# Supplementary material for: Unveiling the domain-specific and RAS isoform-specific details of BRAF kinase regulation
Source: eLife. 2023 Dec 27;12:RP88836. doi: 10.7554/eLife.88836 (PMC10752582; doi:10.7554/eLife.88836)
Supplement: Figure 1—source data 1. [file elife-88836-fig1-data1.zip]

Archive with 14 entries (13 files):
- Figure 1- source data 1/
- __MACOSX/._Figure 1- source data 1
- Figure 1- source data 1/HRAS final.tif
- __MACOSX/Figure 1- source data 1/._HRAS final.tif
- Figure 1- source data 1/HRAS final.ai
- __MACOSX/Figure 1- source data 1/._HRAS final.ai
- Figure 1- source data 1/BRAF NTs-01.png
- __MACOSX/Figure 1- source data 1/._BRAF NTs-01.png
- Figure 1- source data 1/BRAF NTs.tif
- __MACOSX/Figure 1- source data 1/._BRAF NTs.tif
- Figure 1- source data 1/HRAS final-01.png
- __MACOSX/Figure 1- source data 1/._HRAS final-01.png
- Figure 1- source data 1/BRAF NTs.ai
- __MACOSX/Figure 1- source data 1/._BRAF NTs.ai
