# Supplementary material for: Unveiling the domain-specific and RAS isoform-specific details of BRAF kinase regulation
Source: eLife. 2023 Dec 27;12:RP88836. doi: 10.7554/eLife.88836 (PMC10752582; doi:10.7554/eLife.88836)
Supplement: Figure 1—source data 2. — HRAS probed with anti-GST antibody; NT1 probed with anti-His antibody. [file elife-88836-fig1-data2.zip]

Archive with 14 entries (13 files):
- Figure 1- source data 2/
- __MACOSX/._Figure 1- source data 2
- Figure 1- source data 2/GST-HRAS PD.tif
- __MACOSX/Figure 1- source data 2/._GST-HRAS PD.tif
- Figure 1- source data 2/GST-HRAS PD-01.png
- __MACOSX/Figure 1- source data 2/._GST-HRAS PD-01.png
- Figure 1- source data 2/NT1 PD.tif
- __MACOSX/Figure 1- source data 2/._NT1 PD.tif
- Figure 1- source data 2/NT1 input (left)-01.png
- __MACOSX/Figure 1- source data 2/._NT1 input (left)-01.png
- Figure 1- source data 2/NT1 PD-01.png
- __MACOSX/Figure 1- source data 2/._NT1 PD-01.png
- Figure 1- source data 2/NT1 input (left).tif
- __MACOSX/Figure 1- source data 2/._NT1 input (left).tif
