# Supplementary material for: Unveiling the domain-specific and RAS isoform-specific details of BRAF kinase regulation
Source: eLife. 2023 Dec 27;12:RP88836. doi: 10.7554/eLife.88836 (PMC10752582; doi:10.7554/eLife.88836)
Supplement: Figure 1—source data 3. — HRAS probed with anti-GST antibody; NT1 probed with anti-His antibody. [file elife-88836-fig1-data3.zip]

Archive with 10 entries (9 files):
- Figure 1- source data 3/
- __MACOSX/._Figure 1- source data 3
- Figure 1- source data 3/NTs PD.tif
- __MACOSX/Figure 1- source data 3/._NTs PD.tif
- Figure 1- source data 3/GST-HRAS PD.tif
- __MACOSX/Figure 1- source data 3/._GST-HRAS PD.tif
- Figure 1- source data 3/GST-HRAS PD-01.png
- __MACOSX/Figure 1- source data 3/._GST-HRAS PD-01.png
- Figure 1- source data 3/NTs PD-01.png
- __MACOSX/Figure 1- source data 3/._NTs PD-01.png
