# Supplementary material for: Unveiling the domain-specific and RAS isoform-specific details of BRAF kinase regulation
Source: eLife. 2023 Dec 27;12:RP88836. doi: 10.7554/eLife.88836 (PMC10752582; doi:10.7554/eLife.88836)
Supplement: Figure 2—source data 1. — Also applies to plots presented in Supplementary file 1 and Figure 2—figure supplement 1 and Figure 2—figure supplement 3. [file elife-88836-fig2-data1.zip]

Archive with 52 entries (51 files):
- Figure 2- source data 1/
- __MACOSX/._Figure 2- source data 1
- Figure 2- source data 1/(BRAF_N2_BRAF-N2_5min.mzXML) ExMS2_FinalTable.xls
- __MACOSX/Figure 2- source data 1/._(BRAF_N2_BRAF-N2_5min.mzXML) ExMS2_FinalTable.xls
- Figure 2- source data 1/(BRAF_N2_BRAF-N2-90min.mzXML) ExMS2_FinalTable.xls
- __MACOSX/Figure 2- source data 1/._(BRAF_N2_BRAF-N2-90min.mzXML) ExMS2_FinalTable.xls
- Figure 2- source data 1/(BRAF_N2_N2-HRAS-5min.mzXML) ExMS2_FinalTable.xls
- __MACOSX/Figure 2- source data 1/._(BRAF_N2_N2-HRAS-5min.mzXML) ExMS2_FinalTable.xls
- Figure 2- source data 1/(BRAF_N2_N2-HRAS-15HR.mzXML) ExMS2_FinalTable.xls
- __MACOSX/Figure 2- source data 1/._(BRAF_N2_N2-HRAS-15HR.mzXML) ExMS2_FinalTable.xls
- Figure 2- source data 1/(BRAF_N2_BRAF-N2HRAS-10min.mzXML) ExMS2_FinalTable.xls
- __MACOSX/Figure 2- source data 1/._(BRAF_N2_BRAF-N2HRAS-10min.mzXML) ExMS2_FinalTable.xls
- Figure 2- source data 1/(BRAF_N2_N2-allD-16Hr-RT.mzXML) ExMS2_FinalTable.xls
- __MACOSX/Figure 2- source data 1/._(BRAF_N2_N2-allD-16Hr-RT.mzXML) ExMS2_FinalTable.xls
- Figure 2- source data 1/(BRAF_N2_N2-allH.mzXML) ExMS2_FinalTable.xls
- __MACOSX/Figure 2- source data 1/._(BRAF_N2_N2-allH.mzXML) ExMS2_FinalTable.xls
- Figure 2- source data 1/(BRAF_N2_BRAF-N2HRAS-1min.mzXML) ExMS2_FinalTable.xls
- __MACOSX/Figure 2- source data 1/._(BRAF_N2_BRAF-N2HRAS-1min.mzXML) ExMS2_FinalTable.xls
- Figure 2- source data 1/(BRAF_N2_BRAF-N2-10min.mzXML) ExMS2_FinalTable.xls
- __MACOSX/Figure 2- source data 1/._(BRAF_N2_BRAF-N2-10min.mzXML) ExMS2_FinalTable.xls
- Figure 2- source data 1/(BRAF_N2_BRAF-N2HRAS-90min.mzXML) ExMS2_FinalTable.xls
- __MACOSX/Figure 2- source data 1/._(BRAF_N2_BRAF-N2HRAS-90min.mzXML) ExMS2_FinalTable.xls
- Figure 2- source data 1/(BRAF_N2_BRAF-N2-allD.mzXML) ExMS2_FinalTable.xls
- __MACOSX/Figure 2- source data 1/._(BRAF_N2_BRAF-N2-allD.mzXML) ExMS2_FinalTable.xls
- Figure 2- source data 1/(BRAF_N2_BRAF-N2-1min.mzXML) ExMS2_FinalTable.xls
- __MACOSX/Figure 2- source data 1/._(BRAF_N2_BRAF-N2-1min.mzXML) ExMS2_FinalTable.xls
- Figure 2- source data 1/(BRAF_N2_N2-15Hr.mzXML) ExMS2_FinalTable.xls
- __MACOSX/Figure 2- source data 1/._(BRAF_N2_N2-15Hr.mzXML) ExMS2_FinalTable.xls
- Figure 2- source data 1/(BRAF_N2_BRAF-N2-30min.mzXML) ExMS2_FinalTable.xls
- __MACOSX/Figure 2- source data 1/._(BRAF_N2_BRAF-N2-30min.mzXML) ExMS2_FinalTable.xls
- Figure 2- source data 1/(BRAF_N2_BRAF-N2-20sec.mzXML) ExMS2_FinalTable.xls
- __MACOSX/Figure 2- source data 1/._(BRAF_N2_BRAF-N2-20sec.mzXML) ExMS2_FinalTable.xls
- Figure 2- source data 1/(BRAF_N2_BRAF-N2-hras-15hr.mzXML) ExMS2_FinalTable.xls
- __MACOSX/Figure 2- source data 1/._(BRAF_N2_BRAF-N2-hras-15hr.mzXML) ExMS2_FinalTable.xls
- Figure 2- source data 1/(BRAF_N2_BRAF-N2-HRAS-5min.mzXML) ExMS2_FinalTable.xls
- __MACOSX/Figure 2- source data 1/._(BRAF_N2_BRAF-N2-HRAS-5min.mzXML) ExMS2_FinalTable.xls
- Figure 2- source data 1/(BRAF_N2_BRAF-N2HRAS-270min.mzXML) ExMS2_FinalTable.xls
- __MACOSX/Figure 2- source data 1/._(BRAF_N2_BRAF-N2HRAS-270min.mzXML) ExMS2_FinalTable.xls
- Figure 2- source data 1/(BRAF_N2_BRAF-N2lessHRAS-60sec.mzXML) ExMS2_FinalTable.xls
- __MACOSX/Figure 2- source data 1/._(BRAF_N2_BRAF-N2lessHRAS-60sec.mzXML) ExMS2_FinalTable.xls
- Figure 2- source data 1/(BRAF_N2_BRAF-N2HRAS-30min.mzXML) ExMS2_FinalTable.xls
- __MACOSX/Figure 2- source data 1/._(BRAF_N2_BRAF-N2HRAS-30min.mzXML) ExMS2_FinalTable.xls
- Figure 2- source data 1/(BRAF_N2_BRAF-N2HRAS-20sec.mzXML) ExMS2_FinalTable.xls
- __MACOSX/Figure 2- source data 1/._(BRAF_N2_BRAF-N2HRAS-20sec.mzXML) ExMS2_FinalTable.xls
- Figure 2- source data 1/(BRAF_N2_BRAF-N2-allH.mzXML) ExMS2_FinalTable.xls
- __MACOSX/Figure 2- source data 1/._(BRAF_N2_BRAF-N2-allH.mzXML) ExMS2_FinalTable.xls
- Figure 2- source data 1/(BRAF_N2_BRAF-N2lessHRAS-10min.mzXML) ExMS2_FinalTable.xls
- __MACOSX/Figure 2- source data 1/._(BRAF_N2_BRAF-N2lessHRAS-10min.mzXML) ExMS2_FinalTable.xls
- Figure 2- source data 1/(BRAF_N2_BRAF-N2-4-5hr.mzXML) ExMS2_FinalTable.xls
- __MACOSX/Figure 2- source data 1/._(BRAF_N2_BRAF-N2-4-5hr.mzXML) ExMS2_FinalTable.xls
- Figure 2- source data 1/(BRAF_N2_BRAF-N2-15hr.mzXML) ExMS2_FinalTable.xls
- __MACOSX/Figure 2- source data 1/._(BRAF_N2_BRAF-N2-15hr.mzXML) ExMS2_FinalTable.xls
