# Supplementary material for: Unveiling the domain-specific and RAS isoform-specific details of BRAF kinase regulation
Source: eLife. 2023 Dec 27;12:RP88836. doi: 10.7554/eLife.88836 (PMC10752582; doi:10.7554/eLife.88836)
Supplement: Figure 2—source data 1. — Also applies to plots presented in Supplementary file 1 and Figure 2—figure supplement 1 and Figure 2—figure supplement 3. [file elife-88836-fig2-data1.zip › Figure 2- source data 1/(BRAF_N2_BRAF-N2_5min.mzXML) ExMS2_FinalTable.xls]

## Sheet: Sheet1
Sequence	START	END	Charge	ModMass	Monoisotopic m/z	maxND	maxD	RT Range(start, unit: min)	RT Range(end)	Centroid m/z	Delta Mass	Flag#1:Skip-tests	Flag#2:Unimodality check	Flag#3:Back exchange prediction check	Flag#4:Elution RT width check	Flag#5:Unique peptide RT/deltaD consistency check	Flag#6:Common-end peptides centroid subtraction check	Flag#7:Centroid shift within RT range check	Flag#8:Data multiple assignment check	Isotopic Envelope Amplitudes(start from this column(the Monoisotopic) to nonzero end):
GSSHHHHHHGTKTEEGKL	2	19	2	0	1008.48	6	16	3.7077	4.39748	1010.82	3.53203	1	0	0.365836	1.47348	1	1	0.108716		1.57023e+07	1.13943e+08	3.67926e+08	7.42583e+08	1.05761e+09	1.07688e+09	7.77057e+08	4.24864e+08	1.85743e+08	6.61881e+07	1.80546e+07	1.37078e+06	231522	103742	356565	36048.5	256703	95890.5	270634	0	63499.4	0	44139.1
GSSHHHHHHGTKTEEGKL	2	19	3	0	672.656	6	16	3.7077	4.41325	674.241	3.60245	1	0	0.388435	1.52818	1	1	0.0735805		1.58203e+08	8.69687e+08	2.75224e+09	5.62582e+09	7.90579e+09	8.47578e+09	6.23509e+09	3.68169e+09	1.54609e+09	5.71291e+08	1.67829e+08	3.99987e+07	5.10241e+06	341095	213442	0	164951	38290.4	108434	107192	296520	211039	10842.6
GSSHHHHHHGTKTEEGKL	2	19	4	0	504.744	6	16	3.7077	4.41325	505.947	3.65811	1	0	0.4063	1.52818	1	1	0.0573162		4.23703e+07	2.43099e+08	7.54298e+08	1.65143e+09	2.43404e+09	2.56094e+09	1.96271e+09	1.12139e+09	4.86183e+08	1.7214e+08	5.21682e+07	1.13897e+07	1.75182e+06	0	9975.11	0	201164	0	4.96659e+06	52378.5	549404	0	1.1052e+06
GSSHHHHHHGTKTEEGKL	2	19	5	0	403.997	6	16	3.7077	4.41325	404.956	3.64132	1	0	0.40091	1.52818	1	1	0.0464516		3.04993e+07	2.12414e+08	6.84529e+08	1.43122e+09	2.05875e+09	2.1675e+09	1.67833e+09	9.64511e+08	4.23066e+08	1.51041e+08	4.17851e+07	9.07972e+06	906389	176048	50100.8	51329.7	227769	28875	56877	37133.1	0	120552	54289.6
GSSHHHHHHGTKTEEGKLVIWINGDKGYNGL	2	32	4	0	862.178	8	29	8.7529	9.28235	864.252	6.26635	0.6	0					0.847854		0	1.68184e+06	1.44798e+06	9.45886e+06	3.39985e+07	7.84649e+07	1.3632e+08	1.83317e+08	1.92741e+08	1.73325e+08	1.20085e+08	7.83514e+07	4.53668e+07	1.85786e+07	6.54522e+06	2.85616e+06	1.92531e+06	856980	489124	137956	1.54552e+06	420759	162792	369837	681195	455679	315871	246877	0	99927.5
VIWINGDKGY	20	29	1	0	1164.6	5	8	8.7529	8.78415	1167.09	1.77441	0.4	0					0.739061		0	422388	1.96679e+06	1.5308e+06	0	0	219373	0	0	0	0	0	0	0
VIWINGDKGY	20	29	2	0	582.806	5	8	8.58125	9.01783	584.425	2.52378	0.6	0					0.241384		1.78561e+07	9.30746e+07	1.53092e+08	1.38662e+08	6.84335e+07	2.70892e+07	4.84402e+06	2.42242e+06	318906	1.37134e+07	84919.2	3.47716e+07	339008	511779
VIWINGDKGYNG	20	31	2	0	668.338	5	10	7.96632	8.73728	671.361	5.24287	1	1	1.92448	1.75512		-7	0.834997		8.3502e+06	6.56289e+07	1.34586e+08	1.96011e+08	2.49553e+08	2.27291e+08	1.80528e+08	8.38318e+07	1.22197e+08	1.14168e+08	1.11593e+08	8.3405e+07	5.67153e+07	3.28824e+07	1.28709e+07	6.01226e+06
VIWINGDKGYNGL	20	32	1	0	1448.75	5	11	9.5639	10.1318	1451.99	2.36102	1	0	0.334441	1.05049	1	0	0.207476		1.03249e+07	1.14674e+08	2.7254e+08	3.3932e+08	2.73748e+08	1.49682e+08	5.64616e+07	1.05862e+07	1.39025e+06	1.21235e+06	207195	0	0	0	0	232484	530317
VIWINGDKGYNGL	20	32	2	0	724.88	5	11	9.4856	10.2095	726.527	2.41783	1	0	0.360961	1.59184	1	0	0.0208276		7.9896e+08	3.83261e+09	8.63512e+09	1.06722e+10	8.66639e+09	5.01428e+09	2.22389e+09	8.09549e+08	1.9849e+08	3.6069e+07	2.46334e+07	8.13989e+06	1.71941e+06	2.24206e+06	657463	1.04865e+07	683093
VIWINGDKGYNGLAE	20	34	2	0	824.92	5	13					-1
VIWINGDKGYNGLAEVGKKFEKDTG	20	44	3	0	913.476	7	23	9.53257	9.62652	914.982	2.87706	0.6	0					0.194999		0	1.47232e+06	5.12091e+06	8.06024e+06	1.10524e+07	8.95305e+06	6.76193e+06	2.54134e+06	937446	310813	208293	0	0	0	0	120566	0	0	150825	26246.2	0	247783	0	0	0	0	0	0	0	0
VIWINGDKGYNGLAEVGKKFEKDTGIKV	20	47	3	0	1026.89	7	26					-1
VIWINGDKGYNGLAEVGKKFEKDTGIKV	20	47	4	0	770.421	7	26	10.7866	11.1302	771.679	3.17825	1	0	-0.140019	0.272367	1	0	0.282249		2.82409e+06	1.67944e+07	4.71987e+07	9.26412e+07	1.20434e+08	1.12773e+08	8.20924e+07	4.82975e+07	2.67534e+07	1.30579e+07	3.75543e+06	698873	1.46689e+06	780784	0	106497	9.0061e+06	108074	105421	296522	2.36058e+06	0	70805.3	112358	428897	237503	0	681167	116647	0
VIWINGDKGYNGLAEVGKKFEKDTGIKV	20	47	5	0	616.538	7	26	10.7395	10.9427	617.472	2.81665	1	0	-0.211435	-0.214752	1	0	0.0776081		576153	1.77715e+06	8.3106e+06	1.79358e+07	2.42104e+07	2.18008e+07	1.74421e+07	8.39487e+06	4.12176e+06	806192	674303	0	0	184164	62745.2	0	0	0	0	0	70917.9	0	11913.5	0	50604.9	23315	0	0	0	0
VIWINGDKGYNGLAEVGKKFEKDTGIKVTVEHPDKL	20	55	3	0	1333.38	9	33	10.0659	10.5989	1335.77	4.73724	1	0	-0.0305807	0.929414	0	0	0.10516		90204.7	0	1.23662e+07	7.5534e+07	1.60667e+08	2.95122e+08	3.89556e+08	3.98433e+08	3.49032e+08	2.50003e+08	1.57645e+08	8.72781e+07	3.29855e+07	9.46205e+06	2.08021e+06	524659	2.06498e+06	1.20731e+06	2.32949e+06	529242	997099	2.05234e+06	1.63994e+06	0	221284	526041	739492	771645	10.6032	0
VIWINGDKGYNGLAEVGKKFEKDTGIKVTVEHPDKL	20	55	4	0	1000.29	9	33	10.0659	10.6301	1002.13	4.93935	1	0	0.000868536	1.03788	0	1	0.0881311		3.80967e+06	3.26051e+06	1.38491e+08	4.39189e+08	9.00272e+08	1.55318e+09	1.93219e+09	2.07143e+09	1.81116e+09	1.28268e+09	8.69083e+08	5.00429e+08	2.64261e+08	1.3429e+08	7.13896e+07	4.74118e+07	3.30969e+07	9.45067e+06	1.49458e+07	1.22e+07	7.9694e+06	2.81485e+06	4.27819e+06	3.84774e+06	2.41901e+06	3.23194e+06	288828	3.0933e+06	34347.9	2.26578e+06
VIWINGDKGYNGLAEVGKKFEKDTGIKVTVEHPDKL	20	55	5	0	800.434	9	33	10.225	10.2561	802.182	6.33932	1	1	0.218712	-0.81161	-2	1	0.0772751		0	2.00713e+06	1.17428e+07	3.68723e+07	8.13191e+07	1.21317e+08	1.72847e+08	1.79358e+08	1.47283e+08	1.11044e+08	7.46156e+07	4.26696e+07	2.30809e+07	9.46751e+06	7.33306e+06	3.8447e+06	8.84122e+06	2.64047e+06	674296	537139	308931	6.1313e+07	0	0	0	79981.6	3.88306e+07	0	0	0
VIWINGDKGYNGLAEVGKKFEKDTGIKVTVEHPDKL	20	55	6	0	667.196	9	33	10.0815	10.5832	668.528	5.58658	1	0	0.101582	0.821294	1	1	0.124181		0	1.30246e+06	5.2878e+07	1.78319e+08	3.36467e+08	6.21736e+08	7.81535e+08	8.39129e+08	7.72264e+08	5.56829e+08	3.55371e+08	2.07152e+08	1.06818e+08	5.25829e+07	2.91301e+07	1.33074e+07	6.24798e+06	8.47662e+06	4.27767e+06	4.20511e+06	2.57084e+06	1.65432e+06	1.57952e+06	1.5541e+06	303840	2.95508e+06	652991	2.65075e+06	803516	1.64528e+06
VIWINGDKGYNGLAEVGKKFEKDTGIKVTVEHPDKL	20	55	7	0	572.026	9	33	10.0815	10.3805	573.07	4.90376	1	0	-0.00466841	0.117935	0	1	0.0375541		140608	1.76094e+06	1.32111e+07	5.23058e+07	1.24988e+08	2.10145e+08	2.91978e+08	3.14392e+08	2.69983e+08	2.01206e+08	1.23065e+08	7.12125e+07	3.76285e+07	1.67958e+07	1.10463e+07	4.01532e+06	3.99861e+06	1.46057e+06	1.2738e+06	1.3454e+06	748493	332831	512347	144403	192206	176879	435639	212242	0	18746.7
INGDKGYNGLAEVGKKFEKDTGIKVTVEHPDKLEEKFPQVAA	23	64	3	0	1533.81	9	38					-1
NGDKGYNGLAEVGKKFEKDTGIKVTVE	24	50	3	0	966.173	7	25	9.64217	9.81362	968.265	4.57365	1	0	0.171704	-0.324664			0.0871786		1.08186e+06	4.47326e+06	1.30366e+07	3.02353e+07	6.00182e+07	8.58548e+07	9.63125e+07	8.96442e+07	6.185e+07	3.82138e+07	2.12632e+07	7.14414e+06	2.069e+06	2.45043e+06	1.14494e+06	0	0	0	0	0	0	0	0	412577	0	366628	0	0	0	0
NGLAEVGKKFEKDTGIKVTVEHPDKL	30	55	3	0	951.522	7	23					-1
NGLAEVGKKFEKDTGIKVTVEHPDKLEEKFPQVAATGDGPDIIF	30	73	4	0	1192.63	9	39	10.4428	10.7708	1194.84	5.99196	1	0	0.0212179	0.218423		0	0.443948		178396	0	0	691290	6.12824e+06	1.78515e+07	3.81419e+07	4.96415e+07	5.95758e+07	5.24781e+07	4.73511e+07	2.99745e+07	1.50714e+07	3.42971e+06	923262	635500	582014	0	0	0	268221	0	334551	0	158070	0	172040	0	0	452010
LAEVGKKFEKDTGIKVTVEHPDKL	32	55	3	0	894.501	7	21	7.65343	7.85703	895.865	2.49429	1	0	-0.157811	-0.213133	1	0	0.068904		0	6.40683e+06	2.36403e+07	3.95371e+07	4.06044e+07	3.24467e+07	1.71024e+07	8.75998e+06	3.29419e+06	1.01356e+06	447353	0	481066	0	0	114862	74161	0	0	0	0	0	0	0	0	0	0	0	0
LAEVGKKFEKDTGIKVTVEHPDKL	32	55	4	0	671.127	7	21					-1
LAEVGKKFEKDTGIKVTVEHPDKLEEKFPQVAATGDGPDIIF	32	73	5	0	920.091	9	37					-1
AEVGKKFEKDTG	33	44	2	0	654.843	5	10	4.11493	4.46065	655.342	0.234893	0.6	0					0.194238		1.98916e+07	1.95418e+07	1.191e+07	2.84425e+06	545753	0	0	0	0	0	0	0	0	0	0	26237.8
AEVGKKFEKDTGIKV	33	47	2	0	824.967	5	13	7.01162	7.27877	825.737	0.56542	0.6	0					0.127364		5.33305e+07	9.43602e+07	7.139e+07	3.31668e+07	1.24317e+07	3.06265e+06	1.00705e+06	126907	121607	68458.4	0	0	65123.5	0	0	0	87423.1	0	60338.1
AEVGKKFEKDTGIKV	33	47	3	0	550.314	5	13	7.02732	7.2944	550.832	0.580793	0.6	0					0.0647377		7.43358e+07	1.18837e+08	8.12867e+07	4.04822e+07	1.48196e+07	4.73975e+06	1.72661e+06	874969	541230	452898	216394	73891.3	815252	94651.3	0	51208.9	0	47257	0
AEVGKKFEKDTGIKVTVEHPDKL	33	55	3	0	856.806	7	20	7.16887	7.57525	858.172	2.57043	1	0	-0.107765	0.490342	1	0	0.0440594		6.96797e+07	4.72801e+08	1.39073e+09	2.23694e+09	2.27917e+09	1.67701e+09	9.61561e+08	4.70993e+08	2.09915e+08	9.7619e+07	5.14781e+07	3.11457e+07	2.1219e+07	1.40717e+07	1.28685e+07	8.91342e+06	5.54201e+06	3.70213e+06	813609	199338	0	0	0	0	125673	164194	242084	203297
AEVGKKFEKDTGIKVTVEHPDKL	33	55	4	0	642.856	7	20					-1
AEVGKKFEKDTGIKVTVEHPDKL	33	55	5	0	514.486	7	20	7.20032	7.55963	515.3	2.54126	1	0	-0.115255	0.327064	1	0	0.0390401		1.27323e+07	1.02484e+08	2.87795e+08	4.73105e+08	4.70092e+08	3.57687e+08	2.0679e+08	1.00216e+08	4.18548e+07	1.41764e+07	9.78483e+06	4.93582e+06	2.70631e+06	2.20466e+06	1.57288e+06	1.34953e+06	1.06922e+06	197006	293629	1.03234e+06	59086.3	0	4977.6	49916.6	200195	58246.7	0	0
AEVGKKFEKDTGIKVTVEHPDKL	33	55	6	0	428.907	7	20	7.16887	7.46597	429.576	2.49202	1	0	-0.127898	0.111228	1	0	0.0463646		2.01591e+06	1.36543e+07	4.82075e+07	8.18728e+07	8.70521e+07	6.07861e+07	3.52204e+07	1.70152e+07	7.13886e+06	1.43627e+06	823800	451391	0	38566.5	166224	0	0	0	0	0	38628.6	0	0	0	0	0	0	0
AEVGKKFEKDTGIKVTVEHPDKLEEKFPQVAATGDGPDIIF	33	73	3	0	1495.12	9	36	9.64217	10.3494	1497.9	5.65916	1	0	0.0394922	1.53396	0	1	0.191988		0	11789.6	1.41654e+07	5.22049e+07	1.66903e+08	3.93947e+08	6.12973e+08	8.41779e+08	9.05658e+08	7.93421e+08	6.07652e+08	4.07126e+08	2.32401e+08	1.26574e+08	6.96063e+07	2.66493e+07	9.8907e+06	1.28268e+07	446917	339177	3.18176e+06	428523	253350	4.4147e+06	275582	249263	6.17896e+06	0	0	0
AEVGKKFEKDTGIKVTVEHPDKLEEKFPQVAATGDGPDIIF	33	73	4	0	1121.59	9	36	9.64217	10.4584	1123.73	5.88522	1	0	0.0717371	1.91204	-1	1	0.0810822		56670.1	7.65806e+06	1.07179e+08	4.54868e+08	1.20907e+09	2.55601e+09	4.02262e+09	5.16944e+09	5.5574e+09	5.04298e+09	3.97894e+09	2.71982e+09	1.70703e+09	9.76688e+08	5.2786e+08	2.83821e+08	1.57401e+08	9.13522e+07	4.87724e+07	3.90314e+07	3.17441e+07	2.19271e+07	1.93525e+07	1.88079e+07	1.63189e+07	1.62918e+07	7.28795e+06	3.96141e+06	2.47356e+06	7.85251e+06
AEVGKKFEKDTGIKVTVEHPDKLEEKFPQVAATGDGPDIIF	33	73	5	0	897.474	9	36	9.64217	10.5207	899.159	5.73975	1	0	0.0509871	2.12845	-1	1	0.0354489		1.47534e+06	3.43489e+06	4.48004e+07	2.11328e+08	6.43153e+08	1.31865e+09	2.12766e+09	2.78435e+09	2.93055e+09	2.71026e+09	2.02448e+09	1.44861e+09	8.83311e+08	4.90512e+08	2.74801e+08	1.39776e+08	7.13438e+07	4.2139e+07	2.51837e+07	1.61173e+07	8.18402e+06	9.04569e+06	8.55556e+06	5.57279e+06	5.66845e+06	4.99307e+06	2.82065e+06	2.57589e+06	1.86904e+06	919498
AEVGKKFEKDTGIKVTVEHPDKLEEKFPQVAATGDGPDIIF	33	73	6	0	748.063	9	36	9.75133	10.0815	749.544	6.20265	1	0	0.117015	0.225824	1	1	0.126529		855172	663585	8.74272e+06	5.31267e+07	1.60773e+08	3.22545e+08	5.43966e+08	7.14433e+08	7.59275e+08	6.98383e+08	5.25125e+08	3.74926e+08	2.29606e+08	1.25982e+08	6.05428e+07	3.20187e+07	1.71408e+07	9.31479e+06	4.22583e+06	2.64328e+06	1.03989e+07	2.05989e+06	935846	1.00615e+06	798185	1.33392e+06	1.1558e+08	179098	259618	52932.7
AEVGKKFEKDTGIKVTVEHPDKLEEKFPQVAATGDGPDIIF	33	73	7	0	641.34	9	36	9.78248	9.95703	642.777	7.37227	1	0	0.283847	-0.31391	-4	0	0.284759		435998	204842	286130	2.06648e+06	5.97627e+06	1.29152e+07	2.36557e+07	2.78753e+07	3.61408e+07	3.20267e+07	2.53673e+07	1.5179e+07	6.23905e+06	4.35605e+06	1.0074e+06	769430	423010	306066	353795	0	33679.4	230366	243649	378219	0	92915	102591	0	180728	0
VGKKFEKDTGIKVTVEHPDKL	35	55	3	0	790.113	6	18	6.98022	7.01162	792.072	4.46697	0.4	1					0.0393558		73677.2	4.32267e+06	6.05703e+06	1.02906e+07	1.38789e+07	6.81162e+06	3.84763e+06	7.67113e+06	586146	0	7.95169e+06	0	57188	5.76234e+06	0	0	1.5854e+06	0	0	322207	0	0	0	0	0
VGKKFEKDTGIKVTVEHPDKLEEKFPQVAATGDGPDIIF	35	73	4	0	1071.57	9	34	9.64217	9.90692	1073.67	5.8112	1	0	0.109938	-0.000997404	1	1	0.146112		0	0	459681	1.58603e+06	1.38105e+07	3.66036e+07	6.38172e+07	7.61555e+07	8.67307e+07	7.74601e+07	5.68919e+07	3.54044e+07	1.81406e+07	7.4427e+06	1.07909e+06	218664	411468	512061	0	0	279708	137808	205207	0	0	0	0	0	471121	0
VGKKFEKDTGIKVTVEHPDKLEEKFPQVAATGDGPDIIF	35	73	5	0	857.458	9	34	9.72017	9.84473	859.167	5.97197	1	0	0.134218	-0.487307	1	1	0.226265		2.76342e+06	0	0	419562	3.45531e+06	9.23407e+06	1.43699e+07	1.81534e+07	1.92848e+07	1.74971e+07	1.27592e+07	7.08431e+06	3.84269e+06	852433	125340	248146	111526	0	368441	0	1.0774e+06	0	134253	310613	0	129898	0	197702	0	0
IKVTVEHPDKL	45	55	2	0	639.874	5	8	6.52153	6.77598	641.291	2.07144	1	0	0.561877	-0.0367291		1	0.156297		3600.98	2.17451e+06	7.16942e+06	7.61062e+06	4.74791e+06	938762	77765.4	85715.3	0	0	42350.4	343.941	0	0
TVEHPDKL	48	55	1	0	938.494	4	5	5.48977	5.6315	940.357	1.31704	0.4	0					0.921526		121841	1.63262e+06	995602	137298	131672	173428	57782.3	0	41495.9	0
TVEHPDKL	48	55	3	0	313.503	4	5	5.01637	5.25485	314.35	1.99684	0.4	0					0.40852		290177	5.20339e+06	8.47564e+06	3.27477e+06	589350	1.5011e+06	0	0	1.30199e+06	0
TVEHPDKLEEKFPQVAATGDGPDIIF	48	73	3	0	951.815	7	21	10.552	10.6457	954.127	5.22707	0.6	0					0.234726		0	275478	1.56348e+06	1.1429e+07	1.97172e+07	3.05906e+07	3.28651e+07	2.87415e+07	1.98655e+07	1.20659e+07	5.56386e+06	8.86481e+06	764799	507240	3.02257e+06	0	41950.5	0	0	33039.6	432455	0	0	1.10757e+06	15413.7	0	1.47239e+06	0	708583
LEEKFPQVAATGDGPDIIFWAHDRFGGYAQSGLLAEIT	55	92	4	0	1030.77	9	34	12.3832	12.9202	1033.74	9.38635	1	0	0.649888	0.943233			0.18265		1.1207e+06	0	0	871.458	24355.7	420411	1.25766e+07	4.92749e+07	1.16052e+08	2.1871e+08	3.27266e+08	4.3577e+08	4.82308e+08	4.42636e+08	3.22825e+08	6.56831e+07	3.67657e+07	8.43811e+06	1.04156e+07	3.34357e+06	5.18525e+06	552280	806646	465678	463601	508088	852629	1.23006e+06	812916	788299
EEKFPQVAATGDGPDIIF	56	73	2	0	967.481	6	14	10.4428	11.2393	970.402	4.68187	1	0	0.949513	1.84375	1	1	0.948563		7.06777e+07	7.49388e+08	2.28205e+09	4.78953e+09	6.06455e+09	5.32895e+09	3.38989e+09	1.72285e+09	7.36401e+08	2.85964e+08	1.42344e+08	2.17164e+08	1.83988e+08	4.69683e+07	5.231e+06	1.32914e+06	1.66972e+07	2.86008e+08	8.81329e+08	9.41385e+08	4.70203e+08
EEKFPQVAATGDGPDIIF	56	73	3	0	645.323	6	14	10.474	10.9271	647.109	4.19664	1	0	0.77154	0.652465	1	1	0.524982		2.78034e+06	3.08625e+07	1.19018e+08	2.23244e+08	2.6943e+08	2.25457e+08	1.41726e+08	6.83442e+07	2.73421e+07	6.98684e+06	1.11451e+06	398921	257636	0	134093	109450	110342	6.85078e+06	3.1498e+07	3.44449e+07	1.59255e+07
WAHDRFGG	74	81	2	0	473.22	4	6	6.57185	7.2631	473.931	0.856274	1	0	-0.0348954	1.47857	0	1	0.0423692		3.26051e+08	5.56876e+08	3.84121e+08	1.72455e+08	5.80068e+07	1.23363e+07	846174	56971.5	0	30750.5	0
WAHDRFGG	74	81	3	0	315.816	4	6	6.63463	6.74457	316.365	1.08108	0.3	0					0.148539		2.37125e+06	6.003e+06	4.75613e+06	1.76456e+06	1.06975e+06	0	0	53370.7	0	0	99828
WAHDRFGGY	74	82	1	0	1108.5	5	7	7.8883	8.09112	1110.19	1.01715	1	0	-0.0215715	-0.21585	1	1	0.157657		2.82985e+07	6.14869e+07	5.34826e+07	3.1159e+07	9.03201e+06	1.11896e+06	0	0	0	159770	0	162858	567723
WAHDRFGGY	74	82	2	0	554.752	5	7	7.85703	8.32827	555.622	1.06063	1	0	0.0103205	0.715313	1	1	0.046943		4.53945e+08	8.8289e+08	8.1716e+08	4.56619e+08	1.82821e+08	5.36759e+07	9.36507e+06	505748	75048.5	63952.1	56341.6	880650	0
WAHDRFGGY	74	82	3	0	370.17	5	7	7.8883	8.3907	370.731	1.00234	1	0	-0.0324382	0.823433	1	1	0.0558035		7.87153e+07	1.64197e+08	1.41996e+08	7.50223e+07	2.65778e+07	5.58337e+06	1.10866e+06	0	0	1.23724e+06	0	0	359182
WAHDRFGGYAQSGL	74	87	1	0	1564.73	5	12	8.45318	8.84663	1568.22	2.55482	1	0	0.325524	0.445475	1	0	0.250037		16253.9	1.71526e+07	6.20991e+07	9.5344e+07	8.71551e+07	5.17309e+07	1.77596e+07	1.99033e+06	268684	15782	160511	0	0	0	0	193493	0	0
WAHDRFGGYAQSGL	74	87	2	0	782.868	5	12	8.3907	8.98675	784.766	2.85652	1	0	0.454629	1.14831	1	0	0.351974		6.06983e+08	2.93884e+09	6.66277e+09	8.76902e+09	8.04545e+09	5.26655e+09	2.77161e+09	1.3212e+09	6.39187e+08	2.78479e+08	1.98103e+08	5.35685e+07	2.89776e+07	1.9516e+08	2.42136e+07	1.82069e+08	1.28345e+07	2.25591e+07
WAHDRFGGYAQSGL	74	87	3	0	522.248	5	12	8.40632	9.0023	523.449	2.66653	1	0	0.373326	1.14808	1	0	0.0241133		3.35247e+08	1.72008e+09	3.75232e+09	4.9348e+09	4.45317e+09	2.99258e+09	1.55779e+09	6.84104e+08	2.7979e+08	1.01211e+08	3.48136e+07	8.62275e+06	4.21829e+06	5.23903e+06	9.70303e+06	7.13387e+06	3.91396e+06	2.82306e+06
WAHDRFGGYAQSGLL	74	88	2	0	839.41	5	13	9.5639	10.2872	841.274	2.71629	1	0	0.305209	1.58976	1	0	0.0981487		1.92659e+08	9.52256e+08	2.17589e+09	3.02937e+09	2.85641e+09	1.95717e+09	1.05555e+09	4.72493e+08	1.85961e+08	6.99091e+07	2.82155e+07	7.45434e+06	4.15378e+06	4.91598e+06	7.52132e+06	7.05183e+06	9.32611e+06	3.67673e+06	5.49522e+06
WAHDRFGGYAQSGLL	74	88	3	0	559.943	5	13	9.54825	10.225	561.166	2.65886	1	0	0.282524	1.42839	1	0	0.109274		1.4495e+08	7.31063e+08	1.6313e+09	2.07749e+09	1.92836e+09	1.30906e+09	6.96079e+08	3.13303e+08	1.26586e+08	4.88519e+07	1.32645e+07	2.77375e+06	1.44687e+06	3.48523e+06	9.23344e+06	8.72932e+06	1.22025e+07	7.02863e+06	2.16402e+06
WAHDRFGGYAQSGLLA	74	89	2	0	874.929	6	14	8.78415	9.70458	878.963	7.01186	0.6	1					2.2881		4.5943e+06	4.63718e+07	1.0412e+08	1.5349e+08	1.27522e+08	9.34522e+07	5.58614e+07	2.78363e+07	7.30541e+06	4.65382e+06	745166	1.49934e+07	1.39298e+07	3.06167e+07	4.70465e+07	6.73276e+07	7.47992e+07	6.05026e+07	3.94971e+07	1.16443e+07	2.67792e+06
WAHDRFGGYAQSGLLA	74	89	3	0	583.622	6	14	9.12662	9.73575	584.888	2.7439	0.6	0					0.158048		5.01323e+06	4.4367e+07	1.1452e+08	1.544e+08	1.40346e+08	1.00532e+08	5.6098e+07	2.13316e+07	6.78615e+06	1.5529e+06	261589	7.52969e+06	47902.4	38193	2.08213e+06	0	99796.8	441384	0	110678	0
YAQSGL	82	87	1	0	638.314	4	4	5.16122	5.8351	639.952	1.26519	1	0	0.856455	1.41833		1	0.431021		4.55124e+07	1.4615e+08	1.3824e+08	6.07424e+07	7.42158e+06	266233	2.20053e+06	843813	0
AQSGLL	83	88	1	0	588.335	3	4	6.52153	6.65032	589.819	1.15122	0.4	0					0.28449		3.27533e+06	9.14865e+06	7.90237e+06	1.96066e+06	311339	0	223165	56983
LAEITPDKA	88	96	1	0	957.525	4	6	5.11418	5.71003	961.093	3.01064	1	0	1.80887	1.14762	1	1	0.113517		7.67136e+06	4.79795e+07	1.693e+08	3.15741e+08	3.09368e+08	1.80484e+08	6.03604e+07	1.06022e+07	514263	0	160998
LAEITPDKA	88	96	2	0	479.266	4	6	5.09847	5.74138	481.082	3.07498	1	0	1.86394	1.3109	1	1	0.0297897		3.81904e+07	3.31725e+08	1.12247e+09	2.01185e+09	2.09317e+09	1.29157e+09	4.3481e+08	1.0437e+08	1.74808e+07	1.17821e+06	101782
LAEITPDKAFQDKL	88	101	2	0	794.933	5	11	8.53448	8.98675	797.394	3.97665	1	0	1.08864	0.649516	1	1	0.174571		749983	1.71743e+07	1.01664e+08	2.48698e+08	3.83245e+08	4.30781e+08	3.12216e+08	1.46669e+08	5.192e+07	1.4775e+07	5.04129e+06	3.45905e+06	1.95105e+07	5.47445e+06	3.68394e+06	544271	282389
LAEITPDKAFQDKL	88	101	3	0	530.291	5	11	8.73728	8.90898	531.853	3.73991	0.6	0					0.04384		883747	6.57146e+06	3.59069e+07	9.08484e+07	1.3335e+08	1.28108e+08	8.82985e+07	3.83618e+07	1.56656e+07	6.32845e+06	1.65092e+06	3.16455e+06	853227	0	0	0	0
LAEITPDKAFQDKLYPFT	88	105	2	0	1049.05	6	14	10.3027	10.8178	1051.86	4.34048	0.6	0					0.132138		317265	1.04152e+06	1.94698e+07	9.91078e+07	1.80973e+08	2.77788e+08	2.54837e+08	1.86068e+08	9.86719e+07	3.37484e+07	1.13839e+07	961878	0	740881	318520	556394	153640	786907	3034.31	49363.2	0
LAEITPDKAFQDKLYPFT	88	105	3	0	699.702	6	14	10.2095	10.9115	701.604	4.42211	0.6	0					0.162243		345483	2.31038e+06	4.79021e+07	1.61955e+08	3.39709e+08	4.87557e+08	4.87434e+08	3.4403e+08	1.83111e+08	7.71948e+07	2.14544e+07	4.63533e+06	4.40702e+06	3.65799e+06	3.06325e+06	1.35894e+06	323738	1.19059e+06	227241	222234	710156
LAEITPDKAFQDKLYPFTW	88	106	2	0	1142.09	6	15	11.9458	12.6983	1144.94	4.28107	1	0	0.697825	1.69082	1	1	0.122983		271806	7.44807e+06	4.22404e+07	1.49949e+08	2.89344e+08	4.02377e+08	3.90416e+08	3.02099e+08	1.56859e+08	7.43446e+07	2.08992e+07	7.04557e+06	1.30521e+06	1.27862e+06	384658	1.63402e+06	1.50083e+06	1.16653e+06	77342.2	311027	334957	355622
LAEITPDKAFQDKLYPFTW	88	106	3	0	761.728	6	15	12.2269	12.714	763.618	4.25435	1	0	0.688677	0.770645	1	1	0.0380877		862344	8.72626e+06	5.46193e+07	1.68798e+08	3.2547e+08	4.42714e+08	4.48706e+08	3.27744e+08	1.84075e+08	8.25009e+07	3.12441e+07	187396	3.15132e+06	1.12675e+06	292569	275115	75456.6	783291	407571	507913	181838	568719
LAEITPDKAFQDKLYPFTWD	88	107	2	0	1199.6	7	16	11.4465	12.2112	1202.55	4.4099	0.6	0					0.116812		1.35809e+06	2.70864e+07	1.98467e+08	5.61233e+08	1.15281e+09	1.62776e+09	1.67456e+09	1.26558e+09	7.69729e+08	3.83617e+08	1.66651e+08	5.38369e+07	2.61249e+07	4.91388e+06	1.79116e+07	1.12715e+06	1.73329e+07	217959	6.75648e+06	169110	439971	291930	132528	0
LAEITPDKAFQDKLYPFTWD	88	107	3	0	800.07	7	16	11.4465	12.2269	802.028	4.39117	0.6	0					0.0291365		8.14136e+06	1.02638e+08	5.20583e+08	1.6343e+09	3.2624e+09	4.50948e+09	4.73631e+09	3.67806e+09	2.22942e+09	1.09348e+09	4.60321e+08	1.77365e+08	6.86312e+07	3.61828e+07	1.72959e+07	9.51833e+06	6.54622e+06	887486	549160	2.61604e+06	331938	320126	1.32869e+06	827975
LAEITPDKAFQDKLYPFTWDA	88	108	2	0	1235.12	7	17	11.4621	12.1956	1238.12	4.48148	1	0	0.585943	1.6252	1	0	0.312044		668374	5.0336e+06	5.26181e+07	1.92643e+08	3.71829e+08	5.58217e+08	5.55875e+08	4.4285e+08	2.72285e+08	1.36966e+08	4.78815e+07	2.10011e+07	5.59276e+06	2.93562e+06	856471	2.5067e+06	888149	1.66521e+07	1.13162e+06	2.95803e+06	212136	782493	501095	1.06348e+06	146465
LAEITPDKAFQDKLYPFTWDA	88	108	3	0	823.749	7	17	11.5868	12.1956	825.908	4.95228	0.6	1					0.120937		1.09194e+06	3.06099e+07	1.84138e+08	5.7504e+08	1.16847e+09	1.71344e+09	1.73378e+09	1.41437e+09	8.34031e+08	4.25984e+08	1.75697e+08	5.91644e+08	2.52278e+07	1.26698e+07	2.87952e+08	3.95609e+06	1.35419e+06	1.08514e+07	847445	238582	1.75481e+06	176560	115285	290604	630369
LAEITPDKAFQDKLYPFTWDAVRY	88	111	3	0	963.16	7	20					-1
LAEITPDKAFQDKLYPFTWDAVRYNGK	88	114	4	0	797.412	8	23	10.9583	11.4296	799.399	5.99745	0.6	0					0.0439604		1.31115e+07	1.51301e+06	3.30616e+07	8.53369e+07	2.39903e+08	5.52726e+08	9.27374e+08	1.18634e+09	1.21062e+09	1.00921e+09	6.88086e+08	4.00156e+08	2.01466e+08	9.40046e+07	3.94648e+07	1.43012e+07	1.23959e+07	5.01994e+06	395676	1.65274e+06	2.6405e+06	776520	301024	4574.97	8.04313e+06	388271	247480	977162	1.05534e+07	922283
LAEITPDKAFQDKLYPFTWDAVRYNGKL	88	115	3	0	1100.57	8	24	11.1146	11.821	1103.4	6.46669	0.4	0					0.0413061		578847	7.26763e+06	5.31744e+07	8.96951e+07	7.29562e+08	1.62441e+09	2.87865e+09	4.32113e+09	4.99062e+09	4.63488e+09	3.58057e+09	2.35385e+09	1.31068e+09	6.56951e+08	3.03436e+08	1.2101e+08	5.88303e+07	2.80687e+07	1.93401e+07	1.28379e+07	7.30184e+06	3.48853e+06	1.44135e+06	465311	438342	171200	0	36647.4	81837.3	239487
LAEITPDKAFQDKLYPFTWDAVRYNGKL	88	115	4	0	825.683	8	24	11.1146	11.618	827.804	6.46071	1	0	0.614596	0.827076	1	1	0.048457		244902	3.3625e+06	4.09764e+07	3.18385e+08	5.35861e+08	1.30768e+09	2.31005e+09	3.48471e+09	3.84777e+09	3.79418e+09	2.87275e+09	1.94782e+09	1.08994e+09	5.25425e+08	2.39423e+08	9.79326e+07	4.42684e+07	2.47115e+07	1.7222e+07	1.3339e+07	1.02481e+07	4.7806e+06	5.07338e+06	1.26937e+06	915296	473046	368938	117525	1.94741e+06	113929
LAEITPDKAFQDKLYPFTWDAVRYNGKL	88	115	5	0	660.748	8	24	11.1146	11.8522	662.44	6.43533	1	0	0.609166	1.63948	1	1	0.0508802		153615	196411	2.99757e+06	2.73933e+07	8.65243e+07	2.12901e+08	3.74894e+08	5.4459e+08	6.50013e+08	5.99438e+08	4.63554e+08	3.10189e+08	1.66079e+08	8.07825e+07	2.89148e+07	9.69051e+06	3.11696e+06	1.62678e+06	1.00521e+06	1.48518e+06	476824	621246	678778	64992.8	214129	41479.7	283042	180159	223861	55431
AEITPDKA	89	96	1	0	844.441	4	5	3.61235	4.24027	847.631	2.70662	1	0	2.01196	1.25886		1	0.189711		301868	1.75218e+07	6.19833e+07	9.63283e+07	7.73759e+07	3.06553e+07	3.08288e+06	156756	87467.7	0
AEITPDKAFQDKL	89	101	2	0	738.391	5	10	7.99753	8.42195	740.327	2.99894	1	0	0.772228	0.552902	0	1	0.172953		1.51394e+06	8.91001e+06	4.38355e+07	8.70327e+07	1.095e+08	8.28757e+07	2.87669e+07	1.09246e+06	96242.4	149269	99397.1	0	448039	336029	275540	72174.1
AEITPDKAFQDKL	89	101	3	0	492.596	5	10	8.02873	8.42195	494.367	4.43975	0.4	1					0.272368		0	2.00432e+06	1.82762e+07	4.02193e+07	4.64952e+07	3.75721e+07	1.71239e+07	3.8825e+06	1.32984e+06	0	262782	244967	0	0	2.37241e+07	4223.33
AEITPDKAFQDKLYPFT	89	105	2	0	992.507	6	13	9.95703	10.0192	995.088	3.95021	1	0	0.792607	-0.703721	1	1	0.221249		144369	0	978119	4.25329e+06	8.01293e+06	1.07878e+07	9.51476e+06	4.58783e+06	468647	0	0	0	763584	0	38284.4	0	0	0	0	0
AEITPDKAFQDKLYPFT	89	105	3	0	662.007	6	13	9.94148	10.0815	663.72	3.92543	1	0	0.782816	-0.433825	1	0	0.148193		0	618160	4.10624e+06	1.71537e+07	3.3994e+07	3.7049e+07	3.01374e+07	1.40582e+07	5.73167e+06	1.02192e+06	288196	132849	0	91588.2	330767	68173.2	0	192390	189922	658902
AEITPDKAFQDKLYPFTW	89	106	2	0	1085.55	6	14	11.7585	12.305	1088.15	3.86699	1	0	0.650629	0.976247	1	-1	0.191738		869230	1.80997e+06	2.41208e+07	6.5253e+07	1.22303e+08	1.34244e+08	1.12866e+08	6.69819e+07	3.29778e+07	6.56078e+06	4.00613e+06	299174	0	164640	0	455310	2.29539e+06	374268	746125	334766	155372
AEITPDKAFQDKLYPFTW	89	106	3	0	724.033	6	14	11.8054	12.3832	725.769	3.86166	1	0	0.648673	1.08512	1	-1	0.136406		0	6.95325e+06	3.88402e+07	1.1824e+08	2.03185e+08	2.29459e+08	1.93194e+08	1.19804e+08	5.46386e+07	1.80428e+07	9.52864e+06	613007	240145	970422	224705	494533	327483	402677	677985	848758	135484
AEITPDKAFQDKLYPFTWD	89	107	2	0	1143.06	6	15	11.1926	11.8522	1145.73	3.94465	1	0	0.58266	1.36883	1	0	0.123808		0	8.7407e+06	8.44868e+07	2.87608e+08	5.12482e+08	6.17668e+08	5.24027e+08	3.25599e+08	1.73275e+08	7.20519e+07	1.88129e+07	6.25851e+06	1.4078e+06	2.51971e+06	13865.7	1.25766e+06	194118	3.39221e+06	380679	1.84231e+06	22025.5	291924
AEITPDKAFQDKLYPFTWD	89	107	3	0	762.376	6	15	11.177	11.7898	764.148	3.91451	1	0	0.572339	1.20642	1	-1	0.059941		2.05108e+06	4.37328e+07	2.38076e+08	6.50957e+08	1.11397e+09	1.34216e+09	1.16774e+09	7.5528e+08	3.66379e+08	1.69383e+08	5.63556e+07	2.17848e+07	1.37177e+07	4.19253e+06	1.32245e+06	2.61051e+06	265840	592974	928781	430119	145524	542281
AEITPDKAFQDKLYPFTWDA	89	108	2	0	1178.58	7	16					-1
AEITPDKAFQDKLYPFTWDA	89	108	3	0	786.055	7	16	10.9896	11.821	788.809	6.81532	0.6	1					0.554776		817635	1.31608e+07	8.45741e+07	2.39367e+08	4.4123e+08	5.50524e+08	5.38869e+08	6.39367e+08	1.03194e+09	1.23453e+09	1.09583e+09	6.90506e+08	3.47442e+08	1.51971e+08	5.42175e+07	1.80127e+07	4.55103e+06	4.31491e+06	9.78558e+06	8.51008e+06	1.12862e+07	2.80655e+06	1.74236e+06	438296
AEITPDKAFQDKLYPFTWDAVRYNGKL	89	115	3	0	1062.88	8	23	10.9739	11.6961	1065.51	5.92907	0.6	0					0.0685345		500730	1.30163e+06	3.54811e+07	1.2627e+08	3.97176e+08	8.84165e+08	1.41972e+09	1.77226e+09	1.87003e+09	1.52068e+09	1.05244e+09	6.07806e+08	3.10783e+08	1.40371e+08	2.99046e+07	2.38719e+07	9.11955e+06	1.40781e+06	3.33871e+06	1.3439e+06	329401	868561	168893	71967.8	0	304659	143719	122640	1.23435e+06	7.95116e+06
AEITPDKAFQDKLYPFTWDAVRYNGKL	89	115	4	0	797.412	8	23	10.9583	11.4296	799.399	5.99745	0.6	0					0.0439604		1.31115e+07	1.51301e+06	3.30616e+07	8.53369e+07	2.39903e+08	5.52726e+08	9.27374e+08	1.18634e+09	1.21062e+09	1.00921e+09	6.88086e+08	4.00156e+08	2.01466e+08	9.40046e+07	3.94648e+07	1.43012e+07	1.23959e+07	5.01994e+06	395676	1.65274e+06	2.6405e+06	776520	301024	4574.97	8.04313e+06	388271	247480	977162	1.05534e+07	922283
EITPDKAFQDKLYPFTWDAVRYNGKL	90	115	3	0	1039.2	8	22	11.0364	11.2549	1041.76	5.77048	1	0	0.579156	-0.161674		1	0.106788		184334	4.55211e+06	158231	2.47079e+06	1.09684e+07	2.80474e+07	4.52686e+07	5.71994e+07	6.06007e+07	4.80751e+07	3.14853e+07	1.64788e+07	4.2227e+06	2.27999e+06	399110	436561	231575	431126	598747	0	0	0	23186.8	62693.2	155825	0	0	26759.4	73689.1	0
ITPDKAFQDKLYPFTWDAVRYNGKL	91	115	3	0	996.187	7	21	11.2393	11.2549	998.631	5.49775	0.6	1					0.173462		0	208213	672071	1.3798e+06	2.86291e+06	3.80879e+06	3.12959e+06	2.69603e+06	1.31151e+06	927580	725112	0	199931	0	157778	0	0	0	0	238549	0	0	0	0	0	760843	0	0	539385
FQDKLYPFT	97	105	2	0	579.795	5	6					0
FQDKLYPFTW	97	106	1	0	1344.66	5	7	11.977	12.2737	1346.98	1.45307	0.4	0					1.42874		61897.5	1.552e+07	1.34631e+07	2.80681e+06	132554	255256	415004	231271	541584	0	1.02818e+06	922435	0
FQDKLYPFTW	97	106	2	0	672.835	5	7	11.8678	12.6983	673.747	0.963187	1	0	-0.0611569	1.96141	1	1	0.0446558		1.63667e+08	6.00246e+08	5.69502e+08	3.02272e+08	1.04278e+08	2.38008e+07	2.54649e+06	491252	88073.4	367053	260351	122067	444062
FQDKLYPFTWD	97	107	1	0	1459.69	5	8	11.4465	11.7273	1462.15	1.53585	0.4	0					1.13066		811924	2.69638e+07	2.83619e+07	1.04576e+07	801265	0	0	0	478744	283423	149870	470076	1.73193e+06	1.93126e+06
FQDKLYPFTWD	97	107	2	0	730.348	5	8	11.2895	12.0549	731.308	0.998544	1	0	-0.126783	1.73598	0	1	0.0434418		5.25097e+08	1.85597e+09	1.86318e+09	1.03176e+09	3.99645e+08	1.17747e+08	3.04946e+07	5.35834e+06	996733	461647	728572	518616	2.89963e+06	998334
FQDKLYPFTWDA	97	108	2	0	765.867	5	9	11.305	11.8522	766.852	1.00971	1	0	-0.19163	0.978733		0	0.0666906		1.3322e+08	4.91291e+08	5.20357e+08	2.85849e+08	1.20819e+08	3.52582e+07	4.98159e+06	1.46563e+06	538820	276871	1.15055e+06	796419	643237	790466	144250
FQDKLYPFTWDAVRYNGKL	97	115	2	0	1181.1	7	16					0
FQDKLYPFTWDAVRYNGKL	97	115	3	0	787.739	7	16	10.9583	11.3673	789.194	2.89926	0.6	0					0.158478		8.0887e+07	1.94938e+08	4.76128e+08	8.69651e+08	1.10221e+09	9.9749e+08	6.22198e+08	3.1712e+08	1.3679e+08	5.09943e+07	1.55304e+07	4.32059e+06	4.61794e+06	1.27329e+07	2.60638e+06	2.18189e+06	3.30432e+06	525621	758579	1.70059e+06	539857	283503	334819	817379
FQDKLYPFTWDAVRYNGKL	97	115	4	0	591.056	7	16	10.9583	11.4296	592.164	2.96687	1	0	0.184454	0.715371	1	1	0.0762977		276172	1.54667e+07	6.1858e+07	1.33881e+08	1.67412e+08	1.47003e+08	8.9422e+07	4.53398e+07	1.71772e+07	5.44111e+06	792240	972138	158768	309383	0	145970	50471.4	67251	0	153941	0	271080	66268.1	327061
DKLYPFTWD	99	107	2	0	592.785	5	6	10.7552	11.2549	593.519	0.725396	0.4	0					0.315508		1.04767e+07	4.14827e+07	2.49983e+07	5.89946e+06	139116	121154	345162	391865	551230	92031.5	118383	241924
DKLYPFTWDA	99	108	2	0	628.303	5	7					0
DKLYPFTWDAVRYNGKL	99	115	3	0	696.03	6	14	10.552	10.9271	697.345	2.66096	0.6	0					0.177048		84870	8.6548e+06	2.13643e+07	3.99083e+07	4.63519e+07	3.1033e+07	1.38156e+07	4.47145e+06	929079	218481	453709	101753	489741	106491	0	0	0	0	20051.2	362503	393703
YPFTWD	102	107	1	0	828.356	4	4	10.4272	11.1146	829.414	0.527574	0.4	0					0.0967169		1.31245e+08	2.54417e+08	1.08409e+08	2.18688e+07	879851	13652.3	193435	449414	133916
YPFTWDAVRYNGKL	102	115	2	0	865.438	6	12	10.474	10.7708	867.583	3.21399	0.6	0					0.124276		792905	1.74788e+07	5.74352e+07	9.44901e+07	1.00117e+08	9.93004e+07	8.74284e+07	2.57879e+07	0	0	0	0	966868	219534	1.00748e+06	193715	467486	599389	751112
YPFTWDAVRYNGKL	102	115	3	0	577.295	6	12	10.4272	10.8959	578.603	2.85121	0.6	0					0.9921		697562	1.72271e+07	7.03217e+07	1.20704e+08	1.14822e+08	7.25624e+07	3.57198e+07	8.18571e+06	1.02217e+06	927454	47391.4	0	146931	28412.7	191339	7.83512e+06	102163	136972	384723
WDAVRYNGKL	106	115	2	0	611.322	5	8	8.02873	8.51888	612.643	1.90611	0.6	0					0.080564		5.07465e+07	3.00822e+08	6.13593e+08	5.66785e+08	3.05562e+08	1.11371e+08	2.23234e+07	5.24179e+06	196367	865839	526739	89522.8	1.40913e+06	68946
DAVRYNGKL	107	115	1	0	1035.56	4	7	6.03755	6.52153	1038.15	1.9915	1	0	0.693184	0.759544	1	1	4.25795		853246	4.18461e+07	9.11775e+07	8.49614e+07	3.98302e+07	1.00314e+07	683891	132708	75414.7	0	135279	94831.5
DAVRYNGKL	107	115	2	0	518.283	4	7	5.9597	6.60323	519.546	1.92629	1	0	0.645341	1.31304	1	1	0.0441882		1.59406e+08	8.74655e+08	1.69566e+09	1.538e+09	7.09408e+08	2.31797e+08	5.48349e+07	8.10268e+06	466499	0	47526.7	260951
AVRYNGKL	108	115	1	0	920.531	4	6	5.74138	6.33392	923.061	1.98818	1	0	0.933824	1.13611	1	1	0.123826		3.48673e+07	2.24181e+08	4.59665e+08	4.14671e+08	1.96951e+08	5.67661e+07	9.41918e+06	179859	30868.8	333496	0
AVRYNGKL	108	115	2	0	460.769	4	6	5.72573	6.34953	462.059	2.03901	1	0	0.977322	1.24458	1	1	0.0253459		7.10323e+08	3.7777e+09	7.82951e+09	7.20866e+09	3.6673e+09	1.13736e+09	2.63101e+08	4.49797e+07	2.46262e+06	426291	0
AVRYNGKLIAYPIAVEA	108	124	3	0	616.684	6	14	8.72168	9.01783	617.84	2.34351	1	0	0.0918404	0.107932		1	0.279314		1.36251e+06	7.82285e+06	2.2234e+07	2.46379e+07	1.95152e+07	1.08654e+07	1.94832e+06	422930	1.04766e+06	217167	313484	516024	200821	282850	572134	66384	0	292989	67071.7	0	322645
VRYNGKL	109	115	2	0	425.251	4	5	5.56845	6.14663	426.48	1.95777	0.4	0					0.0377454		2.87017e+08	1.50693e+09	2.82087e+09	2.55139e+09	1.12797e+09	2.91236e+08	5.61024e+07	6.13052e+06	5.24295e+06	0
VRYNGKL	109	115	3	0	283.836	4	5	5.56845	6.05313	284.641	1.91273	1	0	1.19664	0.761973	1	1	0.0395024		2.3448e+07	1.74802e+08	3.33998e+08	2.79311e+08	1.1484e+08	2.85669e+07	3.65118e+06	9292.85	0	0
RYNGKL	110	115	2	0	375.716	4	4	5.64723	6.09987	376.718	1.56588	0.4	0					0.124549		3.86257e+06	4.83343e+07	7.87082e+07	3.90266e+07	7.20192e+06	520521	0	101310	0
IAYPIA	116	121	1	0	647.376	4	3	7.04307	7.74737	647.798	0.0163679	0.4	0					0.0238923		3.08263e+09	1.20875e+09	2.63468e+08	5.94271e+07	4.84917e+06	908522	147702	224840
IAYPIA	116	121	2	0	324.192	4	3	7.04307	7.74737	324.355	-0.0775772	1	0	-0.900506	1.52384	1	1	0.0818293		2.08031e+08	7.34603e+07	8.85658e+06	105682	193256	0	445427	8474.41
IAYPIAV	116	122	2	0	373.726	4	4	8.40632	8.72168	373.96	0.000987563	1	0	-0.766452	0.174597		1	0.0660269		1.04665e+08	5.65389e+07	8.01801e+06	565460	0	989155	40012.8	50907.3	0
IAYPIAVE	116	123	1	0	875.487	4	5	7.74737	8.42195	876.065	0.040209	1	0	-0.726426	1.42075	1	1	0.05688		1.8752e+09	1.02476e+09	3.11973e+08	6.75586e+07	8.90041e+06	887255	108778	491851	2750.21	31593.1
IAYPIAVE	116	123	2	0	438.247	4	5	7.74737	8.40632	438.51	-0.0121369	1	0	-0.780184	1.36652	1	1	0.0572437		3.39392e+08	1.78208e+08	4.86874e+07	6.92888e+06	246012	0	421282	40569.4	83648.3	0
IAYPIAVEA	116	124	1	0	946.524	4	6	7.91952	9.0748	947.276	0.173401	1	0	-0.619318	3.08835	1	1	0.930377		1.07743e+10	6.3932e+09	2.12935e+09	1.00324e+09	3.68583e+08	5.68979e+07	1.38018e+07	2.04695e+06	1.63525e+06	339415	375528
IAYPIAVEA	116	124	2	0	473.766	4	6	7.91952	8.62812	474.065	0.020376	1	0	-0.750282	1.53876	1	1	0.0738669		3.08965e+09	1.7363e+09	5.6364e+08	1.18171e+08	1.37374e+07	4.10778e+06	365385	104906	0	46456.9	0
IAYPIAVEAL	116	125	2	0	530.308	4	7	10.1162	10.8647	530.598	-0.0716537	0.6	0					0.132948		1.82041e+08	1.14334e+08	3.47049e+07	1.29451e+06	122039	0	0	0	161862	0	197153	75036.2
EALSLIYNKDLLPNPPKTWEEIPALDKELKAKGKSALM	123	160	4	0	1066.84	9	32					-1
ALSLIYNKDLLPNPPKT	124	140	2	0	949.043	6	12					-1
ALSLIYNKDLLPNPPKT	124	140	3	0	633.031	6	12	8.90898	8.92457	633.693	0.835312	0.2	0					0.0330673		1.57251e+07	3.26309e+07	3.34083e+07	2.38452e+07	9.39499e+06	3.24735e+06	673702	763971	247151	0	126591	0	0	0	0	0	0	0	0
ALSLIYNKDLLPNPPKTWEEIPAL	124	147	3	0	912.505	7	18	11.5244	12.2893	913.499	1.30539	1	0	-0.395322	1.73419		1	0.199976		2.8004e+07	1.32249e+08	2.15728e+08	2.13842e+08	1.4435e+08	7.34635e+07	2.60907e+07	8.78727e+06	1.79025e+06	528925	1.18451e+06	573882	235914	1.28787e+06	454103	179759	503010	606064	645020	1.15224e+06	258837	234651	614970	350508	0	793807
LSLIYNKDLLPNPPKT	125	140	2	0	913.525	6	11	8.94012	9.61088	914.598	1.03855	1	0	-0.282906	1.40751	1	1	0.132155		3.88862e+07	1.56186e+08	1.92687e+08	1.4121e+08	5.69028e+07	1.30335e+07	306739	251105	375645	217427	433035	83268	22972.6	316670	352145	0	389900	0
LSLIYNKDLLPNPPKT	125	140	3	0	609.352	6	11	8.7529	9.53257	610.111	1.16717	1	0	-0.222865	1.7853	1	1	0.0756658		7.50064e+07	2.7779e+08	3.47908e+08	2.44788e+08	1.18981e+08	4.22882e+07	7.65017e+06	4.14847e+06	1.90404e+06	2.0644e+06	1.0825e+06	806082	1.06823e+06	58653.2	211077	559870	331271	58888.3
LSLIYNKDLLPNPPKTW	125	141	3	0	671.379	6	12					-1
LSLIYNKDLLPNPPKTWEEIPAL	125	147	2	0	1332.74	7	17	11.5244	12.1017	1334.09	1.07963	1	0	-0.441609	1.08321	1	1	0.150668		2.48862e+07	1.27173e+08	2.13567e+08	1.96663e+08	1.24873e+08	5.42432e+07	1.61155e+07	1.63622e+06	222839	483077	280753	248997	319070	206751	21677.8	200993	21522.6	0	525583	0	401757	0	0	0	0
LSLIYNKDLLPNPPKTWEEIPAL	125	147	3	0	888.826	7	17	11.4465	12.2581	889.803	1.29297	1	0	-0.37717	1.89602	1	1	0.034058		3.69651e+08	1.44376e+09	2.35255e+09	2.22024e+09	1.49483e+09	7.73536e+08	3.45027e+08	1.31908e+08	4.60887e+07	2.86924e+07	6.15313e+06	2.67301e+06	4.38069e+07	2.425e+06	1.0068e+06	2.41457e+06	1.00798e+06	96434.8	1.0814e+06	568761	597582	290803	297207	0	237475
LSLIYNKDLLPNPPKTWEEIPALDKELKAKGKSAL	125	159	4	0	984.058	9	29	10.6457	10.8491	985.625	3.88297	0.6	0					0.073867		71700.3	513090	1.08948e+07	2.96607e+07	5.9003e+07	8.44227e+07	9.54935e+07	8.18947e+07	5.46206e+07	3.41108e+07	1.6438e+07	7.92976e+06	2.20463e+06	1.50287e+06	469143	319275	322657	361831	0	154355	0	0	0	0	0	0	12067.8	0	79149.3	82892.9
LSLIYNKDLLPNPPKTWEEIPALDKELKAKGKSALM	125	160	3	0	1355.42	9	30	10.7708	11.2549	1357.55	3.86514	1	0	-0.106141	0.759833	1	0	0.0966435		0	4.61419e+06	2.38857e+07	8.29277e+07	1.75595e+08	2.7502e+08	2.99039e+08	2.60277e+08	1.88847e+08	1.2172e+08	6.87711e+07	2.89094e+07	1.04622e+07	2.70754e+06	745648	375935	286479	0	178460	32507.7	0	0	0	547574	0	0	217462	242829	954800	0
LSLIYNKDLLPNPPKTWEEIPALDKELKAKGKSALM	125	160	4	0	1016.82	9	30	10.677	11.3517	1018.5	4.19925	1	0	-0.0489513	1.42122	1	0	0.233361		389921	4.53929e+07	2.32857e+08	6.8452e+08	1.27771e+09	1.90459e+09	2.07508e+09	1.85995e+09	1.42284e+09	8.89182e+08	5.32983e+08	2.75368e+08	1.36526e+08	7.13847e+07	3.59504e+07	2.2593e+07	2.06118e+07	7.19104e+06	2.36205e+06	1.94179e+06	8.78462e+07	1.56425e+06	1.50244e+06	639509	7.53242e+07	355289	182145	868326	4.91486e+06	240615
LSLIYNKDLLPNPPKTWEEIPALDKELKAKGKSALM	125	160	5	0	813.656	9	30	10.6926	11.305	814.964	4.00905	1	0	-0.0815081	1.20498	1	0	0.0472619		1.36183e+06	1.60765e+07	1.02805e+08	3.26944e+08	6.2795e+08	9.62186e+08	1.02178e+09	9.62382e+08	7.20117e+08	4.49368e+08	2.74081e+08	1.40801e+08	6.71026e+07	3.05769e+07	1.62184e+07	8.75085e+06	8.17165e+06	2.41356e+06	1.70055e+06	1.13373e+06	761873	1.06684e+06	898217	795191	389744	787471	593717	436994	140760	207275
LSLIYNKDLLPNPPKTWEEIPALDKELKAKGKSALM	125	160	7	0	581.471	9	30	10.7866	11.1458	582.407	4.02163	1	0	-0.0793551	0.326543	1	0	0.0891952		59133.1	359984	2.75925e+06	1.37544e+07	2.8777e+07	4.30476e+07	5.08696e+07	4.58914e+07	3.09033e+07	2.1235e+07	1.03127e+07	5.5961e+06	1.23291e+06	915626	433922	44747.2	0	118687	198877	155431	45922.4	95190	121889	64847.8	0	43171.8	94108	0	0	131175
LSLIYNKDLLPNPPKTWEEIPALDKELKAKGKSALMF	125	161	5	0	843.07	9	31					-1
SLIYNKDLLPNPPKT	126	140	2	0	856.983	6	10	8.23477	8.43755	858.226	1.45094	1	1	-0.0226655	-0.215966	1	0	0.0912294		1.54708e+07	6.31346e+07	6.86967e+07	6.67431e+07	1.83186e+07	3.33203e+07	719196	3.29386e+06	0	0	0	0	0	0	0	0	0
SLIYNKDLLPNPPKT	126	140	3	0	571.658	6	10	8.23477	8.58125	572.328	0.977958	0.6	0					0.0957476		1.78996e+07	6.13383e+07	6.93892e+07	4.62124e+07	1.88221e+07	3.11827e+06	489275	80430.3	0	0	0	116803	0	0	68344.7	0	68741.2
SLIYNKDLLPNPPKTWEEIPAL	126	147	2	0	1276.19	7	16	11.1146	11.7273	1277.51	1.06779	1	0	-0.425028	1.20619	1	0	0.164705		1.92555e+07	1.14656e+08	1.68305e+08	1.5538e+08	9.56069e+07	3.6589e+07	7.50149e+06	583281	226020	530367	142018	226890	0	625763	0	551045	41281.1	203724	313969	169874	0	0	175630	0
SLIYNKDLLPNPPKTWEEIPAL	126	147	3	0	851.132	7	16	11.0364	11.821	852.117	1.39375	1	0	-0.320417	1.80235	1	1	0.108582		1.9875e+08	7.71083e+08	1.18262e+09	1.05755e+09	7.15599e+08	3.46426e+08	1.3742e+08	4.81666e+07	1.10362e+07	3.74556e+06	1.0604e+07	1.38565e+06	5.85601e+07	5.755e+06	942364	9.48284e+06	1.03696e+06	254741	1.01593e+06	471843	350492	627718	6.046e+06	793585
SLIYNKDLLPNPPKTWEEIPALDKELKAKGKSALM	126	160	3	0	1317.73	9	29	10.4896	10.8178	1319.82	3.80783	1	0	-0.0934755	0.219464	0	1	0.0878054		0	175529	1.16248e+07	5.5632e+07	1.08609e+08	1.5157e+08	1.78625e+08	1.44537e+08	1.086e+08	6.99819e+07	2.94177e+07	1.04201e+07	1.83855e+06	390583	0	259498	173867	0	0	0	0	0	313302	0	0	15549.1	224535	32768.1	0	0
SLIYNKDLLPNPPKTWEEIPALDKELKAKGKSALM	126	160	4	0	988.547	9	29	10.3961	11.0364	990.134	3.889	0.6	0					0.0771321		5.01679e+06	1.845e+07	1.33993e+08	3.80942e+08	7.51524e+08	1.0509e+09	1.14496e+09	1.01233e+09	7.38901e+08	4.4621e+08	2.57596e+08	1.19321e+08	5.80689e+07	2.77198e+07	1.30041e+07	5.5913e+06	2.77831e+06	1.20955e+06	170095	721619	0	587407	182791	520827	336415	456068	34762.3	161875	231673	141944
SLIYNKDLLPNPPKTWEEIPALDKELKAKGKSALM	126	160	5	0	791.039	9	29	10.677	10.6926	792.547	5.08085	0.3	1					0.031227		0	356755	4.30722e+06	1.26278e+07	2.32564e+07	3.35239e+07	3.34319e+07	3.02833e+07	2.38062e+07	1.55196e+07	6.66995e+06	3.62355e+06	1.6868e+06	843795	112916	184945	0	0	3.47244e+06	0	131724	0	129342	1.02199e+07	5659.25	0	0	60696	1.42877e+06	0
LIYNKDLLPNPPKT	127	140	2	0	813.467	5	9	7.8883	8.15348	814.497	1.07392	1	0	-0.154995	0.000505872	1	1	0.202126		2.89964e+06	1.58782e+07	1.7939e+07	1.02711e+07	4.22483e+06	873008	123502	0	0	0	0	0	259963	0	0
LIYNKDLLPNPPKT	127	140	3	0	542.647	5	9	7.85703	8.10672	543.28	0.914163	0.4	0					0.145465		2.05269e+06	1.26248e+07	1.9237e+07	7.34794e+06	1.72559e+06	242089	0	0	0	0	0	65959	0	0	0
LIYNKDLLPNPPKTWEEIPA	127	146	3	0	784.426	7	14	10.4896	11.305	785.303	1.18675	0.6	0					0.0204132		1.56998e+09	5.58456e+09	8.25656e+09	7.03407e+09	4.21342e+09	1.92697e+09	7.04766e+08	2.12561e+08	6.98722e+07	3.03292e+07	2.31599e+07	1.9575e+07	7.34758e+07	5.15997e+06	2.81242e+06	1.09688e+07	4.66907e+06	1.27433e+06	1.46097e+06	1.21765e+06	312649	206198
LIYNKDLLPNPPKTWEEIPAL	127	147	2	0	1232.68	7	15	11.1302	11.3984	1233.99	1.10152	0.4	0					0.899595		955625	1.09211e+07	2.35248e+07	1.29636e+07	3.97452e+06	902862	0	0	0	204394	9385.5	0	0	198372	185739	0	0	0	169291	0	0	188744	518173
LIYNKDLLPNPPKTWEEIPAL	127	147	3	0	822.121	7	15					-1
LIYNKDLLPNPPKTWEEIPALDKELKAKGKSALM	127	160	5	0	773.633	9	28	10.4584	10.7708	774.94	4.12373	1	0	-0.011461	0.164363		1	0.116513		167589	779556	1.08789e+07	3.75098e+07	8.00847e+07	1.09007e+08	1.18443e+08	1.02557e+08	7.01942e+07	4.73236e+07	2.75194e+07	1.12067e+07	2.65503e+06	834435	488356	3.73856e+06	0	133319	254816	11721.7	1.24658e+06	11571.8	216454	292438	15473.6	360929	236496	176462	97818.6	100157
IYNKDLLPNPPKT	128	140	2	0	756.925	5	8	6.96453	7.51277	757.923	1.08316	1	0	-0.072472	0.982434	1	1	0.0379047		3.22801e+08	9.85789e+08	1.11183e+09	6.60539e+08	2.65402e+08	9.02251e+07	2.31912e+07	5.47899e+06	1.03554e+06	138725	162567	39542.5	21861.9	233466
IYNKDLLPNPPKT	128	140	3	0	504.952	5	8	6.99593	7.48157	505.609	1.05841	1	0	-0.0883554	0.765268	1	1	0.0229751		2.19786e+08	6.41175e+08	7.07977e+08	4.21442e+08	1.72543e+08	5.43903e+07	1.37241e+07	2.53796e+06	153467	59945.3	0	0	0	257720
IYNKDLLPNPPKTW	128	141	3	0	566.979	6	9					-1
IYNKDLLPNPPKTWEEIPAL	128	147	2	0	1176.14	7	14	10.4896	11.0989	1177.41	1.09945	1	0	-0.36446	1.19457	1	1	0.0430096		3.01201e+08	1.08729e+09	1.59769e+09	1.31693e+09	8.03518e+08	3.66491e+08	1.19947e+08	2.66576e+07	859379	0	291764	1.63825e+06	311892	398114	149435	175960	63882.5	892769	163209	478309	0	188643
IYNKDLLPNPPKTWEEIPAL	128	147	3	0	784.426	7	14	10.4896	11.305	785.303	1.18675	1	0	-0.332439	1.90955	1	1	0.0204132		1.56998e+09	5.58456e+09	8.25656e+09	7.03407e+09	4.21342e+09	1.92697e+09	7.04766e+08	2.12561e+08	6.98722e+07	3.03292e+07	2.31599e+07	1.9575e+07	7.34758e+07	5.15997e+06	2.81242e+06	1.09688e+07	4.66907e+06	1.27433e+06	1.46097e+06	1.21765e+06	312649	206198
IYNKDLLPNPPKTWEEIPAL	128	147	4	0	588.572	7	14	10.8334	10.8647	589.327	1.57609	1	0	-0.189635	-0.811205	1	-1	0.216705		143585	1.32165e+06	2.06353e+06	1.96288e+06	589375	284428	0	0	0	54839.6	0	0	0	67582.2	0	252816	0	0	0	0	0	0
IYNKDLLPNPPKTWEEIPALD	128	148	2	0	1233.65	7	15	10.4272	10.5989	1234.92	1.02934	1	0	-0.415343	-0.32397	1	0	0.321731		1.00175e+06	1.04907e+07	1.79558e+07	1.10087e+07	6.86472e+06	0	0	183914	0	0	173578	0	0	176648	0	0	0	0	386811	0	0	141146	0
IYNKDLLPNPPKTWEEIPALD	128	148	3	0	822.769	7	15	10.2872	10.5989	823.678	1.22509	0.6	0					0.0818679		2.62991e+07	1.10929e+08	1.61111e+08	1.4663e+08	8.85087e+07	4.58818e+07	1.45859e+07	1.12795e+06	964906	382571	173490	600721	0	132781	623874	272870	490399	610138	179514	151148	730727	377791	49444.2
IYNKDLLPNPPKTWEEIPALDKE	128	150	3	0	908.481	7	17					-1
IYNKDLLPNPPKTWEEIPALDKELKAKGKSAL	128	159	3	0	1207.34	8	26	9.92577	10.1939	1209.35	3.85078	1	0	-0.00719386	0.0109132	1	1	0.127848		0	0	5.74907e+06	3.48348e+07	5.92402e+07	8.28024e+07	8.74814e+07	7.11329e+07	5.17972e+07	2.23909e+07	4.40864e+06	7.2894e+06	696628	35141.1	209326	653625	0	304100	354182	0	10322.7	281552	314785	0	281104	0	0	6439.75	268202	0
IYNKDLLPNPPKTWEEIPALDKELKAKGKSAL	128	159	4	0	905.758	8	26	9.82917	10.4584	907.365	4.23943	1	0	0.0695639	1.26331	1	1	0.349196		360291	6.68904e+06	5.41206e+07	1.69028e+08	3.49601e+08	4.6249e+08	4.77246e+08	3.75822e+08	2.47745e+08	1.45103e+08	7.28727e+07	2.79515e+07	1.20648e+07	5.34835e+06	4.50474e+06	1.2243e+06	724297	367222	390594	1.11016e+06	330950	0	2.28321e+07	444772	260628	43309	2.44885e+07	913297	760763	783873
IYNKDLLPNPPKTWEEIPALDKELKAKGKSALM	128	160	3	0	1251.02	9	27	10.0037	10.7708	1253.08	3.84748	1	0	-0.0359892	1.74176	1	1	0.0685134		0	3.06909e+07	2.0423e+08	6.2308e+08	1.15072e+09	1.56818e+09	1.61004e+09	1.38727e+09	9.96654e+08	6.10772e+08	3.14755e+08	1.51088e+08	7.30881e+07	2.2079e+07	6.90509e+06	3.09914e+06	448617	78565.2	2.82933e+06	677422	744822	821325	253494	290683	0	0	584298	1.69529e+06	346568	230529
IYNKDLLPNPPKTWEEIPALDKELKAKGKSALM	128	160	4	0	938.518	9	27	9.98812	10.7552	940.088	3.93696	1	0	-0.0189724	1.74153	1	1	0.0283945		1.63448e+07	2.22631e+08	1.02834e+09	2.92361e+09	5.62408e+09	7.75491e+09	7.86685e+09	6.96761e+09	4.8477e+09	2.88333e+09	1.61505e+09	8.54394e+08	3.87716e+08	2.01448e+08	1.0595e+08	6.52316e+07	6.34349e+07	2.58406e+07	2.71939e+07	1.87047e+07	4.43934e+07	1.45318e+07	1.43248e+07	9.98038e+06	7.79448e+06	2.19422e+06	762815	301893	250896	236513
IYNKDLLPNPPKTWEEIPALDKELKAKGKSALM	128	160	5	0	751.016	9	27	10.0348	10.7239	752.276	3.96043	1	0	-0.014509	1.47117	1	1	0.0421634		8.32362e+06	8.98124e+07	4.3226e+08	1.24759e+09	2.33899e+09	3.2814e+09	3.47893e+09	2.95966e+09	2.08639e+09	1.29744e+09	6.97156e+08	3.41227e+08	2.26174e+08	7.08106e+07	4.24049e+07	2.61597e+07	1.52421e+07	9.17336e+06	5.90614e+06	6.56766e+06	5.1588e+06	4.89631e+06	4.97465e+06	4.37247e+06	1.37241e+06	806413	184485	550018	7.36541e+06	10921.2
IYNKDLLPNPPKTWEEIPALDKELKAKGKSALM	128	160	6	0	626.014	9	27	10.0192	10.7083	627.057	3.91242	1	0	-0.0236398	1.47094	1	1	0.0306215		290802	2.42493e+07	1.52034e+08	4.4154e+08	8.27051e+08	1.16261e+09	1.24266e+09	1.08561e+09	7.70595e+08	4.72545e+08	2.4643e+08	1.26298e+08	5.52089e+07	2.1628e+07	8.82237e+06	3.26654e+06	2.92064e+06	1.32807e+06	821410	1.03079e+06	801611	500160	991892	1.57267e+06	519884	77727.4	124457	157010	242618	0
IYNKDLLPNPPKTWEEIPALDKELKAKGKSALMF	128	161	3	0	1300.04	9	28	10.8178	11.2393	1302.25	4.1747	1	0	-0.00211305	0.54261	1	1	0.293954		265560	0	8.79467e+06	4.49511e+07	1.04647e+08	1.59389e+08	1.89274e+08	1.70471e+08	1.27707e+08	8.52026e+07	4.54929e+07	1.88719e+07	7.01222e+06	1.90909e+06	464426	0	0	170788	0	843064	30751.3	218771	604352	211182	0	0	0	0	376310	222376
IYNKDLLPNPPKTWEEIPALDKELKAKGKSALMF	128	161	4	0	975.285	9	28	10.7866	11.3517	976.95	4.21148	1	0	0.00463253	1.04095	1	1	0.0830704		626366	1.70094e+07	8.88311e+07	2.95337e+08	5.96436e+08	8.95488e+08	1.00068e+09	9.58521e+08	7.10085e+08	4.76577e+08	2.8629e+08	1.40507e+08	7.3204e+07	3.3863e+07	1.73106e+07	6.44798e+06	3.59007e+06	2.91317e+06	545548	1.79791e+06	1.22379e+06	848863	421317	456253	560552	304515	3.32725e+06	64204.6	205911	15736.8
IYNKDLLPNPPKTWEEIPALDKELKAKGKSALMF	128	161	5	0	780.43	9	28					-1
IYNKDLLPNPPKTWEEIPALDKELKAKGKSALMF	128	161	6	0	650.526	9	28	10.8022	11.2704	651.625	4.14579	1	0	-0.00741487	0.704675	1	1	0.0750496		80769.9	1.49122e+06	7.69305e+06	3.62188e+07	7.70019e+07	1.16993e+08	1.33856e+08	1.29963e+08	8.99883e+07	5.844e+07	3.52096e+07	1.65676e+07	6.26977e+06	2.658e+06	1.59991e+06	730652	399808	319644	212061	155810	100277	243193	72380.7	172167	58027.1	0	41014.9	119155	41783.7	0
YNKDLLPNPPKTWEEIPAL	129	147	3	0	746.732	6	13					-1
WEEIPAL	141	147	1	0	857.44	4	4	10.3183	11.0208	858.029	0.0615228	1	0	-0.68874	1.51754	1	1	0.310962		5.2202e+08	2.88687e+08	7.89831e+07	2.43953e+06	9.05951e+06	3.73679e+06	923650	1.30299e+06	1.14748e+06
WEEIPAL	141	147	2	0	429.224	4	4	10.3494	10.7239	429.404	-0.166154	0.4	0					0.950368		2.61932e+07	1.13571e+07	493437	10418.8	60734.3	0	131789	0	45372.3
WEEIPALDKELKAKGKSALM	141	160	2	0	1129.12	7	17					-1
WEEIPALDKELKAKGKSALM	141	160	3	0	753.08	7	17	9.3917	9.86028	754.475	2.75796	1	0	0.065341	0.70612	1	0	0.0390014		1.70469e+07	1.50273e+08	5.35042e+08	9.42075e+08	1.00608e+09	7.70656e+08	4.56987e+08	2.29648e+08	9.51124e+07	3.7739e+07	1.74915e+07	5.05939e+06	2.58124e+06	3.18023e+06	1.17003e+06	714769	941240	478978	375618	722015	1.00054e+06	0	240891	2.26015e+06	110867
WEEIPALDKELKAKGKSALM	141	160	4	0	565.062	7	17	9.3917	9.86028	566.096	2.71217	1	0	0.0515124	0.70612	1	0	0.0657342		577014	1.60918e+07	9.89865e+07	1.67078e+08	1.77011e+08	1.30206e+08	7.96903e+07	3.6224e+07	1.43293e+07	2.1235e+06	536947	147335	174691	214774	55089.8	75872	0	99767.8	68759.2	592526	109249	668450	0	278454	0
WEEIPALDKELKAKGKSALMF	141	161	3	0	802.103	7	18	10.6301	10.9115	803.566	2.85578	1	0	0.0469675	0.0565896		1	0.0677248		630909	1.39236e+07	3.80271e+07	7.60596e+07	9.39356e+07	8.10994e+07	5.24069e+07	2.27383e+07	8.88723e+06	2.44155e+06	2.38432e+06	91919.9	228662	692096	206306	330662	358806	0	155422	263076	13471.8	112332	8877.37	0	0	0
EEIPAL	142	147	1	0	671.361	4	3	8.13788	8.20025	671.754	-0.00145517	1	0	-0.770211	-0.703085		1	0.169443		1.5456e+07	5.12421e+06	881559	86093.4	191171	0	0	92819.8
EEIPALDKELKAKGKSALM	142	160	3	0	691.054	6	16	8.23477	8.5033	692.391	2.72188	1	0	0.105829	0.0121273		0	0.16389		256896	1.89733e+07	3.12888e+07	5.35735e+07	6.22755e+07	3.79506e+07	2.00313e+07	7.84556e+06	1.35367e+06	262702	619787	143456	0	3.08081e+06	0	0	2.11027e+06	96280.4	0	244336	0	0	103080
PALDKELKAKGKSALM	145	160	3	0	567.331	6	14	7.16887	7.2944	568.965	3.82858	1	1	0.636542	-0.483954		-2	0.365937		0	450074	4.39998e+06	8.33653e+06	6.47064e+06	3.28098e+06	596423	0	0	108327	55843.5	42234.1	0	518922	0	0	2.66005e+06	0	0	0	0
DKELKAKGKSAL	148	159	2	0	644.385	5	10	4.08365	4.65182	645.829	2.14015	1	0	0.331244	1.05158	1	1	0.050371		1.73283e+07	1.25744e+08	2.83544e+08	3.12796e+08	1.91011e+08	8.02324e+07	2.66368e+07	6.02111e+06	601887	0	0	0	29355.7	52593.6	0	0
DKELKAKGKSAL	148	159	3	0	429.926	5	10	4.11493	4.66782	430.904	2.1855	1	0	0.35453	0.998565	1	1	0.0895613		1.25249e+07	9.60015e+07	2.27982e+08	2.52907e+08	1.50568e+08	6.27879e+07	2.14122e+07	2.69072e+06	858601	255485	4.40347e+06	0	0	284389	0	214861
DKELKAKGKSALM	148	160	1	0	1418.8	5	11	5.12987	5.36422	1421.6	1.90601	1	0	0.122034	-0.106458	1	1	0.28524		98245.9	6.39715e+06	1.87102e+07	2.12873e+07	1.21175e+07	3.0277e+06	109945	72623.9	0	0	0	0	0	0	0	0	0
DKELKAKGKSALM	148	160	2	0	709.905	5	11	5.06695	5.56845	711.427	2.15032	1	0	0.236082	0.820311	1	1	0.0309104		2.73194e+08	1.61332e+09	3.76776e+09	4.31654e+09	2.862e+09	1.32316e+09	5.21979e+08	1.79948e+08	6.0115e+07	2.15687e+07	8.59277e+06	1.7238e+06	136147	102709	0	79931.6	51853.7
DKELKAKGKSALM	148	160	3	0	473.606	5	11	5.05117	5.56845	474.626	2.16535	1	0	0.243101	0.875065	1	1	0.020644		3.07492e+08	1.83887e+09	4.15613e+09	5.00291e+09	3.34174e+09	1.57407e+09	5.78365e+08	1.91583e+08	6.36909e+07	2.32727e+07	1.22062e+07	2.95535e+06	341618	98266.8	707687	0	0
DKELKAKGKSALM	148	160	4	0	355.456	5	11	5.05117	5.5527	356.216	2.1434	1	0	0.232853	0.820427	1	1	0.0240124		4.29682e+07	2.74516e+08	6.55971e+08	7.74706e+08	5.02784e+08	2.41318e+08	8.73662e+07	2.54892e+07	7.04498e+06	1.78535e+06	189532	77766.2	0	51471.4	0	288177	0
DKELKAKGKSALMF	148	161	2	0	783.44	6	12	7.8414	8.20025	785.129	2.37331	1	0	0.247856	0.325445	1	0	0.0572032		1.40652e+07	1.09098e+08	2.76563e+08	3.73342e+08	2.98361e+08	1.63679e+08	7.61555e+07	2.54115e+07	6.99906e+06	1.48518e+06	685452	21057.9	1.6763e+06	22841.9	213550	121755	312590	117676	0
DKELKAKGKSALMF	148	161	3	0	522.629	6	12	7.7944	8.23477	523.758	2.38339	0.6	0					0.0385385		2.49866e+07	1.87761e+08	4.77654e+08	6.39004e+08	5.3666e+08	2.9274e+08	1.33165e+08	4.64608e+07	1.32613e+07	3.46501e+06	1.03411e+06	613410	68896	0	257064	89621.2	65957	65422.2	0
DKELKAKGKSALMF	148	161	4	0	392.223	6	12	7.8101	8.16907	393.062	2.35083	1	0	0.238233	0.325849	1	0	0.0489731		2.67044e+06	2.79974e+07	7.96034e+07	1.11246e+08	9.30187e+07	4.58707e+07	1.86038e+07	4.78371e+06	1.88253e+06	277798	77037.8	57158.9	12984.9	0	0	22377.1	198654	0	93515.2
KELKAKGKSALM	149	160	2	0	652.392	5	10	4.92143	5.28607	653.707	1.79501	1	0	0.154012	0.345508	1	1	0.0920652		1.13419e+07	6.92466e+07	1.3272e+08	1.2763e+08	6.35126e+07	2.43822e+07	7.17011e+06	773136	116146	27840.9	0	0	28059.4	32989.8	0	86635.6
KELKAKGKSALM	149	160	3	0	435.264	5	10	4.92143	5.28607	436.135	1.78013	1	0	0.14637	0.345508	1	1	0.0597873		1.09939e+07	6.69731e+07	1.26266e+08	1.19742e+08	5.9589e+07	2.27628e+07	7.03623e+06	647136	64043.4	0	0	0	71121.4	0	0	0
KELKAKGKSALMF	149	161	3	0	484.287	5	11	7.8101	7.96632	485.644	3.13244	0.4	1					0.429367		169565	2.99835e+06	1.06251e+07	9.91342e+06	7.71264e+06	1.85896e+06	137329	0	0	0	0	35987.3	158825	0	0	3.56661e+06	0
MFNLQEPY	160	167	2	0	521.239	5	5	9.94148	10.2406	521.998	0.811843	0.4	0					0.266411		6.53566e+06	2.10065e+07	7.62568e+06	697012	5.87164e+06	0	291240	0	0	0	0
MFNLQEPYFTWPLIA	160	174	2	0	935.466	6	11	14.3896	15.2954	936.51	0.833636	1	0	-0.378565	2.22304		1	0.267877		2.50047e+08	7.45271e+08	6.88862e+08	4.11391e+08	1.81747e+08	6.70087e+07	1.73736e+07	7.93003e+06	5.2106e+06	3.67276e+06	4.5008e+06	3.8016e+06	2.91764e+06	4.18418e+06	1.79661e+06	3.82933e+06	3.61772e+06	1.90252e+06
FNLQEPY	161	167	1	0	910.431	4	4	8.58125	9.28235	911.654	0.667245	1	0	0.088852	1.51274	1	1	0.271841		2.7414e+08	5.09944e+08	2.27513e+08	6.65151e+07	1.98044e+07	1.48076e+07	4.14723e+06	2.71619e+06	509231
FNLQEPY	161	167	2	0	455.719	4	4	8.5033	9.18885	456.257	0.519572	0.4	0					0.0826051		2.22726e+08	4.23162e+08	1.71906e+08	4.10812e+07	6.11033e+06	407352	49301.5	722811	971343
FNLQEPYFTW	161	170	2	0	672.817	5	7	12.809	13.1897	673.593	0.69907	0.4	0					0.506046		3.04342e+06	6.69748e+06	4.73545e+06	469586	294807	218319	52240.2	0	29681.4	107008	31969.1	147596	113220
FNLQEPYFTWPLI	161	173	2	0	834.427	6	9	14.3896	15.0453	835.373	0.825579	1	0	-0.296684	1.35542		-1	0.074607		3.16065e+08	8.5341e+08	7.49647e+08	3.64797e+08	1.38048e+08	3.96563e+07	1.18452e+07	5.8381e+06	6.72669e+06	6.99522e+06	4.99197e+06	4.79759e+06	3.17263e+06	5.79664e+06	4.34176e+06	3.18578e+06
FNLQEPYFTWPLIA	161	174	1	0	1738.88	6	10	13.891	14.6859	1740.62	0.623816	0.4	0					0.545261		6.63906e+07	2.85467e+08	2.53031e+08	1.06488e+08	1.31882e+07	2.22797e+06	0	0	0	1.79725e+06	0	0	813122	1.30115e+06	468929	1.23466e+06	1.46716e+06
FNLQEPYFTWPLIA	161	174	2	0	869.946	6	10	13.8128	14.8733	870.86	0.720785	1	0	-0.397599	2.75925	0	1	0.0248996		4.66016e+09	1.30368e+10	1.15105e+10	5.9371e+09	2.31601e+09	7.66892e+08	2.34054e+08	8.847e+07	5.69903e+07	3.35541e+07	2.06999e+07	8.52264e+06	7.26234e+06	7.32423e+06	6.80698e+06	5.2689e+06	7.35128e+06
FNLQEPYFTWPLIA	161	174	3	0	580.299	6	10	13.9844	14.2647	580.758	0.269128	1	0	-0.629523	0.0531783	0	0	0.152516		5.05808e+06	1.25094e+07	8.94224e+06	2.72963e+06	291220	105496	0	0	0	0	0	0	0	33683.7	0	0	0
FNLQEPYFTWPLIAA	161	175	2	0	905.464	6	11	13.6396	14.3896	906.52	0.96432	1	0	-0.31756	1.68215		1	0.211022		2.10875e+08	5.84198e+08	5.61129e+08	2.96589e+08	1.18323e+08	3.6578e+07	1.69173e+07	8.44948e+06	5.11845e+06	6.89379e+06	5.4064e+06	4.97497e+06	5.81039e+06	4.9531e+06	3.13967e+06	3.32997e+06	3.83892e+06	2.39058e+06
FNLQEPYFTWPLIAADGGYAFKYENGKYDIKDVGVDNAGAKAGL	161	204	4	0	1207.35	10	40	12.5093	13.158	1210.16	8.2767	1	0	0.294796	1.33108		0	0.222637		0	0	177331	491685	1.59584e+06	1.48221e+07	3.1919e+07	5.83401e+07	8.01992e+07	1.09579e+08	1.10163e+08	1.08399e+08	8.5253e+07	7.51204e+07	4.88168e+07	3.39524e+07	1.80273e+07	1.80223e+07	5.39151e+06	4.17834e+06	1.80123e+06	8.78192e+06	274302	348819	260233	4.17055e+06	436965	61561.6	222208	2.18409e+06
NLQEPY	162	167	1	0	763.362	4	3	6.09987	6.72883	764.456	0.643245	0.4	0					0.358224		3.16609e+07	6.21618e+07	2.29421e+07	3.64575e+06	2.18764e+06	462305	367352	379013
NLQEPYFTWPLI	162	173	2	0	760.893	5	8	13.7501	14.14	762.235	1.72782	1	0	0.341316	0.433102		-2	0.384805		2.85069e+07	8.79408e+07	6.35487e+07	2.93311e+07	1.25856e+07	5.8297e+06	4.75688e+06	4.27494e+06	3.97189e+06	4.03549e+06	3.44133e+06	3.99655e+06	6.47322e+06	2.55434e+06
NLQEPYFTWPLIA	162	174	1	0	1591.82	5	9	13.2863	13.7815	1593.43	0.621525	1	0	-0.413107	0.798629	1	0	0.342066		1.68695e+07	5.60175e+07	4.4812e+07	1.89271e+07	2.54732e+06	607970	0	0	85897.6	115005	207800	443372	124087	0	92723.2
NLQEPYFTWPLIA	162	174	2	0	796.411	5	9	13.2056	14	797.276	0.733288	1	0	-0.349341	1.83624	1	0	0.117113		9.15403e+08	2.46751e+09	1.99132e+09	9.55882e+08	3.46205e+08	1.05665e+08	3.49642e+07	1.35575e+07	7.9591e+06	4.6069e+06	2.82764e+06	3.49988e+06	1.72012e+06	3.91983e+06	3.06299e+06
NLQEPYFTWPLIAADGGYA	162	180	2	0	1063.52	6	15	13.0788	13.6871	1065.06	1.76965	1	0	-0.161914	1.1911		1	0.526642		5.63508e+06	3.6477e+07	4.94362e+07	4.14897e+07	2.05584e+07	9.45236e+06	2.54343e+06	653127	317610	144561	894711	376584	954098	160769	1.51296e+06	351043	848041	316057	1.17759e+06	274558	778030	448342
NLQEPYFTWPLIAADGGYAFKYENGKYDIKDVGVDNAGAKAGL	162	204	4	0	1170.58	9	39	12.2425	12.4773	1174.08	11.1691	0.4	1					0.273399		0	0	0	0	877128	1.01183e+06	1.41362e+06	9.05566e+06	1.53449e+07	1.63345e+07	1.73701e+07	1.63135e+07	2.02975e+07	8.8446e+06	1.57842e+07	2.96599e+06	1.39393e+07	2.09048e+06	1.22034e+07	1.01486e+06	1.15064e+07	3.07461e+06	5.45313e+06	847048	2.75058e+06	0	328647	261867	462649	0
FTWPLIA	168	174	1	0	847.471	4	4	12.2112	12.9519	847.989	-0.029996	1	0	-0.806227	1.65006	1	1	0.109578		1.41154e+09	6.18856e+08	2.00737e+08	4.21723e+07	2.08445e+06	799489	941217	889680	722854
FTWPLIA	168	174	2	0	424.239	4	4	12.1332	12.8885	424.461	-0.103892	1	0	-0.90109	1.70077	1	1	1.77383		1.44667e+08	7.00767e+07	1.31865e+07	375140	163421	0	264382	0	194581
AADGGYA	174	180	1	0	624.262	4	5	3.3065	3.80203	625.11	0.49342	1	0	-0.260981	0.799612		1	0.818998		4.60389e+07	3.93713e+07	1.44423e+07	2.96735e+06	60525.7	88950.7	252293	42547.1	485101	503563
AADGGYAF	174	181	1	0	771.331	4	6	7.95072	8.56565	772.171	0.379224	1	0	-0.443169	1.21382		0	0		9.46853e+07	9.13585e+07	3.61216e+07	6.95849e+06	235592	0	165407	0	0	585020	113835
AADGGYAFKYENGKY	174	188	2	0	827.381	5	13	7.57525	7.93512	831.608	7.45686	1	1	2.17772	0.328972	1	-5	1.39123		129661	1.50453e+06	1.36289e+07	3.06101e+07	4.00964e+07	3.30279e+07	2.30122e+07	9.49598e+06	3.12136e+06	239746	2.12355e+06	1.12844e+07	2.09688e+07	2.48419e+07	2.50014e+07	1.93685e+07	1.13627e+07	4.86718e+06	824073
AADGGYAFKYENGKY	174	188	3	0	551.923	5	13	7.59088	7.93512	554.973	8.15152	1	1	2.45211	0.274738	1	-8	1.02322		0	1.61021e+06	1.03776e+07	2.20719e+07	2.98155e+07	2.57967e+07	1.70299e+07	4.62585e+06	1.67836e+06	525503	3.89001e+06	1.16409e+07	1.92845e+07	2.2309e+07	2.4294e+07	1.90644e+07	1.24876e+07	6.05345e+06	1.1418e+06
AADGGYAFKYENGKYDIKDVGVDNAGAKAGL	174	204	3	0	1059.85	8	29	8.40632	8.51888	1062.66	6.53156	1	0	0.388811	-0.528936	1	-2	0.144544		0	0	1.2022e+06	0	2.80416e+06	1.25549e+07	1.33018e+07	1.83471e+07	2.51248e+07	1.93894e+07	1.43761e+07	1.38273e+07	7.67528e+06	2.07833e+06	883819	313836	146066	6059.27	0	295095	153624	293724	0	4060.88	0	0	34261.6	0	0	40279.3
AADGGYAFKYENGKYDIKDVGVDNAGAKAGL	174	204	4	0	795.143	8	29	8.2659	8.48772	797.375	7.04566	1	0	0.479841	-0.149937	1	-1	0.138753		0	103617	118469	268062	2.28723e+06	5.22821e+06	1.70139e+07	2.28752e+07	2.85081e+07	2.92759e+07	2.45691e+07	1.68193e+07	9.82219e+06	4.61914e+06	1.24639e+06	335910	0	140093	0	0	0	0	110800	106120	0	288681	141054	586949	0	123623
AADGGYAFKYENGKYDIKDVGVDNAGAKAGLTF	174	206	3	0	1142.56	8	31	9.12662	9.62652	1145.73	7.45404	0.6	0					0.38109		0	0	532542	1.54926e+06	1.40094e+07	4.10904e+07	7.49663e+07	1.06208e+08	1.31428e+08	1.24554e+08	1.03472e+08	8.69141e+07	4.86403e+07	2.49377e+07	2.83009e+07	3.49736e+06	601548	2.79406e+06	157391	0	1.03998e+06	716098	0	650253	184296	208369	0	301009	224232	824139
AADGGYAFKYENGKYDIKDVGVDNAGAKAGLTF	174	206	4	0	857.172	8	31	9.12662	9.64217	859.41	6.90493	0.6	0					0.112498		761679	119640	2.21819e+06	6.68212e+06	2.53514e+07	5.80975e+07	1.06151e+08	1.54578e+08	1.82485e+08	1.73807e+08	1.50073e+08	1.08718e+08	7.01306e+07	4.08737e+07	1.90415e+07	7.13204e+06	5.11337e+06	3.22567e+06	965008	300833	1.23341e+06	1.29521e+06	608578	550091	1.47988e+06	117594	104396	20701	280487	76305.7
AADGGYAFKYENGKYDIKDVGVDNAGAKAGLTFL	174	207	3	0	1180.25	8	32	10.1162	10.2406	1183.21	6.7443	1	0	0.314524	-0.488001		-2	0.298649		0	0	0	0	758354	3.06512e+06	1.08503e+07	1.85259e+07	1.87941e+07	2.02528e+07	1.9195e+07	6.92144e+06	3.41028e+06	711234	39143.5	0	708561	0	728090	268425	0	0	275643	0	0	0	0	517092	0	0
ADGGYA	175	180	1	0	553.225	3	4	3.09493	3.7392	553.931	0.395475	1	0	-0.260031	1.31558		1	0.0491914		6.3128e+08	4.57398e+08	1.50299e+08	3.67843e+07	5.74258e+06	384352	96068.6	1.33121e+06
ADGGYAFKYENGKY	175	188	2	0	791.862	5	12	7.52837	7.99753	794.076	3.46932	1	0	0.716853	0.708144	1	-1	0.0534022		8.20205e+06	7.21148e+07	2.45657e+08	4.78267e+08	6.07602e+08	5.43388e+08	3.40799e+08	1.73007e+08	7.57895e+07	2.69562e+07	1.16622e+07	2.02419e+06	330265	78684	0	65520.8	115058	378157
ADGGYAFKYENGKY	175	188	3	0	528.244	5	12	7.52837	7.77872	529.717	3.46331	1	0	0.71428	-0.0509524	1	-1	0.0268708		4.0946e+06	3.57723e+07	1.26494e+08	2.54185e+08	3.22306e+08	2.83392e+08	1.76862e+08	8.95698e+07	3.79234e+07	1.47501e+07	5.46611e+06	1.16537e+06	335906	83441.1	0	19012.3	0	0
ADGGYAFKYENGKYDIKD	175	192	2	0	1027.48	6	16	7.62217	7.95072	1030.41	4.63962	1	0	0.721299	0.220331	1	0	0.465871		33652.1	401476	9.00849e+06	2.59218e+07	5.2361e+07	6.81107e+07	6.21921e+07	4.42441e+07	2.46556e+07	1.23677e+07	4.59333e+06	1.07706e+06	1.16851e+06	111214	453617	0	94645.8	226425	333206	0	3.19392e+06	1.32394e+06	187854
ADGGYAFKYENGKYDIKD	175	192	3	0	685.322	6	16	7.59088	8.04433	687.144	4.23602	0.6	0					0.139865		6.26262e+07	9.50407e+06	4.6598e+07	1.41332e+08	1.96066e+08	2.53628e+08	2.35703e+08	1.75079e+08	1.11664e+08	5.92152e+07	2.60664e+07	1.35747e+07	4.56923e+06	2.04882e+06	252376	290270	0	0	217346	369414	8.20271e+06	274980	602939
ADGGYAFKYENGKYDIKDVGVDNAGAKAGL	175	204	3	0	1036.18	7	28	8.28148	8.62812	1039.01	6.66378	1	0	0.454363	0.283064	1	0	0.0704089		6911.75	5.82149e+07	8.05946e+06	4.22385e+07	3.28862e+08	2.80882e+08	4.80874e+08	8.60183e+08	7.18261e+08	6.83883e+08	7.05758e+08	4.16342e+08	2.64661e+08	1.85072e+08	8.58352e+07	4.55878e+07	3.40696e+07	1.54354e+07	1.08752e+07	1.30385e+07	5.24016e+06	3.26538e+06	2.25028e+06	566288	322969	25927.4	151337	100959	426153	487037
ADGGYAFKYENGKYDIKDVGVDNAGAKAGL	175	204	4	0	777.383	7	28	8.23477	8.40632	779.579	6.94162	1	0	0.505317	-0.324317	1	0	0.0495267		173881	0	2.04152e+06	1.16041e+07	4.00962e+07	9.41554e+07	1.59507e+08	2.18544e+08	2.45969e+08	2.3517e+08	2.0089e+08	1.37418e+08	9.38117e+07	5.37464e+07	2.77208e+07	1.27348e+07	6.98962e+06	5.98169e+06	4.94514e+06	2.13279e+06	2.69217e+06	1.1514e+06	887961	309374	281609	0	0	0	3348.49	0
ADGGYAFKYENGKYDIKDVGVDNAGAKAGL	175	204	5	0	622.108	7	28					-1
ADGGYAFKYENGKYDIKDVGVDNAGAKAGLTF	175	206	2	0	1677.82	8	30	9.21998	9.37605	1682.08	6.51058	1	0	0.346669	-0.37803	1	0	0.246667		0	0	0	0	1.42347e+06	2.89032e+06	1.06142e+07	1.71284e+07	2.0639e+07	1.92374e+07	1.4088e+07	9.67039e+06	4.3044e+06	626577	236595	189533	0	0	195722	0	0	0	0	0	0	0	0	0	0	0
ADGGYAFKYENGKYDIKDVGVDNAGAKAGLTF	175	206	3	0	1118.88	8	30	9.12662	9.62652	1121.86	6.92507	1	0	0.417616	0.814761	1	0	0.0850708		154771	1.23032e+06	2.59139e+07	1.30534e+08	3.60968e+08	7.8122e+08	1.31692e+09	1.72734e+09	2.06017e+09	1.94499e+09	1.60211e+09	1.19272e+09	7.54996e+08	4.66804e+08	2.44458e+08	1.34403e+08	8.1031e+07	4.27997e+07	3.25003e+07	3.08617e+07	8.00035e+06	1.46107e+07	1.20132e+07	3.55902e+06	2.47607e+06	2.76297e+06	581167	373634	386118	0
ADGGYAFKYENGKYDIKDVGVDNAGAKAGLTF	175	206	4	0	839.412	8	30	9.12662	9.65778	841.612	6.78932	1	0	0.394379	0.923228	1	0	0.0983387		2.32352e+07	4.23021e+06	1.52275e+08	1.52247e+08	6.41791e+08	9.51949e+08	1.81725e+09	2.18607e+09	2.74066e+09	2.32824e+09	2.17111e+09	1.40305e+09	1.01249e+09	5.59978e+08	3.53909e+08	1.64367e+08	1.13716e+08	5.92295e+07	4.66414e+07	3.16992e+07	2.93178e+07	1.84657e+07	1.62413e+07	1.21905e+07	1.10976e+07	1.72749e+06	1.19703e+07	3.20556e+06	1.61769e+07	392058
ADGGYAFKYENGKYDIKDVGVDNAGAKAGLTF	175	206	5	0	671.731	8	30	9.12662	9.65778	673.512	6.89491	1	0	0.412452	0.923228	1	0	0.0808275		364213	69189.4	529146	7.11606e+06	2.43317e+07	5.65347e+07	1.00808e+08	1.3521e+08	1.59497e+08	1.46835e+08	1.23735e+08	8.64772e+07	5.77153e+07	3.14574e+07	1.45885e+07	6.24819e+06	2.37439e+06	1.11912e+06	4.43611e+06	516115	500263	431941	688333	6.85727e+06	178362	77851	0	52237	3.35615e+06	105581
ADGGYAFKYENGKYDIKDVGVDNAGAKAGLTFL	175	207	3	0	1156.58	8	31	9.97257	10.7395	1159.53	6.769	0.6	0					0.141583		0	5161.3	4.16917e+06	7.4971e+07	1.73897e+08	3.93198e+08	7.14192e+08	9.1906e+08	1.09288e+09	1.0957e+09	8.97118e+08	6.33714e+08	4.44103e+08	2.54202e+08	1.45255e+08	7.31996e+07	3.32416e+07	1.86163e+07	1.0167e+07	6.85423e+06	2.05358e+06	1.21463e+06	305359	0	346706	0	1.72426e+06	505289	1.29149e+06	2.46044e+06
ADGGYAFKYENGKYDIKDVGVDNAGAKAGLTFL	175	207	4	0	867.683	8	31	9.98812	10.677	869.908	6.81855	0.6	0					0.0463814		602139	409076	1.29835e+07	6.07863e+07	2.1508e+08	4.80054e+08	8.29466e+08	1.13856e+09	1.33535e+09	1.29577e+09	1.0724e+09	8.23536e+08	5.30361e+08	3.27796e+08	1.71673e+08	9.65826e+07	4.58846e+07	2.48213e+07	1.30357e+07	1.09598e+07	6.20096e+06	6.1534e+06	3.70721e+06	7.20883e+06	1.68687e+06	1.27004e+06	1.46752e+06	2.26071e+06	994071	754660
ADGGYAFKYENGKYDIKDVGVDNAGAKAGLTFL	175	207	5	0	694.348	8	31	10.0348	10.2561	696.119	6.77252	1	0	0.354109	-0.151614	1	1	0.0999441		284310	0	3.26553e+06	414045	7.7769e+06	2.29539e+07	4.16815e+07	5.81421e+07	6.67469e+07	6.53436e+07	5.76334e+07	4.08862e+07	2.33039e+07	1.36934e+07	5.27924e+06	1.80014e+06	304847	278390	157043	0	704176	325171	471493	131341	414246	540412	634290	142452	0	0
DGGYAFKYENGKY	176	188	2	0	756.344	5	11	7.59088	7.7317	758.699	3.79402	1	0	1.00339	-0.430934		-1	0.353716		9581.83	1.51034e+06	6.35452e+06	1.33775e+07	1.48042e+07	1.20144e+07	7.05504e+06	2.3569e+06	411047	107560	72740.4	58920.3	120427	0	1.51883e+06	0	1.73474e+06
DGGYAFKYENGKYDIKDVGVDNAGAKAGL	176	204	3	0	1012.5	7	27	8.34388	8.55007	1015.42	6.97055	0.6	0					0.240153		124785	0	0	467535	2.80991e+06	1.07333e+07	1.74047e+07	2.2598e+07	2.63355e+07	2.88771e+07	1.82408e+07	1.18544e+07	1.02266e+07	2.26191e+06	1.18361e+06	978852	134092	7088.04	378906	0	0	240298	7329.53	532457	743034	109638	113417	265621	0	0
DGGYAFKYENGKYDIKDVGVDNAGAKAGL	176	204	4	0	759.624	7	27					-1
DGGYAFKYENGKYDIKDVGVDNAGAKAGLTF	176	206	4	0	821.653	8	29					-1
DGGYAFKYENGKYDIKDVGVDNAGAKAGLTFL	176	207	3	0	1132.9	8	30					-1
YAFKYENGKYDIKDVGVDNAGAKAGL	179	204	3	0	936.14	7	24					0
AFKYENGKYDIKD	180	192	2	0	795.894	5	11	6.14143	7.16887	800.919	9.09366	1	0	3.47735	2.64482	-1	-9	1.24498		68428.3	957618	7.27407e+06	1.7396e+07	2.49391e+07	2.44007e+07	1.78425e+07	8.68454e+06	3.08449e+06	1.10213e+06	1.1176e+07	5.29952e+07	8.16475e+07	6.50355e+07	3.16296e+07	5.20369e+06	250026
AFKYENGKYDIKD	180	192	3	0	530.931	5	11	6.90175	7.15313	532.886	4.90629	1	1	1.52262	-0.0473677	-1	0	0.167816		0	1.05502e+06	9.61964e+06	2.0656e+07	2.82816e+07	2.7213e+07	2.01047e+07	1.24289e+07	4.41357e+06	1.82043e+06	8.05798e+06	2.97454e+06	5.2445e+06	5.20449e+06	1.90912e+06	389873	465599
AFKYENGKYDIKDVGVDNAGAKAGL	180	204	3	0	881.785	7	23	7.85703	8.02873	884.892	7.7506	0.4	1					0.161638		0	229768	3.21535e+06	1.55517e+07	3.50336e+07	7.30477e+07	1.04414e+08	1.21592e+08	1.25925e+08	1.00622e+08	6.99036e+07	1.13493e+08	2.4421e+07	1.34777e+07	1.23491e+08	2.13875e+06	1.13669e+06	3.90096e+07	275265	14694.4	1.14477e+07	0	0	1.78751e+06	21796.7	0	604164	0	0	113656
AFKYENGKYDIKDVGVDNAGAKAGL	180	204	4	0	661.591	7	23	7.7944	8.10672	663.524	6.16321	1	0	0.608278	0.164016	0	-1	0.0904581		0	74300.5	801116	8.22042e+06	1.44762e+07	3.24546e+07	4.96317e+07	6.03615e+07	5.65504e+07	4.87131e+07	3.36335e+07	2.11448e+07	8.48368e+06	3.11337e+06	735693	1.06261e+06	270900	0	0	130784	58685	0	86342.6	60805.1	58408.4	0	81934.7	286988	0	123552
AFKYENGKYDIKDVGVDNAGAKAGLTF	180	206	4	0	723.62	7	25	8.73728	9.31358	725.611	6.23284	0.6	0					0.189492		108886	0	2.26462e+06	1.79931e+07	5.54898e+07	1.18507e+08	1.87507e+08	2.23885e+08	2.22067e+08	1.88214e+08	1.3065e+08	7.02041e+07	3.89677e+07	1.73595e+07	4.44708e+06	3.83345e+06	1.18134e+06	589951	247334	1.64698e+06	507318	1.45157e+06	149615	625138	560412	624604	563047	984953	1.33095e+06	1.3137e+06
AFKYENGKYDIKDVGVDNAGAKAGLTFL	180	207	3	0	1002.19	7	26	9.75133	10.0815	1004.8	6.03991	0.6	0					0.0868556		4.46036e+06	2.48693e+06	5.42629e+06	2.47522e+07	6.86349e+07	1.40271e+08	2.12824e+08	2.41019e+08	2.49874e+08	2.13004e+08	1.4481e+08	9.48e+07	5.17877e+07	2.24512e+07	8.91713e+06	2.29051e+06	1.35686e+06	503273	232113	45222	293733	0	8690.42	169633	46683.6	31184.2	0	84579.1	83093.7	1.15431e+06
AFKYENGKYDIKDVGVDNAGAKAGLTFL	180	207	4	0	751.891	7	26	9.82917	10.0192	753.864	6.08798	0.6	0					0.125055		3.90327e+06	2.91026e+06	635510	3.05541e+06	2.47791e+07	5.10353e+07	7.82368e+07	1.04702e+08	1.00384e+08	8.5435e+07	3.82632e+07	3.75465e+07	2.05967e+07	8.82546e+06	5.16015e+06	1.93258e+06	1.22846e+06	157583	648666	0	0	113279	84980	149887	164914	103622	549017	153197	347110	121417
FKYENGKY	181	188	1	0	1048.51	4	6	6.09987	6.31832	1052	2.84858	1	0	1.67017	-0.161617	1	1	0.316749		0	295904	9.07163e+06	1.6416e+07	1.37592e+07	6.09169e+06	919128	0	171029	100434	289881
FKYENGKY	181	188	2	0	524.759	4	6	5.99083	6.63463	526.49	2.81842	1	0	1.64437	1.31396	1	1	0.0569116		6.53062e+06	1.01303e+08	2.87301e+08	4.4162e+08	4.06094e+08	2.3397e+08	8.56813e+07	1.96128e+07	885938	148197	559293
FKYENGKYDIKD	181	192	2	0	760.375	5	10	6.57185	6.96453	762.629	3.59019	1	0	1.07583	0.442816	1	0	0.143051		393143	5.16701e+06	2.22278e+07	4.91367e+07	5.74348e+07	6.05458e+07	3.77438e+07	2.1814e+07	5.58093e+06	1.23136e+06	283379	88646.7	172197	278330	219900	63045.6
FKYENGKYDIKD	181	192	3	0	507.252	5	10	6.55618	7.04307	508.766	3.62465	1	0	1.09353	0.769605	1	0	0.0714387		475589	4.46427e+06	2.95821e+07	5.37212e+07	7.54417e+07	7.11837e+07	4.67907e+07	2.51575e+07	9.84585e+06	2.30533e+06	493477	94635	10741.8	46243.7	0	24262.1
FKYENGKYDIKDVGVDNAGAKAGL	181	204	2	0	1286.66	7	22	7.7317	7.96632	1290.39	5.94075	1	0	0.618898	-0.105533	1	-1	0.274821		0	0	873910	793213	1.06416e+07	1.81017e+07	2.85328e+07	2.99807e+07	3.01622e+07	2.14264e+07	1.40316e+07	6.61229e+06	2.17918e+06	85015.3	134951	0	0	0	0	0	210194	0	0	0	166421	0	153772	495029	0	197636
FKYENGKYDIKDVGVDNAGAKAGL	181	204	3	0	858.106	7	22	7.70037	7.95072	860.678	6.18485	1	0	0.675872	-0.0509524	1	-3	0.0379728		614772	3.39176e+06	1.43824e+07	3.01295e+07	1.29399e+08	2.39958e+08	3.42522e+08	3.9819e+08	3.7691e+08	3.02479e+08	2.07174e+08	1.24662e+08	6.84392e+07	3.54917e+07	1.91635e+07	9.98652e+06	6.04155e+06	2.92763e+06	1.5469e+06	143092	465135	365880	217235	63500.1	0	18916.5	0	13734.1	382029	438405
FKYENGKYDIKDVGVDNAGAKAGL	181	204	4	0	643.831	7	22	7.74737	8.04433	645.902	6.75221	1	0	0.808299	0.110765	1	-4	0.174716		161299	892319	5.91176e+06	1.41757e+07	4.11554e+07	7.67444e+07	1.15879e+08	1.35e+08	1.28656e+08	9.78306e+07	6.90455e+07	4.01263e+07	2.03779e+07	9.96393e+06	1.9827e+07	3.27856e+06	843448	811038	1.65749e+07	0	72372.7	0	7.80684e+06	79207.3	0	11944.4	8.4764e+06	82438.5	0	32445.6
FKYENGKYDIKDVGVDNAGAKAGLTF	181	206	2	0	1410.71	7	24	8.6437	8.87783	1413.58	4.04598	1	0	0.0979466	-0.10721		-6	1.20339		7.68335e+06	1.37643e+07	1.56174e+07	8.39257e+06	9.6132e+06	1.54561e+07	2.10938e+07	2.41694e+07	2.15465e+07	1.56453e+07	9.46387e+06	2.76607e+06	688805	0	0	0	0	0	195625	0	0	217650	0	0	33985.8	0	0	303583	0	0
FKYENGKYDIKDVGVDNAGAKAGLTFL	181	207	3	0	978.506	7	25	9.64217	9.90692	980.976	5.64478	1	0	0.391712	-0.000997404	1	-2	0.138934		1.61309e+07	4.74627e+07	5.4714e+07	8.31262e+07	1.38548e+08	2.36801e+08	3.24643e+08	3.77352e+08	3.64727e+08	2.94825e+08	2.15393e+08	1.28434e+08	7.34568e+07	3.63014e+07	1.90601e+07	8.73656e+06	4.87294e+06	2.67378e+06	2.01592e+06	907290	482912	163952	681655	0	237182	292764	257844	293047	958336	0
FKYENGKYDIKDVGVDNAGAKAGLTFL	181	207	4	0	734.132	7	25	9.6734	9.90692	735.942	5.47771	1	0	0.357397	-0.109349	1	-1	0.12252		1.53565e+07	2.91059e+07	1.58343e+07	3.85268e+07	6.80271e+07	1.20229e+08	1.72947e+08	1.94398e+08	1.80341e+08	1.45697e+08	1.02659e+08	4.70599e+07	3.6173e+07	3.11581e+06	7.01839e+06	474564	2.28772e+06	0	1.01265e+06	331173	504566	180704	211750	233991	166795	279176	0	127326	0	3.9132e+06
KYENGKYDIKD	182	192	2	0	686.841	5	9	5.11418	5.41123	688.682	2.87096	1	0	0.870312	0.111054		0	0.196395		71997.6	4.45952e+06	1.28554e+07	2.28575e+07	2.06843e+07	1.60756e+07	5.29271e+06	1.4052e+06	211749	0	0	0	0	286152	0
KYENGKYDIKDVGVDNAGAKAGL	182	204	2	0	1213.12	7	21	7.2631	7.49717	1216.3	4.92549	1	0	0.436673	-0.107441	1	-2	0.434711		0	694505	186623	5.0068e+06	9.24551e+06	1.7486e+07	2.05184e+07	1.88516e+07	1.20591e+07	5.63066e+06	1.19987e+06	842978	133387	141652	121149	0	0	162984	109695	270757	0	0	174795	0	238005	0	0	0	0
KYENGKYDIKDVGVDNAGAKAGL	182	204	3	0	809.083	7	21	7.21602	7.51277	811.346	5.36501	1	0	0.544146	0.110014	1	0	0.0614909		462279	1.95647e+06	1.28501e+07	4.4092e+07	8.56693e+07	1.46764e+08	1.75291e+08	1.71879e+08	1.37626e+08	9.06135e+07	5.3167e+07	2.70982e+07	1.22996e+07	4.46695e+06	2.50103e+06	1.4417e+06	1.10256e+06	105408	826191	103908	0	178343	163655	83477.1	11959.5	568388	0	0	324522
KYENGKYDIKDVGVDNAGAKAGL	182	204	4	0	607.064	7	21	7.24743	7.46597	608.8	5.51729	1	0	0.581381	-0.161327	1	0	0.0702692		84314.2	79015	908646	8.21893e+06	2.02419e+07	2.99951e+07	4.01719e+07	4.10341e+07	3.18604e+07	2.10525e+07	1.16303e+07	6.24426e+06	2.60907e+06	3.60573e+06	375135	296054	0	376453	0	0	0	0	0	0	0	160354	0	0	0
KYENGKYDIKDVGVDNAGAKAGLTF	182	206	3	0	891.789	7	23	8.35948	8.46878	894.155	5.51393	1	0	0.463319	-0.540269	0	0	0.0469072		0	6.25539e+06	2.0058e+07	5.38844e+07	1.16516e+08	1.74094e+08	2.10854e+08	2.08956e+08	1.65746e+08	1.22438e+08	7.72608e+07	4.08359e+07	2.14627e+07	1.19793e+07	3.92541e+07	3.40628e+06	2.93031e+06	0	645106	406689	0	0	0	0	0	243457	340436	0	0	565162
KYENGKYDIKDVGVDNAGAKAGLTF	182	206	4	0	669.093	7	23	8.34388	8.55007	671.606	8.46565	0.4	1					0.13803		0	1.69251e+07	8.515e+06	4.69204e+07	6.2156e+07	1.08604e+08	1.19837e+08	1.31603e+08	9.45526e+07	8.71794e+07	4.06337e+07	5.50027e+07	1.25884e+07	6.86718e+07	1.951e+06	7.36496e+07	1.13019e+06	7.06202e+07	415421	5.44074e+07	326057	3.82277e+07	0	2.31972e+07	1316.1	9.32055e+06	0	4.48463e+06	2120.09	1.1401e+06
KYENGKYDIKDVGVDNAGAKAGLTFL	182	207	3	0	929.483	7	24	9.25117	9.73575	931.806	5.30695	0.6	0					0.135091		573022	5.82488e+06	3.62027e+07	1.15506e+08	2.4451e+08	3.86043e+08	4.72246e+08	4.33191e+08	3.63006e+08	2.71969e+08	1.54959e+08	8.20076e+07	4.41553e+07	1.9042e+07	7.96921e+06	3.18831e+06	2.71676e+06	672571	272588	521818	111577	484185	1.42367e+06	2.78497e+06	3.0564e+06	3.45828e+06	764469	373549	338476	1.05792e+06
KYENGKYDIKDVGVDNAGAKAGLTFL	182	207	4	0	697.364	7	24	9.29797	9.73575	699.198	5.67499	1	0	0.446485	0.599272	1	0	0.146994		310643	599629	1.27451e+07	4.95567e+07	1.07608e+08	1.6246e+08	1.98329e+08	1.95639e+08	1.83538e+08	1.07372e+08	6.7425e+07	3.52622e+07	1.58291e+07	6.14385e+06	2.85626e+06	1.66449e+06	1.11129e+06	402551	399708	336861	638849	0	0	319888	2.93306e+06	1.03102e+06	446354	608488	9.64404e+06	1.98779e+06
DIKDVGVDNAGAKAGL	189	204	2	0	771.91	5	14	6.75503	7.24743	773.871	3.04228	1	0	0.348138	0.788743	1	1	0.062769		1.71919e+07	1.25292e+08	3.41278e+08	5.16324e+08	5.03544e+08	3.73334e+08	2.17937e+08	1.02673e+08	4.06749e+07	1.74947e+07	5.28797e+06	3.05368e+06	692058	261592	234514	15478.2	131634	134624	10345	63332
DIKDVGVDNAGAKAGL	189	204	3	0	514.942	5	14	6.74457	7.02732	516.251	3.04662	1	0	0.349731	0.0614463	1	1	0.0389965		6.47087e+06	4.25494e+07	1.13323e+08	1.80949e+08	1.75857e+08	1.37482e+08	8.05135e+07	3.76926e+07	1.32418e+07	4.47703e+06	149463	395718	0	82950.5	19746.5	0	0	4775.33	0	6086.66
DIKDVGVDNAGAKAGLTF	189	206	2	0	895.968	6	16	8.32827	8.86225	897.92	2.85657	0.6	0					0.0786295		2.11439e+07	2.02633e+08	4.63609e+08	7.49364e+08	7.12376e+08	5.22995e+08	3.01192e+08	1.48337e+08	5.87239e+07	2.30604e+07	8.3052e+06	3.02517e+06	290642	336861	243686	232279	0	221885	0	275793	0	126616	0
DIKDVGVDNAGAKAGLTF	189	206	3	0	597.648	6	16	8.35948	8.92457	598.964	2.90147	0.6	0					0.0777257		1.23852e+07	1.28429e+08	3.51716e+08	5.1724e+08	5.10371e+08	3.69689e+08	2.15699e+08	9.78313e+07	4.3547e+07	2.06195e+07	3.41512e+06	4.00425e+06	1.26447e+06	795927	516796	801120	1.41712e+06	973708	535741	533399	184983	117256	93306.4
DIKDVGVDNAGAKAGLTFL	189	207	2	0	952.51	6	17	9.6734	10.2095	954.582	3.02286	1	0	0.145358	0.940342	1	1	0.326564		5.79669e+06	8.45021e+07	2.6213e+08	3.84841e+08	3.96253e+08	2.88188e+08	1.63884e+08	7.68427e+07	3.3399e+07	1.36764e+07	1.22435e+07	3.13245e+06	4.74828e+06	5.22673e+06	6.40487e+06	2.24975e+06	1.20427e+06	1.15376e+06	472778	1.34317e+06	612581	847681	400328	179025
DIKDVGVDNAGAKAGLTFL	189	207	3	0	635.342	6	17	9.6734	10.2872	636.814	3.29527	1	0	0.227639	1.20989	1	1	0.15732		4.46282e+06	9.01199e+07	2.585e+08	4.03112e+08	4.2052e+08	3.02155e+08	1.79432e+08	7.9911e+07	3.48058e+07	2.42272e+07	5.72079e+06	3.07836e+06	8.75923e+06	1.46109e+07	1.15008e+07	4.15708e+06	695308	450289	186777	4.05735e+06	7.66996e+06	265599	460555	8.39017e+06
VGVDNAGAKAGLTF	193	206	2	0	660.351	5	12	8.16907	8.89342	661.96	2.44335	0.6	0					0.794581		2.24497e+07	1.7202e+08	3.8684e+08	4.44961e+08	3.17301e+08	1.63198e+08	6.75674e+07	2.03183e+07	6.4813e+06	2.20714e+06	1.40042e+06	2.6075e+06	4.86453e+06	4.19103e+06	2.84664e+06	94737.5	431641	205182
VGVDNAGAKAGLTFL	193	207	2	0	716.893	5	13	9.76692	10.4272	718.646	2.65882	0.6	0					0.517543		1.64229e+07	2.55877e+07	2.60756e+08	2.34178e+08	2.16418e+08	1.07968e+08	4.6554e+07	1.3238e+07	3.52011e+06	4.37566e+06	1.37957e+06	1.98689e+06	318082	1.14034e+06	394982	791740	110285	2.24873e+06	4.66511e+06
NAGAKAGLTFL	197	207	2	0	531.801	4	9					-1
LVDLIKNKHMNA	207	218	2	0	698.392	5	10	6.96453	7.16887	699.49	1.30547	0.6	0					0.0484278		2.55431e+07	9.36499e+07	1.32114e+08	8.90532e+07	4.13302e+07	1.20421e+07	2.07635e+06	347574	110444	0	717.477	0	0	0	26430.6	0
LVDLIKNKHMNA	207	218	3	0	465.931	5	10	6.96453	7.34125	466.662	1.30366	0.6	0					0.0881995		3.04995e+07	1.32883e+08	1.85069e+08	1.25051e+08	5.38953e+07	1.63215e+07	3.10582e+06	53411.9	0	0	27479.9	0	0	45399.4	0	0
LVDLIKNKHMNADTD	207	221	2	0	863.943	6	13	6.74457	7.16887	865.44	1.92423	1	0	-0.00765173	0.552497	1	1	0.0651542		9.40502e+06	6.22982e+07	1.24927e+08	1.37387e+08	9.5879e+07	4.91041e+07	1.78434e+07	3.35635e+06	346031	168552	64023	115833	0	62279.4	0	74161.3	0	70229.6	0	60121.7
LVDLIKNKHMNADTD	207	221	3	0	576.298	6	13	6.85468	7.23173	577.294	1.91952	0.6	0					0.115482		1.47791e+07	7.70221e+07	1.53323e+08	1.72399e+08	1.11306e+08	5.61643e+07	2.17601e+07	6.08616e+06	496168	200008	408822	0	94435.4	136501	39700.2	202586	184658	199640	500198	0
LVDLIKNKHMNADTDY	207	222	2	0	945.475	6	14	7.55963	7.98192	947.325	2.52167	1	0	0.157189	0.545501	0	1	0.165112		5.35854e+07	2.75651e+08	6.22842e+08	9.44191e+08	8.59295e+08	6.0286e+08	2.91384e+08	1.25943e+08	4.53727e+07	1.46352e+07	1.19215e+07	3.44915e+06	6.7295e+06	777954	1.18738e+06	0	352076	0	514946	1.13951e+06	295352
LVDLIKNKHMNADTDY	207	222	3	0	630.652	6	14	7.55963	7.99753	631.925	2.63881	1	0	0.200154	0.599677	0	1	0.0978454		6.44892e+07	4.05303e+08	1.09343e+09	1.70117e+09	1.68993e+09	1.13396e+09	5.67262e+08	2.39875e+08	8.62801e+07	2.81345e+07	1.54261e+07	8.61954e+06	5.87475e+06	3.83573e+06	6.32161e+06	6.27558e+06	4.84007e+06	3.25853e+06	1.02329e+06	585770	340776
LVDLIKNKHMNADTDY	207	222	4	0	473.241	6	14	7.65343	7.82577	474.375	3.35707	1	0	0.463598	-0.3216	-1	1	0.206303		3.06498e+06	1.84372e+07	4.84288e+07	7.25594e+07	6.98449e+07	4.22617e+07	2.19511e+07	8.74225e+06	3.12145e+06	456062	2.91129e+06	54953	1.79597e+07	0	8.35762e+06	0	1.78685e+06	0	188408	183350	224039
LVDLIKNKHMNADTDYSIA	207	225	3	0	721.037	6	17	8.04433	8.51888	723.091	4.82668	0.6	0					0.469924		579024	1.35267e+06	6.7399e+07	1.66278e+08	2.52499e+08	2.70826e+08	2.24779e+08	1.32329e+08	6.68257e+07	2.38595e+07	3.88473e+06	1.57544e+06	543248	3.98925e+06	600418	858185	2.57513e+07	552291	0	4.68652e+07	9054.28	122749	2.83696e+07	2164.25
LVDLIKNKHMNADTDYSIAE	207	226	2	0	1145.57	7	18	7.87268	8.42195	1148	3.43786	1	0	0.21302	0.986018	1	-4	0.243935		2.75273e+06	1.75627e+07	7.37304e+07	1.63851e+08	2.4182e+08	2.6949e+08	2.04186e+08	1.16506e+08	4.71555e+07	1.12253e+07	486168	12890.3	588337	0	604164	1.25515e+06	1.16403e+06	213299	459700	0	368774	367386	0	85.405	0	0
LVDLIKNKHMNADTDYSIAE	207	226	3	0	764.051	7	18	7.8883	8.45318	765.738	3.6494	1	0	0.273366	1.04019	1	-4	0.0970276		4.09293e+06	2.99657e+07	2.61623e+08	6.39729e+08	9.74295e+08	1.11329e+09	9.25493e+08	5.28216e+08	2.64001e+08	8.89601e+07	2.31685e+07	3.75564e+06	1.34365e+06	2.2246e+06	1.24444e+06	736291	1.04161e+06	406917	435997	247241	274799	393607	843654	206601	190744	743086
LVDLIKNKHMNADTDYSIAE	207	226	4	0	573.29	7	18	7.91952	8.23477	574.567	3.69598	1	0	0.286656	0.174192	1	-4	0.170431		179338	996403	1.49817e+07	4.61685e+07	7.77487e+07	8.89704e+07	6.83103e+07	4.11541e+07	2.07135e+07	6.62627e+06	862735	0	150211	0	0	54919.9	0	0	0	0	201342	152278	0	4642	100470	0
LVDLIKNKHMNADTDYSIAEAA	207	228	3	0	811.409	7	20	8.23477	8.84663	813.973	6.19859	0.6	0					0.318497		4.77354e+06	2.79444e+07	1.09568e+08	3.29103e+08	7.21312e+08	1.22131e+09	1.73443e+09	2.05825e+09	1.94724e+09	1.62127e+09	1.23405e+09	7.08199e+08	3.74654e+08	1.96391e+08	8.99294e+07	4.61057e+07	3.14059e+07	1.52563e+07	8.32543e+06	4.5168e+06	4.45547e+06	4.80787e+06	5.82759e+06	3.20553e+06	934830	126255	454689	0
LVDLIKNKHMNADTDYSIAEAAF	207	229	3	0	860.432	7	21	9.82917	9.97257	862.329	4.09057	0.6	0					0.205044		0	335625	3.1071e+06	1.13107e+07	2.23371e+07	2.5503e+07	2.34046e+07	1.46206e+07	6.37284e+06	2.98973e+06	1.20847e+06	175372	313039	0	110867	1.04428e+06	0	0	113714	0	0	92530.4	0	166896	176009	0	0	576498	237851
VDLIKNKHMNA	208	218	2	0	641.85	5	9	5.53695	5.94413	642.928	1.33884	1	0	-0.00384001	0.493118	1	1	0.0585209		6.19336e+07	2.51226e+08	3.51654e+08	2.14207e+08	9.31539e+07	2.97795e+07	7.71033e+06	494884	127935	0	0	29621.5	0	0	0
VDLIKNKHMNA	208	218	3	0	428.236	5	9	5.56845	5.92857	429.063	1.66372	1	0	0.181518	0.329839	1	1	0.20234		3.70919e+07	1.49211e+08	1.97008e+08	1.22883e+08	4.94601e+07	1.44862e+07	1.74598e+06	135960	0	2.92044e+07	0	5596	3.03672e+06	0	0
VDLIKNKHMNADTDY	208	222	2	0	888.933	6	13	6.66602	7.20032	890.786	2.60158	1	0	0.259899	0.934098	1	0	0.0368306		8.07811e+07	4.86234e+08	1.3332e+09	2.08865e+09	2.01316e+09	1.21866e+09	6.3054e+08	2.5369e+08	9.67558e+07	3.91921e+07	1.73428e+07	5.69265e+06	1.63666e+06	496060	0	472037	14534.4	273545	0	276661
VDLIKNKHMNADTDY	208	222	3	0	592.958	6	13	6.8074	7.21602	594.177	2.55307	1	0	0.240738	0.49809	1	0	0.0556337		9.42904e+07	5.87347e+08	1.61537e+09	2.52833e+09	2.30221e+09	1.50714e+09	7.22397e+08	2.89308e+08	1.00133e+08	3.25292e+07	356427	3.37918e+06	1.20784e+06	0	111727	1183.72	6908.51	57095.5	0	85617.7
VDLIKNKHMNADTDY	208	222	4	0	444.97	6	13	6.72883	7.12165	445.863	2.46576	1	0	0.206252	0.443278	1	0	0.0447779		642462	1.57281e+07	4.28742e+07	6.67802e+07	5.87388e+07	3.69171e+07	1.63257e+07	4.4122e+06	448279	930748	0	0	0	387822	0	0	0	54322.9	0	54049.3
VDLIKNKHMNADTDYS	208	223	3	0	621.968	6	14	6.14663	6.55618	623.413	3.18274	0.6	0					0.131471		2362	5.1664e+06	2.62145e+07	6.15093e+07	7.33027e+07	6.56231e+07	4.11967e+07	1.71367e+07	2.38696e+06	382315	57758.1	2130.84	65865.9	88712	0	0	700197	0	0	85972.4	0
VDLIKNKHMNADTDYSI	208	224	3	0	659.663	6	15					-1
VDLIKNKHMNADTDYSIA	208	225	2	0	1024.51	6	16	7.32563	7.76303	1027.19	4.09961	1	0	0.547993	0.597942	1	-2	0.158436		928008	1.51205e+07	6.69932e+07	1.58962e+08	2.48377e+08	2.67284e+08	1.96696e+08	1.14848e+08	5.60433e+07	2.00712e+07	4.71537e+06	789018	167831	1.93615e+06	1.12414e+07	1.85479e+07	1.30672e+07	4.81829e+06	1.27826e+06	221650	0	97766	745615
VDLIKNKHMNADTDYSIA	208	225	3	0	683.342	6	16	7.32563	7.82577	685.267	4.51174	1	0	0.680261	0.81557	1	-6	0.110885		543528	3.14538e+07	1.44551e+08	3.49176e+08	5.45832e+08	6.05982e+08	4.63356e+08	2.67357e+08	1.28624e+08	5.47168e+07	2.0194e+07	8.96716e+06	3.75356e+06	1.34296e+07	4.77503e+07	6.39095e+07	4.71688e+07	2.52234e+07	9.09706e+06	1.40471e+06	251443	348076	166168
VDLIKNKHMNADTDYSIAE	208	226	2	0	1089.03	6	17	7.24743	7.76303	1092.26	5.11699	1	1	0.777905	0.869226	0	-8	1.27857		1.59214e+06	4.50551e+07	2.0007e+08	4.90189e+08	7.87744e+08	8.44272e+08	6.55098e+08	4.11831e+08	1.82241e+08	6.33187e+07	1.80662e+07	4.11014e+06	788467	3.04138e+07	1.31727e+08	1.62354e+08	1.4887e+08	6.55366e+07	4.33946e+07	9.15856e+06	5.44651e+06	1.00078e+06	151868	132453
VDLIKNKHMNADTDYSIAE	208	226	3	0	726.356	6	17	7.24743	7.8414	728.805	6.01323	0.6	1					0.993123		4.3019e+06	1.01825e+08	5.10619e+08	1.28477e+09	2.06612e+09	2.24117e+09	1.7664e+09	1.08432e+09	5.22614e+08	2.0045e+08	6.72595e+07	2.34085e+07	1.17408e+07	1.54537e+08	5.60595e+08	7.7468e+08	6.2221e+08	3.51126e+08	1.6766e+08	7.07066e+07	2.60077e+07	1.25714e+07	3.49748e+06	1.42822e+06
VDLIKNKHMNADTDYSIAE	208	226	4	0	545.019	6	17	7.2944	7.76303	547.083	6.92345	1	1	1.32356	0.706294	0	-14	0.866616		0	2.91771e+06	2.02476e+07	5.76146e+07	9.73398e+07	1.01395e+08	7.91176e+07	4.7073e+07	2.25539e+07	6.24754e+06	1.8737e+06	211890	0	8.69865e+06	3.3617e+07	4.58801e+07	3.96265e+07	4.26833e+07	8.35711e+06	2.2033e+06	640269	5.24564e+06	45847.1	98133.9
VDLIKNKHMNADTDYSIAEA	208	227	3	0	750.035	7	18	7.52837	7.66908	751.752	3.77012	0.6	0					0.459374		174312	477269	3.40487e+06	1.15024e+07	1.93391e+07	2.11421e+07	1.70529e+07	9.24835e+06	4.41935e+06	1.36234e+06	0	0	0	0	0	80797.1	0	186787	68307.2	182427	20364.9	63189.6	0	268113	0	0
VDLIKNKHMNADTDYSIAEAA	208	228	2	0	1160.07	7	19	7.52837	7.95072	1162.6	3.63963	0.6	0					0.243762		249342	9.63312e+06	1.93923e+07	5.86215e+07	8.63577e+07	9.85968e+07	8.05132e+07	4.88694e+07	2.40533e+07	8.84378e+06	1.19547e+06	331377	180427	286243	97647.8	273079	0	104509	0	0	0	0	0	616814	0	300178	0
VDLIKNKHMNADTDYSIAEAA	208	228	3	0	773.714	7	19	7.52837	8.01313	775.459	3.81304	0.6	0					0.105556		784327	1.84123e+07	9.59051e+07	2.30598e+08	3.84788e+08	4.22249e+08	3.55153e+08	2.26038e+08	1.17803e+08	4.81108e+07	1.78963e+07	1.33848e+07	1.2149e+06	533028	6.07852e+06	0	104581	1.0914e+06	0	65831	86055.4	65371.8	63652.7	258051	0	250786	290212
VDLIKNKHMNADTDYSIAEAAF	208	229	3	0	822.737	7	20	9.26675	9.75133	824.6	4.06089	0.6	1					0.14464		680435	8.58985e+06	1.42134e+08	1.23614e+08	2.06759e+08	2.82566e+08	1.84755e+08	1.23154e+08	9.02293e+07	3.69867e+07	1.18566e+07	5.76508e+07	8.55814e+06	1.3065e+06	2.59078e+07	2.00081e+06	0	1.88453e+06	1.86655e+06	253110	97840	217269	235165	280610	238536	310971	292649	0
VDLIKNKHMNADTDYSIAEAAFNKGETA	208	235	4	0	767.376	8	26	8.83102	8.98675	768.82	3.90922	0.6	0					0.094843		649738	755407	8.28203e+06	2.89654e+07	4.76838e+07	5.71516e+07	5.72521e+07	4.25722e+07	2.34238e+07	1.24009e+07	4.32329e+06	931538	525970	0	0	115893	285910	0	180088	0	278553	180221	0	193473	470838	0	143639	427505	527707	180982
VDLIKNKHMNADTDYSIAEAAFNKGETAM	208	236	3	0	1066.51	8	27	9.94148	10.4324	1073.06	17.6316	0.6	0					0.153987		635961	599425	2.04406e+06	9.05767e+06	1.81922e+07	2.47376e+07	2.91155e+07	1.77002e+07	8.02049e+06	2.83941e+06	1.1722e+06	1.15373e+06	3.50994e+06	4.08241e+07	1.47205e+08	3.65575e+08	7.68917e+08	1.247e+09	1.71661e+09	2.00183e+09	1.92895e+09	1.55082e+09	1.05461e+09	6.65617e+08	4.11608e+08	1.96994e+08	9.37677e+07	1.0937e+08	2.96562e+07	1.84494e+07
LIKNKHMNA	210	218	2	0	534.803	5	7	3.62835	4.1932	535.796	1.29261	1	0	0.180497	1.04008	1	1	0.0809318		3.31399e+07	1.35344e+08	1.72097e+08	9.6286e+07	3.27425e+07	7.56601e+06	1.28194e+06	100610	17307.1	0	62790.4	41692.7	106927
LIKNKHMNA	210	218	3	0	356.871	5	7	3.62835	3.98968	357.517	1.24429	1	0	0.145048	0.33406	1	1	0.0615701		1.08596e+07	4.95209e+07	6.03535e+07	3.31704e+07	1.00365e+07	1.73753e+06	70646.1	105387	0	0	49204.8	0	31207.1
LIKNKHMNADTD	210	221	2	0	700.354	5	10	3.56415	4.03672	701.786	1.99742	1	0	0.257951	0.719939	1	0	2.7242		1.14114e+07	7.74826e+07	1.58553e+08	1.69194e+08	1.03349e+08	4.62284e+07	1.51664e+07	3.86552e+06	648298	60871.4	0	66356.4	11941.3	86674.2	96620.1	0
LIKNKHMNADTD	210	221	3	0	467.238	5	10	3.56415	3.72347	468.192	1.99315	1	0	0.255759	-0.366756	1	0	0.025838		3.46218e+06	2.08509e+07	4.70623e+07	4.76183e+07	3.0474e+07	1.28111e+07	4.28448e+06	1.15365e+06	87321.3	26360.6	0	0	0	0	0	0
LIKNKHMNADTDY	210	222	2	0	781.885	6	11	5.3173	5.78828	783.655	2.55683	1	0	0.425848	0.714446		0	0.0344649		7.01972e+07	4.4042e+08	1.19903e+09	1.78149e+09	1.60337e+09	9.35088e+08	4.3677e+08	1.63159e+08	5.35664e+07	1.52389e+07	2.91996e+06	431155	12598.4	0	0	0	0	51174.2
LIKNKHMNADTDYSIA	210	225	3	0	611.977	6	14	6.3964	6.71313	613.591	3.69877	1	0	0.58893	0.179338		0	0.0373097		376406	1.06762e+07	6.33985e+07	1.55305e+08	2.34208e+08	2.41062e+08	1.75277e+08	9.29684e+07	4.4317e+07	1.54833e+07	4.28756e+06	762711	72155.5	0	16924.3	0	549459	0	0	357210	6211.05
LIKNKHMNADTDYSIAE	210	226	2	0	981.983	6	15	6.3964	7.02732	984.42	3.66141	1	0	0.485696	1.26927	1	-1	0.0411427		1.86025e+07	7.16829e+07	2.67238e+08	6.10395e+08	8.8716e+08	9.69032e+08	7.22419e+08	4.23585e+08	1.93847e+08	7.9683e+07	2.68542e+07	7.36211e+06	871614	8705.61	137261	278909	77509	175444	0	196793	0	0
LIKNKHMNADTDYSIAE	210	226	3	0	654.991	6	15	6.36515	6.88607	656.635	3.72015	0.6	0					0.120875		7.97862e+06	1.79232e+08	3.66649e+08	8.63573e+08	1.37024e+09	1.40244e+09	1.05316e+09	6.27575e+08	2.91309e+08	1.14483e+08	1.47684e+07	1.526e+07	4.64079e+06	727974	342056	235134	4.54848e+07	75924.7	0	3.24686e+06	0	0
LIKNKHMNADTDYSIAE	210	226	4	0	491.495	6	15	6.38077	6.83883	492.689	3.56381	1	0	0.452285	0.669637	1	-1	0.082275		2041.81	710150	7.92846e+06	2.75325e+07	4.2645e+07	4.61104e+07	3.30951e+07	1.5904e+07	4.69439e+06	230090	0	26722.5	0	0	35435.4	48294.3	0	0	0	0	0	0
LIKNKHMNADTDYSIAEAA	210	228	2	0	1053.02	6	17	6.98022	7.35685	1055.54	3.74357	1	0	0.363053	0.387137	1	0	0.326578		650597	4.32068e+06	2.51365e+07	6.47594e+07	1.03044e+08	1.09777e+08	8.34603e+07	4.93854e+07	2.19478e+07	6.67971e+06	1.80281e+06	1.02873e+06	334500	862175	108670	194994	101080	115782	0	691163	249774	414365	173307	463535
LIKNKHMNADTDYSIAEAA	210	228	3	0	702.349	6	17	6.96453	7.27877	704.019	3.71624	0.6	0					0.0728648		300966	1.27948e+07	5.90241e+07	1.43767e+08	2.24605e+08	2.50024e+08	1.92055e+08	1.09959e+08	5.28686e+07	2.02566e+07	6.53089e+06	1.8954e+06	1.87718e+06	471016	215302	519876	101991	0	367960	1375.37	55910.8	184207	0	10518.7
LIKNKHMNADTDYSIAEAAFNKGETA	210	235	3	0	951.468	7	24	9.12662	9.27715	958.047	18.0015	1	0	3.08383	-0.397226		-14	0.120562		0	622019	0	420191	152456	218303	383681	391651	161487	0	242299	488086	422339	1.11836e+06	781509	464230	7.58764e+06	3.1336e+07	6.37255e+07	8.82304e+07	8.58913e+07	6.36181e+07	4.02429e+07	1.58756e+07	7.09581e+06	2.48356e+06	1.65955e+06	213467	0	0
LIKNKHMNADTDYSIAEAAFNKGETAM	210	236	3	0	995.148	8	25	9.25117	9.689	997.084	3.91904	0.6	0					0.691388		140899	7.65115e+06	5.68501e+07	1.57394e+08	2.75504e+08	3.29645e+08	3.00433e+08	2.29842e+08	1.31487e+08	6.58453e+07	3.11801e+07	8.95633e+06	2.00394e+06	2.10517e+06	1.50638e+06	128606	666303	6.1392e+06	30433.1	0	530906	96944.4	1.08553e+06	273973	160207	2.14121e+06	244548	1.04967e+06	5.28197e+06	958929
LIKNKHMNADTDYSIAEAAFNKGETAM	210	236	4	0	746.613	8	25	9.25117	9.46997	748.175	4.36288	1	0	0.128412	-0.160402	1	-1	0.338318		87299.1	3.60104e+06	1.47321e+07	4.62743e+07	7.73186e+07	1.03598e+08	9.8951e+07	7.11608e+07	4.33686e+07	2.29027e+07	8.9679e+06	5.17414e+06	1.24792e+06	1.17965e+06	169255	1.83761e+06	277614	166397	0	1.00994e+06	135887	574448	171684	217165	1.16601e+06	932747	676829	0	452986	221423
IKNKHMNADTD	211	221	2	0	643.812	5	9	2.87055	3.27448	645.16	1.90268	1	0	0.317857	0.481843		1	0.0783969		2.93421e+06	1.68916e+07	3.47667e+07	3.46223e+07	1.85985e+07	7.2984e+06	1.77306e+06	342725	0	0	19018.8	41140	0	43357.6	0
IKNKHMNADTDY	211	222	2	0	725.343	5	10	4.74745	5.22367	727.203	2.8143	1	0	0.677415	0.732601		1	0.294802		1.41673e+07	9.58032e+07	2.62364e+08	3.90001e+08	3.36394e+08	1.91006e+08	9.39669e+07	4.88943e+07	3.027e+07	1.77563e+07	7.23771e+06	2.25228e+06	468079	13339.5	263588	1.53637e+06
IKNKHMNADTDYSIA	211	225	2	0	860.92	6	13	5.99083	6.36515	863.29	3.67261	1	0	0.682952	0.3791	1	1	0.103659		86544.8	116139	1.64073e+07	5.48248e+07	8.78409e+07	8.78987e+07	6.0517e+07	2.88349e+07	6.56927e+06	1.20289e+06	0	156862	0	79465.9	0	65496.4	0	99542.2	0	403570
IKNKHMNADTDYSIA	211	225	3	0	574.282	6	13	5.9597	6.31832	575.834	3.58546	1	0	0.648529	0.324635	1	1	0.103517		563781	2.17313e+06	2.01232e+07	4.294e+07	8.15911e+07	7.93814e+07	4.20367e+07	2.70258e+07	8.65707e+06	865603	62824.6	0	160248	0	0	98483.2	0	0	0	0
IKNKHMNADTDYSIAE	211	226	3	0	617.296	6	14	5.91298	6.3964	618.904	3.68371	0.6	0					0.0555938		579538	2.36184e+07	1.17715e+08	2.60305e+08	4.16233e+08	4.23798e+08	2.99042e+08	1.73651e+08	7.18419e+07	1.91086e+07	2.96817e+06	340599	839447	128800	123247	351560	90956.7	19531.1	4.36486e+06	330481	60415.3
IKNKHMNADTDYSIAEAA	211	228	3	0	664.655	6	16	6.63463	6.85468	666.306	3.7335	0.6	0					0.0855091		190646	1.68652e+06	9.53227e+06	2.41291e+07	3.89547e+07	4.01879e+07	3.00928e+07	1.60066e+07	7.22749e+06	2.82498e+06	402221	146440	76704.9	0	133669	96063	39680	359543	51518.4	177630	163360	58663	0
DTDYSIA	219	225	1	0	784.336	4	5	6.41202	6.4902	785.538	0.754669	0.6	0					2.24384		1.23318e+06	1.29526e+06	926002	0	150699	0	0	0	0	72755
DYSIAE	221	226	1	0	697.304	4	4	5.64723	6.05313	701.022	3.31509	0.4	1					0.533433		645188	7.06686e+06	3.43527e+06	658899	0	80631.3	3.83666e+06	5.44868e+06	203948
YSIAEAA	222	228	1	0	724.351	4	5	5.99083	6.60323	725.376	0.600246	1	0	-0.151271	1.20503		1	0		3.15636e+07	5.65792e+07	2.88256e+07	2.26208e+06	119233	0	0	0	58194.4	0
SIAEAA	223	228	1	0	561.288	3	4	3.2905	3.849	561.771	0.172804	1	0	-0.545884	1.01805		1	0.0584224		5.3867e+08	2.65993e+08	6.18342e+07	9.7475e+06	577082	54195.9	0	163718
SIAEAAFNKGETA	223	235	1	0	1308.64	5	11	6.77598	7.20032	1309.68	0.285613	1	0	-0.634391	0.552613		0	0.885724		1.30555e+07	1.21379e+07	6.40607e+06	1.29425e+06	355230	311193	63641.7	266637	59325.4	0	74069.7	4832.24	0	0	0	0	0
SIAEAAFNKGETAM	223	236	2	0	720.345	5	12	7.85703	8.43755	720.992	0.392384	0.6	0					0.178901		8.81559e+08	8.12606e+08	4.45253e+08	1.85456e+08	4.55602e+07	2.12802e+07	2.08361e+06	4.50213e+06	4.55494e+06	1.58124e+07	1.75661e+07	1.40623e+07	2.8188e+06	971777	153542	274156	381822	283933
IAEAAF	224	229	1	0	621.324	4	4	6.94883	7.57525	622.001	0.301194	1	0	-0.381064	1.25366		1	1.73771		3.58923e+07	9.30014e+06	1.62247e+06	697800	1.18863e+06	367913	977676	442374	525368
EAAFNKGETA	226	235	2	0	519.249	4	8	4.1932	4.93723	519.686	0.280962	0.6	0					1.08176		5.51619e+08	4.07533e+08	1.9852e+08	6.14206e+07	1.39953e+07	3.24002e+06	99518.5	203384	387706	25609.4	129552	273688	684842
EAAFNKGETAM	226	236	1	0	1168.53	5	9	5.94413	6.5372	1169.26	-0.0176284	1	0	-0.777778	1.13796	1	1	0.452664		1.12726e+08	7.88642e+07	3.14934e+07	4.60283e+06	186403	0	0	119858	0	0	180424	109477	0	407074	0
EAAFNKGETAM	226	236	2	0	584.769	5	9	5.89742	6.5372	585.188	0.0941217	1	0	-0.714019	1.30003	1	1	0.0256542		1.74227e+09	1.24592e+09	5.42854e+08	1.85309e+08	4.93539e+07	1.02783e+07	1.37279e+06	457643	359699	0	0	69534.2	9949.62	363616	0
AAFNKGETA	227	235	2	0	454.727	4	7	3.78637	4.65182	455.054	0.130657	1	0	-0.671874	2.08289		0	0.0206364		2.89409e+09	1.70761e+09	5.72512e+08	1.42805e+08	3.44652e+07	1.01234e+07	3.10823e+06	530481	33107.7	317410	72276.4	330009
AAFNKGETAM	227	236	1	0	1039.49	5	8	5.69435	6.3027	1040.29	0.13323	1	0	-0.682203	1.19098	1	1	0.0906822		1.00052e+09	6.92767e+08	2.89437e+08	9.33986e+07	2.27297e+07	3.90452e+06	1.02118e+06	324251	118806	86615.3	1.03192e+06	239631	560600	109148
AAFNKGETAM	227	236	2	0	520.247	5	8	5.66295	6.31832	520.666	0.163913	0.6	0					0.115762		9.04064e+09	6.17746e+09	2.58518e+09	7.79269e+08	2.59929e+08	6.0845e+07	1.06276e+08	1.58199e+07	8.50338e+06	838027	581254	965882	430697	1.04196e+06
AAFNKGETAMT	227	237	2	0	570.771	5	9	5.33293	5.8507	571.165	0.0585872	1	0	-0.734293	0.876742		1	0.474876		1.54389e+08	1.13293e+08	4.67412e+07	1.35183e+07	1.6773e+06	664258	0	82047.4	0	50203.1	76722.8	0	7288.49	16706.1	0
AAFNKGETAMTINGPWAWSNIDTSKVNY	227	254	3	0	1029.49	8	25					-1
FNKGETA	229	235	2	0	383.69	4	5	2.99872	3.41907	383.944	0.0649649	1	0	-0.701001	0.538794		1	0.0135828		6.17489e+08	2.98611e+08	7.80061e+07	1.53261e+07	2.09825e+06	86132.1	19382.2	54860.1	83999.7	165783
FNKGETAM	229	236	1	0	897.413	5	6	4.88975	5.44262	898.025	0.0193765	1	0	-0.751137	0.998507	1	1	0.14867		2.92918e+08	1.59474e+08	5.46382e+07	1.04435e+07	1.16548e+06	347190	0	42435.4	0	344645	349450	326021
FNKGETAM	229	236	2	0	449.21	5	6	4.87393	5.50548	449.564	0.115566	1	0	-0.668815	1.27147	1	1	0.510654		1.97262e+09	1.09866e+09	3.50683e+08	8.08308e+07	1.66714e+07	3.31387e+06	624942	415678	1.78698e+07	0	2.37107e+07	176778
NKGETAM	230	236	1	0	750.345	4	5	3.14315	3.69193	750.853	0.0252655	1	0	-0.741772	0.984342	1	1	0.0450253		6.13637e+08	2.76985e+08	8.20381e+07	1.68548e+07	1.84869e+06	161302	55058	21772.3	39485.3	109249
NKGETAM	230	236	2	0	375.676	4	5	3.14315	3.69193	375.919	0.00375654	1	0	-0.763862	0.984342	1	1	0.0155057		1.77157e+09	8.22607e+08	2.07136e+08	2.94442e+07	5.89253e+06	2.23816e+06	237599	2.07877e+06	0	19961.2
NKGETAMTINGPWAWSNIDTSKVNY	230	254	3	0	933.113	7	22					-1
NKGETAMTINGPWAWSNIDTSKVNYGVTVL	230	259	3	0	1089.54	8	27	11.6492	12.18	1092.22	6.01569	0.6	0					0.276438		172819	11972.1	574660	7.22458e+06	3.44336e+07	7.43337e+07	1.27815e+08	1.65558e+08	1.55799e+08	1.25747e+08	7.96367e+07	4.25649e+07	1.95705e+07	7.14403e+06	1.973e+06	627325	278375	587379	501289	290935	281736	260182	1.34604e+06	512633	2.05243e+06	1.54339e+06	729927	801846	817482	1.32419e+06
MTINGPWAWSNIDT	236	249	2	0	803.372	6	11	11.4932	12.3832	804.997	2.21474	1	0	0.266155	2.16806		1	0.133235		4.52285e+07	3.2163e+08	7.88611e+08	9.70107e+08	6.83666e+08	3.64433e+08	1.34831e+08	4.406e+07	1.06719e+07	2.39331e+06	5.86292e+06	4.13052e+06	7.30826e+06	2.54563e+06	1.74265e+06	2.1829e+06	5.28075e+06	2.37803e+06
MTINGPWAWSNIDTSKVNY	236	254	3	0	733.018	7	16	11.2895	11.7273	734.865	4.15092	1	0	0.564459	0.599445		1	0.131406		469741	9.92085e+06	1.78807e+07	5.54354e+07	1.05383e+08	1.37783e+08	1.26242e+08	8.65783e+07	4.62607e+07	1.70179e+07	4.94996e+06	671921	305797	1.82035e+06	593578	785720	3.54455e+06	233550	261103	715010	223095	0	640051	0
MTINGPWAWSNIDTSKVNYGVTVL	236	259	2	0	1333.67	7	21	12.1332	13.1263	1337.23	5.44728	1	0	0.564264	2.52583	1	0	0.124197		3.18305e+07	785718	6.58612e+07	1.05788e+08	3.18683e+08	5.86395e+08	8.1981e+08	9.60712e+08	8.52512e+08	5.74183e+08	3.40556e+08	1.66344e+08	6.92536e+07	2.12136e+07	6.62316e+06	625893	2.10205e+06	345017	9.27155e+06	0	1.48932e+06	0	1.42652e+06	0	21257.2	0	387052	30641.2	211903
MTINGPWAWSNIDTSKVNYGVTVL	236	259	3	0	889.448	7	21	12.18	13.1263	891.848	5.52499	0.6	0					0.04379		596228	6.55534e+06	4.42925e+07	1.62004e+08	4.22278e+08	8.05083e+08	1.17968e+09	1.32165e+09	1.1484e+09	7.82506e+08	4.51085e+08	2.28458e+08	1.00431e+08	3.89334e+07	1.421e+07	8.99403e+06	2.72961e+06	1.89331e+06	2.61557e+06	730526	979059	1.70108e+06	1.49355e+06	1.06e+06	1.30009e+06	1.19354e+06	58969.5	845845	687292
MTINGPWAWSNIDTSKVNYGVTVLPTFKGQPSKPFVGVL	236	274	4	0	1063.06	9	33	12.0705	12.8723	1065.39	6.63901	1	0	0.265345	1.86197		1	0.0557609		406044	67174.4	2.33986e+06	9.7497e+06	5.14177e+07	1.43173e+08	3.03912e+08	4.7801e+08	5.96727e+08	6.75933e+08	6.16359e+08	4.59387e+08	3.15038e+08	1.81949e+08	1.0648e+08	4.54213e+07	2.09819e+07	8.5164e+06	4.2336e+06	2.15938e+06	1.00522e+06	644064	2.53473e+06	540216	760833	375139	830276	84294.5	81880.1	245791
TINGPWAWSN	237	246	2	0	573.272	5	7	10.1939	10.8959	574.812	2.38284	0.4	1					0.635868		1.03765e+08	3.13688e+08	3.46657e+08	1.74773e+08	5.02208e+07	6.23729e+06	484057	124938	762751	53336	1.23218e+08	3.60017e+06	4.45977e+07
TINGPWAWSNI	237	247	2	0	629.814	5	8	11.6492	12.5407	630.893	1.38886	0.6	0					0.157081		1.84207e+07	1.08843e+08	1.64754e+08	1.03883e+08	3.19504e+07	2.61599e+06	507048	1.30298e+06	535023	300874	464033	587938	436390	763792
TINGPWAWSNIDT	237	249	2	0	737.852	5	10	10.7395	11.7585	739.369	2.14998	1	0	0.336291	2.61557		1	0.110402		9.59792e+07	5.86375e+08	1.36237e+09	1.56112e+09	1.05736e+09	5.29674e+08	1.61441e+08	3.67209e+07	6.78869e+06	1.91945e+06	364458	6.06017e+06	469085	8.42061e+06	787977	506588
TINGPWAWSNIDTSKVNY	237	254	2	0	1033.5	6	15	10.6457	11.4932	1036.35	4.45066	1	0	0.755881	2.02056	0	1	0.193932		2.42377e+07	5.16916e+07	3.09976e+08	8.179e+08	1.49353e+09	1.99704e+09	1.76666e+09	1.2518e+09	6.32043e+08	2.69376e+08	9.7332e+07	2.74632e+07	9.86539e+06	2.84871e+06	1.51994e+07	214677	1.24722e+08	176740	6.27277e+07	583029	3.44857e+06	429.085
TINGPWAWSNIDTSKVNY	237	254	3	0	689.337	6	15	10.8334	11.618	690.9	3.44453	0.4	1					0.645965		6.75441e+07	1.38614e+06	1.73557e+07	6.07694e+07	9.39695e+07	1.17907e+08	1.06524e+08	6.66871e+07	2.87731e+07	1.05664e+07	2.11569e+06	449512	496125	75851.8	114105	310664	80442.9	0	130871	7874.3	365313	1.29051e+06
TINGPWAWSNIDTSKVNYGVTVL	237	259	2	0	1268.15	7	20	11.6492	12.7299	1271.65	5.47604	0.6	0					0.0563238		0	9.63889e+07	1.15419e+08	4.88853e+08	1.1354e+09	2.23198e+09	3.13944e+09	3.37111e+09	2.76785e+09	1.93306e+09	1.02653e+09	4.9721e+08	2.01648e+08	7.54747e+07	2.49803e+07	6.48718e+06	2.02248e+06	7.62546e+06	1.06181e+07	6.56708e+06	2.15788e+06	274774	122070	169070	0	164617	185605	12894.3
TINGPWAWSNIDTSKVNYGVTVLPTFKGQPSKPFVGVL	237	274	3	0	1373.4	9	32	11.821	12.4773	1376.42	6.53706	1	0	0.281268	1.35721	1	1	0.153592		0	282462	2.26439e+06	2.57832e+07	1.10247e+08	2.68563e+08	5.1611e+08	7.91817e+08	1.01324e+09	1.05516e+09	9.03717e+08	6.87565e+08	4.37433e+08	2.44253e+08	1.25392e+08	5.08961e+07	1.99413e+07	3.40413e+06	662035	1.25465e+06	1.66399e+06	239006	350186	124005	0	0	131339	929906	0	16967.6
TINGPWAWSNIDTSKVNYGVTVLPTFKGQPSKPFVGVL	237	274	4	0	1030.3	9	32	11.7742	12.4616	1032.55	6.48082	1	0	0.272244	1.46527	1	1	0.0459401		337792	1.4333e+08	1.34454e+07	7.75695e+07	2.12138e+08	5.83556e+08	1.07528e+09	1.67342e+09	2.11023e+09	2.1835e+09	1.87088e+09	1.38412e+09	8.9521e+08	5.17778e+08	2.61628e+08	1.26227e+08	5.2156e+07	1.74451e+07	8.30832e+06	6.07726e+06	2.49244e+06	3.79718e+06	4.32936e+06	4.26433e+06	2.37332e+06	1.11322e+06	9.37571e+06	991372	206204	579504
NIDTSKVNYGVTVL	246	259	2	0	761.909	5	12	8.56565	8.8154	764.318	3.9255	1	0	0.912057	-0.0530339		0	0.155501		149693	5.07529e+06	5.93651e+06	2.23627e+07	3.72597e+07	4.34103e+07	3.15993e+07	1.46076e+07	5.64101e+06	657767	275516	307669	0	145789	0	66250.7	5182.51	122228
IDTSKVNYGVTVL	247	259	2	0	704.888	5	11	7.81532	8.90898	709.156	7.70398	1	1	2.82862	2.87459		-9	1.64635		4.02069e+06	2.74801e+07	1.45412e+08	3.57939e+08	5.93184e+08	5.52285e+08	3.90772e+08	1.72128e+08	6.75053e+07	6.06903e+07	4.1872e+08	8.47959e+08	7.53103e+08	4.32425e+08	1.86882e+08	7.91333e+07	1.28669e+07
IDTSKVNYGVTVLPTFKGQPSKPFVGVL	247	274	3	0	997.89	7	23	10.552	10.6614	1000.08	4.74307	1	0	0.291217	-0.539922		0	0.0721947		0	0	2.40896e+06	1.02905e+07	2.10242e+07	3.88219e+07	4.84425e+07	4.17753e+07	3.26706e+07	2.09991e+07	9.63124e+06	0	2.75327e+06	31081.9	0	170350	9299.21	281019	0	0	2795.77	0	0	0	21255.5	0	0	144342	275478	253575
DTSKVNYGVTVL	248	259	2	0	648.346	5	10	8.09112	8.53448	650.248	3.04592	1	0	0.796354	0.618641		0	0.347343		1.31342e+06	8.51834e+06	4.62761e+07	8.03471e+07	9.36483e+07	5.87656e+07	2.28345e+07	5.6696e+06	1.55655e+06	2939.4	284240	65221.3	342130	265019	188386	0
DTSKVNYGVTVLPTFKGQPSKPFVGVL	248	274	3	0	960.195	7	22	10.1318	10.3338	962.373	4.78261	1	0	0.348578	-0.218336		1	0.342793		0	191844	1.39145e+06	1.20776e+07	2.64831e+07	3.67981e+07	3.45741e+07	2.7108e+07	1.57037e+07	5.30128e+06	2.80345e+06	258462	0	315193	0	0	0	0	4.12307e+06	0	217282	1.00902e+06	153396	0	192802	32109.2	1.35553e+06	0	463599	805532
SKVNYGVTVL	250	259	1	0	1079.61	4	8	7.91952	8.56565	1082.61	2.36372	0.6	0					0.67746		2.10425e+07	6.21164e+07	1.20146e+08	1.25851e+08	7.76368e+07	4.87257e+07	2.7347e+07	1.02793e+07	1.02906e+06	0	596.59	0	0
SKVNYGVTVL	250	259	2	0	540.308	4	8	7.98192	8.62812	541.621	1.986	0.6	0					0.0729794		8.24595e+07	5.05544e+08	1.09165e+09	1.05163e+09	5.2826e+08	1.65828e+08	4.52852e+07	4.72281e+06	975.129	130128	50919.9	0	0
SKVNYGVTVLPTF	250	262	2	0	712.893	5	10					0
SKVNYGVTVLPTFKGQPSKPFVGVL	250	274	3	0	888.17	7	20	10.0192	10.7395	889.723	3.02342	0.6	0					0.0524373		2.76734e+06	1.07238e+08	4.51471e+08	9.3231e+08	1.18728e+09	1.1066e+09	7.79524e+08	4.36965e+08	2.02025e+08	8.1609e+07	3.00825e+07	7.34404e+06	2.74131e+06	1.9906e+06	897459	0	432724	1.36256e+06	433507	0	1287.37	156360	0	3.11499e+06	0	463693	689963	118698
SKVNYGVTVLPTFKGQPSKPFVGVLSAGINAASPNKELAKE	250	290	4	0	1061.58	9	35					-1
KVNYGVTVL	251	259	2	0	496.792	4	7	8.07553	8.56565	498.022	1.86254	1	0	0.598579	0.780821		0	0.156403		1.44706e+06	2.46568e+07	5.48136e+07	4.90541e+07	1.93135e+07	1.43918e+06	0	10493.7	0	321837	50588.5	92834.9
KVNYGVTVLPTFKGQPSKPFVGVL	251	274	3	0	859.16	7	19	10.1939	10.3961	860.701	3.03396	1	0	0.0522439	-0.218336		1	0.250796		1.13312e+06	837427	8.61821e+06	2.38245e+07	2.9736e+07	2.6632e+07	1.91832e+07	4.22377e+06	1.25666e+06	862487	189278	196466	0	0	133315	0	0	0	123753	0	0	680451	0	0	794360	0	0
GVTVLPTF	255	262	1	0	833.477	4	5					-1
GVTVLPTFKGQPSKPFVGVL	255	274	2	0	1036.1	6	15	10.0348	10.6614	1037.92	2.35876	1	0	0.0397572	1.2543	1	1	0.475632		3.88204e+07	3.48728e+08	7.56899e+08	9.40472e+08	7.12492e+08	3.8847e+08	1.8222e+08	6.45139e+07	1.53655e+07	2.47653e+06	3.53645e+07	0	1.20194e+08	27192.5	8.76075e+06	0	8337.26	154472	0	248519	32751.8	0
GVTVLPTFKGQPSKPFVGVL	255	274	3	0	691.07	6	15	10.0192	10.7552	692.19	2.08434	1	0	-0.0541832	1.63364	1	1	0.0397216		1.40098e+08	9.92352e+08	2.16644e+09	2.52694e+09	2.0068e+09	1.09794e+09	5.10445e+08	2.07868e+08	8.30316e+07	3.57682e+07	1.03106e+07	7.50836e+06	3.30415e+06	1.09006e+06	4.4747e+07	942950	55601.3	7.64324e+06	463287	13245.2	685675	431541
GVTVLPTFKGQPSKPFVGVLSAGINAASPNKELAKE	255	290	3	0	1218.01	8	30	9.87583	10.1318	1220.31	4.71899	1	0	0.0400092	-0.0316411	0	0	0.427825		0	0	832317	2.23447e+06	1.7307e+07	3.17865e+07	4.14333e+07	4.08625e+07	2.99884e+07	1.91073e+07	6.71414e+06	1.71006e+06	803218	9600.29	0	0	0	236069	0	796823	0	0	1.04945e+06	260114	0	0	0	251158	0	0
GVTVLPTFKGQPSKPFVGVLSAGINAASPNKELAKE	255	290	4	0	913.758	8	30	9.94148	10.1162	915.755	5.79874	1	0	0.224826	-0.313332	1	0	0.200821		2862.7	0	2.3683e+06	1.99255e+07	4.85908e+07	7.72056e+07	9.58933e+07	1.00144e+08	7.56847e+07	4.74802e+07	2.76271e+07	1.06174e+07	4.74785e+06	1.46862e+06	519904	904403	0	476827	0	126488	0	672.934	230538	164233	0	4007.95	0	201985	0	0
VTVLPTFKGQPSKPFVGVL	256	274	3	0	672.063	6	14					-1
TVLPTFKGQPSKPFVGVL	257	274	3	0	639.04	6	13	9.98812	10.0192	640.213	2.33541	0.4	1					0.368144		239467	3.48354e+06	3.76868e+06	2.85539e+06	656531	272651	0	0	0	1.6441e+06	0	0	652311	0	0	0	0	0	95341.9	0
PTFKGQPSKPFVG	260	272	2	0	695.38	5	9	6.60323	7.34125	698.217	4.8203	0.6	1					1.53052		9.48611e+07	1.22452e+08	7.18594e+07	2.66138e+07	5.39129e+06	418651	3.72816e+07	1.38952e+08	1.93545e+08	1.29909e+08	5.85865e+07	1.5095e+07	2.46224e+06	350639	52629.9
PTFKGQPSKPFVGVL	260	274	1	0	1601.9	5	11	8.86225	9.21998	1603.67	0.77163	1	0	-0.407511	0.321571	1	0	0.27746		1.74727e+07	8.78207e+07	9.86164e+07	4.59653e+07	6.89816e+06	0	0	0	0	0	0	0	0	0	0	0	0
PTFKGQPSKPFVGVL	260	274	2	0	801.456	5	11	8.8154	9.62652	802.475	1.04908	1	0	-0.277991	1.8944	1	0	0.0181341		2.63827e+09	8.15339e+09	8.42059e+09	5.0357e+09	2.19627e+09	7.96835e+08	2.98677e+08	1.13248e+08	5.82512e+07	2.8488e+07	1.26451e+07	2.03625e+06	1.65796e+06	781657	680568	359567	0
PTFKGQPSKPFVGVL	260	274	3	0	534.64	5	11	8.79975	9.62652	535.318	1.0464	1	0	-0.279245	1.94869	1	0	0.0106356		3.96023e+09	1.19877e+10	1.25398e+10	7.46049e+09	3.24729e+09	1.17654e+09	4.18958e+08	1.71369e+08	8.75669e+07	4.52281e+07	1.81098e+07	5.43391e+06	1.11719e+06	45842.5	108214	29605.6	0
PTFKGQPSKPFVGVLSA	260	276	2	0	880.491	6	13	8.55007	8.86225	881.589	1.11757	0.4	0					0.47673		5.74473e+06	3.16176e+07	3.38149e+07	1.62691e+07	2.861e+06	0	572921	521307	221942	442913	280731	0	415603	578264	584849	0	276071	0	165003	191734
PTFKGQPSKPFVGVLSA	260	276	3	0	587.33	6	13					-1
PTFKGQPSKPFVGVLSAGIN	260	279	3	0	682.046	6	16	8.86225	9.23557	682.698	0.716374	0.4	0					0.23131		8.26439e+07	3.15137e+08	2.25241e+08	8.7553e+07	2.38267e+07	5.0754e+06	1.28158e+06	1.08803e+06	867664	94653.2	68388.3	76238.2	296949	1.5786e+07	298511	256738	2.79653e+06	1.72574e+06	422407	553718	274527	176344	40347.5
PTFKGQPSKPFVGVLSAGINAASPNKELAKE	260	290	3	0	1061.58	8	26	8.95567	9.61088	1063.59	4.12866	1	0	0.0476867	1.35357	0	-2	0.663971		7222.32	1.84861e+07	1.45685e+08	4.17264e+08	7.35323e+08	8.98275e+08	7.95655e+08	5.64071e+08	3.27566e+08	1.67617e+08	6.89344e+07	2.64808e+07	1.826e+07	5.56857e+06	1.56744e+06	3.57487e+06	1.0395e+06	635790	1.39636e+06	275836	250063	6.4973e+06	1.76246e+07	3.20372e+07	2.46534e+07	1.7173e+07	9.11395e+06	2.04251e+06	1.26658e+06	142997
PTFKGQPSKPFVGVLSAGINAASPNKELAKE	260	290	4	0	796.436	8	26	9.31358	9.50125	798.848	7.74412	0.4	1					0.487633		3.0048e+06	1.71821e+07	8.71327e+07	2.22401e+08	3.78563e+08	4.5338e+08	3.94472e+08	2.63628e+08	1.53953e+08	7.54337e+07	3.38665e+07	1.60462e+07	7.94756e+06	3.07341e+06	1.91905e+06	593892	683861	362568	53501.4	72821.3	2.12617e+08	0	4.94426e+08	72689.1	3.05811e+07	3875.58	0	0	0	0
PTFKGQPSKPFVGVLSAGINAASPNKELAKEFLEN	260	294	3	0	1229.32	8	30	10.677	11.0208	1231.22	3.48124	1	0	-0.17185	0.273119	1	-3	0.157421		370235	2.33399e+06	8.53074e+06	3.15408e+07	6.95039e+07	8.62863e+07	8.25516e+07	6.67148e+07	3.67205e+07	1.30094e+07	4.57126e+06	864575	220372	0	0	0	0	0	0	224698	0	192683	552568	0	542599	395130	0	0	0	0
PTFKGQPSKPFVGVLSAGINAASPNKELAKEFLEN	260	294	4	0	922.245	8	30	10.6301	11.1614	923.726	3.7087	1	0	-0.132918	0.923575	1	-2	0.111341		147372	3.78741e+06	3.54174e+07	1.06593e+08	2.09016e+08	2.52951e+08	2.66031e+08	2.03418e+08	1.28468e+08	5.96448e+07	3.20636e+07	1.39344e+07	5.02985e+06	1.06981e+06	985250	123088	1.23614e+06	873397	0	0	371604	808315	135494	0	0	579567	380848	0	128027	163253
PTFKGQPSKPFVGVLSAGINAASPNKELAKEFLENYL	260	296	3	0	1321.37	9	32	12.2581	12.493	1323.38	3.61362	0.6	0					0.0883546		0	550510	5.80804e+06	2.7205e+07	5.0809e+07	6.8045e+07	6.93887e+07	5.79537e+07	3.78445e+07	2.08631e+07	8.79341e+06	1.84035e+06	0	521118	0	0	322994	0	0	218901	0	0	131664	0	0	0	0	0	0	0
PTFKGQPSKPFVGVLSAGINAASPNKELAKEFLENYL	260	296	5	0	793.227	9	32	12.2893	12.6037	795.195	7.43281	0.6	1					0.251104		355706	2.32342e+06	9.68361e+06	3.06141e+07	6.03092e+07	7.97434e+07	7.59604e+07	6.47362e+07	4.50343e+07	2.57617e+07	1.31037e+07	204401	2.12759e+06	1.55787e+06	1.29159e+06	669895	636923	241806	198034	376871	48334.7	374998	368980	343220	413352	63470.9	302379	914620	396322	1.21626e+06
KGQPSKPFVGVL	263	274	2	0	628.872	5	8	8.23477	8.72168	629.598	0.686623	0.6	0					0.0251862		4.02124e+08	9.78074e+08	6.57668e+08	2.68348e+08	8.24728e+07	643370	3.62434e+06	970510	139122	170311	85003.5	83245.6	14164.8	0
KGQPSKPFVGVL	263	274	3	0	419.584	5	8	8.23477	8.72168	420.054	0.646522	0.6	0					0.0431719		1.11872e+08	2.55736e+08	1.61352e+08	6.5098e+07	1.68689e+07	3.51883e+06	205329	0	513579	0	0	130576	13818	0
VLSAGINAASPNKELAKE	273	290	3	0	604.667	6	15	6.24025	6.6974	605.909	2.67483	1	0	0.147957	0.666457		1	0.298401		61902	7.50751e+06	3.99212e+07	5.75161e+07	5.18763e+07	3.20554e+07	1.04337e+07	816200	183134	0	52781.6	2.87061e+06	0	135486	1.32269e+06	0	0	675305	0	0	67659.6	0
SAGINAASPNKE	275	286	2	0	579.791	5	9	3.06282	3.6443	581.832	3.43262	1	1	1.19077	1.09778		-7	0.896164		6.32084e+06	4.32099e+07	7.44923e+07	6.58862e+07	4.3042e+07	3.65441e+07	3.55022e+07	3.00986e+07	2.31098e+07	1.23509e+07	5.60836e+06	1.18699e+06	28943.1	0	0
SAGINAASPNKEL	275	287	1	0	1271.66	5	10	5.81952	5.89742	1274.71	2.32923	0.4	0					0.505316		0	507241	1.55593e+06	3.33218e+06	2.68084e+06	113897	0	0	0	0	0	0	0	0	0	0
SAGINAASPNKEL	275	287	2	0	636.333	5	10	5.64723	6.3027	637.927	2.46526	1	0	0.498184	1.35444	1	0	0.0844019		9.07e+06	9.9734e+07	2.99284e+08	4.21911e+08	2.9832e+08	1.37653e+08	4.13749e+07	5.26908e+06	543091	398200	101166	1.06638e+06	822401	772602	591342	299494
SAGINAASPNKELAKE	275	290	2	0	800.42	5	13	5.05117	5.59997	802.173	2.59498	1	0	0.257292	0.9844	1	0	0.0416345		2.3785e+08	1.78292e+09	5.75029e+09	8.62937e+09	7.34643e+09	4.137e+09	1.72662e+09	6.16303e+08	2.13798e+08	7.28663e+07	2.60273e+07	1.03157e+07	2.76837e+06	378515	0	0	75327.3	50813.8	331310
SAGINAASPNKELAKE	275	290	3	0	533.949	5	13	5.08272	5.59997	535.118	2.59614	1	0	0.25775	0.87495	1	0	0.024281		1.20705e+08	9.79143e+08	3.11748e+09	4.95912e+09	4.17584e+09	2.30531e+09	9.42119e+08	3.36146e+08	1.07758e+08	3.57726e+07	1.35132e+07	4.83273e+06	1.86065e+06	1.48912e+06	0	34111.4	8471.39	0	70472.1
SAGINAASPNKELAKEF	275	291	3	0	582.972	6	14	7.8414	8.10672	584.158	2.5376	0.6	0					0.155847		135910	1.54637e+07	2.31826e+07	3.92744e+07	4.08831e+07	1.93457e+07	7.17513e+06	1.42642e+06	215934	0	282295	0	0	100846	328979	261507	680519	270286	57071.7	212165	85178
SAGINAASPNKELAKEFL	275	292	2	0	930.497	6	15	9.14218	9.17328	933.402	4.71626	1	1	0.846804	-0.811552		-4	0.649969		0	296317	3.23529e+06	5.18674e+06	5.20104e+06	3.03907e+06	517296	0	0	0	164953	199497	0	736241	917721	647822	0	158046	501596	477833	167209	165138
SAGINAASPNKELAKEFLEN	275	294	2	0	1052.04	6	17	8.61252	9.03337	1054.02	2.73953	0.6	0					0.062133		7.80662e+06	1.14751e+08	4.18302e+08	7.52355e+08	7.64854e+08	5.42199e+08	2.66805e+08	1.13547e+08	4.02567e+07	1.21385e+07	1.48759e+06	1.02892e+07	234991	843348	0	140746	0	0	258482	178938	348944	2.97556e+06	0	819037
SAGINAASPNKELAKEFLEN	275	294	3	0	701.695	6	17	8.6437	9.26675	703.221	3.35102	0.6	0					0.365187		2.62384e+07	2.70191e+08	9.36579e+08	1.66094e+09	1.62855e+09	1.09914e+09	5.74319e+08	2.41278e+08	8.91958e+07	2.93152e+07	1.21301e+07	3.6536e+06	1.63855e+06	1.57061e+06	1.02458e+08	566040	603855	1.87299e+08	26326.1	859645	6.28906e+07	128381	363031	1.10974e+07
SAGINAASPNKELAKEFLENYL	275	296	2	0	1190.11	6	19	11.2549	12.0705	1192.15	2.6693	0.6	0					0.0934875		1.78953e+07	2.37877e+08	7.55137e+08	1.37917e+09	1.4602e+09	1.10688e+09	5.79727e+08	2.9607e+08	1.08948e+08	4.78437e+07	1.14216e+07	5.2566e+06	413685	0	181281	342966	310599	1.27018e+06	190081	267161	18334.7	361567	1.0266e+06	656667	709428	791031
SAGINAASPNKELAKEFLENYL	275	296	3	0	793.745	6	19	11.305	11.6336	795.107	2.67902	0.6	0					0.0185446		2.90645e+07	2.65366e+08	9.19277e+08	1.61928e+09	1.74585e+09	1.31829e+09	7.33448e+08	3.3983e+08	1.37071e+08	5.27635e+07	1.63931e+07	6.41883e+06	1.63427e+06	1.24622e+06	56292.9	737771	720002	0	379.058	236065	126799	704031	990915	1.16314e+06	642391	160190
GINAASPNKELAKE	277	290	2	0	721.386	5	11	4.92143	5.12987	723.039	2.48004	1	0	0.390001	-0.196365		1	0.101502		243243	5.64746e+06	3.0658e+07	4.79457e+07	3.96559e+07	1.78292e+07	2.08667e+06	236236	0	0	4869.4	2655.4	124.46	202964	5590.16	28953.5	12387.8
AASPNKELAKE	280	290	2	0	579.312	5	8	3.53192	4.14622	580.86	2.43397	1	0	0.794574	1.21163	1	1	0.0431328		7.5378e+07	5.71222e+08	1.66053e+09	2.20563e+09	1.52663e+09	6.38455e+08	1.94998e+08	4.61248e+07	8.88904e+06	1.05033e+06	148262	144078	69757.5	0
AASPNKELAKE	280	290	3	0	386.544	5	8	3.53192	4.13057	387.553	2.36376	1	0	0.749512	1.15733	1	1	0.0387892		1.87765e+07	1.44064e+08	3.80032e+08	5.22375e+08	3.41346e+08	1.30661e+08	3.83858e+07	7.12525e+06	178710	3981.71	0	390887	0	0
AASPNKELAKEFLEN	280	294	2	0	830.931	5	12	8.15348	8.7529	832.687	2.54077	0.6	0					0.25844		6.746e+06	1.01267e+08	3.00189e+08	4.58385e+08	3.71878e+08	2.20227e+08	7.92351e+07	3.54164e+07	3.26976e+06	4.30445e+06	0	1.05182e+06	138326	369555	97749.8	2.72964e+06	734577	1.8574e+06
AASPNKELAKEFLENYL	280	296	3	0	646.339	6	14	11.1146	11.7898	647.722	2.98853	1	0	0.328425	1.42295		1	0.347328		3.85122e+06	6.13853e+07	2.00299e+08	3.24421e+08	2.72122e+08	1.63413e+08	7.37763e+07	2.05884e+07	3.02212e+06	1.02792e+06	77165.1	134927	167464	348305	5.43894e+06	2.15319e+07	2.43625e+07	6.28533e+06	1.1212e+06	287061	55832.4
LAKEFLENYL	287	296	2	0	620.335	5	8	10.7866	11.2895	620.72	0.00811177	1	0	-0.762513	0.824937		1	0.25972		4.59192e+07	3.72175e+07	1.26105e+07	939016	80854.6	0	0	300859	315266	108979	0	120522	0	198994
FLENYL	291	296	1	0	798.403	4	4	9.97257	10.8334	798.886	-0.0152423	0.4	0					0.110869		1.05333e+10	5.1858e+09	1.42568e+09	3.24839e+07	1.8301e+06	2.19159e+07	2.46207e+06	131123	447916
FLENYL	291	296	2	0	399.705	4	4	10.0503	10.7866	399.884	-0.139692	1	0	-0.947048	1.6348	1	1	0.172757		1.10769e+08	4.6793e+07	3.62755e+06	580220	0	232964	0	125418	0
YLLTDEGL	295	302	1	0	923.472	4	6	9.5169	10.365	924.772	0.75004	1	0	-0.125814	2.02253		1	0.233528		8.19489e+08	1.38022e+09	8.4008e+08	3.07204e+08	7.65377e+07	9.39221e+06	6.49265e+06	1.01681e+06	1.35075e+06	4.89755e+06	3.18743e+06
YLLTDEGLEAVNKDKPLGA	295	313	2	0	1023.54	6	16	8.95567	9.70458	1024.88	1.47347	0.6	0					0.392594		3.02629e+08	9.54775e+08	1.12425e+09	8.32778e+08	4.34738e+08	1.85201e+08	6.00844e+07	6.04001e+07	7.5256e+07	7.61797e+07	3.97391e+07	1.65731e+07	3.40612e+06	649943	2.05125e+06	427704	1.23933e+06	119572	300018	0	279477	0	754475
YLLTDEGLEAVNKDKPLGA	295	313	3	0	682.697	6	16	8.92457	9.75133	683.657	1.67216	0.6	0					0.38185		8.46182e+08	2.58649e+09	3.11072e+09	2.27176e+09	1.21794e+09	5.21987e+08	2.0213e+08	1.94555e+08	2.7453e+08	2.56352e+08	1.59112e+08	7.99729e+07	2.87005e+07	1.10119e+07	4.37095e+06	1.15066e+06	646244	8.25e+06	330196	519851	2.41229e+07	91572.5	263761
LTDEGL	297	302	1	0	647.325	4	4	6.3027	7.15313	648.407	0.71646	0.4	0					0.0233069		2.14686e+09	3.31377e+09	1.68486e+09	4.2768e+08	6.59871e+07	935742	776225	233323	2136.01
LTDEGLE	297	303	1	0	776.367	4	5	5.69435	6.14663	777.505	0.700981	0.4	0					0.267876		1.12273e+08	1.80067e+08	9.26995e+07	2.39184e+07	3.30716e+06	152652	1.07057e+06	0	380668	1.07105e+06
LTDEGLEA	297	304	1	0	847.404	4	6	5.9597	6.22465	848.651	0.770072	1	0	-0.10867	-0.000303584		1	0.138958		8.3372e+07	1.32344e+08	7.85226e+07	2.93094e+07	8.17218e+06	349544	0	0	0	0	102205
LTDEGLEAVNKDKPLGA	297	313	2	0	885.468	6	14	7.27877	7.82577	886.426	0.890783	1	0	-0.440995	0.978155	1	1	0.0329661		3.2878e+09	6.59033e+09	6.04809e+09	3.53876e+09	1.6087e+09	6.37282e+08	2.56654e+08	1.14419e+08	6.11581e+07	3.29754e+07	1.81694e+07	8.90065e+06	3.5912e+06	192973	1.25219e+06	0	434963	0	249571	0	132504
LTDEGLEAVNKDKPLGA	297	313	3	0	590.647	6	14	7.27877	7.82577	591.292	0.907278	1	0	-0.434945	0.978155	1	1	0.0642367		3.63292e+09	6.9642e+09	6.33602e+09	3.79395e+09	1.73453e+09	6.69932e+08	2.61034e+08	1.20471e+08	6.01135e+07	3.56194e+07	2.09065e+07	1.25711e+07	3.68828e+06	1.16896e+06	247038	57532.7	76835	3.86381e+07	194100	169616	1.33072e+06
LTDEGLEAVNKDKPLGAVA	297	315	2	0	970.52	6	16	7.68472	8.34388	971.367	0.565098	0.4	0					0.671567		4.79608e+07	2.51832e+07	3.27825e+07	1.64139e+07	7.57384e+06	1.3143e+06	191816	92726.6	0	129028	173104	87188.5	0	217496	211555	250367	586801	338627	360849	154988	169365	115041	205857
LTDEGLEAVNKDKPLGAVAL	297	316	2	0	1027.06	6	17	8.86225	8.98675	1028.14	0.947869	0.6	0					0.299838		7.43565e+06	2.44551e+07	2.49306e+07	1.76143e+07	5.51365e+06	506694	0	228012	0	326655	0	0	0	0	0	190930	0	369609	274598	214201	0	71481.1	0	0
LTDEGLEAVNKDKPLGAVALKSYEEE	297	322	3	0	940.15	7	23					0
TDEGLEAVNKDKPLGA	298	313	2	0	828.926	5	13	6.65032	7.10597	829.619	0.440411	0.4	0					0.443026		1.70869e+07	2.56325e+07	1.6168e+07	4.31966e+06	307589	0	0	73083.7	0	610875	0	231384	0	152096	0	176790	69188	142537	57517.5
EGLEAVNKDKPLGAVALKSYEEELA	300	324	2	0	1337.2	7	22					-1
EAVNKDKPLGA	303	313	1	0	1141.62	5	8	4.17753	4.76328	1142.43	0.144576	1	0	-0.674921	1.11258	1	1	0.585126		1.54325e+08	1.27814e+08	5.14785e+07	1.4096e+07	1.52555e+06	83794.6	0	0	0	0	0	0	0	27374.3
EAVNKDKPLGA	303	313	2	0	571.314	5	8	4.14622	4.88975	571.768	0.248358	1	0	-0.608306	1.65995	1	1	0.0148631		7.10171e+09	5.67732e+09	2.48247e+09	8.42672e+08	2.43294e+08	8.54305e+07	3.5469e+07	1.45185e+07	3.49446e+06	227515	24248.1	0	0	0
EAVNKDKPLGA	303	313	3	0	381.212	5	8	4.14622	4.90558	381.505	0.218797	1	0	-0.62728	1.71488	1	1	0.0232035		7.73485e+08	6.30138e+08	2.71762e+08	8.90399e+07	2.24998e+07	5.68873e+06	1.3967e+06	167751	61539.3	52143.9	0	0	64544.4	0
EAVNKDKPLGAVAL	303	316	2	0	712.909	5	11	7.52837	7.8414	713.497	0.340431	0.6	0					0.0420792		2.50497e+08	2.51196e+08	1.39535e+08	5.67519e+07	2.07764e+07	8.5048e+06	2.29653e+06	989296	491057	269462	57707.7	198311	79398.5	0	0	76075.4	0
EAVNKDKPLGAVALKS	303	318	2	0	820.472	5	13	5.89742	6.41202	821.352	0.800924	0.6	0					0.409459		2.73838e+07	9.78178e+07	8.63886e+07	4.56268e+07	1.36055e+07	1.79158e+06	78055.1	101487	0	107922	91348.5	0	0	0	0	0	65326	0	212275
EAVNKDKPLGAVALKS	303	318	3	0	547.317	5	13	5.89742	6.3964	547.918	0.845523	0.6	0					0.0755241		2.50213e+07	1.06307e+08	1.00874e+08	4.78134e+07	1.80196e+07	2.27353e+06	305898	0	0	113222	0	0	110143	0	0	0	0	88281.1	0
EAVNKDKPLGAVALKSYEEE	303	322	2	0	1095.57	6	17	7.51277	7.57525	1096.85	1.28951	0.6	0					0.0397252		9.09899e+06	4.08999e+07	5.01353e+07	4.7687e+07	2.10461e+07	1.45633e+07	3.55748e+06	2.4797e+06	480163	151868	0	0	0	0	0	0	0	153153	0	0	0	0	0	0
EAVNKDKPLGAVALKSYEEE	303	322	3	0	730.714	6	17	7.48157	7.85703	731.572	1.2902	0.6	0					0.0234292		1.42609e+08	5.23448e+08	7.25806e+08	5.78095e+08	3.28246e+08	1.55984e+08	6.57788e+07	2.48992e+07	1.12711e+07	3.64952e+06	1.19287e+06	1.9142e+06	905340	518373	901774	221851	335863	232763	19037	65262.9	81942.2	55780.3	187542	121734
EAVNKDKPLGAVALKSYEEEL	303	323	3	0	768.409	6	18	8.92457	9.64217	769.341	1.44004	1	0	-0.35691	1.56998		1	0.216126		3.68958e+07	2.17695e+08	3.21067e+08	2.77351e+08	1.66341e+08	8.2163e+07	3.07841e+07	6.69674e+06	1.2612e+06	1.10293e+06	158206	208794	345252	231244	579633	1.25564e+06	904444	477248	1.9526e+06	489871	229506	2.99722e+06	43700.3	249451	433427
EAVNKDKPLGAVALKSYEEELAKDPRIAATME	303	334	3	0	1162.94	8	28	9.46997	9.62652	1164.68	3.09148	1	0	-0.200768	-0.376354	1	0	0.297355		60322	7.8568e+06	1.4113e+07	2.67921e+07	3.32795e+07	2.83293e+07	2.23019e+07	1.43302e+07	4.63061e+06	2.59859e+06	1.10833e+06	1.88548e+06	3.45511e+06	1.60336e+06	2.60877e+06	482858	0	0	0	0	195980	0	0	325361	0	0	0	0	0	164396
EAVNKDKPLGAVALKSYEEELAKDPRIAATME	303	334	4	0	872.459	8	28	9.3917	9.76692	873.684	2.7822	1	0	-0.257487	0.382222	1	0	0.0860493		539659	1.67352e+07	6.2766e+07	1.17369e+08	1.41388e+08	1.36971e+08	9.88428e+07	5.64e+07	2.85859e+07	9.56554e+06	4.74904e+06	2.37466e+06	3.28162e+06	1.86468e+06	1.07364e+06	358306	1.61667e+06	587001	175632	0	1.18638e+06	114819	312359	119645	0	250837	98406.2	0	1.23978e+06	109239
AVNKDKPLGA	304	313	2	0	506.793	4	7	3.83335	4.65182	507.172	0.172226	1	0	-0.64138	1.9199	1	1	0.0271879		6.2766e+08	4.30682e+08	1.74912e+08	4.76266e+07	1.08081e+07	1.27988e+06	198782	145877	35392.5	97070.3	8165.69	25764.4
AVNKDKPLGA	304	313	3	0	338.198	4	7	3.8177	4.6197	338.501	0.323082	1	0	-0.530718	1.86277	1	1	0.455268		7.99632e+07	5.81174e+07	1.94951e+07	1.44218e+06	74923.6	0	37319	0	0	5.0091e+06	52817.3	101726
AVNKDKPLGAVALKSYEEE	304	322	2	0	1031.05	6	16	7.43478	7.68472	1032.3	1.30155	1	0	-0.350005	-0.0523979	1	1	0.468148		1.7461e+06	1.07063e+07	1.66107e+07	1.19893e+07	5.00283e+06	1.13959e+06	221650	0	0	68771.1	0	112863	99220	0	290601	311078	0	0	0	139096	0	0	0
AVNKDKPLGAVALKSYEEE	304	322	3	0	687.7	6	16	7.38802	7.48157	688.5	1.18687	1	0	-0.38681	-0.594907	1	1	0.136269		4.21307e+06	1.17524e+07	1.5746e+07	1.21302e+07	6.0084e+06	1.22828e+06	206369	0	81593.3	0	121390	280936	90516.2	0	0	86552.7	72471.1	0	0	0	274935	0	0
VNKDKPLGA	305	313	1	0	941.541	4	6	3.69193	3.91148	942.024	-0.06253	1	0	-0.821235	-0.157801	0	1	0.1785		1.86568e+07	1.13216e+07	1.60993e+06	0	129943	44308.4	0	0	0	0	0
VNKDKPLGA	305	313	2	0	471.274	4	6	3.4352	4.41325	471.687	0.280491	0.6	0					0.294684		6.38173e+08	4.32618e+08	1.99856e+08	6.82428e+07	1.77621e+07	1.6542e+06	154056	0	47368.6	984.072	29230.2
VNKDKPLGAVALKSYEEE	305	322	2	0	995.528	6	15	7.35685	7.62217	996.703	1.17684	1	0	-0.36485	0.000968418		1	0.559644		1.24945e+06	1.38914e+07	2.06359e+07	1.18545e+07	5.27224e+06	211484	341981	0	0	96463.3	0	0	101725	119438	0	0	0	0	0	0	131846	267716
VALKSY	314	319	2	0	340.703	4	4	5.25485	5.67867	341.225	0.632281	0.4	0					0.979224		9.57451e+06	2.74369e+07	1.02391e+07	394039	0	32570	51693.3	22501	0
VALKSYE	314	320	1	0	809.44	4	5	5.50548	5.9597	810.782	0.858682	0.4	0					3.75752		4.02392e+07	1.62064e+08	8.78897e+07	2.35046e+07	3.68831e+06	0	207574	14523.9	38709.1	0
VALKSYE	314	320	2	0	405.224	4	5	5.47403	5.99083	405.852	0.774038	0.4	0					0.0425954		3.18394e+08	8.63598e+08	4.29313e+08	1.26659e+08	2.31604e+07	2.23727e+06	541486	0	46505.2	44546
VALKSYEEE	314	322	1	0	1067.53	4	7	5.6315	6.22465	1069.13	0.980277	1	0	-0.0486206	1.13825	1	1	0.113959		2.85897e+08	8.31723e+08	6.17363e+08	2.78377e+08	9.10349e+07	1.92481e+07	1.5145e+06	654736	908166	258388	227511	1.09409e+06
VALKSYEEE	314	322	2	0	534.266	4	7	5.59997	6.25585	535.078	1.00017	1	0	-0.0340256	1.35588	1	1	0.0886756		2.53516e+09	6.80427e+09	5.25112e+09	2.35867e+09	7.95675e+08	2.00428e+08	8.52612e+06	0	7.44632e+06	3.3398e+07	1.14959e+07	2.54754e+06
VALKSYEEEL	314	323	1	0	1180.61	5	8	8.15348	8.73728	1182.31	1.00446	1	0	-0.122984	1.10582	1	1	0.297192		6.31012e+07	2.24519e+08	1.9242e+08	9.09824e+07	2.66967e+07	3.97301e+06	562337	190723	0	763974	0	112106	177958	146228
VALKSYEEEL	314	323	2	0	590.808	5	8	8.13788	8.83102	591.699	1.08005	1	0	-0.0744666	1.48511	1	1	0.0513183		1.15837e+09	3.5914e+09	3.07108e+09	1.54535e+09	5.47047e+08	1.60871e+08	4.47587e+07	786855	2.61463e+06	935624	1.13631e+06	2.35261e+07	698543	5.8445e+06
VALKSYEEELAKDPRIAA	314	331	2	0	1002.04	6	15	8.35948	8.53448	1004.09	2.90336	0.6	1					0.835787		0	3.60429e+06	1.60225e+07	1.99141e+07	1.64746e+07	1.01044e+07	4.77418e+06	8.59359e+06	5132.58	2.91377e+06	0	310740	166452	2353.85	0	6278.5	279394	129547	0	0	0	0
VALKSYEEELAKDPRIAATM	314	333	3	0	745.728	7	17	9.07998	9.20442	747.034	2.52926	0.6	0					0.209984		0	7.9002e+06	2.02816e+07	2.87737e+07	2.5178e+07	1.91462e+07	7.2159e+06	2.90494e+06	409499	229999	0	110918	0	143952	242469	116508	370253	173585	0	0	695766	0	143124	406789	153596
VALKSYEEELAKDPRIAATME	314	334	3	0	788.742	7	18	8.86225	9.01783	790.017	2.36418	0.6	0					0.0486259		8.4221e+06	5.78408e+07	1.66663e+08	2.24052e+08	2.23066e+08	1.50927e+08	8.66477e+07	3.89107e+07	1.51315e+07	4.98593e+06	447695	391375	203418	0	499892	351213	0	0	0	0	917594	0	0	1.15553e+06	0	0
VALKSYEEELAKDPRIAATMENAQKGEIM	314	342	3	0	1079.22	8	26	9.94148	10.1784	1080.92	3.06735	0.6	0					0.41406		0	4.13454e+06	1.6007e+07	2.76932e+07	3.84798e+07	4.02013e+07	3.4111e+07	2.21692e+07	8.87151e+06	2.91173e+06	1.35485e+06	0	0	1.69673e+06	0	381107	1.0929e+06	218129	0	0	148583	0	216957	0	0	12976.8	6185.11	0	243501	0
VALKSYEEELAKDPRIAATMENAQKGEIMPNIPQMSA	314	350	5	0	815.613	9	32	10.0815	10.365	817.258	5.62987	1	0	0.135693	0.0639903		-2	0.188034		0	59677.4	632924	7.55521e+06	2.51134e+07	5.15893e+07	7.80188e+07	9.5254e+07	1.05132e+08	9.17565e+07	6.75215e+07	4.54194e+07	2.51609e+07	9.18415e+06	3.69111e+06	228339	157496	169912	156729	469471	353143	144395	0	264861	0	0	0	0	0	411396
KSYEEE	317	322	1	0	784.336	4	4	3.04675	3.62835	785.421	0.637401	1	0	0.0505401	1.09819	1	1	0.580522		8.98947e+07	6.93202e+07	2.99047e+07	8.09841e+06	1.29142e+07	3.80441e+06	302082	863457	76958.6
KSYEEE	317	322	2	0	392.672	4	4	3.09493	3.59632	393.064	0.33734	1	0	-0.334662	0.819907	1	1	0.0417655		2.02528e+08	1.57898e+08	6.2923e+07	1.6505e+07	3.09756e+06	145507	19162.3	11982.7	0
KSYEEEL	317	323	2	0	449.214	4	5	6.65032	7.32563	449.676	0.404887	0.6	0					0.0640467		3.8418e+08	3.37346e+08	1.47503e+08	4.40173e+07	8.86598e+06	806819	410188	833529	3.63814e+06	1.76867e+06
KSYEEELAKDPRIAA	317	331	3	0	573.969	6	12	7.01162	7.20032	575.067	2.28783	0.6	0					0.822193		450013	5.71076e+06	8.21173e+06	6.16377e+06	2.79005e+06	249279	102010	75106.6	89616.3	28920.8	73045	184818	156916	193736	487281	336310	524618	157359	0
KSYEEELAKDPRIAATME	317	334	3	0	694.345	6	15	7.7317	7.8414	696.163	4.17471	0.6	1					0.596116		550885	1.42449e+07	2.41268e+07	2.26748e+07	1.57065e+07	8.37405e+06	3.30905e+06	814481	227006	198920	352398	679146	4.62924e+06	6.47302e+06	1.08047e+07	5.00785e+06	0	0	0	0	0	0
KSYEEELAKDPRIAATMENAQKGEIMPNIPQMSA	317	350	4	0	948.467	9	29	9.54825	9.65778	950.188	4.46656	1	0	0.0231648	-0.539459		-3	0.112427		0	3.63441e+06	1.07903e+06	1.88432e+07	1.48786e+07	3.35936e+07	2.60664e+07	3.81665e+07	2.69272e+07	2.38816e+07	1.13579e+07	7.24078e+06	3.29284e+06	1.53235e+06	110617	422220	115834	0	229240	0	0	0	0	141023	483184	117087	0	28463.2	1.09352e+06	0
YEEELAKDPRIAATME	319	334	2	0	933.451	6	13	7.43478	7.57525	934.943	1.82719	0.6	0					1.72781		842212	4.77694e+06	1.03241e+07	1.15008e+07	7.17861e+06	2.45716e+06	599593	118817	0	0	115040	0	0	79092.1	152467	0	288824	0	0	0
YEEELAKDPRIAATME	319	334	3	0	622.636	6	13	7.48157	7.65343	624.082	3.17776	0.6	1					0.129072		2.28791e+06	1.29445e+07	1.84859e+07	1.6351e+07	7.36042e+06	1.23554e+06	626691	79413	0	112044	115953	544241	761477	452353	4.02532e+06	492139	2.20739e+06	1.06581e+06	1.22693e+06	162618
EELAKDPRIAATME	321	334	2	0	787.398	6	11	6.76025	7.01162	788.43	1.08802	0.6	0					0.121218		8.98406e+06	3.01651e+07	3.35544e+07	2.21804e+07	9.46601e+06	2.23729e+06	644998	18525.4	2827.43	0	24794.4	0	124966	0	177969	0	0	13359.6
EELAKDPRIAATME	321	334	3	0	525.268	6	11	6.8074	7.1374	525.972	1.13529	1	0	-0.237749	0.225361	1	1	0.119038		6.04147e+06	1.74419e+07	1.93825e+07	1.70447e+07	3.90401e+06	1.11255e+06	1.68031e+06	3046.57	61369.5	40432.4	3326.78	0	47456	0	0	32302.9	0	0
EELAKDPRIAATMENAQKGEIMPNIPQMSA	321	350	3	0	1095.21	8	25	9.18885	9.6734	1097.86	5.8559	0.6	0					0.117052		203453	419088	2.22017e+06	1.74714e+07	1.00004e+07	8.37209e+07	1.15644e+08	1.18279e+08	1.32009e+08	1.14035e+08	7.84329e+07	5.30774e+07	2.96177e+07	1.01484e+07	3.96676e+06	1.76432e+06	553701	131264	580848	137166	533009	674454	506756	162393	327988	0	0	363312	108079	0
ELAKDPRIAATME	322	334	2	0	722.877	5	10	6.90175	7.12165	724.119	1.58244	0.6	0					0.23648		1.68823e+06	8.65727e+06	1.0189e+07	7.10925e+06	3.7379e+06	2.00026e+06	945015	298243	0	0	0	41134.6	86318.3	86553.4	0	41910.8
LAKDPRIAA	323	331	2	0	477.79	4	6	4.65182	5.11418	478.647	1.15672	1	0	0.222238	0.684554	1	1	0.0288094		1.1657e+08	3.30542e+08	2.9e+08	1.42874e+08	5.08243e+07	1.11902e+07	1.77946e+06	140836	44769.6	58894	0
LAKDPRIAA	323	331	3	0	318.863	4	6	4.65182	5.12987	319.428	1.14112	1	0	0.208883	0.738961	1	1	0.0566194		2.36822e+07	6.99947e+07	6.80763e+07	3.25524e+07	8.57906e+06	951983	33831.8	90610.2	0	0	141958
LAKDPRIAAT	323	332	2	0	528.314	4	7	4.22457	4.77913	529.212	1.18533	1	0	0.1018	1.0044		1	0.07198		2.25684e+07	7.87319e+07	7.60983e+07	3.9822e+07	1.29829e+07	2.89048e+06	93655.8	0	0	0	0	0
LAKDPRIAATM	323	333	2	0	593.834	5	8					-1
LAKDPRIAATM	323	333	3	0	396.225	5	8	6.08428	6.6974	396.795	0.947672	1	0	-0.159436	1.20752	1	1	0.108442		2.99482e+07	9.76575e+07	9.28534e+07	4.51394e+07	1.3873e+07	427189	0	0	0	0	0	2380.25	27077.8	0
LAKDPRIAATME	323	334	2	0	658.356	5	9	5.94413	6.60323	659.338	1.13351	0.6	0					0.0249996		6.96333e+08	1.98393e+09	1.91848e+09	1.14758e+09	5.23531e+08	1.90754e+08	4.96479e+07	1.63154e+07	2.95074e+06	538642	760526	132782	1.85306e+06	0	693118
LAKDPRIAATME	323	334	3	0	439.239	5	9	5.9597	6.55618	439.869	1.0561	1	0	-0.165159	1.14982	1	0	0.0438503		1.65988e+08	4.61467e+08	4.58302e+08	2.6796e+08	1.10119e+08	3.08076e+07	5.13789e+06	443005	0	0	0	0	1.12327e+06	0	13539.5
LAKDPRIAATMENAQKGEIM	323	342	2	0	1094.07	7	17	7.8414	8.29707	1099.83	10.1157	0.6	0					3.42526		2.09959e+06	1.21353e+07	3.34042e+07	4.05235e+07	4.16452e+07	3.44548e+07	2.04269e+07	9.77701e+06	4.78677e+06	2.03601e+06	2.62476e+06	539462	864760	4.10717e+06	1.95112e+07	5.48269e+07	7.42237e+07	6.868e+07	4.20441e+07	2.16723e+07	5.70004e+06	5.44291e+06	112955	1.1966e+06	345660
LAKDPRIAATMENAQKGEIM	323	342	3	0	729.714	7	17	7.47637	8.51888	731.506	3.96986	0.6	0					0.228293		2.70363e+07	1.12299e+08	2.50157e+08	4.41526e+08	8.10018e+08	9.6475e+08	7.65007e+08	4.77611e+08	2.86119e+08	1.61421e+08	1.02194e+08	6.21429e+07	3.07808e+07	1.51905e+07	6.38463e+06	2.36637e+06	1.08906e+06	1.59837e+06	311575	678994	1.70272e+06	185491	191377	1.43162e+06	519371
LAKDPRIAATMENAQKGEIMPNIPQM	323	348	3	0	956.491	8	21	9.06445	9.6734	958.201	3.24459	1	0	0.0256569	1.19307	1	-1	0.891924		2.19664e+06	2.4782e+07	9.9254e+07	2.03713e+08	2.62751e+08	2.49206e+08	1.82031e+08	1.12418e+08	5.0274e+07	1.84297e+07	5.7352e+06	4.44129e+06	804760	620768	965255	124618	370758	240102	239390	594299	322106	317382	697179	770921	596694	1.0027e+06	1.08382e+06	5.08171e+06	5.13743e+06	7.10967e+06
LAKDPRIAATMENAQKGEIMPNIPQM	323	348	4	0	717.62	8	21	9.18885	9.31358	718.939	3.39188	1	0	0.0616717	-0.486729	1	-1	0.132432		0	792965	3.59583e+06	9.29745e+06	1.46085e+07	1.18629e+07	8.03241e+06	5.74816e+06	2.72518e+06	926671	269909	339533	235806	0	0	0	90452	0	0	105300	0	0	0	119397	160734	284605	0	91158.5	0	447691
LAKDPRIAATMENAQKGEIMPNIPQMSA	323	350	2	0	1513.27	8	23	8.84663	9.11108	1516.39	4.2757	0.6	0					0.210045		1.27538e+06	1.98933e+06	8.17307e+06	2.77843e+07	5.16574e+07	7.31055e+07	8.11154e+07	6.94677e+07	4.54864e+07	2.87255e+07	9.0514e+06	3.65855e+06	0	473106	0	0	0	0	0	0	0	0	0	0	347166	0	0	0	0	1.98788e+06
LAKDPRIAATMENAQKGEIMPNIPQMSA	323	350	3	0	1009.18	8	23	8.73728	9.03337	1011.26	4.27649	0.6	0					0.0704768		3.75623e+07	9.04422e+07	2.34703e+08	5.34453e+08	9.49571e+08	1.29298e+09	1.42974e+09	1.25804e+09	9.27436e+08	5.79428e+08	3.20022e+08	1.65436e+08	7.95403e+07	4.0136e+07	1.91212e+07	1.08296e+07	5.55271e+06	4.3326e+06	2.7059e+06	1.49182e+06	759628	0	0	116150	281962	19050.8	0	0	320782	1.50537e+06
LAKDPRIAATMENAQKGEIMPNIPQMSA	323	350	4	0	757.137	8	23	8.76852	9.40735	758.654	4.09719	0.6	0					0.477672		3.68524e+07	1.19303e+08	2.74725e+08	4.93044e+08	7.25511e+08	8.97783e+08	8.95417e+08	7.23106e+08	5.10852e+08	3.07192e+08	1.64768e+08	8.22121e+07	3.26406e+07	1.40025e+07	5.48648e+06	5.82643e+06	2.2015e+06	8.44739e+06	1.66846e+06	8.07009e+06	1.35076e+06	7.85883e+06	274314	3.9834e+06	62242.3	1.1058e+07	316767	1.80977e+07	1.16153e+06	2.01419e+07
LAKDPRIAATMENAQKGEIMPNIPQMSAF	323	351	3	0	1058.2	8	24	10.0659	10.7708	1060.45	4.65053	0.6	0					0.0294082		4.51149e+06	8.89738e+07	3.81923e+08	1.11644e+09	2.27243e+09	3.47161e+09	4.17163e+09	3.97282e+09	3.07516e+09	2.04992e+09	1.17932e+09	6.27003e+08	3.28861e+08	1.63e+08	7.44475e+07	3.79827e+07	1.11886e+07	5.1818e+06	3.09601e+06	2.72298e+06	260716	447036	1.03584e+06	408424	555572	3.97202e+06	7.67159e+06	9.78592e+06	1.29497e+07	8.49179e+06
LAKDPRIAATMENAQKGEIMPNIPQMSAF	323	351	4	0	793.904	8	24	10.3338	10.8022	795.738	5.25878	0.6	0					0.153794		274281	1.11209e+07	8.01605e+07	2.22346e+08	4.48906e+08	6.68222e+08	7.80777e+08	7.16181e+08	5.48938e+08	3.41867e+08	2.0284e+08	1.00832e+08	5.32883e+07	1.94585e+07	1.12077e+07	2.36963e+06	1.63491e+06	873958	529449	240383	234931	468716	754298	146898	1.08587e+06	4.99298e+06	1.33637e+06	6.13716e+06	5.57081e+06	2.68277e+06
AKDPRIAAT	324	332	2	0	471.772	4	6	3.40297	4.33452	472.084	0.0870356	0.6	0					0.199838		3.70497e+08	1.99295e+08	6.82354e+07	1.9032e+07	4.25123e+06	351811	0	0	0	58454.6	0
AKDPRIAATM	324	333	2	0	537.292	5	7	5.53695	5.81952	537.93	0.588037	0.6	0					0.118105		1.80889e+08	2.62066e+08	1.54784e+08	6.05623e+07	1.9434e+07	5.5176e+06	1.08199e+06	235359	264130	0	120156	0	74485.9
AKDPRIAATME	324	334	2	0	601.814	5	8	5.34858	5.8507	602.511	0.636359	1	0	-0.359259	0.822451	1	1	0.0727174		8.62053e+08	1.21143e+09	7.8527e+08	3.44923e+08	1.24165e+08	3.83744e+07	1.27616e+07	5.7657e+06	2.84051e+06	1.47281e+06	825425	614736	1.03603e+06	2.38861e+06
AKDPRIAATME	324	334	3	0	401.545	5	8	5.34858	5.52122	402.001	0.611061	1	0	-0.375497	-0.320559	1	1	0.0585192		5.05581e+07	6.66945e+07	4.8464e+07	1.96433e+07	6.04643e+06	1.7491e+06	139647	46545.5	868774	0	35867.5	114585	0	0
AKDPRIAATMENAQKGEIM	324	342	2	0	1037.52	7	16	7.71603	7.95072	1038.9	1.4082	0.6	0					0.215359		8.02054e+06	3.56664e+07	5.40654e+07	4.61595e+07	2.72289e+07	1.39301e+07	4.85198e+06	706488	98285.8	0	175041	673359	879617	105364	85350.6	0	94157.7	0	0	0	121511	32705.3	213453	14107
AKDPRIAATMENAQKGEIM	324	342	3	0	692.019	7	16	7.71603	8.04433	692.925	1.38641	0.6	0					0.0547739		2.82761e+07	1.26312e+08	1.80143e+08	1.66123e+08	1.01296e+08	5.10752e+07	2.10503e+07	5.98717e+06	66360.5	5106.15	10901.3	85634.1	0	262576	311575	126953	0	162311	167506	86310.9	148124	125932	134966	361826
AKDPRIAATMENAQKGEIMPNIPQM	324	348	3	0	918.796	8	20	8.84663	9.17328	920.257	2.5705	0.6	0					0.207098		363234	1.53881e+07	6.41028e+07	8.07286e+07	9.03014e+07	8.27409e+07	4.54292e+07	1.87418e+07	1.24631e+07	806728	0	1.16534e+06	244554	0	580448	237742	334840	0	256066	193440	783476	0	0	500569	354625	0	1.52548e+06	0	1.44894e+06
AKDPRIAATMENAQKGEIMPNIPQMSA	324	350	2	0	1456.72	8	22	8.61252	8.90898	1459.56	3.76451	1	0	0.110946	0.109031	1	-2	0.262337		0	381421	4.42988e+06	1.84463e+07	3.49837e+07	4.25404e+07	4.20772e+07	2.62682e+07	1.53561e+07	5.52654e+06	3.25528e+06	189351	660528	179495	831018	0	191029	480898	194294	0	0	0	0	163622	0	0	0	0	237280	0
AKDPRIAATMENAQKGEIMPNIPQMSA	324	350	3	0	971.486	8	22	8.55007	9.23557	973.409	3.87025	1	0	0.135627	1.45863	1	-2	0.179866		4.55832e+06	5.53818e+07	2.51375e+08	6.24865e+08	1.06067e+09	1.23703e+09	1.19149e+09	8.99953e+08	5.71667e+08	3.33748e+08	1.59416e+08	7.70229e+07	4.59686e+07	1.74136e+07	1.08482e+07	9.89884e+06	3.39286e+06	1.4027e+06	4.77965e+06	313745	0	759324	428836	391223	671304	0	1.08036e+06	266510	621559	646324
AKDPRIAATMENAQKGEIMPNIPQMSA	324	350	4	0	728.866	8	22	8.59685	9.0023	730.406	4.26247	0.6	0					0.171025		109496	9.03354e+06	3.75483e+07	9.82681e+07	1.56544e+08	1.88414e+08	1.71487e+08	1.32728e+08	8.10225e+07	4.38095e+07	2.78985e+07	1.2118e+07	1.07617e+07	1.42143e+07	1.89508e+07	3.47114e+06	1.28563e+06	3.43493e+06	6.56549e+06	98866.2	150898	0	396094	148822	85885.6	266744	588058	0	86901.8	114699
AKDPRIAATMENAQKGEIMPNIPQMSAF	324	351	2	0	1530.26	8	23	10.0348	10.3338	1533.46	4.39729	1	0	0.214019	0.11805	1	1	0.635718		0	40368.1	703195	1.13446e+07	3.70023e+07	5.59151e+07	5.2498e+07	3.94453e+07	1.9583e+07	8.89789e+06	1.21047e+06	1.20284e+06	11791.3	12233.2	11945.5	8222.45	0	396272	0	648723	0	991460	0	2.26094e+06	0	1.66316e+06	1225.04	725410	0	264879
AKDPRIAATMENAQKGEIMPNIPQMSAF	324	351	3	0	1020.51	8	23	9.94148	10.8334	1022.5	3.96197	0.6	0					1.04042		0	8.48832e+07	4.35133e+08	1.80404e+09	1.90438e+09	2.51612e+09	2.59692e+09	2.00567e+09	1.34028e+09	7.88718e+08	4.1381e+08	2.12609e+08	1.11596e+08	4.79971e+07	1.92543e+07	1.03303e+07	3.60943e+06	2.42232e+06	4.94007e+06	798944	895891	1.26636e+07	3.30095e+06	8.00219e+06	3.46874e+07	2.52499e+07	1.01355e+07	5.81691e+06	3.37619e+06	742427
AKDPRIAATMENAQKGEIMPNIPQMSAF	324	351	4	0	765.633	8	23	9.95703	10.3494	767.111	3.90731	0.6	0					0.0757014		3.63592e+06	9.73753e+06	8.12194e+07	2.09319e+08	3.52673e+08	4.43968e+08	4.39749e+08	3.48632e+08	2.35356e+08	1.25968e+08	6.74379e+07	2.57325e+07	1.53628e+07	3.91835e+06	1.54596e+06	7.08821e+06	1.01352e+06	0	159446	3.19952e+06	397713	0	195502	256452	104031	422946	294219	23425.4	389102	473862
TMENAQKGEIM	332	342	2	0	626.289	5	9	6.08428	6.41202	627.013	0.602954	0.4	0					0.165581		1.42717e+06	1.85342e+07	1.24307e+07	1.82676e+06	200530	0	0	0	0	0	0	0	0	0	0
TMENAQKGEIMPNIPQMSA	332	350	2	0	1045.49	7	15	8.62812	9.0023	1053.51	14.6177	1	0	4.23638	0.378637	1	-16	1.07254		3.80797e+07	5640.82	8.37082e+07	1.75157e+07	4.67973e+07	1.99352e+07	1.51408e+07	3.21696e+06	1.66468e+06	0	387668	0	0	2.46163e+06	3.95937e+07	2.80657e+08	6.17984e+08	7.36326e+08	5.18139e+08	2.59003e+08	1.04804e+08	3.68118e+07	8.60221e+06
TMENAQKGEIMPNIPQMSA	332	350	3	0	697.329	7	15	8.61252	9.15255	703.006	15.6173	1	0	4.57857	0.953987	1	-16	0.0879685		0	353953	365104	2.60629e+06	4.78183e+06	3.27133e+06	1.93937e+06	859505	229112	835583	1.72675e+06	892528	706988	1.52464e+07	1.75837e+08	7.00443e+08	1.57719e+09	1.59897e+09	1.0769e+09	5.65827e+08	2.38217e+08	8.84728e+07	2.84858e+07
TMENAQKGEIMPNIPQMSAF	332	351	2	0	1119.02	7	16	10.3027	10.6457	1121.42	3.27819	1	0	0.284369	0.270459	1	-2	0.0758471		36588.8	1.03981e+07	6.43008e+07	1.42487e+08	2.03986e+08	1.98095e+08	1.52354e+08	8.04099e+07	3.94545e+07	8.3396e+06	2.05362e+06	2.77541e+06	52739	739020	0	870339	0	340360	189488	0	18446.3	181531	318762	168107
TMENAQKGEIMPNIPQMSAF	332	351	3	0	746.351	7	16					-1
MENAQKGEIMPNIPQMSA	333	350	2	0	994.966	7	14	8.34388	8.59685	997.243	3.19635	1	0	0.404649	-0.0418749		-2	0.418974		0	203702	7.50952e+06	1.6531e+07	2.44592e+07	2.01752e+07	1.15494e+07	2.75732e+06	587885	0	4492.09	556965	8215.92	675838	0	879122	288470	0	1000.79	93842	0	5749.44
ENAQKGEIMPNIPQMSA	334	350	2	0	929.445	6	13	8.09112	8.5033	931.816	3.53404	0.6	0					0.340159		0	1.41299e+07	6.94598e+07	1.24725e+08	1.59604e+08	1.23989e+08	8.01851e+07	3.87136e+07	1.60239e+07	1.90785e+06	1.24095e+07	245929	4.23034e+06	0	273998	0	4.40827e+06	9497.02	1.02122e+07	0
ENAQKGEIMPNIPQMSAF	334	351	2	0	1002.98	7	14	10.0037	10.7239	1005.58	3.89146	1	0	0.659605	1.57912		0	0.439332		1.7195e+06	2.31112e+07	1.55378e+08	3.01052e+08	4.31849e+08	3.98207e+08	2.80458e+08	1.87008e+08	6.6209e+07	6.34355e+07	3.28874e+06	1.9426e+07	1.74236e+06	7.31709e+06	136116	3.22536e+07	1.7962e+06	2.15588e+07	503689	2.39705e+06	219074	1.53169e+06
NAQKGEIM	335	342	2	0	445.724	5	6	4.88975	5.56845	446.666	1.31046	0.4	0					2.65141		4.30751e+07	1.20366e+08	6.68065e+07	2.69485e+07	9.22178e+06	4.99269e+06	4.51686e+06	1.05791e+07	2.98207e+06	1.39023e+06	36396	1.26231e+06
NAQKGEIMPNIPQMSA	335	350	2	0	864.924	6	12	7.7944	8.70608	867.195	3.404	0.6	0					0.899491		6.02623e+06	9.88907e+07	3.47322e+08	6.50878e+08	7.56208e+08	6.40987e+08	3.90095e+08	2.08417e+08	9.7316e+07	5.66913e+07	2.55869e+07	2.24531e+07	1.35648e+07	1.06353e+07	5.34821e+06	3.12899e+06	2.30885e+06	3.11802e+06	1.66869e+06
NAQKGEIMPNIPQMSA	335	350	3	0	576.952	6	12	7.76303	7.98192	580.03	8.09608	0.6	0					0.404149		0	0	0	0	0	3.2225e+06	1.07861e+07	1.66116e+07	2.01771e+07	2.09844e+07	1.84395e+07	1.40397e+07	1.0021e+07	5.18393e+06	3.30483e+06	914971	260320	55450.5	50772.4
PNIPQMSA	343	350	1	0	857.419	4	5	6.31832	6.79168	860.043	2.06285	1	0	1.35082	0.722714	1	-1	0.342904		3.16411e+06	3.20421e+07	6.05096e+07	6.0441e+07	2.97549e+07	6.3069e+06	282194	456497	1.27867e+06	1.22281e+06
PNIPQMSA	343	350	2	0	429.213	4	5	6.36515	7.01162	430.351	1.71426	1	0	0.992818	1.32321	1	-1	0.0933463		1.85144e+07	7.65835e+07	1.23116e+08	9.80698e+07	4.21834e+07	6.17791e+06	558016	0	1.18327e+06	205911
PNIPQMSAF	343	351	2	0	502.747	5	6	9.15773	9.86028	504.042	1.9166	0.6	0					0.0930452		1.92904e+07	1.19023e+08	2.2217e+08	2.16517e+08	1.13597e+08	3.69353e+07	6.23194e+06	532189	104031	30176.3	0	116454
FWYAVRT	351	357	2	0	471.745	4	5	8.83102	9.70458	472.203	0.319625	1	0	-0.439466	2.11105		1	0.117662		2.72472e+09	2.5885e+09	1.12271e+09	3.19752e+08	4.98878e+07	4.11325e+06	1.25724e+06	345628	176027	2.3236e+07
FWYAVRTAV	351	359	2	0	556.798	5	7					-1
FWYAVRTAVINA	351	362	2	0	705.88	5	10	10.0192	11.2081	706.602	0.568119	0.6	0					0.583832		4.48708e+08	4.94862e+08	2.60186e+08	9.60407e+07	1.6693e+07	1.91989e+06	3.07609e+06	5.76003e+06	1.66234e+06	1.61929e+06	578092	1.14577e+06	4.16347e+06	1.896e+07	1.17674e+07	1.45223e+06
FWYAVRTAVINAASGRQTVDE	351	371	2	0	1177.6	6	19	10.4116	10.8334	1180.63	4.66684	0.6	0					0.317991		0	45011.5	2.3571e+06	4.77295e+07	1.07841e+08	1.39197e+08	1.276e+08	8.42769e+07	4.72187e+07	1.40397e+07	6.15687e+06	744504	598656	0	1.0408e+06	0	164333	10080.9	0	0	0	0	2.02378e+06	4.95585e+06	6.93105e+06	1.30728e+06
FWYAVRTAVINAASGRQTVDE	351	371	3	0	785.401	6	19	11.0989	11.1718	788.969	9.30772	0.6	0					0.0983648		1443.72	0	0	1.38501e+06	6.10522e+06	8.55634e+06	8.65018e+06	7.53884e+06	3.95905e+07	1.42075e+08	2.67705e+08	3.33331e+08	2.84992e+08	4.23205e+07	0	60311.2	995052	460822	1.0161e+06	0	424610	1.42757e+06	22362.3	3.36641e+06	33779.9	121382
FWYAVRTAVINAASGRQTVDEALKDAQTGTD	351	381	3	0	1118.9	8	29	11.2081	12.2269	1122.15	7.79973	1	0	0.613363	2.61453	1	0	0.138692		609058	403779	3.24716e+06	2.26333e+07	9.02285e+07	2.43352e+08	4.89824e+08	8.36025e+08	1.09182e+09	1.27811e+09	1.25267e+09	1.02857e+09	7.55178e+08	4.6739e+08	3.75302e+08	1.35721e+08	6.53921e+07	6.07202e+07	1.41895e+07	7.08421e+06	9.93222e+06	4.10981e+06	3.71815e+06	4.6852e+06	2.74038e+06	1.25299e+06	2.37057e+06	642809	502223	889209
FWYAVRTAVINAASGRQTVDEALKDAQTGTD	351	381	4	0	839.423	8	29	11.4465	11.7273	841.942	8.1087	1	1	0.668073	0.0546816	1	0	0.0382717		396137	0	1.58855e+06	6.99881e+06	3.34969e+07	8.52218e+07	1.62836e+08	2.48681e+08	3.61018e+08	3.63535e+08	3.55794e+08	2.86764e+08	3.52316e+08	1.28926e+08	7.25893e+07	3.61025e+07	1.94144e+08	1.53801e+06	3.74538e+06	3.16399e+06	637334	8522.4	1.1265e+06	1.08999e+06	1.3452e+06	502723	150163	80862.2	65248.6	0
WYAVRT	352	357	1	0	795.415	4	4	7.18458	7.70037	796.245	0.340156	0.4	0					3.55359		5.42415e+08	5.05202e+08	1.93013e+08	4.82348e+07	5.53321e+06	524963	661631	987562	69834.2
WYAVRT	352	357	2	0	398.211	4	4	7.16887	7.76303	398.62	0.32794	1	0	-0.346729	1.14178	1	1	0.0187893		2.06141e+09	1.87847e+09	7.1621e+08	1.7275e+08	2.86049e+07	2.76487e+06	332756	0	61259.5
WYAVRTAVINA	352	362	1	0	1263.68	5	9	8.42195	8.8154	1264.61	0.154837	1	0	-0.679377	0.445475	1	1	0.312319		4.17418e+07	5.07754e+07	2.30198e+07	3.06261e+06	220859	0	180034	4890.54	0	192640	0	0	0	0	0
WYAVRTAVINA	352	362	2	0	632.346	5	9	8.35948	8.86225	632.972	0.48332	1	0	-0.49196	0.824705	1	1	0.234391		7.90976e+08	1.04523e+09	5.1964e+08	2.07152e+08	5.38653e+07	1.17427e+07	5.85871e+06	3.11064e+06	2.20971e+07	453679	5.19182e+06	3.43434e+06	1.71432e+06	133255	188329
WYAVRTAVINAASGRQ	352	367	2	0	881.971	6	14					0
WYAVRTAVINAASGRQTVD	352	370	2	0	1039.54	6	17	8.28148	8.35948	1040.34	0.370876	0.6	0					0.284186		2.08639e+07	3.79594e+07	3.17246e+07	6.3147e+06	7.23178e+06	0	1.13049e+06	0	132010	0	0	0	140672	0	0	62610.5	0	23905.5	288421	0	130764	0	0	0
WYAVRTAVINAASGRQTVD	352	370	3	0	693.364	6	17	8.55007	8.70608	695.468	5.09269	0.6	1					0.265085		419262	505598	3.9818e+06	1.49393e+07	2.6701e+07	3.15516e+07	2.57136e+07	1.70289e+07	1.0711e+07	4.38041e+06	1.05329e+06	110602	625060	0	0	1.08593e+07	0	0	2.40825e+06	0	0	469348	0	0
WYAVRTAVINAASGRQTVDE	352	371	2	0	1104.06	6	18	8.48772	9.01783	1106.74	4.05899	0.6	0					0.140214		1.55847e+06	1.3099e+07	8.37999e+07	2.2287e+08	3.87987e+08	4.541e+08	3.88029e+08	2.72899e+08	1.4903e+08	7.05553e+07	2.23178e+07	4.8563e+06	387544	467071	0	152113	0	320737	0	457131	0	0	0	0	0
WYAVRTAVINAASGRQTVDE	352	371	3	0	736.378	6	18	8.48772	9.06445	738.17	4.08697	0.6	0					0.0697905		2.2643e+06	5.04045e+07	2.47306e+08	6.45849e+08	1.08532e+09	1.23316e+09	1.07625e+09	7.36534e+08	3.98853e+08	1.89849e+08	7.96457e+07	3.1852e+07	2.02443e+07	5.61494e+06	2.21567e+06	4.33985e+06	391056	139066	226358	254099	123803	814781	116802	141897	764042
WYAVRTAVINAASGRQTVDEAL	352	373	2	0	1196.12	6	20	9.6734	9.86028	1198.8	3.9578	0.6	0					0.495413		299421	1.56586e+06	253560	8.83439e+06	1.26456e+07	1.60697e+07	1.38522e+07	7.14566e+06	2.12567e+06	0	0	0	0	0	0	0	227989	0	834747	0	291599	0	0	220332	0	222755	0
WYAVRTAVINAASGRQTVDEAL	352	373	3	0	797.752	6	20					-1
WYAVRTAVINAASGRQTVDEALKDAQTGTD	352	381	3	0	1069.87	7	28	9.94148	11.1302	1073.07	7.73126	0.6	0					0.22643		2.74887e+06	5.37602e+06	1.34029e+07	5.81403e+07	1.90053e+08	5.41032e+08	9.52464e+08	1.51442e+09	2.06825e+09	2.36693e+09	2.26341e+09	1.82386e+09	1.22791e+09	7.66257e+08	4.71359e+08	2.16393e+08	1.01845e+08	1.15005e+08	3.00977e+07	1.88369e+07	5.23023e+07	1.24772e+07	7.67073e+06	1.4416e+07	2.7552e+06	912495	1.21964e+06	142127	0	1.1807e+06
WYAVRTAVINAASGRQTVDEALKDAQTGTD	352	381	4	0	802.656	7	28	9.95703	10.3494	805.052	7.72959	0.6	0					0.0696523		843700	648286	1.58556e+06	2.07717e+07	5.98295e+07	1.3938e+08	2.92906e+08	5.7174e+08	6.05258e+08	6.93713e+08	6.22141e+08	7.45875e+08	3.74378e+08	2.13479e+08	1.22783e+08	1.32066e+08	3.26976e+07	1.13666e+07	5.10054e+06	1.12913e+07	3.26912e+06	2.24881e+06	2.06033e+06	1.17645e+06	739343	0	0	458043	132592	0
WYAVRTAVINAASGRQTVDEALKDAQTGTDYDIPTTENL	352	390	3	0	1418.7	9	36	10.6926	11.2081	1423.86	12.9754	1	0	1.08307	0.868879	1	0	0.203791		213902	191414	0	568491	194285	484269	273415	566638	9.01609e+06	2.75707e+07	5.89311e+07	1.01151e+08	1.66833e+08	2.24274e+08	2.52768e+08	2.82762e+08	2.70655e+08	2.21941e+08	1.75376e+08	1.16619e+08	6.8122e+07	3.62887e+07	1.26805e+07	4.20419e+06	2.16659e+06	0	199500	2.85714e+06	224599	0
WYAVRTAVINAASGRQTVDEALKDAQTGTDYDIPTTENL	352	390	4	0	1064.28	9	36	10.7083	10.9896	1068.14	12.967	1	0	1.08186	0.0563583	1	0	0.0762229		188526	6.8584e+06	34544.9	8.40734e+06	69646.1	4.38225e+06	295187	1.13392e+07	1.41765e+07	3.18008e+07	7.4871e+07	1.26854e+08	1.91489e+08	2.60336e+08	3.11219e+08	3.19917e+08	3.10799e+08	2.64527e+08	1.86682e+08	1.36793e+08	8.36207e+07	4.72729e+07	2.57251e+07	1.03803e+07	3.51889e+06	2.31223e+07	1.08053e+06	342470	202786	1.98097e+07
YAVRTAVINA	353	362	1	0	1077.61	4	8	6.31832	6.87037	1078.69	0.452081	1	0	-0.477542	0.995674	1	0	3.79558		5.9114e+07	6.00528e+07	2.80727e+07	5.418e+06	82200.6	59406.9	61277.6	2.10097e+06	2.3864e+06	217639	0	107131	0
YAVRTAVINA	353	362	2	0	539.306	4	8	6.27147	6.94883	539.798	0.350252	1	0	-0.542903	1.43041	1	0	0.0344179		5.6924e+08	5.88848e+08	2.73958e+08	9.20217e+07	2.05968e+07	2.28353e+06	357722	333247	444661	65134.3	42757.9	0	61295.5
YAVRTAVINAASGRQ	353	367	3	0	526.29	5	13	7.04307	7.2631	527.465	2.61808	0.6	0					0.662033		377362	4.60302e+06	1.22623e+07	1.50855e+07	1.0446e+07	5.79315e+06	2.06913e+06	687192	254261	239423	128825	152336	37787	0	0	253014	0	0	698735
YAVRTAVINAASGRQTVD	353	370	2	0	946.503	6	16	7.18458	7.46597	949.051	4.00951	1	0	0.519075	0.0567052	1	-2	0.16655		2.04628e+06	1.13448e+06	1.16819e+07	2.77884e+07	5.00469e+07	5.6671e+07	4.96933e+07	2.67378e+07	1.3418e+07	4.15165e+06	928667	290697	97442.9	249181	223718	0	123918	10038.4	0	0	0	94520.5	0
YAVRTAVINAASGRQTVD	353	370	3	0	631.338	6	16	7.16887	7.34125	633.057	4.07113	1	0	0.538853	-0.321426	1	-2	0.064735		0	1.35039e+06	9.55259e+06	2.28873e+07	3.62099e+07	3.95633e+07	3.18169e+07	1.90872e+07	9.24793e+06	2.96701e+06	363590	285796	509424	173418	0	180493	138075	0	48756.9	0	0	1.13042e+06	0
YAVRTAVINAASGRQTVDE	353	371	2	0	1011.02	6	17	7.16887	7.86225	1013.73	4.26087	0.6	0					0.100558		1.06878e+06	3.89948e+07	2.08108e+08	5.12865e+08	8.01202e+08	9.70116e+08	8.45942e+08	5.80295e+08	3.35132e+08	1.64561e+08	6.18074e+07	2.26938e+07	7.36576e+06	2.23041e+06	1.68059e+06	659865	70235.9	89200.5	88548.4	6.98111e+06	223043	5.60967e+06	355622	915403
YAVRTAVINAASGRQTVDE	353	371	3	0	674.352	6	17	7.16887	7.86225	676.157	4.25715	0.6	0					0.0636331		1.00763e+07	9.85376e+07	3.55497e+08	8.46903e+08	1.38249e+09	1.64861e+09	1.50464e+09	1.0807e+09	6.51887e+08	2.85868e+08	1.06055e+08	3.45334e+07	1.55505e+07	6.2696e+06	3.6956e+06	832837	1.0402e+06	508693	67855	0	39820.8	0	278707	783323
YAVRTAVINAASGRQTVDEA	353	372	3	0	698.031	6	18	7.52837	7.8414	699.912	4.4462	0.6	0					0.0423633		3.11967e+06	1.91244e+07	6.52748e+07	1.54034e+08	2.64797e+08	3.48965e+08	3.38243e+08	2.81618e+08	1.87634e+08	8.45311e+07	6.68991e+06	1.38569e+07	3.98252e+06	568048	522403	200147	0	0	0	147286	10442.1	0	72781.5	0	7650.69
YAVRTAVINAASGRQTVDEAL	353	373	2	0	1103.08	6	19	8.35948	8.48772	1108.19	8.94478	0.6	1					0.562168		0	0	646012	6.80229e+06	1.78633e+07	2.20048e+07	1.83683e+07	9.60167e+06	4.5089e+06	867940	384348	269935	0	0	0	324107	129036	2.68637e+06	8.04013e+06	1.14435e+07	1.04642e+07	6.97327e+06	2.38181e+06	298153	0	0
YAVRTAVINAASGRQTVDEAL	353	373	3	0	735.726	6	19	8.09112	8.51888	740.73	13.7415	0.6	1					1.53291		0	1.09548e+06	1.17337e+07	3.63464e+07	5.85252e+07	6.96752e+07	5.80277e+07	3.63667e+07	1.58962e+07	5.91907e+06	2.30714e+06	28561	550989	480250	31338.9	2.71402e+06	1.02773e+07	1.83902e+07	8.86767e+07	1.34954e+08	1.32555e+08	1.1052e+08	5.48141e+07	2.51237e+07	7.87655e+06	2.41663e+06
YAVRTAVINAASGRQTVDEALKD	353	375	3	0	816.766	6	21	8.25033	8.29707	818.662	4.27966	1	1	0.278754	-0.757318		-1	0.204749		0	0	0	351965	1.42873e+06	1.81405e+06	2.14872e+06	854475	913094	0	119026	0	0	0	0	0	0	0	0	0	0	0	0	0	0	0	0	0
YAVRTAVINAASGRQTVDEALKDAQTGTD	353	381	2	0	1511.27	7	27	8.87783	9.31358	1515.75	7.25152	0.6	0					0.734317		7.33065e+06	1.13843e+07	1.45485e+07	1.5264e+07	1.40675e+07	1.66255e+07	2.34383e+07	5.27079e+07	8.68225e+07	1.09691e+08	1.10229e+08	9.39879e+07	5.84933e+07	3.61866e+07	1.26741e+07	3.96855e+06	0	0	0	0	0	0	0	0	0	0	0	0	0	0
YAVRTAVINAASGRQTVDEALKDAQTGTD	353	381	3	0	1007.85	7	27	9.95703	10.0348	1010.63	6.62425	0.6	1					0.167459		225653	524857	4.97631e+06	1.89648e+06	3.29006e+06	2.80875e+06	1.7345e+06	6.6575e+06	9.14468e+06	1.14126e+07	1.24696e+07	8.71598e+06	3.53763e+06	1.78749e+06	770870	335888	0	0	0	225774	0	0	0	0	0	0	0	0	0	161369
YAVRTAVINAASGRQTVDEALKDAQTGTD	353	381	4	0	756.136	7	27	8.78415	9.62652	758.568	8.00333	0.6	0					0.130431		407691	392825	2.46201e+06	1.20642e+07	4.77201e+07	1.3549e+08	3.05622e+08	5.40379e+08	7.84147e+08	9.60253e+08	9.51623e+08	7.65751e+08	5.37728e+08	3.21373e+08	1.65194e+08	7.96373e+07	2.68207e+07	1.09315e+07	5.85411e+06	4.74932e+06	2.24203e+06	3.88936e+06	1.25743e+06	1.1832e+06	1.62186e+06	2.26615e+06	223736	2.15518e+06	236675	3.0066e+06
YAVRTAVINAASGRQTVDEALKDAQTGTDYDIPTTENL	353	390	3	0	1356.68	9	35	9.94148	10.5364	1361.63	12.5117	1	0	1.06791	1.14427	1	-1	0.174185		5.30528e+06	0	66959.8	1.33327e+06	0	0	228250	760397	4.9531e+06	3.91252e+07	1.03883e+08	2.13114e+08	3.56785e+08	4.39857e+08	5.00649e+08	5.01009e+08	4.22026e+08	3.33544e+08	2.4633e+08	1.40505e+08	8.76454e+07	4.1527e+07	1.04863e+07	2.23682e+06	1.85824e+07	0	707041	5.50316e+06	7740.74	412345
YAVRTAVINAASGRQTVDEALKDAQTGTDYDIPTTENL	353	390	4	0	1017.76	9	35					-1
AVRTAVINAASGRQTVDE	354	371	3	0	619.997	6	16					-1
VRTAVINAASGRQTVDE	355	371	2	0	893.974	6	15	5.42693	5.72573	896.526	4.0976	1	0	0.635019	0.117125		0	0.122756		137528	552291	2.96219e+06	1.17099e+07	2.0732e+07	2.15573e+07	1.83704e+07	1.13179e+07	4.42158e+06	1.0283e+06	50537	173826	0	0	0	0	0	52431.8	150655	52583.6	47723.2	0
VRTAVINAASGRQTVDEALKDAQTGTD	355	381	3	0	929.813	7	25	9.25117	9.3396	931.935	4.79433	0.6	0					0.184262		282438	2.36517e+06	8.43245e+06	2.21824e+07	3.65362e+07	5.00459e+07	4.59179e+07	3.97119e+07	3.48749e+07	1.81108e+07	1.0383e+07	6.26802e+06	1.32621e+06	135380	116530	0	0	0	121367	0	0	515815	917866	825383	692991	0	117842	0	282006	288928
AVINAASGRQ	358	367	2	0	493.773	4	8	3.59632	3.86463	495.174	2.25308	1	0	0.678471	0.0113757		0	0.109511		161948	4.60084e+06	1.17457e+07	1.2632e+07	7.90526e+06	1.99994e+06	368502	46776.9	0	0	0	0	0
AVINAASGRQTVD	358	370	2	0	651.344	5	11	4.71567	5.16122	653.642	3.86624	0.6	0					0.0913672		0	2.29339e+06	2.01287e+07	4.63582e+07	6.53448e+07	6.24977e+07	4.24703e+07	2.06865e+07	8.09704e+06	1.23882e+06	100343	0	0	0	39994.5	0	0
AVINAASGRQTVDE	358	371	1	0	1430.72	5	12	4.96888	5.22367	1435.23	3.71059	1	0	0.820094	-0.0355727	1	0	0.299647		0	25598.2	2.2292e+06	7.6855e+06	1.18026e+07	1.22728e+07	7.0451e+06	1.70104e+06	102643	20603.3	8554.97	0	47730.4	2676.73	0	0	84324.7	0
AVINAASGRQTVDE	358	371	2	0	715.865	5	12	4.90558	5.50548	718.452	4.37372	1	0	1.10386	1.16167	1	0	0.296698		7.24655e+06	9.10366e+07	3.66766e+08	8.17068e+08	1.15882e+09	1.11253e+09	7.52512e+08	3.76819e+08	1.62418e+08	6.34619e+07	2.86843e+07	4.96746e+07	1.00582e+08	1.05103e+08	6.59932e+07	2.46334e+07	1.63681e+06	533239
AVINAASGRQTVDEA	358	372	2	0	751.384	5	13	5.33293	5.78828	752.572	1.53472	0.4	0					0.427287		7.00576e+07	0	3.27695e+07	9.98715e+06	2.35197e+07	1.72002e+07	1.22135e+07	4.66517e+06	1.41101e+06	468856	167005	159597	317375	68261.7	67275.3	111782	87643.6	3326.95	50964
AVINAASGRQTVDEAL	358	373	2	0	807.926	5	14	7.52837	7.95072	810.448	4.13049	1	0	0.747277	0.545732		-1	0.584299		0	8.59358e+06	2.85379e+07	8.3491e+07	1.21282e+08	1.33475e+08	9.60038e+07	5.42245e+07	2.42369e+07	5.16608e+06	1.41782e+06	597711	3.21495e+06	3.93075e+06	2.76948e+06	2.44937e+06	14622.7	248121	0	474689
AVINAASGRQTVDEALKDAQTGTD	358	381	2	0	1216.11	6	22	8.43755	8.92457	1220.56	7.53282	0.6	0					0.185654		5834.16	769354	697527	8.95746e+06	3.71042e+07	1.03603e+08	2.04002e+08	3.13667e+08	3.85501e+08	3.91701e+08	3.38952e+08	2.3915e+08	1.45166e+08	8.39975e+07	3.34944e+07	1.70912e+07	4.52266e+06	1.84997e+06	426991	854020	43423.3	1.16753e+06	50403.3	0	0	344862	473440	246290	158316
AVINAASGRQTVDEALKDAQTGTDYDIPTTENL	358	390	2	0	1739.35	8	30					-1
AVINAASGRQTVDEALKDAQTGTDYDIPTTENL	358	390	3	0	1159.9	8	30	9.78248	10.3961	1164.84	12.8032	0.6	0					0.135717		0	0	0	6422.49	1.16036e+06	1.36636e+06	2.1914e+06	2.97242e+07	4.583e+07	9.77522e+07	2.17e+08	3.67249e+08	5.37358e+08	6.97124e+08	7.95424e+08	7.7138e+08	7.71397e+08	5.32442e+08	3.78421e+08	2.88991e+08	1.34533e+08	6.41022e+07	4.7085e+07	2.41249e+07	3.8118e+06	3.4186e+06	5.06805e+06	406324	568546	313251
AVINAASGRQTVDEALKDAQTGTDYDIPTTENL	358	390	4	0	870.18	8	30	9.76692	10.1628	873.791	12.4507	0.6	0					0.147637		0	613601	0	266354	439129	703935	1.9592e+06	1.25433e+06	5.46269e+06	2.08397e+07	3.59244e+07	6.22868e+07	9.43939e+07	1.16367e+08	1.24257e+08	1.21835e+08	1.04358e+08	8.0398e+07	5.04432e+07	2.79476e+07	1.46829e+07	3.26985e+06	1.64512e+06	687553	633155	568127	548996	1.11126e+06	227573	1026.3
INAASGRQTVDE	360	371	2	0	630.813	5	10	3.67607	4.14622	632.995	3.66828	1	0	1.11593	0.711555		1	0.1759		73631.2	1.1858e+06	4.73968e+06	1.93951e+07	2.69985e+07	2.33191e+07	1.36028e+07	3.84278e+06	566190	108700	0	0	0	0	0	53861.7
INAASGRQTVDEALKDAQTGTD	360	381	2	0	1131.05	6	20					-1
INAASGRQTVDEALKDAQTGTD	360	381	3	0	754.372	6	20					0
INAASGRQTVDEALKDAQTGTDYDIPTTENL	360	390	3	0	1103.2	8	28	9.94148	10.1991	1106.33	7.47719	0.6	0					0.208656		0	0	0	201848	809073	1.16875e+07	4.62318e+07	8.58853e+07	1.09478e+08	1.08951e+08	8.83017e+07	5.72955e+07	3.03782e+07	1.32614e+07	2.46974e+06	2.14056e+06	2.49777e+06	306686	268648	1.88362e+06	0	4132.1	521966	437621	494315	2.15142e+06	0	563885	7.52545e+06	173341
ASGRQTVDE	363	371	2	0	481.731	4	7	2.74053	3.25845	483.768	3.55363	1	0	1.83911	0.877262		1	0.0535701		1.64165e+06	2.68465e+07	9.4857e+07	1.87236e+08	2.2554e+08	1.75536e+08	9.51432e+07	3.47276e+07	8.98237e+06	1.30337e+06	0	0
ASGRQTVDEAL	363	373	2	0	573.791	5	9	6.31832	6.50587	575.798	3.37508	1	0	1.15794	-0.268812		1	0.219444		0	277859	3.10672e+06	6.29518e+06	1.11263e+07	5.17948e+06	3.39995e+06	258463	0	0	0	74514.4	0	0	0
ASGRQTVDEALKDAQTGTD	363	381	2	0	981.972	6	17	7.4192	7.95072	985.951	6.86842	0.6	0					0.334216		0	341618	5.66374e+06	3.50254e+07	1.08423e+08	2.32929e+08	3.71329e+08	5.14671e+08	5.08896e+08	4.54835e+08	3.10178e+08	1.81414e+08	9.53081e+07	4.11086e+07	1.54946e+07	4.49184e+06	1.04086e+06	824667	870916	633360	222902	374584	11311.2	277574
ASGRQTVDEALKDAQTGTD	363	381	3	0	654.984	6	17	7.4192	7.96632	657.599	6.75663	0.6	0					0.116147		179252	1.16746e+06	5.87415e+06	3.72643e+07	1.07507e+08	2.4347e+08	3.78345e+08	4.66878e+08	4.73158e+08	3.98175e+08	2.73619e+08	1.60874e+08	7.90745e+07	2.96364e+07	1.00992e+07	3.3811e+06	802686	554720	448535	774157	2.59059e+06	2.32605e+06	1.70253e+06	1.32317e+06
ASGRQTVDEALKDAQTGTDYDIPTTENL	363	390	3	0	1003.81	7	25	8.73728	9.78248	1010.72	19.0111	1	0	3.13713	2.70646		-9	0.53597		326482	282470	6.09917e+06	132102	370229	6.3476e+07	1.22528e+06	1.1278e+07	1.95897e+08	8.37009e+07	1.62763e+08	4.45422e+08	3.44421e+08	3.88758e+08	5.07981e+08	3.94553e+08	4.44332e+08	6.71917e+08	1.1293e+09	1.97686e+09	2.92683e+09	3.55703e+09	3.56036e+09	2.98769e+09	2.11294e+09	1.30746e+09	6.97742e+08	3.45888e+08	1.55617e+08	7.36785e+07
ALKDAQTGTD	372	381	1	0	1019.5	4	8	2.83823	3.3065	1023.35	3.28076	1	0	1.33811	0.705022	1	0	0.103321		2.88099e+06	2.68062e+07	8.03998e+07	1.4085e+08	1.51176e+08	1.09444e+08	5.32356e+07	1.92213e+07	4.58509e+06	179556	0	0	20156
ALKDAQTGTD	372	381	2	0	510.254	4	8	2.83823	3.37078	512.178	3.28356	1	0	1.33991	0.928027	1	0	0.0435878		6.23023e+07	3.63746e+08	1.07845e+09	1.88252e+09	2.05725e+09	1.42581e+09	7.27236e+08	2.57881e+08	7.19419e+07	1.77148e+07	2.14728e+06	98793.2	0
ALKDAQTGTDYDIPTTENL	372	390	2	0	1033.5	6	16	7.8414	8.29707	1038.36	8.533	1	0	1.97083	0.661311	1	-2	0.215833		0	1.05223e+06	1.02258e+06	7.95466e+06	2.99792e+07	7.84318e+07	1.80411e+08	3.3686e+08	5.04653e+08	6.50099e+08	7.34043e+08	5.58625e+08	4.17431e+08	2.1796e+08	1.15376e+08	3.65594e+07	1.18773e+07	645969	1.02346e+06	673359	406722	0	0
ALKDAQTGTDYDIPTTENL	372	390	3	0	689.336	6	16	7.70037	8.2659	692.863	9.38823	0.6	0					0.146051		1.29579e+06	948250	218882	78092.8	0	775533	2.78309e+06	7.50664e+06	4.32489e+07	1.55341e+08	2.12921e+08	1.93006e+08	1.1611e+08	5.7137e+07	2.31891e+07	5.94369e+06	284427	85094.7	481687	180122	1075.23	426433	475778
LKDAQTGTD	373	381	2	0	474.735	4	7	2.5952	3.22645	477.8	5.60402	0.4	1					1.17648		244890	4.4966e+06	1.35079e+07	2.38596e+07	2.49312e+07	1.60381e+07	6.19581e+06	7.64977e+06	2.47624e+07	3.22769e+07	1.46601e+07	3.96029e+06
KDAQTGTDYDIPTTENL	374	390	2	0	941.439	6	14	7.8414	7.91952	946.847	9.73695	1	0	2.80364	-0.648447		-1	0.10626		0	0	0	314040	0	5.96375e+06	9.06022e+06	2.3113e+07	3.09596e+07	5.02896e+07	7.26242e+07	9.89046e+07	5.93709e+07	5.92778e+07	2.7538e+07	1.1967e+07	4.06336e+06	551868	0	0	176735
YDIPTTE	382	388	1	0	838.383	4	4	5.97528	6.65032	841.648	2.77329	1	0	2.79247	1.42232		1	0.361405		0	2.4666e+06	3.27512e+07	5.91754e+07	4.78287e+07	1.33534e+07	597024	149617	24291.7
YDIPTTEN	382	389	1	0	952.426	4	5	5.52122	6.02198	956.289	3.31273	1	0	2.63443	0.817767	1	1	0.187705		50526.2	6.25023e+06	4.04948e+07	8.88072e+07	1.03986e+08	6.89758e+07	2.60767e+07	4.42684e+06	193965	295818
YDIPTTEN	382	389	2	0	476.717	4	5	5.53695	5.91298	478.569	3.15442	1	0	2.47185	0.385055	1	1	0.219159		0	4.30309e+06	2.47459e+07	4.61591e+07	5.09187e+07	2.77227e+07	8.17736e+06	1.22705e+06	1.40238e+06	754246
YDIPTTENL	382	390	1	0	1065.51	4	6	7.99753	8.67488	1070.19	4.06117	1	0	2.70794	1.43035	1	1	0.162214		6.47564e+06	9.478e+07	4.1018e+08	1.15528e+09	1.97101e+09	2.1067e+09	1.36733e+09	5.76174e+08	1.68029e+08	4.2282e+07	1.29335e+07
YDIPTTENL	382	390	2	0	533.259	4	6	7.99753	8.7529	535.494	3.84838	1	0	2.52583	1.701	1	1	0.0448332		6.20011e+07	4.4388e+08	1.60342e+09	3.96686e+09	5.82036e+09	5.78251e+09	3.74413e+09	1.35015e+09	3.68385e+08	7.55557e+07	1.09897e+07
LYFQGHM	390	396	2	0	448.21	5	5					0
YFQGHM	391	396	1	0	782.329	4	4	6.41202	7.07452	785.03	2.15456	0.6	0					0.31613		3.0033e+06	2.47069e+07	5.65205e+07	6.43502e+07	3.60969e+07	7.54229e+06	799383	320355	68904.7
YFQGHM	391	396	2	0	391.668	4	4	6.41202	7.21602	393.004	2.12567	1	0	1.96109	1.86971	1	1	0.0785473		1.99594e+07	1.11745e+08	2.40228e+08	2.65994e+08	1.42794e+08	3.55629e+07	3.94896e+06	4.80615e+06	0
YFQGHMASM	391	399	1	0	1071.44	5	7	7.55963	7.82577	1076.14	3.91488	1	0	2.10411	0.00380151		1	0.179147		0	395262	5.71515e+06	1.87145e+07	3.03279e+07	3.18452e+07	2.22247e+07	1.00661e+07	1.57266e+06	117013	0	0	0
YFQGHMASMTGGQQMGRGSA	391	410	2	0	1051.45	7	18	7.16887	7.40362	1057.7	11.0688	1	0	2.38995	-0.10507	1	0	0.0940231		103567	0	945222	2.71826e+06	5.77497e+06	9.36001e+06	1.5436e+07	2.55747e+07	4.72883e+07	7.51651e+07	1.15021e+08	1.6626e+08	1.9515e+08	1.90035e+08	1.75253e+08	1.29336e+08	8.93904e+07	4.92106e+07	2.47464e+07	7.21452e+06	1.515e+06	0	210212	0	0	0
YFQGHMASMTGGQQMGRGSA	391	410	3	0	701.305	7	18	7.16887	7.57525	705.439	10.9828	1	0	2.36542	0.490342	1	0	0.0733665		0	1.09777e+06	3.97592e+06	8.45673e+06	1.68427e+07	2.42654e+07	3.9295e+07	7.0666e+07	1.14009e+08	1.96812e+08	2.97868e+08	3.96237e+08	4.7351e+08	4.7904e+08	4.15184e+08	3.19364e+08	2.06119e+08	1.12509e+08	4.78319e+07	2.21646e+07	7.56288e+06	989117	235782	266159	214229	0
YFQGHMASMTGGQQMGRGSAA	391	411	2	0	1086.97	7	19	7.1374	7.40362	1094	12.588	1	0	2.63435	0.00409061	1	-1	0.414446		0	0	0	165196	433376	516199	1.31696e+06	1.988e+06	3.90139e+06	9.7021e+06	1.92887e+07	4.02917e+07	6.11976e+07	8.75048e+07	9.46341e+07	8.13117e+07	6.41798e+07	3.87574e+07	2.27154e+07	1.03608e+07	1.97263e+06	1.20594e+06	0	1.04299e+06	138254	307755	0
YFQGHMASMTGGQQMGRGSAA	391	411	3	0	724.984	7	19	7.12165	7.2944	729.628	12.4703	1	0	2.60253	-0.320154	1	1	0.182768		0	54590.9	679368	1.45218e+06	2.26663e+06	4.81117e+06	6.98728e+06	1.05493e+07	2.05202e+07	3.66566e+07	5.81418e+07	9.09972e+07	1.26763e+08	1.43279e+08	1.42073e+08	1.2729e+08	9.68013e+07	6.34345e+07	3.59021e+07	1.71336e+07	6.57792e+06	1.34948e+06	1.42203e+07	235057	563459	3.30861e+07	774382
YFQGHMASMTGGQQMGRGSAAL	391	412	2	0	1143.51	7	20	7.99753	8.46878	1150.88	13.2	1	0	2.62136	0.715371	1	1	0.288659		0	0	0	0	418357	0	15753.1	186405	160131	0	8.30528e+06	2.14083e+07	4.9294e+07	7.37684e+07	8.63768e+07	8.3685e+07	6.87411e+07	5.00773e+07	2.87646e+07	1.29707e+07	2.35127e+06	625490	177981	0	846.998	0	1.25912e+06	964249
YFQGHMASMTGGQQMGRGSAAL	391	412	3	0	762.679	7	20	8.09112	8.51888	767.437	12.7413	1	0	2.50359	0.564523	1	1	0.129465		416066	0	356470	1.33735e+06	5.14138e+06	4.42088e+06	9.18068e+06	1.04986e+07	1.42875e+07	3.55969e+07	7.49384e+07	1.24291e+08	1.95271e+08	2.61585e+08	2.82517e+08	2.85869e+08	2.33803e+08	1.7155e+08	1.06386e+08	5.88467e+07	2.68008e+07	8.17541e+06	1.37795e+06	731720	94464.5	118359	392072	723355
YFQGHMASMTGGQQMGRGSAALSGGGGGGAEPGQA	391	425	2	0	1634.72	8	32					-1
YFQGHMASMTGGQQMGRGSAALSGGGGGGAEPGQA	391	425	3	0	1090.15	8	32	7.52837	7.8414	1097.34	19.4882	1	0	2.35951	0.166502	1	1	0.0808428		0	170650	84454.3	12031.1	474375	532091	1.72297e+06	2.13373e+06	4.03734e+06	4.87082e+06	1.16856e+07	8.83068e+06	1.16018e+07	2.33543e+07	3.00612e+07	4.48862e+07	6.69257e+07	9.69051e+07	1.27615e+08	1.57326e+08	2.02691e+08	2.24623e+08	2.24915e+08	2.21167e+08	1.91571e+08	1.45895e+08	1.04882e+08	7.42869e+07	4.7827e+07	2.2501e+07
YFQGHMASMTGGQQMGRGSAALSGGGGGGAEPGQA	391	425	4	0	817.863	8	32	7.51277	7.59088	823.185	19.2107	1	0	2.31498	-0.648447	1	1	0.0887225		0	0	0	0	0	76457.6	85087.8	0	0	0	0	83950.1	304698	214801	472226	513633	2.55935e+06	3.6985e+06	4.07765e+06	5.46068e+06	6.71353e+06	7.12118e+06	6.94213e+06	6.70602e+06	4.82275e+06	4.20601e+06	2.47098e+06	1.48521e+06	364743	149681
YFQGHMASMTGGQQMGRGSAALSGGGGGGAEPGQAL	391	426	3	0	1127.84	8	33	8.01313	8.70608	1135.26	20.1164	1	0	2.3625	1.48447	1	0	0.161184		213609	0	647065	1.91557e+06	7.42536e+06	1.17038e+07	2.2872e+07	2.84013e+07	3.96192e+07	5.34572e+07	5.86558e+07	7.7043e+07	1.00788e+08	1.35751e+08	1.95424e+08	2.8294e+08	4.21166e+08	6.16294e+08	8.6228e+08	1.16274e+09	1.43711e+09	1.67432e+09	1.8162e+09	1.81663e+09	1.73513e+09	1.49413e+09	1.22114e+09	9.11095e+08	6.01315e+08	3.76447e+08
YFQGHMASMTGGQQMGRGSAALSGGGGGGAEPGQAL	391	426	4	0	846.134	8	33	8.02873	8.61252	851.446	19.0997	0.4	1					0.0967556		99414.6	2588.19	0	453982	295629	580781	931926	1.00804e+06	881179	2.2438e+06	4.34903e+06	6.70961e+06	9.24424e+06	1.34811e+08	2.16389e+07	4.47009e+07	5.54622e+07	2.22891e+08	1.13908e+08	1.62891e+08	1.83587e+08	2.55903e+08	2.17549e+08	2.25895e+08	2.00962e+08	1.7751e+08	1.24573e+08	9.6192e+07	5.70921e+07	3.52527e+07
YFQGHMASMTGGQQMGRGSAALSGGGGGGAEPGQALF	391	427	3	0	1176.87	9	34	9.32918	10.0348	1184.5	20.6382	1	0	2.34924	1.52835	1	0	0.132745		177244	292805	0	584066	152737	966181	2.67096e+06	2.48896e+06	3.52085e+06	8.14349e+06	7.88542e+06	1.47082e+07	2.47175e+07	3.07065e+07	4.71877e+07	7.63981e+07	1.1708e+08	1.70912e+08	2.5343e+08	3.39103e+08	4.37972e+08	5.23579e+08	5.92083e+08	6.03606e+08	5.55127e+08	5.48833e+08	4.14808e+08	3.0336e+08	2.40204e+08	1.33551e+08
YFQGHMASMTGGQQMGRGSAALSGGGGGGAEPGQALF	391	427	4	0	882.901	9	34	9.3917	9.81362	888.678	20.8459	1	0	2.38061	0.544229	1	0	0.187829		93277.3	260150	0	120153	204480	313795	427674	1.05007e+06	533670	315402	455141	2.61048e+06	2.36842e+06	2.97972e+06	7.99622e+06	1.34304e+07	1.80844e+07	2.36942e+07	4.2663e+07	5.65871e+07	6.86247e+07	8.30177e+07	8.67045e+07	8.82611e+07	8.52108e+07	7.31623e+07	5.95666e+07	4.48242e+07	2.9669e+07	1.51035e+07
YFQGHMASMTGGQQMGRGSAALSGGGGGGAEPGQALFNG	391	429	3	0	1233.89	9	36	8.78415	9.61088	1242.03	22.0799	1	0	2.38172	1.94858	1	1	0.194137		3.77885e+06	154904	0	2.3532e+06	19088.7	371689	431533	653002	643396	860588	0	0	593555	180619	1.48958e+06	6.50328e+06	1.38581e+07	3.57894e+07	6.33886e+07	1.08106e+08	1.50396e+08	2.02528e+08	2.50344e+08	2.66628e+08	2.84535e+08	3.09149e+08	2.74775e+08	2.41736e+08	1.98e+08	1.47979e+08
YFQGHMASMTGGQQMGRGSAALSGGGGGGAEPGQALFNG	391	429	4	0	925.668	9	36	8.86225	9.23557	931.804	22.1978	1	0	2.39854	0.375631	1	1	0.130958		0	35570.7	0	0	0	313392	0	0	0	334026	1.40632e+06	0	1.31981e+06	1.95224e+06	3.26457e+06	1.92921e+06	4.05984e+06	8.7208e+06	2.22715e+07	3.10449e+07	4.32812e+07	6.32844e+07	7.31582e+07	8.8874e+07	9.98771e+07	9.31928e+07	8.87033e+07	7.40573e+07	6.0914e+07	4.24486e+07
HMASMTGGQQMGRGSAALSGGGGGGAEPGQAL	395	426	3	0	962.773	8	29					-1
ASMTGGQQMGRGSAALSGGGGGGAEPGQAL	397	426	2	0	1309.61	7	27	7.12165	7.2631	1318.88	16.9419	1	0	2.45437	-0.428737	1	0	0.274033		0	0	0	0	0	0	0	0	0	0	0	0	359842	171429	1.19957e+06	1.59791e+06	2.99824e+06	4.5914e+06	5.19823e+06	4.87087e+06	4.54581e+06	3.2396e+06	2.09433e+06	849857	164313	0	0	0	0	0
ASMTGGQQMGRGSAALSGGGGGGAEPGQAL	397	426	3	0	873.406	7	27	7.15313	7.35685	880.062	18.3655	0.4	1					0.217003		0	0	0	317146	111845	0	104269	2321.88	6402.31	75819	235063	692125	2.01032e+06	5.63689e+06	9.3191e+06	1.24154e+07	1.66433e+07	2.27579e+07	1.99772e+07	2.09709e+07	2.01463e+07	1.6883e+07	1.10618e+07	6.00057e+06	1.31457e+07	1.1405e+06	185162	1.94866e+07	0	0
TGGQQMGRGSAA	400	411	2	0	560.762	5	10	2.95083	2.98273	564.344	6.48734	1	0	2.56351	-0.808777		1	3.23549		0	63862.1	59746.7	0	0	161269	409443	394193	561022	353981	142288	0	0	0	0	0
TGGQQMGRGSAAL	400	412	2	0	617.304	5	11	5.39555	5.5842	621.452	7.54527	0.6	0					0.211276		0	0	0	0	14432.3	636568	1.70655e+06	4.52011e+06	6.16542e+06	5.10258e+06	3.42743e+06	893547	0	0	44772	0	98213.9
TGGQQMGRGSAALSGGGGGGAEPGQA	400	425	3	0	739.342	6	23					-1
TGGQQMGRGSAALSGGGGGGAEPGQAL	400	426	2	0	1165.05	7	24	6.50587	7.07452	1173.06	14.6582	1	0	2.3685	1.05326	1	-1	0.358866		53220.5	0	0	0	0	67709.6	0	202967	335113	2.15836e+06	4.13379e+06	1.07231e+07	1.37647e+07	2.17947e+07	2.65539e+07	3.50126e+07	3.54768e+07	3.45575e+07	2.91427e+07	2.24655e+07	1.08629e+07	5.93436e+06	752181	387488	0	0	162406	0	301051	1.01097e+06
TGGQQMGRGSAALSGGGGGGAEPGQAL	400	426	3	0	777.036	7	24	6.50587	7.07452	782.408	14.7461	0.6	0					0.1767		0	151909	61502.6	81907.2	67775.4	206149	625197	105925	1.35007e+06	3.07074e+06	3.75257e+06	1.24406e+07	1.92963e+07	2.62223e+07	3.65431e+07	4.295e+07	4.42658e+07	4.25549e+07	3.33754e+07	2.74387e+07	1.43544e+07	7.16327e+06	1.25472e+07	420860	0	4.48481e+06	0	0	238577	0
TGGQQMGRGSAALSGGGGGGAEPGQALF	400	427	3	0	826.059	7	25					-1
MGRGSAALSGGGGGGAEPGQAL	405	426	2	0	929.447	6	19	8.04433	8.46878	931.825	3.6471	0.6	0					0.64298		0	1.4471e+07	6.84459e+07	1.22402e+08	1.57633e+08	1.2177e+08	7.98579e+07	3.81377e+07	1.5058e+07	2.01279e+06	1.13375e+07	115290	4.20879e+06	0	281599	0	3.44479e+06	0	3.01149e+06	0	2.40168e+06	0	938761	271548	294473	2.83862e+06
ALSGGGGGGAEPGQAL	411	426	2	0	649.82	5	13	6.0064	6.34953	654.714	9.05647	0.4	1					0.256761		70233.4	655812	2.65356e+06	1.10339e+07	2.85937e+07	4.95253e+07	7.85252e+07	1.00563e+08	1.03319e+08	8.30915e+07	5.61233e+07	3.05927e+07	1.01655e+07	8.15796e+07	1.19883e+08	6.62686e+07	1.71094e+07	0	0
ALSGGGGGGAEPGQALF	411	427	2	0	723.355	5	14	8.73728	8.87783	727.71	7.87407	0.6	1					0.175513		0	86293.1	131776	0	0	0	1.98554e+06	1.80823e+07	1.71947e+07	1.7332e+07	1.17124e+07	7.17918e+06	324544	0	0	0	0	144749	117212	679318
ALSGGGGGGAEPGQALFNG	411	429	2	0	808.887	5	16	7.93512	8.15348	813.629	8.56028	1	0	1.97958	-0.161906		1	0.505135		6029.02	86578.2	569383	1.99071e+06	1.12299e+06	3.73242e+06	7.2064e+06	1.43194e+07	1.54448e+07	2.59851e+07	1.93976e+07	1.9833e+07	1.03653e+07	4.83425e+06	1.52392e+06	274070	0	545422	82066.5	1.94403e+06	0	1.39969e+06
LSGGGGGGAEPGQAL	412	426	2	0	614.302	5	12	5.41123	6.02198	617.688	6.0825	0.6	0					0.241525		1.17401e+06	2.17963e+06	4.18508e+06	1.39018e+07	2.98121e+07	5.21571e+07	7.41943e+07	7.76122e+07	6.87399e+07	4.23142e+07	2.06294e+07	5.31092e+06	1.31202e+06	399393	922032	183375	254283	763341
SGGGGGGAEPGQAL	413	426	2	0	557.76	4	11	4.8423	5.53695	560.738	5.3436	0.6	0					0.156707		1.17673e+06	3.72614e+06	8.58219e+06	2.38486e+07	4.45651e+07	6.61841e+07	7.44264e+07	6.9329e+07	4.58111e+07	2.15002e+07	6.31713e+06	1.08054e+06	37067.6	90418.3	42475.9	297257
SGGGGGGAEPGQALFNG	413	429	2	0	716.826	5	14	7.74737	7.93512	720.901	7.33861	0.4	0					0.214157		0	163013	78736.9	370799	647599	2.10009e+06	5.62123e+06	8.58378e+07	8.25099e+07	4.93414e+07	2.1894e+07	7.84681e+06	3.06385e+06	289209	301083	0	94578.2	398862	0	165188
FNGDMEPEAGAGAGAAASS	427	445	2	0	855.357	6	16	5.81952	6.27147	860.085	8.41928	1	0	1.93433	0.648418		1	0.214182		202765	0	0	206222	946875	5.6055e+06	1.5476e+07	3.10056e+07	4.50894e+07	5.27919e+07	5.40753e+07	4.8482e+07	2.73059e+07	8.82564e+06	4.12705e+06	294269	13725.4	94325.8	544020	314519	281629	96040	98377.8
FNGDMEPEAGAGAGAAASSAADPAIPEEVW	427	456	3	0	963.427	7	25	10.3183	10.365	968.342	12.987	0.4	1					0.196865		0	0	0	0	775926	0	0	420048	216164	0	1.18683e+06	2.69604e+06	3.65557e+06	5.85899e+06	6.1231e+06	4.40116e+06	6.38365e+06	5.25602e+06	458450	2.30704e+06	657072	0	0	0	0	0	0	306598	0	270141
FNGDMEPEAGAGAGAAASSAADPAIPEEVWNIKQ	427	460	3	0	1124.52	8	29	9.28235	9.31358	1129.23	12.0927	0.6	1					0.159926		28995.9	7696.27	27464.8	0	0	0	0	0	0	0	213425	1.94884e+06	4.79251e+06	3.04853e+06	4.2258e+06	3.83234e+06	2.86262e+06	1.09914e+06	668766	0	0	0	0	0	0	0	106147	371663	0	0
FNGDMEPEAGAGAGAAASSAADPAIPEEVWNIKQM	427	461	3	0	1168.2	8	30					-1
FNGDMEPEAGAGAGAAASSAADPAIPEEVWNIKQMIKLTQEHIEAL	427	472	4	0	1195.33	10	41	13.4638	13.6555	1201.14	20.2687	0.4	1					0.188766		114376	0	205439	115013	417241	0	0	91975.5	191281	525676	0	0	1.34397e+06	5.21085e+06	318849	0	3.11979e+06	2.06907e+07	3.64721e+06	859428	1.17883e+07	2.70358e+07	1.89995e+07	1.53259e+07	1.72135e+07	2.26352e+07	1.63783e+07	1.41415e+07	9.22239e+06	1.00388e+07
NGDMEPEAGAGAGAAASSAADPAIPEEVWNIKQ	428	460	3	0	1075.5	8	28	9.40735	9.4856	1081.32	15.523	0.6	0					0.476224		0	0	0	0	0	0	0	0	0	402664	227566	0	423576	153936	607333	1.87499e+06	2.07677e+06	2.24284e+06	2.29201e+06	2.27612e+06	1.63873e+06	633772	559755	402981	0	0	0	0	0	0
DMEPEAGAGAGAAASSAADPAIPEEVWNIKQ	430	460	3	0	1018.48	8	26	8.83622	8.94012	1024.68	16.7689	0.6	0					0.0735803		0	0	0	0	0	0	179380	0	0	168396	0	0	574844	0	421484	8.41351e+06	2.28305e+07	4.21236e+07	4.63014e+07	4.58591e+07	3.52014e+07	1.80842e+07	1.01313e+07	2.95437e+06	404796	220527	0	0	160564	10840
AADPAIPEEVWNIKQMIKLTQEHIEAL	446	472	3	0	1029.88	8	23	13.6078	13.7659	1034.13	10.8275	1	1	1.64963	-0.37115	1	1	0.29469		326799	523995	427043	297558	437216	984855	602881	1.5214e+06	7.18832e+06	4.8733e+06	7.25832e+06	8.46415e+06	1.03804e+07	8.66848e+06	7.78557e+06	6.86115e+06	4.24663e+06	2.83198e+06	1.44081e+06	372118	1.08016e+06	18322.7	538123	821265	287482	327786	679551	617963	235849	146789
AADPAIPEEVWNIKQMIKLTQEHIEAL	446	472	4	0	772.66	8	23					-1
NIKQMIKLTQEHIEAL	457	472	2	0	955.032	6	14	11.821	12.4302	957.664	4.06772	1	1	0.724253	1.19399	1	1	0.534802		5.66206e+06	2.06495e+07	3.20975e+07	4.99624e+07	6.74721e+07	6.85318e+07	6.45824e+07	5.0033e+07	3.44724e+07	2.02453e+07	1.1573e+07	3.40054e+06	738652	387871	929045	172943	502427	286681	128738	559369	1.0174e+06
NIKQMIKLTQEHIEAL	457	472	3	0	637.024	6	14	11.7898	12.4302	638.769	4.03912	1	1	0.713763	1.30228	1	1	0.229396		7.85352e+06	3.39465e+07	6.00787e+07	8.95747e+07	1.09524e+08	1.1621e+08	1.05362e+08	8.61593e+07	6.27578e+07	3.61081e+07	2.08811e+07	1.05962e+07	2.56829e+06	369348	192476	0	0	0	44127	55247.9	0
NIKQMIKLTQEHIEALL	457	473	3	0	674.719	6	15	13.3021	13.7344	676.608	4.39808	1	0	0.737881	0.580308		1	0.468447		782687	4.97291e+06	1.01743e+07	1.48468e+07	2.00357e+07	2.13863e+07	1.98488e+07	1.6581e+07	1.34831e+07	8.71467e+06	4.65873e+06	2.89361e+06	1.3382e+06	254919	234456	249766	184978	151373	133071	90303.6	69656	124632
MIKLTQE	461	467	2	0	431.739	4	5	6.34953	6.93312	432.835	1.62233	1	0	0.898409	1.10507		1	0.376455		2.35685e+07	5.05366e+07	5.37339e+07	3.61762e+07	1.723e+07	4.12219e+06	314650	377823	0	6.68267e+06
MIKLTQEHIEAL	461	472	3	0	475.931	5	10	8.62812	9.0023	476.926	2.07527	1	0	0.297926	0.378637		1	0.0887671		4.69304e+07	1.13652e+08	1.53895e+08	1.48466e+08	1.17256e+08	7.51622e+07	3.82952e+07	1.83876e+07	4.37473e+06	865184	593027	173464	0	1.58488e+06	0	0
TQEHIEAL	465	472	2	0	470.74	4	6	6.6974	7.15313	471.446	0.872596	1	0	-0.0209271	0.661542		1	0.12516		6.80991e+07	9.17877e+07	6.1781e+07	3.32434e+07	8.95505e+06	4.35217e+06	37078.1	320358	143153	149090	49917.8
LLDKFGGEHNPPSIYL	472	487	2	0	900.47	6	12	9.86028	10.1162	907.224	12.4105	0.6	0					0.189888		0	316406	1.74953e+06	1.14648e+06	813402	207854	1.69812e+06	235399	1.28102e+06	300323	150282	4.67524e+06	1.15831e+08	3.23947e+08	2.61066e+08	1.04665e+08	2.22119e+07	4.51358e+06	871493
LDKFGGEHNPPSI	473	485	2	0	705.854	5	9	7.04307	7.18458	708.441	4.33656	1	0	1.70652	-0.428506	1	1	0.247367		144799	192416	3.78053e+06	7.64298e+06	1.44949e+07	1.583e+07	1.40009e+07	8.31206e+06	4.23221e+06	1.26597e+06	350524	117878	97336.2	177129	40187.3
LDKFGGEHNPPSI	473	485	3	0	470.905	5	9	7.18458	7.2944	472.467	3.84765	1	1	1.42757	-0.538476	1	0	0.0718225		0	6.67128e+06	2.50331e+06	6.96972e+06	1.49922e+07	1.3671e+07	1.23344e+07	7.65572e+06	2.74353e+06	745882	101768	0	69351.7	37992.5	0
LDKFGGEHNPPSIY	473	486	2	0	787.386	5	10	7.48157	8.02873	790.334	4.94962	0.6	0					0.0842348		224237	3.66448e+06	3.24266e+07	1.15286e+08	2.28937e+08	3.35593e+08	3.6821e+08	2.94545e+08	1.78871e+08	8.35812e+07	3.24977e+07	6.06784e+06	634850	2908.07	127882	228998
LDKFGGEHNPPSIY	473	486	3	0	525.26	5	10	7.51277	7.96632	527.223	4.94271	0.6	0					0.0489934		176328	1.36465e+06	1.83525e+07	5.97173e+07	1.23031e+08	1.83323e+08	1.88534e+08	1.52787e+08	9.67226e+07	4.28567e+07	1.57245e+07	3.95694e+06	1.08043e+06	188359	84766.8	261866
LDKFGGEHNPPSIYL	473	487	3	0	562.954	5	11	8.90898	9.4856	565.539	6.73548	0.4	1					0.347274		140124	1.82018e+06	1.15728e+06	2.46959e+07	5.88316e+07	1.15026e+08	1.51668e+08	1.48725e+08	1.13326e+08	6.47448e+07	1.99609e+07	5.46564e+06	9.76861e+06	4.19842e+07	5.22738e+07	2.71578e+07	8.01616e+06
LDKFGGEHNPPSIYLEA	473	489	2	0	943.968	6	13	8.53448	8.73728	947.961	6.85196	0.6	0					0.0865882		0	659378	582891	6.34237e+06	1.9317e+07	2.81548e+07	7.33595e+07	7.99997e+07	1.07747e+08	8.96314e+07	6.64389e+07	3.2651e+07	1.40301e+07	2.7862e+06	214178	326249	136063	228691	0	451386
LDKFGGEHNPPSIYLEA	473	489	3	0	629.648	6	13	7.99233	8.15348	631.865	5.51769	0.6	0					0.029752		98398.5	249891	0	1.17769e+06	1.28288e+07	3.467e+07	5.47098e+07	5.36056e+07	3.32658e+07	1.62824e+07	5.29926e+06	1.17327e+06	0	0	139561	0	0	0	150168	4008.85
DKFGGEHNPPSIY	474	486	2	0	730.844	5	9	7.05878	7.40362	733.267	3.97339	1	1	1.49931	0.276819		1	0.210357		0	2.67093e+07	7.21447e+06	2.47752e+07	4.38245e+07	5.56186e+07	4.48893e+07	3.10193e+07	1.23893e+07	5.89638e+06	374629	781566	0	436856	0
EAYEEYTSKL	488	497	2	0	616.788	5	8	7.7317	8.09112	619.441	4.57646	1	0	2.16978	0.32741		1	0.151982		61579.6	1.05017e+06	5.56723e+06	2.0087e+07	3.36597e+07	4.65552e+07	4.58399e+07	3.10137e+07	1.17698e+07	1.16689e+06	136873	89234	0	274588
EAYEEYTSKLDALQQREQQL	488	507	3	0	814.731	7	18					-1
YEEYTSKL	490	497	1	0	1032.49	4	6	6.94883	7.37243	1036.23	3.12769	1	0	1.90905	0.550069	1	1	0.262964		511301	5.18228e+06	2.19177e+07	4.33431e+07	4.91993e+07	3.29062e+07	1.07179e+07	742663	328244	245973	106479
YEEYTSKL	490	497	2	0	516.748	4	6	6.94883	7.43478	518.61	3.10815	1	0	1.89232	0.766367	1	1	0.0507939		1.63446e+07	8.05897e+07	2.26294e+08	3.87928e+08	4.18802e+08	2.93248e+08	1.29928e+08	3.29479e+07	6.28238e+06	986627	36010.3
YEEYTSKLDALQQREQQL	490	507	2	0	1121.55	6	16	8.2659	8.8154	1125.36	6.30808	1	1	1.25677	0.986828	1	0	1.17745		1.83671e+07	2.51561e+07	2.5229e+07	2.06052e+07	3.48085e+07	4.05494e+07	6.38938e+07	8.017e+07	1.01823e+08	9.92134e+07	8.71269e+07	5.79733e+07	3.53343e+07	1.24435e+07	5.75774e+06	770372	1.6199e+06	0	600893	351711	903395	240476	1.21732e+06
YEEYTSKLDALQQREQQL	490	507	3	0	748.038	6	16	8.35948	8.86225	750.597	6.3715	0.6	0					0.582568		1.10802e+06	7.60875e+06	3.21351e+07	6.50844e+07	1.13291e+08	1.67922e+08	2.19833e+08	2.38874e+08	2.44125e+08	2.20792e+08	1.61189e+08	1.14644e+08	7.00952e+07	4.03654e+07	1.66058e+07	7.11843e+06	6.14744e+06	230732	80545.5	1.2629e+06	82886.4	163774	561076
YEEYTSKLDALQQREQQLL	490	508	3	0	785.732	6	17	8.96603	10.0815	789.254	9.18749	0.6	1					0.65071		70807.3	1.23878e+06	4.6981e+06	2.38377e+07	3.7305e+07	5.59618e+07	1.02059e+08	9.74079e+07	1.00415e+08	9.78285e+07	1.39208e+08	2.33522e+08	2.84969e+08	2.55892e+08	1.34307e+08	5.3243e+07	1.78214e+07	2.62832e+06	2.15431e+06	529116	730809	564643	181947	2.05333e+06
YEEYTSKLDALQQREQQLLESLGNGTD	490	516	3	0	1043.51	7	25					-1
YEEYTSKLDALQQREQQLLESLGNGTDF	490	517	3	0	1092.53	8	26					0
YTSKLDALQQREQQL	493	507	2	0	910.979	6	13	7.74737	7.93512	913.837	4.66196	1	0	1.07374	-0.268118	1	1	0.250281		137867	720749	2.55469e+06	7.0719e+06	1.1635e+07	1.39088e+07	1.32328e+07	1.03184e+07	8.20968e+06	4.48861e+06	1.20907e+06	342688	0	0	85856.7	0	0	77369.5	160555	0
YTSKLDALQQREQQL	493	507	3	0	607.655	6	13	7.74737	7.87268	609.661	4.96356	0.6	0					0.163083		143745	1.14164e+06	5.58801e+06	7.04709e+06	1.03283e+07	1.3556e+07	1.13049e+07	1.04052e+07	7.71363e+06	5.28372e+06	2.49744e+06	523271	74503	110397	146225	0	0	2.44973e+06	0	0
YTSKLDALQQREQQLLESLGNGTDF	493	517	3	0	952.145	7	23					-1
DALQQREQQL	498	507	1	0	1228.63	5	8	6.72883	7.07452	1231.42	2.09912	1	0	0.579646	0.279768	1	1	0.51378		1.38783e+06	5.66379e+06	8.59831e+06	8.39504e+06	6.01265e+06	3.20666e+06	147541	70223.4	0	101007	76390.9	205763	0	63135.5
DALQQREQQL	498	507	2	0	614.818	5	8	6.60323	7.24743	616.405	2.48525	1	1	0.827494	1.31535	1	1	0.160976		9.0923e+07	2.33406e+08	3.36916e+08	3.75987e+08	3.08467e+08	2.16636e+08	1.26375e+08	3.17301e+07	1.92887e+07	334739	310442	966994	0	360202
DALQQREQQLL	498	508	2	0	671.36	5	9					-1
DALQQREQQLLESLGNGTDF	498	517	2	0	1131.55	6	18	12.1488	12.2425	1136.79	9.18705	1	0	1.85313	-0.594386	1	1	0.656561		0	0	0	0	0	0	1.06945e+06	2.43564e+06	4.52542e+06	4.83834e+06	5.51051e+06	3.22505e+06	3.00472e+06	1.27415e+06	472421	0	658536	168011	0	180468	229155	0	1.15223e+06	0	0
DALQQREQQLLESLGNGTDF	498	517	3	0	754.705	6	18	12.0861	12.1332	757.905	8.30683	0.4	1					0.405319		0	317848	100869	0	162564	163922	424326	750446	2.38148e+06	1.3489e+06	1.43521e+06	1.93884e+06	692549	561621	363022	165919	0	42008.5	0	0	296992	0	0	0	0
LESLGNGTD	508	516	1	0	905.421	4	7	4.8581	5.41123	909.915	3.99507	1	0	2.16293	0.999432		1	0.256325		0	2.25314e+06	2.08413e+07	5.37514e+07	7.78246e+07	7.72147e+07	4.87884e+07	1.69914e+07	4.49982e+06	158724	98883.2	72316.4
LESLGNGTDF	508	517	1	0	1052.49	4	8	8.25033	8.8154	1058.25	5.15402	1	1	2.5405	1.04083	1	0	1.48636		1.63845e+06	6.27226e+06	2.25166e+07	6.96691e+07	1.34301e+08	1.55055e+08	1.35811e+08	7.9361e+07	2.93735e+07	2.84204e+07	4.40473e+07	7.51032e+06	2.15123e+07
LESLGNGTDF	508	517	2	0	526.748	4	8	8.28148	8.72168	529.222	4.34343	1	0	2.02021	0.607656	1	1	0.0738621		1.39992e+06	1.17132e+07	6.02628e+07	1.46654e+08	2.45882e+08	2.73619e+08	2.26597e+08	1.26624e+08	4.74332e+07	1.1563e+07	3.12598e+06	458271	140141
ESLGNGTDF	509	517	1	0	939.405	4	7	7.51277	7.93512	943.43	3.49245	1	0	1.79423	0.545732		0	0.352845		269987	8.68549e+06	3.88506e+07	8.64991e+07	1.21441e+08	9.84581e+07	4.7488e+07	177887	10951.4	23290.5	15389.5	0
FSVSSS	517	522	1	0	613.283	4	4	4.65182	5.14555	616.524	2.89087	1	0	2.94341	0.793368		1	0.390839		41821.4	1.27664e+06	8.63471e+06	1.49139e+07	1.26809e+07	3.35475e+06	262083	102608	35498.2
FSVSSSASM	517	525	1	0	902.392	5	7	6.85468	7.95072	908.413	5.43491	1	1	3.21916	2.88281		1	0.261954		3.59508e+06	3.20469e+07	1.45338e+08	4.28562e+08	1.01171e+09	1.62212e+09	1.94608e+09	1.75858e+09	1.06149e+09	4.45273e+08	9.71084e+07	7.29525e+06	252983
SVSSSASMD	518	526	1	0	870.351	4	7	3.27448	3.78637	875.466	4.58134	1	0	2.59301	0.856332		1	0.104157		817412	7.5653e+06	2.92575e+07	7.97687e+07	1.45303e+08	1.8842e+08	1.6897e+08	9.45862e+07	3.40596e+07	8.45984e+06	484699	0
SVSSSASMDTVTSSSSSSL	518	536	2	0	903.899	6	17	6.55618	6.96453	909.616	10.3774	0.6	0					0.358001		0	1.05679e+07	167707	3.65705e+07	6.92454e+06	9.5731e+07	3.0224e+07	1.93999e+08	1.13716e+08	3.49271e+08	2.79811e+08	5.0631e+08	4.04657e+08	4.65106e+08	2.99971e+08	2.5057e+08	1.16465e+08	7.76605e+07	1.92428e+07	8.86289e+06	188718	201871	91655.4	172907
SSSASMDTVTSSSSSSLSV	520	538	2	0	903.899	6	17	6.55618	6.96453	909.616	10.3774	0.6	0					0.358001		0	1.05679e+07	167707	3.65705e+07	6.92454e+06	9.5731e+07	3.0224e+07	1.93999e+08	1.13716e+08	3.49271e+08	2.79811e+08	5.0631e+08	4.04657e+08	4.65106e+08	2.99971e+08	2.5057e+08	1.16465e+08	7.76605e+07	1.92428e+07	8.86289e+06	188718	201871	91655.4	172907
DTVTSSSSSSL	526	536	1	0	1070.48	4	9	4.6037	5.33293	1076.83	5.76703	1	0	2.52267	1.61034	1	1	0.0912263		8.02326e+06	4.74524e+07	1.52142e+08	4.19979e+08	1.03799e+09	1.86843e+09	2.65091e+09	2.57689e+09	1.71269e+09	7.86901e+08	2.47753e+08	6.08116e+07	9.45117e+06	389785
DTVTSSSSSSL	526	536	2	0	535.746	4	9	4.6197	5.22367	538.769	5.46872	1	0	2.35248	1.17578	1	1	0.0709685		1.76094e+07	8.85722e+07	2.78416e+08	7.08644e+08	1.53903e+09	2.46972e+09	3.04201e+09	2.69826e+09	1.74285e+09	7.19028e+08	2.2219e+08	5.36584e+07	9.0318e+06	219232
DTVTSSSSSSLSVLPSSL	526	543	2	0	877.439	6	15					0
TVTSSSSSSL	527	536	1	0	955.458	4	8	4.24027	5.00053	961.205	5.22896	1	0	2.5886	1.718		1	0.106285		539664	9.0023e+06	3.66713e+07	1.06517e+08	2.27583e+08	3.4993e+08	4.11467e+08	3.22002e+08	1.64314e+08	5.21369e+07	8.77191e+06	668316	0
SVLPSS	537	542	1	0	589.319	3	3	4.44483	4.95308	591.638	1.98671	1	0	2.63285	0.843728		1	0.277535		3.60563e+06	2.07508e+07	3.45017e+07	3.21292e+07	1.21708e+07	1.1487e+06	111405
SVLPSSL	537	543	1	0	702.403	4	4	7.74737	8.40632	705.598	2.78528	1	0	2.80787	1.36652	0	1	0.0498756		3.03293e+08	2.33465e+09	7.48672e+09	1.22998e+10	1.00235e+10	3.56334e+09	7.4926e+08	9.39222e+07	986968
SVLPSSL	537	543	2	0	351.705	4	4	7.8101	8.15348	352.931	2.04183	1	0	1.85347	0.271789	0	1	0.112291		3.51122e+06	1.84201e+07	3.33224e+07	3.2036e+07	1.55956e+07	2.59961e+06	0	212876	16085.9
SVFQNPTD	544	551	1	0	907.416	4	5	5.91298	6.77598	910.7	2.75998	0.6	0					0.362719		3.40587e+07	1.56041e+08	3.94483e+08	5.76323e+08	5.19655e+08	2.71859e+08	8.35047e+07	1.185e+07	303622	65306.4
SVFQNPTD	544	551	2	0	454.211	4	5	5.92857	6.6974	455.843	2.73888	1	0	2.04509	1.74772	1	-1	0.0771147		7.55549e+06	8.61348e+07	2.17962e+08	3.22524e+08	2.82699e+08	1.40176e+08	3.78217e+07	2.62752e+06	0	0
SVFQNPTDV	544	552	2	0	503.746	4	6	7.45037	7.91952	507.074	6.07134	1	1	4.42831	0.708086		-1	0.265954		0	875741	4.06021e+06	9.68953e+06	2.177e+07	3.29989e+07	5.92055e+07	9.65005e+07	7.66847e+07	2.2621e+07	3.28555e+06
SVFQNPTDVARSNPKSPQKPIV	544	565	2	0	1205.15	6	16	7.34125	7.55963	1210.33	8.95255	1	0	2.10548	-0.161848	1	1	0.297081		112508	0	128917	16550.6	0	276628	404793	7.20978e+06	1.65751e+07	2.14015e+07	2.06761e+07	2.05621e+07	1.4594e+07	1.12331e+07	6.27237e+06	1.71529e+06	120772	230794	0	6559.92	0	4779.9	8209.43
SVFQNPTDVARSNPKSPQKPIV	544	565	3	0	803.768	6	16	7.35685	7.62217	807.549	9.93095	1	0	2.41948	0.000968418	1	1	0.0513448		78513.1	0	172842	97457.7	998137	4.05842e+06	1.18279e+07	3.26501e+07	5.91922e+07	1.05401e+08	1.44979e+08	1.60175e+08	1.64842e+08	1.26032e+08	8.88042e+07	4.87251e+07	2.19556e+07	6.21728e+06	812696	0	213232	476681	21668.1
FQNPTD	546	551	1	0	721.315	4	3	4.25595	5.17685	726.733	5.00048	0.4	1					1.61426		342174	1.35334e+07	2.84448e+07	2.24185e+07	2.61363e+07	2.61853e+08	3.35052e+08	9.13939e+07
FQNPTDVARSNPKSPQKPIV	546	565	3	0	741.734	6	14	6.79168	6.87037	744.932	8.28494	1	1	2.27106	-0.646481		1	0.239991		0	0	153395	0	0	327185	137666	560328	1.60618e+06	1.91054e+06	2.21083e+06	2.57191e+06	860786	297782	43931	0	0	0	0	0	0
VARSNPKSPQKPIV	552	565	3	0	507.635	5	9	4.71567	4.96888	509.811	5.638	1	0	2.44906	-0.0410077		1	0.0952342		0	0	116319	645380	2.70297e+06	5.47485e+06	8.87062e+06	8.38855e+06	5.991e+06	2.65465e+06	669491	0	0	0	0
GVTVRDSLKKALM	582	594	2	0	709.413	5	11	7.77872	8.2659	710.838	1.95631	0.6	0					0.248037		4.22564e+07	4.01882e+08	8.15115e+08	7.39325e+08	4.30031e+08	1.88978e+08	8.1866e+07	1.25809e+07	7.51219e+06	7.30717e+06	5.65677e+06	3.72005e+06	1.39714e+06	903946	745185	1.32648e+06	317583
GVTVRDSLKKALM	582	594	3	0	473.278	5	11	7.77872	8.20025	474.221	1.9358	1	0	0.135944	0.542899	1	1	0.0744219		2.80929e+07	1.95579e+08	4.20997e+08	3.38597e+08	2.18763e+08	9.63391e+07	2.93877e+07	1.05874e+07	6.62321e+06	5.09946e+06	3.45087e+06	1.56822e+06	677434	0	0	168404	0
GVTVRDSLKKALMM	582	595	2	0	774.934	6	12	9.14218	9.32918	776.644	2.37727	1	0	0.249549	-0.27072		-1	0.0908084		361549	9.82678e+06	3.7654e+07	5.41196e+07	4.18739e+07	2.40605e+07	7.59292e+06	1.53098e+06	400819	304966	312702	208801	0	0	0	352129	0	46065.4	0
TVRDSLKKALM	584	594	2	0	631.368	5	9	7.35685	7.60653	632.646	1.75367	0.6	0					0.0707498		4.06318e+07	2.39317e+08	4.34794e+08	3.25854e+08	1.68381e+08	6.57634e+07	2.34112e+07	7.8597e+06	5.0702e+06	1.06708e+06	156496	0	71081.3	0	417429
TVRDSLKKALM	584	594	3	0	421.248	5	9	7.35685	7.7944	422.097	1.74525	0.6	0					0.0963622		1.09498e+07	8.58044e+07	1.67427e+08	1.2695e+08	6.03915e+07	2.01696e+07	7.58065e+06	869366	242671	3.36415e+06	0	0	0	0	0
TVRDSLKKALMM	584	595	2	0	696.889	6	10					-1
TVRDSLKKALMM	584	595	3	0	464.928	6	10	8.62812	8.87783	465.943	2.09295	0.6	0					0.123775		37810.9	2.94471e+06	1.21609e+07	1.78962e+07	1.17085e+07	2.84774e+06	806370	0	0	0	0	0	0	0	0	0	0
VRDSLKKALM	585	594	2	0	580.845	5	8	6.45892	7.12165	582.031	1.62571	1	0	0.27578	1.37965	1	-1	0.0687901		4.41294e+07	2.50301e+08	4.09762e+08	2.9606e+08	1.32647e+08	4.4014e+07	1.4685e+07	3.24963e+06	609891	87257.3	52122.6	45183.8	0	0
VRDSLKKALM	585	594	3	0	387.566	5	8	6.52153	6.94883	388.357	1.62957	1	0	0.278253	0.562904	1	-1	0.0459885		8.93334e+06	6.42373e+07	1.17226e+08	8.38885e+07	3.79346e+07	1.05541e+07	1.69823e+06	241362	366673	0	0	0	0	0
VRDSLKKALMM	585	595	2	0	646.365	6	9	8.04433	8.45837	649.011	4.39551	1	0	1.74015	0.516881	1	-3	0.141568		900532	1.38004e+06	2.56142e+07	5.50453e+07	9.71335e+07	1.02648e+08	1.04444e+08	6.34644e+07	3.16872e+07	1.7442e+07	3.00839e+06	1.81277e+06	488593	0	573624	0
VRDSLKKALMM	585	595	3	0	431.246	6	9	7.99753	8.20025	432.801	3.77098	1	0	1.38382	-0.216197	1	-3	0.195805		0	526129	4.29662e+06	1.23917e+07	1.71097e+07	1.55315e+07	1.03999e+07	7.00195e+06	1.29982e+06	472666	88061.3	0	168416	0	0	72509.9
SLKKALM	588	594	2	0	395.746	4	5	5.71003	6.13105	396.754	1.47938	0.4	0					0.155513		1.96365e+06	4.01761e+07	7.0389e+07	3.17276e+07	6.1233e+06	168721	0	99068.6	0	52795.1
KKALMMRGLIPE	590	601	2	0	693.902	6	9					-1
KKALMMRGLIPE	590	601	3	0	462.937	6	9					0
AVYRIQDGEKKPIGWD	604	619	3	0	625.663	6	13	7.60653	7.8883	627.806	5.30434	1	0	1.32748	0.0580351		1	0.341926		0	823947	7.50323e+06	2.17218e+07	4.84472e+07	7.551e+07	8.2408e+07	7.23985e+07	5.11803e+07	2.69146e+07	1.0252e+07	2.64317e+06	690332	337854	133328	13660.8	25294.3	9.793e+06	659074	227248
AVYRIQDGEKKPIGWDTD	604	621	3	0	697.688	6	15	7.49717	7.8883	699.968	5.60207	0.6	0					0.050364		126075	3.70517e+06	2.30793e+07	6.96233e+07	1.62997e+08	2.79688e+08	3.68378e+08	3.56491e+08	2.9724e+08	1.98882e+08	1.04736e+08	6.10774e+07	2.3347e+07	9.9675e+06	2.30553e+06	739668	300574	0	0	0	474104	0
AVYRIQDGEKKPIGWDTDISW	604	624	3	0	826.42	7	18	10.1784	10.5051	829.031	6.33854	0.6	0					0.108193		516479	0	804898	9.32086e+06	2.5271e+07	6.27002e+07	1.06511e+08	1.34528e+08	1.27023e+08	9.37338e+07	7.26545e+07	3.62007e+07	9.65786e+06	4.90132e+06	1.65845e+06	317292	658448	0	585763	252894	157267	1.15709e+06	319902	599083	5.10379e+06	164837
AVYRIQDGEKKPIGWDTDISWL	604	625	3	0	864.115	7	19	11.2237	11.8054	866.729	6.275	0.6	0					0.164362		1.20594e+06	1.31486e+06	2.17363e+06	1.04405e+07	3.62989e+07	7.46704e+07	1.15449e+08	1.47901e+08	1.52315e+08	1.19223e+08	7.97408e+07	4.66218e+07	1.81963e+07	8.64143e+06	3.08178e+06	1.75671e+06	2.55002e+06	490510	304954	2.67805e+06	781598	516555	640461	314748	0	428386	722751
AVYRIQDGEKKPIGWDTDISWL	604	625	4	0	648.338	7	19	11.3517	11.5712	650.401	6.68581	1	0	1.0392	-0.158147	1	0	0.221049		0	136550	145046	292650	860990	2.69011e+06	7.27202e+06	1.02444e+07	1.21404e+07	7.43656e+06	4.8384e+06	2.50068e+06	3.49454e+06	167386	835763	0	236649	0	2101.61	54786.4	115681	0	0	57739.9	64012.8	0	52703.5
AVYRIQDGEKKPIGWDTDISWLTGEEL	604	630	2	0	1560.29	7	24	11.7429	12.3363	1565.35	8.2502	1	0	0.99747	1.13901	1	0	0.263728		0	226375	0	0	0	4.23213e+06	8.99734e+06	3.78023e+07	5.54564e+07	8.14389e+07	8.2186e+07	7.94291e+07	5.63226e+07	3.54504e+07	1.28961e+07	4.76331e+06	577462	245635	0	0	158485	250135	0	218481	0	447286	0	185832	0	0
AVYRIQDGEKKPIGWDTDISWLTGEEL	604	630	3	0	1040.53	7	24	11.7429	12.493	1044	8.53824	0.6	0					0.0546278		1.1351e+06	823751	1.93105e+06	1.92508e+07	6.90627e+07	2.01344e+08	4.53341e+08	8.24664e+08	1.24396e+09	1.58665e+09	1.71034e+09	1.57797e+09	1.28908e+09	9.15288e+08	5.60789e+08	3.35259e+08	1.70607e+08	9.46012e+07	6.90133e+07	4.05203e+07	2.55455e+07	1.00585e+07	4.00304e+06	1.69082e+06	256409	362648	651514	176116	0	1.40076e+06
AVYRIQDGEKKPIGWDTDISWLTGEEL	604	630	4	0	780.648	7	24	11.7429	12.4773	783.316	8.80741	1	0	1.11669	1.62809	1	0	0.111553		746519	766383	533156	2.01806e+06	1.23491e+07	4.37894e+07	1.08509e+08	2.05849e+08	3.24844e+08	4.10112e+08	4.51908e+08	4.15706e+08	3.31285e+08	2.35613e+08	1.41319e+08	8.76782e+07	4.19377e+07	2.24774e+07	1.19475e+07	8.33035e+07	6.04413e+06	2.73738e+06	1.37979e+06	2.62191e+06	593132	83034.8	278010	1.12904e+06	133892	1.66656e+06
VYRIQDGEKKPIGWD	605	619	3	0	601.984	6	12	7.55963	7.98192	604.035	5.06923	0.6	0					0.098302		0	4.80188e+06	1.87644e+07	6.69116e+07	1.28362e+08	1.965e+08	2.22352e+08	1.83357e+08	1.2334e+08	6.6343e+07	3.42366e+07	1.02689e+07	3.22391e+06	6.12509e+06	16722.9	249306	269293	198461	0
VYRIQDGEKKPIGWD	605	619	4	0	451.74	6	12	7.6378	7.8883	453.223	4.84794	1	0	1.30678	-0.050432	1	0	0.0733506		0	148344	1.43519e+06	6.12415e+06	1.1215e+07	1.93784e+07	2.14586e+07	1.62187e+07	1.03909e+07	4.87336e+06	1.15762e+06	175906	56831.8	0	56203.8	0	0	0	0
VYRIQDGEKKPIGWDTD	605	621	2	0	1010.51	6	14	7.2944	7.91952	1013.83	5.45094	0.6	0					0.28604		2.63752e+07	1.52813e+07	5.90459e+07	7.78685e+07	2.18554e+08	3.51747e+08	5.82106e+08	6.35268e+08	4.62028e+08	2.63461e+08	1.33486e+08	5.0315e+07	1.75817e+07	3.08172e+06	325190	271079	179957	205718	89161	0	1.19682e+06
VYRIQDGEKKPIGWDTD	605	621	3	0	674.009	6	14	7.18458	7.93512	676.282	5.62134	0.6	0					0.160778		733442	9.65509e+06	6.05676e+07	2.17317e+08	5.09514e+08	9.53212e+08	1.51254e+09	1.50908e+09	1.08883e+09	6.5721e+08	3.36631e+08	1.52517e+08	6.74765e+07	3.00641e+07	1.21971e+07	3.9205e+06	1.20709e+06	731379	356216	78021.2	0
VYRIQDGEKKPIGWDTD	605	621	4	0	505.759	6	14	7.45037	7.8414	507.296	4.95257	1	1	1.0488	0.437092	1	0	0.120294		2.08174e+07	524177	3.14055e+07	1.57026e+07	5.7454e+07	7.13671e+07	9.40442e+07	9.02378e+07	7.45919e+07	4.60519e+07	2.22155e+07	9.29671e+06	3.29445e+06	2.17144e+06	421226	0	97852.5	0	84538.2	0	0
VYRIQDGEKKPIGWDTDISW	605	624	2	0	1203.61	7	17	10.3494	10.5832	1207.45	6.23685	0.6	0					0.369464		0	0	420046	0	996377	5.58339e+06	1.70518e+07	2.21147e+07	2.24724e+07	1.48375e+07	7.00216e+06	1.27168e+06	0	0	517922	0	0	0	0	0	0	0	133404	253710	379375
VYRIQDGEKKPIGWDTDISW	605	624	3	0	802.741	7	17	10.4428	10.6301	805.248	6.06909	0.6	0					0.19036		175465	380968	5.53424e+06	1.03996e+07	2.99733e+07	1.08663e+08	9.34548e+07	1.15538e+08	1.64725e+08	9.33005e+07	5.6271e+07	4.06041e+07	1.63379e+07	5.98338e+06	2.66737e+06	344406	243022	170200	338380	0	240272	0	0	271577	98673
VYRIQDGEKKPIGWDTDISW	605	624	4	0	602.308	7	17	10.225	10.6145	604.236	6.26172	1	0	1.12368	0.431599	1	1	0.102923		261446	165894	159254	1.76319e+06	7.72735e+06	2.30755e+07	3.69999e+07	4.7336e+07	5.08129e+07	3.54142e+07	2.27252e+07	1.23416e+07	3.7416e+06	1.44885e+06	542228	73246.5	57761.5	61268.5	154870	75285.6	0	48564.3	251532	72149.9	229024
VYRIQDGEKKPIGWDTDISWL	605	625	2	0	1260.15	7	18	11.3517	11.6024	1263.91	5.98976	0.6	0					0.330609		0	269259	225685	625797	873893	1.15328e+07	1.78079e+07	2.39744e+07	2.2135e+07	1.56545e+07	9.07909e+06	753058	815382	0	173098	61.9611	0	119018	0	35267.4	0	0	0	0	464339	48135.7
VYRIQDGEKKPIGWDTDISWL	605	625	3	0	840.436	7	18					-1
VYRIQDGEKKPIGWDTDISWLTG	605	627	3	0	893.126	7	20					-1
VYRIQDGEKKPIGWDTDISWLTGEE	605	629	3	0	979.154	7	22					-1
VYRIQDGEKKPIGWDTDISWLTGEEL	605	630	2	0	1524.77	7	23	11.7742	12.4302	1529.81	8.26694	0.6	0					0.184148		186651	0	1.38484e+06	238387	9.96948e+06	2.1433e+07	5.64158e+07	1.04897e+08	1.62691e+08	2.14766e+08	2.31069e+08	2.1291e+08	1.58948e+08	9.94966e+07	6.28325e+07	2.51995e+07	1.04105e+07	667210	1.60876e+06	223843	0	0	409725	185066	0	0	0	463681	905818	144961
VYRIQDGEKKPIGWDTDISWLTGEEL	605	630	3	0	1016.85	7	23	11.7429	12.493	1020.3	8.53239	0.6	0					0.0606638		599879	1.01878e+06	1.19835e+07	4.18803e+07	1.86093e+08	4.67059e+08	1.06009e+09	1.85086e+09	2.92795e+09	3.66456e+09	3.90648e+09	3.69147e+09	2.8864e+09	1.95833e+09	1.26865e+09	7.14583e+08	3.9113e+08	2.315e+08	1.41588e+08	8.82003e+07	5.47297e+07	2.75939e+07	9.31316e+06	6.1093e+06	779265	138013	1.00317e+06	4.38858e+06	185512	975641
VYRIQDGEKKPIGWDTDISWLTGEEL	605	630	4	0	762.888	7	23	11.7898	12.2112	765.478	8.53645	0.6	0					0.0329693		268029	554776	2.5048e+06	1.02604e+07	3.34309e+07	9.75912e+07	2.07474e+08	3.94884e+08	6.00999e+08	7.49514e+08	8.27215e+08	7.76764e+08	6.23532e+08	4.16777e+08	2.64642e+08	1.46619e+08	8.0651e+07	4.41217e+07	2.55972e+07	1.81024e+07	9.43696e+06	3.91514e+06	1.42711e+06	928206	130231	413199	165637	51751.9	181072	378084
VYRIQDGEKKPIGWDTDISWLTGEELHVEVL	605	635	3	0	1209.29	8	28	12.305	12.4616	1212.7	8.05696	0.4	1					0.252549		0	6.92371e+06	0	103030	9.41633e+06	483373	1.98457e+06	8.90959e+06	9.59158e+06	1.2033e+07	1.45633e+07	1.3782e+07	1.31954e+07	1.11953e+07	7.42248e+06	3.99294e+06	5.66758e+06	445952	151936	5.17498e+06	34317.6	0	173193	0	0	0	0	0	0	0
YRIQDGEKKPIGWD	606	619	2	0	852.939	5	11					-1
YRIQDGEKKPIGWD	606	619	3	0	568.962	5	11	7.37243	7.8883	570.946	4.93759	1	0	1.53722	0.870151	1	1	0.123479		0	2.54585e+06	1.78143e+07	5.95846e+07	1.24215e+08	1.88498e+08	1.95643e+08	1.69609e+08	9.69322e+07	4.77013e+07	1.91591e+07	3.88096e+06	331798	308095	104957	104228	2.29648e+06
YRIQDGEKKPIGWD	606	619	4	0	426.973	5	11	7.51277	7.55963	428.57	5.37251	1	1	1.74025	-0.756856	1	0	0.0786729		0	0	0	679276	1.75854e+06	2.76566e+06	3.09652e+06	2.41857e+06	1.562e+06	780365	0	1.0543e+06	0	35078.5	0	0	0
YRIQDGEKKPIGWDTD	606	621	2	0	960.976	6	13	7.35685	7.71603	964.24	5.3917	1	0	1.36199	0.326601	1	1	0.155586		201931	744081	8.972e+06	3.68981e+07	8.17837e+07	1.33868e+08	1.67288e+08	1.60243e+08	1.23676e+08	7.45902e+07	3.43189e+07	1.23685e+07	3.24515e+06	0	524976	108053	137904	0	140517	734817
YRIQDGEKKPIGWDTD	606	621	3	0	640.987	6	13	7.35685	7.71603	643.174	5.42594	1	0	1.37552	0.326601	1	1	0.0668068		0	775162	2.06742e+07	7.44139e+07	1.76666e+08	2.87936e+08	3.54394e+08	3.26843e+08	2.7453e+08	1.59332e+08	6.89426e+07	2.9743e+07	1.26516e+06	1.71022e+06	1.57529e+06	3.22279e+06	5.09438e+06	296075	138182	631709
YRIQDGEKKPIGWDTD	606	621	4	0	480.992	6	13	7.34125	7.55963	482.66	5.53946	1	0	1.42036	-0.161848	1	0	0.111469		0	88913.9	250752	1.55147e+06	7.32322e+06	1.14478e+07	1.93377e+07	1.71184e+07	1.50878e+07	6.4552e+06	2.62165e+06	305955	385134	377687	133924	90527.3	0	0	0	0
YRIQDGEKKPIGWDTDISW	606	624	3	0	769.718	6	16	10.1007	10.3805	772.269	6.26794	1	0	1.24389	0.0513281	1	1	0.0663193		0	485113	2.06343e+06	9.57797e+06	4.50467e+07	1.0128e+08	1.61674e+08	1.98352e+08	1.90791e+08	1.46846e+08	8.74562e+07	5.37233e+07	2.27813e+07	7.29113e+06	6.9727e+06	200348	322960	659266	0	179793	350102	0	313097
YRIQDGEKKPIGWDTDISW	606	624	4	0	577.541	6	16	10.1473	10.225	579.521	6.53918	1	1	1.33094	-0.649834	1	1	0.177906		0	0	0	0	0	1.21568e+06	2.70872e+06	2.86532e+06	4.94666e+06	2.92447e+06	931704	414952	180732	0	0	151682	0	0	0	0	0	0	160700
YRIQDGEKKPIGWDTDISWL	606	625	2	0	1210.62	7	17	11.3361	11.8366	1215.12	7.54802	0.6	0					0.74624		4.50477e+06	572671	1.47593e+06	2.76851e+06	6.25116e+06	6.9666e+06	1.89596e+07	2.99305e+07	6.55398e+07	9.07348e+07	9.30436e+07	4.94185e+07	1.98133e+07	2.9011e+06	1.43749e+06	230001	696723	0	459019	0	721536	235450	656183	136611	0
YRIQDGEKKPIGWDTDISWL	606	625	3	0	807.413	7	17	11.2704	11.8522	810.213	6.93784	0.6	0					0.31832		538808	1.95251e+06	3.27042e+06	1.57347e+07	5.29377e+07	1.14119e+08	1.7935e+08	2.23312e+08	2.30172e+08	1.95599e+08	1.3145e+08	7.56068e+07	3.92446e+07	1.17712e+07	3.79273e+06	2.93577e+06	235750	646591	1.29545e+06	649592	287586	3.43181e+07	73904.6	518759	1.93022e+07
YRIQDGEKKPIGWDTDISWL	606	625	4	0	605.812	7	17	11.3984	11.5556	607.728	6.20352	0.6	0					0.161106		0	0	0	59250.2	620100	1.99167e+06	3.88691e+06	7.72341e+06	5.74546e+06	4.76555e+06	1.71632e+06	1.01109e+06	348338	79420.7	67409.9	1752.6	67321.6	0	0	0	0	0	0	0	0
YRIQDGEKKPIGWDTDISWLTG	606	627	3	0	860.103	7	19					0
YRIQDGEKKPIGWDTDISWLTGEEL	606	630	2	0	1475.24	7	22	11.7742	12.3363	1480.88	9.53435	1	0	1.45767	1.0306	1	-7	0.264093		0	0	0	475790	482136	5.20173e+06	1.87976e+07	4.6622e+07	6.9286e+07	9.87168e+07	1.05138e+08	1.31072e+08	1.42335e+08	1.38869e+08	9.42267e+07	4.95747e+07	1.2792e+07	7.24131e+06	525109	1.38346e+06	174659	0	0	581829	0	0	239668	629270	0	434189
YRIQDGEKKPIGWDTDISWLTGEEL	606	630	3	0	983.826	7	22	11.7429	12.3207	987.304	8.67228	0.6	0					0.194074		383600	365679	2.98514e+06	1.62498e+07	6.15185e+07	1.77772e+08	4.1058e+08	7.15909e+08	1.11068e+09	1.41206e+09	1.45046e+09	1.37318e+09	1.0566e+09	7.86503e+08	4.6509e+08	2.61546e+08	1.33504e+08	6.77517e+07	3.33319e+07	1.46402e+07	7.12749e+06	2.18719e+06	859775	2.64079e+06	514697	363236	7.62133e+07	371360	0	2.55386e+07
RIQDGEKKPIGWDTD	607	621	2	0	879.444	6	12	6.57185	7.20032	882.344	4.77356	1	0	1.27495	1.26077	1	1	0.207648		1.3669e+07	2.52424e+06	4.46702e+07	1.01926e+08	2.09618e+08	2.98004e+08	3.2299e+08	2.63422e+08	1.5992e+08	7.32449e+07	2.66931e+07	5.64293e+06	575195	268761	451410	105601	232677	0	111803
RIQDGEKKPIGWDTD	607	621	3	0	586.632	6	12	6.55618	7.35685	588.748	5.32361	1	1	1.51033	1.85815	1	1	0.364186		51843.5	3.93061e+06	4.47023e+07	1.42758e+08	2.92933e+08	4.22791e+08	4.53275e+08	3.53995e+08	2.11257e+08	1.03807e+08	4.08411e+07	1.05697e+07	1.51899e+08	1.58817e+06	3.02295e+06	732931	171499	8.65243e+06	154609
RIQDGEKKPIGWDTD	607	621	4	0	440.226	6	12	6.76025	6.88607	441.592	4.43921	1	0	1.13188	-0.482971	1	1	0.107549		49261.2	0	225092	1.65401e+06	3.78591e+06	4.67612e+06	4.95041e+06	3.01166e+06	1.73723e+06	53156.1	70385.5	0	28878.9	0	0	0	0	0	0
RIQDGEKKPIGWDTDISW	607	624	2	0	1072.54	6	15					-1
RIQDGEKKPIGWDTDISW	607	624	3	0	715.364	6	15	9.98812	10.474	717.618	5.48882	1	0	1.11128	0.765962	1	1	0.185359		1.43011e+07	134033	7.15483e+06	5.33857e+07	1.19812e+08	2.23331e+08	2.71296e+08	3.13861e+08	2.40367e+08	1.04512e+08	8.53895e+07	3.08209e+07	1.18983e+06	1.93493e+06	413709	1.5275e+06	0	174475	9.156e+06	272248	142115	4.53124e+06
RIQDGEKKPIGWDTDISWL	607	625	2	0	1129.08	6	16	11.1146	11.4296	1132.66	5.81016	1	0	1.09697	0.173267	1	0	0.321592		0	1.98121e+06	167477	3.20329e+06	1.08631e+07	3.18872e+07	4.24995e+07	5.02958e+07	3.63631e+07	2.91649e+07	1.11178e+07	5.00292e+06	356110	2.26735e+06	980191	688891	203632	698016	0	286313	9352.66	355185	0
RIQDGEKKPIGWDTDISWL	607	625	3	0	753.059	6	16	11.0677	11.7117	755.412	5.71246	1	0	1.06561	1.31466	1	0	0.0866563		452218	3.37974e+06	9.61953e+06	3.91594e+07	1.28348e+08	2.37139e+08	3.31604e+08	3.57491e+08	3.1036e+08	2.05224e+08	1.19399e+08	5.14271e+07	1.97837e+07	5.04579e+06	1.74218e+06	834812	1.54785e+06	331897	104483	820105	410630	153351	205459
RIQDGEKKPIGWDTDISWL	607	625	4	0	565.046	6	16	11.177	11.3673	566.763	5.52249	1	0	1.00465	-0.259272	1	0	0.208542		0	76811	0	235324	1.5109e+06	4.47211e+06	5.79864e+06	7.4125e+06	5.27257e+06	3.18131e+06	617349	281916	77981.9	77000.2	79776	0	0	0	0	0	0	0	0
RIQDGEKKPIGWDTDISWLTG	607	627	3	0	805.748	7	18					-1
RIQDGEKKPIGWDTDISWLTGEEL	607	630	2	0	1393.7	7	21	11.618	12.2737	1398.85	8.64656	1	0	1.34656	1.35519	1	1	0.37811		447400	0	219917	972881	1.57295e+07	4.81027e+07	1.14186e+08	1.84179e+08	2.68334e+08	2.90838e+08	2.95092e+08	2.33741e+08	1.93778e+08	1.61794e+08	1.39753e+08	9.07413e+07	5.55087e+07	1.5145e+07	2.98291e+06	710878	307703	215698	196928	0	1.69997e+06	0	5.34437e+06	188565	384139
RIQDGEKKPIGWDTDISWLTGEEL	607	630	3	0	929.471	7	21	11.6024	12.3676	932.617	7.78542	1	0	1.13599	1.735	1	0	0.0534834		1.01397e+06	896354	1.10479e+07	6.30049e+07	2.08995e+08	5.60746e+08	1.20326e+09	1.95551e+09	2.68437e+09	3.14337e+09	2.86099e+09	2.36583e+09	1.58408e+09	9.68643e+08	4.87809e+08	2.38672e+08	8.9864e+07	3.56903e+07	1.47545e+07	3.42652e+06	1.53951e+06	2.31454e+06	0	364078	608041	404514	180267	1.03128e+06	135784
RIQDGEKKPIGWDTDISWLTGEEL	607	630	4	0	697.355	7	21	11.6336	12.2425	699.734	7.86365	0.4	0					0.177628		1.45623e+06	87292.2	262897	1.98757e+06	1.47562e+07	5.23007e+07	1.21739e+08	2.06665e+08	2.86938e+08	3.21697e+08	2.99413e+08	2.43285e+08	1.65747e+08	9.35691e+07	4.49006e+07	1.5976e+07	6.21795e+06	852780	523298	377796	628897	0	0	562164	3.89732e+06	171789	6.85007e+06	252468	1.93297e+06
RIQDGEKKPIGWDTDISWLTGEELHV	607	632	3	0	1008.18	7	23					0
TDISWLTGEEL	620	630	1	0	1263.61	5	9	11.3206	12.5984	1271.32	6.96912	0.4	0					1.49928		1.09841e+06	2.77558e+07	1.24637e+08	2.58261e+08	2.73559e+08	2.00597e+08	5.24676e+08	2.20973e+09	3.32344e+09	1.90698e+09	4.88626e+08	7.41702e+07	6.2633e+06	7.47136e+07	1.00033e+08
TDISWLTGEEL	620	630	2	0	632.309	5	9	11.4296	11.8678	634.151	2.93866	0.6	0					0.0835257		1.50938e+06	2.25884e+07	7.23579e+07	1.20805e+08	1.24325e+08	7.84004e+07	3.33674e+07	8.17198e+06	1.33867e+06	0	66590.2	0	131903	0	979953
ISWLTGEELHV	622	632	2	0	642.335	5	9	11.0521	11.177	644.414	3.38359	1	0	1.1628	-0.486035		1	0.481753		0	319471	1.8019e+06	4.58259e+06	4.83739e+06	2.65614e+06	733428	110547	77242.2	0	357118	0	299980	0	208939
LTGEEL	625	630	1	0	661.34	4	4	6.11545	6.98022	663.033	1.31613	1	0	0.921856	2.08052		0	0.055614		4.51926e+08	1.28551e+09	1.33426e+09	5.86747e+08	1.53401e+08	2.61683e+07	1.63183e+06	1.0685e+06	495668
LTGEELHV	625	632	2	0	449.237	4	6	7.21602	7.57525	450.143	1.29009	0.4	0					0.201959		1.86859e+06	1.50213e+07	1.89632e+07	7.06921e+06	862720	0	106893	93603.7	0	12395.9	42754.2
[truncated: 22 more columns]
