# Supplementary material for: Unveiling the domain-specific and RAS isoform-specific details of BRAF kinase regulation
Source: eLife. 2023 Dec 27;12:RP88836. doi: 10.7554/eLife.88836 (PMC10752582; doi:10.7554/eLife.88836)
Supplement: Figure 2—source data 1. — Also applies to plots presented in Supplementary file 1 and Figure 2—figure supplement 1 and Figure 2—figure supplement 3. [file elife-88836-fig2-data1.zip › Figure 2- source data 1/(BRAF_N2_BRAF-N2-90min.mzXML) ExMS2_FinalTable.xls]

## Sheet: Sheet1
Sequence	START	END	Charge	ModMass	Monoisotopic m/z	maxND	maxD	RT Range(start, unit: min)	RT Range(end)	Centroid m/z	Delta Mass	Flag#1:Skip-tests	Flag#2:Unimodality check	Flag#3:Back exchange prediction check	Flag#4:Elution RT width check	Flag#5:Unique peptide RT/deltaD consistency check	Flag#6:Common-end peptides centroid subtraction check	Flag#7:Centroid shift within RT range check	Flag#8:Data multiple assignment check	Isotopic Envelope Amplitudes(start from this column(the Monoisotopic) to nonzero end):
GSSHHHHHHGTKTEEGKL	2	19	2	0	1008.48	6	16	3.71615	4.28082	1010.95	3.78705	1	0	0.142046	0.971138	1	1	0.0861563		9.93868e+06	6.30363e+07	2.01005e+08	4.38086e+08	6.75337e+08	7.62577e+08	6.13631e+08	3.6236e+08	1.6519e+08	6.13899e+07	1.63115e+07	1.95031e+06	258848	189820	229916	0	127729	0	120327	110455	13440.1	160621	73500
GSSHHHHHHGTKTEEGKL	2	19	3	0	672.656	6	16	3.71615	4.28082	674.326	3.85656	1	0	0.160799	0.971138	1	1	0.0489468		9.4101e+07	4.31538e+08	1.29977e+09	2.80019e+09	4.43506e+09	5.16787e+09	4.22548e+09	2.63407e+09	1.18889e+09	4.52953e+08	1.39749e+08	3.74302e+07	5.64064e+06	188102	1.06015e+06	52458.1	47540.9	378499	323945	260412	379343	473639	598924
GSSHHHHHHGTKTEEGKL	2	19	4	0	504.744	6	16	3.71615	4.35955	506.008	3.90239	1	0	0.173164	1.23336	1	1	0.0533299		2.3306e+07	1.2754e+08	3.97018e+08	8.94313e+08	1.43952e+09	1.67643e+09	1.39574e+09	8.59174e+08	3.98411e+08	1.47918e+08	4.46048e+07	1.02161e+07	1.71107e+06	152000	11752.8	0	19630.2	64166.8	4.01732e+06	49427.4	56013.5	9556.05	2.9625e+06
GSSHHHHHHGTKTEEGKL	2	19	5	0	403.997	6	16	3.71615	4.2965	405.007	3.89789	1	0	0.171951	1.02337	1	1	0.0333064		1.47316e+07	7.96637e+07	2.52398e+08	5.68951e+08	9.15899e+08	1.06024e+09	9.01184e+08	5.60718e+08	2.52197e+08	9.7862e+07	2.65429e+07	5.16089e+06	462139	102338	37078.9	0	60538	126126	84894.7	576.052	106723	156077	41304.7
GSSHHHHHHGTKTEEGKLVIWINGDKGYNGL	2	32	4	0	862.178	8	29	8.68133	9.00778	864.667	7.92648	0.6	0					0.185335		0	676972	442652	2.74055e+06	6.08078e+06	1.87527e+07	4.61661e+07	8.21464e+07	1.26522e+08	1.58913e+08	1.63144e+08	1.47016e+08	1.15117e+08	6.82365e+07	2.89924e+07	9.02403e+06	1.7421e+06	237998	254517	343854	0	1.1409e+06	276706	468323	593682	451222	279170	708794	694769	212067
VIWINGDKGY	20	29	1	0	1164.6	5	8					-1
VIWINGDKGY	20	29	2	0	582.806	5	8	9.16318	9.20993	585.106	3.88672	0.6	0					0.504062		0	205872	860347	1.88915e+06	2.42923e+06	1.47331e+06	671249	405983	752154	320602	0	0	111028	0
VIWINGDKGYNG	20	31	2	0	668.338	5	10	7.8557	8.66573	672.514	7.54815	0.4	1					1.11064		4.65708e+06	1.45963e+07	4.07369e+07	1.28287e+08	1.91459e+08	2.25904e+08	2.7198e+08	2.23457e+08	2.49895e+08	1.39013e+08	8.44928e+07	8.34317e+07	1.34117e+08	1.81408e+08	1.79956e+08	1.22921e+08
VIWINGDKGYNGL	20	32	1	0	1448.75	5	11	9.35015	9.92603	1453.66	4.0291	1	0	0.701492	1.00849	1	0	0.188709		0	7.44933e+06	9.09788e+07	2.41674e+08	4.00823e+08	4.58474e+08	3.51935e+08	1.83662e+08	6.31128e+07	1.23901e+07	1.78131e+06	226055	0	242300	301954	295972	253258
VIWINGDKGYNGL	20	32	2	0	724.88	5	11	9.33457	10.0503	727.354	4.07064	1	0	0.717797	1.47437	1	0	0.0231722		1.3487e+08	8.36156e+08	3.15334e+09	7.42525e+09	1.2223e+10	1.38909e+10	1.09422e+10	6.20715e+09	2.74548e+09	8.98504e+08	1.72547e+08	9.97095e+06	643086	1.48177e+06	1.64649e+06	7.66424e+06	1.9565e+06
VIWINGDKGYNGLAE	20	34	2	0	824.92	5	13					-1
VIWINGDKGYNGLAEVGKKFEKDTG	20	44	3	0	913.476	7	23	9.36575	9.4593	916.067	6.13203	0.6	0					0.19674		0	444235	381942	161296	970140	5.62698e+06	1.05041e+07	1.56281e+07	1.551e+07	1.21667e+07	8.34834e+06	2.71049e+06	895036	0	0	0	0	22611.3	32789.8	0	0	0	0	0	0	164411	0	0	0	0
VIWINGDKGYNGLAEVGKKFEKDTGIKV	20	47	3	0	1026.89	7	26					-1
VIWINGDKGYNGLAEVGKKFEKDTGIKV	20	47	4	0	770.421	7	26	10.5326	10.9219	772.548	6.65692	1	0	0.225557	0.38686	1	0	0.145408		1.58633e+06	472014	441316	3.87693e+06	2.6743e+07	5.69097e+07	1.08684e+08	1.50844e+08	1.57415e+08	1.37204e+08	1.0721e+08	6.81756e+07	3.38178e+07	1.80345e+07	4.20391e+06	945530	1.32828e+06	153405	125874	442834	1.73689e+07	57215.7	0	378557	1.36116e+06	0	131243	255112	303814	202403
VIWINGDKGYNGLAEVGKKFEKDTGIKV	20	47	5	0	616.538	7	26					-1
VIWINGDKGYNGLAEVGKKFEKDTGIKVTVEHPDKL	20	55	3	0	1333.38	9	33	9.89493	10.408	1337.06	8.63175	1	0	0.249442	0.799396	1	1	0.149203		0	926039	0	33799.1	0	1.02437e+07	4.9989e+07	1.12159e+08	2.3288e+08	3.40093e+08	3.96506e+08	4.30658e+08	3.65061e+08	2.7578e+08	1.83565e+08	1.01949e+08	5.30955e+07	1.73695e+07	2.63252e+06	6.6922e+06	0	54686.6	185507	1.16658e+06	396804	1.17006e+06	749978	1.79293e+06	673778	819837
VIWINGDKGYNGLAEVGKKFEKDTGIKVTVEHPDKL	20	55	4	0	1000.29	9	33	9.89493	10.5171	1003.08	8.74454	1	0	0.264197	1.16247	1	1	0.0630809		1.82836e+07	793456	9.69054e+06	1.41449e+07	4.33639e+07	8.00944e+07	3.53223e+08	7.71723e+08	1.31556e+09	1.85325e+09	2.31493e+09	2.28374e+09	2.08058e+09	1.66528e+09	1.11968e+09	6.83941e+08	4.03595e+08	2.18939e+08	1.10525e+08	5.97272e+07	4.00716e+07	1.70513e+07	1.11858e+07	5.9361e+06	6.94624e+06	3.0289e+06	1.8925e+06	3.81497e+06	0	5.89975e+06
VIWINGDKGYNGLAEVGKKFEKDTGIKVTVEHPDKL	20	55	5	0	800.434	9	33	9.97267	10.0814	802.919	10.0244	1	1	0.431631	-0.547341	1	1	0.166238		0	1.86518e+06	2.07741e+06	2.32369e+06	9.79287e+06	0	8.31802e+07	1.69478e+08	3.00705e+08	4.36557e+08	5.41501e+08	5.5298e+08	5.03669e+08	4.09976e+08	2.93698e+08	1.69147e+08	1.06325e+08	5.32939e+07	2.52834e+07	1.24895e+07	7.82652e+06	1.83284e+07	3.81496e+06	13209.6	1.27775e+06	1.99702e+06	3.63112e+07	1.59195e+06	383101	300266
VIWINGDKGYNGLAEVGKKFEKDTGIKVTVEHPDKL	20	55	6	0	667.196	9	33	9.87938	10.4547	669.17	9.43839	1	0	0.354966	1.00677	1	1	0.135251		1.15247e+06	0	2.78898e+06	5.35446e+06	324559	6.10849e+07	1.51667e+08	2.73235e+08	5.96366e+08	8.53797e+08	1.03672e+09	1.07439e+09	9.5846e+08	7.51699e+08	5.28572e+08	3.29755e+08	1.81403e+08	9.82207e+07	5.05847e+07	1.97654e+07	1.05947e+07	5.14163e+06	5.56642e+06	3.8523e+06	3.28691e+06	4.03184e+06	2.49227e+06	4.29943e+06	3.18267e+06	2.36822e+06
VIWINGDKGYNGLAEVGKKFEKDTGIKVTVEHPDKL	20	55	7	0	572.026	9	33	9.89493	10.1746	573.622	8.76434	1	0	0.266787	0.0220055	1	1	0.0345496		267802	167305	9.2801e+06	276240	4.19656e+06	1.58311e+07	4.89368e+07	1.20794e+08	2.28188e+08	3.23084e+08	3.98421e+08	4.07797e+08	3.65015e+08	2.90326e+08	2.0827e+08	1.28096e+08	8.06845e+07	3.54682e+07	1.40152e+07	6.43183e+06	3.40209e+06	1.34889e+06	1.59942e+06	530721	889188	890080	560142	742916	302472	141987
INGDKGYNGLAEVGKKFEKDTGIKVTVEHPDKLEEKFPQVAA	23	64	3	0	1533.81	9	38					-1
NGDKGYNGLAEVGKKFEKDTGIKVTVE	24	50	3	0	966.173	7	25	9.44372	9.69272	969.436	8.08756	1	0	0.516813	-0.0801848			0.128963		0	197352	1.20627e+06	810282	7.04161e+06	1.83082e+07	4.86914e+07	9.14747e+07	1.32887e+08	1.61435e+08	1.69572e+08	1.40625e+08	9.3737e+07	5.22753e+07	2.35072e+07	8.4054e+06	2.73412e+06	2.01491e+06	0	0	1.87623e+06	0	2.60272e+06	1.24829e+06	804848	1.88502e+06	1.26866e+06	440409	223844	0
NGLAEVGKKFEKDTGIKVTVEHPDKL	30	55	3	0	951.522	7	23					-1
NGLAEVGKKFEKDTGIKVTVEHPDKLEEKFPQVAATGDGPDIIF	30	73	4	0	1192.63	9	39	10.2834	10.5171	1195.97	10.5353	1	0	0.286428	-0.131474		1	0.197984		0	0	0	0	0	0	0	641958	3.65151e+06	1.09608e+07	2.17056e+07	2.90113e+07	4.27467e+07	4.26266e+07	3.81322e+07	2.84133e+07	2.25018e+07	1.31319e+07	5.48296e+06	810244	0	0	298429	0	0	0	0	0	0	0
LAEVGKKFEKDTGIKVTVEHPDKL	32	55	3	0	894.501	7	21	7.5122	7.76215	896.57	4.60749	1	0	0.0674189	-0.0770209	1	1	0.144453		539839	105802	1.34748e+06	1.33121e+07	3.28992e+07	4.98152e+07	5.27264e+07	4.30261e+07	3.07822e+07	1.45563e+07	7.7691e+06	2.19744e+06	320262	0	114923	556229	0	219869	0	279360	0	0	0	0	0	107308	215386	0	0
LAEVGKKFEKDTGIKVTVEHPDKL	32	55	4	0	671.127	7	21					-1
LAEVGKKFEKDTGIKVTVEHPDKLEEKFPQVAATGDGPDIIF	32	73	5	0	920.091	9	37					-1
AEVGKKFEKDTG	33	44	2	0	654.843	5	10	3.99855	4.31227	656.827	3.20413	0.6	0					1.19082		1.3222e+06	9.94306e+06	1.76235e+07	1.2703e+07	6.62894e+06	1.3075e+06	312021	0	0	69309.8	0	0	242946	2.0625e+06	3.24889e+06	2.26369e+06
AEVGKKFEKDTGIKV	33	47	2	0	824.967	5	13	6.73018	7.05997	826.434	1.95883	0.6	0					0.354263		6.39877e+06	5.3809e+07	9.84487e+07	9.2251e+07	6.52532e+07	3.06043e+07	1.38429e+07	4.06924e+06	1.23112e+06	692780	0	239866	0	68596.2	0	0	0	0	0
AEVGKKFEKDTGIKV	33	47	3	0	550.314	5	13	6.73018	7.10678	551.3	1.98291	0.6	0					0.0932951		1.61861e+07	9.17152e+07	1.64161e+08	1.49222e+08	9.87401e+07	5.06315e+07	2.26232e+07	1.04403e+07	3.50053e+06	1.42541e+06	770520	230781	1.84031e+06	49433.8	0	314831	920.806	0	8978.01
AEVGKKFEKDTGIKVTVEHPDKL	33	55	3	0	856.806	7	20	6.88732	7.44975	858.787	4.41618	1	0	0.0734842	0.9637	1	0	0.0740986		7.49482e+06	8.97312e+07	4.38869e+08	1.18145e+09	2.27375e+09	3.01147e+09	2.97511e+09	2.32262e+09	1.49248e+09	8.23407e+08	4.23607e+08	2.01409e+08	9.72613e+07	5.07417e+07	3.04769e+07	1.83254e+07	1.26429e+07	6.66344e+06	3.65999e+06	830394	284604	25526.6	0	178021	40684.4	2820.59	165526	414815
AEVGKKFEKDTGIKVTVEHPDKL	33	55	4	0	642.856	7	20					-1
AEVGKKFEKDTGIKVTVEHPDKL	33	55	5	0	514.486	7	20	6.98163	7.43413	515.666	4.37338	1	0	0.0642447	0.597569	1	0	0.0380386		826550	1.05915e+07	5.67019e+07	1.83575e+08	3.3818e+08	4.62022e+08	4.63352e+08	3.46922e+08	2.28874e+08	1.21018e+08	5.8271e+07	2.4206e+07	1.27509e+07	4.77964e+06	1.01666e+06	1.32121e+06	1.58074e+06	431150	215215	553444	11202.8	0	0	22459	130682	0	0	131459
AEVGKKFEKDTGIKVTVEHPDKL	33	55	6	0	428.907	7	20	6.90305	7.29375	429.892	4.38683	1	0	0.0671488	0.391745	1	0	0.052021		569410	534023	1.16077e+07	3.75755e+07	8.25892e+07	1.09261e+08	1.15411e+08	8.62764e+07	5.3231e+07	2.56997e+07	1.38791e+07	4.91834e+06	1.71518e+06	660297	685066	202846	60700.3	41257.9	0	0	355009	0	0	84079.4	0	0	0	4500.55
AEVGKKFEKDTGIKVTVEHPDKLEEKFPQVAATGDGPDIIF	33	73	3	0	1495.12	9	36	9.4593	10.1435	1499.31	9.88968	1	0	0.30619	1.36935	1	1	0.211393		0	426114	774481	387855	727705	1.75537e+07	2.99402e+07	9.86576e+07	2.36429e+08	4.13578e+08	6.35653e+08	8.02073e+08	9.04208e+08	9.03211e+08	7.40057e+08	5.48068e+08	3.61625e+08	2.20346e+08	1.0552e+08	5.00635e+07	2.66083e+07	4.64096e+06	2.02369e+06	3.19571e+06	0	279395	8.30776e+06	0	0	9.42404e+06
AEVGKKFEKDTGIKVTVEHPDKLEEKFPQVAATGDGPDIIF	33	73	4	0	1121.59	9	36	9.4593	10.2679	1124.77	10.0458	1	0	0.324916	1.7835	1	1	0.081424		157710	6.71963e+06	1.41144e+07	2.49345e+07	3.27517e+07	1.37748e+08	3.65623e+08	8.95947e+08	1.75439e+09	3.17206e+09	4.73831e+09	6.09649e+09	6.68986e+09	6.48893e+09	5.51497e+09	4.18935e+09	2.81946e+09	1.74441e+09	1.00353e+09	5.40351e+08	2.49383e+08	1.34925e+08	7.08486e+07	4.01865e+07	3.65906e+07	3.77161e+07	2.96416e+07	2.47877e+07	1.76491e+07	2.65825e+07
AEVGKKFEKDTGIKVTVEHPDKLEEKFPQVAATGDGPDIIF	33	73	5	0	897.474	9	36	9.4593	10.2679	899.994	9.91431	1	0	0.309143	1.7835	1	1	0.0407789		1.74859e+06	1.25246e+06	4.25839e+06	8.49713e+06	1.83596e+07	7.78881e+07	1.76664e+08	4.28131e+08	8.89337e+08	1.56551e+09	2.33232e+09	3.01263e+09	3.21606e+09	3.21995e+09	2.74352e+09	2.03432e+09	1.43172e+09	8.79769e+08	4.77519e+08	2.54102e+08	1.28912e+08	5.62733e+07	2.94014e+07	1.73149e+07	9.78071e+06	1.20539e+07	7.73085e+06	7.07451e+06	4.83391e+06	5.03684e+06
AEVGKKFEKDTGIKVTVEHPDKLEEKFPQVAATGDGPDIIF	33	73	6	0	748.063	9	36	9.53717	9.87938	750.215	10.2285	1	0	0.346826	0.230272	1	1	0.0920221		1.4097e+06	700193	979170	1.72211e+06	6.89204e+06	1.68685e+07	4.9014e+07	1.22081e+08	2.57692e+08	4.63007e+08	6.62985e+08	8.74966e+08	9.60901e+08	9.35084e+08	8.11805e+08	5.97873e+08	4.23577e+08	2.67269e+08	1.37303e+08	6.8806e+07	2.9648e+07	1.26942e+07	5.12241e+06	2.60888e+06	2.84628e+06	1.0945e+06	1.0429e+08	2.72392e+06	725101	1.19319e+06
AEVGKKFEKDTGIKVTVEHPDKLEEKFPQVAATGDGPDIIF	33	73	7	0	641.34	9	36	9.5216	9.95713	643.252	10.6951	1	0	0.40277	0.541061	1	1	0.18779		497328	298007	224479	85056.8	3.46111e+06	1.49631e+06	3.14155e+06	7.58016e+06	2.72963e+07	5.33664e+07	7.56942e+07	1.01696e+08	1.13972e+08	1.11445e+08	9.77958e+07	6.94445e+07	4.88227e+07	2.51719e+07	1.43657e+07	5.82141e+06	1.67265e+06	1.83814e+06	217464	246471	121403	458356	464191	340316	1.10022e+06	0
VGKKFEKDTGIKVTVEHPDKL	35	55	3	0	790.113	6	18	6.60487	6.80883	792.276	5.07926	0.4	1					0.166197		3855.63	5.34565e+06	6.55781e+06	2.0545e+07	4.9279e+07	4.96361e+07	4.66732e+07	5.38129e+07	1.99277e+07	9.30283e+06	2.68894e+07	732099	202192	1.543e+07	0	15074.8	5.32226e+06	12913.7	0	493457	0	0	0	220201	0
VGKKFEKDTGIKVTVEHPDKLEEKFPQVAATGDGPDIIF	35	73	4	0	1071.57	9	34	9.47488	9.69272	1074.63	9.66616	1	0	0.347571	-0.183985	1	1	0.104932		214656	0	0	0	0	0	985584	5.85049e+06	2.14028e+07	3.65407e+07	5.31009e+07	7.67246e+07	8.31477e+07	7.23429e+07	5.8564e+07	4.37186e+07	2.27871e+07	1.10334e+07	3.42146e+06	293277	814052	165088	0	39208.6	0	0	0	0	0	0
VGKKFEKDTGIKVTVEHPDKLEEKFPQVAATGDGPDIIF	35	73	5	0	857.458	9	34	9.5216	9.64608	859.948	9.87336	1	0	0.373879	-0.494886	1	1	0.115402		177922	215308	0	201250	304526	943716	222470	1.46137e+06	5.1352e+06	9.44887e+06	1.99581e+07	2.16564e+07	2.05134e+07	2.31278e+07	1.76246e+07	1.53573e+07	6.11892e+06	2.7494e+06	2.04859e+06	384205	0	357625	0	234236	0	185369	0	234051	217633	403108
IKVTVEHPDKL	45	55	2	0	639.874	5	8	6.3388	6.57358	641.543	2.57439	1	0	0.509458	-0.127533		1	0.150225		0	964045	7.07168e+06	1.29192e+07	1.08163e+07	3.87636e+06	686512	0	0	0	0	21620.1	0	0
TVEHPDKL	48	55	1	0	938.494	4	5					-1
TVEHPDKL	48	55	3	0	313.503	4	5	5.02287	5.21028	314.509	2.47124	0.4	0					0.299144		166934	3.19304e+06	8.7636e+06	5.8408e+06	1.05953e+06	1.95188e+06	0	0	2.15794e+06	0
TVEHPDKLEEKFPQVAATGDGPDIIF	48	73	3	0	951.815	7	21	10.0193	10.4703	954.9	7.5475	0.6	0					0.0724183		0	336557	2.1497e+06	2.07189e+06	1.35943e+07	5.88974e+07	1.11718e+08	1.96444e+08	2.67763e+08	2.82498e+08	2.62307e+08	2.00792e+08	1.34281e+08	6.83712e+07	3.67312e+07	1.03596e+07	1.77492e+06	875963	375232	0	0	313402	64007.6	434888	185048	22481.7	2.58265e+06	190406	644008
LEEKFPQVAATGDGPDIIFWAHDRFGGYAQSGLLAEIT	55	92	4	0	1030.77	9	34	12.2301	12.4968	1035.02	14.5104	1	0	0.962646	-0.0211798			0.129012		614516	557598	437502	223119	526072	124490	37057	10040.7	0	180165	1.05678e+06	9.79749e+06	3.93017e+07	9.02375e+07	1.62909e+08	2.42908e+08	3.19379e+08	3.57229e+08	3.10711e+08	2.2269e+08	1.39117e+08	2.7609e+07	1.3881e+07	7.44458e+06	1.11231e+07	4.40108e+06	2.70006e+06	1.19098e+06	756422	1.42771e+06
EEKFPQVAATGDGPDIIF	56	73	2	0	967.481	6	14	10.2523	11.0774	970.941	5.7585	1	0	0.895931	1.83834	1	1	0.45211		1.19243e+07	1.74693e+08	6.20733e+08	1.94034e+09	4.05267e+09	6.28456e+09	7.17551e+09	6.35231e+09	4.25837e+09	2.27896e+09	1.0493e+09	4.03715e+08	1.8115e+08	1.8718e+08	1.49457e+08	6.20276e+07	8.554e+06	7.88072e+06	1.47532e+08	6.478e+08	1.00685e+09
EEKFPQVAATGDGPDIIF	56	73	3	0	645.323	6	14	10.299	10.953	647.636	5.77677	1	0	0.901566	1.26866	1	1	0.479287		794384	1.06651e+07	6.59037e+07	1.96034e+08	4.08771e+08	5.92929e+08	6.50727e+08	5.47142e+08	3.63919e+08	1.81312e+08	7.62765e+07	2.091e+07	2.39537e+06	482262	163612	336970	0	605365	1.39191e+07	8.04653e+07	1.34803e+08
WAHDRFGG	74	81	2	0	473.22	4	6	6.38575	7.05997	474.554	2.10196	1	0	0.632615	1.33599	1	1	0.0590362		7.54666e+07	2.74668e+08	4.55449e+08	4.5835e+08	2.77117e+08	1.19887e+08	3.39775e+07	6.08511e+06	1.13193e+06	0	60130.9
WAHDRFGG	74	81	3	0	315.816	4	6	6.44832	6.95023	316.734	2.18927	1	0	0.695438	0.76215	1	1	0.0952016		2.94924e+06	2.58833e+07	4.78588e+07	4.54877e+07	3.31793e+07	8.40867e+06	1.13869e+06	1.31596e+06	0	0	1.0238e+06
WAHDRFGGY	74	82	1	0	1108.5	5	7	7.73098	8.0115	1111.8	2.62338	1	0	0.73813	0.0247809	1	1	0.238883		177225	2.03261e+07	5.35144e+07	7.47797e+07	6.52438e+07	3.71654e+07	8.02593e+06	180519	179345	0	0	0	581941
WAHDRFGGY	74	82	2	0	554.752	5	7	7.71537	8.38525	556.392	2.59996	1	0	0.72369	1.32156	1	1	0.0641715		9.6163e+07	3.75929e+08	8.05037e+08	1.09578e+09	9.13659e+08	5.34608e+08	2.17193e+08	6.28901e+07	9.70461e+06	712635	91156.8	649782	278184
WAHDRFGGY	74	82	3	0	370.17	5	7	7.71537	8.24502	371.267	2.60985	1	0	0.729787	0.854516	1	1	0.087272		7.5755e+06	5.6665e+07	1.30949e+08	1.70259e+08	1.51469e+08	8.85983e+07	2.17357e+07	5.25516e+06	605381	2.12931e+06	0	0	1.46453e+06
WAHDRFGGYAQSGL	74	87	1	0	1564.73	5	12	8.3541	8.74367	1571.18	5.51669	1	0	1.10489	0.38797	1	1	0.303824		0	0	251128	5.01606e+06	2.68828e+07	6.31156e+07	8.69034e+07	8.51925e+07	5.51525e+07	2.01123e+07	3.4713e+06	1.06966e+06	0	0	499908	231720	0	0
WAHDRFGGYAQSGL	74	87	2	0	782.868	5	12	8.2762	8.89913	786.163	5.65062	1	0	1.15307	1.16519	1	1	0.252198		5.77913e+07	2.71181e+08	8.24171e+08	2.08548e+09	4.26932e+09	7.24329e+09	9.51764e+09	9.39254e+09	7.01274e+09	4.0768e+09	1.92511e+09	7.22325e+08	3.379e+08	8.79355e+07	5.13072e+07	1.63446e+08	1.94771e+07	2.12332e+08
WAHDRFGGYAQSGL	74	87	3	0	522.248	5	12	8.2762	8.96122	524.398	5.51351	1	0	1.10374	1.37196	1	1	0.0314345		3.47038e+07	1.68853e+08	5.15808e+08	1.26993e+09	2.66833e+09	4.44232e+09	5.82652e+09	5.76385e+09	4.21798e+09	2.38267e+09	1.06842e+09	3.8191e+08	1.13023e+08	3.24007e+07	1.88009e+07	1.96389e+07	1.03263e+07	6.27682e+06
WAHDRFGGYAQSGLL	74	88	2	0	839.41	5	13	9.02332	10.0503	843.122	6.41338	1	0	1.24999	2.51099	1	0	0.50128		1.339e+07	1.09462e+08	2.9788e+08	7.38306e+08	1.44859e+09	2.41589e+09	3.37388e+09	4.28006e+09	4.50124e+09	3.70912e+09	2.22653e+09	9.26247e+08	3.06158e+08	8.08409e+07	6.35423e+07	9.46233e+07	1.01033e+08	5.7676e+07	3.48664e+07
WAHDRFGGYAQSGLL	74	88	3	0	559.943	5	13	9.33457	10.0503	562.16	5.64255	1	0	0.994016	1.47437	1	0	0.178178		8.22826e+06	7.14595e+07	2.25344e+08	5.43234e+08	1.08864e+09	1.79147e+09	2.35845e+09	2.41464e+09	1.93721e+09	1.2385e+09	6.03517e+08	2.32791e+08	7.33495e+07	2.00867e+07	1.39924e+07	1.59012e+07	1.71808e+07	1.31012e+07	5.7879e+06
WAHDRFGGYAQSGLLA	74	89	2	0	874.929	6	14	9.05438	9.50602	879.033	7.15236	0.6	1					0.460663		1.62855e+06	1.79713e+06	2.81797e+06	2.0906e+07	4.66911e+07	7.99265e+07	1.12105e+08	1.2696e+08	1.03549e+08	6.89044e+07	3.10982e+07	1.3668e+07	3.3692e+06	1.03107e+07	8.92636e+06	2.90248e+07	2.34339e+07	2.22315e+07	1.12961e+07	3.95297e+06	819726
WAHDRFGGYAQSGLLA	74	89	3	0	583.622	6	14	9.06992	9.64608	585.943	5.90646	0.6	0					0.579168		329952	206860	3.8672e+06	1.8899e+07	4.85336e+07	8.75909e+07	1.26263e+08	1.32167e+08	1.13313e+08	7.16174e+07	3.39637e+07	1.28916e+07	1.5629e+06	557485	669676	154813	333853	994547	149835	13227.1	4.51965e+06
YAQSGL	82	87	1	0	638.314	4	4	5.02287	5.69663	640.787	2.10039	1	0	1.38711	1.33449		1	0.279091		8.35593e+06	6.22875e+07	1.25276e+08	1.28865e+08	4.64555e+07	6.17464e+06	347133	2.67404e+06	54412.1
AQSGLL	83	88	1	0	588.335	3	4					-1
LAEITPDKA	88	96	1	0	957.525	4	6	5.27283	5.97818	961.132	3.04978	1	0	1.31458	1.43968	1	1	0.856111		5.11448e+06	4.26012e+07	1.1834e+08	2.03999e+08	2.05185e+08	1.34981e+08	5.09957e+07	1.12435e+07	363695	110579	92526.5
LAEITPDKA	88	96	2	0	479.266	4	6	4.99145	5.75917	481.184	3.27874	1	0	1.47931	1.64739	1	1	0.0329752		4.36066e+07	2.81645e+08	1.06866e+09	2.12652e+09	2.53131e+09	1.74775e+09	6.56185e+08	1.75109e+08	3.08042e+07	1.8736e+06	123879
LAEITPDKAFQDKL	88	101	2	0	794.933	5	11	8.41642	8.89913	797.937	5.06171	1	0	1.10675	0.698205	1	1	0.163538		3.12166e+06	3.43029e+06	3.03241e+07	1.17096e+08	2.72102e+08	4.3155e+08	5.04668e+08	3.94174e+08	2.01409e+08	7.79276e+07	1.96242e+07	9.75115e+06	3.67504e+06	9.57297e+06	4.85152e+06	6.02675e+06	1.05924e+07
LAEITPDKAFQDKL	88	101	3	0	530.291	5	11	8.71248	8.75925	532.174	4.70213	0.6	0					0.0218035		350560	766942	4.5091e+06	1.64088e+07	3.16836e+07	5.08399e+07	5.21121e+07	3.62789e+07	1.95944e+07	7.22802e+06	1.52158e+06	95223.7	83630.6	0	0	0	0
LAEITPDKAFQDKLYPFT	88	105	2	0	1049.05	6	14	10.0503	10.6416	1052.41	5.44488	0.6	0					0.154193		0	0	617262	4.28555e+07	1.09806e+08	2.77495e+08	3.39345e+08	3.71627e+08	2.78445e+08	1.63414e+08	6.30842e+07	1.52165e+07	2.5119e+06	1.33212e+06	0	939208	583918	0	424969	517987	7492.64
LAEITPDKAFQDKLYPFT	88	105	3	0	699.702	6	14	10.0193	10.7506	701.987	5.57134	0.6	0					0.237698		504866	389661	8.2805e+06	6.59232e+07	2.05338e+08	4.35836e+08	6.30842e+08	6.6628e+08	5.13227e+08	2.9904e+08	1.40601e+08	4.35319e+07	1.02e+07	2.16911e+06	5.60094e+06	4.33449e+06	2.96482e+06	704994	769373	716421	579360
LAEITPDKAFQDKLYPFTW	88	106	2	0	1142.09	6	15	11.7619	12.5756	1145.49	5.39283	1	0	0.672311	1.80043	1	1	0.121617		183897	1.98626e+07	5.40617e+06	5.45508e+07	1.40852e+08	2.89331e+08	4.12657e+08	4.55254e+08	3.30669e+08	2.21921e+08	1.00095e+08	3.71459e+07	4.39326e+06	3.01107e+06	899247	872416	591440	1.58735e+06	389494	432764	299956	675359
LAEITPDKAFQDKLYPFTW	88	106	3	0	761.728	6	15	12.1519	12.5598	763.993	5.37825	1	0	0.668114	0.448974	1	1	0.04706		544940	1.37531e+06	8.31323e+06	3.47165e+07	9.75916e+07	1.91145e+08	2.68878e+08	2.83117e+08	2.10039e+08	1.28987e+08	6.14312e+07	1.91232e+07	9.6738e+06	2.73581e+06	0	428939	312635	420459	263170	462408	735687	294515
LAEITPDKAFQDKLYPFTWD	88	107	2	0	1199.6	7	16	11.2173	12.0427	1203.13	5.56988	0.6	0					0.0768331		0	2.73977e+06	4.32374e+07	2.11935e+08	6.31809e+08	1.23634e+09	1.85088e+09	1.95773e+09	1.63415e+09	1.10474e+09	5.83854e+08	2.523e+08	1.02494e+08	3.01984e+07	1.42062e+07	1.59096e+06	3.60296e+06	883179	3.4662e+06	1.04502e+06	273308	204980	483996	25838.2
LAEITPDKAFQDKLYPFTWD	88	107	3	0	800.07	7	16	11.2328	12.0271	802.427	5.58881	0.6	0					0.030094		4.39825e+06	1.295e+07	1.61332e+08	6.69956e+08	1.83628e+09	3.62682e+09	5.45393e+09	6.0554e+09	5.04115e+09	3.27617e+09	1.71641e+09	7.7543e+08	3.05421e+08	1.32802e+08	5.2957e+07	2.14246e+07	1.01297e+07	3.91942e+06	3.04607e+06	5.57998e+06	913286	1.05724e+06	2.27247e+06	782777
LAEITPDKAFQDKLYPFTWDA	88	108	2	0	1235.12	7	17	11.2795	12.0894	1238.71	5.66659	1	0	0.559235	1.78822	1	0	0.245801		0	241243	4.00191e+06	5.72466e+07	1.91972e+08	4.16888e+08	5.94059e+08	6.78683e+08	5.75056e+08	3.78387e+08	2.055e+08	9.49279e+07	2.40662e+07	1.00216e+07	413126	1.99483e+06	212669	3.7228e+06	0	1.17922e+07	157956	2.88998e+06	179860	674193	451945
LAEITPDKAFQDKLYPFTWDA	88	108	3	0	823.749	7	17	11.3728	12.0582	826.352	6.28532	0.6	1					0.137844		853287	3.15796e+06	4.99178e+07	2.23581e+08	6.48896e+08	1.35416e+09	1.96543e+09	2.27718e+09	1.81748e+09	1.29842e+09	6.89601e+08	6.1729e+08	1.2686e+08	4.91549e+07	8.62705e+08	1.01278e+07	6.25756e+06	9.65804e+07	1.02615e+06	701989	3.35179e+06	641015	834323	2.36469e+06	823753
LAEITPDKAFQDKLYPFTWDAVRY	88	111	3	0	963.16	7	20					-1
LAEITPDKAFQDKLYPFTWDAVRYNGK	88	114	4	0	797.412	8	23	10.7662	11.2483	799.814	7.65759	0.6	0					0.0598714		3.7667e+06	1.19287e+06	1.23683e+07	1.5429e+07	1.76347e+07	2.02339e+08	4.80643e+08	8.99681e+08	1.31e+09	1.58567e+09	1.48733e+09	1.15571e+09	7.74864e+08	4.3259e+08	2.15079e+08	9.39579e+07	3.43048e+07	1.94437e+07	8.29768e+06	7.79268e+06	1.08601e+07	3.35893e+06	336100	539385	5.30564e+06	20885	336379	129442	1.76944e+07	5148.31
LAEITPDKAFQDKLYPFTWDAVRYNGKL	88	115	3	0	1100.57	8	24	10.8752	11.6839	1103.96	8.13392	1	0	0.583343	1.784	1	1	0.0646516		9.02452e+06	2.19398e+07	2.91032e+07	9.92607e+06	1.74489e+08	4.97832e+08	1.0689e+09	2.60717e+09	4.28467e+09	5.56359e+09	6.17908e+09	5.51377e+09	4.01926e+09	2.55587e+09	1.43483e+09	6.44971e+08	2.90904e+08	1.26332e+08	6.19636e+07	3.59415e+07	2.67211e+07	1.35912e+07	7.65857e+06	2.51511e+06	4.0793e+06	1.03449e+06	231308	310049	0	70661.5
LAEITPDKAFQDKLYPFTWDAVRYNGKL	88	115	4	0	825.683	8	24	10.8752	11.3728	828.225	8.14295	1	0	0.584968	0.747773	1	1	0.0421594		3.18128e+06	2.3516e+06	1.26557e+07	1.80995e+08	1.22792e+08	3.79839e+08	9.35478e+08	2.05214e+09	3.22561e+09	4.58424e+09	4.81943e+09	4.46192e+09	3.27782e+09	1.99899e+09	1.15438e+09	5.30821e+08	2.27735e+08	1.08566e+08	4.95735e+07	3.61585e+07	2.75553e+07	1.96529e+07	1.10729e+07	5.6729e+06	1.50705e+06	962448	1.73515e+06	309917	310433	296617
LAEITPDKAFQDKLYPFTWDAVRYNGKL	88	115	5	0	660.748	8	24	10.9219	11.5439	662.769	8.07986	1	0	0.573619	1.1622	1	1	0.0327108		599785	283791	1.30656e+06	4.46695e+06	2.03885e+07	7.21281e+07	1.9186e+08	4.01923e+08	6.84676e+08	8.95304e+08	9.59369e+08	8.81298e+08	6.37003e+08	4.00115e+08	2.08999e+08	9.02637e+07	3.77527e+07	9.56839e+06	4.72714e+06	2.40749e+06	1.76343e+06	1.60042e+06	535254	753899	570650	465305	372365	133790	71303.7	72144.8
AEITPDKA	89	96	1	0	844.441	4	5	3.60485	4.1866	847.814	2.8889	1	0	1.61454	1.02803		1	0.203153		416436	1.29066e+07	5.21452e+07	8.89362e+07	8.43145e+07	3.68214e+07	7.38337e+06	10161.8	66726.9	56635.1
AEITPDKAFQDKL	89	101	2	0	738.391	5	10	7.8557	8.12045	740.948	4.24064	1	0	0.950941	-0.0277297	1	1	0.185249		293662	109964	8.96548e+06	2.98375e+07	6.15349e+07	8.02026e+07	6.60351e+07	3.52877e+07	1.07977e+07	434694	0	0	0	0	368149	332373
AEITPDKAFQDKL	89	101	3	0	492.596	5	10	7.9492	8.32293	494.361	4.42061	1	0	1.02863	0.335238	1	1	0.142848		77761.5	652535	5.45711e+06	2.29316e+07	5.1946e+07	6.22308e+07	4.63489e+07	2.36191e+07	9.75732e+06	281053	67962.8	240714	0	0	5.93616e+06	40377.9
AEITPDKAFQDKLYPFT	89	105	2	0	992.507	6	13	9.77047	9.83272	995.703	5.17993	1	0	0.840392	-0.702153	1	1	0.178203		0	0	0	1.23573e+06	6.95819e+06	1.28932e+07	1.59782e+07	1.35615e+07	8.8944e+06	2.88997e+06	228373	0	0	0	289610	262672	0	0	264149	386764
AEITPDKAFQDKLYPFT	89	105	3	0	662.007	6	13	9.70827	9.87938	664.094	5.0502	1	0	0.797311	-0.339574	1	1	0.0771295		0	367912	630374	5.70668e+06	2.30952e+07	4.04713e+07	5.05449e+07	4.13642e+07	2.51461e+07	1.30216e+07	3.52395e+06	783437	118145	0	105500	0	150368	93231.2	191286	114530
AEITPDKAFQDKLYPFTW	89	106	2	0	1085.55	6	14	11.5439	12.1207	1088.72	5.0093	1	0	0.664908	1.01144	1	0	0.18453		373931	351936	2.33117e+06	2.175e+07	6.59746e+07	1.10377e+08	1.38169e+08	1.15965e+08	8.23113e+07	3.30296e+07	1.31221e+07	1.35313e+06	1.65231e+06	547020	0	28346.7	29263.2	506839	3.53372e+06	45483.7	865991
AEITPDKAFQDKLYPFTW	89	106	3	0	724.033	6	14	11.6061	12.2614	726.144	4.98754	1	0	0.658199	1.27282	1	0	0.135069		711354	600815	1.03909e+07	4.42313e+07	1.21924e+08	2.10662e+08	2.52449e+08	2.25646e+08	1.41646e+08	7.22106e+07	3.7408e+07	5.18862e+06	837412	3.69239e+06	175580	241369	1.04019e+06	454508	916644	901581	472558
AEITPDKAFQDKLYPFTWD	89	107	2	0	1143.06	6	15	10.9997	11.6528	1146.33	5.14269	1	0	0.60032	1.26566	1	0	0.105306		0	277569	1.50174e+06	1.06202e+08	2.81162e+08	5.24934e+08	6.6884e+08	5.89469e+08	4.32144e+08	2.35506e+08	1.02915e+08	2.97497e+07	3.75478e+06	4.10224e+06	0	442953	503654	2.84527e+06	0	6.43529e+06	520843	3.90739e+06
AEITPDKAFQDKLYPFTWD	89	107	3	0	762.376	6	15	10.9686	11.5906	764.532	5.06626	1	0	0.578322	1.16209	1	0	0.0936669		365919	7.00407e+06	7.62576e+07	2.92686e+08	7.38359e+08	1.27754e+09	1.63961e+09	1.50817e+09	1.014e+09	5.5282e+08	2.55991e+08	9.73624e+07	5.02688e+07	1.25904e+07	4.49204e+06	1.40639e+07	292684	324507	751295	369029	326709	1.2645e+06
AEITPDKAFQDKLYPFTWDA	89	108	2	0	1178.58	7	16					-1
AEITPDKAFQDKLYPFTWDA	89	108	3	0	786.055	7	16	10.8284	11.6372	789.169	7.89378	0.6	0					0.448738		867176	8.58573e+06	1.60546e+07	9.75541e+07	2.65537e+08	4.98556e+08	6.61921e+08	7.31397e+08	1.17333e+09	1.81657e+09	1.95542e+09	1.50397e+09	9.47818e+08	4.60602e+08	1.97474e+08	6.89411e+07	3.38013e+07	1.00919e+07	1.01881e+07	6.79664e+06	1.34203e+07	8.49443e+06	3.13501e+06	3.2324e+06
AEITPDKAFQDKLYPFTWDAVRYNGKL	89	115	3	0	1062.88	8	23	10.7662	11.4972	1066.06	7.57667	0.6	0					0.0445438		1.37011e+06	1.20635e+06	1.18526e+07	1.7834e+07	9.23827e+07	3.22086e+08	7.18304e+08	1.31668e+09	1.99719e+09	2.33379e+09	2.25066e+09	1.76149e+09	1.15785e+09	6.56226e+08	3.16569e+08	1.37383e+08	5.34004e+07	1.59208e+07	1.6727e+07	8.29539e+06	2.12084e+06	1.6347e+06	820573	572030	712266	0	796936	204683	963373	221996
AEITPDKAFQDKLYPFTWDAVRYNGKL	89	115	4	0	797.412	8	23	10.7662	11.2483	799.814	7.65759	0.6	0					0.0598714		3.7667e+06	1.19287e+06	1.23683e+07	1.5429e+07	1.76347e+07	2.02339e+08	4.80643e+08	8.99681e+08	1.31e+09	1.58567e+09	1.48733e+09	1.15571e+09	7.74864e+08	4.3259e+08	2.15079e+08	9.39579e+07	3.43048e+07	1.94437e+07	8.29768e+06	7.79268e+06	1.08601e+07	3.35893e+06	336100	539385	5.30564e+06	20885	336379	129442	1.76944e+07	5148.31
EITPDKAFQDKLYPFTWDAVRYNGKL	90	115	3	0	1039.2	8	22	10.8596	11.1862	1042.13	6.86982	1	0	0.468299	0.178316		1	0.243932		544690	3.86718e+07	223072	188538	5.18838e+06	7.83125e+06	3.02884e+07	4.9585e+07	8.97694e+07	9.85657e+07	8.95946e+07	6.51959e+07	3.7844e+07	2.44712e+07	3.76461e+06	1.17483e+06	1.10788e+06	659023	688056	350106	379297	0	736896	0	261748	199113	274458	276224	71347.3	0
ITPDKAFQDKLYPFTWDAVRYNGKL	91	115	3	0	996.187	7	21	11.0774	11.1085	999.105	6.92216	0.6	1					0.372112		0	0	0	245576	839065	2.26302e+06	4.45822e+06	8.25717e+06	1.1319e+07	5.4535e+06	5.94137e+06	1.82068e+06	801843	947888	0	0	715473	0	0	787875	0	0	621965	0	0	0	44696.8	0	300718
FQDKLYPFT	97	105	2	0	579.795	5	6					0
FQDKLYPFTW	97	106	1	0	1344.66	5	7	11.8088	12.0894	1347.49	1.96426	0.4	0					2.10334		182609	1.30821e+07	1.7883e+07	7.78994e+06	1.54976e+06	440707	0	476412	757942	246975	1.29343e+06	942335	1.09766e+06
FQDKLYPFTW	97	106	2	0	672.835	5	7	11.7775	12.6071	673.899	1.26788	1	0	-0.097833	1.85338	-1	1	0.0420388		1.22169e+08	5.76688e+08	7.18519e+08	4.57009e+08	1.91034e+08	5.86268e+07	1.14379e+07	1.46528e+06	1.02584e+06	154624	235250	361508	36662.2
FQDKLYPFTWD	97	107	1	0	1459.69	5	8	11.2173	11.4972	1462	1.39271	0.4	0					1.08354		621617	2.56099e+07	3.98382e+07	2.2802e+07	3.3842e+06	0	0	0	0	0	0	275076	1.60184e+06	695803
FQDKLYPFTWD	97	107	2	0	730.348	5	8	11.1706	11.8867	731.462	1.30752	1	0	-0.174178	1.47548	1	0	0.0352292		4.18195e+08	1.95106e+09	2.52408e+09	1.69151e+09	7.60871e+08	2.66208e+08	7.86136e+07	1.73454e+07	3.3702e+06	1.42002e+06	638340	458960	2.0489e+06	1.00188e+06
FQDKLYPFTWDA	97	108	2	0	765.867	5	9	11.1085	11.6372	767.02	1.34656	1	0	-0.233851	0.851518		0	0.069723		1.01399e+08	4.97413e+08	6.99455e+08	4.65067e+08	2.31616e+08	8.39258e+07	2.27368e+07	4.9615e+06	743745	704740	535750	660976	282160	878916	237842
FQDKLYPFTWDAVRYNGKL	97	115	2	0	1181.1	7	16					0
FQDKLYPFTWDAVRYNGKL	97	115	3	0	787.739	7	16	10.7039	11.5439	789.31	3.2488	0.6	0					0.340074		2.66468e+08	5.58172e+08	9.03796e+08	1.38258e+09	1.9649e+09	2.13431e+09	1.6494e+09	1.03763e+09	5.11181e+08	2.23539e+08	7.90952e+07	3.86706e+07	1.33651e+07	1.60543e+07	4.26539e+06	1.76383e+07	1.03443e+07	2.36472e+06	2.81422e+06	1.33778e+07	2.26751e+06	1.95299e+06	2.37098e+06	1.52675e+06
FQDKLYPFTWDAVRYNGKL	97	115	4	0	591.056	7	16	10.7506	11.3261	592.337	3.65657	1	0	0.10684	1.00727	1	1	0.100785		84438.1	3.49391e+06	5.04764e+07	1.61694e+08	2.66428e+08	3.14776e+08	2.41958e+08	1.49199e+08	6.60985e+07	2.34819e+07	5.14655e+06	1.62012e+06	535545	554600	0	374757	0	70460.8	0	90653	55256.4	101279	122504	70193.1
DKLYPFTWD	99	107	2	0	592.785	5	6	10.5326	10.8752	593.58	0.84685	0.4	0					0.76412		7.38598e+06	3.86003e+07	2.78412e+07	8.04997e+06	223232	0	0	79476.9	329325	553075	421289	66118.4
DKLYPFTWDA	99	108	2	0	628.303	5	7					0
DKLYPFTWDAVRYNGKL	99	115	3	0	696.03	6	14	10.3613	10.7039	697.556	3.29429	0.6	0					0.0841361		540568	830450	1.34276e+07	3.99299e+07	6.994e+07	5.8034e+07	3.47885e+07	1.63449e+07	2.59136e+06	134570	334582	101621	77261.2	1.25078e+06	304019	0	0	0	0	0	0
YPFTWD	102	107	1	0	828.356	4	4	10.3301	10.8752	829.497	0.609962	0.4	0					0.0860944		1.21336e+08	2.69108e+08	1.32068e+08	3.03893e+07	297121	76807.9	170533	177507	143668
YPFTWDAVRYNGKL	102	115	2	0	865.438	6	12	10.3769	10.7662	867.92	3.88799	0.6	1					0.242071		0	2.95044e+06	3.46445e+07	9.1364e+07	1.22813e+08	9.45024e+07	6.03985e+07	4.7772e+07	3.99889e+07	1.36983e+07	2.12644e+06	596051	222403	0	744351	593349	1.87854e+06	39738	870260
YPFTWDAVRYNGKL	102	115	3	0	577.295	6	12	10.1902	10.7195	578.769	3.34834	0.6	0					0.197805		89223.7	5.13472e+06	5.39836e+07	1.42972e+08	1.90311e+08	1.45669e+08	8.45126e+07	2.66685e+07	4.69968e+06	3.09097e+06	225426	172041	469727	65380.9	250656	3.79046e+06	449247	81896.9	3.59869e+06
WDAVRYNGKL	106	115	2	0	611.322	5	8	7.8713	8.44757	612.891	2.40157	0.6	0					0.0554175		3.15806e+07	2.38239e+08	7.33032e+08	9.9376e+08	6.9661e+08	2.89984e+08	8.12245e+07	2.20792e+07	2.5068e+06	849898	479409	1.04991e+06	5.98726e+06	282984
DAVRYNGKL	107	115	1	0	1035.56	4	7	5.94682	6.40138	1038.63	2.47048	1	0	0.643833	0.604452	1	1	0.238118		598900	1.01218e+07	5.23503e+07	7.40117e+07	4.62646e+07	1.5466e+07	2.30211e+06	34878.1	128417	108423	89672.3	0
DAVRYNGKL	107	115	2	0	518.283	4	7	5.86853	6.49527	519.783	2.40063	1	0	0.600754	1.17785	1	1	0.034358		5.52927e+07	4.35838e+08	1.25195e+09	1.66253e+09	1.03002e+09	3.89934e+08	1.06317e+08	2.26294e+07	1.94561e+06	191878	493860	29877.1
AVRYNGKL	108	115	1	0	920.531	4	6	5.66532	6.30755	923.521	2.4483	1	0	0.881807	1.22947	1	1	0.0985714		1.04591e+07	1.07468e+08	3.1823e+08	4.1904e+08	2.63794e+08	9.558e+07	2.36539e+07	2.33084e+06	0	95544.5	145967
AVRYNGKL	108	115	2	0	460.769	4	6	5.66532	6.26063	462.304	2.52814	1	0	0.939253	1.07322	1	1	0.0216742		3.04967e+08	2.07194e+09	6.1584e+09	8.64103e+09	5.71852e+09	2.30324e+09	5.91074e+08	1.23253e+08	1.9846e+07	1.12479e+06	47424.8
AVRYNGKLIAYPIAVEA	108	124	3	0	616.684	6	14	8.66573	8.80595	617.998	2.81924	1	0	-0.0104176	-0.442486		1	0.202761		127934	1.17775e+06	8.25273e+06	1.43497e+07	1.37599e+07	8.25342e+06	1.0785e+06	721664	148698	177641	0	0	243008	0	85579.5	194587	118563	423962	276709	0	91663.2
VRYNGKL	109	115	2	0	425.251	4	5	5.49255	6.15093	426.699	2.39574	1	0	1.18874	1.28326	1	1	0.0358469		1.43476e+08	9.36804e+08	2.50942e+09	3.29814e+09	1.94036e+09	6.12872e+08	1.38661e+08	2.29066e+07	7.09149e+06	65240.6
VRYNGKL	109	115	3	0	283.836	4	5	5.49255	6.05665	284.784	2.34411	1	0	1.14416	0.969251	1	1	0.0272368		1.36771e+07	1.38319e+08	3.86038e+08	4.84217e+08	2.60839e+08	7.99911e+07	1.77493e+07	30946.6	0	0
RYNGKL	110	115	2	0	375.716	4	4	5.524	6.18233	376.967	2.06213	1	0	1.34582	1.28309		1	0.118783		4.93387e+06	4.70452e+07	1.06249e+08	9.33735e+07	4.35478e+07	6.46633e+06	534149	688381	21330.4
IAYPIA	116	121	1	0	647.376	4	3	6.82453	7.6529	647.813	0.0314226	1	0	-0.834537	1.84939	1	1	0.0208882		4.43172e+09	1.78717e+09	4.08277e+08	8.99376e+07	1.07433e+07	1.69195e+06	73076	256826
IAYPIA	116	121	2	0	324.192	4	3	6.80883	7.63727	324.37	-0.0481279	1	0	-0.949011	1.84961	1	1	0.0431915		4.97258e+08	1.92694e+08	2.85268e+07	1.00896e+06	411142	24600	270931	0
IAYPIAV	116	122	2	0	373.726	4	4	8.432	8.8836	373.976	0.0319668	1	0	-0.845254	0.594571		1	0.0749446		2.18841e+08	1.35105e+08	2.15076e+07	1.94226e+06	0	536909	60245	192214	0
IAYPIAVE	116	123	1	0	875.487	4	5	7.59032	8.3541	876.16	0.134879	1	0	-0.763299	1.63429	1	1	0.0654748		2.05425e+09	1.26009e+09	4.47953e+08	1.09158e+08	2.40007e+07	4.84454e+06	596144	489877	732491	12348.8
IAYPIAVE	116	123	2	0	438.247	4	5	7.59032	8.33852	438.546	0.0598591	1	0	-0.828072	1.58239	1	1	0.0375593		8.31944e+08	4.88152e+08	1.52542e+08	2.91823e+07	1.99357e+06	260727	194085	249968	469143	0
IAYPIAVEA	116	124	1	0	946.524	4	6	7.77777	8.75925	947.255	0.152504	1	0	-0.770028	2.35934	1	1	0.467168		1.18365e+10	7.63355e+09	2.76464e+09	7.65313e+08	2.07553e+08	9.08741e+07	3.17443e+07	6.22454e+06	1.00232e+06	693258	400102
IAYPIAVEA	116	124	2	0	473.766	4	6	7.77777	8.57222	474.109	0.107882	1	0	-0.802133	1.73643	1	1	2.01109		6.43035e+09	4.11085e+09	1.45981e+09	3.47917e+08	7.06735e+07	2.00762e+07	5.87713e+06	1.52004e+06	173417	763913	41669.2
IAYPIAVEAL	116	125	2	0	530.308	4	7	9.91048	10.7817	530.636	0.00628431	0.6	0					0.116308		3.25078e+08	2.21007e+08	7.72742e+07	1.0877e+07	907786	89407.9	77906.6	0	317971	0	112686	0
EALSLIYNKDLLPNPPKTWEEIPALDKELKAKGKSALM	123	160	4	0	1066.84	9	32					-1
ALSLIYNKDLLPNPPKT	124	140	2	0	949.043	6	12	9.24107	9.25663	950.889	2.54246	0.3	0					0.160812		911519	1.61489e+06	4.1169e+06	7.43321e+06	8.68643e+06	7.54669e+06	2.34609e+06	205032	166060	0	0	0	0	0	0	0	0	0	0
ALSLIYNKDLLPNPPKT	124	140	3	0	633.031	6	12	8.72807	9.101	634.446	3.09398	1	0	0.233312	0.332573	0	0	0.113385		5.04519e+07	4.47474e+07	1.96639e+08	4.16621e+08	6.31331e+08	5.75721e+08	3.18281e+08	1.01215e+08	2.61933e+07	4.87374e+06	1.44419e+06	543052	573509	132443	969974	218193	528432	21838.1	113013
ALSLIYNKDLLPNPPKTWEEIPAL	124	147	3	0	912.505	7	18	11.3728	12.1051	913.717	1.95785	1	0	-0.410195	1.52944		-1	0.14557		4.54268e+06	7.9972e+07	2.00537e+08	2.74467e+08	2.32893e+08	1.46301e+08	7.15346e+07	2.81138e+07	5.32314e+06	2.37581e+06	1.40616e+06	1.21268e+06	223361	1.15657e+06	1.11767e+06	568597	399551	568641	260314	394018	133700	560696	883989	6564.91	880850	624625
LSLIYNKDLLPNPPKT	125	140	2	0	913.525	6	11	8.8836	9.38135	914.904	1.64957	1	0	-0.232369	0.748273	1	0	0.116944		9.44552e+06	1.04684e+08	2.25382e+08	2.23319e+08	1.325e+08	5.10139e+07	5.52386e+06	563743	13289.6	288208	15372.4	188763	0	305274	411439	0	187754	463412
LSLIYNKDLLPNPPKT	125	140	3	0	609.352	6	11	8.68133	9.31897	610.297	1.72465	1	0	-0.202902	1.21415	1	0	0.0741348		2.49523e+07	2.07004e+08	4.39886e+08	4.08979e+08	2.51896e+08	1.08539e+08	3.10719e+07	6.36469e+06	1.48063e+06	2.55575e+06	833377	1.22114e+06	957465	317875	574071	799049	373351	489106
LSLIYNKDLLPNPPKTW	125	141	3	0	671.379	6	12					-1
LSLIYNKDLLPNPPKTWEEIPAL	125	147	2	0	1332.74	7	17	11.3416	11.8867	1334.45	1.78421	1	0	-0.426667	0.905916	1	1	0.138037		1.048e+06	6.94169e+07	1.89039e+08	2.41683e+08	2.05828e+08	1.27522e+08	4.7684e+07	1.25064e+07	2.63901e+06	304063	757301	313061	215011	502945	0	275741	35937.1	55970.8	0	0	356406	0	228179	0	0
LSLIYNKDLLPNPPKTWEEIPAL	125	147	3	0	888.826	7	17	11.2795	12.0738	890.039	2.00197	1	0	-0.371369	1.73621	1	1	0.0292964		1.34867e+08	9.19586e+08	2.22802e+09	2.80343e+09	2.36731e+09	1.53576e+09	8.2092e+08	4.01806e+08	1.62159e+08	6.89381e+07	1.96328e+07	1.08125e+07	1.56156e+07	4.34027e+06	3.34432e+06	3.19357e+07	1.59253e+06	1.36816e+06	1.97313e+06	369718	368032	296499	1.13088e+06	0	582123
LSLIYNKDLLPNPPKTWEEIPALDKELKAKGKSAL	125	159	4	0	984.058	9	29	10.4859	10.6416	986.252	6.38846	0.6	0					0.0528552		228546	26436.7	1.1444e+06	927987	3.69209e+06	1.59568e+07	4.71639e+07	6.15443e+07	6.6665e+07	6.80029e+07	6.49196e+07	3.87739e+07	2.23492e+07	1.08573e+07	5.46465e+06	1.94489e+06	495345	303268	17362.3	43912.1	246144	198905	27754.6	22461.6	0	0	0	0	0	0
LSLIYNKDLLPNPPKTWEEIPALDKELKAKGKSALM	125	160	3	0	1355.42	9	30	10.5482	11.0308	1358.45	6.54011	1	0	0.0613723	0.697705	1	1	0.116868		0	0	0	1.18903e+06	1.30814e+07	4.32967e+07	1.14573e+08	2.00355e+08	2.58685e+08	2.73586e+08	2.34087e+08	1.68461e+08	1.00274e+08	5.19493e+07	2.46485e+07	6.07543e+06	2.89817e+06	0	248085	0	0	0	390366	41781.9	26150.2	233600	721959	0	0	308510
LSLIYNKDLLPNPPKTWEEIPALDKELKAKGKSALM	125	160	4	0	1016.82	9	30	10.4859	11.0929	1019.19	6.9629	1	0	0.122212	1.11224	1	1	0.298323		0	862508	3.14051e+06	3.25377e+07	1.36942e+08	4.17098e+08	8.80986e+08	1.43669e+09	1.86416e+09	1.84418e+09	1.66774e+09	1.17667e+09	7.96329e+08	4.62306e+08	2.55747e+08	1.40012e+08	6.88861e+07	3.45061e+07	1.35727e+07	6.64121e+06	1.60898e+07	6.83476e+06	2.46313e+06	3.07777e+06	1.17567e+08	2.25643e+06	2.63946e+06	581238	7.95572e+07	230497
LSLIYNKDLLPNPPKTWEEIPALDKELKAKGKSALM	125	160	5	0	813.656	9	30	10.4859	11.2017	815.497	6.6744	1	0	0.0806969	1.4746	1	1	0.087382		837241	1.0557e+06	3.06357e+06	1.43712e+07	7.22286e+07	2.29475e+08	4.75105e+08	8.16943e+08	1.02411e+09	1.04727e+09	9.10126e+08	6.6346e+08	4.29797e+08	2.54057e+08	1.35614e+08	7.77217e+07	3.7088e+07	1.61885e+07	5.2576e+06	2.57829e+06	3.44627e+06	6.14595e+06	2.33676e+06	1.73705e+06	1.50681e+06	2.23864e+06	694964	950241	974871	495334
LSLIYNKDLLPNPPKTWEEIPALDKELKAKGKSALM	125	160	7	0	581.471	9	30	10.5793	10.844	582.785	6.67032	1	0	0.0801099	-0.0279518	1	1	0.0826513		75700	0	0	442978	1.59693e+06	7.0136e+06	1.93758e+07	3.71972e+07	4.75705e+07	4.95373e+07	4.01543e+07	3.19746e+07	1.55237e+07	1.01491e+07	4.56701e+06	2.79906e+06	238070	93449.3	70082.2	180363	127898	57184.8	71149.2	67771	0	0	0	58456.4	0	126274
LSLIYNKDLLPNPPKTWEEIPALDKELKAKGKSALMF	125	161	5	0	843.07	9	31					-1
SLIYNKDLLPNPPKT	126	140	2	0	856.983	6	10	8.12045	8.46313	858.707	2.41314	0.4	1					0.155358		5.3176e+06	7.6523e+07	1.24838e+08	1.41367e+08	6.16826e+07	6.58466e+07	7.10716e+06	6.20605e+07	157573	1.11653e+07	146822	338176	0	0	0	116445	0
SLIYNKDLLPNPPKT	126	140	3	0	571.658	6	10	8.07375	8.54105	572.527	1.57211	0.6	0					0.0716787		6.93673e+06	8.33988e+07	1.51032e+08	1.32981e+08	6.91534e+07	2.50468e+07	5.76495e+06	439065	445023	0	0	240143	0	86514.8	195766	145811	0
SLIYNKDLLPNPPKTWEEIPAL	126	147	2	0	1276.19	7	16	10.9374	11.5283	1277.86	1.77071	1	0	-0.401991	1.05862	1	0	0.196203		4.91849e+06	7.46042e+07	1.81325e+08	2.28912e+08	1.81769e+08	1.03605e+08	4.08469e+07	8.03117e+06	1.73384e+06	1.36825e+06	0	0	0	446224	0	738177	1.13546e+06	452826	498771	0	0	0	531113	0
SLIYNKDLLPNPPKTWEEIPAL	126	147	3	0	851.132	7	16	10.8284	11.5128	852.325	2.01849	1	0	-0.335137	1.3698	1	1	0.0818434		1.17098e+08	6.22437e+08	1.38665e+09	1.6774e+09	1.37582e+09	8.32228e+08	4.35054e+08	1.90358e+08	7.41202e+07	2.02764e+07	8.9026e+06	4.37414e+06	7.4345e+06	1.43515e+07	1.36487e+06	5.69392e+07	726424	135401	1.401e+07	498314	0	924705	654508	301044
SLIYNKDLLPNPPKTWEEIPALDKELKAKGKSALM	126	160	3	0	1317.73	9	29	10.299	10.6416	1320.7	6.4551	1	0	0.0811705	0.231604	1	1	0.104086		26564	0	0	296954	5.43613e+06	3.23647e+07	8.59411e+07	1.31175e+08	1.77686e+08	1.75039e+08	1.47044e+08	1.01576e+08	6.3996e+07	2.24938e+07	6.86808e+06	1.34837e+06	309910	0	667283	609194	0	408037	0	0	0	673931	0	0	0	15487.9
SLIYNKDLLPNPPKTWEEIPALDKELKAKGKSALM	126	160	4	0	988.547	9	29	10.2368	10.8129	990.791	6.51422	0.6	0					0.0675871		2.06915e+06	160201	3.31803e+06	1.6035e+07	9.17296e+07	2.68954e+08	5.76385e+08	9.21073e+08	1.15378e+09	1.15798e+09	9.61186e+08	6.67328e+08	4.21995e+08	2.33637e+08	1.33351e+08	5.37122e+07	2.81608e+07	8.61083e+06	4.36275e+06	1.64429e+06	1.77856e+06	2.03295e+06	1.38584e+06	685044	1.17725e+06	854403	461343	435650	15631.4	249218
SLIYNKDLLPNPPKTWEEIPALDKELKAKGKSALM	126	160	5	0	791.039	9	29					-1
LIYNKDLLPNPPKT	127	140	2	0	813.467	5	9	7.76215	8.02707	814.751	1.5828	1	0	-0.120535	-0.0271746	1	1	0.270917		649501	1.20463e+07	2.51033e+07	2.03496e+07	1.02473e+07	2.02324e+06	128499	0	0	0	377216	141729	0	132864	0
LIYNKDLLPNPPKT	127	140	3	0	542.647	5	9	7.68415	7.93363	543.459	1.45023	1	0	-0.184122	-0.0785751	1	1	0.308055		1.05171e+06	1.03284e+07	2.47576e+07	1.67542e+07	6.78483e+06	1.21194e+06	0	0	138194	0	0	331411	0	84211.4	0
LIYNKDLLPNPPKTWEEIPA	127	146	3	0	784.426	7	14	10.299	11.1862	785.531	1.87053	0.6	0					0.0164303		7.51709e+08	4.46199e+09	9.99118e+09	1.14302e+10	8.6375e+09	4.96348e+09	2.37056e+09	1.01814e+09	3.95539e+08	1.5334e+08	6.59925e+07	3.76811e+07	3.31727e+07	1.04924e+07	4.62031e+06	4.65423e+07	1.98819e+06	2.53661e+06	2.84316e+06	4.87642e+06	832008	101183
LIYNKDLLPNPPKTWEEIPAL	127	147	2	0	1232.68	7	15	10.9841	11.1862	1234.32	1.76647	1	0	-0.37136	-0.23644	1	1	0.722013		1.48841e+06	1.79577e+06	1.87998e+07	2.07961e+07	1.50356e+07	2.14524e+06	1.00809e+06	0	557888	0	0	0	0	630133	0	256727	0	0	333128	0	267152	0	0
LIYNKDLLPNPPKTWEEIPAL	127	147	3	0	822.121	7	15					-1
LIYNKDLLPNPPKTWEEIPALDKELKAKGKSALM	127	160	5	0	773.633	9	28	10.299	10.5949	775.449	6.66552	1	0	0.147931	0.0761259		1	0.0762071		310217	14687.9	939364	704183	1.33676e+06	2.37661e+07	5.70063e+07	9.46512e+07	1.06946e+08	1.13658e+08	8.92048e+07	5.99496e+07	3.67301e+07	1.861e+07	1.27922e+07	8.9288e+06	821805	360232	0	152120	3.9428e+06	0	296652	0	165537	532680	17879.9	135919	334614	315925
IYNKDLLPNPPKT	128	140	2	0	756.925	5	8	6.74587	7.35613	758.194	1.6248	1	0	-0.00296854	1.12301	1	1	0.035786		1.48191e+08	8.11112e+08	1.47648e+09	1.16923e+09	6.04361e+08	2.36112e+08	7.33161e+07	1.94408e+07	4.33197e+06	563312	98412.5	46287.3	15454	161117
IYNKDLLPNPPKT	128	140	3	0	504.952	5	8	6.74587	7.35613	505.789	1.5989	1	0	-0.0169452	1.12301	1	1	0.0300188		1.20547e+08	6.62577e+08	1.16445e+09	9.48927e+08	4.69689e+08	1.7503e+08	5.32072e+07	1.36515e+07	2.17818e+06	501457	250799	0	42838.6	607650
IYNKDLLPNPPKTW	128	141	3	0	566.979	6	9					-1
IYNKDLLPNPPKTWEEIPAL	128	147	2	0	1176.14	7	14	10.299	10.9063	1177.76	1.81331	1	0	-0.320606	1.11313	1	1	0.0614559		1.24509e+08	7.9437e+08	1.78839e+09	1.97228e+09	1.55086e+09	8.81904e+08	4.06538e+08	1.66806e+08	5.38213e+07	1.01837e+07	914430	241427	439364	114799	1.52384e+06	4.6052e+06	1.40033e+06	1.13178e+06	291238	129217	5221.05	155794
IYNKDLLPNPPKTWEEIPAL	128	147	3	0	784.426	7	14	10.299	11.1862	785.531	1.87053	1	0	-0.30296	2.04533	1	1	0.0164303		7.51709e+08	4.46199e+09	9.99118e+09	1.14302e+10	8.6375e+09	4.96348e+09	2.37056e+09	1.01814e+09	3.95539e+08	1.5334e+08	6.59925e+07	3.76811e+07	3.31727e+07	1.04924e+07	4.62031e+06	4.65423e+07	1.98819e+06	2.53661e+06	2.84316e+06	4.87642e+06	832008	101183
IYNKDLLPNPPKTWEEIPAL	128	147	4	0	588.572	7	14	10.5482	10.7039	589.392	1.83848	1	0	-0.312841	-0.390919	1	1	0.13796		0	4.16335e+06	1.12959e+07	1.5895e+07	9.16225e+06	4.7659e+06	1.10879e+06	247329	0	0	84221.5	149172	0	164164	72556.1	207996	0	0	75941	101701	0	0
IYNKDLLPNPPKTWEEIPALD	128	148	2	0	1233.65	7	15	10.1435	10.3925	1235.36	1.92491	1	0	-0.325762	-0.0804624	1	1	0.382616		350480	2.56803e+06	1.9137e+07	2.54131e+07	2.50983e+07	8.97865e+06	2.47252e+06	0	0	0	0	275638	299498	204725	307721	0	0	0	0	0	0	0	0
IYNKDLLPNPPKTWEEIPALD	128	148	3	0	822.769	7	15	10.128	10.4392	823.913	1.92986	0.6	0					0.0817463		5.91171e+06	7.06419e+07	1.72123e+08	2.08796e+08	1.68547e+08	9.88338e+07	4.64826e+07	1.50591e+07	7.00407e+06	1.34274e+06	241021	460685	18772.4	405311	385650	0	23598.9	280734	344941	16977.2	1.36879e+06	556022	118666
IYNKDLLPNPPKTWEEIPALDKE	128	150	3	0	908.481	7	17					-1
IYNKDLLPNPPKTWEEIPALDKELKAKGKSAL	128	159	3	0	1207.34	8	26	9.73935	9.9882	1210.22	6.4438	1	0	0.19017	-0.0806844	1	1	0.151361		0	0	0	0	3.51174e+06	1.72007e+07	4.72945e+07	6.55581e+07	8.78202e+07	7.46078e+07	5.65782e+07	4.51775e+07	1.63696e+07	3.82351e+06	4.27969e+06	0	812183	0	0	67613.3	269620	211883	343608	0	0	956818	0	612643	0	0
IYNKDLLPNPPKTWEEIPALDKELKAKGKSAL	128	159	4	0	905.758	8	26	9.64608	10.0814	907.985	6.72007	1	0	0.236043	0.54034	1	1	0.223187		399962	458164	206743	7.38331e+06	4.17609e+07	1.39748e+08	2.9351e+08	4.46582e+08	5.30789e+08	4.85341e+08	3.8918e+08	2.45216e+08	1.45366e+08	7.67503e+07	3.56164e+07	1.43787e+07	3.42909e+06	1.29195e+06	3.09556e+06	1.5973e+06	0	522725	1.45834e+06	515697	405938	0	3.87419e+07	315990	76057	292300
IYNKDLLPNPPKTWEEIPALDKELKAKGKSALM	128	160	3	0	1251.02	9	27	9.77047	10.6416	1253.95	6.45651	1	0	0.152575	1.99188	1	1	0.0751096		0	337424	1.39886e+06	1.62733e+07	1.4214e+08	4.31106e+08	9.09397e+08	1.40436e+09	1.73066e+09	1.71709e+09	1.35255e+09	9.11272e+08	5.51289e+08	3.04575e+08	1.43452e+08	6.29239e+07	1.49188e+07	3.59164e+06	2.61546e+06	0	0	637078	584949	564812	4.37954e+06	359743	249961	264343	1.11242e+06	901357
IYNKDLLPNPPKTWEEIPALDKELKAKGKSALM	128	160	4	0	938.518	9	27	9.77047	10.5949	940.747	6.57537	1	0	0.17158	1.8364	1	1	0.0342609		1.55606e+06	4.42169e+06	3.57453e+07	2.04013e+08	7.87446e+08	2.18574e+09	4.42106e+09	7.07957e+09	8.92854e+09	8.53616e+09	6.81139e+09	4.82037e+09	2.79295e+09	1.64405e+09	8.72865e+08	4.47518e+08	2.34395e+08	1.19529e+08	5.90433e+07	4.22537e+07	5.28801e+07	3.64605e+07	3.30817e+07	2.1902e+07	3.0814e+07	6.36883e+06	2.86319e+06	1.40596e+06	2.08743e+06	0
IYNKDLLPNPPKTWEEIPALDKELKAKGKSALM	128	160	5	0	751.016	9	27	9.83272	10.5793	752.796	6.55923	1	0	0.168999	1.57712	1	1	0.042721		1.87093e+06	3.23982e+06	7.4577e+06	8.11524e+07	3.22294e+08	9.84875e+08	2.07047e+09	3.23959e+09	3.9368e+09	3.84143e+09	3.06927e+09	2.05189e+09	1.27684e+09	6.90534e+08	3.71247e+08	1.82946e+08	8.74367e+07	1.02831e+08	1.57632e+07	1.38239e+07	1.16444e+07	1.26739e+07	1.73387e+07	4.55702e+06	6.21869e+06	2.79206e+06	881253	2.19144e+06	2.3834e+06	128255
IYNKDLLPNPPKTWEEIPALDKELKAKGKSALM	128	160	6	0	626.014	9	27	9.83272	10.5171	627.494	6.53759	1	0	0.16554	1.36969	1	1	0.0338842		241331	914962	3.1682e+06	2.23392e+07	9.69802e+07	3.0903e+08	7.00443e+08	1.10707e+09	1.36289e+09	1.31631e+09	1.07129e+09	7.49264e+08	4.36901e+08	2.39387e+08	1.2392e+08	5.90226e+07	2.48475e+07	1.12375e+07	4.27645e+06	2.72679e+06	3.15242e+06	3.18656e+06	2.07304e+06	2.64748e+06	794378	866793	884803	300625	410097	0
IYNKDLLPNPPKTWEEIPALDKELKAKGKSALMF	128	161	3	0	1300.04	9	28	10.6416	11.0308	1303.2	7.01803	1	0	0.202281	0.386582	1	0	0.319744		0	0	317500	391399	2.19435e+06	1.78433e+07	5.98034e+07	1.17058e+08	1.64287e+08	1.92814e+08	1.76323e+08	1.30813e+08	9.35352e+07	4.4328e+07	1.7008e+07	4.03261e+06	754177	0	0	260903	301782	0	0	596873	0	266912	0	0	0	498008
IYNKDLLPNPPKTWEEIPALDKELKAKGKSALMF	128	161	4	0	975.285	9	28	10.5949	11.1551	977.688	7.16287	1	0	0.224613	0.956151	1	0	0.0920825		359030	3.22473e+06	1.01835e+06	8.08746e+06	3.80256e+07	1.47239e+08	3.43373e+08	6.53691e+08	9.12268e+08	1.00625e+09	9.71898e+08	7.44249e+08	5.24344e+08	2.99555e+08	1.70486e+08	8.26506e+07	4.13867e+07	1.74933e+07	5.63473e+06	1.89542e+06	2.49443e+06	1.91958e+06	1.99053e+06	1.41752e+06	1.68491e+06	575974	1.7431e+06	712490	429384	411104
IYNKDLLPNPPKTWEEIPALDKELKAKGKSALMF	128	161	5	0	780.43	9	28					-1
IYNKDLLPNPPKTWEEIPALDKELKAKGKSALMF	128	161	6	0	650.526	9	28	10.5949	11.0308	652.117	7.10156	1	0	0.215161	0.542061	1	0	0.0596422		0	95208.9	298444	395737	2.15962e+06	1.49902e+07	4.45154e+07	8.62943e+07	1.22746e+08	1.42103e+08	1.32591e+08	1.03309e+08	6.63298e+07	3.77593e+07	1.61143e+07	8.25141e+06	2.51849e+06	2.13336e+06	508262	507593	162059	202815	369358	212331	68386.5	542875	0	112381	0	107833
YNKDLLPNPPKTWEEIPAL	129	147	3	0	746.732	6	13					-1
WEEIPAL	141	147	1	0	857.44	4	4	9.92603	10.9063	858.151	0.183127	1	0	-0.682114	2.35529	1	1	0.312418		8.54063e+08	5.50074e+08	1.95695e+08	3.84371e+07	6.43628e+06	5.55313e+06	6.09436e+06	1.43252e+06	2.2382e+06
WEEIPAL	141	147	2	0	429.224	4	4	10.0037	10.6572	429.441	-0.0924386	1	0	-0.979519	1.26683	1	1	0.881514		5.47685e+07	2.95449e+07	3.22271e+06	177617	119821	0	0	0	137733
WEEIPALDKELKAKGKSALM	141	160	2	0	1129.12	7	17	9.35015	9.50602	1132.27	4.88847	1	0	0.361637	-0.390364	1	1	0.259149		0	210147	1.42053e+06	8.14045e+06	3.11355e+07	5.09011e+07	5.71449e+07	4.2867e+07	2.61942e+07	1.17707e+07	1.88378e+06	618156	0	0	0	0	0	270490	0	1.16058e+06	0	1.14308e+06	18243.7	2.10448e+06	16315.8
WEEIPALDKELKAKGKSALM	141	160	3	0	753.08	7	17	9.27222	9.80158	755.11	4.66329	1	0	0.304453	0.853572	1	1	0.0715415		44512.2	1.05317e+07	6.8375e+07	2.88048e+08	7.10843e+08	1.14591e+09	1.22951e+09	9.49438e+08	5.82175e+08	3.00706e+08	1.3017e+08	5.17429e+07	2.10944e+07	8.51593e+06	3.77154e+06	2.10183e+06	1.70013e+06	388560	149578	695910	411804	43208.9	522154	2.05233e+06	166510
WEEIPALDKELKAKGKSALM	141	160	4	0	565.062	7	17	9.27222	9.78602	566.566	4.59051	1	0	0.285972	0.801727	1	1	0.0842726		0	484591	8.88871e+06	4.71246e+07	1.30868e+08	2.02165e+08	2.29115e+08	1.74807e+08	1.00494e+08	4.37421e+07	1.61956e+07	4.80969e+06	1.21626e+06	497102	185079	0	77840.9	249355	20471.5	367816	0	324975	0	745116	103282
WEEIPALDKELKAKGKSALMF	141	161	3	0	802.103	7	18	10.4236	10.7973	804.223	4.82725	1	0	0.277988	0.335127		0	0.252689		1.23537e+06	2.91911e+07	2.47691e+06	1.09526e+07	5.16487e+07	8.32126e+07	1.15479e+08	1.10525e+08	8.14779e+07	4.1133e+07	1.76868e+07	3.85201e+06	1.54408e+06	2.80859e+06	252350	578504	662427	194079	638203	0	142722	749994	309720	25031.4	203859	362092
EEIPAL	142	147	1	0	671.361	4	3	7.8557	7.91803	671.721	-0.0345191	1	0	-0.929428	-0.701875		1	0.231677		2.08324e+07	6.03197e+06	364177	83247.9	112038	3999.62	420191	0
EEIPALDKELKAKGKSALM	142	160	3	0	691.054	6	16	8.13602	8.432	693.045	4.68391	1	0	0.38403	0.0762924		1	0.169727		116143	1.50286e+06	497479	1.80605e+07	5.08939e+07	7.81864e+07	7.46589e+07	5.35568e+07	2.98256e+07	1.12643e+07	1.50321e+06	126913	0	145214	0	1659.01	1.16542e+06	0	0	2.33742e+06	0	0	1.90013e+06
PALDKELKAKGKSALM	145	160	3	0	567.331	6	14	6.93453	7.02872	568.995	3.91905	1	0	0.32872	-0.595799		1	0.135791		63516.5	4298.78	389260	2.8643e+06	6.09809e+06	6.17181e+06	4.44859e+06	2.69748e+06	164093	61906.9	0	0	49559.8	0	0	0	163078	0	0	0	0
DKELKAKGKSAL	148	159	2	0	644.385	5	10	3.99855	4.54973	646.294	3.07016	1	0	0.445641	0.926232	1	1	0.0561258		1.43907e+06	3.17854e+07	1.27234e+08	2.60656e+08	2.84319e+08	1.76711e+08	7.37832e+07	2.46059e+07	4.82801e+06	946176	0	0	42893.2	0	0	0
DKELKAKGKSAL	148	159	3	0	429.926	5	10	4.0142	4.53388	431.21	3.10547	1	0	0.460883	0.821322	1	1	0.0653619		743853	2.99647e+07	1.33757e+08	2.65015e+08	2.90051e+08	1.76532e+08	7.83586e+07	2.11251e+07	7.55432e+06	1.77156e+06	4.11411e+06	66972.9	31653.5	162884	0	0
DKELKAKGKSALM	148	160	1	0	1418.8	5	11	5.02287	5.2885	1422.5	2.80315	1	0	0.22036	-0.0247878	1	1	0.303099		0	207958	6.67198e+06	1.55263e+07	1.7644e+07	9.30824e+06	1.81445e+06	100324	0	0	0	0	0	0	0	0	0
DKELKAKGKSALM	148	160	2	0	709.905	5	11	4.94423	5.50827	711.895	3.08604	1	0	0.331385	0.969029	1	1	0.03158		4.94862e+07	4.29407e+08	1.64367e+09	3.37518e+09	3.72212e+09	2.54508e+09	1.22179e+09	4.83127e+08	1.74448e+08	6.40804e+07	2.30194e+07	6.80522e+06	907239	184162	45057.9	0	386835
DKELKAKGKSALM	148	160	3	0	473.606	5	11	4.94423	5.50827	474.939	3.10544	1	0	0.338996	0.969029	1	1	0.0226922		6.81967e+07	5.8008e+08	2.2363e+09	4.59079e+09	5.17799e+09	3.61476e+09	1.75342e+09	6.70174e+08	2.30215e+08	8.24502e+07	3.03337e+07	1.1743e+07	2.19733e+06	303336	1.1296e+06	0	0
DKELKAKGKSALM	148	160	4	0	355.456	5	11	4.94423	5.50827	356.451	3.08373	1	0	0.330478	0.969029	1	1	0.0207686		4.79129e+06	7.53105e+07	3.08272e+08	6.61108e+08	7.59049e+08	5.05607e+08	2.36707e+08	8.71465e+07	2.98586e+07	7.24282e+06	2.69735e+06	671892	0	0	30641.7	276426	27877.2
DKELKAKGKSALMF	148	161	2	0	783.44	6	12	7.68415	8.12045	785.741	3.59885	1	0	0.414939	0.543615	1	0	0.0855027		373012	2.12999e+07	1.17676e+08	2.8234e+08	4.15437e+08	3.94463e+08	2.5258e+08	1.23988e+08	4.51026e+07	1.29898e+07	2.99659e+06	251301	372741	3937.45	953234	185870	716598	127533	0
DKELKAKGKSALMF	148	161	3	0	522.629	6	12	7.63727	8.13602	524.172	3.62594	0.6	0					0.028499		2.2102e+06	4.72092e+07	2.30946e+08	5.81967e+08	9.01066e+08	8.56911e+08	5.35634e+08	2.60035e+08	1.01864e+08	3.37316e+07	9.75484e+06	3.43005e+06	476049	40325	371021	35474.1	45201.3	123594	0
DKELKAKGKSALMF	148	161	4	0	392.223	6	12	7.6529	8.08932	393.379	3.6169	1	0	0.421432	0.544003	1	0	0.0741346		104139	1.83261e+06	2.2923e+07	6.47266e+07	1.10503e+08	1.05657e+08	6.30088e+07	2.63775e+07	8.57447e+06	1.53891e+06	395207	0	183229	0	147914	0	79476.4	0	178549
KELKAKGKSALM	149	160	2	0	652.392	5	10	4.78647	5.2885	653.985	2.35225	1	0	0.135717	0.762539	1	0	0.132496		1.36532e+06	2.76119e+07	8.84179e+07	1.18598e+08	8.17088e+07	3.79981e+07	1.21174e+07	2.82544e+06	613285	48944	179529	0	0	71536.9	114367	75762.2
KELKAKGKSALM	149	160	3	0	435.264	5	10	4.78647	5.21028	436.335	2.37908	1	0	0.147298	0.502039	1	0	0.0652048		2.54249e+06	3.25429e+07	1.05745e+08	1.47219e+08	9.92618e+07	4.98356e+07	1.70778e+07	3.50235e+06	519044	167419	9497.82	0	325772	0	0	25265.1
KELKAKGKSALMF	149	161	3	0	484.287	5	11	7.19505	7.8401	488.196	10.7896	0.4	1					1.44078		170938	953927	6.02723e+06	1.58335e+07	1.75239e+07	1.13015e+07	3.06872e+06	562509	78018.3	437738	0	52350.3	2.08384e+07	0	0	1.29627e+08	0
MFNLQEPY	160	167	2	0	521.239	5	5	9.66163	9.9416	522.3	1.41592	0.4	1					0.428307		5.81746e+06	2.95985e+07	1.37218e+07	1.13184e+06	454662	0	9.82028e+06	0	1.0814e+06	0	56991.1
MFNLQEPYFTWPLIA	160	174	2	0	935.466	6	11	14.3325	15.3017	936.592	0.998826	1	0	-0.487759	2.31815		1	0.177254		2.14249e+08	8.66425e+08	8.88052e+08	5.70797e+08	2.88042e+08	1.11503e+08	3.06039e+07	1.09044e+07	8.76625e+06	4.1617e+06	5.137e+06	3.66882e+06	2.09092e+06	3.1782e+06	4.79754e+06	2.63962e+06	2.70611e+06	2.27476e+06
FNLQEPY	161	167	1	0	910.431	4	4	8.3541	9.31897	912.201	1.21393	0.4	0					3.00199		1.8756e+08	4.71297e+08	2.5219e+08	1.4684e+08	7.57953e+07	3.52772e+07	1.49501e+07	6.44911e+06	1.10182e+07
FNLQEPY	161	167	2	0	455.719	4	4	8.38525	9.11653	456.335	0.675552	0.4	0					0.0616851		2.60045e+08	6.46898e+08	3.29561e+08	9.14376e+07	1.56728e+07	491992	68880.4	425522	284140
FNLQEPYFTW	161	170	2	0	672.817	5	7	12.6704	12.9867	673.881	1.27401	0.4	0					0.504795		1.35317e+06	6.24498e+06	4.50372e+06	999465	28350.2	290701	72695.6	66466	29114.5	187552	324432	320712	116724
FNLQEPYFTWPLI	161	173	2	0	834.427	6	9	14.3947	15.1903	835.45	0.979442	1	0	-0.409946	1.73998		-1	0.114949		2.86256e+08	1.01139e+09	9.86561e+08	5.1695e+08	2.0988e+08	6.46625e+07	2.35424e+07	1.02397e+07	7.5339e+06	5.80264e+06	7.59785e+06	7.82639e+06	3.98115e+06	6.02693e+06	4.49732e+06	4.17365e+06
FNLQEPYFTWPLIA	161	174	1	0	1738.88	6	10	13.7571	14.6438	1740.71	0.717941	0.4	0					0.630361		4.91653e+07	3.25231e+08	3.31023e+08	1.51034e+08	2.58513e+07	2.49781e+06	484903	0	527546	633083	598925	0	493413	1.91073e+06	0	0	875214
FNLQEPYFTWPLIA	161	174	2	0	869.946	6	10	13.7259	14.9086	870.97	0.940148	1	0	-0.47389	3.02971	1	1	0.0256379		4.16471e+09	1.48776e+10	1.48774e+10	8.52339e+09	3.58703e+09	1.34257e+09	4.80584e+08	2.0141e+08	1.40752e+08	8.13952e+07	4.85431e+07	1.62626e+07	1.63469e+07	1.09477e+07	9.52381e+06	6.0448e+06	6.77673e+06
FNLQEPYFTWPLIA	161	174	3	0	580.299	6	10	13.9284	14.6438	580.826	0.472633	1	0	-0.675718	1.47321	1	-2	0.12052		2.02738e+07	6.04003e+07	5.11529e+07	2.30769e+07	2.9236e+06	838322	59523	0	115696	38737.8	0	0	0	0	0	58401.9	0
FNLQEPYFTWPLIAA	161	175	2	0	905.464	6	11	13.5224	14.5192	906.671	1.26465	1	0	-0.383434	2.41035		1	0.783724		1.77234e+08	6.62658e+08	7.29901e+08	4.16967e+08	2.11339e+08	7.72216e+07	3.08863e+07	1.4449e+07	1.21788e+07	9.40421e+06	7.24518e+06	8.41122e+06	6.53668e+06	6.73187e+06	4.47376e+06	4.68915e+06	6.73852e+06	6.3994e+06
FNLQEPYFTWPLIAADGGYAFKYENGKYDIKDVGVDNAGAKAGL	161	204	4	0	1207.35	10	40	12.324	12.9867	1212.06	15.8981	1	0	0.836058	1.29764		0	0.192602		0	116646	87866	110835	161689	1.53711e+06	1.16712e+06	1.8245e+06	2.35679e+06	7.04653e+06	1.00868e+07	1.61624e+07	2.13496e+07	3.56604e+07	4.30556e+07	6.10993e+07	7.38493e+07	1.01501e+08	1.04967e+08	1.11318e+08	1.04628e+08	1.04751e+08	7.3112e+07	4.94622e+07	3.19246e+07	3.09449e+07	7.39126e+06	3.60992e+06	530169	4.85414e+06
NLQEPY	162	167	1	0	763.362	4	3	5.97818	6.62052	764.668	0.855974	0.4	0					1.2566		1.38723e+07	4.91369e+07	2.005e+07	3.77736e+06	2.83435e+06	988831	117573	104883
NLQEPYFTWPLI	162	173	2	0	760.893	5	8	13.6634	13.9128	762.188	1.63405	1	0	0.00202641	-0.0787416		-2	0.311047		1.6087e+07	6.72667e+07	5.64836e+07	2.86401e+07	1.02651e+07	4.95861e+06	1.27904e+06	3.01906e+06	4.34452e+06	3.52463e+06	773359	3.03595e+06	2.8485e+06	1.91258e+06
NLQEPYFTWPLIA	162	174	1	0	1591.82	5	9	13.1606	13.679	1593.6	0.784041	0.4	0					0.884528		1.57386e+07	8.25179e+07	7.75596e+07	3.64873e+07	7.20858e+06	1.5768e+06	227443	0	0	130119	101100	0	0	166950	318401
NLQEPYFTWPLIA	162	174	2	0	796.411	5	9	13.0973	13.9439	797.386	0.952322	1	0	-0.422955	1.91006	1	0	0.111072		8.95949e+08	3.31825e+09	2.99244e+09	1.59109e+09	6.35878e+08	2.23822e+08	8.48155e+07	3.93099e+07	2.4836e+07	1.4286e+07	5.66602e+06	5.00352e+06	4.07944e+06	4.56217e+06	3.22852e+06
NLQEPYFTWPLIAADGGYA	162	180	2	0	1063.52	6	15	12.9709	13.5381	1065.75	3.15808	1	0	0.029145	0.979631		1	0.605844		381808	3.91692e+06	2.63937e+07	5.64172e+07	6.60671e+07	5.70005e+07	3.38993e+07	1.55801e+07	4.49309e+06	932584	1.4272e+06	296767	1.23935e+06	359936	130950	75662.9	119057	0	206659	473478	733485	73583.4
NLQEPYFTWPLIAADGGYAFKYENGKYDIKDVGVDNAGAKAGL	162	204	4	0	1170.58	9	39	12.0271	12.1519	1175.78	17.9469	1	1	1.10685	-0.493664		0	0.284412		0	28870.9	0	0	203730	0	528421	358905	248938	162899	167637	957289	901389	480388	1.85079e+06	2.88765e+06	8.79354e+06	6.92191e+06	9.10041e+06	9.40341e+06	1.29353e+07	8.37543e+06	7.85695e+06	7.67365e+06	4.34638e+06	3.30135e+06	1.78796e+06	252948	744470	210362
FTWPLIA	168	174	1	0	847.471	4	4	11.9647	12.8918	847.804	-0.215502	1	0	-1.11234	2.17827	1	1	3.02761		1.66933e+09	5.45633e+08	4.39009e+07	2.61836e+07	5.30825e+06	712136	1.30404e+06	1.05729e+06	1.09574e+06
FTWPLIA	168	174	2	0	424.239	4	4	11.9647	13.0341	424.488	-0.0515356	1	0	-0.935375	2.6522	1	1	1.41999		2.70567e+08	1.37402e+08	3.13537e+07	3.1849e+06	432612	104822	203276	0	833844
AADGGYA	174	180	1	0	624.262	4	5	3.31557	3.7949	626.687	2.06976	0.4	0					1.00628		1.53555e+06	1.40714e+07	2.53916e+07	2.13392e+07	9.29211e+06	1.26815e+06	63573.9	299708	59135.1	263900
AADGGYAF	174	181	1	0	771.331	4	6	7.79335	8.38525	774.022	2.23049	1	0	0.725095	1.06184		1	4.97875		2.7882e+06	3.23996e+07	7.34411e+07	7.37434e+07	4.27147e+07	1.16243e+07	177122	170935	435347	249958	0
AADGGYAFKYENGKY	174	188	2	0	827.381	5	13	7.44975	7.74657	831.641	7.52219	1	0	1.6182	0.0790678	1	0	0.415342		0	0	0	328977	1.41274e+06	8.23649e+06	1.47756e+07	2.36509e+07	2.78889e+07	2.44041e+07	1.88548e+07	1.0562e+07	4.33585e+06	2.30643e+06	1.60478e+06	1.06636e+06	1.15703e+06	286645	98997.3
AADGGYAFKYENGKY	174	188	3	0	551.923	5	13	7.43413	7.55905	554.619	7.09171	1	0	1.47525	-0.493442	1	0	0.105315		0	51282.1	0	380751	1.2084e+06	3.53306e+06	7.08478e+06	1.0984e+07	1.34489e+07	1.14919e+07	8.93183e+06	3.3556e+06	1.13652e+06	231380	0	55614.1	55511.7	0	0
AADGGYAFKYENGKYDIKDVGVDNAGAKAGL	174	204	3	0	1059.85	8	29	8.29177	8.46313	1065.36	14.638	1	0	1.2993	-0.338741	1	0	0.265653		0	815658	5.06342e+06	166978	0	2.93454e+06	0	0	1.98887e+06	322558	1.34512e+06	6.78731e+06	5.18097e+06	8.38257e+06	2.54788e+07	2.30469e+07	2.79961e+07	3.38369e+07	3.25634e+07	2.77159e+07	1.6881e+07	1.41558e+07	1.0063e+07	616478	921643	512650	30530.9	0	265069	124206
AADGGYAFKYENGKYDIKDVGVDNAGAKAGL	174	204	4	0	795.143	8	29	8.21387	8.40085	799.446	15.326	1	0	1.40171	-0.28673	1	1	0.165869		652334	2.27309e+06	174531	232482	156097	0	174746	119592	539528	1.13293e+06	1.46081e+06	1.51921e+06	4.17625e+06	8.12642e+06	1.62944e+07	2.34575e+07	2.90271e+07	3.23189e+07	3.28471e+07	2.89392e+07	2.23702e+07	1.63092e+07	6.15673e+06	3.24888e+06	621628	1.16762e+06	126909	168571	130213	429300
AADGGYAFKYENGKYDIKDVGVDNAGAKAGLTF	174	206	3	0	1142.56	8	31	9.05438	9.41253	1148.23	14.953	0.6	0					0.276133		7.07438e+06	1.34037e+07	662628	2.33151e+06	851704	991272	1.27647e+06	515038	1.00836e+06	1.75723e+06	3.10967e+06	8.5738e+06	1.73895e+07	3.10819e+07	6.03088e+07	7.45607e+07	9.24916e+07	1.29485e+08	1.07273e+08	8.54669e+07	8.33851e+07	5.04228e+07	2.6187e+07	1.01078e+07	3.5034e+06	459553	1.11939e+06	797272	0	630698
AADGGYAFKYENGKYDIKDVGVDNAGAKAGLTF	174	206	4	0	857.172	8	31	9.03885	9.20993	861.438	15.0156	0.6	0					0.180684		3.16295e+06	2.9063e+06	2.6928e+06	5.29797e+06	1.09207e+06	2.09602e+06	1.10397e+06	3.35667e+06	1.01131e+06	2.93677e+06	3.59878e+06	7.38735e+06	1.54828e+07	2.24588e+07	3.38225e+07	4.95671e+07	6.40475e+07	7.41337e+07	7.48323e+07	6.57127e+07	5.07737e+07	3.81412e+07	2.17034e+07	9.08481e+06	5.63859e+06	2.50087e+06	0	0	43459.2	0
AADGGYAFKYENGKYDIKDVGVDNAGAKAGLTFL	174	207	3	0	1180.25	8	32					-1
ADGGYA	175	180	1	0	553.225	3	4	3.10735	3.77918	555.4	1.86413	1	0	1.13212	1.32805		1	0.331914		5.14024e+07	1.75646e+08	2.6586e+08	2.00207e+08	7.34267e+07	1.68906e+07	2.74252e+06	149909
ADGGYAFKYENGKY	175	188	2	0	791.862	5	12	7.32492	7.90247	795.725	6.76793	1	0	1.55502	1.01405	1	0	0.0837963		400858	4.97365e+06	1.95525e+07	5.1244e+07	1.14383e+08	2.25162e+08	3.69585e+08	4.86716e+08	5.63227e+08	4.50274e+08	3.09509e+08	1.49872e+08	6.45302e+07	1.85814e+07	2.1421e+06	291911	269013	192706
ADGGYAFKYENGKY	175	188	3	0	528.244	5	12	7.32492	7.62162	530.827	6.79323	1	0	1.56412	0.0786792	1	0	0.0482973		788624	3.58849e+06	1.18424e+07	3.16822e+07	6.66836e+07	1.29844e+08	2.19644e+08	3.00957e+08	3.36823e+08	2.75721e+08	1.8823e+08	9.85901e+07	3.75078e+07	1.15391e+07	1.29865e+06	326071	0	60647.1
ADGGYAFKYENGKYDIKD	175	192	2	0	1027.48	6	16	7.5122	7.79335	1032.86	9.52421	1	0	1.69001	0.0268902	1	0	0.271862		5479.79	38655	9051.73	0	1.48075e+06	2.16811e+06	6.16839e+06	1.23651e+07	2.68084e+07	3.61072e+07	4.63957e+07	4.86817e+07	4.24135e+07	2.80366e+07	1.71042e+07	5.7936e+06	831309	206874	117198	0	114907	1.94916e+06	1.85457e+06
ADGGYAFKYENGKYDIKD	175	192	3	0	685.322	6	16	7.40292	7.57468	688.591	8.57704	0.6	1					0.406408		2.91432e+07	122832	464137	1.49368e+07	2.49391e+06	4.47354e+06	1.26045e+07	1.63535e+07	2.89966e+07	4.51478e+07	5.52149e+07	6.38152e+07	5.60177e+07	4.25666e+07	2.571e+07	1.23989e+07	5.53942e+06	685610	300534	266526	554169	1.35557e+06	671230
ADGGYAFKYENGKYDIKDVGVDNAGAKAGL	175	204	3	0	1036.18	7	28	8.1983	8.66573	1041.48	14.0603	1	1	1.28805	0.647304	1	1	0.201827		14393.1	2.46973e+07	0	1.02477e+06	1.13104e+08	7.2273e+06	1.39786e+07	2.97351e+08	4.73335e+07	7.24217e+07	4.18482e+08	1.50221e+08	2.27081e+08	5.41359e+08	5.02523e+08	6.69541e+08	8.66938e+08	8.72833e+08	8.36283e+08	7.18683e+08	5.25752e+08	3.57466e+08	2.2783e+08	1.14296e+08	5.46434e+07	2.53026e+07	5.80076e+06	835605	446841	85278.6
ADGGYAFKYENGKYDIKDVGVDNAGAKAGL	175	204	4	0	777.383	7	28	8.13602	8.33852	781.639	15.1843	1	0	1.46135	-0.235052	1	0	0.0707917		423954	0	0	384772	601150	2.59061e+06	5.88447e+06	1.10731e+07	1.75002e+07	2.40129e+07	3.59923e+07	5.4797e+07	8.6112e+07	1.35532e+08	2.00022e+08	2.64377e+08	3.42707e+08	3.64335e+08	3.55312e+08	3.03037e+08	2.3471e+08	1.56843e+08	9.7191e+07	5.48842e+07	2.45468e+07	1.05141e+07	2.40493e+06	345344	229910	0
ADGGYAFKYENGKYDIKDVGVDNAGAKAGL	175	204	5	0	622.108	7	28					-1
ADGGYAFKYENGKYDIKDVGVDNAGAKAGLTF	175	206	2	0	1677.82	8	30	9.13207	9.31897	1686.27	14.903	1	0	1.2648	-0.287008	1	0	0.207777		0	0	0	0	0	0	0	0	335842	0	272010	631109	3.23876e+06	5.19182e+06	1.26688e+07	1.74919e+07	2.40742e+07	2.56197e+07	2.28189e+07	1.80452e+07	1.22164e+07	4.73559e+06	399897	0	0	0	0	0	0	0
ADGGYAFKYENGKYDIKDVGVDNAGAKAGLTF	175	206	3	0	1118.88	8	30	9.00778	9.44372	1124.56	15.0297	1	0	1.28303	0.542394	1	0	0.0784387		0	233865	3.50289e+06	3.62171e+06	1.09796e+07	2.71237e+07	4.22593e+07	7.01796e+07	1.03906e+08	1.35474e+08	1.96938e+08	3.03373e+08	4.59999e+08	7.15879e+08	1.05322e+09	1.43263e+09	1.70905e+09	1.83137e+09	1.77983e+09	1.54287e+09	1.14606e+09	8.37648e+08	5.18667e+08	2.86772e+08	1.49274e+08	7.14192e+07	3.18606e+07	8.85083e+06	2.35746e+06	1.21772e+06
ADGGYAFKYENGKYDIKDVGVDNAGAKAGLTF	175	206	4	0	839.412	8	30	9.00778	9.4593	843.593	14.7151	1	0	1.23776	0.594294	1	0	0.192933		2.34317e+06	1.46737e+06	1.89017e+07	4.25859e+06	4.24289e+07	2.74145e+07	1.22993e+08	7.11914e+07	2.41795e+08	1.57056e+08	4.38088e+08	3.18195e+08	7.88417e+08	7.81242e+08	1.44341e+09	1.59729e+09	2.1533e+09	1.98614e+09	2.14747e+09	1.73339e+09	1.40937e+09	9.13537e+08	5.93642e+08	3.25563e+08	1.96674e+08	7.81666e+07	5.2466e+07	1.38518e+07	2.2525e+07	1.16795e+06
ADGGYAFKYENGKYDIKDVGVDNAGAKAGLTF	175	206	5	0	671.731	8	30	9.06992	9.31897	675.179	15.2297	1	0	1.31181	-0.0800183	1	1	0.0643091		240378	95375.6	105757	354856	0	857434	726226	528700	2.60559e+06	4.94564e+06	7.95721e+06	1.46159e+07	2.5176e+07	4.23733e+07	5.93585e+07	7.66188e+07	1.02961e+08	9.02678e+07	1.11586e+08	9.67819e+07	7.12618e+07	4.18265e+07	2.01345e+07	1.58716e+07	5.42432e+06	1.72272e+06	919668	0	1.324e+06	148089
ADGGYAFKYENGKYDIKDVGVDNAGAKAGLTFL	175	207	3	0	1156.58	8	31	9.77047	10.5015	1162.22	14.8521	0.6	0					0.0926716		550523	226484	561288	3.10165e+06	1.23836e+06	5.14182e+06	2.61239e+07	2.32922e+07	4.55696e+07	1.03636e+08	1.11968e+08	1.79603e+08	2.88569e+08	4.31214e+08	6.38732e+08	8.49551e+08	9.98225e+08	1.09915e+09	1.03368e+09	8.7918e+08	6.85577e+08	4.68347e+08	2.84299e+08	1.67103e+08	7.67281e+07	2.61313e+07	4.06663e+06	1.11942e+06	632223	1.07982e+06
ADGGYAFKYENGKYDIKDVGVDNAGAKAGLTFL	175	207	4	0	867.683	8	31	9.77047	10.5015	871.942	14.9525	0.6	0					0.0557588		372506	1.02604e+06	155847	2.52817e+06	5.13454e+06	6.84205e+06	2.2371e+07	3.80075e+07	6.24398e+07	9.56215e+07	1.394e+08	2.26633e+08	3.59747e+08	5.62378e+08	8.04216e+08	1.10618e+09	1.30391e+09	1.39959e+09	1.33006e+09	1.13635e+09	9.05069e+08	6.30327e+08	4.00269e+08	2.15992e+08	1.12531e+08	5.07554e+07	1.33494e+07	9.07586e+06	3.88641e+06	380239
ADGGYAFKYENGKYDIKDVGVDNAGAKAGLTFL	175	207	5	0	694.348	8	31	9.83272	10.0503	697.759	14.9735	1	0	1.20543	-0.184707	1	1	0.12955		0	192520	9.18103e+06	0	0	575484	458846	1.39874e+06	915004	829398	3.2728e+06	9.95989e+06	1.58893e+07	2.83607e+07	4.44207e+07	5.78581e+07	6.64643e+07	8.37295e+07	7.70216e+07	6.32446e+07	4.96421e+07	3.22159e+07	1.7635e+07	9.04278e+06	3.08409e+06	1.16361e+06	605844	140929	282224	353091
DGGYAFKYENGKY	176	188	2	0	756.344	5	11	7.18465	7.21582	763.497	13.3904	0.4	1					1.2562		0	155967	0	0	0	0	0	0	0	0	0	0	0	11301.4	0	85515.7	1.13563e+06
DGGYAFKYENGKYDIKDVGVDNAGAKAGL	176	204	3	0	1012.5	7	27	8.22943	8.46313	1017.93	14.4931	0.6	0					0.153741		152460	0	0	0	318149	0	240082	156166	176623	1.03039e+06	1.85194e+06	5.16398e+06	1.04971e+07	1.38921e+07	2.32476e+07	3.24678e+07	3.16742e+07	3.30579e+07	3.21748e+07	1.59797e+07	1.14086e+07	6.85227e+06	2.00157e+06	814546	396431	0	185069	0	351336	0
DGGYAFKYENGKYDIKDVGVDNAGAKAGL	176	204	4	0	759.624	7	27					-1
DGGYAFKYENGKYDIKDVGVDNAGAKAGLTF	176	206	4	0	821.653	8	29	9.16318	9.20993	826.038	15.5715	0.4	1					0.110558		0	120638	159907	230177	111934	841530	1.51232e+06	3.42145e+06	3.91086e+06	5.29372e+06	6.17025e+06	1.59296e+07	6.77835e+06	5.55283e+06	9.66461e+06	2.12936e+07	1.46573e+07	1.38995e+07	1.03849e+07	1.87949e+07	5.35908e+06	1.70979e+07	2.5382e+06	1.67538e+07	903689	1.42739e+07	426933	9.22832e+06	0	3.55852e+06
DGGYAFKYENGKYDIKDVGVDNAGAKAGLTFL	176	207	3	0	1132.9	8	30					-1
YAFKYENGKYDIKDVGVDNAGAKAGL	179	204	3	0	936.14	7	24					0
AFKYENGKYDIKD	180	192	2	0	795.894	5	11	6.16663	7.01303	801.975	11.2049	0.4	1					0.847172		0	0	0	415174	2.13708e+06	4.68043e+06	8.21016e+06	1.3247e+07	1.48141e+07	1.29548e+07	7.189e+06	1.16325e+07	3.39591e+07	5.68359e+07	5.59495e+07	3.46546e+07	1.17014e+07
AFKYENGKYDIKD	180	192	3	0	530.931	5	11	6.62052	6.82453	533.756	7.5171	1	1	2.07038	-0.230001	0	0	0.158083		0	684038	1.13865e+06	2.05009e+06	4.96514e+06	7.99185e+06	1.40632e+07	1.90248e+07	2.21447e+07	1.80121e+07	1.16295e+07	6.79567e+06	4.99042e+06	5.53292e+06	5.49678e+06	2.66773e+06	923631
AFKYENGKYDIKDVGVDNAGAKAGL	180	204	3	0	881.785	7	23	7.74657	7.91803	886.488	12.5372	0.4	1					0.0685251		264511	0	447186	344703	984828	4.69038e+06	9.85487e+06	1.58009e+07	2.34908e+07	3.29843e+07	4.70899e+07	8.40727e+07	9.14202e+07	1.08284e+08	2.36497e+08	1.15724e+08	9.28823e+07	1.49255e+08	4.57897e+07	2.18337e+07	3.74479e+07	2.34344e+06	371508	4.48615e+06	13914.5	0	0	0	468788	0
AFKYENGKYDIKDVGVDNAGAKAGL	180	204	4	0	661.591	7	23	7.71537	7.98037	665.031	12.1894	1	0	1.40816	-0.0268971	1	1	0.0944792		0	0	115965	993581	617150	966361	2.41175e+06	7.76011e+06	7.28767e+06	1.20176e+07	1.82503e+07	2.57284e+07	3.8666e+07	4.74318e+07	5.33037e+07	5.35587e+07	3.94369e+07	2.71439e+07	1.89932e+07	8.49634e+06	2.25713e+06	546095	238155	1.01187e+06	0	0	0	89201	183206	91983.4
AFKYENGKYDIKDVGVDNAGAKAGLTF	180	206	4	0	723.62	7	25	8.68133	8.99225	727.062	12.0356	0.6	0					0.109955		485302	492882	0	853337	672301	3.14564e+06	8.76365e+06	1.76368e+07	2.84328e+07	4.08547e+07	6.96988e+07	9.61512e+07	1.29398e+08	1.67491e+08	1.77187e+08	1.61329e+08	1.38248e+08	9.68435e+07	5.28341e+07	2.61489e+07	1.15046e+07	4.30276e+06	1.762e+06	441346	0	65281.5	214745	654698	259913	380888
AFKYENGKYDIKDVGVDNAGAKAGLTFL	180	207	3	0	1002.19	7	26	9.5216	9.84828	1006.76	11.9213	0.6	0					0.117677		797166	4.37586e+06	3.68349e+06	4.75645e+06	4.10942e+06	3.68104e+06	1.0246e+07	2.70097e+07	3.64546e+07	5.61118e+07	8.605e+07	1.23656e+08	1.73348e+08	2.0415e+08	2.28686e+08	2.26278e+08	1.79991e+08	1.37736e+08	8.47055e+07	4.23982e+07	1.92227e+07	4.08989e+06	109323	29143.7	399375	0	22565.6	92381.4	6694	69827.4
AFKYENGKYDIKDVGVDNAGAKAGLTFL	180	207	4	0	751.891	7	26	9.64608	9.81715	755.336	11.9738	0.6	0					0.138601		3.62191e+06	4.46676e+06	1.99885e+06	633406	4.45333e+06	3.42085e+06	2.57679e+06	5.82572e+06	1.35262e+07	2.0636e+07	4.44231e+06	5.20395e+07	6.49918e+07	8.31405e+07	8.86642e+07	8.61536e+07	7.11655e+07	5.0137e+07	3.20982e+07	1.68869e+07	6.37689e+06	1.0743e+06	949056	321072	436545	0	288617	0	141822	248180
FKYENGKY	181	188	1	0	1048.51	4	6	5.97818	6.19798	1053.03	3.87267	1	0	1.90665	-0.177435	1	0	0.354392		64452.9	0	1.35253e+06	6.88368e+06	1.13874e+07	1.21607e+07	6.49863e+06	671688	71355.4	154732	199810
FKYENGKY	181	188	2	0	524.759	4	6	5.9155	6.47962	526.996	3.83165	1	0	1.87713	0.969306	1	0	0.0450907		4.26427e+06	3.89239e+07	1.11774e+08	2.32169e+08	3.68898e+08	3.83783e+08	2.50106e+08	9.25862e+07	2.39672e+07	2.66636e+06	1.07823e+06
FKYENGKYDIKD	181	192	2	0	760.375	5	10	6.38575	6.73018	763.84	6.01193	1	0	1.71561	0.237654	1	-1	0.128752		414276	533649	2.45276e+06	8.47364e+06	1.29572e+07	2.90613e+07	4.55831e+07	5.27675e+07	4.90161e+07	3.43655e+07	1.33501e+07	2.23518e+06	231979	0	154199	0
FKYENGKYDIKD	181	192	3	0	507.252	5	10	6.38575	6.77723	509.585	6.08082	1	0	1.74535	0.394354	1	0	0.0659531		177523	951504	3.37498e+06	1.22506e+07	2.55458e+07	4.39839e+07	5.91453e+07	7.8287e+07	7.46509e+07	4.80548e+07	2.37908e+07	6.47815e+06	2.55768e+06	14216.2	117843	225713
FKYENGKYDIKDVGVDNAGAKAGL	181	204	2	0	1286.66	7	22	7.63727	7.82452	1293.31	11.7794	1	0	1.43171	-0.285842	1	-1	0.233834		0	0	0	0	172263	127716	988979	424737	3.02515e+06	3.89497e+06	1.09981e+07	1.45153e+07	2.16091e+07	2.43563e+07	2.31524e+07	2.06527e+07	1.38629e+07	7.23244e+06	2.49891e+06	339644	223020	142290	0	0	0	0	346650	0	0	364259
FKYENGKYDIKDVGVDNAGAKAGL	181	204	3	0	858.106	7	22	7.59032	7.8401	862.521	11.7141	1	0	1.41889	-0.077576	1	-1	0.0632329		2707.72	808038	1.84441e+06	2.19756e+06	1.06156e+07	2.27544e+07	2.77615e+07	5.49668e+07	8.74149e+07	1.23342e+08	1.95669e+08	2.78624e+08	3.69505e+08	4.27617e+08	4.1594e+08	3.84903e+08	2.86809e+08	1.84816e+08	1.03584e+08	4.90486e+07	2.28866e+07	5.11467e+06	1.00952e+06	2.12619e+06	153256	102411	289031	0	337241	84101.1
FKYENGKYDIKDVGVDNAGAKAGL	181	204	4	0	643.831	7	22	7.63727	7.91803	647.154	11.7582	1	0	1.42754	0.0256135	1	-1	0.0851709		283537	216084	9.35955e+06	614949	2.06875e+06	5.12164e+06	9.47946e+06	1.70499e+07	2.59918e+07	3.8664e+07	6.03553e+07	8.63689e+07	1.14206e+08	1.32392e+08	1.29738e+08	1.20149e+08	8.3089e+07	5.45305e+07	5.97907e+07	1.24251e+07	2.93542e+06	459511	6.43572e+06	0	0	94224	1.11261e+06	0	214508	0
FKYENGKYDIKDVGVDNAGAKAGLTF	181	206	2	0	1410.71	7	24	8.68133	8.79038	1417.33	11.5388	1	0	1.1958	-0.546286		-2	0.396538		0	0	0	0	825574	0	568486	690985	937617	1.43325e+06	6.6732e+06	1.13864e+07	1.47576e+07	1.76001e+07	1.89373e+07	1.55784e+07	9.01126e+06	922067	0	0	0	0	0	0	0	347145	0	0	0	0
FKYENGKYDIKDVGVDNAGAKAGLTFL	181	207	3	0	978.506	7	25	9.4593	10.0503	982.435	10.0206	1	1	0.850614	1.05895	1	-7	0.510678		5.64278e+06	4.64183e+07	6.60341e+07	1.97996e+08	2.42408e+08	2.85207e+08	2.63957e+08	2.223e+08	2.17513e+08	2.77701e+08	3.60537e+08	5.33235e+08	6.80585e+08	7.90599e+08	7.84865e+08	6.8496e+08	5.19475e+08	3.47973e+08	2.09214e+08	9.79409e+07	3.95312e+07	1.35548e+07	2.13127e+06	670254	459201	0	241194	1.02962e+06	0	586191
FKYENGKYDIKDVGVDNAGAKAGLTFL	181	207	4	0	734.132	7	25	9.49045	9.9882	737.168	10.381	1	1	0.912846	0.748273	1	-5	0.274598		1.72247e+06	2.10688e+07	3.43799e+07	6.01954e+07	7.93795e+07	9.76909e+07	7.25217e+07	7.99294e+07	9.13882e+07	1.21812e+08	1.70039e+08	2.379e+08	3.30814e+08	3.72633e+08	3.87874e+08	3.12e+08	2.65442e+08	1.40385e+08	9.63466e+07	2.64546e+07	1.95829e+07	1.09798e+06	1.088e+06	543459	304494	1.93553e+06	0	489695	0	1.34269e+06
KYENGKYDIKD	182	192	2	0	686.841	5	9	5.05418	5.24157	689.781	5.06865	1	0	1.55152	-0.285398		0	0.282263		0	407005	434515	1.64205e+06	4.25042e+06	6.59306e+06	9.15569e+06	8.8303e+06	3.44267e+06	720236	69236.9	0	74589.2	0	0
KYENGKYDIKDVGVDNAGAKAGL	182	204	2	0	1213.12	7	21	7.04435	7.16908	1219.34	11.0099	1	0	1.38357	-0.494053	1	-1	0.321793		0	140774	0	408326	0	279041	0	169570	878865	2.42861e+06	5.8457e+06	7.6043e+06	8.80059e+06	1.00032e+07	8.80983e+06	6.40974e+06	1.72074e+06	564989	0	0	0	0	0	0	0	131917	0	0	0
KYENGKYDIKDVGVDNAGAKAGL	182	204	3	0	809.083	7	21	6.98163	7.34052	813.174	10.8493	1	0	1.35056	0.28578	1	0	0.104599		57093.2	494198	954296	1.99794e+06	3.51247e+06	1.26479e+07	2.18164e+07	2.82216e+07	5.1715e+07	7.72765e+07	1.09307e+08	1.54574e+08	1.75658e+08	1.77083e+08	1.52833e+08	1.16221e+08	7.39159e+07	3.91413e+07	1.5168e+07	4.04154e+06	745513	680646	294103	885818	614046	271624	412352	188931	438996
KYENGKYDIKDVGVDNAGAKAGL	182	204	4	0	607.064	7	21	7.04435	7.26257	610.167	10.9861	1	0	1.37869	-0.182708	1	0	0.0917926		0	418813	105473	100788	211797	1.57007e+06	2.75535e+06	5.45465e+06	7.60836e+06	1.44936e+07	1.9122e+07	2.66938e+07	3.26463e+07	3.74085e+07	3.14055e+07	2.21889e+07	1.34983e+07	7.68956e+06	1.41945e+06	347276	163428	380697	130600	0	65135.2	169958	105080	0	0
KYENGKYDIKDVGVDNAGAKAGLTF	182	206	3	0	891.789	7	23	8.2762	8.40085	895.819	10.5047	1	0	1.09195	-0.494331	0	0	0.0824368		121755	4.20843e+07	4.46812e+06	4.38405e+06	1.77097e+07	1.27362e+07	3.02901e+07	4.8916e+07	6.5894e+07	1.08988e+08	1.59539e+08	2.09559e+08	2.49681e+08	2.41509e+08	2.14857e+08	1.60794e+08	1.0282e+08	7.88496e+07	3.19703e+07	1.53428e+07	1.39239e+07	1.00251e+06	0	0	0	159004	0	0	0	0
KYENGKYDIKDVGVDNAGAKAGLTF	182	206	4	0	669.093	7	23	8.36967	8.47873	672.946	13.8231	0.4	1					0.0836657		50435.4	757345	334113	5.37897e+06	958147	1.12741e+07	6.67769e+06	2.05718e+07	1.97975e+07	3.73557e+07	3.83935e+07	5.77935e+07	5.91414e+07	6.92288e+07	4.97635e+07	4.50919e+07	2.37196e+07	2.59552e+07	5.14376e+06	2.64082e+07	195301	3.68667e+07	129814	4.69255e+07	185337	4.55512e+07	0	3.18873e+07	0	1.19609e+07
KYENGKYDIKDVGVDNAGAKAGLTFL	182	207	3	0	929.483	7	24	9.16318	9.63053	933.592	10.6674	0.6	0					0.12312		558348	3.66205e+06	187851	3.09254e+06	1.18773e+07	1.94099e+07	4.04132e+07	6.51641e+07	1.02275e+08	1.84068e+08	2.30488e+08	3.14213e+08	3.87008e+08	3.67771e+08	3.16459e+08	2.49924e+08	1.52551e+08	8.38597e+07	3.89276e+07	1.39131e+07	4.93268e+06	1.03216e+06	0	210568	216200	339992	0	1.57652e+06	1.59515e+06	2.4494e+06
KYENGKYDIKDVGVDNAGAKAGLTFL	182	207	4	0	697.364	7	24	9.2255	9.59942	700.479	10.799	1	0	1.06272	0.335848	1	-1	0.0913787		265509	0	153460	758149	3.08363e+06	4.54184e+06	1.103e+07	1.89207e+07	4.15133e+07	5.29012e+07	8.12356e+07	1.04607e+08	1.3754e+08	1.21945e+08	1.10539e+08	8.20712e+07	5.13793e+07	2.82846e+07	1.19358e+07	4.64512e+06	924411	918201	394423	122286	2.26311e+06	313946	304645	110277	2.63068e+06	890489
DIKDVGVDNAGAKAGL	189	204	2	0	771.91	5	14	6.75632	7.12237	775.276	5.85158	1	0	0.924634	0.309648	1	1	0.204256		226390	8.18714e+06	1.58567e+07	4.28545e+07	7.12902e+07	1.04584e+08	1.24791e+08	1.27484e+08	1.1853e+08	8.66325e+07	5.38345e+07	2.50443e+07	8.75201e+06	2.20065e+06	96139.8	117523	84412.9	67817.9	0	0
DIKDVGVDNAGAKAGL	189	204	3	0	514.942	5	14	6.51093	6.79292	517.196	5.88085	1	0	0.933658	0.0296656	1	1	0.080844		193974	2.73442e+06	1.89029e+07	4.96306e+07	9.18319e+07	1.29813e+08	1.51875e+08	1.58221e+08	1.42247e+08	1.04981e+08	6.10147e+07	3.1924e+07	1.15218e+07	12150.4	1.0048e+06	67230.9	66246.2	68985	0	904104
DIKDVGVDNAGAKAGLTF	189	206	2	0	895.968	6	16	8.21387	8.77482	899.734	6.48517	0.6	0					0.121683		572711	1.83754e+06	3.62188e+07	1.39005e+08	1.69256e+08	3.24856e+08	4.63818e+08	6.25162e+08	6.42896e+08	5.37122e+08	3.49876e+08	1.9637e+08	8.29724e+07	2.52393e+07	5.30225e+06	315459	0	185688	0	481347	0	41619.8	0
DIKDVGVDNAGAKAGLTF	189	206	3	0	597.648	6	16	8.22943	8.60338	600.176	6.53924	0.6	0					0.0572998		839208	5.33876e+06	2.2076e+07	6.30113e+07	1.25445e+08	2.18627e+08	3.39047e+08	4.35553e+08	4.51876e+08	3.79489e+08	2.49041e+08	1.31569e+08	5.78785e+07	1.65962e+07	5.40256e+06	652563	326779	71571.2	443316	0	382597	241270	69035.2
DIKDVGVDNAGAKAGLTFL	189	207	2	0	952.51	6	17	9.49045	10.0193	956.411	6.68064	1	0	0.816745	0.85174	1	1	0.186824		378418	1.36799e+06	1.86234e+07	4.261e+07	1.00125e+08	1.6022e+08	2.65269e+08	3.41595e+08	3.58793e+08	3.06343e+08	2.17688e+08	1.20724e+08	6.16582e+07	1.88472e+07	9.25939e+06	4.73461e+06	2.78653e+06	1.86271e+06	850449	550512	322440	196814	1.16621e+06	212496
DIKDVGVDNAGAKAGLTFL	189	207	3	0	635.342	6	17	9.49045	10.0503	638.009	6.87967	1	0	0.867288	0.955207	1	1	0.141023		118417	1.94186e+06	1.33798e+07	4.38578e+07	1.05514e+08	1.92656e+08	3.19392e+08	4.17192e+08	4.45161e+08	3.77936e+08	2.59385e+08	1.40896e+08	6.74231e+07	2.94035e+07	1.78298e+07	9.38305e+06	3.77127e+06	2.01708e+06	997037	6.64059e+06	1.33086e+06	119052	900491	1.39399e+07
VGVDNAGAKAGLTF	193	206	2	0	660.351	5	12	8.04263	8.72807	663.184	4.89057	0.6	0					0.0839646		1.84327e+06	1.34069e+07	6.11695e+07	1.54405e+08	2.84629e+08	4.15094e+08	4.23259e+08	3.24066e+08	1.86491e+08	7.40551e+07	2.37747e+07	2.9635e+06	1.76913e+06	411309	1.04335e+06	184320	460076	372739
VGVDNAGAKAGLTFL	193	207	2	0	716.893	5	13	9.84828	10.2834	719.885	5.13565	0.6	0					0.189156		1.98309e+06	504267	1.63939e+07	684643	9.03316e+07	1.032e+08	1.33841e+08	1.00437e+08	5.8852e+07	1.99885e+07	5.67852e+06	1.72431e+06	1.11271e+06	703231	161982	1.11896e+06	266427	595208	85745.9
NAGAKAGLTFL	197	207	2	0	531.801	4	9					-1
LVDLIKNKHMNA	207	218	2	0	698.392	5	10	6.73018	6.93453	699.89	2.10676	0.6	0					0.039294		9.79197e+06	4.67829e+07	1.0121e+08	1.1123e+08	8.07096e+07	4.11101e+07	1.25002e+07	3.60294e+06	635277	0	0	0	6532.34	0	0	0
LVDLIKNKHMNA	207	218	3	0	465.931	5	10	6.73018	7.13793	466.938	2.13381	0.6	0					0.0448362		1.2592e+07	7.7285e+07	1.72155e+08	1.92604e+08	1.35965e+08	6.71394e+07	2.41303e+07	6.36629e+06	472118	50141.6	144287	0	0	102927	0	0
LVDLIKNKHMNADTD	207	221	2	0	863.943	6	13	6.51093	6.95023	865.954	2.95223	1	0	0.10062	0.553606	1	-1	0.192369		1.21383e+06	1.97754e+07	6.27672e+07	1.04961e+08	1.15329e+08	8.63039e+07	5.05901e+07	2.19399e+07	5.34316e+06	1.13599e+06	89008.7	627081	0	445157	0	253260	188318	135602	0	69502
LVDLIKNKHMNADTD	207	221	3	0	576.298	6	13	6.65182	7.02872	577.62	2.89771	0.6	0					0.0898325		1.96075e+06	2.791e+07	8.56167e+07	1.37224e+08	1.42553e+08	1.05675e+08	6.08711e+07	2.63952e+07	9.16025e+06	2.33736e+06	364707	179601	113295	0	0	135675	0	89164.9	553912	56152.6
LVDLIKNKHMNADTDY	207	222	2	0	945.475	6	14	7.37172	7.90247	947.768	3.40757	1	0	0.171	0.858179	0	0	0.289659		2.51865e+07	1.51407e+08	3.59217e+08	6.64442e+08	8.36109e+08	8.15392e+08	5.6328e+08	3.35299e+08	1.51441e+08	6.76826e+07	2.29113e+07	8.61709e+06	5.27788e+06	1.83647e+06	2.92219e+06	89332.1	1.93103e+06	160244	405684	108013	404904
LVDLIKNKHMNADTDY	207	222	3	0	630.652	6	14	7.41853	7.90247	632.248	3.60859	1	0	0.232985	0.702257	0	0	0.0615742		2.14571e+07	1.80267e+08	6.32236e+08	1.30347e+09	1.8371e+09	1.80598e+09	1.30078e+09	7.12557e+08	3.54199e+08	1.47097e+08	6.06284e+07	2.66801e+07	1.40937e+07	7.19975e+06	7.32917e+06	1.7146e+06	2.62554e+06	4.2731e+06	1.4409e+06	1.43834e+06	1.12687e+06
LVDLIKNKHMNADTDY	207	222	4	0	473.241	6	14	7.44975	7.66852	474.772	4.94612	1	1	0.645426	-0.180876	-1	-1	0.283971		405478	5.13439e+06	2.09756e+07	4.64872e+07	6.53733e+07	5.89003e+07	4.27365e+07	2.21484e+07	1.02309e+07	2.68569e+06	1.74517e+06	398750	1.0522e+07	50509.2	1.29843e+07	72317.1	1.47086e+07	58031.4	6.06468e+06	117582	1.64185e+06
LVDLIKNKHMNADTDYSIA	207	225	3	0	721.037	6	17	7.93363	8.41642	723.475	5.97996	0.6	0					0.342406		112625	205304	1.69257e+07	7.09609e+07	1.51624e+08	2.84455e+08	3.58173e+08	3.14643e+08	2.24166e+08	1.34292e+08	5.62981e+07	2.36223e+07	6.58133e+06	3.11351e+06	194920	120378	2.58391e+07	783705	243291	5.50839e+07	246526	155098	3.52847e+07	137450
LVDLIKNKHMNADTDYSIAE	207	226	2	0	1145.57	7	18	7.77777	8.33852	1148.69	4.8208	1	0	0.276442	0.958094	1	-5	0.301034		1.72694e+06	2.05269e+06	1.22545e+07	5.88444e+07	1.42536e+08	2.3085e+08	2.6884e+08	2.3698e+08	1.64875e+08	7.94554e+07	3.19145e+07	4.64655e+06	537848	238534	599465	1.28251e+06	1.35216e+06	211228	0	0	0	0	265199	259339	263352	739790
LVDLIKNKHMNADTDYSIAE	207	226	3	0	764.051	7	18	7.77777	8.33852	766.207	5.05613	1	0	0.332881	0.958094	1	-4	0.0501628		3.13952e+06	6.96784e+06	7.38689e+07	2.57652e+08	6.01197e+08	1.04596e+09	1.3529e+09	1.21824e+09	8.90759e+08	4.99106e+08	2.37224e+08	7.54552e+07	1.98984e+07	6.78478e+06	3.31237e+06	1.54257e+06	2.10861e+06	771976	265967	1.46233e+06	727265	752208	1.66487e+06	664236	248054	656058
LVDLIKNKHMNADTDYSIAE	207	226	4	0	573.29	7	18	7.8713	8.12045	574.914	5.08322	1	0	0.339378	-0.0796853	1	-4	0.0578958		89837.6	161898	1.11641e+06	1.02818e+07	3.09916e+07	5.62773e+07	7.50015e+07	6.91631e+07	4.67874e+07	2.41955e+07	1.1635e+07	3.16663e+06	581918	0	0	0	254273	0	0	0	281154	0	0	7018.38	101874	13178.5
LVDLIKNKHMNADTDYSIAEAA	207	228	3	0	811.409	7	20	8.16717	8.80595	815.694	11.3606	0.6	0					0.7977		3.47858e+06	6.96855e+06	2.53354e+07	9.07105e+07	1.7298e+08	2.9517e+08	4.19745e+08	5.11792e+08	5.59182e+08	7.32961e+08	1.16644e+09	1.56683e+09	2.12173e+09	2.72113e+09	2.52981e+09	2.19966e+09	1.6626e+09	1.03739e+09	5.73526e+08	2.68847e+08	1.03408e+08	3.25179e+07	6.19734e+06	2.73212e+06	1.5971e+06	1.52923e+06	4.62936e+06	3.96091e+06
LVDLIKNKHMNADTDYSIAEAAF	207	229	3	0	860.432	7	21	9.67717	9.87938	862.836	5.61269	0.6	0					0.182473		3845.63	6842.88	0	8.94804e+06	1.44553e+07	3.13223e+07	4.57185e+07	4.15616e+07	3.18194e+07	1.93286e+07	7.96849e+06	2.10542e+06	2.13434e+06	458699	114746	5.32823e+06	698662	130084	1.3336e+06	0	0	1.41054e+06	138633	235922	309134	0	0	710502	0
VDLIKNKHMNA	208	218	2	0	641.85	5	9	5.49255	5.97818	643.3	2.08331	1	0	0.119545	0.707919	1	-1	0.0703641		3.20385e+07	1.37676e+08	2.93056e+08	3.05412e+08	2.02971e+08	9.74569e+07	3.40778e+07	8.37895e+06	1.02697e+06	194282	83273.6	59837.4	0	10795.1	0
VDLIKNKHMNA	208	218	3	0	428.236	5	9	5.49255	5.94682	429.335	2.48186	1	0	0.310717	0.603453	1	-1	0.170283		2.20981e+07	1.1969e+08	2.46882e+08	2.617e+08	1.66008e+08	7.80434e+07	2.64177e+07	6.55034e+06	1.20299e+06	5.55835e+07	0	0	7.61173e+06	0	0
VDLIKNKHMNADTDY	208	222	2	0	888.933	6	13	6.44832	7.02872	891.255	3.5393	1	0	0.295573	1.02354	1	-1	0.0468673		2.51071e+07	1.8695e+08	6.38814e+08	1.34541e+09	1.83701e+09	1.67439e+09	1.20752e+09	6.43167e+08	3.10434e+08	1.26324e+08	4.61316e+07	1.70802e+07	3.62093e+06	811672	0	197584	0	95373.3	45783	302297
VDLIKNKHMNADTDY	208	222	3	0	592.958	6	13	6.60487	6.87162	594.494	3.50428	1	0	0.283943	-0.0210688	1	-1	0.0154164		2.80875e+07	1.98862e+08	7.01143e+08	1.51665e+09	1.94247e+09	1.90474e+09	1.32742e+09	6.93536e+08	3.11311e+08	1.23344e+08	2.94232e+07	1.53276e+07	5.2087e+06	50292.3	108212	31745	53009	0	18220	11195.4
VDLIKNKHMNADTDY	208	222	4	0	444.97	6	13	6.49527	6.87162	446.122	3.50249	1	0	0.283349	0.343952	1	-1	0.0619679		238159	7.22442e+06	2.90362e+07	6.0378e+07	7.66792e+07	7.03551e+07	4.95939e+07	2.65514e+07	1.02543e+07	8.06855e+06	308514	43219.1	0	754074	0	0	0	122143	0	14732.5
VDLIKNKHMNADTDYS	208	223	3	0	621.968	6	14	6.00952	6.5266	623.786	4.3019	0.6	0					0.139793		0	2.98186e+06	1.25925e+07	4.12267e+07	7.89565e+07	1.01576e+08	9.18802e+07	6.05089e+07	3.03663e+07	1.20713e+07	3.52795e+06	361474	69025.2	592444	2157.21	120164	1.0057e+06	61317.6	0	524775	110505
VDLIKNKHMNADTDYSI	208	224	3	0	659.663	6	15					0
VDLIKNKHMNADTDYSIA	208	225	2	0	1024.51	6	16	7.12237	7.60598	1027.8	5.31781	1	0	0.555066	0.701202	1	-4	0.150375		563842	1.21158e+06	1.52e+07	6.21099e+07	1.49923e+08	2.44656e+08	2.8448e+08	2.53927e+08	1.81153e+08	9.84053e+07	4.56951e+07	1.81712e+07	3.32165e+06	1.70609e+06	176618	1.67509e+06	6.72155e+06	1.09946e+07	7.70269e+06	3.16886e+06	1.03988e+06	0	0
VDLIKNKHMNADTDYSIA	208	225	3	0	683.342	6	16	7.10678	7.74657	685.697	5.80186	1	0	0.685669	1.22131	1	-5	0.104429		381530	4.13969e+06	4.61581e+07	1.65431e+08	4.00994e+08	6.65325e+08	8.26324e+08	7.08527e+08	4.90632e+08	2.83927e+08	1.34954e+08	6.19729e+07	2.66494e+07	1.16625e+07	1.21693e+07	2.31666e+07	4.16822e+07	5.66759e+07	5.16529e+07	3.25615e+07	1.63302e+07	7.37054e+06	956324
VDLIKNKHMNADTDYSIAE	208	226	2	0	1089.03	6	17	7.02872	7.68415	1092.92	6.45371	1	0	0.759117	1.27343	0	-8	1.14812		0	5.14773e+06	4.74457e+07	1.90205e+08	4.52139e+08	7.60203e+08	9.04749e+08	8.6441e+08	6.0081e+08	3.29336e+08	1.53257e+08	5.55344e+07	1.42017e+07	4.15558e+06	1.33137e+07	4.60642e+07	1.06486e+08	1.18998e+08	1.39224e+08	8.75781e+07	6.19871e+07	2.64781e+07	8.60797e+06	1.32086e+06
VDLIKNKHMNADTDYSIAE	208	226	3	0	726.356	6	17	7.01303	7.71537	729.234	7.30007	0.6	1					0.919455		2.01777e+06	2.48968e+07	1.61145e+08	5.74194e+08	1.39497e+09	2.33657e+09	2.86856e+09	2.63727e+09	1.91771e+09	1.07973e+09	4.92423e+08	2.03051e+08	7.58336e+07	3.65911e+07	8.4342e+07	2.56075e+08	5.20546e+08	6.84744e+08	7.04447e+08	5.1073e+08	2.97208e+08	1.49692e+08	6.0196e+07	2.00857e+07
VDLIKNKHMNADTDYSIAE	208	226	4	0	545.019	6	17	7.04435	7.62162	547.31	7.83126	1	1	1.10894	1.0131	1	-14	0.892168		0	416184	1.16926e+06	1.77188e+07	5.37898e+07	9.49707e+07	1.11721e+08	1.04711e+08	6.88406e+07	3.77673e+07	1.47666e+07	3.37818e+06	422597	806890	823875	9.28394e+06	2.70101e+07	4.27053e+07	3.68956e+07	2.61512e+07	1.4801e+07	6.29166e+06	766580	175008
VDLIKNKHMNADTDYSIAEA	208	227	3	0	750.035	7	18	7.41853	7.49658	752.174	5.03555	0.6	0					1.02025		499832	168977	455008	1.97193e+06	4.82278e+06	9.38346e+06	1.30348e+07	1.14865e+07	8.9459e+06	4.80636e+06	0	1.02687e+06	0	0	0	0	0	0	0	0	125056	0	0	0	113131	0
VDLIKNKHMNADTDYSIAEAA	208	228	2	0	1160.07	7	19	7.35613	7.76215	1163.31	5.06211	0.6	0					0.197149		0	0	673095	1.7425e+07	3.92114e+07	7.65439e+07	9.39883e+07	8.66546e+07	5.98963e+07	3.62024e+07	1.31227e+07	4.06187e+06	133531	261460	0	229887	0	0	0	0	0	392458	0	112672	0	145439	125137
VDLIKNKHMNADTDYSIAEAA	208	228	3	0	773.714	7	19	7.35613	7.90247	775.925	5.21248	0.6	0					0.0949553		104681	1.6087e+06	2.48092e+07	8.98825e+07	2.3725e+08	4.05845e+08	5.0854e+08	4.55641e+08	3.4063e+08	2.04656e+08	1.07923e+08	5.27073e+07	1.6545e+07	4.87032e+06	9.53336e+06	638902	473628	2.75591e+06	0	89649	226880	108059	252138	969166	508159	462900	536535
VDLIKNKHMNADTDYSIAEAAF	208	229	3	0	822.737	7	20	9.9882	10.2834	829.586	19.0213	0.6	0					0.164667		0	967327	9555.61	258556	208573	30892.5	27223.2	665583	0	0	2.46518e+06	407023	0	2.20122e+06	656121	6.95654e+06	1.85509e+07	4.97447e+07	6.32446e+07	8.39734e+07	1.08541e+08	1.1777e+08	1.04495e+08	6.46819e+07	4.634e+07	2.16476e+07	5.43261e+06	1.46862e+06
VDLIKNKHMNADTDYSIAEAAFNKGETA	208	235	4	0	767.376	8	26	8.68133	8.86808	769.248	5.62333	0.6	0					0.156759		1.49453e+06	186358	440923	3.3039e+06	2.18688e+07	3.8811e+07	5.39502e+07	5.96344e+07	5.22833e+07	4.08713e+07	2.29447e+07	9.79931e+06	6.48231e+06	1.42011e+06	671285	725387	613514	462490	339488	143862	459477	109183	0	0	487694	130955	0	228109	490581	146994
VDLIKNKHMNADTDYSIAEAAFNKGETAM	208	236	3	0	1066.51	8	27	9.70827	10.4288	1074.96	23.3427	0.6	0					0.210987		0	183241	0	2.26162e+06	8.54234e+06	3.20275e+07	4.49372e+07	4.03244e+07	3.65763e+07	2.20546e+07	9.18422e+06	5.20123e+06	2.00351e+06	3.87114e+06	2.17863e+07	2.24506e+07	9.23895e+07	1.58504e+08	1.97121e+08	3.1601e+08	4.31191e+08	6.03238e+08	8.79139e+08	1.30241e+09	1.74502e+09	2.03994e+09	2.17465e+09	1.99151e+09	1.56096e+09	1.09927e+09
LIKNKHMNA	210	218	2	0	534.803	5	7	3.63678	4.12383	536.187	2.07484	1	0	0.399839	0.712637	1	0	0.0724816		8.69637e+06	5.94811e+07	1.15237e+08	1.18397e+08	7.13633e+07	2.90552e+07	8.28173e+06	1.47616e+06	43387.5	48267.4	56593.2	0	0
LIKNKHMNA	210	218	3	0	356.871	5	7	3.65273	4.09252	357.857	2.26315	1	0	0.515969	0.555216	1	0	0.185704		1.7071e+06	1.98923e+07	4.47733e+07	4.356e+07	2.54885e+07	9.30311e+06	1.47307e+06	772687	26317.7	0	4.26776e+06	0	0
LIKNKHMNADTD	210	221	2	0	700.354	5	10	3.60485	3.88902	702.287	2.99916	1	0	0.414992	0.0369372	1	0	0.0688112		1.92702e+06	2.25519e+07	6.63914e+07	1.09347e+08	1.12089e+08	7.96289e+07	4.16822e+07	1.81104e+07	5.91481e+06	1.23229e+06	175500	0	14213.5	43621.8	9032.82	87969.5
LIKNKHMNADTD	210	221	3	0	467.238	5	10	3.60485	3.7477	468.521	2.98007	1	0	0.406747	-0.433716	1	0	0.0326369		203736	7.6126e+06	2.258e+07	3.64952e+07	3.87382e+07	2.66862e+07	1.38508e+07	6.07395e+06	1.54501e+06	176584	0	0	711.428	0	0	0
LIKNKHMNADTDY	210	222	2	0	781.885	6	11	5.24157	5.82163	784.128	3.5033	1	0	0.49514	1.02243		0	0.0536364		2.30009e+07	1.57009e+08	5.35324e+08	1.08263e+09	1.4071e+09	1.3008e+09	8.56323e+08	4.3434e+08	1.87662e+08	6.61774e+07	2.11998e+07	4.58309e+06	273496	266941	0	0	94807.6	141620
LIKNKHMNADTDYSIA	210	225	3	0	611.977	6	14	6.26063	6.51093	614.086	5.18543	1	0	0.719219	-0.0758552		-1	0.0524685		0	202192	1.90235e+07	6.96976e+07	1.59145e+08	2.73194e+08	3.20598e+08	2.64446e+08	1.81964e+08	1.02168e+08	4.32055e+07	1.5616e+07	4.67725e+06	1.05593e+06	0	182987	1.18292e+06	0	0	6.21367e+06	69251.5
LIKNKHMNADTDYSIAE	210	226	2	0	981.983	6	15	6.245	6.76155	985.099	5.02004	1	0	0.565021	0.810886	1	-1	0.0445527		2.00626e+07	3.39737e+07	8.25179e+07	2.30059e+08	4.99806e+08	8.2784e+08	9.88588e+08	8.657e+08	5.81204e+08	3.3472e+08	1.51455e+08	6.09496e+07	2.14996e+07	2.94202e+06	403185	0	0	225874	163740	235526	0	2085.75
LIKNKHMNADTDYSIAE	210	226	3	0	654.991	6	15	6.26063	6.71452	657.076	5.04336	0.6	0					0.180334		1.61003e+06	2.09348e+08	1.18053e+08	3.95178e+08	1.01588e+09	1.57415e+09	1.86682e+09	1.68157e+09	1.17476e+09	6.3292e+08	2.84439e+08	1.22831e+08	4.54868e+07	0	3.2708e+06	787882	371404	281142	141715	3.18611e+07	104930	0
LIKNKHMNADTDYSIAE	210	226	4	0	491.495	6	15	6.245	6.58923	493.043	4.98089	1	0	0.553755	0.236988	1	-1	0.0735135		0	0	938193	7.93106e+06	2.47152e+07	4.18239e+07	4.87109e+07	4.1574e+07	2.69322e+07	1.282e+07	3.56752e+06	352286	0	40353.6	0	0	0	64481.7	53050	97231.1	64714.2	0
LIKNKHMNADTDYSIAEAA	210	228	2	0	1053.02	6	17	6.71452	7.10678	1056.27	5.19949	0.4	0					0.394795		2.30544e+06	2.54146e+06	4.03601e+06	1.91386e+07	5.06927e+07	8.32938e+07	9.58142e+07	8.4623e+07	5.96182e+07	3.05505e+07	1.25671e+07	4.25457e+06	232266	648371	18273.7	531317	0	151372	0	3.01843e+06	0	4.21749e+06	0	917812
LIKNKHMNADTDYSIAEAA	210	228	3	0	702.349	6	17	6.68317	7.04435	704.467	5.06222	0.6	0					0.0618878		109776	954908	1.54966e+07	5.68892e+07	1.39179e+08	2.3869e+08	2.87254e+08	2.55047e+08	1.70726e+08	9.76644e+07	4.19826e+07	1.55246e+07	5.52141e+06	1.56246e+06	347491	348122	0	11467.8	0	0	0	155636	0	132425
LIKNKHMNADTDYSIAEAAFNKGETA	210	235	3	0	951.468	7	24	9.08545	9.27742	958.852	20.4177	1	0	2.79289	-0.270133		-17	0.0664981		855880	424485	140484	740401	0	0	529991	1.10511e+06	1.06562e+06	488017	157439	169078	661689	737647	0	183093	152953	1.01771e+06	1.92724e+07	5.0725e+07	1.1462e+08	1.56941e+08	1.72115e+08	1.48964e+08	1.08057e+08	6.37407e+07	2.76916e+07	1.15286e+07	3.43993e+06	1.31057e+06
LIKNKHMNADTDYSIAEAAFNKGETAM	210	236	3	0	995.148	8	25	9.13207	9.50602	997.618	5.52321	0.6	0					0.19415		0	167617	1.46215e+06	2.64539e+07	8.20006e+07	1.72538e+08	2.36741e+08	2.5046e+08	2.10167e+08	1.46712e+08	8.55693e+07	4.16576e+07	1.76259e+07	1.07732e+07	990009	186016	3.76387e+06	0	0	2.11017e+06	2.62387e+06	0	403952	273691	177292	865327	249511	177359	5.36016e+06	42149.8
LIKNKHMNADTDYSIAEAAFNKGETAM	210	236	4	0	746.613	8	25	9.17873	9.27222	748.508	5.69474	1	0	0.103618	-0.598131	1	-1	0.219298		0	0	193991	3.27181e+06	1.11277e+07	2.29764e+07	3.26619e+07	3.27228e+07	3.16628e+07	2.07895e+07	1.25186e+07	6.95657e+06	2.32006e+06	884165	0	90055.4	0	0	119664	498641	166262	149790	0	151007	422647	0	0	0	158282	0
IKNKHMNADTD	211	221	2	0	643.812	5	9	2.86757	3.23553	645.581	2.74413	1	0	0.436522	0.316032		1	0.0795887		575899	7.40979e+06	2.07569e+07	3.22394e+07	2.95463e+07	1.80036e+07	7.60745e+06	2.54956e+06	262195	0	0	0	0	0	0
IKNKHMNADTDY	211	222	2	0	725.343	5	10	4.61295	5.13232	727.635	3.67982	1	0	0.708833	0.820267		1	0.325722		4.59264e+06	3.70345e+07	1.2931e+08	2.61023e+08	3.2378e+08	2.62139e+08	1.5849e+08	7.48952e+07	3.30661e+07	2.07094e+07	1.86172e+07	1.66422e+07	1.04484e+07	4.73989e+06	1.71377e+06	564266
IKNKHMNADTDYSIA	211	225	2	0	860.92	6	13	5.89982	6.41702	863.931	4.95342	1	0	0.765171	0.813051	0	1	0.194077		12714	69720.3	2.65107e+06	2.24682e+07	5.97409e+07	9.18303e+07	9.90083e+07	7.79543e+07	4.59491e+07	2.21281e+07	5.56932e+06	1.74759e+06	208339	301450	78966.7	475090	56822.5	524030	253078	251304
IKNKHMNADTDYSIA	211	225	3	0	574.282	6	13	5.9155	6.65182	576.638	5.99984	1	1	1.11267	1.54282	1	-3	0.57475		856542	3.43696e+06	1.42159e+07	2.756e+07	9.19319e+07	1.35284e+08	1.23364e+08	1.23473e+08	9.99088e+07	7.42076e+07	7.06738e+07	5.0182e+07	2.70258e+07	1.23493e+07	2.79645e+06	1.30866e+06	62262.8	66072.4	603641	57673
IKNKHMNADTDYSIAE	211	226	3	0	617.296	6	14	5.83725	6.38575	619.319	4.92831	0.6	0					0.0436289		237728	4.96155e+06	3.91772e+07	1.39156e+08	3.45238e+08	5.56053e+08	6.02185e+08	4.94523e+08	3.07699e+08	1.48456e+08	6.35537e+07	2.13705e+07	4.55478e+06	203764	80044.7	211270	0	49899.4	180623	330003	365496
IKNKHMNADTDYSIAEAA	211	228	3	0	664.655	6	16	6.43267	6.90305	666.748	5.06038	0.6	0					0.144166		10644.9	538785	5.59307e+06	2.51962e+07	5.62213e+07	8.86179e+07	1.03394e+08	8.30065e+07	5.29741e+07	3.14163e+07	1.41497e+07	5.90551e+06	1.04937e+06	450726	1.04804e+06	0	194512	1.05927e+06	0	141054	870305	173326	240141
DTDYSIA	219	225	1	0	784.336	4	5	6.18233	6.35445	786.245	1.46157	0.6	0					1.15656		1.33918e+06	2.45224e+06	3.62714e+06	1.79457e+06	97498.4	0	72726.9	199995	77262.5	61735.7
DYSIAE	221	226	1	0	697.304	4	4	5.58692	6.18233	703.08	5.37339	0.4	1					0.576493		1.90376e+06	2.42256e+07	2.73936e+07	6.25412e+06	533308	9112.13	4.88044e+07	1.39439e+08	2.66046e+07
YSIAEAA	222	228	1	0	724.351	4	5	5.82163	6.5266	725.983	1.207	0.4	0					1.35577		1.1638e+07	6.60016e+07	5.699e+07	1.69908e+07	1.54552e+06	79175.9	130295	0	271720	1.26193e+06
SIAEAA	223	228	1	0	561.288	3	4	3.31557	3.93597	562.027	0.427964	0.4	0					0.0838128		3.90272e+08	3.42277e+08	1.00839e+08	2.29604e+07	4.01843e+06	804877	32811.6	133572
SIAEAAFNKGETA	223	235	1	0	1308.64	5	11	6.57358	6.91877	1309.95	0.54793	1	0	-0.664715	0.240152		0	0.995053		7.48364e+06	1.05305e+07	4.59881e+06	631651	275348	197956	94706.2	110885	147528	67230.5	30565.6	72392.3	0	0	78708.8	81686.4	97109.5
SIAEAAFNKGETAM	223	236	2	0	720.345	5	12	7.76215	8.38525	721.212	0.831159	0.6	0					0.170519		7.67836e+08	9.42617e+08	6.43123e+08	3.19839e+08	1.19399e+08	7.97268e+07	2.02546e+07	2.23605e+07	3.50799e+06	2.19833e+07	2.3791e+07	2.03232e+07	4.61538e+06	1.13967e+06	765161	2.4661e+06	323569	983241
IAEAAF	224	229	1	0	621.324	4	4	6.76155	7.40292	622.075	0.374464	1	0	-0.475612	1.22659		0	1.5054		3.8289e+07	1.00922e+07	1.03736e+06	742005	743210	986521	543490	1.54725e+06	543312
EAAFNKGETA	226	235	2	0	519.249	4	8	4.09252	4.73923	519.855	0.618963	0.6	0					0.132736		3.9109e+08	4.1526e+08	2.73973e+08	1.08077e+08	3.17458e+07	9.25014e+06	1.55589e+06	897541	1.15746e+06	33401.1	167251	93919.1	131760
EAAFNKGETAM	226	236	1	0	1168.53	5	9	5.83725	6.40138	1169.59	0.310976	1	0	-0.730589	0.969362	1	0	1.29801		8.08584e+07	7.99708e+07	4.15327e+07	1.55907e+07	3.29415e+06	299069	0	591999	0	0	78031.8	343815	0	0	62266.8
EAAFNKGETAM	226	236	2	0	584.769	5	9	5.83725	6.43267	585.364	0.447153	1	0	-0.665269	1.07355	1	0	0.0300393		1.47095e+09	1.41489e+09	7.73553e+08	3.32504e+08	1.33602e+08	5.41977e+07	2.42001e+07	8.08229e+06	2.78652e+06	500464	160079	159195	0	556038	52024.6
AAFNKGETA	227	235	2	0	454.727	4	7	3.8106	4.5814	455.209	0.439429	1	0	-0.608751	1.65766		0	0.0276365		1.62879e+09	1.35256e+09	6.09327e+08	2.18354e+08	7.78484e+07	3.10679e+07	9.38825e+06	1.97604e+06	98922.7	134261	157925	471742
AAFNKGETAM	227	236	1	0	1039.49	5	8	5.60258	6.30755	1040.65	0.489896	1	0	-0.615393	1.4384	1	0	0.149261		7.59619e+08	7.30731e+08	3.86746e+08	1.64255e+08	6.56166e+07	2.49572e+07	9.37545e+06	2.42529e+06	397463	103289	569873	627876	386018	766309
AAFNKGETAM	227	236	2	0	520.247	5	8	5.60258	6.29192	520.85	0.531701	0.6	0					0.116735		7.96761e+09	7.62705e+09	4.0212e+09	1.62839e+09	6.93361e+08	2.59045e+08	2.79602e+08	5.50591e+07	4.52458e+07	5.79745e+06	223163	784755	466695	575349
AAFNKGETAMT	227	237	2	0	570.771	5	9	5.21028	5.80602	571.319	0.366897	1	0	-0.703765	1.0746		1	0.230871		1.27361e+08	1.22432e+08	6.2494e+07	2.62814e+07	5.31865e+06	1.62632e+06	103735	495213	64739.7	545777	0	373325	56570.3	308240	426046
AAFNKGETAMTINGPWAWSNIDTSKVNY	227	254	3	0	1029.49	8	25					-1
FNKGETA	229	235	2	0	383.69	4	5	2.99552	3.49225	384.065	0.306507	1	0	-0.615115	0.744887		0	0.0471958		4.15611e+08	2.995e+08	1.0775e+08	2.98114e+07	7.25758e+06	844931	0	66503.1	89513.4	485308
FNKGETAM	229	236	1	0	897.413	5	6	4.77068	5.47682	898.275	0.269028	1	0	-0.686188	1.44229	1	0	0.865741		2.09527e+08	1.64896e+08	7.61664e+07	2.12975e+07	3.64799e+06	313892	364795	301663	93264.8	272341	367090	114615
FNKGETAM	229	236	2	0	449.21	5	6	4.73923	5.50827	449.708	0.40217	1	0	-0.590392	1.65178	1	0	0.277807		1.42122e+09	1.12919e+09	4.77316e+08	1.51121e+08	5.67893e+07	1.18717e+07	2.14352e+06	194879	8.44188e+06	0	3.5309e+07	464383
NKGETAM	230	236	1	0	750.345	4	5	3.15548	3.70032	751.109	0.281572	1	0	-0.636644	0.905083	1	0	0.0761973		3.29469e+08	2.31915e+08	8.61716e+07	2.68853e+07	6.83064e+06	1.08442e+06	68647.2	34101.6	21112.1	121453
NKGETAM	230	236	2	0	375.676	4	5	3.17152	3.70032	376.056	0.277983	1	0	-0.639743	0.851685	1	0	0.0186922		8.78616e+08	6.40386e+08	2.26953e+08	5.66635e+07	1.48976e+07	4.60533e+06	283147	4.82707e+06	38254.7	193100
NKGETAMTINGPWAWSNIDTSKVNY	230	254	3	0	933.113	7	22					-1
NKGETAMTINGPWAWSNIDTSKVNYGVTVL	230	259	3	0	1089.54	8	27	11.4039	12.0582	1093.03	8.45246	0.6	0					0.244795		0	325413	0	2.10725e+06	561424	9.07449e+06	3.36316e+07	7.0266e+07	1.30507e+08	1.7754e+08	1.91435e+08	1.62163e+08	1.27761e+08	7.77126e+07	3.54445e+07	2.08811e+07	3.47705e+06	1.22788e+06	1.17006e+06	763344	601487	593296	730135	1.82368e+06	2.06805e+06	2.08351e+06	2.0575e+06	2.55851e+06	1.92333e+06	1.30265e+06
MTINGPWAWSNIDT	236	249	2	0	803.372	6	11	11.295	12.2457	805.619	3.45946	1	0	0.477933	2.25687		1	0.11737		5.45021e+06	9.5878e+07	3.74079e+08	8.15487e+08	1.04437e+09	9.60753e+08	5.81046e+08	2.79027e+08	9.55895e+07	2.62202e+07	7.20861e+06	2.60449e+06	2.04028e+07	5.07786e+06	4.06436e+06	4.61116e+06	2.98107e+06	4.96596e+06
MTINGPWAWSNIDTSKVNY	236	254	3	0	733.018	7	16	10.9219	11.5906	735.488	6.01749	1	0	0.743849	1.31762		1	0.160139		674801	8.57334e+06	4.06272e+06	2.07062e+07	7.38107e+07	1.5481e+08	2.55315e+08	3.00867e+08	2.66429e+08	1.95681e+08	1.06898e+08	4.64323e+07	1.32817e+07	4.15172e+06	1.02067e+06	858834	1.42742e+07	744313	901459	3.69707e+06	213930	424937	1.74121e+06	639451
MTINGPWAWSNIDTSKVNYGVTVL	236	259	2	0	1333.67	7	21	11.9491	13.0025	1338.34	7.66463	1	0	0.695884	2.59886	1	1	0.133163		172215	323264	1.91908e+07	1.43656e+07	1.05829e+08	1.40682e+08	3.59833e+08	6.01825e+08	9.1018e+08	1.01894e+09	9.96639e+08	7.79584e+08	4.96015e+08	2.60872e+08	1.17018e+08	4.09405e+07	1.68034e+07	2.03447e+06	5.88063e+06	641344	1.01508e+07	376047	2.08094e+06	0	119079	0	220977	0	470591
MTINGPWAWSNIDTSKVNYGVTVL	236	259	3	0	889.448	7	21	11.9959	13.0815	892.563	7.67123	0.6	0					0.0373196		2.16276e+06	5.62737e+06	1.52421e+07	4.63231e+07	1.28964e+08	3.26022e+08	7.08545e+08	1.25948e+09	1.8539e+09	2.1639e+09	2.01814e+09	1.51593e+09	9.53849e+08	5.0968e+08	2.48046e+08	9.64943e+07	3.84558e+07	1.53018e+07	1.25849e+07	3.59721e+06	2.35333e+06	2.86752e+06	2.73163e+06	1.85813e+06	2.38895e+06	1.63575e+06	604061	810799	785978
MTINGPWAWSNIDTSKVNYGVTVLPTFKGQPSKPFVGVL	236	274	4	0	1063.06	9	33	11.8867	12.7652	1066.14	9.636	1	0	0.380817	2.01635		1	0.0480685		988690	556160	1.86653e+06	834494	1.32256e+06	8.15238e+06	3.47715e+07	8.64475e+07	2.07804e+08	3.97982e+08	6.23843e+08	7.92853e+08	8.35111e+08	7.82137e+08	6.40939e+08	4.19387e+08	2.71464e+08	1.53178e+08	7.81986e+07	3.1007e+07	1.20854e+07	3.95647e+06	2.18618e+06	1.20304e+06	909467	454672	449600	866087	620962	983393
TINGPWAWSN	237	246	2	0	573.272	5	7	10.128	10.4236	574.924	2.60757	0.4	1					0.448232		4.41732e+07	1.7412e+08	2.65213e+08	2.0296e+08	8.65542e+07	2.59303e+07	1.24678e+06	62015.8	89223.7	94992.6	6.94144e+07	138619	4.21715e+07
TINGPWAWSNI	237	247	2	0	629.814	5	8	11.5128	12.4653	631.285	2.17101	0.6	0					0.591447		3.75401e+06	6.52474e+07	1.53297e+08	1.81761e+08	1.11885e+08	4.09649e+07	4.33432e+06	1.18018e+06	1.55486e+06	1.21082e+06	859994	383934	624115	1.38069e+06
TINGPWAWSNIDT	237	249	2	0	737.852	5	10	10.5482	11.5906	739.964	3.33969	0.4	0					0.086104		1.92462e+07	2.07212e+08	7.43413e+08	1.48021e+09	1.90062e+09	1.64747e+09	8.9037e+08	3.81193e+08	9.50502e+07	1.17257e+07	3.77119e+06	2.70751e+06	663410	6.17646e+06	1.38802e+06	6.49737e+06
TINGPWAWSNIDTSKVNY	237	254	2	0	1033.5	6	15	10.4392	11.3728	1037.22	6.19386	1	0	0.902849	2.19981	1	1	0.152763		3.35393e+07	3.66687e+06	7.85353e+07	2.15341e+08	6.00195e+08	1.22016e+09	1.81596e+09	2.23206e+09	1.95495e+09	1.39406e+09	7.87837e+08	3.48591e+08	1.26614e+08	3.49806e+07	9.83381e+06	1.31263e+06	5.93859e+07	470504	1.31829e+08	958089	4.53518e+07	915541
TINGPWAWSNIDTSKVNY	237	254	3	0	689.337	6	15	10.5949	11.2639	691.447	5.0872	1	1	0.584351	1.31851	0	1	0.502321		1.30871e+08	908666	4.64992e+06	7.40694e+07	8.08118e+07	1.75293e+08	2.63531e+08	2.82955e+08	2.4782e+08	1.70734e+08	8.10365e+07	2.87827e+07	5.73975e+06	1.54076e+06	133232	368005	83602.3	132680	470641	207984	329197	701997
TINGPWAWSNIDTSKVNYGVTVL	237	259	2	0	1268.15	7	20	11.4817	12.6071	1272.68	7.53948	0.6	0					0.132671		912448	1.30648e+08	2.05781e+07	2.21563e+08	2.43798e+08	6.94375e+08	1.27401e+09	2.26604e+09	3.08416e+09	3.64578e+09	3.32588e+09	2.34897e+09	1.46726e+09	7.31063e+08	3.21074e+08	1.18689e+08	4.04936e+07	1.69042e+07	1.68961e+07	1.57601e+07	8.35029e+06	1.9429e+06	428596	356224	0	203044	128577	0
TINGPWAWSNIDTSKVNYGVTVLPTFKGQPSKPFVGVL	237	274	3	0	1373.4	9	32	11.6217	12.4811	1377.42	9.56091	1	0	0.41008	1.95269	1	1	0.204565		0	945657	0	152414	2.95884e+06	9.18006e+06	5.12664e+07	1.60207e+08	3.54032e+08	6.46649e+08	9.57661e+08	1.2228e+09	1.27842e+09	1.12711e+09	8.90635e+08	5.56871e+08	3.25762e+08	1.64019e+08	6.94197e+07	2.21931e+07	5.05865e+06	1.08813e+06	1.72136e+06	31827	709012	960726	0	442102	743237	0
TINGPWAWSNIDTSKVNYGVTVLPTFKGQPSKPFVGVL	237	274	4	0	1030.3	9	32	11.6061	12.4653	1033.29	9.46079	1	0	0.396573	1.95213	1	1	0.0506864		439389	8.7166e+07	2.99379e+06	6.79646e+06	1.22463e+07	1.62942e+08	1.42425e+08	3.77161e+08	8.11181e+08	1.51096e+09	2.19433e+09	2.72834e+09	2.79205e+09	2.48371e+09	1.91676e+09	1.30629e+09	7.80673e+08	4.03978e+08	1.70869e+08	6.96904e+07	2.55307e+07	4.68648e+06	5.0994e+06	5.29576e+06	3.46576e+06	6.58182e+06	8.29289e+06	4.78488e+06	3.72721e+06	1.42616e+06
NIDTSKVNYGVTVL	246	259	2	0	761.909	5	12	8.47873	8.72807	764.863	5.01656	1	0	0.924964	-0.0790747		1	0.207152		490255	7.41981e+06	997199	1.58559e+07	1.74647e+07	3.76607e+07	5.06704e+07	4.25379e+07	2.67007e+07	9.62414e+06	1.52405e+06	486918	0	38192.2	0	259468	0	302931
IDTSKVNYGVTVL	247	259	2	0	704.888	5	11	8.13602	8.85255	707.915	5.22245	1	0	1.16983	1.47693		1	1.13994		1.37556e+06	6.6683e+06	6.41922e+07	1.75952e+08	4.81139e+08	6.84274e+08	7.45604e+08	4.77276e+08	2.2875e+08	7.26145e+07	2.21697e+07	2.11764e+07	3.05284e+07	4.82108e+07	3.95599e+07	3.11233e+07	9.88685e+06
IDTSKVNYGVTVLPTFKGQPSKPFVGVL	247	274	3	0	997.89	7	23					-1
DTSKVNYGVTVL	248	259	2	0	648.346	5	10	7.96478	8.47873	650.734	4.01733	1	0	0.854537	0.802227		1	0.140544		860633	740214	1.63861e+07	6.31225e+07	1.20021e+08	1.29263e+08	7.85116e+07	3.80636e+07	7.28187e+06	858265	396641	0	691025	89863.6	379986	114265
DTSKVNYGVTVLPTFKGQPSKPFVGVL	248	274	3	0	960.195	7	22	9.95713	10.1591	963.149	7.11109	1	0	0.515643	-0.23694		1	0.328218		0	257481	0	957780	4.71707e+06	1.82038e+07	3.26442e+07	4.41012e+07	3.95542e+07	2.61677e+07	1.24741e+07	5.15758e+06	552256	2.00915e+06	574321	283941	212267	0	1.71966e+06	0	0	7.92738e+06	322183	559566	0	0	4.4077e+06	45242.7	0	2.80931e+06
SKVNYGVTVL	250	259	1	0	1079.61	4	8	7.79335	8.432	1083.28	3.0337	0.6	0					0.591821		2.59852e+06	4.13434e+07	1.04589e+08	1.64097e+08	1.65066e+08	1.14278e+08	5.69336e+07	1.50243e+07	1.34692e+06	349895	0	0	0
SKVNYGVTVL	250	259	2	0	540.308	4	8	7.8557	8.57222	542.038	2.81806	0.6	0					0.0388298		2.04246e+07	2.29269e+08	8.86874e+08	1.55864e+09	1.38634e+09	6.57132e+08	2.3448e+08	5.09083e+07	5.35533e+06	230486	101530	348004	143942
SKVNYGVTVLPTF	250	262	2	0	712.893	5	10					0
SKVNYGVTVLPTFKGQPSKPFVGVL	250	274	3	0	888.17	7	20	9.83272	10.5638	890.282	4.6992	0.6	0					0.0642216		487517	2.88245e+06	5.62652e+07	2.9778e+08	7.42665e+08	1.27561e+09	1.43972e+09	1.25396e+09	8.10873e+08	4.42544e+08	2.1202e+08	8.8428e+07	3.3568e+07	9.76228e+06	2.01835e+06	1.5867e+06	867837	1.40662e+06	176082	224516	156718	1.07393e+06	185432	1.05451e+06	664584	260585	3.91735e+06	231348
SKVNYGVTVLPTFKGQPSKPFVGVLSAGINAASPNKELAKE	250	290	4	0	1061.58	9	35					-1
KVNYGVTVL	251	259	2	0	496.792	4	7	7.93363	8.41642	498.409	2.63709	1	0	0.746588	0.698427		1	0.123894		153682	6.72381e+06	4.09037e+07	7.70209e+07	5.69069e+07	1.8948e+07	835361	42161.8	133856	0	12255.1	138222
KVNYGVTVLPTFKGQPSKPFVGVL	251	274	3	0	859.16	7	19	10.0037	10.0659	861.208	4.55367	1	0	0.154894	-0.702541		1	0.141148		0	0	0	1.38107e+06	4.78937e+06	8.83101e+06	9.45086e+06	8.50166e+06	5.33331e+06	1.47685e+06	329951	0	0	0	0	0	0	0	207023	0	0	0	0	0	0	0	0
GVTVLPTF	255	262	1	0	833.477	4	5					-1
GVTVLPTFKGQPSKPFVGVL	255	274	2	0	1036.1	6	15	9.83272	10.4703	1038.42	3.35307	1	0	0.0852642	1.2141	1	1	0.322421		632846	8.12276e+07	4.12056e+08	8.97952e+08	1.06756e+09	8.34106e+08	5.194e+08	2.52195e+08	1.08223e+08	3.11652e+07	5.06046e+06	573380	2.11285e+07	50603.7	9.83315e+07	72365.9	1.74785e+07	0	0	226367	252006	238868
GVTVLPTFKGQPSKPFVGVL	255	274	3	0	691.07	6	15	9.83272	10.6416	692.561	3.19579	1	0	0.0399987	1.78455	1	1	0.0856973		1.04104e+07	2.73046e+08	1.21928e+09	2.52833e+09	3.10776e+09	2.39703e+09	1.44763e+09	7.3144e+08	3.46163e+08	1.5591e+08	6.68462e+07	2.91362e+07	1.2767e+07	4.9507e+06	3.3588e+06	1.36562e+06	0	1.46016e+07	227346	211171	5.14067e+07	201634
GVTVLPTFKGQPSKPFVGVLSAGINAASPNKELAKE	255	290	3	0	1218.01	8	30	9.70827	9.84828	1221.16	7.2634	1	0	0.165455	-0.443152	0	0	0.274936		0	0	0	0	0	603382	6.0944e+06	1.65218e+07	2.00246e+07	2.41902e+07	2.03627e+07	1.10647e+07	4.86681e+06	3.0211e+06	467144	0	0	317612	0	0	0	250911	0	0	0	0	0	0	2.11089e+06	0
GVTVLPTFKGQPSKPFVGVLSAGINAASPNKELAKE	255	290	4	0	913.758	8	30	9.72382	10.0037	916.561	9.02133	1	1	0.418422	0.0227826	1	1	0.268545		449561	208832	359295	701205	2.00564e+06	1.47281e+07	4.92323e+07	8.41665e+07	1.12702e+08	1.15776e+08	1.09049e+08	7.58126e+07	4.80779e+07	2.62718e+07	1.32144e+07	6.1702e+06	2.614e+06	669417	910332	417098	0	0	353910	958135	264868	162034	196867	0	820390	0
VTVLPTFKGQPSKPFVGVL	256	274	3	0	672.063	6	14					-1
TVLPTFKGQPSKPFVGVL	257	274	3	0	639.04	6	13					-1
PTFKGQPSKPFVG	260	272	2	0	695.38	5	9	6.43267	7.10678	698.565	5.51586	0.6	0					1.50453		2.60945e+07	1.17516e+08	1.06911e+08	5.73496e+07	2.28166e+07	6.74573e+06	1.50299e+07	7.0072e+07	1.4678e+08	1.63814e+08	1.1663e+08	5.73599e+07	1.32609e+07	2.40015e+06	579649
PTFKGQPSKPFVGVL	260	274	1	0	1601.9	5	11	8.77482	9.14762	1604.4	1.50289	1	0	-0.289936	0.332129	1	0	0.259063		0	4.80702e+07	1.0976e+08	1.00337e+08	3.62919e+07	6.9309e+06	0	0	0	0	0	0	0	0	0	0	0
PTFKGQPSKPFVGVL	260	274	2	0	801.456	5	11	8.71248	9.50602	802.879	1.8561	1	0	-0.151317	1.73337	1	0	0.0220643		7.94597e+08	5.2907e+09	1.10976e+10	9.8169e+09	5.58747e+09	2.51979e+09	1.08857e+09	4.41026e+08	2.20643e+08	9.81775e+07	5.29943e+07	1.79891e+07	5.16635e+06	255407	1.08761e+06	518416	655406
PTFKGQPSKPFVGVL	260	274	3	0	534.64	5	11	8.6969	9.50602	535.586	1.84825	1	0	-0.154395	1.78527	1	0	0.0124688		1.23506e+09	8.22711e+09	1.74189e+10	1.5396e+10	8.74101e+09	3.99253e+09	1.639e+09	6.6666e+08	2.92827e+08	1.54705e+08	7.65734e+07	3.37138e+07	4.69502e+06	485512	248925	0	0
PTFKGQPSKPFVGVLSA	260	276	2	0	880.491	6	13	8.47873	8.66573	882.038	2.01629	1	0	-0.210188	-0.286675	1	0	0.241933		0	8.34332e+06	2.77335e+07	2.73072e+07	1.55421e+07	3.33469e+06	400844	345309	1.34752e+06	200229	171076	197259	292750	0	661679	0	0	0	206514	192811
PTFKGQPSKPFVGVLSA	260	276	3	0	587.33	6	13					-1
PTFKGQPSKPFVGVLSAGIN	260	279	3	0	682.046	6	16	8.74367	9.33457	683.022	1.68945	0.4	0					0.388003		8.96983e+06	1.66797e+08	3.54096e+08	1.89739e+08	6.97551e+07	1.92258e+07	5.20005e+06	5.16796e+06	1.45482e+06	644869	620752	664166	234990	4.26921e+06	186722	59755.3	1.68518e+07	301825	0	1.02305e+07	1.67069e+06	453887	448539
PTFKGQPSKPFVGVLSAGINAASPNKELAKE	260	290	3	0	1061.58	8	26	8.93017	9.38135	1064.27	6.18076	1	0	0.146496	0.593184	0	0	0.24336		0	384528	1.35892e+06	2.9267e+07	1.36898e+08	3.57824e+08	6.2369e+08	7.57776e+08	7.59576e+08	5.66973e+08	3.70416e+08	2.10794e+08	1.1371e+08	5.12921e+07	2.17726e+07	9.89363e+06	2.36191e+06	643017	1.34971e+06	1.08843e+06	0	1.88563e+06	2.52914e+06	8.07198e+06	1.28053e+07	1.73528e+07	1.30012e+07	6.63961e+06	788760	842260
PTFKGQPSKPFVGVLSAGINAASPNKELAKE	260	290	4	0	796.436	8	26	9.42812	9.49045	799.008	8.38307	0.4	1					0.65216		0	0	0	1.50012e+06	7.28245e+06	1.96357e+07	3.45603e+07	4.18283e+07	3.81065e+07	2.80171e+07	1.81491e+07	7.92476e+06	1.02341e+06	1.63148e+06	126728	0	0	153617	180764	0	0	178011	2.58334e+07	0	1.45311e+07	0	0	0	0	0
PTFKGQPSKPFVGVLSAGINAASPNKELAKEFLEN	260	294	3	0	1229.32	8	30	10.5015	10.8596	1231.95	5.66631	1	0	-0.064368	0.283226	1	-2	0.198458		0	1.6373e+06	482722	49136.2	9.3915e+06	2.38998e+07	4.71883e+07	8.04211e+07	7.67866e+07	6.22687e+07	3.64477e+07	1.43849e+07	3.25117e+06	2.58713e+06	303442	0	298228	326993	0	1.09981e+06	0	0	0	0	0	173669	0	241723	649787	0
PTFKGQPSKPFVGVLSAGINAASPNKELAKEFLEN	260	294	4	0	922.245	8	30	10.4703	10.9841	924.298	5.99694	1	0	-0.0167903	0.801672	1	-1	0.177532		252634	3.7425e+06	39246.1	2.74716e+06	3.32546e+07	8.89283e+07	1.6556e+08	2.28543e+08	2.29283e+08	1.9315e+08	1.41234e+08	8.04383e+07	4.52716e+07	1.67803e+07	8.88931e+06	3.93052e+06	2.44804e+06	1.10037e+06	167787	125630	1.03399e+06	480384	298851	356076	179017	795710	0	440459	0	677060
PTFKGQPSKPFVGVLSAGINAASPNKELAKEFLENYL	260	296	3	0	1321.37	9	32	12.0114	12.544	1324.12	5.83317	0.6	0					0.505388		149172	920058	0	328287	7.06961e+06	2.56717e+07	5.21339e+07	7.7656e+07	8.10903e+07	7.04359e+07	4.56506e+07	2.64223e+07	8.00628e+06	2.21651e+06	627774	0	965357	0	159745	408023	159887	0	433931	0	0	209984	181896	0	225787	0
PTFKGQPSKPFVGVLSAGINAASPNKELAKEFLENYL	260	296	5	0	793.227	9	32	12.1363	12.4024	795.492	8.918	0.6	1					0.215232		190019	499626	113971	1.58127e+06	5.62717e+06	1.98827e+07	3.26589e+07	4.77445e+07	5.47049e+07	4.40188e+07	3.28162e+07	3.63754e+06	1.23934e+07	7.12032e+06	4.39767e+06	1.26589e+06	350052	898493	458566	467791	273340	372991	144053	467644	551240	88568.2	286819	667625	453608	217456
KGQPSKPFVGVL	263	274	2	0	628.872	5	8	8.08932	8.66573	629.733	0.958203	0.6	0					0.0297208		3.60017e+08	1.32585e+09	1.07525e+09	5.35975e+08	2.00191e+08	828766	2.05941e+07	2.44771e+06	642804	669714	289397	321123	170393	174228
KGQPSKPFVGVL	263	274	3	0	419.584	5	8	8.10488	8.74367	420.151	0.93702	0.6	0					0.0562088		1.16379e+08	4.01331e+08	3.0907e+08	1.41572e+08	4.68631e+07	2.17719e+07	1.36084e+06	157641	1.73528e+06	46290.3	0	61937.6	15163.8	0
VLSAGINAASPNKELAKE	273	290	3	0	604.667	6	15	6.18233	6.5266	606.304	3.85989	1	0	0.23113	0.237099		1	0.206624		373240	1.418e+06	1.85316e+07	3.82972e+07	6.37209e+07	7.24688e+07	5.22336e+07	2.55121e+07	1.04206e+07	2.67109e+06	432714	2.24566e+06	267233	0	836108	0	60400.3	61084	0	0	15456.7	0
SAGINAASPNKE	275	286	2	0	579.791	5	9	3.39593	3.66865	581.665	3.09926	1	0	0.606865	-0.00119687		1	0.102351		31792.6	6.2613e+06	2.92888e+07	5.45826e+07	5.66491e+07	3.35774e+07	1.31773e+07	4.48406e+06	963014	242088	43682.4	0	0	18973	20102.6
SAGINAASPNKEL	275	287	1	0	1271.66	5	10	5.74353	5.88417	1276.06	3.68272	1	0	0.710087	-0.441098	1	1	0.548058		0	0	264673	3.29331e+06	5.32935e+06	4.54098e+06	1.62974e+06	167880	0	0	0	0	188233	0	0	0
SAGINAASPNKEL	275	287	2	0	636.333	5	10	5.58692	6.26063	638.57	3.75072	1	0	0.739443	1.33433	1	1	0.0636304		368011	1.92406e+07	1.05053e+08	2.74683e+08	4.07882e+08	3.91526e+08	2.29975e+08	9.21499e+07	2.11048e+07	2.22247e+06	1.22108e+06	994429	1.07543e+06	173228	79996.9	73777.4
SAGINAASPNKELAKE	275	290	2	0	800.42	5	13	4.94423	5.5555	802.852	3.95269	1	0	0.43285	1.12634	1	1	0.0448242		2.3074e+07	2.8386e+08	1.47445e+09	4.15853e+09	7.42542e+09	7.97992e+09	5.58308e+09	2.75221e+09	1.05784e+09	3.48949e+08	1.14917e+08	3.47284e+07	1.05447e+07	750262	120201	0	0	15986.5	4903.93
SAGINAASPNKELAKE	275	290	3	0	533.949	5	13	5.02287	5.50827	535.56	3.92075	1	0	0.422245	0.707142	1	1	0.0258911		1.6112e+07	1.96327e+08	9.56785e+08	2.81923e+09	4.81532e+09	5.11828e+09	3.57746e+09	1.70992e+09	6.71767e+08	2.17754e+08	6.46259e+07	1.93662e+07	5.26553e+06	2.56163e+06	143662	93993.6	188920	6715.77	46741.9
SAGINAASPNKELAKEF	275	291	3	0	582.972	6	14	7.6529	8.08932	584.669	4.06914	0.6	0					0.204712		0	2.123e+06	6.49947e+06	2.9055e+07	6.83143e+07	6.12072e+07	4.24278e+07	2.55031e+07	5.3636e+06	938233	254358	140315	163473	266470	258724	0	453669	378796	473024	2.29289e+06	183577
SAGINAASPNKELAKEFL	275	292	2	0	930.497	6	15					-1
SAGINAASPNKELAKEFLEN	275	294	2	0	1052.04	6	17	8.52548	8.99225	1054.7	4.1009	0.6	0					0.118322		0	1.07105e+07	1.06297e+08	3.5187e+08	6.7534e+08	8.33026e+08	6.97904e+08	4.29112e+08	1.99914e+08	7.56773e+07	2.30057e+07	4.08179e+06	574806	7.93522e+06	0	3.19322e+06	0	1.76403e+06	360954	0	0	0	191584	2.95932e+06
SAGINAASPNKELAKEFLEN	275	294	3	0	701.695	6	17	8.55663	9.17873	703.654	4.65285	0.6	0					0.319285		1.77912e+06	4.04642e+07	2.771e+08	8.7382e+08	1.65016e+09	1.9457e+09	1.65441e+09	1.00196e+09	4.75486e+08	1.92139e+08	7.96128e+07	1.74341e+07	8.09408e+06	2.77732e+06	4.47977e+07	1.17667e+06	258003	1.99304e+08	207608	107380	1.36856e+08	259598	394915	2.4415e+07
SAGINAASPNKELAKEFLENYL	275	296	2	0	1190.11	6	19	11.0463	11.84	1192.82	4.01132	0.6	0					0.0969113		1.05338e+06	4.40041e+07	1.95976e+08	6.40653e+08	1.17267e+09	1.50279e+09	1.2469e+09	8.67099e+08	4.30625e+08	1.99368e+08	6.50971e+07	3.32046e+07	4.00249e+06	1.84967e+06	323286	147845	810024	296088	720352	638321	203318	303536	372354	1.43773e+06	1.64914e+06	892607
SAGINAASPNKELAKEFLENYL	275	296	3	0	793.745	6	19	11.1085	11.4195	795.562	4.04431	0.6	0					0.0195282		983162	4.49675e+07	2.72491e+08	8.28509e+08	1.60076e+09	1.97532e+09	1.75685e+09	1.15504e+09	6.09455e+08	2.69068e+08	1.11378e+08	3.76542e+07	1.07978e+07	2.83052e+06	989548	1.00211e+06	1.64721e+06	0	1.06486e+06	749825	196625	167132	1.09984e+06	1.15862e+06	654773	624231
GINAASPNKELAKE	277	290	2	0	721.386	5	11	4.81797	5.11672	723.855	4.11277	1	0	0.734331	0.0855067		1	0		0	0	4.25865e+06	1.96133e+07	5.24814e+07	5.05696e+07	2.8515e+07	1.00359e+07	1.04384e+06	466860	3959.5	3547.74	0	1.11542e+06	1.19642e+06	1.38355e+06	308955
AASPNKELAKE	280	290	2	0	579.312	5	8	3.5566	4.06112	581.376	3.46514	1	0	0.990131	0.770809	1	1	0.0495699		1.63847e+07	1.41359e+08	5.65899e+08	1.27867e+09	1.75919e+09	1.3765e+09	6.54188e+08	2.10616e+08	5.29075e+07	9.74574e+06	865720	0	92706.7	41720
AASPNKELAKE	280	290	3	0	386.544	5	8	3.57273	3.98292	387.887	3.36597	1	0	0.936617	0.456634	1	1	0.0314359		4.6459e+06	3.41771e+07	1.33705e+08	3.03977e+08	3.95417e+08	2.85747e+08	1.31932e+08	4.32321e+07	6.06315e+06	1.06411e+06	24777.7	219298	82386.1	0
AASPNKELAKEFLEN	280	294	2	0	830.931	5	12	8.13602	8.66573	833.211	3.58877	0.6	0					0.152444		765015	4.07502e+07	1.46153e+08	3.62807e+08	4.81459e+08	4.25255e+08	2.45867e+08	1.46247e+08	3.77919e+07	4.72586e+07	784055	6.51773e+06	338991	788639	144494	275056	6135.49	2.16737e+06
AASPNKELAKEFLENYL	280	296	3	0	646.339	6	14	10.9219	11.5906	648.004	3.83526	1	0	0.302882	1.31762		1	0.292119		1.51136e+06	1.46671e+07	1.25238e+08	2.80675e+08	3.7507e+08	3.38667e+08	2.0617e+08	9.15727e+07	2.83575e+07	4.8981e+06	467466	162715	1.68042e+06	258329	160091	3.4488e+06	1.96186e+07	2.66943e+07	1.56969e+07	3.22068e+06	585649
LAKEFLENYL	287	296	2	0	620.335	5	8	10.6105	11.0463	620.801	0.170488	1	0	-0.787755	0.542061		1	0.290461		4.6883e+07	3.83468e+07	1.89658e+07	1.65005e+06	568360	0	0	0	192155	355618	87763.3	286352	420077	236271
FLENYL	291	296	1	0	798.403	4	4	9.77047	10.7195	798.965	0.0642651	1	0	-0.810396	2.2511	1	1	0.104491		1.3543e+10	7.29893e+09	2.15501e+09	4.14569e+08	589547	994649	4.06587e+07	4.23961e+06	246625
FLENYL	291	296	2	0	399.705	4	4	9.80158	10.4703	399.932	-0.0442567	1	0	-0.927519	1.31779	1	1	0.296547		1.98927e+08	9.95605e+07	1.96642e+07	1.50846e+06	0	223758	0	0	0
YLLTDEGL	295	302	1	0	923.472	4	6	9.36575	10.2057	925.228	1.20652	1	0	-0.0116596	1.88796		1	0.186259		5.01484e+08	1.63253e+09	1.59556e+09	7.39257e+08	2.16773e+08	4.98079e+07	1.02341e+07	2.05789e+06	3.27059e+06	2.6791e+06	4.18804e+06
YLLTDEGLEAVNKDKPLGA	295	313	2	0	1023.54	6	16	8.83703	9.50602	1025.43	2.57471	0.6	0					0.536008		9.20976e+07	4.37413e+08	1.03155e+09	1.26024e+09	9.79344e+08	6.21207e+08	3.094e+08	1.52754e+08	9.88117e+07	9.28643e+07	7.51371e+07	5.76128e+07	2.34758e+07	9.46811e+06	4.48222e+06	1.04301e+06	557032	310794	668201	0	353120	1.58455e+06	0
YLLTDEGLEAVNKDKPLGA	295	313	3	0	682.697	6	16	8.82148	9.56828	684.041	2.82393	0.6	0					0.391153		1.50009e+08	1.18459e+09	2.74053e+09	3.3961e+09	2.77389e+09	1.71092e+09	8.60351e+08	4.39431e+08	3.20902e+08	3.24968e+08	2.9161e+08	2.11359e+08	1.27737e+08	7.03458e+07	3.46496e+07	8.11932e+06	5.12412e+06	2.73043e+06	458896	378062	1.01412e+07	1.7596e+06	383353
LTDEGL	297	302	1	0	647.325	4	4	6.18233	7.02872	648.847	1.15662	1	0	0.368534	1.90939		1	0.0227459		1.22473e+09	3.61974e+09	3.40411e+09	1.01541e+09	2.05884e+08	1.82633e+07	707689	292725	147454
LTDEGLE	297	303	1	0	776.367	4	5	5.57123	6.18233	777.978	1.17434	1	0	0.13418	1.12578		1	0.303148		7.73076e+07	2.28681e+08	1.99309e+08	7.81143e+07	1.7817e+07	1.66031e+06	4.31225e+06	615251	183870	407693
LTDEGLEA	297	304	1	0	847.404	4	6	5.88417	6.18233	849.245	1.36397	1	0	0.101625	0.083564		1	0.381864		5.2076e+07	1.58891e+08	1.5637e+08	7.21826e+07	3.24207e+07	1.31093e+07	960745	269421	0	0	106159
LTDEGLEAVNKDKPLGA	297	313	2	0	885.468	6	14	7.04435	7.74657	886.955	1.94855	1	0	-0.278902	1.42925	1	0	0.0519377		1.10629e+09	4.42449e+09	7.1362e+09	6.71938e+09	4.65264e+09	2.52448e+09	1.21997e+09	5.50993e+08	2.45869e+08	1.10994e+08	5.44284e+07	2.76072e+07	9.33588e+06	4.03717e+06	1.26629e+06	147449	1.64145e+06	62246.3	661166	157590	152674
LTDEGLEAVNKDKPLGA	297	313	3	0	590.647	6	14	7.04435	7.74657	591.659	2.01054	1	0	-0.259786	1.42925	1	0	0.10201		1.49164e+09	5.59499e+09	8.94033e+09	8.76882e+09	6.08983e+09	3.32307e+09	1.54546e+09	6.77861e+08	3.02166e+08	1.40528e+08	6.99142e+07	3.77072e+07	1.76111e+07	6.40322e+06	3.0983e+06	62323.9	0	6.01285e+07	0	0	7.02382e+07
LTDEGLEAVNKDKPLGAVA	297	315	2	0	970.52	6	16	7.55905	8.16717	971.704	1.23871	0.4	0					0.757602		5.96767e+07	1.15225e+07	4.1071e+07	2.90055e+07	2.41534e+07	9.67952e+06	7.60679e+06	454343	147180	127338	155871	0	577044	0	393292	128731	266221	390951	976960	378615	364147	154535	131055
LTDEGLEAVNKDKPLGAVAL	297	316	2	0	1027.06	6	17	8.82148	8.89913	1028.56	1.78639	0.6	0					0.363977		2.34931e+06	1.05734e+07	1.70346e+07	1.84301e+07	1.31581e+07	5.9599e+06	800291	552073	0	0	0	0	0	0	0	0	0	0	0	0	0	487468	273706	0
LTDEGLEAVNKDKPLGAVALKSYEEE	297	322	3	0	940.15	7	23					0
TDEGLEAVNKDKPLGA	298	313	2	0	828.926	5	13	6.49527	6.77723	830.043	1.28793	1	0	-0.452061	0.0296101		1	0.281606		4.04852e+06	1.73224e+07	1.92147e+07	1.38511e+07	5.7637e+06	913286	165847	110710	0	0	0	0	0	210062	91069.7	193257	78306.7	213186	0
EGLEAVNKDKPLGAVALKSYEEELA	300	324	2	0	1337.2	7	22					-1
EAVNKDKPLGA	303	313	1	0	1141.62	5	8	4.09252	4.62875	1143.08	0.802355	1	0	-0.446781	0.876441	1	0	0.110048		9.64434e+07	1.64651e+08	1.17478e+08	5.64419e+07	1.94714e+07	4.1124e+06	155760	0	0	0	0	0	0	0
EAVNKDKPLGA	303	313	2	0	571.314	5	8	4.07682	4.8022	572.095	0.901383	1	0	-0.393343	1.5064	1	0	0.0260983		3.5485e+09	5.57447e+09	4.12703e+09	2.06131e+09	8.26939e+08	3.01183e+08	1.0562e+08	3.61973e+07	1.11275e+07	715720	25911.1	0	0	0
EAVNKDKPLGA	303	313	3	0	381.212	5	8	4.09252	4.73923	381.72	0.865884	1	0	-0.412499	1.2444	1	0	0.0210519		5.88891e+08	9.45119e+08	6.76467e+08	3.3022e+08	1.31429e+08	4.48502e+07	1.39637e+07	2.9944e+06	325251	73880.8	0	1.0027e+06	10792.4	0
EAVNKDKPLGAVAL	303	316	2	0	712.909	5	11	7.35613	7.73098	713.929	1.20351	0.6	0					0.0689971		1.23249e+08	2.46675e+08	2.34282e+08	1.47696e+08	8.26674e+07	3.78333e+07	1.58632e+07	4.07833e+06	902441	772716	120912	0	0	0	0	9719.76	0
EAVNKDKPLGAVALKS	303	318	2	0	820.472	5	13	5.83725	6.32318	821.783	1.66287	0.6	0					0.211282		6.08494e+06	4.20657e+07	6.55882e+07	5.46303e+07	3.28865e+07	1.36646e+07	3.24922e+06	329891	239838	0	117979	0	74688.7	127470	0	77110.2	69858.1	198909	173700
EAVNKDKPLGAVALKS	303	318	3	0	547.317	5	13	5.85288	6.40138	548.224	1.76365	0.6	0					0.13926		6.39908e+06	7.46999e+07	1.10822e+08	9.57908e+07	5.91777e+07	2.62295e+07	1.0634e+07	3.36537e+06	796278	286087	66005.2	0	131316	121567	0	77896.8	0	0	40548.9
EAVNKDKPLGAVALKSYEEE	303	322	2	0	1095.57	6	17	7.79335	8.02707	1102.68	12.9345	0.6	0					1.52717		5.24582e+06	9.69473e+06	1.06667e+07	1.09023e+07	5.12709e+06	5.4808e+06	354423	261250	294313	378269	1.45062e+06	6.06304e+06	5.86878e+06	1.27475e+07	3.01933e+07	5.83213e+07	7.48172e+07	6.33172e+07	4.22004e+07	1.51281e+07	1.4731e+06	0	574234	0
EAVNKDKPLGAVALKSYEEE	303	322	3	0	730.714	6	17	7.35613	7.8401	732.299	3.46952	0.6	0					0.134039		9.83901e+06	6.4299e+07	2.16438e+08	4.35016e+08	5.72231e+08	5.75806e+08	4.12087e+08	2.41404e+08	1.17272e+08	4.65844e+07	1.65743e+07	7.16395e+06	2.3102e+06	471456	1.51563e+06	215907	324978	1.12465e+06	0	294998	1.09778e+06	0	775212	1.52249e+06
EAVNKDKPLGAVALKSYEEEL	303	323	3	0	768.409	6	18	8.82148	9.44372	770.151	3.86961	1	0	0.048313	1.16286		0	0.147104		1.74974e+07	9.45191e+06	5.95593e+07	1.46695e+08	2.45815e+08	2.76547e+08	2.26155e+08	1.44506e+08	7.96422e+07	2.62952e+07	5.76793e+06	1.25695e+06	587085	363388	383484	987881	1.23906e+06	331941	885265	1.23061e+06	1.23172e+06	1.03053e+06	271583	404863	4.73982e+06
EAVNKDKPLGAVALKSYEEELAKDPRIAATME	303	334	3	0	1162.94	8	28					-1
EAVNKDKPLGAVALKSYEEELAKDPRIAATME	303	334	4	0	872.459	8	28	9.33457	9.58385	874.755	7.06741	1	0	0.209895	-0.0792412	1	0	0.145016		973014	0	280363	476108	3.63695e+06	1.70962e+07	3.85953e+07	5.7139e+07	7.24402e+07	7.69999e+07	6.43725e+07	4.77331e+07	2.69436e+07	1.16031e+07	7.8697e+06	4.66746e+06	2.24143e+06	492804	369613	384737	760200	569777	50746.9	0	64312.5	0	314127	0	620479	195483
AVNKDKPLGA	304	313	2	0	506.793	4	7	3.82632	4.5814	507.496	0.821493	1	0	-0.373125	1.60532	1	1	0.0763261		2.53487e+08	3.69437e+08	2.57695e+08	1.19753e+08	4.15577e+07	1.00416e+07	1.44026e+06	1.22426e+06	82944	35707.3	0	0
AVNKDKPLGA	304	313	3	0	338.198	4	7	3.84205	4.4545	338.678	0.85397	0.4	0					0.228589		3.62528e+07	5.52948e+07	3.42137e+07	1.27032e+07	2.52251e+06	146113	115385	34691.8	0	3.71347e+06	78415.3	26078.2
AVNKDKPLGAVALKSYEEE	304	322	2	0	1031.05	6	16	7.32492	7.40292	1033.3	3.28547	1	0	0.00671233	-0.649698	1	0	0.615065		182391	176618	779402	2.63062e+06	4.28804e+06	3.39324e+06	1.2998e+06	142455	0	0	0	38671.5	0	118729	0	144128	0	0	0	168587	0	0	0
AVNKDKPLGAVALKSYEEE	304	322	3	0	687.7	6	16	7.18465	7.29375	689.093	2.96508	0.2	0					0.212933		3.63554e+06	3.94605e+06	6.63238e+06	1.18528e+07	1.48316e+07	1.42839e+07	8.48127e+06	4.9863e+06	2.20517e+06	128896	0	0	0	0	147264	192412	0	0	147881	0	109314	0	0
VNKDKPLGA	305	313	1	0	941.541	4	6	3.65273	3.93597	942.671	0.584203	1	0	-0.459418	0.0338287	1	1	0.199187		1.03527e+07	1.55453e+07	9.92007e+06	2.55907e+06	47488	0	0	0	0	0	0
VNKDKPLGA	305	313	2	0	471.274	4	6	3.47617	4.35955	472.021	0.947333	0.6	0					0.208233		2.68268e+08	3.86591e+08	2.63023e+08	1.43531e+08	6.18236e+07	1.77815e+07	3.4629e+06	116834	126343	15600.8	33186.1
VNKDKPLGAVALKSYEEE	305	322	2	0	995.528	6	15	7.24698	7.37172	997.74	3.24999	1	0	0.0555982	-0.494053		0	0.749931		120005	0	1.1204e+06	4.10363e+06	6.15784e+06	4.74186e+06	2.65609e+06	514418	0	0	144477	0	0	0	0	0	0	0	168624	0	0	0
VALKSY	314	319	2	0	340.703	4	4	5.1479	5.68097	341.47	1.12165	0.4	0					0.4305		4.20958e+06	2.80908e+07	2.42435e+07	3.45911e+06	33924.2	325835	126864	405888	120784
VALKSYE	314	320	1	0	809.44	4	5	5.41402	6.05665	811.521	1.59742	0.4	0					0.283905		7.35809e+06	1.01653e+08	1.51384e+08	8.49576e+07	2.36453e+07	2.33211e+06	309964	498972	81970.8	13979.5
VALKSYE	314	320	2	0	405.224	4	5	5.3983	6.02522	406.205	1.47976	1	0	0.397877	1.17846	1	1	0.0301988		1.65321e+08	6.86291e+08	9.02782e+08	4.87403e+08	1.51444e+08	3.36256e+07	4.39817e+06	85703.5	50913.7	0
VALKSYEEE	314	322	1	0	1067.53	4	7	5.524	6.16663	1070.59	2.43867	1	0	0.624215	1.2308	1	1	1.37726		4.39376e+07	2.3616e+08	5.30485e+08	6.80328e+08	4.90729e+08	2.27931e+08	7.48652e+07	1.35964e+07	1.16308e+06	1.76292e+06	596566	216175
VALKSYEEE	314	322	2	0	534.266	4	7	5.50827	6.18233	535.799	2.44268	1	0	0.62669	1.33549	1	1	0.0637079		4.68975e+08	2.4333e+09	5.50785e+09	6.92119e+09	5.03692e+09	2.43281e+09	7.53459e+08	1.4698e+08	551483	1.61667e+07	1.77558e+07	8.67708e+06
VALKSYEEEL	314	323	1	0	1180.61	5	8	8.0582	8.60338	1184.02	2.7055	1	0	0.58021	0.906249	1	1	0.247468		1.282e+06	5.05506e+07	1.48233e+08	2.14241e+08	1.93468e+08	1.12184e+08	3.25317e+07	4.90135e+06	0	292386	323674	648412	290783	530624
VALKSYEEEL	314	323	2	0	590.808	5	8	7.99593	8.6969	592.537	2.75586	1	0	0.607384	1.42508	1	1	0.0582154		1.83796e+08	1.07933e+09	2.65438e+09	3.83768e+09	3.51474e+09	2.07036e+09	8.73139e+08	2.12477e+08	7.08065e+07	1.44473e+06	2.17609e+06	3.62969e+06	375276	2.76691e+07
VALKSYEEELAKDPRIAA	314	331	2	0	1002.04	6	15					0
VALKSYEEELAKDPRIAATM	314	333	3	0	745.728	7	17	8.99225	9.101	748.005	5.44161	0.6	0					0.162767		349561	790054	2.02617e+06	4.15739e+06	8.95114e+06	1.79333e+07	2.47887e+07	2.61451e+07	2.32702e+07	1.24458e+07	5.74014e+06	1.7548e+06	0	363575	137889	0	0	0	172333	0	415979	215498	0	620469	0
VALKSYEEELAKDPRIAATME	314	334	3	0	788.742	7	18	8.6969	8.97673	791.104	5.62582	0.6	0					0.336278		8.58475e+06	2.02324e+06	1.38184e+07	4.29705e+07	9.60034e+07	1.85606e+08	2.66905e+08	3.00842e+08	2.57018e+08	1.79651e+08	1.06159e+08	4.84451e+07	1.48094e+07	3.30945e+06	742075	402223	367611	1.7357e+06	537305	0	648199	183833	229847	3.35091e+06	36623.1	0
VALKSYEEELAKDPRIAATMENAQKGEIM	314	342	3	0	1079.22	8	26	9.70827	9.92603	1082.41	7.56027	0.6	0					0.187582		219174	232741	305853	761235	1.54015e+06	8.25676e+06	1.48787e+07	2.9707e+07	4.65888e+07	4.50373e+07	4.24526e+07	3.21328e+07	1.65566e+07	1.65018e+07	3.20075e+06	1.02592e+06	9.87304e+06	235454	0	1.04768e+06	239584	0	575910	0	0	712604	0	0	0	197913
VALKSYEEELAKDPRIAATMENAQKGEIMPNIPQMSA	314	350	5	0	815.613	9	32	9.83272	10.1746	818.244	10.5612	1	0	0.545023	0.229217		-1	0.101038		2.41284e+06	562300	162682	939151	0	1.46939e+06	1.12125e+06	6.31969e+06	1.88035e+07	4.33998e+07	7.80884e+07	1.03945e+08	1.19421e+08	1.26121e+08	1.24434e+08	1.00378e+08	6.31724e+07	4.48763e+07	2.14386e+07	8.41641e+06	2.43177e+06	1.36032e+06	613279	275084	248086	281298	0	0	0	1.14049e+06
KSYEEE	317	322	1	0	784.336	4	4	3.07537	3.82632	786.583	1.79916	1	0	1.062	1.59155	1	1	1.736		1.41711e+07	4.11809e+07	5.17697e+07	3.59277e+07	2.22474e+07	8.18767e+06	911127	334850	142622
KSYEEE	317	322	2	0	392.672	4	4	3.07537	3.60485	393.688	1.58475	1	0	0.830596	0.85396	1	1	0.0878205		3.17492e+07	8.78593e+07	1.08958e+08	7.34597e+07	3.00259e+07	7.34738e+06	1.01145e+06	33564.2	0
KSYEEEL	317	323	2	0	449.214	4	5	6.51093	7.10678	450.422	1.89507	0.6	0					0.0598032		7.51017e+07	2.42891e+08	3.49744e+08	3.04165e+08	1.52267e+08	5.32455e+07	1.20504e+07	2.57802e+06	5.20125e+06	2.89885e+06
KSYEEELAKDPRIAA	317	331	3	0	573.969	6	12	6.77723	6.96592	575.867	4.6876	0.6	0					0.310967		0	113964	299595	1.73304e+06	4.66161e+06	6.71424e+06	6.29277e+06	3.26692e+06	1.19328e+06	11658	11884.8	99784.8	170375	31966.9	13341.7	209142	395031	53857.3	53251.5
KSYEEELAKDPRIAATME	317	334	3	0	694.345	6	15					0
KSYEEELAKDPRIAATMENAQKGEIMPNIPQMSA	317	350	4	0	948.467	9	29	9.39695	9.50602	951.322	9	1	0	0.460012	-0.546231		-1	0.130403		202141	284312	164864	1.46186e+06	0	2.69854e+06	1.12436e+06	9.06536e+06	9.32901e+06	2.47721e+07	2.31624e+07	3.32641e+07	2.41234e+07	2.96953e+07	1.64152e+07	1.19817e+07	5.37578e+06	2.37674e+06	578713	0	166386	0	0	0	0	0	0	309928	0	249252
YEEELAKDPRIAATME	319	334	2	0	933.451	6	13	7.27815	7.34052	935.879	3.69734	0.6	0					2.27232		0	0	278561	1.91867e+06	3.92058e+06	2.72317e+06	2.77408e+06	1.07877e+06	0	0	0	0	0	0	0	0	141137	0	0	0
YEEELAKDPRIAATME	319	334	3	0	622.636	6	13	7.32492	7.37172	624.393	4.11076	0.6	0					0.204078		0	249232	1.02719e+06	2.54498e+06	3.99431e+06	5.07536e+06	2.90878e+06	653063	429874	195522	0	205167	118420	112546	940190	0	0	0	0	0
EELAKDPRIAATME	321	334	2	0	787.398	6	11	6.5266	6.71452	789.248	2.72419	0.6	0					0.262001		0	3.34604e+06	1.5941e+07	2.35633e+07	2.06038e+07	1.34487e+07	5.65338e+06	1.09126e+06	528299	7246.15	673197	0	563690	0	0	0	0	0
EELAKDPRIAATME	321	334	3	0	525.268	6	11	6.57358	6.85593	526.54	2.84032	1	1	0.23495	0.0308868	1	0	0.109097		287135	3.21474e+06	1.27024e+07	1.96415e+07	1.64447e+07	1.02275e+07	1.05882e+07	1.26778e+06	383276	474826	117569	0	70574.5	0	54047.5	0	0	0
EELAKDPRIAATMENAQKGEIMPNIPQMSA	321	350	3	0	1095.21	8	25					0
ELAKDPRIAATME	322	334	2	0	722.877	5	10	6.1771	6.30755	725.275	3.89434	0.6	0					0.252645		0	95030.7	1.62481e+06	5.24757e+06	7.77303e+06	7.69368e+06	5.61855e+06	3.04474e+06	695295	244837	0	0	0	101876	79993.5	0
LAKDPRIAA	323	331	2	0	477.79	4	6	4.518	5.02287	479.229	2.32135	1	0	0.790467	0.771975	1	1	0.0317704		1.66069e+07	1.11537e+08	2.59969e+08	2.99871e+08	1.80771e+08	7.37568e+07	1.97534e+07	3.36985e+06	182703	247997	0
LAKDPRIAA	323	331	3	0	318.863	4	6	4.518	5.02287	319.815	2.30186	1	0	0.776443	0.771975	1	1	0.0526886		2.81928e+06	2.66947e+07	7.19834e+07	8.10609e+07	4.71632e+07	1.72455e+07	3.81255e+06	275570	0	0	160137
LAKDPRIAAT	323	332	2	0	528.314	4	7	4.13952	4.6919	529.809	2.37823	1	0	0.58694	0.930229		1	0.0983126		908849	2.56309e+07	7.02794e+07	8.2375e+07	5.38798e+07	2.39041e+07	4.97525e+06	417416	0	0	5658.58	0
LAKDPRIAATM	323	333	2	0	593.834	5	8					-1
LAKDPRIAATM	323	333	3	0	396.225	5	8	6.00952	6.54225	397.16	2.04242	1	0	0.222392	0.864784	1	0	0.214916		7.51438e+06	5.5782e+07	1.3113e+08	1.26772e+08	7.67663e+07	3.17745e+07	8.8579e+06	973620	105226	177672	40219.6	0	166319	29219.8
LAKDPRIAATME	323	334	2	0	658.356	5	9	5.85288	6.47962	659.893	2.24264	0.6	0					0.0304589		9.24466e+07	7.90403e+08	1.88561e+09	2.10817e+09	1.41781e+09	7.0927e+08	2.74413e+08	9.62818e+07	1.97351e+07	6.30635e+06	665367	0	847894	98076.9	1.31326e+06
LAKDPRIAATME	323	334	3	0	439.239	5	9	5.85288	6.44832	440.248	2.19274	1	0	0.172034	1.07361	1	-1	0.0308569		3.13509e+07	2.46969e+08	5.72193e+08	6.22353e+08	4.21054e+08	2.06192e+08	7.86801e+07	2.15403e+07	4.60524e+06	889399	142224	0	426536	38995.5	0
LAKDPRIAATMENAQKGEIM	323	342	2	0	1094.07	7	17	7.77777	8.24502	1101.17	12.7988	0.6	1					2.19617		282448	1.03432e+06	7.39956e+06	2.87787e+07	4.93548e+07	4.85265e+07	4.32905e+07	2.34025e+07	1.41212e+07	4.18922e+06	718139	1.00359e+06	1.94251e+06	3.17363e+06	8.83878e+06	1.04954e+07	1.87792e+07	4.20236e+07	7.15665e+07	9.5681e+07	7.67206e+07	5.73584e+07	1.76506e+07	1.34426e+07	358374
LAKDPRIAATMENAQKGEIM	323	342	3	0	729.714	7	17	7.62162	8.41642	731.698	4.54728	0.6	0					0.27558		7.03222e+06	1.76842e+07	1.03291e+08	2.58794e+08	4.17978e+08	4.60862e+08	4.16151e+08	3.32539e+08	2.39826e+08	1.49033e+08	8.7496e+07	4.1473e+07	1.72434e+07	7.54199e+06	2.85892e+06	101879	347295	8.59253e+06	326507	334283	1.92296e+07	21810	559931	3.17751e+06	76209.9
LAKDPRIAATMENAQKGEIMPNIPQM	323	348	3	0	956.491	8	21	9.00778	9.50602	958.926	5.41793	1	0	0.234023	0.749883	1	-1	0.112863		489314	312497	1.91659e+06	2.93102e+07	8.57714e+07	1.93302e+08	2.64728e+08	2.92446e+08	2.54853e+08	1.81984e+08	1.08985e+08	4.82658e+07	2.0413e+07	6.06598e+06	2.6871e+06	545088	622140	762133	434247	170560	372833	157648	426414	581125	707949	220656	988269	1.47514e+06	811571	1.27603e+06
LAKDPRIAATMENAQKGEIMPNIPQM	323	348	4	0	717.62	8	21	9.06992	9.44372	719.432	5.36032	1	0	0.222181	0.33546	1	-1	0.210554		0	1.8579e+06	263293	9.36963e+06	1.41669e+07	3.71022e+07	4.33057e+07	4.48657e+07	3.42755e+07	2.86851e+07	1.77744e+07	5.83989e+06	1.99951e+06	2.07599e+06	692316	1.29829e+06	356427	459137	295585	179773	213027	270649	410953	300358	0	300507	0	411328	156438	450859
LAKDPRIAATMENAQKGEIMPNIPQMSA	323	350	2	0	1513.27	8	23	8.74367	9.20993	1517.65	6.78857	0.6	0					0.539754		2.08913e+06	1.10204e+07	1.38174e+07	1.86377e+07	2.06942e+07	3.36709e+07	5.53327e+07	8.49828e+07	1.02025e+08	1.14798e+08	1.02415e+08	8.77795e+07	5.53546e+07	3.9797e+07	1.58229e+07	7.42506e+06	1.1607e+06	1.53616e+06	0	523347	0	513440	0	0	0	0	565354	0	0	436608
LAKDPRIAATMENAQKGEIMPNIPQMSA	323	350	3	0	1009.18	8	23	8.68133	8.96122	1012.42	7.75846	0.6	0					0.0738302		3.83081e+07	6.04898e+07	7.80287e+07	1.25244e+08	2.33796e+08	4.3469e+08	8.00719e+08	1.22306e+09	1.57671e+09	1.68471e+09	1.59545e+09	1.3471e+09	1.07666e+09	8.43343e+08	5.78093e+08	3.98439e+08	2.36712e+08	1.37472e+08	7.12131e+07	3.51535e+07	1.174e+07	2.26731e+06	745633	0	271845	0	0	0	0	0
LAKDPRIAATMENAQKGEIMPNIPQMSA	323	350	4	0	757.137	8	23	8.68133	9.38135	759.618	7.95146	0.6	0					0.141518		2.9019e+06	1.2144e+07	2.81197e+07	6.12597e+07	1.41123e+08	3.00569e+08	5.04636e+08	7.78377e+08	9.81717e+08	1.04739e+09	9.7653e+08	8.6853e+08	7.03744e+08	5.22589e+08	3.66314e+08	2.30688e+08	1.3318e+08	6.14923e+07	3.16205e+07	1.53753e+07	3.72425e+06	1.44812e+07	1.02621e+06	1.02722e+07	1.43941e+06	9.55583e+06	459072	7.92093e+06	398918	1.626e+07
LAKDPRIAATMENAQKGEIMPNIPQMSAF	323	351	3	0	1058.2	8	24	9.89493	10.6883	1061.4	7.50128	0.6	0					0.096547		0	1.43669e+07	4.64954e+06	4.5301e+07	3.07414e+08	7.14586e+08	1.63285e+09	2.95577e+09	4.20381e+09	4.82741e+09	4.4939e+09	3.47851e+09	2.38497e+09	1.50213e+09	7.97909e+08	3.99962e+08	1.88536e+08	7.22907e+07	3.01755e+07	1.58453e+07	7.4596e+06	2.59922e+06	4.54958e+06	1.64644e+06	207259	853103	714398	1.509e+06	9.12258e+06	8.97675e+06
LAKDPRIAATMENAQKGEIMPNIPQMSAF	323	351	4	0	793.904	8	24	9.87938	10.6416	796.291	7.46939	0.6	0					0.0714735		111589	175372	2.87927e+06	2.56797e+07	1.04085e+08	3.10391e+08	7.07006e+08	1.19481e+09	1.5911e+09	1.75083e+09	1.66949e+09	1.30724e+09	8.94744e+08	5.33244e+08	2.74296e+08	1.22018e+08	5.48227e+07	1.52077e+07	0	2.41257e+06	2.73059e+06	902223	1.37229e+06	832488	1.0843e+06	215321	3.94293e+06	2.49311e+06	9.05935e+06	1.15836e+07
AKDPRIAAT	324	332	2	0	471.772	4	6					0
AKDPRIAATM	324	333	2	0	537.292	5	7					0
AKDPRIAATME	324	334	2	0	601.814	5	8	5.2572	5.88417	602.952	1.51797	1	0	-0.0606149	1.17863	1	1	0.0814539		2.00286e+08	9.32608e+08	1.14833e+09	7.7892e+08	3.68282e+08	1.4691e+08	4.54273e+07	1.96414e+07	3.65796e+06	1.9203e+06	532589	384877	1.31641e+06	1.7746e+06
AKDPRIAATME	324	334	3	0	401.545	5	8	5.27283	5.47682	402.275	1.43113	1	0	-0.107476	-0.230112	1	1	0.0305699		1.57416e+07	7.21707e+07	9.36452e+07	5.9115e+07	2.60751e+07	1.06064e+07	1.8167e+06	124795	186496	0	0	149069	64030.5	37230.4
AKDPRIAATMENAQKGEIM	324	342	2	0	1037.52	7	16	7.57468	7.8557	1039.6	2.82721	0.6	0					0.307859		1.18679e+06	9.66533e+06	3.72063e+07	5.73512e+07	5.83465e+07	4.76941e+07	2.84022e+07	1.32912e+07	5.3823e+06	315150	218089	0	178271	0	578795	1.05284e+06	140542	0	0	0	126131	32830.6	651931	0
AKDPRIAATMENAQKGEIM	324	342	3	0	692.019	7	16	7.60598	8.04263	693.386	2.76663	0.6	0					0.0738992		7.82088e+06	5.70348e+07	1.69655e+08	2.70394e+08	2.67053e+08	2.10761e+08	1.32339e+08	6.93565e+07	2.89291e+07	9.6307e+06	1.09491e+06	365739	301740	523659	365595	285038	302869	863984	512358	91834.6	28768.5	56685.6	574769	585417
AKDPRIAATMENAQKGEIMPNIPQM	324	348	3	0	918.796	8	20	8.79038	9.27222	921.007	4.82032	0.6	0					0.21325		0	0	8.47934e+06	2.92618e+07	7.87101e+07	1.37611e+08	1.45156e+08	1.32078e+08	1.04757e+08	5.07573e+07	1.305e+07	1.33416e+07	1.17143e+06	328947	2.60892e+06	0	0	1.36029e+06	0	0	1.82987e+06	0	0	3.06988e+06	590670	0	2.47616e+06	0	2.87802e+06
AKDPRIAATMENAQKGEIMPNIPQMSA	324	350	2	0	1456.72	8	22	8.57222	8.79038	1460.74	6.12762	1	0	0.322658	-0.182875	1	-5	0.232864		0	0	0	0	2.12703e+06	1.25873e+07	2.80387e+07	3.99205e+07	3.98114e+07	3.27153e+07	2.37443e+07	9.34695e+06	3.94322e+06	0	842078	0	311666	236634	317070	0	0	0	0	0	240725	0	0	0	0	0
AKDPRIAATMENAQKGEIMPNIPQMSA	324	350	3	0	971.486	8	22	8.47873	9.17873	974.238	6.35862	1	0	0.367987	1.42186	1	-4	0.12481		1.2523e+06	283764	1.02815e+07	8.39432e+07	3.01875e+08	6.80573e+08	1.19245e+09	1.49957e+09	1.57413e+09	1.28945e+09	9.54046e+08	5.93448e+08	3.68195e+08	2.10742e+08	1.25281e+08	7.81609e+07	4.65914e+07	1.90329e+07	1.57658e+07	2.79374e+06	924518	2.2051e+06	322427	321225	0	0	0	806725	329458	605599
AKDPRIAATMENAQKGEIMPNIPQMSA	324	350	4	0	728.866	8	22	8.54105	8.93017	731.098	7.0308	0.6	0					0.15178		46354.3	213530	130114	1.81641e+07	5.72564e+07	1.42908e+08	2.28069e+08	2.88431e+08	3.0803e+08	2.70242e+08	2.38629e+08	1.515e+08	8.65928e+07	4.99971e+07	6.48132e+07	5.7542e+07	2.7919e+07	2.60747e+07	1.19969e+07	2.12398e+06	599782	1.20338e+06	117543	177163	597211	703087	787068	849797	308038	0
AKDPRIAATMENAQKGEIMPNIPQMSAF	324	351	2	0	1530.26	8	23	9.83272	10.128	1534.87	7.21924	1	0	0.475273	0.0739611	-1	1	0.822885		0	593552	0	0	0	9.2262e+06	2.37587e+07	4.97761e+07	5.62802e+07	6.35756e+07	3.90319e+07	2.64234e+07	4.84114e+06	7.31408e+06	0	1.47635e+06	0	454125	0	0	0	0	334194	344451	0	699386	0	4.1502e+06	386151	3.18728e+06
AKDPRIAATMENAQKGEIMPNIPQMSAF	324	351	3	0	1020.51	8	23	9.72382	10.6572	1023.43	6.76457	0.6	0					0.793598		778861	1.54782e+07	9.84439e+06	2.42462e+07	3.30637e+08	9.07335e+08	2.3499e+09	2.43434e+09	2.81137e+09	3.04502e+09	2.18445e+09	1.49073e+09	9.16776e+08	4.72303e+08	2.32365e+08	1.05706e+08	3.76238e+07	1.44771e+07	1.38126e+07	4.0096e+06	1.44329e+06	6.99256e+06	554986	455525	1.29129e+07	1.11147e+07	7.60654e+06	3.61866e+07	3.95366e+07	3.56258e+07
AKDPRIAATMENAQKGEIMPNIPQMSAF	324	351	4	0	765.633	8	23	9.77047	10.735	768.176	8.16498	0.6	0					0.388637		914963	1.54532e+06	3.49186e+06	2.13596e+07	1.40703e+08	2.55377e+08	4.79059e+08	6.85515e+08	7.93965e+08	7.35095e+08	5.49948e+08	3.66426e+08	2.30659e+08	9.46412e+07	4.83561e+07	1.68078e+07	4.71695e+06	2.23267e+06	1.31153e+06	2.89552e+06	1.08842e+06	1.04923e+06	2.67982e+06	1.25196e+07	1.5621e+07	1.92139e+07	7.66871e+07	8.77724e+07	7.82319e+07	8.50745e+07
TMENAQKGEIM	332	342	2	0	626.289	5	9	5.94682	6.32318	627.466	1.50776	0.4	0					0.3946		1.64114e+06	2.08593e+07	2.17899e+07	1.23082e+07	3.91565e+06	595876	1.93287e+06	0	1.39524e+06	62752.2	450029	88503.3	251475	116266	0
TMENAQKGEIMPNIPQMSA	332	350	2	0	1045.49	7	15	8.54105	9.08545	1054.16	15.9194	0.4	1					1.01534		1.00282e+06	715380	1.49523e+07	5.17007e+06	9.32573e+07	3.17571e+07	1.0337e+08	2.42575e+07	2.87978e+07	2.89303e+06	1.00689e+06	362055	734088	308611	6.40105e+06	4.69895e+07	1.98286e+08	4.9976e+08	8.11982e+08	7.27783e+08	4.33679e+08	1.94717e+08	7.10957e+07
TMENAQKGEIMPNIPQMSA	332	350	3	0	697.329	7	15	8.55663	9.15282	703.466	16.9987	0.4	1					0.125544		373176	299963	576791	1.90815e+06	7.5643e+06	1.2123e+07	9.85392e+06	8.18555e+06	2.49173e+06	1.31265e+06	2.59204e+06	1.11342e+06	2.50139e+06	2.04133e+06	1.31841e+07	1.31421e+08	6.13813e+08	1.25625e+09	1.84621e+09	1.6415e+09	9.94406e+08	4.72345e+08	1.90723e+08
TMENAQKGEIMPNIPQMSAF	332	351	2	0	1119.02	7	16	10.1125	10.4703	1122.25	4.93746	1	0	0.452442	0.282394	1	-2	0.0954117		0	0	1.13671e+06	3.65545e+07	1.05058e+08	1.87623e+08	2.30709e+08	2.23204e+08	1.50899e+08	8.30927e+07	3.8413e+07	3.07126e+06	626357	469563	47217.2	852251	0	431738	0	272346	0	27921.8	0	256449
TMENAQKGEIMPNIPQMSAF	332	351	3	0	746.351	7	16					-1
MENAQKGEIMPNIPQMSA	333	350	2	0	994.966	7	14	8.2606	8.4943	997.871	4.45097	1	0	0.492742	-0.131141		-3	0.352363		0	196074	0	4.95263e+06	1.89687e+07	2.72335e+07	2.73524e+07	1.98816e+07	7.1221e+06	1.17679e+06	0	0	0	212550	0	643800	671909	562819	0	0	0	0
ENAQKGEIMPNIPQMSA	334	350	2	0	929.445	6	13	7.99593	8.5099	932.361	4.62377	0.6	0					0.170632		0	461051	1.67924e+07	7.60251e+07	1.70797e+08	2.2298e+08	2.16864e+08	1.43209e+08	7.38029e+07	2.80932e+07	2.09402e+07	696904	1.39558e+07	35840	2.38525e+06	151303	3.21826e+06	0	5.85444e+06	0
ENAQKGEIMPNIPQMSAF	334	351	2	0	1002.98	7	14	9.83272	9.87938	1007.25	7.22673	0.4	1					0.236908		0	0	474684	1.70452e+06	1.11235e+07	1.77843e+07	2.14915e+07	2.36765e+07	1.12143e+07	1.46057e+07	1.01342e+06	8.11726e+06	0	3.41213e+06	276009	2.42748e+06	0	7.34872e+06	0	5.59469e+06	0	3.00394e+06
NAQKGEIM	335	342	2	0	445.724	5	6	4.78647	5.5555	446.69	1.35931	0.4	0					0.672682		1.47408e+07	8.46344e+07	6.52878e+07	2.67552e+07	6.03462e+06	981564	189490	3.02879e+06	1.70827e+06	1.19882e+06	241136	2.28236e+06
NAQKGEIMPNIPQMSA	335	350	2	0	864.924	6	12	7.57468	8.61897	868.431	5.87737	0.6	1					0.767064		457989	1.49464e+07	1.157e+08	4.03005e+08	8.01003e+08	1.08232e+09	1.01994e+09	7.50756e+08	5.26824e+08	3.93293e+08	2.89941e+08	2.36123e+08	1.6673e+08	1.28904e+08	1.0601e+08	9.70695e+07	7.93361e+07	5.09043e+07	2.60192e+07
NAQKGEIMPNIPQMSA	335	350	3	0	576.952	6	12	7.63727	8.10488	580.295	8.89331	0.6	0					0.15461		74460.4	0	155419	845893	2.26736e+06	1.20497e+07	4.6691e+07	1.0445e+08	1.76365e+08	2.23786e+08	2.31526e+08	1.9469e+08	1.31811e+08	7.90078e+07	4.18721e+07	1.77656e+07	1.85122e+07	5.91261e+06	3.70893e+06
PNIPQMSA	343	350	1	0	857.419	4	5	6.16663	6.55792	860.607	2.62679	1	0	1.38823	0.393688	1	-1	0.658755		348796	1.08189e+07	3.78676e+07	5.61108e+07	4.48688e+07	1.53138e+07	1.55439e+06	755891	421608	831293
PNIPQMSA	343	350	2	0	429.213	4	5	6.19798	6.88732	430.649	2.31113	1	0	1.11568	1.38634	1	-1	0.0954462		1.44038e+07	6.70297e+07	1.59194e+08	1.97343e+08	1.34713e+08	4.25986e+07	6.99479e+06	1.94509e+06	244657	45230
PNIPQMSAF	343	351	2	0	502.747	5	6	9.06992	9.81715	504.489	2.81039	0.6	0					0.0881072		6.43297e+06	7.66403e+07	2.25848e+08	3.77067e+08	3.55e+08	1.9737e+08	6.91085e+07	1.48735e+07	713845	0	0	100746
FWYAVRT	351	357	2	0	471.745	4	5	8.6969	9.50602	472.48	0.874157	1	0	-0.125003	1.78527		1	0.0386247		1.82581e+09	3.33106e+09	2.56636e+09	1.12453e+09	3.16305e+08	6.4533e+07	7.60539e+06	1.71269e+06	99046.5	6.11653e+06
FWYAVRTAV	351	359	2	0	556.798	5	7					-1
FWYAVRTAVINA	351	362	2	0	705.88	5	10	9.84828	11.0618	707.089	1.5434	0.6	0					0.883567		1.3695e+08	4.08883e+08	4.68597e+08	3.52668e+08	1.70682e+08	5.92985e+07	9.58372e+06	4.09843e+06	8.94369e+06	3.95744e+06	704979	1.50948e+06	1.36196e+06	2.11189e+06	6.37029e+06	1.65468e+07
FWYAVRTAVINAASGRQTVDE	351	371	2	0	1177.6	6	19	10.1902	10.7506	1182.11	7.63381	0.6	0					0.397707		0	50138.5	22016.7	38763.4	3.22854e+06	2.96928e+07	7.42972e+07	1.20228e+08	1.53836e+08	1.52632e+08	1.26485e+08	7.20667e+07	3.57813e+07	1.16982e+07	2.32784e+06	1.25402e+06	1.45261e+06	506132	454419	0	168138	286175	2.01183e+06	1.99752e+06	5.96278e+06	8.13875e+06
FWYAVRTAVINAASGRQTVDE	351	371	3	0	785.401	6	19	10.1435	11.1085	789.029	9.48782	0.6	1					0.294208		3176.06	50310.2	32896.9	1.05509e+07	6.79932e+07	2.14638e+08	4.40573e+08	6.71722e+08	8.19926e+08	9.75649e+08	1.3885e+09	1.81474e+09	1.86742e+09	8.67815e+08	1.67147e+08	4.14874e+07	2.33949e+07	1.28846e+07	1.23752e+07	4.82769e+06	2.28641e+06	3.99428e+08	21593.6	855657	1.69334e+08	473403
FWYAVRTAVINAASGRQTVDEALKDAQTGTD	351	381	3	0	1118.9	8	29	10.9997	11.9179	1124.15	13.8007	1	0	1.17466	2.14869	1	-1	0.114092		129124	843361	2.38225e+06	1.54441e+06	4.6526e+06	1.54768e+07	4.12653e+07	6.2751e+07	1.00646e+08	1.37823e+08	1.88399e+08	2.79691e+08	4.49571e+08	6.62203e+08	9.52174e+08	1.08355e+09	1.18239e+09	1.16905e+09	8.95468e+08	6.37347e+08	4.51916e+08	2.45335e+08	1.27291e+08	6.59704e+07	2.74318e+07	9.10316e+06	4.65056e+06	2.40272e+06	952412	306210
FWYAVRTAVINAASGRQTVDEALKDAQTGTD	351	381	4	0	839.423	8	29	11.2173	11.5283	843.375	13.8389	1	1	1.18034	0.126583	1	-1	0.0557763		858887	731273	1.66594e+06	1.22035e+06	4.06185e+06	7.30015e+06	1.54008e+07	2.39911e+07	4.0805e+07	5.11329e+07	7.36242e+07	1.169e+08	2.53532e+08	2.48752e+08	3.32059e+08	3.69123e+08	5.97153e+08	3.49053e+08	2.69331e+08	1.84838e+08	3.22261e+08	4.22797e+07	3.55768e+07	1.75909e+07	4.58346e+07	179083	6.6515e+06	160654	1.30175e+07	248103
WYAVRT	352	357	1	0	795.415	4	4	6.93453	7.5122	796.781	0.876699	0.4	0					2.62234		3.65593e+08	6.06325e+08	3.92087e+08	1.6269e+08	5.53653e+07	9.58509e+06	600393	885245	1.67086e+06
WYAVRT	352	357	2	0	398.211	4	4	6.96592	7.68415	398.852	0.792538	1	0	-0.0244024	1.48259	1	1	0.0248595		1.66492e+09	2.63541e+09	1.73116e+09	6.07627e+08	1.61006e+08	2.99817e+07	2.02411e+06	42505.5	244767
WYAVRTAVINA	352	362	1	0	1263.68	5	9	8.3541	8.72807	1265.51	1.05744	0.4	0					0.364133		6.02523e+06	4.25535e+07	4.66977e+07	2.5749e+07	2.70382e+06	0	0	231268	0	0	0	0	0	0	0
WYAVRTAVINA	352	362	2	0	632.346	5	9	8.2606	8.80595	633.504	1.54771	1	0	-0.137367	0.906804	1	1	0.192231		2.41506e+08	1.00264e+09	1.04516e+09	7.64263e+08	3.35144e+08	1.33807e+08	4.20243e+07	1.33074e+07	2.02345e+07	2.8077e+06	3.39002e+07	3.15384e+06	8.16567e+06	779505	694152
WYAVRTAVINAASGRQ	352	367	2	0	881.971	6	14	8.85255	9.00778	883.439	1.89503	0.6	0					0.69664		1.44482e+07	2.03602e+07	2.24687e+07	1.85249e+07	1.0497e+07	3.61384e+06	748292	0	0	0	255862	1.26379e+06	322101	1.10253e+06	0	655642	0	1.90431e+06	392763	809245	0
WYAVRTAVINAASGRQTVD	352	370	2	0	1039.54	6	17					-1
WYAVRTAVINAASGRQTVD	352	370	3	0	693.364	6	17	8.46313	8.61897	696.388	7.85276	0.6	1					0.279444		3.90478e+06	1.88984e+06	2.3323e+06	2.17173e+06	4.43785e+06	1.14486e+07	2.03785e+07	3.24694e+07	3.45831e+07	2.93788e+07	2.20782e+07	1.29923e+07	6.98534e+06	2.60703e+06	1.44075e+06	5.50743e+06	14289.6	19174.6	1.38199e+07	0	271039	5.44997e+06	118202	0
WYAVRTAVINAASGRQTVDE	352	371	2	0	1104.06	6	18	8.3541	8.93017	1108.11	6.80611	0.6	0					0.230243		1.72412e+07	1.16005e+07	2.07881e+07	3.57961e+07	7.35038e+07	1.46618e+08	2.47876e+08	3.4769e+08	3.95066e+08	3.86698e+08	2.90194e+08	1.86023e+08	9.58267e+07	4.25065e+07	1.18519e+07	1.77535e+06	507289	529172	0	460989	299048	168124	0	445115	174289
WYAVRTAVINAASGRQTVDE	352	371	3	0	736.378	6	18	8.3541	8.99225	739.105	6.8893	0.6	0					0.137153		853291	7.61993e+06	4.60342e+07	1.30047e+08	2.9446e+08	5.26817e+08	8.68932e+08	1.15974e+09	1.3182e+09	1.24874e+09	9.29507e+08	5.80345e+08	3.24278e+08	1.52251e+08	6.58923e+07	4.12503e+07	9.90346e+06	1.95816e+06	1.41873e+06	301551	0	561454	176776	378072	293162
WYAVRTAVINAASGRQTVDEAL	352	373	2	0	1196.12	6	20					-1
WYAVRTAVINAASGRQTVDEAL	352	373	3	0	797.752	6	20					0
WYAVRTAVINAASGRQTVDEALKDAQTGTD	352	381	3	0	1069.87	7	28	9.70827	10.4703	1075.03	13.6285	0.6	0					0.193858		5.71124e+06	6.14326e+06	5.57525e+06	6.2153e+06	2.99985e+07	4.05371e+07	1.05714e+08	1.63633e+08	2.22146e+08	3.20583e+08	4.36302e+08	6.10129e+08	8.8938e+08	1.31644e+09	1.77968e+09	2.05827e+09	2.19217e+09	2.00836e+09	1.57279e+09	1.10866e+09	7.53948e+08	3.99032e+08	2.04643e+08	1.45091e+08	4.7229e+07	2.18302e+07	2.19156e+07	1.19384e+06	66767.2	1.0181e+06
WYAVRTAVINAASGRQTVDEALKDAQTGTD	352	381	4	0	802.656	7	28	9.73935	10.2679	806.389	13.0792	0.6	1					0.193955		1.11164e+07	1.97589e+06	1.89798e+06	8.30217e+06	1.00758e+08	1.70093e+07	3.1073e+07	1.38593e+08	8.85384e+07	1.26127e+08	1.78258e+08	5.52775e+08	3.95031e+08	5.45889e+08	7.44424e+08	1.13105e+09	8.30612e+08	7.56764e+08	6.10109e+08	5.07331e+08	2.50345e+08	1.39253e+08	7.25364e+07	3.97017e+07	1.55836e+07	6.3369e+06	1.91116e+06	1.64198e+06	457921	530957
WYAVRTAVINAASGRQTVDEALKDAQTGTDYDIPTTENL	352	390	3	0	1418.7	9	36	10.4547	10.953	1426.08	19.6377	1	0	1.47515	0.749938	1	-2	0.306321		0	285572	0	0	0	259874	0	0	0	530320	1.38037e+06	3.95473e+06	9.02187e+06	1.09449e+07	1.84304e+07	3.25495e+07	4.31144e+07	6.9391e+07	1.09275e+08	1.48705e+08	2.02855e+08	2.2988e+08	2.36503e+08	2.37513e+08	2.10289e+08	1.47395e+08	9.67171e+07	6.00583e+07	2.58001e+07	8.22626e+06
WYAVRTAVINAASGRQTVDEALKDAQTGTDYDIPTTENL	352	390	4	0	1064.28	9	36	10.4859	10.7662	1069.69	19.1715	1	0	1.41924	0.0238928	1	-2	0.0800362		0	540377	0	2.81879e+06	281301	6.58385e+06	256910	1.50451e+07	881878	8.71757e+06	1.12204e+07	2.31011e+07	1.97013e+07	3.1608e+07	3.58692e+07	5.35701e+07	7.10816e+07	1.09562e+08	1.48529e+08	2.06058e+08	2.62318e+08	2.99775e+08	3.25115e+08	3.1052e+08	2.6226e+08	2.02464e+08	1.41352e+08	8.81851e+07	5.02538e+07	4.28949e+07
YAVRTAVINA	353	362	1	0	1077.61	4	8	6.22932	6.71452	1079.65	1.41032	1	0	-0.118709	0.706475	1	0	1.28375		1.62196e+07	4.85301e+07	5.107e+07	2.89725e+07	1.00045e+07	845743	0	147791	2.27339e+06	1.99453e+06	565737	247601	0
YAVRTAVINA	353	362	2	0	539.306	4	8	6.19798	6.55792	540.269	1.2931	1	0	-0.18196	0.289277	1	0	0.029986		1.90037e+08	4.33228e+08	4.46979e+08	2.66972e+08	1.15511e+08	4.00872e+07	1.20893e+07	3.42913e+06	757388	292132	0	0	0
YAVRTAVINAASGRQ	353	367	3	0	526.29	5	13	6.73018	6.98163	528.114	4.56581	0.6	0					1.46532		98133	0	1.34224e+06	5.30666e+06	9.75246e+06	1.25017e+07	9.73011e+06	6.63905e+06	3.33653e+06	1.15413e+06	543194	109859	413237	39356.7	63516.9	249047	55192.9	0	0
YAVRTAVINAASGRQTVD	353	370	2	0	946.503	6	16	6.88732	7.2314	950.324	6.55555	1	0	0.889025	0.236489	1	-1	0.262024		93790.3	0	3.99308e+06	2.58712e+06	1.15586e+07	1.78344e+07	3.47749e+07	4.25377e+07	4.84083e+07	3.79732e+07	2.33075e+07	1.21427e+07	5.38991e+06	975983	130475	0	162277	0	0	0	145113	0	226131
YAVRTAVINAASGRQTVD	353	370	3	0	631.338	6	16	6.88732	7.10678	633.904	6.61164	1	0	0.904159	-0.178545	1	-1	0.0991702		235528	0	659579	5.37891e+06	1.0369e+07	1.9612e+07	3.06972e+07	3.87202e+07	4.26039e+07	3.50953e+07	2.26275e+07	1.23193e+07	5.51942e+06	961584	274801	226093	80590.7	0	57801.3	0	0	648658	0
YAVRTAVINAASGRQTVDE	353	371	2	0	1011.02	6	17	6.88732	7.69977	1014.91	6.61366	0.6	0					0.288377		1.15197e+06	9.47219e+06	4.96344e+07	1.41149e+08	2.5245e+08	4.54253e+08	6.66275e+08	8.38826e+08	8.94709e+08	7.64631e+08	5.47288e+08	3.21256e+08	1.58821e+08	6.38236e+07	2.07574e+07	7.25982e+06	1.31587e+06	286145	367088	1.46679e+06	0	1.32028e+07	273642	5.53736e+06
YAVRTAVINAASGRQTVDE	353	371	3	0	674.352	6	17	6.88732	7.8401	676.854	6.34936	0.6	0					0.157908		6.3224e+06	3.22007e+07	1.5783e+08	3.69472e+08	6.85735e+08	1.14677e+09	1.6653e+09	2.07847e+09	2.09337e+09	1.71493e+09	1.17725e+09	6.48265e+08	2.93625e+08	1.10741e+08	4.34422e+07	1.38109e+07	7.47394e+06	2.26203e+06	748207	136795	69810.6	70955.2	337048	653629
YAVRTAVINAASGRQTVDEA	353	372	3	0	698.031	6	18	7.35613	7.52782	700.413	5.94859	0.6	0					0.066931		1.18385e+06	4.16689e+06	2.09641e+07	4.89326e+07	8.52068e+07	1.61151e+08	2.13565e+08	2.51135e+08	2.60483e+08	2.09397e+08	5.01083e+07	6.99509e+07	2.69441e+07	795667	3.06628e+06	297809	103617	0	0	220585	0	22480.5	587867	91440.3	0
YAVRTAVINAASGRQTVDEAL	353	373	2	0	1103.08	6	19					0
YAVRTAVINAASGRQTVDEAL	353	373	3	0	735.726	6	19					0
YAVRTAVINAASGRQTVDEALKD	353	375	3	0	816.766	6	21	8.44757	8.52548	817.237	0.0050336	1	0	-0.87872	-0.649975		-12	0.245176		1.94326e+08	2.54463e+08	1.63093e+08	8.42948e+07	3.5655e+07	9.86889e+06	1.78072e+06	0	0	0	0	0	0	17971.5	21883.1	15425.7	0	0	0	23592.6	0	0	29126.3	0	0	0	335484	0
YAVRTAVINAASGRQTVDEALKDAQTGTD	353	381	2	0	1511.27	7	27	8.79038	9.20993	1517.66	11.0732	0.6	0					0.539376		0	0	0	0	2.08913e+06	1.10204e+07	1.43213e+07	1.91473e+07	2.27051e+07	3.18297e+07	5.43658e+07	7.93475e+07	9.78212e+07	1.07658e+08	9.74262e+07	8.29762e+07	5.8111e+07	4.15143e+07	1.9105e+07	8.39144e+06	1.1607e+06	1.53616e+06	0	523347	0	513440	0	0	0	0
YAVRTAVINAASGRQTVDEALKDAQTGTD	353	381	3	0	1007.85	7	27	9.2878	9.67717	1011.77	10.0413	0.6	1					0.17885		5.6787e+06	1.02408e+07	1.16314e+08	4.42572e+07	5.33856e+07	1.37831e+08	9.09826e+07	9.88074e+07	1.29662e+08	1.19204e+08	1.69241e+08	2.18394e+08	2.5105e+08	2.75848e+08	2.82019e+08	2.40069e+08	2.05103e+08	1.65222e+08	1.03561e+08	6.42871e+07	3.45477e+07	1.17329e+07	3.8691e+06	1.3818e+06	543382	522962	0	0	162557	513878
YAVRTAVINAASGRQTVDEALKDAQTGTD	353	381	4	0	756.136	7	27	8.68133	9.42812	759.584	12.066	0.6	0					0.0714602		853242	786426	1.11933e+06	1.2931e+06	3.18874e+06	1.33201e+07	3.22135e+07	6.40146e+07	1.45042e+08	3.02812e+08	5.08092e+08	7.85439e+08	9.89346e+08	1.05492e+09	9.83542e+08	8.7613e+08	7.08698e+08	5.2609e+08	3.6981e+08	2.31653e+08	1.34471e+08	6.30582e+07	3.27066e+07	1.66789e+07	5.29168e+06	4.884e+06	625738	2.59119e+06	1.39271e+06	1.80887e+06
YAVRTAVINAASGRQTVDEALKDAQTGTDYDIPTTENL	353	390	3	0	1356.68	9	35	9.70827	10.4859	1363.55	18.2652	1	0	1.37314	1.68042	0	-3	0.371792		297104	758642	376791	5.27999e+06	0	0	8.08188e+06	0	696000	2.77018e+06	2.28478e+06	3.69466e+06	1.55215e+07	1.97012e+07	5.62173e+07	1.20217e+08	1.7383e+08	2.66146e+08	3.57783e+08	4.04793e+08	4.34915e+08	4.48098e+08	3.95787e+08	3.25768e+08	2.75503e+08	1.76244e+08	1.10007e+08	9.78252e+07	2.57059e+07	6.50078e+06
YAVRTAVINAASGRQTVDEALKDAQTGTDYDIPTTENL	353	390	4	0	1017.76	9	35	9.70827	9.75492	1023.43	20.3223	1	1	1.62687	-0.754108	0	-6	0.139394		0	379026	0	0	321210	288339	0	264139	0	0	0	390078	0	0	0	1.81147e+06	2.5008e+06	6.20283e+06	8.95283e+06	1.88632e+07	1.69613e+07	2.0888e+07	2.34445e+07	3.28488e+07	1.95056e+07	1.89844e+07	1.10883e+07	8.687e+06	3.76877e+06	7.92364e+06
AVRTAVINAASGRQTVDE	354	371	3	0	619.997	6	16					-1
VRTAVINAASGRQTVDE	355	371	2	0	893.974	6	15	5.35118	5.68097	898.027	7.0994	1	0	1.16346	0.188863		0	0.271208		0	504203	51951.5	132842	1.30029e+06	5.26381e+06	9.75406e+06	1.75956e+07	1.91136e+07	1.52888e+07	1.11962e+07	5.97869e+06	1.72421e+06	485191	153251	0	0	49771.1	0	0	109428	79195.4
VRTAVINAASGRQTVDEALKDAQTGTD	355	381	3	0	929.813	7	25	9.14762	9.33975	933.65	9.93999	0.6	0					0.178565		0	166028	656590	3.13798e+06	7.28289e+06	1.48596e+07	2.59445e+07	4.37801e+07	8.12244e+07	1.00138e+08	1.41833e+08	1.80063e+08	1.7075e+08	1.46806e+08	1.17021e+08	7.82689e+07	4.08382e+07	1.76547e+07	6.41674e+06	1.95567e+06	319339	0	210568	0	133582	398601	1.18936e+06	1.04241e+06	1.15477e+06	147198
AVINAASGRQ	358	367	2	0	493.773	4	8	3.60485	3.93597	495.98	3.86647	1	0	1.2067	0.193303		0	0.188706		0	272546	1.85182e+06	6.30405e+06	9.92481e+06	9.21326e+06	5.2278e+06	1.20724e+06	188293	0	0	49609.6	0
AVINAASGRQTVD	358	370	2	0	651.344	5	11	4.61295	5.03855	654.716	6.01386	0.6	0					0.136027		0	0	1.8181e+06	7.95218e+06	1.78149e+07	3.442e+07	5.02476e+07	5.73435e+07	4.48893e+07	2.66518e+07	1.121e+07	1.86153e+06	0	0	124848	41251.2	0
AVINAASGRQTVDE	358	371	1	0	1430.72	5	12	4.84953	5.10108	1437.82	6.2951	1	0	1.38492	-0.0716921	1	0	0.295751		0	0	0	70128.6	1.3537e+06	5.54432e+06	9.49353e+06	1.25079e+07	1.10298e+07	6.39353e+06	1.37072e+06	0	0	0	0	0	0	0
AVINAASGRQTVDE	358	371	2	0	715.865	5	12	4.8022	5.50827	719.578	6.62532	1	0	1.50372	1.44207	1	0	0.139755		846835	1.54234e+07	5.73029e+07	1.4511e+08	3.17029e+08	5.99672e+08	9.25382e+08	1.10041e+09	9.89357e+08	6.9118e+08	3.73949e+08	1.69185e+08	8.87003e+07	8.48403e+07	8.05972e+07	4.63656e+07	1.81586e+07	5.13259e+06
AVINAASGRQTVDEA	358	372	2	0	751.384	5	13	5.31985	5.64963	754.394	5.17877	0.4	1					0.431357		1.35553e+07	349857	6.80674e+06	1.01637e+06	2.59774e+06	3.88788e+06	8.93705e+06	1.294e+07	1.51475e+07	1.28286e+07	6.47586e+06	1.54882e+06	266823	48511.4	0	150460	167781	0	112792
AVINAASGRQTVDEAL	358	373	2	0	807.926	5	14	7.35613	7.74657	812.049	7.33292	1	0	1.38142	0.390857		0	0.167651		0	440589	777933	7.50177e+06	1.80548e+07	4.67851e+07	6.8084e+07	1.12479e+08	1.27715e+08	1.22106e+08	9.61136e+07	5.48571e+07	2.60348e+07	8.50297e+06	1.85675e+06	949552	195961	326178	8316.32	183901
AVINAASGRQTVDEALKDAQTGTD	358	381	2	0	1216.11	6	22	8.3541	8.79038	1223.29	12.9927	0.6	0					0.220613		0	336133	0	732194	146111	8.37915e+06	1.74753e+07	3.57887e+07	4.58516e+07	6.75034e+07	9.79225e+07	1.60645e+08	2.41437e+08	3.61194e+08	4.1695e+08	4.50707e+08	3.93746e+08	2.95135e+08	1.7818e+08	9.67281e+07	4.22375e+07	6.01549e+06	198401	988466	0	0	0	0	255755
AVINAASGRQTVDEALKDAQTGTDYDIPTTENL	358	390	2	0	1739.35	8	30					-1
AVINAASGRQTVDEALKDAQTGTDYDIPTTENL	358	390	3	0	1159.9	8	30	9.5216	9.91048	1166.84	18.8271	0.6	0					0.110771		278243	0	0	0	0	0	0	350921	2.50794e+06	5.46751e+06	2.3941e+07	2.30727e+07	3.82794e+07	8.25942e+07	1.04428e+08	1.5491e+08	2.58059e+08	3.66435e+08	5.42135e+08	7.31776e+08	8.71896e+08	8.76577e+08	9.47204e+08	6.71697e+08	5.22737e+08	4.0855e+08	2.05778e+08	1.053e+08	5.79424e+07	3.58685e+07
AVINAASGRQTVDEALKDAQTGTDYDIPTTENL	358	390	4	0	870.18	8	30	9.5216	10.0503	875.306	18.51	0.6	0					0.874262		140488	0	343604	0	0	128599	365701	183084	0	435984	1.6046e+06	2.49124e+06	7.12931e+06	1.30311e+07	2.34829e+07	4.2403e+07	8.75471e+07	1.29656e+08	1.76691e+08	2.17871e+08	2.51105e+08	2.47551e+08	2.32864e+08	1.78559e+08	1.24652e+08	8.50556e+07	3.82845e+07	1.36175e+07	6.42417e+06	461895
INAASGRQTVDE	360	371	2	0	630.813	5	10	3.68447	4.09252	634.257	6.19158	1	0	1.79316	0.449529		1	0.277458		313321	235812	44922.9	834869	2.91479e+06	9.30011e+06	1.54228e+07	1.97682e+07	1.59832e+07	8.21465e+06	1.42716e+06	0	0	219725	0	157003
INAASGRQTVDEALKDAQTGTD	360	381	2	0	1131.05	6	20					-1
INAASGRQTVDEALKDAQTGTD	360	381	3	0	754.372	6	20	8.0582	8.3541	759.216	13.2695	0.6	0					0.237654		247996	0	0	156992	278832	468955	986239	1.24258e+06	2.21205e+06	6.20999e+06	1.1631e+07	2.04026e+07	3.37569e+07	4.00011e+07	4.70984e+07	4.31338e+07	3.17332e+07	1.99762e+07	2.52482e+07	3.97716e+06	777278	1.30057e+07	247970	113995	4.17723e+06	0	0
INAASGRQTVDEALKDAQTGTDYDIPTTENL	360	390	3	0	1103.2	8	28	9.75492	10.0037	1107.14	9.90698	0.6	0					0.398252		0	0	0	0	0	0	4.30062e+06	2.00337e+07	4.52539e+07	7.42517e+07	8.57539e+07	7.42355e+07	5.75257e+07	3.97783e+07	2.21775e+07	1.24841e+07	4.58308e+06	1.13954e+06	1.20948e+06	539549	786945	451570	2.13965e+06	0	0	1.12063e+06	977632	905814	4.45136e+06	264529
ASGRQTVDE	363	371	2	0	481.731	4	7	2.75462	3.31557	484.397	4.81222	1	0	2.08803	0.95876		1	0.0679099		667119	8.7625e+06	2.89319e+07	6.74465e+07	1.26288e+08	1.73442e+08	1.72063e+08	1.12028e+08	4.86964e+07	1.45727e+07	2.95187e+06	696684
ASGRQTVDEAL	363	373	2	0	573.791	5	9					-1
ASGRQTVDEALKDAQTGTD	363	381	2	0	981.972	6	17	7.20025	7.8401	987.908	10.7834	0.6	0					0.263644		126043	0	726100	6.61416e+06	1.94783e+07	4.1237e+07	6.20919e+07	1.00792e+08	1.48317e+08	2.52955e+08	3.6596e+08	5.19131e+08	6.09426e+08	5.64316e+08	4.51059e+08	2.79464e+08	1.44337e+08	5.86626e+07	1.38833e+07	3.42115e+06	1.25148e+06	488775	272501	657382
ASGRQTVDEALKDAQTGTD	363	381	3	0	654.984	6	17	7.20025	7.77777	658.903	10.6698	0.6	0					0.165932		182739	965452	1.30127e+06	1.01321e+07	2.43236e+07	4.99769e+07	7.75978e+07	1.12513e+08	1.82524e+08	2.85422e+08	4.44762e+08	6.04134e+08	6.5869e+08	6.34069e+08	4.78988e+08	2.99587e+08	1.45136e+08	5.96297e+07	1.37854e+07	1.13285e+06	895850	1.43313e+06	2.60538e+06	2.88062e+06
ASGRQTVDEALKDAQTGTDYDIPTTENL	363	390	3	0	1003.81	7	25	9.16318	9.63053	1011.6	21.6486	1	1	2.85855	0.647026		-10	0.109571		0	0	1.24844e+06	0	186243	1.16812e+07	189656	87213	6.0749e+07	3.42287e+06	4.14015e+06	1.24377e+08	1.52841e+07	2.94894e+07	1.82679e+08	9.5347e+07	1.29407e+08	2.58913e+08	2.06458e+08	2.28366e+08	2.70844e+08	2.70442e+08	3.53465e+08	4.53461e+08	5.23446e+08	5.74223e+08	5.802e+08	5.13807e+08	4.37634e+08	3.37475e+08
ALKDAQTGTD	372	381	1	0	1019.5	4	8	2.8515	3.36382	1024.97	4.90929	1	0	1.76943	0.796787	1	0	0.130925		1.02677e+06	1.07685e+07	3.06409e+07	6.1901e+07	1.02729e+08	1.53983e+08	1.61322e+08	1.20369e+08	6.24159e+07	2.06131e+07	4.27951e+06	128010	0
ALKDAQTGTD	372	381	2	0	510.254	4	8	2.8515	3.36382	512.979	4.88517	1	0	1.75642	0.796787	1	0	0.0639913		3.0076e+07	1.2183e+08	2.96181e+08	6.05166e+08	1.05077e+09	1.48303e+09	1.5685e+09	1.17365e+09	6.00658e+08	1.96512e+08	5.22732e+07	1.08088e+07	1.07143e+06
ALKDAQTGTDYDIPTTENL	372	390	2	0	1033.5	6	16	7.71537	8.1983	1039.29	10.3901	1	0	1.92365	0.698926	1	-1	0.128706		449123	612665	2.1936e+06	1.35315e+07	2.89153e+07	5.59053e+07	9.64074e+07	1.58086e+08	2.66652e+08	4.39716e+08	6.74525e+08	8.4388e+08	8.90332e+08	7.69861e+08	5.63912e+08	3.07161e+08	1.77102e+08	4.98301e+07	4.77653e+07	0	1.09455e+07	0	310953
ALKDAQTGTDYDIPTTENL	372	390	3	0	689.336	6	16	7.57468	8.24502	693.309	10.7272	0.6	0					0.104541		1.62427e+06	1.94593e+06	928194	1.82403e+06	2.21529e+06	2.1032e+06	2.21001e+06	9.34159e+06	2.17671e+07	8.06834e+07	2.12558e+08	3.2544e+08	3.18458e+08	2.53625e+08	1.60065e+08	7.99533e+07	3.344e+07	1.01527e+07	1.40623e+06	365739	301740	653099	585057
LKDAQTGTD	373	381	2	0	474.735	4	7	2.62637	3.25147	478.479	6.96335	0.4	1					0.999605		58847.4	676856	3.33671e+06	6.50959e+06	1.20868e+07	1.8664e+07	1.42142e+07	1.00737e+07	1.74681e+07	2.96078e+07	2.49772e+07	1.27575e+07
KDAQTGTDYDIPTTENL	374	390	2	0	941.439	6	14	7.66852	7.79335	947.482	11.006	1	1	2.51405	-0.49372		-1	0.356229		311870	0	0	283832	0	4.93337e+06	3.99287e+06	2.00584e+07	3.04974e+07	5.8567e+07	6.75922e+07	1.43886e+08	1.10039e+08	1.66389e+08	1.01582e+08	6.73334e+07	2.90757e+07	1.21613e+07	1.13522e+06	511723	125066
YDIPTTE	382	388	1	0	838.383	4	4	5.85288	6.44832	841.786	2.91153	0.4	0					0.208301		0	5.44306e+06	3.62524e+07	7.16949e+07	6.44784e+07	2.46868e+07	4.1017e+06	392952	0
YDIPTTEN	382	389	1	0	952.426	4	5	5.41402	6.04093	956.406	3.42978	1	0	2.08153	1.17846	1	1	0.232765		158098	4.66541e+06	3.67749e+07	8.52717e+07	1.09828e+08	8.13941e+07	3.07624e+07	4.91159e+06	321181	282330
YDIPTTEN	382	389	2	0	476.717	4	5	5.42972	6.0724	478.601	3.21903	1	0	1.89957	1.23097	1	1	0.13961		553263	1.25067e+07	5.03192e+07	1.03494e+08	1.19134e+08	7.44478e+07	2.54796e+07	5.23792e+06	787352	558232
YDIPTTENL	382	390	1	0	1065.51	4	6	7.8713	8.57222	1070.3	4.17148	1	0	2.12164	1.42492	1	1	0.156886		9.26509e+06	1.08228e+08	4.275e+08	1.14635e+09	2.13639e+09	2.49195e+09	1.7384e+09	7.1576e+08	2.17031e+08	5.21894e+07	2.01424e+07
YDIPTTENL	382	390	2	0	533.259	4	6	7.8713	8.65013	535.554	3.96711	1	0	1.9746	1.68442	1	1	0.0315458		1.21116e+08	6.74546e+08	2.19121e+09	5.37598e+09	8.57993e+09	9.24434e+09	6.37453e+09	2.37598e+09	6.71326e+08	1.47451e+08	1.53916e+07
LYFQGHM	390	396	2	0	448.21	5	5					0
YFQGHM	391	396	1	0	782.329	4	4	5.84245	6.91877	785.421	2.54524	0.6	0					0.884096		2.77624e+06	2.54034e+07	5.88746e+07	7.81346e+07	6.29416e+07	2.95133e+07	4.8998e+06	476355	89261.4
YFQGHM	391	396	2	0	391.668	4	4	6.30755	6.99733	393.056	2.22846	1	0	1.52532	1.38784	1	1	0.0933083		2.32142e+07	1.15763e+08	2.59172e+08	3.08988e+08	1.79046e+08	4.72559e+07	6.39583e+06	1.09431e+07	0
YFQGHMASM	391	399	1	0	1071.44	5	7	7.38732	7.71537	1076.26	4.04106	1	0	1.61244	0.18309		1	0.29029		0	293784	4.39588e+06	1.72103e+07	3.35329e+07	3.78162e+07	2.82824e+07	1.06254e+07	926451	0	105478	124465	355393
YFQGHMASMTGGQQMGRGSA	391	410	2	0	1051.45	7	18	6.88732	7.16908	1057.74	11.1543	1	0	1.79542	0.028944	1	-1	0.124887		0	0	0	1.79845e+06	6.35711e+06	1.45819e+07	2.24492e+07	3.07551e+07	3.97183e+07	5.09692e+07	7.2315e+07	1.02349e+08	1.30568e+08	1.45635e+08	1.44843e+08	1.14182e+08	8.24898e+07	4.57717e+07	2.27529e+07	6.90249e+06	1.92698e+06	281981	309302	0	351106	103822
YFQGHMASMTGGQQMGRGSA	391	410	3	0	701.305	7	18	6.91877	7.40292	705.443	10.9921	1	0	1.75654	0.702978	1	-2	0.0841789		96775.2	1.57481e+06	2.98651e+06	1.24045e+07	2.89016e+07	5.22214e+07	7.86937e+07	1.05831e+08	1.39881e+08	1.83455e+08	2.48315e+08	3.43718e+08	4.31485e+08	4.80603e+08	4.55345e+08	3.66075e+08	2.51532e+08	1.42767e+08	6.39203e+07	2.6838e+07	1.05468e+07	137650	1.19928e+06	766094	780335	1.38475e+06
YFQGHMASMTGGQQMGRGSAA	391	411	2	0	1086.97	7	19	6.88732	7.13793	1094.08	12.7599	1	0	2.01944	-0.0748006	1	-1	0.6053		0	0	87102	0	201436	2.51549e+06	4.77522e+06	6.18252e+06	7.91654e+06	9.55373e+06	1.31207e+07	2.02828e+07	3.41855e+07	5.41696e+07	6.83e+07	6.82849e+07	5.48677e+07	3.73709e+07	2.12194e+07	1.06123e+07	2.54347e+06	76360.3	757340	465746	1.13836e+06	1.57601e+06	1.51e+06
YFQGHMASMTGGQQMGRGSAA	391	411	3	0	724.984	7	19	6.88732	7.05997	729.661	12.5711	1	1	1.97654	-0.334467	1	0	0.0941854		0	191917	1.48823e+06	2.01586e+06	5.30608e+06	1.18386e+07	1.75261e+07	2.31032e+07	3.22288e+07	3.96127e+07	5.69425e+07	8.335e+07	1.12613e+08	1.45074e+08	1.61877e+08	1.51512e+08	1.24025e+08	8.27798e+07	5.03612e+07	2.71408e+07	1.15744e+07	3.44015e+06	1.51973e+07	1.02461e+06	1.01524e+06	4.12111e+07	1.96732e+06
YFQGHMASMTGGQQMGRGSAAL	391	412	2	0	1143.51	7	20	7.93363	8.33852	1151.17	13.7806	1	0	2.0948	0.438982	1	-1	0.326898		224414	28546.6	0	0	0	0	772231	970821	2.00118e+06	0	2.57845e+06	2.47063e+06	2.22031e+07	4.3448e+07	6.94163e+07	8.3611e+07	7.82018e+07	6.06854e+07	3.29759e+07	1.29568e+07	2.4718e+06	0	872158	0	0	0	405328	260123
YFQGHMASMTGGQQMGRGSAAL	391	412	3	0	762.679	7	20	7.99593	8.432	767.458	12.8037	1	0	1.88394	0.542838	1	1	0.0996985		1.00988e+06	0	135947	1.39932e+06	4.31251e+06	1.4459e+07	2.57902e+07	4.12951e+07	4.78859e+07	6.54326e+07	8.04982e+07	1.12208e+08	1.72604e+08	2.40083e+08	3.00479e+08	3.35886e+08	3.07636e+08	2.37388e+08	1.56981e+08	9.22145e+07	3.90411e+07	1.21295e+07	3.51768e+06	1.48733e+06	697880	763313	1.46206e+06	1.61933e+06
YFQGHMASMTGGQQMGRGSAALSGGGGGGAEPGQA	391	425	2	0	1634.72	8	32					-1
YFQGHMASMTGGQQMGRGSAALSGGGGGGAEPGQA	391	425	3	0	1090.15	8	32	7.35613	7.76215	1097.36	19.5511	1	0	1.75783	0.442757	1	1	0.0998895		15032.1	0	0	0	134753	91890.8	622642	4.14552e+06	7.72107e+06	1.13454e+07	2.4829e+07	3.10606e+07	3.69232e+07	4.82764e+07	4.87425e+07	4.81174e+07	6.4219e+07	7.51068e+07	9.66575e+07	1.31463e+08	1.75522e+08	2.22571e+08	2.51381e+08	2.70974e+08	2.47428e+08	1.98143e+08	1.56604e+08	1.11051e+08	7.15679e+07	3.49161e+07
YFQGHMASMTGGQQMGRGSAALSGGGGGGAEPGQA	391	425	4	0	817.863	8	32	7.27815	7.48098	823.323	19.7621	1	0	1.78629	-0.233942	1	1	0.178563		118701	108246	139018	0	0	106194	0	0	0	227107	89772.8	661475	1.45368e+06	2.10649e+06	2.54765e+06	2.61265e+06	4.86763e+06	5.0184e+06	7.29167e+06	1.2081e+07	1.71484e+07	2.02582e+07	2.11764e+07	2.09849e+07	2.05783e+07	1.58296e+07	1.13287e+07	6.2862e+06	3.11046e+06	704125
YFQGHMASMTGGQQMGRGSAALSGGGGGGAEPGQAL	391	426	3	0	1127.84	8	33	7.93363	8.61897	1135.36	20.4054	1	0	1.78965	1.37302	1	0	0.169195		965499	57306.5	1.07594e+06	3.0008e+06	1.09865e+06	6.30541e+06	1.76922e+07	3.7178e+07	6.71108e+07	1.16127e+08	1.66029e+08	2.28298e+08	2.93182e+08	3.43226e+08	3.92596e+08	4.2597e+08	4.77568e+08	5.40574e+08	6.74983e+08	9.09014e+08	1.24381e+09	1.62318e+09	1.95937e+09	2.22372e+09	2.31487e+09	2.17165e+09	1.82969e+09	1.43258e+09	9.81535e+08	6.09057e+08
YFQGHMASMTGGQQMGRGSAALSGGGGGGAEPGQAL	391	426	4	0	846.134	8	33	7.93363	8.60338	851.697	20.1027	1	0	1.75007	1.32112	1	0	0.143845		123835	3.61693e+06	140977	1.58683e+06	165602	1.43993e+06	1.55199e+06	5.34554e+06	1.13583e+07	1.46902e+07	2.54654e+07	4.0707e+07	5.37002e+07	9.34656e+07	6.83814e+07	8.65987e+07	9.4646e+07	1.44178e+08	1.4951e+08	2.14941e+08	2.72197e+08	3.79089e+08	4.26508e+08	4.69023e+08	4.6363e+08	4.33587e+08	3.4226e+08	2.63002e+08	1.64792e+08	1.0976e+08
YFQGHMASMTGGQQMGRGSAALSGGGGGGAEPGQALF	391	427	3	0	1176.87	9	34	9.25663	9.86383	1184.73	21.3338	1	0	1.82903	1.11279	1	1	0.163155		1.18296e+06	0	766669	338775	0	0	1.37491e+06	829595	2.52717e+06	1.38026e+07	2.6555e+07	3.90145e+07	5.61461e+07	7.00022e+07	8.38604e+07	9.62944e+07	1.0092e+08	1.10814e+08	1.40125e+08	1.90185e+08	2.6346e+08	3.47344e+08	4.48968e+08	5.37418e+08	5.67755e+08	5.71084e+08	5.22197e+08	4.0359e+08	3.33353e+08	1.95643e+08
YFQGHMASMTGGQQMGRGSAALSGGGGGGAEPGQALF	391	427	4	0	882.901	9	34	9.27222	9.73935	888.694	20.9089	1	0	1.77508	0.646305	1	1	0.164565		337704	3.80466e+06	128272	791481	668127	238693	0	870006	1.3256e+06	1.01733e+06	2.93125e+06	9.36314e+06	9.11828e+06	1.05223e+07	1.71536e+07	1.97847e+07	2.3451e+07	2.92244e+07	3.92891e+07	5.88522e+07	7.02985e+07	9.68709e+07	1.1996e+08	1.49439e+08	1.4264e+08	1.42668e+08	1.30899e+08	1.01299e+08	7.03629e+07	4.33012e+07
YFQGHMASMTGGQQMGRGSAALSGGGGGGAEPGQALFNG	391	429	3	0	1233.89	9	36	8.6969	9.44372	1242.29	22.8526	1	0	1.86067	1.57779	1	1	0.191562		923467	0	0	771426	0	0	4.67484e+06	248674	0	2.21439e+06	2.05161e+06	4.22087e+06	5.73259e+06	4.83985e+06	8.44536e+06	2.0784e+07	2.49724e+07	2.61235e+07	3.83733e+07	5.34366e+07	7.18892e+07	1.08019e+08	1.67797e+08	2.26326e+08	2.75031e+08	3.26812e+08	3.42005e+08	3.07943e+08	2.70336e+08	2.03677e+08
YFQGHMASMTGGQQMGRGSAALSGGGGGGAEPGQALFNG	391	429	4	0	925.668	9	36	8.74367	9.17873	931.99	22.9413	1	0	1.87131	0.539507	1	1	0.121838		0	0	0	0	0	0	0	0	330872	241458	2.89927e+06	1.8806e+06	2.50582e+06	5.83142e+06	1.19304e+07	8.33916e+06	1.61033e+07	1.7453e+07	2.4462e+07	3.14172e+07	4.46429e+07	6.55349e+07	8.98071e+07	1.19693e+08	1.55746e+08	1.78432e+08	1.79451e+08	1.63055e+08	1.35734e+08	1.07101e+08
HMASMTGGQQMGRGSAALSGGGGGGAEPGQAL	395	426	3	0	962.773	8	29					-1
ASMTGGQQMGRGSAALSGGGGGGAEPGQAL	397	426	2	0	1309.61	7	27					-1
ASMTGGQQMGRGSAALSGGGGGGAEPGQAL	397	426	3	0	873.406	7	27	6.96592	7.07558	880.345	19.2151	0.4	1					0.288953		0	0	0	106015	0	0	420688	0	99862.6	474607	585864	154261	895785	1.36974e+06	2.28288e+06	4.87014e+06	5.33189e+06	8.26946e+06	9.87008e+06	1.11354e+07	1.06485e+07	1.05854e+07	7.66279e+06	4.92001e+06	5.28606e+06	789342	0	7.15029e+06	0	109207
TGGQQMGRGSAA	400	411	2	0	560.762	5	10					-1
TGGQQMGRGSAAL	400	412	2	0	617.304	5	11	5.33552	5.41402	620.603	5.84806	0.6	1					0.780814		0	81327.3	1.07125e+06	1.76002e+06	1.46913e+06	645266	1.0487e+06	1.67001e+06	2.0365e+06	1.97273e+06	1.66106e+06	375872	223056	0	0	0	0
TGGQQMGRGSAALSGGGGGGAEPGQA	400	425	3	0	739.342	6	23					-1
TGGQQMGRGSAALSGGGGGGAEPGQAL	400	426	2	0	1165.05	7	24	6.35445	6.76155	1173.34	15.2139	1	0	1.85685	0.446365	1	-1	0.35161		0	0	0	0	0	105049	170854	194026	455519	600183	1.84854e+06	4.64656e+06	6.86881e+06	1.05208e+07	1.44762e+07	2.10857e+07	2.47906e+07	2.77701e+07	2.45173e+07	1.87447e+07	1.16554e+07	6.00333e+06	1.15324e+06	299435	113351	111132	0	0	0	105587
TGGQQMGRGSAALSGGGGGGAEPGQAL	400	426	3	0	777.036	7	24	6.3388	6.54225	782.401	14.7247	0.6	0					0.128754		0	1.26717e+06	0	20271.3	369966	476122	1.41666e+06	92572.8	3.64106e+06	3.76408e+06	3.31744e+06	6.94354e+06	9.21682e+06	1.39207e+07	1.76691e+07	2.45997e+07	2.63939e+07	2.95596e+07	2.6092e+07	2.15359e+07	1.53924e+07	9.38604e+06	3.23322e+06	804277	128430	219906	84562.5	75219	95321.1	66885.4
TGGQQMGRGSAALSGGGGGGAEPGQALF	400	427	3	0	826.059	7	25					0
MGRGSAALSGGGGGGAEPGQAL	405	426	2	0	929.447	6	19	7.99593	8.41642	932.414	4.82424	0.6	0					0.202677		0	616838	1.64419e+07	7.24604e+07	1.60192e+08	2.0959e+08	2.02942e+08	1.36276e+08	7.25565e+07	2.60772e+07	2.02623e+07	696904	1.24911e+07	0	2.21362e+06	0	2.05491e+06	0	2.99016e+06	0	3.00458e+06	0	3.07167e+06	0	2.03331e+06	442883
ALSGGGGGGAEPGQAL	411	426	2	0	649.82	5	13	5.69663	6.22932	655.173	9.97395	0.4	1					0.335967		864854	1.02243e+06	9.17197e+06	2.49997e+07	4.6543e+07	6.70875e+07	9.42567e+07	1.23748e+08	1.3072e+08	1.163e+08	8.49485e+07	4.80937e+07	2.12959e+07	9.202e+07	2.18833e+08	1.92669e+08	9.33669e+07	1.78447e+07	1.97499e+06
ALSGGGGGGAEPGQALF	411	427	2	0	723.355	5	14					-1
ALSGGGGGGAEPGQALFNG	411	429	2	0	808.887	5	16	7.82452	8.0582	813.714	8.72988	1	0	1.47569	-0.131197		0	0.270714		0	0	140949	555578	896636	4.30998e+06	4.51507e+06	1.23753e+07	1.28423e+07	2.39759e+07	1.94079e+07	1.77313e+07	1.21391e+07	7.02978e+06	1.36936e+06	0	0	437630	0	266516	126888	1.31359e+06
LSGGGGGGAEPGQAL	412	426	2	0	614.302	5	12	5.3983	5.71227	617.731	6.16928	0.6	0					0.219197		505053	1.51463e+06	5.09888e+06	1.40089e+07	2.17847e+07	3.19633e+07	4.35788e+07	4.94679e+07	4.37982e+07	2.67092e+07	1.79494e+07	3.77849e+06	8.11658e+06	133181	1.28502e+06	222669	227554	0
SGGGGGGAEPGQAL	413	426	2	0	557.76	4	11	4.88115	5.2885	560.738	5.34468	0.6	0					0.171772		51457.8	2.90488e+06	6.53106e+06	1.4404e+07	2.22861e+07	3.17768e+07	3.63424e+07	3.439e+07	2.44621e+07	1.31734e+07	3.94734e+06	1.00477e+06	61890.7	263844	6846.82	83476.3
SGGGGGGAEPGQALFNG	413	429	2	0	716.826	5	14	7.71537	8.38525	721.199	7.9336	1	0	1.56664	1.32156		1	0.156978		60606.4	441593	157405	748649	142209	1.49937e+06	2.20142e+06	7.8089e+08	9.59226e+08	6.55199e+08	3.26422e+08	1.1517e+08	8.12751e+07	1.94619e+07	2.31602e+07	3.39466e+06	2.1941e+07	2.57913e+07	1.9483e+07	8.70314e+06
FNGDMEPEAGAGAGAAASS	427	445	2	0	855.357	6	16	5.69663	6.245	860.131	8.51078	1	0	1.41657	0.916851		1	0.284253		108675	75918	170406	1.16993e+06	5.11617e+06	1.27377e+07	2.0813e+07	3.07559e+07	4.50045e+07	5.72168e+07	6.08844e+07	5.58303e+07	4.06729e+07	2.1019e+07	7.13269e+06	500015	1.81557e+06	12954.1	130453	104001	15658.2	80469.6	227629
FNGDMEPEAGAGAGAAASSAADPAIPEEVW	427	456	3	0	963.427	7	25	10.1125	10.1591	968.569	13.6699	1	0	1.48078	-0.754275		1	0.256837		0	244866	0	0	572478	0	0	1.24774e+06	292278	466006	1.0639e+06	1.6898e+06	2.22151e+06	3.76913e+06	5.58064e+06	6.36747e+06	7.91852e+06	6.33308e+06	4.00592e+06	3.80899e+06	2.38255e+06	0	627054	0	0	0	0	0	0	0
FNGDMEPEAGAGAGAAASSAADPAIPEEVWNIKQ	427	460	3	0	1124.52	8	29					-1
FNGDMEPEAGAGAGAAASSAADPAIPEEVWNIKQM	427	461	3	0	1168.2	8	30					-1
FNGDMEPEAGAGAGAAASSAADPAIPEEVWNIKQMIKLTQEHIEAL	427	472	4	0	1195.33	10	41	13.4439	13.6321	1202.74	26.6595	0.4	1					0.227396		0	252449	182067	0	15306.4	0	178312	0	0	747804	0	0	666124	1.47058e+06	451085	0	2.52613e+06	7.09463e+06	1.80907e+06	1.62201e+06	3.86503e+06	1.56715e+07	3.51021e+06	357072	4.4061e+06	4.05726e+07	2.00832e+07	7.34747e+06	2.53422e+07	3.96711e+07
NGDMEPEAGAGAGAAASSAADPAIPEEVWNIKQ	428	460	3	0	1075.5	8	28					-1
DMEPEAGAGAGAAASSAADPAIPEEVWNIKQ	430	460	3	0	1018.48	8	26					-1
AADPAIPEEVWNIKQMIKLTQEHIEAL	446	472	3	0	1029.88	8	23					-1
AADPAIPEEVWNIKQMIKLTQEHIEAL	446	472	4	0	772.66	8	23					-1
NIKQMIKLTQEHIEAL	457	472	2	0	955.032	6	14	11.5595	12.0738	960.366	9.47178	1	1	2.04095	0.80367	1	1	0.43332		846490	2.62505e+06	2.35763e+06	1.43649e+07	4.26175e+06	4.38215e+06	1.60151e+07	1.1341e+07	2.65441e+07	3.58809e+07	6.05559e+07	7.37469e+07	8.10764e+07	6.77192e+07	3.72231e+07	8.82377e+06	3.48048e+06	135164	832459	156093	208131
NIKQMIKLTQEHIEAL	457	472	3	0	637.024	6	14	11.5439	12.1363	640.593	9.51193	1	1	2.05333	1.06345	1	1	0.257234		1.22074e+06	2.27831e+06	7.15219e+06	8.17592e+06	1.07899e+07	2.21787e+07	3.24206e+07	4.32078e+07	5.87547e+07	7.75659e+07	1.14089e+08	1.52413e+08	1.64159e+08	1.33946e+08	7.73405e+07	3.16788e+07	6.64975e+06	317316	111192	211161	0
NIKQMIKLTQEHIEALL	457	473	3	0	674.719	6	15	13.1921	13.6008	678.659	10.5521	1	1	2.15717	0.451638		1	0.266678		327488	458728	1.74638e+06	678051	1.51157e+06	4.51461e+06	5.37856e+06	6.52684e+06	8.048e+06	1.11859e+07	1.57165e+07	2.37303e+07	3.39106e+07	3.72587e+07	3.19722e+07	1.83597e+07	7.49382e+06	2.21658e+06	218007	477769	352115	702287
MIKLTQE	461	467	2	0	431.739	4	5	6.15093	6.84023	434.033	4.01828	0.4	1					0.360593		1.51375e+06	7.00647e+06	2.91931e+07	6.22396e+07	9.24139e+07	8.37561e+07	2.79958e+07	1.12456e+07	321415	3.42656e+07
MIKLTQEHIEAL	461	472	3	0	475.931	5	10	8.5878	8.89913	478.208	5.92054	1	0	1.67616	0.127415		1	0.132197		4.23996e+06	1.67689e+07	3.09292e+07	5.00168e+07	7.56013e+07	1.13986e+08	1.65009e+08	2.00086e+08	1.85345e+08	1.33349e+08	7.99962e+07	2.07587e+07	2.96575e+06	1.52088e+07	64277	603907
TQEHIEAL	465	472	2	0	470.74	4	6	6.5266	6.93453	472.533	3.04677	1	0	1.31241	0.44914		1	0.102108		1.02066e+07	2.94009e+07	5.3318e+07	8.86554e+07	9.15172e+07	7.17589e+07	2.96586e+07	8.38308e+06	500081	160642	72877.7
LLDKFGGEHNPPSIYL	472	487	2	0	900.47	6	12					0
LDKFGGEHNPPSI	473	485	2	0	705.854	5	9	6.82453	6.95023	708.572	4.59964	1	0	1.32655	-0.490834	1	1	0.107612		63576	0	2.93287e+06	6.80582e+06	1.51131e+07	2.00137e+07	1.84074e+07	1.21322e+07	6.32144e+06	2.18546e+06	314080	125236	0	0	0
LDKFGGEHNPPSI	473	485	3	0	470.905	5	9	6.93453	7.18465	472.677	4.47782	1	1	1.26812	-0.0764658	1	0	0.0794877		0	5.26802e+06	4.02882e+06	1.36708e+07	4.04032e+07	3.32995e+07	3.23377e+07	3.40204e+07	1.04122e+07	2.93865e+06	1.6953e+06	0	141803	5395.76	0
LDKFGGEHNPPSIY	473	486	2	0	787.386	5	10	7.27815	7.90247	790.465	5.21244	0.6	0					0.077763		818954	4.02617e+06	3.18155e+07	1.15453e+08	2.46943e+08	3.97582e+08	4.85606e+08	4.31919e+08	2.75882e+08	1.38395e+08	4.80447e+07	1.23097e+07	3.00674e+06	133200	610168	188287
LDKFGGEHNPPSIY	473	486	3	0	525.26	5	10	7.27815	7.79335	527.318	5.22964	0.6	0					0.0666661		1.02156e+06	2.229e+06	2.04157e+07	6.27002e+07	1.47689e+08	2.4431e+08	2.8539e+08	2.5959e+08	1.68734e+08	8.49506e+07	3.01387e+07	6.6814e+06	2.00341e+06	0	104026	378031
LDKFGGEHNPPSIYL	473	487	3	0	562.954	5	11	8.83703	9.31897	565.633	7.01622	0.4	1					0.26231		527583	1.41492e+07	1.82789e+06	1.15277e+07	5.81159e+07	1.16927e+08	1.89888e+08	2.15673e+08	1.74748e+08	1.10165e+08	4.52241e+07	1.10412e+07	4.45793e+06	2.84268e+07	6.28029e+07	5.2545e+07	2.60053e+07
LDKFGGEHNPPSIYLEA	473	489	2	0	943.968	6	13	8.44757	8.61897	948.243	7.41592	0.6	0					0.0806529		884512	0	429544	1.26959e+06	1.21885e+07	9.22557e+06	5.85599e+07	6.64099e+07	1.12511e+08	9.63102e+07	8.34428e+07	4.84239e+07	2.25832e+07	7.41464e+06	0	578235	0	64271.6	26216.4	88388.9
LDKFGGEHNPPSIYLEA	473	489	3	0	629.648	6	13	8.55663	8.72807	632.36	7.00092	0.6	1					0.0358144		871670	1.70738e+06	3.72656e+06	6.27946e+06	2.22763e+07	6.29102e+07	1.23337e+08	1.90995e+08	1.96756e+08	2.20266e+08	1.72366e+08	7.39847e+06	5.0003e+07	1.95865e+07	0	194669	124108	418526	86282.7	187788
DKFGGEHNPPSIY	474	486	2	0	730.844	5	9	6.82453	7.20025	733.328	4.0948	0.4	1					0.211439		0	3.91664e+07	6.368e+06	2.88596e+07	4.78605e+07	7.80569e+07	5.75585e+07	4.89161e+07	1.92982e+07	9.72322e+06	546132	862886	191567	145831	94251.5
EAYEEYTSKL	488	497	2	0	616.788	5	8	7.52782	7.93363	619.925	5.54455	1	0	2.11224	0.442091		1	0.114232		302097	514931	873429	6.91526e+06	2.90808e+07	6.05445e+07	8.92254e+07	8.04192e+07	5.07378e+07	1.33192e+07	1.3213e+06	354615	0	149306
EAYEEYTSKLDALQQREQQL	488	507	3	0	814.731	7	18					-1
YEEYTSKL	490	497	1	0	1032.49	4	6	6.74587	7.12237	1037.02	3.92117	1	0	1.94155	0.344452	1	1	0.197449		0	232201	6.2545e+06	3.06225e+07	5.60226e+07	5.67101e+07	3.12666e+07	6.28073e+06	734626	0	0
YEEYTSKL	490	497	2	0	516.748	4	6	6.69885	7.34052	519.013	3.91531	1	0	1.93733	1.22759	1	1	0.0545598		5.68336e+06	2.96031e+07	1.27766e+08	3.51092e+08	6.11826e+08	6.40671e+08	3.77901e+08	1.22342e+08	2.68184e+07	3.85801e+06	266113
YEEYTSKLDALQQREQQL	490	507	2	0	1121.55	6	16	8.21387	8.71248	1127.1	9.79816	1	1	1.76393	0.751159	1	0	1.04702		769973	939775	9.66427e+06	2.20851e+07	2.86771e+07	2.03556e+07	1.92064e+07	1.33874e+07	3.95436e+07	4.183e+07	8.42482e+07	9.06339e+07	1.17998e+08	1.03002e+08	9.13163e+07	4.9974e+07	3.41418e+07	6.18748e+06	3.323e+06	0	3.75036e+06	52225.3	1.27884e+06
YEEYTSKLDALQQREQQL	490	507	3	0	748.038	6	16	8.22943	8.77482	752.147	11.0232	0.6	0					0.114482		409353	1.78072e+06	4.80887e+06	7.21112e+06	1.49786e+07	2.66061e+07	3.30707e+07	5.02703e+07	7.67004e+07	1.37627e+08	2.11207e+08	2.95863e+08	3.97174e+08	4.0137e+08	3.55493e+08	2.50683e+08	1.43282e+08	6.28562e+07	2.12257e+07	1.47055e+07	144573	185600	1.05248e+06
YEEYTSKLDALQQREQQLL	490	508	3	0	785.732	6	17	8.96638	9.87938	790.433	12.7232	0.6	0					0.209007		201093	564624	1.04551e+06	2.4836e+06	2.76365e+06	1.30033e+07	1.21473e+07	1.08372e+07	1.74641e+07	4.63233e+07	5.20657e+07	8.8692e+07	1.42423e+08	1.96975e+08	2.50143e+08	2.69263e+08	2.31224e+08	1.60096e+08	8.10017e+07	2.14823e+07	5.12569e+06	1.88997e+06	476859	1.30432e+06
YEEYTSKLDALQQREQQLLESLGNGTD	490	516	3	0	1043.51	7	25					-1
YEEYTSKLDALQQREQQLLESLGNGTDF	490	517	3	0	1092.53	8	26					0
YTSKLDALQQREQQL	493	507	2	0	910.979	6	13	7.57468	7.76215	916.069	9.12582	1	0	2.15074	-0.285121	1	1	0.24054		239053	36089.9	0	470507	128191	1.03848e+06	1.11299e+06	2.93341e+06	7.49111e+06	1.33226e+07	1.67546e+07	1.88395e+07	1.37887e+07	4.7943e+06	669307	129318	0	0	0	0
YTSKLDALQQREQQL	493	507	3	0	607.655	6	13					-1
YTSKLDALQQREQQLLESLGNGTDF	493	517	3	0	952.145	7	23					-1
DALQQREQQL	498	507	1	0	1228.63	5	8	6.51093	6.69885	1234.94	5.62661	1	0	2.15652	-0.283622	1	1	0.340882		0	98256.2	223910	692314	2.92613e+06	6.27276e+06	9.09954e+06	1.09513e+07	5.91343e+06	819591	108022	0	0	90010.2
DALQQREQQL	498	507	2	0	614.818	5	8	6.38575	7.02872	617.839	5.35341	1	0	2.0091	1.23191	1	1	0.103548		1.90798e+07	5.72163e+07	6.43523e+07	1.16019e+08	2.08714e+08	3.69655e+08	5.23577e+08	5.22964e+08	3.79237e+08	1.15901e+08	4.77237e+07	526264	230894	1.11331e+06
DALQQREQQLL	498	508	2	0	671.36	5	9					-1
DALQQREQQLLESLGNGTDF	498	517	2	0	1131.55	6	18	11.7932	12.0582	1138.93	13.4566	0.4	1					0.546794		0	0	371950	294143	40866.5	0	0	612811	833057	866268	3.91194e+06	6.29191e+06	1.56621e+07	1.65723e+07	2.4735e+07	1.93206e+07	1.87668e+07	5.46678e+06	4.83699e+06	500644	907704	411820	602967	3.07546e+06	5.53515e+06
DALQQREQQLLESLGNGTDF	498	517	3	0	754.705	6	18	11.6683	12.0427	759.232	12.2861	1	0	2.06688	0.33718	1	1	0.280689		146246	744687	89509.6	401149	1.56891e+06	436780	412252	2.14532e+06	1.28742e+06	3.14895e+06	5.27052e+06	1.18725e+07	1.8446e+07	2.53525e+07	3.02178e+07	2.40523e+07	1.76149e+07	8.3306e+06	1.83501e+06	744004	754889	477608	700270	237228	942312
LESLGNGTD	508	516	1	0	905.421	4	7	4.73923	5.38262	910.096	4.17602	1	0	1.69567	1.2333		1	0.26854		0	779372	1.69218e+07	5.40074e+07	8.59468e+07	9.12935e+07	6.39939e+07	2.43121e+07	4.55365e+06	529407	65244.5	113686
LESLGNGTDF	508	517	1	0	1052.49	4	8	8.46313	8.6969	1057.7	4.60825	1	0	1.60699	-0.130919	1	1	0.282735		262283	823318	1.0347e+07	2.8281e+07	5.52138e+07	6.69155e+07	5.58327e+07	3.5737e+07	9.00752e+06	711028	172226	902425	4.97005e+06
LESLGNGTDF	508	517	2	0	526.748	4	8	8.18273	8.79038	529.277	4.45345	1	0	1.52345	1.11429	1	1	0.0738275		3.07228e+06	2.49743e+07	1.12068e+08	2.53025e+08	4.3686e+08	5.38512e+08	4.56032e+08	2.71261e+08	1.10335e+08	2.75341e+07	5.32676e+06	743426	236254
ESLGNGTDF	509	517	1	0	939.405	4	7	7.29375	7.8401	943.631	3.69418	1	0	1.39851	0.910135		1	0.339056		0	521237	3.33394e+07	8.54361e+07	1.27706e+08	1.15707e+08	5.7206e+07	3.25957e+06	11752.4	105114	190821	12198.1
FSVSSS	517	522	1	0	613.283	4	4	4.5814	5.02287	616.563	2.92948	1	0	2.2819	0.560822		1	0.821657		92841.3	1.00116e+06	6.2577e+06	1.11696e+07	1.07539e+07	2.66836e+06	39987.4	156992	61098.4
FSVSSSASM	517	525	1	0	902.392	5	7	6.65182	7.80893	908.488	5.5099	1	1	2.5183	2.94428		1	0.233622		6.2259e+06	5.30843e+07	1.86675e+08	4.63781e+08	1.03096e+09	1.77444e+09	2.26462e+09	2.07418e+09	1.283e+09	5.67012e+08	1.39283e+08	1.01934e+07	664617
SVSSSASMD	518	526	1	0	870.351	4	7	3.29953	3.92033	875.565	4.68022	1	0	2.00662	1.15809		1	0.174185		640822	7.7025e+06	2.41511e+07	6.28596e+07	1.15751e+08	1.62665e+08	1.55875e+08	9.15945e+07	3.30479e+07	8.01678e+06	591567	130652
SVSSSASMDTVTSSSSSSL	518	536	2	0	903.899	6	17	6.37008	6.73018	909.895	10.9353	0.6	1					0.395505		0	9.7472e+06	252712	2.64348e+07	8.11419e+06	7.52134e+07	2.86674e+07	1.58831e+08	9.21234e+07	2.86625e+08	2.25006e+08	4.58342e+08	4.05394e+08	5.30083e+08	3.59984e+08	3.39188e+08	1.57368e+08	1.17183e+08	2.96981e+07	1.97554e+07	262247	803894	106146	74955.1
SSSASMDTVTSSSSSSLSV	520	538	2	0	903.899	6	17	6.37008	6.73018	909.895	10.9353	0.6	1					0.395505		0	9.7472e+06	252712	2.64348e+07	8.11419e+06	7.52134e+07	2.86674e+07	1.58831e+08	9.21234e+07	2.86625e+08	2.25006e+08	4.58342e+08	4.05394e+08	5.30083e+08	3.59984e+08	3.39188e+08	1.57368e+08	1.17183e+08	2.96981e+07	1.97554e+07	262247	803894	106146	74955.1
DTVTSSSSSSL	526	536	1	0	1070.48	4	9	4.50218	5.2885	1076.93	5.86515	1	0	1.93358	1.70934	1	1	0.100449		6.33149e+06	4.52908e+07	1.41326e+08	3.23079e+08	7.06083e+08	1.26125e+09	1.86527e+09	1.97313e+09	1.42187e+09	6.84187e+08	2.19381e+08	5.19831e+07	5.29144e+06	444779
DTVTSSSSSSL	526	536	2	0	535.746	4	9	4.50218	5.05418	538.844	5.62035	1	0	1.81615	0.928952	1	1	0.0469543		2.85405e+07	1.33092e+08	3.84482e+08	8.67149e+08	1.71786e+09	2.83697e+09	3.76216e+09	3.67446e+09	2.57343e+09	1.13473e+09	3.55316e+08	8.67392e+07	1.5423e+07	699980
DTVTSSSSSSLSVLPSSL	526	543	2	0	877.439	6	15	8.89913	9.00778	882.067	8.26691	0.6	0					0.52818		2.4568e+06	0	9.21313e+06	2.5721e+06	1.60395e+06	1.21717e+06	1.03873e+06	1.07035e+06	2.15739e+06	1.03845e+07	1.49952e+07	1.54733e+07	1.24105e+07	7.74019e+06	2.19241e+06	748292	0	0	506380	255862	0	322101
TVTSSSSSSL	527	536	1	0	955.458	4	8	4.13952	4.89688	961.32	5.34442	1	0	2.00424	1.61292		1	0.132494		317357	9.68979e+06	3.71533e+07	8.833e+07	1.80396e+08	2.95838e+08	3.76121e+08	3.1941e+08	1.73852e+08	5.6307e+07	7.09192e+06	0	0
SVLPSS	537	542	1	0	589.319	3	3	4.5814	4.94423	591.614	1.96221	1	0	1.94388	0.298935		1	0.450477		4.53975e+06	1.07239e+07	2.17641e+07	2.17739e+07	7.33864e+06	832993	0
SVLPSSL	537	543	1	0	702.403	4	4	7.59032	8.3541	705.678	2.8647	1	0	2.212	1.63429	0	1	0.0440284		4.52961e+08	2.81606e+09	9.24502e+09	1.61878e+10	1.44328e+10	5.33126e+09	1.13872e+09	1.80541e+08	867959
SVLPSSL	537	543	2	0	351.705	4	4	7.63727	8.16717	353.022	2.2233	0.4	0					0.146218		8.51351e+06	4.65445e+07	8.80773e+07	9.86633e+07	6.01904e+07	1.13673e+07	728619	357406	290601
SVFQNPTD	544	551	1	0	907.416	4	5	5.83725	6.57358	910.791	2.85169	0.6	0					0.307355		3.48073e+07	1.36352e+08	3.42029e+08	5.41601e+08	5.15519e+08	2.83612e+08	9.16906e+07	1.66767e+07	1.04753e+06	0
SVFQNPTD	544	551	2	0	454.211	4	5	5.83725	6.65182	455.887	2.82628	1	0	1.56047	1.80343	1	-1	0.0608467		3.05182e+07	1.48794e+08	3.58078e+08	5.4804e+08	5.10566e+08	2.77434e+08	8.9337e+07	1.85225e+07	1.25953e+06	144773
SVFQNPTDV	544	552	2	0	503.746	4	6	7.41853	7.69977	507.163	6.24865	0.4	1					0.266104		0	1.00334e+06	6.2166e+06	1.34711e+07	2.25467e+07	2.21181e+07	2.98615e+07	4.20436e+07	6.1921e+07	4.11935e+07	1.26578e+07
SVFQNPTDVARSNPKSPQKPIV	544	565	2	0	1205.15	6	16	7.12237	7.41853	1210.94	10.1723	1	0	1.86486	0.076903	1	1	0.349682		0	142455	0	0	0	712425	3371.99	936493	6.88852e+06	1.69601e+07	2.28069e+07	2.66846e+07	2.64954e+07	2.38271e+07	1.72072e+07	7.81687e+06	1.09129e+06	395184	167579	121716	0	0	0
SVFQNPTDVARSNPKSPQKPIV	544	565	3	0	803.768	6	16	7.05997	7.68415	807.886	10.9408	1	0	2.07224	1.16936	1	1	0.0805749		0	0	452746	280129	2.71673e+06	9.03235e+06	1.90763e+07	3.34972e+07	6.20109e+07	1.16808e+08	1.9051e+08	2.73171e+08	3.47126e+08	3.4854e+08	2.94814e+08	1.86457e+08	1.05874e+08	4.1455e+07	1.36044e+07	1.49294e+06	47897.5	0	0
FQNPTD	546	551	1	0	721.315	4	3	3.7949	3.82632	726.509	4.77653	0.4	1					0.461999		59798.8	55834.2	0	2.53276e+06	1.85814e+06	2.19377e+06	3.79284e+06	2.96874e+06
FQNPTDVARSNPKSPQKPIV	546	565	3	0	741.734	6	14	6.43267	6.60487	745.294	9.37292	1	0	2.01047	-0.335966		1	0.17799		0	0	0	0	0	1.57659e+06	675256	1.24958e+06	5.60829e+06	5.99413e+06	9.41024e+06	1.21744e+07	1.00896e+07	6.00855e+06	3.27304e+06	282721	0	309045	0	0	0
VARSNPKSPQKPIV	552	565	3	0	507.635	5	9	4.6919	4.83373	510.105	6.51794	1	0	2.2467	-0.437102		1	0.164667		0	0	139161	199992	634147	1.70787e+06	3.89321e+06	5.12196e+06	4.32389e+06	3.50893e+06	1.9704e+06	206464	160288	0	0
GVTVRDSLKKALM	582	594	2	0	709.413	5	11	7.63727	8.1983	711.92	4.11985	0.6	0					0.129575		225584	5.83723e+07	2.2016e+08	5.56926e+08	8.67838e+08	9.06599e+08	6.86483e+08	3.81402e+08	1.93202e+08	8.68422e+07	4.56601e+07	2.36139e+07	7.82472e+06	2.0634e+06	697568	1.11253e+06	921024
GVTVRDSLKKALM	582	594	3	0	473.278	5	11	7.63727	8.13602	474.975	4.19871	1	0	0.768056	0.751604	1	1	0.116932		1.82122e+06	2.46364e+07	1.19707e+08	2.52246e+08	4.67791e+08	4.7468e+08	3.64943e+08	2.17711e+08	1.07112e+08	5.34537e+07	2.71833e+07	1.22656e+07	4.51448e+06	957661	0	502452	0
GVTVRDSLKKALMM	582	595	2	0	774.934	6	12	8.96122	9.38135	777.812	4.71185	1	0	0.815342	0.489772		-1	0.198919		0	869198	4.21261e+06	2.42764e+07	6.15609e+07	8.88805e+07	8.78609e+07	5.82701e+07	3.64327e+07	1.05007e+07	2.97523e+06	1.39379e+06	246616	1.21856e+06	35335.8	774454	322515	0	186997
TVRDSLKKALM	584	594	2	0	631.368	5	9	7.10678	7.43413	633.458	3.37803	0.6	0					0.138834		5.03731e+06	6.1377e+07	2.23701e+08	4.21094e+08	5.00046e+08	3.72904e+08	2.13247e+08	1.04274e+08	4.42944e+07	1.52277e+07	2.95513e+06	193455	0	0	910265
TVRDSLKKALM	584	594	3	0	421.248	5	9	7.12237	7.66852	422.648	3.39881	0.6	0					0.104831		211135	1.69212e+07	8.11956e+07	1.61678e+08	1.83301e+08	1.38813e+08	7.79237e+07	2.99549e+07	1.10314e+07	1.53151e+07	146016	0	182277	0	0
TVRDSLKKALMM	584	595	2	0	696.889	6	10					-1
TVRDSLKKALMM	584	595	3	0	464.928	6	10	8.52548	8.72807	466.554	3.92551	0.6	0					0.131698		0	0	1.45249e+06	9.31033e+06	1.45603e+07	2.15648e+07	1.4283e+07	5.08779e+06	910758	74862.6	0	0	0	64688.8	0	0	0
VRDSLKKALM	585	594	2	0	580.845	5	8	6.30755	6.88732	582.76	3.08369	1	0	0.784292	1.02143	1	-1	0.108677		5.00092e+06	7.54337e+07	2.40657e+08	4.13893e+08	4.38519e+08	2.87993e+08	1.44592e+08	5.37663e+07	1.65313e+07	4.68629e+06	213883	212769	14610.3	21449.9
VRDSLKKALM	585	594	3	0	387.566	5	8	6.3388	6.79292	388.855	3.12064	1	0	0.80423	0.602953	1	-1	0.0721014		760704	2.15905e+07	7.26967e+07	1.40267e+08	1.48947e+08	1.02651e+08	4.83727e+07	1.62996e+07	5.17261e+06	371713	50785.5	0	0	0
VRDSLKKALMM	585	595	2	0	646.365	6	9	7.91803	8.3541	650.393	7.15933	1	1	2.55436	0.542838	0	-3	0.272965		1.26346e+06	105900	3.00347e+07	1.24089e+07	4.53062e+07	4.5912e+07	6.57929e+07	6.72706e+07	1.00639e+08	1.15184e+08	1.08137e+08	8.53126e+07	3.24028e+07	1.20054e+07	1.12847e+06	0
VRDSLKKALMM	585	595	3	0	431.246	6	9	7.82452	7.9492	433.306	5.28344	1	1	1.65455	-0.49422	0	-3	0.351023		0	0	873400	4.43144e+06	8.06965e+06	8.15146e+06	5.37166e+06	2.79646e+06	1.23099e+06	2.3526e+06	2.34567e+06	1.53155e+06	2.43684e+06	0	0	356067
SLKKALM	588	594	2	0	395.746	4	5	5.63395	6.0724	397.389	2.74956	1	0	1.49423	0.550775		1	0.084884		97977.3	1.0727e+07	4.25601e+07	7.12076e+07	5.70751e+07	2.74637e+07	2.82277e+06	377352	0	31052.2
KKALMMRGLIPE	590	601	2	0	693.902	6	9	4.97568	5.30417	696.055	3.34118	1	0	0.722906	0.184533	1		0.271006		0	918796	4.99946e+06	1.26586e+07	1.63444e+07	1.19747e+07	7.42736e+06	2.71287e+06	1.57641e+06	94575.2	0	0	0	0	75384	0
KKALMMRGLIPE	590	601	3	0	462.937	6	9	4.95998	5.46112	464.28	3.06403	1	0	0.589967	0.759541	1		0.151477		1.07867e+06	4.80325e+06	2.09668e+07	4.37332e+07	4.90413e+07	3.43662e+07	1.71051e+07	7.64343e+06	2.67819e+06	557832	133845	0	0	96722.8	0	36785.2
AVYRIQDGEKKPIGWD	604	619	3	0	625.663	6	13					-1
AVYRIQDGEKKPIGWDTD	604	621	3	0	697.688	6	15	7.29375	7.76215	700.486	7.15581	0.6	0					0.068613		1.44487e+06	4.24161e+06	1.647e+07	4.15973e+07	9.64077e+07	2.27059e+08	3.05644e+08	4.11698e+08	5.95726e+08	4.93441e+08	3.90581e+08	3.17014e+08	1.54418e+08	7.73192e+07	3.232e+07	1.08343e+07	1.72297e+06	223924	7533.47	180422	4.02683e+06	29115
AVYRIQDGEKKPIGWDTDISW	604	624	3	0	826.42	7	18	9.9882	10.2834	829.647	8.18736	0.6	0					0.0951915		16945.8	0	298742	1.14705e+06	6.12483e+06	1.95163e+07	5.23236e+07	6.32446e+07	8.5058e+07	1.0888e+08	1.1777e+08	1.04495e+08	6.5371e+07	4.7602e+07	2.44811e+07	5.5945e+06	1.90718e+06	341420	538093	764711	0	847185	398335	248757	955770	339567
AVYRIQDGEKKPIGWDTDISWL	604	625	3	0	864.115	7	19	11.0463	11.5595	867.578	8.82439	0.6	0					0.136078		588328	2.11059e+06	1.71662e+06	2.54056e+06	9.72942e+06	1.98921e+07	4.19459e+07	7.09349e+07	1.08018e+08	1.30878e+08	1.53264e+08	1.58492e+08	1.33054e+08	1.0225e+08	6.09374e+07	2.94011e+07	1.55788e+07	4.44215e+06	743316	1.89919e+06	1.15163e+06	0	513424	435185	0	236245	269563
AVYRIQDGEKKPIGWDTDISWL	604	625	4	0	648.338	7	19	11.2639	11.2795	651.165	9.74105	1	0	1.33353	-0.857686	1	0	0.222192		0	0	0	0	148849	0	0	266591	317336	629874	1.02353e+06	1.17604e+06	1.28562e+06	751659	779898	203019	224752	0	0	0	0	0	0	0	0	0	0
AVYRIQDGEKKPIGWDTDISWLTGEEL	604	630	2	0	1560.29	7	24	11.575	12.1051	1567.02	11.5909	1	0	1.20517	0.855903	1	0	0.24565		0	0	0	0	0	0	202156	2.32467e+06	6.0805e+06	2.06045e+07	3.13254e+07	5.99388e+07	7.04636e+07	9.16292e+07	8.32505e+07	7.81674e+07	5.16329e+07	3.70278e+07	8.44521e+06	4.27657e+06	0	0	0	0	0	0	212300	0	0	462606
AVYRIQDGEKKPIGWDTDISWLTGEEL	604	630	3	0	1040.53	7	24	11.4972	12.4024	1045.03	11.6337	0.6	0					0.0804415		6.20023e+06	7.89198e+06	1.11253e+07	1.76973e+07	3.64187e+07	8.64078e+07	1.64371e+08	2.70319e+08	4.23e+08	6.47041e+08	9.24625e+08	1.30334e+09	1.68427e+09	1.96701e+09	2.01442e+09	1.82543e+09	1.40412e+09	9.83868e+08	6.70445e+08	3.91837e+08	2.09143e+08	1.16526e+08	4.84252e+07	1.65369e+07	1.96855e+06	577505	657957	109163	248080	1.01206e+06
AVYRIQDGEKKPIGWDTDISWLTGEEL	604	630	4	0	780.648	7	24	11.5439	12.3083	784.087	11.8946	1	0	1.2598	1.63651	1	0	0.0999984		1.01787e+06	552876	851333	2.18218e+06	5.47772e+06	1.94067e+07	3.62275e+07	6.86609e+07	1.1065e+08	1.73061e+08	2.67722e+08	3.68652e+08	4.83833e+08	5.68276e+08	5.55579e+08	5.18021e+08	3.94343e+08	2.75743e+08	1.78177e+08	2.34645e+08	5.59956e+07	2.50449e+07	8.94094e+06	2.53478e+07	873647	898927	536827	1.7898e+06	741230	649351
VYRIQDGEKKPIGWD	605	619	3	0	601.984	6	12	7.41853	7.90247	604.444	6.29461	0.6	0					0.0643345		4.08053e+06	6.45182e+06	1.48934e+07	4.02112e+07	8.39468e+07	1.52671e+08	2.32806e+08	2.85429e+08	2.742e+08	2.18775e+08	1.38644e+08	6.31294e+07	2.49086e+07	1.87607e+07	718661	284326	374909	112954	0
VYRIQDGEKKPIGWD	605	619	4	0	451.74	6	12	7.46535	7.68415	453.576	6.25938	1	0	1.37207	-0.180765	1	1	0.0835739		0	0	149909	1.48992e+06	4.15997e+06	7.78723e+06	1.24118e+07	1.63048e+07	1.60002e+07	1.20036e+07	5.54473e+06	2.80549e+06	383533	126057	32611.1	0	73520.3	0	22780.8
VYRIQDGEKKPIGWDTD	605	621	2	0	1010.51	6	14	7.16908	7.76215	1014.63	7.0397	0.6	0					0.315853		2.09451e+07	6.73228e+06	4.99342e+07	4.25515e+07	1.03694e+08	1.42942e+08	2.91676e+08	3.63149e+08	4.78629e+08	4.65939e+08	3.9412e+08	2.66171e+08	1.48088e+08	6.23041e+07	1.72169e+07	2.22533e+06	133677	0	0	367088	384247
VYRIQDGEKKPIGWDTD	605	621	3	0	674.009	6	14	7.15352	7.8401	676.797	7.16523	0.6	0					0.143751		1.19455e+06	1.08666e+07	4.25484e+07	1.22249e+08	2.81574e+08	5.12283e+08	8.47459e+08	1.22316e+09	1.46532e+09	1.43405e+09	1.11934e+09	7.46847e+08	4.166e+08	1.937e+08	7.67816e+07	2.68259e+07	7.85701e+06	2.58535e+06	549491	604414	67155.9
VYRIQDGEKKPIGWDTD	605	621	4	0	505.759	6	14	7.27815	7.68415	507.613	6.2172	1	1	1.03737	0.442701	1	-3	0.165266		2.44071e+07	178517	2.77562e+07	6.87712e+06	4.25412e+07	3.51209e+07	6.82128e+07	7.71272e+07	1.04102e+08	8.56466e+07	7.09079e+07	4.02158e+07	2.13264e+07	9.01142e+06	2.29371e+06	466707	358351	656287	2251.49	0	0
VYRIQDGEKKPIGWDTDISW	605	624	2	0	1203.61	7	17	10.1125	10.2523	1208.45	8.23011	0.6	0					0.412289		0	0	0	0	918798	0	4.7797e+06	7.0797e+06	1.31071e+07	1.54319e+07	1.7237e+07	1.24433e+07	6.96132e+06	1.94242e+06	1.94823e+06	290601	798444	0	0	0	1.08403e+06	0	0	0	0
VYRIQDGEKKPIGWDTDISW	605	624	3	0	802.741	7	17					0
VYRIQDGEKKPIGWDTDISW	605	624	4	0	602.308	7	17	10.0037	10.299	604.733	8.24918	1	0	1.21506	0.0739056	1	0	0.119712		165673	111535	87678.2	386083	1.56843e+06	5.93192e+06	1.39251e+07	1.98472e+07	3.23497e+07	3.77587e+07	4.12486e+07	3.3152e+07	2.13265e+07	1.29577e+07	6.2721e+06	999152	2.16662e+06	69169.2	260423	98006.6	456995	0	361237	106777	820667
VYRIQDGEKKPIGWDTDISWL	605	625	2	0	1260.15	7	18	11.2639	11.3728	1265.1	8.3743	0.6	0					0.451932		0	0	0	526125	0	1.18846e+06	511818	3.01015e+06	3.64044e+06	8.83543e+06	8.74288e+06	9.03056e+06	5.9305e+06	2.87977e+06	0	0	0	0	0	4639.15	0	23893.5	0	39418.9	0	0
VYRIQDGEKKPIGWDTDISWL	605	625	3	0	840.436	7	18					-1
VYRIQDGEKKPIGWDTDISWLTG	605	627	3	0	893.126	7	20	10.844	10.9997	895.982	6.95727	0.6	1					0.319337		1.12067e+06	1.32021e+07	2.25362e+07	2.68792e+07	1.96183e+07	8.4082e+06	8.78249e+06	1.45477e+07	1.68153e+07	2.20045e+07	2.28532e+07	2.34643e+07	2.24906e+07	2.11107e+07	1.50072e+07	9.9519e+06	4.79905e+06	1.41895e+06	404863	3.81448e+06	0	698177	3.40544e+06	0	196772	0	164206	177795
VYRIQDGEKKPIGWDTDISWLTGEE	605	629	3	0	979.154	7	22					-1
VYRIQDGEKKPIGWDTDISWLTGEEL	605	630	2	0	1524.77	7	23	11.5439	12.3083	1531.38	11.4013	0.6	0					0.198062		731470	186543	656999	0	6.71069e+06	3.48445e+06	2.08521e+07	2.60566e+07	5.13339e+07	7.82307e+07	1.20614e+08	1.72691e+08	2.29998e+08	2.56607e+08	2.72419e+08	2.18341e+08	1.7881e+08	1.08702e+08	6.40868e+07	2.2248e+07	7.39286e+06	725922	665424	256979	264914	0	0	0	0	210595
VYRIQDGEKKPIGWDTDISWLTGEEL	605	630	3	0	1016.85	7	23	11.5439	12.4024	1021.31	11.5475	0.6	0					0.0734338		493459	1.56669e+06	1.19363e+07	4.05996e+07	1.07234e+08	2.18957e+08	3.88862e+08	6.64328e+08	1.02101e+09	1.51108e+09	2.2292e+09	3.1566e+09	3.94839e+09	4.59308e+09	4.70132e+09	4.06681e+09	3.10755e+09	2.24692e+09	1.41136e+09	8.12865e+08	4.30734e+08	1.93143e+08	7.77462e+07	2.81006e+07	3.35349e+06	1.59663e+06	1.83044e+06	315876	17938.5	536104
VYRIQDGEKKPIGWDTDISWLTGEEL	605	630	4	0	762.888	7	23	11.6061	12.0738	766.242	11.5901	0.6	0					0.0443308		1.05931e+06	881680	1.20784e+06	7.60341e+06	2.56607e+07	4.89609e+07	5.42026e+07	1.5728e+08	2.29357e+08	3.38283e+08	5.52556e+08	7.41439e+08	9.49513e+08	1.10622e+09	1.11952e+09	9.78418e+08	7.69934e+08	5.26094e+08	3.25991e+08	1.91862e+08	9.89432e+07	4.13205e+07	1.54922e+07	4.28423e+06	1.40785e+06	235915	349479	576470	254759	118822
VYRIQDGEKKPIGWDTDISWLTGEELHVEVL	605	635	3	0	1209.29	8	28	12.1051	12.3083	1213.24	9.66503	1	1	0.610395	-0.232443		-2	0.242618		0	0	0	126108	3.66246e+06	1.00838e+06	5.5336e+06	1.91653e+07	1.32149e+07	1.7165e+07	2.69946e+07	1.98401e+07	1.9767e+07	1.9582e+07	1.38139e+07	1.38053e+07	9.2651e+06	6.83783e+06	2.94196e+06	6.64336e+06	206088	0	6.67397e+06	0	213757	355235	0	0	0	0
YRIQDGEKKPIGWD	606	619	2	0	852.939	5	11					-1
YRIQDGEKKPIGWD	606	619	3	0	568.962	5	11	7.15352	7.63727	571.4	6.29913	1	0	1.59238	0.701646	1	1	0.0795573		101733	1.48265e+06	3.97565e+06	2.18751e+07	5.40653e+07	1.10564e+08	1.73789e+08	2.17206e+08	2.02109e+08	1.53235e+08	8.67462e+07	3.33336e+07	8.2632e+06	2.60447e+06	112355	92055.8	1.48645e+06
YRIQDGEKKPIGWD	606	619	4	0	426.973	5	11					-1
YRIQDGEKKPIGWDTD	606	621	2	0	960.976	6	13	7.12237	7.57468	964.979	6.86968	1	0	1.40152	0.596958	1	0	4.0664		1.03264e+06	1.35166e+06	2.04426e+06	1.37427e+07	3.4665e+07	7.1101e+07	1.24357e+08	1.67691e+08	1.98882e+08	1.84671e+08	1.31228e+08	7.37793e+07	3.47732e+07	2.55827e+06	1.29428e+06	0	0	206469	360926	0
YRIQDGEKKPIGWDTD	606	621	3	0	640.987	6	13	7.13793	7.59032	643.68	6.94396	1	0	1.42619	0.59718	1	0	0.0847658		0	803430	8.47844e+06	3.26954e+07	8.23733e+07	1.76422e+08	2.86012e+08	4.12411e+08	4.96806e+08	4.37105e+08	2.97882e+08	2.00422e+08	8.88526e+07	1.59551e+07	1.98328e+06	745153	4.80336e+06	3.43563e+06	1.15906e+06	200057
YRIQDGEKKPIGWDTD	606	621	4	0	480.992	6	13	7.10678	7.34052	483.024	6.99329	1	0	1.44257	-0.13103	1	0	0.124751		0	127390	0	664478	1.4106e+06	3.19344e+06	8.86517e+06	1.35366e+07	1.70911e+07	1.54233e+07	8.93606e+06	4.40987e+06	1.38978e+06	409577	100517	103736	72949.2	0	0	141335
YRIQDGEKKPIGWDTDISW	606	624	3	0	769.718	6	16	9.89493	10.3457	773.003	8.47085	1	0	1.4058	0.591851	1	1	0.0960632		236539	0	175391	1.66835e+06	6.2953e+06	3.11739e+07	6.15734e+07	1.11222e+08	1.7025e+08	2.25796e+08	2.2819e+08	2.08355e+08	1.48179e+08	8.51666e+07	5.23322e+07	1.24758e+07	4.08179e+06	2.67696e+06	729976	449347	296688	202723	327047
YRIQDGEKKPIGWDTDISW	606	624	4	0	577.541	6	16	9.9882	10.0348	580.052	8.66173	0.4	1					0.177056		0	0	0	0	0	0	128640	1.19809e+06	889340	1.39272e+06	2.55748e+06	2.37618e+06	492708	567400	182106	95885.8	0	139133	0	0	0	0	0
YRIQDGEKKPIGWDTDISWL	606	625	2	0	1210.62	7	17	11.6061	11.9959	1216.25	9.81125	0.6	0					0.200245		0	0	1.34524e+06	419242	3.43184e+06	1.59224e+06	1.3456e+06	621650	6.25526e+06	2.3827e+07	8.49436e+07	1.29904e+08	1.14765e+08	5.97606e+07	1.44178e+07	1.51991e+06	644372	0	756496	903087	589677	0	0	253119	21422.5
YRIQDGEKKPIGWDTDISWL	606	625	3	0	807.413	7	17	10.9997	11.6683	811.161	9.78056	0.6	1					0.285613		1.35916e+06	2.42146e+06	1.98853e+06	3.92333e+06	7.79704e+06	2.20891e+07	4.50384e+07	8.54915e+07	1.51256e+08	2.27513e+08	2.73733e+08	2.72854e+08	2.29461e+08	1.48147e+08	8.22491e+07	3.99684e+07	1.03955e+07	1.91245e+06	2.6564e+06	887448	886966	4.31923e+06	693961	821909	9.69024e+07
YRIQDGEKKPIGWDTDISWL	606	625	4	0	605.812	7	17					-1
YRIQDGEKKPIGWDTDISWLTG	606	627	3	0	860.103	7	19					-1
YRIQDGEKKPIGWDTDISWLTGEEL	606	630	2	0	1475.24	7	22	11.4817	12.324	1482.54	12.8536	1	0	1.64249	1.89596	1	-7	0.452361		13755.8	0	23398.3	285872	0	561167	364605	4.47444e+06	7.97549e+06	2.08995e+07	4.4023e+07	7.70696e+07	1.0266e+08	1.44102e+08	1.69768e+08	2.10072e+08	1.98485e+08	1.59122e+08	7.96522e+07	3.23634e+07	4.22237e+06	1.98735e+06	562658	953304	312972	817966	211920	161729	0	0
YRIQDGEKKPIGWDTDISWLTGEEL	606	630	3	0	983.826	7	22	11.4972	12.3397	988.371	11.874	0.6	0					0.282981		1.56873e+06	1.76618e+06	3.31582e+06	1.0862e+07	2.39551e+07	5.67447e+07	1.04361e+08	1.84116e+08	3.18437e+08	5.24105e+08	8.24451e+08	1.26665e+09	1.61219e+09	1.91177e+09	1.8892e+09	1.67385e+09	1.238e+09	8.54643e+08	4.84668e+08	2.46264e+08	1.08981e+08	3.83276e+07	1.03805e+07	6.4409e+06	583627	620351	6.45195e+07	831839	394861	1.46874e+08
RIQDGEKKPIGWDTD	607	621	2	0	879.444	6	12	6.29192	6.95023	883.194	6.47352	1	0	1.44911	1.28304	1	1	1.01298		1.21778e+07	86181.8	1.90384e+07	2.15206e+07	7.2422e+07	1.43606e+08	2.27979e+08	2.72695e+08	2.50648e+08	1.6825e+08	1.01043e+08	5.08228e+07	3.19684e+07	2.38896e+07	1.6901e+07	1.1713e+07	4.172e+06	1.11266e+06	516525
RIQDGEKKPIGWDTD	607	621	3	0	586.632	6	12	6.26063	6.96592	589.303	6.98769	1	0	1.63408	1.43946	1	0	0.721973		7875.21	176668	6.88614e+06	4.0826e+07	1.20004e+08	2.50177e+08	4.01937e+08	4.79235e+08	4.20615e+08	2.96459e+08	1.79553e+08	1.07024e+08	8.41729e+07	7.40204e+07	5.96767e+07	4.62024e+07	2.43303e+07	1.10027e+07	3.68278e+06
RIQDGEKKPIGWDTD	607	621	4	0	440.226	6	12	6.60487	6.71452	441.898	5.6656	1	0	1.15846	-0.544288	0	1	0.106522		51997.3	6597.33	52163.4	440648	1.42938e+06	2.68663e+06	3.86045e+06	4.20252e+06	3.55581e+06	1.17442e+06	582571	125083	254453	43853.5	0	0	0	0	0
RIQDGEKKPIGWDTDISW	607	624	2	0	1072.54	6	15					-1
RIQDGEKKPIGWDTDISW	607	624	3	0	715.364	6	15	9.81715	10.1746	718.289	7.49932	1	0	1.27856	0.281062	1	1	0.169194		1.22101e+06	883794	218773	1.37616e+07	1.21299e+07	4.53064e+07	9.96907e+07	1.6314e+08	2.11363e+08	1.97044e+08	1.8404e+08	1.2365e+08	3.20185e+07	2.65013e+07	8.76834e+06	626593	134517	297837	3.0542e+06	0	398297	1.33335e+07
RIQDGEKKPIGWDTDISWL	607	625	2	0	1129.08	6	16	10.9374	11.2328	1133.83	8.15094	1	0	1.31948	0.0743496	1	-1	0.368651		379647	231875	0	993048	0	5.02782e+06	5.27309e+06	2.13859e+07	3.19376e+07	4.38098e+07	3.48554e+07	2.99398e+07	1.35577e+07	1.29421e+07	1.43186e+06	342342	327727	416730	723196	207665	0	301002	0
RIQDGEKKPIGWDTDISWL	607	625	3	0	753.059	6	16	10.8752	11.4817	756.224	8.14865	1	0	1.31887	1.11046	1	-1	0.0872541		1.01405e+06	5.2703e+06	693834	1.47372e+06	1.18796e+07	3.77681e+07	9.73118e+07	2.02343e+08	2.98754e+08	3.57597e+08	3.55262e+08	2.78695e+08	1.81262e+08	9.56293e+07	3.86408e+07	1.16219e+07	2.89953e+06	664904	385481	1.28014e+06	388682	377709	815832
RIQDGEKKPIGWDTDISWL	607	625	4	0	565.046	6	16	10.9686	11.124	567.38	7.98778	1	0	1.27546	-0.391807	1	-1	0.183782		240190	0	0	0	0	79980.2	1.30887e+06	4.02893e+06	5.48585e+06	6.39305e+06	7.74639e+06	4.88968e+06	2.12818e+06	1.04023e+06	331471	0	0	0	0	0	0	0	0
RIQDGEKKPIGWDTDISWLTG	607	627	3	0	805.748	7	18					0
RIQDGEKKPIGWDTDISWLTGEEL	607	630	2	0	1393.7	7	21	11.4039	12.1675	1400.45	11.8449	1	0	1.55523	1.63385	1	0	0.48611		199703	0	603840	0	1.77101e+06	726397	5.79444e+06	1.93417e+07	6.14777e+07	1.15572e+08	1.95788e+08	2.6438e+08	3.25812e+08	3.1503e+08	2.96998e+08	2.50704e+08	2.14486e+08	1.78213e+08	1.25543e+08	6.09488e+07	2.18155e+07	3.66655e+06	510923	0	205207	239236	1.33749e+06	0	6.72041e+06
RIQDGEKKPIGWDTDISWLTGEEL	607	630	3	0	929.471	7	21	11.4039	12.1675	933.635	10.8389	1	0	1.34843	1.63385	1	0	0.0597579		136702	1.27532e+06	3.29474e+06	8.91292e+06	2.26235e+07	6.20676e+07	1.38396e+08	3.12908e+08	6.58257e+08	1.26828e+09	2.01712e+09	2.81831e+09	3.25652e+09	3.15851e+09	2.67485e+09	1.89845e+09	1.16736e+09	6.41792e+08	2.99912e+08	1.25647e+08	4.09988e+07	1.18854e+07	1.18172e+06	295065	1.28188e+06	468915	480229	968574	1.1383e+06
RIQDGEKKPIGWDTDISWLTGEEL	607	630	4	0	697.355	7	21	11.435	12.0738	700.486	10.8695	1	0	1.35472	1.21815	1	0	0.112462		1.74031e+06	254651	351174	0	2.11508e+06	1.97334e+06	9.57582e+06	2.89088e+07	6.92649e+07	1.43246e+08	2.32415e+08	3.31396e+08	3.79604e+08	3.63873e+08	2.96482e+08	2.09568e+08	1.3558e+08	6.24615e+07	2.49033e+07	6.98639e+06	2.76234e+06	509902	621211	170853	552066	0	2.9664e+06	79267.6	6.54336e+06
RIQDGEKKPIGWDTDISWLTGEELHV	607	632	3	0	1008.18	7	23	11.3106	11.4972	1012.51	11.1959	0.6	0					0.271797		178691	0	223764	0	613001	0	0	208966	928470	3.02964e+06	8.15268e+06	1.31506e+07	1.52196e+07	2.05301e+07	1.38946e+07	9.33286e+06	8.50781e+06	1.36041e+06	368334	754643	179567	0	172820	162658	167622	0	0	230161	487055	0
TDISWLTGEEL	620	630	1	0	1263.61	5	9	11.1706	12.6018	1272.42	8.06376	1	0	2.98819	3.85711	-1	0	0.962581		0	198797	1.53e+07	7.44422e+07	1.7846e+08	2.85958e+08	3.72846e+08	8.09293e+08	2.32961e+09	3.69572e+09	2.37417e+09	7.36292e+08	1.1721e+08	5.05291e+07	1.283e+08
TDISWLTGEEL	620	630	2	0	632.309	5	9	11.1551	11.9647	634.932	4.50096	0.6	0					0.201583		1.2506e+06	6.8125e+06	3.43123e+07	9.32617e+07	1.77789e+08	2.42639e+08	2.1962e+08	1.31158e+08	5.28639e+07	1.0798e+07	1.89641e+06	324465	307018	357117	2.16821e+06
ISWLTGEELHV	622	632	2	0	642.335	5	9					-1
LTGEEL	625	630	1	0	661.34	4	4	6.00952	6.88732	663.472	1.75519	1	0	1.01454	2.01402		0	0.0620653		2.26577e+08	8.66759e+08	1.39858e+09	9.66368e+08	3.05908e+08	6.17235e+07	5.41971e+06	1.76343e+06	375624
LTGEELHV	625	632	2	0	449.237	4	6	6.91877	7.48098	450.472	1.9489	0.4	0					0.456038		1.73372e+06	6.78248e+06	2.45174e+07	1.82524e+07	5.35533e+06	311655	572037	328898	259624	132021	95003
[truncated: 22 more columns]
