# Supplementary material for: Unveiling the domain-specific and RAS isoform-specific details of BRAF kinase regulation
Source: eLife. 2023 Dec 27;12:RP88836. doi: 10.7554/eLife.88836 (PMC10752582; doi:10.7554/eLife.88836)
Supplement: Figure 2—source data 1. — Also applies to plots presented in Supplementary file 1 and Figure 2—figure supplement 1 and Figure 2—figure supplement 3. [file elife-88836-fig2-data1.zip › Figure 2- source data 1/(BRAF_N2_N2-HRAS-5min.mzXML) ExMS2_FinalTable.xls]

## Sheet: Sheet1
Sequence	START	END	Charge	ModMass	Monoisotopic m/z	maxND	maxD	RT Range(start, unit: min)	RT Range(end)	Centroid m/z	Delta Mass	Flag#1:Skip-tests	Flag#2:Unimodality check	Flag#3:Back exchange prediction check	Flag#4:Elution RT width check	Flag#5:Unique peptide RT/deltaD consistency check	Flag#6:Common-end peptides centroid subtraction check	Flag#7:Centroid shift within RT range check	Flag#8:Data multiple assignment check	Isotopic Envelope Amplitudes(start from this column(the Monoisotopic) to nonzero end):
GSSHHHHHHGTKTEEGKL	2	19	2	0	1008.48	6	16	3.06862	3.81425	1010.89	3.65716	0.4	0					0.0805691		1.04103e+07	4.1475e+07	1.01892e+08	1.9236e+08	2.83012e+08	3.06238e+08	2.46954e+08	1.52455e+08	6.98724e+07	2.40497e+07	5.36706e+06	345659	43298.5	0	0	43965.2	80596.5	0	75831.3	25506.4	31623.7	30610.6	32040.5
GSSHHHHHHGTKTEEGKL	2	19	3	0	672.656	6	16	3.06862	3.81425	674.283	3.72759	1	0	0.519806	2.05804	1	1	0.0445088		8.46427e+07	2.97613e+08	7.12977e+08	1.39624e+09	2.07459e+09	2.33061e+09	1.95803e+09	1.14736e+09	5.45203e+08	2.03573e+08	6.09505e+07	1.44826e+07	1.28852e+06	103261	133406	118374	44308.8	2470.88	1627.68	103884	57777.9	10121.4	149551
GSSHHHHHHGTKTEEGKL	2	19	4	0	504.744	6	16	3.06862	3.83023	505.989	3.82653	1	0	0.55101	2.11825	1	1	0.0411695		3.20677e+07	1.20544e+08	2.77165e+08	5.53411e+08	8.71786e+08	1.00577e+09	8.47092e+08	5.19192e+08	2.44147e+08	9.11222e+07	2.84708e+07	6.07921e+06	664498	171598	129441	86170.5	4698.05	28475.5	5.00936e+06	35413	96745	970.852	1.64832e+06
GSSHHHHHHGTKTEEGKL	2	19	5	0	403.997	6	16	3.06862	3.83023	404.987	3.79894	1	0	0.542308	2.11825	1	1	0.0310875		1.76091e+07	7.68851e+07	1.80941e+08	3.6811e+08	5.73144e+08	6.56055e+08	5.47938e+08	3.35269e+08	1.58245e+08	5.91612e+07	1.64864e+07	3.45265e+06	503707	76607.5	26883.5	26990.3	111175	34796.4	27691.4	53387.1	28714.4	123827	41261.4
GSSHHHHHHGTKTEEGKLVIWINGDKGYNGL	2	32	4	0	862.178	8	29	8.3008	8.51893	864.384	6.79493	0.6	0					0.198776		141603	260641	118364	949412	4.66688e+06	7.71167e+06	2.04534e+07	2.1419e+07	2.61689e+07	2.34382e+07	2.14174e+07	1.27795e+07	7.37524e+06	2.38295e+06	626591	1.31289e+06	340576	845810	0	849247	0	1.16824e+06	0	117210	0	137465	131162	131374	281901	0
VIWINGDKGY	20	29	1	0	1164.6	5	8					-1
VIWINGDKGY	20	29	2	0	582.806	5	8	8.02002	8.33202	584.236	2.14647	0.6	0					1.35436		4.51261e+06	2.62666e+07	4.33757e+07	3.70788e+07	1.19616e+07	1.63139e+06	436126	370552	508988	1.84159e+06	0	5.99629e+06	293010	689674
VIWINGDKGYNG	20	31	2	0	668.338	5	10	7.59852	7.77022	673.344	9.20897	1	1	3.99089	-0.103654		-9	0.319651		0	397684	4.36708e+06	9.15569e+06	1.62344e+07	1.79458e+07	1.62869e+07	1.90409e+07	3.03494e+07	3.83539e+07	4.45254e+07	4.71803e+07	5.51077e+07	5.07136e+07	3.13125e+07	1.21703e+07
VIWINGDKGYNGL	20	32	1	0	1448.75	5	11	8.93995	9.41493	1451.96	2.32787	1	0	0.412081	1.03865	1	0	0.23899		7.63075e+06	6.40835e+07	1.41606e+08	1.73409e+08	1.41219e+08	7.43297e+07	2.88722e+07	6.02096e+06	669966	31112.3	1.23459e+06	0	0	285045	0	0	0
VIWINGDKGYNGL	20	32	2	0	724.88	5	11	8.93995	9.55533	726.535	2.43311	1	0	0.460355	1.56746	1	0	0.0380857		4.08172e+08	1.73966e+09	4.06189e+09	4.78123e+09	4.03231e+09	2.33398e+09	1.04957e+09	3.98184e+08	1.2009e+08	3.20725e+07	1.13049e+07	3.97674e+06	1.05635e+06	234045	276073	1.90929e+06	1.34402e+06
VIWINGDKGYNGLAE	20	34	2	0	824.92	5	13					0
VIWINGDKGYNGLAEVGKKFEKDTG	20	44	3	0	913.476	7	23					-1
VIWINGDKGYNGLAEVGKKFEKDTGIKV	20	47	3	0	1026.89	7	26					-1
VIWINGDKGYNGLAEVGKKFEKDTGIKV	20	47	4	0	770.421	7	26	10.2932	10.6545	771.789	3.61969	1	0	0.0467406	0.610719	1	0	0.257208		1.39951e+06	4.33091e+06	2.2168e+07	4.24961e+07	6.00904e+07	6.04428e+07	4.93166e+07	3.14242e+07	1.9368e+07	1.10139e+07	4.06908e+06	2.34869e+06	1.01187e+06	462369	703726	81800.1	2.63848e+06	230320	234067	311384	1.11175e+06	71705.2	0	92356.5	277290	71748.2	0	316524	95141.1	378860
VIWINGDKGYNGLAEVGKKFEKDTGIKV	20	47	5	0	616.538	7	26	10.3558	10.5448	617.531	3.11075	1	0	-0.0520287	-0.0386823	1	0	0.0961176		226847	205665	2.05143e+06	5.40458e+06	8.75764e+06	7.62315e+06	5.73897e+06	3.37831e+06	1.81536e+06	1.07873e+06	65434.5	151229	86159.4	0	0	40370.4	0	0	0	80000	0	0	1208.24	0	0	0	0	0	0	0
VIWINGDKGYNGLAEVGKKFEKDTGIKVTVEHPDKL	20	55	3	0	1333.38	9	33	9.64913	10.2147	1335.98	5.37171	1	0	0.16562	1.37989	0	0	0.356335		395837	246869	2.62433e+06	2.16442e+07	5.1751e+07	1.01943e+08	1.47682e+08	1.61236e+08	1.50559e+08	1.27143e+08	9.32484e+07	5.59061e+07	3.5181e+07	1.51351e+07	5.22571e+06	1.51221e+06	1.10425e+06	937125	237356	560146	6072.37	84886.9	1.71498e+06	0	155973	388169	122675	0	203504	0
VIWINGDKGYNGLAEVGKKFEKDTGIKVTVEHPDKL	20	55	4	0	1000.29	9	33	9.7116	10.2618	1002.26	5.4786	1	0	0.181962	1.32183	1	0	0.066499		8.49697e+06	4.59522e+06	3.53331e+07	1.05242e+08	2.53249e+08	4.33078e+08	6.32729e+08	6.86795e+08	6.51736e+08	5.30431e+08	3.60361e+08	2.47978e+08	1.49721e+08	8.9629e+07	5.8636e+07	3.52735e+07	2.55395e+07	1.63581e+07	1.2188e+07	6.97227e+06	3.84557e+06	1.95387e+06	774752	576375	1.20326e+06	1.66023e+06	476461	928504	256293	1.36617e+06
VIWINGDKGYNGLAEVGKKFEKDTGIKVTVEHPDKL	20	55	5	0	800.434	9	33	9.7116	9.8836	802.097	5.91362	1	0	0.248478	-0.102524	1	0	0.0992744		0	4.29764e+06	1.33905e+07	4.35573e+07	1.10999e+08	1.83945e+08	2.8409e+08	3.25284e+08	3.11529e+08	2.50324e+08	1.74748e+08	1.20247e+08	7.57564e+07	4.5011e+07	2.93736e+07	1.94363e+07	1.66148e+07	1.02611e+07	4.35854e+06	4.0769e+06	3.17323e+06	1.25679e+07	2.12099e+06	285872	925966	798242	1.49705e+07	501236	16128	0
VIWINGDKGYNGLAEVGKKFEKDTGIKVTVEHPDKL	20	55	6	0	667.196	9	33	9.6179	10.0097	668.672	6.45096	1	0	0.330639	0.725345	1	0	0.323855		0	655322	1.08413e+07	3.67378e+07	7.98917e+07	1.7038e+08	2.44865e+08	2.74201e+08	2.65684e+08	2.22398e+08	1.61066e+08	1.03308e+08	6.21673e+07	4.05308e+07	2.60757e+07	1.81727e+07	1.04882e+07	5.78836e+06	4.72246e+06	4.4605e+06	1.65389e+06	975238	612452	655554	729434	1.24513e+06	353768	403244	431035	588788
VIWINGDKGYNGLAEVGKKFEKDTGIKVTVEHPDKL	20	55	7	0	572.026	9	33	9.64913	9.91527	573.171	5.61114	1	0	0.202228	0.252026	1	0	0.0657213		0	0	532934	5.20766e+06	1.51722e+07	2.97291e+07	4.50512e+07	5.17382e+07	5.3766e+07	4.11073e+07	3.12546e+07	1.74111e+07	9.28419e+06	5.78579e+06	3.5656e+06	2.71189e+06	1.27217e+06	686378	327996	452416	28567.2	21524.6	347073	203900	191660	17191.2	407165	53788.4	59649	0
INGDKGYNGLAEVGKKFEKDTGIKVTVEHPDKLEEKFPQVAA	23	64	3	0	1533.81	9	38					-1
NGDKGYNGLAEVGKKFEKDTGIKVTVE	24	50	3	0	966.173	7	25					-1
NGLAEVGKKFEKDTGIKVTVEHPDKL	30	55	3	0	951.522	7	23					-1
NGLAEVGKKFEKDTGIKVTVEHPDKLEEKFPQVAATGDGPDIIF	30	73	4	0	1192.63	9	39	10.1044	10.1831	1195.05	6.83733	1	0	0.228877	-0.453684		1	0.374795		0	0	118118	0	0	655761	1.89129e+06	3.02899e+06	4.60788e+06	4.78349e+06	4.48517e+06	2.90865e+06	1.71986e+06	783934	123794	0	0	0	0	0	144033	0	0	0	0	0	0	0	0	130024
LAEVGKKFEKDTGIKVTVEHPDKL	32	55	3	0	894.501	7	21	7.01662	7.17332	895.916	2.64518	1	0	-0.0201571	-0.160151	1	1	0.113704		184535	177072	3.31562e+06	9.13845e+06	1.13927e+07	8.85146e+06	4.67947e+06	1.96405e+06	232769	249482	0	0	0	0	0	0	0	0	0	0	0	0	0	0	0	0	0	0	0
LAEVGKKFEKDTGIKVTVEHPDKL	32	55	4	0	671.127	7	21					-1
LAEVGKKFEKDTGIKVTVEHPDKLEEKFPQVAATGDGPDIIF	32	73	5	0	920.091	9	37					-1
AEVGKKFEKDTG	33	44	2	0	654.843	5	10	3.1637	3.54317	655.455	0.459641	0.6	0					0.423226		8.38751e+06	9.56696e+06	7.46324e+06	2.11774e+06	396858	36772.4	0	64383.2	0	0	50294.3	31084.9	0	29550.8	0	0
AEVGKKFEKDTGIKV	33	47	2	0	824.967	5	13					-1
AEVGKKFEKDTGIKV	33	47	3	0	550.314	5	13					-1
AEVGKKFEKDTGIKVTVEHPDKL	33	55	3	0	856.806	7	20	6.23192	6.74798	858.339	3.07337	1	0	0.11965	1.19339	1	1	0.0813306		1.6464e+07	1.61516e+08	5.40032e+08	9.86566e+08	1.11673e+09	9.22361e+08	6.27875e+08	3.60257e+08	1.934e+08	1.05924e+08	5.71438e+07	3.43472e+07	2.03982e+07	1.22021e+07	8.46991e+06	4.65422e+06	2.96354e+06	726081	162948	166764	233683	0	0	0	78416.2	942612	0	74629.6
AEVGKKFEKDTGIKVTVEHPDKL	33	55	4	0	642.856	7	20					-1
AEVGKKFEKDTGIKVTVEHPDKL	33	55	5	0	514.486	7	20	6.31008	6.74798	515.393	3.00864	1	0	0.103318	0.898979	1	1	0.0517361		1.96447e+06	3.1252e+07	1.19223e+08	2.12662e+08	2.53631e+08	2.09415e+08	1.51975e+08	7.91355e+07	4.07443e+07	1.65564e+07	1.0119e+07	4.55493e+06	3.20852e+06	1.35837e+06	356739	137943	322773	246796	67532.7	0	85085.5	0	0	21120.5	3857.34	0	0	0
AEVGKKFEKDTGIKVTVEHPDKL	33	55	6	0	428.907	7	20	6.32573	6.49788	429.65	2.93563	1	0	0.0848988	-0.101959	1	1	0.0493405		0	1.76319e+06	1.09567e+07	2.09053e+07	2.5655e+07	2.17791e+07	1.42231e+07	6.49512e+06	2.53465e+06	690460	348109	355534	274021	246383	141029	0	0	0	0	0	114297	0	0	0	1843.12	0	0	0
AEVGKKFEKDTGIKVTVEHPDKLEEKFPQVAATGDGPDIIF	33	73	3	0	1495.12	9	36	9.05287	9.89925	1498.12	6.31318	1	0	0.22913	2.43752	1	0	0.2437		0	473808	2.30741e+06	5.35096e+06	3.68741e+07	1.20789e+08	2.00823e+08	2.91904e+08	3.72454e+08	3.49446e+08	3.07078e+08	2.34121e+08	1.52504e+08	9.05454e+07	5.24962e+07	2.37622e+07	1.07539e+07	2.79974e+06	1.18929e+06	238209	255750	186748	242810	528643	0	0	646452	649140	0	0
AEVGKKFEKDTGIKVTVEHPDKLEEKFPQVAATGDGPDIIF	33	73	4	0	1121.59	9	36	9.05287	9.86793	1123.91	6.58507	1	0	0.267238	2.31956	1	0	0.122637		573402	1.68986e+06	1.33345e+07	9.86973e+07	2.98718e+08	7.01976e+08	1.28239e+09	1.87597e+09	2.1946e+09	2.19138e+09	1.82668e+09	1.39192e+09	9.37036e+08	6.27659e+08	3.62656e+08	2.47412e+08	1.32651e+08	9.73028e+07	4.76537e+07	4.0596e+07	1.62223e+07	1.3628e+07	4.9227e+06	8.50087e+06	2.16571e+06	8.92594e+06	1.4119e+06	2.63429e+06	1.63271e+06	3.35654e+06
AEVGKKFEKDTGIKVTVEHPDKLEEKFPQVAATGDGPDIIF	33	73	5	0	897.474	9	36	9.06848	9.75847	899.322	6.55548	1	0	0.263091	1.84844	1	0	0.0652236		5.53793e+06	421244	6.46358e+06	4.9505e+07	1.70329e+08	4.11644e+08	7.40578e+08	1.04578e+09	1.26995e+09	1.23738e+09	1.11891e+09	8.33413e+08	5.74695e+08	3.69089e+08	2.25597e+08	1.32029e+08	8.44763e+07	5.42297e+07	3.53253e+07	2.01788e+07	689822	8.80085e+06	6.02546e+06	4.66146e+06	3.8065e+06	2.50823e+06	2.67932e+06	1.53912e+06	1.226e+06	325908
AEVGKKFEKDTGIKVTVEHPDKLEEKFPQVAATGDGPDIIF	33	73	6	0	748.063	9	36	9.17778	9.46172	749.601	6.54076	1	0	0.261028	0.319069	1	0	0.0502902		0	789491	641332	7.54211e+06	2.97443e+07	6.8854e+07	1.27678e+08	1.93113e+08	2.21556e+08	2.27916e+08	1.88563e+08	1.55488e+08	8.17672e+07	6.83423e+07	2.26496e+07	2.22722e+07	9.1373e+06	7.84555e+06	1.81133e+06	2.67275e+06	1.71692e+06	1.43086e+06	54852.6	800618	272467	160298	9.58919e+06	400465	0	0
AEVGKKFEKDTGIKVTVEHPDKLEEKFPQVAATGDGPDIIF	33	73	7	0	641.34	9	36					-1
VGKKFEKDTGIKVTVEHPDKL	35	55	3	0	790.113	6	18	5.88868	6.06023	791.576	2.98065	1	1	0.179811	-0.104219		1	0.20574		0	5.64701e+06	4.59264e+06	9.40897e+06	1.3846e+07	1.06739e+07	5.60567e+06	3.2637e+06	123215	0	1.95625e+06	0	0	876766	0	0	239579	0	0	0	116601	0	0	0	0
VGKKFEKDTGIKVTVEHPDKLEEKFPQVAATGDGPDIIF	35	73	4	0	1071.57	9	34	8.9087	9.33697	1072.93	2.85994	0.4	0					0.805341		7.53145e+07	20556.7	3.18573e+07	366290	1.42385e+07	6.21419e+06	2.05062e+07	2.66903e+07	3.17814e+07	2.85116e+07	2.30346e+07	1.43787e+07	7.18131e+06	1.4772e+06	206302	213366	373411	0	142549	0	130543	0	0	0	168077	184532	413455	166639	0	0
VGKKFEKDTGIKVTVEHPDKLEEKFPQVAATGDGPDIIF	35	73	5	0	857.458	9	34					-1
IKVTVEHPDKL	45	55	2	0	639.874	5	8					-1
TVEHPDKL	48	55	1	0	938.494	4	5	4.47783	4.50918	941.265	2.22566	0.4	1					0.626921		392271	1.12408e+06	1.10026e+06	803020	353173	0	0	0	0	523060
TVEHPDKL	48	55	3	0	313.503	4	5	4.16387	4.60318	314.537	2.5578	0.4	1					0.430684		676521	4.99678e+06	1.03304e+07	4.30579e+06	374614	3.88348e+06	0	0	3.34614e+06	0
TVEHPDKLEEKFPQVAATGDGPDIIF	48	73	3	0	951.815	7	21	9.78972	10.1831	954.085	5.10188	0.6	0					0.180591		348887	296181	5.19089e+06	2.64143e+07	5.607e+07	9.38557e+07	1.07332e+08	1.02121e+08	7.64515e+07	4.62613e+07	2.72276e+07	1.6462e+07	3.07056e+06	655631	5.38472e+06	262990	97182.1	200930	250876	6892.48	516798	112841	131104	1.33165e+06	100534	0	1.4515e+06	395019	1.12679e+06
LEEKFPQVAATGDGPDIIFWAHDRFGGYAQSGLLAEIT	55	92	4	0	1030.77	9	34	12.2847	12.3329	1033.96	10.2781	1	0	0.869586	-0.568875			0.103823		0	7265.16	66259.2	0	0	2031.36	97750.7	1.37752e+06	3.71467e+06	7.50549e+06	1.15555e+07	1.70972e+07	2.03133e+07	1.63607e+07	1.09611e+07	5.88585e+06	2.20282e+06	1.26401e+06	737141	353349	284636	128223	95221.3	35131.9	37516.8	0	0	0	0	0
EEKFPQVAATGDGPDIIF	56	73	2	0	967.481	6	14	10.0255	10.5761	970	3.87732	1	0	0.741705	1.32371	1	0	0.6098		2.73508e+07	3.05465e+08	1.0035e+09	2.05723e+09	2.76457e+09	2.58831e+09	1.76012e+09	9.34935e+08	4.1058e+08	1.62281e+08	6.86448e+07	4.96848e+07	3.415e+07	9.24827e+06	2.07154e+06	278803	774027	1.26057e+07	1.24466e+08	1.42646e+08	8.0816e+07
EEKFPQVAATGDGPDIIF	56	73	3	0	645.323	6	14	10.0886	10.4498	646.975	3.79563	1	0	0.712264	0.610216	1	0	0.509351		286333	4.45679e+06	1.76022e+07	3.3226e+07	4.24493e+07	3.68291e+07	2.44816e+07	8.89669e+06	2.17906e+06	512707	176416	146259	138715	49037.4	31174.7	86927.2	115629	374691	1.43917e+06	3.83079e+06	2.42132e+06
WAHDRFGG	74	81	2	0	473.22	4	6	5.76405	6.2788	473.954	0.901515	1	0	0.102413	1.18843	1	1	0.12907		1.0203e+08	1.8208e+08	1.40576e+08	6.13669e+07	1.82172e+07	3.61193e+06	679839	0	246530	0	0
WAHDRFGG	74	81	3	0	315.816	4	6					-1
WAHDRFGGY	74	82	1	0	1108.5	5	7	7.22033	7.4737	1110.31	1.13565	1	0	0.16288	0.203941	0	1	0.320325		1.34628e+07	3.08155e+07	3.04035e+07	1.63831e+07	4.50489e+06	729616	612.752	18.445	342459	96036.2	728648	0	295859
WAHDRFGGY	74	82	2	0	554.752	5	7	7.25168	7.6141	555.656	1.12929	1	0	0.158291	0.614673	0	1	0.0734336		1.4604e+08	2.8556e+08	2.7554e+08	1.45021e+08	6.55079e+07	2.29782e+07	6.4231e+06	1.1713e+06	123553	771124	325440	328118	232802
WAHDRFGGY	74	82	3	0	370.17	5	7	6.84157	7.6141	370.569	0.516008	1	1	-0.283774	2.15936	-1	1	0.268557		1.48704e+08	7.68631e+07	6.90424e+07	3.84309e+07	1.32041e+07	2.50894e+06	1.45053e+06	104339	0	1.09525e+06	12467.9	0	355342
WAHDRFGGYAQSGL	74	87	1	0	1564.73	5	12	7.83277	8.0512	1568.18	2.51548	1	0	0.401982	0.0723656	1	1	0.374391		0	1.71336e+06	1.26163e+07	2.19347e+07	1.95925e+07	9.44037e+06	2.29046e+06	142616	0	0	0	0	0	0	0	0	0	0
WAHDRFGGYAQSGL	74	87	2	0	782.868	5	12	7.78585	8.34762	784.796	2.91833	1	0	0.571374	1.36552	1	1	0.365176		2.037e+08	1.01204e+09	2.26708e+09	3.05076e+09	2.7119e+09	1.81486e+09	1.0392e+09	5.40931e+08	2.78772e+08	1.38779e+08	8.79391e+07	2.71659e+07	9.72298e+06	4.72888e+07	6.93258e+06	4.91693e+07	4.71374e+06	8.58829e+06
WAHDRFGGYAQSGL	74	87	3	0	522.248	5	12	7.78585	8.3788	523.469	2.72563	1	0	0.490345	1.48297	1	1	0.031285		1.34394e+08	7.17472e+08	1.62901e+09	2.15616e+09	1.92994e+09	1.30151e+09	6.90332e+08	3.40602e+08	1.55434e+08	5.75275e+07	1.96315e+07	2.62504e+06	597327	2.55339e+06	3.67391e+06	3.80289e+06	2.50076e+06	1.01467e+06
WAHDRFGGYAQSGLL	74	88	2	0	839.41	5	13	8.93995	9.72723	841.315	2.7989	1	0	0.430625	2.21492	1	1	0.22685		7.10911e+07	4.87803e+08	9.74953e+08	1.21561e+09	1.0968e+09	7.61506e+08	4.40972e+08	2.38664e+08	1.37214e+08	5.85033e+07	2.73883e+07	8.79131e+06	3.58376e+06	2.04577e+06	3.43349e+06	3.99707e+06	5.90086e+06	2.85208e+06	8.1856e+06
WAHDRFGGYAQSGLL	74	88	3	0	559.943	5	13	8.9869	9.68037	561.167	2.66099	1	0	0.377099	1.86156	1	1	0.130954		5.26259e+07	4.17143e+08	8.97579e+08	1.06359e+09	9.28012e+08	6.45392e+08	3.74702e+08	1.84437e+08	8.91337e+07	3.84089e+07	1.39259e+07	1.73533e+06	134926	1.6274e+06	2.06128e+06	1.32622e+06	2.54014e+06	1.47978e+06	922130
WAHDRFGGYAQSGLLA	74	89	2	0	874.929	6	14	8.65908	8.9869	877.102	3.29095	0.6	0					0.407874		716360	7.99295e+06	2.12869e+07	3.45957e+07	3.06961e+07	2.06784e+07	9.62136e+06	3.34133e+06	1.90891e+06	1.06561e+06	177492	1.85421e+06	442592	1.48751e+06	677049	1.88967e+06	565903	1.30884e+06	314742	0	44688
WAHDRFGGYAQSGLLA	74	89	3	0	583.622	6	14	8.62792	8.92432	584.921	2.8416	0.6	0					0.183851		577274	1.07972e+07	3.02058e+07	4.20977e+07	3.80056e+07	2.66881e+07	1.48404e+07	5.82855e+06	3.19876e+06	416378	0	2.8318e+06	0	10756.5	780740	0	0	0	0	0	6117.25
YAQSGL	82	87	1	0	638.314	4	4	4.39957	4.94795	640.042	1.35488	0.4	0					0.309947		7.27855e+06	5.29781e+07	4.9299e+07	2.05469e+07	3.16045e+06	198507	0	325362	183230
AQSGLL	83	88	1	0	588.335	3	4	6.16945	6.2788	589.72	1.05288	1	0	0.672419	-0.338493		1	0.120911		7.7208e+06	1.9311e+07	1.55463e+07	3.89566e+06	696381	0	0	41344.6
LAEITPDKA	88	96	1	0	957.525	4	6	4.2899	4.82232	961.191	3.1093	1	0	1.95907	1.25497	1	1	0.286802		639660	2.45422e+07	7.85057e+07	1.47178e+08	1.67751e+08	1.03635e+08	3.27429e+07	4.57317e+06	181533	191185	62489.1
LAEITPDKA	88	96	2	0	479.266	4	6	4.35257	4.93225	481.119	3.14875	1	0	1.99224	1.433	1	1	0.032941		1.32423e+07	1.16493e+08	3.96672e+08	7.49987e+08	8.51411e+08	5.25161e+08	1.83784e+08	4.43274e+07	5.88384e+06	250585	104846
LAEITPDKAFQDKL	88	101	2	0	794.933	5	11	7.92645	8.4411	797.455	4.09797	1	0	1.22403	1.18805	1	0	0.270908		0	4.90791e+06	2.42068e+07	7.68645e+07	1.29554e+08	1.5051e+08	1.16461e+08	5.57112e+07	1.37096e+07	2.71478e+06	2.80404e+06	3.58461e+06	7.02818e+06	2.19289e+06	813253	0	0
LAEITPDKAFQDKL	88	101	3	0	530.291	5	11	7.98882	8.25398	531.924	3.95368	0.6	0					0.616937		49402.7	1.35345e+06	1.75828e+07	4.79556e+07	7.86056e+07	8.24059e+07	6.04429e+07	2.90878e+07	9.04577e+06	4.08537e+06	402937	466951	1.90064e+06	593392	220707	481645	91825.8
LAEITPDKAFQDKLYPFT	88	105	2	0	1049.05	6	14	9.83663	10.3245	1052.09	4.80598	0.6	0					0.237016		89805.9	578491	4.2035e+06	2.69511e+07	6.37084e+07	9.7447e+07	1.04863e+08	7.80294e+07	4.76183e+07	2.25893e+07	1.20368e+07	3.23256e+06	755825	1.7259e+06	1.22938e+06	179068	1.64634e+06	268190	203444	110397	0
LAEITPDKAFQDKLYPFT	88	105	3	0	699.702	6	14	9.77408	10.3558	701.675	4.63496	0.6	0					0.082122		102166	792662	1.28029e+07	5.24421e+07	1.20984e+08	1.81815e+08	1.8833e+08	1.41154e+08	8.23984e+07	3.69302e+07	1.42315e+07	4.25659e+06	2.17376e+06	1.37556e+06	1.37294e+06	473898	393136	209987	302154	145981	309613
LAEITPDKAFQDKLYPFTW	88	106	2	0	1142.09	6	15	11.7263	12.3817	1145.11	4.62216	1	0	0.899095	1.71844	1	1	0.226627		149588	1.01271e+06	5.43741e+06	3.18172e+07	6.70607e+07	1.1016e+08	1.1028e+08	9.40972e+07	5.22158e+07	2.84208e+07	8.31534e+06	2.82003e+06	958109	1.43717e+06	227603	319274	285958	258788	0	526929	432458	267173
LAEITPDKAFQDKLYPFTW	88	106	3	0	761.728	6	15					-1
LAEITPDKAFQDKLYPFTWD	88	107	2	0	1199.6	7	16					0
LAEITPDKAFQDKLYPFTWD	88	107	3	0	800.07	7	16	11.2837	11.871	802.138	4.72132	0.6	0					0.144169		1.05791e+06	2.07748e+07	1.11902e+08	3.60694e+08	8.03268e+08	1.25548e+09	1.34477e+09	1.08911e+09	6.87264e+08	3.71739e+08	1.89195e+08	8.99693e+07	4.6525e+07	4.94712e+07	1.24636e+07	5.34713e+06	0	3.07892e+06	1.56452e+06	719542	370387	123734	1.14504e+06	293210
LAEITPDKAFQDKLYPFTWDA	88	108	2	0	1235.12	7	17	11.205	11.871	1238.4	5.0318	1	0	0.83776	1.75811	1	0	0.282994		543670	2.84159e+06	1.34555e+07	4.9869e+07	1.04742e+08	1.62572e+08	1.71836e+08	1.5633e+08	9.58457e+07	5.78936e+07	2.57137e+07	1.97445e+07	5.6219e+06	2.05323e+07	237718	1.1089e+07	4869.47	1.5822e+06	0	98006.1	250801	1.269e+06	684049	872304	0
LAEITPDKAFQDKLYPFTWDA	88	108	3	0	823.749	7	17	11.3151	11.9025	825.972	5.14431	0.6	1					0.151517		492556	6.81286e+06	4.175e+07	1.46744e+08	3.36542e+08	4.97268e+08	5.76887e+08	4.56773e+08	3.18761e+08	1.75367e+08	8.89961e+07	1.79262e+08	2.21254e+07	7.15936e+06	7.88722e+07	10936.7	0	8140.23	0	0	2383.4	0	0	119403	76488.9
LAEITPDKAFQDKLYPFTWDAVRY	88	111	3	0	963.16	7	20	11.458	11.4738	965.504	5.25284	0.3	1					0.19229		0	188701	0	56962.5	282028	462977	526949	667854	421237	114255	133789	0	0	72216.2	0	0	0	0	0	0	0	0	0	0	0	0	0	109039
LAEITPDKAFQDKLYPFTWDAVRYNGK	88	114	4	0	797.412	8	23	10.5291	11.0952	799.5	6.40108	0.6	0					0.0780899		4.6776e+06	932209	1.25743e+07	3.50443e+07	1.06721e+08	2.35886e+08	4.25443e+08	5.7297e+08	6.20324e+08	5.39744e+08	3.92542e+08	2.37693e+08	1.44573e+08	6.7884e+07	3.74159e+07	1.81931e+07	2.36449e+07	5.14002e+06	2.73271e+06	1.88046e+06	6.65825e+06	437905	304898	508476	5.2441e+06	1.73884e+06	2.14357e+06	1.74935e+06	1.37157e+06	1.3249e+06
LAEITPDKAFQDKLYPFTWDAVRYNGKL	88	115	3	0	1100.57	8	24	10.7953	11.5212	1103.52	6.81288	1	0	0.776613	1.98353	1	1	0.071405		1.11124e+06	1.24264e+06	1.20803e+07	1.79267e+07	1.91297e+08	4.99619e+08	9.01911e+08	1.43591e+09	1.74653e+09	1.62642e+09	1.36215e+09	9.19229e+08	5.64221e+08	3.20694e+08	1.74429e+08	9.4043e+07	5.19005e+07	2.94204e+07	1.37246e+07	8.3558e+06	1.75283e+06	1.44062e+06	87819.9	145605	186412	238692	0	45354.1	253622	112993
LAEITPDKAFQDKLYPFTWDAVRYNGKL	88	115	4	0	825.683	8	24	10.7327	11.3151	827.898	6.8354	1	0	0.781348	1.4433	1	1	0.0583561		510441	1.15479e+06	1.25165e+07	1.139e+08	2.06992e+08	5.28606e+08	1.04326e+09	1.57469e+09	1.94498e+09	1.89105e+09	1.5297e+09	1.07458e+09	6.34164e+08	3.71965e+08	1.96535e+08	1.01922e+08	6.24408e+07	4.01677e+07	2.33977e+07	1.39416e+07	7.43714e+06	4.66972e+06	2.78983e+06	1.20851e+06	326146	350876	167169	422356	258581	0
LAEITPDKAFQDKLYPFTWDAVRYNGKL	88	115	5	0	660.748	8	24	10.764	11.4097	662.514	6.80857	1	0	0.775707	1.68146	1	1	0.0921305		44955.3	42944.5	490699	3.72806e+06	1.20694e+07	3.88168e+07	7.55843e+07	1.15353e+08	1.36856e+08	1.36651e+08	1.10475e+08	7.11017e+07	4.1328e+07	2.25092e+07	9.61072e+06	3.96933e+06	1.37439e+06	1.04377e+06	744681	181440	51633.6	199258	52585.5	133580	288598	0	80292.3	44345.6	375616	85401.2
AEITPDKA	89	96	1	0	844.441	4	5	2.98942	3.40038	847.71	2.7855	1	0	2.15527	0.797535		1	0.325076		307858	3.95564e+06	2.08745e+07	3.40039e+07	2.82709e+07	1.05532e+07	1.22191e+06	31260.2	127120	235377
AEITPDKAFQDKL	89	101	2	0	738.391	5	10	7.33322	7.53613	740.484	3.31404	1	0	1.01646	0.0139227	0	1	0.157267		726481	665175	7.01066e+06	1.87326e+07	2.47557e+07	2.10437e+07	8.70336e+06	2.45352e+06	617571	15020.9	58743	0	56607.9	65665.1	248795	0
AEITPDKAFQDKL	89	101	3	0	492.596	5	10	7.39565	7.5829	494.538	4.95103	0.4	1					0.42076		0	270072	3.97394e+06	1.01256e+07	1.31375e+07	1.16293e+07	4.65716e+06	2.2163e+06	1.02747e+06	278854	0	772383	121214	65359.8	8.00374e+06	0
AEITPDKAFQDKLYPFT	89	105	2	0	992.507	6	13	9.43053	9.60217	995.094	3.96224	1	0	0.88216	-0.103905	1	-1	0.175415		212239	0	597991	5.26497e+06	1.4643e+07	1.71277e+07	1.51077e+07	6.0575e+06	2.31662e+06	130042	576697	0	0	0	0	0	0	0	0	0
AEITPDKAFQDKLYPFT	89	105	3	0	662.007	6	13	9.38377	9.60217	663.834	4.26922	1	0	1.00131	0.0722401	1	0	0.129779		0	270259	1.76329e+06	9.72824e+06	1.98443e+07	2.5351e+07	2.29546e+07	1.36544e+07	4.56278e+06	1.59057e+06	2.01874e+06	115363	0	125721	0	52667.1	301649	73068.4	139673	303158
AEITPDKAFQDKLYPFTW	89	106	2	0	1085.55	6	14	11.5212	11.8553	1088.19	3.94189	1	0	0.764975	0.508083	1	-1	0.295965		74289.8	128080	3.96592e+06	1.24045e+07	2.82367e+07	3.26051e+07	2.94171e+07	1.36242e+07	1.35032e+06	156812	1.16017e+06	77411.1	93277.6	70317.6	101377	81889.3	1.09455e+06	320030	429876	222718	262732
AEITPDKAFQDKLYPFTW	89	106	3	0	724.033	6	14	11.5212	12.0767	725.749	3.80248	1	0	0.71473	1.34198	1	-1	0.19858		43391.4	2.67891e+07	8.98297e+06	3.16847e+07	6.31107e+07	7.86371e+07	6.9526e+07	4.49102e+07	2.02284e+07	8.54663e+06	4.18159e+06	779405	185826	445644	281759	89776.8	412554	226496	367194	350496	54594.4
AEITPDKAFQDKLYPFTWD	89	107	2	0	1143.06	6	15	10.811	11.4265	1145.89	4.25288	1	0	0.774875	1.56822	1	-1	0.111937		0	386642	9.67744e+06	7.15896e+07	1.44931e+08	2.03344e+08	1.82827e+08	1.2725e+08	6.62016e+07	3.40816e+07	5.87035e+06	3.16071e+06	1.04517e+06	882000	91060.6	351942	0	861509	162239	448570	0	0
AEITPDKAFQDKLYPFTWD	89	107	3	0	762.376	6	15	10.7797	11.4423	764.257	4.23979	1	0	0.770472	1.74537	1	-1	0.0909118		210163	7.70437e+06	5.68715e+07	1.8281e+08	3.51949e+08	4.41465e+08	3.90102e+08	2.76906e+08	1.57491e+08	7.38885e+07	3.39307e+07	1.60435e+07	4.51455e+06	2.10553e+06	606912	1.14673e+06	216914	339234	5.69229e+06	164423	226339	2.03467e+06
AEITPDKAFQDKLYPFTWDA	89	108	2	0	1178.58	7	16					0
AEITPDKAFQDKLYPFTWDA	89	108	3	0	786.055	7	16	10.6075	11.3151	789.051	7.54155	0.6	1					0.356366		495330	2.37772e+06	1.88267e+07	6.17177e+07	1.25381e+08	1.77501e+08	1.78379e+08	1.94351e+08	1.94297e+08	5.32101e+08	4.84273e+08	3.34768e+08	1.86865e+08	9.48658e+07	3.99532e+07	1.6801e+07	6.35226e+06	2.17652e+06	1.24442e+06	1.49046e+06	1.13483e+06	405798	1.09144e+07	1.45096e+07
AEITPDKAFQDKLYPFTWDAVRYNGKL	89	115	3	0	1062.88	8	23	10.6545	10.7797	1065.63	6.30779	0.6	0					0.0221406		0	271855	2.01204e+06	1.78546e+07	5.53538e+07	1.22473e+08	2.16813e+08	3.01808e+08	3.12032e+08	2.7274e+08	1.96674e+08	1.2112e+08	6.95588e+07	3.72078e+07	2.19745e+07	1.12055e+07	5.1179e+06	2.28756e+06	1.44059e+06	352426	301324	1.57347e+06	21596.2	0	0	130050	0	0	148886	174840
AEITPDKAFQDKLYPFTWDAVRYNGKL	89	115	4	0	797.412	8	23	10.5291	11.0952	799.5	6.40108	0.6	0					0.0780899		4.6776e+06	932209	1.25743e+07	3.50443e+07	1.06721e+08	2.35886e+08	4.25443e+08	5.7297e+08	6.20324e+08	5.39744e+08	3.92542e+08	2.37693e+08	1.44573e+08	6.7884e+07	3.74159e+07	1.81931e+07	2.36449e+07	5.14002e+06	2.73271e+06	1.88046e+06	6.65825e+06	437905	304898	508476	5.2441e+06	1.73884e+06	2.14357e+06	1.74935e+06	1.37157e+06	1.3249e+06
EITPDKAFQDKLYPFTWDAVRYNGKL	90	115	3	0	1039.2	8	22	10.6075	10.811	1042.05	6.62436	1	0	0.863588	0.0159314		1	0.241508		24603.7	791850	0	127048	2.21759e+06	8.25549e+06	1.50789e+07	1.69325e+07	2.03843e+07	1.7271e+07	1.1441e+07	3.12238e+06	985559	555021	348631	347787	1.1368e+06	2.73817e+06	2.43327e+06	731782	172692	134580	0	0	15503.3	125464	186020	136497	12548.8	0
ITPDKAFQDKLYPFTWDAVRYNGKL	91	115	3	0	996.187	7	21					-1
FQDKLYPFT	97	105	2	0	579.795	5	6	8.86183	9.27133	580.617	0.915915	0.6	0					0.151455		1.57092e+07	5.90985e+07	4.65302e+07	2.0249e+07	3.84002e+06	544247	572506	326279	30010.2	315589	0	161295
FQDKLYPFTW	97	106	1	0	1344.66	5	7	12.1244	12.1882	1348.29	2.76683	0.4	0					0.709609		0	105524	399107	1.89703e+06	1.3869e+06	242516	78958.1	79292.2	172766	0	0	0	0
FQDKLYPFTW	97	106	2	0	672.835	5	7	11.6947	12.3978	673.815	1.09858	1	0	0.136155	1.89778	0	1	0.0520023		5.23432e+07	2.066e+08	2.08484e+08	1.16288e+08	4.74081e+07	1.61961e+07	3.50616e+06	710547	51144.9	136694	17598.3	61354.4	125405
FQDKLYPFTWD	97	107	1	0	1459.69	5	8	11.0639	11.2364	1461.65	1.03684	0.4	0					0.509348		0	8.22656e+06	8.91488e+06	2.77046e+06	941574	0	0	95553.1	0	0	0	0	0	185456
FQDKLYPFTWD	97	107	2	0	730.348	5	8	11.0483	11.7105	731.49	1.36412	1	0	0.204651	1.74392	1	0	0.205713		1.75462e+08	6.91216e+08	7.22077e+08	4.41142e+08	2.17696e+08	1.18061e+08	7.00532e+07	2.7985e+07	8.2583e+06	450138	966920	118184	758304	475528
FQDKLYPFTWDA	97	108	2	0	765.867	5	9	10.9671	11.4896	766.971	1.24826	1	0	0.044102	1.2175		0	0.25		4.70679e+07	1.99077e+08	2.32708e+08	1.47203e+08	6.58265e+07	2.42535e+07	9.48285e+06	2.03283e+06	625470	144739	226368	258064	244332	814011	1.67305e+06
FQDKLYPFTWDAVRYNGKL	97	115	2	0	1181.1	7	16					0
FQDKLYPFTWDAVRYNGKL	97	115	3	0	787.739	7	16	10.5761	10.8422	789.343	3.34594	0.6	0					0.0455877		612596	3.85399e+07	1.39739e+08	3.13867e+08	4.36348e+08	4.04747e+08	2.84767e+08	1.59935e+08	8.12561e+07	3.86227e+07	1.80926e+07	7.93438e+06	2.60558e+06	2.37772e+06	1.59181e+06	643683	815742	321804	96332.6	573812	121455	179666	814049	59544.1
FQDKLYPFTWDAVRYNGKL	97	115	4	0	591.056	7	16	10.5291	11.0483	592.231	3.23247	1	0	0.363666	1.20513	1	1	0.119831		160717	4.27645e+06	3.24131e+07	7.9518e+07	1.0044e+08	9.36455e+07	6.47954e+07	3.36218e+07	1.59855e+07	6.37997e+06	2.19894e+06	832190	352247	225804	42732.8	52616.4	0	0	0	0	42726.1	265417	68632.6	152920
DKLYPFTWD	99	107	2	0	592.785	5	6	10.3872	10.7484	593.561	0.808766	0.4	0					0.227459		2.37379e+06	1.38941e+07	9.77047e+06	2.64537e+06	47676.8	0	74022.2	32894.1	44696.4	45543.4	44811.3	145535
DKLYPFTWDA	99	108	2	0	628.303	5	7					-1
DKLYPFTWDAVRYNGKL	99	115	3	0	696.03	6	14					-1
YPFTWD	102	107	1	0	828.356	4	4	10.4028	10.6388	829.336	0.449322	0.4	0					0.142251		9.64836e+06	1.83228e+07	8.12389e+06	231512	0	18774.5	26681.9	0	0
YPFTWDAVRYNGKL	102	115	2	0	865.438	6	12					-1
YPFTWDAVRYNGKL	102	115	3	0	577.295	6	12	9.96243	10.4498	578.621	2.90367	0.6	0					0.195228		229642	6.06627e+06	3.05927e+07	5.71928e+07	5.64594e+07	4.01992e+07	2.05947e+07	6.33034e+06	1.37551e+06	575964	0	0	120809	39152.5	0	1.17598e+06	214044	90425.2	181413
WDAVRYNGKL	106	115	2	0	611.322	5	8	7.31762	7.83277	612.708	2.03612	0.6	0					0.352446		1.17651e+07	9.77802e+07	2.08379e+08	2.03957e+08	1.13981e+08	4.56723e+07	6.81305e+06	1.2419e+06	1364.07	4464.43	208581	81222.1	4.56731e+06	0
DAVRYNGKL	107	115	1	0	1035.56	4	7	5.15158	5.43382	1038.34	2.18016	1	0	0.915781	0.312666	1	1	1.03018		332968	7.57088e+06	2.17691e+07	2.25453e+07	1.05913e+07	1.86357e+06	72895.3	119763	0	88566.1	827248	170049
DAVRYNGKL	107	115	2	0	518.283	4	7	5.10458	5.62065	519.589	2.01168	1	0	0.794337	1.19339	1	1	0.0591989		2.68173e+07	1.9141e+08	4.01271e+08	3.73336e+08	1.84602e+08	6.23013e+07	1.42127e+07	2.17524e+06	472970	12632.1	116395	17455.9
AVRYNGKL	108	115	1	0	920.531	4	6	4.91657	5.38695	923.095	2.02243	1	0	1.04506	1.02133	1	1	0.378895		8.12506e+06	7.45869e+07	1.57798e+08	1.43599e+08	6.89086e+07	2.03569e+07	2.77095e+06	0	89335.9	28126.9	39297.2
AVRYNGKL	108	115	2	0	460.769	4	6	4.91657	5.43382	462.121	2.16207	1	0	1.16249	1.19785	1	1	0.0461219		1.77082e+08	1.04633e+09	2.2894e+09	2.18287e+09	1.16427e+09	4.17764e+08	9.521e+07	7.12441e+07	1.72611e+06	7.31766e+06	0
AVRYNGKLIAYPIAVEA	108	124	3	0	616.684	6	14	8.23837	8.33202	617.945	2.65849	1	0	0.302424	-0.397626		1	0.441323		95793.5	709264	3.74492e+06	4.71383e+06	2.16089e+06	1.23701e+06	67871.8	237678	95831.3	0	0	0	90992.8	577183	0	134780	84599.7	22789.5	0	0	16106.2
VRYNGKL	109	115	2	0	425.251	4	5	4.7753	5.29282	426.502	2.00145	1	0	1.36404	1.19885	1	1	0.0354327		8.16473e+07	4.86855e+08	9.74148e+08	8.54785e+08	3.91788e+08	1.13844e+08	2.36358e+07	2.71543e+06	919422	42897.5
VRYNGKL	109	115	3	0	283.836	4	5	4.7753	5.29282	284.638	1.90519	1	0	1.2669	1.19885	1	1	0.0703425		6.53227e+06	5.89904e+07	9.82698e+07	8.57588e+07	3.55382e+07	8.86502e+06	1.05283e+06	323454	0	0
RYNGKL	110	115	2	0	375.716	4	4	5.07328	5.26143	376.761	1.65177	0.4	0					0.404353		806665	3.56043e+06	9.50454e+06	4.28394e+06	997876	68559.1	33176.6	28848.5	0
IAYPIA	116	121	1	0	647.376	4	3	6.23192	6.73238	647.809	0.027751	1	0	-0.609049	1.13463	1	1	0.023868		1.4683e+09	6.22977e+08	1.40396e+08	2.23208e+07	173545	63836.2	0	80278.1
IAYPIA	116	121	2	0	324.192	4	3	6.35702	6.51352	324.509	0.228895	0.4	0					0.209666		8.49271e+06	1.07624e+06	3.20464e+06	0	45229.4	0	0	67761.7
IAYPIAV	116	122	2	0	373.726	4	4	7.95763	8.0044	373.986	0.0530716	0.4	0					0.235222		1.041e+06	1.12353e+06	0	0	0	0	0	0	0
IAYPIAVE	116	123	1	0	875.487	4	5	7.0636	7.48932	876.125	0.0995454	1	0	-0.555268	0.853091	1	1	0.0553028		6.42174e+08	3.88614e+08	1.3255e+08	3.47709e+07	678897	125273	443.708	0	35822	16608.7
IAYPIAVE	116	123	2	0	438.247	4	5	7.12628	7.34882	438.483	-0.0669473	1	0	-0.723284	0.0878081	1	1	0.200228		1.78387e+07	9.61835e+06	464435	137177	0	0	41649.4	38577.6	229473	0
IAYPIAVEA	116	124	1	0	946.524	4	6	7.236	8.50857	947.331	0.228334	1	0	-0.463705	4.04272	0	1	0.912379		3.73914e+09	2.43723e+09	9.21253e+08	3.88842e+08	1.35282e+08	1.85739e+07	4.66457e+06	933095	2.05762e+06	1.08564e+06	760347
IAYPIAVEA	116	124	2	0	473.766	4	6	7.31762	7.86402	474.071	0.0322457	1	0	-0.628606	1.30764	0	1	0.0624388		2.85289e+08	1.60144e+08	5.77291e+07	8.49963e+06	664766	1.31421e+06	0	116030	100309	0	74545
IAYPIAVEAL	116	125	2	0	530.308	4	7	9.63352	9.99393	530.677	0.0864284	0.6	0					0.230113		1.49741e+07	9.10455e+06	3.67741e+06	61365.4	97163.4	0	223543	55328.7	167327	0	97.3828	71619.4
EALSLIYNKDLLPNPPKTWEEIPALDKELKAKGKSALM	123	160	4	0	1066.84	9	32					-1
ALSLIYNKDLLPNPPKT	124	140	2	0	949.043	6	12					-1
ALSLIYNKDLLPNPPKT	124	140	3	0	633.031	6	12	8.4411	8.59677	633.764	1.04801	1	0	-0.215057	-0.164043	1	1	0.0889161		3.33658e+07	1.00913e+08	1.2503e+08	7.00023e+07	2.52428e+07	3.78154e+06	863645	0	234713	0	46160.2	124466	697508	0	0	6.90525e+06	0	0	135591
ALSLIYNKDLLPNPPKTWEEIPAL	124	147	3	0	912.505	7	18	11.4097	11.9025	913.792	2.1842	1	1	-0.0434505	1.10588		1	0.299387		5.91171e+06	3.73375e+07	6.23527e+07	6.20901e+07	4.71992e+07	2.38401e+07	1.04034e+07	3.81171e+06	1.29081e+06	611865	1.88299e+06	286381	25917.1	1.56822e+07	198556	31976.5	2.14123e+06	0	105230	322399	291393	54206.3	237637	580625	0	261812
LSLIYNKDLLPNPPKT	125	140	2	0	913.525	6	11	8.5345	8.59677	914.658	1.15749	1	0	-0.12478	-0.51583	1	1	0.0537185		4.63262e+06	1.80526e+07	2.46533e+07	1.82473e+07	9.42464e+06	2.94778e+06	245784	40074.8	36796.5	0	0	0	0	0	15581.3	0	0	0
LSLIYNKDLLPNPPKT	125	140	3	0	609.352	6	11	8.39438	8.9087	610.139	1.25283	1	0	-0.081043	1.1868	1	1	0.0860651		3.1515e+07	1.20305e+08	1.58853e+08	1.22477e+08	6.53391e+07	2.47258e+07	5.43111e+06	980093	538328	715271	168497	161319	167170	139634	0	73826.7	0	127041
LSLIYNKDLLPNPPKTW	125	141	3	0	671.379	6	12					-1
LSLIYNKDLLPNPPKTWEEIPAL	125	147	2	0	1332.74	7	17	11.3309	11.7767	1334.19	1.26683	1	0	-0.279718	0.928608	1	1	0.157917		6.23181e+06	4.27186e+07	7.01539e+07	7.38658e+07	4.92002e+07	2.53732e+07	8.66443e+06	2.06618e+06	346011	3130.36	0	0	0	0	133667	88637.6	274761	0	119292	0	0	0	13828.4	0	12297.7
LSLIYNKDLLPNPPKTWEEIPAL	125	147	3	0	888.826	7	17	11.1579	11.9498	889.936	1.69233	1	0	-0.153425	2.23249	1	1	0.318663		1.01967e+08	4.13354e+08	7.01149e+08	7.33007e+08	5.45709e+08	3.18137e+08	1.61075e+08	7.20957e+07	2.83435e+07	1.49351e+07	3.54455e+06	565092	1.81255e+07	281041	247186	470051	154679	232315	464266	2.83263e+06	136514	576257	1.88074e+07	61628.5	404310
LSLIYNKDLLPNPPKTWEEIPALDKELKAKGKSAL	125	159	4	0	984.058	9	29	10.199	10.3872	986.406	7.00782	0.6	1					0.335705		21517.1	89834.5	3.25699e+06	2.89479e+06	1.5922e+07	2.39454e+07	3.2869e+07	2.50328e+07	1.81747e+07	1.13684e+07	6.6628e+06	3.66335e+06	154152	318653	108268	211177	0	94002	104520	75371.4	23758.9	0	0	0	149.883	32381.4	10489.1	45155.7	31304.8	3891.97
LSLIYNKDLLPNPPKTWEEIPALDKELKAKGKSALM	125	160	3	0	1355.42	9	30	10.3402	10.6232	1357.66	4.16809	1	0	0.0453144	0.315554	1	-3	0.167416		0	2.25559e+06	3.23147e+06	2.00512e+07	4.26481e+07	6.62709e+07	7.68888e+07	6.95842e+07	5.69908e+07	3.57164e+07	1.91121e+07	1.03585e+07	3.50789e+06	1.37063e+06	861037	0	0	122127	157739	0	0	8897.39	90237.4	390095	14216.7	0	212390	0	24333.5	27402.3
LSLIYNKDLLPNPPKTWEEIPALDKELKAKGKSALM	125	160	4	0	1016.82	9	30	10.2304	10.8735	1018.61	4.63402	1	0	0.123679	1.67167	1	-2	0.194832		512130	7.16047e+06	4.90703e+07	1.70196e+08	3.56601e+08	5.06777e+08	6.03805e+08	5.55083e+08	4.29981e+08	2.90433e+08	1.73306e+08	1.02319e+08	5.98123e+07	3.65846e+07	2.45894e+07	1.50767e+07	1.25483e+07	5.38666e+06	1.64943e+06	359260	1.9777e+07	110967	17153.8	55468.9	1.61422e+07	147809	22158.9	135568	7.94448e+06	114102
LSLIYNKDLLPNPPKTWEEIPALDKELKAKGKSALM	125	160	5	0	813.656	9	30	10.2461	10.9203	815.055	4.46455	1	0	0.0951763	1.78893	1	-2	0.133286		716787	2.0065e+06	2.76077e+07	9.73291e+07	2.12786e+08	3.28881e+08	3.76722e+08	3.65246e+08	2.82867e+08	1.95738e+08	1.19606e+08	6.58046e+07	3.87621e+07	2.2589e+07	1.32247e+07	1.15553e+07	6.97811e+06	3.81374e+06	1.41598e+06	960053	1.92523e+06	605231	929869	506629	61401.9	2.24652e+06	431856	482815	518470	244314
LSLIYNKDLLPNPPKTWEEIPALDKELKAKGKSALM	125	160	7	0	581.471	9	30					-1
LSLIYNKDLLPNPPKTWEEIPALDKELKAKGKSALMF	125	161	5	0	843.07	9	31	11.2207	11.2364	844.996	6.99248	0.4	1					0.0881185		0	0	0	466303	1.509e+06	2.73644e+06	3.59616e+06	3.60581e+06	3.57495e+06	1.9844e+06	1.4642e+06	630428	258121	2.07065e+06	126053	227740	0	83664.5	1.62426e+06	0	0	0	0	586681	389097	0	53402.3	0	99016.5	332244
SLIYNKDLLPNPPKT	126	140	2	0	856.983	6	10					-1
SLIYNKDLLPNPPKT	126	140	3	0	571.658	6	10	7.42687	7.6141	572.379	1.12997	0.6	0					0.0955993		5.86954e+06	2.36935e+07	2.9575e+07	1.94671e+07	8.45692e+06	1.75352e+06	219728	0	511370	0	0	348719	84816.7	0	0	0	0
SLIYNKDLLPNPPKTWEEIPAL	126	147	2	0	1276.19	7	16	10.764	11.2679	1277.79	1.62757	1	0	-0.142454	1.14763	1	1	0.351081		5.60151e+06	4.78828e+07	6.93361e+07	6.92831e+07	4.46776e+07	1.8455e+07	3.23058e+06	0	350573	188978	0	737134	33872	280820	0	679934	0	149735	163731	0	182171	145422	5.52427e+06	144963
SLIYNKDLLPNPPKTWEEIPAL	126	147	3	0	851.132	7	16	10.7014	11.4738	852.163	1.53158	1	0	-0.172724	2.15873	1	1	0.111843		6.63513e+07	2.91421e+08	4.54024e+08	4.47568e+08	3.08546e+08	1.75963e+08	8.16008e+07	3.43839e+07	1.0199e+07	4.22657e+06	3.23019e+06	1.16499e+06	1.08636e+07	644762	1.53062e+06	2.20033e+06	484065	531585	487603	370692	432995	741253	2.02997e+06	447726
SLIYNKDLLPNPPKTWEEIPALDKELKAKGKSALM	126	160	3	0	1317.73	9	29	10.0255	10.3715	1319.88	4.0034	1	0	0.0408334	0.552966	0	0	0.114444		2.43346e+06	133100	2.34613e+06	1.9058e+07	3.121e+07	4.78073e+07	6.07167e+07	5.34735e+07	3.88182e+07	2.81784e+07	1.3009e+07	5.26434e+06	2.43613e+06	512371	99871.4	92683.7	115076	0	125036	0	0	25941.9	0	0	259999	0	0	107844	0	0
SLIYNKDLLPNPPKTWEEIPALDKELKAKGKSALM	126	160	4	0	988.547	9	29	9.96243	10.4655	990.235	4.294	0.6	0					0.0617007		2.18862e+06	2.6561e+06	2.54128e+07	8.36464e+07	1.66101e+08	2.55441e+08	2.90115e+08	2.67691e+08	2.03823e+08	1.39014e+08	8.54651e+07	4.80527e+07	2.74562e+07	1.89498e+07	8.48084e+06	6.47818e+06	3.04658e+06	1.4995e+06	271242	0	300204	90186.9	154748	0	69530.1	0	0	0	0	0
SLIYNKDLLPNPPKTWEEIPALDKELKAKGKSALM	126	160	5	0	791.039	9	29	10.1674	10.2775	792.562	5.15333	1	0	0.240911	-0.335731	0	-2	0.0646486		0	380205	5.68164e+06	1.91203e+07	3.39005e+07	5.02316e+07	5.69054e+07	5.24584e+07	4.23771e+07	2.60528e+07	1.68198e+07	1.00553e+07	4.97039e+06	3.61248e+06	1.90381e+06	1.3296e+06	628691	477282	3.2867e+06	0	259269	769.414	465837	1.06933e+07	0	0	93388.4	87028.4	1.32462e+06	0
LIYNKDLLPNPPKT	127	140	2	0	813.467	5	9					-1
LIYNKDLLPNPPKT	127	140	3	0	542.647	5	9					-1
LIYNKDLLPNPPKTWEEIPA	127	146	3	0	784.426	7	14	10.0571	10.9515	785.384	1.4289	0.6	0					0.0380822		6.30158e+08	2.3342e+09	3.58735e+09	3.26079e+09	2.13566e+09	1.10814e+09	5.03832e+08	2.05754e+08	8.35036e+07	6.01434e+07	2.11263e+07	1.08631e+07	3.53505e+07	4.47129e+06	1.77529e+06	5.76955e+06	1.33044e+06	963596	1.54817e+06	656193	682084	102396
LIYNKDLLPNPPKTWEEIPAL	127	147	2	0	1232.68	7	15					-1
LIYNKDLLPNPPKTWEEIPAL	127	147	3	0	822.121	7	15					-1
LIYNKDLLPNPPKTWEEIPALDKELKAKGKSALM	127	160	5	0	773.633	9	28	10.0412	10.3402	775.086	4.85175	1	0	0.218588	0.375503		-2	0.32671		143381	405358	1.21813e+06	8.0511e+06	1.87779e+07	2.8422e+07	3.16764e+07	2.85344e+07	2.07099e+07	1.40699e+07	8.74165e+06	3.45631e+06	1.35045e+06	396762	817053	1.95879e+06	60731.1	0	76484.4	455315	310216	84886.3	3608.83	80063.9	79508.7	102828	0	0	87915.7	205033
IYNKDLLPNPPKT	128	140	2	0	756.925	5	8	5.96665	6.60732	757.968	1.1738	1	0	0.0846135	1.66269	1	1	0.0691632		1.38943e+08	4.50101e+08	5.20641e+08	3.27135e+08	1.46997e+08	5.23519e+07	1.50249e+07	2.11787e+06	281259	0	55388.1	451976	13402.3	383921
IYNKDLLPNPPKT	128	140	3	0	504.952	5	8	5.96665	6.54478	505.643	1.15925	1	0	0.0754383	1.42716	1	1	0.0441153		1.20105e+08	3.51811e+08	4.10847e+08	2.63114e+08	1.1539e+08	4.06123e+07	9.96611e+06	2.15457e+06	226498	57765	150116	0	13393.1	725125
IYNKDLLPNPPKTW	128	141	3	0	566.979	6	9					-1
IYNKDLLPNPPKTWEEIPAL	128	147	2	0	1176.14	7	14	10.0886	10.7484	1177.54	1.36984	1	0	-0.162017	1.73463	1	1	0.137796		1.53512e+08	5.66179e+08	8.78972e+08	8.08539e+08	5.10612e+08	2.75567e+08	1.18903e+08	4.85907e+07	1.60364e+07	6.19148e+06	4.59021e+06	1.87331e+06	20932	31297.5	32940	44732.1	54501.1	1.43259e+06	18783.7	206664	3784.46	270876
IYNKDLLPNPPKTWEEIPAL	128	147	3	0	784.426	7	14	10.0571	10.9515	785.384	1.4289	1	0	-0.140732	2.61849	1	1	0.0380822		6.30158e+08	2.3342e+09	3.58735e+09	3.26079e+09	2.13566e+09	1.10814e+09	5.03832e+08	2.05754e+08	8.35036e+07	6.01434e+07	2.11263e+07	1.08631e+07	3.53505e+07	4.47129e+06	1.77529e+06	5.76955e+06	1.33044e+06	963596	1.54817e+06	656193	682084	102396
IYNKDLLPNPPKTWEEIPAL	128	147	4	0	588.572	7	14					-1
IYNKDLLPNPPKTWEEIPALD	128	148	2	0	1233.65	7	15	9.89925	10.0886	1235.07	1.32788	1	0	-0.209047	-0.0371757	1	1	0.542425		2.4777e+06	5.99146e+06	1.06838e+07	8.83421e+06	4.48809e+06	1.21657e+06	115718	0	0	158817	106742	0	0	0	0	0	307993	0	119975	343477	110918	93317.5	0
IYNKDLLPNPPKTWEEIPALD	128	148	3	0	822.769	7	15	9.78972	10.1044	823.765	1.48418	0.6	0					0.11479		9.55738e+06	4.31327e+07	6.97269e+07	6.45437e+07	4.18684e+07	2.52452e+07	1.04592e+07	2.12417e+06	824571	134340	124992	118725	68780.9	49388.1	374497	181220	138505	396868	185926	132824	860164	261692	30181.7
IYNKDLLPNPPKTWEEIPALDKE	128	150	3	0	908.481	7	17					-1
IYNKDLLPNPPKTWEEIPALDKELKAKGKSAL	128	159	3	0	1207.34	8	26	9.43053	9.6179	1209.4	3.97438	1	0	0.115574	-0.0446458	1	1	0.181679		0	0	0	5.36928e+06	1.44824e+07	2.33357e+07	2.53963e+07	1.81641e+07	1.38318e+07	6.7742e+06	1.41373e+06	312759	291099	213405	0	520267	257172	0	0	0	0	0	0	0	0	0	0	0	0	0
IYNKDLLPNPPKTWEEIPALDKELKAKGKSAL	128	159	4	0	905.758	8	26	9.36818	9.83663	907.373	4.27069	1	0	0.173078	1.01404	1	1	0.218125		147919	503914	1.41863e+07	5.12827e+07	9.75265e+07	1.3975e+08	1.49252e+08	1.24364e+08	8.88299e+07	5.2856e+07	2.73513e+07	1.33992e+07	6.99287e+06	3.81142e+06	2.42976e+06	578574	433413	242694	462491	408274	372695	84899.9	1.31055e+06	130700	139377	123167	2.16818e+06	1.32197e+06	413182	115984
IYNKDLLPNPPKTWEEIPALDKELKAKGKSALM	128	160	3	0	1251.02	9	27	9.57095	10.2932	1253.22	4.2549	1	0	0.139431	1.96978	1	1	0.0907503		0	5.02158e+06	5.77105e+07	1.75757e+08	3.59603e+08	5.07614e+08	5.81151e+08	5.13796e+08	3.86684e+08	2.41977e+08	1.39793e+08	7.86123e+07	4.88199e+07	3.00773e+07	1.53902e+07	1.07925e+07	4.27183e+06	1.52051e+06	701217	0	174311	327513	104066	136961	0	146070	0	145369	256831	417453
IYNKDLLPNPPKTWEEIPALDKELKAKGKSALM	128	160	4	0	938.518	9	27	9.69598	10.2304	940.204	4.40411	1	0	0.167315	1.26251	1	1	0.0375635		1.18653e+06	4.4007e+07	2.2849e+08	6.77695e+08	1.28028e+09	1.92213e+09	2.14197e+09	1.85655e+09	1.36413e+09	9.2917e+08	5.34689e+08	3.17183e+08	1.97265e+08	1.27408e+08	9.37539e+07	6.81394e+07	5.02266e+07	3.15564e+07	1.89249e+07	1.33411e+07	1.39629e+07	4.26577e+06	3.41645e+06	2.45904e+06	1.57305e+06	589179	186970	780906	298405	34875.3
IYNKDLLPNPPKTWEEIPALDKELKAKGKSALM	128	160	5	0	751.016	9	27	9.55533	10.199	752.38	4.47685	1	0	0.180908	1.67405	1	1	0.0464108		1.58004e+06	2.07706e+07	1.17445e+08	3.63396e+08	7.50311e+08	1.10718e+09	1.25897e+09	1.12617e+09	8.38988e+08	5.4607e+08	3.29579e+08	1.90048e+08	1.2788e+08	7.01373e+07	5.47012e+07	3.78796e+07	2.94662e+07	1.90488e+07	1.15494e+07	7.23797e+06	4.70588e+06	3.19943e+06	2.68648e+06	2.12514e+06	1.67825e+06	729881	278650	646712	1.39561e+06	133820
IYNKDLLPNPPKTWEEIPALDKELKAKGKSALM	128	160	6	0	626.014	9	27	9.6179	10.2775	627.142	4.42458	1	0	0.17114	1.73394	1	1	0.0456353		357618	5.27767e+06	4.08553e+07	1.33065e+08	2.80571e+08	3.99941e+08	4.6046e+08	4.07668e+08	3.15946e+08	2.05338e+08	1.2262e+08	7.0241e+07	3.99278e+07	2.48414e+07	1.67289e+07	1.07797e+07	8.11855e+06	4.70699e+06	2.70688e+06	2.1304e+06	1.02723e+06	463011	700133	346889	352395	133231	2.08181e+06	97509	271424	0
IYNKDLLPNPPKTWEEIPALDKELKAKGKSALMF	128	161	3	0	1300.04	9	28	10.482	10.6388	1302.51	4.93699	1	0	0.233948	-0.159711	1	1	0.178908		0	0	0	0	4.53477e+06	2.23207e+07	3.02161e+07	3.01489e+07	2.24586e+07	1.66091e+07	8.54793e+06	4.00599e+06	1.38746e+06	349396	271138	0	0	110899	0	0	20836.6	1.18615e+06	0	0	141660	0	373524	0	0	0
IYNKDLLPNPPKTWEEIPALDKELKAKGKSALMF	128	161	4	0	975.285	9	28	10.3872	10.7484	977.08	4.72972	1	0	0.196597	0.610154	1	1	0.0752492		12047	18297.9	826077	4.62975e+07	1.15219e+08	2.0652e+08	2.45687e+08	2.40776e+08	1.88907e+08	1.43267e+08	7.90342e+07	5.05278e+07	2.67981e+07	1.2402e+07	1.01016e+07	4.67036e+06	5.29515e+06	927542	1.4502e+06	133390	624629	194002	142640	204004	221123	20285.6	510503	24188.7	139467	152356
IYNKDLLPNPPKTWEEIPALDKELKAKGKSALMF	128	161	5	0	780.43	9	28					-1
IYNKDLLPNPPKTWEEIPALDKELKAKGKSALMF	128	161	6	0	650.526	9	28	10.4185	10.6388	651.709	4.65346	1	0	0.182856	0.0796474	1	1	0.101511		0	146047	1.24095e+06	8.2055e+06	1.68804e+07	2.46762e+07	3.38646e+07	3.29635e+07	2.52088e+07	1.9674e+07	1.14412e+07	5.75017e+06	2.04205e+06	2.40277e+06	819688	202718	268792	129606	319361	89720.4	0	112347	16757.6	170977	62513.6	165951	14190.6	0	70170.2	63125.4
YNKDLLPNPPKTWEEIPAL	129	147	3	0	746.732	6	13					-1
WEEIPAL	141	147	1	0	857.44	4	4	10.3872	10.4655	858.095	0.127786	0.2	0					0.367163		9.21826e+06	4.37407e+06	751065	190953	243123	166205	0	151304	72876.6
WEEIPAL	141	147	2	0	429.224	4	4	9.77408	10.2147	429.487	0.00018686	1	0	-0.655488	0.909274	0	1	0.1678		1.90158e+07	9.02051e+06	1.60676e+06	89893.3	418701	0	66849.2	0	173319
WEEIPALDKELKAKGKSALM	141	160	2	0	1129.12	7	17	8.9869	9.01817	1131.34	3.02248	0.3	0					0.321345		0	692819	3.39543e+06	6.57221e+06	7.37965e+06	6.40259e+06	3.94477e+06	1.32052e+06	813306	140401	0	0	0	26160.3	0	0	0	0	0	0	0	376615	0	0	0
WEEIPALDKELKAKGKSALM	141	160	3	0	753.08	7	17	8.86183	9.25575	754.593	3.11199	1	0	0.267944	0.733317	1	1	0.099689		3.89127e+06	4.84353e+07	1.98447e+08	3.66787e+08	4.10448e+08	3.31333e+08	2.07846e+08	1.14341e+08	5.6818e+07	2.87917e+07	1.35502e+07	5.85424e+06	3.31105e+06	1.64513e+06	373487	85413.3	360955	67669.1	283157	822166	252170	3.32384e+06	6.48797e+06	141570	1.66597e+06
WEEIPALDKELKAKGKSALM	141	160	4	0	565.062	7	17	8.9087	9.19338	566.165	2.98478	1	0	0.230186	0.321894	1	1	0.121359		138681	1.20197e+06	1.61052e+07	2.79229e+07	3.54966e+07	2.57061e+07	1.64857e+07	7.07882e+06	2.76952e+06	664943	404736	106592	56842.4	70401	60653.3	308297	0	165495	89315.3	215025	0	500639	0	0	0
WEEIPALDKELKAKGKSALMF	141	161	3	0	802.103	7	18	10.1831	10.3245	803.59	2.92999	1	0	0.16561	-0.217903		0	0.139144		40163.5	7.72837e+06	6.93732e+06	1.60365e+07	2.12525e+07	1.85779e+07	1.2932e+07	6.11494e+06	2.84408e+06	906860	247407	114474	15196.7	0	0	65460.9	417871	4771.77	0	10805	93966.4	0	102295	0	190452	58491.7
EEIPAL	142	147	1	0	671.361	4	3					-1
EEIPALDKELKAKGKSALM	142	160	3	0	691.054	6	16					-1
PALDKELKAKGKSALM	145	160	3	0	567.331	6	14					-1
DKELKAKGKSAL	148	159	2	0	644.385	5	10	3.28988	4.03673	645.913	2.307	1	0	0.50833	2.06263	1	1	0.0710622		3.69277e+06	4.71213e+07	1.2417e+08	1.38121e+08	9.33042e+07	4.28294e+07	1.49378e+07	5.18243e+06	925475	81246.9	64922.2	0	0	0	0	0
DKELKAKGKSAL	148	159	3	0	429.926	5	10	3.28988	3.8461	430.999	2.47291	1	0	0.592047	1.34461	1	1	0.117123		6.02447e+06	4.46977e+07	1.18621e+08	1.3909e+08	9.16814e+07	4.09111e+07	1.68877e+07	1.69983e+06	2.15149e+06	530313	9.22658e+06	25537.7	0	1.4236e+06	80929	0
DKELKAKGKSALM	148	160	1	0	1418.8	5	11	4.27422	4.47783	1421.77	2.07546	0.4	0					0.639818		0	714041	5.85183e+06	7.41549e+06	3.8435e+06	320668	0	0	77568.4	79391.3	0	0	0	0	0	0	89549.9
DKELKAKGKSALM	148	160	2	0	709.905	5	11	4.21123	4.7283	711.529	2.35309	1	0	0.423649	1.19716	0	1	0.0386544		8.975e+07	5.81231e+08	1.43984e+09	1.75421e+09	1.19266e+09	6.34139e+08	2.883e+08	1.21883e+08	5.48698e+07	2.4994e+07	9.22743e+06	2.12915e+06	171462	0	96010.1	8118.09	119534
DKELKAKGKSALM	148	160	3	0	473.606	5	11	4.21123	4.74397	474.692	2.36505	1	0	0.429138	1.25616	0	1	0.0291016		1.27478e+08	8.06072e+08	2.06765e+09	2.49185e+09	1.80815e+09	9.15036e+08	3.88447e+08	1.68307e+08	7.6504e+07	3.56285e+07	1.56946e+07	5.11419e+06	784655	123201	2.26036e+06	0	0
DKELKAKGKSALM	148	160	4	0	355.456	5	11	4.21123	4.75963	356.403	2.89349	1	0	0.671533	1.31517	0	1	0.348951		7.26236e+06	6.36961e+07	1.62093e+08	2.00733e+08	1.41301e+08	7.29538e+07	2.87641e+07	1.10589e+07	3.30777e+06	939102	226023	335139	0	35739.7	0	3.57371e+07	0
DKELKAKGKSALMF	148	161	2	0	783.44	6	12	7.22033	7.48932	785.205	2.52639	1	0	0.40657	0.26276	1	0	0.121343		1.09058e+06	2.67683e+07	7.82375e+07	1.05075e+08	8.9511e+07	5.57176e+07	2.39045e+07	1.06725e+07	2.39904e+06	836963	305438	0	152353	98002.1	101456	0	18866.6	0	88187.9
DKELKAKGKSALMF	148	161	3	0	522.629	6	12	7.12628	7.53613	523.811	2.54255	0.6	0					0.0547136		7.02014e+06	7.14675e+07	1.88622e+08	2.74252e+08	2.37556e+08	1.29941e+08	6.83747e+07	2.66008e+07	9.90781e+06	3.36583e+06	1.11002e+06	73355.1	135023	2359.72	58790.1	201020	0	138263	220079
DKELKAKGKSALMF	148	161	4	0	392.223	6	12	7.12628	7.4737	393.087	2.44983	1	0	0.374379	0.558177	1	0	0.100926		891520	6.10512e+06	2.49109e+07	3.8219e+07	2.9838e+07	1.71836e+07	5.9397e+06	1.62204e+06	717719	259941	89699	63395.4	0	59908.1	0	0	0	0	0
KELKAKGKSALM	149	160	2	0	652.392	5	10	4.14802	4.47783	653.773	1.92664	1	0	0.31641	0.491887	1	0	0.10476		2.19237e+06	2.09252e+07	4.32842e+07	4.24172e+07	2.4098e+07	9.65566e+06	2.85235e+06	442199	58491.1	46819.9	0	46518.3	5715.28	0	0	54250.2
KELKAKGKSALM	149	160	3	0	435.264	5	10	4.14802	4.50918	436.215	2.01812	1	0	0.362568	0.609965	1	0	0.0908147		2.36839e+06	2.41928e+07	5.63409e+07	5.38788e+07	3.05306e+07	1.2652e+07	3.84607e+06	2.66753e+06	252625	6954.48	34247.7	0	86246.5	38106.2	0	133459
KELKAKGKSALMF	149	161	3	0	484.287	5	11	7.189	7.31762	485.854	3.76354	1	1	1.07063	-0.265926		-5	0.256905		0	424881	1.56128e+06	2.98247e+06	2.2524e+06	3.22012e+06	2.12749e+06	1.75615e+06	236896	95674.7	0	0	32333.1	0	0	291020	0
MFNLQEPY	160	167	2	0	521.239	5	5					-1
MFNLQEPYFTWPLIA	160	174	2	0	935.466	6	11	14.5873	15.1524	936.78	1.37515	1	0	-0.024937	1.3782		1	0.365012		8.07274e+07	2.40283e+08	2.36622e+08	1.46857e+08	6.88623e+07	3.01221e+07	1.44787e+07	8.1269e+06	4.69787e+06	4.31507e+06	6.19555e+06	3.78719e+06	4.53194e+06	3.42294e+06	4.37669e+06	4.78258e+06	4.4489e+06	4.34834e+06
FNLQEPY	161	167	1	0	910.431	4	4	7.56212	8.7526	916.698	5.71137	0.4	1					1.50338		9.94148e+07	1.4199e+08	9.33682e+06	2.30289e+06	3.53458e+07	2.55087e+07	6.53198e+08	1.4551e+09	3.20643e+08
FNLQEPY	161	167	2	0	455.719	4	4	7.84838	8.5812	457.902	3.80935	1	0	4.14953	2.00977	0	-5	0.4539		2.40739e+06	1.81693e+06	633099	647266	1.29324e+08	6.41541e+07	9.60511e+06	289251	1.44062e+06
FNLQEPYFTW	161	170	2	0	672.817	5	7					-1
FNLQEPYFTWPLI	161	173	2	0	834.427	6	9	14.634	14.8525	835.502	1.08201	1	0	-0.0491084	0.0725539		-2	0.102187		5.34882e+07	1.52201e+08	1.37481e+08	7.63107e+07	3.16606e+07	1.00191e+07	2.18856e+06	3.3613e+06	2.82236e+06	3.21139e+06	1.56089e+06	1.79042e+06	805431	2.1965e+06	1.60331e+06	953648
FNLQEPYFTWPLIA	161	174	1	0	1738.88	6	10	13.9612	14.416	1740.68	0.686307	0.4	0					0.580418		2.11532e+07	1.11387e+08	1.11819e+08	5.02643e+07	4.93511e+06	511728	985758	1.11692e+06	571795	0	0	0	0	0	0	0	1.04377e+06
FNLQEPYFTWPLIA	161	174	2	0	869.946	6	10	13.9297	14.7744	870.956	0.914015	1	0	-0.194535	2.43092	-1	-1	0.0779719		1.76617e+09	5.06264e+09	4.59638e+09	2.60493e+09	1.18387e+09	4.58799e+08	1.81014e+08	8.39054e+07	4.61258e+07	3.15082e+07	1.49893e+07	1.32395e+07	1.00797e+07	1.01168e+07	8.76872e+06	1.19167e+07	9.12366e+06
FNLQEPYFTWPLIA	161	174	3	0	580.299	6	10	14.0706	14.1329	580.788	0.357127	0.4	0					0.244195		768025	1.29883e+06	1.7352e+06	271356	0	0	0	0	0	48156.2	0	0	0	0	0	0	0
FNLQEPYFTWPLIAA	161	175	2	0	905.464	6	11	13.7245	14.1796	906.703	1.32926	1	0	-0.0459864	0.963385		-1	0.297806		9.56014e+07	2.42595e+08	2.31683e+08	1.36352e+08	6.39833e+07	2.62621e+07	1.19853e+07	7.61168e+06	6.28449e+06	5.71645e+06	5.45095e+06	3.02969e+06	4.05826e+06	4.00916e+06	4.18266e+06	2.8248e+06	3.49578e+06	2.46078e+06
FNLQEPYFTWPLIAADGGYAFKYENGKYDIKDVGVDNAGAKAGL	161	204	4	0	1207.35	10	40	12.3495	12.9204	1210.27	8.72413	1	1	0.444771	1.39992		-2	0.16511		0	78181	7997.38	0	788239	7.50053e+06	1.55079e+07	3.63006e+07	4.12149e+07	6.64756e+07	5.85394e+07	7.11301e+07	4.15181e+07	5.52149e+07	2.22241e+07	3.46321e+07	8.64614e+06	2.18444e+07	4.31411e+06	1.11089e+07	2.2555e+06	1.02572e+07	895960	1.76942e+06	515869	3.10616e+06	110128	107712	2740.41	713872
NLQEPY	162	167	1	0	763.362	4	3	5.30858	5.4806	764.718	0.905954	0.4	0					0.550042		2.05209e+06	6.80527e+06	1.70899e+06	150306	133583	44718.6	280571	350939
NLQEPYFTWPLI	162	173	2	0	760.893	5	8	13.851	14.0706	762.112	1.48186	1	0	0.278916	0.0767598		-1	0.239282		8.4851e+06	2.73714e+07	2.31445e+07	1.10116e+07	2.73915e+06	2.6283e+06	1.46775e+06	1.29496e+06	1.00497e+06	1.46122e+06	597220	834327	862421	566230
NLQEPYFTWPLIA	162	174	1	0	1591.82	5	9	13.2442	13.6448	1593.57	0.758661	1	0	-0.230389	0.758552	1	0	0.477963		7.72452e+06	2.59196e+07	2.28139e+07	1.11727e+07	1.77946e+06	172231	0	103096	0	221086	99368.1	0	370507	0	154601
NLQEPYFTWPLIA	162	174	2	0	796.411	5	9	13.212	13.9297	797.338	0.857592	1	0	-0.174924	1.95296	1	-1	0.0720029		3.18993e+08	8.43516e+08	7.17183e+08	3.72418e+08	1.52832e+08	5.74914e+07	2.13466e+07	1.09889e+07	5.34617e+06	2.04197e+06	1.15718e+06	1.64273e+06	734871	1.12806e+06	1.51355e+06
NLQEPYFTWPLIAADGGYA	162	180	2	0	1063.52	6	15	13.1638	13.4849	1065.44	2.54159	1	0	0.199225	0.459181		1	0.496182		2.79356e+06	1.46539e+07	2.06654e+07	1.75091e+07	1.0475e+07	5.49553e+06	2.00719e+06	888928	278195	251646	128116	122772	132207	181298	150887	132563	167035	238861	2.28972e+06	65733.8	2.24449e+06	281819
NLQEPYFTWPLIAADGGYAFKYENGKYDIKDVGVDNAGAKAGL	162	204	4	0	1170.58	9	39					-1
FTWPLIA	168	174	1	0	847.471	4	4	11.9815	12.6423	848.15	0.130631	1	0	-0.49094	1.73846	1	1	3.55358		3.51863e+08	1.65757e+08	5.36607e+07	1.22843e+07	1.04842e+06	963527	1.25406e+07	1.24531e+06	335489
FTWPLIA	168	174	2	0	424.239	4	4	11.9815	12.7079	424.459	-0.108914	0.4	0					0.173886		2.44516e+07	1.11797e+07	1.75683e+06	18434.6	104223	32987.8	4179.8	0	143023
AADGGYA	174	180	1	0	624.262	4	5	2.81532	3.1637	625.264	0.647501	1	0	-0.00229799	0.561817		-1	0.768428		9.03372e+06	7.63967e+06	2.37941e+06	1.40906e+06	330657	34440.8	293320	90205.5	93523.1	630.038
AADGGYAF	174	181	1	0	771.331	4	6	7.26732	7.48932	772.234	0.441888	1	0	-0.284114	0.0857993		-1	0.370463		1.34778e+07	1.2615e+07	4.74888e+06	895059	105110	0	0	393308	145671	0	0
AADGGYAFKYENGKY	174	188	2	0	827.381	5	13	6.92287	7.38005	834.163	12.5673	1	0	4.22208	0.971609	1	-7	0.329567		8.10477e+06	2.58165e+07	3.96671e+07	3.71533e+07	2.8378e+07	1.7111e+07	5.22074e+06	1.51939e+06	153810	0	1.73395e+07	1.66475e+08	5.38395e+08	9.39912e+08	9.85975e+08	6.92711e+08	3.91841e+08	1.80901e+08	7.05962e+07
AADGGYAFKYENGKY	174	188	3	0	551.923	5	13	6.92287	7.29865	556.507	12.7558	1	0	4.29524	0.665018	1	-7	0.12803		8.24745e+06	1.44131e+07	2.32213e+07	2.44938e+07	1.71909e+07	1.05449e+07	4.45493e+06	973821	59239.6	96402.9	2.59975e+07	2.00853e+08	6.60973e+08	1.10647e+09	1.2144e+09	8.345e+08	4.72315e+08	2.04669e+08	8.19166e+07
AADGGYAFKYENGKYDIKDVGVDNAGAKAGL	174	204	3	0	1059.85	8	29	7.72332	7.81713	1062.74	6.76841	1	1	0.521922	-0.396998	0	-3	0.288317		0	0	4.41557e+06	0	1.15179e+06	4.14199e+06	4.44583e+06	7.1601e+06	9.48858e+06	8.46437e+06	6.25898e+06	5.68436e+06	2.99715e+06	2.00854e+06	1.62384e+06	646961	240172	803488	140257	138222	112460	132283	0	6471.31	0	0	3050.55	0	340252	0
AADGGYAFKYENGKYDIKDVGVDNAGAKAGL	174	204	4	0	795.143	8	29	7.72332	7.83277	797.999	9.53872	1	1	1.00393	-0.338116	0	-6	0.170864		0	0	0	319652	497676	1.71989e+06	4.95289e+06	6.26791e+06	8.40262e+06	7.41568e+06	5.89192e+06	4.49022e+06	2.4725e+06	4.50481e+06	5.28042e+06	5.72421e+06	3.41517e+06	4.14018e+06	2.29866e+06	718891	0	550132	0	260223	0	103552	0	0	0	208538
AADGGYAFKYENGKYDIKDVGVDNAGAKAGLTF	174	206	3	0	1142.56	8	31					-1
AADGGYAFKYENGKYDIKDVGVDNAGAKAGLTF	174	206	4	0	857.172	8	31					0
AADGGYAFKYENGKYDIKDVGVDNAGAKAGLTFL	174	207	3	0	1180.25	8	32					-1
ADGGYA	175	180	1	0	553.225	3	4	2.64122	3.27407	553.952	0.416085	1	0	-0.130859	1.63325		1	0.154037		2.20898e+08	1.6414e+08	5.62696e+07	1.34484e+07	1.29474e+06	672530	200491	664833
ADGGYAFKYENGKY	175	188	2	0	791.862	5	12	6.65423	7.25168	794.027	3.37288	1	0	0.762504	1.49992	1	-1	0.14357		587940	1.66459e+07	7.0537e+07	1.34909e+08	1.5455e+08	1.31767e+08	8.46554e+07	4.45143e+07	1.61678e+07	5.17242e+06	449135	498903	0	282966	0	114422	0	0
ADGGYAFKYENGKY	175	188	3	0	528.244	5	12	6.65423	7.03225	529.704	3.42222	1	0	0.783249	0.67343	1	-1	0.0619343		703002	9.63269e+06	5.07036e+07	1.04866e+08	1.24697e+08	1.03584e+08	6.78587e+07	3.19854e+07	1.32874e+07	3.76827e+06	496366	214738	809831	60910.5	78790.6	203303	29192.6	128931
ADGGYAFKYENGKYDIKD	175	192	2	0	1027.48	6	16	6.90393	7.1106	1030.8	5.42012	1	0	1.05356	0.0280469	0	0	0.957473		0	114688	1.59967e+06	7.3561e+06	1.15758e+07	1.33096e+07	1.10012e+07	7.09272e+06	2.3955e+06	777895	22886.1	0	131236	0	379833	0	606685	0	1.04477e+06	0	813408	1.59607e+06	1.99109e+06
ADGGYAFKYENGKYDIKD	175	192	3	0	685.322	6	16	6.82597	7.25168	687.12	4.16332	0.6	1					0.558461		2.17405e+07	2.13227e+06	1.326e+07	5.10009e+07	5.75844e+07	7.05399e+07	6.37687e+07	4.24063e+07	2.68185e+07	1.18228e+07	5.4483e+06	2.02084e+06	1.14015e+06	593550	60852.9	464082	222815	138576	548966	70932.1	2.18094e+06	4.484e+06	423221
ADGGYAFKYENGKYDIKDVGVDNAGAKAGL	175	204	3	0	1036.18	7	28	7.66085	8.098	1039.03	6.73229	1	0	0.557471	0.896154	1	-2	0.169307		8.39755e+06	1.9009e+07	2.12636e+07	3.0891e+07	8.37649e+07	1.18895e+08	1.84384e+08	2.83851e+08	2.73327e+08	2.53788e+08	2.14506e+08	1.40209e+08	8.79669e+07	6.40036e+07	3.06969e+07	1.80162e+07	1.72666e+07	6.04315e+06	2.89655e+06	4.22897e+06	2.05468e+06	2.06694e+06	6.00505e+06	2.57188e+06	1.53117e+06	3.4885e+06	536117	489402	837441	32436.4
ADGGYAFKYENGKYDIKDVGVDNAGAKAGL	175	204	4	0	777.383	7	28	7.5829	7.77022	779.573	6.91915	1	0	0.591144	-0.0448342	1	-2	0.0884686		0	0	256295	5.2894e+06	2.60033e+07	5.3396e+07	8.89178e+07	1.23212e+08	1.3523e+08	1.20811e+08	1.01966e+08	7.19113e+07	4.89441e+07	2.87846e+07	1.77715e+07	1.03241e+07	8.50427e+06	3.35945e+06	1.8548e+06	643884	286069	564114	278848	0	144075	0	53918.1	0	135688	0
ADGGYAFKYENGKYDIKDVGVDNAGAKAGL	175	204	5	0	622.108	7	28					-1
ADGGYAFKYENGKYDIKDVGVDNAGAKAGLTF	175	206	2	0	1677.82	8	30					-1
ADGGYAFKYENGKYDIKDVGVDNAGAKAGLTF	175	206	3	0	1118.88	8	30	8.5345	9.03382	1121.99	7.32958	1	0	0.577051	1.1303	1	-1	0.377733		0	0	1.05952e+06	1.93328e+07	9.39448e+07	2.01275e+08	3.48027e+08	4.96499e+08	5.37859e+08	5.25772e+08	4.2469e+08	3.09211e+08	2.13045e+08	1.33307e+08	7.70525e+07	4.96029e+07	3.49403e+07	2.28972e+07	1.76828e+07	1.117e+07	7.22216e+06	5.11404e+06	3.12215e+06	3.84206e+06	1.0132e+06	1.31427e+06	1.69076e+06	170282	809746	950747
ADGGYAFKYENGKYDIKDVGVDNAGAKAGLTF	175	206	4	0	839.412	8	30	8.5345	9.05287	841.702	7.15039	1	0	0.546913	1.20205	1	-1	0.0872743		2.30786e+07	441660	2.23971e+07	3.88482e+07	1.65042e+08	2.9751e+08	5.4834e+08	7.03339e+08	7.98035e+08	7.47756e+08	6.513e+08	4.41255e+08	3.25242e+08	1.85131e+08	1.29582e+08	7.94739e+07	5.96509e+07	3.59325e+07	2.92235e+07	2.13189e+07	1.71164e+07	9.80113e+06	8.52976e+06	6.73497e+06	5.02042e+06	2.04245e+06	6.9081e+06	2.32202e+06	6.52258e+06	691886
ADGGYAFKYENGKYDIKDVGVDNAGAKAGLTF	175	206	5	0	671.731	8	30					-1
ADGGYAFKYENGKYDIKDVGVDNAGAKAGLTFL	175	207	3	0	1156.58	8	31	9.46172	10.1831	1159.56	6.87996	0.6	0					0.151475		5.70369e+06	480604	442525	3.01941e+07	5.58488e+07	1.3134e+08	2.53565e+08	3.13005e+08	3.63733e+08	3.47004e+08	2.75041e+08	2.04761e+08	1.46753e+08	7.83204e+07	4.93515e+07	4.45839e+07	1.38604e+07	1.22606e+07	9.69837e+06	4.70294e+06	4.25819e+06	2.28937e+06	1.00701e+06	1.14727e+06	874428	2.05983e+06	1.30187e+06	1.29405e+06	336965	477015
ADGGYAFKYENGKYDIKDVGVDNAGAKAGLTFL	175	207	4	0	867.683	8	31	9.46172	10.0097	869.974	7.08206	0.6	0					0.0852354		80523.1	319183	2.43909e+06	2.19384e+07	8.13826e+07	1.83966e+08	3.08731e+08	4.35516e+08	4.81469e+08	4.56611e+08	3.86316e+08	2.94166e+08	1.86239e+08	1.27646e+08	7.61786e+07	5.55952e+07	3.02592e+07	3.01297e+07	1.60107e+07	1.01089e+07	6.73117e+06	4.66324e+06	2.78362e+06	3.33931e+06	910455	913795	714943	732862	0	332761
ADGGYAFKYENGKYDIKDVGVDNAGAKAGLTFL	175	207	5	0	694.348	8	31					-1
DGGYAFKYENGKY	176	188	2	0	756.344	5	11					-1
DGGYAFKYENGKYDIKDVGVDNAGAKAGL	176	204	3	0	1012.5	7	27	7.36443	7.42687	1019.9	20.4126	0.6	0					0.175284		0	0	0	161972	0	0	0	0	151941	0	0	0	0	0	0	0	0	158189	1.83251e+06	3.18728e+06	5.24077e+06	8.59554e+06	1.19033e+07	9.4506e+06	7.28271e+06	3.57616e+06	731865	137114	126154	0
DGGYAFKYENGKYDIKDVGVDNAGAKAGL	176	204	4	0	759.624	7	27					-1
DGGYAFKYENGKYDIKDVGVDNAGAKAGLTF	176	206	4	0	821.653	8	29					-1
DGGYAFKYENGKYDIKDVGVDNAGAKAGLTFL	176	207	3	0	1132.9	8	30					-1
YAFKYENGKYDIKDVGVDNAGAKAGL	179	204	3	0	936.14	7	24	7.95763	8.493	940.812	12.3362	0.6	0					0.102081		795197	0	676711	368242	707522	650944	314873	951521	4.11935e+06	3.24169e+07	1.38934e+08	4.87339e+08	1.18432e+09	2.04192e+09	2.52069e+09	2.30666e+09	1.50906e+09	1.63882e+07	0	0	0	0	0	749882	191695	2.00599e+06	0	499335	0	551897
AFKYENGKYDIKD	180	192	2	0	795.894	5	11	6.68552	6.74798	797.462	2.17873	0.4	0					2.30066		1.59941e+06	0	136572	0	0	0	0	93533.2	0	0	0	0	109121	273010	102324	0	0
AFKYENGKYDIKD	180	192	3	0	530.931	5	11					-1
AFKYENGKYDIKDVGVDNAGAKAGL	180	204	3	0	881.785	7	23	7.12628	7.33322	884.652	7.02908	1	1	0.886319	0.0290513	1	-7	0.283515		909124	350315	1.39059e+06	4.74935e+06	1.55852e+07	3.16494e+07	4.58697e+07	5.4243e+07	5.10816e+07	3.7132e+07	2.73781e+07	2.79375e+07	9.27151e+06	3.23218e+06	3.0082e+07	1.31953e+06	356838	9.69167e+06	25899.9	0	1.72868e+06	0	475.924	118044	0	0	0	151160	15686.3	176962
AFKYENGKYDIKDVGVDNAGAKAGL	180	204	4	0	661.591	7	23	7.1106	7.29865	663.565	6.32455	1	0	0.73176	-0.0420721	1	-3	0.169442		154547	229009	331371	3.47021e+06	6.43141e+06	1.38551e+07	1.93232e+07	2.39073e+07	2.09393e+07	2.14323e+07	1.11306e+07	9.71992e+06	3.18845e+06	3.74604e+06	983079	190860	82695.2	57996.9	59950.8	176155	0	0	11853.2	149690	88399.2	17471.8	21138.7	2687.66	69316.7	447031
AFKYENGKYDIKDVGVDNAGAKAGLTF	180	206	4	0	723.62	7	25	8.23837	8.59677	725.603	6.20042	0.6	0					0.103834		98519.4	815971	763111	6.45526e+06	2.10987e+07	4.25497e+07	6.58266e+07	8.68867e+07	7.70658e+07	6.35056e+07	4.3309e+07	2.67986e+07	1.19195e+07	6.39674e+06	1.6822e+06	1.12502e+06	293521	1.05917e+06	268858	410587	114527	235322	351662	148639	125615	74776.5	1.04707e+06	445304	425164	541086
AFKYENGKYDIKDVGVDNAGAKAGLTFL	180	207	3	0	1002.19	7	26	9.17778	9.49292	1004.83	6.11551	0.6	0					0.193235		0	270046	521224	2.89674e+06	1.89213e+07	3.80377e+07	5.36637e+07	6.38195e+07	6.37341e+07	5.07988e+07	3.9228e+07	2.18493e+07	1.14775e+07	6.51191e+06	1.32085e+06	322390	227774	205044	0	167838	162473	0	233193	0	31637.7	28155.9	23613.5	412621	19705.9	0
AFKYENGKYDIKDVGVDNAGAKAGLTFL	180	207	4	0	751.891	7	26	9.25575	9.44612	753.794	5.80736	0.6	1					0.24816		123266	86807.1	1.29149e+07	331987	9.81105e+06	1.99333e+07	3.26582e+07	3.7564e+07	3.63961e+07	3.04474e+07	1.23414e+07	1.32353e+07	6.55292e+06	2.64148e+06	1.41643e+06	651122	866133	277960	408322	0	0	85143	297135	0	0	0	329137	0	66497.5	0
FKYENGKY	181	188	1	0	1048.51	4	6	5.29282	5.38695	1051.94	2.78631	0.4	0					0.630874		0	0	752148	2.1568e+06	1.90481e+06	198313	0	0	0	0	81547.9
FKYENGKY	181	188	2	0	524.759	4	6	5.12025	5.51173	526.427	2.69232	1	0	1.60841	0.724152	1	-2	0.0755985		2.59305e+06	2.59054e+07	7.95587e+07	1.15097e+08	9.89639e+07	5.15926e+07	1.62833e+07	2.46204e+06	188527	636525	51293.3
FKYENGKYDIKD	181	192	2	0	760.375	5	10	5.8731	5.90427	762.011	2.35442	0.4	1					0.756967		1.65073e+06	2.29539e+06	1.33255e+06	1.67315e+06	660209	1.50858e+06	148615	239823	0	0	0	0	0	0	542836	205387
FKYENGKYDIKD	181	192	3	0	507.252	5	10	5.3713	5.4182	507.802	0.733	1	0	-0.28587	-0.573708	-1	-2	0.0968204		2.59213e+07	6.74785e+07	4.60722e+07	2.28739e+07	9.88624e+06	3.09416e+06	964897	0	97819.7	21388.8	0	0	7454.76	0	0	0
FKYENGKYDIKDVGVDNAGAKAGL	181	204	2	0	1286.66	7	22	7.00095	7.20465	1289.5	4.16502	1	0	0.299533	0.0168731	0	-6	0.676293		2.96426e+06	1.44607e+06	8.32207e+06	7.42992e+06	1.11018e+07	1.1486e+07	1.26162e+07	1.24809e+07	1.17894e+07	7.38464e+06	3.8849e+06	652496	252050	0	99105.8	0	113396	0	0	152350	116524	0	0	0	0	0	0	0	0	0
FKYENGKYDIKDVGVDNAGAKAGL	181	204	3	0	858.106	7	22	6.98532	7.25168	860.277	4.98085	1	0	0.486646	0.252905	1	-3	0.259711		0	0	5.99096e+07	1.55985e+08	1.69349e+08	1.64903e+08	1.75284e+08	1.78587e+08	1.56294e+08	1.20439e+08	8.50615e+07	5.17976e+07	2.93681e+07	1.72461e+07	8.07823e+06	3.61071e+06	1.60551e+06	880722	81705.9	81570.6	0	0	152601	0	0	75685.7	0	73919.8	0	0
FKYENGKYDIKDVGVDNAGAKAGL	181	204	4	0	643.831	7	22	7.01662	7.22033	645.479	5.0582	1	1	0.504385	0.0169358	1	-3	0.180348		0	3.53439e+06	4.47311e+07	5.59575e+07	4.83113e+07	5.22985e+07	7.24686e+07	6.45806e+07	5.88503e+07	4.3605e+07	3.26148e+07	1.71108e+07	9.81893e+06	4.53463e+06	8.04189e+06	1.16728e+06	690564	129261	8.57336e+06	100161	0	0	0	0	0	0	0	0	90101.8	0
FKYENGKYDIKDVGVDNAGAKAGLTF	181	206	2	0	1410.71	7	24	8.20717	8.3788	1414.1	5.07264	1	0	0.410746	-0.103905		-1	0.50209		0	1.3795e+06	1.23387e+06	7.46319e+06	9.51014e+06	1.3393e+07	1.65748e+07	1.83233e+07	1.48814e+07	1.0193e+07	4.85275e+06	1.38601e+06	0	0	404805	0	0	0	0	0	0	0	971946	155738	286729	243234	0	0	0	0
FKYENGKYDIKDVGVDNAGAKAGLTFL	181	207	3	0	978.506	7	25	9.11533	9.74285	980.742	4.94186	1	0	0.341692	1.61316	1	1	0.220609		2.46448e+06	1.0103e+07	9.00425e+07	1.92608e+08	2.26167e+08	2.24362e+08	2.58701e+08	2.64434e+08	2.3637e+08	1.94476e+08	1.28434e+08	7.83932e+07	4.68852e+07	2.47258e+07	1.12549e+07	6.84536e+06	2.09109e+06	1.91899e+06	3.65219e+06	337310	578227	895831	0	118312	2.29498e+06	142035	14853.9	631616	231779	477118
FKYENGKYDIKDVGVDNAGAKAGLTFL	181	207	4	0	734.132	7	25	9.17778	9.69598	735.747	4.69758	1	1	0.292389	1.20143	1	-1	0.17131		683893	1.11717e+07	7.05048e+07	1.55621e+08	1.29011e+08	1.31374e+08	1.53102e+08	1.56712e+08	1.50241e+08	1.1441e+08	8.17232e+07	4.1176e+07	2.81932e+07	7.60767e+06	6.2492e+06	1.55016e+06	1.62463e+06	1.59275e+06	764783	0	101681	1.39994e+06	186595	0	181275	518563	196256	108974	208117	550531
KYENGKYDIKD	182	192	2	0	686.841	5	9	4.7753	4.82232	690.844	7.19532	1	1	3.37825	-0.573269		-9	0.266279		0	0	0	454244	0	280409	855759	2.12973e+06	2.26076e+06	1.71339e+06	954301	569732	169108	128270	0
KYENGKYDIKDVGVDNAGAKAGL	182	204	2	0	1213.12	7	21	6.46658	6.52915	1216.31	4.9486	1	0	0.533296	-0.5147	0	-5	0.593426		0	0	0	125610	1.0028e+06	2.08453e+06	1.84059e+06	2.28219e+06	693390	323047	95220.5	0	0	0	0	0	0	0	0	0	0	0	0	0	0	0	121005	0	0
KYENGKYDIKDVGVDNAGAKAGL	182	204	3	0	809.083	7	21	6.35702	6.62297	811.621	6.18833	1	0	0.831171	0.251335	0	-9	0.241061		116563	1.25113e+06	1.86396e+06	1.15871e+07	3.20663e+07	4.87209e+07	5.68758e+07	5.80074e+07	4.32877e+07	2.79927e+07	1.85323e+07	8.63964e+06	2.7786e+06	2.26917e+06	665574	567370	299754	86734.7	0	69273	0	0	0	16887.5	1.27457e+06	0	43079.7	1.26039e+07	0
KYENGKYDIKDVGVDNAGAKAGL	182	204	4	0	607.064	7	21	6.37268	6.6386	608.774	5.41455	1	0	0.645251	0.25121	1	-5	0.152164		14100.6	118437	333486	2.87554e+06	9.33661e+06	1.45739e+07	2.00038e+07	1.78301e+07	1.32197e+07	7.6988e+06	4.73816e+06	2.05892e+06	1.19142e+06	1.00766e+06	232670	202361	47101.5	264195	0	0	0	199087	0	46314.1	0	0	0	0	0
KYENGKYDIKDVGVDNAGAKAGLTF	182	206	3	0	891.789	7	23	7.31237	7.55172	897.101	14.3519	1	0	2.49281	0.151147	1	-11	0.133754		13568.2	350248	0	4262.84	0	137979	0	284462	784942	110924	2.17532e+06	3.55868e+06	6.62666e+06	3.37679e+07	1.06446e+08	1.76682e+08	2.20402e+08	1.96849e+08	9.27308e+07	4.80419e+06	4.29402e+06	4.48225e+06	147400	456702	3903.84	0	3654.12	0	0	0
KYENGKYDIKDVGVDNAGAKAGLTF	182	206	4	0	669.093	7	23	7.52053	7.56732	672.489	11.9974	0.4	1					0.259607		0	3.50003e+06	0	4.03507e+06	0	2.45777e+06	0	1.435e+06	137183	2.00161e+06	0	0	0	2.1648e+06	4.0948e+06	9.16452e+06	9.34649e+06	9.24802e+06	4.59404e+06	2.6324e+06	598672	321595	0	288170	0	611823	0	383338	0	0
KYENGKYDIKDVGVDNAGAKAGLTFL	182	207	3	0	929.483	7	24	8.70582	9.03382	931.785	5.24382	0.6	0					0.28575		3.67381e+06	3.35083e+06	9.66254e+06	3.36322e+07	5.44801e+07	8.53077e+07	1.03185e+08	9.74283e+07	7.46344e+07	5.80319e+07	3.1953e+07	1.75796e+07	8.71327e+06	3.04633e+06	966125	289511	240185	0	415303	0	140503	120078	0	560977	496889	121549	4.21282e+06	513576	315592	762646
KYENGKYDIKDVGVDNAGAKAGLTFL	182	207	4	0	697.364	7	24	8.7526	9.03382	699.125	5.38453	1	0	0.476317	0.308837	1	-4	0.121686		0	88376.7	1.55369e+06	1.03742e+07	2.69725e+07	4.1588e+07	4.98371e+07	4.90492e+07	4.43861e+07	2.56773e+07	1.44575e+07	7.80268e+06	3.90186e+06	384048	646114	356442	568192	83645.3	79606.5	156063	367806	218075	0	150136	342641	62828	0	78386.5	898361	57169.2
DIKDVGVDNAGAKAGL	189	204	2	0	771.91	5	14	5.76405	6.10705	773.812	2.92349	1	0	0.397934	0.541541	1	0	0.243828		284383	2.33848e+07	7.29885e+07	1.11569e+08	9.50133e+07	6.5935e+07	3.24404e+07	1.82797e+07	5.23646e+06	1.82803e+06	490924	461590	0	125950	199816	143391	332181	215072	130538	228672
DIKDVGVDNAGAKAGL	189	204	3	0	514.942	5	14	5.79518	6.06023	516.276	3.12132	1	0	0.469235	0.247946	1	0	0.0876237		177055	8.64926e+06	4.00183e+07	6.65392e+07	6.7564e+07	4.9889e+07	2.67017e+07	1.20257e+07	2.20216e+06	715566	0	0	0	1.61331e+06	0	0	191608	8827.27	0	61770.2
DIKDVGVDNAGAKAGLTF	189	206	2	0	895.968	6	16	7.66085	7.87963	897.942	2.90098	0.6	0					0.0937297		2.06873e+06	4.27912e+07	7.85151e+07	1.54918e+08	1.20025e+08	1.00541e+08	5.17186e+07	2.88816e+07	1.24664e+07	7.10374e+06	2.43707e+06	457114	0	349434	0	0	0	0	0	477633	0	233963	0
DIKDVGVDNAGAKAGLTF	189	206	3	0	597.648	6	16	7.75457	8.19158	598.981	2.95443	0.6	0					0.0766992		1.87292e+06	4.19684e+07	1.25472e+08	1.99579e+08	1.87538e+08	1.39875e+08	7.77205e+07	3.8468e+07	1.59875e+07	7.06341e+06	3.26964e+06	548585	388900	78589.7	290711	0	1380.46	77135.4	12088.7	0	1.83303e+06	89369	0
DIKDVGVDNAGAKAGLTFL	189	207	2	0	952.51	6	17					-1
DIKDVGVDNAGAKAGLTFL	189	207	3	0	635.342	6	17					-1
VGVDNAGAKAGLTF	193	206	2	0	660.351	5	12	7.45808	8.0512	662.06	2.64276	0.6	0					0.0828369		3.55006e+06	4.84156e+07	1.22724e+08	1.47916e+08	1.17656e+08	5.65971e+07	3.27396e+07	4.46033e+06	2.66176e+06	506206	1.19287e+06	4.81468e+06	3.24057e+06	0	444220	282387	162845	107777
VGVDNAGAKAGLTFL	193	207	2	0	716.893	5	13	9.24015	9.58655	718.603	2.57238	0.6	0					0.384013		3.70002e+06	1.45266e+07	7.43469e+07	7.68782e+07	6.78152e+07	3.34528e+07	1.49823e+07	3.58631e+06	2.25033e+06	1.203e+06	244153	739515	0	448024	176455	28340.1	178586	75047.7	281907
NAGAKAGLTFL	197	207	2	0	531.801	4	9					-1
LVDLIKNKHMNA	207	218	2	0	698.392	5	10	5.99785	6.23192	699.536	1.39782	0.6	0					0.124637		3.07851e+06	2.02355e+07	3.01417e+07	2.33443e+07	8.67108e+06	2.20149e+06	218990	0	80338.1	123212	51727.2	0	15418.3	0	55072.9	21401.6
LVDLIKNKHMNA	207	218	3	0	465.931	5	10	6.01343	6.4353	466.704	1.42959	0.6	0					0.0751485		3.36947e+06	3.88746e+07	6.38104e+07	4.52915e+07	2.00391e+07	3.77296e+06	135178	0	0	0	54895.4	0	0	0	208586	0
LVDLIKNKHMNADTD	207	221	2	0	863.943	6	13	5.84193	6.10705	865.542	2.12995	1	0	0.170985	0.248197	1	1	0.151576		0	7.47071e+06	2.27134e+07	2.97601e+07	2.36551e+07	1.03661e+07	1.21664e+06	493829	121697	222627	0	0	0	0	0	0	0	108145	0	134946
LVDLIKNKHMNADTD	207	221	3	0	576.298	6	13					0
LVDLIKNKHMNADTDY	207	222	2	0	945.475	6	14	6.76358	7.29865	947.454	2.77953	1	0	0.346048	1.26495	1	1	0.321113		1.22899e+07	7.9979e+07	1.79146e+08	2.75815e+08	2.80301e+08	1.9184e+08	1.11301e+08	4.80465e+07	1.73319e+07	5.21209e+06	7.98244e+06	7.77628e+06	5.58265e+06	2.64899e+06	490002	141644	517164	149624	0	911847	0
LVDLIKNKHMNADTDY	207	222	3	0	630.652	6	14	6.76358	7.31762	632.069	3.07062	1	0	0.450961	1.33639	1	1	0.345869		1.11859e+07	9.98744e+07	3.10628e+08	5.26763e+08	5.57346e+08	4.24134e+08	2.32154e+08	1.02604e+08	4.05175e+07	1.40792e+07	1.66684e+07	2.27078e+07	1.9896e+07	1.07987e+07	7.94816e+06	489957	609638	471864	360714	94701.6	98640.4
LVDLIKNKHMNADTDY	207	222	4	0	473.241	6	14					-1
LVDLIKNKHMNADTDYSIA	207	225	3	0	721.037	6	17	7.34882	7.83277	723.162	5.03896	0.6	0					0.456064		0	775867	1.2626e+07	3.92947e+07	6.73115e+07	8.42003e+07	7.30406e+07	4.16076e+07	2.10047e+07	3.98184e+06	1.50121e+06	217028	208905	1.27557e+06	74768.1	39002.3	4.94002e+06	17919.2	19780.5	1.2635e+07	1.01096e+06	806946	1.03713e+07	104303
LVDLIKNKHMNADTDYSIAE	207	226	2	0	1145.57	7	18	7.189	7.50492	1148.28	3.99795	1	0	0.464979	0.439533	1	-2	0.251676		158408	194969	8.1426e+06	2.81535e+07	5.58655e+07	6.66192e+07	5.7193e+07	3.6135e+07	1.40686e+07	2.60848e+06	447443	45317.4	637134	0	364585	469693	924090	0	0	648198	786915	875543	168207	6511.15	0	0
LVDLIKNKHMNADTDYSIAE	207	226	3	0	764.051	7	18	7.189	7.25168	766.029	4.52243	1	0	0.612002	-0.514261	1	-2	0.146217		0	1.18589e+06	3.90859e+06	1.18614e+07	1.68028e+07	2.81155e+07	2.34878e+07	1.45442e+07	8.60451e+06	3.86735e+06	1.14355e+06	0	126994	218466	75062.2	0	3.82644e+06	16013.2	0	1.35946e+06	0	0	0	0	0	68713.6
LVDLIKNKHMNADTDYSIAE	207	226	4	0	573.29	7	18	7.25168	7.41125	574.627	3.93705	1	0	0.447909	-0.149353	1	-2	0.0912242		1.12227e+06	152253	1.36239e+06	6.84435e+06	1.31735e+07	1.519e+07	1.50246e+07	1.03716e+07	4.17501e+06	944991	214835	68135.8	100613	0	0	0	45222.5	50836.8	0	84953	120639	4180.32	0	15448.1	62845.4	0
LVDLIKNKHMNADTDYSIAEAA	207	228	3	0	811.409	7	20	7.78585	8.3008	814.035	6.38549	0.6	0					0.164951		0	2.00334e+06	2.05634e+07	8.96135e+07	2.15318e+08	4.15328e+08	6.15975e+08	7.75977e+08	7.40225e+08	6.00023e+08	4.34842e+08	2.6269e+08	1.4908e+08	7.94973e+07	3.77911e+07	1.99966e+07	1.10144e+07	5.98384e+06	1.23231e+07	1.05833e+06	150228	7.81262e+06	332263	0	0	0	0	0
LVDLIKNKHMNADTDYSIAEAAF	207	229	3	0	860.432	7	21	9.3526	9.47732	862.844	5.63594	0.6	1					0.415021		0	0	1.39006e+06	4.3123e+06	8.8414e+06	1.08887e+07	9.06702e+06	6.36357e+06	2.64647e+06	918352	431807	260012	661329	0	201171	123673	81588.3	0	258779	93327.2	0	126555	0	0	619087	0	0	3.11662e+06	0
VDLIKNKHMNA	208	218	2	0	641.85	5	9	4.69698	5.08893	642.984	1.4511	1	0	0.15782	0.72591	0	0	0.0877487		1.88761e+07	8.65942e+07	1.31544e+08	8.92589e+07	4.19125e+07	1.37201e+07	2.06548e+06	207861	0	70075.6	0	0	0	0	0
VDLIKNKHMNA	208	218	3	0	428.236	5	9	4.75963	5.15158	429.3	2.37465	0.4	1					0.230687		1.79342e+07	6.88752e+07	1.06367e+08	7.10637e+07	3.29164e+07	1.03586e+07	1.52237e+06	84079.9	0	3.85863e+07	0	0	7.90146e+06	0	0
VDLIKNKHMNADTDY	208	222	2	0	888.933	6	13	5.77962	5.95105	891.065	3.15938	1	0	0.57054	-0.104658	1	-1	0.0662232		1.08756e+07	6.72926e+07	2.14869e+08	3.33079e+08	3.79936e+08	2.52894e+08	1.49588e+08	6.0434e+07	2.42499e+07	9.04272e+06	8.56455e+06	1.3418e+07	1.15051e+07	8.77929e+06	1.53862e+06	1.96238e+06	0	6.12492e+06	99944.1	5.64981e+06
VDLIKNKHMNADTDY	208	222	3	0	592.958	6	13					-1
VDLIKNKHMNADTDY	208	222	4	0	444.97	6	13	5.84193	5.96665	445.909	2.6502	1	0	0.372911	-0.280615	1	-2	0.113042		0	280699	3.54766e+06	4.57964e+06	5.86015e+06	3.97568e+06	662779	287267	0	118224	0	0	0	0	0	0	0	0	0	50494
VDLIKNKHMNADTDYS	208	223	3	0	621.968	6	14	5.24572	5.49617	623.486	3.40238	0.6	0					0.131441		0	2.02079e+06	5.84859e+06	1.69396e+07	2.43533e+07	2.07599e+07	1.36944e+07	7.38435e+06	1.55722e+06	63076.8	0	0	0	176168	9693.76	0	120688	0	0	302286	0
VDLIKNKHMNADTDYSI	208	224	3	0	659.663	6	15	6.35702	6.45093	661.842	5.31366	0.6	1					0.320749		0	46300.6	786079	1.60791e+06	3.2802e+06	3.67556e+06	3.54338e+06	3.25628e+06	4.30905e+06	1.88163e+06	393957	523473	0	0	60217.6	349351	151477	0	0	0	274290	0
VDLIKNKHMNADTDYSIA	208	225	2	0	1024.51	6	16	6.51352	6.85715	1027.45	4.61041	1	0	0.798214	0.543927	0	-4	0.331896		0	529529	1.20452e+07	3.90871e+07	6.30354e+07	7.10364e+07	6.10422e+07	3.55894e+07	1.65184e+07	4.05173e+06	1.46969e+06	209236	2.29714e+06	3.55156e+06	8.97154e+06	4.78398e+06	5.29554e+06	263105	429586	0	232602	134703	472959
VDLIKNKHMNADTDYSIA	208	225	3	0	683.342	6	16	6.46658	7.00095	685.67	5.72152	1	1	1.14861	1.26232	1	-7	0.250602		0	7.43399e+06	3.98982e+07	6.36203e+07	1.77039e+08	2.0507e+08	1.67365e+08	1.05248e+08	5.20651e+07	2.87121e+07	8.34549e+06	9.33168e+06	1.93317e+07	3.62151e+07	4.87503e+07	3.98107e+07	2.58843e+07	1.11773e+07	4.227e+06	478081	187659	726360	172171
VDLIKNKHMNADTDYSIAE	208	226	2	0	1089.03	6	17	6.38833	6.84157	1092.22	5.03939	1	0	0.840013	0.956731	1	-6	1.5183		0	1.45856e+06	2.99529e+07	9.2166e+07	1.76118e+08	2.25284e+08	2.0891e+08	1.33575e+08	6.84502e+07	2.71581e+07	6.56999e+06	1.76186e+06	595007	3.64137e+06	2.06096e+07	2.6945e+07	2.50504e+07	1.30917e+07	6.83291e+06	2.43243e+06	622949	658306	0	0
VDLIKNKHMNADTDYSIAE	208	226	3	0	726.356	6	17	6.40398	6.95408	728.794	5.97878	0.6	1					1.40394		93278.3	8.64801e+06	7.25291e+07	2.44186e+08	4.73149e+08	6.14492e+08	5.48207e+08	3.75293e+08	2.01984e+08	9.17609e+07	3.53899e+07	1.34021e+07	6.28683e+06	2.15833e+07	1.0036e+08	1.51812e+08	1.3081e+08	7.78158e+07	4.18444e+07	1.85009e+07	7.2556e+06	3.92603e+06	3.16007e+06	2.05898e+06
VDLIKNKHMNADTDYSIAE	208	226	4	0	545.019	6	17					-1
VDLIKNKHMNADTDYSIAEA	208	227	3	0	750.035	7	18					0
VDLIKNKHMNADTDYSIAEAA	208	228	2	0	1160.07	7	19	6.82597	7.07925	1163.12	4.68932	0.6	0					0.477313		0	0	453663	6.47122e+06	1.57945e+07	2.09808e+07	1.8285e+07	1.2962e+07	3.62506e+06	1.80339e+06	10600.5	1.25824e+06	0	376127	0	618994	0	1.43265e+06	0	1.27982e+06	141298	276111	0	0	0	0	119472
VDLIKNKHMNADTDYSIAEAA	208	228	3	0	773.714	7	19	6.70115	7.26732	775.571	4.15125	0.6	0					0.229771		103692	661789	1.3827e+07	4.96165e+07	8.81927e+07	1.16438e+08	9.89123e+07	6.63019e+07	4.46248e+07	1.50622e+07	4.62853e+06	3.49773e+06	336851	0	1.42938e+06	0	0	643688	0	0	341760	0	0	136724	0	102543	351579
VDLIKNKHMNADTDYSIAEAAF	208	229	3	0	822.737	7	20	9.74285	9.99393	829.057	17.4335	0.6	0					0.0397316		0	0	772.357	0	8988.7	153588	45522.5	85772.3	0	0	107187	59243.3	0	0	1.65764e+06	7.41059e+06	2.02465e+07	4.00047e+07	5.04209e+07	5.25969e+07	4.76733e+07	2.84785e+07	1.57458e+07	7.6836e+06	1.67101e+06	345533	329321	0
VDLIKNKHMNADTDYSIAEAAFNKGETA	208	235	4	0	767.376	8	26					-1
VDLIKNKHMNADTDYSIAEAAFNKGETAM	208	236	3	0	1066.51	8	27	9.39933	10.0412	1073.14	17.8661	0.6	0					0.220323		464523	408192	745017	668419	2.4628e+06	3.66716e+06	6.59341e+06	2.2189e+06	1.5187e+06	256684	638774	267036	89501.9	8.26244e+06	5.22619e+07	1.34479e+08	3.59814e+08	6.17756e+08	8.35591e+08	9.0749e+08	8.58525e+08	6.96263e+08	4.94733e+08	3.10417e+08	1.90545e+08	1.03112e+08	6.11487e+07	6.19286e+07	3.1449e+07	2.71461e+07
LIKNKHMNA	210	218	2	0	534.803	5	7	2.95782	3.46375	535.874	1.44764	1	0	0.387765	1.15522	1	1	0.149484		9.60721e+06	5.28764e+07	7.5301e+07	4.69349e+07	1.75781e+07	4.82061e+06	504808	9011.46	9515.63	27202.6	0	134704	0
LIKNKHMNA	210	218	3	0	356.871	5	7	2.98942	3.27407	357.562	1.37773	1	0	0.337372	0.321768	1	1	0.0582327		4.29565e+06	2.40006e+07	3.23714e+07	1.87548e+07	7.98686e+06	860308	50826.4	34586	5085.96	0	78440.4	0	0
LIKNKHMNADTD	210	221	2	0	700.354	5	10	2.86287	3.22682	701.865	2.15549	1	0	0.43188	0.620449	1	0	0.0846326		2.43866e+06	1.95326e+07	4.60697e+07	5.32709e+07	3.54121e+07	1.8184e+07	6.19866e+06	796602	0	69788	0	0	0	36002.1	3892.24	32420.5
LIKNKHMNADTD	210	221	3	0	467.238	5	10	2.87873	3.11618	468.254	2.17819	1	0	0.443338	0.143991	1	0	0.0582414		622442	1.10529e+07	2.56232e+07	3.14197e+07	2.13546e+07	9.36025e+06	2.55581e+06	536152	0	74536.4	0	0	322521	0	0	0
LIKNKHMNADTDY	210	222	2	0	781.885	6	11	4.47783	5.04195	783.787	2.82115	1	0	0.638349	1.37437		0	0.0432734		1.80947e+07	1.27229e+08	3.88753e+08	6.33425e+08	6.22822e+08	4.34672e+08	2.19216e+08	9.14145e+07	3.22936e+07	7.018e+06	594482	94175	0	121908	129187	90423.9	128750	217111
LIKNKHMNADTDYSIA	210	225	3	0	611.977	6	14	5.54287	5.74845	613.68	3.96658	1	0	0.773874	0.0239666		-2	0.0927823		0	337496	1.23009e+07	3.61455e+07	5.92186e+07	7.06048e+07	5.64956e+07	2.91768e+07	1.3966e+07	2.48615e+06	3.15767e+06	3470.89	0	229605	1846.01	17266.6	136471	0	0	624649	0
LIKNKHMNADTDYSIAE	210	226	2	0	981.983	6	15	5.4182	6.37268	984.775	4.37245	1	0	0.815096	2.84467	1	0	0.523153		959986	6.71656e+06	5.24545e+07	1.57549e+08	2.78651e+08	3.32975e+08	2.98074e+08	2.09214e+08	1.04796e+08	7.91691e+07	9.69983e+06	1.69736e+07	263928	3.34119e+06	242254	1.12858e+06	773975	547566	0	4.28913e+06	0	2.71577e+06
LIKNKHMNADTDYSIAE	210	226	3	0	654.991	6	15	5.49617	5.88868	656.719	3.97054	0.6	0					0.0791347		0	4.15565e+07	9.33879e+07	2.40461e+08	4.19993e+08	4.55496e+08	3.78996e+08	2.52998e+08	1.23276e+08	5.48723e+07	1.19923e+07	4.44733e+06	1.36477e+06	1.03305e+06	0	0	8.89502e+06	0	2072.17	566706	0	0
LIKNKHMNADTDYSIAE	210	226	4	0	491.495	6	15					-1
LIKNKHMNADTDYSIAEAA	210	228	2	0	1053.02	6	17	6.06023	6.2163	1055.82	4.31662	1	0	0.625487	-0.162536	1	0	0.327922		0	0	162217	5.76563e+06	1.13103e+07	1.4616e+07	1.0974e+07	8.83808e+06	1.56835e+06	990359	0	0	0	204021	0	180031	0	0	0	0	18966.4	473667	0	401677
LIKNKHMNADTDYSIAEAA	210	228	3	0	702.349	6	17					0
LIKNKHMNADTDYSIAEAAFNKGETA	210	235	3	0	951.468	7	24	8.59677	8.83062	958.159	18.3378	1	0	3.19962	0.130432		-11	0.16716		0	0	0	0	0	158450	1.1906e+06	0	0	0	0	0	0	0	0	0	8.24893e+06	2.35804e+07	2.86731e+07	6.44267e+07	6.71285e+07	5.68387e+07	2.81079e+07	1.54444e+07	8.09677e+06	3.57704e+06	1.58424e+06	1.48087e+06	163807	302803
LIKNKHMNADTDYSIAEAAFNKGETAM	210	236	3	0	995.148	8	25	8.7526	8.92432	997.276	4.49573	0.6	0					0.194963		0	0	1.71939e+06	1.10295e+07	2.59344e+07	3.68301e+07	3.49739e+07	3.04627e+07	1.9324e+07	1.01952e+07	3.48429e+06	914814	503765	1.01423e+06	29044.9	0	933821	184084	0	185262	0	181003	0	0	0	637674	0	153718	671001	0
LIKNKHMNADTDYSIAEAAFNKGETAM	210	236	4	0	746.613	8	25	8.7526	8.87745	748.538	5.81452	1	1	0.517821	-0.280113	0	-1	0.176252		0	0	592551	3.43972e+06	9.76947e+06	1.55839e+07	1.62415e+07	1.22713e+07	9.90956e+06	5.63014e+06	1.61595e+06	4.82045e+06	229377	3.97686e+06	0	4.22554e+06	0	1.44655e+06	0	1.26167e+06	0	122174	0	119861	82780	0	95049.6	220676	0	0
IKNKHMNADTD	211	221	2	0	643.812	5	9	2.40523	2.70447	645.24	2.06275	1	0	0.500736	0.376696		0	0.24554		291820	2.94371e+06	1.01761e+07	1.1123e+07	5.65692e+06	1.71886e+06	246089	142663	29824.6	32913.7	0	117446	0	30070.2	0
IKNKHMNADTDY	211	222	2	0	725.343	5	10	3.8779	4.2899	727.268	2.94485	1	0	0.830176	0.801427		0	0.140235		4.02774e+06	3.57763e+07	9.80103e+07	1.55692e+08	1.55485e+08	9.86279e+07	4.77728e+07	2.1347e+07	1.06665e+07	4.42023e+06	1.6686e+06	420644	329070	415545	891552	1.68897e+06
IKNKHMNADTDYSIA	211	225	2	0	860.92	6	13	5.15158	5.43382	864.642	6.37581	0.4	1					0.899854		217655	41460.5	3.21744e+06	1.19611e+07	2.2235e+07	2.18901e+07	1.70313e+07	9.25132e+06	2.82167e+06	5.79597e+06	0	424167	0	171211	0	103082	0	626685	5.37102e+06	1.30547e+07
IKNKHMNADTDYSIA	211	225	3	0	574.282	6	13	5.88868	6.10705	577.303	7.99293	0.4	0					0.0845302		0	0	0	0	0	4033.11	1.23829e+07	1.27797e+07	3.28849e+07	6.5133e+07	2.90684e+07	1.64665e+07	9.79149e+06	1.3161e+06	105882	179309	82997.9	0	0	0
IKNKHMNADTDYSIAE	211	226	3	0	617.296	6	14	5.05765	5.4806	618.964	3.865	0.6	0					0.0611133		449046	7.51287e+06	3.47134e+07	8.67803e+07	1.44227e+08	1.61832e+08	1.27213e+08	7.28017e+07	3.27888e+07	1.23494e+07	2.63651e+06	312764	153036	0	0	199856	0	10158.8	149335	149962	12649.4
IKNKHMNADTDYSIAEAA	211	228	3	0	664.655	6	16					-1
DTDYSIA	219	225	1	0	784.336	4	5	5.82635	5.85752	785.193	0.409329	0.6	0					0.291622		2.4875e+06	2.68257e+06	956107	296428	0	0	0	0	0	0
DYSIAE	221	226	1	0	697.304	4	4	4.99497	5.0263	698.577	0.870254	0.4	0					0.53339		66821.9	550324	318405	0	0	0	0	0	0
YSIAEAA	222	228	1	0	724.351	4	5	5.18295	5.51173	725.76	0.984489	0.4	0					0.827713		7.36967e+06	1.75126e+07	9.50433e+06	555979	89064.6	1.00146e+06	302657	569281	371882	0
SIAEAA	223	228	1	0	561.288	3	4	2.79943	3.36875	561.9	0.301167	1	0	-0.275821	1.39395		1	0.137244		1.79052e+08	9.24711e+07	2.49325e+07	5.61536e+06	1.09929e+06	3.36466e+06	769147	365866
SIAEAAFNKGETA	223	235	1	0	1308.64	5	11	5.95105	6.32573	1311.77	2.36897	1	0	0.430934	0.660875		-2	0.484184		2.9765e+06	2.61344e+07	4.14363e+07	4.67521e+07	3.01745e+07	1.88634e+07	9.52768e+06	1.51103e+06	608940	233611	791733	527125	171097	137816	0	0	263358
SIAEAAFNKGETAM	223	236	2	0	720.345	5	12	7.25168	7.62968	721.247	0.902646	0.6	0					0.568647		1.71456e+08	2.00207e+08	1.19356e+08	5.20917e+07	1.40675e+07	6.85111e+06	1.85013e+06	1.32456e+06	319736	185398	2.02853e+06	238977	1.69234e+07	89899.5	7.97231e+06	0	517129	827423
IAEAAF	224	229	1	0	621.324	4	4	6.35702	6.82597	623.511	1.81088	0.4	0					0.272689		4.57269e+06	1.87679e+06	6.98068e+07	2.12274e+07	1.69152e+06	391094	338927	0	303555
EAAFNKGETA	226	235	2	0	519.249	4	8	3.45318	4.13213	519.908	0.725743	0.6	0					1.61715		1.50897e+08	1.4121e+08	8.74826e+07	3.22968e+07	9.37957e+06	989236	1.12142e+06	544963	626814	221988	883281	6.18748e+06	1.6381e+06
EAAFNKGETAM	226	236	1	0	1168.53	5	9	5.13592	5.4806	1169.36	0.0869223	1	0	-0.606992	0.547882	1	0	0.285847		2.90881e+07	2.79714e+07	1.12954e+07	2.28957e+06	127088	0	0	0	0	81939.9	0	0	0	0	0
EAAFNKGETAM	226	236	2	0	584.769	5	9	5.07328	5.68288	585.284	0.287341	1	0	-0.494629	1.54568	1	1	0.0879281		4.40635e+08	3.87824e+08	2.03276e+08	7.7993e+07	2.34843e+07	5.78726e+06	894623	679408	116427	390156	0	383990	48557.7	121981	94471.4
AAFNKGETA	227	235	2	0	454.727	4	7	3.13203	3.9414	455.15	0.322552	1	0	-0.423222	2.29809		-1	0.037002		7.58224e+08	5.67315e+08	2.3396e+08	7.35155e+07	2.25206e+07	7.9801e+06	1.51648e+06	579949	56618.8	553002	36817.5	45472.1
AAFNKGETAM	227	236	1	0	1039.49	5	8	4.88513	5.33997	1040.48	0.322394	1	0	-0.452384	0.962757	1	1	0.116054		3.61006e+08	2.95172e+08	1.49833e+08	5.76036e+07	1.97829e+07	4.70449e+06	503305	68459.7	101990	60334.5	205330	122901	147397	195582
AAFNKGETAM	227	236	2	0	520.247	5	8	4.8537	5.07328	520.791	0.413115	0.6	0					0.213358		1.374e+09	1.21472e+09	5.68715e+08	2.0634e+08	9.10668e+07	2.33584e+07	5.00017e+07	5.38786e+06	4.03683e+06	182400	193860	208534	240190	55347.4
AAFNKGETAMT	227	237	2	0	570.771	5	9	4.47783	4.80663	571.242	0.211595	1	0	-0.537095	0.488058		1	0.245619		3.38107e+07	3.18833e+07	1.53036e+07	4.14979e+06	209456	64233.4	0	54439.1	57269.8	0	0	69807.5	75624.6	54575.8	80059.4
AAFNKGETAMTINGPWAWSNIDTSKVNY	227	254	3	0	1029.49	8	25					-1
FNKGETA	229	235	2	0	383.69	4	5	2.49928	3.3214	385.364	2.90592	0.4	1					1.4018		1.76346e+08	9.69894e+07	2.84421e+07	5.1439e+06	236803	27223.4	0	1.41494e+08	1.28708e+06	5.7916e+07
FNKGETAM	229	236	1	0	897.413	5	6	4.08442	4.3839	898.164	0.15833	1	0	-0.522575	0.377637	1	0	0.115881		8.5572e+07	6.0447e+07	2.3906e+07	5.85998e+06	201835	68619.6	0	190798	166186	180423	0	78625.3
FNKGETAM	229	236	2	0	449.21	5	6	3.6441	4.65008	449.603	0.193927	1	0	-0.492639	3.03864	1	0	0.397583		7.74506e+08	4.74662e+08	1.81452e+08	4.33391e+07	1.20567e+07	1.91094e+06	1.62941e+06	1.85014e+06	6.30664e+06	120381	7.51184e+06	431058
NKGETAM	230	236	1	0	750.345	4	5	2.72028	3.1637	750.932	0.104291	1	0	-0.550479	0.919757	1	1	0.0603448		2.12595e+08	1.19954e+08	3.69312e+07	8.60837e+06	247279	8628.27	6504.06	0	19679	35919.4
NKGETAM	230	236	2	0	375.676	4	5	2.70447	3.3214	375.963	0.0916017	1	0	-0.563284	1.5733	1	1	0.0702005		6.16497e+08	3.2075e+08	8.5987e+07	1.54121e+07	1.73828e+06	1.45274e+06	21119	6.16486e+06	0	335045
NKGETAMTINGPWAWSNIDTSKVNY	230	254	3	0	933.113	7	22					-1
NKGETAMTINGPWAWSNIDTSKVNYGVTVL	230	259	3	0	1089.54	8	27	11.3309	11.7105	1092.42	6.60328	0.6	0					0.275502		11931.7	87311.6	37161.8	519603	6.60764e+06	1.98942e+07	3.81146e+07	4.61669e+07	4.92775e+07	4.38178e+07	2.82101e+07	1.65861e+07	7.71999e+06	2.69137e+06	869642	1.05669e+06	60832.9	0	81915.7	0	16780.5	221276	0	83740.6	1.73274e+06	1.53232e+06	406845	1.16194e+06	575566	245805
MTINGPWAWSNIDT	236	249	2	0	803.372	6	11	11.2837	11.7767	805.134	2.49024	1	0	0.486559	1.10645		1	0.389159		5.26525e+06	5.775e+07	1.48962e+08	2.07996e+08	1.63354e+08	8.98455e+07	3.8037e+07	1.37877e+07	4.42525e+06	5.08632e+06	2.82573e+06	1.93539e+06	904492	1.04078e+06	663734	692101	1.38557e+06	623575
MTINGPWAWSNIDTSKVNY	236	254	3	0	733.018	7	16					-1
MTINGPWAWSNIDTSKVNYGVTVL	236	259	2	0	1333.67	7	21	11.871	13.0827	1337.46	5.9155	1	0	0.765616	3.81347	1	1	0.34601		4.57819e+06	0	1.52616e+07	3.01377e+07	1.0265e+08	2.15289e+08	3.27099e+08	3.85341e+08	3.6203e+08	2.67322e+08	1.66114e+08	8.81101e+07	4.12925e+07	1.83032e+07	9.3682e+06	2.32543e+06	1.96766e+06	0	2.77761e+06	0	4.97297e+06	60262.1	1.00643e+07	73506.7	1.34899e+06	7675.57	360625	0	48374.8
MTINGPWAWSNIDTSKVNYGVTVL	236	259	3	0	889.448	7	21	11.9183	13.0827	891.993	5.96034	0.6	0					0.289889		65427.6	713027	4.19605e+06	2.19176e+07	6.53743e+07	1.37818e+08	2.14037e+08	2.41637e+08	2.18895e+08	1.62328e+08	9.53336e+07	5.58592e+07	2.66168e+07	1.0882e+07	4.36803e+06	7.37694e+06	1.269e+06	1.27106e+06	1.91275e+06	570056	742072	3.15876e+06	2.36992e+06	1.69172e+06	1.47695e+06	603145	312971	314466	796670
MTINGPWAWSNIDTSKVNYGVTVLPTFKGQPSKPFVGVL	236	274	4	0	1063.06	9	33	11.9341	12.626	1065.48	7.01202	1	0	0.416425	1.85585		1	0.0573245		41134.2	208747	1.34001e+06	864773	9.47752e+06	3.29307e+07	7.80635e+07	1.23724e+08	1.73427e+08	1.90383e+08	1.86304e+08	1.42871e+08	1.0295e+08	6.45801e+07	4.05414e+07	2.00128e+07	1.07822e+07	6.17888e+06	3.82303e+06	2.19878e+06	1.22125e+06	497914	673773	168113	119299	60233	156676	0	49128.2	172067
TINGPWAWSN	237	246	2	0	573.272	5	7	9.80537	10.0255	574.599	1.95811	1	0	0.755724	0.078643		1	0.488337		9.21662e+06	2.88662e+07	3.50837e+07	1.86127e+07	6.83104e+06	429410	49952.4	0	0	0	4.78541e+06	807600	3.77134e+06
TINGPWAWSNI	237	247	2	0	629.814	5	8	11.3467	12.0767	631.035	1.67145	0.6	0					0.709158		3.57794e+06	3.379e+07	5.47278e+07	3.51832e+07	1.2699e+07	2.77509e+06	746778	1.37297e+06	210147	2.32652e+06	120921	105484	218036	416356
TINGPWAWSNIDT	237	249	2	0	737.852	5	10	10.2775	11.2207	739.453	2.318	1	0	0.513883	2.80236		1	0.398668		1.77399e+07	1.46102e+08	3.82034e+08	4.6939e+08	3.40951e+08	1.75632e+08	6.00356e+07	1.83154e+07	3.50024e+06	605119	255042	733595	218303	825471	292400	4.00003e+06
TINGPWAWSNIDTSKVNY	237	254	2	0	1033.5	6	15	10.1044	10.9515	1036.44	4.62559	1	0	0.900247	2.44034	1	1	0.277342		5.09897e+06	8.11317e+06	8.49489e+07	2.55794e+08	5.36318e+08	7.11738e+08	7.12567e+08	4.87581e+08	2.8329e+08	1.31999e+08	5.32247e+07	1.90556e+07	6.78106e+06	1.99545e+06	4.63222e+06	217023	3.04243e+07	135248	2.09471e+07	357931	1.27519e+06	158752
TINGPWAWSNIDTSKVNY	237	254	3	0	689.337	6	15					-1
TINGPWAWSNIDTSKVNYGVTVL	237	259	2	0	1268.15	7	20	11.3309	12.3817	1271.8	5.77066	0.6	0					0.0680384		112117	1.9854e+07	3.1701e+07	1.66548e+08	4.45587e+08	9.13475e+08	1.34942e+09	1.49541e+09	1.34469e+09	9.42748e+08	5.3469e+08	2.89385e+08	1.34581e+08	6.67084e+07	2.90093e+07	1.47516e+07	5.96418e+06	4.88259e+06	2.77871e+06	2.51174e+06	648878	190577	0	9453.49	0	0	6864.62	32949.1
TINGPWAWSNIDTSKVNYGVTVLPTFKGQPSKPFVGVL	237	274	3	0	1373.4	9	32	11.5212	12.2523	1376.54	6.91725	1	0	0.434986	2.00362	1	1	0.108029		0	233018	326885	4.06372e+06	3.17947e+07	8.30592e+07	1.63088e+08	2.8616e+08	3.75583e+08	3.99286e+08	3.66067e+08	2.8881e+08	1.88735e+08	1.21002e+08	6.40309e+07	3.53594e+07	1.99462e+07	1.0296e+07	5.74614e+06	2.64109e+06	2.35518e+06	852268	302312	111275	105445	190709	155620	0	52799.8	0
TINGPWAWSNIDTSKVNYGVTVLPTFKGQPSKPFVGVL	237	274	4	0	1030.3	9	32	11.5212	12.2523	1032.68	7.00119	1	0	0.448221	2.00362	1	1	0.0742224		236980	4.86666e+07	2.81195e+06	1.67101e+07	5.511e+07	1.65669e+08	3.12888e+08	5.14896e+08	6.77873e+08	7.5676e+08	6.79757e+08	5.42396e+08	3.6596e+08	2.33694e+08	1.26322e+08	7.40986e+07	4.01755e+07	2.37265e+07	1.59508e+07	8.71661e+06	4.64635e+06	1.05326e+07	3.8723e+06	2.05588e+06	828260	2.92054e+06	4.5792e+06	512660	398852	491755
NIDTSKVNYGVTVL	246	259	2	0	761.909	5	12					-1
IDTSKVNYGVTVL	247	259	2	0	704.888	5	11	7.66085	8.0824	707.332	4.05504	1	0	1.20434	0.837397		0	0.221642		108100	4.16161e+06	3.41724e+07	1.06024e+08	2.05785e+08	2.09372e+08	1.37068e+08	6.4648e+07	1.95355e+07	2.84536e+06	2.71161e+06	5.46851e+06	4.60203e+06	1.40709e+06	199437	288477	126763
IDTSKVNYGVTVLPTFKGQPSKPFVGVL	247	274	3	0	997.89	7	23					-1
DTSKVNYGVTVL	248	259	2	0	648.346	5	10	7.8015	7.84838	649.911	2.37173	0.4	0					0.201514		160012	108830	2.94811e+06	996071	1.86418e+06	537421	428681	68220.6	0	0	0	0	0	0	0	0
DTSKVNYGVTVLPTFKGQPSKPFVGVL	248	274	3	0	960.195	7	22					-1
SKVNYGVTVL	250	259	1	0	1079.61	4	8	7.33322	7.52053	1082.44	2.18979	0.6	0					2.26939		0	1.00415e+07	3.04698e+07	3.19601e+07	1.71208e+07	6.01108e+06	942360	142823	0	0	71393.9	0	0
SKVNYGVTVL	250	259	2	0	540.308	4	8	7.31762	7.89523	541.681	2.10506	0.6	0					0.0705087		2.0154e+06	1.62043e+08	3.69107e+08	3.75338e+08	1.93549e+08	6.8679e+07	1.46938e+07	1.42143e+06	63239.3	0	220996	156312	42435.9
SKVNYGVTVLPTF	250	262	2	0	712.893	5	10					0
SKVNYGVTVLPTFKGQPSKPFVGVL	250	274	3	0	888.17	7	20	9.53973	10.0412	889.813	3.29172	0.6	0					0.0458604		1.51257e+06	2.84799e+07	1.24365e+08	2.71105e+08	3.94641e+08	3.85962e+08	2.80029e+08	1.64121e+08	8.39941e+07	4.13023e+07	2.33948e+07	9.03376e+06	4.15453e+06	888127	1.18401e+06	284679	127244	408580	58254.1	366852	78348.5	0	0	82056.2	97001.5	0	106352	0
SKVNYGVTVLPTFKGQPSKPFVGVLSAGINAASPNKELAKE	250	290	4	0	1061.58	9	35					-1
KVNYGVTVL	251	259	2	0	496.792	4	7	7.36443	7.66085	497.727	1.27351	1	0	0.262252	0.366087		1	0.364024		7.34314e+06	1.17652e+07	1.38789e+07	1.04803e+07	2.84328e+06	580063	0	106494	0	50252.8	0	132479
KVNYGVTVLPTFKGQPSKPFVGVL	251	274	3	0	859.16	7	19					-1
GVTVLPTF	255	262	1	0	833.477	4	5					-1
GVTVLPTFKGQPSKPFVGVL	255	274	2	0	1036.1	6	15	9.52413	10.0886	1037.93	2.37246	1	0	0.142331	1.37569	1	1	0.357078		9.65646e+06	1.0013e+08	2.55217e+08	3.4321e+08	2.88896e+08	1.70988e+08	8.38756e+07	3.19873e+07	1.02439e+07	2.95594e+06	3.94882e+06	119964	2.11203e+07	481795	1.70112e+06	347372	66220.3	0	0	0	0	0
GVTVLPTFKGQPSKPFVGVL	255	274	3	0	691.07	6	15	9.52413	10.0728	692.283	2.36321	1	0	0.139221	1.3163	1	1	0.088041		3.92867e+07	2.64331e+08	6.91069e+08	8.97072e+08	7.46695e+08	4.39419e+08	2.30043e+08	1.04268e+08	4.84681e+07	2.19785e+07	9.5902e+06	4.17136e+06	2.71126e+06	1.82969e+06	2.06357e+07	233288	140989	3.67055e+06	0	91919.1	580613	120365
GVTVLPTFKGQPSKPFVGVLSAGINAASPNKELAKE	255	290	3	0	1218.01	8	30					-1
GVTVLPTFKGQPSKPFVGVLSAGINAASPNKELAKE	255	290	4	0	913.758	8	30					-1
VTVLPTFKGQPSKPFVGVL	256	274	3	0	672.063	6	14					-1
TVLPTFKGQPSKPFVGVL	257	274	3	0	639.04	6	13					-1
PTFKGQPSKPFVG	260	272	2	0	695.38	5	9	5.69843	6.37268	698.451	5.28767	0.6	0					1.64787		1.445e+07	2.18326e+07	1.16688e+07	2.94777e+06	812103	95264.3	5.74442e+06	2.72593e+07	4.35953e+07	3.21441e+07	1.21064e+07	1.81194e+06	367291	0	272906
PTFKGQPSKPFVGVL	260	274	1	0	1601.9	5	11	8.26958	8.59677	1603.75	0.851231	0.4	0					0.397559		2.96386e+06	3.1099e+07	3.63871e+07	1.65606e+07	2.77869e+06	0	0	0	0	0	0	0	0	0	0	0	0
PTFKGQPSKPFVGVL	260	274	2	0	801.456	5	11	8.20717	8.92432	802.586	1.27082	1	0	-0.0727923	1.95076	1	0	0.0387116		1.06502e+09	3.51327e+09	3.99124e+09	2.65858e+09	1.32281e+09	5.41092e+08	2.53423e+08	1.02251e+08	5.67336e+07	2.11013e+07	8.59055e+06	1.87367e+06	583516	281509	744115	323787	156766
PTFKGQPSKPFVGVL	260	274	3	0	534.64	5	11	8.20717	8.92432	535.392	1.26666	1	0	-0.0747014	1.95076	1	0	0.0264895		1.49737e+09	5.17632e+09	5.96235e+09	3.90473e+09	1.90271e+09	8.03372e+08	3.38605e+08	1.48885e+08	7.15552e+07	3.67017e+07	1.44037e+07	4.61457e+06	1.32417e+06	203571	82159.1	446378	258237
PTFKGQPSKPFVGVLSA	260	276	2	0	880.491	6	13					-1
PTFKGQPSKPFVGVLSA	260	276	3	0	587.33	6	13					-1
PTFKGQPSKPFVGVLSAGIN	260	279	3	0	682.046	6	16					-1
PTFKGQPSKPFVGVLSAGINAASPNKELAKE	260	290	3	0	1061.58	8	26	8.47223	8.86183	1063.57	4.06462	1	0	0.133086	0.717058	0	0	0.124138		1.41998e+06	370784	1.19506e+07	6.44649e+07	1.3292e+08	1.76031e+08	1.78469e+08	1.31466e+08	8.05782e+07	4.45214e+07	1.70075e+07	4.38438e+06	2.71751e+06	344188	679659	1.69207e+06	0	343404	826822	184505	377419	559178	1.50017e+06	253355	5561.91	356476	330528	451244	0	153534
PTFKGQPSKPFVGVLSAGINAASPNKELAKE	260	290	4	0	796.436	8	26	8.6435	8.95558	798.554	6.56534	0.4	1					0.531173		683126	2.05942e+06	2.1651e+07	7.47913e+07	1.4989e+08	1.89165e+08	1.8364e+08	1.36721e+08	8.85392e+07	3.78176e+07	1.64176e+07	1.07712e+06	1.38419e+06	398711	439062	210761	132156	105002	298481	0	8.21342e+07	0	1.08382e+08	34512.7	0	0	0	145155	0	0
PTFKGQPSKPFVGVLSAGINAASPNKELAKEFLEN	260	294	3	0	1229.32	8	30	10.2775	10.3715	1231.43	4.0999	1	0	0.0338448	-0.396245	1	-2	0.237651		0	0	0	1.8934e+06	6.27141e+06	8.71595e+06	9.30181e+06	8.10368e+06	5.03963e+06	1.41369e+06	0	366247	2035.98	0	0	0	0	0	0	122594	0	0	398731	89775.7	0	149498	0	0	115020	0
PTFKGQPSKPFVGVLSAGINAASPNKELAKEFLEN	260	294	4	0	922.245	8	30	10.3088	10.5134	923.818	4.07748	1	0	0.0300738	0.0201373	1	-2	0.0788621		0	385182	1.91213e+06	1.49189e+07	3.10634e+07	4.46019e+07	4.41211e+07	3.77938e+07	2.76388e+07	1.45284e+07	5.45134e+06	1.58483e+06	2.07392e+06	669401	271191	94877.4	1.12823e+06	105980	24033.7	0	295190	224745	0	134176	100026	63440	0	107461	0	203818
PTFKGQPSKPFVGVLSAGINAASPNKELAKEFLENYL	260	296	3	0	1321.37	9	32	11.9025	12.1404	1323.52	4.04553	0.6	0					0.0677357		75795	126416	9538.95	5.58842e+06	1.60403e+07	2.01335e+07	2.35199e+07	2.91988e+07	1.43585e+07	7.64263e+06	7.80951e+06	633949	0	582546	11295.7	0	0	0	0	0	0	69317.9	101640	0	0	0	0	0	5892.59	0
PTFKGQPSKPFVGVLSAGINAASPNKELAKEFLENYL	260	296	5	0	793.227	9	32	11.9657	12.1085	795.491	8.91715	0.6	1					0.395049		119600	409258	350626	3.07538e+06	7.09802e+06	1.11674e+07	1.25024e+07	1.08956e+07	7.56497e+06	4.04728e+06	2.3977e+06	611500	317947	44932.4	228305	110109	152912	0	217396	268719	43199.4	65474.6	64797.2	37023.1	87848.4	34465.6	49378.6	56146.2	50566.9	52858.7
KGQPSKPFVGVL	263	274	2	0	628.872	5	8	7.52053	7.91083	629.678	0.84809	0.6	0					0.0430993		1.40454e+08	3.88547e+08	3.11124e+08	1.45794e+08	4.91546e+07	950751	2.07255e+06	273809	203164	287359	20290.7	93208.4	0	105992
KGQPSKPFVGVL	263	274	3	0	419.584	5	8	7.5829	8.0044	420.098	0.7778	0.6	0					0.0498035		5.58703e+07	1.43524e+08	1.07344e+08	4.44705e+07	1.39731e+07	3.54149e+06	154712	0	86750.2	0	0	59197.5	0	0
VLSAGINAASPNKELAKE	273	290	3	0	604.667	6	15					-1
SAGINAASPNKE	275	286	2	0	579.791	5	9	2.62015	3.10032	582.859	5.48678	1	1	2.42038	1.05817		-6	0.0897959		828118	9.1538e+06	2.14489e+07	7.33207e+07	2.51166e+08	3.9729e+08	3.71944e+08	2.69408e+08	1.89493e+08	1.20734e+08	6.32322e+07	2.60019e+07	8.39701e+06	1.13912e+06	33229.4
SAGINAASPNKEL	275	287	1	0	1271.66	5	10	4.96363	5.0263	1274.65	2.27247	0.4	0					0.3223		0	81607.9	1.19914e+06	2.05244e+06	1.29222e+06	0	0	0	0	0	0	0	0	0	0	0
SAGINAASPNKEL	275	287	2	0	636.333	5	10	4.838	5.32428	638.021	2.65353	1	0	0.683179	1.08121	1	0	0.136821		1.44604e+06	3.15243e+07	1.01324e+08	1.59628e+08	1.20459e+08	6.32273e+07	1.96996e+07	2.46821e+06	281038	545208	358245	967716	899609	46010.3	234469	844313
SAGINAASPNKELAKE	275	290	2	0	800.42	5	13	4.14802	4.7283	802.273	2.79527	1	0	0.429219	1.43526	1	0	0.0467301		6.89792e+07	5.65108e+08	1.92548e+09	3.40484e+09	3.20748e+09	1.94143e+09	8.63471e+08	3.2277e+08	1.12176e+08	3.51096e+07	1.33151e+07	4.19477e+06	1.22403e+06	31028.2	158954	113700	14790	12196.7	27707.9
SAGINAASPNKELAKE	275	290	3	0	533.949	5	13	4.14802	4.68135	535.18	2.78051	1	0	0.423487	1.25842	1	0	0.0335851		4.85609e+07	4.12514e+08	1.40902e+09	2.52012e+09	2.33404e+09	1.40372e+09	6.10629e+08	2.2908e+08	7.50969e+07	2.3744e+07	9.53877e+06	3.11333e+06	1.60814e+06	1.13266e+06	77587.9	0	185027	0	9068.69
SAGINAASPNKELAKEF	275	291	3	0	582.972	6	14					0
SAGINAASPNKELAKEFL	275	292	2	0	930.497	6	15					-1
SAGINAASPNKELAKEFLEN	275	294	2	0	1052.04	6	17	7.95763	8.25398	1054.12	2.93451	0.6	0					0.158236		797651	1.89125e+07	1.18719e+08	2.02753e+08	2.57159e+08	1.79415e+08	1.08653e+08	4.22881e+07	1.1833e+07	2.38438e+06	0	21027	0	414569	0	616400	0	500729	0	0	0	326612	0	1.56722e+06
SAGINAASPNKELAKEFLEN	275	294	3	0	701.695	6	17					-1
SAGINAASPNKELAKEFLENYL	275	296	2	0	1190.11	6	19	10.9047	11.5212	1192.24	2.84944	0.6	0					0.104881		482611	5.98936e+07	1.89355e+08	3.80713e+08	4.15363e+08	3.42702e+08	1.96731e+08	1.05977e+08	3.33126e+07	1.54434e+07	1.37557e+06	1.05056e+06	336061	0	451721	255555	155938	788809	0	0	135752	253171	893306	694984	625335	456189
SAGINAASPNKELAKEFLENYL	275	296	3	0	793.745	6	19	10.8735	11.2207	795.153	2.81872	0.6	0					0.0328929		4.71726e+06	6.88133e+07	2.57345e+08	4.91693e+08	5.55537e+08	4.4298e+08	2.60906e+08	1.2116e+08	5.01655e+07	1.58282e+07	3.12146e+06	3.13794e+06	870403	1.40079e+06	22966.5	189877	1.07336e+06	3969.41	99152.9	195423	153655	88980.7	52126.7	221368	182130	395366
GINAASPNKELAKE	277	290	2	0	721.386	5	11	4.0685	4.2899	722.919	2.24041	0.4	0					0.233013		310160	2.97432e+06	1.22935e+07	2.15849e+07	1.58408e+07	1.59278e+06	49036.9	92543	0	0	0	0	0	0	10719.9	7110.88	189839
AASPNKELAKE	280	290	2	0	579.312	5	8	2.79943	3.36875	580.911	2.53579	1	0	0.943646	1.39395	1	1	0.0407612		1.96909e+07	1.60109e+08	5.12514e+08	7.56198e+08	5.43763e+08	2.3472e+08	7.1332e+07	1.81842e+07	2.69508e+06	432370	336499	105761	659135	213953
AASPNKELAKE	280	290	3	0	386.544	5	8	2.83113	3.25833	387.593	2.48632	1	0	0.912444	0.858677	1	1	0.0367341		4.81557e+06	4.37718e+07	1.37119e+08	2.0011e+08	1.36079e+08	5.59895e+07	1.71017e+07	3.95705e+06	425863	68619.8	127272	398520	36210	0
AASPNKELAKEFLEN	280	294	2	0	830.931	5	12	7.4737	7.91083	832.679	2.52417	0.6	0					0.174782		123202	2.0613e+07	6.70242e+07	1.1785e+08	1.03073e+08	5.4519e+07	1.62716e+07	1.97806e+06	575322	637959	200984	132064	0	134797	135073	606958	372729	104319
AASPNKELAKEFLENYL	280	296	3	0	646.339	6	14	10.6388	11.014	647.914	3.56407	1	0	0.628805	0.66257		-1	0.434303		477964	1.47547e+07	5.17253e+07	9.29939e+07	8.54749e+07	5.22668e+07	2.32084e+07	6.28248e+06	674700	527155	182263	57481.3	289497	324583	2.99532e+06	1.157e+07	1.05051e+07	4.3266e+06	832673	605554	439522
LAKEFLENYL	287	296	2	0	620.335	5	8	10.4341	10.7014	620.812	0.192488	1	0	-0.534318	0.256483		1	0.537404		8.53938e+06	7.68959e+06	2.27078e+06	146077	0	0	0	42107.8	0	38488	292012	0	114544	49321.1
FLENYL	291	296	1	0	798.403	4	4	9.19338	10.3088	798.914	0.013577	1	0	-0.638597	3.45095	1	1	1.02003		4.9935e+09	2.47361e+09	7.72343e+08	5.60432e+07	951059	5.33675e+06	1.26489e+06	0	748258
FLENYL	291	296	2	0	399.705	4	4	9.57095	10.1674	399.934	-0.0409542	1	0	-0.707385	1.49615	1	1	0.195938		5.37513e+07	2.43603e+07	2.63453e+06	1.40474e+06	0	623985	54656.5	61132.4	0
YLLTDEGL	295	302	1	0	923.472	4	6	9.05287	9.09972	924.894	0.871865	0.4	0					0.0493468		1.06973e+07	5.21067e+07	3.94745e+07	6.14626e+06	559554	540814	0	0	20551.8	77512.3	0
YLLTDEGLEAVNKDKPLGA	295	313	2	0	1023.54	6	16	8.40997	9.01817	1024.94	1.59691	0.6	0					0.693987		1.05567e+08	3.65929e+08	4.56488e+08	3.76306e+08	2.10712e+08	1.03591e+08	3.67764e+07	2.65911e+07	3.32326e+07	2.78275e+07	1.36735e+07	4.08239e+06	1.22113e+06	0	134816	0	851151	213097	148326	184881	252626	0	681361
YLLTDEGLEAVNKDKPLGA	295	313	3	0	682.697	6	16	8.39438	9.03382	683.75	1.95144	0.6	0					1.0603		2.96682e+08	9.4248e+08	1.1953e+09	9.68167e+08	5.80153e+08	2.79824e+08	1.24231e+08	9.50141e+07	1.24269e+08	1.20724e+08	8.38416e+07	4.11644e+07	1.63894e+07	7.31636e+06	6.37943e+06	1.32873e+06	1.06842e+06	3.59827e+06	0	200308	9.65688e+06	174583	115645
LTDEGL	297	302	1	0	647.325	4	4	5.57397	6.29443	648.379	0.688875	1	0	0.213249	1.96326		1	0.0930872		7.87665e+08	1.12575e+09	5.47843e+08	1.46333e+08	1.27192e+07	7.7432e+06	991360	527290	601676
LTDEGLE	297	303	1	0	776.367	4	5	4.838	5.29282	777.533	0.729197	1	0	0.0801453	0.962695		1	0.374042		5.64543e+07	8.61622e+07	4.38673e+07	1.03907e+07	618608	51941	1.64483e+06	0	0	1.74536e+06
LTDEGLEA	297	304	1	0	847.404	4	6	5.30858	5.68288	848.618	0.73685	1	0	-0.0360632	0.659432		1	0.402652		5.11348e+07	7.73701e+07	4.13713e+07	1.50242e+07	2.4797e+06	455090	692687	235729	101412	0	504173
LTDEGLEAVNKDKPLGA	297	313	2	0	885.468	6	14	6.38833	7.01662	886.577	1.1939	1	0	-0.225429	1.61605	1	1	0.0474893		1.04865e+09	2.16374e+09	2.18485e+09	1.48736e+09	7.77198e+08	3.60511e+08	1.6297e+08	7.49167e+07	4.83123e+07	1.56288e+07	2.29841e+07	2.82343e+06	7.8492e+06	188451	454531	6278.21	151468	100388	143928	4.78956e+06	5.4304e+06
LTDEGLEAVNKDKPLGA	297	313	3	0	590.647	6	14	6.38833	6.96968	591.436	1.33915	1	0	-0.17308	1.43928	1	1	0.107551		1.28713e+09	2.76575e+09	2.76777e+09	1.86707e+09	9.59148e+08	4.28366e+08	1.94801e+08	9.70772e+07	5.02457e+07	2.77364e+07	1.21379e+07	6.80706e+06	2.11018e+06	241821	161848	0	1.24556e+06	4.63315e+07	1.11184e+07	3.71542e+07	3.17543e+07
LTDEGLEAVNKDKPLGAVA	297	315	2	0	970.52	6	16	6.96968	7.38005	971.507	0.8447	0.4	0					1.43379		1.17086e+07	7.69691e+06	1.10885e+07	3.61223e+06	3.46964e+06	6829.9	101218	0	177798	0	85557.4	114217	189850	116654	195781	0	191010	0	125423	0	230950	0	82090.3
LTDEGLEAVNKDKPLGAVAL	297	316	2	0	1027.06	6	17	8.36322	8.4878	1028.14	0.955801	0.6	0					0.302283		5.00464e+06	1.36104e+07	1.29626e+07	7.90943e+06	1.81777e+06	831849	0	0	0	527566	0	200733	0	0	0	0	183191	0	197992	286574	0	0	0	0
LTDEGLEAVNKDKPLGAVALKSYEEE	297	322	3	0	940.15	7	23					-1
TDEGLEAVNKDKPLGA	298	313	2	0	828.926	5	13					-1
EGLEAVNKDKPLGAVALKSYEEELA	300	324	2	0	1337.2	7	22	9.06848	9.09972	1340.05	4.1136	0.4	0					1.80617		0	753114	1.4391e+06	801864	652585	2.09456e+06	828497	873527	0	0	0	0	0	0	0	0	0	256593	174053	0	0	0	0	0	0	0	0	0	0	295881
EAVNKDKPLGA	303	313	1	0	1141.62	5	8	3.353	4.0685	1142.55	0.265359	1	0	-0.488357	1.94455	1	0	0.194135		6.33043e+07	6.02038e+07	2.95245e+07	8.37568e+06	1.3032e+06	29767.8	35958.7	0	0	0	0	0	6419.14	0
EAVNKDKPLGA	303	313	2	0	571.314	5	8	3.33718	4.16387	571.872	0.455868	1	0	-0.368199	2.36332	1	0	0.016328		2.7499e+09	2.69341e+09	1.36713e+09	5.22139e+08	1.88762e+08	7.7822e+07	3.61713e+07	1.59656e+07	4.49319e+06	522290	147073	0	55215.1	0
EAVNKDKPLGA	303	313	3	0	381.212	5	8	3.33718	4.14802	381.553	0.364983	1	0	-0.425522	2.30362	1	0	0.0397614		2.15673e+08	1.97905e+08	1.00632e+08	3.7406e+07	1.17949e+07	2.7294e+06	700492	158516	0	115352	0	0	38016.6	0
EAVNKDKPLGAVAL	303	316	2	0	712.909	5	11	6.76358	7.15763	713.725	0.796064	0.6	0					0.20815		8.29604e+07	1.0045e+08	6.14269e+07	2.56539e+07	8.69205e+06	3.49662e+06	1.28866e+06	8.22664e+06	438139	7.01562e+06	0	64356.9	0	0	87175.7	77196.5	6226.76
EAVNKDKPLGAVALKS	303	318	2	0	820.472	5	13					0
EAVNKDKPLGAVALKS	303	318	3	0	547.317	5	13					-1
EAVNKDKPLGAVALKSYEEE	303	322	2	0	1095.57	6	17	7.52053	7.82755	1098.12	3.82728	0.6	0					0.0873102		6.93579e+06	8.35933e+06	4.4555e+07	1.19764e+08	2.44186e+08	2.68194e+08	2.07414e+08	1.26963e+08	5.62394e+07	1.98746e+07	5.49948e+06	573687	1.29957e+06	1.00554e+06	1.11482e+06	201480	148313	416306	0	0	0	0	547612	1030.18
EAVNKDKPLGAVALKSYEEE	303	322	3	0	730.714	6	17	7.48932	7.78065	732.438	3.88808	0.6	0					0.0272022		6.47735e+07	9.62611e+07	3.66957e+08	1.16553e+09	2.01565e+09	2.26765e+09	1.82501e+09	1.11794e+09	5.58099e+08	2.37802e+08	9.11628e+07	3.66396e+07	1.93632e+07	8.79488e+06	4.16391e+06	1.38453e+06	164059	331591	0	0	119746	152086	111633	604990
EAVNKDKPLGAVALKSYEEEL	303	323	3	0	768.409	6	18	8.5345	8.7526	769.477	1.84731	1	0	-0.137887	0.0711101		-1	0.294998		3.28433e+06	3.12015e+07	4.54255e+07	4.41273e+07	2.67877e+07	1.31492e+07	4.2336e+06	2.05658e+06	466531	302131	0	0	430528	712155	107511	514731	149615	208627	0	0	0	2.25981e+06	14751.3	0	426737
EAVNKDKPLGAVALKSYEEELAKDPRIAATME	303	334	3	0	1162.94	8	28	8.95558	9.01817	1164.56	2.74746	1	0	-0.160616	-0.514638	1	-1	0.408497		0	160615	1.43332e+06	2.75456e+06	5.35245e+06	4.86288e+06	2.37634e+06	703347	269784	0	0	0	0	163587	0	0	0	0	0	0	0	0	0	0	0	0	0	0	0	295024
EAVNKDKPLGAVALKSYEEELAKDPRIAATME	303	334	4	0	872.459	8	28	8.9087	9.09972	873.697	2.83356	1	0	-0.145102	-0.0308982	1	-1	0.203748		0	656190	8.89308e+06	1.76425e+07	2.26787e+07	2.09842e+07	1.55344e+07	9.02673e+06	3.85694e+06	1.07497e+06	0	2721.22	0	0	451451	154483	824864	133537	0	0	94874.8	0	0	0	0	0	0	0	131713	0
AVNKDKPLGA	304	313	2	0	506.793	4	7	3.19525	3.98908	507.268	0.363947	1	0	-0.393383	2.23959	1	0	0.153872		2.03308e+08	1.72159e+08	7.97694e+07	2.60089e+07	7.97265e+06	2.01543e+06	389485	1.65142e+06	134062	0	5915.16	10066.8
AVNKDKPLGA	304	313	3	0	338.198	4	7	3.19525	3.7346	338.634	0.722189	1	0	-0.135155	1.28109	1	1	0.417002		1.54176e+07	1.25885e+07	3.90002e+06	893202	49767.8	26735.8	275356	20256.9	29079.3	2.27905e+06	0	26626.2
AVNKDKPLGAVALKSYEEE	304	322	2	0	1031.05	6	16	6.5604	6.60732	1032.56	1.81509	0.4	0					1.20888		526537	1.47324e+06	1.5015e+06	587275	0	91187.7	0	0	0	94737.1	91550	0	0	0	84804.1	0	0	0	0	114960	0	107410	0
AVNKDKPLGAVALKSYEEE	304	322	3	0	687.7	6	16	6.77917	6.90393	688.207	0.305741	0.2	0					0.136317		6.36928e+06	8.44199e+06	5.98712e+06	4.0048e+06	595004	381066	0	0	159317	0	0	0	0	0	0	0	0	0	0	0	68739.6	0	0
VNKDKPLGA	305	313	1	0	941.541	4	6	3.06862	3.38455	942.138	0.0517198	1	0	-0.61223	0.439596	-1	1	0.285667		8.46705e+06	6.52869e+06	1.45351e+06	0	0	0	0	54909.9	0	0	0
VNKDKPLGA	305	313	2	0	471.274	4	6	2.79943	4.24273	472.126	1.15824	0.6	0					1.66467		2.42573e+08	2.00709e+08	1.03873e+08	4.01648e+07	1.01983e+07	780639	388010	0	346257	2303.09	5.26541e+07
VNKDKPLGAVALKSYEEE	305	322	2	0	995.528	6	15	6.79477	6.87275	996.286	0.343033	0.2	0					0.379592		6.59083e+06	5.51046e+06	4.64792e+06	1.67147e+06	720987	0	0	0	0	0	0	0	398954	0	0	0	138963	0	0	0	0	0
VALKSY	314	319	2	0	340.703	4	4	4.41522	4.91657	341.283	0.748079	0.4	0					0.396911		3.91515e+06	1.59826e+07	4.41194e+06	362020	0	262134	0	279946	0
VALKSYE	314	320	1	0	809.44	4	5	4.82232	5.04195	811.681	1.7575	0.4	0					0.621548		0	1.53035e+06	1.78763e+07	5.89237e+06	471868	150707	0	57767.6	0	0
VALKSYE	314	320	2	0	405.224	4	5	4.69698	5.27713	406.029	1.12688	0.4	0					0.184101		2.87952e+07	3.06667e+08	2.01399e+08	6.388e+07	2.02845e+07	2.18035e+06	1.18052e+06	0	20534.1	189604
VALKSYEEE	314	322	1	0	1067.53	4	7	4.7753	5.27713	1069.23	1.08491	1	0	0.126301	1.13978	1	-2	0.139779		1.02792e+08	3.37293e+08	2.63057e+08	1.24371e+08	4.77858e+07	1.28408e+07	2.81912e+06	237305	218296	387816	102533	92650.1
VALKSYEEE	314	322	2	0	534.266	4	7	4.7753	5.29282	535.121	1.08555	1	0	0.126765	1.19885	1	-2	0.0437736		8.20576e+08	2.50836e+09	1.96161e+09	9.24144e+08	3.52988e+08	1.199e+08	1.90251e+06	178071	70911.3	8.10852e+06	8.25096e+06	3.25566e+06
VALKSYEEEL	314	323	1	0	1180.61	5	8	7.45808	7.92645	1182.37	1.06221	0.4	0					0.505306		1.78229e+07	9.00852e+07	7.42614e+07	3.51941e+07	1.04053e+07	521113	241323	229618	668813	0	0	178104	449847	0
VALKSYEEEL	314	323	2	0	590.808	5	8	7.42687	8.0044	591.76	1.20274	1	0	0.10287	1.4249	1	0	0.113423		3.90307e+08	1.33518e+09	1.14216e+09	5.6101e+08	2.44869e+08	9.36533e+07	4.14988e+07	700899	3.4067e+06	526368	2.58177e+06	1.38631e+07	373936	4.12883e+06
VALKSYEEELAKDPRIAA	314	331	2	0	1002.04	6	15					-1
VALKSYEEELAKDPRIAATM	314	333	3	0	745.728	7	17					0
VALKSYEEELAKDPRIAATME	314	334	3	0	788.742	7	18	8.23837	8.47223	790.176	2.84217	0.6	0					0.581832		3.60401e+06	2.77332e+07	8.27041e+07	1.0587e+08	1.03126e+08	7.39248e+07	4.29917e+07	2.297e+07	9.266e+06	4.16344e+06	1.89127e+06	695310	0	439650	526336	125934	0	149101	1.09855e+06	2.23901e+06	3.65433e+06	1.45534e+06	340895	2.76437e+06	0	155617
VALKSYEEELAKDPRIAATMENAQKGEIM	314	342	3	0	1079.22	8	26					-1
VALKSYEEELAKDPRIAATMENAQKGEIMPNIPQMSA	314	350	5	0	815.613	9	32	9.6179	9.68037	817.344	6.05899	1	0	0.299656	-0.515077		-3	0.232812		19320.5	128688	3981.64	105008	972440	2.56939e+06	4.27967e+06	6.16391e+06	5.51495e+06	4.68142e+06	3.75419e+06	2.35228e+06	1.10098e+06	551098	282192	142124	0	0	0	70555.7	128415	0	0	0	101965	0	0	0	0	223504
KSYEEE	317	322	1	0	784.336	4	4	2.57803	3.21105	785.101	0.317807	1	0	-0.25483	1.63388	1	1	0.51814		4.2788e+07	3.12791e+07	1.20968e+07	2.79306e+06	370327	45261	95009.5	92505.7	210273
KSYEEE	317	322	2	0	392.672	4	4	2.57803	3.14783	393.05	0.309425	1	0	-0.265403	1.39578	1	1	0.0897596		9.4258e+07	7.13269e+07	2.66965e+07	7.6337e+06	377539	292441	0	113061	0
KSYEEEL	317	323	2	0	449.214	4	5	5.79518	6.40398	449.721	0.494263	0.6	0					0.16191		1.69462e+08	1.32094e+08	5.61644e+07	1.89578e+07	1.1575e+06	785670	249820	0	1.02664e+07	0
KSYEEELAKDPRIAA	317	331	3	0	573.969	6	12					-1
KSYEEELAKDPRIAATME	317	334	3	0	694.345	6	15					-1
KSYEEELAKDPRIAATMENAQKGEIMPNIPQMSA	317	350	4	0	948.467	9	29					-1
YEEELAKDPRIAATME	319	334	2	0	933.451	6	13					0
YEEELAKDPRIAATME	319	334	3	0	622.636	6	13					0
EELAKDPRIAATME	321	334	2	0	787.398	6	11	5.88868	5.95105	788.698	1.62278	0.6	0					0.490141		380896	2.13812e+06	2.19893e+06	1.5165e+06	417349	0	286014	0	186538	0	0	0	0	0	217631	0	0	0
EELAKDPRIAATME	321	334	3	0	525.268	6	11					-1
EELAKDPRIAATMENAQKGEIMPNIPQMSA	321	350	3	0	1095.21	8	25	8.72142	8.95558	1097.52	4.81991	0.6	1					0.286566		0	0	5.68191e+06	1.49463e+07	7.51141e+06	2.6409e+07	2.65046e+07	1.80255e+07	2.461e+07	2.08357e+07	1.16084e+07	8.92503e+06	2.07651e+06	810206	374351	135426	0	134129	0	0	0	0	361966	0	130646	155097	0	0	0	6616.25
ELAKDPRIAATME	322	334	2	0	722.877	5	10					0
LAKDPRIAA	323	331	2	0	477.79	4	6	3.78243	4.22698	478.66	1.18424	1	0	0.340177	0.924026	1	1	0.0411512		6.20372e+07	1.69319e+08	1.55258e+08	7.41047e+07	2.92363e+07	7.69891e+06	1.04853e+06	115869	25537.1	5552.53	0
LAKDPRIAA	323	331	3	0	318.863	4	6	3.81425	4.2899	319.414	1.09775	1	0	0.26744	1.04116	1	1	0.0603247		1.78991e+07	5.03721e+07	4.42445e+07	2.21303e+07	5.69775e+06	482727	0	258942	0	0	25068.2
LAKDPRIAAT	323	332	2	0	528.314	4	7	3.353	3.97318	529.213	1.1876	1	0	0.200321	1.58554		1	0.105816		1.43121e+07	4.46517e+07	4.42645e+07	2.28546e+07	8.35094e+06	1.35429e+06	57760.9	0	28121.4	0	120499	0
LAKDPRIAATM	323	333	2	0	593.834	5	8	5.24572	5.4494	594.944	1.45751	1	0	0.263558	0.0168103	1	1	0.129305		4.0633e+07	1.12657e+08	1.0675e+08	6.41677e+07	2.71873e+07	3.65729e+07	2.3975e+06	5.06987e+06	204601	634652	0	592231	167181	160929
LAKDPRIAATM	323	333	3	0	396.225	5	8	5.26143	5.33997	396.9	1.2625	1	0	0.140561	-0.454563	1	1	0.131029		2.90597e+06	7.81675e+06	8.11572e+06	4.42556e+06	1.38628e+06	279165	56669.1	0	0	768880	0	0	40781.1	0
LAKDPRIAATME	323	334	2	0	658.356	5	9	5.07328	5.6362	659.376	1.21047	0.6	0					0.0505416		3.00822e+08	8.242e+08	8.26316e+08	5.07998e+08	2.28203e+08	9.16277e+07	2.87816e+07	1.36457e+07	6.25326e+06	6.06976e+06	1.38114e+06	123716	824998	75027.7	25696.2
LAKDPRIAATME	323	334	3	0	439.239	5	9	5.08893	5.6362	439.893	1.12852	1	0	-0.0230288	1.3109	1	1	0.099256		8.8489e+07	2.54164e+08	2.50091e+08	1.45131e+08	6.18917e+07	2.22445e+07	1.13e+07	1.27228e+06	453607	126450	0	0	115191	0	0
LAKDPRIAATMENAQKGEIM	323	342	2	0	1094.07	7	17	7.25168	7.94203	1098.19	6.83193	0.6	0					1.1476		665668	6.2034e+06	1.84229e+07	3.02443e+07	3.17175e+07	8.36463e+07	2.06298e+08	3.60825e+08	3.86354e+08	3.00482e+08	1.81084e+08	8.274e+07	3.00165e+07	1.13111e+07	4.24227e+06	1.45532e+07	2.52464e+07	2.41886e+07	1.36931e+07	3.94637e+06	842706	274622	6960.19	12923.5	110143
LAKDPRIAATMENAQKGEIM	323	342	3	0	729.714	7	17	7.36443	7.91083	732.416	6.70138	0.6	0					0.0966882		2.6504e+06	3.81578e+07	9.55666e+07	1.30129e+08	1.69076e+08	5.46149e+08	1.59165e+09	2.68964e+09	3.19854e+09	2.45718e+09	1.50396e+09	8.25728e+08	3.17696e+08	1.21904e+08	6.78064e+07	2.77677e+07	1.64404e+07	1.09418e+07	3.95496e+06	387791	638200	237746	29173.9	116680	211777
LAKDPRIAATMENAQKGEIMPNIPQM	323	348	3	0	956.491	8	21	8.5345	8.95558	958.067	2.84223	0.4	0					0.226944		4.55243e+07	409689	2.95802e+07	1.13412e+08	8.68847e+07	9.16659e+07	8.72734e+07	4.55106e+07	2.24993e+07	1.44344e+07	5.68573e+06	2.48656e+06	2.3431e+06	0	976842	790754	167260	174582	115584	0	247101	1.11285e+06	221119	389344	668618	115697	215002	451607	202461	810593
LAKDPRIAATMENAQKGEIMPNIPQM	323	348	4	0	717.62	8	21					-1
LAKDPRIAATMENAQKGEIMPNIPQMSA	323	350	2	0	1513.27	8	23	8.25398	8.5345	1516.32	4.13062	0.6	0					0.350227		910027	2.45724e+06	2.12308e+06	1.7501e+07	2.93333e+07	4.23599e+07	4.44318e+07	4.05222e+07	2.54237e+07	1.45209e+07	5.83304e+06	2.83757e+06	0	555315	218314	0	0	0	0	0	0	348025	252699	224470	0	0	0	0	0	0
LAKDPRIAATMENAQKGEIMPNIPQMSA	323	350	3	0	1009.18	8	23	8.20717	8.45667	1011.33	4.49218	0.6	0					0.131297		2.05223e+07	5.97768e+07	1.54468e+08	3.24225e+08	5.5213e+08	7.30882e+08	7.85424e+08	6.82545e+08	5.08291e+08	3.39669e+08	2.05985e+08	1.22298e+08	7.26392e+07	5.15934e+07	3.31693e+07	2.45245e+07	1.6876e+07	1.05217e+07	8.0661e+06	3.16216e+06	1.44341e+06	466979	511449	0	150409	0	121379	0	0	0
LAKDPRIAATMENAQKGEIMPNIPQMSA	323	350	4	0	757.137	8	23	8.3008	8.7682	758.652	4.0877	0.6	0					0.140412		5.70251e+06	3.32828e+07	7.83391e+07	1.54133e+08	2.15584e+08	2.64213e+08	2.74599e+08	2.30648e+08	1.59429e+08	9.66197e+07	5.46245e+07	3.17265e+07	1.54827e+07	7.23047e+06	4.52849e+06	4.08996e+06	2.00392e+06	1.6539e+06	1.74018e+06	3.77514e+06	1.79037e+06	2.2411e+06	540104	804736	779448	805103	1.7168e+06	726720	901035	335843
LAKDPRIAATMENAQKGEIMPNIPQMSAF	323	351	3	0	1058.2	8	24	9.57095	10.3245	1060.58	5.04736	0.6	0					0.0666724		770894	2.40933e+07	1.10415e+08	3.58953e+08	7.86508e+08	1.22252e+09	1.45599e+09	1.3908e+09	1.08156e+09	7.55427e+08	4.88011e+08	2.84827e+08	1.68097e+08	1.10055e+08	6.64984e+07	4.61889e+07	3.25511e+07	1.9465e+07	1.02959e+07	6.47426e+06	1.84632e+06	720166	820398	300161	269303	2.47838e+06	3.41108e+06	7.97518e+06	1.24777e+07	7.7323e+06
LAKDPRIAATMENAQKGEIMPNIPQMSAF	323	351	4	0	793.904	8	24					-1
AKDPRIAAT	324	332	2	0	471.772	4	6	2.76777	3.68667	472.22	0.35883	0.6	0					0.215608		9.42544e+07	1.00255e+08	3.9297e+07	1.11401e+07	844155	713249	0	114650	0	47821.2	0
AKDPRIAATM	324	333	2	0	537.292	5	7	4.7753	5.01065	538.003	0.734607	0.6	0					0.124464		6.16099e+07	1.04336e+08	6.66248e+07	2.9031e+07	1.17673e+07	2.52804e+06	902535	245361	113955	58543.7	0	0	0
AKDPRIAATME	324	334	2	0	601.814	5	8	4.47783	5.07328	602.694	1.00284	1	0	-0.0232114	1.49238	1	-1	0.29571		4.10508e+08	5.55232e+08	3.74908e+08	1.76778e+08	6.35516e+07	2.27164e+07	1.08273e+07	1.75465e+07	2.78622e+07	2.33048e+07	9.64348e+06	2.6498e+06	1.3278e+06	1.05318e+06
AKDPRIAATME	324	334	3	0	401.545	5	8	4.49348	4.71267	402.031	0.699809	1	0	-0.214341	0.0751905	1	-1	0.107125		4.15709e+07	5.41896e+07	4.23128e+07	1.68582e+07	6.06434e+06	1.79795e+06	299045	79694.4	795413	276679	128020	387152	0	0
AKDPRIAATMENAQKGEIM	324	342	2	0	1037.52	7	16					0
AKDPRIAATMENAQKGEIM	324	342	3	0	692.019	7	16	6.98532	7.42687	693.034	1.71227	0.6	0					0.331073		9.4996e+06	5.37141e+07	8.73355e+07	8.37882e+07	5.63413e+07	3.10744e+07	1.31763e+07	6.65609e+06	696623	266676	1.97955e+06	1.15188e+06	882998	415487	0	0	247752	0	0	305247	67745.6	2477.66	17477.3	43055.1
AKDPRIAATMENAQKGEIMPNIPQM	324	348	3	0	918.796	8	20					0
AKDPRIAATMENAQKGEIMPNIPQMSA	324	350	2	0	1456.72	8	22	8.06682	8.2852	1459.72	4.09411	1	0	0.283269	0.0721773	-3	-1	0.333049		0	0	602835	5.11088e+06	1.63994e+07	2.23137e+07	2.24112e+07	1.36674e+07	9.69866e+06	2.73298e+06	2.36389e+06	0	419111	259064	1.30144e+06	213560	243398	0	0	0	0	0	0	0	0	0	0	0	0	0
AKDPRIAATMENAQKGEIMPNIPQMSA	324	350	3	0	971.486	8	22	8.89307	9.21417	978.648	19.588	1	0	3.83684	0.459056	-1	-15	0.0890485		1.04824e+06	530692	518529	1.9072e+06	3.3455e+06	4.4379e+06	4.75668e+06	3.01565e+06	1.29045e+06	2.12941e+06	861808	130177	880893	639544	216598	1.46816e+06	133106	1.66514e+07	1.40287e+08	4.36581e+08	8.58932e+08	1.15177e+09	1.13353e+09	8.64979e+08	4.89811e+08	4.22521e+07	308237	311305	977903	1.13905e+06
AKDPRIAATMENAQKGEIMPNIPQMSA	324	350	4	0	728.866	8	22	8.89307	9.08932	734.188	19.3911	0.6	0					0.0547671		84460	92899.3	2.35423e+06	211093	461046	1.22883e+06	1.8572e+06	1.08758e+06	1.25041e+06	478206	737471	398678	130067	5700.8	2.35753e+06	0	0	1.03983e+07	9.13435e+07	2.89862e+08	5.67714e+08	7.78748e+08	7.62563e+08	5.5238e+08	9.8629e+07	3.56185e+06	150685	185840	262360	0
AKDPRIAATMENAQKGEIMPNIPQMSAF	324	351	2	0	1530.26	8	23	9.50852	9.75847	1533.49	4.45193	1	0	0.320943	0.191072	1	-2	0.512967		0	0	616175	8.42083e+06	1.93384e+07	2.80623e+07	2.90776e+07	2.67915e+07	1.42932e+07	5.66579e+06	1.42855e+06	1.81835e+06	0	704867	278054	702408	499729	1.83885e+06	212584	472982	0	0	0	214081	0	461925	0	0	0	206935
AKDPRIAATMENAQKGEIMPNIPQMSAF	324	351	3	0	1020.51	8	23	9.38377	10.1517	1022.59	4.22728	0.6	0					0.0979927		3.42691e+06	2.00788e+07	1.27787e+08	5.0813e+08	6.79956e+08	8.88903e+08	9.5908e+08	7.55381e+08	5.53487e+08	3.5253e+08	1.96946e+08	1.14016e+08	6.577e+07	3.75408e+07	2.40658e+07	1.883e+07	7.70106e+06	2.51653e+06	3.60828e+06	329618	115025	1.28088e+06	214501	262480	398998	15252.1	0	418017	54608.1	62418.5
AKDPRIAATMENAQKGEIMPNIPQMSAF	324	351	4	0	765.633	8	23					0
TMENAQKGEIM	332	342	2	0	626.289	5	9	5.21433	5.38695	627.19	0.955974	0.4	0					0.522583		588440	4.25654e+06	3.02098e+06	1.05894e+06	175032	0	125365	0	172530	0	0	0	0	0	45754.8
TMENAQKGEIMPNIPQMSA	332	350	2	0	1045.49	7	15	7.72332	8.2852	1052.78	13.1672	1	1	3.7735	1.36596	1	-12	2.84363		1.24328e+07	717197	3.29633e+07	3.53092e+07	5.38313e+07	4.33103e+07	2.92986e+07	1.56817e+07	6.52096e+06	1.3604e+06	1.39699e+06	396200	1.60064e+07	463623	2.25796e+07	1.12406e+08	1.67918e+08	2.77845e+08	1.93923e+08	1.15874e+08	3.89082e+07	6.33428e+06	1.28807e+06
TMENAQKGEIMPNIPQMSA	332	350	3	0	697.329	7	15	7.92645	8.55007	703.049	15.7463	1	0	4.64108	1.59847	1	-12	0.0909525		110167	0	104235	122159	128542	0	0	178765	0	204178	239211	390880	294396	230531	4.63428e+07	2.09391e+08	4.56418e+08	5.02159e+08	3.54529e+08	2.01951e+08	8.98448e+07	2.47218e+07	7.24195e+06
TMENAQKGEIMPNIPQMSAF	332	351	2	0	1119.02	7	16	9.74285	10.1831	1121.54	3.50251	1	0	0.448826	0.907955	-1	-1	0.140398		0	2.7164e+06	3.12678e+07	8.22696e+07	1.22012e+08	1.21607e+08	9.43566e+07	5.66246e+07	2.9402e+07	1.09487e+07	3.0257e+06	2.00907e+06	105274	329194	263169	221457	128388	336713	124669	112550	98029.7	455283	4963.11	79085.8
TMENAQKGEIMPNIPQMSAF	332	351	3	0	746.351	7	16	9.3526	9.43053	750.871	12.0374	0.4	1					0.165065		0	0	108203	131454	0	10980.2	126259	0	343024	1.34656e+07	7.85578e+06	3.4727e+07	4.32715e+07	3.87379e+07	2.90788e+07	1.8938e+07	1.75273e+07	8.95118e+06	5.49455e+06	2.22957e+06	1.05776e+06	1.33422e+07	0	26121
MENAQKGEIMPNIPQMSA	333	350	2	0	994.966	7	14	7.69212	7.84838	997.182	3.07317	1	0	0.451882	-0.161783		-5	0.284157		7580.06	0	1.2934e+06	7.17641e+06	9.25091e+06	7.98099e+06	3.87815e+06	584084	0	0	0	176879	0	140193	0	0	0	0	0	0	0	150127
ENAQKGEIMPNIPQMSA	334	350	2	0	929.445	6	13	7.39565	7.70772	931.837	3.57656	0.6	0					0.200687		449054	317735	2.01732e+07	4.62599e+07	5.79252e+07	4.85633e+07	3.35679e+07	1.41632e+07	7.2338e+06	926904	3.72054e+06	135500	1.06489e+06	190638	407863	0	240031	116086	2.69133e+06	0
ENAQKGEIMPNIPQMSAF	334	351	2	0	1002.98	7	14	9.49292	9.86793	1005.63	3.98897	1	0	0.781945	0.662131		0	0.451799		0	7.46105e+06	5.73666e+07	1.31489e+08	1.82737e+08	1.76663e+08	1.26947e+08	8.41162e+07	3.55023e+07	2.80095e+07	3.58648e+06	5.40691e+06	374338	1.05247e+06	111880	3.68473e+06	133308	5.65523e+06	5.58706e+06	6.43069e+06	3.00308e+06	368785
NAQKGEIM	335	342	2	0	445.724	5	6	4.05262	4.93225	447.963	3.90463	1	1	2.62791	2.56275		-1	0.48374		5.96929e+07	2.36121e+08	2.77053e+08	1.7583e+08	1.25524e+08	2.52454e+08	4.45697e+08	2.68404e+08	1.04005e+08	3.05182e+07	6.22916e+06	4.97291e+06
NAQKGEIMPNIPQMSA	335	350	2	0	864.924	6	12	7.33322	7.55172	867.419	3.85335	0.6	0					0.187126		3.30046e+06	9.73919e+06	6.95255e+07	1.54836e+08	1.95649e+08	1.65032e+08	1.03003e+08	5.65368e+07	2.71117e+07	1.08696e+07	2.1728e+06	518257	262483	729311	0	3.57913e+06	9.50394e+06	6.46891e+06	1.26018e+07
NAQKGEIMPNIPQMSA	335	350	3	0	576.952	6	12					0
PNIPQMSA	343	350	1	0	857.419	4	5	5.49617	5.91987	860.052	2.07179	1	0	1.43503	0.845495	1	-2	0.866442		1.07284e+06	1.90307e+07	4.9269e+07	4.79378e+07	2.2406e+07	1.53429e+06	446800	917718	692143	419396
PNIPQMSA	343	350	2	0	429.213	4	5					-1
PNIPQMSAF	343	351	2	0	502.747	5	6	8.6435	9.00255	504.14	2.11296	0.6	0					0.316474		598091	1.32432e+07	2.62635e+07	2.37883e+07	1.06901e+07	1.51341e+06	0	117653	0	2.76212e+06	0	737579
FWYAVRT	351	357	2	0	471.745	4	5	8.23837	8.92432	472.286	0.485256	1	0	-0.166028	1.83325		1	0.0692981		1.22182e+09	1.14751e+09	5.2586e+08	1.84656e+08	7.5909e+07	3.83592e+07	1.18555e+07	676656	365467	1.59564e+07
FWYAVRTAV	351	359	2	0	556.798	5	7					-1
FWYAVRTAVINA	351	362	2	0	705.88	5	10	9.47732	9.96243	706.562	0.487679	0.6	0					0.270155		1.40097e+08	1.53513e+08	8.06259e+07	3.05257e+07	7.08748e+06	2.77187e+06	1.82776e+06	2.20568e+06	1.38767e+06	854192	427124	120488	382840	3.20458e+06	1.94743e+06	506905
FWYAVRTAVINAASGRQTVDE	351	371	2	0	1177.6	6	19	9.85228	10.2932	1180.81	5.03448	0.6	1					0.410796		638509	11181.5	1.14197e+07	4.11002e+07	8.35083e+07	9.50614e+07	9.03739e+07	6.49613e+07	5.49059e+07	4.4002e+07	3.01446e+07	1.5173e+07	9.27025e+06	7.35195e+06	1.06152e+06	1.19704e+06	318491	132972	16095.5	0	666477	0	285736	0	360217	90417.8
FWYAVRTAVINAASGRQTVDE	351	371	3	0	785.401	6	19	10.5761	10.8474	789.177	9.9337	0.6	0					0.0924275		0	0	35225.9	55304.1	535582	707598	0	1.0212e+06	3.29261e+07	1.38103e+08	3.1246e+08	4.41535e+08	3.97144e+08	1.85625e+08	1.80924e+07	2.02077e+07	9.38614e+06	7.97465e+06	5.2582e+06	1.64592e+06	1.28979e+06	3.59174e+06	382514	1.66534e+06	465419	202764
FWYAVRTAVINAASGRQTVDEALKDAQTGTD	351	381	3	0	1118.9	8	29	10.811	11.3309	1122.19	7.90661	1	0	0.719959	1.20795	1	-2	0.199931		0	75149	296311	3.39567e+06	2.10545e+07	7.05627e+07	1.49433e+08	2.45641e+08	3.55878e+08	3.947e+08	3.79828e+08	3.2623e+08	2.18221e+08	1.46082e+08	9.35621e+07	4.65452e+07	2.77581e+07	2.22326e+07	1.20252e+07	8.30733e+06	6.1293e+06	3.33897e+06	2.02044e+06	1.37946e+06	0	44588.6	32787.1	0	135494	0
FWYAVRTAVINAASGRQTVDEALKDAQTGTD	351	381	4	0	839.423	8	29	11.0296	11.0952	842.152	8.9483	0.4	1					0.0399041		127223	2328.63	65195	545929	1.84348e+06	5.90718e+06	1.14406e+07	1.77642e+07	2.70018e+07	2.66925e+07	2.40337e+07	1.78407e+07	3.22458e+07	8.06221e+06	4.66333e+06	1.68335e+06	3.10433e+07	292926	572390	245881	4.5623e+06	173683	84446.6	80410.2	1.18543e+06	5609.72	0	0	576767	0
WYAVRT	352	357	1	0	795.415	4	4	6.34137	6.90393	796.307	0.402562	1	0	-0.147916	1.36853	1	1	0.283176		2.31524e+08	2.06405e+08	8.62602e+07	2.78341e+07	6.75542e+06	178399	898404	112942	181556
WYAVRT	352	357	2	0	398.211	4	4	6.35702	6.98532	398.683	0.454295	1	0	-0.0826595	1.61611	1	1	0.11307		8.30737e+08	7.80675e+08	2.98881e+08	9.6172e+07	4.29132e+07	1.78304e+07	2.21141e+06	574169	252485
WYAVRTAVINA	352	362	1	0	1263.68	5	9	7.89523	7.91083	1264.73	0.275878	0.3	0					3.16017		1.46684e+06	1.2785e+06	719611	0	0	0	179322	0	0	0	0	0	0	0	0
WYAVRTAVINA	352	362	2	0	632.346	5	9	7.78585	8.34762	633.051	0.641588	1	0	-0.296025	1.36552	1	1	0.930759		3.02334e+08	3.62789e+08	1.60969e+08	7.13454e+07	1.89281e+07	1.04516e+07	8.62099e+06	6.89873e+06	1.53508e+07	3.6681e+06	4.73592e+06	1.38159e+06	558230	252519	438865
WYAVRTAVINAASGRQ	352	367	2	0	881.971	6	14					-1
WYAVRTAVINAASGRQTVD	352	370	2	0	1039.54	6	17					-1
WYAVRTAVINAASGRQTVD	352	370	3	0	693.364	6	17	7.89523	7.97322	695.202	4.29323	0.6	0					0.240348		208463	0	559044	2.22688e+06	5.0025e+06	5.89364e+06	4.53009e+06	3.55277e+06	1.18594e+06	557575	0	125603	108413	0	0	359115	0	0	123895	0	0	0	0	0
WYAVRTAVINAASGRQTVDE	352	371	2	0	1104.06	6	18	7.81713	8.36322	1106.81	4.19894	0.6	0					0.279173		159960	3.25414e+06	4.19744e+07	1.40183e+08	2.26318e+08	2.65432e+08	2.274e+08	1.51706e+08	7.89036e+07	3.89393e+07	1.89955e+07	1.24376e+07	6.43305e+06	3.97283e+06	362839	941997	355596	375598	0	351284	0	0	0	1.03009e+06	0
WYAVRTAVINAASGRQTVDE	352	371	3	0	736.378	6	18	7.81713	8.1292	738.227	4.25793	0.6	0					0.146867		902045	9.57071e+06	5.92448e+07	1.73726e+08	2.96598e+08	3.22808e+08	2.77281e+08	1.8446e+08	1.02593e+08	5.35099e+07	2.98691e+07	1.90608e+07	1.34716e+07	9.36049e+06	4.14739e+06	2.21961e+06	195457	118406	371205	129053	135495	165212	108860	0	280700
WYAVRTAVINAASGRQTVDEAL	352	373	2	0	1196.12	6	20					0
WYAVRTAVINAASGRQTVDEAL	352	373	3	0	797.752	6	20					-1
WYAVRTAVINAASGRQTVDEALKDAQTGTD	352	381	3	0	1069.87	7	28	9.39933	10.691	1073.32	8.48764	0.6	0					0.235325		1.83526e+06	6.16277e+06	3.11002e+07	5.3271e+07	1.42454e+08	3.52997e+08	6.81081e+08	1.17027e+09	1.66607e+09	2.04174e+09	2.22028e+09	2.10432e+09	1.73043e+09	1.24242e+09	8.26408e+08	4.92672e+08	2.69588e+08	1.61568e+08	6.69745e+07	3.62642e+07	3.15715e+07	1.48447e+07	8.99526e+06	7.88786e+06	817292	672880	592232	87690.7	0	298173
WYAVRTAVINAASGRQTVDEALKDAQTGTD	352	381	4	0	802.656	7	28	9.39933	9.77408	805.101	7.9242	0.6	0					0.242702		1.03139e+06	610674	0	1.26351e+06	2.15619e+07	3.6552e+07	9.43467e+07	1.72251e+08	2.31686e+08	2.47176e+08	2.29542e+08	2.20038e+08	1.26133e+08	7.82529e+07	4.68288e+07	3.81585e+07	1.63831e+07	1.04464e+07	7.4839e+06	5.73335e+06	4.20437e+06	2.39766e+06	727171	1.37489e+06	127837	435159	83729.6	608164	79785.6	273990
WYAVRTAVINAASGRQTVDEALKDAQTGTDYDIPTTENL	352	390	3	0	1418.7	9	36	10.199	10.6388	1424.01	13.4231	1	0	1.22566	0.90626	1	-1	0.203708		0	0	0	0	0	129772	0	0	422208	4.34469e+06	1.16407e+07	2.94275e+07	5.23427e+07	7.4626e+07	9.08893e+07	1.06214e+08	9.5497e+07	8.30176e+07	6.81284e+07	4.42172e+07	2.95778e+07	1.85859e+07	9.59646e+06	5.45277e+06	3.39017e+06	363578	151048	830521	12865.7	0
WYAVRTAVINAASGRQTVDEALKDAQTGTDYDIPTTENL	352	390	4	0	1064.28	9	36	10.2147	10.3245	1068.18	13.1086	1	0	1.18158	-0.336861	1	-1	0.057989		0	3.11486e+06	0	2.86436e+06	0	2.70317e+06	0	347887	359913	1.97426e+06	5.40693e+06	1.09299e+07	1.77936e+07	2.46042e+07	3.27891e+07	3.54248e+07	3.45052e+07	2.68547e+07	2.72471e+07	1.70774e+07	1.35032e+07	8.16944e+06	5.36904e+06	2.77387e+06	1.86618e+06	1.24257e+06	138043	0	254889	165532
YAVRTAVINA	353	362	1	0	1077.61	4	8	5.4806	5.74845	1078.39	0.150615	1	0	-0.560728	0.258492	1	0	0.478179		1.16476e+07	1.46616e+07	2.99463e+06	529410	149387	0	0	91004.7	0	0	0	0	0
YAVRTAVINA	353	362	2	0	539.306	4	8	5.40258	6.01343	539.803	0.360192	1	0	-0.428544	1.55039	1	0	0.0976348		1.84334e+08	1.81899e+08	8.6374e+07	2.95705e+07	4.21724e+06	1.7009e+06	795571	677963	262592	0	0	0	384978
YAVRTAVINAASGRQ	353	367	3	0	526.29	5	13					-1
YAVRTAVINAASGRQTVD	353	370	2	0	946.503	6	16					-1
YAVRTAVINAASGRQTVD	353	370	3	0	631.338	6	16	6.37268	6.40398	632.967	3.80026	1	0	0.542724	-0.632465	1	-1	0.137027		59467.2	0	546573	788786	1.64349e+06	1.92483e+06	964982	735724	153633	0	87619	0	0	0	0	0	81719.4	0	0	0	0	0	0
YAVRTAVINAASGRQTVDE	353	371	2	0	1011.02	6	17	6.18508	7.07925	1013.76	4.31775	0.6	0					0.144774		699993	1.7048e+07	8.55574e+07	2.50636e+08	3.99339e+08	4.68884e+08	4.16694e+08	2.97272e+08	1.62921e+08	7.12603e+07	3.45559e+07	1.77111e+07	9.89529e+06	7.27139e+06	1.36986e+06	980188	128445	127074	0	250395	20709.6	660366	368579	434945
YAVRTAVINAASGRQTVDE	353	371	3	0	674.352	6	17	6.20068	6.40398	676.181	4.33077	0.6	0					0.103602		14926.1	5.12472e+06	3.09469e+07	8.67132e+07	1.36842e+08	1.59831e+08	1.24433e+08	8.17375e+07	4.78028e+07	2.58766e+07	1.41161e+07	9.08139e+06	6.28413e+06	3.62098e+06	2.20769e+06	159359	452178	155048	113400	0	0	15291.2	0	188958
YAVRTAVINAASGRQTVDEA	353	372	3	0	698.031	6	18	6.65423	7.15763	699.99	4.67829	0.6	0					0.0798829		236091	3.38459e+06	1.60228e+07	5.57547e+07	1.19566e+08	1.62069e+08	1.65947e+08	1.50241e+08	9.16881e+07	3.77258e+07	1.40861e+07	1.93721e+06	283454	265294	145876	0	709199	67148.9	91996.1	58127.6	5564.94	88168.4	42178.1	0	0
YAVRTAVINAASGRQTVDEAL	353	373	2	0	1103.08	6	19					0
YAVRTAVINAASGRQTVDEAL	353	373	3	0	735.726	6	19	7.56732	7.81713	740.874	14.1744	0.6	1					0.855546		107059	298241	2.63696e+06	1.15748e+07	2.14538e+07	2.67314e+07	2.16701e+07	1.45485e+07	5.65714e+06	1.83176e+06	262315	399472	540490	131009	1.09916e+06	189707	1.50731e+06	7.92898e+06	3.27563e+07	5.87449e+07	6.16884e+07	4.67805e+07	2.34253e+07	8.27693e+06	819719	0
YAVRTAVINAASGRQTVDEALKD	353	375	3	0	816.766	6	21					-1
YAVRTAVINAASGRQTVDEALKDAQTGTD	353	381	2	0	1511.27	7	27	8.25398	8.51893	1516.25	8.24518	0.6	0					0.413012		356665	279619	1.35241e+06	1.5137e+06	910027	2.84948e+06	2.87935e+06	1.70004e+07	2.92072e+07	4.13843e+07	4.35047e+07	3.97745e+07	2.56057e+07	1.49925e+07	6.76184e+06	2.36037e+06	316282	555315	218314	0	0	0	0	0	0	348025	0	224470	0	0
YAVRTAVINAASGRQTVDEALKDAQTGTD	353	381	3	0	1007.85	7	27					0
YAVRTAVINAASGRQTVDEALKDAQTGTD	353	381	4	0	756.136	7	27	8.78902	8.83062	758.764	8.78609	0.6	0					0.23275		0	0	0	0	0	116530	632108	1.73754e+06	3.09233e+06	3.29334e+06	2.96577e+06	3.13862e+06	1.27277e+06	664318	305323	102421	0	141502	0	0	0	243388	0	105580	0	245109	134395	0	0	201177
YAVRTAVINAASGRQTVDEALKDAQTGTDYDIPTTENL	353	390	3	0	1356.68	9	35	9.36818	9.99918	1361.72	12.789	1	0	1.18799	1.62628	-1	-1	0.347438		4.91392e+06	0	251695	1.7282e+06	0	0	1.0751e+06	42217.2	0	1.08087e+07	2.57111e+07	6.21191e+07	1.09562e+08	1.46507e+08	1.72942e+08	1.80109e+08	1.56021e+08	1.21466e+08	9.2658e+07	5.3997e+07	3.04096e+07	2.20551e+07	6.16659e+06	2.89189e+06	2.53316e+06	618300	676030	1.87736e+06	120145	0
YAVRTAVINAASGRQTVDEALKDAQTGTDYDIPTTENL	353	390	4	0	1017.76	9	35	9.36818	9.36818	1022.52	16.7004	0.4	1					0		0	0	0	0	0	0	0	0	0	0	0	0	0	432838	698413	673024	901357	269796	697013	0	354889	575457	187691	616074	219811	462960	180848	197246	130541	0
AVRTAVINAASGRQTVDE	354	371	3	0	619.997	6	16					-1
VRTAVINAASGRQTVDE	355	371	2	0	893.974	6	15	4.5562	4.65008	896.482	4.00927	0.4	0					0.207304		90950.6	129750	0	3.91231e+06	3.85268e+06	7.58117e+06	3.3862e+06	2.83684e+06	138400	331555	0	142388	0	0	0	89670.2	0	0	0	0	0	0
VRTAVINAASGRQTVDEALKDAQTGTD	355	381	3	0	929.813	7	25	8.7526	8.85663	931.814	4.43273	0.6	0					0.170812		963269	3.1398e+06	9.12304e+06	1.55264e+07	2.38046e+07	3.03881e+07	2.85161e+07	2.28065e+07	1.80415e+07	1.01876e+07	4.18062e+06	1.94453e+06	591390	305010	465969	0	0	166469	0	140503	0	0	0	136354	0	171431	151427	144161	269711	0
AVINAASGRQ	358	367	2	0	493.773	4	8	2.98942	3.22682	495.145	2.19595	0.4	0					0.247382		0	797268	4.14504e+06	4.04304e+06	1.85085e+06	199856	40707.6	0	0	24316.4	0	33168.2	0
AVINAASGRQTVD	358	370	2	0	651.344	5	11	3.8461	4.36823	653.92	4.42259	0.6	0					0.328453		27663.3	765065	1.62264e+07	5.83226e+07	1.14066e+08	1.30664e+08	9.60719e+07	4.85227e+07	1.90326e+07	7.60166e+06	4.80146e+06	5.36103e+06	344712	539686	380713	125460	33265.2
AVINAASGRQTVDE	358	371	1	0	1430.72	5	12	4.0685	4.22698	1435.17	3.64675	1	0	0.877659	-0.153434	1	-1	0.262872		0	0	454080	3.04266e+06	4.89211e+06	4.25129e+06	2.45607e+06	421896	54236.6	0	0	0	0	0	0	0	0	0
AVINAASGRQTVDE	358	371	2	0	715.865	5	12	3.97318	4.52487	718.369	4.2063	1	0	1.11294	1.32754	1	0	0.255194		1.46678e+06	3.4889e+07	1.51636e+08	3.57316e+08	5.33521e+08	5.15156e+08	3.54979e+08	1.92443e+08	8.81932e+07	3.89704e+07	1.73561e+07	1.31753e+07	2.00838e+07	2.22441e+07	1.46071e+07	2.78864e+06	810928	312093
AVINAASGRQTVDEA	358	372	2	0	751.384	5	13	4.52487	5.16727	751.893	0.176385	0.4	0					0.116448		7.28829e+08	2.47887e+06	3.00574e+08	1.79007e+06	9.24184e+07	3.95399e+06	1.97218e+07	778366	2.00533e+06	668771	726033	212710	184170	43466.2	168053	16113.4	252507	285982	158237
AVINAASGRQTVDEAL	358	373	2	0	807.926	5	14	6.70115	7.00095	810.308	3.85035	1	0	0.731986	0.37883		-3	0.205096		114756	973608	7.94362e+06	2.67943e+07	4.12569e+07	4.24506e+07	2.85738e+07	1.25236e+07	6.09163e+06	868944	81938.9	356160	108119	0	16455.7	42570.4	0	0	0	72036.2
AVINAASGRQTVDEALKDAQTGTD	358	381	2	0	1216.11	6	22	7.8015	8.3164	1220.63	7.67953	0.6	0					0.272638		0	675983	185343	2.77396e+06	1.3681e+07	5.37382e+07	1.11985e+08	1.8115e+08	2.22986e+08	2.48246e+08	1.81842e+08	1.46105e+08	8.11933e+07	4.401e+07	1.71721e+07	6.59316e+06	2.6701e+06	4.60413e+06	4.67771e+06	2.61599e+06	1.25073e+06	798929	201133	301155	383482	3.12904e+06	0	0	0
AVINAASGRQTVDEALKDAQTGTDYDIPTTENL	358	390	2	0	1739.35	8	30					-1
AVINAASGRQTVDEALKDAQTGTDYDIPTTENL	358	390	3	0	1159.9	8	30	9.13095	9.63352	1164.9	12.9812	0.6	0					0.161725		176999	0	0	0	157720	854788	0	5.68194e+06	1.00373e+07	2.26618e+07	5.8389e+07	9.69881e+07	1.45936e+08	2.07598e+08	2.31253e+08	2.39189e+08	2.3315e+08	1.67895e+08	1.08476e+08	1.16111e+08	3.99647e+07	1.75871e+07	1.71859e+07	3.27332e+06	164010	262120	734754	179852	0	342823
AVINAASGRQTVDEALKDAQTGTDYDIPTTENL	358	390	4	0	870.18	8	30	9.31808	9.38377	873.821	12.5686	0.6	0					0.296141		0	249143	0	0	0	141030	0	102739	0	146157	570062	1.46934e+06	2.30215e+06	3.55196e+06	3.17484e+06	4.01999e+06	2.76856e+06	2.44164e+06	814331	426597	397343	156891	0	0	0	0	0	0	0	0
INAASGRQTVDE	360	371	2	0	630.813	5	10	2.92622	3.22682	633.015	3.70775	1	0	1.21512	0.381843		1	0.181419		50326.5	78662.6	1.5456e+06	6.94e+06	1.09375e+07	9.22105e+06	4.88729e+06	1.35487e+06	197736	0	0	0	36467.4	0	0	0
INAASGRQTVDEALKDAQTGTD	360	381	2	0	1131.05	6	20					-1
INAASGRQTVDEALKDAQTGTD	360	381	3	0	754.372	6	20					-1
INAASGRQTVDEALKDAQTGTDYDIPTTENL	360	390	3	0	1103.2	8	28	9.39933	9.60217	1106.82	8.95817	0.6	0					0.947058		161262	0	0	0	279468	725176	7.48032e+06	2.00753e+07	2.57391e+07	2.7612e+07	2.509e+07	1.65947e+07	8.07423e+06	6.28201e+06	297107	0	535979	134644	248018	278502	0	123036	201752	140012	0	1.21576e+06	0	123718	2.11658e+06	151101
ASGRQTVDE	363	371	2	0	481.731	4	7	2.4365	2.91042	483.707	3.43141	1	0	1.81771	1.03463		1	0.107527		159343	7.20094e+06	2.76199e+07	5.36699e+07	6.26816e+07	4.70093e+07	2.19635e+07	7.30147e+06	531517	113673	0	120559
ASGRQTVDEAL	363	373	2	0	573.791	5	9	5.57397	5.60508	576.788	5.35592	0.4	0					2.1267		142282	0	0	0	172647	199875	730622	115693	168077	0	0	0	0	127470	0
ASGRQTVDEALKDAQTGTD	363	381	2	0	981.972	6	17	6.52915	7.1106	985.965	6.89604	0.6	0					0.19766		131508	534192	893697	1.12966e+07	4.67085e+07	1.05226e+08	1.73499e+08	2.31306e+08	2.46071e+08	2.12418e+08	1.38551e+08	9.5246e+07	3.61509e+07	1.6907e+07	2.70253e+06	476457	105093	1.33872e+06	149167	1.04046e+06	90542.5	1.16795e+06	491271	439043
ASGRQTVDEALKDAQTGTD	363	381	3	0	654.984	6	17	6.5917	7.09492	657.624	6.83216	0.6	0					0.167256		0	62674.1	1.0207e+06	8.7995e+06	3.24604e+06	6.21327e+07	1.02122e+08	1.10237e+08	1.26637e+08	1.04039e+08	6.06452e+07	3.5655e+07	1.62991e+07	4.39529e+06	1.61979e+06	355556	302999	668211	424239	422442	196701	644882	1.08725e+06	1.04965e+06
ASGRQTVDEALKDAQTGTDYDIPTTENL	363	390	3	0	1003.81	7	25	8.20717	8.78382	1011	19.83	1	0	3.34657	1.42158		-10	0.455906		155727	0	252744	0	0	1.00228e+07	177517	1.28927e+06	3.56768e+07	1.21117e+07	2.61665e+07	8.6948e+07	6.63808e+07	8.45586e+07	1.13742e+08	8.54593e+07	1.05988e+08	2.04809e+08	4.12681e+08	7.51934e+08	1.15028e+09	1.4104e+09	1.43538e+09	1.20585e+09	8.59689e+08	5.57797e+08	3.35117e+08	1.93485e+08	1.13017e+08	7.42646e+07
ALKDAQTGTD	372	381	1	0	1019.5	4	8	2.374	2.91042	1023.37	3.30596	1	0	1.42941	1.27004	1	0	0.165762		753366	1.74038e+07	6.21018e+07	1.15915e+08	1.31664e+08	9.15729e+07	4.28371e+07	1.35415e+07	1.887e+06	59528.5	0	0	0
ALKDAQTGTD	372	381	2	0	510.254	4	8	2.374	2.98942	512.168	3.2643	1	0	1.40313	1.56759	1	0	0.0450985		1.89291e+07	1.25014e+08	3.84749e+08	6.86121e+08	7.44276e+08	5.13308e+08	2.42003e+08	8.77631e+07	2.29729e+07	4.28048e+06	118990	228266	36886.5
ALKDAQTGTDYDIPTTENL	372	390	2	0	1033.5	6	16	7.25168	7.62968	1038.49	8.78597	1	0	2.11502	0.673367	1	-1	0.477948		0	0	1.05093e+06	3.00394e+06	1.26451e+07	3.04752e+07	7.27011e+07	1.15657e+08	1.93775e+08	2.5022e+08	2.65966e+08	2.24833e+08	1.62012e+08	8.49081e+07	5.31967e+07	1.17708e+07	1.02455e+07	1.14492e+06	7.92784e+06	192165	1.07333e+07	7907.2	9.03573e+06
ALKDAQTGTDYDIPTTENL	372	390	3	0	689.336	6	16	6.98532	7.29865	693.01	9.83014	0.6	0					0.0715906		351876	0	60852.9	332681	0	0	168860	70932.1	9.36077e+06	4.98111e+07	8.01908e+07	7.84196e+07	5.33729e+07	2.95455e+07	1.25812e+07	6.13583e+06	696623	171708	1.28712e+06	1.06897e+06	702903	225272	0
LKDAQTGTD	373	381	2	0	474.735	4	7	2.46787	2.83113	478.914	7.83278	0.4	1					0.452236		0	69261.6	398205	882137	1.02017e+06	229357	149146	1.17256e+06	7.9142e+06	1.16088e+07	3.63793e+06	1.16777e+06
KDAQTGTDYDIPTTENL	374	390	2	0	941.439	6	14	7.09492	7.20465	947.025	10.0926	1	0	2.98177	-0.337049		-1	0.228883		75539.8	0	184431	0	407093	1.21895e+06	1.88208e+06	8.63248e+06	1.16013e+07	2.21608e+07	3.43232e+07	4.14598e+07	4.73985e+07	3.03682e+07	1.63988e+07	6.43409e+06	1.72504e+06	224391	81369.6	0	243069
YDIPTTE	382	388	1	0	838.383	4	4	5.12025	5.4806	841.756	2.88142	1	0	2.97901	0.606889		0	0.816217		1.47684e+06	520862	7.56769e+06	1.82808e+07	1.73883e+07	4.87556e+06	611915	325088	237286
YDIPTTEN	382	389	1	0	952.426	4	5	4.65008	5.05765	956.489	3.51299	1	0	2.88941	0.784729	-1	1	0.222129		0	911281	1.33323e+07	3.49841e+07	4.77576e+07	3.54913e+07	1.22732e+07	3.02532e+06	114053	320675
YDIPTTEN	382	389	2	0	476.717	4	5	5.38695	5.4494	479.873	5.76359	0.4	1					0.690696		0	0	0	0	140486	56295.2	0	111579	0	115186
YDIPTTENL	382	390	1	0	1065.51	4	6	7.31762	7.92645	1070.34	4.21153	1	0	2.886	1.54279	1	0	0.138116		2.11462e+06	5.13754e+07	1.99559e+08	5.24743e+08	1.05788e+09	1.28204e+09	8.93422e+08	3.65182e+08	1.07777e+08	2.41218e+07	6.40642e+06
YDIPTTENL	382	390	2	0	533.259	4	6	7.31762	7.91083	535.52	3.90021	1	0	2.62419	1.48397	1	0	0.0590689		1.74208e+07	1.11176e+08	3.73308e+08	8.97288e+08	1.4062e+09	1.45242e+09	9.41763e+08	3.51384e+08	6.46476e+07	1.55652e+07	2.77709e+07
LYFQGHM	390	396	2	0	448.21	5	5					-1
YFQGHM	391	396	1	0	782.329	4	4					0
YFQGHM	391	396	2	0	391.668	4	4	5.6362	6.24753	393.125	2.36579	1	0	2.32857	1.55221	1	1	0.548191		3.90311e+06	3.02327e+07	7.16746e+07	8.23458e+07	4.57296e+07	6.86126e+06	114941	1.46972e+07	0
YFQGHMASM	391	399	1	0	1071.44	5	7	6.82597	6.98532	1076.25	4.03411	1	0	2.25215	-0.15017		1	0.383037		0	0	267819	2.76359e+06	6.46896e+06	8.30796e+06	4.49823e+06	1.21568e+06	6768.1	0	0	0	148723
YFQGHMASMTGGQQMGRGSA	391	410	2	0	1051.45	7	18	6.23192	6.52915	1058.06	11.8013	1	0	2.65241	0.369163	1	1	0.116429		229940	2178.52	0	102590	412518	968339	1.23379e+06	1.48134e+06	5.18445e+06	1.24487e+07	2.62159e+07	4.02448e+07	5.36244e+07	6.73179e+07	6.36025e+07	5.09596e+07	3.39075e+07	1.91853e+07	5.45005e+06	1.53614e+06	0	0	0	85988.9	0	0
YFQGHMASMTGGQQMGRGSA	391	410	3	0	701.305	7	18	6.24753	6.70115	705.642	11.5902	1	0	2.59323	0.958175	1	0	0.098365		280575	107208	1.86549e+06	3.17674e+06	3.47595e+06	6.33242e+06	6.23239e+06	1.04452e+07	1.7427e+07	3.35746e+07	6.3048e+07	9.88269e+07	1.34057e+08	1.49212e+08	1.48324e+08	1.15786e+08	8.07803e+07	4.27565e+07	1.6338e+07	7.66797e+06	1.91511e+06	0	0	0	0	195235
YFQGHMASMTGGQQMGRGSAA	391	411	2	0	1086.97	7	19	6.23192	6.51352	1094.23	13.0528	1	0	2.81065	0.31028	1	1	0.270558		0	0	89255.3	0	97222.7	1.28093e+06	134635	133283	88742.7	2.02191e+06	3.37061e+06	1.11982e+07	1.81265e+07	3.27014e+07	3.55831e+07	3.96235e+07	2.58496e+07	2.18629e+07	7.57863e+06	7.03813e+06	228511	1.10701e+06	1266.36	110105	30716.7	91376.8	0
YFQGHMASMTGGQQMGRGSAA	391	411	3	0	724.984	7	19	6.24753	6.32573	729.764	12.8792	1	0	2.76456	-0.455818	1	1	0.121709		0	148989	109115	200685	429867	1.36137e+06	933498	2.6554e+06	1.57861e+06	3.09638e+06	7.49971e+06	1.12229e+07	1.70515e+07	2.48977e+07	2.62025e+07	2.50513e+07	1.94218e+07	1.35262e+07	8.26946e+06	3.14656e+06	1.55071e+06	461977	1.83513e+06	0	0	5.66126e+06	0
YFQGHMASMTGGQQMGRGSAAL	391	412	2	0	1143.51	7	20	7.31762	7.48932	1151.39	14.2068	1	0	2.92848	-0.103654	1	0	0.340491		0	0	143745	0	0	0	1.01014e+06	216896	20416.9	14340.1	192619	334539	4.28768e+06	1.17662e+07	1.92465e+07	2.14124e+07	2.27009e+07	1.54474e+07	1.22511e+07	2.40707e+06	5.72487e+06	275549	947749	0	136845	0	314613	673837
YFQGHMASMTGGQQMGRGSAAL	391	412	3	0	762.679	7	20					-1
YFQGHMASMTGGQQMGRGSAALSGGGGGGAEPGQA	391	425	2	0	1634.72	8	32					-1
YFQGHMASMTGGQQMGRGSAALSGGGGGGAEPGQA	391	425	3	0	1090.15	8	32	6.62297	6.70115	1098.38	22.6175	0.4	1					0.436809		18330.1	29781.2	182681	0	84829.1	107207	18500.4	1.34228e+06	523946	171629	2.47074e+06	475894	357921	1.83076e+06	345387	728068	2.4128e+06	3.37625e+06	5.83425e+06	1.05284e+07	1.53353e+07	1.84555e+07	1.99961e+07	2.33385e+07	2.11542e+07	1.8635e+07	1.4403e+07	9.33048e+06	5.71711e+06	2.55651e+06
YFQGHMASMTGGQQMGRGSAALSGGGGGGAEPGQA	391	425	4	0	817.863	8	32					-1
YFQGHMASMTGGQQMGRGSAALSGGGGGGAEPGQAL	391	426	3	0	1127.84	8	33	7.31762	8.0044	1135.58	21.0555	1	0	2.5637	1.83639	1	-2	0.150006		310145	28733.9	310493	2.36393e+06	5.80085e+06	1.32492e+07	2.2938e+07	2.56385e+07	2.70431e+07	3.25047e+07	3.30459e+07	2.81363e+07	2.9171e+07	3.08699e+07	3.40633e+07	4.06196e+07	6.14908e+07	1.02739e+08	1.60259e+08	2.62011e+08	3.90183e+08	5.4022e+08	6.74811e+08	7.58414e+08	7.75535e+08	7.21674e+08	5.97902e+08	4.49955e+08	2.99856e+08	1.92491e+08
YFQGHMASMTGGQQMGRGSAALSGGGGGGAEPGQAL	391	426	4	0	846.134	8	33					-1
YFQGHMASMTGGQQMGRGSAALSGGGGGGAEPGQALF	391	427	3	0	1176.87	9	34	8.815	9.31808	1184.92	21.8883	1	0	2.59259	1.14449	1	0	0.22593		1.24934e+06	0	0	234823	399706	527034	2.69202e+06	3.10871e+06	2.76989e+06	4.7575e+06	4.81679e+06	3.17473e+06	4.49165e+06	5.12379e+06	4.2464e+06	7.09964e+06	8.32855e+06	1.56406e+07	3.19487e+07	5.30169e+07	8.47775e+07	1.20817e+08	1.7114e+08	1.88872e+08	2.05965e+08	2.2472e+08	1.80936e+08	1.44397e+08	1.13862e+08	7.27688e+07
YFQGHMASMTGGQQMGRGSAALSGGGGGGAEPGQALF	391	427	4	0	882.901	9	34					-1
YFQGHMASMTGGQQMGRGSAALSGGGGGGAEPGQALFNG	391	429	3	0	1233.89	9	36	8.23837	8.59677	1242.57	23.6919	1	0	2.66492	0.599545	1	1	0.175483		0	19742.4	288694	0	42422.2	0	0	0	340781	1.22513e+06	630413	381327	1.22378e+06	582101	498560	243691	475091	658224	2.56632e+06	6.92443e+06	2.0482e+07	3.93377e+07	5.63945e+07	8.2268e+07	1.04767e+08	1.10199e+08	1.22923e+08	1.13797e+08	9.7496e+07	7.52335e+07
YFQGHMASMTGGQQMGRGSAALSGGGGGGAEPGQALFNG	391	429	4	0	925.668	9	36					-1
HMASMTGGQQMGRGSAALSGGGGGGAEPGQAL	395	426	3	0	962.773	8	29					-1
ASMTGGQQMGRGSAALSGGGGGGAEPGQAL	397	426	2	0	1309.61	7	27	6.76358	6.77917	1325.73	30.6509	0.4	0					0.982305		0	0	0	0	0	0	0	0	0	0	0	0	0	0	132992	0	0	0	0	0	0	0	0	0	0	0	0	0	0	0
ASMTGGQQMGRGSAALSGGGGGGAEPGQAL	397	426	3	0	873.406	7	27					-1
TGGQQMGRGSAA	400	411	2	0	560.762	5	10	2.7361	3.02112	565.211	8.22145	0.4	1					1.5601		1.26149e+06	2.45102e+06	7.07524e+06	329953	205217	63704	0	3753.42	0	115761	97614.3	1.15752e+06	6.10126e+06	7.71042e+06	3.89794e+06	1.33696e+06
TGGQQMGRGSAAL	400	412	2	0	617.304	5	11					0
TGGQQMGRGSAALSGGGGGGAEPGQA	400	425	3	0	739.342	6	23					-1
TGGQQMGRGSAALSGGGGGGAEPGQAL	400	426	2	0	1165.05	7	24					-1
TGGQQMGRGSAALSGGGGGGAEPGQAL	400	426	3	0	777.036	7	24					-1
TGGQQMGRGSAALSGGGGGGAEPGQALF	400	427	3	0	826.059	7	25					-1
MGRGSAALSGGGGGGAEPGQAL	405	426	2	0	929.447	6	19	7.39565	7.73893	932.171	4.3386	0.6	0					0.712668		313180	317735	2.14038e+07	4.87287e+07	6.10256e+07	5.12815e+07	3.53686e+07	1.40331e+07	7.42239e+06	926904	3.72054e+06	135500	1.06489e+06	190638	467420	0	240031	116086	1.79436e+06	0	2.85727e+06	122596	3.38447e+06	2.17032e+06	1.60573e+06	718690
ALSGGGGGGAEPGQAL	411	426	2	0	649.82	5	13	5.0263	5.38695	655.568	10.765	1	1	3.52256	0.608019		-3	0.351923		43912.3	525115	684808	1.86739e+06	4.87543e+06	1.08866e+07	2.07563e+07	3.16176e+07	3.4909e+07	2.93103e+07	2.06949e+07	8.28966e+06	4.80027e+06	5.57357e+07	7.66488e+07	6.60156e+07	1.9458e+07	271921	0
ALSGGGGGGAEPGQALF	411	427	2	0	723.355	5	14					-1
ALSGGGGGGAEPGQALFNG	411	429	2	0	808.887	5	16					-1
LSGGGGGGAEPGQAL	412	426	2	0	614.302	5	12	4.60318	4.9793	617.815	6.33609	0.6	0					0.295087		57044.9	71864.1	735215	1.27776e+06	5.27566e+06	1.1427e+07	1.95491e+07	1.95951e+07	1.82165e+07	1.09153e+07	4.97677e+06	285750	354539	371363	521712	246290	165165	0
SGGGGGGAEPGQAL	413	426	2	0	557.76	4	11	3.98908	4.33693	560.849	5.56668	0.6	0					0.140146		58340.3	826052	1.54022e+06	3.51272e+06	7.56814e+06	1.28862e+07	1.648e+07	1.5976e+07	1.17522e+07	5.14211e+06	755869	45050.1	0	58585.9	40683.3	191075
SGGGGGGAEPGQALFNG	413	429	2	0	716.826	5	14	7.236	7.4737	721.027	7.59001	0.4	0					0.114881		100221	0	0	0	0	96950.3	0	1.57385e+08	1.85675e+08	1.11882e+08	4.99411e+07	1.30022e+07	7.52973e+06	2.03658e+06	1.3461e+06	319736	60954.4	664982	0	3.92924e+06
FNGDMEPEAGAGAGAAASS	427	445	2	0	855.357	6	16	4.838	5.19863	860.273	8.79549	1	0	2.11802	0.607957		1	0.232514		0	0	425690	0	191274	1.60541e+06	3.66974e+06	8.00016e+06	1.31395e+07	1.69471e+07	1.72182e+07	1.87488e+07	1.50381e+07	5.91482e+06	1.01959e+06	110629	0	0	151002	0	0	0	0
FNGDMEPEAGAGAGAAASSAADPAIPEEVW	427	456	3	0	963.427	7	25					-1
FNGDMEPEAGAGAGAAASSAADPAIPEEVWNIKQ	427	460	3	0	1124.52	8	29					-1
FNGDMEPEAGAGAGAAASSAADPAIPEEVWNIKQM	427	461	3	0	1168.2	8	30					-1
FNGDMEPEAGAGAGAAASSAADPAIPEEVWNIKQMIKLTQEHIEAL	427	472	4	0	1195.33	10	41	13.5649	13.7245	1201.42	21.3953	1	1	1.97733	-0.149102		1	0.167412		83020.5	263282	0	0	71802.5	184412	13535.2	105399	99925.4	199602	6564.67	0	1.66977e+06	818960	185534	0	3.10018e+06	4.61874e+06	1.83395e+06	875251	7.2132e+06	1.53697e+07	1.37776e+07	1.24586e+07	1.43248e+07	1.62974e+07	1.52755e+07	1.28535e+07	1.03889e+07	8.9705e+06
NGDMEPEAGAGAGAAASSAADPAIPEEVWNIKQ	428	460	3	0	1075.5	8	28					-1
DMEPEAGAGAGAAASSAADPAIPEEVWNIKQ	430	460	3	0	1018.48	8	26					-1
AADPAIPEEVWNIKQMIKLTQEHIEAL	446	472	3	0	1029.88	8	23	13.6608	13.7245	1034.64	12.3718	1	0	2.05841	-0.510432	1	1	0.392214		112985	0	0	77574.9	0	246302	0	367790	355303	386430	1.2303e+06	1.67613e+06	2.24231e+06	2.6772e+06	2.94134e+06	2.52124e+06	1.94115e+06	1.07845e+06	1.01761e+06	272331	975981	81769.7	216706	192111	107891	78998.1	87065.3	0	0	31049.4
AADPAIPEEVWNIKQMIKLTQEHIEAL	446	472	4	0	772.66	8	23					-1
NIKQMIKLTQEHIEAL	457	472	2	0	955.032	6	14	11.6159	11.9341	957.97	4.67896	1	0	1.03062	0.447945	1	1	0.447547		1.77827e+06	5.54966e+06	7.42805e+06	1.40235e+07	1.9033e+07	2.22087e+07	2.46388e+07	2.05933e+07	1.41405e+07	9.41138e+06	5.57897e+06	3.18207e+06	2.53074e+06	821388	496969	515.066	194050	67670.9	108404	57025.3	190139
NIKQMIKLTQEHIEAL	457	472	3	0	637.024	6	14	11.5686	12.0926	639.074	4.95432	1	1	1.12987	1.22333	1	1	0.328509		2.86984e+06	1.06082e+07	1.66857e+07	2.69251e+07	3.93978e+07	4.93712e+07	5.12215e+07	4.00435e+07	3.09164e+07	2.02985e+07	2.03369e+07	8.96552e+06	7.11126e+06	4.49294e+06	1.71156e+06	457613	52947.9	162252	40343	119392	123727
NIKQMIKLTQEHIEALL	457	473	3	0	674.719	6	15	13.4049	13.6927	676.746	4.81299	1	0	0.963287	0.333695		1	0.203718		273897	1.0679e+06	3.84798e+06	3.87422e+06	6.47872e+06	9.2345e+06	8.41024e+06	8.10644e+06	5.74869e+06	3.37603e+06	2.0029e+06	1.08732e+06	941552	689227	515679	54108.4	20855.5	44961.3	0	25897.5	0	0
MIKLTQE	461	467	2	0	431.739	4	5	5.55842	5.72958	432.811	1.57445	1	0	0.933131	-0.105663		1	0.205462		2.92325e+06	1.23034e+07	1.75739e+07	1.33167e+07	4.79076e+06	755144	0	0	0	0
MIKLTQEHIEAL	461	472	3	0	475.931	5	10	8.02002	8.39438	477.07	2.50727	1	0	0.609382	0.659683		1	0.105995		1.64817e+07	4.59722e+07	7.29835e+07	7.86092e+07	6.62418e+07	4.40075e+07	2.71334e+07	1.49229e+07	7.49784e+06	3.80498e+06	1.12312e+06	73754.3	453523	3284.83	0	0
TQEHIEAL	465	472	2	0	470.74	4	6	5.84193	6.12265	471.597	1.17409	1	0	0.331638	0.306953		1	0.216444		1.54452e+07	3.2833e+07	2.03651e+07	1.58447e+07	2.69569e+06	4.25247e+06	104972	139680	170828	83209.8	0
LLDKFGGEHNPPSIYL	472	487	2	0	900.47	6	12	9.43053	9.68037	907.026	12.0154	0.6	0					0.732878		775727	282972	1.27639e+07	0	1.50473e+06	227936	493112	0	342109	92151.3	235324	310271	4.25685e+07	1.10099e+08	9.95308e+07	4.21657e+07	1.12889e+07	3.09111e+06	578574
LDKFGGEHNPPSI	473	485	2	0	705.854	5	9	5.88868	6.32573	708.18	3.81484	1	0	1.48302	0.895777	1	0	0.351669		6.29037e+06	1.25855e+07	2.54008e+07	2.93682e+07	3.77003e+07	5.17545e+07	4.40747e+07	2.67965e+07	1.04813e+07	3.60467e+06	597198	914022	426836	229888	585985
LDKFGGEHNPPSI	473	485	3	0	470.905	5	9	6.10705	6.40398	472.361	3.53163	0.4	1					0.258197		888654	1.49059e+07	5.42832e+06	9.40554e+06	1.98177e+07	2.00408e+07	1.60617e+07	9.97711e+06	3.05596e+06	993926	165905	330900	43657.5	113286	0
LDKFGGEHNPPSIY	473	486	2	0	787.386	5	10	6.6386	7.07925	790.479	5.23947	0.6	0					0.0768487		329815	129951	4.57579e+06	3.20739e+07	7.26099e+07	1.22058e+08	1.41942e+08	1.24771e+08	8.30576e+07	4.01655e+07	1.39577e+07	2.17455e+06	792018	0	108861	205308
LDKFGGEHNPPSIY	473	486	3	0	525.26	5	10	6.6386	7.15763	527.319	5.23148	0.6	0					0.0910212		140683	417597	4.24635e+06	2.47188e+07	5.49846e+07	8.89883e+07	1.06923e+08	9.18753e+07	6.03851e+07	2.92414e+07	5.42747e+06	2.67281e+06	1.02869e+06	29801	178846	2.32856e+06
LDKFGGEHNPPSIYL	473	487	3	0	562.954	5	11	8.42553	8.84623	565.574	6.84055	0.4	1					0.192539		0	234068	96442.9	5.83735e+06	3.21049e+07	5.63682e+07	8.21883e+07	1.14159e+08	7.1799e+07	4.18321e+07	1.71593e+07	5.9168e+06	6.12639e+06	1.84253e+07	2.4952e+07	1.63084e+07	5.51615e+06
LDKFGGEHNPPSIYLEA	473	489	2	0	943.968	6	13	8.098	8.17597	948.192	7.31377	0.6	0					0.207539		68814.8	0	0	297607	150669	4.66459e+06	8.71748e+06	1.30613e+07	1.60343e+07	1.79231e+07	1.01328e+07	6.0499e+06	2.02561e+06	763116	183357	0	189928	423868	0	515344
LDKFGGEHNPPSIYLEA	473	489	3	0	629.648	6	13					0
DKFGGEHNPPSIY	474	486	2	0	730.844	5	9	6.15385	6.37268	733.721	4.88051	0.4	1					1.00746		0	6.86548e+06	446665	6.25088e+06	1.06385e+07	1.52597e+07	1.39225e+07	9.91098e+06	3.41265e+06	721929	82522.6	80031.6	88118.8	7.26599e+06	0
EAYEEYTSKL	488	497	2	0	616.788	5	8	6.98532	7.31762	620.5	6.69473	0.4	1					0.560374		42743.3	479705	1.55891e+06	5.28682e+06	1.40116e+07	2.55583e+07	2.80588e+07	1.81083e+07	1.67893e+06	676361	137995	782467	1.52228e+07	2.03601e+07
EAYEEYTSKLDALQQREQQL	488	507	3	0	814.731	7	18	8.89307	9.24015	818.871	10.9996	0.6	0					0.132314		137326	240961	117362	0	390731	0	848271	5.27655e+06	1.57369e+07	3.26476e+07	6.15022e+07	9.78059e+07	1.18711e+08	1.1923e+08	1.01741e+08	6.24171e+07	2.4983e+07	2.86187e+06	2.16078e+06	306640	0	96486.7	123865	829921	116587	212312
YEEYTSKL	490	497	1	0	1032.49	4	6	6.06023	6.40398	1037.06	3.95205	1	0	2.66779	0.544366	1	0	0.663437		27664.1	168827	5.40444e+06	1.91424e+07	2.77497e+07	2.96777e+07	1.51439e+07	1.56997e+06	649335	419267	2.91574e+06
YEEYTSKL	490	497	2	0	516.748	4	6	6.02905	6.60732	518.738	3.36408	1	0	2.17333	1.42766	1	0	0.0959681		2.1395e+06	2.4977e+07	8.37766e+07	1.77626e+08	2.19381e+08	1.76963e+08	7.6433e+07	2.08608e+07	1.12476e+06	407438	59633.8
YEEYTSKLDALQQREQQL	490	507	2	0	1121.55	6	16	7.75457	7.95763	1125.45	6.49372	1	0	1.39213	0.0144876	1	-1	1.05491		129066	0	2.47188e+06	2.33501e+06	1.0704e+07	1.14869e+07	1.88306e+07	2.02503e+07	2.25961e+07	1.94884e+07	1.46921e+07	8.58719e+06	4.99763e+06	1.64079e+06	700657	201934	163474	513806	40673	172744	604662	0	383591
YEEYTSKLDALQQREQQL	490	507	3	0	748.038	6	16	7.72332	8.098	750.746	6.81851	0.6	0					0.175098		0	3.24399e+06	1.14344e+07	2.47596e+07	3.97342e+07	6.52028e+07	9.50155e+07	1.10924e+08	1.12646e+08	1.00488e+08	7.55299e+07	5.02208e+07	3.85115e+07	2.62369e+07	1.35738e+07	6.37145e+06	2.69879e+06	276417	0	3.39767e+06	105553	174416	4.24577e+06
YEEYTSKLDALQQREQQLL	490	508	3	0	785.732	6	17	9.89925	10.1569	787.624	4.29766	0.6	1					0.358867		1.75738e+06	3.10577e+07	8.98032e+07	1.49263e+08	1.72073e+08	1.48674e+08	9.90352e+07	5.89985e+07	3.32478e+07	1.89302e+07	1.07955e+07	7.23186e+06	5.68493e+06	3.7408e+06	3.16018e+06	414592	57782.3	2.65648e+06	0	193320	4.99324e+07	91841.9	52598.3	4.12476e+06
YEEYTSKLDALQQREQQLLESLGNGTD	490	516	3	0	1043.51	7	25					-1
YEEYTSKLDALQQREQQLLESLGNGTDF	490	517	3	0	1092.53	8	26					0
YTSKLDALQQREQQL	493	507	2	0	910.979	6	13	7.03225	7.17332	913.529	4.04555	1	1	0.914495	-0.219033	1	0	0.442325		0	329570	911160	1.73568e+06	3.86342e+06	4.09965e+06	4.77797e+06	1.28223e+06	804302	236767	0	0	0	82812.9	0	0	0	122274	0	0
YTSKLDALQQREQQL	493	507	3	0	607.655	6	13	7.0636	7.17332	609.47	4.39202	0.6	1					0.145717		0	151635	5.63555e+06	4.00018e+06	6.45991e+06	6.46412e+06	6.19944e+06	4.65359e+06	3.30075e+06	2.63307e+06	700169	680041	121095	43147.2	0	0	0	400139	0	0
YTSKLDALQQREQQLLESLGNGTDF	493	517	3	0	952.145	7	23					-1
DALQQREQQL	498	507	1	0	1228.63	5	8					-1
DALQQREQQL	498	507	2	0	614.818	5	8	5.69843	6.31008	616.388	2.45117	1	1	0.890272	1.5534	1	1	0.183611		4.12695e+07	1.15721e+08	1.70998e+08	1.80136e+08	1.37383e+08	9.27831e+07	5.42993e+07	1.58924e+07	1.44658e+07	160445	359824	344404	476665	1987.32
DALQQREQQLL	498	508	2	0	671.36	5	9					-1
DALQQREQQLLESLGNGTDF	498	517	2	0	1131.55	6	18	11.4423	11.7105	1137.71	11.02	0.4	1					0.595486		0	0	0	133186	94378.7	478102	4.24258e+06	6.69816e+06	1.12925e+07	1.27104e+07	1.59857e+07	1.17624e+07	1.19026e+07	3.93943e+06	2.81079e+06	162352	1.13945e+06	544593	490874	336358	0	104226	4.33712e+06	6.01234e+06	6.98644e+06
DALQQREQQLLESLGNGTDF	498	517	3	0	754.705	6	18					-1
LESLGNGTD	508	516	1	0	905.421	4	7	4.08442	4.3839	910.145	4.2254	1	0	2.39004	0.377637		1	0.323395		0	679274	7.79522e+06	2.11907e+07	3.36105e+07	3.6963e+07	2.48617e+07	1.06897e+07	3.16617e+06	1.01199e+06	146078	0
LESLGNGTDF	508	517	1	0	1052.49	4	8	7.66085	8.02002	1057.87	4.7789	1	0	2.35842	0.602432	1	1	0.409717		174211	4.46466e+06	1.94455e+07	4.84963e+07	8.59374e+07	1.16803e+08	1.01369e+08	6.30394e+07	2.28353e+07	1.04652e+07	1.56896e+07	2.46278e+06	748270
LESLGNGTDF	508	517	2	0	526.748	4	8	7.67645	7.98882	529.285	4.46795	1	0	2.1623	0.426162	1	1	0.130286		0	707684	8.73958e+06	2.51694e+07	4.79481e+07	5.76138e+07	4.79772e+07	2.71643e+07	9.15891e+06	1.28763e+06	59506.4	496090	43254.6
ESLGNGTDF	509	517	1	0	939.405	4	7	6.49788	7.12628	943.987	4.05013	1	0	2.2637	1.61649		1	0.362252		0	1.11008e+06	1.37832e+07	3.81039e+07	9.95988e+07	1.25915e+08	6.28663e+07	2.85421e+06	222061	10139.2	252342	0
FSVSSS	517	522	1	0	613.283	4	4	3.75055	4.22698	616.512	2.8783	0.4	0					1.54607		0	354261	2.91461e+06	6.38971e+06	4.45795e+06	737516	142290	101685	25691.4
FSVSSSASM	517	525	1	0	902.392	5	7	5.84193	6.85715	908.326	5.34799	1	0	3.19922	3.07342		1	0.855557		2.19431e+06	2.57889e+07	6.022e+07	1.42285e+08	3.23735e+08	5.79935e+08	7.06969e+08	5.75811e+08	3.19511e+08	1.16531e+08	1.53088e+07	3.95075e+06	2.07765e+07
SVSSSASMD	518	526	1	0	870.351	4	7	2.7361	3.27407	875.514	4.62921	1	0	2.68111	1.27588		1	0.20931		484429	2.46792e+06	7.32635e+06	1.94921e+07	4.23793e+07	5.9548e+07	5.65721e+07	2.97623e+07	9.60629e+06	640697	0	0
SVSSSASMDTVTSSSSSSL	518	536	2	0	903.899	6	17	5.6362	5.88868	910.018	11.181	0.6	0					0.40738		0	172086	332177	1.4424e+06	862679	5.57049e+06	2.23253e+06	1.36664e+07	9.29897e+06	3.22979e+07	3.30517e+07	6.44216e+07	5.62268e+07	7.47474e+07	4.97869e+07	5.0918e+07	1.65509e+07	1.62088e+07	112080	327998	153929	133278	0	519618
SSSASMDTVTSSSSSSLSV	520	538	2	0	903.899	6	17	5.6362	5.88868	910.018	11.181	0.6	0					0.40738		0	172086	332177	1.4424e+06	862679	5.57049e+06	2.23253e+06	1.36664e+07	9.29897e+06	3.22979e+07	3.30517e+07	6.44216e+07	5.62268e+07	7.47474e+07	4.97869e+07	5.0918e+07	1.65509e+07	1.62088e+07	112080	327998	153929	133278	0	519618
DTVTSSSSSSL	526	536	1	0	1070.48	4	9	3.75055	4.41522	1076.92	5.85762	1	0	2.62829	1.75309	1	1	0.108615		1.70633e+07	6.46756e+07	1.21389e+08	2.12963e+08	4.31129e+08	8.74189e+08	1.32296e+09	1.43226e+09	1.03964e+09	4.6928e+08	1.5809e+08	3.82806e+07	5.56489e+06	90431.5
DTVTSSSSSSL	526	536	2	0	535.746	4	9	3.78243	4.19548	538.769	5.46849	1	1	2.41013	0.805382	1	1	0.0662637		773434	4.92857e+06	1.35405e+07	2.5586e+07	5.07358e+07	8.22283e+07	1.06618e+08	1.01456e+08	6.57339e+07	2.73626e+07	8.01116e+06	837093	28738	25671
DTVTSSSSSSLSVLPSSL	526	543	2	0	877.439	6	15					-1
TVTSSSSSSL	527	536	1	0	955.458	4	8	3.44788	4.14802	961.278	5.30221	1	0	2.68848	1.88667		1	0.175757		2.13068e+06	8.51692e+06	1.51556e+07	3.03699e+07	7.06908e+07	1.27264e+08	1.54122e+08	1.26886e+08	6.92858e+07	2.20827e+07	2.79238e+06	164662	193578
SVLPSS	537	542	1	0	589.319	3	3	3.78243	4.2585	590.774	1.12294	0.4	0					1.67087		2.55702e+06	8.4706e+07	1.78781e+07	1.31009e+07	4.22074e+06	194444	55076.3
SVLPSSL	537	543	1	0	702.403	4	4	7.09492	7.62968	705.707	2.89404	1	0	2.99493	1.26382	0	0	0.0479083		1.05963e+08	7.75111e+08	2.57186e+09	4.8798e+09	4.37676e+09	1.53043e+09	3.52957e+08	4.76847e+07	811282
SVLPSSL	537	543	2	0	351.705	4	4	7.09492	7.44247	352.799	1.77722	0.4	0					0.223826		1.3327e+06	1.20795e+07	1.55643e+07	1.11401e+07	4.17598e+06	451677	53191.4	163727	154782
SVFQNPTD	544	551	1	0	907.416	4	5	5.12025	5.84193	910.942	3.00236	0.6	0					0.385534		6.98428e+06	5.26809e+07	1.60773e+08	2.78089e+08	2.80438e+08	1.62142e+08	4.95489e+07	9.75294e+06	1.38096e+06	111830
SVFQNPTD	544	551	2	0	454.211	4	5	5.15158	5.4806	455.8	2.65257	0.4	0					0.158996		287441	4.06668e+06	1.51305e+07	2.28983e+07	1.83101e+07	7.45669e+06	733750	0	0	0
SVFQNPTDV	544	552	2	0	503.746	4	6	8.97125	9.01817	504.655	1.23271	0.4	0					0.434633		138502	288654	536191	45788.4	36768.4	0	0	48140.1	0	0	0
SVFQNPTDVARSNPKSPQKPIV	544	565	2	0	1205.15	6	16	6.52915	6.60732	1210.83	9.95072	1	0	2.48233	-0.455944	1	1	0.201458		0	0	0	0	0	0	0	476689	561401	2.26599e+06	3.20628e+06	5.2621e+06	4.7328e+06	4.25758e+06	1.22001e+06	128155	145239	0	0	0	0	0	0
SVFQNPTDVARSNPKSPQKPIV	544	565	3	0	803.768	6	16	6.48223	6.6386	807.639	10.2013	1	0	2.56136	-0.161406	1	1	0.0809487		0	0	0	198383	574872	2.07709e+06	5.03139e+06	9.72497e+06	1.5785e+07	2.66705e+07	4.31637e+07	6.01348e+07	6.2896e+07	5.3023e+07	3.61649e+07	2.02185e+07	8.51549e+06	2.16699e+06	447459	0	25011.7	134783	7043.75
FQNPTD	546	551	1	0	721.315	4	3	3.33718	3.70265	723.897	2.16457	1	0	2.9849	0.626161		1	0.29312		78062.9	4.66196e+06	1.20867e+07	1.15934e+07	4.60581e+06	538117	216516	193205
FQNPTDVARSNPKSPQKPIV	546	565	3	0	741.734	6	14					-1
VARSNPKSPQKPIV	552	565	3	0	507.635	5	9	3.89375	4.16387	509.88	5.84424	1	0	2.62079	0.267029		1	0.109668		0	68241.1	615404	551362	2.6425e+06	2.18968e+06	8.40977e+06	9.65044e+06	4.82772e+06	3.79664e+06	1.18878e+06	88075.8	0	0	0
GVTVRDSLKKALM	582	594	2	0	709.413	5	11	7.09492	7.45808	710.879	2.03829	0.6	0					0.0898871		2.12514e+07	1.96784e+08	4.07893e+08	3.51048e+08	2.11836e+08	9.59594e+07	4.40331e+07	1.85691e+07	1.04807e+07	6.96126e+06	3.01127e+06	739359	208700	297076	465679	476788	721870
GVTVRDSLKKALM	582	594	3	0	473.278	5	11	7.17332	7.44247	474.219	1.9308	1	0	0.229944	0.263388	1	1	0.0625467		1.34118e+07	1.03898e+08	2.20815e+08	1.28739e+08	1.09941e+08	5.12093e+07	8.05655e+06	9.53967e+06	7.09694e+06	1.65599e+06	1.70454e+06	610953	950085	9865.4	57232.2	0	0
GVTVRDSLKKALMM	582	595	2	0	774.934	6	12	8.65908	8.69023	776.619	2.32646	0.3	0					0.127169		0	1.21699e+06	5.02717e+06	6.73586e+06	5.53815e+06	3.11627e+06	801802	138398	0	0	0	0	0	0	0	0	0	60379.7	0
TVRDSLKKALM	584	594	2	0	631.368	5	9	6.49788	6.84157	632.886	2.2333	0.6	0					0.394553		1.94202e+07	1.30351e+08	2.37103e+08	1.79927e+08	9.05704e+07	4.01403e+07	1.65638e+07	6.67834e+06	3.72589e+07	1.6703e+06	1.6689e+07	344972	1.0894e+06	0	112982
TVRDSLKKALM	584	594	3	0	421.248	5	9	6.54478	6.88833	422.163	1.94245	0.6	0					0.0604857		5.85844e+06	5.22608e+07	1.08142e+08	8.20695e+07	3.81146e+07	1.50707e+07	1.97011e+07	1.86531e+06	341488	1.2357e+06	0	0	0	0	0
TVRDSLKKALMM	584	595	2	0	696.889	6	10					-1
TVRDSLKKALMM	584	595	3	0	464.928	6	10					0
VRDSLKKALM	585	594	2	0	580.845	5	8	5.60508	6.10705	582.039	1.64279	1	0	0.380413	1.14028	1	-1	0.100208		1.46803e+07	1.26106e+08	2.13428e+08	1.45496e+08	6.81489e+07	2.47872e+07	4.64592e+06	591636	0	419455	82682.6	235004	0	0
VRDSLKKALM	585	594	3	0	387.566	5	8	5.66732	5.95105	388.366	1.65504	1	0	0.388144	0.318316	1	-1	0.063976		758960	4.08127e+07	8.0361e+07	5.79879e+07	2.51297e+07	5.02571e+06	157388	221300	0	0	0	0	0	0
VRDSLKKALMM	585	595	2	0	646.365	6	9	7.236	7.56732	648.927	4.22887	1	0	1.71515	0.497536	1	-2	0.444117		593405	2.74525e+06	2.01078e+07	2.9192e+07	4.53012e+07	4.33436e+07	3.51161e+07	2.78413e+07	1.31845e+07	1.02506e+07	2.45296e+06	2.13987e+06	560155	167053	0	51635.6
VRDSLKKALMM	585	595	3	0	431.246	6	9	7.25168	7.45808	432.752	3.62329	1	1	1.37564	0.0270425	1	-2	0.284433		48854.3	835312	5.81746e+06	9.46221e+06	8.07913e+06	8.91949e+06	6.01789e+06	4.8819e+06	1.88183e+06	388502	255479	0	0	0	0	54380.4
SLKKALM	588	594	2	0	395.746	4	5	4.9793	5.27713	396.748	1.46786	0.4	0					0.115547		1.29243e+06	1.77149e+07	2.84278e+07	1.3259e+07	2.12969e+06	431160	0	150121	0	75559.5
KKALMMRGLIPE	590	601	2	0	693.902	6	9					-1
KKALMMRGLIPE	590	601	3	0	462.937	6	9	4.32125	4.4465	464	2.22447	1	0	0.591401	-0.278606	1		0.778479		346840	876889	3.1673e+06	3.86774e+06	2.71042e+06	1.00262e+06	637516	90283	58916.6	0	0	0	0	0	44396.6	40555.4
AVYRIQDGEKKPIGWD	604	619	3	0	625.663	6	13	6.90393	7.12628	627.78	5.2254	1	0	1.37244	0.0871176		0	0.16557		0	74028.7	1.6486e+06	4.58413e+06	1.33773e+07	2.37707e+07	2.85165e+07	2.45441e+07	1.66884e+07	9.84704e+06	2.56676e+06	425291	195117	0	71280	0	0	950458	5110.35	2918.54
AVYRIQDGEKKPIGWDTD	604	621	3	0	697.688	6	15	6.6386	7.17332	700.011	5.72847	0.6	0					0.0619716		62527.3	96393.6	2.95791e+06	1.84596e+07	5.78721e+07	1.21387e+08	1.65087e+08	1.69601e+08	1.5277e+08	9.5546e+07	4.84414e+07	2.50412e+07	2.97624e+06	473399	407627	83718.9	0	107130	0	91996.1	58127.6	170012
AVYRIQDGEKKPIGWDTDISW	604	624	3	0	826.42	7	18					-1
AVYRIQDGEKKPIGWDTDISWL	604	625	3	0	864.115	7	19	11.0796	11.2207	866.797	6.48043	0.6	0					0.10591		268107	543039	202421	372579	3.59278e+06	7.38309e+06	1.31519e+07	1.96319e+07	1.58705e+07	1.66674e+07	1.42895e+07	5.3994e+06	2.91523e+06	1.94064e+06	325940	192403	274271	0	0	157547	172740	46171.1	0	0	0	0	0
AVYRIQDGEKKPIGWDTDISWL	604	625	4	0	648.338	7	19	10.9671	11.1579	650.459	6.91866	1	0	1.18164	-0.0317771	1	0	0.316869		633560	0	0	0	157582	1.30448e+06	3.50537e+06	5.90634e+06	6.55997e+06	4.22979e+06	3.02309e+06	1.36084e+06	707323	212800	458931	0	276508	0	50209.4	0	96847.2	0	184358	73913.3	251721	33834	133492
AVYRIQDGEKKPIGWDTDISWLTGEEL	604	630	2	0	1560.29	7	24	11.5054	11.9025	1565.52	8.59224	1	0	1.15071	0.745432	1	1	0.317249		0	1.94664e+06	0	321940	0	1.13889e+06	1.45467e+06	9.94816e+06	1.74056e+07	3.3734e+07	3.87719e+07	3.96817e+07	2.83012e+07	2.01052e+07	8.92573e+06	2.60618e+06	131613	472973	220014	0	0	0	0	0	0	0	0	0	0	109555
AVYRIQDGEKKPIGWDTDISWLTGEEL	604	630	3	0	1040.53	7	24	11.4896	12.0767	1044.17	9.06738	0.6	0					0.15724		1.52247e+06	0	198233	905349	4.47533e+06	2.52421e+07	7.4835e+07	1.67749e+08	3.27544e+08	5.52673e+08	6.71525e+08	6.7123e+08	5.5393e+08	3.97438e+08	2.46761e+08	1.47489e+08	7.63252e+07	3.63707e+07	1.74932e+07	5.95363e+06	1.42985e+06	3.6836e+06	12449.2	77582.2	1.24048e+06	11496.7	74422.3	90920.8	249416	253108
AVYRIQDGEKKPIGWDTDISWLTGEEL	604	630	4	0	780.648	7	24	11.5054	12.0608	783.354	8.96215	1	0	1.22848	1.3416	1	1	0.124241		237895	49352.1	65909.1	34332.9	2.42421e+06	1.20797e+07	4.05696e+07	9.35005e+07	1.60605e+08	2.21977e+08	2.50429e+08	2.4815e+08	2.00717e+08	1.42077e+08	8.6524e+07	5.13303e+07	2.74597e+07	1.13071e+07	5.16437e+06	2.29976e+07	1.12992e+06	247455	0	2.03806e+06	157941	482997	200588	1.24104e+06	345804	649508
VYRIQDGEKKPIGWD	605	619	3	0	601.984	6	12	6.88833	7.17332	604.021	5.02768	0.6	0					0.0575244		51608.3	2.12824e+06	4.64421e+06	1.7207e+07	4.01395e+07	6.37765e+07	7.6296e+07	6.15756e+07	4.16259e+07	2.20683e+07	8.55753e+06	1.29423e+06	539.32	68595.8	9625.37	0	64285.6	0	76674.9
VYRIQDGEKKPIGWD	605	619	4	0	451.74	6	12					-1
VYRIQDGEKKPIGWDTD	605	621	2	0	1010.51	6	14	6.54478	7.236	1013.75	5.27835	0.6	0					0.214965		8.8824e+06	1.99359e+06	2.23534e+07	2.20247e+07	8.6244e+07	1.31693e+08	1.79343e+08	1.73701e+08	1.38761e+08	7.79683e+07	3.98493e+07	1.24325e+07	1.82418e+06	98196.6	230422	1006.82	12372.2	0	116630	0	245209
VYRIQDGEKKPIGWDTD	605	621	3	0	674.009	6	14	6.23192	6.68552	676.349	5.8206	0.6	0					0.146672		46940.9	372513	3.9862e+06	2.1402e+07	6.30343e+07	1.41298e+08	3.03055e+08	2.76372e+08	1.94153e+08	1.14536e+08	5.97121e+07	2.47543e+07	1.23907e+07	4.62392e+06	2.77945e+06	2.12307e+06	2.61606e+06	457199	46834.8	933012	0
VYRIQDGEKKPIGWDTD	605	621	4	0	505.759	6	14	6.62297	7.00095	507.514	5.82185	1	0	1.44253	0.673305	1	1	0.16893		1.70766e+06	60040	4.53109e+06	3.48699e+06	1.86666e+07	3.33729e+07	4.72508e+07	4.79893e+07	4.1086e+07	2.29916e+07	1.92732e+07	3.83063e+06	1.42827e+06	681896	3.51313e+06	85318.3	1.98909e+06	734.145	32854.1	0	75929.9
VYRIQDGEKKPIGWDTDISW	605	624	2	0	1203.61	7	17	9.80537	9.99393	1207.48	6.29593	0.6	0					0.220652		0	0	0	0	859398	2.73798e+06	9.52035e+06	1.24636e+07	1.44808e+07	1.01288e+07	4.324e+06	1.52189e+06	275390	0	0	157069	0	0	0	0	124534	0	0	0	0
VYRIQDGEKKPIGWDTDISW	605	624	3	0	802.741	7	17	9.77408	10.2304	805.563	7.01236	0.6	0					0.343412		200926	168508	2.15727e+06	9.36586e+06	3.0648e+07	1.121e+08	1.32151e+08	1.73997e+08	2.10765e+08	1.46e+08	1.00252e+08	6.1703e+07	2.78219e+07	1.19124e+07	9.97821e+06	1.38008e+07	2.10389e+07	1.71601e+07	1.33711e+07	6.81607e+06	2.37299e+06	483248	119862	156789	137902
VYRIQDGEKKPIGWDTDISW	605	624	4	0	602.308	7	17	9.75847	10.1831	604.313	6.57025	1	0	1.29438	0.849136	1	1	0.131427		0	32108.1	0	540283	3.39615e+06	1.08262e+07	2.37858e+07	2.86121e+07	2.99341e+07	2.58338e+07	1.57475e+07	8.06235e+06	2.95424e+06	902395	212824	241538	533912	397192	187292	75556.8	511375	0	78436.1	35613.1	259889
VYRIQDGEKKPIGWDTDISWL	605	625	2	0	1260.15	7	18	11.0796	11.205	1264.2	6.57595	0.6	0					0.568624		0	0	0	158669	105949	2.10867e+06	3.61329e+06	5.19251e+06	4.80533e+06	2.80015e+06	2.61859e+06	1.43383e+06	912172	373158	117909	1540.79	0	39119.4	0	11737.2	0	0	0	8263.78	150958	0
VYRIQDGEKKPIGWDTDISWL	605	625	3	0	840.436	7	18	11.1265	11.2679	842.973	6.08497	1	1	1.05001	-0.21784	1	-3	0.0596794		834983	123796	307294	2.78952e+07	1.07368e+07	2.35883e+07	4.89579e+07	5.51336e+07	5.64162e+07	5.06121e+07	3.5276e+07	1.94686e+07	3.9841e+06	5.06687e+06	1.69282e+06	1.75091e+06	286936	260501	917033	324156	131051	0	452258	113861	6508.87	0
VYRIQDGEKKPIGWDTDISWLTG	605	627	3	0	893.126	7	20					-1
VYRIQDGEKKPIGWDTDISWLTGEE	605	629	3	0	979.154	7	22					-1
VYRIQDGEKKPIGWDTDISWLTGEEL	605	630	2	0	1524.77	7	23	11.5686	12.1723	1529.91	8.46478	0.6	0					0.136121		237917	0	859450	0	5.7779e+06	4.79253e+06	2.52313e+07	4.48419e+07	7.80544e+07	1.08405e+08	1.26014e+08	1.16062e+08	9.45659e+07	5.95528e+07	3.65479e+07	1.44222e+07	4.69617e+06	574780	11396.7	0	0	119408	106627	126929	0	0	0	0	0	137894
VYRIQDGEKKPIGWDTDISWLTGEEL	605	630	3	0	1016.85	7	23	11.5212	12.2523	1020.36	8.72256	0.6	0					0.0537683		6708.27	290038	580924	4.2627e+06	4.23008e+07	1.3643e+08	3.28186e+08	6.89223e+08	1.10082e+09	1.57341e+09	1.76514e+09	1.64153e+09	1.3937e+09	9.65133e+08	5.86395e+08	3.26595e+08	1.68631e+08	8.15371e+07	3.32483e+07	1.32995e+07	4.72723e+06	654309	204361	692946	66588.2	69257.8	306436	1.42401e+06	112846	8.21517e+06
VYRIQDGEKKPIGWDTDISWLTGEEL	605	630	4	0	762.888	7	23	11.5369	12.2201	765.513	8.67605	0.6	0					0.0297647		52879.8	106338	819295	2.64423e+06	1.34962e+07	4.38314e+07	8.6215e+07	2.44789e+08	4.00034e+08	5.48364e+08	6.30559e+08	5.95457e+08	4.81271e+08	2.96668e+08	2.11103e+08	1.15647e+08	5.72248e+07	5.17352e+06	1.24875e+07	4.37099e+06	1.22449e+06	148826	789135	170507	62079.8	137007	415932	109942	254215	98969.3
VYRIQDGEKKPIGWDTDISWLTGEELHVEVL	605	635	3	0	1209.29	8	28					-1
YRIQDGEKKPIGWD	606	619	2	0	852.939	5	11	6.68552	6.85715	856.408	5.92357	0.4	1					0.484197		0	183754	129321	6.98419e+06	1.42234e+07	2.03566e+07	1.93225e+07	1.70618e+07	1.18722e+07	3.03636e+06	2.73822e+06	2.09727e+07	0	1.87483e+06	0	0	0
YRIQDGEKKPIGWD	606	619	3	0	568.962	5	11	6.6386	6.96968	570.983	5.04965	1	0	1.66058	0.496658	1	1	0.100742		79716.4	100217	2.42615e+06	1.08393e+07	2.74235e+07	4.55206e+07	5.04311e+07	4.47668e+07	2.46881e+07	9.96971e+06	3.05592e+06	512721	134857	1.20327e+06	0	63106	337078
YRIQDGEKKPIGWD	606	619	4	0	426.973	5	11					-1
YRIQDGEKKPIGWDTD	606	621	2	0	960.976	6	13	6.38833	6.84157	964.311	5.53472	1	0	1.49249	0.956731	1	1	0.270579		0	488343	1.52225e+06	1.34034e+07	3.43373e+07	6.40202e+07	8.20785e+07	8.27662e+07	6.07936e+07	3.52661e+07	1.46268e+07	5.41372e+06	1.08795e+06	1.74521e+06	889751	848716	0	182354	0	503699
YRIQDGEKKPIGWDTD	606	621	3	0	640.987	6	13	6.51352	6.90393	643.205	5.52094	1	0	1.48714	0.720134	1	1	0.0839119		0	393080	7.68339e+06	3.07182e+07	7.22598e+07	1.34823e+08	1.65752e+08	1.61514e+08	1.31942e+08	7.92704e+07	3.90333e+07	1.3203e+07	1.5981e+06	907878	1.18727e+06	1.45178e+06	713950	69208.7	73326.9	0
YRIQDGEKKPIGWDTD	606	621	4	0	480.992	6	13	6.6386	6.70115	482.64	5.45726	1	0	1.46243	-0.514763	1	1	0.360555		0	0	23190.5	56834	126618	678954	1.00785e+06	1.22388e+06	663939	318972	0	0	0	0	0	0	0	0	0	0
YRIQDGEKKPIGWDTDISW	606	624	3	0	769.718	6	16	9.66475	9.9467	772.315	6.40495	1	0	1.36414	0.311599	1	0	0.0448638		85891.5	183003	193759	474848	1.59737e+07	3.45597e+07	6.01152e+07	7.99517e+07	7.93898e+07	6.51597e+07	4.09579e+07	2.28599e+07	8.02803e+06	1.69039e+06	1.03662e+06	94108.9	0	440749	0	0	196124	0	173284
YRIQDGEKKPIGWDTDISW	606	624	4	0	577.541	6	16					-1
YRIQDGEKKPIGWDTDISWL	606	625	2	0	1210.62	7	17	11.4265	11.5844	1215.6	8.49711	0.6	0					0.18919		0	0	328022	182745	329707	1.04887e+06	855325	515397	9.00738e+06	1.95319e+07	2.74147e+07	1.72652e+07	7.15603e+06	1.29749e+06	0	0	81975.3	0	0	0	0	142797	205343	318917	150745
YRIQDGEKKPIGWDTDISWL	606	625	3	0	807.413	7	17	10.9359	11.2837	810.161	6.78039	0.6	0					0.2707		0	237383	801864	1.6623e+06	8.17603e+06	2.87813e+07	4.43837e+07	6.09981e+07	6.55374e+07	5.46366e+07	3.71087e+07	1.96717e+07	7.96478e+06	2.5201e+06	797322	899289	52376.6	301421	1.10045e+06	136907	460104	4.04543e+06	69961.9	161288	2.13198e+06
YRIQDGEKKPIGWDTDISWL	606	625	4	0	605.812	7	17	11.0639	11.0952	607.88	6.81202	0.6	0					0.309065		0	0	0	0	0	128919	239287	557780	643467	524617	290117	146438	0	0	0	0	0	0	0	0	41176.5	0	0	0	0
YRIQDGEKKPIGWDTDISWLTG	606	627	3	0	860.103	7	19					-1
YRIQDGEKKPIGWDTDISWLTGEEL	606	630	2	0	1475.24	7	22	11.5212	12.0767	1480.65	9.06851	1	0	1.42416	1.34198	1	0	0.315964		0	0	0	105986	0	1.73159e+06	6.47354e+06	1.95646e+07	3.37741e+07	4.82755e+07	5.28901e+07	5.44542e+07	4.61213e+07	4.16065e+07	2.56212e+07	1.38306e+07	3.31923e+06	1.12896e+06	192216	185831	91416.5	0	116408	0	0	110738	0	0	112115	117170
YRIQDGEKKPIGWDTDISWLTGEEL	606	630	3	0	983.826	7	22	11.5212	12.1404	987.431	9.05215	0.6	0					0.285754		220306	356618	284991	4.23274e+06	1.72671e+07	5.77797e+07	1.40595e+08	2.77445e+08	4.58529e+08	5.79424e+08	6.61197e+08	5.99776e+08	4.90603e+08	3.30662e+08	2.08945e+08	1.07151e+08	5.37535e+07	2.77347e+07	8.54065e+06	3.00936e+06	2.31781e+06	216534	243186	2.15486e+07	374276	162122	7.0074e+07	84495.1	1217.5	2.58015e+07
RIQDGEKKPIGWDTD	607	621	2	0	879.444	6	12	5.69843	6.16945	882.601	5.28761	1	0	1.56761	1.02371	1	1	0.369321		155604	105968	2.70501e+06	1.73187e+07	4.35014e+07	6.74624e+07	7.40975e+07	5.96774e+07	3.88002e+07	2.25408e+07	1.56507e+07	4.64811e+06	4.10307e+06	0	430064	0	0	0	0
RIQDGEKKPIGWDTD	607	621	3	0	586.632	6	12	5.68288	6.2788	588.622	4.94469	1	0	1.42342	1.49414	1	1	0.118596		59048.6	189017	7.45678e+06	3.76414e+07	8.27066e+07	1.33252e+08	1.46371e+08	1.14078e+08	6.96595e+07	3.24481e+07	7.90028e+06	1.12626e+06	119552	1590.56	119150	0	0	1.59987e+06	0
RIQDGEKKPIGWDTD	607	621	4	0	440.226	6	12					-1
RIQDGEKKPIGWDTDISW	607	624	2	0	1072.54	6	15					-1
RIQDGEKKPIGWDTDISW	607	624	3	0	715.364	6	15	9.46172	9.74285	717.655	5.59812	1	0	1.22739	0.308523	1	1	0.105736		201268	0	1.08598e+06	5.32678e+06	2.2616e+07	4.61295e+07	5.78916e+07	6.46299e+07	5.30496e+07	2.21774e+07	1.82343e+07	5.79949e+06	146634	0	0	1.95785e+06	203422	0	258418	0	54700.6	131352
RIQDGEKKPIGWDTDISWL	607	625	2	0	1129.08	6	16					-1
RIQDGEKKPIGWDTDISWL	607	625	3	0	753.059	6	16	11.1579	11.2679	755.628	6.36132	0.4	1					0.254169		376506	1.35067e+06	436008	1.03064e+06	2.05469e+06	4.8465e+06	6.62789e+06	7.11307e+06	6.01161e+06	3.20912e+06	1.61125e+06	179660	32433.2	98486.8	0	37266.4	3.65245e+06	63102.7	139662	990088	0	30409.5	0
RIQDGEKKPIGWDTDISWL	607	625	4	0	565.046	6	16					-1
RIQDGEKKPIGWDTDISWLTG	607	627	3	0	805.748	7	18					-1
RIQDGEKKPIGWDTDISWLTGEEL	607	630	2	0	1393.7	7	21	11.4265	12.0767	1398.88	8.70096	1	0	1.43489	1.69835	1	1	0.381316		370163	0	437188	0	2.25974e+06	9.13975e+06	3.16923e+07	5.15527e+07	8.18832e+07	9.05153e+07	9.11499e+07	7.13804e+07	5.7557e+07	4.60748e+07	4.22273e+07	2.78092e+07	1.56238e+07	3.33967e+06	1.4962e+06	139788	342898	92713.6	334369	10944.6	508346	109643	357959	13986.9	374801
RIQDGEKKPIGWDTDISWLTGEEL	607	630	3	0	929.471	7	21	11.4265	12.0767	932.641	7.85516	1	0	1.23167	1.69835	1	1	0.111995		645081	391776	1.50704e+06	5.95025e+07	4.5716e+07	1.28165e+08	3.20989e+08	5.20477e+08	7.68585e+08	8.7385e+08	8.71753e+08	6.81549e+08	4.90625e+08	2.62217e+08	1.41304e+08	9.19797e+07	2.08875e+07	8.52545e+06	6.14946e+06	486350	303794	851824	129700	138352	357420	133908	210360	1.41974e+06	339270
RIQDGEKKPIGWDTDISWLTGEEL	607	630	4	0	697.355	7	21	11.4265	12.0608	699.75	7.92784	1	0	1.24913	1.63852	1	1	0.154354		189149	156082	113357	515874	3.50532e+06	1.59561e+07	4.08367e+07	6.86579e+07	1.02471e+08	1.21878e+08	1.18589e+08	9.40258e+07	6.18577e+07	3.66279e+07	1.60967e+07	6.38671e+06	2.17996e+06	669228	504850	144483	142444	1172.55	45255.3	59521.9	255428	94755.6	1.22546e+06	109646	379012
RIQDGEKKPIGWDTDISWLTGEELHV	607	632	3	0	1008.18	7	23					-1
TDISWLTGEEL	620	630	1	0	1263.61	5	9	10.9983	12.2416	1271.47	7.11656	1	0	3.3341	3.93249	-1	0	1.29435		191268	6.98546e+06	4.60539e+07	9.83666e+07	1.16764e+08	8.76256e+07	1.80791e+08	8.98635e+08	1.46189e+09	9.23121e+08	2.82579e+08	6.40556e+07	1.36584e+07	2.67269e+07	3.25247e+07
TDISWLTGEEL	620	630	2	0	632.309	5	9	11.0796	11.458	635.018	4.67344	0.6	1					0.739468		43247.8	2.36095e+06	7.78962e+06	1.37865e+07	1.35221e+07	7.11053e+06	4.07909e+06	1.13078e+06	923213	2.35278e+06	5.71815e+06	5.20548e+06	2.32049e+06	437046	278909
ISWLTGEELHV	622	632	2	0	642.335	5	9	10.4977	10.5918	644.049	2.65425	1	0	0.832353	-0.395994		1	0.183799		487900	1.3996e+06	3.39475e+06	3.60749e+06	4.64956e+06	1.84217e+06	911964	338866	60107.6	0	61972.6	86621.4	0	0	74822.9
LTGEEL	625	630	1	0	661.34	4	4	5.38695	6.04465	663.092	1.37525	1	0	1.07907	1.72685		0	0.410968		1.00745e+08	3.61033e+08	3.93581e+08	1.7698e+08	4.09803e+07	4.32989e+06	1.64181e+06	0	1.5568e+06
LTGEELHV	625	632	2	0	449.237	4	6	6.45093	6.49788	450.349	1.70369	0.4	0					0.787647		46915.5	122843	872601	51145.4	104319	0	56887.4	0	0	0	0
[truncated: 22 more columns]
