# Supplementary material for: Unveiling the domain-specific and RAS isoform-specific details of BRAF kinase regulation
Source: eLife. 2023 Dec 27;12:RP88836. doi: 10.7554/eLife.88836 (PMC10752582; doi:10.7554/eLife.88836)
Supplement: Figure 2—source data 1. — Also applies to plots presented in Supplementary file 1 and Figure 2—figure supplement 1 and Figure 2—figure supplement 3. [file elife-88836-fig2-data1.zip › Figure 2- source data 1/(BRAF_N2_N2-HRAS-15HR.mzXML) ExMS2_FinalTable.xls]

## Sheet: Sheet1
Sequence	START	END	Charge	ModMass	Monoisotopic m/z	maxND	maxD	RT Range(start, unit: min)	RT Range(end)	Centroid m/z	Delta Mass	Flag#1:Skip-tests	Flag#2:Unimodality check	Flag#3:Back exchange prediction check	Flag#4:Elution RT width check	Flag#5:Unique peptide RT/deltaD consistency check	Flag#6:Common-end peptides centroid subtraction check	Flag#7:Centroid shift within RT range check	Flag#8:Data multiple assignment check	Isotopic Envelope Amplitudes(start from this column(the Monoisotopic) to nonzero end):
GSSHHHHHHGTKTEEGKL	2	19	2	0	1008.48	6	16	3.3475	4.22197	1010.88	3.64578	1	0	0.153992	2.40794	1	1	0.0816569		4.82199e+06	4.36384e+07	1.38877e+08	2.83225e+08	4.08572e+08	4.32624e+08	3.33122e+08	1.97628e+08	8.89343e+07	2.88644e+07	6.86316e+06	324750	0	0	0	27941.4	54092.1	65698.5	78336.5	191126	66250.2	72848.4	106592
GSSHHHHHHGTKTEEGKL	2	19	3	0	672.656	6	16	3.31575	4.23788	674.283	3.72722	1	0	0.174205	2.57821	1	1	0.045777		5.5238e+07	3.32004e+08	1.04164e+09	2.20257e+09	3.22942e+09	3.57759e+09	2.85478e+09	1.65361e+09	7.56734e+08	2.81577e+08	8.29617e+07	2.04073e+07	2.31639e+06	28987.3	69716.8	27902.8	0	56623.1	9491.15	21449.8	56484.1	140066	72381.2
GSSHHHHHHGTKTEEGKL	2	19	4	0	504.744	6	16	3.33163	4.23788	505.983	3.80191	1	0	0.192743	2.52147	1	1	0.033011		1.97048e+07	1.20686e+08	3.86422e+08	8.63102e+08	1.33833e+09	1.48521e+09	1.20448e+09	7.17809e+08	3.26638e+08	1.15981e+08	3.69348e+07	8.07959e+06	1.07619e+06	0	83483.4	31429.9	0	28561.5	424494	0	42746.8	0	2.39825e+06
GSSHHHHHHGTKTEEGKL	2	19	5	0	403.997	6	16	3.33163	4.23788	404.986	3.79597	1	0	0.191267	2.52147	1	1	0.0273376		6.91159e+06	7.64647e+07	2.50154e+08	5.45484e+08	8.63153e+08	9.52236e+08	7.68542e+08	4.45833e+08	2.10754e+08	7.72741e+07	2.0776e+07	4.66998e+06	528192	0	0	0	216556	0	100385	55992.9	58560.3	138158	0
GSSHHHHHHGTKTEEGKLVIWINGDKGYNGL	2	32	4	0	862.178	8	29	8.56425	8.82913	864.983	9.19126	0.6	0					0.173774		0	551876	306615	181604	974169	1.48886e+06	9.49286e+06	1.25937e+07	3.1502e+07	3.78905e+07	4.98605e+07	4.80455e+07	4.1094e+07	2.80219e+07	1.99294e+07	9.13101e+06	3.06273e+06	1.79574e+06	0	947605	566604	2.48901e+06	0	2.71464e+06	0	1.80038e+06	170929	1.01513e+06	0	264713
VIWINGDKGY	20	29	1	0	1164.6	5	8					-1
VIWINGDKGY	20	29	2	0	582.806	5	8	8.34608	8.65783	585.225	4.12397	0.6	1					0.748472		0	1.41631e+06	1.13803e+07	2.82897e+07	4.10354e+07	3.5219e+07	1.43083e+07	1.49396e+06	692970	1.05824e+06	21599.4	1.30219e+07	0	1.0554e+06
VIWINGDKGYNG	20	31	2	0	668.338	5	10	7.78115	7.8435	672.679	7.87945	0.4	1					0.127245		0	291336	403409	3.14978e+06	7.34659e+06	8.10798e+06	1.16327e+07	5.29868e+06	4.65345e+06	1.6922e+06	1.25061e+07	2.08669e+07	1.46481e+07	2.29152e+06	290223	152845
VIWINGDKGYNGL	20	32	1	0	1448.75	5	11	9.31555	9.7997	1454.23	4.59898	1	0	0.909377	1.01368	1	0	0.331011		0	1.24387e+06	1.73992e+07	7.33089e+07	1.43584e+08	1.90244e+08	1.95872e+08	1.2911e+08	6.33063e+07	1.63106e+07	955188	304875	23633.2	256732	0	556720	0
VIWINGDKGYNGL	20	32	2	0	724.88	5	11	9.29997	9.97135	727.662	4.6874	1	0	0.941294	1.6825	1	0	0.0329109		2.24115e+07	1.67154e+08	7.56048e+08	1.73001e+09	3.50443e+09	4.83036e+09	4.95176e+09	3.59369e+09	1.87912e+09	7.78452e+08	2.26372e+08	1.4723e+07	250146	217178	554263	1.56533e+06	36156.4
VIWINGDKGYNGLAE	20	34	2	0	824.92	5	13	8.90697	9.04708	827.564	4.30183	0.6	1					0.405617		1.62978e+06	8.15247e+06	7.11508e+06	1.60514e+07	1.55472e+07	1.58111e+07	1.8648e+07	1.93929e+07	1.29364e+07	8.09905e+06	1.74644e+06	825775	26424.8	0	11100.8	0	47202	2321.35	674.483
VIWINGDKGYNGLAEVGKKFEKDTG	20	44	3	0	913.476	7	23					-1
VIWINGDKGYNGLAEVGKKFEKDTGIKV	20	47	3	0	1026.89	7	26					-1
VIWINGDKGYNGLAEVGKKFEKDTGIKV	20	47	4	0	770.421	7	26	10.6139	10.9611	773.171	9.14911	1	0	0.646499	0.524245	1	-2	0.280751		1.83893e+06	1.18133e+06	1.12557e+06	1.50092e+06	7.38748e+06	2.22829e+06	1.13681e+07	1.70492e+07	3.34191e+07	4.04205e+07	5.16088e+07	5.96198e+07	5.55275e+07	4.34089e+07	3.02002e+07	1.84011e+07	8.10935e+06	2.11898e+06	259225	479594	4.37147e+06	88001.6	0	117259	1.02516e+06	174645	96486	0	86037.7	229270
VIWINGDKGYNGLAEVGKKFEKDTGIKV	20	47	5	0	616.538	7	26	10.6296	10.7737	618.792	9.41621	1	0	0.687293	-0.201013	1	-2	0.145245		0	0	0	0	191050	546254	872529	1.53337e+06	2.32943e+06	4.73943e+06	5.87081e+06	6.68335e+06	6.55644e+06	6.61912e+06	3.48534e+06	1.69401e+06	575593	322135	44962.5	671.551	70481.8	0	0	0	50855.2	41442.9	0	0	68493.5	0
VIWINGDKGYNGLAEVGKKFEKDTGIKVTVEHPDKL	20	55	3	0	1333.38	9	33	9.26882	10.3476	1336.82	7.91302	1	0	0.201355	3.13772	-4	-2	0.876326		371212	1.28823e+07	2.35034e+07	5.96842e+07	1.32126e+08	2.14445e+08	3.18144e+08	4.10495e+08	4.91688e+08	5.30834e+08	5.21276e+08	4.7203e+08	3.97717e+08	3.25858e+08	2.50281e+08	1.9534e+08	1.40428e+08	8.84262e+07	5.51437e+07	2.9852e+07	6.5569e+06	619541	974917	0	3.55623e+06	11988.2	275162	1.4442e+06	417126	268694
VIWINGDKGYNGLAEVGKKFEKDTGIKVTVEHPDKL	20	55	4	0	1000.29	9	33	9.19247	10.3945	1002.85	7.81503	1	0	0.189563	3.57816	-4	-2	0.638636		2.15804e+07	7.01208e+07	1.81161e+08	3.74905e+08	6.84314e+08	1.14309e+09	1.58799e+09	2.12069e+09	2.45145e+09	2.68111e+09	2.60818e+09	2.30856e+09	2.02798e+09	1.75253e+09	1.35694e+09	1.03274e+09	8.03143e+08	6.0643e+08	3.85609e+08	2.21172e+08	1.28081e+08	6.18211e+07	2.77075e+07	1.30115e+07	3.5831e+06	1.78261e+06	1.16151e+06	552267	390843	401255
VIWINGDKGYNGLAEVGKKFEKDTGIKVTVEHPDKL	20	55	5	0	800.434	9	33	9.26882	9.65948	802.213	6.49233	1	0	0.0304014	0.679751	-7	-4	0.622698		1.75228e+07	2.11957e+07	5.92754e+07	1.60641e+08	3.17542e+08	5.09229e+08	7.17807e+08	9.69884e+08	1.13482e+09	1.1386e+09	1.05784e+09	9.50152e+08	7.01447e+08	4.51705e+08	1.83351e+08	7.0042e+07	6.84873e+07	1.62928e+07	8.86948e+06	2.05499e+06	355827	201705	0	303034	0	1.25322e+06	152080	153690	251557	0
VIWINGDKGYNGLAEVGKKFEKDTGIKVTVEHPDKL	20	55	6	0	667.196	9	33	9.87773	10.3476	669.698	12.6051	1	0	0.76596	0.962603	-5	0	0.192197		409250	2.91644e+06	956036	1.11328e+06	2.5546e+06	4.30324e+06	9.08508e+06	1.17391e+07	4.72125e+07	7.62199e+07	1.12681e+08	1.93609e+08	2.66976e+08	3.25626e+08	3.6924e+08	3.73896e+08	3.33933e+08	2.58827e+08	1.78125e+08	1.11604e+08	5.64202e+07	2.75699e+07	1.04957e+07	4.54957e+06	2.33432e+06	2.26294e+06	632159	497956	803104	396831
VIWINGDKGYNGLAEVGKKFEKDTGIKVTVEHPDKL	20	55	7	0	572.026	9	33	9.90893	10.2051	574.09	12.0405	1	0	0.698021	0.342306	-5	0	0.0649387		248969	105895	469661	83280.7	0	182523	1.4114e+06	2.64544e+06	6.02958e+06	1.35832e+07	2.39519e+07	3.70592e+07	4.96485e+07	7.13672e+07	8.07627e+07	7.97597e+07	7.08889e+07	5.24011e+07	3.5472e+07	2.12701e+07	8.64284e+06	3.5065e+06	1.63049e+06	310453	0	259781	538017	147908	174917	0
INGDKGYNGLAEVGKKFEKDTGIKVTVEHPDKLEEKFPQVAA	23	64	3	0	1533.81	9	38					-1
NGDKGYNGLAEVGKKFEKDTGIKVTVE	24	50	3	0	966.173	7	25					-1
NGLAEVGKKFEKDTGIKVTVEHPDKL	30	55	3	0	951.522	7	23	7.9682	8.06183	958.011	17.7791	1	0	2.31872	-0.381285		-9	0.242683		0	0	0	271333	0	0	260367	0	125833	0	0	0	314425	0	0	124618	0	1.00011e+06	6.44151e+06	8.57569e+06	9.0328e+06	5.6536e+06	3.22161e+06	520346	222578	0	0	0	0	0
NGLAEVGKKFEKDTGIKVTVEHPDKLEEKFPQVAATGDGPDIIF	30	73	4	0	1192.63	9	39					-1
LAEVGKKFEKDTGIKVTVEHPDKL	32	55	3	0	894.501	7	21					-1
LAEVGKKFEKDTGIKVTVEHPDKL	32	55	4	0	671.127	7	21					-1
LAEVGKKFEKDTGIKVTVEHPDKLEEKFPQVAATGDGPDIIF	32	73	5	0	920.091	9	37					-1
AEVGKKFEKDTG	33	44	2	0	654.843	5	10	3.52123	3.74208	656.462	2.47452	0.6	0					0.24228		153428	715309	4.90025e+06	6.61028e+06	5.63871e+06	2.01919e+06	215544	0	0	0	0	134391	0	0	0	0
AEVGKKFEKDTGIKV	33	47	2	0	824.967	5	13					-1
AEVGKKFEKDTGIKV	33	47	3	0	550.314	5	13					-1
AEVGKKFEKDTGIKVTVEHPDKL	33	55	3	0	856.806	7	20	6.53293	7.0322	859.343	6.08504	1	0	0.457336	1.06768	1	0	0.0679949		0	2.74194e+06	1.76235e+07	8.97566e+07	2.42972e+08	4.96905e+08	8.08217e+08	9.97517e+08	9.69016e+08	7.6852e+08	4.89913e+08	2.61618e+08	1.19959e+08	4.46679e+07	1.55652e+07	5.40561e+06	2.62178e+06	1.01648e+06	333070	0	195812	0	0	0	0	91054.5	0	0
AEVGKKFEKDTGIKVTVEHPDKL	33	55	4	0	642.856	7	20	6.5797	6.72012	645.058	7.28149	0.4	1					0.139593		0	477831	6.71044e+06	2.75153e+07	8.3585e+07	1.68773e+08	2.71068e+08	3.35163e+08	3.5177e+08	2.72241e+08	1.7096e+08	9.56823e+07	4.43088e+07	1.97209e+07	7.79456e+06	2.74964e+06	883736	643653	2.21269e+08	0	213363	0	1.08344e+06	0	127028	104528	525382	0
AEVGKKFEKDTGIKVTVEHPDKL	33	55	5	0	514.486	7	20	6.5797	7.0322	515.992	6.00296	1	0	0.441038	0.900627	0	0	0.0537205		89616.3	269582	3.1625e+06	1.87796e+07	7.54048e+07	1.30821e+08	2.06969e+08	2.51012e+08	2.55367e+08	1.91745e+08	1.19165e+08	6.20331e+07	2.65663e+07	8.41392e+06	1.60257e+06	639088	660192	70406.6	102983	160113	0	0	0	193014	181688	75820.6	0	0
AEVGKKFEKDTGIKVTVEHPDKL	33	55	6	0	428.907	7	20	6.5797	6.82937	430.171	6.06217	1	0	0.452795	0.176083	0	0	0.0708559		63765.6	0	234775	1.63665e+06	4.62301e+06	1.21415e+07	2.39175e+07	2.78225e+07	3.09769e+07	2.23675e+07	1.39336e+07	5.33182e+06	1.64749e+06	375404	187977	57524.1	0	0	0	0	0	0	0	0	0	0	0	0
AEVGKKFEKDTGIKVTVEHPDKLEEKFPQVAATGDGPDIIF	33	73	3	0	1495.12	9	36	9.33113	9.98695	1500.28	12.8042	1	0	0.661523	1.6269	1	1	0.121224		0	328114	765072	0	0	586085	251761	1.19445e+06	1.1007e+07	2.47273e+07	4.95387e+07	1.02113e+08	1.38404e+08	1.98513e+08	2.65188e+08	2.84951e+08	2.94873e+08	2.74454e+08	1.98539e+08	1.4461e+08	9.39088e+07	3.62451e+07	1.2138e+07	3.60509e+06	347985	61754.3	831648	0	251434	0
AEVGKKFEKDTGIKVTVEHPDKLEEKFPQVAATGDGPDIIF	33	73	4	0	1121.59	9	36	9.31555	10.1895	1125.51	13.0035	1	0	0.683503	2.40621	1	1	0.0904704		526403	2.0932e+06	1.25968e+06	4.48109e+06	4.50212e+06	9.24433e+06	3.39776e+07	8.23694e+07	1.70277e+08	2.93921e+08	4.99177e+08	7.76218e+08	1.16484e+09	1.58056e+09	2.05881e+09	2.3288e+09	2.36566e+09	2.15688e+09	1.74785e+09	1.28264e+09	8.50325e+08	4.97691e+08	2.66626e+08	1.37999e+08	5.41042e+07	3.35031e+07	4.8031e+06	7.80122e+06	1.26997e+06	5.81671e+06
AEVGKKFEKDTGIKVTVEHPDKLEEKFPQVAATGDGPDIIF	33	73	5	0	897.474	9	36	9.36232	10.096	900.611	13.0014	1	0	0.683276	1.90511	1	1	0.0445708		1.03466e+06	444144	405979	864394	1.04503e+06	1.24834e+07	1.46545e+07	4.67573e+07	9.56979e+07	1.9e+08	3.55185e+08	5.08328e+08	7.90832e+08	1.06719e+09	1.36947e+09	1.57294e+09	1.56188e+09	1.49247e+09	1.22498e+09	8.75926e+08	5.95232e+08	3.51314e+08	1.86509e+08	9.7386e+07	4.27018e+07	1.01195e+07	8.36857e+06	5.95191e+06	5.30154e+06	2.064e+06
AEVGKKFEKDTGIKVTVEHPDKLEEKFPQVAATGDGPDIIF	33	73	6	0	748.063	9	36	9.42468	9.8153	750.711	13.2037	1	0	0.705585	0.679573	1	1	0.0620829		0	406961	130610	950797	0	738330	2.09942e+06	6.93152e+06	1.65015e+07	3.93816e+07	7.23203e+07	1.13748e+08	1.9091e+08	2.69946e+08	3.16804e+08	3.70876e+08	3.82789e+08	3.44403e+08	2.93265e+08	2.23876e+08	1.37481e+08	8.94644e+07	3.60373e+07	1.69725e+07	3.78968e+06	3.73418e+06	6.45887e+06	1.23015e+06	252353	264007
AEVGKKFEKDTGIKVTVEHPDKLEEKFPQVAATGDGPDIIF	33	73	7	0	641.34	9	36					-1
VGKKFEKDTGIKVTVEHPDKL	35	55	3	0	790.113	6	18	6.23698	6.3927	792.647	6.19195	1	1	0.615163	-0.159517		0	0.228934		0	271925	127115	165487	2.92629e+06	3.99095e+06	9.90556e+06	1.56416e+07	1.16443e+07	7.08344e+06	8.13041e+06	697723	0	773016	0	128606	339506	140547	154323	0	0	0	0	0	0
VGKKFEKDTGIKVTVEHPDKLEEKFPQVAATGDGPDIIF	35	73	4	0	1071.57	9	34					-1
VGKKFEKDTGIKVTVEHPDKLEEKFPQVAATGDGPDIIF	35	73	5	0	857.458	9	34					-1
IKVTVEHPDKL	45	55	2	0	639.874	5	8					-1
TVEHPDKL	48	55	1	0	938.494	4	5	4.85908	4.9217	941.734	2.69387	0.4	0					0.355307		159950	682861	3.00551e+06	3.04992e+06	2.0032e+06	174998	624149	628790	93641.9	0
TVEHPDKL	48	55	3	0	313.503	4	5	4.67117	4.7338	314.537	2.55731	0.4	0					0.0783885		0	476061	2.05302e+06	2.3786e+06	961894	1.11038e+06	0	0	92609.6	0
TVEHPDKLEEKFPQVAATGDGPDIIF	48	73	3	0	951.815	7	21	10.0337	10.5356	955.449	9.19533	0.6	0					0.105029		388053	7499.76	354133	1.33736e+06	380351	4.17644e+06	1.5727e+07	2.86013e+07	6.13902e+07	8.38587e+07	1.08166e+08	1.23518e+08	1.00965e+08	7.51926e+07	4.42306e+07	2.24767e+07	6.00919e+06	5.82009e+06	32023.3	159459	0	444989	131150	1.1276e+06	111845	127932	2.22112e+06	6655.08	0
LEEKFPQVAATGDGPDIIFWAHDRFGGYAQSGLLAEIT	55	92	4	0	1030.77	9	34	12.5376	12.8597	1035.65	17.0454	1	0	1.23994	0.434823			0.125444		436046	255915	138942	0	1.82018e+06	122985	0	5314.09	29753.4	11983	225152	693542	3.60545e+06	1.64036e+07	3.92779e+07	6.63365e+07	1.03759e+08	1.49854e+08	1.93475e+08	2.36967e+08	2.4447e+08	2.42184e+08	1.67703e+08	9.61087e+07	4.20452e+07	1.30446e+07	8.5988e+06	5.10539e+06	1.88561e+06	2.02627e+06
EEKFPQVAATGDGPDIIF	56	73	2	0	967.481	6	14	10.3945	11.1363	971.233	6.34297	1	0	1.04828	1.9338	0	1	0.218891		81308.8	1.31351e+07	7.93147e+07	3.07323e+08	7.72244e+08	1.60391e+09	2.45414e+09	2.98662e+09	2.70122e+09	1.89671e+09	1.05447e+09	4.48827e+08	1.58457e+08	4.85384e+07	3.80062e+07	5.47463e+07	4.95195e+07	1.79934e+07	1.88046e+06	2.21159e+07	1.95498e+08
EEKFPQVAATGDGPDIIF	56	73	3	0	645.323	6	14	10.4572	10.9923	648.352	7.92706	0.4	1					1.2343		39947.8	233906	714522	4.65506e+06	1.50528e+07	2.94182e+07	4.59796e+07	4.86369e+07	3.88238e+07	2.57785e+07	1.02626e+07	2.35634e+06	666968	36173.6	195867	234022	201683	159100	449939	1.03779e+07	3.49193e+07
WAHDRFGG	74	81	2	0	473.22	4	6	6.14365	6.76693	474.739	2.47174	1	0	0.885025	1.51068	1	0	0.135858		3.2111e+06	5.308e+07	1.36076e+08	1.7176e+08	1.22321e+08	5.47849e+07	1.15077e+07	0	0	0	0
WAHDRFGG	74	81	3	0	315.816	4	6					-1
WAHDRFGGY	74	82	1	0	1108.5	5	7	7.54707	7.70318	1112.38	3.2057	1	0	1.06769	-0.158088	0	1	0.356763		0	2.47371e+06	1.28771e+07	2.17858e+07	2.40819e+07	1.72492e+07	5.90018e+06	786446	0	644129	992336	445370	0
WAHDRFGGY	74	82	2	0	554.752	5	7	7.54707	8.06183	556.605	3.02604	1	0	0.96577	1.12305	0	1	0.095802		1.15508e+07	5.58887e+07	1.63256e+08	2.73003e+08	2.80227e+08	1.84641e+08	8.59714e+07	2.77472e+07	5.80871e+06	1.55975e+06	358651	478595	147888
WAHDRFGGY	74	82	3	0	370.17	5	7	7.26593	7.93702	370.972	1.72408	0.4	1					0.484361		1.35616e+08	1.19492e+07	3.92771e+07	7.21857e+07	6.94728e+07	4.89875e+07	1.40092e+07	3.69658e+06	335949	402118	22067.8	0	211588
WAHDRFGGYAQSGL	74	87	1	0	1564.73	5	12	8.15895	8.37725	1571.97	6.30584	1	0	1.33585	0.0640381	1	1	0.279156		0	0	0	0	1.64556e+06	9.08646e+06	2.01686e+07	2.72609e+07	2.29455e+07	1.3525e+07	3.81483e+06	0	0	0	0	0	0	260628
WAHDRFGGYAQSGL	74	87	2	0	782.868	5	12	8.09647	8.73572	786.505	6.33644	1	0	1.34597	1.56772	1	1	0.147952		426923	1.77489e+07	1.28333e+08	3.99706e+08	9.72312e+08	1.92255e+09	2.94234e+09	3.42643e+09	3.08994e+09	2.18678e+09	1.22749e+09	5.48138e+08	2.45288e+08	6.92352e+07	4.52953e+07	1.44973e+07	6.7539e+06	7.47526e+07
WAHDRFGGYAQSGL	74	87	3	0	522.248	5	12	8.09647	8.73572	524.634	6.22046	1	0	1.30759	1.56772	1	1	0.0348435		347760	1.1564e+07	9.33007e+07	2.96579e+08	7.21079e+08	1.4112e+09	2.18988e+09	2.54553e+09	2.33403e+09	1.58327e+09	8.63438e+08	3.66694e+08	1.21941e+08	3.25035e+07	8.80789e+06	2.46647e+06	2.69356e+06	1.01804e+06
WAHDRFGGYAQSGLL	74	88	2	0	839.41	5	13	8.8447	10.1895	843.537	7.24247	1	1	1.46143	4.08814	1	1	0.842614		1.74786e+07	2.56467e+07	3.5962e+08	4.02091e+08	3.77066e+08	4.81203e+08	7.94029e+08	1.22521e+09	1.66421e+09	1.88713e+09	1.65397e+09	1.04113e+09	4.55006e+08	1.29172e+08	5.92311e+07	6.76624e+07	5.6293e+07	3.43911e+07	1.6987e+07
WAHDRFGGYAQSGLL	74	88	3	0	559.943	5	13	9.33113	10.0181	562.387	6.32228	1	0	1.18035	1.73817	1	1	0.265599		3.94563e+06	6.60231e+07	1.94775e+08	3.74757e+08	2.82539e+08	4.57173e+08	7.77245e+08	1.06221e+09	1.14999e+09	9.75577e+08	6.38643e+08	3.18137e+08	1.26778e+08	4.20734e+07	1.02191e+07	4.79213e+06	7.24503e+06	1.44048e+06	853667
WAHDRFGGYAQSGLLA	74	89	2	0	874.929	6	14					0
WAHDRFGGYAQSGLLA	74	89	3	0	583.622	6	14	8.95368	9.23405	586.347	7.11849	0.6	0					0.139494		0	114890	373731	475627	3.17721e+06	1.42909e+07	2.86352e+07	4.22553e+07	4.8582e+07	3.94484e+07	2.74039e+07	1.09553e+07	3.19909e+06	199469	7.46469e+06	17499.6	0	640420	0	0	0
YAQSGL	82	87	1	0	638.314	4	4	4.8121	5.50042	641.126	2.43933	1	0	1.67077	1.74299		1	0.904055		274782	1.20506e+07	4.67772e+07	5.66757e+07	2.93374e+07	3.17245e+06	238224	362004	814634
AQSGLL	83	88	1	0	588.335	3	4	6.50177	6.84497	590.966	2.29879	1	0	1.53126	0.510195		1	1.56119		579022	2.00644e+07	5.19528e+07	5.48393e+07	2.41248e+07	4.93374e+06	143374	0
LAEITPDKA	88	96	1	0	957.525	4	6	4.63987	5.40667	961.525	3.44338	1	0	1.52808	2.02334	1	1	0.361282		1.49373e+06	1.8647e+07	1.03119e+08	1.91443e+08	2.46643e+08	1.95363e+08	8.88138e+07	2.15075e+07	1.79781e+06	53452.3	2792.72
LAEITPDKA	88	96	2	0	479.266	4	6	4.67117	5.32842	481.34	3.59086	1	0	1.62569	1.63202	1	1	0.0363062		8.90402e+06	9.28235e+07	3.81403e+08	8.50574e+08	1.16445e+09	9.68953e+08	4.63764e+08	1.4301e+08	2.89182e+07	3.72637e+06	134867
LAEITPDKAFQDKL	88	101	2	0	794.933	5	11	8.19017	8.73572	798.457	6.10124	1	0	1.45168	1.23301	1	0	0.180685		0	502913	476431	7.93609e+06	3.87651e+07	9.28225e+07	1.64358e+08	1.93787e+08	1.48346e+08	8.09417e+07	3.08755e+07	2.67924e+06	0	2.66931e+06	1.20936e+06	3.3038e+06	5.63844e+06
LAEITPDKAFQDKL	88	101	3	0	530.291	5	11	8.29933	8.57983	532.62	6.03954	0.6	0					0.0714582		210832	64048.7	554640	5.14975e+06	2.83801e+07	6.28219e+07	9.68188e+07	1.04511e+08	8.30312e+07	6.10154e+07	2.00948e+07	3.49362e+06	917361	183298	180360	561960	2.26537e+06
LAEITPDKAFQDKLYPFT	88	105	2	0	1049.05	6	14	10.1116	10.6956	1053.21	7.02688	0.6	0					0.393307		127513	10897.4	7236.84	2.15877e+06	8.89728e+06	4.68246e+07	8.42485e+07	1.24682e+08	1.35608e+08	1.15061e+08	8.21959e+07	5.29223e+07	2.29949e+07	4.06385e+06	2.28032e+06	1.74243e+06	2.93757e+06	1.15257e+06	6.03576e+06	323.809	38862.9
LAEITPDKAFQDKLYPFT	88	105	3	0	699.702	6	14	10.1116	10.7268	702.355	6.67316	0.6	0					0.091075		0	141625	403549	5.5988e+06	3.15244e+07	8.4357e+07	1.55337e+08	2.22466e+08	2.41594e+08	2.01061e+08	1.33341e+08	6.8309e+07	2.43201e+07	6.81853e+06	1.78392e+06	541981	1.77686e+06	1.13097e+06	441241	144041	230438
LAEITPDKAFQDKLYPFTW	88	106	2	0	1142.09	6	15	12.1405	12.6645	1146.09	6.59029	1	0	0.993813	1.15597	1	0	0.145968		0	8.82628e+06	435437	7.9659e+06	1.55906e+07	4.79743e+07	8.65362e+07	1.27251e+08	1.38091e+08	1.32396e+08	8.28215e+07	5.01826e+07	1.94986e+07	4.5358e+06	863105	156749	259743	1.85179e+06	643635	574612	11415.3	131896
LAEITPDKAFQDKLYPFTW	88	106	3	0	761.728	6	15					-1
LAEITPDKAFQDKLYPFTWD	88	107	2	0	1199.6	7	16	11.6997	12.3639	1204.52	8.35482	0.6	1					0.195265		0	151294	752221	1.62451e+07	7.61886e+07	1.54812e+08	3.0309e+08	4.00991e+08	4.70754e+08	4.22449e+08	3.06441e+08	1.82537e+08	9.77818e+07	3.76483e+07	1.64789e+07	2.44253e+06	1.31351e+07	809211	7.78106e+07	356422	1.71983e+08	38947.7	1.27349e+08	65701.6
LAEITPDKAFQDKLYPFTWD	88	107	3	0	800.07	7	16	11.6211	12.2977	802.824	6.77883	0.6	0					0.0370336		756792	634596	1.57393e+07	7.75692e+07	2.38942e+08	5.91473e+08	1.08769e+09	1.57222e+09	1.80083e+09	1.64266e+09	1.1954e+09	7.09762e+08	3.45439e+08	1.55274e+08	6.14127e+07	1.91551e+07	1.78812e+07	3.2504e+06	1.92688e+06	1.93511e+06	2.85011e+06	878237	1.74149e+06	453264
LAEITPDKAFQDKLYPFTWDA	88	108	2	0	1235.12	7	17	11.574	12.2401	1239.51	7.26444	1	0	0.946033	1.66351	1	-1	0.288627		246867	131842	299874	5.36506e+06	2.24214e+07	6.6387e+07	1.12689e+08	1.81095e+08	2.05147e+08	1.91587e+08	1.39478e+08	8.9061e+07	4.00669e+07	2.38667e+07	4.67464e+06	1.89361e+07	940548	2.69799e+07	17938.6	1.12901e+07	252010	913228	156736	369372	362697
LAEITPDKAFQDKLYPFTWDA	88	108	3	0	823.749	7	17	11.6368	12.0672	826.748	7.47206	0.6	1					0.166568		309713	841626	1.92383e+06	2.39264e+07	8.15793e+07	1.93628e+08	3.89577e+08	5.77312e+08	6.85501e+08	6.19052e+08	4.74677e+08	3.28786e+08	1.49155e+08	6.83235e+07	2.88126e+08	1.07669e+07	4.2829e+06	9.79184e+07	0	0	171170	0	0	2214.96	0
LAEITPDKAFQDKLYPFTWDAVRY	88	111	3	0	963.16	7	20					-1
LAEITPDKAFQDKLYPFTWDAVRYNGK	88	114	4	0	797.412	8	23	10.8361	11.4955	800.217	9.27194	0.6	0					0.0849345		399351	280765	2.49857e+06	2.51806e+06	8.26667e+06	3.47344e+07	9.89933e+07	1.99865e+08	3.5127e+08	5.57433e+08	7.38464e+08	7.88285e+08	6.94512e+08	5.26974e+08	3.52453e+08	2.07989e+08	1.08921e+08	4.14414e+07	1.7033e+07	7.36639e+06	2.24217e+07	1.60137e+06	369895	894105	1.59994e+07	240809	104992	27856	8.68002e+06	1.63693e+06
LAEITPDKAFQDKLYPFTWDAVRYNGKL	88	115	3	0	1100.57	8	24	11.1051	11.8887	1104.46	9.62824	1	0	0.842218	2.08341	1	0	0.0646922		1.22869e+06	1.42355e+06	2.55036e+06	3.17605e+06	2.04876e+07	7.68382e+07	1.54994e+08	4.47807e+08	8.5825e+08	1.2562e+09	1.92698e+09	2.16023e+09	2.19728e+09	1.83402e+09	1.37881e+09	8.42304e+08	4.84165e+08	2.44752e+08	9.92605e+07	4.71172e+07	1.85923e+07	6.67956e+06	2.78078e+06	1.34154e+06	1.01415e+06	140808	555337	514651	107558	430479
LAEITPDKAFQDKLYPFTWDAVRYNGKL	88	115	4	0	825.683	8	24	11.0427	11.684	828.598	9.63686	1	0	0.843644	1.57498	1	0	0.10201		671746	812153	1.4104e+06	1.07501e+08	2.38436e+07	8.68184e+07	2.37792e+08	5.62912e+08	1.04305e+09	1.64256e+09	2.405e+09	2.78058e+09	2.87212e+09	2.43193e+09	1.72782e+09	1.15018e+09	6.3925e+08	3.19998e+08	1.51076e+08	5.85045e+07	2.89321e+07	1.71191e+07	7.46284e+06	7.71894e+06	879768	543717	827810	1.252e+06	671299	1.01768e+06
LAEITPDKAFQDKLYPFTWDAVRYNGKL	88	115	5	0	660.748	8	24	11.0427	11.7942	663.077	9.62182	1	0	0.841156	1.96887	1	0	0.0861498		141478	39815.6	881977	1.01835e+06	1.32258e+06	6.15505e+06	1.34269e+07	4.0921e+07	8.57867e+07	1.434e+08	1.99195e+08	2.2622e+08	2.35312e+08	2.03311e+08	1.45842e+08	8.7e+07	4.58785e+07	2.00765e+07	6.83067e+06	1.68257e+06	504895	509948	47346.4	140109	83069.6	125770	36220.8	95711	855793	131637
AEITPDKA	89	96	1	0	844.441	4	5	3.23657	3.72625	848.14	3.21535	1	0	1.80276	1.03345		0	0.271088		0	3.00678e+06	1.80593e+07	3.78464e+07	4.06242e+07	2.41524e+07	6.76133e+06	275256	431979	239554
AEITPDKAFQDKL	89	101	2	0	738.391	5	10	7.65637	7.8279	741.468	5.28081	1	0	1.34615	-0.103018	0	1	0.171432		587850	450132	617714	1.11232e+06	8.88668e+06	1.67969e+07	2.1201e+07	2.0754e+07	1.21771e+07	3.4193e+06	24035	95004.1	32160.7	0	27832.3	85616.7
AEITPDKAFQDKL	89	101	3	0	492.596	5	10	7.34392	7.8279	496.161	9.81993	0.4	1					0.788656		0	198272	3.66893e+06	690033	5.08251e+06	1.70247e+07	1.85735e+07	1.56718e+07	2.47427e+07	4.7888e+06	1.20912e+06	1.76764e+07	459382	798762	1.1176e+08	235447
AEITPDKAFQDKLYPFT	89	105	2	0	992.507	6	13	9.7685	9.97135	996.219	6.21265	1	0	1.14687	0.00884891	1	-1	0.425664		2.97276e+06	33201.8	654470	195106	2.66627e+06	7.67894e+06	1.72744e+07	2.06784e+07	2.07769e+07	1.2879e+07	4.82853e+06	504312	164262	144934	606951	908425	1.98914e+06	904476	0	0
AEITPDKAFQDKLYPFT	89	105	3	0	662.007	6	13	9.70618	9.97135	664.506	6.28527	1	0	1.16905	0.231451	1	-1	0.113362		61274.1	104483	131736	364398	2.697e+06	1.65826e+07	2.78809e+07	3.42575e+07	3.38751e+07	2.26425e+07	9.10881e+06	4.0084e+06	1.00235e+06	784498	73643.6	246579	299676	488019	84635.5	71017
AEITPDKAFQDKLYPFTW	89	106	2	0	1085.55	6	14	11.9202	12.3639	1089.32	6.20494	1	0	1.00913	0.869133	1	-1	0.280187		0	225895	186954	177676	7.21358e+06	1.74557e+07	3.41481e+07	3.78658e+07	3.9639e+07	2.59352e+07	1.27311e+07	4.2847e+06	2.13879e+06	633990	481768	114793	205999	214539	754221	198914	671124
AEITPDKAFQDKLYPFTW	89	106	3	0	724.033	6	14	11.8887	12.506	726.254	5.31828	0.4	1					0.218998		47861.5	7.48256e+07	507894	4.5091e+06	1.89246e+07	4.31851e+07	7.39874e+07	9.40165e+07	9.21634e+07	6.6192e+07	4.31516e+07	1.61076e+07	5.38619e+06	3.7653e+06	330481	82457.4	807762	289734	140539	384031	110878
AEITPDKAFQDKLYPFTWD	89	107	2	0	1143.06	6	15	11.1986	11.8572	1146.95	6.38424	1	0	0.939265	1.63672	1	-2	0.179842		0	524242	26251.6	4.12881e+06	1.68475e+07	8.84806e+07	1.71036e+08	2.29028e+08	2.33154e+08	1.79801e+08	9.83612e+07	5.29208e+07	1.28428e+07	3.68102e+06	589849	529923	682609	1.09921e+06	99858.1	1.85402e+06	161212	369058
AEITPDKAFQDKLYPFTWD	89	107	3	0	762.376	6	15	11.1207	11.8257	764.937	6.28002	1	0	0.911675	1.80282	1	-2	0.0868035		209154	760987	5.28045e+06	2.83996e+07	1.03047e+08	2.33718e+08	3.71238e+08	4.99587e+08	4.8701e+08	3.81319e+08	2.41638e+08	1.23622e+08	3.77364e+07	1.84475e+07	5.35105e+06	1.64898e+06	689452	484079	1.92727e+06	293874	531285	5.91174e+06
AEITPDKAFQDKLYPFTWDA	89	108	2	0	1178.58	7	16					-1
AEITPDKAFQDKLYPFTWDA	89	108	3	0	786.055	7	16	10.9454	11.4955	789.565	9.08359	0.6	0					0.436693		426892	982213	1.71329e+06	4.78698e+06	2.04831e+07	4.87034e+07	8.80652e+07	1.50483e+08	1.55321e+08	4.46369e+08	5.34691e+08	6.14164e+08	4.63194e+08	2.79939e+08	1.35269e+08	5.12235e+07	1.8133e+07	4.38483e+06	1.34337e+06	3.09095e+06	901549	273356	3.77478e+06	2.79473e+06
AEITPDKAFQDKLYPFTWDAVRYNGKL	89	115	3	0	1062.88	8	23	10.8986	11.1986	1066.57	9.11797	0.6	0					0.0376023		0	207350	622040	341939	4.14265e+06	2.8075e+07	6.83845e+07	1.52104e+08	2.69339e+08	3.93333e+08	5.2303e+08	5.41284e+08	5.00773e+08	3.71266e+08	2.58676e+08	1.37999e+08	7.46329e+07	3.65927e+07	1.32531e+07	3.03546e+06	1.99023e+06	373249	434342	151336	22377.8	176164	141455	0	25449	114582
AEITPDKAFQDKLYPFTWDAVRYNGKL	89	115	4	0	797.412	8	23	10.8361	11.4955	800.217	9.27194	0.6	0					0.0849345		399351	280765	2.49857e+06	2.51806e+06	8.26667e+06	3.47344e+07	9.89933e+07	1.99865e+08	3.5127e+08	5.57433e+08	7.38464e+08	7.88285e+08	6.94512e+08	5.26974e+08	3.52453e+08	2.07989e+08	1.08921e+08	4.14414e+07	1.7033e+07	7.36639e+06	2.24217e+07	1.60137e+06	369895	894105	1.59994e+07	240809	104992	27856	8.68002e+06	1.63693e+06
EITPDKAFQDKLYPFTWDAVRYNGKL	90	115	3	0	1039.2	8	22	11.261	11.4955	1045.66	17.4551	1	0	2.39978	0.122025		-9	0.333599		61401.8	8.3426e+06	142990	0	2.99751e+06	204599	531342	2.09624e+06	906457	2.81716e+06	4.1595e+06	2.67447e+06	1.65898e+06	2.08059e+06	235226	0	1.38033e+06	1.63834e+06	9.37392e+06	2.37256e+07	4.45798e+07	4.98512e+07	4.23156e+07	2.41518e+07	8.88671e+06	1.39576e+06	678614	460552	143634	432869
ITPDKAFQDKLYPFTWDAVRYNGKL	91	115	3	0	996.187	7	21					-1
FQDKLYPFT	97	105	2	0	579.795	5	6					0
FQDKLYPFTW	97	106	1	0	1344.66	5	7	12.5376	12.6168	1349.46	3.9379	1	0	1.48305	-0.432902	0	-2	0.842679		0	123325	629026	1.4925e+06	1.87023e+06	2.75695e+06	1.73109e+06	814682	0	288492	0	93122.1	0
FQDKLYPFTW	97	106	2	0	672.835	5	7	12.0934	12.892	674.031	1.53055	1	0	0.117418	2.13676	0	1	0.0530085		4.07856e+07	1.97743e+08	2.95402e+08	2.32948e+08	1.15858e+08	4.08411e+07	9.67302e+06	1.10514e+06	104959	283083	171289	170819	66229.3
FQDKLYPFTWD	97	107	1	0	1459.69	5	8	11.4485	11.684	1461.96	1.35563	0.4	0					0.423577		0	5.79469e+06	1.17045e+07	8.76553e+06	1.82528e+06	144993	136782	0	0	0	0	0	0	0
FQDKLYPFTWD	97	107	2	0	730.348	5	8	11.4172	12.172	731.688	1.75877	1	0	0.122165	1.98036	1	0	0.158351		1.28866e+08	5.85232e+08	8.96393e+08	7.49071e+08	4.17766e+08	1.89262e+08	9.86898e+07	5.21193e+07	1.52719e+07	1.97341e+06	1.40143e+06	295427	1.40672e+06	138863
FQDKLYPFTWDA	97	108	2	0	765.867	5	9	11.3859	11.8729	767.182	1.66941	1	0	-0.014263	1.02386		0	0.0612114		3.00204e+07	1.49566e+08	2.57139e+08	2.27323e+08	1.29242e+08	5.25259e+07	1.65789e+07	3.27525e+06	948706	225496	400094	152062	200724	433970	297367
FQDKLYPFTWDAVRYNGKL	97	115	2	0	1181.1	7	16	10.1844	10.2519	1185.55	7.43015	0.6	0					0.383003		0	438365	1.29379e+06	0	0	0	1.5738e+06	5.98795e+06	1.26213e+07	1.26429e+07	1.02735e+07	5.17676e+06	1.42352e+06	772925	0	196888	0	205300	0	342619	0	0	0	0
FQDKLYPFTWDAVRYNGKL	97	115	3	0	787.739	7	16	10.8986	11.2922	789.698	4.40999	0.6	0					0.150063		5.21676e+06	1.80587e+07	6.83339e+07	1.80609e+08	4.12874e+08	5.70371e+08	5.99367e+08	4.55148e+08	2.79411e+08	1.36315e+08	5.45658e+07	2.08715e+07	4.94864e+06	2.2563e+06	2.66332e+06	736721	296953	1.84314e+06	152941	676043	1.31803e+06	459050	2.06359e+06	328643
FQDKLYPFTWDAVRYNGKL	97	115	4	0	591.056	7	16	10.8673	11.4642	592.502	4.31949	1	0	0.321197	1.41614	-1	0	0.0990371		0	992821	1.0529e+07	4.79324e+07	9.69666e+07	1.38107e+08	1.38341e+08	1.04757e+08	5.97181e+07	2.63626e+07	9.35128e+06	2.52252e+06	506608	799949	29248.5	0	0	91918.6	42242.9	76003.2	59292.3	234633	115829	34849.2
DKLYPFTWD	99	107	2	0	592.785	5	6	10.8361	10.9611	593.539	0.764396	0.4	0					0.138268		993735	5.71222e+06	4.43759e+06	1.05303e+06	43713.2	0	37200.9	0	0	0	36451.8	0
DKLYPFTWDA	99	108	2	0	628.303	5	7					-1
DKLYPFTWDAVRYNGKL	99	115	3	0	696.03	6	14					-1
YPFTWD	102	107	1	0	828.356	4	4	10.5826	10.9611	829.599	0.712704	0.4	0					0.303749		2.44923e+07	5.58228e+07	3.32392e+07	6.9301e+06	673620	758037	155595	113002	11127.9
YPFTWDAVRYNGKL	102	115	2	0	865.438	6	12					-1
YPFTWDAVRYNGKL	102	115	3	0	577.295	6	12	10.3476	10.8829	578.927	3.82338	0.6	0					0.491147		45769.7	629805	1.61745e+07	5.13075e+07	7.54231e+07	7.80482e+07	5.23985e+07	2.38143e+07	6.63358e+06	1.99439e+06	302989	0	514997	25001.1	0	57035.1	0	69374.6	4.36194e+06
WDAVRYNGKL	106	115	2	0	611.322	5	8	7.56268	8.14333	613.06	2.73981	0.6	0					0.0963563		5.29665e+06	4.40355e+07	1.64304e+08	2.8458e+08	2.55361e+08	1.3632e+08	4.07633e+07	1.03085e+07	470059	32299.4	190610	491847	380176	183030
DAVRYNGKL	107	115	1	0	1035.56	4	7	5.53168	5.81665	1039.09	2.93264	1	0	0.91279	0.302179	1	1	0.336747		582981	2.08562e+06	1.348e+07	2.92509e+07	2.83126e+07	1.24638e+07	2.6579e+06	142205	14685.7	123.594	309079	221336
DAVRYNGKL	107	115	2	0	518.283	4	7	5.45353	6.03477	519.994	2.82346	1	0	0.850851	1.36048	1	1	0.103873		6.61374e+06	8.84415e+07	3.13621e+08	5.45295e+08	4.8479e+08	2.26971e+08	7.37859e+07	1.43573e+07	1.77227e+06	84138.9	347451	22263.7
AVRYNGKL	108	115	1	0	920.531	4	6	5.2971	5.76972	923.906	2.83387	1	0	1.12469	0.972486	1	1	0.119174		590313	3.52858e+07	1.30945e+08	2.29548e+08	1.93596e+08	8.9285e+07	2.58035e+07	2.27599e+06	4083.16	18743.5	10637.9
AVRYNGKL	108	115	2	0	460.769	4	6	5.28145	5.81665	462.516	2.95303	1	0	1.20355	1.19604	1	1	0.0357342		5.54796e+07	4.82308e+08	1.73158e+09	2.93372e+09	2.72796e+09	1.44942e+09	4.30823e+08	1.50918e+08	1.63799e+07	8.25056e+06	0
AVRYNGKLIAYPIAVEA	108	124	3	0	616.684	6	14					-1
VRYNGKL	109	115	2	0	425.251	4	5	5.14065	5.66008	426.91	2.81717	1	0	1.48653	1.13972	1	1	0.0345757		2.35274e+07	2.25719e+08	7.56936e+08	1.25562e+09	1.08875e+09	4.53058e+08	1.24112e+08	2.21113e+07	5.53232e+06	0
VRYNGKL	109	115	3	0	283.836	4	5	5.14065	5.70707	284.915	2.73567	1	0	1.42181	1.30755	1	1	0.0887791		1.27213e+06	2.61507e+07	7.74665e+07	1.24938e+08	1.04727e+08	4.34774e+07	9.09693e+06	292853	0	0
RYNGKL	110	115	2	0	375.716	4	4	5.21882	5.67575	376.756	1.64017	1	0	0.877427	0.916463		1	0.301067		1.58227e+07	3.08565e+07	3.04157e+07	2.91041e+07	1.77085e+07	2.21826e+06	0	44085.6	0
IAYPIA	116	121	1	0	647.376	4	3	6.61088	7.28152	647.787	0.00592717	1	0	-0.742986	1.67982	1	1	0.0300321		2.20431e+09	8.87293e+08	1.92877e+08	2.65182e+07	470344	244071	0	97502
IAYPIA	116	121	2	0	324.192	4	3	6.72012	6.96977	324.435	0.0810089	0.4	0					0.270221		1.32078e+07	783275	3.25529e+06	0	0	0	148014	37177.7
IAYPIAV	116	122	2	0	373.726	4	4	8.1121	8.53307	373.927	-0.064791	1	0	-0.815151	0.787986		1	0.294108		1.34444e+07	6.38487e+06	0	31323.8	0	76065.7	34679.3	144073	0
IAYPIAVE	116	123	1	0	875.487	4	5	7.39077	8.06183	876.237	0.21193	1	0	-0.582519	1.68137	1	1	0.154556		7.74255e+08	5.65935e+08	2.17963e+08	6.07575e+07	5.49209e+06	54233.6	1.02952e+06	175461	163861	0
IAYPIAVE	116	123	2	0	438.247	4	5	7.46892	7.60953	438.512	-0.00769065	1	0	-0.756939	-0.213456	1	1	0.197417		9.34288e+06	6.49743e+06	998013	0	0	44117.6	0	0	27917.8	0
IAYPIAVEA	116	124	1	0	946.524	4	6	7.56268	8.28375	947.383	0.279963	1	0	-0.565545	1.85998	1	1	0.0822472		4.04423e+09	3.53447e+09	1.47571e+09	4.13798e+08	8.57614e+07	1.7126e+07	4.33116e+06	493107	292757	301406	0
IAYPIAVEA	116	124	2	0	473.766	4	6	7.67198	8.23697	474.141	0.171999	1	0	-0.636998	1.30243	1	1	0.0819933		3.02485e+08	2.33969e+08	8.72933e+07	1.66031e+07	2.66165e+06	679089	0	759627	247683	166897	102473
IAYPIAVEAL	116	125	2	0	530.308	4	7	10.0805	10.5513	530.68	0.0931011	0.6	0					0.586546		1.70695e+07	1.46126e+07	4.75361e+06	234854	0	0	60086.7	0	0	89956.6	104506	32859.2
EALSLIYNKDLLPNPPKTWEEIPALDKELKAKGKSALM	123	160	4	0	1066.84	9	32					-1
ALSLIYNKDLLPNPPKT	124	140	2	0	949.043	6	12	8.7513	8.81357	951.748	4.25925	1	0	0.658604	-0.493331	1	-2	0.0549825		342376	212479	7.10201e+06	2.13131e+07	4.30217e+07	6.89087e+07	7.35747e+07	4.45639e+07	1.34025e+07	2.34991e+06	0	201713	0	0	0	211348	0	19054.3	0
ALSLIYNKDLLPNPPKT	124	140	3	0	633.031	6	12	8.70457	8.9381	635.009	4.78314	1	0	0.831965	0.118453	1	-3	0.0829429		182342	775978	9.25758e+06	3.06348e+07	7.14212e+07	1.58767e+08	1.83109e+08	1.12872e+08	3.68062e+07	5.4006e+06	603720	393897	425328	217834	0	1.75581e+07	60213.8	17289	606087
ALSLIYNKDLLPNPPKTWEEIPAL	124	147	3	0	912.505	7	18	11.747	12.2663	914.167	3.30735	1	0	-0.0212039	1.13918		-2	0.325686		2.3211e+06	1.32948e+07	4.90899e+07	8.61442e+07	9.67788e+07	7.59288e+07	4.63755e+07	2.09717e+07	7.07771e+06	1.52379e+06	231485	147590	613501	5.97727e+06	603146	40145.2	2.12358e+07	251942	95279.4	1.79454e+06	73608.6	68953.1	828489	204867	84369.1	269876
LSLIYNKDLLPNPPKT	125	140	2	0	913.525	6	11	8.76687	8.86027	915.201	2.24468	1	0	0.0594868	-0.382119	1	-2	0.0988426		13930.3	7.46108e+06	2.19706e+07	3.24635e+07	2.59263e+07	1.31633e+07	4.22146e+06	1.19759e+06	410957	0	191809	38193.4	3548.82	0	0	0	0	0
LSLIYNKDLLPNPPKT	125	140	3	0	609.352	6	11	8.6734	9.26882	610.486	2.29158	1	0	0.0764163	1.41114	1	-2	0.387674		2.1906e+06	4.01972e+07	1.248e+08	1.79366e+08	1.40217e+08	7.75356e+07	2.85114e+07	6.54978e+06	1.74985e+06	512887	540595	51025.7	81930.5	102206	150555	520807	210678	747214
LSLIYNKDLLPNPPKTW	125	141	3	0	671.379	6	12	10.4572	10.4729	672.526	2.20173	0.3	0					0.190204		342134	213972	849639	1.2923e+06	758702	368008	316156	8941.87	0	34760.1	0	0	64767.5	54457.9	31754.4	0	0	0	0
LSLIYNKDLLPNPPKTWEEIPAL	125	147	2	0	1332.74	7	17	11.5897	12.1877	1334.77	2.42294	1	0	-0.184868	1.42037	1	0	0.228401		227709	1.41925e+07	6.32077e+07	1.11427e+08	1.20492e+08	9.58628e+07	5.23866e+07	2.04474e+07	3.79763e+06	136859	568554	104908	0	162502	11398.5	109363	143506	0	151060	422985	168672	0	0	124023	142791
LSLIYNKDLLPNPPKTWEEIPAL	125	147	3	0	888.826	7	17	11.5269	12.4112	890.24	2.60527	1	0	-0.142279	2.44301	1	0	0.152236		2.14901e+07	2.01811e+08	6.30887e+08	1.1049e+09	1.22248e+09	9.72783e+08	5.76627e+08	2.84091e+08	1.13948e+08	3.908e+07	1.27418e+07	3.70238e+06	6.82104e+06	2.52512e+06	2.31412e+06	1.06613e+07	661906	404296	9.53234e+06	380198	381777	183198	5.98439e+06	190461	777940
LSLIYNKDLLPNPPKTWEEIPALDKELKAKGKSAL	125	159	4	0	984.058	9	29	10.5199	10.6956	986.785	8.52088	0.6	0					0.148917		112046	149767	680020	0	225857	1.30553e+06	1.22132e+07	1.1113e+07	2.08701e+07	2.73358e+07	3.83682e+07	3.40239e+07	2.57324e+07	1.77682e+07	1.45133e+07	4.6138e+06	1.51335e+06	368454	0	270953	0	0	40117.8	0	9845.04	8334.87	4218.55	0	0	17784.9
LSLIYNKDLLPNPPKTWEEIPALDKELKAKGKSALM	125	160	3	0	1355.42	9	30	10.5982	10.8829	1359.01	8.23258	1	0	0.338872	0.301286	1	1	0.114076		0	200658	234166	0	806098	2.22166e+06	1.04628e+07	2.91315e+07	4.99322e+07	6.65935e+07	8.54652e+07	8.40028e+07	7.33009e+07	5.537e+07	3.52654e+07	1.60081e+07	6.30447e+06	892810	289570	8771.4	186624	0	0	0	0	0	0	33981.6	10414.2	171883
LSLIYNKDLLPNPPKTWEEIPALDKELKAKGKSALM	125	160	4	0	1016.82	9	30	10.5356	11.1986	1019.61	8.62466	1	0	0.39077	1.65274	1	1	0.23157		138133	7984.61	133110	1.87988e+06	1.39913e+07	5.21191e+07	1.32353e+08	2.84014e+08	4.38608e+08	6.39369e+08	7.37386e+08	7.79195e+08	6.66991e+08	5.24017e+08	3.3253e+08	2.07119e+08	1.04924e+08	5.11325e+07	1.80947e+07	5.45427e+06	1.3435e+06	307462	333295	608185	1.54638e+07	1.41367e+06	708325	342070	2.92837e+07	0
LSLIYNKDLLPNPPKTWEEIPALDKELKAKGKSALM	125	160	5	0	813.656	9	30	10.5669	11.1986	815.848	8.42881	1	0	0.364846	1.54087	1	1	0.116017		357191	232569	436262	1.51872e+06	9.35704e+06	3.15725e+07	8.72549e+07	1.86439e+08	2.96655e+08	4.32348e+08	5.21788e+08	5.15254e+08	4.60613e+08	3.36441e+08	2.29237e+08	1.42488e+08	7.33175e+07	3.48566e+07	1.39633e+07	5.79695e+06	4.50486e+06	2.1183e+06	1.4011e+06	1.11195e+06	829371	1.78338e+06	949910	964103	677078	283134
LSLIYNKDLLPNPPKTWEEIPALDKELKAKGKSALM	125	160	7	0	581.471	9	30	10.7581	10.7893	583.034	8.41155	1	1	0.362562	-0.604245	1	1	0.0509904		0	0	0	0	0	0	214168	380543	1.28574e+06	2.06264e+06	2.63164e+06	1.95646e+06	1.43002e+06	2.03959e+06	1.27201e+06	611731	0	0	0	0	0	0	0	0	0	0	0	0	0	0
LSLIYNKDLLPNPPKTWEEIPALDKELKAKGKSALMF	125	161	5	0	843.07	9	31					-1
SLIYNKDLLPNPPKT	126	140	2	0	856.983	6	10	7.81232	7.87467	858.986	2.97113	0.4	1					0.218297		0	2.48825e+06	7.96355e+06	1.19223e+07	7.45836e+06	6.8062e+06	402926	5.91584e+06	0	1.77118e+06	110600	0	0	0	0	0	0
SLIYNKDLLPNPPKT	126	140	3	0	571.658	6	10	7.70318	8.06183	572.731	2.18476	0.6	0					0.178856		432954	8.21069e+06	3.33246e+07	4.7781e+07	3.43531e+07	1.25582e+07	2.62487e+06	69551.9	1.00438e+06	0	0	405567	72998.4	0	350092	0	0
SLIYNKDLLPNPPKTWEEIPAL	126	147	2	0	1276.19	7	16	11.0583	11.6682	1278.09	2.23375	1	0	-0.196449	1.463	1	-1	0.217873		1.20218e+06	2.2697e+07	5.20955e+07	1.00297e+08	9.31968e+07	7.60097e+07	3.18527e+07	8.13602e+06	757025	184915	0	766545	0	301547	0	662080	0	218095	0	214027	217215	0	0	0
SLIYNKDLLPNPPKTWEEIPAL	126	147	3	0	851.132	7	16	11.1986	11.7785	852.49	2.51118	1	0	-0.127596	1.35542	1	0	0.0714663		2.06278e+07	1.05782e+08	2.86221e+08	4.71789e+08	4.79571e+08	3.60585e+08	2.10168e+08	9.58649e+07	3.32126e+07	1.04836e+07	4.41572e+06	2.13192e+06	841628	2.30852e+06	2.0323e+06	608050	186621	1.57444e+06	9.93675e+06	483325	238624	1.72128e+06	461787	400768
SLIYNKDLLPNPPKTWEEIPALDKELKAKGKSALM	126	160	3	0	1317.73	9	29	10.3476	10.6766	1321.25	8.11019	1	0	0.359689	0.45959	1	1	0.116075		1.22998e+06	0	0	3.12622e+06	0	1.72713e+06	1.366e+07	2.34554e+07	4.34323e+07	6.27566e+07	7.12103e+07	7.46364e+07	6.1028e+07	4.36308e+07	2.77965e+07	1.44949e+07	2.05971e+06	696562	10657.8	192917	467807	208153	0	0	19413.9	0	0	0	0	0
SLIYNKDLLPNPPKTWEEIPALDKELKAKGKSALM	126	160	4	0	988.547	9	29	10.2676	10.8986	991.238	8.30386	0.6	0					0.155534		4.45637e+06	362609	1.87657e+06	1.31305e+06	1.02765e+07	2.7991e+07	7.62701e+07	1.46231e+08	2.6009e+08	3.42512e+08	4.17204e+08	4.1826e+08	3.59762e+08	2.6777e+08	1.8228e+08	1.02539e+08	5.26363e+07	2.40976e+07	9.0095e+06	1.61961e+06	1.15524e+06	713605	168558	394480	178644	150705	0	356311	506938	23897.1
SLIYNKDLLPNPPKTWEEIPALDKELKAKGKSALM	126	160	5	0	791.039	9	29					-1
LIYNKDLLPNPPKT	127	140	2	0	813.467	5	9					-1
LIYNKDLLPNPPKT	127	140	3	0	542.647	5	9					-1
LIYNKDLLPNPPKTWEEIPA	127	146	3	0	784.426	7	14	10.3945	11.2767	785.728	2.46123	0.6	0					0.0591344		1.41226e+08	8.50921e+08	2.49971e+09	4.01908e+09	3.95102e+09	2.79382e+09	1.51298e+09	6.59322e+08	2.46355e+08	8.99436e+07	2.80046e+07	1.43864e+07	3.90319e+07	3.01924e+06	2.13112e+06	2.65713e+07	1.96628e+06	878983	4.46567e+06	1.54009e+06	1.25629e+06	390129
LIYNKDLLPNPPKTWEEIPAL	127	147	2	0	1232.68	7	15	10.5199	10.5982	1233.03	-0.822885	0.4	0					0.208706		4.8597e+06	0	0	0	0	170757	495424	0	0	0	0	0	0	0	0	0	0	0	0	0	0	0	0
LIYNKDLLPNPPKTWEEIPAL	127	147	3	0	822.121	7	15					-1
LIYNKDLLPNPPKTWEEIPALDKELKAKGKSALM	127	160	5	0	773.633	9	28	10.3476	10.6139	775.826	8.55347	1	0	0.462217	0.235619		1	0.0872084		0	112165	109848	165186	255590	1.4448e+06	7.04791e+06	1.64075e+07	2.85358e+07	3.90709e+07	5.07263e+07	4.44064e+07	3.89549e+07	2.65698e+07	1.85172e+07	1.03783e+07	2.57271e+06	711193	75471.2	554549	4.67298e+06	97594.8	310348	125726	19548.3	2.03515e+06	217156	22393.5	119932	0
IYNKDLLPNPPKT	128	140	2	0	756.925	5	8	6.3304	7.0166	758.461	2.15966	1	0	0.321157	1.73543	1	1	0.0709864		1.69418e+07	1.66631e+08	4.45081e+08	5.32194e+08	3.74219e+08	1.7344e+08	5.49387e+07	9.93333e+06	641652	211434	0	187033	0	667216
IYNKDLLPNPPKT	128	140	3	0	504.952	5	8	6.3304	6.98537	505.976	2.15927	1	0	0.32096	1.62386	1	1	0.0471903		1.25389e+07	1.42901e+08	3.73317e+08	4.67629e+08	3.18396e+08	1.44565e+08	4.47129e+07	9.13908e+06	476867	84418.3	0	0	0	815251
IYNKDLLPNPPKTW	128	141	3	0	566.979	6	9					-1
IYNKDLLPNPPKTWEEIPAL	128	147	2	0	1176.14	7	14	10.4886	11.0739	1178.07	2.41817	1	0	-0.0649441	1.375	1	0	0.116827		1.94007e+07	1.9486e+08	5.53836e+08	8.79307e+08	8.66831e+08	6.30059e+08	3.37392e+08	1.49097e+08	4.83802e+07	1.54756e+07	1.44193e+06	652407	489140	809640	974696	66014.4	48577.4	706302	32746.5	1.08532e+06	24915.5	231419
IYNKDLLPNPPKTWEEIPAL	128	147	3	0	784.426	7	14	10.3945	11.2767	785.728	2.46123	1	0	-0.0527298	2.43527	1	0	0.0591344		1.41226e+08	8.50921e+08	2.49971e+09	4.01908e+09	3.95102e+09	2.79382e+09	1.51298e+09	6.59322e+08	2.46355e+08	8.99436e+07	2.80046e+07	1.43864e+07	3.90319e+07	3.01924e+06	2.13112e+06	2.65713e+07	1.96628e+06	878983	4.46567e+06	1.54009e+06	1.25629e+06	390129
IYNKDLLPNPPKTWEEIPAL	128	147	4	0	588.572	7	14					-1
IYNKDLLPNPPKTWEEIPALD	128	148	2	0	1233.65	7	15	10.2519	10.5043	1235.53	2.26571	1	0	-0.151032	0.185549	1	1	0.322702		16555.4	323343	7.08835e+06	9.90989e+06	1.37197e+07	4.89448e+06	2.86542e+06	168312	548180	0	0	0	0	0	0	0	0	0	0	0	0	125834	0
IYNKDLLPNPPKTWEEIPALD	128	148	3	0	822.769	7	15	10.1272	10.4729	824.177	2.72116	0.6	0					0.158493		308903	8.93631e+06	3.81518e+07	7.31706e+07	7.80483e+07	5.79536e+07	3.33241e+07	1.31956e+07	6.54815e+06	383896	579876	470532	349871	20241.5	535181	262511	196328	245941	230830	161630	971585	191949	173642
IYNKDLLPNPPKTWEEIPALDKE	128	150	3	0	908.481	7	17					-1
IYNKDLLPNPPKTWEEIPALDKELKAKGKSAL	128	159	3	0	1207.34	8	26	9.70618	9.90893	1210.84	8.3073	1	0	0.51793	0.0084917	1	1	0.181762		0	0	0	0	217078	0	1.34433e+06	5.2017e+06	1.2172e+07	2.02739e+07	2.29076e+07	2.36353e+07	1.49718e+07	7.86738e+06	6.87563e+06	936882	0	291795	208073	0	0	247439	0	0	0	0	0	0	0	0
IYNKDLLPNPPKTWEEIPALDKELKAKGKSAL	128	159	4	0	905.758	8	26	9.65948	10.1428	908.371	8.26449	1	0	0.511392	1.01059	1	1	0.163055		386378	150484	0	640189	2.26278e+06	1.24924e+07	3.26214e+07	6.96646e+07	1.12662e+08	1.5717e+08	1.75182e+08	1.61956e+08	1.29426e+08	8.71768e+07	5.48284e+07	2.29841e+07	1.03001e+07	2.28377e+06	1.71953e+06	283470	157718	294674	678105	116134	0	27016.2	2.97701e+06	249238	302183	133187
IYNKDLLPNPPKTWEEIPALDKELKAKGKSALM	128	160	3	0	1251.02	9	27	9.84652	10.5982	1254.51	8.13295	1	0	0.445298	1.96946	1	1	0.0935053		0	222755	1.21565e+06	205558	1.21674e+07	5.14977e+07	1.36937e+08	2.70089e+08	4.35785e+08	5.73527e+08	6.35725e+08	6.14717e+08	5.15202e+08	3.77477e+08	2.29319e+08	1.2612e+08	5.73604e+07	2.1561e+07	4.48428e+06	536781	0	270291	0	0	0	194235	0	0	0	0
IYNKDLLPNPPKTWEEIPALDKELKAKGKSALM	128	160	4	0	938.518	9	27	9.7841	10.6139	941.193	8.35934	1	0	0.478593	2.24845	1	1	0.0949627		402279	580764	1.73108e+06	1.98753e+07	8.88883e+07	2.68223e+08	6.12995e+08	1.19305e+09	1.88789e+09	2.67179e+09	3.13722e+09	3.00747e+09	2.52171e+09	1.88021e+09	1.14e+09	6.91996e+08	3.50012e+08	1.79625e+08	8.13145e+07	4.38461e+07	2.93733e+07	1.94342e+07	1.33022e+07	9.82663e+06	9.3146e+06	2.7481e+06	1.87062e+06	1.79601e+06	8.5117e+06	159278
IYNKDLLPNPPKTWEEIPALDKELKAKGKSALM	128	160	5	0	751.016	9	27	9.83092	10.5826	753.147	8.31442	1	0	0.471986	1.96922	1	1	0.0478528		421387	351194	1.32216e+07	1.25755e+07	4.66948e+07	1.50736e+08	3.42643e+08	6.70205e+08	1.12407e+09	1.52386e+09	1.76265e+09	1.71712e+09	1.42674e+09	1.02961e+09	6.49227e+08	3.69674e+08	1.86199e+08	1.0347e+08	4.01124e+07	2.09286e+07	1.35102e+07	8.87016e+06	2.17843e+07	3.07315e+06	3.2624e+06	1.31888e+06	336918	1.25724e+06	895935	97457.4
IYNKDLLPNPPKTWEEIPALDKELKAKGKSALM	128	160	6	0	626.014	9	27	9.83092	10.5199	627.79	8.31214	1	0	0.471651	1.74543	1	1	0.0469118		0	0	345201	1.59942e+06	1.1125e+07	4.98313e+07	1.28421e+08	2.58111e+08	4.11266e+08	5.72397e+08	6.71906e+08	6.64505e+08	5.61395e+08	4.02626e+08	2.50949e+08	1.30851e+08	6.69399e+07	3.52148e+07	1.23787e+07	6.11123e+06	2.87194e+06	1.8002e+06	1.51132e+06	1.26226e+06	609336	352704	1.08465e+06	184843	99449.9	37325.6
IYNKDLLPNPPKTWEEIPALDKELKAKGKSALMF	128	161	3	0	1300.04	9	28	10.7112	10.8205	1303.96	9.30294	1	0	0.568505	-0.325263	1	0	0.18286		0	0	0	0	0	0	0	252113	297954	6.60787e+06	1.03132e+07	1.44958e+07	1.41975e+07	1.03176e+07	6.96884e+06	893272	276214	0	0	0	0	0	154589	0	302680	0	0	0	0	0
IYNKDLLPNPPKTWEEIPALDKELKAKGKSALMF	128	161	4	0	975.285	9	28	10.6956	10.9767	978.205	9.23072	1	0	0.558263	0.288426	1	0	0.0336293		0	0	133769	319376	14541.2	498992	5.92584e+06	3.56943e+07	9.12333e+07	1.65322e+08	2.03889e+08	2.50352e+08	2.29251e+08	2.028e+08	1.41175e+08	9.31556e+07	4.68604e+07	2.25593e+07	9.38402e+06	3.19935e+06	1.0262e+06	169615	0	228701	509312	39818.8	289818	0	176289	12918.1
IYNKDLLPNPPKTWEEIPALDKELKAKGKSALMF	128	161	5	0	780.43	9	28					-1
IYNKDLLPNPPKTWEEIPALDKELKAKGKSALMF	128	161	6	0	650.526	9	28	10.6956	11.0236	652.44	9.03941	1	0	0.531132	0.455839	1	0	0.0723058		0	73757.2	62513.9	344876	0	696233	3.69344e+06	1.13548e+07	2.16727e+07	3.6431e+07	5.16312e+07	5.13686e+07	5.07927e+07	4.03921e+07	3.06481e+07	1.76364e+07	8.27116e+06	3.67553e+06	1.44358e+06	453373	79584.3	162606	107162	151825	272467	194741	11663	0	69727.3	115213
YNKDLLPNPPKTWEEIPAL	129	147	3	0	746.732	6	13					-1
WEEIPAL	141	147	1	0	857.44	4	4	10.7581	10.8205	858.208	0.240416	0.2	0					0.559613		1.43859e+07	6.19805e+06	1.21713e+06	163576	640865	0	608473	268516	101334
WEEIPAL	141	147	2	0	429.224	4	4	10.2363	10.7112	429.428	-0.118005	0.4	0					0.467558		1.74489e+07	6.75597e+06	931682	27832.5	132516	0	47034.5	0	107354
WEEIPALDKELKAKGKSALM	141	160	2	0	1129.12	7	17	9.23405	9.3935	1132.61	5.56965	1	0	0.550154	-0.146181	1	1	0.780529		0	7842.51	346677	943123	6.34308e+06	1.35031e+07	2.41063e+07	2.58339e+07	1.97605e+07	1.39581e+07	3.98967e+06	1.6133e+06	0	21.8988	0	247141	0	0	44503.3	0	0	23192.2	7814.29	186059	0
WEEIPALDKELKAKGKSALM	141	160	3	0	753.08	7	17	9.17168	9.59603	755.509	5.8604	1	0	0.61807	0.800072	1	1	0.0869209		373655	2.54682e+06	4.98035e+06	3.78153e+07	1.18462e+08	2.39586e+08	3.78242e+08	4.19535e+08	3.85873e+08	2.65654e+08	1.4867e+08	7.6897e+07	3.10681e+07	1.07523e+07	2.711e+06	596236	241681	274293	378660	335927	0	769892	0	257191	458326
WEEIPALDKELKAKGKSALM	141	160	4	0	565.062	7	17	9.20287	9.487	566.874	5.82071	1	0	0.608798	0.299202	1	1	0.0938039		299669	0	127564	3.75351e+06	1.39256e+07	3.04151e+07	5.06273e+07	6.22059e+07	5.19889e+07	3.77552e+07	1.91626e+07	7.32537e+06	1.11823e+06	1.01846e+06	103783	79331.3	0	273768	7458.76	0	0	0	0	86993.2	0
WEEIPALDKELKAKGKSALMF	141	161	3	0	802.103	7	18	10.5356	10.6766	804.483	5.60932	1	1	0.486628	-0.212027		0	0.121061		300169	8.34044e+06	165095	770609	1.57498e+07	9.48415e+06	1.68804e+07	2.52943e+07	2.41435e+07	1.9431e+07	1.22905e+07	6.39788e+06	2.09653e+06	249926	215439	0	192261	333749	0	211558	583570	0	0	0	0	51516.9
EEIPAL	142	147	1	0	671.361	4	3					-1
EEIPALDKELKAKGKSALM	142	160	3	0	691.054	6	16					-1
PALDKELKAKGKSALM	145	160	3	0	567.331	6	14					-1
DKELKAKGKSAL	148	159	2	0	644.385	5	10	3.66307	4.3647	646.823	4.12751	1	0	0.888178	1.79056	1	0	0.0788662		0	3.37922e+06	2.96155e+07	7.83837e+07	1.25301e+08	1.35093e+08	1.03204e+08	5.43464e+07	2.19229e+07	5.85072e+06	350586	0	0	39957	0	69606.9
DKELKAKGKSAL	148	159	3	0	429.926	5	10	3.66307	4.26962	431.562	4.162	1	0	0.901877	1.45091	1	0	0.111889		82013.9	4.90789e+06	3.0135e+07	8.32702e+07	1.30179e+08	1.40693e+08	1.03107e+08	4.1911e+07	2.21812e+07	6.34045e+06	1.07035e+07	71046.1	52718.6	1.28082e+06	4630.28	31393.3
DKELKAKGKSALM	148	160	1	0	1418.8	5	11	4.74948	4.84343	1423.29	3.59664	1	0	0.547536	-0.380154	0	-1	0.414416		0	0	388782	2.5589e+06	4.22034e+06	3.90258e+06	1.87898e+06	342112	0	0	0	0	0	0	0	88309.8	0
DKELKAKGKSALM	148	160	2	0	709.905	5	11	4.60853	5.15628	712.395	4.08612	1	0	0.724238	1.24087	1	1	0.0414358		5.77818e+06	9.30412e+07	4.13395e+08	1.05669e+09	1.68798e+09	1.81662e+09	1.37651e+09	8.14558e+08	3.79562e+08	1.51819e+08	5.05598e+07	1.67384e+07	1.56762e+06	195168	0	254207	6831.44
DKELKAKGKSALM	148	160	3	0	473.606	5	11	4.60853	5.14065	475.279	4.12657	1	0	0.738839	1.18503	1	1	0.0296575		1.09698e+07	1.34533e+08	5.9294e+08	1.53356e+09	2.44454e+09	2.78248e+09	2.17241e+09	1.25333e+09	5.78205e+08	2.24998e+08	7.61836e+07	2.29367e+07	4.80382e+06	418869	551388	0	0
DKELKAKGKSALM	148	160	4	0	355.456	5	11	4.60853	5.14065	356.779	4.39565	1	0	0.835976	1.18503	1	1	0.232847		79329.8	5.6804e+06	4.30751e+07	1.1734e+08	2.01864e+08	2.22512e+08	1.78415e+08	1.0306e+08	4.52694e+07	1.56988e+07	3.054e+06	942362	0	124712	0	2.40185e+07	0
DKELKAKGKSALMF	148	161	2	0	783.44	6	12	7.53143	7.8435	786.235	4.58693	1	0	0.767038	0.398983	1	0	0.145776		909339	240270	1.14972e+07	3.85879e+07	7.97961e+07	1.08702e+08	1.02202e+08	7.49797e+07	3.73729e+07	1.62884e+07	5.07309e+06	876230	327326	0	33611.6	0	508481	0	0
DKELKAKGKSALMF	148	161	3	0	522.629	6	12	7.45327	7.90583	524.533	4.7068	0.6	0					0.0724107		295661	4.09451e+06	1.41306e+07	9.90708e+07	2.01914e+08	2.49753e+08	2.76686e+08	2.02052e+08	9.81329e+07	4.92555e+07	1.83751e+07	4.15457e+06	615348	174304	0	53360.3	112903	18189.8	125809
DKELKAKGKSALMF	148	161	4	0	392.223	6	12	7.45327	7.73437	393.662	4.74818	1	0	0.8204	0.288367	1	0	0.0820604		113814	129942	1.84015e+06	1.02132e+07	2.74548e+07	3.88104e+07	4.06755e+07	2.92368e+07	1.6104e+07	5.84962e+06	1.13333e+06	99623.6	74630.2	0	0	0	0	0	162205
KELKAKGKSALM	149	160	2	0	652.392	5	10	4.54225	4.82773	654.507	3.39478	1	0	0.597216	0.304025	1	0	0.0914969		0	3.13684e+06	1.70446e+07	3.73494e+07	4.68038e+07	3.46301e+07	2.10662e+07	8.65037e+06	3.26143e+06	66199.5	4790.25	62626.2	92126.3	21092.3	0	0
KELKAKGKSALM	149	160	3	0	435.264	5	10	4.55803	4.9217	436.688	3.43705	1	0	0.614004	0.583304	1	0	0.0771282		125776	3.34891e+06	2.32294e+07	4.85608e+07	5.73847e+07	4.4144e+07	2.55785e+07	1.4863e+07	3.59383e+06	284191	4715.92	12477.6	563001	46496	0	124543
KELKAKGKSALMF	149	161	3	0	484.287	5	11	6.75653	7.39077	489.125	13.5768	0.4	0					0.212272		133689	0	0	114618	0	0	194233	384177	412388	488608	334023	532520	3.79553e+07	2.42334e+06	2.13913e+06	1.98807e+08	1.00025e+06
MFNLQEPY	160	167	2	0	521.239	5	5	9.72175	9.75292	523.984	4.78299	0.4	1					1.46681		103930	0	83664.6	0	0	0	234179	0	288805	0	0
MFNLQEPYFTWPLIA	160	174	2	0	935.466	6	11	14.9283	15.7338	936.698	1.20944	1	0	-0.31423	2.16176		0	0.511492		9.61041e+07	3.65211e+08	4.25174e+08	3.01659e+08	1.49876e+08	5.9168e+07	1.88003e+07	7.56843e+06	5.70771e+06	4.20939e+06	3.98081e+06	3.53016e+06	4.64506e+06	2.14791e+06	3.89113e+06	2.19502e+06	2.23354e+06	1.5907e+06
FNLQEPY	161	167	1	0	910.431	4	4	7.68758	9.04188	916.955	5.96806	0.4	1					1.76514		1.14106e+08	3.71011e+08	3.1481e+07	8.38879e+06	8.29951e+06	3.06083e+07	6.4531e+07	1.04784e+09	1.66666e+09
FNLQEPY	161	167	2	0	455.719	4	4	8.17457	8.7513	458.334	4.67392	0.4	1					0.290926		1.50477e+06	0	0	0	0	1.40333e+08	3.5842e+07	4.36314e+06	187314
FNLQEPYFTW	161	170	2	0	672.817	5	7	13.237	13.2699	673.907	1.32607	0.4	0					0.65103		36632.3	72568.8	106288	31058.3	0	0	0	0	0	0	0	0	15974.4
FNLQEPYFTWPLI	161	173	2	0	834.427	6	9	14.8658	15.655	835.518	1.11557	1	0	-0.258624	2.10354		-2	0.276881		1.35994e+08	4.72274e+08	4.77083e+08	2.97308e+08	1.2479e+08	4.20817e+07	1.54082e+07	8.76883e+06	6.62927e+06	3.44021e+06	2.98069e+06	2.35902e+06	3.01866e+06	2.46406e+06	2.36993e+06	3.898e+06
FNLQEPYFTWPLIA	161	174	1	0	1738.88	6	10	14.3648	14.9439	1740.89	0.895343	1	0	-0.395296	1.35286	0	-1	0.321624		3.82542e+07	1.92738e+08	2.40078e+08	1.40173e+08	4.29845e+07	6.99087e+06	0	671300	0	262998	0	899435	298275	302834	0	0	0
FNLQEPYFTWPLIA	161	174	2	0	869.946	6	10	14.3337	15.1791	871.024	1.05009	1	0	-0.333846	2.30417	-1	-1	0.024823		2.02428e+09	7.41595e+09	7.85745e+09	4.79193e+09	2.2034e+09	8.24652e+08	2.87589e+08	1.47267e+08	1.01605e+08	6.97805e+07	3.48078e+07	1.35592e+07	6.92057e+06	6.48615e+06	3.86249e+06	3.02186e+06	3.8746e+06
FNLQEPYFTWPLIA	161	174	3	0	580.299	6	10	14.4583	14.531	580.743	0.223167	0.4	0					0.131491		993522	3.06947e+06	1.75346e+06	458084	139149	0	0	0	0	0	0	0	0	0	0	0	0
FNLQEPYFTWPLIAA	161	175	2	0	905.464	6	11	14.111	14.6838	906.631	1.18452	1	0	-0.323225	1.33023		-1	0.291499		7.15023e+07	2.81698e+08	3.20639e+08	2.00245e+08	9.24612e+07	3.25187e+07	1.09875e+07	4.32322e+06	4.64555e+06	2.30604e+06	2.44669e+06	1.90303e+06	3.22347e+06	1.23562e+06	2.2466e+06	1.43997e+06	1.6991e+06	1.10989e+06
FNLQEPYFTWPLIAADGGYAFKYENGKYDIKDVGVDNAGAKAGL	161	204	4	0	1207.35	10	40	12.6994	13.2533	1212.63	18.1687	1	0	1.05284	1.26278		-1	0.172916		4840.72	0	7887.67	138145	77456.1	151803	50488.5	102760	0	539893	248137	8.14978e+06	685982	2.23011e+07	7.57054e+06	4.13821e+07	1.71819e+07	6.34664e+07	3.68249e+07	7.98497e+07	5.78792e+07	8.97793e+07	6.76585e+07	8.15885e+07	5.5734e+07	5.4063e+07	3.08481e+07	2.30936e+07	1.22562e+07	1.21362e+07
NLQEPY	162	167	1	0	763.362	4	3	5.67575	5.98813	764.754	0.941305	0.4	0					0.661702		1.42838e+06	1.22958e+07	4.61651e+06	634996	400939	0	82530.5	258073
NLQEPYFTWPLI	162	173	2	0	760.893	5	8	14.3337	14.6348	762.064	1.38547	1	0	-0.0631273	0.360047		1	0.347633		5.36041e+06	3.09803e+07	3.23703e+07	1.72981e+07	5.37308e+06	1.74515e+06	1.07273e+06	1.07194e+06	697937	570158	1.26689e+06	673249	304917	398623
NLQEPYFTWPLIA	162	174	1	0	1591.82	5	9	13.6598	14.111	1593.91	1.09339	1	0	-0.26841	0.896102	1	0	0.684154		5.8752e+06	2.97684e+07	3.25324e+07	1.67843e+07	4.81586e+06	662468	368053	469152	776510	317790	0	78634.1	0	188847	609142
NLQEPYFTWPLIA	162	174	2	0	796.411	5	9	13.6275	14.299	797.434	1.04911	1	0	-0.287948	1.68292	1	0	0.081068		2.73587e+08	9.37795e+08	9.6238e+08	5.5652e+08	2.29937e+08	8.05693e+07	2.80447e+07	1.47003e+07	1.04122e+07	7.15826e+06	1.81199e+06	1.18252e+06	583536	560938	900794
NLQEPYFTWPLIAADGGYA	162	180	2	0	1063.52	6	15	13.4977	13.9015	1066.35	4.36701	1	0	0.405246	0.726546		1	0.650002		47751.8	611580	6.0111e+06	1.4821e+07	2.03965e+07	2.07902e+07	1.4122e+07	7.65906e+06	2.97606e+06	816441	184917	149214	521062	225403	704466	67424.4	302552	212928	729935	833012	2.92939e+06	393329
NLQEPYFTWPLIAADGGYAFKYENGKYDIKDVGVDNAGAKAGL	162	204	4	0	1170.58	9	39	12.1562	12.2034	1176.17	19.5104	0.4	0					0.173174		0	0	0	0	0	0	0	0	0	0	0	0	330481	0	182144	491719	2.06264e+06	935298	3.44493e+06	1.23868e+06	5.30902e+06	981682	5.78175e+06	697687	5.36981e+06	454754	4.26304e+06	555908	2.47843e+06	0
FTWPLIA	168	174	1	0	847.471	4	4	12.4112	13.1225	847.959	-0.0608205	1	0	-0.81121	1.82503	1	1	0.183296		6.9171e+08	3.33115e+08	5.01772e+07	6.95532e+06	3.18847e+06	473963	4.14053e+06	4.67288e+06	599469
FTWPLIA	168	174	2	0	424.239	4	4	12.3954	13.1388	424.465	-0.0968156	0.4	0					0.141015		4.05558e+07	1.87119e+07	3.67488e+06	131668	121288	0	0	0	196809
AADGGYA	174	180	1	0	624.262	4	5	3.06235	3.4266	627.19	2.57308	0.4	0					0.345597		29200.5	1.75458e+06	9.45738e+06	1.28727e+07	8.05969e+06	548425	37876.2	30509.1	46258.8	111695
AADGGYAF	174	181	1	0	771.331	4	6	7.70318	7.74995	774.949	3.15744	1	0	1.33883	-0.548698		0	0.339373		0	0	1.28551e+06	2.73312e+06	2.84395e+06	1.43241e+06	244524	0	0	0	0
AADGGYAFKYENGKY	174	188	2	0	827.381	5	13	6.86057	6.89177	835.698	15.6379	0.4	1					2.24493		0	0	0	0	0	0	168337	0	0	0	0	0	0	0	126858	0	111544	0	1.48126e+06
AADGGYAFKYENGKY	174	188	3	0	551.923	5	13					-1
AADGGYAFKYENGKYDIKDVGVDNAGAKAGL	174	204	3	0	1059.85	8	29	8.04623	8.09647	1065.76	15.8308	1	1	1.41687	-0.536315	1	-1	0.611764		0	0	524154	0	0	305018	339017	0	148261	127517	174111	551419	880868	875152	629045	1.05527e+06	1.86486e+06	2.21286e+06	1.89383e+06	2.59067e+06	2.81932e+06	1.98538e+06	2.12437e+06	775425	728100	200171	5364.78	0	191232	0
AADGGYAFKYENGKYDIKDVGVDNAGAKAGL	174	204	4	0	795.143	8	29	7.92142	8.15895	799.864	17	1	0	1.57696	0.132742	1	0	0.214628		0	322429	0	142336	366342	248502	112096	0	137432	0	132494	366705	146319	1.53973e+06	4.23484e+06	6.06129e+06	7.92972e+06	1.3027e+07	1.41174e+07	1.50455e+07	1.50619e+07	1.42521e+07	8.4439e+06	5.63162e+06	1.86873e+06	520234	2266	283794	0	0
AADGGYAFKYENGKYDIKDVGVDNAGAKAGLTF	174	206	3	0	1142.56	8	31					-1
AADGGYAFKYENGKYDIKDVGVDNAGAKAGLTF	174	206	4	0	857.172	8	31					-1
AADGGYAFKYENGKYDIKDVGVDNAGAKAGLTFL	174	207	3	0	1180.25	8	32					-1
ADGGYA	175	180	1	0	553.225	3	4	2.88775	3.59998	555.746	2.20974	1	0	1.44286	1.82842		1	0.117749		1.68123e+07	1.01789e+08	2.12002e+08	2.09175e+08	9.62963e+07	2.14586e+07	1.17692e+06	211167
ADGGYAFKYENGKY	175	188	2	0	791.862	5	12	6.95415	7.57828	796.224	7.7665	1	0	1.81919	1.51372	1	0	0.134892		0	0	761950	2.63439e+06	8.39744e+06	2.13677e+07	5.8654e+07	1.08331e+08	1.56162e+08	1.6228e+08	1.44386e+08	7.54914e+07	4.20898e+07	3.46548e+06	1.11715e+06	103252	112807	524315
ADGGYAFKYENGKY	175	188	3	0	528.244	5	12	6.95415	7.39077	531.196	7.89856	0.4	0					0.05146		0	0	88735.2	374472	2.18311e+06	1.75009e+07	4.94567e+07	8.93688e+07	1.38265e+08	1.45811e+08	1.24038e+08	7.49886e+07	3.38572e+07	8.60282e+06	1.03661e+06	761033	78608.5	0
ADGGYAFKYENGKYDIKD	175	192	2	0	1027.48	6	16	7.15687	7.29712	1033.44	10.6843	1	0	1.90084	-0.214765	1	-3	0.374197		277023	0	0	0	0	0	0	0	152916	3.89076e+06	7.09725e+06	9.03321e+06	9.34772e+06	7.39349e+06	3.4709e+06	1.31759e+06	649535	0	397790	0	414321	0	584319
ADGGYAFKYENGKYDIKD	175	192	3	0	685.322	6	16	7.1413	7.43762	688.931	9.59784	0.6	0					0.219195		1.60343e+07	101085	81848.3	1.11044e+07	0	691222	4.82079e+06	4.42561e+06	1.49139e+07	3.15671e+07	4.50208e+07	5.76261e+07	5.46405e+07	5.01298e+07	3.45098e+07	1.61046e+07	4.69248e+06	470627	394921	0	182826	1.03523e+06	2.06628e+06
ADGGYAFKYENGKYDIKDVGVDNAGAKAGL	175	204	3	0	1036.18	7	28	7.92142	8.31492	1042.18	16.1781	1	0	1.54354	0.689872	1	0	0.229339		751437	8.73757e+06	1.19598e+07	1.29313e+07	2.52557e+07	7.35277e+06	7.03057e+06	4.47977e+07	4.34321e+06	7.01578e+06	6.38177e+07	1.40993e+07	2.43372e+07	7.68584e+07	6.7297e+07	1.03143e+08	1.583e+08	1.99334e+08	2.38104e+08	2.56861e+08	2.36887e+08	2.08309e+08	1.60286e+08	1.00121e+08	6.18538e+07	4.43772e+07	1.84267e+07	7.95231e+06	8.92544e+06	381048
ADGGYAFKYENGKYDIKDVGVDNAGAKAGL	175	204	4	0	777.383	7	28	7.85908	8.09647	782.131	17.1511	1	0	1.68153	0.132206	1	-1	0.0683984		0	0	0	0	0	0	0	0	866711	1.12817e+06	3.51218e+06	9.70244e+06	1.79381e+07	2.88606e+07	4.71363e+07	7.66576e+07	1.1893e+08	1.49204e+08	1.90242e+08	2.03505e+08	1.99139e+08	1.60595e+08	1.26498e+08	7.87267e+07	4.61578e+07	2.40528e+07	7.26028e+06	656211	106695	0
ADGGYAFKYENGKYDIKDVGVDNAGAKAGL	175	204	5	0	622.108	7	28					-1
ADGGYAFKYENGKYDIKDVGVDNAGAKAGLTF	175	206	2	0	1677.82	8	30					-1
ADGGYAFKYENGKYDIKDVGVDNAGAKAGLTF	175	206	3	0	1118.88	8	30	8.82913	9.29997	1125.3	17.2432	1	0	1.53156	0.966116	1	1	0.240215		199967	0	0	0	0	0	406264	180504	211911	3.05823e+06	1.32141e+07	1.87242e+07	5.17243e+07	9.0103e+07	1.44456e+08	2.17602e+08	3.2749e+08	4.33619e+08	5.39331e+08	5.87591e+08	5.7766e+08	5.02708e+08	4.08108e+08	2.77589e+08	1.68612e+08	9.13638e+07	4.29967e+07	9.2358e+06	2.61594e+06	1.13708e+06
ADGGYAFKYENGKYDIKDVGVDNAGAKAGLTF	175	206	4	0	839.412	8	30	8.87583	9.40908	844.189	17.0978	1	0	1.51232	1.18908	1	1	0.144113		1.09708e+07	628681	1.67033e+06	457525	3.60622e+06	134808	6.68906e+06	644331	1.57441e+07	8.22622e+06	5.70553e+07	5.2715e+07	1.37583e+08	1.49152e+08	3.12281e+08	3.76085e+08	6.03588e+08	7.44918e+08	9.55913e+08	9.75001e+08	9.87267e+08	8.55506e+08	7.01327e+08	4.72186e+08	3.06833e+08	1.58511e+08	9.08094e+07	3.09423e+07	2.62079e+07	3.14881e+06
ADGGYAFKYENGKYDIKDVGVDNAGAKAGLTF	175	206	5	0	671.731	8	30					-1
ADGGYAFKYENGKYDIKDVGVDNAGAKAGLTFL	175	207	3	0	1156.58	8	31	9.7841	10.5199	1162.92	16.9652	0.6	0					0.126961		5.36426e+06	533167	462564	4.45879e+06	314481	0	6.67962e+06	0	402886	1.25357e+07	4.00206e+06	1.80001e+07	5.23855e+07	6.55902e+07	1.04953e+08	1.7563e+08	2.40701e+08	3.25264e+08	3.9255e+08	4.26196e+08	4.08891e+08	3.729e+08	2.72024e+08	1.84682e+08	1.17807e+08	5.89161e+07	2.43707e+07	6.62727e+06	2.7869e+06	1.33865e+06
ADGGYAFKYENGKYDIKDVGVDNAGAKAGLTFL	175	207	4	0	867.683	8	31	9.7685	10.4102	872.48	17.1065	0.6	0					0.0734863		103506	103301	773885	634334	87168.1	346857	264736	752327	1.27738e+06	5.26434e+06	1.61109e+07	3.41754e+07	6.01967e+07	1.08839e+08	1.66287e+08	2.56003e+08	3.57952e+08	4.95296e+08	6.09241e+08	6.65114e+08	6.44039e+08	5.77176e+08	4.43612e+08	3.0638e+08	1.82992e+08	1.05821e+08	4.94413e+07	1.77917e+07	3.30308e+06	1.88678e+06
ADGGYAFKYENGKYDIKDVGVDNAGAKAGLTFL	175	207	5	0	694.348	8	31					-1
DGGYAFKYENGKY	176	188	2	0	756.344	5	11					-1
DGGYAFKYENGKYDIKDVGVDNAGAKAGL	176	204	3	0	1012.5	7	27	7.62515	7.76555	1021.66	25.7053	0.6	0					0.190382		0	0	0	0	0	0	0	0	0	0	330909	0	0	0	7082.78	317109	0	0	417627	0	0	333060	381999	1.80766e+06	6.60982e+06	9.5538e+06	1.73341e+07	2.20595e+07	1.98702e+07	1.60602e+07
DGGYAFKYENGKYDIKDVGVDNAGAKAGL	176	204	4	0	759.624	7	27					-1
DGGYAFKYENGKYDIKDVGVDNAGAKAGLTF	176	206	4	0	821.653	8	29					-1
DGGYAFKYENGKYDIKDVGVDNAGAKAGLTFL	176	207	3	0	1132.9	8	30					-1
YAFKYENGKYDIKDVGVDNAGAKAGL	179	204	3	0	936.14	7	24					0
AFKYENGKYDIKD	180	192	2	0	795.894	5	11	5.60983	5.92588	802.382	12.0187	0.4	1					0.536024		104125	2.74291e+06	2.37823e+06	1.43131e+06	284968	200944	0	104847	487.069	70154.2	117841	770138	8.38641e+06	1.97786e+07	2.35854e+07	1.8601e+07	7.09382e+06
AFKYENGKYDIKD	180	192	3	0	530.931	5	11	5.46395	5.89473	535.529	12.8341	0.4	1					0.122431		0	319581	6451.36	0	277397	0	0	60474.8	0	176998	771992	1.13022e+06	9.93416e+06	1.58277e+07	2.95602e+07	2.35382e+07	1.68729e+06
AFKYENGKYDIKDVGVDNAGAKAGL	180	204	3	0	881.785	7	23	7.39077	7.57828	886.664	13.0661	0.4	0					0.371151		1.14025e+07	1.11045e+07	5.2501e+06	1.54879e+06	0	566636	131709	115829	2.18448e+06	3.01723e+06	7.51346e+06	1.5286e+07	2.03375e+07	2.96168e+07	6.15108e+07	4.67827e+07	4.58948e+07	8.34933e+07	2.65295e+07	1.53328e+07	3.42221e+07	1.55126e+06	155564	1.36863e+06	0	0	0	0	4113.51	15206.9
AFKYENGKYDIKDVGVDNAGAKAGL	180	204	4	0	661.591	7	23	7.40638	7.57828	665.057	12.2928	0.4	1					0.3768		8.47452e+06	5.74504e+06	4.12187e+06	1.49369e+06	79153.1	0	73711.9	839100	447962	3.67023e+06	2.13827e+06	1.68923e+07	8.94703e+06	3.41174e+07	1.91306e+07	4.20151e+07	2.31787e+07	3.21867e+07	1.28551e+07	1.28411e+07	2.40823e+06	3.65835e+06	264106	105282	236275	92373.2	94941.8	532.1	104282	0
AFKYENGKYDIKDVGVDNAGAKAGLTF	180	206	4	0	723.62	7	25	8.6734	8.78243	727.414	13.4446	0.6	0					0.13789		0	141818	129950	162356	0	260885	168853	385306	0	542725	2.97437e+06	6.48152e+06	1.18896e+07	1.61004e+07	2.18781e+07	2.50415e+07	2.21819e+07	1.79845e+07	1.14506e+07	5.46807e+06	3.52504e+06	535597	128019	293649	0	126996	119069	0	184385	58741.7
AFKYENGKYDIKDVGVDNAGAKAGLTFL	180	207	3	0	1002.19	7	26					-1
AFKYENGKYDIKDVGVDNAGAKAGLTFL	180	207	4	0	751.891	7	26					-1
FKYENGKY	181	188	1	0	1048.51	4	6	5.62547	5.6914	1053.12	3.9645	0.4	0					0.454776		0	8009.1	28456.5	981462	2.4534e+06	2.36574e+06	924441	138483	0	0	90318.8
FKYENGKY	181	188	2	0	524.759	4	6	5.48478	5.91032	527.083	4.0049	1	0	1.8997	0.804299	1	0	0.0859954		100174	2.37713e+06	2.3351e+07	7.18104e+07	1.27988e+08	1.35768e+08	8.56451e+07	3.07724e+07	6.53774e+06	806722	205409
FKYENGKYDIKD	181	192	2	0	760.375	5	10	5.62547	6.1903	762.65	3.63367	1	0	0.692078	1.30189	1	-2	0.313891		1.03724e+07	4.10265e+07	1.02173e+08	2.13862e+08	3.94191e+08	3.40892e+08	2.18588e+08	1.09712e+08	3.95583e+07	1.11932e+07	1.03851e+06	755816	2.98914e+06	910819	1.0061e+06	23110.3
FKYENGKYDIKD	181	192	3	0	507.252	5	10	5.57858	5.95702	508.769	3.63321	1	0	0.691894	0.636053	1	-2	0.155061		6.77905e+06	1.43592e+07	5.87978e+07	1.70367e+08	3.13344e+08	2.7223e+08	1.38261e+08	7.99176e+07	3.08349e+07	3.40507e+06	582197	23122.5	360125	50856.8	98005.6	107575
FKYENGKYDIKDVGVDNAGAKAGL	181	204	2	0	1286.66	7	22	7.39077	7.43762	1292.8	10.7618	1	1	1.19164	-0.548401	1	-4	0.926936		762642	1.29538e+06	552133	848766	257611	0	283921	189462	170061	314755	526261	1.12774e+06	2.92537e+06	3.76946e+06	3.76489e+06	3.95248e+06	3.32086e+06	2.10702e+06	387290	0	0	0	0	174932	0	0	0	0	0	0
FKYENGKYDIKDVGVDNAGAKAGL	181	204	3	0	858.106	7	22	7.26593	7.50018	862.512	11.688	1	1	1.35882	0.121013	1	-4	0.3307		0	0	2.30518e+06	2.58094e+07	5.00233e+07	3.55343e+07	1.30467e+07	1.27483e+07	1.48757e+07	1.82705e+07	4.07781e+07	6.36369e+07	9.30709e+07	1.30219e+08	1.53807e+08	1.51091e+08	1.30402e+08	9.86086e+07	5.89441e+07	2.9982e+07	1.384e+07	4.03892e+06	227184	0	114500	0	0	0	0	0
FKYENGKYDIKDVGVDNAGAKAGL	181	204	4	0	643.831	7	22	7.29712	7.46892	647.152	11.7505	0.4	1					0.410891		0	1.64625e+07	2.09351e+07	1.0104e+07	1.93698e+07	1.07021e+07	7.64776e+06	4.30471e+06	3.09017e+06	7.43616e+06	1.71936e+07	2.19265e+07	3.38485e+07	5.05293e+07	5.89852e+07	5.87445e+07	4.9854e+07	4.07643e+07	2.89291e+07	1.26558e+07	5.43119e+06	750656	4.41139e+07	0	0	152953	125377	0	0	0
FKYENGKYDIKDVGVDNAGAKAGLTF	181	206	2	0	1410.71	7	24	8.53307	8.56425	1417.84	12.5691	1	1	1.3288	-0.604364		-3	1.06592		0	0	0	0	0	746795	238994	423291	419736	0	775040	772580	753656	2.65701e+06	4.20831e+06	2.90082e+06	2.73878e+06	664032	764263	0	0	0	0	0	0	0	328922	233043	0	0
FKYENGKYDIKDVGVDNAGAKAGLTFL	181	207	3	0	978.506	7	25	9.47142	9.97135	982.742	10.9406	1	1	0.986946	1.07006	1	-4	0.301763		626208	389112	659893	1.83347e+06	1.80705e+06	2.8218e+07	7.80702e+07	1.49631e+08	1.56647e+08	1.38325e+08	1.31947e+08	1.47898e+08	1.75986e+08	2.0611e+08	2.2818e+08	2.47371e+08	2.12853e+08	1.57038e+08	1.11843e+08	5.25348e+07	1.98412e+07	9.71384e+06	760919	202594	420479	0	0	318400	0	141162
FKYENGKYDIKDVGVDNAGAKAGLTFL	181	207	4	0	734.132	7	25	9.50258	9.95575	737.284	10.844	1	1	0.971612	0.903008	1	-4	0.215166		2.44156e+06	1.03704e+06	696770	192357	2.07763e+06	3.80767e+07	8.24522e+07	1.20772e+08	9.24664e+07	7.22595e+07	7.81282e+07	8.84658e+07	1.11768e+08	1.45501e+08	1.69082e+08	1.65831e+08	1.58552e+08	1.1379e+08	7.70746e+07	3.55382e+07	1.60714e+07	4.072e+06	1.22385e+06	233387	123478	1.34538e+06	252885	247954	98449.9	505092
KYENGKYDIKD	182	192	2	0	686.841	5	9					-1
KYENGKYDIKDVGVDNAGAKAGL	182	204	2	0	1213.12	7	21					-1
KYENGKYDIKDVGVDNAGAKAGL	182	204	3	0	809.083	7	21	6.6265	6.92297	813.637	12.2359	1	1	1.56289	0.343258	1	-5	0.239971		0	142027	301224	119863	1.03146e+06	262310	877142	1.54524e+07	4.93296e+06	1.1591e+07	3.44833e+07	3.32514e+07	4.8719e+07	6.38174e+07	5.95798e+07	5.01881e+07	3.80905e+07	2.05629e+07	8.78068e+06	1.68912e+06	665018	163109	0	109049	137798	261920	0	1.62003e+07	0
KYENGKYDIKDVGVDNAGAKAGL	182	204	4	0	607.064	7	21	6.67332	6.86057	610.501	12.3247	1	0	1.57968	-0.0468761	1	-6	0.138805		0	0	0	0	0	126769	0	276998	830569	1.87281e+06	5.21993e+06	9.17483e+06	1.07194e+07	1.69317e+07	1.55675e+07	1.38497e+07	1.00858e+07	6.42841e+06	3.10236e+06	809267	80000.5	226742	0	0	67408.6	0	18464	61467.3	0
KYENGKYDIKDVGVDNAGAKAGLTF	182	206	3	0	891.789	7	23	7.45327	7.78115	898.037	17.1575	1	0	2.2114	0.455482	1	-7	0.331909		0	1.90069e+07	337394	123408	6.68261e+06	1.09079e+06	133862	0	1.61133e+06	0	0	866328	268101	895700	9.26543e+06	2.9898e+07	8.56915e+07	1.94531e+08	2.84282e+08	3.34906e+08	2.99279e+08	1.81779e+08	7.53079e+07	1.59149e+07	8.98703e+06	5.21943e+06	1.19303e+06	0	140297	0
KYENGKYDIKDVGVDNAGAKAGLTF	182	206	4	0	669.093	7	23	7.49497	7.78115	673.549	16.2367	1	0	2.05243	0.306525	1	-7	0.338261		0	3.01991e+06	0	1.52237e+07	179816	2.8988e+07	0	3.83642e+07	0	3.81184e+07	61061.6	2.25826e+07	0	1.17121e+07	3.21218e+06	2.24755e+07	7.18435e+07	1.55117e+08	2.42564e+08	2.841e+08	2.78176e+08	1.59541e+08	4.1321e+07	1.71704e+07	2.61162e+06	4.41804e+06	489455	291606	132395	230058
KYENGKYDIKDVGVDNAGAKAGLTFL	182	207	3	0	929.483	7	24	9.07822	9.34673	933.945	11.7248	0.6	0					0.130524		177387	0	0	1.85006e+06	0	336233	4.63985e+06	4.48463e+06	1.08985e+07	2.87262e+07	3.87724e+07	5.6289e+07	7.78287e+07	8.76376e+07	8.82156e+07	7.8345e+07	5.6432e+07	3.62511e+07	1.85493e+07	8.05942e+06	1.97005e+06	996312	150510	0	314917	0	183432	0	0	405688
KYENGKYDIKDVGVDNAGAKAGLTFL	182	207	4	0	697.364	7	24	9.07822	9.34673	700.786	12.0274	1	0	1.23917	0.243418	1	-3	0.107143		381962	0	0	0	0	0	766664	1.70195e+06	6.20271e+06	1.36384e+07	2.30227e+07	3.4243e+07	5.33512e+07	6.12456e+07	6.35636e+07	5.7739e+07	4.40905e+07	2.57152e+07	1.40833e+07	5.36616e+06	1.31134e+06	385992	301766	0	0	0	106336	138091	490215	0
DIKDVGVDNAGAKAGL	189	204	2	0	771.91	5	14	6.12808	6.45502	776.27	7.83845	1	0	1.47246	0.452089	1	-1	0.170787		0	326742	1.04863e+06	2.76199e+06	2.51504e+06	1.4082e+07	3.056e+07	7.92245e+07	1.03531e+08	1.08653e+08	8.62568e+07	5.02696e+07	2.12821e+07	4.27478e+06	328706	443712	208777	568104	662961	114877
DIKDVGVDNAGAKAGL	189	204	3	0	514.942	5	14	6.12808	6.42385	517.54	6.91076	1	0	1.20933	0.340758	1	0	0.1918		0	0	0	4.26353e+06	1.64045e+07	3.36418e+07	5.13645e+07	5.86719e+07	6.34977e+07	5.75504e+07	4.00023e+07	2.13414e+07	7.76437e+06	946613	100199	37668.2	2.22912e+06	0	0	485139
DIKDVGVDNAGAKAGLTF	189	206	2	0	895.968	6	16	7.9994	8.14333	900.151	7.32015	0.6	1					0.156137		0	0	139514	9.28505e+06	3.9306e+06	4.39197e+07	2.66744e+07	6.57982e+07	6.38917e+07	7.33368e+07	6.16659e+07	4.08907e+07	2.32649e+07	6.56993e+06	731900	0	3071.24	0	0	0	0	0	142892
DIKDVGVDNAGAKAGLTF	189	206	3	0	597.648	6	16	8.09647	8.36168	600.523	7.57853	0.6	0					0.0933263		0	107109	452987	1.54251e+06	1.30786e+07	3.60354e+07	6.9105e+07	1.1362e+08	1.48647e+08	1.509e+08	1.22901e+08	7.48254e+07	3.90907e+07	1.48156e+07	3.69416e+06	265654	304695	120202	87096.9	0	443360	4751.9	0
DIKDVGVDNAGAKAGLTFL	189	207	2	0	952.51	6	17					-1
DIKDVGVDNAGAKAGLTFL	189	207	3	0	635.342	6	17					-1
VGVDNAGAKAGLTF	193	206	2	0	660.351	5	12	7.76555	8.31492	663.594	5.71061	0.6	0					0.380332		2.71546e+06	6.35207e+06	3.65219e+06	1.46876e+07	5.21325e+07	8.76103e+07	1.32442e+08	1.18026e+08	9.01607e+07	4.12217e+07	1.4522e+07	5.86729e+06	6.5335e+06	811675	86350.2	84201.8	379527	172867
VGVDNAGAKAGLTFL	193	207	2	0	716.893	5	13	9.61162	9.84652	720.118	5.60248	0.6	0					0.472387		5.38611e+06	3.09738e+06	3.98108e+06	428219	2.04401e+07	3.06427e+07	5.35152e+07	5.20502e+07	3.77239e+07	2.11802e+07	7.06418e+06	1.91553e+06	413275	110412	123999	152898	80740.1	136823	0
NAGAKAGLTFL	197	207	2	0	531.801	4	9					-1
LVDLIKNKHMNA	207	218	2	0	698.392	5	10	6.37712	6.5641	700.577	3.47892	0.6	0					0.171796		312857	407223	1.01973e+07	2.0514e+07	3.01761e+07	2.96569e+07	1.70962e+07	4.91994e+06	562365	0	82025.8	9551.3	0	226264	0	0
LVDLIKNKHMNA	207	218	3	0	465.931	5	10	6.34598	6.78255	467.399	3.51685	0.6	0					0.106364		0	2.11007e+06	1.65002e+07	4.3645e+07	6.39621e+07	5.77992e+07	3.55984e+07	1.38395e+07	891642	0	0	0	0	0	0	0
LVDLIKNKHMNADTD	207	221	2	0	863.943	6	13	6.17475	6.54852	866.771	4.58783	1	0	0.650554	0.619383	-1	-2	0.311491		0	137233	2.58758e+06	1.32421e+07	2.32767e+07	3.29336e+07	2.98638e+07	2.29952e+07	1.16139e+07	2.88421e+06	782872	128032	332232	149069	843130	851539	0	155119	0	0
LVDLIKNKHMNADTD	207	221	3	0	576.298	6	13	5.48478	5.53168	576.995	1.02139	0.6	0					0.102981		1.22726e+06	3.03089e+06	2.70375e+06	2.05952e+06	1.11258e+06	226231	0	0	0	0	0	0	0	0	0	0	0	0	86318.7	0
LVDLIKNKHMNADTDY	207	222	2	0	945.475	6	14	7.09455	7.64075	948.686	5.24355	1	1	0.736443	1.23533	1	-3	0.418946		6.89175e+06	2.88191e+07	7.24186e+07	1.07149e+08	1.51651e+08	2.0148e+08	2.58139e+08	2.58783e+08	2.11684e+08	1.44253e+08	8.36624e+07	3.80947e+07	1.69261e+07	8.74533e+06	5.42222e+06	2.1514e+06	577398	0	312896	383982	3.71978e+06
LVDLIKNKHMNADTDY	207	222	3	0	630.652	6	14	7.0322	7.60953	632.989	5.83254	1	0	0.903504	1.34655	1	-2	0.364602		454715	4.09016e+06	3.57918e+07	1.04371e+08	2.26834e+08	3.89887e+08	5.13613e+08	5.43552e+08	4.3195e+08	2.87767e+08	1.54473e+08	7.824e+07	4.62445e+07	3.18359e+07	2.46794e+07	1.02315e+07	2.78396e+06	1.25026e+06	2.47417e+06	876461	298469
LVDLIKNKHMNADTDY	207	222	4	0	473.241	6	14					-1
LVDLIKNKHMNADTDYSIA	207	225	3	0	721.037	6	17	7.65637	8.20577	724.186	8.11088	0.6	0					0.339794		107871	225466	0	751331	4.55395e+06	2.61027e+07	5.30667e+07	8.32275e+07	9.69596e+07	1.00794e+08	7.26258e+07	4.50905e+07	2.20125e+07	1.26504e+07	1.21639e+06	524312	1.11987e+07	24566.7	324275	1.89323e+07	250801	670855	1.57632e+07	678865
LVDLIKNKHMNADTDYSIAE	207	226	2	0	1145.57	7	18	7.45327	7.79673	1149.83	7.09384	1	0	0.814126	0.511148	1	-2	0.246741		0	0	0	642983	5.57794e+06	2.19262e+07	4.40635e+07	6.62184e+07	7.50949e+07	7.47872e+07	5.97283e+07	3.41831e+07	1.71349e+07	4.85937e+06	2.76253e+06	502233	596871	10993.5	0	0	141465	190335	613439	287989	188142	173121
LVDLIKNKHMNADTDYSIAE	207	226	3	0	764.051	7	18	7.45327	7.54707	767.011	7.46871	1	0	0.896825	-0.38069	1	-2	0.0554072		0	197709	369337	2.74707e+06	6.06188e+06	1.73779e+07	3.39677e+07	4.18847e+07	6.5776e+07	6.90178e+07	5.09653e+07	3.84957e+07	2.19958e+07	9.9492e+06	4.99625e+06	584047	1.81857e+06	0	10621.2	3.51503e+06	0	0	219655	5261.85	0	0
LVDLIKNKHMNADTDYSIAE	207	226	4	0	573.29	7	18	7.48455	7.67198	575.437	7.1769	1	0	0.832449	-0.0462212	1	-2	0.0854174		0	65702.9	0	296417	2.88281e+06	4.25816e+06	1.0748e+07	1.71146e+07	2.20131e+07	2.09586e+07	1.73223e+07	1.11648e+07	6.2399e+06	1.10819e+06	101443	0	0	0	0	0	309556	95088.5	142681	0	63812.6	0
LVDLIKNKHMNADTDYSIAEAA	207	228	3	0	811.409	7	20	8.01502	8.38245	816.518	13.8342	0.6	0					0.16287		196456	0	17491.5	338975	1.29428e+06	4.75938e+06	1.26166e+07	2.77382e+07	3.90515e+07	6.80696e+07	1.02577e+08	1.65289e+08	2.79289e+08	4.22203e+08	5.68665e+08	6.94358e+08	7.12444e+08	6.12445e+08	4.56974e+08	2.75172e+08	1.3511e+08	7.64056e+07	1.6482e+07	242077	1.13126e+06	0	0	0
LVDLIKNKHMNADTDYSIAEAAF	207	229	3	0	860.432	7	21	9.64392	9.8153	863.395	7.29044	0.6	0					0.262773		0	327287	0	1.25088e+06	931141	3.62922e+06	7.86656e+06	1.16993e+07	1.40611e+07	1.50026e+07	1.14976e+07	6.595e+06	1.91787e+06	451803	476657	1.04556e+06	843977	120303	674099	0	98500.5	100736	109518	124606	516335	181973	0	336181	124755
VDLIKNKHMNA	208	218	2	0	641.85	5	9	5.07813	5.20317	644.054	3.5905	1	0	0.833355	-0.269121	1	-1	0.0914508		1.9871e+06	3.27819e+06	1.68717e+07	3.08218e+07	4.53496e+07	4.37346e+07	2.55242e+07	1.39883e+07	3.66033e+06	411266	0	174034	0	0	0
VDLIKNKHMNA	208	218	3	0	428.236	5	9					-1
VDLIKNKHMNADTDY	208	222	2	0	888.933	6	13	6.11252	6.51735	892.408	5.84565	1	0	1.03477	0.730356	-1	-1	0.0790379		0	4.46163e+06	3.42903e+07	9.02506e+07	2.39505e+08	3.83065e+08	5.15783e+08	5.23339e+08	4.12346e+08	2.62741e+08	1.42774e+08	6.77704e+07	4.18953e+07	3.42466e+07	2.0315e+07	8.69552e+06	1.69145e+06	3.1632e+06	299627	1.8713e+06
VDLIKNKHMNADTDY	208	222	3	0	592.958	6	13					-1
VDLIKNKHMNADTDY	208	222	4	0	444.97	6	13	5.41708	5.46917	449.295	16.193	0.4	0					0.220768		0	0	0	61396.4	0	65795.4	0	0	0	258563	0	96427.5	0	69201.7	0	298864	0	1.87682e+06	0	3.18686e+06
VDLIKNKHMNADTDYS	208	223	3	0	621.968	6	14	5.64443	5.86355	624.479	6.38115	0.6	0					0.116998		0	467841	57637.9	1.07931e+06	5.35026e+06	9.49209e+06	1.69281e+07	2.39594e+07	2.25624e+07	1.65656e+07	1.02317e+07	5.07829e+06	669952	313844	0	0	85901	0	0	235975	0
VDLIKNKHMNADTDYSI	208	224	3	0	659.663	6	15					0
VDLIKNKHMNADTDYSIA	208	225	2	0	1024.51	6	16	6.79817	7.23477	1028.94	7.60201	1	0	1.13587	0.84383	1	-1	0.28766		166212	0	0	1.42787e+06	6.48819e+06	2.73084e+07	5.70637e+07	8.17e+07	1.00315e+08	8.875e+07	7.37511e+07	3.6917e+07	2.07922e+07	4.92513e+06	4.40085e+06	2.67954e+06	7.12186e+06	3.91701e+06	7.4529e+06	2.89436e+06	3.27143e+06	428802	485163
VDLIKNKHMNADTDYSIA	208	225	3	0	683.342	6	16	6.78255	7.26593	686.598	8.50549	1	1	1.36009	1.01095	1	-6	0.159318		0	6450.8	1.53512e+06	0	3.43004e+07	7.58423e+07	1.2205e+08	1.98053e+08	2.35558e+08	2.28334e+08	1.71877e+08	1.06747e+08	5.3911e+07	2.90983e+07	2.31263e+07	2.8326e+07	3.60997e+07	3.99233e+07	3.58916e+07	2.52931e+07	1.87534e+07	1.3628e+07	6.68132e+06
VDLIKNKHMNADTDYSIAE	208	226	2	0	1089.03	6	17	6.7045	6.90737	1093.38	7.35581	1	0	0.967375	0.00890845	1	-2	0.15494		0	0	0	6.27346e+06	2.67523e+07	6.11775e+07	1.10189e+08	1.58138e+08	1.90539e+08	1.86461e+08	1.42749e+08	9.25712e+07	4.82966e+07	2.06001e+07	6.95581e+06	1.97298e+06	442269	654716	1.64117e+06	3.31131e+06	4.22709e+06	5.86525e+06	4.08268e+06	3.29708e+06
VDLIKNKHMNADTDYSIAE	208	226	3	0	726.356	6	17	6.68892	6.92297	729.318	7.55274	0.6	0					0.15625		0	0	4.34274e+06	2.11152e+07	7.279e+07	1.75368e+08	3.33513e+08	4.95548e+08	5.77116e+08	5.5527e+08	4.52705e+08	2.78662e+08	1.49048e+08	6.82372e+07	2.65024e+07	6.29525e+06	2.46461e+06	5.03923e+06	1.14469e+07	1.72378e+07	2.68512e+07	2.5876e+07	1.95641e+07	1.2454e+07
VDLIKNKHMNADTDYSIAE	208	226	4	0	545.019	6	17					-1
VDLIKNKHMNADTDYSIAEA	208	227	3	0	750.035	7	18					-1
VDLIKNKHMNADTDYSIAEAA	208	228	2	0	1160.07	7	19	7.0478	7.37513	1164.74	7.91763	0.6	0					0.512239		0	0	184816	0	245523	3.34787e+06	1.09457e+07	2.36679e+07	2.80547e+07	2.91253e+07	2.00542e+07	1.10309e+07	3.30317e+06	2.92228e+06	0	1.44918e+06	0	1.45532e+06	0	1.16946e+06	0	1.87255e+06	24558.3	1.83402e+06	572632	466225	340585
VDLIKNKHMNADTDYSIAEAA	208	228	3	0	773.714	7	19	7.0478	7.57828	776.558	7.11242	0.6	0					0.161013		0	0	424942	2.21751e+06	1.08157e+07	3.50029e+07	6.42118e+07	1.05529e+08	1.26987e+08	1.15669e+08	8.90605e+07	6.17665e+07	2.96823e+07	9.43282e+06	4.02165e+06	337719	0	680732	85694.1	112174	549740	102374	0	374140	165089	464852	993727
VDLIKNKHMNADTDYSIAEAAF	208	229	3	0	822.737	7	20	9.20287	9.26882	825.699	7.35858	0.6	0					0.481065		1663.87	0	0	324095	1.67097e+06	4.73044e+06	7.71528e+06	9.59271e+06	1.47203e+07	1.23638e+07	9.27194e+06	1.07581e+07	2.69513e+06	580363	3.21644e+06	0	0	1.49836e+06	214549	0	0	0	0	173750	3183.7	0	17193.8	0
VDLIKNKHMNADTDYSIAEAAFNKGETA	208	235	4	0	767.376	8	26					-1
VDLIKNKHMNADTDYSIAEAAFNKGETAM	208	236	3	0	1066.51	8	27	10.0181	10.1272	1076.11	26.7922	0.6	0					0.0625383		0	0	0	0	0	0	154109	0	254820	0	353602	0	326429	0	202834	0	0	0	217762	1.22913e+06	1.41705e+06	1.19905e+06	5.56267e+06	1.20824e+07	2.03068e+07	3.03632e+07	4.47116e+07	6.32692e+07	7.02083e+07	7.62513e+07
LIKNKHMNA	210	218	2	0	534.803	5	7	3.20492	3.78958	536.944	3.58752	1	0	1.28429	1.37274	1	1	0.120602		49280.2	5.24848e+06	2.13135e+07	4.65569e+07	6.31513e+07	5.58076e+07	3.27927e+07	1.23634e+07	2.22249e+06	122870	0	101990	0
LIKNKHMNA	210	218	3	0	356.871	5	7	3.22073	3.59998	358.317	3.64247	1	0	1.31546	0.63897	1	1	0.0964928		27481.7	2.13774e+06	8.84578e+06	2.10287e+07	2.86506e+07	2.57827e+07	1.53739e+07	5.77649e+06	576695	113752	555290	0	0
LIKNKHMNADTD	210	221	2	0	700.354	5	10	3.09415	3.48977	703.335	5.09524	1	0	1.27246	0.697433	1	-1	0.143349		97284.9	580964	4.10172e+06	1.45941e+07	3.00568e+07	4.64653e+07	5.01939e+07	4.48578e+07	2.75684e+07	1.24695e+07	3.40014e+06	400804	36317.5	0	116153	153111
LIKNKHMNADTD	210	221	3	0	467.238	5	10	3.12587	3.37917	469.248	5.16264	1	0	1.29923	0.189062	1	-1	0.102167		0	108929	1.93087e+06	7.3633e+06	1.86655e+07	2.60346e+07	2.95717e+07	2.4733e+07	1.65797e+07	6.63034e+06	1.95429e+06	215737	701738	1942	0	379305
LIKNKHMNADTDY	210	222	2	0	781.885	6	11	4.8121	5.51605	785.181	5.6087	1	0	1.27388	1.79884		0	0.116766		263321	6.13399e+06	4.40607e+07	1.27494e+08	2.79104e+08	4.63383e+08	5.98151e+08	6.11006e+08	4.73482e+08	2.89373e+08	1.40837e+08	5.49561e+07	1.33152e+07	1.69944e+06	158322	276671	0	0
LIKNKHMNADTDYSIA	210	225	3	0	611.977	6	14	5.87915	6.11252	614.756	7.19405	1	0	1.28968	0.117858		1	0.0831754		374237	0	0	2.153e+06	9.05874e+06	2.66056e+07	4.81706e+07	7.54776e+07	8.94382e+07	8.35547e+07	6.72806e+07	3.6321e+07	1.83321e+07	3.26645e+06	268502	0	2.14706e+06	15989.3	0	300408	0
LIKNKHMNADTDYSIAE	210	226	2	0	981.983	6	15	5.75407	6.42385	986.207	7.23505	1	0	1.1645	1.67679	1	1	0.322996		2.14242e+06	3.22297e+06	3.35883e+06	1.40588e+07	4.0041e+07	9.42269e+07	1.74144e+08	2.74264e+08	3.31161e+08	3.23343e+08	2.50924e+08	1.61124e+08	7.64292e+07	3.31697e+07	6.65327e+06	7.73998e+06	311184	1.46603e+06	125560	1.20225e+06	0	1.896e+06
LIKNKHMNADTDYSIAE	210	226	3	0	654.991	6	15	5.78537	6.25255	657.78	7.15444	0.6	0					0.127288		0	2.94193e+07	2.43518e+06	1.92275e+07	9.03542e+07	1.63193e+08	3.00719e+08	4.51635e+08	5.33863e+08	5.23005e+08	4.35814e+08	2.60146e+08	1.36264e+08	3.3297e+07	1.78235e+07	3.63893e+06	4.62777e+06	33331.1	146318	1.36754e+07	0	8824.88
LIKNKHMNADTDYSIAE	210	226	4	0	491.495	6	15					-1
LIKNKHMNADTDYSIAEAA	210	228	2	0	1053.02	6	17	6.3304	6.59528	1057.3	7.26108	1	0	0.945247	0.230439	1	0	0.382881		0	0	0	154890	826931	5.17732e+06	1.44099e+07	2.24346e+07	2.66622e+07	2.51164e+07	1.63274e+07	8.80755e+06	2.13599e+06	424867	479156	145677	0	115383	118639	424356	0	779667	0	1.31195e+06
LIKNKHMNADTDYSIAEAA	210	228	3	0	702.349	6	17					0
LIKNKHMNADTDYSIAEAAFNKGETA	210	235	3	0	951.468	7	24	8.23697	8.26815	955.077	9.09119	1	0	0.75336	-0.604364		-1	0.278561		0	0	0	0	0	0	0	410186	1.67702e+06	3.25015e+06	4.23359e+06	4.32812e+06	1.77062e+06	855265	532044	235299	0	0	0	0	0	0	0	0	0	128696	0	0	0	0
LIKNKHMNADTDYSIAEAAFNKGETAM	210	236	3	0	995.148	8	25	9.07822	9.17168	998.41	7.89817	0.6	0					0.172297		0	0	0	0	549743	1.43967e+06	7.79558e+06	1.49339e+07	2.36555e+07	2.5743e+07	2.53753e+07	2.03943e+07	1.32924e+07	7.63615e+06	3.38037e+06	441971	701417	0	0	237593	264004	0	0	15117.4	216951	217547	36994.6	0	205853	0
LIKNKHMNADTDYSIAEAAFNKGETAM	210	236	4	0	746.613	8	25	9.04708	9.23405	749.193	8.4344	1	0	0.58887	-0.0478882	1	-1	0.312327		0	0	0	404076	1.70821e+06	6.06354e+06	1.43697e+07	2.57177e+07	3.86741e+07	4.15473e+07	4.62544e+07	3.84331e+07	2.5501e+07	1.39905e+07	5.80132e+06	6.12646e+06	711782	4.16266e+06	131787	3.45574e+06	0	880197	0	879100	94975.8	0	125699	412615	299045	144492
IKNKHMNADTD	211	221	2	0	643.812	5	9	2.61897	2.93537	646.457	4.49526	1	0	1.23255	0.414462		0	0.208138		0	367813	461106	3.47422e+06	8.80112e+06	1.0378e+07	9.16243e+06	5.78779e+06	1.90695e+06	388165	96131.8	157931	24004.4	141.46	0
IKNKHMNADTDY	211	222	2	0	725.343	5	10	4.25378	4.68683	728.39	5.18841	1	0	1.30946	0.831149		0	0.205417		145720	2.09333e+06	1.69352e+07	4.52903e+07	8.75853e+07	1.27696e+08	1.38773e+08	1.1723e+08	7.37548e+07	3.72084e+07	1.64572e+07	6.72542e+06	5.74154e+06	3.38514e+06	2.27872e+06	1.20149e+06
IKNKHMNADTDYSIA	211	225	2	0	860.92	6	13	5.51605	5.801	864.742	6.57701	1	0	1.25816	0.302119	1	1	0.217644		155922	257118	102241	636859	5.32956e+06	1.44925e+07	2.2989e+07	3.00158e+07	2.92733e+07	2.38312e+07	1.17229e+07	6.33002e+06	337680	354933	0	0	0	0	10768.5	1.8723e+06
IKNKHMNADTDYSIA	211	225	3	0	574.282	6	13	5.48478	5.75407	576.781	6.42872	1	0	1.21287	0.246156	1	1	0.0961938		0	0	11160.5	1.20284e+06	7.82132e+06	1.63501e+07	2.67813e+07	3.87401e+07	3.72698e+07	2.24397e+07	1.58454e+07	7.75086e+06	1.15754e+06	57506.6	42073.9	0	0	0	185698	0
IKNKHMNADTDYSIAE	211	226	3	0	617.296	6	14	5.40667	5.91032	619.845	6.50546	0.6	0					0.08618		120102	7617.16	2.59737e+06	1.5622e+07	4.43597e+07	9.43971e+07	1.56049e+08	1.97656e+08	2.0129e+08	1.5786e+08	1.04948e+08	5.33876e+07	1.93289e+07	5.76142e+06	839912	1.03595e+06	96948.9	0	381479	106947	41267.6
IKNKHMNADTDYSIAEAA	211	228	3	0	664.655	6	16					-1
DTDYSIA	219	225	1	0	784.336	4	5					0
DYSIAE	221	226	1	0	697.304	4	4	5.34408	5.39102	700.077	2.37064	0.4	0					2.66879		0	431879	176470	108742	0	0	105694	0	100588
YSIAEAA	222	228	1	0	724.351	4	5	5.53168	5.83228	726.206	1.43027	0.4	0					0.924027		901705	1.76132e+07	1.57873e+07	4.3314e+06	751479	358776	0	98400.2	871584	83420.8
SIAEAA	223	228	1	0	561.288	3	4	3.0147	3.67885	561.974	0.375116	1	0	-0.37844	1.65666		1	0.11036		1.93173e+08	1.43221e+08	3.9069e+07	5.81767e+06	219196	2.26743e+06	1.63234e+06	406552
SIAEAAFNKGETA	223	235	1	0	1308.64	5	11	6.47062	6.6265	1315.62	6.22422	1	0	1.49608	-0.158921		-2	0.358176		0	0	0	0	3.32465e+06	1.05901e+07	2.12523e+07	2.56158e+07	1.97449e+07	8.18586e+06	2.07172e+06	1.0487e+06	226413	0	0	0	0
SIAEAAFNKGETAM	223	236	2	0	720.345	5	12	7.53143	8.04623	721.52	1.44761	0.6	0					0.420114		8.54575e+07	2.59859e+08	2.4299e+08	1.48497e+08	5.63783e+07	1.77488e+07	2.07386e+06	554140	145288	154063	320149	17157	1.04099e+07	75897	1.99692e+07	168530	1.23898e+06	1.64158e+06
IAEAAF	224	229	1	0	621.324	4	4	6.73572	7.26593	623.403	1.70325	0.4	0					0.611757		9.5091e+06	3.51619e+06	6.53808e+07	1.73158e+07	855166	1.03346e+06	181139	798210	465381
EAAFNKGETA	226	235	2	0	519.249	4	8	3.72625	4.26962	520.05	1.00853	0.6	0					0.202266		8.70422e+07	2.1455e+08	1.85424e+08	7.32359e+07	1.96504e+07	3.52942e+06	1.88058e+06	1.15271e+06	534514	370721	51174.9	273890	601919
EAAFNKGETAM	226	236	1	0	1168.53	5	9	5.53168	5.92588	1170.05	0.775694	1	0	-0.408582	0.692373	1	0	0.365517		1.59038e+07	4.31763e+07	3.24625e+07	1.32247e+07	1.1596e+06	139126	7893.24	202914	0	0	87412.1	473614	108822	0	0
EAAFNKGETAM	226	236	2	0	584.769	5	9	5.45353	6.01923	585.58	0.879425	1	0	-0.362815	1.30499	1	0	0.0877391		2.35791e+08	5.42565e+08	4.37181e+08	2.05558e+08	7.05081e+07	1.80087e+07	2.55436e+06	293617	104483	887488	60636.3	1.05842e+06	0	548504	0
AAFNKGETA	227	235	2	0	454.727	4	7	3.45825	4.3647	455.443	0.907285	1	0	-0.236149	2.52219		-1	0.0297747		4.40103e+08	9.64423e+08	6.58714e+08	2.55042e+08	7.11219e+07	1.57169e+07	2.93835e+06	631179	24064.8	112127	0	164066
AAFNKGETAM	227	236	1	0	1039.49	5	8	5.26578	5.64443	1041.04	0.882231	1	0	-0.31292	0.636826	1	0	0.0833179		2.0942e+08	4.37586e+08	3.37784e+08	1.55821e+08	5.38469e+07	1.21081e+07	1.05141e+06	185991	112435	264883	115792	243120	242074	0
AAFNKGETAM	227	236	2	0	520.247	5	8	5.25013	5.46917	521.087	1.00457	0.6	0					0.236708		7.02432e+08	1.66528e+09	1.27907e+09	5.36069e+08	2.01868e+08	4.6165e+07	4.48764e+07	6.89804e+06	4.38774e+07	513990	2.72939e+06	65924.6	289730	66531.6
AAFNKGETAMT	227	237	2	0	570.771	5	9	4.87472	5.31277	571.533	0.794221	1	0	-0.400408	0.84901		1	0.0992345		1.99706e+07	5.46931e+07	4.44968e+07	1.8553e+07	2.39921e+06	223461	0	52167.9	57584.2	192276	0	0	74452	9724.5	0
AAFNKGETAMTINGPWAWSNIDTSKVNY	227	254	3	0	1029.49	8	25					-1
FNKGETA	229	235	2	0	383.69	4	5	2.74498	3.52123	385.607	3.39092	0.4	1					1.38323		9.97806e+07	2.08043e+08	1.15281e+08	3.2071e+07	5.24538e+06	131043	0	4.96287e+07	1.57606e+06	1.99795e+08
FNKGETAM	229	236	1	0	897.413	5	6	4.45983	4.82773	898.75	0.744804	1	0	-0.257902	0.598426	0	-1	0.13252		4.68818e+07	1.00406e+08	6.13682e+07	2.27637e+07	4.54305e+06	309876	0	0	375045	103645	17884.5	22582.6
FNKGETAM	229	236	2	0	449.21	5	6	3.83715	5.0625	449.896	0.779138	1	0	-0.235179	3.66134	0	-1	0.345597		5.1991e+08	6.75231e+08	4.62941e+08	1.46715e+08	5.28894e+07	9.69342e+06	5.03815e+06	8.33157e+06	1.04352e+07	3.87019e+06	8.96605e+06	409213
NKGETAM	230	236	1	0	750.345	4	5	2.96708	3.47402	751.537	0.709204	1	0	-0.18759	1.09507	1	0	0.0812761		1.12509e+08	2.15877e+08	1.15749e+08	3.39565e+07	5.70267e+06	122791	77275.8	89595.8	79204.2	59254.5
NKGETAM	230	236	2	0	375.676	4	5	2.95123	3.66307	376.258	0.682247	1	0	-0.208999	1.827	1	0	0.0525589		3.31111e+08	6.41005e+08	3.29456e+08	7.97569e+07	1.15472e+07	2.4573e+06	0	3.57084e+06	0	89569.3
NKGETAMTINGPWAWSNIDTSKVNY	230	254	3	0	933.113	7	22					-1
NKGETAMTINGPWAWSNIDTSKVNYGVTVL	230	259	3	0	1089.54	8	27	11.574	12.2663	1093.78	10.7086	0.6	0					0.30432		0	0	237973	169065	16768	530191	620048	4.0052e+06	1.40307e+07	3.52442e+07	5.61182e+07	7.74475e+07	9.12861e+07	7.96685e+07	6.15515e+07	4.28944e+07	1.73998e+07	5.39916e+06	2.06592e+06	190855	386442	894602	278987	151657	731329	495819	257859	4.22557e+06	1.57997e+06	2.11315e+06
MTINGPWAWSNIDT	236	249	2	0	803.372	6	11	11.6525	12.1877	805.992	4.20603	1	0	0.767523	1.19592		1	0.154451		381591	6.27714e+06	4.06257e+07	1.17121e+08	2.22434e+08	2.70053e+08	2.1651e+08	1.27533e+08	5.14449e+07	1.8937e+07	6.30398e+06	2.9502e+06	1.26149e+06	1.16605e+06	2.31807e+06	2.89649e+06	908918	1.31067e+06
MTINGPWAWSNIDTSKVNY	236	254	3	0	733.018	7	16					-1
MTINGPWAWSNIDTSKVNYGVTVL	236	259	2	0	1333.67	7	21	12.2663	13.5467	1339.17	9.3299	1	0	1.01338	3.85804	1	1	0.131753		0	92435.4	954758	67851.9	1.63993e+07	1.29305e+07	7.5367e+07	1.169e+08	2.63969e+08	3.8901e+08	5.45565e+08	6.04381e+08	5.45088e+08	3.8534e+08	2.30657e+08	1.13807e+08	4.78605e+07	1.60331e+07	5.13301e+06	229504	3.03557e+06	0	3.31886e+06	2932.54	6.15677e+06	87727.4	1.41481e+06	0	83424.2
MTINGPWAWSNIDTSKVNYGVTVL	236	259	3	0	889.448	7	21	12.3135	13.4977	893.132	9.3772	0.6	0					0.223477		151817	1.03555e+06	499875	902942	3.74839e+06	1.16462e+07	4.21588e+07	8.52578e+07	1.65231e+08	2.7303e+08	3.57674e+08	3.87213e+08	3.41557e+08	2.45447e+08	1.42005e+08	6.87518e+07	2.74452e+07	1.22552e+07	6.52095e+06	2.03745e+06	1.15228e+06	5.02553e+06	2.80337e+06	3.35419e+06	4.1172e+06	2.40031e+06	1.52718e+06	1.01879e+06	432611
MTINGPWAWSNIDTSKVNYGVTVLPTFKGQPSKPFVGVL	236	274	4	0	1063.06	9	33	12.2034	13.0412	1066.61	11.5492	1	0	0.638907	2.27684		1	0.057816		651428	345561	3.24693e+06	277395	0	387521	5.52379e+06	9.43008e+06	2.82791e+07	5.95013e+07	1.21713e+08	1.86571e+08	2.75737e+08	3.37618e+08	3.8403e+08	3.48793e+08	2.84537e+08	2.11231e+08	1.34924e+08	7.3773e+07	3.70395e+07	1.71738e+07	6.8021e+06	2.42397e+06	1.36355e+06	633656	744594	401068	285722	212816
TINGPWAWSN	237	246	2	0	573.272	5	7	10.1428	10.3945	574.792	2.34309	1	0	0.578353	0.183585		1	0.44656		3.19676e+06	2.16603e+07	4.38639e+07	4.16999e+07	2.07662e+07	4.40684e+06	123874	0	0	0	3.8752e+06	0	4.84269e+06
TINGPWAWSNI	237	247	2	0	629.814	5	8	11.7313	12.427	631.698	2.9988	0.6	0					1.25259		70402.3	4.48975e+06	2.74245e+07	5.35201e+07	5.24502e+07	2.86035e+07	6.34747e+06	1.4624e+06	371795	4.15948e+06	489655	483337	172610	229238
TINGPWAWSNIDT	237	249	2	0	737.852	5	10	10.661	11.7155	740.324	4.05967	1	0	0.861239	3.05116		1	0.104237		1.1121e+06	1.04233e+07	7.01099e+07	2.12526e+08	4.06441e+08	4.68816e+08	3.38702e+08	1.80998e+08	5.65129e+07	1.17086e+07	1.30045e+06	249322	671070	796088	402643	1.4539e+06
TINGPWAWSNIDTSKVNY	237	254	2	0	1033.5	6	15	10.4886	11.4016	1038	7.75378	1	0	1.30182	2.54547	1	1	0.211475		1.10386e+07	324151	2.86172e+06	4.08771e+06	3.922e+07	1.13005e+08	2.68301e+08	4.65166e+08	6.74448e+08	6.96044e+08	5.98185e+08	3.8134e+08	1.92509e+08	8.14497e+07	2.87755e+07	4.63231e+06	8.42434e+06	244260	3.36651e+07	339258	2.05698e+07	185987
TINGPWAWSNIDTSKVNY	237	254	3	0	689.337	6	15					-1
TINGPWAWSNIDTSKVNYGVTVL	237	259	2	0	1268.15	7	20	11.7155	13	1273.52	9.21148	0.6	0					0.212441		56181.6	3.17159e+07	181274	4.5637e+07	1.50019e+07	1.04946e+08	1.89302e+08	4.54045e+08	8.38844e+08	1.4044e+09	1.79632e+09	1.89891e+09	1.64943e+09	1.08615e+09	6.3813e+08	2.97137e+08	1.20847e+08	4.47104e+07	1.33985e+07	6.87605e+06	2.9921e+06	2.64288e+06	81441.5	194362	117642	121869	0	5555.98
TINGPWAWSNIDTSKVNYGVTVLPTFKGQPSKPFVGVL	237	274	3	0	1373.4	9	32	11.9202	12.601	1378.03	11.3854	1	0	0.66201	1.7159	1	1	0.0620366		122404	272888	101252	117954	349956	131795	3.5628e+06	2.3723e+07	5.12493e+07	1.05595e+08	1.91671e+08	3.06154e+08	4.17156e+08	5.0969e+08	5.46694e+08	4.74222e+08	3.89129e+08	2.66987e+08	1.57605e+08	8.53238e+07	3.54945e+07	1.38022e+07	4.16966e+06	475071	466082	526250	206718	161594	116452	0
TINGPWAWSNIDTSKVNYGVTVLPTFKGQPSKPFVGVL	237	274	4	0	1030.3	9	32	11.8887	12.5851	1033.76	11.3045	1	0	0.651969	1.77187	1	1	0.0642723		6900.45	2.42501e+07	351264	727372	761262	1.01023e+08	1.79377e+07	5.15786e+07	1.04103e+08	2.52662e+08	3.86278e+08	6.24383e+08	8.87435e+08	1.09388e+09	1.15223e+09	1.05665e+09	8.15137e+08	5.48903e+08	3.33669e+08	1.80339e+08	8.72855e+07	3.78073e+07	1.44107e+07	6.15253e+06	3.04775e+06	2.4044e+06	3.40598e+06	2.36535e+06	1.77894e+06	2.08734e+06
NIDTSKVNYGVTVL	246	259	2	0	761.909	5	12					-1
IDTSKVNYGVTVL	247	259	2	0	704.888	5	11	8.03063	8.34608	708.227	5.84561	1	0	1.3594	0.411069		1	0.21361		161411	0	1.1594e+06	4.08513e+06	3.65873e+07	1.0518e+08	1.83199e+08	1.80168e+08	1.12371e+08	4.50142e+07	1.30356e+07	1.53165e+06	175381	703869	959158	1.89111e+06	1.15657e+06
IDTSKVNYGVTVLPTFKGQPSKPFVGVL	247	274	3	0	997.89	7	23					-1
DTSKVNYGVTVL	248	259	2	0	648.346	5	10					-1
DTSKVNYGVTVLPTFKGQPSKPFVGVL	248	274	3	0	960.195	7	22					-1
SKVNYGVTVL	250	259	1	0	1079.61	4	8	7.71878	7.92142	1083.93	3.68231	0.6	0					0.235334		0	213244	8.0044e+06	2.68221e+07	4.46142e+07	3.43112e+07	1.45111e+07	3.75486e+06	1.66185e+06	0	34720	63124.7	295578
SKVNYGVTVL	250	259	2	0	540.308	4	8	7.62515	8.28375	542.468	3.67875	0.6	0					0.0631252		1820.17	1.6649e+07	3.27268e+07	2.94901e+08	4.45058e+08	3.73999e+08	1.49363e+08	4.10595e+07	3.65882e+06	278416	383451	330260	207602
SKVNYGVTVLPTF	250	262	2	0	712.893	5	10					0
SKVNYGVTVLPTFKGQPSKPFVGVL	250	274	3	0	888.17	7	20	9.89333	10.3789	890.644	5.78691	0.6	0					0.0618759		723280	536190	1.65295e+06	2.35071e+07	9.6832e+07	2.24123e+08	3.54821e+08	4.28217e+08	4.03374e+08	2.81682e+08	1.6748e+08	8.07394e+07	2.99241e+07	6.84086e+06	769152	173138	444805	0	146316	0	116497	103462	249866	0	458458	242349	427037	232366
SKVNYGVTVLPTFKGQPSKPFVGVLSAGINAASPNKELAKE	250	290	4	0	1061.58	9	35					-1
KVNYGVTVL	251	259	2	0	496.792	4	7	7.68758	8.03063	498.234	2.28708	1	0	0.54658	0.509659		1	0.379859		3.43382e+06	8.21662e+06	1.13703e+07	1.60484e+07	1.47128e+07	5.05936e+06	933004	288679	0	54862	54178.1	111265
KVNYGVTVLPTFKGQPSKPFVGVL	251	274	3	0	859.16	7	19					-1
GVTVLPTF	255	262	1	0	833.477	4	5	9.33113	9.42468	835.013	1.02424	0.4	0					0.11659		0	2.42643e+07	2.49943e+07	151653	0	0	0	152207	18383.5	0
GVTVLPTFKGQPSKPFVGVL	255	274	2	0	1036.1	6	15	9.87773	10.3789	1038.66	3.84644	1	0	0.267435	1.07435	1	1	0.510396		330434	9.29007e+06	9.22386e+07	2.30647e+08	3.49414e+08	3.39726e+08	2.29669e+08	1.17686e+08	4.92369e+07	1.08917e+07	674223	258725	380532	31785.9	5.88729e+06	65920.5	3.47892e+07	13737	1.33268e+07	317690	0	0
GVTVLPTFKGQPSKPFVGVL	255	274	3	0	691.07	6	15	9.87773	10.3632	692.679	3.54946	1	0	0.188816	1.01839	1	1	0.131603		1.50945e+06	4.10571e+07	2.46707e+08	5.78399e+08	8.73269e+08	8.3529e+08	5.98198e+08	3.10013e+08	1.32321e+08	4.9782e+07	1.51486e+07	3.84893e+06	2.44028e+06	699062	227938	121740	178372	783899	156561	8740.5	1.81698e+07	120515
GVTVLPTFKGQPSKPFVGVLSAGINAASPNKELAKE	255	290	3	0	1218.01	8	30					-1
GVTVLPTFKGQPSKPFVGVLSAGINAASPNKELAKE	255	290	4	0	913.758	8	30	9.73733	9.86212	917.037	10.925	0.4	1					0.516453		0	0	158216	366209	142793	172046	1.95504e+06	5.99702e+06	1.32332e+07	1.51385e+07	1.74569e+07	1.33762e+07	9.77642e+06	5.96204e+06	6.72515e+06	508354	1.01235e+06	127619	2.55866e+06	0	3.06957e+06	0	0	141375	241899	0	0	27946.7	331331	0
VTVLPTFKGQPSKPFVGVL	256	274	3	0	672.063	6	14					-1
TVLPTFKGQPSKPFVGVL	257	274	3	0	639.04	6	13					-1
PTFKGQPSKPFVG	260	272	2	0	695.38	5	9	6.01923	6.75133	699.392	7.16979	0.6	0					1.90048		1.03089e+06	1.37645e+07	2.86234e+07	1.66778e+07	3.89468e+06	1.12756e+06	307799	1.47769e+06	1.55814e+07	2.97966e+07	4.60241e+07	4.43591e+07	2.31791e+07	4.57188e+06	1.08084e+06
PTFKGQPSKPFVGVL	260	274	1	0	1601.9	5	11	8.62665	8.92253	1604.74	1.84129	1	0	-0.0861355	0.341175	1	0	0.420075		315641	8.36218e+06	3.20734e+07	3.7389e+07	2.19435e+07	4.09376e+06	281322	0	0	0	0	0	0	0	0	0	0
PTFKGQPSKPFVGVL	260	274	2	0	801.456	5	11	8.53307	9.23405	803.099	2.29728	1	0	0.0784753	1.78824	1	0	0.0359956		2.00625e+08	1.34542e+09	3.31698e+09	4.26696e+09	3.25964e+09	1.69031e+09	6.97236e+08	2.37647e+08	1.12079e+08	3.80785e+07	2.64022e+07	4.47204e+06	5.21154e+06	199802	1.34606e+06	386629	1.18135e+06
PTFKGQPSKPFVGVL	260	274	3	0	534.64	5	11	8.51748	9.34673	535.726	2.2704	1	0	0.06877	2.24642	1	0	0.0252903		2.82274e+08	1.94066e+09	4.98516e+09	6.19221e+09	4.59209e+09	2.47049e+09	1.0033e+09	3.39101e+08	1.21844e+08	6.01001e+07	2.57733e+07	9.18628e+06	2.1981e+06	352287	482033	279243	326962
PTFKGQPSKPFVGVLSA	260	276	2	0	880.491	6	13					0
PTFKGQPSKPFVGVLSA	260	276	3	0	587.33	6	13					-1
PTFKGQPSKPFVGVLSAGIN	260	279	3	0	682.046	6	16					-1
PTFKGQPSKPFVGVLSAGINAASPNKELAKE	260	290	3	0	1061.58	8	26	8.7513	9.18727	1064.49	6.84283	1	0	0.294265	0.841568	0	1	0.392466		4.27354e+06	1.77979e+06	8.00445e+06	8.1916e+06	1.88921e+07	5.70014e+07	1.24061e+08	1.90934e+08	2.32822e+08	2.32898e+08	1.75348e+08	1.14139e+08	5.77705e+07	2.31677e+07	6.70346e+06	5.41159e+06	673318	0	2.67587e+06	425676	633266	2.13738e+06	423962	568433	3.55209e+06	3.53245e+06	3.41216e+06	2.88663e+06	2.06223e+06	611187
PTFKGQPSKPFVGVLSAGINAASPNKELAKE	260	290	4	0	796.436	8	26	8.9381	9.18727	799.433	10.0826	0.4	1					0.570299		0	0	0	2.73097e+06	2.32163e+07	6.80551e+07	1.45586e+08	2.20841e+08	2.66044e+08	2.51323e+08	1.96721e+08	1.22675e+08	6.01749e+07	2.4523e+07	8.03217e+06	1.17967e+06	1.88958e+06	139785	149937	199254	2.3765e+07	154302	2.12397e+08	0	2.07722e+08	0	0	164064	0	0
PTFKGQPSKPFVGVLSAGINAASPNKELAKEFLEN	260	294	3	0	1229.32	8	30	10.5826	10.7112	1232.29	6.69495	1	0	0.135344	-0.256261	1	0	0.110585		6675.2	0	0	6194.47	28197.6	1.11937e+06	6.00871e+06	1.22261e+07	1.46086e+07	1.54276e+07	1.3413e+07	7.97463e+06	2.95976e+06	1.55183e+06	0	0	0	0	0	0	0	0	0	0	0	0	0	11.9042	346987	0
PTFKGQPSKPFVGVLSAGINAASPNKELAKEFLEN	260	294	4	0	922.245	8	30	10.5669	10.8986	924.534	6.94167	1	0	0.168001	0.468878	1	0	0.143754		0	94563.5	0	268404	2.15981e+06	1.50384e+07	3.62804e+07	5.88491e+07	8.39125e+07	8.44676e+07	7.14524e+07	5.13006e+07	2.8694e+07	1.23135e+07	4.05986e+06	915282	568668	1.97391e+06	605385	691733	392640	1.40625e+06	247312	168674	412681	0	107091	0	0	334228
PTFKGQPSKPFVGVLSAGINAASPNKELAKEFLENYL	260	296	3	0	1321.37	9	32	12.2506	12.6645	1324.44	6.79171	0.6	0					0.179353		0	3.53225e+06	22743.6	256041	1.88625e+06	4.04627e+06	1.58073e+07	3.27901e+07	4.13469e+07	4.39235e+07	4.62905e+07	2.85894e+07	1.59449e+07	1.38656e+07	1.07224e+06	263670	321213	135109	0	660341	0	0	0	0	0	0	280784	173698	115188	334910
PTFKGQPSKPFVGVLSAGINAASPNKELAKEFLENYL	260	296	5	0	793.227	9	32	12.2506	12.5534	795.28	7.8616	0.6	0					0.220921		209064	218974	278703	173405	2.01862e+06	4.99903e+06	1.43566e+07	2.28363e+07	3.23691e+07	3.75702e+07	3.11523e+07	1.9841e+07	1.44216e+07	5.40473e+06	3.54975e+06	784038	272433	89981.9	165984	298523	154756	176656	140607	13018.1	391121	87067.2	293601	51820.7	0	154226
KGQPSKPFVGVL	263	274	2	0	628.872	5	8	7.85908	8.39283	629.834	1.15877	0.6	0					0.101451		9.89642e+07	3.86219e+08	4.27883e+08	2.52431e+08	9.85368e+07	884675	4.93673e+06	137033	88146.6	293064	164942	23498.5	47325.3	190243
KGQPSKPFVGVL	263	274	3	0	419.584	5	8	7.89025	8.34608	420.205	1.09856	0.6	0					0.0612828		3.63746e+07	1.37063e+08	1.4203e+08	7.86539e+07	2.55342e+07	5.3074e+06	184952	96293.7	100775	0	0	187966	0	0
VLSAGINAASPNKELAKE	273	290	3	0	604.667	6	15					-1
SAGINAASPNKE	275	286	2	0	579.791	5	9	2.7134	3.395	584.746	9.26042	1	1	3.33501	1.719		-6	0.159042		55397.2	695694	5.30689e+06	1.53742e+07	2.48366e+07	2.41612e+07	4.40975e+07	1.23404e+08	3.03757e+08	5.1175e+08	6.27251e+08	5.3722e+08	3.12338e+08	1.31546e+08	3.89395e+07
SAGINAASPNKEL	275	287	1	0	1271.66	5	10	5.40667	5.45353	1276.74	4.36048	0.4	0					0.566179		0	0	0	87355.3	1.20469e+06	1.50741e+06	817817	133823	0	0	107140	0	0	0	0	0
SAGINAASPNKEL	275	287	2	0	636.333	5	10	5.18753	5.75407	638.796	4.20381	1	0	0.918477	1.30797	1	0	0.171072		572432	1.05693e+06	2.11267e+07	7.30525e+07	1.43633e+08	1.72184e+08	1.23463e+08	5.07612e+07	1.20285e+07	470216	339860	411650	1.27531e+06	1.12189e+06	1.22388e+06	777795
SAGINAASPNKELAKE	275	290	2	0	800.42	5	13	4.49152	5.10938	803.052	4.35201	1	0	0.57852	1.49134	1	0	0.0489829		3.9232e+06	7.30954e+07	3.92888e+08	1.31609e+09	2.8773e+09	3.88647e+09	3.33534e+09	1.83524e+09	7.31797e+08	2.28756e+08	6.1028e+07	1.54537e+07	4.15907e+06	511621	128972	0	0	0	162979
SAGINAASPNKELAKE	275	290	3	0	533.949	5	13	4.49152	5.0625	535.699	4.33805	1	0	0.574257	1.32386	1	0	0.0326181		3.18872e+06	5.57549e+07	2.99043e+08	1.02885e+09	2.2059e+09	3.01381e+09	2.59656e+09	1.36392e+09	5.43916e+08	1.67884e+08	4.46545e+07	1.1084e+07	2.31211e+06	1.63033e+06	222456	99227.5	1.46954e+06	102760	214193
SAGINAASPNKELAKEF	275	291	3	0	582.972	6	14					-1
SAGINAASPNKELAKEFL	275	292	2	0	930.497	6	15					-1
SAGINAASPNKELAKEFLEN	275	294	2	0	1052.04	6	17	8.22137	8.62665	1054.89	4.48568	0.6	0					0.178826		158333	1.01931e+06	2.93312e+07	8.82021e+07	2.54684e+08	3.65067e+08	3.74526e+08	2.58142e+08	1.35709e+08	4.66728e+07	1.07656e+07	1.34938e+06	0	49966.2	0	1.41189e+06	0	2.62199e+06	0	204738	0	0	0	345857
SAGINAASPNKELAKEFLEN	275	294	3	0	701.695	6	17					-1
SAGINAASPNKELAKEFLENYL	275	296	2	0	1190.11	6	19	11.183	11.8887	1192.99	4.34914	0.6	0					0.0887482		184428	1.0291e+07	5.92966e+07	2.26041e+08	4.53479e+08	6.96485e+08	6.66303e+08	4.98425e+08	2.65915e+08	1.27854e+08	3.32136e+07	1.88578e+07	654777	4.32834e+06	137773	1.08984e+06	397814	322982	265317	569757	400177	0	0	554181	934971	703657
SAGINAASPNKELAKEFLENYL	275	296	3	0	793.745	6	19	11.1986	11.6368	795.654	4.32207	0.6	0					0.0304061		1.37333e+06	8.24971e+06	9.24309e+07	3.18173e+08	6.81048e+08	1.02877e+09	1.01566e+09	7.12809e+08	4.02985e+08	1.72244e+08	5.50624e+07	1.25018e+07	3.00409e+06	271445	2.54903e+06	1.53884e+06	2.10303e+06	0	608794	542223	0	105408	213433	268988	452724	425174
GINAASPNKELAKE	277	290	2	0	721.386	5	11	4.38057	4.63987	723.892	4.1873	1	0	0.760761	0.210495		1	0.305206		0	0	0	1.13677e+07	1.86973e+07	2.50351e+07	1.51783e+07	5.58843e+06	2.85761e+06	838153	12400.1	410216	0	1836.99	3856.64	0	0
AASPNKELAKE	280	290	2	0	579.312	5	8	3.06235	3.6315	581.594	3.90214	1	0	1.18607	1.31731	1	1	0.0496639		2.73787e+06	3.32518e+07	1.69969e+08	4.62424e+08	8.22201e+08	8.33867e+08	4.87987e+08	1.78062e+08	4.74884e+07	7.6202e+06	280939	284963	328086	299137
AASPNKELAKE	280	290	3	0	386.544	5	8	3.06235	3.59998	388.026	3.78472	1	0	1.12778	1.20473	1	1	0.0517354		186341	7.86488e+06	5.09669e+07	1.33707e+08	2.14425e+08	2.03337e+08	1.17933e+08	4.04866e+07	5.39641e+06	1.99209e+06	191725	68383.7	76465.5	0
AASPNKELAKEFLEN	280	294	2	0	830.931	5	12	7.73437	8.22137	833.289	3.74419	0.6	0					0.153395		157998	1.30657e+06	2.22452e+07	7.97486e+07	1.37326e+08	1.43707e+08	9.39022e+07	3.81899e+07	5.59671e+06	614922	351806	162142	579585	852414	167614	157911	103131	272853
AASPNKELAKEFLENYL	280	296	3	0	646.339	6	14	10.8986	11.5583	648.37	4.93141	1	0	0.647908	1.64083		-1	1.1921		226631	2.57226e+06	3.13681e+07	8.92132e+07	1.41359e+08	1.36983e+08	9.66896e+07	4.18966e+07	1.19128e+07	1.55776e+06	276605	338831	1.01505e+06	332285	622168	1.01967e+06	6.67376e+06	1.59585e+07	2.22806e+07	1.48473e+07	4.95919e+06
LAKEFLENYL	287	296	2	0	620.335	5	8	10.8361	11.1363	620.745	0.0574081	1	0	-0.722336	0.356416		1	0.692877		1.10306e+07	8.65361e+06	2.1937e+06	383368	327693	63505.5	48758.7	0	0	97383.2	128577	44598	0	0
FLENYL	291	296	1	0	798.403	4	4	9.92453	10.7112	798.903	0.00258192	1	0	-0.748268	2.09431	1	1	0.0902356		6.12212e+09	2.94199e+09	8.01542e+08	1.394e+08	955206	7789.4	855342	2.48356e+06	0
FLENYL	291	296	2	0	399.705	4	4	10.0181	10.3789	399.891	-0.126381	1	0	-0.876294	0.572945	1	1	0.0906054		5.36372e+07	2.23668e+07	2.5063e+06	290335	0	0	0	136224	0
YLLTDEGL	295	302	1	0	923.472	4	6	8.87583	9.3935	926.811	2.78936	0.4	0					0.110596		332519	1.33041e+06	4.30017e+08	2.15235e+09	1.43208e+09	1.74212e+08	5.30411e+06	1.17794e+06	10300.7	34556.5	0
YLLTDEGLEAVNKDKPLGA	295	313	2	0	1023.54	6	16	8.7513	9.31555	1026.13	3.97714	0.6	0					0.217822		1.65971e+06	2.37093e+07	1.47161e+08	3.16847e+08	4.79644e+08	4.86904e+08	3.96234e+08	2.4399e+08	1.21055e+08	5.4635e+07	2.90748e+07	2.27145e+07	2.04914e+07	1.10675e+07	3.91113e+06	827073	247878	0	354332	0	584698	192403	380896
YLLTDEGLEAVNKDKPLGA	295	313	3	0	682.697	6	16	8.6734	9.40908	684.531	4.29304	0.6	0					0.381946		1.26414e+06	6.68157e+07	3.36115e+08	7.61267e+08	1.15192e+09	1.21307e+09	9.9671e+08	6.37819e+08	3.18763e+08	1.59507e+08	1.05657e+08	9.61676e+07	9.19534e+07	7.24112e+07	4.13897e+07	1.55039e+07	7.20543e+06	3.63096e+06	92806.1	225821	648597	182501	525858
LTDEGL	297	302	1	0	647.325	4	4	5.98813	6.75133	648.896	1.20518	1	0	0.445593	2.01048		1	0.129869		4.21672e+08	1.20105e+09	1.13508e+09	4.05547e+08	8.28424e+07	1.28832e+07	2.06004e+06	841495	723257
LTDEGLE	297	303	1	0	776.367	4	5	5.25013	5.76972	778.021	1.21744	1	0	0.216045	1.14026		1	0.630836		3.17328e+07	9.16417e+07	7.97398e+07	3.16323e+07	3.98379e+06	144103	503743	4.2808e+06	406003	445874
LTDEGLEA	297	304	1	0	847.404	4	6	5.59422	6.09697	849.148	1.26641	1	0	0.087307	1.08013		1	0.437968		2.54645e+07	8.5642e+07	8.62606e+07	4.08422e+07	1.02228e+07	732700	0	952605	296160	0	86198.7
LTDEGLEAVNKDKPLGA	297	313	2	0	885.468	6	14	6.73572	7.31272	887.706	3.4523	1	0	0.228376	1.34536	1	1	0.0664061		8.22586e+07	3.5638e+08	1.13814e+09	2.06725e+09	2.5887e+09	2.30215e+09	1.58641e+09	8.66404e+08	3.85703e+08	1.40835e+08	6.22645e+07	1.04546e+07	1.07223e+07	0	649380	0	0	148784	2.20151e+06	6.60826e+06	5.77496e+06
LTDEGLEAVNKDKPLGA	297	313	3	0	590.647	6	14	6.68892	7.31272	592.198	3.62497	1	0	0.277352	1.51253	1	1	0.0631585		6.50937e+07	4.4786e+08	1.4089e+09	2.68017e+09	3.38139e+09	3.09824e+09	2.13372e+09	1.11663e+09	4.75131e+08	1.80083e+08	5.89681e+07	1.63419e+07	5.13807e+06	1.02994e+06	728542	264106	72132.3	2.51821e+07	8.51553e+06	3.23997e+07	1.09665e+08
LTDEGLEAVNKDKPLGAVA	297	315	2	0	970.52	6	16	7.31272	7.39077	972.96	3.75082	0.4	0					0.540333		329567	0	504246	1.67797e+06	4.53233e+06	2.7154e+06	2.99591e+06	108060	0	0	0	0	0	0	258780	117633	122672	0	84392.6	0	0	0	0
LTDEGLEAVNKDKPLGAVAL	297	316	2	0	1027.06	6	17					-1
LTDEGLEAVNKDKPLGAVALKSYEEE	297	322	3	0	940.15	7	23	8.17457	8.56945	942.433	5.19951	0.6	0					0.526104		5.57444e+07	2.45364e+08	6.69956e+08	1.34882e+09	1.99889e+09	2.3335e+09	2.28207e+09	1.86806e+09	1.26127e+09	8.07867e+08	5.58691e+08	2.90519e+08	1.70396e+08	1.5759e+08	1.04895e+08	1.0794e+08	1.29996e+08	1.26379e+08	1.05305e+08	2.61699e+08	5.16706e+07	2.5849e+07	1.65271e+08	2.71522e+06	590662	5.78658e+07	2.0047e+06	3.55763e+06	1.16452e+07	0
TDEGLEAVNKDKPLGA	298	313	2	0	828.926	5	13					-1
EGLEAVNKDKPLGAVALKSYEEELA	300	324	2	0	1337.2	7	22					-1
EAVNKDKPLGA	303	313	1	0	1141.62	5	8	3.74208	4.3647	1144.46	2.17966	1	0	0.33108	1.5083	1	1	0.194853		1.42632e+06	2.02862e+07	4.41074e+07	5.07366e+07	3.25502e+07	1.20706e+07	1.19596e+06	118108	0	0	0	0	3916.24	38292.3
EAVNKDKPLGA	303	313	2	0	571.314	5	8	3.71045	4.52318	572.816	2.34353	1	0	0.412421	2.18742	1	1	0.0321872		2.12132e+08	1.03111e+09	2.16316e+09	2.49612e+09	1.77148e+09	8.27613e+08	2.94542e+08	8.67241e+07	2.08114e+07	3.88992e+06	677027	40676.9	93616.1	34282.5
EAVNKDKPLGA	303	313	3	0	381.212	5	8	3.72625	4.52318	382.197	2.29602	1	0	0.388841	2.13098	1	1	0.0501646		1.51018e+07	7.97672e+07	1.65274e+08	1.88222e+08	1.30931e+08	6.31375e+07	1.99137e+07	3.4072e+06	211026	126683	0	0	103609	0
EAVNKDKPLGAVAL	303	316	2	0	712.909	5	11	7.07897	7.37513	714.771	2.88779	0.6	0					0.133968		95048.2	5.99488e+06	3.15271e+07	4.67533e+07	4.32574e+07	2.55101e+07	1.09913e+07	5.35074e+06	636453	2.25805e+06	126314	0	0	0	0	0	0
EAVNKDKPLGAVALKS	303	318	2	0	820.472	5	13	5.45353	5.60983	822.554	3.20538	0.6	0					0.191346		216377	425358	1.95184e+06	7.37815e+06	1.05663e+07	7.85967e+06	4.39014e+06	556862	0	0	0	0	0	0	0	0	0	0	0
EAVNKDKPLGAVALKS	303	318	3	0	547.317	5	13					-1
EAVNKDKPLGAVALKSYEEE	303	322	2	0	1095.57	6	17	7.67198	7.8279	1099.31	6.20489	0.6	0					0.254981		2.35053e+06	6.8034e+06	1.12333e+07	1.63232e+07	2.98804e+07	4.68242e+07	7.54414e+07	1.04662e+08	1.04271e+08	8.31603e+07	5.57798e+07	2.81148e+07	1.34456e+07	4.84211e+06	2.74561e+06	162790	1.53373e+06	947582	398123	316285	346456	0	134299	0
EAVNKDKPLGAVALKSYEEE	303	322	3	0	730.714	6	17	7.5939	7.78115	733.211	6.20726	0.6	0					0.260682		7.83565e+06	3.48208e+07	6.66097e+07	9.81695e+07	1.59577e+08	2.66287e+08	4.43023e+08	5.60851e+08	5.6702e+08	4.55836e+08	3.00466e+08	1.74371e+08	8.51691e+07	4.10991e+07	1.64827e+07	5.06119e+06	2.00225e+06	864887	497893	36883.9	139946	229149	0	0
EAVNKDKPLGAVALKSYEEEL	303	323	3	0	768.409	6	18	8.96925	8.98482	771.034	6.51736	1	1	0.68695	-0.660148		1	0.133724		719871	133221	0	0	221283	174215	1.52786e+06	1.83835e+06	2.79552e+06	2.49027e+06	2.45335e+06	709330	251755	0	0	0	17884.4	15498.8	0	0	0	0	0	0	0
EAVNKDKPLGAVALKSYEEELAKDPRIAATME	303	334	3	0	1162.94	8	28					-1
EAVNKDKPLGAVALKSYEEELAKDPRIAATME	303	334	4	0	872.459	8	28	9.23405	9.36232	875.855	11.4649	1	0	0.875113	-0.257571	1	1	0.212027		160793	210297	409490	182305	178319	0	0	177102	742757	265057	4.33895e+06	8.83071e+06	1.38496e+07	1.32598e+07	1.48487e+07	1.13703e+07	9.826e+06	3.71495e+06	930804	417553	499973	420670	4602.43	0	0	0	12541	0	0	0
AVNKDKPLGA	304	313	2	0	506.793	4	7	3.52123	4.33297	508.214	2.25691	1	0	0.529466	2.18385	1	1	0.121954		1.34404e+07	7.47336e+07	1.51778e+08	1.62683e+08	1.08515e+08	4.47506e+07	1.3185e+07	1.52283e+06	38462	107855	0	93549.5
AVNKDKPLGA	304	313	3	0	338.198	4	7	3.55272	3.91642	339.157	2.2911	1	0	0.548859	0.583423	1	1	0.133795		179496	2.57993e+06	7.43683e+06	7.76892e+06	4.36236e+06	1.30104e+06	291109	0	0	338560	0	0
AVNKDKPLGAVALKSYEEE	304	322	2	0	1031.05	6	16					-1
AVNKDKPLGAVALKSYEEE	304	322	3	0	687.7	6	16	7.06338	7.18803	689.021	2.75013	1	0	-0.0682922	-0.27049	1	-4	0.161734		2.59892e+06	3.38183e+06	5.41966e+06	8.75986e+06	9.29187e+06	6.09551e+06	5.56126e+06	2.46876e+06	857188	446019	165498	365625	91639.2	0	134392	0	0	0	0	0	114761	0	0
VNKDKPLGA	305	313	1	0	941.541	4	6	3.395	3.55272	944.089	2.00207	0.4	0					0.754895		0	1.078e+06	3.16858e+06	2.98008e+06	1.13683e+06	58647.4	51538.2	0	0	0	0
VNKDKPLGA	305	313	2	0	471.274	4	6	3.06235	4.19018	472.712	2.3308	0.6	0					0.230465		1.52985e+07	8.68766e+07	1.73816e+08	1.97586e+08	1.35339e+08	5.78647e+07	1.4982e+07	656246	0	23328.9	338806
VNKDKPLGAVALKSYEEE	305	322	2	0	995.528	6	15	7.12572	7.30753	998.061	3.89234	1	0	0.279585	-0.0662845		0	0.524386		754162	421367	3.74394e+06	8.52922e+06	1.44915e+07	1.38202e+07	1.2334e+07	7.29327e+06	1.77057e+06	461998	20594.3	0	246864	0	699508	366198	304015	0	0	0	128512	0
VALKSY	314	319	2	0	340.703	4	4	4.76512	5.2971	341.607	1.39635	0.4	0					0.430392		606209	9.80811e+06	1.71037e+07	3.75442e+06	0	0	0	210812	0
VALKSYE	314	320	1	0	809.44	4	5	5.32842	5.39102	812.758	2.83469	0.4	0					0.142903		0	0	0	8.92841e+06	3.12604e+06	0	87125	84895.6	0	0
VALKSYE	314	320	2	0	405.224	4	5	5.04687	5.53168	406.701	2.47193	0.4	0					0.251837		613405	4.36928e+07	1.92314e+08	3.4722e+08	1.26396e+08	2.42663e+07	2.01566e+07	115855	596265	21323.9
VALKSYEEE	314	322	1	0	1067.53	4	7	5.14065	5.67575	1071.55	3.39867	1	0	1.17716	1.19568	1	0	0.125221		768908	2.54613e+07	1.28713e+08	3.02224e+08	3.99753e+08	2.97448e+08	1.16351e+08	3.06184e+07	2.92412e+06	893096	967222	114867
VALKSYEEE	314	322	2	0	534.266	4	7	5.14065	5.70707	536.254	3.35218	1	0	1.15079	1.30755	1	0	0.0379464		2.02531e+07	1.97463e+08	9.14454e+08	2.18164e+09	2.85386e+09	2.01318e+09	7.83124e+08	2.02904e+08	1.29394e+07	87197.5	1.51209e+06	7.07826e+06
VALKSYEEEL	314	323	1	0	1180.61	5	8	7.76555	8.23697	1185.51	4.19626	1	0	1.33206	0.9682	1	1	0.288124		0	0	1.84592e+06	2.47454e+07	7.63354e+07	9.40448e+07	6.32497e+07	1.36207e+07	520641	6673.66	350932	215741	143062	184305
VALKSYEEEL	314	323	2	0	590.808	5	8	7.71878	8.3305	593.243	4.16759	1	0	1.31783	1.46937	1	1	0.0462392		211305	2.21372e+07	1.56482e+08	5.40595e+08	1.08755e+09	1.36773e+09	9.39923e+08	2.63889e+08	1.21366e+08	639501	1.50718e+06	2.2362e+06	1.65158e+06	2.19427e+07
VALKSYEEELAKDPRIAA	314	331	2	0	1002.04	6	15					-1
VALKSYEEELAKDPRIAATM	314	333	3	0	745.728	7	17	8.70457	8.72015	748.856	7.9961	0.6	0					0.0400782		0	0	0	0	388295	901235	190332	1.58293e+06	2.87251e+06	4.09431e+06	3.57859e+06	2.98683e+06	1.47017e+06	744850	179337	0	0	108042	0	0	0	0	0	0	0
VALKSYEEELAKDPRIAATME	314	334	3	0	788.742	7	18	8.5019	8.86027	791.972	8.231	0.6	0					0.197821		1.06679e+07	103397	6.06036e+06	6.18579e+06	773728	4.04965e+06	1.67103e+07	4.98562e+07	8.85311e+07	1.21658e+08	1.28312e+08	1.052e+08	7.4531e+07	3.50857e+07	1.1057e+07	2.72261e+06	414379	314625	311520	0	2.23235e+06	2.69641e+06	795879	918557	139668	176384
VALKSYEEELAKDPRIAATMENAQKGEIM	314	342	3	0	1079.22	8	26	8.96925	9.06267	1084.47	13.7261	0.6	0					0.23748		0	0	0	0	0	197301	0	198856	227272	208655	240801	0	689664	5.53344e+06	8.24221e+06	8.57478e+06	1.05938e+07	6.87014e+06	5.32404e+06	1.46678e+06	1.28897e+06	154721	0	0	0	0	0	0	229990	0
VALKSYEEELAKDPRIAATMENAQKGEIMPNIPQMSA	314	350	5	0	815.613	9	32	9.7997	10.0337	818.959	14.1332	1	0	1.00299	0.120061		-1	0.0972241		1.09896e+06	476155	27636.8	308769	0	145204	117075	129727	131161	896835	397384	1.78571e+06	5.96047e+06	1.43793e+07	2.61109e+07	3.02152e+07	3.68836e+07	3.64109e+07	3.20336e+07	2.37023e+07	1.57587e+07	9.44771e+06	5.655e+06	1.10632e+06	640863	211913	0	0	99270.5	287462
KSYEEE	317	322	1	0	784.336	4	4	2.79255	3.395	787.366	2.58233	0.4	0					0.351316		282041	7.01951e+06	2.3099e+07	3.47313e+07	2.36218e+07	7.21534e+06	383944	79694	38533
KSYEEE	317	322	2	0	392.672	4	4	2.79255	3.395	394.154	2.5178	1	0	1.74868	1.43627	1	1	0.086923		1.24778e+06	1.90386e+07	5.96062e+07	8.23925e+07	5.28865e+07	1.58718e+07	1.76184e+06	139199	34095.9
KSYEEEL	317	323	2	0	449.214	4	5	6.1903	6.61088	451.227	3.50584	0.6	0					0.0791988		0	4.78136e+06	4.02527e+07	9.90805e+07	1.19716e+08	7.74538e+07	2.28359e+07	3.68131e+06	1.52941e+07	442600
KSYEEELAKDPRIAA	317	331	3	0	573.969	6	12					-1
KSYEEELAKDPRIAATME	317	334	3	0	694.345	6	15					0
KSYEEELAKDPRIAATMENAQKGEIMPNIPQMSA	317	350	4	0	948.467	9	29					-1
YEEELAKDPRIAATME	319	334	2	0	933.451	6	13					-1
YEEELAKDPRIAATME	319	334	3	0	622.636	6	13					-1
EELAKDPRIAATME	321	334	2	0	787.398	6	11					-1
EELAKDPRIAATME	321	334	3	0	525.268	6	11					-1
EELAKDPRIAATMENAQKGEIMPNIPQMSA	321	350	3	0	1095.21	8	25					0
ELAKDPRIAATME	322	334	2	0	722.877	5	10	5.64965	5.84792	726.725	6.79468	0.6	0					0.221979		111191	164871	646824	1.00803e+06	161207	2.96215e+06	4.60167e+06	9.96339e+06	1.13171e+07	8.63164e+06	5.16681e+06	1.509e+06	95214.3	0	0	0
LAKDPRIAA	323	331	2	0	477.79	4	6	4.14245	4.74948	479.642	3.14827	1	0	1.33277	1.45264	1	1	0.0840148		764707	2.1327e+07	7.69456e+07	1.43809e+08	1.46292e+08	9.15044e+07	3.76915e+07	9.75315e+06	875941	17869.5	57484.6
LAKDPRIAA	323	331	3	0	318.863	4	6	4.19018	4.58953	320.097	3.14867	1	0	1.33304	0.710769	1	1	0.0721607		0	4.41534e+06	2.12008e+07	4.0226e+07	4.05743e+07	2.52765e+07	9.20323e+06	2.46005e+06	0	640.5	40287.1
LAKDPRIAAT	323	332	2	0	528.314	4	7	3.72625	4.3647	530.201	3.16261	1	0	1.04325	1.56486		1	0.123295		552179	3.72512e+06	1.87803e+07	3.78275e+07	4.15332e+07	2.75656e+07	1.03803e+07	1.77925e+06	119813	0	0	22137.9
LAKDPRIAATM	323	333	2	0	593.834	5	8	5.64443	5.87915	595.956	3.48169	1	1	0.977369	0.12268	1	-1	0.33042		904922	2.57828e+07	8.33079e+07	1.38924e+08	1.30853e+08	8.74433e+07	3.51547e+07	6.50933e+07	1.56258e+06	3.11517e+07	0	938780	91119.2	0
LAKDPRIAATM	323	333	3	0	396.225	5	8	5.64443	5.75407	397.427	2.84442	1	0	0.661047	-0.324132	0	1	0.0585777		79987.8	2.00735e+06	1.12801e+07	1.71417e+07	1.84694e+07	1.02987e+07	3.75922e+06	607222	0	84631.7	0	0	0	0
LAKDPRIAATME	323	334	2	0	658.356	5	9	5.45353	6.23698	660.242	2.94088	0.6	0					0.196866		6.66381e+06	1.56073e+08	4.74387e+08	8.43148e+08	8.21591e+08	5.38231e+08	2.52886e+08	9.29467e+07	2.53869e+07	8.37795e+06	2.44828e+06	1.39519e+06	1.2388e+06	260493	313331
LAKDPRIAATME	323	334	3	0	439.239	5	9	5.46917	5.95702	440.478	2.88494	1	0	0.522052	1.0269	1	-1	0.0679134		2.20433e+06	3.99242e+07	1.41622e+08	2.31236e+08	2.30596e+08	1.4464e+08	7.53062e+07	2.11696e+07	3.82272e+06	676472	0	5545.63	26419.8	9510.82	0
LAKDPRIAATMENAQKGEIM	323	342	2	0	1094.07	7	17	7.45327	8.22137	1099.48	9.41401	0.6	0					1.53143		567127	3.19426e+06	1.85657e+06	1.11753e+07	1.31357e+07	2.87603e+07	4.11237e+07	8.71815e+07	1.56374e+08	2.43231e+08	3.21197e+08	3.25308e+08	2.50125e+08	1.63343e+08	7.93311e+07	3.47671e+07	1.07403e+07	7.29512e+06	1.00535e+07	2.19632e+07	2.50738e+07	1.94933e+07	6.57508e+06	1.34306e+06	289170
LAKDPRIAATMENAQKGEIM	323	342	3	0	729.714	7	17	7.67198	8.15895	733.298	9.34547	0.6	0					0.0507109		484262	252617	2.94547e+06	1.6453e+07	5.06271e+07	1.10304e+08	2.23396e+08	5.14117e+08	1.12747e+09	1.98425e+09	2.60926e+09	2.59846e+09	2.08535e+09	1.35311e+09	7.63816e+08	3.73353e+08	1.68537e+08	7.27383e+07	2.58012e+07	6.27779e+06	1.77359e+06	490239	0	139946	0
LAKDPRIAATMENAQKGEIMPNIPQM	323	348	3	0	956.491	8	21	8.8914	9.07822	959.453	7.00172	0.4	0					0.141689		0	0	0	1.47732e+07	0	3.88638e+06	7.71962e+07	3.77711e+07	5.15922e+07	9.01029e+07	4.77678e+07	3.8634e+07	3.61428e+07	1.2815e+07	5.30333e+06	6.29713e+06	782866	0	650866	191338	0	745191	0	185307	596921	165419	0	309037	206100	186340
LAKDPRIAATMENAQKGEIMPNIPQM	323	348	4	0	717.62	8	21					-1
LAKDPRIAATMENAQKGEIMPNIPQMSA	323	350	2	0	1513.27	8	23	8.53307	8.86027	1518.65	8.80339	0.6	0					0.749371		763616	1.68596e+06	6.18491e+06	7.22981e+06	8.74576e+06	7.00761e+06	6.12574e+06	1.4219e+07	2.16666e+07	3.49723e+07	4.00294e+07	4.49823e+07	4.20841e+07	3.53783e+07	2.8792e+07	2.29195e+07	1.23188e+07	6.98027e+06	1.11708e+06	471121	406267	0	0	0	0	0	0	0	0	0
LAKDPRIAATMENAQKGEIMPNIPQMSA	323	350	3	0	1009.18	8	23	8.48632	8.78243	1013.29	10.3539	0.6	1					0.10607		1.40581e+07	2.14372e+07	2.73718e+07	3.46246e+07	4.58892e+07	6.5126e+07	1.28392e+08	2.35316e+08	3.98773e+08	5.80567e+08	7.20126e+08	7.82008e+08	7.62735e+08	7.04099e+08	6.43185e+08	5.69591e+08	4.78637e+08	3.6389e+08	2.46683e+08	1.55297e+08	8.01506e+07	3.77221e+07	1.66646e+07	2.36609e+06	336351	0	414530	403156	558143	178418
LAKDPRIAATMENAQKGEIMPNIPQMSA	323	350	4	0	757.137	8	23	8.56425	8.94848	760.233	10.4115	0.6	0					0.058931		140930	0	0	209240	1.3401e+06	7.72522e+06	2.8346e+07	6.78899e+07	1.27127e+08	1.71003e+08	2.08533e+08	2.22138e+08	2.2262e+08	1.8579e+08	1.82717e+08	1.64565e+08	1.23692e+08	7.56023e+07	6.16591e+07	3.70201e+07	1.95779e+07	5.57192e+06	2.98745e+06	993520	595112	330530	137933	371351	667010	552823
LAKDPRIAATMENAQKGEIMPNIPQMSAF	323	351	3	0	1058.2	8	24	9.87773	10.6766	1062.09	9.57429	0.6	0					0.0854938		496437	808888	278744	1.02887e+06	1.87142e+07	3.93393e+07	1.4474e+08	3.7575e+08	7.07401e+08	1.13275e+09	1.51861e+09	1.76175e+09	1.73333e+09	1.45879e+09	1.03034e+09	6.63221e+08	3.92323e+08	1.96318e+08	9.50406e+07	5.7166e+07	2.33387e+07	9.34046e+06	8.53734e+06	1.42537e+06	56437.7	778721	457849	749791	1.16868e+06	295608
LAKDPRIAATMENAQKGEIMPNIPQMSAF	323	351	4	0	793.904	8	24	9.92453	10.4416	796.792	9.47396	0.6	0					0.172902		1.26663e+06	163557	151275	1.48142e+06	925106	1.17813e+07	3.80686e+07	1.02664e+08	1.95519e+08	3.1353e+08	4.19777e+08	4.7405e+08	4.41559e+08	3.68185e+08	2.59068e+08	1.68118e+08	9.55654e+07	4.561e+07	6022.16	5.67122e+06	2.07654e+06	704896	493305	253274	341560	247245	1.95728e+06	748584	238639	2.04681e+06
AKDPRIAAT	324	332	2	0	471.772	4	6	2.99885	3.3475	473.202	2.32244	0.6	0					0.131306		264383	7.35e+06	2.23027e+07	2.62479e+07	1.51999e+07	5.21591e+06	60785.7	0	0	42824.5	24059
AKDPRIAATM	324	333	2	0	537.292	5	7					0
AKDPRIAATME	324	334	2	0	601.814	5	8	4.84343	5.51605	603.376	2.36702	1	0	0.42408	1.68691	1	0	0.272292		3.47381e+07	2.48322e+08	4.98836e+08	4.887e+08	2.92465e+08	1.22396e+08	3.96022e+07	1.7154e+07	1.72544e+07	2.37277e+07	2.3794e+07	1.39961e+07	5.70433e+06	2.38599e+06
AKDPRIAATME	324	334	3	0	401.545	5	8	4.85908	5.1719	402.487	2.06985	1	0	0.276577	0.401662	1	0	0.101538		2.14472e+06	3.22522e+07	7.46369e+07	6.8472e+07	3.76909e+07	1.58964e+07	2.20413e+06	469633	695413	692252	731030	1.28947e+06	145832	0
AKDPRIAATMENAQKGEIM	324	342	2	0	1037.52	7	16	7.29712	7.45327	1041.04	5.70196	0.6	0					0.917585		241205	0	740462	5.82467e+06	1.50406e+07	1.86165e+07	1.65932e+07	1.03065e+07	4.76744e+06	1.84359e+06	447216	269125	1.61156e+06	132393	1.33923e+06	0	3.02788e+06	0	2.73709e+06	0	2.41791e+06	0	679781	0
AKDPRIAATMENAQKGEIM	324	342	3	0	692.019	7	16	7.26593	7.65637	693.899	4.30582	0.6	0					0.147296		0	991455	7.95618e+06	3.85128e+07	6.9312e+07	7.99783e+07	7.2352e+07	4.98501e+07	2.72782e+07	1.10207e+07	4.91024e+06	2.9852e+06	2.83617e+06	1.57094e+06	630702	98984.8	539019	498793	204790	270054	85762.1	0	186123	88169.5
AKDPRIAATMENAQKGEIMPNIPQM	324	348	3	0	918.796	8	20					0
AKDPRIAATMENAQKGEIMPNIPQMSA	324	350	2	0	1456.72	8	22	8.37725	8.54865	1461.65	7.9614	1	0	0.686182	-0.103494	1	-3	0.36181		0	0	0	0	0	264254	2.50705e+06	8.82341e+06	1.64891e+07	2.03123e+07	1.74067e+07	1.42815e+07	1.10559e+07	1.66227e+06	1.69591e+06	0	506969	0	799139	237098	727576	0	0	238288	216936	0	0	0	0	0
AKDPRIAATMENAQKGEIMPNIPQMSA	324	350	3	0	971.486	8	22	8.17457	8.61103	974.714	7.78586	1	0	0.654496	0.843354	1	-3	0.0668454		22758.1	451425	23006.2	1.53415e+06	1.46775e+07	6.78819e+07	1.66127e+08	2.88472e+08	4.21269e+08	4.97924e+08	4.83665e+08	3.89599e+08	2.84168e+08	1.70682e+08	8.94143e+07	4.69888e+07	1.62406e+07	4.36531e+06	2.52879e+06	263597	446917	193991	0	160789	327616	134901	0	356706	0	177966
AKDPRIAATMENAQKGEIMPNIPQMSA	324	350	4	0	728.866	8	22					-1
AKDPRIAATMENAQKGEIMPNIPQMSAF	324	351	2	0	1530.26	8	23	9.84652	10.0337	1535.79	9.04911	1	0	0.811495	-0.0471737	1	0	0.638487		0	0	0	0	0	0	0	6.15323e+06	9.53003e+06	1.96573e+07	2.06439e+07	2.10244e+07	1.38428e+07	1.09256e+07	1.5543e+06	1.10497e+06	241530	342063	468738	0	1.09581e+06	1.40731e+06	483349	1.21281e+06	187107	216268	0	0	0	265853
AKDPRIAATMENAQKGEIMPNIPQMSAF	324	351	3	0	1020.51	8	23	9.75292	10.4886	1024.01	8.4905	0.6	0					0.0850841		14344.1	559995	0	2.32743e+06	8.97817e+06	5.8619e+07	2.5008e+08	3.81811e+08	6.64441e+08	1.15252e+09	1.01599e+09	9.73041e+08	9.13673e+08	5.59356e+08	3.46933e+08	2.0636e+08	8.83429e+07	3.80939e+07	1.39562e+07	4.02519e+06	1.2455e+06	2.05443e+06	143414	290683	3.53139e+06	0	0	1.10164e+06	0	1831.64
AKDPRIAATMENAQKGEIMPNIPQMSAF	324	351	4	0	765.633	8	23					0
TMENAQKGEIM	332	342	2	0	626.289	5	9	5.64443	5.75407	627.621	1.81965	0.4	0					0.359558		75627.4	765883	3.35455e+06	2.30309e+06	597349	0	0	0	81007.3	0	0	0	0	0	144160
TMENAQKGEIMPNIPQMSA	332	350	2	0	1045.49	7	15	8.28375	8.62665	1054.65	16.8979	0.4	1					0.610623		0	0	651942	0	7.58375e+06	3.66811e+06	2.46206e+07	6.9889e+06	1.00458e+07	706624	888399	161838	4.92578e+06	158333	1.03974e+07	1.82118e+07	4.48733e+07	2.24434e+08	3.10135e+08	3.63956e+08	2.43474e+08	1.31687e+08	3.90271e+07
TMENAQKGEIMPNIPQMSA	332	350	3	0	697.329	7	15	8.23697	8.81357	703.584	17.3505	0.4	1					0.0841154		0	0	0	0	163595	164062	129184	0	0	521198	151263	115668	161568	632547	2.44305e+06	2.62659e+07	1.34883e+08	4.02761e+08	6.52962e+08	6.6651e+08	4.58443e+08	2.05395e+08	8.16788e+07
TMENAQKGEIMPNIPQMSAF	332	351	2	0	1119.02	7	16	10.1116	10.5982	1122.91	6.25214	1	0	0.800848	1.02256	-1	-1	0.161679		0	0	5465.91	836369	1.51228e+07	4.84866e+07	8.91728e+07	1.20713e+08	1.22202e+08	9.20206e+07	5.91714e+07	2.58266e+07	1.07806e+07	1.10614e+06	506238	0	0	389036	130850	310729	0	299488	181779	144799
TMENAQKGEIMPNIPQMSAF	332	351	3	0	746.351	7	16	9.70618	9.75292	752.981	18.3674	0.4	1					0.101056		0	0	0	0	7301.99	164277	327559	0	0	130194	0	47699.4	8749.04	14088.7	0	363859	6.99405e+06	1.28556e+07	2.43143e+06	3.11956e+07	3.48675e+07	2.35474e+07	1.75868e+07	8.13079e+06
MENAQKGEIMPNIPQMSA	333	350	2	0	994.966	7	14	8.1121	8.17457	998.349	5.40887	1	0	0.783334	-0.492616		-1	0.280792		0	0	0	0	173890	1.79322e+06	3.94809e+06	3.40479e+06	2.17119e+06	638721	0	343182	0	0	0	0	0	0	0	0	0	0
ENAQKGEIMPNIPQMSA	334	350	2	0	929.445	6	13	7.67198	7.9838	932.792	5.48569	0.6	0					0.182964		0	0	0	1.82072e+06	1.93378e+07	4.00598e+07	5.57567e+07	5.11057e+07	3.92264e+07	1.842e+07	7.53587e+06	1.98043e+06	1.65307e+06	0	159743	126747	306015	0	136777	0
ENAQKGEIMPNIPQMSAF	334	351	2	0	1002.98	7	14	9.84652	9.90893	1007.01	6.73622	1	0	1.15982	-0.492795		0	0.204258		0	0	0	348725	2.84659e+06	8.00209e+06	1.34765e+07	1.98347e+07	1.59695e+07	1.56611e+07	6.37194e+06	5.62228e+06	191708	663191	0	792422	0	882900	0	1.31127e+06	197927	470786
NAQKGEIM	335	342	2	0	445.724	5	6	4.444	5.35973	448.963	5.90534	0.4	1					0.571947		3.77169e+06	4.06465e+07	1.09697e+08	1.97973e+08	2.63356e+08	2.33471e+08	1.83719e+08	2.34314e+08	3.62641e+08	3.46188e+08	2.07124e+08	3.8024e+07
NAQKGEIMPNIPQMSA	335	350	2	0	864.924	6	12	7.5939	7.87467	868.347	5.70837	0.6	0					0.126108		1.39057e+06	1.56415e+06	5.88496e+06	2.85215e+07	8.92632e+07	1.64166e+08	2.33722e+08	2.26698e+08	1.75183e+08	1.08685e+08	4.51025e+07	1.52765e+07	2.76118e+06	1.74765e+06	0	1.82553e+06	813998	4.89022e+06	9.28004e+06
NAQKGEIMPNIPQMSA	335	350	3	0	576.952	6	12					-1
PNIPQMSA	343	350	1	0	857.419	4	5	5.84792	5.95702	861.041	3.06075	1	0	1.67998	-0.326037	1	-1	1.02854		79124.8	337723	5.83026e+06	1.24652e+07	1.21628e+07	6.04274e+06	1.27372e+06	306957	192621	0
PNIPQMSA	343	350	2	0	429.213	4	5					-1
PNIPQMSAF	343	351	2	0	502.747	5	6	9.06267	9.29997	504.724	3.28028	0.6	0					0.744905		96924.1	2.25992e+06	1.03378e+07	2.3538e+07	2.90001e+07	2.21077e+07	7.80751e+06	635609	132368	339671	44228.4	468610
FWYAVRT	351	357	2	0	471.745	4	5	8.57983	9.36232	473.19	2.29435	1	0	1.07132	2.07936		0	0.0399621		3.80094e+07	3.89858e+08	1.02624e+09	1.18126e+09	6.77619e+08	2.71253e+08	6.68993e+07	1.20349e+07	640692	563713
FWYAVRTAV	351	359	2	0	556.798	5	7	8.61103	8.78243	559.98	5.66197	1	0	2.46108	-0.103494		-1	0.131991		0	225962	0	1.50514e+06	1.15695e+07	4.01997e+07	6.59177e+07	7.27204e+07	3.06029e+07	1.16334e+06	1.2335e+06	362820	92651.7
FWYAVRTAVINA	351	362	2	0	705.88	5	10	9.83092	10.5043	708.413	4.1902	0.6	0					0.188869		3.4633e+06	1.00026e+07	2.74858e+07	8.50566e+07	1.52486e+08	1.82654e+08	1.53676e+08	8.66826e+07	3.72487e+07	7.24328e+06	1.33541e+06	196607	196937	107566	74146.6	1.72496e+06
FWYAVRTAVINAASGRQTVDE	351	371	2	0	1177.6	6	19	10.1116	10.5982	1183.68	10.7608	0.6	0					0.452668		2.20491e+06	6035.54	4.23333e+06	40560.6	2.62995e+06	0	4.59993e+06	1.35878e+07	3.91663e+07	6.57821e+07	1.04843e+08	1.16225e+08	1.20098e+08	9.96977e+07	7.96343e+07	6.44744e+07	4.44725e+07	3.95273e+07	1.03949e+07	4.13695e+06	1.14433e+06	0	483499	0	0	664889
FWYAVRTAVINAASGRQTVDE	351	371	3	0	785.401	6	19	10.1272	10.4572	789.568	11.1063	0.6	1					0.302753		234290	250838	20745.5	325863	486335	1.8105e+06	1.16992e+07	3.92976e+07	7.44959e+07	1.32116e+08	1.89983e+08	2.18057e+08	2.07872e+08	1.72919e+08	1.21998e+08	7.84624e+07	4.68312e+07	2.46969e+07	1.09959e+07	2.80325e+06	1.34059e+06	2.92606e+07	0	147572	7.40266e+07	10300.7
FWYAVRTAVINAASGRQTVDEALKDAQTGTD	351	381	3	0	1118.9	8	29	11.0427	11.6682	1125.45	17.712	1	0	1.67446	1.51878	1	-2	0.241335		0	160889	100398	147601	123810	409878	660494	1.81039e+06	1.45195e+06	4.54914e+06	8.09295e+06	1.49276e+07	3.21525e+07	5.1274e+07	1.00022e+08	1.61724e+08	2.583e+08	3.65045e+08	4.74296e+08	5.39234e+08	5.92643e+08	5.23045e+08	4.18144e+08	3.23301e+08	1.90344e+08	1.11363e+08	5.52409e+07	1.59789e+07	1.93478e+06	0
FWYAVRTAVINAASGRQTVDEALKDAQTGTD	351	381	4	0	839.423	8	29					-1
WYAVRT	352	357	1	0	795.415	4	4	6.7045	7.28152	797.725	1.82107	0.4	0					0.19276		2.75018e+07	1.52937e+08	2.59681e+08	1.99666e+08	8.74663e+07	1.6486e+07	1.09579e+06	513824	357149
WYAVRT	352	357	2	0	398.211	4	4	6.7045	7.37513	399.357	1.80161	1	0	1.03769	1.67982	1	1	0.082673		6.5141e+07	5.58913e+08	8.54659e+08	5.8514e+08	2.42729e+08	7.58705e+07	1.34981e+07	2.54848e+06	364707
WYAVRTAVINA	352	362	1	0	1263.68	5	9					-1
WYAVRTAVINA	352	362	2	0	632.346	5	9	8.09647	8.59545	634.65	3.83871	1	0	0.942867	1.06667	1	1	0.089381		0	1.87911e+07	5.96987e+07	2.09039e+08	2.87203e+08	2.53825e+08	1.51333e+08	7.56702e+07	2.96586e+07	7.64136e+06	5.4771e+06	1.43615e+06	4.22793e+06	1.7171e+06	386261
WYAVRTAVINAASGRQ	352	367	2	0	881.971	6	14					-1
WYAVRTAVINAASGRQTVD	352	370	2	0	1039.54	6	17					-1
WYAVRTAVINAASGRQTVD	352	370	3	0	693.364	6	17	8.26815	8.29933	697.188	10.2538	0.6	0					0.440144		17242.9	0	0	173066	0	0	0	145749	299887	1.07915e+06	1.49795e+06	2.26028e+06	1.14039e+06	401648	167404	165011	126848	0	108494	0	0	558818	0	0
WYAVRTAVINAASGRQTVDE	352	371	2	0	1104.06	6	18	8.1121	8.57983	1109.53	9.63526	0.6	0					0.351486		2.92219e+06	177261	7.28619e+06	219335	1.46136e+06	2.87679e+06	1.58169e+07	4.82146e+07	9.37892e+07	1.50756e+08	2.01954e+08	2.15531e+08	1.92352e+08	1.47625e+08	8.54837e+07	4.47226e+07	1.54925e+07	3.55674e+06	0	191360	0	174331	0	0	0
WYAVRTAVINAASGRQTVDE	352	371	3	0	736.378	6	18	8.09647	8.47073	740.059	9.75221	0.6	0					0.0780046		6.44336e+06	4.35783e+06	862758	119737	516868	2.82489e+06	3.04914e+07	7.15041e+07	1.4444e+08	2.33506e+08	3.02575e+08	3.36732e+08	3.04038e+08	2.28189e+08	1.44289e+08	7.61384e+07	3.28508e+07	9.56702e+06	3.94665e+06	246040	305878	245174	0	142631	129033
WYAVRTAVINAASGRQTVDEAL	352	373	2	0	1196.12	6	20					-1
WYAVRTAVINAASGRQTVDEAL	352	373	3	0	797.752	6	20					-1
WYAVRTAVINAASGRQTVDEALKDAQTGTD	352	381	3	0	1069.87	7	28	9.62837	10.3301	1076.25	17.2788	0.6	0					0.244504		5.02454e+06	5.39515e+06	3.43701e+06	590169	438454	522161	828557	2.41362e+06	252185	7.94173e+06	1.94052e+07	3.30091e+07	7.13273e+07	1.20944e+08	2.01998e+08	3.27284e+08	5.0541e+08	7.0605e+08	8.7263e+08	9.65124e+08	9.48225e+08	7.8808e+08	5.97707e+08	4.13948e+08	2.24447e+08	1.17634e+08	6.03276e+07	1.34791e+07	2.29992e+06	3.01116e+06
WYAVRTAVINAASGRQTVDEALKDAQTGTD	352	381	4	0	802.656	7	28	9.62837	9.90893	807.414	17.1783	0.6	0					0.146538		0	8.03869e+06	4.72217e+06	1.4095e+06	1.49325e+07	290241	0	220815	244403	1.26831e+06	2.30225e+06	5.43776e+06	1.24381e+07	2.46487e+07	4.47721e+07	7.26713e+07	1.19201e+08	1.63468e+08	2.0631e+08	2.44485e+08	2.32365e+08	2.0131e+08	1.51506e+08	9.94189e+07	5.41757e+07	2.9108e+07	1.21569e+07	5.68391e+06	147769	539504
WYAVRTAVINAASGRQTVDEALKDAQTGTDYDIPTTENL	352	390	3	0	1418.7	9	36	10.4572	10.8829	1427.21	23.0428	1	0	1.79088	0.804894	1	-1	0.17576		0	30202.2	10003.8	0	0	0	0	0	0	0	306017	0	194631	0	200425	1.40564e+06	4.32463e+06	8.7351e+06	1.8037e+07	2.49615e+07	4.2788e+07	6.63559e+07	8.33536e+07	1.16976e+08	1.46825e+08	1.55758e+08	1.55755e+08	1.44171e+08	1.14808e+08	8.86138e+07
WYAVRTAVINAASGRQTVDEALKDAQTGTDYDIPTTENL	352	390	4	0	1064.28	9	36	10.4572	10.6766	1070.59	22.7628	1	0	1.75999	0.0678483	1	-1	0.120103		0	0	0	0	0	320115	24283.7	1.36815e+06	121249	1.58268e+06	0	2.23689e+06	10393	1.66822e+06	757607	3.286e+06	5.89303e+06	8.88685e+06	1.49721e+07	2.55751e+07	3.71874e+07	5.36575e+07	7.86862e+07	1.01636e+08	1.26612e+08	1.35476e+08	1.3213e+08	1.26174e+08	1.03276e+08	7.37117e+07
YAVRTAVINA	353	362	1	0	1077.61	4	8	5.87915	5.92588	1081.56	3.32454	0.4	0					0.43004		0	0	570177	2.9336e+06	4.32842e+06	2.42384e+06	505652	0	0	0	0	0	0
YAVRTAVINA	353	362	2	0	539.306	4	8	5.78537	6.40828	541.282	3.31821	1	0	0.896221	1.50937	1	1	0.145325		1.69403e+06	1.0687e+07	5.40417e+07	1.1521e+08	1.35873e+08	9.58974e+07	4.45921e+07	1.38329e+07	987605	0	68514.3	0	0
YAVRTAVINAASGRQ	353	367	3	0	526.29	5	13					-1
YAVRTAVINAASGRQTVD	353	370	2	0	946.503	6	16					-1
YAVRTAVINAASGRQTVD	353	370	3	0	631.338	6	16					-1
YAVRTAVINAASGRQTVDE	353	371	2	0	1011.02	6	17	6.45502	7.4168	1016.08	8.95897	0.6	0					0.576365		0	4.84843e+06	883215	4.9818e+06	1.0256e+07	3.75496e+07	8.73847e+07	1.74866e+08	2.71445e+08	3.63796e+08	3.90483e+08	3.86488e+08	2.84217e+08	1.87815e+08	1.00762e+08	4.63471e+07	1.33725e+07	1.98154e+06	131721	197782	20774.1	237329	20581.7	1.57435e+06
YAVRTAVINAASGRQTVDE	353	371	3	0	674.352	6	17	6.45502	6.76693	677.939	9.60272	0.6	0					0.101875		516298	77534.9	106060	293786	601699	4.31161e+06	1.89121e+07	5.1159e+07	9.97636e+07	1.53061e+08	1.91082e+08	1.99301e+08	1.62003e+08	1.17949e+08	6.84735e+07	3.02622e+07	1.25821e+07	1.87762e+06	683513	85892.4	325046	125235	2976.03	33270.7
YAVRTAVINAASGRQTVDEA	353	372	3	0	698.031	6	18	6.98537	7.18283	700.976	7.63639	0.6	0					0.102699		126302	392278	0	549734	4.86349e+06	9.70007e+06	2.69594e+07	4.58172e+07	6.32414e+07	7.08819e+07	5.99301e+07	3.92708e+07	1.9102e+07	7.47726e+06	753753	147168	204326	0	89798.4	0	0	0	0	85320.3	9824.88
YAVRTAVINAASGRQTVDEAL	353	373	2	0	1103.08	6	19					0
YAVRTAVINAASGRQTVDEAL	353	373	3	0	735.726	6	19					0
YAVRTAVINAASGRQTVDEALKD	353	375	3	0	816.766	6	21					-1
YAVRTAVINAASGRQTVDEALKDAQTGTD	353	381	2	0	1511.27	7	27	8.56425	8.86027	1518.76	13.2576	0.6	0					0.743299		496440	0	0	546178	325743	1.68596e+06	6.18491e+06	6.96561e+06	8.46611e+06	7.18059e+06	6.12574e+06	1.4524e+07	1.99542e+07	3.31257e+07	3.85078e+07	4.28228e+07	4.06266e+07	3.40783e+07	3.18694e+07	2.48584e+07	1.53101e+07	1.20427e+07	1.11708e+06	471121	406267	0	0	0	0	0
YAVRTAVINAASGRQTVDEALKDAQTGTD	353	381	3	0	1007.85	7	27	8.48632	9.12493	1013.13	14.1366	0.6	0					0.255539		4.29301e+06	1.25419e+07	4.6417e+07	3.61003e+07	6.63959e+07	1.18676e+08	1.15284e+08	1.33341e+08	1.53595e+08	1.51969e+08	2.27879e+08	3.7616e+08	5.89394e+08	8.35116e+08	1.03274e+09	1.10907e+09	1.09245e+09	1.03022e+09	9.42151e+08	8.3854e+08	7.05604e+08	5.25637e+08	3.50397e+08	2.21949e+08	1.1768e+08	5.67435e+07	3.79409e+07	9.12499e+06	3.28895e+06	1.78373e+07
YAVRTAVINAASGRQTVDEALKDAQTGTD	353	381	4	0	756.136	7	27	8.78763	9.06267	760.253	14.7442	0.6	0					0.113472		721721	128098	163416	0	0	278347	208205	131907	751351	1.93797e+06	6.75171e+06	2.02018e+07	3.5639e+07	4.81539e+07	6.35477e+07	6.81947e+07	7.02188e+07	6.16615e+07	5.88267e+07	5.10468e+07	3.66884e+07	2.25627e+07	1.3638e+07	7.9917e+06	4.35595e+06	1.99024e+06	408531	0	0	367964
YAVRTAVINAASGRQTVDEALKDAQTGTDYDIPTTENL	353	390	3	0	1356.68	9	35	9.62837	10.0025	1364.79	21.9764	1	0	1.74251	0.620811	1	-2	0.266892		0	797826	0	471650	377051	0	249605	0	338494	0	0	499346	937014	0	435553	6.19996e+06	3.57172e+06	1.54422e+07	3.26895e+07	5.02864e+07	7.58461e+07	1.185e+08	1.48703e+08	1.73624e+08	1.95084e+08	1.84597e+08	1.65594e+08	1.40489e+08	9.59384e+07	6.17539e+07
YAVRTAVINAASGRQTVDEALKDAQTGTDYDIPTTENL	353	390	4	0	1017.76	9	35	9.58045	9.75292	1024.14	23.1499	1	0	1.87565	-0.0996838	1	-3	0.244574		0	7612.94	213445	365009	0	0	0	334328	0	0	337528	0	676173	220561	452682	2.27829e+06	1.22317e+06	2.32046e+06	7.54711e+06	1.25941e+07	1.75477e+07	2.89175e+07	3.85606e+07	5.90181e+07	6.17081e+07	6.45312e+07	5.8427e+07	6.57694e+07	4.35147e+07	3.52845e+07
AVRTAVINAASGRQTVDE	354	371	3	0	619.997	6	16					-1
VRTAVINAASGRQTVDE	355	371	2	0	893.974	6	15	4.90603	5.0156	898.772	8.58985	0.4	0					0.48668		0	1.30393e+06	0	681969	0	822440	199884	1.46553e+06	1.89273e+06	6.02883e+06	4.48252e+06	7.19207e+06	2.96e+06	2.57788e+06	78838.9	0	0	144792	0	0	0	0
VRTAVINAASGRQTVDEALKDAQTGTD	355	381	3	0	929.813	7	25	8.09647	8.14333	936.064	17.1811	0.6	0					0.219219		0	0	0	0	0	0	0	0	0	0	0	286281	0	157166	1.18737e+06	2.5211e+06	3.34226e+06	4.44945e+06	6.21883e+06	4.7227e+06	4.46738e+06	2.87455e+06	1.57964e+06	579821	194273	0	0	0	0	1.02676e+06
AVINAASGRQ	358	367	2	0	493.773	4	8	3.22073	3.41082	496.772	5.44954	1	0	1.95414	-0.0367551		-1	0.179481		0	47186.5	0	84436.1	756793	2.82076e+06	4.03794e+06	2.98158e+06	697726	33579.3	0	0	0
AVINAASGRQTVD	358	370	2	0	651.344	5	11	4.25378	4.73902	655.119	6.81939	0.6	0					0.20039		178471	67231.9	125163	2.02669e+06	1.24644e+07	4.04938e+07	8.16268e+07	1.10705e+08	1.05687e+08	7.39185e+07	3.9149e+07	1.57224e+07	2.90625e+06	209353	811410	281582	323794
AVINAASGRQTVDE	358	371	1	0	1430.72	5	12	4.444	4.58953	1439.31	7.79007	1	0	1.827	-0.195893	1	-1	0.394275		0	0	0	0	13690.2	130360	651632	2.42646e+06	4.23825e+06	3.92187e+06	3.0431e+06	698785	87677.1	14786.5	0	0	0	0
AVINAASGRQTVDE	358	371	2	0	715.865	5	12	4.33297	4.9217	720.251	7.97012	1	0	1.88657	1.38727	1	-1	0.214075		59611.1	227760	424030	6.89114e+06	2.93821e+07	9.64394e+07	2.15353e+08	3.77485e+08	5.12712e+08	5.23054e+08	3.96609e+08	2.31545e+08	1.07754e+08	4.86276e+07	3.2303e+07	1.85739e+07	1.46281e+07	3.44384e+06
AVINAASGRQTVDEA	358	372	2	0	751.384	5	13	5.07813	5.35973	752.107	0.604772	0.4	1					0.0164627		2.28412e+09	4.60803e+07	1.64178e+09	1.46032e+07	6.01805e+08	324863	1.57792e+08	93956.4	1.17818e+07	0	1.66952e+06	190477	276628	0	88211.6	0	91170.9	137930	404448
AVINAASGRQTVDEAL	358	373	2	0	807.926	5	14	7.67198	7.85908	810.357	3.94734	1	0	0.368788	-0.0474119		-7	0.0192805		3.61949e+07	1.95178e+08	3.31429e+08	7.67828e+08	1.01333e+09	1.1558e+09	9.0647e+08	5.92486e+08	2.84047e+08	1.09024e+08	3.25756e+07	6.71491e+06	612309	233517	1.04231e+06	3.3059e+06	754047	0	0	142711
AVINAASGRQTVDEALKDAQTGTD	358	381	2	0	1216.11	6	22	8.01502	8.54865	1224.38	15.1771	0.6	0					0.444677		163440	0	0	0	250754	0	7264.57	559376	1.08366e+06	6.04426e+06	8.66803e+06	3.78432e+07	4.37389e+07	8.5609e+07	1.22993e+08	1.92179e+08	2.13654e+08	2.3382e+08	1.95909e+08	1.53547e+08	8.71485e+07	4.11902e+07	1.84584e+07	5.17434e+06	1.06339e+06	728614	945144	1.48866e+06	0
AVINAASGRQTVDEALKDAQTGTDYDIPTTENL	358	390	2	0	1739.35	8	30					-1
AVINAASGRQTVDEALKDAQTGTDYDIPTTENL	358	390	3	0	1159.9	8	30	9.36232	9.8153	1167.43	20.5851	0.6	0					0.256275		49552.6	3.30605e+06	185011	0	226698	0	0	0	274775	0	200410	1.08748e+06	1.2741e+06	1.24049e+07	1.57576e+07	2.21296e+07	5.76823e+07	7.54303e+07	1.04862e+08	1.66386e+08	2.29829e+08	2.93031e+08	3.66437e+08	3.62019e+08	3.19794e+08	3.22557e+08	1.92634e+08	1.18574e+08	9.93208e+07	2.70086e+07
AVINAASGRQTVDEALKDAQTGTDYDIPTTENL	358	390	4	0	870.18	8	30	9.47142	9.72175	875.675	19.9867	0.6	0					0.163615		0	267708	147262	140362	0	0	112099	0	146589	144249	0	257552	0	25787.9	444611	624545	3.49976e+06	5.97067e+06	1.09324e+07	1.68563e+07	2.18606e+07	2.6482e+07	2.96411e+07	2.76765e+07	2.40162e+07	1.79621e+07	9.75074e+06	4.69875e+06	1.04712e+06	888588
INAASGRQTVDE	360	371	2	0	630.813	5	10	3.1575	3.41082	634.772	7.22125	1	0	2.11668	0.189122		1	0.287155		32456.1	0	0	2906.39	277909	1.86564e+06	5.03807e+06	8.46899e+06	9.7249e+06	7.72199e+06	3.79464e+06	702135	159942	83286.6	229827	159185
INAASGRQTVDEALKDAQTGTD	360	381	2	0	1131.05	6	20					-1
INAASGRQTVDEALKDAQTGTD	360	381	3	0	754.372	6	20					-1
INAASGRQTVDEALKDAQTGTDYDIPTTENL	360	390	3	0	1103.2	8	28	9.70618	9.7685	1107.94	12.3356	0.6	0					0.322943		0	0	0	0	0	0	0	0	500038	1.16528e+06	4.07707e+06	6.23647e+06	8.55687e+06	9.57799e+06	7.08144e+06	5.13022e+06	4.97911e+06	1.16486e+06	162866	396918	0	0	207008	0	0	335679	0	0	406856	0
ASGRQTVDE	363	371	2	0	481.731	4	7	2.63465	3.20492	484.415	4.84907	1	0	1.99994	1.3213		-1	0.0874814		35207.6	928750	7.46297e+06	2.62817e+07	5.79355e+07	8.08285e+07	7.79749e+07	4.79041e+07	1.84007e+07	4.3414e+06	221710	81309.8
ASGRQTVDEAL	363	373	2	0	573.791	5	9	5.97257	6.00367	579.913	11.6057	0.4	0					0.676831		0	0	0	0	0	0	0	0	0	282240	0	0	830209	1.27363e+06	0
ASGRQTVDEALKDAQTGTD	363	381	2	0	981.972	6	17	6.78255	7.26593	988.357	11.68	0.6	0					0.192952		157207	257199	0	1.02096e+06	0	640066	5.25231e+06	1.52672e+07	3.64836e+07	6.85365e+07	1.23217e+08	1.96655e+08	2.49454e+08	2.82398e+08	2.53858e+08	1.826e+08	9.8946e+07	4.03478e+07	9.95907e+06	1.22314e+06	158310	504139	195908	1.07888e+06
ASGRQTVDEALKDAQTGTD	363	381	3	0	654.984	6	17	6.90737	7.06338	659.277	11.7894	0.6	1					0.0877916		0	0	0	0	296144	190394	1.9911e+06	0	1.2547e+07	2.45355e+07	6.94956e+06	6.64884e+07	8.1444e+07	7.44601e+07	7.50574e+07	5.27084e+07	2.69544e+07	1.15057e+07	2.51572e+06	235651	357469	0	0	775123
ASGRQTVDEALKDAQTGTDYDIPTTENL	363	390	3	0	1003.81	7	25	8.61103	9.10937	1012.77	25.1635	1	1	3.24607	1.06435		-13	0.358962		0	0	0	0	0	0	0	51016.4	1.50547e+06	0	0	1.05394e+07	3.54303e+06	1.2165e+07	4.27667e+07	3.69774e+07	6.68393e+07	1.12746e+08	1.14297e+08	1.31865e+08	1.47556e+08	1.44993e+08	2.01174e+08	3.19637e+08	4.85673e+08	6.81634e+08	8.40856e+08	9.04436e+08	9.02469e+08	8.63522e+08
ALKDAQTGTD	372	381	1	0	1019.5	4	8	2.58755	3.23657	1025.45	5.38247	1	0	1.92085	1.60261	1	0	0.196063		0	197969	5.79898e+06	2.33036e+07	5.86262e+07	9.66808e+07	1.18931e+08	9.7054e+07	5.22116e+07	1.80905e+07	3.42525e+06	0	0
ALKDAQTGTD	372	381	2	0	510.254	4	8	2.58755	3.28402	513.194	5.31582	1	0	1.88777	1.7721	1	0	0.0694166		749111	1.09444e+07	6.12362e+07	1.87186e+08	4.33633e+08	6.98154e+08	8.36933e+08	6.54795e+08	3.57656e+08	1.28171e+08	3.50299e+07	6.28625e+06	239802
ALKDAQTGTDYDIPTTENL	372	390	2	0	1033.5	6	16	7.51582	7.87467	1039.46	10.7274	1	0	1.91154	0.566099	1	-1	0.326068		0	0	136603	0	183172	3.755e+06	1.58953e+07	4.27515e+07	8.95918e+07	1.48805e+08	2.17434e+08	2.87074e+08	3.03918e+08	2.5931e+08	1.87323e+08	1.12514e+08	5.88218e+07	1.57979e+07	1.51782e+07	178886	1.33483e+07	607199	1.22453e+07
ALKDAQTGTDYDIPTTENL	372	390	3	0	689.336	6	16	7.26593	7.64075	693.828	12.2843	0.6	0					0.176532		1.26337e+06	389285	672024	869482	809311	111159	0	0	0	991455	7.95618e+06	3.79275e+07	6.85586e+07	7.88697e+07	7.18013e+07	4.94059e+07	2.72782e+07	1.0845e+07	4.77487e+06	2.8815e+06	2.37109e+06	1.0308e+06	630702
LKDAQTGTD	373	381	2	0	474.735	4	7	2.98298	3.0147	479.67	9.34558	0.4	1					0.457017		0	0	0	0	0	0	0	77462.1	59299	147869	184623	349251
KDAQTGTDYDIPTTENL	374	390	2	0	941.439	6	14	6.96977	7.32832	948.996	14.034	0.4	1					0.882974		1.71764e+06	0	311651	268511	1.20335e+06	640701	0	3.80434e+06	420843	2.93499e+06	9.16055e+06	4.80244e+07	4.33544e+07	3.24541e+07	7.88605e+07	8.0211e+07	1.13143e+08	8.47037e+07	4.83139e+07	2.37538e+07	2.23102e+07
YDIPTTE	382	388	1	0	838.383	4	4	5.48478	5.87915	841.631	2.75631	1	0	1.98546	0.692968		1	0.497966		1.64672e+06	1.30037e+06	1.03378e+07	2.56325e+07	2.33654e+07	4.21201e+06	276642	94693.3	122020
YDIPTTEN	382	389	1	0	952.426	4	5	5.03125	5.46917	956.447	3.47131	1	0	2.00604	0.848534	1	1	0.220651		0	309253	1.53429e+07	4.33956e+07	6.23319e+07	4.14945e+07	1.37995e+07	1.69647e+06	106937	237819
YDIPTTEN	382	389	2	0	476.717	4	5					-1
YDIPTTENL	382	390	1	0	1065.51	4	6	7.60953	8.06183	1070.36	4.22979	1	0	2.04855	0.899913	1	-1	0.0775623		0	2.67649e+07	1.63047e+08	5.01483e+08	1.04293e+09	1.25648e+09	8.62868e+08	3.28015e+08	9.1505e+07	2.28162e+07	5.82773e+06
YDIPTTENL	382	390	2	0	533.259	4	6	7.5939	8.36168	535.525	3.91021	1	0	1.83704	2.02685	1	-1	0.0418232		5.13067e+06	7.92151e+07	3.81919e+08	1.02753e+09	1.67276e+09	1.7031e+09	1.07396e+09	3.89894e+08	4.44688e+07	1.72024e+07	8.25892e+06
LYFQGHM	390	396	2	0	448.21	5	5					-1
YFQGHM	391	396	1	0	782.329	4	4					0
YFQGHM	391	396	2	0	391.668	4	4	5.64443	6.68892	393.154	2.4248	0.4	0					0.366351		0	3.26559e+07	8.10172e+07	1.8147e+08	4.83288e+07	1.94936e+07	263251	1.06735e+07	117174
YFQGHMASM	391	399	1	0	1071.44	5	7	7.15687	7.34392	1076.06	3.83772	1	0	1.42622	-0.0475905		1	0.433405		0	160277	173871	4.34693e+06	9.80425e+06	1.07952e+07	5.76089e+06	639633	0	0	0	0	0
YFQGHMASMTGGQQMGRGSA	391	410	2	0	1051.45	7	18	6.5797	6.92297	1058.06	11.7908	1	0	1.85031	0.510433	1	1	0.138487		0	0	0	0	0	0	477065	1.52637e+06	5.89776e+06	1.39266e+07	2.81374e+07	4.29263e+07	5.87296e+07	6.93131e+07	6.64448e+07	5.5848e+07	3.35963e+07	1.84231e+07	4.87634e+06	597676	443860	0	0	128771	0	0
YFQGHMASMTGGQQMGRGSA	391	410	3	0	701.305	7	18	6.5797	7.0166	705.629	11.5507	1	0	1.79735	0.844902	1	0	0.0967478		337526	108663	108339	592247	310931	2.10946e+06	4.62483e+06	1.15302e+07	2.18933e+07	3.90894e+07	7.44061e+07	1.05276e+08	1.42917e+08	1.57395e+08	1.47727e+08	1.13656e+08	7.65854e+07	4.01853e+07	1.54868e+07	5.54708e+06	1.51029e+06	0	0	0	0	0
YFQGHMASMTGGQQMGRGSAA	391	411	2	0	1086.97	7	19	6.61088	6.72012	1094.32	13.2325	1	0	2.01472	-0.32556	1	0	0.157097		0	0	0	0	0	0	0	0	444379	1.46306e+06	2.66619e+06	5.87807e+06	9.03475e+06	1.39548e+07	1.53224e+07	1.94495e+07	1.14438e+07	1.42781e+07	2.66539e+06	5.96155e+06	162613	1.12768e+06	0	0	0	0	0
YFQGHMASMTGGQQMGRGSAA	391	411	3	0	724.984	7	19					-1
YFQGHMASMTGGQQMGRGSAAL	391	412	2	0	1143.51	7	20	7.67198	7.70318	1151.19	13.8181	1	0	1.99272	-0.604304	1	1	0.256403		0	0	0	0	0	0	0	0	0	0	208392	0	1.1052e+06	2.12457e+06	3.26935e+06	2.57308e+06	3.42363e+06	2.28432e+06	1.47109e+06	372121	260250	0	200330	0	0	0	0	0
YFQGHMASMTGGQQMGRGSAAL	391	412	3	0	762.679	7	20					-1
YFQGHMASMTGGQQMGRGSAALSGGGGGGAEPGQA	391	425	2	0	1634.72	8	32					-1
YFQGHMASMTGGQQMGRGSAALSGGGGGGAEPGQA	391	425	3	0	1090.15	8	32					-1
YFQGHMASMTGGQQMGRGSAALSGGGGGGAEPGQA	391	425	4	0	817.863	8	32					-1
YFQGHMASMTGGQQMGRGSAALSGGGGGGAEPGQAL	391	426	3	0	1127.84	8	33	7.56268	8.3305	1135.6	21.1271	1	0	1.79142	2.02697	1	0	0.188364		3918.13	186462	0	196659	308596	0	168599	216660	336453	5.63438e+06	1.09795e+07	2.14448e+07	3.61505e+07	4.31801e+07	5.44728e+07	7.18848e+07	8.6922e+07	1.21068e+08	1.86187e+08	2.78866e+08	3.9922e+08	5.29874e+08	6.67894e+08	7.37723e+08	7.3786e+08	6.75599e+08	5.54287e+08	4.1254e+08	2.75346e+08	1.7004e+08
YFQGHMASMTGGQQMGRGSAALSGGGGGGAEPGQAL	391	426	4	0	846.134	8	33					-1
YFQGHMASMTGGQQMGRGSAALSGGGGGGAEPGQALF	391	427	3	0	1176.87	9	34	9.17168	9.62837	1184.97	22.0591	1	0	1.82551	0.91557	1	0	0.254608		0	8341.67	0	805221	0	0	555489	517624	0	3.2564e+06	0	1.39394e+06	4.42111e+06	6.78095e+06	7.30102e+06	1.11901e+07	1.58413e+07	1.77041e+07	3.22875e+07	5.32051e+07	6.73367e+07	1.11463e+08	1.50005e+08	1.73366e+08	1.90807e+08	1.96955e+08	1.66492e+08	1.36062e+08	9.88468e+07	5.99266e+07
YFQGHMASMTGGQQMGRGSAALSGGGGGGAEPGQALF	391	427	4	0	882.901	9	34					-1
YFQGHMASMTGGQQMGRGSAALSGGGGGGAEPGQALFNG	391	429	3	0	1233.89	9	36	8.53307	8.87583	1242.41	23.2245	1	0	1.81092	0.508647	1	1	0.151646		0	0	0	0	0	0	0	0	295280	0	0	0	0	2.63281e+06	0	1.23082e+06	510136	3.71896e+06	7.91304e+06	1.16932e+07	1.63984e+07	3.6621e+07	5.16762e+07	6.8353e+07	8.7789e+07	9.53581e+07	1.05783e+08	9.57621e+07	8.12898e+07	6.2559e+07
YFQGHMASMTGGQQMGRGSAALSGGGGGGAEPGQALFNG	391	429	4	0	925.668	9	36					-1
HMASMTGGQQMGRGSAALSGGGGGGAEPGQAL	395	426	3	0	962.773	8	29					-1
ASMTGGQQMGRGSAALSGGGGGGAEPGQAL	397	426	2	0	1309.61	7	27					0
ASMTGGQQMGRGSAALSGGGGGGAEPGQAL	397	426	3	0	873.406	7	27					-1
TGGQQMGRGSAA	400	411	2	0	560.762	5	10	2.99885	3.02	567.213	12.2244	0.4	1					1.47208		0	0	0	93267.3	0	0	0	34375.4	0	0	0	0	22216.3	45088	162254	433319
TGGQQMGRGSAAL	400	412	2	0	617.304	5	11					0
TGGQQMGRGSAALSGGGGGGAEPGQA	400	425	3	0	739.342	6	23					-1
TGGQQMGRGSAALSGGGGGGAEPGQAL	400	426	2	0	1165.05	7	24					-1
TGGQQMGRGSAALSGGGGGGAEPGQAL	400	426	3	0	777.036	7	24					-1
TGGQQMGRGSAALSGGGGGGAEPGQALF	400	427	3	0	826.059	7	25	7.43242	7.46892	827.555	3.01138	0.6	0					0.107723		142049	127508	132600	5.38949e+06	7.92202e+06	6.58308e+06	3.03399e+06	0	101292	0	0	0	0	0	0	0	0	0	0	0	107688	73117	96150.4	0	0	0	0	0	0	0
MGRGSAALSGGGGGGAEPGQAL	405	426	2	0	929.447	6	19	7.67198	7.9682	932.959	5.91526	0.6	0					0.341389		0	0	0	1.97381e+06	1.85694e+07	3.85046e+07	5.33334e+07	4.93763e+07	3.73848e+07	1.74339e+07	7.68805e+06	1.62326e+06	1.3575e+06	0	159743	126747	516447	0	136777	0	2.79359e+06	379916	1.08812e+06	182102	860985	0
ALSGGGGGGAEPGQAL	411	426	2	0	649.82	5	13	4.67117	5.21882	657.597	14.822	0.4	1					0.174196		100065	146756	0	73151.1	0	216842	162791	1.2546e+06	1.76856e+06	1.73914e+06	828637	3.74693e+06	7.94367e+06	3.50381e+07	8.10354e+07	1.28124e+08	1.41966e+08	1.02208e+08	4.93751e+07
ALSGGGGGGAEPGQALF	411	427	2	0	723.355	5	14					-1
ALSGGGGGGAEPGQALFNG	411	429	2	0	808.887	5	16	6.90737	7.0322	819.321	19.9441	0.4	0					0.25893		101252	0	0	0	121436	141806	0	0	0	15142	38513	0	0	0	0	303449	224652	0	0	4.59499e+06	0	7.13881e+07
LSGGGGGGAEPGQAL	412	426	2	0	614.302	5	12	4.953	5.37538	617.733	6.17213	0.6	0					0.985372		78419.5	236468	1.14783e+06	1.12922e+06	6.71641e+06	1.22122e+07	2.62843e+07	2.09068e+07	1.82329e+07	9.9273e+06	3.00165e+06	386851	217498	523585	516554	536072	421326	112379
SGGGGGGAEPGQAL	413	426	2	0	557.76	4	11	4.41227	4.63987	560.769	5.40638	0.6	0					0.146955		0	227748	1.19411e+06	3.17406e+06	6.91971e+06	1.00479e+07	1.31018e+07	1.12349e+07	7.69194e+06	3.21614e+06	452193	76851.2	0	35112.1	0	0
SGGGGGGAEPGQALFNG	413	429	2	0	716.826	5	14	7.48455	7.64075	721.38	8.29549	1	0	1.60209	-0.15779		0	0.211455		0	0	0	0	0	0	98623.7	5.04846e+07	1.51613e+08	1.47458e+08	9.12184e+07	3.81889e+07	1.39866e+07	1.05054e+06	783713	133177	0	557552	0	6.09359e+06
FNGDMEPEAGAGAGAAASS	427	445	2	0	855.357	6	16	5.26578	5.37538	860.254	8.7569	1	0	1.42249	-0.324251		1	0.179793		0	0	0	0	0	111580	527110	2.84959e+06	4.86558e+06	4.84534e+06	5.84205e+06	4.71812e+06	4.20742e+06	1.40563e+06	127697	81381.9	0	0	0	0	0	0	0
FNGDMEPEAGAGAGAAASSAADPAIPEEVW	427	456	3	0	963.427	7	25					-1
FNGDMEPEAGAGAGAAASSAADPAIPEEVWNIKQ	427	460	3	0	1124.52	8	29					-1
FNGDMEPEAGAGAGAAASSAADPAIPEEVWNIKQM	427	461	3	0	1168.2	8	30					-1
FNGDMEPEAGAGAGAAASSAADPAIPEEVWNIKQMIKLTQEHIEAL	427	472	4	0	1195.33	10	41	13.8213	13.9813	1202.89	27.2572	0.4	1					0.152395		84062.2	0	0	0	259777	0	19292.9	68566.9	258139	100825	0	73908.8	147591	76554.8	0	0	2.0142e+06	440592	123246	0	4.79894e+06	2.64546e+06	393283	0	466548	1.66942e+07	3.01675e+06	1.94449e+06	9.69857e+06	1.64221e+07
NGDMEPEAGAGAGAAASSAADPAIPEEVWNIKQ	428	460	3	0	1075.5	8	28					-1
DMEPEAGAGAGAAASSAADPAIPEEVWNIKQ	430	460	3	0	1018.48	8	26					-1
AADPAIPEEVWNIKQMIKLTQEHIEAL	446	472	3	0	1029.88	8	23	14.048	14.0795	1036.34	17.4514	1	1	2.26215	-0.603054	1	1	0.419992		0	0	0	0	0	93349	0	114535	188746	0	0	401794	201444	0	85636.6	157916	297125	536637	1.75195e+06	1.71354e+06	2.09205e+06	1.79893e+06	1.02469e+06	701733	83885.2	91021	317896	0	0	127257
AADPAIPEEVWNIKQMIKLTQEHIEAL	446	472	4	0	772.66	8	23					-1
NIKQMIKLTQEHIEAL	457	472	2	0	955.032	6	14	11.8572	12.3449	960.842	10.4237	1	0	2.20573	1.02642	1	1	0.610557		797608	2.9156e+06	1.09892e+06	5.78483e+06	143884	2.42336e+06	76229.4	140191	2.23154e+06	1.13798e+07	2.91867e+07	4.71996e+07	5.60827e+07	4.73352e+07	2.82309e+07	1.09535e+07	4.33459e+06	173537	594018	192856	275251
NIKQMIKLTQEHIEAL	457	472	3	0	637.024	6	14	11.81	12.506	641.039	10.8496	1	0	2.32655	1.77044	1	1	0.127574		34155.1	200266	0	35773	194899	54377.8	29946.5	780741	7.83424e+06	2.59002e+07	6.47811e+07	9.46219e+07	1.09382e+08	9.51553e+07	5.91445e+07	2.70854e+07	7.45023e+06	1.41417e+06	233311	168082	4742.89
NIKQMIKLTQEHIEALL	457	473	3	0	674.719	6	15	13.6598	14.048	679.082	11.8205	1	0	2.3784	0.670881		1	0.181788		41515.5	22589	130684	0	39260.2	21859.5	0	72072.5	135734	936554	3.9205e+06	9.29278e+06	1.57405e+07	1.84232e+07	1.61879e+07	9.7478e+06	4.69163e+06	1.0912e+06	103642	0	83026.8	26793.4
MIKLTQE	461	467	2	0	431.739	4	5	5.91032	6.1592	433.875	3.70404	0.4	0					0.134824		0	0	461557	1.3331e+07	2.54129e+07	2.36231e+07	2.93689e+06	556256	0	0
MIKLTQEHIEAL	461	472	3	0	475.931	5	10	8.29933	8.7513	478.488	6.76094	1	0	1.9339	0.898722		1	0.136072		111973	408591	196673	383741	6.45797e+06	2.7992e+07	7.0308e+07	1.04978e+08	1.09371e+08	7.83386e+07	3.85523e+07	1.03418e+07	1.39047e+06	671556	529100	0
TQEHIEAL	465	472	2	0	470.74	4	6	6.26812	6.50177	472.958	3.8977	1	0	1.82876	0.11887		1	0.133901		0	0	2.43275e+06	1.90986e+07	3.02717e+07	3.4412e+07	9.27207e+06	3.83708e+06	15018.9	90439.5	79426.7
LLDKFGGEHNPPSIYL	472	487	2	0	900.47	6	12					0
LDKFGGEHNPPSI	473	485	2	0	705.854	5	9	6.25255	6.72012	709.166	5.78699	1	0	1.80248	0.954447	1	-1	0.322374		122201	0	1.24302e+06	5.58773e+06	2.35966e+07	5.21931e+07	6.48899e+07	7.38302e+07	5.19123e+07	3.00203e+07	6.74252e+06	1.53515e+06	412020	98394.9	213670
LDKFGGEHNPPSI	473	485	3	0	470.905	5	9	6.54852	6.81377	472.81	4.87716	0.4	0					0.132231		0	0	0	3.68049e+06	2.02991e+07	1.85859e+07	1.80423e+07	2.04759e+07	5.93835e+06	1.885e+06	537656	151523	0	132314	57356.5
LDKFGGEHNPPSIY	473	486	2	0	787.386	5	10	6.93857	7.32832	790.489	5.25919	0.6	0					0.102716		0	0	2.48749e+06	2.48592e+07	7.0849e+07	1.20001e+08	1.47224e+08	1.28248e+08	8.05032e+07	3.62711e+07	1.29298e+07	464839	0	0	527388	111979
LDKFGGEHNPPSIY	473	486	3	0	525.26	5	10	6.95415	7.43762	527.318	5.23013	0.6	0					0.0878701		604320	180992	3.55885e+06	2.15127e+07	5.65967e+07	9.46712e+07	1.19747e+08	1.04023e+08	6.74362e+07	3.12787e+07	6.14063e+06	405048	474514	0	0	507583
LDKFGGEHNPPSIYL	473	487	3	0	562.954	5	11	8.798	9.23405	565.524	6.69135	1	1	1.66471	0.841866		1	0.178927		0	869631	0	1.85568e+06	2.09595e+07	5.26218e+07	8.01462e+07	1.31303e+08	6.99009e+07	4.17148e+07	2.21849e+07	2.92996e+06	1.25288e+06	3.07378e+06	1.26813e+07	1.58651e+07	1.1646e+07
LDKFGGEHNPPSIYLEA	473	489	2	0	943.968	6	13	8.3305	8.42398	948.289	7.50694	0.6	0					0.0780099		239070	102.738	190937	0	566322	3.71821e+06	1.35398e+07	2.31392e+07	3.02612e+07	2.71885e+07	2.11808e+07	1.46629e+07	4.95796e+06	2.66532e+06	232800	664855	0	0	4991.15	0
LDKFGGEHNPPSIYLEA	473	489	3	0	629.648	6	13	8.29933	8.56425	632.452	7.27838	0.6	0					0.0588504		121066	148258	164483	115149	4.95296e+06	1.92811e+07	5.03186e+07	8.53087e+07	1.08866e+08	9.95297e+07	7.43801e+07	3.12771e+07	1.90207e+07	6.81854e+06	0	128259	94954.8	51180.1	0	0
DKFGGEHNPPSIY	474	486	2	0	730.844	5	9	6.5797	6.6421	733.312	4.06264	0.4	1					0.227279		0	4.27774e+06	450793	1.93806e+06	3.58759e+06	5.66432e+06	6.24256e+06	4.34174e+06	1.6576e+06	317291	73655.4	0	0	242251	0
EAYEEYTSKL	488	497	2	0	616.788	5	8	7.37513	7.65637	620.082	5.85851	0.4	1					0.3349		0	94028.8	242872	1.05117e+06	7.25723e+06	1.74315e+07	2.63235e+07	2.45983e+07	5.25888e+06	494577	578582	189162	85128	6.66979e+06
EAYEEYTSKLDALQQREQQL	488	507	3	0	814.731	7	18	9.26882	9.51815	819.839	13.9024	0.6	0					0.102319		172273	0	0	0	0	0	0	414015	0	181255	6.25503e+06	1.55966e+07	4.06588e+07	8.2109e+07	1.19961e+08	1.42893e+08	1.34932e+08	1.04402e+08	6.45334e+07	2.5235e+07	4.56633e+06	3.30167e+06	280827	146253	314537	194285
YEEYTSKL	490	497	1	0	1032.49	4	6	6.47062	6.72012	1037.25	4.14181	0.4	0					0.334427		0	0	304607	6.92672e+06	2.47425e+07	2.59199e+07	1.42813e+07	269489	0	153938	933849
YEEYTSKL	490	497	2	0	516.748	4	6	6.37712	7.0166	519.057	4.00295	1	0	1.89842	1.56855	1	0	0.0845765		62582.3	2.12513e+06	3.40731e+07	1.32099e+08	2.42655e+08	2.64529e+08	1.46457e+08	4.71419e+07	6.3689e+06	687861	552415
YEEYTSKLDALQQREQQL	490	507	2	0	1121.55	6	16	8.01502	8.28375	1128.09	11.7725	1	0	2.17092	0.244192	1	0	0.205731		170330	0	0	0	857660	0	2.39197e+06	0	2.57965e+06	835593	9.85953e+06	1.85921e+07	3.1345e+07	3.565e+07	3.66116e+07	2.1582e+07	1.3633e+07	1.97176e+06	731173	7554.6	859654	191378	321235
YEEYTSKLDALQQREQQL	490	507	3	0	748.038	6	16	7.9682	8.28375	752.46	11.9609	0.6	0					0.0960348		0	148349	113629	104735	18417.3	461365	303404	919324	3.51716e+06	1.69568e+07	4.8862e+07	8.33606e+07	1.28142e+08	1.49166e+08	1.35452e+08	9.36462e+07	5.67736e+07	2.45392e+07	7.18825e+06	2.18464e+06	126245	236907	5.36841e+06
YEEYTSKLDALQQREQQLL	490	508	3	0	785.732	6	17	8.6786	8.8447	791.796	16.8131	0.6	0					0.177856		0	0	0	0	172468	0	178591	0	1.04642e+06	5.88152e+06	24959.9	479929	4.37271e+06	181146	520578	5.45218e+06	1.61903e+07	3.10589e+07	4.23331e+07	4.19675e+07	3.41905e+07	1.94843e+07	6.75116e+06	785876
YEEYTSKLDALQQREQQLLESLGNGTD	490	516	3	0	1043.51	7	25	11.0583	11.1051	1050.46	19.0453	0.4	1					0.32654		0	0	0	0	0	0	0	14153.8	208528	0	0	0	0	0	0	282329	856836	3.45668e+06	4.97472e+06	8.45605e+06	5.90733e+06	7.02198e+06	4.40396e+06	2.97949e+06	4.19477e+06	452573	0	2.75854e+06	9461.25	0
YEEYTSKLDALQQREQQLLESLGNGTDF	490	517	3	0	1092.53	8	26					-1
YTSKLDALQQREQQL	493	507	2	0	910.979	6	13					-1
YTSKLDALQQREQQL	493	507	3	0	607.655	6	13	7.35952	7.43762	611.01	9.0117	0.6	1					0.181238		0	0	1.88655e+06	0	66798.2	428482	327307	643085	1.40465e+06	2.9366e+06	5.47931e+06	6.01732e+06	4.63867e+06	2.4587e+06	694999	184222	0	96871.4	0	0
YTSKLDALQQREQQLLESLGNGTDF	493	517	3	0	952.145	7	23					-1
DALQQREQQL	498	507	1	0	1228.63	5	8					-1
DALQQREQQL	498	507	2	0	614.818	5	8	6.00367	6.5797	618.184	6.04316	1	0	2.2488	1.3419	1	1	0.133019		113919	1.7243e+06	273851	6.17391e+06	3.59372e+07	1.26811e+08	2.32097e+08	2.64122e+08	1.84012e+08	5.78862e+07	1.44637e+07	869182	485261	959232
DALQQREQQLL	498	508	2	0	671.36	5	9	8.09647	8.25257	674.724	5.9653	1	0	1.88116	-0.158147		0	0.127421		1.16894e+07	2.5466e+07	3.93126e+07	3.9849e+07	5.26201e+07	1.18457e+08	2.1515e+08	2.9373e+08	2.93991e+08	1.82825e+08	4.11331e+07	1.59074e+06	1.55233e+06	403188	293702
DALQQREQQLLESLGNGTDF	498	517	2	0	1131.55	6	18	11.8415	12.0463	1138.73	13.0499	1	0	2.12807	0.0158145	1	1	0.321975		0	0	0	0	211782	97010.5	92624.6	93680.3	87775.5	0	1.61934e+06	3.74972e+06	1.08337e+07	1.22639e+07	1.60419e+07	1.31518e+07	9.96114e+06	3.54713e+06	1.29936e+06	311262	692595	0	115443	93544.8	2.06454e+06
DALQQREQQLLESLGNGTDF	498	517	3	0	754.705	6	18					-1
LESLGNGTD	508	516	1	0	905.421	4	7	3.61577	4.25378	909.803	3.8834	0.4	0					0.140102		68791.2	30862.9	0	4.48421e+07	1.06494e+08	7.30216e+07	2.53807e+07	4.55624e+06	66421.3	0	0	0
LESLGNGTDF	508	517	1	0	1052.49	4	8	8.12772	8.54865	1057.67	4.57973	0.4	0					0.248966		0	1.18948e+06	1.03879e+07	3.84369e+07	7.8918e+07	1.11097e+08	9.35917e+07	4.87675e+07	1.18378e+07	1.77327e+06	413358	2.63124e+06	610363
LESLGNGTDF	508	517	2	0	526.748	4	8	8.03063	8.37725	529.235	4.36832	1	0	1.41746	0.5224	1	1	0.165902		83355.9	493480	5.42159e+06	2.75569e+07	5.07812e+07	5.67358e+07	4.16075e+07	2.3021e+07	6.29984e+06	1.21229e+06	292668	180522	0
ESLGNGTDF	509	517	1	0	939.405	4	7	6.76693	7.54707	944.12	4.18262	1	0	1.62188	2.07097		1	0.608231		0	0	1.22496e+07	4.34311e+07	9.07709e+07	1.39623e+08	8.16142e+07	5.58038e+06	87928.7	77623	438331	674100
FSVSSS	517	522	1	0	613.283	4	4	4.22197	4.58953	616.601	2.96697	0.4	0					0		86331.4	219416	3.31948e+06	6.49749e+06	5.51473e+06	641825	93411.1	273796	194383
FSVSSSASM	517	525	1	0	902.392	5	7	6.22142	7.15687	908.425	5.44739	1	0	2.33935	2.62578		1	0.369327		133150	2.97729e+06	4.89493e+07	1.77524e+08	4.36089e+08	7.71965e+08	9.48336e+08	7.98185e+08	4.65061e+08	1.83345e+08	2.77114e+07	1.03295e+06	3.20094e+06
SVSSSASMD	518	526	1	0	870.351	4	7	2.93537	3.50547	875.522	4.63723	1	0	1.87977	1.32071		1	0.193461		0	1.00507e+06	9.92742e+06	2.87218e+07	5.9681e+07	8.19824e+07	7.47533e+07	3.92549e+07	1.25301e+07	1.42414e+06	0	0
SVSSSASMDTVTSSSSSSL	518	536	2	0	903.899	6	17					0
SSSASMDTVTSSSSSSLSV	520	538	2	0	903.899	6	17					0
DTVTSSSSSSL	526	536	1	0	1070.48	4	9	4.1265	4.9217	1077	5.94333	0.4	0					0.116677		1.86368e+06	2.36488e+07	9.20365e+07	2.45191e+08	5.47411e+08	1.10638e+09	1.6647e+09	1.78251e+09	1.28724e+09	5.79022e+08	1.9099e+08	4.73979e+07	5.45819e+06	136226
DTVTSSSSSSL	526	536	2	0	535.746	4	9	4.17428	4.52318	538.809	5.55023	1	0	1.69802	0.530556	1	1	0.0495868		78059	1.84422e+06	1.05102e+07	2.73989e+07	5.49695e+07	8.92963e+07	1.17038e+08	1.07466e+08	7.14042e+07	3.06476e+07	8.89529e+06	1.09206e+06	24727.1	42143.9
DTVTSSSSSSLSVLPSSL	526	543	2	0	877.439	6	15					0
TVTSSSSSSL	527	536	1	0	955.458	4	8	3.83715	4.52318	961.33	5.35487	1	0	1.90715	1.73483		1	0.110324		303843	2.64687e+06	1.56968e+07	4.13515e+07	9.13219e+07	1.61133e+08	1.94396e+08	1.58127e+08	8.53975e+07	2.63491e+07	3.95423e+06	45805.6	48657.2
SVLPSS	537	542	1	0	589.319	3	3	4.15837	4.38583	591.512	1.86005	0.4	0					0.133721		619923	0	1.03966e+08	1.58799e+07	3.92682e+06	118303	41233.6
SVLPSSL	537	543	1	0	702.403	4	4	7.45327	8.06183	705.702	2.88935	1	0	2.11753	1.45811	0	1	0.0479901		8.52204e+07	8.60544e+08	3.29487e+09	6.20254e+09	5.36062e+09	1.81552e+09	3.93116e+08	6.10771e+07	4.32611e+06
SVLPSSL	537	543	2	0	351.705	4	4	7.45327	7.87467	352.779	1.7378	0.4	0					0.199155		2.22159e+06	1.28546e+07	1.84086e+07	1.49956e+07	4.17648e+06	414024	28868.2	0	0
SVFQNPTD	544	551	1	0	907.416	4	5	5.53168	6.22142	910.811	2.87157	0.6	0					0.438725		1.22917e+07	6.68331e+07	2.02832e+08	3.29063e+08	3.07893e+08	1.58628e+08	4.53468e+07	8.52161e+06	1.70632e+06	385146
SVFQNPTD	544	551	2	0	454.211	4	5	5.56297	5.89473	455.82	2.6929	1	0	1.38784	0.469354	1	1	0.173447		108040	4.14955e+06	1.59753e+07	2.52522e+07	2.10523e+07	8.91243e+06	402937	0	0	0
SVFQNPTDV	544	552	2	0	503.746	4	6	9.28438	9.3779	505.169	2.2598	0.4	0					0.674821		325577	865615	373085	607731	1.41906e+06	85195	75962.2	0	0	104117	0
SVFQNPTDVARSNPKSPQKPIV	544	565	2	0	1205.15	6	16	6.82937	6.92297	1211.28	10.8492	1	1	1.94176	-0.381404	1	1	0.467105		0	158391	0	359344	0	118814	0	0	0	146541	1.06946e+06	5.32169e+06	5.48371e+06	4.30113e+06	4.32407e+06	879195	203581	170333	0	138383	0	0	0
SVFQNPTDVARSNPKSPQKPIV	544	565	3	0	803.768	6	16	6.73572	7.0166	808.026	11.3621	1	0	2.06906	0.287593	1	1	0.0971473		0	0	133059	0	0	0	126209	4.20014e+06	9.67405e+06	2.64992e+07	4.20613e+07	6.95382e+07	8.74661e+07	9.71274e+07	8.377e+07	6.03998e+07	3.14889e+07	1.61059e+07	2.14745e+06	943880	0	0	0
FQNPTD	546	551	1	0	721.315	4	3	3.6473	4.14245	723.999	2.26643	1	0	2.24912	1.05298		1	0.375185		43495.4	5.86679e+06	1.43645e+07	1.41089e+07	6.90611e+06	1.17057e+06	378734	427925
FQNPTDVARSNPKSPQKPIV	546	565	3	0	741.734	6	14					-1
VARSNPKSPQKPIV	552	565	3	0	507.635	5	9	4.4757	4.54225	510.019	6.26231	0.4	0					0.222689		0	0	584862	0	111877	212603	979688	1.41906e+06	718855	1.53502e+06	526271	3758.5	1777.03	0	0
GVTVRDSLKKALM	582	594	2	0	709.413	5	11	7.34392	7.76555	713.11	6.50096	0.6	0					0.138811		160354	672716	1.33353e+06	1.34383e+07	5.59043e+07	1.35936e+08	2.43995e+08	2.95939e+08	2.78475e+08	1.98887e+08	1.07899e+08	4.29861e+07	1.16945e+07	1.58544e+06	151316	182746	710210
GVTVRDSLKKALM	582	594	3	0	473.278	5	11	6.93857	7.32832	478.252	14.0299	0.4	1					0.17858		303812	0	0	0	84773.3	697469	0	971202	1.88252e+06	0	1.14185e+06	345882	0	93788.3	64441.9	2.51524e+08	0
GVTVRDSLKKALMM	582	595	2	0	774.934	6	12					-1
TVRDSLKKALM	584	594	2	0	631.368	5	9	6.82937	7.12572	634.539	5.53952	0.6	1					0.142913		142073	663533	5.79687e+06	3.60497e+07	1.02017e+08	1.64339e+08	1.73966e+08	1.35064e+08	1.46739e+08	2.85529e+07	5.16513e+07	1.53149e+06	6.94099e+06	0	108944
TVRDSLKKALM	584	594	3	0	421.248	5	9	6.82937	7.11013	423.242	5.18139	0.6	0					0.0673481		0	0	1.17874e+06	1.27835e+07	4.01863e+07	6.70102e+07	1.06648e+08	5.48675e+07	3.10495e+07	1.82383e+07	916276	75557.3	71045.6	0	0
TVRDSLKKALMM	584	595	2	0	696.889	6	10					-1
TVRDSLKKALMM	584	595	3	0	464.928	6	10					-1
VRDSLKKALM	585	594	2	0	580.845	5	8	5.87915	6.45502	583.381	4.32547	1	0	1.39619	1.34131	1	-2	0.150329		863612	669431	8.31051e+06	5.58899e+07	1.46311e+08	1.63928e+08	1.30903e+08	6.02994e+07	1.90827e+07	2.02625e+06	158194	251694	130910	0
VRDSLKKALM	585	594	3	0	387.566	5	8	5.95702	6.1903	389.294	4.44026	1	0	1.45317	0.11756	1	-2	0.0798878		0	0	542688	1.45124e+07	3.76968e+07	5.26005e+07	4.24765e+07	2.12753e+07	3.67331e+06	222561	0	1150.54	0	0
VRDSLKKALMM	585	595	2	0	646.365	6	9	7.60953	7.85908	650.79	7.95455	1	1	2.75884	0.175667	1	-1	0.25592		614359	356435	6.64038e+06	457259	6.5661e+06	7.79855e+06	7.53732e+06	1.64443e+07	3.0022e+07	4.06722e+07	4.25294e+07	3.33508e+07	1.25971e+07	4.75315e+06	154627	0
VRDSLKKALMM	585	595	3	0	431.246	6	9	7.67198	7.74995	434.306	8.28605	1	0	2.90511	-0.437249	1	-1	0.177074		0	0	0	0	399945	1.03555e+06	905664	1.95229e+06	3.55228e+06	5.31078e+06	5.87483e+06	4.10707e+06	1.89455e+06	0	0	0
SLKKALM	588	594	2	0	395.746	4	5	5.39102	5.67575	397.777	3.52569	0.4	0					0.0949944		105008	383881	3.56519e+06	1.89827e+07	2.86189e+07	2.10064e+07	4.64477e+06	282696	0	0
KKALMMRGLIPE	590	601	2	0	693.902	6	9					-1
KKALMMRGLIPE	590	601	3	0	462.937	6	9	4.25378	4.52318	463.504	0.735697	0.4	0					0.0807613		0	9.07765e+06	7.33842e+06	2.8957e+06	94617.8	28846.4	0	0	0	0	0	0	0	0	0	0
AVYRIQDGEKKPIGWD	604	619	3	0	625.663	6	13	7.23477	7.46892	628.522	7.45227	1	0	1.52552	0.120656		1	0.109882		58750.3	173007	562173	0	193125	3.56452e+06	8.62644e+06	1.70357e+07	2.2752e+07	2.15121e+07	1.78436e+07	9.5296e+06	3.51205e+06	327460	98811.6	0	0	203465	228133	140671
AVYRIQDGEKKPIGWDTD	604	621	3	0	697.688	6	15	6.95415	7.53143	700.955	8.5619	0.6	0					0.111841		1.78755e+06	453461	822364	565967	768175	5.94898e+06	2.7609e+07	6.42911e+07	1.2254e+08	1.41521e+08	1.52567e+08	1.33463e+08	8.76374e+07	4.77364e+07	1.96031e+07	3.34095e+06	370520	386704	14482.4	188892	173592	0
AVYRIQDGEKKPIGWDTDISW	604	624	3	0	826.42	7	18					-1
AVYRIQDGEKKPIGWDTDISWL	604	625	3	0	864.115	7	19	11.3703	11.6682	868.163	10.5772	0.6	0					0.149508		493664	487153	855552	403787	1.17781e+06	608533	1.54834e+06	5.40429e+06	9.05895e+06	1.39276e+07	2.38559e+07	2.55986e+07	3.39117e+07	3.94244e+07	2.56072e+07	1.70988e+07	1.18078e+07	3.93047e+06	1.17657e+06	1.03963e+06	176229	583668	356187	330265	169695	189040	116780
AVYRIQDGEKKPIGWDTDISWL	604	625	4	0	648.338	7	19	11.3859	11.5269	651.453	10.8939	1	0	1.52596	-0.212146	1	1	0.153514		0	7473.5	78863.9	0	41860.2	0	0	52957.6	678813	936520	2.53756e+06	3.42196e+06	3.39724e+06	3.90375e+06	3.34375e+06	1.74584e+06	1.1018e+06	144598	178570	0	72869.9	0	0	0	0	0	110597
AVYRIQDGEKKPIGWDTDISWLTGEEL	604	630	2	0	1560.29	7	24	11.8887	12.2977	1567.87	13.3018	1	0	1.45003	0.7453	1	1	0.336135		0	2.72095e+06	0	1.289e+06	0	156104	0	0	0	490512	517402	9.04288e+06	1.18473e+07	2.6057e+07	2.85878e+07	3.83732e+07	3.40994e+07	3.38683e+07	1.95939e+07	1.18176e+07	2.45685e+06	984309	0	142944	0	0	232552	125169	0	87683.1
AVYRIQDGEKKPIGWDTDISWLTGEEL	604	630	3	0	1040.53	7	24	11.81	12.601	1045.79	13.9149	0.6	0					0.0933729		5.37622e+06	1.89712e+06	1.89598e+06	2.43831e+06	348159	749956	254665	1.3789e+06	4.83596e+06	1.83371e+07	5.04872e+07	1.29401e+08	2.88481e+08	5.0919e+08	6.77719e+08	7.788e+08	7.70594e+08	6.77694e+08	5.40194e+08	3.37992e+08	1.9946e+08	1.10801e+08	4.39539e+07	1.58485e+07	7.16264e+06	508702	0	0	118151	78059.4
AVYRIQDGEKKPIGWDTDISWLTGEEL	604	630	4	0	780.648	7	24	11.8415	12.4901	784.567	13.8142	1	0	1.53481	1.60142	1	1	0.0873049		873803	0	211682	108367	536834	181463	171359	826711	5.13944e+06	1.33857e+07	3.67825e+07	7.70897e+07	1.39349e+08	1.94232e+08	2.69973e+08	3.07307e+08	2.98341e+08	2.52255e+08	1.95006e+08	1.63593e+08	7.43092e+07	3.73778e+07	1.62797e+07	1.87691e+07	784393	666601	57894	1.11588e+06	70713.8	511320
VYRIQDGEKKPIGWD	605	619	3	0	601.984	6	12					0
VYRIQDGEKKPIGWD	605	619	4	0	451.74	6	12					-1
VYRIQDGEKKPIGWDTD	605	621	2	0	1010.51	6	14	6.45502	7.422	1016.07	9.91891	0.6	0					0.789661		1.30991e+07	0	8.81168e+06	1.10721e+06	1.13783e+07	1.02517e+07	4.1238e+07	7.65693e+07	1.40073e+08	2.12456e+08	2.68463e+08	3.53552e+08	3.62918e+08	2.7703e+08	1.8198e+08	9.39501e+07	3.99944e+07	1.16373e+07	2.23818e+06	135837	163993
VYRIQDGEKKPIGWDTD	605	621	3	0	674.009	6	14	6.84497	7.0166	677.335	8.77838	0.6	0					0.145649		0	0	6885.71	0	1.34173e+06	7.42606e+06	1.95127e+07	4.17306e+07	7.25954e+07	9.7644e+07	1.02274e+08	8.6381e+07	6.27332e+07	3.62489e+07	1.78638e+07	7.02127e+06	1.55178e+06	543898	0	1.0187e+06	133524
VYRIQDGEKKPIGWDTD	605	621	4	0	505.759	6	14	7.0166	7.23477	508.323	9.06043	1	1	1.81906	0.0635618	0	1	0.125287		151818	0	144583	0	582315	955614	7.24796e+06	1.21492e+07	2.61216e+07	2.96693e+07	4.02378e+07	2.69e+07	1.94079e+07	7.36267e+06	1.65934e+07	715301	188386	140376	4.74164e+06	0	60037.3
VYRIQDGEKKPIGWDTDISW	605	624	2	0	1203.61	7	17					-1
VYRIQDGEKKPIGWDTDISW	605	624	3	0	802.741	7	17	10.2051	10.5826	806.896	11.0114	0.6	0					0.302809		238111	30745	677764	478351	36882.6	2.97408e+06	5.6539e+06	1.47783e+07	3.87259e+07	6.53992e+07	9.67628e+07	1.25637e+08	1.08464e+08	8.96679e+07	7.92737e+07	3.18784e+07	1.48355e+07	1.35433e+07	5.18759e+06	1.27231e+07	1.86049e+07	1.45008e+07	1.14294e+07	1.0133e+07	2.00116e+06
VYRIQDGEKKPIGWDTDISW	605	624	4	0	602.308	7	17	10.0493	10.4729	605.193	10.0897	1	0	1.60598	0.797512	1	1	0.13047		113123	174020	0	70442.3	126148	182508	470240	2.28922e+06	5.88882e+06	1.46108e+07	2.0678e+07	2.69949e+07	2.54523e+07	2.12423e+07	1.24188e+07	5.2437e+06	2.04506e+06	490011	153269	259699	274639	296116	282686	60653.5	60851.4
VYRIQDGEKKPIGWDTDISWL	605	625	2	0	1260.15	7	18					-1
VYRIQDGEKKPIGWDTDISWL	605	625	3	0	840.436	7	18	11.4328	11.684	844.486	10.6249	1	0	1.5931	0.181322	1	1	0.0579962		99749.5	172361	231627	357912	190075	295274	3.9972e+06	9.11186e+06	2.0496e+07	5.34968e+07	6.02273e+07	8.13121e+07	1.2151e+08	8.61199e+07	6.29329e+07	4.33611e+07	2.41475e+07	1.12567e+07	7.79598e+06	1.11165e+06	331639	869817	259072	22602.7	204776	1.1082e+06
VYRIQDGEKKPIGWDTDISWLTG	605	627	3	0	893.126	7	20					-1
VYRIQDGEKKPIGWDTDISWLTGEE	605	629	3	0	979.154	7	22					-1
VYRIQDGEKKPIGWDTDISWLTGEEL	605	630	2	0	1524.77	7	23	11.9202	12.6486	1532.28	13.1901	0.6	0					0.195608		113114	0	241558	0	1.6273e+06	0	2.47582e+06	0	4.01659e+06	3.40243e+06	2.14401e+07	3.57234e+07	6.35259e+07	9.2064e+07	1.21309e+08	1.27968e+08	1.2547e+08	1.00338e+08	6.94481e+07	3.88846e+07	1.66377e+07	1.48177e+06	417895	0	0	0	210713	0	0	0
VYRIQDGEKKPIGWDTDISWLTGEEL	605	630	3	0	1016.85	7	23	11.8729	12.6994	1021.94	13.4555	0.6	0					0.0711016		120506	206432	292448	0	249403	195444	1.75512e+06	2.03545e+07	5.85546e+07	1.47062e+08	3.16078e+08	5.90492e+08	9.83413e+08	1.37372e+09	1.78783e+09	2.01875e+09	1.90337e+09	1.5449e+09	1.13288e+09	7.31104e+08	4.18164e+08	2.01753e+08	8.55109e+07	3.26614e+07	6.29786e+06	661244	1.35906e+06	382240	0	802675
VYRIQDGEKKPIGWDTDISWLTGEEL	605	630	4	0	762.888	7	23	11.8887	12.3449	766.703	13.4366	0.6	0					0.0328189		150554	125214	309222	464445	159801	569139	5.85224e+06	6.60074e+06	2.03486e+07	4.77067e+07	9.47313e+07	1.88206e+08	3.09636e+08	4.48639e+08	5.86419e+08	6.59484e+08	6.32165e+08	4.80852e+08	3.92857e+08	2.44626e+08	1.33769e+08	4.12798e+07	2.91691e+07	8.97119e+06	1.62472e+06	140426	759832	254343	118457	144641
VYRIQDGEKKPIGWDTDISWLTGEELHVEVL	605	635	3	0	1209.29	8	28					-1
YRIQDGEKKPIGWD	606	619	2	0	852.939	5	11	6.37712	6.53293	856.49	6.08825	1	1	1.44699	-0.159159	0	1	0.300418		0	1.59418e+06	734947	5.99399e+06	1.85406e+07	3.61244e+07	5.00172e+07	4.72124e+07	3.49143e+07	1.79338e+07	7.31052e+06	3.41327e+06	175097	1.55416e+07	0	3.96766e+06	0
YRIQDGEKKPIGWD	606	619	3	0	568.962	5	11	6.93857	7.26593	571.658	7.07373	1	0	1.80275	0.453637	0	1	0.105833		0	0	0	183687	4.25705e+06	1.40081e+07	3.44886e+07	4.61751e+07	5.71446e+07	5.0264e+07	3.22539e+07	1.2973e+07	4.16338e+06	3.22333e+06	85532.1	4700.06	132721
YRIQDGEKKPIGWD	606	619	4	0	426.973	5	11					-1
YRIQDGEKKPIGWDTD	606	621	2	0	960.976	6	13	6.73572	7.11013	965.596	8.10526	1	0	1.72498	0.621705	1	0	0.192745		0	0	0	649924	701523	1.11113e+07	2.49599e+07	4.68249e+07	6.72096e+07	7.74162e+07	7.22181e+07	5.26066e+07	2.90098e+07	1.54427e+07	2.54355e+06	1.90332e+06	992529	271946	0	741160
YRIQDGEKKPIGWDTD	606	621	3	0	640.987	6	13	6.82937	7.17245	644.046	8.04328	1	0	1.70604	0.509778	1	0	0.0748584		0	73401	287095	861000	8.19949e+06	2.42115e+07	5.67133e+07	9.52863e+07	1.43793e+08	1.61312e+08	1.50862e+08	1.09894e+08	6.95758e+07	2.67016e+07	6.99211e+06	803491	1.60773e+06	2.0831e+06	1.32196e+06	0
YRIQDGEKKPIGWDTD	606	621	4	0	480.992	6	13					-1
YRIQDGEKKPIGWDTDISW	606	624	3	0	769.718	6	16	10.0025	10.3632	773.436	9.76774	1	0	1.67336	0.572588	1	1	0.113421		79278.3	186331	0	3206.49	500313	3418.65	4.06558e+06	1.61919e+07	3.03527e+07	5.3652e+07	7.74279e+07	8.48294e+07	7.6031e+07	5.93118e+07	3.64014e+07	1.53992e+07	3.74777e+06	2.58118e+06	387538	3125.82	774507	197541	0
YRIQDGEKKPIGWDTDISW	606	624	4	0	577.541	6	16					-1
YRIQDGEKKPIGWDTDISWL	606	625	2	0	1210.62	7	17	11.7627	11.8467	1216.88	11.0726	0.6	0					0.182035		0	0	0	19082.5	139235	105186	498614	461158	1.08974e+06	546744	4.02063e+06	8.54627e+06	1.60683e+07	1.68e+07	1.21228e+07	4.42001e+06	1.06481e+06	106935	130470	0	0	0	0	0	116070
YRIQDGEKKPIGWDTDISWL	606	625	3	0	807.413	7	17	11.4016	11.7785	811.36	10.3788	0.6	0					0.315531		461431	2.32043e+06	2.2122e+06	1.5941e+06	1.87218e+06	1.12569e+06	1.9552e+06	3.28716e+06	1.58288e+07	2.70797e+07	4.14242e+07	5.5071e+07	6.01721e+07	5.04571e+07	3.69659e+07	2.13148e+07	9.53098e+06	3.17558e+06	761597	468304	92722.3	856093	120966	64410.5	5.51345e+06
YRIQDGEKKPIGWDTDISWL	606	625	4	0	605.812	7	17	11.4642	11.5269	608.752	10.297	0.6	1					0.20361		0	0	0	0	0	0	0	0	187072	520600	877507	717321	1.28025e+06	1.06684e+06	478257	316643	0	0	30271.7	0	0	0	0	0	0
YRIQDGEKKPIGWDTDISWLTG	606	627	3	0	860.103	7	19					-1
YRIQDGEKKPIGWDTDISWLTGEEL	606	630	2	0	1475.24	7	22	11.9202	12.4743	1482.9	13.5665	1	0	1.69788	1.26361	1	-1	0.27179		5984.77	0	71254.7	0	21171.1	0	124310	0	0	2.50064e+06	8.60369e+06	1.94601e+07	3.14604e+07	4.78569e+07	5.55792e+07	6.25105e+07	5.29716e+07	5.31314e+07	3.96817e+07	2.79033e+07	1.30212e+07	3.21316e+06	241986	591704	379865	142424	141383	0	106616	0
YRIQDGEKKPIGWDTDISWLTGEEL	606	630	3	0	983.826	7	22	11.8415	12.6994	988.895	13.4459	0.6	0					0.224493		256726	6.2623e+06	228571	220593	679795	530577	4.25272e+06	1.49395e+07	4.23531e+07	9.40338e+07	1.85481e+08	3.07358e+08	4.6708e+08	6.40196e+08	7.66693e+08	7.94172e+08	7.19112e+08	5.56458e+08	3.98903e+08	2.38918e+08	1.29665e+08	5.3711e+07	2.08125e+07	7.8792e+06	1.07845e+06	645926	3.62539e+07	520808	124401	1.33877e+08
RIQDGEKKPIGWDTD	607	621	2	0	879.444	6	12	6.03477	6.6265	883.695	7.47547	1	0	1.72289	1.39798	1	1	0.265303		1.72018e+06	233318	143680	147182	5.39492e+06	2.66335e+07	6.0778e+07	9.77943e+07	1.23538e+08	1.23472e+08	9.64088e+07	5.65308e+07	2.44446e+07	2.82463e+06	930022	356884	416538	478572	1.10768e+06
RIQDGEKKPIGWDTD	607	621	3	0	586.632	6	12	6.00367	6.54852	589.359	7.15647	1	0	1.61733	1.23051	1	0	0.08604		444757	106309	1.08954e+06	461445	1.49406e+07	5.73027e+07	1.10597e+08	1.72326e+08	1.98105e+08	1.88124e+08	1.31122e+08	6.91195e+07	2.37316e+07	4.01481e+06	524726	16243	0	141676	9282.91
RIQDGEKKPIGWDTD	607	621	4	0	440.226	6	12					-1
RIQDGEKKPIGWDTDISW	607	624	2	0	1072.54	6	15					-1
RIQDGEKKPIGWDTDISW	607	624	3	0	715.364	6	15	9.7685	10.1272	718.665	8.62915	1	0	1.53356	0.565503	1	1	0.0937509		0	0	131497	1.38228e+06	603864	5.03172e+06	2.51983e+07	4.17183e+07	7.88815e+07	9.53986e+07	1.08858e+08	9.90071e+07	5.79232e+07	3.67093e+07	1.63613e+07	660556	786672	112630	393586	0	185345	2.86554e+06
RIQDGEKKPIGWDTDISWL	607	625	2	0	1129.08	6	16					-1
RIQDGEKKPIGWDTDISWL	607	625	3	0	753.059	6	16	11.2454	11.6525	756.877	10.1086	0.4	1					0.184623		686759	2.25949e+06	482325	2.22505e+06	3.13641e+06	4.55884e+06	1.00113e+07	2.66159e+07	4.23403e+07	6.37983e+07	8.08875e+07	7.90885e+07	6.71273e+07	4.86518e+07	2.44787e+07	9.10502e+06	4.65572e+06	700688	602154	5.02038e+07	223556	743960	7.97158e+06
RIQDGEKKPIGWDTDISWL	607	625	4	0	565.046	6	16					-1
RIQDGEKKPIGWDTDISWLTG	607	627	3	0	805.748	7	18					-1
RIQDGEKKPIGWDTDISWLTGEEL	607	630	2	0	1393.7	7	21	11.747	12.1301	1400.78	12.4912	1	0	1.61116	0.652603	1	1	0.292073		0	0	124510	0	213208	190106	282408	1.09732e+06	9.12389e+06	1.82722e+07	3.93229e+07	6.07505e+07	8.69497e+07	1.02279e+08	1.04299e+08	9.03102e+07	6.88527e+07	5.11036e+07	4.09116e+07	2.70808e+07	1.54342e+07	5.16235e+06	2.12307e+06	0	0	241442	0	0	0
RIQDGEKKPIGWDTDISWLTGEEL	607	630	3	0	929.471	7	21	11.7313	12.5218	934.022	12	1	0	1.51827	2.10818	1	0	0.0986383		136351	660967	433785	2.72475e+06	935462	4.35463e+06	6.35504e+07	5.6932e+07	1.3159e+08	2.79381e+08	5.03282e+08	8.26609e+08	1.10924e+09	1.36234e+09	1.32905e+09	1.22955e+09	8.74431e+08	5.78448e+08	3.4905e+08	1.50831e+08	6.51194e+07	2.5149e+07	4.19302e+06	1.24138e+06	2.48987e+06	190302	803773	862593	416194
RIQDGEKKPIGWDTDISWLTGEEL	607	630	4	0	697.355	7	21	11.7627	12.427	700.763	11.9768	0.4	0					0.101889		286973	976451	391388	212342	480049	320534	1.05082e+06	5.92241e+06	1.84335e+07	4.12176e+07	7.82706e+07	1.18002e+08	1.64895e+08	1.93091e+08	1.97767e+08	1.78173e+08	1.29373e+08	8.2742e+07	4.20518e+07	1.85467e+07	6.7369e+06	1.24668e+06	528714	110323	649737	37576.3	503753	32377.3	708402
RIQDGEKKPIGWDTDISWLTGEELHV	607	632	3	0	1008.18	7	23					-1
TDISWLTGEEL	620	630	1	0	1263.61	5	9	11.4485	12.2401	1273.09	8.73191	1	0	3.10183	2.11181	0	0	1.28483		0	0	891993	1.53884e+07	5.13969e+07	9.72529e+07	1.23353e+08	1.29914e+08	3.03061e+08	8.3459e+08	1.123e+09	6.441e+08	1.73947e+08	3.17983e+07	2.92599e+07
TDISWLTGEEL	620	630	2	0	632.309	5	9	11.7627	11.9044	635.252	5.1416	0.6	0					0.642276		61026.8	8072.15	156140	747001	1.5325e+06	2.84229e+06	2.49409e+06	1.57144e+06	361596	82668.9	231293	133839	79220.4	243404	172102
ISWLTGEELHV	622	632	2	0	642.335	5	9	10.7737	10.9454	644.412	3.38061	0.4	0					0.300198		205823	2.44432e+06	5.34375e+06	4.80794e+06	7.03014e+06	4.25696e+06	6.03259e+06	1.48088e+06	658420	116144	204378	0	270498	0	81226.5
LTGEEL	625	630	1	0	661.34	4	4	5.801	6.53293	663.535	1.81831	1	0	1.05427	1.89879		0	0.157969		4.74811e+07	2.79612e+08	4.81747e+08	3.4568e+08	1.09262e+08	1.53515e+07	601773	4130.11	233563
LTGEELHV	625	632	2	0	449.237	4	6	6.89177	6.93857	450.749	2.50386	0.4	0					0.220714		68003.2	0	1.1945e+06	1.45937e+06	608943	130067	0	0	95189.6	0	13826.7
[truncated: 22 more columns]
