# Supplementary material for: Unveiling the domain-specific and RAS isoform-specific details of BRAF kinase regulation
Source: eLife. 2023 Dec 27;12:RP88836. doi: 10.7554/eLife.88836 (PMC10752582; doi:10.7554/eLife.88836)
Supplement: Figure 2—source data 1. — Also applies to plots presented in Supplementary file 1 and Figure 2—figure supplement 1 and Figure 2—figure supplement 3. [file elife-88836-fig2-data1.zip › Figure 2- source data 1/(BRAF_N2_BRAF-N2HRAS-10min.mzXML) ExMS2_FinalTable.xls]

## Sheet: Sheet1
Sequence	START	END	Charge	ModMass	Monoisotopic m/z	maxND	maxD	RT Range(start, unit: min)	RT Range(end)	Centroid m/z	Delta Mass	Flag#1:Skip-tests	Flag#2:Unimodality check	Flag#3:Back exchange prediction check	Flag#4:Elution RT width check	Flag#5:Unique peptide RT/deltaD consistency check	Flag#6:Common-end peptides centroid subtraction check	Flag#7:Centroid shift within RT range check	Flag#8:Data multiple assignment check	Isotopic Envelope Amplitudes(start from this column(the Monoisotopic) to nonzero end):
GSSHHHHHHGTKTEEGKL	2	19	2	0	1008.48	6	16	3.6844	4.21992	1011.02	3.91897	1	0	0.521277	1.19697	1	1	0.0793657		4.36412e+06	4.26278e+07	1.70029e+08	4.16312e+08	6.84977e+08	8.18496e+08	6.68966e+08	4.00844e+08	1.7875e+08	6.84794e+07	1.88384e+07	1.6548e+06	543220	0	423439	70104.5	0	105077	88067	70451	76197.4	787.021	34600.4
GSSHHHHHHGTKTEEGKL	2	19	3	0	672.656	6	16	3.6844	4.18858	674.372	3.99345	1	0	0.543298	1.08381	1	1	0.0624172		5.49795e+07	3.30471e+08	1.26937e+09	3.22147e+09	5.46471e+09	6.68222e+09	5.56157e+09	3.47433e+09	1.58257e+09	5.88908e+08	1.83837e+08	4.6351e+07	6.73712e+06	695064	357691	0	139950	77147.8	65944	174460	145347	206140	284857
GSSHHHHHHGTKTEEGKL	2	19	4	0	504.744	6	16	3.6844	4.12592	506.042	4.04068	1	0	0.557262	0.857472	1	1	0.04081		1.73226e+07	1.03238e+08	3.9964e+08	1.0746e+09	1.88865e+09	2.28089e+09	1.98691e+09	1.22449e+09	5.75062e+08	2.05839e+08	6.61808e+07	1.50204e+07	2.52976e+06	232871	0	139143	77714.4	66798.4	99425.8	61136	85296.6	10475.8	79022.2
GSSHHHHHHGTKTEEGKL	2	19	5	0	403.997	6	16	3.6844	4.18858	405.032	4.02342	1	0	0.552159	1.08381	1	1	0.28642		6.34291e+06	5.9268e+07	2.36793e+08	6.25833e+08	1.08138e+09	1.3033e+09	1.12043e+09	6.99489e+08	3.20547e+08	1.20083e+08	3.3967e+07	7.19513e+06	568858	8258.09	0	0	227199	0	4646.62	12192.2	0	74057.9	95444
GSSHHHHHHGTKTEEGKLVIWINGDKGYNGL	2	32	4	0	862.178	8	29	8.55425	8.84928	864.526	7.36033	0.6	0					0.13694		0	1.71133e+06	0	1.8115e+06	9.6875e+06	2.77035e+07	8.97146e+07	1.31244e+08	1.66021e+08	1.62188e+08	1.44073e+08	9.59341e+07	6.72986e+07	3.56371e+07	1.83477e+07	1.84088e+07	2.40976e+06	9.11005e+06	242735	6.68873e+06	0	3.94984e+06	0	2.15876e+06	0	364789	0	576061	0	261281
VIWINGDKGY	20	29	1	0	1164.6	5	8					0
VIWINGDKGY	20	29	2	0	582.806	5	8					0
VIWINGDKGYNG	20	31	2	0	668.338	5	10	8.44553	8.6474	673.767	10.0557	0.4	1					0.131345		0	593056	390968	937469	3.54339e+06	5.48821e+06	4.69998e+06	824830	1.77179e+07	1.16175e+08	1.63792e+08	1.02892e+08	8.07051e+07	7.66964e+07	4.47174e+07	1.43391e+07
VIWINGDKGYNGL	20	32	1	0	1448.75	5	11	9.17927	9.78517	1452.3	2.66604	1	0	0.509128	1.45118	1	0	0.46064		1.96566e+06	6.29474e+07	2.34478e+08	3.35948e+08	3.16847e+08	1.93977e+08	7.45366e+07	1.42648e+07	375282	2.05127e+06	2.04321e+06	455189	0	0	440405	0	0
VIWINGDKGYNGL	20	32	2	0	724.88	5	11	9.14818	9.89392	726.705	2.77282	1	0	0.555048	1.95622	1	0	0.0375912		2.54726e+08	1.52016e+09	4.98104e+09	7.37505e+09	7.07871e+09	4.45316e+09	2.1184e+09	8.11995e+08	1.87058e+08	2.461e+07	6.00682e+06	1.90161e+06	2.63366e+06	1.35127e+06	177838	2.46451e+07	3.41971e+06
VIWINGDKGYNGLAE	20	34	2	0	824.92	5	13					-1
VIWINGDKGYNGLAEVGKKFEKDTG	20	44	3	0	913.476	7	23					-1
VIWINGDKGYNGLAEVGKKFEKDTGIKV	20	47	3	0	1026.89	7	26					-1
VIWINGDKGYNGLAEVGKKFEKDTGIKV	20	47	4	0	770.421	7	26	10.4692	10.7959	771.927	4.17321	1	0	0.121887	0.442847	1	0	0.369417		3.07802e+06	4.78664e+06	3.06517e+07	7.21016e+07	1.10838e+08	1.1279e+08	9.36694e+07	5.30815e+07	2.93222e+07	1.2096e+07	661078	510796	1.784e+06	559201	417220	0	4.39841e+06	162313	373041	625217	5.11332e+06	0	0	385985	427620	0	584749	1.39518e+06	30427.5	1.05002e+06
VIWINGDKGYNGLAEVGKKFEKDTGIKV	20	47	5	0	616.538	7	26	10.4692	10.7337	617.6	3.45748	1	0	-0.00833548	0.218198	0	0	0.124241		503860	977446	6.80673e+06	1.8657e+07	2.97051e+07	3.58767e+07	2.49796e+07	1.83203e+07	6.33938e+06	3.55266e+06	202065	85979.7	225795	0	460601	351517	171160	0	0	210256	0	0	0	0	63098.2	110918	218549	87995	261141	134936
VIWINGDKGYNGLAEVGKKFEKDTGIKVTVEHPDKL	20	55	3	0	1333.38	9	33	9.83177	10.2358	1335.9	5.15623	1	0	0.101741	0.722273	0	-1	0.139843		5.93326e+06	1.94226e+06	7.78354e+06	2.11189e+07	6.25314e+07	1.47174e+08	2.33111e+08	2.562e+08	2.64716e+08	2.02344e+08	1.33268e+08	7.023e+07	2.85318e+07	3.44488e+06	2.46714e+06	412477	0	0	0	1.01262e+06	0	1.56028e+06	1.94399e+06	0	0	0	0	0	0	0
VIWINGDKGYNGLAEVGKKFEKDTGIKVTVEHPDKL	20	55	4	0	1000.29	9	33	9.49005	10.407	1002.09	4.80897	1	0	0.0519614	2.57442	-1	-1	0.444835		1.58671e+08	2.34096e+08	4.96268e+08	5.52581e+08	7.98157e+08	1.33696e+09	1.61733e+09	1.87123e+09	1.76692e+09	1.39204e+09	9.66555e+08	5.67787e+08	3.07356e+08	1.71545e+08	8.25521e+07	4.6356e+07	3.00962e+07	1.86651e+07	1.26371e+07	9.56146e+06	6.34085e+06	2.84259e+06	2.2742e+06	2.63264e+06	2.0278e+06	3.04131e+06	467703	1.08813e+06	571654	5.34659e+06
VIWINGDKGYNGLAEVGKKFEKDTGIKVTVEHPDKL	20	55	5	0	800.434	9	33	9.95603	10.0337	802.233	6.58973	1	1	0.307234	-0.456532	-1	-1	0.08398		0	2.42894e+06	1.3296e+07	3.67211e+07	1.022e+08	1.69804e+08	2.86839e+08	3.36482e+08	3.28331e+08	2.53663e+08	1.7458e+08	1.10263e+08	5.67659e+07	3.024e+07	1.5301e+07	7.33365e+06	7.17017e+06	3.87432e+06	2.69319e+06	1.33221e+06	720417	1.81879e+07	277583	37692.1	0	278346	1.0271e+08	0	222803	0
VIWINGDKGYNGLAEVGKKFEKDTGIKVTVEHPDKL	20	55	6	0	667.196	9	33	9.83177	10.2203	668.596	5.99428	1	0	0.221876	0.666111	1	-1	0.0764211		180001	1.69646e+06	2.36025e+07	9.0452e+07	2.13843e+08	4.8356e+08	7.14992e+08	8.38669e+08	8.50469e+08	6.77462e+08	4.72767e+08	2.82197e+08	1.52617e+08	7.53971e+07	3.64919e+07	1.65004e+07	1.25522e+07	6.9369e+06	5.12738e+06	6.81495e+06	3.57016e+06	1.54835e+06	2.42836e+06	246085	766679	1.91926e+06	441761	825306	700188	1.26048e+06
VIWINGDKGYNGLAEVGKKFEKDTGIKVTVEHPDKL	20	55	7	0	572.026	9	33	9.8007	10.1736	573.14	5.39414	1	0	0.135846	0.609768	0	-1	0.0455287		0	663334	4.98976e+06	3.8535e+07	1.09337e+08	2.34122e+08	3.66348e+08	4.34746e+08	4.05906e+08	3.11398e+08	2.07695e+08	1.30522e+08	6.95547e+07	3.43836e+07	1.5386e+07	9.50996e+06	8.83629e+06	3.86159e+06	1.76294e+06	1.56988e+06	489563	226578	302734	916684	705767	0	1.45617e+06	638013	311158	197304
INGDKGYNGLAEVGKKFEKDTGIKVTVEHPDKLEEKFPQVAA	23	64	3	0	1533.81	9	38					-1
NGDKGYNGLAEVGKKFEKDTGIKVTVE	24	50	3	0	966.173	7	25					-1
NGLAEVGKKFEKDTGIKVTVEHPDKL	30	55	3	0	951.522	7	23	8.72505	8.7561	956.281	12.5895	1	0	1.95195	-0.625018		-10	0.197293		76657.1	0	0	0	0	0	377311	405876	0	0	367357	616681	3.30712e+06	8.88561e+06	8.3967e+06	8.15893e+06	4.46226e+06	1.99107e+06	0	0	0	0	0	0	0	383486	0	0	0	0
NGLAEVGKKFEKDTGIKVTVEHPDKLEEKFPQVAATGDGPDIIF	30	73	4	0	1192.63	9	39	10.2358	10.267	1195.06	6.86856	1	0	0.195726	-0.624778		-1	0.225393		0	0	0	0	0	314551	668700	5.74375e+06	6.14108e+06	7.65445e+06	6.20278e+06	4.79528e+06	1.9947e+06	394562	0	372072	0	0	0	0	0	0	0	0	0	544364	0	0	0	0
LAEVGKKFEKDTGIKVTVEHPDKL	32	55	3	0	894.501	7	21	7.416	7.54047	895.876	2.52586	1	0	-0.0684187	-0.287624	1	-1	0.162734		0	0	6.28059e+06	1.6318e+07	1.72647e+07	1.4085e+07	5.7003e+06	1.23702e+06	220603	0	403619	0	0	0	0	0	0	0	0	0	202186	0	0	0	0	0	0	0	0
LAEVGKKFEKDTGIKVTVEHPDKL	32	55	4	0	671.127	7	21					-1
LAEVGKKFEKDTGIKVTVEHPDKLEEKFPQVAATGDGPDIIF	32	73	5	0	920.091	9	37					-1
AEVGKKFEKDTG	33	44	2	0	654.843	5	10	3.98503	4.23557	655.646	0.841317	0.6	0					0.76689		9.88959e+06	1.10283e+07	7.56027e+06	1.98922e+06	339773	107967	0	50578.2	0	0	9155.94	69382.1	110952	818529	253270	56536.1
AEVGKKFEKDTGIKV	33	47	2	0	824.967	5	13					-1
AEVGKKFEKDTGIKV	33	47	3	0	550.314	5	13					-1
AEVGKKFEKDTGIKVTVEHPDKL	33	55	3	0	856.806	7	20	6.76305	7.15182	858.244	2.7876	1	0	0.021939	0.666954	1	-1	0.057315		2.1635e+07	2.3062e+08	7.68604e+08	1.41937e+09	1.58816e+09	1.26266e+09	7.61704e+08	3.86157e+08	1.71202e+08	7.71682e+07	3.52451e+07	1.93558e+07	1.33697e+07	8.7874e+06	6.49682e+06	3.89839e+06	1.80276e+06	625657	145922	219369	0	203177	894025	0	0	2.19928e+06	0	0
AEVGKKFEKDTGIKVTVEHPDKL	33	55	4	0	642.856	7	20					-1
AEVGKKFEKDTGIKVTVEHPDKL	33	55	5	0	514.486	7	20	6.8253	7.13628	515.334	2.71282	1	0	0.0042519	0.386022	1	-1	0.342271		2.09802e+06	4.43372e+07	1.62624e+08	2.93771e+08	3.35429e+08	2.54117e+08	1.60535e+08	7.96789e+07	3.24206e+07	8.64311e+06	4.36692e+06	2.53074e+06	988355	668470	568320	789393	0	164911	0	417948	0	0	0	133597	0	0	0	0
AEVGKKFEKDTGIKVTVEHPDKL	33	55	6	0	428.907	7	20	6.79418	7.07412	429.602	2.64763	1	0	-0.0111667	0.273878	1	-1	0.0681984		299371	5.56614e+06	3.65584e+07	6.41181e+07	7.44514e+07	5.85405e+07	3.14034e+07	1.57373e+07	4.5494e+06	1.2319e+06	400314	209492	79496.3	97992	0	96936.9	0	0	69619.5	0	69366	0	19701	0	0	0	0	0
AEVGKKFEKDTGIKVTVEHPDKLEEKFPQVAATGDGPDIIF	33	73	3	0	1495.12	9	36	9.31918	9.89392	1498.07	6.1834	1	0	0.175121	1.33861	1	0	0.138633		0	0	1.94677e+06	1.0386e+06	1.71888e+07	1.2566e+08	1.97812e+08	3.2349e+08	4.21467e+08	4.23196e+08	3.43287e+08	2.60677e+08	1.51477e+08	7.62398e+07	2.91187e+07	3.79137e+06	553179	906178	54126.9	0	0	0	0	0	0	0	0	0	0	587746
AEVGKKFEKDTGIKVTVEHPDKLEEKFPQVAATGDGPDIIF	33	73	4	0	1121.59	9	36	9.25702	10.2514	1123.88	6.46106	1	0	0.211607	2.85433	1	0	0.121131		52805.5	4.82511e+06	1.73104e+07	1.61947e+08	4.66381e+08	1.25797e+09	2.31804e+09	3.40591e+09	4.15038e+09	4.29385e+09	3.6788e+09	2.73041e+09	1.78184e+09	1.09534e+09	5.72542e+08	3.17968e+08	1.14828e+08	8.04318e+07	1.99017e+07	2.11221e+07	4.62071e+06	8.65373e+06	3.52116e+06	9.45503e+06	3.58341e+06	4.38204e+06	2.39247e+06	5.4026e+06	2.20641e+06	897516
AEVGKKFEKDTGIKVTVEHPDKLEEKFPQVAATGDGPDIIF	33	73	5	0	897.474	9	36	9.31918	10.0959	899.286	6.37737	1	0	0.200609	2.06806	1	0	0.0503759		9.44033e+06	530486	1.06183e+07	7.35977e+07	3.04115e+08	8.21015e+08	1.5228e+09	2.24376e+09	2.70891e+09	2.77771e+09	2.28404e+09	1.74931e+09	1.09838e+09	6.50639e+08	3.70292e+08	1.66256e+08	1.09033e+08	5.19121e+07	3.37041e+07	1.71666e+07	812462	5.42478e+06	6.54082e+06	8.88221e+06	5.12846e+06	3.8717e+06	4.38524e+06	3.8214e+06	2.60348e+06	1.48348e+06
AEVGKKFEKDTGIKVTVEHPDKLEEKFPQVAATGDGPDIIF	33	73	6	0	748.063	9	36	9.36578	9.76963	749.609	6.59384	1	0	0.229054	0.72143	1	0	0.153359		249005	1.77012e+06	424576	2.94373e+07	1.00417e+08	2.8506e+08	5.50218e+08	8.02804e+08	9.82374e+08	9.89979e+08	7.80939e+08	6.48598e+08	3.47802e+08	2.33333e+08	7.6455e+07	6.57301e+07	1.67956e+07	1.45784e+07	5.45423e+06	4.642e+06	2.16179e+06	5.21426e+06	529091	178537	946433	1.2614e+06	9.83862e+07	1.71475e+06	1.03209e+06	153951
AEVGKKFEKDTGIKVTVEHPDKLEEKFPQVAATGDGPDIIF	33	73	7	0	641.34	9	36					-1
VGKKFEKDTGIKVTVEHPDKL	35	55	3	0	790.113	6	18	6.54538	6.6387	791.945	4.08611	0.4	1					0.282143		0	3.27538e+06	5.87961e+06	1.09536e+07	1.41673e+07	1.01981e+07	4.53647e+06	6.65029e+06	311424	0	6.83747e+06	0	5935.05	5.04291e+06	0	0	522349	0	0	0	0	0	0	0	0
VGKKFEKDTGIKVTVEHPDKLEEKFPQVAATGDGPDIIF	35	73	4	0	1071.57	9	34	9.11712	9.59877	1072.53	1.25434	0.4	1					0.649995		3.99364e+08	17452.9	1.99338e+08	431751	1.01203e+08	7.32729e+06	6.59206e+07	6.31927e+07	8.50287e+07	5.00489e+07	4.74924e+07	2.78835e+07	1.80279e+07	1.52719e+06	438444	330138	1.04286e+06	0	695328	0	0	439401	319608	0	1.42655e+06	0	0	0	929033	560619
VGKKFEKDTGIKVTVEHPDKLEEKFPQVAATGDGPDIIF	35	73	5	0	857.458	9	34					-1
IKVTVEHPDKL	45	55	2	0	639.874	5	8					-1
TVEHPDKL	48	55	1	0	938.494	4	5	4.83375	4.88053	941.053	2.01273	0.4	1					0.842065		1.24141e+06	4.02955e+06	4.05627e+06	1.31182e+06	236287	0	0	359066	0	1.40739e+06
TVEHPDKL	48	55	3	0	313.503	4	5	4.77112	5.08307	314.596	2.73249	0.4	1					0.633323		0	3.52521e+06	7.04907e+06	2.06509e+06	280798	1.5267e+06	0	0	3.07793e+06	0
TVEHPDKLEEKFPQVAATGDGPDIIF	48	73	3	0	951.815	7	21	10.0648	10.1114	954.072	5.06277	0.6	0					0.0561929		0	0	948381	4.07976e+06	1.54215e+07	2.66322e+07	2.99967e+07	3.12407e+07	2.50475e+07	1.2088e+07	8.70876e+06	5.59144e+06	1.19275e+06	9145.71	0	0	0	0	0	0	0	0	0	0	0	0	0	0	255265
LEEKFPQVAATGDGPDIIFWAHDRFGGYAQSGLLAEIT	55	92	4	0	1030.77	9	34	12.1534	12.3095	1034.02	10.5179	1	0	0.825995	-0.173373			0.127737		230046	312261	367949	0	34266.2	0	358324	3.14978e+06	3.12845e+07	1.02209e+08	1.96532e+08	3.08851e+08	4.03638e+08	4.29066e+08	4.05718e+08	1.33795e+08	9.72224e+06	0	0	2.28326e+06	0	683500	1.52464e+06	919094	197882	429978	199253	1.95383e+06	1.31217e+06	1.61542e+06
EEKFPQVAATGDGPDIIF	56	73	2	0	967.481	6	14	10.1425	10.7492	970.448	4.77348	1	0	0.975541	1.45407	0	0	0.834887		7.04517e+06	3.35525e+08	1.08974e+09	2.79863e+09	4.10961e+09	4.01776e+09	2.85712e+09	1.57752e+09	7.17239e+08	2.82208e+08	1.27816e+08	2.10567e+08	2.49001e+08	6.79757e+07	6.54002e+06	596352	1.99922e+06	2.75917e+07	3.74032e+08	5.7182e+08	3.72395e+08
EEKFPQVAATGDGPDIIF	56	73	3	0	645.323	6	14	10.1892	10.5314	646.923	3.63981	1	0	0.592478	0.498768	0	0	0.10218		442001	1.85793e+07	8.13899e+07	1.95109e+08	2.78086e+08	2.61291e+08	1.82548e+08	8.99972e+07	3.61853e+07	9.98314e+06	2.47819e+06	1.48159e+06	187990	193019	181687	552258	172414	432741	997940	6.92007e+06	4.95207e+06
WAHDRFGG	74	81	2	0	473.22	4	6	6.2344	6.62313	473.995	0.983954	1	0	0.13837	0.666833	1	1	0.0900136		1.49288e+08	2.90413e+08	2.19582e+08	1.12496e+08	3.5434e+07	3.91789e+06	729288	0	1.0115e+06	1.26651e+06	654180
WAHDRFGG	74	81	3	0	315.816	4	6					-1
WAHDRFGGY	74	82	1	0	1108.5	5	7	7.55603	7.82393	1110.36	1.18888	1	0	0.166034	0.230417	0	1	0.569347		2.4912e+07	7.45671e+07	7.53083e+07	4.08764e+07	1.13566e+07	900645	0	0	0	233922	1.66209e+06	546958	644972
WAHDRFGGY	74	82	2	0	554.752	5	7	7.653	8.02587	555.708	1.23335	1	0	0.196087	0.609527	0	1	0.122481		1.92757e+08	4.45871e+08	4.64645e+08	2.65548e+08	1.20847e+08	3.73076e+07	8.04256e+06	542943	0	707411	3.44351e+06	140835	0
WAHDRFGGY	74	82	3	0	370.17	5	7	7.29163	7.9482	370.625	0.683143	1	0	-0.175743	1.63417	-1	1	0.241944		1.69332e+08	1.14322e+08	1.09e+08	6.72981e+07	2.40272e+07	2.79901e+06	1.31539e+06	0	0	486925	22000.9	36474.1	620725
WAHDRFGGYAQSGL	74	87	1	0	1564.73	5	12	8.16577	8.39893	1568.66	2.98951	1	0	0.541101	0.10497	1	1	0.403056		0	1.10822e+06	2.17921e+07	4.34989e+07	5.04305e+07	3.65052e+07	1.43697e+07	1.15515e+06	468265	362063	0	0	0	0	0	0	0	245972
WAHDRFGGYAQSGL	74	87	2	0	782.868	5	12	8.10358	8.69398	784.956	3.23813	1	0	0.639108	1.3952	1	1	0.291602		2.06626e+08	1.39008e+09	4.15616e+09	6.68233e+09	7.32165e+09	5.49021e+09	3.28986e+09	1.66604e+09	7.59566e+08	3.23343e+08	1.92315e+08	4.12649e+07	9.23844e+06	6.28136e+07	6.32226e+06	9.18876e+07	5.31775e+06	8.54577e+06
WAHDRFGGYAQSGL	74	87	3	0	522.248	5	12	8.10358	8.66293	523.6	3.11837	1	0	0.591897	1.28305	1	1	0.0268392		1.25306e+08	9.07383e+08	2.59687e+09	4.17925e+09	4.44871e+09	3.49519e+09	2.04081e+09	9.7232e+08	4.18901e+08	1.54495e+08	4.18898e+07	6.36062e+06	1.31543e+06	1.26036e+06	3.58947e+06	3.50508e+06	3.21567e+06	906449
WAHDRFGGYAQSGLL	74	88	2	0	839.41	5	13	8.95282	9.92497	841.662	3.49317	1	0	0.633724	2.77397	1	1	0.247148		9.84615e+07	7.73661e+08	1.668e+09	2.87052e+09	3.6926e+09	3.3706e+09	2.11876e+09	1.09959e+09	6.04095e+08	3.01058e+08	1.44313e+08	4.38629e+07	1.48428e+07	6.65308e+06	1.26675e+07	1.8872e+07	2.42266e+07	1.68853e+07	7.10638e+06
WAHDRFGGYAQSGLL	74	88	3	0	559.943	5	13	9.17927	9.86285	561.287	3.02166	1	0	0.462146	1.73175	1	1	0.0816631		4.22434e+07	6.54081e+08	1.32976e+09	1.89387e+09	2.02512e+09	1.5922e+09	9.67748e+08	4.90007e+08	2.30104e+08	9.23606e+07	3.2402e+07	6.36208e+06	739794	2.59273e+06	2.0464e+06	2.83692e+06	6.56026e+06	2.65897e+06	1.97055e+06
WAHDRFGGYAQSGLLA	74	89	2	0	874.929	6	14					0
WAHDRFGGYAQSGLLA	74	89	3	0	583.622	6	14	8.88033	9.11712	585.089	3.34495	0.6	0					0.209533		446439	9.60301e+06	1.70226e+07	5.96773e+07	6.38434e+07	4.15822e+07	3.1689e+07	1.24641e+07	3.22978e+06	729343	1.0797e+06	3.45767e+06	0	326209	2.26031e+06	0	162028	0	0	155486	0
YAQSGL	82	87	1	0	638.314	4	4	4.9273	5.56635	640.177	1.4902	0.4	0					0.457639		1.03729e+07	8.41626e+07	1.06963e+08	5.12174e+07	4.84295e+06	562330	763472	303967	70914.7
AQSGLL	83	88	1	0	588.335	3	4	6.85642	6.90308	589.942	1.27418	0.4	0					0.206765		749128	4.83071e+06	5.14032e+06	1.21716e+06	144611	0	0	0
LAEITPDKA	88	96	1	0	957.525	4	6	4.89612	5.42607	961.278	3.19596	1	0	1.88238	1.17687	1	1	0.218638		1.80536e+06	3.87548e+07	1.41561e+08	3.19704e+08	3.62189e+08	2.30651e+08	7.67271e+07	1.00557e+07	239943	9553.93	71090.3
LAEITPDKA	88	96	2	0	479.266	4	6	4.97405	5.51965	481.182	3.27408	1	0	1.94397	1.23339	1	1	0.0295778		1.19706e+07	1.48413e+08	6.75092e+08	1.46069e+09	1.71013e+09	1.10998e+09	3.95848e+08	9.63628e+07	1.68971e+07	415002	314181
LAEITPDKAFQDKL	88	101	2	0	794.933	5	11	8.24348	8.72505	797.504	4.19631	1	0	1.16722	1.00212	1	0	0.215089		232926	9.59377e+06	5.06227e+07	1.54468e+08	2.6355e+08	3.32713e+08	2.76972e+08	1.40223e+08	3.85379e+07	6.78438e+06	2.07172e+06	9.25288e+06	1.93048e+07	1.78513e+06	783145	0	0
LAEITPDKAFQDKL	88	101	3	0	530.291	5	11					-1
LAEITPDKAFQDKLYPFT	88	105	2	0	1049.05	6	14	9.92497	10.5003	1052.15	4.9186	0.6	0					0.296965		0	1.17779e+06	3.0429e+06	4.92122e+07	1.48383e+08	2.71772e+08	2.84587e+08	2.23277e+08	1.31961e+08	6.19788e+07	2.71935e+07	1.11059e+07	3.64456e+06	2.37947e+06	5.13038e+06	1.1334e+06	0	411723	1.59205e+06	76183.4	55540.1
LAEITPDKAFQDKLYPFT	88	105	3	0	699.702	6	14	9.9405	10.6092	701.709	4.73762	0.6	0					0.0949622		494591	918617	1.53147e+07	1.059e+08	2.75452e+08	4.48737e+08	5.04941e+08	3.78719e+08	2.27852e+08	9.51196e+07	2.94071e+07	7.31865e+06	2.79258e+06	3.19604e+06	4.47753e+06	1.22718e+06	1.02605e+06	111814	105067	90312.2	553407
LAEITPDKAFQDKLYPFTW	88	106	2	0	1142.09	6	15	11.7172	12.4659	1145.11	4.6182	1	0	0.81904	1.96699	1	0	0.309592		351715	6.16825e+06	5.57343e+06	8.28089e+07	2.02867e+08	3.23152e+08	3.37856e+08	2.87369e+08	1.68611e+08	7.79711e+07	2.09641e+07	4.17872e+06	292518	865051	394932	3.82142e+06	1.37809e+06	424729	0	662568	432966	337977
LAEITPDKAFQDKLYPFTW	88	106	3	0	761.728	6	15	12.2002	12.3564	763.759	4.67653	1	0	0.837436	-0.173132	1	0	0.0515784		317185	1.27937e+06	6.35402e+06	2.33143e+07	5.76719e+07	9.04628e+07	9.8533e+07	7.42815e+07	4.95754e+07	1.95124e+07	7.64382e+06	0	304031	524074	0	120281	78892.7	390191	551623	961823	1.23736e+06	1.87106e+06
LAEITPDKAFQDKLYPFTWD	88	107	2	0	1199.6	7	16	11.4177	11.9974	1203.44	6.19192	0.6	1					0.315677		719477	0	6.43739e+07	1.81607e+08	5.13055e+08	7.34088e+08	8.86132e+08	6.86266e+08	4.35266e+08	2.13286e+08	9.88208e+07	2.72167e+07	1.25946e+07	841871	3.00696e+07	3.02105e+06	1.80211e+08	2.52753e+06	2.62569e+08	87008.4	1.11878e+08	0	1.60006e+07	63373.9
LAEITPDKAFQDKLYPFTWD	88	107	3	0	800.07	7	16	11.3243	12.0286	802.143	4.7354	0.6	0					0.0472655		2.22834e+06	2.60235e+07	2.19234e+08	8.76187e+08	2.07569e+09	3.33826e+09	3.85053e+09	3.21528e+09	2.03368e+09	1.02787e+09	4.44917e+08	1.65117e+08	6.33748e+07	6.69835e+07	1.77219e+07	1.05136e+07	5.95401e+06	1.02167e+07	5.99144e+06	4.45675e+06	1.29316e+06	1.2015e+06	4.53922e+06	1.88155e+06
LAEITPDKAFQDKLYPFTWDA	88	108	2	0	1235.12	7	17	11.1998	11.9974	1238.4	5.03956	1	0	0.764945	2.14361	1	-1	0.377604		977710	7.06232e+06	3.24319e+07	1.14166e+08	2.33524e+08	3.91383e+08	4.15974e+08	3.65442e+08	2.31727e+08	1.18282e+08	4.46199e+07	2.11574e+07	3.18606e+06	2.85794e+07	563571	3.76692e+07	1.38054e+06	1.72761e+07	1.58919e+06	1.26924e+06	3.22055e+06	3.76371e+06	4.21301e+06	2.75369e+06	0
LAEITPDKAFQDKLYPFTWDA	88	108	3	0	823.749	7	17	11.4021	11.8884	826.062	5.41459	0.6	1					0.103188		1.99018e+06	7.35068e+06	6.25773e+07	2.90396e+08	6.65392e+08	1.15136e+09	1.27996e+09	1.10828e+09	6.41272e+08	3.74404e+08	1.56429e+08	5.01697e+08	2.60499e+07	1.13851e+07	3.44233e+08	1.04479e+06	0	1.65723e+06	0	0	0	0	1579.96	1608.52	147085
LAEITPDKAFQDKLYPFTWDAVRY	88	111	3	0	963.16	7	20					-1
LAEITPDKAFQDKLYPFTWDAVRYNGK	88	114	4	0	797.412	8	23	10.6248	11.1687	799.52	6.4841	0.6	0					0.0392084		3.10969e+07	3.43998e+06	4.33408e+07	4.01319e+07	1.58965e+08	4.52768e+08	9.23949e+08	1.37962e+09	1.57097e+09	1.42331e+09	1.04303e+09	6.14412e+08	3.42917e+08	1.48887e+08	6.40266e+07	1.86399e+07	4.11771e+07	4.1222e+06	3.30875e+06	2.37984e+06	1.17586e+07	2.27541e+06	1.35249e+06	309596	1.5858e+07	753579	1.1622e+06	4.90273e+06	6.09177e+06	3.84127e+06
LAEITPDKAFQDKLYPFTWDAVRYNGKL	88	115	3	0	1100.57	8	24	10.8891	11.6514	1103.56	6.9432	1	0	0.731147	2.01599	1	0	0.048059		3.79652e+06	1.78054e+06	6.78138e+06	9.81147e+06	3.42971e+08	9.79206e+08	2.11665e+09	3.68954e+09	4.83289e+09	5.03549e+09	4.16269e+09	2.93247e+09	1.68529e+09	8.7224e+08	4.00414e+08	1.50805e+08	5.20843e+07	1.95015e+07	1.21084e+07	8.42779e+06	5.84339e+06	1.89843e+06	637959	1.23088e+06	1.38971e+06	426530	331893	0	41453	196140
LAEITPDKAFQDKLYPFTWDAVRYNGKL	88	115	4	0	825.683	8	24	10.7959	11.4021	827.927	6.95143	1	0	0.732769	1.45238	1	0	0.0471974		1.84519e+06	1.40822e+06	1.25589e+07	3.11045e+08	3.40927e+08	1.08223e+09	2.31595e+09	4.06451e+09	5.16341e+09	5.61125e+09	4.49231e+09	3.25079e+09	1.89549e+09	9.26117e+08	4.35808e+08	1.5909e+08	6.96329e+07	3.6585e+07	2.09003e+07	2.7973e+07	1.41188e+07	1.20795e+07	9.46577e+06	4.24986e+06	2.04679e+06	681531	2.09267e+06	1.42639e+06	1.88735e+06	341504
LAEITPDKAFQDKLYPFTWDAVRYNGKL	88	115	5	0	660.748	8	24	10.827	11.558	662.539	6.93009	1	0	0.728562	1.90306	1	0	0.0397987		856728	561923	1.92441e+06	2.21417e+07	7.34788e+07	2.28293e+08	5.53957e+08	9.3243e+08	1.2171e+09	1.27691e+09	9.95932e+08	7.3614e+08	4.14213e+08	2.10929e+08	8.28185e+07	2.88671e+07	7.30689e+06	3.99413e+06	2.73109e+06	2.2836e+06	1.11461e+06	1.11022e+06	631374	1.95584e+06	1.35089e+06	227648	289466	1.18878e+06	1.3153e+06	77266.6
AEITPDKA	89	96	1	0	844.441	4	5	3.574	4.12592	847.812	2.88775	1	0	2.09473	1.25621		1	0.225542		116965	7.73042e+06	4.21652e+07	7.973e+07	7.07441e+07	2.65701e+07	4.07396e+06	286001	305611	377023
AEITPDKAFQDKL	89	101	2	0	738.391	5	10	7.71517	7.9016	740.492	3.32946	1	0	0.937616	-0.0638174	0	1	0.162791		1.33025e+06	697237	1.81385e+07	3.61833e+07	5.23134e+07	4.21221e+07	1.74504e+07	6.23373e+06	800953	15429.4	175428	112044	316956	419239	572208	0
AEITPDKAFQDKL	89	101	3	0	492.596	5	10	7.71517	7.97927	494.685	5.39153	0.4	1					0.566371		0	280669	5.42328e+06	2.19318e+07	2.72334e+07	2.49045e+07	1.01822e+07	4.31291e+06	1.31694e+06	515093	0	4.63702e+06	407193	0	2.03581e+07	0
AEITPDKAFQDKLYPFT	89	105	2	0	992.507	6	13	9.49005	9.7075	995.221	4.21668	1	0	0.897002	0.048206	1	-1	0.335141		1.4339e+06	329395	0	2.17776e+06	1.55506e+07	2.63232e+07	2.31523e+07	1.09243e+07	3.77213e+06	348700	1.06105e+06	0	0	0	0	0	0	0	0	0
AEITPDKAFQDKLYPFT	89	105	3	0	662.007	6	13	9.6609	9.78517	663.835	4.27242	1	0	0.917282	-0.288346	1	-1	0.112436		0	0	1.27402e+06	1.30195e+07	2.9897e+07	3.6526e+07	3.04848e+07	1.37526e+07	6.87371e+06	2.05749e+06	2.38696e+06	505743	152191	0	167061	0	163851	0	1.12987e+06	211110
AEITPDKAFQDKLYPFTW	89	106	2	0	1085.55	6	14	11.5891	11.8728	1088.29	4.14175	1	0	0.762081	0.287603	1	-1	0.665958		0	0	5.32239e+06	1.68806e+07	4.84838e+07	6.14734e+07	6.23221e+07	3.49213e+07	7.33115e+06	302902	1.35954e+06	239966	552570	468491	5999.49	0	1.41327e+06	569226	440964	266352	504417
AEITPDKAFQDKLYPFTW	89	106	3	0	724.033	6	14	11.5424	12.013	725.659	3.53273	0.4	1					0.161091		233739	1.20971e+08	1.54381e+07	6.68329e+07	1.36931e+08	1.83449e+08	1.6528e+08	1.01082e+08	3.57225e+07	1.04292e+07	3.14423e+06	456369	554872	1.75039e+06	351866	135629	1.30077e+06	1.37791e+06	3.26474e+06	2.14261e+06	1.28575e+06
AEITPDKAFQDKLYPFTWD	89	107	2	0	1143.06	6	15	10.8891	11.6358	1145.96	4.40412	1	0	0.751526	1.95977	1	-2	0.182279		0	334443	4.83635e+06	1.39144e+08	3.59397e+08	5.20437e+08	5.34361e+08	3.78241e+08	1.82918e+08	7.31399e+07	6.91916e+06	5.74718e+06	1.81587e+06	3.12906e+06	587729	779164	0	3.79026e+06	449950	4.73046e+06	982759	524015
AEITPDKAFQDKLYPFTWD	89	107	3	0	762.376	6	15	10.8891	11.5112	764.259	4.24829	1	0	0.702383	1.50969	1	-2	0.0580134		899263	1.01874e+07	1.04297e+08	3.91104e+08	8.03883e+08	1.06551e+09	9.86841e+08	7.01465e+08	3.49306e+08	1.49756e+08	5.38305e+07	1.41817e+07	1.18298e+07	3.04506e+06	786237	3.72924e+06	778288	961484	1.39186e+07	1.11497e+06	1.69309e+06	5.8243e+06
AEITPDKAFQDKLYPFTWDA	89	108	2	0	1178.58	7	16					-1
AEITPDKAFQDKLYPFTWDA	89	108	3	0	786.055	7	16	10.7026	11.6047	788.956	7.2564	0.6	1					0.481583		3.69752e+06	2.21937e+06	2.51183e+07	1.32666e+08	3.02051e+08	4.41772e+08	4.45839e+08	4.6138e+08	4.51796e+08	1.0841e+09	1.09772e+09	7.19285e+08	3.70713e+08	1.61804e+08	4.44096e+07	1.31291e+07	6.64863e+06	3.72569e+06	6.36331e+06	7.39287e+06	3.22688e+06	5.1982e+06	1.03791e+07	2.62552e+06
AEITPDKAFQDKLYPFTWDAVRYNGKL	89	115	3	0	1062.88	8	23	10.7492	10.9047	1065.66	6.39054	0.6	0					0.0246712		0	395188	5.53873e+06	2.11845e+07	9.13868e+07	2.45299e+08	4.82694e+08	6.99739e+08	8.19568e+08	7.42442e+08	5.37332e+08	3.38198e+08	1.80509e+08	7.68283e+07	1.43486e+07	1.11626e+07	1.98875e+06	0	22504.8	456220	1.36813e+06	1.32289e+06	358521	0	0	0	0	0	679801	583130
AEITPDKAFQDKLYPFTWDAVRYNGKL	89	115	4	0	797.412	8	23	10.6248	11.1687	799.52	6.4841	0.6	0					0.0392084		3.10969e+07	3.43998e+06	4.33408e+07	4.01319e+07	1.58965e+08	4.52768e+08	9.23949e+08	1.37962e+09	1.57097e+09	1.42331e+09	1.04303e+09	6.14412e+08	3.42917e+08	1.48887e+08	6.40266e+07	1.86399e+07	4.11771e+07	4.1222e+06	3.30875e+06	2.37984e+06	1.17586e+07	2.27541e+06	1.35249e+06	309596	1.5858e+07	753579	1.1622e+06	4.90273e+06	6.09177e+06	3.84127e+06
EITPDKAFQDKLYPFTWDAVRYNGKL	90	115	3	0	1039.2	8	22	11.0134	11.1687	1044.77	14.807	1	0	2.54648	-0.176202		-9	0.208979		0	4.34552e+06	0	1.27376e+06	7.73615e+06	1.00603e+06	4.78374e+06	9.83282e+06	1.07811e+07	8.02108e+06	4.78405e+06	1.38081e+06	819390	861806	1.99801e+06	1.32496e+07	4.4348e+07	7.10684e+07	9.87709e+07	7.49126e+07	4.45997e+07	1.59524e+07	5.52293e+06	808344	0	49794.8	0	0	0	78996.2
ITPDKAFQDKLYPFTWDAVRYNGKL	91	115	3	0	996.187	7	21					-1
FQDKLYPFT	97	105	2	0	579.795	5	6	8.83375	8.88033	580.296	0.273935	0.6	0					0.162142		5.5301e+06	5.38748e+06	1.46573e+06	0	0	0	0	0	578518	0	0	0
FQDKLYPFTW	97	106	1	0	1344.66	5	7					0
FQDKLYPFTW	97	106	2	0	672.835	5	7	11.6047	12.5286	673.778	1.02502	1	0	0.0552982	2.59964	1	1	0.0925741		9.05115e+07	4.37918e+08	4.41704e+08	2.28048e+08	7.22519e+07	1.41992e+07	1.72597e+06	2.06598e+06	627682	940078	692030	753688	814863
FQDKLYPFTWD	97	107	1	0	1459.69	5	8	11.1532	11.262	1462.23	1.62094	0.4	0					2.17798		0	6.35575e+06	6.14154e+06	2.73244e+06	0	0	0	25550.9	0	0	0	447860	428951	357090
FQDKLYPFTWD	97	107	2	0	730.348	5	8	11.2154	11.8884	731.423	1.22878	1	0	0.0891949	1.69365	0	1	0.339614		2.14371e+08	9.06612e+08	9.28298e+08	5.31191e+08	2.06141e+08	9.18668e+07	4.57449e+07	1.90901e+07	2.02931e+07	1.25814e+06	910605	827047	8.66895e+06	2.38802e+06
FQDKLYPFTWDA	97	108	2	0	765.867	5	9	11.06	11.5112	766.917	1.14052	1	0	-0.0379308	0.892506		1	0.144231		5.54277e+07	2.85704e+08	3.10918e+08	1.79202e+08	6.9959e+07	1.63519e+07	4.08885e+06	1.8123e+06	897823	598944	137240	1.37075e+06	666151	3.10079e+06	2.18803e+06
FQDKLYPFTWDAVRYNGKL	97	115	2	0	1181.1	7	16	10.6559	10.7648	1183.55	3.41848	0.6	1					0.321159		1.00694e+06	1.67471e+06	1.37148e+07	3.56013e+07	5.1352e+07	3.44314e+07	3.03264e+07	1.86208e+06	1.75765e+06	1.22542e+07	4424.13	4.04834e+06	0	423550	0	743856	0	0	0	368430	0	443982	282230	509686
FQDKLYPFTWDAVRYNGKL	97	115	3	0	787.739	7	16	10.6559	11.029	789.315	3.26119	0.6	0					0.106113		2.52481e+07	1.05367e+08	2.96619e+08	6.97494e+08	1.0538e+09	1.01145e+09	6.62497e+08	3.42653e+08	1.53445e+08	4.90758e+07	9.96179e+06	2.26992e+06	1.52393e+06	2.76098e+06	3.55497e+06	1.71785e+06	8.10676e+06	1.45532e+06	1.28996e+06	2.94997e+06	882148	704632	1.33996e+07	1.36941e+06
FQDKLYPFTWDAVRYNGKL	97	115	4	0	591.056	7	16	10.6248	11.1377	592.225	3.20905	1	0	0.311383	1.11535	1	0	0.0734947		164208	8.95975e+06	6.4167e+07	1.61949e+08	2.36502e+08	2.14262e+08	1.44732e+08	6.33809e+07	2.46023e+07	8.01739e+06	1.31788e+06	643575	182315	327486	385563	305231	112768	445575	144755	783852	350616	974620	261396	1.45975e+06
DKLYPFTWD	99	107	2	0	592.785	5	6	10.547	10.687	593.503	0.691871	0.4	0					0.329511		1.23798e+06	7.6303e+06	3.44658e+06	498380	0	85373.3	0	0	64981.6	0	0	165092
DKLYPFTWDA	99	108	2	0	628.303	5	7					0
DKLYPFTWDAVRYNGKL	99	115	3	0	696.03	6	14	10.3292	10.4381	697.441	2.94842	0.6	0					0.105928		0	2.28977e+06	4.97965e+06	1.66468e+07	2.3212e+07	1.42553e+07	6.50934e+06	2.80911e+06	1.17333e+06	155669	133185	111369	0	727160	0	0	0	0	0	0	0
YPFTWD	102	107	1	0	828.356	4	4					-1
YPFTWDAVRYNGKL	102	115	2	0	865.438	6	12					-1
YPFTWDAVRYNGKL	102	115	3	0	577.295	6	12	10.0804	10.547	578.675	3.06632	0.6	0					0.306999		83584	7.17032e+06	6.05816e+07	1.1867e+08	1.23897e+08	7.98612e+07	4.25586e+07	8.0203e+06	1.02634e+06	1.56073e+06	0	87234.3	0	216717	221817	8.41172e+06	223943	33681.6	1.2074e+06
WDAVRYNGKL	106	115	2	0	611.322	5	8	7.66855	8.10358	612.737	2.09313	0.6	0					0.129045		1.75899e+07	1.87399e+08	4.70718e+08	5.10242e+08	2.89051e+08	1.01488e+08	1.48556e+07	3.25948e+06	1.38612e+06	821654	1.70174e+06	107530	3.75944e+06	0
DAVRYNGKL	107	115	1	0	1035.56	4	7	5.73718	6.06337	1038.45	2.29111	1	0	0.910912	0.44092	1	1	0.376623		422052	1.36425e+07	5.6095e+07	6.65807e+07	3.74333e+07	6.45744e+06	50425.4	279237	528434	0	833487	327233
DAVRYNGKL	107	115	2	0	518.283	4	7	5.64403	6.24995	519.641	2.11699	1	0	0.793246	1.45124	1	1	0.0666912		4.21689e+07	3.75394e+08	9.31176e+08	9.60282e+08	4.90884e+08	1.61975e+08	3.38444e+07	1.40588e+06	168458	0	69743.4	666802
AVRYNGKL	108	115	1	0	920.531	4	6	5.45727	5.89245	923.28	2.20802	1	0	1.10346	0.834598	1	1	1.00593		6.03265e+06	1.28077e+08	3.43767e+08	3.65128e+08	1.8482e+08	5.3492e+07	1.02217e+07	512372	448612	545480	307031
AVRYNGKL	108	115	2	0	460.769	4	6	5.45727	6.01673	462.184	2.28933	1	0	1.16757	1.28347	1	1	0.0335684		2.36715e+08	1.82784e+09	4.7491e+09	5.34475e+09	2.90295e+09	1.02048e+09	2.19295e+08	1.24406e+08	1.5205e+06	6.71089e+06	0
AVRYNGKLIAYPIAVEA	108	124	3	0	616.684	6	14					-1
VRYNGKL	109	115	2	0	425.251	4	5	5.30125	5.78375	426.579	2.15492	1	0	1.4014	1.00549	1	1	0.0422906		1.16318e+08	8.16388e+08	1.94872e+09	2.06803e+09	9.81729e+08	2.65907e+08	4.95459e+07	6.3934e+06	4.81645e+06	0
VRYNGKL	109	115	3	0	283.836	4	5	5.30125	5.67508	284.703	2.10076	1	0	1.35015	0.613019	1	1	0.0474644		1.2192e+07	1.20624e+08	2.95745e+08	2.92148e+08	1.31863e+08	3.31649e+07	4.00008e+06	0	0	0
RYNGKL	110	115	2	0	375.716	4	4	5.41045	5.73718	376.824	1.77658	0.4	0					0.149606		3.06019e+06	2.38253e+07	5.53177e+07	3.83083e+07	7.12689e+06	669818	0	393733	0
IAYPIA	116	121	1	0	647.376	4	3	6.68532	7.15182	647.781	-0.00023425	1	0	-0.637777	0.947705	1	1	0.0300322		2.58277e+09	1.01598e+09	2.17253e+08	3.28047e+07	329740	348987	0	150874
IAYPIA	116	121	2	0	324.192	4	3	6.68532	7.43155	324.345	-0.09829	1	0	-0.792397	1.95802	1	1	0.122152		3.16365e+08	1.08688e+08	1.07955e+07	121999	178055	0	238865	91378.1
IAYPIAV	116	122	2	0	373.726	4	4	8.07248	8.67847	373.923	-0.0736302	1	0	-0.724486	1.45148		1	0.125842		1.54103e+08	7.68176e+07	7.37634e+06	0	0	0	0	241276	56677
IAYPIAVE	116	123	1	0	875.487	4	5	7.46267	7.76178	876.064	0.0390531	1	0	-0.600459	0.343163	1	1	0.0458924		9.73521e+08	5.47336e+08	1.68454e+08	3.52242e+07	122880	71888.9	11838	0	60409.7	74735.9
IAYPIAVE	116	123	2	0	438.247	4	5	7.46267	8.08803	438.5	-0.0320611	1	0	-0.667741	1.52149	1	1	0.0663726		4.82353e+08	2.53496e+08	5.83855e+07	8.0793e+06	185804	168602	80403.4	878842	331844	0
IAYPIAVEA	116	124	1	0	946.524	4	6	7.653	8.36787	947.158	0.0551144	1	0	-0.593954	1.84474	1	1	0.0557825		8.13232e+09	4.8566e+09	1.59047e+09	3.79856e+08	6.08877e+07	9.03472e+06	2.47867e+06	359724	0	628729	0
IAYPIAVEA	116	124	2	0	473.766	4	6	7.68408	8.36787	474.066	0.0217434	1	0	-0.620264	1.73247	1	1	0.0200637		4.08727e+09	2.33575e+09	7.47834e+08	1.57305e+08	1.13428e+07	6.42268e+06	680082	507905	132786	466759	0
IAYPIAVEAL	116	125	2	0	530.308	4	7	9.76963	10.7026	530.613	-0.0414964	0.6	0					0.251168		3.19921e+08	2.02219e+08	5.81415e+07	4.34666e+06	202217	64356.1	66538.1	239328	662957	106037	778180	726778
EALSLIYNKDLLPNPPKTWEEIPALDKELKAKGKSALM	123	160	4	0	1066.84	9	32					-1
ALSLIYNKDLLPNPPKT	124	140	2	0	949.043	6	12					-1
ALSLIYNKDLLPNPPKT	124	140	3	0	633.031	6	12	8.69398	8.99288	633.789	1.12504	1	0	-0.193902	0.342381	1	1	0.0608515		1.25404e+08	4.99463e+08	7.1527e+08	5.11162e+08	1.88085e+08	3.55962e+07	5.71082e+06	2.68904e+06	932513	178577	508537	295098	1.64131e+06	1.23315e+06	30207.2	1.81033e+07	320.201	76251.9	0
ALSLIYNKDLLPNPPKTWEEIPAL	124	147	3	0	912.505	7	18	11.4489	11.9974	913.829	2.29288	1	1	-0.0348168	1.24411		1	0.295048		1.38708e+07	1.096e+08	2.00046e+08	2.03974e+08	1.46185e+08	7.41888e+07	2.59782e+07	8.51105e+06	651254	812282	563330	787507	87980.8	5.15151e+07	1.30086e+06	553593	1.61662e+07	511408	525663	1.1903e+06	438284	165836	1.39031e+06	1.07728e+06	196127	601560
LSLIYNKDLLPNPPKT	125	140	2	0	913.525	6	11	8.78715	8.9114	914.714	1.26981	1	0	-0.0913245	-0.288406	1	1	0.0947621		3.90471e+06	6.11431e+07	8.16574e+07	6.46934e+07	3.0872e+07	6.31563e+06	1.55966e+06	0	42335.8	0	564723	0	0	392094	101665	0	0	0
LSLIYNKDLLPNPPKT	125	140	3	0	609.352	6	11	8.69398	9.14818	610.149	1.28183	1	0	-0.0861555	0.903281	1	1	0.0717512		4.37352e+07	2.15015e+08	3.22307e+08	2.46475e+08	1.19586e+08	3.96699e+07	6.79043e+06	1.14476e+06	90174.3	598450	705114	945223	649511	171695	314611	692396	468248	5154.57
LSLIYNKDLLPNPPKTW	125	141	3	0	671.379	6	12					-1
LSLIYNKDLLPNPPKTWEEIPAL	125	147	2	0	1332.74	7	17	11.3243	11.8728	1334.18	1.25534	1	0	-0.288085	1.24423	1	0	0.42901		4.71139e+06	9.02696e+07	1.84597e+08	1.81934e+08	1.17588e+08	5.23435e+07	1.03119e+07	0	1.08285e+06	0	324621	986293	314762	0	450890	734776	281313	0	488912	0	0	0	0	0	295193
LSLIYNKDLLPNPPKTWEEIPAL	125	147	3	0	888.826	7	17	11.262	12.0442	889.896	1.5714	1	0	-0.200136	2.08786	1	1	0.246428		2.93053e+08	1.36491e+09	2.51307e+09	2.53594e+09	1.76356e+09	9.76155e+08	4.38866e+08	1.67014e+08	5.3975e+07	2.5072e+07	4.53437e+06	1.61829e+06	6.56897e+07	1.54055e+06	965701	3.42757e+06	210077	515222	1.20165e+06	5.81536e+06	111881	2.34882e+06	5.89535e+07	324847	960333
LSLIYNKDLLPNPPKTWEEIPALDKELKAKGKSAL	125	159	4	0	984.058	9	29	10.3603	10.5003	986.105	5.80244	0.6	0					0.224433		0	135811	7.33107e+06	3.05403e+06	3.15868e+07	5.93792e+07	9.43274e+07	7.73145e+07	5.97588e+07	3.99899e+07	2.2601e+07	1.15234e+07	2.79658e+06	1.07771e+06	104480	0	0	414778	0	0	0	49075.6	0	0	0	0	0	0	345315	135507
LSLIYNKDLLPNPPKTWEEIPALDKELKAKGKSALM	125	160	3	0	1355.42	9	30	10.4536	10.7803	1357.74	4.41708	1	0	0.059103	0.442907	1	-1	0.133236		0	3.84258e+06	413718	1.57314e+07	6.55533e+07	1.20684e+08	1.5869e+08	1.53809e+08	1.38999e+08	8.85875e+07	4.05804e+07	1.98293e+07	1.64629e+06	388216	400392	0	0	0	0	0	0	0	0	0	25689.2	130898	48361.4	3603.35	41129.1	57877.9
LSLIYNKDLLPNPPKTWEEIPALDKELKAKGKSALM	125	160	4	0	1016.82	9	30	10.3914	11.1066	1018.67	4.8793	1	0	0.131988	1.84594	1	-1	0.176278		0	3.81307e+06	7.08223e+07	3.23277e+08	7.98893e+08	1.44849e+09	1.87438e+09	1.90714e+09	1.57489e+09	1.0815e+09	6.87848e+08	3.50581e+08	1.71247e+08	8.29635e+07	3.37451e+07	1.67884e+07	7.9328e+06	3.29417e+06	1.74338e+06	1.33419e+06	4.60388e+07	317590	1.19845e+06	491462	6.93272e+07	1.01761e+06	279548	364699	2.11826e+07	1.08858e+06
LSLIYNKDLLPNPPKTWEEIPALDKELKAKGKSALM	125	160	5	0	813.656	9	30	10.3759	11.1066	815.103	4.70432	1	0	0.104396	1.9021	1	-1	0.16002		2.11182e+06	3.21896e+06	4.34132e+07	2.16739e+08	5.39407e+08	9.78537e+08	1.24376e+09	1.29114e+09	1.10264e+09	7.59388e+08	4.7432e+08	2.42148e+08	1.23368e+08	5.25498e+07	2.45683e+07	1.87954e+07	1.91555e+07	4.03021e+06	2.33849e+06	1.63479e+06	5.99397e+06	956250	1.80627e+06	1.21696e+06	215777	1.33311e+07	1.53561e+06	1.57774e+06	698521	1.03086e+06
LSLIYNKDLLPNPPKTWEEIPALDKELKAKGKSALM	125	160	7	0	581.471	9	30	10.5003	10.858	582.508	4.73088	1	0	0.108585	0.55493	1	-1	0.110032		0	84537.8	1.51738e+06	1.11295e+07	3.64842e+07	6.69512e+07	9.14875e+07	9.6443e+07	7.51884e+07	5.69571e+07	3.39584e+07	1.36497e+07	2.64324e+06	2.48306e+06	795530	358458	266562	64858.2	0	461174	327189	632603	196828	228063	807820	0	191260	330477	265160	175258
LSLIYNKDLLPNPPKTWEEIPALDKELKAKGKSALMF	125	161	5	0	843.07	9	31					-1
SLIYNKDLLPNPPKT	126	140	2	0	856.983	6	10					-1
SLIYNKDLLPNPPKT	126	140	3	0	571.658	6	10	7.87053	8.08803	572.395	1.17622	0.6	0					0.100189		3.25139e+06	4.46301e+07	6.07108e+07	4.26735e+07	1.56384e+07	1.35873e+06	212280	190550	420062	0	0	173898	0	152294	0	0	0
SLIYNKDLLPNPPKTWEEIPAL	126	147	2	0	1276.19	7	16	10.8891	11.4021	1277.59	1.22323	1	0	-0.275747	1.11559	1	0	0.338128		289521	7.37134e+07	1.02049e+08	1.10605e+08	4.96936e+07	1.33083e+07	2.19034e+06	459281	0	216212	727319	972847	0	798786	0	1.42499e+06	0	0	0	0	0	0	1.98772e+06	408532
SLIYNKDLLPNPPKTWEEIPAL	126	147	3	0	851.132	7	16	10.7959	11.6203	852.21	1.67338	1	0	-0.142655	2.24034	1	1	0.13768		1.15717e+08	6.05541e+08	1.02032e+09	9.7941e+08	6.59634e+08	3.2923e+08	1.28387e+08	4.63634e+07	7.2344e+06	3.15773e+06	6.01226e+06	2.17154e+06	8.23542e+07	8.05158e+06	7.75837e+06	2.75904e+07	964254	2.16376e+06	1.63281e+06	629873	587173	1.61782e+06	4.22539e+06	2.30419e+06
SLIYNKDLLPNPPKTWEEIPALDKELKAKGKSALM	126	160	3	0	1317.73	9	29	10.2203	10.4847	1319.98	4.30024	1	0	0.0640618	0.217897	0	1	0.183001		815899	0	1.39329e+06	2.5816e+07	5.75683e+07	1.00339e+08	1.46532e+08	1.33378e+08	1.08145e+08	7.7904e+07	3.38192e+07	9.31229e+06	2.28147e+06	0	0	1.01974e+06	331955	0	622530	0	0	0	0	0	0	0	0	0	0	0
SLIYNKDLLPNPPKTWEEIPALDKELKAKGKSALM	126	160	4	0	988.547	9	29	10.127	10.6092	990.271	4.4341	0.6	0					0.0468738		3.6314e+06	5.36218e+06	5.35082e+07	1.98666e+08	5.08523e+08	8.60472e+08	1.10853e+09	1.0812e+09	8.87053e+08	5.87606e+08	3.48355e+08	1.79365e+08	8.12957e+07	3.49833e+07	1.13193e+07	6.32121e+06	1.06207e+06	1.94134e+06	352141	0	328833	1.1869e+06	0	0	214693	0	271329	0	1.04582e+06	362700
SLIYNKDLLPNPPKTWEEIPALDKELKAKGKSALM	126	160	5	0	791.039	9	29	10.3447	10.4225	792.745	6.07094	1	1	0.352903	-0.456291	-1	-3	0.0586531		158645	322686	8.01765e+06	2.88888e+07	7.64926e+07	1.26581e+08	1.60351e+08	1.62005e+08	1.27422e+08	8.80289e+07	4.75908e+07	2.95231e+07	1.24033e+07	5.32281e+06	1.31822e+06	844558	171536	167733	1.07209e+07	0	499286	325365	0	6.86936e+07	373989	1.11695e+06	592994	220756	1.23981e+07	317331
LIYNKDLLPNPPKT	127	140	2	0	813.467	5	9	7.66855	7.73072	814.698	1.4772	0.4	0					0.158677		329095	3.26157e+06	5.9704e+06	3.54463e+06	1.28904e+06	0	0	0	235584	0	40774.9	0	284658	0	0
LIYNKDLLPNPPKT	127	140	3	0	542.647	5	9	7.68408	7.74625	543.295	0.957109	0.4	0					0.166296		1.23674e+06	3.91989e+06	8.83649e+06	3.27237e+06	249953	0	0	0	0	0	0	0	0	0	124609
LIYNKDLLPNPPKTWEEIPA	127	146	3	0	784.426	7	14	10.2047	11.0755	785.354	1.33951	0.6	0					0.0480946		1.09401e+09	3.86853e+09	6.5535e+09	6.04188e+09	3.72883e+09	1.75684e+09	6.67068e+08	1.78304e+08	5.06919e+07	2.4079e+07	1.23195e+07	9.01505e+06	1.19351e+08	5.81604e+06	3.68309e+06	2.19513e+07	4.91536e+06	1.99088e+06	1.98769e+06	1.89888e+06	728114	92636.8
LIYNKDLLPNPPKTWEEIPAL	127	147	2	0	1232.68	7	15					-1
LIYNKDLLPNPPKTWEEIPAL	127	147	3	0	822.121	7	15					-1
LIYNKDLLPNPPKTWEEIPALDKELKAKGKSALM	127	160	5	0	773.633	9	28	10.1581	10.4536	775.069	4.7672	1	0	0.168005	0.330161		1	0.163378		324710	525387	3.99245e+06	1.76411e+07	5.91988e+07	9.37311e+07	1.26608e+08	1.31828e+08	9.29524e+07	6.96203e+07	3.90938e+07	1.33619e+07	2.7902e+06	184145	740458	6.93494e+06	177976	246322	210259	1141.97	3.35501e+06	17508.6	434675	0	118043	0	0	334663	169251	0
IYNKDLLPNPPKT	128	140	2	0	756.925	5	8	6.57647	7.13628	757.985	1.20748	1	0	0.0766016	1.28474	1	1	0.0382682		1.60193e+08	6.48746e+08	8.04071e+08	5.29158e+08	2.17971e+08	6.95347e+07	1.45005e+07	854879	125853	136326	0	0	336913	419174
IYNKDLLPNPPKT	128	140	3	0	504.952	5	8	6.56093	6.94973	505.66	1.20933	1	0	0.0776928	0.667074	1	1	0.0329423		1.28162e+08	4.68174e+08	6.35333e+08	3.94789e+08	1.67883e+08	5.20685e+07	8.93531e+06	1.23958e+06	289097	77926.1	190162	0	0	493750
IYNKDLLPNPPKTW	128	141	3	0	566.979	6	9					-1
IYNKDLLPNPPKTWEEIPAL	128	147	2	0	1176.14	7	14	10.2825	10.7959	1177.5	1.27709	1	0	-0.20588	1.11691	0	1	0.118748		1.7122e+08	7.6608e+08	1.25446e+09	1.1184e+09	7.15975e+08	3.39498e+08	1.08893e+08	1.95285e+07	567867	2.57279e+06	1.57389e+06	437830	73360.9	73399.5	270093	3.3737e+06	52355.8	5.94792e+06	49777.1	1.32025e+06	60681.7	904971
IYNKDLLPNPPKTWEEIPAL	128	147	3	0	784.426	7	14	10.2047	11.0755	785.354	1.33951	1	0	-0.184788	2.40786	0	1	0.0480946		1.09401e+09	3.86853e+09	6.5535e+09	6.04188e+09	3.72883e+09	1.75684e+09	6.67068e+08	1.78304e+08	5.06919e+07	2.4079e+07	1.23195e+07	9.01505e+06	1.19351e+08	5.81604e+06	3.68309e+06	2.19513e+07	4.91536e+06	1.99088e+06	1.98769e+06	1.89888e+06	728114	92636.8
IYNKDLLPNPPKTWEEIPAL	128	147	4	0	588.572	7	14	10.5003	10.5625	589.377	1.7785	1	0	-0.0364555	-0.512393	-1	-1	0.435034		368190	2.63418e+06	7.46607e+06	5.68295e+06	2.8275e+06	1.07732e+06	0	190174	76245	68560.6	277945	659681	0	0	0	155406	0	160963	35202	0	0	0
IYNKDLLPNPPKTWEEIPALD	128	148	2	0	1233.65	7	15					-1
IYNKDLLPNPPKTWEEIPALD	128	148	3	0	822.769	7	15	10.0493	10.3759	823.76	1.46859	0.6	0					0.129808		1.6745e+07	8.40509e+07	1.52374e+08	1.34403e+08	8.97508e+07	4.7149e+07	1.28869e+07	1.59796e+06	2.25546e+06	305254	455992	500538	396922	412761	1.341e+06	218070	7123.59	270256	366696	50797.3	3.7204e+06	56857.2	44761.5
IYNKDLLPNPPKTWEEIPALDKE	128	150	3	0	908.481	7	17					-1
IYNKDLLPNPPKTWEEIPALDKELKAKGKSAL	128	159	3	0	1207.34	8	26	9.6609	9.83177	1209.61	4.60339	1	0	0.200156	-0.12004	1	1	0.154308		0	0	569184	3.63285e+06	1.44932e+07	3.58005e+07	3.83468e+07	3.33058e+07	3.57992e+07	1.84242e+07	914205	5.73522e+06	1.0032e+06	66124.6	0	0	0	0	0	741305	0	372357	0	0	0	0	449472	0	0	0
IYNKDLLPNPPKTWEEIPALDKELKAKGKSAL	128	159	4	0	905.758	8	26	9.58325	10.1581	907.468	4.65131	1	0	0.208875	1.33897	1	1	0.190984		0	0	1.31364e+07	8.40514e+07	2.08549e+08	3.55883e+08	4.51343e+08	4.0877e+08	2.91369e+08	1.82532e+08	9.19108e+07	3.61301e+07	1.77934e+07	4.69528e+06	2.38539e+06	766777	0	0	976686	992614	451596	15105.8	5.43116e+06	690068	805598	0	1.88373e+07	2.00027e+06	514352	0
IYNKDLLPNPPKTWEEIPALDKELKAKGKSALM	128	160	3	0	1251.02	9	27	9.75408	10.407	1253.27	4.39333	1	0	0.132331	1.62081	1	1	0.0703319		0	757442	4.19576e+07	2.64908e+08	6.34209e+08	1.07027e+09	1.30383e+09	1.24035e+09	1.00425e+09	6.58469e+08	3.53487e+08	1.7177e+08	6.82707e+07	2.12086e+07	4.46103e+06	1.25185e+06	0	678471	0	0	0	0	353517	0	0	0	278166	0	0	334666
IYNKDLLPNPPKTWEEIPALDKELKAKGKSALM	128	160	4	0	938.518	9	27	9.86285	10.4847	940.23	4.50469	1	0	0.151842	1.50891	1	1	0.028061		2.21381e+06	5.66429e+07	4.05145e+08	1.44788e+09	3.55366e+09	5.95923e+09	7.05392e+09	7.00194e+09	5.46276e+09	3.47149e+09	2.04501e+09	1.06697e+09	4.81866e+08	2.5078e+08	1.27345e+08	7.19382e+07	4.65512e+07	2.42248e+07	2.0274e+07	1.63774e+07	4.82402e+07	1.20974e+07	1.07509e+07	1.247e+07	1.1841e+07	4.38608e+06	0	579858	668307	43470.9
IYNKDLLPNPPKTWEEIPALDKELKAKGKSALM	128	160	5	0	751.016	9	27	9.72303	10.4847	752.399	4.57167	1	0	0.163577	2.01388	1	1	0.0533845		4.02122e+06	2.29202e+07	1.99843e+08	7.43729e+08	1.80689e+09	3.10865e+09	3.78675e+09	3.7395e+09	2.89591e+09	1.92502e+09	1.09552e+09	5.20814e+08	3.86058e+08	1.12979e+08	6.05291e+07	3.79841e+07	1.72258e+07	2.38842e+07	6.6289e+06	7.75041e+06	8.89917e+06	9.2354e+06	8.87172e+06	9.75988e+06	6.62023e+06	2.51675e+06	2.03736e+06	1.10521e+06	7.80008e+06	643577
IYNKDLLPNPPKTWEEIPALDKELKAKGKSALM	128	160	6	0	626.014	9	27	9.73857	10.4225	627.159	4.52476	1	0	0.155359	1.73301	1	1	0.0365913		135261	4.34241e+06	6.29607e+07	2.72212e+08	6.64264e+08	1.09926e+09	1.38038e+09	1.36877e+09	1.08206e+09	7.23167e+08	4.05686e+08	1.98841e+08	9.13507e+07	3.83337e+07	1.22213e+07	9.42033e+06	4.16624e+06	2.51575e+06	2.46294e+06	161842	2.90413e+06	1.24032e+06	1.27056e+06	1.61119e+06	2.26956e+06	1.08011e+06	3.54529e+06	103072	814283	67229.9
IYNKDLLPNPPKTWEEIPALDKELKAKGKSALMF	128	161	3	0	1300.04	9	28	10.547	10.7337	1302.7	5.51794	1	0	0.294844	-0.0627941	1	1	0.265579		0	0	0	0	2.7776e+06	2.38612e+07	5.00903e+07	5.87072e+07	4.69962e+07	3.46823e+07	1.51908e+07	1.32339e+06	484464	0	0	0	0	0	338641	0	0	1.02227e+07	0	0	700910	310593	0	0	0	0
IYNKDLLPNPPKTWEEIPALDKELKAKGKSALMF	128	161	4	0	975.285	9	28	10.5314	10.8736	977.149	5.00772	1	0	0.208642	0.498768	1	1	0.0553307		0	0	1.23844e+06	5.61429e+07	2.19894e+08	4.49633e+08	6.18603e+08	6.93283e+08	5.86899e+08	4.73975e+08	2.61041e+08	1.7308e+08	7.0617e+07	4.14122e+07	1.10398e+07	7.62537e+06	3.61084e+06	398462	765479	240528	2.70691e+06	182239	807647	104584	2.10339e+06	381660	735503	62367.8	0	0
IYNKDLLPNPPKTWEEIPALDKELKAKGKSALMF	128	161	5	0	780.43	9	28					-1
IYNKDLLPNPPKTWEEIPALDKELKAKGKSALMF	128	161	6	0	650.526	9	28	10.547	10.7803	651.755	4.92755	1	0	0.195097	0.105693	1	1	0.0659776		331630	923638	1.88213e+06	1.89735e+07	3.86793e+07	7.11673e+07	1.08368e+08	1.27757e+08	1.07088e+08	8.11669e+07	3.97536e+07	2.2833e+07	1.00941e+07	5.80566e+06	1.82187e+06	1.15708e+06	327312	361092	1.30415e+06	158598	0	0	296786	190068	184500	355112	38131.6	381640	88614.5	157365
YNKDLLPNPPKTWEEIPAL	129	147	3	0	746.732	6	13					-1
WEEIPAL	141	147	1	0	857.44	4	4	10.5625	10.687	858.718	0.750377	0.2	0					0.7311		2.81921e+07	1.36762e+07	4.60122e+06	200350	2.27545e+06	1.02792e+06	3.54392e+06	639671	806565
WEEIPAL	141	147	2	0	429.224	4	4	9.92497	10.5159	429.405	-0.165641	0.4	0					0.499634		2.59865e+07	8.20729e+06	412003	252389	210061	75499	220754	60860.3	0
WEEIPALDKELKAKGKSALM	141	160	2	0	1129.12	7	17	9.21037	9.36578	1131.7	3.74664	1	0	0.405165	-0.175841	1	1	0.607578		0	520567	1.27344e+07	3.26207e+07	4.35272e+07	3.57076e+07	1.90481e+07	7.75063e+06	671761	0	0	0	396506	0	0	2398.31	0	247506	0	713594	514967	5.40825e+06	0	1.49662e+06	0
WEEIPALDKELKAKGKSALM	141	160	3	0	753.08	7	17	9.11712	9.53665	754.633	3.23355	1	0	0.26239	0.778074	1	1	0.0703311		1.95498e+06	3.91375e+07	2.39911e+08	5.50989e+08	7.16001e+08	6.56981e+08	4.22261e+08	2.21258e+08	9.77208e+07	3.12422e+07	1.34327e+07	2.00612e+06	861723	904486	0	221675	1.62157e+06	324426	668419	1.95706e+06	2.33503e+06	469927	3.91339e+06	4.32e+06	184710
WEEIPALDKELKAKGKSALM	141	160	4	0	565.062	7	17	9.11712	9.55218	566.214	3.18142	1	0	0.247883	0.834176	1	1	0.135368		656865	2.23845e+06	5.72704e+07	1.37802e+08	1.89926e+08	1.67704e+08	1.00813e+08	5.05145e+07	1.96136e+07	3.93274e+06	484801	247186	0	154194	0	1.03991e+06	0	0	0	1.04017e+06	0	972850	251621	894293	287213
WEEIPALDKELKAKGKSALMF	141	161	3	0	802.103	7	18	10.2981	10.407	803.737	3.37045	1	0	0.24838	-0.343966		0	0.27232		89734.6	1.06356e+07	6.20618e+06	1.8241e+07	2.86103e+07	2.93877e+07	2.01989e+07	1.26531e+07	5.09352e+06	699684	82953.9	25954.6	0	49798.7	0	152603	1.78205e+06	328369	0	568985	403993	0	0	0	231248	145249
EEIPAL	142	147	1	0	671.361	4	3					-1
EEIPALDKELKAKGKSALM	142	160	3	0	691.054	6	16					-1
PALDKELKAKGKSALM	145	160	3	0	567.331	6	14					-1
DKELKAKGKSAL	148	159	2	0	644.385	5	10	3.9694	4.50347	645.979	2.43985	1	0	0.516781	1.19174	1	1	0.0538935		5.6979e+06	6.88857e+07	2.13202e+08	3.00356e+08	2.10047e+08	9.49232e+07	3.26287e+07	7.76027e+06	662093	40944.9	32600	0	0	0	0	0
DKELKAKGKSAL	148	159	3	0	429.926	5	10	3.9694	4.50347	431.065	2.66998	1	0	0.625644	1.19174	1	0	0.155577		6.6692e+06	6.48602e+07	2.21798e+08	2.99722e+08	2.11897e+08	9.31673e+07	3.24096e+07	6.20027e+06	1.20317e+06	430511	2.78816e+07	115851	0	3.9448e+06	0	0
DKELKAKGKSALM	148	160	1	0	1418.8	5	11	4.83375	5.02077	1421.82	2.11971	1	0	0.27418	-0.0617106	0	0	0.439881		0	1.58522e+06	9.17821e+06	1.32094e+07	8.17113e+06	1.51523e+06	164653	184555	0	0	0	0	0	0	0	0	0
DKELKAKGKSALM	148	160	2	0	709.905	5	11	4.77112	5.27007	711.571	2.43855	1	0	0.411296	1.0649	0	1	0.0335033		9.59918e+07	8.12615e+08	2.41597e+09	3.46427e+09	2.55064e+09	1.31898e+09	5.28114e+08	1.80983e+08	5.70485e+07	2.37626e+07	6.50324e+06	2.39661e+06	79492.3	122899	31718.8	0	0
DKELKAKGKSALM	148	160	3	0	473.606	5	11	4.77112	5.2545	474.722	2.45538	1	0	0.418532	1.00868	0	1	0.0298838		1.37339e+08	1.09647e+09	3.30855e+09	4.84062e+09	3.6326e+09	1.88442e+09	7.24649e+08	2.43134e+08	7.36978e+07	2.77762e+07	1.29998e+07	3.97859e+06	1.01598e+06	131752	7.08506e+06	0	0
DKELKAKGKSALM	148	160	4	0	355.456	5	11	4.77112	5.22335	356.475	3.18209	1	0	0.731056	0.896177	-2	1	0.171124		1.77383e+07	1.63988e+08	5.03107e+08	7.57438e+08	5.63687e+08	2.76774e+08	1.05057e+08	3.38515e+07	7.06869e+06	1.63114e+06	1.06501e+06	776103	0	45364.8	0	1.67482e+08	0
DKELKAKGKSALMF	148	161	2	0	783.44	6	12	7.55603	7.77733	785.286	2.6883	1	0	0.422357	0.0621112	1	0	0.189217		881169	3.01783e+07	1.21504e+08	2.0664e+08	1.95076e+08	1.22173e+08	5.34681e+07	1.98379e+07	1.54231e+06	200395	428752	2893.56	362833	0	27670.3	0	50057.8	0	4025.49
DKELKAKGKSALMF	148	161	3	0	522.629	6	12	7.40043	7.83947	523.875	2.7351	0.6	0					0.0624468		8.94602e+06	1.01017e+08	3.31992e+08	5.95578e+08	5.86958e+08	3.57613e+08	1.73555e+08	6.2043e+07	1.54311e+07	3.12443e+06	522859	0	213961	12251.5	182873	20157.6	152741	192749	339765
DKELKAKGKSALMF	148	161	4	0	392.223	6	12	7.43155	7.77733	393.157	2.72862	1	0	0.438252	0.51171	1	0	0.0910791		97500.7	7.73521e+06	4.18611e+07	7.35976e+07	7.25701e+07	4.28308e+07	1.79792e+07	3.98649e+06	2.32835e+06	520034	83866	0	167328	0	0	0	0	54586.9	113379
KELKAKGKSALM	149	160	2	0	652.392	5	10	4.69253	4.97405	653.825	2.03174	1	0	0.32372	0.279597	1	0	0.0711102		2.32915e+06	3.72179e+07	8.96329e+07	1.02435e+08	5.62874e+07	2.26171e+07	6.85199e+06	540562	58636.3	0	53802.4	0	39978.9	0	0	0
KELKAKGKSALM	149	160	3	0	435.264	5	10	4.72392	4.97405	436.214	2.01557	1	0	0.316074	0.166249	1	0	0.0487339		5.37753e+06	4.88944e+07	1.21614e+08	1.30952e+08	7.44986e+07	2.90315e+07	8.53763e+06	906245	261552	188697	0	0	76020.9	0	79158.2	200489
KELKAKGKSALMF	149	161	3	0	484.287	5	11	7.40043	7.54047	486.094	4.48354	0.4	1					0.546555		172540	408892	3.62645e+06	6.19103e+06	5.53156e+06	3.21513e+06	1.72501e+06	2.0535e+06	293994	95231.2	0	121152	108400	0	0	3.34494e+06	0
MFNLQEPY	160	167	2	0	521.239	5	5	9.59877	9.81623	522.226	1.26639	0.4	0					0.983019		2.32325e+06	7.31488e+06	1.77184e+06	260411	1.85196e+06	0	493884	94115.2	124829	0	535593
MFNLQEPYFTWPLIA	160	174	2	0	935.466	6	11	14.311	15.1682	936.599	1.01205	1	0	-0.202174	2.35862		1	0.302151		2.46906e+08	9.15783e+08	8.92161e+08	5.32902e+08	2.37613e+08	8.23431e+07	2.66423e+07	9.32619e+06	1.19037e+07	9.91165e+06	1.28789e+07	6.8438e+06	1.16412e+07	4.5122e+06	6.0766e+06	6.66551e+06	4.48687e+06	5.77509e+06
FNLQEPY	161	167	1	0	910.431	4	4	9.35025	9.38132	916.095	5.10795	0.4	1					1.89461		488125	369051	237564	361767	0	0	1.45012e+06	2.19555e+06	1.16762e+06
FNLQEPY	161	167	2	0	455.719	4	4	7.95338	8.8648	457.712	3.43022	0.4	0					0.865461		3.8276e+07	2.66517e+07	214822	2.20177e+07	4.13942e+08	1.17736e+08	1.83897e+07	1.8155e+07	6.61873e+06
FNLQEPYFTW	161	170	2	0	672.817	5	7	12.6541	12.764	673.69	0.892012	0.4	0					0.816773		693460	2.20829e+06	1.21832e+06	245800	0	0	0	96374.2	0	74656	79706.3	54325.3	0
FNLQEPYFTWPLI	161	173	2	0	834.427	6	9	14.3266	15.1215	835.431	0.940454	1	0	-0.143087	2.13385		-3	0.21417		3.49002e+08	1.1491e+09	1.02929e+09	5.24714e+08	1.96893e+08	5.58819e+07	1.99748e+07	1.21999e+07	1.01288e+07	8.95287e+06	9.14166e+06	9.37595e+06	5.29577e+06	9.58527e+06	5.87728e+06	8.52811e+06
FNLQEPYFTWPLIA	161	174	1	0	1738.88	6	10	13.7824	14.4822	1740.62	0.631	0.4	0					0.340827		3.5961e+07	2.74856e+08	2.72174e+08	1.06317e+08	8.3231e+06	724986	39662	953208	528474	453617	1.13869e+06	0	0	0	542677	540547	0
FNLQEPYFTWPLIA	161	174	2	0	869.946	6	10	13.6888	14.8255	870.898	0.796509	1	0	-0.260614	3.36804	1	-1	0.0388919		4.67483e+09	1.64615e+10	1.52466e+10	7.98833e+09	3.08387e+09	1.01658e+09	3.05826e+08	1.23384e+08	7.30332e+07	4.27494e+07	3.08125e+07	1.3812e+07	1.25527e+07	8.69647e+06	1.35177e+07	6.4069e+06	1.15192e+07
FNLQEPYFTWPLIA	161	174	3	0	580.299	6	10	13.8291	14.6224	580.804	0.406008	1	0	-0.445343	2.12813	1	-2	0.187702		2.11278e+07	6.21242e+07	4.82116e+07	1.63058e+07	2.89294e+06	249956	125602	0	0	0	360600	0	75766.3	35089.2	0	120693	63489.3
FNLQEPYFTWPLIAA	161	175	2	0	905.464	6	11	13.4856	14.3888	906.554	1.03092	1	0	-0.194058	2.525		-1	0.310471		2.32635e+08	6.98736e+08	7.29771e+08	3.83296e+08	1.55091e+08	4.13908e+07	1.86569e+07	8.14904e+06	1.0585e+07	1.11308e+07	8.56749e+06	7.26301e+06	5.24256e+06	4.52847e+06	4.29696e+06	4.38396e+06	4.52698e+06	5.40388e+06
FNLQEPYFTWPLIAADGGYAFKYENGKYDIKDVGVDNAGAKAGL	161	204	4	0	1207.35	10	40	12.3095	12.8741	1210.57	9.93949	0.4	0					0.136488		0	0	0	441351	0	7.53815e+06	1.95862e+07	7.48641e+07	9.37629e+07	2.01173e+08	1.7025e+08	2.94929e+08	1.77661e+08	3.00467e+08	1.22496e+08	2.24463e+08	5.88821e+07	1.29203e+08	2.5045e+07	6.60756e+07	6.34972e+06	4.10837e+07	2.32026e+06	8.46364e+06	1.02973e+06	9.61289e+06	772263	538850	332892	5.07627e+06
NLQEPY	162	167	1	0	763.362	4	3	5.93903	6.07892	765.347	1.53435	0.4	0					1.24165		925319	8.2774e+06	999632	1.08674e+06	450802	864015	1.01621e+06	231493
NLQEPYFTWPLI	162	173	2	0	760.893	5	8	13.6576	13.7979	762.154	1.56598	1	0	0.288588	-0.230378		-2	0.368186		1.06137e+07	3.76919e+07	2.72441e+07	1.35032e+07	4.96298e+06	2.75086e+06	1.75327e+06	1.52536e+06	1.43512e+06	2.45994e+06	1.74245e+06	659664	1.22393e+06	929770
NLQEPYFTWPLIA	162	174	1	0	1591.82	5	9	13.1882	13.642	1593.5	0.686	0.4	0					0.583127		1.06742e+07	6.55317e+07	5.50712e+07	2.01811e+07	623675	215262	0	0	0	0	700451	235073	495539	0	197035
NLQEPYFTWPLIA	162	174	2	0	796.411	5	9	13.0469	13.9224	797.314	0.809563	1	0	-0.211886	2.42466	1	-1	0.0878039		9.38681e+08	3.2585e+09	2.72472e+09	1.32061e+09	4.67457e+08	1.41674e+08	4.53193e+07	2.16371e+07	1.44877e+07	8.47936e+06	4.26128e+06	5.34842e+06	3.03491e+06	4.33778e+06	5.39174e+06
NLQEPYFTWPLIAADGGYA	162	180	2	0	1063.52	6	15	13.0784	13.4856	1065.39	2.43578	1	0	0.130768	0.733831		1	2.13877		2.41444e+06	4.31231e+07	6.80966e+07	5.7392e+07	3.21121e+07	1.25451e+07	2.52697e+06	1.09282e+06	564434	358426	475817	196190	2.60226e+06	323165	981856	389965	1.36069e+06	362102	5.23268e+06	378154	5.87251e+06	439456
NLQEPYFTWPLIAADGGYAFKYENGKYDIKDVGVDNAGAKAGL	162	204	4	0	1170.58	9	39					-1
FTWPLIA	168	174	1	0	847.471	4	4	11.9974	12.8583	847.934	-0.0855807	1	0	-0.738619	2.37217	1	1	0.17904		1.0196e+09	2.53095e+08	8.11547e+07	2.42388e+07	1.27292e+06	1.16609e+06	1.87965e+07	2.7149e+06	2.03821e+06
FTWPLIA	168	174	2	0	424.239	4	4	11.9196	12.9369	424.449	-0.128165	1	0	-0.788981	2.9371	1	1	0.327873		1.75641e+08	8.50474e+07	1.31842e+07	0	0	35194.4	421613	0	95020.8
AADGGYA	174	180	1	0	624.262	4	5	3.28733	3.74725	625.144	0.526856	1	0	-0.138942	0.923928		-1	0.329493		2.99998e+07	2.99624e+07	1.25554e+07	2.0719e+06	105209	0	65914.5	96635.7	75696.7	297506
AADGGYAF	174	181	1	0	771.331	4	6	7.66855	7.83947	772.262	0.469684	1	0	-0.267095	-0.119859		-1	0.242139		3.03196e+07	3.14628e+07	1.57154e+07	1.18193e+06	381155	0	0	166984	616395	0	0
AADGGYAFKYENGKY	174	188	2	0	827.381	5	13	7.33825	7.76178	834.005	12.2508	1	0	3.82054	0.792521	1	-6	0.306062		3.48102e+07	7.65056e+07	1.09603e+08	1.18701e+08	9.70293e+07	6.30863e+07	2.83537e+07	1.18944e+07	695195	26786.7	2.51237e+07	2.85838e+08	9.55213e+08	1.68465e+09	1.81664e+09	1.28733e+09	6.962e+08	3.05856e+08	1.36327e+08
AADGGYAFKYENGKY	174	188	3	0	551.923	5	13	7.3538	7.68408	556.478	12.6685	1	0	3.97252	0.455728	1	-6	0.0951819		1.65848e+07	3.52192e+07	5.45236e+07	5.96744e+07	4.78863e+07	3.48193e+07	1.90491e+07	3.90103e+06	2.38129e+06	517986	3.2047e+07	3.23781e+08	1.11146e+09	1.91442e+09	2.1382e+09	1.44772e+09	8.04478e+08	3.62856e+08	1.4767e+08
AADGGYAFKYENGKYDIKDVGVDNAGAKAGL	174	204	3	0	1059.85	8	29	8.10358	8.24348	1062.97	7.45237	1	0	0.578247	-0.231883	1	-4	0.338749		0	0	4.74847e+06	608739	3.50391e+06	9.09254e+06	1.47592e+07	2.21619e+07	3.23496e+07	2.80777e+07	2.84117e+07	3.03972e+07	2.13645e+07	9.65063e+06	4.24592e+06	1.88251e+06	1.3651e+06	2.05741e+06	0	0	788993	254026	0	0	0	0	104861	0	0	29351.7
AADGGYAFKYENGKYDIKDVGVDNAGAKAGL	174	204	4	0	795.143	8	29	8.08803	8.19685	797.793	8.71754	1	0	0.784624	-0.344147	1	-2	0.295334		0	0	680975	0	1.44153e+06	2.3865e+06	9.04534e+06	1.06291e+07	1.41777e+07	1.7533e+07	1.79601e+07	1.53676e+07	9.94978e+06	4.18578e+06	2.19395e+06	1.22302e+06	397800	372675	0	0	0	0	0	0	0	200683	0	0	0	288857
AADGGYAFKYENGKYDIKDVGVDNAGAKAGLTF	174	206	3	0	1142.56	8	31					-1
AADGGYAFKYENGKYDIKDVGVDNAGAKAGLTF	174	206	4	0	857.172	8	31					0
AADGGYAFKYENGKYDIKDVGVDNAGAKAGLTFL	174	207	3	0	1180.25	8	32					-1
ADGGYA	175	180	1	0	553.225	3	4	3.09572	3.73158	554.034	0.498113	1	0	-0.0483177	1.55941		1	0.206875		2.86102e+08	2.44877e+08	9.24522e+07	2.32969e+07	3.37765e+06	664836	690753	716537
ADGGYAFKYENGKY	175	188	2	0	791.862	5	12	7.15182	7.61828	794.33	3.97914	1	0	0.931228	0.947584	1	-1	0.0727147		522404	1.12647e+07	1.06943e+08	2.66892e+08	4.04878e+08	4.38741e+08	3.18323e+08	1.88873e+08	8.47973e+07	3.16455e+07	7.15116e+06	2.00564e+06	190866	647886	444769	499814	0	876596
ADGGYAFKYENGKY	175	188	3	0	528.244	5	12	7.13628	7.4471	529.902	4.0158	1	0	0.945678	0.38542	1	-1	0.0868119		197109	5.33173e+06	5.6489e+07	1.6364e+08	2.66664e+08	2.73924e+08	2.03578e+08	1.2259e+08	5.37863e+07	1.75172e+07	5.2771e+06	778700	1.74685e+06	219869	159933	329455	25476.6	0
ADGGYAFKYENGKYDIKD	175	192	2	0	1027.48	6	16	7.3227	7.50935	1030.84	5.48123	1	0	0.983178	-0.0630349	1	0	0.432044		0	0	0	3.69495e+06	1.8618e+07	2.7567e+07	3.00722e+07	2.65408e+07	2.01557e+07	8.47276e+06	2.75006e+06	762953	204931	0	0	0	0	248587	878062	0	385815	894297	2.08827e+06
ADGGYAFKYENGKYDIKD	175	192	3	0	685.322	6	16	7.29163	7.61828	687.379	4.94044	0.6	0					0.263255		4.13064e+07	573122	9.39558e+06	6.63127e+07	9.88952e+07	1.54977e+08	1.82595e+08	1.56076e+08	1.08505e+08	6.14248e+07	3.20063e+07	1.34091e+07	2.50904e+06	2.45728e+06	639764	1.31324e+06	143849	0	214489	0	3.62692e+06	7.81899e+06	205420
ADGGYAFKYENGKYDIKDVGVDNAGAKAGL	175	204	3	0	1036.18	7	28	8.01032	8.46107	1039.32	7.58675	1	0	0.644366	0.89082	1	-1	0.176958		5.92106e+06	3.60141e+07	2.31353e+07	3.36495e+07	1.50667e+08	1.10277e+08	2.18125e+08	5.3569e+08	4.77247e+08	5.54731e+08	6.61341e+08	4.44004e+08	3.13515e+08	2.46373e+08	1.11638e+08	6.27102e+07	3.88997e+07	1.00037e+07	3.18079e+06	9.27314e+06	699712	613244	6.33098e+06	1.56348e+06	510458	7.81671e+06	613860	20233.5	2.11658e+06	164402
ADGGYAFKYENGKYDIKDVGVDNAGAKAGL	175	204	4	0	777.383	7	28	7.97927	8.08803	779.847	8.01435	1	0	0.716609	-0.344328	1	-1	0.0728893		0	0	0	0	4.57549e+06	1.48297e+07	3.09467e+07	5.78167e+07	8.51689e+07	9.29904e+07	9.79445e+07	7.66251e+07	6.32004e+07	4.17267e+07	2.51597e+07	1.10235e+07	4.93004e+06	833062	0	292055	318046	0	200998	54877.8	258612	0	115002	0	293243	0
ADGGYAFKYENGKYDIKDVGVDNAGAKAGL	175	204	5	0	622.108	7	28					-1
ADGGYAFKYENGKYDIKDVGVDNAGAKAGLTF	175	206	2	0	1677.82	8	30					-1
ADGGYAFKYENGKYDIKDVGVDNAGAKAGLTF	175	206	3	0	1118.88	8	30	8.8648	9.25702	1122.24	8.07611	1	0	0.63608	0.679414	1	0	0.147856		0	0	0	7.14282e+06	6.60152e+07	2.22979e+08	4.70032e+08	7.53446e+08	1.07146e+09	1.20103e+09	1.17188e+09	1.00809e+09	7.28476e+08	5.05763e+08	2.78574e+08	1.78059e+08	1.01694e+08	5.28918e+07	3.34623e+07	1.80319e+07	1.60332e+07	9.10127e+06	3.78903e+06	8.01338e+06	2.5145e+06	2.10829e+06	4.0595e+06	1.7982e+06	1.71831e+06	710703
ADGGYAFKYENGKYDIKDVGVDNAGAKAGLTF	175	206	4	0	839.412	8	30	8.8648	9.27257	841.891	7.90587	1	0	0.609236	0.735576	1	0	0.0764367		3.89109e+07	510237	6.57745e+07	2.34404e+07	2.52708e+08	3.11989e+08	9.17183e+08	1.1122e+09	1.76537e+09	1.73229e+09	1.91804e+09	1.43051e+09	1.19358e+09	7.2887e+08	5.12183e+08	2.70016e+08	2.0027e+08	1.01937e+08	7.72728e+07	4.68217e+07	4.03169e+07	2.27887e+07	1.91632e+07	1.2601e+07	8.1972e+06	3.02046e+06	4.93151e+06	3.3895e+06	7.0675e+06	2.122e+06
ADGGYAFKYENGKYDIKDVGVDNAGAKAGLTF	175	206	5	0	671.731	8	30					-1
ADGGYAFKYENGKYDIKDVGVDNAGAKAGLTFL	175	207	3	0	1156.58	8	31	9.64537	10.3914	1159.89	7.87005	0.6	0					0.201918		1.015e+07	0	0	3.09183e+07	3.7262e+07	1.74768e+08	4.17658e+08	6.22407e+08	8.75142e+08	1.05721e+09	1.00813e+09	8.30594e+08	6.8275e+08	4.20938e+08	2.48093e+08	2.07885e+08	5.79542e+07	2.84242e+07	2.75779e+07	1.11797e+07	1.06723e+07	2.57438e+06	1.76731e+06	1.34685e+06	0	2.21708e+06	4.39827e+06	544299	3.2617e+06	3.93878e+06
ADGGYAFKYENGKYDIKDVGVDNAGAKAGLTFL	175	207	4	0	867.683	8	31	9.64537	10.1425	870.178	7.89739	0.6	0					0.0431244		255083	203515	1.60578e+06	1.18544e+07	7.77702e+07	2.5162e+08	5.26249e+08	8.45394e+08	1.21003e+09	1.41876e+09	1.34419e+09	1.18389e+09	9.11477e+08	6.00895e+08	3.50567e+08	2.14514e+08	1.1377e+08	6.68526e+07	3.83991e+07	2.07205e+07	1.68874e+07	6.18855e+06	4.7419e+06	6.619e+06	2.53785e+06	1.06725e+06	249012	582068	630593	1.76045e+06
ADGGYAFKYENGKYDIKDVGVDNAGAKAGLTFL	175	207	5	0	694.348	8	31					-1
DGGYAFKYENGKY	176	188	2	0	756.344	5	11					-1
DGGYAFKYENGKYDIKDVGVDNAGAKAGL	176	204	3	0	1012.5	7	27					-1
DGGYAFKYENGKYDIKDVGVDNAGAKAGL	176	204	4	0	759.624	7	27					-1
DGGYAFKYENGKYDIKDVGVDNAGAKAGLTF	176	206	4	0	821.653	8	29					-1
DGGYAFKYENGKYDIKDVGVDNAGAKAGLTFL	176	207	3	0	1132.9	8	30					-1
YAFKYENGKYDIKDVGVDNAGAKAGL	179	204	3	0	936.14	7	24	8.61635	8.83375	940.838	12.4135	0.6	0					0.113843		504915	0	346746	0	65133.7	765878	63774.7	483000	1.62264e+06	1.64957e+07	6.40108e+07	1.59426e+08	3.36927e+08	5.64206e+08	7.28939e+08	6.98721e+08	3.7264e+08	3.22461e+07	5.88633e+06	0	0	0	0	0	0	0	0	0	0	930335
AFKYENGKYDIKD	180	192	2	0	795.894	5	11	6.48317	6.51428	799.165	5.5857	0.4	1					0.555705		250473	0	0	632479	1.5621e+06	1.8426e+06	1.97047e+06	591718	145037	0	0	0	752200	810969	0	198651	0
AFKYENGKYDIKD	180	192	3	0	530.931	5	11	7.29163	7.33825	531.39	0.418626	0.4	0					1.1696		4.58484e+06	2.13008e+06	197191	243666	171977	219869	0	0	0	0	0	0	364847	0	0	0	96879.4
AFKYENGKYDIKDVGVDNAGAKAGL	180	204	3	0	881.785	7	23	7.58715	7.73072	885.021	8.1354	0.4	1					0.125296		1.93413e+06	1.35016e+06	496231	691001	7.31517e+06	2.16801e+07	3.67795e+07	6.00463e+07	7.09885e+07	6.74353e+07	5.36342e+07	6.77881e+07	2.31773e+07	1.0708e+07	5.61783e+07	1.74554e+06	264493	1.82567e+07	263233	0	2.23141e+06	0	0	0	279377	0	257761	530693	0	358175
AFKYENGKYDIKDVGVDNAGAKAGL	180	204	4	0	661.591	7	23	7.52492	7.74625	663.863	7.51872	1	0	0.909021	0.0622316	1	-4	0.241931		2.57651e+06	230142	0	2.41747e+06	2.43926e+06	1.14183e+07	2.03349e+07	3.32795e+07	4.22371e+07	4.65403e+07	3.23844e+07	3.47885e+07	1.17223e+07	1.54397e+07	2.48699e+06	3.92575e+06	51796	362017	121908	412560	0	0	204.299	173909	180637	750792	312363	0	119696	598616
AFKYENGKYDIKDVGVDNAGAKAGLTF	180	206	4	0	723.62	7	25	8.55425	8.81822	725.851	7.19025	0.6	0					0.0932172		830362	1.14267e+06	12024.7	4.84226e+06	1.66331e+07	4.88676e+07	9.80211e+07	1.31545e+08	1.66103e+08	1.66033e+08	1.42003e+08	8.65602e+07	5.60486e+07	2.46032e+07	7.30198e+06	1.87445e+06	2.61308e+06	268519	0	2.04043e+06	467804	1.00396e+06	427118	0	9488.86	731582	3.93408e+06	1.29549e+06	2.1827e+06	1.1799e+06
AFKYENGKYDIKDVGVDNAGAKAGLTFL	180	207	3	0	1002.19	7	26	9.41238	9.73857	1005.18	7.17845	0.6	0					0.140626		1.9759e+06	889199	0	1.71565e+06	1.58376e+07	4.45846e+07	8.92451e+07	1.38431e+08	1.60934e+08	1.59412e+08	1.51134e+08	8.77956e+07	5.69449e+07	6.40446e+07	6.89819e+06	2.46531e+06	5.03981e+06	277928	330036	58805.4	350590	0	0	0	0	86288.3	27076.8	44607.6	15281.7	491253
AFKYENGKYDIKDVGVDNAGAKAGLTFL	180	207	4	0	751.891	7	26	9.44345	9.67643	753.993	6.60198	0.6	1					0.104602		1.09927e+06	1.59257e+06	2.94561e+07	285991	9.01567e+06	2.79126e+07	6.24941e+07	8.65514e+07	1.04922e+08	9.45515e+07	5.24064e+07	5.54812e+07	3.67949e+07	1.53462e+07	3.40238e+06	3.21796e+06	2.1051e+06	454161	825404	0	0	389444	205320	349736	36181.2	0	428973	0	0	173986
FKYENGKY	181	188	1	0	1048.51	4	6					-1
FKYENGKY	181	188	2	0	524.759	4	6	5.69062	6.14113	526.685	3.20874	1	0	1.89245	0.889977	1	-3	0.12075		280128	1.01675e+07	9.19715e+07	1.88982e+08	2.19537e+08	1.5246e+08	5.19486e+07	7.34238e+06	0	1.5129e+06	0
FKYENGKYDIKD	181	192	2	0	760.375	5	10	6.38987	6.46762	761.935	2.20301	0.2	1					0.326038		1.12814e+07	1.19357e+07	8.14826e+06	7.92039e+06	6.59778e+06	9.47255e+06	5.34384e+06	4.06901e+06	1.00681e+06	202475	796437	0	0	0	0	283926
FKYENGKYDIKD	181	192	3	0	507.252	5	10	6.04783	6.07892	507.673	0.34464	0.2	0					0.121391		5.57544e+07	7.87879e+07	5.22387e+07	0	1.26248e+07	4.14008e+06	0	159151	0	0	0	0	0	48064.2	0	0
FKYENGKYDIKDVGVDNAGAKAGL	181	204	2	0	1286.66	7	22	7.49378	7.61828	1290.2	5.54998	1	1	0.555983	-0.287503	1	-5	0.468836		3.01818e+06	3.76562e+06	3.1812e+06	4.84986e+06	7.09529e+06	6.61084e+06	1.05971e+07	1.52386e+07	1.69703e+07	1.46865e+07	1.04633e+07	5.05004e+06	1.62341e+06	231961	624624	0	275949	0	0	0	0	0	0	0	555044	0	0	0	269315	0
FKYENGKYDIKDVGVDNAGAKAGL	181	204	3	0	858.106	7	22	7.33825	7.61828	860.311	5.08322	1	1	0.455617	0.274239	1	-5	0.590134		1.18877e+07	3.06071e+07	2.25509e+08	2.85329e+08	3.04539e+08	2.42154e+08	2.28349e+08	2.74157e+08	2.89632e+08	2.53197e+08	2.09711e+08	1.45585e+08	8.31551e+07	4.77533e+07	2.05963e+07	1.02058e+07	5.4979e+06	2.87046e+06	1.16553e+06	608899	63199.4	339184	219302	0	0	419124	0	0	0	171150
FKYENGKYDIKDVGVDNAGAKAGL	181	204	4	0	643.831	7	22	7.40043	7.61828	645.685	5.88223	0.4	1					0.673943		7.00909e+06	4.38918e+07	1.02276e+08	1.08086e+08	9.21941e+07	7.28135e+07	8.61377e+07	8.22081e+07	9.18396e+07	8.33164e+07	6.67023e+07	4.22346e+07	2.41147e+07	1.4427e+07	2.06367e+07	3.52971e+06	965153	108542	1.52726e+07	180417	0	0	6.42935e+07	3531.94	23638.5	0	0	0	0	0
FKYENGKYDIKDVGVDNAGAKAGLTF	181	206	2	0	1410.71	7	24	8.52317	8.67847	1414.17	5.22442	1	1	0.392364	-0.176262		-3	0.75353		1.48397e+06	5.80645e+06	1.3223e+07	1.12807e+07	1.10907e+07	1.55045e+07	1.8862e+07	2.20633e+07	3.04616e+07	2.21353e+07	1.99839e+07	4.93219e+06	3.00429e+06	362398	374805	407667	0	0	561956	0	591032	0	0	0	0	0	420661	0	533840	378944
FKYENGKYDIKDVGVDNAGAKAGLTFL	181	207	3	0	978.506	7	25	9.31918	9.86285	980.852	5.27319	1	1	0.3604	1.22641	1	-3	0.443201		3.53743e+07	3.76122e+07	2.09236e+08	4.12655e+08	4.68973e+08	3.66832e+08	4.1306e+08	4.59803e+08	5.0415e+08	4.98043e+08	3.78329e+08	2.64503e+08	1.62852e+08	8.27411e+07	4.05171e+07	1.86693e+07	6.87617e+06	2.83664e+06	5.49705e+06	810505	708138	1.96401e+06	483802	0	1.69465e+06	260983	0	233455	771726	948799
FKYENGKYDIKDVGVDNAGAKAGLTFL	181	207	4	0	734.132	7	25	9.36578	9.83177	735.847	5.09634	1	1	0.326937	0.945839	1	-4	0.254218		4.71604e+06	2.92533e+07	1.26122e+08	3.63553e+08	3.59338e+08	2.61107e+08	2.59577e+08	3.1577e+08	3.40265e+08	3.0703e+08	2.49772e+08	1.67512e+08	9.94427e+07	5.09844e+07	2.1312e+07	4.5557e+06	6.72725e+06	1.46211e+06	762860	559015	809698	1.85786e+06	686481	553065	0	1.41261e+06	45614.7	932781	413777	1.96283e+06
KYENGKYDIKD	182	192	2	0	686.841	5	9	5.31683	5.45727	691.006	7.51956	1	0	3.31502	-0.229957		-8	0.171487		0	90789	92321.2	701895	110101	1.49347e+06	6.56388e+06	1.59465e+07	1.58345e+07	1.45667e+07	7.8262e+06	6.62542e+06	1.18328e+06	833902	97839
KYENGKYDIKDVGVDNAGAKAGL	182	204	2	0	1213.12	7	21					-1
KYENGKYDIKDVGVDNAGAKAGL	182	204	3	0	809.083	7	21	6.85642	7.13628	812.054	7.48839	1	1	1.04947	0.273638	1	-6	0.281922		178792	1.2856e+06	1.90718e+06	6.34261e+06	3.45001e+07	7.02564e+07	1.05738e+08	1.22727e+08	1.08689e+08	8.80695e+07	5.96519e+07	3.35874e+07	1.33471e+07	4.82482e+06	973405	1.29923e+06	577120	188085	403445	635094	0	0	709583	0	2.13986e+06	0	122033	4.6663e+07	0
KYENGKYDIKDVGVDNAGAKAGL	182	204	4	0	607.064	7	21	6.87197	7.07412	608.95	6.1182	1	0	0.74081	-0.00705326	0	-4	0.125875		0	0	0	891129	6.75153e+06	1.80229e+07	2.55948e+07	3.15467e+07	2.54051e+07	2.16205e+07	1.22329e+07	5.23343e+06	1.11609e+06	1.56349e+06	279960	0	147133	516577	116999	0	303886	184276	0	124837	71532.6	120918	0	0	0
KYENGKYDIKDVGVDNAGAKAGLTF	182	206	3	0	891.789	7	23	8.0414	8.16577	894.83	7.53717	1	1	0.912816	-0.287985	0	-2	0.280897		164897	3.24593e+06	2.22469e+06	1.74244e+07	4.50452e+07	7.79228e+07	1.1957e+08	1.40962e+08	1.27573e+08	1.04744e+08	7.0214e+07	4.70351e+07	2.58199e+07	1.49169e+07	2.87282e+07	1.94263e+07	2.58827e+07	5.92053e+07	1.41844e+07	7.90217e+06	2.48626e+06	1.2636e+06	287046	2.27262e+06	0	186234	988328	0	0	495740
KYENGKYDIKDVGVDNAGAKAGLTF	182	206	4	0	669.093	7	23	7.5716	7.74625	672.981	13.9655	1	0	2.23497	-0.106376	0	-9	0.178334		131627	2.21531e+07	1034.31	3.38728e+07	396657	2.76262e+07	286352	1.45717e+07	0	7.181e+06	0	459133	660050	2.56289e+07	1.09293e+08	2.54092e+08	3.71247e+08	3.68144e+08	2.35209e+08	4.04594e+07	9.44826e+06	1.149e+06	290958	0	141675	151319	215118	0	0	188213
KYENGKYDIKDVGVDNAGAKAGLTFL	182	207	3	0	929.483	7	24	8.99288	9.19483	932.028	5.97559	0.6	0					0.205367		6.99074e+06	6.15224e+06	1.60086e+07	4.58754e+07	6.09533e+07	9.89049e+07	1.52815e+08	1.58057e+08	1.6437e+08	1.25866e+08	9.52236e+07	5.01632e+07	2.80069e+07	7.80903e+06	2.30413e+06	831049	1.79607e+06	311532	1.67609e+06	0	0	0	360886	38533.8	1.08596e+06	1.36246e+06	1.25753e+07	1.17737e+06	0	981147
KYENGKYDIKDVGVDNAGAKAGLTFL	182	207	4	0	697.364	7	24	9.02393	9.17927	699.326	6.18533	1	0	0.581765	-0.176142	1	-5	0.106066		202973	0	848158	4.9126e+06	1.91485e+07	3.79159e+07	5.51086e+07	7.44027e+07	7.29239e+07	5.72884e+07	3.76873e+07	2.12552e+07	8.52114e+06	2.38782e+06	1.27875e+06	581550	653439	310652	0	0	0	0	0	0	0	0	0	521652	1.3745e+06	212007
DIKDVGVDNAGAKAGL	189	204	2	0	771.91	5	14	6.75787	6.80973	775.616	6.53206	0.4	1					1.32307		0	194510	2.95209e+06	7.53631e+06	4.80869e+06	4.33489e+06	1.60099e+06	1.67101e+06	0	0	176800	0	0	0	0	0	4.07255e+06	2.41592e+06	1.40356e+06	493793
DIKDVGVDNAGAKAGL	189	204	3	0	514.942	5	14	6.34322	6.62313	516.41	3.52218	1	0	0.552731	0.273818	0	1	0.0907118		129527	1.34311e+07	6.57131e+07	1.2898e+08	1.50831e+08	1.29145e+08	8.43498e+07	4.39996e+07	1.269e+07	2.5352e+06	582914	85624.1	0	1.69728e+06	0	0	2.61574e+06	16286.3	0	178060
DIKDVGVDNAGAKAGLTF	189	206	2	0	895.968	6	16	8.0414	8.24348	898.05	3.11833	0.6	0					0.0855797		2.46627e+06	7.12088e+07	1.18567e+08	2.93443e+08	2.52317e+08	2.29194e+08	1.38758e+08	7.31277e+07	2.89269e+07	1.06665e+07	1.49069e+06	274752	0	226714	0	255465	0	229012	0	281927	597008	526989	0
DIKDVGVDNAGAKAGLTF	189	206	3	0	597.648	6	16	8.27458	8.46107	599.057	3.18236	0.6	0					0.211733		186305	2.37714e+07	7.36589e+07	1.47691e+08	1.64343e+08	1.30029e+08	8.07062e+07	3.99103e+07	1.26618e+07	2.80865e+06	565162	477538	0	195786	602398	0	0	0	0	0	1.33398e+06	0	0
DIKDVGVDNAGAKAGLTFL	189	207	2	0	952.51	6	17					-1
DIKDVGVDNAGAKAGLTFL	189	207	3	0	635.342	6	17					-1
VGVDNAGAKAGLTF	193	206	2	0	660.351	5	12	7.8084	8.36787	662.102	2.72809	0.6	0					0.0808803		4.64508e+06	6.27964e+07	2.02314e+08	2.78235e+08	2.34852e+08	1.25782e+08	5.96976e+07	8.74106e+06	1.92312e+06	609329	994989	7.76646e+06	3.13156e+06	0	550681	163909	407876	193715
VGVDNAGAKAGLTFL	193	207	2	0	716.893	5	13	9.55218	9.9871	718.737	2.84053	0.6	0					0.247395		6.23921e+06	2.61699e+06	1.23347e+08	1.2261e+08	1.29318e+08	6.4586e+07	2.77315e+07	8.65522e+06	2.7713e+06	1.97573e+06	1.11969e+06	3.70563e+06	638221	1.02271e+06	412367	395322	189052	517193	575744
NAGAKAGLTFL	197	207	2	0	531.801	4	9					-1
LVDLIKNKHMNA	207	218	2	0	698.392	5	10	6.54538	6.76305	699.456	1.23713	0.6	0					0.1146		2.83107e+07	6.29468e+07	1.03414e+08	6.94282e+07	3.10757e+07	5.48532e+06	760861	0	176651	198942	80009.1	0	0	0	110754	0
LVDLIKNKHMNA	207	218	3	0	465.931	5	10	6.52983	6.9342	466.698	1.41167	0.6	0					0.0570327		6.91038e+06	1.03974e+08	1.72706e+08	1.1362e+08	4.65117e+07	1.20406e+07	343250	430861	0	0	82750.8	0	45624.2	0	354672	0
LVDLIKNKHMNADTD	207	221	2	0	863.943	6	13	6.37432	6.77862	865.564	2.17402	1	0	0.153697	0.723056	1	0	0.227036		1.49731e+06	2.8952e+07	8.09884e+07	1.07641e+08	7.62295e+07	3.60643e+07	5.7713e+06	1.76896e+06	625149	1.19375e+06	479625	0	0	1.26137e+06	339188	904569	196263	0	440059	0
LVDLIKNKHMNADTD	207	221	3	0	576.298	6	13	6.42098	6.80973	577.3	1.93721	0.6	0					0.110979		3.2403e+07	4.78585e+07	1.20167e+08	1.9283e+08	9.68326e+07	5.16399e+07	2.81982e+07	2.5779e+06	354096	732516	261919	0	310738	0	212098	0	0	0	127543	0
LVDLIKNKHMNADTDY	207	222	2	0	945.475	6	14	7.16737	7.68408	947.482	2.83594	1	0	0.32085	1.12907	1	0	0.514167		4.01875e+07	2.06351e+08	5.22583e+08	8.061e+08	8.00078e+08	5.63981e+08	2.91056e+08	1.27848e+08	4.50309e+07	1.47355e+07	2.58373e+07	2.89499e+07	3.11131e+07	1.10952e+07	3.64524e+06	216403	1.91618e+06	831625	2.60432e+06	945692	887856
LVDLIKNKHMNADTDY	207	222	3	0	630.652	6	14	7.1829	7.61828	632.056	3.03214	1	0	0.387146	0.83532	1	0	0.37613		2.36016e+07	2.47891e+08	8.26578e+08	1.41561e+09	1.54686e+09	1.08043e+09	5.53528e+08	2.39136e+08	8.89153e+07	3.32727e+07	4.49939e+07	6.84082e+07	5.22161e+07	2.56209e+07	2.02466e+07	3.7677e+06	2.40349e+06	1.06818e+06	202261	638079	185305
LVDLIKNKHMNADTDY	207	222	4	0	473.241	6	14					-1
LVDLIKNKHMNADTDYSIA	207	225	3	0	721.037	6	17	7.69963	8.16577	723.196	5.14207	0.6	0					0.430129		203644	1.25509e+06	3.42387e+07	1.20611e+08	2.39426e+08	3.05913e+08	2.73693e+08	1.74712e+08	8.37997e+07	3.33737e+07	3.44446e+06	304986	151911	2.85518e+06	281726	537303	1.9525e+07	197269	322356	4.83889e+07	204468	197072	3.65962e+07	235705
LVDLIKNKHMNADTDYSIAE	207	226	2	0	1145.57	7	18	7.5716	7.99478	1148.32	4.08381	1	0	0.435856	0.791257	-1	-5	0.283241		381937	642350	2.73946e+07	1.00422e+08	2.02393e+08	2.49872e+08	2.25258e+08	1.5014e+08	7.19953e+07	2.39031e+07	3.13872e+06	53958.5	3.00721e+06	437453	7.13398e+06	0	1.03835e+06	362138	395410	0	0	8082.15	433222	29540.4	682697	710631
LVDLIKNKHMNADTDYSIAE	207	226	3	0	764.051	7	18	8.78715	8.90622	769.319	14.3933	1	0	3.1453	-0.307127	-3	-15	0.0623014		0	0	0	0	0	0	773378	0	280396	296133	292494	0	0	6.07325e+06	7.30585e+07	1.19365e+08	9.72207e+07	6.7806e+07	3.05417e+07	8.46085e+06	3.17267e+06	1.19565e+06	818751	0	217286	477912
LVDLIKNKHMNADTDYSIAE	207	226	4	0	573.29	7	18	7.653	7.8084	574.672	4.1171	1	0	0.444605	-0.175901	-1	-5	0.0705231		832756	0	3.40119e+06	2.45082e+07	4.85524e+07	6.47502e+07	5.43414e+07	4.21179e+07	2.09805e+07	4.69919e+06	701714	275156	1.06195e+06	0	129156	0	731921	0	0	0	226370	0	136926	0	0	0
LVDLIKNKHMNADTDYSIAEAA	207	228	3	0	811.409	7	20	7.91712	8.66293	814.379	7.41528	0.6	0					0.268785		254426	4.58658e+06	2.01306e+07	1.10671e+08	2.98484e+08	6.06601e+08	9.89109e+08	1.42935e+09	1.66589e+09	1.68794e+09	1.56987e+09	1.07892e+09	7.03312e+08	3.83677e+08	1.71855e+08	1.06488e+08	4.45681e+07	1.83579e+07	6.00859e+07	1.35692e+06	879126	6.21172e+07	2.31934e+06	4.35084e+06	4.38808e+06	276044	0	349237
LVDLIKNKHMNADTDYSIAEAAF	207	229	3	0	860.432	7	21	9.47452	9.6609	862.642	5.03102	0.6	0					0.305886		0	0	1.5576e+06	1.25367e+07	2.75041e+07	4.41694e+07	4.00492e+07	2.63576e+07	1.09692e+07	5.70461e+06	1.58275e+06	981280	2.18441e+06	2.00361e+06	1.83852e+06	569675	597758	171577	720466	797134	316124	1.42571e+06	0	532214	1.01953e+06	406218	0	1.89531e+06	183993
VDLIKNKHMNA	208	218	2	0	641.85	5	9	5.30125	5.6285	642.982	1.44591	1	0	0.122592	0.444773	1	-1	0.0813588		3.19606e+07	1.60446e+08	2.59486e+08	1.64399e+08	7.37883e+07	2.41279e+07	5.32814e+06	0	173416	0	0	0	0	61523.2	0
VDLIKNKHMNA	208	218	3	0	428.236	5	9	5.33245	5.61297	429.128	1.86026	1	0	0.34038	0.275985	1	-2	0.20985		2.90194e+07	1.36275e+08	2.06902e+08	1.36036e+08	5.44212e+07	1.61045e+07	3.74344e+06	340942	0	3.77426e+07	0	93669.9	3.5296e+06	0	0
VDLIKNKHMNADTDY	208	222	2	0	888.933	6	13	6.31213	6.71642	890.977	2.98336	1	0	0.448207	0.722996	1	-3	0.0958576		1.618e+07	1.75396e+08	6.45722e+08	1.08e+09	1.21644e+09	7.60782e+08	4.18349e+08	1.69638e+08	5.73659e+07	1.5131e+07	1.11445e+07	1.78021e+07	1.67019e+07	1.24003e+07	1.30668e+06	1.51875e+06	0	1.32685e+07	0	1.66731e+07
VDLIKNKHMNADTDY	208	222	3	0	592.958	6	13	6.40543	6.6387	594.242	2.74788	1	0	0.362518	0.105331	1	-3	0.0195046		2.32429e+07	2.63315e+08	8.66143e+08	1.54508e+09	1.53885e+09	1.03607e+09	5.40321e+08	2.00585e+08	7.81399e+07	2.62907e+07	0	1.19314e+06	0	0	0	59920.8	0	0	0	94217.6
VDLIKNKHMNADTDY	208	222	4	0	444.97	6	13	6.29658	6.62313	445.904	2.62945	1	0	0.319423	0.442245	1	-3	0.0987752		300122	1.06881e+07	4.21845e+07	6.91984e+07	7.15205e+07	4.21419e+07	2.28716e+07	4.2305e+06	190110	1.69665e+06	0	0	0	0	0	0	0	173835	0	46773.8
VDLIKNKHMNADTDYS	208	223	3	0	621.968	6	14	5.90797	6.09447	623.503	3.45384	0.6	0					0.100586		0	0	6.06731e+06	2.71945e+07	4.50316e+07	4.13478e+07	2.5806e+07	7.99479e+06	971435	0	148677	0	0	160958	0	0	198453	0	0	313305	0
VDLIKNKHMNADTDYSI	208	224	3	0	659.663	6	15	6.85642	7.01193	662.133	6.18772	0.6	1					0.295362		0	338949	3.10276e+06	1.5444e+07	2.5295e+07	2.53047e+07	2.351e+07	3.06417e+07	3.66581e+07	1.89997e+07	5.29756e+06	2.88514e+06	0	0	8.1969e+06	8.69383e+06	4.94737e+06	3.22777e+06	142950	0	0	149050
VDLIKNKHMNADTDYSIA	208	225	2	0	1024.51	6	16	6.94973	7.38488	1027.53	4.77414	1	0	0.774119	0.834477	1	-6	0.250876		234098	1.84126e+06	2.39231e+07	1.02868e+08	2.00693e+08	2.59086e+08	2.23926e+08	1.35792e+08	7.56426e+07	2.18467e+07	9.36601e+06	1.36582e+06	3.51914e+06	5.92196e+06	2.42367e+07	1.70354e+07	2.00821e+07	2.51653e+06	3.10067e+06	0	589714	0	478314
VDLIKNKHMNADTDYSIA	208	225	3	0	683.342	6	16	6.9342	7.43155	685.628	5.5946	1	1	1.0167	1.05913	1	-7	0.191553		0	9.66805e+06	7.95577e+07	1.63142e+08	4.72131e+08	5.84549e+08	5.09514e+08	3.11953e+08	1.56673e+08	7.70112e+07	2.02763e+07	1.23639e+07	3.00891e+07	5.98488e+07	1.12491e+08	1.0747e+08	7.48698e+07	3.43608e+07	8.74755e+06	269901	355788	1.05998e+06	0
VDLIKNKHMNADTDYSIAE	208	226	2	0	1089.03	6	17	6.88753	7.40043	1092.56	5.71864	1	1	0.953911	1.11529	-3	-6	1.48748		0	0	3.84882e+07	1.86365e+08	5.00586e+08	7.71604e+08	6.85408e+08	4.59061e+08	2.20534e+08	7.72212e+07	2.18024e+07	3.26054e+06	889836	1.92187e+07	9.61703e+07	1.39982e+08	1.23422e+08	6.80667e+07	2.89758e+07	1.5839e+07	922282	2.7378e+06	851909	419040
VDLIKNKHMNADTDYSIAE	208	226	3	0	726.356	6	17	7.66855	8.15023	732.385	16.752	0.6	0					0.0392461		875529	276578	152299	759460	2.10417e+06	6.09656e+06	6.57847e+06	2.67137e+06	0	1.03683e+06	3.09314e+06	5.91578e+07	1.66601e+08	2.31108e+08	2.73425e+08	7.18137e+08	2.06224e+09	3.75929e+09	4.41569e+09	3.42226e+09	2.11803e+09	1.10564e+09	4.6068e+08	1.77797e+08
VDLIKNKHMNADTDYSIAE	208	226	4	0	545.019	6	17	7.68408	7.83947	549.599	16.9871	1	0	4.08957	-0.175961	-1	-17	0.0298324		0	102620	0	191871	0	0	0	337894	0	26317.8	208435	331976	324295	1.42021e+06	2.87234e+06	3.3085e+07	1.10208e+08	2.21051e+08	2.39286e+08	2.06292e+08	1.25508e+08	6.26155e+07	2.72986e+07	9.44545e+06
VDLIKNKHMNADTDYSIAEA	208	227	3	0	750.035	7	18					0
VDLIKNKHMNADTDYSIAEAA	208	228	2	0	1160.07	7	19	7.26057	7.54047	1162.93	4.2946	0.6	0					0.280977		0	645051	3.58377e+06	2.76815e+07	6.42376e+07	8.61654e+07	7.59839e+07	5.29874e+07	2.40328e+07	7.3239e+06	0	2.27178e+06	0	1.26044e+06	0	900503	0	1.01906e+06	0	1.46677e+06	1.27738e+06	510076	0	0	0	0	0
VDLIKNKHMNADTDYSIAEAA	208	228	3	0	773.714	7	19	7.19843	7.61828	775.566	4.135	0.6	0					0.112782		0	2.42734e+06	4.27541e+07	1.60506e+08	3.1359e+08	3.95244e+08	3.68839e+08	2.51974e+08	1.34195e+08	5.39617e+07	1.68417e+07	5.04205e+06	0	0	4.16314e+06	184910	166671	1.19362e+06	211141	225600	525849	363207	209799	135992	755008	175417	173644
VDLIKNKHMNADTDYSIAEAAF	208	229	3	0	822.737	7	20					0
VDLIKNKHMNADTDYSIAEAAFNKGETA	208	235	4	0	767.376	8	26					-1
VDLIKNKHMNADTDYSIAEAAFNKGETAM	208	236	3	0	1066.51	8	27	9.62985	10.4329	1073.44	18.7786	0.6	0					0.179634		1.29982e+06	368080	538859	2.27753e+06	1.02613e+07	1.93505e+07	2.14617e+07	1.77653e+07	1.08294e+07	3.3384e+06	2.84569e+06	365390	1.22777e+06	2.32133e+06	1.18846e+07	6.03391e+07	3.21852e+08	7.2188e+08	1.28062e+09	1.84566e+09	2.13395e+09	2.07311e+09	1.69757e+09	1.25473e+09	8.19875e+08	4.4276e+08	2.35487e+08	1.4959e+08	4.60824e+07	2.26064e+07
LIKNKHMNA	210	218	2	0	534.803	5	7	3.6213	4.01637	535.861	1.42132	1	0	0.323116	0.689708	1	1	0.0729948		1.84821e+07	9.48403e+07	1.40979e+08	8.41179e+07	2.91877e+07	7.87883e+06	1.07105e+06	85062.1	18980.8	0	77064.7	54567.8	61958.9
LIKNKHMNA	210	218	3	0	356.871	5	7	3.60552	3.86005	357.606	1.50955	1	0	0.382742	0.182141	1	1	0.30451		5.45996e+06	3.66812e+07	5.06145e+07	3.09281e+07	9.65192e+06	1.51065e+06	30730.1	39118	41949.8	0	2.4014e+06	0	0
LIKNKHMNADTD	210	221	2	0	700.354	5	10	3.54242	3.90692	701.858	2.14144	1	0	0.375614	0.579309	1	0	0.0699488		5.67492e+06	4.8155e+07	1.19447e+08	1.3459e+08	9.274e+07	4.04135e+07	1.35746e+07	3.37291e+06	313053	154473	1478.14	0	7245.2	42058.8	59251.2	66300.3
LIKNKHMNADTD	210	221	3	0	467.238	5	10	3.54242	3.6844	468.237	2.12778	1	0	0.369153	-0.224358	1	0	0.04401		1.48913e+06	1.27559e+07	3.14577e+07	3.6692e+07	2.39091e+07	1.07325e+07	2.98259e+06	435741	135496	68783.5	0	0	276536	0	0	0
LIKNKHMNADTDY	210	222	2	0	781.885	6	11	5.05192	5.51965	783.777	2.80095	1	0	0.567145	0.952159		0	0.044892		2.2442e+07	1.98739e+08	6.8846e+08	1.13985e+09	1.15704e+09	7.31902e+08	3.59295e+08	1.44346e+08	5.10897e+07	1.22349e+07	1.06611e+06	357522	94667.5	155257	0	447288	0	0
LIKNKHMNADTDYSIA	210	225	3	0	611.977	6	14	6.07892	6.37432	613.711	4.06084	1	0	0.734741	0.32974		-2	0.0532151		0	2.04097e+06	4.04538e+07	1.36757e+08	2.54345e+08	3.07334e+08	2.40298e+08	1.42804e+08	6.9982e+07	2.30073e+07	4.60764e+06	425132	0	0	0	31163.5	298438	0	0	1.6131e+06	0
LIKNKHMNADTDYSIAE	210	226	2	0	981.983	6	15	6.01673	6.98085	984.73	4.28185	1	0	0.712967	2.74496	-1	-4	0.589726		1.5252e+07	3.36489e+07	1.4292e+08	3.93148e+08	6.84664e+08	8.87933e+08	7.72028e+08	5.12369e+08	2.47789e+08	1.59507e+08	3.1441e+07	4.77184e+07	1.29883e+06	1.22377e+07	1.18186e+06	1.05468e+06	443405	2.73527e+06	716825	7.31134e+06	148675	4.66422e+06
LIKNKHMNADTDYSIAE	210	226	3	0	654.991	6	15	6.04783	6.38987	656.768	4.11945	0.6	0					0.0750219		269205	6.26578e+07	1.97817e+08	5.86723e+08	1.12644e+09	1.30941e+09	1.13572e+09	7.45828e+08	3.58447e+08	1.44794e+08	4.6991e+07	1.58407e+07	3.9796e+06	1.74023e+06	160670	0	2.29711e+07	0	0	1.52813e+06	0	0
LIKNKHMNADTDYSIAE	210	226	4	0	491.495	6	15	6.09447	6.32768	492.794	3.98517	1	0	0.619401	0.105151	0	-4	0.0970802		0	450219	3.38697e+06	1.52087e+07	3.08422e+07	3.87499e+07	3.39268e+07	1.81863e+07	4.92094e+06	905971	185470	87561.1	0	250192	0	204946	0	0	0	0	0	315650
LIKNKHMNADTDYSIAEAA	210	228	2	0	1053.02	6	17	6.57647	6.8253	1055.81	4.28535	1	0	0.555072	0.161554	1	0	0.300861		0	273843	4.5414e+06	2.77668e+07	5.75699e+07	6.94263e+07	5.719e+07	4.29414e+07	1.91403e+07	4.64908e+06	486767	930305	225962	5740.94	0	536657	60883.8	742556	211047	1.19154e+06	0	406166	0	1.03987e+06
LIKNKHMNADTDYSIAEAA	210	228	3	0	702.349	6	17	6.56093	6.80973	704.305	4.57513	0.6	1					0.10858		0	959128	2.13505e+07	8.12144e+07	1.66763e+08	2.00681e+08	2.25691e+08	1.07548e+08	5.60084e+07	8.63808e+07	6.0594e+06	708823	2.11703e+07	200510	117562	8.34835e+06	0	160762	0	0	0	49208.7	0	0
LIKNKHMNADTDYSIAEAAFNKGETA	210	235	3	0	951.468	7	24	8.97352	9.27775	958.096	18.1495	0.4	0					0.281136		771755	257223	0	608952	0	0	4.3048e+06	461831	0	0	0	0	0	0	2.18856e+06	633457	1.01902e+07	2.69665e+07	8.21462e+07	1.05499e+08	1.18966e+08	7.57422e+07	5.62393e+07	2.41346e+07	1.26285e+07	4.76274e+06	1.36913e+06	1.62511e+06	258596	566245
LIKNKHMNADTDYSIAEAAFNKGETAM	210	236	3	0	995.148	8	25	9.0084	9.21037	997.136	4.07591	0.6	0					0.13065		0	304460	1.06747e+07	5.86648e+07	1.24085e+08	1.65817e+08	1.77082e+08	1.33252e+08	8.08099e+07	3.87279e+07	1.01101e+07	4.6704e+06	0	995534	771778	0	568870	1.01446e+06	0	1.16318e+06	801211	258264	0	0	383022	0	499305	0	844331	0
LIKNKHMNADTDYSIAEAAFNKGETAM	210	236	4	0	746.613	8	25	9.0084	9.16373	748.298	4.85212	1	0	0.280725	-0.176142	1	-1	0.166623		0	738014	4.93043e+06	2.64266e+07	5.63216e+07	8.44238e+07	8.04296e+07	7.11568e+07	4.45634e+07	2.10582e+07	7.75972e+06	8.61387e+06	1.25754e+06	3.68061e+06	0	7.59226e+06	0	5.25019e+06	238365	855681	0	272568	0	736563	802378	519931	467312	1.04843e+06	389489	161061
IKNKHMNADTD	211	221	2	0	643.812	5	9	2.88792	3.27132	645.245	2.07263	1	0	0.452006	0.647571		-1	0.105471		1.26915e+06	1.08635e+07	2.81539e+07	2.97528e+07	1.82877e+07	7.46839e+06	1.73797e+06	286328	0	28658.1	0	0	0	0	0
IKNKHMNADTDY	211	222	2	0	725.343	5	10	4.55085	4.91172	727.273	2.95445	1	0	0.760217	0.566187		-1	0.690198		3.77166e+06	4.23817e+07	1.48179e+08	2.68307e+08	2.52559e+08	1.50421e+08	6.78336e+07	2.66353e+07	1.26989e+07	4.43443e+06	1.7568e+06	512622	676260	1.58567e+06	4.83576e+06	2.88195e+06
IKNKHMNADTDYSIA	211	225	2	0	860.92	6	13	6.37432	6.71642	865.502	8.09695	1	0	2.30899	0.498407	1	-6	0.223507		235557	1.5402e+06	380313	478523	0	516709	785501	2.76437e+07	7.80346e+07	1.01284e+08	7.12279e+07	3.21585e+07	5.99474e+06	1.63225e+06	0	1.39473e+06	479625	222554	0	2.36967e+06
IKNKHMNADTDYSIA	211	225	3	0	574.282	6	13	6.37432	6.64905	577.318	8.03885	1	0	2.28785	0.255097	1	-6	0.0472992		342594	0	0	143839	0	0	2.30645e+07	5.03487e+07	1.20606e+08	1.92925e+08	1.00633e+08	5.42675e+07	3.16975e+07	3.67157e+06	354096	732516	459894	0	322052	0
IKNKHMNADTDYSIAE	211	226	3	0	617.296	6	14	5.58188	6.14113	619.016	4.01919	0.6	0					0.147258		288717	1.7378e+06	4.73861e+07	1.78191e+08	3.42311e+08	4.0944e+08	3.20265e+08	1.81525e+08	7.95307e+07	2.17976e+07	2.00347e+06	0	0	140586	0	704355	164124	225429	1.97659e+06	57102.6	590547
IKNKHMNADTDYSIAEAA	211	228	3	0	664.655	6	16					-1
DTDYSIA	219	225	1	0	784.336	4	5	6.18777	6.31213	785.478	0.694464	0.6	0					2.625		9.71239e+06	1.28899e+07	5.99285e+06	398050	665299	0	0	0	528308	176221
DYSIAE	221	226	1	0	697.304	4	4	6.07892	6.09447	704.978	7.27141	0.4	1					0.580974		0	0	0	0	0	0	0	369072	642552
YSIAEAA	222	228	1	0	724.351	4	5	5.79927	6.15668	725.954	1.17776	0.4	0					1.17121		4.36599e+06	2.90277e+07	1.33335e+07	412804	0	1.10179e+06	212141	835240	847533	497912
SIAEAA	223	228	1	0	561.288	3	4	3.28733	3.84443	561.799	0.20051	1	0	-0.400276	1.27493		1	0.0704369		4.67623e+08	2.43123e+08	5.74747e+07	9.76983e+06	1.00735e+06	634338	125435	298217
SIAEAAFNKGETA	223	235	1	0	1308.64	5	11	6.43652	6.62313	1311.65	2.25081	1	0	0.330556	-0.0631553		-1	0.631181		7.97124e+06	1.84278e+07	2.98645e+07	2.80627e+07	2.09283e+07	1.61948e+07	5.50335e+06	284261	330391	271057	598920	223539	792049	0	247642	0	0
SIAEAAFNKGETAM	223	236	2	0	720.345	5	12	7.61828	8.11913	720.952	0.31273	0.6	0					0.196427		7.83313e+08	7.3055e+08	3.87154e+08	1.46376e+08	2.65557e+07	1.33663e+07	576293	1.43954e+06	2.76838e+06	179346	2.54874e+06	1.57859e+06	1.93967e+07	394951	4.88871e+06	492659	1.6908e+06	1.93645e+06
IAEAAF	224	229	1	0	621.324	4	4	6.77862	7.40043	623.457	1.75693	0.4	0					0.736134		1.89224e+07	4.78674e+06	1.28354e+08	3.51635e+07	7.47506e+06	1.46064e+06	1.69382e+06	992824	217907
EAAFNKGETA	226	235	2	0	519.249	4	8	4.06332	4.69253	519.761	0.430889	0.6	0					0.990726		5.28863e+08	4.03843e+08	2.33805e+08	8.2644e+07	1.74862e+07	2.46542e+06	62040.9	291873	857519	128744	90793	7.09151e+06	1.18448e+06
EAAFNKGETAM	226	236	1	0	1168.53	5	9	5.65957	6.18777	1169.11	-0.16265	1	0	-0.7229	1.17055	1	-1	0.277887		1.08055e+08	7.49636e+07	1.80518e+07	168536	0	0	0	0	0	0	241977	262970	0	0	0
EAAFNKGETAM	226	236	2	0	584.769	5	9	5.6285	6.21885	585.175	0.0679777	1	0	-0.601677	1.39502	1	0	0.0405189		1.23967e+09	9.10761e+08	3.97571e+08	1.27062e+08	2.18894e+07	1.24991e+06	205826	235537	0	0	0	13577.1	0	0	0
AAFNKGETA	227	235	2	0	454.727	4	7	3.74725	4.50347	455.065	0.15152	1	0	-0.535011	1.99408		0	0.0343619		2.26977e+09	1.36752e+09	4.66601e+08	1.19656e+08	2.78939e+07	1.0909e+07	3.718e+06	1.53519e+06	158858	363198	190028	668943
AAFNKGETAM	227	236	1	0	1039.49	5	8	5.42607	6.06337	1040.29	0.125457	1	0	-0.563222	1.56459	1	1	0.157691		1.04566e+09	7.26457e+08	2.9718e+08	9.2079e+07	1.69931e+07	1.16095e+06	732515	449267	166723	231653	345421	441416	1.45539e+06	2.53732e+06
AAFNKGETAM	227	236	2	0	520.247	5	8	5.42607	5.84585	520.655	0.141883	0.6	0					0.118859		6.61672e+09	4.42046e+09	1.77701e+09	5.31033e+08	1.71822e+08	3.78592e+07	8.17309e+07	1.07369e+07	5.69623e+06	199946	1.05392e+06	1.06512e+06	303423	1.15371e+06
AAFNKGETAMT	227	237	2	0	570.771	5	9	5.1142	5.5508	571.135	-0.00133958	1	0	-0.638112	0.839714		1	0.18952		1.17316e+08	8.27932e+07	3.13692e+07	6.68999e+06	0	0	0	90908.8	0	13985.5	0	269868	210484	105743	0
AAFNKGETAMTINGPWAWSNIDTSKVNY	227	254	3	0	1029.49	8	25					-1
FNKGETA	229	235	2	0	383.69	4	5	2.99975	3.41542	383.944	0.0648771	1	0	-0.576026	0.764109		1	0.0368131		5.23883e+08	2.50201e+08	6.50131e+07	1.2471e+07	1.73377e+06	20361	23820	81714	57674.6	702471
FNKGETAM	229	236	1	0	897.413	5	6	4.67678	5.2545	898.026	0.0206781	1	0	-0.621104	1.34939	1	1	0.325541		2.81217e+08	1.50476e+08	4.8325e+07	1.00274e+07	422191	158173	392112	561780	416087	376767	153999	632957
FNKGETAM	229	236	2	0	449.21	5	6	4.67678	5.2076	449.536	0.059704	1	0	-0.590335	1.18	1	1	0.179858		1.58179e+09	8.67264e+08	2.7459e+08	6.22833e+07	1.54628e+07	2.96115e+06	1.64825e+06	132094	2.85792e+06	0	1.14428e+07	398170
NKGETAM	230	236	1	0	750.345	4	5	3.14363	3.6371	750.832	0.00449538	1	0	-0.633154	1.0451	1	1	0.0557642		3.17145e+08	1.40049e+08	3.94574e+07	7.20854e+06	500858	71862.6	22182.5	66646.7	49005.6	95716.1
NKGETAM	230	236	2	0	375.676	4	5	3.15953	3.6213	375.912	-0.00961055	1	0	-0.6465	0.930609	1	1	0.0142883		9.91421e+08	4.47385e+08	9.97944e+07	1.47852e+07	3.37873e+06	1.38125e+06	50544.2	3.12537e+06	119039	66039.2
NKGETAMTINGPWAWSNIDTSKVNY	230	254	3	0	933.113	7	22					-1
NKGETAMTINGPWAWSNIDTSKVNYGVTVL	230	259	3	0	1089.54	8	27	11.371	11.9507	1092.46	6.73198	0.6	0					0.431248		498672	28032.7	497212	1.9473e+06	1.05573e+07	5.84888e+07	1.45332e+08	2.16316e+08	2.46837e+08	2.22698e+08	1.54974e+08	9.21154e+07	5.50387e+07	9.71824e+06	3.02297e+06	1.84004e+06	209191	0	212975	236193	5603.46	851495	231134	1.02229e+06	2.48669e+06	2.06922e+06	2.55172e+06	2.32527e+06	4.40773e+06	1.42121e+06
MTINGPWAWSNIDT	236	249	2	0	803.372	6	11	11.4177	11.9351	805.153	2.52816	1	0	0.449833	1.1316		1	0.117525		8.73507e+06	1.15029e+08	3.53911e+08	5.28034e+08	4.066e+08	2.34048e+08	8.96372e+07	2.93183e+07	5.06075e+06	5.70245e+06	4.78314e+06	7.3313e+06	6.09896e+06	3.04321e+06	1.32099e+06	408091	5.30962e+06	1.11595e+06
MTINGPWAWSNIDTSKVNY	236	254	3	0	733.018	7	16	11.4333	11.4645	734.931	4.34779	0.3	1					0.198724		247077	4.00936e+06	275895	2.21866e+06	6.64827e+06	7.33605e+06	8.45787e+06	6.41428e+06	3.46096e+06	2.13055e+06	375185	447439	0	139712	560895	179574	0	0	134727	161090	0	0	6365.41	193721
MTINGPWAWSNIDTSKVNYGVTVL	236	259	2	0	1333.67	7	21	11.9507	13.0312	1337.62	6.22016	1	0	0.763779	3.16536	1	1	0.489401		3.40754e+07	233864	6.8086e+07	2.54152e+07	1.78761e+08	3.5031e+08	6.51363e+08	9.10292e+08	9.37709e+08	7.17944e+08	4.66097e+08	2.47643e+08	1.10098e+08	2.75667e+07	7.99426e+06	624104	1.68462e+06	0	7.94166e+06	309866	8.53836e+06	72179.9	4.53739e+07	260405	1.39708e+07	489361	1.30537e+06	166456	188001
MTINGPWAWSNIDTSKVNYGVTVL	236	259	3	0	889.448	7	21	11.9507	13.1098	892.086	6.23947	0.6	0					0.123466		2.00999e+06	4.27889e+06	1.54796e+07	8.32598e+07	3.13131e+08	8.00378e+08	1.51577e+09	2.0196e+09	2.07717e+09	1.63061e+09	1.01144e+09	5.57374e+08	2.56667e+08	1.01533e+08	3.51402e+07	2.60998e+07	6.13034e+06	3.24044e+06	9.55984e+06	2.50302e+06	3.28656e+06	1.02346e+07	1.09875e+07	5.15938e+06	2.90856e+06	2.35773e+06	1.79894e+06	1.42552e+06	485749
MTINGPWAWSNIDTSKVNYGVTVLPTFKGQPSKPFVGVL	236	274	4	0	1063.06	9	33	11.8728	12.7169	1065.58	7.41059	1	0	0.424906	2.31131		1	0.0413206		729030	126134	2.58523e+06	1.25153e+06	1.71384e+07	9.30603e+07	2.76694e+08	5.66843e+08	8.55207e+08	1.14046e+09	1.16704e+09	1.0257e+09	7.46587e+08	4.6931e+08	2.80613e+08	1.29022e+08	6.04233e+07	2.57596e+07	7.82781e+06	3.17083e+06	1.45349e+06	1.29574e+06	872188	607114	1.01338e+06	759795	475314	398655	416064	0
TINGPWAWSN	237	246	2	0	573.272	5	7	9.9871	10.3447	574.975	2.70989	0.4	1					0.611178		4.04157e+07	1.4812e+08	1.84594e+08	9.78969e+07	3.08603e+07	2.54774e+06	112314	0	83584	87345.4	7.60426e+07	265744	2.98955e+07
TINGPWAWSNI	237	247	2	0	629.814	5	8					0
TINGPWAWSNIDT	237	249	2	0	737.852	5	10	10.547	11.6358	739.498	2.40781	1	0	0.501624	3.19558		1	0.166867		1.96582e+07	2.35572e+08	7.14403e+08	9.67189e+08	6.97427e+08	3.64135e+08	1.03016e+08	1.3107e+07	2.7185e+06	1.4283e+06	992598	3.03942e+06	753636	2.7187e+06	2.31374e+06	1.87265e+07
TINGPWAWSNIDTSKVNY	237	254	2	0	1033.5	6	15	10.3914	11.2154	1036.62	4.98904	1	0	0.935994	2.23883	1	0	0.313066		1.72657e+06	608833	5.75342e+07	3.08211e+08	7.16331e+08	1.17763e+09	1.20198e+09	9.33176e+08	4.97358e+08	2.14165e+08	6.52829e+07	1.36839e+07	1.16336e+07	4.44977e+06	1.72788e+07	0	8.22887e+07	1.09528e+06	6.55373e+07	1.26591e+06	1.11568e+06	5.51981e+06
TINGPWAWSNIDTSKVNY	237	254	3	0	689.337	6	15					-1
TINGPWAWSNIDTSKVNYGVTVL	237	259	2	0	1268.15	7	20	11.4489	12.6384	1271.98	6.12591	0.6	0					0.0753589		412255	4.35297e+07	8.0149e+06	1.6582e+08	4.62321e+08	1.19834e+09	2.15057e+09	2.81588e+09	2.66259e+09	2.12534e+09	1.25143e+09	6.34218e+08	2.65455e+08	1.0272e+08	2.66863e+07	7.28154e+06	4.59809e+06	3.96497e+06	1.68099e+06	5.20535e+06	602816	961486	0	461266	0	220996	0	0
TINGPWAWSNIDTSKVNYGVTVLPTFKGQPSKPFVGVL	237	274	3	0	1373.4	9	32	11.5891	12.247	1376.66	7.28016	1	0	0.438822	1.63905	1	1	0.108821		261318	776276	673928	17014.8	3.37544e+07	1.21868e+08	3.2951e+08	6.43215e+08	1.0006e+09	1.2119e+09	1.20441e+09	1.03267e+09	7.06755e+08	4.11374e+08	2.17835e+08	9.5956e+07	3.79732e+07	8.25099e+06	1.83776e+06	1.00973e+06	1.77749e+06	767083	390222	622877	239433	279980	224618	540058	319059	10791.9
TINGPWAWSNIDTSKVNYGVTVLPTFKGQPSKPFVGVL	237	274	4	0	1030.3	9	32	11.5736	12.2314	1032.72	7.17622	1	0	0.423455	1.63893	1	1	0.04566		318713	2.55374e+08	4.22455e+06	2.70434e+07	8.87927e+07	3.95158e+08	8.52065e+08	1.66858e+09	2.57374e+09	3.18596e+09	3.12939e+09	2.5458e+09	1.77018e+09	1.11341e+09	5.82549e+08	2.85514e+08	1.15678e+08	4.26951e+07	1.92398e+07	4.84426e+06	3.25061e+06	4.73173e+06	4.0763e+06	2.68255e+06	4.04062e+06	2.85634e+06	1.35593e+07	1.84099e+06	1.225e+06	956790
NIDTSKVNYGVTVL	246	259	2	0	761.909	5	12					-1
IDTSKVNYGVTVL	247	259	2	0	704.888	5	11	7.99478	8.41448	707.577	4.545	1	0	1.31718	0.778676		1	0.412816		267380	29218.3	1.42265e+07	6.11457e+07	2.28817e+08	3.16743e+08	2.4429e+08	1.15239e+08	4.09473e+07	2.84697e+06	1.266e+06	1.12332e+07	7.55326e+06	2.95527e+06	208990	690654	0
IDTSKVNYGVTVLPTFKGQPSKPFVGVL	247	274	3	0	997.89	7	23					-1
DTSKVNYGVTVL	248	259	2	0	648.346	5	10					-1
DTSKVNYGVTVLPTFKGQPSKPFVGVL	248	274	3	0	960.195	7	22					-1
SKVNYGVTVL	250	259	1	0	1079.61	4	8	7.74625	7.91712	1082.83	2.58419	0.6	0					0.502059		604053	1.50535e+07	5.91855e+07	8.19873e+07	4.999e+07	2.32724e+07	1.13203e+07	2.96741e+06	0	0	58607.3	0	0
SKVNYGVTVL	250	259	2	0	540.308	4	8	7.66855	8.27458	541.765	2.2724	0.6	0					0.0684351		736917	1.95776e+08	5.59634e+08	7.39274e+08	3.97876e+08	1.24801e+08	3.07436e+07	682591	707461	133314	303310	128285	100902
SKVNYGVTVLPTF	250	262	2	0	712.893	5	10					0
SKVNYGVTVLPTFKGQPSKPFVGVL	250	274	3	0	888.17	7	20	9.72303	10.2203	889.869	3.45941	0.6	0					0.0401644		2.41156e+06	2.14747e+07	1.89859e+08	5.02847e+08	8.30922e+08	9.26305e+08	6.93372e+08	4.28531e+08	2.09609e+08	8.34263e+07	2.55114e+07	4.67917e+06	1.78686e+06	291888	2.10415e+06	378362	1.35599e+06	938350	799188	240120	0	250720	533812	701548	483436	0	0	910313
SKVNYGVTVLPTFKGQPSKPFVGVLSAGINAASPNKELAKE	250	290	4	0	1061.58	9	35					-1
KVNYGVTVL	251	259	2	0	496.792	4	7	7.83947	8.01032	497.879	1.57737	1	0	0.42857	-0.1201		1	0.354801		4.71016e+06	6.21578e+06	1.22784e+07	1.16555e+07	3.75727e+06	324572	0	0	0	131320	132918	0
KVNYGVTVLPTFKGQPSKPFVGVL	251	274	3	0	859.16	7	19					-1
GVTVLPTF	255	262	1	0	833.477	4	5					-1
GVTVLPTFKGQPSKPFVGVL	255	274	2	0	1036.1	6	15	9.7075	10.2358	1038	2.5137	1	0	0.155341	1.17109	1	1	0.365466		4.53837e+06	1.29799e+08	4.96632e+08	7.43273e+08	6.1712e+08	3.66868e+08	1.69508e+08	5.52978e+07	9.96242e+06	1.3982e+06	7.76114e+06	58486.1	6.50959e+07	666901	3.91002e+06	595292	0	0	245972	0	288126	0
GVTVLPTFKGQPSKPFVGVL	255	274	3	0	691.07	6	15	9.7075	10.2514	692.329	2.50118	1	0	0.151392	1.22731	1	1	0.0985911		3.10097e+07	3.80972e+08	1.29119e+09	1.95952e+09	1.72195e+09	1.02206e+09	4.65202e+08	1.78542e+08	6.65734e+07	2.49644e+07	5.97048e+06	4.59759e+06	1.71141e+06	1.95311e+06	7.41679e+07	277948	95671.6	2.58708e+07	0	4141.53	2.11207e+06	0
GVTVLPTFKGQPSKPFVGVLSAGINAASPNKELAKE	255	290	3	0	1218.01	8	30	9.69197	9.73857	1220.51	5.31577	1	0	0.200813	-0.568856	0	0	0.26364		0	0	0	0	433673	1.2375e+06	4.75201e+06	7.27006e+06	5.27049e+06	3.12244e+06	1.45972e+06	0	0	690766	0	0	0	0	0	0	0	0	0	0	0	0	0	0	0	0
GVTVLPTFKGQPSKPFVGVLSAGINAASPNKELAKE	255	290	4	0	913.758	8	30	9.61432	9.9405	915.935	6.51921	1	0	0.390579	0.44092	1	1	0.244646		0	0	0	4.36835e+06	3.15034e+07	6.91085e+07	1.33284e+08	1.23429e+08	1.11626e+08	7.33554e+07	6.09047e+07	1.59454e+07	7.60227e+06	1.0052e+06	1.67014e+06	1.90519e+06	2.55089e+06	267981	1.02975e+06	0	1.5553e+06	272090	0	270706	283783	0	0	221851	2.40461e+06	0
VTVLPTFKGQPSKPFVGVL	256	274	3	0	672.063	6	14					-1
TVLPTFKGQPSKPFVGVL	257	274	3	0	639.04	6	13					-1
PTFKGQPSKPFVG	260	272	2	0	695.38	5	9	6.24995	6.91863	698.469	5.32373	0.6	0					1.52824		3.04741e+07	6.6123e+07	3.07381e+07	1.25861e+07	8.40005e+06	614416	3.72636e+07	8.16963e+07	1.33865e+08	8.67703e+07	3.47506e+07	2.74804e+06	817156	0	302060
PTFKGQPSKPFVGVL	260	274	1	0	1601.9	5	11	8.56977	8.89587	1603.68	0.784826	0.4	0					7.97644		406075	4.68371e+07	5.68901e+07	1.84165e+07	348842	0	0	0	0	0	0	0	0	0	0	0	0
PTFKGQPSKPFVGVL	260	274	2	0	801.456	5	11	8.49213	9.24147	802.57	1.2397	1	0	-0.104273	1.96922	1	0	0.0635774		1.57122e+09	6.61494e+09	7.99213e+09	5.12659e+09	2.37272e+09	8.50898e+08	3.77413e+08	1.03156e+08	8.54115e+07	2.29321e+07	1.59023e+07	1.7341e+06	2.03578e+06	1.12555e+06	445905	0	181823
PTFKGQPSKPFVGVL	260	274	3	0	534.64	5	11	8.49213	9.19483	535.375	1.21601	1	0	-0.114459	1.80079	1	0	0.0154834		2.28368e+09	9.84777e+09	1.21417e+10	7.75768e+09	3.39968e+09	1.2387e+09	4.34181e+08	1.58183e+08	7.41171e+07	4.32973e+07	1.83258e+07	6.42218e+06	1.39163e+06	502537	518774	403396	504103
PTFKGQPSKPFVGVLSA	260	276	2	0	880.491	6	13					-1
PTFKGQPSKPFVGVLSA	260	276	3	0	587.33	6	13					-1
PTFKGQPSKPFVGVLSAGIN	260	279	3	0	682.046	6	16					-1
PTFKGQPSKPFVGVLSAGINAASPNKELAKE	260	290	3	0	1061.58	8	26	8.7561	9.10158	1063.62	4.22246	1	0	0.130847	0.510626	0	0	0.41803		1.74218e+06	562596	2.47628e+07	1.32561e+08	3.22862e+08	4.66346e+08	4.87417e+08	3.70871e+08	2.29268e+08	1.20524e+08	4.51749e+07	1.53497e+07	6.63388e+06	2.14873e+06	0	6.1446e+06	393896	353064	2.82666e+06	453324	1.86607e+06	2.45958e+06	1.32957e+06	1.60087e+06	2.18805e+06	592882	0	718636	714978	482951
PTFKGQPSKPFVGVLSAGINAASPNKELAKE	260	290	4	0	796.436	8	26	8.92693	9.24147	798.43	6.0723	1	1	0.467418	0.398844	0	-3	0.571619		417119	7.24338e+06	8.40352e+07	3.05411e+08	6.56335e+08	9.24314e+08	9.37923e+08	7.33713e+08	4.49144e+08	2.14609e+08	1.00784e+08	3.07535e+07	7.90078e+06	2.6501e+06	3.48049e+06	1.55941e+06	1.95299e+06	559692	168889	452287	1.25205e+08	0	3.09277e+08	16155.6	1.97614e+08	217280	123308	0	58274.3	62971.7
PTFKGQPSKPFVGVLSAGINAASPNKELAKEFLEN	260	294	3	0	1229.32	8	30	10.3914	10.547	1231.43	4.08714	1	0	0.00707521	-0.175299	1	-1	0.207964		0	470386	0	6.46349e+06	1.99249e+07	3.44532e+07	4.02311e+07	3.4688e+07	1.85671e+07	7.30364e+06	932410	0	0	235000	0	0	328586	0	0	0	0	0	262050	19622.7	12000.4	1.47074e+06	0	0	0	0
PTFKGQPSKPFVGVLSAGINAASPNKELAKEFLEN	260	294	4	0	922.245	8	30	10.3759	10.7337	923.838	4.15696	1	0	0.0180849	0.555231	1	-1	0.097245		0	1.2688e+06	6.12028e+06	6.29652e+07	1.54105e+08	2.36429e+08	2.67051e+08	2.22827e+08	1.53217e+08	8.23094e+07	3.37617e+07	1.0856e+07	2.41789e+06	3.4917e+06	351064	0	1.72859e+06	954095	0	212275	682944	531062	0	246875	578367	253819	2.32374e+06	6766.08	0	279751
PTFKGQPSKPFVGVLSAGINAASPNKELAKEFLENYL	260	296	3	0	1321.37	9	32	11.9819	12.4346	1323.59	4.23637	0.6	0					0.179536		227516	1.21594e+06	588936	1.74131e+07	6.14809e+07	9.79069e+07	1.14398e+08	1.20384e+08	7.39086e+07	4.03714e+07	3.06667e+07	2.81906e+06	0	1.78289e+06	0	0	234675	0	0	0	0	0	446547	347109	239864	32220	0	201476	0	0
PTFKGQPSKPFVGVLSAGINAASPNKELAKEFLENYL	260	296	5	0	793.227	9	32	12.0598	12.4033	795.001	6.46465	0.6	0					0.190472		576954	2.18273e+06	5.11764e+06	2.70301e+07	6.75302e+07	1.15308e+08	1.2142e+08	1.13294e+08	8.35164e+07	4.71124e+07	2.6429e+07	1.20668e+06	3.475e+06	943424	2.51909e+06	1.16954e+06	1.11117e+06	583582	110672	1.16421e+06	829551	713094	859215	758060	1.24445e+06	240438	1.21325e+06	691511	737317	813087
KGQPSKPFVGVL	263	274	2	0	628.872	5	8	7.79287	8.25903	629.634	0.758721	0.6	0					0.0622712		2.00559e+08	6.87449e+08	4.84079e+08	1.89789e+08	5.17842e+07	897466	611697	1.03772e+06	0	205130	249681	156254	0	182589
KGQPSKPFVGVL	263	274	3	0	419.584	5	8					0
VLSAGINAASPNKELAKE	273	290	3	0	604.667	6	15					-1
SAGINAASPNKE	275	286	2	0	579.791	5	9	3.01573	3.574	583.026	5.82113	1	0	2.42229	1.27914		-6	0.394898		2.63999e+06	2.40808e+07	5.70814e+07	1.25333e+08	4.09394e+08	7.77594e+08	8.83291e+08	7.08966e+08	5.3168e+08	3.34408e+08	1.84716e+08	8.32134e+07	2.94314e+07	8.16173e+06	981241
SAGINAASPNKEL	275	287	1	0	1271.66	5	10					-1
SAGINAASPNKEL	275	287	2	0	636.333	5	10	5.42607	5.9235	638.066	2.74198	1	0	0.659705	1.05943	1	0	0.134938		610769	3.33134e+07	1.48409e+08	2.68188e+08	2.15423e+08	1.06316e+08	3.15708e+07	1.82103e+06	1.28402e+06	601954	124026	1.48967e+06	960538	297513	490059	1.1706e+06
SAGINAASPNKELAKE	275	290	2	0	800.42	5	13	4.80248	5.34803	802.315	2.87848	1	0	0.410043	1.23321	1	0	0.0419297		7.82199e+07	8.54161e+08	3.67159e+09	6.88368e+09	6.79226e+09	4.16163e+09	1.83429e+09	6.65439e+08	2.26244e+08	7.39606e+07	2.86578e+07	1.09892e+07	4.44772e+06	1.14544e+06	0	249883	37063.5	707.01	157792
SAGINAASPNKELAKE	275	290	3	0	533.949	5	13	4.86495	5.30125	535.21	2.87052	1	0	0.407147	0.838631	1	0	0.0262601		5.44264e+07	5.99116e+08	2.5254e+09	4.94143e+09	4.88288e+09	2.93563e+09	1.24191e+09	4.55474e+08	1.48112e+08	4.79559e+07	2.00264e+07	6.38006e+06	2.69891e+06	3.02829e+06	86327	238118	214036	43009.5	13955.7
SAGINAASPNKELAKEF	275	291	3	0	582.972	6	14					0
SAGINAASPNKELAKEFL	275	292	2	0	930.497	6	15					-1
SAGINAASPNKELAKEFLEN	275	294	2	0	1052.04	6	17	8.33677	8.67847	1054.18	3.0514	0.6	0					0.130457		910740	9.86899e+06	2.86584e+08	5.22094e+08	7.22106e+08	5.18979e+08	2.94531e+08	1.12604e+08	3.75112e+07	4.77686e+06	699240	2.73548e+06	79697.3	2.65831e+06	0	2.9097e+06	0	407752	368146	332177	0	327671	832505	2.48225e+06
SAGINAASPNKELAKEFLEN	275	294	3	0	701.695	6	17	8.55425	8.74057	703.209	3.31537	0.6	0					0.080668		4.67111e+06	9.71551e+07	4.14182e+08	8.36201e+08	9.31576e+08	7.05802e+08	3.88414e+08	1.63102e+08	5.69151e+07	1.89061e+07	7.22234e+06	0	2.19628e+07	3.78688e+07	0	1.97075e+07	5.8441e+06	4.15608e+07	261185	0	1.11302e+07	0	426294	3.58922e+06
SAGINAASPNKELAKEFLENYL	275	296	2	0	1190.11	6	19	11.06	11.8884	1192.28	2.92919	0.6	0					0.107726		3.49954e+06	1.43403e+08	5.58038e+08	1.21899e+09	1.48662e+09	1.19526e+09	6.81701e+08	3.53981e+08	1.19733e+08	5.09259e+07	2.46881e+06	1.86383e+06	8948.53	474363	867383	477190	965989	3.60695e+06	0	342250	0	0	1.91531e+06	1.87248e+06	2.89255e+06	2.35808e+06
SAGINAASPNKELAKEFLENYL	275	296	3	0	793.745	6	19	11.029	11.4801	795.195	2.94499	0.6	0					0.0110196		1.19877e+07	2.39638e+08	1.08531e+09	2.32553e+09	2.81304e+09	2.27197e+09	1.35715e+09	6.62009e+08	2.70407e+08	9.37552e+07	2.29129e+07	1.53773e+07	3.05634e+06	2.03621e+06	2.11874e+06	1.60933e+06	2.39941e+06	0	863563	499297	335353	652655	3.15006e+06	648406	715896	629803
GINAASPNKELAKE	277	290	2	0	721.386	5	11	4.69253	4.86495	723.091	2.5843	0.4	0					0.296061		154649	290523	8.6087e+06	2.92578e+07	2.36771e+07	1.35097e+06	179742	747069	0	18071.3	13018.7	0	3700.79	2201.75	7358.74	211873	201365
AASPNKELAKE	280	290	2	0	579.312	5	8	3.47908	4.03202	580.997	2.7078	1	0	0.963772	1.25988	1	1	0.0379716		2.59606e+07	2.81471e+08	1.08662e+09	1.82495e+09	1.47294e+09	6.723e+08	2.20652e+08	5.37916e+07	9.26024e+06	1.46823e+06	333455	103462	266930	0
AASPNKELAKE	280	290	3	0	386.544	5	8	3.49492	4.03202	387.646	2.64364	1	0	0.925835	1.20269	1	1	0.0556282		6.12456e+06	7.34135e+07	2.70429e+08	4.69888e+08	3.55809e+08	1.49352e+08	4.69473e+07	1.06785e+07	530691	156893	30453.8	222710	25625.7	0
AASPNKELAKEFLEN	280	294	2	0	830.931	5	12	7.88607	8.36787	832.751	2.66856	0.6	0					0.545791		375351	3.7618e+07	1.89452e+08	3.60574e+08	3.34096e+08	1.84775e+08	6.66343e+07	1.19641e+07	1.5942e+06	1.63359e+06	247335	663394	0	199843	0	930067	358049	1.40962e+06
AASPNKELAKEFLENYL	280	296	3	0	646.339	6	14	10.7959	11.5424	647.745	3.05887	1	0	0.39618	1.95905		1	0.314722		2.34938e+06	3.45806e+07	2.08323e+08	3.85016e+08	3.67836e+08	2.33783e+08	1.03451e+08	2.96788e+07	2.52089e+06	2.61865e+06	1.35696e+06	2.23813e+06	1.70912e+06	917476	4.11254e+06	1.96953e+07	2.28245e+07	2.5834e+06	1.30237e+06	832911	660604
LAKEFLENYL	287	296	2	0	620.335	5	8	10.547	10.8114	620.868	0.305103	1	0	-0.456993	0.218017		1	0.321082		2.43852e+07	2.06662e+07	6.25166e+06	781108	206864	239395	420134	0	603992	553381	393224	278103	126874	0
FLENYL	291	296	1	0	798.403	4	4	9.3606	10.6092	798.934	0.0327623	1	0	-0.598662	3.77237	1	1	0.704623		9.727e+09	4.90555e+09	1.51404e+09	1.58361e+08	2.20352e+06	3.27564e+07	7.24347e+06	923255	1.32159e+06
FLENYL	291	296	2	0	399.705	4	4	9.69197	10.5314	399.887	-0.134763	1	0	-0.796784	2.29464	1	1	0.265314		1.24176e+08	5.14351e+07	5.67792e+06	217366	0	414940	0	0	35137.5
YLLTDEGL	295	302	1	0	923.472	4	6	9.52112	10.1581	924.896	0.873908	1	0	0.0516068	1.56338		1	0.258077		3.45197e+08	8.05497e+08	5.34711e+08	1.46789e+08	5.20661e+07	9.38264e+06	5.88046e+06	1.84337e+06	895214	7.77509e+06	1.58118e+06
YLLTDEGLEAVNKDKPLGA	295	313	2	0	1023.54	6	16	8.74057	9.27257	1024.88	1.46099	0.6	0					0.301318		2.16847e+08	8.15499e+08	1.04528e+09	8.14187e+08	4.29391e+08	1.87482e+08	5.58604e+07	4.64934e+07	5.56655e+07	5.39441e+07	2.37711e+07	2.84889e+06	783003	0	1.64633e+06	0	1.83952e+06	17158.5	493411	0	337104	0	2.17501e+06
YLLTDEGLEAVNKDKPLGA	295	313	3	0	682.697	6	16	8.70952	9.30365	683.698	1.79322	0.6	0					1.5553		6.03211e+08	2.13842e+09	2.77653e+09	2.11768e+09	1.18652e+09	4.95693e+08	1.89633e+08	1.71295e+08	2.50131e+08	2.30799e+08	1.49167e+08	7.39372e+07	1.86651e+07	9.98596e+06	8.21347e+06	1.73963e+06	1.20767e+06	4.27901e+06	0	659593	3.43775e+07	271273	671441
LTDEGL	297	302	1	0	647.325	4	4	6.04783	6.87197	648.516	0.825362	1	0	0.338701	2.23938		1	0.078061		1.44081e+09	2.54727e+09	1.45124e+09	4.02398e+08	4.47201e+07	3.10952e+07	2.00399e+06	1.6084e+06	2.07345e+06
LTDEGLE	297	303	1	0	776.367	4	5	5.39483	5.86138	777.601	0.797656	1	0	0.117266	0.947885		1	0.41284		9.94521e+07	1.80228e+08	9.72589e+07	2.03749e+07	1.73289e+06	474452	5.56164e+06	298427	1.60413e+06	901050
LTDEGLEA	297	304	1	0	847.404	4	6	5.73718	6.01673	848.791	0.909921	1	0	0.08	0.272494		1	0.695474		5.96097e+07	1.04065e+08	6.94341e+07	2.71533e+07	1.87419e+06	0	1.14202e+06	0	162527	469912	2.36787e+06
LTDEGLEAVNKDKPLGA	297	313	2	0	885.468	6	14	6.91863	7.47823	886.439	0.917771	1	0	-0.327295	1.28396	1	-1	0.0286428		3.00209e+09	6.02783e+09	5.72703e+09	3.36802e+09	1.5345e+09	6.0231e+08	2.39728e+08	1.08125e+08	5.97713e+07	1.57779e+07	2.48914e+07	3.198e+06	4.86828e+06	0	165463	195445	989913	0	10853.5	3.09261e+06	8.45746e+06
LTDEGLEAVNKDKPLGA	297	313	3	0	590.647	6	14	6.88753	7.46267	591.335	1.03746	1	0	-0.286851	1.34006	1	-1	0.068685		3.86285e+09	7.79219e+09	7.20268e+09	4.354e+09	1.9676e+09	7.83446e+08	3.04638e+08	1.3761e+08	5.89838e+07	3.43693e+07	2.0408e+07	1.2178e+07	2.71294e+06	1.04843e+06	572516	41743.8	1.19245e+07	4.99176e+07	1.76816e+07	6.55481e+07	6.8104e+07
LTDEGLEAVNKDKPLGAVA	297	315	2	0	970.52	6	16	7.40043	7.61828	971.454	0.738647	1	0	-0.419019	0.0496507		1	0.369166		1.84098e+07	1.90901e+07	2.76866e+07	9.84571e+06	9.34481e+06	236722	1.20411e+06	0	192316	0	201392	0	163680	246205	0	203436	0	0	0	0	0	0	0
LTDEGLEAVNKDKPLGAVAL	297	316	2	0	1027.06	6	17	8.67847	8.74057	1027.87	0.413675	0.6	0					0.184474		5.2365e+06	1.55969e+07	1.37675e+07	5.81307e+06	659538	0	0	0	0	397126	0	0	0	0	0	0	0	0	0	0	0	0	0	0
LTDEGLEAVNKDKPLGAVALKSYEEE	297	322	3	0	940.15	7	23	8.27458	8.30568	942.02	3.95941	0.6	1					0.579608		6.17191e+07	1.53378e+08	2.31819e+08	2.63143e+08	2.12805e+08	1.2972e+08	6.84789e+07	4.60283e+07	1.53195e+07	6.77154e+06	2.65911e+07	474098	0	1.23884e+07	0	0	293955	0	0	9.85867e+07	28120.5	0	5.59383e+07	0	0	1.56831e+07	0	24226.3	2.27427e+06	249358
TDEGLEAVNKDKPLGA	298	313	2	0	828.926	5	13	6.37432	6.54538	830.329	1.86004	0.4	0					1.41968		3.47942e+06	1.07206e+07	5.79215e+06	1.00307e+06	562679	403853	975737	1.25186e+06	154615	965382	0	373486	0	321743	0	221376	164167	209405	159353
EGLEAVNKDKPLGAVALKSYEEELA	300	324	2	0	1337.2	7	22					-1
EAVNKDKPLGA	303	313	1	0	1141.62	5	8	4.03202	4.55085	1142.42	0.141283	1	0	-0.553864	1.13672	1	1	0.12063		1.60374e+08	1.33658e+08	5.42989e+07	1.39472e+07	1.13268e+06	0	0	0	92866.8	0	0	0	0	58344.1
EAVNKDKPLGA	303	313	2	0	571.314	5	8	4.01637	4.69253	571.772	0.255327	1	0	-0.486427	1.70496	1	1	0.02599		6.22656e+09	4.99366e+09	2.2138e+09	7.21371e+08	2.10601e+08	7.75765e+07	3.62601e+07	1.80098e+07	6.21803e+06	1.14524e+06	297292	0	116794	0
EAVNKDKPLGA	303	313	3	0	381.212	5	8	4.01637	4.69253	381.503	0.213489	1	0	-0.511167	1.70496	1	1	0.0204515		1.00347e+09	8.02058e+08	3.53579e+08	1.08207e+08	2.95279e+07	7.41291e+06	1.93352e+06	524470	53975.3	132466	29403.4	0	65395.3	0
EAVNKDKPLGAVAL	303	316	2	0	712.909	5	11	7.15182	7.52492	713.548	0.441377	0.6	0					0.158128		1.89919e+08	1.8645e+08	9.99499e+07	3.54871e+07	7.79034e+06	1.36067e+06	1.00665e+06	8.95045e+06	557903	8.94197e+06	131539	0	163173	52445.6	0	0	0
EAVNKDKPLGAVALKS	303	318	2	0	820.472	5	13					0
EAVNKDKPLGAVALKS	303	318	3	0	547.317	5	13					-1
EAVNKDKPLGAVALKSYEEE	303	322	2	0	1095.57	6	17	7.71517	7.79287	1098.44	4.46986	0.6	0					0.358395		1.22955e+07	8.9251e+06	1.97987e+07	2.92548e+07	8.30907e+07	8.69e+07	8.50227e+07	4.67732e+07	2.02873e+07	7.2761e+06	2.67346e+06	1.37441e+06	7.41214e+06	8.31338e+06	1.2596e+07	6.70747e+06	2.79902e+06	0	0	0	0	0	0	0
EAVNKDKPLGAVALKSYEEE	303	322	3	0	730.714	6	17	7.12073	7.9016	732.347	3.61305	0.6	0					0.431122		2.00442e+08	5.86318e+08	1.03185e+09	1.69958e+09	2.63653e+09	3.03439e+09	2.40232e+09	1.48355e+09	7.32034e+08	3.22425e+08	1.28216e+08	7.23913e+07	2.73393e+07	1.79123e+07	9.62805e+06	4.60905e+06	3.52819e+06	3.10137e+06	678932	359300	2.21956e+06	1.76152e+06	3.71898e+06	4.80181e+06
EAVNKDKPLGAVALKSYEEEL	303	323	3	0	768.409	6	18	8.89587	8.99288	769.379	1.55322	1	0	-0.229206	-0.386765		-1	0.979993		3.36059e+06	4.48775e+07	7.14007e+07	5.96506e+07	3.86699e+07	1.54792e+07	9.86342e+06	2.63803e+06	446930	319323	286906	0	0	42558.9	62006.3	63490.9	623971	65538.4	610511	0	230596	337932	0	0	2188.11
EAVNKDKPLGAVALKSYEEELAKDPRIAATME	303	334	3	0	1162.94	8	28					-1
EAVNKDKPLGAVALKSYEEELAKDPRIAATME	303	334	4	0	872.459	8	28	9.16373	9.44345	873.748	3.03659	1	0	-0.12438	0.273096	1	-1	0.164025		0	706850	2.46005e+07	6.15189e+07	8.6991e+07	8.16309e+07	6.41363e+07	4.05922e+07	1.32656e+07	3.2587e+06	551288	0	1.39054e+06	791948	356133	0	258531	876072	360395	494749	326710	0	603428	0	817765	0	236129	0	537021	502013
AVNKDKPLGA	304	313	2	0	506.793	4	7	3.86005	4.50347	507.167	0.163457	1	0	-0.526944	1.58668	1	1	0.043627		4.169e+08	2.89332e+08	1.13124e+08	3.14651e+07	5.87431e+06	602756	169343	187873	137362	34625.4	0	5273.04
AVNKDKPLGA	304	313	3	0	338.198	4	7	3.79423	4.45602	338.47	0.231307	1	0	-0.481091	1.65301	1	1	0.346046		6.80161e+07	4.58508e+07	1.46601e+07	1.2909e+06	98935.6	109996	88980.3	76250	0	3.03887e+06	0	0
AVNKDKPLGAVALKSYEEE	304	322	2	0	1031.05	6	16	7.02748	7.07412	1032.13	0.96144	1	0	-0.353148	-0.568736	1	-2	0.778758		1.35519e+06	2.59483e+06	3.01182e+06	2.16897e+06	0	276332	0	0	0	0	0	438464	0	0	0	0	0	0	0	0	0	0	0
AVNKDKPLGAVALKSYEEE	304	322	3	0	687.7	6	16	7.15182	7.21397	688.363	0.774244	0.2	0					0.0843918		1.08939e+07	2.7906e+07	2.66217e+07	1.60275e+07	8.96022e+06	956342	127025	0	0	0	0	0	0	177215	0	0	0	0	0	0	478303	0	0
VNKDKPLGA	305	313	1	0	941.541	4	6	3.6371	3.8757	942.029	-0.0573065	1	0	-0.68259	0.124594	1	0	0.238961		1.64851e+07	1.04882e+07	1.53087e+06	116700	5832.95	0	0	0	0	0	0
VNKDKPLGA	305	313	2	0	471.274	4	6	3.41542	4.2827	471.693	0.292117	0.6	0					0.326127		4.86541e+08	3.41297e+08	1.52688e+08	5.44268e+07	1.48008e+07	1.10744e+06	382119	25074.9	0	6981.57	8355.17
VNKDKPLGAVALKSYEEE	305	322	2	0	995.528	6	15	7.50935	7.61828	995.746	-0.737956	0.4	0					0.310011		2.03073e+07	361441	1.66801e+06	0	0	0	204613	0	0	0	459477	0	0	0	0	0	0	0	24916.2	0	0	0
VALKSY	314	319	2	0	340.703	4	4	5.00522	5.41045	341.244	0.67054	0.4	0					0.18475		2.72222e+06	2.02079e+07	3.87604e+06	174464	0	91628.7	0	0	40898.9
VALKSYE	314	320	1	0	809.44	4	5	5.47288	5.5508	811.658	1.73412	0.4	0					0.439215		0	2.21586e+06	1.32368e+07	5.04514e+06	0	0	172083	0	139893	0
VALKSYE	314	320	2	0	405.224	4	5	5.33245	5.72165	406.045	1.15828	0.4	0					0.172081		1.09242e+07	4.05309e+08	2.89637e+08	8.05674e+07	2.13113e+07	900433	1.48594e+06	0	0	29919.6
VALKSYEEE	314	322	1	0	1067.53	4	7	5.37925	5.93903	1069.22	1.06824	1	0	0.0845014	1.28462	1	-1	0.181757		2.16121e+08	7.9302e+08	6.1811e+08	2.9301e+08	9.21669e+07	2.16246e+07	1.94948e+06	778230	1.17538e+06	1.64314e+06	225815	888079
VALKSYEEE	314	322	2	0	534.266	4	7	5.37925	5.90797	535.111	1.06582	1	0	0.0828685	1.17241	1	-1	0.0424299		1.67218e+09	5.51232e+09	4.42418e+09	2.03553e+09	6.84369e+08	1.90674e+08	1.94566e+07	765605	2.97512e+06	1.54669e+07	4.4902e+06	1.40355e+06
VALKSYEEEL	314	323	1	0	1180.61	5	8	7.83947	8.33677	1182.36	1.05349	0.4	0					0.32758		4.02145e+07	2.11747e+08	1.88305e+08	9.21148e+07	1.93287e+07	1.44054e+06	785812	0	266662	809539	0	316104	391343	0
VALKSYEEEL	314	323	2	0	590.808	5	8	7.79287	8.52317	591.727	1.13563	1	0	0.0341151	1.90048	1	0	0.0975518		7.43504e+08	2.75761e+09	2.46594e+09	1.11995e+09	4.5502e+08	1.17085e+08	3.46838e+07	1.46085e+06	1.11508e+06	1.74306e+06	3.96403e+06	2.72875e+07	900921	8.73307e+06
VALKSYEEELAKDPRIAA	314	331	2	0	1002.04	6	15					0
VALKSYEEELAKDPRIAATM	314	333	3	0	745.728	7	17	8.83375	8.95798	747.082	2.67268	0.6	0					0.111557		1.06177e+06	3.37548e+06	1.99629e+07	3.09129e+07	3.00373e+07	3.10232e+07	9.73183e+06	2.68619e+06	3.53579e+06	214069	450905	668254	0	22140.7	0	0	0	0	0	0	295756	0	0	290149	0
VALKSYEEELAKDPRIAATME	314	334	3	0	788.742	7	18	8.61635	8.81822	790.176	2.84075	0.6	0					0.119074		8.24062e+06	4.48728e+07	1.49817e+08	2.31963e+08	2.63747e+08	1.89264e+08	1.09008e+08	4.91562e+07	1.8448e+07	2.99602e+06	329109	0	44289.2	0	692384	0	0	2.02641e+06	2.02109e+06	7.7185e+06	3.18394e+06	1.60129e+06	256873	5.08294e+06	348640	18559.2
VALKSYEEELAKDPRIAATMENAQKGEIM	314	342	3	0	1079.22	8	26	9.61432	9.73857	1081.3	4.2171	0.6	1					0.408284		0	1.01967e+06	2.48123e+06	4.07744e+06	1.54232e+07	2.55867e+07	1.70432e+07	1.45362e+07	2.48843e+06	459005	3.81857e+06	0	313450	3.90166e+06	276087	0	788653	0	0	261570	0	264753	0	0	0	321254	0	0	321699	0
VALKSYEEELAKDPRIAATMENAQKGEIMPNIPQMSA	314	350	5	0	815.613	9	32	9.75408	10.0959	817.427	6.47605	1	0	0.319949	0.497323		-3	0.123541		168461	304940	292041	2.23851e+06	2.21995e+07	5.55871e+07	1.1542e+08	1.721e+08	2.0916e+08	1.98423e+08	1.69931e+08	1.30043e+08	8.1638e+07	4.73894e+07	1.87454e+07	6.88135e+06	3.64466e+06	735029	802133	1.04301e+06	0	318262	377623	221432	1.28793e+06	230727	631299	209937	163818	622196
KSYEEE	317	322	1	0	784.336	4	4	3.04777	3.60552	785.43	0.646654	1	0	0.127353	1.27727	1	0	0		4.74537e+07	3.6072e+07	1.45193e+07	3.66238e+06	7.44978e+06	2.36754e+06	418940	157260	122334
KSYEEE	317	322	2	0	392.672	4	4	3.07978	3.52657	393.069	0.347088	1	0	-0.226926	0.876494	1	0	0.0457609		1.20092e+08	9.46936e+07	3.66935e+07	1.0746e+07	1.95919e+06	143112	18905.7	53067.8	0
KSYEEEL	317	323	2	0	449.214	4	5	6.07892	6.9653	449.803	0.657254	0.6	0					1.32424		2.51167e+08	2.1496e+08	8.84905e+07	2.33368e+07	629847	120005	581473	1.7457e+06	2.53566e+07	3.55648e+06
KSYEEELAKDPRIAA	317	331	3	0	573.969	6	12					-1
KSYEEELAKDPRIAATME	317	334	3	0	694.345	6	15					-1
KSYEEELAKDPRIAATMENAQKGEIMPNIPQMSA	317	350	4	0	948.467	9	29					-1
YEEELAKDPRIAATME	319	334	2	0	933.451	6	13					0
YEEELAKDPRIAATME	319	334	3	0	622.636	6	13					-1
EELAKDPRIAATME	321	334	2	0	787.398	6	11					0
EELAKDPRIAATME	321	334	3	0	525.268	6	11					-1
EELAKDPRIAATMENAQKGEIMPNIPQMSA	321	350	3	0	1095.21	8	25	9.0084	9.22592	1097.88	5.91114	0.6	1					0.165339		0	0	5.38615e+06	1.99621e+07	1.49813e+06	4.9371e+07	6.07684e+07	4.72136e+07	7.09135e+07	6.70984e+07	4.53641e+07	3.38602e+07	1.75106e+07	9.29458e+06	2.37396e+06	2.0297e+06	1.66005e+06	0	322260	860602	0	0	0	0	0	281693	0	0	383463	332107
ELAKDPRIAATME	322	334	2	0	722.877	5	10	6.28103	6.29658	724.288	1.92034	0.6	0					0.353096		248952	1.3472e+06	1.66925e+06	2.3915e+06	916911	271358	505190	178475	0	0	0	0	0	0	0	0
LAKDPRIAA	323	331	2	0	477.79	4	6	4.48767	4.88053	478.725	1.31442	1	0	0.398917	0.681762	1	1	0.056536		6.4559e+07	2.34861e+08	2.47946e+08	1.27944e+08	4.76753e+07	1.06879e+07	1.12843e+06	100311	415624	34887.6	66353.4
LAKDPRIAA	323	331	3	0	318.863	4	6	4.48767	4.88053	319.481	1.29971	1	0	0.38732	0.681762	1	1	0.0927397		1.53645e+07	6.13921e+07	6.70532e+07	3.5178e+07	1.08487e+07	1.37415e+06	33825.3	48484	33223.9	0	202137
LAKDPRIAAT	323	332	2	0	528.314	4	7	4.12592	4.55085	529.3	1.36159	0.4	0					0.0730191		1.14157e+07	6.03168e+07	6.84963e+07	3.91552e+07	1.33978e+07	2.16275e+06	124253	0	79772.7	0	367980	0
LAKDPRIAATM	323	333	2	0	593.834	5	8	5.8148	5.84585	594.988	1.54563	0.4	0					0.371538		2.10386e+06	1.07305e+07	1.29116e+07	4.80514e+06	2.58733e+06	0	0	0	0	1.8966e+06	0	0	0	198844
LAKDPRIAATM	323	333	3	0	396.225	5	8					-1
LAKDPRIAATME	323	334	2	0	658.356	5	9	5.65957	6.2344	659.481	1.41963	0.6	0					0.14465		3.26436e+08	1.09128e+09	1.17068e+09	7.15432e+08	3.08658e+08	1.07322e+08	2.28652e+07	1.44021e+07	3.90392e+07	5.15663e+07	2.56691e+07	4.88827e+06	2.27579e+06	52915.2	21846.6
LAKDPRIAATME	323	334	3	0	439.239	5	9	5.67508	6.24995	439.888	1.11317	1	0	-0.0523047	1.33909	1	1	0.102214		9.88273e+07	3.58835e+08	3.88231e+08	2.24296e+08	8.67116e+07	1.89085e+07	3.83547e+06	0	0	0	0	0	1.33486e+06	0	0
LAKDPRIAATMENAQKGEIM	323	342	2	0	1094.07	7	17	7.60272	8.24348	1098.23	6.92463	0.6	0					1.1374		290479	1.14606e+07	3.01053e+07	5.56698e+07	4.49145e+07	9.46184e+07	2.33724e+08	4.18284e+08	4.75728e+08	3.82606e+08	2.1604e+08	9.42287e+07	3.00655e+07	7.21095e+06	4.16073e+06	2.06704e+07	2.97711e+07	4.36029e+07	2.88042e+07	1.29654e+07	2.01307e+06	561593	712966	1.34625e+06	331320
LAKDPRIAATMENAQKGEIM	323	342	3	0	729.714	7	17	7.66855	8.18132	732.418	6.70554	0.6	0					0.0504484		3.29085e+06	5.86507e+07	1.701e+08	2.3493e+08	2.79128e+08	7.31064e+08	2.09305e+09	3.82002e+09	4.57014e+09	3.46947e+09	2.1432e+09	1.15404e+09	4.66678e+08	1.81204e+08	1.01273e+08	4.73686e+07	3.04558e+07	1.64055e+07	8.97478e+06	1.23248e+06	1.2689e+06	330384	0	646764	725500
LAKDPRIAATMENAQKGEIMPNIPQM	323	348	3	0	956.491	8	21	8.95798	9.21037	958.198	3.23494	1	0	0.091311	0.174375	1	-1	0.214231		2.06197e+07	0	1.98863e+07	9.00491e+07	9.91053e+07	1.11895e+08	9.49009e+07	5.49671e+07	2.65594e+07	1.54572e+07	3.27343e+06	2.2262e+06	2.23879e+06	829765	508919	1.36931e+06	0	19688.4	1.2024e+06	52780.5	264748	857699	50683.4	245210	649618	0	0	307874	300947	647477
LAKDPRIAATMENAQKGEIMPNIPQM	323	348	4	0	717.62	8	21					-1
LAKDPRIAATMENAQKGEIMPNIPQMSA	323	350	2	0	1513.27	8	23	8.69398	8.8648	1516.5	4.50205	0.6	0					0.296313		339086	0	0	588076	4.88281e+06	2.53718e+07	3.19193e+07	2.84017e+07	1.88052e+07	6.17014e+06	789357	0	0	581378	0	0	0	0	0	0	0	0	0	0	0	0	0	0	0	0
LAKDPRIAATMENAQKGEIMPNIPQMSA	323	350	3	0	1009.18	8	23	8.55425	8.81822	1011.5	4.98418	0.6	0					0.108878		7.00206e+06	1.82438e+07	6.43946e+07	2.13884e+08	4.91622e+08	8.43926e+08	1.05962e+09	1.08677e+09	8.94165e+08	6.07542e+08	3.61231e+08	1.9264e+08	9.07708e+07	4.63294e+07	1.58067e+07	6.11363e+06	3.48294e+06	4.89819e+06	3.42881e+06	3.30526e+06	944165	1.13212e+06	668856	415968	0	1.23745e+06	0	0	819988	0
LAKDPRIAATMENAQKGEIMPNIPQMSA	323	350	4	0	757.137	8	23	8.6474	9.25702	758.797	4.66637	0.6	0					0.120217		5.32838e+06	2.74401e+07	1.23462e+08	3.20661e+08	5.96366e+08	8.93579e+08	1.0818e+09	9.93217e+08	7.57725e+08	5.321e+08	2.95535e+08	1.55708e+08	6.469e+07	2.12265e+07	1.00685e+07	5.95341e+06	2.14665e+06	1.8212e+06	2.66997e+06	6.81564e+06	1.5388e+06	6.53067e+06	1.80647e+06	3.09633e+06	1.43497e+06	894054	2.59322e+06	285413	1.78301e+06	2.00488e+06
LAKDPRIAATMENAQKGEIMPNIPQMSAF	323	351	3	0	1058.2	8	24	9.75408	10.4536	1060.63	5.18881	0.6	0					0.0414263		1.83363e+06	2.35181e+07	1.4718e+08	5.62278e+08	1.44489e+09	2.60076e+09	3.57466e+09	3.8416e+09	3.34257e+09	2.3936e+09	1.46451e+09	7.88794e+08	4.19357e+08	2.14712e+08	1.04888e+08	4.95649e+07	2.6545e+07	1.52957e+07	8.47808e+06	5.10033e+06	595004	801062	1.3439e+06	282969	0	1.46027e+06	1.20155e+06	4.21493e+06	6.37886e+06	5.30313e+06
LAKDPRIAATMENAQKGEIMPNIPQMSAF	323	351	4	0	793.904	8	24	9.95603	10.5159	795.821	5.58873	0.6	0					0.180252		529524	3.96586e+06	6.2847e+07	2.29594e+08	5.74234e+08	1.05332e+09	1.4234e+09	1.46945e+09	1.22617e+09	8.46975e+08	5.06299e+08	2.84538e+08	1.47849e+08	6.84465e+07	2.85183e+07	1.00298e+07	1.15948e+07	2.16489e+06	377071	451133	1.45977e+06	1.71654e+06	1.98654e+06	1.61767e+06	3.6721e+06	2.09602e+06	1.82334e+06	1.24326e+07	1.18771e+07	2.25076e+06
AKDPRIAAT	324	332	2	0	471.772	4	6	3.38342	4.2827	472.089	0.0963859	0.6	0					0.223214		2.85959e+08	1.5422e+08	5.52062e+07	1.53203e+07	2.98134e+06	414585	25074.9	0	6981.57	8355.17	16013.5
AKDPRIAATM	324	333	2	0	537.292	5	7	5.30125	5.51965	537.968	0.664339	0.6	0					0.0883281		9.49805e+07	1.56777e+08	9.74543e+07	3.92336e+07	1.18161e+07	3.69833e+06	861348	77760.8	238714	0	0	223476	93864.2
AKDPRIAATME	324	334	2	0	601.814	5	8	5.0675	5.59743	602.662	0.937876	1	0	-0.0828216	1.17681	1	-1	0.231924		5.33417e+08	7.86655e+08	5.08249e+08	2.25782e+08	8.00444e+07	2.39988e+07	1.01749e+07	2.63031e+07	3.312e+07	2.64604e+07	1.08392e+07	2.70412e+06	1.21489e+06	1.08777e+06
AKDPRIAATME	324	334	3	0	401.545	5	8	5.09865	5.33245	402.049	0.755019	1	0	-0.190948	0.107258	1	-1	0.07583		5.60687e+07	8.74276e+07	6.7661e+07	2.33771e+07	5.96969e+06	1.34234e+06	47540.7	533136	415331	557616	679833	2.61924e+06	50508.9	0
AKDPRIAATMENAQKGEIM	324	342	2	0	1037.52	7	16					0
AKDPRIAATMENAQKGEIM	324	342	3	0	692.019	7	16	7.416	7.8084	693.04	1.73125	0.6	0					0.318973		1.81507e+07	1.05869e+08	1.60414e+08	1.47741e+08	9.54623e+07	4.59086e+07	1.70538e+07	4.63576e+06	331150	140970	6.32656e+06	2.96842e+06	5.58253e+06	3.74929e+06	423400	0	853002	212748	354189	153587	0	659.529	57364.6	839392
AKDPRIAATMENAQKGEIMPNIPQM	324	348	3	0	918.796	8	20					0
AKDPRIAATMENAQKGEIMPNIPQMSA	324	350	2	0	1456.72	8	22	8.50765	8.66293	1459.69	4.02995	1	0	0.229136	-0.176322	-3	-2	0.27451		0	0	0	5.11083e+06	1.97258e+07	2.79495e+07	3.50809e+07	2.27122e+07	1.35126e+07	3.0778e+06	587303	507085	499457	0	455050	0	0	0	0	0	0	0	0	0	0	0	0	0	0	0
AKDPRIAATMENAQKGEIMPNIPQMSA	324	350	3	0	971.486	8	22	9.11712	9.69713	978.697	19.7358	1	0	3.6063	1.35769	-1	-15	0.153251		8.09502e+06	961485	348081	8.04596e+06	8.76199e+06	1.66516e+07	2.69776e+07	2.38444e+07	1.51946e+07	1.02169e+07	4.9689e+06	2.96234e+06	3.08573e+06	344349	365416	4.24174e+06	1.06994e+06	1.5602e+07	2.36592e+08	8.68603e+08	2.01413e+09	2.9527e+09	3.14493e+09	2.49587e+09	1.32638e+09	2.97852e+08	2.10916e+07	3.90271e+06	3.57521e+06	0
AKDPRIAATMENAQKGEIMPNIPQMSA	324	350	4	0	728.866	8	22	9.11712	9.55218	734.251	19.6429	0.6	0					0.0633546		1.6023e+06	215511	3.44911e+06	1.63085e+06	5.37153e+06	5.22789e+06	5.25567e+06	4.05973e+06	5.28304e+06	2.4998e+06	5.90135e+06	774958	1.28996e+06	218621	8.0089e+06	192697	707518	1.8641e+07	2.60994e+08	9.95551e+08	2.25275e+09	3.3621e+09	3.61941e+09	2.80096e+09	7.28153e+08	9.64065e+07	0	739818	261391	425816
AKDPRIAATMENAQKGEIMPNIPQMSAF	324	351	2	0	1530.26	8	23	9.8007	9.90943	1533.77	5.02588	1	0	0.3963	-0.344448	0	-1	0.660432		0	0	0	1.8258e+06	6.61774e+06	1.59366e+07	1.72063e+07	1.519e+07	7.49251e+06	5.35013e+06	917032	0	0	0	486692	1.09578e+06	0	436557	501977	1.29876e+06	0	0	0	0	0	495743	0	440519	0	0
AKDPRIAATMENAQKGEIMPNIPQMSAF	324	351	3	0	1020.51	8	23	9.61432	10.4225	1022.69	4.53159	0.6	0					0.118165		3.20297e+06	1.32483e+07	1.77983e+08	3.78903e+08	1.29937e+09	2.02154e+09	2.46389e+09	1.99756e+09	1.40401e+09	8.94638e+08	4.89503e+08	2.53132e+08	1.29506e+08	5.01676e+07	1.55301e+07	1.62625e+07	2.13113e+06	1.85768e+06	8.90573e+06	652127	1.39493e+06	5.88223e+06	678275	295092	2.12198e+06	273956	0	1.43844e+06	75248.8	412524
AKDPRIAATMENAQKGEIMPNIPQMSAF	324	351	4	0	765.633	8	23	9.8473	10.3447	767.42	5.14205	0.6	1					0.102693		1.02562e+07	4.38353e+06	4.38833e+07	1.63326e+08	3.18841e+08	4.46297e+08	4.78193e+08	4.47403e+08	3.04351e+08	1.76808e+08	9.19292e+07	4.84974e+07	1.58889e+07	5.82582e+06	3.22109e+06	2.05186e+08	2.75749e+06	926265	1.01024e+06	5.06658e+07	520623	506778	147074	0	608912	402220	371983	0	236129	2671.8
TMENAQKGEIM	332	342	2	0	626.289	5	9					-1
TMENAQKGEIMPNIPQMSA	332	350	2	0	1045.49	7	15	8.39893	8.67847	1054.03	15.6764	1	0	4.30648	0.272434	1	-9	0.786191		1.49686e+06	0	3.87824e+06	2.78981e+06	4.402e+06	6.01819e+06	3.00322e+06	356272	375730	0	812716	819809	6.38695e+07	388111	4.99808e+07	1.77664e+08	2.55755e+08	6.44929e+08	4.17497e+08	2.71425e+08	9.47704e+07	3.03774e+07	3.78675e+06
TMENAQKGEIMPNIPQMSA	332	350	3	0	697.329	7	15	8.3834	9.0084	703.105	15.9133	1	1	4.3812	1.52016	1	-9	0.196965		0	668942	283877	221470	2.01112e+06	1.15701e+06	224755	1.48835e+06	748314	1.63448e+06	1.21975e+06	1.86097e+06	2.9495e+06	1.36182e+06	9.52192e+07	5.69245e+08	1.20998e+09	1.51554e+09	1.23493e+09	7.18188e+08	3.05061e+08	9.56353e+07	3.31644e+07
TMENAQKGEIMPNIPQMSAF	332	351	2	0	1119.02	7	16	10.0493	10.3447	1121.65	3.7338	1	0	0.466531	0.32998	1	-2	0.157992		0	255897	1.63134e+07	6.36862e+07	1.17561e+08	1.26356e+08	1.04583e+08	6.09639e+07	3.56177e+07	5.9723e+06	762267	610005	0	0	0	253335	236972	825167	640292	754062	657336	229334	0	481559
TMENAQKGEIMPNIPQMSAF	332	351	3	0	746.351	7	16					-1
MENAQKGEIMPNIPQMSA	333	350	2	0	994.966	7	14					-1
ENAQKGEIMPNIPQMSA	334	350	2	0	929.445	6	13	7.82393	8.0414	931.943	3.78839	0.6	0					0.285966		0	0	1.00465e+07	3.75765e+07	5.77464e+07	5.39478e+07	3.90791e+07	1.54161e+07	6.90375e+06	1.40111e+06	3.63246e+06	0	2.43312e+06	265878	280796	0	213840	240432	1.23487e+06	0
ENAQKGEIMPNIPQMSAF	334	351	2	0	1002.98	7	14	9.72303	10.2825	1006.27	5.27144	1	0	1.1438	1.28359		-1	0.661245		327091	1.46886e+06	5.00897e+07	1.58815e+08	2.9327e+08	2.97256e+08	2.44449e+08	1.54932e+08	6.21084e+07	4.5897e+07	1.83866e+06	1.13689e+07	4.68798e+06	2.12408e+07	1.66074e+07	3.32435e+07	1.0422e+07	3.47547e+07	2.08934e+07	2.98756e+07	1.15832e+07	2.64838e+06
NAQKGEIM	335	342	2	0	445.724	5	6	4.66108	5.48847	447.88	3.73991	1	1	2.31124	2.25111		0	0.574882		1.02495e+08	4.28561e+08	4.68087e+08	2.88432e+08	2.14788e+08	3.97057e+08	6.70123e+08	3.91616e+08	1.58381e+08	4.91483e+07	9.08507e+06	2.03337e+06
NAQKGEIMPNIPQMSA	335	350	2	0	864.924	6	12	7.71517	7.96373	868.016	5.04674	0.6	0					0.651728		4.40574e+06	6.76753e+06	8.92201e+06	1.02904e+08	3.11425e+08	2.91293e+08	1.92651e+08	1.10798e+08	6.09547e+07	2.62824e+07	3.04239e+06	1.78032e+06	2.72092e+06	6.53059e+06	2.92156e+06	6.95799e+06	2.00892e+07	2.60807e+07	4.52931e+07
NAQKGEIMPNIPQMSA	335	350	3	0	576.952	6	12					0
PNIPQMSA	343	350	1	0	857.419	4	5					-1
PNIPQMSA	343	350	2	0	429.213	4	5	6.14113	6.62313	430.533	2.0774	1	0	1.32805	1.00369	1	-3	0.211188		3.6254e+06	3.75564e+07	9.06374e+07	8.45993e+07	4.06363e+07	4.23213e+06	1.21768e+06	1.79569e+06	1.38453e+06	1.76587e+06
PNIPQMSAF	343	351	2	0	502.747	5	6	8.97352	9.44345	504.205	2.24258	0.6	0					0.42959		2.34398e+06	4.97973e+07	1.45051e+08	1.72361e+08	1.03399e+08	3.70606e+07	3.54576e+06	728692	272578	1.33029e+06	330978	0
FWYAVRT	351	357	2	0	471.745	4	5	8.49213	9.2881	472.196	0.306671	1	0	-0.347262	2.13765		1	0.0500897		2.6125e+09	2.39572e+09	1.08675e+09	3.13559e+08	4.03626e+07	3.09839e+06	2.582e+06	1.66139e+06	449393	1.08955e+07
FWYAVRTAV	351	359	2	0	556.798	5	7					-1
FWYAVRTAVINA	351	362	2	0	705.88	5	10	9.8007	10.5159	706.654	0.673404	0.6	0					1.14728		4.36986e+08	4.82917e+08	2.61714e+08	9.59561e+07	3.26351e+07	3.47703e+07	8.23249e+06	4.02048e+06	3.58218e+06	1.61279e+06	1.02819e+06	2.44642e+06	2.09955e+06	1.17001e+07	1.12337e+07	4.06701e+06
FWYAVRTAVINAASGRQTVDE	351	371	2	0	1177.6	6	19	10.1581	10.5159	1181.19	5.78686	0.6	0					0.347832		19914.6	215076	50040.9	2.16196e+07	9.15715e+07	1.33369e+08	1.52923e+08	1.17988e+08	1.09982e+08	9.34429e+07	5.94258e+07	2.9874e+07	1.49686e+07	1.20826e+07	28041.1	2.39814e+06	0	591464	0	0	1.52972e+06	287958	2.81273e+06	933389	3.60637e+06	0
FWYAVRTAVINAASGRQTVDE	351	371	3	0	785.401	6	19	10.6403	10.827	789.118	9.75571	0.6	0					0.113765		0	0	0	1.71061e+06	2.79892e+07	4.60432e+07	3.53255e+07	2.85822e+07	5.48918e+07	1.54138e+08	4.118e+08	6.57906e+08	6.1926e+08	2.7586e+08	6.32302e+07	8.69163e+06	9.06256e+06	2.15153e+06	3.48557e+06	2.03112e+06	2.06919e+06	1.9711e+07	239243	1.3863e+07	925702	30135.4
FWYAVRTAVINAASGRQTVDEALKDAQTGTD	351	381	3	0	1118.9	8	29	10.9979	11.9351	1122.52	8.90228	1	0	0.814761	2.64792	1	-2	0.162635		229390	720015	573625	1.10024e+06	8.32277e+06	6.90642e+07	2.10121e+08	4.8894e+08	8.2957e+08	1.15936e+09	1.41158e+09	1.36348e+09	1.19457e+09	8.45073e+08	6.29349e+08	3.24679e+08	1.66454e+08	1.02025e+08	2.53769e+07	7.0096e+06	1.06191e+07	2.60949e+06	3.0194e+06	2.36449e+06	651406	0	0	0	563379	788531
FWYAVRTAVINAASGRQTVDEALKDAQTGTD	351	381	4	0	839.423	8	29	11.2309	11.5112	842.108	8.77173	1	0	0.793465	0.275263	1	-2	0.0323061		151926	150338	472078	3.36436e+06	1.16767e+07	3.83402e+07	9.96622e+07	2.04519e+08	3.46483e+08	4.60808e+08	5.23321e+08	5.16547e+08	4.48714e+08	3.05793e+08	1.93643e+08	1.01652e+08	1.36888e+08	2.17685e+07	1.17164e+07	5.79028e+06	571860	253270	688538	332793	1.38044e+06	0	0	0	0	0
WYAVRT	352	357	1	0	795.415	4	4	6.76305	7.3538	796.279	0.375036	1	0	-0.193873	1.39646	1	1	0.204618		5.1645e+08	5.08307e+08	2.04246e+08	5.14088e+07	7.27169e+06	138341	786305	182832	509109
WYAVRT	352	357	2	0	398.211	4	4	6.77862	7.416	398.652	0.392036	1	0	-0.173769	1.56489	1	1	0.0987226		1.57108e+09	1.57042e+09	5.93041e+08	1.51485e+08	3.715e+07	1.31509e+07	4.39269e+06	517798	1.00726e+06
WYAVRTAVINA	352	362	1	0	1263.68	5	9	8.18132	8.39893	1264.52	0.0704925	1	0	-0.600355	0.048808	1	1	3.52514		2.23286e+07	2.24873e+07	8.58412e+06	561020	0	0	0	38731.8	0	0	0	0	318677	0	0
WYAVRTAVINA	352	362	2	0	632.346	5	9	8.11913	8.66293	632.94	0.419574	1	0	-0.416872	1.22689	1	1	0.105598		6.21193e+08	7.66015e+08	3.54966e+08	1.42579e+08	2.77301e+07	2.65001e+06	3.86009e+06	1.63986e+06	1.1803e+07	1.80385e+06	8.81635e+06	1.44677e+06	1.21945e+06	650440	363191
WYAVRTAVINAASGRQ	352	367	2	0	881.971	6	14					-1
WYAVRTAVINAASGRQTVD	352	370	2	0	1039.54	6	17					0
WYAVRTAVINAASGRQTVD	352	370	3	0	693.364	6	17	8.32123	8.39893	695.38	4.82785	0.6	0					0.292043		298772	0	252071	5.36711e+06	6.56875e+06	1.31733e+07	1.12254e+07	8.16705e+06	3.74543e+06	1.73838e+06	558477	0	609955	246955	0	1.03893e+06	70670.5	0	650095	0	0	0	0	0
WYAVRTAVINAASGRQTVDE	352	371	2	0	1104.06	6	18	8.22793	8.72505	1107	4.59135	0.6	0					0.231098		488265	3.17752e+06	1.99691e+07	1.16512e+08	2.66003e+08	3.81049e+08	3.69886e+08	2.90477e+08	1.72491e+08	7.85843e+07	2.42103e+07	6.59116e+06	846967	2.41865e+06	0	376200	0	526507	0	288525	0	418721	0	4.04913e+06	0
WYAVRTAVINAASGRQTVDE	352	371	3	0	736.378	6	18	8.2124	8.46107	738.351	4.6287	0.6	0					0.0799405		0	3.26129e+06	4.58601e+07	1.82648e+08	4.04259e+08	5.64904e+08	5.49746e+08	4.48798e+08	2.64389e+08	1.26981e+08	6.0694e+07	2.50775e+07	8.77892e+06	2.64219e+06	449105	393905	457016	22360	157045	758048	285458	228969	0	0	257554
WYAVRTAVINAASGRQTVDEAL	352	373	2	0	1196.12	6	20					-1
WYAVRTAVINAASGRQTVDEAL	352	373	3	0	797.752	6	20					-1
WYAVRTAVINAASGRQTVDEALKDAQTGTD	352	381	3	0	1069.87	7	28	9.6609	11.1325	1073.66	9.5088	0.6	0					0.159994		1.56988e+06	391951	1.20341e+07	2.26459e+07	9.41364e+07	5.63296e+08	1.10799e+09	2.29414e+09	4.18282e+09	6.05416e+09	7.46209e+09	8.01855e+09	7.53059e+09	6.32268e+09	4.66357e+09	3.099e+09	1.82029e+09	1.01389e+09	4.63378e+08	1.9506e+08	9.01508e+07	1.5805e+07	4.48146e+06	1.77664e+07	2.64497e+06	3.24553e+06	3.32896e+06	935880	0	1.04711e+06
WYAVRTAVINAASGRQTVDEALKDAQTGTD	352	381	4	0	802.656	7	28	9.67643	10.687	805.527	9.628	0.6	0					0.190564		6.11649e+06	1.16365e+06	3.16961e+06	1.0445e+07	3.79022e+07	1.24866e+08	3.42044e+08	8.25068e+08	1.30194e+09	1.85459e+09	2.29328e+09	2.78355e+09	2.1821e+09	1.76043e+09	1.27889e+09	9.32415e+08	4.38004e+08	2.37502e+08	1.09945e+08	6.59692e+07	2.05894e+07	9.43711e+06	3.80308e+06	5.28424e+07	721722	2.49755e+06	1.04774e+06	2.24757e+08	671005	1.06075e+06
WYAVRTAVINAASGRQTVDEALKDAQTGTDYDIPTTENL	352	390	3	0	1418.7	9	36	10.3914	10.8736	1424.38	14.5493	1	0	1.27444	1.00441	1	0	0.190177		0	0	345678	0	317030	0	0	0	0	324452	1.82691e+06	2.25925e+07	5.71608e+07	1.07407e+08	1.62731e+08	2.36258e+08	2.54913e+08	2.577e+08	2.4591e+08	1.77289e+08	1.26889e+08	9.42541e+07	4.16319e+07	1.24494e+07	1.05511e+07	1.47258e+06	489152	1.55486e+06	1.26841e+06	0
WYAVRTAVINAASGRQTVDEALKDAQTGTDYDIPTTENL	352	390	4	0	1064.28	9	36					-1
YAVRTAVINA	353	362	1	0	1077.61	4	8	6.11003	6.37432	1078.52	0.285191	1	0	-0.468768	0.217355	1	0	0.510913		2.9659e+07	3.14859e+07	8.88872e+06	1.70806e+06	856474	239980	132907	199314	193800	0	0	0	390601
YAVRTAVINA	353	362	2	0	539.306	4	8	6.01673	6.68532	539.776	0.306613	1	0	-0.456101	1.67757	1	0	0.113365		3.88551e+08	3.79098e+08	1.80146e+08	5.30393e+07	8.28518e+06	106810	334115	397919	340003	148217	0	88649.9	345572
YAVRTAVINAASGRQ	353	367	3	0	526.29	5	13	6.70087	6.74752	527.736	3.43372	0.6	0					0.547823		0	0	1.32453e+06	1.79556e+06	1.38675e+06	692936	169603	0	99509.8	137476	0	0	126215	0	0	91074.1	0	0	159873
YAVRTAVINAASGRQTVD	353	370	2	0	946.503	6	16					-1
YAVRTAVINAASGRQTVD	353	370	3	0	631.338	6	16	6.79418	6.87197	633.123	4.26997	1	1	0.625056	-0.456231	1	0	0.133585		0	129593	1.39917e+06	7.98155e+06	7.94682e+06	1.09054e+07	1.46839e+07	7.6726e+06	3.42376e+06	1.07978e+06	133698	0	0	0	0	3057.33	31454.2	131431	0	0	0	0	0
YAVRTAVINAASGRQTVDE	353	371	2	0	1011.02	6	17	6.77862	7.50935	1013.96	4.7122	0.6	0					0.122648		188012	1.00869e+07	5.62813e+07	2.20795e+08	4.51773e+08	6.69867e+08	6.66694e+08	5.34226e+08	3.24987e+08	1.5821e+08	5.18347e+07	8.15507e+06	1.84283e+06	1.04945e+06	218443	380981	0	1.51438e+06	0	510333	0	2.90115e+06	518034	1.02259e+06
YAVRTAVINAASGRQTVDE	353	371	3	0	674.352	6	17	6.79418	6.87197	676.318	4.74095	0.6	0					0.0291328		0	503940	8.30644e+06	3.80144e+07	7.35624e+07	1.0629e+08	1.11988e+08	7.95142e+07	4.83646e+07	2.2876e+07	9.32162e+06	4.82036e+06	1.96773e+06	1.04351e+06	822872	159897	295163	0	0	0	0	0	0	162680
YAVRTAVINAASGRQTVDEA	353	372	3	0	698.031	6	18	7.12073	7.5716	700.043	4.83951	0.6	0					0.0980608		0	2.70212e+06	1.29079e+07	5.42645e+07	2.26333e+08	2.28759e+08	2.75305e+08	2.89385e+08	1.69447e+08	6.08485e+07	1.06304e+07	4.00605e+06	1.6341e+06	2.57481e+06	0	0	1.36382e+06	0	0	175227	0	171784	339433	0	33751.9
YAVRTAVINAASGRQTVDEAL	353	373	2	0	1103.08	6	19					-1
YAVRTAVINAASGRQTVDEAL	353	373	3	0	735.726	6	19	7.9482	8.2124	740.858	14.1265	0.6	1					1.45916		259429	1.2959e+06	1.67979e+06	7.2613e+06	2.82084e+07	4.26234e+07	4.29678e+07	2.96781e+07	1.82161e+07	3.42952e+06	2.60689e+06	1.42628e+06	224548	482273	595049	196007	0	2.33091e+06	2.88116e+07	7.07599e+07	8.9687e+07	7.65434e+07	5.10449e+07	1.91013e+07	2.47537e+06	1.1107e+06
YAVRTAVINAASGRQTVDEALKD	353	375	3	0	816.766	6	21					-1
YAVRTAVINAASGRQTVDEALKDAQTGTD	353	381	2	0	1511.27	7	27	8.89587	8.95798	1516.35	8.44836	0.6	0					0.376649		0	0	0	400664	1.04581e+06	423960	1.02357e+06	2.49605e+06	6.58594e+06	8.10128e+06	9.6991e+06	1.12294e+07	8.04914e+06	4.5552e+06	0	1.27589e+06	0	0	0	392205	0	0	0	0	0	0	0	0	0	0
YAVRTAVINAASGRQTVDEALKDAQTGTD	353	381	3	0	1007.85	7	27	9.2881	9.55218	1010.73	6.91951	0.6	1					0.385192		6.62266e+06	6.03816e+06	5.58353e+07	1.85652e+07	1.3552e+07	3.93709e+07	1.67422e+07	3.44359e+07	6.73702e+07	8.80247e+07	9.83051e+07	9.40955e+07	6.53598e+07	3.78184e+07	1.53567e+07	2.30266e+06	0	292083	0	0	0	375300	0	739657	337736	0	0	0	83840.7	0
YAVRTAVINAASGRQTVDEALKDAQTGTD	353	381	4	0	756.136	7	27	8.6474	9.24147	758.801	8.9368	0.6	0					0.0692719		428277	1.17274e+06	812271	1.92075e+06	7.11445e+06	4.11426e+07	1.25985e+08	3.20671e+08	5.92885e+08	8.89007e+08	1.07683e+09	9.91021e+08	7.55172e+08	5.29429e+08	2.91446e+08	1.48983e+08	6.2626e+07	1.8951e+07	1.0518e+07	5.828e+06	2.00806e+06	724040	2.68927e+06	4.57159e+06	1.24667e+06	3.15646e+06	1.80028e+06	1.11076e+06	3.71755e+06	3.43311e+06
YAVRTAVINAASGRQTVDEALKDAQTGTDYDIPTTENL	353	390	3	0	1356.68	9	35	9.64537	10.407	1361.99	13.5959	1	0	1.20021	2.01346	1	-2	0.274561		3.99315e+06	786979	425531	2.93499e+06	0	503684	896495	0	0	1.14186e+07	1.97087e+07	8.4299e+07	2.2356e+08	3.29613e+08	4.40032e+08	5.06306e+08	4.75708e+08	4.31999e+08	3.60519e+08	2.41416e+08	1.53681e+08	1.0355e+08	2.82625e+07	1.11262e+07	1.45334e+07	555695	837252	4.7865e+06	475298	0
YAVRTAVINAASGRQTVDEALKDAQTGTDYDIPTTENL	353	390	4	0	1017.76	9	35					-1
AVRTAVINAASGRQTVDE	354	371	3	0	619.997	6	16					-1
VRTAVINAASGRQTVDE	355	371	2	0	893.974	6	15	5.22335	5.34803	896.668	4.38265	0.4	0					0.16147		0	560241	111456	1.06128e+07	6.22852e+06	2.20078e+07	8.2274e+06	1.22177e+07	2.64995e+06	2.53214e+06	0	206377	119475	162393	0	0	0	0	0	0	0	0
VRTAVINAASGRQTVDEALKDAQTGTD	355	381	3	0	929.813	7	25	9.0084	9.19483	931.987	4.95031	0.6	0					0.0963265		4.28717e+06	1.38016e+07	4.09072e+07	5.9521e+07	9.49786e+07	1.48475e+08	1.52395e+08	1.60429e+08	1.2418e+08	9.08175e+07	4.93682e+07	2.6657e+07	6.41261e+06	2.27389e+06	806287	1.79607e+06	311532	1.16267e+06	284861	0	0	0	0	506883	1.06215e+06	1.23661e+06	312484	0	538376	431607
AVINAASGRQ	358	367	2	0	493.773	4	8	3.60552	3.84443	495.309	2.52433	1	0	0.85528	0.125738		0	0.363856		0	1.00768e+06	6.3799e+06	8.74653e+06	6.60166e+06	1.40682e+06	0	0	0	34999.6	0	31941.3	0
AVINAASGRQTVD	358	370	2	0	651.344	5	11	4.58237	4.97405	653.992	4.56537	0.6	0					0.250826		0	142512	1.5094e+07	6.8786e+07	1.43909e+08	1.91121e+08	1.50626e+08	8.0049e+07	3.33441e+07	1.18498e+07	5.4301e+06	2.55884e+06	1.90733e+06	168764	75603.9	0	368990
AVINAASGRQTVDE	358	371	1	0	1430.72	5	12					-1
AVINAASGRQTVDE	358	371	2	0	715.865	5	12	4.70822	5.2545	718.608	4.68469	1	0	1.20936	1.23586	1	0	0.116556		353971	1.77404e+07	1.20729e+08	3.83598e+08	7.10834e+08	8.53982e+08	6.9483e+08	3.94462e+08	1.78581e+08	7.05498e+07	2.19484e+07	1.56851e+07	2.87386e+07	4.70487e+07	3.87893e+07	1.18986e+07	566803	1.16203e+06
AVINAASGRQTVDEA	358	372	2	0	751.384	5	13	5.02077	5.65957	751.94	0.271886	0.4	0					0.106765		1.47813e+09	6.46575e+06	6.93441e+08	4.20627e+06	2.13312e+08	1.05347e+07	4.79922e+07	2.65804e+06	3.73009e+06	201250	467157	212097	540999	0	790946	601405	324629	191814	2.34475e+06
AVINAASGRQTVDEAL	358	373	2	0	807.926	5	14	7.19843	7.43155	810.568	4.36967	1	0	0.839093	0.10479		-1	0.17244		12944.9	1.45327e+06	3.53578e+06	1.66843e+07	4.27774e+07	6.03062e+07	5.33001e+07	2.42214e+07	9.42266e+06	1.80557e+06	169805	418910	211769	0	0	171705	224819	35841.8	0	155013
AVINAASGRQTVDEALKDAQTGTD	358	381	2	0	1216.11	6	22	8.24348	8.70952	1221.18	8.77895	0.6	0					0.234968		0	2.46365e+06	0	0	0	9.46617e+06	5.52391e+07	1.47117e+08	2.26087e+08	3.56629e+08	3.33871e+08	3.18197e+08	2.10233e+08	1.37534e+08	5.86856e+07	2.23242e+07	2.42784e+06	2.76382e+06	1.47126e+06	3.11585e+06	1.72153e+06	753700	0	0	603778	6.20948e+06	1.20762e+06	0	0
AVINAASGRQTVDEALKDAQTGTDYDIPTTENL	358	390	2	0	1739.35	8	30					-1
AVINAASGRQTVDEALKDAQTGTDYDIPTTENL	358	390	3	0	1159.9	8	30	9.42793	10.127	1165.35	14.3355	0.6	0					0.150475		0	0	0	0	0	0	0	1.35831e+06	1.42012e+06	4.19736e+06	5.27639e+07	1.46039e+08	2.88927e+08	4.95863e+08	7.19064e+08	8.47525e+08	9.68274e+08	8.56126e+08	6.98286e+08	5.64761e+08	3.33135e+08	1.74209e+08	1.16597e+08	5.52903e+07	1.45746e+07	2.72033e+06	1.32589e+07	30160.2	421241	2.44086e+06
AVINAASGRQTVDEALKDAQTGTDYDIPTTENL	358	390	4	0	870.18	8	30	9.44345	9.89392	874.169	13.9623	0.6	0					0.0982445		0	515102	0	0	0	362485	793492	1.39102e+06	861449	8.02381e+06	2.49807e+07	6.4853e+07	1.1199e+08	1.85068e+08	2.4483e+08	2.98386e+08	3.08606e+08	2.90178e+08	2.1333e+08	1.60248e+08	9.65972e+07	4.46051e+07	2.06283e+07	7.03231e+06	894036	0	1.08173e+06	350766	0	580411
INAASGRQTVDE	360	371	2	0	630.813	5	10	3.6371	3.93815	633.322	4.32189	1	0	1.40709	0.350146		1	0.206803		0	491393	340509	7.12239e+06	1.34457e+07	1.7664e+07	1.3991e+07	7.01516e+06	765444	71575.3	0	0	0	0	0	0
INAASGRQTVDEALKDAQTGTD	360	381	2	0	1131.05	6	20					-1
INAASGRQTVDEALKDAQTGTD	360	381	3	0	754.372	6	20					-1
INAASGRQTVDEALKDAQTGTDYDIPTTENL	360	390	3	0	1103.2	8	28	9.61432	9.90943	1106.53	8.07735	0.6	0					0.479836		474923	0	0	0	325235	887439	1.96483e+07	7.40203e+07	1.10856e+08	1.15295e+08	1.01041e+08	6.89004e+07	3.40588e+07	1.99385e+07	3.36641e+06	1.31754e+06	5.01601e+06	0	85724.8	1.86508e+06	0	0	0	0	0	1.72807e+06	0	368988	2.8299e+06	0
ASGRQTVDE	363	371	2	0	481.731	4	7	2.72692	3.23938	484.027	4.07145	1	0	2.11406	1.11372		1	0.0635847		163111	6.85707e+06	3.54456e+07	9.64376e+07	1.52764e+08	1.49971e+08	9.67956e+07	4.09837e+07	1.1955e+07	2.17688e+06	225240	230674
ASGRQTVDEAL	363	373	2	0	573.791	5	9					-1
ASGRQTVDEALKDAQTGTD	363	381	2	0	981.972	6	17	7.13628	7.58715	986.443	7.85317	0.6	0					0.177452		17915.5	1.25343e+06	0	776594	1.0996e+07	5.93816e+07	1.46212e+08	2.60138e+08	3.23959e+08	3.65518e+08	2.92644e+08	2.17045e+08	1.20927e+08	5.49103e+07	1.20158e+07	1.79601e+06	0	520737	0	950502	0	455982	0	290266
ASGRQTVDEALKDAQTGTD	363	381	3	0	654.984	6	17	7.08965	7.50935	657.933	7.7589	0.6	0					0.128122		176018	115559	1.0577e+06	3.99366e+06	1.08424e+07	7.93272e+07	1.81064e+08	2.71855e+08	3.50673e+08	3.72771e+08	3.09309e+08	2.08723e+08	1.18346e+08	4.99505e+07	1.81104e+07	4.01835e+06	2.50523e+06	1.08483e+06	1.26403e+06	336278	712148	613375	221700	195351
ASGRQTVDEALKDAQTGTDYDIPTTENL	363	390	3	0	1003.81	7	25	8.5853	9.36578	1011.06	20.0171	1	0	3.15029	2.08172		-8	0.446205		1.01207e+06	0	300397	0	0	3.24379e+06	262040	825586	5.26003e+07	5.47917e+06	3.324e+07	1.8709e+08	1.71401e+08	2.53913e+08	4.00518e+08	3.61405e+08	3.43006e+08	3.93112e+08	4.74281e+08	8.95374e+08	1.60297e+09	2.40066e+09	2.81129e+09	2.74247e+09	2.19392e+09	1.48327e+09	9.01203e+08	4.78135e+08	2.23796e+08	9.3363e+07
ALKDAQTGTD	372	381	1	0	1019.5	4	8	2.8558	3.27132	1023.78	3.71094	1	0	1.55695	0.763567	1	0	2.72968		355610	9.58612e+06	4.03524e+07	8.74336e+07	1.1412e+08	1.0028e+08	5.67787e+07	2.31797e+07	6.06696e+06	689748	0	0	0
ALKDAQTGTD	372	381	2	0	510.254	4	8	2.83965	3.31932	512.393	3.71398	1	0	1.55875	0.995259	1	0	0.0551363		1.89907e+07	1.38482e+08	5.38036e+08	1.18719e+09	1.57689e+09	1.3195e+09	7.81835e+08	3.06557e+08	9.15594e+07	2.36282e+07	3.83446e+06	119905	0
ALKDAQTGTDYDIPTTENL	372	390	2	0	1033.5	6	16	7.653	8.01032	1038.81	9.43648	1	0	2.15259	0.553365	1	-2	0.399749		281599	0	331827	0	2.63742e+06	1.52476e+07	9.0451e+07	1.69624e+08	3.29285e+08	4.6493e+08	5.7935e+08	5.3813e+08	4.29542e+08	2.5613e+08	1.56612e+08	4.92254e+07	2.28962e+07	3.83036e+06	1.4825e+07	0	2.14261e+07	2.63429e+06	2.97539e+07
ALKDAQTGTDYDIPTTENL	372	390	3	0	689.336	6	16	7.47823	7.61828	692.976	9.72927	0.6	0					0.0945248		522022	518559	334944	0	18122.6	0	0	0	1.05823e+07	6.52758e+07	1.02738e+08	9.59161e+07	6.26012e+07	3.13597e+07	1.2339e+07	2.92997e+06	0	0	789495	1.21176e+06	2.15951e+06	1.82879e+06	0
LKDAQTGTD	373	381	2	0	474.735	4	7	2.61362	3.19153	478.146	6.2967	0.4	1					1.16862		0	652925	5.06717e+06	1.24813e+07	1.5867e+07	1.18383e+07	5.46636e+06	4.32427e+06	1.86074e+07	2.78132e+07	1.37024e+07	3.77819e+06
KDAQTGTDYDIPTTENL	374	390	2	0	941.439	6	14	7.17253	7.36933	947.809	11.6613	1	0	3.30292	-0.026376		-2	0.357787		0	0	923942	753071	0	1.66137e+06	0	1.65913e+06	948538	4.45571e+07	3.95786e+07	1.71903e+08	2.53303e+08	1.98713e+08	1.06489e+08	4.52095e+07	1.4619e+07	5.13838e+06	1.50969e+07	2.32486e+07	2.20814e+07
YDIPTTE	382	388	1	0	838.383	4	4	5.78375	5.9701	841.775	2.90031	1	0	2.79262	-0.0641184		1	0.485347		323322	147424	7.12638e+06	1.91204e+07	1.51724e+07	3.891e+06	224017	320425	216279
YDIPTTEN	382	389	1	0	952.426	4	5	5.34803	5.61297	956.587	3.6112	1	0	2.7792	0.219703	1	1	0.180483		0	0	8.43254e+06	3.89872e+07	5.6975e+07	4.4541e+07	1.43096e+07	1.82836e+06	234859	0
YDIPTTEN	382	389	2	0	476.717	4	5	5.39483	5.67508	478.655	3.32779	1	0	2.51107	0.275022	1	1	0.142557		0	1.63737e+06	1.78091e+07	4.53356e+07	5.85666e+07	3.09584e+07	1.08716e+07	1.62955e+06	198215	852215
YDIPTTENL	382	390	1	0	1065.51	4	6	7.71517	8.46107	1070.52	4.39058	1	0	2.82425	1.95682	1	1	0.173569		0	1.84459e+07	1.50416e+08	5.73486e+08	1.23275e+09	1.57468e+09	1.13427e+09	4.95421e+08	1.48924e+08	3.66879e+07	2.70273e+07
YDIPTTENL	382	390	2	0	533.259	4	6	7.71517	8.46107	535.64	4.13936	0.4	0					0.0579968		1.03334e+07	1.58518e+08	8.09655e+08	2.55944e+09	4.62849e+09	5.41462e+09	3.67993e+09	1.41572e+09	2.92976e+08	7.36287e+07	4.57752e+07
LYFQGHM	390	396	2	0	448.21	5	5					-1
YFQGHM	391	396	1	0	782.329	4	4					0
YFQGHM	391	396	2	0	391.668	4	4	6.17223	6.71642	393.112	2.34105	1	0	2.13122	1.22828	1	1	0.166042		710908	3.11597e+07	1.27368e+08	1.533e+08	8.98283e+07	1.88991e+07	1.15681e+06	2.10851e+06	0
YFQGHMASM	391	399	1	0	1071.44	5	7	7.21397	7.40043	1076.23	4.01399	0.4	0					0.485915		0	0	0	3.11721e+06	1.35172e+07	1.74566e+07	8.16452e+06	974670	0	0	0	0	0
YFQGHMASMTGGQQMGRGSA	391	410	2	0	1051.45	7	18	6.76305	7.05857	1058.11	11.8904	1	0	2.48751	0.330161	1	-1	0.118999		0	0	0	0	0	0	368912	3.08209e+06	5.42148e+06	2.16845e+07	4.31049e+07	7.65239e+07	1.08309e+08	1.18629e+08	1.19724e+08	9.05714e+07	6.54735e+07	3.32206e+07	1.06146e+07	1.50125e+06	578843	0	0	0	0	0
YFQGHMASMTGGQQMGRGSA	391	410	3	0	701.305	7	18	6.76305	7.13628	705.725	11.84	1	0	2.47425	0.610852	1	-2	0.085398		0	0	151003	0	176707	1.91814e+06	4.92968e+06	1.3721e+07	3.01293e+07	6.61033e+07	1.24508e+08	2.07928e+08	2.8017e+08	3.22258e+08	2.98431e+08	2.37972e+08	1.67172e+08	9.90442e+07	3.90753e+07	1.43714e+07	4.26123e+06	197385	306477	0	0	302068
YFQGHMASMTGGQQMGRGSAA	391	411	2	0	1086.97	7	19	6.85642	6.9653	1094.45	13.5032	1	0	2.72458	-0.343906	1	-1	0.142487		0	227787	0	0	0	0	0	18052.1	26787.1	3300.08	17830.6	2.76151e+06	9.09149e+06	2.33421e+07	2.9576e+07	3.55385e+07	2.25646e+07	1.97309e+07	6.14562e+06	3.95778e+06	253222	249101	22066.4	207681	0	0	0
YFQGHMASMTGGQQMGRGSAA	391	411	3	0	724.984	7	19	6.71642	6.74752	729.928	13.37	1	1	2.69143	-0.624838	1	0	0.293173		0	0	0	0	0	0	0	0	268606	0	871509	1.53591e+06	2.39424e+06	3.59657e+06	3.96975e+06	4.35709e+06	2.47008e+06	2.16243e+06	188069	159195	0	0	449508	0	0	1.35715e+06	16431.7
YFQGHMASMTGGQQMGRGSAAL	391	412	2	0	1143.51	7	20	7.73072	7.87053	1151.5	14.4319	1	0	2.77614	-0.232184	1	-1	0.502381		0	0	0	0	0	0	450968	17760.3	1172.13	15402.6	0	63740.3	1.65349e+06	8.32269e+06	1.76376e+07	2.08257e+07	2.11614e+07	1.49394e+07	1.23588e+07	695854	3.87293e+06	0	430788	382925	553750	575824	530090	282598
YFQGHMASMTGGQQMGRGSAAL	391	412	3	0	762.679	7	20					-1
YFQGHMASMTGGQQMGRGSAALSGGGGGGAEPGQA	391	425	2	0	1634.72	8	32					-1
YFQGHMASMTGGQQMGRGSAALSGGGGGGAEPGQA	391	425	3	0	1090.15	8	32					-1
YFQGHMASMTGGQQMGRGSAALSGGGGGGAEPGQA	391	425	4	0	817.863	8	32					-1
YFQGHMASMTGGQQMGRGSAALSGGGGGGAEPGQAL	391	426	3	0	1127.84	8	33	7.71517	8.43002	1135.82	21.7956	1	0	2.487	1.84468	1	0	0.284742		0	0	0	621501	9.42962e+06	293553	3.10021e+06	2.12854e+06	477870	1.39019e+06	3.10702e+06	4.96987e+06	1.03219e+07	1.34125e+07	3.0804e+07	4.74369e+07	7.68264e+07	1.31973e+08	2.24836e+08	3.73262e+08	5.7172e+08	7.94944e+08	1.00659e+09	1.16362e+09	1.20945e+09	1.15448e+09	1.00348e+09	7.7907e+08	5.3014e+08	3.45535e+08
YFQGHMASMTGGQQMGRGSAALSGGGGGGAEPGQAL	391	426	4	0	846.134	8	33					-1
YFQGHMASMTGGQQMGRGSAALSGGGGGGAEPGQALF	391	427	3	0	1176.87	9	34	9.11712	9.58325	1185.13	22.5326	1	0	2.49765	0.94638	1	1	0.203055		8.0949e+06	0	0	3.06696e+06	8444.16	0	1.67306e+06	0	0	0	0	0	2.60278e+06	986235	465513	785393	5.97656e+06	1.42452e+07	2.38397e+07	5.364e+07	9.62297e+07	1.36825e+08	2.05611e+08	2.68667e+08	2.78207e+08	2.9361e+08	2.57323e+08	2.06548e+08	1.66971e+08	1.16576e+08
YFQGHMASMTGGQQMGRGSAALSGGGGGGAEPGQALF	391	427	4	0	882.901	9	34					-1
YFQGHMASMTGGQQMGRGSAALSGGGGGGAEPGQALFNG	391	429	3	0	1233.89	9	36	8.60082	8.97352	1242.62	23.8481	1	0	2.49635	0.608925	1	1	0.166837		0	0	1.08013e+06	515398	54892.7	2.13093e+06	0	575676	0	0	461287	0	0	1.12653e+06	0	79563.2	0	0	2.31185e+06	2.21593e+06	1.18957e+07	3.50212e+07	6.22821e+07	8.76381e+07	1.20564e+08	1.42519e+08	1.513e+08	1.43053e+08	1.27362e+08	9.91686e+07
YFQGHMASMTGGQQMGRGSAALSGGGGGGAEPGQALFNG	391	429	4	0	925.668	9	36	8.6474	8.88033	932.018	23.0516	1	0	2.39168	0.104127	1	1	0.271485		1.21209e+07	48021.4	3.16044e+06	422825	3.31356e+06	0	0	0	0	347425	0	0	307688	0	2.7866e+06	0	1.90535e+06	1.61346e+06	2.48229e+06	5.1588e+06	1.43034e+07	2.20306e+07	3.78299e+07	5.7757e+07	7.28748e+07	8.70725e+07	8.43634e+07	8.26858e+07	7.51376e+07	5.72023e+07
HMASMTGGQQMGRGSAALSGGGGGGAEPGQAL	395	426	3	0	962.773	8	29					-1
ASMTGGQQMGRGSAALSGGGGGGAEPGQAL	397	426	2	0	1309.61	7	27					-1
ASMTGGQQMGRGSAALSGGGGGGAEPGQAL	397	426	3	0	873.406	7	27					-1
TGGQQMGRGSAA	400	411	2	0	560.762	5	10	3.03173	3.06375	564.634	7.06647	0.3	0					0.491616		18031.2	28075	28828.4	20427.4	0	0	68134.9	219256	301546	212396	146126	0	0	0	25566.9	0
TGGQQMGRGSAAL	400	412	2	0	617.304	5	11					0
TGGQQMGRGSAALSGGGGGGAEPGQA	400	425	3	0	739.342	6	23					-1
TGGQQMGRGSAALSGGGGGGAEPGQAL	400	426	2	0	1165.05	7	24					-1
TGGQQMGRGSAALSGGGGGGAEPGQAL	400	426	3	0	777.036	7	24					-1
TGGQQMGRGSAALSGGGGGGAEPGQALF	400	427	3	0	826.059	7	25					-1
MGRGSAALSGGGGGGAEPGQAL	405	426	2	0	929.447	6	19	7.82393	8.0414	932.09	4.17648	0.6	0					0.466121		0	0	1.00465e+07	3.75765e+07	5.77464e+07	5.39478e+07	3.90791e+07	1.57117e+07	6.90375e+06	1.40111e+06	3.67645e+06	0	2.74201e+06	265878	280796	14332.9	213840	240432	1.48031e+06	0	1.57983e+06	0	854206	292528	297150	611602
ALSGGGGGGAEPGQAL	411	426	2	0	649.82	5	13	5.18687	5.50407	656.894	13.4166	1	0	4.24477	0.408475		-2	0.151743		0	17893	0	52442.6	0	154911	0	426616	2.97126e+06	1.30113e+06	472179	3.54694e+06	2.82813e+07	7.45395e+07	9.70316e+07	7.6458e+07	3.84654e+07	1.23947e+07	1.5879e+06
ALSGGGGGGAEPGQALF	411	427	2	0	723.355	5	14					-1
ALSGGGGGGAEPGQALFNG	411	429	2	0	808.887	5	16					-1
LSGGGGGGAEPGQAL	412	426	2	0	614.302	5	12	5.34803	5.56635	617.938	6.58358	0.6	0					0.164502		0	0	147402	1.12639e+06	4.54737e+06	1.09497e+07	1.99088e+07	2.33443e+07	2.44263e+07	1.47074e+07	6.81322e+06	908216	933542	0	244659	0	259598	0
SGGGGGGAEPGQAL	413	426	2	0	557.76	4	11	4.66108	4.97405	561.004	5.87664	0.6	0					1.08698		153370	356859	861551	4.0112e+06	8.71623e+06	2.07078e+07	2.84021e+07	2.7292e+07	1.94293e+07	1.09413e+07	2.3351e+06	129153	0	96117	0	357277
SGGGGGGAEPGQALFNG	413	429	2	0	716.826	5	14					-1
FNGDMEPEAGAGAGAAASS	427	445	2	0	855.357	6	16					-1
FNGDMEPEAGAGAGAAASSAADPAIPEEVW	427	456	3	0	963.427	7	25					-1
FNGDMEPEAGAGAGAAASSAADPAIPEEVWNIKQ	427	460	3	0	1124.52	8	29					-1
FNGDMEPEAGAGAGAAASSAADPAIPEEVWNIKQM	427	461	3	0	1168.2	8	30					-1
FNGDMEPEAGAGAGAAASSAADPAIPEEVWNIKQMIKLTQEHIEAL	427	472	4	0	1195.33	10	41	13.4544	13.5483	1201.85	23.1285	0.4	1					0.161894		0	0	0	0	0	0	0	322823	0	0	0	0	1.2576e+06	0	0	0	3.73464e+06	3.07879e+06	409603	0	2.43636e+06	1.6693e+07	6.57452e+06	1.31577e+06	1.09817e+07	2.11614e+07	1.51544e+07	1.41534e+07	1.58822e+07	1.40274e+07
NGDMEPEAGAGAGAAASSAADPAIPEEVWNIKQ	428	460	3	0	1075.5	8	28					-1
DMEPEAGAGAGAAASSAADPAIPEEVWNIKQ	430	460	3	0	1018.48	8	26					-1
AADPAIPEEVWNIKQMIKLTQEHIEAL	446	472	3	0	1029.88	8	23					-1
AADPAIPEEVWNIKQMIKLTQEHIEAL	446	472	4	0	772.66	8	23					-1
NIKQMIKLTQEHIEAL	457	472	2	0	955.032	6	14	11.6358	11.9196	958.726	6.19038	1	0	1.45431	0.287543	1	1	0.494496		1.08554e+06	4.39155e+06	2.00981e+06	6.00656e+06	5.89649e+06	7.18508e+06	1.96605e+07	2.41167e+07	2.60826e+07	1.96847e+07	1.44365e+07	5.97142e+06	2.93792e+06	1.13507e+06	752761	0	662680	0	168951	228289	0
NIKQMIKLTQEHIEAL	457	472	3	0	637.024	6	14	11.5736	12.1378	639.532	6.3278	1	0	1.50074	1.30069	1	1	0.216764		872693	5.85637e+06	1.22313e+07	1.59221e+07	2.3377e+07	4.4972e+07	6.67106e+07	7.7519e+07	8.42305e+07	6.5864e+07	5.9243e+07	3.00661e+07	1.34981e+07	5.70169e+06	1.5664e+06	185448	144045	0	182337	75570.6	746118
NIKQMIKLTQEHIEALL	457	473	3	0	674.719	6	15	13.2666	13.47	677.436	6.88194	1	0	1.53296	-0.00241822		1	0.199172		200557	689090	1.47413e+06	1.164e+06	2.37054e+06	5.14905e+06	7.2559e+06	1.10569e+07	1.24987e+07	1.33282e+07	8.9002e+06	5.22671e+06	3.54011e+06	1.2148e+06	723393	56957	140206	98672.8	185172	131714	27777.4	208719
MIKLTQE	461	467	2	0	431.739	4	5	6.15668	6.21885	433.136	2.22559	1	0	1.46825	-0.512634		1	0.188938		240099	2.21104e+06	5.6949e+06	6.73067e+06	3.61472e+06	785594	0	85045.4	0	181515
MIKLTQEHIEAL	461	472	3	0	475.931	5	10	8.36787	8.72505	477.303	3.20508	1	0	0.87878	0.552884		1	0.125873		8.8873e+06	2.62594e+07	5.21052e+07	7.73217e+07	8.89717e+07	8.61972e+07	5.41325e+07	3.07558e+07	8.13138e+06	2.04934e+06	487166	217641	711595	0	0	0
TQEHIEAL	465	472	2	0	470.74	4	6	6.34322	6.57647	471.751	1.48312	1	0	0.531925	0.105271		1	0.29259		1.19328e+07	3.25178e+07	2.33674e+07	1.96355e+07	4.55856e+06	5.15182e+06	88093.4	78255.4	44713.3	1.29046e+06	438115
LLDKFGGEHNPPSIYL	472	487	2	0	900.47	6	12					0
LDKFGGEHNPPSI	473	485	2	0	705.854	5	9	6.43652	6.77862	708.288	4.03037	1	0	1.48103	0.498407	1	0	0.217527		5.77615e+06	6.73564e+06	3.04858e+07	4.44509e+07	6.02367e+07	7.48809e+07	6.41653e+07	4.25682e+07	1.74879e+07	4.64971e+06	716121	729804	251219	203871	1.14239e+06
LDKFGGEHNPPSI	473	485	3	0	470.905	5	9					-1
LDKFGGEHNPPSIY	473	486	2	0	787.386	5	10	7.08965	7.4471	790.526	5.33344	0.6	0					0.871122		188455	0	1.91918e+06	2.88984e+07	7.49975e+07	1.45e+08	1.78863e+08	1.58873e+08	1.04415e+08	4.83807e+07	1.07711e+07	2.11873e+06	1.11627e+06	226307	359294	361962
LDKFGGEHNPPSIY	473	486	3	0	525.26	5	10	7.1052	7.52492	527.342	5.3005	0.6	0					0.0854972		741047	0	2.24359e+06	2.02467e+07	6.50351e+07	1.09178e+08	1.37845e+08	1.15097e+08	7.5071e+07	3.61925e+07	4.29554e+06	1.30429e+06	2.65124e+06	199688	223403	2.4692e+06
LDKFGGEHNPPSIYL	473	487	3	0	562.954	5	11	8.89587	8.92693	565.501	6.62071	0.4	0					0.111684		0	0	236317	0	1.91912e+06	4.51719e+06	7.49587e+06	1.45941e+07	7.02523e+06	4.70399e+06	889514	185848	157664	1.02091e+06	1.74469e+06	935435	526710
LDKFGGEHNPPSIYLEA	473	489	2	0	943.968	6	13					0
LDKFGGEHNPPSIYLEA	473	489	3	0	629.648	6	13					0
DKFGGEHNPPSIY	474	486	2	0	730.844	5	9	6.70087	6.8253	734.321	6.08131	0.4	1					0.5321		0	4.59521e+06	0	1.90969e+06	6.7541e+06	1.10894e+07	9.60382e+06	6.2359e+06	2.27806e+06	235421	0	400894	0	1.30836e+07	0
EAYEEYTSKL	488	497	2	0	616.788	5	8	7.40043	7.61828	620.965	7.6237	0.4	0					0.617914		0	0	944013	5.38587e+06	1.13449e+07	2.10379e+07	2.85456e+07	1.9729e+07	5.54911e+06	1.65869e+06	0	590555	2.08753e+07	3.5691e+07
EAYEEYTSKLDALQQREQQL	488	507	3	0	814.731	7	18	9.19483	9.6609	818.957	11.2575	0.6	0					0.152905		244255	916533	228399	0	0	291996	647125	3.20519e+06	1.44336e+07	4.96672e+07	1.03548e+08	1.62815e+08	2.3638e+08	2.55455e+08	2.05283e+08	1.27898e+08	4.1412e+07	6.68152e+06	5.77635e+06	1.53436e+06	913172	421904	677523	2.32337e+06	644676	1.63912e+06
YEEYTSKL	490	497	1	0	1032.49	4	6	7.66855	7.7877	1038.91	5.80633	1	0	3.94047	-0.306826	-1	1	0.262472		0	0	0	0	1.30055e+07	6.69979e+07	1.35449e+08	9.83637e+07	3.85071e+07	4.29594e+06	1.21805e+07
YEEYTSKL	490	497	2	0	516.748	4	6	6.52983	6.99638	518.814	3.51677	1	0	2.13532	0.947885	-1	0	0.078808		839368	1.3602e+07	7.23152e+07	1.81944e+08	2.46069e+08	1.96458e+08	9.50281e+07	2.23226e+07	2.20738e+06	718202	0
YEEYTSKLDALQQREQQL	490	507	2	0	1121.55	6	16	8.18132	8.35232	1126.35	8.29511	1	1	1.81513	-0.119558	1	0	0.885029		0	164708	1.05336e+06	0	2.89388e+06	3.11115e+06	9.03254e+06	1.50087e+07	2.19639e+07	2.18503e+07	2.54795e+07	1.87928e+07	2.05641e+07	3.84334e+06	2.21248e+06	513015	0	0	2.00311e+06	1.76504e+06	756855	0	0
YEEYTSKLDALQQREQQL	490	507	3	0	748.038	6	16	8.15023	8.43002	751.313	8.52055	0.6	0					0.351035		0	15528.3	3.94706e+06	8.12629e+06	2.10329e+07	3.3195e+07	5.49255e+07	9.23198e+07	1.10132e+08	1.36806e+08	1.24785e+08	1.00416e+08	7.54859e+07	4.81446e+07	2.46883e+07	8.80628e+06	4.48673e+06	231952	823814	1.42297e+07	987895	1.69376e+06	2.55017e+07
YEEYTSKLDALQQREQQLL	490	508	3	0	785.732	6	17	9.41238	9.42793	789.096	8.71291	0.6	0					0.277366		0	0	0	338592	0	1.88828e+06	1.23435e+06	2.90129e+06	3.78641e+06	3.78372e+06	5.04494e+06	4.39584e+06	4.64184e+06	1.96068e+06	2.3471e+06	314468	586457	297509	0	0	207393	0	0	0
YEEYTSKLDALQQREQQLLESLGNGTD	490	516	3	0	1043.51	7	25					-1
YEEYTSKLDALQQREQQLLESLGNGTDF	490	517	3	0	1092.53	8	26					0
YTSKLDALQQREQQL	493	507	2	0	910.979	6	13					-1
YTSKLDALQQREQQL	493	507	3	0	607.655	6	13					-1
YTSKLDALQQREQQLLESLGNGTDF	493	517	3	0	952.145	7	23					-1
DALQQREQQL	498	507	1	0	1228.63	5	8	6.54538	6.60757	1233.78	4.46055	0.4	0					8.53234		0	1.21442e+06	517233	1.11882e+06	2.45674e+06	4.37122e+06	5.548e+06	1.59725e+06	484323	0	262759	314687	0	0
DALQQREQQL	498	507	2	0	614.818	5	8	6.28103	6.8253	616.895	3.46497	1	1	1.4115	1.22858	0	-1	0.179745		5.01275e+06	4.92801e+07	9.9279e+07	1.58052e+08	1.79407e+08	1.73676e+08	1.10248e+08	4.86339e+07	2.1375e+07	245262	0	345464	907443	537040
DALQQREQQLL	498	508	2	0	671.36	5	9	7.96373	7.99478	674.325	5.16857	1	1	2.07929	-0.625018		-1	0.0661325		3.36672e+06	1.68811e+06	1.3857e+06	7.376e+06	1.74666e+07	1.85837e+07	2.40241e+07	2.8936e+07	1.50736e+07	1.08906e+07	1.12752e+06	249311	0	0	0
DALQQREQQLLESLGNGTDF	498	517	2	0	1131.55	6	18	12.8898	12.9055	1141.13	17.8488	0.4	1					1.80099		0	147968	90463.6	0	0	0	0	0	0	0	0	0	0	0	0	0	116129	0	0	0	0	0	0	0	918954
DALQQREQQLLESLGNGTDF	498	517	3	0	754.705	6	18	11.8884	11.9196	758.482	10.0372	0.4	1					0.259984		0	0	125464	0	467043	0	134683	265691	286426	962952	1.01952e+06	2.15418e+06	713279	1.25589e+06	712416	558887	0	0	159606	149688	0	137127	107162	0	0
LESLGNGTD	508	516	1	0	905.421	4	7	4.66108	4.86495	910.117	4.19681	1	0	2.19878	-0.000853138		1	0.463987		0	183857	2.95357e+06	1.22285e+07	2.28142e+07	2.40222e+07	1.77618e+07	2.77261e+06	487646	627166	312730	105280
LESLGNGTDF	508	517	1	0	1052.49	4	8	8.0414	8.49213	1058.73	5.63207	1	1	2.69295	0.89076	1	-1	1.0439		0	0	354115	1.80152e+07	5.77352e+07	8.2763e+07	7.3676e+07	4.02074e+07	8.96118e+06	1.00003e+07	3.40681e+07	1.49574e+07	4.2883e+06
LESLGNGTDF	508	517	2	0	526.748	4	8	8.02587	8.41448	529.341	4.58131	1	0	2.07162	0.666412	0	0	0.132472		1.45722e+06	3.08049e+06	2.14413e+07	6.12839e+07	1.33477e+08	1.78391e+08	1.56488e+08	8.83649e+07	2.99298e+07	3.64006e+06	538508	1.4855e+06	135332
ESLGNGTDF	509	517	1	0	939.405	4	7	7.2295	7.5716	943.811	3.87365	1	0	1.98039	0.498407		-1	0.344507		0	0	4.29993e+06	2.98921e+07	5.69256e+07	6.27908e+07	1.99842e+07	23961.4	199957	13292.5	35434.3	284103
FSVSSS	517	522	1	0	613.283	4	4	4.09462	4.83375	616.528	2.89434	1	0	2.78557	1.93238		1	1.13687e-13		180611	1.46838e+06	8.65564e+06	1.60698e+07	1.09966e+07	3.25835e+06	150666	782140	144910
FSVSSSASM	517	525	1	0	902.392	5	7	6.54538	7.54047	908.875	5.89684	1	1	3.34766	2.8568		1	0.365075		0	496389	3.55945e+07	1.77511e+08	5.95056e+08	1.25341e+09	1.77497e+09	1.76499e+09	1.14093e+09	5.00739e+08	1.13378e+08	1.053e+07	7.32021e+07
SVSSSASMD	518	526	1	0	870.351	4	7	3.25533	3.86005	875.762	4.87726	1	0	2.65862	1.4469		1	0.22077		104564	2.19249e+06	1.48165e+07	5.57098e+07	1.27672e+08	1.9169e+08	1.91214e+08	1.12558e+08	4.11247e+07	9.58171e+06	670293	0
SVSSSASMDTVTSSSSSSL	518	536	2	0	903.899	6	17	6.24995	6.62313	910.036	11.2171	0.6	0					0.341509		448734	1.63658e+06	0	1.25473e+07	0	4.74734e+07	4.84473e+06	1.28308e+08	5.24731e+07	2.57746e+08	1.96875e+08	4.56244e+08	3.91518e+08	5.06689e+08	3.69391e+08	3.22517e+08	1.67534e+08	1.04875e+08	2.5406e+07	6.06686e+06	199828	1.31078e+06	0	0
SSSASMDTVTSSSSSSLSV	520	538	2	0	903.899	6	17	6.24995	6.62313	910.036	11.2171	0.6	0					0.341509		448734	1.63658e+06	0	1.25473e+07	0	4.74734e+07	4.84473e+06	1.28308e+08	5.24731e+07	2.57746e+08	1.96875e+08	4.56244e+08	3.91518e+08	5.06689e+08	3.69391e+08	3.22517e+08	1.67534e+08	1.04875e+08	2.5406e+07	6.06686e+06	199828	1.31078e+06	0	0
DTVTSSSSSSL	526	536	1	0	1070.48	4	9	4.44018	5.14533	1077.23	6.16637	1	0	2.60375	1.80964	1	1	0.0872269		923643	8.53941e+06	4.12965e+07	1.54776e+08	4.77508e+08	1.04571e+09	1.75619e+09	1.98554e+09	1.46929e+09	7.20402e+08	2.31353e+08	5.30777e+07	7.07913e+06	210491
DTVTSSSSSSL	526	536	2	0	535.746	4	9	4.45602	5.1142	538.983	5.89749	1	0	2.46243	1.64001	1	1	0.0439729		1.09276e+07	4.92156e+07	1.82788e+08	5.61596e+08	1.45341e+09	2.81465e+09	4.04993e+09	4.17085e+09	2.98803e+09	1.34074e+09	4.25853e+08	1.00956e+08	1.66695e+07	749600
DTVTSSSSSSLSVLPSSL	526	543	2	0	877.439	6	15					-1
TVTSSSSSSL	527	536	1	0	955.458	4	8	4.09462	4.81812	961.57	5.59453	1	0	2.67076	1.87592		1	0.369983		0	1.45171e+06	1.46893e+07	6.29788e+07	1.72173e+08	3.22711e+08	4.33316e+08	3.78448e+08	2.03204e+08	6.7287e+07	1.06562e+07	2.87302e+06	2.7964e+06
SVLPSS	537	542	1	0	589.319	3	3	4.39277	4.89612	590.844	1.19256	0.4	0					0.58551		2.26871e+07	1.47695e+08	4.39881e+07	3.67362e+07	1.29014e+07	910348	107312
SVLPSSL	537	543	1	0	702.403	4	4	7.47823	8.13468	705.751	2.93783	1	0	2.837	1.63375	0	0	0.0724458		1.3787e+08	1.3886e+09	5.83798e+09	1.16582e+10	1.06228e+10	3.59122e+09	7.53028e+08	8.48041e+07	1.16234e+06
SVLPSSL	537	543	2	0	351.705	4	4	7.49378	7.91712	353.075	2.32896	1	0	2.11692	0.791799	0	1	0.315497		1.14061e+06	1.5088e+07	4.16082e+07	4.84108e+07	2.41166e+07	4.13275e+06	312887	158441	862367
SVFQNPTD	544	551	1	0	907.416	4	5	5.75272	6.54538	910.593	2.65376	0.6	0					0.219137		3.78652e+07	1.31723e+08	3.64866e+08	5.5048e+08	4.73905e+08	2.11916e+08	4.14672e+07	1.97476e+06	1.26898e+06	895864
SVFQNPTD	544	551	2	0	454.211	4	5	5.72165	6.45208	455.962	2.97745	1	0	2.1796	1.90096	1	-1	0.108064		463067	3.39392e+07	1.60006e+08	3.02695e+08	2.8343e+08	1.55678e+08	3.46243e+07	1.03803e+06	0	0
SVFQNPTDV	544	552	2	0	503.746	4	6	7.13628	7.3538	507.388	6.69952	0.4	1					0.210846		0	0	0	1.90017e+06	3.9606e+06	7.65694e+06	1.1354e+07	3.25293e+07	3.59401e+07	1.81575e+07	596770
SVFQNPTDVARSNPKSPQKPIV	544	565	2	0	1205.15	6	16					-1
SVFQNPTDVARSNPKSPQKPIV	544	565	3	0	803.768	6	16	6.94973	7.05857	807.832	10.781	1	0	2.55011	-0.344087	1	1	0.0826759		0	0	0	0	0	556684	0	2.90749e+06	9.65794e+06	2.38274e+07	4.20552e+07	6.43201e+07	7.79148e+07	6.46758e+07	4.89423e+07	2.7299e+07	1.37737e+07	4.37874e+06	407596	242416	0	59128.4	94469
FQNPTD	546	551	1	0	721.315	4	3	3.69488	3.70013	727.184	5.45182	0.4	1					0.147124		0	0	0	291744	170979	429593	978732	1.16409e+06
FQNPTDVARSNPKSPQKPIV	546	565	3	0	741.734	6	14					-1
VARSNPKSPQKPIV	552	565	3	0	507.635	5	9	4.66108	4.77112	509.905	5.91962	1	0	2.47406	-0.339753		1	0.125992		0	98605.3	0	296549	511210	950178	3.50255e+06	3.2575e+06	2.29085e+06	1.297e+06	286393	50025.3	0	0	0
GVTVRDSLKKALM	582	594	2	0	709.413	5	11	7.47823	7.87053	710.892	2.06441	0.6	0					0.241332		9.24323e+06	2.45248e+08	6.37715e+08	6.13633e+08	3.63599e+08	1.72188e+08	7.05248e+07	8.86345e+06	5.43696e+06	1.92865e+06	544489	0	56122	755105	704946	1.68366e+06	684439
GVTVRDSLKKALM	582	594	3	0	473.278	5	11	7.653	7.69963	474.2	1.87176	0.4	0					0.0299543		3.39175e+06	3.46244e+07	8.9559e+07	3.85325e+07	4.56924e+07	1.97088e+07	0	874317	162349	0	172676	138807	1.98648e+06	174229	0	0	0
GVTVRDSLKKALMM	582	595	2	0	774.934	6	12					-1
TVRDSLKKALM	584	594	2	0	631.368	5	9	6.98085	7.26057	633.018	2.49643	0.6	0					0.0873311		1.46502e+07	1.49161e+08	3.5724e+08	2.76491e+08	1.46335e+08	5.53111e+07	1.50738e+07	3.09319e+06	7.39137e+07	6.47555e+06	3.27602e+07	5.71137e+06	2.92908e+06	0	0
TVRDSLKKALM	584	594	3	0	421.248	5	9					0
TVRDSLKKALMM	584	595	2	0	696.889	6	10					-1
TVRDSLKKALMM	584	595	3	0	464.928	6	10					-1
VRDSLKKALM	585	594	2	0	580.845	5	8	6.14113	6.57647	582.109	1.78203	1	0	0.416343	0.835139	1	-1	0.0968894		1.14617e+07	1.51336e+08	3.17899e+08	2.40242e+08	1.01712e+08	4.04302e+07	6.1846e+06	5.03879e+06	0	624736	294522	676888	165158	0
VRDSLKKALM	585	594	3	0	387.566	5	8	6.15668	6.48317	388.384	1.7087	1	0	0.372981	0.442004	1	-1	0.0956516		1.8609e+06	4.62231e+07	1.20351e+08	8.34715e+07	3.82479e+07	7.12143e+06	0	156092	106552	0	0	7427.68	0	0
VRDSLKKALMM	585	595	2	0	646.365	6	9	7.61828	7.9016	649.105	4.58452	1	1	1.7723	0.286098	-1	-1	0.519276		196457	719675	3.29082e+07	3.30568e+07	4.57976e+07	4.05262e+07	3.83868e+07	4.60151e+07	3.09091e+07	2.21617e+07	3.58216e+06	2.06167e+06	1.03592e+06	0	0	136422
VRDSLKKALMM	585	595	3	0	431.246	6	9	8.02587	8.46107	431.296	-0.745682	0.4	0					0.104225		5.05807e+07	0	40962.8	955882	0	816563	0	0	0	0	84473.4	0	0	0	0	0
SLKKALM	588	594	2	0	395.746	4	5	5.44167	5.69062	396.826	1.62312	0.4	0					0.515697		175743	1.17609e+07	4.40335e+07	1.97028e+07	483553	0	0	488396	0	88927.7
KKALMMRGLIPE	590	601	2	0	693.902	6	9					-1
KKALMMRGLIPE	590	601	3	0	462.937	6	9	4.83375	5.00522	464.056	2.39017	1	0	0.618909	-0.117873	1		0.762225		916431	2.67464e+06	1.15821e+07	1.5361e+07	1.33356e+07	6.25558e+06	2.04218e+06	706868	170313	80036.9	0	0	0	0	0	156150
AVYRIQDGEKKPIGWD	604	619	3	0	625.663	6	13	7.3538	7.47823	627.845	5.4219	1	0	1.33557	-0.287744		1	0.0863298		255756	0	2.56368e+06	2.39332e+06	1.26816e+07	2.63094e+07	3.23619e+07	3.24573e+07	2.37743e+07	1.39052e+07	4.13646e+06	425129	0	0	0	0	218562	557507	44434	0
AVYRIQDGEKKPIGWDTD	604	621	3	0	697.688	6	15	7.1052	7.5716	700.167	6.19655	0.6	0					0.0904225		0	0	1.82728e+06	1.44771e+07	5.6488e+07	1.42885e+08	2.31796e+08	2.79228e+08	3.00637e+08	1.85751e+08	1.02543e+08	6.27414e+07	9.17156e+06	1.55482e+06	2.92619e+06	0	0	500324	0	0	115420	0
AVYRIQDGEKKPIGWDTDISW	604	624	3	0	826.42	7	18					-1
AVYRIQDGEKKPIGWDTDISWL	604	625	3	0	864.115	7	19					-1
AVYRIQDGEKKPIGWDTDISWL	604	625	4	0	648.338	7	19					-1
AVYRIQDGEKKPIGWDTDISWLTGEEL	604	630	2	0	1560.29	7	24	11.5424	11.904	1565.69	8.94545	1	0	1.1258	0.568775	1	-1	0.276563		0	2.05801e+06	0	676479	0	427802	345623	1.0833e+07	1.68689e+07	4.97564e+07	6.00022e+07	6.9297e+07	5.68935e+07	4.17228e+07	1.3987e+07	4.41892e+06	435703	287888	0	16758.4	10610.7	11166.1	0	0	0	16293.4	0	0	0	0
AVYRIQDGEKKPIGWDTDISWLTGEEL	604	630	3	0	1040.53	7	24	11.4645	12.2158	1044.38	9.68345	0.6	0					0.164358		4.91634e+06	0	188043	1.48833e+06	969892	1.37851e+07	7.65777e+07	2.46269e+08	5.65767e+08	1.06502e+09	1.59464e+09	1.80685e+09	1.69396e+09	1.36984e+09	9.24759e+08	5.5346e+08	2.71167e+08	1.16302e+08	5.72107e+07	1.18006e+07	2.02784e+06	2.13236e+06	192228	0	744632	0	0	459402	0	692917
AVYRIQDGEKKPIGWDTDISWLTGEEL	604	630	4	0	780.648	7	24	11.4957	12.0442	783.515	9.60507	1	0	1.25582	1.24411	1	0	0.146612		1.05257e+06	8141.45	1.30771e+06	0	3.04696e+06	1.64895e+06	4.36014e+07	1.15414e+08	2.63469e+08	4.07306e+08	5.54282e+08	5.91147e+08	5.44697e+08	4.22792e+08	2.74086e+08	1.63543e+08	7.66637e+07	3.20468e+07	1.08686e+07	5.35982e+07	1.23839e+06	512004	280024	4.55629e+06	1.1415e+06	1.29396e+06	682892	5.64467e+06	695297	3.67463e+06
VYRIQDGEKKPIGWD	605	619	3	0	601.984	6	12					-1
VYRIQDGEKKPIGWD	605	619	4	0	451.74	6	12					-1
VYRIQDGEKKPIGWDTD	605	621	2	0	1010.51	6	14	7.02748	7.55603	1014.01	5.80088	0.6	0					0.140448		5.31639e+06	428647	1.98636e+07	1.29605e+07	8.70098e+07	2.00196e+08	3.18269e+08	3.29753e+08	2.92093e+08	1.78318e+08	1.01e+08	2.66744e+07	8.57622e+06	0	603782	0	0	0	833652	0	369085
VYRIQDGEKKPIGWDTD	605	621	3	0	674.009	6	14	6.9653	7.1052	676.443	6.1046	0.6	0					0.242488		102101	0	275372	1.22212e+07	4.88495e+07	1.15016e+08	2.09392e+08	2.43542e+08	2.37306e+08	1.38692e+08	6.92541e+07	3.03203e+07	9.04568e+06	4.1284e+06	1.00731e+06	178689	927670	0	0	725878	0
VYRIQDGEKKPIGWDTD	605	621	4	0	505.759	6	14	7.1052	7.40043	507.531	5.88888	1	0	1.35243	0.329138	1	0	0.128522		6.00316e+06	0	8.72365e+06	1.5439e+06	1.37935e+07	2.22944e+07	4.12259e+07	4.90604e+07	4.38035e+07	3.25389e+07	2.32141e+07	3.49479e+06	496377	262365	1.63325e+06	0	2.75089e+06	0	0	0	0
VYRIQDGEKKPIGWDTDISW	605	624	2	0	1203.61	7	17					-1
VYRIQDGEKKPIGWDTDISW	605	624	3	0	802.741	7	17					0
VYRIQDGEKKPIGWDTDISW	605	624	4	0	602.308	7	17	9.90943	10.1581	604.467	7.18686	1	0	1.36247	0.160892	1	1	0.19766		0	0	0	99491.7	603505	4.82751e+06	1.38209e+07	1.87636e+07	2.32519e+07	2.48756e+07	1.46081e+07	8.68269e+06	2.03728e+06	1.42874e+06	1.64458e+06	0	578657	0	0	0	304701	0	109842	113314	1.07196e+06
VYRIQDGEKKPIGWDTDISWL	605	625	2	0	1260.15	7	18					-1
VYRIQDGEKKPIGWDTDISWL	605	625	3	0	840.436	7	18					-1
VYRIQDGEKKPIGWDTDISWLTG	605	627	3	0	893.126	7	20					-1
VYRIQDGEKKPIGWDTDISWLTGEE	605	629	3	0	979.154	7	22					-1
VYRIQDGEKKPIGWDTDISWLTGEEL	605	630	2	0	1524.77	7	23	11.558	12.169	1530.18	9.00067	0.6	0					0.193208		2.08104e+06	0	1.98773e+06	1044.8	8.72275e+06	1.4435e+06	3.50868e+07	3.83446e+07	1.05856e+08	1.54235e+08	2.09454e+08	2.25564e+08	2.04835e+08	1.45721e+08	9.35298e+07	3.18572e+07	8.32526e+06	968183	613359	0	0	0	293724	0	648403	234608	0	0	392335	31140.1
VYRIQDGEKKPIGWDTDISWLTGEEL	605	630	3	0	1016.85	7	23	11.4957	12.372	1020.56	9.32404	0.6	0					0.0486655		216191	1.68119e+06	1.19614e+06	3.10856e+06	4.26627e+07	1.51501e+08	4.43663e+08	1.06584e+09	2.12084e+09	3.20187e+09	4.184e+09	4.58359e+09	4.03155e+09	3.07633e+09	2.13255e+09	1.20328e+09	5.98145e+08	2.71285e+08	9.9991e+07	2.92149e+07	9.144e+06	1.30538e+06	795643	2.5594e+06	545754	0	1.21297e+06	2.16542e+06	427265	6.86519e+06
VYRIQDGEKKPIGWDTDISWLTGEEL	605	630	4	0	762.888	7	23	11.5424	12.1534	765.659	9.2589	0.6	0					0.029513		1.0498e+06	1.65679e+06	0	3.79254e+06	1.5078e+07	4.45154e+07	1.02269e+08	3.19182e+08	6.06776e+08	9.57512e+08	1.2538e+09	1.33873e+09	1.21187e+09	8.25051e+08	6.0113e+08	3.40364e+08	1.71906e+08	1.55156e+07	3.05284e+07	7.36598e+06	2.32417e+06	317499	3.92472e+06	682779	596903	1.52913e+06	1.23598e+06	812613	320386	561718
VYRIQDGEKKPIGWDTDISWLTGEELHVEVL	605	635	3	0	1209.29	8	28					-1
YRIQDGEKKPIGWD	606	619	2	0	852.939	5	11	7.13628	7.26057	856.26	5.62757	1	1	1.78274	-0.288286	1	1	0.291282		221442	2.07501e+06	155713	1.04416e+07	1.34972e+07	2.59243e+07	2.69024e+07	2.84709e+07	1.95454e+07	1.12222e+07	3.34613e+06	1.19289e+07	596674	1.76544e+06	54862.7	185056	0
YRIQDGEKKPIGWD	606	619	3	0	568.962	5	11	7.07412	7.43155	571.11	5.43029	1	0	1.6979	0.553787	1	1	0.182387		0	411799	1.26806e+06	9.28536e+06	2.95687e+07	6.88743e+07	9.12175e+07	8.6842e+07	5.65575e+07	2.44428e+07	6.11972e+06	1.15441e+06	145990	1.46147e+06	0	203151	395998
YRIQDGEKKPIGWD	606	619	4	0	426.973	5	11					-1
YRIQDGEKKPIGWDTD	606	621	2	0	960.976	6	13	6.85642	7.16737	964.824	6.56018	1	0	1.74978	0.385902	1	-1	0.403889		0	981344	0	7.13886e+06	2.8987e+07	6.29788e+07	1.08507e+08	1.14388e+08	1.06672e+08	7.03174e+07	3.47384e+07	1.21842e+07	7.93283e+06	6.90121e+06	6.62519e+06	1.67949e+07	15879.5	6.39294e+06	0	1.7922e+06
YRIQDGEKKPIGWDTD	606	621	3	0	640.987	6	13	6.99638	7.21397	643.383	6.05541	1	0	1.5661	0.0486876	1	1	0.0608094		0	540028	671384	1.10992e+07	4.78397e+07	9.60825e+07	1.51215e+08	1.7851e+08	1.64054e+08	1.05442e+08	4.91536e+07	2.1841e+07	1.94364e+06	724749	3.63622e+06	2.45064e+06	0	150616	0	0
YRIQDGEKKPIGWDTD	606	621	4	0	480.992	6	13	6.98085	7.01193	482.848	6.28964	1	0	1.65133	-0.624898	1	1	0.0884725		0	50053.4	0	0	251496	696806	1.9847e+06	2.78591e+06	2.82254e+06	2.11701e+06	336551	0	0	123391	0	0	0	0	0	0
YRIQDGEKKPIGWDTDISW	606	624	3	0	769.718	6	16	9.89392	10.1581	772.559	7.13622	1	0	1.47249	0.216934	1	-1	0.125763		134729	297716	44657.5	210816	4.76907e+06	2.25554e+07	5.2411e+07	8.89973e+07	9.55537e+07	9.39054e+07	6.35866e+07	3.94859e+07	1.55432e+07	2.91202e+06	7.33101e+06	0	94.7606	1.92204e+06	247879	184500	1.37509e+06	519049	1.19103e+06
YRIQDGEKKPIGWDTDISW	606	624	4	0	577.541	6	16					-1
YRIQDGEKKPIGWDTDISWL	606	625	2	0	1210.62	7	17	11.6203	11.7639	1215.73	8.76855	0.6	0					0.115714		739688	0	443958	0	626249	0	0	340003	1.85838e+07	6.32726e+07	9.98711e+07	7.28259e+07	3.04202e+07	3.71398e+06	1.08414e+06	0	361952	6045.33	9946.37	0	0	0	0	510630	860590
YRIQDGEKKPIGWDTDISWL	606	625	3	0	807.413	7	17	10.9979	11.2465	810.813	8.73802	0.6	1					0.269631		0	502258	530441	424206	1.17798e+06	2.22422e+07	2.76717e+07	6.58231e+07	9.25355e+07	8.77027e+07	6.47767e+07	3.61668e+07	2.02422e+07	4.52192e+06	969149	2.7087e+06	0	862564	764647	971693	747043	2.19754e+07	43971.9	821216	2.82796e+07
YRIQDGEKKPIGWDTDISWL	606	625	4	0	605.812	7	17					-1
YRIQDGEKKPIGWDTDISWLTG	606	627	3	0	860.103	7	19					-1
YRIQDGEKKPIGWDTDISWLTGEEL	606	630	2	0	1475.24	7	22	11.5268	12.091	1481.25	10.274	1	0	1.57178	1.30051	1	-7	0.282148		30296.1	0	0	0	16588.3	610039	2.20102e+06	1.40042e+07	3.67471e+07	7.63778e+07	8.99776e+07	1.32847e+08	1.40805e+08	1.6185e+08	1.27055e+08	7.20945e+07	2.00512e+07	5.21063e+06	362035	324269	260008	0	0	10724.7	0	0	0	0	0	690168
YRIQDGEKKPIGWDTDISWLTGEEL	606	630	3	0	983.826	7	22	11.4177	12.0598	987.627	9.64188	0.6	0					0.237422		1.0127e+06	671573	1.25624e+06	3.17142e+06	1.06057e+07	5.4812e+07	1.80819e+08	4.09362e+08	7.83695e+08	1.21838e+09	1.50083e+09	1.69494e+09	1.48404e+09	1.2022e+09	7.97313e+08	4.5704e+08	2.23454e+08	9.91002e+07	3.55501e+07	5.72895e+06	4.6305e+06	1.09528e+06	338417	3.3418e+07	1.12464e+06	1.04334e+06	1.07087e+08	117187	363912	3.80216e+07
RIQDGEKKPIGWDTD	607	621	2	0	879.444	6	12	6.20332	6.71642	882.933	5.95146	1	0	1.70874	1.11601	1	1	0.524274		488193	0	1.2213e+06	1.88349e+07	6.97921e+07	1.22163e+08	1.58276e+08	1.43883e+08	1.05842e+08	6.72218e+07	4.61332e+07	2.98873e+07	1.98361e+07	4.4596e+06	1.5721e+06	267497	328553	305072	911435
RIQDGEKKPIGWDTD	607	621	3	0	586.632	6	12	6.20332	6.68532	588.733	5.27861	1	0	1.4435	1.00369	1	1	0.113459		0	0	6.60117e+06	5.04711e+07	1.43361e+08	2.44102e+08	3.00762e+08	2.66592e+08	1.71568e+08	9.18556e+07	3.33646e+07	6.52064e+06	1.26175e+06	367355	45083.4	260195	0	769389	0
RIQDGEKKPIGWDTD	607	621	4	0	440.226	6	12					-1
RIQDGEKKPIGWDTDISW	607	624	2	0	1072.54	6	15					-1
RIQDGEKKPIGWDTDISW	607	624	3	0	715.364	6	15	9.58325	9.9405	717.796	6.02013	1	0	1.26117	0.553124	1	1	0.124509		971071	57578	889077	4.46505e+06	2.77256e+07	8.19355e+07	1.17002e+08	1.58738e+08	1.36838e+08	5.54984e+07	5.04863e+07	2.09434e+07	597882	1.04802e+06	798824	3.1936e+06	0	161853	2.37334e+06	35974.3	4222.46	1.14926e+06
RIQDGEKKPIGWDTDISWL	607	625	2	0	1129.08	6	16					-1
RIQDGEKKPIGWDTDISWL	607	625	3	0	753.059	6	16	11.2776	11.3243	755.633	6.37418	0.4	1					0.235243		1.30467e+06	1.06045e+06	210548	772048	1.97756e+06	3.00112e+06	4.69183e+06	6.80994e+06	5.76508e+06	3.35035e+06	2.03202e+06	312808	0	382601	200057	0	2.57068e+06	141512	212252	569417	0	0	229473
RIQDGEKKPIGWDTDISWL	607	625	4	0	565.046	6	16					-1
RIQDGEKKPIGWDTDISWLTG	607	627	3	0	805.748	7	18					-1
RIQDGEKKPIGWDTDISWLTGEEL	607	630	2	0	1393.7	7	21	11.4177	12.0598	1399.23	9.40693	1	0	1.48165	1.58192	1	1	0.424965		1.82497e+06	57849.1	0	252659	3.24313e+06	5.14432e+06	4.93021e+07	8.1426e+07	1.67793e+08	2.08854e+08	2.38618e+08	2.03627e+08	1.70965e+08	1.31989e+08	1.2654e+08	1.01978e+08	7.45836e+07	2.31288e+07	4.36283e+06	0	402868	0	561191	453198	484644	237078	1.16563e+06	371032	303491
RIQDGEKKPIGWDTDISWLTGEEL	607	630	3	0	929.471	7	21	11.371	12.1378	932.84	8.4545	1	0	1.2671	2.0323	1	0	0.0803916		4.29189e+06	1.98118e+06	3.2137e+06	1.01937e+08	5.71803e+07	2.21996e+08	6.62873e+08	1.22905e+09	1.96832e+09	2.71347e+09	2.87318e+09	2.64526e+09	1.98844e+09	1.22698e+09	6.73407e+08	3.66882e+08	1.21792e+08	4.91135e+07	2.08076e+07	1.75909e+06	1.5558e+06	1.76837e+06	938430	333618	3.14065e+06	838996	152382	2.77148e+06	464981
RIQDGEKKPIGWDTDISWLTGEEL	607	630	4	0	697.355	7	21	11.4177	12.0598	699.926	8.63144	1	0	1.30696	1.58192	1	0	0.122741		1.01348e+06	7.5118e+06	650908	500786	4.19786e+06	2.10293e+07	7.10835e+07	1.55885e+08	2.63123e+08	3.37502e+08	3.64777e+08	3.3042e+08	2.49936e+08	1.47141e+08	7.89759e+07	3.28839e+07	1.73936e+07	2.24671e+06	3.681e+06	0	617660	100626	1.45154e+06	445516	3.37463e+06	354036	1.58136e+07	68097.2	5.13423e+06
RIQDGEKKPIGWDTDISWLTGEELHV	607	632	3	0	1008.18	7	23					-1
TDISWLTGEEL	620	630	1	0	1263.61	5	9	11.0911	12.5756	1271.75	7.39044	1	0	3.24715	4.62474	-1	0	1.29929		220621	762160	4.23985e+07	1.30581e+08	1.71484e+08	1.40498e+08	1.86966e+08	1.20505e+09	2.81621e+09	2.12521e+09	6.33289e+08	9.82965e+07	8.0798e+06	4.97177e+07	6.23172e+07
TDISWLTGEEL	620	630	2	0	632.309	5	9	11.1532	11.7017	634.602	3.84008	0.6	0					0.442068		514390	7.75909e+06	4.82926e+07	1.10935e+08	1.29026e+08	9.20487e+07	4.59552e+07	1.10481e+07	3.2764e+06	3.11195e+06	8.71172e+06	1.11068e+07	8.2385e+06	5.29115e+06	1.96771e+06
ISWLTGEELHV	622	632	2	0	642.335	5	9					-1
LTGEEL	625	630	1	0	661.34	4	4	5.76823	6.68532	663.2	1.48293	1	0	1.11636	2.57509		0	0.38761		1.81011e+08	6.98751e+08	8.46617e+08	4.46415e+08	1.1116e+08	1.20185e+07	561622	1.0329e+06	1.80158e+06
LTGEELHV	625	632	2	0	449.237	4	6	6.94973	6.98085	450.59	2.18419	0.4	1					0.532842		0	1.27452e+06	1.33251e+06	0	168420	0	604969	0	162138	0	0
[truncated: 22 more columns]
