# Supplementary material for: Unveiling the domain-specific and RAS isoform-specific details of BRAF kinase regulation
Source: eLife. 2023 Dec 27;12:RP88836. doi: 10.7554/eLife.88836 (PMC10752582; doi:10.7554/eLife.88836)
Supplement: Figure 2—source data 1. — Also applies to plots presented in Supplementary file 1 and Figure 2—figure supplement 1 and Figure 2—figure supplement 3. [file elife-88836-fig2-data1.zip › Figure 2- source data 1/(BRAF_N2_N2-allD-16Hr-RT.mzXML) ExMS2_FinalTable.xls]

## Sheet: Sheet1
Sequence	START	END	Charge	ModMass	Monoisotopic m/z	maxND	maxD	RT Range(start, unit: min)	RT Range(end)	Centroid m/z	Delta Mass	Flag#1:Skip-tests	Flag#2:Unimodality check	Flag#3:Back exchange prediction check	Flag#4:Elution RT width check	Flag#5:Unique peptide RT/deltaD consistency check	Flag#6:Common-end peptides centroid subtraction check	Flag#7:Centroid shift within RT range check	Flag#8:Data multiple assignment check	Isotopic Envelope Amplitudes(start from this column(the Monoisotopic) to nonzero end):
GSSHHHHHHGTKTEEGKL	2	19	2	0	1008.48	6	16	3.5124	4.33277	1010.94	3.76968	1	0	-0.0177271	2.12862	1	1	0.0909557		1.32593e+06	1.11526e+07	2.93727e+07	5.52915e+07	7.79009e+07	8.51329e+07	7.15992e+07	4.78607e+07	2.4475e+07	9.04413e+06	1.7308e+06	117157	0	0	0	0	34373.5	0	17958.9	0	35993	0	0
GSSHHHHHHGTKTEEGKL	2	19	3	0	672.656	6	16	3.49543	4.40147	674.324	3.84909	1	0	0.000531462	2.43225	1	1	0.0501217		2.92719e+07	1.26807e+08	3.1941e+08	5.96596e+08	8.61489e+08	9.45018e+08	8.47286e+08	5.48911e+08	2.90107e+08	1.18039e+08	4.1562e+07	1.15175e+07	1.60456e+06	103967	41843.5	12323	21843.1	12081.2	4073.05	9522.25	39068.6	31261.8	35037.6
GSSHHHHHHGTKTEEGKL	2	19	4	0	504.744	6	16	3.46245	4.36862	506.014	3.92684	1	0	0.0184094	2.43272	1	1	0.0395315		6.93142e+06	3.77269e+07	9.28995e+07	1.83196e+08	2.69606e+08	3.04384e+08	2.68046e+08	1.83131e+08	9.71398e+07	4.01489e+07	1.3515e+07	3.11696e+06	251253	29355.3	0	17034.7	440.475	0	53272	0	992.75	0	781595
GSSHHHHHHGTKTEEGKL	2	19	5	0	403.997	6	16	3.49543	4.33277	405.012	3.92557	1	0	0.0181173	2.18875	1	1	0.0345799		3.2337e+06	2.31677e+07	6.0977e+07	1.17936e+08	1.7357e+08	1.95768e+08	1.74851e+08	1.181e+08	6.10598e+07	2.57316e+07	8.96999e+06	1.655e+06	99992	21586.8	0	2395.04	29395.2	29345.6	45184.6	46358.7	14592.6	96420.8	25234.5
GSSHHHHHHGTKTEEGKLVIWINGDKGYNGL	2	32	4	0	862.178	8	29	8.91597	9.26725	864.753	8.26884	0.6	0					0.206628		0	152256	97608.2	661134	1.0312e+06	3.12401e+06	5.72413e+06	8.52396e+06	1.06525e+07	1.23049e+07	1.28108e+07	1.42673e+07	1.21556e+07	9.02285e+06	6.89195e+06	3.42295e+06	520956	453776	51147.3	52659.2	45362.7	122092	81561.5	176261	130389	35701.5	0	97196.2	0	53325.2
VIWINGDKGY	20	29	1	0	1164.6	5	8					-1
VIWINGDKGY	20	29	2	0	582.806	5	8	8.66042	9.15393	585.027	3.72882	0.6	0					0.471767		315491	5.27693e+06	1.51052e+07	2.98989e+07	3.63209e+07	3.08974e+07	1.49252e+07	3.73267e+06	131723	145302	41524.5	1.2355e+06	0	6.26643e+06
VIWINGDKGYNG	20	31	2	0	668.338	5	10	7.89003	8.31715	672.528	7.57718	0.4	1					1.04203		269920	979411	7.05526e+06	1.68295e+07	2.74925e+07	3.26665e+07	3.90602e+07	1.81427e+07	1.62378e+07	1.26931e+07	1.80219e+07	1.2745e+07	1.51864e+07	2.20428e+07	2.4907e+07	1.83033e+07
VIWINGDKGYNGL	20	32	1	0	1448.75	5	11	9.63587	10.1001	1454.51	4.87611	1	0	0.746306	0.866368	1	0	0.332655		121825	191189	3.68803e+06	1.17626e+07	2.2422e+07	3.42067e+07	3.78276e+07	3.04188e+07	1.81589e+07	5.09054e+06	365326	0	164034	208541	0	0	0
VIWINGDKGYNGL	20	32	2	0	724.88	5	11	9.60365	10.2369	727.793	4.94901	0.4	0					0.0353834		3.62731e+07	1.56098e+08	4.20286e+08	8.14908e+08	1.4242e+09	2.04636e+09	2.35244e+09	2.06063e+09	1.30301e+09	6.08414e+08	2.17561e+08	5.87744e+07	7.4374e+06	1.33265e+06	97550.5	126353	203388
VIWINGDKGYNGLAE	20	34	2	0	824.92	5	13	9.02742	9.40448	828.249	5.67133	0.6	0					0.307126		448078	2.91632e+06	5.69405e+06	1.31888e+07	1.89548e+07	2.75281e+07	3.76047e+07	4.4067e+07	4.06349e+07	2.90099e+07	1.45265e+07	4.27548e+06	413203	0	60949.6	0	33264.8	0	0
VIWINGDKGYNGLAEVGKKFEKDTG	20	44	3	0	913.476	7	23	9.48953	9.61978	917.717	11.0816	0.6	0					0.333713		0	0	0	0	112015	53223	539968	77982.7	237277	263979	566343	862505	1.57606e+06	1.70329e+06	1.6506e+06	1.32543e+06	706997	344836	129540	47596.3	27237.2	0	0	0	0	0	0	0	33059.8	0
VIWINGDKGYNGLAEVGKKFEKDTGIKV	20	47	3	0	1026.89	7	26					-1
VIWINGDKGYNGLAEVGKKFEKDTGIKV	20	47	4	0	770.421	7	26	10.7692	10.9475	774.097	12.8509	1	0	0.933862	-0.147306	1	1	0.193378		28465.3	0	24959.7	23150.8	299843	294002	600161	866663	1.11231e+06	1.37998e+06	1.30023e+06	1.98681e+06	2.49495e+06	4.24883e+06	5.30953e+06	7.10965e+06	5.91103e+06	5.26382e+06	3.58407e+06	2.1717e+06	1.00599e+06	279991	86351.2	111149	546522	0	67230.2	0	294923	0
VIWINGDKGYNGLAEVGKKFEKDTGIKV	20	47	5	0	616.538	7	26					-1
VIWINGDKGYNGLAEVGKKFEKDTGIKVTVEHPDKL	20	55	3	0	1333.38	9	33	10.0053	10.5137	1339.05	14.592	1	0	0.742255	1.02255	1	1	0.209127		497211	692773	347748	1.52192e+06	1.6143e+06	2.71184e+06	6.45386e+06	7.08812e+06	1.20963e+07	1.37026e+07	1.11278e+07	1.55844e+07	1.75259e+07	1.9509e+07	3.28082e+07	4.28806e+07	5.3632e+07	6.76599e+07	7.27338e+07	6.89171e+07	6.03944e+07	4.71571e+07	3.16974e+07	1.91257e+07	8.94133e+06	1.92137e+06	437537	93950.9	187836	0
VIWINGDKGYNGLAEVGKKFEKDTGIKVTVEHPDKL	20	55	4	0	1000.29	9	33	10.0211	10.6414	1004.55	14.6268	1	0	0.746136	1.41952	1	1	0.110396		454075	1.87646e+06	3.04464e+06	4.67716e+06	9.3166e+06	1.35591e+07	2.33478e+07	3.48462e+07	4.2059e+07	4.32336e+07	5.17426e+07	5.67409e+07	5.9909e+07	7.17235e+07	9.80691e+07	1.26176e+08	1.75177e+08	2.16605e+08	2.32986e+08	2.31711e+08	2.13907e+08	1.65675e+08	1.16116e+08	7.5551e+07	4.39156e+07	1.64483e+07	1.08795e+07	4.28933e+06	1.04933e+06	315427
VIWINGDKGYNGLAEVGKKFEKDTGIKVTVEHPDKL	20	55	5	0	800.434	9	33	10.0843	10.3556	803.975	15.3032	1	0	0.821538	0.182492	1	1	0.183586		193539	123753	154299	851765	2.33188e+06	2.06952e+06	8.0208e+06	1.31149e+07	1.68594e+07	2.07444e+07	2.13642e+07	2.31203e+07	2.45592e+07	3.03585e+07	4.01149e+07	5.19902e+07	7.31082e+07	8.85762e+07	9.91199e+07	9.98924e+07	8.55416e+07	7.20624e+07	4.88089e+07	3.10248e+07	1.92086e+07	9.48077e+06	5.66811e+06	1.53267e+06	536908	148933
VIWINGDKGYNGLAEVGKKFEKDTGIKVTVEHPDKL	20	55	6	0	667.196	9	33	10.0053	10.5137	670.194	15.5857	1	0	0.85304	1.02255	1	1	0.135362		123540	546573	103884	245554	551725	1.67785e+06	3.62548e+06	5.09393e+06	9.97431e+06	1.10089e+07	9.69881e+06	1.44638e+07	1.48179e+07	1.71646e+07	2.66195e+07	3.74896e+07	4.95669e+07	6.65589e+07	7.59928e+07	7.03747e+07	6.53836e+07	5.19055e+07	3.62461e+07	2.22996e+07	1.27801e+07	6.95493e+06	2.1272e+06	771986	268798	230921
VIWINGDKGYNGLAEVGKKFEKDTGIKVTVEHPDKL	20	55	7	0	572.026	9	33	10.0211	10.2264	574.583	15.4934	1	0	0.84274	-0.0514323	1	1	0.134362		0	0	36538.2	0	0	60836.6	177682	525317	503952	1.32554e+06	1.04965e+06	1.14688e+06	1.57247e+06	1.85049e+06	3.33338e+06	4.34314e+06	7.24739e+06	8.97279e+06	9.57402e+06	9.45343e+06	8.57676e+06	6.23008e+06	4.67991e+06	3.06155e+06	1.34914e+06	712928	332528	0	0	0
INGDKGYNGLAEVGKKFEKDTGIKVTVEHPDKLEEKFPQVAA	23	64	3	0	1533.81	9	38					-1
NGDKGYNGLAEVGKKFEKDTGIKVTVE	24	50	3	0	966.173	7	25	9.70048	9.9233	969.943	9.60874	1	0	0.529493	0.0107113			0.184203		0	857709	38415.6	0	660632	291629	978961	3.29231e+06	5.28542e+06	7.46522e+06	1.06428e+07	9.76495e+06	1.07881e+07	9.51541e+06	6.55821e+06	3.42576e+06	2.15503e+06	810321	52181.4	152488	50344.3	105526	163768	0	0	42868.1	0	210356	49700.8	0
NGLAEVGKKFEKDTGIKVTVEHPDKL	30	55	3	0	951.522	7	23					0
NGLAEVGKKFEKDTGIKVTVEHPDKLEEKFPQVAATGDGPDIIF	30	73	4	0	1192.63	9	39					-1
LAEVGKKFEKDTGIKVTVEHPDKL	32	55	3	0	894.501	7	21	7.39147	7.65028	898.008	8.92219	1	0	0.678551	0.138307	1	1	0.172927		0	0	0	33424.1	319574	857223	1.44827e+06	2.15338e+06	3.33782e+06	5.46323e+06	6.72304e+06	7.03767e+06	6.81869e+06	4.50658e+06	2.39163e+06	868791	210871	0	133634	0	0	35370.8	0	0	0	0	0	0	0
LAEVGKKFEKDTGIKVTVEHPDKL	32	55	4	0	671.127	7	21					-1
LAEVGKKFEKDTGIKVTVEHPDKLEEKFPQVAATGDGPDIIF	32	73	5	0	920.091	9	37					-1
AEVGKKFEKDTG	33	44	2	0	654.843	5	10	3.52878	3.84272	657.282	4.11477	0.6	0					0.23807		25841.4	11639.4	527210	1.16434e+06	2.1599e+06	2.56391e+06	2.0234e+06	894585	192876	24065.8	0	27327.8	0	13973.6	0	11500.8
AEVGKKFEKDTGIKV	33	47	2	0	824.967	5	13	6.58773	6.84498	828.629	6.34926	0.6	0					0.161291		0	0	0	65733.1	419633	4.15601e+06	8.31276e+06	1.0269e+07	9.95601e+06	6.28194e+06	1.92028e+06	450131	0	38236.9	0	0	0	0	0
AEVGKKFEKDTGIKV	33	47	3	0	550.314	5	13	6.52452	6.97257	552.743	6.31291	0.6	0					0.114054		0	97563.5	83517.6	175177	2.42344e+06	8.76901e+06	1.58838e+07	1.91585e+07	1.68335e+07	1.22136e+07	5.15213e+06	1.10062e+06	235377	36397.9	0	26481.7	0	35230.2	21437.9
AEVGKKFEKDTGIKVTVEHPDKL	33	55	3	0	856.806	7	20	6.6987	7.42343	860.025	8.13097	1	0	0.611162	1.78966	1	1	0.147262		185304	6.03487e+06	3.41775e+07	6.30924e+07	1.06049e+08	1.55748e+08	2.07443e+08	2.80655e+08	3.78529e+08	4.86697e+08	5.46085e+08	5.21291e+08	4.17285e+08	2.84003e+08	1.68105e+08	8.32494e+07	3.55432e+07	1.28889e+07	3.39254e+06	481238	0	0	0	0	55140.1	48399.8	0	0
AEVGKKFEKDTGIKVTVEHPDKL	33	55	4	0	642.856	7	20	6.79722	6.94063	645.473	8.94181	0.4	1					0.0543543		0	694601	4.1884e+06	1.13431e+07	1.89886e+07	2.71641e+07	3.78426e+07	5.19234e+07	7.04678e+07	9.53156e+07	1.11336e+08	1.04617e+08	8.73595e+07	5.88978e+07	3.43698e+07	1.69645e+07	7.35813e+06	3.13789e+06	6.19437e+07	256111	39694.7	0	0	44535.3	31488.3	5347.27	325748	0
AEVGKKFEKDTGIKVTVEHPDKL	33	55	5	0	514.486	7	20	6.92468	7.08443	516.408	8.08309	1	0	0.602355	-0.212817	1	1	0.0363773		0	80373.4	1.38286e+06	3.31734e+06	6.37255e+06	9.45699e+06	1.30318e+07	1.76385e+07	2.38389e+07	2.9173e+07	3.39996e+07	3.21053e+07	2.53219e+07	1.68405e+07	8.20149e+06	4.27052e+06	1.70454e+06	722372	0	0	0	0	0	57672.6	0	0	0	0
AEVGKKFEKDTGIKVTVEHPDKL	33	55	6	0	428.907	7	20	6.79722	7.11637	430.544	8.29533	1	0	0.641395	0.352147	1	1	0.0957768		169714	0	162189	540249	1.24033e+06	2.14513e+06	3.18823e+06	3.76781e+06	5.31632e+06	8.44128e+06	9.95066e+06	9.65822e+06	7.58749e+06	5.32458e+06	1.99972e+06	866523	73825.5	29401.8	0	0	73052.7	0	0	0	0	0	0	0
AEVGKKFEKDTGIKVTVEHPDKLEEKFPQVAATGDGPDIIF	33	73	3	0	1495.12	9	36	9.66818	10.4029	1500.94	14.7791	1	0	0.62581	1.82499	1	1	0.123533		0	110446	99033.1	0	370385	1.71822e+06	4.91933e+06	1.02749e+07	2.06658e+07	2.84971e+07	3.797e+07	4.72996e+07	5.44425e+07	7.22454e+07	9.68134e+07	1.26067e+08	1.63955e+08	1.91777e+08	2.07201e+08	2.04235e+08	1.76167e+08	1.35447e+08	1.01144e+08	6.59969e+07	3.55243e+07	1.73571e+07	8.0246e+06	1.80722e+06	367108	161139
AEVGKKFEKDTGIKVTVEHPDKLEEKFPQVAATGDGPDIIF	33	73	4	0	1121.59	9	36	9.66818	10.4661	1125.97	14.8504	1	0	0.633099	2.04911	1	1	0.121323		284438	445204	294959	981269	3.27212e+06	1.49601e+07	3.39468e+07	5.45099e+07	8.20268e+07	1.17955e+08	1.43385e+08	1.85738e+08	2.14171e+08	2.73392e+08	3.62731e+08	4.77728e+08	5.96346e+08	7.09227e+08	7.62809e+08	7.51656e+08	6.59536e+08	5.32697e+08	3.92366e+08	2.60853e+08	1.54448e+08	8.91251e+07	4.26504e+07	2.18193e+07	8.11703e+06	6.73206e+06
AEVGKKFEKDTGIKVTVEHPDKLEEKFPQVAATGDGPDIIF	33	73	5	0	897.474	9	36	9.66818	10.4555	900.979	14.8386	1	0	0.631893	2.01165	1	1	0.0526729		933535	152944	312023	699834	1.69876e+06	6.948e+06	1.12794e+07	2.04576e+07	3.56271e+07	4.7997e+07	6.54211e+07	7.42372e+07	9.53702e+07	1.13364e+08	1.55191e+08	2.00333e+08	2.64086e+08	3.12491e+08	3.35698e+08	3.33441e+08	3.05901e+08	2.36183e+08	1.67575e+08	1.14998e+08	6.73368e+07	3.51526e+07	1.74915e+07	7.6709e+06	2.51434e+06	604812
AEVGKKFEKDTGIKVTVEHPDKLEEKFPQVAATGDGPDIIF	33	73	6	0	748.063	9	36	9.73255	10.0369	751.103	15.5557	1	0	0.705177	0.299691	1	1	0.141685		75260.1	275815	201914	48111.6	435531	164539	1.80584e+06	3.79423e+06	4.8868e+06	8.14028e+06	1.0865e+07	9.9358e+06	1.75767e+07	1.88055e+07	2.49878e+07	3.78108e+07	4.77797e+07	5.84859e+07	6.21585e+07	5.95646e+07	5.46612e+07	4.62901e+07	3.08098e+07	2.09436e+07	1.10766e+07	5.71418e+06	3.07839e+06	1.16009e+06	58808.1	100198
AEVGKKFEKDTGIKVTVEHPDKLEEKFPQVAATGDGPDIIF	33	73	7	0	641.34	9	36					-1
VGKKFEKDTGIKVTVEHPDKL	35	55	3	0	790.113	6	18	6.44553	6.68277	793.254	8.01351	0.4	0					0.13988		0	50355.5	43226.7	809896	2.8158e+06	2.70807e+06	4.52405e+06	1.26886e+07	9.6439e+06	1.17445e+07	1.87789e+07	8.38666e+06	5.5454e+06	1.09981e+07	786205	0	1.84062e+06	0	0	0	0	0	43358	0	0
VGKKFEKDTGIKVTVEHPDKLEEKFPQVAATGDGPDIIF	35	73	4	0	1071.57	9	34	8.804	8.81997	1075.88	14.6427	0.4	1					5.05052		73796.4	0	0	0	0	0	0	0	51994.1	0	0	0	0	0	0	0	0	0	0	0	0	0	0	0	0	37638.3	0	0	0	0
VGKKFEKDTGIKVTVEHPDKLEEKFPQVAATGDGPDIIF	35	73	5	0	857.458	9	34					0
IKVTVEHPDKL	45	55	2	0	639.874	5	8	6.23625	6.35073	642.09	3.66981	1	0	0.803119	-0.373256		0	0.22643		0	4183.99	233753	1.09968e+06	1.66092e+06	1.51406e+06	621195	81822.7	0	26029.2	0	24834.6	60368.7	0
TVEHPDKL	48	55	1	0	938.494	4	5	4.91163	4.95997	941.945	2.9052	0.4	0					2.06833		0	20594.4	105779	53290.7	18645.8	52142.8	19651.5	23269.8	0	0
TVEHPDKL	48	55	3	0	313.503	4	5	3.87528	5.16323	315.309	4.87158	0.4	0					0.263717		31985.7	768854	2.12735e+07	2.04774e+06	631150	1.23488e+07	6885.8	29710.8	3.30575e+07	0
TVEHPDKLEEKFPQVAATGDGPDIIF	48	73	3	0	951.815	7	21	9.33575	9.73255	955.237	8.55796	0.6	0					0.143517		952592	800015	1.76093e+06	37409.7	0	3.29214e+06	2.86237e+06	1.40754e+07	3.29155e+07	4.6905e+07	5.36618e+07	4.71208e+07	3.43357e+07	2.24093e+07	1.00613e+07	5.6152e+06	1.94509e+06	40746	113055	42866.6	139955	105602	207726	37014.9	0	0	122063	104888	47175.1
LEEKFPQVAATGDGPDIIFWAHDRFGGYAQSGLLAEIT	55	92	4	0	1030.77	9	34	12.6048	12.6383	1036.22	19.3262	1	0	1.20667	-0.660464			0.090481		0	0	0	0	0	0	0	0	0	0	0	50408.4	35502	0	108839	147663	268579	273432	864474	890422	1.94287e+06	2.9689e+06	2.57404e+06	2.28169e+06	960696	669964	247857	0	169934	123725
EEKFPQVAATGDGPDIIF	56	73	2	0	967.481	6	14	10.5775	11.3725	970.96	5.79726	1	0	0.638906	2.03889	1	1	0.0507096		735698	2.49948e+07	9.32894e+07	2.35847e+08	4.90783e+08	8.71146e+08	1.20647e+09	1.34756e+09	1.15281e+09	7.72462e+08	4.12991e+08	1.76055e+08	6.16523e+07	1.69088e+07	3.26695e+06	458780	637645	2.27738e+06	5.78226e+06	1.09053e+07	1.44266e+07
EEKFPQVAATGDGPDIIF	56	73	3	0	645.323	6	14	10.6414	11.1225	647.561	5.55184	1	0	0.574416	0.926326	1	1	0.149571		0	69427.3	360812	3.36742e+06	8.43431e+06	1.49676e+07	1.86974e+07	1.95234e+07	1.50745e+07	8.97296e+06	3.52854e+06	834974	328449	16784.4	18813.7	109967	0	0	123388	197986	471712
WAHDRFGG	74	81	2	0	473.22	4	6	6.41397	7.0205	474.647	2.28737	1	0	0.51801	1.37072	1	1	0.0615979		1.02819e+07	5.46587e+07	1.07741e+08	1.20682e+08	8.10307e+07	3.55575e+07	9.13848e+06	505679	64259.7	0	0
WAHDRFGG	74	81	3	0	315.816	4	6					-1
WAHDRFGGY	74	82	1	0	1108.5	5	7	7.90602	8.03327	1112.3	3.12342	1	0	0.757048	-0.328007	1	1	0.444281		214911	1.0825e+06	2.77895e+06	4.51364e+06	4.28346e+06	2.90517e+06	898142	199782	83584.1	75471	132265	185037	293582
WAHDRFGGY	74	82	2	0	554.752	5	7	7.82622	8.43962	556.487	2.79154	1	0	0.582624	1.39506	1	1	0.0580536		2.32157e+07	6.8465e+07	1.54329e+08	2.28118e+08	2.16962e+08	1.37794e+08	6.16805e+07	1.95336e+07	3.77176e+06	805436	21078.1	67580.2	34562.2
WAHDRFGGY	74	82	3	0	370.17	5	7	7.82622	8.38633	371.369	2.91531	1	0	0.647674	1.20621	1	1	0.161582		3.93194e+06	1.05837e+07	2.61634e+07	3.58125e+07	3.73169e+07	2.30205e+07	6.46383e+06	1.92513e+06	94230.5	4.14222e+06	0	0	1.22058e+06
WAHDRFGGYAQSGL	74	87	1	0	1564.73	5	12	8.56502	8.74005	1571.79	6.11873	1	0	0.991364	-0.158648	1	1	0.376157		0	0	0	0	270047	1.85862e+06	3.60971e+06	4.87843e+06	3.88128e+06	1.74411e+06	391492	0	0	0	0	0	0	0
WAHDRFGGYAQSGL	74	87	2	0	782.868	5	12	8.45338	9.05912	786.469	6.26308	1	0	1.03562	1.36789	1	1	0.0562794		4.61312e+06	3.00475e+07	9.44461e+07	2.19319e+08	4.41155e+08	7.9347e+08	1.13485e+09	1.33759e+09	1.22674e+09	8.65108e+08	4.76284e+08	2.29897e+08	1.0583e+08	5.10966e+07	3.51984e+07	1.9407e+07	8.85253e+06	1.73594e+07
WAHDRFGGYAQSGL	74	87	3	0	522.248	5	12	8.45338	9.05912	524.605	6.13365	0.4	0					0.0280417		1.52813e+06	1.50845e+07	4.93939e+07	1.15059e+08	2.31494e+08	4.05199e+08	6.14489e+08	7.35999e+08	6.47919e+08	4.67989e+08	2.49369e+08	1.04898e+08	3.52521e+07	1.16627e+07	5.75532e+06	1.01223e+06	2.0647e+06	711212
WAHDRFGGYAQSGLL	74	88	2	0	839.41	5	13	9.60365	10.2842	843.329	6.82744	1	0	1.04763	1.63306	1	1	0.442187		1.08224e+06	7.55208e+06	3.29242e+07	6.54568e+07	1.26753e+08	2.38128e+08	3.95949e+08	5.19654e+08	5.82385e+08	4.92939e+08	3.44794e+08	1.84071e+08	8.42252e+07	3.17265e+07	1.45422e+07	6.83565e+06	8.51022e+06	3.63648e+06	2.70686e+06
WAHDRFGGYAQSGLL	74	88	3	0	559.943	5	13	9.66818	10.2842	562.522	6.72785	1	0	1.01944	1.40434	1	1	0.155353		753358	5.16084e+06	2.17084e+07	4.3964e+07	9.09258e+07	1.68167e+08	2.76475e+08	3.73392e+08	4.0225e+08	3.32966e+08	2.26619e+08	1.18233e+08	4.99387e+07	1.78727e+07	7.12746e+06	4.0177e+06	2.84665e+06	1.80015e+06	745351
WAHDRFGGYAQSGLLA	74	89	2	0	874.929	6	14	9.33048	9.73255	879.043	7.1723	0.6	0					0.26164		0	1.0732e+06	98769.9	1.64929e+06	2.20859e+06	5.71514e+06	9.58311e+06	1.51627e+07	1.84583e+07	1.78312e+07	1.27982e+07	7.30581e+06	2.74254e+06	1.25415e+06	603794	402381	204787	239880	120301	106195	0
WAHDRFGGYAQSGLLA	74	89	3	0	583.622	6	14	9.33048	9.66818	586.452	7.43597	0.6	0					0.141654		0	0	181911	687353	1.90478e+06	5.22815e+06	9.00328e+06	1.28506e+07	1.66555e+07	1.50568e+07	1.12488e+07	9.52347e+06	2.87691e+06	541957	2.41175e+06	0	21007.6	142119	17420.5	0	190747
YAQSGL	82	87	1	0	638.314	4	4	4.95997	5.54557	641.167	2.47988	1	0	1.39633	1.29653		1	0.244271		634166	9.63801e+06	2.75478e+07	3.51814e+07	2.12092e+07	4.89072e+06	390265	1090.22	150501
AQSGLL	83	88	1	0	588.335	3	4	6.73047	7.1484	591.05	2.38248	1	0	1.30674	0.702266		1	0.150001		1.83646e+06	1.28924e+07	3.08024e+07	3.73891e+07	2.00785e+07	4.49215e+06	368547	0
LAEITPDKA	88	96	1	0	957.525	4	6	4.8955	5.43308	961.82	3.73814	1	0	1.40756	1.12634	1	1	0.160869		101201	1.57312e+06	1.07674e+07	2.5371e+07	3.73807e+07	3.33151e+07	1.93071e+07	5.39589e+06	193812	0	0
LAEITPDKA	88	96	2	0	479.266	4	6	4.81182	5.59367	481.439	3.78934	1	0	1.43895	1.9921	1	1	0.0412394		4.08976e+06	3.58706e+07	1.26324e+08	2.80225e+08	4.24835e+08	3.90817e+08	2.21617e+08	8.14477e+07	2.01303e+07	3.25536e+06	241007
LAEITPDKAFQDKL	88	101	2	0	794.933	5	11	8.66042	9.01152	799.001	7.19111	1	0	1.52055	0.465388	1	1	0.174881		0	192726	964639	4.74375e+06	1.06857e+07	1.92588e+07	3.44768e+07	4.84088e+07	6.66884e+07	6.09974e+07	4.13989e+07	2.10695e+07	6.91956e+06	2.29922e+06	875753	1.82566e+06	2.03227e+06
LAEITPDKAFQDKL	88	101	3	0	530.291	5	11	8.69228	9.02742	532.956	7.04893	0.6	0					0.0841857		29539.4	41795.8	490710	2.07973e+06	5.83678e+06	1.19889e+07	2.08252e+07	3.01544e+07	3.70867e+07	3.78482e+07	2.15405e+07	1.06785e+07	3.43298e+06	589002	195884	547300	305929
LAEITPDKAFQDKLYPFT	88	105	2	0	1049.05	6	14	10.3399	10.8837	1053.9	8.41299	0.6	0					0.32137		73761.6	116289	89608.5	201152	878158	3.47397e+06	5.87479e+06	1.35781e+07	2.11615e+07	2.90912e+07	3.19396e+07	2.81632e+07	1.79594e+07	6.86329e+06	2.39748e+06	158568	729395	167134	351945	61343.3	121699
LAEITPDKAFQDKLYPFT	88	105	3	0	699.702	6	14	10.3399	10.9793	702.932	8.40557	0.6	0					0.108113		0	28716.9	89555.3	707834	3.04199e+06	6.46825e+06	1.14898e+07	2.17722e+07	3.50719e+07	4.82485e+07	5.24518e+07	4.4918e+07	3.07664e+07	1.55597e+07	5.07663e+06	1.32019e+06	155631	128882	238787	227192	138253
LAEITPDKAFQDKLYPFTW	88	106	2	0	1142.09	6	15	12.2414	12.9093	1147.22	8.85581	1	0	1.28749	1.58829	1	1	0.167904		0	277339	0	1.92896e+06	1.91062e+06	6.08816e+06	7.10487e+06	1.33165e+07	2.01128e+07	3.12418e+07	3.87074e+07	4.10188e+07	3.34775e+07	2.25838e+07	1.13383e+07	3.70735e+06	858350	181752	46362.3	260912	28139.8	51381.5
LAEITPDKAFQDKLYPFTW	88	106	3	0	761.728	6	15	12.404	12.9093	765.178	8.93169	1	0	1.3061	1.01186	1	1	0.0476141		0	27878	1.3413e+06	2.71916e+06	5.33846e+06	1.01087e+07	1.46129e+07	2.23368e+07	3.59765e+07	5.22211e+07	6.32576e+07	6.90537e+07	5.84481e+07	3.7943e+07	2.87636e+07	9.26742e+06	3.20594e+06	0	32704.3	39021.5	419271	20523.2
LAEITPDKAFQDKLYPFTWD	88	107	2	0	1199.6	7	16	11.7315	12.4859	1205.02	9.34517	0.6	0					0.128298		110772	51459.9	5.39659e+06	5.68618e+06	2.30351e+07	2.42119e+07	4.06254e+07	4.92366e+07	7.50609e+07	1.10204e+08	1.52838e+08	1.71793e+08	1.6176e+08	1.27783e+08	8.30618e+07	4.32186e+07	2.98094e+07	6.00455e+06	1.24916e+07	273805	3.34201e+06	0	245765	45140.1
LAEITPDKAFQDKLYPFTWD	88	107	3	0	800.07	7	16	11.7315	12.4695	803.675	9.33289	0.6	0					0.0530794		363670	870839	7.73316e+06	2.2576e+07	4.25677e+07	7.43605e+07	1.01344e+08	1.44483e+08	2.22952e+08	3.36152e+08	4.56119e+08	5.23113e+08	4.97257e+08	3.97522e+08	2.50016e+08	1.29268e+08	6.82016e+07	2.15789e+07	6.98589e+06	1.74384e+06	521268	289728	271332	133075
LAEITPDKAFQDKLYPFTWDA	88	108	2	0	1235.12	7	17	11.7315	12.2414	1240.7	9.64327	1	0	1.20238	1.02817	1	0	0.105214		45361.8	145497	191247	1.1929e+06	3.38673e+06	7.23231e+06	1.06091e+07	1.55806e+07	2.31336e+07	3.46354e+07	4.94845e+07	6.00232e+07	6.13175e+07	5.10606e+07	3.51258e+07	2.01721e+07	7.88442e+06	2.97685e+06	175418	228880	79916.2	747164	34142.6	690200	24576.9
LAEITPDKAFQDKLYPFTWDA	88	108	3	0	823.749	7	17	11.7639	12.0674	827.582	9.97638	0.6	1					0.195813		20658.2	159558	1.30412e+06	5.65377e+06	1.3104e+07	1.97227e+07	3.01893e+07	4.14235e+07	5.95892e+07	9.14491e+07	1.26624e+08	1.65418e+08	1.62853e+08	1.35163e+08	1.10004e+08	5.50479e+07	2.49576e+07	4.75486e+07	428421	28705.8	1.79076e+07	39611.9	0	515358	37557.7
LAEITPDKAFQDKLYPFTWDAVRY	88	111	3	0	963.16	7	20					-1
LAEITPDKAFQDKLYPFTWDAVRYNGK	88	114	4	0	797.412	8	23	11.059	11.6665	801.059	12.6398	0.6	0					0.0748145		271641	50938	881895	870357	0	9.08136e+06	1.4886e+07	2.04638e+07	2.06754e+07	3.13377e+07	4.1157e+07	5.80582e+07	8.35576e+07	1.20054e+08	1.52178e+08	1.68056e+08	1.63638e+08	1.3006e+08	9.25567e+07	5.65059e+07	3.01071e+07	1.3528e+07	5.12434e+06	1.40917e+06	788203	305363	204971	214040	389633	363077
LAEITPDKAFQDKLYPFTWDAVRYNGKL	88	115	3	0	1100.57	8	24	11.2507	12.0427	1105.62	13.0987	1	0	1.12339	2.02808	1	0	0.104563		487635	841088	787338	1.95462e+06	1.33446e+07	2.71255e+07	3.45078e+07	6.55418e+07	8.73882e+07	7.99164e+07	1.26967e+08	1.68284e+08	2.05635e+08	3.45308e+08	4.56777e+08	5.21342e+08	5.71632e+08	5.02357e+08	3.97523e+08	2.7477e+08	1.63234e+08	8.60508e+07	4.13392e+07	1.58576e+07	3.93126e+06	540786	72879.3	32693.3	32339.6	0
LAEITPDKAFQDKLYPFTWDAVRYNGKL	88	115	4	0	825.683	8	24	11.2507	11.7963	829.455	13.065	1	0	1.11821	1.15476	1	0	0.126369		63571.6	26784.4	473361	7.3023e+06	8.10731e+06	1.8413e+07	3.33876e+07	6.57583e+07	6.59745e+07	7.65283e+07	9.34387e+07	1.30507e+08	1.74045e+08	2.51387e+08	3.4604e+08	4.029e+08	4.33725e+08	4.0674e+08	3.10387e+08	2.13898e+08	1.34139e+08	7.08187e+07	3.23157e+07	1.29312e+07	4.08338e+06	814037	267693	155922	22083.1	30317.1
LAEITPDKAFQDKLYPFTWDAVRYNGKL	88	115	5	0	660.748	8	24	11.2825	11.9126	663.802	13.2485	1	0	1.14635	1.45407	1	0	0.126948		21678.6	42253.7	69553.6	247173	140449	489486	1.13384e+06	2.93997e+06	3.08398e+06	4.283e+06	4.90701e+06	7.46933e+06	1.0616e+07	1.7456e+07	2.1601e+07	2.76396e+07	3.04119e+07	2.51247e+07	2.02459e+07	1.31356e+07	7.43974e+06	3.33154e+06	1.02778e+06	255314	82740.3	0	57089.4	0	87233.5	12026.2
AEITPDKA	89	96	1	0	844.441	4	5	3.23207	3.74202	848.237	3.31237	1	0	1.55269	1.0284		1	0.249616		0	290113	2.84734e+06	6.84558e+06	8.05046e+06	5.29722e+06	1.17687e+06	36415.6	36491.8	19786.5
AEITPDKAFQDKL	89	101	2	0	738.391	5	10	8.08402	8.14742	741.908	6.16081	1	0	1.38202	-0.554312	1	1	0.126504		75055.8	77147.4	0	355189	141101	2.43733e+06	2.63079e+06	5.37671e+06	4.90348e+06	2.43181e+06	201706	0	0	0	0	0
AEITPDKAFQDKL	89	101	3	0	492.596	5	10	8.05235	8.38633	495.065	6.53314	1	0	1.519	0.404721	1	1	0.150107		0	28482.5	463503	441489	1.31966e+06	5.08707e+06	5.84723e+06	8.36676e+06	8.57819e+06	5.76984e+06	2.76455e+06	1.33875e+06	155805	0	679068	16048.1
AEITPDKAFQDKLYPFT	89	105	2	0	992.507	6	13					-1
AEITPDKAFQDKLYPFT	89	105	3	0	662.007	6	13	10.0053	10.2579	665.148	8.21017	1	0	1.43893	0.116214	1	1	0.228328		0	79221.8	29780.1	201446	271468	921727	2.64363e+06	5.03035e+06	8.44212e+06	9.79582e+06	9.62995e+06	6.92467e+06	2.66622e+06	1.21747e+06	92909.2	134020	362387	197423	562712	548018
AEITPDKAFQDKLYPFTW	89	106	2	0	1085.55	6	14	11.994	12.4695	1090.47	8.51024	1	0	1.35183	0.906419	1	0	0.191954		35210.1	0	35706.8	214410	770452	1.45198e+06	3.85208e+06	6.18723e+06	1.21094e+07	1.54319e+07	1.85248e+07	1.57282e+07	1.14887e+07	5.47315e+06	1.85826e+06	256108	70616	0	29118.1	59862.3	434059
AEITPDKAFQDKLYPFTW	89	106	3	0	724.033	6	14	11.9777	12.655	727.256	8.32402	1	0	1.30289	1.62137	1	0	0.113733		20671.1	2.63318e+06	160025	898553	3.28773e+06	5.25046e+06	9.22066e+06	1.58086e+07	2.37604e+07	3.28332e+07	4.05052e+07	3.3762e+07	2.37772e+07	1.50934e+07	5.72542e+06	1.27948e+06	393193	24325.7	40797.3	192386	15477.4
AEITPDKAFQDKLYPFTWD	89	107	2	0	1143.06	6	15	11.4414	12.0619	1148.11	8.69957	1	0	1.24917	1.42052	1	0	0.207151		0	0	141440	3.61517e+06	6.8656e+06	1.49572e+07	2.04231e+07	3.10866e+07	4.54475e+07	6.39334e+07	7.87767e+07	7.91118e+07	6.53464e+07	4.40861e+07	2.29482e+07	9.48413e+06	1.94377e+06	242571	95704.9	172757	0	71536.3
AEITPDKAFQDKLYPFTWD	89	107	3	0	762.376	6	15	11.4254	12.0427	765.765	8.76389	1	0	1.26495	1.40888	1	0	0.0812863		48976.8	128857	2.98904e+06	9.23613e+06	2.00494e+07	3.06834e+07	4.51316e+07	6.60175e+07	1.02165e+08	1.48034e+08	1.8189e+08	1.89292e+08	1.50606e+08	1.05817e+08	5.49781e+07	2.4924e+07	8.3602e+06	2.0709e+06	605599	103490	41302.1	397400
AEITPDKAFQDKLYPFTWDA	89	108	2	0	1178.58	7	16	11.5537	12.0427	1184.36	10.1206	0.6	0					0.32571		0	0	64825.4	317293	1.13247e+06	3.16971e+06	4.99752e+06	8.08558e+06	1.35105e+07	1.97795e+07	2.60146e+07	2.83934e+07	2.63441e+07	1.90814e+07	1.28567e+07	5.95645e+06	4.25468e+06	449125	3.84408e+06	77413	6.06391e+06	71855.4	4.18399e+06	918702
AEITPDKAFQDKLYPFTWDA	89	108	3	0	786.055	7	16	11.2189	11.7153	790.325	11.3608	0.6	0					0.450251		21978.6	689295	450161	2.04444e+06	5.43475e+06	7.30517e+06	1.08695e+07	1.89997e+07	3.27537e+07	5.15343e+07	7.10339e+07	8.61016e+07	9.92865e+07	1.05344e+08	1.09153e+08	9.74102e+07	7.42383e+07	4.68802e+07	2.55713e+07	1.08505e+07	3.27462e+06	718670	1.6807e+06	1.51485e+06
AEITPDKAFQDKLYPFTWDAVRYNGKL	89	115	3	0	1062.88	8	23	11.1067	11.4414	1067.71	12.54	0.6	0					0.0600663		0	332763	424822	1.92656e+06	6.15855e+06	1.26287e+07	2.05383e+07	2.80819e+07	3.62053e+07	4.13927e+07	5.42214e+07	7.43196e+07	1.12183e+08	1.58114e+08	1.97213e+08	2.1871e+08	2.08323e+08	1.72064e+08	1.24087e+08	7.50793e+07	4.13435e+07	1.93621e+07	6.2117e+06	1.42646e+06	7948.4	120369	248455	212191	258209	82989
AEITPDKAFQDKLYPFTWDAVRYNGKL	89	115	4	0	797.412	8	23	11.059	11.6665	801.059	12.6398	0.6	0					0.0748145		271641	50938	881895	870357	0	9.08136e+06	1.4886e+07	2.04638e+07	2.06754e+07	3.13377e+07	4.1157e+07	5.80582e+07	8.35576e+07	1.20054e+08	1.52178e+08	1.68056e+08	1.63638e+08	1.3006e+08	9.25567e+07	5.65059e+07	3.01071e+07	1.3528e+07	5.12434e+06	1.40917e+06	788203	305363	204971	214040	389633	363077
EITPDKAFQDKLYPFTWDAVRYNGKL	90	115	3	0	1039.2	8	22					-1
ITPDKAFQDKLYPFTWDAVRYNGKL	91	115	3	0	996.187	7	21					-1
FQDKLYPFT	97	105	2	0	579.795	5	6	9.34632	10.1001	581.763	3.20682	0.6	0					1.13533		554946	4.04965e+06	8.19824e+06	1.33538e+07	1.62427e+07	9.48604e+06	1.96838e+06	492467	161206	933402	1.00279e+06	1.88975e+06
FQDKLYPFTW	97	106	1	0	1344.66	5	7	12.453	12.6215	1350.33	4.8073	0.4	0					0.582158		0	0	0	151206	1.02066e+06	1.41936e+06	1.62299e+06	1.15118e+06	278907	58671.3	0	0	0
FQDKLYPFTW	97	106	2	0	672.835	5	7	12.2414	13.0029	674.981	3.4319	1	0	0.919175	1.92021	0	0	0.0522365		4.46908e+06	2.13966e+07	3.5022e+07	6.01724e+07	8.86939e+07	8.97334e+07	5.97517e+07	2.51418e+07	7.58929e+06	811411	35799.9	167333	26330.3
FQDKLYPFTWD	97	107	1	0	1459.69	5	8	11.7639	11.8288	1464.24	3.63168	1	0	0.785584	-0.548936	1	-1	0.585099		0	45517.2	0	288832	669661	732869	376588	27531.1	0	0	0	0	0	0
FQDKLYPFTWD	97	107	2	0	730.348	5	8	11.5698	12.2576	732.748	3.87979	1	0	0.899684	1.65864	1	-1	0.0669637		1.57145e+07	5.48391e+07	9.52103e+07	1.56407e+08	2.51343e+08	3.09703e+08	2.56133e+08	1.44464e+08	6.20679e+07	1.93159e+07	6.14409e+06	433675	552037	27522.6
FQDKLYPFTWDA	97	108	2	0	765.867	5	9	11.6991	12.0427	768.456	4.21867	1	0	0.839965	0.438806		-1	0.0484833		3.36401e+06	7.30116e+06	2.08475e+07	2.96496e+07	5.15992e+07	7.04434e+07	6.55885e+07	4.55563e+07	2.29379e+07	8.47938e+06	1.86862e+06	233042	0	77045.4	23254.5
FQDKLYPFTWDAVRYNGKL	97	115	2	0	1181.1	7	16	10.9316	11.0749	1189.69	15.7043	0.6	0					0.344165		71810.9	91832	3545.1	2373.14	0	0	0	0	137930	142168	0	119094	84129.9	419399	166313	3.33737e+06	3.43555e+06	5.34347e+06	4.01051e+06	3.19014e+06	1.90994e+06	794239	224723	0
FQDKLYPFTWDAVRYNGKL	97	115	3	0	787.739	7	16	11.1067	11.5859	790.593	7.09635	0.6	0					0.283646		1.35887e+06	3.9953e+06	1.01878e+07	2.1244e+07	3.37373e+07	4.71417e+07	5.81452e+07	7.78011e+07	9.63822e+07	1.11024e+08	1.05111e+08	8.33513e+07	5.32064e+07	2.96037e+07	1.31643e+07	3.9701e+06	1.15e+06	394645	386892	247946	131744	148238	402022	207416
FQDKLYPFTWDAVRYNGKL	97	115	4	0	591.056	7	16	11.1385	11.5215	593.344	7.68591	1	0	0.882744	0.578806	0	1	0.117512		0	85608.8	212136	819948	1.45125e+06	2.58589e+06	3.71305e+06	6.65204e+06	1.03003e+07	1.28516e+07	1.23438e+07	9.55305e+06	5.33655e+06	3.14661e+06	749949	311580	0	58090.1	0	50889.8	22231.2	22192.6	0	0
DKLYPFTWD	99	107	2	0	592.785	5	6	11.043	11.2666	594.565	2.81678	1	0	0.842619	0.0134287		1	0.158586		81142.1	1.35324e+06	2.5353e+06	3.75668e+06	4.5823e+06	2.95135e+06	630219	30401.3	18393.2	136295	72829.6	54345.8
DKLYPFTWDA	99	108	2	0	628.303	5	7					-1
DKLYPFTWDAVRYNGKL	99	115	3	0	696.03	6	14	10.7692	10.9316	698.751	6.87743	0.6	0					0.240103		0	0	0	26072	574341	507034	871762	1.70914e+06	1.95286e+06	2.22835e+06	1.48876e+06	372413	73675.9	59317	0	29210	143159	0	38637	0	0
YPFTWD	102	107	1	0	828.356	4	4	10.6414	11.2189	830.898	2.01125	1	0	0.965308	1.2677		1	0.138451		4.34747e+06	1.84058e+07	3.17389e+07	3.4632e+07	1.93924e+07	4.175e+06	246959	0	48230.4
YPFTWDAVRYNGKL	102	115	2	0	865.438	6	12	10.7053	10.7532	868.869	5.78758	0.6	0					0.199859		0	0	105256	319362	672999	1.37207e+06	1.95102e+06	2.04211e+06	1.99707e+06	1.24275e+06	518144	104236	31045.5	26962.9	0	0	0	0	0
YPFTWDAVRYNGKL	102	115	3	0	577.295	6	12	10.5615	11.043	579.639	5.9593	0.6	0					0.144627		2911.41	31761.9	143985	1.09768e+06	3.52967e+06	7.13937e+06	1.17506e+07	1.25623e+07	1.05871e+07	8.62989e+06	2.7772e+06	523699	209375	19011	0	42613.7	0	0	210404
WDAVRYNGKL	106	115	2	0	611.322	5	8	7.9538	8.57032	613.36	3.33864	0.6	0					0.0849558		1.66511e+06	1.17902e+07	3.87426e+07	8.02321e+07	9.5172e+07	8.15911e+07	4.20533e+07	1.3964e+07	2.57716e+06	195662	92524.4	91001.6	143583	18556.6
DAVRYNGKL	107	115	1	0	1035.56	4	7	5.845	6.15593	1039.56	3.40505	1	0	0.905059	0.323025	1	0	0.268507		23388.7	60915.5	1.61088e+06	5.35274e+06	6.61375e+06	4.64856e+06	1.36401e+06	118266	9927.13	100888	56361.4	0
DAVRYNGKL	107	115	2	0	518.283	4	7	5.73262	6.35073	520.185	3.20427	1	0	0.799537	1.41178	1	0	0.0462158		3.46446e+06	3.54647e+07	1.1838e+08	2.33651e+08	2.58699e+08	1.68928e+08	7.05479e+07	2.16421e+07	4.69093e+06	268455	253112	16569.5
AVRYNGKL	108	115	1	0	920.531	4	6	5.54023	6.12892	924.29	3.21774	1	0	1.08847	1.30746	1	0	0.135879		24742.6	4.87726e+06	2.07628e+07	4.02473e+07	4.48887e+07	2.858e+07	1.10908e+07	2.04059e+06	86433.4	764.776	12305.4
AVRYNGKL	108	115	2	0	460.769	4	6	5.54023	6.12892	462.686	3.29273	1	0	1.13445	1.30746	1	0	0.0259733		2.56628e+07	1.71121e+08	5.69495e+08	1.14121e+09	1.31778e+09	8.96147e+08	3.72959e+08	1.03824e+08	2.18698e+07	2.46832e+06	0
AVRYNGKLIAYPIAVEA	108	124	3	0	616.684	6	14	8.86807	8.91597	618.387	3.98682	1	0	0.163157	-0.609248		1	0.153205		0	0	425704	115646	585931	1.04608e+06	968207	389129	37276.6	35777.9	0	0	44470.2	0	0	0	0	5262.38	0	0	2912.72
VRYNGKL	109	115	2	0	425.251	4	5	5.34427	5.97202	427.072	3.14096	0.4	0					0.042052		1.28544e+07	9.02287e+07	2.84177e+08	5.35658e+08	5.58162e+08	3.45309e+08	1.17804e+08	2.87398e+07	4.90457e+06	128089
VRYNGKL	109	115	3	0	283.836	4	5	5.39552	5.95585	285.013	3.03027	1	0	1.34513	1.20698	1	0	0.0669558		106905	1.02346e+07	2.41565e+07	4.39443e+07	4.4918e+07	2.65492e+07	8.41822e+06	965423	17314	0
RYNGKL	110	115	2	0	375.716	4	4	5.37632	6.04233	377.14	2.40951	0.4	0					0.368316		760110	2.70373e+06	6.68615e+06	7.00507e+06	7.12534e+06	306519	318441	386435	0
IAYPIA	116	121	1	0	647.376	4	3	7.08443	7.49793	647.787	0.00529514	1	0	-0.878009	0.686553	1	1	0.0542685		2.4337e+08	9.58192e+07	1.96713e+07	3.42205e+06	479316	130984	48262.2	18963.4
IAYPIA	116	121	2	0	324.192	4	3					-1
IAYPIAV	116	122	2	0	373.726	4	4	6.76223	8.3384	374.454	0.988298	0.4	0					0.206626		0	5.90415e+07	0	1.50203e+07	0	607547	0	214320	0
IAYPIAVE	116	123	1	0	875.487	4	5	7.59915	8.25347	876.627	0.601374	1	0	-0.44202	1.54008	1	1	0.0768434		1.71376e+08	2.9968e+08	1.35263e+08	4.35363e+07	1.01098e+07	1.36598e+06	100573	190874	174419	0
IAYPIAVE	116	123	2	0	438.247	4	5	7.65028	8.03327	438.665	0.29761	1	0	-0.665525	0.578392	1	0	0.0728333		1.52598e+07	1.78094e+07	6.027e+06	702723	143320	0	80530	0	42067	0
IAYPIAVEA	116	124	1	0	946.524	4	6	7.7943	8.4343	948.058	0.955593	1	0	-0.298575	1.48934	1	1	0.0348903		6.56843e+08	1.49006e+09	1.22978e+09	4.91432e+08	1.40129e+08	3.17208e+07	6.27075e+06	562930	30521.9	0	39701.8
IAYPIAVEA	116	124	2	0	473.766	4	6	7.85812	8.5544	474.391	0.671731	0.4	0					0.0627825		1.53026e+08	2.31603e+08	1.48235e+08	4.93956e+07	1.15379e+07	1.35091e+06	84007.1	1.26834e+06	217623	327278	50533.7
IAYPIAVEAL	116	125	2	0	530.308	4	7	10.3242	10.6148	531.158	1.05031	0.6	0					0.21899		2.61042e+06	6.27082e+06	7.97757e+06	3.29412e+06	288710	0	56956.2	24937.4	54557.7	0	80283.9	0
EALSLIYNKDLLPNPPKTWEEIPALDKELKAKGKSALM	123	160	4	0	1066.84	9	32					-1
ALSLIYNKDLLPNPPKT	124	140	2	0	949.043	6	12	8.83605	9.10658	951.802	4.36913	1	0	0.454974	0.179834	1	1	0.0989669		705588	8.82956e+06	6.40924e+06	1.37693e+07	2.28169e+07	4.41074e+07	5.8961e+07	4.36833e+07	1.74637e+07	3.03611e+06	616854	311294	162565	0	3994.64	7356.68	57752.1	15759.4	1134.73
ALSLIYNKDLLPNPPKT	124	140	3	0	633.031	6	12	9.04328	9.26725	634.959	4.6351	1	0	0.536517	0.0147873	1	1	0.121771		684277	933486	1.97481e+06	4.52451e+06	7.41112e+06	1.65652e+07	2.63663e+07	1.53511e+07	6.66607e+06	794640	336843	0	189079	110367	0	583806	221423	0	0
ALSLIYNKDLLPNPPKTWEEIPAL	124	147	3	0	912.505	7	18	11.7801	12.3226	914.708	4.93012	1	0	0.12314	1.14365		1	1.41241		226301	146395	1.00098e+06	3.8036e+06	8.48164e+06	1.3763e+07	1.72509e+07	1.6542e+07	1.20696e+07	7.1296e+06	2.72161e+06	829104	294804	1.14065e+06	25721.6	74108.1	387203	49749.3	0	67467	0	3023.22	82179.7	85351.4	27116.9	102191
LSLIYNKDLLPNPPKT	125	140	2	0	913.525	6	11	9.04328	9.52155	915.807	3.45543	1	0	0.27116	0.916107	1	0	0.146263		9224.46	1.27002e+06	9.25313e+06	1.91248e+07	2.85183e+07	2.74373e+07	1.96363e+07	9.02298e+06	1.68868e+06	141544	185291	0	79883.2	122415	95298	0	8995.21	0
LSLIYNKDLLPNPPKT	125	140	3	0	609.352	6	11	8.94785	9.56437	610.89	3.50354	1	0	0.287252	1.40611	1	1	0.0970895		553076	4.10713e+06	1.45684e+07	3.09633e+07	4.48102e+07	4.28159e+07	3.1102e+07	1.46532e+07	5.17312e+06	857654	306253	308086	298510	281796	112310	277403	76659.7	20220.1
LSLIYNKDLLPNPPKTW	125	141	3	0	671.379	6	12					-1
LSLIYNKDLLPNPPKTWEEIPAL	125	147	2	0	1332.74	7	17	11.7315	12.2251	1335.79	4.4657	1	0	0.0819109	0.970453	1	1	0.209554		0	77837.7	1.55701e+06	5.46001e+06	1.25663e+07	1.91896e+07	2.28277e+07	2.03019e+07	1.3707e+07	6.96468e+06	1.03381e+06	21222	10544.3	48007.3	45187.6	98625.4	0	0	0	0	0	4072.02	0	42752.4	6519.85
LSLIYNKDLLPNPPKTWEEIPAL	125	147	3	0	888.826	7	17	11.6343	12.4367	890.93	4.67529	1	0	0.127267	2.06494	1	1	0.0604009		1.21221e+06	1.0278e+07	3.03758e+07	6.21e+07	1.13385e+08	1.69098e+08	1.99032e+08	1.83674e+08	1.32267e+08	7.69112e+07	3.89345e+07	1.4675e+07	6.60091e+06	1.87122e+06	479359	1.20135e+06	135235	200700	5.81675e+06	59640.4	53208.8	417851	58198.3	0	265529
LSLIYNKDLLPNPPKTWEEIPALDKELKAKGKSAL	125	159	4	0	984.058	9	29	10.6893	10.7853	987.994	13.3571	0.6	0					0.0802657		45271.5	0	73839.6	0	44634.7	57344.6	194238	194849	250518	196393	1.20366e+06	419732	1.04506e+06	1.73755e+06	3.30628e+06	3.9592e+06	4.26499e+06	3.72714e+06	3.41379e+06	2.90122e+06	1.25895e+06	592413	0	211480	8772.01	0	1624.3	16490	0	5539.75
LSLIYNKDLLPNPPKTWEEIPALDKELKAKGKSALM	125	160	3	0	1355.42	9	30	10.7692	11.2507	1360.81	13.637	1	0	0.787818	0.927507	1	1	0.126182		79564.8	11699.3	0	0	264521	484560	1.80532e+06	4.81316e+06	3.87633e+06	3.50809e+06	8.00353e+06	8.74653e+06	1.48273e+07	2.44422e+07	3.56983e+07	4.76227e+07	5.32675e+07	5.41367e+07	4.78323e+07	3.78776e+07	2.61921e+07	1.48187e+07	7.23754e+06	1.74375e+06	311364	129484	0	0	0	0
LSLIYNKDLLPNPPKTWEEIPALDKELKAKGKSALM	125	160	4	0	1016.82	9	30	10.7213	11.4414	1020.9	13.7884	1	0	0.806379	1.77324	1	1	0.236521		63181.8	191346	0	1.77486e+06	4.96648e+06	8.94316e+06	1.51426e+07	1.96743e+07	2.27359e+07	2.52934e+07	2.87605e+07	4.0187e+07	6.49495e+07	9.41567e+07	1.39202e+08	1.75586e+08	2.12724e+08	2.10269e+08	1.93476e+08	1.45619e+08	1.0895e+08	6.55912e+07	3.59594e+07	1.83442e+07	9.2401e+06	2.56629e+06	678207	283443	5.24204e+06	170423
LSLIYNKDLLPNPPKTWEEIPALDKELKAKGKSALM	125	160	5	0	813.656	9	30	10.7372	11.4095	816.891	13.6439	1	0	0.788659	1.60382	1	1	0.0778686		168234	46616.8	167469	386454	2.27917e+06	4.40941e+06	5.24679e+06	8.65594e+06	1.05643e+07	1.1552e+07	1.3104e+07	1.75996e+07	2.78107e+07	4.50768e+07	6.7648e+07	8.72447e+07	1.03975e+08	1.05032e+08	9.27558e+07	7.40549e+07	5.06579e+07	3.29757e+07	1.70232e+07	8.23888e+06	2.68571e+06	1.11145e+06	318894	211961	29056.9	180328
LSLIYNKDLLPNPPKTWEEIPALDKELKAKGKSALM	125	160	7	0	581.471	9	30					-1
LSLIYNKDLLPNPPKTWEEIPALDKELKAKGKSALMF	125	161	5	0	843.07	9	31					-1
SLIYNKDLLPNPPKT	126	140	2	0	856.983	6	10	8.17918	8.29063	859.492	3.98475	0.4	0					0.0991963		0	712453	2.27303e+06	5.2671e+06	6.27727e+06	8.59981e+06	4.1641e+06	7.26589e+06	235562	1.6801e+06	0	54653.5	0	0	0	0	0
SLIYNKDLLPNPPKT	126	140	3	0	571.658	6	10	8.06815	8.4183	573.156	3.46101	0.6	0					0.104681		85990.4	341438	3.40141e+06	8.72495e+06	1.23372e+07	1.17214e+07	7.46314e+06	2.99055e+06	673652	22181.6	0	22048.7	0	0	123238	0	0
SLIYNKDLLPNPPKTWEEIPAL	126	147	2	0	1276.19	7	16	11.3143	11.7801	1279.1	4.25754	1	0	0.0944481	0.872039	1	0	0.218182		415065	1.27876e+06	4.00412e+06	9.46737e+06	1.54911e+07	2.30136e+07	2.58768e+07	2.26337e+07	1.47743e+07	6.64155e+06	1.45818e+06	43215.6	0	38189.1	0	64916.6	0	67118.4	79070.3	91225.8	0	0	0	0
SLIYNKDLLPNPPKTWEEIPAL	126	147	3	0	851.132	7	16	11.1544	11.7639	853.141	4.46542	1	0	0.142246	1.38124	1	1	0.108172		3.24699e+06	1.33069e+07	2.86905e+07	5.45204e+07	9.4085e+07	1.28268e+08	1.44479e+08	1.28415e+08	8.79462e+07	5.01419e+07	2.33956e+07	9.85731e+06	3.25622e+06	1.04458e+06	247057	442966	178019	77609.7	298643	357033	56321.3	2.55482e+06	172270	39643.3
SLIYNKDLLPNPPKTWEEIPALDKELKAKGKSALM	126	160	3	0	1317.73	9	29	10.482	10.8332	1323.16	13.8454	1	0	0.871926	0.466038	1	1	0.163181		0	0	0	0	0	0	218048	522748	528750	797810	1.40585e+06	2.42203e+06	5.32711e+06	9.15041e+06	1.30016e+07	1.76112e+07	2.0313e+07	2.02796e+07	1.83476e+07	1.38089e+07	8.34421e+06	3.58992e+06	870337	124579	0	0	0	0	0	0
SLIYNKDLLPNPPKTWEEIPALDKELKAKGKSALM	126	160	4	0	988.547	9	29	10.4029	10.9953	992.553	13.5621	0.6	0					0.11612		4399.89	0	72989.4	173755	1.14218e+06	3.01995e+06	4.38338e+06	6.8001e+06	9.34537e+06	8.35376e+06	1.10386e+07	1.40567e+07	2.39936e+07	3.5826e+07	5.30777e+07	7.02336e+07	8.30094e+07	8.44001e+07	7.23571e+07	5.64725e+07	3.78116e+07	2.23172e+07	1.05872e+07	3.97838e+06	1.37051e+06	264197	74679.8	0	0	0
SLIYNKDLLPNPPKTWEEIPALDKELKAKGKSALM	126	160	5	0	791.039	9	29					-1
LIYNKDLLPNPPKT	127	140	2	0	813.467	5	9	7.92193	7.9538	815.269	2.61879	1	1	0.185982	-0.666076	1	-1	0.206183		189322	78202.7	211243	246382	441456	390391	247471	0	0	0	0	0	4382.44	0	0
LIYNKDLLPNPPKT	127	140	3	0	542.647	5	9					-1
LIYNKDLLPNPPKTWEEIPA	127	146	3	0	784.426	7	14	10.5935	11.543	786.412	4.51422	0.6	0					0.0328637		1.41622e+07	9.96783e+07	2.46711e+08	4.73334e+08	8.29965e+08	1.22105e+09	1.3707e+09	1.16431e+09	7.7444e+08	4.15713e+08	1.87705e+08	7.4572e+07	3.00199e+07	7.93988e+06	1.20169e+06	1.06114e+06	286686	355190	4.05841e+06	270693	387966	1.12742e+06
LIYNKDLLPNPPKTWEEIPAL	127	147	2	0	1232.68	7	15					-1
LIYNKDLLPNPPKTWEEIPAL	127	147	3	0	822.121	7	15					-1
LIYNKDLLPNPPKTWEEIPALDKELKAKGKSALM	127	160	5	0	773.633	9	28					-1
IYNKDLLPNPPKT	128	140	2	0	756.925	5	8	6.58773	7.27415	759.092	3.42228	1	0	0.68929	1.65386	1	0	0.061616		4.22318e+06	2.8212e+07	7.24793e+07	1.33249e+08	1.82443e+08	1.71057e+08	1.09472e+08	5.09325e+07	1.61263e+07	3.24448e+06	89470.3	66816.1	29919.2	39955.8
IYNKDLLPNPPKT	128	140	3	0	504.952	5	8	6.5561	7.23153	506.393	3.40852	1	0	0.682962	1.61493	1	0	0.0621327		1.9071e+06	1.79465e+07	5.10832e+07	9.28601e+07	1.20891e+08	1.15117e+08	7.44522e+07	3.25695e+07	1.05036e+07	1.4283e+06	426407	2108.74	0	119615
IYNKDLLPNPPKTW	128	141	3	0	566.979	6	9					-1
IYNKDLLPNPPKTWEEIPAL	128	147	2	0	1176.14	7	14	10.6254	11.4414	1179.1	4.48699	1	0	0.294593	2.1129	1	1	0.0755109		1.60887e+06	2.37258e+07	6.20898e+07	1.23394e+08	2.15381e+08	3.08526e+08	3.34368e+08	2.98142e+08	2.0044e+08	1.05347e+08	4.73543e+07	1.6975e+07	3.70148e+06	673503	0	74390.5	8942.49	70362.6	88958.5	101628	81416.3	271022
IYNKDLLPNPPKTWEEIPAL	128	147	3	0	784.426	7	14	10.5935	11.543	786.412	4.51422	1	0	0.301748	2.58625	1	1	0.0328637		1.41622e+07	9.96783e+07	2.46711e+08	4.73334e+08	8.29965e+08	1.22105e+09	1.3707e+09	1.16431e+09	7.7444e+08	4.15713e+08	1.87705e+08	7.4572e+07	3.00199e+07	7.93988e+06	1.20169e+06	1.06114e+06	286686	355190	4.05841e+06	270693	387966	1.12742e+06
IYNKDLLPNPPKTWEEIPAL	128	147	4	0	588.572	7	14					-1
IYNKDLLPNPPKTWEEIPALD	128	148	2	0	1233.65	7	15	10.5137	10.5615	1236.81	4.80989	0.4	0					0.480795		0	0	0	114438	283560	768940	510125	773106	271862	69468.3	0	0	0	0	0	0	0	0	0	0	0	0	61100.4
IYNKDLLPNPPKTWEEIPALD	128	148	3	0	822.769	7	15	10.3242	10.6893	824.958	5.06308	0.6	0					0.188035		0	600014	1.94868e+06	5.59771e+06	9.63637e+06	1.62013e+07	2.07333e+07	2.03714e+07	1.66477e+07	9.57182e+06	4.44881e+06	1.49772e+06	178010	45085.1	331462	81315.5	107942	170817	4226.29	1802.17	117984	25738.4	264272
IYNKDLLPNPPKTWEEIPALDKE	128	150	3	0	908.481	7	17					-1
IYNKDLLPNPPKTWEEIPALDKELKAKGKSAL	128	159	3	0	1207.34	8	26	9.85998	10.1475	1212.56	13.481	1	0	1.02302	0.23991	1	1	0.209618		0	0	0	0	70582.5	169486	191980	605869	15209.4	305219	1.40293e+06	2.45363e+06	4.31311e+06	6.85434e+06	1.30762e+07	1.4249e+07	1.40429e+07	1.47434e+07	1.06197e+07	5.87931e+06	3.02477e+06	951862	228660	0	0	11539	0	0	0	0
IYNKDLLPNPPKTWEEIPALDKELKAKGKSAL	128	159	4	0	905.758	8	26	9.79642	10.2737	909.636	13.3216	1	0	1.00047	0.912562	1	1	0.124063		71546.6	113231	58238.7	420970	724598	1.63926e+06	2.43736e+06	4.71011e+06	5.69261e+06	6.51881e+06	7.17079e+06	1.09086e+07	1.61712e+07	2.50652e+07	3.83989e+07	4.7289e+07	5.38484e+07	4.70749e+07	3.91162e+07	2.75152e+07	1.60263e+07	8.1805e+06	3.49929e+06	724809	129977	62315.5	56809.6	55991.9	55407.2	60924.9
IYNKDLLPNPPKTWEEIPALDKELKAKGKSALM	128	160	3	0	1251.02	9	27	9.98957	10.6733	1256.24	13.3025	1	0	0.928059	1.64452	1	1	0.111571		0	0	234271	1.48512e+06	7.54478e+06	1.60211e+07	2.52258e+07	3.26008e+07	3.86359e+07	4.25782e+07	5.0468e+07	6.75058e+07	1.03755e+08	1.56921e+08	2.18118e+08	2.67611e+08	2.86392e+08	2.91342e+08	2.4995e+08	1.87133e+08	1.3231e+08	7.58154e+07	4.02742e+07	1.72287e+07	4.1622e+06	1.15391e+06	0	0	109135	0
IYNKDLLPNPPKTWEEIPALDKELKAKGKSALM	128	160	4	0	938.518	9	27	9.95807	10.7213	942.463	13.4403	1	0	0.946828	1.926	1	1	0.185489		285388	473394	2.78669e+06	1.1771e+07	2.88741e+07	5.08543e+07	7.53325e+07	9.69865e+07	1.07103e+08	1.17979e+08	1.39283e+08	1.87012e+08	2.60614e+08	4.13662e+08	5.90168e+08	7.56883e+08	8.61417e+08	8.70144e+08	7.26624e+08	5.8464e+08	3.75346e+08	2.43654e+08	1.22924e+08	6.74005e+07	2.76052e+07	1.00908e+07	3.75739e+06	678799	2.38009e+06	0
IYNKDLLPNPPKTWEEIPALDKELKAKGKSALM	128	160	5	0	751.016	9	27	10.0211	10.6893	754.161	13.3834	1	0	0.939073	1.58935	1	1	0.0578928		166450	215457	2.05429e+07	3.34158e+06	1.16529e+07	2.09824e+07	2.91949e+07	3.18081e+07	4.40426e+07	4.71798e+07	5.34233e+07	6.91305e+07	1.08675e+08	1.63968e+08	2.34776e+08	3.11569e+08	3.53447e+08	3.49143e+08	3.11453e+08	2.37666e+08	1.59044e+08	9.15987e+07	5.20369e+07	1.90077e+07	9.28535e+06	3.19631e+06	1.10779e+06	355310	144571	243793
IYNKDLLPNPPKTWEEIPALDKELKAKGKSALM	128	160	6	0	626.014	9	27	9.98957	10.6574	628.674	13.6132	1	0	0.970383	1.58787	1	1	0.0728493		0	44168.1	279970	670615	1.97312e+06	4.76359e+06	8.37505e+06	1.06596e+07	1.30828e+07	1.53341e+07	1.74304e+07	2.40092e+07	3.51833e+07	5.76879e+07	8.17243e+07	1.14651e+08	1.30735e+08	1.24183e+08	1.09383e+08	8.54818e+07	5.7454e+07	3.26995e+07	1.63495e+07	6.91908e+06	2.53791e+06	474947	449165	37448.1	0	20484.1
IYNKDLLPNPPKTWEEIPALDKELKAKGKSALMF	128	161	3	0	1300.04	9	28	10.8837	11.2666	1305.63	14.316	1	0	0.996483	0.578215	1	1	0.138773		0	0	70998.1	82626.1	1500.64	78635.4	309526	450968	1.11488e+06	1.74774e+06	2.84441e+06	3.77895e+06	7.62531e+06	1.27474e+07	1.86021e+07	2.69926e+07	3.25387e+07	3.47516e+07	3.37677e+07	2.77031e+07	1.91836e+07	1.20027e+07	5.29389e+06	918785	324498	0	5767.85	0	0	0
IYNKDLLPNPPKTWEEIPALDKELKAKGKSALMF	128	161	4	0	975.285	9	28	10.8837	11.5055	979.44	14.1729	1	0	0.977677	1.42477	1	1	0.115969		38508.4	81290.2	48220.2	234759	240666	3.46735e+06	4.82739e+06	8.73359e+06	1.0354e+07	1.40002e+07	1.39934e+07	1.86684e+07	2.82945e+07	4.26948e+07	6.39782e+07	8.98872e+07	1.08057e+08	1.17117e+08	1.10488e+08	9.33664e+07	7.16466e+07	4.43501e+07	2.68858e+07	1.24182e+07	6.30162e+06	1.80604e+06	388837	177947	39885.5	133473
IYNKDLLPNPPKTWEEIPALDKELKAKGKSALMF	128	161	5	0	780.43	9	28					-1
IYNKDLLPNPPKTWEEIPALDKELKAKGKSALMF	128	161	6	0	650.526	9	28	10.8837	11.1863	653.342	14.4516	1	0	1.0143	0.293489	1	1	0.0768999		0	0	19806.8	0	57364.5	110122	171351	373949	746054	686353	1.07681e+06	1.75758e+06	2.10128e+06	4.05334e+06	6.19241e+06	9.068e+06	1.19583e+07	1.3513e+07	1.20934e+07	1.00849e+07	7.80586e+06	4.4834e+06	2.82934e+06	350488	403887	103843	20002	0	0	61741.6
YNKDLLPNPPKTWEEIPAL	129	147	3	0	746.732	6	13	10.8332	10.9316	748.836	4.9479	1	0	0.515728	-0.430497		0	0.206279		29275.8	35803.1	237884	365783	1.04324e+06	1.57896e+06	1.62248e+06	1.3406e+06	572999	255936	170500	29143.5	37961.1	117564	22028.3	45141.7	0	148855	0	71362.7
WEEIPAL	141	147	1	0	857.44	4	4					-1
WEEIPAL	141	147	2	0	429.224	4	4	10.4661	10.8837	429.727	0.479103	0.4	0					0.54748		6.53064e+06	6.76901e+06	1.49716e+06	113529	144464	0	41782.6	0	599781
WEEIPALDKELKAKGKSALM	141	160	2	0	1129.12	7	17					-1
WEEIPALDKELKAKGKSALM	141	160	3	0	753.08	7	17	9.39388	9.87583	756.524	8.9069	1	0	1.04302	0.929161	1	1	0.10509		28502.7	441232	2.84994e+06	7.28657e+06	1.34738e+07	2.02484e+07	2.60945e+07	3.83711e+07	6.02165e+07	8.99738e+07	1.17706e+08	1.27406e+08	1.10875e+08	7.60146e+07	4.14894e+07	2.01618e+07	7.70544e+06	1.78588e+06	150865	26816.9	0	0	62115.6	57704.3	50028.1
WEEIPALDKELKAKGKSALM	141	160	4	0	565.062	7	17	9.48953	9.68443	567.687	9.07371	1	0	1.07912	-0.0882341	1	1	0.0994865		0	0	0	142081	248064	58937.2	805669	1.40978e+06	2.34286e+06	3.52586e+06	5.14646e+06	5.38877e+06	4.4915e+06	2.60521e+06	1.23868e+06	639909	6444.92	30410.2	3152.84	4745.86	3838.23	29689.1	0	4787.27	0
WEEIPALDKELKAKGKSALMF	141	161	3	0	802.103	7	18	10.7213	10.9475	805.669	9.16579	1	0	0.988849	0.022762		0	0.169913		61214.3	249088	24268.3	71978.7	1.3628e+06	603905	1.23454e+06	2.86767e+06	3.39091e+06	5.61404e+06	8.0955e+06	8.87205e+06	9.06205e+06	6.90856e+06	3.85482e+06	1.17446e+06	745883	60114.1	16247.8	0	101929	0	70754.5	0	0	0
EEIPAL	142	147	1	0	671.361	4	3	8.30653	8.32247	674.74	2.98431	0.4	1					0.103994		1.14944e+06	782613	1.2163e+06	3.11152e+06	5.39969e+06	1.79915e+06	619591	141926
EEIPALDKELKAKGKSALM	142	160	3	0	691.054	6	16	8.25877	8.35438	694.114	7.8926	0.4	0					0.219622		0	1.88766e+06	31374.6	91743.6	1.14132e+06	402353	681286	154448	881424	4.54732e+06	4.73965e+06	4.14286e+06	2.99228e+06	1.11392e+06	308436	82086.9	84602.1	0	0	0	0	0	38861
PALDKELKAKGKSALM	145	160	3	0	567.331	6	14					-1
DKELKAKGKSAL	148	159	2	0	644.385	5	10	3.79392	4.48408	647.885	6.25187	1	0	1.41552	1.66715	1	1	0.113771		0	367421	2.97535e+06	6.39712e+06	1.01696e+07	1.6913e+07	2.57856e+07	3.52121e+07	3.47329e+07	2.4012e+07	1.10438e+07	2.7473e+06	55737.6	11487.4	0	0
DKELKAKGKSAL	148	159	3	0	429.926	5	10	3.79392	4.43478	432.283	6.32269	1	0	1.44157	1.49241	1	1	0.0790392		0	596558	2.8234e+06	6.26542e+06	8.90615e+06	1.56934e+07	2.66645e+07	2.54856e+07	3.28396e+07	2.2722e+07	1.2373e+07	3.67855e+06	252607	355061	0	0
DKELKAKGKSALM	148	160	1	0	1418.8	5	11					-1
DKELKAKGKSALM	148	160	2	0	709.905	5	11	4.8955	5.54557	713.497	6.28961	1	0	1.21905	1.52502	1	1	0.0576351		2.45928e+06	2.46728e+07	6.37544e+07	1.11964e+08	1.76127e+08	2.77772e+08	4.43331e+08	5.68742e+08	5.99701e+08	4.50771e+08	2.47156e+08	1.09357e+08	3.59662e+07	9.42991e+06	1.29498e+06	25988.3	0
DKELKAKGKSALM	148	160	3	0	473.606	5	11	4.8955	5.51343	476.045	6.42293	1	0	1.26364	1.41113	1	1	0.0397944		4.47827e+06	2.83758e+07	7.25927e+07	1.2918e+08	1.99462e+08	3.10921e+08	5.29202e+08	7.38028e+08	7.8606e+08	6.22549e+08	3.36624e+08	1.43074e+08	4.74136e+07	1.32734e+07	2.51888e+06	78752	13365.9
DKELKAKGKSALM	148	160	4	0	355.456	5	11	4.8955	5.42772	357.34	6.63961	1	0	1.33611	1.10732	1	1	0.0581085		1969.29	720350	3.22028e+06	6.77395e+06	1.14461e+07	2.02851e+07	3.22204e+07	4.74825e+07	5.14937e+07	4.04853e+07	2.22304e+07	1.03755e+07	2.31796e+06	241460	0	3.30446e+06	20874.2
DKELKAKGKSALMF	148	161	2	0	783.44	6	12	7.89003	8.3331	787.354	6.82389	1	0	1.20755	0.791347	1	0	0.0790448		54093.5	45024.7	2.1881e+06	6.4195e+06	1.23664e+07	1.90161e+07	3.17369e+07	4.65972e+07	5.38363e+07	4.78591e+07	3.42771e+07	1.75827e+07	6.66613e+06	1.09024e+06	90488.4	36166.9	141135	42579.8	77178.2
DKELKAKGKSALMF	148	161	3	0	522.629	6	12	7.85812	8.41295	525.277	6.93968	0.6	0					0.0476631		37157.4	861733	5.31145e+06	1.27828e+07	2.27966e+07	3.64577e+07	6.17813e+07	9.19214e+07	1.14578e+08	1.06163e+08	7.32445e+07	4.0653e+07	1.57684e+07	4.03144e+06	802034	20461.4	0	43508.2	52415.8
DKELKAKGKSALMF	148	161	4	0	392.223	6	12	7.85812	8.211	394.282	7.23034	1	0	1.33216	0.471709	1	0	0.0956914		644.975	0	102034	462237	2.47753e+06	3.08385e+06	5.09301e+06	8.84473e+06	1.12051e+07	1.12954e+07	7.88281e+06	3.46083e+06	2.762e+06	121543	155973	0	205613	0	67240.4
KELKAKGKSALM	149	160	2	0	652.392	5	10	4.79563	5.23235	655.631	5.64334	1	0	1.19164	0.76884	1	0	0.156087		0	189062	999042	2.60549e+06	4.87812e+06	8.29152e+06	1.17978e+07	1.31102e+07	1.0629e+07	5.64115e+06	1.23994e+06	127061	22497.5	0	0	57832.5
KELKAKGKSALM	149	160	3	0	435.264	5	10	4.7794	5.15262	437.407	5.59399	1	1	1.17349	0.543776	1	0	0.115613		14355.3	179488	1.0049e+06	4.8913e+06	4.38351e+06	7.39389e+06	1.03616e+07	1.26317e+07	9.96546e+06	5.71925e+06	1.77348e+06	225929	59213.3	0	0	110820
KELKAKGKSALMF	149	161	3	0	484.287	5	11	7.73035	7.76235	488.705	12.314	0.4	1					0.632556		0	0	0	51983	0	0	0	0	0	0	0	0	14839.2	0	0	300891	0
MFNLQEPY	160	167	2	0	521.239	5	5	9.98957	10.0211	522.935	2.68487	0.4	1					0.663647		0	132883	150850	279246	146380	0	102925	0	58126.6	0	0
MFNLQEPYFTWPLIA	160	174	2	0	935.466	6	11	14.9466	15.6493	937.777	3.3674	1	0	0.241719	1.71151		1	0.280904		5.94836e+06	2.52526e+07	4.35102e+07	6.28188e+07	7.70425e+07	7.58722e+07	5.60398e+07	3.53709e+07	1.66583e+07	7.36592e+06	3.75531e+06	1.56938e+06	1.89622e+06	668602	892077	628179	1.48326e+06	1.18465e+06
FNLQEPY	161	167	1	0	910.431	4	4	8.08402	9.04328	915.2	4.21331	0.4	1					1.91418		1.3004e+07	4.13593e+07	6.96125e+07	7.36624e+07	4.51367e+07	1.61307e+07	4.29102e+07	1.43743e+08	5.80474e+07
FNLQEPY	161	167	2	0	455.719	4	4	8.4023	9.01152	457.457	2.92042	0.4	0					0.707526		377197	1.87823e+06	5.23806e+06	8.11133e+06	1.21479e+07	4.71385e+06	313268	197294	458000
FNLQEPYFTW	161	170	2	0	672.817	5	7					-1
FNLQEPYFTWPLI	161	173	2	0	834.427	6	9	14.9151	15.6162	836.267	2.61244	1	0	0.183384	1.70602		0	0.209372		1.2973e+07	4.74843e+07	8.24697e+07	1.03368e+08	9.84294e+07	6.56885e+07	3.65825e+07	1.53072e+07	6.64342e+06	2.95775e+06	2.36201e+06	1.7694e+06	1.33282e+06	1.5007e+06	1.06449e+06	1.27825e+06
FNLQEPYFTWPLIA	161	174	1	0	1738.88	6	10	14.3974	14.7425	1742.86	2.87288	1	0	0.17241	0.444122	1	0	0.392738		398035	2.98899e+06	1.20258e+07	2.46464e+07	3.09023e+07	2.51417e+07	1.13856e+07	1.91742e+06	0	0	0	0	227525	0	0	0	0
FNLQEPYFTWPLIA	161	174	2	0	869.946	6	10	14.3301	15.1676	871.977	2.95508	1	0	0.202652	2.18952	1	0	0.0676403		1.67863e+08	6.03045e+08	1.07723e+09	1.5655e+09	1.66478e+09	1.34764e+09	9.02437e+08	4.89518e+08	2.35589e+08	1.03126e+08	3.78684e+07	1.33039e+07	5.58925e+06	5.47391e+06	2.41064e+06	3.26964e+06	2.76278e+06
FNLQEPYFTWPLIA	161	174	3	0	580.299	6	10					-1
FNLQEPYFTWPLIAA	161	175	2	0	905.464	6	11	14.1031	14.6173	907.748	3.42006	1	0	0.25933	1.04341		0	0.367695		4.936e+06	2.33776e+07	4.46836e+07	6.28974e+07	7.28547e+07	6.62482e+07	4.8054e+07	2.70488e+07	1.58391e+07	7.50546e+06	3.24779e+06	1.70998e+06	1.3453e+06	1.29323e+06	1.59005e+06	1.13417e+06	1.07562e+06	1.14282e+06
FNLQEPYFTWPLIAADGGYAFKYENGKYDIKDVGVDNAGAKAGL	161	204	4	0	1207.35	10	40	12.6717	13.2017	1213.29	20.8188	1	1	1.03027	1.09947		1	0.164482		0	18870.3	0	0	0	0	26499.4	16768.5	18165.5	297593	143950	1.51598e+06	703882	3.85237e+06	1.76405e+06	4.64136e+06	2.65321e+06	5.47752e+06	3.81572e+06	6.41957e+06	6.58246e+06	9.6047e+06	9.8029e+06	1.17116e+07	1.30559e+07	1.53316e+07	1.43274e+07	1.31248e+07	1.06309e+07	9.26545e+06
NLQEPY	162	167	1	0	763.362	4	3	5.89647	6.08028	765.601	1.78912	1	0	1.30951	-0.127517		0	0.216588		375863	2.24995e+06	4.44696e+06	3.62219e+06	939997	22988.3	0	26181.5
NLQEPYFTWPLI	162	173	2	0	760.893	5	8	14.2492	14.539	762.819	2.89541	1	0	0.446998	0.24818		1	0.537801		727298	3.25445e+06	7.67549e+06	1.08388e+07	9.84996e+06	6.23605e+06	2.08446e+06	1.18226e+06	670160	520641	500670	529863	253305	397671
NLQEPYFTWPLIA	162	174	1	0	1591.82	5	9	13.6882	13.9689	1595.79	2.9789	1	0	0.333183	0.215868	1	1	0.506654		0	162915	2.52889e+06	4.96122e+06	5.48323e+06	4.00786e+06	1.40194e+06	224551	0	198893	0	0	0	78027.7	56610.2
NLQEPYFTWPLIA	162	174	2	0	796.411	5	9	13.6381	14.3782	798.339	2.85933	1	0	0.284307	1.84419	1	1	0.0915141		1.80751e+07	7.06906e+07	1.52769e+08	2.27672e+08	2.3757e+08	1.74515e+08	9.65922e+07	4.81451e+07	2.02012e+07	6.84893e+06	1.35922e+06	328735	604662	364056	375840
NLQEPYFTWPLIAADGGYA	162	180	2	0	1063.52	6	15	13.4885	13.8539	1067.2	6.06114	1	0	0.602067	0.515894		1	0.3891		0	86668.7	339623	1.11165e+06	2.19491e+06	3.42789e+06	4.70803e+06	5.39337e+06	4.97559e+06	3.95906e+06	2.59265e+06	1.13758e+06	439608	57658.6	68279.5	0	78077	76941.7	154936	54122.4	151167	93891.1
NLQEPYFTWPLIAADGGYAFKYENGKYDIKDVGVDNAGAKAGL	162	204	4	0	1170.58	9	39	12.3064	12.3388	1176.17	19.4934	0.4	0					0.135014		0	0	0	52398	0	0	0	0	0	0	0	55402.1	0	0	190344	37114.8	814854	107367	857844	213906	1.19313e+06	35584.8	1.04428e+06	332346	1.16829e+06	357739	819683	451968	460378	143271
FTWPLIA	168	174	1	0	847.471	4	4	12.5189	13.2187	848.497	0.477841	1	0	-0.445016	1.70111	1	1	0.107526		1.12928e+08	1.18176e+08	5.62722e+07	1.81579e+07	6.56196e+06	1.46436e+06	202065	87752.5	43523.8
FTWPLIA	168	174	2	0	424.239	4	4	12.4859	13.1846	424.714	0.400436	1	0	-0.516208	1.69751	1	1	0.285345		1.36472e+07	1.08797e+07	4.28954e+06	738736	420899	7800.72	13790.6	0	690240
AADGGYA	174	180	1	0	624.262	4	5	3.03585	3.28155	627.419	2.80182	0.4	0					0.365293		0	121672	1.7362e+06	2.86775e+06	1.98189e+06	389038	32196.8	0	16757.9	11470.2
AADGGYAF	174	181	1	0	771.331	4	6	7.93788	8.13157	775.038	3.24558	1	0	1.10554	-0.0925464		0	0.347906		0	382268	2.64747e+06	5.11123e+06	5.89226e+06	3.75215e+06	884103	82282	0	0	0
AADGGYAFKYENGKY	174	188	2	0	827.381	5	13	6.82903	6.98852	835.709	15.6584	0.4	1					0.333787		0	0	0	0	0	0	0	0	40269.8	0	0	0	134137	31884.1	446795	358261	2.90483e+06	965935	2.77847e+06
AADGGYAFKYENGKY	174	188	3	0	551.923	5	13					-1
AADGGYAFKYENGKYDIKDVGVDNAGAKAGL	174	204	3	0	1059.85	8	29					-1
AADGGYAFKYENGKYDIKDVGVDNAGAKAGL	174	204	4	0	795.143	8	29	8.19508	8.25877	799.962	17.3902	1	1	1.32161	-0.553307	1	1	0.516798		0	96815.2	0	0	0	137078	38039.5	0	0	0	0	0	0	35949	0	105562	159430	435006	659197	726926	846077	775091	511540	223530	0	249268	0	0	0	0
AADGGYAFKYENGKYDIKDVGVDNAGAKAGLTF	174	206	3	0	1142.56	8	31	9.23577	9.50552	1149.04	17.3876	0.6	0					0.484537		228713	2.02515e+06	238807	732405	711271	112790	0	113729	83238.9	58997.1	72667.3	46906.2	137548	257707	712747	1.24434e+06	1.95869e+06	5.40934e+06	6.46478e+06	7.81549e+06	1.01597e+07	9.84669e+06	9.08626e+06	7.8749e+06	4.44476e+06	954935	324558	281205	76005.8	63893.8
AADGGYAFKYENGKYDIKDVGVDNAGAKAGLTF	174	206	4	0	857.172	8	31	9.23577	9.31465	862.1	17.6641	0.6	0					0.291646		68319.7	0	126967	238270	194778	59642	56665.7	592230	0	246954	56901.7	340526	0	99754	571219	747405	1.00383e+06	1.85888e+06	2.90487e+06	3.31549e+06	3.0328e+06	3.43424e+06	3.0652e+06	2.2996e+06	1.4301e+06	1.12464e+06	427022	49283.8	0	0
AADGGYAFKYENGKYDIKDVGVDNAGAKAGLTFL	174	207	3	0	1180.25	8	32					-1
ADGGYA	175	180	1	0	553.225	3	4	2.80815	3.6328	555.609	2.07311	1	0	1.02221	2.1438		1	0.13276		9.81437e+06	4.67489e+07	8.88626e+07	7.99485e+07	3.33686e+07	6.10195e+06	99331.7	56704.3
ADGGYAFKYENGKY	175	188	2	0	791.862	5	12	7.23153	7.8794	796.107	7.53271	1	0	1.42486	1.51722	1	0	0.0861842		74086.6	129676	458075	2.48244e+06	7.18693e+06	1.95526e+07	3.90431e+07	6.64377e+07	8.37463e+07	8.57713e+07	6.80878e+07	3.89474e+07	1.78717e+07	5.41469e+06	840104	163295	29490.9	63095.5
ADGGYAFKYENGKY	175	188	3	0	528.244	5	12	7.23153	7.65028	531.071	7.52264	1	0	1.42177	0.705161	1	0	0.0548972		78253.3	0	276469	1.20557e+06	5.38812e+06	1.42968e+07	2.94508e+07	4.68958e+07	6.28655e+07	6.3518e+07	4.96754e+07	2.91309e+07	1.15187e+07	3.57581e+06	403198	134451	16098.2	61701.6
ADGGYAFKYENGKYDIKD	175	192	2	0	1027.48	6	16	7.37548	7.61513	1033.59	10.9896	0.4	1					0.317859		0	0	2859.62	11231.8	583.889	3442.18	30983.4	552338	1.54861e+06	3.96973e+06	6.75184e+06	7.80122e+06	7.8237e+06	5.6623e+06	7.62378e+06	2.02532e+06	4.43695e+06	0	637576	60241.2	38770.9	0	97823.1
ADGGYAFKYENGKYDIKD	175	192	3	0	685.322	6	16	7.3595	7.8741	688.84	9.32429	0.6	0					0.459633		1.14533e+07	4773.64	48006.7	5.55594e+06	549510	1.28426e+06	4.01188e+06	8.19416e+06	1.5076e+07	2.4734e+07	3.66362e+07	4.18376e+07	3.97365e+07	3.14805e+07	2.02704e+07	1.00285e+07	4.15728e+06	884208	322771	38361.7	87725.9	265870	276810
ADGGYAFKYENGKYDIKDVGVDNAGAKAGL	175	204	3	0	1036.18	7	28	8.17918	8.756	1042.09	15.9155	1	1	1.20664	1.2654	1	0	0.19911		0	3.09503e+06	99915.9	51680.6	1.47652e+07	178621	347860	3.54718e+07	2.32562e+06	4.1144e+06	4.43087e+07	1.05527e+07	1.49571e+07	4.20187e+07	3.6474e+07	5.31737e+07	7.96302e+07	9.826e+07	1.13904e+08	1.2314e+08	1.18879e+08	9.93761e+07	7.76542e+07	5.21113e+07	3.02874e+07	1.69382e+07	6.03922e+06	1.41388e+06	1.5179e+06	0
ADGGYAFKYENGKYDIKDVGVDNAGAKAGL	175	204	4	0	777.383	7	28	8.11568	8.4343	782.087	16.9748	1	0	1.34582	0.350257	1	1	0.0667939		99747.8	0	87475.9	0	93264.2	92121	38444.8	81374.5	1.17886e+06	1.74837e+06	3.44685e+06	4.7838e+06	8.18242e+06	1.02838e+07	1.75132e+07	2.66568e+07	3.72952e+07	5.06273e+07	5.81764e+07	6.56781e+07	6.12262e+07	5.3358e+07	3.99378e+07	2.67511e+07	1.51191e+07	8.15405e+06	3.38953e+06	563367	44907.6	0
ADGGYAFKYENGKYDIKDVGVDNAGAKAGL	175	204	5	0	622.108	7	28					-1
ADGGYAFKYENGKYDIKDVGVDNAGAKAGLTF	175	206	2	0	1677.82	8	30					-1
ADGGYAFKYENGKYDIKDVGVDNAGAKAGLTF	175	206	3	0	1118.88	8	30	9.12238	9.65203	1125.43	17.6292	1	0	1.27738	1.09823	1	1	0.101291		57035	56970.2	0	0	0	0	62135.9	1.77306e+06	2.27896e+06	6.94967e+06	1.38083e+07	1.84223e+07	2.76855e+07	3.77032e+07	5.20774e+07	7.44386e+07	1.01725e+08	1.36849e+08	1.72557e+08	2.05575e+08	2.16546e+08	2.07736e+08	1.85671e+08	1.38487e+08	9.87164e+07	6.39888e+07	3.50576e+07	1.67403e+07	6.78027e+06	1.86043e+06
ADGGYAFKYENGKYDIKDVGVDNAGAKAGLTF	175	206	4	0	839.412	8	30	9.13817	9.68978	844.354	17.7597	1	0	1.29338	1.17608	1	1	0.125248		928935	46596.8	210341	38990.9	175229	72242.9	1.68115e+06	1.34665e+06	6.41888e+06	5.84932e+06	1.58328e+07	1.5546e+07	2.66832e+07	3.21915e+07	5.19412e+07	5.917e+07	9.42904e+07	1.18987e+08	1.57139e+08	1.74946e+08	1.91858e+08	1.80171e+08	1.66015e+08	1.27955e+08	9.43313e+07	5.24517e+07	5.01547e+07	1.52912e+07	1.33408e+07	1.63797e+06
ADGGYAFKYENGKYDIKDVGVDNAGAKAGLTF	175	206	5	0	671.731	8	30					-1
ADGGYAFKYENGKYDIKDVGVDNAGAKAGLTFL	175	207	3	0	1156.58	8	31	10.0211	10.6733	1163.12	17.5411	0.6	0					0.17517		61416.7	106526	68677.4	522993	0	223627	1.77536e+06	98157.2	835572	6.40917e+06	5.55199e+06	9.48517e+06	2.20388e+07	2.02915e+07	2.83497e+07	4.80692e+07	6.49131e+07	8.43395e+07	1.09257e+08	1.28978e+08	1.33902e+08	1.31236e+08	1.15267e+08	8.77571e+07	6.35695e+07	3.75842e+07	1.99473e+07	7.54029e+06	2.14216e+06	345354
ADGGYAFKYENGKYDIKDVGVDNAGAKAGLTFL	175	207	4	0	867.683	8	31	10.0211	10.7213	872.618	17.6558	0.6	0					0.0960182		46893	31545.8	202016	44303.1	0	0	121795	1.00698e+06	906821	3.92261e+06	5.95785e+06	1.07529e+07	1.24803e+07	2.04889e+07	2.87229e+07	4.26609e+07	5.7781e+07	8.48222e+07	1.0405e+08	1.22799e+08	1.28405e+08	1.28292e+08	1.09486e+08	8.53376e+07	5.87691e+07	3.94647e+07	2.03892e+07	8.90713e+06	2.3077e+06	691896
ADGGYAFKYENGKYDIKDVGVDNAGAKAGLTFL	175	207	5	0	694.348	8	31					-1
DGGYAFKYENGKY	176	188	2	0	756.344	5	11	7.34348	7.4873	760.212	6.82037	1	0	1.39656	-0.26929		0	0.3037		0	0	137798	0	198313	223765	1.23944e+06	1.76308e+06	2.16093e+06	1.60657e+06	738495	113111	92294.6	0	0	0	31967
DGGYAFKYENGKYDIKDVGVDNAGAKAGL	176	204	3	0	1012.5	7	27	8.2747	8.4343	1018.63	16.6066	0.6	0					0.217871		0	0	0	0	0	43079.3	0	0	0	0	0	0	0	50912.3	509807	1.40926e+06	2.3207e+06	3.05934e+06	3.40678e+06	3.2305e+06	2.62953e+06	1.66896e+06	999946	137860	67182.6	0	74460.7	36846.9	0	0
DGGYAFKYENGKYDIKDVGVDNAGAKAGL	176	204	4	0	759.624	7	27					-1
DGGYAFKYENGKYDIKDVGVDNAGAKAGLTF	176	206	4	0	821.653	8	29					-1
DGGYAFKYENGKYDIKDVGVDNAGAKAGLTFL	176	207	3	0	1132.9	8	30					-1
YAFKYENGKYDIKDVGVDNAGAKAGL	179	204	3	0	936.14	7	24					0
AFKYENGKYDIKD	180	192	2	0	795.894	5	11	6.41397	6.6987	800.475	8.20513	0.4	1					0.704341		0	0	0	31757.3	169699	389890	2.49617e+06	3.79804e+06	3.39806e+06	2.26567e+06	1.02048e+06	326322	444278	1.3824e+06	1.81023e+06	665446	236723
AFKYENGKYDIKD	180	192	3	0	530.931	5	11	5.45992	6.26813	535.389	12.4152	0.4	1					0.234899		0	529884	0	0	808920	0	0	3.41923e+06	0	14133.3	1.22378e+06	3.65898e+06	1.20063e+07	1.22847e+07	3.02918e+07	2.60723e+07	711575
AFKYENGKYDIKDVGVDNAGAKAGL	180	204	3	0	881.785	7	23	7.65028	7.93788	887.182	14.6201	0.4	0					0.148734		32982.5	0	66828.7	40238.1	28940.4	148469	356077	887406	2.34813e+06	3.78193e+06	6.92521e+06	1.14923e+07	1.66071e+07	2.38521e+07	3.44062e+07	3.46859e+07	3.51025e+07	4.19988e+07	2.33899e+07	1.48465e+07	2.96169e+07	2.93957e+06	180084	1.71629e+07	0	9045.54	4.14317e+06	48517.1	0	256206
AFKYENGKYDIKDVGVDNAGAKAGL	180	204	4	0	661.591	7	23	7.61513	7.98563	665.405	13.6843	1	0	1.30436	0.534148	1	1	0.150137		29761.2	23438.5	0	489828	0	136330	26197.6	553699	293212	713596	1.47317e+06	4.75006e+06	5.45422e+06	8.13007e+06	1.10483e+07	1.49774e+07	1.31372e+07	1.2003e+07	8.43638e+06	5.7254e+06	2.16938e+06	703485	56108.7	109988	110068	20321.6	21785	124514	0	29453.3
AFKYENGKYDIKDVGVDNAGAKAGLTF	180	206	4	0	723.62	7	25	8.83605	9.22005	727.639	14.3428	0.6	0					0.103575		0	245152	55209.4	258584	3857.12	372498	185275	1.11587e+06	1.02881e+06	2.27692e+06	4.56466e+06	4.58993e+06	1.12475e+07	1.3492e+07	2.1233e+07	2.66251e+07	3.19645e+07	2.83116e+07	2.67902e+07	1.9667e+07	1.18653e+07	6.9231e+06	2.51339e+06	723794	232267	415296	0	78559.3	0	44758
AFKYENGKYDIKDVGVDNAGAKAGLTFL	180	207	3	0	1002.19	7	26	9.82823	10.0053	1007.57	14.3342	0.6	0					0.0921575		132148	75391	398807	209065	131469	205521	74229.2	367689	827697	2.51475e+06	2.63298e+06	5.99435e+06	8.97636e+06	1.29827e+07	1.86071e+07	2.20364e+07	2.42697e+07	2.62888e+07	2.3257e+07	1.84619e+07	1.32489e+07	6.77878e+06	1.54915e+06	903086	150019	62610.7	0	146472	0	0
AFKYENGKYDIKDVGVDNAGAKAGLTFL	180	207	4	0	751.891	7	26	9.87583	10.0053	755.64	13.193	0.6	1					0.141901		348647	399863	5.54081e+06	242331	285352	127928	2.14314e+06	0	856932	1.00733e+06	1.11723e+06	380269	2.89955e+06	5.32675e+06	5.97234e+06	9.52235e+06	1.06402e+07	1.10031e+07	7.01727e+06	7.24042e+06	6.16179e+06	2.97734e+06	758752	486692	355960	28786.4	139833	30882.9	0	27655
FKYENGKY	181	188	1	0	1048.51	4	6	5.845	5.9774	1052.9	3.74857	0.4	0					0.556007		0	0	108702	436238	1.52191e+06	1.33751e+06	283862	0	0	0	22239.3
FKYENGKY	181	188	2	0	524.759	4	6	5.73262	6.36127	526.957	3.75341	1	0	1.41692	1.44911	1	0	0.0846012		263623	6.87864e+06	2.76105e+07	6.4486e+07	9.74266e+07	9.23927e+07	5.42889e+07	1.94461e+07	4.46719e+06	464308	144113
FKYENGKYDIKD	181	192	2	0	760.375	5	10	6.17208	6.54032	763.224	4.7804	1	1	0.874175	0.526114	1	-1	0.589497		1.45366e+06	4.37051e+06	4.98053e+06	5.42211e+06	6.68337e+06	9.72288e+06	1.33101e+07	1.41487e+07	1.10977e+07	6.29592e+06	1.06988e+06	137755	290314	66280.6	181536	2893.99
FKYENGKYDIKD	181	192	3	0	507.252	5	10	6.17208	6.46133	509.272	5.14023	0.4	1					0.31801		1.35021e+06	2.57961e+06	3.48559e+06	2.95941e+06	6.99608e+06	1.1348e+07	1.02055e+07	1.68539e+07	1.43097e+07	3.54149e+06	3.39269e+06	246835	2265.39	25478.7	41707.4	7753.79
FKYENGKYDIKDVGVDNAGAKAGL	181	204	2	0	1286.66	7	22	7.5671	7.7943	1293.88	12.916	1	0	1.27537	0.0262473	1	-1	0.225877		0	0	0	0	44789.1	0	48525.6	42521.7	147848	322938	808139	2.01202e+06	3.28142e+06	4.70075e+06	5.35546e+06	5.41124e+06	5.0294e+06	3.20704e+06	1.97952e+06	558664	67300.3	38428.2	0	0	0	0	0	0	0	0
FKYENGKYDIKDVGVDNAGAKAGL	181	204	3	0	858.106	7	22	7.68228	7.84217	862.864	12.7416	1	0	1.24619	-0.212344	1	-1	0.043069		483421	190984	82793.8	75602.5	500384	1.06119e+06	861295	3.57327e+06	5.64302e+06	6.22231e+06	1.38446e+07	1.99687e+07	2.93636e+07	3.80791e+07	4.42393e+07	4.52921e+07	3.86397e+07	3.05544e+07	2.02823e+07	1.12303e+07	5.52593e+06	1.46704e+06	195592	60504.6	30554.9	0	31978.1	0	0	0
FKYENGKYDIKDVGVDNAGAKAGL	181	204	4	0	643.831	7	22	7.53518	7.74633	647.519	13.2213	1	1	1.32642	-0.030639	1	-1	0.168031		139013	26245.9	4.06011e+06	36718	48057.5	205010	362184	1.1651e+06	1.86633e+06	3.36933e+06	3.6183e+06	7.69432e+06	1.06904e+07	1.66196e+07	1.77751e+07	1.91288e+07	1.82256e+07	1.41047e+07	9.1865e+06	5.20218e+06	2.50271e+06	835845	8.91528e+06	0	31658.8	28100.5	1.18499e+06	0	162.853	0
FKYENGKYDIKDVGVDNAGAKAGLTF	181	206	2	0	1410.71	7	24	8.81997	8.9319	1418.39	13.6645	1	0	1.21012	-0.382294		-1	0.567903		129831	0	0	0	0	0	0	0	0	164052	431278	678792	993755	1.80282e+06	2.37083e+06	2.83327e+06	2.77235e+06	2.2229e+06	1.64616e+06	1.16355e+06	96550.5	0	0	0	0	0	0	103038	0	0
FKYENGKYDIKDVGVDNAGAKAGLTFL	181	207	3	0	978.506	7	25	9.74855	9.96857	983.272	12.5306	1	0	0.95946	0.000787262	1	-2	0.328169		0	277600	0	2.59176e+06	3.17112e+06	9.03179e+06	7.2357e+06	8.74869e+06	1.18835e+07	1.77067e+07	2.55428e+07	3.33409e+07	4.33652e+07	5.33865e+07	5.91946e+07	6.29636e+07	5.98761e+07	5.59018e+07	4.42429e+07	2.85002e+07	1.85532e+07	8.97203e+06	3.61193e+06	830648	328967	43595.4	0	62744.2	0	70768.7
FKYENGKYDIKDVGVDNAGAKAGLTFL	181	207	4	0	734.132	7	25	9.81235	9.95285	737.551	11.9106	1	1	0.86823	-0.281045	1	-6	0.30991		16838.4	2.64832e+06	292082	2.07918e+06	2.95841e+06	5.04817e+06	1.90357e+06	4.01698e+06	3.29939e+06	5.49748e+06	5.86449e+06	8.63929e+06	1.19874e+07	1.29637e+07	1.89182e+07	1.72802e+07	2.15074e+07	1.57187e+07	1.45523e+07	5.61783e+06	6.24079e+06	388951	1.10245e+06	7757.57	39999	0	0	34642.8	75836.5	45509.8
KYENGKYDIKD	182	192	2	0	686.841	5	9	4.81182	5.04032	689.711	4.92911	1	0	1.13037	0.0308549		-1	0.240148		0	364453	62086.7	996936	1.88864e+06	2.9343e+06	3.59717e+06	3.25766e+06	1.54511e+06	227294	16905.5	47857.3	0	25439.8	0
KYENGKYDIKDVGVDNAGAKAGL	182	204	2	0	1213.12	7	21	6.97257	7.08443	1220.01	12.3535	1	0	1.27968	-0.38253	1	1	0.26697		0	0	0	0	0	0	54300.2	47664.8	0	45442.2	255497	572453	1.15987e+06	1.61231e+06	1.83866e+06	1.53618e+06	869871	546316	0	0	40043	0	0	0	0	0	0	0	0
KYENGKYDIKDVGVDNAGAKAGL	182	204	3	0	809.083	7	21	6.84498	7.21242	813.59	12.0962	1	0	1.2346	0.523278	1	0	0.081112		0	35415.9	86115.5	34456.9	128898	537867	1.17924e+06	4.22727e+06	5.17954e+06	9.72969e+06	1.57643e+07	2.24255e+07	3.03911e+07	3.58604e+07	3.77008e+07	3.37825e+07	2.5154e+07	1.64717e+07	7.98333e+06	2.9787e+06	755507	205324	7241.17	3965.23	1.95549e+06	0	0	314128	342405
KYENGKYDIKDVGVDNAGAKAGL	182	204	4	0	607.064	7	21	6.92468	7.1804	610.488	12.2691	1	0	1.26489	0.127319	1	1	0.149382		29110.7	82234.3	4361.37	0	0	161764	75062.3	331577	632374	1.88901e+06	2.42577e+06	3.82756e+06	5.8878e+06	6.80875e+06	6.77409e+06	6.31831e+06	4.48181e+06	2.15592e+06	1.34069e+06	187720	79662.6	114290	0	0	0	238618	0	755741	23269.8
KYENGKYDIKDVGVDNAGAKAGLTF	182	206	3	0	891.789	7	23	8.35438	8.45338	896.433	12.3481	1	0	1.09062	-0.428134	1	1	0.0923734		34953.4	3.6396e+06	1.80242e+06	47814.6	657400	913521	1.36904e+06	2.67833e+06	3.93842e+06	5.06704e+06	7.32457e+06	1.03241e+07	1.46028e+07	1.93812e+07	2.25304e+07	2.32008e+07	2.11644e+07	1.62849e+07	1.02558e+07	6.20118e+06	4.94687e+06	1.40751e+06	377674	2.06363e+06	0	0	0	0	0	0
KYENGKYDIKDVGVDNAGAKAGLTF	182	206	4	0	669.093	7	23					-1
KYENGKYDIKDVGVDNAGAKAGLTFL	182	207	3	0	929.483	7	24	9.39388	9.81235	934.226	12.5679	0.6	0					0.0964986		210089	29114.7	32458.6	264804	839639	662435	2.80493e+06	4.07207e+06	6.14302e+06	1.08689e+07	1.44311e+07	2.09777e+07	3.23303e+07	3.98294e+07	4.51073e+07	4.84247e+07	4.07858e+07	3.36028e+07	2.37177e+07	1.23192e+07	5.78407e+06	1.85714e+06	296716	155810	44347	0	42218.4	53089.4	52118.4	38329.4
KYENGKYDIKDVGVDNAGAKAGLTFL	182	207	4	0	697.364	7	24	9.47357	9.81235	701.032	13.011	1	0	1.10994	0.421734	1	0	0.100014		0	45199	0	0	34599.2	1253.98	220640	949570	1.37362e+06	2.56269e+06	3.88549e+06	6.90977e+06	9.83379e+06	1.38637e+07	1.55319e+07	1.61332e+07	1.67177e+07	1.16926e+07	7.41018e+06	4.24485e+06	2.58947e+06	370680	157526	0	95272.7	31545.1	0	0	806360	29528.3
DIKDVGVDNAGAKAGL	189	204	2	0	771.91	5	14	6.28402	6.45607	776.465	8.22931	1	0	1.278	-0.169222	1	1	0.131905		0	0	0	361455	1.61877e+06	3.94916e+06	7.62883e+06	1.30311e+07	1.95051e+07	2.29432e+07	2.16848e+07	1.70198e+07	9.21766e+06	3.42547e+06	983811	0	0	0	47782.9	0
DIKDVGVDNAGAKAGL	189	204	3	0	514.942	5	14	6.38237	6.45607	517.904	8.00291	1	0	1.21851	-0.517805	1	1	0.103443		0	0	0	70664.8	431626	909667	2.67764e+06	4.25665e+06	6.30921e+06	6.57242e+06	5.81195e+06	4.49994e+06	2.40609e+06	156394	87476.1	0	7818.08	0	0	45662.7
DIKDVGVDNAGAKAGLTF	189	206	2	0	895.968	6	16	8.3384	8.67633	900.67	8.35821	0.6	0					0.242802		0	667958	673569	1.97047e+07	1.14281e+07	3.46792e+07	3.15748e+07	5.05681e+07	7.26706e+07	9.49328e+07	1.02089e+08	9.10481e+07	6.91979e+07	4.33408e+07	2.12777e+07	7.30666e+06	1.47743e+06	88782.4	0	89549.6	0	0	0
DIKDVGVDNAGAKAGLTF	189	206	3	0	597.648	6	16	8.3384	9.01152	600.834	8.51323	0.6	0					0.102168		26300.1	90973	1.00272e+06	4.51749e+06	1.05403e+07	1.71495e+07	2.96677e+07	4.75046e+07	6.73449e+07	9.00322e+07	9.40215e+07	8.20266e+07	6.01624e+07	3.40015e+07	1.65383e+07	5.23002e+06	652498	159940	26867.2	48523.1	31116.1	18358.8	0
DIKDVGVDNAGAKAGLTFL	189	207	2	0	952.51	6	17	9.95807	10.3137	957.444	8.74789	1	0	1.00861	0.481396	1	1	0.131723		65022.8	72305.1	449654	961709	3.93399e+06	9.96006e+06	1.95422e+07	3.01547e+07	4.43354e+07	5.33781e+07	5.98815e+07	5.36184e+07	4.23236e+07	2.63158e+07	1.43817e+07	6.10799e+06	1.84463e+06	176145	618585	110687	15590.2	189871	101827	183877
DIKDVGVDNAGAKAGLTFL	189	207	3	0	635.342	6	17	9.81235	9.9391	638.721	9.01475	1	0	1.06636	-0.329779	1	1	0.111326		0	0	0	99154.3	603921	1.56164e+06	3.10604e+06	5.79508e+06	9.02129e+06	1.30293e+07	1.42581e+07	1.28997e+07	1.13319e+07	6.53072e+06	3.19759e+06	967399	244844	89273.2	56820.2	0	52607.9	46475.8	36294.9	253903
VGVDNAGAKAGLTF	193	206	2	0	660.351	5	12	8.17918	8.81997	664.092	6.70831	0.6	0					0.0999248		394125	577796	4.92354e+06	1.28979e+07	2.5307e+07	4.17336e+07	6.7056e+07	8.48875e+07	8.71853e+07	7.17638e+07	4.64698e+07	2.45991e+07	8.29393e+06	1.62198e+06	225139	25882.2	111049	0
VGVDNAGAKAGLTFL	193	207	2	0	716.893	5	13	9.95807	10.5615	720.829	7.02486	0.6	0					0.226151		293774	442588	3.62583e+06	846079	1.69273e+07	1.14158e+07	4.45017e+07	5.64747e+07	6.42214e+07	5.4873e+07	3.74696e+07	1.87624e+07	7.10134e+06	1.78387e+06	76732	241003	0	13022.2	35450
NAGAKAGLTFL	197	207	2	0	531.801	4	9					-1
LVDLIKNKHMNA	207	218	2	0	698.392	5	10	6.6669	6.76223	700.592	3.51063	0.6	0					0.117991		248455	632221	1.8852e+06	3.72348e+06	5.12811e+06	5.27059e+06	3.62911e+06	1.786e+06	245125	29936.9	0	0	0	0	0	0
LVDLIKNKHMNA	207	218	3	0	465.931	5	10	6.71458	7.11637	467.425	3.59301	0.6	0					0.0891773		201271	1.6895e+06	5.60381e+06	1.19664e+07	1.58775e+07	1.77022e+07	1.23762e+07	4.76664e+06	1.00879e+06	222114	31119.7	0	0	16161.6	0	0
LVDLIKNKHMNADTD	207	221	2	0	863.943	6	13	6.41397	6.79722	867.027	5.0983	1	0	0.558289	0.579338	1	0	0.271921		0	166554	427250	2.84377e+06	6.94725e+06	1.01042e+07	1.33159e+07	1.28412e+07	8.4743e+06	3.07427e+06	618110	34801.1	0	105857	0	62258.6	0	36539	0	0
LVDLIKNKHMNADTD	207	221	3	0	576.298	6	13	6.4771	6.95658	578.367	5.13847	0.6	0					0.154772		71703.9	251771	1.36087e+06	7.05863e+06	1.08391e+07	1.83265e+07	2.32506e+07	2.15838e+07	1.46534e+07	7.98869e+06	1.85708e+06	158132	61591.1	0	0	88386.6	0	0	290298	2108.62
LVDLIKNKHMNADTDY	207	222	2	0	945.475	6	14	7.3595	7.84217	948.865	5.60055	1	0	0.587216	0.931702	1	-1	0.222561		1.36103e+06	1.10594e+07	1.90132e+07	3.05779e+07	5.04473e+07	8.37988e+07	1.10785e+08	1.28343e+08	1.07583e+08	8.12689e+07	4.50584e+07	2.12569e+07	7.97081e+06	1.66268e+06	119555	39897.3	28650.2	33684.5	33295.9	0	373929
LVDLIKNKHMNADTDY	207	222	3	0	630.652	6	14	7.32747	8.00153	633.003	5.87268	1	0	0.658727	1.61008	1	0	0.101357		451300	7.74423e+06	2.53198e+07	5.68002e+07	1.12979e+08	1.92682e+08	2.63987e+08	3.04616e+08	2.80665e+08	1.88297e+08	1.13058e+08	5.34957e+07	2.18339e+07	7.82462e+06	3.87197e+06	861369	144424	296359	452620	408111	723561
LVDLIKNKHMNADTDY	207	222	4	0	473.241	6	14					-1
LVDLIKNKHMNADTDYSIA	207	225	3	0	721.037	6	17	8.05235	8.46935	724.541	9.17633	0.6	1					0.22955		3686.97	171784	192845	553463	57833.2	5.63184e+06	9.96215e+06	1.27913e+07	2.42337e+07	2.74969e+07	2.50925e+07	1.95979e+07	1.14694e+07	7.534e+06	1.12397e+06	294653	4.79274e+06	33356.8	5787.85	9.9951e+06	57604	0	6.2952e+06	35126.6
LVDLIKNKHMNADTDYSIAE	207	226	2	0	1145.57	7	18	7.7943	8.09983	1150.37	8.173	1	0	0.785938	0.303885	1	-1	0.199434		97625	0	35762	0	715015	1.78419e+06	4.32807e+06	8.83482e+06	1.23688e+07	1.63865e+07	1.65637e+07	1.44755e+07	1.05389e+07	4.95099e+06	1.29528e+06	90630.3	0	40660	0	0	0	0	52180	0	0	0
LVDLIKNKHMNADTDYSIAE	207	226	3	0	764.051	7	18	7.76235	8.03327	767.322	8.40201	1	0	0.832742	0.181193	1	-1	0.0630556		0	28271.1	1.64361e+06	4.41311e+06	3.76553e+06	1.4959e+07	2.39014e+07	3.13275e+07	5.94266e+07	7.42129e+07	7.78963e+07	7.25162e+07	5.3515e+07	3.47683e+07	1.67563e+07	7.22311e+06	3.08725e+06	405295	32878.9	99330.8	0	86251.6	110363	0	97946.6	5886.41
LVDLIKNKHMNADTDYSIAE	207	226	4	0	573.29	7	18	7.85812	8.05235	575.692	8.19595	1	0	0.790627	-0.090597	1	-1	0.224461		439800	0	0	65647.7	433266	493662	819341	1.77459e+06	3.77167e+06	4.05598e+06	4.57056e+06	3.82888e+06	3.10939e+06	1.69277e+06	463198	48583.6	0	0	0	0	18711.9	0	71924.1	0	45754.5	0
LVDLIKNKHMNADTDYSIAEAA	207	228	3	0	811.409	7	20	8.09983	8.38102	816.353	13.3373	0.6	1					0.81901		655312	446174	600757	4.30862e+06	3.18106e+06	5.00047e+06	9.12087e+06	8.3109e+06	1.16368e+07	1.91289e+07	2.18391e+07	2.80301e+07	3.47129e+07	4.31409e+07	5.46731e+07	6.52511e+07	7.50376e+07	7.25448e+07	6.12811e+07	4.00273e+07	2.46891e+07	1.41635e+07	4.39307e+06	571565	1.29858e+06	44591.9	0	265781
LVDLIKNKHMNADTDYSIAEAAF	207	229	3	0	860.432	7	21					-1
VDLIKNKHMNA	208	218	2	0	641.85	5	9	5.26437	5.82892	644.02	3.5233	1	0	0.555717	1.22192	0	1	0.109285		1.81072e+06	4.82554e+06	2.00298e+07	3.74079e+07	5.01378e+07	4.78924e+07	2.91356e+07	1.37228e+07	3.6927e+06	696130	2689.13	33183.7	0	74741.9	20810.1
VDLIKNKHMNA	208	218	3	0	428.236	5	9	5.34427	5.5883	429.924	4.24863	1	1	0.852211	0.0859099	1	-1	0.106573		1.12949e+06	3.69345e+06	9.04735e+06	1.80289e+07	2.48485e+07	2.22378e+07	1.39571e+07	6.75941e+06	2.04505e+06	6.17999e+06	24476.2	0	7.85747e+06	3083.59	0
VDLIKNKHMNADTDY	208	222	2	0	888.933	6	13	6.28402	6.95658	892.334	5.69611	1	0	0.727468	1.60477	1	1	0.0663949		1.37078e+06	1.05041e+07	3.90873e+07	7.60334e+07	1.56413e+08	2.62566e+08	3.51974e+08	3.64252e+08	3.12209e+08	2.14417e+08	1.1404e+08	5.23432e+07	1.95061e+07	7.41271e+06	1.69908e+06	1.46457e+06	49960.3	406194	0	139863
VDLIKNKHMNADTDY	208	222	3	0	592.958	6	13					-1
VDLIKNKHMNADTDY	208	222	4	0	444.97	6	13					-1
VDLIKNKHMNADTDYS	208	223	3	0	621.968	6	14	5.81287	6.22028	624.511	6.47867	0.6	0					0.159371		0	59835.1	144209	579676	2.58825e+06	4.16548e+06	7.18097e+06	1.00108e+07	9.89507e+06	8.12395e+06	5.52284e+06	2.04716e+06	329188	167176	21489.2	3265.53	143459	0	0	168492	0
VDLIKNKHMNADTDYSI	208	224	3	0	659.663	6	15					-1
VDLIKNKHMNADTDYSIA	208	225	2	0	1024.51	6	16	7.05243	7.3595	1029	7.71636	1	0	0.889746	0.30932	1	1	0.207441		126106	0	319193	1.01097e+06	2.25258e+06	4.1464e+06	7.50104e+06	1.09026e+07	1.62979e+07	1.74583e+07	1.70648e+07	1.15685e+07	8.07673e+06	3.58396e+06	1.38316e+06	269912	35426.6	41659.8	33231.5	0	4451.51	191447	66130
VDLIKNKHMNADTDYSIA	208	225	3	0	683.342	6	16	7.27945	7.65028	686.52	8.27025	1	0	1.0171	0.535329	1	1	0.136076		71585.9	179680	304308	833152	4.19806e+06	7.0409e+06	1.24322e+07	1.84511e+07	2.48777e+07	2.70061e+07	2.43815e+07	1.81447e+07	1.27978e+07	7.38644e+06	4.16477e+06	1.37623e+06	1.34371e+06	617454	2.53171e+06	342719	525842	1.71014e+06	1.27986e+06
VDLIKNKHMNADTDYSIAE	208	226	2	0	1089.03	6	17	6.92468	7.11637	1093.87	8.34579	1	0	0.921592	-0.099635	1	1	0.0905773		0	35450.4	32449.6	1.54321e+06	3.01054e+06	6.30309e+06	1.11486e+07	1.91038e+07	2.82152e+07	3.44186e+07	3.75062e+07	3.10258e+07	2.36325e+07	1.35535e+07	6.56662e+06	2.31381e+06	709849	62430.9	0	40459.8	97471.5	353005	239151	229828
VDLIKNKHMNADTDYSIAE	208	226	3	0	726.356	6	17	6.92468	7.08443	729.59	8.36901	0.6	0					0.0573483		82744	392426	2.1065e+06	5.27224e+06	1.01893e+07	1.67599e+07	3.07145e+07	5.10174e+07	7.64821e+07	9.42452e+07	9.99384e+07	8.94337e+07	6.35239e+07	3.94022e+07	1.95667e+07	9.15001e+06	3.21412e+06	585242	270338	149786	116138	588100	610113	1.01069e+06
VDLIKNKHMNADTDYSIAE	208	226	4	0	545.019	6	17					-1
VDLIKNKHMNADTDYSIAEA	208	227	3	0	750.035	7	18					-1
VDLIKNKHMNADTDYSIAEAA	208	228	2	0	1160.07	7	19	7.32747	7.5671	1165.23	8.90277	0.6	0					0.253416		0	0	0	0	101877	131715	423152	1.76691e+06	2.69974e+06	4.41204e+06	4.7969e+06	5.49782e+06	4.09941e+06	2.90509e+06	590557	76427.8	0	0	0	0	0	42717	0	0	0	0	0
VDLIKNKHMNADTDYSIAEAA	208	228	3	0	773.714	7	19	7.23153	7.84217	777.133	8.83757	0.6	0					0.105656		70863.1	78221.9	566533	1.08498e+06	2.15988e+06	8.97134e+06	8.21102e+06	1.34613e+07	3.75123e+07	3.0221e+07	3.83669e+07	4.5945e+07	3.17948e+07	2.32951e+07	1.70033e+07	6.00254e+06	2.04841e+06	1.01e+06	60852.9	34759.2	170681	29722.1	0	161377	35476	35398.3	202286
VDLIKNKHMNADTDYSIAEAAF	208	229	3	0	822.737	7	20					0
VDLIKNKHMNADTDYSIAEAAFNKGETA	208	235	4	0	767.376	8	26					-1
VDLIKNKHMNADTDYSIAEAAFNKGETAM	208	236	3	0	1066.51	8	27	9.48953	9.56975	1071.05	11.6095	0.6	1					0.116517		71117.4	0	0	45041.6	0	0	200355	39974.1	127597	545987	1.33642e+06	1.9619e+06	2.10587e+06	3.52637e+06	4.10926e+06	1.71266e+06	2.69905e+06	1.58622e+06	230844	445981	52815.2	0	0	125323	0	0	0	0	0	0
LIKNKHMNA	210	218	2	0	534.803	5	7	3.23207	3.94048	536.941	3.58234	1	0	0.998238	1.73183	1	1	0.143305		42355.2	1.82835e+06	5.7156e+06	1.32467e+07	1.77729e+07	1.61332e+07	9.29904e+06	3.32488e+06	638109	57450.6	15333.6	48150.7	9201.99
LIKNKHMNA	210	218	3	0	356.871	5	7	3.28155	3.59443	358.335	3.69649	1	0	1.05823	0.329936	1	1	0.0899702		0	516252	1.73253e+06	4.04934e+06	5.25025e+06	5.62327e+06	3.29792e+06	1.30966e+06	103139	36278.3	90621.1	0	0
LIKNKHMNADTD	210	221	2	0	700.354	5	10	3.0686	3.66002	703.423	5.27168	1	0	1.05491	1.31715	1	1	0.195113		849.572	193662	1.17186e+06	4.38494e+06	8.19489e+06	1.36915e+07	1.60107e+07	1.53289e+07	1.02357e+07	5.22118e+06	1.26687e+06	149536	0	24848.9	0	0
LIKNKHMNADTD	210	221	3	0	467.238	5	10	3.0686	3.47893	469.306	5.33562	1	0	1.07843	0.675329	1	1	0.279747		32417.9	104713	463679	1.58257e+06	4.40555e+06	7.21277e+06	8.3356e+06	8.07768e+06	5.45443e+06	2.27855e+06	366767	13244.7	95110.1	2934.56	0	246414
LIKNKHMNADTDY	210	222	2	0	781.885	6	11	5.04032	5.70047	785.245	5.73627	1	1	1.03398	1.56076		1	0.071063		1.11999e+06	1.16496e+07	3.16633e+07	7.06575e+07	1.35928e+08	2.16288e+08	3.08047e+08	3.27238e+08	2.67355e+08	1.81549e+08	9.26185e+07	3.88373e+07	1.2635e+07	2.17922e+06	17433.4	25194.9	0	0
LIKNKHMNADTDYSIA	210	225	3	0	611.977	6	14	6.13977	6.22028	615.012	7.96413	1	0	1.20832	-0.493645		1	0.114574		0	0	19363.6	123023	90818.2	498781	1.24324e+06	1.89252e+06	2.77348e+06	3.11203e+06	2.87876e+06	2.0907e+06	1.13988e+06	431426	172885	0	225518	0	0	0	0
LIKNKHMNADTDYSIAE	210	226	2	0	981.983	6	15	6.04233	6.78343	986.673	8.16868	1	0	1.11897	1.84767	1	1	0.184845		187638	366523	1.29069e+06	3.7761e+06	7.54317e+06	1.47586e+07	2.41113e+07	4.30152e+07	6.16193e+07	7.7356e+07	7.65094e+07	6.52448e+07	4.38927e+07	2.42871e+07	9.89183e+06	2.62292e+06	326747	66335.3	0	110716	0	107202
LIKNKHMNADTDYSIAE	210	226	3	0	654.991	6	15	6.10728	6.60357	658.064	8.00718	0.6	0					0.140864		0	3.33271e+06	2.69402e+06	8.60594e+06	2.95803e+07	2.58519e+07	4.44439e+07	1.00302e+08	9.94533e+07	1.23564e+08	1.44061e+08	1.10342e+08	7.57376e+07	4.50266e+07	1.97133e+07	7.5713e+06	649884	440393	25833.4	443457	0	0
LIKNKHMNADTDYSIAE	210	226	4	0	491.495	6	15					-1
LIKNKHMNADTDYSIAEAA	210	228	2	0	1053.02	6	17	6.58773	6.79722	1057.98	8.62105	1	0	0.981161	-0.0365462	1	0	0.428051		85939.5	517349	371559	319061	95438.7	287490	354780	854080	1.83299e+06	3.4085e+06	3.86749e+06	3.99768e+06	3.91976e+06	2.07648e+06	543081	0	0	36137.8	28756.5	0	0	0	0	0
LIKNKHMNADTDYSIAEAA	210	228	3	0	702.349	6	17	6.58773	6.81315	705.773	8.97784	0.6	1					0.0839612		119050	49136.8	691.918	86410.4	660597	1.46589e+06	5.42965e+06	4.09185e+06	6.66631e+06	1.57067e+07	1.16524e+07	1.29885e+07	1.30961e+07	8.02318e+06	4.00867e+06	2.83031e+06	231135	0	67646.4	0	0	30127.1	0	0
LIKNKHMNADTDYSIAEAAFNKGETA	210	235	3	0	951.468	7	24	8.46935	8.50127	956.261	12.6435	1	0	1.0536	-0.665898		0	0.30996		0	0	0	0	0	0	0	32913	0	88040	215013	244288	461097	522080	667607	616057	358854	345138	192416	0	44785.7	39074.5	0	0	71202.3	0	0	39861.5	0	0
LIKNKHMNADTDYSIAEAAFNKGETAM	210	236	3	0	995.148	8	25	9.29885	9.56975	999.975	12.5928	0.6	0					0.298741		0	0	0	59043.6	247590	216065	162751	863122	912969	2.77438e+06	4.95822e+06	7.29235e+06	9.88359e+06	1.18877e+07	1.07995e+07	9.31122e+06	7.82214e+06	3.79311e+06	850851	525967	61334.6	48345.6	264721	147976	0	1.08338e+06	61413.5	0	2.14677e+06	0
LIKNKHMNADTDYSIAEAAFNKGETAM	210	236	4	0	746.613	8	25	9.42565	9.47357	750.023	11.7545	1	0	0.845262	-0.609189	1	0	0.276413		0	29659.7	0	0	0	68501.3	29238.6	0	116792	356738	400017	780548	960228	900624	979143	826035	575952	66393.6	39904.2	139798	30356.5	0	0	0	0	0	0	25023.3	0	0
IKNKHMNADTD	211	221	2	0	643.812	5	9	2.59738	2.6947	646.486	4.55401	1	0	0.977041	-0.4341		1	0.20337		0	0	115390	224827	691012	896921	1.05764e+06	608396	119353	18523.6	0	0	0	0	0
IKNKHMNADTDY	211	222	2	0	725.343	5	10	4.45122	5.07237	728.556	5.52084	1	0	1.14658	1.42253		1	0.205344		329607	2.40589e+06	7.36093e+06	1.70498e+07	3.07022e+07	4.44937e+07	4.69977e+07	4.11535e+07	2.72623e+07	1.44661e+07	7.4338e+06	5.23278e+06	5.81547e+06	5.00796e+06	3.05462e+06	1.59691e+06
IKNKHMNADTDYSIA	211	225	2	0	860.92	6	13	5.7968	5.9774	864.98	7.0529	1	0	1.11143	-0.138918	1	1	0.214792		24751.1	7320.23	50258.5	0	53875.5	237222	1.0696e+06	1.75927e+06	2.00133e+06	1.92136e+06	1.37222e+06	459893	20236.4	0	0	0	0	0	0	0
IKNKHMNADTDYSIA	211	225	3	0	574.282	6	13					-1
IKNKHMNADTDYSIAE	211	226	3	0	617.296	6	14	5.65245	6.13977	620.165	7.46801	0.6	0					0.121848		16786.8	18407.1	415707	1.96794e+06	3.91185e+06	6.97423e+06	1.21397e+07	1.84578e+07	2.46946e+07	2.70955e+07	2.17283e+07	1.52332e+07	8.29564e+06	3.66331e+06	715913	232157	18713.6	0	26003.2	19511.8	2653.31
IKNKHMNADTDYSIAEAA	211	228	3	0	664.655	6	16					-1
DTDYSIA	219	225	1	0	784.336	4	5					0
DYSIAE	221	226	1	0	697.304	4	4	5.45992	5.65245	700.14	2.43326	0.4	0					1.16195		0	72628.4	691031	439283	203827	26533	0	24599.6	43690.1
YSIAEAA	222	228	1	0	724.351	4	5	5.73262	6.09112	727.587	2.81088	1	0	1.18371	0.491616		1	0.3261		31202.2	1.0046e+06	3.20091e+06	5.59772e+06	4.60667e+06	1.78239e+06	0	23297	33645.7	85531.3
SIAEAA	223	228	1	0	561.288	3	4	2.95435	3.69312	563.577	1.97838	1	0	0.935076	1.8394		1	0.187201		1.36467e+07	3.20375e+07	5.43893e+07	4.96821e+07	2.20205e+07	4.85309e+06	110411	30319.2
SIAEAAFNKGETA	223	235	1	0	1308.64	5	11					-1
SIAEAAFNKGETAM	223	236	2	0	720.345	5	12	7.7943	8.13157	723.029	4.46636	0.6	0					0.196963		3.37474e+06	8.8383e+06	1.62524e+07	2.97554e+07	4.80685e+07	5.96173e+07	5.04454e+07	3.42429e+07	1.41924e+07	7.06986e+06	3.54263e+06	143557	1.37056e+07	43644.4	361943	0	0	43198.8
IAEAAF	224	229	1	0	621.324	4	4	6.95658	7.30617	623.485	1.78499	0.4	0					0.436278		1.64882e+06	1.46662e+06	1.21417e+07	4.67718e+06	373417	49933	91099.7	286581	96742
EAAFNKGETA	226	235	2	0	519.249	4	8	3.84272	4.47863	520.572	2.05402	0.6	0					0.116615		7.81998e+06	2.99011e+07	4.62269e+07	4.12139e+07	2.61272e+07	1.12328e+07	4.02985e+06	732505	166135	83852.3	104271	17204.2	302919
EAAFNKGETAM	226	236	1	0	1168.53	5	9	5.78075	6.0261	1171.39	2.11276	0.4	0					0.449891		42792.6	741590	2.17602e+06	2.6209e+06	1.81836e+06	265381	0	0	0	0	0	0	0	25933.5	0
EAAFNKGETAM	226	236	2	0	584.769	5	9	5.68445	6.31578	586.264	2.24641	1	0	0.0337651	1.45862	1	1	0.0660859		1.71269e+07	6.16367e+07	1.16305e+08	1.32568e+08	9.70133e+07	4.92537e+07	2.04452e+07	3.93455e+06	762124	228951	25476	172114	0	98796	36629.3
AAFNKGETA	227	235	2	0	454.727	4	7	3.47893	4.36862	456.041	2.10347	1	0	0.221003	2.3743		0	0.0415667		3.23647e+07	1.15994e+08	2.09651e+08	1.97758e+08	1.15797e+08	4.53838e+07	1.27405e+07	2.83606e+06	59631.7	117609	0	117581
AAFNKGETAM	227	236	1	0	1039.49	5	8	5.45992	6.09112	1042.21	2.0495	1	0	0.0579949	1.45815	1	1	0.138477		7.7653e+06	3.49695e+07	6.46061e+07	6.49912e+07	4.08379e+07	1.68545e+07	4.22171e+06	236227	0	0	24495.9	44436	183615	21113.5
AAFNKGETAM	227	236	2	0	520.247	5	8	5.47598	6.12892	521.649	2.1304	0.6	0					0.103993		1.47852e+08	5.30957e+08	9.61804e+08	9.6981e+08	6.44855e+08	2.49273e+08	9.61011e+07	2.52723e+07	3.13368e+07	1.13385e+06	1.64838e+06	182813	248905	93616.4
AAFNKGETAMT	227	237	2	0	570.771	5	9	5.05635	5.45992	572.21	2.14859	0.4	0					0.15879		555784	6.47433e+06	1.21813e+07	1.33596e+07	8.2043e+06	3.57601e+06	281306	312074	33183	81628.1	0	108013	145399	3633.23	42167.1
AAFNKGETAMTINGPWAWSNIDTSKVNY	227	254	3	0	1029.49	8	25					-1
FNKGETA	229	235	2	0	383.69	4	5	2.64565	3.5233	385.841	3.85972	0.4	1					1.34618		1.25625e+07	4.48282e+07	5.69439e+07	2.61096e+07	5.64557e+06	278275	0	2.04502e+07	572370	6.52829e+07
FNKGETAM	229	236	1	0	897.413	5	6	4.68147	5.24833	899.319	1.31291	1	0	-0.0794854	1.23013	1	0	0.191947		3.73668e+06	1.79761e+07	2.42496e+07	1.19804e+07	2.97956e+06	268009	0	24445.2	0	46732	0	5068.71
FNKGETAM	229	236	2	0	449.21	5	6	4.6487	5.30698	450.197	1.38112	1	0	-0.0376622	1.55414	1	0	0.140865		5.63438e+07	1.96241e+08	2.58134e+08	1.30159e+08	4.48612e+07	8.50821e+06	628845	49144.2	367619	0	4.29975e+06	76388.2
NKGETAM	230	236	1	0	750.345	4	5	2.92187	3.47348	752.015	1.18738	0.4	0					0.0974221		1.48813e+07	5.058e+07	5.52117e+07	2.06083e+07	4.76328e+06	189471	16233.7	391.293	36523.1	21900.6
NKGETAM	230	236	2	0	375.676	4	5	2.90563	3.70945	376.501	1.16739	0.4	0					0.041889		5.89235e+07	1.91154e+08	2.06594e+08	7.02073e+07	1.40087e+07	3.07865e+06	35089.3	1.38469e+06	0	28087
NKGETAMTINGPWAWSNIDTSKVNY	230	254	3	0	933.113	7	22	10.9634	11.043	937.122	10.3021	0.3	0					0.234084		44355.9	50884.1	5095.63	0	0	184850	0	133534	766059	694889	1.42727e+06	1.79171e+06	2.25619e+06	2.07736e+06	1.16253e+06	918053	548480	0	0	0	0	44486.4	0	0	0	0	0	45365.6	0	121586
NKGETAMTINGPWAWSNIDTSKVNYGVTVL	230	259	3	0	1089.54	8	27	11.6991	12.0427	1094.37	12.478	0.6	0					0.18241		0	29139.6	36665.6	59603.6	31529	31929	272800	368805	1.44165e+06	2.26433e+06	3.89668e+06	7.06292e+06	1.04082e+07	1.28873e+07	1.48566e+07	1.48034e+07	1.21644e+07	8.89721e+06	5.54321e+06	2.55418e+06	440029	74821.7	0	0	67958.4	56435.6	29012.2	0	0	276183
MTINGPWAWSNIDT	236	249	2	0	803.372	6	11	11.7153	11.8613	806.593	5.40773	1	0	0.924103	-0.261846		1	0.0263431		1961.71	998439	1.39602e+06	1.1183e+07	2.04497e+07	3.57059e+07	4.43207e+07	4.27505e+07	3.24029e+07	1.80224e+07	8.54863e+06	2.82404e+06	0	110433	0	50955.9	0	20211.7
MTINGPWAWSNIDTSKVNY	236	254	3	0	733.018	7	16					-1
MTINGPWAWSNIDTSKVNYGVTVL	236	259	2	0	1333.67	7	21	12.2576	13.3038	1339.84	10.6603	1	0	0.983043	2.9291	1	1	0.270498		0	0	15841.4	74198.3	1.41775e+06	3.60067e+06	1.17059e+07	1.86725e+07	3.46733e+07	4.99919e+07	7.6937e+07	9.90555e+07	1.13558e+08	1.16927e+08	1.01854e+08	7.52288e+07	4.72395e+07	2.45018e+07	1.13343e+07	2.75259e+06	564057	95245.1	542770	0	232640	0	75794	21923.3	20132
MTINGPWAWSNIDTSKVNYGVTVL	236	259	3	0	889.448	7	21	12.3388	13.3544	893.521	10.5449	0.6	0					0.110684		28774.5	178676	124982	165177	1.03261e+06	3.06211e+06	6.83512e+06	1.20943e+07	2.20315e+07	3.46171e+07	4.93196e+07	6.4823e+07	7.27149e+07	7.10978e+07	5.99222e+07	4.359e+07	2.63348e+07	1.3876e+07	6.40717e+06	1.84609e+06	526072	348137	158100	74475.1	431211	193774	118545	119529	126577
MTINGPWAWSNIDTSKVNYGVTVLPTFKGQPSKPFVGVL	236	274	4	0	1063.06	9	33	12.2739	12.9631	1067.54	15.2566	1	0	0.816343	1.66372		1	0.120168		23780.8	90323.6	743146	27355	66996.4	54555.1	926511	360295	1.42567e+06	2.30832e+06	4.19365e+06	4.3669e+06	6.65197e+06	9.07303e+06	1.4208e+07	1.80959e+07	2.51447e+07	2.98722e+07	3.60454e+07	3.32243e+07	2.96596e+07	2.44686e+07	1.77924e+07	1.05572e+07	5.7396e+06	2.30723e+06	1.15072e+06	303890	85037.8	102508
TINGPWAWSN	237	246	2	0	573.272	5	7	10.179	10.8493	575.262	3.28392	1	0	0.841398	1.5965		1	0.563834		1.43724e+06	1.36773e+07	3.20557e+07	4.89416e+07	4.9245e+07	3.43428e+07	1.43923e+07	3.07737e+06	0	28273.6	1.01089e+06	0	9.21627e+06
TINGPWAWSNI	237	247	2	0	629.814	5	8	11.8804	12.5687	632.101	3.8042	0.6	0					0.771863		15061	1.39811e+06	4.54971e+06	1.23262e+07	1.74564e+07	1.92252e+07	1.26194e+07	4.77546e+06	877172	243276	121511	192541	109702	29110
TINGPWAWSNIDT	237	249	2	0	737.852	5	10	10.8172	11.8126	740.821	5.05463	1	0	0.97506	2.74881		1	0.0642621		580662	8.29928e+06	3.24907e+07	7.89425e+07	1.47391e+08	2.25306e+08	2.6443e+08	2.30717e+08	1.39166e+08	6.69367e+07	2.07495e+07	5.08633e+06	284207	126188	30849.5	455279
TINGPWAWSNIDTSKVNY	237	254	2	0	1033.5	6	15	10.6574	11.602	1038.46	8.66954	1	0	1.24181	2.56906	0	1	0.243767		2.42855e+06	0	1.15224e+07	8.12132e+06	3.3103e+07	4.29139e+07	8.60914e+07	1.29337e+08	2.1233e+08	2.85783e+08	3.41573e+08	3.1236e+08	2.30487e+08	1.42482e+08	6.86257e+07	2.49066e+07	6.67108e+06	284315	2.12671e+06	0	1.012e+07	67591.1
TINGPWAWSNIDTSKVNY	237	254	3	0	689.337	6	15	11.043	11.1014	692.212	7.38121	1	1	0.925829	-0.572269	0	1	0.22061		351110	0	142796	539071	27641.2	280096	584254	785645	952025	1.56415e+06	1.60972e+06	1.32446e+06	891154	308448	155773	0	0	0	0	0	0	0
TINGPWAWSNIDTSKVNYGVTVL	237	259	2	0	1268.15	7	20	11.8613	12.8409	1274.12	10.4154	0.6	0					0.19627		0	8.20094e+06	46650.5	1.66763e+07	9.28654e+06	3.86033e+07	4.39644e+07	8.60807e+07	1.21922e+08	2.05589e+08	3.03201e+08	3.93832e+08	4.55754e+08	4.46431e+08	3.50661e+08	2.46085e+08	1.35981e+08	6.9073e+07	2.84512e+07	9.39762e+06	1.92645e+06	908330	580850	186249	215523	40439.4	0	32300.6
TINGPWAWSNIDTSKVNYGVTVLPTFKGQPSKPFVGVL	237	274	3	0	1373.4	9	32	11.9453	12.7055	1379.24	15.0223	1	0	0.842564	1.91525	1	1	0.109774		0	0	22660.5	36482.5	39597.7	321941	620124	2.51482e+06	4.95748e+06	7.51034e+06	1.14835e+07	1.45312e+07	1.98406e+07	2.81402e+07	3.89407e+07	5.73605e+07	7.24528e+07	8.94495e+07	9.35124e+07	8.70338e+07	7.49722e+07	5.43697e+07	3.65254e+07	2.10717e+07	1.11362e+07	4.26927e+06	1.25809e+06	396268	197638	89096.9
TINGPWAWSNIDTSKVNYGVTVLPTFKGQPSKPFVGVL	237	274	4	0	1030.3	9	32	11.9292	12.6717	1034.65	14.8855	1	0	0.82683	1.85263	1	1	0.0748583		18453.5	7.23225e+06	106966	203377	167851	6.18847e+06	2.70721e+06	5.31173e+06	7.4238e+06	2.16698e+07	1.73084e+07	2.23611e+07	2.89837e+07	4.71788e+07	6.06328e+07	8.63955e+07	1.15896e+08	1.3911e+08	1.45157e+08	1.38472e+08	1.13257e+08	8.45583e+07	5.72691e+07	3.45075e+07	1.82885e+07	8.82696e+06	4.55812e+06	1.71639e+06	203476	314235
NIDTSKVNYGVTVL	246	259	2	0	761.909	5	12	8.66042	8.9797	765.642	6.57272	1	0	1.13055	0.35262		1	0.397128		286673	421727	935233	1.18438e+06	2.35192e+06	5.16345e+06	8.6336e+06	1.22066e+07	1.08199e+07	6.28189e+06	1.94079e+06	802520	83864.8	71894.5	0	231102	42914.2	2.77478e+06
IDTSKVNYGVTVL	247	259	2	0	704.888	5	11	8.45338	8.8574	708.209	5.80943	1	0	1.05845	0.652941		1	0.11563		29145.4	32273.5	1.60774e+06	6.22624e+06	4.25797e+07	9.12424e+07	1.2973e+08	1.3201e+08	8.99845e+07	4.42735e+07	1.60452e+07	4.19397e+06	350945	292216	306592	399161	456015
IDTSKVNYGVTVLPTFKGQPSKPFVGVL	247	274	3	0	997.89	7	23	10.4345	10.8652	1001.85	10.0429	1	0	0.721892	0.747693		1	0.105956		118993	0	0	351592	154649	1.42168e+06	2.9589e+06	5.81992e+06	1.13429e+07	1.78104e+07	2.75126e+07	3.39383e+07	4.00254e+07	3.70561e+07	2.59474e+07	1.84221e+07	1.07515e+07	842389	1.14877e+06	358604	0	3033.03	48062.7	0	48050.7	0	15685.2	7775.43	85757.8	9893.5
DTSKVNYGVTVL	248	259	2	0	648.346	5	10	8.14742	8.4587	650.995	4.53936	0.4	1					0.130835		142621	23164.4	7.68467e+06	2.37707e+06	1.06508e+07	1.25298e+07	1.61719e+07	9.50478e+06	4.79187e+06	1.21806e+06	211942	0	178694	54681.9	21063.8	2387.32
DTSKVNYGVTVLPTFKGQPSKPFVGVL	248	274	3	0	960.195	7	22					-1
SKVNYGVTVL	250	259	1	0	1079.61	4	8	8.05235	8.4343	1084.05	3.80223	0.6	0					0.247858		41366.3	151426	1.69805e+06	8.15721e+06	1.40489e+07	1.4082e+07	6.50079e+06	1.41817e+06	90672.7	0	0	1540.82	0
SKVNYGVTVL	250	259	2	0	540.308	4	8	7.96972	8.64983	542.553	3.84962	0.6	0					0.0519749		61797.4	1.09208e+07	4.85285e+07	1.46446e+08	2.42438e+08	2.34522e+08	1.27603e+08	4.67591e+07	1.22985e+07	859686	360145	21505.5	0
SKVNYGVTVLPTF	250	262	2	0	712.893	5	10	8.69228	9.12238	717.185	7.71443	0.6	0					0.0693313		67572.9	136741	38441.5	12842	987818	1.76539e+07	5.30989e+07	1.06947e+08	1.47115e+08	1.50538e+08	1.06059e+08	5.35752e+07	2.06442e+07	4.84277e+06	0	0
SKVNYGVTVLPTFKGQPSKPFVGVL	250	274	3	0	888.17	7	20	10.1159	10.8493	891.507	8.37387	0.6	0					0.0646433		131661	226593	330589	2.26414e+06	9.97846e+06	2.15258e+07	4.15816e+07	7.47287e+07	1.21461e+08	1.61702e+08	1.78747e+08	1.64391e+08	1.24005e+08	7.67688e+07	4.02695e+07	1.78303e+07	5.97446e+06	1.34764e+06	228069	47056.5	3351.43	0	0	64076.5	99007.8	40503.2	128012	0
SKVNYGVTVLPTFKGQPSKPFVGVLSAGINAASPNKELAKE	250	290	4	0	1061.58	9	35					-1
KVNYGVTVL	251	259	2	0	496.792	4	7	8.1633	8.57032	498.656	3.13009	1	0	0.760554	0.663574		1	0.194343		98777.4	863927	4.40034e+06	1.07227e+07	1.18403e+07	6.98451e+06	1.85559e+06	82150.3	24007.6	102299	0	37545.4
KVNYGVTVLPTFKGQPSKPFVGVL	251	274	3	0	859.16	7	19	10.3871	10.4345	862.003	6.93993	1	1	0.459263	-0.611139		1	0.224622		0	120021	0	108539	63079.1	308577	819921	561935	1.1061e+06	1.46832e+06	1.27265e+06	848276	234191	43649.3	86557.1	0	0	0	0	0	0	0	0	0	0	0	0
GVTVLPTF	255	262	1	0	833.477	4	5	9.68443	9.73255	835.065	1.07603	0.4	0					0.309897		166153	2.33611e+06	3.12605e+06	81999.6	33333.8	0	0	10944.5	4290.37	4963.75
GVTVLPTFKGQPSKPFVGVL	255	274	2	0	1036.1	6	15	10.1317	10.7372	1039.71	5.95054	1	0	0.574941	1.36736	1	1	0.100118		77401.2	641975	8.28901e+06	2.21822e+07	5.49153e+07	9.72289e+07	1.45551e+08	1.66316e+08	1.49764e+08	1.04778e+08	6.06109e+07	2.73116e+07	7.81297e+06	1.66381e+06	410979	63324.9	378349	173619	4.57913e+06	65194.1	3.5736e+06	58599.5
GVTVLPTFKGQPSKPFVGVL	255	274	3	0	691.07	6	15	10.1159	10.7372	693.464	5.90511	1	0	0.563798	1.42324	1	1	0.0579789		142789	3.3801e+06	2.07427e+07	5.2175e+07	1.19978e+08	2.32957e+08	3.35286e+08	3.9382e+08	3.51697e+08	2.40852e+08	1.38202e+08	6.92898e+07	2.97424e+07	1.11061e+07	2.58091e+06	323767	39519.3	88947.8	107885	7171.31	2.3361e+06	98426.3
GVTVLPTFKGQPSKPFVGVLSAGINAASPNKELAKE	255	290	3	0	1218.01	8	30					-1
GVTVLPTFKGQPSKPFVGVLSAGINAASPNKELAKE	255	290	4	0	913.758	8	30	9.82823	9.9075	917.026	10.8815	1	0	0.449907	-0.498075	1	0	0.0771093		0	0	0	72140.9	0	57077.6	0	51059.8	777819	1.25915e+06	2.39443e+06	3.09854e+06	4.75867e+06	5.07244e+06	4.71743e+06	3.05517e+06	2.78512e+06	972714	305894	213654	164295	0	45282.5	0	0	42352.4	0	0	0	0
VTVLPTFKGQPSKPFVGVL	256	274	3	0	672.063	6	14					-1
TVLPTFKGQPSKPFVGVL	257	274	3	0	639.04	6	13					-1
PTFKGQPSKPFVG	260	272	2	0	695.38	5	9					0
PTFKGQPSKPFVGVL	260	274	1	0	1601.9	5	11	9.10658	9.2515	1607.01	4.11611	1	0	0.492125	-0.265391	1	1	0.335933		0	17745.6	44289	539165	2.4697e+06	3.6856e+06	3.07485e+06	698851	36967.3	15081.6	0	0	0	0	0	0	0
PTFKGQPSKPFVGVL	260	274	2	0	801.456	5	11	8.94785	9.68978	804.151	4.40037	1	0	0.587196	1.85062	1	1	0.0340717		2.66952e+07	1.26712e+08	3.21967e+08	6.88606e+08	1.21272e+09	1.60159e+09	1.53608e+09	1.06639e+09	5.46356e+08	2.37395e+08	9.02452e+07	2.84828e+07	7.0848e+06	850868	315782	43124.8	133339
PTFKGQPSKPFVGVL	260	274	3	0	534.64	5	11	8.94785	9.65743	536.436	4.39899	1	0	0.586732	1.73597	1	1	0.0229903		3.31968e+07	1.57705e+08	4.02385e+08	8.58464e+08	1.52014e+09	2.02978e+09	1.90213e+09	1.34801e+09	6.83372e+08	2.98738e+08	1.06488e+08	3.60814e+07	9.345e+06	857837	162654	84046.7	32716.2
PTFKGQPSKPFVGVLSA	260	276	2	0	880.491	6	13	8.74005	8.78803	883.516	4.97236	1	0	0.52265	-0.608953	1	0	0.419751		0	0	0	9122.78	219869	727379	853060	391942	49752.2	0	0	0	0	38915.6	61310.5	0	0	0	0	0
PTFKGQPSKPFVGVLSA	260	276	3	0	587.33	6	13					-1
PTFKGQPSKPFVGVLSAGIN	260	279	3	0	682.046	6	16	8.91597	9.2515	683.929	4.40777	1	0	0.12899	0.410215		-1	0.381458		52962.5	860753	3.04453e+06	9.62027e+06	1.95009e+07	3.10541e+07	3.06957e+07	1.75775e+07	5.40174e+06	1.36606e+06	169983	2544.67	65896.6	200957	44492.7	8558.59	8098.18	10364.5	0	2.24028e+06	46744.7	36763.9	246196
PTFKGQPSKPFVGVLSAGINAASPNKELAKE	260	290	3	0	1061.58	8	26	9.01152	9.52155	1065.38	9.48442	1	0	0.457518	1.0287	0	0	0.168803		118172	123660	144187	425898	1.14615e+06	5.37723e+06	1.19297e+07	2.61659e+07	4.89504e+07	7.64211e+07	1.06775e+08	1.13409e+08	1.03405e+08	8.01291e+07	5.17017e+07	2.91372e+07	1.17918e+07	3.35646e+06	880599	194424	75888.3	305127	0	8640.41	198472	78895.2	440734	619740	1.14737e+06	1.76969e+06
PTFKGQPSKPFVGVLSAGINAASPNKELAKE	260	290	4	0	796.436	8	26	9.378	9.4416	801.442	18.1205	0.4	1					1.2705		37295.4	0	64935.6	251239	241601	723733	1.79592e+06	2.95451e+06	4.86687e+06	7.58076e+06	1.05902e+07	1.09452e+07	1.04812e+07	6.88194e+06	4.81616e+06	2.68933e+06	1.59784e+06	214808	109517	0	1.62889e+06	0	7.60372e+06	0	7.81177e+06	4754.96	2.10477e+07	0	3.85946e+07	3382.3
PTFKGQPSKPFVGVLSAGINAASPNKELAKEFLEN	260	294	3	0	1229.32	8	30	10.6893	10.9316	1233.12	9.16074	1	0	0.23889	0.0795892	1	-1	0.179266		0	0	8009.18	0	0	0	49003.9	870977	1.89255e+06	4.81717e+06	7.86646e+06	8.42499e+06	8.20731e+06	7.29154e+06	4.04462e+06	1.25771e+06	53304.7	0	0	0	0	0	0	0	0	0	0	0	0	0
PTFKGQPSKPFVGVLSAGINAASPNKELAKEFLEN	260	294	4	0	922.245	8	30	10.6574	10.9634	925.146	9.3867	1	0	0.266598	0.305716	1	-1	0.109461		0	0	0	51754.9	44683.4	287601	985475	2.65332e+06	5.36275e+06	8.35258e+06	1.4274e+07	1.63288e+07	1.73599e+07	1.25868e+07	9.60891e+06	5.37126e+06	2.11674e+06	510443	0	0	0	186369	36607.9	40775.1	0	49914.3	144118	0	0	6080.2
PTFKGQPSKPFVGVLSAGINAASPNKELAKEFLENYL	260	296	3	0	1321.37	9	32	12.2414	12.5521	1325.11	8.8024	0.6	0					0.18364		0	34793.4	1572.68	36237.7	539797	77625.9	299650	2.69681e+06	2.16255e+06	4.26676e+06	7.26987e+06	7.75936e+06	7.70593e+06	6.82734e+06	4.75907e+06	1.49757e+06	390370	37467.3	0	0	0	0	0	0	0	0	0	63829.8	0	0
PTFKGQPSKPFVGVLSAGINAASPNKELAKEFLENYL	260	296	5	0	793.227	9	32	12.3877	12.5024	796.076	11.8378	0.6	1					0.348517		62153.9	53072.5	30675.6	43532.5	56308.8	134712	241012	382798	778862	1.12988e+06	1.57331e+06	1.69569e+06	1.58106e+06	1.53094e+06	1.05367e+06	571527	191418	99511.7	29647.5	0	18258.8	12735.7	30702.3	0	0	14532.2	23368.8	0	0	45694.4
KGQPSKPFVGVL	263	274	2	0	628.872	5	8	8.25877	8.85205	630.764	3.01968	0.6	0					0.0741291		5.62746e+06	3.43508e+07	7.88866e+07	1.32031e+08	1.4714e+08	1.04312e+08	5.34496e+07	1.44869e+07	5.93668e+06	21270.7	146860	199349	96290.6	156960
KGQPSKPFVGVL	263	274	3	0	419.584	5	8	8.46935	8.66042	420.789	2.85223	0.6	0					0.0496484		1.34654e+06	5.36651e+06	1.26859e+07	2.24545e+07	2.17285e+07	1.43264e+07	6.56773e+06	1.89635e+06	390814	0	5220.06	26471.1	0	0
VLSAGINAASPNKELAKE	273	290	3	0	604.667	6	15	6.04233	6.09112	607.708	8.07135	0.4	1					0.291111		0	0	304341	569941	1.25485e+06	2.08707e+06	1.73957e+06	1.18255e+06	801081	106664	0	0	0	0	292429	0	26728	1.13812e+06	0	0	1.6971e+06	0
SAGINAASPNKE	275	286	2	0	579.791	5	9	2.62957	3.13397	583.603	6.97461	1	1	1.96651	1.00873		-7	0.496521		37710.4	249294	2.76297e+06	7.29753e+06	1.00179e+07	1.10554e+07	1.37374e+07	2.06421e+07	2.76632e+07	2.65894e+07	1.9869e+07	1.07028e+07	3.32151e+06	210419	12140.4
SAGINAASPNKEL	275	287	1	0	1271.66	5	10					-1
SAGINAASPNKEL	275	287	2	0	636.333	5	10	5.39552	6.04773	638.736	4.08366	1	0	0.617849	1.53264	1	0	0.0979853		111574	2.27273e+06	1.54517e+07	4.34039e+07	7.79946e+07	8.64055e+07	5.86982e+07	2.78291e+07	7.65117e+06	1.01085e+06	234263	486946	356287	351648	106296	42336.1
SAGINAASPNKELAKE	275	290	2	0	800.42	5	13	4.6487	5.37098	803.074	4.3974	1	0	0.359939	1.78098	1	-2	0.0544589		3.55596e+06	4.32658e+07	1.82676e+08	5.58528e+08	1.10644e+09	1.45759e+09	1.30147e+09	7.7021e+08	3.44294e+08	1.25478e+08	3.9606e+07	1.06107e+07	2.4513e+06	517607	54421.9	0	0	0	31297.1
SAGINAASPNKELAKE	275	290	3	0	533.949	5	13	4.6487	5.3123	535.725	4.4164	1	0	0.365317	1.57299	1	-2	0.0391835		2.0129e+06	2.5349e+07	1.14669e+08	3.43896e+08	7.01122e+08	9.43579e+08	8.57945e+08	5.17341e+08	2.13905e+08	7.66611e+07	2.18298e+07	6.0957e+06	1.67653e+06	493959	77864	0	410507	52204	111509
SAGINAASPNKELAKEF	275	291	3	0	582.972	6	14	7.82622	7.93788	584.902	4.7675	0.6	0					0.371797		0	27656.2	120854	1.09395e+06	2.73424e+06	2.99183e+06	2.82564e+06	2.47072e+06	251315	47908.6	227025	20842.1	56858.1	37125.1	23959	52674.4	284299	24266.2	0	54591.1	0
SAGINAASPNKELAKEFL	275	292	2	0	930.497	6	15	9.26725	9.31465	933.637	5.18523	1	0	0.387237	-0.611021		-3	0.916538		0	0	0	61545.7	413697	948019	885828	444701	198671	201275	0	115319	0	0	0	0	0	0	0	59998.5	0	0
SAGINAASPNKELAKEFLEN	275	294	2	0	1052.04	6	17	8.56502	9.01152	1054.91	4.51634	0.6	0					0.094122		143797	891194	1.15848e+07	2.69272e+07	8.0429e+07	1.07877e+08	1.1494e+08	7.96433e+07	4.61149e+07	1.70766e+07	5.86464e+06	921004	179367	106282	50242.5	195251	0	313051	53774.9	107015	8682.43	43268.7	0	0
SAGINAASPNKELAKEFLEN	275	294	3	0	701.695	6	17					0
SAGINAASPNKELAKEFLENYL	275	296	2	0	1190.11	6	19	11.3778	11.9615	1193.01	4.39035	0.6	0					0.109731		3873.17	2.35013e+06	1.23872e+07	4.50004e+07	8.74862e+07	1.32578e+08	1.29398e+08	1.0371e+08	5.87598e+07	2.75379e+07	7.89981e+06	3.02407e+06	93664.1	272173	48720.7	56169.3	47599.3	60962.9	0	0	0	55452.3	12639.9	147247	163192	186874
SAGINAASPNKELAKEFLENYL	275	296	3	0	793.745	6	19	11.3937	11.8288	795.685	4.41577	0.6	0					0.0295965		156895	2.83195e+06	1.90148e+07	5.68911e+07	1.20438e+08	1.79412e+08	1.83986e+08	1.37373e+08	8.02284e+07	3.74483e+07	1.40091e+07	5.56199e+06	857861	46498.5	117554	97805	23934.9	148640	19642.8	90785.8	0	22156.6	89475.2	17146.9	121973	207987
GINAASPNKELAKE	277	290	2	0	721.386	5	11	4.54973	4.84413	723.86	4.12285	1	0	0.494378	0.264425		1	0.254278		0	0	0	2.83198e+06	8.08047e+06	8.82751e+06	5.74694e+06	1.82697e+06	404773	140101	0	0	0	1636.69	0	46134.7	9569.79
AASPNKELAKE	280	290	2	0	579.312	5	8	3.01955	3.84272	581.57	3.85254	1	0	0.887152	2.13854	1	1	0.0599326		1.76044e+06	2.18657e+07	8.76985e+07	2.15189e+08	3.39762e+08	3.31137e+08	2.04316e+08	8.32837e+07	2.48642e+07	4.85519e+06	566286	19366.3	146697	36760.8
AASPNKELAKE	280	290	3	0	386.544	5	8	3.01955	3.7583	388.006	3.72302	1	0	0.82759	1.83934	1	1	0.0565413		130604	4.20726e+06	2.21833e+07	5.05674e+07	7.63638e+07	6.90956e+07	4.07279e+07	1.53854e+07	2.68381e+06	419869	27574.4	324541	34192.7	0
AASPNKELAKEFLEN	280	294	2	0	830.931	5	12	8.08402	8.66573	833.287	3.74133	0.6	0					0.178182		0	4.69543e+06	1.38457e+07	3.90348e+07	6.27387e+07	6.47899e+07	4.56449e+07	2.22117e+07	6.68877e+06	1.03954e+06	0	276120	0	154606	32176.1	183255	42304.2	122434
AASPNKELAKEFLENYL	280	296	3	0	646.339	6	14	11.3143	11.5698	647.989	3.78864	1	0	0.111079	0.12667		0	0.0829043		0	400627	5.63167e+06	1.21522e+07	1.99446e+07	2.10673e+07	1.46544e+07	7.83693e+06	2.85515e+06	277434	55816	27502.9	33619.7	0	0	17797.2	33346.6	51885.6	131996	76974.5	804270
LAKEFLENYL	287	296	2	0	620.335	5	8	10.9475	11.4681	620.755	0.078669	1	0	-0.848325	1.06609		0	0.201623		7.70473e+06	7.63655e+06	2.85834e+06	346706	0	32747.5	82086.1	0	0	22020.2	20623.9	0	20021.2	0
FLENYL	291	296	1	0	798.403	4	4	10.2106	10.8944	798.943	0.0420093	1	0	-0.845865	1.6444	-1	1	0.0482546		2.63398e+09	1.35328e+09	3.90968e+08	7.94182e+07	3.67939e+06	323887	329548	374273	721300
FLENYL	291	296	2	0	399.705	4	4	9.18023	10.1475	402.241	4.57406	0.4	0					0.554536		0	2.32954e+06	0	8.50489e+06	4348.71	7.95559e+06	84885.3	1.38146e+07	63017.6
YLLTDEGL	295	302	1	0	923.472	4	6	9.22005	10.3608	925.64	1.61794	1	0	0.107547	3.26433		1	0.179193		6.06633e+07	2.33129e+08	3.97557e+08	2.60175e+08	9.1015e+07	1.93404e+07	2.48941e+06	668954	375560	403887	761339
YLLTDEGLEAVNKDKPLGA	295	313	2	0	1023.54	6	16	9.02742	9.81235	1027.51	6.73638	0.6	0					0.653891		2.22798e+06	3.09417e+06	1.7393e+07	1.81249e+07	4.32172e+07	6.97769e+07	1.1814e+08	1.55321e+08	1.62026e+08	1.29765e+08	8.06485e+07	4.45271e+07	2.01412e+07	1.58236e+07	1.21735e+07	1.32907e+07	1.03013e+07	6.90523e+06	1.87955e+06	276729	466375	0	115167
YLLTDEGLEAVNKDKPLGA	295	313	3	0	682.697	6	16	8.94785	9.73255	685.501	7.20492	0.6	0					0.611987		870827	7.08783e+06	1.87099e+07	3.64334e+07	7.04953e+07	1.44059e+08	2.49234e+08	3.30848e+08	3.49535e+08	2.90532e+08	1.86086e+08	1.04119e+08	5.41061e+07	3.81428e+07	3.82141e+07	4.23693e+07	3.95197e+07	2.40978e+07	1.33068e+07	5.67954e+06	1.77424e+06	147257	80155.5
LTDEGL	297	302	1	0	647.325	4	4	6.20428	6.88218	649.241	1.55058	1	0	0.541614	1.62367		0	0.0464276		1.31186e+08	4.02369e+08	5.63725e+08	3.29346e+08	8.1868e+07	1.00344e+07	497119	239722	141017
LTDEGLE	297	303	1	0	776.367	4	5	5.42772	5.89647	778.351	1.54745	0.4	0					0.251164		7.65581e+06	2.75137e+07	3.70544e+07	2.21496e+07	5.49722e+06	483662	692410	617669	0	0
LTDEGLEA	297	304	1	0	847.404	4	6	5.73262	6.31578	849.903	2.02171	1	0	0.355118	1.28791		0	0.256031		3.6214e+06	1.82597e+07	3.22204e+07	3.17231e+07	1.56815e+07	4.02733e+06	193678	42922.3	0	0	144595
LTDEGLEAVNKDKPLGA	297	313	2	0	885.468	6	14	6.92468	7.65563	888.945	5.93017	1	0	0.673832	1.8117	1	0	0.144221		8.40643e+06	3.27059e+07	7.63986e+07	1.29468e+08	2.24982e+08	3.89735e+08	5.8935e+08	6.94424e+08	6.24292e+08	4.27342e+08	2.44075e+08	1.10159e+08	3.77656e+07	1.0572e+07	2.11428e+06	77716.5	258541	0	229824	69412.1	124178
LTDEGLEAVNKDKPLGA	297	313	3	0	590.647	6	14	6.89282	7.65563	593.007	6.05319	1	0	0.706161	1.92464	1	0	0.376521		9.36661e+06	4.14453e+07	9.1501e+07	1.52432e+08	2.69381e+08	4.74953e+08	7.1272e+08	8.325e+08	7.66919e+08	5.41923e+08	2.85856e+08	1.26728e+08	4.37828e+07	1.30829e+07	3.19862e+06	344414	155439	1.50141e+07	679921	1.83253e+06	2.61393e+07
LTDEGLEAVNKDKPLGAVA	297	315	2	0	970.52	6	16	7.7943	7.90602	970.954	-0.261544	0.4	0					0.399527		6.12153e+06	58728.1	1.8681e+06	37445.6	139995	0	0	49384.4	72982.9	0	0	0	41479.8	0	41208.1	0	0	0	0	0	42350	0	0
LTDEGLEAVNKDKPLGAVAL	297	316	2	0	1027.06	6	17					0
LTDEGLEAVNKDKPLGAVALKSYEEE	297	322	3	0	940.15	7	23					-1
TDEGLEAVNKDKPLGA	298	313	2	0	828.926	5	13					-1
EGLEAVNKDKPLGAVALKSYEEELA	300	324	2	0	1337.2	7	22					-1
EAVNKDKPLGA	303	313	1	0	1141.62	5	8	3.84272	4.35217	1145.9	3.62279	1	0	0.781498	1.02663	1	-1	0.326154		0	219087	2.59689e+06	6.02467e+06	8.57969e+06	8.19631e+06	4.50882e+06	733233	38363.4	0	0	0	42391.3	21429.7
EAVNKDKPLGA	303	313	2	0	571.314	5	8	3.79392	4.68147	573.587	3.88518	1	0	0.902164	2.36674	1	-1	0.0597667		2.90907e+07	1.08343e+08	2.56863e+08	5.19972e+08	7.95706e+08	8.29437e+08	5.75531e+08	2.72527e+08	9.23836e+07	2.52928e+07	4.5591e+06	126188	13412.4	0
EAVNKDKPLGA	303	313	3	0	381.212	5	8	3.79392	4.56622	382.707	3.82653	1	0	0.875193	1.95825	1	-1	0.0576067		1.43031e+06	6.87217e+06	1.79729e+07	3.67112e+07	5.4806e+07	5.55828e+07	3.79906e+07	1.75832e+07	5.38742e+06	564985	21214.3	0	17308.9	0
EAVNKDKPLGAVAL	303	316	2	0	712.909	5	11	7.4394	7.73035	715.792	4.92984	0.6	0					0.156677		22824.1	778796	3.89697e+06	8.42722e+06	1.9791e+07	3.02663e+07	3.35485e+07	2.81875e+07	1.39113e+07	5.72077e+06	810436	84577.4	0	0	0	29502	0
EAVNKDKPLGAVALKS	303	318	2	0	820.472	5	13	5.68445	6.0261	823.842	5.78216	0.6	0					0.178042		49200.4	0	32648	182578	1.79095e+06	3.44259e+06	5.1163e+06	5.99122e+06	4.9523e+06	2.31673e+06	443101	23382.4	0	0	25022.1	39982.1	0	0	0
EAVNKDKPLGAVALKS	303	318	3	0	547.317	5	13	5.65245	6.09112	549.59	5.86001	0.6	0					0.116867		74342.7	34829	310566	1.44996e+06	2.37026e+06	5.36998e+06	8.3321e+06	9.97292e+06	8.03412e+06	4.93004e+06	1.77868e+06	211003	102553	18124.9	0	22384.3	0	0	16602.1
EAVNKDKPLGAVALKSYEEE	303	322	2	0	1095.57	6	17	7.77833	7.83152	1103.81	15.2056	0.6	0					0.219972		0	0	37117.1	0	0	0	0	0	0	46563.8	84137.6	0	148050	112751	558189	1.16584e+06	1.9923e+06	2.06882e+06	1.66724e+06	554921	239559	0	0	0
EAVNKDKPLGAVALKSYEEE	303	322	3	0	730.714	6	17	7.73035	7.76235	733.814	8.01642	0.6	0					0.151881		70347.8	83607.4	0	0	55411	108886	247433	331068	562421	690055	627168	533784	410631	95019.2	133384	7066.29	8685.42	66397	0	0	37118	0	0	0
EAVNKDKPLGAVALKSYEEEL	303	323	3	0	768.409	6	18	8.99563	9.52155	771.985	9.37129	1	0	1.03085	1.08499		0	0.23931		2.23818e+06	113867	105747	2.23681e+06	413938	1.98103e+06	2.71568e+06	8.26981e+06	1.43874e+07	2.37578e+07	3.36161e+07	3.54373e+07	3.16504e+07	2.50356e+07	1.24524e+07	5.70597e+06	2.0417e+06	349945	563657	209401	0	136830	0	75218.5	135561
EAVNKDKPLGAVALKSYEEELAKDPRIAATME	303	334	3	0	1162.94	8	28	9.48953	9.56975	1168.35	14.1127	1	1	0.969773	-0.494708	1	0	0.253427		0	38039.2	0	0	200026	0	4556.29	905353	192890	92583.5	342729	123758	478884	731522	1.16782e+06	2.014e+06	2.72954e+06	2.47046e+06	2.46045e+06	2.35181e+06	1.44214e+06	693712	158666	62203.1	0	0	0	0	0	0
EAVNKDKPLGAVALKSYEEELAKDPRIAATME	303	334	4	0	872.459	8	28	9.45757	9.47357	876.921	15.7305	0.3	0					0.0458679		0	0	0	0	0	0	0	0	0	0	0	0	0	184589	497553	641822	881092	938037	842339	879688	585346	473011	327276	46297.7	95928.1	38301.2	4437.47	0	298.275	0
AVNKDKPLGA	304	313	2	0	506.793	4	7	3.56165	4.33277	508.952	3.73233	1	0	1.07707	1.95406	0	1	0.0931659		1.25093e+06	8.25814e+06	1.97786e+07	3.82171e+07	5.7539e+07	5.52519e+07	3.43739e+07	1.30786e+07	3.14922e+06	154582	0	1318.11
AVNKDKPLGA	304	313	3	0	338.198	4	7	3.84272	3.87528	339.906	4.53932	0.4	1					0.163845		23182.1	19953.8	29811.1	126372	242517	339345	185836	0	0	177569	0	0
AVNKDKPLGAVALKSYEEE	304	322	2	0	1031.05	6	16					-1
AVNKDKPLGAVALKSYEEE	304	322	3	0	687.7	6	16	7.05243	7.23153	689.39	3.85597	0.4	1					0.325475		7.80135e+06	3.783e+06	0	1.02271e+06	465636	822381	651158	1.02165e+06	2.28738e+06	2.27168e+06	2.45109e+06	2.13916e+06	1.4258e+06	203634	136587	57556.6	0	23788.8	31965.6	0	0	0	0
VNKDKPLGA	305	313	1	0	941.541	4	6					-1
VNKDKPLGA	305	313	2	0	471.274	4	6	2.98687	4.27247	473.225	3.3567	0.6	0					0.163068		1.31858e+06	1.09402e+07	2.9208e+07	5.58851e+07	7.08673e+07	5.47521e+07	2.20133e+07	5.44426e+06	440838	0	1.10874e+06
VNKDKPLGAVALKSYEEE	305	322	2	0	995.528	6	15	6.12347	6.20428	995.934	-0.361539	0.4	0					0.606848		554193	0	237967	0	0	0	31662.5	0	0	0	0	0	0	0	0	0	0	0	0	0	0	0
VALKSY	314	319	2	0	340.703	4	4	5.04032	5.39552	341.753	1.68848	0.4	0					0.353432		79983.1	2.97397e+06	5.9275e+06	2.49253e+06	170089	121920	0	194834	13450.1
VALKSYE	314	320	1	0	809.44	4	5	5.26437	5.65245	812.764	2.84007	0.4	0					0.277262		0	0	7.4355e+06	2.22705e+07	1.47624e+07	3.33434e+06	185857	57828.9	24621.7	0
VALKSYE	314	320	2	0	405.224	4	5	5.20045	5.8718	406.751	2.57178	1	0	1.00778	1.60045	1	1	0.0675911		2.75396e+06	3.88622e+07	1.51254e+08	2.08685e+08	1.30893e+08	4.05088e+07	1.55121e+07	632483	305376	7929.45
VALKSYEEE	314	322	1	0	1067.53	4	7	5.28035	5.9126	1071.74	3.59525	1	0	1.00502	1.46187	1	-1	0.177324		66730.7	4.51003e+06	2.22186e+07	5.27488e+07	7.32666e+07	6.23964e+07	3.16259e+07	9.94726e+06	1.40295e+06	159304	88020.9	27327.6
VALKSYEEE	314	322	2	0	534.266	4	7	5.28035	5.95585	536.37	3.58414	1	0	0.999186	1.61516	1	-1	0.0532684		1.03961e+07	8.31354e+07	3.15753e+08	7.42985e+08	1.04225e+09	8.95704e+08	4.6199e+08	1.47149e+08	2.21652e+07	582643	0	2.22552e+06
VALKSYEEEL	314	323	1	0	1180.61	5	8	8.11568	8.59677	1185.68	4.37433	1	0	1.12711	0.92609	1	1	0.263096		0	52797.5	692469	8.16086e+06	1.91137e+07	2.64672e+07	2.10155e+07	9.18473e+06	681502	47160.6	0	0	50214.3	50439.3
VALKSYEEEL	314	323	2	0	590.808	5	8	8.08402	8.78803	593.363	4.40933	1	0	1.1432	1.71624	1	1	0.0462412		351504	1.51041e+07	8.18586e+07	2.54509e+08	5.10596e+08	6.58581e+08	5.67693e+08	2.65613e+08	1.06822e+08	1.88812e+07	5.18159e+06	309745	93718.9	3.17869e+06
VALKSYEEELAKDPRIAA	314	331	2	0	1002.04	6	15					-1
VALKSYEEELAKDPRIAATM	314	333	3	0	745.728	7	17	9.04328	9.09077	749.141	8.85141	0.6	1					0.182746		0	100337	0	0	0	233188	347587	439261	1.55897e+06	1.411e+06	1.65705e+06	2.06126e+06	1.49306e+06	772772	270161	81764.3	64693.1	50346.1	0	0	40979.3	124079	0	0	0
VALKSYEEELAKDPRIAATME	314	334	3	0	788.742	7	18	8.78803	8.9797	792.366	9.41067	0.6	0					0.104429		519216	0	9.41493e+06	2.33573e+06	193120	2.80367e+06	3.26276e+06	6.39394e+06	1.27141e+07	2.28783e+07	3.37191e+07	3.70769e+07	3.76911e+07	3.03354e+07	1.91473e+07	1.01114e+07	4.2838e+06	1.15729e+06	119729	0	0	0	0	1.25526e+06	47768.4	207937
VALKSYEEELAKDPRIAATMENAQKGEIM	314	342	3	0	1079.22	8	26	9.76452	9.89168	1084.6	14.115	0.6	0					0.221578		21076	39011.4	65674	0	57942.8	0	109286	71832.5	0	44595.4	170152	810057	445795	1.7462e+06	2.17532e+06	3.40311e+06	4.26848e+06	3.55667e+06	3.50444e+06	2.13426e+06	965208	360646	288936	78960.1	0	60635	52829.8	0	0	0
VALKSYEEELAKDPRIAATMENAQKGEIMPNIPQMSA	314	350	5	0	815.613	9	32					-1
KSYEEE	317	322	1	0	784.336	4	4	2.72702	3.36335	787.283	2.50005	1	0	1.41487	1.47634	1	0	0.541705		99988.8	1.97927e+06	8.55549e+06	1.19252e+07	7.21429e+06	1.65702e+06	50709.3	14193.8	12759.3
KSYEEE	317	322	2	0	392.672	4	4	2.72702	3.39615	394.107	2.42343	0.4	0					0.151881		804027	8.76823e+06	2.52842e+07	3.12772e+07	1.98854e+07	5.51956e+06	469127	0	0
KSYEEEL	317	323	2	0	449.214	4	5	6.46133	7.08977	451.086	3.2242	0.6	0					0.120012		265913	6.53065e+06	3.22254e+07	6.68328e+07	7.40134e+07	4.27426e+07	1.34656e+07	1.37549e+06	3.16996e+06	64732.1
KSYEEELAKDPRIAA	317	331	3	0	573.969	6	12					-1
KSYEEELAKDPRIAATME	317	334	3	0	694.345	6	15					0
KSYEEELAKDPRIAATMENAQKGEIMPNIPQMSA	317	350	4	0	948.467	9	29					-1
YEEELAKDPRIAATME	319	334	2	0	933.451	6	13					-1
YEEELAKDPRIAATME	319	334	3	0	622.636	6	13					0
EELAKDPRIAATME	321	334	2	0	787.398	6	11	6.36655	6.54032	790.405	5.03755	0.6	0					0.240773		43538.8	36041.4	139998	119652	2.00157e+06	3.48175e+06	4.11356e+06	3.68006e+06	1.54119e+06	564417	52970.5	0	0	0	0	0	0	0
EELAKDPRIAATME	321	334	3	0	525.268	6	11					-1
EELAKDPRIAATMENAQKGEIMPNIPQMSA	321	350	3	0	1095.21	8	25	9.26725	9.52155	1101.45	16.6207	0.6	1					0.231826		3586.49	0	0	0	0	0	0	0	0	58666.3	0	307745	950780	0	2.54833e+06	3.94583e+06	1.43898e+06	6.58456e+06	6.84184e+06	5.88013e+06	6.82656e+06	5.84329e+06	3.77697e+06	2.18551e+06	851186	78020.6	0	50074.2	0	53805.6
ELAKDPRIAATME	322	334	2	0	722.877	5	10	5.65245	5.6684	725.647	4.63981	0.6	0					0.207135		23842.3	0	0	0	82670.1	210035	223584	121547	31259.3	0	0	0	0	0	0	0
LAKDPRIAA	323	331	2	0	477.79	4	6	4.35217	4.92775	479.815	3.49422	1	0	1.258	1.26103	1	1	0.0766255		327834	6.26879e+06	2.38349e+07	4.80539e+07	6.01718e+07	4.61432e+07	2.33503e+07	7.72747e+06	1.56895e+06	131620	3094.57
LAKDPRIAA	323	331	3	0	318.863	4	6	4.385	4.82802	320.287	3.71814	1	0	1.3953	0.791169	1	1	0.123049		0	631444	4.78595e+06	1.04247e+07	1.20733e+07	1.07311e+07	4.89983e+06	2.37254e+06	0	0	1.0397e+06
LAKDPRIAAT	323	332	2	0	528.314	4	7	3.79392	4.36862	530.443	3.64634	1	0	1.03187	1.2579		1	0.132153		32467.1	356624	3.75365e+06	9.44487e+06	1.32121e+07	1.1697e+07	6.19978e+06	1.58539e+06	74381.9	0	12359.9	0
LAKDPRIAATM	323	333	2	0	593.834	5	8	5.88028	6.08028	596.119	3.80773	1	0	0.866543	-0.0701581	1	1	0.0425927		135971	3.15249e+06	1.17421e+07	2.74467e+07	4.0209e+07	4.01674e+07	2.57861e+07	1.28464e+07	4.50245e+06	817785	33130.1	0	0	27905.5
LAKDPRIAATM	323	333	3	0	396.225	5	8	5.88028	6.13977	397.742	3.78932	1	0	0.858077	0.14067	1	1	0.0448073		98881.3	712325	3.88935e+06	9.6187e+06	1.42606e+07	1.26126e+07	7.57531e+06	3.63216e+06	1.01683e+06	902384	13484.7	0	201395	3759.44
LAKDPRIAATME	323	334	2	0	658.356	5	9	5.65245	6.36655	660.894	4.24538	0.6	0					0.0783295		483632	2.35705e+07	8.1089e+07	2.16675e+08	3.5263e+08	4.16756e+08	3.4324e+08	2.02975e+08	9.20316e+07	3.51418e+07	8.60469e+06	1.76675e+06	325363	0	348279
LAKDPRIAATME	323	334	3	0	439.239	5	9	5.65245	6.35073	440.895	4.13375	1	0	0.80525	1.69591	1	1	0.0647232		315663	5.16814e+06	2.21481e+07	5.79833e+07	8.85203e+07	9.84267e+07	8.26433e+07	4.46467e+07	1.98984e+07	7.1916e+06	1.23712e+06	158728	277647	0	0
LAKDPRIAATMENAQKGEIM	323	342	2	0	1094.07	7	17					0
LAKDPRIAATMENAQKGEIM	323	342	3	0	729.714	7	17	7.98563	8.158	732.918	8.20529	0.6	0					0.0697677		498561	593367	688983	1.26326e+06	2.30195e+06	4.72135e+06	8.81579e+06	1.44303e+07	2.10223e+07	2.53342e+07	2.67959e+07	2.40064e+07	1.7528e+07	1.04501e+07	6.07194e+06	2.46692e+06	701252	83035.3	54913	43946	186754	45237.7	0	28960.4	0
LAKDPRIAATMENAQKGEIMPNIPQM	323	348	3	0	956.491	8	21	9.10658	9.56975	960.418	9.89668	1	1	0.849271	0.862587	1	-2	0.157944		388405	62752.8	0	9.4214e+06	254304	817068	1.26204e+07	4.19058e+06	7.25642e+06	1.7474e+07	2.10675e+07	2.67277e+07	3.24104e+07	3.29039e+07	2.91235e+07	2.18857e+07	1.37615e+07	7.06209e+06	1.70055e+06	594356	157385	51217.9	130311	72705.7	558773	42041.7	0	244164	41479	118195
LAKDPRIAATMENAQKGEIMPNIPQM	323	348	4	0	717.62	8	21					-1
LAKDPRIAATMENAQKGEIMPNIPQMSA	323	350	2	0	1513.27	8	23	8.77202	8.94785	1521.35	14.1911	0.6	0					0.261484		0	5540.35	0	4544.59	83308.8	0	104033	162518	248383	683953	1.46138e+06	3.12382e+06	4.29545e+06	5.83853e+06	8.14858e+06	1.0423e+07	1.15121e+07	1.16934e+07	1.08986e+07	8.39593e+06	5.91737e+06	2.90122e+06	855424	0	0	0	0	0	9993.31	76427.9
LAKDPRIAATMENAQKGEIMPNIPQMSA	323	350	3	0	1009.18	8	23	8.69228	8.91597	1014.55	14.1259	0.6	0					0.118836		161846	1.13513e+06	746177	1.8019e+06	3.18786e+06	4.66994e+06	7.62599e+06	1.16387e+07	1.75128e+07	2.43345e+07	3.50929e+07	5.13367e+07	7.58697e+07	1.0291e+08	1.35287e+08	1.64911e+08	1.88572e+08	1.89313e+08	1.74232e+08	1.41933e+08	1.07596e+08	6.78588e+07	3.87534e+07	1.83478e+07	7.1795e+06	2.1868e+06	53711	7227.68	0	0
LAKDPRIAATMENAQKGEIMPNIPQMSA	323	350	4	0	757.137	8	23	8.72412	8.94785	761.219	14.3567	0.6	0					0.312401		0	0	0	36156.4	44622.4	741182	1.11508e+06	1.79371e+06	3.03937e+06	4.75662e+06	7.09215e+06	1.00443e+07	1.44488e+07	2.09916e+07	2.66134e+07	3.16627e+07	3.40634e+07	3.31928e+07	3.29518e+07	2.55252e+07	1.96485e+07	1.12794e+07	6.12951e+06	2.39728e+06	479964	205670	65300	1.32712e+06	0	1.71042e+06
LAKDPRIAATMENAQKGEIMPNIPQMSAF	323	351	3	0	1058.2	8	24	10.0685	10.8652	1063.16	12.7814	0.6	0					0.128201		189732	447783	60924	462976	3.51254e+06	1.00883e+07	2.27299e+07	4.43688e+07	6.48505e+07	1.03862e+08	1.56903e+08	2.25291e+08	3.2371e+08	4.5201e+08	5.38208e+08	5.56906e+08	5.26681e+08	4.57541e+08	3.36541e+08	2.23214e+08	1.37755e+08	7.22703e+07	3.68076e+07	1.27809e+07	2.98412e+06	900699	150926	62124.1	405498	477849
LAKDPRIAATMENAQKGEIMPNIPQMSAF	323	351	4	0	793.904	8	24	10.0843	10.5137	797.544	12.4816	0.6	1					0.119189		2340.64	50810.5	0	5.01877e+06	274578	747594	1.57478e+06	5.55385e+06	8.65609e+06	1.44583e+07	2.32283e+07	3.71508e+07	5.06061e+07	7.04864e+07	8.53093e+07	9.14419e+07	8.58821e+07	7.19037e+07	2.96044e+06	3.4876e+07	1.90487e+07	9.56509e+06	77462.9	932622	423525	0	253186	105909	351561	198938
AKDPRIAAT	324	332	2	0	471.772	4	6	2.95435	3.42945	473.45	2.8181	0.6	0					0.351217		44173.2	1.07045e+06	6.01465e+06	9.32531e+06	8.6468e+06	4.08492e+06	537684	11251.6	0	0	0
AKDPRIAATM	324	333	2	0	537.292	5	7	5.3123	5.43308	539.213	3.15399	0.6	0					0.0387134		0	0	1.05092e+07	2.13568e+07	2.20786e+07	1.32138e+07	5.30538e+06	1.48717e+06	148581	20142	58303.7	0	28877.9
AKDPRIAATME	324	334	2	0	601.814	5	8	5.04032	5.76468	603.844	3.30195	1	0	0.633955	1.78836	1	1	0.0659461		6.20416e+06	5.41375e+07	1.53896e+08	2.83937e+08	3.22624e+08	2.48592e+08	1.38506e+08	6.09971e+07	2.20325e+07	5.68773e+06	738567	191154	49234.8	579445
AKDPRIAATME	324	334	3	0	401.545	5	8	5.08847	5.39552	402.852	3.16407	1	0	0.570548	0.309261	1	1	0.056176		317483	4.982e+06	1.8227e+07	3.04039e+07	3.51148e+07	2.52525e+07	1.36732e+07	5.55129e+06	0	22268.3	2311.33	184677	0	0
AKDPRIAATMENAQKGEIM	324	342	2	0	1037.52	7	16	7.50325	7.84217	1041.62	6.85743	0.6	0					0.639561		333929	404988	889490	1.4131e+06	2.41636e+06	3.17305e+06	4.77187e+06	7.09722e+06	8.85444e+06	8.97026e+06	8.29494e+06	4.96743e+06	2.33551e+06	549040	352045	0	152164	123617	445007	0	39597	0	30170.6	0
AKDPRIAATMENAQKGEIM	324	342	3	0	692.019	7	16	7.47133	7.98563	694.899	7.30809	0.6	0					0.142155		0	179617	456496	2.18199e+06	4.53009e+06	8.36949e+06	1.63091e+07	2.33635e+07	2.99268e+07	3.03931e+07	2.71672e+07	1.88173e+07	1.10501e+07	4.42061e+06	793886	160036	99369.1	144963	167438	178614	130541	0	56699.1	37578.7
AKDPRIAATMENAQKGEIMPNIPQM	324	348	3	0	918.796	8	20	8.88403	9.15393	922.596	9.58813	0.6	0					0.121552		0	0	549767	0	261143	2.98193e+06	1.3846e+06	3.05402e+06	8.88812e+06	9.23917e+06	1.37834e+07	1.92024e+07	1.68948e+07	1.44435e+07	1.32733e+07	6.99425e+06	2.82057e+06	1.15234e+06	150298	100583	457118	0	0	138681	54504.8	0	0	0	0
AKDPRIAATMENAQKGEIMPNIPQMSA	324	350	2	0	1456.72	8	22	8.56502	8.81997	1463.35	11.3482	1	0	1.0132	0.124602	1	-5	0.282571		0	0	0	0	0	0	61527.5	0	305814	627344	2.699e+06	4.25218e+06	5.46834e+06	5.71358e+06	6.65934e+06	4.12034e+06	3.12995e+06	1.02601e+06	895340	0	0	0	0	0	0	0	0	0	0	0
AKDPRIAATMENAQKGEIMPNIPQMSA	324	350	3	0	971.486	8	22	8.45338	8.88403	975.842	11.1714	1	0	0.983622	0.747338	1	-5	0.0877791		0	97505	0	1.14654e+06	2.65818e+06	6.97622e+06	1.24493e+07	1.80959e+07	2.90889e+07	4.5721e+07	6.54762e+07	9.85053e+07	1.2064e+08	1.32795e+08	1.33955e+08	1.10509e+08	8.01347e+07	5.29372e+07	3.29067e+07	1.62107e+07	6.69359e+06	1.46953e+06	430964	83557.4	94454.7	35218.6	0	43151.8	0	38336.4
AKDPRIAATMENAQKGEIMPNIPQMSA	324	350	4	0	728.866	8	22					-1
AKDPRIAATMENAQKGEIMPNIPQMSAF	324	351	2	0	1530.26	8	23	10.0053	10.2422	1537.35	12.1825	1	0	1.06413	0.0602727	1	1	0.312785		0	0	0	0	0	0	0	403284	419725	2.0587e+06	3.05232e+06	6.44048e+06	9.29219e+06	1.24408e+07	1.26456e+07	1.18343e+07	9.28504e+06	8.70963e+06	2.75022e+06	1.62082e+06	191321	88336.9	0	0	0	172279	0	0	0	96769.1
AKDPRIAATMENAQKGEIMPNIPQMSAF	324	351	3	0	1020.51	8	23	9.95807	10.6733	1025.12	11.8224	0.6	0					0.122216		0	2.6227e+06	4484.48	607697	3.82217e+06	1.10893e+07	2.67735e+07	4.48865e+07	6.71843e+07	1.15104e+08	1.55687e+08	2.34124e+08	3.48378e+08	3.90973e+08	4.23504e+08	4.09886e+08	3.27465e+08	2.39549e+08	1.56981e+08	9.02078e+07	4.53777e+07	2.02739e+07	5.32339e+06	872198	492710	143620	128635	0	126261	0
AKDPRIAATMENAQKGEIMPNIPQMSAF	324	351	4	0	765.633	8	23	9.98957	10.3556	769.138	12.0138	0.6	0					0.112465		0	62051.3	50167	66315.6	160127	479395	1.52174e+06	2.78478e+06	6.43843e+06	9.43727e+06	1.57599e+07	2.36266e+07	3.4619e+07	4.14639e+07	4.13432e+07	4.41317e+07	3.17865e+07	2.3212e+07	1.48727e+07	1.471e+07	3.19516e+06	875490	294943	890273	120779	97475.1	0	66818.5	0	70939.6
TMENAQKGEIM	332	342	2	0	626.289	5	9	5.92883	6.12892	628.734	4.04486	1	0	0.768915	-0.0698627		-1	0.22021		0	0	460757	995121	1.67272e+06	2.12542e+06	1.66562e+06	583178	196029	47684.4	0	0	0	29882.9	20334.7
TMENAQKGEIMPNIPQMSA	332	350	2	0	1045.49	7	15	8.58088	8.82528	1054.47	16.5392	0.4	1					0.812938		0	0	448666	0	3.49567e+06	114897	9.59101e+06	852843	5.89699e+06	2.03405e+06	2.71852e+06	823915	621245	134031	550541	2.77801e+06	1.97135e+07	5.13477e+07	7.74948e+07	7.91032e+07	5.67896e+07	3.24561e+07	1.28264e+07
TMENAQKGEIMPNIPQMSA	332	350	3	0	697.329	7	15	8.56502	9.13817	703.615	17.4445	0.4	1					0.098866		79790.8	85463.9	28354.1	0	51511.1	59032.5	61788.1	38564.1	49241.2	0	31563.3	0	33084.6	41296.6	434963	3.60704e+06	3.46645e+07	9.84318e+07	1.58507e+08	1.61881e+08	1.18838e+08	6.17903e+07	2.66019e+07
TMENAQKGEIMPNIPQMSAF	332	351	2	0	1119.02	7	16	10.3085	10.7053	1123.97	8.36694	1	0	1.03934	0.627422	1	-1	0.106936		0	6606.48	14705.4	161158	1.42412e+06	5.92783e+06	1.03055e+07	2.03553e+07	3.28608e+07	4.1319e+07	4.33196e+07	4.14998e+07	2.9367e+07	1.80947e+07	8.17632e+06	2.72993e+06	681204	10294.7	87036.8	0	0	135371	0	78401.6
TMENAQKGEIMPNIPQMSAF	332	351	3	0	746.351	7	16					-1
MENAQKGEIMPNIPQMSA	333	350	2	0	994.966	7	14	8.2747	8.38633	999.292	7.29355	1	0	1.0321	-0.383357		-1	0.300882		0	0	0	0	57092.4	0	501032	1.34326e+06	1.77707e+06	2.10489e+06	1.56401e+06	135843	133695	36701.4	82501.4	0	0	0	0	0	0	38184
ENAQKGEIMPNIPQMSA	334	350	2	0	929.445	6	13	7.92193	8.45338	933.573	7.04911	0.6	0					0.209556		0	0	45437.6	411526	3.03719e+06	7.84345e+06	1.59873e+07	2.31428e+07	2.86552e+07	2.56132e+07	1.87673e+07	1.10469e+07	4.12574e+06	692846	520188	89211.8	300461	43222.4	47691.1	38296.5
ENAQKGEIMPNIPQMSAF	334	351	2	0	1002.98	7	14	10.4187	10.4345	1007.57	7.87085	1	0	1.18381	-0.723021		1	0.0433421		20401.3	0	0	0	196055	698457	1.17733e+06	2.43222e+06	2.75161e+06	3.04617e+06	2.76779e+06	2.06991e+06	1.32126e+06	628807	203781	0	0	0	0	142794	0	156267
NAQKGEIM	335	342	2	0	445.724	5	6	4.66508	5.34427	447.996	3.97089	1	1	1.55027	1.62822		1	0.269921		866667	1.05462e+07	2.56518e+07	3.71314e+07	3.35089e+07	2.0803e+07	1.6215e+07	1.52213e+07	1.28241e+07	7.09045e+06	2.4318e+06	2.95489e+06
NAQKGEIMPNIPQMSA	335	350	2	0	864.924	6	12	7.89003	8.38633	868.868	6.75042	0.6	0					0.086034		348286	489441	2.98396e+06	1.1616e+07	3.04827e+07	6.26468e+07	9.89702e+07	1.3554e+08	1.43439e+08	1.26259e+08	8.45519e+07	4.79696e+07	2.06891e+07	7.4545e+06	1.16026e+06	886019	903432	1.20903e+06	1.89198e+06
NAQKGEIMPNIPQMSA	335	350	3	0	576.952	6	12					-1
PNIPQMSA	343	350	1	0	857.419	4	5	6.0261	6.39817	861.115	3.13473	1	0	1.42199	0.5397	1	-1	0.203014		0	936636	7.60172e+06	1.60964e+07	1.68775e+07	9.06841e+06	2.35071e+06	267243	225034	303730
PNIPQMSA	343	350	2	0	429.213	4	5					-1
PNIPQMSAF	343	351	2	0	502.747	5	6	9.26725	9.65743	504.808	3.4495	0.6	0					0.0994613		18011.7	3.08384e+06	9.23065e+06	2.04993e+07	2.42903e+07	2.12769e+07	1.01818e+07	3.66183e+06	134768	423396	0	418393
FWYAVRT	351	357	2	0	471.745	4	5	8.99563	9.65743	473.83	3.57416	1	0	1.74531	1.56661		1	0.0413248		1.24483e+06	3.07141e+07	1.17197e+08	2.52767e+08	3.76491e+08	3.13234e+08	1.51452e+08	4.36168e+07	8.36945e+06	93552.2
FWYAVRTAV	351	359	2	0	556.798	5	7	8.9797	9.1855	559.662	5.0254	1	0	1.75666	-0.0496011		1	0.202217		33765.1	134549	17841.6	399029	2.35301e+06	4.80312e+06	4.17056e+06	4.09123e+06	660837	204633	0	85207.7	25802.2
FWYAVRTAVINA	351	362	2	0	705.88	5	10	10.0211	10.7053	709.874	7.11313	0.6	0					0.246045		390475	410770	120742	1.58423e+06	4.24526e+06	1.10407e+07	2.03729e+07	3.52056e+07	4.4878e+07	4.06041e+07	2.53114e+07	8.59819e+06	1.40071e+06	254707	130728	896110
FWYAVRTAVINAASGRQTVDE	351	371	2	0	1177.6	6	19	10.2264	10.6893	1184.78	12.9712	0.6	0					0.278861		0	0	67657	475.519	85298.7	26641.4	131604	290684	1.10422e+06	2.16785e+06	5.52172e+06	1.00843e+07	1.64734e+07	2.40213e+07	2.89073e+07	2.97798e+07	2.38222e+07	1.65267e+07	7.9256e+06	2.49471e+06	1.05913e+06	0	143559	98611	29344.7	129561
FWYAVRTAVINAASGRQTVDE	351	371	3	0	785.401	6	19	10.2422	10.6733	790.171	12.9153	0.6	0					0.143402		104003	60226.8	53813.2	48435.3	206281	213226	788809	2.70363e+06	5.70688e+06	9.10595e+06	1.51657e+07	2.43655e+07	3.67863e+07	5.1249e+07	5.90447e+07	5.674e+07	4.97864e+07	3.28666e+07	1.91637e+07	8.68702e+06	2.8029e+06	2.62287e+06	42932	87963.5	4.94345e+06	2288.13
FWYAVRTAVINAASGRQTVDEALKDAQTGTD	351	381	3	0	1118.9	8	29	11.1385	11.7963	1126.09	19.6125	1	0	1.60353	1.55272	1	1	0.577525		8089.24	0	133423	32057.9	35416.2	59001.7	106497	154141	1.15696e+06	2.42564e+06	4.23075e+06	7.93187e+06	1.08597e+07	1.38956e+07	1.57802e+07	1.71734e+07	1.95767e+07	2.67323e+07	3.62189e+07	5.25047e+07	7.90062e+07	8.9213e+07	1.07595e+08	1.12325e+08	9.19213e+07	7.48535e+07	4.98141e+07	2.95447e+07	1.47449e+07	5.50638e+06
FWYAVRTAVINAASGRQTVDEALKDAQTGTD	351	381	4	0	839.423	8	29	11.3619	11.5215	844.645	18.9207	1	1	1.51577	-0.213289	1	1	0.127414		17037.3	31683.5	0	44343.8	19145.2	37387.4	0	68484.8	345533	297216	892685	879427	1.69576e+06	1.67265e+06	3.2481e+06	2.33334e+06	2.91404e+06	2.80487e+06	4.05627e+06	5.73117e+06	8.66892e+06	9.81144e+06	1.07355e+07	1.03112e+07	9.77888e+06	6.04091e+06	4.28293e+06	2.13489e+06	972558	171976
WYAVRT	352	357	1	0	795.415	4	4	7.0045	7.63652	798.94	3.03555	0.4	1					0.223068		431024	7.1057e+06	2.47109e+07	4.62554e+07	4.92469e+07	2.67043e+07	6.04251e+06	274316	97468
WYAVRT	352	357	2	0	398.211	4	4	6.97257	7.65563	399.969	3.02581	0.4	1					0.0387596		8.65198e+06	6.96949e+07	1.86788e+08	3.41659e+08	3.57114e+08	1.92946e+08	5.79445e+07	1.20681e+07	347772
WYAVRTAVINA	352	362	1	0	1263.68	5	9					-1
WYAVRTAVINA	352	362	2	0	632.346	5	9	8.32247	8.9319	635.949	6.43666	1	0	1.74661	1.381	1	-1	0.0896727		0	2.15562e+06	2.68174e+06	2.10122e+07	3.33285e+07	6.56302e+07	1.0774e+08	1.57317e+08	1.51723e+08	9.76237e+07	4.67456e+07	1.41731e+07	4.53458e+06	324213	312115
WYAVRTAVINAASGRQ	352	367	2	0	881.971	6	14					-1
WYAVRTAVINAASGRQTVD	352	370	2	0	1039.54	6	17	7.4873	7.7943	1041.93	3.54669	0.6	0					0.366453		1.34537e+06	1.9966e+06	3.66154e+06	6.21642e+06	7.97021e+06	8.26977e+06	7.96821e+06	4.79145e+06	2.25955e+06	532506	162461	31069.3	120373	123617	401483	0	75573.3	0	30170.6	0	7616.13	756.794	5494.18	5674.8
WYAVRTAVINAASGRQTVD	352	370	3	0	693.364	6	17	7.47133	7.61513	694.995	3.67435	0.6	0					0.0823797		1.0193e+06	2.34226e+06	4.62166e+06	7.23493e+06	1.03142e+07	1.0226e+07	9.22598e+06	7.09769e+06	4.21135e+06	1.3754e+06	305900	7106.49	133.043	0	0	0	0	0	7253.93	9259.22	51466.1	32793.2	19552	43595
WYAVRTAVINAASGRQTVDE	352	371	2	0	1104.06	6	18	8.3384	9.01152	1110.76	12.1042	0.6	0					0.297527		853544	200688	3.10006e+06	160817	782618	2.71343e+06	6.33385e+06	1.14977e+07	1.69396e+07	2.52754e+07	3.84231e+07	5.94448e+07	8.91118e+07	1.13058e+08	1.18315e+08	1.08683e+08	8.02034e+07	4.95782e+07	2.25627e+07	8.00148e+06	1.11598e+06	116628	70074.9	0	0
WYAVRTAVINAASGRQTVDE	352	371	3	0	736.378	6	18	8.32247	8.9797	740.841	12.0981	0.6	0					0.151666		425322	530242	508027	906101	2.49494e+06	6.43428e+06	1.2675e+07	2.08605e+07	3.10025e+07	4.16201e+07	6.26582e+07	9.70995e+07	1.42864e+08	1.74923e+08	1.88724e+08	1.74528e+08	1.253e+08	7.63165e+07	4.32989e+07	1.48122e+07	2.64405e+06	410221	21344.8	49548.6	120483
WYAVRTAVINAASGRQTVDEAL	352	373	2	0	1196.12	6	20	9.53762	9.73255	1203.79	13.9368	0.6	0					0.299249		0	58507.6	0	0	0	74175.5	0	251759	0	71300.6	105045	218283	493898	1.98164e+06	3.17325e+06	4.21848e+06	4.11703e+06	3.93695e+06	1.83763e+06	406374	0	46584	0	0	0	0	0
WYAVRTAVINAASGRQTVDEAL	352	373	3	0	797.752	6	20					-1
WYAVRTAVINAASGRQTVDEALKDAQTGTD	352	381	3	0	1069.87	7	28	9.74855	10.4661	1076.88	19.1749	0.6	0					0.238998		3.01742e+06	5.27677e+06	2.63377e+06	6.8823e+06	6.3742e+06	1.29872e+06	6.00957e+06	6.46216e+06	4.25826e+06	1.29067e+07	2.12951e+07	2.44615e+07	3.55079e+07	4.21956e+07	4.77395e+07	5.78727e+07	7.42566e+07	1.15406e+08	1.67058e+08	2.45598e+08	3.38366e+08	3.90408e+08	4.11172e+08	3.93984e+08	3.10812e+08	2.23656e+08	1.45608e+08	7.22984e+07	3.34475e+07	1.37546e+07
WYAVRTAVINAASGRQTVDEALKDAQTGTD	352	381	4	0	802.656	7	28	9.74855	10.0053	807.829	18.839	0.6	0					0.556652		933555	2.29634e+06	3.29285e+06	3.16366e+06	5.59734e+06	2.6211e+06	2.0386e+06	1.41836e+06	2.45798e+06	910904	1.28364e+06	2.22108e+06	2.70432e+06	3.77582e+06	4.504e+06	5.21528e+06	8.88122e+06	1.29734e+07	2.14405e+07	3.38707e+07	4.51651e+07	5.5502e+07	5.70862e+07	5.40883e+07	4.39527e+07	3.325e+07	2.05225e+07	1.24109e+07	4.1399e+06	1.45967e+06
WYAVRTAVINAASGRQTVDEALKDAQTGTDYDIPTTENL	352	390	3	0	1418.7	9	36	10.5455	10.9793	1427.83	24.8939	1	0	1.65947	0.758621	1	-1	0.278653		0	0	0	0	0	0	0	0	0	63893.8	10661.6	0	284036	195798	1.03302e+06	1.01232e+06	1.13677e+06	2.71119e+06	2.13103e+06	2.42907e+06	3.71892e+06	4.86787e+06	6.58818e+06	1.06193e+07	1.65001e+07	2.22481e+07	2.74338e+07	3.31121e+07	3.3874e+07	3.22164e+07
WYAVRTAVINAASGRQTVDEALKDAQTGTDYDIPTTENL	352	390	4	0	1064.28	9	36	10.5775	10.8652	1070.89	23.942	1	0	1.56219	0.240856	1	-2	0.318971		0	31189.1	4835.99	3733.56	0	0	0	225651	0	1.11018e+06	34237.7	2.22668e+06	149384	2.88911e+06	659439	3.00305e+06	978383	2.47215e+06	858064	2.63789e+06	2.09779e+06	3.06472e+06	4.54769e+06	7.20112e+06	1.02e+07	1.7161e+07	1.81054e+07	2.15178e+07	2.10355e+07	2.0736e+07
YAVRTAVINA	353	362	1	0	1077.61	4	8	6.09112	6.20428	1084.32	6.07807	1	0	1.9106	-0.377923	1	0	0.330678		0	0	0	23057.3	0	519411	1.28706e+06	1.32523e+06	742343	180446	0	0	0
YAVRTAVINA	353	362	2	0	539.306	4	8	6.10728	6.65107	542.532	5.81962	1	0	1.79174	1.14832	1	0	0.114331		1.23439e+06	2.36867e+06	6.59932e+06	1.30936e+07	2.02236e+07	3.93656e+07	6.00671e+07	6.76843e+07	5.28626e+07	2.65063e+07	7.89402e+06	1.13517e+06	53979.3
YAVRTAVINAASGRQ	353	367	3	0	526.29	5	13					-1
YAVRTAVINAASGRQTVD	353	370	2	0	946.503	6	16					-1
YAVRTAVINAASGRQTVD	353	370	3	0	631.338	6	16	6.73047	6.77813	635.581	11.643	1	1	1.7926	-0.610075	1	-2	0.118639		0	0	2847.92	3931.18	0	0	82280.4	69128.4	131100	418304	442672	1.1384e+06	1.2756e+06	1.81829e+06	1.51936e+06	388513	808603	190371	0	0	0	0	0
YAVRTAVINAASGRQTVDE	353	371	2	0	1011.02	6	17	6.58773	7.4181	1017.29	11.3652	0.6	0					0.792057		41526.6	157524	147746	1.61122e+06	3.83078e+06	1.34572e+07	2.55178e+07	4.12828e+07	5.65821e+07	7.4706e+07	9.7217e+07	1.27364e+08	1.67931e+08	1.92022e+08	1.81424e+08	1.48688e+08	9.99169e+07	5.4189e+07	2.25745e+07	7.1422e+06	697913	163968	120207	1.19263e+06
YAVRTAVINAASGRQTVDE	353	371	3	0	674.352	6	17	6.60357	7.13242	678.662	11.7725	0.6	0					0.161958		45003.3	42154.2	108350	261226	1.19573e+06	5.10768e+06	1.01766e+07	1.76502e+07	2.61585e+07	3.77244e+07	5.94158e+07	9.1192e+07	1.26411e+08	1.50896e+08	1.42759e+08	1.1029e+08	7.53644e+07	4.18628e+07	1.63637e+07	5.34422e+06	718213	5650.55	22234.4	12114.6
YAVRTAVINAASGRQTVDEA	353	372	3	0	698.031	6	18					-1
YAVRTAVINAASGRQTVDEAL	353	373	2	0	1103.08	6	19					0
YAVRTAVINAASGRQTVDEAL	353	373	3	0	735.726	6	19					0
YAVRTAVINAASGRQTVDEALKD	353	375	3	0	816.766	6	21	8.35438	8.41295	817.822	1.76016	1	0	-0.576144	-0.571442		-9	0.211075		0	4.42519e+06	2.16592e+07	2.37944e+07	1.51088e+07	8.14335e+06	2.84816e+06	334702	0	3784.77	19233.8	0	8992.59	8375.51	4692.62	0	0	53719.4	0	0	0	0	0	0	0	0	0	0
YAVRTAVINAASGRQTVDEALKDAQTGTD	353	381	2	0	1511.27	7	27	8.77202	9.05912	1521.18	18.0971	0.6	0					0.378611		0	0	0	0	6109	83415.7	162077	170773	698942	448024	863781	504425	858620	1.05495e+06	3.03907e+06	5.1599e+06	7.27753e+06	1.01572e+07	1.31112e+07	1.64425e+07	1.82426e+07	1.80639e+07	1.65171e+07	1.33124e+07	9.16962e+06	3.62202e+06	855424	96954.1	0	0
YAVRTAVINAASGRQTVDEALKDAQTGTD	353	381	3	0	1007.85	7	27	8.69228	9.378	1014.16	17.2177	0.6	0					0.537451		1.26495e+06	2.99432e+06	2.38481e+07	9.68887e+06	1.70153e+07	4.12934e+07	2.77205e+07	3.08108e+07	4.60813e+07	3.74293e+07	4.49681e+07	5.88019e+07	7.18791e+07	9.03222e+07	1.21097e+08	1.6524e+08	2.27345e+08	3.02271e+08	3.89968e+08	4.58508e+08	4.97899e+08	4.84428e+08	4.24162e+08	3.43399e+08	2.44282e+08	1.49031e+08	7.9587e+07	3.55136e+07	1.27774e+07	3.95179e+06
YAVRTAVINAASGRQTVDEALKDAQTGTD	353	381	4	0	756.136	7	27	8.78803	9.36217	761.046	17.9141	0.6	0					0.15129		627628	166573	0	78936.6	54676.2	42829.7	57288.7	144596	255438	1.79842e+06	2.8863e+06	5.12817e+06	7.94981e+06	1.20444e+07	1.60205e+07	2.24655e+07	3.22183e+07	4.40457e+07	5.47062e+07	6.40802e+07	6.75412e+07	6.51696e+07	5.91491e+07	4.52328e+07	3.27722e+07	1.79533e+07	8.96468e+06	3.81518e+06	686870	458593
YAVRTAVINAASGRQTVDEALKDAQTGTDYDIPTTENL	353	390	3	0	1356.68	9	35	9.74855	10.0001	1365.52	24.1725	1	0	1.65632	0.112492	1	0	0.202665		0	378378	145072	0	485465	0	0	171504	0	0	0	0	327620	256358	243034	2.00233e+06	1.48329e+06	2.3647e+06	2.6994e+06	3.49272e+06	3.96794e+06	6.76982e+06	1.02382e+07	1.48215e+07	2.26042e+07	2.62634e+07	3.33266e+07	3.60986e+07	3.32907e+07	2.881e+07
YAVRTAVINAASGRQTVDEALKDAQTGTDYDIPTTENL	353	390	4	0	1017.76	9	35	9.81235	9.9391	1024.59	24.9502	1	0	1.73808	-0.329779	1	-1	0.248094		0	0	0	191437	0	0	0	182178	0	147155	0	103509	65507.3	105992	58988.1	674834	385307	343563	580339	1.11252e+06	1.35919e+06	2.40532e+06	4.40755e+06	7.16231e+06	8.14342e+06	1.11987e+07	1.38852e+07	1.75539e+07	1.2557e+07	1.24815e+07
AVRTAVINAASGRQTVDE	354	371	3	0	619.997	6	16					-1
VRTAVINAASGRQTVDE	355	371	2	0	893.974	6	15	5.04032	5.21642	899.756	10.5581	0.4	1					0.653488		0	409230	0	286696	162133	647456	850552	1.24617e+06	1.50073e+06	1.74607e+06	2.1016e+06	2.45882e+06	2.35689e+06	2.12639e+06	972892	331812	165781	156029	211886	496541	1.07377e+06	1.34268e+06
VRTAVINAASGRQTVDEALKDAQTGTD	355	381	3	0	929.813	7	25	8.3384	8.45338	936.203	17.5983	0.6	0					0.151749		0	0	4512.27	0	0	0	0	0	0	0	50145.2	0	185804	120046	0	675002	1.24775e+06	1.64652e+06	2.37914e+06	2.62421e+06	2.46114e+06	2.57827e+06	1.52562e+06	530046	87415.9	38550.2	0	0	0	77472.9
AVINAASGRQ	358	367	2	0	493.773	4	8	3.18305	3.42945	496.974	5.8533	1	0	1.80723	0.0942981		0	0.193694		0	0	0	17566.8	462594	1.48054e+06	1.73287e+06	2.22534e+06	1.17058e+06	198863	0	0	0
AVINAASGRQTVD	358	370	2	0	651.344	5	11	4.33277	4.73602	655.398	7.37782	0.6	0					0.448629		24341.4	16331.3	0	339719	1.64119e+06	3.19765e+06	5.41634e+06	7.43054e+06	8.9525e+06	8.75205e+06	6.83093e+06	4.03232e+06	1.17775e+06	78629.9	0	15566	0
AVINAASGRQTVDE	358	371	1	0	1430.72	5	12					-1
AVINAASGRQTVDE	358	371	2	0	715.865	5	12	4.46768	4.92775	720.364	8.1977	1	0	1.62873	0.8516	1	0	0.0999559		0	104410	2.11103e+06	7.47802e+06	1.87575e+07	3.73983e+07	7.04559e+07	1.1921e+08	1.71584e+08	2.07936e+08	1.85986e+08	1.36056e+08	7.13967e+07	3.04321e+07	1.20479e+07	2.55259e+06	585575	218825
AVINAASGRQTVDEA	358	372	2	0	751.384	5	13	5.21642	5.54557	751.848	0.0873335	0.4	0					0.422139		3.70379e+07	29766	1.39416e+07	177619	2.48482e+06	0	123111	56126.4	213371	91978	124214	156215	94414	147989	94291.9	23023.4	18649	0	38369.6
AVINAASGRQTVDEAL	358	373	2	0	807.926	5	14	7.23153	7.63117	813.272	9.77804	1	0	1.68498	0.637405		0	0.255311		0	452657	0	901730	0	1.00068e+06	1.61019e+06	4.64003e+06	9.08142e+06	1.46241e+07	2.10177e+07	2.12463e+07	2.03595e+07	1.28066e+07	7.05555e+06	2.29344e+06	119149	82638.4	2907.01	221797
AVINAASGRQTVDEALKDAQTGTD	358	381	2	0	1216.11	6	22	8.25877	8.81997	1224.36	15.1405	0.6	0					0.239423		0	0	0	0	0	9299.47	11917.2	1.3338e+06	2.92434e+06	5.36253e+06	9.10132e+06	1.40798e+07	2.16229e+07	3.32422e+07	4.82951e+07	6.97474e+07	8.20038e+07	9.15056e+07	8.07827e+07	6.53915e+07	4.16353e+07	2.19106e+07	8.97311e+06	2.34173e+06	52620.9	70302.7	280148	0	62302.8
AVINAASGRQTVDEALKDAQTGTDYDIPTTENL	358	390	2	0	1739.35	8	30					-1
AVINAASGRQTVDEALKDAQTGTDYDIPTTENL	358	390	3	0	1159.9	8	30	9.58763	10.0369	1167.39	20.4636	0.6	0					0.212353		146180	188830	0	0	0	0	0	49766.2	80503.9	50771.8	283642	891477	1.22936e+06	4.69455e+06	4.15967e+06	5.27081e+06	1.16302e+07	1.10842e+07	1.66863e+07	2.83392e+07	3.73664e+07	4.52807e+07	5.62566e+07	5.35593e+07	4.96093e+07	5.29273e+07	2.84043e+07	1.83027e+07	1.95573e+07	4.28494e+06
AVINAASGRQTVDEALKDAQTGTDYDIPTTENL	358	390	4	0	870.18	8	30					-1
INAASGRQTVDE	360	371	2	0	630.813	5	10	3.2157	3.52878	634.503	6.68385	1	0	1.57444	0.330645		1	0.236931		12288.5	0	0	24159.8	173313	971705	2.23381e+06	3.08595e+06	2.94426e+06	2.07859e+06	654070	10627.4	0	0	0	0
INAASGRQTVDEALKDAQTGTD	360	381	2	0	1131.05	6	20					-1
INAASGRQTVDEALKDAQTGTD	360	381	3	0	754.372	6	20					-1
INAASGRQTVDEALKDAQTGTDYDIPTTENL	360	390	3	0	1103.2	8	28					-1
ASGRQTVDE	363	371	2	0	481.731	4	7	2.51733	3.13397	484.256	4.53089	1	0	1.49676	1.40652		1	0.106258		34593.6	1.44495e+06	7.03794e+06	1.80997e+07	3.39144e+07	4.09955e+07	3.57743e+07	1.97236e+07	6.75832e+06	1.51656e+06	39147.9	22029
ASGRQTVDEAL	363	373	2	0	573.791	5	9	5.88028	6.18822	577.148	6.07628	1	0	1.5993	0.312392		1	0.279001		0	58104.3	28859.9	784478	3.02179e+06	4.60449e+06	8.8074e+06	7.64742e+06	6.71291e+06	2.72164e+06	472029	127943	86927	804299	3105.59
ASGRQTVDEALKDAQTGTD	363	381	2	0	981.972	6	17	6.97257	7.5671	988.081	11.1297	0.6	0					0.231338		0	0	0	194245	1.22507e+06	3.43767e+06	7.78557e+06	1.16122e+07	2.32529e+07	3.85569e+07	6.62344e+07	8.86389e+07	1.09502e+08	1.0991e+08	9.0293e+07	5.79979e+07	3.03499e+07	1.19262e+07	3.11441e+06	552651	118188	32550.6	149531	151573
ASGRQTVDEALKDAQTGTD	363	381	3	0	654.984	6	17	7.05243	7.55115	659.039	11.0778	0.6	0					0.135538		23281.4	193552	0	228760	146398	2.31823e+06	4.86951e+06	109281	1.37923e+07	2.31128e+07	2.02273e+07	4.72806e+07	5.67649e+07	4.98691e+07	4.14106e+07	2.60362e+07	1.17757e+07	5.40446e+06	848316	87639.4	99161.5	92136.8	167916	167642
ASGRQTVDEALKDAQTGTDYDIPTTENL	363	390	3	0	1003.81	7	25					-1
ALKDAQTGTD	372	381	1	0	1019.5	4	8	2.50137	3.1176	1025.09	5.02343	1	0	1.4256	1.4051	1	-1	0.219401		0	679179	4.18571e+06	1.25524e+07	2.50784e+07	3.63054e+07	3.95554e+07	2.93428e+07	1.42736e+07	3.99814e+06	369411	0	0
ALKDAQTGTD	372	381	2	0	510.254	4	8	2.48542	3.24842	513.015	4.95834	1	0	1.39567	1.92529	1	-1	0.0581648		2.78208e+06	2.07415e+07	6.72624e+07	1.61135e+08	3.09629e+08	4.44854e+08	4.61169e+08	3.3196e+08	1.65952e+08	5.89983e+07	1.462e+07	2.16012e+06	12904.8
ALKDAQTGTDYDIPTTENL	372	390	2	0	1033.5	6	16	7.58315	8.1633	1039.33	10.4627	1	0	1.52121	1.27721	0	0	1.19139		71838.9	0	57371.6	737051	3.00259e+06	7.62544e+06	1.40279e+07	2.45188e+07	4.21054e+07	6.50655e+07	8.90635e+07	1.04938e+08	1.02049e+08	8.13581e+07	5.9909e+07	3.76893e+07	2.56879e+07	1.29038e+07	1.50905e+07	3.93406e+06	5.60992e+06	377165	927327
ALKDAQTGTDYDIPTTENL	372	390	3	0	689.336	6	16	7.47133	8.00153	694.809	15.2274	0.6	1					0.225305		186166	149638	296975	810635	849780	313462	218080	38361.7	0	179617	542159	2.2602e+06	4.63495e+06	8.35692e+06	1.64313e+07	2.34814e+07	3.00442e+07	3.05858e+07	2.7275e+07	1.88173e+07	1.1082e+07	4.133e+06	884585
LKDAQTGTD	373	381	2	0	474.735	4	7	2.43442	2.84065	477.844	5.69331	0.4	1					1.08548		0	25281.9	415253	1.78533e+06	3.2378e+06	4.58905e+06	2.21044e+06	633512	256415	1.56455e+06	1.1271e+06	2.25054e+06
KDAQTGTDYDIPTTENL	374	390	2	0	941.439	6	14	7.40745	7.74633	949.253	14.5484	0.4	1					0.600037		37228.8	0	0	77560	0	809655	0	3.57977e+06	2.60675e+06	8.75263e+06	8.95833e+06	1.33842e+07	8.95524e+06	9.25658e+06	7.8141e+06	6.59848e+07	8.95014e+07	7.01608e+07	3.91639e+07	1.7769e+07	6.79731e+06
YDIPTTE	382	388	1	0	838.383	4	4	5.60432	6.09112	841.605	2.73094	0.4	0					0.362801		0	285185	4.95285e+06	8.31323e+06	6.62739e+06	1.08614e+06	24256.5	205292	70028.1
YDIPTTEN	382	389	1	0	952.426	4	5	5.13658	5.65245	956.224	3.24811	0.4	0					0.224323		23665.9	1.00498e+06	9.54137e+06	2.02073e+07	2.38193e+07	1.52971e+07	4.61493e+06	334469	24261	91962
YDIPTTEN	382	389	2	0	476.717	4	5					-1
YDIPTTENL	382	390	1	0	1065.51	4	6	7.85812	8.59677	1070.13	3.99446	1	0	1.56472	1.83899	1	-1	0.075177		2.53394e+06	3.60792e+07	1.50724e+08	3.75084e+08	6.58649e+08	7.03623e+08	4.4453e+08	1.67129e+08	4.75945e+07	1.01679e+07	1.6079e+06
YDIPTTENL	382	390	2	0	533.259	4	6	7.85812	8.59677	535.43	3.721	1	0	1.39705	1.83899	1	-1	0.0364496		1.80278e+07	1.13774e+08	3.94988e+08	9.12218e+08	1.29905e+09	1.21522e+09	7.27121e+08	2.55621e+08	5.71397e+07	1.32775e+07	1.7863e+06
LYFQGHM	390	396	2	0	448.21	5	5					-1
YFQGHM	391	396	1	0	782.329	4	4					0
YFQGHM	391	396	2	0	391.668	4	4	5.71655	6.97257	393.078	2.27376	0.4	0					0.319169		7.22107e+06	3.25468e+07	6.48053e+07	9.32777e+07	3.14764e+07	1.33547e+07	346782	1.0968e+07	16381.1
YFQGHMASM	391	399	1	0	1071.44	5	7	7.4394	7.68228	1076.03	3.81381	1	0	1.11989	0.0818339		1	0.361156		0	0	443788	2.09213e+06	4.20399e+06	4.21126e+06	2.24077e+06	503807	0	103191	0	36044.4	0
YFQGHMASMTGGQQMGRGSA	391	410	2	0	1051.45	7	18	6.71458	7.1804	1057.59	10.8512	1	0	1.33331	0.87198	1	1	0.137893		0	0	35014.4	321883	1.49838e+06	3.90322e+06	6.6381e+06	9.631e+06	1.55652e+07	2.56051e+07	3.87761e+07	5.09825e+07	6.20417e+07	6.40932e+07	5.34711e+07	4.03928e+07	2.5269e+07	1.27848e+07	4.21242e+06	343891	97014.9	41324.1	0	0	0	0
YFQGHMASMTGGQQMGRGSA	391	410	3	0	701.305	7	18	6.73047	7.34348	705.367	10.7644	1	0	1.31559	1.3937	1	1	0.0942719		48522.7	37013.3	557557	3.03167e+06	6.703e+06	1.11151e+07	1.70819e+07	2.64298e+07	4.11131e+07	5.97053e+07	9.1964e+07	1.23057e+08	1.46446e+08	1.44712e+08	1.27654e+08	9.33496e+07	5.79754e+07	2.96294e+07	1.12886e+07	5.16554e+06	1.26927e+06	81008.1	0	2563.59	10535.8	34126
YFQGHMASMTGGQQMGRGSAA	391	411	2	0	1086.97	7	19	6.73047	7.03648	1093.57	11.7274	1	0	1.38625	0.305598	1	1	0.215047		0	0	0	0	73594.7	477787	957461	2.0167e+06	3.98058e+06	6.27201e+06	8.86994e+06	1.34736e+07	1.7665e+07	2.17579e+07	1.96317e+07	1.79176e+07	1.15849e+07	7.28588e+06	2.85095e+06	1.43044e+06	45805.6	883905	0	463408	0	146697	30200.7
YFQGHMASMTGGQQMGRGSAA	391	411	3	0	724.984	7	19	6.71458	6.98852	729.456	11.9559	1	0	1.43049	0.191885	1	1	0.102959		0	35111.7	129008	317408	1.23437e+06	2.88064e+06	3.97607e+06	7.08498e+06	9.03844e+06	1.45511e+07	2.24266e+07	3.15997e+07	4.30257e+07	4.91321e+07	4.63669e+07	3.99833e+07	2.86508e+07	1.63451e+07	8.80204e+06	4.52672e+06	1.33849e+06	347215	3.32539e+06	0	57636.5	9.61388e+06	0
YFQGHMASMTGGQQMGRGSAAL	391	412	2	0	1143.51	7	20	7.9538	8.4023	1150.43	12.3028	1	0	1.37856	0.810604	1	1	0.232608		0	8992.38	0	5601.4	90824	63979	1.67875e+06	847889	5.31047e+06	2.85031e+06	1.06086e+07	1.07641e+07	2.07942e+07	2.14104e+07	2.74548e+07	2.28201e+07	2.12614e+07	1.25857e+07	8.23867e+06	3.09728e+06	1.05566e+06	0	512252	0	187922	0	85781.7	0
YFQGHMASMTGGQQMGRGSAAL	391	412	3	0	762.679	7	20	7.93788	8.06815	767.321	12.3911	1	0	1.3948	-0.317315	1	1	0.0509716		74977.2	0	45553.2	161598	1.0445e+06	1.63654e+06	2.5749e+06	3.81989e+06	3.80436e+06	7.66106e+06	1.19627e+07	1.56328e+07	2.40478e+07	3.25896e+07	3.30791e+07	3.3606e+07	2.85266e+07	2.08665e+07	1.32886e+07	7.26635e+06	3.75519e+06	1.21382e+06	80966.6	87383.6	0	0	116874	0
YFQGHMASMTGGQQMGRGSAALSGGGGGGAEPGQA	391	425	2	0	1634.72	8	32					-1
YFQGHMASMTGGQQMGRGSAALSGGGGGGAEPGQA	391	425	3	0	1090.15	8	32	7.13242	7.4873	1097.38	19.6332	1	0	1.37266	0.478797	1	0	0.557095		19918.5	148484	6202.22	43431.4	889442	84687.8	406098	3.41421e+06	2.09851e+06	2.70003e+06	6.38047e+06	5.04067e+06	5.93322e+06	8.64988e+06	9.2664e+06	1.09882e+07	1.61304e+07	2.3976e+07	3.19787e+07	4.25085e+07	5.15589e+07	5.80159e+07	5.74727e+07	5.0086e+07	4.17236e+07	3.15746e+07	2.16462e+07	1.30662e+07	7.86428e+06	3.11065e+06
YFQGHMASMTGGQQMGRGSAALSGGGGGGAEPGQA	391	425	4	0	817.863	8	32					-1
YFQGHMASMTGGQQMGRGSAALSGGGGGGAEPGQAL	391	426	3	0	1127.84	8	33	7.85812	8.67633	1135.05	19.4581	1	0	1.28474	2.121	0	1	0.129184		47576.1	140343	36243.6	140343	1.15008e+06	3.55902e+06	7.68036e+06	1.3951e+07	2.18218e+07	3.22362e+07	4.09497e+07	5.30498e+07	6.32269e+07	7.46429e+07	8.80092e+07	1.12186e+08	1.41794e+08	1.94669e+08	2.76826e+08	3.66401e+08	4.78309e+08	5.61233e+08	6.13615e+08	6.08766e+08	5.51065e+08	4.49332e+08	3.35691e+08	2.24702e+08	1.39347e+08	8.06278e+07
YFQGHMASMTGGQQMGRGSAALSGGGGGGAEPGQAL	391	426	4	0	846.134	8	33	7.89003	8.03327	851.414	18.9688	0.4	1					0.378688		59482.6	32079.1	0	0	135891	0	32940.7	125837	406569	121220	195805	433999	588316	4.82103e+06	970518	1.229e+06	1.44586e+06	8.51362e+06	3.37216e+06	4.4693e+06	5.27337e+06	8.04103e+06	7.05929e+06	7.21859e+06	6.76371e+06	5.22897e+06	3.57559e+06	2.46776e+06	925942	616904
YFQGHMASMTGGQQMGRGSAALSGGGGGGAEPGQALF	391	427	3	0	1176.87	9	34	9.39388	10.1001	1184.34	20.1469	1	0	1.29547	1.72403	1	0	0.145342		0	0	66848.7	367062	0	65609.2	759150	1.01843e+06	1.9643e+06	4.65706e+06	6.50903e+06	8.81147e+06	1.21121e+07	1.32649e+07	1.5122e+07	2.42426e+07	2.64681e+07	3.55526e+07	5.46826e+07	7.53283e+07	1.00149e+08	1.23549e+08	1.45372e+08	1.49278e+08	1.39716e+08	1.26567e+08	9.97548e+07	7.12255e+07	4.96425e+07	2.57889e+07
YFQGHMASMTGGQQMGRGSAALSGGGGGGAEPGQALF	391	427	4	0	882.901	9	34					-1
YFQGHMASMTGGQQMGRGSAALSGGGGGGAEPGQALFNG	391	429	3	0	1233.89	9	36	8.78803	9.33048	1241.84	21.4947	1	0	1.3121	1.14359	1	1	0.184596		158467	0	0	0	0	5056.06	0	9675.94	140325	261358	821147	794253	2.29138e+06	3.6677e+06	5.03132e+06	7.33759e+06	7.51205e+06	1.03983e+07	1.52472e+07	2.28154e+07	3.18983e+07	4.36551e+07	5.49244e+07	6.80078e+07	7.11238e+07	6.98855e+07	6.55383e+07	5.4714e+07	3.92142e+07	2.73617e+07
YFQGHMASMTGGQQMGRGSAALSGGGGGGAEPGQALFNG	391	429	4	0	925.668	9	36					-1
HMASMTGGQQMGRGSAALSGGGGGGAEPGQAL	395	426	3	0	962.773	8	29	6.92468	7.05243	969.17	17.3574	1	0	1.31746	-0.326235		1	0.16713		0	0	0	0	0	0	0	0	0	0	0	150906	178248	289169	285313	870801	1.23044e+06	2.08954e+06	2.71274e+06	3.28734e+06	3.42626e+06	2.90202e+06	1.79925e+06	1.16927e+06	309878	71065.8	0	28577.2	0	0
ASMTGGQQMGRGSAALSGGGGGGAEPGQAL	397	426	2	0	1309.61	7	27	6.6987	6.74635	1318.93	17.0411	1	0	1.43746	-0.610134	1	0	0.302671		0	0	0	0	0	0	0	0	0	0	0	0	0	0	80331.7	122217	306206	569666	742721	539942	593378	352463	151946	30279.7	39073.5	0	0	0	0	0
ASMTGGQQMGRGSAALSGGGGGGAEPGQAL	397	426	3	0	873.406	7	27					-1
TGGQQMGRGSAA	400	411	2	0	560.762	5	10					-1
TGGQQMGRGSAAL	400	412	2	0	617.304	5	11	5.16855	5.26437	621.167	6.97527	0.6	1					0.349963		0	2302.86	358.533	517.855	81052.8	157952	1.00827e+06	957852	986534	761584	410586	74624.1	30956.4	0	0	0	57153.9
TGGQQMGRGSAALSGGGGGGAEPGQA	400	425	3	0	739.342	6	23					-1
TGGQQMGRGSAALSGGGGGGAEPGQAL	400	426	2	0	1165.05	7	24	6.0586	6.41397	1172.82	14.1664	1	0	1.28704	0.48051	1	-1	0.264869		36898.1	0	0	0	0	24309.2	102544	63647.1	586749	416165	1.38005e+06	1.90958e+06	4.49315e+06	6.63749e+06	9.79776e+06	1.04018e+07	1.18992e+07	1.025e+07	7.7874e+06	5.43024e+06	2.56635e+06	558510	0	0	0	0	0	0	0	0
TGGQQMGRGSAALSGGGGGGAEPGQAL	400	426	3	0	777.036	7	24	6.10728	6.33165	782.102	13.829	0.6	0					0.170652		0	42107.2	0	0	221627	19711.3	31451.5	129055	300351	581834	585909	1.44701e+06	3.0819e+06	2.93347e+06	4.91185e+06	5.48878e+06	5.00812e+06	4.43129e+06	3.78829e+06	1.83488e+06	662350	249210	334380	36275.8	0	127813	2525.87	0	144025	0
TGGQQMGRGSAALSGGGGGGAEPGQALF	400	427	3	0	826.059	7	25	7.5671	7.73035	827.611	3.18117	0.6	0					0.14206		0	0	36271.1	4.19804e+06	6.70928e+06	5.04439e+06	2.23514e+06	670271	149712	0	0	64235.7	65677.8	0	0	0	67426.7	0	0	146761	0	0	0	30132.4	0	0	0	0	0	0
MGRGSAALSGGGGGGAEPGQAL	405	426	2	0	929.447	6	19	7.92193	8.38633	933.655	7.30721	0.6	0					0.390947		0	0	45437.6	350813	3.23079e+06	7.75434e+06	1.51991e+07	2.2008e+07	2.73231e+07	2.42919e+07	1.81884e+07	1.06447e+07	4.17573e+06	692846	520188	41199.5	247321	43222.4	0	0	135891	44657	685798	0	728559	0
ALSGGGGGGAEPGQAL	411	426	2	0	649.82	5	13	5.41153	6.23625	653.859	7.34775	1	1	1.19487	2.14403		-1	0.477059		26345.5	665412	5.70628e+06	1.51966e+07	2.59213e+07	4.14885e+07	5.51866e+07	6.5072e+07	5.92868e+07	4.41992e+07	2.72474e+07	1.27051e+07	4.38288e+06	756787	571520	1.75722e+07	3.15131e+06	1.23085e+07	1.13877e+07
ALSGGGGGGAEPGQALF	411	427	2	0	723.355	5	14					-1
ALSGGGGGGAEPGQALFNG	411	429	2	0	808.887	5	16	7.84217	8.05235	814.095	9.49113	0.4	1					0.789649		56145.6	337629	912065	1.83386e+06	2.34365e+06	2.84047e+06	3.37595e+06	5.63229e+06	6.03142e+06	7.92922e+06	6.33895e+06	5.67469e+06	2.55715e+06	860244	47171.9	70365.2	0	545881	0	4.02584e+06	0	6.30392e+06
LSGGGGGGAEPGQAL	412	426	2	0	614.302	5	12	5.05635	5.74867	617.434	5.57555	0.6	0					0.192695		464603	677424	3.63577e+06	9.55806e+06	1.90707e+07	2.59954e+07	3.58036e+07	3.01359e+07	2.37346e+07	1.29134e+07	5.18735e+06	663964	284497	346439	182260	253158	470517	68200.2
SGGGGGGAEPGQAL	413	426	2	0	557.76	4	11	4.50048	5.07237	560.483	4.83448	0.6	0					0.122815		100456	1.93489e+06	4.91996e+06	1.14891e+07	1.8157e+07	2.25846e+07	2.24255e+07	1.79881e+07	1.04654e+07	4.31568e+06	823282	22223.2	0	2764.09	0	133524
SGGGGGGAEPGQALFNG	413	429	2	0	716.826	5	14					-1
FNGDMEPEAGAGAGAAASS	427	445	2	0	855.357	6	16	5.3123	5.86107	859.689	7.62776	1	0	0.869374	1.16598		1	0.183284		0	0	303772	1.41253e+06	3.32493e+06	6.73942e+06	1.15937e+07	1.63106e+07	2.03466e+07	2.17866e+07	1.96762e+07	1.47365e+07	8.37903e+06	3.83873e+06	388184	90443.7	78401.1	0	0	0	58730.5	0	0
FNGDMEPEAGAGAGAAASSAADPAIPEEVW	427	456	3	0	963.427	7	25	10.2106	10.3713	968.038	12.0752	1	0	0.892455	-0.209391		0	0.368256		0	1.63485e+06	0	0	228268	196624	106755	205545	512455	1.02066e+06	1.94606e+06	2.47788e+06	3.72144e+06	5.14646e+06	4.74146e+06	4.63236e+06	4.04583e+06	3.49693e+06	1.70749e+06	1.11072e+06	517758	184563	672708	67553.5	53404.7	8585.96	110914	4605.36	61555.7	70224.6
FNGDMEPEAGAGAGAAASSAADPAIPEEVWNIKQ	427	460	3	0	1124.52	8	29					-1
FNGDMEPEAGAGAGAAASSAADPAIPEEVWNIKQM	427	461	3	0	1168.2	8	30	10.4978	10.5775	1174.81	17.6317	0.6	0					0.262702		0	0	0	0	0	0	0	0	0	0	0	9854.32	116676	0	76219	420809	645693	1.391e+06	1.19528e+06	1.6054e+06	1.80248e+06	1.76454e+06	1.36896e+06	1.08575e+06	451421	236605	0	0	0	0
FNGDMEPEAGAGAGAAASSAADPAIPEEVWNIKQMIKLTQEHIEAL	427	472	4	0	1195.33	10	41	13.8539	14.0675	1202.74	26.6615	1	0	1.50784	-0.0220145		1	0.176648		0	32098.6	73790.8	0	35374.9	42019.4	64845.2	0	51594.9	0	102604	0	73309.1	130868	57533.8	89404.3	162325	276192	59841.1	0	431906	1.89025e+06	720561	284202	1.83304e+06	5.22252e+06	4.11717e+06	4.61004e+06	6.77624e+06	9.20094e+06
NGDMEPEAGAGAGAAASSAADPAIPEEVWNIKQ	428	460	3	0	1075.5	8	28	9.23577	9.28302	1081.56	16.2436	0.6	0					0.232365		0	0	0	0	0	0	0	0	0	0	81979.8	0	156688	54553.2	454221	597399	1.01239e+06	951270	1.3664e+06	1.00852e+06	957982	707618	81554.6	164615	61990.8	68069.8	0	0	0	71248.6
DMEPEAGAGAGAAASSAADPAIPEEVWNIKQ	430	460	3	0	1018.48	8	26					0
AADPAIPEEVWNIKQMIKLTQEHIEAL	446	472	3	0	1029.88	8	23	13.8869	14.1031	1036.26	17.2191	1	0	1.86975	-0.012563	1	1	0.252427		58540.7	11582.3	1961.5	55716	80516.8	69934.7	59001.4	148576	78790	100040	38772.9	82531.4	44387.4	114002	209382	750629	2.15496e+06	3.71203e+06	4.69605e+06	5.60465e+06	5.36026e+06	4.10126e+06	2.6366e+06	1.46555e+06	206757	0	154944	75034.2	2681.48	284572
AADPAIPEEVWNIKQMIKLTQEHIEAL	446	472	4	0	772.66	8	23	13.9526	14.051	777.404	17.0566	1	0	1.84375	-0.430142	1	1	0.269114		22320.3	0	0	24456.5	73079	0	0	0	46520.1	41364.8	31917.5	29504.4	31048.7	19019.9	201693	434244	350217	727738	955685	1.3497e+06	1.07668e+06	900590	546771	338239	220180	54024.3	51846.6	43558.9	18773.3	0
NIKQMIKLTQEHIEAL	457	472	2	0	955.032	6	14	11.8965	12.4859	960.932	10.6031	1	0	1.9018	1.31012	1	1	0.306308		176691	478356	471143	1.09575e+06	102556	609085	45046.9	357133	4.35178e+06	1.15928e+07	2.54575e+07	3.78226e+07	4.09471e+07	3.33298e+07	2.18858e+07	9.04418e+06	2.93877e+06	315803	208904	142215	25543.9
NIKQMIKLTQEHIEAL	457	472	3	0	637.024	6	14	11.8804	12.5189	641.006	10.7488	1	0	1.94007	1.4842	1	1	0.105136		3670.28	49116.5	15261.2	14238.8	117982	0	152996	1.24534e+06	7.17888e+06	2.063e+07	4.0657e+07	5.89778e+07	6.64097e+07	5.61003e+07	3.50531e+07	1.63797e+07	5.43429e+06	1.09372e+06	65692.8	121311	0
NIKQMIKLTQEHIEALL	457	473	3	0	674.719	6	15	13.6712	14.1194	678.972	11.4913	1	0	1.93389	0.809836		1	0.259079		11990.9	0	385002	0	24617.5	188201	30293.6	18415.1	158595	704075	2.99532e+06	6.29095e+06	9.48156e+06	1.04997e+07	8.57906e+06	5.03286e+06	2.01965e+06	412256	33180.9	0	33583	0
MIKLTQE	461	467	2	0	431.739	4	5	6.09112	6.60357	433.94	3.83235	1	0	1.93529	1.03726		1	0.274617		150319	207851	5.56716e+06	2.0043e+07	3.20253e+07	2.86184e+07	9.456e+06	3.63251e+06	56770.5	2.57475e+06
MIKLTQEHIEAL	461	472	3	0	475.931	5	10	8.7082	9.22005	478.444	6.63027	1	0	1.55473	1.03514		1	0.0710834		5709.4	769736	88623.3	800865	7.42875e+06	2.20878e+07	4.3568e+07	6.57138e+07	6.20918e+07	4.24635e+07	2.6605e+07	6.60765e+06	718905	462406	29280.9	0
TQEHIEAL	465	472	2	0	470.74	4	6	6.5561	6.88218	472.804	3.5895	1	0	1.31642	0.376721		1	0.0980754		6757.21	140846	5.70767e+06	1.65609e+07	2.08622e+07	1.69246e+07	7.13224e+06	1.53204e+06	2266.88	40.4873	40234.7
LLDKFGGEHNPPSIYL	472	487	2	0	900.47	6	12					-1
LDKFGGEHNPPSI	473	485	2	0	705.854	5	9					0
LDKFGGEHNPPSI	473	485	3	0	470.905	5	9	6.98852	7.05243	472.619	4.30376	0.4	1					0.0635836		0	34142.1	93515.7	979384	2.4863e+06	1.61321e+06	1.535e+06	1.57776e+06	239162	23265.1	70082.1	0	0	4856.04	0
LDKFGGEHNPPSIY	473	486	2	0	787.386	5	10	7.26348	7.9538	790.314	4.90927	0.6	0					0.0733085		72583.5	1.73146e+06	1.45394e+07	4.50135e+07	9.2e+07	1.37218e+08	1.44508e+08	1.14644e+08	7.01739e+07	3.28559e+07	1.1112e+07	1.68901e+06	378431	104380	35541.9	54363
LDKFGGEHNPPSIY	473	486	3	0	525.26	5	10	7.27945	7.8741	527.213	4.91276	0.6	0					0.052257		234805	564526	6.89214e+06	2.43796e+07	5.20388e+07	7.6963e+07	8.00387e+07	6.51042e+07	3.90734e+07	1.80399e+07	4.78662e+06	625614	224884	45398.9	55777	299474
LDKFGGEHNPPSIYL	473	487	3	0	562.954	5	11	9.378	9.68443	565.15	5.56769	1	0	0.977602	0.307075		-1	0.165149		432106	663040	1.31898e+06	3.47065e+06	1.02896e+07	1.90568e+07	2.37384e+07	2.44003e+07	1.64407e+07	9.06267e+06	3.11437e+06	888499	310307	297757	577712	1.06448e+06	613839
LDKFGGEHNPPSIYLEA	473	489	2	0	943.968	6	13	7.52985	7.85812	948.744	8.41815	0.6	0					0.213267		173842	0	2.82032e+06	2.11782e+06	1.19982e+07	1.57863e+07	2.30213e+07	3.4309e+07	5.59091e+07	7.17325e+07	8.33563e+07	6.84824e+07	5.20222e+07	2.8307e+07	1.30627e+07	4.45116e+06	791048	75830.4	0	28650.2
LDKFGGEHNPPSIYLEA	473	489	3	0	629.648	6	13	7.54583	8.03327	632.969	8.82905	0.6	0					0.0414411		133.449	27189.3	27345.9	370921	4.77164e+06	1.62911e+07	3.6378e+07	7.18197e+07	1.21834e+08	1.63228e+08	1.86087e+08	1.68662e+08	1.11143e+08	6.57677e+07	3.0409e+07	1.13046e+07	3.62677e+06	1.08492e+06	89144	26384.9
DKFGGEHNPPSIY	474	486	2	0	730.844	5	9	6.82903	7.03648	733.284	4.00642	1	0	0.753204	-0.043753		1	0.140856		0	4.25266e+06	2.05718e+06	6.19386e+06	1.09424e+07	1.31468e+07	1.08197e+07	6.89024e+06	2.2613e+06	1.07774e+06	36557.9	155477	33779.1	92825.1	61956.3
EAYEEYTSKL	488	497	2	0	616.788	5	8	7.5671	8.0174	619.881	5.45679	1	0	1.62489	0.816984		1	0.116071		16096.9	77624.8	73239.9	1.37795e+06	6.8086e+06	1.55736e+07	2.19311e+07	1.81059e+07	8.25287e+06	1.76814e+06	151717	103176	131913	613850
EAYEEYTSKLDALQQREQQL	488	507	3	0	814.731	7	18	9.61978	9.68443	819.129	11.7732	0.6	0					0.362474		0	29290.6	0	0	0	0	0	50425.5	107173	68625.2	363883	627758	843745	962454	963528	626993	433386	173820	65360.1	28531.9	0	0	0	0	57791.7	0
YEEYTSKL	490	497	1	0	1032.49	4	6	6.68277	7.13242	1037.06	3.95968	1	0	1.5434	0.81468	1	1	0.370526		0	0	380571	7.03978e+06	1.42068e+07	1.45154e+07	7.28998e+06	776897	61269.4	114445	35264.4
YEEYTSKL	490	497	2	0	516.748	4	6	6.65107	7.29013	519.01	3.9086	1	0	1.51208	1.48603	1	1	0.0423816		432106	6.59264e+06	3.75409e+07	1.17974e+08	2.02715e+08	2.03131e+08	1.15855e+08	3.76071e+07	7.9283e+06	644893	25565.6
YEEYTSKLDALQQREQQL	490	507	2	0	1121.55	6	16	8.2747	8.68167	1127.94	11.476	1	0	1.7542	0.663397	1	-1	0.232312		142480	161570	0	0	62753.6	46622.6	377949	455592	850948	3.53725e+06	1.09439e+07	1.71668e+07	2.33264e+07	2.40064e+07	2.12222e+07	1.31911e+07	7.0146e+06	2.06382e+06	797416	0	136602	67038.7	85332.4
YEEYTSKLDALQQREQQL	490	507	3	0	748.038	6	16	8.211	8.88403	752.34	11.6022	0.6	0					0.108281		50022.8	117226	71758.4	0	53424.2	366980	280362	1.65608e+06	6.86031e+06	2.30798e+07	4.8946e+07	7.88931e+07	1.11283e+08	1.18443e+08	1.00912e+08	6.95028e+07	3.92303e+07	1.6566e+07	4.8262e+06	1.44891e+06	119449	135355	274270
YEEYTSKLDALQQREQQLL	490	508	3	0	785.732	6	17	9.60365	9.81235	790.321	12.3865	0.6	0					0.0812233		45913.9	0	1.12967e+06	0	30208.3	855108	0	28306.4	576255	2.97388e+06	7.68648e+06	1.61186e+07	2.53424e+07	3.23473e+07	3.60474e+07	2.92256e+07	2.05806e+07	1.21848e+07	5.20575e+06	1.76899e+06	551309	282674	0	160883
YEEYTSKLDALQQREQQLLESLGNGTD	490	516	3	0	1043.51	7	25	11.1544	11.2507	1050.14	18.0924	1	1	1.77792	-0.437644		1	0.334964		52922.5	281019	8677.83	8217.76	0	0	0	0	0	44083.6	0	0	0	0	114314	705993	1.24256e+06	1.94348e+06	3.7884e+06	3.44698e+06	3.27403e+06	3.33767e+06	1.93805e+06	1.14254e+06	911224	221153	46648.3	868832	0	0
YEEYTSKLDALQQREQQLLESLGNGTDF	490	517	3	0	1092.53	8	26	12.3551	12.6888	1099.3	18.4011	0.6	0					0.306508		0	29489.2	0	0	0	0	0	21541.6	0	0	76954.5	0	0	57267.3	553966	1.51355e+06	3.38062e+06	5.44415e+06	8.38805e+06	9.61124e+06	9.82499e+06	8.57822e+06	7.09941e+06	4.42604e+06	2.98762e+06	873840	556177	161430	102118	0
YTSKLDALQQREQQL	493	507	2	0	910.979	6	13	7.42343	7.77833	915.36	7.70844	1	1	1.29695	0.478856	1	-1	0.50343		34426.8	191460	66722.6	241919	1.23447e+06	3.16745e+06	4.72391e+06	5.03648e+06	5.93106e+06	6.53595e+06	7.27131e+06	6.49355e+06	4.51285e+06	1.46139e+06	8661.53	0	0	0	0	0
YTSKLDALQQREQQL	493	507	3	0	607.655	6	13	7.4394	7.77833	610.662	7.9679	0.6	1					0.260205		19391.2	38365.5	649071	1.1395e+06	2.96529e+06	5.49503e+06	7.213e+06	7.61185e+06	9.04288e+06	9.84569e+06	1.22989e+07	1.15037e+07	8.2723e+06	4.85168e+06	1.77982e+06	494273	2823.87	115377	51055.4	0
YTSKLDALQQREQQLLESLGNGTDF	493	517	3	0	952.145	7	23					-1
DALQQREQQL	498	507	1	0	1228.63	5	8	6.35073	6.4771	1235.22	5.89981	0.4	0					0.581651		0	0	0	0	0	891734	2.04113e+06	2.14612e+06	727633	0	103006	41829.9	0	0
DALQQREQQL	498	507	2	0	614.818	5	8	6.20428	6.90875	618.132	5.9396	1	0	1.84692	1.71783	1	1	0.0911675		443742	118254	750767	1.20733e+07	4.96887e+07	1.26293e+08	2.07313e+08	2.2031e+08	1.57419e+08	5.23316e+07	1.97495e+07	239606	124923	372537
DALQQREQQLL	498	508	2	0	671.36	5	9					-1
DALQQREQQLLESLGNGTDF	498	517	2	0	1131.55	6	18	11.8613	12.0949	1138.39	12.3806	1	0	1.6459	0.049049	1	1	0.253934		0	0	66915.7	35559.7	0	5906.54	0	0	138709	98215.3	1.16239e+06	2.16982e+06	4.26282e+06	4.79354e+06	5.67221e+06	4.33026e+06	3.27754e+06	720803	252324	35193.8	77486	0	78936.5	39635.2	53504.7
DALQQREQQLLESLGNGTDF	498	517	3	0	754.705	6	18					-1
LESLGNGTD	508	516	1	0	905.421	4	7	4.5995	5.13658	909.702	3.78179	1	0	1.10306	1.12457		1	0.257442		0	954995	7.22686e+06	1.58051e+07	2.16469e+07	1.97219e+07	1.12331e+07	3.48018e+06	240939	75448.9	40400.6	0
LESLGNGTDF	508	517	1	0	1052.49	4	8	8.30653	8.82528	1056.86	3.76822	1	0	0.848376	1.05959	1	1	0.459828		3.88508e+06	2.70093e+07	4.68856e+07	5.73577e+07	7.32529e+07	8.38624e+07	6.40586e+07	3.65675e+07	1.33534e+07	1.89317e+06	387249	170565	523198
LESLGNGTDF	508	517	2	0	526.748	4	8	8.25877	8.86807	529.1	4.09854	1	0	1.00028	1.38053	1	1	0.11919		95735.3	6.00424e+06	2.13018e+07	4.66212e+07	6.82041e+07	7.23687e+07	5.19291e+07	2.80903e+07	1.0549e+07	2.40308e+06	121816	301827	16748.2
ESLGNGTDF	509	517	1	0	939.405	4	7	7.23153	7.89003	943.468	3.53076	1	0	0.971129	1.55491		1	0.31318		0	4.07398e+06	1.95513e+07	3.9585e+07	5.39285e+07	4.57981e+07	2.03965e+07	3.86691e+06	147343	15698.9	48600.7	33870.8
FSVSSS	517	522	1	0	613.283	4	4	4.35217	4.79563	616.289	2.6554	1	0	1.55776	0.792764		1	0.558987		56557.6	258863	2.36803e+06	3.24718e+06	2.20626e+06	242880	64865.2	30641.6	0
FSVSSSASM	517	525	1	0	902.392	5	7	6.36655	7.21242	907.941	4.96332	1	1	1.72403	2.219		1	0.290099		1.09119e+06	1.29389e+07	4.7046e+07	1.18178e+08	2.27635e+08	3.40814e+08	3.54119e+08	2.52814e+08	1.28097e+08	4.67155e+07	7.1945e+06	293085	138272
SVSSSASMD	518	526	1	0	870.351	4	7	2.85688	3.47893	875.182	4.29702	1	0	1.37385	1.42572		1	0.185085		19462.3	837133	4.72181e+06	1.12725e+07	2.02445e+07	2.42671e+07	1.87636e+07	9.13845e+06	1.96603e+06	15166	0	0
SVSSSASMDTVTSSSSSSL	518	536	2	0	903.899	6	17	6.12347	6.33165	909.851	10.846	0.6	0					0.204634		0	0	69389.9	416517	1.37333e+06	3.35062e+06	4.66988e+06	8.71084e+06	1.16197e+07	2.22673e+07	2.41593e+07	4.27281e+07	3.1389e+07	4.44166e+07	2.13621e+07	2.85773e+07	7.03497e+06	1.05863e+07	542842	2.1578e+06	0	57159.9	0	0
SSSASMDTVTSSSSSSLSV	520	538	2	0	903.899	6	17	6.12347	6.33165	909.851	10.846	0.6	0					0.204634		0	0	69389.9	416517	1.37333e+06	3.35062e+06	4.66988e+06	8.71084e+06	1.16197e+07	2.22673e+07	2.41593e+07	4.27281e+07	3.1389e+07	4.44166e+07	2.13621e+07	2.85773e+07	7.03497e+06	1.05863e+07	542842	2.1578e+06	0	57159.9	0	0
DTVTSSSSSSL	526	536	1	0	1070.48	4	9	4.23422	5.05102	1076.55	5.49226	1	0	1.36057	2.11598	1	1	0.136782		3.42227e+06	2.23351e+07	6.18428e+07	1.41746e+08	2.79765e+08	4.73894e+08	6.00038e+08	5.54362e+08	3.55214e+08	1.46673e+08	4.60061e+07	9.96327e+06	974151	0
DTVTSSSSSSL	526	536	2	0	535.746	4	9	4.25062	4.68147	538.578	5.08734	1	0	1.19505	0.748047	1	1	0.0635082		505986	5.28821e+06	1.56603e+07	3.23174e+07	5.85009e+07	8.40446e+07	9.23298e+07	7.72674e+07	4.37123e+07	1.72469e+07	4.07472e+06	153942	0	12251
DTVTSSSSSSLSVLPSSL	526	543	2	0	877.439	6	15					0
TVTSSSSSSL	527	536	1	0	955.458	4	8	3.87528	4.63233	960.941	4.96522	1	0	1.39884	1.9042		1	0.137949		61434.2	2.37135e+06	8.02719e+06	1.92687e+07	3.71141e+07	5.64583e+07	5.8072e+07	4.20999e+07	1.9789e+07	5.22743e+06	130837	0	0
SVLPSS	537	542	1	0	589.319	3	3	4.23422	4.385	591.192	1.54019	1	0	1.00425	-0.244597		1	0.31309		1.04151e+06	2.19963e+06	2.35335e+06	1.78465e+06	586802	37569.1	32898.7
SVLPSSL	537	543	1	0	702.403	4	4	7.65028	8.25347	705.588	2.77541	1	0	1.66814	1.35885	0	1	0.044702		6.6164e+07	4.96805e+08	1.5533e+09	2.59684e+09	2.07123e+09	7.03013e+08	1.59724e+08	2.65005e+07	1.08147e+06
SVLPSSL	537	543	2	0	351.705	4	4	7.66632	8.11568	352.751	1.68196	1	0	0.662453	0.813676	0	1	0.115039		1.85916e+06	9.0239e+06	1.17092e+07	8.46741e+06	3.18984e+06	171315	0	54584.4	0
SVFQNPTD	544	551	1	0	907.416	4	5	5.65245	6.17208	910.76	2.82027	0.6	0					0.18497		4.88219e+06	2.91188e+07	7.35802e+07	1.13016e+08	9.93313e+07	5.44187e+07	1.82169e+07	3.52693e+06	79501.2	26523.7
SVFQNPTD	544	551	2	0	454.211	4	5	5.74867	6.29992	455.692	2.43666	1	0	0.908356	1.17478	1	1	0.121142		2.09816e+06	1.0005e+07	2.15242e+07	2.68965e+07	1.99889e+07	8.67613e+06	1.72774e+06	79293	45392.1	19395.2
SVFQNPTDV	544	552	2	0	503.746	4	6					-1
SVFQNPTDVARSNPKSPQKPIV	544	565	2	0	1205.15	6	16	7.21242	7.26348	1211.26	10.8019	1	1	1.59922	-0.598025	1	1	0.186413		0	0	0	0	0	0	0	0	8062.93	12960.7	305135	612375	420465	581144	380009	107383	0	0	0	0	0	0	0
SVFQNPTDVARSNPKSPQKPIV	544	565	3	0	803.768	6	16	7.0205	7.55115	807.789	10.6511	1	0	1.56454	1.10177	1	1	0.122588		41324.6	34840.6	243641	0	0	462362	1.91844e+06	4.52426e+06	8.6268e+06	1.50777e+07	2.11342e+07	3.04189e+07	3.56893e+07	3.48882e+07	2.70848e+07	1.73814e+07	8.3712e+06	2.67222e+06	519666	195948	0	117560	0
FQNPTD	546	551	1	0	721.315	4	3	3.66002	4.14155	723.889	2.15634	1	0	1.75984	0.927685		1	0.57689		128176	2.34215e+06	4.87208e+06	4.01178e+06	1.9255e+06	435509	166481	132633
FQNPTDVARSNPKSPQKPIV	546	565	3	0	741.734	6	14					-1
VARSNPKSPQKPIV	552	565	3	0	507.635	5	9	4.53328	4.63233	509.992	6.18139	0.4	0					0.169956		0	0	134296	45765	268050	149181	802066	1.19844e+06	776118	738570	198185	20201.1	0	0	0
GVTVRDSLKKALM	582	594	2	0	709.413	5	11	7.5671	8.22693	713.639	7.55898	0.6	0					0.148506		66467	380696	879620	6.39396e+06	1.52539e+07	3.23763e+07	6.22542e+07	9.63656e+07	1.38358e+08	1.47614e+08	1.19033e+08	6.70851e+07	2.49991e+07	4.01028e+06	148967	222643	527706
GVTVRDSLKKALM	582	594	3	0	473.278	5	11	7.63117	8.24285	476.181	7.81725	1	0	1.72997	1.38898	1	1	0.154004		176109	32567.9	351471	499808	7.30038e+06	1.56198e+07	1.63988e+07	4.73746e+07	6.56128e+07	6.7074e+07	5.9152e+07	3.6482e+07	1.48825e+07	4.23056e+06	840623	961372	22892.4
GVTVRDSLKKALMM	582	595	2	0	774.934	6	12	9.10658	9.52155	779.716	8.52026	1	0	1.72762	0.691751		1	0.195089		42920.4	112201	63792.2	56038.1	52664.7	564880	2.73451e+06	6.46132e+06	1.15198e+07	1.6474e+07	1.67683e+07	1.36826e+07	6.82193e+06	2.86574e+06	194941	23861.6	0	91299.8	0
TVRDSLKKALM	584	594	2	0	631.368	5	9	7.03648	7.42343	634.773	6.00788	0.6	0					0.183497		155083	27401	3.33324e+06	8.24789e+06	2.18281e+07	4.2521e+07	6.36323e+07	7.07552e+07	6.65483e+07	3.27543e+07	1.51635e+07	3.02289e+06	423310	28742.7	52876.1
TVRDSLKKALM	584	594	3	0	421.248	5	9					-1
TVRDSLKKALMM	584	595	2	0	696.889	6	10					-1
TVRDSLKKALMM	584	595	3	0	464.928	6	10	8.67633	8.78803	467.633	7.16258	0.6	0					0.215045		0	0	0	0	12893.1	117182	287664	834220	1.14278e+06	776892	295639	106298	31097.1	56687.4	0	0	0
VRDSLKKALM	585	594	2	0	580.845	5	8	6.23625	6.81315	583.643	4.84978	1	0	1.34575	1.26569	1	1	0.140127		0	106013	1.62631e+06	1.33781e+07	3.3168e+07	5.06752e+07	5.22361e+07	3.35859e+07	1.49778e+07	3.86559e+06	249281	119948	0	28348.2
VRDSLKKALM	585	594	3	0	387.566	5	8					-1
VRDSLKKALMM	585	595	2	0	646.365	6	9					-1
VRDSLKKALMM	585	595	3	0	431.246	6	9					-1
SLKKALM	588	594	2	0	395.746	4	5	5.65245	6.02067	397.77	3.51185	1	0	1.69947	0.526055		1	0.0775014		18505.6	284625	2.76238e+06	9.39466e+06	1.36853e+07	9.93358e+06	2.70537e+06	433616	0	82166.2
KKALMMRGLIPE	590	601	2	0	693.902	6	9					-1
KKALMMRGLIPE	590	601	3	0	462.937	6	9	4.41785	4.74683	463.84	1.74252	1	0	-0.17221	0.386999	1		0.214318		0	2.19576e+06	2.60534e+06	2.31853e+06	1.30876e+06	617487	230809	71011.7	0	0	36826.3	0	0	38136.4	0	0
AVYRIQDGEKKPIGWD	604	619	3	0	625.663	6	13	7.4394	7.84217	628.719	8.04349	1	0	1.39176	0.648511		1	0.128642		242739	25975.4	183625	195553	1.10418e+06	3.16842e+06	5.70978e+06	9.79208e+06	1.50701e+07	1.85773e+07	1.71373e+07	1.39127e+07	7.95887e+06	2.97915e+06	1.0594e+06	35855.3	0	12902.2	6341.64	32204.5
AVYRIQDGEKKPIGWDTD	604	621	3	0	697.688	6	15	7.26348	7.8741	701.115	9.04182	0.6	0					0.099456		106976	726349	1.00437e+06	2.39645e+06	4.85234e+06	1.17198e+07	1.8818e+07	3.01847e+07	5.08083e+07	6.68009e+07	8.02095e+07	8.60147e+07	7.20771e+07	4.96502e+07	2.5844e+07	1.19021e+07	4.12285e+06	627899	32506.7	46037	0	109111
AVYRIQDGEKKPIGWDTDISW	604	624	3	0	826.42	7	18	10.3242	10.5828	830.781	11.591	0.6	1					0.182089		60823.7	127751	81261.5	0	88953	548140	2.66506e+06	3.56954e+06	7.09604e+06	1.198e+07	1.65419e+07	2.48561e+07	2.92192e+07	3.15108e+07	2.73811e+07	2.10381e+07	1.33856e+07	6.63681e+06	3.04845e+06	511018	0	1.63598e+06	0	34351.9	8.75203e+06	5799.64
AVYRIQDGEKKPIGWDTDISWL	604	625	3	0	864.115	7	19	11.5537	11.9777	868.416	11.337	0.6	0					0.119286		202650	383277	125764	237761	780328	983166	2.02655e+06	3.60435e+06	5.45547e+06	7.74162e+06	1.14152e+07	1.4834e+07	2.05416e+07	2.32111e+07	2.25369e+07	2.06103e+07	1.45037e+07	8.91957e+06	3.60963e+06	1.23712e+06	320914	212556	158189	126049	168992	3019.61	77382.9
AVYRIQDGEKKPIGWDTDISWL	604	625	4	0	648.338	7	19	11.5859	11.7315	651.698	11.8746	1	0	1.41475	-0.263087	1	1	0.175298		69846.5	0	0	0	57836.8	0	18560.3	20564.1	236165	137146	544736	925239	1.57044e+06	1.45835e+06	1.40293e+06	1.42112e+06	1.12197e+06	388561	160751	47992.2	150158	0	13906.8	0	14129.8	0	41028.4
AVYRIQDGEKKPIGWDTDISWLTGEEL	604	630	2	0	1560.29	7	24	12.0265	12.404	1568.64	14.8344	1	0	1.38944	0.558899	1	1	0.304856		0	0	58111.4	0	49518.2	148697	37722.7	0	37973.2	426878	337313	1.21726e+06	1.79094e+06	3.34445e+06	4.65778e+06	8.13306e+06	7.92308e+06	9.82075e+06	8.43625e+06	7.806e+06	4.90816e+06	2.68723e+06	558695	160273	0	0	0	0	0	0
AVYRIQDGEKKPIGWDTDISWLTGEEL	604	630	3	0	1040.53	7	24	11.9453	12.7055	1046.08	14.8022	0.6	0					0.0711575		1.331e+06	818166	831117	192123	233977	782009	907481	3.40279e+06	8.87923e+06	1.74577e+07	2.76956e+07	4.07906e+07	5.93307e+07	8.36443e+07	1.17143e+08	1.55288e+08	1.85268e+08	1.94656e+08	1.92594e+08	1.61683e+08	1.16687e+08	7.80038e+07	4.35138e+07	1.96443e+07	9.38898e+06	2.28606e+06	117033	218497	59056.3	4119.73
AVYRIQDGEKKPIGWDTDISWLTGEEL	604	630	4	0	780.648	7	24	11.9453	12.6383	784.857	14.9737	1	0	1.4108	1.67701	1	1	0.157056		220831	147000	100671	448886	15510.9	249407	662625	1.25542e+06	3.21222e+06	5.53751e+06	8.83967e+06	1.31253e+07	1.7452e+07	2.60837e+07	3.67658e+07	4.79241e+07	5.82894e+07	6.42763e+07	6.23349e+07	5.4978e+07	3.65857e+07	2.27868e+07	1.27283e+07	1.63042e+07	1.95366e+06	477081	139407	2.39368e+06	41464.1	117051
VYRIQDGEKKPIGWD	605	619	3	0	601.984	6	12	7.4394	7.8741	604.792	7.33858	0.6	0					0.0701562		0	275028	450962	2.05673e+06	6.31678e+06	1.33123e+07	2.35682e+07	3.69248e+07	4.6875e+07	4.60947e+07	3.69885e+07	2.24881e+07	1.11859e+07	4.19734e+06	690804	57925.9	307643	0	0
VYRIQDGEKKPIGWD	605	619	4	0	451.74	6	12					-1
VYRIQDGEKKPIGWDTD	605	621	2	0	1010.51	6	14	6.60357	7.10042	1017.81	13.4043	0.6	1					0.35479		0	0	0	0	0	302627	2.97203e+06	6.07672e+06	8.89698e+06	1.53894e+07	2.59117e+07	3.38091e+07	4.94831e+07	9.76208e+07	1.57925e+08	1.61359e+08	1.36759e+08	9.27586e+07	5.09466e+07	2.06997e+07	5.8265e+06
VYRIQDGEKKPIGWDTD	605	621	3	0	674.009	6	14	7.1484	7.45535	677.296	8.66278	0.6	0					0.334414		33995.6	111659	776520	3.03342e+06	9.39301e+06	1.89385e+07	3.38416e+07	5.79125e+07	8.57787e+07	1.07963e+08	1.20346e+08	1.09799e+08	7.84311e+07	4.68224e+07	2.58071e+07	1.16043e+07	4.56312e+06	3.2217e+06	1.24497e+06	336860	187833
VYRIQDGEKKPIGWDTD	605	621	4	0	505.759	6	14	7.2475	7.73035	508.167	8.4364	1	0	1.33242	0.932351	-1	1	0.0916974		514023	17496.7	350223	224054	1.6369e+06	1.60798e+06	5.45399e+06	8.17716e+06	1.61812e+07	1.69718e+07	2.04418e+07	1.56971e+07	1.19412e+07	5.8978e+06	3.34462e+06	440746	412531	174390	74839	0	79244
VYRIQDGEKKPIGWDTDISW	605	624	2	0	1203.61	7	17	10.3085	10.7372	1209.47	10.2783	0.6	0					0.272657		84538.8	0	0	0	7168.19	0	178831	344234	3.79947e+06	6.03673e+06	1.08807e+07	1.35059e+07	1.64443e+07	1.34527e+07	9.93339e+06	3.727e+06	535875	0	0	0	0	0	0	0	0
VYRIQDGEKKPIGWDTDISW	605	624	3	0	802.741	7	17	10.3399	10.7853	806.674	10.3477	0.6	0					0.0605771		0	0	696336	523167	417273	7.50888e+06	1.4711e+07	2.3811e+07	4.2411e+07	6.27556e+07	9.29706e+07	1.18229e+08	1.24094e+08	1.15077e+08	9.40864e+07	5.58826e+07	2.94736e+07	1.92099e+07	4.57724e+06	1.00424e+06	921124	0	0	121203	35290.5
VYRIQDGEKKPIGWDTDISW	605	624	4	0	602.308	7	17	10.3242	10.8493	605.249	10.3133	1	0	1.34738	1.08204	1	0	0.126169		44657.5	0	22144	30026.9	62589.7	361766	843574	2.46885e+06	3.83583e+06	8.36968e+06	1.24731e+07	1.58549e+07	1.72048e+07	1.56637e+07	1.12747e+07	6.43346e+06	2.50276e+06	672389	214687	57269.3	80121.4	17606.9	0	51399.6	0
VYRIQDGEKKPIGWDTDISWL	605	625	2	0	1260.15	7	18	11.6182	11.8288	1266.38	10.9323	0.6	0					0.235197		0	0	40801.4	0	0	0	51660	147399	315796	1.05133e+06	2.24108e+06	3.36715e+06	3.95986e+06	3.83655e+06	3.91429e+06	1.45848e+06	1.40041e+06	45479.9	39342.9	0	0	5661.03	0	15267.6	0	5737.01
VYRIQDGEKKPIGWDTDISWL	605	625	3	0	840.436	7	18	11.5537	12.2088	844.594	10.9478	1	0	1.35306	1.54286	1	0	0.0686112		86701.7	148100	296311	284355	686615	2.58805e+06	4.46658e+06	1.02786e+07	1.7672e+07	3.10212e+07	4.59086e+07	6.26641e+07	8.14627e+07	7.84985e+07	6.84853e+07	5.2563e+07	3.2713e+07	1.60343e+07	3.79806e+06	2.60955e+06	477901	315316	128503	148077	221998	173692
VYRIQDGEKKPIGWDTDISWLTG	605	627	3	0	893.126	7	20					-1
VYRIQDGEKKPIGWDTDISWLTGEE	605	629	3	0	979.154	7	22					-1
VYRIQDGEKKPIGWDTDISWLTGEEL	605	630	2	0	1524.77	7	23	12.0427	12.6717	1532.71	14.0664	0.6	0					0.192675		586.327	33904.4	0	0	0	0	76302.2	29649.5	1.12734e+06	1.8519e+06	4.49698e+06	7.07157e+06	1.15548e+07	1.62267e+07	2.32899e+07	2.78189e+07	3.17826e+07	3.03417e+07	2.53231e+07	1.82209e+07	1.19462e+07	4.42585e+06	1.08545e+06	144822	42718.1	0	0	0	0	0
VYRIQDGEKKPIGWDTDISWLTGEEL	605	630	3	0	1016.85	7	23	11.9777	12.7561	1022.16	14.0995	0.6	0					0.0916377		54598.7	6056.17	0	85662.6	248498	2.53884e+06	8.89047e+06	1.92648e+07	3.44999e+07	5.63944e+07	8.16753e+07	1.26098e+08	1.75438e+08	2.50056e+08	3.46195e+08	4.2848e+08	4.62941e+08	4.65691e+08	4.06251e+08	3.04035e+08	1.95824e+08	1.09984e+08	5.35354e+07	2.3722e+07	7.50121e+06	1.37977e+06	475340	90516.1	28842.6	79380.6
VYRIQDGEKKPIGWDTDISWLTGEEL	605	630	4	0	762.888	7	23	12.0619	12.3713	766.892	14.1891	0.6	0					0.0327597		0	43070.8	79983.8	130209	82886.8	493715	1.39482e+06	4.32672e+06	7.62814e+06	1.30636e+07	1.82758e+07	2.89882e+07	4.24145e+07	6.03038e+07	8.65932e+07	1.04842e+08	1.16048e+08	1.12714e+08	1.00956e+08	7.68447e+07	5.06574e+07	2.75819e+07	1.38778e+07	6.1555e+06	2.079e+06	313688	258169	64691.8	29531.7	0
VYRIQDGEKKPIGWDTDISWLTGEELHVEVL	605	635	3	0	1209.29	8	28					-1
YRIQDGEKKPIGWD	606	619	2	0	852.939	5	11	7.29545	7.55115	857.592	8.29068	0.4	1					0.459135		0	32950.9	0	396505	3.12421e+06	5.56826e+06	1.1394e+07	1.40409e+07	1.7712e+07	1.36719e+07	8.68575e+06	9.92811e+06	1.18889e+06	5.51722e+06	44378.1	1.56397e+07	0
YRIQDGEKKPIGWD	606	619	3	0	568.962	5	11	7.16438	7.81558	571.538	6.71545	1	0	1.36147	1.52904	0	1	0.0862432		0	193638	234984	2.51788e+06	9.18081e+06	1.99749e+07	3.42516e+07	4.41531e+07	4.90576e+07	4.08945e+07	2.48327e+07	1.16876e+07	3.744e+06	1.55608e+06	25259.8	38586.2	199006
YRIQDGEKKPIGWD	606	619	4	0	426.973	5	11					-1
YRIQDGEKKPIGWDTD	606	621	2	0	960.976	6	13	7.0205	7.65028	965.412	7.73589	1	0	1.30472	1.45313	1	-1	0.244336		78416	84343.3	85436.1	697607	2.46104e+06	8.30295e+06	1.50361e+07	2.54311e+07	3.32355e+07	3.80194e+07	3.2724e+07	2.38696e+07	1.30811e+07	5.04445e+06	884326	41252.5	9500.94	147649	0	97945.8
YRIQDGEKKPIGWDTD	606	621	3	0	640.987	6	13	7.06843	7.55115	643.939	7.72176	1	0	1.30072	0.931879	1	-1	0.0598559		82084.7	313050	713670	4.33352e+06	1.21767e+07	2.24858e+07	4.0925e+07	6.48012e+07	8.64383e+07	9.85924e+07	8.39034e+07	6.38234e+07	3.73299e+07	1.2497e+07	5.206e+06	992854	336641	122442	162484	1.41804e+06
YRIQDGEKKPIGWDTD	606	621	4	0	480.992	6	13	7.16438	7.3115	483.296	8.08079	1	0	1.40232	-0.257593	1	0	0.166555		0	50706.6	0	3731.09	36971	0	283982	309376	861964	1.40772e+06	989327	707892	308035	115821	0	0	0	1652.28	1277.34	0
YRIQDGEKKPIGWDTDISW	606	624	3	0	769.718	6	16	10.2579	10.7692	773.4	9.65973	1	0	1.33659	1.03325	1	1	0.0783902		69893.8	37634.2	137437	92936.5	1.08907e+06	3.83559e+06	9.83741e+06	1.72672e+07	3.02552e+07	4.69752e+07	6.19618e+07	6.9524e+07	6.73732e+07	5.25478e+07	3.44484e+07	1.82252e+07	7.18482e+06	874710	216796	32959.8	35999.5	1156.02	158564
YRIQDGEKKPIGWDTDISW	606	624	4	0	577.541	6	16					-1
YRIQDGEKKPIGWDTDISWL	606	625	2	0	1210.62	7	17	11.5859	11.845	1216.73	10.7742	0.6	0					0.346143		0	0	0	91520.2	48609.6	84107.2	249079	90631.4	1.32375e+06	1.35564e+06	3.67747e+06	3.93074e+06	4.00085e+06	4.59257e+06	3.75571e+06	2.62904e+06	1.69248e+06	425214	29176.9	0	36339.8	0	0	0	0
YRIQDGEKKPIGWDTDISWL	606	625	3	0	807.413	7	17	11.5537	12.1438	811.349	10.3448	0.6	0					0.121385		0	91916.4	388255	0	677517	1.64153e+06	2.89357e+06	7.5027e+06	1.30896e+07	1.98807e+07	2.97161e+07	3.90654e+07	4.26234e+07	3.76321e+07	2.93695e+07	1.81807e+07	9.10927e+06	3.62934e+06	1.14163e+06	139926	106777	393612	81004.2	106108	256295
YRIQDGEKKPIGWDTDISWL	606	625	4	0	605.812	7	17	11.6343	11.7963	608.776	10.3962	0.6	0					0.155013		0	0	0	14885.7	0	0	15765.6	108651	179681	469379	1.03122e+06	1.30311e+06	1.54885e+06	1.43861e+06	802410	424930	45826.4	20271.5	0	0	0	0	18633.6	0	0
YRIQDGEKKPIGWDTDISWLTG	606	627	3	0	860.103	7	19					-1
YRIQDGEKKPIGWDTDISWLTGEEL	606	630	2	0	1475.24	7	22	12.0265	12.5354	1483.15	14.0643	1	0	1.46739	1.02486	1	1	0.427227		0	0	0	108022	0	36745.3	0	0	0	464524	1.42192e+06	2.86154e+06	6.20197e+06	8.57427e+06	1.1395e+07	1.29802e+07	1.38776e+07	1.21947e+07	9.51271e+06	7.45614e+06	4.53318e+06	2.27838e+06	475810	126509	86951.3	0	45728.8	32257.3	79341.4	46759
YRIQDGEKKPIGWDTDISWLTGEEL	606	630	3	0	983.826	7	22	11.9453	12.7392	988.945	13.5949	0.6	0					0.118384		47470.6	1.05537e+06	87189.6	159895	734810	1.32312e+06	4.09656e+06	8.7808e+06	1.54174e+07	2.55783e+07	3.81493e+07	5.95169e+07	8.47447e+07	1.22851e+08	1.54309e+08	1.85186e+08	1.80711e+08	1.62005e+08	1.22923e+08	8.10509e+07	4.89357e+07	2.33309e+07	1.02521e+07	5.55002e+06	778867	171287	1.50469e+06	53799.8	32195.6	1.00585e+07
RIQDGEKKPIGWDTD	607	621	2	0	879.444	6	12	6.35073	6.97257	883.349	6.78516	1	0	1.19568	1.42495	1	0	0.216456		4.27233e+06	70982.4	2.96011e+06	1.14016e+06	8.41653e+06	1.95511e+07	3.72463e+07	5.1307e+07	5.85233e+07	5.30318e+07	3.54063e+07	1.77712e+07	4.72012e+06	678032	281406	318523	137201	526928	0
RIQDGEKKPIGWDTD	607	621	3	0	586.632	6	12	6.35073	6.8609	589.316	7.02641	1	0	1.26964	1.02917	1	0	0.0580615		0	0	431878	3.21752e+06	1.16798e+07	2.9159e+07	5.34085e+07	7.81582e+07	9.14822e+07	7.92503e+07	5.69729e+07	2.85832e+07	1.15812e+07	2.32472e+06	102482	160437	143779	169237	266264
RIQDGEKKPIGWDTD	607	621	4	0	440.226	6	12					-1
RIQDGEKKPIGWDTDISW	607	624	2	0	1072.54	6	15					-1
RIQDGEKKPIGWDTDISW	607	624	3	0	715.364	6	15	10.1317	10.7053	718.717	8.78606	1	0	1.27038	1.25412	1	1	0.0948707		71459.8	120992	87347.4	2.55013e+06	1.83512e+06	5.81355e+06	1.71556e+07	3.00601e+07	5.13408e+07	7.10667e+07	8.32403e+07	8.12292e+07	5.43667e+07	3.80882e+07	1.8491e+07	630485	1.93802e+06	209837	159345	1619	70381	148911
RIQDGEKKPIGWDTDISWL	607	625	2	0	1129.08	6	16	11.4254	11.6182	1134.6	9.67788	1	0	1.34076	-0.0959725	1	1	0.254267		35865.8	214916	0	69131.6	79172.8	36529.8	116854	921943	2.18712e+06	4.23404e+06	5.77291e+06	6.72919e+06	5.56773e+06	4.70413e+06	2.36863e+06	837965	32699.4	34458.5	0	199637	0	51422.3	0
RIQDGEKKPIGWDTDISWL	607	625	3	0	753.059	6	16	11.3461	11.9453	756.693	9.55468	1	0	1.31244	1.34497	1	1	0.0839886		351405	610285	195016	334928	2.55965e+06	2.65875e+06	6.50981e+06	1.61443e+07	2.71701e+07	4.54605e+07	6.13579e+07	6.6706e+07	5.98251e+07	4.34868e+07	2.6476e+07	1.33088e+07	5.77218e+06	1.04286e+06	225060	404644	65399.4	63849.3	45409.5
RIQDGEKKPIGWDTDISWL	607	625	4	0	565.046	6	16	11.4734	11.5215	567.671	9.15305	0.4	0					0.237841		0	15537.8	0	0	0	0	0	20083.3	28796.7	257082	203144	388029	140603	97838.9	19164.1	0	0	0	0	0	0	0	0
RIQDGEKKPIGWDTDISWLTG	607	627	3	0	805.748	7	18					-1
RIQDGEKKPIGWDTDISWLTGEEL	607	630	2	0	1393.7	7	21	11.8804	12.1329	1401.01	12.9692	1	0	1.38754	0.115918	1	1	0.163546		0	0	0	0	4995.35	0	75222.3	118918	1.25411e+06	2.42753e+06	5.22841e+06	8.12914e+06	1.30022e+07	1.7936e+07	2.15726e+07	2.12954e+07	1.99214e+07	1.4233e+07	9.16018e+06	5.00366e+06	2.6098e+06	637213	217658	0	51377.8	0	0	47108.4	0
RIQDGEKKPIGWDTDISWLTGEEL	607	630	3	0	929.471	7	21	11.8804	12.5687	934.277	12.765	1	0	1.35176	1.66071	1	1	0.0646406		136169	153899	77407.3	1.39054e+06	1.12095e+06	3.55028e+06	1.03958e+07	1.63532e+07	2.92125e+07	4.98912e+07	8.36565e+07	1.4304e+08	2.13338e+08	2.87951e+08	3.43113e+08	3.4865e+08	2.96821e+08	2.28682e+08	1.40193e+08	7.92881e+07	3.77878e+07	1.49268e+07	4.51702e+06	606950	327018	46702.1	73206.3	84452.8	137161
RIQDGEKKPIGWDTDISWLTGEEL	607	630	4	0	697.355	7	21	11.8804	12.5024	700.934	12.6641	1	0	1.33409	1.42572	1	1	0.168411		130941	0	576619	18709.8	905059	41411.7	524190	1.0522e+06	3.15147e+06	5.91176e+06	1.06183e+07	1.79488e+07	2.7304e+07	3.59602e+07	4.24395e+07	4.17147e+07	3.70159e+07	2.58669e+07	1.69321e+07	8.24425e+06	3.38319e+06	532596	199695	12903.9	248810	36284.9	53719.7	0	146256
RIQDGEKKPIGWDTDISWLTGEELHV	607	632	3	0	1008.18	7	23	11.8288	11.8804	1013.67	14.6639	0.6	1					0.395758		0	5597.55	32553.1	0	0	0	7091.02	0	0	0	0	0	121931	81971.5	247328	288847	436227	284773	319278	248061	74850.4	48530	8527.97	93535.9	0	7808.55	0	0	0	0
TDISWLTGEEL	620	630	1	0	1263.61	5	9	11.5537	12.2414	1273.37	9.01841	0.4	1					1.52351		77156.8	53893.8	626170	4.15283e+06	1.51528e+07	3.14609e+07	4.6731e+07	5.9965e+07	7.19672e+07	1.18284e+08	2.09271e+08	2.34943e+08	1.29702e+08	3.66246e+07	8.05734e+06
TDISWLTGEEL	620	630	2	0	632.309	5	9	11.602	12.0427	635.368	5.37206	0.6	0					0.22088		14091.8	65109.7	1.67939e+06	3.4132e+06	7.39646e+06	1.1035e+07	1.35235e+07	1.11634e+07	7.50378e+06	2.4963e+06	1.327e+06	548908	674394	238198	162942
ISWLTGEELHV	622	632	2	0	642.335	5	9	11.059	11.0908	645.141	4.83798	0.4	0					0.56722		0	141566	134870	20972.1	27544.5	198638	441126	286211	198752	25026.1	44380.2	0	0	0	0
LTGEEL	625	630	1	0	661.34	4	4	6.00985	6.7093	663.858	2.14039	1	0	1.08408	1.70005		0	0.0797708		2.99796e+07	1.3671e+08	2.65628e+08	2.67897e+08	1.32696e+08	3.22133e+07	934664	19845.3	477481
LTGEELHV	625	632	2	0	449.237	4	6	7.1484	7.3115	450.992	2.98806	1	0	0.947644	-0.200943		1	0.164394		161338	77990.7	1.41843e+06	1.47076e+06	1.90687e+06	960055	403719	2599.84	37946.6	0	0
[truncated: 22 more columns]
