# Supplementary material for: Unveiling the domain-specific and RAS isoform-specific details of BRAF kinase regulation
Source: eLife. 2023 Dec 27;12:RP88836. doi: 10.7554/eLife.88836 (PMC10752582; doi:10.7554/eLife.88836)
Supplement: Figure 2—source data 1. — Also applies to plots presented in Supplementary file 1 and Figure 2—figure supplement 1 and Figure 2—figure supplement 3. [file elife-88836-fig2-data1.zip › Figure 2- source data 1/(BRAF_N2_N2-allH.mzXML) ExMS2_FinalTable.xls]

## Sheet: Sheet1
Sequence	START	END	Charge	ModMass	Monoisotopic m/z	maxND	maxD	RT Range(start, unit: min)	RT Range(end)	Centroid m/z	Delta Mass	Flag#1:Skip-tests	Flag#2:Unimodality check	Flag#3:Back exchange prediction check	Flag#4:Elution RT width check	Flag#5:Unique peptide RT/deltaD consistency check	Flag#6:Common-end peptides centroid subtraction check	Flag#7:Centroid shift within RT range check	Flag#8:Data multiple assignment check	Isotopic Envelope Amplitudes(start from this column(the Monoisotopic) to nonzero end):
GSSHHHHHHGTKTEEGKL	2	19	2	0	1008.48	6	16	2.97697	3.88695	1009.11	0.114537	1	0	-0.0864474	1.97448	1	1	0.0363989		5.94495e+08	6.46354e+08	3.88202e+08	1.69144e+08	6.8095e+07	2.46197e+07	7.58217e+06	1.20387e+06	432733	0	31634.6	0	488776	67541.3	30125.6	42068.1	221419	56500.5	149760	0	0	12034.4	128835
GSSHHHHHHGTKTEEGKL	2	19	3	0	672.656	6	16	2.96103	3.93523	673.082	0.123851	1	0	-0.0774723	2.18047	1	1	0.00963001		5.21645e+09	5.4494e+09	3.24593e+09	1.49168e+09	5.86275e+08	2.3301e+08	9.54309e+07	3.25281e+07	8.58791e+06	925795	116596	96010.9	109465	0	11042.3	26404	120243	247234	66271.4	10627.5	0	32773.8	0
GSSHHHHHHGTKTEEGKL	2	19	4	0	504.744	6	16	2.96103	3.93523	505.084	0.20532	1	0	0.00103158	2.18047	1	1	0.0813999		1.78837e+09	1.92973e+09	1.15469e+09	5.25463e+08	2.08718e+08	7.81645e+07	3.10233e+07	1.11663e+07	3.71525e+06	442266	81078.7	55807	16454.5	117614	5433.66	0	11112.8	74422.9	1.96363e+07	87344.2	43942.2	0	4.06446e+06
GSSHHHHHHGTKTEEGKL	2	19	5	0	403.997	6	16	2.96103	3.91918	404.252	0.123262	1	0	-0.0780396	2.12899	1	1	0.0115049		1.08659e+09	1.16758e+09	6.92429e+08	3.1347e+08	1.2362e+08	4.91205e+07	1.75877e+07	5.35864e+06	1.12007e+06	84525.9	0	252368	24286.3	45379.4	0	0	77941.6	104184	75154.9	64920.8	0	85387.1	20913
GSSHHHHHHGTKTEEGKLVIWINGDKGYNGL	2	32	4	0	862.178	8	29	8.38918	8.77938	862.973	1.14962	0.6	0					0.287349		2.81345e+07	5.74807e+07	5.90105e+07	4.49052e+07	2.69555e+07	1.25752e+07	9.30645e+06	5.45366e+06	3.41364e+06	2.95668e+06	581752	1.15592e+06	990224	552814	186729	494740	76296.9	407523	119508	311645	0	571264	0	480666	0	102616	365035	369602	189003	118978
VIWINGDKGY	20	29	1	0	1164.6	5	8	8.24795	8.40487	1165.57	0.250843	1	0	0.28661	-0.44118	0	1	0.790659		7.93103e+06	4.5835e+06	996637	238926	0	85788.9	94621.3	521626	0	98848.5	0	114737	0	0
VIWINGDKGY	20	29	2	0	582.806	5	8	8.15073	8.71705	583.629	0.932507	0.6	0					0.626412		1.96724e+08	1.30473e+08	4.33033e+07	1.005e+07	557784	48432.4	0	95078.1	137909	4.35876e+07	79077.9	5.35227e+06	0	185987
VIWINGDKGYNG	20	31	2	0	668.338	5	10	7.37967	7.7747	669.645	1.81035	1	1	2.59432	0.322642		-10	0.34675		1.89705e+08	1.39264e+08	5.6784e+07	1.55602e+07	2.04013e+06	156130	5.19777e+07	5.00306e+06	2.98583e+07	3.54588e+07	1.75461e+07	1.8099e+06	444690	238135	254932	0
VIWINGDKGYNGL	20	32	1	0	1448.75	5	11	9.08043	9.67563	1449.62	-0.0123623	1	0	-0.214142	0.964729	1	-1	0.16749		3.93347e+08	3.43403e+08	1.47751e+08	4.41128e+07	2.92245e+06	0	0	167378	656576	604813	0	175368	187130	175688	20308.3	0	140146
VIWINGDKGYNGL	20	32	2	0	724.88	5	11	9.04892	9.73813	725.338	0.0396405	1	0	-0.141255	1.26631	1	-1	0.0136763		1.32916e+10	1.08384e+10	5.07423e+09	1.71306e+09	4.23876e+08	1.16503e+08	3.15708e+07	7.45577e+06	1.02986e+06	850037	264300	513293	0	5.05175e+06	402079	620157	346535
VIWINGDKGYNGLAE	20	34	2	0	824.92	5	13	8.42057	8.5769	825.465	0.104306	0.6	0					0.400552		5.69685e+07	5.2991e+07	2.63543e+07	7.652e+06	1.68684e+06	211836	30280.7	0	143510	89160.1	490400	533176	0	0	93945.5	547398	0	106417	0
VIWINGDKGYNGLAEVGKKFEKDTG	20	44	3	0	913.476	7	23	9.12772	9.14345	914.146	0.367716	0.6	0					0.131319		1.94739e+06	1.98701e+06	1.65092e+06	674532	465913	0	71111	0	0	71583.7	0	0	78921.7	0	0	0	0	0	168916	0	0	0	0	0	0	0	0	0	0	0
VIWINGDKGYNGLAEVGKKFEKDTGIKV	20	47	3	0	1026.89	7	26					-1
VIWINGDKGYNGLAEVGKKFEKDTGIKV	20	47	4	0	770.421	7	26	10.4468	10.9059	770.926	0.168943	1	0	-0.0966344	0.528153	1	-1	0.102152		8.03779e+07	1.44446e+08	1.27216e+08	8.18307e+07	4.04548e+07	1.56533e+07	5.39621e+06	1.00832e+06	528167	455272	43200	87885.4	279885	102614	57876.4	0	3.07466e+06	356.186	59785.4	74859.7	0	45912.1	46365.7	0	41249.5	80217.3	223470	128827	74415.8	0
VIWINGDKGYNGLAEVGKKFEKDTGIKV	20	47	5	0	616.538	7	26	10.4309	10.6667	616.941	0.160487	1	0	-0.101649	-0.188087	1	-1	0.162524		8.08843e+06	1.61368e+07	1.64559e+07	9.75674e+06	4.42797e+06	927405	281484	0	54611.5	54983.2	51298.6	0	0	0	0	0	0	0	69278.1	2414.43	0	61895.6	3071.81	0	163946	0	46806.7	0	0	0
VIWINGDKGYNGLAEVGKKFEKDTGIKVTVEHPDKL	20	55	3	0	1333.38	9	33	9.72252	10.3994	1334.27	0.248519	1	0	-0.0807071	1.22691	0	-2	0.219755		1.86275e+08	4.04795e+08	4.77676e+08	3.84269e+08	2.44491e+08	1.34155e+08	6.83868e+07	2.88837e+07	7.10652e+06	3.88469e+06	1.05848e+07	221879	4.02518e+06	7.66246e+06	260590	218418	769890	0	471205	500322	0	26487.3	114166	302603	103454	0	181152	0	142648	0
VIWINGDKGYNGLAEVGKKFEKDTGIKVTVEHPDKL	20	55	4	0	1000.29	9	33	9.72252	10.3994	1000.95	0.237248	1	0	-0.0859728	1.22691	0	-2	0.0427404		8.00049e+08	1.72948e+09	2.08674e+09	1.6826e+09	1.01885e+09	5.77823e+08	2.74343e+08	1.34471e+08	5.77518e+07	1.33129e+07	1.53104e+07	9.11774e+06	6.49843e+06	2.92608e+06	3.94427e+06	2.1731e+06	1.3307e+06	1.08878e+06	667589	93910.6	0	1.07817e+06	8973.7	125866	0	2.35812e+06	208675	2.56217e+06	120437	4.78293e+06
VIWINGDKGYNGLAEVGKKFEKDTGIKVTVEHPDKL	20	55	5	0	800.434	9	33	9.8005	9.98773	800.998	0.419231	1	0	-0.000950053	-0.343931	0	-2	0.0313224		1.88631e+08	7.30138e+08	8.39148e+08	6.55191e+08	4.20857e+08	1.93269e+08	1.08655e+08	5.61704e+07	2.67167e+07	1.2318e+07	4.62127e+06	3.7979e+06	2.87636e+06	0	1.54643e+06	1.0548e+06	4.0731e+07	262691	0	0	13835.3	352685	0	94350.9	0	226462	91820.4	115376	0	109255
VIWINGDKGYNGLAEVGKKFEKDTGIKVTVEHPDKL	20	55	6	0	667.196	9	33	9.69128	10.368	667.775	1.07224	1	0	0.304136	1.22622	-2	-1	0.257433		2.6948e+08	6.05413e+08	7.24283e+08	5.82625e+08	3.68554e+08	2.03567e+08	9.66037e+07	4.50686e+07	1.99366e+07	7.91497e+06	4.8763e+06	1.2396e+06	1.18132e+06	1.38437e+06	783321	481535	204655	175175	116267	540229	119513	40764.4	485703	67230.2	38564.7	5.95788e+06	168710	739377	224176	2.75589e+07
VIWINGDKGYNGLAEVGKKFEKDTGIKVTVEHPDKL	20	55	7	0	572.026	9	33	9.73813	10.1006	572.455	0.597376	1	0	0.0822795	0.218122	1	-1	0.352131		4.9303e+07	1.14901e+08	1.32226e+08	1.06862e+08	6.33102e+07	3.39497e+07	1.41207e+07	4.84433e+06	2.5232e+06	1.95767e+06	625407	142242	2983.2	128653	0	14174.5	167159	112186	97583.6	256834	201038	0	0	61004.1	0	0	0	0	0	78136.7
INGDKGYNGLAEVGKKFEKDTGIKVTVEHPDKLEEKFPQVAA	23	64	3	0	1533.81	9	38					-1
NGDKGYNGLAEVGKKFEKDTGIKVTVE	24	50	3	0	966.173	7	25	9.12772	9.42533	966.847	0.321399	1	0	0.00139323	0.0101525			0.308696		8.67388e+07	1.74977e+08	1.61811e+08	9.94694e+07	5.17472e+07	2.08488e+07	2.85773e+06	383643	274476	0	264631	276454	71746.8	125767	319012	314199	834862	19555.3	0	457273	102126	93706.5	0	88477.1	318973	239353	103906	122055	363183	349205
NGLAEVGKKFEKDTGIKVTVEHPDKL	30	55	3	0	951.522	7	23					-1
NGLAEVGKKFEKDTGIKVTVEHPDKLEEKFPQVAATGDGPDIIF	30	73	4	0	1192.63	9	39	10.1163	10.4468	1193.55	0.852971	1	0	0.140385	0.115741		-1	0.36819		8.24353e+06	2.94722e+07	4.11993e+07	3.93753e+07	2.8251e+07	1.59951e+07	6.43427e+06	2.22879e+06	892117	238820	121279	0	778720	80014.7	132168	65073.2	0	95434	121318	0	143712	0	114617	0	134016	73032.2	0	0	0	126731
LAEVGKKFEKDTGIKVTVEHPDKL	32	55	3	0	894.501	7	21					0
LAEVGKKFEKDTGIKVTVEHPDKL	32	55	4	0	671.127	7	21					-1
LAEVGKKFEKDTGIKVTVEHPDKLEEKFPQVAATGDGPDIIF	32	73	5	0	920.091	9	37					-1
AEVGKKFEKDTG	33	44	2	0	654.843	5	10	3.0405	3.8387	655.204	-0.0410327	0.6	0					0.302074		2.98699e+07	1.9866e+07	5.66662e+06	265246	27672.3	35815.7	0	104572	0	0	299154	331874	85859.6	0	0	0
AEVGKKFEKDTGIKV	33	47	2	0	824.967	5	13	6.13142	6.68483	825.482	0.0537959	0.6	0					0.222271		7.51163e+07	8.64127e+07	4.35628e+07	1.26855e+07	1.72514e+06	151048	0	74077.4	43503.6	77457.3	93334.2	0	0	84406.6	0	3728.72	54800.5	122020	0
AEVGKKFEKDTGIKV	33	47	3	0	550.314	5	13	6.13142	6.70047	550.658	0.0585886	0.6	0					0.273648		1.2919e+08	1.2857e+08	6.1563e+07	2.11055e+07	4.92988e+06	296792	220574	33181.6	65906.8	1.21468e+06	105747	37488.9	0	373746	0	193270	0	0	0
AEVGKKFEKDTGIKVTVEHPDKL	33	55	3	0	856.806	7	20	6.32023	6.97067	857.348	0.0997995	1	0	-0.119882	1.1419	1	0	0.0190176		2.27668e+09	3.21933e+09	2.44954e+09	1.34042e+09	6.07655e+08	2.33436e+08	8.37268e+07	2.84156e+07	1.02568e+07	4.64089e+06	1.83744e+06	756051	285429	56315.1	136209	137622	152697	263162	0	70245.4	86141.3	0	65265.3	166027	269842	141955	55511.2	77466
AEVGKKFEKDTGIKVTVEHPDKL	33	55	4	0	642.856	7	20					-1
AEVGKKFEKDTGIKVTVEHPDKL	33	55	5	0	514.486	7	20	6.49357	6.9517	514.805	0.0644315	1	0	-0.147146	0.525052	1	0	0.0271117		2.64788e+08	3.89835e+08	2.82108e+08	1.59851e+08	5.83709e+07	2.33226e+07	7.58061e+06	1.9189e+06	266051	145059	160261	45395	0	0	255981	47836.3	0	0	0	1.55021e+06	0	0	4292.08	0	224493	0	0	0
AEVGKKFEKDTGIKVTVEHPDKL	33	55	6	0	428.907	7	20	6.3991	6.70047	429.159	-0.0091686	1	0	-0.203883	0.0221816	1	0	0.0270151		4.37642e+07	6.14983e+07	4.37877e+07	2.65269e+07	1.0499e+07	1.66513e+06	447474	88067.7	0	0	0	25576.3	96368.4	0	93652.6	0	0	0	0	0	0	0	0	0	0	0	0	0
AEVGKKFEKDTGIKVTVEHPDKLEEKFPQVAATGDGPDIIF	33	73	3	0	1495.12	9	36	9.2219	10.0346	1496.16	0.437127	1	0	-0.00960795	1.66258	0	-2	0.224324		3.02641e+08	8.11522e+08	1.0443e+09	9.67941e+08	6.62341e+08	3.82647e+08	2.04994e+08	9.36916e+07	5.545e+07	2.08501e+07	7.61768e+06	8.24008e+06	749054	0	1.92977e+06	15348.7	0	0	0	127588	1.22045e+07	599379	1.09618e+06	585932	162300	40174.9	358113	0	133809	276599
AEVGKKFEKDTGIKVTVEHPDKLEEKFPQVAATGDGPDIIF	33	73	4	0	1121.59	9	36	9.2219	10.0659	1122.34	0.323383	1	0	-0.058321	1.76298	0	-2	0.0557821		1.67838e+09	4.28788e+09	5.57408e+09	4.95073e+09	3.43412e+09	1.98929e+09	1.06763e+09	5.70096e+08	3.00585e+08	1.96077e+08	9.56975e+07	6.2919e+07	3.07371e+07	7.10458e+07	8.25581e+06	5.27671e+06	4.11614e+06	2.36709e+07	635205	634535	1.37652e+06	2.17029e+06	256876	315780	0	0	25165.9	0	108286	452967
AEVGKKFEKDTGIKVTVEHPDKLEEKFPQVAATGDGPDIIF	33	73	5	0	897.474	9	36	9.2219	9.95647	898.068	0.283457	1	0	-0.0754197	1.41178	0	-2	0.0373848		8.57464e+08	2.07691e+09	2.76776e+09	2.36656e+09	1.69163e+09	1.01571e+09	5.38109e+08	2.83506e+08	1.46742e+08	8.25332e+07	4.5025e+07	2.25993e+07	1.54393e+07	9.33343e+06	2.80917e+06	889883	1.83934e+06	755172	733977	280721	552280	72721.4	253034	101209	167456	441242	232780	101120	94843.9	110309
AEVGKKFEKDTGIKVTVEHPDKLEEKFPQVAATGDGPDIIF	33	73	6	0	748.063	9	36	9.34722	9.67563	748.675	0.988326	1	0	0.226453	0.108952	-2	-1	0.200993		1.63244e+08	3.93327e+08	5.27108e+08	4.63567e+08	3.15078e+08	1.96676e+08	9.40102e+07	5.51778e+07	2.33286e+07	1.41315e+07	5.02658e+06	4.78246e+06	877297	931138	183885	571809	258809	71589.1	286807	309045	1.00033e+08	37751.4	0	620819	73666.5	4505.63	2.55511e+06	95195.9	118136	130080
AEVGKKFEKDTGIKVTVEHPDKLEEKFPQVAATGDGPDIIF	33	73	7	0	641.34	9	36					-1
VGKKFEKDTGIKVTVEHPDKL	35	55	3	0	790.113	6	18	6.11573	6.47785	790.592	0.0272955	1	0	-0.173436	0.217053		0	0.0690714		6.01814e+07	1.13288e+08	5.4756e+07	2.75956e+07	1.80606e+07	2.12386e+06	89185.6	453313	0	0	94591.4	0	0	0	0	0	0	0	0	102163	0	0	61550.6	0	0
VGKKFEKDTGIKVTVEHPDKLEEKFPQVAATGDGPDIIF	35	73	4	0	1071.57	9	34	9.2219	9.55045	1072.36	0.583291	1	0	0.067684	0.109379	1	-1	0.20983		3.14838e+07	7.78445e+07	1.02088e+08	8.26062e+07	5.29304e+07	2.8035e+07	1.09973e+07	5.42163e+06	439070	522779	97833.2	0	353973	122254	0	0	222659	0	0	0	392459	0	0	0	101706	0	111969	0	0	0
VGKKFEKDTGIKVTVEHPDKLEEKFPQVAATGDGPDIIF	35	73	5	0	857.458	9	34	9.25325	9.47222	858.038	0.324046	1	0	-0.0498733	-0.242138	1	-2	0.208309		1.57428e+07	3.00513e+07	3.79146e+07	3.63957e+07	1.91985e+07	1.20291e+07	2.48591e+06	196045	323805	284506	897856	220907	0	69881.7	63456.2	163460	86371.7	0	0	0	15597.9	75724.5	192316	64704.1	0	0	351810	630230	0	109567
IKVTVEHPDKL	45	55	2	0	639.874	5	8	5.67772	6.19427	640.229	-0.0524765	1	0	-0.297948	0.712439		0	0.651738		1.90965e+07	1.29945e+07	3.81428e+06	0	16736.4	332523	205019	85310.6	0	0	54442.1	112700	0	0
TVEHPDKL	48	55	1	0	938.494	4	5	4.89033	4.93772	939.185	0.145369	0.4	0					1.07881		856674	0	355625	53459.9	0	0	0	0	0	0
TVEHPDKL	48	55	3	0	313.503	4	5	3.8226	4.66587	314.33	1.9347	0.4	1					0.736952		2.0414e+07	8.77903e+06	8.38438e+06	40517.1	0	5.39497e+06	0	0	9.6803e+06	0
TVEHPDKLEEKFPQVAATGDGPDIIF	48	73	3	0	951.815	7	21	9.84727	10.368	953.384	2.99967	0.6	0					0.469482		1.75181e+08	2.79857e+08	2.25475e+08	1.41789e+08	6.66517e+07	2.1624e+07	7.71544e+06	1.0475e+06	1.63442e+07	48740.4	216212	9.00043e+06	22697.3	0	879379	258088	1661.56	567754	120037	81473.2	670911	90707.7	0	642191	0	2.21033e+07	4.0274e+07	3.55725e+07	1.98961e+07
LEEKFPQVAATGDGPDIIFWAHDRFGGYAQSGLLAEIT	55	92	4	0	1030.77	9	34	12.2966	12.3605	1031.28	-0.435163	0.4	0					0.0675819		2.60847e+07	7.76349e+07	8.08332e+07	1.38095e+07	5.22045e+06	0	0	0	319103	0	583950	318064	416497	0	173209	0	0	46607.2	7272.18	44546.1	0	79772.6	0	1.4993e+06	0	1.76951e+06	14952.5	61434	0	0
EEKFPQVAATGDGPDIIF	56	73	2	0	967.481	6	14	10.1006	10.9372	968.568	1.01296	1	0	0.918722	1.73924	0	-3	1.2008		6.77804e+09	7.13126e+09	4.25974e+09	1.88071e+09	7.29696e+08	2.50977e+08	8.30557e+07	3.48041e+07	5.52054e+06	7.39371e+07	5.26329e+07	4.2372e+06	1.54331e+06	60735.8	1.21696e+06	658681	5.35529e+08	5.04278e+08	1.77508e+08	4.08415e+07	9.1813e+06
EEKFPQVAATGDGPDIIF	56	73	3	0	645.323	6	14	10.1634	10.8275	647.199	4.4681	0.4	1					1.82433		1.20275e+08	1.31481e+08	7.92119e+07	3.02974e+07	9.80845e+06	1.46636e+06	1.42561e+06	554953	87085.9	114616	44242.7	74737.3	148844	49629.7	39139.7	449405	6.22417e+07	6.17404e+07	1.92481e+07	2.79867e+06	1.62794e+06
WAHDRFGG	74	81	2	0	473.22	4	6	5.9747	6.52497	473.484	-0.0375019	1	0	-0.293181	0.820594	1	1	0.0261214		6.4509e+08	3.30901e+08	9.40215e+07	1.70718e+07	555529	86773.8	102954	0	0	0	17999.3
WAHDRFGG	74	81	3	0	315.816	4	6					-1
WAHDRFGGY	74	82	1	0	1108.5	5	7	7.33253	7.6774	1110.2	1.02703	0.4	0					1.02738		9.02432e+07	5.92561e+07	1.7133e+07	2.40129e+06	5.6007e+06	3.40909e+06	399391	611656	2.19509e+06	182993	173904	1.45188e+07	564748
WAHDRFGGY	74	82	2	0	554.752	5	7	7.30115	7.9472	555.085	-0.0128453	1	0	-0.225107	1.12784	0	1	0.0252066		1.22903e+09	7.7815e+08	2.60393e+08	6.44094e+07	9.66192e+06	984912	37506.7	122390	0	1.7417e+06	121679	351003	159000
WAHDRFGGY	74	82	3	0	370.17	5	7	7.26972	7.9315	370.391	-0.016743	1	0	-0.233692	1.17831	0	1	0.0972639		2.5074e+08	1.57205e+08	5.28009e+07	8.92404e+06	613541	37146.9	128933	0	0	1.65443e+06	0	0	370284
WAHDRFGGYAQSGL	74	87	1	0	1564.73	5	12	7.9315	8.45193	1565.59	-0.0759473	0.4	0					0.262678		9.57214e+07	1.04724e+08	4.09239e+07	6.48351e+06	804456	19035.8	17994.7	9988.28	0	6094.45	0	0	0	145783	180756	0	0	0
WAHDRFGGYAQSGL	74	87	2	0	782.868	5	12	7.9315	8.5769	783.49	0.304866	1	0	0.194878	1.12576	1	0	0.362991		9.40315e+09	8.16996e+09	4.08864e+09	1.51722e+09	5.28873e+08	1.55436e+08	1.91859e+08	1.43479e+08	7.66508e+07	6.25215e+07	3.17204e+07	5.09429e+06	1.43949e+06	2.11167e+08	2271.63	1.35163e+07	85157.8	145661
WAHDRFGGYAQSGL	74	87	3	0	522.248	5	12	7.9315	8.59247	522.592	0.0946504	1	0	-0.0752081	1.17569	1	0	0.0205312		5.34855e+09	4.76537e+09	2.40177e+09	8.54534e+08	2.66047e+08	7.95438e+07	2.57268e+07	7.26991e+06	737848	1.91437e+07	1.26468e+07	1.10861e+06	300175	143778	199920	4.26095e+06	14340.6	102078
WAHDRFGGYAQSGLL	74	88	2	0	839.41	5	13	9.12772	9.86285	840.023	0.214934	1	0	0.058091	1.4136	1	0	0.109962		3.0905e+09	3.12309e+09	1.53908e+09	5.73669e+08	2.0329e+08	7.21289e+07	3.45018e+07	1.14573e+07	4.83991e+06	1.45305e+07	1.29632e+07	3.05152e+06	1.14288e+06	753775	1.59943e+07	1.31812e+06	5.27284e+06	1.89665e+07	1.59824e+07
WAHDRFGGYAQSGLL	74	88	3	0	559.943	5	13	9.12772	9.8161	560.348	0.204099	1	0	0.0452408	1.26364	1	0	0.280726		2.53671e+09	2.43639e+09	1.25176e+09	4.85403e+08	1.64387e+08	4.88507e+07	1.57226e+07	3.53061e+06	1.04346e+06	1.31454e+07	1.22229e+07	2.97662e+06	150082	134522	55295	52909.2	4.9707e+07	63251.6	46739.3
WAHDRFGGYAQSGLLA	74	89	2	0	874.929	6	14	8.77938	9.23758	875.858	0.802271	0.6	0					0.380997		1.04254e+08	1.01938e+08	5.37918e+07	2.20413e+07	6.80141e+06	1.7296e+07	1.40353e+07	4.52417e+06	778263	6.49001e+06	124273	862453	89080.1	162095	464710	469050	340517	155763	317733	414446	101661
WAHDRFGGYAQSGLLA	74	89	3	0	583.622	6	14	8.7482	9.20622	584.059	0.257291	0.6	0					0.552754		1.05762e+08	1.06993e+08	5.62476e+07	2.11295e+07	5.07154e+06	412192	112410	0	0	0	43133.9	7.56386e+06	52509.4	0	80198.3	685.149	0	204813	0	122059	24398.5
YAQSGL	82	87	1	0	638.314	4	4	4.44588	5.12663	638.718	0.0313332	1	0	-0.0760444	1.23915		1	0.820866		2.07581e+08	6.30399e+07	1.28674e+07	1.00678e+06	214004	4.25456e+06	274701	59728.3	54253.9
AQSGLL	83	88	1	0	588.335	3	4					-1
LAEITPDKA	88	96	1	0	957.525	4	6	4.35153	4.93772	958.114	0.0324076	1	0	-0.113541	0.935806	1	1	0.0607821		5.02092e+08	2.50798e+08	8.66498e+07	2.10362e+07	3.48302e+06	485875	277139	0	44069.4	109445	145374
LAEITPDKA	88	96	2	0	479.266	4	6	4.35153	5.0952	479.559	0.0284822	1	0	-0.123627	1.44097	1	1	0.0139887		3.3711e+09	1.69603e+09	5.46211e+08	1.37421e+08	3.15619e+07	8.95845e+06	884037	42220.9	101087	2892.25	56769.2
LAEITPDKAFQDKL	88	101	2	0	794.933	5	11	8.05692	8.59247	795.605	0.398887	1	0	0.362266	0.773386	1	0	0.314181		4.99873e+08	4.19111e+08	2.04729e+08	9.9273e+07	6.72811e+07	2.14272e+07	2.33856e+06	1.4753e+06	1.91242e+07	1.20605e+07	517167	380311	186208	87407.3	78266.7	227429	86981.7
LAEITPDKAFQDKL	88	101	3	0	530.291	5	11	8.16965	8.56132	530.644	0.111599	0.6	0					0.103063		3.25261e+08	2.90881e+08	1.39638e+08	4.56037e+07	1.37782e+07	2.90933e+06	4.279e+06	1.22687e+06	2.09945e+06	4.11967e+06	0	94237	290705	63041.2	129687	208978	42026.2
LAEITPDKAFQDKLYPFT	88	105	2	0	1049.05	6	14	10.1634	10.195	1049.73	0.0733492	0.6	0					0.0300466		2.40736e+07	2.7463e+07	1.74654e+07	8.97327e+06	3.27361e+06	1.47087e+06	190934	0	70117.6	0	0	83797.1	0	0	0	0	0	0	0	6251.38	0
LAEITPDKAFQDKLYPFT	88	105	3	0	699.702	6	14	9.84727	10.5725	700.161	0.0917397	0.6	0					0.0738303		4.00739e+08	4.87176e+08	3.08768e+08	1.44366e+08	5.38904e+07	1.68955e+07	5.75657e+06	795091	367506	42304.5	939085	840639	1.1382e+06	905098	804730	121164	76351.7	87728.4	0	70848.1	636850
LAEITPDKAFQDKLYPFTW	88	106	2	0	1142.09	6	15	11.7446	12.5051	1142.85	0.102643	1	0	-0.0913149	1.49492	1	1	0.142808		2.56266e+08	3.34675e+08	2.23826e+08	1.18129e+08	4.28034e+07	1.97797e+07	5.15716e+06	3.03462e+06	556203	602431	0	581779	616143	810154	1.25784e+06	474633	83194.6	0	0	87103.3	340654	0
LAEITPDKAFQDKLYPFTW	88	106	3	0	761.728	6	15	11.9171	12.5217	762.205	0.0139354	1	0	-0.182492	0.995096	1	1	0.0288057		4.61867e+08	6.1111e+08	4.23639e+08	2.04046e+08	8.69874e+07	0	1.45806e+07	5.48344e+06	533778	1.01912e+06	324496	273677	47720.8	147094	235573	59227.4	150027	201299	82448.7	65321.3	62433.6	67684.4
LAEITPDKAFQDKLYPFTWD	88	107	2	0	1199.6	7	16	11.2537	12.0273	1200.58	0.464646	0.6	0					0.228064		1.11054e+09	1.49475e+09	1.09506e+09	5.59103e+08	2.80307e+08	1.13041e+08	5.3774e+07	2.08976e+07	9.38195e+06	2.42405e+06	2.7796e+06	1.76756e+06	3.03684e+07	85695.9	6.03794e+07	0	3.0849e+07	0	3.45337e+06	86795.8	116460	147129	110700	211219
LAEITPDKAFQDKLYPFTWD	88	107	3	0	800.07	7	16	11.2537	12.0115	800.606	0.125374	0.6	0					0.0160374		3.00338e+09	4.09521e+09	2.91229e+09	1.53471e+09	6.95057e+08	2.98114e+08	1.24199e+08	6.09688e+07	2.85912e+07	1.3383e+07	2.07432e+06	2.77188e+06	543632	1.21057e+06	41879	211307	1.05779e+06	148500	248950	473498	146098	600833	364555	552863
LAEITPDKAFQDKLYPFTWDA	88	108	2	0	1235.12	7	17	11.3009	11.7446	1235.97	0.172483	1	0	-0.0403873	0.478807	1	0	0.0825684		3.46184e+08	4.74524e+08	3.69346e+08	2.02392e+08	8.4957e+07	4.05865e+07	1.58935e+07	7.98172e+06	1.83458e+06	2.41766e+06	395171	1.21565e+06	240149	1.8164e+06	260207	438970	165332	8242.31	363062	71010.2	0	0	19601.5	172496	7754.69
LAEITPDKAFQDKLYPFTWDA	88	108	3	0	823.749	7	17	11.3481	12.043	824.439	0.547047	0.6	0					0.123817		1.19402e+09	1.65865e+09	1.27141e+09	6.58554e+08	3.02659e+08	1.25779e+08	5.4561e+07	2.50411e+07	3.40394e+08	7.05962e+06	3.31847e+06	2.82575e+07	101704	201197	150109	0	2950.44	33754.6	407161	146085	390532	100200	324066	310872	171416
LAEITPDKAFQDKLYPFTWDAVRY	88	111	3	0	963.16	7	20					-1
LAEITPDKAFQDKLYPFTWDAVRYNGK	88	114	4	0	797.412	8	23	10.651	11.2066	797.998	0.395921	0.6	0					0.097046		6.41057e+08	1.16376e+09	1.10144e+09	7.34167e+08	4.10116e+08	1.95338e+08	9.98746e+07	5.60392e+07	2.42325e+07	2.03934e+07	1.04235e+07	5.67593e+06	6.17869e+06	1.89519e+06	614573	121736	763539	62467.8	171360	124305	1.31737e+07	62169.4	246463	1.35283e+06	9.02046e+06	1.12109e+06	564402	942720	515836	1.17319e+06
LAEITPDKAFQDKLYPFTWDAVRYNGKL	88	115	3	0	1100.57	8	24	10.8432	11.5717	1101.34	0.283062	1	0	-0.0149757	1.39248	1	0	0.0259602		2.11445e+09	4.20381e+09	4.12294e+09	2.72536e+09	1.5414e+09	7.40828e+08	3.87717e+08	2.31603e+08	1.43656e+08	9.67321e+07	5.46782e+07	3.07575e+07	1.44326e+07	6.70299e+06	2.67547e+06	926452	678239	373142	1.13913e+06	61171	185026	110550	25355	74817.5	205893	664252	329771	5000.66	125286	0
LAEITPDKAFQDKLYPFTWDAVRYNGKL	88	115	4	0	825.683	8	24	10.8275	11.6347	826.259	0.278751	1	0	-0.0177454	1.64488	1	0	0.0165017		2.14343e+09	3.86766e+09	3.97396e+09	2.58554e+09	1.46166e+09	7.00115e+08	3.70205e+08	2.20239e+08	1.37758e+08	8.63552e+07	4.9839e+07	2.37193e+07	1.52915e+07	9.8688e+06	4.14763e+06	1.94219e+06	626664	256335	1.10164e+06	1.02286e+06	215841	0	38330.3	431991	561433	42248.6	0	441705	2.62658e+06	56975.1
LAEITPDKAFQDKLYPFTWDAVRYNGKL	88	115	5	0	660.748	8	24	10.8432	11.6032	661.196	0.218964	1	0	-0.0561527	1.49342	1	0	0.111823		1.26435e+08	2.47244e+08	2.45514e+08	1.59135e+08	8.00728e+07	3.91523e+07	1.79589e+07	9.23328e+06	5.41662e+06	1.98103e+06	1.25745e+06	398026	135155	316333	31045.6	203827	95919.3	91146.2	33077.3	0	0	150080	64767.4	86317.9	0	85653.9	78316.5	254870	1.24335e+06	0
AEITPDKA	89	96	1	0	844.441	4	5	2.81708	3.53193	844.889	-0.0353895	1	0	-0.30594	1.34854		1	6.56371e-14		1.10865e+08	4.65685e+07	1.13445e+07	1.39814e+06	131383	217737	0	0	83253.4	57041.5
AEITPDKAFQDKL	89	101	2	0	738.391	5	10	7.5678	7.75575	738.728	-0.198022	1	0	-0.502119	-0.341632	0	1	0.0693861		8.82507e+07	7.04268e+07	1.46445e+07	2.51365e+06	692332	0	0	115932	108079	0	365199	256577	106709	0	0	0
AEITPDKAFQDKL	89	101	3	0	492.596	5	10	7.52085	8.00995	493.769	2.64579	0.4	1					0.379375		7.25201e+07	5.53928e+07	2.63673e+07	6.19049e+06	408013	401706	0	0	81627.1	80246.9	38901.2	309442	0	0	4.08754e+07	163196
AEITPDKAFQDKLYPFT	89	105	2	0	992.507	6	13	9.5661	9.66	993.247	0.268767	1	0	0.121935	-0.643322	1	0	0.252078		2.25147e+07	2.61312e+07	1.48469e+07	5.3056e+06	2.36237e+06	322594	0	0	0	0	623549	556296	0	0	116165	0	622050	101115	0	0
AEITPDKAFQDKLYPFT	89	105	3	0	662.007	6	13	9.48785	9.70692	662.484	0.217512	1	0	0.0611481	-0.241817	1	0	0.162756		5.87498e+07	6.59383e+07	3.96427e+07	1.56571e+07	4.4916e+06	913529	150673	82507	0	50144	33897.8	213402	55078.8	145241	74141.4	61027.6	2.55656e+06	183976	81857.2	0
AEITPDKAFQDKLYPFTW	89	106	2	0	1085.55	6	14	11.5875	11.87	1086.24	0.0525172	1	0	-0.13898	-0.0382847	1	0	0.10733		7.33042e+07	8.99037e+07	5.87595e+07	2.62711e+07	1.06351e+07	1.1945e+06	1.14515e+06	75174.5	0	75448.4	151171	90320.8	884560	0	248399	0	215564	0	0	168333	3453.17
AEITPDKAFQDKLYPFTW	89	106	3	0	724.033	6	14	11.6504	12.1854	724.514	0.0978972	1	0	-0.089005	0.771515	1	0	0.0779545		1.33877e+08	1.80286e+08	1.14636e+08	5.08564e+07	2.50524e+07	5.52452e+06	1.10166e+06	649749	169945	113383	630103	126247	58645.7	129993	142840	80044.2	752969	39881.4	134704	402323	0
AEITPDKAFQDKLYPFTWD	89	107	2	0	1143.06	6	15	10.9529	11.7132	1143.84	0.156725	1	0	-0.0357265	1.49428	1	-1	0.177963		4.15885e+08	5.26569e+08	3.78234e+08	2.01058e+08	9.2217e+07	3.51367e+07	1.34354e+07	3.55661e+06	375127	476029	119022	100293	0	1.82208e+06	119056	231400	0	720930	104253	260017	0	108631
AEITPDKAFQDKLYPFTWD	89	107	3	0	762.376	6	15	10.9216	11.5875	762.886	0.127981	1	0	-0.0652714	1.19152	1	-1	0.0217493		9.04551e+08	1.18138e+09	8.37142e+08	4.25456e+08	1.78163e+08	7.286e+07	2.90413e+07	1.09205e+07	3.80708e+06	2.06623e+06	386893	365764	521484	54766.3	91536.3	768372	191921	190384	325453	64039	256259	546854
AEITPDKAFQDKLYPFTWDA	89	108	2	0	1178.58	7	16					0
AEITPDKAFQDKLYPFTWDA	89	108	3	0	786.055	7	16	10.9999	11.7132	787.147	1.82725	0.6	1					0.280512		3.67353e+08	4.96357e+08	3.58944e+08	1.90696e+08	8.53504e+07	1.43363e+08	2.68973e+08	1.90181e+08	1.03352e+08	4.24701e+07	1.57574e+07	4.45161e+06	355788	469270	325255	96449.1	211280	114865	213655	775451	301210	227391	8.13553e+06	0
AEITPDKAFQDKLYPFTWDAVRYNGKL	89	115	3	0	1062.88	8	23	10.6824	11.238	1063.62	0.273671	0.6	0					0.0310806		8.78329e+08	1.53693e+09	1.49878e+09	9.92284e+08	5.10037e+08	2.64141e+08	1.33437e+08	7.46041e+07	4.31781e+07	2.72903e+07	1.38453e+07	8.94269e+06	3.44617e+06	1.22507e+06	683891	349118	282139	411960	116703	0	0	8088.82	641828	201431	326336	685990	363482	321292	549499	1.24205e+06
AEITPDKAFQDKLYPFTWDAVRYNGKL	89	115	4	0	797.412	8	23	10.651	11.2066	797.998	0.395921	0.6	0					0.097046		6.41057e+08	1.16376e+09	1.10144e+09	7.34167e+08	4.10116e+08	1.95338e+08	9.98746e+07	5.60392e+07	2.42325e+07	2.03934e+07	1.04235e+07	5.67593e+06	6.17869e+06	1.89519e+06	614573	121736	763539	62467.8	171360	124305	1.31737e+07	62169.4	246463	1.35283e+06	9.02046e+06	1.12109e+06	564402	942720	515836	1.17319e+06
EITPDKAFQDKLYPFTWDAVRYNGKL	90	115	3	0	1039.2	8	22	10.7139	10.8275	1039.86	0.0669108	1	0	-0.149924	-0.580129		-1	0.179848		7.98617e+06	1.43525e+07	1.21627e+07	7.81509e+06	4.10471e+06	1.10596e+06	295330	22101.5	9301.18	0	0	0	6859.88	971.018	4520.26	18677.7	180400	8172.72	0	88778.6	0	0	0	0	0	122600	0	0	22426	8027.53
ITPDKAFQDKLYPFTWDAVRYNGKL	91	115	3	0	996.187	7	21					-1
FQDKLYPFT	97	105	2	0	579.795	5	6	9.0332	9.69128	580.134	-0.0502144	0.6	0					0.111236		1.44431e+08	9.17991e+07	3.11592e+07	5.39356e+06	587989	322758	748853	394865	57834.8	215479	49534.3	160720
FQDKLYPFTW	97	106	1	0	1344.66	5	7	11.8386	12.2012	1345.67	0.14758	1	0	0.128234	0.218657	1	1	0.650541		2.33628e+07	2.02573e+07	4.07353e+06	552689	0	355853	230952	1.36298e+06	197916	129889	294316	136339	111408
FQDKLYPFTW	97	106	2	0	672.835	5	7	11.7446	12.5051	673.265	-0.000851174	1	0	-0.19869	1.49492	1	1	0.0267305		6.05289e+08	5.01488e+08	2.17442e+08	6.75681e+07	1.39724e+07	1.15785e+06	78253.7	14663.8	46982.4	201689	167854	123082	0
FQDKLYPFTWD	97	107	1	0	1459.69	5	8	11.1407	11.4426	1461.03	0.422012	1	0	0.616489	0.0239459	1	1	0.908665		3.11669e+07	2.75731e+07	1.03705e+07	1.24619e+06	0	0	252199	0	517778	3.7562e+06	507104	0	391981	0
FQDKLYPFTWD	97	107	2	0	730.348	5	8	11.0625	11.7603	730.823	0.0293284	1	0	-0.140293	1.29385	1	1	0.0353147		2.02212e+09	1.76732e+09	8.24053e+08	2.70611e+08	7.58694e+07	2.30496e+07	2.31382e+06	891362	303225	2.38805e+06	1.35024e+06	101076	1.39227e+06	157946
FQDKLYPFTWDA	97	108	2	0	765.867	5	9	11.0937	11.8073	766.354	0.0143653	1	0	-0.172207	1.34442		1	0.164997		5.96991e+08	5.52191e+08	2.66748e+08	8.86195e+07	2.19781e+07	3.53829e+06	287822	549117	339405	689327	522706	482852	172186	157899	235310
FQDKLYPFTWDAVRYNGKL	97	115	2	0	1181.1	7	16	10.6824	10.7927	1182.87	2.05893	0.6	0					0.54414		2.80952e+07	4.04498e+07	2.91613e+07	1.48262e+07	5.63791e+06	1.1162e+07	130568	7.2779e+06	81639.8	448995	0	129586	6.28549e+06	9.68666e+06	3.98825e+06	819141	364103	105413	0	0	0	0	0	9983.05
FQDKLYPFTWDAVRYNGKL	97	115	3	0	787.739	7	16	10.651	11.3481	788.271	0.131703	0.6	0					0.0917925		9.03998e+08	1.25235e+09	8.91121e+08	4.71471e+08	2.03922e+08	7.80454e+07	2.69787e+07	8.47248e+06	3.28235e+06	972814	522705	444024	2.8011e+06	3.36767e+06	650104	147376	511918	1.18317e+06	667477	436345	728165	966696	1.16236e+06	720913
FQDKLYPFTWDAVRYNGKL	97	115	4	0	591.056	7	16	10.6824	11.238	591.434	0.0470581	1	0	-0.15147	0.837648	0	0	0.0676429		1.34698e+08	1.87687e+08	1.35187e+08	6.85422e+07	2.57717e+07	9.53084e+06	1.79411e+06	1.10358e+06	131321	734000	20613.1	86961.3	22992	36928.1	69620.6	40848.5	60664	44797.1	0	0	0	239341	62084.3	34430.1
DKLYPFTWD	99	107	2	0	592.785	5	6	10.4468	11.0155	593.173	0.0321271	1	0	-0.114261	0.879777		1	0.325983		5.28011e+07	3.31979e+07	1.01181e+07	1.17379e+06	35241.7	299577	184565	106088	52779.9	0	31193.1	1.42541e+06
DKLYPFTWDA	99	108	2	0	628.303	5	7	10.5253	10.6824	628.633	-0.12429	0.6	0					0.211867		5.34517e+06	3.88572e+06	832269	0	0	38457	46791.6	102880	0	0	0	0	0
DKLYPFTWDAVRYNGKL	99	115	3	0	696.03	6	14	10.2264	10.7927	696.698	0.718367	0.6	0					0.666828		4.21342e+07	5.29953e+07	3.3272e+07	1.27034e+07	5.95903e+06	654440	158971	218330	73021.9	62.6303	62435.8	0	0	10327.4	279985	500628	294559	267134	0	5.23832e+06	0
YPFTWD	102	107	1	0	828.356	4	4	9.9721	10.9842	828.812	-0.0752611	1	0	-0.486903	2.30221		1	0.126737		2.87605e+08	1.33483e+08	2.94221e+07	1.38303e+06	0	244754	0	746000	338184
YPFTWDAVRYNGKL	102	115	2	0	865.438	6	12	10.0503	10.3523	866.171	0.390815	0.6	0					0.226823		8.29355e+07	8.11833e+07	4.24841e+07	2.11758e+07	2.22952e+07	0	0	0	229110	397431	757108	292166	834896	862641	174965	0	78685.4	174394	463804
YPFTWDAVRYNGKL	102	115	3	0	577.295	6	12	10.0503	10.6667	577.657	0.0122226	0.6	0					0.67647		1.2369e+08	1.26563e+08	6.63557e+07	2.61418e+07	6.05005e+06	469630	631159	36162.4	76762.6	60525.6	40540.6	0	0	0	70708.9	393310	103782	39960.6	43937.5
WDAVRYNGKL	106	115	2	0	611.322	5	8	7.42678	8.07255	611.713	0.0454081	0.6	0					1.88119		7.25516e+08	5.00088e+08	1.91648e+08	5.47594e+07	1.07317e+07	1.17871e+06	305857	69207.1	104598	48657.3	234849	105801	4.5301e+06	127754
DAVRYNGKL	107	115	1	0	1035.56	4	7	5.30008	5.80262	1036.15	-0.0101818	1	0	-0.219241	0.667476	1	1	0.397767		7.88675e+07	4.3734e+07	1.25401e+07	2.08793e+06	114538	28268.5	445287	148590	0	71149.6	53819.3	57174.7
DAVRYNGKL	107	115	2	0	518.283	4	7	5.2527	5.88077	518.592	0.0195307	1	0	-0.153799	1.07016	1	1	0.0595337		1.66904e+09	9.19523e+08	2.97246e+08	7.04984e+07	2.45687e+07	2.35708e+06	173015	81390.6	127833	0	88606.2	291175
AVRYNGKL	108	115	1	0	920.531	4	6	5.03228	5.6308	921.077	0.00506169	1	0	-0.183809	0.975368	1	1	0.0671375		4.51098e+08	2.25065e+08	6.8617e+07	1.45759e+07	1.23132e+06	3039.99	0	52751.6	0	64747	226622
AVRYNGKL	108	115	2	0	460.769	4	6	5.00082	5.6308	461.055	0.0298906	1	0	-0.120008	1.07631	1	1	0.00989908		8.53295e+09	4.42363e+09	1.35317e+09	3.07259e+08	5.95266e+07	1.21586e+07	671441	576844	0	71132	0
AVRYNGKLIAYPIAVEA	108	124	3	0	616.684	6	14	8.37348	8.56132	617.282	0.670869	1	0	0.541987	-0.342006		1	0.28642		1.01525e+07	1.0526e+07	8.23794e+06	1.98589e+06	232673	148736	103075	0	142982	87300.8	0	373057	389620	0	261533	70590.9	0	103834	93813.3	0	255231
VRYNGKL	109	115	2	0	425.251	4	5	4.8587	5.474	425.508	0.0140962	1	0	-0.153349	1.02921	1	1	0.010473		3.66745e+09	1.76436e+09	4.73193e+08	1.00998e+08	1.61732e+07	1.69777e+06	184462	0	340482	0
VRYNGKL	109	115	3	0	283.836	4	5	4.8587	5.45827	283.992	-0.033039	1	0	-0.298692	0.978736	1	1	0.0230217		3.21037e+08	1.48639e+08	3.68073e+07	5.17548e+06	108183	0	0	47791.1	0	0
RYNGKL	110	115	2	0	375.716	4	4	4.40927	5.58387	375.905	-0.0609462	1	0	-0.431727	2.82331		1	0.276198		1.26021e+08	4.25527e+07	7.26099e+06	884644	31789.7	745457	32559.8	444805	0
IAYPIA	116	121	1	0	647.376	4	3	6.32023	7.00213	647.755	-0.0261088	0.4	0					0.0193237		2.53517e+09	9.12639e+08	1.86852e+08	3.1785e+07	686630	0	36945.7	26140.2
IAYPIA	116	121	2	0	324.192	4	3	6.35178	6.82588	324.494	0.198641	0.4	0					0.176018		3.10546e+07	7.53245e+06	1.04799e+07	222604	85009.5	0	37944.8	0
IAYPIAV	116	122	2	0	373.726	4	4	6.59092	7.45817	374.347	0.774036	0.4	0					0.325487		0	2.1415e+07	90782.2	1.07027e+06	0	443638	0	252826	0
IAYPIAVE	116	123	1	0	875.487	4	5	7.12812	7.75575	875.992	-0.0336866	1	0	-0.300689	1.06877	1	0	0.0377565		1.41747e+09	6.83653e+08	1.88169e+08	3.274e+07	1.97225e+06	0	90465.3	117667	31034.9	58827.5
IAYPIAVE	116	123	2	0	438.247	4	5	7.12812	7.6461	438.464	-0.10502	1	0	-0.520647	0.717036	1	0	0.404264		6.69378e+07	3.02342e+07	5.99646e+06	354445	183006	0	64813.8	0	48714.8	0
IAYPIAVEA	116	124	1	0	946.524	4	6	7.33253	8.00995	947.092	-0.0103871	0.4	0					0.0157002		7.8938e+09	4.22567e+09	1.2673e+09	2.66824e+08	4.52751e+07	2.10392e+06	0	178887	615.444	68608.8	0
IAYPIAVEA	116	124	2	0	473.766	4	6	7.33253	8.05692	474.029	-0.0516065	1	0	-0.329424	1.37912	1	0	0.0292679		7.64795e+08	3.7467e+08	1.17216e+08	1.60153e+07	663077	1.9133e+06	0	0	0	0	0
IAYPIAVEAL	116	125	2	0	530.308	4	7	9.83168	10.0659	530.546	-0.17436	0.6	0					0.275291		1.81377e+07	9.11645e+06	1.09456e+06	54778.2	0	0	142418	0	33616.3	0	102643	0
EALSLIYNKDLLPNPPKTWEEIPALDKELKAKGKSALM	123	160	4	0	1066.84	9	32					-1
ALSLIYNKDLLPNPPKT	124	140	2	0	949.043	6	12					-1
ALSLIYNKDLLPNPPKT	124	140	3	0	633.031	6	12					0
ALSLIYNKDLLPNPPKTWEEIPAL	124	147	3	0	912.505	7	18	11.3166	12.043	913.093	0.0868257	1	0	-0.122446	1.38575		1	0.137157		1.0076e+08	1.63037e+08	1.35557e+08	7.29218e+07	3.20703e+07	9.81996e+06	1.09458e+06	691532	0	65230.2	1.5692e+06	354140	82044.4	1.29552e+06	55537.6	0	339575	277544	158380	192054	246015	141239	43771.7	316845	44389.6	59950.1
LSLIYNKDLLPNPPKT	125	140	2	0	913.525	6	11	8.5769	9.12772	914.045	-0.0681711	1	0	-0.292364	0.822358	1	1	0.129871		1.26258e+08	1.33816e+08	7.06326e+07	2.38143e+07	3.35738e+06	953336	37501.2	4794.98	669513	73189.8	0	0	143103	4402.44	0	0	4396.3	12094.1
LSLIYNKDLLPNPPKT	125	140	3	0	609.352	6	11	8.4676	9.06465	609.719	-0.00811063	1	0	-0.208183	0.970663	1	1	0.108767		2.11796e+08	2.35185e+08	1.2749e+08	4.71626e+07	9.63333e+06	1.3481e+06	1.53267e+06	115571	252237	58126	0	109600	170420	40260.8	70469.4	58351.9	88508.4	532.428
LSLIYNKDLLPNPPKTW	125	141	3	0	671.379	6	12					-1
LSLIYNKDLLPNPPKTWEEIPAL	125	147	2	0	1332.74	7	17	11.3009	11.8543	1333.54	-0.0323614	1	0	-0.226165	0.830858	1	1	0.0894113		1.27556e+08	2.178e+08	1.691e+08	9.5378e+07	3.86551e+07	9.31809e+06	644879	2962.93	0	201408	13002	93582.1	105534	0	0	118026	0	0	0	0	0	0	764.897	169.053	478.917
LSLIYNKDLLPNPPKTWEEIPAL	125	147	3	0	888.826	7	17	11.2537	12.0904	889.378	0.0176641	1	0	-0.180796	1.73924	1	1	0.0246956		1.08177e+09	1.68517e+09	1.32539e+09	7.60988e+08	3.06583e+08	1.12625e+08	3.73229e+07	8.34492e+06	1.25182e+06	1.49343e+06	197330	283376	415170	112348	101736	44260.5	216530	12665.4	460130	948693	0	130424	355131	185256	122412
LSLIYNKDLLPNPPKTWEEIPALDKELKAKGKSAL	125	159	4	0	984.058	9	29	10.4939	10.6196	984.718	0.252997	0.6	0					0.11249		7.30573e+06	1.8681e+07	2.00251e+07	1.63016e+07	9.6326e+06	5.83963e+06	1.29162e+06	810360	0	0	13261.6	115108	0	75147.5	0	0	0	0	2330.13	0	0	0	68029.1	11792	108581	17059.7	18180.4	11362.8	102243	0
LSLIYNKDLLPNPPKTWEEIPALDKELKAKGKSALM	125	160	3	0	1355.42	9	30	10.368	10.9842	1356.31	0.140229	1	0	-0.124749	1.03225	1	0	0.16392		9.06767e+07	2.13702e+08	2.62033e+08	2.24525e+08	1.49957e+08	7.623e+07	3.4646e+07	1.44143e+07	6.23857e+06	407256	395533	2.10655e+06	18356.7	529461	169290	162500	0	0	0	0	0	0	0	445340	500776	798859	242811	0	0	154676
LSLIYNKDLLPNPPKTWEEIPALDKELKAKGKSALM	125	160	4	0	1016.82	9	30	10.3366	11.0468	1017.55	0.389258	1	0	0.0032327	1.33384	1	1	0.23214		4.57607e+08	1.08237e+09	1.26491e+09	1.1122e+09	7.01535e+08	4.19224e+08	1.98557e+08	9.56449e+07	4.97612e+07	1.89358e+07	7.0119e+06	2.59971e+06	1.31853e+06	570283	222956	27079.4	6.79984e+07	0	119124	164858	1.84025e+07	0	86405.2	94643.9	211693	400808	411015	100440	402418	72138.3
LSLIYNKDLLPNPPKTWEEIPALDKELKAKGKSALM	125	160	5	0	813.656	9	30	10.3366	11.0937	814.196	0.166173	1	0	-0.111416	1.48428	1	0	0.0615777		2.41018e+08	5.69585e+08	6.69932e+08	5.93637e+08	3.88485e+08	2.10463e+08	1.12422e+08	5.16617e+07	2.0089e+07	7.32504e+06	3.62187e+06	2.12654e+06	560756	265908	49523.8	391221	323171	306383	0	180178	150366	54580.7	185394	3207.31	293320	492971	231205	64107.7	57823.8	115792
LSLIYNKDLLPNPPKTWEEIPALDKELKAKGKSALM	125	160	7	0	581.471	9	30	10.5096	10.6038	581.913	0.564235	1	0	0.0931574	-0.642199	1	1	0.104879		848715	2.80481e+06	4.51527e+06	4.0534e+06	2.48856e+06	1.17965e+06	352378	68249.7	0	0	0	0	5875.47	0	0	36099.9	76662.5	0	0	42177	0	0	35217.9	0	0	0	0	0	0	0
LSLIYNKDLLPNPPKTWEEIPALDKELKAKGKSALMF	125	161	5	0	843.07	9	31					-1
SLIYNKDLLPNPPKT	126	140	2	0	856.983	6	10					-1
SLIYNKDLLPNPPKT	126	140	3	0	571.658	6	10	7.59912	8.11947	571.982	-0.0607898	0.6	0					0.111612		8.78713e+07	8.72584e+07	4.07754e+07	1.32555e+07	1.95505e+06	681462	0	0	606195	53728.4	717.182	718.632	0	0	38104.5	0	0
SLIYNKDLLPNPPKTWEEIPAL	126	147	2	0	1276.19	7	16	10.8432	11.5213	1277.02	0.0903751	1	0	-0.10973	1.23081	1	1	0.265749		1.37527e+08	1.95017e+08	1.56012e+08	7.88265e+07	2.58925e+07	5.4677e+06	1.15413e+06	127572	0	137550	131722	308121	146265	178096	100007	0	0	0	72440.4	17480.3	0	170506	4.19788e+06	281357
SLIYNKDLLPNPPKTWEEIPAL	126	147	3	0	851.132	7	16	10.7296	11.6347	851.675	0.0669852	1	0	-0.132268	1.95876	1	1	0.134266		7.52541e+08	1.13526e+09	8.58033e+08	4.47544e+08	1.96632e+08	6.36939e+07	1.82335e+07	3.76256e+06	554066	7.5777e+06	4.26157e+06	280982	2.69565e+06	324848	233525	342236	2.96866e+06	209892	42136.2	104295	71921.6	375241	90778.3	654791
SLIYNKDLLPNPPKTWEEIPALDKELKAKGKSALM	126	160	3	0	1317.73	9	29	10.1006	10.6353	1318.57	0.0602022	1	0	-0.164809	0.770553	0	1	0.115989		6.42439e+07	1.47365e+08	1.69015e+08	1.43493e+08	8.88015e+07	4.96535e+07	2.01151e+07	5.91601e+06	1.27437e+06	207523	0	20043.9	0	219030	139879	0	107589	168012	0	15310.8	0	0	10217.6	7787.2	293552	124459	114768	0	0	725046
SLIYNKDLLPNPPKTWEEIPALDKELKAKGKSALM	126	160	4	0	988.547	9	29	10.1006	10.7296	989.2	0.152149	0.6	0					0.16184		2.7403e+08	6.19322e+08	7.18369e+08	5.91309e+08	3.86562e+08	2.05534e+08	9.61223e+07	4.39996e+07	1.70881e+07	6.96415e+06	2.18704e+06	680209	431779	452732	124388	564453	476999	330544	80300.2	0	0	81947.9	67945	0	0	161203	33494.3	4573.29	77181.2	204809
SLIYNKDLLPNPPKTWEEIPALDKELKAKGKSALM	126	160	5	0	791.039	9	29	10.3051	10.3837	791.688	0.783696	0.3	0					0.0340432		3.23651e+07	6.86802e+07	8.36242e+07	6.80564e+07	4.30543e+07	2.53961e+07	1.26943e+07	3.86433e+06	2.46294e+06	653151	0	61066.1	132568	138515	0	0	0	0	1.15989e+07	0	70461.4	56367.5	0	48563.1	0	0	51328.2	37060.7	0	49999.2
LIYNKDLLPNPPKT	127	140	2	0	813.467	5	9	7.33253	7.61477	813.937	-0.0445161	1	0	-0.273075	-0.0391936	1	1	0.867213		1.68691e+07	1.64067e+07	7.25026e+06	1.08195e+06	246883	0	0	63002.7	90583.8	0	29020.2	0	6567.17	73836.9	143025
LIYNKDLLPNPPKT	127	140	3	0	542.647	5	9	7.37967	7.50518	542.973	-0.007757	1	0	-0.210104	-0.541903	1	1	0.0990419		9.15731e+06	9.592e+06	4.44098e+06	463430	197322	0	119345	0	185535	0	31647.3	0	0	33452.5	0
LIYNKDLLPNPPKTWEEIPA	127	146	3	0	784.426	7	14	10.1477	11.0468	784.917	0.0274562	0.6	0					0.0208445		5.73348e+09	7.71993e+09	5.53642e+09	2.76464e+09	1.05648e+09	3.37257e+08	1.02046e+08	2.57366e+07	5.30388e+06	1.55257e+07	836810	639080	1.01023e+07	1.21284e+06	1.06143e+06	2.42748e+06	183645	179429	145514	173475	164100	85005.9
LIYNKDLLPNPPKTWEEIPAL	127	147	2	0	1232.68	7	15	11.0155	11.1909	1233.42	-0.0408282	1	0	-0.23878	-0.381836	1	1	0.34744		8.42529e+06	1.20949e+07	9.3336e+06	2.80528e+06	549522	0	71356.5	0	0	0	0	0	0	42.7757	55523.4	117933	0	0	0	0	84816	0	161293
LIYNKDLLPNPPKTWEEIPAL	127	147	3	0	822.121	7	15					-1
LIYNKDLLPNPPKTWEEIPALDKELKAKGKSALM	127	160	5	0	773.633	9	28	10.0849	10.4309	774.197	0.405327	1	0	0.0263702	0.165248		1	0.134284		3.47389e+07	7.82643e+07	8.25077e+07	6.96776e+07	4.4514e+07	3.35354e+07	9.69839e+06	3.00413e+06	492775	496370	209604	0	0	55797.8	161852	275253	0	68529.3	0	24241.1	13691.4	0	76563.1	0	258661	0	132332	1.11121e+06	0	0
IYNKDLLPNPPKT	128	140	2	0	756.925	5	8	6.13142	6.7788	757.401	0.039159	1	0	-0.121348	1.13212	1	1	0.0292214		1.04075e+09	9.35164e+08	4.19019e+08	1.42764e+08	3.57466e+07	7.62982e+06	257336	210116	87522.3	144496	51917.4	5.34104e+06	4163.9	646618
IYNKDLLPNPPKT	128	140	3	0	504.952	5	8	6.0687	6.74747	505.257	0.00028516	1	0	-0.196266	1.23279	1	1	0.0314447		7.89532e+08	6.73096e+08	3.15497e+08	1.02015e+08	2.39941e+07	4.32692e+06	124401	63122.8	18667.3	0	292148	0	66839.2	383495
IYNKDLLPNPPKTW	128	141	3	0	566.979	6	9	8.38918	8.59247	567.469	0.421348	1	0	0.524985	-0.292446		0	0.262342		2.59751e+07	2.66994e+07	1.39148e+07	3.48583e+06	7.985e+06	168712	0	179643	0	36800.8	0	0	0	1.34687e+06	0	0
IYNKDLLPNPPKTWEEIPAL	128	147	2	0	1176.14	7	14	10.1792	10.7927	1176.85	-0.025523	1	0	-0.224923	1.02359	1	1	0.0707951		1.32458e+09	1.83589e+09	1.25007e+09	6.23688e+08	2.25488e+08	6.9777e+07	1.16537e+07	478427	132156	122206	65981.2	238231	218422	300802	0	118071	205388	395264	8471.32	0	0	0
IYNKDLLPNPPKTWEEIPAL	128	147	3	0	784.426	7	14	10.1477	11.0468	784.917	0.0274562	1	0	-0.166579	1.93957	1	1	0.0208445		5.73348e+09	7.71993e+09	5.53642e+09	2.76464e+09	1.05648e+09	3.37257e+08	1.02046e+08	2.57366e+07	5.30388e+06	1.55257e+07	836810	639080	1.01023e+07	1.21284e+06	1.06143e+06	2.42748e+06	183645	179429	145514	173475	164100	85005.9
IYNKDLLPNPPKTWEEIPAL	128	147	4	0	588.572	7	14					-1
IYNKDLLPNPPKTWEEIPALD	128	148	2	0	1233.65	7	15	9.95647	10.2422	1234.3	-0.200125	1	0	-0.402512	-0.0280199	1	0	0.320149		2.36404e+07	2.66248e+07	1.66757e+07	4.66628e+06	1.62009e+06	0	0	0	117956	0	0	22855.8	294173	217141	212621	0	126716	0	99496.6	0	93488	0	0
IYNKDLLPNPPKTWEEIPALD	128	148	3	0	822.769	7	15	9.87845	10.195	823.314	0.132879	0.6	0					0.105238		9.5239e+07	1.34199e+08	1.00764e+08	5.24558e+07	2.01371e+07	9.2486e+06	758996	0	246387	115987	0	788014	130947	288560	505517	135125	0	789759	0	0	418103	94506.1	232039
IYNKDLLPNPPKTWEEIPALDKE	128	150	3	0	908.481	7	17					-1
IYNKDLLPNPPKTWEEIPALDKELKAKGKSAL	128	159	3	0	1207.34	8	26	9.50348	9.78493	1208.08	0.0186256	1	0	-0.185771	-0.0417063	1	1	0.0897322		3.71019e+07	8.10626e+07	8.64596e+07	6.40306e+07	3.28274e+07	1.90895e+07	3.5537e+06	195695	312753	171584	93961.8	0	0	0	0	0	183531	0	192028	0	108511	0	0	0	223944	0	0	0	22941.7	0
IYNKDLLPNPPKTWEEIPALDKELKAKGKSAL	128	159	4	0	905.758	8	26	9.47222	10.0503	906.401	0.384438	1	0	0.0311514	0.909823	1	1	0.249556		1.6068e+08	3.4689e+08	3.76846e+08	2.64647e+08	1.50301e+08	7.32515e+07	2.87447e+07	1.06822e+07	2.53151e+06	882634	987571	388572	74455.7	0	557930	1.30087e+06	105519	93779.9	0	209739	354977	143230	1.75589e+07	503380	116574	0	332199	142405	327318	0
IYNKDLLPNPPKTWEEIPALDKELKAKGKSALM	128	160	3	0	1251.02	9	27	9.55045	10.4309	1251.84	0.108672	1	0	-0.134761	1.87964	1	1	0.0593879		6.18489e+08	1.29321e+09	1.45893e+09	1.17206e+09	7.34242e+08	3.87738e+08	1.69919e+08	7.17894e+07	2.41391e+07	5.31379e+06	905742	913940	1.82883e+06	359302	219168	0	142660	0	369373	149696	141878	0	176687	3540.09	572752	415699	101287	130216	0	230379
IYNKDLLPNPPKTWEEIPALDKELKAKGKSALM	128	160	4	0	938.518	9	27	9.72252	10.368	939.136	0.129408	1	0	-0.12292	1.12603	1	1	0.011469		2.28641e+09	4.91888e+09	5.29191e+09	4.35305e+09	2.63568e+09	1.34557e+09	6.55371e+08	3.00063e+08	1.41361e+08	5.44851e+07	2.94957e+07	1.78052e+07	8.74468e+06	2.61764e+06	3.22286e+06	1.72241e+06	731078	455034	744072	621749	825556	164562	98377.9	0	33860	114374	82379.1	474869	107382	0
IYNKDLLPNPPKTWEEIPALDKELKAKGKSALM	128	160	5	0	751.016	9	27	9.62872	10.3523	751.51	0.130276	1	0	-0.122425	1.37645	1	1	0.0185856		1.13456e+09	2.40862e+09	2.68893e+09	2.10085e+09	1.30964e+09	6.90482e+08	3.27279e+08	1.3614e+08	5.52426e+07	2.54395e+07	1.19161e+07	6.45099e+06	2.77852e+06	2.33151e+06	886703	393892	388520	741970	556551	271839	235105	68101.3	389628	1.11429e+06	180109	2.1433e+06	302918	187590	609822	45413.7
IYNKDLLPNPPKTWEEIPALDKELKAKGKSALM	128	160	6	0	626.014	9	27	9.62872	10.3523	626.419	0.0852826	1	0	-0.148117	1.37645	1	1	0.023371		4.04804e+08	8.64313e+08	9.61834e+08	7.53701e+08	4.56319e+08	2.38637e+08	1.14304e+08	4.58e+07	1.79552e+07	5.69923e+06	1.90787e+06	602663	773184	87609.3	122909	254990	32044.8	105950	153272	43126.5	80891.3	0	149171	60135.2	113730	32536.1	84754.8	39518.9	0	46636.3
IYNKDLLPNPPKTWEEIPALDKELKAKGKSALMF	128	161	3	0	1300.04	9	28	10.5253	11.0155	1300.92	0.191905	1	0	-0.0911466	0.627914	1	0	0.552975		5.53682e+07	1.32072e+08	1.59021e+08	1.31399e+08	8.48159e+07	4.21789e+07	1.79091e+07	5.68724e+06	1.1144e+06	83044.3	0	205466	0	212581	126756	0	479559	0	0	103962	0	0	0	86327.3	711059	121523	0	90141	233865	0
IYNKDLLPNPPKTWEEIPALDKELKAKGKSALMF	128	161	4	0	975.285	9	28	10.5096	11.1563	975.969	0.288183	1	0	-0.0381333	1.13009	1	0	0.174875		2.46268e+08	5.62177e+08	6.41427e+08	5.34429e+08	3.47637e+08	1.90763e+08	9.06393e+07	4.18192e+07	1.59404e+07	6.59278e+06	2.05939e+06	1.67326e+06	96799.5	482312	377890	286772	64488	269937	8.86776e+06	140332	154700	81155.5	1.54065e+06	64838.6	176971	142325	1.59612e+06	24405.5	99880.9	248124
IYNKDLLPNPPKTWEEIPALDKELKAKGKSALMF	128	161	5	0	780.43	9	28					-1
IYNKDLLPNPPKTWEEIPALDKELKAKGKSALMF	128	161	6	0	650.526	9	28	10.5253	11.0312	650.96	0.157902	1	0	-0.10987	0.678062	1	0	0.112397		3.07626e+07	7.30792e+07	8.35452e+07	7.28763e+07	4.16426e+07	2.2933e+07	9.22715e+06	3.28775e+06	745132	869544	28317.4	85522.5	30139.6	0	62309.5	200421	50965.5	183638	44871	0	246116	28421.8	79389.7	206798	36622.9	0	306276	0	0	222824
YNKDLLPNPPKTWEEIPAL	129	147	3	0	746.732	6	13					-1
WEEIPAL	141	147	1	0	857.44	4	4	10.2894	10.7453	858.026	0.0591103	1	0	0.03102	0.517834	1	1	0.447942		9.64364e+07	4.38007e+07	9.66469e+06	2.61299e+06	2.21939e+06	636686	242275	439483	482785
WEEIPAL	141	147	2	0	429.224	4	4	9.86285	10.4625	429.42	-0.134664	1	0	-0.715866	0.979111	1	1	0.843113		2.61677e+07	1.00853e+07	417483	46460.4	86632.2	0	140957	52678.6	242207
WEEIPALDKELKAKGKSALM	141	160	2	0	1129.12	7	17	9.19053	9.20622	1129.91	0.169495	1	0	-0.0430968	-0.894223	1	1	0.191902		5.8628e+06	8.31861e+06	5.05526e+06	2.68402e+06	408182	0	0	0	0	0	0	0	0	325339	0	272650	0	0	0	0	0	0	0	0	0
WEEIPALDKELKAKGKSALM	141	160	3	0	753.08	7	17	9.01748	9.58175	753.571	0.0479995	1	0	-0.153284	0.865502	1	1	0.0325156		7.19076e+08	8.85971e+08	6.15659e+08	3.20129e+08	1.40908e+08	4.84103e+07	1.54305e+07	4.17279e+06	733169	310588	732333	54307	191667	193053	138187	0	106200	7585.57	124511	73441.2	161023	0	254451	0	0
WEEIPALDKELKAKGKSALM	141	160	4	0	565.062	7	17	9.0332	9.50348	565.442	0.0935669	1	0	-0.111958	0.564026	1	1	0.175292		4.60397e+07	5.96971e+07	4.3723e+07	2.07377e+07	6.05556e+06	853740	177366	157027	34844.5	695040	0	0	0	747642	104921	185638	9187.22	260640	88178.5	44580.8	36243	135321	44970.8	5978.4	0
WEEIPALDKELKAKGKSALMF	141	161	3	0	802.103	7	18	10.2737	10.5725	802.615	0.00278031	1	0	-0.194434	0.0138414		0	0.0965061		6.07533e+07	8.01857e+07	5.8316e+07	2.65401e+07	9.93956e+06	3.74756e+06	901626	374880	138497	11132.5	171810	0	56035.2	47918.9	76867.3	91203.6	113485	71067.9	69786.7	0	159564	55767.7	100587	444829	0	0
EEIPAL	142	147	1	0	671.361	4	3	7.4111	7.91582	671.857	0.100667	1	0	0.320536	0.67448		1	0.70656		1.46939e+08	4.84525e+07	1.78243e+07	5.05409e+06	762815	450562	221515	400881
EEIPALDKELKAKGKSALM	142	160	3	0	691.054	6	16	7.7244	8.05692	691.6	0.348914	0.4	0					0.154942		4.54448e+07	9.05057e+07	3.21349e+07	1.48067e+07	1.3171e+07	612759	1.84292e+06	336714	28728.8	702987	1.30193e+06	171559	56603	2.81368e+06	0	48368.6	320323	0	0	18549.3	0	0	0
PALDKELKAKGKSALM	145	160	3	0	567.331	6	14	6.36755	6.49357	567.77	0.242644	1	0	0.0703994	-0.5403		1	0.30194		6.71848e+06	5.22305e+06	2.28424e+06	805167	53577.2	0	0	0	0	0	0	0	0	264853	1762.86	0	226801	0	55113.9	0	0
DKELKAKGKSAL	148	159	2	0	644.385	5	10	3.26193	3.95133	644.764	0.0102844	1	0	-0.180959	1.2669	1	1	0.208387		3.09332e+08	2.12111e+08	8.49861e+07	2.57767e+07	4.71726e+06	316925	0	0	81511.1	0	0	0	0	0	31476.1	42458.3
DKELKAKGKSAL	148	159	3	0	429.926	5	10	3.27775	4.11178	430.201	0.0768575	1	0	-0.0783193	1.73085	1	1	0.0533569		3.27407e+08	2.23219e+08	8.80683e+07	2.55567e+07	5.77048e+06	673780	125622	260363	65358	0	4.86514e+06	0	0	107623	0	0
DKELKAKGKSALM	148	160	1	0	1418.8	5	11	4.4145	4.76375	1419.58	-0.11939	1	0	-0.364153	0.17578	1	1	0.234298		2.27262e+07	1.8756e+07	7.95885e+06	1.41039e+06	10537.7	68535	0	0	0	0	0	0	0	0	0	0	0
DKELKAKGKSALM	148	160	2	0	709.905	5	11	4.35153	5.048	710.37	0.0350612	1	0	-0.147673	1.28957	1	1	0.014246		4.85067e+09	3.79796e+09	1.7672e+09	6.60498e+08	2.01797e+08	5.48841e+07	1.29256e+07	2.89619e+06	338341	46963.3	208271	0	11897.6	69047.2	127563	38063.1	16344.9
DKELKAKGKSALM	148	160	3	0	473.606	5	11	4.35153	5.01657	473.916	0.0371697	1	0	-0.144718	1.18874	1	1	0.0106499		6.09145e+09	4.64488e+09	2.34788e+09	8.12478e+08	2.35492e+08	6.32292e+07	1.31002e+07	4.08943e+06	893182	64458	0	0	4710.55	0	2.33881e+06	0	17701.7
DKELKAKGKSALM	148	160	4	0	355.456	5	11	4.35153	4.93772	355.691	0.043725	1	0	-0.13553	0.935806	1	1	0.0298613		4.26126e+08	3.19988e+08	1.48856e+08	4.94513e+07	1.21896e+07	1.40377e+06	358512	261899	0	0	0	116715	0	0	0	4.84863e+06	0
DKELKAKGKSALMF	148	161	2	0	783.44	6	12	7.30115	7.85305	783.948	0.0119141	1	0	-0.181508	0.825833	1	0	0.0684439		3.66166e+08	3.16367e+08	1.64399e+08	6.16416e+07	1.90098e+07	3.1616e+06	95885.3	111413	267323	77582	687389	0	429074	190681	166061	29283.7	0	0	86062.8
DKELKAKGKSALMF	148	161	3	0	522.629	6	12	7.25403	7.85305	522.964	0.00246605	0.6	0					0.027		7.61951e+08	6.49764e+08	3.38858e+08	1.31569e+08	3.83526e+07	9.44222e+06	860801	83245	294191	48230.5	86257	51103.5	0	72781.4	0	309369	0	0	12911.3
DKELKAKGKSALMF	148	161	4	0	392.223	6	12	7.26972	7.9315	392.459	-0.0624918	1	0	-0.277105	1.17831	1	0	0.0832543		9.94305e+07	8.41798e+07	4.1818e+07	1.20279e+07	3.67396e+06	233084	52223.7	0	61880.6	0	77502.3	0	72406.6	0	63256.5	0	182379	65102.8	0
KELKAKGKSALM	149	160	2	0	652.392	5	10	4.27223	4.77955	652.774	-0.0704791	1	0	-0.305478	0.68282	1	0	0.0781819		1.39006e+08	9.59447e+07	3.94609e+07	1.11249e+07	1.81055e+06	54774.5	41857	0	51921.5	59429.6	39018.4	159935	0	0	0	0
KELKAKGKSALM	149	160	3	0	435.264	5	10	4.27223	4.68487	435.528	-0.0428503	1	0	-0.262881	0.379099	1	0	0.0393601		1.36477e+08	9.85548e+07	3.96885e+07	1.30501e+07	1.61615e+06	156572	76580.9	39876.4	0	33310.1	0	0	0	197424	0	54926.7
KELKAKGKSALMF	149	161	3	0	484.287	5	11	7.31685	7.50518	485.308	2.12351	0.4	1					1.00133		9.79299e+06	8.20146e+06	3.13452e+06	718336	37811.2	149606	29349.6	0	0	39071.9	0	0	5.3405e+06	0	0	90458.6	34338.4
MFNLQEPY	160	167	2	0	521.239	5	5	9.45658	9.73813	521.915	0.644608	0.4	0					0.174526		1.01808e+07	3.19575e+06	1.9496e+07	59096	610623	29893.5	0	43289.6	0	0	0
MFNLQEPYFTWPLIA	160	174	2	0	935.466	6	11	14.5458	15.3147	936.193	0.200243	1	0	0.0838455	1.52192		1	0.193371		5.03785e+08	5.60513e+08	3.44631e+08	1.52238e+08	5.21481e+07	1.40247e+07	4.69161e+06	2.64668e+06	1.92147e+06	2.72117e+06	4.33956e+06	2.88648e+06	3.93954e+06	3.71311e+06	2.48852e+06	2.95868e+06	3.37079e+06	2.17905e+06
FNLQEPY	161	167	1	0	910.431	4	4	7.6774	8.63917	912.778	1.79144	0.4	1					2.39246		5.53055e+08	2.8223e+08	7.81694e+07	1.90672e+07	1.7032e+07	7.52075e+06	2.32714e+08	1.5828e+08	7.88906e+06
FNLQEPY	161	167	2	0	455.719	4	4	7.9786	8.5769	456.099	0.20282	0.4	0					0.756876		6.74233e+07	2.53979e+06	1.96417e+06	2.77527e+06	1.00444e+07	617887	51588.8	525988	404826
FNLQEPYFTW	161	170	2	0	672.817	5	7	12.6852	12.9185	673.357	0.227648	1	0	0.304583	-0.19616		0	1.08343		1.74841e+06	888654	334340	0	0	114625	0	10855.9	218.492	103116	20234.8	13140.7	0
FNLQEPYFTWPLI	161	173	2	0	834.427	6	9	14.4989	15.378	835.095	0.269833	1	0	0.265429	1.87525		0	0.340184		5.5747e+08	5.53831e+08	3.06684e+08	1.11149e+08	3.22656e+07	7.26776e+06	5.08931e+06	3.88978e+06	4.86464e+06	4.44981e+06	5.52123e+06	3.7987e+06	3.27302e+06	5.16741e+06	5.70641e+06	4.29732e+06
FNLQEPYFTWPLIA	161	174	1	0	1738.88	6	10	13.9373	14.5927	1739.94	-0.0545755	1	0	-0.280958	1.15784	1	0	1.14653		2.68101e+08	3.2674e+08	1.65008e+08	3.41091e+07	6.1328e+06	765060	324950	30611.9	354145	376169	541657	408107	257928	349759	1.03008e+06	0	1.10733e+06
FNLQEPYFTWPLIA	161	174	2	0	869.946	6	10	13.8902	14.749	870.525	0.0517489	1	0	-0.117031	1.81008	0	0	0.0416462		7.4327e+09	8.05689e+09	4.55123e+09	1.7308e+09	5.20322e+08	1.34853e+08	2.67587e+07	1.07653e+07	1.12741e+07	7.2877e+06	5.2175e+06	7.7335e+06	4.59462e+06	6.47413e+06	4.44405e+06	6.45426e+06	5.69735e+06
FNLQEPYFTWPLIA	161	174	3	0	580.299	6	10	13.9998	14.187	580.625	-0.131425	1	0	-0.399442	-0.344198	0	0	0.195408		6.23674e+06	6.74684e+06	3.36112e+06	631993	71329.8	0	0	59791.3	0	0	0	0	0	47895	0	0	0
FNLQEPYFTWPLIAA	161	175	2	0	905.464	6	11	13.7166	14.187	906.138	0.199401	1	0	0.0826666	0.56424		0	0.276952		3.79874e+08	4.08951e+08	2.38986e+08	9.3728e+07	2.80121e+07	7.21801e+06	1.72093e+06	2.05054e+06	2.3995e+06	2.20332e+06	2.30616e+06	1.12115e+06	1.92772e+06	2.37668e+06	1.98138e+06	1.98535e+06	2.1015e+06	1.44292e+06
FNLQEPYFTWPLIAADGGYAFKYENGKYDIKDVGVDNAGAKAGL	161	204	4	0	1207.35	10	40	12.3445	13.018	1208.39	1.22505	1	0	0.275369	1.21574		-2	0.299971		2.77934e+07	7.68509e+07	1.08566e+08	1.03453e+08	7.696e+07	5.40505e+07	2.89939e+07	2.1733e+07	1.09408e+07	2.02696e+07	4.81965e+06	1.02609e+07	2.1575e+06	9.69274e+06	467115	2.79636e+06	313963	2.15522e+06	209788	344246	69003	401447	106034	0	467250	1.97613e+06	1.12232e+06	531459	81764	106766
NLQEPY	162	167	1	0	763.362	4	3	5.36335	5.58387	763.674	-0.138196	1	0	-0.907034	-0.237166		0	0.100146		3.09529e+07	1.17533e+07	575813	0	94767.8	43576.7	0	0
NLQEPYFTWPLI	162	173	2	0	760.893	5	8	13.8116	14.1247	761.467	0.191281	1	0	0.171822	0.0597124		1	0.278762		5.38051e+07	4.89283e+07	2.22997e+07	6.71591e+06	856146	1.00799e+06	494232	462924	300750	437833	243147	608672	317875	709939
NLQEPYFTWPLIA	162	174	1	0	1591.82	5	9	13.2135	13.7958	1592.63	-0.181978	1	0	-0.508558	0.923402	1	1	0.308741		6.43731e+07	6.03932e+07	2.23223e+07	4.35772e+06	730554	0	0	0	0	103338	74524.8	38952.6	0	0	43691.9
NLQEPYFTWPLIA	162	174	2	0	796.411	5	9	13.2135	13.9216	796.912	0.00565283	1	0	-0.187132	1.32699	1	1	0.0292041		1.66591e+09	1.56779e+09	7.80997e+08	2.73042e+08	7.51771e+07	1.71132e+07	2.54832e+06	876315	112225	353358	272116	386762	191067	318200	437873
NLQEPYFTWPLIAADGGYA	162	180	2	0	1063.52	6	15	12.9022	13.6527	1064.42	0.492952	1	0	0.309863	1.46311		1	0.530779		3.79085e+07	5.0453e+07	3.35728e+07	1.52857e+07	5.84819e+06	632902	421220	275072	146945	209883	285444	56154.1	576066	221432	1.43882e+06	169364	536338	75840.1	583888	262132	218461	253279
NLQEPYFTWPLIAADGGYAFKYENGKYDIKDVGVDNAGAKAGL	162	204	4	0	1170.58	9	39					-1
FTWPLIA	168	174	1	0	847.471	4	4	11.98	12.7208	847.993	-0.0260336	1	0	-0.29716	1.43183	1	1	0.0381636		1.0183e+09	5.13399e+08	1.41037e+08	2.50068e+07	278758	130117	1.84523e+06	35849.1	149600
FTWPLIA	168	174	2	0	424.239	4	4	12.0115	12.7372	424.463	-0.101434	1	0	-0.587783	1.38318	1	1	0.179994		7.42558e+07	3.43237e+07	6.4883e+06	483759	381071	0	15435.2	0	166455
AADGGYA	174	180	1	0	624.262	4	5	2.65683	3.35698	624.918	0.301498	1	0	0.732862	1.30138		-1	1.52277		4.01909e+07	1.07216e+07	7.38912e+06	1.08727e+06	0	350517	63907.2	546499	551251	78908.4
AADGGYAF	174	181	1	0	771.331	4	6	7.33253	7.75575	771.727	-0.064587	1	0	-0.362779	0.413047		-1	0.166189		8.48477e+07	3.35655e+07	5.64527e+06	78871.1	0	0	76879.1	0	183619	167957	72650.9
AADGGYAFKYENGKY	174	188	2	0	827.381	5	13	6.8416	7.48952	833.025	10.291	1	0	12.008	1.13383	1	-10	1.2789		2.77433e+07	3.45097e+07	1.83368e+07	4.6376e+06	656637	125304	7980.07	0	62898.4	0	2.67431e+07	9.60857e+07	1.3888e+08	1.29099e+08	8.09167e+07	4.13143e+07	1.98803e+07	4.47078e+06	1.41478e+07
AADGGYAFKYENGKY	174	188	3	0	551.923	5	13	6.87303	7.39538	555.624	10.1064	1	1	11.7892	0.731044	1	-10	1.47827		3.32323e+07	2.71345e+07	1.43732e+07	3.86749e+06	541700	0	0	607795	5076.3	0	2.75319e+07	8.86087e+07	1.3033e+08	1.21314e+08	7.55918e+07	3.83827e+07	1.44898e+07	4.03893e+06	1.01967e+06
AADGGYAFKYENGKYDIKDVGVDNAGAKAGL	174	204	3	0	1059.85	8	29					-1
AADGGYAFKYENGKYDIKDVGVDNAGAKAGL	174	204	4	0	795.143	8	29	7.7747	8.00995	795.694	0.31933	1	0	-0.027046	-0.189905	1	-3	0.155084		1.96991e+07	3.80723e+07	3.70859e+07	2.16754e+07	9.29403e+06	2.82749e+06	255652	0	0	0	0	0	0	0	91623.1	108959	0	0	0	61434.1	0	350829	0	563707	5654.71	255160	0	69181.6	0	11787.3
AADGGYAFKYENGKYDIKDVGVDNAGAKAGLTF	174	206	3	0	1142.56	8	31	8.81058	9.26892	1143.42	0.531871	0.6	0					0.553266		4.56018e+07	8.6285e+07	1.07603e+08	5.56283e+07	2.65051e+07	1.93325e+07	1.65812e+06	198785	386939	310998	298.154	0	0	160170	326351	112631	783.738	0	0	703577	167143	0	618.172	263742	0	114472	142898	0	0	0
AADGGYAFKYENGKYDIKDVGVDNAGAKAGLTF	174	206	4	0	857.172	8	31	8.70147	9.2219	857.84	0.627188	0.6	0					0.245827		6.11722e+07	1.19541e+08	1.20292e+08	7.95857e+07	4.20966e+07	1.7889e+07	6.03885e+06	2.43767e+06	1.16722e+06	781280	823405	681228	564683	138027	2178.36	255593	52797.1	381193	63785.6	195669	93765.2	87799.4	63005.4	637572	594837	164011	430678	307982	92663.4	1.49006e+06
AADGGYAFKYENGKYDIKDVGVDNAGAKAGLTFL	174	207	3	0	1180.25	8	32	9.64437	9.94085	1181.11	0.441983	1	0	0.0161325	0.00651702		-3	0.453595		1.8072e+07	4.50658e+07	4.13265e+07	2.76427e+07	1.89814e+07	3.37144e+06	897320	1.63922e+06	0	0	0	0	0	156617	248912	233172	241562	0	0	1.03806e+06	292901	0	193028	123681	0	140264	10288.7	0	163041	0
ADGGYA	175	180	1	0	553.225	3	4	2.49297	3.16708	553.523	-0.0127071	1	0	-0.245794	1.21787		1	0.207882		7.0582e+08	1.75437e+08	3.24733e+07	2.74726e+06	3.8532e+06	991928	195973	521002
ADGGYAFKYENGKY	175	188	2	0	791.862	5	12	6.76312	7.42678	792.39	0.0985719	1	0	-0.0701698	1.18435	1	-1	0.112481		5.66749e+08	4.89449e+08	2.48269e+08	9.13546e+07	2.77298e+07	8.17669e+06	2.12353e+06	1.49251e+06	150791	254159	51417.9	188984	42105.3	322183	546654	340229	0	3.36591e+06
ADGGYAFKYENGKY	175	188	3	0	528.244	5	12	6.7788	7.12812	528.582	0.0563428	1	0	-0.124426	0.175994	1	-1	0.0436743		4.05675e+08	3.56596e+08	1.70265e+08	6.13468e+07	1.96632e+07	5.64659e+06	1.24232e+06	192810	127138	438759	0	5039.1	39903.2	54316.8	0	339281	31845.7	1.46251e+06
ADGGYAFKYENGKYDIKD	175	192	2	0	1027.48	6	16	6.92022	7.36392	1028.24	0.292513	1	0	0.0850511	0.478753	1	-1	0.474064		6.08694e+07	7.23003e+07	4.06798e+07	1.62962e+07	5.49406e+06	1.82528e+06	364709	64177.6	299492	0	308753	61708.6	55130.1	403650	275698	224621	710932	295019	415298	0	620115	507066	208449
ADGGYAFKYENGKYDIKD	175	192	3	0	685.322	6	16	6.90448	7.53648	685.869	0.410297	0.6	0					0.638003		2.85394e+08	2.66982e+08	1.64933e+08	9.02884e+07	2.81209e+07	1.11011e+07	5.94819e+06	1.13586e+06	613859	421067	545537	410797	1.30129e+06	576336	508159	225369	176407	62699.1	194209	49238.3	1.40376e+07	207125	147708
ADGGYAFKYENGKYDIKDVGVDNAGAKAGL	175	204	3	0	1036.18	7	28	7.70872	8.40487	1036.87	0.249671	1	0	-0.0593391	1.28855	1	-2	0.0900548		6.43817e+08	1.128e+09	1.0198e+09	6.30785e+08	3.15427e+08	1.34221e+08	5.87421e+07	3.11652e+07	1.54762e+07	9.28541e+06	1.29441e+07	2.36388e+06	2.23342e+06	3.91961e+06	539722	95802.6	1.50877e+06	504122	151643	396014	386326	1.27254e+06	808127	476731	745555	1.52614e+06	596135	181090	604035	271646
ADGGYAFKYENGKYDIKDVGVDNAGAKAGL	175	204	4	0	777.383	7	28	7.7244	7.91582	777.89	0.186085	1	0	-0.0943512	-0.330512	1	-2	0.0378126		2.23074e+08	3.82949e+08	3.35658e+08	2.02893e+08	1.06196e+08	4.62151e+07	2.15953e+07	9.8321e+06	5.607e+06	3.45862e+06	1.45535e+06	1.07682e+06	318324	456158	470520	76677	2.67258e+06	86894.4	426741	0	69468.1	0	61849.1	0	0	0	0	0	0	0
ADGGYAFKYENGKYDIKDVGVDNAGAKAGL	175	204	5	0	622.108	7	28					-1
ADGGYAFKYENGKYDIKDVGVDNAGAKAGLTF	175	206	2	0	1677.82	8	30	8.73263	9.12772	1679.51	1.38086	1	0	0.512836	0.322802	-2	-4	1.98353		1.91679e+07	4.8259e+07	4.87527e+07	3.05446e+07	8.68903e+06	1.01719e+06	182244	12218.8	20345.1	0	8342.88	0	0	0	0	107165	0	0	0	0	6529.32	0	0	0	13157.2	0	0	195572	0	7.69488e+06
ADGGYAFKYENGKYDIKDVGVDNAGAKAGLTF	175	206	3	0	1118.88	8	30	8.65473	9.20622	1119.71	0.492445	1	0	0.0562629	0.824496	0	1	0.308824		9.60962e+08	1.74719e+09	1.71595e+09	1.16141e+09	5.97261e+08	2.94161e+08	1.41943e+08	8.10732e+07	4.21789e+07	2.81877e+07	2.54078e+07	1.1958e+07	7.84595e+06	1.34357e+06	414892	547742	2.34195e+06	1.63799e+06	258753	672230	1.82951e+06	399991	259520	243815	203319	11249.3	26624.2	200926	54297.4	317621
ADGGYAFKYENGKYDIKDVGVDNAGAKAGLTF	175	206	4	0	839.412	8	30	8.65473	9.34722	840.024	0.439081	1	0	0.0288381	1.27679	0	1	0.15166		2.19509e+09	1.94996e+09	3.0316e+09	1.2567e+09	1.26375e+09	3.092e+08	3.64062e+08	7.90079e+07	1.36532e+08	3.36224e+07	5.49435e+07	1.70736e+07	2.1232e+07	5.18564e+06	6.63979e+06	1.35402e+06	1.22748e+06	829641	6.18662e+07	2.11166e+06	1.19413e+07	97374.8	2.18282e+06	555797	3.14147e+06	54516.1	1.32308e+06	594586	6.2872e+06	309008
ADGGYAFKYENGKYDIKDVGVDNAGAKAGLTF	175	206	5	0	671.731	8	30	8.73263	9.26892	672.218	0.425865	1	0	0.0220458	0.775738	0	1	0.250168		5.84092e+07	1.15283e+08	1.08485e+08	7.17382e+07	3.60335e+07	1.55252e+07	5.61993e+06	3.58978e+06	1.25175e+06	114655	255388	198807	224380	708597	0	6853.26	42734.2	69091.5	2.70937e+06	26054.5	35689.1	46873.6	41337.2	2.11723e+06	106915	39646.1	33421.2	434353	1.13758e+06	0
ADGGYAFKYENGKYDIKDVGVDNAGAKAGLTFL	175	207	3	0	1156.58	8	31	9.55045	10.3523	1157.35	0.254115	0.6	0					0.149589		5.69822e+08	1.04669e+09	1.06747e+09	7.61241e+08	4.32085e+08	2.08574e+08	9.42269e+07	4.13564e+07	2.9648e+07	1.776e+07	2.53364e+06	422805	621408	1.38596e+06	2.0343e+06	496381	135444	854852	265701	0	514705	2.33011e+06	710864	243660	657575	334904	302624	5.21915e+06	0	0
ADGGYAFKYENGKYDIKDVGVDNAGAKAGLTFL	175	207	4	0	867.683	8	31	9.58175	10.2579	868.259	0.220965	0.6	0					0.0357429		7.03005e+08	1.35733e+09	1.31042e+09	9.61416e+08	5.20722e+08	2.48542e+08	1.1638e+08	6.01467e+07	3.32105e+07	1.97413e+07	1.04875e+07	5.87494e+06	2.05099e+06	1.55468e+06	1.0461e+06	947237	189449	367723	513725	992701	513907	800727	146421	542526	337419	349897	5441.01	575166	0	127105
ADGGYAFKYENGKYDIKDVGVDNAGAKAGLTFL	175	207	5	0	694.348	8	31	9.76933	9.84727	694.866	0.509343	1	0	0.0565033	-0.694539	0	-2	0.0963134		1.24463e+07	2.54927e+07	2.41046e+07	1.83283e+07	1.07971e+07	2.66672e+06	1.7981e+06	81822	0	0	0	378451	0	0	0	0	0	99809.6	0	0	0	460217	0	0	0	164375	949689	0	0	0
DGGYAFKYENGKY	176	188	2	0	756.344	5	11	6.8102	7.11237	756.862	0.120037	1	0	-0.0285704	0.0247478		-1	0.350704		1.99794e+07	1.62895e+07	7.07502e+06	1.6718e+06	1.6587e+06	54757.9	356119	40246.4	133316	0	47682.9	0	0	0	91349.8	0	92159.6
DGGYAFKYENGKYDIKDVGVDNAGAKAGL	176	204	3	0	1012.5	7	27	7.7747	8.05692	1013.27	0.535775	0.6	0					0.322854		2.23711e+07	3.85081e+07	3.17315e+07	2.03448e+07	7.39326e+06	2.61545e+06	1.96245e+06	95122.5	0	109520	0	0	87665	100109	0	215623	0	329385	799075	727328	181210	0	0	0	320399	131539	127087	297926	107389	174765
DGGYAFKYENGKYDIKDVGVDNAGAKAGL	176	204	4	0	759.624	7	27					-1
DGGYAFKYENGKYDIKDVGVDNAGAKAGLTF	176	206	4	0	821.653	8	29					-1
DGGYAFKYENGKYDIKDVGVDNAGAKAGLTFL	176	207	3	0	1132.9	8	30					-1
YAFKYENGKYDIKDVGVDNAGAKAGL	179	204	3	0	936.14	7	24					0
AFKYENGKYDIKD	180	192	2	0	795.894	5	11	6.02168	6.28868	797.923	3.10157	1	1	4.15036	-0.0880585	0	-9	0.469753		2.05784e+07	1.76892e+07	7.4512e+06	1.33381e+06	176137	429304	148656	215782	50443.4	1.19705e+07	1.04956e+07	3.72353e+06	229677	63077.8	0	72080.5	74067.3
AFKYENGKYDIKD	180	192	3	0	530.931	5	11	5.99035	6.3991	531.916	1.99634	1	1	2.60127	0.366642	0	-7	0.297381		3.77623e+07	3.39976e+07	1.43721e+07	2.58205e+06	1.23142e+06	45513	60300.4	329359	0	1.08615e+07	1.19683e+07	3.3624e+06	387424	509392	0	0	102514
AFKYENGKYDIKDVGVDNAGAKAGL	180	204	3	0	881.785	7	23	7.25403	7.48952	883.106	2.39042	0.4	1					0.424415		1.20642e+08	1.78879e+08	1.35596e+08	7.75941e+07	3.40412e+07	1.37241e+07	5.9235e+06	2.46421e+06	3.24738e+07	398300	90374.8	9.61568e+07	0	0	4.50119e+07	0	0	1.42867e+06	74000.6	91366.1	0	0	69451.4	0	144881	105909	147107	0	0	285416
AFKYENGKYDIKDVGVDNAGAKAGL	180	204	4	0	661.591	7	23	7.20687	7.45817	662.018	0.138341	1	0	-0.104081	-0.13842	0	-3	0.0717014		4.81215e+07	6.89109e+07	5.08438e+07	3.02615e+07	1.19427e+07	4.13618e+06	1.02621e+06	370181	272571	0	109944	197332	76491.5	0	0	176615	0	147186	0	177785	128260	40491.8	149390	162759	47206.9	38491.3	42840.1	112389	0	10536.8
AFKYENGKYDIKDVGVDNAGAKAGLTF	180	206	4	0	723.62	7	25	8.37348	8.93897	724.12	0.267503	0.6	0					0.390178		1.43732e+08	2.19276e+08	2.02842e+08	1.07239e+08	4.68229e+07	1.74732e+07	6.16048e+06	2.90808e+06	1.1886e+06	643655	59695.3	516347	0	278651	73029.3	102280	199339	100768	72130.3	308720	523661	607581	1.06652e+06	967686	826350	382989	166946	760919	195263	240218
AFKYENGKYDIKDVGVDNAGAKAGLTFL	180	207	3	0	1002.19	7	26	9.33157	9.61307	1002.82	0.110626	0.6	0					0.0548916		1.37093e+08	2.36806e+08	2.01793e+08	1.27839e+08	5.81672e+07	2.50392e+07	8.38408e+06	3.57577e+06	1.33009e+06	295755	635358	403705	235307	1.0959e+06	115486	96526.8	0	0	0	21093.4	0	2125.45	0	14200.1	240138	862792	124274	116462	0	0
AFKYENGKYDIKDVGVDNAGAKAGLTFL	180	207	4	0	751.891	7	26	9.40972	9.67563	752.386	0.173557	0.6	0					0.0495722		8.20706e+07	1.43057e+08	1.2272e+08	7.71144e+07	3.91467e+07	1.58764e+07	0	2.90442e+06	1.34895e+06	488176	1.9443e+06	0	609147	53222.8	0	174883	0	66242.2	232840	204298	102226	184534	302072	69471.9	60209.1	150177	126950	0	0	75244.8
FKYENGKY	181	188	1	0	1048.51	4	6	5.28428	5.69333	1049.2	0.0420514	1	0	-0.0887599	0.367604	1	-1	0.412765		2.41718e+07	1.38345e+07	2.98332e+06	0	31471	0	0	176779	239154	538815	79753.1
FKYENGKY	181	188	2	0	524.759	4	6	5.23693	5.86512	525.083	0.00522018	1	0	-0.183402	1.07053	1	-1	0.0623142		5.17248e+08	3.025e+08	1.05059e+08	2.51346e+07	3.68978e+06	1.41237e+06	134687	186822	8914.39	385368	269638
FKYENGKYDIKD	181	192	2	0	760.375	5	10	6.05303	6.2572	760.981	0.294054	1	0	0.256546	-0.289613	1	-1	0.490534		1.62314e+07	1.45875e+07	5.13089e+06	1.13658e+06	211442	0	637553	0	36836.3	188985	482704	0	0	74175.8	0	434337
FKYENGKYDIKD	181	192	3	0	507.252	5	10	5.86512	6.33602	507.566	0.0239236	1	0	-0.159931	0.566004	1	-1	0.118971		8.9722e+07	7.62195e+07	3.3158e+07	1.05856e+07	2.70348e+06	493511	267569	6459.49	61561.3	45220	297729	6481.12	110577	15834.8	0	405124
FKYENGKYDIKDVGVDNAGAKAGL	181	204	2	0	1286.66	7	22	7.12812	7.50518	1288.69	2.53629	1	0	1.58062	0.265009	-1	-11	2.89727		4.19677e+07	5.85516e+07	4.31705e+07	2.17787e+07	7.20802e+06	1.70087e+06	466934	0	68442.6	0	74468.6	12642.2	72082.8	406380	197301	0	0	0	276575	93745.4	0	4.54073e+06	8.86984e+06	5.8255e+06	3.48119e+06	1.37647e+06	0	0	2350.19	0
FKYENGKYDIKDVGVDNAGAKAGL	181	204	3	0	858.106	7	22	7.0966	7.48952	858.673	0.169368	1	0	-0.0781219	0.315852	-1	0	0.0360026		4.64903e+08	6.60725e+08	5.04769e+08	2.67373e+08	1.23561e+08	5.24139e+07	2.31396e+07	1.44863e+07	6.91555e+06	2.84195e+06	858824	191214	9291.71	409430	47595	111458	0	85100.1	0	194463	56781.2	0	59699.7	63548.2	129760	73090.4	108124	135546	218871	103676
FKYENGKYDIKDVGVDNAGAKAGL	181	204	4	0	643.831	7	22	7.12812	7.52085	644.414	0.79762	1	0	0.362159	0.315264	-1	-6	0.285019		1.6371e+08	2.2693e+08	1.69397e+08	9.06142e+07	3.88032e+07	1.54975e+07	7.99761e+06	3.29629e+06	890411	316144	197883	0	3989.24	0	2.53448e+07	0	0	6639.48	8.23877e+06	12876.5	0	0	4.20118e+06	0	102325	0	0	0	8201.72	0
FKYENGKYDIKDVGVDNAGAKAGLTF	181	206	2	0	1410.71	7	24	8.21662	8.53013	1411.67	0.22791	1	0	-0.0504055	0.0611559		-1	0.496688		4.76144e+07	6.14777e+07	5.05837e+07	2.49322e+07	1.19933e+07	2.34607e+06	723681	128103	234903	0	176877	187462	233074	0	97339.3	0	0	0	237508	0	463548	0	250220	0	0	95248.2	0	0	0	0
FKYENGKYDIKDVGVDNAGAKAGLTFL	181	207	3	0	978.506	7	25	9.26892	9.47222	979.125	0.0914398	1	0	-0.140424	-0.292393	1	-3	0.0480635		3.09478e+08	4.45068e+08	3.6193e+08	2.1828e+08	1.01356e+08	4.67582e+07	2.0356e+07	1.04061e+07	5.13032e+06	3.4274e+06	836716	645724	1.03261e+06	0	0	377631	354013	0	1.16542e+06	614609	133751	612066	0	0	0	97085.4	0	0	0	0
FKYENGKYDIKDVGVDNAGAKAGLTFL	181	207	4	0	734.132	7	25	9.17487	9.45658	734.604	0.12321	1	0	-0.120831	-0.0408509	1	-3	0.123754		1.74351e+08	2.49648e+08	2.04473e+08	1.20728e+08	5.60811e+07	2.24416e+07	8.64204e+06	212197	2.07106e+06	0	435601	138626	137467	106754	109062	368479	178789	331415	0	0	0	266527	18588.8	84275.1	132058	3.25522e+06	200095	452683	160930	428530
KYENGKYDIKD	182	192	2	0	686.841	5	9	4.31993	4.61862	687.199	-0.0949914	1	0	-0.359543	0.0135741		0	0.176128		2.08696e+07	1.07048e+07	4.72831e+06	565265	37790.7	90080.7	0	52491.8	0	66199.2	45844.5	41486.4	74533.9	0	102828
KYENGKYDIKDVGVDNAGAKAGL	182	204	2	0	1213.12	7	21	6.46212	6.7945	1213.93	0.193348	1	0	-0.0548647	0.121676	1	0	0.609149		2.0274e+07	2.97439e+07	1.78706e+07	7.5737e+06	1.4764e+06	265499	72661.4	684474	0	175560	0	0	0	72561.6	234682	422236	61818.2	0	0	0	0	458870	0	0	0	0	0	175245	0
KYENGKYDIKDVGVDNAGAKAGL	182	204	3	0	809.083	7	21	6.41485	6.8573	809.633	0.224754	1	0	-0.0318069	0.474743	1	0	0.0958586		1.7529e+08	2.28448e+08	1.62252e+08	7.96377e+07	3.37756e+07	1.23876e+07	5.18135e+06	3.08637e+06	562812	204946	125699	127644	137847	146094	0	110965	64739.2	0	6462.28	6978.29	0	201929	29994.1	47072.6	2.20976e+06	392943	0	170406	1.01531e+06
KYENGKYDIKDVGVDNAGAKAGL	182	204	4	0	607.064	7	21	6.44637	6.82588	607.451	0.123303	1	0	-0.106289	0.272868	1	0	0.118869		4.4414e+07	6.03012e+07	3.82996e+07	1.81985e+07	6.36465e+06	2.05761e+06	904934	127264	4838.09	374849	0	110070	53229.5	637188	48688	58371.1	0	399455	75629	0	841.922	268422	59495.9	0	15575.8	51295.7	39308	0	0
KYENGKYDIKDVGVDNAGAKAGLTF	182	206	3	0	891.789	7	23	7.7747	7.86875	892.483	0.497143	1	0	0.136436	-0.642841	1	0	0.276734		2.0402e+07	3.21448e+07	2.39099e+07	1.23631e+07	6.08258e+06	1.54106e+06	806666	257639	0	156406	0	0	81030.9	251041	758370	1.34781e+06	425037	416119	9366.61	0	180602	0	0	0	0	0	0	0	0	0
KYENGKYDIKDVGVDNAGAKAGLTF	182	206	4	0	669.093	7	23					0
KYENGKYDIKDVGVDNAGAKAGLTFL	182	207	3	0	929.483	7	24	8.90762	9.3159	930.179	0.427247	0.6	0					0.208185		2.10332e+08	3.1962e+08	2.60148e+08	1.53033e+08	7.13855e+07	2.95321e+07	1.67467e+07	3.67723e+06	1.49374e+06	1.33022e+06	466026	0	133916	102615	69508.2	2.2345e+06	3.78869e+06	1.34093e+06	812285	0	70882.4	290829	444102	1.16953e+06	1.78424e+06	1.47261e+06	814436	1.22578e+06	0	395762
KYENGKYDIKDVGVDNAGAKAGLTFL	182	207	4	0	697.364	7	24	8.90762	9.3159	698.301	2.08689	1	0	1.14381	0.365145	0	-8	0.438226		8.8948e+07	1.39174e+08	1.11953e+08	6.52664e+07	3.77794e+07	1.00154e+07	3.68848e+06	1.08972e+06	721978	478674	229425	48043.9	66396.4	0	175325	509705	444040	1.32628e+06	172864	140955	1.42278e+06	217154	856507	1.65734e+06	2.56362e+07	3.33806e+06	840370	286367	5.31559e+06	474902
DIKDVGVDNAGAKAGL	189	204	2	0	771.91	5	14	5.86512	5.95902	772.346	-0.00919214	1	0	-0.206938	-0.643322	1	1	0.126215		3.511e+07	2.66189e+07	1.26006e+07	3.40191e+06	576447	279901	0	0	0	0	0	75800.9	0	7145.05	48117.5	0	0	66268.5	0	0
DIKDVGVDNAGAKAGL	189	204	3	0	514.942	5	14	5.9277	5.95902	515.207	-0.0859582	1	0	-0.291478	-0.844075	1	1	0.0330651		8.91199e+06	7.25496e+06	3.30946e+06	622392	58376.8	0	0	0	0	0	0	0	0	0	0	0	0	0	0	0
DIKDVGVDNAGAKAGLTF	189	206	2	0	895.968	6	16	7.80603	8.24795	896.536	0.0898469	0.6	0					0.0630096		6.40983e+08	6.78648e+08	3.44283e+08	1.62888e+08	4.58276e+07	1.51715e+07	2.43239e+06	194959	1096.71	0	0	76598.9	0	117391	0	115736	0	206731	13938.3	8543.9	80617.6	0	97000.3
DIKDVGVDNAGAKAGLTF	189	206	3	0	597.648	6	16	7.83738	8.51452	598.014	0.0513728	0.6	0					0.0561992		5.65477e+08	5.2769e+08	2.94306e+08	1.18032e+08	3.38324e+07	9.80028e+06	1.23441e+06	417688	215936	42469.8	260929	274428	590424	174917	370028	148726	76107.3	232417	0	0	60465.2	82548.4	130874
DIKDVGVDNAGAKAGLTFL	189	207	2	0	952.51	6	17	9.28462	9.70692	953.166	0.191566	1	0	-0.0230804	0.410107	1	0	0.0789247		3.52919e+08	3.52587e+08	2.10468e+08	8.80257e+07	3.26725e+07	5.25598e+06	2.04037e+06	1.17387e+06	3.25167e+06	1.02254e+06	855614	632955	1.79668e+06	2.56777e+06	788891	350771	623551	388089	355504	617425	349903	0	159029	110976
DIKDVGVDNAGAKAGLTFL	189	207	3	0	635.342	6	17	9.28462	9.5661	635.796	0.241434	1	0	0.0221461	-0.0415994	1	0	0.0967359		2.89986e+08	2.93676e+08	1.67357e+08	6.72335e+07	2.22839e+07	5.83093e+06	1.98071e+06	768484	179040	243616	46596.6	65857.8	151544	2.70395e+06	1.33273e+06	111432	525889	18824.8	141226	168671	6.14234e+06	28858.5	0	126267
VGVDNAGAKAGLTF	193	206	2	0	660.351	5	12	7.6461	8.4676	660.841	0.206313	0.6	0					0.159416		5.1322e+08	3.51317e+08	1.49844e+08	3.61887e+07	7.02353e+06	527213	397460	44364.7	287057	165100	5.34332e+06	1.16027e+07	5.36006e+06	157835	130594	0	562658	98805.5
VGVDNAGAKAGLTFL	193	207	2	0	716.893	5	13	9.2219	10.0659	718.316	1.99864	0.6	0					0.498968		3.40168e+08	2.64945e+08	1.17406e+08	3.28631e+07	6.39639e+06	2.23579e+06	471698	733319	266878	729083	0	154060	55201.6	247552	100940	0	4.54374e+07	4.35624e+07	1.95793e+07
NAGAKAGLTFL	197	207	2	0	531.801	4	9					-1
LVDLIKNKHMNA	207	218	2	0	698.392	5	10	6.19427	6.35178	698.807	-0.0602833	0.6	0					0.0586461		5.47516e+07	4.03955e+07	1.7509e+07	6.20185e+06	956217	47326.2	0	0	695.939	0	101992	0	0	0	0	0
LVDLIKNKHMNA	207	218	3	0	465.931	5	10	6.22573	6.76312	466.205	-0.0670576	0.6	0					0.0926058		1.56274e+08	1.14179e+08	5.16832e+07	1.53613e+07	2.88849e+06	99170.2	0	209263	0	0	51559.7	0	0	54998.3	53714.7	11409
LVDLIKNKHMNADTD	207	221	2	0	863.943	6	13	5.95902	6.36755	864.444	-0.0664748	1	0	-0.275653	0.365947	1	0	0.123693		9.19524e+07	8.3556e+07	4.43816e+07	1.63374e+07	2.34375e+06	164808	56655.3	120435	50799.3	116740	0	57724.3	0	146943	43439.7	51007.7	61833.3	0	0	0
LVDLIKNKHMNADTD	207	221	3	0	576.298	6	13					-1
LVDLIKNKHMNADTDY	207	222	2	0	945.475	6	14	6.90448	7.42678	946.094	0.0599765	1	0	-0.130766	0.730883	1	1	0.0834237		6.16268e+08	6.21329e+08	3.81807e+08	1.69223e+08	6.14065e+07	1.69086e+07	4.2688e+06	566086	1.66758e+06	85091.5	1.35719e+06	0	64549.5	0	1376.2	94623	677351	282697	828871	68373.3	144000
LVDLIKNKHMNADTDY	207	222	3	0	630.652	6	14	6.97067	7.50518	631.057	0.0340194	1	0	-0.159351	0.770071	1	1	0.0383316		1.28808e+09	1.33511e+09	7.82669e+08	3.35468e+08	1.2137e+08	3.7143e+07	8.30309e+06	1.2659e+06	782633	159109	241087	202111	72365	0	1.65264e+06	105227	1.0672e+06	661384	319433	664692	556205
LVDLIKNKHMNADTDY	207	222	4	0	473.241	6	14					-1
LVDLIKNKHMNADTDYSIA	207	225	3	0	721.037	6	17	7.53648	8.07255	721.757	0.823135	0.6	0					0.229141		1.83992e+08	1.98353e+08	1.43062e+08	6.66288e+07	2.48285e+07	7.55645e+06	1.37825e+06	1.28979e+06	353530	68617.3	4.13051e+07	463441	333002	1.15673e+07	265130	49640.4	725140	0	60766.1	636393	0	0	1.23407e+06	0
LVDLIKNKHMNADTDYSIAE	207	226	2	0	1145.57	7	18	7.33253	7.9786	1146.28	0.0013188	1	0	-0.195686	1.1279	1	-3	0.301356		1.46257e+08	1.80195e+08	1.27437e+08	6.0893e+07	2.17279e+07	4.41416e+06	341733	0	0	0	141248	0	0	507174	100501	16188.1	0	108686	83598.4	97349.2	318166	0	305544	18634.5	196134	138723
LVDLIKNKHMNADTDYSIAE	207	226	3	0	764.051	7	18	7.33253	7.70872	764.545	0.0700669	1	0	-0.136801	0.262176	1	-3	0.03371		5.76279e+08	6.60374e+08	5.22893e+08	2.62274e+08	8.50279e+07	4.37593e+07	1.5852e+07	1.03255e+06	447833	206123	260571	41057.6	49003.4	0	49224.9	0	196234	0	333102	388423	43366.9	125763	325888	4275.83	183699	430280
LVDLIKNKHMNADTDYSIAE	207	226	4	0	573.29	7	18	7.37967	7.66173	573.624	-0.0753618	1	0	-0.261366	-0.0397282	1	-3	0.0537879		3.94903e+07	4.41119e+07	3.08222e+07	1.48441e+07	5.63227e+06	764236	149722	0	0	0	0	0	0	0	0	0	0	0	0	0	127376	0	0	0	0	43708.7
LVDLIKNKHMNADTDYSIAEAA	207	228	3	0	811.409	7	20	7.59912	7.88445	812.288	1.14222	0.6	0					0.415148		7.77322e+07	1.02096e+08	7.17148e+07	3.80009e+07	1.68845e+07	5.68872e+06	5.50305e+06	254442	60067.7	324068	0	126233	146387	0	193264	145352	4.86872e+06	6.36691e+06	5.20913e+06	885432	1.40196e+06	2.12975e+06	142184	0	253616	162822	0	351003
LVDLIKNKHMNADTDYSIAEAAF	207	229	3	0	860.432	7	21	9.45658	9.58175	861.094	0.387716	0.6	0					0.158543		1.65729e+07	2.38992e+07	1.79566e+07	8.93723e+06	3.25934e+06	1.44697e+06	637648	146340	212360	49920.5	164395	0	81547.9	192508	0	135100	86800.7	63938.9	154252	0	0	0	76755.7	7351.18	522488	0	0	280090	0
VDLIKNKHMNA	208	218	2	0	641.85	5	9	4.77955	5.4425	642.294	0.070586	1	0	-0.0758964	1.18205	0	1	0.117008		3.46078e+08	2.3798e+08	1.05399e+08	3.22142e+07	6.38419e+06	458731	122158	69645.7	0	960057	0	58666.2	26003.2	4.96782e+06	43074.1
VDLIKNKHMNA	208	218	3	0	428.236	5	9	4.8587	5.39508	428.835	0.981815	1	1	1.48511	0.776059	0	-7	0.131881		2.45005e+08	1.66393e+08	6.80221e+07	1.85328e+07	2.87182e+06	115964	303335	0	47186.2	6.47359e+07	0	5135.93	5.70938e+06	0	0
VDLIKNKHMNADTDY	208	222	2	0	888.933	6	13	5.86512	6.50928	889.514	0.0570442	1	0	-0.129163	1.1218	1	-3	0.0239729		1.93031e+09	1.76052e+09	1.04503e+09	4.46384e+08	1.62586e+08	4.79077e+07	8.28567e+06	484096	267724	1.02189e+06	2.45553e+06	2.80718e+06	1.85667e+06	758782	115155	308328	150978	417411	264165	944244
VDLIKNKHMNADTDY	208	222	3	0	592.958	6	13					-1
VDLIKNKHMNADTDY	208	222	4	0	444.97	6	13	5.91205	6.33602	445.214	-0.129158	1	0	-0.349993	0.415453	1	-3	0.0951806		2.57259e+07	2.57245e+07	1.20227e+07	3.0631e+06	555693	65410.5	0	0	0	296855	0	0	0	57220.5	0	0	0	10875.5	29275.9	4272.44
VDLIKNKHMNADTDYS	208	223	3	0	621.968	6	14	5.37918	5.88077	622.377	0.0766916	0.6	0					2.18214		8.0786e+07	8.18409e+07	4.76736e+07	1.83259e+07	5.04164e+06	201428	92752.6	75788.7	0	0	279717	0	0	515215	0	0	434899	0	88053.7	852177	0
VDLIKNKHMNADTDYSI	208	224	3	0	659.663	6	15	6.52497	6.65352	661.281	3.62943	0.6	1					0.435288		1.56072e+07	1.65789e+07	1.01722e+07	4.16876e+06	978250	4.64385e+06	660415	339603	1.3688e+06	2.00945e+06	1.42828e+06	683687	0	6.1295e+06	5.60528e+06	3.30374e+06	818599	269829	0	1867.81	73413.9	47010.2
VDLIKNKHMNADTDYSIA	208	225	2	0	1024.51	6	16	6.57525	7.23833	1025.37	0.449555	1	0	0.236378	1.18248	1	-3	0.432355		2.05698e+08	2.24127e+08	1.43216e+08	6.77462e+07	2.60848e+07	6.911e+06	783096	475483	1.5678e+06	1.34752e+06	1.49254e+06	368317	193173	7.91202e+06	7.52383e+06	3.204e+06	769352	73339	333863	59107.3	199161	78366.6	260651
VDLIKNKHMNADTDYSIA	208	225	3	0	683.342	6	16	6.55962	7.23833	684.049	0.857149	1	0	0.629137	1.23263	1	-4	0.106349		4.72556e+08	5.50274e+08	3.50747e+08	1.66409e+08	6.90222e+07	2.49126e+07	5.6905e+06	1.27131e+06	1.17017e+06	747376	1.21153e+06	2.92978e+06	6.51962e+06	3.44488e+07	3.41971e+07	2.03371e+07	6.07932e+06	1.10681e+06	412893	49890.4	191710	131103	0
VDLIKNKHMNADTDYSIAE	208	226	2	0	1089.03	6	17	6.44637	7.14392	1090.37	1.34536	1	0	1.02332	1.29304	0	-6	1.21093		5.88129e+08	6.92472e+08	4.80783e+08	2.24778e+08	9.76462e+07	3.03555e+07	1.03572e+07	2.44396e+06	382660	246619	147545	539247	166855	6.70554e+07	8.52611e+07	5.13976e+07	2.27844e+07	6.3252e+06	495754	410941	249625	148557	313.483	86911.9
VDLIKNKHMNADTDYSIAE	208	226	3	0	726.356	6	17	6.44637	6.9864	727.328	1.58304	0.6	0					0.643987		1.59451e+09	1.91981e+09	1.31616e+09	6.51136e+08	2.61483e+08	9.6973e+07	3.2871e+07	1.02541e+07	3.71603e+06	513290	171245	303516	286719	2.2552e+08	2.59789e+08	1.66504e+08	7.75517e+07	2.76675e+07	8.47736e+06	1.57866e+06	256078	214276	0	134629
VDLIKNKHMNADTDYSIAE	208	226	4	0	545.019	6	17	6.65352	6.71612	546.633	5.12336	0.4	1					0.182231		1.15006e+07	1.42138e+07	1.03503e+07	4.53922e+06	1.79761e+06	367635	0	0	0	0	0	0	0	1.64212e+06	0	108624	0	1.77681e+07	0	0	12624	1.18707e+06	0	0
VDLIKNKHMNADTDYSIAEA	208	227	3	0	750.035	7	18					-1
VDLIKNKHMNADTDYSIAEAA	208	228	2	0	1160.07	7	19	6.8416	7.31685	1160.81	0.0739156	0.6	0					0.246134		5.88012e+07	7.51228e+07	5.2885e+07	2.78755e+07	8.98284e+06	1.89477e+06	116224	87296.5	60090.4	84230	0	254694	0	125060	6585.22	80334.2	0	66714.1	0	126114	0	0	64196.5	0	0	604381	0
VDLIKNKHMNADTDYSIAEAA	208	228	3	0	773.714	7	19	6.8416	7.4111	774.219	0.0928327	0.6	0					0.0434912		2.65584e+08	3.1536e+08	2.30229e+08	1.20739e+08	5.14017e+07	2.03576e+07	5.95789e+06	1.6761e+06	573305	7548.32	5508.75	285120	59430.6	117819	174247	0	47396.6	109471	88490.8	43581.8	43337.2	3673.98	0	85206.7	109219	71010.5	388917
VDLIKNKHMNADTDYSIAEAAF	208	229	3	0	822.737	7	20	9.83168	9.9721	826.906	10.9793	0.6	0					0.074371		0	120560	6196.39	1395.89	10149.3	0	98171.2	0	83532.9	0	0	4.42257e+07	6.21216e+07	4.28013e+07	2.19306e+07	8.17907e+06	1.40471e+06	195099	0	177404	91199.1	89070.7	166925	128041	0	148499	131901	0
VDLIKNKHMNADTDYSIAEAAFNKGETA	208	235	4	0	767.376	8	26					-1
VDLIKNKHMNADTDYSIAEAAFNKGETAM	208	236	3	0	1066.51	8	27	9.50348	10.132	1070.54	10.0775	0.6	0					0.0678295		1.34874e+07	1.81657e+07	1.848e+07	1.40842e+07	4.21958e+06	1.14945e+06	256923	332621	1.36083e+06	637985	1.42273e+09	2.54155e+09	2.25445e+09	1.40792e+09	6.93537e+08	3.03204e+08	1.28499e+08	6.17142e+07	1.08133e+08	2.34839e+07	1.54369e+07	6.41362e+07	8.83444e+06	5.5499e+06	9.12202e+06	668190	764765	1.32897e+06	131888	102101
LIKNKHMNA	210	218	2	0	534.803	5	7	2.81708	3.53193	535.11	-0.079417	1	0	-0.371733	1.34854	1	0	0.0499709		1.75063e+08	9.96045e+07	3.40502e+07	6.87107e+06	649781	31257.5	25664	37991.3	0	258412	24477.6	0	0
LIKNKHMNA	210	218	3	0	356.871	5	7	2.81708	3.34113	357.079	-0.0702264	1	0	-0.351491	0.736497	1	0	0.0526256		7.10426e+07	3.94245e+07	1.24402e+07	2.45942e+06	1.21596e+06	0	0	28476.3	0	0	214734	0	0
LIKNKHMNADTD	210	221	2	0	700.354	5	10	2.70497	3.18287	700.774	-0.0264239	1	0	-0.237555	0.588459	0	-1	0.065085		1.43367e+08	1.054e+08	4.73672e+07	1.46655e+07	3.57585e+06	101084	72962	0	121696	0	212492	45949.1	55176.1	0	0	42727.8
LIKNKHMNADTD	210	221	3	0	467.238	5	10	2.67288	2.96103	468.107	1.73912	1	1	2.4845	-0.0202143	0	-10	1.29672		6.32807e+07	4.58739e+07	2.06704e+07	6.4953e+06	1.04505e+06	57067.9	888143	0	0	166856	0	0	316584	38736.4	0	1.91786e+07
LIKNKHMNADTDY	210	222	2	0	781.885	6	11	4.57143	5.2054	782.387	0.0210477	1	0	-0.167315	1.08908		-2	0.0142165		1.86498e+09	1.62371e+09	8.03852e+08	3.17617e+08	9.96247e+07	2.51951e+07	4.50856e+06	188381	0	44326.4	0	94110	33077.3	30269.6	6535.94	95190.2	112240	51527
LIKNKHMNADTDYSIA	210	225	3	0	611.977	6	14	5.67772	5.88077	612.374	0.0487294	1	0	-0.143152	-0.293195		-2	0.0492502		1.5222e+08	1.52266e+08	8.77741e+07	3.88665e+07	1.31027e+07	2.81163e+06	285776	0	0	0	288734	0	0	631409	0	0	205917	45022	9062.67	236577	0
LIKNKHMNADTDYSIAE	210	226	2	0	981.983	6	15	5.58387	6.76312	982.62	0.0620873	1	0	-0.132999	2.83822	0	-3	0.415357		8.86641e+08	8.79338e+08	5.57048e+08	2.49263e+08	9.97499e+07	3.49988e+07	1.06286e+07	2.25052e+06	330929	417580	66970.8	211511	126830	462991	763250	287455	186179	610978	338025	475265	53822.2	144070
LIKNKHMNADTDYSIAE	210	226	3	0	654.991	6	15	5.6621	6.33602	655.488	0.278607	0.6	0					1.17465		1.36916e+09	1.69939e+09	8.84945e+08	4.00263e+08	2.30526e+08	5.29062e+07	1.63417e+07	3.28129e+07	562569	247026	0	0	246238	5.77617e+07	0	516252	4.49651e+06	709450	868627	271918	0	0
LIKNKHMNADTDYSIAE	210	226	4	0	491.495	6	15	5.6621	5.9277	491.771	-0.108391	1	0	-0.308224	-0.0925494	0	-3	0.262062		1.15892e+07	1.27145e+07	5.2742e+06	1.15088e+06	0	0	0	0	0	0	0	0	0	0	0	0	0	0	0	0	0	355213
LIKNKHMNADTDYSIAEAA	210	228	2	0	1053.02	6	17	6.13142	6.47785	1053.7	0.0582139	1	0	-0.14402	0.166745	1	-2	0.171063		6.1928e+07	6.95189e+07	4.70327e+07	2.20681e+07	7.09286e+06	1.47293e+06	99154.4	248831	0	0	0	0	0	59511.7	56629.8	274877	122335	95656.8	144890	0	0	163398	0	0
LIKNKHMNADTDYSIAEAA	210	228	3	0	702.349	6	17	6.11573	6.65352	702.869	0.265878	0.6	0					0.300727		1.93192e+08	2.16031e+08	1.3807e+08	6.59962e+07	2.57185e+07	8.19893e+06	1.21929e+07	197125	99752.5	7.81037e+06	75809.3	0	2.48533e+06	9574.76	9326.26	502463	127485	68059.3	539464	0	0	587871	0	0
LIKNKHMNADTDYSIAEAAFNKGETA	210	235	3	0	951.468	7	24	8.7638	8.88677	957.093	15.1416	1	0	9.5302	-0.550083		-10	0.459167		0	192568	0	30939.3	6704.84	33315.2	225358	0	0	0	0	0	0	344209	188286	5.4676e+07	8.01794e+07	7.51977e+07	3.93324e+07	1.69875e+07	9.07623e+06	1.23665e+06	619362	149544	129885	5794.81	127696	369229	242580	911870
LIKNKHMNADTDYSIAEAAFNKGETAM	210	236	3	0	995.148	8	25	9.34722	9.62872	1002.58	20.4053	0.6	0					0.242783		2.3299e+06	7.07283e+06	6.06298e+06	3.96782e+06	2.77742e+06	1.52451e+06	633424	836708	762887	225406	0	275843	15994.4	229618	45502.2	301650	599087	97280.4	556145	921764	493786	1.39442e+08	2.39592e+08	2.05519e+08	1.2971e+08	5.29677e+07	2.37167e+07	7.70137e+06	3.81032e+06	1.38997e+06
LIKNKHMNADTDYSIAEAAFNKGETAM	210	236	4	0	746.613	8	25	8.8607	9.01748	747.268	0.731319	1	0	0.254193	-0.441607	-1	-2	0.212436		1.85131e+07	2.90752e+07	2.60059e+07	1.59923e+07	9.25131e+06	3.57275e+06	682565	1.82322e+06	120044	111905	0	88952.8	0	0	0	0	0	58407.8	48707.5	0	51892.9	111086	0	183443	0	42848.7	0	112427	0	0
IKNKHMNADTD	211	221	2	0	643.812	5	9	2.23493	2.68897	644.163	-0.0929486	1	0	-0.356043	0.5119		0	0.0725598		3.56197e+07	2.2928e+07	8.88265e+06	2.273e+06	79352.4	65847.9	0	15805.9	13744.2	0	0	12682.9	15852.6	17615	0
IKNKHMNADTDY	211	222	2	0	725.343	5	10	3.98337	4.65008	725.933	0.274108	1	0	0.225795	1.19414		1	0.425679		4.28865e+08	3.27561e+08	1.59272e+08	7.47226e+07	3.43214e+07	1.07602e+07	2.1893e+06	223893	69403.4	757210	495954	276208	460854	3.80171e+06	4.26507e+06	1.79737e+06
IKNKHMNADTDYSIA	211	225	2	0	860.92	6	13	5.2527	5.86512	861.7	0.491475	1	0	0.386061	1.01996	1	1	0.75095		7.91597e+07	7.55633e+07	3.81293e+07	1.38833e+07	3.096e+06	298220	0	76206.4	41533.2	0	76086.6	268739	0	73646.6	70628	75590.4	0	1.81181e+06	3.38677e+06	1.64849e+06
IKNKHMNADTDYSIA	211	225	3	0	574.282	6	13	5.22117	5.75578	574.668	0.0895314	1	0	-0.0906336	0.770392	1	1	0.300713		8.68895e+07	8.95032e+07	4.6664e+07	1.64647e+07	4.45373e+06	412213	183763	0	0	168035	0	0	54983.1	0	0	1.1713e+06	0	0	643171	0
IKNKHMNADTDYSIAE	211	226	3	0	617.296	6	14	5.18963	5.81823	617.683	0.019663	0.6	0					0.0542759		4.09725e+08	4.01111e+08	2.27668e+08	9.70229e+07	3.3849e+07	9.46546e+06	2.08107e+06	234932	49889.4	66513.2	0	0	84776.4	0	70248.3	300926	202969	47200.6	314876	149607	37011.5
IKNKHMNADTDYSIAEAA	211	228	3	0	664.655	6	16	5.80262	5.9747	665.161	0.300958	0.6	0					0.395742		2.27384e+07	2.25479e+07	1.92627e+07	8.0829e+06	3.01458e+06	883037	15562.5	0	274764	10273	75833.7	0	0	0	739168	0	0	151496	0	0	0	0	0
DTDYSIA	219	225	1	0	784.336	4	5	5.03228	5.55255	785.135	0.351316	0.6	0					0.988642		3.32152e+07	1.01439e+07	1.02826e+06	85312.1	47858	155547	352383	1.39761e+06	283254	1.16433e+06
DYSIAE	221	226	1	0	697.304	4	4	4.90613	5.30008	697.611	-0.0953366	1	0	-0.564282	0.319167		1	1.0253		1.15587e+07	1.51143e+06	0	46895.8	0	62988.2	0	264005	39270.6
YSIAEAA	222	228	1	0	724.351	4	5	5.18963	5.80262	724.796	0.0198162	1	0	-0.135711	1.02177		1	1.06099		6.02127e+07	2.02969e+07	2.77362e+06	245715	269162	458283	0	464677	59261.2	450659
SIAEAA	223	228	1	0	561.288	3	4	2.65683	3.38875	561.567	-0.0316891	0.4	0					0.0672679		3.78954e+08	9.97484e+07	1.72326e+07	841158	122989	21660.8	148553	0
SIAEAAFNKGETA	223	235	1	0	1308.64	5	11	5.9747	6.17853	1309.42	0.019446	1	0	-0.16956	-0.290682		-1	1.31274e-13		5.09371e+06	2.08481e+06	384931	76836.3	86213.1	65348.4	0	79629.7	74966.1	148898	0	0	0	0	0	0	0
SIAEAAFNKGETAM	223	236	2	0	720.345	5	12	7.30115	7.91582	720.861	0.128794	0.6	0					0.440167		5.10356e+08	3.89221e+08	1.40319e+08	6.37487e+07	1.10527e+07	1.77174e+07	1.14912e+07	3.87646e+06	0	3899.4	829695	0	2.61254e+06	0	999061	102916	2.02488e+06	461990
IAEAAF	224	229	1	0	621.324	4	4	6.32023	6.90448	622.362	0.661861	0.4	0					1.83619		2.03555e+07	4.35408e+06	1.08734e+07	1.03364e+06	1.34123e+06	221001	0	144655	421885
EAAFNKGETA	226	235	2	0	519.249	4	8	3.95133	3.98337	519.548	0.00481016	0.6	0					0.0322657		8.14394e+06	3.45242e+06	1.19327e+06	156305	407142	0	0	0	3328.88	0	0	0	0
EAAFNKGETAM	226	236	1	0	1168.53	5	9	5.18963	5.72455	1169.21	-0.0666748	1	0	-0.311034	0.771354	1	0	0.279844		6.02708e+07	3.49839e+07	1.16143e+07	1.63334e+06	100816	50266.8	0	61501.6	0	403850	546013	0	0	0	54185.9
EAAFNKGETAM	226	236	2	0	584.769	5	9	5.18963	5.84948	585.111	-0.0586264	1	0	-0.297247	1.17211	1	0	0.0365851		1.15933e+09	6.82068e+08	2.64247e+08	7.52835e+07	1.47378e+07	348519	79462.7	0	35857.4	31704.5	0	0	0	163526	0
AAFNKGETA	227	235	2	0	454.727	4	7	3.0405	3.93523	454.977	-0.0244684	1	0	-0.250708	1.92556		0	0.0232781		1.60686e+09	7.5646e+08	1.99197e+08	3.96318e+07	4.24692e+06	100337	16995.8	461150	87023.3	121895	14601.3	73631.5
AAFNKGETAM	227	236	1	0	1039.49	5	8	4.95348	5.6308	1040.12	-0.0370367	1	0	-0.268193	1.22814	1	0	0.117902		6.85033e+08	3.69757e+08	1.37619e+08	3.52673e+07	4.66167e+06	144388	187074	89397.6	202472	0	96509.6	560663	166988	0
AAFNKGETAM	227	236	2	0	520.247	5	8	4.95348	5.6308	520.585	0.00111312	0.6	0					0.0564134		6.58946e+09	3.62786e+09	1.37976e+09	3.58896e+08	1.45456e+08	1.33368e+06	1.00879e+07	118509	68454.4	224720	690261	528266	945376	458845
AAFNKGETAMT	227	237	2	0	570.771	5	9	4.52432	5.18963	571.092	-0.0871992	1	0	-0.346194	1.18965		1	0.159959		1.2026e+08	6.97519e+07	2.43099e+07	4.9054e+06	201934	48180.4	42514	110346	0	156001	52460.7	97884.1	0	203852	0
AAFNKGETAMTINGPWAWSNIDTSKVNY	227	254	3	0	1029.49	8	25					-1
FNKGETA	229	235	2	0	383.69	4	5	2.37983	3.08807	384.371	0.918005	1	0	2.63388	1.32731		-4	0.984168		3.61548e+08	1.32459e+08	3.05172e+07	3.65175e+06	36789.6	844933	0	8.88592e+07	182211	648302
FNKGETAM	229	236	1	0	897.413	5	6	4.15992	4.77955	897.948	-0.0575576	1	0	-0.344716	1.04311	1	-1	0.217676		1.77525e+08	8.244e+07	2.49961e+07	3.45979e+06	247820	232664	144470	0	140935	129611	273994	326897
FNKGETAM	229	236	2	0	449.21	5	6	4.14382	4.79535	449.546	0.0781291	1	0	0.00394591	1.14543	1	-1	0.44318		1.27936e+09	5.82751e+08	1.73445e+08	3.01031e+07	742918	92742.3	185679	0	3.86398e+07	217611	7.48479e+06	62542.2
NKGETAM	230	236	1	0	750.345	4	5	2.57638	2.97697	750.754	-0.072958	1	0	-0.421784	0.340445	1	1	0.0653407		3.25322e+08	1.19249e+08	3.25583e+07	1.85575e+06	85842	901906	146350	5029.12	3173.76	13926.8
NKGETAM	230	236	2	0	375.676	4	5	2.57638	3.32528	375.861	-0.113282	1	1	-0.546125	1.45776	1	0	0.0338809		1.1922e+09	4.22179e+08	9.08698e+07	4.88987e+06	297160	1.56079e+06	0	252718	0	32169.6
NKGETAMTINGPWAWSNIDTSKVNY	230	254	3	0	933.113	7	22					-1
NKGETAMTINGPWAWSNIDTSKVNYGVTVL	230	259	3	0	1089.54	8	27	11.4111	11.5717	1090.33	0.344599	0.6	0					0.0712321		3.41781e+07	6.26556e+07	5.82291e+07	4.09472e+07	2.21321e+07	1.20059e+07	5.42161e+06	2.96709e+06	1.13615e+06	401933	88948.5	0	91836.7	0	0	237900	240600	358723	201720	0	0	0	445868	83249.7	462801	189934	5027.15	138591	0	0
MTINGPWAWSNIDT	236	249	2	0	803.372	6	11	11.1909	11.9014	803.943	0.108472	1	0	-0.0447807	1.33432		1	0.20307		7.51205e+08	6.68674e+08	3.44558e+08	1.39062e+08	4.00483e+07	9.7741e+06	1.77372e+06	4.36524e+06	247198	1.07311e+06	2.13887e+06	513416	1.09272e+06	1.49948e+06	1.44344e+06	1.02012e+06	4.01595e+06	3.16644e+06
MTINGPWAWSNIDTSKVNY	236	254	3	0	733.018	7	16					-1
MTINGPWAWSNIDTSKVNYGVTVL	236	259	2	0	1333.67	7	21	11.8857	13.1647	1334.65	0.286116	1	0	0.0132439	3.15809	1	0	0.118449		7.3477e+08	1.12053e+09	9.16643e+08	5.18297e+08	2.64295e+08	1.23776e+08	6.7431e+07	4.10718e+07	2.55041e+07	1.36541e+07	6.53956e+06	1.70826e+06	2.1303e+06	208352	9.10747e+06	38548.8	495561	44804.5	82463.9	27068.1	1.69502e+06	0	267174	86753.4	213722	201240	607445	88760.3	60102.2
MTINGPWAWSNIDTSKVNYGVTVL	236	259	3	0	889.448	7	21	11.9642	13.1647	890.105	0.295407	0.6	0					0.0605617		4.47052e+08	6.80615e+08	5.56982e+08	3.19635e+08	1.59307e+08	7.18172e+07	3.92589e+07	2.49635e+07	1.75055e+07	9.8172e+06	4.61109e+06	1.40126e+06	2.35408e+06	201112	266560	691756	221504	82160.8	627067	529088	213901	1.15225e+06	651956	600415	289805	253134	85392.4	93602.4	131884
MTINGPWAWSNIDTSKVNYGVTVLPTFKGQPSKPFVGVL	236	274	4	0	1063.06	9	33	11.9014	12.6852	1063.78	0.210482	1	0	-0.098478	1.56993		0	0.109414		1.44021e+08	3.45363e+08	4.38806e+08	3.84011e+08	2.5756e+08	1.54431e+08	7.78248e+07	4.12329e+07	2.04758e+07	1.12356e+07	8.06059e+06	3.49547e+06	1.8896e+06	909836	780181	740320	243116	33499.1	74142	10781.5	0	106163	122946	93521	0	100664	10242.6	287157	8696.43	112877
TINGPWAWSN	237	246	2	0	573.272	5	7	9.39408	10.1006	573.835	0.430293	1	0	0.750915	1.32175		1	0.289353		1.90214e+08	1.21455e+08	3.70912e+07	4.49323e+06	115669	94919.9	239097	88986.5	6.77501e+06	1.28063e+07	2.67344e+06	0	1.22289e+06
TINGPWAWSNI	237	247	2	0	629.814	5	8	11.3009	12.2012	630.186	-0.0255618	0.6	0					0.508319		1.27796e+08	9.40008e+07	2.91504e+07	5.70555e+06	1.78237e+06	295487	379980	457744	347435	60988.5	201560	244061	74914.4	50864.5
TINGPWAWSNIDT	237	249	2	0	737.852	5	10	10.3523	11.3954	738.313	0.0375981	1	0	-0.138848	2.40149		1	0.712426		1.40403e+09	1.16226e+09	5.16081e+08	1.96833e+08	4.60936e+07	7.84268e+06	1.10893e+06	385671	269516	778259	335248	724822	379569	776154	268723	665614
TINGPWAWSNIDTSKVNY	237	254	2	0	1033.5	6	15	10.2579	11.1563	1034.27	0.298933	1	0	0.110441	1.93732	0	1	0.248803		1.78314e+09	1.95606e+09	1.2635e+09	5.4656e+08	2.17914e+08	7.85887e+07	3.38484e+07	1.00815e+07	2.04552e+06	502819	687139	689684	7.7097e+07	0	3.59832e+07	162423	1.928e+06	110079	0	26115.3	1.81501e+06	1.47967e+06
TINGPWAWSNIDTSKVNY	237	254	3	0	689.337	6	15	10.5567	10.6038	689.788	0.109537	1	0	-0.0842287	-0.793392	0	1	0.115752		6.47762e+06	7.57041e+06	3.96993e+06	2.37985e+06	485523	162133	0	60896	0	59382.6	0	0	0	0	0	83858.4	67571.8	0	0	0	0	0
TINGPWAWSNIDTSKVNYGVTVL	237	259	2	0	1268.15	7	20	11.4269	12.5051	1269.03	0.240458	0.6	0					0.198393		2.82243e+09	4.1367e+09	3.09626e+09	1.63687e+09	7.09621e+08	3.41293e+08	1.74162e+08	1.15154e+08	6.75843e+07	3.61449e+07	1.36469e+07	3.73357e+06	128341	284220	269173	77189.9	7.21782e+06	1.1765e+07	7.66838e+06	2.92115e+06	321169	73814.6	218388	232863	297014	715536	488624	278970
TINGPWAWSNIDTSKVNYGVTVLPTFKGQPSKPFVGVL	237	274	3	0	1373.4	9	32	11.6032	12.233	1374.33	0.269875	1	0	-0.0667891	1.07566	1	0	0.0691398		3.0567e+08	7.2235e+08	8.41645e+08	7.25038e+08	4.67141e+08	2.48692e+08	1.33294e+08	6.64745e+07	3.66333e+07	1.95815e+07	1.00071e+07	4.48632e+06	1.00013e+06	435857	370615	169706	117692	0	0	0	0	7.74959e+06	500.726	83698	511717	34146.7	174850	25839	259887	63474.9
TINGPWAWSNIDTSKVNYGVTVLPTFKGQPSKPFVGVL	237	274	4	0	1030.3	9	32	11.7289	12.233	1031.02	0.346201	1	0	-0.030015	0.672342	1	0	0.0302285		4.72739e+08	1.13137e+09	1.38372e+09	1.14325e+09	7.50674e+08	4.05796e+08	2.07395e+08	1.08528e+08	6.18418e+07	3.75461e+07	2.29874e+07	1.78413e+07	7.35856e+06	2.51737e+06	1.4888e+06	1.17833e+06	446554	1.31142e+06	2.04882e+07	137974	555996	52172.1	4.85063e+06	253967	1.39717e+06	193397	1.929e+06	329533	817196	50533.3
NIDTSKVNYGVTVL	246	259	2	0	761.909	5	12	8.08818	8.40487	763.212	1.71454	1	0	2.00603	0.0713138		-3	0.657582		8.01533e+07	6.42712e+07	2.89848e+07	1.09838e+07	2.54539e+06	5.49109e+06	943168	2.07649e+06	869911	506057	72896.8	370584	67597.1	35504.1	0	113349	140616	1.93024e+07
IDTSKVNYGVTVL	247	259	2	0	704.888	5	11	7.80603	8.35778	705.522	0.436371	1	0	0.414805	0.825352		1	0.721674		8.60168e+08	6.01206e+08	2.22888e+08	8.19932e+07	2.76513e+07	9.91084e+06	2.324e+06	2.48886e+06	212585	4.74029e+07	3.34693e+07	1.19943e+07	2.06107e+06	175884	51124.7	0	3724.68
IDTSKVNYGVTVLPTFKGQPSKPFVGVL	247	274	3	0	997.89	7	23					-1
DTSKVNYGVTVL	248	259	2	0	648.346	5	10	7.48952	7.96292	648.882	0.312574	1	0	0.2851	0.574024		1	0.254369		1.15988e+08	9.12745e+07	4.80379e+07	8.76976e+06	6.77887e+06	322264	6.29568e+06	67906.6	939059	0	336015	74941.2	202781	53298.1	41190.1	159067
DTSKVNYGVTVLPTFKGQPSKPFVGVL	248	274	3	0	960.195	7	22	9.83168	9.98773	961.275	1.48906	1	0	0.846724	-0.44396		-2	0.429238		1.19625e+07	2.16505e+07	2.0924e+07	1.20822e+07	2.60994e+06	1.13007e+06	399535	556841	102365	88668.4	0	1.51986e+06	0	36222.2	0	922978	331720	222442	353896	0	0	1.08715e+06	108698	0	1.41143e+06	27794.3	272005	254788	0	299645
SKVNYGVTVL	250	259	1	0	1079.61	4	8	7.48952	8.1351	1080.35	0.100024	0.6	0					0.270669		1.44723e+08	8.28253e+07	3.97127e+07	1.14922e+07	705810	44227	297512	680534	592.707	32657.5	15063.4	14581.1	0
SKVNYGVTVL	250	259	2	0	540.308	4	8	7.44247	8.15073	540.637	0.0160409	0.6	0					0.875127		1.43971e+09	8.65465e+08	2.91734e+08	7.63623e+07	1.78712e+07	1.29855e+06	503051	0	0	0	137024	71768.4	0
SKVNYGVTVLPTF	250	262	2	0	712.893	5	10					0
SKVNYGVTVLPTFKGQPSKPFVGVL	250	274	3	0	888.17	7	20	9.66	10.4309	888.745	0.0874091	0.6	0					0.0599222		6.04645e+08	9.37766e+08	7.7493e+08	4.42349e+08	1.98244e+08	7.53346e+07	2.52412e+07	3.89284e+06	761834	0	146884	384976	0	115744	59394.3	233465	339448	0	188342	0	1.55633e+06	369111	463794	216553	704016	287066	0	0
SKVNYGVTVLPTFKGQPSKPFVGVLSAGINAASPNKELAKE	250	290	4	0	1061.58	9	35					-1
KVNYGVTVL	251	259	2	0	496.792	4	7	7.48952	8.00995	497.048	-0.0849689	1	0	-0.383961	0.724895		1	0.147733		7.68499e+07	4.13026e+07	9.97902e+06	271709	37970.1	80409.4	0	61320.5	0	149839	39239	78382.2
KVNYGVTVLPTFKGQPSKPFVGVL	251	274	3	0	859.16	7	19					-1
GVTVLPTF	255	262	1	0	833.477	4	5					-1
GVTVLPTFKGQPSKPFVGVL	255	274	2	0	1036.1	6	15	9.64437	10.368	1036.83	0.180985	1	0	-0.0107907	1.37671	1	1	0.241201		6.77114e+08	7.8072e+08	5.13176e+08	2.38245e+08	7.85284e+07	1.42016e+07	740743	20638.1	1.13605e+07	131496	4.14022e+07	38229.4	252235	0	0	112558	9745.88	0	0	0	0	0
GVTVLPTFKGQPSKPFVGVL	255	274	3	0	691.07	6	15	9.62872	10.3523	691.534	0.116238	1	0	-0.0773407	1.37645	1	1	0.0828777		1.5934e+09	2.01114e+09	1.27082e+09	5.90776e+08	2.09176e+08	6.67676e+07	1.48555e+07	1.64212e+06	417824	108008	14286.1	3.59172e+07	75683.8	15609.3	370003	63579.5	134869	189832	549136	0	392413	1.14159e+06
GVTVLPTFKGQPSKPFVGVLSAGINAASPNKELAKE	255	290	3	0	1218.01	8	30	9.48785	9.64437	1218.92	0.543543	1	0	0.0825232	-0.442463	1	-1	0.420499		7.90367e+06	1.67605e+07	1.94457e+07	1.348e+07	5.59893e+06	1.78873e+06	350099	342786	0	0	142932	14664.8	124446	1.91961e+06	0	0	0	0	0	0	0	0	0	97524.3	0	112806	0	0	0	0
GVTVLPTFKGQPSKPFVGVLSAGINAASPNKELAKE	255	290	4	0	913.758	8	30					-1
VTVLPTFKGQPSKPFVGVL	256	274	3	0	672.063	6	14					-1
TVLPTFKGQPSKPFVGVL	257	274	3	0	639.04	6	13					-1
PTFKGQPSKPFVG	260	272	2	0	695.38	5	9	5.80262	6.28868	696.449	1.28548	0.6	1					0.847918		7.50252e+07	6.01301e+07	2.21003e+07	2.07931e+06	105371	53104.9	2.27968e+07	1.73338e+07	6.6845e+06	1.46663e+06	274264	201712	263436	0	0
PTFKGQPSKPFVGVL	260	274	1	0	1601.9	5	11	8.43623	8.8607	1602.64	-0.254409	1	0	-0.553396	0.417057	1	0	0.2308		1.02242e+08	9.73037e+07	3.49868e+07	1.42035e+06	0	279414	0	0	0	0	0	0	0	0	0	0	0
PTFKGQPSKPFVGVL	260	274	2	0	801.456	5	11	8.40487	9.19053	801.959	0.0178183	1	0	-0.171841	1.5757	1	0	0.0125896		7.87455e+09	7.42547e+09	3.6967e+09	1.30989e+09	3.80366e+08	8.66464e+07	2.01749e+07	1.73066e+06	634855	180036	212405	88844.4	35481	28468.2	0	909648	413677
PTFKGQPSKPFVGVL	260	274	3	0	534.64	5	11	8.42057	9.15918	534.98	0.0301292	1	0	-0.154586	1.42478	1	0	0.00730223		1.03398e+10	9.924e+09	5.10542e+09	1.78486e+09	4.90866e+08	1.22308e+08	2.36948e+07	1.67945e+06	201148	234885	3650.04	131060	78117.6	0	189393	0	0
PTFKGQPSKPFVGVLSA	260	276	2	0	880.491	6	13	8.20098	8.40487	880.995	-0.0703768	1	0	-0.28028	-0.290522	1	0	0.134042		1.87993e+07	1.98276e+07	9.85029e+06	996966	422836	101691	66298.4	0	0	110488	0	198869	0	0	0	0	131425	0	19607.5	0
PTFKGQPSKPFVGVLSA	260	276	3	0	587.33	6	13					-1
PTFKGQPSKPFVGVLSAGIN	260	279	3	0	682.046	6	16	8.51452	9.14345	682.333	-0.379182	0.4	0					0.137505		1.91691e+08	2.25424e+08	1.33694e+07	2.48116e+06	620994	159853	340197	8.50074e+06	225290	7649	1.16719e+06	47039.3	0	422621	851720	31353.9	322891	70158.8	19030.4	677428	57377.1	147499	150042
PTFKGQPSKPFVGVLSAGINAASPNKELAKE	260	290	3	0	1061.58	8	26	8.56132	9.112	1062.61	1.18703	1	0	0.507077	0.82193	1	-2	0.871172		2.52481e+08	4.77014e+08	4.30222e+08	2.74874e+08	1.39985e+08	6.06293e+07	2.97307e+07	5.39275e+06	562214	1.55381e+06	0	4512.32	658757	0	0	0	5578.32	190743	109724	0	2.16539e+07	3.79909e+07	2.64594e+07	1.03567e+07	4.68271e+06	1.04312e+06	161839	123271	0	0
PTFKGQPSKPFVGVLSAGINAASPNKELAKE	260	290	4	0	796.436	8	26					-1
PTFKGQPSKPFVGVLSAGINAASPNKELAKEFLEN	260	294	3	0	1229.32	8	30	10.3366	10.6824	1230.05	-0.02892	1	0	-0.211678	0.164874	1	-2	0.181379		2.103e+07	4.47641e+07	5.20612e+07	3.53787e+07	1.69855e+07	4.89323e+06	796655	0	0	0	83135.1	0	0	0	0	0	252520	0	11245.7	83157.9	143198	261064	333053	0	0	0	0	0	0	0
PTFKGQPSKPFVGVLSAGINAASPNKELAKEFLEN	260	294	4	0	922.245	8	30	10.3051	10.7769	922.819	0.078518	1	0	-0.156463	0.568838	1	-2	0.111555		5.5357e+07	1.14365e+08	1.29447e+08	9.42345e+07	5.32334e+07	1.87134e+07	7.84836e+06	1.67507e+06	647191	835544	0	159090	172117	0	0	0	131262	132106	0	126024	69115.5	159722	0	51349.5	19221.8	86481.1	172320	4222.71	3310.3	5977.09
PTFKGQPSKPFVGVLSAGINAASPNKELAKEFLENYL	260	296	3	0	1321.37	9	32					-1
PTFKGQPSKPFVGVLSAGINAASPNKELAKEFLENYL	260	296	5	0	793.227	9	32					-1
KGQPSKPFVGVL	263	274	2	0	628.872	5	8	7.74007	8.45193	629.248	-0.0119391	0.6	0					0.0411197		1.14585e+09	8.3247e+08	3.17488e+08	8.37134e+07	1.59702e+07	121860	119308	703704	120280	220617	260115	223669	190335	81843.8
KGQPSKPFVGVL	263	274	3	0	419.584	5	8	7.80603	8.37348	419.827	-0.0347937	0.6	0					0.0274717		3.10536e+08	2.22052e+08	8.33278e+07	2.20998e+07	2.13382e+06	98296	0	41163.8	180225	5946.83	0	45899.1	0	0
VLSAGINAASPNKELAKE	273	290	3	0	604.667	6	15	5.53687	5.7714	605.57	1.65943	1	1	1.50882	-0.192204		0	0.368068		3.59444e+07	3.65259e+07	1.79005e+07	4.86678e+06	229240	0	0	0	0	8016.6	6471.64	1.36497e+07	0	0	3.12306e+06	0	0	1.14982e+06	100967	0	171799	0
SAGINAASPNKE	275	286	2	0	579.791	5	9	2.6246	2.88112	580.655	1.07932	1	0	1.65214	-0.121687		-8	0.209642		6.26575e+07	3.31616e+07	1.14064e+07	6.38671e+06	9.4464e+06	9.82951e+06	6.81251e+06	4.10484e+06	2.02006e+06	350253	38615.1	0	19307.7	8378.88	3746.16
SAGINAASPNKEL	275	287	1	0	1271.66	5	10	4.95348	5.37918	1272.17	-0.211588	1	0	-0.523035	0.421013	1	0	1.50703		1.42367e+07	7.33286e+06	880618	0	0	0	0	0	0	0	0	89129.6	45126.9	70925	0	0
SAGINAASPNKEL	275	287	2	0	636.333	5	10	4.90613	5.55255	636.711	0.0326617	1	0	-0.146459	1.12902	1	0	0.0769302		4.38158e+08	2.9137e+08	1.12477e+08	3.31327e+07	5.51451e+06	413326	263822	178854	391704	86972.7	37064.1	0	85303.8	231385	389411	570191
SAGINAASPNKELAKE	275	290	2	0	800.42	5	13	4.27223	4.87453	800.901	0.0508994	1	0	-0.13645	0.987504	1	0	0.00923823		8.05604e+09	6.54075e+09	3.18054e+09	1.18063e+09	3.656e+08	1.05722e+08	2.66989e+07	6.14087e+06	769766	95308.3	48699.5	0	0	0	5113.7	7731.24	0	27904.5	69404.1
SAGINAASPNKELAKE	275	290	3	0	533.949	5	13	4.22415	4.84285	534.271	0.0535397	1	0	-0.133319	1.04011	1	0	0.00815328		5.12671e+09	4.31131e+09	2.10146e+09	7.55216e+08	2.23967e+08	6.03671e+07	1.52883e+07	3.07221e+06	422288	180943	102193	0	0	0	37208.4	75452.1	255132	56743.3	5100.45
SAGINAASPNKELAKEF	275	291	3	0	582.972	6	14	7.26972	7.66173	583.422	0.327763	0.6	0					0.587714		4.13398e+07	4.25681e+07	1.8453e+07	5.52289e+06	1.02985e+06	112166	103961	267274	47667.5	31035.8	404308	304103	578534	516622	55094.2	321099	996991	102977	0	184634	0
SAGINAASPNKELAKEFL	275	292	2	0	930.497	6	15	8.97035	9.0332	930.957	-0.174729	0.4	0					0.694345		2.616e+07	3.06147e+06	3.26318e+06	179563	250130	0	0	0	607028	470369	63736.8	0	223945	107396	85100.9	0	81872.8	145186	86796.6	9273.6	11770.9	0
SAGINAASPNKELAKEFLEN	275	294	2	0	1052.04	6	17	8.16965	8.53013	1052.68	0.0530229	0.6	0					0.0601731		5.91363e+08	6.46153e+08	4.26544e+08	1.69574e+08	7.26644e+07	1.60312e+07	3.89238e+06	105694	0	1.52157e+06	89909.5	216437	0	236580	136195	0	0	0	0	1.51733e+06	0	0	0	149670
SAGINAASPNKELAKEFLEN	275	294	3	0	701.695	6	17	8.16965	8.49888	702.306	0.607026	0.6	0					0.200383		8.15727e+08	9.30618e+08	5.57122e+08	2.59378e+08	9.56645e+07	2.82868e+07	7.71731e+06	986534	196682	71032	321078	1.27411e+08	1.19073e+06	1.26625e+06	1.18612e+07	223237	63472.8	3.7451e+06	0	0	2.98852e+06	56733.8	0	2.65309e+06
SAGINAASPNKELAKEFLENYL	275	296	2	0	1190.11	6	19	10.9529	11.4269	1190.86	0.0947383	0.6	0					0.0245444		7.12339e+08	9.05799e+08	6.75734e+08	3.35028e+08	1.43309e+08	5.30892e+07	1.20789e+07	3.8087e+06	182506	505828	35567.4	0	526282	11835.2	0	169841	646.845	0	0	315021	292669	299653	307837	310447	307781	70302.2
SAGINAASPNKELAKEFLENYL	275	296	3	0	793.745	6	19	10.9999	11.3166	794.242	0.0864532	0.6	0					0.0152499		8.76147e+08	1.15819e+09	8.18312e+08	4.07411e+08	1.69724e+08	5.89648e+07	1.60219e+07	3.49369e+06	621896	134299	2892.54	0	0	99438.5	40073.2	67754.9	202093	7659.76	2236.12	192952	447486	176106	226835	3.55348e+06	73209.6	44286.2
GINAASPNKELAKE	277	290	2	0	721.386	5	11	4.11178	4.47723	721.847	0.0972431	1	0	-0.060519	0.227746		1	0.174339		6.00782e+07	5.04934e+07	2.23921e+07	6.24474e+06	475576	361547	160883	0	22027.4	13021	61255.6	0	614377	88051.3	0	40710.2	67652.2
AASPNKELAKE	280	290	2	0	579.312	5	8	2.67288	3.4205	579.648	0.0099141	1	0	-0.177709	1.45365	1	1	0.0222338		2.2189e+09	1.29188e+09	4.81341e+08	1.2898e+08	2.89647e+07	5.19029e+06	605346	93703.9	105776	0	71426.6	0	0	0
AASPNKELAKE	280	290	3	0	386.544	5	8	2.70497	3.32528	386.763	-0.00378611	1	0	-0.204112	1.0453	1	1	0.0280957		4.91165e+08	2.99404e+08	9.56466e+07	2.7105e+07	4.86168e+06	753254	123688	0	79057.2	0	0	741317	0	0
AASPNKELAKEFLEN	280	294	2	0	830.931	5	12	7.59912	8.2793	831.47	0.106342	0.6	0					0.328377		3.41734e+08	3.01827e+08	1.54381e+08	5.82895e+07	1.16422e+07	1.08381e+06	188718	614001	335841	548562	0	539289	480867	340622	366351	4.26327e+06	151971	259805
AASPNKELAKEFLENYL	280	296	3	0	646.339	6	14	10.7453	11.3796	647.148	1.26571	1	0	1.19706	1.08999		-1	1.21488		1.99782e+08	2.24158e+08	1.26073e+08	4.85186e+07	1.39078e+07	2.47616e+06	319711	46826.8	47895.1	374149	39328.1	52185.9	157888	3.08217e+07	3.05244e+07	6.98161e+06	988167	74757.5	75424.4	0	343229
LAKEFLENYL	287	296	2	0	620.335	5	8	10.5096	10.9686	620.677	-0.0773075	1	0	-0.345803	0.527832		1	0.699089		3.11036e+07	2.13339e+07	5.3621e+06	163170	0	0	0	127520	157501	90358.4	98532	0	1336.99	274048
FLENYL	291	296	1	0	798.403	4	4	9.62872	10.3994	798.824	-0.0767525	1	0	-0.492651	1.5278	1	1	0.0811882		7.6887e+09	3.44838e+09	6.83289e+08	3.05477e+07	1.07017e+07	1.55043e+06	436467	1.23146e+06	1.08562e+06
FLENYL	291	296	2	0	399.705	4	4	9.64437	10.2264	399.904	-0.101079	1	0	-0.586416	0.9226	1	1	0.123963		8.74276e+07	3.46458e+07	4.99508e+06	929870	0	185305	0	326283	19151.3
YLLTDEGL	295	302	1	0	923.472	4	6	9.17487	9.86285	924.021	-0.000286585	1	0	-0.197552	1.26236		1	0.165387		1.34605e+09	6.96534e+08	1.89957e+08	3.81004e+07	5.57964e+06	1.26545e+06	1.08269e+06	556106	1.83266e+06	425145	84690.6
YLLTDEGLEAVNKDKPLGA	295	313	2	0	1023.54	6	16	8.54573	9.25325	1024.32	0.341522	0.6	0					0.323963		7.81473e+08	9.19679e+08	5.42008e+08	2.34714e+08	7.5419e+07	1.79574e+07	2.3882e+06	4.23793e+07	4.81266e+07	2.50563e+07	5.15366e+06	1.11776e+06	219306	0	500549	229621	601190	95493.9	2.92092e+06	167557	121915	300490	0
YLLTDEGLEAVNKDKPLGA	295	313	3	0	682.697	6	16	8.54573	9.23758	683.256	0.468819	0.6	0					0.229567		1.92769e+09	2.20348e+09	1.31932e+09	5.60518e+08	1.81141e+08	4.90646e+07	2.36037e+06	1.31743e+08	1.44057e+08	8.13049e+07	3.29467e+07	7.5026e+06	1.6806e+06	863377	2.23922e+07	101238	13427.9	2.34926e+06	674286	507788	886748	0	56900.4
LTDEGL	297	302	1	0	647.325	4	4	5.67772	6.38332	647.645	-0.0450493	1	0	-0.370454	1.31887		1	0.021018		3.45071e+09	1.04693e+09	2.15258e+08	7.31421e+06	1.12376e+06	933163	44452.3	41205.4	89496.7
LTDEGLE	297	303	1	0	776.367	4	5	5.55255	5.58387	778.069	1.26529	0.4	0					1.54731		919304	125598	68466.8	0	45519.8	0	0	55404.2	194085	0
LTDEGLEA	297	304	1	0	847.404	4	6	5.22117	5.81823	847.913	0.031988	1	0	-0.114619	0.970717		0	0.420511		2.75113e+08	1.08761e+08	2.63667e+07	3.52794e+06	827277	706809	288409	209747	228437	2.62212e+06	499306
LTDEGLEAVNKDKPLGA	297	313	2	0	885.468	6	14	6.46212	7.15967	885.988	0.0161821	1	0	-0.178995	1.29304	1	0	0.0113866		5.63763e+09	5.2942e+09	2.73418e+09	1.01445e+09	3.10716e+08	8.10494e+07	2.29968e+07	2.81516e+06	5.57757e+06	420134	223123	70864.3	263250	0	229728	73360	240042	0	82621.5	91976.2	159331
LTDEGLEAVNKDKPLGA	297	313	3	0	590.647	6	14	6.46212	7.15967	591.015	0.0782947	1	0	-0.110593	1.29304	1	0	0.125212		6.49642e+09	6.10901e+09	3.20619e+09	1.19404e+09	3.56915e+08	9.09946e+07	1.99309e+07	3.87384e+06	1.61365e+06	258657	31328.7	669595	29972.4	68260.6	352644	121176	87260	5.94243e+07	1.40067e+06	3.95403e+06	1.15465e+06
LTDEGLEAVNKDKPLGAVA	297	315	2	0	970.52	6	16	7.01785	7.5678	970.962	-0.245339	0.4	0					0.326268		4.01686e+07	2.24258e+07	1.30017e+07	1.94321e+06	258502	0	205159	123190	110013	114683	133824	184492	72456.5	67595.7	87972.2	116688	111399	0	0	0	0	0	22066.9
LTDEGLEAVNKDKPLGAVAL	297	316	2	0	1027.06	6	17	8.48323	8.9233	1027.85	0.37337	0.6	0					3.09957		4.39191e+07	5.03763e+07	2.74336e+07	5.33663e+06	1.11776e+06	117902	0	303557	0	601190	242886	2.54126e+06	148533	121915	300490	0	0	0	548003	0	6284.15	350379	339729	621860
LTDEGLEAVNKDKPLGAVALKSYEEE	297	322	3	0	940.15	7	23					-1
TDEGLEAVNKDKPLGA	298	313	2	0	828.926	5	13	6.006	6.22573	829.454	0.110077	1	0	-0.066267	-0.239679		1	0.705913		8.36041e+06	6.96546e+06	2.06524e+06	317881	37588.3	409229	0	396243	0	161358	0	0	0	0	0	0	0	77752.9	0
EGLEAVNKDKPLGAVALKSYEEELA	300	324	2	0	1337.2	7	22					-1
EAVNKDKPLGA	303	313	1	0	1141.62	5	8	3.34113	4.11178	1142.18	-0.0959391	1	0	-0.38171	1.52753	1	1	0.146605		1.02478e+08	6.07505e+07	1.72791e+07	1.95014e+06	103493	27990.8	0	0	0	0	0	0	0	66535.5
EAVNKDKPLGA	303	313	2	0	571.314	5	8	3.29358	4.24018	571.639	-0.00934692	1	0	-0.214829	2.09194	1	1	0.00826793		5.61031e+09	3.29975e+09	1.17818e+09	2.77884e+08	5.64556e+07	8.19755e+06	128937	82782.2	17981.9	0	15501.4	0	0	0
EAVNKDKPLGA	303	313	3	0	381.212	5	8	3.34113	4.15992	381.42	-0.0339913	1	0	-0.262324	1.68193	1	1	0.0267049		3.83782e+08	2.28684e+08	7.53107e+07	1.68427e+07	1.67599e+06	116655	141394	0	0	80220.8	0	0	156139	0
EAVNKDKPLGAVAL	303	316	2	0	712.909	5	11	6.92022	7.28545	713.31	-0.0345693	0.6	0					0.0510428		1.58666e+08	1.23131e+08	4.79296e+07	1.37098e+07	2.02387e+06	0	92299.1	743016	8545.31	15091.8	100579	27484	46907.1	54014	0	0	9674.25
EAVNKDKPLGAVALKS	303	318	2	0	820.472	5	13	5.17388	5.6308	820.987	0.0716428	0.6	0					0.283294		3.74423e+07	3.29489e+07	1.41778e+07	3.04913e+06	294166	1.56554e+06	488811	665075	47678.5	0	0	0	434246	0	58678.9	0	0	0	0
EAVNKDKPLGAVALKS	303	318	3	0	547.317	5	13	5.18963	5.70895	547.607	-0.0876388	0.6	0					0.0913429		5.1574e+07	4.46329e+07	2.02135e+07	5.89358e+06	364429	72329.3	116502	0	0	49138.2	0	0	61213.7	0	10211.8	0	0	0	0
EAVNKDKPLGAVALKSYEEE	303	322	2	0	1095.57	6	17	6.66917	7.23833	1096.22	0.0276347	0.6	0					0.304384		7.00784e+07	8.83959e+07	5.36711e+07	2.31651e+07	6.02919e+06	658054	486213	432858	131275	0	86496.1	8479.34	117299	234874	156939	12772.2	305098	558.088	242147	0	63054.5	0	0	53793.6
EAVNKDKPLGAVALKSYEEE	303	322	3	0	730.714	6	17	6.68483	7.11237	731.154	0.0348211	0.6	0					0.030296		2.76051e+08	3.18288e+08	2.02596e+08	9.47231e+07	3.35243e+07	9.72161e+06	1.67447e+06	256078	119460	0	209966	795600	328781	117725	339266	144045	242669	36924.6	0	42890.8	50106.5	58184.3	0	0
EAVNKDKPLGAVALKSYEEEL	303	323	3	0	768.409	6	18	8.54573	8.7638	768.918	0.169157	1	0	-0.0519264	-0.245025		1	0.133616		7.75101e+07	1.0352e+08	6.53585e+07	2.95644e+07	9.91483e+06	1.59422e+06	381657	100976	0	0	0	0	1.01777e+06	280913	19248.9	293917	320575	0	123767	0	0	298205	0	0	1.48903e+06
EAVNKDKPLGAVALKSYEEELAKDPRIAATME	303	334	3	0	1162.94	8	28	9.0332	9.26892	1163.8	0.443748	1	0	0.0475255	-0.188408	1	1	0.22525		1.0639e+07	2.07509e+07	2.37853e+07	1.94834e+07	1.13193e+07	4.14903e+06	495907	311037	652123	493906	0	589423	0	0	0	0	0	0	0	0	224118	0	124653	0	0	0	593448	87080.4	0	0
EAVNKDKPLGAVALKSYEEELAKDPRIAATME	303	334	4	0	872.459	8	28	9.04892	9.36283	873.061	0.289702	1	0	-0.0372966	0.062439	1	0	0.218172		2.37315e+07	4.7455e+07	4.77742e+07	3.20108e+07	1.88155e+07	8.3181e+06	2.80395e+06	143538	422897	130169	21000.5	0	843318	71188	424174	89799	251758	112673	184755	0	202541	0	280627	125072	252964	0	0	0	243599	0
AVNKDKPLGA	304	313	2	0	506.793	4	7	3.05632	4.03157	507.065	-0.0409968	1	0	-0.287112	2.18384	1	1	0.0358026		4.88165e+08	2.48909e+08	7.45523e+07	1.46951e+07	920543	38904.7	40329.4	282105	79425.1	22479.9	0	14111.6
AVNKDKPLGA	304	313	3	0	338.198	4	7	3.11965	3.88695	338.509	0.349228	1	0	0.572366	1.51678	1	0	0.444982		3.25915e+07	1.61529e+07	2.29917e+06	252433	31080.9	43283.3	54608.7	26738.4	0	3.16215e+06	0	0
AVNKDKPLGAVALKSYEEE	304	322	2	0	1031.05	6	16	6.70047	6.73178	1031.48	-0.342624	1	0	-0.526969	-0.844075	1	-1	0.0836365		963542	1.50776e+06	562167	0	0	0	0	0	0	0	0	0	0	0	0	0	0	0	0	0	0	0	0
AVNKDKPLGAVALKSYEEE	304	322	3	0	687.7	6	16	6.59092	6.73178	688.123	0.0540248	1	0	-0.144757	-0.492664	1	1	0.229483		7.5091e+06	8.00053e+06	4.53111e+06	1.25626e+06	382180	0	69085.7	46528	89919.2	0	0	73198.4	126135	64886	0	0	0	0	0	0	0	49749	0
VNKDKPLGA	305	313	1	0	941.541	4	6	2.92908	3.38875	941.85	-0.237222	0.4	0					0.24208		1.55149e+07	5.75329e+06	96898	0	0	0	43234.1	0	0	42129.1	0
VNKDKPLGA	305	313	2	0	471.274	4	6	2.67288	4.1278	471.681	0.267764	0.6	0					1.10253		4.7879e+08	2.98041e+08	1.00358e+08	1.32147e+07	363157	10763.4	356949	59308.1	169107	0	1.93798e+07
VNKDKPLGAVALKSYEEE	305	322	2	0	995.528	6	15	6.63788	6.8102	996.358	0.486333	1	0	0.303059	-0.39178		0	0.739914		5.29627e+06	5.55364e+06	1.72939e+06	0	0	0	0	0	0	0	203091	0	0	0	94679.5	0	100722	0	0	88751	322219	0
VALKSY	314	319	2	0	340.703	4	4	4.49292	5.01657	340.879	-0.0587381	1	0	-0.423216	0.735214		1	0.255655		3.62438e+07	1.03716e+07	987411	418078	0	187818	197521	202025	0
VALKSYE	314	320	1	0	809.44	4	5	4.79535	5.3159	809.818	-0.105528	0.4	0					0		1.45663e+08	5.579e+07	1.04736e+07	828115	22065.1	97283.8	0	0	0	37812.7
VALKSYE	314	320	2	0	405.224	4	5	4.71638	5.37918	405.451	-0.028097	1	0	-0.283453	1.18157	1	1	0.0228653		9.49483e+08	4.10809e+08	9.7844e+07	1.48415e+07	3.77888e+06	45106.4	442618	0	91837.4	32802
VALKSYEEE	314	322	1	0	1067.53	4	7	4.8587	5.4425	1068.14	-0.0072247	1	0	-0.212728	0.928161	1	1	0.051107		6.83604e+08	3.82337e+08	1.28182e+08	2.833e+07	2.62565e+06	200352	622708	1.40298e+06	503246	43208.9	0	3632.02
VALKSYEEE	314	322	2	0	534.266	4	7	4.8587	5.45827	534.615	0.0744989	1	0	-0.0327299	0.978736	1	1	0.0323688		6.56052e+09	3.81387e+09	1.29486e+09	3.19003e+08	6.30608e+07	7.23168e+06	0	9.07922e+06	6.49405e+07	1.74215e+07	5.51807e+06	121208
VALKSYEEEL	314	323	1	0	1180.61	5	8	7.63042	8.35778	1181.26	-0.0525055	1	0	-0.298004	1.38869	1	1	0.597056		2.57327e+08	1.59908e+08	5.55031e+07	9.1202e+06	102036	13493	97734	93749.6	227717	108041	85548.4	214082	302134	199496
VALKSYEEEL	314	323	2	0	590.808	5	8	7.59912	8.34207	591.185	0.0515716	1	0	-0.0974262	1.43868	1	1	0.0827582		4.11086e+09	2.65797e+09	9.77225e+08	2.58314e+08	5.96115e+07	1.12544e+07	1.49846e+06	359406	183487	1.48415e+06	179791	3.06474e+07	902761	1.80503e+06
VALKSYEEELAKDPRIAA	314	331	2	0	1002.04	6	15	7.7747	8.00995	1002.78	0.294839	0.6	0					0.659263		1.85316e+07	2.05571e+07	1.08681e+07	2.36314e+06	92627.9	0	0	2.83391e+06	70234.9	1.10089e+06	149272	182754	0	0	0	0	0	0	0	0	0	0
VALKSYEEELAKDPRIAATM	314	333	3	0	745.728	7	17	8.51452	8.70147	746.232	0.122497	0.6	0					0.151867		4.19422e+07	5.78644e+07	3.84572e+07	1.65602e+07	4.71366e+06	1.11527e+06	93719	618504	175150	310252	60899.4	492537	117798	0	0	0	0	20008.8	0	20758.2	0	129297	0	403628	336485
VALKSYEEELAKDPRIAATME	314	334	3	0	788.742	7	18	8.42057	8.5769	789.241	0.0353409	0.6	0					0.0311887		1.82791e+08	2.36807e+08	1.63299e+08	8.59535e+07	3.40495e+07	1.03659e+07	2.18075e+06	920062	70065.3	252300	0	583494	0	0	290084	0	0	591556	183900	7388.5	0	422928	330546	0	0	0
VALKSYEEELAKDPRIAATMENAQKGEIM	314	342	3	0	1079.22	8	26	9.33157	9.59742	1080.06	0.493992	0.6	0					0.308088		1.63056e+07	2.76253e+07	2.66845e+07	1.76249e+07	1.0691e+07	2.53923e+06	210034	618175	0	0	5.86518e+06	167321	116086	350908	0	0	101883	0	0	0	108453	0	0	0	0	105647	0	0	131601	0
VALKSYEEELAKDPRIAATMENAQKGEIMPNIPQMSA	314	350	5	0	815.613	9	32	9.58175	9.84727	816.199	0.33429	1	0	-0.0357541	-0.0928167		-6	0.181641		1.58551e+07	3.86123e+07	4.50736e+07	3.99673e+07	2.57574e+07	9.58446e+06	4.6779e+06	1.02787e+06	277384	307636	0	0	0	153961	210708	0	0	0	0	0	0	0	98017	0	0	91039.5	0	102646	443158	418426
KSYEEE	317	322	1	0	784.336	4	4	2.42843	2.99285	784.792	0.00867558	1	0	-0.163376	0.865983	1	1	0.209136		7.54396e+07	2.67543e+07	6.34562e+06	352980	1.93539e+06	218816	14789	0	139509
KSYEEE	317	322	2	0	392.672	4	4	2.4119	3.0246	392.871	-0.0495265	1	0	-0.387711	1.02086	1	1	0.0406721		1.91128e+08	7.15776e+07	1.5994e+07	2.18232e+06	0	240236	0	27022.7	0
KSYEEEL	317	323	2	0	449.214	4	5	5.95902	6.59092	449.471	-0.00569137	0.6	0					0.0539369		4.74211e+08	2.11101e+08	5.90377e+07	1.04175e+07	339745	2.53473e+06	891030	0	1.27455e+06	0
KSYEEELAKDPRIAA	317	331	3	0	573.969	6	12	6.17853	6.38332	574.759	1.36621	0.6	0					0.534396		4.91168e+06	4.09464e+06	1.68086e+06	308223	79087.8	0	0	248143	242475	76775.1	407495	398476	128524	623898	0	0	0	0	0
KSYEEELAKDPRIAATME	317	334	3	0	694.345	6	15					0
KSYEEELAKDPRIAATMENAQKGEIMPNIPQMSA	317	350	4	0	948.467	9	29	9.04892	9.17487	950.304	4.92843	0.4	1					0.395017		9.60623e+06	1.80059e+07	1.9264e+07	1.55269e+07	1.0503e+07	4.90015e+06	1.6161e+06	1.13403e+06	159609	0	0	126486	77713.4	55062.2	92491.8	0	0	13779	2538.45	29614	721147	0	0	17327.2	1.53011e+07	12324.9	146307	56447.9	4.60875e+06	0
YEEELAKDPRIAATME	319	334	2	0	933.451	6	13	6.74747	6.7945	934.077	0.0933452	0.6	0					0.339115		2.04219e+06	2.09697e+06	1.61309e+06	330583	0	0	0	0	0	0	0	0	0	0	99250.5	0	0	0	0	0
YEEELAKDPRIAATME	319	334	3	0	622.636	6	13	6.76312	6.97067	623.289	0.800791	0.6	0					0.277105		1.55165e+07	1.53012e+07	8.07636e+06	2.21709e+06	220816	233466	0	53056.7	190380	40745.2	482601	3.57615e+06	0	6637.13	0	0	57248.5	0	55165.8	68790.2
EELAKDPRIAATME	321	334	2	0	787.398	6	11	5.8964	6.11573	787.826	-0.120045	0.6	0					0.217265		2.32393e+07	1.96446e+07	8.54768e+06	894891	346813	119169	99744.1	10771.6	74989.7	0	0	0	0	0	0	0	66026.4	94819.9
EELAKDPRIAATME	321	334	3	0	525.268	6	11	5.9277	6.41485	525.523	-0.209532	1	0	-0.490496	0.61813	1	1	2.39204		2.39829e+07	1.76836e+07	6.76653e+06	563034	331359	455248	180564	0	0	0	0	0	53084.6	0	0	0	0	0
EELAKDPRIAATMENAQKGEIMPNIPQMSA	321	350	3	0	1095.21	8	25	8.71705	9.15918	1095.91	-0.0126001	0.6	0					0.147526		5.13691e+07	8.69178e+07	9.50433e+07	6.36958e+07	2.7953e+07	1.23089e+07	3.05906e+06	1.40855e+06	176012	744143	78852.9	88154.4	1.29846e+06	10465.8	0	118414	0	238302	121043	2965.22	0	0	0	0	97911.4	22464.6	30672.1	13043.2	161093	0
ELAKDPRIAATME	322	334	2	0	722.877	5	10	6.14713	6.30445	723.25	-0.15482	0.6	0					0.263018		9.31276e+06	6.37547e+06	1.74352e+06	101697	0	442946	51983	35258.6	0	0	0	48067.5	0	0	0	0
LAKDPRIAA	323	331	2	0	477.79	4	6	3.87088	4.4302	478.056	-0.0235702	1	0	-0.257382	0.849624	1	1	0.0250862		3.89964e+08	1.95311e+08	5.63751e+07	1.11168e+07	1.35144e+06	50093.7	0	0	0	1932.07	0
LAKDPRIAA	323	331	3	0	318.863	4	6	3.88695	4.47723	319.045	-0.00945635	1	0	-0.221115	0.948958	1	1	0.094233		1.06644e+08	5.14876e+07	1.43032e+07	2.52264e+06	538973	0	0	865979	0	0	17339.3
LAKDPRIAAT	323	332	2	0	528.314	4	7	3.34113	4.1278	528.596	-0.0469471	1	0	-0.300217	1.57891		1	0.0659144		9.67306e+07	5.56235e+07	1.63473e+07	2.47464e+06	70990.8	18270.4	25375.2	0	0	0	0	0
LAKDPRIAATM	323	333	2	0	593.834	5	8	5.39508	5.58387	594.366	0.301484	1	0	0.384206	-0.338959	1	1	0.156283		2.37177e+08	1.50119e+08	6.09166e+07	1.77053e+07	4.10652e+06	3.46026e+07	0	1.95258e+06	0	565932	0	5400.38	38345.8	275574
LAKDPRIAATM	323	333	3	0	396.225	5	8	5.39508	5.74017	396.449	-0.0905935	1	0	-0.371408	0.162414	1	1	0.053791		1.30479e+08	8.31534e+07	2.70139e+07	6.62628e+06	0	0	0	0	0	895512	0	0	66338.1	0
LAKDPRIAATME	323	334	2	0	658.356	5	9	5.2054	5.8964	658.763	-0.0169212	0.6	0					0.0296392		2.55999e+09	1.7911e+09	7.76467e+08	2.50957e+08	6.19103e+07	1.19492e+07	799604	0	1.65901e+06	0	559783	0	0	0	32223.3
LAKDPRIAATME	323	334	3	0	439.239	5	9	5.2054	5.91205	439.5	-0.0511094	1	0	-0.28437	1.32223	1	1	0.0464216		6.21898e+08	4.28641e+08	1.79633e+08	5.36941e+07	1.23711e+07	703850	400175	0	0	32178.7	0	0	347759	0	26409
LAKDPRIAATMENAQKGEIM	323	342	2	0	1094.07	7	17	7.5678	8.07255	1096.68	3.81283	0.6	1					0.479902		5.21531e+07	6.08935e+07	3.97767e+07	1.94994e+07	1.48495e+07	3.57978e+07	4.84615e+07	4.40502e+07	6.98083e+07	5.9791e+07	1.95898e+07	3.05412e+06	198195	4.18796e+06	87671.6	290617	100728	78543.9	0	12127.5	158884	371429	899676	277173	38912.5
LAKDPRIAATMENAQKGEIM	323	342	3	0	729.714	7	17	7.26972	8.10385	731.236	3.1596	0.6	1					0.645463		2.79993e+08	3.16243e+08	2.20463e+08	1.26599e+08	1.30069e+08	2.83542e+08	3.6521e+08	3.13657e+08	2.38222e+08	9.19654e+07	3.7492e+07	3.41157e+07	4.23749e+06	1.58708e+06	4.35185e+06	406423	389799	309627	134577	136045	324529	146801	410510	1.06567e+06	277480
LAKDPRIAATMENAQKGEIMPNIPQM	323	348	3	0	956.491	8	21					-1
LAKDPRIAATMENAQKGEIMPNIPQM	323	348	4	0	717.62	8	21					-1
LAKDPRIAATMENAQKGEIMPNIPQMSA	323	350	2	0	1513.27	8	23	8.35778	8.45193	1514.24	-0.0271546	0.6	0					0.139105		9.79797e+06	1.68769e+07	1.51699e+07	1.03648e+07	5.72967e+06	1.98071e+06	272439	0	0	0	0	0	0	145595	0	0	0	0	0	0	0	0	0	0	0	97591.3	0	0	0	0
LAKDPRIAATMENAQKGEIMPNIPQMSA	323	350	3	0	1009.18	8	23	8.2793	8.42057	1009.89	0.143155	0.6	0					0.0468102		1.53318e+08	2.46072e+08	2.29911e+08	1.63766e+08	8.77626e+07	4.20008e+07	1.93236e+07	9.23219e+06	3.48467e+06	1.7556e+06	554088	72930.6	203626	0	0	0	0	76886.7	0	73228.2	0	91412.2	555320	487168	1311.86	14936.9	0	0	0	0
LAKDPRIAATMENAQKGEIMPNIPQMSA	323	350	4	0	757.137	8	23	8.34207	8.45193	758.37	2.95977	0.6	1					0.536645		3.83868e+07	5.48785e+07	5.21971e+07	3.59157e+07	1.81446e+07	9.14803e+06	4.01456e+06	941017	473178	421347	135443	144902	0	70204.5	0	141306	99260.3	0	0	1.77332e+07	116223	1.37205e+07	638204	4.90815e+06	0	539755	1.51859e+06	0	0	239362
LAKDPRIAATMENAQKGEIMPNIPQMSAF	323	351	3	0	1058.2	8	24	9.64437	10.4309	1058.99	0.293015	0.6	0					0.0648264		1.94539e+09	3.34474e+09	3.17261e+09	2.2426e+09	1.32759e+09	6.80492e+08	3.23227e+08	1.52571e+08	6.75239e+07	3.3286e+07	1.76473e+07	6.73064e+06	2.71893e+06	2.25432e+06	335868	348141	1.12095e+06	338119	270309	494951	168492	1.95804e+07	3.77647e+07	2.82547e+07	1.22124e+07	5.09407e+06	599469	150481	306874	167680
LAKDPRIAATMENAQKGEIMPNIPQMSAF	323	351	4	0	793.904	8	24					-1
AKDPRIAAT	324	332	2	0	471.772	4	6	2.65683	3.7744	471.943	-0.195427	0.6	0					0.0621798		2.918e+08	9.73273e+07	1.927e+07	836511	30840.4	251000	0	1510.04	0	4482.28	0
AKDPRIAATM	324	333	2	0	537.292	5	7	4.8112	4.93772	537.605	-0.06282	0.6	0					0.0137972		1.39522e+08	7.53858e+07	2.64262e+07	7.2205e+06	1.11958e+06	32734.3	117653	11287.7	30544.5	0	0	5899.48	0
AKDPRIAATME	324	334	2	0	601.814	5	8	4.58715	5.26848	602.187	-0.0104185	1	0	-0.216894	1.24102	1	0	0.0286088		1.56473e+09	9.57793e+08	3.96377e+08	1.15467e+08	2.63673e+07	2.32895e+06	398001	1.9136e+06	1.43862e+06	369425	1.72305e+06	788605	502431	933545
AKDPRIAATME	324	334	3	0	401.545	5	8	4.58715	4.8112	401.796	-0.00557801	1	0	-0.207565	-0.225832	1	0	0.0233969		1.29923e+08	8.12385e+07	3.68363e+07	8.50185e+06	1.40832e+06	477805	0	0	106266	25745.9	116924	322421	0	0
AKDPRIAATMENAQKGEIM	324	342	2	0	1037.52	7	16	7.06508	7.4111	1038.3	0.210685	0.6	0					0.522893		6.46172e+07	6.97173e+07	4.56739e+07	2.16407e+07	7.34298e+06	1.46676e+06	121794	135783	0	158855	704129	0	716596	0	81674.5	0	1.92692e+06	10544.2	64770.9	126081	362047	178336	130791	0
AKDPRIAATMENAQKGEIM	324	342	3	0	692.019	7	16	7.04935	7.63042	692.487	0.0700169	0.6	0					0.073846		1.95106e+08	2.17602e+08	1.43854e+08	6.95106e+07	2.59341e+07	8.2413e+06	1.13598e+06	350298	344541	232588	660698	90399.4	0	419221	0	60307.8	167090	235036	340604	660345	452073	201862	74950.6	178164
AKDPRIAATMENAQKGEIMPNIPQM	324	348	3	0	918.796	8	20	8.54573	8.73263	920.011	1.83069	0.6	1					0.249981		5.41139e+07	8.57483e+07	8.32308e+07	4.72042e+07	2.05416e+07	7.56741e+06	1.24945e+06	279179	0	0	0	0	184965	0	162469	301615	10467.9	154723	0	0	0	11408	2.58784e+07	857991	0	2.05385e+06	409795	182174	251950
AKDPRIAATMENAQKGEIMPNIPQMSA	324	350	2	0	1456.72	8	22	8.10385	8.53013	1457.81	0.272907	1	0	-0.00556183	0.422885	-3	-4	0.544742		5.11624e+07	8.47708e+07	7.82042e+07	4.96764e+07	2.29074e+07	8.86225e+06	2.60229e+06	415261	233415	0	847155	1.47108e+06	2.96564e+06	652239	453663	0	139733	0	145317	0	410921	0	129887	0	0	281298	308196	15220.8	273489	0
AKDPRIAATMENAQKGEIMPNIPQMSA	324	350	3	0	971.486	8	22	8.05692	9.21668	972.579	1.38304	1	0	0.772424	2.77572	-3	-8	1.93974		9.77874e+08	1.50314e+09	1.34058e+09	9.14098e+08	4.75324e+08	2.22889e+08	9.41195e+07	3.39542e+07	1.25623e+07	6.60742e+06	1.64541e+06	958143	425211	0	0	292460	92360.6	9.35635e+06	3.87899e+07	7.10825e+07	8.52703e+07	7.50209e+07	4.95837e+07	1.96109e+07	9.70113e+06	4.36669e+06	3.35542e+06	6.79842e+06	727946	337473
AKDPRIAATMENAQKGEIMPNIPQMSA	324	350	4	0	728.866	8	22	9.04892	9.09098	733.815	17.8959	0.6	0					0.171659		118878	254948	34259.7	94100.8	86696.8	136829	0	0	39904.5	0	40225	0	0	46137.5	0	0	0	331650	3.47528e+06	5.24222e+06	6.89367e+06	6.42495e+06	2.89795e+06	1.03735e+06	173119	123811	159365	0	0	0
AKDPRIAATMENAQKGEIMPNIPQMSAF	324	351	2	0	1530.26	8	23	9.55045	10.1006	1531.71	0.893237	1	0	0.401951	0.820166	-1	-2	0.837807		5.16382e+07	1.03e+08	8.87985e+07	6.46816e+07	2.75973e+07	1.26625e+07	1.38691e+06	2.07143e+06	145880	303259	0	349592	308602	1.89054e+06	2.22182e+06	5.4364e+06	2.64268e+06	3.2145e+06	165633	4.466e+06	0	1.06564e+06	334606	221473	578486	432407	0	335718	154600	0
AKDPRIAATMENAQKGEIMPNIPQMSAF	324	351	3	0	1020.51	8	23	9.50348	10.2894	1021.2	0.0677407	0.6	0					0.0317578		1.62053e+09	2.41197e+09	2.24908e+09	1.53841e+09	8.57279e+08	4.24909e+08	1.98861e+08	8.27179e+07	3.48906e+07	1.76466e+07	5.29856e+06	2.4476e+06	1.87244e+06	200412	473858	1.98211e+06	284181	118426	1.05759e+06	103300	138300	1.13143e+06	15505.4	27735	169448	0	18822.8	0	136837	132644
AKDPRIAATMENAQKGEIMPNIPQMSAF	324	351	4	0	765.633	8	23	9.59742	9.87845	766.197	0.249381	0.6	0					0.0657414		1.78613e+08	2.92851e+08	2.66685e+08	1.89999e+08	1.0607e+08	5.2169e+07	2.01392e+07	6.01933e+06	2.45314e+06	319221	213390	4.84253e+06	0	0	0	1.13343e+07	0	119249	9978.91	416909	0	148893	351641	641448	101505	140731	147349	0	178111	128995
TMENAQKGEIM	332	342	2	0	626.289	5	9	5.36335	5.6308	626.646	-0.131389	1	0	-0.421894	-0.086615		-1	0.224099		2.26974e+07	1.43877e+07	4.97521e+06	590848	465591	0	0	96146.8	146259	123799	0	0	0	0	0
TMENAQKGEIMPNIPQMSA	332	350	2	0	1045.49	7	15	7.7747	8.2323	1048.36	4.32442	1	1	4.24801	0.523341	0	-10	2.08272		1.35704e+08	1.28601e+08	9.50634e+07	4.44575e+07	1.75805e+07	3.65666e+06	1.23564e+06	81135.4	1.19561e+06	0	0	0	1.14258e+06	2.64687e+07	8.74072e+07	5.88454e+07	2.48224e+07	9.62145e+06	1.32529e+06	833146	859936	0	532838
TMENAQKGEIMPNIPQMSA	332	350	3	0	697.329	7	15	8.16965	8.2323	702.136	13.0069	1	0	13.1723	-0.743565	0	-13	0.0691375		0	101718	0	0	64760	0	0	0	0	0	79537.3	0	0	7.10023e+07	1.0228e+08	6.19535e+07	3.06983e+07	9.99826e+06	2.89525e+06	881778	121837	0	71032
TMENAQKGEIMPNIPQMSAF	332	351	2	0	1119.02	7	16	9.86285	10.2422	1119.8	0.0385071	1	0	-0.15971	0.27228	1	-2	0.055051		2.12041e+08	2.47329e+08	1.94489e+08	1.05729e+08	4.8577e+07	1.88458e+07	1.16967e+06	426987	524558	34369.3	288752	655405	0	0	0	81146.6	0	563565	314303	190949	0	86315.6	161673	0
TMENAQKGEIMPNIPQMSAF	332	351	3	0	746.351	7	16					-1
MENAQKGEIMPNIPQMSA	333	350	2	0	994.966	7	14	7.75575	8.16965	995.682	0.074605	1	0	-0.114656	0.383162		-3	0.421428		3.57046e+07	3.82695e+07	2.48957e+07	1.16053e+07	2.54649e+06	678163	315108	482725	130320	93184.9	0	87544.1	0	158300	562320	4417.59	13024.8	0	104565	102090	0	344536
ENAQKGEIMPNIPQMSA	334	350	2	0	929.445	6	13	7.20687	7.9943	930.972	1.84691	0.6	0					3.32896		1.78649e+08	1.79689e+08	1.02366e+08	4.82089e+07	1.57093e+07	2.71134e+06	1.22293e+07	238073	581435	92616	232800	0	0	0	2.13645e+07	94374.1	2.59343e+06	1.80008e+07	1.90872e+07	9.368e+06
ENAQKGEIMPNIPQMSAF	334	351	2	0	1002.98	7	14	9.58175	10.2894	1003.91	0.542046	1	0	0.400119	1.3256		-1	0.291381		4.43695e+08	4.67795e+08	3.12673e+08	1.73758e+08	6.15681e+07	7.48215e+07	3.45658e+06	2.67195e+07	140402	4.6299e+06	815846	1.13087e+07	373277	1.25132e+07	1.56541e+06	3.1043e+06	1.01699e+06	3.39789e+06	1.39351e+06	749394	0	479684
NAQKGEIM	335	342	2	0	445.724	5	6	4.19203	5.1581	446.75	1.47993	1	1	3.60602	2.15438		-4	0.575231		1.5571e+08	8.24398e+07	2.68049e+07	6.90064e+06	1.1616e+07	3.15681e+07	3.07056e+07	1.93726e+07	4.69054e+06	2.82033e+06	220906	1.84687e+06
NAQKGEIMPNIPQMSA	335	350	2	0	864.924	6	12	7.42678	8.16965	865.541	0.0965911	0.6	0					0.115648		9.27392e+08	8.5814e+08	4.99258e+08	2.12793e+08	7.52837e+07	2.22876e+07	6.85851e+06	865911	235296	488030	140725	3.26843e+06	2.01387e+06	886974	299185	3.11864e+06	3.98472e+06	3.78655e+06	535972
NAQKGEIMPNIPQMSA	335	350	3	0	576.952	6	12					-1
PNIPQMSA	343	350	1	0	857.419	4	5	5.53687	5.9747	857.894	-0.0868321	1	0	-0.464565	0.459934	1	-1	1.6385		1.9984e+08	8.26043e+07	2.3811e+07	2.22134e+06	946677	0	213691	244060	79592.8	286989
PNIPQMSA	343	350	2	0	429.213	4	5					-1
PNIPQMSAF	343	351	2	0	502.747	5	6	8.77938	9.15918	503.034	-0.100064	0.6	0					0.231516		7.26611e+07	3.75299e+07	1.20285e+07	1.20697e+06	28127.4	107676	0	22276.6	0	445524	44338.3	35357.6
FWYAVRT	351	357	2	0	471.745	4	5	8.43623	9.15918	472.036	-0.0132756	1	0	-0.237751	1.37452		1	0.0288863		2.56105e+09	1.43839e+09	4.23299e+08	8.87315e+07	1.03082e+07	1.06705e+06	0	135896	3978.61	3.13506e+06
FWYAVRTAV	351	359	2	0	556.798	5	7					-1
FWYAVRTAVINA	351	362	2	0	705.88	5	10	9.55045	10.8902	706.432	0.227911	0.6	0					0.374423		3.96254e+08	3.13854e+08	1.31011e+08	3.66615e+07	4.08723e+06	2.41414e+06	989952	134117	889264	2.59581e+07	2.38785e+06	305049	502616	275307	225687	340973
FWYAVRTAVINAASGRQTVDE	351	371	2	0	1177.6	6	19	9.92525	10.3994	1178.44	0.285598	0.6	0					0.372831		1.39845e+08	2.09784e+08	1.52702e+08	7.41236e+07	2.92132e+07	8.67614e+06	2.85148e+06	1.00342e+06	1.82905e+06	83380.5	381413	0	152551	0	396219	0	409390	0	0	0	321149	1.69571e+06	1.77431e+06	217561	278537	0
FWYAVRTAVINAASGRQTVDE	351	371	3	0	785.401	6	19	10.0503	10.2579	786.539	2.01929	0.6	1					0.544306		1.91669e+08	2.61175e+08	1.89749e+08	9.38928e+07	3.83194e+07	1.3436e+07	4.3813e+06	1.43777e+06	517394	325799	78291.4	367243	284140	205228	75199.2	73823.2	81896.5	0	9.73155e+07	0	152327	4.43298e+06	0	0	149307	2933.86
FWYAVRTAVINAASGRQTVDEALKDAQTGTD	351	381	3	0	1118.9	8	29	10.9216	11.6975	1119.63	0.249068	1	0	-0.0644001	1.54459	0	-4	0.077839		6.3704e+08	1.19987e+09	1.11824e+09	7.37939e+08	4.1021e+08	1.81648e+08	8.51048e+07	4.99419e+07	3.54578e+07	1.68191e+07	8.16441e+06	1.99278e+07	2.2455e+06	1.52079e+06	1.46796e+06	95705.3	453319	1.1201e+06	818527	181091	426356	91466.9	180.975	0	24182.9	16970	20861.9	53175	8329.77	12664.6
FWYAVRTAVINAASGRQTVDEALKDAQTGTD	351	381	4	0	839.423	8	29	11.125	11.2851	840.196	1.12578	0.4	1					0.093159		8.53074e+07	1.39294e+08	1.36954e+08	8.96316e+07	1.52447e+08	2.204e+07	9.38134e+06	4.9605e+06	7.35389e+07	932361	688569	681033	5.70589e+06	0	108837	97869	149574	0	162964	292625	332981	261469	382525	95786.4	81122.9	0	55820.7	112368	0	102071
WYAVRT	352	357	1	0	795.415	4	4	6.49357	7.14392	795.885	-0.0198262	1	0	-0.273234	1.14164	1	1	0.0852843		5.4672e+08	2.49994e+08	6.22008e+07	6.96393e+06	309455	1.06051e+06	313664	109940	226072
WYAVRT	352	357	2	0	398.211	4	4	6.49357	7.15967	398.445	-0.0224246	1	0	-0.283249	1.19216	1	1	0.0250675		2.38478e+09	1.0935e+09	2.61054e+08	4.33e+07	3.02692e+06	591412	349351	0	21843.9
WYAVRTAVINA	352	362	1	0	1263.68	5	9	7.9315	8.42057	1264.27	-0.179271	1	0	-0.50392	0.624279	1	1	0.664991		4.86462e+07	3.11771e+07	6.35548e+06	0	0	131698	233361	210787	110834	109308	223.176	2456.77	0	143410	0
WYAVRTAVINA	352	362	2	0	632.346	5	9	7.83738	8.63917	632.751	0.0421746	1	0	-0.124567	1.6274	1	1	0.0976807		1.1093e+09	7.87404e+08	2.88124e+08	7.94288e+07	4.64887e+07	1.58367e+06	4.26797e+06	1.18031e+06	802843	213701	1.81623e+06	1.57166e+06	259109	47472	0
WYAVRTAVINAASGRQ	352	367	2	0	881.971	6	14					-1
WYAVRTAVINAASGRQTVD	352	370	2	0	1039.54	6	17					-1
WYAVRTAVINAASGRQTVD	352	370	3	0	693.364	6	17	8.02562	8.2636	694.027	0.769867	0.6	0					0.370369		2.96634e+07	3.33047e+07	1.85479e+07	6.53762e+06	4.08887e+06	2.3966e+06	323976	86884.4	0	145895	0	0	5.5948e+06	0	117545	534792	0	0	0	0	0	86259.4	0	4161.98
WYAVRTAVINAASGRQTVDE	352	371	2	0	1104.06	6	18	7.9315	8.56132	1104.74	0.0641174	0.6	0					0.08548		5.65803e+08	6.85164e+08	4.44018e+08	2.03726e+08	7.90593e+07	2.65909e+07	7.17004e+06	1.72732e+06	1.23289e+06	517541	260616	134864	138427	0	0	164391	0	120903	82336.9	0	0	0	88625	266.312	112233
WYAVRTAVINAASGRQTVDE	352	371	3	0	736.378	6	18	7.9315	8.65473	736.849	0.123303	0.6	0					0.083931		8.21521e+08	9.97375e+08	6.36655e+08	2.83163e+08	1.14508e+08	3.72519e+07	3.15146e+07	4.38802e+06	1.89325e+06	1.32135e+06	98177	555376	346876	138352	42883.6	880187	264485	136366	611269	247756	0	192852	52620.8	108650	2.71575e+06
WYAVRTAVINAASGRQTVDEAL	352	373	2	0	1196.12	6	20	9.26892	9.36283	1196.77	-0.109655	0.6	0					0.154441		1.22269e+07	2.01046e+07	1.12969e+07	4.26888e+06	893848	0	0	0	0	0	0	0	115736	0	0	0	0	0	146592	0	0	0	0	0	4035.51	0	0
WYAVRTAVINAASGRQTVDEAL	352	373	3	0	797.752	6	20					-1
WYAVRTAVINAASGRQTVDEALKDAQTGTD	352	381	3	0	1069.87	7	28	9.50348	10.6667	1070.63	0.405384	0.6	0					0.401037		1.50426e+09	2.68773e+09	2.40299e+09	1.52022e+09	7.79317e+08	3.78462e+08	1.91387e+08	1.21191e+08	1.64095e+08	5.48541e+07	3.42028e+07	4.46961e+07	1.33366e+07	6.67854e+06	7.70799e+06	1.07212e+06	746130	2.04643e+06	210176	333801	1.52561e+06	96523.7	118422	613841	146260	534959	717557	91894.7	0	685067
WYAVRTAVINAASGRQTVDEALKDAQTGTD	352	381	4	0	802.656	7	28	9.50348	9.84727	803.217	0.390476	0.6	0					0.197209		3.27259e+08	5.75745e+08	5.03104e+08	3.55035e+08	1.56114e+08	6.58645e+07	2.82436e+07	1.76914e+07	6.75264e+06	3.96337e+06	2.75013e+06	2.14057e+06	1.44409e+06	710045	650097	489638	0	147788	0	137187	0	90702.5	0	59345.8	64982.5	120414	102318	242053	95960.9	912178
WYAVRTAVINAASGRQTVDEALKDAQTGTDYDIPTTENL	352	390	3	0	1418.7	9	36	10.2894	10.9686	1419.72	0.574333	1	0	0.0491533	1.23402	1	-4	0.59354		1.41583e+08	3.22776e+08	3.77522e+08	3.12558e+08	2.00118e+08	1.03929e+08	4.70861e+07	1.85302e+07	7.62453e+06	5.88114e+06	2.10011e+06	3.84414e+06	2.23856e+06	689303	1.18269e+06	1.09695e+06	337858	300234	153625	0	240012	5.51156e+06	6618.9	232814	6.23382e+06	315162	0	452866	0	0
WYAVRTAVINAASGRQTVDEALKDAQTGTDYDIPTTENL	352	390	4	0	1064.28	9	36	10.3366	10.5567	1065.01	0.426007	1	0	-0.0143702	-0.238289	1	-4	0.0765657		8.57899e+07	1.96054e+08	2.31003e+08	1.90202e+08	1.14517e+08	6.26548e+07	2.79867e+07	1.11336e+07	5.16366e+06	3.65849e+06	3.29494e+06	3.23317e+06	2.77309e+06	653332	653212	447585	368712	86065.3	0	138616	175304	99168.4	1760.06	0	133983	0	113172	0	44373	57257.5
YAVRTAVINA	353	362	1	0	1077.61	4	8	5.58387	6.10003	1078.08	-0.160414	1	0	-0.505967	0.711209	1	1	0.406796		5.96526e+07	3.25078e+07	5.60767e+06	0	0	0	78349.6	0	0	0	0	102990	66487.7
YAVRTAVINA	353	362	2	0	539.306	4	8	5.53687	6.30445	539.6	-0.0443882	1	0	-0.282361	1.51769	1	1	0.0448845		6.23497e+08	3.53965e+08	1.13946e+08	2.18015e+07	843849	58903.8	58738.9	84544.7	75958	0	0	0	67487.1
YAVRTAVINAASGRQ	353	367	3	0	526.29	5	13	6.27292	6.30445	526.586	-0.0167851	0.6	0					0.168169		1.08673e+06	958354	443091	88756	0	0	33560.4	0	0	0	0	0	0	0	0	0	0	0	0
YAVRTAVINAASGRQTVD	353	370	2	0	946.503	6	16	6.32023	6.74747	947.194	0.294166	1	0	0.0866443	0.425932	1	1	0.258268		8.12985e+07	8.18476e+07	4.4739e+07	1.6053e+07	2.05709e+07	113967	2.93397e+06	223905	297427	54924.4	110174	0	106931	60683.5	165412	108647	503993	64640.3	0	60976.5	0	0	64586.9
YAVRTAVINAASGRQTVD	353	370	3	0	631.338	6	16	6.28868	6.59092	631.718	0.0540472	1	0	-0.144735	0.0249617	1	1	0.122702		4.04798e+07	3.99024e+07	2.07178e+07	9.43444e+06	1.67953e+06	185235	142439	88713.1	83615.7	104312	0	0	133375	125865	0	64578.9	0	36015.9	0	86370.3	0	0	94825.4
YAVRTAVINAASGRQTVDE	353	371	2	0	1011.02	6	17	6.28868	6.92022	1011.71	0.217034	0.6	0					0.111007		9.43894e+08	9.96272e+08	5.68333e+08	2.3838e+08	8.65772e+07	3.01622e+07	9.44203e+06	3.63318e+06	1.91356e+06	1.58395e+06	1.19017e+06	631097	0	5016.41	0	580007	160809	2.29129e+07	176954	4.92308e+06	66613.6	485534	67486.1	70723.3
YAVRTAVINAASGRQTVDE	353	371	3	0	674.352	6	17	6.32023	6.7788	674.845	0.322074	0.6	0					0.0611865		6.52676e+08	6.76698e+08	3.92719e+08	1.66349e+08	5.8939e+07	2.03394e+07	8.06274e+06	3.36455e+06	1.37254e+06	1.77609e+06	1.05064e+06	123769	102016	48994.5	6597.08	255240	105102	98250.8	144856	9.05835e+06	1.05947e+07	5.34202e+06	1.8591e+06	299584
YAVRTAVINAASGRQTVDEA	353	372	3	0	698.031	6	18					-1
YAVRTAVINAASGRQTVDEAL	353	373	2	0	1103.08	6	19					-1
YAVRTAVINAASGRQTVDEAL	353	373	3	0	735.726	6	19					0
YAVRTAVINAASGRQTVDEALKD	353	375	3	0	816.766	6	21	7.69305	7.86875	817.548	0.937599	1	0	0.491545	-0.380927		1	0.506707		4.03432e+06	6.22567e+06	4.4959e+06	1.23307e+06	213555	408738	3175.34	0	52503	0	0	145994	77584.3	0	0	0	6626.21	134531	0	0	0	0	0	126849	55288.1	87819.5	105437	172930
YAVRTAVINAASGRQTVDEALKDAQTGTD	353	381	2	0	1511.27	7	27	8.34207	9.00177	1513.3	2.33789	0.6	0					0.655451		5.77673e+07	9.97122e+07	8.34591e+07	5.40874e+07	8.57481e+07	1.15583e+08	1.03009e+08	7.34277e+07	3.12614e+07	7.24927e+06	829658	807570	0	450591	145774	0	0	750866	0	0	309460	425879	113323	0	132113	290976	0	732598	138590	261479
YAVRTAVINAASGRQTVDEALKDAQTGTD	353	381	3	0	1007.85	7	27	8.3107	9.09623	1009.15	2.2031	0.6	1					0.750947		1.37046e+09	2.16289e+09	1.81238e+09	1.05822e+09	1.65049e+09	2.07316e+09	1.83367e+09	1.25176e+09	6.9004e+08	3.2038e+08	1.16774e+08	4.86799e+07	2.0763e+07	1.06764e+07	5.67346e+06	2.33384e+06	780569	537085	206267	89048.8	468169	272692	182508	754866	145705	57181.8	739054	324467	244098	550737
YAVRTAVINAASGRQTVDEALKDAQTGTD	353	381	4	0	756.136	7	27	8.78978	9.17487	756.97	1.61106	0.6	1					0.194418		4.30966e+07	7.09786e+07	5.84764e+07	3.37386e+07	3.29712e+07	3.60738e+07	2.86302e+07	1.87324e+07	8.48115e+06	1.64848e+06	678409	267209	0	204686	0	0	0	903689	0	615604	146457	581510	112943	242523	215645	414244	1.30276e+06	80283.2	0	163458
YAVRTAVINAASGRQTVDEALKDAQTGTDYDIPTTENL	353	390	3	0	1356.68	9	35	9.48785	10.0034	1358.31	2.53413	0.4	1					0.424961		1.48536e+08	3.12752e+08	3.44513e+08	2.78807e+08	1.60872e+08	8.28951e+07	1.14783e+08	1.86401e+08	2.07804e+08	1.78362e+08	1.19389e+08	6.732e+07	3.40981e+07	1.54055e+07	3.77467e+06	1.93176e+06	1.05975e+06	165255	501281	0	451702	4.53506e+06	248574	136883	907851	0	0	182267	229836	252924
YAVRTAVINAASGRQTVDEALKDAQTGTDYDIPTTENL	353	390	4	0	1017.76	9	35					-1
AVRTAVINAASGRQTVDE	354	371	3	0	619.997	6	16					0
VRTAVINAASGRQTVDE	355	371	2	0	893.974	6	15	4.61862	4.98505	894.494	0.0346339	1	0	-0.161217	0.2309		1	0.20551		2.64888e+07	2.50034e+07	1.21105e+07	4.92706e+06	450355	232549	0	0	0	64879.5	0	107652	185612	0	45087.2	43633.5	1008.56	0	0	0	0	0
VRTAVINAASGRQTVDEALKDAQTGTD	355	381	3	0	929.813	7	25	7.9472	8.02562	930.373	0.110098	0.6	0					0.193039		1.44109e+07	2.15541e+07	1.34415e+07	7.95892e+06	2.03563e+06	145945	0	62624.7	0	80224.8	79297.7	68196.6	0	0	0	0	0	85479.7	22417.5	40887.8	32326.3	74328.6	0	199251	0	0	0	0	0	233016
AVINAASGRQ	358	367	2	0	493.773	4	8	2.75317	3.26193	494.019	-0.0560413	1	0	-0.304819	0.687471		1	0.239542		2.10024e+07	9.84302e+06	1.97859e+06	159532	0	0	0	0	20618.2	119246	0	20386.4	46859
AVINAASGRQTVD	358	370	2	0	651.344	5	11	3.8387	4.3988	651.859	0.299784	0.6	0					0.210113		8.68318e+07	5.76124e+07	2.52358e+07	1.06969e+07	6.00648e+06	3.44151e+06	1.0868e+06	48169.5	54278.1	133347	150467	75169.7	53358	58623.7	0	41434.5	152031
AVINAASGRQTVDE	358	371	1	0	1430.72	5	12	4.11178	4.47723	1431.31	-0.21562	1	0	-0.473845	0.227746	0	0	0.233861		1.94504e+07	1.36306e+07	3.42158e+06	242843	0	0	0	0	29342.5	0	0	0	0	0	0	0	0	0
AVINAASGRQTVDE	358	371	2	0	715.865	5	12	4.07975	4.70063	716.511	0.49124	1	0	0.434331	1.04712	0	0	0.709104		1.68028e+09	1.23579e+09	5.03146e+08	1.59613e+08	4.70283e+07	1.6244e+07	6.16727e+06	1.94794e+06	572434	217100	8.02074e+07	5.93288e+07	2.76391e+07	5.02003e+06	864123	93055.7	281244	194910
AVINAASGRQTVDEA	358	372	2	0	751.384	5	13	4.58715	5.07948	751.833	0.0577911	1	0	-0.128277	0.634757		1	0.663166		3.6501e+07	2.02155e+07	6.99272e+06	989290	189712	50454.4	163836	0	242067	96557.5	728397	223642	155195	76079.9	0	2422.73	49587.1	85738.2	170088
AVINAASGRQTVDEAL	358	373	2	0	807.926	5	14	6.73178	7.34823	808.504	0.242264	1	0	0.0699806	1.03289		0	0.758468		2.04623e+08	1.7658e+08	8.0001e+07	2.04255e+07	7.50024e+06	1.55211e+06	278320	130548	0	66156.1	86493.1	4.30547e+06	4.18248e+06	2.17385e+06	470310	22261	0	186600	0	186842
AVINAASGRQTVDEALKDAQTGTD	358	381	2	0	1216.11	6	22	7.96292	8.49888	1216.84	0.10654	0.6	0					0.0628377		7.40239e+08	9.29787e+08	6.07427e+08	2.95454e+08	1.17743e+08	4.4622e+07	1.69832e+07	7.83427e+06	3.79564e+06	5.61409e+06	602222	1.51461e+06	101588	578317	2.3694e+06	580087	0	193325	0	0	0	0	292687	2006.27	0	114180	322743	252271	236457
AVINAASGRQTVDEALKDAQTGTDYDIPTTENL	358	390	2	0	1739.35	8	30	9.33157	9.64437	1740.18	-0.337353	1	0	-0.370189	0.058857	-1	-7	0.301949		1.16124e+07	3.03836e+07	2.86008e+07	1.41023e+07	1.53687e+06	384595	0	0	0	0	0	0	0	0	0	0	0	0	0	0	0	0	0	0	0	0	0	0	0	0
AVINAASGRQTVDEALKDAQTGTDYDIPTTENL	358	390	3	0	1159.9	8	30	9.25325	9.86285	1160.74	0.516526	0.6	0					0.144221		4.76895e+08	8.62834e+08	8.31995e+08	5.65827e+08	2.87402e+08	1.2794e+08	4.67355e+07	1.75729e+08	1.24508e+07	1.0985e+07	2.54519e+07	9.31481e+06	6.42388e+06	5.14189e+06	4.48844e+06	851996	1.21118e+06	1.27009e+06	0	255381	5.46592e+06	14407.2	136397	119673	279715	0	26489.3	0	0	3.58337e+06
AVINAASGRQTVDEALKDAQTGTDYDIPTTENL	358	390	4	0	870.18	8	30	9.30025	9.67563	870.845	0.663142	0.6	0					0.386123		2.801e+07	5.57036e+07	5.28274e+07	3.35333e+07	1.48486e+07	4.79691e+06	761869	317163	108849	287477	645737	102399	618034	114848	267656	360196	0	0	0	20902.2	0	399633	80752.4	644853	0	479481	197201	258245	263820	90099.1
INAASGRQTVDE	360	371	2	0	630.813	5	10	2.75317	3.43642	631.128	-0.0671923	1	0	-0.30041	1.24717		1	0.171288		3.51191e+07	2.25087e+07	6.67632e+06	1.1863e+06	108829	37715.2	0	16459.8	0	0	0	17713.6	0	0	40978.9	23683
INAASGRQTVDEALKDAQTGTD	360	381	2	0	1131.05	6	20					-1
INAASGRQTVDEALKDAQTGTD	360	381	3	0	754.372	6	20					-1
INAASGRQTVDEALKDAQTGTDYDIPTTENL	360	390	3	0	1103.2	8	28	9.48785	9.76413	1105.21	4.125	0.6	0					0.492275		411229	885040	366377	3.65946e+07	6.56392e+07	6.74229e+07	4.83956e+07	2.5136e+07	1.2887e+07	3.30027e+06	669332	0	0	1.45079e+06	0	249851	626396	832447	815880	549149	91447.5	0	2.67176e+06	0	0	5.69425e+06	22172.7	98095.2	315950	91352.9
ASGRQTVDE	363	371	2	0	481.731	4	7	2.23493	2.80115	481.985	-0.0115605	1	0	-0.222278	0.871757		1	0.0226834		3.30525e+08	1.48004e+08	4.32344e+07	9.2594e+06	1.56003e+06	96156	0	43947.1	0	89076	0	26944.9
ASGRQTVDEAL	363	373	2	0	573.791	5	9	5.3159	5.88077	574.019	-0.182576	0.4	0					0.497629		8.93031e+07	7.4312e+06	1.50466e+07	112581	0	169890	146300	119256	31257.6	239205	0	137463	360367	210865	0
ASGRQTVDEALKDAQTGTD	363	381	2	0	981.972	6	17	6.66917	7.34823	982.551	0.0694182	0.6	0					1.09638		9.4412e+08	9.32458e+08	4.87092e+08	2.06455e+08	7.09118e+07	2.57805e+07	9.55673e+06	4.72803e+06	784469	945229	46843.1	54716.3	59302.6	398969	281105	581734	438729	357612	299574	387966	15930	216871	0	373419
ASGRQTVDEALKDAQTGTD	363	381	3	0	654.984	6	17	6.68483	7.23833	655.425	0.23545	0.6	0					0.168677		5.02147e+08	4.84715e+08	2.65272e+08	1.06488e+08	3.20608e+07	1.07932e+07	4.14027e+06	736965	538363	218035	379670	97957.1	228263	712917	157194	503430	572630	238984	96200.8	980128	510524	6.35693e+06	3.8241e+06	1.63886e+06
ASGRQTVDEALKDAQTGTDYDIPTTENL	363	390	3	0	1003.81	7	25	8.34207	9.0332	1008.73	13.0313	0.4	1					0.801109		1.966e+08	3.35619e+08	4.80198e+08	1.51022e+08	6.50795e+07	1.41603e+08	5.1831e+06	1.2782e+06	4.53369e+07	115320	840918	1.39764e+07	1.34699e+09	2.12828e+09	1.78279e+09	1.04175e+09	1.61499e+09	2.02653e+09	1.7901e+09	1.22286e+09	6.75539e+08	3.18856e+08	1.41261e+08	6.18738e+07	2.52929e+07	1.17035e+07	5.24292e+06	2.45247e+06	734167	321611
ALKDAQTGTD	372	381	1	0	1019.5	4	8	2.23493	2.84908	1020.07	0.00937543	1	0	-0.178747	1.02552	1	0	0.0697515		2.51029e+08	1.30969e+08	4.27036e+07	9.05102e+06	1.34853e+06	0	0	0	0	0	0	0	0
ALKDAQTGTD	372	381	2	0	510.254	4	8	2.23493	2.84908	510.541	0.0106069	1	0	-0.176374	1.02552	1	0	0.0104902		2.77407e+09	1.39203e+09	4.46047e+08	1.07819e+08	2.24691e+07	4.3262e+06	350543	26738.1	33291.2	0	0	0	0
ALKDAQTGTDYDIPTTENL	372	390	2	0	1033.5	6	16	7.30115	7.75575	1034.35	0.507143	1	0	0.29187	0.513718	0	-2	1.3639		7.0725e+08	8.01914e+08	4.6955e+08	2.08594e+08	7.60873e+07	2.76065e+07	3.80989e+07	6.60462e+06	4.36562e+07	3.74491e+07	2.14669e+07	8.13538e+06	2.30154e+06	586384	323979	294800	504108	157079	160454	0	515101	0	395147
ALKDAQTGTDYDIPTTENL	372	390	3	0	689.336	6	16	7.11237	7.4111	692.46	8.18189	0.6	0					0.0235931		104604	48924.4	132804	122958	166158	85236.8	0	0	1.6416e+08	1.82676e+08	1.21552e+08	5.96399e+07	2.36327e+07	7.36668e+06	804353	4096.82	30195.9	144868	299352	50899.3	0	268834	0
LKDAQTGTD	373	381	2	0	474.735	4	7	2.1392	2.33158	475.527	1.05853	1	0	2.13462	-0.327411		-8	0.670099		2.55394e+07	1.16208e+07	2.95326e+06	173555	0	0	0	4.9873e+06	1.93617e+06	740524	52271.8	0
KDAQTGTDYDIPTTENL	374	390	2	0	941.439	6	14	7.26972	7.31685	943.984	4.01003	0.4	1					0.169956		2.13196e+07	1.9259e+07	1.12188e+07	4.73477e+06	1.34131e+06	129125	70354.8	0	0	0	2.60553e+07	1.05007e+07	3.7543e+06	1.3543e+06	212916	0	0	0	164551	0	0
YDIPTTE	382	388	1	0	838.383	4	4	5.14238	5.6621	838.796	-0.0786139	1	0	-0.499826	0.722596		1	0.206101		6.8448e+07	2.82239e+07	6.23465e+06	293866	0	0	74629.5	70021.9	0
YDIPTTEN	382	389	1	0	952.426	4	5	4.68487	5.4109	953.126	0.149862	1	0	0.265288	1.38441	1	1	0.406108		1.70982e+08	8.42298e+07	2.35396e+07	3.17662e+06	279556	778799	596425	85446.3	194218	5.5804e+06
YDIPTTEN	382	389	2	0	476.717	4	5	4.8112	5.06375	477.054	0.124703	1	0	0.187711	-0.134411	1	1	0.529816		8.94539e+06	3.66131e+06	543874	107928	0	721920	2306.08	24330.2	74795.5	0
YDIPTTENL	382	390	1	0	1065.51	4	6	7.4111	8.11947	1066.21	0.0774657	1	0	0.00224117	1.32774	1	1	0.0626402		4.30459e+09	2.44861e+09	8.29598e+08	2.22636e+08	6.35275e+07	3.92951e+07	1.81895e+07	1.61093e+07	1.05722e+07	1.87047e+06	102420
YDIPTTENL	382	390	2	0	533.259	4	6	7.4111	8.11947	533.59	0.0404493	1	0	-0.0928765	1.32774	1	1	0.0162549		5.93751e+09	3.34571e+09	1.15224e+09	2.97746e+08	7.91942e+07	2.48929e+07	7.80943e+06	844109	952142	0	1.32482e+07
LYFQGHM	390	396	2	0	448.21	5	5					0
YFQGHM	391	396	1	0	782.329	4	4	5.83385	6.14713	782.734	-0.141757	0.6	0					0.174742		7.01086e+07	2.97429e+07	5.89364e+06	0	0	88709.9	32149	0	76428.3
YFQGHM	391	396	2	0	391.668	4	4	5.80262	6.47785	391.902	-0.078706	1	0	-0.500181	1.22146	1	1	0.106896		3.96299e+08	1.63257e+08	3.51873e+07	642337	0	97360.2	0	6.39145e+06	0
YFQGHMASM	391	399	1	0	1071.44	5	7	6.87303	7.33253	1072.06	-0.163672	1	0	-0.557306	0.529436		1	0.251709		5.30026e+07	2.88525e+07	9.85805e+06	906453	68949.5	55178.3	0	56619.8	0	0	0	211182	241829
YFQGHMASMTGGQQMGRGSA	391	410	2	0	1051.45	7	18	6.32023	6.68483	1052.18	0.0289528	1	0	-0.172016	0.225019	1	1	0.0556122		2.62865e+08	2.88353e+08	2.00858e+08	1.02593e+08	4.39355e+07	1.48149e+07	6.2224e+06	656889	1.33669e+06	500070	194389	88977.7	67042.3	20639.1	0	0	307257	0	280787	74497	0	0	156419	156043	90764.1	216213
YFQGHMASMTGGQQMGRGSA	391	410	3	0	701.305	7	18	6.32023	6.9517	701.79	0.0330418	1	0	-0.168514	1.08106	1	1	0.0498749		6.10833e+08	6.73953e+08	4.70566e+08	2.34715e+08	1.00433e+08	3.55927e+07	1.14e+07	5.45019e+06	2.88727e+06	1.80939e+06	1.48388e+06	453677	259757	0	63774.9	137728	0	65968.6	134805	649620	275076	350933	169004	0	642528	0
YFQGHMASMTGGQQMGRGSAA	391	411	2	0	1086.97	7	19	6.32023	6.65352	1087.73	0.0624562	1	0	-0.146135	0.124563	0	0	0.239552		1.33902e+08	1.48869e+08	1.06888e+08	5.56572e+07	1.86281e+07	5.54416e+06	351157	3.00745e+06	67580.7	1.05532e+06	10334.5	97118.6	0	80421.5	90226.1	0	0	53157.4	154727	510439	933858	537830	410273	0	140705	0	0
YFQGHMASMTGGQQMGRGSAA	391	411	3	0	724.984	7	19	6.32023	6.52497	725.673	0.606684	1	0	0.295482	-0.287795	0	-2	0.117842		2.05725e+08	2.37584e+08	1.7177e+08	9.41092e+07	3.8797e+07	1.32725e+07	3.13445e+06	3.09755e+06	818979	643009	2.24391e+06	368270	86661.6	274904	0	11969.7	0	0	0	2.13137e+07	748296	790891	1.01328e+06	107110	0	394429	0
YFQGHMASMTGGQQMGRGSAAL	391	412	2	0	1143.51	7	20	7.4111	8.11947	1145.17	1.77811	1	0	1.1739	1.32774	0	-5	3.40326		1.20202e+08	1.53042e+08	1.14422e+08	5.95509e+07	1.82225e+07	3.41015e+06	95853.8	45749.5	325883	93612.8	453831	0	103849	0	0	0	1.86031e+06	441067	435662	205194	607622	233524	0	321942	1.00305e+07	1.47395e+07	1.06723e+07	2.49746e+06
YFQGHMASMTGGQQMGRGSAAL	391	412	3	0	762.679	7	20	7.50518	7.79037	763.189	-0.00320861	1	0	-0.199289	-0.0297307	0	-1	0.0302035		3.14571e+08	3.87728e+08	2.82433e+08	1.51197e+08	6.75439e+07	9.83279e+06	4.96784e+06	1.40383e+06	254474	724870	684549	881810	307303	60923	129692	89591.8	147680	110685	179284	0	619391	1.235e+06	302675	200016	135253	0	506002	4984.24
YFQGHMASMTGGQQMGRGSAALSGGGGGGAEPGQA	391	425	2	0	1634.72	8	32	6.73178	6.97067	1635.61	-0.291633	1	0	-0.337325	-0.17825	0	-2	0.205074		3.22963e+06	8.78569e+06	8.43576e+06	4.70725e+06	1.65772e+06	287952	77210.8	0	0	0	0	0	0	0	0	0	0	0	0	0	0	0	0	0	0	0	0	0	0	0
YFQGHMASMTGGQQMGRGSAALSGGGGGGAEPGQA	391	425	3	0	1090.15	8	32	6.70047	7.28545	1091.61	2.31771	1	0	0.919861	0.931956	0	-4	0.661636		2.26409e+08	3.72822e+08	3.78593e+08	2.65921e+08	1.48817e+08	7.11076e+07	2.70915e+07	7.96183e+06	2.84754e+06	527310	671708	491910	681011	682436	394073	514497	109017	0	10031	139147	89492	192736	1.29869e+06	57519.4	146889	522742	334516	0	304264	0
YFQGHMASMTGGQQMGRGSAALSGGGGGGAEPGQA	391	425	4	0	817.863	8	32					-1
YFQGHMASMTGGQQMGRGSAALSGGGGGGAEPGQAL	391	426	3	0	1127.84	8	33	7.44247	8.40487	1128.67	0.337488	1	0	-0.0391405	2.14262	1	-5	0.0961123		1.64277e+09	2.96207e+09	2.96026e+09	2.12321e+09	1.21638e+09	5.98026e+08	2.65957e+08	1.00276e+08	4.24361e+07	2.33385e+07	1.77323e+07	3.0365e+06	2.19602e+07	2.02242e+07	2.09576e+07	1.66053e+07	9.59037e+06	6.1247e+06	8.09485e+07	2.69589e+06	4.01502e+06	3.63684e+07	594211	995090	138632	2.61806e+06	712439	128880	191255	126541
YFQGHMASMTGGQQMGRGSAALSGGGGGGAEPGQAL	391	426	4	0	846.134	8	33					-1
YFQGHMASMTGGQQMGRGSAALSGGGGGGAEPGQALF	391	427	3	0	1176.87	9	34	8.97035	9.76933	1177.97	1.05967	1	0	0.283703	1.61842	0	-2	0.810419		4.2012e+08	8.04782e+08	8.36888e+08	6.26253e+08	3.69576e+08	1.87988e+08	8.91485e+07	3.08012e+07	8.95744e+06	3.68782e+06	1.45092e+06	754387	958864	2.88965e+07	1.74998e+06	539819	1.76781e+07	510203	651348	1.63066e+06	17744.2	413606	882069	14007.3	183896	8.40306e+07	5.56634e+06	1.18709e+06	2.19829e+06	5.50113e+06
YFQGHMASMTGGQQMGRGSAALSGGGGGGAEPGQALF	391	427	4	0	882.901	9	34	9.04892	9.33157	885.67	8.81332	0.4	1					0.582913		1.87291e+07	3.72225e+07	3.90432e+07	2.78149e+07	1.56423e+07	6.75986e+06	1.97485e+06	184300	187836	144901	0	217165	282233	17608.9	85022.9	0	165836	3.29707e+06	103394	0	0	388273	0	111477	65594.3	0	0	0	0	0
YFQGHMASMTGGQQMGRGSAALSGGGGGGAEPGQALFNG	391	429	3	0	1233.89	9	36	8.34207	9.17487	1234.68	0.0414579	1	0	-0.17906	1.72689	-1	-5	0.152867		2.36908e+08	4.51174e+08	5.06481e+08	3.88579e+08	2.40747e+08	1.17758e+08	4.3268e+07	1.2274e+07	3.61246e+06	679184	4250.02	782225	0	297812	1.79816e+06	0	175289	777654	954202	198185	0	2.10107e+06	266007	30552.5	493549	0	0	0	0	0
YFQGHMASMTGGQQMGRGSAALSGGGGGGAEPGQALFNG	391	429	4	0	925.668	9	36	8.56132	8.67032	926.55	1.17904	1	0	0.30813	-0.594885	-1	-3	0.318294		7.46281e+06	1.73527e+07	1.79542e+07	1.70052e+07	7.1703e+06	1.55324e+06	1.23195e+06	178523	0	0	251950	0	0	0	342004	0	387885	140919	893153	0	0	494635	771538	191759	0	0	148522	0	325346	0
HMASMTGGQQMGRGSAALSGGGGGGAEPGQAL	395	426	3	0	962.773	8	29	6.44637	6.59092	963.435	0.154889	1	0	-0.11447	-0.480849		-2	0.189259		1.18774e+07	1.83021e+07	1.48261e+07	9.94305e+06	4.59186e+06	883313	161940	0	0	0	0	0	0	72925.9	0	86410.8	0	0	0	0	315104	0	0	196718	0	0	0	0	0	0
ASMTGGQQMGRGSAALSGGGGGGAEPGQAL	397	426	2	0	1309.61	7	27	6.21	6.52497	1310.46	0.0989477	1	0	-0.140314	0.0658072	1	-2	0.634169		1.59936e+07	2.47951e+07	1.63469e+07	7.91911e+06	1.14971e+06	71594.9	0	0	64674.1	0	0	0	0	0	90840.9	0	52384.5	0	0	0	0	0	82391	296502	381473	164730	0	131969	0	0
ASMTGGQQMGRGSAALSGGGGGGAEPGQAL	397	426	3	0	873.406	7	27					-1
TGGQQMGRGSAA	400	411	2	0	560.762	5	10	2.28348	2.50903	560.996	-0.209837	1	0	-0.520335	-0.22102		1	0.192827		4.40987e+06	1.92837e+06	398823	55379.4	0	60441.8	0	0	0	0	0	0	0	0	0	0
TGGQQMGRGSAAL	400	412	2	0	617.304	5	11	4.52432	4.87453	618.023	0.687878	0.6	0					0.478171		1.68859e+07	1.07853e+07	3.75289e+06	535103	129054	56185.5	41447.1	164862	442983	26467.4	195402	0	432348	35792.9	0	0	993856
TGGQQMGRGSAALSGGGGGGAEPGQA	400	425	3	0	739.342	6	23					-1
TGGQQMGRGSAALSGGGGGGAEPGQAL	400	426	2	0	1165.05	7	24	5.61517	6.27292	1166.22	0.961455	1	0	0.420825	1.16537	0	-3	1.20065		7.19521e+07	8.85158e+07	5.8669e+07	2.47273e+07	4.89468e+06	656437	68133	661873	0	489742	0	0	95175.7	0	0	101357	0	0	0	0	0	88689.7	0	0	3.64544e+06	4.46468e+06	2.98956e+06	221762	0	66862.1
TGGQQMGRGSAALSGGGGGGAEPGQAL	400	426	3	0	777.036	7	24	5.6621	5.84948	777.568	0.226874	0.6	0					0.20214		1.89228e+07	2.33416e+07	1.5275e+07	5.94112e+06	282853	324562	0	192736	79211.1	0	0	0	0	0	0	0	733435	0	0	0	0	0	95658.9	0	0	451229	0	0	103491	0
TGGQQMGRGSAALSGGGGGGAEPGQALF	400	427	3	0	826.059	7	25					-1
MGRGSAALSGGGGGGAEPGQAL	405	426	2	0	929.447	6	19	7.70872	7.9786	930.681	1.35874	0.6	0					0.466484		9.90942e+07	9.71457e+07	5.54667e+07	2.60127e+07	8.38288e+06	1.23493e+06	3.67685e+06	159459	0	0	163999	0	0	0	1.29817e+07	0	1.49091e+06	102470	84277.3	0	110562	78622	218676	0	3.5352e+06	4.81018e+06
ALSGGGGGGAEPGQAL	411	426	2	0	649.82	5	13	4.95348	5.6308	652.37	4.36948	1	1	4.98528	1.22814		-8	0.979841		3.12745e+08	2.05403e+08	7.59196e+07	1.88931e+07	3.30587e+06	1.75516e+06	3.58257e+06	1.99965e+07	420818	4.12539e+06	0	300284	217933	9.8292e+07	1.25826e+08	6.15548e+07	1.11418e+07	21424.2	127433
ALSGGGGGGAEPGQALF	411	427	2	0	723.355	5	14					0
ALSGGGGGGAEPGQALFNG	411	429	2	0	808.887	5	16	7.30115	7.58345	811.146	3.59402	1	1	3.2664	-0.0389797		-2	1.61037		4.58492e+07	4.15168e+07	2.0191e+07	6.09301e+06	2.35238e+06	581283	0	379510	0	96264.8	0	0	0	51695.9	105145	281362	260.559	7.75896e+06	831578	1.12942e+07	63545.1	8.04272e+06
LSGGGGGGAEPGQAL	412	426	2	0	614.302	5	12	4.58715	5.36335	614.731	0.16958	0.6	0					0.336469		1.59889e+08	9.54618e+07	3.49124e+07	7.11384e+06	3.87641e+06	36422.9	824263	668616	663365	273644	694291	317089	2.11122e+06	132610	254414	35375.7	115564	0
SGGGGGGAEPGQAL	413	426	2	0	557.76	4	11	4.04763	4.68487	558.095	0.0584565	0.6	0					0.137941		1.19616e+08	6.22678e+07	1.83385e+07	3.73267e+06	378071	355650	32429.3	392524	0	278083	4511.66	3085.44	9669.44	1.34023e+06	8692.16	100755
SGGGGGGAEPGQALFNG	413	429	2	0	716.826	5	14					-1
FNGDMEPEAGAGAGAAASS	427	445	2	0	855.357	6	16	4.90613	5.55255	855.853	-0.0458314	1	0	-0.240979	1.12902		0	0.126763		1.15991e+08	1.03203e+08	5.4213e+07	1.88005e+07	2.82981e+06	104464	0	52945.9	117476	38628	44989.8	3249.22	6832.96	9621.52	50889.8	131944	37378.6	88756.4	40620.8	0	169447	0	52498
FNGDMEPEAGAGAGAAASSAADPAIPEEVW	427	456	3	0	963.427	7	25	9.78493	9.87845	964.676	1.99168	1	0	1.03147	-0.644552		0	0.719902		4.92908e+06	1.1177e+07	8.13965e+06	3.91974e+06	2.68402e+06	698778	162376	0	0	0	116170	0	0	125506	0	0	0	0	0	0	144538	0	0	0	616893	458515	285276	1.0111e+06	0	0
FNGDMEPEAGAGAGAAASSAADPAIPEEVWNIKQ	427	460	3	0	1124.52	8	29	9.84727	9.87845	1133.03	23.4712	0.6	0					0.547851		189516	0	0	0	0	614312	0	0	171761	0	0	0	0	413890	0	0	0	0	0	0	0	0	0	0	1.07742e+06	1.79019e+06	3.56045e+06	4.04589e+06	2.15137e+06	1.42205e+06
FNGDMEPEAGAGAGAAASSAADPAIPEEVWNIKQM	427	461	3	0	1168.2	8	30					-1
FNGDMEPEAGAGAGAAASSAADPAIPEEVWNIKQMIKLTQEHIEAL	427	472	4	0	1195.33	10	41	13.54	13.8431	1196.61	2.13508	1	0	0.606061	0.0279021		-1	0.562298		1.13366e+07	4.88007e+07	6.51622e+07	5.01249e+07	4.02198e+07	2.67635e+07	1.48646e+07	3.95214e+06	977046	853295	848005	0	426093	2.59912e+06	774084	201174	335114	2.00604e+06	1.74619e+06	1.65693e+06	183415	906988	340403	392387	211059	120175	0	144040	0	198894
NGDMEPEAGAGAGAAASSAADPAIPEEVWNIKQ	428	460	3	0	1075.5	8	28	8.70147	9.01748	1076.3	0.464359	0.6	0					4.82079		6.95808e+06	1.57389e+07	1.58692e+07	7.43629e+06	1.36439e+06	109724	0	0	4404.2	3305.48	3832.59	120646	0	0	0	0	0	123702	0	0	0	0	0	0	160920	272758	96260.8	76514.8	441807	0
DMEPEAGAGAGAAASSAADPAIPEEVWNIKQ	430	460	3	0	1018.48	8	26					-1
AADPAIPEEVWNIKQMIKLTQEHIEAL	446	472	3	0	1029.88	8	23	13.6205	13.8902	1031.4	2.64579	1	0	1.57674	-0.079451	1	0	0.547398		1.71048e+07	2.92267e+07	2.87233e+07	1.54669e+07	6.23954e+06	2.7635e+06	910187	360796	566795	220295	263695	648361	731423	478087	268506	368175	490285	3.83973e+06	83142.3	376364	420927	129781	445708	671956	441045	521787	521470	3.05645e+06	767297	370408
AADPAIPEEVWNIKQMIKLTQEHIEAL	446	472	4	0	772.66	8	23					-1
NIKQMIKLTQEHIEAL	457	472	2	0	955.032	6	14	11.6661	12.2966	955.662	0.0624768	1	0	-0.128012	1.07786	1	1	0.264511		1.08419e+08	1.20342e+08	6.88555e+07	2.80048e+07	8.27841e+06	951377	316804	197889	627813	0	66249.7	83876.4	603039	66162.2	211086	286748	150267	106214	77923	152156	533004
NIKQMIKLTQEHIEAL	457	472	3	0	637.024	6	14	11.6504	12.3285	637.413	-0.0304254	1	0	-0.230322	1.23071	1	1	0.0857861		1.70398e+08	1.71865e+08	1.01254e+08	4.07324e+07	1.15781e+07	1.5639e+06	539162	369537	34761.4	0	352635	369784	306309	331397	128905	51345.9	154908	68450.4	27923.9	75633.4	31677.3
NIKQMIKLTQEHIEALL	457	473	3	0	674.719	6	15	13.379	13.8588	675.137	-0.0149043	1	0	-0.212135	0.59466		1	0.0951917		3.19361e+07	3.44284e+07	2.14762e+07	8.36986e+06	2.13284e+06	436331	111334	53277.9	131614	25603.7	18379.9	84346.7	14876.5	50315.3	33642	19358.1	20600	109962	60495.5	59188.8	54628.9	40394.2
MIKLTQE	461	467	2	0	431.739	4	5	5.56822	6.27292	431.929	-0.188901	1	0	-0.779298	1.31598		1	0.126049		1.32024e+08	4.92961e+07	1.02925e+07	374254	72940	0	0	62313.7	73891.7	60668.3
MIKLTQEHIEAL	461	472	3	0	475.931	5	10	8.18532	8.82618	476.224	-0.031154	1	0	-0.244848	1.11122		1	2.90262		2.55067e+08	1.91405e+08	8.3809e+07	2.72046e+07	7.19017e+06	957665	638416	1.04398e+06	370826	436805	167422	0	97013.3	142106	79864.6	62726.6
TQEHIEAL	465	472	2	0	470.74	4	6	6.02168	6.38332	471.003	-0.0136685	1	0	-0.231938	0.215503		1	0.0668032		9.3698e+07	4.75125e+07	1.10904e+07	2.39911e+06	34611.6	267955	81648.6	107047	23453.2	164638	0
LLDKFGGEHNPPSIYL	472	487	2	0	900.47	6	12					0
LDKFGGEHNPPSI	473	485	2	0	705.854	5	9	6.28868	6.90448	706.579	0.61331	1	0	0.853829	1.03081	0	-2	0.42139		9.33258e+07	7.06891e+07	2.87446e+07	8.9828e+06	1.93077e+06	2.0798e+07	0	2.27603e+06	75019.5	351608	193082	1.01838e+06	2.30222e+06	411506	84233.5
LDKFGGEHNPPSI	473	485	3	0	470.905	5	9	6.3991	6.59092	471.183	-0.00446899	1	0	-0.204471	-0.329229	0	0	0.0516055		2.9436e+07	2.5986e+07	8.49777e+06	1.94539e+06	568630	151058	28251.4	0	84342.9	0	211583	0	0	53884.3	0
LDKFGGEHNPPSIY	473	486	2	0	787.386	5	10	6.76312	7.47385	787.91	0.10236	0.6	0					0.379983		4.68096e+08	3.9589e+08	1.95298e+08	6.9155e+07	2.57022e+07	9.61809e+06	4.83723e+06	1.0942e+06	681532	63179.7	23666.1	69816.6	307213	208184	1.14129e+06	988363
LDKFGGEHNPPSIY	473	486	3	0	525.26	5	10	6.76312	7.37967	525.592	0.0509525	0.6	0					1.43649		2.78516e+08	2.38885e+08	1.12252e+08	4.07375e+07	1.19453e+07	3.00745e+06	2.2874e+06	414010	203945	746995	227158	154947	210860	21546.5	45456.3	317227
LDKFGGEHNPPSIYL	473	487	3	0	562.954	5	11	8.51452	9.112	564.368	3.22145	0.4	1					0.803327		1.8995e+08	1.81263e+08	9.05775e+07	3.21446e+07	9.51815e+06	1.79031e+06	1.15888e+06	1.5982e+06	451992	0	203521	75994.6	4.6551e+07	4.81468e+07	2.33648e+07	5.43835e+06	4.61427e+07
LDKFGGEHNPPSIYLEA	473	489	2	0	943.968	6	13	8.02562	8.49888	944.802	0.532572	0.6	0					0.550023		2.00607e+08	2.10663e+08	1.14285e+08	5.16595e+07	1.63252e+07	8.29748e+06	2.97323e+06	9.46468e+06	903504	1.39748e+06	7189.95	100743	102738	188664	0	3.26653e+06	192628	6.7819e+06	2.81137e+06	1.08462e+06
LDKFGGEHNPPSIYLEA	473	489	3	0	629.648	6	13	8.16965	8.53013	630.079	0.159	0.6	0					0.0402766		2.51713e+08	2.65639e+08	1.4471e+08	6.1403e+07	2.318e+07	1.0427e+07	6.2511e+06	4.42714e+06	0	1.41492e+06	419423	0	0	0	612339	0	151167	389739	242888	153487
DKFGGEHNPPSIY	474	486	2	0	730.844	5	9	6.32023	6.68483	731.368	0.174751	1	0	0.102546	0.225019		1	0.125993		6.61619e+07	5.59621e+07	2.29268e+07	1.20092e+07	1.49211e+06	881823	54433.5	154757	566845	450043	318135	320941	47228.4	248346	0
EAYEEYTSKL	488	497	2	0	616.788	5	8	7.0966	7.6461	617.199	0.0909989	1	0	-0.0214418	0.818134		1	0.234147		8.62943e+07	5.41499e+07	1.8953e+07	3.36855e+06	227474	186661	155495	75450.8	105052	303991	130961	400740	1.33411e+06	399676
EAYEEYTSKLDALQQREQQL	488	507	3	0	814.731	7	18					0
YEEYTSKL	490	497	1	0	1032.49	4	6	6.17853	6.76312	1033.08	-0.0284189	1	0	-0.269841	0.930673	1	1	0.503178		6.9951e+07	3.45446e+07	8.30913e+06	1.94875e+06	729676	236799	62890.1	177235	315572	326939	0
YEEYTSKL	490	497	2	0	516.748	4	6	6.14713	6.8102	517.087	0.0631297	1	0	-0.0345967	1.18243	1	1	0.173057		6.77383e+08	3.71163e+08	1.22483e+08	3.08737e+07	1.17426e+07	8.28469e+06	1.6039e+06	1.00012e+06	62555.5	211418	1.28171e+06
YEEYTSKLDALQQREQQL	490	507	2	0	1121.55	6	16					-1
YEEYTSKLDALQQREQQL	490	507	3	0	748.038	6	16	7.83738	8.4676	748.51	0.110088	0.6	0					0.0821441		3.42225e+08	3.99448e+08	2.53097e+08	1.1643e+08	3.73417e+07	1.07793e+07	2.85827e+06	2.81508e+06	2.35744e+06	1.44032e+06	2.41328e+06	1.52794e+06	933123	1.9079e+06	525007	239032	296312	251639	130502	1.11466e+06	227758	75942.6	418551
YEEYTSKLDALQQREQQLL	490	508	3	0	785.732	6	17	9.15918	9.69128	786.249	0.172397	0.6	0					0.263416		1.23479e+08	1.53618e+08	1.00709e+08	4.56276e+07	1.34452e+07	3.28753e+06	585983	1.06033e+06	2.64214e+06	2.86904e+06	3.29575e+06	1.17641e+06	805708	348611	499434	262793	0	190514	69063.3	0	76619.3	0	0	204326
YEEYTSKLDALQQREQQLLESLGNGTD	490	516	3	0	1043.51	7	25					-1
YEEYTSKLDALQQREQQLLESLGNGTDF	490	517	3	0	1092.53	8	26	11.7446	12.5541	1096.02	8.56451	0.6	1					1.91772		1.02054e+08	1.82311e+08	1.70107e+08	1.0934e+08	5.17625e+07	1.97031e+07	5.35506e+06	591548	596367	1.98721e+06	4.6144e+06	4.46811e+06	4.81599e+06	2.47442e+06	1.80496e+06	2.42415e+06	1.40867e+06	1.83563e+06	2.41152e+06	1.44497e+06	1.00118e+06	13776.6	1.50826e+06	2.81518e+06	5.48487e+07	9.92778e+07	9.23194e+07	3.33752e+07	3.51553e+07	1.31917e+07
YTSKLDALQQREQQL	493	507	2	0	910.979	6	13	7.04935	7.42678	911.536	0.059781	1	0	-0.125917	0.266185	1	1	0.394645		2.61654e+07	2.3922e+07	1.16895e+07	2.44167e+06	0	299066	0	75773.5	59058.6	260722	0	56747.1	0	111081	0	136682	0	553427	0	0
YTSKLDALQQREQQL	493	507	3	0	607.655	6	13	7.1754	7.30115	608.022	0.0472263	0.6	0					0.0860616		1.90649e+07	1.81096e+07	9.79345e+06	3.14989e+06	511681	185364	0	0	0	0	0	72243.2	5639.44	3284.07	278157	0	0	44231.5	0	30543.5
YTSKLDALQQREQQLLESLGNGTDF	493	517	3	0	952.145	7	23	11.5403	11.6975	952.998	0.897032	0.6	0					0.471077		8.38042e+06	1.13221e+07	8.58654e+06	5.85788e+06	2.47693e+06	1.66389e+06	1.23201e+06	673819	270645	233970	0	0	0	0	0	0	114978	62478.8	58105.4	99772.6	49543.6	56472.7	283021	55130.3	185323	65170.4	0	0	51515.4	0
DALQQREQQL	498	507	1	0	1228.63	5	8	5.86512	6.28868	1229.13	-0.190572	1	0	-0.564087	0.41417	1	1	0.413444		2.63831e+07	1.35907e+07	2.54428e+06	202870	70767.8	0	0	0	68847	138956	0	0	0	0
DALQQREQQL	498	507	2	0	614.818	5	8	5.80262	6.47785	615.184	0.0434155	1	0	-0.113145	1.22146	1	1	0.0492669		6.97133e+08	4.57508e+08	1.58166e+08	4.47474e+07	9.20392e+06	1.56957e+06	3.14804e+06	301690	1.31592e+06	759718	0	1.15714e+06	21815.8	765.553
DALQQREQQLL	498	508	2	0	671.36	5	9	7.53648	8.16965	672.364	1.24524	1	1	1.93637	1.08652		0	0.695499		2.54375e+08	1.41755e+08	8.28884e+07	5.75429e+07	4.61024e+07	5.73066e+07	4.77045e+07	2.0011e+07	3.65417e+06	983191	346897	0	193683	96385.4	310490
DALQQREQQLLESLGNGTDF	498	517	2	0	1131.55	6	18	11.4584	11.8386	1134.99	5.57234	1	1	4.57609	0.275274	0	0	1.24581		3.81839e+07	4.38416e+07	2.96122e+07	1.0515e+07	4.21124e+06	338860	1.14301e+06	218053	533333	139498	1.1158e+06	96431.1	1.76381e+06	692483	114289	4991.79	395031	73368.3	680657	1.65793e+07	2.79609e+07	6.72579e+06	844126	196808	50805.8
DALQQREQQLLESLGNGTDF	498	517	3	0	754.705	6	18	11.556	11.7289	755.454	0.952263	1	0	0.618832	-0.389909	0	1	0.43606		4.07281e+06	5.33012e+06	2.24745e+06	1.1227e+06	238360	564696	83915.5	124880	383694	0	0	42539.5	61555.6	56594.6	0	49828.8	0	26122.9	33711.7	38809.2	0	39936	0	149693	121158
LESLGNGTD	508	516	1	0	905.421	4	7	4.11178	4.84285	906.014	0.0934777	1	0	0.00907122	1.40056		1	0.552778		1.24869e+08	5.23258e+07	1.78167e+07	2.84487e+06	491827	1.76068e+06	667074	218208	230033	159730	234841	57977.8
LESLGNGTDF	508	517	1	0	1052.49	4	8	7.74007	8.32638	1053.84	0.741109	1	0	1.23145	0.936233	0	1	1.30457		4.05873e+08	2.18484e+08	7.60351e+07	1.62294e+07	1.34782e+06	398879	304285	204946	5.94767e+07	4.50875e+06	286119	4.06437e+06	5.70096e+06
LESLGNGTDF	508	517	2	0	526.748	4	8	7.7747	8.15073	527.046	-0.00934703	1	0	-0.214829	0.261695	0	1	0.0525494		2.11526e+08	1.13525e+08	3.45269e+07	5.12348e+06	839288	529010	224651	581017	139952	141810	0	579571	0
ESLGNGTDF	509	517	1	0	939.405	4	7	6.74747	7.42678	939.997	0.0593564	1	0	-0.0660815	1.23456		1	0.71655		2.16675e+08	1.00428e+08	2.18174e+07	4.89565e+06	7.15003e+06	2.95613e+06	198213	2108.69	13703.6	202823	295337	65048.7
FSVSSS	517	522	1	0	613.283	4	4	3.90308	4.3988	613.602	-0.0311119	1	0	-0.316734	0.64561		1	1.64805		2.21184e+07	5.523e+06	218783	63080.4	35378.8	0	25762.7	88699.3	243761
FSVSSSASM	517	525	1	0	902.392	5	7	5.99035	6.92022	903.17	0.192277	1	0	0.226678	2.03826		1	0.141461		2.57488e+09	1.18405e+09	7.5163e+08	1.857e+08	3.18929e+07	3.6279e+07	1.87123e+07	3.71361e+06	733766	331094	165292	785470	128520
SVSSSASMD	518	526	1	0	870.351	4	7	2.57638	3.32528	870.816	-0.0687183	1	0	-0.348169	1.45776		1	0.125353		2.42598e+08	9.45034e+07	2.90516e+07	5.78801e+06	367217	41699.6	14230.8	103625	0	0	0	26592.6
SVSSSASMDTVTSSSSSSL	518	536	2	0	903.899	6	17	5.74017	5.91205	904.946	1.03706	0.6	1					0.421232		1.80522e+08	1.63359e+08	9.46709e+07	3.77621e+07	1.21206e+07	2.73268e+06	1.01905e+06	5.02871e+07	903733	2.44936e+07	399162	5.9864e+06	0	485476	0	0	0	191188	105282	242835	0	0	0	0
SSSASMDTVTSSSSSSLSV	520	538	2	0	903.899	6	17	5.74017	5.91205	904.946	1.03706	0.6	1					0.421232		1.80522e+08	1.63359e+08	9.46709e+07	3.77621e+07	1.21206e+07	2.73268e+06	1.01905e+06	5.02871e+07	903733	2.44936e+07	399162	5.9864e+06	0	485476	0	0	0	191188	105282	242835	0	0	0	0
DTVTSSSSSSL	526	536	1	0	1070.48	4	9	3.79043	4.55572	1071.11	0.0485087	1	0	-0.113716	1.51032	1	1	0.0308698		4.80889e+09	2.58534e+09	8.0906e+08	2.2845e+08	5.96446e+07	2.10135e+07	7.52945e+06	1.90336e+06	128740	891832	488458	171085	165930	0
DTVTSSSSSSL	526	536	2	0	535.746	4	9	3.79043	4.55572	536.031	-0.0057027	1	0	-0.206585	1.51032	1	1	0.0538319		5.49906e+08	2.59833e+08	8.65586e+07	2.13317e+07	4.51061e+06	969055	78254.4	33558.5	0	22443.4	0	329524	37154.4	44715.9
DTVTSSSSSSLSVLPSSL	526	543	2	0	877.439	6	15					0
TVTSSSSSSL	527	536	1	0	955.458	4	8	3.40462	4.30408	955.978	0.0024743	1	0	-0.192047	1.94074		1	0.137885		5.23035e+08	2.35909e+08	7.26997e+07	1.65467e+07	1.4417e+06	256997	115668	187842	69479.3	0	0	0	22583.2
SVLPSS	537	542	1	0	589.319	3	3	3.80652	3.88695	589.601	-0.0507749	1	0	-0.457758	-0.68652		1	0.0596645		9.2898e+06	2.69922e+06	333169	0	0	19663.8	0
SVLPSSL	537	543	1	0	702.403	4	4	7.14392	7.75575	702.835	0.0225569	1	0	-0.109872	1.01808	1	1	0.0140295		1.54478e+10	5.93798e+09	1.45902e+09	2.82627e+08	6.14238e+07	5.80669e+06	122256	422970	942537
SVLPSSL	537	543	2	0	351.705	4	4	7.14392	7.75575	351.885	-0.0503139	1	0	-0.390746	1.01808	1	1	0.375097		8.42459e+07	2.91872e+07	5.23468e+06	146603	42189.6	107680	25796.3	66679.5	157203
SVFQNPTD	544	551	1	0	907.416	4	5	5.17388	5.7714	907.971	0.0317918	0.6	0					0.0968308		7.34229e+08	3.65286e+08	1.09387e+08	2.64855e+07	4.2711e+06	250483	256533	62780.8	427378	0
SVFQNPTD	544	551	2	0	454.211	4	5	5.17388	5.86512	454.442	-0.063853	1	0	-0.393708	1.27278	1	0	0.709479		1.46403e+08	6.56611e+07	1.61938e+07	2.52268e+06	27581	0	23954	0	0	0
SVFQNPTDV	544	552	2	0	503.746	4	6	8.8607	9.14345	503.877	-0.32317	0.4	0					0.221378		7.29953e+06	1.41494e+06	92306.9	21697.5	0	22276.6	0	80459	0	0	0
SVFQNPTDVARSNPKSPQKPIV	544	565	2	0	1205.15	6	16	6.59092	7.00213	1206.4	1.08388	1	1	0.84761	0.374554	0	1	0.687815		2.66185e+07	4.05137e+07	2.46582e+07	9.3186e+06	1.62665e+06	365783	101381	8.145e+06	7.96094e+06	4.74338e+06	1.59763e+06	214932	22604.3	0	0	0	12965.1	19322.2	69727.7	158172	0	10590.3	0
SVFQNPTDVARSNPKSPQKPIV	544	565	3	0	803.768	6	16	6.60657	6.93595	804.278	0.11619	1	0	-0.0848548	0.112052	0	1	0.0335037		1.96204e+08	2.61897e+08	1.84284e+08	9.00705e+07	3.36036e+07	1.17227e+07	3.89731e+06	2.315e+06	2.6697e+06	1.07543e+06	658252	70426.4	61185.9	0	282966	0	0	255215	596149	256543	25877.2	226977	135001
FQNPTD	546	551	1	0	721.315	4	3	3.24613	3.88695	722.212	0.479861	0.4	0					0.330172		3.46996e+07	1.25445e+07	1.63449e+07	3.90609e+06	210206	323729	237534	30371.7
FQNPTDVARSNPKSPQKPIV	546	565	3	0	741.734	6	14	5.86512	6.13142	742.172	0.004634	0.4	0					0.143593		7.54664e+06	9.82514e+06	1.14264e+07	1.22274e+06	108104	0	0	0	0	0	0	0	69072.2	62693	0	83427.9	0	0	0	0	0
VARSNPKSPQKPIV	552	565	3	0	507.635	5	9	4.01547	4.15992	507.944	0.0357466	1	0	-0.135579	-0.48117		1	0.0717978		8.60039e+06	7.04535e+06	2.78582e+06	813339	472163	60660.5	26434.4	0	88536.8	4980.68	0	20455.3	0	0	0
GVTVRDSLKKALM	582	594	2	0	709.413	5	11	7.20687	7.75575	709.926	0.132977	0.6	0					0.211634		1.05913e+09	8.16803e+08	3.88698e+08	1.34295e+08	3.7206e+07	8.20988e+06	3.4076e+06	284161	541027	1.15841e+06	242759	0	0	370966	49649.5	12482.6	1.82178e+07
GVTVRDSLKKALM	582	594	3	0	473.278	5	11	7.20687	7.8217	473.548	-0.0838255	1	0	-0.314306	1.02771	1	1	0.0362482		6.4486e+08	4.7341e+08	2.2247e+08	2.90439e+07	2.02616e+07	3.24913e+06	727452	943666	835008	369748	77448.6	85128.7	63155	0	0	0	0
GVTVRDSLKKALMM	582	595	2	0	774.934	6	12	8.87633	8.93897	775.407	-0.0984513	0.3	0					0.0315388		2.47404e+07	1.76189e+07	1.03758e+07	4.20044e+06	800482	0	0	0	0	0	0	0	0	21010	0	0	0	0	0
TVRDSLKKALM	584	594	2	0	631.368	5	9	6.60657	7.03362	631.786	0.0329851	0.6	0					0.0752455		5.79046e+08	3.90304e+08	1.65072e+08	5.34488e+07	1.432e+07	1.61647e+06	365714	234230	5.79687e+06	326884	409316	0	0	0	292003
TVRDSLKKALM	584	594	3	0	421.248	5	9	6.65352	7.30115	421.506	-0.0277743	0.6	0					0.0948203		2.38244e+08	1.51845e+08	6.11517e+07	2.07522e+07	2.47993e+06	106329	1.36298e+06	37036.7	0	355953	0	0	790727	0	0
TVRDSLKKALMM	584	595	2	0	696.889	6	10					-1
TVRDSLKKALMM	584	595	3	0	464.928	6	10	8.18532	8.53013	465.164	-0.245019	0.6	0					0.103935		2.83815e+07	1.79664e+07	6.84325e+06	1.0219e+06	167394	8463.24	32024	0	18826.8	0	88852.9	0	0	0	0	0	115078
VRDSLKKALM	585	594	2	0	580.845	5	8	5.80262	6.11573	581.2	-0.0354375	1	0	-0.265111	0.0598728	1	0	0.0398897		3.95033e+08	2.44602e+08	9.65362e+07	2.72019e+07	5.6794e+06	404519	0	0	49155.1	37400.6	22318.1	0	0	22396.5
VRDSLKKALM	585	594	3	0	387.566	5	8					-1
VRDSLKKALMM	585	595	2	0	646.365	6	9	7.37967	7.7244	647.803	1.97966	0.4	0					0.387338		4.41056e+07	2.94429e+07	2.12789e+07	1.19945e+08	7.54426e+07	2.92816e+07	7.27146e+06	1.70199e+06	174382	49884.8	21202.7	119195	139299	0	190778	0
VRDSLKKALMM	585	595	3	0	431.246	6	9	7.39538	7.55215	431.714	0.507811	0.4	0					0.214856		1.11411e+07	7.29375e+06	1.6311e+06	5.08801e+06	2.73653e+06	505572	0	0	0	0	0	0	0	0	0	32282.9
SLKKALM	588	594	2	0	395.746	4	5	5.048	5.50547	395.947	-0.135655	1	0	-0.615111	0.522913		1	0.0677015		8.80448e+07	3.56886e+07	7.49786e+06	149907	0	24970.5	0	178188	0	0
KKALMMRGLIPE	590	601	2	0	693.902	6	9	4.49292	4.68487	694.517	0.264347	1	0	0.25603	-0.328801	1		0.894866		2.5306e+06	1.15327e+06	1.10941e+06	611831	232819	75252.5	0	0	0	5509.44	50940.8	0	0	0	0	0
KKALMMRGLIPE	590	601	3	0	462.937	6	9	4.3673	4.8587	463.246	-0.0389244	1	0	-0.263496	0.631763	1		0.559441		1.46998e+07	1.12861e+07	5.06775e+06	1.01603e+06	350273	176670	34805.6	68453.8	0	0	0	0	0	30490.8	183525	0
AVYRIQDGEKKPIGWD	604	619	3	0	625.663	6	13	7.0966	7.36392	627.019	2.94444	0.4	1					0.211999		7.671e+07	7.89771e+07	4.63493e+07	1.81083e+07	5.84203e+06	1.32115e+06	176682	195872	122998	0	0	0	0	0	0	816.724	0	5.11086e+07	18927.8	25974.7
AVYRIQDGEKKPIGWDTD	604	621	3	0	697.688	6	15	6.8102	7.11237	698.129	0.083369	0.6	0					0.0335089		3.10555e+08	3.42771e+08	2.1566e+08	9.61127e+07	3.6604e+07	1.18763e+07	5.3793e+06	1.6661e+06	1.65371e+06	219630	171952	774492	11920.5	47328.4	121459	53322.5	239480	121072	0	0	108775	0
AVYRIQDGEKKPIGWDTDISW	604	624	3	0	826.42	7	18	9.8005	10.0659	826.992	0.223624	0.6	0					0.0912459		8.43511e+07	1.15642e+08	7.93679e+07	4.24439e+07	1.61138e+07	4.94997e+06	6.94093e+06	357219	186081	91199.1	176024	420944	0	0	284980	708398	138699	221130	496902	166841	0	1.11098e+06	0	9172.35	174407	77779.7
AVYRIQDGEKKPIGWDTDISWL	604	625	3	0	864.115	7	19	11.0468	11.6504	864.745	0.323505	0.6	0					0.234021		9.95178e+07	1.47261e+08	1.12679e+08	6.09972e+07	2.79098e+07	1.13132e+07	4.85744e+06	2.60901e+06	1.01949e+06	414462	2.40747e+06	107830	228179	852009	67060.1	229897	516602	288154	163120	303117	44386.1	295773	119057	231392	234183	745626	310347
AVYRIQDGEKKPIGWDTDISWL	604	625	4	0	648.338	7	19	11.0468	11.5403	648.822	0.367832	1	0	0.101664	0.638393	1	0	0.330572		1.39651e+07	2.27993e+07	1.83924e+07	8.5343e+06	3.11223e+06	348649	1334.32	85871.2	69064	83601.6	856024	16381.2	839070	0	30647.2	44908.6	102904	0	0	0	44776.1	47881.6	139708	0	99853	0	162710
AVYRIQDGEKKPIGWDTDISWLTGEEL	604	630	2	0	1560.29	7	24	11.5875	12.2807	1561.36	0.28614	1	0	-0.0129985	1.27898	1	-4	0.277508		4.72862e+07	9.997e+07	8.52104e+07	5.84175e+07	2.13152e+07	9.8152e+06	5.5934e+06	6.09789e+06	1.78704e+06	2.10156e+06	81645.5	528647	226872	469919	300807	0	0	0	0	0	0	0	0	253849	0	237680	0	145064	0	0
AVYRIQDGEKKPIGWDTDISWLTGEEL	604	630	3	0	1040.53	7	24	11.5403	12.2966	1041.24	0.274459	0.6	0					0.0617689		9.41694e+08	1.61182e+09	1.44057e+09	8.88731e+08	4.36636e+08	1.89015e+08	9.05791e+07	5.70439e+07	4.17055e+07	4.62899e+07	2.51626e+07	1.5417e+07	1.25144e+07	4.4427e+06	1.60425e+06	2.08062e+06	140946	13161.8	201794	155992	0	30873.3	236261	5.12475e+06	7439.91	34849.9	65139.3	134416	95110.9	233109
AVYRIQDGEKKPIGWDTDISWLTGEEL	604	630	4	0	780.648	7	24	11.5875	12.3125	781.285	0.68492	1	0	0.243179	1.38126	1	-2	0.158742		2.89884e+08	5.02324e+08	4.76056e+08	2.8148e+08	1.44531e+08	5.91018e+07	2.58778e+07	1.42097e+07	1.07234e+07	7.9915e+06	4.86037e+06	5.82815e+06	1.98335e+06	772163	672616	4.26365e+07	59091.9	8349.62	335020	1.74042e+07	31396.8	556113	138263	1.08163e+06	85269.9	507779	239101	421001	35501.1	33201.1
VYRIQDGEKKPIGWD	605	619	3	0	601.984	6	12	6.92022	7.53648	602.388	0.126579	0.6	0					0.10554		2.96191e+08	2.79292e+08	1.56722e+08	6.13476e+07	3.49754e+07	6.64674e+06	1.12919e+06	689152	79226.9	51705.3	158929	131831	208692	286831	0	0	1.59606e+06	182887	675573
VYRIQDGEKKPIGWD	605	619	4	0	451.74	6	12					-1
VYRIQDGEKKPIGWDTD	605	621	2	0	1010.51	6	14	6.63788	7.36392	1011.31	0.405138	0.6	0					0.264231		3.34552e+08	4.10115e+08	3.55436e+08	1.7945e+08	7.34959e+07	2.29966e+07	7.7432e+06	1.02065e+06	183679	0	128409	77219.6	143649	0	230831	67202.9	2.05715e+06	1.26238e+06	1.09797e+06	235517	583420
VYRIQDGEKKPIGWDTD	605	621	3	0	674.009	6	14	6.57525	7.1754	674.496	0.260987	0.6	0					0.215935		9.23517e+08	1.10918e+09	7.55533e+08	3.60379e+08	1.42068e+08	5.76977e+07	2.41657e+07	1.15042e+07	4.06554e+06	1.11781e+06	3.37925e+06	1.07235e+06	1.02571e+06	1.34575e+06	189010	34657.1	1.08007e+06	70550	127347	202159	546178
VYRIQDGEKKPIGWDTD	605	621	4	0	505.759	6	14	6.71612	7.36392	506.071	0.0500572	1	0	-0.141689	1.13346	1	0	0.0749532		1.25409e+08	1.16204e+08	7.95764e+07	2.93901e+07	1.1234e+07	4.20859e+06	588807	156048	179973	19639.7	930233	0	0	0	620368	0	300989	0	6240.61	0	0
VYRIQDGEKKPIGWDTDISW	605	624	2	0	1203.61	7	17	9.84727	10.3523	1204.41	0.159924	0.6	0					0.447759		4.02353e+07	5.64503e+07	4.07078e+07	1.25791e+07	3.09225e+06	160436	474081	0	1.59644e+06	110448	338482	145621	221263	0	0	0	187227	0	104489	165392	577091	0	352254	207985	363483
VYRIQDGEKKPIGWDTDISW	605	624	3	0	802.741	7	17	9.89407	10.2894	803.277	0.15469	0.6	0					0.0633113		3.07092e+08	4.09596e+08	3.54581e+08	1.49921e+08	6.13877e+07	2.58418e+07	9.98493e+06	3.72416e+06	1.01094e+06	427897	77278.6	185622	131619	435005	1.32318e+06	1.17871e+06	287785	515701	161474	52620.1	508745	74541.3	110713	217456	170301
VYRIQDGEKKPIGWDTDISW	605	624	4	0	602.308	7	17	9.8005	10.4309	602.681	0.0403223	1	0	-0.160246	1.07754	1	1	0.12676		5.61772e+07	8.21664e+07	5.84411e+07	2.57294e+07	6.69139e+06	1.09866e+06	458895	341330	390417	43901.9	125089	85638.9	0	0	49773.1	0	55422.6	40760.5	44915.2	28494	372256	83887.9	286430	37172.3	301373
VYRIQDGEKKPIGWDTDISWL	605	625	2	0	1260.15	7	18	11.0937	11.5213	1261.13	0.431191	0.6	0					0.696674		2.61904e+07	4.06645e+07	2.81691e+07	1.52207e+07	3.61137e+06	1.4568e+06	179882	105749	72309.5	89831.5	0	160561	368641	1.65233e+06	1.4967e+06	205984	9487.6	0	123739	22618.1	5414.09	168263	0	11428	134188	213138
VYRIQDGEKKPIGWDTDISWL	605	625	3	0	840.436	7	18	11.0781	11.7446	840.978	0.102194	1	0	-0.109282	1.19344	1	0	0.0994968		3.55034e+08	4.18296e+08	3.15502e+08	1.73507e+08	6.88527e+07	2.70439e+07	1.2763e+07	7.37508e+06	5.23907e+06	213423	1.06378e+06	581628	1.59382e+06	212361	228111	733291	379147	14673	117507	553663	518892	296526	274739	52619.3	193232	127999
VYRIQDGEKKPIGWDTDISWLTG	605	627	3	0	893.126	7	20					-1
VYRIQDGEKKPIGWDTDISWLTGEE	605	629	3	0	979.154	7	22					-1
VYRIQDGEKKPIGWDTDISWLTGEEL	605	630	2	0	1524.77	7	23	11.6032	12.3605	1525.75	0.128803	0.6	0					0.131775		1.64756e+08	2.84062e+08	2.6783e+08	1.55353e+08	7.69686e+07	2.73031e+07	1.42981e+07	4.41795e+06	4.23039e+06	1.47779e+06	1.99929e+06	0	171271	0	149960	0	74381.9	0	78573	0	0	0	115995	92271.7	487410	208990	134853	95053.4	120781	115615
VYRIQDGEKKPIGWDTDISWLTGEEL	605	630	3	0	1016.85	7	23	11.6032	12.3445	1017.55	0.272147	0.6	0					0.0324152		2.31458e+09	3.85659e+09	3.50924e+09	2.04771e+09	1.03363e+09	4.48471e+08	2.12864e+08	1.32371e+08	1.10751e+08	8.45056e+07	6.41544e+07	4.42376e+07	2.60766e+07	1.12067e+07	3.42841e+06	524919	669904	511749	212367	70359.6	215583	93414	43038.1	227986	3.71993e+06	142905	483760	138162	316902	180122
VYRIQDGEKKPIGWDTDISWLTGEEL	605	630	4	0	762.888	7	23	11.6189	12.3445	763.401	0.226393	0.6	0					0.0242677		7.32508e+08	1.24978e+09	1.08833e+09	6.54441e+08	3.15436e+08	1.37365e+08	6.13803e+07	3.85044e+07	2.91954e+07	2.39068e+07	1.76412e+07	1.25184e+07	7.33717e+06	1.00526e+06	2.51609e+06	463579	687517	117172	209334	57591.7	212235	151103	243704	182324	0	66247.4	230159	183934	95572.5	66385.5
VYRIQDGEKKPIGWDTDISWLTGEELHVEVL	605	635	3	0	1209.29	8	28	12.2012	12.3765	1210.43	1.24676	0.4	0					0.143988		4.74287e+06	1.96783e+07	9.71906e+06	7.23541e+06	1.28481e+07	1.88691e+06	686502	4.44236e+06	1.23708e+06	977741	1.24734e+06	689980	121084	2.17857e+06	0	43396.1	87148.2	0	0	0	0	0	0	0	20824.3	936.33	190.964	6627.45	0	0
YRIQDGEKKPIGWD	606	619	2	0	852.939	5	11	6.88875	6.93595	854.943	2.99325	0.4	1					0.716945		1.98254e+07	1.88169e+07	9.84289e+06	3.33202e+06	965809	461132	0	0	0	2.77399e+07	0	2.67458e+06	0	0	0	0	0
YRIQDGEKKPIGWD	606	619	3	0	568.962	5	11	6.66917	7.31685	569.322	0.0664394	1	0	-0.103694	1.13308	-1	0	0.100597		2.52789e+08	2.30385e+08	1.18433e+08	4.45108e+07	1.30479e+07	3.0334e+06	1.41904e+06	2.17752e+06	332916	97044	468220	42007.6	0	647895	0	0	686568
YRIQDGEKKPIGWD	606	619	4	0	426.973	5	11	6.7945	6.8416	427.45	0.89097	0.4	1					0.380974		1.31533e+06	695134	379375	0	0	0	0	36155.6	0	407771	0	0	0	0	0	0	0
YRIQDGEKKPIGWDTD	606	621	2	0	960.976	6	13	6.54393	7.2226	961.645	0.201806	1	0	0.0425212	1.23247	1	-2	0.775448		2.34815e+08	2.45199e+08	1.38187e+08	5.57861e+07	2.11015e+07	3.69148e+06	1.95397e+06	726026	142766	175700	0	643630	2.51398e+06	138842	0	293603	344865	334490	0	4.2251e+06
YRIQDGEKKPIGWDTD	606	621	3	0	640.987	6	13	6.66917	7.11237	641.424	0.177009	1	0	0.0131131	0.477149	1	-2	0.0568285		4.01918e+08	4.2732e+08	2.42582e+08	9.69725e+07	3.05681e+07	1.35387e+07	4.97996e+06	544446	364670	988405	1.16093e+06	258129	1.73808e+06	2.37069e+06	1.36227e+06	153746	401486	428329	82398.2	3.60957e+06
YRIQDGEKKPIGWDTD	606	621	4	0	480.992	6	13	6.59092	6.9517	481.32	0.17954	1	0	0.0161143	0.212776	1	-2	0.147014		1.40273e+07	1.56968e+07	8.6811e+06	1.80619e+06	528520	351347	0	451566	0	487974	0	107244	36081	37632	125107	35883.6	0	0	0	68727.3
YRIQDGEKKPIGWDTDISW	606	624	3	0	769.718	6	16	9.72252	10.0346	770.232	0.156343	1	0	-0.0461629	0.0567185	1	-1	0.0616673		1.55797e+08	2.10383e+08	1.37876e+08	6.53786e+07	2.62665e+07	9.22138e+06	4.92093e+06	2.19266e+06	649842	305346	0	861538	0	0	504353	0	147995	348469	0	0	0	79258.9	1.52889e+06
YRIQDGEKKPIGWDTDISW	606	624	4	0	577.541	6	16	9.78493	10.0346	577.935	0.191462	1	0	-0.0123223	-0.143499	1	-1	0.600248		8.25062e+06	1.2553e+07	7.462e+06	3.25599e+06	353047	46166.1	43162.4	485403	123925	247279	0	69516	0	0	0	0	148781	0	0	169921	0	0	0
YRIQDGEKKPIGWDTDISWL	606	625	2	0	1210.62	7	17	11.125	11.3638	1211.72	0.738004	0.6	0					0.655802		1.58587e+07	2.00391e+07	1.44588e+07	5.50171e+06	1.6412e+06	732128	2.30749e+06	718156	1.18031e+06	0	687614	160497	89142	124537	83757.3	143248	129399	0	53174.7	0	467657	0	219237	0	264039
YRIQDGEKKPIGWDTDISWL	606	625	3	0	807.413	7	17	11.0155	11.6975	808.077	0.529644	0.6	0					0.579601		1.85611e+08	2.52132e+08	1.7043e+08	8.34776e+07	3.062e+07	1.36458e+07	8.55834e+06	3.48215e+06	1.55989e+06	789922	127903	311352	458967	111995	220046	584228	57513.7	102920	463412	144585	184204	1.68045e+07	122910	2643.19	104841
YRIQDGEKKPIGWDTDISWL	606	625	4	0	605.812	7	17	11.0312	11.4898	606.137	-0.162346	0.6	0					0.449073		1.26616e+07	1.8e+07	1.18476e+07	5.02208e+06	729499	78631.8	36613.4	0	45709.3	0	37482.1	60077.4	0	0	28867.3	0	0	0	0	0	0	0	0	597.074	36240.3
YRIQDGEKKPIGWDTDISWLTG	606	627	3	0	860.103	7	19					0
YRIQDGEKKPIGWDTDISWLTGEEL	606	630	2	0	1475.24	7	22	11.6189	12.2012	1476.71	1.19501	1	0	0.640651	0.923402	1	-7	0.450616		7.58797e+07	1.35124e+08	1.106e+08	6.4431e+07	3.98884e+07	3.14121e+07	1.62452e+07	9.04832e+06	1.0775e+07	2.5619e+07	1.1968e+07	5.38555e+06	1.23324e+06	342091	0	250248	0	633891	203142	343784	217698	99164.3	11471.9	221795	186470	0	138153	0	119147	76652.6
YRIQDGEKKPIGWDTDISWLTGEEL	606	630	3	0	983.826	7	22	11.5875	12.3445	984.717	0.909946	0.6	0					0.363752		1.00332e+09	1.57653e+09	1.38377e+09	8.30427e+08	3.87809e+08	1.77682e+08	9.06193e+07	5.87853e+07	6.2423e+07	6.05868e+07	4.1983e+07	2.69458e+07	1.39039e+07	6.19114e+06	3.85017e+06	712195	213507	211852	284438	104012	4.07765e+06	101300	195423	1.04546e+08	12675.9	213361	2.96123e+07	146704	439327	387338
RIQDGEKKPIGWDTD	607	621	2	0	879.444	6	12	5.86512	6.68483	881.495	3.0771	0.4	1					1.18989		4.76817e+08	4.48429e+08	2.31998e+08	8.74513e+07	2.2495e+07	7.87673e+06	4.53511e+06	1.63264e+06	1.60435e+06	130941	662053	675460	4.88073e+08	448459	141433	141486	0	4757.19	0
RIQDGEKKPIGWDTD	607	621	3	0	586.632	6	12	5.86512	6.55962	587.127	0.460551	1	0	0.394903	1.28326	-1	0	0.456101		7.5412e+08	6.923e+08	3.52734e+08	1.30567e+08	3.71693e+07	7.99982e+06	1.4283e+06	609231	658060	0	144897	569341	7.44966e+07	1.28186e+06	7.41258e+06	6568.84	243842	1.68478e+06	78107.9
RIQDGEKKPIGWDTD	607	621	4	0	440.226	6	12	6.03735	6.10003	440.462	-0.0817208	0.4	0					0.0943417		971329	1.32264e+06	100409	190201	109362	0	0	0	0	0	0	0	0	0	0	0	0	0	0
RIQDGEKKPIGWDTDISW	607	624	2	0	1072.54	6	15	9.55045	10.2107	1073.29	0.212296	1	0	0.0213913	1.17334	1	0	0.963796		1.02905e+08	9.57952e+07	6.38052e+07	1.82225e+07	9.56609e+06	686243	707234	79465.7	282991	15906	184654	3801.75	643416	366441	428403	670995	547063	105855	2.40846e+06	0	1.5786e+06	0
RIQDGEKKPIGWDTDISW	607	624	3	0	715.364	6	15	9.59742	10.2579	715.827	0.11467	1	0	-0.0789526	1.1743	1	0	0.102573		3.88757e+08	4.60447e+08	2.81278e+08	1.29277e+08	4.39577e+07	1.21526e+07	536532	459117	171237	425767	207072	88205	526569	0	275594	6.427e+06	0	4532.36	1.82086e+06	415370	673187	790677
RIQDGEKKPIGWDTDISWL	607	625	2	0	1129.08	6	16	10.8902	11.3009	1129.91	0.30478	1	0	0.0968714	0.37263	0	0	0.317897		5.30718e+07	6.81469e+07	4.32213e+07	2.29737e+07	4.79309e+06	2.92465e+06	230409	1.17487e+06	838875	2.71344e+06	160607	1.74008e+06	15513.2	216243	0	74487.2	0	299276	0	216102	98584.7	0	0
RIQDGEKKPIGWDTDISWL	607	625	3	0	753.059	6	16	10.8432	11.5056	753.553	0.134541	1	0	-0.0671709	1.18034	1	0	0.227084		3.67537e+08	4.68431e+08	3.14134e+08	1.46677e+08	5.3182e+07	1.69372e+07	3.4946e+06	840945	555433	442915	474964	166545	98033.4	848404	137259	181372	8.36533e+06	146825	143864	42881.3	66518.2	0	422037
RIQDGEKKPIGWDTDISWL	607	625	4	0	565.046	6	16	10.9216	11.2694	565.331	-0.205695	1	0	-0.395024	0.171289	0	-1	0.111331		9.12595e+06	1.25698e+07	7.62023e+06	1.59154e+06	525995	136237	33226.1	0	0	51215	0	0	0	0	0	0	0	0	0	0	0	0	0
RIQDGEKKPIGWDTDISWLTG	607	627	3	0	805.748	7	18					-1
RIQDGEKKPIGWDTDISWLTGEEL	607	630	2	0	1393.7	7	21	11.4741	12.1326	1395.01	0.965568	1	1	0.512079	1.16767	-1	-6	0.343578		2.66239e+08	4.1361e+08	3.32141e+08	1.86877e+08	8.48035e+07	3.14828e+07	7.41516e+07	9.8296e+07	6.19077e+07	2.09802e+07	1.10023e+07	2.8352e+06	729866	123279	0	0	112323	0	0	0	402178	0	586637	161466	217970	105380	20924.6	0	0
RIQDGEKKPIGWDTDISWLTGEEL	607	630	3	0	929.471	7	21	11.4741	12.1854	930.064	0.12571	1	0	-0.104522	1.33704	0	-1	0.021138		2.34111e+09	3.66168e+09	2.91803e+09	1.59745e+09	7.35996e+08	2.91727e+08	1.21815e+08	6.28312e+07	3.93538e+07	2.76118e+07	1.40314e+07	7.29763e+06	5.69224e+06	489625	543100	1.47257e+06	194301	329055	206344	64249.8	447513	233284	70871.9	156780	254877	234323	60872.1	5.40807e+06	1.02496e+06
RIQDGEKKPIGWDTDISWLTGEEL	607	630	4	0	697.355	7	21	11.4741	12.1537	697.79	0.0850062	1	0	-0.134406	1.23546	0	-1	0.092205		2.82679e+08	4.48656e+08	3.6374e+08	1.95747e+08	8.96514e+07	3.32077e+07	1.02684e+07	4.22204e+06	3.20801e+06	1.50449e+06	642569	77594.6	435198	21065.5	0	32251.2	360411	51020.8	0	78786.8	127299	0	861215	0	852714	75749.9	110359	0	33466.1
RIQDGEKKPIGWDTDISWLTGEELHV	607	632	3	0	1008.18	7	23					0
TDISWLTGEEL	620	630	1	0	1263.61	5	9	10.8432	11.4584	1268.24	3.88069	0.4	1					4.60957		3.12283e+08	2.11874e+08	8.39985e+07	2.80498e+07	8.96988e+06	6.17537e+07	2.87502e+07	1.40898e+07	4.02847e+06	843866	909639	303866	1.37866e+06	1.9171e+08	7.73733e+07
TDISWLTGEEL	620	630	2	0	632.309	5	9	11.1909	11.6189	632.671	-0.021562	0.6	0					0.425563		7.18459e+07	4.80707e+07	1.75896e+07	3.05122e+06	336936	111200	63511.2	0	572.731	39525.7	116939	25302.3	83462.8	276634	78829.7
ISWLTGEELHV	622	632	2	0	642.335	5	9	10.5411	10.9686	642.733	0.0221342	1	0	-0.158898	0.426948		1	0.579287		3.0029e+07	2.10216e+07	7.79591e+06	820139	160018	141772	288265	155960	72079.3	0	270094	0	90153	0	48483.4
LTGEEL	625	630	1	0	661.34	4	4	5.48977	6.21	661.719	0.00208256	1	0	-0.188788	1.36581		1	0.0741116		1.58213e+09	5.41269e+08	1.21529e+08	1.67574e+07	867674	1.68506e+06	961158	324951	140971
LTGEELHV	625	632	2	0	449.237	4	6	6.55962	6.82588	449.447	-0.100181	1	0	-0.454242	-0.0904109		1	0.18355		1.84236e+07	6.76689e+06	625751	50076.2	89142.9	66152.5	187762	0	129751	0	0
[truncated: 22 more columns]
