# Supplementary material for: Unveiling the domain-specific and RAS isoform-specific details of BRAF kinase regulation
Source: eLife. 2023 Dec 27;12:RP88836. doi: 10.7554/eLife.88836 (PMC10752582; doi:10.7554/eLife.88836)
Supplement: Figure 2—source data 1. — Also applies to plots presented in Supplementary file 1 and Figure 2—figure supplement 1 and Figure 2—figure supplement 3. [file elife-88836-fig2-data1.zip › Figure 2- source data 1/(BRAF_N2_BRAF-N2HRAS-1min.mzXML) ExMS2_FinalTable.xls]

## Sheet: Sheet1
Sequence	START	END	Charge	ModMass	Monoisotopic m/z	maxND	maxD	RT Range(start, unit: min)	RT Range(end)	Centroid m/z	Delta Mass	Flag#1:Skip-tests	Flag#2:Unimodality check	Flag#3:Back exchange prediction check	Flag#4:Elution RT width check	Flag#5:Unique peptide RT/deltaD consistency check	Flag#6:Common-end peptides centroid subtraction check	Flag#7:Centroid shift within RT range check	Flag#8:Data multiple assignment check	Isotopic Envelope Amplitudes(start from this column(the Monoisotopic) to nonzero end):
GSSHHHHHHGTKTEEGKL	2	19	2	0	1008.48	6	16	3.62902	4.17792	1010.87	3.62212	1	0	0.593608	1.2715	1	1	0.0815879		9.72082e+06	6.46418e+07	2.03219e+08	4.38314e+08	6.53438e+08	6.83779e+08	5.16601e+08	2.86347e+08	1.23369e+08	4.43027e+07	1.10318e+07	812433	307943	0	185285	0	292791	0	0	679.174	57234.3	10333.5	62850.7
GSSHHHHHHGTKTEEGKL	2	19	3	0	672.656	6	16	3.62902	4.22495	674.275	3.70226	1	0	0.619653	1.44621	1	1	0.0522814		8.38379e+07	4.05236e+08	1.32567e+09	2.84279e+09	4.33846e+09	4.76141e+09	3.58745e+09	2.13328e+09	9.08276e+08	3.34253e+08	9.92904e+07	2.38496e+07	3.27304e+06	398895	139319	39618.4	12180.8	198873	287028	213086	561501	599683	242667
GSSHHHHHHGTKTEEGKL	2	19	4	0	504.744	6	16	3.6448	4.16223	505.968	3.74397	1	0	0.633212	1.15462	1	1	0.0378444		2.37849e+07	1.31948e+08	4.13921e+08	9.57481e+08	1.49716e+09	1.62323e+09	1.27556e+09	7.45809e+08	3.23905e+08	1.12471e+08	3.49168e+07	6.87469e+06	1.13486e+06	205087	83140.6	38115.3	113024	81834.7	310951	3977.61	36739.3	17235.5	1244.82
GSSHHHHHHGTKTEEGKL	2	19	5	0	403.997	6	16	3.6448	4.16223	404.974	3.73513	1	0	0.630339	1.15462	1	1	0.032727		1.38411e+07	7.87528e+07	2.70077e+08	6.16462e+08	9.37537e+08	1.03302e+09	8.13182e+08	4.70004e+08	1.97925e+08	7.29069e+07	2.01551e+07	3.3293e+06	225637	0	45843	0	139624	50338.8	69044.1	0	68736.1	156864	62100.1
GSSHHHHHHGTKTEEGKLVIWINGDKGYNGL	2	32	4	0	862.178	8	29	8.5234	8.80283	864.168	5.9278	0.6	0					0.180772		0	1.56579e+06	2.45453e+06	1.35847e+07	6.13636e+07	8.36894e+07	1.45907e+08	1.27014e+08	1.33635e+08	8.48174e+07	5.63337e+07	2.50636e+07	1.46633e+07	1.2672e+07	1.35193e+06	7.6052e+06	615268	1.17051e+07	0	3.88927e+06	0	3.01819e+06	572574	565193	318522	603397	249491	281624	219516	219745
VIWINGDKGY	20	29	1	0	1164.6	5	8					-1
VIWINGDKGY	20	29	2	0	582.806	5	8	8.3494	8.72523	583.954	1.5813	0.6	0					0.496164		3.35141e+07	9.99302e+07	9.18312e+07	4.88266e+07	6.81642e+06	2.4876e+06	1.37745e+06	625932	314446	1.30845e+07	242715	7.78593e+06	175233	843536
VIWINGDKGYNG	20	31	2	0	668.338	5	10	7.94533	8.46132	673.608	9.73673	1	1	4.47993	1.14923		-7	0.248686		2.22856e+06	1.14096e+07	2.97702e+07	1.26971e+08	1.85163e+08	9.96045e+07	9.87198e+07	1.01976e+08	1.81064e+08	5.52121e+08	8.30674e+08	9.67271e+08	9.90672e+08	7.038e+08	3.42617e+08	1.28579e+08
VIWINGDKGYNGL	20	32	1	0	1448.75	5	11	9.2066	9.80067	1450.94	1.30613	1	0	0.0338009	1.43927	1	0	0.327862		1.06409e+08	3.4919e+08	4.34156e+08	3.1044e+08	1.57376e+08	4.38691e+07	8.36763e+06	732363	1.06335e+06	0	365849	0	0	503489	0	0	0
VIWINGDKGYNGL	20	32	2	0	724.88	5	11	9.17552	9.87835	726.054	1.47138	1	0	0.111928	1.84329	1	0	0.0340346		2.65052e+09	6.83963e+09	9.3131e+09	7.11002e+09	3.91067e+09	1.55699e+09	5.58103e+08	1.22733e+08	1.30325e+07	1.24775e+07	8.22391e+06	3.9262e+06	680677	797668	1.08374e+06	1.96275e+07	2.80323e+06
VIWINGDKGYNGLAE	20	34	2	0	824.92	5	13					-1
VIWINGDKGYNGLAEVGKKFEKDTG	20	44	3	0	913.476	7	23					0
VIWINGDKGYNGLAEVGKKFEKDTGIKV	20	47	3	0	1026.89	7	26					-1
VIWINGDKGYNGLAEVGKKFEKDTGIKV	20	47	4	0	770.421	7	26	10.5155	10.7954	771.5	2.4619	1	0	-0.0912752	0.27212	1	0	0.340673		2.22415e+07	5.70257e+07	1.14386e+08	1.27419e+08	1.14293e+08	6.97057e+07	4.01025e+07	1.48914e+07	4.87643e+06	855772	761763	569414	2.64077e+06	400609	0	775965	7.90383e+06	670644	492241	728799	196773	157376	235804	322602	180847	365691	358483	2.34365e+06	53111.2	5.22747e+06
VIWINGDKGYNGLAEVGKKFEKDTGIKV	20	47	5	0	616.538	7	26					-1
VIWINGDKGYNGLAEVGKKFEKDTGIKVTVEHPDKL	20	55	3	0	1333.38	9	33	9.89388	10.3134	1335.35	3.50346	1	0	-0.0315897	0.790972	0	0	0.157309		260416	343936	4.97972e+07	1.47784e+08	2.42995e+08	3.1751e+08	3.07257e+08	2.39097e+08	1.65488e+08	9.19151e+07	4.02463e+07	9.41664e+06	3.5279e+06	26885.4	70658.6	372123	1.23867e+06	511479	0	368508	53275.2	0	777859	0	468198	15061.1	0	0	0	410390
VIWINGDKGYNGLAEVGKKFEKDTGIKVTVEHPDKL	20	55	4	0	1000.29	9	33	9.83173	10.4378	1001.78	3.55622	1	0	-0.0232748	1.48391	1	0	0.0681535		3.78162e+07	9.49444e+07	4.26324e+08	9.88018e+08	1.57075e+09	2.03346e+09	2.01455e+09	1.5509e+09	1.11191e+09	6.60344e+08	3.42357e+08	1.78194e+08	8.10862e+07	2.86823e+07	1.80543e+07	1.49444e+07	6.8909e+06	3.85772e+06	4.03809e+06	1.65556e+06	2.26908e+06	2.10768e+06	2.11309e+06	398389	836702	2.48882e+06	904628	2.72525e+06	0	4.47794e+06
VIWINGDKGYNGLAEVGKKFEKDTGIKVTVEHPDKL	20	55	5	0	800.434	9	33					-1
VIWINGDKGYNGLAEVGKKFEKDTGIKVTVEHPDKL	20	55	6	0	667.196	9	33	9.83173	10.2668	668.298	4.20709	1	0	0.0792984	0.848547	1	0	0.278959		896648	7.65552e+06	1.91391e+08	4.62193e+08	7.36063e+08	1.01829e+09	9.99816e+08	8.08547e+08	5.73503e+08	3.39167e+08	1.7013e+08	7.90092e+07	3.3886e+07	2.42321e+07	9.17412e+06	5.11681e+06	3.41553e+06	1.67398e+06	538944	2.33911e+06	1.18778e+06	794114	1.33914e+06	790950	937753	1.13444e+06	1.52194e+06	1.95081e+06	460711	6.42065e+06
VIWINGDKGYNGLAEVGKKFEKDTGIKVTVEHPDKL	20	55	7	0	572.026	9	33	9.83173	10.1579	572.877	3.54992	1	0	-0.0242676	0.444286	1	0	0.0422997		758098	1.39349e+07	8.1498e+07	2.0368e+08	3.55393e+08	4.26295e+08	4.14178e+08	3.32466e+08	2.36856e+08	1.44675e+08	7.02662e+07	3.45788e+07	1.69443e+07	6.48619e+06	2.92741e+06	1.66501e+06	1.70105e+06	482025	138890	1.17158e+06	240499	723996	35562.7	244804	0	478605	614752	282314	0	0
INGDKGYNGLAEVGKKFEKDTGIKVTVEHPDKLEEKFPQVAA	23	64	3	0	1533.81	9	38					-1
NGDKGYNGLAEVGKKFEKDTGIKVTVE	24	50	3	0	966.173	7	25					-1
NGLAEVGKKFEKDTGIKVTVEHPDKL	30	55	3	0	951.522	7	23					-1
NGLAEVGKKFEKDTGIKVTVEHPDKLEEKFPQVAATGDGPDIIF	30	73	4	0	1192.63	9	39	10.329	10.3601	1195.13	7.16292	0.4	1					0.597922		0	0	0	424731	36325.5	4.2998e+06	5.87074e+06	7.84752e+06	7.48313e+06	6.38146e+06	2.27968e+06	0	0	0	0	0	0	0	0	0	0	0	0	0	0	0	0	0	0	0
LAEVGKKFEKDTGIKVTVEHPDKL	32	55	3	0	894.501	7	21	7.4478	7.55677	895.702	2.00414	1	0	-0.0873914	-0.362625	1	0	0.0817117		0	4.2693e+06	1.64595e+07	2.41184e+07	2.4825e+07	1.57821e+07	5.41807e+06	423083	210965	216151	400673	0	0	0	0	0	0	0	0	0	0	0	0	0	0	0	0	0	0
LAEVGKKFEKDTGIKVTVEHPDKL	32	55	4	0	671.127	7	21					-1
LAEVGKKFEKDTGIKVTVEHPDKLEEKFPQVAATGDGPDIIF	32	73	5	0	920.091	9	37					-1
AEVGKKFEKDTG	33	44	2	0	654.843	5	10	3.94262	4.27202	656.109	1.76846	0.6	0					1.46366		1.93737e+07	1.51112e+07	7.53084e+06	1.19906e+06	226496	54693.1	0	0	0	89937	442039	1.06974e+06	2.75431e+06	2.3087e+06	931723	54200
AEVGKKFEKDTGIKV	33	47	2	0	824.967	5	13					-1
AEVGKKFEKDTGIKV	33	47	3	0	550.314	5	13					-1
AEVGKKFEKDTGIKVTVEHPDKL	33	55	3	0	856.806	7	20	6.77935	7.1681	858.054	2.21907	1	0	-0.006689	0.676628	1	0	0.0400108		8.04597e+07	5.4368e+08	1.37876e+09	2.07078e+09	1.94216e+09	1.28925e+09	6.92327e+08	2.97228e+08	1.13567e+08	3.72775e+07	1.14098e+07	2.87946e+06	2.6836e+06	2.16954e+06	4.05094e+06	2.47559e+06	2.68706e+06	1.24185e+06	246897	123587	169131	0	0	129635	0	2.23982e+06	29956.6	0
AEVGKKFEKDTGIKVTVEHPDKL	33	55	4	0	642.856	7	20					-1
AEVGKKFEKDTGIKVTVEHPDKL	33	55	5	0	514.486	7	20	6.81047	7.15257	515.227	2.1779	1	0	-0.0173932	0.503347	1	0	0.0309126		1.45559e+07	1.12737e+08	3.37699e+08	4.73881e+08	4.46162e+08	3.05957e+08	1.53409e+08	6.18267e+07	2.01943e+07	3.06735e+06	815944	23716.5	209373	370484	308939	0	1.0368e+06	461747	417444	263916	0	0	0	149094	194583	0	270285	0
AEVGKKFEKDTGIKVTVEHPDKL	33	55	6	0	428.907	7	20	6.79492	7.10595	429.516	2.13226	1	0	-0.0292627	0.38795	1	0	0.0466612		1.94379e+06	2.34895e+07	7.09325e+07	1.08426e+08	9.19588e+07	6.70345e+07	3.07736e+07	8.56374e+06	2.18361e+06	462481	67638.7	139435	259666	92404.5	0	0	0	0	0	0	96245.1	0	63702.4	0	90399.5	0	464697	0
AEVGKKFEKDTGIKVTVEHPDKLEEKFPQVAATGDGPDIIF	33	73	3	0	1495.12	9	36	9.30362	9.87835	1497.64	4.87964	1	0	0.121204	1.36746	1	1	0.0883224		0	0	8.31111e+06	2.92528e+07	1.30475e+08	2.81221e+08	4.0172e+08	4.68324e+08	4.73181e+08	3.54721e+08	2.31709e+08	1.48118e+08	5.67683e+07	1.51714e+07	2.19535e+06	719886	0	0	0	0	453562	0	0	0	0	0	0	0	0	0
AEVGKKFEKDTGIKVTVEHPDKLEEKFPQVAATGDGPDIIF	33	73	4	0	1121.59	9	36	9.2415	10.2668	1123.52	5.0138	1	0	0.140584	3.04096	1	1	0.0896752		7.09818e+06	3.60464e+07	1.61779e+08	6.08846e+08	1.56221e+09	2.92663e+09	4.15772e+09	4.7742e+09	4.42818e+09	3.54821e+09	2.41047e+09	1.55907e+09	7.88347e+08	4.25425e+08	1.42234e+08	7.69393e+07	1.23587e+07	7.2166e+06	903824	1.15497e+06	1.51914e+06	2.20689e+06	2.54506e+06	4.98479e+06	4.49132e+06	7.22645e+06	2.59583e+06	2.47857e+06	696150	4.5376e+06
AEVGKKFEKDTGIKVTVEHPDKLEEKFPQVAATGDGPDIIF	33	73	5	0	897.474	9	36	9.31915	10.1269	899.005	4.96899	1	0	0.134111	2.23288	1	1	0.0606395		1.36801e+07	6.17129e+06	8.71557e+07	3.53077e+08	9.61541e+08	1.84885e+09	2.63013e+09	3.08284e+09	2.8465e+09	2.32827e+09	1.56193e+09	9.19942e+08	5.08878e+08	2.38629e+08	1.09449e+08	1.43668e+06	1.65004e+07	5.60855e+06	4.41811e+06	1.22091e+06	844154	2.11823e+06	2.39051e+06	2.22286e+06	2.92729e+06	4.73184e+06	4.35661e+06	1.44661e+06	1.69395e+06	415167
AEVGKKFEKDTGIKVTVEHPDKLEEKFPQVAATGDGPDIIF	33	73	6	0	748.063	9	36	9.35023	9.7696	749.355	5.07028	1	0	0.148744	0.790353	1	1	0.0657625		0	4.45164e+06	1.3198e+07	1.22259e+08	3.50431e+08	6.66606e+08	9.67127e+08	1.16044e+09	9.95541e+08	8.64655e+08	4.81946e+08	3.50622e+08	1.29663e+08	9.09116e+07	1.60055e+07	1.82957e+07	2.92548e+06	1.92976e+06	1.14057e+06	702889	1.22615e+07	1.28491e+06	797078	857694	770599	2.20079e+06	4.16575e+07	113429	1.33937e+06	644325
AEVGKKFEKDTGIKVTVEHPDKLEEKFPQVAATGDGPDIIF	33	73	7	0	641.34	9	36					-1
VGKKFEKDTGIKVTVEHPDKL	35	55	3	0	790.113	6	18	6.51138	6.62378	791.492	2.72876	1	0	0.204684	-0.349872		-3	0.235579		0	5.6852e+06	1.38335e+07	1.90951e+07	1.87262e+07	1.25866e+07	4.21414e+06	3.38047e+06	0	0	4.02541e+06	0	0	1.46111e+06	0	2601.89	204037	0	0	0	0	0	0	0	152461
VGKKFEKDTGIKVTVEHPDKLEEKFPQVAATGDGPDIIF	35	73	4	0	1071.57	9	34	9.25702	9.59875	1073.19	3.90666	0.4	0					0.438254		3.76075e+07	60815	1.20055e+07	1.26999e+07	2.72441e+07	2.91767e+07	5.51657e+07	7.40338e+07	6.19748e+07	4.27918e+07	1.87723e+07	4.74836e+06	925482	1.04679e+06	0	0	1.15645e+06	0	731071	557944	944864	0	1.88649e+06	0	0	0	396436	0	403044	0
VGKKFEKDTGIKVTVEHPDKLEEKFPQVAATGDGPDIIF	35	73	5	0	857.458	9	34					-1
IKVTVEHPDKL	45	55	2	0	639.874	5	8					-1
TVEHPDKL	48	55	1	0	938.494	4	5	5.38655	5.49582	939.711	0.670999	0.4	0					1.39501		894328	1.91829e+06	1.22238e+06	110355	0	0	28267.7	33906.2	0	0
TVEHPDKL	48	55	3	0	313.503	4	5	4.82563	4.8568	314.47	2.35683	0.4	1					0.29735		100199	1.31507e+06	1.70764e+06	583202	148910	82170.9	15740.2	0	752093	0
TVEHPDKLEEKFPQVAATGDGPDIIF	48	73	3	0	951.815	7	21	10.0803	10.2201	953.977	4.77853	0.6	0					0.156788		363035	481199	1.29816e+07	3.58278e+07	7.72969e+07	1.03554e+08	1.0169e+08	7.71304e+07	4.84353e+07	2.36854e+07	9.79854e+06	1.13349e+07	429946	578903	0	33222.7	0	0	0	0	199965	0	0	466012	0	1.04412e+06	414249	4.6043e+06	8.038e+06
LEEKFPQVAATGDGPDIIFWAHDRFGGYAQSGLLAEIT	55	92	4	0	1030.77	9	34	12.1808	12.5255	1033.45	8.23097	1	0	0.67528	0.51319			0.179511		0	0	14779.9	0	538240	2.41353e+07	9.76841e+07	2.23048e+08	3.93969e+08	5.5684e+08	6.63648e+08	6.01041e+08	4.12791e+08	8.13233e+07	2.62441e+07	2.90411e+06	5.05298e+06	2.46779e+06	4.00084e+06	1.46211e+06	638803	798328	414734	690369	536345	770933	934460	2.3386e+06	1.03989e+06	1.4004e+06
EEKFPQVAATGDGPDIIF	56	73	2	0	967.481	6	14	10.189	10.7798	970.023	3.92241	1	0	0.873343	1.4272	1	1	0.7543		7.62019e+07	8.66143e+08	2.4884e+09	4.77705e+09	5.51259e+09	4.20521e+09	2.33014e+09	1.02767e+09	3.87077e+08	1.40363e+08	1.83437e+08	2.25592e+08	6.59132e+07	9.47743e+06	1.82929e+06	1.72453e+06	1.02115e+07	3.04054e+08	5.74634e+08	3.87795e+08	1.49745e+08
EEKFPQVAATGDGPDIIF	56	73	3	0	645.323	6	14	10.2201	10.7021	647.077	4.10077	1	0	0.939596	1.023	1	1	0.645513		5.66986e+06	7.17412e+07	2.3914e+08	4.24157e+08	4.5283e+08	3.39261e+08	1.90208e+08	7.11711e+07	1.98664e+07	3.22192e+06	275243	221019	669661	111149	286670	619053	2.90785e+06	4.14721e+07	6.81618e+07	5.07851e+07	1.76039e+07
WAHDRFGG	74	81	2	0	473.22	4	6	6.21565	6.59267	473.738	0.469868	0.4	0					0.102637		3.35727e+08	3.64008e+08	1.88233e+08	5.90513e+07	1.29867e+07	990015	153724	0	734962	521330	888726
WAHDRFGG	74	81	3	0	315.816	4	6	6.13785	6.15342	318.91	8.71626	0.4	1					0.428602		0	154564	0	0	0	0	0	0	0	0	1.65947e+06
WAHDRFGGY	74	82	1	0	1108.5	5	7	7.57233	7.86768	1109.76	0.584857	1	0	-0.149197	0.329694	1	0	1.07491		1.08012e+08	1.33964e+08	7.61284e+07	2.15464e+07	2.36913e+06	598821	7061.5	288432	1.59005e+06	2.61057e+06	1.60743e+06	345599	1.71786e+06
WAHDRFGGY	74	82	2	0	554.752	5	7	7.61902	7.97638	555.367	0.549945	1	0	-0.175135	0.560055	1	0	0.112328		6.6216e+08	8.22564e+08	4.94664e+08	1.77798e+08	5.78257e+07	1.85188e+07	1.76157e+06	730983	1.07283e+06	3.36734e+06	2.38787e+06	167076	0
WAHDRFGGY	74	82	3	0	370.17	5	7	7.27165	7.97638	370.455	0.174986	1	0	-0.453705	1.85034	1	0	0.155879		3.17119e+08	1.96807e+08	1.08726e+08	3.96919e+07	7.36725e+06	133023	406445	0	0	399910	0	0	179480
WAHDRFGGYAQSGL	74	87	1	0	1564.73	5	12	8.16292	8.41155	1566.83	1.16753	1	0	-0.0777251	0.156166	1	-1	0.255971		6.5808e+06	4.87495e+07	6.4138e+07	4.86779e+07	1.05782e+07	1.5272e+06	543986	0	0	0	0	0	315486	0	0	0	0	0
WAHDRFGGYAQSGL	74	87	2	0	782.868	5	12	8.08512	8.66313	784.099	1.52251	1	0	0.0761154	1.37966	1	-1	0.249176		2.36816e+09	6.50573e+09	7.94132e+09	5.85943e+09	3.15598e+09	1.42558e+09	5.76922e+08	2.81012e+08	2.12384e+08	9.58292e+07	7.0201e+07	7.67295e+06	2.34187e+06	7.7861e+07	7.65163e+06	2.92908e+07	2.94337e+06	2.56725e+06
WAHDRFGGYAQSGL	74	87	3	0	522.248	5	12	8.08512	8.6476	523.026	1.39488	1	0	0.0208034	1.32196	1	-1	0.0293858		1.44766e+09	4.0597e+09	4.93179e+09	3.67548e+09	1.96328e+09	8.25271e+08	3.17532e+08	1.21853e+08	4.96958e+07	2.2078e+07	7.35553e+06	773905	1.376e+06	947023	2.97501e+06	2.22059e+06	2.03697e+06	1.49476e+06
WAHDRFGGYAQSGLL	74	88	2	0	839.41	5	13	9.2415	9.87835	840.726	1.62012	1	0	0.0644072	1.59819	1	-1	0.0869746		9.66697e+08	2.33896e+09	2.92007e+09	2.339e+09	1.33365e+09	6.31807e+08	3.63343e+08	2.57024e+08	1.53352e+08	5.00037e+07	2.12214e+07	2.91884e+06	1.60792e+06	1.39983e+06	2.75244e+06	1.49382e+06	4.241e+06	1.09957e+06	5.33425e+06
WAHDRFGGYAQSGLL	74	88	3	0	559.943	5	13	9.19107	9.87835	560.733	1.35942	1	0	-0.039884	1.78553	1	-1	1.32471		8.56416e+08	2.14663e+09	2.49399e+09	1.90877e+09	1.02928e+09	4.40585e+08	1.7765e+08	7.39759e+07	3.07669e+07	1.22646e+07	5.22564e+06	469190	233489	7.34691e+06	944294	1.10097e+06	2.57529e+07	2.11516e+06	316941
WAHDRFGGYAQSGLLA	74	89	2	0	874.929	6	14	8.91148	9.17552	877.572	4.23014	0.6	1					0.959169		1.76022e+07	5.82652e+07	7.90605e+07	5.69312e+07	2.7899e+07	1.07638e+07	1.2606e+06	1.331e+06	1.24371e+06	1.4954e+06	361132	3.03403e+06	574748	2.92093e+06	6.12633e+06	1.23197e+07	1.55382e+07	1.61809e+07	8.84698e+06	2.91702e+06	1.66242e+06
WAHDRFGGYAQSGLLA	74	89	3	0	583.622	6	14	8.94253	9.1289	584.546	1.71793	0.6	0					0.324959		2.05614e+07	5.90861e+07	5.58225e+07	5.74556e+07	3.40774e+07	6.99225e+06	1.85203e+06	280765	0	149771	143438	1.38342e+07	0	297664	325341	201342	0	0	0	0	0
YAQSGL	82	87	1	0	638.314	4	4	4.93468	5.66732	639.303	0.615693	0.4	0					1.21009		1.02932e+08	1.42976e+08	6.02645e+07	1.04709e+07	1.57289e+06	624837	1.13356e+06	205741	387786
AQSGLL	83	88	1	0	588.335	3	4	6.74822	7.0127	589.113	0.445809	1	0	-0.00409543	0.21504		1	0.395105		3.41025e+07	3.62422e+07	1.11503e+07	1.6814e+06	170141	26681.3	30540	13929.6
LAEITPDKA	88	96	1	0	957.525	4	6	4.82563	5.7919	960.879	2.79711	1	0	1.84071	2.82181	1	1	1.01704		2.74874e+07	1.09196e+08	2.34098e+08	3.84487e+08	3.74151e+08	2.0856e+08	6.25711e+07	7.22163e+06	414766	357351	318821
LAEITPDKA	88	96	2	0	479.266	4	6	4.95027	5.4802	481.056	3.02284	1	0	2.03636	1.20105	1	1	0.0280805		3.32409e+07	2.5288e+08	9.42937e+08	1.652e+09	1.66525e+09	9.61682e+08	3.15679e+08	7.45349e+07	1.00877e+07	4288.38	274656
LAEITPDKAFQDKL	88	101	2	0	794.933	5	11	8.24062	8.7097	797.471	4.13073	1	0	1.36921	0.975025	1	0	0.513301		164897	1.8182e+07	1.11773e+08	2.40643e+08	3.72924e+08	3.32963e+08	1.94053e+08	6.39706e+07	1.42474e+07	1.76668e+06	7.87703e+06	1.64361e+07	2.37283e+07	1.00439e+07	2.87278e+07	2.19012e+07	1.01053e+07
LAEITPDKAFQDKL	88	101	3	0	530.291	5	11					0
LAEITPDKAFQDKLYPFT	88	105	2	0	1049.05	6	14	10.1424	10.5311	1051.78	4.17663	0.6	0					0.131206		0	1.3792e+06	1.69675e+07	1.01698e+08	1.81517e+08	2.50862e+08	2.22146e+08	1.31317e+08	5.98428e+07	1.76761e+07	6.23613e+06	3.99712e+06	4.89056e+06	2.86688e+06	2.18576e+06	877930	182879	276047	0	166463	0
LAEITPDKAFQDKLYPFT	88	105	3	0	699.702	6	14	9.97155	10.5777	701.498	4.10331	0.6	0					0.0910496		406982	3.81221e+06	5.72815e+07	2.1546e+08	4.19601e+08	5.40827e+08	4.65349e+08	2.9388e+08	1.39908e+08	4.51121e+07	8.30391e+06	7.63123e+06	6.50828e+06	2.85744e+06	1.02784e+06	591601	0	674181	427880	399281	492194
LAEITPDKAFQDKLYPFTW	88	106	2	0	1142.09	6	15	11.697	12.5098	1144.75	3.90013	1	0	0.768481	2.25176	1	1	0.182525		526009	6.62478e+06	5.1013e+07	1.75937e+08	3.07031e+08	4.03181e+08	3.47663e+08	2.23865e+08	1.02267e+08	3.26438e+07	3.85799e+06	1.66335e+06	157515	2.57041e+06	359743	1.11111e+06	510289	661810	206580	547879	348865	293293
LAEITPDKAFQDKLYPFTW	88	106	3	0	761.728	6	15	12.1027	12.447	763.547	4.04062	1	0	0.817188	0.511704	1	1	0.0560616		1.37113e+06	5.99724e+06	3.84009e+07	1.19613e+08	2.27763e+08	2.90279e+08	2.44757e+08	1.54931e+08	1.07997e+08	3.05936e+07	8.62479e+06	0	977694	1.02088e+06	680851	485991	257951	553013	609905	735835	1.76496e+06	1.71862e+06
LAEITPDKAFQDKLYPFTWD	88	107	2	0	1199.6	7	16	11.3857	12.0402	1203	5.32396	0.6	1					0.260208		8.8759e+06	1.7321e+07	2.11271e+08	4.51404e+08	9.42472e+08	1.14648e+09	1.06852e+09	6.76793e+08	3.79424e+08	1.57773e+08	6.13969e+07	1.00221e+07	9.94914e+06	613777	1.09808e+08	854692	3.33939e+08	545074	2.35056e+08	44853.3	4.06907e+07	731641	1.48893e+06	11134.9
LAEITPDKAFQDKLYPFTWD	88	107	3	0	800.07	7	16	11.3546	12.0715	801.914	4.04964	0.6	0					0.041323		7.46252e+06	1.02727e+08	5.1696e+08	1.62246e+09	3.16015e+09	4.01558e+09	3.61827e+09	2.49439e+09	1.34472e+09	5.91365e+08	2.19808e+08	7.85707e+07	3.0035e+07	2.93216e+07	1.0714e+07	1.03686e+07	1.25796e+06	6.27801e+06	1.27205e+06	6.78672e+06	422601	774955	3.43738e+06	1.18558e+06
LAEITPDKAFQDKLYPFTWDA	88	108	2	0	1235.12	7	17	11.2769	11.9778	1238.02	4.26977	1	0	0.72248	1.83629	1	-2	0.237717		4.3675e+06	1.04933e+07	5.73521e+07	1.8735e+08	3.52881e+08	4.84058e+08	4.3318e+08	3.21433e+08	1.63306e+08	6.98528e+07	1.9112e+07	2.45114e+07	1.58493e+06	3.70857e+07	301216	9.42147e+06	1.25718e+06	1.51446e+06	1.03014e+06	1.88338e+06	2.24625e+06	1.79242e+06	461547	636394	0
LAEITPDKAFQDKLYPFTWDA	88	108	3	0	823.749	7	17	11.3701	11.9778	825.805	4.64468	0.6	1					0.0965218		1.8364e+06	3.42338e+07	2.00719e+08	6.28571e+08	1.25577e+09	1.65069e+09	1.54107e+09	1.08382e+09	5.83654e+08	2.61189e+08	1.03875e+08	6.92216e+08	1.14566e+07	1.80178e+06	1.46456e+08	0	0	0	0	0	38255.2	61814.3	24324.4	1.4478e+06	438894
LAEITPDKAFQDKLYPFTWDAVRY	88	111	3	0	963.16	7	20					-1
LAEITPDKAFQDKLYPFTWDAVRYNGK	88	114	4	0	797.412	8	23	10.6555	11.1837	799.279	5.51793	0.6	0					0.044468		2.75912e+07	3.49295e+06	3.28508e+07	1.13905e+08	3.43171e+08	7.2167e+08	1.15561e+09	1.37405e+09	1.22082e+09	9.02898e+08	5.18572e+08	2.56978e+08	1.34525e+08	3.48218e+07	1.04435e+07	2.15869e+06	1.8025e+07	1.5246e+06	653535	1.1867e+06	8.27115e+06	185278	441264	559678	1.21677e+07	3.36056e+06	2.98401e+06	4.38619e+06	2.48498e+06	1.55139e+06
LAEITPDKAFQDKLYPFTWDAVRYNGKL	88	115	3	0	1100.57	8	24	10.8886	11.6502	1103.19	5.82845	1	0	0.679258	2.06133	1	0	0.0444237		1.89313e+06	6.86414e+06	5.55524e+07	1.69555e+08	8.58882e+08	1.86847e+09	3.20198e+09	4.11581e+09	4.35804e+09	3.4006e+09	2.37013e+09	1.30032e+09	6.39514e+08	2.53764e+08	8.1477e+07	2.27325e+07	5.09951e+06	2.89527e+06	1.78291e+06	847749	1.72126e+06	834412	685017	0	482625	0	0	0	41081.5	291987
LAEITPDKAFQDKLYPFTWDAVRYNGKL	88	115	4	0	825.683	8	24	10.8109	11.4013	827.658	5.87689	1	0	0.689753	1.42535	1	0	0.0491642		2.02728e+06	8.78273e+06	6.136e+07	3.9807e+08	8.55186e+08	1.97739e+09	3.33934e+09	4.58899e+09	4.48877e+09	3.7677e+09	2.53155e+09	1.39831e+09	7.14982e+08	2.88835e+08	1.07545e+08	2.73985e+07	1.1075e+07	8.49879e+06	5.77402e+06	1.14628e+07	4.02114e+06	3.28643e+06	4.65002e+06	1.60757e+06	647314	562994	88432.6	2.30902e+06	3.16194e+06	825199
LAEITPDKAFQDKLYPFTWDAVRYNGKL	88	115	5	0	660.748	8	24	10.8265	11.5568	662.321	5.84201	1	0	0.682196	1.94531	1	0	0.0580296		816208	703536	8.81729e+06	7.21972e+07	1.97358e+08	4.60904e+08	7.95526e+08	1.07211e+09	1.08935e+09	8.30908e+08	5.58986e+08	3.11436e+08	1.40286e+08	5.50093e+07	1.38181e+07	2.74448e+06	1.77312e+06	1.29053e+06	1.36748e+06	1.00991e+06	2.18849e+06	982635	554857	452029	0	120745	411474	614190	901432	445762
AEITPDKA	89	96	1	0	844.441	4	5	3.55008	4.13088	847.703	2.77845	0.4	0					1.00335		121537	1.17188e+07	5.84792e+07	9.77914e+07	8.1259e+07	2.75763e+07	3.39079e+06	58084.8	200230	760045
AEITPDKAFQDKL	89	101	2	0	738.391	5	10	7.71232	7.88322	740.278	2.90039	1	0	0.924653	-0.132574	0	1	0.124145		905023	2.78559e+06	3.51622e+07	5.55264e+07	6.71827e+07	4.30121e+07	1.39462e+07	1.45511e+06	123790	0	107534	335511	366330	0	0	270909
AEITPDKAFQDKL	89	101	3	0	492.596	5	10	7.75895	7.88322	494.641	5.26141	0.4	1					0.253155		0	1.34282e+06	1.29674e+07	2.47305e+07	2.99674e+07	1.65085e+07	5.12534e+06	1.78289e+06	667040	0	0	1.90033e+06	0	19946.1	2.61714e+07	0
AEITPDKAFQDKLYPFT	89	105	2	0	992.507	6	13	9.67638	9.78513	994.942	3.65811	1	0	0.879691	-0.36343	1	-1	0.346644		836842	30775.5	3.20208e+06	1.20259e+07	2.88247e+07	2.92359e+07	1.95057e+07	4.46306e+06	774446	350737	0	0	0	0	0	0	0	0	0	1.40343e+06
AEITPDKAFQDKLYPFT	89	105	3	0	662.007	6	13	9.61428	9.8162	663.697	3.85812	1	0	0.959706	-0.017363	1	-2	0.139326		99516.5	191431	5.3896e+06	2.91722e+07	5.39701e+07	5.75919e+07	4.63601e+07	1.50321e+07	5.40644e+06	702154	3.16156e+06	415785	178181	0	283431	231935	174600	1.12824e+06	168739	232131
AEITPDKAFQDKLYPFTW	89	106	2	0	1085.55	6	14	11.5568	12.009	1088	3.55826	1	0	0.738071	0.912498	1	-2	0.261521		233337	0	1.41152e+07	5.50731e+07	9.61203e+07	9.98947e+07	8.03264e+07	2.99656e+07	3.19024e+06	427358	883848	333502	244532	364529	816809	465246	364821	716911	610610	260197	389417
AEITPDKAFQDKLYPFTW	89	106	3	0	724.033	6	14	11.5878	12.1964	725.596	3.34553	1	0	0.659048	1.49307	1	-3	0.149756		67983.8	7.06061e+07	3.97373e+07	1.12033e+08	1.97481e+08	2.2001e+08	1.61358e+08	7.67437e+07	2.11618e+07	5.75437e+06	3.0881e+06	475698	832038	1.40772e+06	420824	455878	1.13544e+06	1.23948e+06	833148	1.37944e+06	1.25184e+06
AEITPDKAFQDKLYPFTWD	89	107	2	0	1143.06	6	15	10.9508	11.6814	1145.56	3.60206	1	0	0.665139	1.94643	1	-3	0.123702		50305.3	1.17783e+06	8.33633e+07	3.00394e+08	5.10956e+08	5.7741e+08	4.17521e+08	2.26371e+08	8.10712e+07	2.22308e+07	4.18357e+06	3.48666e+06	832375	978891	31084.9	2.37204e+06	0	1.30089e+06	782962	1.2969e+06	460432	0
AEITPDKAFQDKLYPFTWD	89	107	3	0	762.376	6	15	10.8731	11.5723	764.083	3.71846	1	0	0.705495	1.82985	1	-3	0.0958501		1.65785e+06	3.67097e+07	2.24913e+08	6.45547e+08	1.13963e+09	1.27808e+09	9.8661e+08	5.67141e+08	2.46147e+08	9.86139e+07	2.16082e+07	6.57595e+06	5.2066e+06	2.46315e+06	657370	3.24215e+06	589443	2.05429e+06	1.06791e+07	2.10609e+06	990245	5.0975e+06
AEITPDKAFQDKLYPFTWDA	89	108	2	0	1178.58	7	16	10.7487	10.7798	1183.13	7.64812	0.6	0					0.200981		0	0	0	0	0	0	1.12309e+06	8.21853e+06	1.60534e+07	1.94382e+07	6.00514e+06	6.59034e+06	2.39071e+06	555093	2.15617e+06	0	0	0	0	0	0	0	0	0
AEITPDKAFQDKLYPFTWDA	89	108	3	0	786.055	7	16	10.7332	11.5723	788.686	6.44482	0.6	1					0.487024		3.20827e+06	5.92803e+06	6.77931e+07	2.36386e+08	4.32951e+08	5.0371e+08	4.74523e+08	5.48172e+08	9.33229e+08	1.10037e+09	8.22425e+08	4.32711e+08	1.86897e+08	7.17879e+07	1.25066e+07	1.40125e+06	2.8574e+06	2.13948e+06	4.36966e+06	6.88949e+06	3.52257e+06	2.45507e+06	6.99935e+06	80685.2
AEITPDKAFQDKLYPFTWDAVRYNGKL	89	115	3	0	1062.88	8	23	10.8109	10.8731	1065.33	5.41236	0.6	0					0.0168812		0	0	7.08132e+06	2.92759e+07	8.84745e+07	1.87008e+08	2.9138e+08	3.34522e+08	3.09463e+08	2.25706e+08	1.36991e+08	6.66524e+07	2.68402e+07	7.95895e+06	0	0	15605.7	541244	0	0	0	0	0	0	0	407537	83388.4	140885	143808	91303.1
AEITPDKAFQDKLYPFTWDAVRYNGKL	89	115	4	0	797.412	8	23	10.6555	11.1837	799.279	5.51793	0.6	0					0.044468		2.75912e+07	3.49295e+06	3.28508e+07	1.13905e+08	3.43171e+08	7.2167e+08	1.15561e+09	1.37405e+09	1.22082e+09	9.02898e+08	5.18572e+08	2.56978e+08	1.34525e+08	3.48218e+07	1.04435e+07	2.15869e+06	1.8025e+07	1.5246e+06	653535	1.1867e+06	8.27115e+06	185278	441264	559678	1.21677e+07	3.36056e+06	2.98401e+06	4.38619e+06	2.48498e+06	1.55139e+06
EITPDKAFQDKLYPFTWDAVRYNGKL	90	115	3	0	1039.2	8	22	11.0594	11.1371	1044.49	13.9618	1	0	2.7167	-0.47895		-9	0.777044		496531	1.57265e+06	0	0	3.38745e+06	1.07971e+06	2.84211e+06	3.59214e+06	3.29638e+06	1.10804e+06	1.04406e+06	0	0	0	7.04758e+06	2.13173e+07	3.73372e+07	4.30931e+07	3.24722e+07	1.82094e+07	3.29054e+06	922441	0	0	67180.6	55129.2	0	0	60558	0
ITPDKAFQDKLYPFTWDAVRYNGKL	91	115	3	0	996.187	7	21					-1
FQDKLYPFT	97	105	2	0	579.795	5	6					0
FQDKLYPFTW	97	106	1	0	1344.66	5	7	11.7907	12.0246	1346.86	1.33194	0.4	0					1.32922		0	1.94301e+07	1.1566e+07	2.69987e+06	679586	0	821860	605299	1.09176e+06	206009	407209	222065	281654
FQDKLYPFTW	97	106	2	0	672.835	5	7	11.7127	12.5412	673.684	0.838003	1	0	0.0388743	2.31038	0	1	0.06351		1.83361e+08	7.15927e+08	5.88151e+08	2.68734e+08	8.11052e+07	1.42112e+07	2.14171e+06	1.57936e+06	461491	880420	190107	742308	533226
FQDKLYPFTWD	97	107	1	0	1459.69	5	8	11.0905	11.3857	1461.6	0.986927	0.4	0					1.93716		1.07647e+06	3.34225e+07	2.76559e+07	4.76463e+06	0	0	0	0	536061	0	500086	1.45531e+06	351328	0
FQDKLYPFTWD	97	107	2	0	730.348	5	8	11.1682	11.9155	731.295	0.973048	1	0	0.0488404	2.00852	0	1	0.202536		4.4305e+08	1.74744e+09	1.52083e+09	7.60269e+08	3.04338e+08	1.28545e+08	3.47802e+07	1.34319e+07	3.29825e+06	334978	1.14434e+06	689348	6.07352e+06	1.01473e+06
FQDKLYPFTWDA	97	108	2	0	765.867	5	9	11.075	11.5723	766.826	0.95852	1	0	-0.0298381	1.08002		1	0.160514		1.21423e+08	5.15592e+08	4.69309e+08	2.3965e+08	8.42613e+07	1.60615e+07	2.39868e+06	2.1799e+06	638195	1.21267e+06	431542	993569	1.8235e+06	5.17779e+06	4.39814e+06
FQDKLYPFTWDAVRYNGKL	97	115	2	0	1181.1	7	16	10.7021	10.7798	1183.36	3.04006	0.6	1					0.326287		0	5.37485e+06	2.08411e+07	3.65139e+07	3.91491e+07	1.59967e+07	1.51038e+07	5.07403e+06	1.05753e+06	1.12284e+07	0	373933	0	851781	0	0	0	502733	0	1.37387e+06	0	606415	0	0
FQDKLYPFTWDAVRYNGKL	97	115	3	0	787.739	7	16	10.6866	11.1216	789.115	2.66133	0.6	0					0.15437		4.72918e+07	2.01171e+08	5.30279e+08	9.44685e+08	1.07501e+09	8.14094e+08	4.33922e+08	1.93167e+08	7.34678e+07	1.27442e+07	1.2543e+06	1.76245e+06	1.75522e+06	2.77629e+06	5.6816e+06	2.92536e+06	1.03786e+07	2.33657e+06	33248.1	789638	1.22913e+06	853658	1.61765e+07	1.41837e+06
FQDKLYPFTWDAVRYNGKL	97	115	4	0	591.056	7	16	10.6555	11.1216	592.069	2.58594	1	0	0.256812	0.963882	1	0	0.193872		911474	2.24746e+07	1.05549e+08	1.9741e+08	2.2169e+08	1.45329e+08	8.48392e+07	2.69457e+07	5.89175e+06	3.95066e+06	94598.6	404970	380351	542498	95664	0	0	363278	164149	330841	193382	2.05498e+06	54627.4	384628
DKLYPFTWD	99	107	2	0	592.785	5	6	10.5	10.8575	593.473	0.632174	0.4	0					0.39283		5.05141e+06	2.45088e+07	1.34655e+07	1.45587e+06	0	0	430730	337707	0	169347	0	0
DKLYPFTWDA	99	108	2	0	628.303	5	7					0
DKLYPFTWDAVRYNGKL	99	115	3	0	696.03	6	14	10.3756	10.5155	697.308	2.54985	0.6	0					0.264972		0	2.56451e+06	1.14295e+07	2.04175e+07	2.40594e+07	1.41838e+07	4.17796e+06	848005	363766	153907	166083	0	307081	658807	0	0	0	0	0	0	0
YPFTWD	102	107	1	0	828.356	4	4	10.6244	10.6866	829.435	0.548378	0.4	0					0.256862		9.94405e+06	1.95057e+07	7.18024e+06	610206	0	0	173518	245802	292715
YPFTWDAVRYNGKL	102	115	2	0	865.438	6	12					-1
YPFTWDAVRYNGKL	102	115	3	0	577.295	6	12	10.1269	10.5466	578.486	2.50026	0.6	0					0.185534		729812	1.94452e+07	8.61233e+07	1.34802e+08	1.13907e+08	6.09884e+07	2.08807e+07	2.43047e+06	235650	391101	93467.9	407686	443637	0	0	4.26834e+06	91989.5	360358	14952.7
WDAVRYNGKL	106	115	2	0	611.322	5	8	7.65012	8.06958	612.508	1.63579	0.6	0					0.117582		5.38403e+07	3.455e+08	5.93657e+08	4.35647e+08	1.8227e+08	5.72186e+07	6.79786e+06	1.34828e+06	14875.4	1.91281e+06	1.40062e+06	230570	3.05847e+06	143774
DAVRYNGKL	107	115	1	0	1035.56	4	7	5.7296	6.01328	1038.08	1.9237	1	0	0.84548	0.286359	1	1	0.24724		2.22445e+06	4.10732e+07	7.8301e+07	5.57696e+07	2.16355e+07	4.49814e+06	62915.3	19885.3	258779	409075	3.68559e+06	660616
DAVRYNGKL	107	115	2	0	518.283	4	7	5.62058	6.2312	519.428	1.69041	1	0	0.67216	1.50075	1	1	0.0944495		1.1717e+08	6.58935e+08	1.14792e+09	7.88894e+08	3.21336e+08	9.20257e+07	1.55064e+07	747737	608511	228378	46227	31189.2
AVRYNGKL	108	115	1	0	920.531	4	6	5.4802	5.90428	922.851	1.77911	1	0	0.95835	0.807873	1	1	0.419882		4.56407e+07	2.48679e+08	4.4813e+08	3.22081e+08	1.26235e+08	3.72497e+07	7.81758e+06	1.28289e+06	0	208375	0
AVRYNGKL	108	115	2	0	460.769	4	6	5.4646	5.951	461.968	1.85635	1	0	1.0253	1.03935	1	1	0.021587		6.30984e+08	3.26337e+09	6.05609e+09	4.6139e+09	1.93748e+09	5.7679e+08	1.08009e+08	1.05623e+08	1.02876e+06	8.57456e+06	0
AVRYNGKLIAYPIAVEA	108	124	3	0	616.684	6	14					-1
VRYNGKL	109	115	2	0	425.251	4	5	5.30852	5.7296	426.354	1.70563	1	0	1.19033	0.79673	1	1	0.0273712		2.87732e+08	1.46141e+09	2.42528e+09	1.6236e+09	5.77403e+08	1.45784e+08	2.40807e+07	1.561e+06	2.46868e+06	0
VRYNGKL	109	115	3	0	283.836	4	5	5.30852	5.7296	284.562	1.67611	1	0	1.15963	0.79673	1	1	0.0422341		4.38621e+07	2.42282e+08	3.95575e+08	2.60245e+08	9.14913e+07	1.91395e+07	1.83559e+06	0	0	0
RYNGKL	110	115	2	0	375.716	4	4	5.55823	5.77633	376.621	1.37021	1	0	1.19775	0.0427499		1	0.111584		9.42995e+06	3.97319e+07	4.69654e+07	2.1374e+07	5.08876e+06	627238	75344.4	82572.5	0
IAYPIA	116	121	1	0	647.376	4	3	6.70155	7.15257	647.78	-0.000964037	1	0	-0.58538	0.907917	1	1	0.0290394		2.75395e+09	1.06163e+09	2.28371e+08	4.02176e+07	790825	276346	114026	131723
IAYPIA	116	121	2	0	324.192	4	3	6.70155	7.49448	324.344	-0.100633	1	0	-0.758158	2.17796	1	1	0.112426		3.09613e+08	1.06015e+08	1.00634e+07	325370	72524.8	137746	123577	74621.2
IAYPIAV	116	122	2	0	373.726	4	4	8.10067	8.6476	373.914	-0.0913802	1	0	-0.702515	1.2642		1	0.104163		1.47104e+08	7.16241e+07	6.03633e+06	60629.4	0	0	0	68069.3	0
IAYPIAVE	116	123	1	0	875.487	4	5	7.49448	7.75895	876.068	0.0423863	1	0	-0.539622	0.214978	1	1	0.0543845		9.25399e+08	5.22254e+08	1.61468e+08	3.26995e+07	0	142302	267228	0	73406.2	446958
IAYPIAVE	116	123	2	0	438.247	4	5	7.47892	8.10067	438.495	-0.0419272	1	0	-0.627317	1.5421	1	1	0.0846828		4.32048e+08	2.2954e+08	5.06621e+07	6.71082e+06	287209	0	166241	87227.9	263092	0
IAYPIAVEA	116	124	1	0	946.524	4	6	7.66567	8.30278	947.151	0.0482233	1	0	-0.541911	1.59918	1	1	0.038521		7.72107e+09	4.54722e+09	1.48969e+09	3.58153e+08	5.20436e+07	2.38992e+06	2.15007e+06	609135	388863	408846	483757
IAYPIAVEA	116	124	2	0	473.766	4	6	7.68122	8.41155	474.065	0.0197377	1	0	-0.566601	1.94544	1	1	0.0332958		3.54978e+09	2.01777e+09	6.58264e+08	1.35715e+08	9.28754e+06	3.14205e+06	356967	160402	96238.3	89321.6	0
IAYPIAVEAL	116	125	2	0	530.308	4	7	9.80067	10.6088	530.601	-0.0646011	0.6	0					0.16925		2.67322e+08	1.69689e+08	4.85684e+07	1.70662e+06	128621	83457.3	205834	106054	286287	0	299101	503440
EALSLIYNKDLLPNPPKTWEEIPALDKELKAKGKSALM	123	160	4	0	1066.84	9	32					-1
ALSLIYNKDLLPNPPKT	124	140	2	0	949.043	6	12					-1
ALSLIYNKDLLPNPPKT	124	140	3	0	633.031	6	12	9.15998	9.2066	633.842	1.28268	0.3	0					2.36949		8.06954e+06	1.06202e+07	7.928e+06	3.62516e+06	534891	0	180815	169995	0	0	0	0	216219	0	1.0931e+06	1.39686e+06	0	89598.5	0
ALSLIYNKDLLPNPPKTWEEIPAL	124	147	3	0	912.505	7	18	11.4634	12.0246	913.531	1.4014	1	0	-0.178815	1.31713		0	0.236759		3.55112e+07	1.45205e+08	1.97239e+08	1.75242e+08	1.07235e+08	4.72097e+07	1.07751e+07	2.58994e+06	1.68002e+06	617671	1.67975e+07	855251	151400	2.01105e+07	328782	19191.3	114723	213959	363809	534896	336644	447959	407689	330485	212839	303616
LSLIYNKDLLPNPPKT	125	140	2	0	913.525	6	11	8.77178	8.927	914.48	0.802596	1	0	-0.204259	-0.19083	1	1	0.101037		3.04629e+07	9.83497e+07	9.85995e+07	6.13429e+07	2.00287e+07	3.50125e+06	50073.2	0	271449	433418	1.49475e+06	0	0	0	43435.1	0	0	0
LSLIYNKDLLPNPPKT	125	140	3	0	609.352	6	11	8.7097	9.17552	609.995	0.820689	1	0	-0.195705	0.962891	1	1	0.0660249		1.08467e+08	3.00825e+08	3.05716e+08	1.88278e+08	7.44986e+07	1.40668e+07	2.76993e+06	1.09883e+06	522960	1.12776e+06	990583	388647	927023	162007	143747	312389	350671	0
LSLIYNKDLLPNPPKTW	125	141	3	0	671.379	6	12					-1
LSLIYNKDLLPNPPKTWEEIPAL	125	147	2	0	1332.74	7	17	11.3546	11.8687	1333.94	0.770672	1	0	-0.347948	1.14224	1	0	0.204344		2.31621e+07	1.21436e+08	1.74062e+08	1.37583e+08	7.49036e+07	1.934e+07	2.05812e+06	0	0	0	0	0	469481	0	0	944541	0	0	295388	224796	0	0	0	0	442529
LSLIYNKDLLPNPPKTWEEIPAL	125	147	3	0	888.826	7	17	11.2458	12.0715	889.738	1.09833	1	0	-0.247713	2.29955	1	0	0.316781		5.3112e+08	1.74509e+09	2.39108e+09	2.00185e+09	1.23839e+09	6.01841e+08	2.42166e+08	7.2524e+07	1.7518e+07	3.06808e+07	689765	910129	1.54824e+07	1.28439e+06	1.59266e+06	1.07196e+06	942304	278323	2.10128e+06	2.60426e+07	429910	1.5392e+06	2.99555e+07	196061	544548
LSLIYNKDLLPNPPKTWEEIPALDKELKAKGKSAL	125	159	4	0	984.058	9	29	10.4067	10.5466	985.809	4.61626	0.6	0					0.297165		0	1.20325e+06	3.04876e+07	4.39927e+07	6.64082e+07	6.74896e+07	6.06799e+07	3.99095e+07	1.95707e+07	1.04799e+07	726579	2.04018e+06	290171	0	0	390463	0	0	0	0	77698.7	17502.3	0	0	0	45277.6	224062	24170.1	18114.8	112412
LSLIYNKDLLPNPPKTWEEIPALDKELKAKGKSALM	125	160	3	0	1355.42	9	30	10.5466	10.7954	1357.28	3.04088	1	0	-0.0565667	0.156599	1	-1	0.168761		0	5.48927e+06	1.79819e+07	6.66482e+07	1.07202e+08	1.28886e+08	1.19299e+08	7.56956e+07	5.68864e+07	1.30213e+07	968898	1.1598e+06	40739.8	0	0	0	0	0	0	0	0	30400.9	139183	85569.7	19349.5	32604.1	22934.1	16850.9	219367	98523.9
LSLIYNKDLLPNPPKTWEEIPALDKELKAKGKSALM	125	160	4	0	1016.82	9	30	10.4067	11.1371	1018.29	3.35687	1	0	-0.00178927	1.94556	1	-1	0.227851		1.57035e+06	7.64623e+07	3.83662e+08	9.23019e+08	1.40757e+09	1.65965e+09	1.42416e+09	1.10057e+09	6.68437e+08	3.71686e+08	1.74307e+08	7.31396e+07	2.97129e+07	8.43254e+06	514565	1.59101e+06	1.09784e+07	864056	385.877	133089	8.57132e+07	766408	109403	329324	2.44055e+07	661726	0	751927	7.32857e+06	270651
LSLIYNKDLLPNPPKTWEEIPALDKELKAKGKSALM	125	160	5	0	813.656	9	30	10.4223	11.0129	814.783	3.10296	1	0	-0.0458047	1.4264	1	-1	0.121877		2.4162e+06	4.97696e+07	2.42405e+08	6.05409e+08	9.27728e+08	1.07907e+09	9.80682e+08	7.25211e+08	4.70598e+08	2.45649e+08	1.17684e+08	5.53606e+07	2.30471e+07	5.51273e+06	1.46733e+06	2.1391e+06	4.86873e+06	1.03553e+06	412419	1.12877e+06	582964	442070	961456	874276	589309	4.83739e+06	1.95976e+06	415638	244740	946172
LSLIYNKDLLPNPPKTWEEIPALDKELKAKGKSALM	125	160	7	0	581.471	9	30	10.5311	10.8109	582.291	3.20882	1	0	-0.0274538	0.27212	1	-1	0.102105		184318	1.22314e+06	1.12955e+07	3.91237e+07	6.50794e+07	7.57395e+07	7.14868e+07	4.89564e+07	3.16715e+07	1.31361e+07	5.30378e+06	1.86771e+06	1.66918e+06	1.10412e+06	106717	0	0	0	72367.8	0	370715	502727	177960	99769.5	218345	283463	0	220815	0	0
LSLIYNKDLLPNPPKTWEEIPALDKELKAKGKSALMF	125	161	5	0	843.07	9	31					-1
SLIYNKDLLPNPPKT	126	140	2	0	856.983	6	10	7.91427	7.96085	858.074	1.14711	0.4	1					0.116848		5.99483e+06	1.9642e+07	1.40334e+07	1.2301e+07	2.34707e+06	8.52738e+06	0	0	0	0	0	0	0	0	0	0	0
SLIYNKDLLPNPPKT	126	140	3	0	571.658	6	10	7.83663	7.9298	572.23	0.682439	0.6	0					0.171795		8.37609e+06	2.61458e+07	2.44225e+07	1.10764e+07	1.20048e+06	536963	0	0	339680	0	0	533408	0	0	0	0	0
SLIYNKDLLPNPPKTWEEIPAL	126	147	2	0	1276.19	7	16	10.8575	11.4013	1278.12	2.29304	1	0	0.16161	1.25219	0	-2	0.887079		9.47474e+06	1.14461e+08	1.3603e+08	1.09469e+08	3.9498e+07	5.71083e+06	430524	553175	0	386249	0	779823	0	2.42577e+06	0	455160	319232	586887	0	0	788681	662742	3.39209e+07	47240.8
SLIYNKDLLPNPPKTWEEIPAL	126	147	3	0	851.132	7	16	10.8109	11.6502	852.039	1.1581	1	0	-0.207286	2.34988	0	1	0.12677		2.85784e+08	9.40455e+08	1.16365e+09	9.62285e+08	5.68463e+08	2.34811e+08	7.79227e+07	1.71169e+07	4.14052e+06	3.13244e+06	8.12489e+06	3.33776e+06	8.95175e+07	3.98504e+06	3.69342e+06	4.67951e+06	1.72864e+06	2.03688e+06	977311	798906	1.24355e+06	1.55177e+06	4.40349e+06	851849
SLIYNKDLLPNPPKTWEEIPALDKELKAKGKSALM	126	160	3	0	1317.73	9	29	10.2668	10.5155	1319.47	2.77761	1	0	-0.0856009	0.156661	0	1	0.079606		2.53518e+06	646764	2.71212e+07	7.59969e+07	1.14644e+08	1.2755e+08	1.12545e+08	8.15831e+07	4.09033e+07	1.58765e+07	3.73248e+06	823413	0	532893	0	0	0	0	0	0	0	360470	0	0	0	0	0	0	0	0
SLIYNKDLLPNPPKTWEEIPALDKELKAKGKSALM	126	160	4	0	988.547	9	29	10.1735	10.6088	989.897	2.94084	0.6	0					0.0456248		4.61563e+06	5.4008e+07	2.52585e+08	5.84495e+08	8.92977e+08	9.8224e+08	8.56105e+08	6.15378e+08	3.7893e+08	2.03735e+08	9.37441e+07	3.57146e+07	9.82531e+06	5.13927e+06	614908	802981	301430	520542	990879	0	0	729084	0	335839	585790	294644	668751	345444	807737	67218.2
SLIYNKDLLPNPPKTWEEIPALDKELKAKGKSALM	126	160	5	0	791.039	9	29	10.3601	10.4223	792.456	4.62651	1	1	0.245962	-0.536339	-1	-3	0.0397312		255532	7.2674e+06	3.11341e+07	8.0556e+07	1.29375e+08	1.38744e+08	1.25489e+08	8.58765e+07	5.77505e+07	2.91075e+07	1.47938e+07	4.2174e+06	2.71862e+06	211361	138405	0	0	0	5.10211e+07	573934	264156	0	0	3.39049e+07	317964	0	303642	0	1.35007e+06	0
LIYNKDLLPNPPKT	127	140	2	0	813.467	5	9	7.65012	7.74342	814.331	0.743072	0.4	0					0.17973		2.08287e+06	9.91534e+06	9.11565e+06	1.70416e+06	527579	0	0	0	141705	0	284469	0	108215	0	39896.3
LIYNKDLLPNPPKT	127	140	3	0	542.647	5	9	7.74342	7.75895	543.106	0.392915	0.4	0					0.0746795		307392	1.98321e+06	1.30721e+06	212878	0	0	0	0	0	0	0	0	0	0	0
LIYNKDLLPNPPKTWEEIPA	127	146	3	0	784.426	7	14	10.2046	11.0905	785.195	0.860893	0.6	0					0.0358884		2.42618e+09	6.59561e+09	7.81891e+09	5.80584e+09	3.08933e+09	1.25459e+09	3.84927e+08	9.32371e+07	2.57088e+07	6.48953e+07	1.40626e+07	7.31606e+06	8.15573e+07	5.36006e+06	3.68548e+06	3.7305e+06	4.08745e+06	3.57343e+06	1.00488e+06	1.10191e+06	564573	558753
LIYNKDLLPNPPKTWEEIPAL	127	147	2	0	1232.68	7	15					-1
LIYNKDLLPNPPKTWEEIPAL	127	147	3	0	822.121	7	15					-1
LIYNKDLLPNPPKTWEEIPALDKELKAKGKSALM	127	160	5	0	773.633	9	28	10.2046	10.5	774.766	3.25318	1	0	0.0205186	0.330066		1	0.135918		376649	2.82296e+06	2.71689e+07	7.42627e+07	1.23789e+08	1.2051e+08	1.03956e+08	7.20071e+07	4.22382e+07	1.93991e+07	1.39234e+07	1.31042e+06	351485	447484	1.41881e+06	2.0796e+06	0	0	283701	0	1.25156e+06	681751	463257	212043	276198	0	247380	201295	175761	786001
IYNKDLLPNPPKT	128	140	2	0	756.925	5	8	6.59267	7.12148	757.76	0.757812	1	0	-0.0910783	1.1969	1	1	0.054894		4.31199e+08	1.02784e+09	8.43798e+08	4.40249e+08	1.53845e+08	3.84539e+07	5.52205e+06	972340	483358	355036	414918	19920.1	18253.3	440293
IYNKDLLPNPPKT	128	140	3	0	504.952	5	8	6.56158	6.93498	505.507	0.75093	1	0	-0.0955516	0.61961	1	1	0.0394338		3.43224e+08	7.61656e+08	6.49262e+08	3.25789e+08	1.1283e+08	3.19892e+07	4.52894e+06	682482	276096	0	27923.2	0	100430	1.21777e+06
IYNKDLLPNPPKTW	128	141	3	0	566.979	6	9					-1
IYNKDLLPNPPKTWEEIPAL	128	147	2	0	1176.14	7	14	10.2823	10.8265	1177.26	0.79692	1	0	-0.287678	1.25392	1	0	0.101619		4.75026e+08	1.35368e+09	1.66786e+09	1.19737e+09	6.33668e+08	2.58136e+08	5.41149e+07	5.98904e+06	485249	2.13388e+06	430173	0	0	0	304600	5.43821e+06	255777	1.51058e+06	7265.82	304590	40853.2	588131
IYNKDLLPNPPKTWEEIPAL	128	147	3	0	784.426	7	14	10.2046	11.0905	785.195	0.860893	1	0	-0.263914	2.52347	0	0	0.0358884		2.42618e+09	6.59561e+09	7.81891e+09	5.80584e+09	3.08933e+09	1.25459e+09	3.84927e+08	9.32371e+07	2.57088e+07	6.48953e+07	1.40626e+07	7.31606e+06	8.15573e+07	5.36006e+06	3.68548e+06	3.7305e+06	4.08745e+06	3.57343e+06	1.00488e+06	1.10191e+06	564573	558753
IYNKDLLPNPPKTWEEIPAL	128	147	4	0	588.572	7	14	10.4845	10.5466	589.095	0.649156	1	0	-0.342568	-0.536401	0	1	0.411639		1.13527e+06	4.01988e+06	5.23846e+06	2.68225e+06	1.44248e+06	133585	0	0	0	0	85112.2	0	0	83481.8	0	0	0	0	0	0	0	0
IYNKDLLPNPPKTWEEIPALD	128	148	2	0	1233.65	7	15	10.1269	10.3134	1234.55	0.295087	0.4	0					0.440629		5.38529e+06	1.54826e+07	1.75531e+07	3.89416e+06	285545	0	0	0	0	0	771456	0	0	0	0	0	0	0	0	0	0	57731.3	272435
IYNKDLLPNPPKTWEEIPALD	128	148	3	0	822.769	7	15	10.0803	10.3756	823.607	1.01169	0.6	0					0.108078		4.553e+07	1.38431e+08	1.78644e+08	1.24097e+08	7.04571e+07	4.20611e+07	7.47751e+06	966179	804504	378023	909616	690331	0	0	166442	0	511837	1.26474e+06	47476.1	236164	3.1964e+06	0	215616
IYNKDLLPNPPKTWEEIPALDKE	128	150	3	0	908.481	7	17					-1
IYNKDLLPNPPKTWEEIPALDKELKAKGKSAL	128	159	3	0	1207.34	8	26	9.69192	9.89388	1209.03	2.86389	1	0	-0.010869	-0.0171772	1	1	0.185672		546699	429338	1.13475e+07	3.28117e+07	4.19611e+07	5.42626e+07	3.83636e+07	2.22356e+07	1.3545e+07	3.44202e+06	715946	382113	0	0	420569	0	0	0	0	374646	0	0	0	0	0	0	76398.2	0	0	0
IYNKDLLPNPPKTWEEIPALDKELKAKGKSAL	128	159	4	0	905.758	8	26	9.6298	10.1735	907.099	3.17318	1	0	0.0509957	1.25213	1	1	0.286889		549046	1.88199e+07	1.29475e+08	3.003e+08	4.33558e+08	4.56425e+08	3.67856e+08	2.27223e+08	1.28389e+08	6.04459e+07	1.69653e+07	2.79066e+06	1.84313e+06	476180	61383.6	1.13983e+06	221415	249924	1.1532e+06	0	354739	688606	2.41098e+07	346398	268522	377325	5.61645e+06	2.24791e+06	0	807123
IYNKDLLPNPPKTWEEIPALDKELKAKGKSALM	128	160	3	0	1251.02	9	27	9.78513	10.4378	1252.76	2.86629	1	0	-0.0316226	1.65701	1	1	0.0553323		0	7.19046e+07	3.90955e+08	9.02189e+08	1.28697e+09	1.36392e+09	1.1755e+09	7.99972e+08	4.72354e+08	2.25787e+08	9.65147e+07	2.75702e+07	5.30876e+06	0	359657	618345	0	604882	626763	413480	0	424576	0	0	0	0	0	219513	360521	0
IYNKDLLPNPPKTWEEIPALDKELKAKGKSALM	128	160	4	0	938.518	9	27	9.89388	10.5	939.839	2.94423	1	0	-0.0166105	1.48403	1	1	0.020982		5.24915e+07	5.14724e+08	2.05667e+09	4.72361e+09	6.89163e+09	7.20815e+09	6.14842e+09	4.2659e+09	2.41112e+09	1.29878e+09	6.23995e+08	2.908e+08	1.222e+08	4.89134e+07	2.04351e+07	1.0361e+07	1.89071e+07	1.84778e+06	4.05321e+06	2.96969e+06	1.27112e+07	4.47427e+06	6.95936e+06	3.06465e+06	4.76717e+06	1.89863e+06	0	1.06121e+06	1.71136e+06	635419
IYNKDLLPNPPKTWEEIPALDKELKAKGKSALM	128	160	5	0	751.016	9	27	9.7696	10.4378	752.082	2.98669	1	0	-0.00843255	1.7147	1	1	0.0468729		3.36142e+07	2.69146e+08	1.08563e+09	2.47323e+09	3.65812e+09	3.91967e+09	3.3123e+09	2.30488e+09	1.29222e+09	6.93265e+08	3.26934e+08	1.41075e+08	9.46595e+07	1.66145e+07	9.76073e+06	4.08978e+06	2.74229e+06	4.04824e+06	3.47289e+06	3.63413e+06	3.43702e+06	1.94882e+06	7.82242e+06	3.64389e+06	2.07697e+06	1.6299e+06	412488	1.44637e+06	1.28666e+07	116768
IYNKDLLPNPPKTWEEIPALDKELKAKGKSALM	128	160	6	0	626.014	9	27	9.7696	10.4067	626.899	2.96293	1	0	-0.0130091	1.59918	1	1	0.0364854		2.85864e+06	7.74939e+07	4.08853e+08	9.45063e+08	1.38629e+09	1.47371e+09	1.25383e+09	8.70898e+08	5.09541e+08	2.61895e+08	1.13995e+08	4.54172e+07	1.60931e+07	6.25112e+06	2.44382e+06	797859	585596	374309	802499	1.56066e+06	1.19189e+06	1.33045e+06	637418	973163	2.43926e+06	372729	3.0059e+06	313206	1.26527e+06	464249
IYNKDLLPNPPKTWEEIPALDKELKAKGKSALMF	128	161	3	0	1300.04	9	28	10.5777	10.8109	1302.02	3.47776	1	0	0.0622305	0.0987768	1	1	1.51338		0	0	1.98151e+06	2.56408e+07	5.54031e+07	7.09506e+07	7.5029e+07	4.27195e+07	1.99757e+07	2.46649e+06	507351	0	0	0	0	0	0	0	4.11612e+06	606327	482905	5.03945e+06	0	0	0	0	0	0	0	0
IYNKDLLPNPPKTWEEIPALDKELKAKGKSALMF	128	161	4	0	975.285	9	28	10.5466	10.8731	976.698	3.20521	1	0	0.011609	0.445277	1	1	0.131255		0	1.06627e+07	1.35698e+08	3.55848e+08	5.99422e+08	6.63674e+08	6.13234e+08	4.7735e+08	2.63283e+08	1.73526e+08	6.81055e+07	3.77061e+07	1.15889e+07	3.11035e+06	1.14369e+06	220547	878108	195972	0	207544	379696	308750	801905	191616	304354	0	0	0	281070	32721.3
IYNKDLLPNPPKTWEEIPALDKELKAKGKSALMF	128	161	5	0	780.43	9	28					-1
IYNKDLLPNPPKTWEEIPALDKELKAKGKSALMF	128	161	6	0	650.526	9	28	10.5622	10.8109	651.478	3.2673	1	0	0.0231406	0.156599	1	1	0.168528		0	6.10995e+06	2.58579e+07	6.94933e+07	1.11348e+08	1.22659e+08	1.14317e+08	8.47621e+07	5.22251e+07	2.60547e+07	1.32738e+07	4.8668e+06	1.77894e+06	1.92382e+06	116789	902489	372864	0	626807	412305	30523.1	608791	124283	631652	132136	800376	395287	287187	111213	255097
YNKDLLPNPPKTWEEIPAL	129	147	3	0	746.732	6	13					-1
WEEIPAL	141	147	1	0	857.44	4	4	10.6244	10.7487	858.689	0.72201	0.2	0					0.779827		2.69399e+07	1.17209e+07	2.22443e+06	677995	3.5724e+06	3.52535e+06	958414	465122	469465
WEEIPAL	141	147	2	0	429.224	4	4	9.97155	10.4689	429.401	-0.172681	0.4	0					0.306629		3.66508e+07	1.15485e+07	254248	78033.6	148497	0	54537.1	0	522070
WEEIPALDKELKAKGKSALM	141	160	2	0	1129.12	7	17	9.2415	9.39685	1130.84	2.02399	1	0	0.0354589	-0.190334	1	0	0.384654		675017	1.2384e+07	4.0007e+07	5.0041e+07	3.80523e+07	2.12329e+07	3.80461e+06	1.23625e+06	0	0	0	0	0	306439	0	0	0	0	0	805209	0	1.5742e+06	0	0	0
WEEIPALDKELKAKGKSALM	141	160	3	0	753.08	7	17	9.15998	9.50557	754.259	2.1119	1	0	0.0623543	0.516285	1	1	0.059182		2.03602e+07	1.94944e+08	5.74139e+08	7.40174e+08	6.05446e+08	3.7131e+08	1.77012e+08	7.04953e+07	1.8332e+07	2.95683e+06	1.07868e+06	419447	1.14759e+06	1.94698e+06	191178	573594	992280	0	704100	659873	4.00784e+06	447372	1.82628e+06	1.08104e+06	149064
WEEIPALDKELKAKGKSALM	141	160	4	0	565.062	7	17	9.14443	9.49003	565.929	2.04356	1	0	0.0414466	0.516347	1	1	0.0754878		2.74229e+06	4.19074e+07	1.45243e+08	1.88969e+08	1.59085e+08	8.70349e+07	3.80001e+07	9.47843e+06	1.68335e+06	540921	209241	0	0	598698	0	201726	0	0	0	1.75401e+06	21888.6	400264	2742.17	241585	0
WEEIPALDKELKAKGKSALMF	141	161	3	0	802.103	7	18	10.3601	10.4223	803.414	2.40168	1	0	0.110185	-0.536339		1	0.097053		264659	5.32932e+06	1.68312e+07	2.34737e+07	2.08941e+07	1.39125e+07	7.61721e+06	1.21282e+06	0	33397.9	40245.7	0	35279.3	410009	245030	0	698233	371581	169641	203785	274626	0	9190.85	0	0	186710
EEIPAL	142	147	1	0	671.361	4	3					-1
EEIPALDKELKAKGKSALM	142	160	3	0	691.054	6	16					-1
PALDKELKAKGKSALM	145	160	3	0	567.331	6	14					-1
DKELKAKGKSAL	148	159	2	0	644.385	5	10	3.94262	4.44867	645.614	1.70973	1	0	0.305448	1.11234	1	1	0.0413024		2.71261e+07	1.64271e+08	3.07155e+08	2.43368e+08	1.12859e+08	3.8795e+07	8.13529e+06	961055	54580.3	0	41282.5	0	39262	0	0	0
DKELKAKGKSAL	148	159	3	0	429.926	5	10	3.94262	4.4171	430.843	2.00502	1	0	0.459014	0.995083	1	1	0.263778		2.73016e+07	1.52446e+08	3.06472e+08	2.30965e+08	1.05012e+08	3.7016e+07	9.28581e+06	1.04394e+06	69321.4	0	2.89311e+07	0	0	4.64027e+06	39570.8	0
DKELKAKGKSALM	148	160	1	0	1418.8	5	11	4.81005	5.02817	1421.21	1.51481	1	0	0.132458	0.0428118	0	1	0.780038		156866	6.13624e+06	1.40446e+07	1.14445e+07	3.41644e+06	505392	0	0	0	0	0	0	97447.8	0	0	0	0
DKELKAKGKSALM	148	160	2	0	709.905	5	11	4.71613	5.24617	711.208	1.71204	1	0	0.225706	1.20142	0	1	0.0309409		3.25431e+08	1.77616e+09	3.42372e+09	2.78304e+09	1.51551e+09	5.90759e+08	1.95455e+08	5.3046e+07	1.40108e+07	8.60979e+06	1.42095e+06	472701	114229	0	12335.1	174447	167996
DKELKAKGKSALM	148	160	3	0	473.606	5	11	4.71613	5.19943	474.482	1.73524	1	0	0.236673	1.02783	0	1	0.0193419		4.524e+08	2.44477e+09	4.79348e+09	4.0358e+09	2.22063e+09	8.55426e+08	2.77331e+08	7.18194e+07	1.7504e+07	6.60602e+06	4.11142e+06	1.695e+06	248092	0	3.3026e+06	0	41857.9
DKELKAKGKSALM	148	160	4	0	355.456	5	11	4.71613	5.215	356.315	2.53926	1	0	0.616796	1.08565	-2	-3	0.248381		7.17091e+07	4.33763e+08	8.48955e+08	7.35879e+08	3.85181e+08	1.44231e+08	4.24668e+07	1.33355e+07	1.15166e+06	508011	297469	570849	0	37715.7	0	1.88446e+08	0
DKELKAKGKSALMF	148	161	2	0	783.44	6	12	7.63457	7.75895	784.874	1.86427	1	0	0.22423	-0.30536	1	0	0.102538		5.19832e+06	5.17226e+07	1.1276e+08	1.12868e+08	6.76693e+07	2.84639e+07	9.57768e+06	1.56087e+06	265832	0	342735	0	554610	0	465416	245921	0	0	0
DKELKAKGKSALMF	148	161	3	0	522.629	6	12	7.40115	7.79003	523.569	1.81619	0.6	0					0.0426611		6.08924e+07	3.51281e+08	7.05104e+08	7.06302e+08	4.35477e+08	1.77724e+08	6.6249e+07	1.56179e+07	1.04219e+06	250014	99051.9	0	164772	23271.7	205197	0	0	65160	3.1909e+06
DKELKAKGKSALMF	148	161	4	0	392.223	6	12	7.43225	7.74342	392.921	1.78559	1	0	0.190131	0.388445	1	0	0.0908174		3.19071e+06	4.85642e+07	1.01397e+08	9.7983e+07	6.00405e+07	2.16889e+07	7.34344e+06	1.00097e+06	374977	72868.3	128873	0	0	29190.6	0	0	0	0	0
KELKAKGKSALM	149	160	2	0	652.392	5	10	4.62193	4.90353	653.552	1.48605	1	0	0.189122	0.27862	1	1	0.0896774		1.18926e+07	6.45517e+07	1.05247e+08	7.55151e+07	3.23835e+07	1.11299e+07	2.2369e+06	0	57525.2	0	8070.28	0	0	0	0	0
KELKAKGKSALM	149	160	3	0	435.264	5	10	4.68475	4.9191	436.051	1.5271	1	0	0.210467	0.10311	1	1	0.046988		1.46688e+07	7.32538e+07	1.30956e+08	9.5589e+07	3.94558e+07	1.29276e+07	3.65777e+06	227249	74679.6	0	0	0	102744	137613	142973	0
KELKAKGKSALMF	149	161	3	0	484.287	5	11					-1
MFNLQEPY	160	167	2	0	521.239	5	5	9.55217	9.75405	521.923	0.661497	1	0	0.104321	-0.0174868		0	0.509384		7.92803e+06	7.95286e+06	4.19729e+06	566011	2.72405e+06	0	0	0	0	0	336461
MFNLQEPYFTWPLIA	160	174	2	0	935.466	6	11	14.3583	15.231	936.403	0.620443	1	0	-0.290377	2.47407		1	0.223288		4.41212e+08	8.36739e+08	6.97747e+08	3.91245e+08	1.67448e+08	4.87219e+07	1.50676e+07	4.28536e+06	6.09081e+06	2.4935e+06	7.48954e+06	4.80939e+06	4.67524e+06	2.01037e+06	2.442e+06	3.12541e+06	2.98777e+06	5.1613e+06
FNLQEPY	161	167	1	0	910.431	4	4	8.04368	9.1289	915.926	4.93948	0.4	1					1.43823		2.44266e+08	2.10514e+08	3.50276e+07	8.87267e+06	8.76851e+07	1.10435e+08	1.08938e+09	1.13886e+09	1.10337e+08
FNLQEPY	161	167	2	0	455.719	4	4	8.47685	8.98912	456.349	0.703839	1	1	0.33138	1.13543	0	0	0.592366		1.48252e+08	7.06768e+07	801507	6.14046e+06	4.79728e+07	9.32578e+06	781651	467585	2.93663e+06
FNLQEPYFTW	161	170	2	0	672.817	5	7	12.6356	12.9195	673.579	0.671588	1	0	-0.0847617	0.287163		-1	1.09128		3.69011e+06	4.31361e+06	2.06311e+06	225771	66783.6	30545.7	70571.7	51984.9	69080.5	126800	88878.7	219080	135475
FNLQEPYFTWPLI	161	173	2	0	834.427	6	9	14.405	15.1687	835.27	0.618582	1	0	-0.226267	2.06925		-2	0.249869		5.47242e+08	9.56624e+08	7.29552e+08	3.27679e+08	1.1337e+08	3.17471e+07	1.26442e+07	8.06192e+06	6.4343e+06	6.99006e+06	7.06053e+06	6.10848e+06	5.91359e+06	3.66304e+06	4.24412e+06	5.58069e+06
FNLQEPYFTWPLIA	161	174	1	0	1738.88	6	10	13.8451	14.6074	1740.27	0.281894	1	0	-0.437108	2.06424	1	0	0.418692		1.31039e+08	3.17048e+08	2.3671e+08	6.79019e+07	3.98519e+06	0	1.0552e+06	0	0	0	0	683931	506706	587936	0	384698	609492
FNLQEPYFTWPLIA	161	174	2	0	869.946	6	10	13.7359	14.8724	870.746	0.492394	1	0	-0.327636	3.45395	1	0	0.0259839		8.67764e+09	1.52658e+10	1.2215e+10	5.99489e+09	2.15949e+09	6.55616e+08	1.75548e+08	5.42838e+07	2.97055e+07	2.02225e+07	1.74253e+07	1.21154e+07	7.78931e+06	3.21339e+06	8.66465e+06	7.01712e+06	8.56902e+06
FNLQEPYFTWPLIA	161	174	3	0	580.299	6	10	13.8139	14.6074	580.686	0.0522402	1	0	-0.556541	2.18007	1	-3	0.118511		3.8629e+07	6.6632e+07	4.11867e+07	9.10077e+06	568200	281075	0	45937	0	0	0	0	0	46715.7	0	0	0
FNLQEPYFTWPLIAA	161	175	2	0	905.464	6	11	13.5639	14.5295	906.405	0.733986	1	0	-0.236696	2.81927		0	0.37419		3.97395e+08	6.988e+08	5.7142e+08	2.90621e+08	1.09478e+08	2.90464e+07	1.00803e+07	8.3615e+06	8.72969e+06	6.05487e+06	5.35429e+06	7.76406e+06	5.51175e+06	4.11389e+06	1.9952e+06	4.62543e+06	5.29668e+06	5.21541e+06
FNLQEPYFTWPLIAADGGYAFKYENGKYDIKDVGVDNAGAKAGL	161	204	4	0	1207.35	10	40	12.353	13.0141	1209.66	6.30742	0.4	0					0.207665		0	529049	4.32551e+06	2.55395e+07	5.06045e+07	1.16828e+08	1.4152e+08	2.08045e+08	1.50917e+08	2.26024e+08	9.44836e+07	1.70177e+08	3.43712e+07	1.1337e+08	7.75893e+06	6.44136e+07	1.02598e+06	3.52048e+07	752481	1.00862e+07	222860	6.65071e+06	0	486433	394663	216353	0	256680	725463	3.35014e+06
NLQEPY	162	167	1	0	763.362	4	3	5.8887	6.18453	764.495	0.682517	1	0	0.599448	0.33149		0	1.27484		1.68639e+07	2.05797e+07	5.60114e+06	2.65824e+06	1.60907e+06	145426	565568	660788
NLQEPYFTWPLI	162	173	2	0	760.893	5	8	13.7515	14.0318	762.044	1.34587	1	0	0.291202	0.273667		-2	0.349382		4.91073e+07	8.76312e+07	6.01884e+07	2.4237e+07	7.982e+06	6.18947e+06	4.77006e+06	5.26286e+06	5.26888e+06	3.14896e+06	2.01388e+06	3.64639e+06	3.37277e+06	2.08718e+06
NLQEPYFTWPLIA	162	174	1	0	1591.82	5	9	13.1716	13.689	1593.1	0.291317	1	0	-0.415374	1.15481	1	0	0.367132		3.75647e+07	7.48691e+07	5.20855e+07	1.37144e+07	1.03114e+06	0	0	591062	144782	184714	0	0	0	0	0
NLQEPYFTWPLIA	162	174	2	0	796.411	5	9	13.1086	13.9541	797.162	0.50461	1	0	-0.292125	2.3731	1	0	0.120992		1.8303e+09	3.21302e+09	2.2719e+09	1.01041e+09	3.33821e+08	9.55153e+07	2.90598e+07	1.25818e+07	6.70109e+06	6.44089e+06	3.02889e+06	3.81144e+06	4.35618e+06	3.53919e+06	4.43901e+06
NLQEPYFTWPLIAADGGYA	162	180	2	0	1063.52	6	15	13.1716	13.2502	1065.44	2.54347	1	0	0.298121	-0.475112		1	0.517952		3.97854e+06	9.19447e+06	9.44544e+06	5.8841e+06	2.29851e+06	239051	285656	241587	0	163021	103560	0	97331.2	0	0	153109	1.08598e+06	181764	1.86345e+06	0	965739	0
NLQEPYFTWPLIAADGGYAFKYENGKYDIKDVGVDNAGAKAGL	162	204	4	0	1170.58	9	39					-1
FTWPLIA	168	174	1	0	847.471	4	4	12.0402	12.8722	848.078	0.0587503	1	0	-0.507325	2.32301	1	1	0.217156		1.23375e+09	6.48459e+08	2.2105e+08	4.01281e+07	363344	1.48718e+06	1.09866e+07	1.72627e+06	999275
FTWPLIA	168	174	2	0	424.239	4	4	11.9622	12.8407	424.472	-0.0834753	1	0	-0.692238	2.49568	1	1	1.57406		2.48518e+08	1.2533e+08	2.46593e+07	782178	17349.7	0	441317	0	720479
AADGGYA	174	180	1	0	624.262	4	5	3.28015	3.84862	625.035	0.418286	1	0	-0.148644	1.34418		-1	2.14215		4.29098e+07	2.22686e+07	5.07581e+06	258605	87276.5	62269.9	91889.2	427145	60703.1	2.05801e+06
AADGGYAF	174	181	1	0	771.331	4	6	7.65012	7.86768	771.833	0.0408956	1	0	-0.548262	0.0407688		-1	0.19856		6.00142e+07	3.34611e+07	6.53149e+06	0	274745	0	0	0	340616	0	0
AADGGYAFKYENGKY	174	188	2	0	827.381	5	13	7.3545	7.74342	833.8	11.8402	1	0	4.15288	0.677247	1	-7	0.270192		6.51149e+07	1.11102e+08	1.31617e+08	1.17764e+08	7.60024e+07	3.19667e+07	9.60217e+06	932562	200030	40375.3	6.57996e+07	5.57884e+08	1.62874e+09	2.32113e+09	1.95023e+09	1.12316e+09	4.81629e+08	1.78419e+08	6.86899e+07
AADGGYAFKYENGKY	174	188	3	0	551.923	5	13	7.3545	7.69677	556.321	12.1969	1	0	4.29556	0.503966	1	-7	0.101649		3.50006e+07	5.84359e+07	7.89593e+07	6.97567e+07	4.11476e+07	1.99636e+07	4.25962e+06	2.15719e+06	188339	104854	7.09676e+07	6.78426e+08	1.96158e+09	2.7922e+09	2.43615e+09	1.34651e+09	5.85297e+08	2.13726e+08	7.59951e+07
AADGGYAFKYENGKYDIKDVGVDNAGAKAGL	174	204	3	0	1059.85	8	29	8.13175	8.22508	1062.04	4.6771	1	1	0.255033	-0.420695	0	-4	0.215995		0	2.01806e+06	7.27677e+06	5.82355e+06	1.52513e+07	2.66908e+07	2.09061e+07	1.82883e+07	1.75871e+07	1.16175e+07	4.88466e+06	4.53541e+06	1.75887e+06	1.24877e+06	2.96105e+06	0	596509	0	0	0	419017	0	0	0	0	0	48790.7	0	0	52515.9
AADGGYAFKYENGKYDIKDVGVDNAGAKAGL	174	204	4	0	795.143	8	29	8.06958	8.20955	797.042	5.71288	1	0	0.44078	-0.247476	1	-2	0.579598		408222	0	3.81069e+06	8.19042e+06	2.07821e+07	2.79413e+07	3.34877e+07	2.31263e+07	1.84813e+07	9.43327e+06	2.97752e+06	265824	0	0	0	0	0	0	0	0	0	0	0	0	0	346863	0	556568	0	0
AADGGYAFKYENGKYDIKDVGVDNAGAKAGLTF	174	206	3	0	1142.56	8	31					-1
AADGGYAFKYENGKYDIKDVGVDNAGAKAGLTF	174	206	4	0	857.172	8	31					0
AADGGYAFKYENGKYDIKDVGVDNAGAKAGLTFL	174	207	3	0	1180.25	8	32					-1
ADGGYA	175	180	1	0	553.225	3	4	3.08917	3.80165	553.728	0.192257	1	0	-0.333748	1.87913		1	0.718364		5.35665e+08	2.22457e+08	5.22286e+07	7.76948e+06	403283	6.69108e+06	3.51888e+06	1.37211e+06
ADGGYAFKYENGKY	175	188	2	0	791.862	5	12	7.12148	7.65012	793.478	2.27499	1	0	0.402225	1.19622	1	-1	0.143119		2.59731e+07	2.04428e+08	4.65759e+08	5.62878e+08	4.23252e+08	2.14431e+08	8.61694e+07	3.84627e+07	4.91953e+06	5.20898e+06	335275	1.0197e+06	0	2.82459e+06	0	326952	0	2.76619e+06
ADGGYAFKYENGKY	175	188	3	0	528.244	5	12	7.13703	7.46335	529.295	2.19514	1	0	0.367621	0.44472	1	-1	0.0628273		1.73213e+07	1.25641e+08	3.05179e+08	3.47759e+08	2.60757e+08	1.40074e+08	5.30767e+07	1.32091e+07	2.23695e+06	1.19625e+06	0	49024.4	1.05924e+06	0	135758	363344	0	0
ADGGYAFKYENGKYDIKD	175	192	2	0	1027.48	6	16	7.3545	7.52563	1029.68	3.16449	1	0	0.44486	-0.131707	0	-1	0.511258		257180	7.66236e+06	2.96985e+07	4.28513e+07	3.99716e+07	2.59414e+07	1.19047e+07	4.00138e+06	1.30037e+06	199160	0	0	219566	0	0	278173	0	0	1.63831e+06	0	2.7574e+06	1.38891e+06	1.53842e+06
ADGGYAFKYENGKYDIKD	175	192	3	0	685.322	6	16	7.29235	7.61902	686.535	2.41005	0.6	0					0.123196		5.87558e+07	5.64555e+07	1.54219e+08	2.41173e+08	2.1504e+08	1.4792e+08	8.28348e+07	3.24231e+07	9.70084e+06	1.49602e+06	1.06834e+06	0	1.87208e+06	325379	138572	526917	207539	0	1.30207e+06	0	2.99352e+06	899934	304756
ADGGYAFKYENGKYDIKDVGVDNAGAKAGL	175	204	3	0	1036.18	7	28	8.03852	8.41155	1038.26	4.40812	1	0	0.23503	0.618248	1	-2	0.170852		1.13504e+07	7.97206e+07	8.98295e+07	2.45358e+08	5.80706e+08	6.0811e+08	6.61307e+08	6.77702e+08	4.06639e+08	2.33538e+08	1.5711e+08	5.14745e+07	1.73058e+07	1.26413e+07	763910	663386	6.3582e+06	893569	306197	5.82066e+06	1.30888e+06	815430	4.56894e+06	0	27078.4	1.60876e+06	135487	174456	1.64913e+06	280372
ADGGYAFKYENGKYDIKDVGVDNAGAKAGL	175	204	4	0	777.383	7	28	7.97638	8.11622	778.959	4.46503	1	0	0.2456	-0.247971	1	-2	0.0565		0	1.54492e+06	2.41043e+07	6.63162e+07	1.30456e+08	1.91903e+08	2.05728e+08	1.7909e+08	1.33074e+08	7.19163e+07	4.11777e+07	1.72865e+07	9.01162e+06	1.07165e+06	1.49259e+06	357896	1.04102e+06	0	348155	0	281394	0	141635	302205	44600.5	0	48860.8	515226	61468.5	0
ADGGYAFKYENGKYDIKDVGVDNAGAKAGL	175	204	5	0	622.108	7	28					-1
ADGGYAFKYENGKYDIKDVGVDNAGAKAGLTF	175	206	2	0	1677.82	8	30					-1
ADGGYAFKYENGKYDIKDVGVDNAGAKAGLTF	175	206	3	0	1118.88	8	30	8.84938	9.25702	1121.07	4.55363	1	0	0.205671	0.74677	1	-1	0.230588		575759	2.62393e+07	1.42419e+08	4.60186e+08	9.02677e+08	1.32803e+09	1.39611e+09	1.23634e+09	9.23905e+08	5.63437e+08	3.22041e+08	1.47125e+08	6.78273e+07	2.29435e+07	7.3863e+06	954049	4.86728e+06	3.56251e+06	1.73721e+06	2.43435e+06	3.61518e+06	2.05682e+06	1.50647e+06	2.30679e+06	854410	3.6609e+06	2.45606e+06	0	1.04987e+06	1.82269e+06
ADGGYAFKYENGKYDIKDVGVDNAGAKAGLTF	175	206	4	0	839.412	8	30	8.88043	9.28808	841.001	4.34645	1	0	0.169756	0.746832	1	-1	0.0605418		1.36516e+08	4.4206e+07	5.22106e+08	6.96697e+08	1.66123e+09	1.90633e+09	2.34789e+09	1.75864e+09	1.49522e+09	8.4896e+08	5.22781e+08	2.39066e+08	1.3804e+08	6.28749e+07	4.00991e+07	2.37973e+07	2.25234e+07	1.01084e+07	8.81667e+06	7.12965e+06	8.92156e+06	4.73317e+06	4.44106e+06	3.07763e+06	2.9596e+06	2.42427e+06	6.50838e+06	4.51835e+06	8.10568e+06	1.99517e+06
ADGGYAFKYENGKYDIKDVGVDNAGAKAGLTF	175	206	5	0	671.731	8	30					-1
ADGGYAFKYENGKYDIKDVGVDNAGAKAGLTFL	175	207	3	0	1156.58	8	31	9.66085	10.4067	1158.77	4.50652	0.6	0					0.273372		1.49983e+07	8.2162e+06	1.08726e+08	4.00376e+08	6.90382e+08	9.78499e+08	1.11251e+09	9.60757e+08	7.48775e+08	4.9096e+08	2.44263e+08	1.23634e+08	1.16873e+08	8.26387e+06	2.72435e+06	5.08478e+07	5.70237e+06	893952	2.77516e+06	1.59977e+06	1.28966e+06	432893	2.68659e+06	1.65263e+06	1.19698e+06	3.04532e+06	945321	3.17605e+06	1.99849e+06	1.45129e+06
ADGGYAFKYENGKYDIKDVGVDNAGAKAGLTFL	175	207	4	0	867.683	8	31	9.67638	10.1579	869.3	4.38443	0.6	0					0.0427231		731924	2.45996e+07	1.62163e+08	4.8583e+08	9.28238e+08	1.3279e+09	1.52944e+09	1.35153e+09	1.00071e+09	6.40669e+08	3.50508e+08	1.81028e+08	7.61498e+07	3.43525e+07	1.37096e+07	7.95674e+06	2.50487e+06	2.71971e+06	2.11118e+06	631472	3.10858e+06	467061	511505	382508	2.7054e+06	371399	0	2.12778e+06	1.35475e+06	1.37792e+06
ADGGYAFKYENGKYDIKDVGVDNAGAKAGLTFL	175	207	5	0	694.348	8	31					-1
DGGYAFKYENGKY	176	188	2	0	756.344	5	11					-1
DGGYAFKYENGKYDIKDVGVDNAGAKAGL	176	204	3	0	1012.5	7	27	8.17847	8.22508	1014.56	4.38822	0.6	0					0.467162		0	0	0	325722	3.77278e+06	7.34388e+06	7.18533e+06	3.72284e+06	1.81499e+06	0	0	0	0	0	0	0	0	0	0	280414	0	0	0	0	0	0	0	0	0	0
DGGYAFKYENGKYDIKDVGVDNAGAKAGL	176	204	4	0	759.624	7	27					-1
DGGYAFKYENGKYDIKDVGVDNAGAKAGLTF	176	206	4	0	821.653	8	29					-1
DGGYAFKYENGKYDIKDVGVDNAGAKAGLTFL	176	207	3	0	1132.9	8	30					-1
YAFKYENGKYDIKDVGVDNAGAKAGL	179	204	3	0	936.14	7	24	8.41155	8.50788	940.733	12.0995	0.6	0					0.199908		0	0	0	272265	756242	0	280350	0	477103	1.54545e+07	1.18017e+08	5.14901e+08	1.22816e+09	1.74915e+09	1.65214e+09	1.01476e+09	4.13356e+08	2.16596e+08	1.09e+08	5.80226e+07	5.71418e+06	0	1.55435e+07	2.44309e+06	23928.7	7.53268e+06	0	0	0	6344
AFKYENGKYDIKD	180	192	2	0	795.894	5	11	6.4491	6.57712	798.459	4.17346	1	1	1.38941	-0.291864	1	-4	0.702019		2335.7	1.39376e+06	5.59516e+06	9.05331e+06	6.05925e+06	3.20074e+06	557780	437197	0	229773	229520	2.81527e+06	2.59867e+06	1.44866e+06	0	0	0
AFKYENGKYDIKD	180	192	3	0	530.931	5	11					-1
AFKYENGKYDIKDVGVDNAGAKAGL	180	204	3	0	881.785	7	23	7.57233	7.75895	884.084	5.32384	0.4	1					0.28412		0	4.28035e+06	2.27349e+07	6.4244e+07	1.11177e+08	1.3217e+08	1.21099e+08	8.67541e+07	5.79233e+07	2.89498e+07	9.23618e+06	6.43905e+07	596274	0	6.52582e+07	0	0	1.02097e+07	0	0	1.88793e+06	0	0	323925	50806.1	10981.7	0	24627.1	523492	221987
AFKYENGKYDIKDVGVDNAGAKAGL	180	204	4	0	661.591	7	23	7.5412	7.71232	663.112	4.51307	1	0	0.436747	-0.131769	1	-1	0.151725		473822	1.32253e+06	5.87105e+06	2.64042e+07	4.54058e+07	5.75392e+07	4.76026e+07	4.57858e+07	1.94758e+07	2.18836e+07	3.46993e+06	1.19919e+07	247586	3.07735e+06	91556.9	440028	0	126439	0	356121	0	137432	0	213717	0	482775	201004	53108.2	0	0
AFKYENGKYDIKDVGVDNAGAKAGLTF	180	206	4	0	723.62	7	25	8.5234	8.8649	725.104	4.20448	0.6	0					0.117166		1.00937e+06	8.68804e+06	3.14416e+07	1.09944e+08	1.77484e+08	2.31455e+08	2.09485e+08	1.53816e+08	1.03279e+08	4.91735e+07	1.57366e+07	4.86527e+06	1.59838e+06	662453	39735.2	3.04855e+06	249719	3.62965e+06	382578	2.9965e+06	207586	855510	627716	808356	1.42086e+06	948351	742531	1.64089e+06	2.48096e+06	2.02699e+06
AFKYENGKYDIKDVGVDNAGAKAGLTFL	180	207	3	0	1002.19	7	26	9.50557	9.75405	1004.18	4.16504	0.6	0					0.122396		822430	3.20904e+06	1.98242e+07	6.76879e+07	1.24783e+08	1.52736e+08	1.43678e+08	1.23751e+08	6.7424e+07	3.67403e+07	3.91298e+07	2.71307e+06	0	4.81777e+06	247145	0	749390	314636	0	55656.6	0	0	29788.9	0	0	26428.4	67483.5	405211	695214	341881
AFKYENGKYDIKDVGVDNAGAKAGLTFL	180	207	4	0	751.891	7	26	9.47452	9.70745	753.347	4.02118	0.6	0					0.0907266		1.34631e+06	6.10128e+06	2.54677e+07	4.28173e+07	9.95167e+07	1.23816e+08	1.13399e+08	9.62107e+07	5.47147e+07	3.36507e+07	1.67323e+06	4.77336e+06	1.42296e+06	762736	2.06856e+06	279063	219289	302848	424742	204205	134990	0	477617	0	0	187164	357187	369140	225741	177247
FKYENGKY	181	188	1	0	1048.51	4	6	5.74515	6.02883	1050.99	1.83894	0.4	0					0.558529		386222	4.68304e+06	1.52276e+07	1.14218e+07	3.14958e+06	18266.5	0	0	142566	116172	351217
FKYENGKY	181	188	2	0	524.759	4	6	5.66732	6.13785	526.039	1.91666	1	0	1.07757	0.980411	1	-3	0.103324		2.47017e+07	1.40456e+08	2.68343e+08	2.40823e+08	1.26545e+08	4.05015e+07	6.55859e+06	1.12317e+06	447191	623157	476200
FKYENGKYDIKD	181	192	2	0	760.375	5	10	6.43353	6.56158	761.48	1.29344	1	0	0.0889511	-0.29174	0	-3	1.18358		8.3637e+06	1.07388e+07	9.13526e+06	8.61995e+06	2.10161e+06	3.35608e+06	0	153853	0	161009	426879	0	0	5831.74	475898	179129
FKYENGKYDIKD	181	192	3	0	507.252	5	10	6.18453	6.24675	507.678	0.358378	1	0	-0.397332	-0.536277	0	-3	0.136656		3.06738e+07	5.49717e+07	3.12668e+07	1.87406e+06	6.92496e+06	2.21359e+06	0	113835	0	4112.76	3560.82	0	0	0	0	0
FKYENGKYDIKDVGVDNAGAKAGL	181	204	2	0	1286.66	7	22	7.46335	7.65012	1288.96	3.07043	1	0	0.142106	-0.0736375	1	-6	0.423616		2.16798e+06	9.77852e+06	2.27672e+07	2.85879e+07	3.69797e+07	3.23235e+07	3.00535e+07	1.85205e+07	7.74602e+06	3.3073e+06	240416	0	218178	0	280060	0	0	0	0	0	181278	0	218713	0	324791	0	0	0	440553	0
FKYENGKYDIKDVGVDNAGAKAGL	181	204	3	0	858.106	7	22	7.3856	7.65012	859.625	3.02623	1	1	0.13166	0.215164	1	-6	0.289703		3.48211e+07	1.06237e+08	5.1666e+08	5.21114e+08	5.5937e+08	5.23193e+08	4.07198e+08	2.87241e+08	1.65663e+08	8.54438e+07	4.20031e+07	1.40266e+07	5.84792e+06	3.2338e+06	655815	450805	1.70348e+06	593470	0	598833	0	377919	207319	0	168218	24443.1	0	0	95553.1	0
FKYENGKYDIKDVGVDNAGAKAGL	181	204	4	0	643.831	7	22	7.4478	7.60345	645.054	3.36088	1	0	0.210767	-0.18922	1	-5	0.17467		7.09344e+06	4.12505e+07	1.29986e+08	1.49539e+08	1.40905e+08	1.32159e+08	1.2041e+08	7.46394e+07	4.4792e+07	2.00531e+07	1.03446e+07	2.26017e+06	818143	646959	2.05551e+07	481313	176374	217608	1.20143e+07	0	0	200916	0	0	0	0	0	0	0	0
FKYENGKYDIKDVGVDNAGAKAGLTF	181	206	2	0	1410.71	7	24	8.5234	8.61657	1413.28	3.4415	1	0	0.16203	-0.421314		-3	0.369287		0	6.36291e+06	1.28233e+07	2.46494e+07	2.93386e+07	2.64742e+07	2.49068e+07	1.63109e+07	6.95955e+06	619651	0	0	0	0	0	0	0	0	574525	399708	2.12114e+06	0	1.17251e+06	0	752052	0	0	0	0	0
FKYENGKYDIKDVGVDNAGAKAGLTFL	181	207	3	0	978.506	7	25	9.3347	9.98708	980.039	2.83325	1	0	0.00567048	1.65589	0	-3	0.276268		9.38994e+07	4.03908e+08	6.18405e+08	6.61088e+08	6.78223e+08	7.04733e+08	6.61918e+08	4.68634e+08	2.82393e+08	1.65953e+08	5.58288e+07	1.11739e+07	7.21462e+06	1.08601e+06	2.24659e+06	2.23663e+06	0	2.56039e+06	5.7789e+06	536711	0	2.0098e+06	282876	521647	3.00642e+06	0	266467	1.57662e+06	755088	286593
FKYENGKYDIKDVGVDNAGAKAGLTFL	181	207	4	0	734.132	7	25	9.17552	9.87835	735.067	1.97808	1	1	-0.172224	1.84329	0	-7	0.237306		5.93939e+07	5.87219e+08	1.50234e+09	1.03206e+09	7.19505e+08	5.80213e+08	4.64838e+08	3.21855e+08	2.01916e+08	8.94436e+07	4.31212e+07	6.78858e+06	4.99079e+06	2.18719e+06	1.34235e+06	1.1139e+06	525615	2.43433e+06	490581	816572	897648	1.27784e+06	406509	1.22661e+06	27503.8	2.07367e+06	622999	355017	505925	4.11759e+06
KYENGKYDIKD	182	192	2	0	686.841	5	9	5.30852	5.49582	690.521	6.54982	1	0	3.20104	-0.0716564		-9	0.624945		0	0	0	896834	324956	6.69113e+06	1.47194e+07	2.22032e+07	1.54918e+07	1.00466e+07	3.29667e+06	2.41565e+06	350897	129803	0
KYENGKYDIKDVGVDNAGAKAGL	182	204	2	0	1213.12	7	21	6.90387	7.0438	1215.7	3.74034	1	0	0.342569	-0.247599	0	-6	0.91885		0	1.89542e+06	1.41552e+06	1.06636e+07	1.01647e+07	1.5552e+07	9.48905e+06	4.14708e+06	0	250180	0	369897	0	0	0	423561	0	384493	0	0	0	442727	0	0	218133	236670	264243	0	0
KYENGKYDIKDVGVDNAGAKAGL	182	204	3	0	809.083	7	21	6.8883	7.12148	811.129	4.71173	1	0	0.583131	0.0987768	-1	-9	0.159691		1.1689e+06	1.5017e+07	4.47636e+07	9.91062e+07	1.50118e+08	1.50629e+08	1.20313e+08	7.11866e+07	4.4954e+07	1.55536e+07	4.87243e+06	1.026e+06	0	833897	351836	168708	171766	364775	0	860105	0	0	884531	0	8.48543e+06	0	52291.1	3.16925e+07	0
KYENGKYDIKDVGVDNAGAKAGL	182	204	4	0	607.064	7	21	6.8883	7.09042	608.354	3.73324	1	0	0.340811	-0.0166201	0	-6	0.117249		0	1.54402e+06	8.36902e+06	2.59085e+07	4.25478e+07	4.30539e+07	3.46829e+07	1.9413e+07	8.40774e+06	3.39488e+06	339550	365751	0	562733	0	0	233063	232474	0	217625	0	119274	0	109568	113047	484181	0	159086	150901
KYENGKYDIKDVGVDNAGAKAGLTF	182	206	3	0	891.789	7	23	8.43027	8.47685	897.031	14.1402	1	0	2.61354	-0.594347	0	-11	0.422442		0	895635	5.20102e+06	1.19133e+06	6.22634e+06	2.04647e+07	2.7479e+06	985737	5.83159e+06	0	413058	2.01673e+06	2.19161e+07	9.54861e+07	2.32214e+08	3.13574e+08	2.75685e+08	2.69761e+08	1.50069e+08	8.74566e+07	4.52698e+07	1.25392e+07	1.79508e+06	327079	377358	0	0	0	354539	0
KYENGKYDIKDVGVDNAGAKAGLTF	182	206	4	0	669.093	7	23	7.60345	7.71232	672.795	13.2221	1	0	2.40595	-0.362996	0	-10	0.178226		148635	1.35773e+07	0	1.0333e+07	0	4.62763e+06	0	485938	199243	515131	105428	0	6.08006e+06	6.84832e+07	1.81895e+08	2.41644e+08	2.364e+08	8.03794e+07	2.13589e+07	0	1.58788e+06	324683	409005	0	0	44800.5	0	0	0	0
KYENGKYDIKDVGVDNAGAKAGLTFL	182	207	3	0	929.483	7	24	8.98912	9.2066	931.225	3.56667	0.6	0					0.132614		1.64366e+07	2.8068e+07	7.39707e+07	1.57228e+08	2.0692e+08	2.10647e+08	1.7889e+08	1.12535e+08	5.61187e+07	3.20369e+07	7.84773e+06	1.56809e+06	874866	247651	0	596606	0	301901	0	0	0	450908	0	3.8457e+06	1.62277e+06	485535	8.99121e+06	470927	385484	1.69951e+06
KYENGKYDIKDVGVDNAGAKAGLTFL	182	207	4	0	697.364	7	24	9.00463	9.2066	698.739	3.83715	1	0	0.247764	-0.0171772	1	-5	0.152081		490586	5.94866e+06	2.82281e+07	6.84747e+07	1.05249e+08	1.11816e+08	9.07356e+07	5.36333e+07	3.37968e+07	1.20314e+07	3.62804e+06	947103	0	185052	973239	555828	0	0	519856	0	414355	260950	216586	287207	1.10003e+06	966353	0	288038	4.26182e+06	444696
DIKDVGVDNAGAKAGL	189	204	2	0	771.91	5	14	6.7586	6.77935	774.968	5.23534	0.4	1					0.650915		0	3.15371e+06	4.74008e+06	5.29496e+06	3.16758e+06	251038	208673	218811	0	356174	146706	0	0	0	0	423425	2.3483e+06	1.22548e+06	1.00097e+06	347906
DIKDVGVDNAGAKAGL	189	204	3	0	514.942	5	14	6.30898	6.60823	516.027	2.37315	1	0	0.297841	0.344181	0	1	0.124523		7.69904e+06	7.87148e+07	1.7631e+08	1.95541e+08	1.45865e+08	8.81754e+07	3.79829e+07	1.19331e+07	1.19603e+06	282671	242624	0	0	1.16312e+06	0	0	1.82874e+06	0	0	572375
DIKDVGVDNAGAKAGLTF	189	206	2	0	895.968	6	16	8.02298	8.22508	897.431	1.87935	0.6	0					0.0790439		1.72235e+07	1.83279e+08	2.89436e+08	3.66548e+08	1.95802e+08	1.09978e+08	3.58293e+07	9.61824e+06	908975	1.0418e+06	0	839776	0	478530	0	0	0	481353	0	0	0	829776	0
DIKDVGVDNAGAKAGLTF	189	206	3	0	597.648	6	16	8.24062	8.3494	598.667	2.01085	0.6	0					0.0445255		1.00963e+07	8.38358e+07	1.60061e+08	1.71881e+08	1.23476e+08	6.09082e+07	2.3321e+07	5.30215e+06	1.49338e+06	0	507358	0	394272	0	157998	0	0	0	264044	0	1.8457e+06	0	0
DIKDVGVDNAGAKAGLTFL	189	207	2	0	952.51	6	17					-1
DIKDVGVDNAGAKAGLTFL	189	207	3	0	635.342	6	17					-1
VGVDNAGAKAGLTF	193	206	2	0	660.351	5	12	7.8211	8.41155	661.706	1.93638	0.6	0					0.0724548		2.03574e+07	1.95904e+08	3.65863e+08	3.03811e+08	1.63929e+08	4.12492e+07	1.62777e+07	849565	861189	176768	614831	1.27755e+07	3.90231e+06	529675	496190	527462	369199	910699
VGVDNAGAKAGLTFL	193	207	2	0	716.893	5	13	9.42792	10.0026	718.324	2.01337	0.6	0					0.463294		2.10429e+07	7.74074e+07	3.01632e+08	2.20589e+08	1.18783e+08	3.51553e+07	7.56336e+06	5.08679e+06	1.16414e+06	3.99534e+06	566588	1.66654e+06	132737	1.30203e+06	207391	215935	309704	2.10862e+06	4.48416e+06
NAGAKAGLTFL	197	207	2	0	531.801	4	9					-1
LVDLIKNKHMNA	207	218	2	0	698.392	5	10	6.54605	6.77935	699.422	1.17075	0.6	0					0.0721679		3.04003e+07	7.71167e+07	1.13528e+08	7.5328e+07	2.99919e+07	4.84973e+06	160937	0	117428	86337	292302	0	0	0	67466	38945.4
LVDLIKNKHMNA	207	218	3	0	465.931	5	10	6.54605	6.90387	466.673	1.33858	0.6	0					0.0619624		1.29021e+07	1.15266e+08	1.78116e+08	1.12632e+08	4.53597e+07	1.08656e+07	990892	388703	0	101799	0	0	16800.2	300987	0	0
LVDLIKNKHMNADTD	207	221	2	0	863.943	6	13	6.34012	6.79492	865.448	1.94152	1	0	0.192983	0.92197	1	1	0.259056		2.49253e+06	3.80203e+07	9.43926e+07	1.00013e+08	6.36166e+07	2.82312e+07	3.38184e+06	657179	620511	2.01569e+06	194853	368358	254655	1.07229e+06	0	765524	4951.53	0	0	183022
LVDLIKNKHMNADTD	207	221	3	0	576.298	6	13	6.41797	6.73265	577.171	1.55039	0.6	1					0.123175		6.52668e+07	6.10813e+07	1.28516e+08	1.65035e+08	8.28297e+07	3.50278e+07	1.62175e+07	1.52264e+06	118618	435467	282290	94409.5	316216	0	0	971161	0	27845.6	9938.71	0
LVDLIKNKHMNADTDY	207	222	2	0	945.475	6	14	7.19917	7.69677	947.313	2.49825	1	0	0.344311	1.08095	1	1	0.312231		5.41938e+07	2.81826e+08	6.28309e+08	8.09944e+08	7.26467e+08	4.47027e+08	2.09857e+08	7.66199e+07	2.33583e+07	9.61156e+06	2.25936e+07	2.77092e+07	2.70957e+07	8.35788e+06	2.97451e+06	238803	425325	2.56434e+06	1.22809e+06	1.81222e+06	1.23878e+06
LVDLIKNKHMNADTDY	207	222	3	0	630.652	6	14	7.19917	7.65012	631.918	2.61746	1	0	0.388595	0.907669	1	1	0.305332		5.82038e+07	4.05225e+08	1.07738e+09	1.5502e+09	1.41289e+09	8.63526e+08	3.93816e+08	1.54867e+08	4.69055e+07	1.96193e+07	3.54261e+07	6.07988e+07	4.70386e+07	1.80333e+07	1.43169e+07	3.16798e+06	2.59651e+06	946651	478952	0	0
LVDLIKNKHMNADTDY	207	222	4	0	473.241	6	14					-1
LVDLIKNKHMNADTDYSIA	207	225	3	0	721.037	6	17	7.72785	8.20955	722.992	4.5283	0.6	0					0.400434		538084	2.15663e+06	7.61507e+07	1.78041e+08	2.4203e+08	2.65742e+08	1.72113e+08	8.4955e+07	3.34565e+07	5.0203e+06	1.7155e+06	485596	620010	2.75606e+06	1.00261e+06	1.02753e+06	1.75633e+07	187297	947143	3.83912e+07	640242	229050	3.11829e+07	0
LVDLIKNKHMNADTDYSIAE	207	226	2	0	1145.57	7	18	7.60345	7.86768	1148.02	3.47886	1	0	0.421404	0.214112	1	-4	0.213326		0	5.1564e+06	4.9772e+07	1.24859e+08	1.95004e+08	1.97381e+08	1.3874e+08	7.34139e+07	2.29249e+07	3.44964e+06	1.67957e+06	595793	3.76379e+06	1.66452e+06	938713	297295	1.04027e+06	0	671339	306388	1.18088e+06	655755	473521	472529	0	465422
LVDLIKNKHMNADTDYSIAE	207	226	3	0	764.051	7	18	7.57233	7.63457	765.751	3.68937	1	0	0.482224	-0.536215	1	-4	0.154438		0	9.36099e+06	1.92162e+07	5.06499e+07	6.02722e+07	7.38775e+07	5.46356e+07	2.89957e+07	1.48835e+07	3.97946e+06	1.05298e+06	503635	0	1.16019e+06	0	166867	6.90915e+06	169615	7948.46	587679	0	120183	0	150803	0	0
LVDLIKNKHMNADTDYSIAE	207	226	4	0	573.29	7	18	7.63457	7.80557	574.487	3.37451	1	0	0.391253	-0.132203	1	-4	0.0675522		342614	1.22003e+06	1.45839e+07	3.72454e+07	5.8634e+07	5.78507e+07	4.2333e+07	2.24744e+07	6.58081e+06	1.42876e+06	500929	0	95138.2	0	266222	0	437639	0	0	0	77443	0	0	0	146754	0
LVDLIKNKHMNADTDYSIAEAA	207	228	3	0	811.409	7	20	8.36493	8.63208	813.371	4.39149	0.6	0					0.0499656		7.07779e+06	7.58399e+07	2.91388e+08	6.94679e+08	1.2316e+09	1.54851e+09	1.50034e+09	1.25519e+09	7.80371e+08	4.42888e+08	2.51777e+08	1.07264e+08	5.29456e+07	2.45795e+07	7.7694e+06	3.91602e+06	5.46946e+06	1.05095e+06	1.16753e+07	240747	0	2.65548e+06	652695	0	14394.7	0	0	0
LVDLIKNKHMNADTDYSIAEAAF	207	229	3	0	860.432	7	21	9.55217	9.66085	862.348	4.14979	0.6	0					0.31612		0	533336	4.4862e+06	1.27965e+07	1.90096e+07	2.09308e+07	1.88255e+07	9.427e+06	2.6641e+06	1.27963e+06	894865	231516	541954	237784	183060	0	0	448947	404336	589509	322218	401357	300709	0	859466	0	260396	404362	0
VDLIKNKHMNA	208	218	2	0	641.85	5	9	5.29292	5.65173	642.924	1.33109	1	0	0.185446	0.565441	1	-1	0.0769475		4.29097e+07	1.90625e+08	2.77019e+08	1.60286e+08	7.12038e+07	2.11521e+07	3.42019e+06	209824	0	0	0	57971.3	0	0	194866
VDLIKNKHMNA	208	218	3	0	428.236	5	9	5.33972	5.66732	429.08	1.7154	1	0	0.407518	0.449487	1	-2	0.131688		3.53026e+07	1.63815e+08	2.41545e+08	1.34669e+08	5.39529e+07	1.4594e+07	2.07103e+06	68016.5	0	3.80215e+07	0	0	3.12506e+06	0	67199.8
VDLIKNKHMNADTDY	208	222	2	0	888.933	6	13	6.30898	6.59267	890.83	2.68913	1	0	0.492058	0.286359	1	-2	0.0846949		4.25347e+07	2.69098e+08	7.82955e+08	1.0859e+09	1.03198e+09	5.80725e+08	2.798e+08	1.02613e+08	3.60524e+07	1.20179e+07	1.7713e+07	1.8191e+07	8.85876e+06	7.58314e+06	8062.98	3.64846e+06	0	2.27182e+07	542053	2.05911e+07
VDLIKNKHMNADTDY	208	222	3	0	592.958	6	13	6.38683	6.70155	594.097	2.31351	1	0	0.341796	0.401632	1	-2	0.0236121		8.01194e+07	4.83866e+08	1.34829e+09	1.90092e+09	1.7026e+09	9.848e+08	4.5463e+08	4.16081e+06	5.12135e+07	1.61393e+07	0	256332	149019	0	178558	0	2615.13	0	0	17198.3
VDLIKNKHMNADTDY	208	222	4	0	444.97	6	13	6.30898	6.60823	445.83	2.33561	1	0	0.350635	0.344181	1	-2	0.0717796		732964	2.04515e+07	5.23096e+07	7.51862e+07	6.32589e+07	3.47731e+07	1.53865e+07	3.261e+06	174262	1.433e+06	0	145216	0	211241	0	0	0	348092	0	26115.1
VDLIKNKHMNADTDYS	208	223	3	0	621.968	6	14	5.87312	6.18453	623.426	3.22325	0.6	0					0.399029		0	2.31242e+06	2.0308e+07	4.57229e+07	6.00149e+07	5.20767e+07	2.64006e+07	9.09101e+06	860206	265298	143746	0	327891	1.0502e+06	292417	0	341388	0	349194	648919	11109.7
VDLIKNKHMNADTDYSI	208	224	3	0	659.663	6	15	6.8416	6.98162	661.907	5.50911	0.6	1					0.220794		0	1.33138e+06	4.30792e+06	1.15279e+07	1.7488e+07	2.04843e+07	1.98546e+07	3.00415e+07	2.86846e+07	1.06107e+07	670396	2.2278e+06	296288	231632	4.58555e+06	3.52284e+06	613212	371966	0	0	674991	0
VDLIKNKHMNADTDYSIA	208	225	2	0	1024.51	6	16	6.93498	7.40115	1027.22	4.1591	1	0	0.768143	0.964191	0	-6	0.346387		0	6.07431e+06	6.38542e+07	1.61941e+08	2.33131e+08	2.27567e+08	1.46903e+08	7.2206e+07	3.53233e+07	4.62084e+06	3.78854e+06	1.32459e+06	7.76914e+06	1.51523e+07	3.02749e+07	1.22646e+07	1.26354e+07	299278	891677	275747	181730	0	768424
VDLIKNKHMNADTDYSIA	208	225	3	0	683.342	6	16	6.93498	7.46335	685.439	5.02746	1	1	1.05039	1.19523	1	-5	0.21838		0	3.68996e+07	1.54955e+08	3.0066e+08	5.16355e+08	4.90289e+08	3.33217e+08	1.65871e+08	6.74559e+07	3.32066e+07	9.92981e+06	2.79789e+07	7.30792e+07	1.06671e+08	1.1299e+08	7.64815e+07	3.82881e+07	9.3286e+06	2.06178e+06	421832	168661	1.17573e+06	489722
VDLIKNKHMNADTDYSIAE	208	226	2	0	1089.03	6	17	6.8883	7.37005	1092.15	4.90004	1	0	0.915288	1.02208	-3	-7	1.35607		689671	927519	8.05708e+07	3.90156e+08	7.20334e+08	6.87062e+08	4.92637e+08	2.66142e+08	9.98651e+07	2.40249e+07	4.51454e+06	2.11327e+06	3.04012e+06	3.91567e+07	1.0982e+08	1.17076e+08	7.84479e+07	3.74043e+07	1.19504e+07	9.08637e+06	532143	1.01812e+06	683182	0
VDLIKNKHMNADTDYSIAE	208	226	3	0	726.356	6	17	7.68122	8.14728	732.284	16.4506	0.6	0					0.0596991		323826	0	190207	2.91027e+06	4.0563e+06	6.26184e+06	3.28782e+06	757004	0	343747	7.29739e+07	2.06439e+08	2.7275e+08	2.31671e+08	2.55477e+08	1.01682e+09	2.9021e+09	4.81268e+09	5.10245e+09	3.64261e+09	2.03818e+09	9.78097e+08	3.7352e+08	1.34835e+08
VDLIKNKHMNADTDYSIAE	208	226	4	0	545.019	6	17	7.66567	7.86768	549.523	16.6811	1	0	4.51928	-0.0169915	-1	-18	0.0402076		0	231935	509829	510117	420567	0	0	769479	0	511258	454279	1.62937e+06	1.48502e+06	1.34708e+06	9.83183e+06	8.04628e+07	2.63819e+08	4.65039e+08	4.6024e+08	3.44192e+08	1.98001e+08	8.12444e+07	3.37285e+07	1.1447e+07
VDLIKNKHMNADTDYSIAEA	208	227	3	0	750.035	7	18					0
VDLIKNKHMNADTDYSIAEAA	208	228	2	0	1160.07	7	19	7.27683	7.55677	1162.59	3.62349	0.6	0					0.320263		268858	759523	1.54072e+07	4.70248e+07	7.31687e+07	7.57772e+07	5.19201e+07	2.92535e+07	8.38831e+06	4.36783e+06	0	1.99967e+06	0	1.4575e+06	0	649573	0	672020	0	1.83199e+06	0	526749	0	0	0	3651.42	0
VDLIKNKHMNADTDYSIAEAA	208	228	3	0	773.714	7	19	7.19917	7.61902	775.329	3.42308	0.6	0					0.113891		197239	1.60909e+07	9.11358e+07	2.3479e+08	3.48975e+08	3.42488e+08	2.45842e+08	1.40095e+08	6.29138e+07	1.42405e+07	2.74047e+06	726672	389071	0	2.56725e+06	0	289728	1.68626e+06	151443	352122	601831	174198	171191	1.1985e+06	200306	166847	181837
VDLIKNKHMNADTDYSIAEAAF	208	229	3	0	822.737	7	20					0
VDLIKNKHMNADTDYSIAEAAFNKGETA	208	235	4	0	767.376	8	26					-1
VDLIKNKHMNADTDYSIAEAAFNKGETAM	208	236	3	0	1066.51	8	27	9.70745	10.4326	1072.35	15.4952	0.6	0					0.130997		711379	950123	1.53222e+06	2.98282e+06	1.01482e+07	1.09453e+07	1.01668e+07	5.44638e+06	911674	1.60038e+06	2.94742e+06	4.10021e+06	3.58512e+07	2.57337e+08	7.15523e+08	1.39191e+09	2.00002e+09	2.23344e+09	2.011e+09	1.53597e+09	1.02299e+09	5.84397e+08	2.78118e+08	1.18019e+08	6.53339e+07	1.05311e+07	4.89167e+06	3.23421e+07	2.13341e+06	1.14434e+06
LIKNKHMNA	210	218	2	0	534.803	5	7	3.56588	4.00532	535.798	1.29592	1	0	0.37908	0.86489	1	1	1.05373		1.93307e+07	9.77088e+07	1.29173e+08	6.74699e+07	2.29631e+07	4.98816e+06	65229.2	80950.9	0	0	149116	0	52046.6
LIKNKHMNA	210	218	3	0	356.871	5	7	3.58165	3.80165	357.617	1.54487	0.4	0					0.233978		5.67755e+06	2.98511e+07	4.20101e+07	2.074e+07	6.9775e+06	193655	126404	212068	0	0	3.70851e+06	0	0
LIKNKHMNADTD	210	221	2	0	700.354	5	10	3.5185	3.84862	701.722	1.86822	1	0	0.387868	0.458835	1	0	0.0607744		7.54466e+06	5.60247e+07	1.14661e+08	1.10866e+08	6.2801e+07	2.60438e+07	7.38719e+06	1.03332e+06	86342.5	54997.9	16343	11548.3	14665.4	39708.8	89297.6	0
LIKNKHMNADTD	210	221	3	0	467.238	5	10	3.5185	3.6448	468.139	1.83374	0.4	0					0.0632877		2.04007e+06	1.30039e+07	2.61584e+07	2.50827e+07	1.50425e+07	5.47403e+06	663494	229634	0	103045	0	0	188874	0	0	0
LIKNKHMNADTDY	210	222	2	0	781.885	6	11	5.04373	5.52705	783.599	2.44523	1	0	0.57234	1.02789		0	0.0512366		5.26981e+07	3.5339e+08	9.31769e+08	1.28282e+09	1.13081e+09	6.29471e+08	2.71891e+08	9.96035e+07	2.77347e+07	5.5731e+06	274879	0	0	162641	0	526130	0	25704.7
LIKNKHMNADTDYSIA	210	225	3	0	611.977	6	14	6.07555	6.35568	613.473	3.34554	1	0	0.659054	0.273172		-2	0.0371019		514246	1.98868e+07	8.73714e+07	2.04813e+08	2.82094e+08	2.46645e+08	1.5891e+08	7.73081e+07	2.81282e+07	7.29695e+06	1.20328e+06	0	0	316696	0	0	509648	0	0	246942	0
LIKNKHMNADTDYSIAE	210	226	2	0	981.983	6	15	6.01328	6.99715	984.367	3.55646	1	0	0.64933	2.88718	-1	-3	0.604066		2.01117e+07	7.69796e+07	2.70832e+08	5.45145e+08	7.50008e+08	7.5051e+08	5.05109e+08	3.19642e+08	1.22365e+08	8.94449e+07	7.37403e+06	1.44559e+07	806351	3.58835e+06	614170	1.39115e+06	1.89885e+06	2.02652e+06	25482	4.96717e+06	184924	1.39758e+06
LIKNKHMNADTDYSIAE	210	226	3	0	654.991	6	15	6.02883	6.38683	656.526	3.3922	0.6	0					0.0739416		6.93612e+06	1.29547e+08	3.94867e+08	8.69027e+08	1.25741e+09	1.14184e+09	7.70996e+08	4.11379e+08	1.63417e+08	6.06274e+07	1.86063e+06	4.77924e+06	800944	5.59283e+06	0	40353.5	1.25389e+07	0	0	983870	0	0
LIKNKHMNADTDYSIAE	210	226	4	0	491.495	6	15	6.05998	6.29343	492.619	3.28481	1	0	0.555148	0.0997673	0	-3	0.0714539		0	1.63909e+06	9.07729e+06	2.36114e+07	4.04179e+07	3.47906e+07	2.31128e+07	7.96222e+06	456998	306882	317041	0	0	0	0	100598	0	0	0	0	0	204984
LIKNKHMNADTDYSIAEAA	210	228	2	0	1053.02	6	17	6.54605	6.81047	1055.44	3.54426	1	0	0.500534	0.214793	1	0	0.254095		0	2.72572e+06	1.8747e+07	4.94608e+07	6.98369e+07	6.62505e+07	4.32081e+07	2.36834e+07	3.98632e+06	1.16454e+06	0	685678	0	0	0	663094	154584	504278	238257	767764	0	1.21424e+06	326358	1.07704e+06
LIKNKHMNADTDYSIAEAA	210	228	3	0	702.349	6	17	6.54605	6.81047	704.059	3.83723	0.6	0					0.12679		804289	1.11452e+07	5.88964e+07	1.28477e+08	1.94661e+08	1.80888e+08	2.10214e+08	6.81523e+07	2.67609e+07	5.48343e+07	1.04545e+06	66798.2	9.78358e+06	296911	145039	5.49947e+06	26318.7	0	0	0	0	78972.2	0	0
LIKNKHMNADTDYSIAEAAFNKGETA	210	235	3	0	951.468	7	24	9.02017	9.2066	957.649	16.8071	1	0	3.05823	-0.0748756		-11	0.0982239		0	0	0	341440	0	925496	657834	0	0	0	0	0	0	904250	3.32792e+06	0	4.03661e+07	8.67291e+07	1.21881e+08	1.02685e+08	6.40815e+07	3.58433e+07	1.35953e+07	3.17502e+06	1.71183e+06	269081	0	0	0	0
LIKNKHMNADTDYSIAEAAFNKGETAM	210	236	3	0	995.148	8	25	9.02017	9.2066	996.932	3.46387	0.6	0					0.117818		0	1.93295e+06	2.16452e+07	7.50201e+07	1.12332e+08	1.30659e+08	1.10289e+08	7.40662e+07	4.01423e+07	1.41029e+07	551387	1.66962e+06	279521	548172	883067	0	1.576e+06	332085	0	0	0	284723	422248	0	0	1.16737e+06	0	0	501605	0
LIKNKHMNADTDYSIAEAAFNKGETAM	210	236	4	0	746.613	8	25	9.02017	9.15998	748.211	4.50608	1	0	0.353656	-0.248033	0	-1	0.265365		0	1.92267e+06	1.04483e+07	3.21344e+07	5.53707e+07	6.10421e+07	5.22508e+07	3.83961e+07	2.13288e+07	1.00482e+07	1.89603e+06	8.40325e+06	246643	5.56439e+06	292190	2.54017e+06	0	225310	0	586094	0	117482	0	1.35714e+06	881363	150628	415396	1.39234e+06	0	0
IKNKHMNADTD	211	221	2	0	643.812	5	9	2.8342	3.18468	645.132	1.84576	1	0	0.482843	0.534487		-1	0.104197		1.03085e+06	1.29156e+07	2.58236e+07	2.43413e+07	1.21372e+07	4.81197e+06	588151	95716.7	0	0	46908.2	45865.4	0	0	0
IKNKHMNADTDY	211	222	2	0	725.343	5	10	4.51178	4.95027	727.172	2.75312	1	0	0.848068	0.861362		-1	1.12019		1.03133e+07	7.05223e+07	1.97466e+08	2.87816e+08	2.33219e+08	1.33817e+08	6.05459e+07	2.35522e+07	7.21532e+06	378063	99704.4	127231	4.11621e+06	8.71489e+06	8.34668e+06	898369
IKNKHMNADTDYSIA	211	225	2	0	860.92	6	13	6.34012	6.74822	865.434	7.95958	1	0	2.60047	0.748503	1	-6	0.349892		0	391685	0	256075	197272	190830	2.1251e+06	3.90454e+07	9.10196e+07	9.61825e+07	5.92936e+07	2.68066e+07	3.621e+06	1.18533e+06	305966	1.50871e+06	194853	214557	436143	3.08162e+06
IKNKHMNADTDYSIA	211	225	3	0	574.282	6	13	6.4024	6.6497	577.18	7.62462	1	0	2.46646	0.151213	1	-6	0.0688335		126921	36098.6	42056.3	0	238498	0	5.29282e+07	6.17009e+07	1.27377e+08	1.62872e+08	8.20888e+07	3.58928e+07	1.78615e+07	1.6825e+06	339004	590241	112745	205494	126696	0
IKNKHMNADTDYSIAE	211	226	3	0	617.296	6	14	5.57382	6.10668	618.793	3.35142	0.6	0					2.08074		1.91174e+06	2.28616e+07	1.15433e+08	2.59051e+08	3.69434e+08	3.27683e+08	2.02019e+08	1.0013e+08	3.3787e+07	6.70512e+06	1.09439e+06	0	623716	0	0	1.98847e+06	158000	108830	608983	157501	12237.4
IKNKHMNADTDYSIAEAA	211	228	3	0	664.655	6	16					-1
DTDYSIA	219	225	1	0	784.336	4	5	6.16897	6.27787	785.425	0.641716	0.6	0					0.897941		7.18889e+06	1.0678e+07	4.91302e+06	259089	0	0	0	0	367928	148619
DYSIAE	221	226	1	0	697.304	4	4	6.15342	6.18453	703.313	5.60668	0.4	1					0.503139		0	0	0	0	0	14479.3	740459	0	0
YSIAEAA	222	228	1	0	724.351	4	5	5.8264	6.18453	725.415	0.638763	1	0	0.0806759	0.562902		1	0.5767		2.57089e+07	3.57249e+07	1.09905e+07	730301	635596	742428	452346	802057	681834	135233
SIAEAA	223	228	1	0	561.288	3	4	3.28015	4.27202	561.714	0.115138	0.4	0					1.10216		5.37827e+08	1.85853e+08	3.70979e+07	5.36402e+06	1.24471e+06	724336	4.91366e+06	2.09496e+06
SIAEAAFNKGETA	223	235	1	0	1308.64	5	11	6.43353	6.62378	1310.92	1.51923	1	0	0.134551	-0.0606987		-1	0.455795		1.72545e+07	3.97727e+07	4.79432e+07	3.81278e+07	1.54339e+07	6.48003e+06	2.63367e+06	515986	335958	636429	469677	880055	0	0	0	10986	0
SIAEAAFNKGETAM	223	236	2	0	720.345	5	12	7.63457	8.08512	720.967	0.342671	0.6	0					0.19817		7.04369e+08	6.25262e+08	3.28646e+08	1.31977e+08	1.95254e+07	7.36592e+06	599411	76334	1.22981e+06	255509	8.67435e+06	1.03566e+06	2.6539e+07	358703	2.93335e+06	0	1.52183e+06	600389
IAEAAF	224	229	1	0	621.324	4	4	6.81047	7.3545	623.449	1.74899	0.4	0					0.786889		1.76647e+07	4.03429e+06	1.33665e+08	3.75848e+07	7.34696e+06	642716	1.03688e+06	962564	0
EAAFNKGETA	226	235	2	0	519.249	4	8	4.04718	4.66903	519.755	0.420335	0.6	0					0.280613		4.58106e+08	3.58479e+08	1.98344e+08	6.34812e+07	1.26599e+07	1.11013e+06	158970	478632	447344	516600	208335	7.52771e+06	1.22216e+06
EAAFNKGETAM	226	236	1	0	1168.53	5	9	5.66732	6.15342	1169.23	-0.0467089	1	0	-0.610699	1.03823	1	1	0.775067		1.0454e+08	7.3372e+07	2.50474e+07	2.4677e+06	176432	334569	0	190317	0	8410.83	0	0	0	0	645009
EAAFNKGETAM	226	236	2	0	584.769	5	9	5.62058	6.12227	585.182	0.0823464	1	0	-0.536126	1.09612	1	1	0.0285803		1.09197e+09	7.98963e+08	3.42446e+08	1.17307e+08	2.43377e+07	1.46278e+06	0	135079	0	374816	0	219284	0	546393	302074
AAFNKGETA	227	235	2	0	454.727	4	7	3.73905	4.51178	455.053	0.127998	1	0	-0.488614	2.10293		1	0.0555484		1.94565e+09	1.15416e+09	3.78054e+08	9.7595e+07	2.04206e+07	4.55056e+06	1.0113e+06	844149	554692	1.07569e+06	282328	431297
AAFNKGETAM	227	236	1	0	1039.49	5	8	5.4646	5.98213	1040.3	0.138198	1	0	-0.49387	1.15499	1	1	0.115098		1.02396e+09	6.97371e+08	2.99674e+08	9.84347e+07	1.9882e+07	2.92245e+06	994838	557513	389192	840390	1.1889e+06	879315	249458	483082
AAFNKGETAM	227	236	2	0	520.247	5	8	5.43337	5.63617	520.659	0.149602	0.6	0					0.108123		3.77249e+09	2.55035e+09	1.09534e+09	3.14867e+08	1.06024e+08	1.56377e+07	3.78369e+07	5.51011e+06	2.37253e+06	153442	97186.6	400576	205993	0
AAFNKGETAMT	227	237	2	0	570.771	5	9	5.07485	5.5894	571.143	0.0143811	1	0	-0.575399	1.14391		1	0.159081		1.19574e+08	8.81517e+07	3.43545e+07	7.00263e+06	104351	73691.5	0	0	0	260653	0	236032	10441.1	0	100910
AAFNKGETAMTINGPWAWSNIDTSKVNY	227	254	3	0	1029.49	8	25					-1
FNKGETA	229	235	2	0	383.69	4	5	2.97762	3.3758	383.938	0.0535321	1	0	-0.528029	0.711668		1	0.0210639		4.32933e+08	2.04554e+08	5.28916e+07	9.41754e+06	753404	0	0	77059.4	159638	379012
FNKGETAM	229	236	1	0	897.413	5	6	4.65333	5.18387	897.995	-0.0111429	1	0	-0.593367	1.20328	1	1	0.391577		2.73411e+08	1.42181e+08	4.5614e+07	7.393e+06	250335	98291.7	114496	248362	407101	213832	593065	176336
FNKGETAM	229	236	2	0	449.21	5	6	4.62193	5.19943	449.546	0.0795026	1	0	-0.514799	1.37774	1	1	0.338779		1.47277e+09	8.00576e+08	2.46579e+08	5.25967e+07	1.4324e+07	790475	1.01774e+06	116997	1.19946e+07	196328	1.25625e+07	595634
NKGETAM	230	236	1	0	750.345	4	5	3.12105	3.59745	750.806	-0.0215809	1	0	-0.606155	1.0022	1	1	0.0530927		4.10989e+08	1.75916e+08	4.86686e+07	6.3893e+06	292266	0	69422.4	32462.3	49777.3	35199.6
NKGETAM	230	236	2	0	375.676	4	5	3.13692	3.58165	375.904	-0.0275189	1	0	-0.612331	0.884577	1	1	0.0202368		1.00183e+09	4.29132e+08	9.78339e+07	1.30851e+07	663549	919546	0	3.85484e+06	350814	28156.9
NKGETAMTINGPWAWSNIDTSKVNY	230	254	3	0	933.113	7	22					-1
NKGETAMTINGPWAWSNIDTSKVNYGVTVL	230	259	3	0	1089.54	8	27	11.4479	12.1027	1091.85	4.91026	0.6	0					0.586185		537942	43577	2.80353e+06	3.58789e+07	8.35125e+07	1.44042e+08	1.86154e+08	1.59897e+08	1.12823e+08	8.88436e+07	2.32791e+07	6.9367e+06	2.60568e+06	117765	0	600537	423255	0	731765	187282	218334	1.03799e+06	488082	2.24511e+06	3.57783e+06	1.35786e+06	1.85916e+06	1.7604e+06	1.13326e+06	2.6597e+06
MTINGPWAWSNIDT	236	249	2	0	803.372	6	11	11.4013	11.9778	804.872	1.96496	1	0	0.345281	1.37433		1	0.0697877		5.04547e+07	3.10784e+08	6.74382e+08	7.0819e+08	4.35985e+08	2.13417e+08	6.25379e+07	1.53694e+07	6.09597e+06	8.01615e+06	5.30856e+06	3.97083e+06	2.51514e+06	1.31008e+06	728031	2.96214e+06	4.11296e+06	1.88423e+06
MTINGPWAWSNIDTSKVNY	236	254	3	0	733.018	7	16					-1
MTINGPWAWSNIDTSKVNYGVTVL	236	259	2	0	1333.67	7	21	11.9466	13.0456	1336.65	4.28577	1	0	0.477643	3.31466	1	1	0.394705		6.8061e+07	2.48641e+07	1.56807e+08	3.22608e+08	6.32728e+08	9.11811e+08	9.38206e+08	7.35635e+08	4.98372e+08	2.62769e+08	1.1315e+08	3.09611e+07	7.97349e+06	930257	489945	0	6.46367e+06	0	4.27823e+06	14593.2	3.0066e+07	50040.3	1.49533e+07	136690	826528	0	655313	132365	609545
MTINGPWAWSNIDTSKVNYGVTVL	236	259	3	0	889.448	7	21	11.9778	13.0613	891.429	4.26825	0.6	0					0.114098		1.8601e+07	7.56666e+07	2.64849e+08	7.11513e+08	1.36117e+09	1.87568e+09	1.90598e+09	1.53141e+09	9.97571e+08	5.35267e+08	2.47062e+08	9.67409e+07	3.52694e+07	6.8886e+06	2.73929e+06	8.13662e+06	2.10583e+06	1.11562e+06	7.19831e+06	1.99346e+06	2.27084e+06	6.11226e+06	5.53466e+06	2.6242e+06	1.89981e+06	1.82752e+06	1.31492e+06	732755	1.84451e+06
MTINGPWAWSNIDTSKVNYGVTVLPTFKGQPSKPFVGVL	236	274	4	0	1063.06	9	33	11.9466	12.7618	1064.97	4.99	1	0	0.202679	2.26061		1	0.0417763		162388	1.09682e+06	2.86169e+07	1.09148e+08	2.89775e+08	5.55632e+08	8.04311e+08	9.37175e+08	8.96667e+08	7.0955e+08	5.20786e+08	2.99022e+08	1.60558e+08	7.60067e+07	3.53163e+07	8.41279e+06	1.70049e+06	966970	1.03567e+06	425262	469657	787618	729826	477474	212648	0	116008	176208	146233	112290
TINGPWAWSN	237	246	2	0	573.272	5	7	9.67638	10.4689	574.777	2.31379	0.4	1					0.573472		8.30431e+07	2.92551e+08	3.45692e+08	1.67581e+08	4.30447e+07	2.19436e+06	323390	144512	1.60633e+06	4709.37	1.21393e+08	5.99802e+06	2.4604e+07
TINGPWAWSNI	237	247	2	0	629.814	5	8					0
TINGPWAWSNIDT	237	249	2	0	737.852	5	10	10.5466	11.5723	739.271	1.95524	1	0	0.433126	3.04251		1	0.18821		8.40762e+07	5.55005e+08	1.17473e+09	1.16943e+09	6.44699e+08	2.63084e+08	5.56233e+07	4.56585e+06	203378	1.88074e+06	766248	5.13599e+06	1.21483e+06	3.25242e+06	1.74872e+06	3.13236e+07
TINGPWAWSNIDTSKVNY	237	254	2	0	1033.5	6	15	10.4067	10.9508	1036.02	3.7856	1	0	0.728774	1.25349	1	1	0.176562		6.77901e+06	6.20387e+07	3.39258e+08	8.0456e+08	1.29196e+09	1.32075e+09	9.81935e+08	5.3228e+08	2.39971e+08	6.57508e+07	1.05001e+07	2.81879e+06	821394	843994	6.11229e+06	0	8.09893e+07	0	9.32041e+06	374930	1.6735e+06	2.00465e+06
TINGPWAWSNIDTSKVNY	237	254	3	0	689.337	6	15					-1
TINGPWAWSNIDTSKVNYGVTVL	237	259	2	0	1268.15	7	20	11.4634	12.7143	1271.02	4.20958	0.6	0					0.0805028		1.61314e+07	1.56675e+08	3.95384e+08	1.0913e+09	2.06403e+09	2.90035e+09	2.87471e+09	2.17446e+09	1.34948e+09	6.88723e+08	2.69899e+08	1.01095e+08	1.49353e+07	3.95829e+06	596720	958679	649800	2.57931e+06	1.74378e+06	1.87483e+06	118532	113226	489535	0	377990	28341.5	29955.8	767579
TINGPWAWSNIDTSKVNYGVTVLPTFKGQPSKPFVGVL	237	274	3	0	1373.4	9	32	11.619	12.2435	1375.88	4.92253	1	0	0.216288	1.55238	1	1	0.161419		0	3.12244e+06	2.91029e+07	1.33195e+08	3.6292e+08	6.69693e+08	9.13102e+08	1.00905e+09	9.62721e+08	7.32546e+08	4.75861e+08	2.76944e+08	1.28565e+08	6.15262e+07	1.50093e+07	2.81665e+06	565965	575366	1.13137e+06	2.14685e+06	655846	0	529230	0	0	0	0	15802.7	40657.5	908463
TINGPWAWSNIDTSKVNYGVTVLPTFKGQPSKPFVGVL	237	274	4	0	1030.3	9	32	11.5878	12.2904	1032.15	4.86736	1	0	0.207321	1.84223	1	1	0.0465076		853874	1.50704e+08	1.04796e+08	3.83698e+08	9.4198e+08	1.74762e+09	2.44736e+09	2.73746e+09	2.47106e+09	1.88545e+09	1.22643e+09	7.05812e+08	3.58429e+08	1.71903e+08	6.08243e+07	1.89304e+07	2.77534e+06	1.29298e+06	178550	345085	653467	1.70776e+06	4.05096e+06	927912	1.29463e+06	890920	1.78613e+07	367844	1.04697e+06	183980
NIDTSKVNYGVTVL	246	259	2	0	761.909	5	12					-1
IDTSKVNYGVTVL	247	259	2	0	704.888	5	11	8.00745	8.41155	706.805	3.00088	1	0	0.835043	0.733645		1	0.34303		5.16005e+06	4.32186e+07	1.85672e+08	3.23601e+08	3.45909e+08	2.21856e+08	8.84956e+07	2.22071e+07	1.76977e+06	1.40669e+06	4.93107e+06	7.59536e+06	5.36442e+06	483368	205971	0	515458
IDTSKVNYGVTVLPTFKGQPSKPFVGVL	247	274	3	0	997.89	7	23					-1
DTSKVNYGVTVL	248	259	2	0	648.346	5	10					-1
DTSKVNYGVTVLPTFKGQPSKPFVGVL	248	274	3	0	960.195	7	22					-1
SKVNYGVTVL	250	259	1	0	1079.61	4	8	7.69677	7.94533	1081.89	1.63661	0.6	0					2.45366		2.75055e+07	1.1209e+08	1.27649e+08	7.4016e+07	3.39512e+07	2.00166e+07	1.44462e+07	3.05507e+06	328926	17139.6	81739.3	0	4051.96
SKVNYGVTVL	250	259	2	0	540.308	4	8	7.66567	8.24062	541.283	1.30865	0.6	0					0.0595371		1.66222e+08	7.76174e+08	8.51639e+08	5.08954e+08	1.63756e+08	3.37243e+07	3.67226e+06	201834	606572	250232	0	264365	146997
SKVNYGVTVLPTF	250	262	2	0	712.893	5	10					0
SKVNYGVTVLPTFKGQPSKPFVGVL	250	274	3	0	888.17	7	20	9.73852	10.2668	889.333	1.85231	0.6	0					0.0507338		7.34515e+07	3.8007e+08	8.21988e+08	1.03943e+09	8.84246e+08	5.60754e+08	2.99541e+08	1.29955e+08	4.1153e+07	7.32675e+06	1.45838e+06	891548	642598	1.31281e+06	596586	262604	831544	0	669435	723387	0	456629	622114	1.13501e+06	0	431743	523495	213438
SKVNYGVTVLPTFKGQPSKPFVGVLSAGINAASPNKELAKE	250	290	4	0	1061.58	9	35					-1
KVNYGVTVL	251	259	2	0	496.792	4	7	7.75895	7.96085	497.48	0.779239	1	0	-0.00478323	-0.0174249		1	0.130535		1.98267e+07	3.54388e+07	2.85423e+07	1.0473e+07	1.52267e+06	355223	0	0	0	0	0	0
KVNYGVTVLPTFKGQPSKPFVGVL	251	274	3	0	859.16	7	19					-1
GVTVLPTF	255	262	1	0	833.477	4	5					-1
GVTVLPTFKGQPSKPFVGVL	255	274	2	0	1036.1	6	15	9.73852	10.2668	1037.38	1.28175	1	0	-0.13932	1.1948	1	1	0.409202		1.97788e+08	6.18629e+08	8.45429e+08	6.47294e+08	3.73499e+08	1.42601e+08	4.24371e+07	3.42544e+06	420315	383525	4.48626e+07	0	2.28541e+07	294619	345760	0	0	234135	0	282647	0	689718
GVTVLPTFKGQPSKPFVGVL	255	274	3	0	691.07	6	15	9.73852	10.2668	691.902	1.22	1	0	-0.16073	1.1948	1	1	0.112188		5.47177e+08	1.69983e+09	2.17444e+09	1.78596e+09	9.51708e+08	4.31445e+08	1.52156e+08	4.45076e+07	7.25075e+06	1.67729e+06	0	6.17741e+06	698981	477557	5.45153e+07	453963	88446.4	1.51661e+06	0	0	136079	321574
GVTVLPTFKGQPSKPFVGVLSAGINAASPNKELAKE	255	290	3	0	1218.01	8	30	9.70745	9.73852	1219.85	3.32537	1	0	-0.00724979	-0.651984	0	0	0.35715		0	0	0	1.92633e+06	4.3072e+06	3.59569e+06	3.55496e+06	3.74892e+06	411811	0	0	0	0	0	0	0	432396	0	0	0	0	0	0	0	0	0	0	0	0	0
GVTVLPTFKGQPSKPFVGVLSAGINAASPNKELAKE	255	290	4	0	913.758	8	30	9.73852	9.7696	915.661	5.42005	1	1	0.355867	-0.651922	0	1	0.170298		0	631479	4.0604e+06	1.00055e+07	1.74503e+07	1.77788e+07	1.87533e+07	1.03758e+07	5.94673e+06	3.13342e+06	3.46251e+06	244447	0	228096	436861	0	729218	0	281025	20232.7	554509	323624	0	0	0	0	0	0	0	0
VTVLPTFKGQPSKPFVGVL	256	274	3	0	672.063	6	14					-1
TVLPTFKGQPSKPFVGVL	257	274	3	0	639.04	6	13					-1
PTFKGQPSKPFVG	260	272	2	0	695.38	5	9	6.21565	6.79492	698.191	4.76848	0.6	1					1.61239		6.28323e+07	7.49624e+07	2.98527e+07	7.21822e+06	1.86212e+07	181701	3.12299e+07	8.01033e+07	1.20125e+08	7.97728e+07	3.23608e+07	3.14089e+06	542930	130912	310231
PTFKGQPSKPFVGVL	260	274	1	0	1601.9	5	11	8.56998	8.89595	1603.14	0.245209	1	0	-0.467779	0.44342	1	0	0.48287		3.62033e+07	7.58722e+07	5.06582e+07	9.92926e+06	0	0	0	0	0	0	0	0	500354	0	0	0	0
PTFKGQPSKPFVGVL	260	274	2	0	801.456	5	11	8.47685	9.2066	802.265	0.628066	1	0	-0.286773	1.94327	1	0	0.0614224		5.39514e+09	9.71153e+09	7.44156e+09	3.67942e+09	1.48511e+09	4.44001e+08	2.08844e+08	3.50244e+07	4.42078e+07	8.57216e+06	8.09446e+06	1.10098e+06	2.29109e+06	758506	611082	28457.2	565649
PTFKGQPSKPFVGVL	260	274	3	0	534.64	5	11	8.47685	9.19107	535.169	0.599149	1	0	-0.300444	1.88557	1	0	0.0156555		7.74642e+09	1.32411e+10	1.01359e+10	5.18011e+09	1.97209e+09	6.10569e+08	1.96258e+08	5.58032e+07	2.33885e+07	1.64532e+07	5.05882e+06	1.74546e+06	557716	425044	1.43168e+06	796096	469128
PTFKGQPSKPFVGVLSA	260	276	2	0	880.491	6	13	8.30278	8.43027	881.766	1.47298	0.4	0					0.791985		4.00847e+06	1.28035e+07	8.75175e+06	3.25711e+06	4.14385e+06	558553	1.46557e+06	307202	0	0	6360.47	0	0	0	656937	0	543387	0	285670	0
PTFKGQPSKPFVGVLSA	260	276	3	0	587.33	6	13					-1
PTFKGQPSKPFVGVLSAGIN	260	279	3	0	682.046	6	16					-1
PTFKGQPSKPFVGVLSAGINAASPNKELAKE	260	290	3	0	1061.58	8	26	8.78732	9.15998	1063.16	2.84604	1	0	-0.0144389	0.616886	0	0	0.221428		3.08031e+06	4.40142e+07	1.94254e+08	4.16964e+08	5.36228e+08	4.93959e+08	3.3946e+08	1.96709e+08	8.91276e+07	3.91083e+07	8.20613e+06	1.71153e+06	1.4491e+06	431438	0	4.00616e+06	0	37324.7	994970	443628	1.46864e+06	394116	671166	1.70236e+06	2.54125e+06	301972	372415	69490	0	57234.9
PTFKGQPSKPFVGVLSAGINAASPNKELAKE	260	290	4	0	796.436	8	26	8.927	9.2066	798.169	5.02858	1	1	0.422116	0.271191	0	-2	0.329759		4.61523e+06	1.07541e+08	3.81957e+08	7.40517e+08	9.29671e+08	8.56895e+08	6.12898e+08	3.42986e+08	1.73687e+08	7.09854e+07	2.44735e+07	1.92011e+06	2.41369e+06	440576	1.82442e+06	249037	1.06767e+06	0	0	0	5.98742e+08	96764.5	1.17377e+08	0	0	54508.3	0	251318	0	75479.8
PTFKGQPSKPFVGVLSAGINAASPNKELAKEFLEN	260	294	3	0	1229.32	8	30	10.4534	10.6088	1231.23	3.50351	1	0	0.023632	-0.189901	1	-2	0.569159		0	1.42994e+06	5.8879e+06	2.43192e+07	3.88911e+07	3.33427e+07	2.59722e+07	1.46478e+07	2.22259e+06	0	0	0	0	0	0	0	0	0	0	0	0	0	1.13495e+06	0	0	0	0	0	0	0
PTFKGQPSKPFVGVLSAGINAASPNKELAKEFLEN	260	294	4	0	922.245	8	30	10.4223	10.7954	923.526	2.90695	1	0	-0.079783	0.618558	0	-2	0.0978729		425912	1.09799e+07	7.00097e+07	1.59239e+08	2.11777e+08	2.21585e+08	1.72754e+08	1.17842e+08	5.9415e+07	2.15832e+07	2.70279e+06	998766	3.49238e+06	3.64947e+06	0	0	1.08872e+06	878298	0	0	0	494310	491222	282075	280425	294365	781423	415079	441818	105589
PTFKGQPSKPFVGVLSAGINAASPNKELAKEFLENYL	260	296	3	0	1321.37	9	32					-1
PTFKGQPSKPFVGVLSAGINAASPNKELAKEFLENYL	260	296	5	0	793.227	9	32	12.1027	12.4	795.025	6.58558	0.6	1					0.192256		507110	8.52213e+06	2.64524e+07	5.91962e+07	8.99326e+07	9.63878e+07	6.60008e+07	5.0105e+07	2.94375e+07	1.58162e+07	7.81176e+06	129351	325717	670096	1.05136e+06	343391	629083	305429	0	610531	327458	245146	830350	342153	1.00103e+06	221097	109925	2.13174e+06	645179	1.55717e+06
KGQPSKPFVGVL	263	274	2	0	628.872	5	8	7.75895	8.25617	629.459	0.410104	0.6	0					0.0627359		5.45874e+08	7.5369e+08	4.31036e+08	1.53214e+08	3.6787e+07	577222	460561	802114	23379	1.53178e+06	0	384464	0	186705
KGQPSKPFVGVL	263	274	3	0	419.584	5	8	7.80557	8.36493	419.94	0.30355	0.6	0					0.0909712		1.85245e+08	2.43097e+08	1.35732e+08	3.32547e+07	4.54646e+06	1.02097e+06	0	0	246291	95072	0	105465	100173	0
VLSAGINAASPNKELAKE	273	290	3	0	604.667	6	15					-1
SAGINAASPNKE	275	286	2	0	579.791	5	9	3.0095	3.56588	582.499	4.76653	1	1	2.17058	1.2993		-7	0.351497		4.12092e+06	3.44291e+07	6.73894e+07	2.78389e+08	9.16548e+08	1.02362e+09	6.70951e+08	4.01829e+08	2.42908e+08	1.40484e+08	7.0605e+07	2.7377e+07	9.41374e+06	1.482e+06	82017.2
SAGINAASPNKEL	275	287	1	0	1271.66	5	10	5.51145	5.76073	1274.29	1.90432	0.4	0					0.705398		207763	1.30663e+06	9.46471e+06	7.56162e+06	1.98174e+06	478453	0	129800	0	0	0	0	0	112710	0	0
SAGINAASPNKEL	275	287	2	0	636.333	5	10	5.43337	5.951	637.749	2.10802	1	0	0.512579	1.15536	1	0	0.139491		1.41238e+07	1.20918e+08	2.82427e+08	3.09055e+08	1.68824e+08	6.12108e+07	1.62298e+07	1.03312e+06	1.10192e+06	738414	445299	0	1.32061e+06	640110	747699	614368
SAGINAASPNKELAKE	275	290	2	0	800.42	5	13	4.76317	5.33972	801.959	2.16597	1	0	0.282774	1.37421	1	0	0.035884		3.31111e+08	2.19427e+09	5.89186e+09	7.14543e+09	4.72435e+09	2.16389e+09	7.81836e+08	2.398e+08	6.21244e+07	1.43874e+07	4.53666e+06	230696	981116	396253	236682	15832.3	103428	344921	111434
SAGINAASPNKELAKE	275	290	3	0	533.949	5	13	4.82563	5.33972	534.975	2.1675	1	0	0.283383	1.14218	1	0	0.0242474		2.50032e+08	1.73879e+09	4.36838e+09	5.3684e+09	3.61458e+09	1.64092e+09	5.93575e+08	1.83006e+08	4.41947e+07	8.85968e+06	6.84511e+06	2.14083e+06	1.95233e+06	1.29254e+06	136947	226333	138812	77776.3	0
SAGINAASPNKELAKEF	275	291	3	0	582.972	6	14					0
SAGINAASPNKELAKEFL	275	292	2	0	930.497	6	15					-1
SAGINAASPNKELAKEFLEN	275	294	2	0	1052.04	6	17	8.3494	8.67865	1053.86	2.42424	0.6	0					0.179903		1.06777e+07	4.61853e+07	4.64269e+08	5.42012e+08	5.52533e+08	2.93815e+08	1.35313e+08	3.9347e+07	7.31277e+06	2.90836e+06	314094	3.97705e+06	65642.3	1.61773e+06	0	795890	0	0	0	0	384737	1.35636e+06	0	3.87755e+06
SAGINAASPNKELAKEFLEN	275	294	3	0	701.695	6	17	8.58552	8.83387	703.006	2.70679	0.6	0					0.128516		2.21579e+07	2.10007e+08	5.88452e+08	8.21797e+08	6.87736e+08	4.06596e+08	1.74448e+08	6.23322e+07	1.50831e+07	3.79778e+06	3.65715e+06	0	3.40492e+07	4.3791e+07	1.05629e+07	1.0033e+07	894204	2.65625e+07	350800	342145	6.56406e+06	0	0	2.92829e+06
SAGINAASPNKELAKEFLENYL	275	296	2	0	1190.11	6	19	11.075	11.8375	1191.96	2.28411	0.6	0					0.0737885		2.32397e+07	3.16483e+08	8.53636e+08	1.33711e+09	1.14772e+09	7.97793e+08	3.67869e+08	1.53487e+08	3.09431e+07	1.05376e+07	367486	861250	193700	589147	509006	2.29717e+06	224662	2.22518e+06	0	65232.8	45733.1	1.06233e+06	3.1353e+06	2.56301e+06	2.73259e+06	1.28779e+06
SAGINAASPNKELAKEFLENYL	275	296	3	0	793.745	6	19	11.075	11.4168	794.971	2.27123	0.6	0					0.0166683		5.61945e+07	4.65315e+08	1.3765e+09	2.0039e+09	1.83405e+09	1.22799e+09	5.98152e+08	2.35836e+08	7.40619e+07	1.94666e+07	2.18796e+06	3.67869e+06	1.1911e+06	168349	78996	531384	1.47805e+06	15709.6	574071	231117	158082	887962	2.0379e+06	1.89058e+06	498818	562634
GINAASPNKELAKE	277	290	2	0	721.386	5	11	4.66903	4.8724	722.867	2.13695	0.4	0					0.383726		178277	1.55669e+06	3.25531e+07	3.61879e+07	6.08837e+06	0	0	0	0	0	0	0	4389.92	0	601499	1.07591e+06	519848
AASPNKELAKE	280	290	2	0	579.312	5	8	3.47115	3.98962	580.668	2.04989	1	0	0.748861	1.15846	1	1	0.0351209		1.03476e+08	6.539e+08	1.53729e+09	1.59332e+09	8.08278e+08	2.79965e+08	7.35578e+07	1.35171e+07	1.62092e+06	5478.45	264266	128085	106097	0
AASPNKELAKE	280	290	3	0	386.544	5	8	3.4553	4.0524	387.428	1.99017	1	0	0.710038	1.45054	1	1	0.0413771		2.68752e+07	1.64655e+08	3.72403e+08	3.72713e+08	1.88308e+08	5.87413e+07	1.4043e+07	1.68449e+06	42675.2	32495.4	47966.5	28967.4	0	0
AASPNKELAKEFLEN	280	294	2	0	830.931	5	12	7.89875	8.41155	832.451	2.06842	0.6	0					0.174562		2.95914e+06	1.07218e+08	2.97451e+08	3.62633e+08	2.38635e+08	9.91875e+07	1.99829e+07	2.91736e+06	2.34244e+06	558799	633848	297043	0	410992	651670	448265	318972	228866
AASPNKELAKEFLENYL	280	296	3	0	646.339	6	14	10.8575	11.5257	647.543	2.45324	1	0	0.327591	1.71427		1	0.281235		5.09883e+06	8.69643e+07	2.62178e+08	3.46964e+08	2.45816e+08	1.24897e+08	4.16971e+07	3.11333e+06	686575	1.78653e+06	1.57985e+06	2.56582e+06	1.27418e+06	2.16979e+06	1.25481e+07	1.98494e+07	1.92271e+06	653429	444704	282652	960155
LAKEFLENYL	287	296	2	0	620.335	5	8	10.5466	10.8886	620.918	0.40412	1	0	-0.321003	0.502913		1	1.22949		2.45972e+07	1.74876e+07	6.95953e+06	563203	291627	0	130622	136587	359193	259621	1.17732e+06	452563	238388	29265.8
FLENYL	291	296	1	0	798.403	4	4	9.45898	10.6088	798.912	0.0113341	1	0	-0.568973	3.50373	1	1	0.84399		1.04582e+10	5.609e+09	1.50194e+09	3.21614e+07	6.00882e+06	3.5181e+07	1.43425e+06	1.71144e+06	2.72855e+06
FLENYL	291	296	2	0	399.705	4	4	9.73852	10.3912	399.876	-0.155746	1	0	-0.786199	1.65694	1	1	0.512513		1.44619e+08	5.66773e+07	5.40251e+06	274871	0	311172	134451	0	0
YLLTDEGL	295	302	1	0	923.472	4	6	9.50557	10.2046	924.525	0.503559	1	0	-0.147244	1.82899		1	0.363212		7.75296e+08	1.02956e+09	4.35196e+08	1.02535e+08	4.2248e+07	4.8108e+06	4.51525e+06	3.20652e+06	3.47215e+06	4.42843e+06	734866
YLLTDEGLEAVNKDKPLGA	295	313	2	0	1023.54	6	16	8.72523	9.27255	1024.62	0.949567	0.6	0					0.425749		4.93229e+08	1.04209e+09	9.99757e+08	6.24556e+08	2.7136e+08	1.04019e+08	2.61015e+07	4.10074e+07	5.4592e+07	3.73927e+07	8.99226e+06	3.50138e+06	1.70693e+06	374500	121698	474048	560203	0	936938	347234	1.21824e+06	0	1.46551e+06
YLLTDEGLEAVNKDKPLGA	295	313	3	0	682.697	6	16	8.7097	9.3347	683.512	1.23698	0.6	0					0.580722		1.30879e+09	2.77808e+09	2.62206e+09	1.62918e+09	7.58428e+08	2.87182e+08	9.69989e+07	1.55758e+08	2.3306e+08	1.77251e+08	9.89295e+07	4.19201e+07	1.00647e+07	5.8427e+06	6.43746e+06	265071	922699	1.08943e+07	793442	1.32308e+06	2.01788e+07	1.26561e+06	2.46652e+06
LTDEGL	297	302	1	0	647.325	4	4	6.07555	6.79492	648.099	0.408153	1	0	-0.0530526	1.9047		1	0.0693114		2.53028e+09	2.32882e+09	7.87439e+08	1.7365e+08	5.69648e+06	6.36188e+06	802973	1.10412e+06	1.15521e+06
LTDEGLE	297	303	1	0	776.367	4	5	5.43337	5.87312	777.192	0.388622	1	0	-0.179498	0.866067		1	0.28892		1.67516e+08	1.60354e+08	5.34969e+07	8.37109e+06	326083	188375	3.07782e+06	0	845962	506743
LTDEGLEA	297	304	1	0	847.404	4	6	5.87312	5.951	848.403	0.52212	1	0	-0.131156	-0.478084		1	0.144027		4.49169e+07	4.39999e+07	1.92466e+07	5.98636e+06	663174	168578	20644.3	153214	146119	0	939908
LTDEGLEAVNKDKPLGA	297	313	2	0	885.468	6	14	6.91943	7.46335	886.274	0.587898	1	0	-0.365323	1.25299	1	1	0.0272837		4.3361e+09	6.61295e+09	5.02244e+09	2.58422e+09	1.05277e+09	3.81078e+08	1.28818e+08	3.98499e+07	3.89209e+07	3.36509e+06	1.64137e+07	606609	3.86469e+06	351788	369544	8061.57	420902	368362	1.77627e+06	8.19204e+06	9.80022e+06
LTDEGLEAVNKDKPLGA	297	313	3	0	590.647	6	14	6.8883	7.43225	591.22	0.693276	1	0	-0.326179	1.25312	1	1	0.0642287		5.49787e+09	8.32281e+09	6.21927e+09	3.18489e+09	1.29164e+09	4.67288e+08	1.5496e+08	5.02048e+07	1.81466e+07	8.24954e+06	5.47608e+06	4.90421e+06	282965	635750	182611	501630	9.67544e+06	6.01593e+07	4.04704e+07	7.91786e+07	3.63184e+07
LTDEGLEAVNKDKPLGAVA	297	315	2	0	970.52	6	16	7.47892	7.66567	971.341	0.511831	1	0	-0.417346	-0.0736994		1	0.480533		2.1813e+07	1.61343e+07	1.78571e+07	4.93137e+06	2.87794e+06	0	298404	0	220862	0	190083	0	273765	0	1.01682e+06	0	202397	0	0	0	173521	0	0
LTDEGLEAVNKDKPLGAVAL	297	316	2	0	1027.06	6	17	8.66313	8.80283	1027.91	0.484873	0.6	0					0.42062		1.90413e+07	3.40105e+07	2.55088e+07	7.89665e+06	553679	412135	814861	404964	474048	372597	0	0	0	0	0	0	0	1.02283e+06	421124	0	0	0	0	0
LTDEGLEAVNKDKPLGAVALKSYEEE	297	322	3	0	940.15	7	23					-1
TDEGLEAVNKDKPLGA	298	313	2	0	828.926	5	13	6.34012	6.49583	829.586	0.3731	1	0	-0.434452	-0.188972		1	0.644181		9.11085e+06	7.90948e+06	4.19663e+06	630139	0	392046	337372	0	0	0	0	0	0	0	163065	0	138797	217196	0
EGLEAVNKDKPLGAVALKSYEEELA	300	324	2	0	1337.2	7	22					-1
EAVNKDKPLGA	303	313	1	0	1141.62	5	8	4.02102	4.52757	1142.37	0.0882434	1	0	-0.526344	1.11419	1	1	0.0885622		2.01639e+08	1.53423e+08	6.05175e+07	1.44405e+07	806627	7474.85	0	0	0	0	0	0	0	0
EAVNKDKPLGA	303	313	2	0	571.314	5	8	4.00532	4.62193	571.729	0.170823	1	0	-0.472662	1.52304	1	1	0.0192618		6.38504e+09	4.71156e+09	2.00714e+09	5.99035e+08	1.50657e+08	4.05888e+07	1.68844e+07	8.2216e+06	3.52083e+06	325182	142259	0	50491.8	0
EAVNKDKPLGA	303	313	3	0	381.212	5	8	4.02102	4.62193	381.477	0.135768	1	0	-0.49545	1.46472	1	1	0.0139096		1.07129e+09	7.80972e+08	3.19509e+08	9.58428e+07	2.23729e+07	3.36204e+06	471228	156887	0	32641.7	0	0	0	0
EAVNKDKPLGAVAL	303	316	2	0	712.909	5	11	7.15257	7.5412	713.5	0.344849	0.6	0					0.158797		2.14052e+08	1.88882e+08	9.50094e+07	3.24333e+07	4.87853e+06	1.22554e+06	901108	1.26483e+07	0	5.50706e+06	0	0	315523	0	152377	0	204668
EAVNKDKPLGAVALKS	303	318	2	0	820.472	5	13					0
EAVNKDKPLGAVALKS	303	318	3	0	547.317	5	13					-1
EAVNKDKPLGAVALKSYEEE	303	322	2	0	1095.57	6	17	7.05933	7.29235	1096.67	0.9201	0.6	0					0.154274		3.07926e+07	8.10152e+07	8.94794e+07	5.962e+07	2.81195e+07	9.62976e+06	1.64615e+06	532143	0	0	0	155235	224878	469887	182508	822252	969781	29331.3	0	0	0	332089	303833	0
EAVNKDKPLGAVALKSYEEE	303	322	3	0	730.714	6	17	7.15257	7.86768	732.3	3.47321	0.6	0					0.495073		2.28729e+08	5.62489e+08	9.28396e+08	1.87998e+09	2.98851e+09	3.0134e+09	2.26804e+09	1.28279e+09	6.05586e+08	2.37322e+08	8.84337e+07	4.79195e+07	2.35042e+07	2.12598e+07	1.5006e+07	7.53312e+06	2.06858e+06	3.598e+06	635567	163211	2.69877e+06	4.46715e+06	5.27991e+06	2.26834e+06
EAVNKDKPLGAVALKSYEEEL	303	323	3	0	768.409	6	18					-1
EAVNKDKPLGAVALKSYEEELAKDPRIAATME	303	334	3	0	1162.94	8	28					-1
EAVNKDKPLGAVALKSYEEELAKDPRIAATME	303	334	4	0	872.459	8	28	9.2415	9.41238	873.378	1.55845	1	0	-0.294251	-0.132636	1	0	0.205344		1.1303e+06	1.94435e+07	4.94735e+07	5.78194e+07	5.22937e+07	4.03467e+07	1.79679e+07	5.00225e+06	1.1082e+06	470478	0	0	0	0	433328	0	539126	0	231216	0	224843	0	203312	0	242990	0	0	517740	0	0
AVNKDKPLGA	304	313	2	0	506.793	4	7	3.77037	4.44867	507.129	0.0860599	1	0	-0.519771	1.75216	1	1	0.035491		4.65446e+08	2.89564e+08	1.07321e+08	2.5454e+07	3.35657e+06	242852	0	117233	79108.6	0	0	6133.54
AVNKDKPLGA	304	313	3	0	338.198	4	7	3.77037	4.49603	338.456	0.189863	1	0	-0.442652	1.9281	1	1	0.700731		7.18948e+07	4.41445e+07	1.43322e+07	1.24413e+06	30372.7	25926	246708	102651	38746.6	2.71456e+06	39845.3	0
AVNKDKPLGAVALKSYEEE	304	322	2	0	1031.05	6	16	7.05933	7.18363	1032	0.697182	1	0	-0.3571	-0.305669	1	0	0.531303		9.56897e+06	1.51013e+07	9.11755e+06	8.64958e+06	299278	611469	0	204121	0	0	0	702077	283164	0	312150	0	0	263110	0	0	0	48147.5	0
AVNKDKPLGAVALKSYEEE	304	322	3	0	687.7	6	16					-1
VNKDKPLGA	305	313	1	0	941.541	4	6	3.40768	3.84862	942.035	-0.0515319	1	0	-0.628374	0.870462	1	1	2.25465		2.0126e+07	1.27115e+07	2.25873e+06	0	0	0	0	0	0	5072.4	0
VNKDKPLGA	305	313	2	0	471.274	4	6	3.3758	4.25633	471.64	0.186575	0.6	0					0.234729		4.75936e+08	3.2254e+08	1.33786e+08	3.31935e+07	3.7365e+06	219886	181336	0	7461.95	0	35087.8
VNKDKPLGAVALKSYEEE	305	322	2	0	995.528	6	15					-1
VALKSY	314	319	2	0	340.703	4	4	4.98143	5.4802	341.147	0.475733	0.4	0					0.505031		8.45931e+06	1.99643e+07	1.93441e+06	51266.8	0	414727	71933.9	140362	0
VALKSYE	314	320	1	0	809.44	4	5	5.38655	5.62058	811.251	1.32698	0.4	0					0.450604		0	2.7997e+07	4.10936e+07	1.00236e+07	117060	282190	309403	0	0	0
VALKSYE	314	320	2	0	405.224	4	5	5.29292	5.74515	405.935	0.938298	0.4	0					0.174285		6.35595e+07	5.19702e+08	2.79532e+08	5.95894e+07	1.61335e+07	555123	1.07339e+06	0	76235.6	0
VALKSYEEE	314	322	1	0	1067.53	4	7	5.37095	5.93542	1068.83	0.685621	1	0	-0.0743353	1.32933	1	0	0.173856		4.38802e+08	8.89503e+08	5.10338e+08	1.85125e+08	4.53014e+07	4.09393e+06	1.81191e+06	507341	863958	1.49038e+06	601811	190346
VALKSYEEE	314	322	2	0	534.266	4	7	5.37095	5.91985	534.93	0.70479	1	0	-0.0600945	1.2715	1	0	0.085777		3.11239e+09	6.01271e+09	3.47992e+09	1.28581e+09	3.27376e+08	7.05416e+07	656390	158661	1.698e+07	1.77796e+07	6.28469e+06	1.04556e+07
VALKSYEEEL	314	323	1	0	1180.61	5	8	7.88322	8.3494	1181.9	0.591822	1	0	-0.198983	0.964253	1	0	0.244492		1.11066e+08	2.60289e+08	1.55007e+08	4.41648e+07	5.52931e+06	917066	0	723019	380926	0	123409	615264	0	0
VALKSYEEEL	314	323	2	0	590.808	5	8	7.8211	8.41155	591.505	0.692734	1	0	-0.133383	1.42584	1	0	0.0714052		1.52233e+09	3.1185e+09	2.01235e+09	6.72213e+08	2.38502e+08	3.54095e+07	5.19439e+06	719547	0	1.0419e+06	4.95871e+06	1.55262e+07	771382	2.2417e+06
VALKSYEEELAKDPRIAA	314	331	2	0	1002.04	6	15					0
VALKSYEEELAKDPRIAATM	314	333	3	0	745.728	7	17	8.74075	8.95807	746.738	1.64121	0.6	1					0.159963		6.68659e+06	4.68072e+07	7.72957e+07	6.13783e+07	3.85202e+07	3.74846e+07	5.25961e+06	797139	3.69352e+06	0	189023	500640	0	357706	577286	0	0	0	334534	263572	47157.8	0	0	1.01728e+06	0
VALKSYEEELAKDPRIAATME	314	334	3	0	788.742	7	18	8.63208	8.80283	789.814	1.75486	0.6	0					0.11975		3.65497e+07	1.50636e+08	2.38401e+08	2.29903e+08	1.49678e+08	8.22085e+07	3.26771e+07	4.96246e+06	669148	0	0	0	0	0	325183	0	0	1.88421e+06	8.02325e+06	7.46742e+06	4.13236e+06	367600	0	3.02249e+06	0	0
VALKSYEEELAKDPRIAATMENAQKGEIM	314	342	3	0	1079.22	8	26	9.64533	9.7696	1080.91	3.05016	0.6	1					0.327724		0	3.07395e+06	1.53055e+07	1.85541e+07	1.9075e+07	1.38112e+07	6.67757e+06	9.50999e+06	362063	257426	6.45561e+06	0	652525	1.51839e+06	253718	0	619555	0	0	0	0	0	245881	0	0	335958	0	0	264962	0
VALKSYEEELAKDPRIAATMENAQKGEIMPNIPQMSA	314	350	5	0	815.613	9	32	9.78513	10.1424	816.909	3.88496	1	0	0.0476655	0.559683		-3	0.165408		1.8607e+06	3.0932e+06	2.65543e+07	6.56137e+07	1.40464e+08	1.87552e+08	1.85893e+08	1.75772e+08	1.30147e+08	8.12245e+07	4.58137e+07	2.13163e+07	6.30819e+06	2.22176e+06	2.78722e+06	330974	0	424632	198542	1.10548e+06	186716	219785	0	0	375228	0	662838	207718	439051	991927
KSYEEE	317	322	1	0	784.336	4	4	3.04137	3.62902	785.188	0.404169	0.4	0					0.897405		7.22619e+07	4.00944e+07	1.10534e+07	1.82303e+06	8.23149e+06	2.34904e+06	375188	119302	31317.6
KSYEEE	317	322	2	0	392.672	4	4	3.05732	3.26415	392.959	0.128288	1	0	-0.416916	0.000899955	1	1	0.0280934		1.02061e+08	5.73452e+07	1.66825e+07	3.40907e+06	545748	17104.2	20677.8	0	0
KSYEEEL	317	323	2	0	449.214	4	5	6.27787	6.90387	449.631	0.314281	0.6	0					0.426331		3.49251e+08	2.06483e+08	6.38503e+07	1.03195e+07	131131	0	462342	419401	2.03809e+07	893156
KSYEEELAKDPRIAA	317	331	3	0	573.969	6	12					0
KSYEEELAKDPRIAATME	317	334	3	0	694.345	6	15					0
KSYEEELAKDPRIAATMENAQKGEIMPNIPQMSA	317	350	4	0	948.467	9	29					-1
YEEELAKDPRIAATME	319	334	2	0	933.451	6	13					0
YEEELAKDPRIAATME	319	334	3	0	622.636	6	13					0
EELAKDPRIAATME	321	334	2	0	787.398	6	11					0
EELAKDPRIAATME	321	334	3	0	525.268	6	11	6.43353	6.57712	525.686	0.277251	1	0	-0.452631	-0.234042	1	0	0.181573		7.5477e+06	1.15758e+07	5.75188e+06	2.72155e+06	92737.3	88392	187375	0	0	0	0	0	163498	0	0	0	0	0
EELAKDPRIAATMENAQKGEIMPNIPQMSA	321	350	3	0	1095.21	8	25	8.97358	9.2066	1096.97	3.17765	0.6	0					0.141892		527554	0	4.21344e+07	6.90441e+07	5.34528e+07	8.97165e+07	8.50865e+07	4.82297e+07	3.90526e+07	1.52767e+07	2.56305e+06	386226	0	2.11753e+06	0	330389	987571	0	0	0	0	0	0	0	0	1.12872e+06	0	0	278046	0
ELAKDPRIAATME	322	334	2	0	722.877	5	10	6.60823	6.686	724.123	1.59133	0.6	1					0.4411		2.94332e+06	6.49421e+06	8.45973e+06	4.22534e+06	2.53623e+06	3.22309e+06	646169	987576	0	0	0	0	5906.49	9516.09	0	0
LAKDPRIAA	323	331	2	0	477.79	4	6	4.44867	4.79443	478.351	0.565669	1	0	-0.0934097	0.516966	1	1	0.0311518		2.41376e+08	3.01771e+08	1.70203e+08	5.81512e+07	1.39572e+07	1.18827e+06	79891.8	24646.1	43865.1	0	0
LAKDPRIAA	323	331	3	0	318.863	4	6	4.46447	4.79443	319.225	0.531111	1	0	-0.123363	0.458278	1	1	1.7418		6.91031e+07	8.84075e+07	4.70693e+07	1.49316e+07	2.90972e+06	117069	0	78912.9	0	0	116484
LAKDPRIAAT	323	332	2	0	528.314	4	7	4.0838	4.51178	528.902	0.565853	1	0	-0.163315	0.82236		1	0.0629458		5.50767e+07	7.55446e+07	4.52797e+07	1.6742e+07	2.42888e+06	72773.3	38891.1	0	150627	0	136289	0
LAKDPRIAATM	323	333	2	0	593.834	5	8					-1
LAKDPRIAATM	323	333	3	0	396.225	5	8					-1
LAKDPRIAATME	323	334	2	0	658.356	5	9	5.65173	6.2312	659.155	0.767623	0.6	0					0.165589		1.06293e+09	1.51186e+09	9.84998e+08	4.5028e+08	1.36747e+08	4.16951e+07	5.92725e+06	2.46935e+07	5.22532e+07	4.85516e+07	1.97595e+07	5.60881e+06	910101	208558	0
LAKDPRIAATME	323	334	3	0	439.239	5	9	5.65173	6.2312	439.672	0.465583	1	0	-0.314676	1.38504	1	1	0.0665389		3.85638e+08	5.52765e+08	3.54831e+08	1.38017e+08	4.49576e+07	7.44843e+06	3.94022e+06	23960.6	117245	113707	0	0	359741	0	0
LAKDPRIAATMENAQKGEIM	323	342	2	0	1094.07	7	17	7.61902	8.25617	1098.08	6.61579	0.6	0					0.916758		3.86207e+06	3.53707e+07	4.88983e+07	5.23212e+07	3.99328e+07	1.23372e+08	3.28748e+08	5.44871e+08	5.59877e+08	3.99742e+08	2.13224e+08	9.02529e+07	2.49178e+07	1.49819e+07	1.94722e+07	4.14799e+07	4.39748e+07	3.7758e+07	1.11936e+07	2.17465e+06	0	608578	346843	668980	302225
LAKDPRIAATMENAQKGEIM	323	342	3	0	729.714	7	17	7.66567	8.17847	732.314	6.39547	0.6	0					0.0758044		7.28404e+07	2.10217e+08	2.77831e+08	2.36321e+08	2.61369e+08	1.0374e+09	2.95061e+09	4.89768e+09	5.26425e+09	3.70172e+09	2.07238e+09	1.02434e+09	3.79272e+08	1.36016e+08	8.1704e+07	4.51022e+07	3.52217e+07	2.34274e+07	9.23947e+06	1.29375e+06	2.30331e+06	216611	662478	1.94155e+06	1.41055e+06
LAKDPRIAATMENAQKGEIMPNIPQM	323	348	3	0	956.491	8	21	8.94253	9.2066	957.724	1.81284	1	0	-0.134768	0.213493	1	-1	0.206209		4.67104e+07	5.21815e+07	1.19857e+08	1.76585e+08	1.39355e+08	9.79311e+07	6.37811e+07	1.79685e+07	5.26082e+06	2.30064e+06	269081	0	1.49118e+06	0	373164	0	0	0	868058	431801	598712	918171	498773	366266	626928	0	0	2.85244e+06	657637	1.84294e+06
LAKDPRIAATMENAQKGEIMPNIPQM	323	348	4	0	717.62	8	21					-1
LAKDPRIAATMENAQKGEIMPNIPQMSA	323	350	2	0	1513.27	8	23	8.75627	8.89595	1515.46	2.42197	0.6	0					0.537395		0	1.8213e+06	1.03363e+07	2.09326e+07	2.41027e+07	2.15605e+07	9.11089e+06	1.4963e+06	564206	623027	0	0	0	0	0	0	0	0	0	0	0	0	0	0	0	0	0	0	0	541051
LAKDPRIAATMENAQKGEIMPNIPQMSA	323	350	3	0	1009.18	8	23	8.53893	8.81835	1010.75	2.75104	0.6	0					0.0622197		4.62086e+07	2.07946e+08	5.10237e+08	8.55727e+08	1.08161e+09	1.03714e+09	7.84303e+08	5.00546e+08	2.90662e+08	1.40103e+08	6.21536e+07	2.21615e+07	1.74622e+06	1.18743e+06	0	488193	0	86950.5	481097	772215	461212	0	762595	0	0	329104	417507	380916	0	0
LAKDPRIAATMENAQKGEIMPNIPQMSA	323	350	4	0	757.137	8	23	8.63208	8.81835	758.332	2.80648	0.6	0					0.0789659		1.94253e+07	8.76052e+07	2.02478e+08	3.45677e+08	4.01335e+08	3.85118e+08	2.95985e+08	1.87111e+08	1.08377e+08	5.57105e+07	1.84935e+07	9.03548e+06	756884	967879	1.17911e+06	604909	359570	43995.3	752799	1.694e+06	722059	2.23139e+06	801037	1.78501e+06	539785	1.35834e+06	29097.2	295324	271005	1.61203e+06
LAKDPRIAATMENAQKGEIMPNIPQMSAF	323	351	3	0	1058.2	8	24	9.80067	10.5155	1059.92	3.06982	0.6	0					0.0342686		6.61876e+07	4.79643e+08	1.45952e+09	2.81789e+09	3.83928e+09	3.93959e+09	3.26077e+09	2.25874e+09	1.32321e+09	6.97212e+08	3.48567e+08	1.5303e+08	6.74964e+07	2.1364e+07	1.29299e+07	7.1107e+06	3.01829e+06	1.14016e+06	0	1.28787e+06	864331	391469	560069	312617	381494	2.93213e+06	4.04784e+06	6.86849e+06	1.0576e+07	2.36117e+06
LAKDPRIAATMENAQKGEIMPNIPQMSAF	323	351	4	0	793.904	8	24	10.1269	10.5155	795.33	3.6243	0.6	0					0.206824		8.48364e+06	8.66227e+07	3.08952e+08	5.95445e+08	7.5305e+08	7.45526e+08	5.94263e+08	4.13285e+08	2.3149e+08	1.26783e+08	6.05095e+07	2.27493e+07	1.44951e+07	990360	4.55853e+06	0	637111	135279	2.64036e+06	8006.58	521742	457557	769125	1.90302e+06	3.46795e+06	3.66689e+06	1.72868e+06	9.83097e+06	7.14612e+06	1.24355e+06
AKDPRIAAT	324	332	2	0	471.772	4	6	3.35988	4.16223	472.011	-0.0599627	0.6	0					0.153506		3.02447e+08	1.32074e+08	3.71398e+07	6.23795e+06	326574	181886	0	41629.2	0	41026.7	0
AKDPRIAATM	324	333	2	0	537.292	5	7	5.29292	5.54265	537.756	0.239862	0.6	0					0.063421		2.17405e+08	1.95829e+08	9.39069e+07	2.77801e+07	6.12728e+06	650501	658945	24726.7	346913	13797.5	0	0	0
AKDPRIAATME	324	334	2	0	601.814	5	8	5.04373	5.57382	602.467	0.549712	1	0	-0.226357	1.20161	1	-1	0.225027		9.86476e+08	8.74311e+08	4.43286e+08	1.6575e+08	4.4965e+07	8.01301e+06	1.23014e+07	3.52321e+07	4.01239e+07	2.12346e+07	7.09501e+06	2.84339e+06	1.779e+06	870570
AKDPRIAATME	324	334	3	0	401.545	5	8	5.07485	5.33972	401.96	0.486131	1	0	-0.26769	0.216464	1	-1	0.0872996		1.43821e+08	1.25389e+08	7.63602e+07	1.99118e+07	3.66792e+06	1.55796e+06	462743	1.1651e+06	1.63617e+06	879225	494083	6.89692e+06	74344.5	0
AKDPRIAATMENAQKGEIM	324	342	2	0	1037.52	7	16					0
AKDPRIAATMENAQKGEIM	324	342	3	0	692.019	7	16	7.46335	7.69677	692.762	0.894844	0.6	0					0.153933		6.54346e+07	1.72288e+08	1.72906e+08	1.15581e+08	5.80925e+07	2.47555e+07	6.7428e+06	534678	227816	534536	3.17777e+06	4.62475e+06	939418	844369	0	0	306576	0	0	0	31269.4	0	79590.3	405493
AKDPRIAATMENAQKGEIMPNIPQM	324	348	3	0	918.796	8	20					0
AKDPRIAATMENAQKGEIMPNIPQMSA	324	350	2	0	1456.72	8	22	8.55445	8.6476	1458.86	2.37253	1	0	-0.0228696	-0.421376	-3	-2	0.256887		0	1.05197e+06	8.2631e+06	1.9194e+07	2.28267e+07	1.99967e+07	9.37019e+06	2.33966e+06	635411	0	623004	0	605754	0	375874	0	0	0	0	0	0	0	0	0	0	0	0	0	0	0
AKDPRIAATMENAQKGEIMPNIPQMSA	324	350	3	0	971.486	8	22	9.09783	9.53663	978.325	18.6207	1	0	3.81801	0.862538	-1	-15	0.15814		4.73921e+06	1.02999e+06	7.29211e+06	1.73482e+07	1.77306e+07	2.04653e+07	1.11574e+07	3.62953e+06	1.04532e+06	2.94534e+06	557751	528700	2.84989e+06	262885	0	3.49243e+06	556499	1.14539e+08	7.45345e+08	1.92183e+09	2.77732e+09	2.77704e+09	2.09785e+09	9.25007e+08	1.93754e+07	3.754e+06	911136	2.48896e+06	0	0
AKDPRIAATMENAQKGEIMPNIPQMSA	324	350	4	0	728.866	8	22	9.11337	9.57805	733.954	18.4545	0.6	0					0.0745866		821575	1.13637e+06	8.78872e+06	4.28514e+06	5.3508e+06	5.00929e+06	7.38326e+06	3.16484e+06	4.78778e+06	472145	3.60663e+06	19378.2	2.23958e+06	251753	7.63945e+06	187804	563953	1.38604e+08	9.12629e+08	2.30038e+09	3.25891e+09	3.22379e+09	2.09991e+09	2.6795e+08	4.74945e+06	22716.3	0	193352	280207	407536
AKDPRIAATMENAQKGEIMPNIPQMSAF	324	351	2	0	1530.26	8	23	9.80067	10.0026	1532.78	3.03021	1	0	0.101456	-0.017301	1	-1	0.713796		0	476054	1.01059e+07	3.03765e+07	3.25725e+07	3.17254e+07	1.75635e+07	5.8359e+06	1.51076e+06	1.06384e+06	0	640715	0	991041	0	515973	375035	574271	1.08204e+06	1.34971e+06	0	0	0	378140	0	460512	0	0	0	0
AKDPRIAATMENAQKGEIMPNIPQMSAF	324	351	3	0	1020.51	8	23	9.6298	10.4067	1022.07	2.67836	0.6	0					0.0818614		0	3.53117e+08	1.1147e+09	2.34041e+09	2.26449e+09	2.12343e+09	1.67583e+09	1.03812e+09	5.76117e+08	2.78961e+08	1.01752e+08	3.28082e+07	1.01189e+07	1.29435e+06	0	1.79506e+06	677338	362086	9.07857e+06	1.02154e+06	267134	2.8188e+06	0	0	3.01897e+06	331421	0	1.38723e+06	87116.6	35119.9
AKDPRIAATMENAQKGEIMPNIPQMSAF	324	351	4	0	765.633	8	23	9.86282	10.3445	767.007	3.49249	0.6	1					0.107788		4.03122e+07	8.36891e+07	2.5494e+08	4.64764e+08	5.27928e+08	4.8021e+08	3.614e+08	2.36041e+08	1.14931e+08	4.60169e+07	1.88182e+07	1.2141e+07	3.86009e+06	140888	588881	2.18305e+08	454157	632829	19299.4	1.77829e+07	825536	737998	277824	734035	381974	220763	386964	143714	0	386771
TMENAQKGEIM	332	342	2	0	626.289	5	9					0
TMENAQKGEIMPNIPQMSA	332	350	2	0	1045.49	7	15	8.47685	8.66313	1053.67	14.9561	1	0	4.60164	-0.0754328	1	-11	0.224484		350070	0	547208	0	374303	515593	0	0	0	397040	386868	412271	8.65729e+07	4.13821e+06	8.22116e+07	3.15388e+08	2.80205e+08	4.51897e+08	2.01006e+08	1.13404e+08	2.0231e+07	5.17445e+06	2.26219e+06
TMENAQKGEIMPNIPQMSA	332	350	3	0	697.329	7	15	8.50788	9.02017	702.871	15.2128	1	0	4.69063	1.13549	1	-11	0.0912253		238761	661018	0	770826	308570	0	0	241983	625227	2.07201e+06	1.15638e+06	509998	2.18113e+06	1.31956e+07	2.46459e+08	8.10635e+08	1.32554e+09	1.13555e+09	6.62122e+08	2.87881e+08	9.99948e+07	2.90443e+07	6.27335e+06
TMENAQKGEIMPNIPQMSAF	332	351	2	0	1119.02	7	16	10.0803	10.3912	1121.01	2.4509	1	0	0.212918	0.387516	1	-2	0.28029		239879	3.53691e+07	1.13112e+08	1.50193e+08	1.59225e+08	1.09987e+08	6.57074e+07	2.605e+07	3.74788e+06	1.80703e+06	712964	0	0	262973	278451	841264	0	2.53996e+06	319590	1.05704e+06	0	1.47959e+06	290468	454936
TMENAQKGEIMPNIPQMSAF	332	351	3	0	746.351	7	16					-1
MENAQKGEIMPNIPQMSA	333	350	2	0	994.966	7	14	8.17847	8.24062	996.79	2.28916	0.4	0					0.885459		0	0	4.0034e+06	5.15597e+06	5.32363e+06	0	0	0	0	588727	0	640368	0	0	0	0	0	0	0	0	0	0
ENAQKGEIMPNIPQMSA	334	350	2	0	929.445	6	13	7.85217	8.05405	931.316	2.53364	0.6	0					0.257566		1.03e+06	1.71526e+07	5.49872e+07	6.69493e+07	5.80524e+07	3.59365e+07	1.58451e+07	1.81427e+06	976191	261923	4.77976e+06	0	0	288961	23939.1	227422	567823	319941	2.42057e+06	244952
ENAQKGEIMPNIPQMSAF	334	351	2	0	1002.98	7	14	9.75405	10.3756	1005.3	3.31562	1	0	0.647939	1.54142		-1	0.540407		7.69307e+06	9.32954e+07	2.6551e+08	3.73903e+08	3.4995e+08	2.38314e+08	1.102e+08	7.31427e+07	3.50826e+06	2.62932e+07	2.61895e+06	1.77342e+07	1.46469e+07	3.49392e+07	6.76254e+06	2.65983e+07	875396	9.74327e+06	1.00893e+07	1.22048e+07	1.71476e+06	350100
NAQKGEIM	335	342	2	0	445.724	5	6	4.62193	5.52705	447.884	3.74662	1	0	2.66371	2.59467		-1	0.579054		1.38645e+08	4.22891e+08	4.46365e+08	2.3364e+08	1.56217e+08	4.28504e+08	7.9305e+08	3.91259e+08	1.32175e+08	3.0461e+07	3.9084e+06	2.5474e+06
NAQKGEIMPNIPQMSA	335	350	2	0	864.924	6	12	7.75895	7.99192	867.39	3.79574	0.6	1					1.14767		3.02155e+07	1.15331e+08	3.16194e+08	3.83372e+08	3.07148e+08	1.98361e+08	1.15259e+08	5.75237e+07	3.48668e+07	5.15546e+06	1.11185e+06	3.39634e+06	7.01007e+06	9.77382e+06	4.92978e+06	1.00178e+07	4.28399e+07	4.86197e+07	5.93671e+07
NAQKGEIMPNIPQMSA	335	350	3	0	576.952	6	12					0
PNIPQMSA	343	350	1	0	857.419	4	5	6.20008	6.38683	859.554	1.57345	0.4	0					0.472668		4.14213e+06	2.31161e+07	3.07851e+07	1.98679e+07	2.94517e+06	743698	0	0	2.01673e+06	284748
PNIPQMSA	343	350	2	0	429.213	4	5	6.12227	6.62378	430.152	1.3171	1	0	0.78622	1.0955	1	-1	0.172741		2.56553e+07	9.36191e+07	1.03523e+08	5.10575e+07	1.48987e+07	1.68405e+06	1.07025e+06	2.52446e+06	606397	113445
PNIPQMSAF	343	351	2	0	502.747	5	6	8.94253	9.5211	503.784	1.39991	0.6	0					0.572078		3.26802e+07	1.58073e+08	2.07127e+08	1.36887e+08	5.09477e+07	5.71739e+06	116046	0	209370	474086	177855	0
FWYAVRT	351	357	2	0	471.745	4	5	8.5234	9.2066	472.19	0.293527	1	0	-0.278408	1.77036		1	0.103805		2.81461e+09	2.41084e+09	9.28203e+08	2.58968e+08	2.65642e+07	2.20371e+06	1.63627e+06	1.98515e+06	666688	6.41139e+07
FWYAVRTAV	351	359	2	0	556.798	5	7					-1
FWYAVRTAVINA	351	362	2	0	705.88	5	10	9.7696	10.5155	706.599	0.561597	0.6	0					1.61529		4.56054e+08	4.38493e+08	2.03562e+08	6.26495e+07	2.6226e+07	1.36034e+07	4.76065e+06	3.83521e+06	941548	2.09152e+06	1.74587e+06	1.66045e+06	8.37657e+06	2.13364e+07	5.84908e+06	508981
FWYAVRTAVINAASGRQTVDE	351	371	2	0	1177.6	6	19	10.189	10.5155	1180.37	4.15092	0.6	1					0.347858		40257.6	595994	4.81428e+07	1.17008e+08	1.4095e+08	1.09715e+08	7.61701e+07	6.55699e+07	5.80719e+07	4.1231e+07	1.48067e+07	4.26528e+06	2.7988e+06	1.01574e+06	321202	358996	0	1.75681e+06	0	25882.5	3.31748e+06	414048	1.76195e+06	2.31114e+06	2.47247e+06	382630
FWYAVRTAVINAASGRQTVDE	351	371	3	0	785.401	6	19	10.8575	10.9197	788.947	9.24289	0.6	0					0.103916		0	0	1.43063e+06	4.6138e+06	5.49156e+06	1.50759e+06	643539	50282.1	2.95415e+07	1.00481e+08	1.87879e+08	2.18605e+08	1.19166e+08	3.21332e+07	6.06941e+06	3.56981e+06	557373	193880	475453	0	0	1.68802e+06	250306	2.48792e+06	575590	0
FWYAVRTAVINAASGRQTVDEALKDAQTGTD	351	381	3	0	1118.9	8	29	11.0284	11.9778	1121.45	5.69025	1	0	0.436721	2.75934	1	-3	0.30428		945940	858886	2.47027e+07	1.49291e+08	4.12749e+08	7.86194e+08	1.14942e+09	1.348e+09	1.24017e+09	9.92232e+08	6.58507e+08	4.09986e+08	1.99245e+08	8.60641e+07	8.48933e+07	5.43252e+06	1.91834e+06	3.91959e+06	1.63599e+06	1.27184e+06	1.55386e+06	430304	351430	0	0	5202.18	11766.3	0	1.34358e+06	2.08722e+06
FWYAVRTAVINAASGRQTVDEALKDAQTGTD	351	381	4	0	839.423	8	29	11.2303	11.5257	841.359	5.77498	1	0	0.451916	0.329756	1	-3	0.0451713		169541	1.47344e+06	1.83448e+07	8.08652e+07	1.89129e+08	3.37518e+08	4.94047e+08	5.33594e+08	4.93732e+08	3.78137e+08	2.39959e+08	1.48932e+08	1.77977e+08	3.62213e+07	1.32576e+07	5.85448e+06	5.28601e+07	52747.9	1.25061e+06	1.00542e+06	0	0	236552	150403	905850	0	0	113617	0	0
WYAVRT	352	357	1	0	795.415	4	4	6.77935	7.30788	796.183	0.278411	1	0	-0.221736	1.19585	1	1	0.120119		6.43513e+08	5.58444e+08	2.03794e+08	4.01714e+07	3.69742e+06	1.13123e+06	174544	191797	167960
WYAVRT	352	357	2	0	398.211	4	4	6.77935	7.3856	398.606	0.300106	1	0	-0.193529	1.48453	1	1	0.0865084		1.79769e+09	1.60283e+09	5.29195e+08	1.15316e+08	4.04766e+07	7.54e+06	1.93997e+06	593610	51882.6
WYAVRTAVINA	352	362	1	0	1263.68	5	9	8.19402	8.4458	1264.37	-0.0823643	1	0	-0.631302	0.167866	1	1	2.04253		3.0555e+07	2.99786e+07	6.16393e+06	0	0	297427	14706.7	182985	552.512	0	0	77987.6	0	0	0
WYAVRTAVINA	352	362	2	0	632.346	5	9	8.10067	8.66313	632.879	0.297879	1	0	-0.411582	1.3219	1	1	0.236915		7.18408e+08	7.83818e+08	3.17539e+08	1.10472e+08	1.85168e+07	1.01258e+06	3.85349e+06	1.29457e+06	1.8301e+07	1.22687e+06	2.09356e+06	1.98749e+06	1.2321e+06	1.34841e+06	902158
WYAVRTAVINAASGRQ	352	367	2	0	881.971	6	14					-1
WYAVRTAVINAASGRQTVD	352	370	2	0	1039.54	6	17					-1
WYAVRTAVINAASGRQTVD	352	370	3	0	693.364	6	17	8.28725	8.41155	694.943	3.51737	0.6	0					0.664422		315538	1.21408e+06	8.25628e+06	2.09194e+07	2.19564e+07	1.5528e+07	9.26523e+06	1.85433e+06	0	478491	224425	0	962911	0	0	3.90555e+06	0	0	424352	0	0	218159	0	0
WYAVRTAVINAASGRQTVDE	352	371	2	0	1104.06	6	18	8.20955	8.74075	1106.19	2.96758	0.6	0					0.397838		727171	5.37982e+07	1.95599e+08	3.71992e+08	4.21959e+08	3.24643e+08	1.94672e+08	8.78875e+07	1.83754e+07	5.10641e+06	1.4576e+06	1.47233e+06	3.75877e+06	2.11059e+06	313849	0	0	747934	0	639610	1087.75	891506	1071.91	8.0219e+06	0
WYAVRTAVINAASGRQTVDE	352	371	3	0	736.378	6	18	8.20955	8.46132	737.749	2.82162	0.6	0					0.062737		4.63694e+06	8.43229e+07	3.30441e+08	5.50099e+08	5.9636e+08	4.73303e+08	2.44987e+08	1.26639e+08	5.1272e+07	1.32685e+07	5.65857e+06	1.68885e+06	1.47017e+06	2558.77	255802	578125	0	0	168238	235700	0	698816	211823	0	837184
WYAVRTAVINAASGRQTVDEAL	352	373	2	0	1196.12	6	20					-1
WYAVRTAVINAASGRQTVDEAL	352	373	3	0	797.752	6	20					-1
WYAVRTAVINAASGRQTVDEALKDAQTGTD	352	381	3	0	1069.87	7	28	9.73852	11.1319	1072.97	7.45306	0.6	0					0.386301		2.63547e+06	1.01028e+07	1.35587e+08	4.33028e+08	1.25351e+09	2.83426e+09	4.64158e+09	6.40841e+09	8.07603e+09	8.79662e+09	8.37307e+09	6.89542e+09	4.91712e+09	3.20995e+09	1.94067e+09	1.00786e+09	4.70806e+08	2.20837e+08	6.98469e+07	1.59251e+07	1.608e+07	1.76331e+06	1.13497e+06	5.02466e+06	934504	290119	1.55573e+06	617164	130091	2.12895e+06
WYAVRTAVINAASGRQTVDEALKDAQTGTD	352	381	4	0	802.656	7	28	9.75405	10.6866	804.945	7.30002	0.6	0					0.30892		9.72899e+06	2.70222e+06	3.38369e+07	2.02345e+08	4.72871e+08	9.44237e+08	1.49834e+09	2.29811e+09	2.2094e+09	2.26332e+09	1.95553e+09	1.93554e+09	1.16106e+09	7.09695e+08	4.2146e+08	2.50974e+08	9.556e+07	4.06304e+07	1.25656e+07	1.67746e+07	2.5208e+06	1.47483e+06	430706	7.94696e+07	1.59585e+06	2.08883e+06	641414	1.25717e+08	576424	880042
WYAVRTAVINAASGRQTVDEALKDAQTGTDYDIPTTENL	352	390	3	0	1418.7	9	36	10.4534	10.8265	1423.21	11.0207	1	0	1.00834	0.618496	1	0	0.401534		0	0	0	0	0	328496	577809	2.86906e+06	2.64282e+07	6.26936e+07	1.05765e+08	1.52206e+08	2.00582e+08	2.09815e+08	1.87293e+08	1.77681e+08	1.15788e+08	6.74728e+07	3.92836e+07	8.77815e+06	2.59187e+06	2.00323e+06	448942	0	629420	0	0	0	0	0
WYAVRTAVINAASGRQTVDEALKDAQTGTDYDIPTTENL	352	390	4	0	1064.28	9	36					-1
YAVRTAVINA	353	362	1	0	1077.61	4	8	6.07555	6.35568	1078.37	0.136924	1	0	-0.494699	0.273172	1	0	0.304744		4.32622e+07	4.04101e+07	1.28089e+07	2.25722e+06	221484	0	254965	136717	0	0	0	1906.17	0
YAVRTAVINA	353	362	2	0	539.306	4	8	6.02883	6.52695	539.723	0.201013	1	0	-0.453036	1.08287	1	0	0.0428036		4.41508e+08	3.77999e+08	1.57841e+08	4.06645e+07	5.3015e+06	128197	489102	120763	458539	18682.2	293865	180107	130500
YAVRTAVINAASGRQ	353	367	3	0	526.29	5	13	6.65488	6.70155	527.145	1.65909	0.6	0					0.459063		205641	2.46322e+06	2.96881e+06	1.8309e+06	797830	374179	85860	0	0	0	92391.5	78229.9	156352	0	0	0	0	0	0
YAVRTAVINAASGRQTVD	353	370	2	0	946.503	6	16					-1
YAVRTAVINAASGRQTVD	353	370	3	0	631.338	6	16	6.87273	6.93498	632.627	2.77965	1	0	0.319776	-0.536153	1	-1	0.0920623		295001	3.99688e+06	1.1966e+07	1.86257e+07	1.75258e+07	1.16199e+07	8.15158e+06	1.60113e+06	474250	181684	0	0	629209	0	0	0	204326	93353.4	0	0	21637.2	0	0
YAVRTAVINAASGRQTVDE	353	371	2	0	1011.02	6	17	6.79492	7.49448	1013.13	3.0605	0.6	0					0.165149		9.49834e+06	1.36796e+08	4.25629e+08	7.27958e+08	8.00606e+08	6.60392e+08	4.22955e+08	2.43477e+08	8.46014e+07	9.60234e+06	4.17632e+06	1.5724e+06	14766.6	0	0	178820	0	1.71345e+06	0	1.11456e+06	246037	653169	674741	705115
YAVRTAVINAASGRQTVDE	353	371	3	0	674.352	6	17	7.10595	7.12148	675.91	3.51798	0.6	0					0.0283852		621310	6.79687e+06	1.79707e+07	3.80511e+07	4.82068e+07	4.556e+07	3.39944e+07	2.11732e+07	1.07272e+07	4.05145e+06	446481	385843	32588.7	0	0	20186	0	0	0	0	0	38139.1	0	0
YAVRTAVINAASGRQTVDEA	353	372	3	0	698.031	6	18	7.10595	7.57233	699.644	3.64065	0.6	0					0.0909088		2.67451e+06	1.6394e+07	9.07172e+07	2.07404e+08	3.71234e+08	3.1851e+08	2.54919e+08	1.70024e+08	5.63083e+07	8.26052e+06	5.20774e+06	205824	0	1.95069e+06	0	0	829183	0	0	914770	0	0	224754	0	0
YAVRTAVINAASGRQTVDEAL	353	373	2	0	1103.08	6	19					-1
YAVRTAVINAASGRQTVDEAL	353	373	3	0	735.726	6	19	7.94533	8.25617	740.408	12.7745	0.6	1					1.78541		1.79811e+06	6.23706e+06	3.3459e+07	5.96084e+07	6.03144e+07	3.57048e+07	1.75203e+07	5.25724e+06	883071	356099	1.39897e+06	1.26922e+06	0	345388	2.47013e+06	847707	8.07976e+06	2.90439e+07	7.31318e+07	1.13807e+08	1.10126e+08	6.29455e+07	1.89286e+07	4.63325e+06	225212	0
YAVRTAVINAASGRQTVDEALKD	353	375	3	0	816.766	6	21					-1
YAVRTAVINAASGRQTVDEALKDAQTGTD	353	381	2	0	1511.27	7	27	8.927	8.98912	1514.68	5.10041	0.6	0					0.544304		539590	3.10461e+06	967692	1.8965e+06	502481	5.45881e+06	8.04173e+06	1.00832e+07	1.06716e+07	6.91282e+06	3.57071e+06	2.25531e+06	0	0	0	0	0	0	0	0	0	0	0	0	0	0	0	0	0	0
YAVRTAVINAASGRQTVDEALKDAQTGTD	353	381	3	0	1007.85	7	27	9.3347	9.50557	1010.12	5.09586	0.6	0					0.145975		6.68776e+06	5.52961e+06	2.78136e+07	5.44014e+06	1.93678e+07	4.59564e+07	5.49074e+07	6.13471e+07	6.45938e+07	4.55466e+07	2.91771e+07	1.36941e+07	3.84819e+06	661925	0	0	0	0	0	0	457838	0	475242	0	401646	0	0	86424	0	11051.2
YAVRTAVINAASGRQTVDEALKDAQTGTD	353	381	4	0	756.136	7	27	8.6476	9.28808	758.153	6.34146	0.6	0					0.128121		301283	3.52434e+06	1.90849e+07	9.29897e+07	2.39059e+08	4.89547e+08	8.15202e+08	1.03212e+09	1.08482e+09	9.24305e+08	6.52933e+08	3.83903e+08	2.03455e+08	8.84934e+07	2.63297e+07	1.04803e+07	2.82507e+06	1.46113e+06	1.30381e+06	2.05785e+06	2.1686e+06	1.67423e+06	1.36803e+06	3.13004e+06	1.84292e+06	2.19287e+06	2.76649e+06	4.7505e+06	9.50578e+06	7.51794e+06
YAVRTAVINAASGRQTVDEALKDAQTGTDYDIPTTENL	353	390	3	0	1356.68	9	35	9.70745	10.3912	1360.94	10.4469	1	0	0.968561	1.77234	1	-2	0.171388		4.27272e+06	0	0	1.00278e+06	339640	0	1.06914e+06	5.84856e+06	6.01642e+07	1.83143e+08	2.85013e+08	4.15073e+08	4.91374e+08	4.62671e+08	4.07762e+08	3.14801e+08	1.92529e+08	1.01484e+08	5.65367e+07	7.37236e+06	441876	3.75461e+06	0	0	5.55784e+06	0	324252	0	0	19933.5
YAVRTAVINAASGRQTVDEALKDAQTGTDYDIPTTENL	353	390	4	0	1017.76	9	35					-1
AVRTAVINAASGRQTVDE	354	371	3	0	619.997	6	16					-1
VRTAVINAASGRQTVDE	355	371	2	0	893.974	6	15	5.24617	5.40215	896.063	3.17198	0.4	0					0.201192		0	3.82433e+06	7.4324e+06	2.34528e+07	1.23467e+07	2.55676e+07	3.50636e+06	7.21459e+06	268520	388224	0	95780.4	0	93684	124084	0	0	270722	0	0	0	0
VRTAVINAASGRQTVDEALKDAQTGTD	355	381	3	0	929.813	7	25	8.97358	9.19107	931.21	2.62049	0.6	0					0.153809		1.96511e+07	6.85841e+07	1.47986e+08	1.97122e+08	1.98243e+08	1.7077e+08	1.05116e+08	5.11388e+07	2.53026e+07	6.45077e+06	1.50815e+06	0	247651	0	877840	0	0	0	0	0	450908	0	1.54814e+06	1.39111e+06	485535	1.75161e+06	417958	0	633656	0
AVINAASGRQ	358	367	2	0	493.773	4	8	3.56588	3.86425	494.784	1.4736	0.4	0					0.205802		953797	7.90249e+06	1.10401e+07	6.29111e+06	1.52032e+06	115952	0	25227.8	0	0	0	47904.7	0
AVINAASGRQTVD	358	370	2	0	651.344	5	11	4.54332	4.9191	653.46	3.50115	0.6	0					0.209136		318963	1.40472e+07	6.92181e+07	1.57899e+08	1.92188e+08	1.5578e+08	7.87163e+07	3.29947e+07	1.00214e+07	4.2016e+06	1.35207e+06	724630	522480	117372	221050	0	0
AVINAASGRQTVDE	358	371	1	0	1430.72	5	12	4.71613	4.84122	1434.13	2.60484	1	0	0.545175	-0.30276	1	-1	0.459874		0	408505	3.07001e+06	5.93957e+06	5.17648e+06	1.41896e+06	112313	118770	0	0	0	0	0	0	0	124334	0	0
AVINAASGRQTVDE	358	371	2	0	715.865	5	12	4.66903	5.26175	717.747	2.96241	1	0	0.700141	1.43426	1	-1	0.109953		3.214e+07	2.67676e+08	7.39448e+08	1.04252e+09	8.66382e+08	4.82145e+08	2.0168e+08	6.70265e+07	1.9369e+07	5.25148e+06	5.85258e+06	2.51416e+07	4.60206e+07	4.43275e+07	2.73e+07	888384	1.25392e+06	822376
AVINAASGRQTVDEA	358	372	2	0	751.384	5	13	4.98143	5.62058	751.914	0.218742	0.4	0					0.139396		8.64872e+08	5.92172e+06	3.77065e+08	1.54486e+07	1.12975e+08	3.59552e+06	1.90821e+07	0	1.21226e+06	292552	126049	403502	189105	377901	420665	573299	407508	116496	2.50249e+06
AVINAASGRQTVDEAL	358	373	2	0	807.926	5	14	7.19917	7.5412	809.67	2.5746	1	0	0.372674	0.503099		-3	0.16899		508957	1.67976e+07	7.53351e+07	1.1055e+08	9.36748e+07	5.24449e+07	1.99786e+07	1.80588e+06	596419	867550	0	172802	235740	0	0	600761	136161	119240	0	13895.7
AVINAASGRQTVDEALKDAQTGTD	358	381	2	0	1216.11	6	22	8.28725	8.74075	1219.67	5.75262	0.6	0					0.269064		0	936233	5.10533e+06	4.73912e+07	1.36345e+08	2.61969e+08	3.55208e+08	3.67652e+08	3.0264e+08	2.45126e+08	1.08049e+08	7.19469e+07	1.91086e+07	2.37488e+06	979383	2.16459e+06	1.22434e+06	1.95709e+06	334822	494654	26571.5	10401.6	365501	542447	972653	1.39976e+06	1.04108e+06	0	906004
AVINAASGRQTVDEALKDAQTGTDYDIPTTENL	358	390	2	0	1739.35	8	30					-1
AVINAASGRQTVDEALKDAQTGTDYDIPTTENL	358	390	3	0	1159.9	8	30	9.50557	10.1579	1164.19	10.877	0.6	0					0.129307		47506.2	539036	0	0	569810	3.07099e+06	1.13878e+07	7.69196e+07	1.60633e+08	3.23888e+08	5.36287e+08	7.82433e+08	8.6471e+08	9.09914e+08	7.95636e+08	5.90087e+08	4.30645e+08	2.33437e+08	1.06879e+08	7.74274e+07	2.06708e+07	1.12239e+06	2.88084e+06	9.74129e+06	371211	0	2.94377e+06	364538	365043	843260
AVINAASGRQTVDEALKDAQTGTDYDIPTTENL	358	390	4	0	870.18	8	30	9.50557	9.94048	873.322	10.5711	0.6	0					0.0923278		0	0	691248	0	1.32178e+06	1.9522e+06	8.32562e+06	2.56789e+07	6.19633e+07	1.08898e+08	1.90686e+08	2.58886e+08	2.81123e+08	2.82765e+08	2.33637e+08	1.71518e+08	1.15595e+08	6.22534e+07	2.42412e+07	9.11205e+06	1.55499e+06	800683	824322	569953	341881	1.07833e+06	0	43990.3	530984	989085
INAASGRQTVDE	360	371	2	0	630.813	5	10	3.61327	4.0524	632.426	2.52957	1	0	0.731809	0.863776		1	0.259787		0	4.11181e+06	1.55608e+07	2.34501e+07	1.67228e+07	6.99587e+06	1.11502e+06	442368	0	44076	0	59114.4	0	60858.9	0	115923
INAASGRQTVDEALKDAQTGTD	360	381	2	0	1131.05	6	20					-1
INAASGRQTVDEALKDAQTGTD	360	381	3	0	754.372	6	20					-1
INAASGRQTVDEALKDAQTGTDYDIPTTENL	360	390	3	0	1103.2	8	28	9.64533	9.94048	1106.27	7.30569	0.6	0					0.380849		336509	0	0	0	1.75796e+06	1.16684e+07	4.31444e+07	9.16917e+07	9.81017e+07	8.73878e+07	7.16802e+07	3.09569e+07	1.50293e+07	9.9511e+06	699130	337544	962716	0	310665	1.30227e+06	0	0	0	241615	582391	1.8066e+06	275420	0	3.14362e+06	0
ASGRQTVDE	363	371	2	0	481.731	4	7	2.7223	3.23237	483.287	2.59253	1	0	1.34237	1.12726		1	0.0558657		6.98241e+06	5.51788e+07	1.34044e+08	1.61109e+08	1.21363e+08	5.87382e+07	1.97081e+07	4.39112e+06	444601	31512.6	107164	417518
ASGRQTVDEAL	363	373	2	0	573.791	5	9	5.8264	6.02883	576.019	3.81702	0.4	1					0.72409		0	5.48295e+06	1.95709e+07	1.19131e+07	1.39341e+07	917623	889500	847558	0	0	116706	261248	0	9.71671e+06	0
ASGRQTVDEALKDAQTGTD	363	381	2	0	981.972	6	17	7.19917	7.57233	985.056	5.07833	0.6	0					0.128538		0	1.76963e+06	2.80522e+07	1.10853e+08	2.61381e+08	3.72962e+08	4.07894e+08	3.51554e+08	2.27938e+08	1.40621e+08	4.91717e+07	2.41928e+07	2.02451e+06	1.81276e+06	278749	50270.9	0	433517	0	1.39786e+06	228661	916988	212887	730441
ASGRQTVDEALKDAQTGTD	363	381	3	0	654.984	6	17	7.12148	7.52563	656.998	4.95252	0.6	0					0.143483		504013	295724	4.49081e+07	1.46366e+08	2.82389e+08	4.22365e+08	4.49005e+08	3.4731e+08	2.40719e+08	1.29947e+08	5.22248e+07	1.538e+07	2.34999e+06	3.30796e+06	0	0	541532	261700	250363	1.03279e+06	496792	2.29684e+06	2.03365e+06	305706
ASGRQTVDEALKDAQTGTDYDIPTTENL	363	390	3	0	1003.81	7	25	8.53893	9.38132	1010.18	17.3837	1	0	3.03249	2.36164		-6	0.548618		2.50377e+06	0	1.95049e+06	0	312465	5.39102e+07	4.02878e+06	3.93384e+07	2.01936e+08	1.60954e+08	2.37568e+08	4.04764e+08	3.45578e+08	3.11535e+08	3.28839e+08	3.53739e+08	6.63298e+08	1.32034e+09	2.16628e+09	2.81187e+09	2.99783e+09	2.60353e+09	1.84531e+09	1.13131e+09	6.31051e+08	2.9591e+08	1.2064e+08	4.80525e+07	6.47829e+06	6.52097e+06
ALKDAQTGTD	372	381	1	0	1019.5	4	8	2.8342	3.29602	1022.71	2.64968	1	0	1.13877	0.948033	1	0	0.102917		7.23479e+06	5.09303e+07	1.32266e+08	1.80343e+08	1.38741e+08	6.82145e+07	2.43874e+07	6.22965e+06	829301	152741	32728.2	0	0
ALKDAQTGTD	372	381	2	0	510.254	4	8	2.8342	3.31195	511.867	2.66247	1	0	1.14708	1.00722	1	0	0.0393842		8.53812e+07	4.66212e+08	1.1369e+09	1.58028e+09	1.2386e+09	6.30848e+08	2.13238e+08	6.18814e+07	1.58188e+07	3.39818e+06	142782	18175.9	31944.4
ALKDAQTGTDYDIPTTENL	372	390	2	0	1033.5	6	16	7.69677	8.00745	1038.19	8.19374	1	0	2.07954	0.38665	1	-1	0.343812		0	819815	0	1.19547e+06	2.50177e+07	7.41309e+07	2.00598e+08	3.05248e+08	4.48589e+08	4.89449e+08	4.70959e+08	3.28783e+08	1.93111e+08	8.77936e+07	4.80431e+07	3.53332e+06	5.5622e+06	241277	6.03019e+06	0	2.04822e+07	3.85951e+06	2.63639e+07
ALKDAQTGTDYDIPTTENL	372	390	3	0	689.336	6	16	7.47892	7.66567	692.74	9.0204	0.6	0					0.0705673		135298	0	0	158920	0	0	154376	0	6.14276e+07	1.57619e+08	1.58752e+08	1.06436e+08	5.29503e+07	2.42159e+07	6.7428e+06	534678	7781.75	732957	1.64663e+06	3.30845e+06	506196	844369	0
LKDAQTGTD	373	381	2	0	474.735	4	7	2.59458	3.18468	477.915	5.83542	0.4	1					1.35906		118152	2.97884e+06	1.12598e+07	1.63509e+07	1.17696e+07	4.88636e+06	991476	3.88984e+06	1.81565e+07	2.4995e+07	1.08575e+07	3.07863e+06
KDAQTGTDYDIPTTENL	374	390	2	0	941.439	6	14	7.18363	7.4167	947.595	11.2327	1	0	3.58888	0.0983434		-4	0.439664		795945	0	0	909994	0	2.67404e+06	962473	3.2758e+06	2.98912e+06	9.66021e+07	1.16219e+08	2.06909e+08	2.94465e+08	2.22455e+08	1.06374e+08	3.69925e+07	1.12711e+07	4.11602e+06	1.32029e+07	2.84475e+07	2.50059e+07
YDIPTTE	382	388	1	0	838.383	4	4	5.77633	6.02883	841.636	2.76217	1	0	3.0075	0.170528		1	0.319658		1.42313e+06	2.27462e+06	1.44973e+07	2.76701e+07	2.38273e+07	7.52884e+06	553317	218391	139011
YDIPTTEN	382	389	1	0	952.426	4	5	5.38655	5.84197	956.45	3.47427	1	0	3.02992	0.92426	1	1	0.413241		0	1.03785e+06	1.79826e+07	5.59214e+07	7.39122e+07	4.98638e+07	1.9102e+07	2.109e+06	15301.1	432526
YDIPTTEN	382	389	2	0	476.717	4	5	5.35533	5.54265	478.626	3.26839	1	0	2.81578	-0.0715945	1	1	0.105648		129756	3.19311e+06	1.33353e+07	2.79996e+07	3.32189e+07	2.11144e+07	7.10674e+06	1.43927e+06	360559	455505
YDIPTTENL	382	390	1	0	1065.51	4	6	7.75895	8.47685	1070.35	4.21936	1	0	3.07346	1.89925	1	1	0.433895		1.03668e+06	4.73232e+07	2.25952e+08	7.09783e+08	1.33069e+09	1.5377e+09	1.07343e+09	4.27507e+08	1.2527e+08	3.73312e+07	3.43178e+07
YDIPTTENL	382	390	2	0	533.259	4	6	7.74342	8.47685	535.569	3.99811	1	0	2.88169	1.95695	1	1	0.156056		3.49444e+07	2.695e+08	1.07826e+09	2.90975e+09	4.77535e+09	5.05337e+09	3.3139e+09	1.2031e+09	2.50628e+08	5.48693e+07	1.51661e+08
LYFQGHM	390	396	2	0	448.21	5	5					-1
YFQGHM	391	396	1	0	782.329	4	4					0
YFQGHM	391	396	2	0	391.668	4	4	6.15342	6.67043	393.075	2.2668	0.4	0					0.127717		2.78058e+06	4.59834e+07	1.30645e+08	1.63577e+08	9.32418e+07	1.78119e+07	1.62406e+06	1.76291e+06	0
YFQGHMASM	391	399	1	0	1071.44	5	7	7.2147	7.46335	1076.33	4.1099	1	0	2.46969	0.156228		1	0.486572		0	0	177762	6.66813e+06	1.80475e+07	2.55667e+07	1.72672e+07	1.68497e+06	318157	0	0	232709	0
YFQGHMASMTGGQQMGRGSA	391	410	2	0	1051.45	7	18	6.74822	7.02825	1058.04	11.7437	1	0	2.80927	0.272801	1	0	0.1262		0	0	0	0	0	43949.2	1.09991e+06	4.59003e+06	1.26233e+07	2.77831e+07	4.7735e+07	8.17372e+07	1.04853e+08	1.20226e+08	1.19299e+08	9.21244e+07	5.87706e+07	3.38121e+07	1.22095e+07	1.61253e+06	559215	0	272671	0	0	0
YFQGHMASMTGGQQMGRGSA	391	410	3	0	701.305	7	18	6.77935	7.13703	705.652	11.621	1	0	2.77383	0.561231	1	0	0.0748212		0	168953	124739	454169	1.71676e+06	4.67488e+06	9.4795e+06	2.08272e+07	4.08077e+07	8.17295e+07	1.43179e+08	2.15524e+08	2.75577e+08	3.153e+08	2.8862e+08	2.24726e+08	1.57024e+08	9.0299e+07	3.50011e+07	1.56005e+07	4.45769e+06	285324	0	148756	0	7828.27
YFQGHMASMTGGQQMGRGSAA	391	411	2	0	1086.97	7	19	6.85717	6.99715	1094.33	13.2514	1	0	3.04339	-0.247414	1	-1	0.209408		189447	0	0	0	0	0	101863	60362	0	170058	1.74173e+06	7.24829e+06	1.82301e+07	3.5582e+07	3.88637e+07	4.20671e+07	2.6278e+07	2.3652e+07	1.04592e+07	6.04607e+06	0	246548	0	21547.7	34144	0	0
YFQGHMASMTGGQQMGRGSAA	391	411	3	0	724.984	7	19	6.74822	6.87273	729.763	12.8754	1	0	2.94045	-0.304865	1	1	0.121343		0	0	0	134710	273269	1.6766e+06	886137	3.37646e+06	3.06717e+06	8.60308e+06	2.66587e+07	3.51519e+07	5.79371e+07	7.7608e+07	8.4567e+07	8.13352e+07	6.41799e+07	3.87231e+07	2.29397e+07	1.18556e+07	2.33737e+06	1.55697e+06	4.49837e+06	0	0	1.09971e+07	0
YFQGHMASMTGGQQMGRGSAAL	391	412	2	0	1143.51	7	20	7.72785	7.88322	1151.23	13.8913	1	0	3.02843	-0.190272	1	1	0.397702		0	0	0	0	0	333357	2.48134e+06	35909.9	158.545	21491.1	35985.2	392826	2.99321e+06	1.69288e+07	2.50006e+07	2.64084e+07	2.53347e+07	1.5096e+07	9.12859e+06	786809	1.72552e+06	0	385857	0	0	1.13091e+06	854439	1.9054e+06
YFQGHMASMTGGQQMGRGSAAL	391	412	3	0	762.679	7	20					-1
YFQGHMASMTGGQQMGRGSAALSGGGGGGAEPGQA	391	425	2	0	1634.72	8	32					-1
YFQGHMASMTGGQQMGRGSAALSGGGGGGAEPGQA	391	425	3	0	1090.15	8	32					-1
YFQGHMASMTGGQQMGRGSAALSGGGGGGAEPGQA	391	425	4	0	817.863	8	32					-1
YFQGHMASMTGGQQMGRGSAALSGGGGGGAEPGQAL	391	426	3	0	1127.84	8	33	7.75895	8.41155	1135.7	21.4138	1	0	2.79095	1.6567	1	-1	0.198248		311320	3.37116e+06	617523	432563	4.97743e+06	0	978822	825430	2.53449e+06	5.26193e+06	1.7908e+07	1.87287e+07	3.19743e+07	3.96371e+07	5.4207e+07	7.36182e+07	1.11544e+08	1.79703e+08	2.88923e+08	4.43349e+08	6.33657e+08	8.3551e+08	1.01997e+09	1.16498e+09	1.18225e+09	1.14862e+09	9.66277e+08	7.27862e+08	5.00416e+08	3.17956e+08
YFQGHMASMTGGQQMGRGSAALSGGGGGGAEPGQAL	391	426	4	0	846.134	8	33					-1
YFQGHMASMTGGQQMGRGSAALSGGGGGGAEPGQALF	391	427	3	0	1176.87	9	34	9.1289	9.59875	1185.01	22.1835	1	0	2.80942	0.977873	1	1	0.167404		2.5975e+06	96852	0	1.58515e+06	421276	0	717949	4625.71	430054	2.23243e+06	1.10123e+06	518308	465664	2.31474e+06	4.39089e+06	3.15715e+06	1.12825e+07	2.46383e+07	4.33443e+07	7.76973e+07	1.30138e+08	1.67308e+08	2.31098e+08	2.67017e+08	2.70303e+08	2.97054e+08	2.58356e+08	1.94685e+08	1.57245e+08	9.73134e+07
YFQGHMASMTGGQQMGRGSAALSGGGGGGAEPGQALF	391	427	4	0	882.901	9	34					-1
YFQGHMASMTGGQQMGRGSAALSGGGGGGAEPGQALFNG	391	429	3	0	1233.89	9	36	8.61657	8.95807	1242.54	23.609	1	0	2.82684	0.501118	1	1	0.222356		0	7528.83	2.55996e+06	0	0	809290	1.32007e+06	365272	0	416035	462291	0	387897	0	0	0	1.18389e+06	0	2.19803e+06	6.27287e+06	2.17706e+07	4.2265e+07	6.79481e+07	9.62077e+07	1.2116e+08	1.35905e+08	1.4849e+08	1.35915e+08	1.11734e+08	9.27573e+07
YFQGHMASMTGGQQMGRGSAALSGGGGGGAEPGQALFNG	391	429	4	0	925.668	9	36	8.6476	8.88043	931.968	22.8527	1	0	2.71759	0.0974767	1	1	0.318813		1.2649e+07	0	2.76905e+06	402529	0	0	370239	0	976782	351114	384032	377984	853348	1.34279e+06	0	421867	0	2.3289e+06	5.31422e+06	7.35663e+06	1.28888e+07	3.31691e+07	3.89282e+07	6.06739e+07	7.10225e+07	8.12547e+07	8.84303e+07	7.49947e+07	6.82376e+07	4.809e+07
HMASMTGGQQMGRGSAALSGGGGGGAEPGQAL	395	426	3	0	962.773	8	29					-1
ASMTGGQQMGRGSAALSGGGGGGAEPGQAL	397	426	2	0	1309.61	7	27	7.19917	7.24575	1325.82	30.824	0.4	1					0.475595		0	0	0	0	0	0	0	0	0	0	0	0	0	0	0	0	0	0	0	0	320874	0	0	0	0	0	0	0	484702	346504
ASMTGGQQMGRGSAALSGGGGGGAEPGQAL	397	426	3	0	873.406	7	27	7.5412	7.68122	880.297	19.071	0.4	1					0.172		0	0	0	0	0	0	0	0	0	2.56112e+06	0	0	7.02642e+06	0	4.92311e+06	5.67945e+07	3.2624e+08	5.08389e+08	4.69474e+08	3.31786e+08	1.97308e+08	9.24321e+07	3.93431e+07	1.42808e+07	2.86875e+06	531850	4.28677e+06	1.93861e+07	5.51743e+07	9.4936e+07
TGGQQMGRGSAA	400	411	2	0	560.762	5	10	3.3439	3.4553	566.13	10.0587	0.4	1					0.569664		594695	2233.33	2.40567e+06	350.132	89374	29606.6	0	0	0	52116.5	0	2.89925e+06	5.53752e+06	4.34274e+06	2.34244e+06	466673
TGGQQMGRGSAAL	400	412	2	0	617.304	5	11					0
TGGQQMGRGSAALSGGGGGGAEPGQA	400	425	3	0	739.342	6	23					-1
TGGQQMGRGSAALSGGGGGGAEPGQAL	400	426	2	0	1165.05	7	24	6.29343	6.34012	1173.47	15.473	1	1	2.76913	-0.593976	1	-2	0.400498		0	0	0	0	0	0	0	0	0	0	0	0	0	607229	1.6404e+06	2.78005e+06	2.38473e+06	3.33394e+06	3.74737e+06	1.96025e+06	808888	217898	0	0	0	0	0	0	0	0
TGGQQMGRGSAALSGGGGGGAEPGQAL	400	426	3	0	777.036	7	24					0
TGGQQMGRGSAALSGGGGGGAEPGQALF	400	427	3	0	826.059	7	25					-1
MGRGSAALSGGGGGGAEPGQAL	405	426	2	0	929.447	6	19	7.85217	8.06958	931.487	2.9705	0.6	0					0.486144		1.61272e+06	1.9321e+07	5.90054e+07	7.23874e+07	6.33277e+07	3.84472e+07	1.59424e+07	1.81427e+06	1.8111e+06	261923	4.27475e+06	0	0	288961	44952	0	258375	319941	2.69792e+06	244952	1.13821e+06	0	3.26812e+06	227339	1.2263e+06	258771
ALSGGGGGGAEPGQAL	411	426	2	0	649.82	5	13	5.18905	5.41778	656.665	12.9597	1	0	4.60073	0.0822473		-3	0.154678		0	21614.8	0	45621.2	0	1.05314e+06	116044	516933	1.14774e+06	461416	298780	9.74576e+06	3.84733e+07	7.68672e+07	7.70767e+07	5.0138e+07	1.90295e+07	3.54174e+06	583226
ALSGGGGGGAEPGQALF	411	427	2	0	723.355	5	14					0
ALSGGGGGGAEPGQALFNG	411	429	2	0	808.887	5	16					-1
LSGGGGGGAEPGQAL	412	426	2	0	614.302	5	12	5.29292	5.60498	618.018	6.74172	0.6	0					0.177362		0	0	586716	918839	5.56725e+06	1.49628e+07	2.88393e+07	3.32232e+07	3.23908e+07	2.21512e+07	1.46538e+07	1.39894e+06	1.61782e+06	188364	301911	191251	220535	347060
SGGGGGGAEPGQAL	413	426	2	0	557.76	4	11	4.63763	4.8568	561.03	5.92803	0.6	0					0.13019		71024.9	915151	761542	3.44044e+06	7.9048e+06	1.63e+07	2.34358e+07	2.35688e+07	1.76748e+07	9.19686e+06	3.25449e+06	539680	63201.3	232739	31639.2	59972
SGGGGGGAEPGQALFNG	413	429	2	0	716.826	5	14					-1
FNGDMEPEAGAGAGAAASS	427	445	2	0	855.357	6	16	5.57382	5.90428	860.421	9.09133	1	0	2.37129	0.460135		1	0.394219		0	2998.83	126461	0	940846	429078	2.59234e+06	7.38077e+06	1.16681e+07	1.93087e+07	2.24806e+07	2.5071e+07	1.84877e+07	6.28429e+06	417789	158673	0	42790.7	632348	137137	0	107850	159991
FNGDMEPEAGAGAGAAASSAADPAIPEEVW	427	456	3	0	963.427	7	25					-1
FNGDMEPEAGAGAGAAASSAADPAIPEEVWNIKQ	427	460	3	0	1124.52	8	29					-1
FNGDMEPEAGAGAGAAASSAADPAIPEEVWNIKQM	427	461	3	0	1168.2	8	30					-1
FNGDMEPEAGAGAGAAASSAADPAIPEEVWNIKQMIKLTQEHIEAL	427	472	4	0	1195.33	10	41	13.4698	13.5639	1200.51	17.7528	0.4	1					0.262914		0	0	0	0	0	0	0	0	710597	1.38037e+06	227186	0	3.58731e+06	5.4161e+06	1.30101e+06	28230.5	1.62117e+06	1.48462e+07	9.55526e+06	3.63459e+06	9.50998e+06	1.53654e+07	1.24479e+07	1.0965e+07	1.05774e+07	1.06851e+07	4.71871e+06	2.5613e+06	497863	203667
NGDMEPEAGAGAGAAASSAADPAIPEEVWNIKQ	428	460	3	0	1075.5	8	28					-1
DMEPEAGAGAGAAASSAADPAIPEEVWNIKQ	430	460	3	0	1018.48	8	26					-1
AADPAIPEEVWNIKQMIKLTQEHIEAL	446	472	3	0	1029.88	8	23	13.6109	13.6421	1033.66	9.42127	0.4	1					0.609821		0	0	0	237826	0	551225	610449	769135	3.20571e+06	1.91694e+06	2.43997e+06	1.61663e+06	1.82021e+06	551580	239440	226291	0	232846	0	154397	267239	0	321893	0	0	0	488382	0	221858	0
AADPAIPEEVWNIKQMIKLTQEHIEAL	446	472	4	0	772.66	8	23					-1
NIKQMIKLTQEHIEAL	457	472	2	0	955.032	6	14	11.7127	12.1183	956.447	1.63238	1	0	0.0226697	0.739403	1	1	0.307614		1.61529e+07	4.82061e+07	6.41028e+07	6.1923e+07	4.2198e+07	2.03732e+07	7.76822e+06	1.43498e+06	819584	39847.3	309345	0	101610	132881	1.15492e+06	278156	311020	158745	340349	323437	421709
NIKQMIKLTQEHIEAL	457	472	3	0	637.024	6	14	11.6502	12.2591	637.968	1.63578	1	0	0.0239323	1.49468	1	1	0.138793		4.83467e+07	1.16734e+08	1.52093e+08	1.41212e+08	1.00123e+08	5.92867e+07	2.96855e+07	7.80976e+06	2.2448e+06	471719	3.99362e+06	414507	194327	124741	563117	263402	113317	0	83450.8	47868.5	697986
NIKQMIKLTQEHIEALL	457	473	3	0	674.719	6	15	13.2974	13.689	675.776	1.90266	1	0	0.0759515	0.687462		1	0.229946		7.4725e+06	2.43426e+07	3.40243e+07	3.05596e+07	2.4606e+07	1.49387e+07	6.13881e+06	1.90707e+06	371918	251773	208767	169434	221559	320961	358959	334061	243307	379655	80270.6	215246	646287	266475
MIKLTQE	461	467	2	0	431.739	4	5	5.9977	6.43353	432.22	0.393701	1	0	-0.174216	0.851518		1	2.31366		4.41478e+07	4.94726e+07	1.78669e+07	7.26351e+06	202018	297484	0	69909.9	0	585157
MIKLTQEHIEAL	461	472	3	0	475.931	5	10	8.33387	8.80283	476.467	0.696673	1	0	-0.2214	0.974592		1	0.42141		1.06381e+08	1.80403e+08	1.49788e+08	8.06502e+07	2.97172e+07	4.73869e+06	714120	469997	0	0	936319	128862	355087	110370	0	0
TQEHIEAL	465	472	2	0	470.74	4	6	6.32457	6.686	471.293	0.566243	1	0	-0.0929118	0.57516		1	0.255091		6.86035e+07	6.87558e+07	2.0412e+07	1.14308e+07	633596	2.97606e+06	180468	179813	29832.4	3.17262e+06	190055
LLDKFGGEHNPPSIYL	472	487	2	0	900.47	6	12	9.67638	10.0337	906.478	10.9191	0.6	0					0.36819		5.34125e+07	325266	3.39899e+07	248103	0	576331	1.57868e+06	1.83874e+06	551764	0	236872	1.46755e+07	2.61375e+08	3.98497e+08	1.97704e+08	5.62244e+07	2.70414e+06	476180	603540
LDKFGGEHNPPSI	473	485	2	0	705.854	5	9	6.4491	6.77935	707.799	3.05412	1	1	1.18108	0.45933	1	-1	0.26803		3.71498e+07	4.30089e+07	3.76921e+07	5.22115e+07	6.477e+07	7.36683e+07	5.23665e+07	3.06971e+07	9.83731e+06	2.99569e+06	717753	1.70473e+06	120835	199650	1.02363e+06
LDKFGGEHNPPSI	473	485	3	0	470.905	5	9					-1
LDKFGGEHNPPSIY	473	486	2	0	787.386	5	10	7.07488	7.47892	790.312	4.90697	0.6	0					0.12205		611278	1.43622e+06	1.26063e+07	6.40236e+07	1.26742e+08	1.85891e+08	1.96722e+08	1.59884e+08	9.5183e+07	3.75938e+07	1.38174e+07	1.49768e+06	694277	21294.1	990817	0
LDKFGGEHNPPSIY	473	486	3	0	525.26	5	10	7.10595	7.5412	527.23	4.96572	0.6	0					0.115216		2.95994e+06	735506	8.80912e+06	4.79626e+07	8.73705e+07	1.33968e+08	1.41402e+08	1.10035e+08	6.12816e+07	3.36577e+07	7.42933e+06	1.50521e+06	3.84421e+06	251851	522989	3.98341e+06
LDKFGGEHNPPSIYL	473	487	3	0	562.954	5	11					-1
LDKFGGEHNPPSIYLEA	473	489	2	0	943.968	6	13	8.36493	8.43027	947.911	6.75214	0.6	0					0.203917		65332.6	0	0	3.01234e+06	3.49259e+06	8.57688e+06	1.4441e+07	2.21765e+07	2.04681e+07	2.469e+07	1.24074e+07	5.87147e+06	2.37146e+06	330879	0	894178	0	449309	0	0
LDKFGGEHNPPSIYLEA	473	489	3	0	629.648	6	13					0
DKFGGEHNPPSIY	474	486	2	0	730.844	5	9	6.74822	6.87273	734.095	5.62999	0.4	1					0.423851		0	9.70921e+06	516366	6.64757e+06	1.22903e+07	1.63133e+07	1.46819e+07	8.10415e+06	1.84878e+06	703574	0	1.16684e+06	0	1.92629e+07	0
EAYEEYTSKL	488	497	2	0	616.788	5	8	7.4478	7.72785	620.602	6.8975	0.4	0					1.01297		1.28995e+06	5.0038e+06	1.22647e+07	2.18643e+07	2.91511e+07	2.68997e+07	2.02608e+07	5.89392e+06	797525	460686	693086	1.04969e+07	4.9589e+07	3.04669e+07
EAYEEYTSKLDALQQREQQL	488	507	3	0	814.731	7	18	9.2415	9.49003	818.696	10.4743	0.6	0					0.111072		47483.4	895759	568509	0	278396	946635	4.49698e+06	1.3885e+07	2.94804e+07	5.61957e+07	9.70792e+07	1.3885e+08	1.66337e+08	1.41145e+08	1.03001e+08	5.67232e+07	1.46833e+07	2.38545e+06	1.42677e+06	0	240181	62579.3	177081	195095	0	225022
YEEYTSKL	490	497	1	0	1032.49	4	6	7.75895	7.79003	1038.08	4.97745	1	0	3.73055	-0.651922	-1	-2	0.104699		0	0	0	1.31722e+06	1.89691e+07	4.55147e+07	5.20326e+07	2.02023e+07	2.95205e+06	59629.8	0
YEEYTSKL	490	497	2	0	516.748	4	6	6.52695	7.02825	518.185	2.25835	1	0	1.37374	1.09469	-1	0	0.15062		5.449e+07	1.30724e+08	2.23554e+08	2.65686e+08	2.09128e+08	9.63678e+07	2.71055e+07	4.67429e+06	534008	740249	0
YEEYTSKLDALQQREQQL	490	507	2	0	1121.55	6	16	8.17847	8.3494	1124.17	3.92143	1	0	0.690894	-0.13245	1	-1	0.415327		981078	2.5259e+06	1.22144e+07	1.68384e+07	3.05342e+07	2.98993e+07	2.51293e+07	1.19156e+07	8.40178e+06	2.06567e+06	5.52648e+06	0	1.58919e+06	298601	759753	53540.1	0	1.30729e+06	0	0	0	0	0
YEEYTSKLDALQQREQQL	490	507	3	0	748.038	6	16	8.16292	8.47685	749.92	4.34152	0.6	0					0.32325		7.09019e+06	3.60704e+07	7.75309e+07	1.30032e+08	1.55503e+08	1.57028e+08	1.32769e+08	8.38166e+07	4.92672e+07	2.98014e+07	7.39254e+06	1.57541e+06	518650	1.00035e+06	0	221936	287665	246051	262571	2.39564e+07	605150	1.06461e+06	2.36168e+07
YEEYTSKLDALQQREQQLL	490	508	3	0	785.732	6	17	9.39685	9.58322	787.556	4.09394	0.6	0					0.174909		923260	8.42751e+06	1.83779e+07	3.22844e+07	4.39632e+07	4.91632e+07	3.67611e+07	2.69375e+07	1.96576e+07	7.25621e+06	5.01751e+06	5.38853e+06	1.62043e+06	558862	1.59939e+06	0	440147	591501	0	0	0	0	0	2.28196e+06
YEEYTSKLDALQQREQQLLESLGNGTD	490	516	3	0	1043.51	7	25					-1
YEEYTSKLDALQQREQQLLESLGNGTDF	490	517	3	0	1092.53	8	26					0
YTSKLDALQQREQQL	493	507	2	0	910.979	6	13	7.47892	7.60345	912.482	1.95211	1	0	0.19722	-0.304803	1	0	0.372598		443193	4.93309e+06	1.03587e+07	8.23314e+06	6.81907e+06	2.82983e+06	983414	301619	0	0	0	0	0	202799	0	0	0	194765	0	0
YTSKLDALQQREQQL	493	507	3	0	607.655	6	13	7.47892	7.5412	608.67	1.98959	0.6	1					0.195052		1.17102e+06	4.81126e+06	9.77204e+06	6.74388e+06	5.07896e+06	3.9756e+06	973883	879516	0	0	0	0	0	0	0	0	0	323888	0	0
YTSKLDALQQREQQLLESLGNGTDF	493	517	3	0	952.145	7	23					-1
DALQQREQQL	498	507	1	0	1228.63	5	8	6.34012	6.56158	1230.36	1.04009	1	0	0.0924197	0.0552553	1	0	0.862709		1.22303e+07	1.66852e+07	9.70951e+06	3.10412e+06	1.41397e+06	2.17051e+06	1.85634e+06	268888	391250	0	0	242662	0	184465
DALQQREQQL	498	507	2	0	614.818	5	8	6.27787	6.81047	615.628	0.93079	1	0	0.0213694	1.21096	1	0	0.169862		2.34023e+08	3.39972e+08	2.74164e+08	1.46631e+08	6.09912e+07	2.25218e+07	3.3721e+06	1.18588e+06	297760	443661	15779	1.2805e+06	503498	1.0886e+06
DALQQREQQLL	498	508	2	0	671.36	5	9	8.30278	8.3494	673.73	3.97789	1	1	1.71487	-0.594223		-1	0.145928		6.89023e+06	8.17865e+06	1.07796e+07	7.67095e+07	1.0012e+08	7.08964e+07	6.98404e+07	4.79821e+07	1.86635e+07	2.99274e+06	566242	0	174982	0	0
DALQQREQQLLESLGNGTDF	498	517	2	0	1131.55	6	18	11.7907	11.9311	1137.2	10.0055	0.4	1					1.37006		0	455511	196381	153902	488959	1.02363e+06	6.76447e+06	7.91534e+06	1.16693e+07	4.94319e+06	4.96297e+06	568066	904904	0	358502	225375	344482	284551	0	672085	0	1.89845e+06	7.23311e+06	2.94359e+06	0
DALQQREQQLLESLGNGTDF	498	517	3	0	754.705	6	18	11.7439	11.9155	757.51	7.12097	1	0	1.47368	-0.130098	0	1	0.303691		0	391484	95424.8	666469	952683	3.2694e+06	7.39186e+06	8.06927e+06	1.13421e+07	7.86629e+06	4.02231e+06	2.14836e+06	876636	829579	270969	148306	222265	810983	476467	0	512894	418002	301073	0	0
LESLGNGTD	508	516	1	0	905.421	4	7	4.60622	4.81005	910.035	4.11532	1	0	2.47371	-0.0102435		1	0.760176		0	171263	2.33903e+06	9.80658e+06	1.52547e+07	1.62422e+07	1.05815e+07	386517	848636	1.12955e+06	0	171752
LESLGNGTDF	508	517	1	0	1052.49	4	8	8.03852	8.41155	1058.6	5.50891	1	1	2.99746	0.618248	1	1	1.19915		859114	365385	353905	1.97382e+07	6.07704e+07	8.23335e+07	7.79167e+07	4.58252e+07	1.64257e+07	3.96745e+07	1.60935e+07	3.31491e+06	3.95372e+06
LESLGNGTDF	508	517	2	0	526.748	4	8	8.03852	8.36493	529.326	4.5515	1	0	2.37508	0.445091	0	1	0.109641		183137	1.19644e+06	2.22627e+07	6.64139e+07	1.34599e+08	1.64073e+08	1.47618e+08	8.40497e+07	3.0285e+07	2.24843e+06	464841	1.45687e+06	0
ESLGNGTDF	509	517	1	0	939.405	4	7	6.91943	7.5412	943.952	4.01504	0.4	0					0.333021		249411	197902	9.44627e+06	3.8657e+07	2.18933e+08	2.2761e+08	5.55125e+07	1.64945e+06	0	203999	490655	469583
FSVSSS	517	522	1	0	613.283	4	4	4.09947	4.79443	616.205	2.57109	1	0	2.75906	1.81407		1	0		1.56003e+06	5.2324e+06	1.24334e+07	1.753e+07	1.0184e+07	2.19972e+06	170864	755737	976047
FSVSSSASM	517	525	1	0	902.392	5	7	6.54605	7.61902	908.801	5.82285	1	1	3.7423	3.21814		1	0.525602		190571	7.63932e+06	6.00029e+07	2.18735e+08	6.27976e+08	1.24666e+09	1.68187e+09	1.58595e+09	1.00587e+09	4.27975e+08	7.99653e+07	3.69377e+07	1.25051e+08
SVSSSASMD	518	526	1	0	870.351	4	7	3.26415	3.77037	875.664	4.77883	1	0	2.96666	1.11296		1	0.141352		142893	3.36866e+06	1.4322e+07	4.71747e+07	9.87141e+07	1.46687e+08	1.38443e+08	8.03737e+07	2.87089e+07	6.32767e+06	356453	97065.5
SVSSSASMDTVTSSSSSSL	518	536	2	0	903.899	6	17	6.27787	6.62378	909.966	11.0771	0.6	0					0.394916		0	2.68307e+06	0	1.03911e+07	946473	4.2767e+07	8.49487e+06	1.03296e+08	5.18075e+07	2.03334e+08	1.62404e+08	3.33548e+08	3.00762e+08	3.77277e+08	2.76643e+08	2.38412e+08	1.22613e+08	7.28433e+07	1.80248e+07	3.94984e+06	0	151476	0	197708
SSSASMDTVTSSSSSSLSV	520	538	2	0	903.899	6	17	6.27787	6.62378	909.966	11.0771	0.6	0					0.394916		0	2.68307e+06	0	1.03911e+07	946473	4.2767e+07	8.49487e+06	1.03296e+08	5.18075e+07	2.03334e+08	1.62404e+08	3.33548e+08	3.00762e+08	3.77277e+08	2.76643e+08	2.38412e+08	1.22613e+08	7.28433e+07	1.80248e+07	3.94984e+06	0	151476	0	197708
DTVTSSSSSSL	526	536	1	0	1070.48	4	9	4.4329	5.07485	1077.12	6.05565	1	0	2.91549	1.61714	1	1	0.0984979		3.13841e+06	1.86827e+07	6.4153e+07	1.89183e+08	5.04471e+08	1.02681e+09	1.60031e+09	1.77306e+09	1.31882e+09	6.39908e+08	2.02537e+08	4.5966e+07	5.19011e+06	248689
DTVTSSSSSSL	526	536	2	0	535.746	4	9	4.4329	5.04373	538.929	5.79022	1	0	2.76211	1.50155	1	1	0.0504414		2.11168e+07	6.81093e+07	2.14849e+08	5.66756e+08	1.32403e+09	2.40145e+09	3.4314e+09	3.39305e+09	2.38368e+09	1.06062e+09	3.4641e+08	8.10754e+07	1.25927e+07	555127
DTVTSSSSSSLSVLPSSL	526	543	2	0	877.439	6	15					-1
TVTSSSSSSL	527	536	1	0	955.458	4	8	4.09947	4.84122	961.577	5.60112	1	0	3.05741	1.98784		1	1.14475		522277	3.92071e+06	2.01149e+07	6.57077e+07	1.58624e+08	2.85576e+08	3.67849e+08	3.13785e+08	1.66634e+08	5.59396e+07	1.88015e+07	1.70388e+07	1.00758e+07
SVLPSS	537	542	1	0	589.319	3	3	4.38553	4.57478	590.618	0.966938	1	1	1.0925	-0.0644132		0	0.74821		5.28145e+07	1.50955e+07	2.20197e+07	2.07238e+07	7.44324e+06	325971	123231
SVLPSSL	537	543	1	0	702.403	4	4	7.51007	8.10067	705.697	2.88402	1	0	3.16592	1.4264	0	0	0.038295		2.24819e+08	1.58795e+09	5.83456e+09	1.09524e+10	9.74071e+09	3.32774e+09	7.00832e+08	6.92765e+07	1.11885e+06
SVLPSSL	537	543	2	0	351.705	4	4	7.52563	7.75895	353.047	2.27445	1	0	2.3734	0.099272	0	1	0.170687		2.73306e+06	1.6957e+07	3.65842e+07	4.59448e+07	2.44237e+07	4.26666e+06	168570	231826	275900
SVFQNPTD	544	551	1	0	907.416	4	5	5.74515	6.52695	910.718	2.77854	0.6	0					0.407086		2.45489e+07	9.82312e+07	2.94971e+08	4.54964e+08	4.10302e+08	2.0176e+08	5.26608e+07	7.6423e+06	647107	1.14348e+06
SVFQNPTD	544	551	2	0	454.211	4	5	5.71403	6.4024	455.935	2.92341	1	0	2.45696	1.78955	1	-1	0.0753695		2.78834e+06	4.92756e+07	1.74524e+08	2.89297e+08	2.79566e+08	1.46966e+08	3.95411e+07	3.93564e+06	71423.1	100367
SVFQNPTDV	544	552	2	0	503.746	4	6	7.13185	7.32342	507.191	6.30436	0.4	0					0.110354		0	124281	0	632124	4.91535e+06	1.08497e+07	3.01278e+07	4.97393e+07	2.1224e+07	1.47897e+07	0
SVFQNPTDVARSNPKSPQKPIV	544	565	2	0	1205.15	6	16					-1
SVFQNPTDVARSNPKSPQKPIV	544	565	3	0	803.768	6	16	6.96607	7.02825	807.716	10.4308	1	0	2.80665	-0.536401	1	1	0.0806412		0	0	0	0	0	451863	1.08824e+06	1.75769e+06	8.00956e+06	1.4749e+07	3.17832e+07	3.91184e+07	4.38547e+07	3.49293e+07	2.36815e+07	1.18527e+07	5.53774e+06	1.32771e+06	2196.49	0	0	32089.1	317504
FQNPTD	546	551	1	0	721.315	4	3	4.96585	5.01257	727.63	5.89797	0.4	1					0.482249		0	0	0	7817.6	153253	0	1.88604e+06	1.27498e+06
FQNPTDVARSNPKSPQKPIV	546	565	3	0	741.734	6	14					-1
VARSNPKSPQKPIV	552	565	3	0	507.635	5	9	4.57478	4.68475	509.906	5.92175	1	0	2.83811	-0.35891		1	0.142196		0	0	0	222836	1.5334e+06	1.56737e+06	4.49355e+06	5.03219e+06	2.34436e+06	2.04042e+06	394258	266613	0	0	73559.2
GVTVRDSLKKALM	582	594	2	0	709.413	5	11	7.51007	7.83663	710.562	1.40331	0.6	0					1.24638		9.48526e+07	5.90726e+08	8.03533e+08	5.66496e+08	2.47665e+08	9.39245e+07	2.15643e+07	758592	103109	247369	0	202240	535604	1.14301e+06	970862	765865	142330
GVTVRDSLKKALM	582	594	3	0	473.278	5	11	7.57233	7.83663	473.997	1.26473	0.4	0					0.0634994		6.09756e+07	3.23962e+08	4.58633e+08	5.80284e+07	1.38002e+08	4.50786e+07	0	1.10862e+06	180459	1.66679e+07	134858	122721	1.58267e+06	0	0	81980.5	0
GVTVRDSLKKALMM	582	595	2	0	774.934	6	12					-1
TVRDSLKKALM	584	594	2	0	631.368	5	9	6.98162	7.27683	632.687	1.83522	0.6	0					0.331541		6.59298e+07	3.37419e+08	4.24223e+08	2.45114e+08	9.36364e+07	3.02931e+07	4.51276e+06	688510	7.01483e+07	6.83552e+06	2.96232e+07	3.4924e+06	1.02289e+06	0	0
TVRDSLKKALM	584	594	3	0	421.248	5	9	6.99715	7.33897	422.015	1.499	0.6	0					0.482559		1.7511e+07	1.21904e+08	1.57474e+08	9.41565e+07	3.3704e+07	6.63091e+06	2.23978e+07	0	0	2.52402e+06	0	0	171677	0	0
TVRDSLKKALMM	584	595	2	0	696.889	6	10					-1
TVRDSLKKALMM	584	595	3	0	464.928	6	10					-1
VRDSLKKALM	585	594	2	0	580.845	5	8	6.13785	6.52695	581.863	1.29081	1	0	0.255405	0.677928	1	0	0.092912		6.65144e+07	2.93843e+08	3.39273e+08	1.83156e+08	6.59148e+07	2.26068e+07	1.29271e+06	1.05778e+07	0	706957	166251	420779	0	502307
VRDSLKKALM	585	594	3	0	387.566	5	8	6.15342	6.52695	388.226	1.23535	1	0	0.219352	0.620106	1	0	0.0797314		1.6695e+07	1.12533e+08	1.31187e+08	7.69805e+07	2.36071e+07	3.72949e+06	0	0	122119	24490.2	0	54201.4	0	0
VRDSLKKALMM	585	595	2	0	646.365	6	9	7.61902	7.91427	648.238	2.84974	1	0	1.06298	0.329323	0	-1	0.318011		915487	1.93341e+07	4.54258e+07	8.88907e+07	1.09605e+08	6.46039e+07	1.68874e+07	1.10181e+07	585899	0	818788	262303	188652	0	322254	0
VRDSLKKALMM	585	595	3	0	431.246	6	9	7.61902	7.75895	432.293	2.24456	1	0	0.71329	-0.247599	0	1	0.206826		72103.7	4.80316e+06	1.0382e+07	1.43744e+07	1.25617e+07	3.97584e+06	1.1215e+06	458358	0	0	0	86551.9	0	0	0	0
SLKKALM	588	594	2	0	395.746	4	5	5.4802	5.69847	396.526	1.02412	0.4	0					0.0835238		9.6915e+06	4.71479e+07	4.41412e+07	1.21321e+07	737286	78614.8	0	348943	0	7971.73
KKALMMRGLIPE	590	601	2	0	693.902	6	9					-1
KKALMMRGLIPE	590	601	3	0	462.937	6	9	4.76317	4.98143	463.859	1.80064	1	0	0.456773	0.043369	1		0.145586		1.58819e+06	8.74232e+06	1.88591e+07	1.71667e+07	9.50011e+06	3.71092e+06	1.21521e+06	399465	0	0	76113.8	0	0	66446.9	150910	92734
AVYRIQDGEKKPIGWD	604	619	3	0	625.663	6	13	7.29235	7.51007	627.498	4.37946	1	0	1.16826	0.041326		0	0.245525		0	0	1.19031e+07	2.41651e+07	4.58159e+07	6.26654e+07	5.53353e+07	3.76541e+07	1.60513e+07	4.66825e+06	518984	138878	0	0	171622	231434	0	4.28949e+06	11389	1483.03
AVYRIQDGEKKPIGWDTD	604	621	3	0	697.688	6	15	7.2147	7.5879	699.679	4.73293	0.6	0					0.0651162		0	2.12158e+06	2.35186e+07	8.28796e+07	1.80904e+08	2.68729e+08	2.76687e+08	2.19113e+08	1.59494e+08	6.67514e+07	2.15419e+07	1.41836e+07	264519	0	410512	0	0	0	38667.9	0	852276	0
AVYRIQDGEKKPIGWDTDISW	604	624	3	0	826.42	7	18					-1
AVYRIQDGEKKPIGWDTDISWL	604	625	3	0	864.115	7	19					-1
AVYRIQDGEKKPIGWDTDISWL	604	625	4	0	648.338	7	19					-1
AVYRIQDGEKKPIGWDTDISWLTGEEL	604	630	2	0	1560.29	7	24	11.5723	11.9778	1564.71	6.97455	1	0	0.927606	0.738907	1	-1	0.221799		0	313981	0	1.22248e+06	290149	1.01304e+07	1.82803e+07	4.95493e+07	6.15809e+07	6.71894e+07	5.28071e+07	3.56089e+07	1.14288e+07	5.22164e+06	559760	297793	0	276196	0	246970	0	0	0	0	390840	324240	0	0	0	0
AVYRIQDGEKKPIGWDTDISWLTGEEL	604	630	3	0	1040.53	7	24	11.4946	12.1964	1043.59	7.33282	0.6	0					0.196347		4.38296e+06	748476	3.35932e+06	2.78391e+07	1.02054e+08	2.83357e+08	6.2444e+08	1.06836e+09	1.55198e+09	1.67987e+09	1.45634e+09	1.08334e+09	7.18306e+08	3.78149e+08	1.66322e+08	8.17365e+07	1.65974e+07	2.72594e+06	3.90675e+06	558159	0	1.82856e+06	730993	318377	833130	0	56988.9	216329	240972	1.29983e+06
AVYRIQDGEKKPIGWDTDISWLTGEEL	604	630	4	0	780.648	7	24	11.5412	12.0871	782.959	7.38325	1	0	1.01617	1.26017	1	0	0.109513		1.61726e+06	0	3.20765e+06	134847	5.45091e+07	1.20723e+08	2.59904e+08	4.16932e+08	5.43146e+08	5.5198e+08	4.83748e+08	3.3747e+08	2.11599e+08	1.14753e+08	4.75537e+07	3.60685e+07	2.35576e+06	978283	690220	5.73098e+07	1.10759e+06	437564	341234	2.14572e+06	1.03216e+06	1.73045e+06	412539	5.461e+06	485719	1.34634e+06
VYRIQDGEKKPIGWD	605	619	3	0	601.984	6	12	7.3856	7.55677	603.728	4.14832	0.6	0					0.070146		607468	3.70201e+06	1.34938e+07	3.67568e+07	6.44391e+07	8.15132e+07	7.11088e+07	4.44639e+07	2.45252e+07	6.54664e+06	920246	0	0	298717	121820	0	111157	0	22941.7
VYRIQDGEKKPIGWD	605	619	4	0	451.74	6	12					-1
VYRIQDGEKKPIGWDTD	605	621	2	0	1010.51	6	14	6.96607	7.5412	1013.35	4.48092	0.6	0					0.186554		8.06563e+06	5.91317e+06	5.82932e+07	1.47407e+08	3.02798e+08	4.73339e+08	4.73371e+08	3.13987e+08	1.97158e+08	6.81861e+07	2.4497e+07	3.08891e+06	3.40662e+06	14766.6	239322	0	228953	241346	1.24116e+06	317470	2.90111e+06
VYRIQDGEKKPIGWDTD	605	621	3	0	674.009	6	14	6.95052	7.12148	675.945	4.60861	0.6	0					0.153894		147097	2.15627e+06	1.90598e+07	7.12341e+07	2.41575e+08	4.5607e+08	3.75879e+08	2.46898e+08	1.27825e+08	6.0067e+07	2.0062e+07	6.91885e+06	2.94706e+06	1.86504e+06	563927	0	2.14755e+06	235273	131762	1.97698e+06	0
VYRIQDGEKKPIGWDTD	605	621	4	0	505.759	6	14	7.07488	7.3545	507.259	4.80338	1	1	1.20059	0.271253	1	1	0.111815		6.84153e+06	0	1.38998e+07	1.64048e+07	3.97371e+07	5.20244e+07	6.61773e+07	4.65723e+07	2.67493e+07	6.92349e+06	2.05477e+07	591166	0	190901	0	0	5.84301e+06	142137	0	0	185763
VYRIQDGEKKPIGWDTDISW	605	624	2	0	1203.61	7	17					-1
VYRIQDGEKKPIGWDTDISW	605	624	3	0	802.741	7	17					-1
VYRIQDGEKKPIGWDTDISW	605	624	4	0	602.308	7	17	9.92495	10.1424	604.1	5.71891	1	0	1.16579	0.0403355	1	1	0.13285		0	106926	266413	2.49666e+06	8.84848e+06	2.45487e+07	3.00619e+07	3.01436e+07	2.1896e+07	1.28432e+07	4.62938e+06	2.39047e+06	2.25801e+06	313474	1.32318e+06	135011	0	0	0	113839	752299	0	343367	0	1.60481e+06
VYRIQDGEKKPIGWDTDISWL	605	625	2	0	1260.15	7	18					-1
VYRIQDGEKKPIGWDTDISWL	605	625	3	0	840.436	7	18					-1
VYRIQDGEKKPIGWDTDISWLTG	605	627	3	0	893.126	7	20					-1
VYRIQDGEKKPIGWDTDISWLTGEE	605	629	3	0	979.154	7	22					-1
VYRIQDGEKKPIGWDTDISWLTGEEL	605	630	2	0	1524.77	7	23	11.5878	12.2435	1529.07	6.77264	0.6	0					0.338518		2.38035e+06	223413	6.4175e+06	2.66632e+06	3.07595e+07	4.65077e+07	1.09461e+08	1.66103e+08	2.15203e+08	2.09781e+08	1.84207e+08	1.19699e+08	6.64019e+07	1.84184e+07	4.83964e+06	0	0	220269	27024	0	518146	255129	0	21084.2	0	0	783144	0	824646	0
VYRIQDGEKKPIGWDTDISWLTGEEL	605	630	3	0	1016.85	7	23	11.5257	12.3687	1019.79	7.0144	0.6	0					0.0473757		2.15258e+06	2.02145e+07	6.03264e+07	1.62207e+08	5.08675e+08	1.13447e+09	2.2134e+09	3.27984e+09	4.20841e+09	4.26528e+09	3.57602e+09	2.67592e+09	1.60911e+09	8.40267e+08	4.06082e+08	1.57026e+08	5.30412e+07	1.65279e+07	3.63612e+06	669546	2.55056e+06	194637	244392	1.48062e+06	957800	0	0	503670	201157	1.41066e+07
VYRIQDGEKKPIGWDTDISWLTGEEL	605	630	4	0	762.888	7	23	11.5568	12.1339	765.079	6.93854	0.6	0					0.049741		2.65332e+06	6.4922e+06	5.07397e+06	5.07547e+07	1.44357e+08	3.34257e+08	7.11036e+08	9.64307e+08	1.19004e+09	1.23414e+09	1.08126e+09	7.58886e+08	4.69583e+08	1.41228e+08	1.10107e+08	4.44362e+07	1.57673e+07	0	3.2826e+06	1.36839e+06	1.79497e+06	917519	2.02351e+06	900170	650221	699816	1.99957e+06	246119	700880	743560
VYRIQDGEKKPIGWDTDISWLTGEELHVEVL	605	635	3	0	1209.29	8	28					-1
YRIQDGEKKPIGWD	606	619	2	0	852.939	5	11	7.12148	7.19917	855.93	4.96796	0.4	1					0.435144		0	2.58692e+06	2.77498e+06	1.72329e+07	2.44687e+07	3.04271e+07	2.63817e+07	1.63437e+07	1.0389e+07	0	2.12937e+06	2.01487e+07	0	293171	0	0	0
YRIQDGEKKPIGWD	606	619	3	0	568.962	5	11	7.09042	7.37005	570.723	4.26809	1	0	1.43415	0.271315	1	1	0.117389		0	1.68444e+06	1.12937e+07	4.25996e+07	6.85537e+07	8.72991e+07	7.80967e+07	4.70415e+07	2.34341e+07	3.74396e+06	4.96556e+06	393413	0	782722	0	0	0
YRIQDGEKKPIGWD	606	619	4	0	426.973	5	11					-1
YRIQDGEKKPIGWDTD	606	621	2	0	960.976	6	13	6.87273	7.18363	964.105	5.1229	1	0	1.46567	0.387455	1	-1	0.426647		159245	1.57415e+06	1.17979e+07	5.33276e+07	9.85972e+07	1.44024e+08	1.4868e+08	1.15321e+08	7.07094e+07	3.02541e+07	6.89519e+06	3.09523e+06	5.8554e+06	6.39494e+06	4.42701e+06	1.60602e+07	256878	6.00842e+06	243022	197708
YRIQDGEKKPIGWDTD	606	621	3	0	640.987	6	13	6.99715	7.18363	642.929	4.69103	1	0	1.2929	-0.0746899	1	1	0.0479021		379164	2.42734e+06	2.29645e+07	6.72271e+07	1.33021e+08	1.94244e+08	1.92223e+08	1.38929e+08	8.94128e+07	4.36373e+07	1.56591e+07	1.65444e+06	397342	1.77484e+06	4.7423e+06	590420	860161	0	137918	0
YRIQDGEKKPIGWDTD	606	621	4	0	480.992	6	13					-1
YRIQDGEKKPIGWDTDISW	606	624	3	0	769.718	6	16	9.87835	10.1579	772.009	5.48904	1	0	1.20042	0.271129	1	0	0.127967		30749.7	1.11255e+06	2.92081e+06	1.21401e+07	6.39878e+07	1.04262e+08	1.42939e+08	1.38038e+08	1.06883e+08	6.70178e+07	3.92383e+07	1.56503e+07	2.60572e+06	348979	2.00889e+06	216394	0	1.24684e+06	279181	242617	517091	207042	1.52338e+06
YRIQDGEKKPIGWDTDISW	606	624	4	0	577.541	6	16					-1
YRIQDGEKKPIGWDTDISWL	606	625	2	0	1210.62	7	17	11.7595	11.7907	1215.16	7.62037	0.6	0					0.0727979		0	0	197364	0	0	0	237950	3.5456e+06	1.2635e+07	1.44573e+07	1.10393e+07	3.56391e+06	1.8958e+06	0	0	0	0	0	0	0	0	0	0	0	0
YRIQDGEKKPIGWDTDISWL	606	625	3	0	807.413	7	17	10.9818	11.3857	810.103	6.60613	0.6	1					0.383825		1.37611e+06	1.57809e+06	3.8465e+06	1.98967e+07	4.43136e+07	1.13613e+08	1.39143e+08	1.42829e+08	1.15347e+08	6.91719e+07	3.52309e+07	7.32703e+06	3.46591e+06	667519	837745	1.87175e+06	0	650121	1.29259e+06	35842.2	278446	5.65393e+07	878039	215831	8.73121e+06
YRIQDGEKKPIGWDTDISWL	606	625	4	0	605.812	7	17					-1
YRIQDGEKKPIGWDTDISWLTG	606	627	3	0	860.103	7	19					-1
YRIQDGEKKPIGWDTDISWLTGEEL	606	630	2	0	1475.24	7	22	11.5723	12.1183	1480.2	8.16084	1	0	1.34542	1.26067	1	-5	0.340419		0	0	0	8572.06	972145	1.89711e+07	4.20779e+07	7.60658e+07	8.73677e+07	1.03016e+08	9.47194e+07	1.14186e+08	1.06041e+08	7.57382e+07	1.98374e+07	4.53441e+06	0	0	0	0	34488.2	312420	206286	0	0	196128	255451	0	313030	472445
YRIQDGEKKPIGWDTDISWLTGEEL	606	630	3	0	983.826	7	22	11.479	12.0871	986.87	7.37028	0.6	0					0.224815		2.77002e+06	3.74681e+06	1.51831e+07	6.11307e+07	1.74524e+08	4.20017e+08	8.11834e+08	1.22309e+09	1.52113e+09	1.56104e+09	1.29695e+09	9.87809e+08	6.28746e+08	3.46528e+08	1.69464e+08	6.63594e+07	2.61657e+07	9.28517e+06	1.88408e+06	1.17573e+06	2.86106e+06	844688	433038	5.52762e+07	702748	615723	7.25525e+07	498662	551453	8.82877e+06
RIQDGEKKPIGWDTD	607	621	2	0	879.444	6	12	6.16897	6.56158	882.402	4.89093	1	0	1.53592	0.69099	1	1	0.698588		0	837433	1.77189e+07	6.82828e+07	1.39881e+08	1.87335e+08	1.69691e+08	1.15544e+08	6.12318e+07	2.58789e+07	1.50236e+07	4.76471e+06	6.82849e+06	164782	972946	0	0	4.49807e+06	1.30752e+07
RIQDGEKKPIGWDTD	607	621	3	0	586.632	6	12	6.16897	6.70155	588.477	4.51063	1	0	1.37111	1.2109	1	1	0.232727		0	2.69041e+06	4.99941e+07	1.50304e+08	2.73874e+08	3.62232e+08	3.34912e+08	2.28739e+08	1.12976e+08	4.78275e+07	1.61394e+07	5.5036e+06	5.05384e+06	4.07233e+06	2.85014e+06	148716	0	1.92735e+06	0
RIQDGEKKPIGWDTD	607	621	4	0	440.226	6	12	6.38683	6.4491	441.502	4.07929	1	0	1.18417	-0.536092	1	1	0.709453		0	0	85980.4	593729	2.59277e+06	2.23169e+06	1.83098e+06	705379	242975	0	0	0	0	0	0	76548.6	0	0	0
RIQDGEKKPIGWDTDISW	607	624	2	0	1072.54	6	15	9.6298	9.66085	1075.82	5.28785	1	0	1.24961	-0.652046	1	0	0.729671		0	0	0	0	2.598e+06	3.73596e+06	5.0632e+06	4.72488e+06	2.13754e+06	1.05288e+06	0	0	0	0	302905	0	0	0	0	387231	0	0
RIQDGEKKPIGWDTDISW	607	624	3	0	715.364	6	15	9.55217	9.95602	717.407	4.85344	1	0	1.099	0.732716	1	1	0.15376		1.61683e+06	844654	6.85863e+06	5.40784e+07	1.21019e+08	2.03779e+08	1.89678e+08	2.00873e+08	1.35811e+08	2.1305e+07	2.67858e+07	2.96167e+06	915422	160196	177620	1.23269e+06	0	212852	4.10199e+06	268926	182164	914159
RIQDGEKKPIGWDTDISWL	607	625	2	0	1129.08	6	16					-1
RIQDGEKKPIGWDTDISWL	607	625	3	0	753.059	6	16	11.1992	11.308	755.604	6.28953	0.4	1					0.294962		647281	1.06956e+06	1.17968e+06	4.85333e+06	1.17067e+07	1.95674e+07	2.06114e+07	2.03684e+07	1.17612e+07	3.94809e+06	1.82741e+06	345956	0	205357	0	272697	1.57132e+07	35709.1	1.12303e+06	1.29203e+06	0	0	117089
RIQDGEKKPIGWDTDISWL	607	625	4	0	565.046	6	16	10.8886	10.9197	566.546	4.65217	0.4	0					0.211421		168011	0	0	156486	1.75491e+06	1.12953e+06	2.58316e+06	1.31699e+06	1.79101e+06	327813	0	0	0	0	0	0	0	0	0	0	0	0	0
RIQDGEKKPIGWDTDISWLTG	607	627	3	0	805.748	7	18					-1
RIQDGEKKPIGWDTDISWLTGEEL	607	630	2	0	1393.7	7	21	11.4168	12.1339	1398.33	7.60688	1	0	1.3001	1.89634	1	-3	0.371206		484678	0	475235	4.33862e+06	2.63347e+07	6.80213e+07	1.47204e+08	2.08216e+08	2.56799e+08	2.26777e+08	1.89538e+08	1.47186e+08	1.34391e+08	1.02475e+08	7.04918e+07	2.36889e+07	5.57664e+06	0	0	584803	235789	0	545899	0	1.40865e+06	0	1.22766e+06	0	804219
RIQDGEKKPIGWDTDISWLTGEEL	607	630	3	0	929.471	7	21	11.3857	12.1964	932.256	6.70166	1	0	1.07593	2.24396	1	1	0.0726264		1.52453e+07	8.59858e+06	3.47116e+07	2.50949e+08	4.02242e+08	9.75106e+08	1.82078e+09	2.56175e+09	2.96857e+09	2.85372e+09	2.09637e+09	1.39233e+09	7.9535e+08	3.34928e+08	1.39424e+08	7.39058e+07	9.20001e+06	2.29671e+06	3.64254e+06	122410	768703	1.85377e+06	528546	725942	1.09535e+06	611874	642481	1.43056e+06	700301
RIQDGEKKPIGWDTDISWLTGEEL	607	630	4	0	697.355	7	21	11.4013	12.1027	699.484	6.86262	1	0	1.11579	1.83809	1	1	0.238431		769079	2.08655e+06	900874	1.07977e+07	4.9059e+07	1.20083e+08	2.3712e+08	3.37359e+08	4.01162e+08	3.63781e+08	2.66697e+08	1.76776e+08	9.47643e+07	3.70776e+07	1.11639e+07	2.0447e+06	3.35645e+06	529856	221106	229793	516953	0	604513	197185	9.14068e+06	208016	7.62265e+06	122798	2.5948e+06
RIQDGEKKPIGWDTDISWLTGEELHV	607	632	3	0	1008.18	7	23					-1
TDISWLTGEEL	620	630	1	0	1263.61	5	9	11.0284	12.5989	1270.76	6.40137	0.4	0					1.99306		537434	4.08583e+07	1.50611e+08	2.38015e+08	1.97214e+08	2.0674e+08	1.08807e+09	2.8889e+09	2.16566e+09	6.85293e+08	9.80474e+07	3.80567e+06	5.16989e+06	8.31674e+07	8.24657e+07
TDISWLTGEEL	620	630	2	0	632.309	5	9	11.1526	11.7127	634.187	3.01182	0.6	0					0.571237		2.51878e+06	4.254e+07	1.28647e+08	1.69982e+08	1.33657e+08	5.64167e+07	1.3664e+07	3.23047e+06	3.18594e+06	1.32699e+07	1.7117e+07	9.38294e+06	4.18787e+06	1.52428e+06	2.18381e+06
ISWLTGEELHV	622	632	2	0	642.335	5	9					0
LTGEEL	625	630	1	0	661.34	4	4	5.84197	6.67043	662.801	1.08392	1	0	0.825534	2.30995		1	0.239896		3.87181e+08	1.00935e+09	7.77378e+08	2.7996e+08	5.39843e+07	6.16097e+06	166212	5145.9	1.22825e+06
LTGEELHV	625	632	2	0	449.237	4	6	6.98162	6.99715	450.146	1.29698	0.4	0					0.709479		171842	1.17511e+06	1.10606e+06	114863	148709	0	141181	0	0	0	0
[truncated: 22 more columns]
