# Supplementary material for: Unveiling the domain-specific and RAS isoform-specific details of BRAF kinase regulation
Source: eLife. 2023 Dec 27;12:RP88836. doi: 10.7554/eLife.88836 (PMC10752582; doi:10.7554/eLife.88836)
Supplement: Figure 2—source data 1. — Also applies to plots presented in Supplementary file 1 and Figure 2—figure supplement 1 and Figure 2—figure supplement 3. [file elife-88836-fig2-data1.zip › Figure 2- source data 1/(BRAF_N2_BRAF-N2-10min.mzXML) ExMS2_FinalTable.xls]

## Sheet: Sheet1
Sequence	START	END	Charge	ModMass	Monoisotopic m/z	maxND	maxD	RT Range(start, unit: min)	RT Range(end)	Centroid m/z	Delta Mass	Flag#1:Skip-tests	Flag#2:Unimodality check	Flag#3:Back exchange prediction check	Flag#4:Elution RT width check	Flag#5:Unique peptide RT/deltaD consistency check	Flag#6:Common-end peptides centroid subtraction check	Flag#7:Centroid shift within RT range check	Flag#8:Data multiple assignment check	Isotopic Envelope Amplitudes(start from this column(the Monoisotopic) to nonzero end):
GSSHHHHHHGTKTEEGKL	2	19	2	0	1008.48	6	16	3.91303	4.40128	1010.9	3.69092	1	0	0.344232	0.700121	1	1	0.0832769		4.33278e+06	3.19864e+07	1.10858e+08	2.45735e+08	3.68713e+08	3.96952e+08	3.015e+08	1.75182e+08	7.79315e+07	2.67816e+07	6.41227e+06	449567	309031	52291	151485	0	164185	0	0	43154.7	104431	0	0
GSSHHHHHHGTKTEEGKL	2	19	3	0	672.656	6	16	3.89707	4.40128	674.291	3.74991	1	0	0.362169	0.753106	1	1	0.0430758		6.30514e+07	3.21961e+08	1.06692e+09	2.33389e+09	3.53144e+09	3.98464e+09	3.05603e+09	1.84929e+09	8.02689e+08	2.93067e+08	9.00817e+07	2.30402e+07	3.14374e+06	165653	867907	70528.5	42629.9	99177.3	43290	88044	205507	157423	85598.9
GSSHHHHHHGTKTEEGKL	2	19	4	0	504.744	6	16	3.89707	4.41712	505.981	3.79662	1	0	0.376372	0.805649	1	1	0.0325796		1.44933e+07	9.30216e+07	3.02479e+08	6.94785e+08	1.09255e+09	1.20817e+09	9.70513e+08	5.70933e+08	2.53342e+08	9.2182e+07	2.72008e+07	6.61832e+06	856984	0	16107.3	72494.1	13782.5	30514.9	2.26774e+06	0	0	66897.8	224623
GSSHHHHHHGTKTEEGKL	2	19	5	0	403.997	6	16	3.91303	4.41712	404.983	3.78034	1	0	0.371423	0.752664	1	1	0.0327885		7.69772e+06	5.03445e+07	1.77432e+08	3.90463e+08	6.02504e+08	6.70082e+08	5.45829e+08	3.227e+08	1.40269e+08	4.88247e+07	1.40217e+07	2.21566e+06	180850	36671.4	32706.2	0	39354.5	0	2475.12	36147.4	159872	64213.1	60950.1
GSSHHHHHHGTKTEEGKLVIWINGDKGYNGL	2	32	4	0	862.178	8	29	8.84258	9.10763	864.292	6.42639	0.6	0					0.144927		276196	526734	1.16936e+06	3.04642e+06	9.28036e+06	1.97212e+07	3.39741e+07	4.77985e+07	5.60792e+07	4.97323e+07	3.75519e+07	2.40036e+07	1.39122e+07	6.67011e+06	2.44818e+06	337361	163641	307078	0	983110	114416	145824	0	299531	123033	370939	95021.7	201827	0	212027
VIWINGDKGY	20	29	1	0	1164.6	5	8	8.71742	8.77998	1168.11	2.7896	0.4	0					1.66635		0	239532	2.03266e+06	1.589e+06	302235	165395	0	0	0	144283	491932	0	0	0
VIWINGDKGY	20	29	2	0	582.806	5	8	8.54543	9.21663	584.45	2.57395	0.6	0					0.316707		1.52905e+07	9.26898e+07	1.80442e+08	1.8317e+08	1.0789e+08	4.46558e+07	1.1718e+07	5.67185e+06	721515	7.1102e+06	137371	3.67578e+07	0	424323
VIWINGDKGYNG	20	31	2	0	668.338	5	10	7.88872	8.80605	671.956	6.43293	1	1	2.3517	2.12403		-9	1.08422		7.0221e+06	5.6241e+07	1.23677e+08	1.79952e+08	1.89328e+08	1.83394e+08	1.93525e+08	9.93603e+07	1.33863e+08	1.44077e+08	1.80334e+08	1.70292e+08	1.35627e+08	8.48986e+07	3.80912e+07	1.8067e+07
VIWINGDKGYNGL	20	32	1	0	1448.75	5	11	9.46687	10.0922	1452.24	2.61081	1	0	0.376653	1.15498	1	0	0.263604		2.32741e+06	5.34452e+07	1.52408e+08	2.26191e+08	2.07593e+08	1.18141e+08	4.91641e+07	1.2872e+07	376731	0	186517	215720	0	386757	184019	0	237472
VIWINGDKGYNGL	20	32	2	0	724.88	5	11	9.41985	10.1856	726.661	2.68489	1	0	0.40942	1.62095	1	0	0.020433		5.20808e+08	2.74985e+09	7.16621e+09	1.02029e+10	9.32745e+09	5.90874e+09	2.79445e+09	1.0525e+09	3.26086e+08	8.1977e+07	2.54651e+07	9.11806e+06	1.03013e+06	826686	413591	7.41121e+06	522474
VIWINGDKGYNGLAE	20	34	2	0	824.92	5	13	9.09208	9.20105	826.749	2.67204	0.6	0					0.0473559		694073	1.36176e+07	3.94036e+07	6.24916e+07	5.96523e+07	3.90353e+07	1.71964e+07	5.14938e+06	286253	0	375574	0	69751	0	81826.2	268397	0	268580	0
VIWINGDKGYNGLAEVGKKFEKDTG	20	44	3	0	913.476	7	23	9.43552	9.49827	915.192	3.50477	0.6	0					0.210043		86365.1	0	353131	3.37142e+06	4.19732e+06	5.49094e+06	3.88342e+06	1.62749e+06	734512	331341	0	80998.1	0	0	0	84709.2	0	0	0	0	0	0	0	0	0	0	94830.2	0	0	0
VIWINGDKGYNGLAEVGKKFEKDTGIKV	20	47	3	0	1026.89	7	26					-1
VIWINGDKGYNGLAEVGKKFEKDTGIKV	20	47	4	0	770.421	7	26	10.6383	11.0135	771.764	3.51822	1	0	-0.119754	0.324687	1	0	0.120365		911680	4.87887e+06	1.67936e+07	4.58658e+07	6.46236e+07	6.9849e+07	5.43419e+07	3.87974e+07	1.71209e+07	9.3745e+06	3.857e+06	871715	441682	72743.9	86547.2	57453	3.32303e+06	158602	177158	143358	2.18832e+06	186627	0	65759.8	0	0	0	0	172409	0
VIWINGDKGYNGLAEVGKKFEKDTGIKV	20	47	5	0	616.538	7	26					-1
VIWINGDKGYNGLAEVGKKFEKDTGIKVTVEHPDKL	20	55	3	0	1333.38	9	33	9.9518	10.5289	1335.9	5.128	1	0	-0.0220681	0.994804	-1	-1	0.118817		0	0	7.73072e+06	4.61543e+07	1.20141e+08	2.35217e+08	3.20028e+08	3.64072e+08	3.32358e+08	2.69976e+08	1.7631e+08	1.06643e+08	5.57826e+07	2.45754e+07	8.22465e+06	1.38442e+06	1.28809e+06	15090.7	209051	808279	29933.6	1.28389e+06	1.31564e+06	0	0	0	0	179855	408949	0
VIWINGDKGYNGLAEVGKKFEKDTGIKVTVEHPDKL	20	55	4	0	1000.29	9	33	9.9518	10.5289	1002.24	5.37726	1	0	0.0146802	0.994804	0	-1	0.0911939		2.2149e+06	4.97815e+06	7.62081e+07	2.52889e+08	5.48066e+08	1.00426e+09	1.38822e+09	1.58281e+09	1.5208e+09	1.16826e+09	8.46677e+08	5.23869e+08	2.92402e+08	1.49974e+08	8.49613e+07	4.81767e+07	3.02628e+07	3.44871e+06	1.31101e+07	5.34086e+06	4.59834e+06	692003	3.12343e+06	4.47148e+06	3.36604e+06	1.71567e+06	1.36151e+06	1.02701e+06	314144	5.30195e+06
VIWINGDKGYNGLAEVGKKFEKDTGIKVTVEHPDKL	20	55	5	0	800.434	9	33	10.0766	10.1389	802.241	6.63195	1	1	0.199663	-0.713395	0	0	0.0650174		0	1.25242e+06	7.53499e+06	2.79738e+07	6.56124e+07	1.06914e+08	1.72975e+08	2.03935e+08	1.8682e+08	1.45037e+08	9.93371e+07	6.41491e+07	3.48422e+07	1.94419e+07	9.7356e+06	5.72556e+06	5.33076e+06	1.62525e+06	634108	1.50905e+06	886010	3.87282e+07	229076	0	473547	446349	5.26813e+07	217318	89790.5	0
VIWINGDKGYNGLAEVGKKFEKDTGIKVTVEHPDKL	20	55	6	0	667.196	9	33	9.9518	10.4663	668.66	6.37825	1	0	0.162259	0.787231	1	0	0.114755		399386	983848	1.91302e+07	6.4422e+07	1.4234e+08	2.9407e+08	4.13237e+08	4.75999e+08	4.61236e+08	3.75056e+08	2.54009e+08	1.57065e+08	8.33796e+07	4.98405e+07	2.29872e+07	1.06798e+07	5.28813e+06	3.02739e+06	1.82671e+06	1.20054e+06	907576	522133	1.47791e+06	681588	1.14307e+06	1.72333e+06	436025	1.00848e+06	563155	1.63432e+06
VIWINGDKGYNGLAEVGKKFEKDTGIKVTVEHPDKL	20	55	7	0	572.026	9	33	9.9518	10.1856	573.137	5.36925	1	0	0.0134997	-0.144327	0	-1	0.0524226		0	154812	6.24605e+06	1.88821e+07	4.71184e+07	8.33847e+07	1.19635e+08	1.40044e+08	1.37558e+08	1.08658e+08	8.1223e+07	4.4316e+07	2.54366e+07	1.3683e+07	7.07394e+06	2.50026e+06	3.99014e+06	1.05258e+06	525092	414845	0	182846	366900	452389	240635	321476	630721	0	218603	0
INGDKGYNGLAEVGKKFEKDTGIKVTVEHPDKLEEKFPQVAA	23	64	3	0	1533.81	9	38					-1
NGDKGYNGLAEVGKKFEKDTGIKVTVE	24	50	3	0	966.173	7	25	9.56145	9.85817	968.464	5.17349	1	0	0.228715	0.0645169			0.189343		933342	4.15482e+06	1.06227e+07	2.4974e+07	5.14505e+07	8.18074e+07	1.05279e+08	1.10576e+08	8.37436e+07	6.00785e+07	3.38965e+07	1.78885e+07	7.39266e+06	1.85854e+06	1.06325e+06	1.36262e+06	226862	0	0	0	1.65593e+06	844350	352465	237128	483137	111600	91959	0	0	362092
NGLAEVGKKFEKDTGIKVTVEHPDKL	30	55	3	0	951.522	7	23	8.92078	9.01428	955.921	11.5078	1	1	1.65619	-0.609858		-11	0.342786		49784.6	0	1.38986e+06	4.28524e+06	3.66259e+06	3.74026e+06	3.41893e+06	987697	299754	1.0642e+06	1.11447e+06	3.67798e+06	1.11591e+07	1.74389e+07	1.93581e+07	1.27653e+07	1.0133e+07	3.93998e+06	1.90041e+06	865327	635918	174886	0	0	169355	0	0	2.13998e+06	0	0
NGLAEVGKKFEKDTGIKVTVEHPDKLEEKFPQVAATGDGPDIIF	30	73	4	0	1192.63	9	39	10.3414	10.654	1194.94	6.40466	1	0	0.0208821	0.117115		-1	0.202125		0	0	0	125757	1.20788e+06	8.40945e+06	2.13164e+07	3.5078e+07	4.24591e+07	4.35931e+07	3.57432e+07	2.4998e+07	1.90303e+07	9.87868e+06	1.73321e+06	735647	209908	156444	0	0	175281	0	246105	0	161001	0	0	0	0	139657
LAEVGKKFEKDTGIKVTVEHPDKL	32	55	3	0	894.501	7	21	7.54332	7.779	895.924	2.67049	1	0	-0.159405	-0.138022	1	-3	0.0501165		0	7.70807e+06	2.59959e+07	4.69669e+07	5.52933e+07	4.45636e+07	2.68012e+07	1.33994e+07	6.16189e+06	1.93304e+06	226388	0	451834	0	0	0	0	0	0	0	102956	0	0	0	66973	0	0	0	0
LAEVGKKFEKDTGIKVTVEHPDKL	32	55	4	0	671.127	7	21					-1
LAEVGKKFEKDTGIKVTVEHPDKLEEKFPQVAATGDGPDIIF	32	73	5	0	920.091	9	37					-1
AEVGKKFEKDTG	33	44	2	0	654.843	5	10	4.10228	4.44875	655.679	0.90878	0.6	0					0.98146		1.45087e+07	1.76629e+07	1.23469e+07	2.79748e+06	616239	0	0	43456.9	0	73166.6	0	0	301898	1.00973e+06	913403	0
AEVGKKFEKDTGIKV	33	47	2	0	824.967	5	13	6.77315	7.08897	825.789	0.66936	0.6	0					2.9221		3.55276e+07	7.46396e+07	5.92633e+07	2.88308e+07	1.17336e+07	3.342e+06	737560	123948	105672	0	71205.7	0	58831.9	0	0	45372	0	0	0
AEVGKKFEKDTGIKV	33	47	3	0	550.314	5	13	6.77315	7.15167	550.868	0.688531	0.6	0					0.0797717		7.15981e+07	1.32896e+08	1.01965e+08	5.24426e+07	2.02643e+07	6.82262e+06	1.70053e+06	1.01718e+06	411552	497547	151654	59325	765797	37400.2	0	31916.8	0	64768.8	0
AEVGKKFEKDTGIKVTVEHPDKL	33	55	3	0	856.806	7	20	6.93093	7.48052	858.22	2.71486	1	0	-0.117677	0.903655	0	-2	0.0439617		8.08871e+07	5.48283e+08	1.64848e+09	2.80016e+09	3.07471e+09	2.38471e+09	1.43635e+09	7.30648e+08	3.41812e+08	1.48465e+08	7.01933e+07	3.73909e+07	2.19242e+07	1.69907e+07	1.53625e+07	1.22397e+07	8.64318e+06	4.79773e+06	2.55662e+06	549525	47257.9	110463	55276	66359.3	114013	89556.3	246727	173860
AEVGKKFEKDTGIKVTVEHPDKL	33	55	4	0	642.856	7	20	6.99423	7.13602	644.597	5.43509	0.4	1					0.139394		1.54448e+07	1.06049e+08	3.31375e+08	5.67697e+08	6.23127e+08	4.7706e+08	2.94435e+08	1.53812e+08	6.90478e+07	3.0919e+07	1.60669e+07	8.3558e+06	4.83012e+06	3.25591e+06	3.40547e+06	2.42556e+06	2.02475e+06	974621	6.56943e+08	45592.5	0	0	0	0	0	0	0	0
AEVGKKFEKDTGIKVTVEHPDKL	33	55	5	0	514.486	7	20	7.05753	7.43343	515.317	2.62592	1	0	-0.139311	0.327287	0	-2	0.0317752		8.39065e+06	6.17977e+07	1.8871e+08	3.12081e+08	3.47699e+08	2.59127e+08	1.59079e+08	8.02284e+07	3.55385e+07	8.4659e+06	6.09999e+06	2.64949e+06	1.29317e+06	736911	1.0999e+06	268006	296157	123492	121837	938931	0	0	0	67312.3	6106.46	0	0	0
AEVGKKFEKDTGIKVTVEHPDKL	33	55	6	0	428.907	7	20	6.94673	7.33942	429.602	2.64451	1	0	-0.134789	0.382982	0	-2	0.0472112		1.36791e+06	1.42273e+07	4.83997e+07	8.80399e+07	9.56887e+07	7.25765e+07	4.61796e+07	2.14959e+07	6.89904e+06	3.12032e+06	1.28237e+06	613874	221150	248083	240463	127987	0	0	0	0	162159	0	0	0	0	0	0	19147.9
AEVGKKFEKDTGIKVTVEHPDKLEEKFPQVAATGDGPDIIF	33	73	3	0	1495.12	9	36	9.5771	10.435	1498.04	6.0774	1	0	0.0432368	1.92697	0	0	0.102788		0	421795	1.00889e+07	3.27993e+07	1.17593e+08	2.97776e+08	4.80059e+08	6.96307e+08	8.16943e+08	7.82574e+08	6.55042e+08	4.87878e+08	2.95431e+08	1.73212e+08	9.41488e+07	4.42406e+07	1.92716e+07	8.58537e+06	841846	312245	2.45688e+06	186600	0	1.45497e+06	293659	361902	3.38386e+06	0	288652	233106
AEVGKKFEKDTGIKVTVEHPDKLEEKFPQVAATGDGPDIIF	33	73	4	0	1121.59	9	36	9.5458	10.4663	1123.86	6.39516	1	0	0.0861814	2.13454	0	1	0.173125		64630.5	8.45588e+06	7.35018e+07	2.84954e+08	7.43641e+08	1.69375e+09	2.90084e+09	3.97203e+09	4.53995e+09	4.4876e+09	3.81913e+09	2.86184e+09	1.86082e+09	1.15483e+09	6.40409e+08	3.60584e+08	1.86693e+08	1.02538e+08	4.90586e+07	3.14296e+07	1.69738e+07	1.78331e+07	1.41816e+07	1.63335e+07	1.6157e+07	2.03132e+07	1.12202e+07	4.72757e+06	1.66954e+06	8.63409e+06
AEVGKKFEKDTGIKVTVEHPDKLEEKFPQVAATGDGPDIIF	33	73	5	0	897.474	9	36	9.56145	10.4507	899.245	6.16931	1	0	0.0556578	2.03078	0	0	0.0445923		3.87141e+06	2.01047e+06	1.90875e+07	9.01509e+07	2.70143e+08	6.13648e+08	1.03553e+09	1.46389e+09	1.634e+09	1.64723e+09	1.35704e+09	1.01749e+09	6.7226e+08	3.82558e+08	2.20097e+08	1.24024e+08	5.89911e+07	3.05983e+07	1.53376e+07	8.40192e+06	3.0484e+06	3.49957e+06	3.25841e+06	3.49278e+06	4.19845e+06	3.35561e+06	1.64108e+06	2.24877e+06	1.0194e+06	659367
AEVGKKFEKDTGIKVTVEHPDKLEEKFPQVAATGDGPDIIF	33	73	6	0	748.063	9	36	9.70213	9.9986	749.624	6.68245	1	0	0.125007	0.0636873	1	1	0.192902		155321	556169	3.29068e+06	1.90894e+07	6.55538e+07	1.35416e+08	2.43542e+08	3.48345e+08	3.77072e+08	3.99886e+08	3.17261e+08	2.37474e+08	1.54145e+08	9.54476e+07	4.79097e+07	2.84798e+07	9.87964e+06	6.10382e+06	1.07613e+06	744699	3.78464e+06	757031	99904.7	506514	501542	531167	7.47695e+07	257751	398365	165142
AEVGKKFEKDTGIKVTVEHPDKLEEKFPQVAATGDGPDIIF	33	73	7	0	641.34	9	36	9.70213	9.82693	642.718	6.95523	1	0	0.161873	-0.505989	-2	0	0.159094		182382	0	91499.5	572440	3.34247e+06	6.38199e+06	1.02512e+07	1.31625e+07	1.761e+07	2.22475e+07	1.66274e+07	1.25546e+07	7.59259e+06	3.62855e+06	994442	937584	355081	209634	196092	0	0	174737	0	278222	0	0	0	0	146963	0
VGKKFEKDTGIKVTVEHPDKL	35	55	3	0	790.113	6	18	6.63143	6.89928	791.751	3.50449	1	1	0.169136	-0.0312772		-4	0.214857		647451	2.66233e+07	3.97671e+07	6.24248e+07	7.77449e+07	4.96053e+07	2.78202e+07	3.08899e+07	4.49151e+06	1.41426e+06	2.12251e+07	0	120046	1.43996e+07	6058.84	0	5.26408e+06	0	0	295167	0	0	0	0	0
VGKKFEKDTGIKVTVEHPDKLEEKFPQVAATGDGPDIIF	35	73	4	0	1071.57	9	34	9.60842	9.82693	1073.75	6.15883	1	0	0.103203	-0.19499	1	1	0.0876639		257033	0	770569	592524	7.46871e+06	2.20649e+07	4.28091e+07	5.57297e+07	7.007e+07	6.77806e+07	5.01046e+07	3.67543e+07	2.22376e+07	1.19746e+07	2.36351e+06	1.60819e+06	172783	154932	0	0	0	162430	0	0	394410	0	0	0	0	0
VGKKFEKDTGIKVTVEHPDKLEEKFPQVAATGDGPDIIF	35	73	5	0	857.458	9	34	9.65527	9.81133	859.343	6.84939	1	0	0.202021	-0.40223	1	-1	0.123496		1.29691e+06	0	0	708615	1.55023e+06	6.64282e+06	1.10209e+07	1.38242e+07	1.8301e+07	1.77959e+07	1.71375e+07	7.61484e+06	5.20899e+06	4.06189e+06	1.32131e+06	3.17458e+06	0	0	1.13852e+06	89646.5	766423	186428	0	1.41604e+06	216410	90976.8	0	0	451044	116990
IKVTVEHPDKL	45	55	2	0	639.874	5	8	6.33188	6.63143	641.275	2.03955	0.4	0					0.11101		0	3.11793e+06	9.95906e+06	1.15102e+07	6.50646e+06	1.13531e+06	135099	56299	0	0	0	5324.78	0	0
TVEHPDKL	48	55	1	0	938.494	4	5	5.63742	5.6902	940.812	1.77197	0.4	1					1.02411		112432	501140	493914	237566	85612.7	140328	65194.4	29868.9	0	0
TVEHPDKL	48	55	3	0	313.503	4	5	5.0545	5.66912	314.779	3.28329	0.4	1					0.456829		476594	6.98451e+06	1.42958e+07	6.38668e+06	1.14115e+06	4.84728e+06	0	13138	1.11068e+07	0
TVEHPDKLEEKFPQVAATGDGPDIIF	48	73	3	0	951.815	7	21	10.2946	10.7634	954.084	5.09893	0.6	0					0.172729		97166	233162	6.66482e+06	3.08515e+07	7.45937e+07	1.19887e+08	1.42051e+08	1.31198e+08	9.44828e+07	6.46433e+07	3.32423e+07	2.19954e+07	5.54521e+06	1.0581e+06	6.45295e+06	687039	26056.4	220655	187094	68327.5	244939	11644.2	0	903665	110738	266694	1.33803e+06	347043	2.00748e+06
LEEKFPQVAATGDGPDIIFWAHDRFGGYAQSGLLAEIT	55	92	4	0	1030.77	9	34	12.2539	12.6178	1033.99	10.4066	1	0	0.711043	0.287133			0.185312		76938.4	226300	110255	0	337406	768256	3.3241e+06	9.10479e+06	1.5624e+07	2.79611e+07	4.50674e+07	6.10947e+07	7.2404e+07	7.32726e+07	6.25904e+07	4.58179e+07	2.74611e+07	1.14638e+07	7.51374e+06	2.05147e+06	3.16524e+06	398627	312056	617183	127406	275044	92567.6	191292	0	0
EEKFPQVAATGDGPDIIF	56	73	2	0	967.481	6	14	10.357	11.2171	970.248	4.37341	1	0	0.741744	1.93422	1	1	0.576258		5.26456e+07	5.47694e+08	1.83632e+09	4.17431e+09	5.83449e+09	5.54592e+09	3.85284e+09	2.05435e+09	9.23815e+08	3.59001e+08	1.3719e+08	7.37772e+07	5.48462e+07	1.24118e+07	5.27564e+06	686875	5.50142e+06	1.25957e+08	4.60011e+08	6.25356e+08	3.89494e+08
EEKFPQVAATGDGPDIIF	56	73	3	0	645.323	6	14	10.3882	10.8415	646.949	3.71579	1	0	0.513207	0.583973	1	1	0.257835		2.00253e+06	3.80266e+07	1.36267e+08	2.78058e+08	3.56852e+08	3.24337e+08	2.24702e+08	1.21249e+08	4.79322e+07	1.44664e+07	2.72206e+06	898761	0	0	0	285401	123745	1.39738e+06	1.19441e+07	1.779e+07	9.60942e+06
WAHDRFGG	74	81	2	0	473.22	4	6	6.48953	7.08897	474.016	1.02489	1	0	0.0529573	1.06908	1	1	0.033278		2.55651e+08	4.97575e+08	3.92587e+08	1.99097e+08	7.36919e+07	1.79848e+07	2.41893e+06	191394	137397	0	81695.7
WAHDRFGG	74	81	3	0	315.816	4	6	6.48953	6.69442	316.413	1.22446	1	0	0.214788	-0.240232	1	1	0.264359		1.24678e+07	2.56404e+07	2.03125e+07	9.51733e+06	4.32718e+06	107431	0	639494	0	0	1.59762e+06
WAHDRFGGY	74	82	1	0	1108.5	5	7	7.79472	8.06073	1110.37	1.18972	1	0	0.0487997	-0.0373611	1	1	0.202068		1.95026e+07	4.95145e+07	5.18349e+07	3.26871e+07	1.18752e+07	1.00019e+06	0	0	0	0	106875	255852	308976
WAHDRFGGY	74	82	2	0	554.752	5	7	7.7633	8.46722	555.726	1.26815	1	0	0.103313	1.41581	1	1	0.0383175		4.8675e+08	1.09913e+09	1.17515e+09	7.39237e+08	3.25565e+08	1.07967e+08	2.58745e+07	3.57625e+06	274710	162703	60448.5	188335	0
WAHDRFGGY	74	82	3	0	370.17	5	7	7.79472	8.35767	370.818	1.26209	1	0	0.0990991	0.948013	1	1	0.0652948		6.68253e+07	1.51177e+08	1.58544e+08	9.72431e+07	3.98392e+07	1.11463e+07	1.58079e+06	0	0	2.63212e+06	0	0	1.54176e+06
WAHDRFGGYAQSGL	74	87	1	0	1564.73	5	12	8.48288	8.77998	1568.65	2.98079	1	0	0.430427	0.065789	1	1	0.328544		0	1.25898e+06	1.35661e+07	2.56585e+07	2.82355e+07	2.18069e+07	8.63603e+06	2.17313e+06	305397	0	0	0	0	0	0	0	0	0
WAHDRFGGYAQSGL	74	87	2	0	782.868	5	12	8.37332	9.06097	785.01	3.34622	1	0	0.578586	1.36183	1	1	0.369143		2.62702e+08	1.2688e+09	3.4075e+09	5.20315e+09	5.74929e+09	4.37558e+09	2.60479e+09	1.35296e+09	6.83241e+08	3.3068e+08	1.99819e+08	6.83267e+07	3.51598e+07	1.258e+08	2.69372e+07	1.67465e+08	1.8172e+07	2.63941e+07
WAHDRFGGYAQSGL	74	87	3	0	522.248	5	12	8.37332	9.06097	523.596	3.10603	1	0	0.481206	1.36183	1	1	0.0287869		1.28248e+08	6.90366e+08	1.74698e+09	2.73077e+09	2.92886e+09	2.29396e+09	1.3575e+09	6.45004e+08	2.66771e+08	9.94198e+07	3.21784e+07	6.5076e+06	3.06618e+06	6.39818e+06	1.16418e+07	7.19585e+06	6.38219e+06	5.72601e+06
WAHDRFGGYAQSGLL	74	88	2	0	839.41	5	13	9.21663	10.1856	841.658	3.48508	0.4	0					0.36388		1.08766e+08	5.15114e+08	1.33012e+09	2.30727e+09	2.8137e+09	2.46278e+09	1.57485e+09	7.47006e+08	2.95357e+08	1.06316e+08	4.19126e+07	1.25866e+07	9.10741e+06	2.24762e+07	4.85281e+07	5.76806e+07	7.02128e+07	3.88469e+07	2.21639e+07
WAHDRFGGYAQSGLL	74	88	3	0	559.943	5	13	9.48255	10.17	561.319	3.1183	1	0	0.388928	1.36122	1	1	0.164803		6.18658e+07	3.27279e+08	8.4717e+08	1.2776e+09	1.42143e+09	1.12892e+09	7.01648e+08	3.44116e+08	1.42651e+08	5.1028e+07	1.54159e+07	3.17191e+06	855050	3.43833e+06	7.81802e+06	8.69907e+06	3.92254e+06	8.47525e+06	3.19505e+06
WAHDRFGGYAQSGLLA	74	89	2	0	874.929	6	14	9.1699	9.63965	877.252	3.58993	0.6	0					0.401974		686028	1.57692e+07	4.10424e+07	7.31891e+07	7.98726e+07	6.69413e+07	3.92816e+07	2.04289e+07	6.34587e+06	1.50707e+06	877925	2.79069e+06	0	3.00923e+06	1.17286e+06	2.5758e+06	3.04408e+06	2.7761e+06	963422	653695	350683
WAHDRFGGYAQSGLLA	74	89	3	0	583.622	6	14	9.15433	9.60842	585.064	3.27098	0.6	0					0.12504		634259	1.06578e+07	3.1383e+07	6.11369e+07	6.8657e+07	5.17421e+07	3.21843e+07	1.60699e+07	6.6879e+06	1.4325e+06	218536	4.07854e+06	41308.5	1513.41	1.29853e+06	120374	37828.9	155156	40188	0	98060.2
YAQSGL	82	87	1	0	638.314	4	4	5.16528	5.9054	640.121	1.43445	1	0	0.96665	1.53594		1	0.302117		2.97286e+07	1.14408e+08	1.33747e+08	6.89409e+07	1.17602e+07	501558	1.32508e+06	421193	79704.1
AQSGLL	83	88	1	0	588.335	3	4	7.05753	7.12037	589.823	1.15537	1	0	0.627201	-0.711625		1	0.0866394		3.67824e+06	9.86046e+06	9.10617e+06	2.44685e+06	695096	0	0	5807.2
LAEITPDKA	88	96	1	0	957.525	4	6	5.16528	5.66912	961.138	3.0564	1	0	1.70027	0.751834	1	1	0.111193		4.13645e+06	2.2506e+07	8.20278e+07	1.62274e+08	1.66726e+08	9.90013e+07	3.29957e+07	4.87081e+06	0	0	0
LAEITPDKA	88	96	2	0	479.266	4	6	5.11792	5.7953	481.098	3.10773	1	0	1.74189	1.32776	1	1	0.0252439		3.14061e+07	2.29288e+08	8.25203e+08	1.51218e+09	1.64286e+09	1.0134e+09	3.34172e+08	8.11788e+07	1.36884e+07	481838	80496.8
LAEITPDKAFQDKL	88	101	2	0	794.933	5	11	8.4985	9.0454	797.409	4.00702	1	0	0.994195	0.894751	1	1	0.13153		480303	1.44363e+07	9.48735e+07	2.45991e+08	4.00334e+08	4.46471e+08	3.39591e+08	1.73673e+08	6.35612e+07	1.64035e+07	4.06825e+06	4.48476e+06	1.3858e+06	9.30795e+06	3.17692e+06	1.08421e+06	115921
LAEITPDKAFQDKL	88	101	3	0	530.291	5	11	8.70177	8.92078	531.892	3.85701	0.6	0					0.039333		710482	8.7563e+06	4.04638e+07	1.05116e+08	1.69688e+08	1.73248e+08	1.20368e+08	5.86354e+07	2.32321e+07	8.28231e+06	909951	2.00495e+06	1.4099e+06	1.62807e+06	602199	0	0
LAEITPDKAFQDKLYPFT	88	105	2	0	1049.05	6	14	10.17	10.7634	1051.93	4.48616	0.6	0					0.163005		0	883821	1.07955e+07	6.69493e+07	1.35726e+08	2.26572e+08	2.1231e+08	1.65697e+08	8.7528e+07	3.38556e+07	9.5558e+06	1.47759e+06	313866	846584	342953	0	0	0	279665	298639	20347.2
LAEITPDKAFQDKLYPFT	88	105	3	0	699.702	6	14	10.1545	10.8571	701.654	4.57253	0.6	0					0.0944507		62545.9	1.58462e+06	2.35528e+07	9.72256e+07	2.19452e+08	3.24603e+08	3.47274e+08	2.62865e+08	1.49846e+08	6.54e+07	1.76371e+07	4.17582e+06	547263	2.22986e+06	1.15936e+06	1.04226e+06	566414	253501	93270.3	61766.3	479504
LAEITPDKAFQDKLYPFTW	88	106	2	0	1142.09	6	15	11.8454	12.586	1145	4.40554	1	0	0.650844	1.5376	1	1	0.111241		321552	4.37749e+06	2.52926e+07	9.53887e+07	1.93641e+08	2.87782e+08	3.00346e+08	2.39365e+08	1.31614e+08	6.4456e+07	1.92093e+07	3.35986e+06	554096	588676	71619.6	437532	67585.8	68256.9	318941	0	99666.9	102886
LAEITPDKAFQDKLYPFTW	88	106	3	0	761.728	6	15	12.0333	12.6336	763.674	4.4205	1	0	0.655694	1.0719	1	1	0.0332519		901943	8.11509e+06	5.10767e+07	1.61893e+08	3.44099e+08	5.16803e+08	5.30375e+08	4.04379e+08	2.40929e+08	1.10224e+08	4.51783e+07	2.39542e+06	5.00319e+06	1.48041e+06	847908	419734	282026	775739	196379	330764	216735	325179
LAEITPDKAFQDKLYPFTWD	88	107	2	0	1199.6	7	16	11.3431	12.1905	1202.63	4.58347	0.6	0					0.118432		3.74418e+06	1.66638e+07	1.25987e+08	3.54434e+08	7.82363e+08	1.15328e+09	1.25076e+09	9.86724e+08	6.16496e+08	3.20997e+08	1.37725e+08	4.65853e+07	2.32693e+07	3.9884e+06	1.81015e+07	448812	2.37886e+07	11943.7	8.1001e+06	416761	346120	271518	19345.5	0
LAEITPDKAFQDKLYPFTWD	88	107	3	0	800.07	7	16	11.3431	12.1275	802.079	4.54502	0.6	0					0.027995		6.70274e+06	6.55139e+07	3.24468e+08	1.07856e+09	2.29323e+09	3.35875e+09	3.73026e+09	3.05008e+09	1.90498e+09	9.53725e+08	4.05147e+08	1.48677e+08	5.836e+07	2.69389e+07	1.43256e+07	8.83013e+06	1.43884e+06	1.14017e+06	642211	1.43485e+06	719155	277041	619170	170240
LAEITPDKAFQDKLYPFTWDA	88	108	2	0	1235.12	7	17	11.3902	12.1275	1238.16	4.56493	1	0	0.528349	1.5267	1	0	0.109725		523387	3.31878e+06	3.37842e+07	1.24835e+08	2.60704e+08	4.11526e+08	4.34358e+08	3.67804e+08	2.31749e+08	1.18043e+08	4.87463e+07	1.52595e+07	3.63232e+06	2.19404e+06	872726	1.01597e+06	0	4.32642e+06	241577	1.37305e+06	206045	409926	0	0	308430
LAEITPDKAFQDKLYPFTWDA	88	108	3	0	823.749	7	17	11.453	12.1905	825.875	4.85336	0.6	0					0.122806		1.22795e+06	2.11668e+07	1.27831e+08	4.26508e+08	9.16508e+08	1.44918e+09	1.53655e+09	1.31043e+09	8.01167e+08	4.23965e+08	1.83201e+08	2.80442e+08	2.60013e+07	8.88695e+06	1.50214e+08	1.6646e+06	1.44974e+06	4.66628e+06	1.04294e+06	553035	619453	236412	66783.8	591128	476641
LAEITPDKAFQDKLYPFTWDAVRY	88	111	3	0	963.16	7	20					-1
LAEITPDKAFQDKLYPFTWDAVRYNGK	88	114	4	0	797.412	8	23	10.904	11.3274	799.477	6.30899	0.6	0					0.0481867		5.75783e+06	829074	9.00213e+06	2.47679e+07	4.3242e+07	1.64763e+08	2.84797e+08	3.97188e+08	4.11473e+08	3.76596e+08	2.7184e+08	1.60899e+08	8.4171e+07	3.89333e+07	1.64029e+07	4.74663e+06	3.08676e+06	1.19995e+06	87840.5	667989	470400	382849	0	123414	6.07473e+06	283311	157006	635859	5.88276e+06	413554
LAEITPDKAFQDKLYPFTWDAVRYNGKL	88	115	3	0	1100.57	8	24	11.0135	11.7983	1103.49	6.73304	1	0	0.586819	1.68455	1	0	0.0611739		413340	1.15984e+07	2.4673e+07	741149	2.19414e+08	5.00185e+08	8.49593e+08	1.46933e+09	1.76898e+09	1.74908e+09	1.44019e+09	1.00044e+09	5.75715e+08	2.9381e+08	1.33052e+08	5.60092e+07	2.48777e+07	1.20938e+07	6.90636e+06	3.60027e+06	2.04875e+06	1.33715e+06	242022	144269	93299.9	12152.9	0	38534.9	66296	0
LAEITPDKAFQDKLYPFTWDAVRYNGKL	88	115	4	0	825.683	8	24	11.0448	11.453	827.859	6.68154	1	0	0.576378	0.43453	1	0	0.0391068		793826	4.43352e+06	1.3662e+07	7.42961e+07	1.18948e+08	2.90132e+08	5.40295e+08	8.51445e+08	1.02307e+09	1.05054e+09	8.38964e+08	5.97497e+08	3.43496e+08	1.7276e+08	7.69324e+07	2.82097e+07	1.21448e+07	5.31507e+06	3.47624e+06	4.24203e+06	2.04562e+06	596925	868286	508887	203704	170625	66464.2	94618.8	126351	0
LAEITPDKAFQDKLYPFTWDAVRYNGKL	88	115	5	0	660.748	8	24	11.0604	11.7827	662.49	6.68953	1	0	0.577999	1.47665	1	0	0.0862613		130653	125096	738772	9.18695e+06	1.84863e+07	5.11937e+07	9.73428e+07	1.51324e+08	1.94833e+08	1.90241e+08	1.51277e+08	1.03061e+08	5.9758e+07	2.97128e+07	9.76388e+06	2.67826e+06	1.52807e+06	201591	580304	114406	87630.9	858696	55308.1	353795	38683.5	135681	156788	45837.5	186440	73776.5
AEITPDKA	89	96	1	0	844.441	4	5	3.72085	4.27523	847.682	2.75703	1	0	1.90465	0.919584		1	0.200145		126822	7.49609e+06	3.38523e+07	5.35245e+07	4.44333e+07	1.66875e+07	2.26524e+06	74801.9	66503.7	18019.2
AEITPDKAFQDKL	89	101	2	0	738.391	5	10	7.93565	8.43592	740.414	3.17268	1	0	0.765494	0.739998	0	1	0.168568		2.26799e+06	9.09389e+06	4.76105e+07	1.06986e+08	1.40194e+08	1.13603e+08	5.43467e+07	6.77755e+06	957392	106568	62341	63694.5	354911	72045	89854.1	105133
AEITPDKAFQDKL	89	101	3	0	492.596	5	10	7.96695	8.35767	494.293	4.21671	1	1	1.27344	0.376456	0	1	0.161227		0	2.30558e+06	1.83956e+07	4.2803e+07	5.78031e+07	4.81581e+07	2.22455e+07	5.89122e+06	1.39366e+06	58584.8	112092	290683	0	0	2.02354e+07	0
AEITPDKAFQDKLYPFT	89	105	2	0	992.507	6	13	9.87377	9.93618	995.241	4.25588	1	0	0.814669	-0.713008	1	1	0.140492		0	0	145774	2.44945e+06	6.11056e+06	7.80512e+06	7.34922e+06	4.64467e+06	1.25001e+06	362205	135004	0	132945	0	0	0	0	0	0	114654
AEITPDKAFQDKLYPFT	89	105	3	0	662.007	6	13	9.82693	9.9518	663.811	4.19945	1	0	0.793551	-0.505768	1	1	0.160434		0	134680	830314	7.54587e+06	1.33286e+07	1.76707e+07	1.55214e+07	9.53311e+06	3.96991e+06	764007	239436	136358	0	78589.9	0	142896	0	154235	62748.8	182367
AEITPDKAFQDKLYPFTW	89	106	2	0	1085.55	6	14	11.61	12.2224	1088.24	4.03468	1	0	0.62403	1.11206	1	1	0.128973		277387	557817	1.84423e+07	5.59402e+07	1.08082e+08	1.31535e+08	1.18943e+08	7.42037e+07	3.70411e+07	1.08818e+07	2.99775e+06	650571	0	0	905453	295068	868523	85188.7	513288	8343.72	683111
AEITPDKAFQDKLYPFTW	89	106	3	0	724.033	6	14	11.7356	12.3329	725.828	4.04107	1	0	0.626248	1.06189	1	1	0.0859784		116936	4.24266e+06	2.72396e+07	8.46733e+07	1.59487e+08	1.9443e+08	1.72419e+08	1.12613e+08	5.49655e+07	1.97134e+07	1.03166e+07	1.02562e+06	325838	842009	249833	115704	325800	168581	360941	765318	132126
AEITPDKAFQDKLYPFTWD	89	107	2	0	1143.06	6	15	11.1074	11.767	1145.78	4.04133	1	0	0.532711	1.26875	1	0	0.0841224		11611.5	1.15816e+07	6.62136e+07	2.19618e+08	3.96702e+08	5.04726e+08	4.55387e+08	2.96244e+08	1.61397e+08	6.62551e+07	1.96208e+07	4.51875e+06	1.01032e+06	1.26265e+06	0	198197	0	2.3379e+06	311775	2.53266e+06	95381.4	152163
AEITPDKAFQDKLYPFTWD	89	107	3	0	762.376	6	15	11.0917	11.7356	764.201	4.07328	1	0	0.543072	1.21659	1	0	0.0555294		1.54282e+06	3.32771e+07	1.71743e+08	5.02056e+08	9.23774e+08	1.16818e+09	1.07811e+09	7.26221e+08	3.78325e+08	1.67377e+08	6.41929e+07	2.22364e+07	1.18094e+07	3.93529e+06	1.54645e+06	1.64159e+06	387269	383348	825762	147476	324183	482035
AEITPDKAFQDKLYPFTWDA	89	108	2	0	1178.58	7	16	11.3116	11.767	1181.77	4.93355	0.6	0					0.369132		13798.9	2.15405e+06	1.99625e+07	6.32989e+07	1.1535e+08	1.49956e+08	1.40846e+08	9.71381e+07	5.65561e+07	2.51655e+07	1.47241e+07	5.46181e+06	6.59194e+06	576027	2.67501e+07	385523	2.25334e+07	347173	1.96259e+06	250957	1.24089e+06	238592	869668	312375
AEITPDKAFQDKLYPFTWDA	89	108	3	0	786.055	7	16	10.9196	11.8454	788.65	6.33809	0.6	1					0.576286		671257	1.55176e+07	6.6286e+07	2.04867e+08	3.92687e+08	5.04556e+08	4.92733e+08	4.72329e+08	5.56203e+08	6.45806e+08	5.76055e+08	3.71966e+08	2.02969e+08	8.74941e+07	3.14697e+07	8.95301e+06	2.42762e+06	2.32413e+06	8.61817e+06	1.03657e+07	1.18015e+07	5.15234e+06	3.56637e+06	584398
AEITPDKAFQDKLYPFTWDAVRYNGKL	89	115	3	0	1062.88	8	23	10.8727	11.6414	1065.59	6.18166	0.6	0					0.0500079		517461	3.00718e+06	1.85958e+07	5.09336e+07	1.47958e+08	3.43721e+08	5.94387e+08	7.91021e+08	8.91319e+08	7.70744e+08	5.65662e+08	3.38823e+08	1.83224e+08	8.29584e+07	2.87441e+07	1.0903e+07	2.53452e+06	838431	1.11308e+06	534002	535289	103522	0	87531.7	78571.6	479713	295461	256061	546072	1.2916e+06
AEITPDKAFQDKLYPFTWDAVRYNGKL	89	115	4	0	797.412	8	23	10.904	11.3274	799.477	6.30899	0.6	0					0.0481867		5.75783e+06	829074	9.00213e+06	2.47679e+07	4.3242e+07	1.64763e+08	2.84797e+08	3.97188e+08	4.11473e+08	3.76596e+08	2.7184e+08	1.60899e+08	8.4171e+07	3.89333e+07	1.64029e+07	4.74663e+06	3.08676e+06	1.19995e+06	87840.5	667989	470400	382849	0	123414	6.07473e+06	283311	157006	635859	5.88276e+06	413554
EITPDKAFQDKLYPFTWDAVRYNGKL	90	115	3	0	1039.2	8	22	10.9509	11.1074	1041.78	5.81238	1	0	0.507299	-0.400848		0	0.163079		115855	1.98503e+06	0	113398	2.96706e+06	5.90893e+06	1.1164e+07	1.45258e+07	1.64691e+07	1.49719e+07	1.05868e+07	2.98216e+06	1.01864e+06	0	0	0	0	0	133037	330299	0	0	81873.6	22008.3	0	0	0	0	17181.8	0
ITPDKAFQDKLYPFTWDAVRYNGKL	91	115	3	0	996.187	7	21					-1
FQDKLYPFT	97	105	2	0	579.795	5	6	10.2323	10.2946	580.493	0.667344	0.6	0					1.1937		561301	425244	164992	0	0	0	0	74243.6	0	0	0	44663.5
FQDKLYPFTW	97	106	1	0	1344.66	5	7	11.908	12.3329	1346.99	1.47041	0.4	0					0.824967		227419	1.31317e+07	1.64521e+07	1.00369e+07	4.39624e+06	785877	500460	0	111099	108200	112577	224147	97627.1
FQDKLYPFTW	97	106	2	0	672.835	5	7	11.7983	12.6178	673.781	1.0314	1	0	-0.0612401	1.79904	1	0	0.0303421		1.73092e+08	6.73518e+08	6.79788e+08	3.7019e+08	1.37963e+08	3.34503e+07	6.12326e+06	917159	149291	61388.9	106639	165139	352713
FQDKLYPFTWD	97	107	1	0	1459.69	5	8	11.3274	11.7356	1462.05	1.43835	0.4	0					2.02265		2.07302e+06	2.65342e+07	2.80184e+07	1.17406e+07	1.02032e+06	108713	129920	16648.9	144104	1.41243e+06	1.07225e+06	75261.6	717138	1.34358e+06
FQDKLYPFTWD	97	107	2	0	730.348	5	8	11.2487	12.0333	731.335	1.05387	1	0	-0.13718	1.68372	1	0	0.0246111		5.52044e+08	2.11643e+09	2.2311e+09	1.27881e+09	4.98901e+08	1.54448e+08	4.46691e+07	9.15036e+06	811795	307854	602885	335905	931581	517110
FQDKLYPFTWDA	97	108	2	0	765.867	5	9	11.2171	11.8454	766.881	1.0686	1	0	-0.200432	1.16466		0	0.0373642		1.51823e+08	5.97957e+08	6.62341e+08	3.84562e+08	1.60578e+08	5.06439e+07	1.17878e+07	2.50063e+06	522922	608542	346077	598749	226226	889768	83568
FQDKLYPFTWDAVRYNGKL	97	115	2	0	1181.1	7	16	10.7321	10.779	1188.13	12.5911	0.6	0					0.740087		662945	239574	0	0	0	22028.9	0	373951	0	0	0	0	385473	3.71424e+06	5.72295e+06	5.6079e+06	3.01126e+06	1.03519e+06	151930	0	0	0	501666	0
FQDKLYPFTWDAVRYNGKL	97	115	3	0	787.739	7	16	10.9196	11.2014	789.275	3.1435	0.6	0					0.0608838		1.91167e+07	5.47876e+07	1.58725e+08	3.22313e+08	4.59173e+08	4.29078e+08	2.7953e+08	1.55791e+08	6.56437e+07	2.50624e+07	6.37366e+06	1.34967e+06	1.67069e+06	6.7351e+06	3.52722e+06	2.76779e+06	1.57308e+06	254262	67299.2	84307.2	5562.53	110192	69231.7	119032
FQDKLYPFTWDAVRYNGKL	97	115	4	0	591.056	7	16	10.8727	11.4373	592.212	3.15722	1	0	0.181944	0.953267	-1	1	0.0807955		29024	3.57041e+06	1.85459e+07	5.16565e+07	6.59424e+07	6.39939e+07	3.91138e+07	2.0014e+07	5.13625e+06	4.22133e+06	273302	259598	83047	156714	0	101496	58128	33670.8	0	0	37779.9	532102	99249.2	124804
DKLYPFTWD	99	107	2	0	592.785	5	6	10.6383	11.3588	593.485	0.656349	0.4	0					0.260995		1.88877e+07	6.90281e+07	4.17273e+07	1.20736e+07	382734	304091	0	384197	173554	158614	50341.3	209725
DKLYPFTWDA	99	108	2	0	628.303	5	7					0
DKLYPFTWDAVRYNGKL	99	115	3	0	696.03	6	14	10.4663	10.7946	697.412	2.86106	0.6	0					0.2066		0	1.72589e+06	6.72993e+06	1.97534e+07	2.17448e+07	1.75052e+07	7.54869e+06	1.68637e+06	77990.2	45707.9	239116	108777	315296	412004	189934	0	0	0	0	0	0
YPFTWD	102	107	1	0	828.356	4	4	10.3414	11.0761	829.431	0.543737	0.4	0					0.0889192		1.70724e+08	3.39181e+08	1.46732e+08	3.21507e+07	1.69384e+06	316576	35061.1	103200	190025
YPFTWDAVRYNGKL	102	115	2	0	865.438	6	12	10.3726	10.6071	867.555	3.15839	0.6	0					0.143058		216429	4.80589e+06	2.36783e+07	4.42563e+07	4.83821e+07	3.51714e+07	2.88255e+07	1.06428e+07	0	0	0	0	788548	212480	898565	0	2510.32	109486	460434
YPFTWDAVRYNGKL	102	115	3	0	577.295	6	12	10.3414	10.7321	578.609	2.86899	0.6	0					0.148241		96978.2	4.56105e+06	3.09577e+07	6.05371e+07	6.15688e+07	4.17217e+07	2.175e+07	5.22718e+06	303468	533781	83855.6	0	53046.1	43824.1	136346	1.08051e+06	0	0	59024.8
WDAVRYNGKL	106	115	2	0	611.322	5	8	7.95128	8.5298	612.713	2.04535	0.6	0					0.26797		3.5965e+07	2.25329e+08	5.12074e+08	5.34827e+08	3.1253e+08	1.14808e+08	2.42969e+07	5.29629e+06	334040	804870	347093	409014	1.96026e+06	0
DAVRYNGKL	107	115	1	0	1035.56	4	7	6.01563	6.47378	1038.32	2.15929	1	0	0.722688	0.600234	1	0	0.26144		161742	1.41975e+07	4.12658e+07	4.43317e+07	2.31119e+07	5.43952e+06	456418	148337	262192	0	51199.6	0
DAVRYNGKL	107	115	2	0	518.283	4	7	5.9526	6.53685	519.615	2.06538	1	0	0.657418	1.0187	1	0	0.0289024		8.49873e+07	5.23253e+08	1.11975e+09	1.14712e+09	5.85026e+08	1.90207e+08	4.7095e+07	8.32178e+06	251577	10334.8	160309	67565.5
AVRYNGKL	108	115	1	0	920.531	4	6	5.74807	6.28443	923.181	2.10882	1	0	0.931898	0.859796	1	1	0.0900626		1.26558e+07	8.79791e+07	2.02408e+08	2.03135e+08	1.04408e+08	3.09041e+07	5.32559e+06	93775.6	0	72061.9	38976.5
AVRYNGKL	108	115	2	0	460.769	4	6	5.73227	6.34765	462.13	2.18069	1	0	0.990176	1.12201	1	1	0.0202696		3.7919e+08	2.14968e+09	4.89652e+09	5.26115e+09	2.85583e+09	9.27449e+08	2.05916e+08	3.95721e+07	3.66972e+06	191978	25140.3
AVRYNGKLIAYPIAVEA	108	124	3	0	616.684	6	14	8.84258	8.96758	617.949	2.67145	1	0	0.150277	-0.505325		1	0.260031		252214	1.64346e+06	5.20666e+06	5.5601e+06	4.46618e+06	1.70396e+06	617949	290655	254468	0	156891	73333.3	183569	79664.8	398336	0	0	91848.1	255255	0	0
VRYNGKL	109	115	2	0	425.251	4	5	5.58997	6.17363	426.539	2.07498	1	0	1.24097	1.01676	1	1	0.0287755		1.77641e+08	9.88006e+08	2.03319e+09	2.07105e+09	9.77355e+08	2.58748e+08	5.44324e+07	6.49873e+06	1.28919e+06	0
VRYNGKL	109	115	3	0	283.836	4	5	5.57413	6.17363	284.681	2.0345	1	0	1.20158	1.0693	1	1	0.0397863		2.15245e+07	1.37637e+08	2.88274e+08	2.8445e+08	1.18506e+08	3.22774e+07	5.44503e+06	1.65113e+06	0	0
RYNGKL	110	115	2	0	375.716	4	4	5.63742	6.20527	376.778	1.68399	1	0	1.27017	0.964273		1	0.0747911		8.58342e+06	4.1836e+07	6.6386e+07	4.22004e+07	1.63345e+07	404638	209734	450317	0
IAYPIA	116	121	1	0	647.376	4	3	6.86775	7.71615	647.777	-0.00394949	1	0	-0.784509	1.89528	1	1	0.0298611		1.98231e+09	7.43973e+08	1.60279e+08	3.13858e+07	1.45667e+06	400354	0	85670.6
IAYPIA	116	121	2	0	324.192	4	3	6.86775	7.669	324.358	-0.0730732	1	0	-0.896612	1.73881	1	1	0.243444		2.39992e+08	8.46713e+07	1.22661e+07	390338	279094	0	34853.5	0
IAYPIAV	116	122	2	0	373.726	4	4	8.43592	8.68613	373.985	0.049846	1	0	-0.717476	-0.0897934		1	0.0438125		1.24099e+08	7.04181e+07	1.13133e+07	907262	0	2.19716e+06	184228	0	0
IAYPIAVE	116	123	1	0	875.487	4	5	7.63755	8.2638	876.061	0.0361846	1	0	-0.742895	1.15807	1	1	0.051747		1.14675e+09	6.23812e+08	1.88286e+08	4.0995e+07	4.97084e+06	330619	100289	88619.7	123249	58759.3
IAYPIAVE	116	123	2	0	438.247	4	5	7.63755	8.38897	438.513	-0.00747735	1	0	-0.78538	1.57344	1	1	0.0375796		5.53974e+08	2.89908e+08	8.13642e+07	1.34558e+07	502356	31075.6	135073	75077.4	29407.9	0
IAYPIAVEA	116	124	1	0	946.524	4	6	7.82608	9.07652	947.251	0.147922	1	0	-0.658157	3.22943	1	1	0.936765		6.8081e+09	3.82665e+09	1.26298e+09	5.33218e+08	2.66297e+08	3.03493e+07	4.51444e+06	883196	779382	344212	321064
IAYPIAVEA	116	124	2	0	473.766	4	6	7.8104	8.6705	474.064	0.0186973	1	0	-0.762943	1.93411	1	1	0.0180379		4.03001e+09	2.22221e+09	7.29982e+08	1.54978e+08	1.99288e+07	5.6149e+06	421737	294298	46315.2	229604	0
IAYPIAVEAL	116	125	2	0	530.308	4	7	10.061	10.7321	530.598	-0.0711304	0.6	0					0.274915		1.68406e+08	1.04301e+08	3.20363e+07	2.29304e+06	80330.2	0	0	52348.3	97871.3	0	88109.6	0
EALSLIYNKDLLPNPPKTWEEIPALDKELKAKGKSALM	123	160	4	0	1066.84	9	32					-1
ALSLIYNKDLLPNPPKT	124	140	2	0	949.043	6	12					-1
ALSLIYNKDLLPNPPKT	124	140	3	0	633.031	6	12	8.87388	9.21663	633.763	1.04539	1	0	-0.354261	0.217279	1	0	0.0805204		8.15365e+07	2.03255e+08	3.21076e+08	2.25216e+08	9.66127e+07	2.51759e+07	4.98647e+06	2.05646e+06	185609	59900.3	364679	276099	286614	187226	201534	234194	284308	44080.3	0
ALSLIYNKDLLPNPPKTWEEIPAL	124	147	3	0	912.505	7	18	11.4687	12.159	913.531	1.39942	1	0	-0.399851	1.37051		1	0.188168		9.18521e+06	6.64013e+07	1.17636e+08	1.17735e+08	8.27817e+07	4.52315e+07	1.5802e+07	5.50073e+06	927945	236293	588711	211608	161391	500056	206710	216377	160259	623640	26909.3	132581	416223	207747	126701	70580.5	286132	384977
LSLIYNKDLLPNPPKT	125	140	2	0	913.525	6	11	9.07652	9.49827	914.63	1.10175	1	0	-0.290802	0.47944	1	0	0.097347		1.89406e+07	7.4177e+07	1.07991e+08	7.82138e+07	3.44938e+07	6.78169e+06	549091	0	0	0	446108	0	3058.1	0	58965.6	0	231368	0
LSLIYNKDLLPNPPKT	125	140	3	0	609.352	6	11	8.88953	9.43552	610.141	1.25862	1	0	-0.221418	0.891709	1	1	0.0725256		3.36504e+07	1.4743e+08	2.06204e+08	1.48442e+08	6.97977e+07	2.55349e+07	5.44282e+06	2.38562e+06	1.40591e+06	1.45839e+06	526071	381992	595194	377709	84260	679238	99012.7	0
LSLIYNKDLLPNPPKTW	125	141	3	0	671.379	6	12					-1
LSLIYNKDLLPNPPKTWEEIPAL	125	147	2	0	1332.74	7	17	11.4373	11.8924	1334.14	1.18124	1	0	-0.440042	0.590112	1	1	0.213701		6.29933e+06	4.48235e+07	8.31776e+07	8.17566e+07	5.18659e+07	2.07424e+07	6.62173e+06	672259	112987	0	36786.8	0	160021	0	232412	110695	18472.9	96119.4	420620	0	0	0	0	96382.4	125122
LSLIYNKDLLPNPPKTWEEIPAL	125	147	3	0	888.826	7	17	11.3902	12.0804	889.83	1.37419	1	0	-0.384821	1.37046	1	1	0.0316588		1.42196e+08	6.00673e+08	1.04124e+09	1.0199e+09	6.9323e+08	3.77024e+08	1.65213e+08	7.14637e+07	2.34869e+07	1.10807e+07	2.71159e+06	758575	1.87914e+07	722114	125275	1.85084e+06	91407	255817	136678	371513	191122	431280	140519	86363.8	96823
LSLIYNKDLLPNPPKTWEEIPALDKELKAKGKSAL	125	159	4	0	984.058	9	29	10.5289	10.7009	985.758	4.41488	0.6	0					0.122056		118901	35328.8	2.90887e+06	5.79817e+06	1.2457e+07	2.35357e+07	3.00314e+07	2.92835e+07	1.91246e+07	1.36896e+07	7.90312e+06	4.54477e+06	858911	0	214379	126031	17322.7	136852	0	0	0	14138.6	0	0	3686.51	0	0	46948.4	114760	85566.3
LSLIYNKDLLPNPPKTWEEIPALDKELKAKGKSALM	125	160	3	0	1355.42	9	30	10.6383	11.1543	1357.7	4.30033	1	0	-0.0806931	0.792098	1	1	0.12044		303780	1.11013e+06	4.48626e+06	2.72188e+07	6.93673e+07	1.16298e+08	1.44405e+08	1.41291e+08	1.13885e+08	7.96275e+07	4.57367e+07	2.22231e+07	6.59789e+06	2.1328e+06	558312	0	412501	21813.5	0	350957	0	0	609279	160201	0	0	0	135741	200274	0
LSLIYNKDLLPNPPKTWEEIPALDKELKAKGKSALM	125	160	4	0	1016.82	9	30	10.6227	11.3431	1018.65	4.81305	1	0	0.00245672	1.47046	1	1	0.19844		0	8.26512e+06	6.32074e+07	1.89793e+08	3.91517e+08	6.4851e+08	7.53219e+08	7.71801e+08	6.25904e+08	4.3767e+08	2.70825e+08	1.58618e+08	8.48448e+07	4.34024e+07	2.04933e+07	1.12095e+07	5.9137e+06	2.21407e+06	287763	546849	4.69167e+07	315137	195452	251812	6.22456e+07	0	15783.4	59182.2	5.91969e+06	843650
LSLIYNKDLLPNPPKTWEEIPALDKELKAKGKSALM	125	160	5	0	813.656	9	30	10.5758	11.3274	815.06	4.48734	1	0	-0.0503651	1.57405	1	1	0.118135		477644	1.97777e+06	2.13445e+07	7.15454e+07	1.59337e+08	2.73074e+08	3.30226e+08	3.21523e+08	2.72985e+08	1.86106e+08	1.13705e+08	6.58927e+07	3.51789e+07	1.66373e+07	5.76884e+06	2.47265e+06	3.13141e+06	540107	133969	642394	404605	0	969026	180347	372185	618702	148451	177900	344168	95901.6
LSLIYNKDLLPNPPKTWEEIPALDKELKAKGKSALM	125	160	7	0	581.471	9	30	10.7009	10.8571	582.541	4.96052	1	0	0.0263728	-0.401677	1	1	0.121739		0	46490.6	127593	1.65825e+06	2.47242e+06	4.26945e+06	7.31017e+06	8.14117e+06	5.99649e+06	3.30337e+06	2.45891e+06	1.09377e+06	574462	178645	240740	13392.4	94572	0	0	78231.3	0	56184.6	0	72943.1	0	0	0	0	0	0
LSLIYNKDLLPNPPKTWEEIPALDKELKAKGKSALMF	125	161	5	0	843.07	9	31					-1
SLIYNKDLLPNPPKT	126	140	2	0	856.983	6	10	8.2638	8.42027	858.323	1.64517	0.4	1					0.0613368		9.38924e+06	4.09267e+07	4.52468e+07	4.41438e+07	1.44357e+07	2.69726e+07	671582	5.48437e+06	0	186376	0	0	0	0	0	0	0
SLIYNKDLLPNPPKT	126	140	3	0	571.658	6	10	8.07637	8.59233	572.362	1.07774	0.6	0					0.0747283		1.67691e+07	7.12943e+07	8.836e+07	6.06968e+07	2.59829e+07	4.9835e+06	368696	0	63816.4	59564.2	97070.9	215846	0	48293.5	0	0	0
SLIYNKDLLPNPPKTWEEIPAL	126	147	2	0	1276.19	7	16	11.0448	11.6728	1277.55	1.145	1	0	-0.429934	1.16394	1	0	0.176323		1.5354e+07	8.41006e+07	1.36024e+08	1.29524e+08	8.21946e+07	3.52177e+07	1.04605e+07	531362	109650	305820	301774	117473	0	205102	0	0	131129	231685	0	0	16158.1	0	10712.7	95703
SLIYNKDLLPNPPKTWEEIPAL	126	147	3	0	851.132	7	16	10.9352	11.8297	852.106	1.36166	1	0	-0.364051	2.0481	1	1	0.0604326		1.50942e+08	6.38609e+08	1.03993e+09	9.56678e+08	6.48939e+08	3.25878e+08	1.37146e+08	4.99296e+07	1.57738e+07	4.46499e+06	2.81969e+06	1.35078e+06	1.90653e+07	2.71738e+06	597227	6.56129e+06	952357	412328	419396	471556	304081	302410	2.32369e+06	311223
SLIYNKDLLPNPPKTWEEIPALDKELKAKGKSALM	126	160	3	0	1317.73	9	29	10.3882	10.7321	1319.97	4.25656	1	0	-0.0639881	0.221095	1	1	0.118677		0	0	3.10771e+06	2.16851e+07	5.06454e+07	8.07534e+07	1.06224e+08	9.6333e+07	7.72951e+07	5.34945e+07	2.60167e+07	1.10786e+07	3.63156e+06	348859	0	447222	0	0	0	0	0	0	0	0	0	294650	0	0	163006	190507
SLIYNKDLLPNPPKTWEEIPALDKELKAKGKSALM	126	160	4	0	988.547	9	29	10.279	10.9196	990.244	4.32695	0.6	0					0.0513147		1.89243e+06	4.3224e+06	3.73854e+07	1.19324e+08	2.69613e+08	4.27089e+08	5.2624e+08	5.04037e+08	4.0465e+08	2.6636e+08	1.66786e+08	8.5527e+07	4.30204e+07	1.80035e+07	6.92072e+06	2.27016e+06	1.25912e+06	105503	1832.98	0	184623	218760	147059	119123	48005.2	0	5999.58	14651.1	32562.3	136858
SLIYNKDLLPNPPKTWEEIPALDKELKAKGKSALM	126	160	5	0	791.039	9	29					-1
LIYNKDLLPNPPKT	127	140	2	0	813.467	5	9	7.85742	8.13882	814.49	1.05994	1	0	-0.205115	0.0136885	1	1	0.250415		2.6924e+06	1.52472e+07	1.9445e+07	9.27535e+06	4.44229e+06	153527	141967	0	0	0	205186	0	72760.1	97495.4	0
LIYNKDLLPNPPKT	127	140	3	0	542.647	5	9	7.8104	8.07637	543.306	0.992542	0.4	0					0.109694		2.69366e+06	1.13865e+07	2.22747e+07	8.76396e+06	1.77775e+06	725692	52978.6	63042	0	0	0	43605.2	0	0	0
LIYNKDLLPNPPKTWEEIPA	127	146	3	0	784.426	7	14	10.4038	11.2802	785.329	1.26262	0.6	0					0.0137356		1.35594e+09	5.04266e+09	7.91836e+09	7.06691e+09	4.35329e+09	2.06965e+09	8.11654e+08	2.69707e+08	8.11029e+07	3.14788e+07	1.85838e+07	1.53446e+07	2.78496e+07	4.24724e+06	1.69624e+06	3.50918e+06	1.59159e+06	1.12274e+06	1.49611e+06	296780	149918	61493.1
LIYNKDLLPNPPKTWEEIPAL	127	147	2	0	1232.68	7	15	11.0604	11.4059	1233.97	1.05944	1	0	-0.434473	0.226239	1	1	0.200465		1.3846e+06	1.18725e+07	2.36105e+07	1.98849e+07	1.16174e+07	2.28016e+06	359524	0	87960.1	0	2023.94	3848.74	21241.9	106907	26293	0	0	102460	0	0	0	0	0
LIYNKDLLPNPPKTWEEIPAL	127	147	3	0	822.121	7	15	10.9821	11.0448	823.029	1.20489	1	0	-0.387296	-0.712344	1	1	0.0728408		1.69902e+06	9.57434e+06	1.376e+07	1.33928e+07	8.86342e+06	3.77918e+06	844123	168538	0	0	101316	0	0	0	0	117125	21912.7	0	5788.1	38289.4	0	0	14083.9
LIYNKDLLPNPPKTWEEIPALDKELKAKGKSALM	127	160	5	0	773.633	9	28	10.3414	10.6383	775.034	4.59269	1	0	0.0199215	0.0652359		1	0.145573		4866.7	202121	1.2544e+06	9.03577e+06	1.96303e+07	3.69411e+07	4.49791e+07	4.02221e+07	3.4305e+07	2.1179e+07	1.51473e+07	4.31576e+06	1.50427e+06	366139	577046	900231	0	125858	0	0	373945	13427.4	7930.63	100958	92973.3	145742	198108	94643.3	87025.2	196810
IYNKDLLPNPPKT	128	140	2	0	756.925	5	8	6.77315	7.41773	757.961	1.15893	1	0	-0.0732913	1.21891	1	0	0.0340328		2.20837e+08	7.53203e+08	9.16043e+08	5.70217e+08	2.37135e+08	7.64585e+07	1.83106e+07	4.22623e+06	327307	63846.3	0	9414.01	0	456573
IYNKDLLPNPPKT	128	140	3	0	504.952	5	8	6.77315	7.37073	505.635	1.13626	1	0	-0.0870759	1.06294	1	0	0.025571		1.85014e+08	6.08506e+08	7.45509e+08	4.62221e+08	1.827e+08	5.82593e+07	1.28802e+07	2.27727e+06	385392	42775.3	134216	71654.9	6359.23	353128
IYNKDLLPNPPKTW	128	141	3	0	566.979	6	9	8.81127	8.88953	568.333	3.01404	0.4	1					0.423552		495631	3.03156e+06	4.64309e+06	3.41736e+06	1.04555e+06	218772	62003.3	410235	59099.3	13517.9	2.80502e+06	0	0	590182	0	47638.6
IYNKDLLPNPPKTWEEIPAL	128	147	2	0	1176.14	7	14	10.4194	11.0291	1177.47	1.21662	1	0	-0.355305	1.10304	1	0	0.0376831		2.62759e+08	9.82797e+08	1.60317e+09	1.35504e+09	8.57998e+08	4.08691e+08	1.51953e+08	4.83647e+07	5.46724e+06	518192	269351	598402	576503	239937	62922.3	35557.3	4030.98	153382	145659	114258	0	122156
IYNKDLLPNPPKTWEEIPAL	128	147	3	0	784.426	7	14	10.4038	11.2802	785.329	1.26262	1	0	-0.339319	1.98809	1	0	0.0137356		1.35594e+09	5.04266e+09	7.91836e+09	7.06691e+09	4.35329e+09	2.06965e+09	8.11654e+08	2.69707e+08	8.11029e+07	3.14788e+07	1.85838e+07	1.53446e+07	2.78496e+07	4.24724e+06	1.69624e+06	3.50918e+06	1.59159e+06	1.12274e+06	1.49611e+06	296780	149918	61493.1
IYNKDLLPNPPKTWEEIPAL	128	147	4	0	588.572	7	14					-1
IYNKDLLPNPPKTWEEIPALD	128	148	2	0	1233.65	7	15	10.279	10.5445	1234.95	1.08772	1	0	-0.4253	-0.039131	1	0	0.46369		789049	1.20646e+07	2.02912e+07	1.83954e+07	6.79268e+06	2.0156e+06	0	0	0	0	0	0	0	0	0	0	0	0	25540.3	236085	147554	809.992	201670
IYNKDLLPNPPKTWEEIPALD	128	148	3	0	822.769	7	15	10.17	10.4507	823.722	1.35638	0.6	0					0.0630826		1.42174e+07	7.46364e+07	1.24907e+08	1.13941e+08	7.23035e+07	3.80383e+07	1.23522e+07	3.20405e+06	1.76355e+06	82402.2	160366	95499.1	0	143814	229142	0	24144.7	538554	453065	313828	216310	505910	124692
IYNKDLLPNPPKTWEEIPALDKE	128	150	3	0	908.481	7	17					-1
IYNKDLLPNPPKTWEEIPALDKELKAKGKSAL	128	159	3	0	1207.34	8	26	9.82693	10.1389	1209.48	4.2288	1	0	0.0132146	0.115124	1	1	0.107474		0	207545	492338	1.47351e+07	3.55507e+07	6.47578e+07	7.08838e+07	6.43595e+07	5.0111e+07	2.63667e+07	8.11579e+06	6.26297e+06	369649	172859	0	0	0	0	0	0	0	0	110591	0	0	272941	0	0	0	0
IYNKDLLPNPPKTWEEIPALDKELKAKGKSAL	128	159	4	0	905.758	8	26	9.74893	10.3726	907.43	4.50014	1	0	0.0639896	1.1495	1	1	0.188699		311328	1.83067e+06	2.03234e+07	7.42522e+07	1.70038e+08	2.66189e+08	3.16808e+08	2.7895e+08	2.03489e+08	1.30907e+08	7.1206e+07	3.05279e+07	1.31652e+07	4.02366e+06	2.50272e+06	709861	276051	227750	498709	503917	111298	358538	2.09135e+06	47872.3	108605	332614	8.42668e+06	1.95327e+06	844296	238292
IYNKDLLPNPPKTWEEIPALDKELKAKGKSALM	128	160	3	0	1251.02	9	27	9.9518	10.6852	1253.24	4.30599	1	0	-0.00218285	1.51376	1	1	0.0571657		0	9.80409e+06	9.47129e+07	3.23704e+08	6.51705e+08	1.0105e+09	1.17627e+09	1.13309e+09	8.87195e+08	5.92595e+08	3.30488e+08	1.66921e+08	8.34679e+07	3.25377e+07	8.04183e+06	2.25433e+06	0	169935	608245	228615	0	159656	189319	217065	0	198037	0	203874	163348	825263
IYNKDLLPNPPKTWEEIPALDKELKAKGKSALM	128	160	4	0	938.518	9	27	9.9986	10.6852	940.192	4.3556	1	0	0.00675585	1.35846	1	1	0.0280437		5.47276e+06	8.36043e+07	4.05403e+08	1.22146e+09	2.57373e+09	3.97589e+09	4.62239e+09	4.50137e+09	3.37039e+09	2.20931e+09	1.32373e+09	7.09429e+08	3.43961e+08	1.79588e+08	8.52476e+07	4.2887e+07	2.19299e+07	9.51841e+06	1.09346e+07	6.78554e+06	1.23451e+07	5.42311e+06	4.26863e+06	2.1082e+06	3.00053e+06	646865	532093	577332	59931.4	186586
IYNKDLLPNPPKTWEEIPALDKELKAKGKSALM	128	160	5	0	751.016	9	27	9.9518	10.654	752.359	4.37461	1	0	0.0101811	1.41	1	1	0.0315989		2.37665e+06	2.41214e+07	1.23789e+08	4.11867e+08	8.88846e+08	1.33805e+09	1.59165e+09	1.53259e+09	1.17459e+09	7.86861e+08	4.54315e+08	2.42633e+08	1.41756e+08	4.65073e+07	2.40963e+07	1.21236e+07	5.05092e+06	3.37127e+06	313697	1.05603e+06	953331	1.40734e+06	1.00885e+06	1.74084e+06	678433	675733	227221	431476	1.47573e+06	65193.3
IYNKDLLPNPPKTWEEIPALDKELKAKGKSALM	128	160	6	0	626.014	9	27	9.9518	10.6071	627.128	4.34001	1	0	0.00394687	1.25437	1	1	0.0361497		67298.1	3.1524e+06	3.18421e+07	1.22568e+08	2.82936e+08	4.33226e+08	5.1248e+08	5.03253e+08	3.72925e+08	2.48898e+08	1.39018e+08	7.16152e+07	3.5735e+07	1.32464e+07	4.65748e+06	2.299e+06	508444	471742	0	233719	252224	392417	635385	145503	263246	311839	298870	76261.3	69093.4	0
IYNKDLLPNPPKTWEEIPALDKELKAKGKSALMF	128	161	3	0	1300.04	9	28	10.7165	11.2014	1302.39	4.6	1	0	0.0211921	0.689004	1	0	0.180415		132401	0	3.38411e+06	2.37906e+07	6.75692e+07	1.16665e+08	1.53035e+08	1.58057e+08	1.29773e+08	9.27708e+07	5.93087e+07	2.63752e+07	1.02982e+07	2.94648e+06	172291	0	116170	0	0	590642	234779	0	426731	0	0	0	128237	0	137364	271637
IYNKDLLPNPPKTWEEIPALDKELKAKGKSALMF	128	161	4	0	975.285	9	28	10.6852	11.3431	977.071	4.69681	1	0	0.0380147	1.26294	1	0	0.075903		0	6.43797e+06	3.7856e+07	1.27645e+08	2.79685e+08	4.67329e+08	6.05887e+08	6.34871e+08	5.20399e+08	3.9202e+08	2.47261e+08	1.38523e+08	7.29027e+07	3.4159e+07	1.50834e+07	5.01376e+06	1.85416e+06	722760	985428	462354	318178	570421	345063	161408	199870	87488.3	1.48831e+06	164636	0	386054
IYNKDLLPNPPKTWEEIPALDKELKAKGKSALMF	128	161	5	0	780.43	9	28					-1
IYNKDLLPNPPKTWEEIPALDKELKAKGKSALMF	128	161	6	0	650.526	9	28	10.7165	11.2329	651.713	4.67191	1	0	0.0336868	0.793592	1	0	0.0797411		0	336265	1.53596e+06	8.19623e+06	2.73497e+07	4.50384e+07	5.69706e+07	6.41551e+07	5.08646e+07	3.61663e+07	2.21704e+07	1.08989e+07	4.27109e+06	1.91588e+06	457978	203857	125472	145631	94153	322249	143595	95103.9	45210	402012	113186	52419.3	108444	51753.9	0	44092.5
YNKDLLPNPPKTWEEIPAL	129	147	3	0	746.732	6	13					-1
WEEIPAL	141	147	1	0	857.44	4	4	10.279	10.9978	858.017	0.0492696	1	0	-0.718177	1.46515	1	1	0.23212		5.31688e+08	2.85569e+08	8.07712e+07	7.02909e+06	6.07776e+06	2.59918e+06	1.01737e+06	515204	1.40633e+06
WEEIPAL	141	147	2	0	429.224	4	4	10.0298	10.779	429.439	-0.0972701	1	0	-0.896416	1.56603	1	1	0.212643		5.35509e+07	2.55761e+07	2.20369e+06	0	246265	0	522617	0	139544
WEEIPALDKELKAKGKSALM	141	160	2	0	1129.12	7	17					-1
WEEIPALDKELKAKGKSALM	141	160	3	0	753.08	7	17	9.35718	9.85817	754.583	3.08279	1	0	0.104169	0.742376	1	0	0.0447311		5.61176e+06	6.47137e+07	2.66366e+08	5.48932e+08	6.88512e+08	6.05179e+08	3.95439e+08	2.10957e+08	9.24899e+07	3.49482e+07	1.35124e+07	4.59126e+06	1.43746e+06	896220	303622	127756	85273.9	146664	201323	395472	541750	74134.1	388913	143349	0
WEEIPALDKELKAKGKSALM	141	160	4	0	565.062	7	17	9.3885	9.82693	566.191	3.09164	1	0	0.106701	0.534804	1	0	0.0834315		162017	1.61201e+06	3.31878e+07	7.27037e+07	9.13911e+07	7.90168e+07	5.12923e+07	2.40891e+07	9.09911e+06	2.29829e+06	238374	98905.3	0	235974	63507.7	40689.8	8610.27	61923.4	81742.4	278519	105772	523722	3949.41	222914	0
WEEIPALDKELKAKGKSALMF	141	161	3	0	802.103	7	18	10.4819	10.8571	803.702	3.26407	1	0	0.104153	0.324853		0	0.110472		565685	4.39303e+06	2.22332e+07	5.19022e+07	7.68095e+07	8.02951e+07	5.33845e+07	2.79812e+07	1.13781e+07	2.71258e+06	551030	572001	596843	391613	75027.9	271310	443531	88152.2	284693	72381.3	279081	69639.6	0	265193	0	69292.7
EEIPAL	142	147	1	0	671.361	4	3	8.07637	8.18567	671.867	0.110777	0.2	0					0.291506		2.42618e+07	7.36149e+06	1.91748e+06	490810	100414	122890	393196	217329
EEIPALDKELKAKGKSALM	142	160	3	0	691.054	6	16	8.20128	8.4985	692.498	3.04418	1	0	0.147572	0.0661762		0	0.126107		0	1.37314e+07	2.19778e+07	4.38945e+07	5.63501e+07	4.40368e+07	2.41322e+07	9.51013e+06	1.13456e+06	820703	619548	651358	85692.5	1.94922e+06	0	0	2.54392e+06	0	0	735285	11373.9	0	80297.2
PALDKELKAKGKSALM	145	160	3	0	567.331	6	14	6.9784	7.05753	569.077	4.16355	0.4	1					0.370643		51754.1	30947.4	1.12691e+06	3.22495e+06	3.09611e+06	1.89425e+06	499431	0	0	0	0	0	0	172325	0	3328.22	1.20941e+06	0	41699.9	0	0
DKELKAKGKSAL	148	159	2	0	644.385	5	10	4.14943	4.70422	645.929	2.33952	1	0	0.36014	0.920912	1	1	0.044376		6.34302e+06	5.61983e+07	1.45951e+08	1.90604e+08	1.31994e+08	5.85015e+07	1.87147e+07	4.41109e+06	167976	39724.5	0	0	0	21942.3	0	0
DKELKAKGKSAL	148	159	3	0	429.926	5	10	4.13372	4.72025	430.969	2.38218	1	0	0.380892	1.02627	1	1	0.0758165		6.80661e+06	5.47986e+07	1.55608e+08	1.98566e+08	1.35294e+08	6.13687e+07	2.06478e+07	2.91801e+06	263393	263780	3.4569e+06	0	0	282697	0	0
DKELKAKGKSALM	148	160	1	0	1418.8	5	11	5.16528	5.35345	1421.73	2.02832	0.4	0					0.350986		0	526023	4.94799e+06	6.39963e+06	3.69009e+06	446936	0	0	0	0	0	0	0	0	0	0	0
DKELKAKGKSALM	148	160	2	0	709.905	5	11	5.10208	5.63742	711.513	2.32116	1	0	0.248542	0.856367	1	1	0.0281919		1.18928e+08	7.31088e+08	1.93811e+09	2.5258e+09	1.85825e+09	9.03859e+08	3.57195e+08	1.24108e+08	3.69523e+07	1.04968e+07	2.18355e+06	503292	0	0	9615.57	0	98967.7
DKELKAKGKSALM	148	160	3	0	473.606	5	11	5.0704	5.60578	474.686	2.34718	1	0	0.260051	0.856533	1	1	0.0187653		1.68563e+08	1.06222e+09	2.75716e+09	3.78012e+09	2.79717e+09	1.3996e+09	5.31614e+08	1.75387e+08	5.10397e+07	1.52448e+07	6.44254e+06	1.11803e+06	231139	0	608221	0	0
DKELKAKGKSALM	148	160	4	0	355.456	5	11	5.08623	5.58997	356.263	2.3323	1	0	0.25347	0.751502	1	1	0.0197214		1.76691e+07	1.29338e+08	3.52681e+08	4.84181e+08	3.48441e+08	1.70094e+08	6.5496e+07	2.02591e+07	4.11116e+06	562082	344066	189533	27580.6	0	0	927653	0
DKELKAKGKSALMF	148	161	2	0	783.44	6	12	7.7633	8.2638	785.221	2.55795	1	0	0.258992	0.740772	1	0	0.0904578		6.82909e+06	7.1612e+07	2.10719e+08	3.19338e+08	2.8144e+08	1.68384e+08	7.9058e+07	2.63315e+07	6.99152e+06	1.23871e+06	384227	9880.77	979821	0	44800.7	73945.8	129476	89423.5	0
DKELKAKGKSALMF	148	161	3	0	522.629	6	12	7.73187	8.27945	523.83	2.59947	0.6	0					0.0325295		1.65801e+07	1.42094e+08	4.08185e+08	6.23411e+08	5.79395e+08	3.5056e+08	1.63359e+08	6.06946e+07	1.7782e+07	4.3855e+06	872861	171779	49995.4	0	122473	0	119341	21770.9	43765.1
DKELKAKGKSALMF	148	161	4	0	392.223	6	12	7.73187	8.18567	393.113	2.55181	1	0	0.256503	0.585798	1	0	0.0797746		1.03916e+06	1.03327e+07	4.03915e+07	6.55646e+07	5.92563e+07	3.37329e+07	1.2664e+07	2.44976e+06	1.10443e+06	116654	146541	44525.3	48012.9	0	53428.7	0	232287	0	97370
KELKAKGKSALM	149	160	2	0	652.392	5	10	4.927	5.3691	653.767	1.91545	1	0	0.153817	0.546972	1	0	0.0983328		2.65239e+06	3.0811e+07	6.95637e+07	7.14771e+07	3.85495e+07	1.45987e+07	3.18938e+06	245436	0	6146.48	0	0	0	0	0	63600.1
KELKAKGKSALM	149	160	3	0	435.264	5	10	4.927	5.38482	436.186	1.93111	1	0	0.161436	0.599128	1	0	0.0704209		5.03794e+06	3.87473e+07	8.7433e+07	8.94291e+07	5.00735e+07	1.7941e+07	5.2602e+06	423149	39913.6	107828	0	30948.5	22869.4	53385.6	189658	57274.8
KELKAKGKSALMF	149	161	3	0	484.287	5	11	7.669	7.90435	486.379	5.33724	0.4	1					1.19349		175692	1.3329e+06	7.02245e+06	8.7749e+06	6.16463e+06	2.71073e+06	109056	0	0	89928.9	0	0	1.113e+06	0	0	8.80001e+06	0
MFNLQEPY	160	167	2	0	521.239	5	5	9.81133	10.1856	522.073	0.960841	0.4	0					0.263354		9.37397e+06	3.03038e+07	1.49558e+07	2.00356e+06	7.52635e+06	111831	2.04112e+06	48622.6	0	105044	0
MFNLQEPYFTWPLIA	160	174	2	0	935.466	6	11	14.3856	15.2899	936.526	0.866368	1	0	-0.394911	2.08089		1	0.213707		1.30929e+08	4.0034e+08	3.71639e+08	2.21399e+08	1.04996e+08	3.28203e+07	8.1445e+06	5.26534e+06	3.84939e+06	1.08547e+06	3.3364e+06	2.11954e+06	2.32345e+06	1.8069e+06	2.57841e+06	1.63938e+06	2.03461e+06	1.2877e+06
FNLQEPY	161	167	1	0	910.431	4	4	8.51417	9.35718	911.688	0.701149	0.4	0					0.342519		1.97901e+08	4.05612e+08	1.92935e+08	5.58137e+07	1.70282e+07	5.39321e+06	2.193e+06	4.63388e+06	744629
FNLQEPY	161	167	2	0	455.719	4	4	8.45158	9.21663	456.259	0.523646	0.4	0					0.0581948		2.94494e+08	5.78033e+08	2.39699e+08	5.63078e+07	9.44587e+06	140938	23698.3	50933.9	409263
FNLQEPYFTW	161	170	2	0	672.817	5	7	12.7468	12.9852	673.598	0.708824	0.4	0					0.448738		1.63932e+06	3.77033e+06	2.04307e+06	399411	0	113179	0	0	22640.1	60514.7	151536	95735.7	0
FNLQEPYFTWPLI	161	173	2	0	834.427	6	9	14.2761	15.2899	835.42	0.918545	1	0	-0.281551	2.44405		0	0.257419		2.03688e+08	5.71237e+08	4.90624e+08	2.42157e+08	9.04794e+07	2.40936e+07	9.42794e+06	6.05212e+06	5.71348e+06	5.16484e+06	5.06561e+06	4.84793e+06	4.60266e+06	5.53271e+06	4.50343e+06	4.86825e+06
FNLQEPYFTWPLIA	161	174	1	0	1738.88	6	10	13.8539	14.495	1740.46	0.463834	0.4	0					0.299737		2.33291e+07	1.12327e+08	9.85457e+07	3.02563e+07	2.20174e+06	304060	0	0	29834	326655	0	0	22049	0	0	354644	0
FNLQEPYFTWPLIA	161	174	2	0	869.946	6	10	13.7595	14.8393	870.866	0.732909	1	0	-0.421523	2.66335	1	1	0.0296343		2.96742e+09	8.66522e+09	7.77277e+09	4.011e+09	1.53798e+09	5.17011e+08	1.52937e+08	5.66481e+07	2.97206e+07	1.98889e+07	8.04308e+06	6.54078e+06	8.38316e+06	5.8293e+06	5.1775e+06	4.66578e+06	5.9328e+06
FNLQEPYFTWPLIA	161	174	3	0	580.299	6	10	13.8539	14.6827	580.777	0.32445	1	0	-0.62025	1.83029	1	0	0.563		1.535e+07	3.73608e+07	2.60033e+07	7.74521e+06	1.61114e+06	95878.7	48293.3	21901.9	14708.9	46760.8	0	0	0	21312.8	0	387894	0
FNLQEPYFTWPLIAA	161	175	2	0	905.464	6	11	13.602	14.1979	906.502	0.92658	1	0	-0.368279	1.05741		1	0.169358		1.32797e+08	3.87598e+08	3.68655e+08	2.01376e+08	8.72254e+07	2.56122e+07	7.78367e+06	4.67399e+06	3.67463e+06	2.91273e+06	2.23437e+06	1.70869e+06	2.00533e+06	869578	1.68368e+06	2.54264e+06	1.82262e+06	3.02595e+06
FNLQEPYFTWPLIAADGGYAFKYENGKYDIKDVGVDNAGAKAGL	161	204	4	0	1207.35	10	40	12.3644	12.9852	1210.15	8.23787	1	0	0.223886	1.13982		0	0.287193		0	287857	392746	1.94298e+06	4.384e+06	1.05391e+07	1.29704e+07	2.31724e+07	2.55362e+07	4.03205e+07	3.30874e+07	4.26858e+07	3.45304e+07	3.83849e+07	2.34097e+07	2.02781e+07	9.2376e+06	1.04208e+07	2.33545e+06	1.26668e+06	333867	3.05514e+06	132068	0	178271	131219	50047.2	14920.2	66428	439520
NLQEPY	162	167	1	0	763.362	4	3	6.06303	6.6787	764.597	0.785014	0.4	0					0.321166		2.45164e+07	5.37604e+07	1.97367e+07	5.80214e+06	4.48991e+06	833339	101156	187502
NLQEPYFTWPLI	162	173	2	0	760.893	5	8	13.7123	14.0574	762.002	1.26248	1	0	-0.0103168	0.225077		-1	0.285127		2.62976e+07	8.1878e+07	5.96531e+07	2.68268e+07	7.04027e+06	5.00462e+06	3.04579e+06	3.79996e+06	1.77677e+06	1.47579e+06	1.11996e+06	2.44828e+06	2.82017e+06	1.30658e+06
NLQEPYFTWPLIA	162	174	1	0	1591.82	5	9	13.1754	13.6493	1593.39	0.578657	0.4	0					0.400733		7.66047e+06	3.33425e+07	2.6814e+07	9.71214e+06	629826	116597	0	0	104598	0	70410.9	127811	0	104765	0
NLQEPYFTWPLIA	162	174	2	0	796.411	5	9	13.1279	14.0105	797.279	0.738896	1	0	-0.378667	2.00883	1	0	0.135281		6.78369e+08	1.992e+09	1.60736e+09	7.7202e+08	2.77189e+08	8.59238e+07	2.19322e+07	8.38246e+06	4.74141e+06	3.82521e+06	1.15436e+06	2.82806e+06	1.68728e+06	2.51012e+06	1.88638e+06
NLQEPYFTWPLIAADGGYA	162	180	2	0	1063.52	6	15	13.1438	13.4916	1065.26	2.18209	1	0	-0.0703373	0.234037		1	0.65629		668184	8.89215e+06	1.34859e+07	1.19279e+07	7.33109e+06	2.51764e+06	940732	147480	186006	127322	327447	70413.3	397875	207432	518980	171288	65619	69748.8	388992	184338	414714	305557
NLQEPYFTWPLIAADGGYAFKYENGKYDIKDVGVDNAGAKAGL	162	204	4	0	1170.58	9	39	12.0804	12.1432	1174.17	11.4952	0.4	1					0.407287		0	0	0	0	0	0	0	93918.4	1.16388e+06	1.37885e+06	2.31723e+06	1.80322e+06	3.61145e+06	1.05092e+06	3.402e+06	146965	2.7738e+06	130063	1.8631e+06	350195	941301	131671	496115	0	353261	0	409634	0	0	0
FTWPLIA	168	174	1	0	847.471	4	4	12.0961	12.9216	847.979	-0.0403732	1	0	-0.827211	1.81923	1	1	0.104463		1.20656e+09	5.17437e+08	1.64833e+08	3.79286e+07	1.0755e+06	230171	676983	459766	368287
FTWPLIA	168	174	2	0	424.239	4	4	12.0333	13.0169	424.481	-0.0652904	1	0	-0.857518	2.34394	1	1	0.769915		2.50408e+08	1.29418e+08	2.81067e+07	2.71304e+06	743529	0	51884.8	0	128612
AADGGYA	174	180	1	0	624.262	4	5	3.3786	3.96067	625.195	0.578576	1	0	-0.215117	1.01145		1	0.975087		2.48862e+07	2.53292e+07	1.08204e+07	2.22365e+06	50709.5	34094.7	113713	34738.6	577984	0
AADGGYAF	174	181	1	0	771.331	4	6	7.85742	8.23253	772.297	0.505179	1	0	-0.368465	0.324687		-1	3.48585		5.49042e+07	6.25851e+07	3.12424e+07	6.23963e+06	256034	228246	4992.05	302.835	0	378655	75706.6
AADGGYAFKYENGKY	174	188	2	0	827.381	5	13	7.44913	7.93565	832.245	8.73047	1	1	2.4893	0.694369	1	-7	1.50139		250089	552747	4.58737e+06	1.52604e+07	2.62438e+07	2.65062e+07	2.03535e+07	1.13974e+07	3.32465e+06	443205	2.55501e+06	9.1354e+06	2.07299e+07	2.95822e+07	3.00338e+07	2.26183e+07	1.23167e+07	4.11006e+06	1.35117e+06
AADGGYAFKYENGKY	174	188	3	0	551.923	5	13	7.44913	7.85742	555.276	9.0611	1	1	2.61304	0.434751	1	-7	1.00221		0	453545	4.47234e+06	1.34496e+07	2.48486e+07	2.32042e+07	1.90031e+07	7.81548e+06	4.33752e+06	797183	4.74308e+06	1.13107e+07	2.10522e+07	2.65142e+07	2.85199e+07	2.22333e+07	1.44441e+07	7.14679e+06	1.84844e+06
AADGGYAFKYENGKYDIKDVGVDNAGAKAGL	174	204	3	0	1059.85	8	29	8.37332	8.59233	1062.95	7.40999	1	0	0.465057	-0.193331	1	-3	0.235404		0	99800.2	5.69202e+06	137411	1.09026e+06	1.05993e+07	9.05979e+06	1.55182e+07	2.6052e+07	2.5885e+07	2.72135e+07	2.59055e+07	1.49111e+07	9.48772e+06	5.30886e+06	1.61634e+06	116523	592564	0	87899	221485	0	0	6473.12	0	0	34260.3	0	172904	56012.7
AADGGYAFKYENGKYDIKDVGVDNAGAKAGL	174	204	4	0	795.143	8	29	8.27945	8.48288	797.627	8.0524	1	0	0.572834	-0.245044	1	-1	0.195469		0	0	84873.8	4109.13	355127	1.63394e+06	5.03406e+06	8.06501e+06	1.48458e+07	1.56269e+07	1.60139e+07	1.32273e+07	1.09063e+07	6.44674e+06	2.43161e+06	430587	231887	123143	0	0	0	0	0	0	0	461461	0	98441.3	0	395157
AADGGYAFKYENGKYDIKDVGVDNAGAKAGLTF	174	206	3	0	1142.56	8	31	9.1699	9.5458	1145.91	8.00682	0.6	0					0.251429		159769	0	288790	915586	2.18917e+06	8.68377e+06	2.1956e+07	3.56721e+07	5.39746e+07	6.15383e+07	6.09961e+07	5.70453e+07	3.94603e+07	2.35267e+07	2.31495e+07	4.14088e+06	1.32389e+06	2.11888e+06	0	0	0	0	0	398742	134162	0	0	226791	25772.3	176130
AADGGYAFKYENGKYDIKDVGVDNAGAKAGLTF	174	206	4	0	857.172	8	31	9.15433	9.53013	859.709	8.1024	0.6	0					0.131999		277100	80034.4	589852	2.22721e+06	947903	9.12806e+06	1.89892e+07	3.52712e+07	4.8177e+07	5.9845e+07	6.04543e+07	4.99541e+07	3.95551e+07	2.35759e+07	1.39856e+07	6.90058e+06	3.18431e+06	2.37355e+06	301418	65085.4	344746	595889	99578.9	224767	374454	178138	281801	39423.8	107246	283651
AADGGYAFKYENGKYDIKDVGVDNAGAKAGLTFL	174	207	3	0	1180.25	8	32					-1
ADGGYA	175	180	1	0	553.225	3	4	3.15172	3.81713	554.059	0.523298	1	0	-0.141606	1.28805		1	0.0540772		3.69215e+08	3.34747e+08	1.28759e+08	3.43839e+07	5.46717e+06	126927	47560.8	1.15956e+06
ADGGYAFKYENGKY	175	188	2	0	791.862	5	12	7.37073	7.9826	794.303	3.92446	1	0	0.813028	1.11034	1	-2	0.0595935		3.51861e+06	3.20589e+07	1.21187e+08	2.78416e+08	4.20739e+08	4.43733e+08	3.23748e+08	1.92236e+08	8.94263e+07	3.39246e+07	1.36618e+07	3.01875e+06	1.22698e+06	245482	178555	51776.5	83042.2	333684
ADGGYAFKYENGKY	175	188	3	0	528.244	5	12	7.37073	7.68473	529.877	3.94233	1	0	0.820274	0.121872	1	-2	0.024663		3.05311e+06	1.83628e+07	7.13973e+07	1.64604e+08	2.49203e+08	2.58631e+08	1.97667e+08	1.17901e+08	5.38502e+07	2.08319e+07	7.01295e+06	2.58456e+06	1.11488e+06	194074	42386.7	101434	0	86389.9
ADGGYAFKYENGKYDIKD	175	192	2	0	1027.48	6	16	7.51192	7.87307	1030.86	5.52934	1	0	0.903258	0.278339	1	-1	0.441013		5734.31	0	1.70247e+06	9.85282e+06	2.35629e+07	3.47441e+07	4.27901e+07	3.9379e+07	2.79626e+07	1.52797e+07	6.83466e+06	1.84059e+06	1.26562e+06	82871.9	294312	59679.4	383550	0	91117.1	0	1.7622e+06	2.58777e+06	979639
ADGGYAFKYENGKYDIKD	175	192	3	0	685.322	6	16	7.46482	8.04512	687.448	5.1468	0.6	0					0.319471		4.93695e+07	3.90873e+06	1.91838e+07	7.85014e+07	1.27688e+08	2.00315e+08	2.20788e+08	1.97466e+08	1.50341e+08	8.86135e+07	4.57827e+07	2.31425e+07	8.55752e+06	3.97912e+06	1.17794e+06	460855	57148.2	102138	402265	783034	1.13391e+07	1.18349e+07	679867
ADGGYAFKYENGKYDIKDVGVDNAGAKAGL	175	204	3	0	1036.18	7	28	8.2638	8.82692	1039.37	7.73571	1	0	0.566053	0.948566	1	1	0.105062		0	2.54519e+07	3.80008e+06	1.82371e+07	1.58541e+08	1.30991e+08	2.57076e+08	5.42556e+08	5.49985e+08	6.1782e+08	7.06385e+08	5.27948e+08	3.98315e+08	2.86798e+08	1.54705e+08	8.91019e+07	5.3732e+07	2.32612e+07	1.29191e+07	1.65799e+07	4.00321e+06	2.55603e+06	4.26365e+06	572205	358316	317009	14933.9	183741	246005	260837
ADGGYAFKYENGKYDIKDVGVDNAGAKAGL	175	204	4	0	777.383	7	28	8.23253	8.38897	779.854	8.04242	1	0	0.619348	-0.401014	1	-1	0.0660484		110495	95450	304653	1.36707e+06	8.14457e+06	2.16013e+07	4.54701e+07	7.35397e+07	9.82021e+07	1.17472e+08	1.22759e+08	9.78257e+07	7.46022e+07	5.20144e+07	3.13443e+07	1.48242e+07	8.41628e+06	3.87856e+06	4.51316e+06	1.13095e+06	1.40505e+06	608791	332555	278489	224200	0	7580.61	0	11203.2	12821.6
ADGGYAFKYENGKYDIKDVGVDNAGAKAGL	175	204	5	0	622.108	7	28					-1
ADGGYAFKYENGKYDIKDVGVDNAGAKAGLTF	175	206	2	0	1677.82	8	30	9.27905	9.32592	1682.59	7.52791	1	0	0.442743	-0.764611	1	0	0.158448		0	0	0	0	0	0	755332	1.66568e+06	2.9037e+06	3.59683e+06	3.88886e+06	1.98292e+06	1.82819e+06	598338	279288	0	0	0	0	0	0	0	0	0	0	0	0	0	0	0
ADGGYAFKYENGKYDIKDVGVDNAGAKAGLTF	175	206	3	0	1118.88	8	30	9.15433	9.56145	1122.19	7.93212	1	0	0.508295	0.43088	1	1	0.123106		168166	4.23347e+06	1.96881e+07	5.49342e+07	1.18915e+08	2.42076e+08	4.17404e+08	6.42046e+08	8.75042e+08	9.71778e+08	9.84224e+08	8.54154e+08	6.35292e+08	4.48821e+08	2.59844e+08	1.54342e+08	8.22592e+07	4.26621e+07	2.48982e+07	1.85967e+07	4.22044e+06	9.0759e+06	6.50291e+06	1.65822e+06	2.41219e+06	1.55654e+06	878156	119875	339678	70969.4
ADGGYAFKYENGKYDIKDVGVDNAGAKAGLTF	175	206	4	0	839.412	8	30	9.13877	9.56145	841.843	7.71382	1	0	0.472892	0.482538	1	1	0.0860033		9.22561e+06	3.62524e+06	5.45836e+07	3.99492e+07	1.68716e+08	1.88288e+08	4.59216e+08	5.16798e+08	8.40401e+08	7.77775e+08	8.96368e+08	6.68645e+08	5.71844e+08	3.58653e+08	2.48653e+08	1.20939e+08	8.12006e+07	3.4619e+07	2.76079e+07	1.28219e+07	1.44069e+07	4.92579e+06	7.40772e+06	3.46933e+06	6.02431e+06	616971	4.91924e+06	1.33254e+06	1.30519e+07	168337
ADGGYAFKYENGKYDIKDVGVDNAGAKAGLTF	175	206	5	0	671.731	8	30	9.21663	9.3885	673.748	8.07483	1	0	0.53144	-0.349798	1	1	0.0814012		130560	76572.4	124291	937343	1.81941e+06	5.05984e+06	1.03445e+07	1.63218e+07	2.5023e+07	2.50385e+07	2.83052e+07	2.34409e+07	1.91091e+07	9.79927e+06	4.27688e+06	2.87738e+06	1.00755e+06	836446	995628	0	0	81931.2	0	3.4274e+06	0	0	83222.6	0	543694	0
ADGGYAFKYENGKYDIKDVGVDNAGAKAGLTFL	175	207	3	0	1156.58	8	31	9.90498	10.5914	1159.8	7.58049	0.6	0					0.104261		4.27438e+06	617969	4.33983e+06	4.35658e+07	6.1603e+07	1.24105e+08	2.61576e+08	3.49586e+08	4.84535e+08	5.59661e+08	5.2929e+08	4.47054e+08	3.53104e+08	2.36553e+08	1.38626e+08	8.09542e+07	3.55973e+07	2.22331e+07	7.90705e+06	3.91049e+06	2.69139e+06	3.3909e+06	1.11663e+06	1.38351e+06	659203	996984	1.12607e+06	416861	217611	1.96488e+06
ADGGYAFKYENGKYDIKDVGVDNAGAKAGLTFL	175	207	4	0	867.683	8	31	9.92058	10.5132	870.127	7.69292	0.6	0					0.0621477		120422	1.68245e+06	5.0859e+06	2.43841e+07	6.01491e+07	1.21427e+08	2.15426e+08	3.22799e+08	4.41092e+08	5.09235e+08	4.88572e+08	4.16412e+08	3.32576e+08	2.2955e+08	1.35485e+08	7.59107e+07	3.54067e+07	1.92519e+07	7.0904e+06	6.26927e+06	3.20109e+06	2.58754e+06	3.32805e+06	2.74842e+06	1.53731e+06	1.03505e+06	696904	1.16539e+06	530329	779348
ADGGYAFKYENGKYDIKDVGVDNAGAKAGLTFL	175	207	5	0	694.348	8	31	10.0142	10.1233	696.393	8.14155	1	0	0.499668	-0.557979	1	1	0.199796		0	132019	904699	0	288823	703841	3.5412e+06	6.97091e+06	8.26121e+06	9.89324e+06	1.07512e+07	9.0688e+06	6.1268e+06	4.73265e+06	1.18852e+06	680180	414999	128198	127638	8169.78	128527	497958	9686.4	285532	199397	743658	367724	0	0	0
DGGYAFKYENGKY	176	188	2	0	756.344	5	11	7.46482	7.68473	759.475	5.34535	0.4	1					0.581563		0	460362	4.07721e+06	1.16578e+07	1.44999e+07	1.41903e+07	8.81683e+06	3.63225e+06	845600	62606.7	54050.6	0	670818	0	3.56957e+06	110158	7.38537e+06
DGGYAFKYENGKYDIKDVGVDNAGAKAGL	176	204	3	0	1012.5	7	27	8.35767	8.54543	1015.71	7.85017	0.6	0					0.153615		0	0	0	141459	217507	2.66161e+06	7.04131e+06	1.2444e+07	1.56422e+07	1.91136e+07	1.81486e+07	1.47233e+07	1.17516e+07	5.96844e+06	1.44752e+06	948720	0	0	267261	113737	0	111634	259716	138863	336445	0	0	101244	0	0
DGGYAFKYENGKYDIKDVGVDNAGAKAGL	176	204	4	0	759.624	7	27					-1
DGGYAFKYENGKYDIKDVGVDNAGAKAGLTF	176	206	4	0	821.653	8	29					-1
DGGYAFKYENGKYDIKDVGVDNAGAKAGLTFL	176	207	3	0	1132.9	8	30					-1
YAFKYENGKYDIKDVGVDNAGAKAGL	179	204	3	0	936.14	7	24					0
AFKYENGKYDIKD	180	192	2	0	795.894	5	11	6.14203	7.12037	801.07	9.39574	1	0	3.37762	2.32646	0	-9	1.11362		0	487526	2.24077e+06	8.75613e+06	1.54655e+07	1.92515e+07	1.63693e+07	9.24324e+06	4.60885e+06	1.25007e+06	7.70155e+06	3.71982e+07	5.79372e+07	5.12068e+07	2.7027e+07	7.43202e+06	734924
AFKYENGKYDIKD	180	192	3	0	530.931	5	11	6.23692	6.94673	533.59	7.01813	1	1	2.326	1.43539	0	-4	0.900445		0	2.09158e+06	6.339e+06	1.70756e+07	2.88112e+07	3.42829e+07	2.95905e+07	2.13057e+07	9.21723e+06	4.41891e+06	1.51084e+07	1.68321e+07	2.93282e+07	1.90767e+07	1.47052e+07	3.97039e+06	847409
AFKYENGKYDIKDVGVDNAGAKAGL	180	204	3	0	881.785	7	23	7.79472	8.02948	885.037	8.18525	0.4	1					0.188236		192116	252376	1.64193e+06	6.72909e+06	2.37975e+07	5.35236e+07	9.3893e+07	1.27519e+08	1.57863e+08	1.54324e+08	1.21016e+08	1.31812e+08	5.34552e+07	2.93693e+07	1.00366e+08	7.0207e+06	3.44948e+06	4.50445e+07	184869	107990	2.18342e+07	0	7880.39	3.70786e+06	0	0	236039	0	0	104962
AFKYENGKYDIKDVGVDNAGAKAGL	180	204	4	0	661.591	7	23	7.73187	7.99822	663.766	7.13173	1	0	0.730499	-0.0362549	1	0	0.0931776		59623.9	0	0	3.69986e+06	5.25253e+06	1.37871e+07	2.43179e+07	4.09604e+07	4.69226e+07	4.17586e+07	3.74596e+07	2.60045e+07	1.5355e+07	6.96883e+06	3.2839e+06	1.27174e+06	387194	245804	0	176136	73701.2	0	148282	731741	50749.8	117953	55643.8	133869	101309	10989
AFKYENGKYDIKDVGVDNAGAKAGLTF	180	206	4	0	723.62	7	25	8.76433	9.29467	725.813	7.03826	0.6	0					0.115151		151668	0	790010	5.32295e+06	1.8137e+07	4.57302e+07	8.4969e+07	1.26029e+08	1.5155e+08	1.43722e+08	1.26232e+08	8.05601e+07	4.93933e+07	2.33667e+07	9.59521e+06	568512	1.86697e+06	1.20086e+06	646302	2.2492e+06	214077	1.08404e+06	126628	1.23048e+06	74352.5	216866	461076	149254	798705	577601
AFKYENGKYDIKDVGVDNAGAKAGLTFL	180	207	3	0	1002.19	7	26	9.63965	9.9518	1005.11	6.95549	0.6	0					0.0962358		308459	1.40151e+06	1.95861e+06	8.97299e+06	2.86377e+07	5.92137e+07	1.0698e+08	1.5821e+08	1.82453e+08	1.85672e+08	1.54221e+08	1.13909e+08	7.59277e+07	3.83093e+07	2.09864e+07	6.80214e+06	2.72623e+06	189544	295422	14892.6	0	207296	273298	217750	0	13557.2	404.487	173871	20654.7	39632.2
AFKYENGKYDIKDVGVDNAGAKAGLTFL	180	207	4	0	751.891	7	26	9.79573	9.9518	754.075	6.93099	0.6	0					0.0686777		1.3135e+06	1.06937e+06	1.4541e+06	255259	7.68973e+06	1.44574e+07	2.69179e+07	4.35786e+07	4.88753e+07	5.25143e+07	3.02787e+07	3.16978e+07	2.10234e+07	1.08253e+07	2.02737e+06	1.53291e+06	879120	461355	555399	214007	70106	137510	80159.2	0	268455	69061.8	116612	0	0	148085
FKYENGKY	181	188	1	0	1048.51	4	6	6.04725	6.31607	1052.32	3.16607	1	0	1.7892	-0.0280693	1	1	0.519693		0	233217	3.9037e+06	9.22443e+06	1.00447e+07	6.35068e+06	1.01676e+06	0	37819.7	159715	324222
FKYENGKY	181	188	2	0	524.759	4	6	5.96835	6.55265	526.628	3.0946	1	0	1.73124	1.01886	1	1	0.0525031		8.65015e+06	6.0731e+07	1.77271e+08	3.03582e+08	3.33322e+08	2.2444e+08	9.73553e+07	2.67113e+07	5.58728e+06	1.1426e+06	611036
FKYENGKYDIKD	181	192	2	0	760.375	5	10	6.41077	6.77315	762.846	4.02514	1	0	1.18024	0.282432	1	-1	0.219001		1.33109e+06	4.04838e+06	1.22318e+07	2.9026e+07	3.99688e+07	5.0161e+07	4.05685e+07	2.53269e+07	1.03573e+07	3.25335e+06	185916	188126	52851.8	0	319263	0
FKYENGKYDIKD	181	192	3	0	507.252	5	10	6.41077	6.89928	508.925	4.10047	1	0	1.21689	0.701006	1	-1	0.082427		1.7104e+06	6.25967e+06	1.82479e+07	4.21246e+07	7.18187e+07	7.94652e+07	6.16966e+07	4.0783e+07	2.00126e+07	6.64708e+06	1.79197e+06	38894.1	94987	297924	103113	21653.8
FKYENGKYDIKDVGVDNAGAKAGL	181	204	2	0	1286.66	7	22	7.669	7.90435	1290.82	6.80666	1	0	0.727182	-0.139128	1	0	0.190481		0	0	137355	174328	1.61938e+06	6.96204e+06	1.47056e+07	1.85356e+07	2.07326e+07	1.93933e+07	1.60079e+07	8.59223e+06	4.66162e+06	905847	324693	0	200817	71504	0	0	0	0	0	0	0	0	102407	156445	85494	0
FKYENGKYDIKDVGVDNAGAKAGL	181	204	3	0	858.106	7	22	7.62183	7.92	860.943	6.98016	1	0	0.765552	0.0693287	1	-1	0.0452769		1.60753e+06	2.53634e+06	7.24682e+06	1.87427e+07	7.22422e+07	1.53232e+08	2.58774e+08	3.60993e+08	3.9366e+08	3.71252e+08	3.11715e+08	2.11199e+08	1.22217e+08	6.49003e+07	3.51813e+07	1.79974e+07	1.04916e+07	3.90352e+06	1.30416e+06	514173	527063	110820	234027	336106	113140	64310.4	81746.8	0	155501	0
FKYENGKYDIKDVGVDNAGAKAGL	181	204	4	0	643.831	7	22	7.669	7.99822	646.049	7.34084	1	0	0.845317	0.172368	1	-2	0.140495		515124	311161	4.60204e+06	5.14171e+06	1.65039e+07	3.83606e+07	6.8969e+07	8.94151e+07	1.07103e+08	9.39874e+07	7.85771e+07	5.07506e+07	2.82216e+07	1.49259e+07	1.56682e+07	3.11271e+06	660748	660814	1.15865e+07	0	0	0	1.07616e+07	0	47700.5	0	742818	22667.3	62443.1	20923.6
FKYENGKYDIKDVGVDNAGAKAGLTF	181	206	2	0	1410.71	7	24	8.79562	8.85823	1414.96	6.80348	1	0	0.601097	-0.712344		-1	0.408542		0	0	148695	216046	0	1.49741e+06	3.58095e+06	5.33233e+06	4.7667e+06	5.48247e+06	4.02655e+06	1.4897e+06	432365	199402	0	0	0	0	0	0	0	0	0	0	0	0	0	0	225117	305738
FKYENGKYDIKDVGVDNAGAKAGLTFL	181	207	3	0	978.506	7	25	9.60842	9.90498	981.21	6.34448	1	0	0.456603	0.0640191	1	-1	0.131732		1.48662e+07	4.95176e+07	5.32783e+07	7.82678e+07	9.98197e+07	1.65362e+08	2.61335e+08	3.568e+08	4.03106e+08	3.79183e+08	3.13931e+08	2.25479e+08	1.39615e+08	7.38266e+07	3.86409e+07	2.04912e+07	7.45429e+06	2.33038e+06	1.58303e+06	741049	112438	408014	123422	155831	341259	103607	120251	494990	248545	401600
FKYENGKYDIKDVGVDNAGAKAGLTFL	181	207	4	0	734.132	7	25	9.63965	9.9518	736.098	6.101	1	0	0.40922	0.115732	1	-3	0.112097		1.16287e+07	2.91809e+07	1.67367e+07	2.97328e+07	4.08202e+07	6.75785e+07	1.06474e+08	1.48434e+08	1.67596e+08	1.45649e+08	1.26458e+08	7.16516e+07	5.62673e+07	8.80379e+06	1.35331e+07	0	3.73951e+06	32096.5	500560	175223	144782	648898	0	451493	147917	408840	90671.3	60795.1	406470	2.1626e+06
KYENGKYDIKD	182	192	2	0	686.841	5	9	5.14957	5.44782	688.908	3.32356	1	0	1.01857	0.0696053		-1	0.194503		0	1.7904e+06	5.53093e+06	1.37615e+07	1.47186e+07	1.38142e+07	7.14935e+06	1.63029e+06	259619	0	48056	112046	194043	59586.7	0
KYENGKYDIKDVGVDNAGAKAGL	182	204	2	0	1213.12	7	21	7.12037	7.26118	1216.85	6.03415	1	0	0.619888	-0.452838	1	1	0.253263		0	0	0	94659.4	1.79573e+06	4.69854e+06	6.17253e+06	8.0256e+06	7.53236e+06	6.13228e+06	3.11418e+06	1.41814e+06	0	0	0	0	0	0	0	0	0	103962	0	0	0	0	0	88808.7	0
KYENGKYDIKDVGVDNAGAKAGL	182	204	3	0	809.083	7	21	7.05753	7.35508	811.627	6.20573	1	0	0.659641	0.0672823	1	1	0.0550133		128833	822267	4.11596e+06	2.01411e+07	4.54835e+07	9.43172e+07	1.40091e+08	1.57743e+08	1.49362e+08	1.22027e+08	8.07125e+07	4.62951e+07	2.48598e+07	1.06695e+07	6.0213e+06	2.17983e+06	692595	702259	373669	201436	63208.6	167509	66303.5	219507	0	403714	94086.3	147108	296354
KYENGKYDIKDVGVDNAGAKAGL	182	204	4	0	607.064	7	21	7.05753	7.29243	608.973	6.21249	1	0	0.661207	-0.140622	1	1	0.112006		0	184835	261178	2.64261e+06	7.95235e+06	1.72143e+07	2.16082e+07	2.75219e+07	2.68338e+07	2.27781e+07	1.36049e+07	6.64384e+06	3.12771e+06	2.96523e+06	352366	0	180205	211280	52861.2	0	0	159084	0	40915.6	0	181786	0	0	0
KYENGKYDIKDVGVDNAGAKAGLTF	182	206	3	0	891.789	7	23	8.4046	8.43592	894.376	6.17465	1	0	0.528045	-0.816214	1	1	0.020273		34010	2.07258e+06	3.43554e+06	7.45566e+06	1.8043e+07	3.06261e+07	4.69588e+07	4.9567e+07	4.92748e+07	4.04551e+07	2.73278e+07	1.65414e+07	9.22602e+06	5.29441e+06	9.47515e+06	1.81045e+06	630497	0	310240	108481	0	0	0	0	0	0	0	0	0	295047
KYENGKYDIKDVGVDNAGAKAGLTF	182	206	4	0	669.093	7	23					-1
KYENGKYDIKDVGVDNAGAKAGLTFL	182	207	3	0	929.483	7	24	9.27905	9.68652	932.063	6.07987	0.6	0					0.0974428		207800	2.38554e+06	8.46588e+06	3.34841e+07	8.2515e+07	1.4681e+08	2.1722e+08	2.43247e+08	2.43438e+08	2.10306e+08	1.39224e+08	8.55852e+07	4.89244e+07	2.21793e+07	8.18485e+06	3.31869e+06	1.39156e+06	451481	225575	196305	0	110454	196160	572915	853523	278073	1.04484e+06	773455	325256	184408
KYENGKYDIKDVGVDNAGAKAGLTFL	182	207	4	0	697.364	7	24	9.31028	9.65527	699.389	6.44069	1	0	0.527554	0.22469	1	1	0.192724		281426	0	743653	6.705e+06	1.99498e+07	3.74481e+07	5.2209e+07	6.4954e+07	7.42259e+07	5.10914e+07	3.55671e+07	2.10066e+07	1.02051e+07	3.75815e+06	1.06624e+06	167116	338012	113165	117988	67270.9	178885	287502	89610.1	114068	769976	324239	461310	68205.6	4.72833e+06	65420
DIKDVGVDNAGAKAGL	189	204	2	0	771.91	5	14	6.7574	7.10467	774.039	3.37843	1	0	0.395968	0.232267	1	1	0.0460443		4.16969e+06	3.31287e+07	9.90619e+07	1.77928e+08	2.01102e+08	1.67314e+08	1.08388e+08	5.49274e+07	2.33073e+07	7.94911e+06	2.27964e+06	845252	90010.2	952.135	8524.57	223756	45059.6	44555.7	0	0
DIKDVGVDNAGAKAGL	189	204	3	0	514.942	5	14	6.56843	6.82043	516.396	3.48045	1	0	0.431423	-0.0838754	1	1	0.0248742		3.62986e+06	2.67905e+07	8.17803e+07	1.50415e+08	1.79921e+08	1.62599e+08	1.04192e+08	5.23799e+07	2.19543e+07	8.26385e+06	2.00408e+06	791969	130644	75290.5	7097.68	0	33961	0	0	370844
DIKDVGVDNAGAKAGLTF	189	206	2	0	895.968	6	16	8.27945	8.9364	898.112	3.24225	0.6	0					0.099881		1.40364e+07	1.46898e+08	3.31741e+08	6.54561e+08	6.9548e+08	6.004e+08	3.79195e+08	2.09511e+08	9.16493e+07	3.6263e+07	1.35796e+07	3.20998e+06	1.57538e+06	403519	225519	316102	265494	430684	0	589622	0	176573	0
DIKDVGVDNAGAKAGLTF	189	206	3	0	597.648	6	16	8.31072	8.952	599.1	3.31084	0.6	0					0.060259		7.19929e+06	7.69068e+07	2.3522e+08	4.32108e+08	4.85561e+08	4.07455e+08	2.6645e+08	1.467e+08	5.94924e+07	2.54401e+07	6.32541e+06	2.8851e+06	1.58702e+06	603150	749263	567573	1.60034e+06	1.25539e+06	698519	344838	277518	286066	155072
DIKDVGVDNAGAKAGLTFL	189	207	2	0	952.51	6	17	9.60842	10.1545	954.771	3.4008	1	0	0.195181	0.89193	1	1	0.113347		4.62878e+06	5.97296e+07	1.92014e+08	3.19183e+08	3.79865e+08	3.2308e+08	2.16279e+08	1.15604e+08	5.4485e+07	2.09452e+07	1.19824e+07	3.43972e+06	9.09753e+06	3.15869e+06	3.81887e+06	1.71424e+06	2.23364e+06	1.11855e+06	471687	971572	208209	1.08325e+06	176583	155664
DIKDVGVDNAGAKAGLTFL	189	207	3	0	635.342	6	17	9.60842	10.3258	636.937	3.6628	1	0	0.270163	1.4605	1	1	0.133408		2.89924e+06	4.64053e+07	1.72517e+08	3.16759e+08	3.87276e+08	3.3404e+08	2.20528e+08	1.14668e+08	5.12962e+07	2.46102e+07	5.99808e+06	2.71667e+06	3.67116e+06	9.90062e+06	7.22926e+06	3.13772e+06	1.07727e+06	294180	637548	599498	9.08819e+06	206517	31157.7	1.16063e+07
VGVDNAGAKAGLTF	193	206	2	0	660.351	5	12	8.10758	8.96758	662.166	2.85595	0.6	0					1.0457		1.38259e+07	1.27879e+08	3.20617e+08	4.39661e+08	3.55592e+08	2.21833e+08	1.00944e+08	3.34771e+07	1.05677e+07	2.26244e+06	2.61085e+06	7.13896e+06	1.14348e+07	9.25051e+06	4.59766e+06	608570	608282	212354
VGVDNAGAKAGLTFL	193	207	2	0	716.893	5	13	9.84257	10.0142	718.77	2.9069	0.6	1					0.0494379		7.27837e+06	4.62781e+06	1.07404e+08	1.10664e+08	1.24419e+08	7.27135e+07	3.78331e+07	1.49939e+07	4.69388e+06	1.53631e+06	580771	270886	116618	108826	0	0	165660	342715	561275
NAGAKAGLTFL	197	207	2	0	531.801	4	9					-1
LVDLIKNKHMNA	207	218	2	0	698.392	5	10	6.77315	6.93093	699.508	1.34231	0.6	0					0.0362235		9.00316e+06	3.70449e+07	5.32914e+07	3.6419e+07	1.65366e+07	5.39085e+06	989382	64236.6	49958.8	8754.5	0	0	0	0	23819.1	0
LVDLIKNKHMNA	207	218	3	0	465.931	5	10	6.77315	7.21428	466.678	1.35261	0.6	0					0.109824		1.98558e+07	8.83698e+07	1.33367e+08	8.99502e+07	3.89792e+07	1.30874e+07	2.1508e+06	165786	0	0	200738	0	0	22411.4	0	0
LVDLIKNKHMNADTD	207	221	2	0	863.943	6	13	6.55265	6.99423	865.474	1.99225	1	0	-0.0325011	0.545257	1	0	0.262003		3.69521e+06	2.94166e+07	6.57156e+07	7.40912e+07	5.30921e+07	2.62823e+07	8.33912e+06	902430	224943	621083	40662.1	196790	0	410015	43076.7	82183	0	93063.8	0	50856.5
LVDLIKNKHMNADTD	207	221	3	0	576.298	6	13	6.69442	7.02602	577.308	1.96323	0.6	0					0.0901598		9.60863e+06	4.13471e+07	8.5929e+07	1.01618e+08	6.59696e+07	3.49488e+07	1.27965e+07	3.32523e+06	317045	377321	209981	0	65867.9	32940.8	0	75910.4	32291	44661	489249	106657
LVDLIKNKHMNADTDY	207	222	2	0	945.475	6	14	7.40207	7.90435	947.37	2.61067	1	0	0.129156	0.74669	0	1	0.258701		2.34981e+07	1.53599e+08	3.72343e+08	5.86158e+08	5.71867e+08	4.06228e+08	2.03107e+08	8.87036e+07	3.06699e+07	8.94342e+06	4.77454e+06	1.73476e+06	2.81177e+06	556243	592309	67371.4	213420	0	55383.2	262496	293101
LVDLIKNKHMNADTDY	207	222	3	0	630.652	6	14	7.44913	7.9826	631.943	2.69224	1	0	0.157504	0.850172	0	1	0.0512054		4.31995e+07	2.96534e+08	8.37119e+08	1.36832e+09	1.38802e+09	9.56323e+08	4.73744e+08	2.10707e+08	7.61529e+07	2.57169e+07	1.08282e+07	5.95162e+06	5.26991e+06	2.96445e+06	3.06304e+06	1.76358e+06	1.77988e+06	2.24727e+06	1.45058e+06	723541	438544
LVDLIKNKHMNADTDY	207	222	4	0	473.241	6	14	7.669	7.70043	474.787	5.00674	0.4	1					0.105431		165097	1.56342e+06	3.40944e+06	5.41206e+06	5.83847e+06	3.40825e+06	2.14876e+06	714978	217950	0	550228	0	4.42462e+06	7762.22	2.62863e+06	0	600523	0	78950.3	0	52566.1
LVDLIKNKHMNADTDYSIA	207	225	3	0	721.037	6	17	8.02948	8.5298	723.127	4.93369	0.6	0					0.31832		325819	0	2.70646e+07	7.5412e+07	1.18891e+08	1.50918e+08	1.2425e+08	7.32413e+07	3.80897e+07	1.38029e+07	2.12589e+06	720922	0	1.12323e+06	0	100362	1.28967e+07	77772.3	91018.7	2.63218e+07	155422	101542	1.25252e+07	26939.3
LVDLIKNKHMNADTDYSIAE	207	226	2	0	1145.57	7	18	7.84173	8.24818	1148.03	3.49601	1	0	0.166844	0.428667	1	-6	0.236307		573203	2.93523e+06	2.21195e+07	5.27226e+07	8.60707e+07	9.8387e+07	7.65272e+07	4.34672e+07	1.36548e+07	1.35879e+06	0	135507	0	22555.7	2494.27	517215	177514	0	0	0	0	19107.1	0	0	277009	250180
LVDLIKNKHMNADTDYSIAE	207	226	3	0	764.051	7	18	7.85742	8.24818	765.78	3.77535	1	0	0.242349	0.376622	1	-5	0.0454762		3.77376e+06	4.36733e+06	1.03668e+08	2.60965e+08	4.0402e+08	5.20366e+08	4.47952e+08	2.60128e+08	1.32829e+08	3.50156e+07	7.06871e+06	1.51729e+06	484125	716327	1.11369e+06	509573	300391	0	0	530563	795103	505405	1.07421e+06	333436	160832	373193
LVDLIKNKHMNADTDYSIAE	207	226	4	0	573.29	7	18	7.93565	8.12318	574.597	3.81575	1	0	0.253267	-0.297808	1	-5	0.0859062		300730	181881	1.59997e+06	8.72319e+06	1.6372e+07	1.85394e+07	1.56316e+07	8.08255e+06	5.23315e+06	968643	0	0	180425	0	0	65879.6	51801.5	0	0	0	0	0	0	0	78630.6	66802.7
LVDLIKNKHMNADTDYSIAEAA	207	228	3	0	811.409	7	20	8.42027	8.87388	814.314	7.22101	0.6	0					0.0939139		4.13207e+06	9.48361e+06	3.58704e+07	1.07416e+08	2.74975e+08	5.68877e+08	9.68287e+08	1.39798e+09	1.61217e+09	1.65938e+09	1.47204e+09	1.00491e+09	6.0723e+08	3.44689e+08	1.63152e+08	7.7297e+07	4.15662e+07	1.94578e+07	9.05976e+06	4.4876e+06	1.70594e+06	991908	1.06375e+06	1.5977e+06	0	0	0	0
LVDLIKNKHMNADTDYSIAEAAF	207	229	3	0	860.432	7	21					-1
VDLIKNKHMNA	208	218	2	0	641.85	5	9	5.54252	6.20527	642.96	1.40229	1	0	-0.0200439	1.2792	1	0	0.133432		4.10039e+07	1.71082e+08	2.50612e+08	1.60186e+08	7.29468e+07	2.41024e+07	5.33914e+06	671751	85312.4	40854.5	0	124243	0	106312	0
VDLIKNKHMNA	208	218	3	0	428.236	5	9	5.55828	6.04725	429.095	1.7619	1	0	0.174356	0.702499	1	0	0.177408		3.03638e+07	1.24029e+08	1.80687e+08	1.12873e+08	4.61741e+07	1.28959e+07	2.34448e+06	231346	0	2.94888e+07	0	0	3.20377e+06	0	5661.63
VDLIKNKHMNADTDY	208	222	2	0	888.933	6	13	6.48953	7.04178	890.833	2.69518	1	0	0.230573	0.912505	1	-3	0.0385184		4.39808e+07	2.83193e+08	8.49819e+08	1.38087e+09	1.39199e+09	8.75936e+08	4.5437e+08	1.88352e+08	7.01925e+07	2.83945e+07	1.22041e+07	5.00385e+06	1.19391e+06	538211	0	449499	13185.2	573463	18646.8	202717
VDLIKNKHMNADTDY	208	222	3	0	592.958	6	13	6.63143	7.02602	594.202	2.6285	1	0	0.205617	0.389288	1	-3	0.016592		6.32296e+07	4.01815e+08	1.19035e+09	1.9421e+09	1.82759e+09	1.22427e+09	6.05301e+08	2.39808e+08	8.40182e+07	2.59203e+07	342090	2.55097e+06	795989	0	0	40186.3	8702.44	49642.4	41274.5	75299.2
VDLIKNKHMNADTDY	208	222	4	0	444.97	6	13	6.52108	6.89928	445.916	2.67947	1	0	0.224695	0.33492	1	-3	0.104169		1.06266e+06	1.3872e+07	4.13978e+07	6.84095e+07	6.18815e+07	3.829e+07	1.80327e+07	6.21886e+06	585365	6.40815e+06	0	0	16186.5	860793	0	0	21728.8	182905	0	6872.71
VDLIKNKHMNADTDYS	208	223	3	0	621.968	6	14	6.07883	6.5053	623.454	3.30855	0.6	0					0.106102		35341	4.07237e+06	1.7722e+07	4.06684e+07	5.57637e+07	5.16561e+07	3.13558e+07	1.40043e+07	4.30004e+06	643078	86140	0	81611.1	607950	6074.84	0	68011.5	0	0	112500	0
VDLIKNKHMNADTDYSI	208	224	3	0	659.663	6	15					0
VDLIKNKHMNADTDYSIA	208	225	2	0	1024.51	6	16	7.18298	7.59042	1027.18	4.08581	1	0	0.46431	0.43193	1	-4	0.162649		637588	3.82954e+06	2.45104e+07	6.26376e+07	9.77633e+07	1.17384e+08	9.28415e+07	5.74496e+07	2.77276e+07	9.59118e+06	2.19314e+06	120439	345587	208067	3.08742e+06	5.03291e+06	3.84966e+06	481290	79329.1	0	248070	78420.3	271603
VDLIKNKHMNADTDYSIA	208	225	3	0	683.342	6	16	7.15167	7.73187	685.312	4.64767	1	0	0.635161	1.00526	1	-5	0.113386		603614	1.46418e+07	7.46798e+07	1.9011e+08	3.22713e+08	3.63345e+08	3.00573e+08	1.77388e+08	9.31388e+07	3.73904e+07	1.51776e+07	7.03052e+06	2.94698e+06	6.77486e+06	2.64334e+07	3.89139e+07	2.71759e+07	1.48753e+07	7.88593e+06	1.35296e+06	295745	208128	233106
VDLIKNKHMNADTDYSIAE	208	226	2	0	1089.03	6	17	7.07325	7.40207	1091.81	4.23265	1	0	0.433252	0.171041	-1	-4	0.452106		345946	1.35676e+07	6.09279e+07	1.56111e+08	2.59858e+08	3.01701e+08	2.58628e+08	1.60372e+08	7.06631e+07	2.37628e+07	3.68134e+06	100642	120923	2.01182e+06	1.2337e+07	1.60079e+07	1.70988e+07	7.66288e+06	4.98971e+06	670574	277325	144923	0	0
VDLIKNKHMNADTDYSIAE	208	226	3	0	726.356	6	17	7.05753	7.7476	728.784	5.94981	0.6	1					0.910607		1.99715e+06	4.47309e+07	2.42274e+08	6.5533e+08	1.13524e+09	1.32112e+09	1.11857e+09	7.13325e+08	3.49065e+08	1.29729e+08	4.03431e+07	8.5816e+06	4.36095e+06	6.45029e+07	2.63127e+08	3.8345e+08	3.30535e+08	1.99347e+08	1.01777e+08	4.7487e+07	1.54251e+07	7.02901e+06	1.54362e+06	460729
VDLIKNKHMNADTDYSIAE	208	226	4	0	545.019	6	17	7.15167	7.63755	547.185	7.32897	1	1	1.3194	0.692267	0	-16	0.743522		113523	676856	5.15672e+06	1.96079e+07	3.34968e+07	3.9664e+07	3.23588e+07	1.94063e+07	8.24192e+06	987149	222032	205457	0	1.76715e+06	9.37093e+06	1.4465e+07	1.25029e+07	2.83588e+07	3.14651e+06	876275	111312	3.88272e+06	0	42417.8
VDLIKNKHMNADTDYSIAEA	208	227	3	0	750.035	7	18					-1
VDLIKNKHMNADTDYSIAEAA	208	228	2	0	1160.07	7	19	7.43343	7.779	1162.64	3.72073	0.6	0					0.24233		0	2.40277e+06	4.23297e+06	1.4944e+07	2.61907e+07	3.17824e+07	2.78931e+07	1.68268e+07	5.92125e+06	966586	0	0	0	59605.2	0	0	115895	179408	59938.1	0	92193.1	0	0	0	0	86416.4	162370
VDLIKNKHMNADTDYSIAEAA	208	228	3	0	773.714	7	19	7.3864	7.93565	775.562	4.1229	0.6	0					0.179028		1.42763e+06	6.60284e+06	4.0569e+07	9.91717e+07	1.81136e+08	2.1129e+08	1.87934e+08	1.24033e+08	6.96967e+07	2.70313e+07	1.0308e+07	1.60626e+07	122863	130771	1.14886e+07	145406	0	1.79366e+06	0	71805.4	300002	100663	144634	204657	51860.3	169330	179528
VDLIKNKHMNADTDYSIAEAAF	208	229	3	0	822.737	7	20	10.061	10.3882	829.093	17.5423	0.6	0					0.0594658		887614	212886	435737	0	42539	109406	20885.4	336134	110188	266806	0	88000.7	0	1.43717e+06	5.78138e+06	2.05476e+07	5.13029e+07	9.5739e+07	1.2966e+08	1.4157e+08	1.21449e+08	9.31863e+07	5.44817e+07	2.27017e+07	5.98368e+06	2.2065e+06	288304	125496
VDLIKNKHMNADTDYSIAEAAFNKGETA	208	235	4	0	767.376	8	26					-1
VDLIKNKHMNADTDYSIAEAAFNKGETAM	208	236	3	0	1066.51	8	27	9.84257	10.4299	1073.37	18.5716	0.6	0					0.166649		152513	1.17233e+06	2.86246e+06	5.46498e+06	9.94908e+06	1.15621e+07	1.22228e+07	7.40052e+06	4.1476e+06	1.33689e+06	2.95633e+06	3.71207e+06	3.87297e+06	2.1414e+07	6.09248e+07	1.1553e+08	3.12125e+08	5.36714e+08	8.49446e+08	1.13512e+09	1.26837e+09	1.20283e+09	9.69066e+08	6.70357e+08	4.51853e+08	2.42374e+08	1.26442e+08	1.34268e+08	2.78735e+07	1.23613e+07
LIKNKHMNA	210	218	2	0	534.803	5	7	3.76913	4.25948	535.824	1.34849	1	0	0.159153	0.70709	1	1	0.087234		2.02312e+07	8.77425e+07	1.17606e+08	6.97438e+07	2.37108e+07	6.23262e+06	743959	42874.8	7182.74	55008.6	0	0	43323.3
LIKNKHMNA	210	218	3	0	356.871	5	7	3.76913	4.0866	357.574	1.41405	1	0	0.20472	0.133376	1	1	0.143315		6.95141e+06	3.25984e+07	4.52897e+07	2.57355e+07	9.57871e+06	1.43179e+06	126299	135079	0	0	1.07006e+06	0	0
LIKNKHMNADTD	210	221	2	0	700.354	5	10	3.68837	4.0866	701.811	2.04743	1	0	0.218028	0.4014	1	0	0.0558574		7.02684e+06	4.76074e+07	1.00535e+08	1.09799e+08	7.12672e+07	3.21775e+07	1.04294e+07	2.73698e+06	261296	0	0	1051.38	32900.5	24386.5	80006.5	0
LIKNKHMNADTD	210	221	3	0	467.238	5	10	3.70457	3.8651	468.215	2.06316	1	0	0.225681	-0.387408	1	0	0.0279769		1.94015e+06	1.34134e+07	3.09472e+07	3.43609e+07	2.18634e+07	9.47773e+06	3.3123e+06	745194	0	0	0	0	73589.6	0	0	0
LIKNKHMNADTDY	210	222	2	0	781.885	6	11	5.32213	5.87397	783.691	2.62858	1	0	0.384513	0.911122		0	0.0354473		4.41574e+07	2.85813e+08	8.29584e+08	1.27473e+09	1.20752e+09	7.15974e+08	3.37887e+08	1.29767e+08	4.10942e+07	1.0219e+07	1.57653e+06	106022	0	0	0	0	74501.2	3831.81
LIKNKHMNADTDYSIA	210	225	3	0	611.977	6	14	6.33188	6.53685	613.652	3.88465	1	0	0.571892	-0.239956		-1	0.0297384		139295	2.30979e+06	2.59701e+07	6.28269e+07	1.02908e+08	1.16743e+08	8.83506e+07	5.12478e+07	2.4711e+07	8.45082e+06	909413	508048	48124.4	0	0	0	0	8298.54	0	898665	3336.75
LIKNKHMNADTDYSIAE	210	226	2	0	981.983	6	15	6.33188	6.77315	984.499	3.81933	1	0	0.460704	0.544206	1	-2	0.0534041		6.09577e+06	2.25806e+07	8.29576e+07	2.01784e+08	3.14778e+08	3.6996e+08	2.89572e+08	1.76778e+08	8.40518e+07	3.21675e+07	1.03236e+07	2.22379e+06	178018	62997.9	55983.9	190903	352303	243555	204653	149221	0	63779.1
LIKNKHMNADTDYSIAE	210	226	3	0	654.991	6	15	6.33188	6.71017	656.701	3.91676	0.6	0					0.137724		4.82007e+06	9.71468e+07	1.53263e+08	3.78493e+08	6.47547e+08	7.1465e+08	5.66466e+08	3.51965e+08	1.681e+08	6.74757e+07	2.99342e+06	7.60795e+06	1.98709e+06	0	161787	0	4.12977e+07	0	0	3.42387e+06	0	0
LIKNKHMNADTDYSIAE	210	226	4	0	491.495	6	15	6.33188	6.6157	492.74	3.76722	1	0	0.443801	0.0217082	1	-2	0.0800639		0	154827	2.03547e+06	9.7159e+06	1.54943e+07	1.76243e+07	1.45883e+07	6.6354e+06	2.383e+06	460010	29920.7	43417.7	0	0	0	31640.4	0	0	0	31871.8	0	51271.2
LIKNKHMNADTDYSIAEAA	210	228	2	0	1053.02	6	17	6.77315	7.08897	1055.62	3.89928	1	0	0.337843	0.1279	1	0	0.263924		184387	243331	5.4966e+06	1.61117e+07	3.02899e+07	3.32409e+07	2.70923e+07	1.56998e+07	6.96255e+06	1.92487e+06	159413	212551	124471	305556	71993.8	72051.9	47908.5	212803	0	188212	196182	0	0	118094
LIKNKHMNADTDYSIAEAA	210	228	3	0	702.349	6	17	6.71017	7.02602	704.08	3.90114	0.6	0					0.079342		44315	3.02743e+06	1.99055e+07	5.39294e+07	9.20549e+07	1.11028e+08	9.16839e+07	5.4083e+07	2.54704e+07	1.08268e+07	1.97616e+06	511122	735071	236749	101895	489053	0	0	189978	0	44174.8	249102	0	0
LIKNKHMNADTDYSIAEAAFNKGETA	210	235	3	0	951.468	7	24	9.1232	9.27905	958.178	18.3958	1	0	2.9511	-0.402949		-12	0.0762537		0	0	146901	182305	0	0	0	562198	0	181076	0	0	642755	668413	949146	0	2.33211e+06	2.3327e+07	5.69207e+07	8.35518e+07	8.72642e+07	8.12608e+07	5.25028e+07	2.42085e+07	8.2053e+06	2.91857e+06	1.17719e+06	119148	136154	155072
LIKNKHMNADTDYSIAEAAFNKGETAM	210	236	3	0	995.148	8	25	9.27905	9.51445	997.437	4.97946	0.6	0					0.323381		0	0	4.05011e+06	1.47007e+07	3.04173e+07	4.11064e+07	4.02179e+07	3.29564e+07	1.84745e+07	1.14376e+07	3.56371e+06	962695	96870	711978	333373	100987	169364	1.76341e+06	97738.8	199875	393980	0	192909	100657	120716	1.15197e+06	0	0	4.08877e+06	102064
LIKNKHMNADTDYSIAEAAFNKGETAM	210	236	4	0	746.613	8	25					-1
IKNKHMNADTD	211	221	2	0	643.812	5	9	2.9412	3.36242	645.202	1.98485	1	0	0.29488	0.47767		0	0.161156		933213	8.69652e+06	1.9685e+07	2.05383e+07	1.14601e+07	4.66674e+06	893053	165074	16207.3	24023	0	12671.6	0	0	0
IKNKHMNADTDY	211	222	2	0	725.343	5	10	4.76805	5.27512	727.239	2.88671	1	0	0.626361	0.762564		0	0.254007		7.11944e+06	5.64703e+07	1.62429e+08	2.51278e+08	2.26212e+08	1.29029e+08	5.96986e+07	3.03506e+07	2.01049e+07	1.38199e+07	6.67101e+06	2.27826e+06	462247	90533.8	302957	515350
IKNKHMNADTDYSIA	211	225	2	0	860.92	6	13	6.55265	6.91512	865.443	7.97885	1	0	2.208	0.282708	-1	-6	0.0756077		47556.8	0	63485.8	233183	113677	203300	2.85322e+06	2.82303e+07	6.19823e+07	7.07673e+07	5.00549e+07	2.5486e+07	8.14373e+06	1.07968e+06	224943	119251	0	0	0	0
IKNKHMNADTDYSIA	211	225	3	0	574.282	6	13	5.99988	6.18947	575.907	3.80457	1	0	0.645766	-0.291005	-1	1	0.0994353		106832	879004	6.81297e+06	1.10033e+07	2.873e+07	2.94047e+07	1.42348e+07	1.18174e+07	4.64448e+06	463876	0	0	38926.5	0	0	88968.9	0	0	345798	0
IKNKHMNADTDYSIAE	211	226	3	0	617.296	6	14	5.9054	6.37923	618.95	3.82267	0.6	0					0.0415078		277138	9.46393e+06	4.34109e+07	1.01839e+08	1.79036e+08	1.9901e+08	1.46225e+08	8.39167e+07	3.77519e+07	1.32509e+07	2.94486e+06	138774	0	0	138061	86330.9	19652.3	51972.6	85546.2	155643	152404
IKNKHMNADTDYSIAEAA	211	228	3	0	664.655	6	16					-1
DTDYSIA	219	225	1	0	784.336	4	5					0
DYSIAE	221	226	1	0	697.304	4	4	5.70072	6.34765	702.72	5.0133	0.4	1					2.02946		1.80191e+06	8.57832e+06	7.35725e+06	1.57077e+06	88799.2	0	1.2313e+07	3.48595e+07	4.80757e+06
YSIAEAA	222	228	1	0	724.351	4	5	5.92112	6.58422	725.601	0.825643	1	0	0.0252932	1.28036		1	0.668173		1.80263e+07	4.05817e+07	2.37537e+07	5.25659e+06	133135	89084.1	51507.1	76868.7	299523	243475
SIAEAA	223	228	1	0	561.288	3	4	3.36242	4.008	561.81	0.211717	1	0	-0.520588	1.22223		1	0.0582922		4.05456e+08	2.26286e+08	5.27792e+07	8.58535e+06	695760	30880.4	53354.1	65141.4
SIAEAAFNKGETA	223	235	1	0	1308.64	5	11	6.63143	6.82043	1309.75	0.346363	1	0	-0.624909	-0.292941		0	2.85988		1.47987e+06	1.34326e+06	312425	119688	68761.9	0	0	46361.4	0	0	0	0	0	0	60039.6	0	0
SIAEAAFNKGETAM	223	236	2	0	720.345	5	12	7.79472	8.43592	721.034	0.47664	0.6	0					0.664143		4.54674e+08	4.15534e+08	2.31687e+08	1.0063e+08	2.58445e+07	1.18942e+07	2.18226e+06	2.16504e+06	2.87917e+06	8.23138e+06	1.18156e+07	9.70312e+06	1.56163e+06	840646	171882	1.13204e+06	733626	315193
IAEAAF	224	229	1	0	621.324	4	4	6.88352	7.48052	622.086	0.385955	1	0	-0.308659	1.06101		0	1.4838		2.1474e+07	4.6915e+06	2.38587e+06	668491	646543	589774	337900	346878	299498
EAAFNKGETA	226	235	2	0	519.249	4	8	4.22802	4.8952	519.716	0.341475	0.6	0					0.11286		2.79977e+08	2.10043e+08	1.12421e+08	4.05806e+07	8.44737e+06	1.33197e+06	354267	210057	283368	191276	209741	159443	90070.8
EAAFNKGETAM	226	236	1	0	1168.53	5	9	5.92112	6.45802	1169.28	0.00784701	1	0	-0.773862	0.861566	1	0	2.06467		3.50889e+07	2.38601e+07	9.68e+06	1.64548e+06	50971.2	45371.8	43905.7	45391.2	0	44518	246633	95047.6	0	0	0
EAAFNKGETAM	226	236	2	0	584.769	5	9	5.9054	6.47378	585.195	0.107991	1	0	-0.719726	0.966043	1	1	0.0271402		9.0391e+08	6.22486e+08	2.78054e+08	9.69115e+07	2.87084e+07	7.48613e+06	2.49365e+06	476178	162003	148331	48935.3	125333	124214	194086	0
AAFNKGETA	227	235	2	0	454.727	4	7	3.92895	4.67213	455.054	0.129246	1	0	-0.688273	1.54612		0	0.0217128		1.50536e+09	8.65239e+08	2.94211e+08	7.50066e+07	1.91295e+07	6.13309e+06	1.37059e+06	225848	38106.7	316221	54948.8	120631
AAFNKGETAM	227	236	1	0	1039.49	5	8	5.70072	6.33188	1040.3	0.141312	1	0	-0.692164	1.17439	1	1	0.112924		4.08394e+08	2.78373e+08	1.18386e+08	3.97347e+07	1.09856e+07	2.00769e+06	186934	182249	74216.2	0	148724	241299	67842.7	93418.8
AAFNKGETAM	227	236	2	0	520.247	5	8	5.68492	6.30025	520.682	0.195922	0.6	0					0.102593		5.45039e+09	3.67289e+09	1.58931e+09	4.91891e+08	1.93072e+08	4.63573e+07	8.84364e+07	1.02954e+07	6.29835e+06	369040	588104	566416	400513	321223
AAFNKGETAMT	227	237	2	0	570.771	5	9	5.30643	5.70072	571.168	0.0650095	1	0	-0.742961	0.388292		1	0.119297		7.78972e+07	5.59756e+07	2.25488e+07	7.33077e+06	774984	473152	50883.8	72228.5	27707.8	0	0	0	4549.33	88939	0
AAFNKGETAMTINGPWAWSNIDTSKVNY	227	254	3	0	1029.49	8	25					-1
FNKGETA	229	235	2	0	383.69	4	5	3.05433	3.50872	383.942	0.0605185	1	0	-0.719216	0.587734		1	0.0193024		3.5571e+08	1.68215e+08	4.47681e+07	8.57187e+06	1.17593e+06	66159.1	13921.4	69666.8	19192.8	119226
FNKGETAM	229	236	1	0	897.413	5	6	4.87932	5.52673	897.99	-0.0158893	1	0	-0.790989	1.22832	1	1	0.161466		1.31377e+08	6.931e+07	2.19261e+07	4.55087e+06	0	0	0	0	0	126818	181598	83842.5
FNKGETAM	229	236	2	0	449.21	5	6	4.86338	5.55828	449.582	0.151194	1	0	-0.655504	1.38589	1	1	0.321844		1.2502e+09	6.88357e+08	2.18739e+08	5.16832e+07	1.51974e+07	1.92307e+06	346970	83765	1.24147e+07	0	2.20455e+07	84152.9
NKGETAM	230	236	1	0	750.345	4	5	3.21668	3.88107	750.849	0.0218344	1	0	-0.756858	1.28462	1	1	0.0671296		3.11219e+08	1.39678e+08	4.08824e+07	8.58833e+06	714936	40741.5	0	45921.9	42969.4	100321
NKGETAM	230	236	2	0	375.676	4	5	3.21668	3.8011	375.919	0.00309195	1	0	-0.775096	1.01925	1	1	0.0140532		1.15291e+09	5.43199e+08	1.30475e+08	1.8602e+07	3.67295e+06	1.17059e+06	25918.8	2.06003e+06	16314.7	73975
NKGETAMTINGPWAWSNIDTSKVNY	230	254	3	0	933.113	7	22					-1
NKGETAMTINGPWAWSNIDTSKVNYGVTVL	230	259	3	0	1089.54	8	27	11.61	12.0333	1092.28	6.18188	0.6	0					0.381648		0	189542	333734	2.84497e+06	1.24082e+07	2.34534e+07	3.7755e+07	4.74579e+07	4.874e+07	4.12289e+07	2.85779e+07	1.59492e+07	7.66159e+06	2.00431e+06	710574	474842	188219	179213	283047	411225	81293.1	239648	240417	646434	737236	366160	164858	336868	512719	889055
MTINGPWAWSNIDT	236	249	2	0	803.372	6	11	11.3588	12.2539	805.036	2.29423	1	0	0.236629	2.05053		1	0.116299		3.67277e+07	2.84601e+08	7.28035e+08	9.64825e+08	7.15051e+08	4.05552e+08	1.56963e+08	5.52764e+07	1.32449e+07	3.48198e+06	4.06693e+06	1.33887e+06	6.78806e+06	1.03835e+06	1.17287e+06	1.22402e+06	1.33261e+06	1.20864e+06
MTINGPWAWSNIDTSKVNY	236	254	3	0	733.018	7	16	11.17	11.6885	734.914	4.29731	1	0	0.528623	0.800561		1	0.0629934		660498	7.85281e+06	1.99147e+07	6.47749e+07	1.27813e+08	1.80117e+08	1.76224e+08	1.23933e+08	7.2645e+07	3.39996e+07	8.54656e+06	2.48107e+06	457377	1.03095e+06	247029	1.12534e+06	2.07617e+06	517604	134392	243142	0	13394.7	417232	45081.1
MTINGPWAWSNIDTSKVNYGVTVL	236	259	2	0	1333.67	7	21	11.9707	13.0328	1337.28	5.53941	1	0	0.505267	2.6045	1	0	0.103504		5.19807e+06	5.01109e+06	3.57857e+07	6.82988e+07	1.67664e+08	3.03255e+08	4.27407e+08	5.09341e+08	4.78632e+08	3.46509e+08	2.09421e+08	1.03158e+08	4.33942e+07	1.16609e+07	3.14223e+06	242615	620077	0	737679	96975.7	590182	0	350497	0	12438.2	0	14435.8	7355.14	364650
MTINGPWAWSNIDTSKVNYGVTVL	236	259	3	0	889.448	7	21	12.002	13.0804	891.86	5.5614	0.6	0					0.0554786		5.82621e+06	1.88352e+07	5.46584e+07	1.55486e+08	3.3166e+08	5.87648e+08	8.58292e+08	9.90434e+08	9.08346e+08	6.64114e+08	3.96724e+08	2.08531e+08	9.30706e+07	3.31032e+07	1.09073e+07	5.6977e+06	877204	509317	1.46118e+06	511873	558868	865219	1.12115e+06	1.32199e+06	747980	564931	407185	183953	392670
MTINGPWAWSNIDTSKVNYGVTVLPTFKGQPSKPFVGVL	236	274	4	0	1063.06	9	33	11.9863	12.7468	1065.42	6.78557	1	0	0.222312	1.60353		1	0.103227		117326	230145	1.11745e+06	2.95415e+06	1.27683e+07	3.04896e+07	6.11391e+07	8.64191e+07	1.10991e+08	1.33621e+08	1.3649e+08	1.03648e+08	7.4493e+07	4.55716e+07	2.71312e+07	9.52619e+06	3.77299e+06	790888	333905	79612.9	163540	164113	94824.5	247943	121696	0	265630	0	155970	78316.7
TINGPWAWSN	237	246	2	0	573.272	5	7	9.74893	10.8884	574.475	1.71011	1	0	0.410491	2.86107		1	0.377231		1.38759e+08	4.59342e+08	5.2546e+08	2.83207e+08	8.80902e+07	1.50124e+07	686093	0	183702	47052.3	6.95927e+07	1.62549e+06	2.95527e+07
TINGPWAWSNI	237	247	2	0	629.814	5	8	11.5158	12.5067	630.926	1.45488	0.6	0					0.152573		1.95524e+07	1.04554e+08	1.63598e+08	1.09251e+08	3.99532e+07	6.02829e+06	296768	830228	498890	450342	439257	592271	271201	922978
TINGPWAWSNIDT	237	249	2	0	737.852	5	10	10.6383	11.6728	739.422	2.25628	1	0	0.31964	2.51269		1	0.0415577		9.6949e+07	5.88395e+08	1.47869e+09	1.81393e+09	1.2972e+09	6.71383e+08	2.30723e+08	6.70927e+07	1.26288e+07	3.06701e+06	61263.9	2.37273e+06	46764.2	3.59459e+06	488981	890133
TINGPWAWSNIDTSKVNY	237	254	2	0	1033.5	6	15	10.5132	11.4687	1036.36	4.47097	1	0	0.672064	2.25064	1	1	0.0974505		2.59399e+07	4.16368e+07	2.30944e+08	6.18801e+08	1.25792e+09	1.75744e+09	1.69435e+09	1.23968e+09	6.77199e+08	2.88405e+08	1.1123e+08	3.02122e+07	7.7728e+06	1.01213e+06	6.12496e+06	0	4.15039e+07	8573.64	2.63302e+07	259544	910620	271426
TINGPWAWSNIDTSKVNY	237	254	3	0	689.337	6	15	10.6852	11.5943	690.971	3.65909	1	1	0.408731	2.09677	0	1	0.859888		9.81854e+07	3.69303e+06	2.52823e+07	9.14725e+07	1.49854e+08	1.97432e+08	1.8959e+08	1.25583e+08	6.37087e+07	2.29494e+07	7.34223e+06	1.69085e+06	192638	267962	70702.2	265141	58604	143771	130723	0	293746	733596
TINGPWAWSNIDTSKVNYGVTVL	237	259	2	0	1268.15	7	20	11.5315	12.6515	1271.7	5.56783	0.6	0					0.0652685		8.58475e+06	1.27174e+08	1.03188e+08	3.35367e+08	6.43375e+08	1.21963e+09	1.75093e+09	1.97452e+09	1.74599e+09	1.2973e+09	7.18807e+08	3.48959e+08	1.36914e+08	4.74203e+07	1.25946e+07	3.97839e+06	1.77242e+06	9.60945e+06	1.47673e+07	1.20624e+07	6.79289e+06	1.38647e+06	0	0	78627.5	296050	0	34329.1
TINGPWAWSNIDTSKVNYGVTVLPTFKGQPSKPFVGVL	237	274	3	0	1373.4	9	32	11.6885	12.4118	1376.53	6.88919	1	0	0.269328	1.48013	1	1	0.192256		0	102332	2.69286e+06	7.62372e+06	3.28016e+07	6.57929e+07	1.22658e+08	1.95561e+08	2.61713e+08	2.8953e+08	2.63864e+08	2.15904e+08	1.48307e+08	9.27896e+07	4.65756e+07	1.98618e+07	4.58778e+06	936782	896554	932772	249915	1.19037e+06	538747	217632	239377	81081.1	0	464892	142114	0
TINGPWAWSNIDTSKVNYGVTVLPTFKGQPSKPFVGVL	237	274	4	0	1030.3	9	32	11.6571	12.396	1032.66	6.93861	1	0	0.276843	1.53185	1	1	0.121668		88314.9	2.92519e+07	7.23279e+06	2.41825e+07	5.71596e+07	1.37517e+08	2.26203e+08	3.53846e+08	4.55233e+08	5.11113e+08	4.79909e+08	3.90218e+08	2.70055e+08	1.63816e+08	8.79482e+07	4.45436e+07	1.67225e+07	5.18643e+06	1.75678e+06	956661	106443	498858	522507	1.17928e+06	352244	628839	6.93174e+06	264218	273063	205133
NIDTSKVNYGVTVL	246	259	2	0	761.909	5	12	8.57672	8.84258	764.402	4.09293	1	0	0.881334	-0.0378589		0	0.145134		83357.1	7.5103e+06	4.59569e+06	1.77108e+07	3.80203e+07	4.51227e+07	3.82126e+07	1.97491e+07	6.3421e+06	401511	215084	0	0	20605.6	70747.2	131867	0	812059
IDTSKVNYGVTVL	247	259	2	0	704.888	5	11	7.81563	8.99872	709.062	7.51639	1	1	2.54639	3.00593		-9	1.60029		5.24947e+06	2.28097e+07	1.39425e+08	3.51463e+08	6.33496e+08	6.66468e+08	5.02548e+08	2.27872e+08	9.03428e+07	5.40545e+07	3.24959e+08	7.40413e+08	7.43694e+08	4.66632e+08	2.13644e+08	8.16652e+07	1.2865e+07
IDTSKVNYGVTVLPTFKGQPSKPFVGVL	247	274	3	0	997.89	7	23	10.3726	10.5914	1000.16	4.98318	1	0	0.276008	-0.193939		0	0.0633734		126166	0	2.94632e+06	1.52275e+07	3.99052e+07	7.16886e+07	9.58305e+07	9.90567e+07	8.65231e+07	5.22676e+07	3.05245e+07	0	4.89003e+06	182229	0	0	137818	0	0	0	31117	12356	117813	0	14958.3	0	48798.5	0	0	396227
DTSKVNYGVTVL	248	259	2	0	648.346	5	10	7.99822	8.56108	650.337	3.22282	1	0	0.789891	0.947736		0	0.104118		563926	6.78097e+06	4.54198e+07	8.15158e+07	1.06464e+08	7.58467e+07	2.98827e+07	8.96226e+06	2.49362e+06	0	576842	0	150917	74832.5	535185	0
DTSKVNYGVTVLPTFKGQPSKPFVGVL	248	274	3	0	960.195	7	22	10.1856	10.2323	962.453	5.02313	1	0	0.332758	-0.765109		1	0.248861		0	0	0	1.37943e+06	4.09656e+06	7.12961e+06	7.8982e+06	6.26707e+06	3.68486e+06	1.70987e+06	289129	0	0	145232	0	0	0	0	0	260044	0	776231	0	0	0	0	162274	0	0	244135
SKVNYGVTVL	250	259	1	0	1079.61	4	8	7.92	8.54543	1082.5	2.24777	0.6	0					0.502993		6.49949e+06	3.61865e+07	8.33793e+07	9.59166e+07	5.64449e+07	2.25975e+07	9.33706e+06	1.31923e+06	239183	101630	0	0	0
SKVNYGVTVL	250	259	2	0	540.308	4	8	7.90435	8.6705	541.693	2.12846	0.6	0					0.0334582		7.19639e+07	4.57195e+08	1.15186e+09	1.29029e+09	6.87327e+08	2.18705e+08	5.79547e+07	7.05498e+06	178049	0	0	0	0
SKVNYGVTVLPTF	250	262	2	0	712.893	5	10					0
SKVNYGVTVLPTFKGQPSKPFVGVL	250	274	3	0	888.17	7	20	9.9518	10.654	889.824	3.32566	0.6	0					0.0464322		1.42396e+06	5.0729e+07	2.34138e+08	5.71854e+08	8.45731e+08	8.80855e+08	6.79494e+08	4.04416e+08	1.98106e+08	8.14889e+07	2.7235e+07	5.34258e+06	1.93689e+06	373557	154936	299654	377186	456164	0	285103	92328.6	94638.9	0	2.45587e+06	145789	334248	195931	0
SKVNYGVTVLPTFKGQPSKPFVGVLSAGINAASPNKELAKE	250	290	4	0	1061.58	9	35					-1
KVNYGVTVL	251	259	2	0	496.792	4	7	8.01385	8.60798	498.1	2.01806	1	0	0.624532	1.05149		0	0.150732		1.24246e+06	2.2783e+07	6.24326e+07	6.74416e+07	2.6913e+07	4.55822e+06	149178	61387.4	15940.9	98039.6	0	106937
KVNYGVTVLPTFKGQPSKPFVGVL	251	274	3	0	859.16	7	19	10.0766	10.3258	860.783	3.28054	1	0	0.0619357	-0.0931672		1	0.146927		406373	864489	4.9793e+06	2.55357e+07	2.53288e+07	2.76942e+07	2.26679e+07	9.83416e+06	4.33061e+06	725123	100117	691219	206831	0	0	0	118452	114949	214284	0	0	145162	0	0	339374	0	0
GVTVLPTF	255	262	1	0	833.477	4	5					-1
GVTVLPTFKGQPSKPFVGVL	255	274	2	0	1036.1	6	15	9.9518	10.6071	1037.89	2.30583	1	0	-0.0302038	1.25437	1	1	0.109272		2.02201e+07	2.13343e+08	5.55452e+08	7.76693e+08	6.60234e+08	3.87963e+08	1.95495e+08	7.21843e+07	1.89212e+07	1.66387e+06	2.3811e+06	21710.2	2.8931e+07	0	1.67596e+06	0	146448	32748.6	0	22312.5	0	0
GVTVLPTFKGQPSKPFVGVL	255	274	3	0	691.07	6	15	9.9518	10.7634	692.256	2.28128	0.4	0					0.0308451		7.36353e+07	5.91851e+08	1.57237e+09	2.15706e+09	1.87526e+09	1.1359e+09	5.32846e+08	2.227e+08	8.16633e+07	2.80067e+07	7.37368e+06	2.08242e+06	967075	881949	1.01825e+07	362341	0	5.39195e+06	99018.1	172631	279674	56228.9
GVTVLPTFKGQPSKPFVGVLSAGINAASPNKELAKE	255	290	3	0	1218.01	8	30	9.76452	10.0454	1220.42	5.04329	1	0	0.039797	0.011974	1	0	0.327482		0	0	168448	710154	6.176e+06	1.55142e+07	2.27719e+07	2.84657e+07	2.20174e+07	1.29545e+07	7.00435e+06	2.07001e+06	619247	0	253155	0	0	186433	0	482063	188972	0	161856	326629	0	0	32944.6	0	0	0
GVTVLPTFKGQPSKPFVGVLSAGINAASPNKELAKE	255	290	4	0	913.758	8	30					-1
VTVLPTFKGQPSKPFVGVL	256	274	3	0	672.063	6	14					-1
TVLPTFKGQPSKPFVGVL	257	274	3	0	639.04	6	13					0
PTFKGQPSKPFVG	260	272	2	0	695.38	5	9	6.45802	7.24555	697.987	4.35982	0.6	1					1.44328		6.14805e+07	8.91079e+07	5.81905e+07	2.24423e+07	4.80203e+06	1.08782e+06	1.72757e+07	7.32698e+07	1.06335e+08	7.32669e+07	3.1241e+07	8.19373e+06	1.25266e+06	60838.2	143444
PTFKGQPSKPFVGVL	260	274	1	0	1601.9	5	11	8.9364	9.29467	1603.78	0.881712	0.4	0					0.312292		3.18227e+06	4.35518e+07	5.34001e+07	2.80431e+07	1.53236e+06	387268	0	0	0	0	0	0	0	0	0	0	0
PTFKGQPSKPFVGVL	260	274	2	0	801.456	5	11	8.84258	9.59277	802.549	1.19703	1	0	-0.248661	1.56935	1	0	0.0164499		1.7624e+09	6.56371e+09	7.76572e+09	4.99607e+09	2.291e+09	8.56358e+08	3.12252e+08	1.10897e+08	4.48753e+07	2.15418e+07	8.49481e+06	2.80432e+06	1.2092e+06	731869	353483	288733	443538
PTFKGQPSKPFVGVL	260	274	3	0	534.64	5	11	8.84258	9.59277	535.368	1.19488	1	0	-0.24961	1.56935	1	0	0.00983128		2.34073e+09	8.53012e+09	1.01755e+10	6.52266e+09	3.03345e+09	1.12714e+09	3.79598e+08	1.40385e+08	6.4572e+07	2.87025e+07	1.08512e+07	3.36477e+06	881210	82482.2	43238.4	113362	135316
PTFKGQPSKPFVGVLSA	260	276	2	0	880.491	6	13	8.56108	8.81127	881.583	1.10651	1	0	-0.363992	-0.089904	1	0	0.202917		1.88498e+06	1.76047e+07	2.23217e+07	1.36641e+07	3.41236e+06	101600	243196	120997	0	0	203337	98946.5	405834	93159.4	153543	0	0	0	15763.4	0
PTFKGQPSKPFVGVLSA	260	276	3	0	587.33	6	13					-1
PTFKGQPSKPFVGVLSAGIN	260	279	3	0	682.046	6	16	8.88953	9.31028	682.76	0.902217	0.4	0					0.304676		4.2297e+07	1.78017e+08	1.55644e+08	5.78382e+07	1.43393e+07	2.46713e+06	904679	1.18586e+06	334118	85823.7	35416.9	54870.4	0	1.22781e+07	114649	288640	3.57674e+06	872153	0	364941	214662	83518.9	212002
PTFKGQPSKPFVGVLSAGINAASPNKELAKE	260	290	3	0	1061.58	8	26	9.02983	9.53013	1063.71	4.4921	1	0	0.0624859	0.740109	0	-1	0.515258		0	4.72151e+06	5.56124e+07	1.80461e+08	3.61182e+08	4.75918e+08	4.57158e+08	3.67673e+08	2.29574e+08	1.17426e+08	5.68693e+07	2.59545e+07	1.25006e+07	3.25482e+06	1.43179e+06	553404	995430	0	621275	14227.5	0	2.62111e+06	9.53799e+06	1.96669e+07	1.14194e+07	1.40557e+07	6.36525e+06	3.09936e+06	451843	134824
PTFKGQPSKPFVGVLSAGINAASPNKELAKE	260	290	4	0	796.436	8	26	9.31028	9.34155	799.503	10.3643	0.4	0					0.751427		138337	1.48798e+06	8.21496e+06	1.96218e+07	4.21354e+07	5.33671e+07	5.22081e+07	4.18848e+07	2.64969e+07	1.36491e+07	7.21535e+06	3.143e+06	1.78382e+06	433186	537512	301843	136801	0	0	0	6.24663e+07	14044.7	1.26857e+08	0	0	0	0	0	0	0
PTFKGQPSKPFVGVLSAGINAASPNKELAKEFLEN	260	294	3	0	1229.32	8	30	10.6227	10.9196	1231.34	3.83985	1	0	-0.155373	0.0651806	1	-2	0.224036		0	301091	215949	5.7804e+06	1.79681e+07	2.57315e+07	2.94767e+07	2.17491e+07	1.35838e+07	4.43415e+06	634536	163963	0	0	0	0	178460	0	0	127970	0	0	159742	638715	156734	0	0	0	0	0
PTFKGQPSKPFVGVLSAGINAASPNKELAKEFLEN	260	294	4	0	922.245	8	30	10.5758	10.9978	923.797	3.98999	1	0	-0.131023	0.480381	1	-1	0.121526		0	266386	3.37207e+06	1.91541e+07	4.59003e+07	6.11115e+07	7.36903e+07	5.9067e+07	3.70508e+07	1.54422e+07	8.05099e+06	3.76275e+06	914093	707345	233729	306280	123680	205867	0	0	0	366057	0	101930	112826	481865	99158.2	0	0	89849.8
PTFKGQPSKPFVGVLSAGINAASPNKELAKEFLENYL	260	296	3	0	1321.37	9	32					-1
PTFKGQPSKPFVGVLSAGINAASPNKELAKEFLENYL	260	296	5	0	793.227	9	32					-1
KGQPSKPFVGVL	263	274	2	0	628.872	5	8	8.17005	8.77998	629.621	0.732792	0.6	0					0.0222025		3.64263e+08	1.03316e+09	7.0993e+08	2.93438e+08	9.0263e+07	192608	3.26213e+06	402477	407876	288790	105140	68538.5	0	68618.7
KGQPSKPFVGVL	263	274	3	0	419.584	5	8	8.23253	8.76433	420.075	0.708296	0.6	0					0.0406297		9.09356e+07	2.41843e+08	1.58563e+08	6.32367e+07	1.74481e+07	4.21481e+06	61037.1	36217.1	696560	0	0	175782	0	0
VLSAGINAASPNKELAKE	273	290	3	0	604.667	6	15	6.18947	6.56843	606.183	3.49835	1	0	0.356593	0.337464		1	0.292418		312732	6.51377e+06	2.75478e+07	4.61713e+07	4.47935e+07	2.81796e+07	1.32369e+07	3.94187e+06	837639	206487	0	7.60927e+06	0	0	6.69059e+06	0	0	2.15584e+06	28046	3329.87	154069	0
SAGINAASPNKE	275	286	2	0	579.791	5	9	3.13543	3.73702	582.006	3.78028	1	1	1.26547	1.07622		-7	0.784433		3.29352e+06	2.22027e+07	4.56161e+07	4.6458e+07	3.84195e+07	3.74736e+07	3.57879e+07	2.76614e+07	1.86048e+07	9.26091e+06	3.22972e+06	533170	984.583	18490.1	0
SAGINAASPNKEL	275	287	1	0	1271.66	5	10	5.7638	5.9526	1274.86	2.48139	0.4	0					0.359851		0	0	2.25401e+06	4.393e+06	3.51286e+06	387764	0	0	0	0	0	0	0	0	0	0
SAGINAASPNKEL	275	287	2	0	636.333	5	10	5.68492	6.30025	638.014	2.63901	1	0	0.505849	1.12185	1	0	0.0814899		6.06411e+06	7.26225e+07	2.24552e+08	3.51539e+08	2.77603e+08	1.42602e+08	4.9632e+07	1.30704e+07	1.38888e+06	464331	336979	866373	163318	2188.11	3150.37	183633
SAGINAASPNKELAKE	275	290	2	0	800.42	5	13	5.0545	5.63742	802.256	2.76083	1	0	0.255142	1.01427	1	0	0.0391227		1.11888e+08	8.5188e+08	3.04098e+09	5.05144e+09	4.76158e+09	2.88479e+09	1.2723e+09	4.56875e+08	1.47659e+08	4.59593e+07	1.44225e+07	4.44544e+06	1.0145e+06	0	0	0	60743.5	62421.8	93425.3
SAGINAASPNKELAKE	275	290	3	0	533.949	5	13	5.10208	5.57413	535.173	2.7598	1	0	0.254757	0.646361	1	0	0.0222295		7.59013e+07	6.13691e+08	2.05591e+09	3.61784e+09	3.40586e+09	2.02477e+09	8.73458e+08	3.18595e+08	1.00947e+08	2.76833e+07	9.17451e+06	2.7314e+06	1.06602e+06	836973	247010	81633.8	4390.02	0	6628.3
SAGINAASPNKELAKEF	275	291	3	0	582.972	6	14	7.73187	8.07637	584.254	2.82347	0.6	0					0.196504		176646	1.18623e+07	1.65425e+07	3.4506e+07	3.83054e+07	1.94761e+07	7.43998e+06	1.90972e+06	0	96959.5	108260	140161	43616.1	175314	0	127035	956001	832736	273634	616740	13269.9
SAGINAASPNKELAKEFL	275	292	2	0	930.497	6	15	9.1699	9.26343	933.041	3.99457	1	0	0.517542	-0.609747		-2	0.574887		317604	160688	6.11179e+06	9.40022e+06	1.12983e+07	6.01899e+06	2.66012e+06	337984	129645	153283	0	0	135236	495015	769437	1.33263e+06	523437	334440	128131	523217	345597	0
SAGINAASPNKELAKEFLEN	275	294	2	0	1052.04	6	17	8.60798	9.06097	1054.11	2.92166	0.6	0					0.0989856		385868	3.37201e+07	1.70717e+08	3.24436e+08	3.64668e+08	2.7943e+08	1.4965e+08	6.08271e+07	2.12607e+07	3.05427e+06	724338	1.6449e+06	0	1.67302e+06	0	472123	0	167376	0	129596	0	1.24455e+06	0	1.5696e+06
SAGINAASPNKELAKEFLEN	275	294	3	0	701.695	6	17	8.70177	9.29467	703.429	3.97784	0.6	0					0.283561		8.73192e+06	9.31016e+07	3.62868e+08	6.92382e+08	7.31226e+08	5.52441e+08	3.06324e+08	1.32902e+08	5.07334e+07	1.6207e+07	6.19922e+06	1.66565e+06	2.35728e+06	1.59794e+06	7.2305e+07	96111.9	328572	1.45651e+08	0	292512	5.16753e+07	168404	151987	8.66412e+06
SAGINAASPNKELAKEFLENYL	275	296	2	0	1190.11	6	19	11.2014	11.9393	1192.25	2.86628	0.6	0					0.091211		1.30265e+06	5.09398e+07	1.70444e+08	3.34342e+08	3.84394e+08	3.14492e+08	1.79085e+08	9.38691e+07	3.36336e+07	1.43573e+07	2.57576e+06	1.15149e+06	108925	0	162293	436613	171987	285062	86539.8	59488.7	0	214944	793598	426256	380364	325299
SAGINAASPNKELAKEFLENYL	275	296	3	0	793.745	6	19	11.2329	11.453	795.169	2.86528	0.6	0					0.0184257		4.2049e+06	4.55048e+07	1.62972e+08	3.08902e+08	3.57692e+08	2.90329e+08	1.69258e+08	8.44705e+07	3.74388e+07	1.3474e+07	4.978e+06	1.21394e+06	67503.8	0	138389	56539.4	114170	0	0	99201.6	86056.3	91568.2	311398	355433	258358	163149
GINAASPNKELAKE	277	290	2	0	721.386	5	11	4.927	5.181	723.069	2.5407	1	0	0.345645	-0.0772384		1	0.126037		62985.1	5.29192e+06	2.01001e+07	3.44662e+07	2.67807e+07	1.34524e+07	722629	88642	0	0	2027.78	3586.91	0	515878	289037	180394	18508.3
AASPNKELAKE	280	290	2	0	579.312	5	8	3.65578	4.19655	580.933	2.57835	1	0	0.789944	0.874397	1	1	0.0378132		4.59649e+07	3.40709e+08	1.0788e+09	1.56976e+09	1.21946e+09	5.45912e+08	1.74275e+08	4.3107e+07	8.13285e+06	977098	106770	56732.4	0	4977.19
AASPNKELAKE	280	290	3	0	386.544	5	8	3.65578	4.16513	387.603	2.51562	1	0	0.751796	0.770141	1	1	0.0262699		1.10323e+07	8.93834e+07	2.57363e+08	3.89571e+08	2.85744e+08	1.18879e+08	3.68743e+07	7.97416e+06	274904	23494.7	0	290118	0	0
AASPNKELAKEFLEN	280	294	2	0	830.931	5	12	8.20128	8.71742	832.808	2.78209	0.6	0					0.404806		1.80663e+06	6.04996e+07	1.6436e+08	2.82867e+08	2.36635e+08	1.47508e+08	5.58626e+07	4.01666e+07	2.50749e+06	2.19116e+07	186275	3.35133e+06	0	79315.2	0	648487	0	276819
AASPNKELAKEFLENYL	280	296	3	0	646.339	6	14	11.0291	11.61	647.798	3.21757	1	0	0.340067	1.00769		1	0.430811		794292	1.79444e+07	7.16927e+07	1.20669e+08	1.12953e+08	7.05283e+07	3.1906e+07	8.59741e+06	1.01833e+06	650136	31682.1	32069.7	101092	92895.2	1.30294e+06	7.54927e+06	1.16428e+07	4.99701e+06	1.09003e+06	89879.5	98077.3
LAKEFLENYL	287	296	2	0	620.335	5	8	10.7009	11.1543	620.743	0.0543361	1	0	-0.745059	0.584581		1	0.338163		2.80213e+07	2.02874e+07	8.42032e+06	896736	88773.3	91286.3	0	0	0	103708	259200	86030	87113.4	109356
FLENYL	291	296	1	0	798.403	4	4	9.88938	10.7634	798.897	-0.00350398	1	0	-0.782366	1.98018	1	1	0.0824128		8.8636e+09	4.39224e+09	1.19424e+09	9.05733e+07	542407	1.39983e+07	6.95798e+06	3121.27	611420
FLENYL	291	296	2	0	399.705	4	4	9.9518	10.4507	399.923	-0.0626274	1	0	-0.854279	0.735407	1	1	0.375097		1.66732e+08	7.68572e+07	1.4727e+07	1.25863e+06	0	315567	0	152313	0
YLLTDEGL	295	302	1	0	923.472	4	6	9.41985	10.2479	924.853	0.831452	1	0	-0.103896	1.82764		1	0.13538		6.86595e+08	1.29617e+09	8.88752e+08	3.32527e+08	8.49473e+07	1.50254e+07	4.85043e+06	531810	754269	2.85507e+06	1.01519e+06
YLLTDEGLEAVNKDKPLGA	295	313	2	0	1023.54	6	16	8.98315	9.59277	1024.93	1.56137	0.6	0					0.344929		1.41023e+08	4.93391e+08	6.33718e+08	4.9739e+08	2.59484e+08	1.21536e+08	4.29812e+07	3.30165e+07	4.11582e+07	3.58813e+07	2.09739e+07	8.08573e+06	2.25812e+06	505518	854063	214333	840330	29696.8	338771	0	204428	175681	1.46196e+06
YLLTDEGLEAVNKDKPLGA	295	313	3	0	682.697	6	16	8.96758	9.62403	683.694	1.78119	0.6	0					0.285316		3.30297e+08	1.14713e+09	1.49994e+09	1.1415e+09	6.34458e+08	2.81408e+08	1.18524e+08	1.01595e+08	1.31603e+08	1.19807e+08	7.4849e+07	3.8227e+07	1.65232e+07	7.33047e+06	3.86493e+06	416895	709444	1.66717e+06	339468	179728	1.08169e+07	303310	110371
LTDEGL	297	302	1	0	647.325	4	4	6.26862	7.08897	648.489	0.798488	1	0	0.193113	1.8022		1	0.030958		1.30092e+09	2.25344e+09	1.30768e+09	3.35557e+08	5.15591e+07	606507	639251	387875	181441
LTDEGLE	297	303	1	0	776.367	4	5	5.70072	6.14203	777.619	0.814846	1	0	0.0147866	0.544372		1	0.187618		7.14482e+07	1.24999e+08	7.33535e+07	2.18248e+07	3.85721e+06	203781	751166	0	0	1.48177e+06
LTDEGLEA	297	304	1	0	847.404	4	6	5.92112	6.25277	848.786	0.904837	1	0	-0.0443898	0.180443		0	0.282255		6.1921e+07	1.10611e+08	7.44633e+07	2.6701e+07	9.54415e+06	2.69066e+06	241537	71968.9	0	0	104417
LTDEGLEAVNKDKPLGA	297	313	2	0	885.468	6	14	7.12037	7.7633	886.466	0.970869	1	0	-0.440708	1.21344	1	0	0.0332249		1.81695e+09	3.88203e+09	3.75458e+09	2.27508e+09	1.07005e+09	4.48302e+08	1.81801e+08	8.04084e+07	3.85675e+07	1.64217e+07	7.35723e+06	2.87047e+06	1.04271e+06	367891	1.34021e+06	1210.9	874499	0	333783	0	92832.5
LTDEGLEAVNKDKPLGA	297	313	3	0	590.647	6	14	7.12037	7.73187	591.315	0.976329	1	0	-0.43881	1.10913	1	0	0.0439839		2.51122e+09	5.16763e+09	4.88189e+09	3.02472e+09	1.42165e+09	5.78315e+08	2.41141e+08	1.02997e+08	4.6831e+07	2.30692e+07	1.30053e+07	8.31916e+06	1.8409e+06	203352	372028	57092.3	32922.1	2.40888e+07	140556	0	0
LTDEGLEAVNKDKPLGAVA	297	315	2	0	970.52	6	16	7.60612	8.24818	971.252	0.334465	0.4	0					0.706117		3.77811e+07	1.14992e+07	2.0646e+07	7.60532e+06	3.70657e+06	275627	151874	0	0	174849	84218.1	0	156504	126355	149000	149245	91948.7	238362	543057	0	175154	0	0
LTDEGLEAVNKDKPLGAVAL	297	316	2	0	1027.06	6	17	8.92078	9.07652	1028.43	1.5378	0.6	0					0.968819		6.89018e+06	1.74862e+07	1.62724e+07	1.16529e+07	4.65271e+06	1.88007e+06	195992	665789	0	0	0	243896	0	204428	0	1.09473e+06	0	242589	0	954206	0	397618	0	12810.6
LTDEGLEAVNKDKPLGAVALKSYEEE	297	322	3	0	940.15	7	23					0
TDEGLEAVNKDKPLGA	298	313	2	0	828.926	5	13	6.48953	6.82043	829.601	0.403376	1	0	-0.62714	0.177954		1	0.495035		7.20129e+06	1.11894e+07	6.75462e+06	1.6593e+06	0	0	0	0	0	66214.1	0	117890	0	52954.4	68271.7	80311.3	0	43998.5	89001.3
EGLEAVNKDKPLGAVALKSYEEELA	300	324	2	0	1337.2	7	22					-1
EAVNKDKPLGA	303	313	1	0	1141.62	5	8	4.22802	4.78393	1142.43	0.148118	1	0	-0.688025	0.924673	1	0	0.105708		9.84724e+07	8.09298e+07	3.28262e+07	1.01393e+07	616772	0	0	0	0	0	0	0	0	0
EAVNKDKPLGA	303	313	2	0	571.314	5	8	4.18083	4.9429	571.772	0.256079	1	0	-0.622367	1.60878	1	0	0.0140074		5.14832e+09	4.07491e+09	1.83193e+09	6.24707e+08	1.91775e+08	6.78045e+07	2.32653e+07	7.81648e+06	1.13541e+06	45976.2	0	0	0	0
EAVNKDKPLGA	303	313	3	0	381.212	5	8	4.19655	4.87932	381.508	0.229259	1	0	-0.638678	1.34562	1	0	0.017756		7.6903e+08	6.10443e+08	2.68482e+08	8.98953e+07	2.5723e+07	7.56818e+06	1.50771e+06	51273.7	0	55204.5	0	136039	87879	0
EAVNKDKPLGAVAL	303	316	2	0	712.909	5	11	7.40207	7.779	713.521	0.388629	0.6	0					0.0608132		1.63062e+08	1.61254e+08	9.19099e+07	4.08249e+07	1.76315e+07	6.40831e+06	1.77281e+06	650868	146805	46048.3	47730.4	199327	48862.3	0	2670.05	45684.7	0
EAVNKDKPLGAVALKS	303	318	2	0	820.472	5	13	5.87397	6.33188	821.402	0.902587	0.6	0					0.221397		9.92762e+06	3.69283e+07	3.17785e+07	1.79487e+07	6.75394e+06	1.41167e+06	355902	248496	0	113099	49561.2	0	109879	0	52913.3	0	0	0	0
EAVNKDKPLGAVALKS	303	318	3	0	547.317	5	13	5.92112	6.39498	547.958	0.963123	0.6	0					0.146069		1.57149e+07	6.12546e+07	5.73953e+07	3.0491e+07	1.27697e+07	3.90139e+06	1.04321e+06	182117	37813.1	78015.6	67090.3	26902.7	124119	0	0	0	0	0	78038.2
EAVNKDKPLGAVALKSYEEE	303	322	2	0	1095.57	6	17	7.85742	8.01385	1102.48	12.5324	0.6	0					0.204616		1.67177e+06	2.1904e+06	1.93772e+06	986592	5460.09	14521.8	0	0	0	0	2.32721e+06	9.23402e+06	2.89172e+07	4.67551e+07	5.84825e+07	4.57527e+07	3.00556e+07	1.3172e+07	3.41945e+06	280704	403373	0	197756	0
EAVNKDKPLGAVALKSYEEE	303	322	3	0	730.714	6	17	7.32375	7.7633	731.623	1.4436	0.6	0					0.0405285		5.99773e+07	2.52834e+08	3.63781e+08	3.14561e+08	1.90807e+08	9.66129e+07	4.50111e+07	1.47721e+07	6.42123e+06	1.58216e+06	460729	1.06426e+06	246068	132921	470503	146866	153580	172990	82176.6	55202.6	568841	123039	187329	168478
EAVNKDKPLGAVALKSYEEEL	303	323	3	0	768.409	6	18	8.96758	9.53013	769.406	1.63351	1	0	-0.336577	0.946685		0	0.14139		1.0742e+07	9.8488e+07	1.57108e+08	1.32827e+08	9.01595e+07	4.57532e+07	1.80768e+07	5.279e+06	1.7632e+06	1.18015e+06	0	137167	80175.2	356904	192948	733352	662869	1.21706e+06	572954	280530	0	1.68703e+06	28359.2	5834.13	723803
EAVNKDKPLGAVALKSYEEELAKDPRIAATME	303	334	3	0	1162.94	8	28	9.40418	9.59277	1164.78	3.39796	1	0	-0.187675	-0.294324	1	-1	0.253526		34518.9	2.5041e+06	4.66352e+06	1.53695e+07	2.28092e+07	2.22162e+07	1.77719e+07	1.16032e+07	5.53684e+06	3.45728e+06	1.07986e+06	322517	1.15092e+06	1.23089e+06	373215	195000	217598	135462	130791	0	0	17031.4	170080	175729	0	130010	0	0	0	112252
EAVNKDKPLGAVALKSYEEELAKDPRIAATME	303	334	4	0	872.459	8	28	9.43552	9.71773	873.769	3.12083	1	0	-0.235828	0.0163986	1	-1	0.126667		295830	1.05426e+06	1.70927e+07	3.51727e+07	4.53041e+07	4.7462e+07	3.84984e+07	2.63991e+07	1.47573e+07	5.46452e+06	2.61159e+06	1.69587e+06	442514	278042	364697	165082	272757	103879	478689	102365	244731	0	371811	0	126005	0	0	0	0	117298
AVNKDKPLGA	304	313	2	0	506.793	4	7	3.96067	4.70422	507.179	0.187398	1	0	-0.647855	1.54733	1	1	0.0477799		4.32701e+08	3.00405e+08	1.19599e+08	3.62178e+07	8.90053e+06	1.10612e+06	86011.6	223213	66058.8	74290.3	0	7474.28
AVNKDKPLGA	304	313	3	0	338.198	4	7	3.96067	4.70422	338.481	0.262945	1	0	-0.595347	1.54733	1	1	0.478669		6.22808e+07	4.42329e+07	1.45104e+07	2.39447e+06	17000.1	0	0	25800.5	25021	2.85484e+06	0	20209.6
AVNKDKPLGAVALKSYEEE	304	322	2	0	1031.05	6	16	7.32375	7.43343	1032.3	1.30328	0.4	0					0.417262		174855	2.01808e+06	3.27158e+06	2.19238e+06	311503	79329.1	0	156405	0	0	0	0	0	73707.9	0	75161.9	72646.2	0	0	0	0	0	0
AVNKDKPLGAVALKSYEEE	304	322	3	0	687.7	6	16	7.22992	7.60612	688.527	1.26761	1	0	-0.392648	0.328283	1	0	0.178325		5.90884e+06	2.53652e+07	3.62884e+07	2.53565e+07	1.36902e+07	6.63498e+06	874568	295745	45188.9	348141	167953	225093	0	0	191239	130848	54852.3	224475	0	0	0	0	0
VNKDKPLGA	305	313	1	0	941.541	4	6	3.8011	4.14943	941.972	-0.114341	1	0	-0.870822	0.235807	1	1	0.194174		1.28474e+07	7.62973e+06	742446	0	0	0	0	0	0	0	0
VNKDKPLGA	305	313	2	0	471.274	4	6	3.5413	4.46457	471.711	0.327126	0.6	0					0.336235		4.54795e+08	3.15414e+08	1.48631e+08	5.73358e+07	1.71642e+07	1.8974e+06	191953	45831.8	130380	0	23866.1
VNKDKPLGAVALKSYEEE	305	322	2	0	995.528	6	15	7.24555	7.35508	996.646	1.06331	0.4	0					0.246091		209178	1.52126e+06	4.23462e+06	2.17325e+06	561719	110733	85674.9	0	0	0	0	0	0	0	0	0	0	0	0	0	0	0
VALKSY	314	319	2	0	340.703	4	4	5.22813	5.77955	341.29	0.763298	0.4	0					0.445307		6.46732e+06	2.32209e+07	8.83339e+06	325504	0	147024	0	342582	160753
VALKSYE	314	320	1	0	809.44	4	5	5.5109	5.99988	810.834	0.910363	0.4	0					2.62125		2.49525e+07	1.07327e+08	6.40051e+07	1.88389e+07	2.31068e+06	0	104345	67462.5	0	0
VALKSYE	314	320	2	0	405.224	4	5	5.47937	6.06303	405.874	0.816804	0.4	0					0.0239373		2.83563e+08	8.01513e+08	4.24357e+08	1.29493e+08	2.63611e+07	2.7564e+06	455750	43199.7	40707.2	39800.8
VALKSYEEE	314	322	1	0	1067.53	4	7	5.60578	6.20527	1069.22	1.06762	1	0	-0.0360629	1.06925	1	0	0.0982687		1.20421e+08	3.64757e+08	3.03141e+08	1.47212e+08	5.15382e+07	1.11167e+07	251530	0	219851	375178	80471.2	102373
VALKSYEEE	314	322	2	0	534.266	4	7	5.58997	6.22108	535.13	1.1043	1	0	-0.0105679	1.17422	1	0	0.0833176		1.53151e+09	4.44849e+09	3.78788e+09	1.8538e+09	6.38681e+08	1.64035e+08	1.4611e+06	0	9.83567e+06	3.35605e+07	9.51195e+06	3.03412e+06
VALKSYEEEL	314	323	1	0	1180.61	5	8	8.13882	8.71742	1182.36	1.05247	1	0	-0.138032	0.999947	1	1	0.269076		3.00819e+07	1.25807e+08	1.18372e+08	6.06259e+07	1.41402e+07	706281	127529	0	364823	0	291728	142115	0	0
VALKSYEEEL	314	323	2	0	590.808	5	8	8.09197	8.82692	591.749	1.17954	1	0	-0.0607569	1.5188	1	1	0.0411375		8.80264e+08	2.87584e+09	2.76245e+09	1.49638e+09	5.46537e+08	1.70757e+08	4.07971e+07	2.1497e+06	1.32164e+06	972023	447466	1.77225e+07	194388	6.32483e+06
VALKSYEEELAKDPRIAA	314	331	2	0	1002.04	6	15	8.37332	8.51417	1004.08	2.88889	0.6	0					0.42092		0	605348	3.88383e+06	7.33719e+06	7.61397e+06	4.26922e+06	1.40925e+06	1.54335e+06	0	0	127065	107471	17852.8	129758	265364	115632	0	0	0	0	0	0
VALKSYEEELAKDPRIAATM	314	333	3	0	745.728	7	17	9.0454	9.31028	747.084	2.68023	0.6	0					0.170333		638288	6.47671e+06	2.34309e+07	3.32041e+07	3.86307e+07	2.63719e+07	1.29428e+07	3.79363e+06	2.3921e+06	0	0	109758	86061.2	218121	672725	148469	154180	662587	59177	133642	450023	0	0	84955.3	160913
VALKSYEEELAKDPRIAATME	314	334	3	0	788.742	7	18	8.92078	9.06097	790.111	2.64654	0.6	0					0.042758		3.27505e+06	2.6325e+07	7.81036e+07	1.32617e+08	1.39594e+08	1.04569e+08	6.44195e+07	3.38668e+07	1.44214e+07	2.96386e+06	254484	384329	0	0	0	0	0	313718	0	0	833845	154045	7742.81	229450	0	0
VALKSYEEELAKDPRIAATMENAQKGEIM	314	342	3	0	1079.22	8	26	9.79573	10.061	1081.05	3.48077	0.6	0					0.257245		594055	3.53141e+06	9.2211e+06	1.71103e+07	2.75092e+07	2.98104e+07	2.4048e+07	2.00607e+07	9.72004e+06	5.17007e+06	2.32635e+06	264370	122071	2.2249e+06	0	138593	303087	256672	89320.7	0	151545	0	275837	0	122938	152938	0	0	0	0
VALKSYEEELAKDPRIAATMENAQKGEIMPNIPQMSA	314	350	5	0	815.613	9	32	10.0298	10.1389	817.425	6.4626	1	0	0.204471	-0.558089		-2	0.140589		104573	0	0	0	973051	1.97806e+06	5.8841e+06	9.01731e+06	1.10764e+07	9.41257e+06	7.34422e+06	6.26436e+06	3.31536e+06	1.91332e+06	805043	182608	129710	0	0	0	0	0	0	0	131631	0	0	217225	0	0
KSYEEE	317	322	1	0	784.336	4	4	3.15172	3.72085	785.364	0.580351	1	0	-0.072211	0.968532	1	1	0.318388		4.3986e+07	3.85635e+07	1.7187e+07	4.58144e+06	4.34873e+06	1.12654e+06	227567	68356.5	170499
KSYEEE	317	322	2	0	392.672	4	4	3.15172	3.70457	393.102	0.413066	1	0	-0.275684	0.914496	1	1	0.0382487		1.28757e+08	1.13589e+08	4.77795e+07	1.32846e+07	3.14744e+06	298640	12359.1	0	0
KSYEEEL	317	323	2	0	449.214	4	5	6.55265	7.18298	449.718	0.488378	0.6	0					0.0630202		2.75275e+08	2.70363e+08	1.31642e+08	4.19337e+07	8.243e+06	415959	48631.4	542704	2.74433e+06	1.84222e+06
KSYEEELAKDPRIAA	317	331	3	0	573.969	6	12	6.85198	7.01025	575.264	2.8814	0.6	1					0.739187		95748.4	1.75051e+06	2.67756e+06	2.87664e+06	1.35082e+06	123336	0	119356	62963.6	25721.6	53598.5	89042.7	126310	315976	133160	167460	202072	62516.8	33704.6
KSYEEELAKDPRIAATME	317	334	3	0	694.345	6	15	7.55903	7.71615	696.796	6.0719	0.6	1					0.889877		50527.6	5.6482e+06	1.32323e+07	1.45135e+07	1.24742e+07	5.96056e+06	2.21646e+06	472444	178547	151262	456513	1.39646e+06	3.22804e+06	1.17986e+07	1.27488e+07	3.32895e+06	3.15736e+06	0	0	0	0	0
KSYEEELAKDPRIAATMENAQKGEIMPNIPQMSA	317	350	4	0	948.467	9	29					-1
YEEELAKDPRIAATME	319	334	2	0	933.451	6	13					0
YEEELAKDPRIAATME	319	334	3	0	622.636	6	13	7.35508	7.44913	623.632	1.82941	0.6	0					0.192175		513487	3.09658e+06	5.76779e+06	4.50724e+06	2.94309e+06	549620	57881.7	0	79371.1	0	0	143468	61878.2	90902.1	363247	0	140698	0	0	0
EELAKDPRIAATME	321	334	2	0	787.398	6	11	6.56843	6.71017	788.518	1.26327	0.6	0					0.139885		2.28408e+06	9.85681e+06	1.42638e+07	9.72182e+06	5.05452e+06	1.1227e+06	161426	85130.6	0	0	3286.91	0	0	0	0	0	0	0
EELAKDPRIAATME	321	334	3	0	525.268	6	11	6.63143	6.94673	526.077	1.45155	1	0	-0.136085	0.126186	1	0	0.128901		4.9116e+06	1.402e+07	1.87428e+07	1.77144e+07	6.03782e+06	1.63764e+06	2.80595e+06	141139	55866.1	187738	0	35687	136579	0	0	137528	0	0
EELAKDPRIAATMENAQKGEIMPNIPQMSA	321	350	3	0	1095.21	8	25	9.20105	9.59277	1098.12	6.62415	0.6	0					0.162381		0	290325	215803	3.88877e+06	680179	2.89666e+07	4.18793e+07	3.99683e+07	5.88767e+07	5.83881e+07	4.59897e+07	3.66479e+07	2.5719e+07	1.27381e+07	5.09558e+06	1.38077e+06	7475.74	295387	227365	141917	149319	519030	0	0	406614	0	19970.3	0	0	0
ELAKDPRIAATME	322	334	2	0	722.877	5	10	6.30025	6.89928	724.158	1.66178	0.6	1					0.414092		2.13883e+06	1.64009e+07	1.38167e+07	1.38574e+07	6.00632e+06	4.17141e+06	1.81912e+06	754116	0	253769	0	0	45191.5	0	119097	37250.1
LAKDPRIAA	323	331	2	0	477.79	4	6	4.65605	5.16528	478.718	1.30027	1	0	0.276263	0.769754	1	1	0.524144		6.96517e+07	2.31765e+08	2.44347e+08	1.30848e+08	4.53383e+07	1.06738e+07	1.51396e+06	36691.6	42042.8	61707.5	8876.47
LAKDPRIAA	323	331	3	0	318.863	4	6	4.65605	5.14957	319.471	1.27053	1	0	0.252143	0.717598	1	1	0.0657314		1.62696e+07	5.55129e+07	6.12192e+07	3.2333e+07	9.02125e+06	1.17246e+06	38887.2	55271	0	0	256098
LAKDPRIAAT	323	332	2	0	528.314	4	7	4.22802	4.79983	529.276	1.3134	1	0	0.134764	0.977437		1	0.0843875		1.26717e+07	5.3827e+07	5.96067e+07	3.49718e+07	1.15671e+07	2.04055e+06	70599.7	40703.2	0	0	0	0
LAKDPRIAATM	323	333	2	0	593.834	5	8	6.04725	6.17363	595.24	2.0502	0.4	1					0.179959		1.64471e+07	5.69608e+07	6.48049e+07	3.92666e+07	1.72154e+07	4.43932e+07	1.51083e+06	1.59348e+07	41805	292393	38437.7	49505	0	0
LAKDPRIAATM	323	333	3	0	396.225	5	8	6.07883	6.6472	396.855	1.12938	1	0	-0.0912581	0.965988	0	0	0.0674004		2.66087e+07	8.67715e+07	9.48009e+07	4.99087e+07	1.92594e+07	4.8985e+06	483204	25607.1	30385.5	228173	0	0	23930.7	0
LAKDPRIAATME	323	334	2	0	658.356	5	9	5.92112	6.53685	659.408	1.27363	0.6	0					0.0442305		4.44092e+08	1.45758e+09	1.70749e+09	1.07137e+09	4.89857e+08	1.81045e+08	4.50109e+07	1.3993e+07	1.89823e+06	438925	199442	98938.4	592719	0	634680
LAKDPRIAATME	323	334	3	0	439.239	5	9	5.93687	6.53685	439.931	1.24196	1	0	-0.106718	1.07091	1	-1	0.0303212		1.34625e+08	4.34068e+08	4.9307e+08	3.10334e+08	1.38672e+08	4.72865e+07	1.46318e+07	2.76966e+06	108111	423224	0	0	177900	0	23235.4
LAKDPRIAATMENAQKGEIM	323	342	2	0	1094.07	7	17	7.85742	8.37332	1100.39	11.2382	0.6	1					2.01462		354435	1.0129e+07	3.37056e+07	4.85336e+07	4.88541e+07	3.39161e+07	2.16379e+07	1.28283e+07	1.00039e+07	8.13822e+06	6.49009e+06	3.63442e+06	1.16222e+06	3.67768e+06	2.06306e+07	5.09287e+07	8.45315e+07	1.02948e+08	8.31883e+07	5.04192e+07	2.07297e+07	9.32769e+06	420766	2.20444e+06	0
LAKDPRIAATMENAQKGEIM	323	342	3	0	729.714	7	17	7.51192	8.60798	731.541	4.07523	0.6	0					0.27308		1.21076e+07	1.06654e+08	2.76163e+08	3.92227e+08	4.57703e+08	4.25054e+08	3.47951e+08	2.5989e+08	2.26811e+08	1.56403e+08	1.18793e+08	8.49082e+07	4.00645e+07	1.95565e+07	6.12956e+06	1.19112e+06	971044	2.01881e+06	326466	165909	2.70075e+06	245624	468849	1.2736e+06	714746
LAKDPRIAATMENAQKGEIMPNIPQM	323	348	3	0	956.491	8	21	9.10763	9.59277	958.277	3.47256	1	0	0.0264186	0.689778	1	-1	0.132819		1.32959e+06	8.71766e+06	5.96998e+07	1.37602e+08	2.02744e+08	2.1482e+08	1.87956e+08	1.28021e+08	7.01686e+07	3.43034e+07	1.13753e+07	4.1766e+06	314370	329516	754614	0	0	356685	706680	89226	82696.7	84387.6	99336.1	353152	815879	346436	232237	1.55234e+06	1.36389e+06	2.39774e+06
LAKDPRIAATMENAQKGEIMPNIPQM	323	348	4	0	717.62	8	21	9.21663	9.29467	718.975	3.53254	1	0	0.0403142	-0.661184	1	-1	0.144098		0	0	1.07417e+06	4.61358e+06	6.34501e+06	7.97964e+06	6.85352e+06	4.46884e+06	2.11827e+06	501965	73300.7	0	0	0	0	200107	0	0	0	146690	0	0	0	0	0	0	0	102287	0	72078.6
LAKDPRIAATMENAQKGEIMPNIPQMSA	323	350	2	0	1513.27	8	23	8.88953	9.35718	1516.48	4.45922	0.6	0					0.357701		3.27556e+06	1.80624e+06	8.26287e+06	1.86495e+07	4.55198e+07	6.89135e+07	7.75096e+07	7.50495e+07	5.31797e+07	3.42841e+07	1.7613e+07	6.55996e+06	613905	766758	0	0	28907.4	0	0	0	0	0	0	0	0	0	0	0	183968	214949
LAKDPRIAATMENAQKGEIMPNIPQMSA	323	350	3	0	1009.18	8	23	8.79562	9.06097	1011.41	4.70896	0.6	0					0.0561713		2.97272e+07	6.48118e+07	1.51955e+08	3.46695e+08	6.54651e+08	9.89821e+08	1.19345e+09	1.18031e+09	9.60613e+08	6.60615e+08	3.90395e+08	2.11813e+08	1.00448e+08	5.00378e+07	2.00405e+07	9.08152e+06	4.714e+06	3.09992e+06	1.82221e+06	986647	473627	0	119947	38282	0	0	0	20136.3	119764	0
LAKDPRIAATMENAQKGEIMPNIPQMSA	323	350	4	0	757.137	8	23	8.82692	9.40942	758.817	4.74794	0.6	0					0.307679		7.47359e+06	3.85826e+07	9.89809e+07	2.01616e+08	3.44932e+08	4.79247e+08	5.37983e+08	4.93068e+08	3.87271e+08	2.54993e+08	1.46113e+08	7.40661e+07	3.27622e+07	1.0196e+07	4.00414e+06	2.17907e+06	1.74567e+06	7.89e+06	1.02935e+06	9.06081e+06	719758	9.07126e+06	369231	5.05443e+06	343554	4.58944e+06	101625	9.96835e+06	406308	1.31838e+07
LAKDPRIAATMENAQKGEIMPNIPQMSAF	323	351	3	0	1058.2	8	24	9.9674	10.8102	1060.59	5.09627	0.6	0					0.0597847		2.41534e+06	5.256e+07	1.74682e+08	5.47818e+08	1.2014e+09	2.04313e+09	2.70177e+09	2.81154e+09	2.4047e+09	1.68595e+09	1.03793e+09	5.85777e+08	3.01369e+08	1.46421e+08	5.55347e+07	1.69255e+07	6.63876e+06	1.41528e+06	354483	836956	477671	404651	976067	874142	251804	5.35122e+06	1.01524e+07	1.6438e+07	2.12192e+07	1.68478e+07
LAKDPRIAATMENAQKGEIMPNIPQMSAF	323	351	4	0	793.904	8	24	10.2167	10.7634	795.971	6.1889	0.6	0					0.186554		218234	3.47012e+06	3.16706e+07	1.05485e+08	2.2174e+08	3.59127e+08	4.68933e+08	4.79646e+08	3.92468e+08	2.72191e+08	1.62473e+08	8.79409e+07	4.48597e+07	1.59538e+07	7.13489e+06	1.03292e+06	1.97885e+06	185874	3836.47	0	0	0	474838	497811	1.1568e+06	3.6995e+06	1.18784e+06	5.98903e+06	5.84767e+06	3.67515e+06
AKDPRIAAT	324	332	2	0	471.772	4	6	3.52498	4.35398	472.106	0.130211	0.6	0					0.225742		2.66955e+08	1.46169e+08	5.70841e+07	1.71331e+07	3.41255e+06	108588	19184.8	43244.6	0	65280.2	0
AKDPRIAATM	324	333	2	0	537.292	5	7	5.54252	5.84255	537.97	0.667979	0.6	0					1.26538		1.47704e+08	2.41764e+08	1.51306e+08	6.44923e+07	2.05251e+07	5.48478e+06	864669	77306	36460.8	0	53370.3	0	38370.7
AKDPRIAATME	324	334	2	0	601.814	5	8	5.33778	5.92112	602.549	0.713704	1	0	-0.344058	1.01565	1	1	0.0676064		6.98288e+08	1.13212e+09	7.8623e+08	3.5722e+08	1.29011e+08	3.90359e+07	9.53193e+06	4.62494e+06	1.77709e+06	287164	508157	606852	1.56664e+06	1.04183e+06
AKDPRIAATME	324	334	3	0	401.545	5	8	5.3691	5.52673	402.024	0.68085	1	0	-0.364038	-0.397031	1	1	0.0325938		4.15165e+07	6.7862e+07	4.92967e+07	2.07327e+07	6.87426e+06	2.48548e+06	73759.5	20946.6	4003.96	0	13493	42326.3	51320.2	51859.6
AKDPRIAATMENAQKGEIM	324	342	2	0	1037.52	7	16	7.62183	7.92	1039	1.61006	0.6	0					0.130715		7.91699e+06	3.4678e+07	5.69772e+07	5.21555e+07	3.37583e+07	1.85224e+07	6.78893e+06	1.20697e+06	330855	0	199773	321590	60851.3	156953	84570	79232.5	0	0	85861	0	109116	13869.6	1.26328e+06	133352
AKDPRIAATMENAQKGEIM	324	342	3	0	692.019	7	16	7.62183	7.99822	692.974	1.53282	0.6	0					0.0459497		2.65303e+07	1.37873e+08	2.10869e+08	1.99652e+08	1.35507e+08	6.83195e+07	3.13877e+07	1.1412e+07	1.0002e+06	17636.1	217924	0	0	443599	150687	112733	167957	0	0	256262	36147	246847	114399	406201
AKDPRIAATMENAQKGEIMPNIPQM	324	348	3	0	918.796	8	20	8.84258	9.1699	920.327	2.77924	0.6	0					0.134896		521163	1.24119e+07	5.38853e+07	7.98817e+07	9.66447e+07	9.5756e+07	6.08894e+07	3.62539e+07	1.835e+07	3.66203e+06	365997	694590	0	0	165812	0	153607	786298	0	256058	0	305488	164354	234657	0	262988	790312	126928	509024
AKDPRIAATMENAQKGEIMPNIPQMSA	324	350	2	0	1456.72	8	22	8.6705	8.92078	1459.7	4.04641	1	0	0.116756	-0.0895722	-2	-2	0.338868		0	0	154652	4.75117e+06	1.37231e+07	1.90359e+07	2.17115e+07	1.48187e+07	8.73329e+06	2.8246e+06	1.89999e+06	0	142301	0	188720	0	0	179821	143860	0	0	0	0	0	0	0	0	0	0	0
AKDPRIAATMENAQKGEIMPNIPQMSA	324	350	3	0	971.486	8	22	8.54543	9.5771	973.792	5.01986	1	0	0.332034	2.50345	-1	-5	1.5265		1.40773e+06	2.68543e+07	1.36081e+08	4.00622e+08	7.23766e+08	9.64145e+08	9.85822e+08	8.16811e+08	5.51003e+08	3.40976e+08	1.82009e+08	9.90205e+07	6.11178e+07	3.05755e+07	2.67805e+07	2.24412e+07	9.04328e+06	6.35539e+06	1.80229e+07	2.42741e+07	3.4991e+07	4.02091e+07	4.10608e+07	3.98864e+07	2.61782e+07	1.74209e+07	5.88245e+06	3.29635e+06	997212	119015
AKDPRIAATMENAQKGEIMPNIPQMSA	324	350	4	0	728.866	8	22	8.65488	9.0454	730.674	5.33193	0.6	1					0.215272		293531	2.15161e+06	1.0244e+07	4.49103e+07	7.54257e+07	1.0655e+08	1.07223e+08	8.4927e+07	6.01198e+07	3.75187e+07	2.30936e+07	4.84981e+06	2.1372e+07	1.66347e+07	2.93798e+07	8.92804e+06	5.96883e+06	6.55059e+06	5.25166e+06	200939	0	68078.7	288654	0	410009	0	282409	142565	79306.1	142345
AKDPRIAATMENAQKGEIMPNIPQMSAF	324	351	2	0	1530.26	8	23	9.9518	10.2634	1533.59	4.66195	1	0	0.208056	0.114018	1	-1	0.423568		0	0	0	6.47666e+06	2.32536e+07	3.89998e+07	4.31524e+07	3.57337e+07	2.26975e+07	1.40758e+07	2.86112e+06	2.64627e+06	554292	349937	0	231800	0	0	0	591144	0	297149	0	966444	208782	2.0505e+06	130110	0	0	0
AKDPRIAATMENAQKGEIMPNIPQMSAF	324	351	3	0	1020.51	8	23	9.84257	10.7009	1022.64	4.391	0.6	0					0.709437		7.02373e+06	4.52316e+07	2.2637e+08	8.26046e+08	1.19027e+09	1.74636e+09	1.97188e+09	1.65836e+09	1.21773e+09	7.56064e+08	4.2441e+08	2.15049e+08	1.03137e+08	3.76241e+07	1.11328e+07	7.00439e+06	1.17765e+06	285284	1.77554e+06	297208	665710	5.40414e+06	4.56063e+06	1.98849e+06	2.45522e+07	1.62302e+07	1.30866e+07	8.36998e+06	2.34807e+06	375311
AKDPRIAATMENAQKGEIMPNIPQMSAF	324	351	4	0	765.633	8	23	9.84257	10.2012	767.212	4.31101	0.6	0					0.14176		304297	2.91879e+06	2.70162e+07	8.26659e+07	1.54396e+08	2.20981e+08	2.39814e+08	2.10991e+08	1.51191e+08	8.96651e+07	4.96762e+07	1.84784e+07	6.70008e+06	1.87137e+06	992581	4.50048e+06	370665	0	122879	2.7623e+06	521418	0	96762.4	155559	0	233567	0	595264	192978	195736
TMENAQKGEIM	332	342	2	0	626.289	5	9	6.01563	6.34765	627.084	0.745498	0.4	0					0.153627		5.55439e+06	2.24191e+07	1.56398e+07	6.48945e+06	1.16853e+06	0	461074	0	125135	0	30326.4	0	32963.7	0	0
TMENAQKGEIMPNIPQMSA	332	350	2	0	1045.49	7	15	8.65488	9.01428	1053.6	14.8135	1	0	4.02668	0.272532	1	-15	0.989192		8.41077e+06	172005	3.17768e+07	8.30219e+06	2.40671e+07	1.29916e+07	1.0247e+07	2.89263e+06	893402	288831	258329	169801	5.00792e+06	259453	1.49056e+07	9.33034e+07	2.2358e+08	3.37429e+08	2.60106e+08	1.37422e+08	5.24392e+07	1.7766e+07	2.36655e+06
TMENAQKGEIMPNIPQMSA	332	350	3	0	697.329	7	15	8.59233	9.14913	703.027	15.6808	1	0	4.308	0.927604	1	-15	0.266606		0	157768	1.05681e+06	5.43271e+06	7.28811e+06	7.25495e+06	3.25357e+06	2.3335e+06	620533	171783	1.21558e+06	406672	789395	3.9383e+06	7.00647e+07	3.01143e+08	6.86655e+08	7.41957e+08	5.5972e+08	3.12592e+08	1.36605e+08	5.1828e+07	1.67063e+07
TMENAQKGEIMPNIPQMSAF	332	351	2	0	1119.02	7	16	10.2167	10.5601	1121.56	3.55878	1	0	0.304052	0.219491	1	-1	0.0947325		0	3.23755e+06	3.90583e+07	1.0101e+08	1.54284e+08	1.71376e+08	1.33847e+08	7.74109e+07	3.99996e+07	1.14631e+07	2.78902e+06	2.69288e+06	332675	1.88675e+06	0	286612	0	506129	0	247795	369563	482739	205232	0
TMENAQKGEIMPNIPQMSAF	332	351	3	0	746.351	7	16					-1
MENAQKGEIMPNIPQMSA	333	350	2	0	994.966	7	14	8.29507	8.57672	997.342	3.39383	1	0	0.401322	0.0145182		-3	0.426244		131324	0	2.22264e+06	1.24658e+07	1.9508e+07	1.50788e+07	1.27642e+07	3.36181e+06	703881	158765	0	102111	0	0	129635	205861	270080	0	267712	98355.4	0	0
ENAQKGEIMPNIPQMSA	334	350	2	0	929.445	6	13	8.04512	8.5298	931.916	3.73348	0.6	0					0.204588		0	5.1622e+06	5.01527e+07	1.0396e+08	1.41907e+08	1.25225e+08	8.41057e+07	4.49559e+07	1.8175e+07	2.11943e+06	7.95188e+06	204815	4.15776e+06	0	432912	0	1.52755e+06	0	1.11775e+07	0
ENAQKGEIMPNIPQMSAF	334	351	2	0	1002.98	7	14	9.9518	10.6071	1005.65	4.02924	1	0	0.622139	1.25437		1	0.226101		500353	1.89942e+07	1.10833e+08	2.48582e+08	3.94092e+08	3.95232e+08	2.92634e+08	1.96195e+08	7.69688e+07	5.80166e+07	3.59063e+06	1.79667e+07	186369	4.72217e+06	0	2.07454e+07	609284	2.58029e+07	345769	3.56935e+06	410079	1.04695e+06
NAQKGEIM	335	342	2	0	445.724	5	6	4.9111	5.73227	446.665	1.30884	0.4	0					0.758244		4.07633e+07	1.32074e+08	7.16758e+07	2.76546e+07	9.74303e+06	5.59297e+06	5.52925e+06	8.31735e+06	2.64735e+06	1.53813e+06	721653	1.6905e+06
NAQKGEIMPNIPQMSA	335	350	2	0	864.924	6	12	7.669	8.71742	867.522	4.05829	0.6	0					0.957497		6.28857e+06	7.86642e+07	2.88828e+08	5.91286e+08	7.68881e+08	6.91029e+08	4.55447e+08	2.46505e+08	1.39446e+08	9.27151e+07	6.67426e+07	5.53845e+07	3.68512e+07	2.83358e+07	2.47814e+07	2.39105e+07	1.80942e+07	1.34768e+07	6.45183e+06
NAQKGEIMPNIPQMSA	335	350	3	0	576.952	6	12	7.63755	8.01385	580.18	8.5482	0.6	0					0.151529		0	63797	0	0	0	6.32967e+06	1.48983e+07	2.757e+07	4.3398e+07	5.55915e+07	5.92094e+07	4.80363e+07	3.20195e+07	1.54379e+07	6.6356e+06	1.70654e+06	1.60508e+06	36645.7	49940.6
PNIPQMSA	343	350	1	0	857.419	4	5	6.26862	6.56843	860.136	2.1553	1	0	1.31912	0.0748043	1	-1	0.278199		813662	1.10846e+07	2.34518e+07	2.46706e+07	1.41453e+07	2.39008e+06	0	68788.5	233061	819234
PNIPQMSA	343	350	2	0	429.213	4	5	6.26862	6.89928	430.411	1.83402	1	0	1.0065	1.17273	1	-1	0.0741512		1.79959e+07	6.93836e+07	1.21725e+08	1.07313e+08	5.39282e+07	1.04349e+07	1.08028e+06	2936.62	269606	121059
PNIPQMSAF	343	351	2	0	502.747	5	6	9.15433	9.84257	504.12	2.07254	0.6	0					0.250228		2.62663e+07	1.40757e+08	2.83911e+08	3.06923e+08	1.86391e+08	6.73376e+07	1.48476e+07	1.16039e+06	29928.4	64213	0	229755
FWYAVRT	351	357	2	0	471.745	4	5	8.84258	9.59277	472.226	0.366808	1	0	-0.421179	1.56935		1	0.0728935		1.72832e+09	1.75339e+09	7.8801e+08	2.39765e+08	3.59511e+07	5.48274e+06	1.23262e+06	767842	254434	1.64351e+07
FWYAVRTAV	351	359	2	0	556.798	5	7					-1
FWYAVRTAVINA	351	362	2	0	705.88	5	10	9.88938	11.5001	706.723	0.809743	0.6	0					0.793081		2.03373e+08	2.28157e+08	1.23585e+08	3.81837e+07	2.4987e+06	1.91369e+06	902780	1.61008e+06	922804	2.27861e+06	1.37974e+06	1.54617e+06	2.98118e+06	1.09629e+07	1.15864e+07	2.62551e+06
FWYAVRTAVINAASGRQTVDE	351	371	2	0	1177.6	6	19	10.3414	10.6852	1180.79	4.99083	0.6	0					0.37096		0	16246.1	46614	6.45447e+06	2.54982e+07	4.5805e+07	4.62051e+07	3.62807e+07	2.13233e+07	6.84843e+06	1.23558e+06	113710	186435	326095	0	110870	43186.7	0	0	0	582597	489271	682439	1.19077e+06	1.42311e+06	223316
FWYAVRTAVINAASGRQTVDE	351	371	3	0	785.401	6	19	9.76973	10.0766	788.729	8.58999	0.6	0					0.200615		0	331034	867221	2.89412e+06	5.97628e+06	1.0168e+07	1.18651e+07	2.18734e+07	2.47837e+07	3.121e+07	3.52493e+07	3.42422e+07	3.16469e+07	2.41838e+07	1.3804e+07	8.48773e+06	1.93002e+06	345853	358395	0	171929	315797	0	0	202168	87176
FWYAVRTAVINAASGRQTVDEALKDAQTGTD	351	381	3	0	1118.9	8	29	11.123	12.1905	1122.4	8.54696	1	0	0.655805	2.62225	1	1	0.221191		357110	860903	3.38366e+06	1.24131e+07	2.95237e+07	5.69574e+07	9.74533e+07	1.583e+08	2.20454e+08	2.85179e+08	3.17413e+08	3.08744e+08	2.53672e+08	1.7123e+08	2.06558e+08	6.20131e+07	3.17194e+07	4.90698e+07	4.77956e+06	2.73135e+06	4.30709e+06	1.13961e+06	545538	995901	550710	205687	488263	277241	190515	387869
FWYAVRTAVINAASGRQTVDEALKDAQTGTD	351	381	4	0	839.423	8	29					-1
WYAVRT	352	357	1	0	795.415	4	4	7.01025	7.59042	796.283	0.379049	1	0	-0.317059	1.00515	1	1	0.150415		3.1378e+08	3.00002e+08	1.19127e+08	3.18642e+07	5.56823e+06	182665	686114	818028	193824
WYAVRT	352	357	2	0	398.211	4	4	7.01025	7.70043	398.63	0.348452	1	0	-0.354275	1.37024	1	1	0.0229951		1.85157e+09	1.77638e+09	6.74359e+08	1.6456e+08	2.99116e+07	3.04799e+06	461605	0	261165
WYAVRTAVINA	352	362	1	0	1263.68	5	9	8.42027	8.71742	1264.58	0.125007	1	0	-0.710527	0.0659549	1	1	0.39617		1.8771e+07	2.28442e+07	8.52492e+06	294862	356897	131331	0	0	0	179011	0	103662	0	0	0
WYAVRTAVINA	352	362	2	0	632.346	5	9	8.32637	8.952	633.002	0.543595	1	0	-0.484244	1.15603	1	1	0.187967		6.75112e+08	9.74971e+08	5.02953e+08	2.09116e+08	5.55705e+07	1.26305e+07	7.11652e+06	1.48729e+06	2.00104e+07	612163	8.79861e+06	1.32563e+06	742794	157059	415965
WYAVRTAVINAASGRQ	352	367	2	0	881.971	6	14					0
WYAVRTAVINAASGRQTVD	352	370	2	0	1039.54	6	17					-1
WYAVRTAVINAASGRQTVD	352	370	3	0	693.364	6	17	8.54543	8.71742	695.636	5.59714	0.6	1					0.272651		2.10748e+06	221774	2.06624e+06	1.04636e+07	1.8999e+07	2.50993e+07	2.56981e+07	1.83e+07	1.33625e+07	6.12393e+06	2.08848e+06	580195	701524	66861.1	0	1.00664e+07	0	103034	4.15191e+06	30834.1	0	379925	0	0
WYAVRTAVINAASGRQTVDE	352	371	2	0	1104.06	6	18	8.4985	9.06097	1106.95	4.48806	0.6	0					0.127494		1.18846e+06	5.6968e+06	3.95808e+07	1.16977e+08	2.31745e+08	3.08472e+08	3.10781e+08	2.49113e+08	1.49641e+08	7.61291e+07	2.7728e+07	7.40057e+06	982166	455387	125578	102270	0	408274	0	0	0	0	0	0	0
WYAVRTAVINAASGRQTVDE	352	371	3	0	736.378	6	18	8.48288	9.10763	738.315	4.52198	0.6	0					0.0846062		2.02351e+06	3.11361e+07	1.46191e+08	4.12854e+08	7.5762e+08	1.03139e+09	9.98895e+08	7.96598e+08	4.81288e+08	2.46413e+08	1.06745e+08	4.30771e+07	2.6247e+07	7.2403e+06	2.61696e+06	3.75182e+06	88125.5	400056	79523.6	151920	311310	1.10989e+06	233779	89304.7	754023
WYAVRTAVINAASGRQTVDEAL	352	373	2	0	1196.12	6	20	9.60842	9.78013	1198.98	4.30048	0.6	1					0.421711		195555	1.24709e+06	0	5.58426e+06	5.24357e+06	1.10634e+07	1.17271e+07	1.01658e+07	3.22732e+06	663081	0	131643	0	0	0	0	0	0	0	0	32805.2	205024	0	186717	0	196458	0
WYAVRTAVINAASGRQTVDEAL	352	373	3	0	797.752	6	20	9.68652	9.79573	799.77	4.65213	0.6	0					0.0944369		0	3.03852e+06	769309	9.80815e+06	2.51372e+07	3.18606e+07	3.35307e+07	2.74363e+07	2.38852e+07	8.93965e+06	3.49856e+06	0	482431	105452	0	0	0	0	0	0	411377	102013	0	0	94036.1	0	303837
WYAVRTAVINAASGRQTVDEALKDAQTGTD	352	381	3	0	1069.87	7	28	9.84257	11.1334	1073.32	8.47396	0.6	0					0.347643		4.12083e+06	8.54265e+06	2.64836e+07	5.43536e+07	1.12429e+08	2.29587e+08	4.1936e+08	6.77196e+08	1.03427e+09	1.33381e+09	1.46243e+09	1.3832e+09	1.08467e+09	7.46735e+08	5.0145e+08	2.57442e+08	1.31231e+08	1.36741e+08	2.79648e+07	1.32084e+07	6.59805e+07	7.75298e+06	5.4701e+06	2.08241e+07	1.77742e+06	533921	1.99061e+06	0	0	116801
WYAVRTAVINAASGRQTVDEALKDAQTGTD	352	381	4	0	802.656	7	28	9.84257	10.1389	805.257	8.54915	0.6	0					0.0693178		1.07803e+06	865678	778518	5.22391e+06	1.36238e+07	2.84268e+07	6.52096e+07	1.48355e+08	1.91088e+08	2.48636e+08	2.71207e+08	3.06062e+08	2.13125e+08	1.46475e+08	9.69986e+07	7.28277e+07	2.56401e+07	1.10317e+07	4.52502e+06	2.85165e+06	376171	383614	913527	1.06273e+06	177505	195433	177492	397916	0	208658
WYAVRTAVINAASGRQTVDEALKDAQTGTDYDIPTTENL	352	390	3	0	1418.7	9	36	10.6071	10.9352	1424.31	14.341	1	0	1.16003	0.168939	1	0	0.415361		218372	0	0	0	0	0	0	0	833994	1.84439e+06	5.00875e+06	1.26973e+07	2.21421e+07	2.98606e+07	4.08151e+07	4.6811e+07	4.66499e+07	4.6216e+07	4.24979e+07	2.91879e+07	1.63838e+07	1.04374e+07	1.03455e+06	371763	0	0	0	0	0	0
WYAVRTAVINAASGRQTVDEALKDAQTGTDYDIPTTENL	352	390	4	0	1064.28	9	36	10.6696	10.7634	1068.39	13.9386	1	0	1.10565	-0.608973	1	0	0.197954		0	2.79994e+06	0	3.28067e+06	0	2.22926e+06	261030	1.88838e+06	508739	3.46394e+06	3.97826e+06	6.51298e+06	9.72023e+06	1.52448e+07	1.8767e+07	2.18509e+07	2.34351e+07	2.1908e+07	1.86154e+07	1.38281e+07	1.04795e+07	7.34805e+06	2.54867e+06	449402	350797	749395	0	0	0	817028
YAVRTAVINA	353	362	1	0	1077.61	4	8	6.26862	6.6787	1078.59	0.348256	1	0	-0.566309	0.440724	1	-1	0.306317		3.11741e+07	3.33642e+07	1.67811e+07	4.35384e+06	148685	58659.3	0	136688	245457	64839.9	0	0	0
YAVRTAVINA	353	362	2	0	539.306	4	8	6.26862	6.69442	539.831	0.417412	1	0	-0.524251	0.49288	1	-1	0.0231331		4.0754e+08	4.46633e+08	2.22962e+08	7.80279e+07	1.97596e+07	3.92819e+06	672263	116924	213711	80477.4	58523.1	0	135464
YAVRTAVINAASGRQ	353	367	3	0	526.29	5	13	6.77315	7.04178	527.454	2.58524	0.6	0					0.878263		322716	3.75676e+06	1.21451e+07	1.66015e+07	1.42227e+07	8.97001e+06	3.20392e+06	649027	244428	245251	17866	0	29403.7	0	0	147125	0	0	23174.6
YAVRTAVINAASGRQTVD	353	370	2	0	946.503	6	16	7.01025	7.35508	949.27	4.44729	1	0	0.574229	0.224192	1	-1	0.231983		1.30564e+06	218562	5.78443e+06	1.37602e+07	3.18237e+07	4.31717e+07	4.08595e+07	2.83792e+07	1.49706e+07	4.20395e+06	1.55925e+06	225576	0	0	19207.3	0	912491	100539	0	0	0	0	0
YAVRTAVINAASGRQTVD	353	370	3	0	631.338	6	16	6.91512	7.18298	633.171	4.41414	1	0	0.564149	-0.0312219	1	-1	0.0447299		120518	568285	6.92127e+06	2.07922e+07	3.75051e+07	4.8679e+07	4.51424e+07	3.14399e+07	1.72884e+07	6.90088e+06	1.85242e+06	157850	186283	45925.8	181127	105470	52024	0	146329	42802.8	0	128354	0
YAVRTAVINAASGRQTVDE	353	371	2	0	1011.02	6	17	6.91512	7.779	1013.93	4.64569	0.6	0					0.0884322		882118	2.1648e+07	1.08588e+08	3.00445e+08	5.43968e+08	7.41066e+08	7.22645e+08	5.66777e+08	3.49771e+08	1.7589e+08	7.00925e+07	2.02772e+07	4.71153e+06	2.16371e+06	623335	468734	331430	403126	0	8.96655e+06	224203	6.65428e+06	278928	702312
YAVRTAVINAASGRQTVDE	353	371	3	0	674.352	6	17	6.91512	7.86263	676.278	4.62091	0.6	0					0.0513399		1.05707e+07	7.27483e+07	2.76035e+08	6.93386e+08	1.26139e+09	1.70031e+09	1.74226e+09	1.38685e+09	8.8861e+08	4.63174e+08	1.69851e+08	4.17142e+07	1.93734e+07	6.68906e+06	4.18336e+06	1.82036e+06	907159	239046	122281	217476	177828	99928.4	204886	556222
YAVRTAVINAASGRQTVDEA	353	372	3	0	698.031	6	18	7.37073	7.79472	699.998	4.70229	0.6	0					0.0404913		2.71873e+06	1.39066e+07	5.38806e+07	1.25609e+08	2.26059e+08	3.24175e+08	3.59612e+08	3.2841e+08	2.23721e+08	1.25593e+08	2.69203e+06	8.63806e+06	2.92583e+06	190718	73860	0	76261	0	9760.41	96143.4	0	0	145067	0	12597.2
YAVRTAVINAASGRQTVDEAL	353	373	2	0	1103.08	6	19	8.35767	8.4985	1109.9	12.3528	0.6	1					0.729588		0	107678	0	3.27463e+06	1.18558e+07	1.72628e+07	1.84999e+07	1.18052e+07	6.89208e+06	2.55961e+06	764523	325300	0	209803	0	166355	481608	3.29787e+06	1.06149e+07	1.66407e+07	2.08509e+07	1.87116e+07	1.22029e+07	3.31065e+06	708434	101599
YAVRTAVINAASGRQTVDEAL	353	373	3	0	735.726	6	19	8.07637	8.51417	740.649	13.4985	0.6	1					1.49257		139979	672860	6.16146e+06	2.39882e+07	5.19994e+07	7.06163e+07	7.26681e+07	5.45634e+07	2.96595e+07	1.44986e+07	5.46799e+06	0	572624	1.21733e+06	0	1.81065e+06	6.9195e+06	3.17768e+06	5.22125e+07	9.51038e+07	1.26651e+08	1.14228e+08	7.3638e+07	3.69474e+07	1.18283e+07	2.26039e+06
YAVRTAVINAASGRQTVDEALKD	353	375	3	0	816.766	6	21					-1
YAVRTAVINAASGRQTVDEALKDAQTGTD	353	381	2	0	1511.27	7	27	8.88953	9.35718	1516.44	8.62621	0.6	0					0.389545		3723.24	276962	734549	1.62638e+06	3.209e+06	2.76644e+06	9.145e+06	2.10196e+07	4.64274e+07	6.85865e+07	7.77821e+07	7.50495e+07	5.49035e+07	3.75747e+07	1.78439e+07	9.09681e+06	1.82148e+06	1.36018e+06	0	0	0	0	0	0	0	0	206710	0	0	0
YAVRTAVINAASGRQTVDEALKDAQTGTD	353	381	3	0	1007.85	7	27	9.5771	9.983	1010.97	7.65687	0.6	1					0.187689		2.65838e+06	3.3724e+06	3.43701e+07	5.71467e+06	7.10725e+06	1.81154e+07	1.75665e+07	3.71791e+07	6.26267e+07	8.4369e+07	9.34899e+07	8.4116e+07	6.40474e+07	4.02718e+07	2.21715e+07	5.49015e+06	945365	229885	0	0	290901	0	0	386061	0	0	117308	244839	0	130238
YAVRTAVINAASGRQTVDEALKDAQTGTD	353	381	4	0	756.136	7	27	8.84258	9.51445	758.731	8.65535	0.6	0					0.0842246		74466.3	338075	604462	2.36835e+06	1.03037e+07	4.08732e+07	1.02511e+08	2.07753e+08	3.54771e+08	4.89944e+08	5.48964e+08	5.01518e+08	3.92602e+08	2.5851e+08	1.48008e+08	7.25772e+07	3.02988e+07	1.02916e+07	3.32439e+06	1.83122e+06	1.36081e+06	2.68384e+06	740071	2.50403e+06	0	1.59616e+06	280205	1.19312e+06	353432	1.83522e+06
YAVRTAVINAASGRQTVDEALKDAQTGTDYDIPTTENL	353	390	3	0	1356.68	9	35	9.82693	10.5341	1361.82	13.0643	1	0	1.03793	1.42649	1	-1	0.271873		3.11503e+06	34159.3	0	2.71801e+06	141291	0	0	0	950671	4.35016e+06	1.176e+07	4.80677e+07	9.45745e+07	1.33764e+08	1.65911e+08	1.75835e+08	1.65377e+08	1.35793e+08	1.0714e+08	6.37658e+07	3.6192e+07	2.22696e+07	4.76095e+06	943599	5.76168e+06	177804	629620	2.92883e+06	285179	0
YAVRTAVINAASGRQTVDEALKDAQTGTDYDIPTTENL	353	390	4	0	1017.76	9	35					-1
AVRTAVINAASGRQTVDE	354	371	3	0	619.997	6	16					-1
VRTAVINAASGRQTVDE	355	371	2	0	893.974	6	15	5.41628	5.74807	896.728	4.50216	1	0	0.682182	0.180886		1	0.254378		0	231784	771418	4.98844e+06	1.22155e+07	1.65826e+07	1.49491e+07	9.78816e+06	4.69822e+06	1.02811e+06	52297.3	99797.4	0	35983.6	0	0	0	105140	0	0	0	138099
VRTAVINAASGRQTVDEALKDAQTGTD	355	381	3	0	929.813	7	25	8.45158	8.56108	933.244	8.72281	0.6	0					0.0960752		0	0	0	0	114337	0	3.22099e+06	7.59061e+06	9.80007e+06	1.79255e+07	2.05992e+07	1.74544e+07	1.34823e+07	8.81139e+06	3.85658e+06	1.32376e+06	117414	0	0	0	0	0	0	85007.6	0	0	9536.76	0	0	22693.2
AVINAASGRQ	358	367	2	0	493.773	4	8	3.70457	4.0866	495.284	2.47315	1	0	0.72597	0.34764		0	0.153118		23919.9	3.6883e+06	1.24276e+07	1.49535e+07	1.09189e+07	3.92495e+06	286191	42466.6	0	0	32709.4	41037.7	0
AVINAASGRQTVD	358	370	2	0	651.344	5	11	4.73622	5.19677	653.827	4.23641	0.6	0					0.284064		0	589033	1.04449e+07	2.90726e+07	4.74265e+07	5.40058e+07	4.35885e+07	2.43296e+07	8.69596e+06	1.61161e+06	233679	0	6368.95	0	40269.9	0	93767.5
AVINAASGRQTVDE	358	371	1	0	1430.72	5	12	4.97477	5.19677	1435.72	4.19665	1	0	0.923387	-0.18343	1	0	0.287637		0	0	209713	2.66236e+06	5.20623e+06	6.05984e+06	4.84554e+06	2.53848e+06	244554	0	0	0	0	0	0	0	0	0
AVINAASGRQTVDE	358	371	2	0	715.865	5	12	4.9111	5.52673	718.546	4.56174	1	0	1.07141	1.12284	1	0	0.172156		3.72283e+06	4.54772e+07	2.04565e+08	5.2291e+08	8.97902e+08	1.04878e+09	8.41738e+08	4.8293e+08	2.25408e+08	8.74056e+07	3.28194e+07	2.47541e+07	4.23442e+07	4.81666e+07	3.57634e+07	1.42351e+07	985615	248361
AVINAASGRQTVDEA	358	372	2	0	751.384	5	13	5.35345	5.9054	752.706	1.80259	0.4	0					0.641365		4.85679e+07	65721.9	2.08162e+07	4.56307e+06	1.46469e+07	1.42764e+07	1.18337e+07	6.53194e+06	1.43994e+06	215249	129080	42961.5	71917.7	108955	139094	0	135259	0	109576
AVINAASGRQTVDEAL	358	373	2	0	807.926	5	14	7.37073	7.8104	810.648	4.52944	1	0	0.795967	0.538897		-2	0.1144		145094	1.9435e+06	1.5485e+07	5.08629e+07	9.40266e+07	1.2378e+08	1.13454e+08	7.46801e+07	3.97427e+07	1.37028e+07	3.65877e+06	592062	246203	436604	99083.9	436508	0	0	0	421616
AVINAASGRQTVDEALKDAQTGTD	358	381	2	0	1216.11	6	22	8.43592	8.952	1221.03	8.48496	0.6	0					0.199199		0	201466	0	895040	7.21301e+06	3.46588e+07	8.21197e+07	1.58526e+08	2.22059e+08	2.84845e+08	2.96392e+08	2.44442e+08	1.79173e+08	1.14397e+08	5.7069e+07	2.74153e+07	1.04e+07	2.57144e+06	837074	167404	121526	0	0	144583	145357	317609	184924	116529	0
AVINAASGRQTVDEALKDAQTGTDYDIPTTENL	358	390	2	0	1739.35	8	30					-1
AVINAASGRQTVDEALKDAQTGTDYDIPTTENL	358	390	3	0	1159.9	8	30	9.70213	10.2323	1165.17	13.7929	0.6	0					0.136156		0	172089	0	0	383217	495942	147691	7.16672e+06	7.35051e+06	1.63995e+07	5.15719e+07	8.25955e+07	1.24448e+08	1.86531e+08	2.50209e+08	2.73949e+08	3.04762e+08	2.37046e+08	1.98111e+08	1.70157e+08	8.86796e+07	4.39664e+07	3.95393e+07	1.42525e+07	2.96339e+06	1.05138e+06	5.38072e+06	607344	292497	940143
AVINAASGRQTVDEALKDAQTGTDYDIPTTENL	358	390	4	0	870.18	8	30	9.71773	10.0142	874.062	13.5337	0.6	0					0.150857		0	0	321026	111706	0	252459	0	301706	648250	2.54703e+06	5.38441e+06	1.01129e+07	1.80612e+07	2.675e+07	3.34736e+07	3.57109e+07	3.5274e+07	3.17235e+07	2.38412e+07	1.53054e+07	8.59764e+06	2.87524e+06	769801	388442	489965	625221	0	276746	195350	519918
INAASGRQTVDE	360	371	2	0	630.813	5	10	3.8011	4.22802	633.278	4.23378	1	0	1.28175	0.496586		1	0.167097		135851	474866	2.49584e+06	1.18303e+07	2.05338e+07	2.32153e+07	1.85513e+07	8.87579e+06	2.77879e+06	374887	0	0	25570.1	0	0	0
INAASGRQTVDEALKDAQTGTD	360	381	2	0	1131.05	6	20					-1
INAASGRQTVDEALKDAQTGTD	360	381	3	0	754.372	6	20					0
INAASGRQTVDEALKDAQTGTDYDIPTTENL	360	390	3	0	1103.2	8	28	9.90498	10.0766	1106.79	8.8685	0.6	0					0.445214		0	0	287140	0	0	1.01507e+06	6.10528e+06	1.3813e+07	1.67012e+07	1.80057e+07	1.42165e+07	9.4076e+06	5.12169e+06	1.50818e+06	1.158e+06	179909	426129	0	0	345601	174599	283863	362354	1.57498e+06	1.1576e+06	2.19614e+06	158113	0	3.71751e+06	0
ASGRQTVDE	363	371	2	0	481.731	4	7	2.7936	3.34627	483.936	3.88977	1	0	1.92544	0.913887		1	0.0519781		1.00833e+06	1.48457e+07	5.52513e+07	1.24079e+08	1.741e+08	1.61545e+08	1.00304e+08	4.12495e+07	1.2617e+07	2.58212e+06	284996	176063
ASGRQTVDEAL	363	373	2	0	573.791	5	9	6.11042	6.48953	576.104	3.98853	1	0	1.37805	0.337961		1	0.495504		33743	1.20996e+06	9.39109e+06	1.79755e+07	3.59601e+07	2.48368e+07	2.0548e+07	8.04608e+06	2.24323e+06	322528	35000.2	179807	0	137729	1.13515e+06
ASGRQTVDEALKDAQTGTD	363	381	2	0	981.972	6	17	7.24555	7.87307	986.335	7.63727	0.6	0					0.21757		67594.3	356549	1.25305e+06	1.33584e+07	4.68232e+07	1.09916e+08	2.05486e+08	3.22847e+08	3.90053e+08	4.10067e+08	3.34616e+08	2.30198e+08	1.36318e+08	6.52839e+07	2.90092e+07	8.86184e+06	1.17416e+06	601419	234523	764054	0	176955	69499.2	222080
ASGRQTVDEALKDAQTGTD	363	381	3	0	654.984	6	17	7.24555	7.90435	657.862	7.54599	0.6	0					0.158172		143494	995028	3.03895e+06	1.85666e+07	5.44158e+07	1.39831e+08	2.57235e+08	3.76544e+08	4.5312e+08	4.53862e+08	3.70538e+08	2.50558e+08	1.46875e+08	6.20374e+07	2.89027e+07	8.35312e+06	620774	625499	178973	787036	2.60171e+06	4.08773e+06	1.37322e+06	938996
ASGRQTVDEALKDAQTGTDYDIPTTENL	363	390	3	0	1003.81	7	25	8.79562	9.59277	1011.11	20.1626	1	0	3.14577	1.72521		-9	0.368693		294179	0	1.93822e+06	87998	168860	2.81517e+07	177436	1.95062e+06	8.29563e+07	9.42315e+06	3.50587e+07	1.65445e+08	1.00122e+08	1.23887e+08	2.20401e+08	1.6786e+08	1.9744e+08	3.03585e+08	5.00716e+08	9.61472e+08	1.63043e+09	2.25329e+09	2.60733e+09	2.51207e+09	1.9991e+09	1.3531e+09	7.9578e+08	4.16773e+08	1.96165e+08	9.18899e+07
ALKDAQTGTD	372	381	1	0	1019.5	4	8	2.8922	3.4274	1023.64	3.57631	1	0	1.39687	0.855924	1	0	0.115937		1.07078e+06	1.21673e+07	4.09704e+07	8.07139e+07	9.70911e+07	8.2957e+07	4.5794e+07	1.8175e+07	4.86067e+06	442151	0	0	0
ALKDAQTGTD	372	381	2	0	510.254	4	8	2.8922	3.4599	512.321	3.57038	1	0	1.39326	0.963776	1	0	0.0417247		3.93372e+07	2.22681e+08	7.01992e+08	1.36899e+09	1.69469e+09	1.35668e+09	7.92885e+08	3.09138e+08	9.10281e+07	2.28105e+07	3.91317e+06	52133	0
ALKDAQTGTDYDIPTTENL	372	390	2	0	1033.5	6	16	7.70043	8.2638	1038.54	8.89191	1	0	1.92575	0.949395	1	-1	0.196144		129536	320026	363230	2.96166e+06	1.30656e+07	3.87179e+07	9.0687e+07	1.66846e+08	2.78768e+08	3.84598e+08	4.61322e+08	4.03433e+08	3.02994e+08	1.81204e+08	9.50759e+07	3.42754e+07	1.20973e+07	670675	211255	408111	0	65229.9	220183
ALKDAQTGTDYDIPTTENL	372	390	3	0	689.336	6	16	7.59042	8.2638	692.917	9.55108	0.6	0					0.124308		3.05382e+06	1.06164e+06	797732	313880	0	374454	1.91392e+06	7.13966e+06	4.41317e+07	1.70812e+08	2.57207e+08	2.42152e+08	1.60813e+08	8.17332e+07	3.56786e+07	1.22744e+07	1.16401e+06	343350	502881	443020	332780	680747	257029
LKDAQTGTD	373	381	2	0	474.735	4	7	2.62992	3.2977	477.697	5.3984	0.4	1					1.10656		75844.3	2.41412e+06	8.19419e+06	1.60259e+07	1.91509e+07	1.48661e+07	6.56517e+06	4.25094e+06	1.40648e+07	1.84839e+07	8.94682e+06	2.14664e+06
KDAQTGTDYDIPTTENL	374	390	2	0	941.439	6	14	7.779	7.84173	946.971	9.98459	1	1	2.69174	-0.711957		-1	0.0783784		0	0	0	0	0	1.50272e+06	1.70589e+06	7.83976e+06	1.05503e+07	1.94198e+07	3.01273e+07	3.75492e+07	2.10656e+07	2.88426e+07	1.35657e+07	6.07224e+06	1.19935e+06	0	85114.8	0	54051.7
YDIPTTE	382	388	1	0	838.383	4	4	5.9054	6.45802	841.718	2.8437	1	0	2.68074	0.913722		1	0.231928		45003.6	3.03594e+06	1.85519e+07	3.46731e+07	2.99948e+07	1.05834e+07	1.61338e+06	121821	0
YDIPTTEN	382	389	1	0	952.426	4	5	5.54252	5.98412	956.355	3.37902	1	0	2.50987	0.545313	1	1	0.151708		0	2.11516e+06	1.74465e+07	4.20351e+07	4.98733e+07	3.56278e+07	1.34791e+07	1.9263e+06	6170.06	132366
YDIPTTEN	382	389	2	0	476.717	4	5	5.49513	6.14203	478.603	3.22282	0.4	0					2.60143		30640.4	6.36186e+06	3.20061e+07	6.35316e+07	6.88734e+07	4.06061e+07	1.43355e+07	3.5214e+06	937654	1.38338e+06
YDIPTTENL	382	390	1	0	1065.51	4	6	7.92	8.63923	1070.26	4.13165	1	0	2.57217	1.46664	1	1	0.0919314		2.30659e+06	5.13156e+07	2.38972e+08	7.08941e+08	1.27815e+09	1.43121e+09	9.63993e+08	3.95929e+08	1.13369e+08	2.47122e+07	8.47579e+06
YDIPTTENL	382	390	2	0	533.259	4	6	7.90435	8.71742	535.543	3.94614	1	0	2.42174	1.77803	1	1	0.0302393		5.92392e+07	3.78004e+08	1.46061e+09	3.85331e+09	5.98868e+09	6.2509e+09	4.15824e+09	1.54153e+09	4.20304e+08	9.02939e+07	1.79534e+07
LYFQGHM	390	396	2	0	448.21	5	5					0
YFQGHM	391	396	1	0	782.329	4	4	6.42652	7.04178	785.106	2.22984	0.6	0					0.344883		1.32017e+06	1.45588e+07	3.53161e+07	4.26166e+07	2.43031e+07	6.0416e+06	350950	271692	129499
YFQGHM	391	396	2	0	391.668	4	4	6.39498	7.04178	393.037	2.18988	1	0	1.8855	1.22627	1	1	0.0554159		1.55609e+07	8.29961e+07	1.92414e+08	2.24974e+08	1.22491e+08	3.27213e+07	5.62052e+06	3.48645e+06	21287.6
YFQGHMASM	391	399	1	0	1071.44	5	7	7.44913	7.71615	1076.26	4.04285	1	0	2.03184	-0.0340426		1	0.25833		0	89833.2	1.12905e+06	7.50557e+06	1.55867e+07	1.74807e+07	1.24572e+07	3.97693e+06	206041	75379.5	0	263955	0
YFQGHMASMTGGQQMGRGSA	391	410	2	0	1051.45	7	18	6.91512	7.54332	1057.87	11.4112	1	0	2.30626	1.16455	1	1	0.139088		78434.3	87814.9	0	0	1.01828e+06	2.11276e+06	8.65535e+06	1.78422e+07	3.44749e+07	5.85711e+07	9.62729e+07	1.41282e+08	1.78497e+08	1.86706e+08	1.74732e+08	1.32597e+08	9.03982e+07	5.01915e+07	2.21475e+07	6.15168e+06	776595	255127	451019	63071.5	127197	0
YFQGHMASMTGGQQMGRGSA	391	410	3	0	701.305	7	18	6.91512	7.48052	705.557	11.3368	1	0	2.28616	0.956143	1	1	0.0643668		344369	610489	698939	1.70227e+06	6.3258e+06	1.65241e+07	3.30778e+07	5.96342e+07	1.05519e+08	1.78493e+08	2.8361e+08	3.98982e+08	4.96979e+08	5.38132e+08	4.7985e+08	3.80001e+08	2.54102e+08	1.44275e+08	6.20217e+07	2.79319e+07	9.8192e+06	513920	337134	389539	39192	42918.4
YFQGHMASMTGGQQMGRGSAA	391	411	2	0	1086.97	7	19	6.91512	7.22992	1094.03	12.6533	1	0	2.46199	0.124526	1	1	0.284483		56824.8	56779.2	0	0	79713	0	69591.3	1.8718e+06	3.53067e+06	7.38095e+06	1.32695e+07	2.67532e+07	4.66205e+07	6.20087e+07	6.75619e+07	6.06258e+07	4.65654e+07	3.25255e+07	1.63122e+07	7.76664e+06	956869	609664	0	1.00117e+06	0	464565	0
YFQGHMASMTGGQQMGRGSAA	391	411	3	0	724.984	7	19	6.91512	7.13602	729.695	12.6727	1	0	2.46697	-0.187081	1	1	0.0871157		0	84605.2	433764	283936	978380	3.33423e+06	6.56057e+06	1.06417e+07	2.10566e+07	3.658e+07	6.26066e+07	9.69173e+07	1.34886e+08	1.67184e+08	1.70685e+08	1.57136e+08	1.1998e+08	7.94958e+07	4.4822e+07	2.41422e+07	9.7861e+06	2.50715e+06	1.54988e+07	341174	93368.2	3.5707e+07	452804
YFQGHMASMTGGQQMGRGSAAL	391	412	2	0	1143.51	7	20	7.96695	8.46722	1150.92	13.275	1	0	2.45124	0.739998	1	1	0.227074		0	27978	0	0	180735	149986	0	0	229547	123307	1.07942e+07	2.14452e+07	4.85286e+07	6.71002e+07	8.67706e+07	8.2891e+07	7.42877e+07	5.8142e+07	3.13564e+07	1.72256e+07	2.63095e+06	566882	102549	136266	213721	0	17932.9	358826
YFQGHMASMTGGQQMGRGSAAL	391	412	3	0	762.679	7	20	7.99822	8.51417	767.534	13.0324	1	0	2.39221	0.792043	1	1	0.089131		595153	110036	473517	228831	1.1311e+06	1.89452e+06	7.54482e+06	1.46631e+07	1.69037e+07	4.53115e+07	8.66689e+07	1.41368e+08	2.34926e+08	3.26592e+08	3.80828e+08	3.92487e+08	3.42457e+08	2.52983e+08	1.67954e+08	8.95285e+07	4.39011e+07	1.46661e+07	3.29061e+06	457506	286011	707244	289102	174291
YFQGHMASMTGGQQMGRGSAALSGGGGGGAEPGQA	391	425	2	0	1634.72	8	32					-1
YFQGHMASMTGGQQMGRGSAALSGGGGGGAEPGQA	391	425	3	0	1090.15	8	32	7.35508	7.82608	1097.46	19.8578	1	0	2.24107	0.642877	1	1	0.0799247		296179	277435	251468	48168.3	108587	71706.1	250617	1.27614e+06	770779	1.67856e+06	1.22213e+07	8.01756e+06	1.28215e+07	2.54679e+07	2.67913e+07	3.98693e+07	6.07944e+07	8.31126e+07	1.17758e+08	1.57416e+08	2.03683e+08	2.43483e+08	2.55965e+08	2.57899e+08	2.26829e+08	1.80016e+08	1.3681e+08	9.34837e+07	5.90958e+07	3.15049e+07
YFQGHMASMTGGQQMGRGSAALSGGGGGGAEPGQA	391	425	4	0	817.863	8	32	7.3081	7.54332	823.276	19.5771	1	0	2.19841	-0.139571	1	1	0.176791		687988	0	259666	8879.25	90680.8	96182.6	115795	0	0	0	101257	198217	1.42264e+06	67845.4	676768	1.93081e+06	4.71728e+06	4.77158e+06	9.18989e+06	1.23882e+07	1.52981e+07	1.78153e+07	2.05062e+07	1.8549e+07	1.5592e+07	1.22731e+07	8.74403e+06	4.36961e+06	2.44385e+06	407907
YFQGHMASMTGGQQMGRGSAALSGGGGGGAEPGQAL	391	426	3	0	1127.84	8	33	7.96695	8.7487	1135.43	20.6113	1	0	2.26068	1.6741	1	0	0.148584		1.07951e+06	948812	884821	1.85691e+06	260152	1.26546e+06	3.90887e+06	6.75526e+06	1.29477e+07	3.1576e+07	4.589e+07	7.39337e+07	1.07215e+08	1.46568e+08	2.03669e+08	2.73409e+08	3.7371e+08	5.27623e+08	7.48552e+08	1.0414e+09	1.37197e+09	1.69723e+09	1.93176e+09	2.05733e+09	2.02987e+09	1.81857e+09	1.48368e+09	1.10441e+09	7.36058e+08	4.4089e+08
YFQGHMASMTGGQQMGRGSAALSGGGGGGAEPGQAL	391	426	4	0	846.134	8	33	7.9826	8.7487	851.527	19.4241	0.4	1					0.103951		0	921672	350157	404571	107791	178698	286528	855768	554779	2.1732e+06	3.81619e+06	8.14669e+06	1.40546e+07	1.82298e+08	2.72264e+07	4.8144e+07	5.94642e+07	2.78559e+08	1.22807e+08	1.83879e+08	2.14157e+08	3.38654e+08	3.01801e+08	3.22829e+08	2.82492e+08	2.60398e+08	1.90044e+08	1.45682e+08	8.33945e+07	5.41538e+07
YFQGHMASMTGGQQMGRGSAALSGGGGGGAEPGQALF	391	427	3	0	1176.87	9	34	9.32592	9.9674	1184.73	21.3294	1	0	2.27407	1.20863	1	0	0.106185		135365	0	0	305710	0	0	174153	143936	0	971714	3.6998e+06	7.06589e+06	1.74801e+07	2.22088e+07	3.04556e+07	5.06623e+07	7.00273e+07	9.60388e+07	1.42441e+08	2.0745e+08	2.82716e+08	3.57106e+08	4.30075e+08	4.80351e+08	4.90872e+08	4.77106e+08	3.89797e+08	2.93995e+08	2.41401e+08	1.42675e+08
YFQGHMASMTGGQQMGRGSAALSGGGGGGAEPGQALF	391	427	4	0	882.901	9	34	9.35718	9.81133	888.909	21.7707	1	1	2.33721	0.58696	1	0	0.225354		109562	139233	0	0	76944.7	0	128914	409930	0	0	347689	1.06759e+06	1.74476e+06	1.68675e+06	5.49785e+06	7.86937e+06	9.80796e+06	1.96717e+07	2.53086e+07	4.08855e+07	5.04253e+07	7.19452e+07	7.61308e+07	8.69548e+07	8.95734e+07	7.94318e+07	6.62044e+07	4.95678e+07	3.66744e+07	1.90993e+07
YFQGHMASMTGGQQMGRGSAALSGGGGGGAEPGQALFNG	391	429	3	0	1233.89	9	36	8.84258	9.49827	1242.19	22.5507	1	0	2.26956	1.25575	1	1	0.124088		642648	138963	356176	600272	0	0	293834	571335	228751	0	0	0	1.24746e+06	1.18876e+06	2.82623e+06	6.22265e+06	1.27243e+07	2.32314e+07	3.9654e+07	6.35357e+07	9.56656e+07	1.28984e+08	1.72189e+08	2.13372e+08	2.29463e+08	2.53813e+08	2.41915e+08	2.14473e+08	1.83731e+08	1.36043e+08
YFQGHMASMTGGQQMGRGSAALSGGGGGGAEPGQALFNG	391	429	4	0	925.668	9	36	8.84258	9.26343	931.885	22.5202	1	0	2.26543	0.476454	1	1	0.125581		210133	0	291879	0	140383	0	262988	276216	0	0	291227	0	807104	0	2.0556e+06	948730	3.31121e+06	9.60005e+06	1.17141e+07	2.03883e+07	2.88604e+07	4.87042e+07	6.46745e+07	7.93293e+07	8.94245e+07	9.28025e+07	9.04624e+07	7.50332e+07	6.30863e+07	4.24327e+07
HMASMTGGQQMGRGSAALSGGGGGGAEPGQAL	395	426	3	0	962.773	8	29					-1
ASMTGGQQMGRGSAALSGGGGGGAEPGQAL	397	426	2	0	1309.61	7	27	6.89928	7.05753	1319.13	17.4404	1	0	2.36458	-0.394985	1	0	0.29808		0	0	0	0	0	0	0	0	0	0	0	0	0	50372	220760	970440	2.18463e+06	2.89556e+06	3.63005e+06	3.77203e+06	3.8763e+06	2.69958e+06	2.09645e+06	658806	256995	0	45520.2	0	0	0
ASMTGGQQMGRGSAALSGGGGGGAEPGQAL	397	426	3	0	873.406	7	27	6.91512	7.24555	880.195	18.7663	0.4	1					0.259283		0	0	0	0	244786	0	257595	12614.6	52059.1	362643	298675	429815	2.16341e+06	5.15065e+06	9.7868e+06	1.6443e+07	2.3804e+07	2.85263e+07	3.44492e+07	3.46491e+07	3.3537e+07	3.05988e+07	1.96964e+07	1.21863e+07	2.12054e+07	2.40345e+06	763432	2.79882e+07	0	79984.3
TGGQQMGRGSAA	400	411	2	0	560.762	5	10	2.98982	3.16795	564.559	6.91636	1	0	2.5869	-0.329002		1	0.317214		27023.8	84725.8	55880.1	17644.3	14289.1	317617	926420	1.93701e+06	1.9409e+06	1.38297e+06	606501	58379.7	907.356	0	0	0
TGGQQMGRGSAAL	400	412	2	0	617.304	5	11	5.38482	5.66912	621.542	7.72541	0.6	0					0.256546		1264.58	0	0	2987.02	298427	361409	2.26273e+06	5.9739e+06	7.59661e+06	7.38408e+06	5.58297e+06	1.81736e+06	186721	31647.7	34664.8	103854	96249.3
TGGQQMGRGSAALSGGGGGGAEPGQA	400	425	3	0	739.342	6	23	5.0704	5.14957	744.595	14.4697	1	0	2.28274	-0.657423		1	0.249181		0	0	0	0	3032.2	0	0	27385.9	0	0	189142	212304	684377	729154	1.17555e+06	1.15219e+06	1.511e+06	1.13723e+06	872231	637948	167775	119967	0	0	164196	0	0	58730.4	0	0
TGGQQMGRGSAALSGGGGGGAEPGQAL	400	426	2	0	1165.05	7	24	6.36342	6.85198	1173.36	15.2547	1	0	2.31434	0.701172	1	-1	0.285401		0	0	0	0	0	0	0	112956	184117	840976	1.69018e+06	4.41196e+06	6.33917e+06	1.31924e+07	1.99484e+07	2.71152e+07	3.01154e+07	3.02958e+07	2.58414e+07	2.12444e+07	1.23244e+07	6.2956e+06	1.71723e+06	732475	0	123580	0	115536	67872.2	629327
TGGQQMGRGSAALSGGGGGGAEPGQAL	400	426	3	0	777.036	7	24	6.34765	6.91512	782.483	14.9705	0.6	0					0.859207		0	1.01052e+06	0	55866.4	119165	0	134814	125926	1.61449e+06	3.34323e+06	6.18478e+06	1.37897e+07	2.33636e+07	3.42749e+07	4.76563e+07	5.9964e+07	6.34441e+07	6.47308e+07	5.65587e+07	4.27566e+07	2.63755e+07	1.42124e+07	1.39392e+07	1.46111e+06	53345.7	5.69779e+06	0	8912.64	440200	0
TGGQQMGRGSAALSGGGGGGAEPGQALF	400	427	3	0	826.059	7	25					0
MGRGSAALSGGGGGGAEPGQAL	405	426	2	0	929.447	6	19	8.07637	8.48288	931.866	3.72759	0.6	0					0.201902		0	5.77268e+06	4.74461e+07	9.77795e+07	1.33442e+08	1.18507e+08	7.85211e+07	4.22741e+07	1.71971e+07	1.93221e+06	7.6459e+06	204815	3.97336e+06	0	226160	0	1.0254e+06	0	2.69269e+06	0	1.47411e+06	0	536764	510154	82048	592527
ALSGGGGGGAEPGQAL	411	426	2	0	649.82	5	13	5.73227	6.31607	654.413	8.45576	1	1	2.38649	1.0172		-3	0.213414		573836	706013	3.77607e+06	1.77481e+07	4.08824e+07	7.93966e+07	1.28719e+08	1.69014e+08	1.7946e+08	1.54735e+08	1.08497e+08	6.01495e+07	2.60078e+07	8.60644e+07	1.17242e+08	6.24273e+07	1.87163e+07	308834	12566.3
ALSGGGGGGAEPGQALF	411	427	2	0	723.355	5	14	8.7487	8.99872	727.675	7.80322	0.6	0					0.18466		0	0	553590	102672	203561	1.53635e+06	8.39316e+06	3.92218e+07	3.89282e+07	4.03483e+07	2.94683e+07	1.83249e+07	2.66025e+06	0	0	3880.73	0	144282	345667	318962
ALSGGGGGGAEPGQALFNG	411	429	2	0	808.887	5	16	7.82608	8.17005	813.686	8.67287	1	0	1.85915	0.221316		1	0.384907		229064	591240	931888	1.98381e+06	2.40287e+06	6.86529e+06	1.10556e+07	2.21521e+07	3.04434e+07	4.41691e+07	3.78977e+07	3.5127e+07	2.37417e+07	1.24099e+07	4.4359e+06	496895	92839.7	1.08681e+06	0	2.85851e+06	0	1.03103e+06
LSGGGGGGAEPGQAL	412	426	2	0	614.302	5	12	5.41628	6.14203	617.82	6.34564	0.6	0					0.208111		543341	1.19885e+06	2.4703e+06	1.34919e+07	3.25336e+07	5.91373e+07	8.20109e+07	9.26163e+07	7.94377e+07	5.11086e+07	2.85448e+07	6.32725e+06	6.57798e+06	194556	3.4534e+06	188496	2.36231e+06	292175
SGGGGGGAEPGQAL	413	426	2	0	557.76	4	11	4.86338	5.60578	560.823	5.51402	0.6	0					0.110959		637317	2.84403e+06	6.86194e+06	2.26118e+07	4.54346e+07	6.95533e+07	8.16055e+07	7.69802e+07	5.20036e+07	2.67722e+07	9.74314e+06	2.01644e+06	99056.9	97262.6	40282.1	0
SGGGGGGAEPGQALFNG	413	429	2	0	716.826	5	14	7.71615	7.87307	720.913	7.36233	0.4	0					0.0776091		0	69947.8	0	56561	440036	1.52762e+06	3.75924e+06	5.80846e+07	5.4929e+07	3.27793e+07	1.62104e+07	6.20577e+06	1.86214e+06	570937	257655	0	103480	0	0	0
FNGDMEPEAGAGAGAAASS	427	445	2	0	855.357	6	16	5.70072	6.36342	860.191	8.6315	1	0	1.84657	1.27903		1	0.16107		0	0	50158.2	265127	2.42885e+06	9.29103e+06	2.13674e+07	3.90737e+07	5.83187e+07	7.40412e+07	7.46713e+07	6.72056e+07	4.65171e+07	2.44311e+07	1.16367e+07	1.31396e+06	526898	41361.9	66333.7	40941.3	159618	0	43187.5
FNGDMEPEAGAGAGAAASSAADPAIPEEVW	427	456	3	0	963.427	7	25	10.0142	10.3258	968.599	13.7586	1	0	1.89948	0.113907		1	0.182561		0	1.13168e+06	0	180205	2.36508e+06	0	112030	1.20047e+06	1.5406e+06	2.26794e+06	7.64439e+06	1.54917e+07	2.41768e+07	4.38777e+07	5.14249e+07	5.25732e+07	6.69334e+07	5.16245e+07	3.09914e+07	2.93213e+07	1.58029e+07	3.49319e+06	2.45112e+06	1.08856e+06	195315	156909	409333	1.33035e+06	550866	446282
FNGDMEPEAGAGAGAAASSAADPAIPEEVWNIKQ	427	460	3	0	1124.52	8	29					-1
FNGDMEPEAGAGAGAAASSAADPAIPEEVWNIKQM	427	461	3	0	1168.2	8	30					-1
FNGDMEPEAGAGAGAAASSAADPAIPEEVWNIKQMIKLTQEHIEAL	427	472	4	0	1195.33	10	41	13.4599	13.8067	1201.62	22.2088	1	1	1.85732	0.230774		1	0.208892		278375	167943	242455	0	167113	0	24274.8	97219.3	528482	614751	300319	286053	1.3626e+06	5.32245e+06	1.66421e+06	1.22607e+06	4.865e+06	1.96675e+07	1.21257e+07	7.82238e+06	2.17341e+07	4.43438e+07	3.53239e+07	2.88723e+07	4.46748e+07	5.51266e+07	5.16727e+07	4.7951e+07	4.6233e+07	4.08469e+07
NGDMEPEAGAGAGAAASSAADPAIPEEVWNIKQ	428	460	3	0	1075.5	8	28	9.20105	9.43552	1081.39	15.7277	0.6	0					0.403763		111226	0	0	962850	0	0	4.5357e+06	1925.07	0	2.52725e+06	119775	135130	1.33685e+06	1.54084e+06	3.08674e+06	6.46798e+06	1.00171e+07	1.33087e+07	1.53404e+07	1.64903e+07	1.29848e+07	1.06354e+07	7.7433e+06	3.30821e+06	338558	0	0	0	30189.9	0
DMEPEAGAGAGAAASSAADPAIPEEVWNIKQ	430	460	3	0	1018.48	8	26	8.83737	8.952	1024.72	16.8748	0.6	0					0.191959		0	0	0	0	0	0	318827	0	0	798787	0	0	346255	179580	187425	800981	5.98802e+06	1.26025e+07	1.27911e+07	1.36673e+07	1.17559e+07	6.42001e+06	3.01478e+06	2.3183e+06	341724	0	150062	0	0	0
AADPAIPEEVWNIKQMIKLTQEHIEAL	446	472	3	0	1029.88	8	23	13.5231	13.791	1034.64	12.359	1	0	1.83625	-0.0311112	1	1	0.26472		0	238590	4665.74	525971	0	246632	901728	951806	3.99333e+06	3.40745e+06	5.67184e+06	7.42202e+06	1.01339e+07	1.35905e+07	1.2904e+07	1.46733e+07	1.32732e+07	1.06286e+07	6.83274e+06	3.6618e+06	2.7724e+06	397380	0	476628	0	0	123206	717075	131507	430454
AADPAIPEEVWNIKQMIKLTQEHIEAL	446	472	4	0	772.66	8	23					-1
NIKQMIKLTQEHIEAL	457	472	2	0	955.032	6	14	11.6571	12.2855	958.319	5.37697	1	0	1.0905	1.16521	1	1	0.437756		8.93832e+06	2.09297e+07	2.96427e+07	3.20935e+07	4.43927e+07	5.86337e+07	8.43453e+07	8.90674e+07	8.53734e+07	6.36782e+07	4.28203e+07	2.2583e+07	1.06529e+07	2.69574e+06	1.05384e+06	12653.4	308290	345497	269067	474986	241284
NIKQMIKLTQEHIEAL	457	472	3	0	637.024	6	14	11.6571	12.3171	639.194	5.31331	1	0	1.06838	1.27007	1	1	0.243827		1.41536e+07	3.57518e+07	5.25361e+07	6.21441e+07	7.53019e+07	1.03799e+08	1.35906e+08	1.49149e+08	1.40798e+08	1.0701e+08	7.26418e+07	3.99013e+07	1.81699e+07	6.13971e+06	689079	23306.4	101375	0	59951.5	0	52050.5
NIKQMIKLTQEHIEALL	457	473	3	0	674.719	6	15	13.2545	13.6808	677.061	5.75709	1	0	1.08922	0.494484		1	0.189159		935674	5.10005e+06	8.3865e+06	1.06541e+07	1.23246e+07	1.66842e+07	2.22431e+07	2.72554e+07	2.74064e+07	2.27577e+07	1.78737e+07	1.04566e+07	4.88187e+06	1.55655e+06	176865	268956	72156.8	64220.1	181486	61342.6	178059	99413.8
MIKLTQE	461	467	2	0	431.739	4	5	6.23692	6.80468	433.267	2.48752	0.4	1					0.324943		1.99135e+07	4.2655e+07	6.02349e+07	5.96755e+07	3.97138e+07	2.3023e+07	2.00795e+06	1.61946e+06	22926.4	1.97809e+07
MIKLTQEHIEAL	461	472	3	0	475.931	5	10	8.65488	9.07652	477.201	2.8999	1	1	0.632778	0.479053		1	0.149128		3.48791e+07	7.50606e+07	1.0901e+08	1.3985e+08	1.45153e+08	1.20864e+08	7.855e+07	4.73697e+07	1.66351e+07	3.48942e+06	7.01102e+06	123279	0	1.85051e+06	10831.3	2269.16
TQEHIEAL	465	472	2	0	470.74	4	6	6.56843	6.99423	471.656	1.29194	1	0	0.269502	0.49288		1	0.114271		4.40601e+07	7.37643e+07	6.52133e+07	4.64949e+07	1.6856e+07	9.06644e+06	617941	394110	206983	421244	62063.8
LLDKFGGEHNPPSIYL	472	487	2	0	900.47	6	12	9.81133	10.1181	907.301	12.5643	0.6	0					0.177652		0	102413	2.82584e+06	708145	1.87252e+06	633186	2.20473e+06	769519	1.81129e+06	0	624558	1.44209e+06	6.4427e+07	2.22847e+08	2.32593e+08	1.11742e+08	2.87855e+07	3.59497e+06	447208
LDKFGGEHNPPSI	473	485	2	0	705.854	5	9	6.85198	6.99423	708.447	4.34983	1	0	1.57336	-0.448081	1	1	0.287232		211978	209034	3.26263e+06	6.0813e+06	1.20813e+07	1.40796e+07	1.25698e+07	8.1106e+06	3.56759e+06	1.17905e+06	147155	52682.6	0	0	89189.6
LDKFGGEHNPPSI	473	485	3	0	470.905	5	9	7.01025	7.13602	472.475	3.8742	0.4	1					0.0637694		40339	8.52651e+06	2.42037e+06	6.80878e+06	1.57106e+07	1.50014e+07	1.36552e+07	8.73812e+06	3.52023e+06	997656	138762	185892	0	0	0
LDKFGGEHNPPSIY	473	486	2	0	787.386	5	10	7.33942	7.99822	790.381	5.04509	0.6	0					0.0754694		500193	6.09811e+06	3.4464e+07	1.16381e+08	2.4062e+08	3.56702e+08	4.05682e+08	3.44595e+08	2.14233e+08	1.01386e+08	3.97506e+07	9.90921e+06	663092	25310.6	9111.74	317449
LDKFGGEHNPPSIY	473	486	3	0	525.26	5	10	7.33942	7.99822	527.258	5.04924	0.6	0					0.0741577		212942	2.28084e+06	1.96772e+07	6.56629e+07	1.4228e+08	2.21086e+08	2.419e+08	2.04735e+08	1.263e+08	5.95124e+07	1.95744e+07	5.79982e+06	1.22676e+06	600178	208397	366099
LDKFGGEHNPPSIYL	473	487	3	0	562.954	5	11	8.98315	9.48255	565.545	6.75204	0.4	1					0.250311		77915	7.69772e+06	1.58206e+06	1.7719e+07	5.71882e+07	1.09276e+08	1.53907e+08	1.58457e+08	1.26671e+08	7.56819e+07	2.68338e+07	8.92969e+06	9.28098e+06	3.49404e+07	4.90149e+07	2.92793e+07	9.39961e+06
LDKFGGEHNPPSIYLEA	473	489	2	0	943.968	6	13	8.4985	8.77998	948.039	7.00765	0.6	0					0.0750358		245343	761307	831580	4.09461e+06	1.87153e+07	3.41427e+07	8.09062e+07	9.95856e+07	1.30362e+08	1.14525e+08	8.43213e+07	4.57617e+07	2.00521e+07	4.47181e+06	247956	0	0	367674	30880.7	953413
LDKFGGEHNPPSIYLEA	473	489	3	0	629.648	6	13	8.65488	8.9364	632.25	6.67219	0.6	1					0.0445133		131493	768954	4.05809e+06	9.25958e+06	3.24142e+07	8.07296e+07	1.38915e+08	1.92537e+08	1.17804e+08	1.89164e+08	1.38219e+08	9.54736e+06	3.37646e+07	1.24425e+07	395062	580603	82937.7	33705.2	0	68374.4
DKFGGEHNPPSIY	474	486	2	0	730.844	5	9	6.89928	7.3081	733.239	3.91742	0.4	1					0.222307		0	3.43426e+07	8.55248e+06	2.69659e+07	4.63026e+07	6.154e+07	4.84055e+07	3.35099e+07	1.38331e+07	5.41164e+06	687420	506423	691767	1.01383e+06	64917.8
EAYEEYTSKL	488	497	2	0	616.788	5	8	7.60612	8.01385	619.528	4.74986	0.4	0					0.117085		187650	1.27402e+06	6.96903e+06	2.03336e+07	3.84981e+07	5.44996e+07	5.73594e+07	4.10988e+07	1.87466e+07	4.1537e+06	225450	53689.6	0	472608
EAYEEYTSKLDALQQREQQL	488	507	3	0	814.731	7	18					-1
YEEYTSKL	490	497	1	0	1032.49	4	6	6.7574	7.22992	1036.36	3.25183	1	0	1.85874	0.64791	1	1	0.478569		40504.9	3.01992e+06	1.56473e+07	3.22863e+07	3.85905e+07	2.82086e+07	1.03973e+07	803313	164862	102660	155201
YEEYTSKL	490	497	2	0	516.748	4	6	6.7574	7.35508	518.674	3.23754	1	0	1.84715	1.06328	1	1	0.0454885		2.03844e+07	8.92856e+07	2.39945e+08	4.44086e+08	5.2106e+08	3.9217e+08	1.7917e+08	5.10492e+07	1.03372e+07	1.83411e+06	104065
YEEYTSKLDALQQREQQL	490	507	2	0	1121.55	6	16	8.27945	8.77998	1125.71	7.01002	1	0	1.3535	0.740883	1	0	0.640927		3.59578e+06	5.81336e+06	1.1685e+07	9.62314e+06	1.80537e+07	1.97793e+07	3.44178e+07	4.44444e+07	6.06134e+07	6.34381e+07	6.28783e+07	4.3889e+07	2.80049e+07	1.26017e+07	5.28236e+06	0	383686	7773.3	347709	150611	1.09028e+06	22929.5	61254.6
YEEYTSKLDALQQREQQL	490	507	3	0	748.038	6	16	8.31072	8.952	750.858	7.15505	0.6	0					0.905077		1.52879e+06	1.35499e+07	3.09102e+07	5.66853e+07	8.77851e+07	1.29375e+08	1.74128e+08	2.19048e+08	2.57361e+08	2.76101e+08	2.38544e+08	1.98871e+08	1.31737e+08	8.11984e+07	3.99345e+07	1.5055e+07	5.80424e+06	480183	93258.5	1.16544e+06	348701	439729	297452
YEEYTSKLDALQQREQQLL	490	508	3	0	785.732	6	17	8.96238	10.061	789.309	9.35058	0.6	1					0.297303		495523	2.73849e+06	7.82134e+06	2.12874e+07	3.19693e+07	4.61737e+07	8.31538e+07	8.1557e+07	1.04357e+08	1.21296e+08	1.49848e+08	2.21696e+08	2.71752e+08	2.46035e+08	1.56359e+08	6.72082e+07	2.19949e+07	5.93848e+06	1.71617e+06	485010	708046	194181	0	1.24775e+06
YEEYTSKLDALQQREQQLLESLGNGTD	490	516	3	0	1043.51	7	25					-1
YEEYTSKLDALQQREQQLLESLGNGTDF	490	517	3	0	1092.53	8	26					0
YTSKLDALQQREQQL	493	507	2	0	910.979	6	13	7.63755	7.87307	914.235	5.45741	1	0	1.26434	-0.138575	1	1	0.198732		96738.3	384124	2.63681e+06	3.97019e+06	7.91598e+06	1.19259e+07	1.40638e+07	1.41928e+07	1.27322e+07	8.62191e+06	4.48939e+06	1.10261e+06	178707	150405	0	85035.9	0	0	0	57400.5
YTSKLDALQQREQQL	493	507	3	0	607.655	6	13	7.59042	7.84173	609.837	5.49181	0.6	1					0.126758		221494	1.8263e+06	6.42699e+06	8.13779e+06	1.30393e+07	1.96544e+07	2.20284e+07	2.30594e+07	2.01726e+07	1.43961e+07	8.79922e+06	5.01334e+06	939837	314989	103334	0	0	497608	10145.5	0
YTSKLDALQQREQQLLESLGNGTDF	493	517	3	0	952.145	7	23					-1
DALQQREQQL	498	507	1	0	1228.63	5	8	6.53685	6.80468	1232.11	2.788	1	1	0.917449	-0.0313325	1	1	0.654883		871954	2.84021e+06	3.51047e+06	5.7972e+06	6.96131e+06	5.50243e+06	1.47108e+06	193180	0	44581.2	67238.3	75931	0	0
DALQQREQQL	498	507	2	0	614.818	5	8	6.44225	7.08897	616.679	3.03368	1	0	1.06686	1.22599	1	1	0.0995947		8.57446e+07	1.90861e+08	2.95692e+08	4.09541e+08	4.28437e+08	3.72853e+08	2.36878e+08	8.59149e+07	4.2063e+07	781538	1.44882e+06	307332	1078.81	251463
DALQQREQQLL	498	508	2	0	671.36	5	9					-1
DALQQREQQLLESLGNGTDF	498	517	2	0	1131.55	6	18	11.7827	11.9863	1137.25	10.1003	1	0	1.95193	-0.24427	1	1	1.00982		0	71130.6	305358	200272	209877	356438	1.46416e+06	3.15958e+06	8.05466e+06	8.11539e+06	1.18829e+07	9.85209e+06	1.08336e+07	6.3068e+06	4.97024e+06	1.10309e+06	1.50786e+06	105546	487685	0	602742	335513	1.12319e+06	1.48834e+06	946757
DALQQREQQLLESLGNGTDF	498	517	3	0	754.705	6	18	11.7356	11.9707	758.25	9.33993	1	0	1.74642	-0.139958	1	1	0.225041		122969	137586	0	273567	446540	264295	1.17324e+06	2.29771e+06	5.61133e+06	7.31482e+06	8.12621e+06	8.62128e+06	8.51125e+06	4.74852e+06	3.61988e+06	1.01334e+06	370561	176595	211831	0	128020	139294	159107	0	20270.1
LESLGNGTD	508	516	1	0	905.421	4	7	4.86338	5.43202	910.008	4.08771	1	0	2.06302	0.966873		1	0.221456		0	1.36071e+06	1.17218e+07	3.8291e+07	5.73164e+07	5.83705e+07	3.90016e+07	1.42515e+07	2.7931e+06	136926	32507.8	171119
LESLGNGTDF	508	517	1	0	1052.49	4	8	8.2169	8.82692	1058.1	5.00987	1	0	2.2687	1.1042	1	1	0.470123		215490	2.77146e+06	2.14657e+07	6.58728e+07	1.31695e+08	1.59733e+08	1.37072e+08	7.8122e+07	3.16163e+07	1.62812e+07	3.40173e+07	1.53256e+07	5.11799e+06
LESLGNGTDF	508	517	2	0	526.748	4	8	8.2169	8.76433	529.269	4.43588	1	0	1.91962	0.896521	1	1	0.0621215		3.15158e+06	2.05146e+07	8.41331e+07	2.1643e+08	3.88628e+08	4.45771e+08	3.68185e+08	2.20332e+08	9.27649e+07	2.45934e+07	3.35711e+06	318561	0
ESLGNGTDF	509	517	1	0	939.405	4	7	7.32375	7.93565	943.611	3.67417	1	0	1.7756	1.11045		1	0.340522		0	2.92065e+06	3.17354e+07	7.69919e+07	1.16276e+08	1.04498e+08	5.26328e+07	3.66473e+06	18684.5	280091	16829.2	0
FSVSSS	517	522	1	0	613.283	4	4	4.64007	5.14957	616.575	2.94139	1	0	2.79957	0.770639		1	0.68005		34187.6	597806	4.89159e+06	8.54538e+06	8.15556e+06	1.82614e+06	49017.9	58124.7	157770
FSVSSSASM	517	525	1	0	902.392	5	7	6.6472	7.779	908.396	5.41768	1	0	2.9874	2.83574		1	0.259687		1.46875e+06	1.33964e+07	7.0235e+07	2.21843e+08	5.53081e+08	9.3993e+08	1.13546e+09	9.79227e+08	5.5294e+08	2.22108e+08	4.77931e+07	3.04718e+06	243469
SVSSSASMD	518	526	1	0	870.351	4	7	3.34627	4.008	875.537	4.65168	1	0	2.455	1.27583		1	0.191258		98770.7	2.45908e+06	1.16449e+07	3.66417e+07	7.00939e+07	9.47451e+07	8.72884e+07	4.8115e+07	1.64947e+07	3.80665e+06	107184	0
SVSSSASMDTVTSSSSSSL	518	536	2	0	903.899	6	17	6.41077	6.72588	909.812	10.7682	0.6	0					0.345637		192628	2.44324e+06	145073	8.86756e+06	541426	2.79053e+07	8.11408e+06	6.55988e+07	4.01201e+07	1.2519e+08	9.9957e+07	1.93152e+08	1.58129e+08	2.00587e+08	1.21794e+08	1.23829e+08	4.87536e+07	4.3236e+07	6.35696e+06	6.20549e+06	58416	396731	65119.9	94779.7
SSSASMDTVTSSSSSSLSV	520	538	2	0	903.899	6	17	6.41077	6.72588	909.812	10.7682	0.6	0					0.345637		192628	2.44324e+06	145073	8.86756e+06	541426	2.79053e+07	8.11408e+06	6.55988e+07	4.01201e+07	1.2519e+08	9.9957e+07	1.93152e+08	1.58129e+08	2.00587e+08	1.21794e+08	1.23829e+08	4.87536e+07	4.3236e+07	6.35696e+06	6.20549e+06	58416	396731	65119.9	94779.7
DTVTSSSSSSL	526	536	1	0	1070.48	4	9	4.60808	5.38482	1076.92	5.85532	0.4	0					0.0979367		841664	1.33531e+07	5.41847e+07	1.5756e+08	4.05006e+08	7.4743e+08	1.0674e+09	1.07845e+09	7.56601e+08	3.52285e+08	1.11334e+08	2.45291e+07	1.92042e+06	70637.6
DTVTSSSSSSL	526	536	2	0	535.746	4	9	4.60808	5.33778	538.831	5.59368	1	0	2.24577	1.50137	1	1	0.0533572		1.45963e+07	5.99243e+07	2.06566e+08	5.56762e+08	1.2569e+09	2.1184e+09	2.75283e+09	2.5316e+09	1.68912e+09	7.05549e+08	2.21134e+08	5.07215e+07	9.33958e+06	371570
DTVTSSSSSSLSVLPSSL	526	543	2	0	877.439	6	15					0
TVTSSSSSSL	527	536	1	0	955.458	4	8	4.24375	4.97477	961.318	5.34259	1	0	2.47105	1.50574		1	0.125904		0	1.39883e+06	1.46442e+07	4.56494e+07	1.0226e+08	1.70647e+08	2.0425e+08	1.66786e+08	8.68256e+07	2.81923e+07	3.59252e+06	24343.4	0
SVLPSS	537	542	1	0	589.319	3	3	4.79983	5.0545	590.678	1.02645	1	1	0.886556	-0.0750261		0	0.638227		8.98491e+06	6.8535e+06	5.18059e+06	4.38558e+06	1.42571e+06	29946.9	30056.8
SVLPSSL	537	543	1	0	702.403	4	4	7.63755	8.4046	705.653	2.83986	1	0	2.67607	1.62532	0	0	0.0443081		1.97159e+08	1.43019e+09	4.97899e+09	8.51976e+09	7.27194e+09	2.62766e+09	5.56447e+08	7.40463e+07	929830
SVLPSSL	537	543	2	0	351.705	4	4	7.70043	8.29507	353.002	2.18463	1	0	1.87911	1.05315	0	1	0.193448		4.23415e+06	2.92226e+07	5.5293e+07	5.52409e+07	3.27022e+07	6.93075e+06	305865	329593	193612
SVFQNPTD	544	551	1	0	907.416	4	5	5.8897	6.56843	910.787	2.84761	0.6	0					0.340282		1.94721e+07	7.28532e+07	1.84649e+08	2.87742e+08	2.72428e+08	1.51171e+08	4.83875e+07	9.94984e+06	611465	135833
SVFQNPTD	544	551	2	0	454.211	4	5	5.8897	6.6472	455.895	2.8422	1	0	1.98752	1.59363	1	-1	0.0599663		1.40192e+07	9.2807e+07	2.51598e+08	4.0107e+08	3.60847e+08	1.90158e+08	5.71649e+07	1.26207e+07	547326	35181.5
SVFQNPTDV	544	552	2	0	503.746	4	6	7.35508	7.79472	506.946	5.81466	1	1	3.93689	0.538786		-1	0.243729		0	782419	3.92956e+06	1.00143e+07	2.2905e+07	2.67436e+07	3.32905e+07	5.14257e+07	4.71061e+07	1.6799e+07	1.34143e+06
SVFQNPTDVARSNPKSPQKPIV	544	565	2	0	1205.15	6	16	7.24555	7.43343	1210.6	9.48349	1	0	2.10564	-0.296647	1	1	0.289435		0	0	7657.2	0	0	101704	0	1.16001e+06	2.87744e+06	7.11687e+06	7.18205e+06	9.4852e+06	7.04195e+06	5.51643e+06	2.61093e+06	516754	97191.7	0	0	0	0	0	0
SVFQNPTDVARSNPKSPQKPIV	544	565	3	0	803.768	6	16	7.21428	7.51192	807.655	10.2491	1	0	2.33844	0.0675589	1	1	0.0429098		0	96857.4	65676.1	0	250897	2.52084e+06	8.54656e+06	2.14355e+07	4.04168e+07	7.66693e+07	1.11581e+08	1.38141e+08	1.48623e+08	1.2094e+08	8.99501e+07	5.05679e+07	2.45784e+07	6.9314e+06	937707	83656.8	282538	351455	81165.5
FQNPTD	546	551	1	0	721.315	4	3	3.92895	4.03947	726.041	4.30822	0.4	1					0.829253		0	136209	564535	3.7515e+06	1.98941e+06	1.40561e+06	3.50552e+06	2.11915e+06
FQNPTDVARSNPKSPQKPIV	546	565	3	0	741.734	6	14	6.47378	6.6472	745.103	8.79846	1	0	2.27954	-0.344654		1	0.169473		0	0	0	0	0	544362	259197	1.30974e+06	2.71218e+06	4.33432e+06	5.50423e+06	4.93964e+06	3.15727e+06	1.75331e+06	407243	49420.5	0	0	0	0	45379.3
VARSNPKSPQKPIV	552	565	3	0	507.635	5	9	4.70422	5.00667	509.879	5.83976	1	0	2.37879	0.083543		1	0.140553		0	20264.9	64678.4	510877	2.39974e+06	4.70509e+06	7.6863e+06	7.40087e+06	5.79511e+06	3.85707e+06	824623	164153	20370.4	0	0
GVTVRDSLKKALM	582	594	2	0	709.413	5	11	7.70043	8.27945	710.897	2.07409	0.6	0					0.0631246		3.55821e+07	3.57334e+08	8.37041e+08	8.61755e+08	5.54429e+08	2.60752e+08	1.04378e+08	1.34266e+07	2.69715e+06	3.0579e+06	1.59925e+06	273880	374185	1.0514e+06	461389	1.13615e+06	435610
GVTVRDSLKKALM	582	594	3	0	473.278	5	11	7.71615	8.2169	474.261	2.05483	1	0	0.130745	0.741602	1	1	0.0501675		2.25073e+07	1.63362e+08	3.99833e+08	3.54803e+08	2.52683e+08	1.21588e+08	4.00781e+07	1.11691e+07	3.15307e+06	3.35349e+06	859424	0	273242	41316.2	0	145212	42288.5
GVTVRDSLKKALMM	582	595	2	0	774.934	6	12	9.13877	9.46687	776.758	2.60404	1	0	0.27768	0.168663		-1	0.0773956		102636	1.04346e+07	4.76628e+07	8.03338e+07	7.35337e+07	4.43415e+07	2.00379e+07	4.32748e+06	1.21045e+06	91166.7	0	128096	0	25259.9	0	43790.1	0	0	0
TVRDSLKKALM	584	594	2	0	631.368	5	9	7.16733	7.49623	632.707	1.87469	0.6	0					0.0737104		2.96213e+07	1.9996e+08	4.30317e+08	3.52374e+08	1.96379e+08	8.08593e+07	2.56281e+07	6.61985e+06	2.22642e+06	139302	145513	0	61857.6	0	255879
TVRDSLKKALM	584	594	3	0	421.248	5	9	7.16733	7.7476	422.177	1.98543	0.6	0					0.135783		6.37789e+06	6.2142e+07	1.45171e+08	1.29803e+08	6.44787e+07	2.32088e+07	7.86883e+06	928708	150925	8.06608e+06	0	44180.5	100706	0	0
TVRDSLKKALMM	584	595	2	0	696.889	6	10					-1
TVRDSLKKALMM	584	595	3	0	464.928	6	10	8.68613	8.90517	466.027	2.34409	0.6	0					0.12426		44970.9	982412	8.53677e+06	1.40005e+07	1.05742e+07	3.10859e+06	555869	111002	0	0	43090.7	0	0	136259	0	0	70673.4
VRDSLKKALM	585	594	2	0	580.845	5	8	6.39498	6.93093	582.092	1.74876	1	0	0.285422	0.858413	1	-1	0.0642071		2.53547e+07	1.65383e+08	3.04351e+08	2.42422e+08	1.16404e+08	4.18662e+07	1.16288e+07	1.72738e+06	96630.8	140191	44225.8	57208.4	0	0
VRDSLKKALM	585	594	3	0	387.566	5	8	6.42652	6.77315	388.405	1.77233	1	0	0.299754	0.230165	1	-1	0.0392042		5.74799e+06	4.72272e+07	9.72125e+07	7.60796e+07	3.836e+07	1.20722e+07	2.40898e+06	131082	325510	0	0	0	0	0
VRDSLKKALMM	585	595	2	0	646.365	6	9	7.84173	8.46202	649.238	4.84938	1	1	1.84341	1.13827	1	-3	0.447573		260923	1.78963e+06	4.35058e+07	7.26847e+07	1.12248e+08	1.20431e+08	1.52201e+08	1.17271e+08	8.3125e+07	4.92746e+07	1.56931e+07	6.07865e+06	807449	0	207850	52278.1
VRDSLKKALMM	585	595	3	0	431.246	6	9	8.04512	8.2638	433.183	4.91604	1	1	1.87944	-0.194437	1	-3	0.135068		73763.9	119162	348310	6.40178e+06	1.01695e+07	1.1362e+07	1.09563e+07	1.31274e+07	7.21932e+06	2.75328e+06	765900	51221.2	38549.9	0	0	56588.3
SLKKALM	588	594	2	0	395.746	4	5	5.74807	6.11042	396.823	1.61661	0.4	0					0.0851076		3.7541e+06	3.0789e+07	5.75171e+07	3.1872e+07	1.04685e+07	1.29724e+06	0	214793	0	29710.6
KKALMMRGLIPE	590	601	2	0	693.902	6	9	5.16528	5.19677	695.732	2.69433	1	0	0.678417	-0.81566	1		0.396616		0	227230	817961	997013	870991	447862	303044	185965	0	63954.3	0	0	0	0	0	0
KKALMMRGLIPE	590	601	3	0	462.937	6	9	5.13377	5.49513	464.018	2.27826	1	0	0.453495	0.279058	1		0.269261		1.44513e+06	5.23672e+06	1.36699e+07	1.81426e+07	1.4061e+07	6.67764e+06	2.45338e+06	1.18352e+06	294038	0	39706.4	0	0	0	24667	139937
AVYRIQDGEKKPIGWD	604	619	3	0	625.663	6	13	7.55903	7.85742	627.827	5.3675	1	0	1.23069	0.0700478		0	0.0719379		53830.6	626792	4.65715e+06	1.72161e+07	3.82649e+07	6.45441e+07	8.01791e+07	7.60544e+07	5.67098e+07	3.12151e+07	1.35979e+07	2.91765e+06	903584	180035	160526	15971.3	889.443	2.88646e+06	137949	141030
AVYRIQDGEKKPIGWDTD	604	621	3	0	697.688	6	15	7.33942	7.8104	700.066	5.89537	0.6	0					0.0370356		442942	3.81082e+06	1.79829e+07	5.50078e+07	1.28438e+08	2.30274e+08	3.30239e+08	3.66009e+08	3.37803e+08	2.28119e+08	1.29205e+08	8.25958e+07	2.47309e+07	8.13718e+06	1.63249e+06	73860	148715	65401.6	100403	0	792063	0
AVYRIQDGEKKPIGWDTDISW	604	624	3	0	826.42	7	18	10.0766	10.4038	829.156	6.71417	0.6	0					0.0885174		0	0	991419	6.42357e+06	2.13877e+07	5.43196e+07	1.00006e+08	1.33676e+08	1.46628e+08	1.25678e+08	9.65086e+07	5.66983e+07	2.51194e+07	9.70222e+06	2.80967e+06	240687	125496	0	472726	260330	296926	725726	140649	1154.11	4.68998e+06	0
AVYRIQDGEKKPIGWDTDISWL	604	625	3	0	864.115	7	19	11.1543	11.767	866.868	6.69305	0.6	0					0.138264		1.71966e+06	3.12324e+06	4.3357e+06	9.50741e+06	2.45974e+07	5.30343e+07	8.77441e+07	1.22251e+08	1.37182e+08	1.27396e+08	9.98955e+07	6.49585e+07	3.34465e+07	1.64215e+07	5.10947e+06	1.53291e+06	2.20076e+06	361490	549135	944609	328644	181136	558477	190903	74974.5	138310	329091
AVYRIQDGEKKPIGWDTDISWL	604	625	4	0	648.338	7	19	11.2645	11.5315	650.468	6.95267	1	0	1.00225	-0.0338214	1	1	0.151277		359734	146972	0	115863	1.37363e+06	2.35507e+06	5.27933e+06	8.27312e+06	1.03192e+07	8.84734e+06	6.89956e+06	3.80653e+06	2.1671e+06	322500	1.52482e+06	0	390961	35324.1	41181.9	0	65055.9	39601.3	0	31169.8	61679.1	62018.6	0
AVYRIQDGEKKPIGWDTDISWLTGEEL	604	630	2	0	1560.29	7	24	11.6571	12.0804	1565.52	8.5967	1	0	0.964621	0.484639	1	0	0.226387		0	0	0	144783	136971	1.26094e+06	2.18324e+06	1.15527e+07	1.65814e+07	2.79897e+07	2.97408e+07	3.47352e+07	2.67272e+07	1.93405e+07	5.93061e+06	3.06452e+06	232593	0	0	0	0	0	0	0	0	0	0	0	0	0
AVYRIQDGEKKPIGWDTDISWLTGEEL	604	630	3	0	1040.53	7	24	11.6257	12.4118	1044.09	8.82607	0.6	0					0.0632255		1.33039e+06	2.1733e+06	5.79775e+06	1.28123e+07	4.21677e+07	1.01042e+08	2.05488e+08	3.53098e+08	5.24582e+08	6.95942e+08	8.00484e+08	8.21506e+08	7.37035e+08	5.79096e+08	3.88147e+08	2.30145e+08	1.17194e+08	5.66612e+07	2.68102e+07	9.84292e+06	3.26056e+06	1.02396e+06	539726	85198.8	199548	184157	86317.3	80837.8	0	573825
AVYRIQDGEKKPIGWDTDISWLTGEEL	604	630	4	0	780.648	7	24	11.7042	12.2224	783.46	9.38386	1	0	1.12419	0.799565	1	1	0.10704		345482	511216	634692	1.51019e+06	7.15093e+06	1.7706e+07	3.99715e+07	6.75602e+07	1.02204e+08	1.39263e+08	1.66645e+08	1.70263e+08	1.49598e+08	1.1566e+08	7.43642e+07	5.43629e+07	2.30147e+07	9.3508e+06	4.03347e+06	6.23243e+07	1.31972e+06	350652	121654	3.53867e+06	251384	537569	149921	419570	181960	623293
VYRIQDGEKKPIGWD	605	619	3	0	601.984	6	12	7.44913	7.96695	604.12	5.32402	0.6	0					0.0832373		770790	4.32429e+06	1.5688e+07	4.83179e+07	1.05731e+08	1.71648e+08	2.16383e+08	2.02773e+08	1.47827e+08	8.21971e+07	3.88237e+07	1.20711e+07	2.98708e+06	4.97372e+06	5181.67	124260	101687	0	103600
VYRIQDGEKKPIGWD	605	619	4	0	451.74	6	12	7.65328	7.71615	453.302	5.16642	1	0	1.31657	-0.711515	1	0	0.120175		0	0	196171	506012	1.26952e+06	1.97521e+06	3.29061e+06	2.53269e+06	2.01874e+06	617849	188702	0	33802.7	0	31498	0	0	0	0
VYRIQDGEKKPIGWDTD	605	621	2	0	1010.51	6	14	7.26118	7.82608	1013.86	5.51116	0.6	0					0.11337		1.41675e+07	8.63107e+06	3.22133e+07	4.10445e+07	1.17982e+08	2.04753e+08	3.03235e+08	3.02679e+08	2.58214e+08	1.62634e+08	8.83261e+07	3.26044e+07	8.82637e+06	1.21998e+06	77533.9	0	0	137853	204552	92063.4	131685
VYRIQDGEKKPIGWDTD	605	621	3	0	674.009	6	14	7.04178	7.92	676.395	5.95801	0.6	0					0.134509		875610	1.091e+07	4.93469e+07	1.49515e+08	3.95495e+08	7.35575e+08	1.34179e+09	1.58099e+09	1.29596e+09	8.31975e+08	4.44678e+08	2.03479e+08	8.0254e+07	3.06011e+07	8.87115e+06	2.81765e+06	1.85042e+06	597234	49017.3	122110	113967
VYRIQDGEKKPIGWDTD	605	621	4	0	505.759	6	14	7.35508	7.73187	507.275	4.86585	1	1	0.912878	0.330218	0	-2	0.120377		2.12194e+07	289953	2.52713e+07	6.40234e+06	3.15152e+07	3.53627e+07	4.99167e+07	5.09079e+07	4.57427e+07	3.19918e+07	1.6519e+07	6.1801e+06	1.13259e+06	2.13571e+06	89722.3	29705.7	42598.3	88302.4	1093.19	0	0
VYRIQDGEKKPIGWDTDISW	605	624	2	0	1203.61	7	17	10.1389	10.4976	1207.57	6.46505	0.6	0					0.43644		0	0	184985	559677	4.12948e+06	1.2793e+07	3.03904e+07	3.96673e+07	4.47061e+07	3.53406e+07	2.28146e+07	1.04353e+07	993344	421633	173735	214950	299834	0	34653.7	0	133054	0	0	0	636736
VYRIQDGEKKPIGWDTDISW	605	624	3	0	802.741	7	17	10.17	10.654	805.37	6.4346	0.6	0					0.13523		6.7053e+06	6.12358e+06	2.11736e+07	3.60672e+07	8.99905e+07	2.52157e+08	3.08279e+08	4.14084e+08	5.77171e+08	3.98488e+08	2.74926e+08	1.88369e+08	8.7639e+07	3.63636e+07	1.07436e+07	1.87167e+06	577403	400657	0	75877.2	117995	172689	0	848319	149432
VYRIQDGEKKPIGWDTDISW	605	624	4	0	602.308	7	17	10.1233	10.6071	604.314	6.57201	1	0	1.10276	0.685132	1	1	0.116884		178526	0	213577	888730	5.04405e+06	1.6369e+07	2.82481e+07	3.92625e+07	4.71081e+07	3.81537e+07	2.73889e+07	1.41023e+07	4.45155e+06	1.25885e+06	478351	60009	55837.2	0	58305	0	116302	69520.2	177825	0	86893
VYRIQDGEKKPIGWDTDISWL	605	625	2	0	1260.15	7	18	11.2802	11.5473	1264.19	6.55244	0.6	0					0.188085		0	0	0	243699	1.15548e+06	7.05917e+06	1.15069e+07	1.75511e+07	1.9764e+07	1.72932e+07	1.38892e+07	4.02275e+06	2.18696e+06	86596	0	0	0	24439.1	0	46505.6	0	16537.7	0	173048	111068	3948.03
VYRIQDGEKKPIGWDTDISWL	605	625	3	0	840.436	7	18	11.2645	11.7983	843.084	6.41907	1	0	0.956928	0.85161	1	0	0.0569111		3.48268e+06	1.49654e+06	7.497e+06	1.15941e+08	6.40766e+07	1.3055e+08	2.87271e+08	2.9943e+08	3.3808e+08	3.33871e+08	2.43162e+08	1.56646e+08	8.10871e+07	4.04232e+07	1.56238e+07	5.0485e+06	1.03789e+06	467449	924182	354811	10374.1	100193	639555	287608	75455.7	402887
VYRIQDGEKKPIGWDTDISWLTG	605	627	3	0	893.126	7	20					0
VYRIQDGEKKPIGWDTDISWLTGEE	605	629	3	0	979.154	7	22					-1
VYRIQDGEKKPIGWDTDISWLTGEEL	605	630	2	0	1524.77	7	23	11.7042	12.3013	1530.02	8.67847	0.6	0					0.205987		0	0	674729	99296.7	3.45162e+06	5.77227e+06	2.12795e+07	3.64478e+07	5.79214e+07	8.07211e+07	9.30594e+07	9.28291e+07	8.28206e+07	5.79588e+07	3.69237e+07	1.6507e+07	5.02579e+06	635024	81137	0	99609.2	0	0	229028	113898	200998	0	0	0	0
VYRIQDGEKKPIGWDTDISWLTGEEL	605	630	3	0	1016.85	7	23	11.6414	12.4276	1020.39	8.79336	0.6	0					0.0724784		2.32193e+06	7.80114e+06	2.2931e+07	4.734e+07	1.21393e+08	2.484e+08	4.89876e+08	8.12679e+08	1.23993e+09	1.65846e+09	1.87649e+09	1.96665e+09	1.69134e+09	1.2648e+09	8.725e+08	5.17523e+08	2.6951e+08	1.33029e+08	6.09018e+07	2.63037e+07	1.00515e+07	3.13423e+06	584222	428869	135480	376663	391775	796806	195468	594363
VYRIQDGEKKPIGWDTDISWLTGEEL	605	630	4	0	762.888	7	23	11.7199	11.9707	765.548	8.81635	0.6	0					0.0464871		209441	781545	0	4.80793e+06	1.32574e+07	2.95665e+07	7.95627e+07	1.02899e+08	1.48026e+08	2.06958e+08	2.43803e+08	2.50091e+08	2.19334e+08	1.71602e+08	1.09625e+08	6.78666e+07	3.31085e+07	1.38282e+07	7.8426e+06	3.2622e+06	1.85804e+06	446090	281321	0	226277	211436	145666	43625	7049.89	0
VYRIQDGEKKPIGWDTDISWLTGEELHVEVL	605	635	3	0	1209.29	8	28	12.2066	12.3013	1212.14	6.3666	0.4	1					0.264242		0	3.30947e+06	122233	107618	4.94368e+06	561403	1.81891e+06	4.45041e+06	3.9884e+06	4.47832e+06	5.06835e+06	4.69322e+06	2.48044e+06	2.46149e+06	1.47714e+06	194858	545466	69894.3	0	529639	0	0	217051	0	0	0	0	0	0	0
YRIQDGEKKPIGWD	606	619	2	0	852.939	5	11	7.51192	7.55903	856.715	6.537	0.4	1					0.508021		0	0	443704	2.30635e+06	5.11629e+06	9.14036e+06	1.10629e+07	9.22499e+06	5.77797e+06	3.23141e+06	1.0337e+06	1.54946e+07	101291	1.97e+06	0	0	0
YRIQDGEKKPIGWD	606	619	3	0	568.962	5	11	7.21428	7.779	571.058	5.27491	1	0	1.55498	0.953875	0	1	0.0730843		0	2.2832e+06	1.38378e+07	4.56584e+07	1.03802e+08	1.70792e+08	2.0123e+08	1.95908e+08	1.3042e+08	6.88218e+07	2.97202e+07	6.54131e+06	718120	477342	0	42963.6	1.38221e+06
YRIQDGEKKPIGWD	606	619	4	0	426.973	5	11					-1
YRIQDGEKKPIGWDTD	606	621	2	0	960.976	6	13	7.15167	7.57473	964.435	5.7818	1	0	1.38575	0.48381	1	-1	0.102832		95346.7	485445	1.72353e+06	2.06096e+07	5.01113e+07	9.08754e+07	1.22876e+08	1.3361e+08	1.18691e+08	7.69322e+07	3.79552e+07	1.49869e+07	3.36538e+06	333667	896229	0	0	71897.9	0	80708.6
YRIQDGEKKPIGWDTD	606	621	3	0	640.987	6	13	7.19862	7.62183	643.279	5.74271	1	0	1.37112	0.484307	1	-1	0.0548924		71966.7	1.36375e+06	1.66725e+07	5.61894e+07	1.35048e+08	2.41618e+08	3.25829e+08	3.54791e+08	3.06186e+08	2.00905e+08	9.29998e+07	4.48542e+07	5.82779e+06	893182	1.87589e+06	1.57455e+06	3.14607e+06	59593.9	51779.8	179817
YRIQDGEKKPIGWDTD	606	621	4	0	480.992	6	13	7.18298	7.33942	482.742	5.86442	1	0	1.41667	-0.401014	1	-1	0.126606		53560.8	0	87044.5	543819	1.69221e+06	4.32815e+06	8.80468e+06	7.27316e+06	7.31937e+06	4.71407e+06	1.28908e+06	692412	70922.2	105200	0	0	0	0	0	0
YRIQDGEKKPIGWDTDISW	606	624	3	0	769.718	6	16	9.9986	10.4663	772.401	6.66378	1	0	1.24822	0.631925	1	1	0.0562506		0	180609	2.85262e+06	1.2021e+07	4.82413e+07	1.06798e+08	1.80788e+08	2.49288e+08	2.72879e+08	2.42477e+08	1.70007e+08	1.01434e+08	4.54567e+07	1.61992e+07	3.66366e+06	901410	236522	111384	223515	340736	328771	0	1.97827e+06
YRIQDGEKKPIGWDTDISW	606	624	4	0	577.541	6	16					-1
YRIQDGEKKPIGWDTDISWL	606	625	2	0	1210.62	7	17	11.2329	11.4844	1214.61	6.53104	0.6	0					0.274668		775202	791968	1.07296e+06	446572	2.36956e+06	4.88814e+06	1.04776e+07	1.37421e+07	1.73561e+07	1.49412e+07	1.21428e+07	4.39949e+06	3.35571e+06	0	643431	0	329011	0	0	0	119711	0	15383.8	0	105584
YRIQDGEKKPIGWDTDISWL	606	625	3	0	807.413	7	17	11.1074	11.7983	810.274	7.11986	0.6	0					0.487158		2.78328e+06	3.98615e+06	4.22362e+06	1.12146e+07	3.55879e+07	7.35586e+07	1.33025e+08	1.91843e+08	2.12242e+08	2.0375e+08	1.60896e+08	1.05452e+08	5.6054e+07	2.28931e+07	7.25483e+06	2.60984e+06	241570	340398	846189	198535	219421	1.15071e+07	201093	85299.7	1.38612e+07
YRIQDGEKKPIGWDTDISWL	606	625	4	0	605.812	7	17	11.2329	11.3588	607.854	6.70746	0.6	0					0.118281		0	0	61193	0	112919	1.56132e+06	2.60474e+06	3.52596e+06	4.1876e+06	3.37246e+06	2.65973e+06	1.595e+06	432284	151032	0	0	0	0	29130	0	25478.1	0	30665.4	0	0
YRIQDGEKKPIGWDTDISWLTG	606	627	3	0	860.103	7	19	11.0291	11.0604	863.579	8.88038	0.6	1					0.291425		0	0	0	0	0	169239	214390	1.31575e+06	1.12934e+06	1.40931e+06	1.13545e+06	1.28738e+06	967363	673764	322040	0	0	217072	0	85781.4	56765.8	0	84164.1	0	0	59994.6	94978.1
YRIQDGEKKPIGWDTDISWLTGEEL	606	630	2	0	1475.24	7	22	11.6571	12.2224	1481.02	9.80903	1	0	1.39116	0.955867	1	-4	0.350802		0	0	0	0	107119	2.08925e+06	5.97538e+06	1.46257e+07	2.65001e+07	3.85841e+07	4.77072e+07	5.8476e+07	6.28578e+07	6.14436e+07	4.91745e+07	2.88724e+07	8.39047e+06	1.48622e+06	89831.4	339847	112692	0	0	134236	0	252443	0	137773	0	259725
YRIQDGEKKPIGWDTDISWLTGEEL	606	630	3	0	983.826	7	22	11.6257	12.4276	987.439	9.07857	0.6	0					0.187819		1.23136e+06	2.76136e+06	7.10384e+06	1.7102e+07	4.18488e+07	9.91702e+07	1.9095e+08	3.17446e+08	5.09861e+08	6.9071e+08	7.80145e+08	8.4304e+08	6.96066e+08	5.61493e+08	3.65943e+08	2.1762e+08	1.13074e+08	5.27022e+07	2.12074e+07	6.5956e+06	2.67177e+06	780842	541895	2.20656e+06	691153	334437	3.83011e+07	270946	83387.3	1.86604e+07
RIQDGEKKPIGWDTD	607	621	2	0	879.444	6	12	6.44225	6.96258	882.477	5.04032	1	0	1.26544	0.806589	1	1	0.365496		1.19854e+07	1.15656e+06	3.2496e+07	6.48558e+07	1.47133e+08	2.20236e+08	2.5865e+08	2.29036e+08	1.47616e+08	7.43091e+07	2.96022e+07	1.06299e+07	3.23653e+06	1.65183e+06	1.14095e+06	583145	81124	0	0
RIQDGEKKPIGWDTD	607	621	3	0	586.632	6	12	6.34765	7.05753	588.762	5.36434	1	0	1.39682	1.43561	1	1	0.657798		67117.9	4.37098e+06	3.82084e+07	1.26153e+08	2.82729e+08	4.49176e+08	5.16265e+08	4.43461e+08	2.86303e+08	1.52092e+08	6.45577e+07	2.74132e+07	2.22243e+07	1.63465e+07	1.54831e+07	1.0496e+07	3.96777e+06	7.38638e+06	394218
RIQDGEKKPIGWDTD	607	621	4	0	440.226	6	12	6.56843	6.7889	441.625	4.57126	1	0	1.07527	-0.188519	1	1	0.099045		2619.87	135114	378527	2.83903e+06	6.71663e+06	9.14178e+06	8.87603e+06	6.44423e+06	3.25003e+06	784292	186783	0	108384	0	0	0	0	0	0
RIQDGEKKPIGWDTDISW	607	624	2	0	1072.54	6	15					-1
RIQDGEKKPIGWDTDISW	607	624	3	0	715.364	6	15	9.87377	10.4507	717.728	5.81615	1	0	1.10838	0.994361	1	1	0.107479		8.45867e+06	389982	5.97575e+06	5.03489e+07	1.30842e+08	2.65202e+08	3.5433e+08	4.42041e+08	3.77515e+08	2.03433e+08	1.62818e+08	7.23341e+07	3.39678e+06	7.65905e+06	1.34647e+06	668127	219934	103594	2.77392e+06	157326	0	1.33192e+06
RIQDGEKKPIGWDTDISWL	607	625	2	0	1129.08	6	16	11.0448	11.5473	1132.93	6.34836	1	0	1.15231	0.747354	1	1	0.244225		16928.9	1.91281e+06	170368	1.59106e+06	8.74528e+06	2.9903e+07	4.66926e+07	6.14946e+07	5.51279e+07	4.29199e+07	2.67865e+07	1.66971e+07	4.18311e+06	4.753e+06	242809	608341	0	378937	0	88330.9	92761.6	93181.6	0
RIQDGEKKPIGWDTDISWL	607	625	3	0	753.059	6	16	10.9665	11.6414	755.584	6.22976	1	0	1.11624	1.31946	1	1	0.0613361		167921	3.05923e+06	5.79973e+06	3.10279e+07	9.73903e+07	2.03904e+08	3.16114e+08	3.80828e+08	3.75443e+08	2.96001e+08	1.89323e+08	1.01346e+08	4.4011e+07	1.4724e+07	3.83423e+06	798985	1.74152e+06	200830	78000.3	437909	156818	187120	0
RIQDGEKKPIGWDTDISWL	607	625	4	0	565.046	6	16	11.0761	11.3902	566.877	5.97741	1	0	1.03951	0.122259	1	1	0.130253		220471	67471.6	135811	251994	1.66918e+06	4.86257e+06	9.53852e+06	1.17285e+07	1.02184e+07	6.71303e+06	3.85569e+06	550401	346275	61585.3	0	0	0	40920.5	75766.7	31785.2	0	55977	49075.6
RIQDGEKKPIGWDTDISWLTG	607	627	3	0	805.748	7	18					-1
RIQDGEKKPIGWDTDISWLTGEEL	607	630	2	0	1393.7	7	21	11.5315	12.2224	1398.96	8.85511	1	0	1.27345	1.37256	1	1	0.281752		0	0	154787	1.10636e+06	7.1669e+06	2.27071e+07	5.19138e+07	9.13081e+07	1.44873e+08	1.72544e+08	1.93172e+08	1.71336e+08	1.37562e+08	1.08143e+08	8.40594e+07	5.31629e+07	3.30911e+07	1.0304e+07	2.17324e+06	102393	122760	0	0	236134	883659	0	1.13848e+06	0	108813
RIQDGEKKPIGWDTDISWLTGEEL	607	630	3	0	929.471	7	21	11.5315	12.2697	932.807	8.35476	1	0	1.15753	1.52958	1	1	0.0593699		1.6383e+06	4.02424e+06	1.09543e+07	4.46061e+07	1.10961e+08	2.82109e+08	5.88906e+08	1.00756e+09	1.51568e+09	1.95148e+09	1.99164e+09	1.87123e+09	1.40707e+09	9.61901e+08	5.24367e+08	2.85519e+08	1.21242e+08	4.91688e+07	1.62936e+07	4.69024e+06	516645	709247	160904	299147	401100	301593	497011	453467	79222.9
RIQDGEKKPIGWDTDISWLTGEEL	607	630	4	0	697.355	7	21	11.5473	12.1905	699.87	8.40642	0.4	0					0.130636		1.63967e+06	0	108754	1.42998e+06	7.18584e+06	2.19583e+07	4.77672e+07	9.52689e+07	1.44592e+08	1.7287e+08	1.86222e+08	1.70752e+08	1.33305e+08	8.5055e+07	4.63659e+07	2.03139e+07	8.96041e+06	2.09992e+06	1.04359e+06	300522	458151	147469	237197	115190	567683	56101.7	2.62815e+06	9269.85	677134
RIQDGEKKPIGWDTDISWLTGEELHV	607	632	3	0	1008.18	7	23	11.3902	11.6728	1011.79	9.03048	0.6	0					0.56066		0	76821.1	95997.4	0	183865	796791	2.43188e+06	5.19399e+06	8.55185e+06	1.03177e+07	1.1279e+07	8.26601e+06	6.6674e+06	5.82497e+06	899379	492408	1.05295e+06	0	68935.7	131415	0	143635	287470	0	85621.7	0	89173.2	0	2.67364e+06	0
TDISWLTGEEL	620	630	1	0	1263.61	5	9	11.2329	12.6019	1271.31	6.9552	1	0	2.98179	3.62278	-1	0	1.14287		427780	1.73399e+07	7.99103e+07	1.78305e+08	2.23181e+08	2.16798e+08	3.8603e+08	1.23927e+09	1.9809e+09	1.29903e+09	3.47974e+08	4.62559e+07	3.32756e+06	5.84768e+07	8.9693e+07
TDISWLTGEEL	620	630	2	0	632.309	5	9	11.2329	11.7827	634.293	3.22254	0.6	0					0.46369		3.40634e+06	3.17111e+07	1.00519e+08	1.79001e+08	2.02589e+08	1.47691e+08	7.89247e+07	2.89494e+07	7.62193e+06	1.36513e+06	904966	272940	502735	584757	527706
ISWLTGEELHV	622	632	2	0	642.335	5	9					-1
LTGEEL	625	630	1	0	661.34	4	4	6.11042	6.89928	663.13	1.41328	1	0	0.9409	1.69772		0	0.0467163		3.1999e+08	1.00873e+09	1.1434e+09	5.57579e+08	1.51205e+08	2.78563e+07	482500	1.21542e+06	448193
LTGEELHV	625	632	2	0	449.237	4	6	6.83618	7.44913	450.203	1.4105	0.4	0					0.565975		2.68285e+06	1.09195e+07	1.80047e+07	6.99127e+06	1.23858e+06	170037	446667	75453.4	0	108110	35126
[truncated: 22 more columns]
