# Supplementary material for: Unveiling the domain-specific and RAS isoform-specific details of BRAF kinase regulation
Source: eLife. 2023 Dec 27;12:RP88836. doi: 10.7554/eLife.88836 (PMC10752582; doi:10.7554/eLife.88836)
Supplement: Figure 2—source data 1. — Also applies to plots presented in Supplementary file 1 and Figure 2—figure supplement 1 and Figure 2—figure supplement 3. [file elife-88836-fig2-data1.zip › Figure 2- source data 1/(BRAF_N2_BRAF-N2HRAS-90min.mzXML) ExMS2_FinalTable.xls]

## Sheet: Sheet1
Sequence	START	END	Charge	ModMass	Monoisotopic m/z	maxND	maxD	RT Range(start, unit: min)	RT Range(end)	Centroid m/z	Delta Mass	Flag#1:Skip-tests	Flag#2:Unimodality check	Flag#3:Back exchange prediction check	Flag#4:Elution RT width check	Flag#5:Unique peptide RT/deltaD consistency check	Flag#6:Common-end peptides centroid subtraction check	Flag#7:Centroid shift within RT range check	Flag#8:Data multiple assignment check	Isotopic Envelope Amplitudes(start from this column(the Monoisotopic) to nonzero end):
GSSHHHHHHGTKTEEGKL	2	19	2	0	1008.48	6	16	3.61563	4.1333	1011.05	3.98628	1	0	0.361569	1.15657	1	1	0.0754693		2.73e+06	2.81836e+07	1.18868e+08	2.99138e+08	5.05378e+08	6.101e+08	5.23419e+08	3.16428e+08	1.45536e+08	5.49789e+07	1.31749e+07	1.17361e+06	79086	0	176874	0	0	181420	211365	139227	111427	10745.4	0
GSSHHHHHHGTKTEEGKL	2	19	3	0	672.656	6	16	3.61563	4.08615	674.395	4.06481	1	0	0.382393	0.986851	1	1	0.0479781		4.05692e+07	2.12573e+08	7.98575e+08	2.11072e+09	3.7489e+09	4.62604e+09	4.00132e+09	2.52245e+09	1.17796e+09	4.4638e+08	1.3836e+08	3.4042e+07	5.39163e+06	145088	303538	64920.7	0	17370	81979.8	218581	263012	274779	251066
GSSHHHHHHGTKTEEGKL	2	19	4	0	504.744	6	16	3.61563	4.07048	506.059	4.10725	1	0	0.393645	0.930459	1	1	0.0360821		1.32454e+07	7.88021e+07	3.06853e+08	8.29806e+08	1.51654e+09	1.87632e+09	1.66525e+09	1.05721e+09	5.02923e+08	1.84746e+08	5.80233e+07	1.27164e+07	1.73318e+06	328988	43978	0	65630.1	0	27342.9	102.93	9747.44	0	121064
GSSHHHHHHGTKTEEGKL	2	19	5	0	403.997	6	16	3.6314	4.07048	405.048	4.10268	1	0	0.392433	0.873707	1	1	0.0301574		6.18438e+06	4.70114e+07	1.79548e+08	4.85253e+08	8.64013e+08	1.07667e+09	9.55723e+08	6.17167e+08	2.85665e+08	1.05197e+08	3.27096e+07	6.90132e+06	629002	104780	70289.8	0	74134.3	121462	75454.1	0	0	35652.4	74222.3
GSSHHHHHHGTKTEEGKLVIWINGDKGYNGL	2	32	4	0	862.178	8	29	8.57557	8.82402	864.88	8.77623	0.6	0					0.150542		559616	1.02734e+06	344313	1.29909e+06	974176	1.02692e+06	2.51148e+07	3.18535e+07	8.23245e+07	1.00213e+08	1.15668e+08	9.85914e+07	8.38977e+07	5.12715e+07	3.03207e+07	1.89238e+07	7.1658e+06	7.67106e+06	626749	6.37019e+06	709368	4.33485e+06	353058	3.89234e+06	0	3.19876e+06	255592	366050	0	579859
VIWINGDKGY	20	29	1	0	1164.6	5	8					-1
VIWINGDKGY	20	29	2	0	582.806	5	8	8.42027	8.74638	585.018	3.70963	0.6	0					0.316372		0	2.01333e+06	2.96831e+07	7.01573e+07	8.47572e+07	4.81051e+07	1.00644e+07	1.13946e+06	396257	1.25733e+06	0	2.01162e+07	764036	2.09798e+06
VIWINGDKGYNG	20	31	2	0	668.338	5	10	8.37362	8.40472	673.88	10.2807	0.4	1					0.0808604		0	192935	0	0	229519	262991	1.3238e+06	4.28253e+06	6.58303e+06	2.34479e+07	6.0349e+07	4.76639e+07	2.56424e+07	2.33244e+07	1.85775e+07	8.38774e+06
VIWINGDKGYNGL	20	32	1	0	1448.75	5	11	9.27455	9.78737	1453.6	3.96913	1	0	0.835385	1.13911	1	-1	0.422942		1.09726e+06	5.65379e+06	5.28267e+07	1.73467e+08	2.84711e+08	3.19671e+08	2.3688e+08	1.18867e+08	3.53436e+07	1.58777e+06	908098	831715	0	421437	381667	0	0
VIWINGDKGYNGL	20	32	2	0	724.88	5	11	9.21235	9.92727	727.369	4.10177	1	0	0.88654	1.86657	1	-1	0.030474		3.7604e+07	2.75212e+08	1.53162e+09	3.76513e+09	6.74634e+09	7.6243e+09	5.97297e+09	3.27576e+09	1.42535e+09	4.22419e+08	4.03683e+07	3.37308e+06	716912	1.0321e+06	1.05689e+06	8.81296e+06	1.2079e+06
VIWINGDKGYNGLAE	20	34	2	0	824.92	5	13					-1
VIWINGDKGYNGLAEVGKKFEKDTG	20	44	3	0	913.476	7	23					-1
VIWINGDKGYNGLAEVGKKFEKDTGIKV	20	47	3	0	1026.89	7	26					-1
VIWINGDKGYNGLAEVGKKFEKDTGIKV	20	47	4	0	770.421	7	26	10.5029	10.8608	772.484	6.40065	1	0	0.348996	0.581547	1	-1	0.292035		5.18849e+06	1.87353e+06	2.71556e+06	5.63142e+06	3.26561e+07	4.34212e+07	8.42592e+07	9.42987e+07	9.78456e+07	8.23538e+07	6.00004e+07	3.13717e+07	1.02179e+07	3.33342e+06	878680	183431	761112	132043	0	175467	7.64719e+06	428135	662061	242365	987842	0	189451	0	543103	757688
VIWINGDKGYNGLAEVGKKFEKDTGIKV	20	47	5	0	616.538	7	26	10.5184	10.6896	618.129	6.09896	1	0	0.29977	-0.0904803	1	-1	0.100309		273322	192616	299447	688649	3.84009e+06	7.38842e+06	1.65258e+07	2.29986e+07	2.53773e+07	2.27427e+07	1.16412e+07	6.31222e+06	3.41397e+06	938980	76649.7	89331.2	121343	177154	0	0	0	0	0	0	0	154673	0	0	0	0
VIWINGDKGYNGLAEVGKKFEKDTGIKVTVEHPDKL	20	55	3	0	1333.38	9	33	9.69412	10.3161	1336.57	7.15014	1	0	0.223813	1.53194	-3	0	0.705867		2.90177e+07	4.09215e+07	4.85808e+07	6.67104e+07	4.59111e+07	7.03039e+07	8.58768e+07	1.06531e+08	1.7103e+08	2.09014e+08	2.40875e+08	2.35602e+08	2.01852e+08	1.49428e+08	9.211e+07	4.09567e+07	1.10179e+07	1.91201e+06	0	949873	464386	0	722457	0	711906	0	931444	436259	983797	0
VIWINGDKGYNGLAEVGKKFEKDTGIKVTVEHPDKL	20	55	4	0	1000.29	9	33	9.49213	9.78737	1001.4	2.03414	1	1	-0.433877	0.355918	-4	-11	0.103157		5.18304e+08	8.25574e+08	1.33626e+09	1.38997e+09	1.40811e+09	1.28828e+09	1.05799e+09	8.01667e+08	5.55979e+08	4.01788e+08	2.00533e+08	9.42481e+07	3.77504e+07	3.23222e+07	8.87445e+06	5.76059e+06	2.67155e+06	3.34934e+06	0	0	79341.3	52541.3	0	86717.1	0	0	281738	0	0	9244.87
VIWINGDKGYNGLAEVGKKFEKDTGIKVTVEHPDKL	20	55	5	0	800.434	9	33	9.97388	10.1448	802.798	9.41478	1	0	0.514946	-0.0914402	-1	0	0.134536		0	1.81068e+07	1.58749e+07	2.11589e+07	3.26717e+07	2.50857e+07	1.06019e+08	2.0822e+08	3.25018e+08	4.65442e+08	5.38141e+08	5.3122e+08	4.61542e+08	3.5535e+08	2.27245e+08	1.36531e+08	7.33871e+07	3.70704e+07	1.79371e+07	8.89601e+06	3.42313e+06	7.48015e+06	1.83873e+06	249084	258941	1.18175e+06	2.22191e+07	0	636993	0
VIWINGDKGYNGLAEVGKKFEKDTGIKVTVEHPDKL	20	55	6	0	667.196	9	33	9.81847	10.2538	669.126	9.17386	1	0	0.483975	0.860089	-1	0	0.208581		2.71517e+06	7.57643e+06	8.17884e+06	1.01349e+07	1.43883e+07	5.2604e+07	1.19889e+08	2.35968e+08	4.53427e+08	6.39772e+08	7.86562e+08	7.72345e+08	6.56838e+08	4.89904e+08	3.37262e+08	2.03973e+08	1.02441e+08	4.79491e+07	2.01173e+07	1.24575e+07	5.09953e+06	2.94856e+06	2.71697e+06	1.49067e+06	3.17634e+06	2.13719e+06	1.12175e+06	1.7831e+06	1.62808e+06	1.29357e+06
VIWINGDKGYNGLAEVGKKFEKDTGIKVTVEHPDKL	20	55	7	0	572.026	9	33	9.81847	10.1137	573.592	8.55655	1	0	0.404616	0.356038	0	0	0.0589875		0	256622	234896	364426	3.14338e+06	1.58709e+07	4.50971e+07	9.68597e+07	1.79468e+08	2.54622e+08	2.93198e+08	3.09522e+08	2.64963e+08	2.01965e+08	1.40579e+08	8.1198e+07	4.42225e+07	1.86153e+07	5.42742e+06	4.07579e+06	919044	387071	891974	581538	104405	0	1.38482e+06	223756	199569	0
INGDKGYNGLAEVGKKFEKDTGIKVTVEHPDKLEEKFPQVAA	23	64	3	0	1533.81	9	38					-1
NGDKGYNGLAEVGKKFEKDTGIKVTVE	24	50	3	0	966.173	7	25					-1
NGLAEVGKKFEKDTGIKVTVEHPDKL	30	55	3	0	951.522	7	23					-1
NGLAEVGKKFEKDTGIKVTVEHPDKLEEKFPQVAATGDGPDIIF	30	73	4	0	1192.63	9	39					-1
LAEVGKKFEKDTGIKVTVEHPDKL	32	55	3	0	894.501	7	21	7.4407	7.59632	896.462	4.28496	1	0	0.170254	-0.146633	1	0	0.19079		24564.2	0	516490	6.74064e+06	1.5219e+07	2.21721e+07	2.29004e+07	1.70002e+07	9.28384e+06	3.81272e+06	0	465848	173986	0	231995	0	0	0	235310	0	0	207901	0	0	176864	0	0	0	0
LAEVGKKFEKDTGIKVTVEHPDKL	32	55	4	0	671.127	7	21					-1
LAEVGKKFEKDTGIKVTVEHPDKLEEKFPQVAATGDGPDIIF	32	73	5	0	920.091	9	37					-1
AEVGKKFEKDTG	33	44	2	0	654.843	5	10					0
AEVGKKFEKDTGIKV	33	47	2	0	824.967	5	13					-1
AEVGKKFEKDTGIKV	33	47	3	0	550.314	5	13					-1
AEVGKKFEKDTGIKVTVEHPDKL	33	55	3	0	856.806	7	20	6.77212	7.17652	858.709	4.18358	1	0	0.192031	0.748864	1	0	0.0581434		837468	4.43907e+07	2.39121e+08	6.93929e+08	1.33448e+09	1.71174e+09	1.64363e+09	1.1954e+09	7.14058e+08	3.66006e+08	1.6237e+08	6.17215e+07	2.20747e+07	1.17203e+07	6.79683e+06	5.38011e+06	2.26473e+06	1.03465e+06	189378	0	142680	146602	196684	0	0	1.76461e+06	0	260976
AEVGKKFEKDTGIKVTVEHPDKL	33	55	4	0	642.856	7	20					-1
AEVGKKFEKDTGIKVTVEHPDKL	33	55	5	0	514.486	7	20	6.84993	7.17652	515.616	4.11941	1	0	0.178418	0.468763	1	0	0.0392319		106709	5.99978e+06	4.70464e+07	1.55553e+08	3.06854e+08	3.85382e+08	3.58579e+08	2.51387e+08	1.51511e+08	7.41023e+07	3.2316e+07	9.56541e+06	3.33852e+06	1.08889e+06	367834	342419	771501	95497.5	7782.14	224397	0	437647	0	127372	17434.4	125821	0	118694
AEVGKKFEKDTGIKVTVEHPDKL	33	55	6	0	428.907	7	20	6.80323	7.11433	429.858	4.18038	1	0	0.191351	0.41303	1	0	0.0583229		301369	998129	8.29689e+06	2.71102e+07	6.0161e+07	8.33867e+07	8.05705e+07	5.96132e+07	3.02863e+07	1.65334e+07	5.85094e+06	1.40342e+06	449537	134017	141078	0	0	0	0	0	0	0	0	0	95603.4	0	0	0
AEVGKKFEKDTGIKVTVEHPDKLEEKFPQVAATGDGPDIIF	33	73	3	0	1495.12	9	36	9.33673	9.92727	1499.22	9.63292	1	0	0.439792	1.41885	1	1	0.14182		0	314808	1.29538e+06	359409	0	4.86163e+06	1.38782e+06	3.14072e+07	1.01751e+08	1.80927e+08	2.66312e+08	3.44608e+08	3.77868e+08	3.73668e+08	3.1064e+08	2.09147e+08	1.2194e+08	7.15296e+07	1.22594e+07	4.74583e+06	2.22947e+06	0	0	960748	0	0	1.22889e+06	0	320558	947310
AEVGKKFEKDTGIKVTVEHPDKLEEKFPQVAATGDGPDIIF	33	73	4	0	1121.59	9	36	9.33673	10.3005	1124.72	9.82541	1	0	0.462476	2.76231	1	1	0.0922423		867015	1.54987e+06	1.73049e+06	4.95342e+06	1.96235e+07	6.67715e+07	2.13073e+08	5.40991e+08	1.11522e+09	1.93221e+09	2.89056e+09	3.60317e+09	3.90341e+09	3.69204e+09	3.08413e+09	2.28054e+09	1.48972e+09	9.13177e+08	4.74942e+08	2.45459e+08	7.46726e+07	5.11096e+07	5.45562e+06	1.18923e+07	993674	9.31678e+06	454621	6.93562e+06	938237	4.49203e+06
AEVGKKFEKDTGIKVTVEHPDKLEEKFPQVAATGDGPDIIF	33	73	5	0	897.474	9	36	9.3989	10.1293	899.967	9.78061	1	0	0.457197	1.92224	1	1	0.0489388		4.54367e+06	0	896748	3.38501e+06	4.73907e+06	4.31496e+07	1.21918e+08	3.08507e+08	6.75287e+08	1.15847e+09	1.75429e+09	2.21772e+09	2.36381e+09	2.30736e+09	1.90886e+09	1.41134e+09	9.77585e+08	5.64676e+08	3.06361e+08	1.46886e+08	1.00038e+07	2.87465e+07	1.28356e+07	7.66572e+06	7.69925e+06	1.77192e+06	6.79977e+06	2.58126e+06	6.02212e+06	2.09012e+06
AEVGKKFEKDTGIKVTVEHPDKLEEKFPQVAATGDGPDIIF	33	73	6	0	748.063	9	36	9.3989	9.81847	750.171	9.96151	1	0	0.478514	0.803456	1	1	0.119168		177506	1.01349e+06	1.09284e+06	1.48643e+06	2.07648e+06	8.60381e+06	4.29279e+07	1.01726e+08	2.37579e+08	4.31977e+08	6.69884e+08	8.32561e+08	8.83384e+08	9.21538e+08	6.97975e+08	5.38113e+08	3.36374e+08	2.17766e+08	8.4829e+07	5.5905e+07	5.15595e+06	9.44889e+06	729872	2.7207e+06	381359	3.24249e+06	6.37136e+07	2.4263e+06	48353.5	399933
AEVGKKFEKDTGIKVTVEHPDKLEEKFPQVAATGDGPDIIF	33	73	7	0	641.34	9	36					-1
VGKKFEKDTGIKVTVEHPDKL	35	55	3	0	790.113	6	18	6.53878	6.63213	792.115	4.59869	0.4	1					0.239993		0	206810	477601	6.29381e+06	1.39156e+07	1.43191e+07	1.18913e+07	1.50208e+07	2.6569e+06	1.11725e+06	3.81866e+06	173212	0	2.387e+06	0	0	617938	0	0	0	0	0	0	0	0
VGKKFEKDTGIKVTVEHPDKLEEKFPQVAATGDGPDIIF	35	73	4	0	1071.57	9	34	9.49213	9.61643	1074.37	8.61113	1	0	0.379073	-0.259357	1	1	0.278873		7.56139e+06	0	3.56949e+06	0	2.71153e+06	0	1.13078e+06	4.8687e+06	5.64779e+06	1.19858e+07	2.05286e+07	2.70498e+07	2.92844e+07	2.58196e+07	1.87321e+07	1.33418e+07	2.72632e+06	1.10198e+06	0	0	0	0	322102	0	353903	0	0	0	0	0
VGKKFEKDTGIKVTVEHPDKLEEKFPQVAATGDGPDIIF	35	73	5	0	857.458	9	34					-1
IKVTVEHPDKL	45	55	2	0	639.874	5	8					-1
TVEHPDKL	48	55	1	0	938.494	4	5	4.81053	5.02895	941.08	2.04048	0.4	0					0.489862		364758	7.79083e+06	1.37843e+07	1.21263e+07	3.58332e+06	439085	128124	816348	0	902856
TVEHPDKL	48	55	3	0	313.503	4	5	4.7949	4.873	314.557	2.61632	0.4	0					0.264187		0	841951	3.20045e+06	2.72416e+06	683141	1.09509e+06	0	0	676943	0
TVEHPDKLEEKFPQVAATGDGPDIIF	48	73	3	0	951.815	7	21	9.9894	10.1759	954.918	7.60207	0.6	0					0.135924		488656	0	0	632145	2.10243e+06	1.56578e+07	3.36729e+07	6.46338e+07	9.57741e+07	9.83734e+07	8.99359e+07	7.35298e+07	4.57846e+07	2.38461e+07	8.03416e+06	1.04463e+06	59679.2	0	101807	0	1.13792e+06	0	0	241773	0	0	221310	1.04104e+06	9663.39
LEEKFPQVAATGDGPDIIFWAHDRFGGYAQSGLLAEIT	55	92	4	0	1030.77	9	34	12.5592	12.6064	1035	14.4308	1	0	1.10522	-0.537119			0.181558		0	0	105230	119536	0	0	0	6841.77	6703.36	0	140866	0	2.99062e+06	8.83995e+06	1.10027e+07	2.26902e+07	2.67149e+07	2.06405e+07	1.7167e+07	7.17409e+06	9.14126e+06	5.26007e+06	1.99733e+06	1.8016e+06	1.00997e+06	1.66802e+06	237435	136294	164403	97600.5
EEKFPQVAATGDGPDIIF	56	73	2	0	967.481	6	14	10.2226	10.8919	970.979	5.83592	1	0	1.07305	1.70213	1	1	0.54474		857622	5.02822e+07	2.62398e+08	1.05491e+09	2.33923e+09	3.76275e+09	4.38005e+09	3.86867e+09	2.5731e+09	1.34871e+09	5.99158e+08	2.33302e+08	1.45065e+08	1.78832e+08	1.41552e+08	2.62955e+07	2.3025e+06	557406	2.83857e+07	3.73205e+08	6.30541e+08
EEKFPQVAATGDGPDIIF	56	73	3	0	645.323	6	14	10.2538	10.7363	647.618	5.72374	1	0	1.03905	1.03011	1	1	0.476953		674798	2.93435e+06	2.56346e+07	9.72193e+07	2.29077e+08	3.41115e+08	3.7164e+08	3.11128e+08	2.02702e+08	1.00952e+08	3.65004e+07	8.23071e+06	1.62724e+06	487933	184937	1.79467e+06	454219	120084	4.71527e+06	4.24308e+07	6.70451e+07
WAHDRFGG	74	81	2	0	473.22	4	6	6.22768	6.61657	474.633	2.25882	0.4	0					0.0760385		1.77368e+07	1.23653e+08	2.34884e+08	2.52515e+08	1.59441e+08	7.40766e+07	1.73839e+07	513174	466434	531650	619513
WAHDRFGG	74	81	3	0	315.816	4	6					-1
WAHDRFGGY	74	82	1	0	1108.5	5	7	7.6119	7.8297	1111.89	2.71226	1	0	0.948383	0.0771965	0	1	0.276321		0	1.55676e+07	4.91844e+07	7.46314e+07	6.25817e+07	3.44025e+07	1.09685e+07	11372.4	366819	0	332099	793488	0
WAHDRFGGY	74	82	2	0	554.752	5	7	7.67418	8.0161	556.46	2.73748	1	0	0.963665	0.523955	0	1	0.0868178		2.15798e+07	1.30859e+08	3.4603e+08	4.69918e+08	4.54249e+08	2.38413e+08	1.04095e+08	2.93781e+07	4.79329e+06	318837	1.69879e+06	251977	137158
WAHDRFGGY	74	82	3	0	370.17	5	7	7.27492	7.93843	370.986	1.76743	0.4	1					0.471128		1.62205e+08	2.9706e+07	8.68416e+07	1.26268e+08	1.09091e+08	6.05e+07	1.77695e+07	2.0478e+06	0	205879	0	28046.1	620330
WAHDRFGGYAQSGL	74	87	1	0	1564.73	5	12	8.21817	8.40472	1571.34	5.67636	1	0	1.31137	-0.035288	1	1	0.320402		0	0	0	0	4.35809e+06	2.36192e+07	3.98179e+07	3.67272e+07	2.37101e+07	8.54406e+06	745522	0	0	0	0	0	0	0
WAHDRFGGYAQSGL	74	87	2	0	782.868	5	12	8.12488	8.74638	786.219	5.76276	1	0	1.34192	1.53032	1	1	0.268008		4.33177e+06	4.99049e+07	2.65549e+08	9.41377e+08	2.39531e+09	4.39012e+09	6.07924e+09	5.99079e+09	4.45109e+09	2.56085e+09	1.2308e+09	4.34228e+08	1.862e+08	4.1617e+07	1.46254e+07	7.61319e+07	7.0094e+06	8.85768e+07
WAHDRFGGYAQSGL	74	87	3	0	522.248	5	12	8.12488	8.68427	524.447	5.65921	1	0	1.30531	1.30673	1	1	0.0339717		2.95393e+06	2.52506e+07	1.4479e+08	5.40031e+08	1.38481e+09	2.58624e+09	3.55393e+09	3.54687e+09	2.51706e+09	1.45008e+09	6.54706e+08	2.22158e+08	5.71022e+07	1.02789e+07	5.09049e+06	2.67791e+06	2.75785e+06	1.27283e+06
WAHDRFGGYAQSGLL	74	88	2	0	839.41	5	13	8.95342	9.9894	843.051	6.27133	1	0	1.35117	3.02225	1	1	0.542253		4.54238e+07	1.26623e+08	5.45369e+08	6.25405e+08	7.49512e+08	1.31736e+09	2.06717e+09	2.80964e+09	3.13143e+09	2.55789e+09	1.50798e+09	5.96048e+08	1.79624e+08	3.47485e+07	2.35069e+07	2.62883e+07	3.18436e+07	2.48542e+07	1.40711e+07
WAHDRFGGYAQSGLL	74	88	3	0	559.943	5	13	9.22788	9.91172	562.098	5.45433	1	1	1.08455	1.75469	1	1	0.185165		1.69423e+07	2.79187e+08	2.65606e+08	3.83972e+08	6.21552e+08	1.16227e+09	1.58788e+09	1.67809e+09	1.3292e+09	8.45669e+08	4.23301e+08	1.61366e+08	4.27823e+07	7.71648e+06	3.70273e+06	5.15587e+06	1.66866e+07	2.26493e+06	1.30078e+06
WAHDRFGGYAQSGLLA	74	89	2	0	874.929	6	14					0
WAHDRFGGYAQSGLLA	74	89	3	0	583.622	6	14	8.9793	9.1968	586.059	6.25669	0.6	0					0.231867		138336	0	443957	3.30241e+06	1.57872e+07	2.6732e+07	5.38999e+07	5.81026e+07	4.69528e+07	2.79212e+07	1.05288e+07	7.99838e+06	340892	365854	1.05665e+07	0	0	0	0	0	43351.8
YAQSGL	82	87	1	0	638.314	4	4	4.95095	5.57487	640.941	2.25372	0.4	0					0.698337		408696	2.6412e+07	8.37902e+07	9.44781e+07	3.04284e+07	2.93592e+06	509364	1.78564e+06	92087.3
AQSGLL	83	88	1	0	588.335	3	4	5.96862	5.99452	592.621	3.95408	0.4	1					1.6184		0	0	0	453258	0	0	29694.8	191258
LAEITPDKA	88	96	1	0	957.525	4	6	4.85742	5.7149	961.183	3.10119	1	0	1.49734	2.37974	1	1	0.771212		9.80138e+06	5.14627e+07	1.54261e+08	2.73187e+08	3.06664e+08	2.06185e+08	7.20744e+07	1.11829e+07	421279	206511	153924
LAEITPDKA	88	96	2	0	479.266	4	6	4.95095	5.49687	481.218	3.34691	1	0	1.67108	1.25825	1	1	0.0322708		9.30146e+06	1.18892e+08	5.51475e+08	1.22279e+09	1.48886e+09	1.02239e+09	3.8093e+08	1.02119e+08	1.74613e+07	551310	391397
LAEITPDKAFQDKL	88	101	2	0	794.933	5	11	8.26482	8.76192	797.941	5.07086	1	0	1.26028	1.08254	1	0	0.168841		227094	2.34465e+06	6.40969e+06	5.11052e+07	1.714e+08	2.7851e+08	3.40043e+08	2.61295e+08	1.26508e+08	3.4712e+07	2.77825e+06	1.79344e+06	3.69819e+06	4.06546e+06	6.50409e+06	5.32189e+06	1.26035e+06
LAEITPDKAFQDKL	88	101	3	0	530.291	5	11					-1
LAEITPDKAFQDKLYPFT	88	105	2	0	1049.05	6	14	9.9894	10.5963	1052.56	5.74412	0.6	0					0.292866		283942	238596	1.96801e+06	1.38606e+07	6.51266e+07	1.8275e+08	2.50098e+08	2.66109e+08	1.99773e+08	1.16135e+08	5.88451e+07	3.00514e+07	6.81181e+06	4.57907e+06	1.6962e+06	1.18806e+06	1.95433e+06	0	4.36971e+06	0	50913.2
LAEITPDKAFQDKLYPFT	88	105	3	0	699.702	6	14	9.9894	10.5963	701.999	5.60644	0.6	0					0.0995483		0	238004	2.4274e+06	3.14974e+07	1.25918e+08	2.89597e+08	4.17104e+08	4.4543e+08	3.37811e+08	1.92003e+08	8.67995e+07	2.57861e+07	5.0214e+06	2.02853e+06	4.56104e+06	3.5518e+06	2.33326e+06	1.35912e+06	731446	591322	601111
LAEITPDKAFQDKLYPFTW	88	106	2	0	1142.09	6	15	11.7632	12.5436	1145.51	5.41711	1	0	0.836705	2.10216	0	-1	0.156041		233908	2.22126e+07	703951	2.7949e+07	1.04235e+08	2.30633e+08	3.39526e+08	3.85055e+08	2.82089e+08	1.81115e+08	7.61498e+07	2.34326e+07	2.93984e+06	1.3918e+06	335200	737413	275283	620535	424692	412674	199889	1.06225e+06
LAEITPDKAFQDKLYPFTW	88	106	3	0	761.728	6	15	12.3088	12.4339	764.074	5.62211	1	0	0.894683	-0.256297	0	0	0.0686165		0	23869.4	1.77823e+06	6.43578e+06	1.86649e+07	4.34355e+07	6.33267e+07	6.38787e+07	5.45258e+07	3.00291e+07	1.40047e+07	1.0278e+07	1.87373e+06	826658	0	70738.9	0	564942	341312	618742	368959	648064
LAEITPDKAFQDKLYPFTWD	88	107	2	0	1199.6	7	16	11.436	12.1215	1203.9	7.11441	0.6	1					0.244702		301836	336349	1.81607e+07	8.62933e+07	3.39043e+08	6.11452e+08	1.01649e+09	9.76688e+08	8.30434e+08	5.11288e+08	2.91595e+08	1.09969e+08	4.47438e+07	9.13986e+06	9.0787e+06	570787	7.13982e+07	1.53335e+06	2.58534e+08	0	2.90924e+08	100681	1.0564e+08	621181
LAEITPDKAFQDKLYPFTWD	88	107	3	0	800.07	7	16	11.3893	12.0747	802.425	5.58369	0.6	0					0.0333574		1.40737e+06	2.09303e+06	7.86448e+07	3.7486e+08	1.07809e+09	2.25616e+09	3.44006e+09	3.75413e+09	3.07864e+09	1.94071e+09	9.99942e+08	4.43846e+08	1.67298e+08	8.21461e+07	2.97513e+07	1.275e+07	9.33664e+06	7.87546e+06	7.45002e+06	2.75753e+06	868107	711743	3.50564e+06	1.13693e+06
LAEITPDKAFQDKLYPFTWDA	88	108	2	0	1235.12	7	17	11.2492	12.0747	1238.83	5.89329	1	0	0.775289	2.26461	1	-1	0.379848		0	861419	7.02684e+06	4.81232e+07	1.41579e+08	2.90079e+08	4.13903e+08	4.52873e+08	3.7824e+08	2.53547e+08	1.21818e+08	5.46141e+07	1.24109e+07	1.36415e+07	1.20914e+06	3.90213e+07	482715	3.1313e+07	0	1.17493e+07	0	316499	590092	3.99584e+06	3.4477e+06
LAEITPDKAFQDKLYPFTWDA	88	108	3	0	823.749	7	17	11.4204	12.0747	826.321	6.19247	0.6	1					0.0960727		909370	2.03006e+06	1.8225e+07	1.3731e+08	4.10405e+08	9.11449e+08	1.33933e+09	1.52552e+09	1.17259e+09	8.38895e+08	4.20808e+08	3.80169e+08	7.57973e+07	3.17791e+07	5.47369e+08	4.03011e+06	2.63579e+06	3.13573e+07	0	0	0	0	0	0	0
LAEITPDKAFQDKLYPFTWDAVRY	88	111	3	0	963.16	7	20					-1
LAEITPDKAFQDKLYPFTWDAVRYNGK	88	114	4	0	797.412	8	23	10.6741	11.2181	799.815	7.66379	0.6	0					0.0538171		9.97304e+06	1.76745e+06	2.42336e+07	9.70615e+06	4.98242e+07	1.36751e+08	3.69136e+08	7.07201e+08	1.0341e+09	1.28311e+09	1.20394e+09	8.94763e+08	5.98646e+08	3.26576e+08	1.50627e+08	6.09018e+07	5.7018e+07	5.39168e+06	5.86186e+06	2.23417e+06	1.62477e+07	2.06557e+06	1.74822e+06	756642	1.539e+07	775846	0	1.13544e+06	1.07215e+07	5.14071e+06
LAEITPDKAFQDKLYPFTWDAVRYNGKL	88	115	3	0	1100.57	8	24	10.9229	11.7788	1103.94	8.0859	1	0	0.73392	2.37386	1	0	0.0662068		9.70234e+06	1.09207e+07	6.86453e+06	1.24681e+07	9.17029e+07	3.09022e+08	7.21248e+08	1.83201e+09	3.05852e+09	4.0391e+09	4.31557e+09	3.90598e+09	2.76345e+09	1.75213e+09	9.42254e+08	4.21433e+08	1.76436e+08	6.12717e+07	3.03446e+07	4.82102e+06	4.72106e+06	3.68125e+06	1.63889e+06	0	1.02186e+06	176854	302731	710839	0	40263.5
LAEITPDKAFQDKLYPFTWDAVRYNGKL	88	115	4	0	825.683	8	24	10.8296	11.4204	828.208	8.07536	1	0	0.732056	1.41975	1	0	0.0704346		1.43252e+06	2.7002e+06	5.2478e+06	2.57992e+08	8.05143e+07	2.97143e+08	7.84023e+08	1.82661e+09	2.97492e+09	4.15975e+09	4.25513e+09	3.99609e+09	2.79456e+09	1.74778e+09	9.43198e+08	4.19582e+08	1.87609e+08	7.80435e+07	3.35027e+07	1.90075e+07	1.52736e+07	1.10595e+07	4.40678e+06	5.88829e+06	1.4844e+06	420224	3.29211e+06	2.88226e+06	936650	25378.1
LAEITPDKAFQDKLYPFTWDAVRYNGKL	88	115	5	0	660.748	8	24	10.8452	11.6542	662.766	8.06948	1	0	0.731016	2.2051	1	0	0.0546962		1.51189e+06	881859	1.02692e+06	5.62545e+06	1.39566e+07	7.30442e+07	1.78945e+08	3.97271e+08	7.0303e+08	9.30934e+08	9.63537e+08	8.56862e+08	6.20868e+08	3.84395e+08	2.01024e+08	8.06638e+07	2.69942e+07	1.00715e+07	6.26817e+06	1.48711e+06	993587	1.2975e+06	695155	1.63138e+06	405865	306619	141127	714942	1.69687e+06	754478
AEITPDKA	89	96	1	0	844.441	4	5	3.56825	4.10185	847.948	3.02367	1	0	1.87011	1.21392		1	0.187277		66499.4	3.94697e+06	3.55072e+07	6.98102e+07	6.67865e+07	3.14277e+07	4.89197e+06	295676	59096.3	496666
AEITPDKAFQDKL	89	101	2	0	738.391	5	10	7.75197	7.95398	740.885	4.11553	1	0	1.05057	0.0203844	0	1	0.183043		4.20506e+06	0	9.38691e+06	2.036e+07	4.69245e+07	5.53084e+07	4.2852e+07	2.52332e+07	7.93231e+06	961545	375357	246702	461652	219190	82990.6	0
AEITPDKAFQDKL	89	101	3	0	492.596	5	10	7.67418	7.9229	495.36	7.41674	0.4	1					0.522254		104423	0	825026	7.74744e+06	1.93205e+07	2.93977e+07	2.23129e+07	1.29243e+07	5.95622e+06	1.31536e+06	0	1.70807e+07	342990	863142	4.15319e+07	0
AEITPDKAFQDKLYPFT	89	105	2	0	992.507	6	13	9.74075	9.83402	995.473	4.72003	1	1	0.844927	-0.371062	1	-1	0.364034		4.75989e+06	0	334330	1.50322e+06	9.1819e+06	1.53741e+07	2.36937e+07	1.55448e+07	1.03456e+07	3.29446e+06	2.93077e+06	0	0	314298	0	0	0	0	0	0
AEITPDKAFQDKLYPFT	89	105	3	0	662.007	6	13	9.74075	9.83402	664.127	5.14915	1	0	0.984964	-0.371062	1	-1	0.118175		0	0	240233	2.64264e+06	1.23239e+07	2.46553e+07	2.95981e+07	2.10117e+07	1.31746e+07	6.52172e+06	2.85332e+06	101250	290824	2.06234e+06	135623	83593.6	0	0	0	0
AEITPDKAFQDKLYPFTW	89	106	2	0	1085.55	6	14	11.6074	12.0747	1088.7	4.97267	1	0	0.811461	0.975213	0	-1	0.282008		370050	218232	641596	8.66638e+06	4.01555e+07	7.20823e+07	9.22769e+07	8.0054e+07	5.33737e+07	1.06633e+07	2.02943e+06	510869	1.11874e+06	218659	0	201927	367360	710737	2.28543e+06	0	858879
AEITPDKAFQDKLYPFTW	89	106	3	0	724.033	6	14	11.5918	12.1059	725.716	3.70508	0.4	1					0.10361		384826	2.5185e+08	4.92127e+06	3.14752e+07	9.86095e+07	1.61611e+08	2.01438e+08	1.61392e+08	1.02665e+08	4.17128e+07	1.3954e+07	3.68957e+06	996563	3.30652e+06	422320	466199	1.43684e+06	922981	876215	2.34218e+06	776110
AEITPDKAFQDKLYPFTWD	89	107	2	0	1143.06	6	15	10.9541	11.6853	1146.36	5.18882	1	0	0.772139	1.92548	1	-2	0.139571		10083.7	0	495895	5.17896e+07	1.86063e+08	3.81911e+08	5.38403e+08	4.97215e+08	3.55934e+08	1.78838e+08	5.78285e+07	1.97623e+07	1.08556e+06	912837	1.66826e+06	1.49401e+06	0	1.8269e+06	204014	3.5727e+06	0	695236
AEITPDKAFQDKLYPFTWD	89	107	3	0	762.376	6	15	10.9074	11.5763	764.544	5.10292	1	0	0.747842	1.70075	1	-2	0.0820175		196733	3.07289e+06	3.83209e+07	1.79356e+08	5.01656e+08	8.98169e+08	1.10691e+09	1.08029e+09	7.05782e+08	3.60404e+08	1.62032e+08	5.70399e+07	3.13924e+07	5.28722e+06	1.31528e+06	7.12898e+06	1.37596e+06	579308	6.11991e+06	393679	1.87807e+06	9.36791e+06
AEITPDKAFQDKLYPFTWDA	89	108	2	0	1178.58	7	16					-1
AEITPDKAFQDKLYPFTWDA	89	108	3	0	786.055	7	16	10.783	11.6698	789.071	7.59956	0.6	1					0.462286		2.86082e+06	4.18563e+06	7.54742e+06	6.04805e+07	1.93178e+08	3.43773e+08	4.59714e+08	5.30196e+08	4.01082e+08	8.21159e+08	9.90701e+08	7.72107e+08	4.45197e+08	2.21108e+08	7.04571e+07	2.04e+07	1.65778e+07	4.33588e+06	5.19184e+06	3.05919e+06	3.70765e+06	2.63627e+06	1.09156e+07	1.65424e+06
AEITPDKAFQDKLYPFTWDAVRYNGKL	89	115	3	0	1062.88	8	23	10.783	10.9696	1066.05	7.56313	0.6	0					0.0198683		341368	524049	450416	3.20935e+06	2.24686e+07	9.60181e+07	2.17814e+08	4.27352e+08	6.50466e+08	7.80142e+08	7.09486e+08	5.75421e+08	3.51614e+08	2.07654e+08	9.63389e+07	4.30295e+07	1.39613e+07	1.25267e+06	1.48561e+06	948229	0	19160.7	30065.5	0	443494	0	0	0	728295	60988.4
AEITPDKAFQDKLYPFTWDAVRYNGKL	89	115	4	0	797.412	8	23	10.6741	11.2181	799.815	7.66379	0.6	0					0.0538171		9.97304e+06	1.76745e+06	2.42336e+07	9.70615e+06	4.98242e+07	1.36751e+08	3.69136e+08	7.07201e+08	1.0341e+09	1.28311e+09	1.20394e+09	8.94763e+08	5.98646e+08	3.26576e+08	1.50627e+08	6.09018e+07	5.7018e+07	5.39168e+06	5.86186e+06	2.23417e+06	1.62477e+07	2.06557e+06	1.74822e+06	756642	1.539e+07	775846	0	1.13544e+06	1.07215e+07	5.14071e+06
EITPDKAFQDKLYPFTWDAVRYNGKL	90	115	3	0	1039.2	8	22	11.0628	11.2181	1045.08	15.7189	1	0	2.33576	-0.147652		-7	0.342012		0	2.51034e+06	518780	605558	9.55131e+06	0	1.58495e+06	1.08268e+07	5.58821e+06	6.48842e+06	9.03693e+06	1.60403e+06	880538	1.37425e+06	695006	311191	5.91735e+06	2.08402e+07	5.38554e+07	7.25431e+07	7.17878e+07	4.5889e+07	1.28411e+07	1.72086e+06	1.08191e+06	0	0	0	91818.2	0
ITPDKAFQDKLYPFTWDAVRYNGKL	91	115	3	0	996.187	7	21					-1
FQDKLYPFT	97	105	2	0	579.795	5	6					0
FQDKLYPFTW	97	106	1	0	1344.66	5	7	11.8722	11.9968	1348.41	2.88957	0.4	1					3.01117		0	3.6101e+06	6.0152e+06	1.51561e+06	0	0	0	0	0	0	1.89497e+06	479378	732216
FQDKLYPFTW	97	106	2	0	672.835	5	7	11.6542	12.5907	673.868	1.20495	1	0	0.034883	2.66422	-1	1	0.0769432		8.61099e+07	4.54281e+08	5.55879e+08	3.26588e+08	1.2689e+08	3.01597e+07	2.61215e+06	2.03428e+06	1.07855e+06	663330	495261	688107	709469
FQDKLYPFTWD	97	107	1	0	1459.69	5	8	11.2026	11.3581	1462.06	1.45322	0.4	0					0.998328		0	1.12097e+07	1.53544e+07	5.3728e+06	331501	0	0	353233	0	341580	0	617179	0	723322
FQDKLYPFTWD	97	107	2	0	730.348	5	8	11.2181	11.9656	731.489	1.36108	1	0	0.0263934	1.98385	0	0	0.203704		2.33709e+08	1.08056e+09	1.34914e+09	8.60638e+08	3.6616e+08	1.42777e+08	7.83223e+07	3.25047e+07	1.84205e+07	1.34404e+06	2.10718e+06	313029	3.66186e+06	1.23539e+06
FQDKLYPFTWDA	97	108	2	0	765.867	5	9	11.1094	11.5763	766.983	1.27122	1	0	-0.0961596	0.973773		0	0.0998207		6.21672e+07	3.03546e+08	4.08493e+08	2.64433e+08	1.14949e+08	3.32422e+07	7.09196e+06	510142	1.50421e+06	518205	256741	446801	283101	2.38328e+06	1.99685e+06
FQDKLYPFTWDAVRYNGKL	97	115	2	0	1181.1	7	16					0
FQDKLYPFTWDAVRYNGKL	97	115	3	0	787.739	7	16	10.7208	11.1249	789.43	3.60756	0.6	0					0.185649		4.70826e+07	9.13966e+07	2.05157e+08	4.70816e+08	8.46402e+08	9.68462e+08	7.71977e+08	4.50272e+08	2.29452e+08	7.76034e+07	2.42257e+07	8.23708e+06	4.22888e+06	1.40709e+06	1.07869e+06	2.96633e+06	2.45512e+06	6.66548e+06	1.11884e+06	5.59702e+06	1.36311e+06	679787	3.97274e+06	592158
FQDKLYPFTWDAVRYNGKL	97	115	4	0	591.056	7	16	10.6896	11.2337	592.334	3.64811	1	0	0.271904	1.25147	1	0	0.114342		483109	2.16334e+06	2.45012e+07	1.00415e+08	1.66543e+08	1.95761e+08	1.43045e+08	8.14715e+07	3.48912e+07	1.1041e+07	3.1099e+06	1.31782e+06	172391	884545	94778.5	202620	81963.7	180840	72541.6	232562	0	313478	0	1.26049e+06
DKLYPFTWD	99	107	2	0	592.785	5	6	10.534	10.7363	593.463	0.612222	0.4	0					0.184641		1.97357e+06	1.19577e+07	6.73967e+06	718397	298571	0	0	0	78742.4	0	0	0
DKLYPFTWDA	99	108	2	0	628.303	5	7					-1
DKLYPFTWDAVRYNGKL	99	115	3	0	696.03	6	14					0
YPFTWD	102	107	1	0	828.356	4	4	10.6896	10.7519	829.465	0.578649	0.4	0					0.178968		7.70822e+06	1.3525e+07	6.12676e+06	588059	0	322822	366228	50307.3	0
YPFTWDAVRYNGKL	102	115	2	0	865.438	6	12					-1
YPFTWDAVRYNGKL	102	115	3	0	577.295	6	12	10.1604	10.6119	578.746	3.27891	0.6	0					0.179128		91487.5	2.32375e+06	3.264e+07	8.64513e+07	1.14157e+08	9.28159e+07	4.67142e+07	1.23834e+07	1.95602e+06	1.30001e+06	110303	67450.9	98575.1	119259	0	1.82413e+06	327410	94436.3	1.86946e+06
WDAVRYNGKL	106	115	2	0	611.322	5	8	7.70532	8.15598	612.892	2.40381	0.6	0					0.0954683		5.1088e+06	1.05231e+08	3.52351e+08	5.109e+08	3.4333e+08	1.35266e+08	2.94778e+07	6.60447e+06	664705	0	1.11205e+06	413161	2.77459e+06	169656
DAVRYNGKL	107	115	1	0	1035.56	4	7	5.73042	6.04115	1038.7	2.54524	0.4	0					0.333913		700031	6.20907e+06	3.83562e+07	6.65209e+07	4.23978e+07	1.08251e+07	145606	0	243038	0	1.09402e+06	207276
DAVRYNGKL	107	115	2	0	518.283	4	7	5.63715	6.27433	519.808	2.44958	1	0	0.789188	1.58677	1	1	0.0731987		1.32121e+07	2.28606e+08	7.72066e+08	1.05744e+09	6.61259e+08	2.52847e+08	6.16353e+07	6.71626e+06	629077	189987	91784.8	0
AVRYNGKL	108	115	1	0	920.531	4	6	5.49687	5.93235	923.567	2.49469	1	0	1.06851	0.860748	1	1	0.999433		2.65034e+06	7.10635e+07	2.70239e+08	3.65403e+08	2.19998e+08	8.0871e+07	1.70271e+07	2.3083e+06	106805	36323.4	301088
AVRYNGKL	108	115	2	0	460.769	4	6	5.46563	6.02562	462.332	2.5843	1	0	1.13187	1.30889	1	1	0.0257932		1.10607e+08	1.12533e+09	3.75412e+09	5.45712e+09	3.58442e+09	1.40306e+09	3.41864e+08	1.62022e+08	5.39393e+06	7.9515e+06	0
AVRYNGKLIAYPIAVEA	108	124	3	0	616.684	6	14					-1
VRYNGKL	109	115	2	0	425.251	4	5	5.3251	5.8236	426.723	2.44427	1	0	1.37851	1.08758	1	1	0.0364569		5.20697e+07	4.84348e+08	1.52798e+09	2.06882e+09	1.19992e+09	3.77546e+08	8.17203e+07	1.16785e+07	3.91535e+06	0
VRYNGKL	109	115	3	0	283.836	4	5	5.3251	5.74595	284.804	2.40154	1	0	1.34225	0.808076	1	1	0.0523041		4.09115e+06	7.5861e+07	2.42633e+08	3.2356e+08	1.76532e+08	5.23871e+07	9.12808e+06	376326	0	0
RYNGKL	110	115	2	0	375.716	4	4	5.51248	5.73042	376.905	1.93869	1	0	1.36077	0.0776765		1	0.1477		2.37162e+06	2.0042e+07	4.44875e+07	3.94388e+07	1.36932e+07	811073	0	0	0
IAYPIA	116	121	1	0	647.376	4	3	6.69432	7.53407	647.786	0.0044972	1	0	-0.689018	2.31591	1	1	0.0420186		2.84864e+09	1.15026e+09	2.4426e+08	3.36324e+07	630780	656999	0	83757.3
IAYPIA	116	121	2	0	324.192	4	3	6.70988	7.50293	324.339	-0.110311	1	0	-0.85137	2.14781	1	1	0.114834		2.9224e+08	9.91589e+07	7.10928e+06	0	166927	0	378462	132735
IAYPIAV	116	122	2	0	373.726	4	4	8.14043	8.77745	373.924	-0.072503	1	0	-0.772273	1.58617		1	0.13037		1.56292e+08	8.1234e+07	4.9001e+06	0	0	448206	219251	175479	0
IAYPIAVE	116	123	1	0	875.487	4	5	7.50293	7.89185	876.083	0.0575466	1	0	-0.646551	0.693132	1	1	0.0578115		1.10329e+09	6.25485e+08	2.11916e+08	4.06356e+07	124370	324977	246249	176143	0	54508.6
IAYPIAVE	116	123	2	0	438.247	4	5	7.53407	8.15598	438.506	-0.0215562	1	0	-0.713667	1.53182	1	1	0.0668386		4.69713e+08	2.5466e+08	6.36819e+07	6.84902e+06	411173	73838.3	151236	140212	410251	0
IAYPIAVEA	116	124	1	0	946.524	4	6	7.67418	8.37362	947.183	0.0808108	1	0	-0.63824	1.81084	1	1	0.0395569		6.98608e+09	4.39437e+09	1.47771e+09	3.58642e+08	6.11262e+07	7.40228e+06	1.63446e+06	835432	200992	208808	178186
IAYPIAVEA	116	124	2	0	473.766	4	6	7.75197	8.46687	474.075	0.0402836	1	0	-0.666894	1.86651	1	1	0.0290258		3.34205e+09	1.97658e+09	6.39043e+08	1.40091e+08	1.32958e+07	5.80763e+06	414613	851368	196199	416342	99663.8
IAYPIAVEAL	116	125	2	0	530.308	4	7	9.81847	10.6274	530.621	-0.0252415	0.6	0					0.150079		2.63464e+08	1.71801e+08	5.18099e+07	6.56831e+06	0	164607	415338	0	231372	91146.5	347402	385268
EALSLIYNKDLLPNPPKTWEEIPALDKELKAKGKSALM	123	160	4	0	1066.84	9	32					-1
ALSLIYNKDLLPNPPKT	124	140	2	0	949.043	6	12					-1
ALSLIYNKDLLPNPPKT	124	140	3	0	633.031	6	12	8.76192	9.0259	634.359	2.83427	1	0	0.306619	0.243434	1	1	0.0729074		3.22313e+06	2.46337e+07	1.9407e+08	4.53487e+08	4.94567e+08	3.30103e+08	1.26911e+08	2.33722e+07	2.42247e+06	508210	713299	0	326285	215165	422451	1.70567e+07	150313	68499.6	416173
ALSLIYNKDLLPNPPKTWEEIPAL	124	147	3	0	912.505	7	18	11.4828	12.1059	913.875	2.43066	1	0	-0.122506	1.5362		1	0.293164		5.06104e+06	6.20679e+07	1.52462e+08	2.01648e+08	1.6753e+08	9.50535e+07	3.91573e+07	1.06121e+07	1.9415e+06	1.88545e+06	1.67045e+06	739925	597034	1.85563e+07	629450	41453.6	2.39013e+07	401017	751428	1.61528e+06	249220	160232	966343	595015	0	317605
LSLIYNKDLLPNPPKT	125	140	2	0	913.525	6	11	8.82402	8.93272	914.913	1.66831	1	0	-0.0519664	-0.315509	1	1	0.0734742		0	3.38613e+07	6.97201e+07	6.6549e+07	3.70643e+07	1.60284e+07	2.66508e+06	46137.9	157631	0	190041	562178	0	0	0	29633.6	23639.9	0
LSLIYNKDLLPNPPKT	125	140	3	0	609.352	6	11	8.76192	9.259	610.267	1.63706	1	0	-0.0640175	1.08248	1	1	0.0654135		1.38023e+07	1.52255e+08	3.1059e+08	2.86524e+08	1.69588e+08	6.44997e+07	1.19173e+07	2.83219e+06	447255	0	264546	1.02367e+06	829975	626050	680263	558033	143981	17248.7
LSLIYNKDLLPNPPKTW	125	141	3	0	671.379	6	12					-1
LSLIYNKDLLPNPPKTWEEIPAL	125	147	2	0	1332.74	7	17	11.4049	11.9189	1334.4	1.68452	1	0	-0.275006	1.14367	1	1	0.17385		1.20855e+06	4.62141e+07	1.33235e+08	1.7049e+08	1.40087e+08	7.19949e+07	2.14255e+07	1.09607e+06	610861	235306	267613	13467.9	632457	0	29874.6	300322	0	657786	873563	716290	249903	274868	0	0	0
LSLIYNKDLLPNPPKTWEEIPAL	125	147	3	0	888.826	7	17	11.2803	12.0747	890.022	1.95214	1	0	-0.208221	2.15267	1	1	0.253374		1.10303e+08	7.50955e+08	1.81535e+09	2.2215e+09	1.82342e+09	1.11959e+09	5.63051e+08	2.44379e+08	7.76801e+07	2.45024e+07	5.06706e+06	2.70928e+06	1.18112e+07	1.91387e+06	1.55743e+06	2.72827e+07	1.09468e+06	186387	1.70892e+06	576372	296421	1.09869e+06	4.32574e+07	360528	2.03267e+06
LSLIYNKDLLPNPPKTWEEIPALDKELKAKGKSAL	125	159	4	0	984.058	9	29	10.4406	10.534	986.463	7.23577	0.6	0					0.22495		258412	0	677615	191189	1.86939e+06	8.79936e+06	3.60117e+07	3.46181e+07	3.94783e+07	3.76335e+07	3.69598e+07	2.08691e+07	1.049e+07	3.46469e+06	429323	244224	178389	433242	0	211126	0	257010	0	29623.4	53618.2	0	0	0	6317.36	18972
LSLIYNKDLLPNPPKTWEEIPALDKELKAKGKSALM	125	160	3	0	1355.42	9	30	10.5496	10.8141	1358.36	6.28596	1	0	0.193529	0.245293	1	0	0.123894		0	0	0	0	8.58594e+06	1.86638e+07	5.03027e+07	9.33101e+07	1.14709e+08	1.1487e+08	9.65663e+07	7.076e+07	3.14598e+07	9.97131e+06	2.92331e+06	410011	0	0	0	0	0	0	0	0	0	29203.7	16561.8	38661.1	110189	40439.5
LSLIYNKDLLPNPPKTWEEIPALDKELKAKGKSALM	125	160	4	0	1016.82	9	30	10.4562	11.1249	1019.14	6.7525	1	0	0.259502	1.70039	1	1	0.201324		423146	820113	1.11367e+06	2.21019e+07	1.03489e+08	3.18316e+08	7.17179e+08	1.13726e+09	1.45313e+09	1.43028e+09	1.21597e+09	8.22022e+08	5.19401e+08	2.79351e+08	1.28406e+08	5.92632e+07	2.0933e+07	4.83916e+06	713919	674144	6.84732e+06	666179	330049	2.54485e+06	6.74252e+07	874325	313550	233641	3.68305e+07	17200.7
LSLIYNKDLLPNPPKTWEEIPALDKELKAKGKSALM	125	160	5	0	813.656	9	30	10.4406	11.0783	815.462	6.49747	1	0	0.223438	1.58863	1	0	0.116781		327973	358265	3.50961e+06	8.87447e+06	5.88888e+07	2.00494e+08	4.4579e+08	7.30015e+08	9.25183e+08	9.31355e+08	7.75045e+08	5.32337e+08	3.24316e+08	1.71625e+08	8.45678e+07	3.91165e+07	1.94231e+07	6.26681e+06	1.18797e+06	288728	3.24187e+06	3.12208e+06	1.99967e+06	1.49034e+06	1.67068e+06	2.04717e+06	1.37733e+06	508441	826046	133977
LSLIYNKDLLPNPPKTWEEIPALDKELKAKGKSALM	125	160	7	0	581.471	9	30	10.5496	10.7674	582.768	6.55187	1	0	0.231131	0.0772565	1	0	0.0942812		0	87813.4	70091.9	176325	740974	8.88546e+06	2.26441e+07	3.71364e+07	5.30646e+07	5.50563e+07	4.48102e+07	3.41614e+07	1.47486e+07	5.78625e+06	3.76424e+06	677291	893992	0	0	297651	125488	249551	72736.9	81620.8	0	94148.8	0	0	0	200566
LSLIYNKDLLPNPPKTWEEIPALDKELKAKGKSALMF	125	161	5	0	843.07	9	31					-1
SLIYNKDLLPNPPKT	126	140	2	0	856.983	6	10	7.9695	8.00057	858.553	2.10537	0.4	1					0.158231		0	5.61232e+06	1.03958e+07	8.25376e+06	4.4206e+06	4.53328e+06	267545	3.00483e+06	0	0	0	0	0	0	0	0	0
SLIYNKDLLPNPPKT	126	140	3	0	571.658	6	10	7.89185	8.21817	572.518	1.547	0.6	0					0.0956324		148957	3.8033e+07	7.9555e+07	7.04929e+07	3.22569e+07	5.92542e+06	717761	143323	257561	28621.4	0	498380	156115	0	252349	160434	0
SLIYNKDLLPNPPKTWEEIPAL	126	147	2	0	1276.19	7	16	10.9229	11.4516	1277.73	1.5176	1	0	-0.29299	1.19604	1	-1	0.225191		1.66966e+06	5.06569e+07	1.02055e+08	1.40579e+08	8.8407e+07	4.60646e+07	5.6086e+06	1.56216e+06	0	0	0	418987	0	1.40471e+06	0	799337	372999	249949	0	0	0	0	0	0
SLIYNKDLLPNPPKTWEEIPAL	126	147	3	0	851.132	7	16	10.8296	11.6386	852.321	2.00538	1	0	-0.163659	2.20504	1	1	0.102215		7.9797e+07	4.30641e+08	9.29199e+08	1.09621e+09	9.08012e+08	5.13678e+08	2.28552e+08	9.08352e+07	1.8817e+07	5.69718e+06	6.1804e+06	3.87068e+06	4.1437e+06	9.63372e+06	4.47705e+06	6.81647e+07	2.76013e+06	2.53812e+06	7.60453e+06	1.49728e+06	747534	1.65297e+06	930696	1.16602e+06
SLIYNKDLLPNPPKTWEEIPALDKELKAKGKSALM	126	160	3	0	1317.73	9	29	10.2694	10.534	1320.62	6.21824	1	0	0.214274	0.245593	1	1	0.107163		21444.2	0	0	3.63913e+06	2.21406e+06	2.09816e+07	5.64664e+07	8.21688e+07	1.09181e+08	1.04333e+08	8.52941e+07	5.76067e+07	3.21094e+07	7.90807e+06	1.19262e+06	0	289214	477092	0	0	0	0	0	0	0	0	0	0	0	0
SLIYNKDLLPNPPKTWEEIPALDKELKAKGKSALM	126	160	4	0	988.547	9	29	10.1604	10.783	990.744	6.32899	0.6	0					0.081536		5.04055e+06	591607	6.99856e+06	1.225e+07	7.28673e+07	2.11259e+08	4.52449e+08	7.13299e+08	9.07226e+08	8.88217e+08	7.22763e+08	4.83341e+08	2.94005e+08	1.46259e+08	6.95068e+07	2.45404e+07	7.09244e+06	2.88363e+06	4948.57	2.00213e+06	1.87571e+06	1.16223e+06	677699	0	0	0	0	245450	273905	465936
SLIYNKDLLPNPPKTWEEIPALDKELKAKGKSALM	126	160	5	0	791.039	9	29					-1
LIYNKDLLPNPPKT	127	140	2	0	813.467	5	9	7.68975	7.75197	814.895	1.87086	1	0	0.186491	-0.482826	0	1	0.176761		45896.6	2.55965e+06	5.40515e+06	5.05531e+06	2.46258e+06	203615	0	0	0	0	247138	0	162376	0	189647
LIYNKDLLPNPPKT	127	140	3	0	542.647	5	9	7.73642	7.78307	543.426	1.35049	0.4	0					0.0950265		236350	1.7727e+06	8.84706e+06	2.81573e+06	1.74353e+06	375268	0	0	0	0	0	0	0	0	0
LIYNKDLLPNPPKTWEEIPA	127	146	3	0	784.426	7	14	10.2382	11.156	785.497	1.76724	0.6	0					0.0539368		6.30268e+08	2.87319e+09	6.43254e+09	7.30881e+09	5.31961e+09	2.89475e+09	1.25898e+09	4.30789e+08	1.22907e+08	3.92464e+07	1.51635e+07	7.40628e+06	1.27451e+08	6.98377e+06	3.83338e+06	4.1303e+07	3.19609e+06	1.31e+06	2.79913e+06	4.78083e+06	1.07041e+06	165936
LIYNKDLLPNPPKTWEEIPAL	127	147	2	0	1232.68	7	15					-1
LIYNKDLLPNPPKTWEEIPAL	127	147	3	0	822.121	7	15					-1
LIYNKDLLPNPPKTWEEIPALDKELKAKGKSALM	127	160	5	0	773.633	9	28	10.2382	10.4873	775.425	6.54453	1	0	0.296198	0.189801		1	0.0840161		0	10377.2	202137	339040	1.50542e+06	1.64968e+07	4.24015e+07	7.84621e+07	8.82762e+07	9.10272e+07	7.05063e+07	4.47826e+07	2.46437e+07	9.64061e+06	6.81011e+06	3.45437e+06	407730	148926	0	335939	2.12758e+06	0	155542	172246	12298.4	626124	295155	171760	154789	0
IYNKDLLPNPPKT	128	140	2	0	756.925	5	8	6.60102	7.14543	758.158	1.55312	1	0	0.128233	1.25285	1	1	0.0521495		8.73747e+07	5.49764e+08	9.78384e+08	7.77589e+08	3.66756e+08	1.33967e+08	3.11219e+07	3.86478e+06	177779	175374	113977	0	0	414523
IYNKDLLPNPPKT	128	140	3	0	504.952	5	8	6.5699	6.98997	505.776	1.55919	1	0	0.131451	0.805256	1	1	0.0325076		7.54206e+07	4.35528e+08	7.89981e+08	6.26078e+08	3.01183e+08	1.05322e+08	2.9279e+07	2.58624e+06	73211.4	172916	99720	0	0	555173
IYNKDLLPNPPKTW	128	141	3	0	566.979	6	9					-1
IYNKDLLPNPPKTWEEIPAL	128	147	2	0	1176.14	7	14	10.2849	10.8608	1177.71	1.69682	1	0	-0.181199	1.36594	1	1	0.0470577		8.46204e+07	5.79727e+08	1.3012e+09	1.43385e+09	1.08607e+09	5.77092e+08	2.3944e+08	8.55084e+07	9.43192e+06	1.67846e+06	18171.8	1.91479e+06	728745	0	162371	39324.2	85120.2	1.26056e+06	0	638400	82156.7	290961
IYNKDLLPNPPKTWEEIPAL	128	147	3	0	784.426	7	14	10.2382	11.156	785.497	1.76724	1	0	-0.15986	2.59685	1	1	0.0539368		6.30268e+08	2.87319e+09	6.43254e+09	7.30881e+09	5.31961e+09	2.89475e+09	1.25898e+09	4.30789e+08	1.22907e+08	3.92464e+07	1.51635e+07	7.40628e+06	1.27451e+08	6.98377e+06	3.83338e+06	4.1303e+07	3.19609e+06	1.31e+06	2.79913e+06	4.78083e+06	1.07041e+06	165936
IYNKDLLPNPPKTWEEIPAL	128	147	4	0	588.572	7	14	10.534	10.6896	589.467	2.13698	1	0	-0.0478219	-0.146453	1	0	0.240265		134787	4.46654e+06	1.09223e+07	1.62084e+07	9.05644e+06	2.90949e+06	934517	0	0	460766	281547	471945	41862.3	105939	66909.8	479110	134714	238321	0	381159	0	103825
IYNKDLLPNPPKTWEEIPALD	128	148	2	0	1233.65	7	15	10.1137	10.1759	1235.41	2.01827	0.4	0					1.17041		1.94084e+06	611970	5.56756e+06	5.14297e+06	6.04854e+06	351462	509685	0	0	0	881456	0	0	0	0	0	710629	0	0	0	0	0	0
IYNKDLLPNPPKTWEEIPALD	128	148	3	0	822.769	7	15	10.0826	10.3784	823.922	1.9563	0.6	0					0.091713		3.32943e+06	4.73981e+07	1.2135e+08	1.49029e+08	1.13078e+08	6.74396e+07	2.8432e+07	8.76775e+06	7.26086e+06	342949	0	1.0427e+06	22908.6	601236	894605	0	483017	243109	0	174880	1.19799e+06	276361	225696
IYNKDLLPNPPKTWEEIPALDKE	128	150	3	0	908.481	7	17					-1
IYNKDLLPNPPKTWEEIPALDKELKAKGKSAL	128	159	3	0	1207.34	8	26	9.74075	9.8651	1210.25	6.5495	1	1	0.373284	-0.259177	1	1	0.228662		0	0	0	0	450161	3.13933e+06	1.28947e+07	2.10706e+07	3.17345e+07	2.47428e+07	1.33752e+07	1.69068e+07	3.62697e+06	0	2.20405e+06	437613	544358	0	299481	0	0	386777	0	0	0	0	0	281731	0	0
IYNKDLLPNPPKTWEEIPALDKELKAKGKSAL	128	159	4	0	905.758	8	26	9.63198	10.2071	907.935	6.51987	1	0	0.368449	1.36324	1	1	0.262581		227307	0	0	5.56403e+06	2.89632e+07	9.60355e+07	2.15409e+08	3.19845e+08	3.84512e+08	3.39505e+08	2.6192e+08	1.53841e+08	7.73394e+07	3.22491e+07	9.81388e+06	1.46316e+06	917491	207737	2.08552e+06	270652	707712	187396	1.2667e+06	431101	250289	0	2.69748e+07	1628.08	988060	316474
IYNKDLLPNPPKTWEEIPALDKELKAKGKSALM	128	160	3	0	1251.02	9	27	9.81847	10.4873	1253.89	6.25956	1	0	0.288147	1.70063	1	1	0.0720809		0	0	412604	1.03401e+07	8.86544e+07	2.91953e+08	6.0153e+08	8.94443e+08	1.11655e+09	1.07502e+09	8.20015e+08	5.15011e+08	2.94773e+08	1.49716e+08	5.57832e+07	1.42539e+07	1.92785e+06	725381	747547	0	292866	298896	430330	0	529881	0	0	0	979343	381027
IYNKDLLPNPPKTWEEIPALDKELKAKGKSALM	128	160	4	0	938.518	9	27	9.88065	10.534	940.699	6.38381	1	0	0.307671	1.64484	1	1	0.032088		1.14918e+06	2.33479e+06	2.45316e+07	1.45259e+08	5.67398e+08	1.60372e+09	3.25255e+09	4.979e+09	6.21699e+09	5.87893e+09	4.44256e+09	3.0617e+09	1.70382e+09	9.09654e+08	4.46201e+08	2.15012e+08	9.91112e+07	4.45752e+07	2.69031e+07	1.9524e+07	2.47518e+07	1.42196e+07	1.25481e+07	1.25894e+07	2.66378e+07	3.43432e+06	2.53439e+06	525187	2.8992e+06	310473
IYNKDLLPNPPKTWEEIPALDKELKAKGKSALM	128	160	5	0	751.016	9	27	9.80292	10.4717	752.761	6.38621	1	0	0.308047	1.70063	1	1	0.0593844		405949	2.7864e+06	4.23459e+06	6.83465e+07	2.80977e+08	8.53985e+08	1.7142e+09	2.67726e+09	3.23651e+09	3.03845e+09	2.35406e+09	1.57033e+09	8.99933e+08	4.38871e+08	2.16382e+08	9.65518e+07	3.73868e+07	8.17885e+07	8.28288e+06	7.75883e+06	8.72385e+06	8.64194e+06	9.73699e+06	5.15055e+06	5.93769e+06	2.48657e+06	1.32558e+06	1.77447e+06	2.00255e+06	485565
IYNKDLLPNPPKTWEEIPALDKELKAKGKSALM	128	160	6	0	626.014	9	27	9.81847	10.4251	627.464	6.35511	1	0	0.30316	1.47662	1	1	0.0379306		0	533982	3.22827e+06	1.45057e+07	8.72635e+07	3.0279e+08	6.21914e+08	9.61271e+08	1.15415e+09	1.10725e+09	8.69112e+08	5.81723e+08	3.26723e+08	1.56243e+08	6.89485e+07	3.03669e+07	1.11685e+07	5.34109e+06	1.89269e+06	1.44808e+06	1.71791e+06	1.71621e+06	1.69169e+06	874652	795601	288843	3.04023e+06	564759	1.16806e+06	0
IYNKDLLPNPPKTWEEIPALDKELKAKGKSALMF	128	161	3	0	1300.04	9	28	10.6119	10.783	1303.37	7.52936	1	0	0.445412	-0.0907203	1	1	0.283435		0	0	0	0	0	0	4.29608e+06	2.32087e+07	4.0418e+07	5.4026e+07	4.54634e+07	2.89395e+07	1.63017e+07	4.83862e+06	460421	0	0	377994	0	0	0	1.41658e+06	0	29510.7	6.7356e+06	413589	48483.3	0	0	0
IYNKDLLPNPPKTWEEIPALDKELKAKGKSALMF	128	161	4	0	975.285	9	28	10.6119	10.8763	977.673	7.10442	1	0	0.381029	0.245173	1	1	0.0373991		15427.4	0	252764	14219	1.46016e+06	5.2509e+07	1.612e+08	3.39229e+08	4.85926e+08	5.44519e+08	5.01467e+08	4.05414e+08	2.37599e+08	1.52686e+08	6.77569e+07	3.19202e+07	1.28121e+07	2.894e+06	282287	372852	2.00762e+06	756361	288474	362581	1.73414e+06	224799	272901	0	0	265216
IYNKDLLPNPPKTWEEIPALDKELKAKGKSALMF	128	161	5	0	780.43	9	28					-1
IYNKDLLPNPPKTWEEIPALDKELKAKGKSALMF	128	161	6	0	650.526	9	28	10.6119	10.8296	652.114	7.07989	1	0	0.377311	0.0771965	1	1	0.0537197		117268	392571	165840	406701	2.96047e+06	8.29608e+06	3.04897e+07	5.99055e+07	8.5966e+07	9.56622e+07	8.55279e+07	6.71717e+07	4.00407e+07	2.1076e+07	7.92438e+06	3.21309e+06	730850	888937	440287	466031	147313	244005	0	43527.8	1.20429e+06	547402	5780.1	1.12441e+06	207639	310939
YNKDLLPNPPKTWEEIPAL	129	147	3	0	746.732	6	13					-1
WEEIPAL	141	147	1	0	857.44	4	4	9.61643	9.7252	858.275	0.307843	0.4	0					0.598654		3.39637e+08	5.01191e+08	1.1458e+08	2.165e+07	2.21021e+06	0	936029	220615	623424
WEEIPAL	141	147	2	0	429.224	4	4	10.0516	10.5029	429.44	-0.0946768	1	0	-0.79579	0.917621	0	1	0.173119		3.16992e+07	1.53002e+07	881926	155636	249873	0	68861.2	41186.1	213932
WEEIPALDKELKAKGKSALM	141	160	2	0	1129.12	7	17	9.21235	9.3989	1132.09	4.51315	1	0	0.430877	-0.035288	1	1	0.35584		0	749535	333275	5.11261e+06	2.73916e+07	4.90767e+07	5.13868e+07	3.36948e+07	1.76911e+07	4.78693e+06	0	0	0	0	0	556281	0	0	0	0	0	0	0	1.15549e+06	0
WEEIPALDKELKAKGKSALM	141	160	3	0	753.08	7	17	9.15018	9.60088	755.082	4.58026	1	0	0.447624	0.915521	1	1	0.0783003		0	5.63808e+06	2.80301e+07	1.61909e+08	4.14477e+08	6.68442e+08	7.08348e+08	5.22949e+08	3.21677e+08	1.47477e+08	5.87683e+07	1.85667e+07	2.75565e+06	853208	0	202249	1.15123e+06	800879	288545	846249	0	218327	1.41359e+06	2.79192e+06	0
WEEIPALDKELKAKGKSALM	141	160	4	0	565.062	7	17	9.16573	9.53873	566.557	4.55652	1	0	0.441699	0.635839	1	1	0.0779051		209536	313930	5.56471e+06	2.6908e+07	9.79113e+07	1.58146e+08	1.70274e+08	1.29746e+08	7.41903e+07	2.85473e+07	8.91691e+06	1.97879e+06	308199	115422	0	18151.3	173280	244576	305367	134962	116347	0	178039	250799	0
WEEIPALDKELKAKGKSALMF	141	161	3	0	802.103	7	18	10.3784	10.4873	804.157	4.62951	1	1	0.39573	-0.314729		1	0.155031		0	1.88097e+07	627719	3.58262e+06	1.59046e+07	2.5867e+07	3.7163e+07	3.80447e+07	2.74907e+07	1.36707e+07	3.19578e+06	548347	411702	38197.8	294997	47987.8	512809	214609	0	152837	620309	169800	884.465	355860	276709	203635
EEIPAL	142	147	1	0	671.361	4	3					-1
EEIPALDKELKAKGKSALM	142	160	3	0	691.054	6	16					-1
PALDKELKAKGKSALM	145	160	3	0	567.331	6	14					-1
DKELKAKGKSAL	148	159	2	0	644.385	5	10	3.94485	4.48002	646.286	3.05312	1	0	0.599861	1.21956	1	1	0.0550144		384203	2.24036e+07	1.01227e+08	2.11195e+08	2.29015e+08	1.36473e+08	5.63748e+07	1.75152e+07	3.36687e+06	225346	0	0	0	0	0	0
DKELKAKGKSAL	148	159	3	0	429.926	5	10	3.94485	4.36935	431.263	3.26217	1	0	0.688544	0.821214	1	0	0.150731		1.14934e+06	2.09927e+07	1.05368e+08	2.23224e+08	2.4005e+08	1.40018e+08	6.13972e+07	1.82372e+07	3.85931e+06	988689	2.14005e+07	51142.5	0	3.26749e+06	34293.8	42069.5
DKELKAKGKSALM	148	160	1	0	1418.8	5	11	4.81053	4.93535	1422.46	2.75894	0.4	0					0.36314		0	0	2.16584e+06	6.22376e+06	7.5305e+06	2.76826e+06	277562	114735	0	0	0	0	0	0	0	0	0
DKELKAKGKSALM	148	160	2	0	709.905	5	11	4.74782	5.24705	711.885	3.06546	1	0	0.486869	1.09022	0	1	0.0352485		2.42498e+07	2.76001e+08	1.12398e+09	2.36529e+09	2.63108e+09	1.74763e+09	8.23779e+08	3.08798e+08	1.01679e+08	3.52602e+07	1.18513e+07	3.31059e+06	510689	174046	0	127768	0
DKELKAKGKSALM	148	160	3	0	473.606	5	11	4.74782	5.24705	474.928	3.07388	1	0	0.490119	1.09022	0	1	0.0287316		4.09728e+07	4.0007e+08	1.62419e+09	3.41778e+09	3.86076e+09	2.61434e+09	1.20847e+09	4.45279e+08	1.47269e+08	4.52057e+07	1.90693e+07	6.05993e+06	808860	169347	2.03628e+06	0	0
DKELKAKGKSALM	148	160	4	0	355.456	5	11	4.74782	5.24705	356.607	3.70749	1	0	0.734479	1.09022	0	1	0.264932		2.83321e+06	5.69106e+07	2.64171e+08	5.77325e+08	6.71253e+08	4.42124e+08	1.93543e+08	7.27777e+07	1.86789e+07	3.59469e+06	1.03205e+06	1.46702e+06	149111	117556	0	1.41161e+08	0
DKELKAKGKSALMF	148	161	2	0	783.44	6	12	7.62748	7.81415	785.761	3.63767	1	0	0.590643	-0.034868	1	0	0.0975692		0	3.20606e+06	3.49828e+07	9.69916e+07	1.56527e+08	1.52578e+08	9.10744e+07	4.33138e+07	1.2415e+07	4.82852e+06	255293	61567.1	0	0	392449	165855	81087.1	148888	0
DKELKAKGKSALMF	148	161	3	0	522.629	6	12	7.42515	7.84523	524.173	3.62732	0.6	0					0.0724808		1.363e+06	2.85825e+07	1.09246e+08	4.00993e+08	6.2236e+08	5.72657e+08	3.66559e+08	1.66127e+08	5.58491e+07	1.68968e+07	3.80952e+06	374013	116874	0	98514.5	19630.4	76020.1	295482	413741
DKELKAKGKSALMF	148	161	4	0	392.223	6	12	7.45625	7.81415	393.385	3.64338	1	0	0.59266	0.581487	1	0	0.111168		145021	432838	1.80389e+07	5.32998e+07	9.36711e+07	8.3342e+07	5.05629e+07	2.11976e+07	9.77751e+06	1.25087e+06	766178	85369.2	0	0	0	0	0	0	152612
KELKAKGKSALM	149	160	2	0	652.392	5	10	4.66927	4.98215	653.997	2.37635	1	0	0.312751	0.419449	1	0	0.190659		227578	1.86524e+07	6.5028e+07	9.01947e+07	5.91784e+07	2.83877e+07	9.05767e+06	2.30794e+06	71812.7	81861.2	100825	11967.4	14107.5	0	188461	108746
KELKAKGKSALM	149	160	3	0	435.264	5	10	4.70068	4.91973	436.328	2.35714	1	0	0.304599	0.0816959	1	0	0.0693009		1.34072e+06	2.58969e+07	7.91119e+07	1.10585e+08	7.64131e+07	3.2728e+07	1.19861e+07	3.50287e+06	338059	81919.1	66670.8	0	0	0	0	171119
KELKAKGKSALMF	149	161	3	0	484.287	5	11	7.47182	7.50293	486.154	4.66142	0.4	1					0.616232		0	108991	287246	1.18862e+06	1.63163e+06	880517	360568	0	70331.9	108829	0	0	0	104785	0	657426	0
MFNLQEPY	160	167	2	0	521.239	5	5	9.78737	9.92727	522.168	1.15216	0.4	1					0.723537		1.41866e+06	3.31359e+06	856511	0	0	100345	1.0053e+06	0	135361	0	0
MFNLQEPYFTWPLIA	160	174	2	0	935.466	6	11	14.3436	15.2808	936.622	1.05907	1	0	-0.286928	2.66656		1	0.317345		1.65086e+08	6.40511e+08	6.53112e+08	3.96569e+08	1.84478e+08	6.51118e+07	2.27128e+07	1.15686e+07	8.43168e+06	5.9088e+06	8.11009e+06	4.58793e+06	8.27043e+06	2.49016e+06	4.76609e+06	5.06224e+06	4.04291e+06	2.75257e+06
FNLQEPY	161	167	1	0	910.431	4	4	8.042	9.18127	916.911	5.92373	0.4	1					3.24984		1.00324e+08	2.81408e+08	2.16711e+07	1.07758e+07	5.11572e+07	6.47519e+07	2.27168e+08	1.8266e+09	1.04708e+09
FNLQEPY	161	167	2	0	455.719	4	4	8.03163	9.04143	457.745	3.49555	1	0	3.01195	2.928	0	-7	0.958458		4.05792e+07	2.2868e+07	3.80881e+06	2.86378e+07	2.30822e+08	1.65448e+08	2.71273e+07	1.3231e+07	6.58459e+06
FNLQEPYFTW	161	170	2	0	672.817	5	7	12.7633	12.779	674.493	2.49902	0.4	0					0.36638		0	382150	63843.9	0	0	0	0	0	0	47080.9	0	45477.7	41958.9
FNLQEPYFTWPLI	161	173	2	0	834.427	6	9	14.2346	15.1405	835.467	1.01244	1	0	-0.218144	2.55377		-4	0.206059		2.22078e+08	7.72457e+08	7.43097e+08	3.84329e+08	1.38601e+08	4.31365e+07	1.44794e+07	1.0245e+07	8.26545e+06	9.21328e+06	7.09857e+06	5.90927e+06	6.50779e+06	7.01418e+06	5.89062e+06	3.90813e+06
FNLQEPYFTWPLIA	161	174	1	0	1738.88	6	10	13.8606	14.6869	1740.66	0.67285	0.4	0					0.450462		3.72444e+07	2.42125e+08	2.51194e+08	1.0347e+08	1.15492e+07	150864	432288	1.053e+06	0	436403	0	224541	486474	242854	615713	1.22303e+06	0
FNLQEPYFTWPLIA	161	174	2	0	869.946	6	10	13.767	14.8905	870.928	0.857635	1	0	-0.331539	3.33727	0	-2	0.0222902		3.52876e+09	1.28784e+10	1.25022e+10	6.77189e+09	2.67546e+09	8.98126e+08	2.77561e+08	1.27562e+08	8.86789e+07	6.41776e+07	3.43422e+07	1.4387e+07	6.63899e+06	5.49694e+06	5.62259e+06	4.73298e+06	5.26772e+06
FNLQEPYFTWPLIA	161	174	3	0	580.299	6	10	13.8138	14.64	580.787	0.354824	1	0	-0.544849	2.26695	0	-3	0.128931		2.03919e+07	5.98945e+07	4.81775e+07	1.57468e+07	1.40292e+06	106098	125585	0	108563	59858	0	0	0	0	82901.5	0	0
FNLQEPYFTWPLIAA	161	175	2	0	905.464	6	11	13.5637	14.5931	906.589	1.10196	1	0	-0.270387	2.99849		-2	0.300504		1.63542e+08	5.81868e+08	6.31858e+08	3.29938e+08	1.48748e+08	3.72518e+07	1.88607e+07	8.13945e+06	1.08362e+07	6.62204e+06	6.87349e+06	4.87282e+06	4.21531e+06	6.7852e+06	1.95646e+06	5.65493e+06	2.81361e+06	4.55202e+06
FNLQEPYFTWPLIAADGGYAFKYENGKYDIKDVGVDNAGAKAGL	161	204	4	0	1207.35	10	40	12.3713	12.9204	1211.91	15.2991	0.4	0					0.112637		0	355025	309675	0	0	119322	0	2.56661e+06	0	1.60227e+07	248102	5.33944e+07	3.32872e+06	1.1091e+08	3.28042e+07	1.60282e+08	7.74076e+07	1.97788e+08	1.17978e+08	1.86922e+08	1.22268e+08	1.44584e+08	8.13939e+07	7.23433e+07	3.50912e+07	3.22823e+07	7.89579e+06	4.49925e+06	538660	4.82235e+06
NLQEPY	162	167	1	0	763.362	4	3	6.01005	6.27433	764.973	1.16028	0.4	0					0.954424		3.91402e+06	1.57023e+07	1.97472e+06	1.04954e+06	1.91567e+06	811384	1.1699e+06	191283
NLQEPYFTWPLI	162	173	2	0	760.893	5	8	13.7826	14.0163	762.135	1.52835	1	0	0.115097	0.134489		-2	0.279253		1.7251e+07	6.61974e+07	5.37668e+07	2.37587e+07	8.69352e+06	3.64965e+06	2.08831e+06	2.19243e+06	3.00472e+06	2.57096e+06	3.10166e+06	2.35546e+06	1.7522e+06	1.91216e+06
NLQEPYFTWPLIA	162	174	1	0	1591.82	5	9	13.1875	13.7358	1593.49	0.675571	0.4	0					0.353736		9.88205e+06	6.21578e+07	5.65592e+07	2.02881e+07	1.5845e+06	350357	0	0	186120	0	0	122939	235785	206125	0
NLQEPYFTWPLIA	162	174	2	0	796.411	5	9	13.1245	13.9385	797.337	0.854257	1	0	-0.292706	2.22298	1	0	0.0872664		7.7602e+08	2.82293e+09	2.45526e+09	1.24418e+09	4.41588e+08	1.3665e+08	4.47664e+07	1.93775e+07	1.55804e+07	7.70606e+06	4.28868e+06	2.83099e+06	1.44187e+06	4.01446e+06	4.46324e+06
NLQEPYFTWPLIAADGGYA	162	180	2	0	1063.52	6	15	13.1402	13.5324	1066.13	3.90895	1	0	0.410162	0.70465		1	0.606677		467861	2.43912e+06	1.74253e+07	3.70078e+07	4.3298e+07	3.56237e+07	2.09662e+07	6.12995e+06	203266	144587	1.33714e+06	381567	731485	9462.4	1.28741e+06	299811	1.0746e+06	286826	3.24261e+06	492018	5.20096e+06	722913
NLQEPYFTWPLIAADGGYAFKYENGKYDIKDVGVDNAGAKAGL	162	204	4	0	1170.58	9	39					-1
FTWPLIA	168	174	1	0	847.471	4	4	11.9812	12.9204	847.82	-0.199515	0.4	0					1.7006		1.13464e+09	2.83709e+08	576089	4.89075e+06	2.34283e+06	1.39258e+06	2.36744e+07	3.18705e+06	3.25683e+06
FTWPLIA	168	174	2	0	424.239	4	4	11.9656	12.8575	424.457	-0.113473	1	0	-0.815725	2.50368	1	1	1.7088		1.69594e+08	8.17436e+07	1.485e+07	146174	0	112479	284833	0	186658
AADGGYA	174	180	1	0	624.262	4	5	3.26688	3.7099	626.661	2.04396	1	0	1.03886	0.887865		0	0.375017		255221	9.74965e+06	1.97558e+07	1.64509e+07	6.60591e+06	68142.8	38042.4	0	27711.5	105563
AADGGYAF	174	181	1	0	771.331	4	6	7.72087	7.87632	774.043	2.2513	0.4	0					0.390505		31458.7	4.91092e+06	1.77171e+07	2.11304e+07	8.60232e+06	281332	0	0	0	441829	0
AADGGYAFKYENGKY	174	188	2	0	827.381	5	13	7.87632	8.04717	834.994	14.2299	0.4	1					0.260898		0	0	262340	0	0	0	152859	0	250887	0	0	0	1.73307e+06	7.53822e+06	1.89516e+07	2.61989e+07	1.80659e+07	1.74488e+07	2.04673e+06
AADGGYAFKYENGKY	174	188	3	0	551.923	5	13					-1
AADGGYAFKYENGKYDIKDVGVDNAGAKAGL	174	204	3	0	1059.85	8	29	8.17153	8.23373	1064.76	12.8221	1	1	1.18033	-0.482886	0	-3	0.246777		0	0	2.14631e+06	0	291557	993813	0	1.4879e+06	3.75379e+06	2.419e+06	2.43419e+06	7.01636e+06	4.28944e+06	6.81601e+06	9.20634e+06	7.94518e+06	1.11594e+07	1.21159e+07	9.00356e+06	5.8369e+06	7.46831e+06	1.40946e+06	299617	0	0	0	34262.8	0	0	0
AADGGYAFKYENGKYDIKDVGVDNAGAKAGL	174	204	4	0	795.143	8	29	8.10933	8.18708	799.539	15.6981	1	1	1.60106	-0.426914	1	0	0.213025		238422	260015	0	382346	363735	358098	869448	902428	776832	0	213130	607527	1.73687e+06	3.55644e+06	4.77216e+06	1.02707e+07	1.16198e+07	1.30278e+07	1.1031e+07	1.08991e+07	5.18299e+06	3.42438e+06	1.31972e+06	648593	0	0	283715	0	245691	0
AADGGYAFKYENGKYDIKDVGVDNAGAKAGLTF	174	206	3	0	1142.56	8	31					-1
AADGGYAFKYENGKYDIKDVGVDNAGAKAGLTF	174	206	4	0	857.172	8	31					0
AADGGYAFKYENGKYDIKDVGVDNAGAKAGLTFL	174	207	3	0	1180.25	8	32					-1
ADGGYA	175	180	1	0	553.225	3	4	3.07652	3.75687	555.493	1.95752	1	0	1.38074	1.74215		1	0.308702		3.51871e+07	1.61113e+08	2.74664e+08	2.1201e+08	7.66596e+07	1.6971e+07	3.60427e+06	713110
ADGGYAFKYENGKY	175	188	2	0	791.862	5	12	7.17652	7.73642	795.767	6.85287	1	0	1.72731	1.30859	1	0	0.123297		0	0	1.43413e+06	1.21149e+07	4.35612e+07	1.31528e+08	2.44723e+08	3.49871e+08	3.76286e+08	3.05875e+08	1.87527e+08	8.54172e+07	2.7486e+07	2.17903e+06	632629	1.14598e+06	228652	427457
ADGGYAFKYENGKY	175	188	3	0	528.244	5	12	7.16097	7.48737	530.88	6.95138	1	0	1.76213	0.468103	1	0	0.0612515		0	0	473269	1.97442e+06	2.32505e+07	7.75593e+07	1.56528e+08	2.22572e+08	2.3716e+08	1.90648e+08	1.25528e+08	6.00124e+07	1.90511e+07	4.59877e+06	643950	449675	0	163171
ADGGYAFKYENGKYDIKD	175	192	2	0	1027.48	6	16	7.42515	7.59632	1032.99	9.78725	1	0	1.89967	-0.0906603	1	-3	0.322642		0	0	0	253413	0	0	0	2.36422e+06	1.06195e+07	1.95137e+07	3.05841e+07	2.99672e+07	2.52223e+07	1.2983e+07	5.9827e+06	949619	269775	0	823924	230358	1.20271e+06	408865	990665
ADGGYAFKYENGKYDIKD	175	192	3	0	685.322	6	16	7.31633	7.65862	688.669	8.81182	0.6	0					0.260917		4.23742e+07	0	216417	2.24091e+07	504275	1.29031e+06	1.62432e+07	3.30922e+07	7.39374e+07	1.18254e+08	1.53766e+08	1.59817e+08	1.18794e+08	9.00695e+07	4.49842e+07	1.53405e+07	4.66703e+06	1.47636e+06	740639	0	1.10097e+06	2.32671e+06	900807
ADGGYAFKYENGKYDIKDVGVDNAGAKAGL	175	204	3	0	1036.18	7	28	8.0938	8.4824	1041.55	14.274	1	0	1.4673	0.691992	1	-1	0.221527		1.87005e+06	6.38334e+06	8.98085e+06	1.05387e+07	3.72055e+07	9.75953e+06	1.13886e+07	9.27336e+07	5.25609e+06	7.65348e+06	1.49604e+08	5.12382e+07	9.84576e+07	2.5088e+08	2.68282e+08	3.4867e+08	4.44748e+08	4.46364e+08	3.94535e+08	3.37553e+08	2.40673e+08	1.41942e+08	9.41902e+07	4.02266e+07	1.37314e+07	5.74037e+06	326114	0	1.98976e+06	315387
ADGGYAFKYENGKYDIKDVGVDNAGAKAGL	175	204	4	0	777.383	7	28	8.03163	8.15598	781.634	15.1629	1	0	1.60198	-0.259177	1	-1	0.043672		0	0	0	161965	0	0	265069	0	817790	2.98853e+06	5.26073e+06	1.27449e+07	3.41488e+07	5.38326e+07	8.84014e+07	1.0991e+08	1.41219e+08	1.41334e+08	1.40909e+08	1.10356e+08	8.12551e+07	4.99621e+07	2.68192e+07	1.1331e+07	5.80799e+06	879294	173247	298025	489646	0
ADGGYAFKYENGKYDIKDVGVDNAGAKAGL	175	204	5	0	622.108	7	28					-1
ADGGYAFKYENGKYDIKDVGVDNAGAKAGLTF	175	206	2	0	1677.82	8	30					-1
ADGGYAFKYENGKYDIKDVGVDNAGAKAGLTF	175	206	3	0	1118.88	8	30	8.88612	9.32118	1124.62	15.2115	1	0	1.4557	0.859249	1	1	0.113139		0	0	0	1.58016e+06	325890	0	321881	0	2.70708e+06	9.84992e+06	4.71249e+07	1.10774e+08	2.31561e+08	4.00469e+08	6.01278e+08	8.09698e+08	9.6814e+08	9.92456e+08	9.30237e+08	7.91481e+08	5.73357e+08	3.87559e+08	2.30538e+08	1.29131e+08	5.58588e+07	2.01073e+07	8.45386e+06	303148	662442	918679
ADGGYAFKYENGKYDIKDVGVDNAGAKAGLTF	175	206	4	0	839.412	8	30	8.91717	9.33673	843.619	14.8175	1	0	1.39998	0.803456	1	0	0.160549		2.00069e+07	475376	4.76714e+06	993919	1.50477e+07	1.9295e+06	4.54222e+07	4.15192e+06	8.72832e+07	2.96689e+07	2.27807e+08	1.65815e+08	5.54652e+08	5.61744e+08	1.08867e+09	1.1711e+09	1.55996e+09	1.42299e+09	1.51013e+09	1.15539e+09	9.17645e+08	5.50439e+08	3.68184e+08	1.97026e+08	1.11851e+08	4.06325e+07	2.256e+07	6.09771e+06	1.52281e+07	1.10545e+06
ADGGYAFKYENGKYDIKDVGVDNAGAKAGLTF	175	206	5	0	671.731	8	30					-1
ADGGYAFKYENGKYDIKDVGVDNAGAKAGLTFL	175	207	3	0	1156.58	8	31	9.69412	10.3784	1162.23	14.8931	0.6	0					0.128559		5.94053e+06	609155	443972	1.75449e+07	357894	345548	1.75122e+07	324517	2.27742e+06	3.10709e+07	2.88885e+07	7.80412e+07	2.04987e+08	2.89981e+08	4.65296e+08	6.60506e+08	6.72708e+08	7.34436e+08	7.20502e+08	5.33426e+08	4.23653e+08	2.98014e+08	1.54472e+08	8.86218e+07	4.08864e+07	1.80214e+07	5.42139e+06	2.41567e+06	3.71684e+06	764767
ADGGYAFKYENGKYDIKDVGVDNAGAKAGLTFL	175	207	4	0	867.683	8	31	9.69412	10.1759	871.958	15.0181	0.6	0					0.0454675		1.23667e+06	240830	219803	445547	240675	150342	1.80142e+06	3.46828e+06	2.20504e+06	1.8833e+07	5.07744e+07	1.20396e+08	2.32961e+08	3.90297e+08	6.19769e+08	8.33592e+08	9.6232e+08	9.87403e+08	9.01859e+08	7.75058e+08	5.7804e+08	3.85285e+08	2.37567e+08	1.25027e+08	5.93898e+07	2.62944e+07	8.11199e+06	6.49429e+06	1.81048e+06	416075
ADGGYAFKYENGKYDIKDVGVDNAGAKAGLTFL	175	207	5	0	694.348	8	31					-1
DGGYAFKYENGKY	176	188	2	0	756.344	5	11					-1
DGGYAFKYENGKYDIKDVGVDNAGAKAGL	176	204	3	0	1012.5	7	27	7.80378	7.81415	1020.55	22.3679	0.6	1					0.0783026		0	0	0	0	0	0	0	0	0	0	0	0	0	0	0	0	0	0	0	0	800064	3.36632e+06	6.39312e+06	4.18184e+06	5.30895e+06	5.49554e+06	4.85854e+06	1.65607e+06	1.07584e+06	0
DGGYAFKYENGKYDIKDVGVDNAGAKAGL	176	204	4	0	759.624	7	27					-1
DGGYAFKYENGKYDIKDVGVDNAGAKAGLTF	176	206	4	0	821.653	8	29					-1
DGGYAFKYENGKYDIKDVGVDNAGAKAGLTFL	176	207	3	0	1132.9	8	30					-1
YAFKYENGKYDIKDVGVDNAGAKAGL	179	204	3	0	936.14	7	24					0
AFKYENGKYDIKD	180	192	2	0	795.894	5	11	7.26973	7.31633	796.513	0.282393	0.2	0					0.179565		2.82254e+07	3.50346e+07	2.17421e+07	9.40095e+06	3.06666e+06	0	0	0	0	185022	0	0	0	0	0	0	0
AFKYENGKYDIKD	180	192	3	0	530.931	5	11	7.3008	7.34742	531.364	0.340682	0.2	0					0.140819		3.61534e+07	4.1213e+07	2.59571e+07	1.25058e+07	3.41191e+06	794658	274599	237616	0	0	266948	0	0	173391	0	0	0
AFKYENGKYDIKDVGVDNAGAKAGL	180	204	3	0	881.785	7	23	7.6119	7.73642	886.396	12.26	1	1	1.56597	-0.258577	1	-3	0.146532		1.26853e+07	5.84318e+06	512954	192741	0	421510	0	184396	1.77774e+06	7.72039e+06	2.1211e+07	4.09785e+07	5.44261e+07	6.83659e+07	1.26852e+08	6.80392e+07	5.69395e+07	6.35478e+07	2.21146e+07	8.2659e+06	8.1717e+06	0	0	0	0	0	41068.1	0	331776	329700
AFKYENGKYDIKDVGVDNAGAKAGL	180	204	4	0	661.591	7	23	7.59632	7.62748	664.948	11.8594	1	0	1.49208	-0.594591	1	-3	0.0873622		1.73624e+06	1.13406e+06	0	771958	0	0	0	0	524485	1.15402e+06	2.82997e+06	8.04192e+06	6.23969e+06	1.30554e+07	9.28104e+06	1.29842e+07	7.64134e+06	6.52267e+06	3.3428e+06	846513	472294	0	0	0	0	0	0	14133	7825.52	0
AFKYENGKYDIKDVGVDNAGAKAGLTF	180	206	4	0	723.62	7	25	8.5911	8.82402	727.174	12.4844	0.6	0					0.0920333		0	939074	187380	1.93703e+06	0	18577.2	201269	666509	2.75669e+06	1.47034e+07	3.52743e+07	6.44939e+07	9.83478e+07	1.32167e+08	1.33349e+08	1.16996e+08	9.8245e+07	7.33544e+07	3.7446e+07	1.55658e+07	5.54401e+06	1.2322e+06	275850	266494	0	36950.4	1.36534e+06	495810	1.05521e+06	596551
AFKYENGKYDIKDVGVDNAGAKAGLTFL	180	207	3	0	1002.19	7	26	9.5232	9.80292	1006.89	12.3022	0.6	0					0.108516		717324	0	1.02595e+06	1.71192e+06	0	343832	650220	639568	1.71024e+06	8.71143e+06	3.83073e+07	5.87681e+07	9.03027e+07	1.43621e+08	1.27209e+08	1.16452e+08	1.05831e+08	6.28884e+07	4.09883e+07	1.72534e+07	1.96285e+06	356774	48385.4	0	0	627460	0	0	0	51335.5
AFKYENGKYDIKDVGVDNAGAKAGLTFL	180	207	4	0	751.891	7	26					0
FKYENGKY	181	188	1	0	1048.51	4	6	5.49687	5.5281	1056.38	7.22683	0.4	1					0.503138		0	0	0	0	0	0	0	94450.2	461461	0	0
FKYENGKY	181	188	2	0	524.759	4	6	5.69935	6.08778	527.154	4.14821	1	0	2.23764	0.691392	-1	-2	0.0649986		0	875566	1.9903e+07	1.01322e+08	2.12167e+08	2.35038e+08	1.54422e+08	5.66935e+07	7.09452e+06	1.92093e+06	0
FKYENGKYDIKD	181	192	2	0	760.375	5	10	5.90127	5.99452	761.753	1.8391	0.2	0					0.386401		3.82144e+07	4.61922e+07	6.92324e+07	7.22999e+07	5.51322e+07	3.72005e+07	1.42357e+07	3.77821e+06	374986	0	0	0	0	0	138593	0
FKYENGKYDIKD	181	192	3	0	507.252	5	10	5.99452	6.07225	508.143	1.75378	1	1	0.0486372	-0.426974	1	-6	0.248937		3.67117e+07	1.06263e+08	1.4717e+08	9.25455e+07	1.08343e+08	5.73482e+07	0	1.19436e+07	1.36117e+06	0	0	0	0	94734.1	0	76383.5
FKYENGKYDIKDVGVDNAGAKAGL	181	204	2	0	1286.66	7	22	7.53407	7.67418	1292.51	10.1821	1	0	1.26807	-0.202425	1	-5	0.842064		3.61072e+06	5.22489e+06	4.49146e+06	892544	2.57811e+06	200561	1.06573e+06	297002	532875	838687	5.6825e+06	1.11186e+07	1.498e+07	1.9311e+07	1.70916e+07	1.4802e+07	1.12573e+07	2.91933e+06	1.73898e+06	239873	0	0	0	0	0	0	0	0	0	0
FKYENGKYDIKDVGVDNAGAKAGL	181	204	3	0	858.106	7	22	7.5185	7.65862	861.986	10.1079	1	1	1.25377	-0.202425	1	-5	0.542068		0	1.97332e+07	5.2997e+07	1.16343e+08	7.98536e+07	7.94696e+07	1.84065e+07	2.61276e+07	2.65931e+07	4.75826e+07	9.29852e+07	1.53182e+08	2.07664e+08	2.38436e+08	2.43422e+08	2.04705e+08	1.51211e+08	9.68773e+07	5.29055e+07	2.36724e+07	8.89848e+06	1.08437e+06	302922	398556	0	0	0	0	219151	0
FKYENGKYDIKDVGVDNAGAKAGL	181	204	4	0	643.831	7	22	7.48737	7.65862	646.754	10.1582	1	1	1.26347	-0.0903604	1	-5	0.626726		0	6.48198e+06	3.55186e+07	4.59191e+07	6.16112e+07	3.48573e+07	2.3589e+07	1.12463e+07	8.47217e+06	1.76106e+07	3.96331e+07	5.72116e+07	7.49317e+07	9.61456e+07	1.0048e+08	8.08841e+07	5.58043e+07	4.00331e+07	4.23712e+07	7.25399e+06	759873	0	3.95111e+07	0	0	0	0	16075.9	0	151375
FKYENGKYDIKDVGVDNAGAKAGLTF	181	206	2	0	1410.71	7	24	8.5911	8.65322	1416.65	10.1875	1	1	1.10541	-0.483186		-3	0.988276		829140	0	0	2.87128e+06	7.04763e+06	1.61011e+06	1.81645e+06	520720	1.20039e+06	1.49834e+06	3.86483e+06	4.50208e+06	1.09296e+07	8.63309e+06	1.17029e+07	9.65027e+06	5.96951e+06	1.85671e+06	491375	450140	702550	0	0	0	0	0	0	0	0	0
FKYENGKYDIKDVGVDNAGAKAGLTFL	181	207	3	0	978.506	7	25	9.3989	9.80292	982.417	9.96561	1	1	0.995721	0.747484	1	-2	0.515856		0	3.76387e+06	2.90193e+07	4.21582e+07	1.29015e+08	2.3217e+08	1.90701e+08	1.05301e+08	8.44557e+07	1.07891e+08	1.64458e+08	2.51742e+08	3.56804e+08	4.12774e+08	4.05348e+08	3.56287e+08	2.6391e+08	1.60428e+08	1.01682e+08	3.21294e+07	7.59209e+06	3.77407e+06	1.0323e+06	0	834693	194585	0	187588	0	624564
FKYENGKYDIKDVGVDNAGAKAGLTFL	181	207	4	0	734.132	7	25	9.42998	9.67858	736.886	9.25128	1	1	0.874506	0.188061	1	-6	0.447843		0	3.27573e+07	3.53528e+07	5.49009e+07	1.08555e+08	1.6788e+08	9.1059e+07	6.36844e+07	3.73086e+07	5.11962e+07	8.1852e+07	1.31066e+08	1.8284e+08	2.07476e+08	2.09777e+08	1.85039e+08	1.5392e+08	8.3998e+07	4.86842e+07	1.18977e+07	5.39089e+06	1.11614e+06	406452	155673	41623.2	590494	357348	86775.9	0	0
KYENGKYDIKD	182	192	2	0	686.841	5	9	5.3251	5.49687	691.874	9.25473	1	1	3.66703	-0.0885006		-3	0.288001		0	0	0	522380	0	125119	376033	4.06713e+06	7.3166e+06	1.16759e+07	1.32556e+07	1.36404e+07	7.85248e+06	4.86755e+06	321700
KYENGKYDIKDVGVDNAGAKAGL	182	204	2	0	1213.12	7	21					-1
KYENGKYDIKDVGVDNAGAKAGL	182	204	3	0	809.083	7	21	6.8655	7.14543	813.607	12.1477	1	1	1.75866	0.300846	1	-7	0.249266		181399	1.00247e+06	170991	252785	1.33554e+06	0	882505	6.2099e+06	1.22346e+07	3.73804e+07	6.55015e+07	9.36709e+07	1.20403e+08	1.06538e+08	9.84052e+07	7.49114e+07	4.06746e+07	2.17591e+07	8.2058e+06	824685	208856	170531	141466	0	251075	79818.9	146647	4.61767e+07	40099.5
KYENGKYDIKDVGVDNAGAKAGL	182	204	4	0	607.064	7	21	6.89663	7.08325	610.286	11.4639	1	0	1.62052	-0.035048	1	-5	0.136051		0	0	0	0	0	162868	0	1.28012e+06	2.56749e+06	5.61342e+06	1.41195e+07	2.19396e+07	2.63234e+07	2.84172e+07	2.62198e+07	1.78306e+07	1.18128e+07	4.38184e+06	693753	401524	0	154529	0	0	0	356987	0	0	124855
KYENGKYDIKDVGVDNAGAKAGLTF	182	206	3	0	891.789	7	23	8.03163	8.21817	896.177	11.5798	1	1	1.44051	-0.0353479	0	-2	0.157903		374165	5.50785e+07	1.03056e+06	55547.7	5.6999e+06	345947	3.9595e+06	9.98019e+06	2.58769e+07	6.2028e+07	1.0282e+08	1.40665e+08	1.6955e+08	1.67877e+08	1.49895e+08	1.17569e+08	9.25871e+07	8.10544e+07	5.84204e+07	2.52862e+07	4.5815e+07	7.09016e+06	661872	1.53718e+07	0	7893.4	3.68525e+06	561105	370660	3.77316e+06
KYENGKYDIKDVGVDNAGAKAGLTF	182	206	4	0	669.093	7	23	7.6119	7.72087	673.384	15.5753	1	0	2.17747	-0.314549	0	-8	0.117672		0	1.0134e+06	0	3.0229e+06	0	5.93475e+06	0	7.15973e+06	0	5.22586e+06	0	1.50316e+06	127085	1.49852e+06	1.04883e+07	4.40171e+07	9.58712e+07	1.54652e+08	1.68543e+08	1.14921e+08	1.24982e+07	1.59897e+07	0	1.9272e+06	723888	353292	0	0	0	11118.4
KYENGKYDIKDVGVDNAGAKAGLTFL	182	207	3	0	929.483	7	24	9.0259	9.259	933.562	10.5753	0.6	0					0.225941		4.86393e+06	346297	929606	2.05726e+07	7.34771e+06	9.79559e+06	2.83417e+07	1.84671e+07	3.2255e+07	6.12745e+07	9.76705e+07	1.3304e+08	1.60541e+08	1.51734e+08	1.29444e+08	1.02689e+08	6.48282e+07	2.99542e+07	1.25215e+07	2.96858e+06	0	560204	0	0	0	304477	7.02286e+06	1.18026e+06	660887	6.59679e+06
KYENGKYDIKDVGVDNAGAKAGLTFL	182	207	4	0	697.364	7	24	9.08803	9.24343	700.558	11.1152	1	0	1.2694	-0.147412	1	-3	0.0985295		0	297125	0	144768	216290	329054	889119	4.45552e+06	1.20478e+07	1.96988e+07	3.73153e+07	5.04454e+07	6.61542e+07	6.69751e+07	5.80764e+07	4.30255e+07	2.24774e+07	1.45162e+07	3.17838e+06	1.99216e+06	409879	0	0	165064	34201.3	0	645322	221967	1.05246e+06	183313
DIKDVGVDNAGAKAGL	189	204	2	0	771.91	5	14	6.75657	6.77212	775.873	7.04578	0.4	0					0.124549		0	0	0	230278	0	1.51213e+06	936944	2.95653e+06	2.43219e+06	2.23396e+06	1.86859e+06	0	0	0	0	0	0	350817	0	0
DIKDVGVDNAGAKAGL	189	204	3	0	514.942	5	14	6.35212	6.58547	517.305	6.20588	1	0	1.18515	0.133169	1	0	0.0956077		0	0	794682	1.83301e+07	4.54396e+07	8.04661e+07	9.77841e+07	1.03468e+08	9.6025e+07	7.3354e+07	4.09637e+07	1.82501e+07	5.98487e+06	1.06839e+06	166712	0	2.25193e+06	9447.98	0	628507
DIKDVGVDNAGAKAGLTF	189	206	2	0	895.968	6	16	8.0938	8.2959	899.609	6.23472	0.6	1					0.180193		917945	4.55536e+06	2.23335e+06	1.39759e+08	3.81358e+07	1.64749e+08	1.71693e+08	2.49908e+08	2.57375e+08	2.19647e+08	1.38494e+08	7.60855e+07	2.83865e+07	4.89952e+06	0	0	0	0	0	0	0	298481	0
DIKDVGVDNAGAKAGLTF	189	206	3	0	597.648	6	16	8.23373	8.4358	600.19	6.58138	0.6	0					0.111406		196407	0	827501	1.47088e+07	4.10057e+07	9.53559e+07	1.43991e+08	1.84177e+08	1.82785e+08	1.47692e+08	9.5694e+07	4.4099e+07	2.04186e+07	3.93567e+06	241277	0	277571	0	26239.7	0	2.13288e+06	209802	0
DIKDVGVDNAGAKAGLTFL	189	207	2	0	952.51	6	17					-1
DIKDVGVDNAGAKAGLTFL	189	207	3	0	635.342	6	17					-1
VGVDNAGAKAGLTF	193	206	2	0	660.351	5	12	7.84523	8.42027	663.274	5.07226	0.6	0					0.0473529		1.41714e+06	3.3731e+06	7.3788e+06	5.63729e+07	1.51364e+08	2.26784e+08	2.59305e+08	1.80089e+08	9.78843e+07	2.97475e+07	5.34783e+06	8.55604e+06	4.57011e+06	0	345825	175605	363644	330297
VGVDNAGAKAGLTFL	193	207	2	0	716.893	5	13	9.66305	10.0516	719.883	5.13175	0.6	0					0.161969		5.41415e+06	0	5.33264e+06	2.17892e+06	6.89746e+07	9.16922e+07	1.09844e+08	8.58021e+07	4.70221e+07	1.59353e+07	3.7165e+06	2.28312e+06	842428	215428	399678	0	161667	312591	41796.9
NAGAKAGLTFL	197	207	2	0	531.801	4	9					-1
LVDLIKNKHMNA	207	218	2	0	698.392	5	10	6.55435	6.77212	699.765	1.85591	0.6	0					0.135073		1.95911e+07	3.05074e+07	7.38303e+07	7.41768e+07	5.44886e+07	2.54819e+07	3.85374e+06	0	0	0	66436.7	147789	0	0	24404	0
LVDLIKNKHMNA	207	218	3	0	465.931	5	10	6.53878	6.94332	466.927	2.10053	0.6	0					2.51587		2.06828e+06	4.80029e+07	1.26542e+08	1.35388e+08	9.03573e+07	4.48239e+07	9.50239e+06	2.31965e+06	139486	0	89193.1	0	0	0	0	0
LVDLIKNKHMNADTD	207	221	2	0	863.943	6	13	6.35212	6.83435	866.015	3.07477	1	0	0.308024	1.02903	1	0	0.292096		0	8.13374e+06	4.74354e+07	8.59637e+07	9.15466e+07	6.6406e+07	3.17998e+07	6.77933e+06	1.53419e+06	2.68086e+06	777230	1.90743e+06	435467	729736	613610	1.46888e+06	594155	805372	375731	443500
LVDLIKNKHMNADTD	207	221	3	0	576.298	6	13	6.42987	6.77212	577.678	3.0725	0.6	1					0.0922675		3.03771e+06	1.39116e+07	6.49742e+07	1.43769e+08	1.14903e+08	8.30454e+07	8.85877e+07	1.80891e+07	5.98401e+06	7.01755e+06	3096.25	0	153950	0	0	1.62735e+06	118436	0	118126	0
LVDLIKNKHMNADTDY	207	222	2	0	945.475	6	14	7.22313	7.67418	947.864	3.59929	1	0	0.395294	0.916781	1	0	0.483648		1.1296e+07	1.09068e+08	2.72041e+08	5.22115e+08	6.56608e+08	6.31538e+08	4.42768e+08	2.50358e+08	1.11497e+08	4.59874e+07	2.12328e+07	2.37414e+07	3.13264e+07	2.03511e+07	7.76948e+06	2.60584e+06	1.08479e+06	444467	343720	554621	1.84795e+06
LVDLIKNKHMNADTDY	207	222	3	0	630.652	6	14	7.23867	7.72087	632.316	3.81089	1	0	0.459414	1.02891	1	0	0.222558		4.82375e+06	1.04971e+08	4.1629e+08	8.99597e+08	1.26988e+09	1.23407e+09	9.09249e+08	4.97345e+08	2.27289e+08	9.62017e+07	5.05853e+07	4.47948e+07	5.3545e+07	4.26488e+07	2.4324e+07	4.95174e+06	851083	2.99349e+06	3.13291e+06	628304	611053
LVDLIKNKHMNADTDY	207	222	4	0	473.241	6	14					-1
LVDLIKNKHMNADTDYSIA	207	225	3	0	721.037	6	17	7.75197	8.18708	723.568	6.25825	0.6	0					0.355633		265152	0	5.58095e+06	3.74136e+07	8.95644e+07	1.86095e+08	2.31454e+08	2.03528e+08	1.44893e+08	7.67248e+07	3.21094e+07	6.38862e+06	608022	3.61157e+06	175098	671489	2.08773e+07	1.00451e+06	193173	4.26454e+07	858126	0	3.33432e+07	159499
LVDLIKNKHMNADTDYSIAE	207	226	2	0	1145.57	7	18	7.62748	7.93843	1148.83	5.09506	1	0	0.505455	0.41249	1	-4	0.308537		0	0	1.36955e+06	1.99832e+07	7.72064e+07	1.37577e+08	1.6824e+08	1.57475e+08	1.10432e+08	5.21215e+07	1.73092e+07	641820	505449	0	4.55571e+06	383313	2.47711e+06	292466	255452	0	388439	449058	293057	373904	0	813031
LVDLIKNKHMNADTDYSIAE	207	226	3	0	764.051	7	18	7.6119	7.65862	766.433	5.73276	1	0	0.655751	-0.538619	1	-4	0.091461		0	2.75975e+06	843626	5.11377e+06	1.22041e+07	2.79574e+07	3.91503e+07	3.38003e+07	2.90358e+07	1.64824e+07	7.01045e+06	3.42235e+06	857927	436127	170434	0	3.93544e+06	133730	11868.5	4.18591e+06	0	177888	3506.96	0	0	0
LVDLIKNKHMNADTDYSIAE	207	226	4	0	573.29	7	18	7.64305	7.84523	574.951	5.23168	1	0	0.537653	0.0209843	1	-4	0.0669773		491757	103695	246542	5.3436e+06	2.25488e+07	4.50366e+07	5.57296e+07	5.40631e+07	3.98222e+07	2.36982e+07	7.05774e+06	1.74242e+06	1.56704e+06	0	0	0	386735	0	0	0	715266	173342	0	0	151688	0
LVDLIKNKHMNADTDYSIAEAA	207	228	3	0	811.409	7	20	7.9695	8.6998	815.763	11.5679	0.6	0					0.81572		353303	2.75651e+06	3.86821e+06	1.957e+07	6.80424e+07	1.30383e+08	1.68374e+08	1.95603e+08	2.40607e+08	3.93287e+08	7.15115e+08	1.02165e+09	1.42894e+09	1.70139e+09	1.56374e+09	1.35709e+09	9.41908e+08	5.83469e+08	3.15329e+08	1.30189e+08	3.90131e+07	5.52968e+07	788773	925175	7.95141e+06	241258	0	933594
LVDLIKNKHMNADTDYSIAEAAF	207	229	3	0	860.432	7	21	9.58535	9.74075	863.011	6.13847	0.6	0					0.3184		0	287177	190072	2.87409e+06	5.29991e+06	2.0291e+07	2.63674e+07	2.57626e+07	1.84914e+07	1.05942e+07	3.66363e+06	1.90173e+06	2.83326e+06	0	806115	1.47844e+06	1.83647e+06	339922	1.19418e+06	189282	0	2.03743e+06	254544	361663	733088	0	177100	415140	0
VDLIKNKHMNA	208	218	2	0	641.85	5	9	5.3251	5.6527	643.313	2.10858	1	0	0.298545	0.472422	1	-2	0.0772551		1.60059e+07	7.04948e+07	1.73666e+08	1.81645e+08	1.21105e+08	5.64297e+07	1.89671e+07	3.00959e+06	387032	199310	0	197908	0	0	0
VDLIKNKHMNA	208	218	3	0	428.236	5	9	5.35633	5.6838	429.345	2.5107	1	0	0.488092	0.471942	1	-3	0.130421		1.18971e+07	6.51605e+07	1.45769e+08	1.59216e+08	1.00124e+08	4.572e+07	1.39072e+07	2.82489e+06	387127	3.56404e+07	0	0	3.89026e+06	0	0
VDLIKNKHMNADTDY	208	222	2	0	888.933	6	13	6.32098	6.69432	891.371	3.77085	1	0	0.535178	0.637039	1	-2	0.0864214		5.23863e+06	8.60351e+07	3.6681e+08	7.31345e+08	1.13044e+09	9.66237e+08	7.35981e+08	3.76745e+08	1.80509e+08	6.59626e+07	2.5047e+07	1.41666e+07	1.56407e+07	2.02546e+07	6.93673e+06	7.62707e+06	244067	1.31196e+07	245597	2.14584e+07
VDLIKNKHMNADTDY	208	222	3	0	592.958	6	13	6.41432	6.61657	594.498	3.51668	1	0	0.452232	0.0212242	1	-2	0.016331		7.26378e+06	1.11537e+08	4.4423e+08	9.75597e+08	1.31334e+09	1.27802e+09	8.67412e+08	4.56519e+08	2.09758e+08	8.25063e+07	0	8.10067e+06	1.40924e+06	0	0	10979.5	5590.36	0	0	39825.2
VDLIKNKHMNADTDY	208	222	4	0	444.97	6	13	6.32098	6.63213	446.108	3.44547	1	0	0.428995	0.41321	1	-2	0.0828584		0	3.57558e+06	1.93484e+07	4.57776e+07	6.44735e+07	6.23188e+07	4.42578e+07	1.81535e+07	5.4022e+06	1.08832e+06	0	0	0	210592	0	0	0	0	0	138066
VDLIKNKHMNADTDYS	208	223	3	0	621.968	6	14	5.9168	6.10333	623.765	4.24051	0.6	0					0.171164		0	641504	603416	1.39354e+07	3.12224e+07	4.17115e+07	3.43551e+07	1.8666e+07	8.74276e+06	1.95519e+06	0	0	184967	0	0	0	378028	0	0	616659	0
VDLIKNKHMNADTDYSI	208	224	3	0	659.663	6	15					0
VDLIKNKHMNADTDYSIA	208	225	2	0	1024.51	6	16	7.00552	7.4096	1028.03	5.77156	1	0	0.834929	0.747724	1	-5	0.272426		398025	0	2.13729e+06	2.51232e+07	8.55471e+07	1.49078e+08	1.8429e+08	1.6354e+08	1.14367e+08	5.92154e+07	2.98875e+07	6.88109e+06	2.98883e+06	1.76149e+06	7.01847e+06	7.33614e+06	1.80303e+07	8.93253e+06	8.67303e+06	1.25913e+06	514435	275848	0
VDLIKNKHMNADTDYSIA	208	225	3	0	683.342	6	16	6.97442	7.4407	686.042	6.83691	1	1	1.1174	0.971613	1	-9	0.218313		0	1.48022e+06	1.54214e+07	1.94382e+07	2.01845e+08	3.66807e+08	4.25781e+08	3.91946e+08	2.56044e+08	1.56684e+08	6.26264e+07	2.61405e+07	1.61971e+07	2.6403e+07	5.49734e+07	8.53864e+07	8.63325e+07	6.55298e+07	4.73344e+07	1.69683e+07	3.26354e+06	2.22397e+06	209052
VDLIKNKHMNADTDYSIAE	208	226	2	0	1089.03	6	17	6.92775	7.4096	1093.07	6.73547	1	0	0.985454	1.02765	-3	-6	1.7108		300569	0	7.55819e+06	5.75191e+07	1.6804e+08	3.62352e+08	5.41429e+08	5.15831e+08	3.67968e+08	1.85864e+08	8.01283e+07	2.58429e+07	6.8718e+06	1.68819e+06	1.03065e+07	3.43005e+07	7.45007e+07	7.92899e+07	7.92909e+07	4.82247e+07	2.28369e+07	6.46587e+06	574258	988969
VDLIKNKHMNADTDYSIAE	208	226	3	0	726.356	6	17	7.72087	8.15598	732.599	17.394	0.6	0					0.0453078		1.28848e+06	0	0	361346	348013	727666	4.2551e+06	2.58716e+06	1.83728e+06	688998	299171	3.54304e+06	5.30104e+07	1.44275e+08	2.46743e+08	5.49988e+08	1.49108e+09	3.022e+09	4.25981e+09	4.20525e+09	3.25451e+09	1.98915e+09	9.78245e+08	4.24208e+08
VDLIKNKHMNADTDYSIAE	208	226	4	0	545.019	6	17	7.70532	7.93843	549.753	17.6034	1	1	3.69753	0.132329	-1	-17	0.0985616		0	718684	0	0	0	268782	189184	384289	0	0	0	0	569743	1.77288e+06	4.03879e+06	3.13326e+07	1.2066e+08	2.868e+08	3.99461e+08	4.20967e+08	3.13448e+08	2.11242e+08	9.69608e+07	4.16161e+07
VDLIKNKHMNADTDYSIAEA	208	227	3	0	750.035	7	18	7.87632	7.90738	752.411	5.74925	0.6	1					1.86393		1.36293e+06	1.21597e+06	1.14432e+06	259534	0	0	0	0	0	0	0	0	0	176674	659238	895158	420087	267964	0	0	0	0	0	307434	0	0
VDLIKNKHMNADTDYSIAEAA	208	228	2	0	1160.07	7	19	7.28527	7.54962	1163.52	5.47598	0.6	0					0.635765		0	0	0	5.55405e+06	2.41156e+07	4.94782e+07	6.04099e+07	5.86984e+07	3.89085e+07	2.4622e+07	4.79009e+06	2.22245e+06	15060.5	1.4672e+06	0	596896	0	1.64396e+06	0	2.31072e+06	0	1.6787e+06	581688	944252	0	27732.1	0
VDLIKNKHMNADTDYSIAEAA	208	228	3	0	773.714	7	19	7.23867	7.67418	775.903	5.1461	0.6	0					0.129557		575497	0	6.1098e+06	4.59061e+07	1.37703e+08	2.45232e+08	3.00798e+08	2.7207e+08	2.08073e+08	1.15572e+08	4.9635e+07	2.00291e+07	1.88209e+06	0	2.23075e+06	0	0	2.39645e+06	155737	457576	149057	195092	387090	334892	188799	533637	1.01859e+06
VDLIKNKHMNADTDYSIAEAAF	208	229	3	0	822.737	7	20					0
VDLIKNKHMNADTDYSIAEAAFNKGETA	208	235	4	0	767.376	8	26					-1
VDLIKNKHMNADTDYSIAEAAFNKGETAM	208	236	3	0	1066.51	8	27	9.69412	10.4303	1075.09	23.7284	0.6	0					0.15995		897737	60236.5	250966	1.47184e+06	4.37882e+06	8.53814e+06	1.21934e+07	1.29944e+07	1.18591e+07	1.74078e+06	4.16664e+06	932285	1.96379e+06	1.31117e+06	1.69478e+06	3.21549e+06	7.35954e+06	8.23795e+06	1.55955e+07	5.94158e+07	1.75907e+08	3.65021e+08	6.67245e+08	1.03768e+09	1.43e+09	1.63811e+09	1.65571e+09	1.44955e+09	1.10116e+09	7.50565e+08
LIKNKHMNA	210	218	2	0	534.803	5	7	3.56825	4.00757	536.206	2.11211	1	0	0.584666	0.874547	1	0	0.258408		4.74439e+06	3.97622e+07	8.47019e+07	8.89813e+07	5.35997e+07	2.17821e+07	5.56613e+06	652000	12705.7	0	48190	70960.3	0
LIKNKHMNA	210	218	3	0	356.871	5	7	3.58408	3.80382	357.82	2.15336	1	0	0.609661	0.0841556	1	0	0.102003		1.43737e+06	1.33771e+07	3.08444e+07	3.16488e+07	1.98596e+07	7.22791e+06	860468	138758	0	0	1.02459e+06	0	0
LIKNKHMNADTD	210	221	2	0	700.354	5	10	3.50492	3.88215	702.278	2.98008	1	0	0.568873	0.651077	1	0	0.078684		949495	1.43508e+07	4.97339e+07	8.35966e+07	8.49687e+07	6.17082e+07	3.15985e+07	1.20722e+07	2.28925e+06	291891	30738.3	0	25616.1	6038.42	0	78965.2
LIKNKHMNADTD	210	221	3	0	467.238	5	10	3.50492	3.64712	468.526	2.99509	1	0	0.575243	-0.194926	1	0	0.0660704		104955	3.56097e+06	1.30279e+07	2.28987e+07	2.48067e+07	1.71725e+07	7.78857e+06	3.2737e+06	686980	117786	0	0	0	0	0	0
LIKNKHMNADTDY	210	222	2	0	781.885	6	11	5.06012	5.57487	784.201	3.64759	1	0	0.711378	1.14607		0	0.0657067		6.20797e+06	6.31559e+07	3.44351e+08	7.1053e+08	9.91147e+08	9.125e+08	6.34454e+08	3.36877e+08	1.53335e+08	5.63788e+07	1.55892e+07	1.49739e+06	375803	88290.7	0	450634	88213	71658.7
LIKNKHMNADTDYSIA	210	225	3	0	611.977	6	14	6.10333	6.33653	614.087	5.18852	1	0	0.876868	0.132629		-2	0.0723109		95248.5	24384	6.29589e+06	3.89563e+07	9.96579e+07	1.7818e+08	2.14489e+08	1.80972e+08	1.17246e+08	6.50962e+07	2.60412e+07	4.34484e+06	237177	266321	26824	0	1.2174e+06	13385.1	0	3.98872e+06	0
LIKNKHMNADTDYSIAE	210	226	2	0	981.983	6	15	6.01005	6.67878	985.188	5.19689	1	0	0.774419	1.70033	1	-2	0.398348		3.13709e+06	1.17622e+07	3.72098e+07	1.257e+08	3.02135e+08	5.26735e+08	6.38861e+08	5.71302e+08	3.91835e+08	2.26734e+08	9.3083e+07	3.65108e+07	4.46038e+06	1.04947e+07	433341	3.9969e+06	1.42124e+06	1.44579e+06	252242	951891	0	6.73466e+06
LIKNKHMNADTDYSIAE	210	226	3	0	654.991	6	15	6.05668	6.39877	657.14	5.23477	0.6	0					0.0828577		0	1.03675e+07	4.68183e+07	1.98426e+08	5.12788e+08	8.50148e+08	1.00617e+09	9.67392e+08	6.39171e+08	3.44451e+08	2.02068e+08	6.94171e+07	1.85524e+07	1.11443e+07	400073	231602	5.58062e+06	0	0	5.61401e+06	0	0
LIKNKHMNADTDYSIAE	210	226	4	0	491.495	6	15	6.08778	6.35212	493.064	5.06255	1	0	0.736427	0.244693	1	-2	0.14687		0	141531	220953	2.04601e+06	1.17473e+07	2.63469e+07	3.40414e+07	2.51843e+07	1.56583e+07	5.05635e+06	1.57579e+06	115370	169676	0	0	0	0	310224	0	0	0	337733
LIKNKHMNADTDYSIAEAA	210	228	2	0	1053.02	6	17	6.55435	6.83435	1056.22	5.11348	1	0	0.580687	0.301086	1	-1	0.211856		0	283188	0	7.35667e+06	2.71714e+07	4.98117e+07	5.64646e+07	5.56006e+07	3.56285e+07	1.82079e+07	3.28485e+06	1.97213e+06	848.413	0	217443	736282	0	342554	0	185266	0	0	0	358865
LIKNKHMNADTDYSIAEAA	210	228	3	0	702.349	6	17	6.5699	6.83435	704.658	5.63368	0.6	1					0.130682		215476	0	2.46878e+06	2.92247e+07	8.18735e+07	1.4506e+08	2.05474e+08	1.53144e+08	9.9726e+07	1.28201e+08	2.31353e+07	5.62016e+06	3.24426e+07	582942	180346	1.9948e+07	0	0	0	0	0	0	0	27835.8
LIKNKHMNADTDYSIAEAAFNKGETA	210	235	3	0	951.468	7	24	8.9793	9.27972	958.808	20.285	1	0	2.89029	0.374575		-15	0.195378		571020	130090	695188	371852	288048	0	1.27156e+06	1.13407e+06	1.16774e+06	0	0	0	0	0	0	0	1.22315e+06	2.81773e+06	3.36009e+06	3.78523e+07	7.27072e+07	1.48381e+08	1.21295e+08	1.07527e+08	7.48439e+07	3.43814e+07	1.52397e+07	6.40411e+06	0	1.03437e+06
LIKNKHMNADTDYSIAEAAFNKGETAM	210	236	3	0	995.148	8	25	9.08803	9.21235	997.552	5.32345	0.6	0					0.146152		0	425814	0	6.9898e+06	2.56433e+07	4.86951e+07	7.3518e+07	7.62035e+07	6.01521e+07	4.40935e+07	2.35532e+07	9.31839e+06	554604	2.62263e+06	383678	0	2.25231e+06	466217	347502	0	407921	0	432673	0	54318.4	0	0	0	442653	0
LIKNKHMNADTDYSIAEAAFNKGETAM	210	236	4	0	746.613	8	25	9.08803	9.1968	748.687	6.40834	1	0	0.392076	-0.315269	1	-1	0.170774		0	0	0	3.27701e+06	1.42893e+07	2.8354e+07	4.29362e+07	4.61643e+07	4.05442e+07	2.64385e+07	1.28976e+07	8.71419e+06	2.15683e+06	5.29424e+06	234524	7.07324e+06	26567.8	6.19438e+06	232956	2.96761e+06	0	323120	247451	622950	461141	553305	639493	614661	336138	799600
IKNKHMNADTD	211	221	2	0	643.812	5	9	2.80698	3.06068	645.557	2.69626	1	0	0.575561	0.206419		-1	0.131909		376911	3.27872e+06	1.06755e+07	1.66044e+07	1.52271e+07	8.64551e+06	3.33355e+06	933376	35078.3	0	0	0	0	23116.5	0
IKNKHMNADTDY	211	222	2	0	725.343	5	10	4.5274	4.81053	727.61	3.62867	1	0	0.844026	0.312364		-1	0.257543		1.9173e+06	1.75513e+07	7.2352e+07	1.60646e+08	2.03403e+08	1.71676e+08	1.04398e+08	4.7895e+07	1.92831e+07	8.40366e+06	5.91142e+06	4.15183e+06	3.20077e+06	1.7117e+06	1.41248e+06	2.58486e+06
IKNKHMNADTDYSIA	211	225	2	0	860.92	6	13	6.35212	6.75657	865.951	8.99342	1	0	2.23948	0.749044	1	-6	0.227822		0	591361	0	0	0	430334	0	6.21172e+06	4.28122e+07	7.94976e+07	8.40043e+07	6.27152e+07	3.16237e+07	6.56877e+06	1.6959e+06	1.72538e+06	648092	1.75905e+06	435467	1.59543e+06
IKNKHMNADTDYSIA	211	225	3	0	574.282	6	13	6.36767	6.64768	577.666	9.08327	1	1	2.2688	0.301146	1	-6	0.0688764		328098	46314.4	0	315297	0	0	2.62764e+06	1.51762e+07	6.47017e+07	1.4312e+08	1.15587e+08	8.4583e+07	9.04925e+07	1.99102e+07	5.80593e+06	8.35796e+06	3096.25	0	0	0
IKNKHMNADTDYSIAE	211	226	3	0	617.296	6	14	5.63715	6.11888	619.328	4.95464	0.6	0					0.0914841		161446	248633	8.28405e+06	6.48042e+07	1.7456e+08	2.9167e+08	3.26766e+08	2.67317e+08	1.64336e+08	7.26009e+07	2.58975e+07	2.10027e+06	0	0	0	1.02958e+06	401008	0	1.59783e+06	376386	9086.84
IKNKHMNADTDYSIAEAA	211	228	3	0	664.655	6	16					-1
DTDYSIA	219	225	1	0	784.336	4	5	6.46097	6.50767	785.739	0.955598	0.6	0					0.853972		3.82989e+06	4.33923e+06	1.66676e+06	0	209460	0	543756	235027	0	224410
DYSIAE	221	226	1	0	697.304	4	4					0
YSIAEAA	222	228	1	0	724.351	4	5	5.83915	6.13442	726.114	1.3384	0.4	0					0.511662		451141	2.48254e+07	2.35842e+07	4.07096e+06	384119	204405	0	919355	159520	197976
SIAEAA	223	228	1	0	561.288	3	4	3.28273	3.9135	561.963	0.364491	1	0	-0.308804	1.56367		1	0.087809		3.16721e+08	2.67739e+08	6.95979e+07	1.13204e+07	719482	550946	64873.5	271612
SIAEAAFNKGETA	223	235	1	0	1308.64	5	11	6.53878	6.63213	1314.5	5.09842	1	0	1.27092	-0.370762		-3	0.345724		1.11268e+06	989944	1.49152e+06	4.56943e+06	1.0519e+07	1.83267e+07	2.52033e+07	1.8024e+07	9.25775e+06	2.80173e+06	487176	619662	0	239656	0	0	294014
SIAEAAFNKGETAM	223	236	2	0	720.345	5	12	7.65862	8.18708	721.068	0.544092	0.6	0					0.279333		5.08709e+08	6.37679e+08	4.10622e+08	1.78108e+08	4.5546e+07	1.30243e+07	219624	2.22626e+06	1.03901e+06	409576	2.25919e+06	1.21136e+06	4.66854e+06	0	1.63464e+07	500180	551782	1.23498e+06
IAEAAF	224	229	1	0	621.324	4	4	6.80323	7.4407	623.512	1.81206	0.4	0					0.669155		1.75792e+07	4.19666e+06	1.6441e+08	4.48823e+07	8.55163e+06	3.61666e+06	850264	724149	615887
EAAFNKGETA	226	235	2	0	519.249	4	8	4.04952	4.51158	519.841	0.592131	0.6	0					0.151584		3.02256e+08	3.20184e+08	2.17458e+08	8.07317e+07	1.71907e+07	1.94337e+06	308952	322747	585593	322022	53403.7	1.22231e+06	1.11891e+06
EAAFNKGETAM	226	236	1	0	1168.53	5	9	5.69935	6.11888	1169.28	0.00688236	1	0	-0.692133	0.803336	1	-1	0.551161		6.66809e+07	6.25599e+07	2.49272e+07	725790	0	0	0	0	0	0	0	129396	0	0	0
EAAFNKGETAM	226	236	2	0	584.769	5	9	5.63715	6.22768	585.264	0.246292	1	0	-0.579282	1.41885	1	0	0.0445642		9.58798e+08	9.12268e+08	4.55658e+08	1.66111e+08	4.10155e+07	2.60589e+06	61581.9	0	209214	0	0	0	0	217931	0
AAFNKGETA	227	235	2	0	454.727	4	7	3.75687	4.48002	455.15	0.322699	1	0	-0.499806	1.89621		-2	0.136112		1.44619e+09	1.17069e+09	4.76832e+08	1.39369e+08	3.52546e+07	9.76666e+06	3.91506e+06	557002	86191.6	402225	0	512523
AAFNKGETAM	227	236	1	0	1039.49	5	8	5.46563	5.9168	1040.45	0.288041	1	0	-0.542631	0.917201	1	0	0.0863944		7.16406e+08	6.49532e+08	3.06579e+08	1.11311e+08	2.61902e+07	3.53669e+06	728231	233654	0	0	0	235159	566931	433253
AAFNKGETAM	227	236	2	0	520.247	5	8	5.45	5.6838	520.76	0.350811	0.6	0					0.125218		3.37213e+09	3.07747e+09	1.4273e+09	4.87919e+08	1.49895e+08	3.41403e+07	7.8042e+07	1.08601e+07	1.23195e+07	273343	1.13735e+06	166455	252400	365122
AAFNKGETAMT	227	237	2	0	570.771	5	9	5.1224	5.60602	571.217	0.163068	1	0	-0.618512	1.034		1	0.118064		7.89278e+07	7.84174e+07	3.42354e+07	8.31216e+06	486800	166713	0	90075.1	0	12577.8	111338	0	96568.3	79731.1	0
AAFNKGETAMTINGPWAWSNIDTSKVNY	227	254	3	0	1029.49	8	25					-1
FNKGETA	229	235	2	0	383.69	4	5	2.96548	4.00757	385.498	3.17255	0.4	1					1.80737		3.42305e+08	2.22925e+08	7.04932e+07	1.42571e+07	968093	381557	0	1.16799e+08	2.30302e+06	2.81884e+08
FNKGETAM	229	236	1	0	897.413	5	6	4.685	5.16918	898.155	0.149135	1	0	-0.58993	1.03604	1	-1	7.81873		1.95389e+08	1.42548e+08	5.18008e+07	1.29058e+07	996146	113724	264224	123655	525045	205410	86489.4	38971.9
FNKGETAM	229	236	2	0	449.21	5	6	4.6535	5.23148	449.617	0.22055	1	0	-0.539436	1.37368	1	-1	0.206652		1.1221e+09	8.32918e+08	3.16388e+08	7.75684e+07	1.95376e+07	1.87101e+06	811176	79086.7	1.25922e+06	18063.2	1.23877e+07	600868
NKGETAM	230	236	1	0	750.345	4	5	3.10812	3.5524	750.975	0.148041	1	0	-0.569769	0.892424	1	0	0.0529341		3.13779e+08	1.97992e+08	6.16397e+07	1.46404e+07	1.06395e+06	16436.1	23193.1	14883.7	0	36397.2
NKGETAM	230	236	2	0	375.676	4	5	3.10812	3.7099	375.978	0.121941	1	0	-0.591914	1.45935	1	0	0.0406746		8.40247e+08	5.42512e+08	1.43768e+08	2.68781e+07	1.81519e+06	1.46604e+06	45198.7	1.47439e+06	319090	0
NKGETAMTINGPWAWSNIDTSKVNY	230	254	3	0	933.113	7	22					-1
NKGETAMTINGPWAWSNIDTSKVNYGVTVL	230	259	3	0	1089.54	8	27	11.4204	12.1059	1093.03	8.43755	0.6	0					0.363685		227065	8545.43	558631	1.14907e+06	280182	5.48171e+06	2.55817e+07	7.06371e+07	1.29969e+08	1.79832e+08	1.81746e+08	1.58268e+08	1.26402e+08	6.93339e+07	2.95008e+07	1.12969e+07	2.21555e+06	764233	1.64654e+06	218772	325923	978685	654197	1.1859e+06	1.18696e+06	911252	1.71707e+06	3.20803e+06	1.79677e+06	1.33773e+06
MTINGPWAWSNIDT	236	249	2	0	803.372	6	11	11.4516	12.0124	805.632	3.48625	1	0	0.649155	1.31177		1	0.107272		3.23249e+06	4.39086e+07	1.77015e+08	3.8959e+08	5.17423e+08	4.66299e+08	2.81302e+08	1.31615e+08	3.63731e+07	1.26035e+07	6.39306e+06	7.67766e+06	6.73386e+06	4.25538e+06	1.87348e+06	2.63398e+06	1.71012e+06	4.40448e+06
MTINGPWAWSNIDTSKVNY	236	254	3	0	733.018	7	16	11.1715	11.2026	735.432	5.85184	0.3	1					0.178539		711800	515541	431114	8.64268e+06	3.43257e+06	9.37779e+06	1.46245e+07	1.48827e+07	1.47213e+07	1.11692e+07	6.87233e+06	1.6669e+06	730366	158361	1.90787e+06	56385.8	820698	342958	748577	83502.6	0	0	358337	0
MTINGPWAWSNIDTSKVNYGVTVL	236	259	2	0	1333.67	7	21	11.9968	13.0617	1338.38	7.74665	1	0	0.869571	3.12658	1	1	0.303822		0	295467	1.19205e+07	350727	7.03979e+07	8.82631e+07	2.72946e+08	4.68913e+08	7.24437e+08	8.04947e+08	7.81286e+08	5.95842e+08	3.77032e+08	1.84867e+08	7.66359e+07	1.6504e+07	4.64069e+06	537399	1.13671e+06	0	5.7036e+06	0	1.64807e+07	61673.7	2.00712e+07	33647	1.60647e+06	0	668457
MTINGPWAWSNIDTSKVNYGVTVL	236	259	3	0	889.448	7	21	11.9812	13.0775	892.582	7.72853	0.6	0					0.0816009		1.06476e+06	5.13066e+06	5.2957e+06	1.62444e+07	6.67451e+07	2.17673e+08	5.43434e+08	1.0262e+09	1.52697e+09	1.79272e+09	1.64969e+09	1.2265e+09	7.4799e+08	3.98657e+08	1.84822e+08	7.16428e+07	2.22008e+07	8.52203e+06	1.15354e+07	2.86466e+06	2.33552e+06	7.52897e+06	5.03962e+06	4.02365e+06	4.05358e+06	2.81557e+06	886349	1.56392e+06	891448
MTINGPWAWSNIDTSKVNYGVTVLPTFKGQPSKPFVGVL	236	274	4	0	1063.06	9	33	11.9345	12.779	1066.11	9.52497	1	0	0.529111	2.33301		1	0.0491035		540253	570163	1.36358e+06	535466	987088	3.45407e+06	3.21954e+07	8.95608e+07	2.13698e+08	4.07648e+08	6.42609e+08	8.19977e+08	8.51249e+08	7.87351e+08	6.22218e+08	4.12292e+08	2.51683e+08	1.28963e+08	6.41183e+07	2.02317e+07	6.73107e+06	1.53391e+06	748276	494857	544281	756389	275768	936630	167208	556424
TINGPWAWSN	237	246	2	0	573.272	5	7	10.1137	10.5807	575.182	3.12457	0.4	1					0.571091		2.93197e+07	1.23118e+08	2.01429e+08	1.41803e+08	5.64723e+07	1.10179e+07	382167	0	91487.5	9743.78	8.51004e+07	0	4.64819e+07
TINGPWAWSNI	237	247	2	0	629.814	5	8	11.4516	12.0747	631.366	2.33463	0.6	0					1.17717		1.32748e+06	2.96841e+07	8.08538e+07	9.27525e+07	5.09481e+07	1.7766e+07	1.38656e+06	781767	538292	8.8712e+06	539160	433187	721745	732459
TINGPWAWSNIDT	237	249	2	0	737.852	5	10	10.534	11.623	739.965	3.34178	1	0	0.722321	3.21326		1	0.0974037		5.00079e+06	8.38219e+07	3.52289e+08	7.61602e+08	1.0287e+09	8.56897e+08	4.38189e+08	1.72634e+08	3.66921e+07	3.76979e+06	813145	1.41606e+06	626913	2.2135e+06	840460	5.26597e+06
TINGPWAWSNIDTSKVNY	237	254	2	0	1033.5	6	15	10.4251	11.2803	1037.29	6.34	1	0	1.09772	2.37176	0	1	0.276657		7.04683e+06	0	9.81858e+06	7.08293e+07	2.70886e+08	6.46037e+08	1.03721e+09	1.28666e+09	1.12196e+09	7.9723e+08	4.24197e+08	1.75019e+08	6.09906e+07	1.20386e+07	2.5479e+07	2.92567e+06	3.86548e+07	864369	9.00182e+07	1.87548e+06	1.59688e+07	1.0597e+06
TINGPWAWSNIDTSKVNY	237	254	3	0	689.337	6	15	10.9074	10.9541	691.187	4.30765	0.4	1					0.0732453		5.38739e+06	0	6.07947e+06	2.15214e+06	2.06889e+06	8.7307e+06	8.10089e+06	1.08864e+07	7.53798e+06	4.34634e+06	1.25271e+06	270276	0	0	0	0	175565	156813	0	0	0	0
TINGPWAWSNIDTSKVNYGVTVL	237	259	2	0	1268.15	7	20	11.4828	12.6691	1272.71	7.58909	0.6	0					0.175235		1.22752e+06	7.6954e+07	3.13062e+06	1.15986e+08	1.09732e+08	4.21274e+08	8.85029e+08	1.67354e+09	2.33335e+09	2.7746e+09	2.48719e+09	1.72462e+09	1.07381e+09	5.16196e+08	2.13775e+08	7.80906e+07	1.28364e+07	5.03333e+06	5.39387e+06	6.5106e+06	1.98534e+06	634932	421659	185634	0	0	0	0
TINGPWAWSNIDTSKVNYGVTVLPTFKGQPSKPFVGVL	237	274	3	0	1373.4	9	32	11.6698	12.4809	1377.37	9.38945	1	0	0.549411	2.2129	1	1	0.121222		0	1.35031e+06	415607	441160	2.19139e+06	3.34964e+06	4.11991e+07	1.43465e+08	3.2432e+08	5.97371e+08	8.75841e+08	1.09161e+09	1.1292e+09	9.44159e+08	7.34292e+08	4.56065e+08	2.48808e+08	1.20287e+08	4.46073e+07	9.67056e+06	2.18877e+06	637598	2.26151e+06	656325	822407	712431	1.53046e+06	194624	29989.2	0
TINGPWAWSNIDTSKVNYGVTVLPTFKGQPSKPFVGVL	237	274	4	0	1030.3	9	32	11.6542	12.4183	1033.25	9.2944	1	0	0.53681	2.04355	1	1	0.0491101		307441	1.00322e+08	1.79742e+06	4.14437e+06	6.26644e+06	1.64009e+08	1.22446e+08	3.52181e+08	7.82523e+08	1.39008e+09	2.0412e+09	2.48462e+09	2.51906e+09	2.19707e+09	1.6637e+09	1.10745e+09	6.33752e+08	3.07186e+08	1.19177e+08	3.76512e+07	1.10241e+07	1.56045e+06	1.90873e+06	3.94171e+06	1.68977e+06	4.15974e+06	6.35602e+06	1.76239e+06	2.34005e+06	1.1049e+06
NIDTSKVNYGVTVL	246	259	2	0	761.909	5	12					-1
IDTSKVNYGVTVL	247	259	2	0	704.888	5	11	8.07825	8.4824	707.866	5.12429	1	0	1.28089	0.747964		1	0.166765		0	14440.7	2.40409e+06	2.16285e+07	1.36603e+08	3.39403e+08	3.29009e+08	2.30467e+08	9.72897e+07	2.63715e+07	2.17575e+06	463791	1.73167e+06	4.24428e+06	3.73987e+06	1.16311e+06	956639
IDTSKVNYGVTVLPTFKGQPSKPFVGVL	247	274	3	0	997.89	7	23					-1
DTSKVNYGVTVL	248	259	2	0	648.346	5	10					-1
DTSKVNYGVTVLPTFKGQPSKPFVGVL	248	274	3	0	960.195	7	22					-1
SKVNYGVTVL	250	259	1	0	1079.61	4	8	7.75197	7.9695	1083.35	3.09875	0.6	0					2.54386		0	5.34672e+06	4.67577e+07	9.09079e+07	8.49818e+07	4.81402e+07	2.32343e+07	5.58843e+06	326744	0	44965.5	417407	0
SKVNYGVTVL	250	259	2	0	540.308	4	8	7.72087	8.2959	542.05	2.84309	0.6	0					0.0575548		131489	9.24085e+07	3.33845e+08	7.04094e+08	6.18665e+08	3.0066e+08	8.28869e+07	1.27745e+07	163222	0	96358	0	503359
SKVNYGVTVLPTF	250	262	2	0	712.893	5	10					0
SKVNYGVTVLPTFKGQPSKPFVGVL	250	274	3	0	888.17	7	20	9.75628	10.3005	890.218	4.50836	0.6	0					0.0900139		6.70787e+06	3.37178e+06	4.26506e+07	1.83538e+08	4.77494e+08	8.18365e+08	8.87911e+08	7.4433e+08	4.65653e+08	2.26597e+08	9.37421e+07	3.08438e+07	5.05915e+06	1.04349e+06	0	678898	0	0	403616	200543	735195	542952	371722	455260	419640	231374	1.53923e+06	848099
SKVNYGVTVLPTFKGQPSKPFVGVLSAGINAASPNKELAKE	250	290	4	0	1061.58	9	35					-1
KVNYGVTVL	251	259	2	0	496.792	4	7	7.84523	7.93843	498.159	2.13726	1	1	0.599906	-0.371302		1	0.226741		3.4802e+06	4.30994e+06	7.37503e+06	1.10718e+07	8.7551e+06	2.47188e+06	404833	239771	0	0	0	0
KVNYGVTVLPTFKGQPSKPFVGVL	251	274	3	0	859.16	7	19					-1
GVTVLPTF	255	262	1	0	833.477	4	5					-1
GVTVLPTFKGQPSKPFVGVL	255	274	2	0	1036.1	6	15	9.77182	10.2694	1038.27	3.06475	1	0	0.171402	1.08422	1	1	0.321275		0	4.7598e+07	2.658e+08	6.35465e+08	7.18713e+08	5.41416e+08	3.05079e+08	1.2015e+08	3.47047e+07	3.21219e+06	50305.5	67705.6	9.36709e+06	9190.01	3.82095e+07	1.80706e+06	2.76428e+06	0	0	379659	736374	0
GVTVLPTFKGQPSKPFVGVL	255	274	3	0	691.07	6	15	9.75628	10.3161	692.529	3.09908	1	0	0.181112	1.30817	1	1	0.0918015		5.71347e+06	1.29025e+08	7.14445e+08	1.619e+09	2.07193e+09	1.49896e+09	8.32018e+08	3.53877e+08	1.22708e+08	3.98555e+07	8.72101e+06	4.0559e+06	2.59174e+06	792109	728789	296782	0	1.17628e+07	143141	150169	5.94015e+07	33318.6
GVTVLPTFKGQPSKPFVGVLSAGINAASPNKELAKE	255	290	3	0	1218.01	8	30					-1
GVTVLPTFKGQPSKPFVGVLSAGINAASPNKELAKE	255	290	4	0	913.758	8	30	9.63198	9.92727	916.435	8.51914	1	0	0.509325	0.356098	1	1	0.218625		0	474959	692085	1.10553e+06	1.06929e+06	1.30002e+07	4.05936e+07	6.91401e+07	9.96312e+07	1.05753e+08	1.00636e+08	5.8568e+07	3.01856e+07	1.07379e+07	1.16445e+07	2.18071e+06	3.16743e+06	0	937687	254799	1.03973e+07	0	248644	359216	262262	0	268503	0	2.59963e+06	0
VTVLPTFKGQPSKPFVGVL	256	274	3	0	672.063	6	14					-1
TVLPTFKGQPSKPFVGVL	257	274	3	0	639.04	6	13					-1
PTFKGQPSKPFVG	260	272	2	0	695.38	5	9	6.25878	6.94332	698.683	5.75335	0.6	0					1.59755		8.75757e+06	7.00187e+07	5.33158e+07	1.92023e+07	1.95361e+06	124135	2.63022e+07	4.01817e+07	9.61099e+07	1.00649e+08	6.80821e+07	2.74194e+07	4.72805e+06	159992	238817
PTFKGQPSKPFVGVL	260	274	1	0	1601.9	5	11	8.60663	8.91717	1604.22	1.32908	0.4	0					0.295911		0	1.79195e+07	5.62462e+07	4.03376e+07	5.93756e+06	1.13838e+06	0	0	0	0	0	0	0	0	0	0	0
PTFKGQPSKPFVGVL	260	274	2	0	801.456	5	11	8.49792	9.32118	802.815	1.72919	1	0	-0.0284855	2.25658	1	0	0.063896		5.67894e+08	3.92676e+09	8.05936e+09	6.99697e+09	3.69231e+09	1.48176e+09	5.83073e+08	1.54181e+08	1.19708e+08	2.99181e+07	2.92262e+07	3.22314e+06	3.89333e+06	982977	2.32822e+06	1.38174e+06	1.3442e+06
PTFKGQPSKPFVGVL	260	274	3	0	534.64	5	11	8.49792	9.29008	535.535	1.69766	1	0	-0.0406476	2.14463	1	0	0.0157619		8.26352e+08	5.76515e+09	1.22542e+10	1.0535e+10	5.45386e+09	2.1692e+09	7.25546e+08	2.23448e+08	9.52268e+07	4.77609e+07	2.55585e+07	1.0372e+07	2.08814e+06	441400	2.26395e+06	365574	401304
PTFKGQPSKPFVGVLSA	260	276	2	0	880.491	6	13					-1
PTFKGQPSKPFVGVLSA	260	276	3	0	587.33	6	13					-1
PTFKGQPSKPFVGVLSAGIN	260	279	3	0	682.046	6	16					-1
PTFKGQPSKPFVGVLSAGINAASPNKELAKE	260	290	3	0	1061.58	8	26	8.82402	9.1968	1064.13	5.74048	1	0	0.241279	0.63506	0	1	0.215873		3.59776e+06	0	1.76348e+06	1.20328e+07	7.9728e+07	2.22258e+08	3.77996e+08	4.52586e+08	4.27567e+08	3.14712e+08	1.86591e+08	8.5277e+07	4.19444e+07	5.56696e+06	2.47044e+06	6.14144e+06	232421	0	2.84017e+06	1.03672e+06	417186	0	1.10784e+06	1.14178e+06	2.32353e+06	2.0666e+06	944288	644630	0	0
PTFKGQPSKPFVGVLSAGINAASPNKELAKE	260	290	4	0	796.436	8	26	8.93272	9.259	798.663	7.00424	1	1	0.447482	0.467683	1	-2	0.472513		2.30233e+06	0	4.16042e+06	5.12662e+07	2.09784e+08	4.66794e+08	7.78803e+08	9.36176e+08	8.88211e+08	6.29497e+08	3.7409e+08	1.78589e+08	7.77234e+07	1.98902e+07	5.8142e+06	1.95075e+06	2.81511e+06	960908	202144	0	5.21872e+07	100663	2.6219e+08	57967.3	1.66357e+08	0	0	24863.8	0	0
PTFKGQPSKPFVGVLSAGINAASPNKELAKEFLEN	260	294	3	0	1229.32	8	30	10.4873	10.5963	1231.98	5.75839	1	0	0.118924	-0.314429	1	0	0.242897		0	159753	0	0	1.35901e+06	7.18005e+06	1.71088e+07	2.3067e+07	2.55686e+07	1.88294e+07	1.10997e+07	1.40076e+06	338765	452534	0	0	332265	0	0	0	396970	0	0	352287	0	1.0221e+06	0	0	0	0
PTFKGQPSKPFVGVLSAGINAASPNKELAKEFLEN	260	294	4	0	922.245	8	30	10.4406	10.783	924.235	5.74218	1	0	0.116632	0.525635	1	0	0.0812342		0	625283	0	2.42005e+06	2.4238e+07	7.84507e+07	1.38394e+08	1.85199e+08	1.8392e+08	1.46776e+08	9.41023e+07	5.25428e+07	1.77021e+07	4.34457e+06	2.00857e+06	522373	1.58596e+06	989418	268233	497296	453477	661152	0	227057	184889	451684	208701	0	216079	378908
PTFKGQPSKPFVGVLSAGINAASPNKELAKEFLENYL	260	296	3	0	1321.37	9	32	12.028	12.4809	1324.14	5.88693	0.6	0					0.193145		0	592065	0	261231	8.90234e+06	2.50454e+07	5.67243e+07	8.84597e+07	8.47156e+07	7.16561e+07	7.21012e+07	2.2469e+07	6.3082e+06	6.99898e+06	180154	0	446714	0	225654	0	0	0	0	0	203194	693481	10338.8	536745	500893	23474.2
PTFKGQPSKPFVGVLSAGINAASPNKELAKEFLENYL	260	296	5	0	793.227	9	32	12.0903	12.4339	795.207	7.4945	0.6	0					0.219988		355019	790974	525247	2.56426e+06	1.04853e+07	3.08459e+07	5.90306e+07	7.9696e+07	8.82546e+07	6.80131e+07	4.95043e+07	9.11786e+06	1.19823e+07	4.69238e+06	3.60196e+06	1.79106e+06	827903	568292	278886	296760	241278	563410	284116	139921	428411	0	384741	553340	342155	925310
KGQPSKPFVGVL	263	274	2	0	628.872	5	8	7.8297	8.2959	629.692	0.874416	0.6	0					0.072384		1.78701e+08	6.67551e+08	5.4321e+08	2.39952e+08	7.02218e+07	855222	629238	299248	241637	685147	14819.1	237056	370430	238790
KGQPSKPFVGVL	263	274	3	0	419.584	5	8					0
VLSAGINAASPNKELAKE	273	290	3	0	604.667	6	15					-1
SAGINAASPNKE	275	286	2	0	579.791	5	9	2.96548	3.5524	584.211	8.19101	1	1	3.16563	1.40583		-6	0.478521		118083	3.08891e+06	1.8051e+07	3.41573e+07	4.94389e+07	8.64665e+07	2.18829e+08	4.26644e+08	6.61245e+08	7.26946e+08	6.23735e+08	4.08227e+08	1.94164e+08	7.22575e+07	1.7703e+07
SAGINAASPNKEL	275	287	1	0	1271.66	5	10					-1
SAGINAASPNKEL	275	287	2	0	636.333	5	10	5.45	5.96343	638.594	3.79912	1	0	0.916339	1.14133	1	0	0.128028		218402	2.46949e+06	4.32112e+07	1.57282e+08	2.44296e+08	2.34704e+08	1.25772e+08	4.13407e+07	7.11511e+06	622055	484727	817195	1.24449e+06	1.26676e+06	830991	589719
SAGINAASPNKELAKE	275	290	2	0	800.42	5	13	4.77923	5.38753	802.825	3.8977	1	0	0.576574	1.4828	1	0	0.0506543		1.08909e+07	1.7971e+08	1.01908e+09	2.97451e+09	5.22619e+09	5.57478e+09	3.78113e+09	1.79149e+09	6.4308e+08	1.98989e+08	5.43806e+07	1.22262e+07	3.44127e+06	407922	154997	77626.7	156681	104824	91278.4
SAGINAASPNKELAKE	275	290	3	0	533.949	5	13	4.85742	5.35633	535.545	3.87536	1	0	0.569283	1.08908	1	0	0.0291199		7.9504e+06	1.32698e+08	7.46488e+08	2.24229e+09	3.90383e+09	4.09815e+09	2.77184e+09	1.26204e+09	4.57278e+08	1.33906e+08	3.75702e+07	9.64836e+06	2.99983e+06	3.3696e+06	3274.75	44656.8	632810	28900.6	75154.4
SAGINAASPNKELAKEF	275	291	3	0	582.972	6	14					0
SAGINAASPNKELAKEFL	275	292	2	0	930.497	6	15					-1
SAGINAASPNKELAKEFLEN	275	294	2	0	1052.04	6	17	8.37362	8.71532	1054.69	4.07883	0.6	0					0.154325		320668	645130	7.18248e+07	1.38047e+08	4.82299e+08	5.01874e+08	4.63625e+08	2.51442e+08	1.13074e+08	3.06629e+07	2.71971e+06	1.42649e+06	358041	1.6372e+06	316240	4.74048e+06	0	1.05217e+06	0	0	343677	741101	0	798903
SAGINAASPNKELAKEFLEN	275	294	3	0	701.695	6	17	8.66875	8.73085	703.55	4.34053	0.6	0					0.0639933		281924	5.70443e+06	3.92776e+07	1.11115e+08	2.05168e+08	2.32986e+08	1.94412e+08	1.04025e+08	4.75125e+07	1.64113e+07	4.14583e+06	0	1.34818e+06	8.32876e+06	0	1.10426e+07	7.82808e+06	6.03674e+06	874743	0	6.70528e+06	0	0	1.39314e+06
SAGINAASPNKELAKEFLENYL	275	296	2	0	1190.11	6	19	11.1094	11.9033	1192.77	3.8977	0.6	0					0.116038		378490	4.44618e+07	1.67943e+08	5.28149e+08	9.6508e+08	1.1876e+09	9.77268e+08	6.55431e+08	2.95009e+08	1.33283e+08	2.73532e+07	1.1494e+07	1.24113e+06	1.0457e+06	0	0	564404	1.20045e+06	712601	1.18347e+06	73289	0	462302	1.6371e+06	3.2526e+06	2.29509e+06
SAGINAASPNKELAKEFLENYL	275	296	3	0	793.745	6	19	11.0628	11.4516	795.52	3.91993	0.6	0					0.021011		1.85169e+06	4.33594e+07	2.70793e+08	8.03806e+08	1.49632e+09	1.8433e+09	1.56705e+09	1.00948e+09	5.0685e+08	1.97641e+08	5.76571e+07	1.55385e+07	3.85739e+06	621416	2.5998e+06	1.40175e+06	2.59112e+06	0	759075	564003	57359.3	415322	1.56543e+06	856780	808056	1.44346e+06
GINAASPNKELAKE	277	290	2	0	721.386	5	11	4.685	4.77923	723.744	3.88959	0.4	0					0.558287		0	194534	213733	3.97371e+06	6.87584e+06	8.6734e+06	1.85811e+06	642244	199462	0	0	0	0	0	0	189291	326009
AASPNKELAKE	280	290	2	0	579.312	5	8	3.4575	4.00757	581.409	3.53064	1	0	1.1769	1.27319	1	1	0.0477973		5.28342e+06	7.80635e+07	3.79415e+08	9.56301e+08	1.37716e+09	1.08406e+09	4.99399e+08	1.67678e+08	4.02607e+07	6.42604e+06	431817	232914	247713	279896
AASPNKELAKE	280	290	3	0	386.544	5	8	3.4575	4.00757	387.912	3.44081	1	0	1.12926	1.27319	1	1	0.0459453		1.10838e+06	2.09338e+07	1.15927e+08	2.79147e+08	3.78836e+08	2.80623e+08	1.27464e+08	3.99591e+07	6.29428e+06	1.17631e+06	156937	121035	91625	0
AASPNKELAKEFLEN	280	294	2	0	830.931	5	12	7.93843	8.42027	833.083	3.33264	0.6	0					0.178811		192802	1.00654e+07	7.9951e+07	2.12328e+08	3.01898e+08	2.46178e+08	1.36569e+08	3.83833e+07	3.02659e+06	2.34683e+06	1.08014e+06	635586	196057	725372	484909	698181	0	898351
AASPNKELAKEFLENYL	280	296	3	0	646.339	6	14	10.8452	11.6074	647.953	3.681	1	0	0.420055	2.03683		1	0.347551		1.93423e+06	1.23911e+07	9.71351e+07	2.42019e+08	3.22455e+08	2.65718e+08	1.54071e+08	6.84717e+07	1.24771e+07	3.93963e+06	290117	573393	2.11459e+06	1.34566e+06	1.19794e+06	5.50933e+06	1.88234e+07	1.64133e+07	4.09286e+06	1.41737e+06	1.36187e+06
LAKEFLENYL	287	296	2	0	620.335	5	8	10.5963	10.9074	620.858	0.284966	1	0	-0.544262	0.41315		1	0.427957		2.39844e+07	1.94637e+07	6.66151e+06	663331	403751	0	235242	228028	429959	345319	0	209495	370295	216953
FLENYL	291	296	1	0	798.403	4	4	9.77182	10.6585	798.915	0.0142179	1	0	-0.680298	2.4849	1	1	0.0938209		9.37073e+09	4.68456e+09	1.27912e+09	1.58941e+08	3.95314e+06	9.07967e+06	2.23188e+07	963224	0
FLENYL	291	296	2	0	399.705	4	4	9.75628	10.4406	399.893	-0.12285	1	0	-0.82567	1.75648	1	1	0.246329		1.38494e+08	5.87027e+07	7.94164e+06	234583	0	154322	0	0	92160.6
YLLTDEGL	295	302	1	0	923.472	4	6	8.95342	9.30563	925.617	1.59515	0.4	0					0.0850579		2.68317e+06	1.0453e+09	4.04418e+09	1.63868e+09	1.33024e+08	2.15088e+07	5.67044e+06	88770.7	13502	195006	327730
YLLTDEGLEAVNKDKPLGA	295	313	2	0	1023.54	6	16	8.77745	9.32118	1025.27	2.2522	0.6	0					0.330738		6.41335e+07	3.36909e+08	7.71703e+08	9.17339e+08	6.73292e+08	3.99328e+08	1.68773e+08	6.68981e+07	4.53206e+07	4.83013e+07	3.4703e+07	1.75742e+07	2.09296e+06	1.20443e+06	680801	0	0	0	1.82583e+06	411219	0	311612	397929
YLLTDEGLEAVNKDKPLGA	295	313	3	0	682.697	6	16	8.76192	9.38337	683.957	2.57085	0.6	0					0.301793		1.20009e+08	9.11186e+08	1.96389e+09	2.32941e+09	1.85619e+09	1.05043e+09	4.96926e+08	2.12679e+08	1.76938e+08	1.86424e+08	1.75813e+08	1.19606e+08	5.39356e+07	2.06551e+07	1.02034e+07	1.62513e+06	574337	2.04469e+06	160983	189162	1.16561e+07	400884	745113
LTDEGL	297	302	1	0	647.325	4	4	6.08778	6.89663	648.848	1.15747	1	0	0.532214	2.20468		1	0.0581701		7.23631e+08	2.23949e+09	2.05837e+09	6.156e+08	1.0513e+08	2.14284e+07	1.8015e+06	1.3728e+06	428274
LTDEGLE	297	303	1	0	776.367	4	5	5.45	5.88573	777.966	1.16255	0.4	0					0.61362		4.14616e+07	1.36867e+08	1.20547e+08	3.42746e+07	3.60227e+06	0	1.41428e+06	2.41641e+06	1.38336e+06	1.77853e+06
LTDEGLEA	297	304	1	0	847.404	4	6	5.77702	6.44542	849.097	1.2157	1	0	0.164191	1.69913		1	1.89934		6.71172e+07	1.7122e+08	1.57089e+08	5.89979e+07	9.94278e+06	3.31063e+06	881548	2.18243e+06	3.76432e+06	2.61645e+06	1.40351e+06
LTDEGLEAVNKDKPLGA	297	313	2	0	885.468	6	14	6.94332	7.53407	886.853	1.7447	1	0	-0.166691	1.41963	1	1	0.0360408		9.35165e+08	3.12058e+09	4.90505e+09	4.38294e+09	2.90161e+09	1.43255e+09	5.92679e+08	2.1107e+08	7.90883e+07	1.74462e+07	3.28956e+07	3.09369e+06	9.73475e+06	0	1.11863e+06	0	393688	293668	608064	4.8272e+06	8.2463e+06
LTDEGLEAVNKDKPLGA	297	313	3	0	590.647	6	14	6.92775	7.48737	591.634	1.93383	1	0	-0.109381	1.30757	1	1	0.0568733		1.07137e+09	3.97213e+09	6.22034e+09	5.96814e+09	3.80408e+09	1.85041e+09	7.41599e+08	2.65082e+08	8.74456e+07	3.6081e+07	1.59262e+07	7.75663e+06	3.99101e+06	704639	931946	325799	9.05674e+06	3.01389e+07	1.08574e+07	6.08459e+07	1.62798e+08
LTDEGLEAVNKDKPLGAVA	297	315	2	0	970.52	6	16	7.4407	7.65862	971.818	1.46576	0.4	0					0.446709		1.07468e+07	6.77822e+06	2.03418e+07	1.61166e+07	1.59601e+07	2.18404e+06	1.04675e+06	0	0	0	387017	0	244313	0	340781	0	0	0	0	0	186268	0	0
LTDEGLEAVNKDKPLGAVAL	297	316	2	0	1027.06	6	17	8.71532	8.80848	1028.51	1.68746	0.6	0					0.37959		880619	9.83175e+06	1.8665e+07	1.7366e+07	6.21571e+06	2.61691e+06	0	0	508836	0	0	690964	0	889748	0	0	0	0	0	0	0	0	0	276482
LTDEGLEAVNKDKPLGAVALKSYEEE	297	322	3	0	940.15	7	23	8.31145	8.5445	941.811	3.33278	0.6	0					0.610618		3.85826e+08	1.14252e+09	2.30701e+09	3.3705e+09	3.66635e+09	3.14588e+09	2.17912e+09	1.31085e+09	6.90122e+08	3.23628e+08	2.25369e+08	6.6533e+07	3.4919e+07	9.58722e+07	5.72923e+07	7.18317e+07	8.69067e+07	6.54418e+07	4.44685e+07	3.20379e+08	1.53527e+07	4.16675e+06	1.75682e+08	0	0	4.79575e+07	0	341198	3.62999e+06	373083
TDEGLEAVNKDKPLGA	298	313	2	0	828.926	5	13	6.41432	6.44542	830.284	1.77018	0.4	0					1.05078		0	1.6235e+06	2.64182e+06	288583	509502	0	0	0	0	212598	0	0	0	0	0	0	192219	0	0
EGLEAVNKDKPLGAVALKSYEEELA	300	324	2	0	1337.2	7	22					-1
EAVNKDKPLGA	303	313	1	0	1141.62	5	8	4.0233	4.57478	1142.9	0.620222	1	0	-0.366478	1.27829	1	1	0.14		8.70796e+07	1.37052e+08	8.8314e+07	3.57867e+07	7.61293e+06	213924	32642.1	100916	0	0	0	0	0	68164.9
EAVNKDKPLGA	303	313	2	0	571.314	5	8	4.00757	4.63775	572.005	0.722057	1	0	-0.312476	1.56157	1	1	0.0163905		3.0572e+09	4.54987e+09	3.06836e+09	1.31707e+09	4.22562e+08	1.23716e+08	3.68319e+07	1.5652e+07	6.41087e+06	1.16672e+06	752632	0	0	0
EAVNKDKPLGA	303	313	3	0	381.212	5	8	4.00757	4.63775	381.66	0.68574	1	0	-0.331735	1.56157	1	1	0.019189		5.36976e+08	8.15331e+08	5.2809e+08	2.25742e+08	7.32502e+07	1.77598e+07	2.30498e+06	318303	0	156066	85358.7	0	39668.8	2973.86
EAVNKDKPLGAVAL	303	316	2	0	712.909	5	11	7.19205	7.58075	713.794	0.933732	0.6	0					0.153517		1.02929e+08	1.80103e+08	1.46762e+08	7.54579e+07	2.44674e+07	3.62471e+06	1.36383e+06	9.73268e+06	360099	8.26046e+06	0	0	0	138135	148622	0	174516
EAVNKDKPLGAVALKS	303	318	2	0	820.472	5	13					0
EAVNKDKPLGAVALKS	303	318	3	0	547.317	5	13					-1
EAVNKDKPLGAVALKSYEEE	303	322	2	0	1095.57	6	17	7.76752	7.93843	1098.58	4.73387	0.6	0					0.258114		9.01235e+06	1.85625e+07	4.03867e+07	7.24023e+07	1.66353e+08	2.45732e+08	2.77657e+08	2.22789e+08	1.32107e+08	5.83115e+07	1.7587e+07	4.73655e+06	3.87292e+06	2.13438e+06	8.37434e+06	1.02376e+07	7.11717e+06	2.92983e+06	1.33529e+06	417073	712657	0	301882	0
EAVNKDKPLGAVALKSYEEE	303	322	3	0	730.714	6	17	7.17652	8.23373	732.632	4.46802	0.6	0					0.253693		1.34799e+08	2.9224e+08	6.91637e+08	1.74443e+09	3.28339e+09	4.73302e+09	4.54802e+09	3.53756e+09	2.21938e+09	1.04415e+09	4.46426e+08	2.26971e+08	7.8889e+07	4.2194e+07	2.15913e+07	6.94725e+06	3.69007e+06	3.68602e+06	1.09402e+06	1.70289e+06	2.8588e+06	245165	2.05065e+06	3.06697e+06
EAVNKDKPLGAVALKSYEEEL	303	323	3	0	768.409	6	18	8.91717	8.94823	770.048	3.55981	0.3	0					0.0784754		0	202018	8.34732e+06	1.66513e+07	2.63623e+07	2.16617e+07	2.02406e+07	9.50084e+06	4.59779e+06	885009	201567	0	167681	4922.29	0	49799.4	690150	0	0	0	0	0	0	0	380590
EAVNKDKPLGAVALKSYEEELAKDPRIAATME	303	334	3	0	1162.94	8	28					-1
EAVNKDKPLGAVALKSYEEELAKDPRIAATME	303	334	4	0	872.459	8	28	9.21235	9.3989	874.578	6.3599	1	0	0.268224	-0.035288	1	1	0.169049		414099	0	464615	593657	3.13077e+06	1.17527e+07	3.09431e+07	4.08908e+07	4.35105e+07	3.99169e+07	3.25751e+07	1.48187e+07	7.51258e+06	1.7177e+06	278933	0	265055	0	310404	0	285292	1.2443e+06	245181	0	0	0	548894	0	224033	0
AVNKDKPLGA	304	313	2	0	506.793	4	7	3.83517	4.48002	507.413	0.654217	1	0	-0.29889	1.61436	1	1	0.0538658		2.03881e+08	2.87507e+08	1.75488e+08	6.75588e+07	1.83722e+07	2.6799e+06	170213	303243	175225	137868	0	45197.3
AVNKDKPLGA	304	313	3	0	338.198	4	7	3.80382	4.48002	338.615	0.666495	1	0	-0.291449	1.72721	1	1	0.451427		3.35799e+07	4.95391e+07	2.81226e+07	7.38028e+06	1.13568e+06	50275.4	86152.9	67212.2	40966.3	1.9259e+06	0	74597.5
AVNKDKPLGAVALKSYEEE	304	322	2	0	1031.05	6	16	7.0677	7.14543	1032.89	2.46581	1	0	-0.0415771	-0.426974	0	-1	1.86409		270447	1.75613e+06	3.98309e+06	5.33612e+06	3.81329e+06	3.65527e+06	797372	0	0	0	0	0	0	0	0	179839	0	230322	189512	0	0	0	0
AVNKDKPLGAVALKSYEEE	304	322	3	0	687.7	6	16	7.17652	7.4407	688.721	1.84835	1	0	-0.205296	0.244153	0	-1	0.199913		1.03818e+07	2.77487e+07	4.42239e+07	4.3894e+07	3.08976e+07	2.28265e+07	8.77881e+06	1.13836e+06	1.52231e+06	209052	434795	433823	159395	162631	0	0	171905	0	141344	485196	0	143042	0
VNKDKPLGA	305	313	1	0	941.541	4	6	3.6314	3.83517	942.495	0.408633	1	0	-0.406451	0.0266835	1	1	0.311711		7.46182e+06	9.32503e+06	4.34739e+06	326961	64862.4	0	123788	0	0	0	63873.1
VNKDKPLGA	305	313	2	0	471.274	4	6	3.39407	4.25905	471.93	0.765838	0.6	0					2.37609		2.37894e+08	3.1197e+08	1.9568e+08	9.05996e+07	3.47469e+07	5.35796e+06	772014	0	9873.87	0	22146.3
VNKDKPLGAVALKSYEEE	305	322	2	0	995.528	6	15	7.3008	7.48737	996.955	1.6809	1	0	-0.219981	-0.035228		-3	0.376417		1.35389e+07	1.63332e+07	3.11123e+07	2.31375e+07	2.17741e+07	9.16765e+06	2.6717e+06	1.30026e+06	0	231682	454227	0	737783	0	500391	0	616376	217042	0	0	242277	0
VALKSY	314	319	2	0	340.703	4	4	5.02895	5.35633	341.462	1.10673	0.4	0					0.202941		767301	1.09537e+07	9.72882e+06	798960	0	81111.1	0	108844	0
VALKSYE	314	320	1	0	809.44	4	5	5.46563	5.59045	812.332	2.40812	0.4	0					0.491277		0	0	1.09834e+07	1.68823e+07	4.09997e+06	591562	226304	0	214113	0
VALKSYE	314	320	2	0	405.224	4	5	5.30948	5.7615	406.36	1.78889	0.4	0					0.227176		2.78669e+07	1.44533e+08	3.79363e+08	2.27116e+08	6.80855e+07	9.7135e+06	8.17917e+06	0	455242	86652.8
VALKSYEEE	314	322	1	0	1067.53	4	7	5.38753	5.99452	1070.47	2.32145	1	0	0.711531	1.47806	1	0	0.346138		2.98008e+07	2.15807e+08	4.78934e+08	5.45922e+08	3.72117e+08	1.57699e+08	4.25252e+07	5.3027e+06	716636	3.15553e+06	2.26381e+06	33756.3
VALKSYEEE	314	322	2	0	534.266	4	7	5.38753	5.9168	535.733	2.3106	1	0	0.704959	1.19832	1	0	0.0604639		2.75021e+08	1.52417e+09	3.41963e+09	3.95651e+09	2.62152e+09	1.15596e+09	3.46586e+08	4.1608e+07	304655	1.56458e+06	9.92661e+06	3.53516e+06
VALKSYEEEL	314	323	1	0	1180.61	5	8	7.89185	8.37362	1183.85	2.54356	1	0	0.653453	1.02735	1	1	0.282944		1.66257e+06	3.05171e+07	1.11479e+08	1.53216e+08	1.29531e+08	6.53077e+07	8.8438e+06	0	101512	276078	293967	0	360412	0
VALKSYEEEL	314	323	2	0	590.808	5	8	7.84523	8.4824	592.438	2.55804	1	0	0.66113	1.58671	1	1	0.0737508		8.47782e+07	6.51415e+08	1.56018e+09	1.96339e+09	1.71998e+09	9.03135e+08	3.64281e+08	1.28008e+07	2.02401e+07	817224	0	2.68952e+06	2.14545e+06	1.00566e+07
VALKSYEEELAKDPRIAA	314	331	2	0	1002.04	6	15					0
VALKSYEEELAKDPRIAATM	314	333	3	0	745.728	7	17	8.80848	9.0259	747.959	5.30356	0.6	1					0.190127		0	827811	3.17847e+06	3.12046e+06	1.76627e+07	5.26394e+07	3.90552e+07	3.5035e+07	4.42871e+07	1.39894e+07	5.75788e+06	3.50576e+06	886942	0	664830	188028	212487	894764	0	184186	803052	249259	0	719696	182875
VALKSYEEELAKDPRIAATME	314	334	3	0	788.742	7	18	8.62215	8.8706	791.096	5.60234	0.6	0					0.152072		1.90488e+07	1.01222e+06	5.46064e+06	2.42441e+07	7.54595e+07	1.39905e+08	1.95397e+08	1.9688e+08	1.51726e+08	1.0679e+08	5.13306e+07	2.03007e+07	2.56545e+06	0	283559	711264	228511	0	904696	9.31612e+06	9.10565e+06	5.81198e+06	897208	2.55754e+06	0	0
VALKSYEEELAKDPRIAATMENAQKGEIM	314	342	3	0	1079.22	8	26					0
VALKSYEEELAKDPRIAATMENAQKGEIMPNIPQMSA	314	350	5	0	815.613	9	32	9.78737	10.1448	818.218	10.4322	1	0	0.687651	0.579927		-3	0.278127		656737	66967.7	47671.4	856146	0	0	1.2227e+06	9.88825e+06	2.92478e+07	5.35613e+07	8.62994e+07	1.23907e+08	1.37683e+08	1.3372e+08	1.17015e+08	9.09752e+07	5.59233e+07	4.0259e+07	1.80209e+07	6.41989e+06	3.61376e+06	702881	830671	1.0706e+06	993008	201946	767899	0	317969	465726
KSYEEE	317	322	1	0	784.336	4	4	2.99727	3.21913	786.769	1.98516	1	0	1.41005	0.0918345	1	1	0.710064		4.66443e+06	1.58493e+07	2.19699e+07	1.48801e+07	1.18576e+07	5.16557e+06	558951	125037	0
KSYEEE	317	322	2	0	392.672	4	4	3.04485	3.21913	393.671	1.55092	1	0	0.949501	-0.0794419	1	1	0.0374273		1.25987e+07	3.67903e+07	4.7293e+07	2.89529e+07	1.18626e+07	2.56443e+06	90379.2	0	0
KSYEEEL	317	323	2	0	449.214	4	5	6.33653	6.91218	450.445	1.94147	0.6	0					0.411493		2.62462e+07	1.32406e+08	1.97247e+08	1.54755e+08	7.01958e+07	1.94356e+07	2.46049e+06	176138	1.5661e+07	1.03774e+06
KSYEEELAKDPRIAA	317	331	3	0	573.969	6	12					-1
KSYEEELAKDPRIAATME	317	334	3	0	694.345	6	15					0
KSYEEELAKDPRIAATMENAQKGEIMPNIPQMSA	317	350	4	0	948.467	9	29					-1
YEEELAKDPRIAATME	319	334	2	0	933.451	6	13					0
YEEELAKDPRIAATME	319	334	3	0	622.636	6	13					-1
EELAKDPRIAATME	321	334	2	0	787.398	6	11					-1
EELAKDPRIAATME	321	334	3	0	525.268	6	11	6.50767	6.53878	526.349	2.26553	0.3	0					0.192898		0	302223	1.14433e+06	2.10693e+06	994198	628361	249204	0	0	0	0	0	0	0	0	0	0	0
EELAKDPRIAATMENAQKGEIMPNIPQMSA	321	350	3	0	1095.21	8	25					0
ELAKDPRIAATME	322	334	2	0	722.877	5	10					0
LAKDPRIAA	323	331	2	0	477.79	4	6	4.46417	4.81053	479.221	2.30622	1	0	0.935248	0.539973	1	1	0.0366189		8.61994e+06	7.49947e+07	1.922e+08	2.17473e+08	1.2598e+08	4.81148e+07	1.22489e+07	1.77239e+06	28197.1	36218	14673.4
LAKDPRIAA	323	331	3	0	318.863	4	6	4.48002	4.81053	319.816	2.30502	1	0	0.934405	0.482921	1	1	0.0559909		1.18211e+06	1.87716e+07	5.55393e+07	6.09127e+07	3.45535e+07	1.25934e+07	2.26641e+06	320448	0	0	120432
LAKDPRIAAT	323	332	2	0	528.314	4	7	4.08615	4.54315	529.784	2.32934	1	0	0.716313	0.938198		1	0.134826		862355	1.70362e+07	4.92293e+07	5.92023e+07	3.57161e+07	1.34782e+07	1.93609e+06	47274.8	378551	0	373930	0
LAKDPRIAATM	323	333	2	0	593.834	5	8					-1
LAKDPRIAATM	323	333	3	0	396.225	5	8					-1
LAKDPRIAATME	323	334	2	0	658.356	5	9	5.6838	6.27433	659.861	2.1792	0.6	0					0.121264		4.38577e+07	5.30776e+08	1.16718e+09	1.17492e+09	7.035e+08	3.21936e+08	9.80016e+07	2.89967e+07	2.67713e+07	3.8068e+07	2.2227e+07	5.84121e+06	3.21665e+06	0	675767
LAKDPRIAATME	323	334	3	0	439.239	5	9	5.7149	6.27433	440.172	1.96555	1	0	0.231125	1.30691	1	1	0.0794439		1.60859e+07	1.78236e+08	4.08877e+08	4.08963e+08	2.33647e+08	9.39516e+07	2.73804e+07	292886	80970.5	0	0	0	1.85376e+06	0	0
LAKDPRIAATMENAQKGEIM	323	342	2	0	1094.07	7	17	7.67418	8.2959	1098.53	7.52875	0.6	0					1.00997		0	3.49787e+06	9.44768e+06	2.72645e+07	3.89927e+07	8.61985e+07	1.85293e+08	3.79115e+08	5.14939e+08	5.07274e+08	3.80568e+08	2.10526e+08	9.09068e+07	3.14782e+07	5.99307e+06	4.87114e+06	3.97517e+06	2.18476e+07	2.82322e+07	3.0876e+07	2.01876e+07	6.13075e+06	474904	2.11775e+06	0
LAKDPRIAATMENAQKGEIM	323	342	3	0	729.714	7	17	7.72087	8.23373	732.638	7.36769	0.6	0					0.050215		299171	4.33859e+06	5.57526e+07	1.52286e+08	2.61855e+08	5.81685e+08	1.57073e+09	3.17646e+09	4.66321e+09	4.40108e+09	3.40364e+09	2.15818e+09	1.02196e+09	4.41274e+08	2.10514e+08	8.1028e+07	4.55675e+07	2.90622e+07	1.04184e+07	4.79968e+06	889240	480463	227250	1.22608e+06	0
LAKDPRIAATMENAQKGEIMPNIPQM	323	348	3	0	956.491	8	21	9.01035	9.27455	958.681	4.68337	0.4	1					0.109551		4.63988e+06	0	438231	1.10145e+08	2.78008e+07	7.26498e+07	1.48038e+08	1.15172e+08	9.94485e+07	7.82353e+07	3.19287e+07	1.43578e+07	5.45532e+06	386211	512690	839487	869509	502506	1.19928e+06	0	58464.8	351469	0	0	788754	195154	0	778842	573883	0
LAKDPRIAATMENAQKGEIMPNIPQM	323	348	4	0	717.62	8	21					-1
LAKDPRIAATMENAQKGEIMPNIPQMSA	323	350	2	0	1513.27	8	23					-1
LAKDPRIAATMENAQKGEIMPNIPQMSA	323	350	3	0	1009.18	8	23	8.60663	8.90165	1012.46	7.86538	0.6	0					0.150891		1.66723e+07	2.95773e+07	3.81991e+07	5.04935e+07	1.19209e+08	2.72934e+08	5.2269e+08	8.35857e+08	1.10129e+09	1.16901e+09	1.09895e+09	9.43372e+08	7.64566e+08	5.92369e+08	4.15274e+08	2.64895e+08	1.48721e+08	9.14779e+07	2.95949e+07	1.80229e+07	5.33045e+06	2.65225e+06	2.11239e+06	432037	0	2.41104e+06	0	416794	402786	330947
LAKDPRIAATMENAQKGEIMPNIPQMSA	323	350	4	0	757.137	8	23	8.6998	9.30563	759.645	8.06139	0.6	0					0.0941269		712741	1.45187e+06	1.37162e+06	1.05631e+07	4.97808e+07	1.61286e+08	3.3774e+08	5.22356e+08	6.76431e+08	7.5995e+08	7.26573e+08	6.4572e+08	5.44744e+08	4.03692e+08	2.73016e+08	1.78654e+08	8.05253e+07	2.67562e+07	1.46435e+07	9.36884e+06	3.3556e+06	5.61541e+06	1.65266e+06	4.11579e+06	1.3777e+06	2.48445e+06	1.23651e+06	1.08854e+06	2.18349e+06	1.16081e+06
LAKDPRIAATMENAQKGEIMPNIPQMSAF	323	351	3	0	1058.2	8	24	9.81847	10.5807	1061.35	7.36273	0.6	0					0.0562527		296206	4.5348e+06	1.09498e+06	3.56409e+07	2.06255e+08	5.42283e+08	1.23839e+09	2.19841e+09	3.11402e+09	3.48752e+09	3.21795e+09	2.43035e+09	1.5838e+09	9.54365e+08	5.0208e+08	2.39725e+08	1.14932e+08	4.22374e+07	1.95557e+07	1.33739e+07	5.76717e+06	3.47634e+06	4.92212e+06	2.00678e+06	220893	1.39117e+06	0	20272.4	2.72714e+06	786829
LAKDPRIAATMENAQKGEIMPNIPQMSAF	323	351	4	0	793.904	8	24	9.92727	10.5963	796.276	7.40908	0.6	0					0.0628869		843916	886175	1.42588e+06	2.14732e+07	8.6122e+07	2.6831e+08	5.91366e+08	9.87969e+08	1.29215e+09	1.4356e+09	1.29866e+09	1.0036e+09	6.67656e+08	3.81116e+08	1.88427e+08	8.699e+07	3.24397e+07	1.13084e+07	513632	1.45895e+06	4.01434e+06	1.03739e+06	1.91341e+06	531131	1.23111e+06	2.29829e+06	2.85286e+06	2.95534e+06	3.74254e+06	3.54591e+06
AKDPRIAAT	324	332	2	0	471.772	4	6					0
AKDPRIAATM	324	333	2	0	537.292	5	7	5.2939	5.51248	538.354	1.43586	0.6	0					0.0469388		1.07573e+07	1.14495e+08	1.40834e+08	8.5033e+07	3.02674e+07	6.68429e+06	2.22576e+06	964040	219273	128712	0	0	0
AKDPRIAATME	324	334	2	0	601.814	5	8	5.06012	5.63715	602.989	1.59365	1	0	0.149723	1.37026	1	-1	0.190872		1.46036e+08	6.71528e+08	7.57586e+08	4.50206e+08	1.91903e+08	6.25625e+07	1.54084e+07	1.29855e+07	2.58194e+07	2.72001e+07	2.30207e+07	6.08922e+06	2.7286e+06	2.34482e+06
AKDPRIAATME	324	334	3	0	401.545	5	8	5.06012	5.38753	402.252	1.36491	1	0	0.0284255	0.471762	1	-1	0.0995599		2.13903e+07	1.04063e+08	1.24145e+08	6.44823e+07	2.53343e+07	6.90253e+06	647898	389300	1.63712e+06	1.13818e+06	1.13858e+06	2.19939e+06	0	55302.4
AKDPRIAATMENAQKGEIM	324	342	2	0	1037.52	7	16	7.78307	7.81415	1039.88	3.38474	0.6	0					0.174076		9.23216e+06	1.66318e+07	3.26825e+07	4.07844e+07	4.41869e+07	3.8413e+07	2.71208e+07	1.45619e+07	8.56467e+06	1.84957e+06	1.54383e+06	296111	878646	424039	1.44432e+06	0	5.13911e+06	0	1.70068e+06	0	4.09681e+06	0	0	0
AKDPRIAATMENAQKGEIM	324	342	3	0	692.019	7	16	7.45625	7.76752	693.353	2.66987	0.6	0					0.159968		576763	2.81444e+07	1.02811e+08	1.57686e+08	1.45824e+08	1.08794e+08	6.22398e+07	2.47898e+07	5.34752e+06	2.05976e+06	3.3011e+06	2.92233e+06	1.27818e+06	1.2163e+06	353882	1.34993e+06	1.19333e+06	0	122509	0	129814	0	143990	151399
AKDPRIAATMENAQKGEIMPNIPQM	324	348	3	0	918.796	8	20					0
AKDPRIAATMENAQKGEIMPNIPQMSA	324	350	2	0	1456.72	8	22	8.52897	8.63768	1460.67	5.98514	1	0	0.458759	-0.315449	-3	-3	0.438634		0	0	0	0	894789	4.28767e+06	1.40416e+07	2.28931e+07	1.94918e+07	1.39546e+07	9.02231e+06	1.61763e+06	0	584346	0	0	0	0	0	0	0	0	0	0	433003	0	0	0	0	0
AKDPRIAATMENAQKGEIMPNIPQMSA	324	350	3	0	971.486	8	22	9.15018	9.6993	979.1	20.9456	1	0	3.34363	1.26977	-1	-12	0.172573		8.14319e+06	371977	77868.3	4.74296e+06	2.56384e+06	7.25097e+06	2.11578e+07	2.02825e+07	2.33115e+07	1.82019e+07	8.69844e+06	1.87281e+06	4.93752e+06	1.29334e+06	0	4.57415e+06	0	2.23744e+06	4.3656e+07	2.39761e+08	8.0183e+08	1.66227e+09	2.51963e+09	2.75252e+09	2.36913e+09	1.56735e+09	5.60635e+08	1.11568e+08	2.9392e+07	5.70344e+06
AKDPRIAATMENAQKGEIMPNIPQMSA	324	350	4	0	728.866	8	22	9.15018	9.575	734.544	20.8148	0.6	0					0.0992647		468231	171072	4.85948e+06	400942	1.5392e+06	2.63745e+06	5.89676e+06	7.56285e+06	6.85943e+06	3.8126e+06	5.69524e+06	1.61027e+06	3.36443e+06	0	6.87485e+06	367742	1.31279e+06	1.6238e+06	4.17189e+07	2.48764e+08	8.69078e+08	1.89666e+09	2.7694e+09	3.02193e+09	2.50479e+09	1.09572e+09	2.40958e+08	8.06543e+07	1.85926e+07	4.48505e+06
AKDPRIAATMENAQKGEIMPNIPQMSAF	324	351	2	0	1530.26	8	23					-1
AKDPRIAATMENAQKGEIMPNIPQMSAF	324	351	3	0	1020.51	8	23	9.69412	10.4873	1023.31	6.4059	0.6	0					0.101081		985478	0	1.57308e+06	2.23338e+07	2.34017e+08	6.51029e+08	1.79595e+09	1.72185e+09	1.98045e+09	2.07454e+09	1.4055e+09	9.31813e+08	5.55117e+08	2.64132e+08	1.1096e+08	4.94044e+07	8.92466e+06	3.26654e+06	7.27036e+06	1.81138e+06	929589	6.75665e+06	393532	0	3.45554e+06	586046	254493	4.26901e+06	1.86951e+06	0
AKDPRIAATMENAQKGEIMPNIPQMSAF	324	351	4	0	765.633	8	23	9.81847	10.4095	767.955	7.28138	0.6	1					0.494166		1.16516e+06	1.23951e+06	2.32339e+06	2.25805e+07	1.16197e+08	1.99182e+08	3.63512e+08	5.50916e+08	5.89206e+08	5.20529e+08	3.76735e+08	2.64018e+08	1.38135e+08	5.91434e+07	2.67979e+07	1.51144e+08	6.55495e+06	1.86464e+06	1.16115e+06	2.28248e+08	958964	1.05802e+06	219832	1.27848e+07	320817	448774	547840	191163	221393	640705
TMENAQKGEIM	332	342	2	0	626.289	5	9					-1
TMENAQKGEIMPNIPQMSA	332	350	2	0	1045.49	7	15	8.5911	8.68427	1054.53	16.6646	0.4	1					0.147653		0	0	0	0	0	301021	0	0	0	0	0	0	6.99503e+06	0	1.18138e+07	2.63418e+07	1.10828e+08	1.94882e+08	9.70787e+07	2.04637e+08	9.25412e+07	5.38799e+07	5.7723e+06
TMENAQKGEIMPNIPQMSA	332	350	3	0	697.329	7	15	8.42027	9.04143	703.425	16.8735	0.4	1					0.173939		0	185895	0	0	1.49526e+06	811009	1.55124e+06	1.02058e+06	1.25447e+06	245625	218867	1.14034e+06	1.65395e+06	1.0575e+06	1.12792e+07	1.51121e+08	4.6977e+08	1.01144e+09	1.25089e+09	1.07644e+09	6.29703e+08	2.65237e+08	9.13545e+07
TMENAQKGEIMPNIPQMSAF	332	351	2	0	1119.02	7	16	10.1137	10.4095	1122.27	4.9702	1	0	0.622451	0.357838	1	-2	0.149016		29582.2	2240.02	619031	1.2141e+07	5.96266e+07	1.05793e+08	1.32435e+08	1.20901e+08	8.44316e+07	3.97979e+07	1.68239e+07	716011	320749	587084	0	455833	0	700442	148646	716802	725294	575412	0	296248
TMENAQKGEIMPNIPQMSAF	332	351	3	0	746.351	7	16					-1
MENAQKGEIMPNIPQMSA	333	350	2	0	994.966	7	14					-1
ENAQKGEIMPNIPQMSA	334	350	2	0	929.445	6	13	7.87632	8.0938	932.373	4.6485	0.6	0					0.265708		0	0	2.02646e+06	1.1886e+07	4.40244e+07	5.6094e+07	6.02883e+07	3.91578e+07	2.1649e+07	4.15946e+06	5.14467e+06	284613	2.02712e+06	0	0	665667	80122.2	0	839706	0
ENAQKGEIMPNIPQMSAF	334	351	2	0	1002.98	7	14	9.80292	9.84955	1006.7	6.12807	1	1	1.16158	-0.538918		0	0.201439		0	0	0	1.59718e+06	1.05944e+07	1.92723e+07	2.27916e+07	2.2433e+07	1.1622e+07	1.03362e+07	661359	2.40761e+06	0	2.52847e+06	476361	289395	0	3.38008e+06	1.19478e+06	1.21031e+06	0	1.4188e+06
NAQKGEIM	335	342	2	0	445.724	5	6	4.6535	5.49687	448.405	4.78976	1	1	2.69125	2.32893		-1	0.582776		3.51209e+07	1.85061e+08	2.48957e+08	2.72216e+08	3.09276e+08	3.32996e+08	4.09767e+08	4.26913e+08	3.40582e+08	1.96472e+08	7.5477e+07	5.46666e+06
NAQKGEIMPNIPQMSA	335	350	2	0	864.924	6	12	7.75197	8.00057	868.304	5.62342	0.6	0					0.780471		3.1526e+06	2.37725e+06	3.48589e+06	2.39656e+07	1.62568e+08	2.77804e+08	2.52759e+08	1.7215e+08	9.75577e+07	4.20616e+07	1.26334e+07	2.41589e+06	715747	1.97195e+06	2.09711e+06	4.57178e+06	1.81648e+07	1.76459e+07	4.56056e+07
NAQKGEIMPNIPQMSA	335	350	3	0	576.952	6	12					0
PNIPQMSA	343	350	1	0	857.419	4	5	5.74595	5.74595	864.454	6.47325	0.4	1					3.59296		0	0	0	0	0	0	0	236847	0	0
PNIPQMSA	343	350	2	0	429.213	4	5	6.14995	6.61657	430.734	2.47943	1	0	1.40834	0.972813	-1	-3	0.170205		1.52259e+06	1.68856e+07	6.59595e+07	8.87349e+07	6.02564e+07	1.49115e+07	613340	624801	2.02873e+06	1.19403e+06
PNIPQMSAF	343	351	2	0	502.747	5	6	9.04143	9.53873	504.534	2.9016	0.6	0					0.331036		399857	1.43969e+07	9.3417e+07	1.78762e+08	1.72648e+08	9.24623e+07	2.69719e+07	2.61877e+06	0	184719	0	0
FWYAVRT	351	357	2	0	471.745	4	5	8.49792	9.32118	472.471	0.855085	1	0	0.0301344	2.25658		1	1.60206		1.20222e+09	2.15454e+09	1.65078e+09	7.29209e+08	1.86038e+08	3.32543e+07	5.42861e+06	1.30013e+06	1.86426e+06	1.54039e+06
FWYAVRTAV	351	359	2	0	556.798	5	7					-1
FWYAVRTAVINA	351	362	2	0	705.88	5	10	9.77182	10.5652	707.159	1.68318	0.6	0					0.559558		9.78892e+07	2.82277e+08	3.12837e+08	2.29088e+08	1.10668e+08	5.53183e+07	2.50808e+07	7.19345e+06	2.2047e+06	2.87371e+06	643347	1.88588e+06	1.50844e+06	3.06851e+06	7.55791e+06	1.25302e+07
FWYAVRTAVINAASGRQTVDE	351	371	2	0	1177.6	6	19	10.1137	10.5963	1182.63	8.66233	0.6	1					0.346422		422389	185620	550193	41439	1.71442e+06	1.77155e+07	6.46712e+07	9.22459e+07	1.30643e+08	1.21936e+08	1.05831e+08	8.38805e+07	6.95047e+07	6.29578e+07	5.75946e+07	4.6312e+07	7.24339e+06	3.66733e+06	0	1.01979e+06	848759	611555	2.6337e+06	338718	0	2.10711e+06
FWYAVRTAVINAASGRQTVDE	351	371	3	0	785.401	6	19	10.7208	11.0783	789.358	10.4769	0.6	0					0.102485		0	10905.3	520874	260644	814626	4.57525e+06	1.38574e+07	2.36972e+07	4.46745e+07	6.37226e+07	4.17711e+08	8.02723e+08	8.99518e+08	6.3681e+08	2.35596e+08	5.37276e+07	2.5974e+07	5.63801e+06	2.94061e+06	1.93459e+06	1.75686e+06	1.51842e+07	691285	1.23431e+06	2.79875e+06	247062
FWYAVRTAVINAASGRQTVDEALKDAQTGTD	351	381	3	0	1118.9	8	29	11.0007	12.0747	1124.21	13.986	1	0	1.3506	3.15933	0	-1	0.158313		270574	180029	264045	353940	997291	2.1382e+06	1.56125e+06	3.70963e+06	1.92887e+07	3.57641e+07	9.0428e+07	2.19311e+08	3.89106e+08	6.32429e+08	8.88494e+08	1.01952e+09	1.0473e+09	1.024e+09	7.42984e+08	5.1581e+08	3.50342e+08	1.81653e+08	8.25007e+07	4.18956e+07	8.36515e+06	1.68434e+06	713360	227315	0	0
FWYAVRTAVINAASGRQTVDEALKDAQTGTD	351	381	4	0	839.423	8	29	11.2803	11.5295	843.341	13.7038	1	0	1.30931	0.190161	0	-1	0.0382841		300171	126762	411685	368918	541233	1.45063e+06	908222	3.73727e+06	6.49404e+06	1.73173e+07	3.28588e+07	7.21472e+07	1.40689e+08	1.90753e+08	2.44989e+08	2.86291e+08	3.53241e+08	2.38892e+08	1.912e+08	1.25126e+08	1.3021e+08	1.71907e+07	1.84376e+07	8.09356e+06	5.98365e+06	86498.7	228742	35129.3	1.4628e+06	0
WYAVRT	352	357	1	0	795.415	4	4	6.80323	7.33188	796.729	0.825141	1	0	0.179754	1.1961	1	1	0.157862		2.7976e+08	4.83471e+08	3.13496e+08	1.18785e+08	3.04711e+07	1.51207e+06	559782	493090	956081
WYAVRT	352	357	2	0	398.211	4	4	6.80323	7.4407	398.869	0.82648	1	0	0.181174	1.58779	1	1	0.0745345		8.59885e+08	1.52407e+09	9.71297e+08	3.42988e+08	8.2961e+07	2.27869e+07	8.1028e+06	1.26671e+06	279520
WYAVRTAVINA	352	362	1	0	1263.68	5	9	8.28037	8.34253	1265.82	1.36874	0.4	0					0.590344		1.08648e+06	6.17915e+06	1.06212e+07	2.78391e+06	655585	0	0	0	0	0	0	0	0	646022	0
WYAVRTAVINA	352	362	2	0	632.346	5	9	8.15598	8.68427	633.448	1.4359	1	0	-0.0185367	1.19478	1	1	0.130866		1.22044e+08	5.4258e+08	5.26283e+08	3.84895e+08	1.53269e+08	4.79288e+07	1.49549e+07	4.26435e+06	5.09669e+06	697925	1.39521e+07	3.75427e+06	4.57921e+06	0	237680
WYAVRTAVINAASGRQ	352	367	2	0	881.971	6	14					-1
WYAVRTAVINAASGRQTVD	352	370	2	0	1039.54	6	17					-1
WYAVRTAVINAASGRQTVD	352	370	3	0	693.364	6	17	8.38917	8.49792	696.312	7.62376	0.6	1					0.596129		730707	382647	914721	37588.7	194674	1.81462e+06	8.37761e+06	9.86705e+06	1.40444e+07	9.91557e+06	5.68193e+06	1.67755e+06	714249	0	0	2.15914e+06	0	0	4.22838e+06	0	0	746430	0	0
WYAVRTAVINAASGRQTVDE	352	371	2	0	1104.06	6	18	8.23373	8.76192	1108.24	7.06633	0.6	0					0.204423		4.68618e+06	442463	1.1048e+06	2.68782e+06	2.1569e+07	8.82894e+07	1.88343e+08	2.87685e+08	3.18788e+08	3.01581e+08	2.25104e+08	1.43921e+08	6.29075e+07	2.11815e+07	2.27125e+06	1.81956e+06	0	345435	260997	253729	251782	1.29238e+06	0	722851	0
WYAVRTAVINAASGRQTVDE	352	371	3	0	736.378	6	18	8.23373	8.4824	739.205	7.1895	0.6	0					0.0999616		409330	389614	2.77436e+06	1.00972e+07	5.39662e+07	1.36302e+08	2.71494e+08	4.11273e+08	5.05404e+08	4.55217e+08	3.64876e+08	2.28221e+08	1.13138e+08	5.67362e+07	1.91616e+07	5.0615e+06	1.88452e+06	574989	918648	230919	0	1.24649e+06	241124	0	202535
WYAVRTAVINAASGRQTVDEAL	352	373	2	0	1196.12	6	20					0
WYAVRTAVINAASGRQTVDEAL	352	373	3	0	797.752	6	20					0
WYAVRTAVINAASGRQTVDEALKDAQTGTD	352	381	3	0	1069.87	7	28	9.69412	11.1301	1074.56	12.2005	0.6	0					0.333779		7.23646e+06	1.75069e+06	4.86355e+06	2.59686e+06	4.26305e+06	4.22246e+07	1.27081e+08	3.64198e+08	1.02652e+09	1.85137e+09	3.1661e+09	4.94832e+09	6.73917e+09	8.13407e+09	8.58665e+09	7.87683e+09	6.46027e+09	4.73152e+09	3.06091e+09	1.79858e+09	9.87007e+08	4.25191e+08	1.7375e+08	8.67173e+07	1.74678e+07	3.08078e+06	7.83321e+06	871458	803142	2.35149e+06
WYAVRTAVINAASGRQTVDEALKDAQTGTD	352	381	4	0	802.656	7	28	9.70967	10.6845	806.286	12.6652	0.6	0					0.192155		4.75701e+06	3.85038e+06	1.08733e+06	1.0518e+07	5.87829e+07	5.48955e+06	2.24908e+07	8.39822e+07	1.58565e+08	3.07207e+08	5.98867e+08	1.25833e+09	1.32628e+09	1.74938e+09	1.93892e+09	2.1179e+09	1.58158e+09	1.25586e+09	8.58488e+08	5.91509e+08	2.73924e+08	1.33876e+08	5.75787e+07	3.75211e+07	7.26113e+06	4.9363e+06	1.32178e+06	1.10953e+08	1.1534e+06	460248
WYAVRTAVINAASGRQTVDEALKDAQTGTDYDIPTTENL	352	390	3	0	1418.7	9	36	10.4406	10.8296	1426.12	19.7547	1	0	1.63258	0.693551	1	-2	0.169413		0	0	0	0	0	0	0	0	0	0	0	0	762391	0	845941	8.4038e+06	1.53884e+07	4.73983e+07	8.49581e+07	1.05271e+08	1.51715e+08	1.80418e+08	1.78213e+08	1.62905e+08	1.49715e+08	9.94158e+07	7.28946e+07	4.55934e+07	9.41921e+06	4.39948e+06
WYAVRTAVINAASGRQTVDEALKDAQTGTDYDIPTTENL	352	390	4	0	1064.28	9	36					-1
YAVRTAVINA	353	362	1	0	1077.61	4	8	6.11888	6.35212	1079.62	1.38725	0.4	0					0.506398		1.77617e+06	1.83958e+07	2.41896e+07	1.19967e+07	1.0687e+06	0	169034	253302	0	369847	0	0	400962
YAVRTAVINA	353	362	2	0	539.306	4	8	6.05668	6.63213	540.22	1.19503	1	0	-0.0616605	1.36456	1	1	0.091329		1.15134e+08	2.93e+08	2.93785e+08	1.69508e+08	6.4428e+07	1.34484e+07	2.02239e+06	0	615218	0	153545	119297	0
YAVRTAVINAASGRQ	353	367	3	0	526.29	5	13					0
YAVRTAVINAASGRQTVD	353	370	2	0	946.503	6	16					-1
YAVRTAVINAASGRQTVD	353	370	3	0	631.338	6	16	6.78768	6.98997	633.887	6.56016	1	0	1.04402	0.0213442	1	0	0.15504		305872	0	310553	3.76501e+06	5.07604e+06	8.72638e+06	2.41095e+07	2.871e+07	3.10959e+07	2.35922e+07	1.20526e+07	4.71953e+06	3.10882e+06	792315	174508	164286	32220.7	22578.5	52024	0	0	458572	143983
YAVRTAVINAASGRQTVDE	353	371	2	0	1011.02	6	17	6.77212	7.54962	1015.03	6.84945	0.6	0					0.273217		880406	4.34948e+06	2.73488e+06	2.59777e+07	9.39778e+07	2.44844e+08	4.42446e+08	6.11722e+08	6.48016e+08	5.80893e+08	3.92476e+08	2.13796e+08	1.04002e+08	2.85771e+07	9.04457e+06	575144	196508	73805.6	0	1.1492e+06	0	2.26167e+06	39410.4	1.31565e+06
YAVRTAVINAASGRQTVDE	353	371	3	0	674.352	6	17	6.77212	6.91218	677.184	7.33983	0.6	0					0.0593431		102380	127252	536635	4.79489e+06	1.69891e+07	5.57973e+07	1.0988e+08	1.72447e+08	2.05087e+08	1.84164e+08	1.45901e+08	9.40534e+07	4.62908e+07	2.25157e+07	9.85665e+06	1.92324e+06	1.54509e+06	462177	178791	0	0	36044.7	0	0
YAVRTAVINAASGRQTVDEA	353	372	3	0	698.031	6	18	7.16097	7.59632	700.407	5.92882	0.6	0					0.0934771		0	533587	1.97023e+06	1.54784e+07	1.59042e+08	1.44306e+08	2.20552e+08	3.06017e+08	2.62335e+08	1.88342e+08	1.10123e+08	3.80243e+07	9.00124e+06	2.49522e+06	368623	0	1.36089e+06	0	0	192684	13197.6	0	97484.5	3034.1	0
YAVRTAVINAASGRQTVDEAL	353	373	2	0	1103.08	6	19					-1
YAVRTAVINAASGRQTVDEAL	353	373	3	0	735.726	6	19					0
YAVRTAVINAASGRQTVDEALKD	353	375	3	0	816.766	6	21					-1
YAVRTAVINAASGRQTVDEALKDAQTGTD	353	381	2	0	1511.27	7	27	8.85507	8.88612	1518.19	12.1297	0.6	0					0.317345		0	0	0	0	0	497204	0	0	0	0	1.2126e+06	1.73362e+06	4.18987e+06	5.07009e+06	5.64802e+06	4.00242e+06	3.98363e+06	846008	775384	820590	0	0	0	0	0	0	0	0	0	0
YAVRTAVINAASGRQTVDEALKDAQTGTD	353	381	3	0	1007.85	7	27	9.23307	9.46107	1011.77	10.0433	0.6	1					0.125464		281740	487342	5.01039e+07	1.24026e+07	2.01545e+07	6.86694e+07	2.77831e+07	3.03671e+07	5.87325e+07	3.30491e+07	5.33826e+07	7.81179e+07	9.0106e+07	9.51707e+07	1.01647e+08	9.31112e+07	7.50346e+07	6.08002e+07	3.97217e+07	2.14654e+07	1.43343e+07	5.85286e+06	2.39935e+06	1.3612e+06	236413	327696	343207	0	77622.9	318475
YAVRTAVINAASGRQTVDEALKDAQTGTD	353	381	4	0	756.136	7	27	8.6998	9.30563	759.654	12.3494	0.6	0					0.110446		159849	1.20605e+06	232170	248612	494952	2.51717e+06	1.90924e+06	1.13684e+07	5.26255e+07	1.62545e+08	3.3789e+08	5.22356e+08	6.76431e+08	7.5995e+08	7.26573e+08	6.45414e+08	5.44744e+08	4.03023e+08	2.73016e+08	1.77851e+08	8.36301e+07	2.6098e+07	1.47867e+07	8.1341e+06	5.22292e+06	3.48081e+06	1.6217e+06	1.93864e+06	1.93658e+06	857398
YAVRTAVINAASGRQTVDEALKDAQTGTDYDIPTTENL	353	390	3	0	1356.68	9	35	9.69412	10.3472	1363.53	18.2174	1	0	1.51275	1.64406	1	-3	0.411577		1.51516e+06	564525	0	2.98562e+06	27277.6	0	2.58756e+06	0	0	2.3084e+06	0	0	4.07783e+06	2.60837e+06	2.52657e+07	8.50111e+07	1.21979e+08	1.82287e+08	2.6797e+08	2.90684e+08	3.09954e+08	3.20558e+08	2.7056e+08	2.17028e+08	1.79893e+08	1.1518e+08	5.79723e+07	4.8878e+07	7.85914e+06	901517
YAVRTAVINAASGRQTVDEALKDAQTGTDYDIPTTENL	353	390	4	0	1017.76	9	35					-1
AVRTAVINAASGRQTVDE	354	371	3	0	619.997	6	16					-1
VRTAVINAASGRQTVDE	355	371	2	0	893.974	6	15	5.24705	5.38753	897.843	6.73241	0.4	0					0.231533		0	254016	0	3.41513e+06	122404	9.72205e+06	3.72835e+06	1.36136e+07	7.91569e+06	1.36679e+07	4.3408e+06	6.1286e+06	405975	474450	84374.5	0	0	185861	0	118874	71751.2	107285
VRTAVINAASGRQTVDEALKDAQTGTD	355	381	3	0	929.813	7	25	9.0259	9.259	933.547	9.63059	0.6	0					0.195505		346297	939445	1.89951e+07	5.49943e+06	8.10755e+06	2.83417e+07	1.47387e+07	2.90591e+07	5.85934e+07	9.55246e+07	1.31045e+08	1.57473e+08	1.51734e+08	1.29444e+08	9.99042e+07	6.23385e+07	2.8366e+07	9.7054e+06	3.47692e+06	347887	1.18456e+06	0	433863	0	304477	2.90919e+06	292859	0	1.04341e+06	290998
AVINAASGRQ	358	367	2	0	493.773	4	8	3.58408	3.81945	496.081	4.06782	1	0	1.46175	0.140428		0	0.28405		84698.9	61619.2	137173	3.84505e+06	5.86173e+06	5.70066e+06	3.31576e+06	577422	177197	95427.5	0	133679	51228.4
AVINAASGRQTVD	358	370	2	0	651.344	5	11	4.54315	5.01337	654.514	5.61066	0.6	0					0.338561		208434	197704	2.29397e+06	1.96672e+07	7.22897e+07	1.51397e+08	1.86459e+08	1.51849e+08	9.07171e+07	4.38825e+07	1.62005e+07	6.67536e+06	2.41785e+06	1.47311e+06	562764	282556	487325
AVINAASGRQTVDE	358	371	1	0	1430.72	5	12	4.76355	4.85742	1437.97	6.44617	1	0	1.58353	-0.368902	1	0	0.548428		0	0	0	0	0	1.22933e+06	3.11175e+06	4.21262e+06	3.08381e+06	1.1075e+06	417654	0	0	0	113792	0	119643	0
AVINAASGRQTVDE	358	371	2	0	715.865	5	12	4.685	5.24705	719.69	6.84818	1	0	1.72565	1.31633	1	0	0.0984571		0	753745	5.07041e+06	4.34895e+07	1.42995e+08	3.40643e+08	5.81105e+08	7.18295e+08	6.46898e+08	4.45061e+08	2.41834e+08	1.02833e+08	5.8004e+07	5.19606e+07	5.23872e+07	3.56282e+07	1.02285e+07	587214
AVINAASGRQTVDEA	358	372	2	0	751.384	5	13	5.02895	5.66827	752.018	0.428027	0.4	0					0.0443356		3.12508e+09	3.55255e+07	1.82247e+09	6.72925e+06	5.91475e+08	1.22728e+06	1.47946e+08	5.29401e+06	2.02782e+07	5.24941e+06	1.5241e+06	435556	166609	516646	326207	105775	452085	502803	1.89497e+06
AVINAASGRQTVDEAL	358	373	2	0	807.926	5	14	7.23867	7.39405	811.999	7.23247	1	0	1.49624	-0.147472		0	0.231994		0	6.4816e+06	0	1.69593e+06	999741	7.8769e+06	1.49775e+07	2.8082e+07	3.63144e+07	3.06997e+07	2.78443e+07	1.56021e+07	3.01474e+06	211492	0	0	0	45403.5	0	1.04556e+06
AVINAASGRQTVDEALKDAQTGTD	358	381	2	0	1216.11	6	22	8.24927	8.73085	1223.36	13.1422	0.6	0					0.296774		0	543457	0	437697	288574	0	432243	827458	2.18231e+06	4.12979e+07	4.24403e+07	1.4162e+08	1.74923e+08	2.67808e+08	3.04543e+08	3.15642e+08	2.50505e+08	1.89924e+08	1.02797e+08	4.73411e+07	1.87145e+07	7.39052e+06	1.53159e+06	1.42541e+06	0	2.17556e+06	2.09782e+06	0	467999
AVINAASGRQTVDEALKDAQTGTDYDIPTTENL	358	390	2	0	1739.35	8	30					-1
AVINAASGRQTVDEALKDAQTGTDYDIPTTENL	358	390	3	0	1159.9	8	30	9.46107	9.8651	1166.84	18.8084	0.6	0					0.0966272		343619	839848	0	0	0	256090	0	0	0	403747	1.00648e+06	862417	745578	1.1344e+07	4.08689e+07	9.0449e+07	1.74391e+08	2.81884e+08	4.09663e+08	5.45493e+08	6.03226e+08	6.04304e+08	6.1184e+08	4.52028e+08	3.21113e+08	2.30873e+08	1.24644e+08	4.93772e+07	1.18416e+07	8.1031e+06
AVINAASGRQTVDEALKDAQTGTDYDIPTTENL	358	390	4	0	870.18	8	30	9.49213	9.9428	875.267	18.3538	0.6	0					0.0950199		0	707592	194098	0	291936	454907	164695	295099	0	355371	0	659715	1.03126e+06	7.64897e+06	2.05656e+07	4.63757e+07	8.20338e+07	1.25212e+08	1.71143e+08	2.08727e+08	2.31722e+08	2.30882e+08	2.09335e+08	1.55174e+08	1.0687e+08	6.15945e+07	2.46752e+07	7.70473e+06	2.68137e+06	1.52581e+06
INAASGRQTVDE	360	371	2	0	630.813	5	10	3.64712	3.94485	634.355	6.38718	1	0	2.01428	0.364917		1	0.184677		0	157136	0	143031	767804	5.34184e+06	1.24648e+07	1.52449e+07	1.3045e+07	7.25326e+06	689245	52725.5	0	0	0	0
INAASGRQTVDEALKDAQTGTD	360	381	2	0	1131.05	6	20					-1
INAASGRQTVDEALKDAQTGTD	360	381	3	0	754.372	6	20					-1
INAASGRQTVDEALKDAQTGTDYDIPTTENL	360	390	3	0	1103.2	8	28	9.69412	9.95833	1106.95	9.35705	0.6	0					0.357686		0	0	1.50631e+06	699998	0	701297	2.97251e+06	1.78332e+07	4.27797e+07	6.47583e+07	7.77667e+07	6.96504e+07	4.67208e+07	3.37664e+07	1.16233e+07	2.31569e+06	4.33487e+06	0	0	349515	0	318343	326691	319093	0	709947	82352	355050	414484	0
ASGRQTVDE	363	371	2	0	481.731	4	7	2.71175	3.21913	484.511	5.04004	1	0	2.35913	1.11955		0	0.0725238		0	466711	7.83455e+06	3.15348e+07	7.52916e+07	1.15429e+08	1.1791e+08	7.81043e+07	3.21571e+07	8.90129e+06	1.30932e+06	311865
ASGRQTVDEAL	363	373	2	0	573.791	5	9					-1
ASGRQTVDEALKDAQTGTD	363	381	2	0	981.972	6	17	7.08325	7.62748	988.062	11.0914	0.6	0					0.23907		0	2.96161e+06	0	1.22132e+06	0	671470	1.50688e+06	1.79865e+07	5.58439e+07	1.27427e+08	2.09986e+08	3.22208e+08	3.43069e+08	3.35092e+08	2.4555e+08	1.57536e+08	6.31834e+07	2.12424e+07	1.67472e+06	1.66187e+06	496439	1.49595e+06	0	2.19564e+06
ASGRQTVDEALKDAQTGTD	363	381	3	0	654.984	6	17	7.0988	7.54962	659.029	11.0461	0.6	0					0.131291		30775.4	1.00161e+06	55669.9	601597	1.30456e+06	3.28721e+06	7.31179e+06	6.08306e+06	6.81259e+07	1.40708e+08	2.11637e+08	3.39424e+08	3.60129e+08	3.27364e+08	2.45842e+08	1.48017e+08	6.86063e+07	2.34517e+07	3.11876e+06	629828	1.20171e+06	570942	1.15052e+06	1.95386e+06
ASGRQTVDEALKDAQTGTDYDIPTTENL	363	390	3	0	1003.81	7	25	8.83953	8.9793	1012.36	23.9211	1	1	3.36389	-0.203685		-12	0.127199		0	0	0	0	0	0	0	0	0	0	0	0	0	4.92222e+06	2.11722e+07	3.88126e+07	6.10687e+07	9.18775e+07	1.06202e+08	1.16089e+08	1.4554e+08	2.13604e+08	3.23176e+08	4.95636e+08	6.62106e+08	7.3693e+08	7.68814e+08	7.45135e+08	6.58889e+08	5.37244e+08
ALKDAQTGTD	372	381	1	0	1019.5	4	8	2.79113	3.28273	1025.33	5.26351	1	0	2.09582	1.06274	1	1	0.177346		0	517307	7.63789e+06	3.23436e+07	7.58312e+07	1.29555e+08	1.4458e+08	1.09538e+08	5.85117e+07	1.8573e+07	3.31147e+06	0	4478.79
ALKDAQTGTD	372	381	2	0	510.254	4	8	2.79113	3.31452	513.154	5.23637	1	0	2.08143	1.17714	1	1	0.0643437		4.75408e+06	1.89711e+07	8.3053e+07	2.77774e+08	6.69405e+08	1.11196e+09	1.23415e+09	9.39851e+08	4.76951e+08	1.63298e+08	4.31143e+07	7.94002e+06	628729
ALKDAQTGTDYDIPTTENL	372	390	2	0	1033.5	6	16	7.53407	8.03163	1039.5	10.8157	1	0	2.17236	1.08422	1	-2	0.584165		714628	0	499190	810291	0	1.0606e+06	3.67451e+07	4.37153e+07	1.24943e+08	2.25811e+08	3.69287e+08	4.70141e+08	4.99405e+08	4.37065e+08	2.9315e+08	1.51453e+08	8.93603e+07	1.00205e+07	2.69939e+07	2.95864e+06	3.32441e+07	1.65916e+06	3.51583e+07
ALKDAQTGTDYDIPTTENL	372	390	3	0	689.336	6	16	7.477	7.70532	693.286	10.6573	0.6	0					0.139032		1.26132e+06	657681	3.03194e+06	1.09373e+06	1.18017e+06	720322	179277	0	400581	2.48936e+07	8.97758e+07	1.39264e+08	1.31168e+08	9.56082e+07	5.5286e+07	2.19862e+07	5.34752e+06	1.64452e+06	2.75796e+06	2.35892e+06	737203	733328	340344
LKDAQTGTD	373	381	2	0	474.735	4	7	2.601	2.72762	477.343	4.69185	1	0	2.14811	-0.251018		1	0.117013		0	30530	202494	2.13694e+06	5.04894e+06	7.25926e+06	5.88847e+06	3.08498e+06	795266	81657.8	0	0
KDAQTGTDYDIPTTENL	374	390	2	0	941.439	6	14	7.48737	7.65862	947.702	11.4469	1	0	2.77332	-0.0903604		-3	0.454554		0	0	786256	0	204189	196441	898959	9.45602e+06	1.9085e+07	5.64286e+07	6.6291e+07	1.00607e+08	1.7035e+08	1.96749e+08	1.50653e+08	7.55267e+07	3.42062e+07	1.12972e+07	3.671e+06	2.3129e+06	0
YDIPTTE	382	388	1	0	838.383	4	4	5.80807	6.08778	841.543	2.66833	1	0	2.13461	0.300066		1	0.549023		4.23415e+06	510374	1.00036e+07	2.58519e+07	2.33117e+07	4.62335e+06	33004.9	276362	19705.1
YDIPTTEN	382	389	1	0	952.426	4	5	5.37193	5.73042	956.572	3.59576	0.4	0					0.261261		0	141354	8.01028e+06	4.1067e+07	5.93804e+07	4.52302e+07	1.31995e+07	1.99216e+06	407581	0
YDIPTTEN	382	389	2	0	476.717	4	5	5.35633	5.69935	478.64	3.29684	1	0	2.10188	0.527914	1	1	0.148859		76554.7	2.09093e+06	1.40602e+07	4.10074e+07	5.203e+07	2.79069e+07	8.71108e+06	1.19628e+06	329912	104534
YDIPTTENL	382	390	1	0	1065.51	4	6	7.76752	8.49792	1070.51	4.37864	0.4	0					0.651267		321236	1.08476e+07	1.47955e+08	5.73455e+08	1.2025e+09	1.53594e+09	1.08483e+09	4.47961e+08	1.28792e+08	3.75914e+07	4.19316e+07
YDIPTTENL	382	390	2	0	533.259	4	6	7.76752	8.49792	535.634	4.12869	1	0	2.22384	1.9223	1	0	0.0386426		9.39639e+06	1.43243e+08	7.91359e+08	2.47091e+09	4.47179e+09	5.1947e+09	3.52257e+09	1.34689e+09	2.83248e+08	7.06973e+07	2.27174e+07
LYFQGHM	390	396	2	0	448.21	5	5					-1
YFQGHM	391	396	1	0	782.329	4	4					0
YFQGHM	391	396	2	0	391.668	4	4	6.1966	6.72543	393.117	2.35114	1	0	1.79821	1.19676	1	1	0.128452		1.15798e+06	3.53516e+07	1.27515e+08	1.71241e+08	1.00752e+08	1.87582e+07	1.0787e+06	2.04346e+06	41316.4
YFQGHMASM	391	399	1	0	1071.44	5	7	7.25418	7.45625	1076.49	4.2668	0.4	0					0.570553		0	0	0	2.5156e+06	1.65767e+07	2.08236e+07	1.34775e+07	1.17528e+06	0	0	409208	229938	562568
YFQGHMASMTGGQQMGRGSA	391	410	2	0	1051.45	7	18	6.77212	7.12988	1058.19	12.0617	1	0	2.14739	0.581007	1	0	0.134137		0	0	0	0	0	0	218263	492828	3.4841e+06	1.82202e+07	4.32186e+07	8.18686e+07	1.16307e+08	1.35301e+08	1.37326e+08	1.08914e+08	7.55617e+07	3.8173e+07	1.56918e+07	1.72395e+06	238059	191073	0	0	0	0
YFQGHMASMTGGQQMGRGSA	391	410	3	0	701.305	7	18	6.77212	7.14543	705.766	11.9635	1	0	2.12424	0.636979	1	-1	0.0734649		152117	228733	0	513423	148049	656910	1.68328e+06	8.36987e+06	2.68657e+07	6.54612e+07	1.27649e+08	2.21052e+08	3.07292e+08	3.42699e+08	3.29909e+08	2.7244e+08	1.90503e+08	1.09119e+08	4.66952e+07	1.94314e+07	4.1208e+06	4934.92	0	284135	0	0
YFQGHMASMTGGQQMGRGSAA	391	411	2	0	1086.97	7	19	6.8655	7.00552	1094.53	13.6477	1	0	2.35189	-0.202785	1	-1	0.215414		0	0	0	0	0	0	0	0	53796.3	20712.9	249965	4.80986e+06	8.99854e+06	2.74505e+07	3.13775e+07	3.77183e+07	2.77359e+07	2.47013e+07	9.83459e+06	6.09487e+06	376949	614050	182186	184985	0	0	44016.5
YFQGHMASMTGGQQMGRGSAA	391	411	3	0	724.984	7	19					-1
YFQGHMASMTGGQQMGRGSAAL	391	412	2	0	1143.51	7	20	7.8297	7.86077	1151.52	14.4847	1	1	2.37707	-0.594951	1	0	0.406648		0	0	0	0	0	0	0	588232	0	0	0	0	474605	2.42172e+06	2.67311e+06	5.72481e+06	5.39416e+06	4.93893e+06	3.06501e+06	0	594593	0	846220	0	0	582351	0	0
YFQGHMASMTGGQQMGRGSAAL	391	412	3	0	762.679	7	20					-1
YFQGHMASMTGGQQMGRGSAALSGGGGGGAEPGQA	391	425	2	0	1634.72	8	32					-1
YFQGHMASMTGGQQMGRGSAALSGGGGGGAEPGQA	391	425	3	0	1090.15	8	32					-1
YFQGHMASMTGGQQMGRGSAALSGGGGGGAEPGQA	391	425	4	0	817.863	8	32					-1
YFQGHMASMTGGQQMGRGSAALSGGGGGGAEPGQAL	391	426	3	0	1127.84	8	33	7.76752	8.45133	1135.81	21.7609	1	0	2.10211	1.75463	1	0	0.199313		0	247564	0	604602	3.32084e+06	0	486987	3.41598e+06	262419	895480	1.62489e+06	879803	6.7942e+06	6.70331e+06	1.62287e+07	3.17272e+07	7.02021e+07	1.32031e+08	2.41335e+08	4.04205e+08	6.25097e+08	8.55401e+08	1.08573e+09	1.21775e+09	1.26124e+09	1.18903e+09	1.03598e+09	7.94409e+08	5.41557e+08	3.23174e+08
YFQGHMASMTGGQQMGRGSAALSGGGGGGAEPGQAL	391	426	4	0	846.134	8	33					-1
YFQGHMASMTGGQQMGRGSAALSGGGGGGAEPGQALF	391	427	3	0	1176.87	9	34	9.18127	9.6475	1185.1	22.4518	1	0	2.10603	0.971433	1	1	0.215166		0	0	346079	492974	0	0	501091	394122	437058	0	0	405764	0	297364	0	2.57289e+06	3.4666e+06	9.62893e+06	2.56176e+07	6.34021e+07	1.08639e+08	1.56435e+08	2.16335e+08	2.72433e+08	2.90582e+08	2.86985e+08	2.64389e+08	2.02901e+08	1.65135e+08	9.53516e+07
YFQGHMASMTGGQQMGRGSAALSGGGGGGAEPGQALF	391	427	4	0	882.901	9	34					-1
YFQGHMASMTGGQQMGRGSAALSGGGGGGAEPGQALFNG	391	429	3	0	1233.89	9	36	8.63768	8.94823	1242.52	23.559	1	0	2.08087	0.41105	1	1	0.155492		0	554017	403981	0	90453.2	1.41679e+06	0	0	631512	0	350197	0	0	1.10705e+06	173157	0	0	0	1.12115e+06	3.17031e+06	1.46446e+07	3.61064e+07	5.42187e+07	8.63865e+07	1.13282e+08	1.38043e+08	1.38907e+08	1.2999e+08	1.09527e+08	8.35407e+07
YFQGHMASMTGGQQMGRGSAALSGGGGGGAEPGQALFNG	391	429	4	0	925.668	9	36	8.63768	8.8706	932.058	23.2101	1	0	2.03976	0.131609	1	1	0.251367		320359	0	4.68194e+06	35834.4	7.58532e+06	0	0	327360	682656	0	638554	0	0	424461	0	359350	1.14873e+06	420299	0	3.4561e+06	1.11866e+07	1.60992e+07	3.60893e+07	4.6597e+07	6.73868e+07	7.55664e+07	7.69958e+07	7.67333e+07	6.31435e+07	4.44071e+07
HMASMTGGQQMGRGSAALSGGGGGGAEPGQAL	395	426	3	0	962.773	8	29					-1
ASMTGGQQMGRGSAALSGGGGGGAEPGQAL	397	426	2	0	1309.61	7	27					-1
ASMTGGQQMGRGSAALSGGGGGGAEPGQAL	397	426	3	0	873.406	7	27	7.64305	7.67418	880.117	18.5315	1	0	2.21637	-0.594711	1	0	0.0390078		0	0	0	0	0	0	0	0	0	0	0	235380	220232	0	0	2.2737e+06	9.87331e+06	3.95576e+07	9.26332e+07	1.30992e+08	1.30783e+08	1.02834e+08	6.47509e+07	3.52812e+07	1.49391e+07	7.07243e+06	1.85973e+06	1.18605e+06	0	0
TGGQQMGRGSAA	400	411	2	0	560.762	5	10	3.53655	3.59988	563.788	5.3753	0.4	1					0.79778		917498	1.56166e+06	3.23524e+06	53937.6	280417	2445.29	33843.3	3793.82	0	44066.1	272576	191486	377000	1.52205e+06	980940	472669
TGGQQMGRGSAAL	400	412	2	0	617.304	5	11					0
TGGQQMGRGSAALSGGGGGGAEPGQA	400	425	3	0	739.342	6	23					-1
TGGQQMGRGSAALSGGGGGGAEPGQAL	400	426	2	0	1165.05	7	24					-1
TGGQQMGRGSAALSGGGGGGAEPGQAL	400	426	3	0	777.036	7	24	6.25878	6.32098	782.822	15.9872	0.6	0					0.0916035		0	0	0	0	0	0	3449.96	0	0	0	0	0	586404	681706	2.96751e+06	5.05593e+06	8.22632e+06	7.69685e+06	6.75408e+06	6.13442e+06	3.23344e+06	1.82692e+06	286754	0	0	226767	0	0	259313	0
TGGQQMGRGSAALSGGGGGGAEPGQALF	400	427	3	0	826.059	7	25					-1
MGRGSAALSGGGGGGAEPGQAL	405	426	2	0	929.447	6	19	7.87632	8.0938	932.52	5.03626	0.6	0					0.553288		0	0	2.29243e+06	1.1886e+07	4.38037e+07	5.5827e+07	6.02883e+07	3.91578e+07	1.91084e+07	4.15946e+06	5.14467e+06	284613	1.30908e+06	0	31627.1	665667	116046	0	839706	0	2.565e+06	0	651910	0	1.50977e+06	387573
ALSGGGGGGAEPGQAL	411	426	2	0	649.82	5	13	5.63715	5.9168	655.875	11.3797	0.4	1					0.462802		0	0	0	691385	513634	6.62233e+06	1.6199e+07	2.44267e+07	4.52994e+07	4.08357e+07	3.31021e+07	8.50575e+06	4.44347e+06	4.20551e+07	1.08449e+08	8.09865e+07	3.48446e+07	6.74972e+06	59037.3
ALSGGGGGGAEPGQALF	411	427	2	0	723.355	5	14					-1
ALSGGGGGGAEPGQALFNG	411	429	2	0	808.887	5	16	7.32152	7.4096	819.185	19.6718	0.4	0					2.08177		0	0	0	0	0	30920.7	0	2890.64	0	0	0	0	0	342789	0	0	0	3.58016e+07	689671	3.14728e+08	2.27038e+06	1.14629e+09
LSGGGGGGAEPGQAL	412	426	2	0	614.302	5	12	5.3251	5.63715	617.983	6.67328	0.6	0					0.203589		436010	0	103422	362052	3.1613e+06	1.37479e+07	2.46711e+07	2.96703e+07	2.97988e+07	1.87642e+07	9.81124e+06	1.90687e+06	518943	0	290533	73950.2	0	90042.4
SGGGGGGAEPGQAL	413	426	2	0	557.76	4	11	4.63775	4.96653	561.098	6.06518	0.6	0					0.258552		37065.9	162168	267514	1.80779e+06	7.86373e+06	1.75098e+07	2.63925e+07	2.83903e+07	2.13786e+07	9.9798e+06	2.9756e+06	224656	0	29188.4	46196	176024
SGGGGGGAEPGQALFNG	413	429	2	0	716.826	5	14	7.62748	7.93843	720.996	7.52749	1	0	1.58564	0.41249		0	0.0543263		0	29375.6	0	475444	294331	344859	266284	4.42365e+08	5.62809e+08	3.62386e+08	1.62026e+08	3.63087e+07	1.23596e+07	219624	2.22626e+06	1.57408e+06	561522	1.68965e+06	596908	2.37772e+06
FNGDMEPEAGAGAGAAASS	427	445	2	0	855.357	6	16	5.69935	5.7615	860.525	9.29891	1	0	1.77019	-0.483066		1	0.468798		0	0	0	0	794733	0	0	549754	1.63364e+06	4.30434e+06	5.33933e+06	4.48299e+06	4.41964e+06	490745	262132	949351	0	0	0	0	0	0	0
FNGDMEPEAGAGAGAAASSAADPAIPEEVW	427	456	3	0	963.427	7	25					-1
FNGDMEPEAGAGAGAAASSAADPAIPEEVWNIKQ	427	460	3	0	1124.52	8	29					-1
FNGDMEPEAGAGAGAAASSAADPAIPEEVWNIKQM	427	461	3	0	1168.2	8	30					-1
FNGDMEPEAGAGAGAAASSAADPAIPEEVWNIKQMIKLTQEHIEAL	427	472	4	0	1195.33	10	41	13.4854	13.6263	1202.93	27.4217	0.4	1					0.151269		0	186116	0	479059	486740	203168	263475	0	0	0	0	206506	0	0	0	0	2.14658e+06	275372	26488	0	630116	7.70593e+06	1.71547e+06	0	589251	2.66735e+07	8.67423e+06	4.96257e+06	1.78914e+07	3.20272e+07
NGDMEPEAGAGAGAAASSAADPAIPEEVWNIKQ	428	460	3	0	1075.5	8	28					-1
DMEPEAGAGAGAAASSAADPAIPEEVWNIKQ	430	460	3	0	1018.48	8	26					-1
AADPAIPEEVWNIKQMIKLTQEHIEAL	446	472	3	0	1029.88	8	23					-1
AADPAIPEEVWNIKQMIKLTQEHIEAL	446	472	4	0	772.66	8	23					-1
NIKQMIKLTQEHIEAL	457	472	2	0	955.032	6	14	11.6074	11.9501	960.805	10.3486	1	0	2.44049	0.526535	1	1	0.403882		535723	842747	518118	6.27109e+06	900089	410329	520879	495651	4.90133e+06	1.2897e+07	3.21646e+07	4.94404e+07	5.26988e+07	4.31509e+07	2.46639e+07	8.27379e+06	2.31404e+06	225383	520287	814048	447400
NIKQMIKLTQEHIEAL	457	472	3	0	637.024	6	14	11.5607	12.2151	640.908	10.4545	1	0	2.4726	1.64874	1	1	0.161952		0	310332	194172	378213	528346	426683	2.07329e+06	8.38193e+06	2.38534e+07	5.27978e+07	1.01083e+08	1.25926e+08	1.38521e+08	1.15625e+08	6.87892e+07	2.83681e+07	6.13456e+06	1.30378e+06	544378	144936	293279
NIKQMIKLTQEHIEALL	457	473	3	0	674.719	6	15	13.2188	13.6419	678.939	11.391	1	0	2.52626	0.816235		1	0.188805		177206	430751	409734	78477.6	109988	349963	335961	272518	1.79839e+06	4.22201e+06	1.06643e+07	2.00606e+07	2.86961e+07	3.23414e+07	2.72509e+07	1.54612e+07	6.10306e+06	1.01094e+06	328375	240630	0	314249
MIKLTQE	461	467	2	0	431.739	4	5	6.11888	6.30543	433.877	3.70693	1	0	2.44983	-0.035288		1	0.113144		290923	0	1.01137e+06	1.37693e+07	2.65179e+07	2.52022e+07	4.94478e+06	130973	0	0
MIKLTQEHIEAL	461	472	3	0	475.931	5	10	8.37362	8.68427	478.381	6.43854	1	0	2.03607	0.41141		1	0.100873		0	197713	338674	4.28058e+06	1.88957e+07	4.55547e+07	8.90644e+07	1.1851e+08	1.10601e+08	7.97145e+07	3.73684e+07	7.34441e+06	1.49727e+06	0	0	0
TQEHIEAL	465	472	2	0	470.74	4	6	6.38322	6.5699	472.777	3.53549	1	0	1.80441	-0.034808		1	0.132711		660420	1.16789e+06	9.68665e+06	3.23306e+07	3.17551e+07	3.39733e+07	1.14506e+07	2.17817e+06	136126	40200.7	115274
LLDKFGGEHNPPSIYL	472	487	2	0	900.47	6	12					0
LDKFGGEHNPPSI	473	485	2	0	705.854	5	9	6.42987	6.83435	708.855	5.16499	1	0	1.73925	0.749164	1	-1	0.146307		200900	157681	5.1884e+06	2.7161e+07	6.05997e+07	1.17663e+08	1.19154e+08	9.52455e+07	5.75635e+07	2.5112e+07	5.28026e+06	2.3621e+06	1.34019e+06	113455	340393
LDKFGGEHNPPSI	473	485	3	0	470.905	5	9					-1
LDKFGGEHNPPSIY	473	486	2	0	787.386	5	10	8.12488	8.48757	787.953	0.187547	0.6	0					0.314591		5.66935e+08	8.73997e+08	3.54347e+08	1.13926e+08	2.91563e+07	1.04056e+07	9.10684e+06	3.92837e+06	2.37596e+06	474875	307327	242066	701716	0	0	599005
LDKFGGEHNPPSIY	473	486	3	0	525.26	5	10	8.17153	8.49792	525.591	0.047629	0.6	0					0.326898		4.15791e+08	4.82371e+08	1.79471e+08	4.9681e+07	9.64184e+06	3.27062e+06	1.55942e+06	3.35896e+06	903283	3.73956e+06	15513.9	0	1.03098e+06	981.256	181437	409049
LDKFGGEHNPPSIYL	473	487	3	0	562.954	5	11	8.85507	8.90165	565.701	7.21988	0.4	0					0.0908793		0	138272	0	211222	1.82458e+06	9.01225e+06	1.91627e+07	3.97476e+07	1.63709e+07	9.06087e+06	6.64286e+06	1.06553e+06	121994	2.84496e+06	6.2654e+06	5.87782e+06	2.43206e+06
LDKFGGEHNPPSIYLEA	473	489	2	0	943.968	6	13	8.37362	8.4824	948.461	7.8513	0.6	0					0.105778		126873	10412.2	0	0	0	2.21351e+06	2.14162e+07	3.92162e+07	5.60889e+07	6.6626e+07	4.44546e+07	3.34755e+07	1.19056e+07	5.95733e+06	0	0	324447	0	0	1.95873e+06
LDKFGGEHNPPSIYLEA	473	489	3	0	629.648	6	13					0
DKFGGEHNPPSIY	474	486	2	0	730.844	5	9	6.75657	6.88107	733.429	4.29633	0.4	1					0.333879		0	1.27931e+07	246833	3.55971e+06	1.10087e+07	1.77179e+07	1.61891e+07	1.18748e+07	5.02679e+06	1.4714e+06	0	428796	0	2.34051e+06	0
EAYEEYTSKL	488	497	2	0	616.788	5	8	7.45625	7.73642	620.752	7.19701	0.4	1					0.553479		488126	0	1.72501e+06	1.86456e+06	1.07869e+07	2.8854e+07	4.71093e+07	4.21455e+07	2.27783e+07	4.4514e+06	569164	127638	8.51582e+06	4.51915e+07
EAYEEYTSKLDALQQREQQL	488	507	3	0	814.731	7	18	9.27455	9.6475	819.263	12.1737	0.6	0					0.393548		0	0	375401	55964.6	2.96725e+06	279605	192251	177021	1.65728e+06	9.25161e+06	4.18372e+07	7.74726e+07	1.4709e+08	1.85327e+08	1.83052e+08	1.54047e+08	8.45751e+07	3.12824e+07	1.60541e+07	4.08232e+06	514149	826467	530049	1.06894e+06	406096	0
YEEYTSKL	490	497	1	0	1032.49	4	6	7.59632	7.78825	1039.55	6.44539	0.4	1					0.408589		274669	0	0	0	0	9.79739e+06	5.40927e+07	7.86092e+07	4.14123e+07	1.14947e+07	5.44261e+06
YEEYTSKL	490	497	2	0	516.748	4	6	6.53878	7.0988	519.089	4.06686	1	0	2.18012	1.30901	-1	-1	0.0806516		343799	3.76443e+06	4.21564e+07	1.73355e+08	3.27809e+08	3.71181e+08	2.23178e+08	7.3104e+07	9.78704e+06	1.01527e+06	0
YEEYTSKLDALQQREQQL	490	507	2	0	1121.55	6	16	8.17153	8.40472	1128.01	11.5999	1	0	2.38029	0.132569	1	-1	0.358968		0	0	651658	0	1.76432e+06	213229	2.33815e+06	0	1.03104e+06	1.69793e+06	1.65509e+07	3.10565e+07	4.90439e+07	4.21078e+07	4.6689e+07	2.40998e+07	1.64251e+07	1.20469e+06	635788	0	1.26994e+06	1.05338e+06	636130
YEEYTSKLDALQQREQQL	490	507	3	0	748.038	6	16	8.15598	8.57557	752.465	11.9759	0.6	0					0.150192		0	21514.6	0	0	564117	0	0	2.43467e+06	5.47619e+06	3.68038e+07	8.12271e+07	1.31711e+08	2.08119e+08	2.17122e+08	1.9202e+08	1.39348e+08	7.44244e+07	3.01688e+07	6.97863e+06	8.64864e+06	3.13205e+06	1.08959e+06	2.48839e+07
YEEYTSKLDALQQREQQLL	490	508	3	0	785.732	6	17	8.96377	9.01035	790.725	13.6004	0.6	0					0.26263		0	0	1.40759e+06	0	0	1.02463e+06	0	0	0	743589	0	0	1.29063e+06	4.21246e+06	6.55223e+06	1.04168e+07	1.13183e+07	8.20281e+06	4.69465e+06	610707	482168	0	0	0
YEEYTSKLDALQQREQQLLESLGNGTD	490	516	3	0	1043.51	7	25	12.0903	12.1474	1044.04	-0.193655	0.4	0					0.209939		1.03469e+08	6.39219e+07	2.4357e+07	1.01384e+06	0	0	0	133705	0	0	20311.8	0	0	0	155529	0	0	0	332238	0	0	866651	0	0	1.80527e+06	1.88574e+06	168844	1.93653e+06	382201	152376
YEEYTSKLDALQQREQQLLESLGNGTDF	490	517	3	0	1092.53	8	26					0
YTSKLDALQQREQQL	493	507	2	0	910.979	6	13					-1
YTSKLDALQQREQQL	493	507	3	0	607.655	6	13	7.53407	7.6119	611.067	9.18174	0.6	0					0.130915		99894.5	88608.6	1.925e+06	0	0	1.13383e+06	151231	1.24595e+06	3.25285e+06	6.61879e+06	1.04145e+07	1.04827e+07	7.83136e+06	5.10767e+06	1.81398e+06	183983	0	0	0	0
YTSKLDALQQREQQLLESLGNGTDF	493	517	3	0	952.145	7	23					-1
DALQQREQQL	498	507	1	0	1228.63	5	8					-1
DALQQREQQL	498	507	2	0	614.818	5	8	6.25878	6.83435	618.119	5.91249	1	0	2.43997	1.36498	1	0	0.124396		0	4.60676e+06	665666	1.10666e+07	6.84974e+07	1.89115e+08	2.98865e+08	3.28685e+08	2.33665e+08	6.55877e+07	1.92693e+07	1.21636e+06	596125	706478
DALQQREQQLL	498	508	2	0	671.36	5	9	8.21817	8.327	674.311	5.13993	1	1	1.72744	-0.315029		-1	0.111877		1.77868e+07	4.10995e+07	4.25773e+07	3.97047e+07	5.59524e+07	9.00412e+07	1.65231e+08	1.82701e+08	1.43329e+08	5.51722e+07	1.15964e+07	2.65825e+06	479950	0	177538
DALQQREQQLLESLGNGTDF	498	517	2	0	1131.55	6	18	11.7477	11.8722	1139.79	15.1735	0.4	1					0.896325		0	0	0	549035	0	192205	0	0	0	0	1.59843e+06	0	6.37383e+06	7.02668e+06	1.16025e+07	7.33247e+06	6.19132e+06	758769	1.21539e+06	370089	0	0	880841	3.25083e+06	1.06972e+07
DALQQREQQLLESLGNGTDF	498	517	3	0	754.705	6	18	11.8567	11.9345	759.417	12.8414	1	0	2.33115	-0.426554	1	1	0.136768		0	250636	0	0	166949	0	0	375398	242158	169802	1.06919e+06	1.33651e+06	3.20483e+06	5.04947e+06	5.2897e+06	4.88288e+06	2.28157e+06	2.0433e+06	766031	560225	810112	178819	300820	157212	0
LESLGNGTD	508	516	1	0	905.421	4	7	4.685	4.84182	910.27	4.34979	1	0	1.94081	-0.142313		0	0.240346		0	193195	2.25219e+06	9.22496e+06	1.77554e+07	2.02669e+07	1.56709e+07	4.83214e+06	750909	298993	246822	218390
LESLGNGTDF	508	517	1	0	1052.49	4	8	8.10933	8.5445	1058.32	5.22199	0.4	0					0.642016		0	0	714702	1.92409e+07	6.89875e+07	1.00987e+08	9.60121e+07	5.52043e+07	1.20408e+07	3.51762e+06	6.79627e+06	1.19181e+07	7.64947e+06
LESLGNGTDF	508	517	2	0	526.748	4	8	8.04717	8.52897	529.383	4.66428	1	0	1.77805	1.02747	1	0	0.147292		944572	3.14693e+06	2.39897e+07	8.38272e+07	1.7556e+08	2.32135e+08	2.08915e+08	1.29289e+08	4.95509e+07	7.8491e+06	1.15901e+06	560506	0
ESLGNGTDF	509	517	1	0	939.405	4	7	7.19205	7.59632	944.032	4.09453	1	0	1.7861	0.748384		1	0.346123		0	494649	5.11727e+06	3.31385e+07	7.40464e+07	9.70737e+07	4.89058e+07	227264	0	0	522285	535006
FSVSSS	517	522	1	0	613.283	4	4	4.10185	4.7949	616.264	2.63073	1	0	2.09473	1.78786		1	0.733304		665492	2.96445e+06	1.27723e+07	1.92788e+07	9.10882e+06	1.9373e+06	166511	340480	879921
FSVSSSASM	517	525	1	0	902.392	5	7	6.52323	7.62748	908.785	5.80722	1	1	2.82408	3.26798		1	0.339482		0	797543	3.30529e+07	1.81402e+08	6.20814e+08	1.25555e+09	1.71347e+09	1.649e+09	1.05226e+09	4.51623e+08	9.58641e+07	4.25755e+06	4.18289e+07
SVSSSASMD	518	526	1	0	870.351	4	7	3.26688	3.83517	875.792	4.90695	1	0	2.27847	1.33876		1	0.177253		39938.7	844251	8.76674e+06	3.7276e+07	8.9267e+07	1.38364e+08	1.36026e+08	8.17943e+07	2.8709e+07	6.74895e+06	75745.5	0
SVSSSASMDTVTSSSSSSL	518	536	2	0	903.899	6	17	6.25878	6.61657	910.067	11.2795	0.6	0					0.354599		10806.8	558461	198111	7.09093e+06	0	3.13228e+07	1.70544e+06	7.88133e+07	3.75133e+07	1.78093e+08	1.5593e+08	3.30693e+08	3.00026e+08	3.86252e+08	2.75259e+08	2.41661e+08	1.18568e+08	7.28418e+07	1.46468e+07	5.42008e+06	0	743454	0	0
SSSASMDTVTSSSSSSLSV	520	538	2	0	903.899	6	17	6.25878	6.61657	910.067	11.2795	0.6	0					0.354599		10806.8	558461	198111	7.09093e+06	0	3.13228e+07	1.70544e+06	7.88133e+07	3.75133e+07	1.78093e+08	1.5593e+08	3.30693e+08	3.00026e+08	3.86252e+08	2.75259e+08	2.41661e+08	1.18568e+08	7.28418e+07	1.46468e+07	5.42008e+06	0	743454	0	0
DTVTSSSSSSL	526	536	1	0	1070.48	4	9	4.4167	5.18475	1077.21	6.14928	1	0	2.20322	2.05782	1	1	0.100417		461255	6.32723e+06	3.10256e+07	1.26741e+08	4.09418e+08	8.98202e+08	1.4828e+09	1.66364e+09	1.22292e+09	5.91538e+08	1.86166e+08	4.31437e+07	4.53829e+06	132373
DTVTSSSSSSL	526	536	2	0	535.746	4	9	4.4325	4.93535	538.98	5.89238	1	0	2.08212	1.10323	1	1	0.0473096		9.45473e+06	3.51756e+07	1.28798e+08	4.22504e+08	1.12037e+09	2.19165e+09	3.12974e+09	3.22063e+09	2.27649e+09	1.00816e+09	3.21611e+08	7.66895e+07	1.23325e+07	832242
DTVTSSSSSSLSVLPSSL	526	543	2	0	877.439	6	15					-1
TVTSSSSSSL	527	536	1	0	955.458	4	8	4.10185	4.73215	961.58	5.60449	1	0	2.27664	1.56199		1	0.118212		0	853183	1.02617e+07	4.53846e+07	1.30938e+08	2.42642e+08	3.24828e+08	2.85792e+08	1.57331e+08	5.4124e+07	9.5272e+06	324259	68463.3
SVLPSS	537	542	1	0	589.319	3	3	4.4958	4.91973	590.575	0.923658	0.4	0					0.601276		6.15144e+06	3.8297e+08	5.85094e+07	2.0683e+07	6.59908e+06	964647	504914
SVLPSSL	537	543	1	0	702.403	4	4	7.53407	8.15598	705.797	2.98407	1	0	2.46948	1.53182	0	0	0.0430956		1.0998e+08	1.20219e+09	5.15111e+09	1.06283e+10	9.93817e+09	3.53419e+09	7.8983e+08	1.13908e+08	2.32359e+06
SVLPSSL	537	543	2	0	351.705	4	4	7.56518	7.87632	353.097	2.3738	0.4	0					0.162904		2.68461e+06	2.27935e+07	4.68127e+07	6.37571e+07	3.79527e+07	8.44458e+06	575319	101446	353116
SVFQNPTD	544	551	1	0	907.416	4	5	5.7615	6.53878	910.759	2.81956	0.6	0					0.494693		2.03889e+07	9.07538e+07	2.84551e+08	4.63315e+08	4.21824e+08	2.15466e+08	5.59989e+07	4.49606e+06	155699	281309
SVFQNPTD	544	551	2	0	454.211	4	5	5.8236	6.39877	455.988	3.02847	1	0	1.87419	1.36354	1	-1	0.0876091		241477	2.86677e+07	1.5534e+08	2.8724e+08	2.89158e+08	1.55175e+08	4.17014e+07	859063	215946	0
SVFQNPTDV	544	552	2	0	503.746	4	6	7.13507	7.5185	507.593	7.10789	0.4	1					0.365027		0	188011	210967	4.30913e+06	7.42377e+06	1.07523e+07	9.16669e+06	3.80196e+07	6.27523e+07	5.37646e+07	1.03314e+07
SVFQNPTDVARSNPKSPQKPIV	544	565	2	0	1205.15	6	16					-1
SVFQNPTDVARSNPKSPQKPIV	544	565	3	0	803.768	6	16	6.94332	7.12988	808.016	11.3301	1	0	2.30876	-0.035228	1	1	0.0572632		217645	0	200367	0	0	0	0	1.94675e+06	7.8825e+06	2.33089e+07	5.17261e+07	8.35618e+07	1.06103e+08	1.16953e+08	9.72419e+07	6.12813e+07	3.18067e+07	1.38649e+07	2.31956e+06	193971	141590	0	0
FQNPTD	546	551	1	0	721.315	4	3	4.99775	5.02895	727.751	6.01821	0.4	1					2.77065		19644.7	0	0	0	1323.58	168957	226459	767577
FQNPTDVARSNPKSPQKPIV	546	565	3	0	741.734	6	14					-1
VARSNPKSPQKPIV	552	565	3	0	507.635	5	9	4.51158	4.66927	510.209	6.83029	0.4	1					0.0904345		0	0	109189	0	545063	262716	5.2308e+06	7.58684e+06	4.42416e+06	5.02083e+06	3.32312e+06	427346	50821.1	0	0
GVTVRDSLKKALM	582	594	2	0	709.413	5	11	7.53407	7.86077	711.644	3.56832	0.6	0					0.0904715		303553	4.45353e+07	2.00676e+08	4.26149e+08	5.62033e+08	5.18222e+08	3.14047e+08	1.51513e+08	5.63521e+07	1.79746e+07	4.27041e+06	1.52293e+06	104114	79099.1	736086	596095	1.24642e+06
GVTVRDSLKKALM	582	594	3	0	473.278	5	11	7.62748	7.87632	474.728	3.45725	0.4	0					0.0820178		1.83565e+06	1.82684e+07	9.21913e+07	1.34891e+08	2.64529e+08	2.19917e+08	1.60431e+07	6.46229e+07	2.70293e+07	0	3.08329e+06	537611	1.49339e+06	193338	111094	6.72549e+06	0
GVTVRDSLKKALMM	582	595	2	0	774.934	6	12					-1
TVRDSLKKALM	584	594	2	0	631.368	5	9	7.00552	7.3008	633.493	3.44649	0.6	1					0.244528		1.16352e+06	5.01998e+07	1.71821e+08	2.82616e+08	2.67132e+08	1.69947e+08	7.7697e+07	2.83829e+07	8.10873e+07	4.0906e+06	3.66083e+07	6.96597e+06	3.85116e+06	0	0
TVRDSLKKALM	584	594	3	0	421.248	5	9	7.00552	7.3008	422.544	3.08664	0.6	0					0.0972215		221159	9.15926e+06	5.74391e+07	1.06379e+08	9.80796e+07	6.11048e+07	5.03521e+07	5.87879e+06	431496	3.34269e+06	0	122264	150166	0	0
TVRDSLKKALMM	584	595	2	0	696.889	6	10					-1
TVRDSLKKALMM	584	595	3	0	464.928	6	10					-1
VRDSLKKALM	585	594	2	0	580.845	5	8	6.13442	6.58547	582.587	2.73841	1	0	0.756781	0.916781	1	-1	0.146789		965206	5.14399e+07	1.76761e+08	2.57143e+08	2.17649e+08	1.15465e+08	4.23966e+07	1.52709e+07	645809	3.35451e+06	26980.2	4.89803e+06	109960	0
VRDSLKKALM	585	594	3	0	387.566	5	8	6.18105	6.49212	388.71	2.68606	1	0	0.729018	0.41291	1	-1	0.108935		243677	9.93398e+06	5.60388e+07	9.18799e+07	7.43418e+07	3.98258e+07	1.31423e+07	711658	108429	0	0	0	0	0
VRDSLKKALMM	585	595	2	0	646.365	6	9	7.73642	7.98503	650.7	7.77454	1	1	2.96932	0.188121	0	-1	0.363727		682391	0	7.01692e+06	5.2549e+06	1.30688e+07	9.38883e+06	8.50712e+06	1.84257e+07	3.93693e+07	5.58491e+07	4.92853e+07	4.16126e+07	1.59249e+07	3.01074e+06	0	0
VRDSLKKALMM	585	595	3	0	431.246	6	9	8.12488	8.40472	431.324	-0.662331	0.4	0					0.70557		3.34391e+07	11775.7	0	1.56506e+06	0	237937	0	0	0	0	0	0	0	0	0	157153
SLKKALM	588	594	2	0	395.746	4	5	5.48123	5.7149	397.236	2.4424	0.4	0					0.194733		325976	4.69379e+06	2.31518e+07	3.20001e+07	2.14373e+07	2.85595e+06	121241	712568	0	54714.5
KKALMMRGLIPE	590	601	2	0	693.902	6	9					0
KKALMMRGLIPE	590	601	3	0	462.937	6	9	4.7949	5.04453	464.278	3.05668	1	0	0.745453	0.191781	1		0.205051		635848	1.1972e+06	1.09734e+07	2.11309e+07	2.35587e+07	1.68707e+07	7.87259e+06	3.88826e+06	1.30065e+06	77318.4	0	0	0	0	0	0
AVYRIQDGEKKPIGWD	604	619	3	0	625.663	6	13	7.39405	7.53407	628.207	6.50636	1	0	1.42787	-0.202785		0	0.0915238		0	176508	1.64059e+06	240849	4.01671e+06	1.50431e+07	2.58601e+07	3.64268e+07	3.76907e+07	3.04647e+07	1.73501e+07	5.7118e+06	1.22843e+06	0	133029	0	38062.2	188374	0	21225.6
AVYRIQDGEKKPIGWDTD	604	621	3	0	697.688	6	15	7.12988	7.59632	700.535	7.30174	0.6	0					0.0809651		131825	0	137737	2.07308e+06	1.71376e+07	4.67817e+07	1.4779e+08	2.25745e+08	3.14641e+08	2.66821e+08	2.05455e+08	1.42381e+08	5.7884e+07	1.8715e+07	4.50401e+06	137510	0	597777	0	0	359276	13197.6
AVYRIQDGEKKPIGWDTDISW	604	624	3	0	826.42	7	18					-1
AVYRIQDGEKKPIGWDTDISWL	604	625	3	0	864.115	7	19	11.2492	11.2803	867.599	8.88524	0.6	0					0.156013		373486	0	0	156989	368368	0	1.01846e+06	3.14908e+06	4.26928e+06	6.58592e+06	1.027e+07	7.25377e+06	6.95079e+06	4.49857e+06	2.99634e+06	541379	347886	202434	0	150398	130314	0	0	0	0	0	0
AVYRIQDGEKKPIGWDTDISWL	604	625	4	0	648.338	7	19					-1
AVYRIQDGEKKPIGWDTDISWLTGEEL	604	630	2	0	1560.29	7	24	11.6074	12.028	1566.85	11.2504	1	0	1.29328	0.806876	1	-1	0.297925		298886	3.99491e+06	0	315847	0	0	292527	1.3568e+06	928896	1.20883e+07	1.49976e+07	4.75476e+07	5.75585e+07	7.34524e+07	6.49161e+07	5.5391e+07	2.92654e+07	9.88654e+06	2.23402e+06	979984	310397	0	283653	0	0	0	0	0	0	586264
AVYRIQDGEKKPIGWDTDISWLTGEEL	604	630	3	0	1040.53	7	24	11.5451	12.3088	1045.12	11.9038	0.6	0					0.0950755		6.60871e+06	1.47867e+06	2.15301e+06	3.57247e+06	1.07321e+06	1.14861e+06	4.34186e+06	2.0423e+07	8.31404e+07	2.38524e+08	5.42643e+08	1.05114e+09	1.51527e+09	1.79942e+09	1.77897e+09	1.49887e+09	1.06968e+09	6.7128e+08	3.98657e+08	1.78682e+08	7.51527e+07	3.2099e+07	2.985e+06	183671	1.83722e+06	228372	245747	699994	948354	25935.3
AVYRIQDGEKKPIGWDTDISWLTGEEL	604	630	4	0	780.648	7	24	11.5451	12.0747	784.089	11.9	1	0	1.40811	1.19958	1	0	0.112551		1.08393e+06	0	424876	0	605326	0	3.02314e+06	4.13091e+06	4.0217e+07	9.03705e+07	2.08105e+08	3.11053e+08	4.43177e+08	5.08584e+08	4.87693e+08	4.10666e+08	2.94435e+08	1.8627e+08	1.01945e+08	1.04014e+08	2.13181e+07	4.56895e+06	1.80911e+06	6.4309e+06	563929	111645	594519	1.76158e+06	370992	2.75184e+06
VYRIQDGEKKPIGWD	605	619	3	0	601.984	6	12	7.4407	7.53407	604.484	6.41567	0.6	0					0.0509633		137259	0	276629	1.52605e+06	8.19752e+06	2.00628e+07	3.34546e+07	4.2962e+07	4.33067e+07	3.24233e+07	1.89313e+07	7.18584e+06	1.25141e+06	511956	188493	0	0	0	0
VYRIQDGEKKPIGWD	605	619	4	0	451.74	6	12					-1
VYRIQDGEKKPIGWDTD	605	621	2	0	1010.51	6	14	7.05217	7.56518	1014.77	7.31172	0.6	0					0.24251		4.99038e+06	660268	1.05545e+07	3.05915e+06	3.18856e+07	5.926e+07	1.45928e+08	2.31234e+08	3.11068e+08	2.83752e+08	2.51001e+08	1.43577e+08	7.54927e+07	2.68406e+07	4.7815e+06	510541	0	0	255360	0	697068
VYRIQDGEKKPIGWDTD	605	621	3	0	674.009	6	14	7.02107	7.14543	676.987	7.73395	0.6	0					0.137184		0	218894	0	1.64701e+06	1.15775e+07	4.68061e+07	9.08734e+07	1.72815e+08	1.9655e+08	2.35314e+08	2.04651e+08	1.3884e+08	7.32106e+07	3.28587e+07	1.38912e+07	3.47612e+06	645292	0	330546	460523	0
VYRIQDGEKKPIGWDTD	605	621	4	0	505.759	6	14	7.0988	7.31633	507.844	7.14201	1	0	1.46883	0.0762367	1	1	0.0959578		497263	18300.6	1.50202e+06	75674.8	5.00983e+06	7.44597e+06	2.96167e+07	3.70931e+07	4.58385e+07	4.46813e+07	4.06829e+07	1.61094e+07	7.94168e+06	1.35146e+06	276497	0	1.0086e+06	0	0	0	128705
VYRIQDGEKKPIGWDTDISW	605	624	2	0	1203.61	7	17					-1
VYRIQDGEKKPIGWDTDISW	605	624	3	0	802.741	7	17					0
VYRIQDGEKKPIGWDTDISW	605	624	4	0	602.308	7	17	9.97388	10.2382	604.778	8.42913	1	0	1.40811	0.244633	1	1	0.129227		0	0	236646	110176	243842	884775	4.15632e+06	1.26154e+07	2.16346e+07	3.33212e+07	2.84586e+07	2.51121e+07	1.52593e+07	8.11533e+06	2.19918e+06	1.10484e+06	332899	218431	423041	0	334843	0	69722.7	0	617364
VYRIQDGEKKPIGWDTDISWL	605	625	2	0	1260.15	7	18					-1
VYRIQDGEKKPIGWDTDISWL	605	625	3	0	840.436	7	18					-1
VYRIQDGEKKPIGWDTDISWLTG	605	627	3	0	893.126	7	20					-1
VYRIQDGEKKPIGWDTDISWLTGEE	605	629	3	0	979.154	7	22					-1
VYRIQDGEKKPIGWDTDISWLTGEEL	605	630	2	0	1524.77	7	23	11.5918	12.2307	1531.3	11.2455	0.6	0					0.216586		271401	0	2.00309e+06	0	6.22289e+06	290260	1.12242e+07	1.36012e+06	3.32257e+07	4.20408e+07	9.90694e+07	1.44549e+08	2.01933e+08	2.28779e+08	2.26325e+08	1.76054e+08	1.20941e+08	5.65308e+07	1.77287e+07	1.67847e+06	410950	0	222291	361466	0	273105	272495	0	0	277811
VYRIQDGEKKPIGWDTDISWLTGEEL	605	630	3	0	1016.85	7	23	11.5451	12.4026	1021.31	11.5684	0.6	0					0.0567912		0	1.02587e+06	1.92402e+06	3.16506e+06	1.12905e+07	2.39858e+07	6.26413e+07	2.06412e+08	4.93237e+08	1.01661e+09	1.87187e+09	2.95401e+09	3.73266e+09	4.29674e+09	4.22043e+09	3.43874e+09	2.3661e+09	1.52542e+09	8.4034e+08	4.03431e+08	1.75415e+08	5.58852e+07	1.16407e+07	6.33281e+06	602016	255255	1.04372e+06	421378	211333	857986
VYRIQDGEKKPIGWDTDISWLTGEEL	605	630	4	0	762.888	7	23	11.5918	12.0591	766.22	11.5027	0.6	0					0.221579		215176	891126	701087	4.01006e+06	3.16565e+06	7.58928e+06	1.92819e+07	4.59947e+07	1.10731e+08	2.41288e+08	4.57921e+08	7.02921e+08	9.31451e+08	9.82211e+08	1.01451e+09	8.28611e+08	5.76783e+08	2.88261e+08	1.96101e+08	9.19152e+07	3.7944e+07	3.76804e+06	4.57615e+06	918794	621224	300809	1.10357e+06	576244	277777	504340
VYRIQDGEKKPIGWDTDISWLTGEELHVEVL	605	635	3	0	1209.29	8	28					-1
YRIQDGEKKPIGWD	606	619	2	0	852.939	5	11	7.12988	7.25418	856.984	7.07534	0.4	1					0.358406		0	496837	185874	3.48097e+06	5.23093e+06	1.69519e+07	2.46598e+07	3.38343e+07	3.38639e+07	2.69062e+07	1.54419e+07	1.29447e+07	178285	1.69786e+07	0	652066	0
YRIQDGEKKPIGWD	606	619	3	0	568.962	5	11	7.08325	7.34742	571.476	6.52735	1	0	1.82201	0.244094	1	1	0.104375		0	583396	309018	381898	8.08899e+06	3.89292e+07	6.97767e+07	8.39028e+07	7.97613e+07	5.23832e+07	2.7525e+07	9.97242e+06	1.17163e+06	8.96031e+06	437229	0	299036
YRIQDGEKKPIGWD	606	619	4	0	426.973	5	11					-1
YRIQDGEKKPIGWDTD	606	621	2	0	960.976	6	13	6.89663	7.20758	965.271	7.45376	1	0	1.73704	0.41249	1	1	0.334135		488173	597101	0	244049	6.89921e+06	3.18946e+07	6.60473e+07	1.02792e+08	1.21862e+08	1.10401e+08	7.66194e+07	4.63816e+07	1.66054e+07	6.60418e+06	8.20551e+06	1.43103e+07	1.82505e+06	3.5401e+06	0	659239
YRIQDGEKKPIGWDTD	606	621	3	0	640.987	6	13	7.00552	7.3785	643.737	7.11601	1	0	1.62681	0.635779	1	1	0.0758909		0	0	0	1.71348e+06	1.92471e+07	6.34299e+07	1.2667e+08	2.03048e+08	2.30545e+08	2.00913e+08	1.44479e+08	8.05367e+07	3.45549e+07	3.17389e+06	994556	2.83849e+06	5.17296e+06	1.18771e+06	698730	0
YRIQDGEKKPIGWDTD	606	621	4	0	480.992	6	13					-1
YRIQDGEKKPIGWDTDISW	606	624	3	0	769.718	6	16	9.92727	10.2538	773.007	8.48073	1	0	1.55325	0.468463	1	0	0.0813881		441968	451340	58271.5	206030	429683	4.41794e+06	2.07363e+07	4.9603e+07	8.91763e+07	1.15461e+08	1.1806e+08	1.00167e+08	7.00093e+07	3.29007e+07	1.68692e+07	2.20105e+06	173533	1.9345e+06	0	0	646086	0	640108
YRIQDGEKKPIGWDTDISW	606	624	4	0	577.541	6	16					-1
YRIQDGEKKPIGWDTDISWL	606	625	2	0	1210.62	7	17	11.436	11.9501	1216.19	9.69057	0.6	0					0.398005		1.13128e+06	3.6157e+06	3.83408e+06	2.93876e+06	3.05761e+06	538662	609140	2.7244e+06	5.03592e+06	2.86493e+07	1.20185e+08	1.74325e+08	1.57403e+08	6.90061e+07	1.74566e+07	1.41768e+06	1.16636e+06	0	526803	223793	259020	200154	868640	347357	1.11779e+06
YRIQDGEKKPIGWDTDISWL	606	625	3	0	807.413	7	17	11.0473	11.5451	811.229	9.98413	0.6	1					0.274661		0	2.72889e+06	2.08112e+06	1.36937e+06	1.37554e+06	4.65684e+06	5.46981e+06	2.02599e+07	7.99909e+07	1.19313e+08	1.31607e+08	1.3258e+08	1.04449e+08	5.8387e+07	2.80706e+07	1.34953e+07	2.73231e+06	393045	1.40385e+06	916487	1.03438e+06	3.05609e+06	544438	151344	5.18174e+07
YRIQDGEKKPIGWDTDISWL	606	625	4	0	605.812	7	17					-1
YRIQDGEKKPIGWDTDISWLTG	606	627	3	0	860.103	7	19					0
YRIQDGEKKPIGWDTDISWLTGEEL	606	630	2	0	1475.24	7	22	11.5763	12.1683	1482.35	12.459	1	0	1.70714	1.42407	1	-7	0.365052		75072.4	0	0	0	55719.5	0	0	398071	1.4831e+06	1.57188e+07	3.40024e+07	6.31199e+07	8.7099e+07	1.15696e+08	1.17754e+08	1.35581e+08	1.17961e+08	8.55924e+07	3.42636e+07	6.07272e+06	196927	723524	445428	0	197166	321833	0	842820	0	451182
YRIQDGEKKPIGWDTDISWLTGEEL	606	630	3	0	983.826	7	22	11.5139	12.1683	988.354	11.8231	0.6	0					0.209927		994705	1.03073e+06	578281	3.43541e+06	3.18537e+06	5.33915e+06	2.20484e+07	6.63339e+07	1.71777e+08	3.9111e+08	6.70602e+08	1.10221e+09	1.37079e+09	1.5614e+09	1.46993e+09	1.23964e+09	8.54305e+08	5.47406e+08	2.94558e+08	1.30016e+08	5.37079e+07	1.44774e+07	3.42016e+06	7.33383e+06	800215	747666	8.78481e+07	169972	0	7.70547e+07
RIQDGEKKPIGWDTD	607	621	2	0	879.444	6	12	6.21215	6.58547	883.171	6.42761	1	0	1.57696	0.636979	1	1	0.179755		0	0	0	2.42265e+06	2.46704e+07	7.23072e+07	1.11473e+08	1.36007e+08	1.22479e+08	8.30615e+07	4.79574e+07	1.98904e+07	1.1813e+07	3.03781e+06	1.97955e+06	181398	0	0	177230
RIQDGEKKPIGWDTD	607	621	3	0	586.632	6	12	6.1966	6.72543	589.021	6.1434	1	0	1.47649	1.19676	1	1	0.0705953		0	0	2.85408e+06	1.56361e+07	6.80027e+07	1.56255e+08	2.41774e+08	2.81815e+08	2.41412e+08	1.64428e+08	8.39452e+07	3.506e+07	7.14415e+06	994746	1.02048e+06	0	0	53556.5	22316.6
RIQDGEKKPIGWDTD	607	621	4	0	440.226	6	12					-1
RIQDGEKKPIGWDTDISW	607	624	2	0	1072.54	6	15					-1
RIQDGEKKPIGWDTDISW	607	624	3	0	715.364	6	15	9.63198	9.95833	718.217	7.28318	1	0	1.36447	0.467923	1	0	0.109629		172691	159038	0	2.63469e+06	3.01572e+06	2.51269e+07	7.2548e+07	1.10695e+08	1.42754e+08	1.2978e+08	1.07468e+08	6.6817e+07	9.07083e+06	1.1332e+07	2.70482e+06	464285	0	393472	1.46164e+06	332118	480875	2.36441e+06
RIQDGEKKPIGWDTDISWL	607	625	2	0	1129.08	6	16					-1
RIQDGEKKPIGWDTDISWL	607	625	3	0	753.059	6	16	11.2181	11.3115	756.55	9.12611	0.4	1					0.294938		0	933019	487672	1.09666e+06	2.27017e+06	3.61076e+06	5.40251e+06	1.13465e+07	1.40933e+07	1.41275e+07	1.67113e+07	1.07108e+07	5.27351e+06	3.40161e+06	298240	122027	1.65016e+06	24182.1	0	1.5255e+07	151176	379401	736942
RIQDGEKKPIGWDTDISWL	607	625	4	0	565.046	6	16					-1
RIQDGEKKPIGWDTDISWLTG	607	627	3	0	805.748	7	18					-1
RIQDGEKKPIGWDTDISWLTGEEL	607	630	2	0	1393.7	7	21	11.4049	12.1215	1400.32	11.5732	1	0	1.6426	1.87269	1	1	0.417026		2.18113e+06	596234	1.59013e+06	0	401805	311472	3.21053e+06	6.82326e+06	4.80067e+07	7.68586e+07	1.44967e+08	1.77371e+08	2.06805e+08	1.8353e+08	1.69577e+08	1.40851e+08	1.31794e+08	1.03085e+08	7.76261e+07	2.67829e+07	6.58456e+06	0	379013	252127	0	205461	1.01917e+06	595376	1.54821e+06
RIQDGEKKPIGWDTDISWLTGEEL	607	630	3	0	929.471	7	21	11.436	12.2307	933.519	10.4912	1	0	1.42402	2.15375	1	0	0.111328		1.38543e+06	978971	2.87588e+06	3.34866e+07	6.66489e+06	2.46211e+07	2.14993e+08	2.29299e+08	5.41079e+08	1.0602e+09	1.63108e+09	2.13694e+09	2.39184e+09	2.14453e+09	1.73845e+09	1.18603e+09	6.42081e+08	3.36556e+08	1.66588e+08	4.43175e+07	1.39662e+07	6.87948e+06	279644	473491	1.45758e+06	534703	874162	702927	944056
RIQDGEKKPIGWDTDISWLTGEEL	607	630	4	0	697.355	7	21	11.436	12.0903	700.41	10.5682	1	0	1.43958	1.64838	1	0	0.151586		1.54319e+06	8.39495e+06	350470	188951	917918	1.79542e+06	3.72605e+06	2.10773e+07	6.06261e+07	1.2608e+08	1.95924e+08	2.50727e+08	2.80763e+08	2.51024e+08	1.98791e+08	1.33776e+08	7.43099e+07	3.04896e+07	1.02955e+07	2.11148e+06	1.59517e+06	126926	851737	79399.6	1.03045e+06	0	4.96945e+06	103960	6.97404e+06
RIQDGEKKPIGWDTDISWLTGEELHV	607	632	3	0	1008.18	7	23					-1
TDISWLTGEEL	620	630	1	0	1263.61	5	9	11.0783	12.6011	1272.5	8.14286	1	0	3.14293	4.77467	-1	0	1.47364		280327	0	2.67214e+06	3.75614e+07	1.1541e+08	1.97099e+08	2.21454e+08	4.81196e+08	1.69454e+09	2.77881e+09	1.71983e+09	5.18596e+08	7.64084e+07	4.35864e+07	1.0574e+08
TDISWLTGEEL	620	630	2	0	632.309	5	9	11.2337	11.8099	635.181	4.99816	0.6	0					0.470759		607789	1.20979e+06	1.1602e+07	4.93957e+07	9.64672e+07	1.27393e+08	1.05319e+08	6.1751e+07	2.20447e+07	5.17201e+06	6.03168e+06	1.04225e+07	1.2063e+07	9.82452e+06	4.79951e+06
ISWLTGEELHV	622	632	2	0	642.335	5	9					-1
LTGEEL	625	630	1	0	661.34	4	4	5.8236	6.95887	663.536	1.81892	1	0	1.23374	3.37962		0	0.399636		8.60323e+07	5.29375e+08	9.11231e+08	6.5551e+08	1.92239e+08	3.42315e+07	2.04711e+06	0	537905
LTGEELHV	625	632	2	0	449.237	4	6					-1
[truncated: 22 more columns]
