# Supplementary material for: Unveiling the domain-specific and RAS isoform-specific details of BRAF kinase regulation
Source: eLife. 2023 Dec 27;12:RP88836. doi: 10.7554/eLife.88836 (PMC10752582; doi:10.7554/eLife.88836)
Supplement: Figure 2—source data 1. — Also applies to plots presented in Supplementary file 1 and Figure 2—figure supplement 1 and Figure 2—figure supplement 3. [file elife-88836-fig2-data1.zip › Figure 2- source data 1/(BRAF_N2_BRAF-N2-allD.mzXML) ExMS2_FinalTable.xls]

## Sheet: Sheet1
Sequence	START	END	Charge	ModMass	Monoisotopic m/z	maxND	maxD	RT Range(start, unit: min)	RT Range(end)	Centroid m/z	Delta Mass	Flag#1:Skip-tests	Flag#2:Unimodality check	Flag#3:Back exchange prediction check	Flag#4:Elution RT width check	Flag#5:Unique peptide RT/deltaD consistency check	Flag#6:Common-end peptides centroid subtraction check	Flag#7:Centroid shift within RT range check	Flag#8:Data multiple assignment check	Isotopic Envelope Amplitudes(start from this column(the Monoisotopic) to nonzero end):
GSSHHHHHHGTKTEEGKL	2	19	2	0	1008.48	6	16					0
GSSHHHHHHGTKTEEGKL	2	19	3	0	672.656	6	16					-1
GSSHHHHHHGTKTEEGKL	2	19	4	0	504.744	6	16	3.45917	3.49882	505.048	0.0634247	0.4	0					0.240253		52336.7	0	27831.5	0	7242.99	0	0	0	0	0	0	0	0	0	0	1542.54	0	0	0	0	0	0	0
GSSHHHHHHGTKTEEGKL	2	19	5	0	403.997	6	16					-1
GSSHHHHHHGTKTEEGKLVIWINGDKGYNGL	2	32	4	0	862.178	8	29					-1
VIWINGDKGY	20	29	1	0	1164.6	5	8	9.06078	9.09273	1168.16	2.83664	0.4	1					2.48103		188013	76339.6	124535	0	0	0	106833	226858	0	0	0	0	0	0
VIWINGDKGY	20	29	2	0	582.806	5	8					-1
VIWINGDKGYNG	20	31	2	0	668.338	5	10	7.3765	7.54348	671.741	6.002	1	0	2.65136	1.77518		-3	0.156748		1160.57	0	0	0	732892	2.83392e+06	4.64693e+06	4.91166e+06	3.35172e+06	1.75769e+06	363269	26355.3	47589.7	0	0	0
VIWINGDKGYNGL	20	32	1	0	1448.75	5	11					-1
VIWINGDKGYNGL	20	32	2	0	724.88	5	11	10.5299	10.5944	727.987	5.33642	1	0	2.0718	0.486399	1	-2	0.215574		55453.9	35976.6	199745	564578	2.25969e+06	3.69717e+06	4.4503e+06	3.83396e+06	2.63459e+06	1.03392e+06	329650	43706	0	89012.1	0	47170.5	0
VIWINGDKGYNGLAE	20	34	2	0	824.92	5	13					0
VIWINGDKGYNGLAEVGKKFEKDTG	20	44	3	0	913.476	7	23					-1
VIWINGDKGYNGLAEVGKKFEKDTGIKV	20	47	3	0	1026.89	7	26					-1
VIWINGDKGYNGLAEVGKKFEKDTGIKV	20	47	4	0	770.421	7	26					-1
VIWINGDKGYNGLAEVGKKFEKDTGIKV	20	47	5	0	616.538	7	26					-1
VIWINGDKGYNGLAEVGKKFEKDTGIKVTVEHPDKL	20	55	3	0	1333.38	9	33	10.883	10.9301	1334.68	1.4843	1	0	-0.145025	0.268948	0	-4	0.196696		136887	362330	834498	963841	1.66713e+06	1.34762e+06	659409	276076	0	0	0	0	0	0	0	0	0	0	0	0	0	0	0	0	0	0	0	0	0	0
VIWINGDKGYNGLAEVGKKFEKDTGIKVTVEHPDKL	20	55	4	0	1000.29	9	33	10.7402	10.8987	1001.89	4.01256	1	0	0.240844	1.66855	0	-3	0.434497		3.16019e+06	3.43113e+06	1.35967e+07	1.50942e+07	1.93302e+07	1.91892e+07	1.85771e+07	1.39372e+07	1.2774e+07	5.64646e+06	3.83324e+06	1.72315e+06	241128	140159	0	0	0	112157	0	0	0	0	0	0	0	0	0	0	0	0
VIWINGDKGYNGLAEVGKKFEKDTGIKVTVEHPDKL	20	55	5	0	800.434	9	33					-1
VIWINGDKGYNGLAEVGKKFEKDTGIKVTVEHPDKL	20	55	6	0	667.196	9	33					-1
VIWINGDKGYNGLAEVGKKFEKDTGIKVTVEHPDKL	20	55	7	0	572.026	9	33					-1
INGDKGYNGLAEVGKKFEKDTGIKVTVEHPDKLEEKFPQVAA	23	64	3	0	1533.81	9	38					-1
NGDKGYNGLAEVGKKFEKDTGIKVTVE	24	50	3	0	966.173	7	25					-1
NGLAEVGKKFEKDTGIKVTVEHPDKL	30	55	3	0	951.522	7	23					-1
NGLAEVGKKFEKDTGIKVTVEHPDKLEEKFPQVAATGDGPDIIF	30	73	4	0	1192.63	9	39					-1
LAEVGKKFEKDTGIKVTVEHPDKL	32	55	3	0	894.501	7	21					-1
LAEVGKKFEKDTGIKVTVEHPDKL	32	55	4	0	671.127	7	21					-1
LAEVGKKFEKDTGIKVTVEHPDKLEEKFPQVAATGDGPDIIF	32	73	5	0	920.091	9	37					-1
AEVGKKFEKDTG	33	44	2	0	654.843	5	10					-1
AEVGKKFEKDTGIKV	33	47	2	0	824.967	5	13					-1
AEVGKKFEKDTGIKV	33	47	3	0	550.314	5	13					-1
AEVGKKFEKDTGIKVTVEHPDKL	33	55	3	0	856.806	7	20					-1
AEVGKKFEKDTGIKVTVEHPDKL	33	55	4	0	642.856	7	20					-1
AEVGKKFEKDTGIKVTVEHPDKL	33	55	5	0	514.486	7	20					-1
AEVGKKFEKDTGIKVTVEHPDKL	33	55	6	0	428.907	7	20					-1
AEVGKKFEKDTGIKVTVEHPDKLEEKFPQVAATGDGPDIIF	33	73	3	0	1495.12	9	36					-1
AEVGKKFEKDTGIKVTVEHPDKLEEKFPQVAATGDGPDIIF	33	73	4	0	1121.59	9	36	10.7562	10.9668	1126.28	16.0872	1	0	1.87909	2.32321	1	1	0.0874676		0	231631	0	0	373834	1.16085e+06	2.48696e+06	2.3418e+06	1.36359e+06	7.13434e+06	1.57698e+07	3.1138e+07	5.20921e+07	1.06723e+08	1.80157e+08	2.71727e+08	3.77403e+08	4.68785e+08	5.3102e+08	5.1463e+08	4.57277e+08	3.66084e+08	2.67028e+08	1.75391e+08	1.01506e+08	5.86199e+07	3.10817e+07	1.61287e+07	6.35002e+06	5.98655e+06
AEVGKKFEKDTGIKVTVEHPDKLEEKFPQVAATGDGPDIIF	33	73	5	0	897.474	9	36	10.7241	10.8304	901.205	15.9707	1	0	1.86279	1.01306	1	1	0.0276872		0	175465	69254.8	247301	41706.7	0	180352	174769	349285	666751	1.27211e+06	2.48659e+06	5.49911e+06	1.06672e+07	1.90158e+07	3.14218e+07	4.49187e+07	5.61044e+07	6.22897e+07	6.30508e+07	5.80626e+07	4.47365e+07	3.30214e+07	2.12333e+07	1.3614e+07	5.42031e+06	2.78478e+06	1.66216e+06	686931	122127
AEVGKKFEKDTGIKVTVEHPDKLEEKFPQVAATGDGPDIIF	33	73	6	0	748.063	9	36					-1
AEVGKKFEKDTGIKVTVEHPDKLEEKFPQVAATGDGPDIIF	33	73	7	0	641.34	9	36					-1
VGKKFEKDTGIKVTVEHPDKL	35	55	3	0	790.113	6	18					-1
VGKKFEKDTGIKVTVEHPDKLEEKFPQVAATGDGPDIIF	35	73	4	0	1071.57	9	34					-1
VGKKFEKDTGIKVTVEHPDKLEEKFPQVAATGDGPDIIF	35	73	5	0	857.458	9	34					-1
IKVTVEHPDKL	45	55	2	0	639.874	5	8	6.83678	6.96487	643.728	6.94516	0.4	1					1.3751		60652.7	43876.4	0	0	52908.3	0	22721.2	31200.4	3708	22205.8	127575	122004	2521.32	49725
TVEHPDKL	48	55	1	0	938.494	4	5					-1
TVEHPDKL	48	55	3	0	313.503	4	5	5.38125	5.39715	316.183	7.49582	0.4	1					0.0626917		0	0	0	0	0	0	0	0	81322.5	0
TVEHPDKLEEKFPQVAATGDGPDIIF	48	73	3	0	951.815	7	21	9.83352	9.91307	955.93	10.636	0.6	0					0.357111		0	0	59691	162210	64192.9	120106	41225.4	335225	832035	1.24287e+06	1.63895e+06	3.21804e+06	2.70852e+06	2.75115e+06	2.02518e+06	579811	376109	82594.9	0	103724	0	0	63352.8	85819.9	285520	226566	83435.4	78432.4	143532
LEEKFPQVAATGDGPDIIFWAHDRFGGYAQSGLLAEIT	55	92	4	0	1030.77	9	34	13.3325	13.3987	1036.26	19.4817	1	0	2.51432	0.507767			0.0774421		0	0	0	26522.3	25065.7	0	0	0	54975.5	0	0	0	0	0	0	79419.4	711499	2.80459e+06	5.57527e+06	8.97868e+06	1.20812e+07	1.42133e+07	1.71966e+07	1.67747e+07	1.38874e+07	8.18992e+06	4.02207e+06	0	315679	0
EEKFPQVAATGDGPDIIF	56	73	2	0	967.481	6	14	11.5613	11.6778	971.22	6.31626	1	0	1.90072	1.14085	1	1	0.0397733		0	330920	0	5.57512e+06	1.5717e+07	3.92481e+07	6.5e+07	8.62233e+07	7.97562e+07	5.91201e+07	3.37282e+07	1.44184e+07	4.9249e+06	1.0253e+06	117086	0	115404	0	141038	89173.5	226387
EEKFPQVAATGDGPDIIF	56	73	3	0	645.323	6	14	11.593	11.6725	647.735	6.0742	1	0	1.81364	0.675778	1	1	0.0521109		24027.6	40892.2	43769	570630	1.86386e+06	4.09524e+06	7.30174e+06	8.58761e+06	7.74186e+06	5.55026e+06	2.75003e+06	931518	168917	0	58982	0	0	0	0	0	0
WAHDRFGG	74	81	2	0	473.22	4	6					-1
WAHDRFGG	74	81	3	0	315.816	4	6					-1
WAHDRFGGY	74	82	1	0	1108.5	5	7					-1
WAHDRFGGY	74	82	2	0	554.752	5	7					-1
WAHDRFGGY	74	82	3	0	370.17	5	7					0
WAHDRFGGYAQSGL	74	87	1	0	1564.73	5	12					-1
WAHDRFGGYAQSGL	74	87	2	0	782.868	5	12	8.60758	8.65547	790.085	13.4946	0.4	1					0.201216		0	0	0	0	0	0	0	0	0	0	0	32858.2	316794	798612	1.36313e+06	1.9231e+06	364026	219275
WAHDRFGGYAQSGL	74	87	3	0	522.248	5	12	8.65547	8.73863	527.126	13.6965	0.4	1					0.363197		113386	0	0	0	0	0	0	0	0	29006.5	70897.7	365807	2.15333e+06	5.49075e+06	9.10642e+06	1.05242e+07	8.34541e+06	2.36653e+06
WAHDRFGGYAQSGLL	74	88	2	0	839.41	5	13	10.3082	10.6376	844.589	9.34637	1	0	3.24945	3.81708	0	-1	0.461455		152309	178455	165546	785732	1.68999e+06	9.5091e+06	1.87184e+07	6.20006e+07	1.68466e+08	3.3133e+08	4.20801e+08	3.3052e+08	1.76644e+08	6.35782e+07	3.11489e+07	3.37127e+07	3.07066e+07	1.71671e+07	5.34135e+06
WAHDRFGGYAQSGLL	74	88	3	0	559.943	5	13	10.1354	10.2297	565.099	14.4583	0.4	1					0.152885		0	39939.5	0	0	0	0	0	0	0	0	56792	62965.9	368006	3.12416e+06	5.73701e+06	1.24561e+07	1.1184e+07	6.71767e+06	1.84988e+06
WAHDRFGGYAQSGLLA	74	89	2	0	874.929	6	14					-1
WAHDRFGGYAQSGLLA	74	89	3	0	583.622	6	14					-1
YAQSGL	82	87	1	0	638.314	4	4					0
AQSGLL	83	88	1	0	588.335	3	4					-1
LAEITPDKA	88	96	1	0	957.525	4	6	5.63853	5.81978	963.267	5.18498	0.4	1					1.44218		5919.41	57345.9	22344.6	30261.7	4216.33	16453.4	45018.7	80175.8	54333.7	75424.7	0
LAEITPDKA	88	96	2	0	479.266	4	6	6.10607	6.13885	481.499	3.90819	0.4	0					0.252397		16526.8	0	0	66483.6	169067	151497	49889.2	0	23429.7	0	0
LAEITPDKAFQDKL	88	101	2	0	794.933	5	11					-1
LAEITPDKAFQDKL	88	101	3	0	530.291	5	11					-1
LAEITPDKAFQDKLYPFT	88	105	2	0	1049.05	6	14					-1
LAEITPDKAFQDKLYPFT	88	105	3	0	699.702	6	14					-1
LAEITPDKAFQDKLYPFTW	88	106	2	0	1142.09	6	15	12.9004	13.1593	1147.33	9.06741	1	0	2.67299	2.93073	1	1	0.307426		0	1.51694e+06	75214.1	2.962e+06	170914	2.77607e+06	4.13028e+06	1.08273e+07	1.91187e+07	3.46989e+07	4.46412e+07	4.73123e+07	3.63072e+07	2.46658e+07	1.29916e+07	5.12054e+06	850050	215809	52621.3	0	0	51934.8
LAEITPDKAFQDKLYPFTW	88	106	3	0	761.728	6	15					-1
LAEITPDKAFQDKLYPFTWD	88	107	2	0	1199.6	7	16	12.4517	12.6515	1205.28	9.87915	0.6	0					0.074133		0	0	0	83921.9	422264	2.94541e+06	8.30343e+06	1.99827e+07	4.01331e+07	6.99157e+07	1.00368e+08	1.13445e+08	1.06946e+08	8.66681e+07	5.26089e+07	2.93905e+07	1.56142e+07	4.53463e+06	4.74864e+06	183150	679429	0	239379	0
LAEITPDKAFQDKLYPFTWD	88	107	3	0	800.07	7	16	12.4517	12.662	803.848	9.85132	0.6	0					0.0334091		82045.7	0	359053	1.79598e+06	1.73292e+06	1.20983e+07	2.99727e+07	6.86365e+07	1.41814e+08	2.45076e+08	3.47659e+08	4.11372e+08	3.93058e+08	3.13251e+08	1.98204e+08	1.05811e+08	4.86045e+07	1.78354e+07	5.15503e+06	1.61492e+06	248853	136247	229624	63609.6
LAEITPDKAFQDKLYPFTWDA	88	108	2	0	1235.12	7	17					-1
LAEITPDKAFQDKLYPFTWDA	88	108	3	0	823.749	7	17	12.5792	12.8158	827.75	10.4802	0.6	1					0.14868		64075.1	107274	149831	845188	3.37592e+06	8.48605e+06	2.20877e+07	4.96535e+07	1.02497e+08	1.89681e+08	2.7028e+08	3.46683e+08	3.40523e+08	2.69525e+08	2.16443e+08	1.08558e+08	5.11276e+07	1.20184e+08	6.99214e+06	1.84445e+06	3.97607e+07	168813	0	1.36711e+06	23217.2
LAEITPDKAFQDKLYPFTWDAVRY	88	111	3	0	963.16	7	20					-1
LAEITPDKAFQDKLYPFTWDAVRYNGK	88	114	4	0	797.412	8	23	12.007	12.124	801.193	13.1733	0.6	0					0.0304361		0	77976	72720.6	267648	0	424076	1.61823e+06	1.23329e+06	649253	5.02856e+06	1.05141e+07	1.80336e+07	2.71139e+07	4.36939e+07	5.5963e+07	5.82911e+07	5.5214e+07	4.52069e+07	3.33131e+07	1.8622e+07	1.01667e+07	4.8711e+06	1.69711e+06	309174	587896	67070.2	0	19710.8	1.10536e+06	18909.7
LAEITPDKAFQDKLYPFTWDAVRYNGKL	88	115	3	0	1100.57	8	24	12.1027	12.2352	1105.82	13.7226	0.4	0					0.0349221		0	68460.8	60899	0	0	170232	144968	902106	1.94543e+06	3.02407e+06	8.55045e+06	1.62077e+07	2.66106e+07	4.73077e+07	6.15583e+07	7.45639e+07	7.52836e+07	6.67156e+07	5.25549e+07	3.45742e+07	2.10927e+07	1.05363e+07	4.55677e+06	1.94575e+06	343261	0	0	60215	50231.3	0
LAEITPDKAFQDKLYPFTWDAVRYNGKL	88	115	4	0	825.683	8	24	12.1187	12.2986	829.604	13.6606	1	0	2.49519	1.93712	1	1	0.0274176		51483.2	0	0	170166	128937	636881	2.06786e+06	3.72828e+06	7.30603e+06	1.47507e+07	2.65376e+07	5.2202e+07	8.77789e+07	1.41727e+08	1.9434e+08	2.26923e+08	2.35888e+08	2.0762e+08	1.55536e+08	1.08455e+08	6.34854e+07	3.19149e+07	1.54145e+07	5.63403e+06	1.64442e+06	378447	27698.8	169129	0	35474
LAEITPDKAFQDKLYPFTWDAVRYNGKL	88	115	5	0	660.748	8	24	12.1027	12.2246	663.87	13.589	1	0	2.48017	1.20851	1	1	0.111052		0	0	1.12103e+06	35894.2	330799	19712.4	0	145884	471044	851060	1.12064e+06	2.59995e+06	5.09543e+06	7.15489e+06	1.09148e+07	1.3388e+07	1.32648e+07	1.24584e+07	8.45092e+06	6.35931e+06	3.15543e+06	2.57334e+06	821161	120391	15639.1	0	340304	0	0	19248
AEITPDKA	89	96	1	0	844.441	4	5					-1
AEITPDKAFQDKL	89	101	2	0	738.391	5	10					-1
AEITPDKAFQDKL	89	101	3	0	492.596	5	10					-1
AEITPDKAFQDKLYPFT	89	105	2	0	992.507	6	13					-1
AEITPDKAFQDKLYPFT	89	105	3	0	662.007	6	13					-1
AEITPDKAFQDKLYPFTW	89	106	2	0	1085.55	6	14	12.7098	12.8158	1090.57	8.70761	1	0	2.76102	1.00782	1	0	0.134653		0	0	0	56413.1	0	95261.2	1.14451e+06	1.48607e+06	3.82738e+06	5.94459e+06	7.01154e+06	5.81416e+06	4.29181e+06	1.96383e+06	345961	210820	0	120060	0	0	0
AEITPDKAFQDKLYPFTW	89	106	3	0	724.033	6	14	12.662	12.8158	727.406	8.77393	1	0	2.78488	1.60864	1	0	0.0773472		0	116462	0	91274.3	79022.4	774910	2.10716e+06	5.63021e+06	1.06142e+07	1.46777e+07	1.86803e+07	1.56978e+07	1.06302e+07	7.30483e+06	2.38746e+06	564757	251459	0	39846.7	29429.2	0
AEITPDKAFQDKLYPFTWD	89	107	2	0	1143.06	6	15	12.2458	12.2986	1148.5	9.47526	1	0	2.80993	0.339965	1	0	0.126241		0	0	0	0	0	0	0	817085	1.45314e+06	3.21731e+06	4.44613e+06	4.89197e+06	3.85545e+06	2.43025e+06	1.33512e+06	257516	0	120451	0	0	0	0
AEITPDKAFQDKLYPFTWD	89	107	3	0	762.376	6	15	12.1824	12.2616	766.005	9.48475	1	0	2.81312	0.673055	1	0	0.0999135		51005.7	0	0	0	77021.3	87451.4	413811	1.30752e+06	3.13229e+06	5.64339e+06	6.67299e+06	7.05832e+06	6.04895e+06	4.11194e+06	2.04619e+06	1.15411e+06	258972	79852.3	200930	0	28813.4	136802
AEITPDKAFQDKLYPFTWDA	89	108	2	0	1178.58	7	16					-1
AEITPDKAFQDKLYPFTWDA	89	108	3	0	786.055	7	16	12.1506	12.4095	790.638	12.2999	0.6	0					0.260078		12539.6	350119	75774.4	187868	976461	913289	2.12593e+06	6.7465e+06	1.33431e+07	2.49391e+07	5.07579e+07	8.29379e+07	1.28098e+08	1.71092e+08	1.76058e+08	1.595e+08	1.08746e+08	6.69276e+07	3.2259e+07	1.49221e+07	4.52154e+06	1.81713e+06	1.01678e+06	815957
AEITPDKAFQDKLYPFTWDAVRYNGKL	89	115	3	0	1062.88	8	23	12.007	12.0975	1067.86	12.9828	0.6	0					0.054281		0	0	0	0	0	2.24974e+06	409503	858243	2.67042e+06	2.83683e+06	5.46183e+06	1.0797e+07	1.69433e+07	2.59896e+07	3.14626e+07	3.58556e+07	3.22422e+07	2.72181e+07	1.77774e+07	1.14775e+07	6.72858e+06	2.36215e+06	847852	0	0	11332.7	0	8520.96	0	0
AEITPDKAFQDKLYPFTWDAVRYNGKL	89	115	4	0	797.412	8	23	12.007	12.124	801.193	13.1733	0.6	0					0.0304361		0	77976	72720.6	267648	0	424076	1.61823e+06	1.23329e+06	649253	5.02856e+06	1.05141e+07	1.80336e+07	2.71139e+07	4.36939e+07	5.5963e+07	5.82911e+07	5.5214e+07	4.52069e+07	3.33131e+07	1.8622e+07	1.01667e+07	4.8711e+06	1.69711e+06	309174	587896	67070.2	0	19710.8	1.10536e+06	18909.7
EITPDKAFQDKLYPFTWDAVRYNGKL	90	115	3	0	1039.2	8	22					-1
ITPDKAFQDKLYPFTWDAVRYNGKL	91	115	3	0	996.187	7	21					-1
FQDKLYPFT	97	105	2	0	579.795	5	6					0
FQDKLYPFTW	97	106	1	0	1344.66	5	7	11.832	11.848	1354.37	8.84522	0.4	0					0.175422		0	0	0	0	0	0	0	0	0	512126	648811	85055.5	0
FQDKLYPFTW	97	106	2	0	672.835	5	7	12.8688	13.1593	675.122	3.71378	1	0	2.30052	3.32855	-1	1	0.0665261		132601	3.72394e+06	1.98031e+07	5.25601e+07	8.30732e+07	8.20513e+07	5.27197e+07	2.25694e+07	5.93952e+06	857146	31291.8	37372.5	27603.3
FQDKLYPFTWD	97	107	1	0	1459.69	5	8					-1
FQDKLYPFTWD	97	107	2	0	730.348	5	8	12.4042	12.4783	732.889	4.16051	1	0	2.24775	0.607484	1	0	0.0163438		165159	1.86666e+06	9.23888e+06	2.56132e+07	4.70592e+07	5.91145e+07	4.76646e+07	2.62828e+07	1.14524e+07	3.29212e+06	0	60069.3	0	0
FQDKLYPFTWDA	97	108	2	0	765.867	5	9					-1
FQDKLYPFTWDAVRYNGKL	97	115	2	0	1181.1	7	16					-1
FQDKLYPFTWDAVRYNGKL	97	115	3	0	787.739	7	16	10.3554	11.2303	790.735	7.52281	0.6	1					0.901676		135858	24155.2	1.66798e+06	1.92417e+06	9.40282e+06	2.19941e+07	4.07492e+07	5.4405e+07	5.73986e+07	4.99776e+07	3.37186e+07	2.29784e+07	1.4773e+07	1.34839e+07	1.31351e+07	1.11992e+07	8.5056e+06	4.18168e+06	1.41584e+06	361939	324391	34967.2	30689.1	325960
FQDKLYPFTWDAVRYNGKL	97	115	4	0	591.056	7	16					-1
DKLYPFTWD	99	107	2	0	592.785	5	6					0
DKLYPFTWDA	99	108	2	0	628.303	5	7					-1
DKLYPFTWDAVRYNGKL	99	115	3	0	696.03	6	14					-1
YPFTWD	102	107	1	0	828.356	4	4	11.6566	11.7576	831.147	2.25979	1	0	2.47382	0.94644		1	0.0696715		858430	5.68223e+06	1.45118e+07	1.75246e+07	1.00431e+07	2.773e+06	475782	0	0
YPFTWDAVRYNGKL	102	115	2	0	865.438	6	12	9.9608	10.0246	868.619	5.28749	0.6	0					0.543341		149222	172335	88241.8	164531	507439	846599	967036	1.01747e+06	861219	376510	281050	33830.4	52241	0	0	95960.5	0	0	0
YPFTWDAVRYNGKL	102	115	3	0	577.295	6	12					-1
WDAVRYNGKL	106	115	2	0	611.322	5	8					-1
DAVRYNGKL	107	115	1	0	1035.56	4	7					-1
DAVRYNGKL	107	115	2	0	518.283	4	7					-1
AVRYNGKL	108	115	1	0	920.531	4	6					0
AVRYNGKL	108	115	2	0	460.769	4	6	5.92332	6.13885	461.597	1.1148	0.4	0					1.12561		49718.3	394559	84556.7	0	0	7588.27	10587.8	22723	9046.43	0	6941.06
AVRYNGKLIAYPIAVEA	108	124	3	0	616.684	6	14					-1
VRYNGKL	109	115	2	0	425.251	4	5					0
VRYNGKL	109	115	3	0	283.836	4	5					-1
RYNGKL	110	115	2	0	375.716	4	4	6.23758	6.54667	377.276	2.68015	1	0	3.00309	3.5613		0	0.132928		0	419994	4.63804e+06	7.72078e+06	5.27914e+06	1.04413e+06	19680	20706.1	0
IAYPIA	116	121	1	0	647.376	4	3	8.04363	8.10853	647.734	-0.0473023	1	0	-0.450974	0.492055	0	0	0.0755459		6.44404e+06	2.51006e+06	322787	24025.3	0	0	15610.9	0
IAYPIA	116	121	2	0	324.192	4	3	6.38772	6.7399	324.348	-0.0918245	0.4	0					0.270438		4.34352e+06	0	641017	0	9245.02	0	23010.3	16222.4
IAYPIAV	116	122	2	0	373.726	4	4	7.96285	9.18292	374.429	0.938709	0.4	0					0.365109		0	1.94491e+07	24757.2	2.12443e+06	0	604559	0	383194	10825.5
IAYPIAVE	116	123	1	0	875.487	4	5	7.65607	7.8014	882.408	6.38246	0.4	1					1.65394		0	66277.5	0	0	0	0	506099	1.64683e+06	566024	9412.56
IAYPIAVE	116	123	2	0	438.247	4	5					0
IAYPIAVEA	116	124	1	0	946.524	4	6	9.02872	9.07675	948.049	0.946162	0.4	0					0.123319		1.57148e+06	5.28031e+06	4.40168e+06	1.41228e+06	214259	0	0	70808	0	0	0
IAYPIAVEA	116	124	2	0	473.766	4	6	9.09273	9.16173	474.464	0.81729	1	0	0.314489	0.54359	1	0	0.022861		2.2588e+07	4.44098e+07	3.1237e+07	1.12277e+07	2.82361e+06	177352	129837	325111	0	160613	0
IAYPIAVEAL	116	125	2	0	530.308	4	7					0
EALSLIYNKDLLPNPPKTWEEIPALDKELKAKGKSALM	123	160	4	0	1066.84	9	32					-1
ALSLIYNKDLLPNPPKT	124	140	2	0	949.043	6	12	9.72217	9.76993	949.866	0.496811	0.4	0					0.0824389		2936.53	7.70311e+06	0	1.85128e+06	0	416836	0	102220	0	52575.1	0	0	0	0	0	6276.5	0	0	0
ALSLIYNKDLLPNPPKT	124	140	3	0	633.031	6	12					-1
ALSLIYNKDLLPNPPKTWEEIPAL	124	147	3	0	912.505	7	18	12.5473	12.7151	914.671	4.81973	1	0	0.977032	1.78608		0	0.179843		151338	107696	161671	1.36223e+06	4.00364e+06	7.03332e+06	8.74203e+06	7.43464e+06	5.17369e+06	2.74767e+06	1.00706e+06	411085	60796.9	308530	57399	0	129843	0	0	0	38392.9	0	57428.9	0	27722.9	65496.4
LSLIYNKDLLPNPPKT	125	140	2	0	913.525	6	11					-1
LSLIYNKDLLPNPPKT	125	140	3	0	609.352	6	11					-1
LSLIYNKDLLPNPPKTW	125	141	3	0	671.379	6	12					-1
LSLIYNKDLLPNPPKTWEEIPAL	125	147	2	0	1332.74	7	17					-1
LSLIYNKDLLPNPPKTWEEIPAL	125	147	3	0	888.826	7	17	12.42	12.6112	890.947	4.72436	1	0	1.02811	2.07936	1	0	0.0782954		0	114815	2.75578e+06	9.53672e+06	2.09188e+07	3.56965e+07	4.32985e+07	3.6428e+07	2.5248e+07	1.31716e+07	6.47032e+06	2.45359e+06	898095	223604	200823	101733	25055.9	33222.1	564805	0	0	66454.5	69664.2	0	33058.7
LSLIYNKDLLPNPPKTWEEIPALDKELKAKGKSAL	125	159	4	0	984.058	9	29					-1
LSLIYNKDLLPNPPKTWEEIPALDKELKAKGKSALM	125	160	3	0	1355.42	9	30					-1
LSLIYNKDLLPNPPKTWEEIPALDKELKAKGKSALM	125	160	4	0	1016.82	9	30	11.7682	11.832	1021.32	15.4657	1	1	2.22488	0.478229	1	1	0.171882		84755.7	106805	0	0	0	0	0	0	75925	675198	1.18605e+06	3.0151e+06	5.79306e+06	9.66628e+06	1.42107e+07	1.93133e+07	2.1841e+07	2.20214e+07	2.03613e+07	1.50024e+07	1.0852e+07	6.59853e+06	3.44719e+06	1.4413e+06	1.04616e+06	238537	63474.4	73915.4	2.89855e+06	25351.8
LSLIYNKDLLPNPPKTWEEIPALDKELKAKGKSALM	125	160	5	0	813.656	9	30	11.6884	11.7682	816.97	14.0387	1	0	1.98531	0.67892	1	1	0.0695322		30802.1	26240.5	0	29941.7	139089	0	32225.7	0	0	166638	216141	395219	1.05165e+06	1.85791e+06	3.71344e+06	4.47122e+06	4.9117e+06	4.8942e+06	4.87614e+06	3.83672e+06	2.14724e+06	1.10736e+06	354591	254010	177781	46525.9	35557.6	0	0	0
LSLIYNKDLLPNPPKTWEEIPALDKELKAKGKSALM	125	160	7	0	581.471	9	30					-1
LSLIYNKDLLPNPPKTWEEIPALDKELKAKGKSALMF	125	161	5	0	843.07	9	31					-1
SLIYNKDLLPNPPKT	126	140	2	0	856.983	6	10	9.45135	9.73808	859.41	3.82055	0.5	1					0.112456		0	2.90302e+06	5.99055e+06	1.93482e+07	2.64455e+07	3.07756e+07	1.64173e+07	1.87119e+07	2.4488e+06	3.08556e+06	0	35156.7	0	34834.2	0	0	0
SLIYNKDLLPNPPKT	126	140	3	0	571.658	6	10					-1
SLIYNKDLLPNPPKTWEEIPAL	126	147	2	0	1276.19	7	16					-1
SLIYNKDLLPNPPKTWEEIPAL	126	147	3	0	851.132	7	16	12.0549	12.2458	853.193	4.62201	1	0	1.08337	2.07643	1	0	0.107421		585846	2.56974e+06	6.09435e+06	1.5402e+07	3.44645e+07	5.24241e+07	5.30981e+07	4.58515e+07	3.16542e+07	1.62727e+07	7.43287e+06	2.98244e+06	1.05368e+06	618112	35704.2	203449	847990	29364.6	271554	785176	74008.2	777768	104516	0
SLIYNKDLLPNPPKTWEEIPALDKELKAKGKSALM	126	160	3	0	1317.73	9	29					-1
SLIYNKDLLPNPPKTWEEIPALDKELKAKGKSALM	126	160	4	0	988.547	9	29					-1
SLIYNKDLLPNPPKTWEEIPALDKELKAKGKSALM	126	160	5	0	791.039	9	29					-1
LIYNKDLLPNPPKT	127	140	2	0	813.467	5	9	7.63997	7.67217	819.675	11.4309	0.4	0					0.967806		0	0	0	0	0	0	0	0	0	23748.5	0	0	23542	64962.1	27690.9
LIYNKDLLPNPPKT	127	140	3	0	542.647	5	9					-1
LIYNKDLLPNPPKTWEEIPA	127	146	3	0	784.426	7	14	11.5455	11.7842	786.448	4.61981	0.6	0					0.0281412		115752	2.94881e+06	2.11188e+07	6.99299e+07	1.55924e+08	2.31617e+08	2.49828e+08	2.01236e+08	1.28894e+08	6.52623e+07	2.90317e+07	1.00875e+07	2.90188e+06	545668	192119	279747	107118	154848	2.53718e+06	167268	266421	960291
LIYNKDLLPNPPKTWEEIPAL	127	147	2	0	1232.68	7	15					-1
LIYNKDLLPNPPKTWEEIPAL	127	147	3	0	822.121	7	15					-1
LIYNKDLLPNPPKTWEEIPALDKELKAKGKSALM	127	160	5	0	773.633	9	28					-1
IYNKDLLPNPPKT	128	140	2	0	756.925	5	8	7.44675	7.88762	759.692	4.62231	1	1	2.53848	5.21774	0	-3	0.83546		120315	31896.9	1.93648e+06	6.97908e+06	1.10814e+07	1.04639e+07	7.06989e+06	4.11507e+06	3.45661e+06	3.46286e+06	2.14583e+06	1.09321e+06	200190	5174.07
IYNKDLLPNPPKT	128	140	3	0	504.952	5	8	7.59173	7.73678	506.423	3.4985	1	0	1.83097	1.49949	0	-1	0.0884761		57365.1	34273	363229	1.85637e+06	2.95315e+06	2.75213e+06	1.46538e+06	249146	68160.4	0	13408.1	0	0	0
IYNKDLLPNPPKTW	128	141	3	0	566.979	6	9					-1
IYNKDLLPNPPKTWEEIPAL	128	147	2	0	1176.14	7	14	11.5455	11.7203	1179.14	4.56404	1	0	1.27036	1.87385	1	-1	0.303941		0	71384.3	473231	4.99484e+06	1.13194e+07	1.71713e+07	1.95746e+07	1.65125e+07	9.13191e+06	3.35362e+06	1.23113e+06	179455	0	0	0	1696.46	1285.89	0	0	3720.47	0	334684
IYNKDLLPNPPKTWEEIPAL	128	147	3	0	784.426	7	14	11.5455	11.7842	786.448	4.61981	1	0	1.29042	2.67641	1	-1	0.0281412		115752	2.94881e+06	2.11188e+07	6.99299e+07	1.55924e+08	2.31617e+08	2.49828e+08	2.01236e+08	1.28894e+08	6.52623e+07	2.90317e+07	1.00875e+07	2.90188e+06	545668	192119	279747	107118	154848	2.53718e+06	167268	266421	960291
IYNKDLLPNPPKTWEEIPAL	128	147	4	0	588.572	7	14					-1
IYNKDLLPNPPKTWEEIPALD	128	148	2	0	1233.65	7	15					-1
IYNKDLLPNPPKTWEEIPALD	128	148	3	0	822.769	7	15	9.76993	9.8812	824.337	3.20053	0.6	0					0.208178		210953	431136	1.38512e+06	2.49178e+06	2.55566e+06	2.34138e+06	2.3401e+06	1.35221e+06	619543	131373	54250.5	32093.6	51183.2	0	0	4832.9	0	0	0	35583.9	83502.6	0	0
IYNKDLLPNPPKTWEEIPALDKE	128	150	3	0	908.481	7	17					-1
IYNKDLLPNPPKTWEEIPALDKELKAKGKSAL	128	159	3	0	1207.34	8	26					-1
IYNKDLLPNPPKTWEEIPALDKELKAKGKSAL	128	159	4	0	905.758	8	26					-1
IYNKDLLPNPPKTWEEIPALDKELKAKGKSALM	128	160	3	0	1251.02	9	27	11.1034	11.299	1256.49	14.0697	1	0	2.25298	2.13467	1	1	0.117321		0	0	0	0	0	0	217215	0	0	84514.6	1.5168e+06	2.82097e+06	6.63152e+06	1.14685e+07	1.67836e+07	2.37604e+07	2.55861e+07	2.47723e+07	2.16273e+07	1.57642e+07	9.64621e+06	4.97702e+06	2.50173e+06	368194	0	71675.1	0	0	0	73581.3
IYNKDLLPNPPKTWEEIPALDKELKAKGKSALM	128	160	4	0	938.518	9	27	11.0087	11.2356	942.653	14.1994	1	0	2.27717	2.52725	1	1	0.0497897		56754.4	0	53275.7	0	56327.3	44403.3	271694	491194	535455	2.3263e+06	4.84578e+06	1.01601e+07	1.99206e+07	3.22207e+07	4.9752e+07	6.80028e+07	6.98446e+07	7.24431e+07	6.13863e+07	4.67718e+07	3.14779e+07	1.96446e+07	9.91953e+06	4.89711e+06	2.15664e+06	593633	243840	0	157682	57088.3
IYNKDLLPNPPKTWEEIPALDKELKAKGKSALM	128	160	5	0	751.016	9	27					-1
IYNKDLLPNPPKTWEEIPALDKELKAKGKSALM	128	160	6	0	626.014	9	27	11.0718	11.135	628.782	14.2658	1	0	2.28954	0.470897	1	1	0.0868081		0	0	0	0	0	0	0	0	32351.4	0	0	251283	694042	787284	1.43283e+06	2.24157e+06	2.03548e+06	2.51657e+06	1.56431e+06	1.80163e+06	749486	598606	238208	109617	0	0	0	0	0	0
IYNKDLLPNPPKTWEEIPALDKELKAKGKSALMF	128	161	3	0	1300.04	9	28					-1
IYNKDLLPNPPKTWEEIPALDKELKAKGKSALMF	128	161	4	0	975.285	9	28	11.8001	11.832	979.584	14.7464	1	0	2.28096	0.0770548	1	1	0.149254		0	0	0	204969	0	0	0	0	0	0	104755	324927	537883	1.06891e+06	1.79179e+06	2.52579e+06	3.00653e+06	3.32986e+06	3.16449e+06	2.74265e+06	1.96465e+06	1.14841e+06	500439	437044	206966	186402	59573.8	52041.2	0	0
IYNKDLLPNPPKTWEEIPALDKELKAKGKSALMF	128	161	5	0	780.43	9	28					-1
IYNKDLLPNPPKTWEEIPALDKELKAKGKSALMF	128	161	6	0	650.526	9	28					-1
YNKDLLPNPPKTWEEIPAL	129	147	3	0	746.732	6	13	10.167	10.4027	749.315	6.38443	1	0	2.10193	2.63954		-4	0.149868		69227.9	249363	340569	691842	2.00836e+06	5.73708e+06	9.37762e+06	1.20565e+07	1.35439e+07	9.79241e+06	6.9915e+06	2.76698e+06	624968	162560	309438	58550.1	526946	58914.9	126505	133441
WEEIPAL	141	147	1	0	857.44	4	4	11.3882	11.514	858.278	0.310978	1	0	0.0200013	1.25732	0	0	0.0862342		4.03176e+07	3.56819e+07	1.6074e+07	3.46475e+06	92853.1	0	167739	0	56622.9
WEEIPAL	141	147	2	0	429.224	4	4	11.1509	11.2462	430.214	1.45303	0.4	1					1.15747		239519	156275	0	0	0	0	89297.6	0	43779.3
WEEIPALDKELKAKGKSALM	141	160	2	0	1129.12	7	17					-1
WEEIPALDKELKAKGKSALM	141	160	3	0	753.08	7	17					-1
WEEIPALDKELKAKGKSALM	141	160	4	0	565.062	7	17					-1
WEEIPALDKELKAKGKSALMF	141	161	3	0	802.103	7	18					-1
EEIPAL	142	147	1	0	671.361	4	3	8.30395	8.4167	673.236	1.48002	0.4	1					2.17125		328373	156334	159760	118070	0	26467.4	102848	16699
EEIPALDKELKAKGKSALM	142	160	3	0	691.054	6	16					-1
PALDKELKAKGKSALM	145	160	3	0	567.331	6	14					-1
DKELKAKGKSAL	148	159	2	0	644.385	5	10					-1
DKELKAKGKSAL	148	159	3	0	429.926	5	10					-1
DKELKAKGKSALM	148	160	1	0	1418.8	5	11					-1
DKELKAKGKSALM	148	160	2	0	709.905	5	11					-1
DKELKAKGKSALM	148	160	3	0	473.606	5	11					-1
DKELKAKGKSALM	148	160	4	0	355.456	5	11					-1
DKELKAKGKSALMF	148	161	2	0	783.44	6	12					-1
DKELKAKGKSALMF	148	161	3	0	522.629	6	12					-1
DKELKAKGKSALMF	148	161	4	0	392.223	6	12					-1
KELKAKGKSALM	149	160	2	0	652.392	5	10					-1
KELKAKGKSALM	149	160	3	0	435.264	5	10					-1
KELKAKGKSALMF	149	161	3	0	484.287	5	11	7.75293	8.36782	489.133	13.5994	0.4	0					0.0438425		50248.3	11163.1	25804.1	51899	1554.16	11625.2	47036.7	0	18866	1.50128e+06	50516.1	0	1.07048e+08	17389.2	17080.1	5.08209e+08	12572.6
MFNLQEPY	160	167	2	0	521.239	5	5	9.22308	9.23893	526.222	9.26001	0.4	0					0.0690846		0	0	0	0	0	0	0	5471.97	0	4094.4	234058
MFNLQEPYFTWPLIA	160	174	2	0	935.466	6	11	15.3095	15.8361	937.818	3.45019	1	0	1.20816	6.29494		0	0.10385		1.13949e+06	1.33163e+07	4.23133e+07	8.69266e+07	1.16044e+08	1.08721e+08	7.46572e+07	4.29176e+07	2.12479e+07	8.66023e+06	3.52606e+06	1.38975e+06	500782	786540	671845	172273	397931	352057
FNLQEPY	161	167	1	0	910.431	4	4	8.22293	8.44898	910.839	-0.148329	1	0	-0.558327	2.51762	1	-2	0.208344		6.67467e+07	2.47803e+07	6.14218e+06	339302	5692.27	208632	142994	0	0
FNLQEPY	161	167	2	0	455.719	4	4	8.1736	8.31997	456.076	0.157906	0.2	0					1.06474		425956	200215	23798.6	11296.1	0	0	0	30013	0
FNLQEPYFTW	161	170	2	0	672.817	5	7	13.4974	13.5308	675.246	4.00409	0.4	1					2.4898		0	16544.2	32836.1	0	0	0	0	873.249	0	9905.6	7930.81	0	10109
FNLQEPYFTWPLI	161	173	2	0	834.427	6	9	15.2154	15.7672	836.296	2.67175	0.4	0					0.144896		5.36822e+06	3.74401e+07	9.89398e+07	1.37583e+08	1.31853e+08	8.36411e+07	4.22116e+07	1.77184e+07	6.91505e+06	1.92621e+06	1.40844e+06	1.1263e+06	1.20213e+06	908069	1.12131e+06	760399
FNLQEPYFTWPLIA	161	174	1	0	1738.88	6	10	14.823	15.0952	1742.92	2.92534	1	0	1.10179	3.09832	1	-1	0.368864		343022	1.84941e+06	1.90468e+07	3.89312e+07	4.79241e+07	3.66801e+07	1.79075e+07	2.42445e+06	173574	235000	0	139901	313081	0	0	0	148754
FNLQEPYFTWPLIA	161	174	2	0	869.946	6	10	14.7281	15.3671	871.977	2.95597	1	0	1.11722	7.70858	1	-1	0.0285483		7.56588e+07	5.05953e+08	1.42196e+09	2.25994e+09	2.32399e+09	1.78876e+09	1.05062e+09	5.18059e+08	2.39874e+08	1.0762e+08	4.3719e+07	1.6661e+07	3.75146e+06	2.35895e+06	1.88365e+06	1.03338e+06	1.62039e+06
FNLQEPYFTWPLIA	161	174	3	0	580.299	6	10					-1
FNLQEPYFTWPLIAA	161	175	2	0	905.464	6	11	14.5646	14.8702	907.692	3.30714	1	0	1.14266	3.51751		-1	0.121401		1.3315e+06	1.06685e+07	3.28128e+07	5.36862e+07	6.27709e+07	5.19246e+07	3.49732e+07	1.83499e+07	8.32646e+06	4.62318e+06	1.67424e+06	883122	522579	594538	360884	400423	459342	677276
FNLQEPYFTWPLIAADGGYAFKYENGKYDIKDVGVDNAGAKAGL	161	204	4	0	1207.35	10	40	12.6939	13.1221	1217.85	39.0565	1	0	4.54617	5.05894		-9	0.351234		0	0	0	4132.63	48132.8	0	104281	0	97790.1	0	0	0	0	188563	7000.48	243195	60208	401973	43359	190436	90180.9	541907	56969.5	260158	0	335636	76393.6	48171.1	0	259928
NLQEPY	162	167	1	0	763.362	4	3					-1
NLQEPYFTWPLI	162	173	2	0	760.893	5	8					-1
NLQEPYFTWPLIA	162	174	1	0	1591.82	5	9	14.204	14.3285	1595.56	2.7529	1	0	1.169	1.24014	1	1	0.224133		0	133878	928372	1.60123e+06	1.53064e+06	1.13088e+06	484422	68197.9	0	0	0	0	0	0	0
NLQEPYFTWPLIA	162	174	2	0	796.411	5	9	14.128	14.4268	798.326	2.83182	1	0	1.21317	3.43162	1	1	0.0207175		5.01512e+06	3.27927e+07	9.86646e+07	1.5762e+08	1.52449e+08	1.0156e+08	5.32311e+07	2.38889e+07	1.01486e+07	4.11824e+06	1.47212e+06	373749	115165	46261.7	15589.2
NLQEPYFTWPLIAADGGYA	162	180	2	0	1063.52	6	15	13.9971	14.1716	1067.07	5.80017	1	0	1.57595	1.87008		0	0.382624		0	9897.6	14643.1	25747.7	187503	626377	745178	927893	641190	439566	225579	71815.4	12966.7	14672.4	23256.7	0	16177.4	0	15335.5	0	0	0
NLQEPYFTWPLIAADGGYAFKYENGKYDIKDVGVDNAGAKAGL	162	204	4	0	1170.58	9	39					-1
FTWPLIA	168	174	1	0	847.471	4	4	13.1381	13.4206	848.079	0.0596723	1	0	-0.296426	3.22716	1	1	0.168845		1.75642e+08	1.31199e+08	2.36903e+07	1.96026e+06	3.10454e+06	1.0853e+06	74943.4	82484.9	97717.3
FTWPLIA	168	174	2	0	424.239	4	4	13.1062	13.4206	424.627	0.228009	1	0	-0.0844684	3.62708	1	1	0.102699		1.91714e+07	1.54209e+07	6.05813e+06	1.53698e+06	43427.8	0	29204.3	0	26788.5
AADGGYA	174	180	1	0	624.262	4	5	4.0358	4.05417	632.088	7.4708	0.4	1					1.08428		0	0	0	0	0	0	4575.59	12721.9	17170.3	11907.5
AADGGYAF	174	181	1	0	771.331	4	6	7.34968	7.47902	778.268	6.47652	0.4	1					0.591364		21885.8	0	0	0	0	0	682337	1.14029e+06	534138	33792.8	0
AADGGYAFKYENGKY	174	188	2	0	827.381	5	13					-1
AADGGYAFKYENGKY	174	188	3	0	551.923	5	13					-1
AADGGYAFKYENGKYDIKDVGVDNAGAKAGL	174	204	3	0	1059.85	8	29					-1
AADGGYAFKYENGKYDIKDVGVDNAGAKAGL	174	204	4	0	795.143	8	29					-1
AADGGYAFKYENGKYDIKDVGVDNAGAKAGLTF	174	206	3	0	1142.56	8	31					-1
AADGGYAFKYENGKYDIKDVGVDNAGAKAGLTF	174	206	4	0	857.172	8	31					-1
AADGGYAFKYENGKYDIKDVGVDNAGAKAGLTFL	174	207	3	0	1180.25	8	32					-1
ADGGYA	175	180	1	0	553.225	3	4	4.12608	4.25858	555.823	2.28687	1	0	2.50791	1.34175		-2	0.0281487		925982	5.72284e+06	1.26074e+07	1.30732e+07	6.73811e+06	1.37707e+06	181020	7724.55
ADGGYAFKYENGKY	175	188	2	0	791.862	5	12					-1
ADGGYAFKYENGKY	175	188	3	0	528.244	5	12	7.86607	8.12477	533.416	14.5596	0.4	1					0.0878649		0	14388	0	12813.7	196.215	12712	16862.9	0	0	15149.4	0	31055.2	677281	2.19419e+06	5.15707e+06	8.84495e+06	1.00361e+07	8.96345e+06
ADGGYAFKYENGKYDIKD	175	192	2	0	1027.48	6	16	7.01232	7.0755	1037.9	19.61	0.4	0					0.140638		0	0	0	0	0	0	0	0	0	0	0	0	0	0	0	0	0	0	1.10267e+06	0	3.18869e+06	0	4.16756e+06
ADGGYAFKYENGKYDIKD	175	192	3	0	685.322	6	16					-1
ADGGYAFKYENGKYDIKDVGVDNAGAKAGL	175	204	3	0	1036.18	7	28					-1
ADGGYAFKYENGKYDIKDVGVDNAGAKAGL	175	204	4	0	777.383	7	28					-1
ADGGYAFKYENGKYDIKDVGVDNAGAKAGL	175	204	5	0	622.108	7	28					-1
ADGGYAFKYENGKYDIKDVGVDNAGAKAGLTF	175	206	2	0	1677.82	8	30					-1
ADGGYAFKYENGKYDIKDVGVDNAGAKAGLTF	175	206	3	0	1118.88	8	30					-1
ADGGYAFKYENGKYDIKDVGVDNAGAKAGLTF	175	206	4	0	839.412	8	30					-1
ADGGYAFKYENGKYDIKDVGVDNAGAKAGLTF	175	206	5	0	671.731	8	30					-1
ADGGYAFKYENGKYDIKDVGVDNAGAKAGLTFL	175	207	3	0	1156.58	8	31	11.1034	11.135	1163.28	18.046	0.6	0					0.0944599		0	0	0	0	0	0	0	0	0	0	0	0	0	0	109987	419153	719257	1.4795e+06	1.56462e+06	2.18673e+06	2.06986e+06	1.89788e+06	1.66907e+06	1.54448e+06	878809	456937	0	0	0	0
ADGGYAFKYENGKYDIKDVGVDNAGAKAGLTFL	175	207	4	0	867.683	8	31	11.1034	11.135	872.824	18.4805	0.6	0					0.114587		0	0	0	0	0	0	0	0	0	0	0	60332.8	33097	108059	315444	467812	1.16636e+06	1.81054e+06	2.54047e+06	2.87802e+06	2.98405e+06	3.02349e+06	2.80303e+06	2.3136e+06	1.422e+06	954581	237348	63105.3	0	0
ADGGYAFKYENGKYDIKDVGVDNAGAKAGLTFL	175	207	5	0	694.348	8	31					-1
DGGYAFKYENGKY	176	188	2	0	756.344	5	11	7.70442	7.99517	763.641	13.6771	0.4	1					0.160136		0	22893.2	24115.4	48635.5	36714.7	46569.6	102479	0	82862.7	119827	192507	296169	2.48643e+06	7.99267e+06	1.43489e+07	1.90467e+07	1.5144e+07
DGGYAFKYENGKYDIKDVGVDNAGAKAGL	176	204	3	0	1012.5	7	27					-1
DGGYAFKYENGKYDIKDVGVDNAGAKAGL	176	204	4	0	759.624	7	27					-1
DGGYAFKYENGKYDIKDVGVDNAGAKAGLTF	176	206	4	0	821.653	8	29					-1
DGGYAFKYENGKYDIKDVGVDNAGAKAGLTFL	176	207	3	0	1132.9	8	30					-1
YAFKYENGKYDIKDVGVDNAGAKAGL	179	204	3	0	936.14	7	24					-1
AFKYENGKYDIKD	180	192	2	0	795.894	5	11					-1
AFKYENGKYDIKD	180	192	3	0	530.931	5	11	6.90133	7.5059	535.551	12.9012	0.4	1					0.069986		0	105396	0	0	133554	0	0	183942	0	0	283209	4.22784e+06	1.63262e+07	2.12817e+07	4.89815e+07	4.17094e+07	548562
AFKYENGKYDIKDVGVDNAGAKAGL	180	204	3	0	881.785	7	23					-1
AFKYENGKYDIKDVGVDNAGAKAGL	180	204	4	0	661.591	7	23					-1
AFKYENGKYDIKDVGVDNAGAKAGLTF	180	206	4	0	723.62	7	25					-1
AFKYENGKYDIKDVGVDNAGAKAGLTFL	180	207	3	0	1002.19	7	26					-1
AFKYENGKYDIKDVGVDNAGAKAGLTFL	180	207	4	0	751.891	7	26					-1
FKYENGKY	181	188	1	0	1048.51	4	6					0
FKYENGKY	181	188	2	0	524.759	4	6	5.85438	6.15528	525.788	1.41624	0.4	0					0.902164		25947.5	6.66879e+06	0	495709	5006.48	32055.6	9338.81	665145	0	434638	17420.9
FKYENGKYDIKD	181	192	2	0	760.375	5	10					-1
FKYENGKYDIKD	181	192	3	0	507.252	5	10					-1
FKYENGKYDIKDVGVDNAGAKAGL	181	204	2	0	1286.66	7	22					-1
FKYENGKYDIKDVGVDNAGAKAGL	181	204	3	0	858.106	7	22					-1
FKYENGKYDIKDVGVDNAGAKAGL	181	204	4	0	643.831	7	22					-1
FKYENGKYDIKDVGVDNAGAKAGLTF	181	206	2	0	1410.71	7	24					-1
FKYENGKYDIKDVGVDNAGAKAGLTFL	181	207	3	0	978.506	7	25					-1
FKYENGKYDIKDVGVDNAGAKAGLTFL	181	207	4	0	734.132	7	25					-1
KYENGKYDIKD	182	192	2	0	686.841	5	9					-1
KYENGKYDIKDVGVDNAGAKAGL	182	204	2	0	1213.12	7	21	7.68827	7.75293	1220.4	13.127	1	0	2.77676	0.489122	1	-1	0.536474		0	0	0	0	0	32760.2	32737.5	113353	28097.3	65621.6	20903.9	34905.8	141280	392787	462187	639132	686091	368683	207407	0	0	0	0	0	0	0	0	23856.7	0
KYENGKYDIKDVGVDNAGAKAGL	182	204	3	0	809.083	7	21					-1
KYENGKYDIKDVGVDNAGAKAGL	182	204	4	0	607.064	7	21					-1
KYENGKYDIKDVGVDNAGAKAGLTF	182	206	3	0	891.789	7	23					-1
KYENGKYDIKDVGVDNAGAKAGLTF	182	206	4	0	669.093	7	23					-1
KYENGKYDIKDVGVDNAGAKAGLTFL	182	207	3	0	929.483	7	24	9.67437	9.86528	936.411	19.1238	0.6	0					0.177029		44954.1	43872	39089.3	0	0	0	0	0	0	0	0	0	6619.74	65352.6	0	130829	1.61842e+06	3.75003e+06	6.72349e+06	8.80321e+06	1.05622e+07	1.1137e+07	1.00041e+07	7.35637e+06	3.93317e+06	1.72751e+06	297593	48848	44334.4	51355.2
KYENGKYDIKDVGVDNAGAKAGLTFL	182	207	4	0	697.364	7	24					-1
DIKDVGVDNAGAKAGL	189	204	2	0	771.91	5	14	7.75293	7.88762	776.401	8.10112	1	0	2.54283	1.36919	1	0	0.0963221		0	37236.1	115324	717842	3.16938e+06	6.37125e+06	1.11441e+07	1.71476e+07	2.28644e+07	2.65572e+07	2.47862e+07	1.93346e+07	1.14187e+07	4.90086e+06	1.60214e+06	334381	3670.27	0	67647.5	0
DIKDVGVDNAGAKAGL	189	204	3	0	514.942	5	14	7.8014	8.04363	517.603	7.1021	0.5	0					0.12383		13280.1	65491	1.43101e+06	7.02369e+06	1.58651e+07	2.93088e+07	3.83761e+07	4.35652e+07	4.71532e+07	4.58617e+07	3.81221e+07	2.7175e+07	1.47791e+07	4.28496e+06	1.85152e+06	324960	5545.94	2637.38	0	88059.4
DIKDVGVDNAGAKAGLTF	189	206	2	0	895.968	6	16					-1
DIKDVGVDNAGAKAGLTF	189	206	3	0	597.648	6	16					-1
DIKDVGVDNAGAKAGLTFL	189	207	2	0	952.51	6	17					-1
DIKDVGVDNAGAKAGLTFL	189	207	3	0	635.342	6	17					-1
VGVDNAGAKAGLTF	193	206	2	0	660.351	5	12					0
VGVDNAGAKAGLTFL	193	207	2	0	716.893	5	13					-1
NAGAKAGLTFL	197	207	2	0	531.801	4	9					-1
LVDLIKNKHMNA	207	218	2	0	698.392	5	10					0
LVDLIKNKHMNA	207	218	3	0	465.931	5	10					-1
LVDLIKNKHMNADTD	207	221	2	0	863.943	6	13	7.26953	7.30155	865.316	1.67619	1	0	0.277837	0.0787308	1	-1	0.077529		985894	2.19254e+06	2.63564e+06	2.48998e+06	2.07493e+06	1.27007e+06	618688	58914.9	0	0	0	0	0	0	0	0	0	0	0	0
LVDLIKNKHMNADTD	207	221	3	0	576.298	6	13					0
LVDLIKNKHMNADTDY	207	222	2	0	945.475	6	14					-1
LVDLIKNKHMNADTDY	207	222	3	0	630.652	6	14					-1
LVDLIKNKHMNADTDY	207	222	4	0	473.241	6	14					-1
LVDLIKNKHMNADTDYSIA	207	225	3	0	721.037	6	17					-1
LVDLIKNKHMNADTDYSIAE	207	226	2	0	1145.57	7	18	8.60758	8.74398	1154.11	15.6655	1	0	4.01175	1.39077	1	-1	0.243898		0	0	0	0	0	70039.1	0	0	0	0	32274.8	0	26620.5	70571.9	1.05879e+06	1.71298e+06	2.73373e+06	3.01146e+06	3.1048e+06	1.70458e+06	941710	114834	44058.1	101627	0	0
LVDLIKNKHMNADTDYSIAE	207	226	3	0	764.051	7	18	8.65547	8.77075	768.906	13.1543	1	0	3.3091	1.12534	1	-1	0.681284		384432	652556	674648	586734	681072	269971	61929.3	79935	41805.1	0	0	53150.9	243716	494350	1.08124e+06	2.56782e+06	3.11386e+06	3.6891e+06	2.99073e+06	2.22335e+06	1.12079e+06	80824.4	0	0	0	19951.4
LVDLIKNKHMNADTDYSIAE	207	226	4	0	573.29	7	18					-1
LVDLIKNKHMNADTDYSIAEAA	207	228	3	0	811.409	7	20					-1
LVDLIKNKHMNADTDYSIAEAAF	207	229	3	0	860.432	7	21					-1
VDLIKNKHMNA	208	218	2	0	641.85	5	9					-1
VDLIKNKHMNA	208	218	3	0	428.236	5	9					-1
VDLIKNKHMNADTDY	208	222	2	0	888.933	6	13	6.67515	6.83678	897.214	15.4578	0.4	1					1.31905		0	0	0	0	0	0	0	0	0	96450.2	0	349706	34715.5	228565	44475.8	95908.4	0	87639.3	268058	1.33725e+06
VDLIKNKHMNADTDY	208	222	3	0	592.958	6	13					-1
VDLIKNKHMNADTDY	208	222	4	0	444.97	6	13					-1
VDLIKNKHMNADTDYS	208	223	3	0	621.968	6	14					-1
VDLIKNKHMNADTDYSI	208	224	3	0	659.663	6	15					-1
VDLIKNKHMNADTDYSIA	208	225	2	0	1024.51	6	16					-1
VDLIKNKHMNADTDYSIA	208	225	3	0	683.342	6	16					-1
VDLIKNKHMNADTDYSIAE	208	226	2	0	1089.03	6	17	7.86607	7.88225	1100.37	21.3513	0.4	1					0.147284		0	0	0	0	0	0	0	0	0	0	0	0	0	0	0	0	0	0	0	0	0	0	109733	137324
VDLIKNKHMNADTDYSIAE	208	226	3	0	726.356	6	17					-1
VDLIKNKHMNADTDYSIAE	208	226	4	0	545.019	6	17					-1
VDLIKNKHMNADTDYSIAEA	208	227	3	0	750.035	7	18					-1
VDLIKNKHMNADTDYSIAEAA	208	228	2	0	1160.07	7	19					-1
VDLIKNKHMNADTDYSIAEAA	208	228	3	0	773.714	7	19					-1
VDLIKNKHMNADTDYSIAEAAF	208	229	3	0	822.737	7	20					0
VDLIKNKHMNADTDYSIAEAAFNKGETA	208	235	4	0	767.376	8	26					-1
VDLIKNKHMNADTDYSIAEAAFNKGETAM	208	236	3	0	1066.51	8	27					-1
LIKNKHMNA	210	218	2	0	534.803	5	7					-1
LIKNKHMNA	210	218	3	0	356.871	5	7					-1
LIKNKHMNADTD	210	221	2	0	700.354	5	10					-1
LIKNKHMNADTD	210	221	3	0	467.238	5	10					-1
LIKNKHMNADTDY	210	222	2	0	781.885	6	11					-1
LIKNKHMNADTDYSIA	210	225	3	0	611.977	6	14					-1
LIKNKHMNADTDYSIAE	210	226	2	0	981.983	6	15					-1
LIKNKHMNADTDYSIAE	210	226	3	0	654.991	6	15					-1
LIKNKHMNADTDYSIAE	210	226	4	0	491.495	6	15					-1
LIKNKHMNADTDYSIAEAA	210	228	2	0	1053.02	6	17					-1
LIKNKHMNADTDYSIAEAA	210	228	3	0	702.349	6	17					0
LIKNKHMNADTDYSIAEAAFNKGETA	210	235	3	0	951.468	7	24					-1
LIKNKHMNADTDYSIAEAAFNKGETAM	210	236	3	0	995.148	8	25					-1
LIKNKHMNADTDYSIAEAAFNKGETAM	210	236	4	0	746.613	8	25					-1
IKNKHMNADTD	211	221	2	0	643.812	5	9					-1
IKNKHMNADTDY	211	222	2	0	725.343	5	10					-1
IKNKHMNADTDYSIA	211	225	2	0	860.92	6	13					-1
IKNKHMNADTDYSIA	211	225	3	0	574.282	6	13	5.39183	5.39715	580.316	17.0315	0.4	0					0		0	0	0	0	0	0	0	0	0	0	0	0	0	0	0	0	0	0	399665	0
IKNKHMNADTDYSIAE	211	226	3	0	617.296	6	14					-1
IKNKHMNADTDYSIAEAA	211	228	3	0	664.655	6	16					-1
DTDYSIA	219	225	1	0	784.336	4	5	5.67088	5.87152	786.284	1.5006	0.6	0					1.22381		692930	2.07107e+06	3.28184e+06	2.24723e+06	320099	0	0	0	10200.1	0
DYSIAE	221	226	1	0	697.304	4	4	5.57375	5.62238	700.696	2.9896	1	0	3.39273	0.287593		0	2.6607		0	72667.8	350420	844364	805214	154322	49689.9	26366.3	0
YSIAEAA	222	228	1	0	724.351	4	5					-1
SIAEAA	223	228	1	0	561.288	3	4					-1
SIAEAAFNKGETA	223	235	1	0	1308.64	5	11					-1
SIAEAAFNKGETAM	223	236	2	0	720.345	5	12					-1
IAEAAF	224	229	1	0	621.324	4	4	7.0439	7.10708	622.82	1.11979	0.4	1					0.926304		565009	213368	438340	227911	0	0	0	68716.7	0
EAAFNKGETA	226	235	2	0	519.249	4	8					-1
EAAFNKGETAM	226	236	1	0	1168.53	5	9					-1
EAAFNKGETAM	226	236	2	0	584.769	5	9	5.76942	5.78608	591.807	13.3322	0.4	0					0		0	0	0	0	0	0	0	0	0	0	0	0	0	0	71757.7
AAFNKGETA	227	235	2	0	454.727	4	7					-1
AAFNKGETAM	227	236	1	0	1039.49	5	8	5.97433	6.13885	1044.76	4.60204	0.4	0					0.570137		78478.8	53132.9	36872.5	23061.4	1.65411e+06	1.53523e+06	1.24474e+06	851913	183907	17602.2	15079.1	0	31669.6	0
AAFNKGETAM	227	236	2	0	520.247	5	8					-1
AAFNKGETAMT	227	237	2	0	570.771	5	9	5.6875	5.92332	573.651	5.03097	1	0	2.44384	2.64038		1	0.415107		25206.8	0	49317.9	85475.2	982411	3.73727e+06	4.40145e+06	2.15736e+06	397321	12308.5	13017.4	10411.8	0	10250.6	0
AAFNKGETAMTINGPWAWSNIDTSKVNY	227	254	3	0	1029.49	8	25	10.7882	11.1192	1036.46	18.9778	1	0	3.45172	3.83761		0	0.18643		0	0	0	0	0	0	0	0	0	0	0	0	0	0	66114.4	128371	1.49988e+06	5.07123e+06	1.04649e+07	1.58134e+07	1.99189e+07	2.03507e+07	1.66684e+07	1.26324e+07	7.72295e+06	3.00372e+06	936272	489808	0	67738.7
FNKGETA	229	235	2	0	383.69	4	5					-1
FNKGETAM	229	236	1	0	897.413	5	6	5.34947	5.55768	904.895	6.88908	0.4	1					0.427901		0	30417.6	0	28997	0	0	379904	2.16137e+06	2.17192e+06	409159	0	0
FNKGETAM	229	236	2	0	449.21	5	6	5.25318	5.88878	452.615	6.21616	0.4	1					0.737042		2.43401e+06	419459	3.56173e+06	6.08026e+06	6.61576e+06	6.64392e+06	1.41426e+07	2.70232e+07	2.95514e+07	1.65908e+07	5.11737e+06	1.06591e+06
NKGETAM	230	236	1	0	750.345	4	5					-1
NKGETAM	230	236	2	0	375.676	4	5	4.16175	4.2159	376.52	1.20449	0.4	0					0.0857741		216334	992686	1.21297e+06	368192	63332.5	5950.03	0	0	0	0
NKGETAMTINGPWAWSNIDTSKVNY	230	254	3	0	933.113	7	22					-1
NKGETAMTINGPWAWSNIDTSKVNYGVTVL	230	259	3	0	1089.54	8	27	12.5314	12.8211	1094.38	12.4835	0.6	0					0.2739		116399	0	87033.3	0	0	8188.44	0	181421	896497	1.75532e+06	5.70048e+06	1.10034e+07	1.57636e+07	2.00382e+07	2.1741e+07	2.02896e+07	1.54187e+07	1.03e+07	6.9677e+06	2.90898e+06	842152	318714	43566.7	0	67983.5	0	41451	33809	46169.8	46336.3
MTINGPWAWSNIDT	236	249	2	0	803.372	6	11					-1
MTINGPWAWSNIDTSKVNY	236	254	3	0	733.018	7	16	12.3092	12.3355	736.457	8.92675	1	0	2.43842	0.00771355		0	0.0689176		0	0	0	67113.1	121833	153233	566047	1.27153e+06	2.06843e+06	3.52624e+06	4.24244e+06	3.87656e+06	2.43934e+06	1.62403e+06	837167	281926	225894	0	0	180455	0	0	13673.7	0
MTINGPWAWSNIDTSKVNYGVTVL	236	259	2	0	1333.67	7	21	13.0587	13.5308	1339.94	10.8588	1	0	2.23276	5.61137	1	1	0.0953001		0	34556.8	0	0	139750	290657	6.16257e+06	8.89306e+06	2.88966e+07	4.61396e+07	8.4144e+07	1.17397e+08	1.43449e+08	1.35327e+08	1.14911e+08	8.03412e+07	4.87376e+07	2.41703e+07	1.10364e+07	3.53696e+06	786947	0	361012	0	337558	0	140445	0	0
MTINGPWAWSNIDTSKVNYGVTVL	236	259	3	0	889.448	7	21	13.0745	13.5867	893.612	10.8165	0.6	0					0.0359488		89102.4	123019	160310	138373	705657	3.18269e+06	9.60907e+06	2.597e+07	6.06842e+07	1.18018e+08	1.9513e+08	2.7592e+08	3.22748e+08	3.08781e+08	2.55233e+08	1.80218e+08	1.06032e+08	5.38492e+07	2.48328e+07	9.2491e+06	3.45442e+06	1.05342e+06	209332	122734	306868	207643	326053	379543	127603
MTINGPWAWSNIDTSKVNYGVTVLPTFKGQPSKPFVGVL	236	274	4	0	1063.06	9	33	13.0112	13.3271	1067.54	15.2711	1	0	1.95914	3.64698		1	0.0606079		101203	123592	1.85848e+06	29371.2	77123.1	0	457081	81411	510061	838070	3.09465e+06	5.8251e+06	1.13674e+07	1.99509e+07	3.24849e+07	4.55037e+07	6.25783e+07	7.43064e+07	7.67005e+07	7.28384e+07	5.78945e+07	4.5387e+07	3.0343e+07	1.69211e+07	9.2372e+06	4.94367e+06	2.52768e+06	849439	346545	247437
TINGPWAWSN	237	246	2	0	573.272	5	7	10.9459	11.2143	575.181	3.12169	1	0	1.87451	3.05098		1	0.20353		0	420865	3.06977e+06	6.36233e+06	7.9654e+06	4.03689e+06	1.07526e+06	38066.2	29564.5	0	128246	23145.1	225526
TINGPWAWSNI	237	247	2	0	629.814	5	8	12.7098	12.9901	632.21	4.02209	0.6	0					0.118488		0	105139	2.0006e+06	7.99373e+06	1.40582e+07	1.69598e+07	1.08421e+07	4.1929e+06	230599	116947	413399	70789.3	6960.81	67130.9
TINGPWAWSNIDT	237	249	2	0	737.852	5	10	11.816	12.1506	740.915	5.2421	1	0	2.26863	3.88098		1	0.0618777		162820	1.74346e+06	4.22064e+06	1.69883e+07	4.51856e+07	8.23107e+07	9.95782e+07	8.24835e+07	5.19723e+07	2.28419e+07	6.19126e+06	766293	81101.3	208131	45767.7	617755
TINGPWAWSNIDTSKVNY	237	254	2	0	1033.5	6	15	11.6884	11.9487	1038.59	8.94191	1	0	2.63085	2.94791	1	1	0.0552753		357073	0	1.25326e+06	60280.2	2.46304e+06	3.83331e+06	1.53395e+07	3.05464e+07	5.71723e+07	8.84624e+07	1.02462e+08	9.36484e+07	7.01456e+07	4.16864e+07	1.92719e+07	5.68144e+06	1.12949e+06	0	125383	0	178901	72784.6
TINGPWAWSNIDTSKVNY	237	254	3	0	689.337	6	15					-1
TINGPWAWSNIDTSKVNYGVTVL	237	259	2	0	1268.15	7	20	12.7098	13.2126	1274.15	10.4681	0.6	0					0.336413		0	2.17826e+07	0	3.67622e+07	529047	4.7378e+07	2.0732e+07	8.32553e+07	1.1999e+08	2.64568e+08	4.05831e+08	5.53738e+08	6.44361e+08	5.92892e+08	4.67973e+08	2.99315e+08	1.69146e+08	7.79902e+07	3.22108e+07	1.11682e+07	3.94619e+06	2.35483e+06	1.72282e+06	899277	427804	0	32288.4	0
TINGPWAWSNIDTSKVNYGVTVLPTFKGQPSKPFVGVL	237	274	3	0	1373.4	9	32	12.6939	12.8529	1379.42	15.5564	1	0	2.07689	1.674	1	1	0.307944		0	0	0	0	64324.9	0	0	73080.5	0	0	316106	496814	956164	3.50594e+06	4.96453e+06	7.31097e+06	1.04551e+07	1.05315e+07	1.0749e+07	1.0295e+07	7.95797e+06	4.40203e+06	2.47835e+06	906853	203087	129577	132955	191547	62709	0
TINGPWAWSNIDTSKVNYGVTVLPTFKGQPSKPFVGVL	237	274	4	0	1030.3	9	32	12.662	12.8529	1034.58	14.6196	1	0	1.92944	2.07454	1	1	0.14521		0	1.78701e+06	89292.4	41770.2	0	1.71411e+06	12060.8	169009	660647	6.12788e+06	2.63794e+06	4.29002e+06	7.11433e+06	1.3461e+07	1.74075e+07	2.62613e+07	3.28777e+07	3.75516e+07	3.81688e+07	3.26692e+07	2.72402e+07	1.89438e+07	1.09873e+07	5.93446e+06	1.95493e+06	69175.9	0	92028.5	47555.5	93777.7
NIDTSKVNYGVTVL	246	259	2	0	761.909	5	12					-1
IDTSKVNYGVTVL	247	259	2	0	704.888	5	11					-1
IDTSKVNYGVTVLPTFKGQPSKPFVGVL	247	274	3	0	997.89	7	23					-1
DTSKVNYGVTVL	248	259	2	0	648.346	5	10					-1
DTSKVNYGVTVLPTFKGQPSKPFVGVL	248	274	3	0	960.195	7	22					-1
SKVNYGVTVL	250	259	1	0	1079.61	4	8	7.58097	7.99517	1084.65	4.39956	0.6	0					0.819259		44927.8	136118	1.59518e+06	7.31139e+06	1.28215e+07	1.51367e+07	1.18274e+07	6.87424e+06	2.24294e+06	318509	0	29591.1	31180.1
SKVNYGVTVL	250	259	2	0	540.308	4	8	7.46292	8.02748	542.69	4.12398	0.6	0					0.11057		2.29187e+06	9.3156e+06	2.80324e+07	6.47779e+07	1.01476e+08	1.14162e+08	9.03967e+07	4.57711e+07	1.56508e+07	2.86311e+06	66062.4	19781.4	116517
SKVNYGVTVLPTF	250	262	2	0	712.893	5	10	9.02872	9.5306	717.255	7.85521	0.6	0					0.0989077		54537.8	0	51957.7	7338.31	63566.4	1.11758e+06	7.39212e+06	3.00132e+07	9.72874e+07	1.17386e+08	5.83698e+07	1.03086e+07	505784	187123	102174	88158.9
SKVNYGVTVLPTFKGQPSKPFVGVL	250	274	3	0	888.17	7	20					-1
SKVNYGVTVLPTFKGQPSKPFVGVLSAGINAASPNKELAKE	250	290	4	0	1061.58	9	35					-1
KVNYGVTVL	251	259	2	0	496.792	4	7	8.948	8.99652	497.425	0.668878	0.4	0					0.606132		72441.8	139861	66618.7	0	0	8272.97	0	8283.34	0	0	0	0
KVNYGVTVLPTFKGQPSKPFVGVL	251	274	3	0	859.16	7	19					-1
GVTVLPTF	255	262	1	0	833.477	4	5	9.17233	9.22308	835.761	1.77216	0.4	1					1.60061		134728	122746	156622	0	0	180788	0	146.477	1855.1	304.977
GVTVLPTFKGQPSKPFVGVL	255	274	2	0	1036.1	6	15	11.135	11.1985	1039.58	5.68755	1	0	1.53814	0.473201	1	1	0.348667		0	0	0	207295	989320	1.95533e+06	2.8754e+06	3.55506e+06	2.63299e+06	1.60294e+06	520615	243379	61932.6	0	0	0	0	0	84066.4	0	0	0
GVTVLPTFKGQPSKPFVGVL	255	274	3	0	691.07	6	15	11.1034	11.2091	693.446	5.85251	1	0	1.59353	1.00426	1	1	0.0802768		25459.5	0	50086.8	1.2772e+06	4.50132e+06	1.02556e+07	1.5642e+07	1.57692e+07	1.38064e+07	9.16444e+06	4.25636e+06	1.99145e+06	720103	24821.7	101105	0	0	0	0	0	418019	4274.77
GVTVLPTFKGQPSKPFVGVLSAGINAASPNKELAKE	255	290	3	0	1218.01	8	30	10.2768	10.3239	1220.63	5.66735	1	0	0.579896	0.268319	1	1	0.235702		0	0	0	0	225508	1.35209e+06	1.58344e+06	1.95545e+06	1.96491e+06	1.60034e+06	1.58964e+06	505021	0	329998	0	0	0	0	0	0	0	14047.5	0	0	0	0	0	0	0	0
GVTVLPTFKGQPSKPFVGVLSAGINAASPNKELAKE	255	290	4	0	913.758	8	30					-1
VTVLPTFKGQPSKPFVGVL	256	274	3	0	672.063	6	14					-1
TVLPTFKGQPSKPFVGVL	257	274	3	0	639.04	6	13					-1
PTFKGQPSKPFVG	260	272	2	0	695.38	5	9					-1
PTFKGQPSKPFVGVL	260	274	1	0	1601.9	5	11					-1
PTFKGQPSKPFVGVL	260	274	2	0	801.456	5	11	9.99267	10.0722	804.2	4.49972	1	0	1.6887	0.676407	1	1	0.0914881		0	870210	6.08331e+06	1.98953e+07	4.07525e+07	5.51319e+07	4.85835e+07	3.07072e+07	1.62164e+07	6.33126e+06	3.07203e+06	533082	338382	66466.1	152341	49546.4	136129
PTFKGQPSKPFVGVL	260	274	3	0	534.64	5	11	9.99267	10.0458	536.443	4.42083	1	0	1.65258	0.343736	1	1	0.0204376		70171.9	710898	4.33011e+06	1.44548e+07	2.91325e+07	3.90873e+07	3.32275e+07	2.18312e+07	1.04957e+07	4.60829e+06	1.48189e+06	248709	19678.6	0	0	17052.8	0
PTFKGQPSKPFVGVLSA	260	276	2	0	880.491	6	13					-1
PTFKGQPSKPFVGVLSA	260	276	3	0	587.33	6	13					-1
PTFKGQPSKPFVGVLSAGIN	260	279	3	0	682.046	6	16					-1
PTFKGQPSKPFVGVLSAGINAASPNKELAKE	260	290	3	0	1061.58	8	26					-1
PTFKGQPSKPFVGVLSAGINAASPNKELAKE	260	290	4	0	796.436	8	26					-1
PTFKGQPSKPFVGVLSAGINAASPNKELAKEFLEN	260	294	3	0	1229.32	8	30					-1
PTFKGQPSKPFVGVLSAGINAASPNKELAKEFLEN	260	294	4	0	922.245	8	30					-1
PTFKGQPSKPFVGVLSAGINAASPNKELAKEFLENYL	260	296	3	0	1321.37	9	32					-1
PTFKGQPSKPFVGVLSAGINAASPNKELAKEFLENYL	260	296	5	0	793.227	9	32					-1
KGQPSKPFVGVL	263	274	2	0	628.872	5	8					-1
KGQPSKPFVGVL	263	274	3	0	419.584	5	8					-1
VLSAGINAASPNKELAKE	273	290	3	0	604.667	6	15					-1
SAGINAASPNKE	275	286	2	0	579.791	5	9					-1
SAGINAASPNKEL	275	287	1	0	1271.66	5	10					-1
SAGINAASPNKEL	275	287	2	0	636.333	5	10					0
SAGINAASPNKELAKE	275	290	2	0	800.42	5	13					-1
SAGINAASPNKELAKE	275	290	3	0	533.949	5	13					-1
SAGINAASPNKELAKEF	275	291	3	0	582.972	6	14					-1
SAGINAASPNKELAKEFL	275	292	2	0	930.497	6	15	8.6395	8.69053	935.786	9.48403	1	0	2.81287	0.317759		-1	0.556685		0	0	26701.4	0	0	0	0	0	133510	299954	506972	422846	404079	86316.9	79087.7	1014.15	0	0	0	0	0	0
SAGINAASPNKELAKEFLEN	275	294	2	0	1052.04	6	17					-1
SAGINAASPNKELAKEFLEN	275	294	3	0	701.695	6	17					-1
SAGINAASPNKELAKEFLENYL	275	296	2	0	1190.11	6	19	11.6566	11.6884	1197.9	14.1731	0.6	0					0.159214		0	0	69522.5	0	0	0	0	0	0	0	0	0	0	130527	1.40408e+06	1.62487e+06	2.15721e+06	1.31432e+06	441544	0	0	0	0	0	0	0
SAGINAASPNKELAKEFLENYL	275	296	3	0	793.745	6	19	12.3408	12.5314	795.762	4.64559	0.6	0					0.0259409		0	845404	1.09278e+07	4.606e+07	1.07524e+08	1.73678e+08	1.88671e+08	1.4909e+08	9.0132e+07	4.28211e+07	1.73614e+07	7.9069e+06	2.0738e+06	402904	554539	348358	252419	181591	32759.8	142080	0	40175.2	0	0	0	19545.6
GINAASPNKELAKE	277	290	2	0	721.386	5	11					-1
AASPNKELAKE	280	290	2	0	579.312	5	8					-1
AASPNKELAKE	280	290	3	0	386.544	5	8					-1
AASPNKELAKEFLEN	280	294	2	0	830.931	5	12	7.75293	7.96285	832.295	1.7568	0.6	0					0.35474		416001	2.23028e+06	2.69086e+06	3.06501e+06	1.73046e+06	555430	109279	0	0	55523.9	0	94466.7	0	0	0	53960.7	0	28156.7
AASPNKELAKEFLENYL	280	296	3	0	646.339	6	14					-1
LAKEFLENYL	287	296	2	0	620.335	5	8					-1
FLENYL	291	296	1	0	798.403	4	4	11.0718	11.2621	798.961	0.0602702	1	0	-0.295673	2.06742	-1	1	0.0581123		3.75896e+08	2.00711e+08	6.0041e+07	1.23257e+07	652480	121968	0	0	35025
FLENYL	291	296	2	0	399.705	4	4	9.5306	9.56247	401.11	2.31203	0.4	0					1.12911		18834.8	41720.1	0	15130.4	0	56586	0	0	0
YLLTDEGL	295	302	1	0	923.472	4	6	10.4027	10.6863	926.167	2.14511	0.4	0					0.349716		157583	4.77722e+06	1.63142e+07	1.93162e+07	5.31891e+06	920935	1.14464e+06	55225.9	71763	0	0
YLLTDEGLEAVNKDKPLGA	295	313	2	0	1023.54	6	16					-1
YLLTDEGLEAVNKDKPLGA	295	313	3	0	682.697	6	16	10.0881	10.1196	687.389	12.8673	0.6	1					0.175571		26660.4	0	0	0	0	0	133908	482223	1.1897e+06	772639	822478	599245	792269	1.896e+06	2.99071e+06	3.04792e+06	3.16028e+06	1.92387e+06	1.03654e+06	641953	249699	62624.7	0
LTDEGL	297	302	1	0	647.325	4	4	7.4306	7.51663	649.332	1.64198	1	0	1.6959	0.757689		0	0.0660505		965729	5.4972e+06	8.39872e+06	5.16273e+06	1.04158e+06	0	0	5306.17	28074.3
LTDEGLE	297	303	1	0	776.367	4	5	5.12182	5.17118	777.364	0.559823	0.4	0					1.71688		67463.8	19364.5	0	23214.8	0	0	4032.68	0	0	0
LTDEGLEA	297	304	1	0	847.404	4	6					-1
LTDEGLEAVNKDKPLGA	297	313	2	0	885.468	6	14					-1
LTDEGLEAVNKDKPLGA	297	313	3	0	590.647	6	14	8.22293	8.24453	594.689	11.0984	0.4	0					1.18144		0	20687	54620.6	91424.3	84983.2	284062	558328	595526	625685	625473	272262	68455.4	39108.5	34338.9	139379	0	0	600198	11956.4	0	1.5681e+06
LTDEGLEAVNKDKPLGAVA	297	315	2	0	970.52	6	16					-1
LTDEGLEAVNKDKPLGAVAL	297	316	2	0	1027.06	6	17					-1
LTDEGLEAVNKDKPLGAVALKSYEEE	297	322	3	0	940.15	7	23					-1
TDEGLEAVNKDKPLGA	298	313	2	0	828.926	5	13	6.01875	6.05707	834.436	10.0731	1	0	3.53099	0.157918		1	0.496592		0	0	0	18106.6	0	0	0	0	0	74015	273617	326747	224268	53110.5	0	0	0	0	28469.9
EGLEAVNKDKPLGAVALKSYEEELA	300	324	2	0	1337.2	7	22					-1
EAVNKDKPLGA	303	313	1	0	1141.62	5	8					-1
EAVNKDKPLGA	303	313	2	0	571.314	5	8					-1
EAVNKDKPLGA	303	313	3	0	381.212	5	8					-1
EAVNKDKPLGAVAL	303	316	2	0	712.909	5	11					-1
EAVNKDKPLGAVALKS	303	318	2	0	820.472	5	13					-1
EAVNKDKPLGAVALKS	303	318	3	0	547.317	5	13					-1
EAVNKDKPLGAVALKSYEEE	303	322	2	0	1095.57	6	17					0
EAVNKDKPLGAVALKSYEEE	303	322	3	0	730.714	6	17					-1
EAVNKDKPLGAVALKSYEEEL	303	323	3	0	768.409	6	18	8.70653	8.75468	769.75	2.66548	1	0	0.374259	0.281517		-1	0.131292		255558	571409	1.37117e+06	1.62414e+06	1.77833e+06	1.5065e+06	1.12131e+06	643039	44229.4	29570.6	0	0	19951.4	0	0	26052.6	0	0	20690.6	0	0	24650.4	0	0	0
EAVNKDKPLGAVALKSYEEELAKDPRIAATME	303	334	3	0	1162.94	8	28	9.02872	9.09273	1170.98	21.9888	1	0	3.58369	0.480952	1	-3	0.399982		0	0	66685.7	0	0	0	0	0	118095	0	44009.2	53228.2	0	0	33165.4	43892.7	0	35657.5	0	46400.1	141787	83924.7	512789	1.08649e+06	1.09689e+06	1.18822e+06	1.15107e+06	577754	389476	304031
EAVNKDKPLGAVALKSYEEELAKDPRIAATME	303	334	4	0	872.459	8	28					-1
AVNKDKPLGA	304	313	2	0	506.793	4	7					-1
AVNKDKPLGA	304	313	3	0	338.198	4	7					-1
AVNKDKPLGAVALKSYEEE	304	322	2	0	1031.05	6	16					-1
AVNKDKPLGAVALKSYEEE	304	322	3	0	687.7	6	16					-1
VNKDKPLGA	305	313	1	0	941.541	4	6					-1
VNKDKPLGA	305	313	2	0	471.274	4	6	4.77057	4.91413	473.527	3.95934	0.6	0					0.0548179		0	56176.6	714218	2.78644e+06	4.81458e+06	4.7092e+06	2.55414e+06	828724	14079.8	2902.84	0
VNKDKPLGAVALKSYEEE	305	322	2	0	995.528	6	15	6.9965	7.26953	997.933	3.63786	1	0	0.849917	3.10817		1	0.415665		2.36507e+06	288235	5.10421e+06	6.71882e+06	1.26153e+07	1.44311e+07	1.20648e+07	8.37287e+06	3.09045e+06	307057	0	65815.8	34215.6	0	28286.7	0	0	0	0	0	31185.2	0
VALKSY	314	319	2	0	340.703	4	4	5.20448	5.2857	342.384	2.95071	0.4	0					0.303827		0	8016.9	20408.7	204088	92480.3	8992.99	0	11737	0
VALKSYE	314	320	1	0	809.44	4	5	6.40373	6.43562	815.465	5.54117	0.4	1					1.13733		0	0	0	0	34368.2	21449.2	101292	30679.3	0	19523.6
VALKSYE	314	320	2	0	405.224	4	5					0
VALKSYEEE	314	322	1	0	1067.53	4	7	5.55768	5.6547	1070.92	2.76945	0.4	0					0.640784		68519.8	50098.9	1.54496e+06	2.74688e+06	902100	0	65331.2	300747	281940	70151.9	0	0
VALKSYEEE	314	322	2	0	534.266	4	7					0
VALKSYEEEL	314	323	1	0	1180.61	5	8					-1
VALKSYEEEL	314	323	2	0	590.808	5	8	7.63997	7.81757	597.171	12.0235	0.4	0					0.00542896		0	75898.2	0	0	0	0	10762.9	203707	0	506657	0	2.15174e+08	1.15038e+06	1.05125e+09
VALKSYEEELAKDPRIAA	314	331	2	0	1002.04	6	15					-1
VALKSYEEELAKDPRIAATM	314	333	3	0	745.728	7	17					-1
VALKSYEEELAKDPRIAATME	314	334	3	0	788.742	7	18					-1
VALKSYEEELAKDPRIAATMENAQKGEIM	314	342	3	0	1079.22	8	26					-1
VALKSYEEELAKDPRIAATMENAQKGEIMPNIPQMSA	314	350	5	0	815.613	9	32					-1
KSYEEE	317	322	1	0	784.336	4	4					0
KSYEEE	317	322	2	0	392.672	4	4					-1
KSYEEEL	317	323	2	0	449.214	4	5	6.13885	6.65865	450.185	1.42098	0.6	0					1.20886		5.7284e+07	2.6489e+08	3.7949e+08	1.94408e+08	5.51681e+07	2.66443e+06	357710	115100	405950	0
KSYEEELAKDPRIAA	317	331	3	0	573.969	6	12					-1
KSYEEELAKDPRIAATME	317	334	3	0	694.345	6	15					-1
KSYEEELAKDPRIAATMENAQKGEIMPNIPQMSA	317	350	4	0	948.467	9	29					-1
YEEELAKDPRIAATME	319	334	2	0	933.451	6	13	7.33363	7.63997	936.45	4.84116	0.6	0					0.287728		19023.5	76581.2	343692	4.81637e+06	7.5861e+06	1.07196e+07	1.27128e+07	9.66929e+06	6.651e+06	2.99497e+06	997927	48709.8	61036.9	23159	62715.8	0	28217.6	54133.5	187240	26130.7
YEEELAKDPRIAATME	319	334	3	0	622.636	6	13	7.33363	7.70442	624.591	4.70549	0.6	0					0.0868357		19736.1	333430	4.48017e+06	7.73109e+06	1.42164e+07	2.00137e+07	2.14962e+07	1.75937e+07	1.16552e+07	5.90735e+06	1.92635e+06	515304	0	22171	439039	0	0	139974	0	0
EELAKDPRIAATME	321	334	2	0	787.398	6	11					0
EELAKDPRIAATME	321	334	3	0	525.268	6	11					-1
EELAKDPRIAATMENAQKGEIMPNIPQMSA	321	350	3	0	1095.21	8	25					-1
ELAKDPRIAATME	322	334	2	0	722.877	5	10	6.28702	6.82063	726.105	5.55594	0.6	0					1.51132		92205.7	4619.62	708083	1.16778e+07	3.2612e+07	5.5641e+07	6.88953e+07	6.44171e+07	4.45698e+07	2.51677e+07	1.12805e+07	3.00181e+06	722748	165208	126149	28077.8
LAKDPRIAA	323	331	2	0	477.79	4	6					-1
LAKDPRIAA	323	331	3	0	318.863	4	6					-1
LAKDPRIAAT	323	332	2	0	528.314	4	7					-1
LAKDPRIAATM	323	333	2	0	593.834	5	8					-1
LAKDPRIAATM	323	333	3	0	396.225	5	8					-1
LAKDPRIAATME	323	334	2	0	658.356	5	9	5.55768	5.6063	658.56	-0.421531	0.6	0					0.270071		349723	175355	24598.4	0	0	0	0	0	0	0	0	0	0	0	0
LAKDPRIAATME	323	334	3	0	439.239	5	9					-1
LAKDPRIAATMENAQKGEIM	323	342	2	0	1094.07	7	17					-1
LAKDPRIAATMENAQKGEIM	323	342	3	0	729.714	7	17					-1
LAKDPRIAATMENAQKGEIMPNIPQM	323	348	3	0	956.491	8	21	9.06078	9.22308	957.96	2.5215	0.4	0					2.39098		2.81714e+06	0	0	405336	0	0	82444.1	0	0	37871.9	0	0	0	62929.4	0	0	33602.7	0	0	31906.3	0	0	0	0	29170	0	0	470225	0	0
LAKDPRIAATMENAQKGEIMPNIPQM	323	348	4	0	717.62	8	21					-1
LAKDPRIAATMENAQKGEIMPNIPQMSA	323	350	2	0	1513.27	8	23					-1
LAKDPRIAATMENAQKGEIMPNIPQMSA	323	350	3	0	1009.18	8	23					-1
LAKDPRIAATMENAQKGEIMPNIPQMSA	323	350	4	0	757.137	8	23					-1
LAKDPRIAATMENAQKGEIMPNIPQMSAF	323	351	3	0	1058.2	8	24	11.135	11.299	1063.29	13.1973	0.6	0					0.0848259		0	55232	0	0	0	0	0	59508.9	1.25895e+06	3.50266e+06	7.3705e+06	1.46237e+07	2.48225e+07	3.33461e+07	4.26127e+07	4.54175e+07	4.50769e+07	3.58632e+07	2.83887e+07	1.77147e+07	1.0323e+07	4.98654e+06	1.60414e+06	709939	61776	0	0	0	0	0
LAKDPRIAATMENAQKGEIMPNIPQMSAF	323	351	4	0	793.904	8	24	11.1509	11.2885	797.601	12.7097	0.6	1					0.0736419		31145	0	0	153512	45470.9	0	31515.2	164749	323737	1.14303e+06	3.53841e+06	6.7347e+06	9.61547e+06	1.40603e+07	1.65055e+07	1.78806e+07	1.66602e+07	1.34347e+07	0	6.26194e+06	2.82365e+06	1.55607e+06	125180	101690	77173.2	0	166194	4520.39	0	0
AKDPRIAAT	324	332	2	0	471.772	4	6	4.77057	4.98897	473.538	2.99426	0.6	0					0.0528618		118535	1.5201e+06	5.56572e+06	9.68264e+06	8.95233e+06	4.92375e+06	1.81915e+06	421301	23376	0	0
AKDPRIAATM	324	333	2	0	537.292	5	7					-1
AKDPRIAATME	324	334	2	0	601.814	5	8					-1
AKDPRIAATME	324	334	3	0	401.545	5	8					-1
AKDPRIAATMENAQKGEIM	324	342	2	0	1037.52	7	16					0
AKDPRIAATMENAQKGEIM	324	342	3	0	692.019	7	16					-1
AKDPRIAATMENAQKGEIMPNIPQM	324	348	3	0	918.796	8	20					-1
AKDPRIAATMENAQKGEIMPNIPQMSA	324	350	2	0	1456.72	8	22					-1
AKDPRIAATMENAQKGEIMPNIPQMSA	324	350	3	0	971.486	8	22					-1
AKDPRIAATMENAQKGEIMPNIPQMSA	324	350	4	0	728.866	8	22					-1
AKDPRIAATMENAQKGEIMPNIPQMSAF	324	351	2	0	1530.26	8	23					-1
AKDPRIAATMENAQKGEIMPNIPQMSAF	324	351	3	0	1020.51	8	23	10.993	11.135	1025.35	12.5175	0.6	0					0.0674775		80253.9	0	0	0	0	0	55432.5	401023	1.12524e+06	97740.1	6.8162e+06	1.28229e+07	1.27152e+07	2.42918e+07	2.62888e+07	2.86691e+07	2.07889e+07	1.49039e+07	9.53296e+06	5.41183e+06	2.05796e+06	1.15582e+06	0	0	54458.2	92870	0	0	0	0
AKDPRIAATMENAQKGEIMPNIPQMSAF	324	351	4	0	765.633	8	23					-1
TMENAQKGEIM	332	342	2	0	626.289	5	9					-1
TMENAQKGEIMPNIPQMSA	332	350	2	0	1045.49	7	15					-1
TMENAQKGEIMPNIPQMSA	332	350	3	0	697.329	7	15					-1
TMENAQKGEIMPNIPQMSAF	332	351	2	0	1119.02	7	16					-1
TMENAQKGEIMPNIPQMSAF	332	351	3	0	746.351	7	16					-1
MENAQKGEIMPNIPQMSA	333	350	2	0	994.966	7	14	7.8014	8.02748	1001.18	11.0628	1	0	3.60829	2.51804		1	0.284305		0	0	0	0	0	0	0	52375.8	290717	1.40703e+06	2.64975e+06	4.11436e+06	4.74444e+06	4.66812e+06	3.46259e+06	2.15707e+06	640722	141498	0	28361.7	23828	245171
ENAQKGEIMPNIPQMSA	334	350	2	0	929.445	6	13	7.67217	8.02748	935.774	11.4507	0.6	0					0.381474		3273.66	0	2008.22	0	188623	59232.8	429991	342198	900736	1.36114e+06	2.42401e+06	3.97363e+06	4.85348e+06	4.94885e+06	4.16359e+06	3.33766e+06	2.39732e+06	1.02228e+06	516599	0
ENAQKGEIMPNIPQMSAF	334	351	2	0	1002.98	7	14	9.9608	10.3869	1012.75	18.2254	0.4	0					0.511401		0	0	0	0	56579.4	0	0	77350.9	66875.4	389547	0	7.58759e+06	0	3.49168e+07	60892.3	4.30799e+07	35592.7	3.08006e+07	26376.1	1.22375e+08	0	3.94267e+08
NAQKGEIM	335	342	2	0	445.724	5	6					-1
NAQKGEIMPNIPQMSA	335	350	2	0	864.924	6	12	8.8994	9.18292	870.045	9.10525	0.6	0					0.264261		10254.9	133399	55978	17529.1	26983	267243	1.60557e+06	4.00301e+06	7.34167e+06	1.16905e+07	1.22425e+07	1.29341e+07	8.24614e+06	5.51256e+06	2.26175e+06	846930	132571	151659	0
NAQKGEIMPNIPQMSA	335	350	3	0	576.952	6	12	8.8994	8.99652	580.453	9.36769	0.6	0					0.116196		0	0	0	0	0	16165.6	116677	529457	1.36105e+06	2.11881e+06	2.95094e+06	2.46252e+06	1.96419e+06	1.02796e+06	663085	93517.3	34585.9	31918.4	0
PNIPQMSA	343	350	1	0	857.419	4	5	6.20455	6.28702	859.655	1.67456	0.4	1					2.38186		272226	147593	18872.9	0	0	0	46692.7	70366.1	48307.5	0
PNIPQMSA	343	350	2	0	429.213	4	5					-1
PNIPQMSAF	343	351	2	0	502.747	5	6					-1
FWYAVRT	351	357	2	0	471.745	4	5	10.0086	10.0722	473.86	3.63472	1	0	3.28971	0.475924		0	0.135908		0	136310	1.88257e+06	5.97163e+06	8.1739e+06	5.77446e+06	3.12794e+06	1.02383e+06	80267	57391.1
FWYAVRTAV	351	359	2	0	556.798	5	7	10.0564	10.0881	560.402	6.50555	0.4	0					1.14091		0	0	0	0	14084.7	54756.7	0	57287.4	21847.2	0	0	40688.6	0
FWYAVRTAVINA	351	362	2	0	705.88	5	10	11.1034	11.6353	709.864	7.09199	0.6	0					0.212686		100717	157056	45367.1	798103	2.96105e+06	1.07814e+07	2.10006e+07	3.60389e+07	4.38328e+07	3.84294e+07	2.35463e+07	5.98478e+06	1.00919e+06	351898	271173	618623
FWYAVRTAVINAASGRQTVDE	351	371	2	0	1177.6	6	19					-1
FWYAVRTAVINAASGRQTVDE	351	371	3	0	785.401	6	19	10.6755	11.172	790.399	13.5986	0.6	0					0.136766		124505	7062.86	0	0	72514	78860	47936.1	74420.4	0	81560	2.20453e+06	8.763e+06	2.17786e+07	3.95283e+07	5.28739e+07	5.64048e+07	4.88292e+07	3.24939e+07	1.92286e+07	7.24033e+06	2.00619e+06	998884	166519	323015	242490	50820.4
FWYAVRTAVINAASGRQTVDEALKDAQTGTD	351	381	3	0	1118.9	8	29	12.1506	12.346	1126.43	20.6277	1	0	3.21091	2.13341	1	0	0.0743838		0	0	0	53000.6	0	54793.1	110927	53168.2	55163.2	250462	160264	754233	1.47736e+06	2.85402e+06	3.12568e+06	3.74073e+06	4.98639e+06	8.96374e+06	1.29879e+07	1.97313e+07	3.75535e+07	3.99373e+07	5.09575e+07	6.01988e+07	4.94838e+07	4.23982e+07	3.0314e+07	1.74745e+07	1.0135e+07	4.11662e+06
FWYAVRTAVINAASGRQTVDEALKDAQTGTD	351	381	4	0	839.423	8	29	12.325	12.4995	844.85	19.7408	0.4	1					0.069905		52263.7	54082.7	25574.2	0	132097	0	85430.3	318573	435307	540987	1.4952e+06	2.05898e+06	3.62781e+06	4.07636e+06	5.13017e+06	5.0177e+06	2.05951e+07	1.02199e+07	1.72564e+07	2.45093e+07	8.91298e+07	4.53241e+07	4.84559e+07	4.97677e+07	8.79736e+07	3.15992e+07	2.29795e+07	1.25786e+07	9.03407e+06	627771
WYAVRT	352	357	1	0	795.415	4	4					0
WYAVRT	352	357	2	0	398.211	4	4	8.14097	8.19033	400.11	3.3083	1	0	3.79402	0.29681	1	1	0.219268		0	13379.5	114757	478790	511215	321870	50875	0	0
WYAVRTAVINA	352	362	1	0	1263.68	5	9					-1
WYAVRTAVINA	352	362	2	0	632.346	5	9					-1
WYAVRTAVINAASGRQ	352	367	2	0	881.971	6	14					-1
WYAVRTAVINAASGRQTVD	352	370	2	0	1039.54	6	17	8.88328	9.10867	1041.96	3.62004	0.6	0					0.151698		245479	2.20844e+06	5.21324e+06	9.30681e+06	1.15166e+07	1.20346e+07	1.00096e+07	6.5706e+06	3.6089e+06	1.37327e+06	153616	0	60860.2	0	75582.4	27708.3	41119.5	0	0	0	929.518	11016.4	128733	5284.89
WYAVRTAVINAASGRQTVD	352	370	3	0	693.364	6	17	8.88328	9.17233	694.935	3.49336	0.6	0					0.084511		3.45611e+06	1.15455e+07	2.44704e+07	3.75051e+07	4.66689e+07	4.74546e+07	3.97179e+07	2.70131e+07	1.47915e+07	5.94754e+06	1.15604e+06	4846.67	52529.5	69241.6	76942.3	99288	23871.3	0	3319.29	68671.2	63062.2	35399.9	256696	69576.7
WYAVRTAVINAASGRQTVDE	352	371	2	0	1104.06	6	18					-1
WYAVRTAVINAASGRQTVDE	352	371	3	0	736.378	6	18					-1
WYAVRTAVINAASGRQTVDEAL	352	373	2	0	1196.12	6	20					-1
WYAVRTAVINAASGRQTVDEAL	352	373	3	0	797.752	6	20					-1
WYAVRTAVINAASGRQTVDEALKDAQTGTD	352	381	3	0	1069.87	7	28	10.993	11.135	1077.36	20.5959	0.6	0					0.164662		506838	906607	1.95248e+06	1.14266e+06	1.29451e+06	1.26292e+06	62558.3	0	0	82193.5	0	146900	366317	459847	1.09129e+06	2.07523e+06	5.09322e+06	7.34033e+06	1.99947e+07	3.39391e+07	5.32189e+07	6.97658e+07	8.2381e+07	8.7055e+07	7.47316e+07	5.85148e+07	4.10654e+07	2.08697e+07	1.05724e+07	4.78657e+06
WYAVRTAVINAASGRQTVDEALKDAQTGTD	352	381	4	0	802.656	7	28					-1
WYAVRTAVINAASGRQTVDEALKDAQTGTDYDIPTTENL	352	390	3	0	1418.7	9	36					0
WYAVRTAVINAASGRQTVDEALKDAQTGTDYDIPTTENL	352	390	4	0	1064.28	9	36					-1
YAVRTAVINA	353	362	1	0	1077.61	4	8	6.9965	7.02812	1078.46	0.222184	0.2	0					0.67107		170812	223303	97957.9	0	0	0	0	0	0	0	0	0	0
YAVRTAVINA	353	362	2	0	539.306	4	8	7.0755	7.13877	540.379	1.5123	1	0	0.580528	0.471525	0	-1	0.325041		1.93283e+06	3.36377e+06	6.26914e+06	5.06582e+06	1.85539e+06	259657	0	0	0	35141.4	0	0	0
YAVRTAVINAASGRQ	353	367	3	0	526.29	5	13					0
YAVRTAVINAASGRQTVD	353	370	2	0	946.503	6	16	6.49907	6.65865	953.383	12.6737	1	1	3.61792	1.68217	1	-3	0.437726		69329.3	73673.5	35163.7	0	0	0	576930	1.3203e+06	922392	637105	24342	476594	1.28091e+06	3.83161e+06	5.45005e+06	5.37908e+06	3.36639e+06	1.29399e+06	1.09109e+06	0	648227	44591	1996.92
YAVRTAVINAASGRQTVD	353	370	3	0	631.338	6	16					-1
YAVRTAVINAASGRQTVDE	353	371	2	0	1011.02	6	17					-1
YAVRTAVINAASGRQTVDE	353	371	3	0	674.352	6	17					-1
YAVRTAVINAASGRQTVDEA	353	372	3	0	698.031	6	18					-1
YAVRTAVINAASGRQTVDEAL	353	373	2	0	1103.08	6	19					-1
YAVRTAVINAASGRQTVDEAL	353	373	3	0	735.726	6	19					-1
YAVRTAVINAASGRQTVDEALKD	353	375	3	0	816.766	6	21					-1
YAVRTAVINAASGRQTVDEALKDAQTGTD	353	381	2	0	1511.27	7	27					-1
YAVRTAVINAASGRQTVDEALKDAQTGTD	353	381	3	0	1007.85	7	27	9.97673	10.3029	1014.31	17.6661	0.6	0					0.127847		43952.3	589012	1.4277e+06	4.39849e+06	9.93635e+06	1.33242e+07	1.69842e+07	1.96791e+07	1.80844e+07	1.63178e+07	1.48537e+07	1.7944e+07	2.79331e+07	5.40991e+07	9.82875e+07	1.62404e+08	2.44398e+08	3.22554e+08	4.01763e+08	4.47403e+08	4.51955e+08	4.13388e+08	3.53231e+08	2.80554e+08	2.01876e+08	1.23699e+08	6.69812e+07	3.20887e+07	1.18152e+07	2.16383e+06
YAVRTAVINAASGRQTVDEALKDAQTGTD	353	381	4	0	756.136	7	27					-1
YAVRTAVINAASGRQTVDEALKDAQTGTDYDIPTTENL	353	390	3	0	1356.68	9	35					-1
YAVRTAVINAASGRQTVDEALKDAQTGTDYDIPTTENL	353	390	4	0	1017.76	9	35					-1
AVRTAVINAASGRQTVDE	354	371	3	0	619.997	6	16					-1
VRTAVINAASGRQTVDE	355	371	2	0	893.974	6	15					-1
VRTAVINAASGRQTVDEALKDAQTGTD	355	381	3	0	929.813	7	25					-1
AVINAASGRQ	358	367	2	0	493.773	4	8	4.28972	4.41817	494.309	0.524768	0.4	0					0.449367		0	177461	0	0	0	3165.67	0	0	0	0	0	0	0
AVINAASGRQTVD	358	370	2	0	651.344	5	11					0
AVINAASGRQTVDE	358	371	1	0	1430.72	5	12					-1
AVINAASGRQTVDE	358	371	2	0	715.865	5	12					-1
AVINAASGRQTVDEA	358	372	2	0	751.384	5	13					-1
AVINAASGRQTVDEAL	358	373	2	0	807.926	5	14					-1
AVINAASGRQTVDEALKDAQTGTD	358	381	2	0	1216.11	6	22					-1
AVINAASGRQTVDEALKDAQTGTDYDIPTTENL	358	390	2	0	1739.35	8	30					-1
AVINAASGRQTVDEALKDAQTGTDYDIPTTENL	358	390	3	0	1159.9	8	30	10.8357	10.9144	1167.81	21.724	0.6	0					0.0640132		104345	0	0	0	0	0	0	0	0	0	0	0	0	588974	0	297838	2.49771e+06	1.99548e+06	3.24546e+06	8.14104e+06	1.29662e+07	1.80745e+07	2.71825e+07	2.6966e+07	2.80432e+07	3.46372e+07	1.75619e+07	1.38475e+07	1.56691e+07	3.94226e+06
AVINAASGRQTVDEALKDAQTGTDYDIPTTENL	358	390	4	0	870.18	8	30					-1
INAASGRQTVDE	360	371	2	0	630.813	5	10	4.01715	4.25243	632.391	2.45975	1	0	0.867299	2.63367		-1	0.220213		17014.9	177499	491031	646601	571441	256927	20149.1	0	0	0	4951.16	0	3964.8	0	0	0
INAASGRQTVDEALKDAQTGTD	360	381	2	0	1131.05	6	20					-1
INAASGRQTVDEALKDAQTGTD	360	381	3	0	754.372	6	20					0
INAASGRQTVDEALKDAQTGTDYDIPTTENL	360	390	3	0	1103.2	8	28					-1
ASGRQTVDE	363	371	2	0	481.731	4	7	3.7186	3.79228	484.513	5.04415	1	0	3.25772	0.602456		-2	0.0464501		0	0	71535.2	361099	866552	1.23689e+06	1.27262e+06	907237	353634	93002.5	14490.6	0
ASGRQTVDEAL	363	373	2	0	573.791	5	9	5.58985	5.62238	575.615	3.01017	0.4	1					2.41053		443361	35612.3	0	1796.24	0	0	0	0	0	0	0	0	17064.5	166548	0
ASGRQTVDEALKDAQTGTD	363	381	2	0	981.972	6	17	7.68827	7.76908	987.842	10.6511	0.6	0					0.23989		76663.6	0	147230	0	0	0	0	0	2.17511e+06	0	2.20361e+07	4.83657e+07	3.56938e+07	1.99411e+07	9.8288e+06	4.06544e+06	1.22243e+06	185829	0	0	0	0	0	0
ASGRQTVDEALKDAQTGTD	363	381	3	0	654.984	6	17	7.67217	7.76908	658.82	10.4197	0.6	0					0.0974235		0	0	102228	353627	0	0	0	0	0	0	9.88461e+07	1.09441e+08	7.62917e+07	4.32863e+07	2.05894e+07	8.61216e+06	0	790378	32505.2	0	0	0	0	0
ASGRQTVDEALKDAQTGTDYDIPTTENL	363	390	3	0	1003.81	7	25	8.83497	8.96417	1013.6	27.646	0.4	0					0.56713		0	0	5138.8	0	0	0	0	0	0	0	0	56006	0	0	460432	0	0	743293	0	0	1.62648e+06	0	0	1.58622e+06	0	0	1.15775e+06	0	0	4.41945e+06
ALKDAQTGTD	372	381	1	0	1019.5	4	8					-1
ALKDAQTGTD	372	381	2	0	510.254	4	8	3.90023	3.92653	513.335	5.59857	1	0	3.1531	0.00687559	1	1	0.018212		0	9659.96	29293.9	173175	447068	761147	1.0459e+06	887090	572467	201384	57072.8	7011.13	0
ALKDAQTGTDYDIPTTENL	372	390	2	0	1033.5	6	16					0
ALKDAQTGTDYDIPTTENL	372	390	3	0	689.336	6	16					-1
LKDAQTGTD	373	381	2	0	474.735	4	7					-1
KDAQTGTDYDIPTTENL	374	390	2	0	941.439	6	14	7.78525	7.81757	942.883	1.80885	0.4	0					0.861717		282734	92524.8	262764	0	121798	0	0	0	0	0	23696.7	0	0	0	0	0	0	0	29661.4	0	26928.8
YDIPTTE	382	388	1	0	838.383	4	4					0
YDIPTTEN	382	389	1	0	952.426	4	5					-1
YDIPTTEN	382	389	2	0	476.717	4	5					-1
YDIPTTENL	382	390	1	0	1065.51	4	6	7.46292	7.78525	1071.67	5.54185	1	0	4.28038	3.72784	1	-1	0.369798		0	0	20387.6	24708	668832	3.93585e+06	5.19464e+06	4.12569e+06	1.60283e+06	69232.7	0
YDIPTTENL	382	390	2	0	533.259	4	6	7.46292	8.1573	536.301	5.4614	1	1	4.21285	8.40429	1	-1	0.0888837		81182.6	1414.73	257732	2.48426e+06	1.43016e+07	3.70369e+07	4.68016e+07	3.64882e+07	1.61861e+07	3.91895e+06	672357
LYFQGHM	390	396	2	0	448.21	5	5	7.8014	8.31997	451.118	5.19159	0.6	1					0.174157		0	0	460064	8.69806e+06	3.80751e+07	8.30351e+07	9.45851e+07	6.15889e+07	1.98297e+07	4.59881e+06	1.6829e+06
YFQGHM	391	396	1	0	782.329	4	4	6.0407	6.08972	786.394	3.51804	0.6	0					0.23794		0	0	0	136573	254678	121338	20392	0	0
YFQGHM	391	396	2	0	391.668	4	4	6.07338	6.12245	395.033	6.18267	0.4	1					0.821324		0	0	0	9949.79	0	0	0	121059	0
YFQGHMASM	391	399	1	0	1071.44	5	7					-1
YFQGHMASMTGGQQMGRGSA	391	410	2	0	1051.45	7	18					-1
YFQGHMASMTGGQQMGRGSA	391	410	3	0	701.305	7	18					-1
YFQGHMASMTGGQQMGRGSAA	391	411	2	0	1086.97	7	19					-1
YFQGHMASMTGGQQMGRGSAA	391	411	3	0	724.984	7	19					-1
YFQGHMASMTGGQQMGRGSAAL	391	412	2	0	1143.51	7	20	7.93057	8.0113	1154.86	21.1567	0.4	1					0.311844		0	22697.5	0	0	0	0	0	0	26577.4	0	0	0	0	0	0	0	0	0	0	49875.2	0	505548	766821	725094	528294	360498	95971.3	0
YFQGHMASMTGGQQMGRGSAAL	391	412	3	0	762.679	7	20					-1
YFQGHMASMTGGQQMGRGSAALSGGGGGGAEPGQA	391	425	2	0	1634.72	8	32					-1
YFQGHMASMTGGQQMGRGSAALSGGGGGGAEPGQA	391	425	3	0	1090.15	8	32					-1
YFQGHMASMTGGQQMGRGSAALSGGGGGGAEPGQA	391	425	4	0	817.863	8	32					-1
YFQGHMASMTGGQQMGRGSAALSGGGGGGAEPGQAL	391	426	3	0	1127.84	8	33	9.20722	9.2495	1136.04	22.4345	1	1	3.05244	0.207777	1	1	0.243555		0	0	0	0	0	0	42865.2	0	0	0	0	0	300113	0	46652.6	512332	510005	736801	1.64756e+06	2.64088e+06	3.54808e+06	4.87394e+06	5.5263e+06	5.72163e+06	5.76895e+06	4.61697e+06	4.47768e+06	3.30526e+06	1.96088e+06	803999
YFQGHMASMTGGQQMGRGSAALSGGGGGGAEPGQAL	391	426	4	0	846.134	8	33					-1
YFQGHMASMTGGQQMGRGSAALSGGGGGGAEPGQALF	391	427	3	0	1176.87	9	34					-1
YFQGHMASMTGGQQMGRGSAALSGGGGGGAEPGQALF	391	427	4	0	882.901	9	34					-1
YFQGHMASMTGGQQMGRGSAALSGGGGGGAEPGQALFNG	391	429	3	0	1233.89	9	36	10.0086	10.0616	1242.1	22.2865	1	0	2.7464	0.342898	1	1	0.385935		109941	0	0	82532.2	0	0	70685.2	0	0	97493.4	0	0	74352.4	0	0	0	0	0	96119.9	292290	439449	830248	1.24938e+06	2.10937e+06	2.31557e+06	2.51036e+06	2.95182e+06	1.8942e+06	1.74222e+06	962613
YFQGHMASMTGGQQMGRGSAALSGGGGGGAEPGQALFNG	391	429	4	0	925.668	9	36					-1
HMASMTGGQQMGRGSAALSGGGGGGAEPGQAL	395	426	3	0	962.773	8	29					-1
ASMTGGQQMGRGSAALSGGGGGGAEPGQAL	397	426	2	0	1309.61	7	27					-1
ASMTGGQQMGRGSAALSGGGGGGAEPGQAL	397	426	3	0	873.406	7	27					-1
TGGQQMGRGSAA	400	411	2	0	560.762	5	10					-1
TGGQQMGRGSAAL	400	412	2	0	617.304	5	11					-1
TGGQQMGRGSAALSGGGGGGAEPGQA	400	425	3	0	739.342	6	23	5.15477	5.39715	741.261	4.46861	1	0	0.606971	2.72292		1	0.1329		1.38012e+06	1.12286e+06	872136	4.83762e+06	1.14934e+07	1.74934e+07	2.02349e+07	1.85981e+07	7.98683e+06	2.25661e+06	308819	328930	196289	46707.1	43832.8	0	59765.5	0	0	0	0	28043	0	0	7012.36	2798.23	9737.36	279.572	0	72377.3
TGGQQMGRGSAALSGGGGGGAEPGQAL	400	426	2	0	1165.05	7	24					-1
TGGQQMGRGSAALSGGGGGGAEPGQAL	400	426	3	0	777.036	7	24					-1
TGGQQMGRGSAALSGGGGGGAEPGQALF	400	427	3	0	826.059	7	25					-1
MGRGSAALSGGGGGGAEPGQAL	405	426	2	0	929.447	6	19	7.68827	8.0113	935.752	11.5005	0.6	0					0.436387		25141.9	29188	0	46898.7	225955	34965.7	646341	554451	862287	1.46218e+06	2.39123e+06	3.84656e+06	4.64539e+06	4.80728e+06	3.91755e+06	3.14745e+06	2.28396e+06	1.0241e+06	520096	26569.2	25472.4	0	0	23555.5	134680	94834.2
ALSGGGGGGAEPGQAL	411	426	2	0	649.82	5	13	5.46093	5.6063	657.29	14.2086	0.4	1					0.18899		4540.87	96540.3	0	0	0	0	0	20983.9	0	14110.7	0	0	473167	1.4603e+06	3.20315e+06	4.21517e+06	3.98916e+06	1.29557e+06	168126
ALSGGGGGGAEPGQALF	411	427	2	0	723.355	5	14	9.07675	9.23893	724.035	0.52362	0.6	0					0.267887		1.1692e+07	2.33072e+07	1.17039e+07	5.10974e+06	26009.7	208953	1916.69	0	2497.23	10350.7	10049	0	0	50049.7	0	51897.7	34016	597.74	315736	6535.93
ALSGGGGGGAEPGQALFNG	411	429	2	0	808.887	5	16					-1
LSGGGGGGAEPGQAL	412	426	2	0	614.302	5	12					-1
SGGGGGGAEPGQAL	413	426	2	0	557.76	4	11					0
SGGGGGGAEPGQALFNG	413	429	2	0	716.826	5	14					-1
FNGDMEPEAGAGAGAAASS	427	445	2	0	855.357	6	16					-1
FNGDMEPEAGAGAGAAASSAADPAIPEEVW	427	456	3	0	963.427	7	25					-1
FNGDMEPEAGAGAGAAASSAADPAIPEEVWNIKQ	427	460	3	0	1124.52	8	29					-1
FNGDMEPEAGAGAGAAASSAADPAIPEEVWNIKQM	427	461	3	0	1168.2	8	30					-1
FNGDMEPEAGAGAGAAASSAADPAIPEEVWNIKQMIKLTQEHIEAL	427	472	4	0	1195.33	10	41	14.3529	14.4558	1203.1	28.0973	1	0	3.07996	0.969693		1	0.191131		0	0	0	26706.6	21714.4	0	0	0	0	0	0	0	0	0	0	0	0	0	0	0	0	116414	17141.6	22941.7	149067	676216	575812	659966	1.05172e+06	1.38405e+06
NGDMEPEAGAGAGAAASSAADPAIPEEVWNIKQ	428	460	3	0	1075.5	8	28					-1
DMEPEAGAGAGAAASSAADPAIPEEVWNIKQ	430	460	3	0	1018.48	8	26	10.0405	10.0881	1027.22	24.398	0.6	0					0.0983169		0	0	0	0	0	0	0	0	0	0	0	0	0	0	0	0	0	0	0	0	0	0	93312.5	1.0814e+06	1.16522e+06	2.14902e+06	2.31367e+06	1.73606e+06	1.33187e+06	880230
AADPAIPEEVWNIKQMIKLTQEHIEAL	446	472	3	0	1029.88	8	23					-1
AADPAIPEEVWNIKQMIKLTQEHIEAL	446	472	4	0	772.66	8	23					-1
NIKQMIKLTQEHIEAL	457	472	2	0	955.032	6	14	12.7098	12.9426	961.074	10.8872	1	0	3.54512	2.60204	1	1	0.165995		244464	79638.2	33552	33702.7	29101.6	110574	35772.4	155689	1.19315e+06	4.68267e+06	1.13066e+07	1.87839e+07	2.12061e+07	1.88859e+07	1.25328e+07	5.9709e+06	1.54209e+06	135829	0	0	0
NIKQMIKLTQEHIEAL	457	472	3	0	637.024	6	14	12.6939	12.9426	641.056	10.8987	1	0	3.54926	2.80231	1	1	0.075812		0	109529	18450.5	0	33343.4	20310.3	84690.9	646337	3.76135e+06	1.13787e+07	2.54737e+07	4.02152e+07	4.83682e+07	4.07374e+07	2.58668e+07	1.31253e+07	4.32304e+06	634375	64714.1	0	22345.2
NIKQMIKLTQEHIEALL	457	473	3	0	674.719	6	15	14.1653	14.3285	679.115	11.9199	1	0	3.63077	1.72658		1	0.0710098		0	8650.21	21035.9	0	4693.75	4573.04	5431.08	15029.3	28490.2	252944	717876	1.57367e+06	2.5238e+06	3.22163e+06	2.70697e+06	1.88498e+06	947502	319951	80719.1	14941.1	10267.2	10028.9
MIKLTQE	461	467	2	0	431.739	4	5	6.23758	6.2705	436.263	8.47852	0.4	0					6.22688e-14		0	0	0	0	0	0	0	0	0	283138
MIKLTQEHIEAL	461	472	3	0	475.931	5	10					-1
TQEHIEAL	465	472	2	0	470.74	4	6					-1
LLDKFGGEHNPPSIYL	472	487	2	0	900.47	6	12					-1
LDKFGGEHNPPSI	473	485	2	0	705.854	5	9					0
LDKFGGEHNPPSI	473	485	3	0	470.905	5	9					-1
LDKFGGEHNPPSIY	473	486	2	0	787.386	5	10					-1
LDKFGGEHNPPSIY	473	486	3	0	525.26	5	10					-1
LDKFGGEHNPPSIYL	473	487	3	0	562.954	5	11	9.5147	9.69035	565.226	5.79533	1	0	2.28192	1.88412		-1	0.16799		0	0	22481.9	391605	987410	2.93576e+06	3.56239e+06	4.32647e+06	2.29871e+06	896302	97446.3	20524.3	22165.2	43651.9	0	0	634826
LDKFGGEHNPPSIYLEA	473	489	2	0	943.968	6	13	8.70653	9.17233	948.888	8.70491	0.6	0					0.610118		299467	56414.8	4.17368e+06	1.0964e+07	2.03412e+07	2.31202e+07	3.93694e+07	7.35691e+07	1.32762e+08	1.85213e+08	2.10581e+08	1.85946e+08	1.33235e+08	7.42714e+07	3.55668e+07	1.48108e+07	4.73744e+06	1.50883e+06	205011	896371
LDKFGGEHNPPSIYLEA	473	489	3	0	629.648	6	13	8.70653	9.17233	633.056	9.0886	0.6	0					0.123391		0	19688.9	47399.3	302784	2.55363e+06	1.46586e+07	5.03571e+07	1.2503e+08	2.42947e+08	3.66852e+08	4.11083e+08	3.60746e+08	2.67626e+08	1.43944e+08	7.17998e+07	2.86106e+07	1.05146e+07	5.539e+06	1.98306e+06	1.01895e+06
DKFGGEHNPPSIY	474	486	2	0	730.844	5	9	7.5595	7.76908	736.498	10.4354	0.4	1					0.283878		36250.2	0	0	46402.1	0	22525.3	0	327693	370201	1.17692e+06	2.32132e+06	3.25816e+06	3.19169e+06	2.30901e+06	1.2547e+06
EAYEEYTSKL	488	497	2	0	616.788	5	8					-1
EAYEEYTSKLDALQQREQQL	488	507	3	0	814.731	7	18	8.75468	8.85107	816.765	4.68195	0.6	0					0.0667158		331975	1.15095e+06	2.52773e+06	3.77284e+06	6.13872e+06	8.02763e+06	8.89162e+06	7.73163e+06	6.0698e+06	4.65876e+06	2.4841e+06	940203	505114	83940.5	31707.8	0	0	783.041	27483	0	0	28840.4	0	6376.7	24184.7	0
YEEYTSKL	490	497	1	0	1032.49	4	6	7.02812	7.12293	1042.01	8.90271	0.4	0					0.415944		0	0	0	0	0	0	0	0	0	60884.3	53444.4
YEEYTSKL	490	497	2	0	516.748	4	6					0
YEEYTSKLDALQQREQQL	490	507	2	0	1121.55	6	16	8.51247	8.59172	1131	17.5931	0.4	1					0.436635		48681.5	0	0	0	0	0	0	0	0	0	0	0	0	0	0	0	154191	483951	624984	1.1565e+06	922048	454249	111047
YEEYTSKLDALQQREQQL	490	507	3	0	748.038	6	16					0
YEEYTSKLDALQQREQQLL	490	508	3	0	785.732	6	17					0
YEEYTSKLDALQQREQQLLESLGNGTD	490	516	3	0	1043.51	7	25					-1
YEEYTSKLDALQQREQQLLESLGNGTDF	490	517	3	0	1092.53	8	26	13.1699	13.2019	1099.29	18.3574	0.6	0					0.0726753		0	0	0	0	0	0	0	0	0	0	0	0	0	76064.9	186524	1.00048e+06	1.87782e+06	2.98593e+06	4.89437e+06	5.83609e+06	6.05374e+06	5.86879e+06	5.00385e+06	3.2875e+06	2.17324e+06	1.01853e+06	364150	0	0	0
YTSKLDALQQREQQL	493	507	2	0	910.979	6	13					-1
YTSKLDALQQREQQL	493	507	3	0	607.655	6	13					-1
YTSKLDALQQREQQLLESLGNGTDF	493	517	3	0	952.145	7	23	11.3724	11.7203	955.517	8.4535	0.6	0					0.0991258		0	180049	0	41035.7	1.80201e+06	3.94349e+06	1.24778e+07	2.57821e+07	4.30598e+07	5.8553e+07	6.51513e+07	5.6125e+07	3.96823e+07	2.51432e+07	1.30748e+07	4.15393e+06	984322	218775	99028.4	2.00777e+06	98849.8	15063.9	157058	22621.3	8957.73	62754.2	281763	16374.1	308533	51326.4
DALQQREQQL	498	507	1	0	1228.63	5	8					-1
DALQQREQQL	498	507	2	0	614.818	5	8					-1
DALQQREQQLL	498	508	2	0	671.36	5	9	7.5595	7.57558	672.012	0.541036	1	0	-0.0687899	-0.121542		0	0.471256		78940.6	148410	57671.8	27978.7	21881.5	0	0	0	0	0	0	0	0	0	0
DALQQREQQLLESLGNGTDF	498	517	2	0	1131.55	6	18	12.8688	12.9532	1138.66	12.9158	1	0	3.24238	0.737578	1	-1	0.193389		0	0	0	0	0	0	0	0	133380	39957.5	138462	809702	1.72717e+06	2.21065e+06	3.03373e+06	2.4176e+06	2.03737e+06	790086	444438	66850.4	92434.2	0	0	0	0
DALQQREQQLLESLGNGTDF	498	517	3	0	754.705	6	18					-1
LESLGNGTD	508	516	1	0	905.421	4	7	5.22075	5.71998	910.959	5.03883	1	0	3.25389	5.95137		0	0.152263		0	36156.5	0	6.4269e+06	4.25847e+07	8.2585e+07	6.91618e+07	3.57118e+07	1.12417e+07	2.00019e+06	189749	52590
LESLGNGTDF	508	517	1	0	1052.49	4	8					-1
LESLGNGTDF	508	517	2	0	526.748	4	8	8.22293	8.25535	531.346	8.59049	0.4	1					1.36487		0	0	0	44797.5	0	75190.7	0	0	0	21495.1	0	318424	0
ESLGNGTDF	509	517	1	0	939.405	4	7	7.9467	8.19033	948.396	8.45834	0.4	1					0.346757		0	0	0	75176.2	0	0	216256	2.02259e+06	6.75674e+06	8.77489e+06	6.03068e+06	2.19014e+06
FSVSSS	517	522	1	0	613.283	4	4	5.38125	5.41305	616.67	3.03614	0.4	1					2.21942		0	0	75748.5	25606.9	35993.7	0	0	25082.7	0
FSVSSSASM	517	525	1	0	902.392	5	7	7.93057	8.31463	908.419	5.44065	1	0	3.54301	4.50379		1	0.310734		123656	3.74389e+06	2.17319e+07	7.86437e+07	2.02798e+08	3.61802e+08	4.4528e+08	3.68864e+08	2.07655e+08	7.92418e+07	2.05616e+07	1.06631e+06	0
SVSSSASMD	518	526	1	0	870.351	4	7					-1
SVSSSASMDTVTSSSSSSL	518	536	2	0	903.899	6	17	6.65865	6.86935	910.629	12.4021	0.6	0					0.179949		27725.8	32352.3	0	0	0	0	0	0	0	154919	555575	2.38359e+06	2.91902e+06	4.06496e+06	3.23342e+06	2.7059e+06	805248	292137	104797	267511	15659.3	134054	51920.3	166933
SSSASMDTVTSSSSSSLSV	520	538	2	0	903.899	6	17	6.65865	6.86935	910.629	12.4021	0.6	0					0.179949		27725.8	32352.3	0	0	0	0	0	0	0	154919	555575	2.38359e+06	2.91902e+06	4.06496e+06	3.23342e+06	2.7059e+06	805248	292137	104797	267511	15659.3	134054	51920.3	166933
DTVTSSSSSSL	526	536	1	0	1070.48	4	9	5.06915	5.22075	1076.85	5.79369	0.4	1					4.46673		519564	42154.4	18347.5	0	63372	190183	105750	0	0	0	34135.4	154688	256208	260620
DTVTSSSSSSL	526	536	2	0	535.746	4	9	5.78608	5.87152	538.869	5.67011	1	0	2.80151	0.750147	0	1	0.0720473		0	145200	350949	1.4844e+06	3.54323e+06	6.21031e+06	8.50173e+06	7.9429e+06	4.9719e+06	2.20082e+06	653064	105528	0	8703.03
DTVTSSSSSSLSVLPSSL	526	543	2	0	877.439	6	15					-1
TVTSSSSSSL	527	536	1	0	955.458	4	8	5.00068	5.22075	961.11	5.1339	1	0	2.86056	2.44241		1	0.0976285		0	0	14241.4	348412	6.28915e+06	1.83487e+07	2.02639e+07	8.72647e+06	1.27186e+06	12263.8	0	0	0
SVLPSS	537	542	1	0	589.319	3	3	5.15477	5.17118	591.179	1.52729	0.3	1					1.35309		13696.1	0	0	7296.6	7907.74	0	0
SVLPSSL	537	543	1	0	702.403	4	4	8.83497	8.85643	705.697	2.8838	0.4	0					0.0478631		0	93514.3	586577	987575	854902	262256	64224.9	0	0
SVLPSSL	537	543	2	0	351.705	4	4					-1
SVFQNPTD	544	551	1	0	907.416	4	5					0
SVFQNPTD	544	551	2	0	454.211	4	5	6.96487	6.9965	455.081	1.21415	0.4	1					0.857419		29942.4	43559.8	43364.1	0	31786.1	0	0	0	0	0
SVFQNPTDV	544	552	2	0	503.746	4	6	7.54348	7.8014	508.232	8.38726	0.4	0					0.0573464		0	0	0	16272	58164	61122.3	15140.6	188478	0	1.39388e+07	0
SVFQNPTDVARSNPKSPQKPIV	544	565	2	0	1205.15	6	16					-1
SVFQNPTDVARSNPKSPQKPIV	544	565	3	0	803.768	6	16					-1
FQNPTD	546	551	1	0	721.315	4	3					-1
FQNPTDVARSNPKSPQKPIV	546	565	3	0	741.734	6	14	7.12293	7.18627	743.922	5.25593	1	0	1.51927	0.472363		1	0.359629		0	0	0	54239.6	152703	347610	402106	503113	343447	162743	54557.7	0	0	0	0	0	0	0	0	0	0
VARSNPKSPQKPIV	552	565	3	0	507.635	5	9					-1
GVTVRDSLKKALM	582	594	2	0	709.413	5	11					-1
GVTVRDSLKKALM	582	594	3	0	473.278	5	11					-1
GVTVRDSLKKALMM	582	595	2	0	774.934	6	12	8.57583	8.60758	776.567	2.22248	0.4	0					2.32638		70624.9	115975	172384	121020	0	32455.4	0	0	0	0	29327.3	0	0	0	0	0	0	35127.9	0
TVRDSLKKALM	584	594	2	0	631.368	5	9					-1
TVRDSLKKALM	584	594	3	0	421.248	5	9					-1
TVRDSLKKALMM	584	595	2	0	696.889	6	10	8.14097	8.23913	700.515	6.30085	0.6	0					0.0464643		1.16353e+06	1.22085e+06	791167	432279	1.14701e+06	4.5675e+06	9.11852e+06	1.44034e+07	1.38698e+07	9.75603e+06	5.12273e+06	1.79645e+06	180704	0	0	0	0
TVRDSLKKALMM	584	595	3	0	464.928	6	10	8.11935	8.35187	467.38	6.40425	0.6	0					0.103446		1.49881e+06	2.32657e+06	1.09642e+06	553327	1.74182e+06	7.08349e+06	1.67772e+07	2.45375e+07	2.62203e+07	1.78313e+07	9.04369e+06	3.14456e+06	514018	28548.8	0	0	32079.7
VRDSLKKALM	585	594	2	0	580.845	5	8					-1
VRDSLKKALM	585	594	3	0	387.566	5	8					-1
VRDSLKKALMM	585	595	2	0	646.365	6	9					-1
VRDSLKKALMM	585	595	3	0	431.246	6	9					-1
SLKKALM	588	594	2	0	395.746	4	5					0
KKALMMRGLIPE	590	601	2	0	693.902	6	9					-1
KKALMMRGLIPE	590	601	3	0	462.937	6	9					-1
AVYRIQDGEKKPIGWD	604	619	3	0	625.663	6	13					-1
AVYRIQDGEKKPIGWDTD	604	621	3	0	697.688	6	15					-1
AVYRIQDGEKKPIGWDTDISW	604	624	3	0	826.42	7	18					-1
AVYRIQDGEKKPIGWDTDISWL	604	625	3	0	864.115	7	19	12.2616	12.2986	868.52	11.6487	0.6	1					0.261222		36503.4	157804	0	0	81252	0	125825	110316	24397.6	78993.3	251763	476181	771084	1.1473e+06	895972	767918	750477	360419	64530.2	168202	0	0	109567	0	0	5158.07	0
AVYRIQDGEKKPIGWDTDISWL	604	625	4	0	648.338	7	19					-1
AVYRIQDGEKKPIGWDTDISWLTGEEL	604	630	2	0	1560.29	7	24	12.7575	12.8264	1569.07	15.7027	1	0	2.92372	0.542333	1	1	0.326336		0	0	0	0	0	0	0	0	0	0	52381.2	71054.7	126828	524751	668906	1.59135e+06	1.89618e+06	2.34385e+06	2.203e+06	1.85662e+06	1.61114e+06	1.19538e+06	270271	0	0	73451.5	0	0	0	0
AVYRIQDGEKKPIGWDTDISWLTGEEL	604	630	3	0	1040.53	7	24	12.678	12.9901	1046.22	15.2146	0.6	0					0.0621065		2.61489e+06	2.02505e+06	1.52619e+06	858114	622048	723754	1.05327e+06	1.89153e+06	4.44072e+06	9.13381e+06	1.61243e+07	2.80893e+07	4.54145e+07	7.92048e+07	1.19875e+08	1.71395e+08	2.05385e+08	2.31172e+08	2.34695e+08	1.98821e+08	1.42338e+08	9.6307e+07	5.48662e+07	2.5836e+07	1.15271e+07	3.00318e+06	406729	119929	54250.5	48028.7
AVYRIQDGEKKPIGWDTDISWLTGEEL	604	630	4	0	780.648	7	24	12.7098	12.9057	785.01	15.5837	1	0	2.89876	2.13781	1	0	0.129983		344324	79141.7	128285	143956	112703	99053.2	0	612967	1.16076e+06	2.0153e+06	4.23777e+06	6.99269e+06	1.29407e+07	2.22622e+07	3.53106e+07	4.97359e+07	6.59995e+07	7.33322e+07	7.24914e+07	6.35834e+07	4.44736e+07	2.7995e+07	1.58088e+07	2.28961e+07	3.60595e+06	1.01007e+06	102211	3.16993e+06	0	130586
VYRIQDGEKKPIGWD	605	619	3	0	601.984	6	12	7.41412	7.78525	606.401	12.1657	0.6	0					0.1515		0	71630.4	0	23625.2	1.55913e+06	0	0	1.0085e+06	18936.3	0	1.98154e+06	5.29994e+06	1.33476e+07	1.96872e+07	1.82179e+07	1.17673e+07	5.51681e+06	1.57868e+06	180155
VYRIQDGEKKPIGWD	605	619	4	0	451.74	6	12					-1
VYRIQDGEKKPIGWDTD	605	621	2	0	1010.51	6	14	8.10853	8.31463	1018.48	14.7405	0.6	0					0.259029		20990.6	0	122372	0	25319.6	27766.1	391770	1.5073e+06	712712	340241	3.01942e+06	733824	2.99195e+06	4.89564e+06	2.91549e+07	8.2098e+07	8.67585e+07	5.62216e+07	2.95772e+07	1.31317e+07	3.90477e+06
VYRIQDGEKKPIGWDTD	605	621	3	0	674.009	6	14	8.09223	8.37313	679.186	14.3318	0.6	0					0.188707		45470.8	114863	88773.4	33803.3	37920.3	470146	557331	572390	587402	3.36412e+06	3.82914e+06	4.95253e+06	1.03046e+07	5.69031e+07	1.44242e+08	2.27967e+08	1.86126e+08	1.19748e+08	5.90459e+07	2.56563e+07	9.23417e+06
VYRIQDGEKKPIGWDTD	605	621	4	0	505.759	6	14					-1
VYRIQDGEKKPIGWDTDISW	605	624	2	0	1203.61	7	17					-1
VYRIQDGEKKPIGWDTDISW	605	624	3	0	802.741	7	17					-1
VYRIQDGEKKPIGWDTDISW	605	624	4	0	602.308	7	17					-1
VYRIQDGEKKPIGWDTDISWL	605	625	2	0	1260.15	7	18					-1
VYRIQDGEKKPIGWDTDISWL	605	625	3	0	840.436	7	18					-1
VYRIQDGEKKPIGWDTDISWLTG	605	627	3	0	893.126	7	20					-1
VYRIQDGEKKPIGWDTDISWLTGEE	605	629	3	0	979.154	7	22					-1
VYRIQDGEKKPIGWDTDISWLTGEEL	605	630	2	0	1524.77	7	23	12.7416	12.9901	1532.92	14.4796	0.6	0					0.136605		74150.6	0	52982.3	0	238211	0	0	0	219942	773799	2.15465e+06	4.82211e+06	9.06497e+06	1.34123e+07	2.26288e+07	2.72166e+07	3.33759e+07	3.35634e+07	2.87992e+07	2.04399e+07	1.22711e+07	5.90684e+06	1.84392e+06	200920	143879	0	0	0	53730.5	0
VYRIQDGEKKPIGWDTDISWLTGEEL	605	630	3	0	1016.85	7	23	12.7257	13.0165	1022.32	14.5986	0.6	0					0.0487558		65202.5	0	0	35929.2	0	394906	2.24457e+06	6.62087e+06	1.40643e+07	2.88285e+07	5.06053e+07	9.04843e+07	1.48663e+08	2.43235e+08	3.70523e+08	4.7964e+08	5.38902e+08	5.48697e+08	4.82112e+08	3.68553e+08	2.41612e+08	1.34803e+08	6.9138e+07	3.03996e+07	1.13278e+07	2.15596e+06	537394	0	109324	0
VYRIQDGEKKPIGWDTDISWLTGEEL	605	630	4	0	762.888	7	23	12.7575	12.9426	766.99	14.5817	0.6	0					0.0360427		50407.1	55530.2	131079	91905.6	51964.4	93628.3	2.1158e+06	1.42325e+06	3.61059e+06	7.69292e+06	2.67409e+07	2.50789e+07	4.55717e+07	7.04313e+07	1.16286e+08	1.3802e+08	1.62382e+08	1.62285e+08	1.48883e+08	1.13738e+08	7.65598e+07	4.20151e+07	2.07816e+07	9.67081e+06	3.62001e+06	800128	222833	0	25454.5	53229.7
VYRIQDGEKKPIGWDTDISWLTGEELHVEVL	605	635	3	0	1209.29	8	28					-1
YRIQDGEKKPIGWD	606	619	2	0	852.939	5	11	7.398	7.46292	853.559	0.225415	0.4	0					1.65398		0	742832	0	24354.9	0	0	0	0	0	0	0	0	0	3459.51	3725.89	0	2982.8
YRIQDGEKKPIGWD	606	619	3	0	568.962	5	11					-1
YRIQDGEKKPIGWD	606	619	4	0	426.973	5	11					-1
YRIQDGEKKPIGWDTD	606	621	2	0	960.976	6	13					-1
YRIQDGEKKPIGWDTD	606	621	3	0	640.987	6	13					-1
YRIQDGEKKPIGWDTD	606	621	4	0	480.992	6	13					-1
YRIQDGEKKPIGWDTDISW	606	624	3	0	769.718	6	16	9.8812	10.0405	773.568	10.1661	1	0	2.82855	1.67819	1	-1	0.279403		27878.7	44648.4	981928	35585.2	0	396791	301575	385988	1.05987e+06	3.05699e+06	5.65946e+06	6.09257e+06	6.32414e+06	4.56525e+06	2.06771e+06	1.27605e+06	638565	526733	273799	208684	473608	448704	183541
YRIQDGEKKPIGWDTDISW	606	624	4	0	577.541	6	16					-1
YRIQDGEKKPIGWDTDISWL	606	625	2	0	1210.62	7	17					-1
YRIQDGEKKPIGWDTDISWL	606	625	3	0	807.413	7	17					-1
YRIQDGEKKPIGWDTDISWL	606	625	4	0	605.812	7	17					-1
YRIQDGEKKPIGWDTDISWLTG	606	627	3	0	860.103	7	19					0
YRIQDGEKKPIGWDTDISWLTGEEL	606	630	2	0	1475.24	7	22	12.7257	12.8264	1484.17	16.1054	1	0	3.3155	0.941831	1	-7	0.406087		0	63182.1	0	0	52604.6	0	0	0	0	0	62475.4	345362	987979	1.73309e+06	2.43143e+06	3.06431e+06	4.04021e+06	4.13742e+06	4.87761e+06	4.76443e+06	5.54233e+06	3.82226e+06	2.04386e+06	965284	71031.9	0	0	0	0	73974
YRIQDGEKKPIGWDTDISWLTGEEL	606	630	3	0	983.826	7	22	12.678	12.9901	989.122	14.1263	0.6	0					0.184564		82867	1.41699e+06	211637	62360	241537	136440	691194	2.12079e+06	5.76761e+06	1.20012e+07	2.40513e+07	4.95555e+07	8.48002e+07	1.36646e+08	1.84062e+08	2.32754e+08	2.33724e+08	2.17841e+08	1.70608e+08	1.14429e+08	7.55554e+07	3.99804e+07	1.96731e+07	8.61743e+06	2.55365e+06	581458	133241	128753	0	229409
RIQDGEKKPIGWDTD	607	621	2	0	879.444	6	12					-1
RIQDGEKKPIGWDTD	607	621	3	0	586.632	6	12					-1
RIQDGEKKPIGWDTD	607	621	4	0	440.226	6	12					-1
RIQDGEKKPIGWDTDISW	607	624	2	0	1072.54	6	15	9.61035	9.81765	1073.04	-0.280013	0.4	0					0.333508		2.56301e+07	0	4.80701e+06	44847.3	1.36824e+06	0	0	39106	127717	65728.3	180155	301317	279108	241216	51928.6	0	148057	0	0	0	61029.9	0
RIQDGEKKPIGWDTDISW	607	624	3	0	715.364	6	15					-1
RIQDGEKKPIGWDTDISWL	607	625	2	0	1129.08	6	16	11.6406	11.6566	1139.13	18.7433	0.4	1					0.275532		0	0	0	5615.56	0	0	0	1726.76	0	0	0	0	0	86478.2	0	0	0	66760.8	78520.3	349720	441092	614218	386567
RIQDGEKKPIGWDTDISWL	607	625	3	0	753.059	6	16					-1
RIQDGEKKPIGWDTDISWL	607	625	4	0	565.046	6	16					-1
RIQDGEKKPIGWDTDISWLTG	607	627	3	0	805.748	7	18					-1
RIQDGEKKPIGWDTDISWLTGEEL	607	630	2	0	1393.7	7	21					-1
RIQDGEKKPIGWDTDISWLTGEEL	607	630	3	0	929.471	7	21	12.6112	12.8158	934.406	13.1521	1	0	2.78276	2.248	1	-2	0.0370967		0	35564.5	0	162002	116401	427161	1.29773e+06	3.93739e+06	9.7421e+06	2.47243e+07	5.34537e+07	1.04066e+08	1.7543e+08	2.4767e+08	3.02477e+08	3.19375e+08	2.78623e+08	2.11846e+08	1.32e+08	7.57259e+07	3.75673e+07	1.58011e+07	4.97039e+06	1.11207e+06	297968	38218	19964	41440.2	0
RIQDGEKKPIGWDTDISWLTGEEL	607	630	4	0	697.355	7	21	12.6303	12.7416	701.075	13.2251	1	0	2.80028	1.0757	1	-2	0.047313		19084.1	15730.3	0	57220.9	252407	0	21927.4	170813	910125	2.09523e+06	4.04527e+06	8.29119e+06	1.4367e+07	2.20607e+07	2.83585e+07	2.83655e+07	2.6555e+07	1.92709e+07	1.24076e+07	6.61858e+06	3.64907e+06	1.1385e+06	238834	72923.1	135902	27132.2	4546.13	0	5328.32
RIQDGEKKPIGWDTDISWLTGEELHV	607	632	3	0	1008.18	7	23					0
TDISWLTGEEL	620	630	1	0	1263.61	5	9	12.3725	12.6006	1270.87	6.51031	1	0	3.2717	2.54296	1	1	0.904651		0	0	253188	1.70537e+06	8.15075e+06	2.15189e+07	3.41132e+07	3.94369e+07	2.89225e+07	1.56941e+07	6.50238e+06	3.47008e+06	1.4173e+06	444404	6.21263e+06
TDISWLTGEEL	620	630	2	0	632.309	5	9	12.4358	12.5526	635.543	5.72362	0.6	0					0.0746382		0	22630.2	221356	1.05839e+06	3.56602e+06	6.81892e+06	9.83419e+06	9.60649e+06	6.45424e+06	3.01547e+06	847484	212331	0	0	58468.1
ISWLTGEELHV	622	632	2	0	642.335	5	9	10.7562	10.7723	646.831	8.2187	0.4	1					0.515443		53811.9	281231	249605	218114	0	0	0	0	0	0	0	0	101313	0	1.07555e+06
LTGEEL	625	630	1	0	661.34	4	4	7.25313	7.31758	664.204	2.48713	0.4	0					0.327647		2368.73	199543	1.44346e+06	1.71734e+06	731842	53279.7	0	0	77999.9
LTGEELHV	625	632	2	0	449.237	4	6	8.076	8.14097	451.079	3.16272	0.4	1					1.03687		0	0	97122.3	19761	43609.6	17701.3	0	0	0	25686	0
[truncated: 22 more columns]
