# Supplementary material for: Unveiling the domain-specific and RAS isoform-specific details of BRAF kinase regulation
Source: eLife. 2023 Dec 27;12:RP88836. doi: 10.7554/eLife.88836 (PMC10752582; doi:10.7554/eLife.88836)
Supplement: Figure 2—source data 1. — Also applies to plots presented in Supplementary file 1 and Figure 2—figure supplement 1 and Figure 2—figure supplement 3. [file elife-88836-fig2-data1.zip › Figure 2- source data 1/(BRAF_N2_BRAF-N2-1min.mzXML) ExMS2_FinalTable.xls]

## Sheet: Sheet1
Sequence	START	END	Charge	ModMass	Monoisotopic m/z	maxND	maxD	RT Range(start, unit: min)	RT Range(end)	Centroid m/z	Delta Mass	Flag#1:Skip-tests	Flag#2:Unimodality check	Flag#3:Back exchange prediction check	Flag#4:Elution RT width check	Flag#5:Unique peptide RT/deltaD consistency check	Flag#6:Common-end peptides centroid subtraction check	Flag#7:Centroid shift within RT range check	Flag#8:Data multiple assignment check	Isotopic Envelope Amplitudes(start from this column(the Monoisotopic) to nonzero end):
GSSHHHHHHGTKTEEGKL	2	19	2	0	1008.48	6	16	3.70662	4.08243	1010.79	3.46367	1	0	0.522464	0.299398	1	1	0.076588		3.98869e+07	7.85668e+07	1.77217e+08	3.6369e+08	5.37282e+08	5.54946e+08	4.0327e+08	2.2162e+08	9.40884e+07	3.21079e+07	7.61216e+06	240776	93757.2	0	171554	0	75492.3	0	0	252.518	8683.68	57519.8	16638.9
GSSHHHHHHGTKTEEGKL	2	19	3	0	672.656	6	16	3.70662	4.1137	674.22	3.53836	1	0	0.548056	0.405672	1	1	0.0463758		3.38695e+08	6.50357e+08	1.37981e+09	2.84696e+09	4.29923e+09	4.5997e+09	3.38699e+09	1.9787e+09	8.25521e+08	2.94522e+08	8.69292e+07	2.64461e+07	2.16477e+06	6368.05	1.132e+06	2753.27	9171.19	202436	211937	203876	377204	429104	190353
GSSHHHHHHGTKTEEGKL	2	19	4	0	504.744	6	16	3.70662	4.1137	505.925	3.57209	1	0	0.559613	0.405672	1	1	0.0404427		1.25201e+08	2.43304e+08	5.07114e+08	1.08373e+09	1.64036e+09	1.77835e+09	1.35889e+09	7.69964e+08	3.28354e+08	1.15848e+08	3.34663e+07	7.47169e+06	984938	119371	53023.6	57081.6	209607	141910	148464	2801.95	20697.2	2714.62	230500
GSSHHHHHHGTKTEEGKL	2	19	5	0	403.997	6	16	3.70662	4.1137	404.939	3.56103	1	0	0.555824	0.405672	1	1	0.0328736		7.69675e+07	1.42405e+08	3.09208e+08	6.4962e+08	9.72708e+08	1.05306e+09	8.16818e+08	4.48056e+08	1.94057e+08	6.90278e+07	2.00187e+07	3.55861e+06	530668	136100	0	55349.2	157697	42036.6	12023.3	0	115962	44178	38373.8
GSSHHHHHHGTKTEEGKLVIWINGDKGYNGL	2	32	4	0	862.178	8	29	8.77263	9.13038	863.805	4.47837	0.6	0					0.163251		3.35578e+06	1.17693e+07	2.08183e+07	3.93297e+07	7.9613e+07	1.17446e+08	1.39405e+08	1.40206e+08	1.10113e+08	6.51573e+07	3.37618e+07	1.00285e+07	2.26985e+06	1.38973e+06	425380	995393	884736	215771	0	242323	434256	261207	0	522301	519300	170998	0	312642	581775	0
VIWINGDKGY	20	29	1	0	1164.6	5	8	8.64795	8.78825	1166.14	0.823759	0.4	0					1.70243		2.88485e+06	9.51705e+06	3.13273e+06	0	17703	18129.8	269419	0	0	897358	0	0	0	0
VIWINGDKGY	20	29	2	0	582.806	5	8	8.55447	9.1459	583.983	1.64092	0.6	0					0.344116		1.66953e+08	2.81939e+08	2.13241e+08	9.96857e+07	2.8118e+07	9.92812e+06	2.78107e+06	555226	452566	6.04068e+07	408957	3.1876e+07	130732	812547
VIWINGDKGYNG	20	31	2	0	668.338	5	10	7.86562	8.71028	670.562	3.64402	1	1	1.33343	1.893		-6	0.765743		1.20021e+08	2.57035e+08	2.71288e+08	3.18599e+08	2.67377e+08	1.06701e+08	2.84759e+08	2.34458e+08	2.01474e+08	8.97981e+07	3.66942e+07	1.38388e+07	4.68516e+06	5.10821e+06	1.94566e+06	468752
VIWINGDKGYNGL	20	32	1	0	1448.75	5	11	9.4418	10.0336	1450.67	1.04226	1	0	-0.144893	1.03369	1	-1	0.189722		2.02272e+08	4.54982e+08	4.81177e+08	2.97041e+08	1.21739e+08	4.01765e+07	5.81835e+06	1.10084e+06	2.30299e+06	0	0	267024	0	251274	194545	285483	202733
VIWINGDKGYNGL	20	32	2	0	724.88	5	11	9.4418	10.0958	725.887	1.13788	0.4	0					0.0195934		7.11122e+09	1.49375e+10	1.53265e+10	1.03478e+10	4.87263e+09	1.76427e+09	5.6627e+08	1.53756e+08	2.5351e+07	3.8209e+07	3.54144e+07	1.58698e+07	3.93749e+06	3.77619e+06	909007	1.28857e+07	1.49634e+06
VIWINGDKGYNGLAE	20	34	2	0	824.92	5	13					-1
VIWINGDKGYNGLAEVGKKFEKDTG	20	44	3	0	913.476	7	23					-1
VIWINGDKGYNGLAEVGKKFEKDTGIKV	20	47	3	0	1026.89	7	26					-1
VIWINGDKGYNGLAEVGKKFEKDTGIKV	20	47	4	0	770.421	7	26	10.628	11.0175	771.277	1.57334	1	0	-0.332596	0.346134	1	0	0.125265		3.21299e+07	1.04315e+08	1.6253e+08	1.70278e+08	1.28066e+08	7.87387e+07	3.72595e+07	1.39815e+07	4.28654e+06	660959	316101	91755.1	373026	0	279594	113632	1.58324e+07	110460	0	113429	462093	0	0	595625	0	0	267688	789835	632110	0
VIWINGDKGYNGLAEVGKKFEKDTGIKV	20	47	5	0	616.538	7	26	10.6591	10.7682	617.179	1.35352	1	0	-0.378947	-0.607276	1	0	0.0807954		2.87935e+06	1.19361e+07	2.44077e+07	2.32574e+07	1.63382e+07	9.74685e+06	6.01282e+06	1.21366e+06	390612	184539	71282.4	0	0	7391.95	118098	0	0	0	0	0	0	0	0	0	214889	0	0	90155.2	218169	0
VIWINGDKGYNGLAEVGKKFEKDTGIKVTVEHPDKL	20	55	3	0	1333.38	9	33	9.95583	10.5656	1335.2	3.03808	1	0	-0.159629	1.09453	-1	-1	0.266251		858430	9.53847e+06	1.44113e+08	3.00194e+08	4.4035e+08	4.87818e+08	4.27756e+08	3.1682e+08	1.91587e+08	8.86141e+07	3.52014e+07	6.87645e+06	74732	375055	1.36264e+06	551165	3.16034e+06	789566	0	3.79704e+06	0	292424	5.0486e+06	0	763774	948513	575401	0	230116	243676
VIWINGDKGYNGLAEVGKKFEKDTGIKVTVEHPDKL	20	55	4	0	1000.29	9	33	9.95583	10.5968	1001.68	3.16267	1	0	-0.138931	1.20058	-1	0	0.0923681		5.74297e+07	2.58518e+08	8.05772e+08	1.62559e+09	2.33373e+09	2.6163e+09	2.40337e+09	1.70291e+09	1.09227e+09	6.03334e+08	2.74641e+08	1.19584e+08	5.01521e+07	6.06451e+06	9.65339e+06	9.75592e+06	5.49494e+06	1.09369e+06	6.24581e+06	1.63489e+06	2.15826e+06	3.82309e+06	3.65507e+06	2.33713e+06	2.42379e+06	5.13974e+06	4.04372e+06	5.7338e+06	796173	5.71004e+06
VIWINGDKGYNGLAEVGKKFEKDTGIKVTVEHPDKL	20	55	5	0	800.434	9	33	10.1143	10.1298	801.699	3.92201	1	1	-0.0127813	-0.925192	-1	0	0.11828		0	1.24574e+07	3.65364e+07	7.0198e+07	1.05443e+08	1.1345e+08	1.01168e+08	8.03331e+07	5.26003e+07	2.46582e+07	1.37157e+07	4.93565e+06	2.10159e+06	789839	186533	0	6.97424e+06	304313	27627.9	220133	32240.9	2.88376e+07	0	33514.3	0	315633	2.94823e+06	0	0	0
VIWINGDKGYNGLAEVGKKFEKDTGIKVTVEHPDKL	20	55	6	0	667.196	9	33	9.94027	10.4876	668.241	3.86365	1	0	-0.0224768	0.882377	-1	0	0.132595		2.07955e+07	6.32397e+07	3.01983e+08	6.45901e+08	9.08548e+08	1.09073e+09	9.62454e+08	7.2521e+08	4.54159e+08	2.35985e+08	1.08013e+08	4.44662e+07	1.56804e+07	5.76943e+06	3.64072e+06	816595	1.0813e+06	830765	575056	1.84213e+06	671908	950457	3.24715e+06	1.86275e+06	2.15459e+06	4.11181e+06	546959	3.28365e+06	1.56791e+06	1.84074e+07
VIWINGDKGYNGLAEVGKKFEKDTGIKVTVEHPDKL	20	55	7	0	572.026	9	33	9.95583	10.3474	572.802	3.02487	1	0	-0.161823	0.352932	-1	-2	0.0387264		4.58761e+06	4.38406e+07	1.39651e+08	2.77956e+08	4.19718e+08	4.57134e+08	4.27961e+08	3.04338e+08	1.86269e+08	1.02407e+08	4.76728e+07	1.99734e+07	5.11375e+06	2.02685e+06	443607	426411	1.13826e+06	148129	116490	442511	337079	652302	563397	447883	190524	373867	742472	20778	306482	128909
INGDKGYNGLAEVGKKFEKDTGIKVTVEHPDKLEEKFPQVAA	23	64	3	0	1533.81	9	38					-1
NGDKGYNGLAEVGKKFEKDTGIKVTVE	24	50	3	0	966.173	7	25	9.551	9.83127	967.457	2.15141	1	0	-0.192559	-0.0253732			0.287698		1.84903e+07	7.96331e+07	1.71855e+08	2.32748e+08	2.22994e+08	1.66504e+08	1.00444e+08	4.03757e+07	9.13558e+06	2.69525e+06	1.3494e+06	818977	1.03536e+06	969878	574296	786021	45923.4	0	518931	874482	1.20543e+06	175914	259657	494947	799202	419493	353807	161769	335506	0
NGLAEVGKKFEKDTGIKVTVEHPDKL	30	55	3	0	951.522	7	23					-1
NGLAEVGKKFEKDTGIKVTVEHPDKLEEKFPQVAATGDGPDIIF	30	73	4	0	1192.63	9	39	10.3318	10.6436	1194.63	5.17973	1	0	0.0637784	0.0815242		1	0.412168		0	31665.4	2.08123e+06	4.82018e+06	2.25379e+07	4.18114e+07	5.9063e+07	6.72994e+07	6.69595e+07	4.72198e+07	3.09669e+07	1.21001e+07	5.95228e+06	543947	268282	0	537890	0	0	0	211922	562627	434551	0	189418	0	0	0	0	251864
LAEVGKKFEKDTGIKVTVEHPDKL	32	55	3	0	894.501	7	21	7.52178	7.80323	895.706	2.01573	1	0	-0.138115	-0.0213511	1	-1	0.0813676		1.97795e+06	2.23997e+07	5.40204e+07	7.6155e+07	7.20691e+07	4.59784e+07	2.44167e+07	6.97133e+06	279408	346379	0	0	783394	0	0	88159.4	91149.7	0	0	0	0	0	0	0	0	0	0	0	453061
LAEVGKKFEKDTGIKVTVEHPDKL	32	55	4	0	671.127	7	21					-1
LAEVGKKFEKDTGIKVTVEHPDKLEEKFPQVAATGDGPDIIF	32	73	5	0	920.091	9	37					-1
AEVGKKFEKDTG	33	44	2	0	654.843	5	10	3.92603	4.22303	656.376	2.30312	0.6	1					1.67246		1.76828e+07	1.33423e+07	5.24135e+06	161677	168897	0	0	0	64581.2	58539.1	0	48823.9	2.13349e+06	4.12197e+06	2.14971e+06	165536
AEVGKKFEKDTGIKV	33	47	2	0	824.967	5	13	6.755	7.13175	825.518	0.126413	0.6	0					0.116588		1.18123e+08	1.27973e+08	7.42544e+07	2.61882e+07	6.84129e+06	477335	63520.3	0	0	210683	0	62328	0	0	0	0	0	72514.5	0
AEVGKKFEKDTGIKV	33	47	3	0	550.314	5	13	6.73932	7.14735	550.701	0.186541	0.6	0					0.107922		2.18326e+08	2.31768e+08	1.27594e+08	5.02702e+07	1.40985e+07	2.58616e+06	201405	87491.4	30478	1.121e+06	185995	163282	2.03063e+06	72813.3	0	103429	0	0	74527.5
AEVGKKFEKDTGIKVTVEHPDKL	33	55	3	0	856.806	7	20	6.92795	7.4749	857.983	2.00358	1	0	-0.115134	0.881074	0	0	0.0395388		3.31042e+08	1.35517e+09	2.94524e+09	3.92352e+09	3.47984e+09	2.21963e+09	1.09936e+09	4.50483e+08	1.51774e+08	4.48501e+07	1.04722e+07	4.94167e+06	6.29437e+06	1.0351e+07	1.34936e+07	1.35064e+07	1.08363e+07	7.23832e+06	3.85449e+06	715291	58026.7	0	0	225762	219171	184968	265916	378501
AEVGKKFEKDTGIKVTVEHPDKL	33	55	4	0	642.856	7	20	7.02232	7.08492	644.597	5.43826	0.4	1					0.121112		3.91321e+07	1.61337e+08	3.57831e+08	4.80733e+08	4.16143e+08	2.68935e+08	1.35743e+08	5.31326e+07	1.87546e+07	4.62863e+06	1.71983e+06	224356	595937	1.10059e+06	1.09275e+06	1.65007e+06	1.56457e+06	842259	6.01481e+08	0	0	0	0	0	0	12831.7	0	0
AEVGKKFEKDTGIKVTVEHPDKL	33	55	5	0	514.486	7	20	7.02232	7.4124	515.185	1.96746	1	0	-0.125037	0.34789	0	0	0.0266113		4.47149e+07	1.8311e+08	4.10889e+08	5.41669e+08	4.75349e+08	3.00317e+08	1.49974e+08	5.92694e+07	1.78316e+07	1.96513e+06	823332	156816	327441	971385	540493	933015	1.07818e+06	625893	504060	1.65832e+06	71967.2	0	0	0	401409	0	0	0
AEVGKKFEKDTGIKVTVEHPDKL	33	55	6	0	428.907	7	20	6.94372	7.31875	429.484	1.93661	1	0	-0.133493	0.296735	0	0	0.0375104		9.29702e+06	4.23053e+07	1.07819e+08	1.5274e+08	1.26528e+08	7.9626e+07	3.7072e+07	1.30655e+07	2.69522e+06	235649	0	125218	55400.2	57280.6	308485	58574	79987	143484	112756	0	191005	0	0	0	0	0	0	6058.88
AEVGKKFEKDTGIKVTVEHPDKLEEKFPQVAATGDGPDIIF	33	73	3	0	1495.12	9	36	9.5666	10.3318	1497.51	4.47518	1	0	0.0171622	1.62301	0	-2	0.217768		5.03116e+06	2.62077e+07	8.94299e+07	1.71912e+08	3.89148e+08	7.18532e+08	9.10574e+08	1.03048e+09	9.16626e+08	6.53914e+08	4.04592e+08	2.25143e+08	9.67192e+07	3.12853e+07	1.1936e+07	901812	548985	3.48141e+06	227875	308181	3.53208e+06	355132	0	1.46265e+07	503197	1.53541e+06	1.11576e+06	29204.1	833172	389612
AEVGKKFEKDTGIKVTVEHPDKLEEKFPQVAATGDGPDIIF	33	73	4	0	1121.59	9	36	9.5666	10.363	1123.41	4.59368	1	0	0.0352086	1.72878	1	0	0.0780346		5.46086e+07	3.19861e+08	6.74912e+08	1.42703e+09	2.87632e+09	4.89014e+09	6.61384e+09	7.12319e+09	6.23198e+09	4.59769e+09	2.95697e+09	1.67824e+09	8.48938e+08	3.85123e+08	1.48595e+08	5.92217e+07	1.73405e+07	7.24908e+06	2.82651e+06	2.89829e+06	4.97265e+06	1.12605e+07	1.43042e+07	1.87017e+07	2.31617e+07	2.30793e+07	9.04886e+06	5.64263e+06	2.72678e+06	4.93124e+06
AEVGKKFEKDTGIKVTVEHPDKLEEKFPQVAATGDGPDIIF	33	73	5	0	897.474	9	36	9.5666	10.3318	898.906	4.47403	1	0	0.0169881	1.62301	0	-2	0.0367643		5.07893e+07	1.45737e+08	3.07609e+08	6.86637e+08	1.32819e+09	2.32635e+09	3.06686e+09	3.42456e+09	2.9421e+09	2.26545e+09	1.46023e+09	7.89626e+08	4.08526e+08	1.78771e+08	6.71624e+07	2.22803e+07	4.9321e+06	1.44736e+06	1.33128e+06	975142	1.2524e+06	1.53029e+06	3.5449e+06	4.17773e+06	6.16367e+06	4.65553e+06	5.62571e+06	4.82036e+06	3.91522e+06	1.83854e+06
AEVGKKFEKDTGIKVTVEHPDKLEEKFPQVAATGDGPDIIF	33	73	6	0	748.063	9	36	9.69118	9.98697	749.327	4.89913	1	0	0.0817249	0.0273674	1	0	0.159662		8.85586e+06	4.17786e+07	8.77059e+07	1.90735e+08	3.76022e+08	6.44271e+08	8.6795e+08	9.36295e+08	8.13306e+08	6.40361e+08	4.0489e+08	2.15559e+08	1.19514e+08	4.64517e+07	1.7879e+07	5.33666e+06	1.1603e+06	322027	575092	36167.8	6.36822e+07	588240	1.10956e+06	977765	1.82425e+06	2.31665e+06	8.15549e+07	996681	1.43604e+06	1.3953e+06
AEVGKKFEKDTGIKVTVEHPDKLEEKFPQVAATGDGPDIIF	33	73	7	0	641.34	9	36	9.69118	10.0336	642.496	5.39969	1	0	0.157954	0.186042	1	1	0.116718		152427	3.94545e+06	9.02667e+06	1.62629e+07	4.71183e+07	7.58419e+07	1.02785e+08	1.12475e+08	1.07603e+08	7.58069e+07	4.84831e+07	2.70744e+07	7.92784e+06	2.54787e+06	1.01446e+06	615842	303324	0	77961.3	0	84667.3	431078	98770.1	405617	90949.4	218287	413122	0	165596	0
VGKKFEKDTGIKVTVEHPDKL	35	55	3	0	790.113	6	18	6.64525	6.865	791.759	3.52878	0.4	1					0.256162		7.33235e+06	3.86742e+07	5.97641e+07	8.07875e+07	7.37691e+07	4.29775e+07	1.84748e+07	2.87113e+07	746104	139840	3.3216e+07	0	0	2.69143e+07	0	0	8.53039e+06	0	0	1.22404e+06	0	0	0	0	0
VGKKFEKDTGIKVTVEHPDKLEEKFPQVAATGDGPDIIF	35	73	4	0	1071.57	9	34	9.5666	9.83127	1073.39	4.69456	1	0	0.0926247	-0.078397	1	1	1.18598		180563	791246	5.49596e+06	1.68104e+07	4.31896e+07	7.97101e+07	1.01818e+08	1.12428e+08	9.59078e+07	6.9875e+07	4.43214e+07	2.01789e+07	5.93465e+06	713933	230590	435368	656866	191039	809798	0	459778	225352	151705	0	0	0	0	0	0	0
VGKKFEKDTGIKVTVEHPDKLEEKFPQVAATGDGPDIIF	35	73	5	0	857.458	9	34	9.6289	9.8157	858.99	5.08288	1	0	0.15524	-0.343063	1	-1	0.955611		832264	321494	1.9183e+06	6.23344e+06	1.81412e+07	2.95424e+07	4.19373e+07	4.37171e+07	3.42147e+07	2.37205e+07	1.57755e+07	6.94118e+06	1.57496e+06	161582	163516	585435	0	159152	203134	0	1.80929e+06	49990.8	159642	0	265941	149493	115007	193606	504276	164733
IKVTVEHPDKL	45	55	2	0	639.874	5	8	6.34427	6.66093	641.144	1.77692	1	0	0.553356	0.0983491		1	0.280204		576210	5.47918e+06	1.27307e+07	1.15559e+07	5.24099e+06	829152	224615	0	0	623.515	655.211	367.204	517.062	59245.9
TVEHPDKL	48	55	1	0	938.494	4	5	5.65383	5.69048	940.164	1.12434	0.4	0					1.16448		88354.6	1.37838e+06	881617	216589	0	0	0	0	75170.5	0
TVEHPDKL	48	55	3	0	313.503	4	5	5.12013	5.19823	314.444	2.27641	0.4	1					0.336865		93750	1.82228e+06	4.10359e+06	1.16376e+06	0	480518	0	0	1.08183e+06	0
TVEHPDKLEEKFPQVAATGDGPDIIF	48	73	3	0	951.815	7	21	10.472	10.6591	954.048	4.99168	0.6	0					0.332544		581101	708678	6.50325e+06	2.07733e+07	4.09992e+07	4.7957e+07	4.59148e+07	3.11798e+07	1.77999e+07	7.25478e+06	1.5601e+06	1.31178e+07	194675	19813.9	2.60186e+06	267930	59767.9	124852	0	49498.3	641121	21014.2	0	486279	0	161455	3.00171e+06	2.61436e+06	3.10988e+06
LEEKFPQVAATGDGPDIIFWAHDRFGGYAQSGLLAEIT	55	92	4	0	1030.77	9	34	12.2375	12.9165	1033.41	8.07382	1	0	0.637515	1.32996			0.146451		93590.1	1.33379e+06	1.7512e+06	2.05094e+06	3.67251e+06	1.95325e+07	7.14853e+07	1.47931e+08	2.51634e+08	3.52247e+08	4.11276e+08	4.09796e+08	3.52909e+08	2.47822e+08	1.22746e+08	4.27574e+07	2.0383e+07	4.11631e+06	3.68364e+06	1.40339e+06	176023	527149	218277	524872	241374	1.79104e+06	1.25105e+06	1.05646e+06	157131	745538
EEKFPQVAATGDGPDIIF	56	73	2	0	967.481	6	14	10.3318	11.1577	970.032	3.94091	1	0	0.878894	1.82905	1	1	0.724031		4.58752e+08	1.67673e+09	4.19002e+09	7.48039e+09	8.29068e+09	6.10091e+09	3.18548e+09	1.36335e+09	5.16262e+08	2.07215e+08	1.7158e+08	1.33396e+08	3.92794e+07	4.58647e+06	3.793e+06	661588	1.32964e+08	8.18018e+08	1.16569e+09	5.9803e+08	1.78043e+08
EEKFPQVAATGDGPDIIF	56	73	3	0	645.323	6	14	10.3785	11.0487	647.078	4.10446	1	0	0.942936	1.29988	1	1	0.679558		4.0159e+07	1.65561e+08	4.39163e+08	6.8876e+08	7.20681e+08	5.11302e+08	2.73917e+08	1.05142e+08	3.5813e+07	8.65111e+06	1.61344e+06	378448	375131	72491	94406.3	239445	1.15085e+07	9.65428e+07	1.41257e+08	7.54204e+07	1.78777e+07
WAHDRFGG	74	81	2	0	473.22	4	6	6.43823	7.06928	473.701	0.394971	1	0	-0.303455	1.16693	1	1	0.0366344		7.56278e+08	7.28845e+08	3.48718e+08	1.08383e+08	2.81378e+07	3.38125e+06	342081	0	909968	0	246285
WAHDRFGG	74	81	3	0	315.816	4	6	6.45388	6.92795	316.181	0.528182	1	0	-0.181738	0.633346	1	1	0.198164		8.62048e+07	7.88029e+07	3.4281e+07	9.21793e+06	1.20466e+07	24870.5	0	1.1449e+06	0	0	1.17797e+06
WAHDRFGGY	74	82	1	0	1108.5	5	7	7.78762	8.02143	1109.54	0.368288	1	0	-0.375909	-0.183255	1	1	0.169793		8.45031e+07	9.68191e+07	5.22548e+07	1.27445e+07	1.47334e+06	0	0	0	0	214427	134085	381050	613930
WAHDRFGGY	74	82	2	0	554.752	5	7	7.72517	8.39875	555.305	0.426616	1	0	-0.330228	1.3115	1	1	0.0648039		1.66278e+09	1.84249e+09	9.89994e+08	3.6946e+08	1.04016e+08	2.63395e+07	3.41655e+06	209230	228402	244255	342761	428301	172757
WAHDRFGGY	74	82	3	0	370.17	5	7	7.72517	8.28625	370.541	0.431583	1	0	-0.326338	0.929113	1	1	0.0933389		2.69174e+08	2.95089e+08	1.55125e+08	5.22312e+07	1.01525e+07	1.09148e+06	769805	47920.1	0	4.98452e+06	0	0	1.44614e+06
WAHDRFGGYAQSGL	74	87	1	0	1564.73	5	12	8.39875	8.83502	1566.57	0.901171	1	0	-0.252639	0.504865	1	1	0.314893		3.21056e+07	9.05416e+07	1.03584e+08	6.12521e+07	1.72771e+07	811792	218537	238683	0	0	0	365788	0	0	0	0	0	0
WAHDRFGGYAQSGL	74	87	2	0	782.868	5	12	8.34863	8.97508	784.014	1.3525	1	0	-0.0464451	1.15129	1	1	0.422588		5.54879e+09	1.18621e+10	1.20749e+10	8.15583e+09	3.87416e+09	1.56782e+09	6.54024e+08	4.16239e+08	3.67193e+08	1.95095e+08	1.34819e+08	3.60986e+07	1.56946e+07	3.15193e+08	2.2044e+07	1.01026e+08	1.20327e+07	7.19311e+06
WAHDRFGGYAQSGL	74	87	3	0	522.248	5	12	8.34863	8.97508	522.943	1.14794	1	0	-0.1399	1.15129	1	1	0.0179599		3.31543e+09	6.8472e+09	7.07323e+09	4.69944e+09	2.25651e+09	9.10796e+08	3.34109e+08	1.41311e+08	7.98751e+07	4.66191e+07	1.74456e+07	4.22433e+06	4.17857e+06	5.74653e+06	1.25692e+07	9.99986e+06	6.04294e+06	4.20699e+06
WAHDRFGGYAQSGLL	74	88	2	0	839.41	5	13	9.48862	10.1453	840.527	1.22271	1	0	-0.14871	1.25411	1	1	0.113317		1.67284e+09	3.69911e+09	4.05337e+09	2.95881e+09	1.52642e+09	5.98e+08	2.07677e+08	7.84547e+07	4.51357e+07	2.63618e+07	1.66863e+07	6.85318e+06	4.54388e+06	3.99343e+06	8.30719e+06	8.13113e+06	1.41959e+07	7.86623e+06	7.80295e+06
WAHDRFGGYAQSGLL	74	88	3	0	559.943	5	13	9.4574	10.1143	560.67	1.17283	1	0	-0.169745	1.25462	1	1	0.153383		1.40193e+09	2.92476e+09	3.08358e+09	2.11289e+09	1.02746e+09	4.10143e+08	1.46617e+08	5.38506e+07	2.84614e+07	1.49585e+07	6.10744e+06	1.52473e+06	1.48096e+06	2.45993e+06	7.77693e+06	8.60175e+06	5.26846e+07	7.1845e+06	1.84289e+06
WAHDRFGGYAQSGLLA	74	89	2	0	874.929	6	14	9.1459	9.6289	876.517	2.1204	0.6	0					0.925087		7.00932e+07	1.51639e+08	1.67516e+08	1.1465e+08	5.32194e+07	2.33121e+07	8.94596e+06	732989	950178	8.04105e+06	322911	9.88669e+06	157522	2.25651e+06	3.02323e+06	6.08903e+06	1.09928e+07	9.00521e+06	4.20434e+06	2.27966e+06	1.42143e+06
WAHDRFGGYAQSGLLA	74	89	3	0	583.622	6	14	9.11483	9.64447	584.317	1.02868	0.6	0					0.0942393		6.85244e+07	1.59102e+08	1.63771e+08	1.14045e+08	5.71654e+07	2.09616e+07	3.93087e+06	1.16419e+06	1.86075e+06	362007	215125	243794	0	103283	498090	83527.1	66731.3	0	0	0	142105
YAQSGL	82	87	1	0	638.314	4	4	5.05747	5.88883	639.202	0.515238	1	0	0.0418277	1.8478		1	0.56625		1.87676e+08	1.80389e+08	6.59806e+07	1.31114e+07	393827	258119	6.67451e+06	930002	242858
AQSGLL	83	88	1	0	588.335	3	4	7.00662	7.03798	589.094	0.426515	0.3	0					0.0632843		1.01474e+07	8.64597e+06	3.1583e+06	181968	0	0	227328	5532.12
LAEITPDKA	88	96	1	0	957.525	4	6	5.07313	5.62235	961.003	2.92056	1	0	2.00423	0.888778	1	1	0.0906811		1.48368e+07	4.39447e+07	1.38761e+08	2.64401e+08	2.53814e+08	1.39375e+08	4.426e+07	6.16873e+06	118769	0	0
LAEITPDKA	88	96	2	0	479.266	4	6	5.04177	5.70092	481.01	2.93132	1	0	2.01406	1.26244	1	1	0.0339315		1.50647e+08	3.57834e+08	1.15315e+09	2.03192e+09	2.05686e+09	1.13035e+09	3.62159e+08	8.47897e+07	1.01737e+07	507760	84149.8
LAEITPDKAFQDKL	88	101	2	0	794.933	5	11	8.47658	8.97508	797.109	3.40597	1	0	1.03317	0.716394	1	0	0.158224		1.20475e+07	4.84202e+07	1.8989e+08	4.10007e+08	5.65806e+08	4.84941e+08	2.65011e+08	9.50981e+07	2.74858e+07	8.38165e+06	2.33068e+06	2.8797e+06	1.63704e+07	8.1456e+06	371867	371888	114503
LAEITPDKAFQDKL	88	101	3	0	530.291	5	11	8.67913	8.83502	531.703	3.28949	0.6	0					0.0456994		8.04988e+06	2.36546e+07	7.98434e+07	1.60769e+08	2.33157e+08	1.85272e+08	9.72775e+07	3.64397e+07	1.03049e+07	3.05111e+06	1.92451e+06	4.77279e+06	2.32981e+06	0	0	8711.8	0
LAEITPDKAFQDKLYPFT	88	105	2	0	1049.05	6	14	10.3785	10.6903	1051.62	3.85155	0.6	0					0.287627		1.02682e+06	6.47411e+06	2.35963e+07	9.39218e+07	1.42124e+08	2.00121e+08	1.54144e+08	9.12901e+07	3.92147e+07	8.5025e+06	2.09626e+06	986680	176225	228040	0	0	15165.4	598696	36060.1	375306	0
LAEITPDKAFQDKLYPFT	88	105	3	0	699.702	6	14	10.1453	10.7993	701.442	3.936	0.6	0					0.0848718		9.13065e+06	2.54224e+07	8.15997e+07	2.62705e+08	5.06932e+08	6.17867e+08	5.2378e+08	3.15811e+08	1.38553e+08	4.6073e+07	9.38629e+06	4.12257e+06	5.83531e+06	3.36084e+06	1.30988e+06	714393	369442	582667	144854	263887	415079
LAEITPDKAFQDKLYPFTW	88	106	2	0	1142.09	6	15	11.8157	12.5677	1144.7	3.80071	1	0	0.724769	1.57797	1	1	0.0943342		6.5718e+06	2.56012e+07	7.164e+07	2.00866e+08	3.567e+08	4.72186e+08	3.93911e+08	2.42894e+08	1.16012e+08	3.78511e+07	7.33263e+06	1.73209e+06	172229	814294	1.4372e+06	1.45349e+06	1.06664e+06	297794	0	288467	208407	324783
LAEITPDKAFQDKLYPFTW	88	106	3	0	761.728	6	15	12.0342	12.6309	763.483	3.84871	1	0	0.74231	1.05029	1	1	0.0326869		2.27656e+07	5.11239e+07	1.26079e+08	3.31121e+08	6.37534e+08	7.84219e+08	6.70903e+08	4.15728e+08	2.55852e+08	8.18731e+07	2.81069e+07	172701	2.64441e+06	1.85615e+06	1.72584e+06	867208	571482	654040	332971	404654	356449	191068
LAEITPDKAFQDKLYPFTWD	88	107	2	0	1199.6	7	16	11.3289	12.1123	1202.27	3.84461	0.6	0					0.127546		5.62343e+07	1.21035e+08	3.1306e+08	7.63544e+08	1.45576e+09	1.86041e+09	1.6563e+09	1.07116e+09	5.7715e+08	2.33814e+08	8.6397e+07	2.18988e+07	6.5069e+06	4.19153e+06	3.52707e+06	370944	2.58546e+06	392857	510404	0	297254	755602	236994	217238
LAEITPDKAFQDKLYPFTWD	88	107	3	0	800.07	7	16	11.3133	12.1279	801.849	3.85392	0.6	0					0.0276077		1.79426e+08	4.24858e+08	9.29343e+08	2.39703e+09	4.67706e+09	5.90476e+09	5.21303e+09	3.42415e+09	1.75629e+09	7.43239e+08	2.73935e+08	9.80426e+07	4.35508e+07	2.0774e+07	1.56549e+07	7.66402e+06	5.10874e+06	943337	1.0367e+06	813532	1.06152e+06	352035	1.43433e+06	89267.2
LAEITPDKAFQDKLYPFTWDA	88	108	2	0	1235.12	7	17	11.36	12.081	1237.85	3.93128	1	0	0.603451	1.47249	1	0	0.144614		9.54321e+06	3.4714e+07	9.70314e+07	2.57441e+08	4.88782e+08	6.36968e+08	5.49974e+08	3.96297e+08	1.92081e+08	8.76382e+07	2.66507e+07	1.0725e+07	3.66266e+06	3.57414e+06	244295	7.81042e+06	155543	5.24112e+06	208258	770403	204777	609296	293785	0	0
LAEITPDKAFQDKLYPFTWDA	88	108	3	0	823.749	7	17	11.4534	12.1279	825.699	4.32539	0.6	0					0.259278		6.32341e+07	1.44423e+08	3.49492e+08	8.92215e+08	1.74604e+09	2.23164e+09	2.06073e+09	1.37498e+09	7.75429e+08	3.06091e+08	1.16716e+08	6.18011e+08	1.66764e+07	1.0101e+07	1.58164e+08	3.56772e+06	1.03441e+06	4.11343e+06	454854	282727	1.72537e+06	413214	665352	502093	407953
LAEITPDKAFQDKLYPFTWDAVRY	88	111	3	0	963.16	7	20					-1
LAEITPDKAFQDKLYPFTWDAVRYNGK	88	114	4	0	797.412	8	23	10.8305	11.3289	799.212	5.24868	0.6	0					0.0614786		5.75455e+07	7.51673e+07	1.02523e+08	1.49246e+08	3.0198e+08	6.7167e+08	1.06643e+09	1.24107e+09	1.06788e+09	7.84852e+08	4.67369e+08	2.359e+08	8.47269e+07	3.48967e+07	1.17813e+07	5.369e+06	1.44686e+07	3.13458e+06	236724	1.66084e+06	5.08652e+06	378242	572267	142933	1.4898e+07	328338	68919.5	19990.4	3.83591e+06	405936
LAEITPDKAFQDKLYPFTWDAVRYNGKL	88	115	3	0	1100.57	8	24	10.9708	11.7375	1103.11	5.5675	1	0	0.607437	1.62805	1	1	0.0585628		3.84511e+07	2.91632e+08	3.76604e+08	3.35791e+08	9.66692e+08	2.02434e+09	3.39966e+09	4.26168e+09	4.47864e+09	3.40176e+09	2.34227e+09	1.23818e+09	6.01579e+08	2.53101e+08	9.02043e+07	3.35225e+07	1.39605e+07	6.70149e+06	4.95022e+06	3.25828e+06	5.58542e+06	2.72194e+06	390556	0	494680	1432.8	0	212829	273250	36.8924
LAEITPDKAFQDKLYPFTWDAVRYNGKL	88	115	4	0	825.683	8	24	10.9708	11.3289	827.588	5.59482	1	0	0.613679	0.239236	1	1	0.074256		7.69193e+07	1.64514e+08	2.06168e+08	2.63514e+08	5.50145e+08	1.17697e+09	1.98959e+09	2.66535e+09	2.66829e+09	2.12941e+09	1.41379e+09	7.38924e+08	3.74662e+08	1.51837e+08	5.65868e+07	1.86744e+07	7.28545e+06	6.97946e+06	5.76817e+06	6.64941e+06	4.71001e+06	2.25564e+06	1.92955e+06	1.01432e+06	411035	114311	418540	245280	2.89126e+06	160966
LAEITPDKAFQDKLYPFTWDAVRYNGKL	88	115	5	0	660.748	8	24	11.0019	11.7062	662.251	5.49442	1	0	0.590743	1.41567	1	1	0.0530215		1.09645e+07	3.14283e+07	4.11096e+07	7.49429e+07	1.37936e+08	2.87431e+08	4.7375e+08	6.36823e+08	6.28796e+08	4.77075e+08	3.23206e+08	1.68286e+08	7.25293e+07	2.43579e+07	6.16943e+06	1.50669e+06	2.20033e+06	590577	477605	186406	594668	836324	50705.8	159140	70145.8	284265	0	239132	72955	117302
AEITPDKA	89	96	1	0	844.441	4	5	3.61112	4.00428	847.7	2.77488	1	0	2.37821	0.35837		1	0.146755		1.02488e+06	8.65884e+06	4.24293e+07	7.1926e+07	6.05706e+07	2.30231e+07	2.25879e+06	143083	91520.6	0
AEITPDKAFQDKL	89	101	2	0	738.391	5	10	7.92798	8.19272	740.263	2.87211	1	0	0.910235	-0.0781704	0	1	0.0917091		1.76764e+06	1.19224e+07	4.50094e+07	9.51874e+07	1.08912e+08	6.91742e+07	2.38894e+07	823908	97118.3	0	247564	206771	648931	0	0	356721
AEITPDKAFQDKL	89	101	3	0	492.596	5	10	7.92798	8.37983	494.642	5.26393	0.4	1					0.348866		932422	5.9284e+06	3.11772e+07	6.50041e+07	7.55543e+07	4.53486e+07	1.4589e+07	1.63595e+06	53926.5	0	0	175635	0	0	7.26506e+07	191602
AEITPDKAFQDKLYPFT	89	105	2	0	992.507	6	13	9.80013	9.90912	995.256	4.28596	1	0	1.14312	-0.607559	1	-4	0.985124		215077	183781	1.45452e+06	4.31102e+06	1.183e+07	1.37389e+07	8.33408e+06	3.80131e+06	876352	0	265476	24174.8	393090	0	385166	0	330147	1.28157e+06	46717.9	245259
AEITPDKAFQDKLYPFT	89	105	3	0	662.007	6	13	9.83127	9.94027	663.741	3.98951	1	0	1.0181	-0.607502	1	0	0.148357		175727	330274	4.70426e+06	1.47001e+07	2.65466e+07	2.87746e+07	2.18827e+07	1.00206e+07	3.65205e+06	338545	204004	105341	66584	90415.8	0	76249.9	106097	987501	1.47177e+06	210289
AEITPDKAFQDKLYPFTW	89	106	2	0	1085.55	6	14	11.6281	12.0966	1088	3.56901	1	0	0.733258	0.614312	1	-2	0.114306		1.48723e+06	5.85083e+06	3.08981e+07	8.14124e+07	1.46379e+08	1.49211e+08	1.1681e+08	5.7368e+07	2.3776e+07	3.49249e+06	1.23565e+06	144462	0	109823	0	428978	1.75857e+06	27358.8	594282	167837	504993
AEITPDKAFQDKLYPFTW	89	106	3	0	724.033	6	14	11.7375	12.3473	725.662	3.54333	1	0	0.723203	1.09481	1	-2	0.110271		4.39126e+06	1.8037e+07	5.09435e+07	1.41401e+08	2.50706e+08	2.48177e+08	1.77946e+08	1.08206e+08	3.97382e+07	9.58564e+06	3.69609e+06	1.01304e+06	184253	500355	399363	879725	1.71808e+06	399056	283153	871637	432252
AEITPDKAFQDKLYPFTWD	89	107	2	0	1143.06	6	15	11.0643	11.7375	1145.56	3.58952	1	0	0.647582	1.31025	1	-2	0.0834278		3.53296e+06	3.96693e+07	1.40715e+08	3.77411e+08	6.52774e+08	7.39987e+08	5.5478e+08	3.2689e+08	1.3173e+08	4.35514e+07	6.82531e+06	1.94709e+06	446231	228973	419592	1.69718e+06	206405	5.08714e+06	0	651908	0	0
AEITPDKAFQDKLYPFTWD	89	107	3	0	762.376	6	15	11.0799	11.7062	764.024	3.54241	1	0	0.63036	1.15084	1	-2	0.0601312		5.65552e+07	1.38748e+08	3.75912e+08	9.52051e+08	1.64061e+09	1.81639e+09	1.40743e+09	7.55515e+08	3.40033e+08	1.41877e+08	3.87158e+07	1.51081e+07	6.1134e+06	3.36671e+06	1.05743e+06	2.90438e+06	478275	656316	872164	202811	144544	436766
AEITPDKAFQDKLYPFTWDA	89	108	2	0	1178.58	7	16					0
AEITPDKAFQDKLYPFTWDA	89	108	3	0	786.055	7	16	10.8461	11.7062	788.642	6.31362	0.6	1					0.551226		1.62238e+07	4.61711e+07	1.37388e+08	3.6542e+08	6.44994e+08	7.57857e+08	7.51679e+08	9.84222e+08	1.4179e+09	1.54062e+09	1.10353e+09	6.32117e+08	2.75593e+08	1.01272e+08	2.70813e+07	5.57469e+06	1.0157e+06	7.34214e+06	1.51054e+07	1.4994e+07	1.1566e+07	1.95437e+06	2.25109e+06	0
AEITPDKAFQDKLYPFTWDAVRYNGKL	89	115	3	0	1062.88	8	23	10.8305	11.5625	1065.26	5.19418	0.6	0					0.375089		4.77764e+07	1.27966e+08	1.63399e+08	2.43733e+08	5.39911e+08	1.09949e+09	1.65802e+09	1.97206e+09	1.79372e+09	1.24101e+09	7.57632e+08	3.57782e+08	1.55811e+08	5.57368e+07	3.00942e+06	5.94459e+06	2.75424e+06	2.94844e+06	1.62963e+06	1.71589e+06	975945	419028	603633	584305	0	526783	550176	316483	648061	8.97226e+06
AEITPDKAFQDKLYPFTWDAVRYNGKL	89	115	4	0	797.412	8	23	10.8305	11.3289	799.212	5.24868	0.6	0					0.0614786		5.75455e+07	7.51673e+07	1.02523e+08	1.49246e+08	3.0198e+08	6.7167e+08	1.06643e+09	1.24107e+09	1.06788e+09	7.84852e+08	4.67369e+08	2.359e+08	8.47269e+07	3.48967e+07	1.17813e+07	5.369e+06	1.44686e+07	3.13458e+06	236724	1.66084e+06	5.08652e+06	378242	572267	142933	1.4898e+07	328338	68919.5	19990.4	3.83591e+06	405936
EITPDKAFQDKLYPFTWDAVRYNGKL	90	115	3	0	1039.2	8	22	10.9084	11.0643	1041.6	5.27902	1	0	0.651166	-0.448204		1	0.44466		394501	3.42645e+06	608263	3.47037e+06	5.28753e+06	2.29628e+07	3.75308e+07	4.20138e+07	3.61747e+07	2.52935e+07	1.34186e+07	3.86185e+06	186335	355902	159394	0	442532	0	0	344674	0	0	428876	0	244509	19797.2	0	0	245954	0
ITPDKAFQDKLYPFTWDAVRYNGKL	91	115	3	0	996.187	7	21					0
FQDKLYPFT	97	105	2	0	579.795	5	6					0
FQDKLYPFTW	97	106	1	0	1344.66	5	7	11.8782	12.4573	1346.96	1.43293	0.4	0					0.429223		1.34786e+06	3.01951e+07	3.39577e+07	1.9631e+07	3.07665e+06	149708	619432	190134	1.58258e+06	779225	1.43383e+06	234549	133651
FQDKLYPFTW	97	106	2	0	672.835	5	7	11.7531	12.5677	673.664	0.796967	1	0	-0.0401723	1.79069	0	1	0.0495091		2.30529e+08	8.53496e+08	6.75134e+08	2.94603e+08	9.22601e+07	1.91222e+07	1.83451e+06	242410	114095	601270	155278	326644	618700
FQDKLYPFTWD	97	107	1	0	1459.69	5	8	11.2666	11.578	1461.53	0.924895	0.4	0					0.990986		4.35119e+06	3.97812e+07	3.1356e+07	7.01131e+06	231112	0	0	170249	0	0	253154	999727	511253	924288
FQDKLYPFTWD	97	107	2	0	730.348	5	8	11.2199	11.9562	731.219	0.821626	1	0	-0.101296	1.5245	1	0	0.0725312		7.68488e+08	2.71545e+09	2.27956e+09	1.09746e+09	3.73791e+08	9.60285e+07	1.90343e+07	4.09566e+06	1.24428e+06	697744	2.0265e+06	638085	2.89925e+06	1.26229e+06
FQDKLYPFTWDA	97	108	2	0	765.867	5	9	11.1888	11.9094	766.77	0.846401	1	0	-0.148766	1.47119		0	0.216957		2.17283e+08	8.08945e+08	7.07804e+08	3.67701e+08	1.23854e+08	3.19602e+07	2.42504e+06	2.33549e+06	331445	1.1091e+06	491387	913426	574084	1.28173e+06	1.37711e+06
FQDKLYPFTWDAVRYNGKL	97	115	2	0	1181.1	7	16					0
FQDKLYPFTWDAVRYNGKL	97	115	3	0	787.739	7	16	10.8928	11.578	788.984	2.27004	0.6	0					0.266664		2.45299e+08	5.43172e+08	9.44999e+08	1.35586e+09	1.43448e+09	1.02523e+09	5.89263e+08	2.62134e+08	1.00272e+08	2.77213e+07	6.28847e+06	2.81029e+06	5.10595e+06	9.31592e+06	4.72984e+06	3.36028e+06	6.6813e+06	388690	406398	1.47883e+06	1.70951e+06	1.63758e+06	1.57086e+06	1.87085e+06
FQDKLYPFTWDAVRYNGKL	97	115	4	0	591.056	7	16	10.8305	11.3289	592.047	2.49977	1	0	0.192187	0.715998	1	1	0.0646599		3.79685e+06	3.29043e+07	1.00615e+08	1.95306e+08	2.03435e+08	1.47604e+08	7.99865e+07	3.03193e+07	7.36339e+06	3.12875e+06	273364	368681	0	498187	0	0	85035	213218	0	61692.6	0	639683	166828	0
DKLYPFTWD	99	107	2	0	592.785	5	6	10.5968	11.1577	593.496	0.679533	0.4	0					0.554908		1.67508e+07	6.18877e+07	3.38109e+07	8.28452e+06	286653	335684	534317	366828	309798	207724	160624	568911
DKLYPFTWDA	99	108	2	0	628.303	5	7					0
DKLYPFTWDAVRYNGKL	99	115	3	0	696.03	6	14	10.4253	10.8305	697.285	2.48054	0.6	0					0.157769		101414	5.95626e+06	2.89677e+07	5.38964e+07	4.86659e+07	3.00862e+07	8.507e+06	2.70128e+06	322036	317674	75300.4	572567	103715	343906	0	0	0	7544.14	63590.1	532840	586356
YPFTWD	102	107	1	0	828.356	4	4	10.3007	11.0019	829.437	0.54995	0.4	0					0.104044		1.60835e+08	3.32976e+08	1.39751e+08	2.93173e+07	745598	501395	250429	745285	511082
YPFTWDAVRYNGKL	102	115	2	0	865.438	6	12	10.363	10.8461	867.285	2.61833	0.6	0					0.882408		2.94612e+06	3.06404e+07	9.50649e+07	1.46157e+08	1.40545e+08	1.05739e+08	1.84292e+07	0	0	759818	2.13546e+06	979296	3.69867e+06	390399	3.28717e+06	376633	564458	769454	668929
YPFTWDAVRYNGKL	102	115	3	0	577.295	6	12	10.3007	10.737	578.475	2.46624	0.6	0					0.189766		4.14647e+06	3.41493e+07	1.01659e+08	1.49854e+08	1.23751e+08	6.63121e+07	3.13031e+07	5.27463e+06	128144	353405	66470.3	0	122461	0	59275	6.14939e+06	0	0	570526
WDAVRYNGKL	106	115	2	0	611.322	5	8	7.91238	8.47658	612.503	1.62445	0.6	0					0.27747		1.2801e+08	5.53477e+08	9.59065e+08	7.46899e+08	3.02772e+08	1.02094e+08	1.54284e+07	1.93249e+06	1.07019e+06	1.26648e+06	1.23187e+06	170842	4.41582e+06	54446.4
DAVRYNGKL	107	115	1	0	1035.56	4	7	5.98293	6.39123	1037.85	1.68768	1	0	0.657429	0.409808	1	1	0.263151		3.42018e+06	3.29174e+07	6.56001e+07	4.276e+07	1.74164e+07	2.20359e+06	136422	22257.4	54082.1	0	0	59323.5
DAVRYNGKL	107	115	2	0	518.283	4	7	5.9045	6.5198	519.401	1.63641	1	0	0.617272	1.11339	1	1	0.0461347		2.55465e+08	1.05745e+09	1.80015e+09	1.22749e+09	4.75322e+08	1.32295e+08	2.58706e+07	3.64511e+06	394026	67023.1	546089	0
AVRYNGKL	108	115	1	0	920.531	4	6	5.68527	6.2816	922.76	1.6881	1	0	0.878105	1.04893	1	1	0.103609		5.22245e+07	2.15764e+08	3.89492e+08	2.65938e+08	1.00319e+08	2.33426e+07	3.09649e+06	12658.1	373989	144947	7574.63
AVRYNGKL	108	115	2	0	460.769	4	6	5.68527	6.29727	461.914	1.74765	1	0	0.932516	1.10218	1	1	0.0238102		1.21392e+09	4.6265e+09	8.28451e+09	6.13537e+09	2.49679e+09	6.31575e+08	1.29108e+08	1.98676e+07	1.75136e+06	52647.9	0
AVRYNGKLIAYPIAVEA	108	124	3	0	616.684	6	14	8.72587	9.00613	617.665	1.82105	1	0	0.0487634	-0.0253732		1	0.18665		5.41531e+06	1.50245e+07	2.63958e+07	2.60881e+07	1.42836e+07	7.28365e+06	747777	535157	172750	478465	364865	328660	329932	394836	248840	297058	0	382002	252662	94261	0
VRYNGKL	109	115	2	0	425.251	4	5	5.51203	6.14007	426.317	1.63173	1	0	1.12479	1.15667	1	1	0.03941		5.33921e+08	2.03209e+09	3.32002e+09	2.08911e+09	7.27618e+08	1.75582e+08	3.01535e+07	2.34741e+06	1.10966e+06	0
VRYNGKL	109	115	3	0	283.836	4	5	5.52782	6.09292	284.539	1.60835	1	0	1.09916	0.942765	1	1	0.0294199		6.80239e+07	2.76592e+08	4.43294e+08	2.83382e+08	9.24706e+07	1.88903e+07	1.4743e+06	341471	0	6897.8
RYNGKL	110	115	2	0	375.716	4	4	5.57505	6.2345	376.593	1.31462	1	0	1.13745	1.26346		1	0.0967806		2.66197e+07	8.1929e+07	9.49207e+07	4.07244e+07	9.70724e+06	1.26035e+06	337162	936178	32137.4
IAYPIA	116	121	1	0	647.376	4	3	6.84925	7.63128	647.782	0.00120195	1	0	-0.662153	1.68011	1	1	0.0308104		3.61433e+09	1.31036e+09	2.81399e+08	7.10137e+07	8.4587e+06	3.78503e+06	280410	119105
IAYPIA	116	121	2	0	324.192	4	3	6.84925	7.56868	324.355	-0.0785213	1	0	-0.807843	1.46734	1	1	0.0324146		4.68562e+08	1.6444e+08	2.25184e+07	722736	265417	0	162628	0
IAYPIAV	116	122	2	0	373.726	4	4	8.41432	8.67913	374.01	0.100271	1	0	-0.52692	-0.0778872		1	0.0502272		2.40722e+08	1.33426e+08	2.22704e+07	2.45492e+06	0	8.45266e+06	540440	0	0
IAYPIAVE	116	123	1	0	875.487	4	5	7.61565	8.37983	876.03	0.00503064	1	0	-0.658834	1.61944	1	1	0.068826		2.08885e+09	1.07254e+09	3.08972e+08	6.56903e+07	4.13668e+06	929301	548885	90919	42440.6	448978
IAYPIAVE	116	123	2	0	438.247	4	5	7.61565	8.36423	438.496	-0.0396882	1	0	-0.707866	1.56642	1	1	0.0394566		9.75528e+08	4.76791e+08	1.24835e+08	2.02887e+07	758673	0	161395	76334.8	184372	70648.4
IAYPIAVEA	116	124	1	0	946.524	4	6	7.80323	8.55447	947.118	0.0157405	1	0	-0.649967	1.57543	1	1	0.0274297		1.21221e+10	6.59489e+09	2.08157e+09	4.78685e+08	8.76337e+07	1.58959e+07	4.04947e+06	537941	273295	217234	390083
IAYPIAVEA	116	124	2	0	473.766	4	6	7.78762	8.61678	474.059	0.00848293	1	0	-0.656598	1.84032	1	1	0.0175231		6.92534e+09	3.79896e+09	1.22198e+09	2.47034e+08	3.04449e+07	7.89461e+06	744573	372075	60342.7	47258.7	0
IAYPIAVEAL	116	125	2	0	530.308	4	7	10.0025	10.7838	530.589	-0.0881308	0.6	0					0.0833017		3.34975e+08	1.96313e+08	5.94419e+07	4.1504e+06	104183	0	162354	60038.2	103611	37949.1	47108.4	273550
EALSLIYNKDLLPNPPKTWEEIPALDKELKAKGKSALM	123	160	4	0	1066.84	9	32					-1
ALSLIYNKDLLPNPPKT	124	140	2	0	949.043	6	12					-1
ALSLIYNKDLLPNPPKT	124	140	3	0	633.031	6	12	8.94402	9.0372	633.523	0.326496	0.2	0					0.026228		1.21174e+08	2.57476e+08	2.30075e+08	7.80519e+07	1.61692e+07	758911	1.13354e+06	728416	176591	0	0	0	414268	0	0	0	0	0	0
ALSLIYNKDLLPNPPKTWEEIPAL	124	147	3	0	912.505	7	18	11.4067	12.1592	913.321	0.768702	1	0	-0.430223	1.57956		1	0.210052		6.83179e+07	2.10414e+08	2.63186e+08	2.03526e+08	1.13611e+08	4.27938e+07	1.08164e+07	3.08866e+06	1.35755e+06	550165	792768	601726	323216	615129	652293	191693	277257	575088	208208	225830	285202	522763	428482	1.32781e+06	505467	301763
LSLIYNKDLLPNPPKT	125	140	2	0	913.525	6	11	8.97508	9.4574	914.394	0.630122	1	0	-0.3503	0.661388	1	1	0.749989		9.41819e+07	2.19586e+08	1.98814e+08	1.08074e+08	3.43594e+07	6.18912e+06	245633	0	0	356062	1.30251e+06	0	214277	0	271158	0	634067	448353
LSLIYNKDLLPNPPKT	125	140	3	0	609.352	6	11	8.8662	9.4262	609.98	0.776022	1	0	-0.277585	0.92543	1	1	0.113776		1.70706e+08	3.88968e+08	3.49575e+08	1.91684e+08	8.65602e+07	2.46197e+07	7.22752e+06	6.46053e+06	4.45707e+06	2.61858e+06	963271	650456	891918	212841	140738	536124	0	69615.3
LSLIYNKDLLPNPPKTW	125	141	3	0	671.379	6	12					-1
LSLIYNKDLLPNPPKTWEEIPAL	125	147	2	0	1332.74	7	17	11.3912	11.925	1333.84	0.57396	1	0	-0.479253	0.836547	1	1	0.142364		4.52166e+07	1.55993e+08	1.91e+08	1.38105e+08	6.73697e+07	2.38157e+07	4.31098e+06	470387	0	190827	497.656	0	206876	24237.2	0	0	0	386959	0	0	0	0	0	3581.19	0
LSLIYNKDLLPNPPKTWEEIPAL	125	147	3	0	888.826	7	17	11.3445	12.0966	889.639	0.801431	1	0	-0.405896	1.5786	1	1	0.0518941		7.20966e+08	1.99977e+09	2.51364e+09	1.96407e+09	1.11532e+09	5.0418e+08	1.81547e+08	4.87961e+07	1.11634e+07	3.14718e+07	1.1239e+06	817169	2.30709e+07	1.16831e+06	1.7187e+06	1.57653e+06	2.0294e+06	263010	218737	649607	409443	895761	290218	250117	422109
LSLIYNKDLLPNPPKTWEEIPALDKELKAKGKSAL	125	159	4	0	984.058	9	29	10.5188	10.6903	985.271	2.46435	0.6	0					0.163382		131196	5.01008e+06	3.49586e+07	5.44961e+07	6.61834e+07	6.39274e+07	5.22267e+07	3.46765e+07	1.71654e+07	4.60279e+06	1.42386e+06	664273	0	297197	293411	0	0	0	0	0	46955.6	28133.5	45411.2	48680.7	83874.7	109998	154509	111983	247360	97266.9
LSLIYNKDLLPNPPKTWEEIPALDKELKAKGKSALM	125	160	3	0	1355.42	9	30	10.628	11.1266	1357.07	2.42027	1	0	-0.222059	0.716791	1	1	0.100485		550097	2.36878e+07	9.49409e+07	1.89486e+08	2.56511e+08	2.73427e+08	2.29981e+08	1.44477e+08	7.51711e+07	2.9359e+07	4.52107e+06	1.07608e+06	0	423574	205294	402966	402389	241834	250749	0	0	0	398598	0	241753	0	0	307949	0	0
LSLIYNKDLLPNPPKTWEEIPALDKELKAKGKSALM	125	160	4	0	1016.82	9	30	10.55	11.2199	1018.17	2.85477	1	0	-0.142656	1.29915	1	1	0.699819		3.72233e+07	2.26864e+08	6.81035e+08	1.2705e+09	1.77858e+09	1.81638e+09	1.45827e+09	1.00907e+09	5.52414e+08	2.94866e+08	1.20764e+08	4.56736e+07	1.10365e+07	5.7053e+06	13793	2.48263e+06	4.379e+07	1.25742e+06	876546	315862	1.46014e+08	765517	770815	478151	3.68924e+07	763064	318960	608900	1.27348e+06	736073
LSLIYNKDLLPNPPKTWEEIPALDKELKAKGKSALM	125	160	5	0	813.656	9	30	10.55	11.2355	814.67	2.53712	1	0	-0.200705	1.35206	1	1	0.404		1.96734e+07	1.04918e+08	3.2665e+08	6.33931e+08	8.94901e+08	8.97784e+08	7.64101e+08	5.04016e+08	2.81346e+08	1.42433e+08	5.90392e+07	2.20129e+07	4.42782e+06	1.07841e+06	790317	1.58677e+06	1.1935e+06	474486	140167	531665	826659	107064	597499	740692	596650	678230	415688	655468	322204	349638
LSLIYNKDLLPNPPKTWEEIPALDKELKAKGKSALM	125	160	7	0	581.471	9	30	10.6747	10.9863	582.203	2.59023	1	0	-0.190999	0.081241	1	1	0.072708		359615	2.59271e+06	1.2502e+07	2.93179e+07	3.89827e+07	4.54516e+07	3.38357e+07	2.37055e+07	1.20948e+07	3.60046e+06	1.22227e+06	267745	100469	77548.5	0	20142.3	0	70931.1	0	641708	59201.4	0	68967.9	51325	0	93255.4	74004.3	48225.6	77861.5	50206.9
LSLIYNKDLLPNPPKTWEEIPALDKELKAKGKSALMF	125	161	5	0	843.07	9	31					-1
SLIYNKDLLPNPPKT	126	140	2	0	856.983	6	10					-1
SLIYNKDLLPNPPKT	126	140	3	0	571.658	6	10	8.11483	8.58562	572.188	0.555059	0.6	0					0.0955866		6.50129e+07	1.48806e+08	1.16201e+08	5.89278e+07	1.84399e+07	2.61857e+06	277016	0	73576	0	82140.1	0	0	0	83353.4	0	94716.9
SLIYNKDLLPNPPKTWEEIPAL	126	147	2	0	1276.19	7	16	10.9708	11.578	1277.28	0.617154	1	0	-0.452884	1.08614	1	1	0.182196		5.89224e+07	1.77396e+08	2.12389e+08	1.52627e+08	7.86707e+07	1.80839e+07	1.82251e+06	0	228719	244694	349503	33578.9	399913	735711	419056	825320	204291	28705.7	0	0	0	239118	155430	0
SLIYNKDLLPNPPKTWEEIPAL	126	147	3	0	851.132	7	16	10.9084	11.7531	851.946	0.880778	1	0	-0.362555	1.89323	1	1	0.156984		5.40692e+08	1.45184e+09	1.66541e+09	1.2866e+09	6.99369e+08	2.77946e+08	1.00374e+08	2.1487e+07	2.42452e+06	7.52851e+06	1.0116e+07	1.74269e+06	6.67576e+07	1.98862e+06	598362	2.33952e+06	116390	760775	530162	971001	303983	1.34037e+06	1.03104e+07	633783
SLIYNKDLLPNPPKTWEEIPALDKELKAKGKSALM	126	160	3	0	1317.73	9	29	10.3785	10.6747	1319.37	2.45975	1	0	-0.199343	0.028727	1	1	1.28372		484404	1.3727e+07	5.64438e+07	1.15167e+08	1.62895e+08	1.60957e+08	1.31585e+08	8.4577e+07	4.38351e+07	1.41058e+07	1.67141e+06	0	36220.6	347215	0	21582.3	0	0	0	0	0	71821.7	0	0	6722.8	31116.5	249781	379719	221552	0
SLIYNKDLLPNPPKTWEEIPALDKELKAKGKSALM	126	160	4	0	988.547	9	29	10.2696	10.9396	989.798	2.54544	0.6	0					0.118136		2.16197e+07	1.24592e+08	4.00693e+08	7.57495e+08	1.03624e+09	1.03623e+09	8.44747e+08	5.63289e+08	3.18519e+08	1.53328e+08	6.24547e+07	1.90113e+07	7.49117e+06	1.45833e+06	1.60364e+06	380142	1.13403e+06	233756	164036	597289	358640	1.63041e+06	441244	432838	78760.3	31849.3	0	0	47993.2	252000
SLIYNKDLLPNPPKTWEEIPALDKELKAKGKSALM	126	160	5	0	791.039	9	29					-1
LIYNKDLLPNPPKT	127	140	2	0	813.467	5	9	7.78762	8.11483	814.273	0.626881	1	0	-0.282486	0.134208	1	1	0.207945		1.34294e+07	3.38692e+07	2.50977e+07	9.40609e+06	5.21348e+06	490663	214365	0	0	0	119597	0	297603	0	0
LIYNKDLLPNPPKT	127	140	3	0	542.647	5	9	7.78762	8.09927	543.151	0.527102	1	0	-0.343266	0.0812976	1	1	0.121438		1.26858e+07	2.94338e+07	2.76447e+07	9.61988e+06	694136	443442	0	0	68274.8	173162	61925.3	59278	0	0	0
LIYNKDLLPNPPKTWEEIPA	127	146	3	0	784.426	7	14	10.3785	11.2199	785.133	0.674914	0.6	0					0.0200357		4.31863e+09	1.07161e+10	1.1524e+10	7.87411e+09	3.92204e+09	1.47983e+09	4.20911e+08	8.88136e+07	2.23574e+07	2.05803e+07	2.34642e+07	2.1199e+07	7.24289e+07	6.8003e+06	3.0148e+06	1.77516e+06	1.9212e+06	2.40827e+06	673939	195006	225028	256631
LIYNKDLLPNPPKTWEEIPAL	127	147	2	0	1232.68	7	15	10.9708	11.2666	1233.72	0.574262	1	0	-0.454463	0.027594	1	1	0.325228		6.05849e+06	2.30911e+07	2.99113e+07	1.62345e+07	3.47296e+06	715482	728788	0	0	202216	269040	0	422032	0	281434	0	0	181473	0	0	0	0	0
LIYNKDLLPNPPKTWEEIPAL	127	147	3	0	822.121	7	15					-1
LIYNKDLLPNPPKTWEEIPALDKELKAKGKSALM	127	160	5	0	773.633	9	28	10.2852	10.6436	774.656	2.70086	1	0	-0.135528	0.240143		1	0.107458		544639	1.12353e+07	4.21969e+07	8.46095e+07	1.21575e+08	1.19787e+08	9.09497e+07	5.3892e+07	2.9722e+07	1.24487e+07	9.52638e+06	433882	227436	0	183359	1.86655e+06	0	366213	0	23231	620564	74282.3	205217	0	280081	563851	100640	356690	0	211942
IYNKDLLPNPPKT	128	140	2	0	756.925	5	8	6.70793	7.38117	757.697	0.632385	1	0	-0.230981	1.31031	1	0	0.034924		7.58054e+08	1.51239e+09	1.12185e+09	5.41078e+08	1.82719e+08	4.63922e+07	9.47759e+06	1.72823e+06	416318	95100.6	67393.5	113541	10211	985546
IYNKDLLPNPPKT	128	140	3	0	504.952	5	8	6.755	7.34995	505.461	0.614347	1	0	-0.243342	1.04422	1	0	0.0259426		6.54269e+08	1.23103e+09	9.35971e+08	4.40726e+08	1.43421e+08	3.77898e+07	7.4438e+06	1.74776e+06	456867	111791	65596.7	0	0	495629
IYNKDLLPNPPKTW	128	141	3	0	566.979	6	9	8.78825	8.83502	568.195	2.59918	0.4	1					0.671245		1.10838e+06	2.92867e+06	2.77795e+06	768455	331282	0	0	84981	111913	88255.9	1.79637e+06	0	0	420592	0	0
IYNKDLLPNPPKTWEEIPAL	128	147	2	0	1176.14	7	14	10.3785	10.9708	1177.18	0.635524	1	0	-0.415481	1.03499	1	0	0.0574817		7.74047e+08	1.8694e+09	2.16707e+09	1.45352e+09	7.04499e+08	2.61467e+08	5.5803e+07	2.06627e+06	64944.5	2.23067e+06	3.21549e+06	28718.8	92244.4	90170.1	394924	169746	170947	206484	483618	140626	15823.5	26640.1
IYNKDLLPNPPKTWEEIPAL	128	147	3	0	784.426	7	14	10.3785	11.2199	785.133	0.674914	1	0	-0.400056	1.8819	1	0	0.0200357		4.31863e+09	1.07161e+10	1.1524e+10	7.87411e+09	3.92204e+09	1.47983e+09	4.20911e+08	8.88136e+07	2.23574e+07	2.05803e+07	2.34642e+07	2.1199e+07	7.24289e+07	6.8003e+06	3.0148e+06	1.77516e+06	1.9212e+06	2.40827e+06	673939	195006	225028	256631
IYNKDLLPNPPKTWEEIPAL	128	147	4	0	588.572	7	14	10.6903	10.7215	589.123	0.762487	1	0	-0.365763	-0.872055	1	0	0.125812		836640	3.1377e+06	4.09613e+06	1.83121e+06	857153	207229	0	0	0	0	0	0	0	76619.4	72714.3	0	0	76852.1	0	0	0	0
IYNKDLLPNPPKTWEEIPALD	128	148	2	0	1233.65	7	15	10.1919	10.5188	1234.55	0.295302	1	0	-0.55642	0.133075	1	0	0.403606		1.22836e+07	3.17443e+07	3.69558e+07	1.24041e+07	3.68226e+06	0	0	0	0	0	0	0	290175	0	0	0	0	413440	0	0	394829	0	0
IYNKDLLPNPPKTWEEIPALD	128	148	3	0	822.769	7	15	10.1764	10.4876	823.529	0.776596	0.6	0					0.0629657		6.9102e+07	2.02838e+08	2.16659e+08	1.55256e+08	8.29732e+07	4.32396e+07	6.09899e+06	962278	776932	0	127854	783863	268214	207776	896718	118851	155408	1.01648e+06	653342	422103	434569	32787.7	44436
IYNKDLLPNPPKTWEEIPALDKE	128	150	3	0	908.481	7	17					-1
IYNKDLLPNPPKTWEEIPALDKELKAKGKSAL	128	159	3	0	1207.34	8	26	9.84683	10.0958	1208.94	2.61011	1	0	-0.113983	-0.131647	1	1	0.145354		0	6.17216e+06	3.31536e+07	6.86967e+07	8.70272e+07	8.73553e+07	6.09119e+07	3.03728e+07	2.23028e+07	1.33729e+06	124830	518984	0	0	0	843086	0	0	0	339722	0	220134	0	1.00185e+06	289010	0	0	0	0	0
IYNKDLLPNPPKTWEEIPALDKELKAKGKSAL	128	159	4	0	905.758	8	26	9.76902	10.3318	907.024	2.87608	1	0	-0.0579011	0.935004	1	1	0.341399		7.84863e+06	6.83153e+07	2.15929e+08	4.10873e+08	5.36745e+08	5.18876e+08	3.79834e+08	2.14967e+08	1.14819e+08	4.07157e+07	1.45629e+07	1.94988e+06	612721	402213	2.23221e+06	809109	330658	203481	1.43337e+06	748770	0	337362	4.29832e+07	135268	540600	42294.7	6.93997e+06	1.9156e+06	238990	191456
IYNKDLLPNPPKTWEEIPALDKELKAKGKSALM	128	160	3	0	1251.02	9	27	9.90912	10.6747	1252.63	2.48426	1	0	-0.159922	1.62426	1	1	0.0702304		2.63969e+07	2.14269e+08	6.59858e+08	1.28644e+09	1.64752e+09	1.62134e+09	1.28499e+09	8.19336e+08	4.42569e+08	1.91291e+08	6.53942e+07	1.55352e+07	1.0749e+06	8230.42	247441	2.19026e+06	336235	0	460855	0	646716	18261.5	12199.6	0	198167	575736	798675	676515	0	506466
IYNKDLLPNPPKTWEEIPALDKELKAKGKSALM	128	160	4	0	938.518	9	27	9.87797	10.6747	939.734	2.52089	1	0	-0.152485	1.73014	1	1	0.024662		2.16187e+08	1.10454e+09	3.29227e+09	6.41708e+09	8.17997e+09	7.99994e+09	6.40023e+09	4.03816e+09	2.11674e+09	1.04509e+09	4.22039e+08	1.63376e+08	5.12852e+07	9.96357e+06	5.08365e+06	2.08925e+06	1.54943e+07	2.94659e+06	8.96113e+06	7.23263e+06	1.48572e+07	8.08719e+06	9.61648e+06	6.80553e+06	5.71699e+06	1.91315e+06	1.59375e+06	675812	394474	1.08572e+06
IYNKDLLPNPPKTWEEIPALDKELKAKGKSALM	128	160	5	0	751.016	9	27	9.92468	10.6591	751.996	2.55688	1	0	-0.145177	1.51838	1	1	0.0398508		9.15204e+07	4.4207e+08	1.37931e+09	2.69452e+09	3.60268e+09	3.49022e+09	2.72383e+09	1.738e+09	9.08832e+08	4.39576e+08	1.88651e+08	5.93562e+07	5.17704e+07	1.01857e+06	1.76325e+06	2.14658e+06	1.08589e+06	1.00861e+06	3.24199e+06	2.63029e+06	1.98443e+06	2.8382e+06	2.88476e+06	2.37212e+06	1.77436e+06	1.50667e+06	604630	474457	1.11459e+07	367364
IYNKDLLPNPPKTWEEIPALDKELKAKGKSALM	128	160	6	0	626.014	9	27	9.92468	10.6124	626.825	2.51952	1	0	-0.152763	1.35942	1	1	0.0232192		2.26957e+07	1.38599e+08	4.55559e+08	8.78397e+08	1.18272e+09	1.18218e+09	9.33173e+08	5.60661e+08	3.10936e+08	1.33501e+08	5.53704e+07	1.56081e+07	4.45376e+06	349464	599401	124816	235408	207037	620652	1.09672e+06	974934	944990	278571	790345	529387	448131	475629	157812	284392	82337.5
IYNKDLLPNPPKTWEEIPALDKELKAKGKSALMF	128	161	3	0	1300.04	9	28	10.6747	11.1266	1301.74	2.64861	1	0	-0.145758	0.557832	1	1	0.447907		515122	1.62509e+07	7.38582e+07	1.5897e+08	2.17558e+08	2.20904e+08	1.83532e+08	1.27827e+08	6.64054e+07	2.30373e+07	5.12083e+06	567464	0	0	0	201074	0	487416	197219	0	473805	0	0	0	23089.2	0	206195	0	0	0
IYNKDLLPNPPKTWEEIPALDKELKAKGKSALMF	128	161	4	0	975.285	9	28	10.628	11.2355	976.558	2.64191	1	0	-0.14707	1.08705	1	1	0.473973		2.11751e+07	1.35066e+08	4.25296e+08	8.302e+08	1.11349e+09	1.17773e+09	9.73684e+08	6.04246e+08	3.61447e+08	1.78065e+08	7.31088e+07	2.42841e+07	4.69314e+06	1.03586e+06	513061	411687	134793	187008	392225	2.00496e+06	404137	712936	1.6412e+06	2.14997e+06	564814	302765	8.5312e+06	0	136409	199350
IYNKDLLPNPPKTWEEIPALDKELKAKGKSALMF	128	161	5	0	780.43	9	28					-1
IYNKDLLPNPPKTWEEIPALDKELKAKGKSALMF	128	161	6	0	650.526	9	28	10.6591	11.0954	651.361	2.56022	1	0	-0.163064	0.504922	1	1	0.0543603		962096	1.20846e+07	4.79128e+07	9.91813e+07	1.36399e+08	1.44843e+08	1.12708e+08	7.66275e+07	4.10251e+07	1.73872e+07	5.00555e+06	799331	183710	53158.2	0	0	220595	0	276675	198122	0	60076.6	231503	96730.3	241141	63856.9	0	0	0	73170
YNKDLLPNPPKTWEEIPAL	129	147	3	0	746.732	6	13					-1
WEEIPAL	141	147	1	0	857.44	4	4	10.0025	10.924	858.001	0.0338881	1	0	-0.617903	2.15404	1	1	0.324241		8.9819e+08	4.53583e+08	1.13804e+08	1.46224e+07	1.13654e+07	3.04679e+06	1.66672e+06	1.95928e+06	3.7629e+06
WEEIPAL	141	147	2	0	429.224	4	4	10.0958	10.737	429.406	-0.16347	1	0	-0.888398	1.20148	1	1	0.260583		6.29552e+07	2.46809e+07	1.11648e+06	0	384206	0	147100	0	394543
WEEIPALDKELKAKGKSALM	141	160	2	0	1129.12	7	17	9.5666	9.58218	1130.7	1.75011	0.3	0					0.0909224		503529	2.38419e+06	6.355e+06	8.12429e+06	5.21488e+06	2.11895e+06	1.28891e+06	189328	0	0	0	0	0	0	0	0	0	0	193042	0	0	0	0	0	0
WEEIPALDKELKAKGKSALM	141	160	3	0	753.08	7	17	9.39498	9.80013	754.162	1.81844	1	0	-0.0779215	0.399101	1	1	0.0452131		1.01724e+08	4.47269e+08	1.03678e+09	1.19791e+09	9.0712e+08	5.22903e+08	2.35261e+08	8.64807e+07	2.50828e+07	5.1455e+06	1.5708e+06	951223	1.15275e+06	2.58403e+06	543779	578840	849452	94780.2	127476	666983	1.76879e+06	437616	0	101539	372728
WEEIPALDKELKAKGKSALM	141	160	4	0	565.062	7	17	9.39498	9.83127	565.865	1.78491	1	0	-0.0887339	0.504922	1	1	0.0836213		1.5079e+07	7.21426e+07	1.85397e+08	2.09316e+08	1.5914e+08	8.38751e+07	3.69145e+07	9.90985e+06	1.32088e+06	506751	0	0	0	249712	0	125302	0	0	18072.7	941200	0	865688	0	386969	0
WEEIPALDKELKAKGKSALMF	141	161	3	0	802.103	7	18	10.5032	10.7682	803.238	1.87378	1	0	-0.093646	-0.077264		0	0.0705733		5.59242e+06	3.11977e+07	9.38341e+07	1.19952e+08	9.34637e+07	5.91386e+07	2.35997e+07	4.15774e+06	444347	646582	496290	98905.3	393165	331551	132551	99108.9	295321	148104	106634	452024	0	327787	125829	0	112446	0
EEIPAL	142	147	1	0	671.361	4	3	8.17715	8.30185	672.002	0.246043	0.2	0					0.193634		3.4952e+07	2.56646e+07	3.9247e+06	1.82892e+06	440371	286538	0	104167
EEIPALDKELKAKGKSALM	142	160	3	0	691.054	6	16	8.2083	8.42988	692.119	1.90815	1	0	-0.0105288	-0.224836		1	0.220555		4.20922e+06	2.8331e+07	7.5373e+07	7.76878e+07	5.42679e+07	2.84109e+07	9.61542e+06	1.59808e+06	448609	0	1457.26	0	77331.7	3.47024e+06	204799	0	672234	0	0	129279	0	10141.6	0
PALDKELKAKGKSALM	145	160	3	0	567.331	6	14	6.91222	7.06928	568.234	1.63622	1	0	-0.0236142	-0.444126		1	0.12946		483639	5.43026e+06	1.0307e+07	9.8316e+06	5.78233e+06	1.47474e+06	111454	0	0	39033.5	0	0	0	0	58864.9	167841	0	0	38788.9	0	0
DKELKAKGKSAL	148	159	2	0	644.385	5	10	3.91038	4.52143	645.512	1.50623	1	0	0.161416	1.09895	1	1	0.0599206		3.83313e+07	1.54384e+08	2.49195e+08	1.75958e+08	7.46417e+07	2.20059e+07	3.21365e+06	0	0	56421	0	0	0	0	0	258248
DKELKAKGKSAL	148	159	3	0	429.926	5	10	3.92603	4.45835	430.682	1.51912	1	0	0.168481	0.831336	1	1	0.063414		4.66887e+07	1.68738e+08	2.73219e+08	1.93343e+08	8.15944e+07	2.63607e+07	3.94488e+06	863044	0	3596.99	1.39112e+06	114776	0	46115.3	0	0
DKELKAKGKSALM	148	160	1	0	1418.8	5	11	5.08885	5.32333	1420.98	1.28518	1	0	-0.0238211	-0.180989	1	1	0.264358		422008	9.2813e+06	1.49966e+07	1.08169e+07	2.53824e+06	264108	0	0	0	0	0	0	0	0	0	0	0
DKELKAKGKSALM	148	160	2	0	709.905	5	11	5.01025	5.55933	711.113	1.52085	1	0	0.093633	0.888325	1	1	0.0224813		6.19143e+08	2.35619e+09	3.88722e+09	2.89393e+09	1.45793e+09	5.45694e+08	1.69272e+08	4.13645e+07	1.15547e+07	4.29914e+06	2.348e+06	744726	113131	0	0	151522	46992.7
DKELKAKGKSALM	148	160	3	0	473.606	5	11	4.97875	5.54358	474.419	1.54633	1	0	0.10633	0.941859	1	1	0.0153274		8.92734e+08	3.36696e+09	5.67319e+09	4.34921e+09	2.24164e+09	8.14251e+08	2.4438e+08	5.90169e+07	1.29709e+07	7.98009e+06	6.01886e+06	1.87967e+06	343356	0	1.64378e+06	104861	30551.5
DKELKAKGKSALM	148	160	4	0	355.456	5	11	4.99452	5.52782	356.056	1.50536	1	0	0.0859128	0.834678	1	1	0.0207755		1.31233e+08	4.9308e+08	8.41005e+08	6.40962e+08	3.03021e+08	1.10335e+08	3.29024e+07	5.01049e+06	810604	173896	610556	285158	0	25929.7	2120.93	485420	0
DKELKAKGKSALMF	148	161	2	0	783.44	6	12	7.70953	8.11483	784.741	1.59863	1	0	0.0660021	0.399611	1	0	0.0618669		6.95402e+07	2.76417e+08	4.62349e+08	4.10718e+08	2.33327e+08	9.71004e+07	3.21327e+07	5.88956e+06	616191	0	212833	28344	961881	0	414392	267868	697135	0	0
DKELKAKGKSALMF	148	161	3	0	522.629	6	12	7.67823	8.19272	523.488	1.57233	0.6	0					0.0323592		1.59033e+08	6.19966e+08	1.07838e+09	9.3299e+08	5.05232e+08	2.13539e+08	7.09179e+07	1.63685e+07	2.50007e+06	812662	418820	346434	0	0	133421	141952	70421	71536.5	0
DKELKAKGKSALMF	148	161	4	0	392.223	6	12	7.69388	8.11483	392.864	1.55745	1	0	0.047187	0.452804	1	0	0.0604628		1.41517e+07	6.45972e+07	1.20005e+08	1.03388e+08	5.68941e+07	2.06778e+07	3.53225e+06	468484	84542.8	7820.42	124743	0	64768.3	0	265828	0	318055	0	0
KELKAKGKSALM	149	160	2	0	652.392	5	10	4.7895	5.32333	653.46	1.30109	1	0	0.048951	0.836491	1	1	0.121954		2.102e+07	8.09408e+07	1.16454e+08	7.56386e+07	3.07121e+07	8.07445e+06	614501	32135.1	0	0	0	0	62802.3	0	102509	0
KELKAKGKSALM	149	160	3	0	435.264	5	10	4.7895	5.21385	436.005	1.38833	1	0	0.0967816	0.464361	1	1	0.0681266		2.24272e+07	9.15652e+07	1.41114e+08	9.57605e+07	3.87432e+07	1.10227e+07	2.65806e+06	27739.9	27529.9	242328	148417	141743	105654	79334.7	0	0
KELKAKGKSALMF	149	161	3	0	484.287	5	11	7.72517	7.91238	485.461	2.58253	1	0	0.622769	-0.341647		-3	0.352965		2.26845e+06	1.13387e+07	1.94103e+07	1.431e+07	7.77585e+06	691255	0	0	0	69828.5	0	0	4.11349e+06	0	98312.7	2.75887e+06	0
MFNLQEPY	160	167	2	0	521.239	5	5	9.75345	9.89353	521.843	0.501289	1	1	-0.114703	-0.501851		1	0.194058		1.39657e+07	1.41266e+07	6.14235e+06	756880	4.80157e+06	0	0	0	0	0	0
MFNLQEPYFTWPLIA	160	174	2	0	935.466	6	11	14.3436	15.3287	936.329	0.472398	1	0	-0.428909	2.37022		1	0.210778		5.43389e+08	8.57413e+08	6.7984e+08	3.55029e+08	1.35015e+08	3.54712e+07	8.97276e+06	4.06458e+06	3.74353e+06	6.34256e+06	6.51249e+06	5.80706e+06	2.54147e+06	3.02151e+06	2.84721e+06	4.26919e+06	3.66359e+06	2.73807e+06
FNLQEPY	161	167	1	0	910.431	4	4	8.74145	9.34817	911.247	0.25998	1	0	-0.308025	1.08422	1	1	0.712151		1.72596e+08	1.44737e+08	5.02217e+07	1.28488e+07	1.95552e+06	2.49007e+06	1.22758e+06	385499	47412.8
FNLQEPY	161	167	2	0	455.719	4	4	8.39875	9.11483	456.116	0.238242	1	0	-0.337819	1.45595	1	1	0.0685572		6.63223e+08	5.91865e+08	2.18558e+08	4.8353e+07	4.37867e+06	375142	0	771424	1.5099e+06
FNLQEPYFTW	161	170	2	0	672.817	5	7	12.6784	13.0117	673.308	0.128465	1	0	-0.563737	0.154772		1	0.748872		7.92066e+06	7.44793e+06	1.90206e+06	251490	50995	74004.3	26088.1	147628	77134.4	123639	83993.9	22984.6	104177
FNLQEPYFTWPLI	161	173	2	0	834.427	6	9	14.297	15.2338	835.209	0.496777	1	0	-0.361739	2.20644		0	0.195232		7.42718e+08	1.10582e+09	7.44873e+08	3.21591e+08	1.03756e+08	2.48653e+07	1.00587e+07	8.47232e+06	9.08975e+06	7.94214e+06	6.38298e+06	6.28091e+06	7.3986e+06	5.93732e+06	7.00881e+06	6.59138e+06
FNLQEPYFTWPLIA	161	174	1	0	1738.88	6	10	13.8461	14.4836	1740.19	0.197536	1	0	-0.556053	1.18879	1	1	0.634106		1.32662e+08	2.60279e+08	1.66259e+08	3.02682e+07	1.22463e+06	600417	432646	1.81737e+06	1.1349e+06	3.27117e+06	14990.7	1.12941e+06	1.19358e+06	58308.6	0	0	534746
FNLQEPYFTWPLIA	161	174	2	0	869.946	6	10	13.7212	14.8884	870.677	0.35515	1	0	-0.469644	2.98928	1	1	0.0327241		9.5806e+09	1.40594e+10	1.00394e+10	4.72583e+09	1.62151e+09	4.58597e+08	1.17827e+08	4.179e+07	3.05178e+07	1.53103e+07	1.75751e+07	1.29119e+07	9.51718e+06	9.86372e+06	8.45149e+06	9.10737e+06	8.74059e+06
FNLQEPYFTWPLIA	161	174	3	0	580.299	6	10	13.8461	14.6703	580.681	0.0361634	1	0	-0.644523	1.82344	1	1	0.21398		3.48709e+07	5.41566e+07	2.89873e+07	8.01222e+06	344948	41017.9	69804.2	36364.4	105580	94066.2	61353.1	0	0	50630.5	0	230479	0
FNLQEPYFTWPLIAA	161	175	2	0	905.464	6	11	13.58	14.4058	906.395	0.713911	1	0	-0.30854	1.8291		1	0.336655		4.4336e+08	6.79207e+08	4.97945e+08	2.26385e+08	7.62585e+07	2.25567e+07	9.94575e+06	9.64182e+06	8.99615e+06	8.01926e+06	4.54158e+06	8.74698e+06	3.27922e+06	8.67889e+06	5.39076e+06	8.65627e+06	7.32305e+06	6.88288e+06
FNLQEPYFTWPLIAADGGYAFKYENGKYDIKDVGVDNAGAKAGL	161	204	4	0	1207.35	10	40	12.3316	12.9958	1209.09	3.99695	1	0	-0.116534	1.27966		-1	0.271024		1.17331e+06	1.5006e+07	3.04883e+07	5.07036e+07	7.81875e+07	1.15937e+08	1.32894e+08	1.36648e+08	1.14739e+08	9.54683e+07	5.63004e+07	2.9803e+07	1.11209e+07	6.77766e+06	1.11181e+06	368619	321662	1.03326e+06	192527	278045	106423	2.04467e+06	213878	86512	330999	670199	703451	729119	1.07846e+06	2.45272e+06
NLQEPY	162	167	1	0	763.362	4	3	6.03003	6.61392	764.319	0.506714	1	0	0.261641	1.00661		1	0.555398		4.60789e+07	3.75908e+07	8.87614e+06	2.12263e+06	6.56914e+06	1.44196e+06	341775	160490
NLQEPYFTWPLI	162	173	2	0	760.893	5	8	13.8616	14.0327	762.292	1.84119	1	0	0.597406	-0.396597		-3	0.497303		4.21383e+07	6.11084e+07	3.22431e+07	9.76761e+06	7.76202e+06	3.35693e+06	6.07858e+06	4.21503e+06	3.71746e+06	4.82751e+06	3.9237e+06	4.45489e+06	2.98626e+06	5.25785e+06
NLQEPYFTWPLIA	162	174	1	0	1591.82	5	9	13.1859	13.7212	1592.97	0.157479	1	0	-0.568422	0.841533	1	0	0.335652		4.70198e+07	7.11054e+07	4.21425e+07	9.65548e+06	723646	438823	0	13225.1	0	190889	648385	0	0	0	0
NLQEPYFTWPLIA	162	174	2	0	796.411	5	9	13.1067	13.8305	797.085	0.350352	1	0	-0.450933	1.48218	1	0	0.0505454		2.22437e+09	3.22445e+09	2.0605e+09	8.48038e+08	2.7285e+08	7.7019e+07	1.71859e+07	8.17861e+06	3.86087e+06	4.54871e+06	2.48053e+06	2.82667e+06	2.40424e+06	2.25172e+06	2.66404e+06
NLQEPYFTWPLIAADGGYA	162	180	2	0	1063.52	6	15	13.0117	13.58	1064.55	0.76329	1	0	-0.385376	0.953585		0	0.547222		3.39117e+07	6.5768e+07	5.408e+07	3.04794e+07	8.97327e+06	1.48172e+06	349413	153501	267256	621141	693067	566383	750385	474396	457663	621459	922702	184542	564730	349740	873305	143914
NLQEPYFTWPLIAADGGYAFKYENGKYDIKDVGVDNAGAKAGL	162	204	4	0	1170.58	9	39	12.1436	12.3316	1172.53	4.96829	1	0	0.0340566	-0.338701		-1	0.443962		352374	0	1.23117e+06	4.55676e+06	1.01758e+07	1.17567e+07	1.66841e+07	1.47057e+07	1.56294e+07	7.98262e+06	4.702e+06	711509	659853	136763	0	0	337214	265704	1.21634e+06	482453	1.68772e+06	321575	0	109216	207743	20911.6	140432	0	0	0
FTWPLIA	168	174	1	0	847.471	4	4	12.1279	12.9007	848.048	0.0284793	1	0	-0.625316	1.64856	1	1	0.217934		1.12572e+09	6.16931e+08	1.95344e+08	3.56571e+07	497567	275529	1.03701e+06	1.03609e+06	607123
FTWPLIA	168	174	2	0	424.239	4	4	12.003	12.8212	424.471	-0.0843909	0.4	0					0.0663053		2.61008e+08	1.26085e+08	2.67073e+07	2.39035e+06	335551	36997.2	260636	9232.58	378433
AADGGYA	174	180	1	0	624.262	4	5	3.31915	3.83218	624.851	0.234425	1	0	-0.40731	0.765792		1	1.45044		5.24271e+07	2.40089e+07	4.89228e+06	293480	167071	67529.9	141292	795027	227260	568813
AADGGYAF	174	181	1	0	771.331	4	6	7.80323	8.47658	771.836	0.0445155	1	0	-0.623675	1.3107		1	0.65234		1.84138e+08	9.71442e+07	2.07427e+07	292314	183099	137899	869756	124024	0	602925	92638
AADGGYAFKYENGKY	174	188	2	0	827.381	5	13	7.4124	7.78762	828.848	1.9372	1	0	0.152604	0.297358	1	0	0.123425		1.39316e+06	1.7881e+07	4.72004e+07	4.74438e+07	3.52183e+07	1.4835e+07	2.11408e+06	174737	70473.6	110110	0	0	172352	0	0	0	0	0	0
AADGGYAFKYENGKY	174	188	3	0	551.923	5	13	7.44363	7.67823	552.929	2.02188	1	0	0.188313	-0.180593	1	0	0.0603087		2.05843e+06	1.45682e+07	3.38638e+07	4.03775e+07	2.84151e+07	1.20734e+07	2.71345e+06	657611	42025.3	0	618884	47534.8	0	0	0	0	157504	0	0
AADGGYAFKYENGKYDIKDVGVDNAGAKAGL	174	204	3	0	1059.85	8	29	8.34863	8.5233	1061.68	3.58681	1	0	0.0137225	-0.384304	1	-2	0.14086		237366	1.1247e+06	2.71957e+07	2.1039e+07	3.58661e+07	6.61056e+07	4.17474e+07	3.64821e+07	2.80575e+07	9.78897e+06	1.83678e+06	1.79672e+06	168254	4772.53	139445	0	210171	0	186231	0	25660.8	0	0	78145.8	0	175423	27727.4	143781	211566	109090
AADGGYAFKYENGKYDIKDVGVDNAGAKAGL	174	204	4	0	795.143	8	29	8.27067	8.47658	796.59	3.90431	1	0	0.0737442	-0.278086	1	0	0.118647		346807	188859	6.21245e+06	1.64213e+07	3.53128e+07	4.61608e+07	4.25842e+07	3.1548e+07	2.05743e+07	1.04101e+07	2.8081e+06	557436	4022.09	0	2342.64	0	2040.66	0	0	0	4044.39	0	0	3859.19	0	105845	0	23191.5	0	359854
AADGGYAFKYENGKYDIKDVGVDNAGAKAGLTF	174	206	3	0	1142.56	8	31	9.16145	9.61335	1144.67	4.27782	0.6	0					0.390316		415047	4.99934e+06	2.82404e+07	6.32448e+07	1.08379e+08	1.38798e+08	1.49464e+08	1.07324e+08	7.69781e+07	4.04664e+07	1.32462e+07	1.26373e+07	0	65980.6	7.10332e+06	188707	0	341784	316418	0	721687	281611	0	1.94673e+06	0	0	0	0	1.2408e+06	0
AADGGYAFKYENGKYDIKDVGVDNAGAKAGLTF	174	206	4	0	857.172	8	31	9.11483	9.59777	858.678	3.9761	0.6	0					0.160215		3.15843e+06	1.2106e+07	3.36118e+07	8.0188e+07	1.37545e+08	1.71108e+08	1.79808e+08	1.40531e+08	8.8212e+07	4.65989e+07	2.52066e+07	7.45641e+06	1.69479e+06	1.02405e+07	44295.7	525554	915459	765347	193620	313405	1.09397e+06	669753	451869	0	333529	250607	48705.3	84860.3	512664	475606
AADGGYAFKYENGKYDIKDVGVDNAGAKAGLTFL	174	207	3	0	1180.25	8	32	9.9714	10.1453	1182.38	4.25885	1	0	0.0652886	-0.386853		1	0.294808		0	589155	1.40211e+06	1.16194e+07	1.85841e+07	2.60673e+07	3.15516e+07	2.55365e+07	1.35745e+07	2.91193e+06	1.90651e+06	533291	0	0	0	481300	0	423304	384031	771082	353442	0	700044	0	0	549000	297118	0	787232	0
ADGGYA	175	180	1	0	553.225	3	4	3.1092	3.80088	553.663	0.127086	1	0	-0.490168	1.37302		1	0.680011		5.06038e+08	1.80559e+08	3.77872e+07	5.12426e+06	398327	5.3135e+06	2.52743e+06	1.0647e+06
ADGGYAFKYENGKY	175	188	2	0	791.862	5	12	7.34995	7.91238	793.335	1.98808	1	0	0.243929	0.933701	1	0	0.0498676		9.3657e+07	3.86985e+08	7.71238e+08	8.30208e+08	5.56831e+08	2.62308e+08	1.029e+08	3.19566e+07	1.1142e+07	3.2741e+06	2.51346e+06	920047	378917	102903	0	0	82924	204312
ADGGYAFKYENGKY	175	188	3	0	528.244	5	12	7.34995	7.6626	529.225	1.98487	1	0	0.242461	0.0846966	1	0	0.0286069		6.27256e+07	2.64567e+08	5.2227e+08	5.48756e+08	3.7583e+08	1.80705e+08	6.48873e+07	2.09894e+07	6.92183e+06	2.68042e+06	2.15598e+06	911884	220731	251016	0	345141	0	88128.2
ADGGYAFKYENGKYDIKD	175	192	2	0	1027.48	6	16	7.4749	7.88122	1029.38	2.57819	1	0	0.219058	0.403066	1	-1	0.765468		3.18929e+06	2.52603e+07	6.39027e+07	8.31182e+07	6.85268e+07	3.91965e+07	1.73273e+07	4.82005e+06	1.73853e+06	351483	505805	103703	265053	0	181775	144606	111550	0	727556	1.41224e+06	4.999e+06	487010	396700
ADGGYAFKYENGKYDIKD	175	192	3	0	685.322	6	16	7.45927	8.037	686.518	2.35678	0.6	0					0.512764		1.21243e+08	1.57696e+08	3.47384e+08	4.50498e+08	3.7843e+08	2.28022e+08	1.17983e+08	4.41747e+07	1.76242e+07	6.30723e+06	4.80867e+06	2.94893e+06	2.13887e+06	1.37063e+06	793640	264811	626056	1.1515e+06	2.51142e+06	1.56787e+06	2.25157e+07	2.50403e+06	908626
ADGGYAFKYENGKYDIKDVGVDNAGAKAGL	175	204	3	0	1036.18	7	28	8.25503	8.77263	1038.07	3.83131	1	0	0.0858116	0.781314	1	0	0.0566942		3.11522e+07	1.99531e+08	2.71983e+08	6.27135e+08	1.22936e+09	1.23001e+09	1.18032e+09	1.12071e+09	6.01959e+08	3.24559e+08	2.15898e+08	6.05774e+07	2.10317e+07	2.55336e+07	2.50161e+06	2.77799e+06	1.63761e+07	2.5573e+06	2.28512e+06	3.96911e+06	2.28846e+06	1.04011e+06	2.10268e+06	880906	339537	249469	891999	1.45454e+06	894953	1.07976e+06
ADGGYAFKYENGKYDIKDVGVDNAGAKAGL	175	204	4	0	777.383	7	28	8.2083	8.37983	778.816	3.89104	1	0	0.0975075	-0.394954	1	0	0.0513676		8.74803e+06	2.98551e+07	7.84178e+07	1.71867e+08	2.94281e+08	3.7504e+08	3.72294e+08	2.68972e+08	1.75376e+08	1.00373e+08	4.35086e+07	1.87592e+07	6.86328e+06	1.92718e+06	1.68421e+06	570382	2.24203e+06	1.02605e+06	3.61222e+06	1.01481e+06	1.90212e+06	764888	177750	474648	182551	180725	41601	139356	162152	0
ADGGYAFKYENGKYDIKDVGVDNAGAKAGL	175	204	5	0	622.108	7	28					-1
ADGGYAFKYENGKYDIKDVGVDNAGAKAGLTF	175	206	2	0	1677.82	8	30	9.22362	9.4574	1680.65	3.65495	1	0	0.00357249	-0.183368	1	0	0.295912		0	0	1.90082e+06	9.46866e+06	2.12864e+07	3.0608e+07	3.15571e+07	2.32127e+07	1.06015e+07	1.68054e+06	872258	0	173253	0	0	0	0	0	0	0	0	0	0	0	0	0	0	0	358772	0
ADGGYAFKYENGKYDIKDVGVDNAGAKAGLTF	175	206	3	0	1118.88	8	30	9.11483	9.551	1120.85	3.89719	1	0	0.0478402	0.504525	1	0	0.135863		8.24642e+07	2.46699e+08	5.34811e+08	1.0661e+09	1.81264e+09	2.30531e+09	2.15283e+09	1.7769e+09	1.15511e+09	6.58709e+08	3.30756e+08	1.39972e+08	5.53875e+07	2.39927e+07	1.01209e+06	3.66168e+06	9.58381e+06	302631	4.49652e+06	1.29609e+07	1.09875e+06	3.35428e+06	3.76547e+06	1.53988e+06	1.58491e+06	1.61656e+06	31247.3	65517.5	599309	29766.5
ADGGYAFKYENGKYDIKDVGVDNAGAKAGLTF	175	206	4	0	839.412	8	30	9.11483	9.5666	840.847	3.73152	1	0	0.0175652	0.557549	1	0	0.0940478		2.40729e+08	2.37844e+08	8.86725e+08	1.1106e+09	2.20964e+09	2.25273e+09	2.52726e+09	1.7991e+09	1.31445e+09	6.79106e+08	3.76597e+08	1.50163e+08	7.74543e+07	2.15635e+07	1.66869e+07	6.21826e+06	9.6828e+06	5.35516e+06	1.01325e+07	7.9118e+06	1.12047e+07	6.46984e+06	6.88838e+06	5.40599e+06	9.11907e+06	592620	1.41624e+07	3.89799e+06	1.02632e+07	46976.4
ADGGYAFKYENGKYDIKDVGVDNAGAKAGLTF	175	206	5	0	671.731	8	30	9.1459	9.48862	672.91	3.88474	1	0	0.0455655	0.186892	1	0	0.127342		2.66924e+06	8.07537e+06	2.9017e+07	6.55536e+07	1.04706e+08	1.28744e+08	1.28445e+08	1.02588e+08	7.08453e+07	3.72208e+07	1.43715e+07	5.80671e+06	771364	472077	220964	91310.1	162392	139986	774493	198360	76404.8	345417	271005	1.02698e+06	0	90810	0	1.46502e+06	737452	0
ADGGYAFKYENGKYDIKDVGVDNAGAKAGLTFL	175	207	3	0	1156.58	8	31	9.89353	10.6124	1158.52	3.75211	0.6	0					0.146219		3.89805e+07	9.41565e+07	2.59326e+08	5.8846e+08	8.75091e+08	1.10154e+09	1.1149e+09	9.15872e+08	6.20184e+08	3.60618e+08	1.70081e+08	7.07905e+07	2.72598e+07	5.97664e+06	2.93688e+06	1.96405e+06	1.71749e+06	3.3722e+06	1.3716e+06	809975	236410	898991	711916	1.72327e+06	1.89338e+06	525984	1.71325e+06	1.63859e+06	355668	930406
ADGGYAFKYENGKYDIKDVGVDNAGAKAGLTFL	175	207	4	0	867.683	8	31	9.87797	10.6124	869.145	3.76459	0.6	0					0.0543467		3.51874e+07	1.15919e+08	3.18134e+08	6.86494e+08	1.12269e+09	1.40553e+09	1.41872e+09	1.16163e+09	7.42473e+08	4.37491e+08	2.22562e+08	9.85014e+07	3.44906e+07	1.17221e+07	4.63338e+06	3.57701e+06	1.14033e+06	2.22928e+06	2.2305e+06	3.99123e+06	1.89267e+06	1.74393e+06	567836	6.53962e+06	1.96514e+06	1.8754e+06	752978	1.34511e+06	914074	412772
ADGGYAFKYENGKYDIKDVGVDNAGAKAGLTFL	175	207	5	0	694.348	8	31	9.90912	10.1608	695.558	3.9704	1	0	0.0378142	-0.122357	1	1	0.17568		224656	4.45719e+06	1.39278e+07	3.48527e+07	6.38406e+07	7.54431e+07	8.28372e+07	6.40013e+07	3.51907e+07	2.0181e+07	9.78316e+06	3.66145e+06	1.19209e+06	200096	0	281183	125571	0	0	0	1.62224e+06	254760	503256	474111	252295	468658	0	309800	0	0
DGGYAFKYENGKY	176	188	2	0	756.344	5	11	7.56868	7.63128	758.866	4.12772	0.4	1					0.169308		410466	4.08008e+06	9.13799e+06	8.23291e+06	5.82164e+06	2.19624e+06	450149	0	0	0	100242	0	3.48663e+06	172290	3.9569e+06	203815	411781
DGGYAFKYENGKYDIKDVGVDNAGAKAGL	176	204	3	0	1012.5	7	27	8.27067	8.58562	1014.52	4.26856	0.6	0					0.345655		514344	506454	8.28445e+06	2.59506e+07	4.18712e+07	5.20662e+07	5.10548e+07	3.72664e+07	2.08643e+07	1.68815e+07	3.29883e+06	1.05075e+06	17194.7	0	203606	120931	166600	0	163206	0	417259	745572	451679	0	305067	393716	0	0	0	0
DGGYAFKYENGKYDIKDVGVDNAGAKAGL	176	204	4	0	759.624	7	27					-1
DGGYAFKYENGKYDIKDVGVDNAGAKAGLTF	176	206	4	0	821.653	8	29					-1
DGGYAFKYENGKYDIKDVGVDNAGAKAGLTFL	176	207	3	0	1132.9	8	30					-1
YAFKYENGKYDIKDVGVDNAGAKAGL	179	204	3	0	936.14	7	24					0
AFKYENGKYDIKD	180	192	2	0	795.894	5	11	6.14533	6.89647	800.449	8.15362	1	0	3.39937	1.57509	0	-9	1.41308		1.54929e+06	1.24661e+07	2.29877e+07	2.49442e+07	1.63107e+07	7.21484e+06	1.65787e+06	703102	294566	2.78474e+06	2.64802e+07	6.31098e+07	6.61385e+07	3.75181e+07	1.06555e+07	994093	0
AFKYENGKYDIKD	180	192	3	0	530.931	5	11	6.5825	6.91222	532.428	3.53367	1	1	1.09681	0.142706	0	-3	0.397259		5.07342e+06	2.65089e+07	4.60879e+07	4.80389e+07	3.17511e+07	1.68999e+07	5.12234e+06	2.15784e+06	1.4238e+06	745720	3.33623e+06	1.15413e+07	1.3918e+07	6.99835e+06	2.0805e+06	130144	360310
AFKYENGKYDIKDVGVDNAGAKAGL	180	204	3	0	881.785	7	23	7.78762	7.9903	884.149	5.51947	0.4	1					0.368054		6.58734e+06	2.45523e+07	6.35754e+07	1.33725e+08	2.06688e+08	2.22038e+08	1.87109e+08	1.25327e+08	6.73484e+07	3.11217e+07	1.21427e+07	1.04794e+08	596756	409215	1.02703e+08	351225	873806	4.73807e+07	134507	0	3.16802e+07	22254.4	14152.3	9.00024e+06	38940.3	0	623454	0	420001	283232
AFKYENGKYDIKDVGVDNAGAKAGL	180	204	4	0	661.591	7	23	7.70953	7.94355	662.881	3.58793	1	0	0.190878	-0.182575	0	-1	0.0674867		1.04417e+06	6.6094e+06	2.1284e+07	5.03591e+07	6.61811e+07	7.67414e+07	6.56034e+07	4.3477e+07	2.26167e+07	9.16444e+06	3.08724e+06	1.53934e+06	0	145630	86841.6	440664	0	0	0	370889	0	151620	68227.1	0	240586	0	16277.2	287533	111809	134206
AFKYENGKYDIKDVGVDNAGAKAGLTF	180	206	4	0	723.62	7	25	8.72587	9.31702	724.983	3.72019	0.6	0					0.652692		6.63497e+06	3.28606e+07	9.53216e+07	1.92119e+08	2.79877e+08	3.26083e+08	2.85477e+08	1.91836e+08	1.04114e+08	6.14444e+07	1.89014e+07	8.48521e+06	796402	928054	216829	2.50662e+06	594281	2.60084e+06	1.31098e+06	3.25984e+06	270206	3.33336e+06	962167	507474	572352	1.37271e+06	1.52719e+06	969188	1.06227e+06	635467
AFKYENGKYDIKDVGVDNAGAKAGLTFL	180	207	3	0	1002.19	7	26	9.6289	9.95583	1003.93	3.42273	0.6	0					0.120093		9.52259e+06	3.63338e+07	9.90728e+07	2.00282e+08	3.00141e+08	3.49365e+08	2.95752e+08	2.06997e+08	1.24454e+08	6.08069e+07	1.73317e+07	4.43147e+06	1.20558e+06	286977	0	460222	859106	0	294417	333052	9855.27	49583.5	309755	3937.36	35226.9	74900.3	69342.8	761794	364477	1.07296e+06
AFKYENGKYDIKDVGVDNAGAKAGLTFL	180	207	4	0	751.891	7	26	9.75345	9.94027	753.215	3.48931	0.6	0					0.0421133		6.7023e+06	1.8885e+07	3.20324e+07	7.42921e+07	1.23939e+08	1.44672e+08	1.1522e+08	9.51779e+07	5.54384e+07	2.3676e+07	0	2.05616e+06	2.48854e+06	567788	2.86921e+06	266973	297192	162768	256595	218796	0	123228	163229	253717	15354	0	195716	0	257518	0
FKYENGKY	181	188	1	0	1048.51	4	6	6.01433	6.34427	1050.91	1.75244	0.4	0					4.26721		794099	7.48754e+06	1.63836e+07	1.1509e+07	4.24272e+06	639343	80586.5	0	52588.7	200931	149854
FKYENGKY	181	188	2	0	524.759	4	6	5.93587	6.5198	525.949	1.73727	1	0	0.923029	1.00678	1	1	0.0438879		8.77367e+07	2.80327e+08	4.60023e+08	3.80359e+08	1.80268e+08	5.96999e+07	1.49917e+07	1.47244e+06	345838	739128	833635
FKYENGKYDIKD	181	192	2	0	760.375	5	10	6.4069	6.83352	761.769	1.87034	1	0	0.361032	0.472065	1	-1	0.168089		7.87785e+06	4.20831e+07	7.13085e+07	7.32769e+07	4.29614e+07	2.25081e+07	5.41447e+06	978706	411151	0	195408	0	461890	0	225389	109112
FKYENGKYDIKD	181	192	3	0	507.252	5	10	6.39123	6.83352	508.188	1.89013	1	0	0.371885	0.525316	1	-1	0.0629346		1.87585e+07	6.24833e+07	1.08689e+08	1.09715e+08	6.93981e+07	3.41429e+07	1.14202e+07	3.64845e+06	1.14953e+06	1.1855e+06	0	90687.6	278753	11708	57789.4	91550.6
FKYENGKYDIKDVGVDNAGAKAGL	181	204	2	0	1286.66	7	22	7.64692	7.89682	1289.19	3.54558	1	0	0.219198	-0.128588	1	-1	0		201578	913360	6.83136e+06	1.88008e+07	3.17878e+07	3.20467e+07	2.47982e+07	1.39702e+07	5.99553e+06	610019	0	171321	0	0	0	0	0	0	171191	0	0	0	0	0	316524	159488	159078	171163	313813	100223
FKYENGKYDIKDVGVDNAGAKAGL	181	204	3	0	858.106	7	22	7.64692	7.86562	859.805	3.56617	1	0	0.22433	-0.234636	1	-1	0.0311372		1.95792e+07	7.47283e+07	1.82125e+08	3.63111e+08	5.53424e+08	5.96719e+08	4.76916e+08	3.1185e+08	1.66915e+08	7.8892e+07	3.4379e+07	1.37393e+07	5.91074e+06	4.87044e+06	5.6911e+06	3.87646e+06	3.11474e+06	2.4842e+06	693760	737803	142522	100214	382528	0	85999.6	0	0	0	294364	121372
FKYENGKYDIKDVGVDNAGAKAGL	181	204	4	0	643.831	7	22	7.64692	7.9903	645.242	4.10968	1	0	0.359771	0.189158	1	-4	0.197391		6.7136e+06	2.30017e+07	6.29492e+07	1.27573e+08	1.93514e+08	2.06418e+08	1.65792e+08	1.04751e+08	5.55862e+07	2.46828e+07	9.91534e+06	2.12622e+06	742605	309036	2.89094e+07	831569	80785.4	446339	1.75152e+07	0	0	0	310441	110181	0	0	8.50547e+06	187619	7864.97	100960
FKYENGKYDIKDVGVDNAGAKAGLTF	181	206	2	0	1410.71	7	24	8.55447	8.88177	1412.79	2.46396	1	0	-0.101505	0.134491		-4	1.20001		1.16263e+07	7.75516e+06	1.24645e+07	1.65838e+07	2.38069e+07	2.62853e+07	1.94458e+07	7.40257e+06	1.47255e+06	184548	595025	0	0	140616	0	0	0	0	0	0	0	0	0	0	0	984286	0	0	0	0
FKYENGKYDIKDVGVDNAGAKAGLTFL	181	207	3	0	978.506	7	25	9.58218	9.76902	980.23	3.40527	1	0	0.0824041	-0.34295	1	-1	0.0790781		2.32297e+07	4.88646e+07	1.10578e+08	2.19825e+08	3.21783e+08	3.54436e+08	3.077e+08	2.08974e+08	1.20157e+08	6.24851e+07	2.56871e+07	6.66025e+06	2.34136e+06	1.32117e+06	753182	1.12626e+06	816080	693782	861136	0	194034	165076	0	0	533815	162148	404882	1.44546e+06	28081.6	357783
FKYENGKYDIKDVGVDNAGAKAGLTFL	181	207	4	0	734.132	7	25	9.59777	9.78457	735.411	3.35281	1	0	0.0708987	-0.343063	1	-1	0.209328		1.04662e+07	3.84858e+07	5.83715e+07	1.28782e+08	1.75496e+08	2.00354e+08	1.72127e+08	1.01054e+08	6.67234e+07	1.60234e+07	1.20391e+07	344181	1.50948e+06	324402	677821	732513	586598	686042	454153	442444	140138	463360	0	212376	117391	1.30573e+06	474132	349943	110045	3.80112e+06
KYENGKYDIKD	182	192	2	0	686.841	5	9	5.026	5.30767	688.032	1.57078	1	0	0.292489	-0.0206146		0	0.227903		2.26108e+06	1.13316e+07	1.8035e+07	1.4955e+07	6.30634e+06	1.46359e+06	92834.5	69903	0	0	0	129764	76677.2	158027	0
KYENGKYDIKDVGVDNAGAKAGL	182	204	2	0	1213.12	7	21	7.08492	7.28758	1215.44	3.20753	1	0	0.173019	-0.289133	1	0	0.516751		0	2.32304e+06	6.84612e+06	1.54155e+07	1.86352e+07	1.90386e+07	1.19052e+07	2.75316e+06	0	0	123015	0	0	0	0	281789	0	0	0	372916	0	467620	135544	217315	206973	254468	0	0	0
KYENGKYDIKDVGVDNAGAKAGL	182	204	3	0	809.083	7	21	7.02232	7.38117	810.6	3.12661	1	0	0.151895	0.241729	1	0	0.0610597		1.27824e+07	3.862e+07	1.12296e+08	2.11999e+08	2.75244e+08	2.4883e+08	1.75391e+08	1.03022e+08	4.58037e+07	1.5692e+07	3.24785e+06	798280	732540	780731	1.08374e+06	119293	795563	329405	356855	117845	0	108290	235748	325235	0	0	206788	215991	301104
KYENGKYDIKDVGVDNAGAKAGL	182	204	4	0	607.064	7	21	7.03798	7.22527	608.238	3.26977	1	0	0.189267	-0.34142	1	0	0.0784479		562690	5.75375e+06	1.38871e+07	3.08008e+07	4.13426e+07	3.86392e+07	2.65778e+07	1.41356e+07	7.21292e+06	1.05277e+06	0	70199.5	0	1.60872e+06	179504	99293.7	204894	542919	88385.5	73903.7	0	0	0	0	0	178260	0	0	0
KYENGKYDIKDVGVDNAGAKAGLTF	182	206	3	0	891.789	7	23	8.31745	8.39875	893.444	3.37984	1	0	0.141277	-0.701654	0	0	0.110066		7.30793e+06	2.84567e+07	7.19313e+07	1.28631e+08	1.69067e+08	1.5925e+08	1.24571e+08	7.55817e+07	3.87334e+07	1.66547e+07	6.46385e+06	2.53575e+06	1.79578e+06	2.00038e+06	1.85976e+07	1.35147e+06	1.20781e+06	0	187529	0	0	0	0	183841	0	0	307543	0	119827	129856
KYENGKYDIKDVGVDNAGAKAGLTF	182	206	4	0	669.093	7	23	8.5233	8.55447	670.959	5.8768	0.4	1					0.0467036		0	3.81022e+06	7.72155e+06	1.42877e+07	1.67888e+07	1.70787e+07	1.43302e+07	8.1678e+06	3.64915e+06	1.56683e+07	970475	1.81451e+07	108335	1.17355e+07	0	6.21565e+06	0	2.51451e+06	0	864976	0	258497	0	370517	0	9068.75	0	23908.8	0	88744.6
KYENGKYDIKDVGVDNAGAKAGLTFL	182	207	3	0	929.483	7	24	9.30145	9.67563	931.103	3.1978	0.6	0					0.0880407		1.84181e+07	7.8158e+07	2.00966e+08	3.73296e+08	4.94681e+08	4.83522e+08	3.62984e+08	2.19248e+08	1.04675e+08	5.35614e+07	1.63227e+07	4.38974e+06	1.98797e+06	690642	944635	522678	171208	946192	712371	203718	770623	160417	1.25604e+06	2.96647e+06	2.28086e+06	1.60364e+06	654608	344493	291255	717285
KYENGKYDIKDVGVDNAGAKAGLTFL	182	207	4	0	697.364	7	24	9.31702	9.72233	698.798	4.07594	1	0	0.26672	0.399667	0	-4	0.471587		3.80914e+06	1.97625e+07	5.94698e+07	1.30232e+08	1.85336e+08	1.6177e+08	1.22231e+08	7.13717e+07	4.45255e+07	1.37529e+07	3.30255e+06	1.10353e+06	744064	223727	288154	182913	299915	79883.2	277761	366521	775054	99826.1	307388	201656	4.4492e+06	614546	560648	171817	1.46897e+07	1.46272e+06
DIKDVGVDNAGAKAGL	189	204	2	0	771.91	5	14	6.755	7.13175	773.337	1.97309	1	0	0.108305	0.30257	1	1	0.0726005		4.05928e+07	1.63579e+08	2.93972e+08	2.66262e+08	1.86445e+08	9.05388e+07	3.87713e+07	1.29954e+07	4.12608e+06	1.03772e+06	308631	131491	0	114003	0	158131	60765.8	0	0	93688.8
DIKDVGVDNAGAKAGL	189	204	3	0	514.942	5	14	6.56682	6.83352	515.959	2.16836	1	0	0.184772	-0.0714858	1	0	0.021312		3.66259e+07	1.50549e+08	2.82684e+08	2.89633e+08	2.09808e+08	1.16453e+08	5.49031e+07	1.91684e+07	6.49677e+06	1.85547e+06	244880	212965	0	114153	38053.1	21668.7	0	57830.7	0	285663
DIKDVGVDNAGAKAGLTF	189	206	2	0	895.968	6	16	8.27067	8.8662	897.323	1.66406	0.6	0					2.06601		1.68521e+08	6.54566e+08	1.17087e+09	1.07852e+09	6.40662e+08	3.00271e+08	1.03742e+08	2.90379e+07	6.86068e+06	1.73224e+06	1.34636e+06	369255	642086	0	160198	0	163198	443769	0	7272.52	0	142037	53.2163
DIKDVGVDNAGAKAGLTF	189	206	3	0	597.648	6	16	8.27067	8.89733	598.589	1.77858	0.6	0					0.788481		1.41245e+08	5.2703e+08	9.42898e+08	8.51748e+08	5.24967e+08	2.26512e+08	8.04321e+07	2.22309e+07	7.2144e+06	2.81593e+06	943207	1.68006e+06	854014	865012	3.29584e+06	9.37088e+06	9.27964e+06	4.48567e+06	1.61194e+06	1.4063e+06	1.21818e+06	141440	0
DIKDVGVDNAGAKAGLTFL	189	207	2	0	952.51	6	17	9.58218	10.0803	953.96	1.7796	1	0	-0.090447	0.715035	1	0	0.146893		7.74788e+07	3.14517e+08	5.81466e+08	5.43588e+08	3.39057e+08	1.49367e+08	5.49791e+07	1.29174e+07	4.43249e+06	4.14945e+06	8.30668e+06	4.82169e+06	4.27715e+06	5.46293e+06	4.49396e+06	3.37405e+06	549202	166077	125963	454016	215345	0	168531	148942
DIKDVGVDNAGAKAGLTFL	189	207	3	0	635.342	6	17	9.58218	10.2385	636.379	1.98831	1	0	-0.0231386	1.25292	1	1	0.434688		8.5907e+07	3.6465e+08	6.85223e+08	6.43487e+08	3.98876e+08	1.80471e+08	6.9253e+07	1.84245e+07	6.07195e+06	1.27147e+07	1.15203e+06	4.53441e+06	5.10636e+06	1.39186e+07	1.18448e+07	2.93464e+06	571763	93850.4	722777	2.40085e+06	1.11967e+07	71837.9	344500	5.93617e+06
VGVDNAGAKAGLTF	193	206	2	0	660.351	5	12	8.0837	8.77263	661.501	1.52638	0.6	0					0.0891853		1.2681e+08	4.74356e+08	7.33854e+08	5.2762e+08	2.44543e+08	7.33379e+07	1.68674e+07	3.6349e+06	2.13743e+06	838101	813091	229527	795639	90087.7	620075	105521	383923	0
VGVDNAGAKAGLTFL	193	207	2	0	716.893	5	13	9.69118	10.3474	718.49	2.34562	0.6	0					0.801151		7.53987e+07	1.61938e+08	4.63083e+08	3.03611e+08	1.69154e+08	4.92571e+07	1.21155e+07	3.12389e+06	2.6561e+06	3.79253e+06	1.47359e+06	2.17483e+06	375538	998370	804019	414203	1.68195e+06	2.40859e+07	3.21352e+07
NAGAKAGLTFL	197	207	2	0	531.801	4	9					-1
LVDLIKNKHMNA	207	218	2	0	698.392	5	10	6.73932	6.92795	699.449	1.22465	0.6	0					0.0363091		2.01107e+07	7.33263e+07	1.06191e+08	6.41999e+07	2.70103e+07	7.61526e+06	1.02604e+06	49171.2	5781.87	0	2305.12	0	0	0	0	0
LVDLIKNKHMNA	207	218	3	0	465.931	5	10	6.77068	7.19412	466.635	1.22483	0.6	0					0.240999		4.68856e+07	1.73785e+08	2.48578e+08	1.53986e+08	6.00321e+07	1.75338e+07	2.23319e+06	72283.2	0	0	195436	0	0	469658	0	0
LVDLIKNKHMNADTD	207	221	2	0	863.943	6	13	6.53548	6.95945	865.301	1.6469	1	0	0.0301787	0.463058	1	0	0.108673		1.57433e+07	6.68724e+07	1.22964e+08	1.18083e+08	7.15056e+07	3.17113e+07	8.48204e+06	1.36813e+06	56177.9	0	83742.3	108275	0	117211	70047.2	129040	53698.2	76303.3	0	142344
LVDLIKNKHMNADTD	207	221	3	0	576.298	6	13	6.69227	7.02232	577.224	1.7084	0.6	0					0.460838		2.08497e+07	8.66117e+07	1.5973e+08	1.51207e+08	8.91145e+07	3.97508e+07	1.30243e+07	1.93541e+06	543653	98150.5	54680.3	0	110698	377253	502590	308691	466247	730866	702449	214679
LVDLIKNKHMNADTDY	207	222	2	0	945.475	6	14	7.4124	7.89682	947.123	2.11649	1	0	0.164456	0.668525	0	1	0.203929		1.16341e+08	3.7799e+08	7.27084e+08	9.31651e+08	7.79402e+08	4.66589e+08	2.08909e+08	7.68298e+07	2.44918e+07	6.22176e+06	4.85816e+06	799075	1.97877e+06	109819	315352	107491	0	224041	88704.3	308700	359831
LVDLIKNKHMNADTDY	207	222	3	0	630.652	6	14	7.42802	7.91238	631.786	2.22174	1	0	0.205675	0.668355	0	1	0.0363897		2.06936e+08	7.9173e+08	1.77583e+09	2.39333e+09	2.04242e+09	1.15579e+09	5.28079e+08	2.04796e+08	6.51576e+07	2.1227e+07	1.06794e+07	6.88435e+06	2.11535e+06	1.0299e+06	4.57389e+06	2.54951e+06	2.41407e+06	1.79412e+06	1.19539e+06	712848	1.12051e+06
LVDLIKNKHMNADTDY	207	222	4	0	473.241	6	14	7.44363	7.70953	474.339	3.21402	1	1	0.594245	-0.074205	-1	-1	0.21876		5.92571e+06	2.43389e+07	6.01238e+07	7.89407e+07	6.70832e+07	3.89633e+07	1.55264e+07	4.69908e+06	2.64436e+06	5794.49	1.57045e+07	0	2.02147e+07	0	6.21966e+06	0	660150	0	93402.6	105489	0
LVDLIKNKHMNADTDYSIA	207	225	3	0	721.037	6	17	7.95913	8.47658	722.808	3.97621	0.6	0					0.575724		8.46087e+06	8.89683e+06	1.26629e+08	2.46608e+08	3.27326e+08	3.02663e+08	1.88197e+08	9.22218e+07	3.67545e+07	8.02527e+06	4.58773e+06	754334	451353	1.4643e+06	169506	341780	1.19076e+07	553387	123950	4.43486e+07	0	110706	2.13394e+07	351496
LVDLIKNKHMNADTDYSIAE	207	226	2	0	1145.57	7	18	7.80323	8.27067	1147.7	2.84186	1	0	0.201208	0.6108	1	-4	0.182512		9.13259e+06	3.32783e+07	9.45467e+07	1.83353e+08	2.3197e+08	2.09673e+08	1.36554e+08	5.49793e+07	1.30117e+07	167013	0	0	787447	5357.59	336651	805137	262852	305253	191002	0	379179	0	0	29179.6	0	226081
LVDLIKNKHMNADTDYSIAE	207	226	3	0	764.051	7	18	7.80323	8.37983	765.51	2.96405	1	0	0.238423	0.981853	1	-4	0.0553981		6.08133e+07	1.8186e+08	4.88461e+08	9.64865e+08	1.24995e+09	1.17322e+09	7.55231e+08	3.84468e+08	1.36465e+08	2.78904e+07	4.35536e+06	1.46473e+06	1.1789e+06	1.04339e+06	1.91409e+06	1.16449e+06	912162	558650	235114	1.08699e+06	856180	322167	720740	114728	0	420729
LVDLIKNKHMNADTDYSIAE	207	226	4	0	573.29	7	18	7.91238	8.11483	574.41	3.06893	1	0	0.270366	-0.289869	1	-4	0.0764828		852805	3.18379e+06	1.78427e+07	3.82243e+07	4.96072e+07	4.50186e+07	3.10582e+07	1.60461e+07	2.80929e+06	726107	82831.5	0	257884	0	0	0	0	0	87726.3	0	173198	0	0	0	302181	0
LVDLIKNKHMNADTDYSIAEAA	207	228	3	0	811.409	7	20	8.2083	8.75707	813.156	3.74847	0.6	0					0.0106355		2.10921e+08	3.93833e+08	9.20212e+08	1.87341e+09	2.80717e+09	3.08902e+09	2.70196e+09	1.90787e+09	1.08582e+09	5.32272e+08	2.30313e+08	9.01355e+07	4.19884e+07	2.17278e+07	1.87559e+07	1.55453e+07	1.78469e+07	1.65042e+07	1.44794e+07	1.61798e+07	1.18066e+07	4.23363e+06	2.20815e+06	230473	201014	0	130701	281417
LVDLIKNKHMNADTDYSIAEAAF	207	229	3	0	860.432	7	21	9.80013	9.87797	861.994	3.08784	0.6	0					0.221125		260546	784078	2.60679e+06	9.57216e+06	1.27084e+07	1.08613e+07	6.54533e+06	2.21099e+06	1.37142e+06	459588	128732	0	667385	0	0	0	0	0	0	0	0	121684	0	0	176643	0	7488.54	18976.8	0
VDLIKNKHMNA	208	218	2	0	641.85	5	9	5.49625	6.14007	642.898	1.27965	1	0	0.115144	1.21032	1	1	0.0851096		7.15289e+07	2.72416e+08	3.8097e+08	2.19898e+08	9.05798e+07	2.7622e+07	5.51679e+06	408554	67817.3	47913.8	0	58936.3	0	0	76899.5
VDLIKNKHMNA	208	218	3	0	428.236	5	9	5.51203	5.96725	429.026	1.55501	1	0	0.282883	0.569276	1	1	0.159507		5.26985e+07	1.8485e+08	2.63635e+08	1.46339e+08	5.58794e+07	1.61355e+07	1.83596e+06	83632.2	0	3.19813e+07	0	0	2.59959e+06	11348.5	0
VDLIKNKHMNADTDY	208	222	2	0	888.933	6	13	6.48848	7.00662	890.607	2.24274	1	0	0.281453	0.783127	1	1	0.0325722		1.95573e+08	7.09535e+08	1.63906e+09	2.23075e+09	1.79703e+09	1.0402e+09	4.47141e+08	1.82334e+08	6.05807e+07	2.12805e+07	6.65203e+06	800849	71808.7	390046	7548.6	102130	20920.7	76884.6	128255	45916.1
VDLIKNKHMNADTDY	208	222	3	0	592.958	6	13	6.61392	6.99088	594.062	2.20616	1	0	0.266026	0.303307	1	1	0.0137013		2.7273e+08	1.01684e+09	2.35769e+09	3.07632e+09	2.59263e+09	1.43401e+09	6.12231e+08	2.21804e+08	7.21167e+07	2.18941e+07	5426.48	2.25707e+06	504385	24092	0	87646.1	55819.6	135109	33874.5	120626
VDLIKNKHMNADTDY	208	222	4	0	444.97	6	13	6.48848	6.88075	445.838	2.36711	1	0	0.333905	0.355311	1	1	0.124321		5.47773e+06	3.97416e+07	9.19453e+07	1.15912e+08	9.36403e+07	4.83022e+07	2.19645e+07	6.37115e+06	684970	1.40682e+07	0	0	0	1.19436e+06	0	0	0	595375	0	11780.6
VDLIKNKHMNADTDYS	208	223	3	0	621.968	6	14	6.06147	6.55117	623.337	2.95571	0.6	0					0.188271		1.88664e+06	1.73173e+07	4.31985e+07	8.45049e+07	9.95833e+07	7.95741e+07	4.29525e+07	1.67101e+07	3.94033e+06	400236	340554	0	0	641795	0	0	817693	0	53958.1	845938	73834.4
VDLIKNKHMNADTDYSI	208	224	3	0	659.663	6	15					0
VDLIKNKHMNADTDYSIA	208	225	2	0	1024.51	6	16	7.14735	7.56868	1026.83	3.37439	1	0	0.491872	0.454107	1	-1	0.125622		1.0274e+07	3.57887e+07	9.69493e+07	1.97843e+08	2.47064e+08	2.25202e+08	1.40706e+08	6.90035e+07	2.45538e+07	6.66583e+06	626340	543928	278229	4.00525e+06	1.2757e+07	1.16345e+07	4.13798e+06	489446	327355	0	346432	101022	0
VDLIKNKHMNADTDYSIA	208	225	3	0	683.342	6	16	7.14735	7.67823	685.031	3.8036	1	0	0.638939	0.826464	1	-1	0.098472		3.40295e+07	1.13907e+08	2.9973e+08	5.91664e+08	7.836e+08	6.74861e+08	4.09268e+08	2.12788e+08	8.64896e+07	3.41311e+07	1.53257e+07	8.95548e+06	4.37962e+06	3.14138e+07	7.20844e+07	6.9311e+07	3.94577e+07	1.40862e+07	2.55139e+06	603342	350394	806657	209465
VDLIKNKHMNADTDYSIAE	208	226	2	0	1089.03	6	17	7.03798	7.45927	1091.59	3.79396	1	0	0.559165	0.453937	-1	-6	0.786674		3.49035e+07	1.05664e+08	2.90779e+08	5.87776e+08	7.54615e+08	6.76223e+08	4.52266e+08	2.16183e+08	7.96047e+07	1.67575e+07	1.31983e+06	812287	458637	2.91014e+07	8.33563e+07	7.29306e+07	5.34337e+07	8.15607e+06	1.03264e+07	889826	276149	471867	258500	0
VDLIKNKHMNADTDYSIAE	208	226	3	0	726.356	6	17	7.03798	7.70953	728.496	5.08598	0.6	1					0.91031		1.39338e+08	4.12879e+08	1.07364e+09	2.11193e+09	2.78765e+09	2.54927e+09	1.68371e+09	8.4207e+08	3.22224e+08	9.97384e+07	2.60897e+07	7.81504e+06	7.89093e+06	3.4493e+08	8.30406e+08	8.02533e+08	5.1516e+08	2.36037e+08	8.95484e+07	2.41896e+07	2.87027e+06	1.96271e+06	7426.61	127542
VDLIKNKHMNADTDYSIAE	208	226	4	0	545.019	6	17	7.06928	7.52178	546.658	5.22103	1	1	1.01938	0.560042	0	-8	0.775217		1.92073e+06	9.8304e+06	3.78787e+07	8.12201e+07	1.07358e+08	9.47327e+07	5.77438e+07	2.94197e+07	7.3407e+06	2.80984e+06	216292	0	0	1.2553e+07	3.33369e+07	3.53049e+07	2.08115e+07	7.05559e+06	1.7233e+06	271374	51338.8	728342	52485.7	82931.2
VDLIKNKHMNADTDYSIAEA	208	227	3	0	750.035	7	18	7.4749	7.49053	751.674	3.53573	0.6	0					0.12867		166977	0	1.11195e+06	2.40306e+06	2.65642e+06	2.86154e+06	2.27104e+06	542695	160225	0	0	71562.8	0	0	0	0	0	86258.6	0	122196	0	206443	0	0	0	0
VDLIKNKHMNADTDYSIAEAA	208	228	2	0	1160.07	7	19	7.39678	7.7564	1162.26	2.96278	0.6	0					0.115261		1.0024e+06	1.19183e+07	2.74242e+07	5.46466e+07	7.38594e+07	6.7322e+07	4.60581e+07	2.34872e+07	6.83103e+06	0	0	0	0	141666	0	0	0	0	268117	0	0	106357	0	0	0	0	0
VDLIKNKHMNADTDYSIAEAA	208	228	3	0	773.714	7	19	7.36555	7.89682	775.262	3.22164	0.6	0					0.134629		2.06152e+07	6.4246e+07	1.83239e+08	3.58044e+08	4.9696e+08	4.48691e+08	3.08035e+08	1.66437e+08	7.40919e+07	2.43868e+07	6.3922e+06	1.36128e+07	1.03113e+06	565119	1.29463e+07	260889	77672.6	3.4597e+06	175368	182992	742392	0	518470	617758	256252	331557	291650
VDLIKNKHMNADTDYSIAEAAF	208	229	3	0	822.737	7	20	9.36378	9.67563	824.485	3.71646	0.6	1					0.236314		2.31507e+06	1.07393e+07	7.02347e+07	7.02493e+07	9.91623e+07	9.85488e+07	7.66111e+07	4.59251e+07	5.24067e+07	1.0341e+07	2.20874e+06	2.12359e+07	2.49926e+06	30181	1.74101e+06	1.08739e+06	0	134570	2.42695e+06	0	282216	161281	598717	1.00224e+06	0	409400	264155	0
VDLIKNKHMNADTDYSIAEAAFNKGETA	208	235	4	0	767.376	8	26	8.80385	8.95955	768.796	3.81604	0.6	0					0.352192		3.46232e+06	2.93489e+06	9.52479e+06	2.33277e+07	4.07478e+07	3.87886e+07	3.29345e+07	1.69532e+07	6.71844e+06	3.38999e+06	627489	171307	0	104189	140917	284247	0	342921	270949	155703	300268	321617	305209	660340	1.0342e+06	465485	0	399389	3.02655e+06	178484
VDLIKNKHMNADTDYSIAEAAFNKGETAM	208	236	3	0	1066.51	8	27	9.84683	10.4305	1072.11	14.7931	0.6	0					0.113159		0	1.61021e+06	8.26553e+06	1.27975e+07	2.06324e+07	1.95775e+07	2.06608e+07	9.54912e+06	4.26917e+06	1.99068e+06	7.66563e+07	1.8136e+08	2.26416e+08	5.87895e+08	1.12671e+09	1.81921e+09	2.38044e+09	2.42331e+09	1.90091e+09	1.27e+09	7.54014e+08	3.73665e+08	1.71867e+08	6.91828e+07	6.68079e+07	1.29949e+07	8.7062e+06	8.09685e+07	7.4851e+06	5.85918e+06
LIKNKHMNA	210	218	2	0	534.803	5	7	3.62715	3.98867	535.764	1.22746	1	0	0.296989	0.250793	1	1	0.040712		3.1372e+07	1.13974e+08	1.51575e+08	7.57117e+07	2.42878e+07	5.15369e+06	422812	7472.31	13323.9	41789.7	73782.2	20297.7	0
LIKNKHMNA	210	218	3	0	356.871	5	7	3.64313	3.97298	357.559	1.37096	1	0	0.40937	0.143159	1	1	0.159347		1.37312e+07	5.32003e+07	6.97415e+07	3.35309e+07	1.18485e+07	1.54125e+06	53812.9	205789	43552.5	0	3.52231e+06	0	0
LIKNKHMNADTD	210	221	2	0	700.354	5	10	3.57892	3.84782	701.647	1.71816	1	0	0.277602	-0.0640081	1	-1	0.0551289		1.96156e+07	7.52494e+07	1.37455e+08	1.25951e+08	6.84711e+07	2.66991e+07	6.98686e+06	1.24822e+06	202154	89087.1	31641.2	68255.5	0	99372.1	23535	0
LIKNKHMNADTD	210	221	3	0	467.238	5	10	3.57892	3.7224	468.1	1.71832	1	0	0.277691	-0.490295	1	-1	0.0500472		7.22377e+06	2.72242e+07	5.02212e+07	4.51422e+07	2.39192e+07	9.85745e+06	2.9242e+06	298008	35565	0	0	0	217259	0	0	0
LIKNKHMNADTDY	210	222	2	0	781.885	6	11	5.26072	5.79492	783.482	2.21081	1	0	0.437506	0.837737		-1	0.0386587		1.65502e+08	5.99584e+08	1.34473e+09	1.67833e+09	1.35647e+09	6.96318e+08	2.83363e+08	9.79854e+07	2.79472e+07	6.53114e+06	929964	443628	0	46259.6	0	0	0	1555.82
LIKNKHMNADTDYSIA	210	225	3	0	611.977	6	14	6.29727	6.56682	613.386	3.08594	1	0	0.544091	-0.0617987		-1	0.0394928		1.53607e+07	4.51324e+07	1.30038e+08	2.58577e+08	3.17043e+08	2.66474e+08	1.6284e+08	7.52239e+07	2.92085e+07	8.73155e+06	115838	68799.6	82562.1	0	0	0	628701	0	8149	245953	55953.6
LIKNKHMNADTDYSIAE	210	226	2	0	981.983	6	15	6.2659	7.29278	984.128	3.07694	1	0	0.460239	2.51235	-1	-2	0.356295		5.51391e+07	1.35995e+08	3.5307e+08	6.76792e+08	8.75385e+08	7.70263e+08	4.61887e+08	2.29334e+08	9.01761e+07	2.8079e+07	8.15435e+06	1.81563e+06	72914.9	606017	593314	1.66009e+06	1.05144e+06	605522	67646.8	399529	418912	445468
LIKNKHMNADTDYSIAE	210	226	3	0	654.991	6	15	6.2816	6.73932	656.404	3.02509	0.6	0					0.139856		9.52484e+07	4.5391e+08	7.12814e+08	1.39492e+09	1.80837e+09	1.54289e+09	9.30462e+08	4.43318e+08	1.7856e+08	6.25566e+07	1.09847e+06	7.28995e+06	3.37482e+06	417591	458654	220456	3.22811e+07	0	63403.6	609664	0	82814.1
LIKNKHMNADTDYSIAE	210	226	4	0	491.495	6	15	6.2659	6.64525	492.553	3.01941	1	0	0.439212	0.311408	0	-2	0.0956899		241098	4.68971e+06	1.58826e+07	4.13039e+07	4.80496e+07	4.2238e+07	2.35513e+07	8.54723e+06	1.91373e+06	133643	110054	0	0	41241	0	48405	0	0	0	231835	0	0
LIKNKHMNADTDYSIAEAA	210	228	2	0	1053.02	6	17	6.70793	7.13175	1055.21	3.0897	0.4	0					0.295017		1.82186e+06	9.90778e+06	3.20582e+07	6.2468e+07	8.49803e+07	7.17003e+07	4.59219e+07	2.21068e+07	7.06286e+06	1.09775e+06	87753.7	418521	230851	615823	334853	101084	200734	6977.52	88730.8	226557	0	0	0	118552
LIKNKHMNADTDYSIAEAA	210	228	3	0	702.349	6	17	6.72363	7.08492	703.808	3.08239	0.6	0					0.0376503		1.29507e+07	3.98312e+07	1.12924e+08	2.17798e+08	2.96286e+08	2.5987e+08	1.68278e+08	8.09438e+07	3.26662e+07	9.27272e+06	1.90801e+06	544701	575457	585840	306822	411446	94537.9	35296.7	156471	91611.4	0	109192	0	56681.7
LIKNKHMNADTDYSIAEAAFNKGETA	210	235	3	0	951.468	7	24	9.13038	9.27548	957.526	16.4405	1	0	3.09117	-0.4848		-11	0.0726534		0	186279	0	0	597921	0	0	0	221289	0	0	0	0	262990	0	1.61491e+07	6.64215e+07	1.13564e+08	1.29037e+08	1.12791e+08	6.08395e+07	2.1922e+07	9.12356e+06	1.61656e+06	39160	0	225059	0	0	246593
LIKNKHMNADTDYSIAEAAFNKGETAM	210	236	3	0	995.148	8	25	9.30145	9.92468	1001.54	17.2871	0.6	1					3.20256		278278	1.2774e+07	5.1684e+07	1.10457e+08	1.6569e+08	1.72093e+08	1.3038e+08	8.65759e+07	4.07229e+07	1.56458e+07	1.04962e+07	562345	462687	2.22688e+06	1.80267e+06	193274	182548	2.87175e+06	1.94013e+06	2.39783e+06	7.14569e+06	1.13472e+07	3.30793e+07	9.17634e+07	1.86101e+08	2.80919e+08	3.23774e+08	2.75243e+08	1.98049e+08	1.14576e+08
LIKNKHMNADTDYSIAEAAFNKGETAM	210	236	4	0	746.613	8	25	9.3326	9.36378	748.986	7.60552	0.4	1					0.680793		0	644699	2.00532e+06	4.93062e+06	8.55667e+06	7.64352e+06	6.37607e+06	4.07135e+06	2.2791e+06	192260	0	755013	116496	0	0	137754	0	0	0	0	85547.7	0	305013	0	456682	155335	124498	179501	0	0
IKNKHMNADTD	211	221	2	0	643.812	5	9	2.88412	3.31915	645.05	1.68083	1	0	0.359527	0.500673		1	0.117894		4.35566e+06	1.79488e+07	3.49706e+07	2.80781e+07	1.43433e+07	4.95363e+06	951376	70241.5	20488.4	23016.7	0	0	0	0	0
IKNKHMNADTDY	211	222	2	0	725.343	5	10	4.61625	5.15137	726.949	2.30786	1	0	0.600895	0.840853		1	0.150263		3.05139e+07	1.1676e+08	2.4737e+08	3.11698e+08	2.41639e+08	1.2706e+08	5.7565e+07	2.31762e+07	6.57282e+06	1.0072e+06	238376	85473.1	165995	0	180702	11558.5
IKNKHMNADTDYSIA	211	225	2	0	860.92	6	13	5.93587	6.4069	863.07	3.23183	1	0	0.69857	0.623036	1	1	0.252446		133980	2.67518e+06	2.41108e+07	5.4247e+07	6.9455e+07	5.49223e+07	3.15084e+07	1.16329e+07	1.1423e+06	236776	0	1.01406e+06	0	390892	0	655424	0	223988	0	221872
IKNKHMNADTDYSIA	211	225	3	0	574.282	6	13	5.92018	6.29727	575.669	3.09233	1	0	0.639742	0.303703	1	1	0.0675145		229299	1.59564e+07	4.40505e+07	6.61133e+07	1.03595e+08	8.36423e+07	3.77707e+07	1.94637e+07	5.93912e+06	162044	59933.4	3789.54	323010	0	0	46221.9	0	59329.4	808811	0
IKNKHMNADTDYSIAE	211	226	3	0	617.296	6	14	5.87317	6.39123	618.691	3.04352	0.6	0					0.174046		2.02742e+07	7.01118e+07	1.92541e+08	3.62519e+08	4.69379e+08	3.88699e+08	2.15919e+08	1.0249e+08	3.6157e+07	9.5149e+06	1.83497e+06	102440	236350	0	262914	0	18582	74512.9	226101	320434	270548
IKNKHMNADTDYSIAEAA	211	228	3	0	664.655	6	16	6.43823	6.94372	666.198	3.41173	0.6	0					0.259455		2.92712e+06	9.36962e+06	2.92035e+07	6.91166e+07	8.32611e+07	6.96608e+07	4.59109e+07	2.4445e+07	1.14004e+07	2.75287e+06	533583	374714	461430	322729	2.15805e+06	197971	209900	1.4943e+06	923166	364903	551272	210179	131186
DTDYSIA	219	225	1	0	784.336	4	5					0
DYSIAE	221	226	1	0	697.304	4	4	5.60662	6.20308	702.026	4.31897	0.4	1					2.05606		1.02523e+07	1.52551e+07	3.67244e+06	698711	205031	6488.14	7.54148e+07	7.6635e+06	45210.5
YSIAEAA	222	228	1	0	724.351	4	5	5.81055	6.59815	725.291	0.515385	1	0	-0.099247	1.69903		1	2.52809		6.00388e+07	6.3314e+07	2.16427e+07	2.77475e+06	170814	0	0	151798	2.27339e+06	738937
SIAEAA	223	228	1	0	561.288	3	4	3.31915	3.84782	561.637	0.0383203	1	0	-0.611828	0.81893		1	0.0564352		6.53035e+08	2.11497e+08	4.0463e+07	5.42654e+06	1.46841e+06	153942	131120	175296
SIAEAAFNKGETA	223	235	1	0	1308.64	5	11	6.61392	6.92795	1309.35	-0.0459332	1	0	-0.687242	0.0893985		0	0.805465		9.36472e+06	6.85431e+06	862405	0	0	92985.5	0	0	65292.2	0	54310.7	0	0	54698.9	0	101706	0
SIAEAAFNKGETAM	223	236	2	0	720.345	5	12	7.78762	8.861	721.499	1.40503	0.6	0					1.88685		1.12862e+09	9.32893e+08	4.64264e+08	1.76724e+08	3.41604e+07	8.00971e+06	1.17282e+06	8.1663e+06	5.50274e+07	1.0152e+08	7.6355e+07	3.65182e+07	2.35923e+07	2.45907e+07	2.86576e+07	3.5574e+07	2.49419e+07	1.14906e+07
IAEAAF	224	229	1	0	621.324	4	4	6.83352	7.61565	621.97	0.269518	1	0	-0.294952	1.68045		1	2.08477		4.53009e+07	1.11211e+07	577351	935527	957927	448325	863247	1.31905e+06	539567
EAAFNKGETA	226	235	2	0	519.249	4	8	4.05118	4.60057	519.672	0.253969	0.6	0					0.139257		3.89223e+08	2.79181e+08	1.50075e+08	4.09418e+07	3.69658e+06	120731	52866.8	364934	124341	194404	478629	35241.2	156457
EAAFNKGETAM	226	236	1	0	1168.53	5	9	5.85752	6.39123	1169.26	-0.0146498	1	0	-0.673273	0.836094	1	0	0.295908		8.00203e+07	5.36352e+07	2.10986e+07	3.1485e+06	87626	0	177578	0	0	0	502831	172009	83628.9	72753.3	0
EAAFNKGETAM	226	236	2	0	584.769	5	9	5.85752	6.46953	585.161	0.0406888	1	0	-0.639564	1.10223	1	0	0.0188839		1.67558e+09	1.16373e+09	4.79135e+08	1.48691e+08	3.56731e+07	3.13353e+06	538267	411959	111927	307403	0	250780	115921	232784	0
AAFNKGETA	227	235	2	0	454.727	4	7	3.76957	4.45835	455.012	0.0452556	1	0	-0.628906	1.36316		1	0.0189724		1.97981e+09	1.08508e+09	3.19874e+08	6.60968e+07	8.03483e+06	240973	290351	205969	84878.7	136612	41580.4	0
AAFNKGETAM	227	236	1	0	1039.49	5	8	5.62235	6.2816	1040.23	0.0712733	1	0	-0.615506	1.26278	1	1	0.113303		8.43241e+08	5.54079e+08	2.17213e+08	6.43301e+07	1.0725e+07	240940	1.01295e+06	571469	0	185098	289897	232863	560697	565999
AAFNKGETAM	227	236	2	0	520.247	5	8	5.62235	6.2659	520.63	0.0915707	0.6	0					0.0833436		9.26213e+09	5.85767e+09	2.43344e+09	6.47124e+08	1.88788e+08	7.91876e+06	7.79692e+07	1.09125e+07	7.70336e+06	1.44306e+06	336813	448451	919538	423984
AAFNKGETAMT	227	237	2	0	570.771	5	9	5.27635	5.79492	571.144	0.0165267	0.4	0					0.125695		1.53805e+08	1.06077e+08	3.87854e+07	1.14543e+07	1.13643e+06	123338	0	109040	0	304976	17523.4	35953.1	118246	165026	84217.8
AAFNKGETAMTINGPWAWSNIDTSKVNY	227	254	3	0	1029.49	8	25					-1
FNKGETA	229	235	2	0	383.69	4	5	3.01268	3.41677	383.922	0.0204415	1	0	-0.641936	0.395475		1	0.0163031		5.10016e+08	2.27028e+08	5.58898e+07	9.21638e+06	382146	20325.5	15335.9	0	132048	158870
FNKGETAM	229	236	1	0	897.413	5	6	4.77375	5.55933	897.991	-0.0141999	1	0	-0.677324	1.69218	1	1	1.13687e-13		2.39834e+08	1.25886e+08	4.22647e+07	5.58115e+06	386985	67319.5	228079	45342.7	73635.6	108932	546472	124235
FNKGETAM	229	236	2	0	449.21	5	6	4.77375	5.49625	449.571	0.129534	1	0	-0.545991	1.47776	1	1	0.425545		1.78612e+09	9.06907e+08	2.75146e+08	5.77081e+07	2.35802e+06	832187	1.01728e+06	90609.8	3.30509e+07	90769.3	3.06223e+07	238834
NKGETAM	230	236	1	0	750.345	4	5	3.17377	3.7224	750.767	-0.0598446	1	0	-0.729967	0.886796	1	1	0.108384		4.09374e+08	1.63051e+08	4.32432e+07	2.76078e+06	57179.6	41146.3	0	77369.1	27388.2	164898
NKGETAM	230	236	2	0	375.676	4	5	3.17377	3.69082	375.886	-0.063438	1	0	-0.733907	0.779445	1	1	0.0165378		1.28806e+09	5.26288e+08	1.2388e+08	1.13351e+06	574247	760055	17397.5	3.85716e+06	99005.7	26214.1
NKGETAMTINGPWAWSNIDTSKVNY	230	254	3	0	933.113	7	22					-1
NKGETAMTINGPWAWSNIDTSKVNYGVTVL	230	259	3	0	1089.54	8	27	11.6126	12.1279	1091.65	4.32161	0.6	0					0.248561		837032	7.50665e+06	1.94077e+07	4.98716e+07	9.1933e+07	1.23804e+08	1.38033e+08	1.10042e+08	7.09954e+07	4.37353e+07	1.66654e+07	4.61426e+06	1.65e+06	555090	413750	430079	893315	445361	1.71163e+06	386069	970434	1.12267e+06	1.1273e+06	574270	1.69291e+06	1.25899e+06	1.5753e+06	2.10782e+06	616507	456789
MTINGPWAWSNIDT	236	249	2	0	803.372	6	11	11.3445	12.2688	804.765	1.75251	1	0	0.209089	2.16396		1	0.0948773		1.30125e+08	5.54619e+08	1.0375e+09	9.76047e+08	5.9179e+08	2.49164e+08	7.65247e+07	1.88363e+07	3.75242e+06	3.27416e+06	7.17352e+06	5.86264e+06	4.13847e+06	2.06501e+06	1.42748e+06	3.17297e+06	3.99618e+06	1.72213e+06
MTINGPWAWSNIDTSKVNY	236	254	3	0	733.018	7	16	11.1421	11.6281	734.551	3.20631	1	0	0.43428	0.673964		1	0.292297		1.20381e+07	5.18185e+07	9.14506e+07	1.9391e+08	2.71581e+08	2.5773e+08	1.74701e+08	9.24681e+07	3.83186e+07	8.57621e+06	3.72344e+06	87986.3	742094	4.05732e+06	1.06899e+06	220597	2.9071e+06	395453	484614	1.43556e+06	5773.37	335957	2.52868e+06	309104
MTINGPWAWSNIDTSKVNYGVTVL	236	259	2	0	1333.67	7	21	12.003	13.0275	1336.29	3.55989	1	0	0.265008	2.50453	1	0	0.111706		1.23217e+08	1.61587e+08	2.75572e+08	4.80947e+08	7.74371e+08	9.97925e+08	9.41807e+08	6.62243e+08	4.02162e+08	2.00734e+08	7.83592e+07	2.07976e+07	7.7249e+06	958498	1.3261e+06	130054	2.59061e+06	177808	775366	104592	0	129046	246559	0	32486.1	13535.2	623885	0	152481
MTINGPWAWSNIDTSKVNYGVTVL	236	259	3	0	889.448	7	21	12.0186	13.0434	891.21	3.61191	0.6	0					0.0408785		1.91683e+08	3.55879e+08	5.64874e+08	1.05778e+09	1.71846e+09	2.1099e+09	1.96598e+09	1.41515e+09	8.4716e+08	4.1471e+08	1.77108e+08	7.12021e+07	2.29563e+07	5.08281e+06	2.32447e+06	5.40665e+06	1.07097e+06	714844	2.12514e+06	840638	455978	2.13249e+06	2.89727e+06	499918	947973	478354	1.32265e+06	970988	692979
MTINGPWAWSNIDTSKVNYGVTVLPTFKGQPSKPFVGVL	236	274	4	0	1063.06	9	33	11.9718	12.7736	1064.78	4.20199	1	0	0.033733	1.74747		1	0.084837		6.97269e+06	2.95748e+07	7.06378e+07	1.23205e+08	2.36751e+08	3.69116e+08	4.90422e+08	4.86027e+08	4.16464e+08	2.93812e+08	2.09301e+08	1.00463e+08	4.53594e+07	1.65309e+07	5.64484e+06	1.12677e+06	203473	461254	417586	161832	327288	0	226655	601404	250458	306289	317101	245929	11126	219016
TINGPWAWSN	237	246	2	0	573.272	5	7	9.78457	10.5344	574.563	1.88486	1	0	0.811853	1.57067		0	0.424359		1.34697e+08	4.12583e+08	4.56091e+08	2.20049e+08	6.08023e+07	6.02015e+06	0	135234	3.60864e+06	64127.1	9.37177e+07	1.08612e+07	2.64158e+07
TINGPWAWSNI	237	247	2	0	629.814	5	8	11.5158	12.5046	630.865	1.33282	0.6	0					0.612015		2.63281e+07	1.27765e+08	1.98012e+08	1.14996e+08	3.38663e+07	2.35913e+06	1.2442e+06	303751	295039	957548	286017	461274	667425	975700
TINGPWAWSNIDT	237	249	2	0	737.852	5	10	10.628	11.6281	739.151	1.71428	1	0	0.275478	2.42165		1	0.211023		2.83428e+08	1.13204e+09	2.02118e+09	1.86671e+09	9.79852e+08	4.01268e+08	9.51148e+07	1.6632e+07	2.8856e+06	4.57472e+06	942697	1.08793e+07	719495	2.6622e+06	1.5188e+06	1.07816e+06
TINGPWAWSNIDTSKVNY	237	254	2	0	1033.5	6	15	10.5032	11.4067	1035.82	3.38342	1	0	0.572252	2.09309	1	1	0.161674		1.91642e+08	3.44312e+08	8.28621e+08	1.61949e+09	2.37532e+09	2.1842e+09	1.50304e+09	7.45697e+08	3.12466e+08	9.37323e+07	2.68526e+07	3.06367e+06	7.06859e+06	817095	1.43661e+07	42499.9	1.16416e+08	709159	2.82368e+07	913983	2.0132e+06	16472.5
TINGPWAWSNIDTSKVNY	237	254	3	0	689.337	6	15	10.6591	11.4067	690.723	2.9135	1	0	0.400502	1.56308	1	1	0.625268		8.32235e+07	4.39232e+07	1.14994e+08	2.56429e+08	3.31014e+08	2.94165e+08	1.91413e+08	8.87306e+07	3.0515e+07	8.74569e+06	1.0661e+06	172940	416020	196203	0	282088	80706.5	0	466630	104453	445467	665163
TINGPWAWSNIDTSKVNYGVTVL	237	259	2	0	1268.15	7	20	11.8001	12.6309	1270.71	3.58579	0.6	0					0.050069		2.79651e+08	5.25578e+08	7.98005e+08	1.51485e+09	2.4853e+09	3.02068e+09	2.67272e+09	1.81313e+09	1.0469e+09	4.72616e+08	1.84146e+08	6.08399e+07	1.2802e+07	2.85267e+06	1.00794e+06	485146	1.27877e+06	2.8371e+06	2.07561e+06	620386	0	125764	0	140471	142989	12798.5	17755.2	302081
TINGPWAWSNIDTSKVNYGVTVLPTFKGQPSKPFVGVL	237	274	3	0	1373.4	9	32	11.6749	12.3473	1375.63	4.17668	1	0	0.0512117	1.30753	1	1	0.266086		8.14064e+06	6.23502e+07	1.11942e+08	2.01783e+08	4.08375e+08	6.22125e+08	7.19974e+08	7.4623e+08	6.28318e+08	4.10312e+08	2.46214e+08	1.15316e+08	4.61346e+07	1.34221e+07	1.38546e+06	34081.1	337763	1.10338e+06	1.95445e+06	540088	165157	238466	351018	0	0	0	0	1.72984e+06	0	180740
TINGPWAWSNIDTSKVNYGVTVLPTFKGQPSKPFVGVL	237	274	4	0	1030.3	9	32	11.6593	12.3473	1031.99	4.24002	1	0	0.0620628	1.36061	1	1	0.0785944		4.17505e+07	1.8061e+08	2.61038e+08	4.92392e+08	8.82798e+08	1.34889e+09	1.67467e+09	1.6401e+09	1.33292e+09	9.31427e+08	5.44104e+08	2.80645e+08	1.2072e+08	3.85707e+07	8.96894e+06	1.70869e+06	995927	210965	676286	854180	1.04811e+06	1.35265e+06	5.85974e+06	1.88845e+06	1.19071e+06	624764	3.43269e+07	902209	2.02058e+06	284635
NIDTSKVNYGVTVL	246	259	2	0	761.909	5	12	8.50773	8.83502	763.519	2.328	1	0	0.399224	0.134435		0	0.127088		4.15091e+06	2.53917e+07	5.31363e+07	6.71225e+07	5.38984e+07	2.99486e+07	1.15033e+07	2.22238e+06	413002	243856	322151	143135	0	54429.6	136231	164028	0	0
IDTSKVNYGVTVL	247	259	2	0	704.888	5	11	7.81363	8.83502	708.572	6.5361	1	0	2.59321	2.49366		-9	1.86053		1.17061e+08	3.17194e+08	6.74296e+08	7.64262e+08	6.09032e+08	3.14179e+08	1.20912e+08	3.37509e+07	1.09722e+07	2.11688e+08	8.97753e+08	1.12705e+09	6.97378e+08	3.01868e+08	9.91738e+07	2.50173e+07	534761
IDTSKVNYGVTVLPTFKGQPSKPFVGVL	247	274	3	0	997.89	7	23	10.3785	10.5344	999.346	2.5457	1	0	-0.0575505	-0.448204		-1	0.0520037		3.0838e+06	1.87528e+07	5.51464e+07	8.74707e+07	1.10477e+08	1.0072e+08	6.91813e+07	4.00529e+07	7.89847e+06	7.12908e+06	639190	0	0	343286	0	0	0	66448.4	29768	0	30586.4	74068.9	0	45763.3	0	0	0	0	0	234080
DTSKVNYGVTVL	248	259	2	0	648.346	5	10	8.00587	8.53888	649.648	1.84597	1	0	0.347674	0.833715		0	0.321278		1.25181e+07	6.57392e+07	1.14311e+08	1.10812e+08	5.62158e+07	2.23893e+07	1.88257e+06	380129	106028	81077.3	661298	171548	272822	185547	327568	355106
DTSKVNYGVTVLPTFKGQPSKPFVGVL	248	274	3	0	960.195	7	22	10.0492	10.223	961.796	3.05085	1	0	0.0959134	-0.387193		0	0.959499		208029	8.42838e+06	2.09485e+07	3.39645e+07	3.64853e+07	3.07298e+07	1.75299e+07	6.09171e+06	1.03654e+06	251716	544428	188632	0	421682	0	0	219986	5415.57	5.09323e+06	0	0	257700	0	25309.8	67733.6	0	1.8189e+06	0	217746	300140
SKVNYGVTVL	250	259	1	0	1079.61	4	8	8.17715	8.49217	1081	0.750226	0.6	0					0.278713		4.2272e+07	5.88944e+07	4.54744e+07	1.96534e+07	5.42423e+06	963849	380796	140487	160437	0	0	0	29054.3
SKVNYGVTVL	250	259	2	0	540.308	4	8	7.88122	8.61678	541.15	1.04226	0.6	0					0.0527014		6.26073e+08	1.53803e+09	1.3638e+09	6.82562e+08	2.33549e+08	4.92722e+07	7.3245e+06	82798.6	141115	223718	131084	87275.4	183848
SKVNYGVTVLPTF	250	262	2	0	712.893	5	10					0
SKVNYGVTVLPTFKGQPSKPFVGVL	250	274	3	0	888.17	7	20	9.92468	10.628	889.21	1.48389	0.6	0					0.058112		2.03382e+08	7.36912e+08	1.25638e+09	1.41096e+09	1.08408e+09	6.33655e+08	2.99428e+08	1.07097e+08	2.48939e+07	3.98709e+06	125901	240180	0	0	425004	181680	0	317159	493969	166225	569901	501975	457353	4.16163e+06	0	0	161091	0
SKVNYGVTVLPTFKGQPSKPFVGVLSAGINAASPNKELAKE	250	290	4	0	1061.58	9	35					-1
KVNYGVTVL	251	259	2	0	496.792	4	7	7.97472	8.49217	497.56	0.938533	1	0	0.0707005	0.780804		0	0.178383		2.48799e+07	7.70282e+07	6.55863e+07	2.551e+07	2.27768e+06	224193	85936.2	69285.9	0	263076	0	140113
KVNYGVTVLPTFKGQPSKPFVGVL	251	274	3	0	859.16	7	19	10.1608	10.2541	860.286	1.78848	1	0	-0.148293	-0.661093		0	0.250361		766572	8.79393e+06	1.55594e+07	1.64585e+07	1.15382e+07	4.51091e+06	1.08628e+06	393020	0	0	189188	0	0	212149	0	0	0	0	600387	0	0	346565	0	0	655274	0	0
GVTVLPTF	255	262	1	0	833.477	4	5					-1
GVTVLPTFKGQPSKPFVGVL	255	274	2	0	1036.1	6	15	9.94027	10.6436	1037.23	0.973066	1	0	-0.308705	1.41245	1	0	0.211693		4.58654e+08	1.0727e+09	1.14752e+09	7.61675e+08	3.94468e+08	1.42496e+08	2.10891e+07	1.58746e+06	4012.24	242314	8.69992e+07	384455	2.05322e+07	247082	0	0	4780.97	0	57849	0	191128	0
GVTVLPTFKGQPSKPFVGVL	255	274	3	0	691.07	6	15	9.92468	10.6903	691.779	0.851784	1	0	-0.353032	1.62431	1	0	0.0371828		1.32812e+09	3.00805e+09	3.18155e+09	2.2463e+09	1.09026e+09	4.35486e+08	1.41921e+08	3.10473e+07	2.77818e+06	980018	1.00746e+06	1.04246e+07	2.38479e+06	498937	3.4325e+07	402266	107529	860020	58846.6	352582	320496	342953
GVTVLPTFKGQPSKPFVGVLSAGINAASPNKELAKE	255	290	3	0	1218.01	8	30	9.80013	10.0025	1219.69	2.84163	1	0	-0.145057	-0.290039	1	1	0.182544		0	0	5.89414e+06	2.28502e+07	3.55713e+07	3.71704e+07	2.50965e+07	1.80556e+07	4.4428e+06	1.15689e+06	0	0	0	0	33629.3	0	0	0	245142	303722	0	0	0	0	0	0	0	0	212117	0
GVTVLPTFKGQPSKPFVGVLSAGINAASPNKELAKE	255	290	4	0	913.758	8	30					-1
VTVLPTFKGQPSKPFVGVL	256	274	3	0	672.063	6	14					-1
TVLPTFKGQPSKPFVGVL	257	274	3	0	639.04	6	13	9.94027	9.9714	640.233	2.39465	0.4	1					0.329272		2.44644e+06	4.01025e+06	4.15736e+06	2.8398e+06	528161	93310.5	0	0	32570	3.85109e+06	18545.2	0	197831	0	371646	0	0	0	0	0
PTFKGQPSKPFVG	260	272	2	0	695.38	5	9	6.43823	7.08492	697.941	4.26808	0.6	1					1.48684		1.43963e+08	1.31293e+08	6.19362e+07	1.78613e+07	2.91469e+06	293845	3.39884e+07	1.27831e+08	1.81687e+08	1.09491e+08	4.51104e+07	7.54481e+06	1.13299e+06	57072.6	238793
PTFKGQPSKPFVGVL	260	274	1	0	1601.9	5	11	8.8662	9.25473	1603.05	0.157489	1	0	-0.585858	0.342621	1	0	0.284392		8.02922e+07	1.35388e+08	8.79932e+07	1.57774e+07	878121	0	0	0	0	0	0	0	0	318211	0	0	0
PTFKGQPSKPFVGVL	260	274	2	0	801.456	5	11	8.78825	9.5666	802.177	0.453487	1	0	-0.438334	1.66759	1	0	0.0154797		8.07774e+09	1.2431e+10	8.74464e+09	3.98306e+09	1.39661e+09	3.82979e+08	1.06525e+08	2.52958e+07	1.74044e+07	1.31984e+07	6.87083e+06	2.5701e+06	1.10957e+06	1.15956e+06	316390	447955	269362
PTFKGQPSKPFVGVL	260	274	3	0	534.64	5	11	8.78825	9.551	535.119	0.449613	1	0	-0.440265	1.61457	1	0	0.0129902		1.17764e+10	1.75191e+10	1.25986e+10	5.84566e+09	1.94774e+09	5.31619e+08	1.32411e+08	3.77836e+07	2.48339e+07	2.18447e+07	1.12915e+07	3.63954e+06	1.09584e+06	0	127183	286170	0
PTFKGQPSKPFVGVLSA	260	276	2	0	880.491	6	13	8.57005	8.88177	881.265	0.471047	1	0	-0.4657	0.0815242	1	0	0.395584		2.91719e+07	4.72771e+07	3.315e+07	8.45655e+06	511603	390228	316469	1.31146e+06	394293	550673	257511	0	519762	0	0	210356	338333	0	287057	310274
PTFKGQPSKPFVGVLSA	260	276	3	0	587.33	6	13					-1
PTFKGQPSKPFVGVLSAGIN	260	279	3	0	682.046	6	16	8.8662	9.4574	682.575	0.347323	0.4	0					0.274987		3.07582e+08	5.68152e+08	1.52413e+08	4.02008e+07	5.47608e+06	937098	158904	3.1741e+06	338708	97508.6	676239	67982.3	123209	4.26687e+07	4.77306e+06	412479	3.00009e+06	1.1184e+06	0	593592	13988.7	711481	697757
PTFKGQPSKPFVGVLSAGINAASPNKELAKE	260	290	3	0	1061.58	8	26	9.0372	9.551	1063.16	2.84251	1	0	-0.0649809	0.768398	1	-1	0.456399		1.72827e+07	1.47413e+08	4.287e+08	7.72089e+08	9.16305e+08	7.45739e+08	5.15655e+08	2.79132e+08	1.14623e+08	4.14167e+07	5.88742e+06	359958	2.90413e+06	688395	950088	3.40973e+06	821600	29549.2	0	221395	3.877e+06	1.91121e+07	2.54443e+07	2.81551e+07	1.3116e+07	1.72157e+06	363940	1.41436e+06	0	0
PTFKGQPSKPFVGVLSAGINAASPNKELAKE	260	290	4	0	796.436	8	26					-1
PTFKGQPSKPFVGVLSAGINAASPNKELAKEFLEN	260	294	3	0	1229.32	8	30	10.5968	10.8928	1230.84	2.34229	1	0	-0.23631	0.0282172	1	-1	0.199166		0	4.15941e+06	2.52826e+07	4.95429e+07	6.40092e+07	5.77687e+07	3.9403e+07	1.80881e+07	2.89788e+06	528321	202243	0	0	0	0	0	550179	0	0	0	432128	323345	780483	32054	260679	0	0	0	198368	0
PTFKGQPSKPFVGVLSAGINAASPNKELAKEFLEN	260	294	4	0	922.245	8	30	10.5188	11.0331	923.412	2.45047	1	0	-0.21654	0.770098	1	0	0.174793		156185	2.48038e+07	8.48455e+07	1.57881e+08	2.04077e+08	1.79374e+08	1.40327e+08	7.24105e+07	3.43989e+07	6.91571e+06	1.88476e+06	768404	655401	748658	0	294758	0	154772	0	127124	0	372175	36304.4	174466	158389	214354	190237	529719	811826	605777
PTFKGQPSKPFVGVLSAGINAASPNKELAKEFLENYL	260	296	3	0	1321.37	9	32					-1
PTFKGQPSKPFVGVLSAGINAASPNKELAKEFLENYL	260	296	5	0	793.227	9	32					-1
KGQPSKPFVGVL	263	274	2	0	628.872	5	8	8.14598	8.78825	629.411	0.312453	0.6	0					0.0303892		1.15457e+09	1.37863e+09	7.22273e+08	2.44937e+08	6.16682e+07	73137.6	800369	1.36038e+06	353988	545548	381.586	188365	6568.83	29088.7
KGQPSKPFVGVL	263	274	3	0	419.584	5	8	8.16157	8.6947	419.928	0.267846	0.6	0					0.0691739		2.96537e+08	3.48295e+08	1.6854e+08	5.35152e+07	1.1064e+07	2.11195e+06	0	85158.5	622400	0	0	56565.8	0	0
VLSAGINAASPNKELAKE	273	290	3	0	604.667	6	15	6.14007	6.5198	605.65	1.89788	1	0	0.0293053	0.31271		1	0.0633136		5.32729e+06	3.15709e+07	7.95061e+07	8.61027e+07	5.55331e+07	2.57018e+07	7.47162e+06	833600	216853	0	0	442558	0	48461.2	0	0	0	0	0	0	0	148678
SAGINAASPNKE	275	286	2	0	579.791	5	9	3.36818	3.64313	580.859	1.48692	1	0	0.241407	-0.0434443		1	0.112015		1.07818e+07	4.4558e+07	7.75084e+07	4.59269e+07	1.56229e+07	3.81469e+06	598202	106670	18678	0	0	0	0	0	4201.84
SAGINAASPNKEL	275	287	1	0	1271.66	5	10	5.74792	5.96725	1274.08	1.70042	0.4	0					0.250746		0	3.28908e+06	8.13901e+06	7.90197e+06	1.87881e+06	72127.3	67987.2	0	0	0	0	0	0	0	0	0
SAGINAASPNKEL	275	287	2	0	636.333	5	10	5.62235	6.2816	637.645	1.90153	1	0	0.378131	1.26278	1	1	0.0531124		5.72465e+07	2.15657e+08	4.55197e+08	4.30959e+08	2.29465e+08	7.88542e+07	1.9919e+07	2.26978e+06	1.6527e+06	319350	94045.9	1.51643e+06	187305	10803.5	14151.4	195559
SAGINAASPNKELAKE	275	290	2	0	800.42	5	13	4.9472	5.62235	801.862	1.97257	1	0	0.167517	1.31682	1	1	0.0313023		8.29122e+08	3.18172e+09	7.3814e+09	8.12222e+09	5.07195e+09	2.15928e+09	7.15435e+08	1.99348e+08	4.50295e+07	9.48491e+06	3.8835e+06	3.31559e+06	2.28554e+06	252982	0	12749.6	68672.1	42354.3	426522
SAGINAASPNKELAKE	275	290	3	0	533.949	5	13	5.01025	5.54358	534.908	1.9648	1	0	0.164241	0.834791	1	1	0.0214148		5.82744e+08	2.3377e+09	5.1226e+09	5.66292e+09	3.55236e+09	1.52956e+09	5.1024e+08	1.34243e+08	2.90254e+07	4.51633e+06	3.03462e+06	2.42138e+06	1.50878e+06	739050	44203.1	24252.1	15607.4	10114.7	80840.2
SAGINAASPNKELAKEF	275	291	3	0	582.972	6	14	7.69388	8.0837	583.994	2.04476	0.6	0					0.300652		3.45951e+06	4.07462e+07	5.63873e+07	6.52723e+07	4.98465e+07	1.85817e+07	3.54094e+06	951044	0	144865	0	61639.1	0	267866	78091.2	992235	1.24063e+06	407924	366285	932493	57084.1
SAGINAASPNKELAKEFL	275	292	2	0	930.497	6	15					-1
SAGINAASPNKELAKEFLEN	275	294	2	0	1052.04	6	17	8.58562	9.0372	1053.69	2.08152	0.6	0					0.0775378		4.50533e+07	2.39853e+08	5.89923e+08	7.78465e+08	6.02327e+08	3.38797e+08	1.31805e+08	3.6316e+07	4.69186e+06	8.26335e+06	0	2.86276e+06	0	517711	0	227953	0	734200	163038	717984	174255	1.20093e+06	0	2.46705e+06
SAGINAASPNKELAKEFLEN	275	294	3	0	701.695	6	17	8.63237	9.1459	703.003	2.69759	0.6	0					0.320434		1.24147e+08	5.67475e+08	1.37561e+09	1.79491e+09	1.42804e+09	7.91874e+08	3.3291e+08	1.19092e+08	3.45494e+07	9.22901e+06	1.51419e+06	8.68114e+07	561377	783110	2.05426e+08	260208	878332	7.87742e+07	0	512419	1.44703e+07	395882	351782	6.27543e+06
SAGINAASPNKELAKEFLENYL	275	296	2	0	1190.11	6	19	11.1266	11.578	1191.85	2.05786	0.6	0					0.110028		5.29962e+07	2.57573e+08	5.91904e+08	8.66005e+08	6.85945e+08	4.37309e+08	1.96498e+08	7.97344e+07	1.94748e+07	7.12034e+06	427522	0	533191	0	172580	805362	0	475866	0	985189	163452	764997	746609	783746	562245	160095
SAGINAASPNKELAKEFLENYL	275	296	3	0	793.745	6	19	11.2199	11.4534	794.891	2.03149	0.6	0					0.0141943		7.77367e+07	3.54296e+08	8.82969e+08	1.18982e+09	9.99237e+08	6.04691e+08	2.81825e+08	1.03525e+08	3.40486e+07	5.75778e+06	544355	232469	102459	26215.5	80996.2	0	643132	0	36648.5	435482	344585	495628	576444	1.15523e+06	444139	96615.9
GINAASPNKELAKE	277	290	2	0	721.386	5	11	4.83682	5.15137	722.969	2.33986	1	0	0.501823	0.0911546		1	0.331331		2.68822e+06	1.43946e+07	5.69615e+07	6.09983e+07	3.38588e+07	1.11047e+07	2.02598e+06	193579	1.48491e+06	2.81712e+06	658659	659645	1.2601e+06	824752	329628	231047	0
AASPNKELAKE	280	290	2	0	579.312	5	8	3.54645	3.97298	580.596	1.90573	1	0	0.641633	0.471782	1	1	0.0339827		2.4278e+08	9.06357e+08	1.89121e+09	1.81721e+09	8.86297e+08	2.88606e+08	7.04816e+07	1.3382e+07	2.03061e+06	147150	204677	0	0	0
AASPNKELAKE	280	290	3	0	386.544	5	8	3.57892	3.97298	387.383	1.85373	1	0	0.606	0.361429	1	1	0.027763		6.38778e+07	2.33056e+08	4.84192e+08	4.44108e+08	2.11732e+08	6.44312e+07	1.5673e+07	1.66585e+06	62858.7	0	0	77340.2	0	0
AASPNKELAKEFLEN	280	294	2	0	830.931	5	12	8.14598	8.67913	832.453	2.07251	0.6	0					0.240963		3.86062e+07	2.06025e+08	4.56676e+08	5.28299e+08	3.38306e+08	2.06602e+08	5.05739e+07	2.17486e+07	286699	360585	0	668345	86828.7	7683.31	0	2.47991e+06	311166	926957
AASPNKELAKEFLENYL	280	296	3	0	646.339	6	14	10.9863	11.6281	647.594	2.60611	1	0	0.35619	1.20347		-1	0.389102		1.22008e+07	1.18053e+08	2.67277e+08	3.12718e+08	2.16391e+08	1.1107e+08	3.78608e+07	6.20412e+06	833335	1.31651e+06	19383.6	103700	1.00279e+06	1.94166e+06	2.02172e+07	3.18973e+07	1.30841e+07	800596	65686.3	0	84115.2
LAKEFLENYL	287	296	2	0	620.335	5	8	10.6747	11.1888	620.71	-0.0109462	1	0	-0.671851	0.769418		1	0.414518		5.48713e+07	3.78951e+07	1.46007e+07	531314	60478.7	0	180738	163191	174137	308688	233751	0	0	323491
FLENYL	291	296	1	0	798.403	4	4	9.8624	10.737	798.864	-0.0363383	1	0	-0.714154	1.99491	1	1	0.121843		1.29595e+10	6.01007e+09	1.54121e+09	1.98164e+07	4.52103e+06	5.37856e+07	913279	307124	2.51699e+06
FLENYL	291	296	2	0	399.705	4	4	9.94027	10.55	399.909	-0.0901843	1	0	-0.787955	1.09442	1	1	0.0681501		2.66289e+08	1.18023e+08	2.06346e+07	1.98171e+06	0	0	0	0	0
YLLTDEGL	295	302	1	0	923.472	4	6	9.4418	10.2541	924.383	0.361337	1	0	-0.334188	1.78293		1	0.222056		1.79504e+09	1.67427e+09	7.23053e+08	2.01761e+08	4.14369e+07	1.08354e+07	1.12934e+06	1.37104e+06	3.31468e+06	5.52651e+06	951883
YLLTDEGLEAVNKDKPLGA	295	313	2	0	1023.54	6	16	8.92845	9.6289	1024.58	0.85992	0.6	0					0.492413		6.78857e+08	1.31518e+09	1.10939e+09	6.39098e+08	2.58751e+08	8.3858e+07	1.4025e+07	5.49893e+07	7.88749e+07	5.93653e+07	2.13084e+07	4.25628e+06	1.31322e+06	554479	1.93349e+06	375080	1.00298e+06	0	1.07724e+06	455301	253291	315927	337797
YLLTDEGLEAVNKDKPLGA	295	313	3	0	682.697	6	16	8.9129	9.64447	683.456	1.06733	0.6	0					0.478785		1.74332e+09	3.37256e+09	2.89143e+09	1.62282e+09	6.90311e+08	2.354e+08	6.57044e+07	1.89037e+08	2.70193e+08	1.98831e+08	1.03301e+08	3.72216e+07	6.41823e+06	1.53746e+06	3.29896e+06	434039	0	9.54512e+06	642781	664189	3.00158e+07	219062	437292
LTDEGL	297	302	1	0	647.325	4	4	6.2188	6.99088	648.01	0.319206	1	0	-0.22685	1.64629		1	0.0177386		4.17809e+09	3.25122e+09	9.91498e+08	1.92541e+08	1.77797e+07	730189	283323	767609	15727.5
LTDEGLE	297	303	1	0	776.367	4	5	5.59083	6.14007	777.145	0.340987	1	0	-0.290469	0.888835		1	0.420312		2.48872e+08	2.01787e+08	6.98441e+07	1.56289e+07	519428	410021	193897	0	0	2.74427e+06
LTDEGLEA	297	304	1	0	847.404	4	6	5.84185	6.2188	848.314	0.432578	1	0	-0.269093	0.30325		1	0.605963		1.94219e+08	1.65296e+08	6.54338e+07	2.38614e+07	1.06038e+07	515573	51134.5	344275	52772.9	101021	61619.1
LTDEGLEAVNKDKPLGA	297	313	2	0	885.468	6	14	7.08492	7.69388	886.188	0.415583	1	0	-0.501609	1.09187	1	1	0.0128481		5.88328e+09	8.12635e+09	5.79894e+09	2.74171e+09	1.01569e+09	3.01659e+08	8.13063e+07	1.73088e+07	7.96283e+06	5.4e+06	4.83694e+06	3.43172e+06	2.14895e+06	416964	3.32524e+06	22921.8	2.47321e+06	0	655547	0	219858
LTDEGLEAVNKDKPLGA	297	313	3	0	590.647	6	14	7.06928	7.70953	591.136	0.438811	1	0	-0.492513	1.1982	1	1	0.0912873		8.22336e+09	1.13982e+10	8.00168e+09	3.804e+09	1.37235e+09	3.96313e+08	1.0546e+08	2.27843e+07	9.72014e+06	1.19215e+07	1.11407e+07	1.20029e+07	3.08147e+06	361692	381510	147158	213403	7.04516e+07	0	0	2.35496e+06
LTDEGLEAVNKDKPLGAVA	297	315	2	0	970.52	6	16	7.55307	8.17715	971.15	0.130532	1	0	-0.619623	1.14325		1	1.3024		5.08464e+07	3.25866e+07	2.39914e+07	8.86432e+06	1.66858e+06	366673	300892	0	299878	0	0	100629	232125	0	181710	122998	1.12413e+06	0	0	0	252653	26458.3	0
LTDEGLEAVNKDKPLGAVAL	297	316	2	0	1027.06	6	17	8.89733	9.06825	1027.93	0.530627	0.6	0					0.407712		2.89647e+07	4.39292e+07	3.27974e+07	1.59451e+07	790447	764103	0	1.16279e+06	0	339764	0	0	0	0	315927	0	0	1.1876e+06	0	415682	0	0	0	494042
LTDEGLEAVNKDKPLGAVALKSYEEE	297	322	3	0	940.15	7	23					0
TDEGLEAVNKDKPLGA	298	313	2	0	828.926	5	13	6.35993	6.865	829.638	0.477056	1	0	-0.463166	0.738714		1	2.52288		2.37478e+07	2.62931e+07	1.20559e+07	1.85343e+06	0	2640.76	0	65826.5	0	289540	0	164692	0	260612	161307	128353	431017	811708	293646
EGLEAVNKDKPLGAVALKSYEEELA	300	324	2	0	1337.2	7	22					-1
EAVNKDKPLGA	303	313	1	0	1141.62	5	8	3.98867	4.61625	1142.29	0.00660031	1	0	-0.659826	1.15514	1	0	0.100749		2.24242e+08	1.56808e+08	5.70628e+07	7.75477e+06	372249	0	0	0	71686.1	0	0	0	0	0
EAVNKDKPLGA	303	313	2	0	571.314	5	8	3.95732	4.85263	571.688	0.0880211	1	0	-0.604029	2.06516	1	0	0.0131526		6.68184e+09	4.6688e+09	1.81139e+09	4.80655e+08	1.03885e+08	1.70201e+07	1.93681e+06	1.20769e+06	74116.1	59706.5	0	0	0	0
EAVNKDKPLGA	303	313	3	0	381.212	5	8	3.97298	4.7895	381.456	0.0716695	1	0	-0.615235	1.79732	1	0	0.0320671		1.37475e+09	9.22386e+08	3.44948e+08	9.06366e+07	1.63508e+07	1.02494e+06	84377.2	103172	0	157232	0	4.47648e+06	35333.5	20350.4
EAVNKDKPLGAVAL	303	316	2	0	712.909	5	11	7.38117	7.7564	713.373	0.0908032	0.6	0					0.0520072		3.30382e+08	2.84061e+08	1.3529e+08	4.37261e+07	8.64494e+06	1.78446e+06	359848	355879	345017	322812	76142.4	57585.3	13753.7	85669.9	0	137711	0
EAVNKDKPLGAVALKS	303	318	2	0	820.472	5	13	5.87317	6.46953	821.219	0.536622	0.6	0					0.879848		3.38364e+07	6.98184e+07	5.08257e+07	2.21342e+07	4.94229e+06	486530	97640.7	288073	467353	177652	71532.8	0	0	124606	85126.4	0	0	0	85126.9
EAVNKDKPLGAVALKS	303	318	3	0	547.317	5	13	5.88883	6.4069	547.819	0.549075	0.6	0					0.0861649		5.99767e+07	1.24231e+08	9.03768e+07	4.16073e+07	1.22861e+07	1.87562e+06	443165	11232.8	0	273367	0	0	201636	405.551	0	0	0	0	80702.8
EAVNKDKPLGAVALKSYEEE	303	322	2	0	1095.57	6	17	7.80323	7.94355	1102.02	11.6192	0.6	0					0.374946		687142	3.39555e+06	1.8772e+06	836166	358832	2.27075e+06	2.27624e+06	1.18877e+06	0	0	2.21998e+06	1.28376e+07	4.3557e+07	5.97684e+07	5.86745e+07	3.19965e+07	1.01798e+07	1.08758e+06	373687	0	145711	0	0	0
EAVNKDKPLGAVALKSYEEE	303	322	3	0	730.714	6	17	7.272	7.69388	731.373	0.690793	0.6	0					0.0216426		3.31965e+08	8.02531e+08	7.75191e+08	4.99006e+08	2.31903e+08	8.67904e+07	2.41083e+07	2.91705e+06	570295	0	211347	158867	233481	162532	237630	99446.4	136427	606896	159265	92199.1	333235	0	159421	139240
EAVNKDKPLGAVALKSYEEEL	303	323	3	0	768.409	6	18	8.94402	9.551	769.131	0.810357	1	0	-0.417536	1.08513		0	0.355069		1.04454e+08	3.13188e+08	3.26462e+08	2.12227e+08	9.83889e+07	3.16355e+07	4.3817e+06	773482	0	322608	100473	305381	674109	637847	907028	2.22412e+06	1.83347e+06	1.05453e+06	1.26884e+06	0	257465	1.52366e+06	0	105457	686274
EAVNKDKPLGAVALKSYEEELAKDPRIAATME	303	334	3	0	1162.94	8	28	9.41058	9.5666	1164.23	1.75702	1	0	-0.320329	-0.447694	1	-1	0.16853		2.56355e+06	2.0623e+07	3.03126e+07	3.75301e+07	3.20235e+07	1.77357e+07	9.32357e+06	3.36823e+06	896280	964542	1.83737e+06	1.83551e+06	4.50478e+06	3.00909e+06	0	0	0	0	0	0	0	0	0	0	0	0	0	0	0	0
EAVNKDKPLGAVALKSYEEELAKDPRIAATME	303	334	4	0	872.459	8	28	9.4418	9.69118	873.35	1.44565	1	0	-0.381294	-0.130345	1	-1	0.457157		1.09914e+07	5.34857e+07	1.01042e+08	1.11005e+08	9.67269e+07	5.95675e+07	3.10835e+07	1.01161e+07	3.56761e+06	779772	227998	260249	2.30264e+06	633969	860803	202457	763223	144381	257710	0	329022	143038	0	0	228471	120384	137690	161289	469789	245903
AVNKDKPLGA	304	313	2	0	506.793	4	7	3.78522	4.47412	507.102	0.0317477	1	0	-0.639485	1.36356	1	1	0.0378203		5.25929e+08	3.20519e+08	1.05838e+08	1.92138e+07	1.83089e+06	207881	69118.2	16250.6	0	0	16602.2	6715.28
AVNKDKPLGA	304	313	3	0	338.198	4	7	3.76957	4.39538	338.396	0.0105159	1	0	-0.656113	1.14914	1	1	0.184287		9.5248e+07	5.23575e+07	1.61213e+07	959250	0	0	0	0	0	1.09562e+06	83850.6	32041.1
AVNKDKPLGAVALKSYEEE	304	322	2	0	1031.05	6	16	7.24083	7.49053	1032.08	0.861577	1	0	-0.369134	-0.129268	1	0	1.49096		3.62808e+06	1.20068e+07	1.10044e+07	3.99756e+06	353002	327355	0	0	101022	0	145964	103157	0	134209	407111	0	0	0	0	101271	0	261257	0
AVNKDKPLGAVALKSYEEE	304	322	3	0	687.7	6	16	7.2097	7.55307	688.347	0.727843	1	0	-0.414957	0.189101	1	0	0.168957		2.78667e+07	6.41686e+07	6.13951e+07	3.59817e+07	1.29291e+07	2.48151e+06	421974	302124	640380	209465	247946	775718	366502	202532	236921	0	33483	338848	167828	0	0	0	120104
VNKDKPLGA	305	313	1	0	941.541	4	6	3.51402	3.86348	942.041	-0.0457544	1	0	-0.706156	0.209835	1	1	0.45439		2.1657e+07	1.28644e+07	2.55508e+06	0	0	107739	0	0	0	0	0
VNKDKPLGA	305	313	2	0	471.274	4	6	3.4654	4.1449	471.625	0.156803	0.6	0					0.241303		5.82847e+08	3.85929e+08	1.47199e+08	3.88516e+07	3.14258e+06	88063.8	0	13983.8	29109.7	0	13085.8
VNKDKPLGAVALKSYEEE	305	322	2	0	995.528	6	15	7.2097	7.39678	996.44	0.651574	0.4	0					0.346594		2.28003e+06	1.3475e+07	1.16356e+07	3.14675e+06	196500	0	0	0	147538	0	134434	0	0	123087	141827	0	131215	0	0	0	0	99634.6
VALKSY	314	319	2	0	340.703	4	4	5.1826	5.65383	341.103	0.388712	1	0	-0.131587	0.623716		1	0.161734		2.32432e+07	2.78018e+07	7.16981e+06	227697	0	79950.3	0	511875	46377.2
VALKSYE	314	320	1	0	809.44	4	5	5.4333	5.95157	810.434	0.510486	1	0	-0.104618	0.78358	1	1	0.172885		1.00395e+08	1.69852e+08	6.57395e+07	1.4135e+07	524057	0	153150	0	90954.4	0
VALKSYE	314	320	2	0	405.224	4	5	5.41757	6.03003	405.707	0.484016	1	0	-0.133642	1.10376	1	1	0.0269244		7.19755e+08	9.93271e+08	3.98437e+08	9.61183e+07	1.45099e+07	372451	299015	63133.4	270798	0
VALKSYEEE	314	322	1	0	1067.53	4	7	5.54358	6.2502	1068.71	0.557298	1	0	-0.227879	1.42378	1	0	0.136503		5.025e+08	8.3167e+08	4.32482e+08	1.41478e+08	3.16413e+07	3.00578e+06	838233	325058	1.64837e+06	451923	8608.41	116677
VALKSYEEE	314	322	2	0	534.266	4	7	5.54358	6.18735	534.876	0.596194	1	0	-0.197416	1.21015	1	0	0.105126		5.13825e+09	7.92577e+09	4.24495e+09	1.43902e+09	3.41282e+08	6.59595e+07	12079.6	0	7.88002e+07	3.16941e+07	5.54041e+06	877434
VALKSYEEEL	314	323	1	0	1180.61	5	8	8.09927	8.67913	1181.82	0.505831	1	0	-0.317708	0.992956	1	1	0.250242		1.62132e+08	2.94106e+08	1.65526e+08	5.26844e+07	6.28984e+06	809040	0	190941	0	177658	245663	253541	0	0
VALKSYEEEL	314	323	2	0	590.808	5	8	7.63648	8.77263	591.5	0.68304	1	0	-0.196268	2.88374	1	1	1.13503		3.46616e+09	6.01753e+09	3.30932e+09	1.25354e+09	3.47844e+08	6.88727e+07	1.11848e+07	3.8571e+06	1.95104e+06	2.75891e+06	5.39778e+06	1.26607e+08	1.74194e+06	3.60922e+07
VALKSYEEELAKDPRIAA	314	331	2	0	1002.04	6	15	8.30185	8.5233	1003.49	1.71613	0.6	0					0.494983		2.19272e+06	1.60009e+07	2.33944e+07	1.79217e+07	7.93824e+06	1.07876e+06	351656	4.29977e+06	0	1.83161e+06	0	144663	0	0	157918	935666	0	0	0	0	0	0
VALKSYEEELAKDPRIAATM	314	333	3	0	745.728	7	17	8.95955	9.3326	746.628	1.30979	0.6	0					0.219233		2.66637e+07	8.33209e+07	1.06184e+08	8.6031e+07	4.96981e+07	2.30213e+07	2.55359e+06	379288	1.1409e+06	0	0	703343	150898	452770	855783	170411	0	1.16243e+06	600981	0	1.04955e+06	26802.2	8978.3	2.10233e+06	629827
VALKSYEEELAKDPRIAATME	314	334	3	0	788.742	7	18	8.8662	9.0372	789.609	1.14113	0.6	0					0.209622		8.39577e+07	2.47785e+08	3.11541e+08	2.74805e+08	1.68673e+08	8.56758e+07	3.09018e+07	9.01215e+06	2.004e+06	215728	0	652432	0	130148	1.39274e+06	0	0	0	0	0	908941	0	0	2.21392e+06	0	0
VALKSYEEELAKDPRIAATMENAQKGEIM	314	342	3	0	1079.22	8	26	9.76902	10.0336	1080.54	1.94092	0.6	0					0.3447		1.00716e+07	2.73861e+07	4.87308e+07	4.49058e+07	4.2469e+07	2.73309e+07	1.41521e+07	6.45116e+06	178576	0	625476	0	0	8.99888e+06	0	0	657970	0	185517	409246	163255	0	365763	0	198694	831733	0	0	909797	0
VALKSYEEELAKDPRIAATMENAQKGEIMPNIPQMSA	314	350	5	0	815.613	9	32	9.94027	10.1919	816.824	3.46244	1	0	-0.0711541	-0.12264		-2	0.211881		882616	4.23131e+06	1.79718e+07	3.94703e+07	5.8739e+07	7.27395e+07	6.85964e+07	5.57885e+07	3.78204e+07	1.99666e+07	5.46197e+06	1.53724e+06	333056	226186	379743	283735	0	0	0	0	176872	0	0	0	375557	138437	0	178799	0	396864
KSYEEE	317	322	1	0	784.336	4	4	3.093	3.51402	784.996	0.212402	1	0	-0.373235	0.453031	1	1	0.243395		8.63138e+07	4.45049e+07	1.27251e+07	2.29674e+06	4.26209e+06	958565	98573.7	15046.3	2321.82
KSYEEE	317	322	2	0	392.672	4	4	3.093	3.30303	392.935	0.0793727	1	0	-0.555563	-0.264094	1	1	0.0196485		1.63249e+08	8.22453e+07	2.23715e+07	4.29556e+06	746273	38589.6	31051.3	13507.5	0
KSYEEEL	317	323	2	0	449.214	4	5	6.50413	7.16295	449.529	0.110466	0.6	0					0.379067		6.78233e+08	3.72687e+08	1.19694e+08	2.41178e+07	1.58739e+06	349863	182424	686386	2.93456e+06	3.96566e+06
KSYEEELAKDPRIAA	317	331	3	0	573.969	6	12	6.755	7.00662	574.83	1.57814	0.6	1					0.845981		6.17557e+06	1.30171e+07	9.19283e+06	3.10719e+06	1.38603e+06	141118	79967	110128	239565	120307	134773	123980	116764	1.83306e+06	344131	87217.7	587539	0	0
KSYEEELAKDPRIAATME	317	334	3	0	694.345	6	15	7.52178	7.69388	696.09	3.95433	0.6	1					0.837947		1.87265e+07	3.56478e+07	3.2207e+07	1.94756e+07	7.42054e+06	1.64135e+06	104646	0	100073	606707	8.5596e+06	8.00237e+06	2.46674e+06	1.5964e+07	1.27278e+07	0	5.08924e+06	0	0	0	0	322248
KSYEEELAKDPRIAATMENAQKGEIMPNIPQMSA	317	350	4	0	948.467	9	29					-1
YEEELAKDPRIAATME	319	334	2	0	933.451	6	13	7.28758	7.39678	934.392	0.724575	0.6	0					1.07765		2.85765e+06	7.24022e+06	6.74575e+06	6.13271e+06	1.06588e+06	0	170498	0	0	0	0	0	98540.2	0	0	0	0	0	0	0
YEEELAKDPRIAATME	319	334	3	0	622.636	6	13	7.28758	7.4749	623.599	1.73002	0.6	0					0.0840998		1.18137e+07	2.3674e+07	2.22169e+07	1.04194e+07	2.0483e+06	630910	75859.3	0	178632	93965.4	196576	2.81956e+06	475911	0	2.77425e+06	255390	625767	1.31912e+06	109542	0
EELAKDPRIAATME	321	334	2	0	787.398	6	11	6.53548	6.755	788.096	0.418771	0.6	0					0.136631		2.71332e+07	3.77144e+07	2.79447e+07	1.21844e+07	3.29628e+06	181272	230497	0	6471.13	0	35962.4	46132.9	87067.7	0	112716	0	160496	0
EELAKDPRIAATME	321	334	3	0	525.268	6	11	6.61392	6.99088	525.746	0.457911	1	0	-0.436129	0.303307	1	1	0.0968745		2.81389e+07	3.46168e+07	2.35466e+07	1.77312e+07	2.40139e+06	448962	375843	2338.54	212479	24092	0	0	257578	0	0	0	0	0
EELAKDPRIAATMENAQKGEIMPNIPQMSA	321	350	3	0	1095.21	8	25	9.17698	9.6289	1096.98	3.20422	0.6	0					0.216615		2.29113e+06	251655	5.71029e+07	9.83325e+07	1.20178e+08	1.54292e+08	1.32182e+08	8.56673e+07	5.65541e+07	2.43865e+07	7.45799e+06	2.12713e+06	1.37207e+06	443098	308640	397586	218124	0	438140	1.09967e+06	154729	432976	0	0	0	392753	0	0	664098	176925
ELAKDPRIAATME	322	334	2	0	722.877	5	10	6.59815	6.865	723.606	0.557772	0.6	0					0.207676		9.29643e+06	1.66093e+07	1.03318e+07	5.70909e+06	1.41952e+06	315231	0	165700	0	48619.5	0	59649.1	0	0	0	0
LAKDPRIAA	323	331	2	0	477.79	4	6	4.52143	5.05747	478.293	0.449834	1	0	-0.253326	0.843969	1	1	0.0271064		3.14198e+08	3.38398e+08	1.72551e+08	5.27334e+07	1.07732e+07	871582	55643.8	56396.4	23602.1	159246	39820.9
LAKDPRIAA	323	331	3	0	318.863	4	6	4.53727	5.08885	319.186	0.413066	1	0	-0.286922	0.896822	1	1	0.0851709		8.19264e+07	8.83111e+07	4.26141e+07	1.18427e+07	1.34702e+06	0	0	143128	0	0	327375
LAKDPRIAAT	323	332	2	0	528.314	4	7	4.16053	4.7108	528.812	0.384428	1	0	-0.363269	0.892347		1	0.0926982		6.47209e+07	7.83357e+07	3.91228e+07	9.76832e+06	852450	68745.1	50393.3	138384	0	0	0	57777.9
LAKDPRIAATM	323	333	2	0	593.834	5	8	5.93587	5.99865	594.83	1.23036	0.4	1					0.402113		2.91696e+06	3.12894e+06	1.40484e+06	659355	74593.9	2.29575e+06	40380.3	63382.4	0	5304.56	0	64716.8	0	0
LAKDPRIAATM	323	333	3	0	396.225	5	8	6.03003	6.61392	396.588	0.327483	1	0	-0.439928	1.00661	-1	0	0.0563857		1.47748e+08	1.73053e+08	9.44594e+07	3.0756e+07	7.52966e+06	712074	29893.6	0	0	496990	0	29117.5	56303.7	0
LAKDPRIAATME	323	334	2	0	658.356	5	9	5.88883	6.5198	658.988	0.432531	0.6	0					0.430346		2.05276e+09	2.6767e+09	1.66355e+09	6.82635e+08	2.13852e+08	5.9341e+07	5.04855e+06	862404	481441	552243	585980	148063	595724	0	294598
LAKDPRIAATME	323	334	3	0	439.239	5	9	5.88883	6.5198	439.654	0.411577	1	0	-0.413638	1.16664	1	-1	0.032509		6.6637e+08	8.65787e+08	5.23895e+08	2.10041e+08	6.74504e+07	1.49265e+07	2.45606e+06	54336.6	39336.3	603696	0	0	381718	0	0
LAKDPRIAATMENAQKGEIM	323	342	2	0	1094.07	7	17	7.80323	8.39875	1099.93	10.324	0.6	0					3.84241		2.07724e+07	6.11851e+07	7.66683e+07	6.04415e+07	3.74158e+07	1.23584e+07	3.82876e+06	538415	5.41285e+06	6.06407e+06	2.59557e+06	196.878	300524	3.23495e+06	3.77096e+07	1.05059e+08	1.48497e+08	1.34022e+08	6.58805e+07	3.19615e+07	2.93774e+06	1.09135e+07	36825.9	868780	661942
LAKDPRIAATMENAQKGEIM	323	342	3	0	729.714	7	17	7.4801	8.55447	730.854	2.01432	0.6	0					0.376495		1.9716e+08	4.7875e+08	5.71008e+08	6.22148e+08	6.65748e+08	5.22445e+08	2.94086e+08	1.23515e+08	4.10255e+07	9.76729e+06	1.00061e+06	899164	168983	211630	629926	1.74367e+06	690028	5.24375e+06	785123	170810	625280	592585	627292	1.06173e+06	1.00132e+06
LAKDPRIAATMENAQKGEIMPNIPQM	323	348	3	0	956.491	8	21	9.1459	9.64447	957.935	2.4464	1	0	-0.025683	0.716621	1	-1	0.43539		4.96795e+07	1.82145e+08	3.17337e+08	3.50963e+08	3.03145e+08	1.85988e+08	9.22416e+07	3.85574e+07	7.60117e+06	963977	613194	860221	319716	49298.6	1.151e+06	279653	0	340479	211628	411482	761970	1.60363e+06	1.37311e+06	950297	1.57578e+06	718459	355056	1.51603e+07	2.71284e+07	2.15029e+07
LAKDPRIAATMENAQKGEIMPNIPQM	323	348	4	0	717.62	8	21	9.11483	9.51982	718.683	2.36458	1	0	-0.0470438	0.398534	1	-1	0.486076		5.52729e+06	3.04895e+07	4.75216e+07	5.06974e+07	4.3376e+07	2.46542e+07	1.15029e+07	3.25392e+06	879139	0	70362.6	204496	283439	264364	334631	716456	0	0	92745.1	530188	103715	709980	107374	494321	181702	0	454314	2.99478e+06	1.95665e+06	2.82634e+06
LAKDPRIAATMENAQKGEIMPNIPQMSA	323	350	2	0	1513.27	8	23	8.8662	9.4262	1515.08	1.64734	0.6	0					0.562415		2.52859e+07	6.50344e+07	1.12114e+08	1.47604e+08	1.30238e+08	9.5928e+07	5.18869e+07	1.49363e+07	2.16354e+06	0	318611	535844	0	0	0	0	0	0	0	471225	0	0	0	502174	87360.5	0	0	879303	0	2.71938e+06
LAKDPRIAATMENAQKGEIMPNIPQMSA	323	350	3	0	1009.18	8	23	8.74145	8.97508	1010.59	2.25588	0.6	0					0.285903		1.24876e+08	3.71937e+08	7.57724e+08	1.11769e+09	1.18271e+09	9.90833e+08	6.94854e+08	4.07367e+08	2.16883e+08	1.00685e+08	4.46096e+07	1.02838e+07	1.90661e+06	1.10699e+06	615774	1.11905e+06	1.77796e+06	1.33007e+06	505414	2.17053e+06	445614	0	328347	0	195474	0	0	581114	304192	314217
LAKDPRIAATMENAQKGEIMPNIPQMSA	323	350	4	0	757.137	8	23	8.75707	8.94402	758.519	3.55469	0.6	0					0.715762		2.3413e+07	7.53378e+07	1.62563e+08	2.32723e+08	2.50985e+08	2.114e+08	1.45578e+08	8.96994e+07	4.80031e+07	2.3303e+07	1.02498e+07	4.75284e+06	4.08477e+06	4.58445e+06	4.181e+06	2.48798e+06	1.24987e+06	694381	676910	992779	0	6.75739e+06	381773	1.63962e+07	197472	2.11825e+07	753557	1.70586e+07	203062	8.8812e+06
LAKDPRIAATMENAQKGEIMPNIPQMSAF	323	351	3	0	1058.2	8	24	9.95583	10.7993	1059.74	2.52612	0.6	0					0.0663537		2.81918e+08	1.15027e+09	2.62062e+09	4.16092e+09	4.88591e+09	4.43752e+09	3.23729e+09	1.98964e+09	1.05848e+09	5.296e+08	2.37663e+08	7.27706e+07	1.88537e+07	3.77944e+06	741010	377724	887140	875238	470537	3.26215e+06	2.0604e+06	1.29296e+06	4.68567e+06	2.55144e+06	2.12901e+06	1.30401e+07	2.20764e+07	2.37297e+07	2.37154e+07	1.3113e+07
LAKDPRIAATMENAQKGEIMPNIPQMSAF	323	351	4	0	793.904	8	24	10.2385	10.6591	795.194	3.08244	0.6	0					0.258521		4.7089e+07	2.07591e+08	4.76101e+08	7.40562e+08	8.67104e+08	7.7238e+08	5.45057e+08	3.40703e+08	1.79674e+08	8.34336e+07	3.5861e+07	6.1993e+06	9.50082e+06	420724	3.64126e+06	125043	321836	171043	374401	2925.29	0	478286	172305	1.78626e+06	2.81564e+06	1.00366e+07	1.18189e+06	9.19801e+06	8.00599e+06	1.3149e+06
AKDPRIAAT	324	332	2	0	471.772	4	6	3.43288	4.1449	471.997	-0.0884943	0.6	0					1.79571		3.69336e+08	1.47731e+08	4.04029e+07	7.30517e+06	620775	0	13983.8	21753.6	0	13085.8	0
AKDPRIAATM	324	333	2	0	537.292	5	7	5.49625	5.99865	537.737	0.201313	0.6	0					0.386178		3.77054e+08	3.57569e+08	1.48462e+08	4.42518e+07	7.7899e+06	865194	409759	12571.4	86260.3	287162	78585.2	33201.1	43051.7
AKDPRIAATME	324	334	2	0	601.814	5	8	5.29202	5.85752	602.288	0.189941	1	0	-0.534185	0.944125	1	1	0.0276269		1.55773e+09	1.3344e+09	6.33718e+08	2.19661e+08	5.94868e+07	6.91042e+06	1.75572e+06	2.18367e+06	1.14046e+06	196622	1.40786e+06	1.12187e+06	495891	616749
AKDPRIAATME	324	334	3	0	401.545	5	8	5.30767	5.48048	401.86	0.187501	1	0	-0.535857	-0.390592	1	1	0.0201961		1.26147e+08	1.07532e+08	5.59585e+07	1.67943e+07	4.23134e+06	952201	35100.7	5805.81	55284.2	0	95961	17793	0	44251.4
AKDPRIAATMENAQKGEIM	324	342	2	0	1037.52	7	16	7.59998	7.86562	1038.58	0.783817	0.6	0					0.211547		3.38268e+07	6.65301e+07	6.58408e+07	4.35085e+07	2.17646e+07	6.54408e+06	114077	246292	0	219035	133519	540909	0	80796.5	185150	0	0	113615	0	12669.9	158899	7951.42	1.78186e+06	55842.2
AKDPRIAATMENAQKGEIM	324	342	3	0	692.019	7	16	7.64692	7.91238	692.687	0.669921	0.6	0					0.0269541		1.54746e+08	2.97759e+08	2.86603e+08	1.8554e+08	9.27143e+07	3.99417e+07	1.52908e+07	353460	0	0	352449	403052	221564	112873	0	82507.6	106831	8467.32	304898	91363.8	182573	319267	331522	699954
AKDPRIAATMENAQKGEIMPNIPQM	324	348	3	0	918.796	8	20	8.80385	9.4418	919.891	1.4706	0.6	0					0.19511		2.96122e+07	1.32211e+08	2.21726e+08	1.91858e+08	1.50323e+08	1.0704e+08	3.09637e+07	5.10956e+06	3.29107e+06	105904	39724.8	461477	780563	494381	581107	0	0	411913	0	0	244477	0	8.98562e+06	1.29776e+06	0	549143	2.35024e+06	505199	573676
AKDPRIAATMENAQKGEIMPNIPQMSA	324	350	2	0	1456.72	8	22	8.61678	8.8662	1458.7	2.05014	1	0	-0.15346	-0.130231	0	-3	0.235721		528401	8.33769e+06	2.83478e+07	3.87454e+07	3.93657e+07	2.98587e+07	1.99094e+07	6.95043e+06	1.43746e+06	0	0	0	403480	258066	0	0	225337	0	0	0	0	0	0	0	0	0	0	0	0	0
AKDPRIAATMENAQKGEIMPNIPQMSA	324	350	3	0	971.486	8	22	8.53888	9.20808	972.837	2.1569	1	0	-0.126856	1.2966	1	-3	0.142737		1.36996e+08	5.92645e+08	1.22773e+09	1.75005e+09	1.71874e+09	1.42907e+09	9.05644e+08	5.35508e+08	2.45339e+08	1.10175e+08	3.44668e+07	9.99212e+06	3.64286e+06	341113	745763	605292	734001	310827	3.38814e+06	0	719528	852937	255750	31044.4	379599	496748	23760.9	379572	1.22958e+06	0
AKDPRIAATMENAQKGEIMPNIPQMSA	324	350	4	0	728.866	8	22	8.66355	9.06825	730.004	2.65396	0.6	0					0.332053		8.29878e+06	8.39708e+07	1.78209e+08	2.59588e+08	2.47835e+08	2.04104e+08	1.77067e+08	1.09746e+08	7.13918e+07	3.72239e+07	1.4598e+07	3.68542e+06	640893	6.05948e+06	641388	412698	0	1.1524e+06	91370.9	262249	520594	234646	361207	186264	495184	105225	410590	317851	222838	262429
AKDPRIAATMENAQKGEIMPNIPQMSAF	324	351	2	0	1530.26	8	23	9.95583	10.3163	1532.44	2.35841	1	0	-0.102194	0.247167	1	1	0.875821		1.19698e+06	8.38676e+06	3.32857e+07	6.46907e+07	6.61566e+07	4.93871e+07	2.39684e+07	1.28575e+07	319378	1.92143e+06	11697.8	415563	0	769825	7459.03	491530	253446	1.25351e+06	9253.99	281026	0	570019	0	1.79061e+06	0	907661	264130	0	0	0
AKDPRIAATMENAQKGEIMPNIPQMSAF	324	351	3	0	1020.51	8	23	9.83127	10.6591	1021.94	2.28711	0.6	0					0.616561		2.50732e+07	8.58724e+08	1.97516e+09	3.00731e+09	2.92428e+09	2.3664e+09	1.62614e+09	9.27394e+08	4.70317e+08	2.02706e+08	6.81331e+07	2.13337e+07	3.4534e+06	211390	992074	2.08435e+06	591090	209802	2.88228e+06	855528	6.67429e+06	1.86059e+07	2.18956e+07	1.92498e+07	1.41485e+07	5.45265e+06	1.4091e+06	1.50119e+06	24942.3	485058
AKDPRIAATMENAQKGEIMPNIPQMSAF	324	351	4	0	765.633	8	23	9.83127	10.363	766.654	2.08041	0.6	0					0.0665439		6.90959e+07	1.99301e+08	4.35676e+08	6.20429e+08	6.78263e+08	5.58233e+08	3.59877e+08	1.99973e+08	9.55212e+07	2.61873e+07	9.2589e+06	1.41076e+06	691783	124249	626205	389397	875444	642053	454481	288530	476536	541048	416108	144694	109500	342544	997281	279471	476093	0
TMENAQKGEIM	332	342	2	0	626.289	5	9	5.96725	6.37558	626.942	0.460518	1	0	-0.383826	0.409921		-2	0.363251		2.24591e+07	3.10642e+07	1.80509e+07	5.9854e+06	1.61393e+06	116386	1.16628e+06	63557.5	129394	0	260990	0	61494.1	116889	0
TMENAQKGEIMPNIPQMSA	332	350	2	0	1045.49	7	15	8.30185	8.9906	1052	11.6137	1	1	3.58034	1.36305	0	-13	3.03689		1.78646e+08	6.9995e+07	1.701e+08	1.54713e+08	1.25769e+08	7.487e+07	2.99812e+07	6.72484e+06	2.13331e+06	627509	1.19562e+06	0	283041	1.79027e+07	1.60081e+08	5.01863e+08	7.39245e+08	5.77191e+08	3.29369e+08	1.22849e+08	3.06327e+07	4.69186e+06	1.35898e+07
TMENAQKGEIMPNIPQMSA	332	350	3	0	697.329	7	15	8.55447	9.15108	702.755	14.8649	1	0	4.76861	1.04989	0	-15	0.403088		1.79647e+06	9.5771e+06	1.7439e+07	2.14825e+07	1.92599e+07	8.39929e+06	2.70005e+06	1.41812e+06	1.78519e+06	2.50559e+06	447468	866348	2.01973e+06	7.94775e+07	4.25877e+08	1.3706e+09	1.84008e+09	1.46573e+09	8.14336e+08	3.42409e+08	1.22797e+08	3.56711e+07	8.94442e+06
TMENAQKGEIMPNIPQMSAF	332	351	2	0	1119.02	7	16	10.1919	10.5188	1120.72	1.86777	1	0	-0.0243672	0.133075	1	-2	0.0773355		2.323e+07	1.09834e+08	2.10169e+08	2.63892e+08	2.1985e+08	1.40489e+08	7.37968e+07	2.655e+07	2.22565e+06	373446	538265	1.34789e+06	0	932852	0	1.41141e+06	232855	0	0	718138	0	400038	18770.1	0
TMENAQKGEIMPNIPQMSAF	332	351	3	0	746.351	7	16					-1
MENAQKGEIMPNIPQMSA	333	350	2	0	994.966	7	14	8.30185	8.58562	996.553	1.81589	1	0	0.0467437	-0.0134768		-2	0.456712		1.00587e+06	1.39321e+07	3.05069e+07	3.08119e+07	2.55647e+07	7.91609e+06	2.14423e+06	316707	166868	0	0	7508.55	374064	545660	154135	671537	0	310067	0	194042	0	230461
ENAQKGEIMPNIPQMSA	334	350	2	0	929.445	6	13	8.00587	8.49217	931.185	2.27137	0.6	0					0.277963		3.32065e+07	1.30044e+08	2.21391e+08	2.32917e+08	1.60304e+08	9.03501e+07	3.76948e+07	8.59266e+06	1.26255e+07	190431	1.90016e+07	0	2.6013e+06	0	3.27139e+06	1007.45	1.37101e+07	0	7.33896e+06	0
ENAQKGEIMPNIPQMSAF	334	351	2	0	1002.98	7	14	9.92468	10.5812	1004.89	2.49474	1	0	0.31258	1.25349		0	0.366383		7.0546e+07	2.33989e+08	4.62082e+08	5.33192e+08	4.13761e+08	2.59932e+08	1.14625e+08	8.48699e+07	6.45357e+06	3.96894e+07	476301	1.45195e+07	629451	3.86053e+07	433170	4.21473e+07	385640	1.99558e+06	182273	175244	238357	2.46825e+06
NAQKGEIM	335	342	2	0	445.724	5	6	4.7895	5.54358	446.193	0.365171	1	0	-0.330685	1.58511		0	0.34845		9.20193e+07	9.3785e+07	3.31993e+07	5.84215e+06	326167	43722.8	0	1.76926e+06	247522	1.12663e+06	63580.1	925999
NAQKGEIMPNIPQMSA	335	350	2	0	864.924	6	12	7.64692	8.71028	866.632	2.27938	0.6	0					0.683717		2.06079e+08	6.70208e+08	1.11649e+09	1.15005e+09	7.98043e+08	5.2691e+08	3.3045e+08	1.794e+08	7.30546e+07	2.86158e+07	3.76285e+06	2.14757e+07	3.91612e+07	3.09401e+07	1.35293e+07	2.78372e+06	626439	849372	649500
NAQKGEIMPNIPQMSA	335	350	3	0	576.952	6	12	8.14598	8.6012	580.826	10.4865	0.6	0					0.406797		876349	9.02051e+06	1.47207e+07	1.72414e+07	9.55181e+06	6.49573e+06	3.61068e+06	3.27381e+06	535326	872922	632608	1.00109e+08	1.71473e+08	1.3665e+08	7.9323e+07	3.07037e+07	6.58693e+06	804556	289522
PNIPQMSA	343	350	1	0	857.419	4	5	6.2502	6.5825	859.222	1.24178	1	0	0.697224	0.151486	1	-1	0.235639		1.79284e+07	4.98313e+07	4.95896e+07	2.63089e+07	8.66582e+06	179608	181661	855001	464984	342904
PNIPQMSA	343	350	2	0	429.213	4	5	6.2188	6.92795	430.029	1.07109	1	0	0.510067	1.43239	1	-2	0.113029		1.0387e+08	2.0823e+08	1.8972e+08	8.73352e+07	2.50448e+07	3.37958e+06	863847	662748	4.07712e+06	646859
PNIPQMSAF	343	351	2	0	502.747	5	6	9.13038	9.76902	503.651	1.13517	0.6	0					0.0680262		1.74075e+08	4.20033e+08	4.4629e+08	2.4584e+08	8.93699e+07	1.92105e+07	1.42135e+06	261041	0	51934.8	0	221025
FWYAVRT	351	357	2	0	471.745	4	5	8.83502	9.551	472.169	0.25157	1	0	-0.388512	1.45561		1	0.0345894		3.35448e+09	3.11563e+09	1.25024e+09	3.10317e+08	4.34255e+07	5.94819e+06	1.68802e+06	349093	0	7.44515e+06
FWYAVRTAV	351	359	2	0	556.798	5	7					-1
FWYAVRTAVINA	351	362	2	0	705.88	5	10	9.94027	11.5625	706.598	0.560448	0.6	0					0.725263		4.76314e+08	4.61453e+08	2.16748e+08	6.1623e+07	5.71925e+06	4.89858e+06	5.48803e+06	2.95728e+06	1.33325e+06	2.37043e+06	726095	1.20217e+06	7.72433e+06	2.89462e+07	8.15944e+06	1.60867e+06
FWYAVRTAVINAASGRQTVDE	351	371	2	0	1177.6	6	19	10.2852	10.7526	1179.99	3.38788	0.6	0					0.716408		48109.4	6.08987e+06	5.72007e+07	1.19341e+08	1.36112e+08	1.01304e+08	5.39213e+07	1.48165e+07	3.4884e+06	0	1.00821e+06	0	244298	487304	1.09101e+06	602698	700996	0	0	343233	0	669774	5.4593e+06	6.75231e+06	3.94947e+06	802465
FWYAVRTAVINAASGRQTVDE	351	371	3	0	785.401	6	19	10.3318	10.7838	787.508	4.92588	0.6	1					0.442286		1.9127e+06	8.4738e+07	3.31655e+08	5.88475e+08	6.03842e+08	4.50892e+08	2.53433e+08	1.18058e+08	3.82517e+07	1.44493e+07	1.32286e+07	6.75851e+06	4.40913e+06	6.88118e+06	7.9429e+06	5.97008e+06	3.8392e+06	1.90182e+06	1.49035e+08	15062.7	329209	1.96089e+08	0	4.15182e+07	1.11181e+06	159476
FWYAVRTAVINAASGRQTVDEALKDAQTGTD	351	381	3	0	1118.9	8	29	11.0799	12.1123	1121.23	5.0378	1	0	0.288026	2.53116	0	0	0.231658		2.04816e+07	5.851e+07	1.206e+08	2.43829e+08	4.5608e+08	7.35272e+08	9.54556e+08	9.38168e+08	8.04575e+08	5.55561e+08	3.46949e+08	2.30549e+08	8.64851e+07	3.40665e+07	8.80115e+07	5.81137e+06	2.52594e+06	1.34569e+07	4.33779e+06	4.0303e+06	4.65232e+06	1.4149e+06	1.02011e+06	1.47427e+06	681813	598697	735688	79188	829472	996441
FWYAVRTAVINAASGRQTVDEALKDAQTGTD	351	381	4	0	839.423	8	29	11.3133	11.578	841.414	5.99664	0.4	1					0.0983815		8.62382e+06	2.2373e+07	4.38846e+07	8.77039e+07	1.78156e+08	2.58719e+08	3.03799e+08	3.02098e+08	2.95889e+08	1.71948e+08	1.01817e+08	5.23497e+07	3.00397e+08	1.12712e+07	5.81481e+06	3.95519e+06	1.28943e+08	4.24915e+06	1.05042e+06	2.96142e+06	816235	109757	147509	397202	812896	455819	65414.9	385915	0	0
WYAVRT	352	357	1	0	795.415	4	4	6.99088	7.56868	796.167	0.262423	1	0	-0.304677	0.985932	1	1	0.0961138		6.40442e+08	5.21902e+08	1.89882e+08	4.02247e+07	1.3999e+06	91030.2	1.06844e+06	1.69727e+06	0
WYAVRT	352	357	2	0	398.211	4	4	6.97517	7.64692	398.591	0.270445	1	0	-0.293682	1.30526	1	1	0.0151203		3.00909e+09	2.64038e+09	8.77198e+08	2.00242e+08	2.79526e+07	579309	582063	47445	415739
WYAVRTAVINA	352	362	1	0	1263.68	5	9	8.37983	8.81943	1264.49	0.0334222	1	0	-0.64399	0.516195	1	1	1.06469		6.13721e+07	6.41618e+07	1.79457e+07	1.39894e+06	0	281262	0	0	258015	735528	272744	0	0	0	0
WYAVRTAVINA	352	362	2	0	632.346	5	9	8.28625	8.88177	632.9	0.340036	1	0	-0.457217	1.04615	1	1	0.31938		1.40064e+09	1.56634e+09	6.87701e+08	2.51925e+08	5.80545e+07	7.48318e+06	3.20568e+06	683014	4.35138e+07	683537	4.37668e+06	4.18804e+06	981433	496317	0
WYAVRTAVINAASGRQ	352	367	2	0	881.971	6	14	9.08378	9.11483	883.141	1.29859	0.6	0					0.367526		273105	2.24474e+06	2.60812e+06	1.32192e+06	763181	351787	0	0	246160	0	0	0	0	0	0	0	0	0	0	0	0
WYAVRTAVINAASGRQTVD	352	370	2	0	1039.54	6	17					-1
WYAVRTAVINAASGRQTVD	352	370	3	0	693.364	6	17	8.5233	8.72587	695.059	3.86491	0.6	1					0.333557		8.26113e+06	1.86902e+07	3.90884e+07	6.1389e+07	5.97342e+07	4.15178e+07	2.61953e+07	1.22652e+07	3.92306e+06	1.13553e+06	384099	0	1.56528e+07	0	188271	2.156e+07	50746.5	12764.6	2.07145e+06	117060	0	635550	0	0
WYAVRTAVINAASGRQTVDE	352	371	2	0	1104.06	6	18	8.42988	8.97508	1105.94	2.46126	0.6	0					0.110812		3.51808e+07	1.58268e+08	3.78505e+08	5.63558e+08	5.43492e+08	3.85767e+08	2.20039e+08	9.75689e+07	3.05505e+07	5.88764e+06	610882	1.11802e+06	479405	165615	0	0	335621	0	0	0	239413	0	174113	0	0
WYAVRTAVINAASGRQTVDE	352	371	3	0	736.378	6	18	8.42988	9.06825	737.646	2.5127	0.6	0					0.312408		1.48343e+08	5.52242e+08	1.31221e+09	1.97343e+09	1.84843e+09	1.34743e+09	7.3736e+08	3.25945e+08	1.39756e+08	5.05592e+07	1.31078e+07	8.43032e+06	1.52186e+07	2.77684e+06	1.85517e+06	2.72245e+06	316104	61004	626988	305721	598326	765525	223609	248389	2.60098e+06
WYAVRTAVINAASGRQTVDEAL	352	373	2	0	1196.12	6	20	9.59777	9.8157	1198.28	2.90728	0.6	0					0.656461		0	7.05299e+06	1.30137e+07	2.10007e+07	2.08519e+07	1.74239e+07	7.17427e+06	2.65e+06	0	409141	0	609576	1.44492e+06	530915	33037	28837.7	0	514758	465949	0	0	0	0	303446	0	653177	0
WYAVRTAVINAASGRQTVDEAL	352	373	3	0	797.752	6	20	9.69118	9.80013	799.044	2.4739	0.6	0					0.0770923		4.90541e+06	2.25408e+07	2.80898e+07	5.4478e+07	6.60498e+07	3.93473e+07	2.34568e+07	9.62596e+06	3.70549e+06	466602	54496.5	0	172775	143365	0	0	0	1.02816e+06	0	0	0	0	0	347930	0	0	333945
WYAVRTAVINAASGRQTVDEALKDAQTGTD	352	381	3	0	1069.87	7	28	9.84683	10.6124	1072.14	4.94484	0.6	0					0.350161		8.69693e+07	1.91052e+08	2.79045e+08	6.24201e+08	1.19306e+09	1.92808e+09	2.52237e+09	2.55423e+09	2.00466e+09	1.33737e+09	7.91875e+08	4.03519e+08	1.76306e+08	6.99705e+07	6.26607e+07	1.29949e+07	9.28279e+06	7.33971e+07	7.54668e+06	6.38396e+06	3.51064e+07	3.47596e+06	2.62606e+06	6.39188e+06	347167	231725	606043	35648.7	0	1.58558e+06
WYAVRTAVINAASGRQTVDEALKDAQTGTD	352	381	4	0	802.656	7	28	9.8624	10.1919	804.359	4.95566	0.6	0					0.0521953		1.64313e+07	5.2457e+07	9.82765e+07	2.22296e+08	3.69909e+08	6.21768e+08	7.36761e+08	8.72146e+08	6.01416e+08	4.06934e+08	2.38205e+08	2.23081e+08	5.45321e+07	1.77259e+07	7.21484e+06	1.63372e+07	2.6233e+06	2.35932e+06	3.05929e+06	2.19677e+06	1.19003e+06	1.51526e+06	828106	803735	549399	0	157180	4.3081e+06	0	0
WYAVRTAVINAASGRQTVDEALKDAQTGTDYDIPTTENL	352	390	3	0	1418.7	9	36	10.5656	11.0487	1423.01	10.4325	1	0	0.924386	0.664107	1	0	0.331615		0	1.5246e+06	6.03698e+06	4.16966e+06	1.46587e+06	2.83603e+06	1.71986e+06	8.58126e+06	3.19742e+07	7.05408e+07	1.11076e+08	1.48333e+08	1.71867e+08	1.66251e+08	1.41998e+08	1.06866e+08	6.09401e+07	2.84603e+07	8.43883e+06	1.32883e+06	0	845165	0	0	0	0	0	624107	23330	0
WYAVRTAVINAASGRQTVDEALKDAQTGTDYDIPTTENL	352	390	4	0	1064.28	9	36	10.628	10.8305	1067.42	10.0829	1	0	0.871139	-0.289529	1	0	0.107058		1.10161e+06	1.35081e+07	1.31073e+07	2.11672e+07	5.27073e+06	5.65136e+06	5.00155e+06	2.13703e+07	3.68968e+07	7.86448e+07	1.15543e+08	1.49946e+08	1.78947e+08	1.67354e+08	1.43576e+08	1.09411e+08	7.0122e+07	3.94635e+07	1.84066e+07	5.11276e+06	747431	193231	0	200371	0	1.79364e+07	96943.4	0	18702.7	0
YAVRTAVINA	353	362	1	0	1077.61	4	8	6.2502	6.70793	1078.59	0.354579	1	0	-0.421359	0.57783	1	-1	0.766604		6.55379e+07	5.81882e+07	2.33751e+07	3.04441e+06	101999	205769	1.8847e+06	3.11485e+06	333236	3796.66	0	95046.3	85385.6
YAVRTAVINA	353	362	2	0	539.306	4	8	6.20308	6.70793	539.746	0.246454	1	0	-0.495457	0.737978	1	-1	0.0211949		7.07142e+08	6.44859e+08	2.7942e+08	7.71408e+07	1.58227e+07	1.65291e+06	363437	145242	225543	0	0	0	92124.7
YAVRTAVINAASGRQ	353	367	3	0	526.29	5	13	6.80208	7.05365	527.181	1.76774	0.6	0					0.932738		3.07752e+06	1.55574e+07	2.16854e+07	1.68836e+07	9.45674e+06	2.45375e+06	576356	445389	239554	123376	0	0	0	0	0	0	6109.49	37860.4	1.16401e+06
YAVRTAVINAASGRQTVD	353	370	2	0	946.503	6	16	6.89647	7.30317	948.272	2.45093	1	0	0.175452	0.404369	1	-1	0.159523		6.47949e+06	1.99591e+07	5.04741e+07	7.62418e+07	7.20134e+07	4.28255e+07	2.55094e+07	4.91792e+06	412371	14425.7	100471	0	480540	0	89325.6	0	215394	0	162166	0	0	0	0
YAVRTAVINAASGRQTVD	353	370	3	0	631.338	6	16	6.89647	7.16295	632.572	2.61662	1	0	0.232224	-0.0722222	1	-1	0.105996		4.20141e+06	2.30802e+07	5.44063e+07	7.56411e+07	7.12647e+07	4.49291e+07	2.23937e+07	8.74949e+06	1.34096e+06	372529	43916.6	0	114809	82788.7	113256	256747	0	0	90587.2	0	0	2.53823e+06	49616.3
YAVRTAVINAASGRQTVDE	353	371	2	0	1011.02	6	17	6.91222	7.7564	1012.99	2.77859	0.6	0					0.157706		8.16e+07	3.29327e+08	7.1548e+08	1.03497e+09	1.05704e+09	8.09215e+08	4.82752e+08	2.4688e+08	9.42808e+07	2.99289e+07	3.89099e+06	1.86239e+06	748806	746570	405782	566251	239932	1.98038e+06	112346	1.36596e+07	105642	2.45547e+06	253687	457238
YAVRTAVINAASGRQTVDE	353	371	3	0	674.352	6	17	6.91222	7.83445	675.724	2.95888	0.6	0					0.13421		2.101e+08	6.61499e+08	1.4993e+09	2.30373e+09	2.5483e+09	2.17688e+09	1.48456e+09	7.98769e+08	2.96066e+08	5.54873e+07	1.81042e+07	6.2217e+06	3.5106e+06	3.92125e+06	2.45724e+06	1.48301e+06	612216	701476	116887	182669	793063	264884	411588	1.94277e+06
YAVRTAVINAASGRQTVDEA	353	372	3	0	698.031	6	18	7.34995	7.58433	699.607	3.53138	0.6	0					0.0465512		9.53664e+06	4.79043e+07	1.2162e+08	2.44902e+08	3.65697e+08	3.65929e+08	3.07086e+08	1.8388e+08	6.67645e+07	1.10288e+07	3.08971e+06	1.38177e+06	181143	109483	0	0	205363	0	0	750396	14887.8	3694.38	0	27292.2	37265.8
YAVRTAVINAASGRQTVDEAL	353	373	2	0	1103.08	6	19	8.30185	8.47658	1109.78	12.1258	0.6	1					1.0982		190200	3.66355e+06	2.02423e+07	2.9951e+07	2.76357e+07	1.29483e+07	5.51478e+06	766600	446672	1.04084e+06	163540	1.26023e+06	2.67669e+06	481623	0	123226	465427	1.06206e+07	3.06213e+07	4.58476e+07	4.57649e+07	2.44143e+07	7.56483e+06	726857	162087	0
YAVRTAVINAASGRQTVDEAL	353	373	3	0	735.726	6	19	8.14598	8.55447	740.355	12.6177	0.6	1					1.34722		6.19755e+06	4.39687e+07	9.29827e+07	1.18987e+08	9.56533e+07	5.67494e+07	2.37972e+07	9.6856e+06	563660	235684	396046	532986	1.70711e+07	6.20592e+06	204561	1.28817e+06	9.33773e+06	3.05224e+07	1.35697e+08	2.17791e+08	2.12338e+08	1.39074e+08	5.84095e+07	1.43438e+07	2.77826e+06	82055.6
YAVRTAVINAASGRQTVDEALKD	353	375	3	0	816.766	6	21	8.17715	8.33303	818.164	2.78654	1	0	0.0631142	-0.448148		-2	0.402539		0	1.2263e+06	5.60941e+06	9.33262e+06	9.05053e+06	6.4255e+06	2.63854e+06	0	178221	0	125611	0	0	0	0	0	120963	96518.4	116306	146970	0	0	122188	158932	0	0	254333	0
YAVRTAVINAASGRQTVDEALKDAQTGTD	353	381	2	0	1511.27	7	27	8.8662	9.25473	1514.87	5.49275	0.6	0					0.520061		4.79247e+06	8.7841e+06	8.38207e+06	9.7876e+06	2.35598e+07	6.00281e+07	1.02033e+08	1.32508e+08	1.18448e+08	8.98313e+07	4.96575e+07	1.44788e+07	3.05881e+06	406281	318611	950224	0	0	0	0	0	0	0	471225	0	770372	0	0	87360.5	0
YAVRTAVINAASGRQTVDEALKDAQTGTD	353	381	3	0	1007.85	7	27	9.80013	9.89353	1010.07	4.93392	0.6	0					0.128297		2.33764e+06	1.13553e+06	8.77534e+06	5.64646e+06	1.0079e+07	1.75244e+07	2.27079e+07	2.6602e+07	2.34315e+07	1.69016e+07	8.95301e+06	4.09409e+06	1.28615e+06	303535	0	0	0	174168	0	0	222768	268369	0	0	0	0	0	0	0	0
YAVRTAVINAASGRQTVDEALKDAQTGTD	353	381	4	0	756.136	7	27	8.77263	9.551	757.971	5.61425	0.6	0					0.168845		1.39574e+07	4.33669e+07	8.49326e+07	1.95655e+08	4.19829e+08	7.73638e+08	1.0908e+09	1.26271e+09	1.16348e+09	8.6724e+08	5.55498e+08	2.97299e+08	1.51445e+08	5.22875e+07	1.54628e+07	8.54262e+06	2.2156e+06	6.12691e+06	512349	4.10622e+06	467492	3.0578e+06	1.52095e+06	3.1042e+06	478339	1.95016e+06	857631	2.39945e+06	633196	2.68689e+06
YAVRTAVINAASGRQTVDEALKDAQTGTDYDIPTTENL	353	390	3	0	1356.68	9	35	9.83127	10.5032	1360.76	9.88918	1	0	0.884672	1.30589	1	-2	0.181998		3.52126e+06	2.51268e+06	4.91684e+06	4.47758e+06	834861	984188	5.2795e+06	1.85124e+07	7.81299e+07	1.8952e+08	2.91325e+08	3.6271e+08	3.85394e+08	3.47141e+08	2.70835e+08	1.87572e+08	1.00726e+08	4.47656e+07	2.19899e+07	4.04754e+06	359142	7.72165e+06	0	0	1.20328e+07	0	1.17998e+06	1.26656e+06	0	0
YAVRTAVINAASGRQTVDEALKDAQTGTDYDIPTTENL	353	390	4	0	1017.76	9	35					-1
AVRTAVINAASGRQTVDE	354	371	3	0	619.997	6	16					-1
VRTAVINAASGRQTVDE	355	371	2	0	893.974	6	15	5.38613	5.74792	895.739	2.52405	1	0	0.258162	0.251699		1	0.173306		346480	5.47303e+06	1.71184e+07	2.3764e+07	2.24082e+07	1.35018e+07	4.88968e+06	1.16408e+06	65587.8	76942.1	0	181449	59423.6	0	0	0	40162.7	47578.6	0	0	152674	0
VRTAVINAASGRQTVDEALKDAQTGTD	355	381	3	0	929.813	7	25	8.44545	8.53888	932.04	5.10925	0.6	0					0.0709481		139733	893416	0	6.07511e+06	1.41285e+07	2.45149e+07	3.18779e+07	3.33028e+07	2.4289e+07	1.63502e+07	7.33562e+06	1.81282e+06	141278	214897	0	0	0	0	238044	0	0	196328	21470.6	244379	0	0	0	0	0	0
AVINAASGRQ	358	367	2	0	493.773	4	8	3.61112	3.97298	494.676	1.25745	1	0	0.197372	0.251982		1	0.154981		3.24125e+06	1.5627e+07	1.67476e+07	7.74915e+06	1.63433e+06	186229	50846.1	0	50574.2	41692.1	0	33731.4	35050.6
AVINAASGRQTVD	358	370	2	0	651.344	5	11	4.61625	5.08885	652.867	2.31556	0.6	0					0.0607207		4.63115e+06	2.50249e+07	6.15967e+07	6.96312e+07	5.0631e+07	2.477e+07	8.39384e+06	1.46647e+06	93721.3	0	0	0	97365.8	0	0	0	114094
AVINAASGRQTVDE	358	371	1	0	1430.72	5	12	4.86842	5.16697	1433.68	2.16062	1	0	0.322754	0.0367712	1	1	0.314344		0	4.30655e+06	1.30072e+07	1.53889e+07	1.03464e+07	3.28576e+06	444467	0	0	0	0	0	0	0	0	87773.5	0	0
AVINAASGRQTVDE	358	371	2	0	715.865	5	12	4.82103	5.46477	717.52	2.50884	1	0	0.481843	1.21004	1	1	0.153791		1.64039e+08	5.98136e+08	1.26952e+09	1.50083e+09	1.07359e+09	5.36948e+08	2.11602e+08	7.0169e+07	2.05911e+07	9.63575e+06	1.26698e+07	3.49538e+07	5.33345e+07	3.82132e+07	8.99324e+06	3.64742e+06	1.20059e+06	674990
AVINAASGRQTVDEA	358	372	2	0	751.384	5	13	5.339	5.65383	752.841	2.07375	1	0	0.210187	0.0921177		1	0.158985		575551	1.01299e+07	1.89202e+07	2.23687e+07	1.56443e+07	6.3372e+06	956210	215466	34244.5	0	0	83648.8	0	52994.1	0	0	0	0	18211.1
AVINAASGRQTVDEAL	358	373	2	0	807.926	5	14	7.36555	7.83445	809.558	2.35018	1	0	0.255971	0.615785		-1	0.538041		2.073e+07	7.3797e+07	1.78384e+08	2.22615e+08	1.67718e+08	9.28053e+07	3.32774e+07	6.61226e+06	478441	435718	0	1.13981e+06	3.86612e+06	2.93544e+06	1.25463e+06	1.56281e+06	96967.8	0	0	0
AVINAASGRQTVDEALKDAQTGTD	358	381	2	0	1216.11	6	22	8.46103	8.97508	1219.19	4.79397	0.6	0					0.148311		1.37889e+07	3.62635e+07	5.9442e+07	1.66357e+08	3.33964e+08	5.3074e+08	5.96947e+08	5.14424e+08	3.71416e+08	2.0798e+08	9.21073e+07	4.09599e+07	9.35013e+06	4.22579e+06	464058	755920	478712	450281	0	0	0	267487	0	0	535052	523608	447296	22901.1	0
AVINAASGRQTVDEALKDAQTGTDYDIPTTENL	358	390	2	0	1739.35	8	30					-1
AVINAASGRQTVDEALKDAQTGTDYDIPTTENL	358	390	3	0	1159.9	8	30	9.70677	10.3318	1163.96	10.1739	0.6	0					0.155567		4.85076e+06	2.08666e+07	3.76793e+07	2.04254e+07	1.92264e+07	1.13315e+07	2.3181e+07	1.0264e+08	1.78896e+08	3.36183e+08	5.08142e+08	6.7437e+08	6.99708e+08	6.78701e+08	5.07752e+08	3.52557e+08	2.80393e+08	1.11334e+08	4.60978e+07	6.56537e+07	1.7519e+07	2.27878e+06	4.10356e+06	1.3072e+07	280364	398205	2.30089e+06	366473	0	934677
AVINAASGRQTVDEALKDAQTGTDYDIPTTENL	358	390	4	0	870.18	8	30	9.69118	10.0181	873.165	9.94595	0.6	0					0.111834		864594	1.52993e+06	7.74183e+06	1.97723e+06	565758	1.17045e+06	5.94172e+06	1.96808e+07	4.21782e+07	7.59473e+07	1.11859e+08	1.42962e+08	1.4848e+08	1.33066e+08	9.8187e+07	6.55228e+07	3.86714e+07	1.71538e+07	4.25084e+06	2.40259e+06	826600	688319	0	659037	766121	533346	285195	195806	205521	653725
INAASGRQTVDE	360	371	2	0	630.813	5	10	3.65905	4.0668	632.266	2.20872	1	0	0.546545	0.407938		1	0.215377		559249	1.02245e+07	2.3368e+07	2.88468e+07	1.8919e+07	6.01565e+06	703283	188236	0	105111	0	67111.9	0	45815	0	63662.8
INAASGRQTVDEALKDAQTGTD	360	381	2	0	1131.05	6	20					-1
INAASGRQTVDEALKDAQTGTD	360	381	3	0	754.372	6	20	8.14598	8.42988	756.451	4.97556	0.6	0					0.177498		1.55944e+06	2.942e+06	6.99154e+06	2.01179e+07	4.32495e+07	6.24966e+07	6.93608e+07	5.33927e+07	3.44242e+07	1.78517e+07	6.9585e+06	2.38306e+06	2.31246e+06	287011	405302	2.36581e+06	0	236184	2.75266e+06	121587	0	1.95497e+06	0	0	199918	286888	0
INAASGRQTVDEALKDAQTGTDYDIPTTENL	360	390	3	0	1103.2	8	28	9.84683	10.0958	1106.34	7.52679	0.6	0					0.458676		0	0	193363	280653	4.39495e+06	1.56788e+07	4.13292e+07	5.6169e+07	6.30294e+07	5.79545e+07	3.4572e+07	1.93637e+07	7.93809e+06	3.80466e+06	204061	0	1.36817e+06	0	411648	2.56814e+06	438721	1.21828e+06	1.29075e+06	0	153879	4.03718e+06	10967.1	0	9.72209e+06	0
ASGRQTVDE	363	371	2	0	481.731	4	7	2.75385	3.25478	483.111	2.23986	1	0	1.08989	0.724665		1	0.0407942		3.30471e+07	1.04681e+08	2.04631e+08	2.07811e+08	1.32992e+08	5.46243e+07	1.76503e+07	3.97789e+06	618144	85052.3	442704	604327
ASGRQTVDEAL	363	373	2	0	573.791	5	9	6.10862	6.46953	575.09	1.9596	0.4	0					0.561818		5.29074e+06	2.60033e+07	4.86856e+07	2.53986e+07	2.47772e+07	1.0315e+06	2.25636e+06	212903	63730.9	315233	0	36035.8	126315	110086	1.93062e+06
ASGRQTVDEALKDAQTGTD	363	381	2	0	981.972	6	17	7.25642	7.89682	984.733	4.43313	0.6	0					0.531268		3.3501e+07	6.47336e+07	1.31321e+08	3.22568e+08	5.84705e+08	7.3395e+08	7.33079e+08	5.31621e+08	3.18209e+08	1.44993e+08	5.90494e+07	2.06543e+07	5.59387e+06	5.11078e+06	2.08738e+06	1.00351e+06	471969	654842	712701	669264	227094	156788	0	0
ASGRQTVDEALKDAQTGTD	363	381	3	0	654.984	6	17	7.25642	7.78762	656.815	4.40339	0.6	0					0.172887		4.35416e+07	8.46712e+07	1.84935e+08	4.11705e+08	7.12836e+08	8.97887e+08	8.35574e+08	6.05574e+08	3.55699e+08	1.66706e+08	6.13752e+07	2.45926e+07	1.06054e+07	2.45027e+06	2.45108e+06	1.46584e+06	263148	1.04787e+06	483188	702398	8.42391e+06	5.72645e+06	2.10688e+06	4.23509e+06
ASGRQTVDEALKDAQTGTDYDIPTTENL	363	390	3	0	1003.81	7	25	8.75707	9.64447	1010.01	16.8776	1	0	3.0368	2.03825		-7	0.504848		3.60619e+06	1.1836e+07	5.56044e+07	2.4626e+06	2.41791e+06	1.32147e+08	1.6124e+07	7.28483e+07	3.0082e+08	2.37801e+08	3.19578e+08	4.76022e+08	4.52154e+08	4.64921e+08	5.54326e+08	7.90853e+08	1.54219e+09	2.75804e+09	4.04466e+09	4.74717e+09	4.41903e+09	3.34424e+09	2.16823e+09	1.18897e+09	5.82791e+08	2.54804e+08	1.00137e+08	2.71718e+07	6.0245e+06	3.86265e+06
ALKDAQTGTD	372	381	1	0	1019.5	4	8	2.85178	3.33525	1022.43	2.3638	1	0	0.955545	0.665296	1	0	0.0861759		2.35556e+07	6.83218e+07	1.48533e+08	1.80766e+08	1.23044e+08	5.4248e+07	1.7806e+07	4.27911e+06	424767	1584.99	0	0	0
ALKDAQTGTD	372	381	2	0	510.254	4	8	2.85178	3.33525	511.729	2.38476	1	0	0.969907	0.665296	1	0	0.0314198		3.00139e+08	8.23862e+08	1.68564e+09	2.07047e+09	1.44909e+09	6.7227e+08	2.12908e+08	5.98917e+07	1.63381e+07	3.83812e+06	296396	0	37797
ALKDAQTGTDYDIPTTENL	372	390	2	0	1033.5	6	16	7.74078	8.25503	1037.87	7.55037	1	0	1.92275	0.769928	1	0	0.256388		4.1981e+07	6.59618e+07	4.32099e+07	2.93438e+07	4.86608e+07	1.31508e+08	3.24595e+08	5.55922e+08	8.56056e+08	8.77957e+08	8.21049e+08	5.43891e+08	2.96011e+08	1.33402e+08	4.75203e+07	1.05655e+07	1.12853e+06	395170	650996	120381	0	0	135241
ALKDAQTGTDYDIPTTENL	372	390	3	0	689.336	6	16	7.56868	8.25503	692.594	8.58343	0.6	0					0.163786		1.15276e+06	1.53302e+06	1.40261e+06	553007	422818	7.97632e+06	2.17286e+07	4.29259e+07	2.52186e+08	4.29053e+08	4.07112e+08	2.64061e+08	1.29644e+08	5.06764e+07	1.70015e+07	2.06405e+06	529663	499574	1.46025e+06	757281	221564	385318	203127
LKDAQTGTD	373	381	2	0	474.735	4	7	2.6086	3.25478	477.563	5.13044	0.4	0					1.33652		3.37767e+06	7.73591e+06	2.12878e+07	2.77096e+07	1.72607e+07	6.68389e+06	1.55779e+06	5.86693e+06	2.33719e+07	3.06778e+07	1.27027e+07	2.60544e+06
KDAQTGTDYDIPTTENL	374	390	2	0	941.439	6	14	7.7564	7.80323	946.579	9.20145	1	0	2.9389	-0.818805		-2	0.131149		365644	1.2335e+06	0	142626	0	3.68229e+06	7.61934e+06	1.50529e+07	2.08698e+07	3.06342e+07	4.23333e+07	4.85555e+07	2.78044e+07	2.39223e+07	8.51474e+06	3.67456e+06	918232	99343.7	0	0	152544
YDIPTTE	382	388	1	0	838.383	4	4	5.87317	6.42258	841.685	2.81064	1	0	3.18787	0.889458		1	0.201318		1.17283e+06	6.06103e+06	3.22475e+07	5.86562e+07	4.88226e+07	1.94785e+07	2.93368e+06	60273	0
YDIPTTEN	382	389	1	0	952.426	4	5	5.46477	5.96725	956.344	3.36813	1	0	3.02869	0.729933	1	1	0.163887		2.25967e+06	4.63259e+06	2.61039e+07	6.38305e+07	8.15577e+07	5.72977e+07	2.20264e+07	3.44101e+06	191983	164069
YDIPTTEN	382	389	2	0	476.717	4	5	5.38613	6.03003	478.601	3.21932	1	0	2.86553	1.2106	1	1	0.279105		5.52382e+06	1.21217e+07	4.56898e+07	9.21388e+07	1.08894e+08	6.7435e+07	2.3644e+07	7.24488e+06	1.00976e+06	2.25932e+06
YDIPTTENL	382	390	1	0	1065.51	4	6	7.89682	8.6012	1070.2	4.06887	0.4	0					0.124918		1.67433e+08	1.535e+08	3.4758e+08	1.04336e+09	2.09195e+09	2.43362e+09	1.65102e+09	6.53482e+08	1.94411e+08	4.10178e+07	1.41673e+07
YDIPTTENL	382	390	2	0	533.259	4	6	7.89682	8.66355	535.513	3.88598	1	0	2.88636	1.62811	1	1	0.038484		8.36939e+08	8.39887e+08	1.89542e+09	5.13827e+09	8.82474e+09	9.49158e+09	6.2598e+09	2.39115e+09	6.61679e+08	1.41986e+08	1.49122e+07
LYFQGHM	390	396	2	0	448.21	5	5					0
YFQGHM	391	396	1	0	782.329	4	4	5.84185	6.88075	785.24	2.36393	0.6	0					1.32177		7.14473e+06	2.12965e+07	5.78533e+07	8.68469e+07	6.21915e+07	1.5279e+07	836390	222858	85529.8
YFQGHM	391	396	2	0	391.668	4	4	6.34427	6.99088	393.048	2.21225	1	0	2.36772	1.21984	0	1	0.0610562		4.64099e+07	1.02897e+08	2.48893e+08	3.21633e+08	1.96177e+08	5.27526e+07	8.54436e+06	4.83145e+06	38052.6
YFQGHMASM	391	399	1	0	1071.44	5	7	7.4124	7.7564	1076.39	4.1661	1	0	2.5985	0.191254		1	0.248808		203252	354287	1.23945e+06	1.13369e+07	2.84366e+07	3.66513e+07	2.70174e+07	8.78361e+06	480561	503195	0	0	135460
YFQGHMASMTGGQQMGRGSA	391	410	2	0	1051.45	7	18	6.91222	7.24083	1057.95	11.5808	1	0	2.86287	0.138967	1	1	0.134976		1.16809e+07	1.72659e+07	1.41278e+07	5.18622e+06	1.55367e+06	40476.6	347057	2.25095e+06	1.36085e+07	3.44634e+07	7.6845e+07	1.31101e+08	1.77444e+08	2.05198e+08	2.04189e+08	1.59699e+08	1.12577e+08	6.70791e+07	3.16359e+07	1.16649e+07	3.67056e+06	490084	133458	211883	0	0
YFQGHMASMTGGQQMGRGSA	391	410	3	0	701.305	7	18	6.91222	7.4749	705.594	11.446	1	0	2.82181	0.934551	1	1	0.106095		4.54633e+07	6.85607e+07	5.13311e+07	2.665e+07	1.13382e+07	3.87515e+06	3.97971e+06	1.60429e+07	5.8267e+07	1.37446e+08	2.71828e+08	4.46735e+08	6.15424e+08	7.19111e+08	6.75461e+08	5.517e+08	3.9099e+08	2.2088e+08	1.03916e+08	4.4678e+07	1.42752e+07	1.94598e+06	1.6787e+06	562977	1.50643e+06	368422
YFQGHMASMTGGQQMGRGSAA	391	411	2	0	1086.97	7	19	6.89647	7.22527	1094.15	12.8979	1	0	3.05725	0.13959	1	1	0.439885		3.90896e+06	5.99021e+06	3.29199e+06	1.65527e+06	460043	45197.6	121683	177825	174438	1.8495e+06	9.39018e+06	2.80643e+07	5.97042e+07	9.25597e+07	1.04028e+08	1.00399e+08	8.01478e+07	5.70991e+07	3.02463e+07	1.3864e+07	3.45255e+06	2.58974e+06	577075	2.87388e+06	790175	1.33037e+06	0
YFQGHMASMTGGQQMGRGSAA	391	411	3	0	724.984	7	19	6.88075	7.10053	729.708	12.7103	1	0	3.00313	-0.230954	1	1	0.0765392		1.60586e+07	2.18182e+07	1.78427e+07	1.02204e+07	3.91138e+06	1.77204e+06	233645	1.3175e+06	4.97172e+06	1.75415e+07	5.16822e+07	1.04272e+08	1.68504e+08	2.23722e+08	2.5248e+08	2.56085e+08	2.01219e+08	1.36086e+08	7.85558e+07	4.41481e+07	1.87525e+07	6.04559e+06	1.65026e+07	593408	242693	3.33833e+07	181444
YFQGHMASMTGGQQMGRGSAAL	391	412	2	0	1143.51	7	20	7.91238	8.37983	1151.13	13.6889	1	0	3.08801	0.610856	1	1	0.168986		0	1.11262e+06	0	643314	0	173381	46185.1	45687.7	35492.5	44632	593240	1.08019e+07	4.76072e+07	7.9905e+07	1.11132e+08	1.19512e+08	1.0837e+08	8.42774e+07	5.17876e+07	2.73017e+07	4.13864e+06	1.08209e+06	407020	0	230663	0	390664	193669
YFQGHMASMTGGQQMGRGSAAL	391	412	3	0	762.679	7	20	8.00587	8.49217	767.562	13.1159	1	0	2.93094	0.674927	1	1	0.0833343		2.70328e+07	4.05724e+07	3.46947e+07	1.86533e+07	6.70541e+06	1.47734e+06	367011	299792	322104	2.1727e+06	3.81913e+07	1.17453e+08	2.25149e+08	3.5787e+08	4.58906e+08	4.89393e+08	4.71513e+08	3.44036e+08	2.33247e+08	1.32163e+08	6.47154e+07	2.52059e+07	6.81366e+06	1.1702e+06	944206	308019	496732	1.09612e+06
YFQGHMASMTGGQQMGRGSAALSGGGGGGAEPGQA	391	425	2	0	1634.72	8	32					-1
YFQGHMASMTGGQQMGRGSAALSGGGGGGAEPGQA	391	425	3	0	1090.15	8	32	7.33435	7.7564	1097.49	19.9461	1	0	2.75287	0.456543	1	1	0.113971		1.63631e+07	3.39508e+07	4.55549e+07	3.28089e+07	2.08469e+07	8.74554e+06	2.28425e+06	752125	91840.5	243381	4.18348e+06	16892.6	0	7.34825e+06	3.82238e+06	1.41118e+07	3.4661e+07	7.08669e+07	1.17555e+08	1.72649e+08	2.6647e+08	3.42296e+08	3.91913e+08	4.12882e+08	3.82198e+08	3.20632e+08	2.496e+08	1.74888e+08	1.10653e+08	6.09119e+07
YFQGHMASMTGGQQMGRGSAALSGGGGGGAEPGQA	391	425	4	0	817.863	8	32	7.28758	7.50617	823.436	20.2166	1	0	2.79921	-0.235033	1	1	0.190901		1.18598e+06	1.28082e+06	2.28552e+06	595781	224614	301155	83298.5	0	0	0	0	0	113580	0	0	628962	3.01923e+06	4.75369e+06	1.01677e+07	1.69524e+07	2.40289e+07	3.41726e+07	3.7385e+07	3.34504e+07	3.19783e+07	2.44831e+07	2.04724e+07	1.33352e+07	7.06839e+06	2.52632e+06
YFQGHMASMTGGQQMGRGSAALSGGGGGGAEPGQAL	391	426	3	0	1127.84	8	33	7.94355	8.71028	1135.44	20.6563	1	0	2.7673	1.62811	1	0	0.207804		1.32948e+08	2.90152e+08	3.36487e+08	2.84937e+08	1.8107e+08	8.96253e+07	4.07616e+07	9.4874e+06	807299	3.11431e+06	294126	872771	2.281e+06	4.27388e+06	2.46923e+07	6.82275e+07	1.68006e+08	3.47253e+08	6.28899e+08	1.03655e+09	1.56135e+09	2.10436e+09	2.62412e+09	2.97267e+09	3.06344e+09	2.90131e+09	2.44522e+09	1.86087e+09	1.27129e+09	7.81147e+08
YFQGHMASMTGGQQMGRGSAALSGGGGGGAEPGQAL	391	426	4	0	846.134	8	33	7.9903	8.6947	851.785	20.4556	1	0	2.73397	1.41624	1	0	0.133295		1.53816e+07	4.38943e+07	5.27733e+07	4.18871e+07	2.20455e+07	1.04173e+07	2.78329e+06	131753	453875	128851	0	265362	0	1.33455e+06	2.61777e+06	1.69106e+07	3.61015e+07	8.88661e+07	1.38397e+08	2.49607e+08	3.09525e+08	4.5603e+08	5.04441e+08	5.66441e+08	5.47143e+08	4.93655e+08	4.01705e+08	2.9419e+08	1.93171e+08	1.17683e+08
YFQGHMASMTGGQQMGRGSAALSGGGGGGAEPGQALF	391	427	3	0	1176.87	9	34	9.3326	9.9714	1184.75	21.3844	1	0	2.78378	1.19327	1	1	0.199805		2.83042e+07	5.82354e+07	7.50731e+07	7.15209e+07	4.00999e+07	1.45358e+07	4.48569e+06	491575	0	0	0	0	2.16919e+06	1.07054e+06	458073	2.77805e+06	1.89737e+07	4.44366e+07	1.02209e+08	1.95128e+08	3.06779e+08	4.33607e+08	5.94732e+08	6.9327e+08	7.2083e+08	7.82867e+08	6.64021e+08	5.09962e+08	4.17736e+08	2.63107e+08
YFQGHMASMTGGQQMGRGSAALSGGGGGGAEPGQALF	391	427	4	0	882.901	9	34	9.34817	9.78457	888.81	21.3736	1	0	2.78204	0.505318	1	1	0.148059		896416	8.189e+06	1.2367e+07	1.1042e+07	4.61776e+06	1.22993e+06	551976	522052	744707	0	440098	524917	1.37539e+06	32290.2	1.2442e+06	3.49514e+06	2.06613e+06	7.21419e+06	2.38615e+07	4.96167e+07	7.69018e+07	1.10856e+08	1.36941e+08	1.6173e+08	1.70633e+08	1.5872e+08	1.38677e+08	1.14888e+08	8.02534e+07	4.98887e+07
YFQGHMASMTGGQQMGRGSAALSGGGGGGAEPGQALFNG	391	429	3	0	1233.89	9	36	8.77263	9.50422	1242.37	23.1036	1	0	2.85403	1.50864	1	1	0.198615		7.8281e+06	1.15614e+07	1.75147e+07	2.47366e+07	7.45382e+06	2.76225e+06	1.32402e+06	294638	0	0	208678	0	0	0	0	0	36034.6	1.43906e+06	5.83243e+06	3.49073e+07	7.50679e+07	1.29885e+08	2.2482e+08	2.77707e+08	3.3506e+08	4.1593e+08	4.33769e+08	3.91782e+08	3.30316e+08	2.5416e+08
YFQGHMASMTGGQQMGRGSAALSGGGGGGAEPGQALFNG	391	429	4	0	925.668	9	36	8.83502	9.28587	932.05	23.1788	1	0	2.86549	0.554433	1	1	0.518751		0	3.45833e+06	8.64013e+06	8.15666e+06	3.81808e+06	539509	549143	0	0	0	573676	383537	0	0	234482	523607	1.66734e+06	1.84877e+06	8.53333e+06	2.47724e+07	4.597e+07	8.10132e+07	1.17285e+08	1.48531e+08	1.78243e+08	2.17364e+08	2.17856e+08	1.98845e+08	1.68954e+08	1.3395e+08
HMASMTGGQQMGRGSAALSGGGGGGAEPGQAL	395	426	3	0	962.773	8	29					-1
ASMTGGQQMGRGSAALSGGGGGGAEPGQAL	397	426	2	0	1309.61	7	27	6.88075	7.02232	1319.37	17.935	1	0	2.97734	-0.49681	1	0	0.370353		0	0	85146.4	0	0	0	0	0	0	0	0	0	0	0	142813	451058	1.82968e+06	3.10078e+06	4.06286e+06	4.8916e+06	5.10445e+06	4.4431e+06	2.94154e+06	1.84688e+06	314078	86035.2	0	0	0	0
ASMTGGQQMGRGSAALSGGGGGGAEPGQAL	397	426	3	0	873.406	7	27	6.88075	7.19412	880.23	18.8717	0.4	1					0.407309		659177	1.72003e+06	1.55209e+06	1.15928e+06	360826	0	206369	54502.5	70862.6	166779	0	0	723143	1.24528e+06	4.39239e+06	1.21011e+07	1.97806e+07	3.17905e+07	3.94141e+07	4.3665e+07	4.22777e+07	4.38601e+07	2.97288e+07	1.82236e+07	3.59983e+07	5.08584e+06	1.67976e+06	2.90651e+07	108000	14942.2
TGGQQMGRGSAA	400	411	2	0	560.762	5	10	2.94855	3.1092	564.656	7.11167	1	0	3.23451	-0.431946		1	0.119297		124324	75362.2	50055	45306.1	0	96469.1	742692	1.80583e+06	2.11596e+06	1.72973e+06	793116	106715	20467.6	0	0	0
TGGQQMGRGSAAL	400	412	2	0	617.304	5	11	5.30767	5.55933	621.043	6.72816	0.6	0					0.340954		393280	3.88041e+06	2.07262e+06	485672	107816	71444.6	799764	3.44501e+06	8.39957e+06	7.32133e+06	5.64092e+06	2.39704e+06	477745	0	43366.5	0	361549
TGGQQMGRGSAALSGGGGGGAEPGQA	400	425	3	0	739.342	6	23					-1
TGGQQMGRGSAALSGGGGGGAEPGQAL	400	426	2	0	1165.05	7	24	6.34427	6.77068	1173.67	15.873	1	0	2.96153	0.471385	1	-1	0.252987		123792	544582	329720	0	6123.17	0	0	384566	0	906231	5631.3	2.39193e+06	2.65392e+06	9.97807e+06	1.74641e+07	2.57607e+07	3.32063e+07	3.4016e+07	3.08478e+07	2.60045e+07	1.75406e+07	1.01999e+07	2.83119e+06	679604	6914.34	0	77278.3	0	974737	2.25526e+06
TGGQQMGRGSAALSGGGGGGAEPGQAL	400	426	3	0	777.036	7	24	6.34427	6.91222	782.6	15.3222	0.6	0					0.262306		1.35074e+06	6.22773e+06	3.92891e+06	1.31193e+06	654413	0	12543.7	38710.2	153522	333428	750829	3.99959e+06	1.27516e+07	2.75967e+07	4.6913e+07	6.42632e+07	7.68938e+07	8.37917e+07	7.38081e+07	6.4808e+07	3.87025e+07	2.3121e+07	1.76138e+07	3.5915e+06	404240	1.04403e+06	242115	0	437814	0
TGGQQMGRGSAALSGGGGGGAEPGQALF	400	427	3	0	826.059	7	25	8.0837	8.14598	833.312	20.284	0.6	1					0.276756		0	0	0	169094	111471	0	0	133179	110582	0	0	0	0	219500	0	0	1.13837e+06	0	0	7.84654e+06	4.93601e+06	1.5332e+07	2.10486e+07	1.34729e+07	6.56099e+06	3.81444e+06	291006	0	0	0
MGRGSAALSGGGGGGAEPGQAL	405	426	2	0	929.447	6	19	8.19272	8.47658	931.119	2.2344	0.6	0					0.216798		2.32434e+07	9.15516e+07	1.49805e+08	1.57646e+08	1.08049e+08	6.10517e+07	2.54038e+07	6.48326e+06	7.88795e+06	21014.4	1.07287e+07	0	1.26571e+06	0	2.43737e+06	1007.45	1.53258e+06	0	2.89719e+06	0	690382	0	111896	382658	0	2.21193e+06
ALSGGGGGGAEPGQAL	411	426	2	0	649.82	5	13	5.65383	5.87317	654.777	9.18307	1	1	3.20832	-0.232483		-3	0.325751		2.88647e+06	1.53997e+06	430831	261748	2.05082e+06	9.20763e+06	1.96906e+07	3.24157e+07	3.99565e+07	3.69888e+07	2.84898e+07	1.54006e+07	6.27079e+06	4.00266e+07	3.1985e+07	1.24921e+07	3.60359e+06	9666.51	36153.7
ALSGGGGGGAEPGQALF	411	427	2	0	723.355	5	14	8.8662	8.89733	727.611	7.6761	0.6	1					0.158769		274407	0	0	0	0	0	2.27507e+06	2.89212e+06	3.55255e+06	4.98945e+06	3.82242e+06	1.2964e+06	14334.7	12269.9	0	0	0	0	210993	0
ALSGGGGGGAEPGQALFNG	411	429	2	0	808.887	5	16	7.81883	8.11483	813.79	8.88243	1	0	2.37918	0.0281039		1	0.384895		449111	5.15121e+06	283207	1.70263e+06	0	766809	1.82032e+06	1.68872e+07	2.3213e+07	3.77624e+07	3.6899e+07	3.59709e+07	2.57112e+07	1.57383e+07	3.46277e+06	167573	0	111526	0	720331	0	381870
LSGGGGGGAEPGQAL	412	426	2	0	614.302	5	12	5.38613	5.92018	617.882	6.47047	0.6	0					0.192424		9.25153e+06	5.90185e+06	2.0762e+06	3.4077e+06	1.42443e+07	4.07193e+07	6.2932e+07	7.43075e+07	7.32871e+07	5.16683e+07	3.74827e+07	7.06022e+06	3.67768e+06	736577	2.2365e+06	111939	309409	116293
SGGGGGGAEPGQAL	413	426	2	0	557.76	4	11	4.85263	5.37045	560.899	5.66738	0.6	0					0.129808		6.59549e+06	4.62733e+06	1.74892e+06	6.98092e+06	2.16537e+07	4.22468e+07	5.58124e+07	5.66798e+07	4.1778e+07	2.01506e+07	7.49312e+06	1.28832e+06	50303.3	469456	70570.4	162975
SGGGGGGAEPGQALFNG	413	429	2	0	716.826	5	14	7.33435	7.7564	721.097	7.73076	1	0	2.36298	0.456543		1	0.286236		712755	2.93664e+06	177451	336208	272280	3.54899e+06	1.35917e+07	3.80944e+07	4.35501e+07	3.79443e+07	2.52635e+07	1.66026e+07	3.71438e+06	2.96542e+06	0	442714	0	549979	1.39829e+06	1.15694e+06
FNGDMEPEAGAGAGAAASS	427	445	2	0	855.357	6	16	5.70092	6.2502	860.321	8.89009	1	0	2.3818	0.889005		1	0.210985		2.38282e+06	3.04604e+06	700330	202143	235016	853753	7.45005e+06	2.34091e+07	4.09627e+07	5.99894e+07	6.83266e+07	6.13692e+07	4.22867e+07	2.40687e+07	9.31632e+06	1.05121e+06	182877	145494	3680.09	0	0	0	65112.8
FNGDMEPEAGAGAGAAASSAADPAIPEEVW	427	456	3	0	963.427	7	25	10.1608	10.2541	968.69	14.0327	1	1	2.41293	-0.661093		1	0.233714		150941	240906	0	281968	352943	0	0	0	0	246674	218245	2.32801e+06	2.40417e+06	1.43239e+07	1.1716e+07	1.13364e+07	1.1848e+07	1.37427e+07	9.39815e+06	6.58647e+06	2.78126e+06	316332	720686	0	214986	0	0	684078	0	0
FNGDMEPEAGAGAGAAASSAADPAIPEEVWNIKQ	427	460	3	0	1124.52	8	29					0
FNGDMEPEAGAGAGAAASSAADPAIPEEVWNIKQM	427	461	3	0	1168.2	8	30					-1
FNGDMEPEAGAGAGAAASSAADPAIPEEVWNIKQMIKLTQEHIEAL	427	472	4	0	1195.33	10	41	13.4383	13.6899	1200.55	17.8942	1	1	1.72838	-0.12298		1	0.169769		649450	469294	1.76955e+06	945593	1.96452e+06	666399	0	145226	292830	993861	0	0	928133	1.82025e+07	923420	808450	8.52664e+06	5.00221e+07	4.19437e+07	3.04693e+07	4.83229e+07	6.03248e+07	4.92684e+07	4.45188e+07	3.39425e+07	2.86819e+07	1.99177e+07	1.31606e+07	4.3751e+06	4.08305e+06
NGDMEPEAGAGAGAAASSAADPAIPEEVWNIKQ	428	460	3	0	1075.5	8	28					-1
DMEPEAGAGAGAAASSAADPAIPEEVWNIKQ	430	460	3	0	1018.48	8	26	8.83502	8.9129	1024.45	16.0753	0.6	0					0.0736878		0	0	0	0	0	0	0	0	0	248498	0	0	0	285972	1.09764e+06	8.3139e+06	1.49087e+07	2.62117e+07	2.4476e+07	2.16158e+07	1.40255e+07	5.72766e+06	163543	0	203865	0	0	0	0	0
AADPAIPEEVWNIKQMIKLTQEHIEAL	446	472	3	0	1029.88	8	23	13.5957	13.6899	1033.31	8.36724	1	0	1.33009	-0.657977	1	1	0.382924		0	438047	612790	747784	460654	1.60413e+06	1.96935e+06	4.71317e+06	7.08894e+06	9.83262e+06	8.15325e+06	6.67271e+06	5.1724e+06	1.58078e+06	408653	768845	0	419976	177033	0	447575	0	152444	0	198481	610374	0	197553	382919	0
AADPAIPEEVWNIKQMIKLTQEHIEAL	446	472	4	0	772.66	8	23					-1
NIKQMIKLTQEHIEAL	457	472	2	0	955.032	6	14	11.7375	12.2688	956.239	1.21633	1	0	-0.18804	0.82805	1	1	1.36775		4.64615e+07	9.63063e+07	1.0904e+08	8.50237e+07	5.18355e+07	2.33256e+07	7.63654e+06	2.16524e+06	1.16775e+06	134177	292146	248872	755156	355166	334952	238659	252902	531958	241879	688400	193572
NIKQMIKLTQEHIEAL	457	472	3	0	637.024	6	14	11.7062	12.363	637.794	1.11383	1	0	-0.22818	1.25462	1	1	0.274208		9.96417e+07	1.98833e+08	2.13461e+08	1.62352e+08	1.04262e+08	5.22707e+07	1.96612e+07	5.89063e+06	1.15659e+06	148694	83453.2	0	58394.8	43312.4	98033.4	60130.7	45406.8	326127	107483	39840.8	104915
NIKQMIKLTQEHIEALL	457	473	3	0	674.719	6	15	13.2648	13.6742	675.58	1.31407	1	0	-0.184073	0.413376		1	0.146398		1.63372e+07	3.6429e+07	4.22403e+07	3.48062e+07	2.2304e+07	1.17703e+07	3.6418e+06	1.09695e+06	310286	383751	120862	132796	157831	85795.3	284210	201881	274699	85101.9	228589	222321	0	254613
MIKLTQE	461	467	2	0	431.739	4	5	6.18735	6.78638	432.623	1.20016	1	1	0.651589	1.0581		0	0.606463		1.05607e+08	8.43016e+07	3.56538e+07	9.56447e+06	769254	6.26625e+06	140208	1.15271e+06	130597	2.76837e+07
MIKLTQEHIEAL	461	472	3	0	475.931	5	10	8.6012	9.0993	476.44	0.617203	1	0	-0.325978	0.715035		0	0.15987		2.47974e+08	3.10358e+08	2.1983e+08	1.13673e+08	4.28145e+07	9.9103e+06	476007	454030	18333.5	0	1.07958e+07	67911.1	0	2.59346e+06	0	27572.1
TQEHIEAL	465	472	2	0	470.74	4	6	6.53548	6.94372	471.123	0.227158	1	0	-0.45679	0.409581		1	0.0914733		1.35911e+08	9.38798e+07	3.28681e+07	1.20357e+07	206443	2.20627e+06	232004	70045.5	17042.3	253565	0
LLDKFGGEHNPPSIYL	472	487	2	0	900.47	6	12	9.83127	10.0958	906.886	11.7355	0.6	0					0.0501221		0	919895	256358	406086	359009	525383	2.11603e+06	0	900232	0	305847	5.95261e+07	3.41418e+08	4.28686e+08	1.79102e+08	3.73392e+07	1.40419e+06	169295	174882
LDKFGGEHNPPSI	473	485	2	0	705.854	5	9					-1
LDKFGGEHNPPSI	473	485	3	0	470.905	5	9	6.97517	7.2097	472.417	3.69917	0.4	1					0.185407		1.06019e+06	1.30901e+07	3.45316e+06	1.09432e+07	2.17862e+07	2.1651e+07	1.92045e+07	1.08487e+07	3.5667e+06	1.31042e+06	316921	147302	0	58992.3	0
LDKFGGEHNPPSIY	473	486	2	0	787.386	5	10	7.31875	7.94355	790.159	4.60091	0.6	0					0.140855		2.66028e+07	3.37103e+07	4.88447e+07	1.28156e+08	2.439e+08	3.53349e+08	3.61093e+08	2.78029e+08	1.64492e+08	7.0668e+07	2.32206e+07	634929	42967.1	68481.1	385478	395103
LDKFGGEHNPPSIY	473	486	3	0	525.26	5	10	7.30317	7.94355	527.118	4.6303	0.6	0					0.325128		1.40965e+07	1.85456e+07	3.12438e+07	8.39065e+07	1.61051e+08	2.23048e+08	2.31219e+08	1.83807e+08	1.04827e+08	4.23215e+07	1.5527e+07	1.52388e+06	513090	611975	308505	122964
LDKFGGEHNPPSIYL	473	487	3	0	562.954	5	11	8.8662	9.4262	565.616	6.96556	0.4	1					0.475732		2.28158e+06	1.12565e+07	5.96763e+06	2.79734e+07	7.27648e+07	1.20716e+08	1.51095e+08	1.44553e+08	1.04965e+08	5.42802e+07	1.82857e+07	3.94646e+06	3.23224e+07	7.9735e+07	6.59565e+07	2.8522e+07	1.19805e+07
LDKFGGEHNPPSIYLEA	473	489	2	0	943.968	6	13	8.49217	8.83502	947.718	6.36535	0.6	0					0.200968		9.08361e+06	1.35574e+07	1.23344e+07	1.85762e+07	4.09923e+07	6.54354e+07	1.34906e+08	1.41989e+08	1.6906e+08	1.35086e+08	9.11039e+07	4.46236e+07	1.7552e+07	1.50202e+06	731564	387117	0	6.21422e+06	151038	2.67587e+06
LDKFGGEHNPPSIYLEA	473	489	3	0	629.648	6	13	7.9903	8.11483	631.721	5.08548	0.6	0					0.033116		0	0	0	2.09207e+06	1.17517e+07	2.54731e+07	3.22245e+07	2.69271e+07	1.49175e+07	5.32352e+06	752272	0	0	0	220787	0	0	92046.3	0	0
DKFGGEHNPPSIY	474	486	2	0	730.844	5	9	6.84925	7.05365	732.939	3.31754	0.4	1					0.331322		1.11687e+06	3.10185e+07	4.09042e+06	1.25826e+07	1.9631e+07	2.43947e+07	2.11201e+07	1.38485e+07	5.89227e+06	1.44974e+06	44702.8	210283	0	115967	0
EAYEEYTSKL	488	497	2	0	616.788	5	8	7.59998	7.94355	618.723	3.13924	1	0	1.48695	0.189781		1	0.188706		1.06613e+07	1.70198e+07	2.72436e+07	4.19734e+07	5.03228e+07	4.7327e+07	2.96311e+07	1.18478e+07	2.56897e+06	66429.4	0	253159	0	106597
EAYEEYTSKLDALQQREQQL	488	507	3	0	814.731	7	18					-1
YEEYTSKL	490	497	1	0	1032.49	4	6	6.73932	7.14735	1034.95	1.8431	1	0	1.01973	0.408901	1	1	0.414406		8.68673e+06	2.0275e+07	3.22734e+07	3.28002e+07	1.87368e+07	5.87566e+06	210045	131369	238112	55669.6	0
YEEYTSKL	490	497	2	0	516.748	4	6	6.72363	7.28758	518.037	1.96193	1	0	1.12831	0.938856	1	1	0.0642275		1.5657e+08	2.8974e+08	4.27385e+08	4.30992e+08	2.93684e+08	1.25755e+08	4.04176e+07	7.2849e+06	696070	1.24919e+06	314602
YEEYTSKLDALQQREQQL	490	507	2	0	1121.55	6	16	8.33303	8.57005	1124.13	3.84719	1	1	0.653875	-0.172378	0	0	0.707594		1.36216e+07	1.63841e+07	3.42166e+07	4.61391e+07	5.92544e+07	4.77654e+07	4.10983e+07	3.2324e+07	2.82557e+07	2.16035e+07	1.27155e+07	7.48714e+06	3.32418e+06	543154	839769	22632.4	166308	0	229034	0	462778	0	186513
YEEYTSKLDALQQREQQL	490	507	3	0	748.038	6	16	8.31745	8.9129	749.493	3.06138	0.6	0					0.356161		6.33048e+07	1.63496e+08	2.98096e+08	3.80655e+08	4.36699e+08	3.86326e+08	2.94167e+08	1.87124e+08	9.85918e+07	5.92766e+07	1.86768e+07	4.37378e+06	533252	1.36409e+06	99509.7	146918	1.10887e+07	396690	418094	787497	121346	361813	467361
YEEYTSKLDALQQREQQLL	490	508	3	0	785.732	6	17	10.2696	10.5344	787.26	3.20452	0.6	1					0.263727		8.79333e+07	2.6234e+08	4.08385e+08	4.02439e+08	2.96121e+08	1.66735e+08	8.15269e+07	2.62256e+07	7.61849e+06	2.30951e+06	897797	998036	319679	325977	592487	399839	0	7.42455e+07	265504	373755	1.22924e+08	389499	200876	1.11864e+06
YEEYTSKLDALQQREQQLLESLGNGTD	490	516	3	0	1043.51	7	25					-1
YEEYTSKLDALQQREQQLLESLGNGTDF	490	517	3	0	1092.53	8	26					0
YTSKLDALQQREQQL	493	507	2	0	910.979	6	13	7.64692	7.85002	912.393	1.77426	1	0	0.0838878	-0.28766	1	1	0.194747		2.47853e+06	1.1417e+07	1.73695e+07	1.66201e+07	1.3271e+07	6.50482e+06	1.65697e+06	0	0	0	0	0	0	130578	0	93891.1	0	93203.3	0	0
YTSKLDALQQREQQL	493	507	3	0	607.655	6	13	7.63128	7.70953	608.617	1.83223	0.6	0					0.126998		3.03571e+06	8.30651e+06	1.17788e+07	1.12747e+07	7.94809e+06	5.39287e+06	2.11112e+06	890668	56605.8	126104	0	110971	0	0	54925.8	0	0	0	0	0
YTSKLDALQQREQQLLESLGNGTDF	493	517	3	0	952.145	7	23					-1
DALQQREQQL	498	507	1	0	1228.63	5	8	6.53548	6.92795	1229.67	0.357414	1	0	-0.419417	0.355991	1	1	0.755874		1.4548e+07	1.70072e+07	9.59064e+06	1.91882e+06	24522.8	105975	0	116581	170295	0	0	0	55402.1	0
DALQQREQQL	498	507	2	0	614.818	5	8	6.5825	7.06928	615.486	0.647137	1	0	-0.220872	0.67657	1	1	0.0386255		4.83595e+08	5.8959e+08	3.91479e+08	1.7657e+08	6.76243e+07	1.80355e+07	4.45018e+06	385982	172158	719247	31746.9	449648	47949.5	200877
DALQQREQQLL	498	508	2	0	671.36	5	9	8.63237	8.6947	672.071	0.65865	1	0	-0.263134	-0.766121		1	0.184686		1.36382e+07	1.36993e+07	1.00308e+07	4.91225e+06	377387	438978	0	213499	138681	23124.3	0	0	104803	0	433342
DALQQREQQLLESLGNGTDF	498	517	2	0	1131.55	6	18	11.9094	11.9873	1135.96	7.51447	1	1	1.62436	-0.712984	1	1	0.604649		158360	0	0	150009	386165	2.21051e+06	6.55666e+06	7.23437e+06	7.05019e+06	4.74495e+06	3.80307e+06	318949	710437	0	652187	0	487255	0	0	0	596655	172090	1.82936e+06	0	0
DALQQREQQLLESLGNGTDF	498	517	3	0	754.705	6	18	11.7375	12.1123	757.317	6.54355	1	0	1.32865	0.295886	1	1	0.230599		962948	2.00251e+06	960054	866471	3.69982e+06	1.08047e+07	1.98916e+07	2.57799e+07	2.62963e+07	1.67623e+07	9.34685e+06	6.69193e+06	1.43205e+06	1.24283e+06	826371	154179	289313	1.50355e+06	577618	435530	617812	467713	278703	74768.9	0
LESLGNGTD	508	516	1	0	905.421	4	7	4.7895	5.3547	910.11	4.19009	1	0	2.61729	0.943105		1	0.242443		2.14182e+06	2.0511e+06	7.22685e+06	3.34211e+07	6.08582e+07	6.92603e+07	4.41239e+07	1.73558e+07	2.65645e+06	348285	43489	64306.8
LESLGNGTDF	508	517	1	0	1052.49	4	8	8.30185	8.78825	1058.37	5.27791	1	1	2.95256	0.675267	1	0	0.485405		1.21334e+07	5.07683e+06	1.1593e+07	5.19101e+07	1.10168e+08	1.52879e+08	1.39902e+08	8.52336e+07	5.0533e+07	9.62801e+07	1.78057e+07	2.17883e+06	1.46517e+06
LESLGNGTDF	508	517	2	0	526.748	4	8	8.19272	8.6947	529.293	4.48377	1	0	2.40834	0.728234	1	1	0.101975		4.01129e+07	3.40644e+07	5.91927e+07	1.69437e+08	3.54972e+08	4.62404e+08	4.12498e+08	2.46059e+08	9.84669e+07	2.53436e+07	3.78982e+06	1.90456e+06	37875.8
ESLGNGTDF	509	517	1	0	939.405	4	7	7.31875	7.81883	943.539	3.60167	1	0	2.15644	0.721776		0	0.378476		6.40881e+06	7.1607e+06	1.8772e+07	6.08836e+07	1.04198e+08	9.63946e+07	4.2788e+07	465270	0	41902.3	0	142398
FSVSSS	517	522	1	0	613.283	4	4	4.55312	5.026	616.796	3.16242	1	0	3.67002	0.629324		1	1.64324		110908	47026.3	2.93281e+06	1.09588e+07	1.0779e+07	2.88406e+06	102079	0	86241.1
FSVSSSASM	517	525	1	0	902.392	5	7	6.64525	7.85002	908.422	5.44367	1	1	3.59908	3.11697		1	0.263701		2.19817e+08	1.16862e+08	1.42411e+08	2.53337e+08	7.62371e+08	1.54207e+09	2.10691e+09	1.93869e+09	1.19107e+09	5.03418e+08	1.07443e+08	1.18803e+07	346523
SVSSSASMD	518	526	1	0	870.351	4	7	3.30303	3.80088	875.587	4.70184	1	0	3.01809	0.714185		1	0.162114		1.25253e+07	7.97416e+06	1.11732e+07	4.04386e+07	9.21564e+07	1.40353e+08	1.37083e+08	8.09205e+07	2.95141e+07	7.39092e+06	501634	0
SVSSSASMDTVTSSSSSSL	518	536	2	0	903.899	6	17	6.39123	6.72363	909.824	10.7928	0.6	1					0.304043		4.03809e+07	4.63176e+07	2.3488e+07	1.71383e+07	1.19895e+06	2.92842e+07	3.81516e+06	8.57538e+07	4.39818e+07	1.89053e+08	1.61736e+08	3.38647e+08	3.09031e+08	4.08078e+08	2.80793e+08	2.65233e+08	1.21818e+08	8.82803e+07	2.0388e+07	1.52245e+07	76234.9	295606	202035	0
SSSASMDTVTSSSSSSLSV	520	538	2	0	903.899	6	17	6.39123	6.72363	909.824	10.7928	0.6	1					0.304043		4.03809e+07	4.63176e+07	2.3488e+07	1.71383e+07	1.19895e+06	2.92842e+07	3.81516e+06	8.57538e+07	4.39818e+07	1.89053e+08	1.61736e+08	3.38647e+08	3.09031e+08	4.08078e+08	2.80793e+08	2.65233e+08	1.21818e+08	8.82803e+07	2.0388e+07	1.52245e+07	76234.9	295606	202035	0
DTVTSSSSSSL	526	536	1	0	1070.48	4	9	4.47412	5.32333	1076.96	5.89684	1	0	2.9277	1.90847	1	1	0.114655		1.50532e+08	9.45709e+07	6.30086e+07	1.50423e+08	4.43495e+08	9.75866e+08	1.56115e+09	1.74714e+09	1.29522e+09	6.0052e+08	1.94874e+08	4.53293e+07	5.01004e+06	118497
DTVTSSSSSSL	526	536	2	0	535.746	4	9	4.48988	5.13573	538.858	5.64698	1	0	2.7755	1.21723	1	1	0.0608824		3.72905e+08	2.52488e+08	1.95291e+08	4.68e+08	1.25133e+09	2.48599e+09	3.64254e+09	3.56729e+09	2.49759e+09	1.11397e+09	3.47343e+08	8.56613e+07	1.52608e+07	748999
DTVTSSSSSSLSVLPSSL	526	543	2	0	877.439	6	15	8.80385	9.02167	882.817	9.76545	0.6	0					0.426961		649092	3.37369e+06	1.93449e+06	0	308721	632415	2.17345e+06	2.3861e+06	3.71307e+06	1.1295e+07	2.10577e+07	2.98615e+07	2.48932e+07	1.80205e+07	5.30214e+06	2.11903e+06	971575	417649	1.12079e+06	0	0	0
TVTSSSSSSL	527	536	1	0	955.458	4	8	4.09808	4.85263	961.381	5.40522	1	0	3.0398	1.5867		1	0.191045		2.5783e+07	1.40596e+07	1.08361e+07	3.91056e+07	1.20628e+08	2.40282e+08	3.11872e+08	2.7383e+08	1.48453e+08	4.6238e+07	6.60268e+06	131628	0
SVLPSS	537	542	1	0	589.319	3	3	4.42682	4.97875	591.837	2.1854	1	0	3.32935	0.898012		1	2.12947		1.52682e+06	6.19724e+06	2.24089e+07	2.54913e+07	7.31704e+06	447131	0
SVLPSSL	537	543	1	0	702.403	4	4	7.61565	8.31745	705.661	2.84868	1	0	3.24001	1.4074	0	1	0.0554338		1.37498e+09	2.03283e+09	7.16928e+09	1.36795e+10	1.27162e+10	4.81177e+09	1.02925e+09	1.1287e+08	950738
SVLPSSL	537	543	2	0	351.705	4	4	7.6626	8.14598	353.042	2.26339	1	0	2.43781	0.665013	0	1	0.171748		1.24129e+07	3.34918e+07	6.85815e+07	8.37405e+07	5.31862e+07	1.18852e+07	1.27933e+06	529072	86524.6
SVFQNPTD	544	551	1	0	907.416	4	5	5.87317	6.62957	910.766	2.82661	0.6	0					0.255086		5.28405e+07	1.19449e+08	3.14152e+08	5.20704e+08	4.95275e+08	2.62578e+08	8.43367e+07	1.58131e+07	629116	76679.5
SVFQNPTD	544	551	2	0	454.211	4	5	5.8262	6.62957	455.9	2.85374	1	0	2.46469	1.75262	1	0	0.0624829		7.53777e+07	1.2044e+08	3.09688e+08	5.34852e+08	5.47867e+08	2.91049e+08	9.64709e+07	1.9237e+07	1.23647e+06	118386
SVFQNPTDV	544	552	2	0	503.746	4	6	7.31875	7.70953	506.689	5.3002	1	1	4.17856	0.350269		-1	0.209144		876994	1.5277e+06	5.54939e+06	1.40968e+07	5.20123e+07	5.7921e+07	7.77059e+07	9.20647e+07	4.17814e+07	4.76052e+06	3277.06
SVFQNPTDVARSNPKSPQKPIV	544	565	2	0	1205.15	6	16	7.19412	7.39678	1210.52	9.32295	1	0	2.53012	-0.289133	1	1	0.278473		0	263815	0	159236	0	140760	152192	4.34233e+06	1.16191e+07	1.38905e+07	1.40359e+07	1.7834e+07	1.52217e+07	1.29003e+07	5.33737e+06	2.51244e+06	177255	0	0	6885.97	15007.6	8250.79	0
SVFQNPTDVARSNPKSPQKPIV	544	565	3	0	803.768	6	16	7.16295	7.50617	807.568	9.98655	1	0	2.7575	0.188592	1	1	0.0586993		9.2182e+06	1.72958e+07	1.44972e+07	4.31611e+06	1.34579e+06	244972	4.52303e+06	2.25443e+07	6.6716e+07	1.42282e+08	2.2198e+08	2.88081e+08	2.97798e+08	2.35933e+08	1.58029e+08	8.69809e+07	3.43835e+07	5.7882e+06	1.80556e+06	266218	286337	408361	157969
FQNPTD	546	551	1	0	721.315	4	3	4.09808	4.48988	723.821	2.08849	1	0	3.15225	0.353725		1	0.292389		229628	6.31534e+06	1.78941e+07	1.75222e+07	6.01656e+06	412660	0	0
FQNPTDVARSNPKSPQKPIV	546	565	3	0	741.734	6	14	6.43823	6.64525	745.097	8.78045	1	0	2.77403	-0.274347		1	0.201681		0	236097	1.36456e+06	0	0	296969	195181	1.45727e+06	4.90348e+06	8.54405e+06	1.04176e+07	1.13379e+07	6.27886e+06	2.63357e+06	1.08917e+06	0	17954.6	287633	0	0	161295
VARSNPKSPQKPIV	552	565	3	0	507.635	5	9	4.56897	4.82103	509.827	5.68554	1	0	2.79899	-0.121224		1	0.145357		352773	152452	277178	184202	1.65037e+06	4.0775e+06	6.81053e+06	7.35059e+06	5.55943e+06	2.24048e+06	690029	0	0	0	0
GVTVRDSLKKALM	582	594	2	0	709.413	5	11	7.67823	8.17715	710.504	1.28844	0.6	0					0.0626262		2.43551e+08	1.0778e+09	1.38888e+09	8.79278e+08	3.87987e+08	1.33663e+08	4.16514e+07	65642.7	224566	847493	113005	0	1.03254e+06	1.29136e+06	989852	1.45589e+06	110151
GVTVRDSLKKALM	582	594	3	0	473.278	5	11	7.67823	8.19272	473.977	1.20387	1	0	-0.0643499	0.770721	1	1	0.0606242		1.48578e+08	6.17573e+08	7.88505e+08	3.70976e+08	2.17101e+08	7.21563e+07	1.37939e+07	606754	797156	3.17145e+06	353378	128150	278342	0	0	108740	0
GVTVRDSLKKALMM	582	595	2	0	774.934	6	12	9.17698	9.31702	776.192	1.47141	1	0	0.00787975	-0.502021		-1	0.071584		7.87317e+06	4.10856e+07	6.98852e+07	5.79428e+07	3.16121e+07	1.13547e+07	2.33045e+06	134686	0	0	0	0	0	199331	0	172215	0	0	0
TVRDSLKKALM	584	594	2	0	631.368	5	9	7.14735	7.4749	632.37	1.20089	0.6	0					0.0502583		1.66908e+08	5.95569e+08	7.24293e+08	4.09708e+08	1.60437e+08	4.78142e+07	8.39591e+06	848511	558114	0	283035	0	54553.2	0	185777
TVRDSLKKALM	584	594	3	0	421.248	5	9	7.16295	7.72517	421.935	1.2591	0.6	0					0.130962		5.29365e+07	2.27799e+08	2.67414e+08	1.52253e+08	5.73441e+07	1.33256e+07	2.73765e+06	0	0	7.85043e+06	0	0	273979	0	0
TVRDSLKKALMM	584	595	2	0	696.889	6	10					-1
TVRDSLKKALMM	584	595	3	0	464.928	6	10	8.63237	8.83502	465.7	1.36258	0.6	0					0.0816882		1.67722e+06	1.79267e+07	3.01987e+07	2.1963e+07	9.20217e+06	1.30782e+06	196831	0	0	0	0	0	0	139958	0	0	0
VRDSLKKALM	585	594	2	0	580.845	5	8	6.34427	6.89647	581.787	1.13834	1	0	0.115747	0.898918	1	-1	0.0528677		1.46383e+08	4.8532e+08	5.35935e+08	2.74454e+08	1.04757e+08	2.67676e+07	4.62539e+06	111281	0	161176	94614.2	17673.9	45737.9	0
VRDSLKKALM	585	594	3	0	387.566	5	8	6.37558	6.81778	388.195	1.14313	1	0	0.119026	0.525032	1	-1	0.0404037		4.71628e+07	1.68797e+08	1.84181e+08	1.02896e+08	3.59185e+07	7.19639e+06	543168	16065.6	96115.5	0	0	0	0	0
VRDSLKKALMM	585	595	2	0	646.365	6	9	7.81883	8.46103	648.274	2.92107	1	0	1.11501	1.20483	1	-3	0.276399		4.13804e+06	3.47657e+07	9.59125e+07	2.3135e+08	2.60462e+08	1.37417e+08	7.44223e+07	1.82078e+07	3.79868e+06	586182	362090	152591	770451	91444	489934	0
VRDSLKKALMM	585	595	3	0	431.246	6	9	7.89682	8.27067	432.435	2.67128	1	0	0.962854	0.292713	1	-3	0.158593		140164	7.23636e+06	1.31298e+07	3.9582e+07	4.013e+07	2.07576e+07	3.69725e+06	486116	88002.5	82723.4	57638.6	0	82240.8	0	0	73436.7
SLKKALM	588	594	2	0	395.746	4	5	5.68527	6.09292	396.523	1.01707	0.4	0					0.0830959		2.01691e+07	7.68298e+07	6.61703e+07	2.29192e+07	3.05889e+06	60964.9	109472	344180	0	0
KKALMMRGLIPE	590	601	2	0	693.902	6	9	5.10447	5.30767	695.279	1.78777	1	0	0.424669	-0.28732	1		0.287052		1.28924e+06	7.52095e+06	1.19308e+07	1.08852e+07	7.46346e+06	2.96241e+06	1.52541e+06	168323	111357	66944.2	0	0	0	0	0	0
KKALMMRGLIPE	590	601	3	0	462.937	6	9	5.10447	5.40185	463.78	1.56231	1	0	0.287329	0.0328058	1		0.195158		5.88762e+06	2.2081e+07	3.78402e+07	2.98148e+07	1.5111e+07	7.03476e+06	2.29515e+06	810703	0	0	36240.9	0	0	0	116900	52536.7
AVYRIQDGEKKPIGWD	604	619	3	0	625.663	6	13	7.50617	7.83445	627.575	4.61104	1	0	1.28021	0.137834		0	0.222608		7.82947e+06	1.42902e+07	2.72795e+07	5.91424e+07	1.03737e+08	1.37283e+08	1.21315e+08	7.87799e+07	4.17609e+07	1.49868e+07	2.96801e+06	275609	93608.7	0	89204.1	17226.6	0	3.08608e+07	47067.7	138962
AVYRIQDGEKKPIGWDTD	604	621	3	0	697.688	6	15	7.30317	7.7564	699.59	4.46804	0.6	0					0.0801889		4.12539e+07	6.61194e+07	9.60485e+07	1.84076e+08	3.69537e+08	5.54511e+08	5.46726e+08	4.50724e+08	2.75589e+08	1.32472e+08	5.74071e+07	1.93683e+07	4.85849e+06	887939	341192	0	0	1.17176e+06	0	12781	9.85611e+06	0
AVYRIQDGEKKPIGWDTDISW	604	624	3	0	826.42	7	18	10.0492	10.363	828.587	5.00824	0.6	0					0.188893		6.24771e+06	1.04479e+07	1.40267e+07	2.80504e+07	6.32608e+07	1.08008e+08	1.57266e+08	1.54896e+08	1.18332e+08	5.66186e+07	3.38514e+07	1.00375e+07	1.18167e+06	1.56931e+06	0	185200	560381	127139	704768	19308.7	167003	740457	434996	0	1.23211e+06	213391
AVYRIQDGEKKPIGWDTDISWL	604	625	3	0	864.115	7	19	11.1266	11.7062	866.263	4.8768	0.6	0					0.22018		9.21422e+06	1.86444e+07	2.35133e+07	4.34765e+07	9.14143e+07	1.53791e+08	1.89581e+08	1.87057e+08	1.4275e+08	9.20815e+07	4.36084e+07	1.47908e+07	4.98716e+06	2.23122e+06	810360	109264	1.82692e+06	424109	645218	1.65054e+06	1.07391e+06	358921	34722.6	420661	35469.4	243955	60614.7
AVYRIQDGEKKPIGWDTDISWL	604	625	4	0	648.338	7	19	11.2511	11.3756	650.087	5.42984	1	0	0.902396	-0.554705	1	1	0.266383		753954	351219	768848	557405	4.06758e+06	6.63267e+06	7.78828e+06	7.7243e+06	7.98239e+06	3.76985e+06	1.20535e+06	414505	1.85311e+06	171755	698522	0	82991.8	0	0	220786	0	0	167971	0	107415	82656.1	0
AVYRIQDGEKKPIGWDTDISWLTGEEL	604	630	2	0	1560.29	7	24	11.6749	12.1279	1564.53	6.61564	1	0	0.846864	0.561741	1	-1	0.279378		0	3.05694e+06	768149	3.75836e+06	972947	1.69351e+07	2.90403e+07	5.48774e+07	6.71717e+07	6.86293e+07	5.35709e+07	3.49063e+07	1.05649e+07	2.90149e+06	834677	326716	0	0	0	0	250836	0	0	0	0	0	0	190574	0	260800
AVYRIQDGEKKPIGWDTDISWLTGEEL	604	630	3	0	1040.53	7	24	11.6126	12.3944	1043.29	6.43693	0.6	0					0.06848		1.20945e+08	2.325e+08	2.37415e+08	2.15563e+08	2.6084e+08	4.85325e+08	9.20747e+08	1.41e+09	1.72371e+09	1.77194e+09	1.48877e+09	1.0463e+09	6.54718e+08	3.35938e+08	1.37993e+08	6.67082e+07	1.98694e+07	5.24596e+06	2.7747e+06	351585	733353	1.00306e+06	101089	622816	518457	0	179307	108607	22549.3	1.08603e+06
AVYRIQDGEKKPIGWDTDISWLTGEEL	604	630	4	0	780.648	7	24	11.6593	12.3316	782.834	6.88292	1	0	0.90792	1.3073	1	-1	0.118745		2.48772e+07	5.66294e+07	6.14677e+07	5.05119e+07	6.24888e+07	1.33535e+08	2.48516e+08	3.78361e+08	4.83551e+08	4.86747e+08	4.02171e+08	2.83218e+08	1.68893e+08	8.57061e+07	3.5618e+07	5.0589e+07	4.37183e+06	2.46285e+06	1.03201e+06	7.84304e+07	844766	389598	788228	1.88036e+06	546241	685476	189441	2.26411e+06	525087	1.55299e+06
VYRIQDGEKKPIGWD	605	619	3	0	601.984	6	12	7.39678	7.91238	603.715	4.10807	0.6	0					0.123399		2.30127e+07	3.85756e+07	6.6264e+07	1.51978e+08	2.75863e+08	3.29875e+08	2.93122e+08	1.89555e+08	9.49231e+07	3.36853e+07	1.85644e+07	3.14697e+06	137765	1.08229e+07	65641.6	0	914323	103472	349866
VYRIQDGEKKPIGWD	605	619	4	0	451.74	6	12	7.45927	7.81883	453.07	4.23514	1	0	1.27052	0.244165	1	-2	0.130649		201762	245706	1.76651e+06	9.03767e+06	1.65853e+07	2.26369e+07	2.18409e+07	1.19579e+07	4.58002e+06	1.17313e+06	296190	0	0	0	217693	0	106958	0	0
VYRIQDGEKKPIGWDTD	605	621	2	0	1010.51	6	14	7.24083	7.7564	1013.1	3.97669	0.6	0					0.137918		5.12408e+07	4.89825e+07	1.15121e+08	1.82651e+08	3.59421e+08	4.28954e+08	3.94913e+08	2.7134e+08	1.59509e+08	6.84023e+07	2.29452e+07	4.28354e+06	622277	117016	0	0	240821	223033	122042	225186	0
VYRIQDGEKKPIGWDTD	605	621	3	0	674.009	6	14	7.2097	7.86562	675.848	4.31752	0.6	0					0.0685959		9.84679e+07	1.73971e+08	2.73563e+08	5.96187e+08	1.19014e+09	1.51106e+09	1.51102e+09	1.14239e+09	6.49953e+08	3.16118e+08	1.29523e+08	4.60352e+07	1.85756e+07	6.42451e+06	3.17263e+06	762121	955790	112829	128805	72499.2	72112.5
VYRIQDGEKKPIGWDTD	605	621	4	0	505.759	6	14	7.30317	7.69388	506.956	3.59012	0.4	1					0.108346		5.15997e+07	8.30678e+06	5.71666e+07	2.81888e+07	7.80495e+07	8.39707e+07	9.36638e+07	7.02093e+07	4.19345e+07	1.6127e+07	4.39129e+06	318951	0	2.25381e+06	198491	0	0	52726	308007	0	0
VYRIQDGEKKPIGWDTDISW	605	624	2	0	1203.61	7	17	10.1453	10.4097	1206.91	5.1525	0.6	0					0.466136		1.31824e+06	613451	767340	788729	1.17058e+07	2.82857e+07	3.32713e+07	3.11821e+07	2.25249e+07	7.90869e+06	1.05607e+06	826456	354050	554501	2.09361e+06	0	335801	0	0	0	254945	0	342635	0	455825
VYRIQDGEKKPIGWDTDISW	605	624	3	0	802.741	7	17	10.2696	10.55	804.751	4.5782	0.6	1					0.0684161		2.08001e+07	2.92512e+07	7.21145e+07	5.84314e+07	1.1791e+08	3.36217e+08	2.47899e+08	2.36929e+08	1.96431e+08	1.06539e+08	5.01893e+07	2.06041e+07	2.97097e+06	423512	471608	368430	256141	702487	0	0	1.10781e+06	0	130189	128788	274953
VYRIQDGEKKPIGWDTDISW	605	624	4	0	602.308	7	17	10.0958	10.472	603.964	5.17306	1	0	1.00391	0.300644	1	1	0.151671		648286	1.46774e+06	2.34419e+06	7.84691e+06	1.74476e+07	4.09216e+07	5.48815e+07	5.56664e+07	3.50499e+07	1.94329e+07	7.47246e+06	2.17689e+06	1.00376e+06	1424.78	882313	112695	99046.5	0	133337	0	426854	0	628182	0	640717
VYRIQDGEKKPIGWDTDISWL	605	625	2	0	1260.15	7	18	11.2355	11.4534	1263.5	5.16617	0.6	0					0.887721		263605	463389	438754	3.54774e+06	7.93604e+06	1.83514e+07	2.37386e+07	2.03038e+07	1.50031e+07	3.94908e+06	1.02742e+06	471500	331467	199864	0	105194	0	1.01613e+06	0	292170	0	492971	0	742476	201986	253162
VYRIQDGEKKPIGWDTDISWL	605	625	3	0	840.436	7	18					-1
VYRIQDGEKKPIGWDTDISWLTG	605	627	3	0	893.126	7	20					0
VYRIQDGEKKPIGWDTDISWLTGEE	605	629	3	0	979.154	7	22					-1
VYRIQDGEKKPIGWDTDISWLTGEEL	605	630	2	0	1524.77	7	23	11.6593	12.2688	1528.82	6.28191	0.6	0					0.197055		7.04544e+06	1.58058e+07	3.14404e+07	1.84667e+07	3.12093e+07	5.54798e+07	1.01335e+08	1.51176e+08	1.89492e+08	1.96285e+08	1.56211e+08	9.81185e+07	5.37228e+07	2.10162e+07	2.64983e+06	216608	217940	0	0	187842	462171	0	236614	0	0	0	659032	137182	269762	0
VYRIQDGEKKPIGWDTDISWLTGEEL	605	630	3	0	1016.85	7	23	11.6281	12.3944	1019.6	6.4413	0.6	0					0.0708849		2.86718e+08	5.47209e+08	5.3688e+08	4.60073e+08	6.12845e+08	1.13951e+09	2.17038e+09	3.25213e+09	4.04407e+09	4.12372e+09	3.32831e+09	2.36325e+09	1.43462e+09	7.20148e+08	3.28953e+08	1.34213e+08	5.21063e+07	1.92598e+07	5.75442e+06	4.83778e+06	2.29313e+06	1.22514e+06	464663	888400	372398	16339.1	87132.7	430679	809658	1.33699e+06
VYRIQDGEKKPIGWDTDISWLTGEEL	605	630	4	0	762.888	7	23	11.6905	12.0966	764.974	6.51943	0.6	0					0.449055		5.6323e+07	1.11408e+08	4.91535e+07	1.00644e+08	1.26682e+08	2.53247e+08	5.3081e+08	7.23077e+08	8.84825e+08	9.06246e+08	7.47385e+08	5.20378e+08	2.96179e+08	1.61859e+08	6.91615e+07	2.71541e+07	1.23285e+07	3.14021e+06	3.07734e+06	658586	596934	328191	605041	406568	459367	216191	186908	264615	0	294080
VYRIQDGEKKPIGWDTDISWLTGEELHVEVL	605	635	3	0	1209.29	8	28					-1
YRIQDGEKKPIGWD	606	619	2	0	852.939	5	11	7.38117	7.44363	856.226	5.56015	0.4	1					0.40176		738671	2.1455e+06	6.06368e+06	1.38017e+07	2.60602e+07	3.23176e+07	2.65331e+07	1.51354e+07	7.35364e+06	7.21718e+06	0	4.02273e+07	0	1.45928e+06	0	0	0
YRIQDGEKKPIGWD	606	619	3	0	568.962	5	11	7.17853	7.7564	570.68	4.13978	1	0	1.39889	0.986159	0	0	0.131321		6.76809e+06	2.30718e+07	5.4657e+07	1.38884e+08	2.38782e+08	2.79627e+08	2.46531e+08	1.55498e+08	6.68899e+07	2.09176e+07	9.55196e+06	562136	0	225720	45676	0	7.07496e+06
YRIQDGEKKPIGWD	606	619	4	0	426.973	5	11	7.33435	7.36555	428.45	4.89464	0.4	1					0.216652		0	47187.2	0	513313	1.8375e+06	1.4142e+06	1.52672e+06	984228	79859.2	329561	0	664710	0	77226.1	0	0	0
YRIQDGEKKPIGWDTD	606	621	2	0	960.976	6	13	7.14735	7.56868	963.771	4.45495	1	0	1.21438	0.454107	1	-2	0.110018		4.756e+06	1.11859e+07	2.87383e+07	7.11725e+07	1.33294e+08	1.84145e+08	1.89127e+08	1.39029e+08	7.94978e+07	3.33794e+07	9.62003e+06	3.30405e+06	1.17512e+06	243983	1.17608e+06	182238	299293	9362.7	16062.9	142485
YRIQDGEKKPIGWDTD	606	621	3	0	640.987	6	13	7.16295	7.63128	642.853	4.46541	1	0	1.2188	0.613859	1	-2	0.115383		2.07977e+07	4.1201e+07	8.14475e+07	1.95303e+08	3.70703e+08	5.19648e+08	5.10386e+08	3.61349e+08	2.24691e+08	1.04945e+08	3.67931e+07	3.71966e+06	131441	2.09017e+06	4.09491e+06	3.64255e+06	3.80163e+06	205877	80716.1	2.95718e+06
YRIQDGEKKPIGWDTD	606	621	4	0	480.992	6	13	7.17853	7.38117	482.369	4.37478	1	0	1.18057	-0.289246	1	-3	0.132036		0	1.21186e+06	1.04705e+06	4.5221e+06	1.15579e+07	1.31817e+07	1.70228e+07	8.80112e+06	4.93593e+06	1.15279e+06	477322	74942.6	237659	0	158792	0	0	0	0	0
YRIQDGEKKPIGWDTDISW	606	624	3	0	769.718	6	16	9.98697	10.2852	771.883	5.11019	1	0	1.08664	0.0355816	1	-1	0.102842		4.54821e+06	9.88788e+06	1.6333e+07	3.94913e+07	1.0205e+08	1.72577e+08	2.19397e+08	2.13347e+08	1.52653e+08	9.11952e+07	4.42118e+07	1.88598e+07	3.10056e+06	691077	1.16929e+06	0	156660	252375	0	232310	410332	0	2.34233e+06
YRIQDGEKKPIGWDTDISW	606	624	4	0	577.541	6	16					-1
YRIQDGEKKPIGWDTDISWL	606	625	2	0	1210.62	7	17	11.2199	11.5313	1214.03	5.35823	0.6	0					0.601689		3.63263e+06	1.78608e+06	1.28019e+06	2.06985e+06	1.09374e+07	1.48074e+07	2.71458e+07	2.67667e+07	2.31019e+07	1.21568e+07	7.2931e+06	589397	2.42347e+06	237156	980483	0	633049	0	453835	0	224741	0	0	0	376129
YRIQDGEKKPIGWDTDISWL	606	625	3	0	807.413	7	17	11.1266	11.8001	809.778	5.63118	0.6	0					0.32117		1.17187e+07	1.79595e+07	2.46457e+07	5.89395e+07	1.32347e+08	2.36751e+08	2.95476e+08	2.87714e+08	2.20393e+08	1.40237e+08	6.36629e+07	2.17185e+07	6.47309e+06	1.9792e+06	666008	1.85114e+06	906910	438797	1.30794e+06	391151	373702	5.91819e+07	515359	307793	5.70095e+06
YRIQDGEKKPIGWDTDISWL	606	625	4	0	605.812	7	17	11.2199	11.3289	607.399	4.88607	0.6	0					0.131104		0	0	0	784533	1.677e+06	4.17994e+06	6.55254e+06	5.64898e+06	3.57476e+06	987879	465435	0	0	0	0	0	0	0	0	0	0	0	0	0	0
YRIQDGEKKPIGWDTDISWLTG	606	627	3	0	860.103	7	19	11.6281	11.6905	865.463	14.5312	0.6	0					0.337524		115792	656245	76973.4	217299	179233	267855	0	109447	0	172132	147729	77114.3	218150	471836	1.06051e+06	3.42867e+06	4.00838e+06	5.78936e+06	3.5062e+06	2.26654e+06	1.53416e+06	245225	544800	0	0	180964	0
YRIQDGEKKPIGWDTDISWLTGEEL	606	630	2	0	1475.24	7	22	11.6281	12.2531	1480.08	7.92414	1	0	1.31032	1.14636	1	-6	0.383112		543407	783734	2.97573e+06	2.9805e+06	7.9669e+06	2.58967e+07	4.98294e+07	8.19021e+07	1.03421e+08	1.17284e+08	1.10401e+08	1.22545e+08	1.07744e+08	7.21905e+07	2.37588e+07	4.82821e+06	781554	676755	190015	211571	37396.6	250019	0	675831	178441	0	0	132580	0	0
YRIQDGEKKPIGWDTDISWLTGEEL	606	630	3	0	983.826	7	22	11.6126	12.3787	986.72	6.92038	0.6	0					0.305682		8.77506e+07	1.59939e+08	1.56345e+08	1.50759e+08	2.48098e+08	5.38578e+08	1.00706e+09	1.46705e+09	1.84867e+09	1.80203e+09	1.49588e+09	1.06303e+09	6.36747e+08	3.31271e+08	1.55305e+08	5.96788e+07	2.704e+07	5.92887e+06	3.70201e+06	2.23809e+06	2.18243e+06	460737	652482	1.7576e+07	494767	326249	1.37326e+08	289569	538212	1.33066e+07
RIQDGEKKPIGWDTD	607	621	2	0	879.444	6	12	6.43823	6.92795	882.07	4.22713	1	0	1.26686	0.68654	1	-1	0.232122		1.6459e+07	1.16645e+07	6.78639e+07	1.41508e+08	2.66609e+08	3.27054e+08	2.94815e+08	1.91255e+08	9.06827e+07	4.00583e+07	1.52356e+07	4.93708e+06	454436	16129.3	3649.51	65089.5	86151.1	0	0
RIQDGEKKPIGWDTD	607	621	3	0	586.632	6	12	6.39123	7.00662	588.484	4.5298	1	0	1.40514	1.11368	1	-2	0.255625		3.50753e+06	2.21817e+07	1.00057e+08	2.74153e+08	5.0642e+08	6.49457e+08	5.74373e+08	3.75281e+08	1.90114e+08	8.68657e+07	5.09555e+07	2.69614e+07	1.32704e+07	5.33317e+06	9.47766e+06	557667	7639.86	9.26866e+06	311631
RIQDGEKKPIGWDTD	607	621	4	0	440.226	6	12	6.53548	6.78638	441.484	4.00809	1	0	1.16679	-0.125189	1	1	0.10285		191033	142025	1.79637e+06	6.86699e+06	1.35297e+07	1.37563e+07	1.26076e+07	6.51748e+06	2.25944e+06	473906	0	98698.4	0	0	0	0	0	0	0
RIQDGEKKPIGWDTDISW	607	624	2	0	1072.54	6	15	9.90912	9.98697	1075	3.65067	0.4	1					0.498459		0	8940.45	4.7041e+07	2.1464e+06	2.0089e+07	1.99837e+07	2.74973e+07	1.98408e+07	1.66103e+07	4.80157e+06	1.42607e+06	228139	425326	0	0	0	0	0	0	187975	0	0
RIQDGEKKPIGWDTDISW	607	624	3	0	715.364	6	15	9.89353	10.4409	717.38	4.77336	1	0	1.08026	0.88232	0	1	0.191106		3.62608e+07	3.93508e+06	2.33836e+07	1.00943e+08	2.2197e+08	3.38641e+08	3.38453e+08	3.38754e+08	2.17261e+08	4.91252e+07	4.72482e+07	1.36229e+07	1.67165e+06	689267	91782.8	1.04537e+06	127662	0	1.79266e+07	300322	598044	1.57894e+06
RIQDGEKKPIGWDTDISWL	607	625	2	0	1129.08	6	16	11.0019	11.3912	1132.23	4.94006	1	0	1.02834	0.344944	1	1	0.293857		174040	345661	575217	8.32446e+06	2.88886e+07	5.1963e+07	6.00768e+07	5.64351e+07	3.28442e+07	1.32274e+07	1.82508e+06	3.91752e+06	310766	182512	191276	1.13869e+06	209166	0	178146	0	0	0	0
RIQDGEKKPIGWDTDISWL	607	625	3	0	753.059	6	16	10.9552	11.578	755.125	4.8502	1	0	0.99755	1.13911	1	1	0.0763278		1.89613e+06	9.26455e+06	2.90992e+07	1.1731e+08	2.60733e+08	4.36244e+08	4.93349e+08	4.33747e+08	2.91236e+08	1.48846e+08	6.44776e+07	1.97087e+07	3.81935e+06	1.08174e+06	290050	0	845243	113242	202976	631047	330747	112908	107748
RIQDGEKKPIGWDTDISWL	607	625	4	0	565.046	6	16	11.0954	11.1888	566.59	4.82748	1	0	0.989766	-0.660526	1	1	0.147485		0	0	0	896038	3.85678e+06	4.87363e+06	6.70839e+06	5.23328e+06	4.03865e+06	918428	86931.9	0	0	99891.9	79918.2	0	0	0	0	0	0	102065	0
RIQDGEKKPIGWDTDISWLTG	607	627	3	0	805.748	7	18					-1
RIQDGEKKPIGWDTDISWLTGEEL	607	630	2	0	1393.7	7	21	11.5158	12.2375	1398.29	7.51208	1	0	1.29678	1.47521	1	-6	0.332245		892407	1.59978e+06	5.58296e+06	8.9866e+06	4.47977e+07	9.99554e+07	1.90686e+08	2.75555e+08	3.2425e+08	3.11358e+08	2.51306e+08	2.04696e+08	1.86959e+08	1.27803e+08	7.78158e+07	2.14573e+07	5.73988e+06	680174	465904	335271	316089	245072	272033	0	4.38342e+06	193641	2.20082e+06	458110	1.10594e+06
RIQDGEKKPIGWDTDISWLTGEEL	607	630	3	0	929.471	7	21	11.5002	12.2375	932.212	6.56818	1	0	1.05036	1.52812	1	1	0.0517869		7.94332e+07	1.33461e+08	1.42532e+08	2.22295e+08	5.36754e+08	1.2568e+09	2.32364e+09	3.28062e+09	3.85752e+09	3.53191e+09	2.63082e+09	1.68261e+09	8.87226e+08	4.24508e+08	1.73136e+08	6.48229e+07	2.09334e+07	4.96785e+06	2.17687e+06	992238	483469	187076	94393.2	472484	320643	289912	200992	800049	491329
RIQDGEKKPIGWDTDISWLTGEEL	607	630	4	0	697.355	7	21	11.5158	12.1905	699.437	6.67273	1	0	1.07766	1.3154	1	1	0.15501		7.36164e+06	8.97154e+06	8.5541e+06	1.83328e+07	5.82931e+07	1.39871e+08	2.62546e+08	3.84806e+08	4.40591e+08	4.06197e+08	3.0481e+08	1.83802e+08	9.42478e+07	4.3361e+07	1.34026e+07	2.89128e+06	3.70787e+06	226104	680026	316355	430689	84337.3	337804	73721.4	6.28658e+06	161587	5.11601e+06	140866	243268
RIQDGEKKPIGWDTDISWLTGEELHV	607	632	3	0	1008.18	7	23					0
TDISWLTGEEL	620	630	1	0	1263.61	5	9	11.1888	12.5677	1270.45	6.09024	0.4	0					1.51156		1.6195e+07	8.44856e+07	2.28212e+08	3.10767e+08	2.35399e+08	6.80257e+08	1.74433e+09	3.47622e+09	2.10454e+09	5.48294e+08	6.40149e+07	3.52404e+06	429299	1.27357e+08	1.05306e+08
TDISWLTGEEL	620	630	2	0	632.309	5	9	11.2511	11.8157	633.834	2.30493	0.6	0					0.164632		2.7037e+07	1.00872e+08	2.28548e+08	2.8285e+08	2.13185e+08	9.54582e+07	3.30973e+07	3.3176e+06	1.087e+06	49298.3	434873	0	222850	522234	1.58822e+06
ISWLTGEELHV	622	632	2	0	642.335	5	9					-1
LTGEEL	625	630	1	0	661.34	4	4	6.06147	6.83352	662.711	0.993418	1	0	0.697213	1.64618		1	0.0457377		6.96083e+08	1.53606e+09	1.10273e+09	3.54724e+08	7.66171e+07	7.81303e+06	217781	120875	77791.8
LTGEELHV	625	632	2	0	449.237	4	6	6.95945	7.63128	449.964	0.932798	0.4	0					0.540759		9.853e+06	2.74318e+07	2.50929e+07	4.28196e+06	211783	35084.8	648580	43160.6	140125	96375.4	63723.6
[truncated: 22 more columns]
