# Supplementary material for: Unveiling the domain-specific and RAS isoform-specific details of BRAF kinase regulation
Source: eLife. 2023 Dec 27;12:RP88836. doi: 10.7554/eLife.88836 (PMC10752582; doi:10.7554/eLife.88836)
Supplement: Figure 2—source data 1. — Also applies to plots presented in Supplementary file 1 and Figure 2—figure supplement 1 and Figure 2—figure supplement 3. [file elife-88836-fig2-data1.zip › Figure 2- source data 1/(BRAF_N2_N2-15Hr.mzXML) ExMS2_FinalTable.xls]

## Sheet: Sheet1
Sequence	START	END	Charge	ModMass	Monoisotopic m/z	maxND	maxD	RT Range(start, unit: min)	RT Range(end)	Centroid m/z	Delta Mass	Flag#1:Skip-tests	Flag#2:Unimodality check	Flag#3:Back exchange prediction check	Flag#4:Elution RT width check	Flag#5:Unique peptide RT/deltaD consistency check	Flag#6:Common-end peptides centroid subtraction check	Flag#7:Centroid shift within RT range check	Flag#8:Data multiple assignment check	Isotopic Envelope Amplitudes(start from this column(the Monoisotopic) to nonzero end):
GSSHHHHHHGTKTEEGKL	2	19	2	0	1008.48	6	16	3.88455	4.3838	1010.88	3.65201	1	0	0.070867	1.75924	1	1	0.0535015		604916	1.54561e+07	6.29203e+07	1.41245e+08	2.06446e+08	2.1404e+08	1.63608e+08	9.42659e+07	3.94071e+07	1.2949e+07	2.52784e+06	101195	0	0	69671.4	0	38122.8	46819.5	0	0	24510.5	48462.2	0
GSSHHHHHHGTKTEEGKL	2	19	3	0	672.656	6	16	3.85232	4.4313	674.281	3.71997	1	0	0.0876209	2.16541	1	1	0.0316033		2.00485e+07	1.53153e+08	5.95639e+08	1.41894e+09	2.14026e+09	2.32448e+09	1.78529e+09	9.9183e+08	4.3298e+08	1.5738e+08	4.41484e+07	1.11809e+07	1.07548e+06	77737.4	76560.7	22546.9	23075.7	56548.8	35511.2	73031.6	87210	86890.8	20945
GSSHHHHHHGTKTEEGKL	2	19	4	0	504.744	6	16	3.85232	4.4313	505.979	3.78672	1	0	0.104078	2.16541	1	1	0.0263342		4.21462e+06	4.24396e+07	1.66911e+08	4.03272e+08	6.59836e+08	7.28533e+08	5.61093e+08	3.17872e+08	1.40202e+08	4.96254e+07	1.45603e+07	2.71466e+06	338148	23438.5	4049.3	0	0	33840.7	5969.96	41544.9	10465.3	0	56888
GSSHHHHHHGTKTEEGKL	2	19	5	0	403.997	6	16	3.85232	4.41545	404.985	3.78655	1	0	0.104036	2.08467	1	1	0.0240431		1.28186e+06	2.67417e+07	1.14615e+08	2.88862e+08	4.64084e+08	5.03766e+08	3.90616e+08	2.17718e+08	9.9215e+07	3.58299e+07	9.54688e+06	1.35892e+06	97978.9	22672	816.366	0	78269.8	0	0	27879.9	0	50080.5	0
GSSHHHHHHGTKTEEGKLVIWINGDKGYNGL	2	32	4	0	862.178	8	29	9.13827	9.5149	864.927	8.96351	0.6	0					0.236732		0	0	68484.8	222821	91788.2	248150	1.76646e+06	7.13618e+06	1.4161e+07	1.99496e+07	2.21794e+07	2.34593e+07	1.88242e+07	1.14997e+07	6.11664e+06	3.18198e+06	1.04927e+06	267812	69681.2	513956	148515	90042.1	0	311299	214784	659859	0	305267	0	0
VIWINGDKGY	20	29	1	0	1164.6	5	8					0
VIWINGDKGY	20	29	2	0	582.806	5	8					0
VIWINGDKGYNG	20	31	2	0	668.338	5	10	8.2075	8.3172	671.118	4.75639	1	0	1.04673	-0.225197		1	0.0728051		0	0	715641	6.68912e+06	1.47414e+07	2.04055e+07	2.19673e+07	1.14329e+07	7.58161e+06	1.48921e+06	358859	0	62375.2	35823.9	0	0
VIWINGDKGYNGL	20	32	1	0	1448.75	5	11	9.9082	10.1707	1454.43	4.80049	1	0	0.891978	0.553277	1	1	0.186107		0	136950	5.32358e+06	2.93929e+07	7.15055e+07	1.08703e+08	1.14697e+08	7.58435e+07	3.82528e+07	1.30516e+07	2.04755e+06	190933	0	94161.2	111889	0	0
VIWINGDKGYNGL	20	32	2	0	724.88	5	11	9.9082	10.2333	727.738	4.83917	1	0	0.905848	0.872257	1	1	0.0197583		3.62906e+06	6.86428e+07	4.13108e+08	1.4517e+09	3.22278e+09	4.77925e+09	4.96865e+09	3.63556e+09	1.90844e+09	7.62709e+08	2.35417e+08	4.77919e+07	1.3892e+06	352747	533266	975257	338408
VIWINGDKGYNGLAE	20	34	2	0	824.92	5	13	9.31152	9.40543	828.267	5.70679	0.6	0					0.0645764		0	0	1.33507e+06	3.69249e+06	1.20184e+07	2.3564e+07	3.37891e+07	3.5593e+07	2.63384e+07	1.47982e+07	6.71791e+06	1.39842e+06	76274.5	0	53666.2	0	237143	0	0
VIWINGDKGYNGLAEVGKKFEKDTG	20	44	3	0	913.476	7	23	9.79738	9.86063	916.928	8.71305	0.6	0					0.172051		0	0	0	59945.8	270959	113464	700366	1.18253e+06	1.82722e+06	3.26299e+06	4.13187e+06	3.61914e+06	3.12182e+06	1.95745e+06	901662	175789	0	0	0	0	0	0	0	0	0	0	0	64790.3	0	0
VIWINGDKGYNGLAEVGKKFEKDTGIKV	20	47	3	0	1026.89	7	26					-1
VIWINGDKGYNGLAEVGKKFEKDTGIKV	20	47	4	0	770.421	7	26	11.0419	11.4024	773.3	9.66205	1	0	0.6364	1.05242	1	1	0.095607		257390	0	48859.9	0	422953	104857	1.36619e+06	6.61649e+06	1.3256e+07	2.62784e+07	3.59624e+07	4.45099e+07	4.06328e+07	3.42971e+07	2.03751e+07	1.45948e+07	1.69605e+06	2.54478e+06	323340	132027	1.99727e+06	0	0	36.2322	128925	0	0	0	71724	3795.94
VIWINGDKGYNGLAEVGKKFEKDTGIKV	20	47	5	0	616.538	7	26	11.0577	11.2468	618.848	9.69548	1	0	0.641471	0.17928	1	1	0.154666		0	0	0	34057.1	31092.1	114060	134962	788941	2.01357e+06	3.22872e+06	4.96532e+06	5.9822e+06	6.13931e+06	4.42616e+06	2.93512e+06	1.911e+06	366127	153810	0	0	0	0	0	0	0	62090.5	0	0	0	0
VIWINGDKGYNGLAEVGKKFEKDTGIKVTVEHPDKL	20	55	3	0	1333.38	9	33	10.2542	10.7709	1338.19	11.9972	1	0	0.604584	1.84796	1	1	0.100573		693076	138272	0	0	161119	0	7907.08	385661	1.03221e+07	2.99724e+07	6.56516e+07	1.12653e+08	1.63208e+08	2.02646e+08	2.24943e+08	2.20024e+08	1.79097e+08	1.34273e+08	8.71893e+07	5.27153e+07	2.25842e+07	8.15948e+06	2.57902e+06	528747	123515	226771	0	527150	18285.2	0
VIWINGDKGYNGLAEVGKKFEKDTGIKVTVEHPDKL	20	55	4	0	1000.29	9	33	10.2699	10.8947	1003.94	12.1949	1	0	0.628211	2.39889	1	1	0.0687111		1.7485e+06	2.59604e+06	5.85621e+06	4.55786e+06	6.92592e+06	1.23062e+06	5.52563e+06	1.61757e+07	4.93553e+07	1.02375e+08	2.25351e+08	4.02849e+08	5.8394e+08	7.6855e+08	8.69503e+08	8.41125e+08	7.21099e+08	5.65886e+08	3.71765e+08	2.26425e+08	1.26372e+08	5.83883e+07	3.24504e+07	1.47842e+07	8.47977e+06	570788	2.23016e+06	1.22279e+06	124922	467701
VIWINGDKGYNGLAEVGKKFEKDTGIKVTVEHPDKL	20	55	5	0	800.434	9	33	10.3483	10.6925	803.449	12.6719	1	0	0.685235	0.969555	1	1	0.105599		812502	544178	1.72542e+06	1.026e+06	1.72625e+06	3.20859e+06	2.49419e+06	7.07041e+06	2.15302e+07	5.7114e+07	1.1304e+08	2.03523e+08	3.03237e+08	4.01224e+08	4.38887e+08	4.4552e+08	3.92394e+08	2.97751e+08	1.96645e+08	1.20733e+08	6.12942e+07	3.31655e+07	1.60006e+07	7.26559e+06	3.37216e+06	2.9813e+06	1.70383e+06	496013	637836	281487
VIWINGDKGYNGLAEVGKKFEKDTGIKVTVEHPDKL	20	55	6	0	667.196	9	33	10.2542	10.8652	669.763	12.9975	1	0	0.724152	2.32859	1	1	0.0676786		215620	94046.3	0	163811	118138	400465	893975	1.00835e+06	1.28321e+07	3.61601e+07	7.25089e+07	1.42446e+08	2.25536e+08	2.84167e+08	3.39702e+08	3.16314e+08	2.88834e+08	2.15608e+08	1.46585e+08	8.72932e+07	4.45918e+07	2.13545e+07	1.10149e+07	4.937e+06	2.84239e+06	3.56156e+06	1.18055e+06	746974	332211	678626
VIWINGDKGYNGLAEVGKKFEKDTGIKVTVEHPDKL	20	55	7	0	572.026	9	33	10.2542	10.5518	574.14	12.3891	1	0	0.651432	0.731573	1	1	0.068041		46736.5	0	0	0	0	0	0	328678	1.58867e+06	6.03272e+06	1.09807e+07	2.28068e+07	3.81252e+07	5.20228e+07	5.57584e+07	5.73713e+07	5.62307e+07	4.21741e+07	2.55076e+07	1.67205e+07	7.22752e+06	2.51372e+06	728610	913056	141297	66415.2	40257.2	97403.4	0	100931
INGDKGYNGLAEVGKKFEKDTGIKVTVEHPDKLEEKFPQVAA	23	64	3	0	1533.81	9	38					-1
NGDKGYNGLAEVGKKFEKDTGIKVTVE	24	50	3	0	966.173	7	25					-1
NGLAEVGKKFEKDTGIKVTVEHPDKL	30	55	3	0	951.522	7	23					-1
NGLAEVGKKFEKDTGIKVTVEHPDKLEEKFPQVAATGDGPDIIF	30	73	4	0	1192.63	9	39	10.7709	10.9262	1197.1	15.057	1	0	0.693433	0.00718213		1	0.267427		0	0	0	0	7868.16	0	0	0	6049.46	0	0	91512.4	544915	1.30277e+06	4.02649e+06	7.80511e+06	8.32816e+06	9.63495e+06	8.73994e+06	7.55611e+06	4.16847e+06	3.23358e+06	598324	0	8461.76	0	0	0	123315	0
LAEVGKKFEKDTGIKVTVEHPDKL	32	55	3	0	894.501	7	21	7.6993	7.86225	897.249	6.64664	1	0	0.419006	0.0460676	1	1	0.077831		0	0	0	256875	1.39961e+06	7.68813e+06	1.50481e+07	2.2568e+07	2.41574e+07	2.10944e+07	1.5524e+07	9.1946e+06	4.07986e+06	1.38209e+06	186301	72901.2	70182.1	0	205771	121621	0	0	0	0	0	0	0	0	0
LAEVGKKFEKDTGIKVTVEHPDKL	32	55	4	0	671.127	7	21					-1
LAEVGKKFEKDTGIKVTVEHPDKLEEKFPQVAATGDGPDIIF	32	73	5	0	920.091	9	37					-1
AEVGKKFEKDTG	33	44	2	0	654.843	5	10	3.86842	4.3363	656.499	2.54897	0.6	0					0.131894		227677	1.8538e+06	1.09741e+07	1.57765e+07	1.33016e+07	6.0668e+06	1.06021e+06	120020	28004.2	72382.9	0	0	0	56285	0	0
AEVGKKFEKDTGIKV	33	47	2	0	824.967	5	13	6.93952	7.09092	827.204	3.49791	0.6	0					0.0787648		102569	1.09501e+06	8.00652e+06	2.05225e+07	2.95132e+07	2.72226e+07	1.77965e+07	6.63409e+06	1.92673e+06	249635	0	0	0	7988.28	0	0	0	0	0
AEVGKKFEKDTGIKV	33	47	3	0	550.314	5	13	6.89265	7.1955	551.782	3.42829	0.6	0					0.09477		2.42615e+06	5.67226e+06	2.60135e+07	5.6091e+07	7.49052e+07	6.5312e+07	4.24176e+07	1.84564e+07	6.21901e+06	1.21423e+06	84351.2	0	1.2209e+06	0	45939	330784	0	0	0
AEVGKKFEKDTGIKVTVEHPDKL	33	55	3	0	856.806	7	20	7.0648	7.47058	859.363	6.14591	1	0	0.382671	1.2831	1	1	0.0454598		0	1.21959e+06	2.30105e+07	1.28321e+08	3.94279e+08	8.95558e+08	1.48691e+09	1.88583e+09	1.81282e+09	1.39964e+09	8.74828e+08	4.67019e+08	2.15572e+08	9.06503e+07	4.07355e+07	1.9454e+07	1.0586e+07	5.25663e+06	1.1576e+06	211255	222995	68823.6	0	0	0	66065.4	0	854.623
AEVGKKFEKDTGIKVTVEHPDKL	33	55	4	0	642.856	7	20	7.11183	7.35035	644.938	6.79926	1	1	0.511535	0.431017	1	1	0.194768		56786.3	242212	7.638e+06	4.80955e+07	1.54971e+08	3.53979e+08	5.72781e+08	7.15403e+08	7.08046e+08	5.50946e+08	3.3584e+08	1.80186e+08	8.14735e+07	3.47533e+07	1.46051e+07	7.39687e+06	4.43555e+06	1.17995e+06	2.52782e+08	652081	0	0	618362	56670.7	0	102114	10826	0
AEVGKKFEKDTGIKVTVEHPDKL	33	55	5	0	514.486	7	20	7.11183	7.27195	516.026	6.17107	1	0	0.387634	0.0316341	1	1	0.018946		0	4757.21	970875	1.0946e+07	3.9938e+07	9.22337e+07	1.61031e+08	1.97977e+08	1.99284e+08	1.51785e+08	9.80237e+07	5.12283e+07	2.28192e+07	9.58276e+06	62025.1	1.76086e+06	1.26746e+06	458742	0	0	0	0	0	59844.2	0	0	0	0
AEVGKKFEKDTGIKVTVEHPDKL	33	55	6	0	428.907	7	20	7.08048	7.1955	430.218	6.34138	1	0	0.421225	-0.198113	1	1	0.0559263		0	0	0	46342.5	2.36815e+06	5.94332e+06	1.11325e+07	1.68947e+07	1.64462e+07	1.28409e+07	8.50624e+06	3.98272e+06	1.67532e+06	638555	267896	0	0	0	0	0	0	0	0	0	0	0	0	0
AEVGKKFEKDTGIKVTVEHPDKLEEKFPQVAATGDGPDIIF	33	73	3	0	1495.12	9	36	9.93995	10.5622	1500.37	13.0697	1	0	0.602594	2.38565	1	1	0.0913141		181782	0	0	0	0	228660	100869	892923	6.05645e+06	1.51356e+07	5.36525e+07	1.18142e+08	1.95301e+08	2.9502e+08	3.82212e+08	4.23517e+08	4.3582e+08	3.83538e+08	2.87408e+08	2.07727e+08	1.35836e+08	6.90919e+07	3.36056e+07	1.77616e+07	5.7633e+06	1.14846e+06	1.73925e+06	111565	0	1.31325e+06
AEVGKKFEKDTGIKVTVEHPDKLEEKFPQVAATGDGPDIIF	33	73	4	0	1121.59	9	36	9.93995	10.5622	1125.59	13.3019	1	0	0.62804	2.38565	1	1	0.112584		382696	543315	926485	512426	707335	1.16401e+06	1.45931e+06	6.96116e+06	3.17884e+07	1.06314e+08	2.62188e+08	5.25951e+08	9.00691e+08	1.36701e+09	1.81266e+09	2.07384e+09	2.08275e+09	1.83836e+09	1.45948e+09	1.04277e+09	6.60803e+08	3.88474e+08	2.1161e+08	1.05869e+08	5.29941e+07	3.03947e+07	1.61661e+07	9.04575e+06	5.98797e+06	7.80707e+06
AEVGKKFEKDTGIKVTVEHPDKLEEKFPQVAATGDGPDIIF	33	73	5	0	897.474	9	36	9.93995	10.4527	900.655	13.2185	1	0	0.618902	1.82809	1	1	0.036506		683849	249987	419710	516222	98577.5	720918	446751	1.508e+06	1.31615e+07	4.75244e+07	1.25729e+08	2.44544e+08	4.44942e+08	6.45099e+08	8.83467e+08	1.02765e+09	9.94602e+08	9.3184e+08	7.25286e+08	5.03034e+08	3.28953e+08	1.97453e+08	1.02172e+08	5.1552e+07	2.44716e+07	1.30124e+07	7.11765e+06	3.50393e+06	3.19978e+06	1.85009e+06
AEVGKKFEKDTGIKVTVEHPDKLEEKFPQVAATGDGPDIIF	33	73	6	0	748.063	9	36	10.019	10.3013	750.804	13.7629	1	0	0.678548	0.653802	1	1	0.104245		54676.5	118758	335438	77869.6	75819.4	73416.9	72959.4	520674	637960	8.93282e+06	2.43825e+07	4.4022e+07	9.05723e+07	1.39391e+08	1.76857e+08	2.14711e+08	2.13383e+08	1.85902e+08	1.5661e+08	1.1329e+08	6.93538e+07	4.09304e+07	2.0839e+07	8.01609e+06	4.62398e+06	1.68352e+06	1.4623e+07	543472	157188	321789
AEVGKKFEKDTGIKVTVEHPDKLEEKFPQVAATGDGPDIIF	33	73	7	0	641.34	9	36					-1
VGKKFEKDTGIKVTVEHPDKL	35	55	3	0	790.113	6	18	6.75203	6.99165	792.65	6.20126	1	1	0.529489	0.43662		1	0.103294		0	244270	0	847213	1.0656e+07	1.79283e+07	2.78916e+07	4.67675e+07	3.14766e+07	2.2852e+07	2.69417e+07	5.43785e+06	1.58305e+06	3.55713e+06	89508.7	0	314147	0	0	0	0	0	0	89761.9	0
VGKKFEKDTGIKVTVEHPDKLEEKFPQVAATGDGPDIIF	35	73	4	0	1071.57	9	34	9.93995	9.97165	1075.52	13.2199	1	0	0.704263	-0.622542	1	1	0.264818		163581	0	0	0	78367.9	0	0	0	0	0	0	60961	312111	900949	1.31917e+06	1.4116e+06	1.541e+06	1.17938e+06	1.24077e+06	393962	402795	145236	0	0	0	0	0	0	0	0
VGKKFEKDTGIKVTVEHPDKLEEKFPQVAATGDGPDIIF	35	73	5	0	857.458	9	34					-1
IKVTVEHPDKL	45	55	2	0	639.874	5	8	6.46618	6.51963	641.848	3.18486	1	0	0.740894	-0.511744		0	0.59306		60589.5	0	225569	713754	868117	586765	166608	33078.2	0	1415.01	33071.4	0	0	0
TVEHPDKL	48	55	1	0	938.494	4	5					-1
TVEHPDKL	48	55	3	0	313.503	4	5	3.88455	5.1637	315.294	4.8284	0.4	0					0.274889		0	0	2.91828e+07	2531.54	42269.1	1.05113e+07	178273	466476	3.78563e+07	42032.5
TVEHPDKLEEKFPQVAATGDGPDIIF	48	73	3	0	951.815	7	21	10.6456	10.9419	955.453	9.2075	0.6	0					0.052926		0	91563	359649	84260.4	0	1.04543e+06	7.31735e+06	1.98478e+07	4.40299e+07	7.08353e+07	8.94775e+07	9.46322e+07	8.36479e+07	5.78013e+07	2.6927e+07	1.84555e+07	7.22139e+06	1.21125e+06	472540	627.823	510147	363383	154985	173384	64041.4	75605.5	170342	82619.1	0
LEEKFPQVAATGDGPDIIFWAHDRFGGYAQSGLLAEIT	55	92	4	0	1030.77	9	34	12.0443	12.1874	1035.86	17.8849	1	0	1.24549	-0.0551365			0.142687		0	0	0	0	0	0	0	0	0	0	0	0	0	77519.3	112698	715093	986109	3.00754e+06	6.04968e+06	8.29173e+06	1.04622e+07	7.80817e+06	7.53569e+06	1.11766e+06	2.87545e+06	109552	495595	0	57997.4	0
EEKFPQVAATGDGPDIIF	56	73	2	0	967.481	6	14	10.9	11.3708	971.187	6.25109	1	0	0.931812	1.61431	1	1	0.0586367		170776	4.35296e+06	4.68652e+07	2.4405e+08	8.30675e+08	1.97747e+09	3.26317e+09	3.98804e+09	3.60798e+09	2.47008e+09	1.28202e+09	5.29687e+08	1.89825e+08	5.71829e+07	2.19857e+07	1.95287e+07	1.35747e+07	7.27926e+06	3.46146e+06	2.83048e+07	1.03478e+08
EEKFPQVAATGDGPDIIF	56	73	3	0	645.323	6	14	10.9	11.355	647.823	6.33864	1	0	0.95648	1.5339	1	1	0.511972		27548.9	64594.7	649852	5.77194e+06	2.38237e+07	4.83592e+07	6.98281e+07	7.39408e+07	6.52739e+07	3.91329e+07	1.91869e+07	6.46005e+06	1.86136e+06	172119	35105.6	27622.2	74364.9	64842.5	73849	2.73726e+06	1.26729e+07
WAHDRFGG	74	81	2	0	473.22	4	6	6.81452	7.02302	474.751	2.49644	1	0	0.811761	0.278107	1	1	0.0440206		4.71713e+06	4.0271e+07	1.0545e+08	1.3349e+08	9.52037e+07	4.1929e+07	1.203e+07	1.77581e+06	0	0	0
WAHDRFGG	74	81	3	0	315.816	4	6	6.86138	6.9604	316.814	2.4291	1	0	0.767488	-0.279619	1	1	0.132479		0	684523	3.74217e+06	5.22295e+06	3.46198e+06	694578	13386.8	0	0	0	0
WAHDRFGGY	74	82	1	0	1108.5	5	7	8.1256	8.17282	1112.53	3.35618	0.4	0					0.692189		0	0	64778.6	608758	749445	327814	0	55940.3	70511.8	0	0	0	0
WAHDRFGGY	74	82	2	0	554.752	5	7	8.1256	8.44263	556.602	3.02129	1	0	0.873064	0.830994	1	1	0.0451312		1.77051e+07	7.32147e+07	2.22024e+08	3.96658e+08	3.98735e+08	2.66734e+08	1.16879e+08	3.76537e+07	8.06408e+06	641208	71246.7	124556	0
WAHDRFGGY	74	82	3	0	370.17	5	7	8.17282	8.41127	371.4	3.00837	1	0	0.865782	0.430677	1	1	0.0362842		521100	1.08066e+07	3.89276e+07	6.86705e+07	6.89301e+07	4.56109e+07	1.58552e+07	4.48325e+06	432181	815530	12704.2	0	165672
WAHDRFGGYAQSGL	74	87	1	0	1564.73	5	12	8.83618	8.94627	1572.05	6.37833	1	0	1.26719	-0.223244	1	0	0.297517		0	0	0	0	235792	4.05497e+06	8.16384e+06	1.12924e+07	1.00776e+07	5.84017e+06	1.27969e+06	208009	0	0	122199	0	0	139439
WAHDRFGGYAQSGL	74	87	2	0	782.868	5	12	8.69433	9.05955	786.54	6.40558	1	0	1.27615	1.07645	1	0	0.0478018		513359	5.11504e+06	3.79113e+07	1.83521e+08	5.64106e+08	1.2864e+09	2.04721e+09	2.39847e+09	2.16968e+09	1.49774e+09	8.38169e+08	3.90809e+08	1.66416e+08	5.90439e+07	3.02042e+07	7.00875e+06	2.46802e+06	1.71959e+07
WAHDRFGGYAQSGL	74	87	3	0	522.248	5	12	8.69433	9.09105	524.661	6.30025	1	0	1.24152	1.23691	1	0	0.0372383		220221	1.36568e+06	2.35754e+07	1.11825e+08	3.49637e+08	7.75999e+08	1.29345e+09	1.53787e+09	1.33826e+09	9.22131e+08	4.80753e+08	1.95112e+08	6.65217e+07	1.88802e+07	5.36624e+06	3.12022e+06	586975	918052
WAHDRFGGYAQSGLL	74	88	2	0	839.41	5	13	9.40543	10.2804	844.051	8.27039	1	0	1.68002	3.67303	1	-4	0.668275		224763	2.57441e+06	4.05287e+06	3.18188e+07	1.10249e+08	2.71268e+08	5.3059e+08	8.39353e+08	1.16658e+09	1.30646e+09	1.08734e+09	6.46471e+08	2.61754e+08	1.13866e+08	1.37277e+08	1.8577e+08	1.92831e+08	9.44445e+07	4.89085e+07
WAHDRFGGYAQSGLL	74	88	3	0	559.943	5	13	9.68717	10.2804	562.825	7.63755	1	0	1.488	2.23783	1	0	1.16112		42037.6	319814	2.28543e+06	2.36241e+07	8.78465e+07	2.27368e+08	4.24702e+08	5.85239e+08	6.27943e+08	5.29264e+08	3.35221e+08	1.66859e+08	7.80846e+07	4.9599e+07	6.67914e+07	8.45575e+07	8.19403e+07	6.13818e+07	2.36303e+07
WAHDRFGGYAQSGLLA	74	89	2	0	874.929	6	14	9.54623	9.82897	879.284	7.65506	0.6	0					1.05586		85970.4	670451	12137	92800.9	2.06058e+06	7.12055e+06	1.57139e+07	2.6973e+07	2.93553e+07	2.71605e+07	1.72744e+07	8.69658e+06	3.36835e+06	1.4797e+06	1.27405e+06	2.49497e+06	2.31773e+06	3.57761e+06	337104	635018	0
WAHDRFGGYAQSGLLA	74	89	3	0	583.622	6	14	9.57753	9.8765	586.306	6.99752	0.6	0					0.0541358		28808.9	56621.6	72372.5	487733	4.5583e+06	1.47387e+07	2.989e+07	4.5536e+07	5.23295e+07	4.27527e+07	2.75265e+07	1.56266e+07	5.68723e+06	969781	244411	0	0	32041.7	0	34823.2	67078.2
YAQSGL	82	87	1	0	638.314	4	4	5.3691	5.548	641.132	2.44537	1	0	1.58204	0.12732		1	0.100003		658953	8.8655e+06	2.53161e+07	3.07228e+07	1.77e+07	4.47411e+06	451840	0	0
AQSGLL	83	88	1	0	588.335	3	4					-1
LAEITPDKA	88	96	1	0	957.525	4	6	5.22692	5.43753	961.712	3.63027	1	0	1.55719	0.28889	1	1	0.105143		105072	2.96639e+06	1.78017e+07	4.30568e+07	6.1959e+07	5.08165e+07	2.46291e+07	6.79999e+06	651328	41707.4	0
LAEITPDKA	88	96	2	0	479.266	4	6	5.19532	5.5902	481.362	3.63403	1	0	1.55967	1.22757	1	1	0.0231732		7.60999e+06	7.89236e+07	3.48276e+08	8.26867e+08	1.15944e+09	9.77065e+08	4.6731e+08	1.41136e+08	3.16991e+07	5.40134e+06	67019.4
LAEITPDKAFQDKL	88	101	2	0	794.933	5	11	8.80463	9.01233	798.521	6.22926	1	0	1.40434	0.274032	1	1	0.306541		0	0	419796	4.93584e+06	2.03183e+07	4.9958e+07	7.91791e+07	9.05168e+07	7.46516e+07	4.7069e+07	1.95936e+07	6.98861e+06	1.40912e+06	362264	274641	910329	5.01689e+06
LAEITPDKAFQDKL	88	101	3	0	530.291	5	11	8.96522	9.21213	532.619	6.03911	0.6	0					0.0451746		291746	55391.5	772022	8.67647e+06	3.3297e+07	7.12934e+07	1.13469e+08	1.21756e+08	9.87915e+07	6.2518e+07	2.82989e+07	9.86872e+06	1.78221e+06	352719	394750	226374	818075
LAEITPDKAFQDKLYPFT	88	105	2	0	1049.05	6	14	10.6456	10.9735	1053.07	6.76518	0.6	0					0.0765031		0	74645.1	187336	381524	7.63183e+06	3.31587e+07	5.73624e+07	9.02736e+07	9.91889e+07	8.64371e+07	5.70853e+07	2.67424e+07	1.10268e+07	1.61215e+06	298040	105584	232772	513203	100922	5063.71	158623
LAEITPDKAFQDKLYPFT	88	105	3	0	699.702	6	14	10.5987	11.0524	702.396	6.79629	0.6	0					0.106196		61397.9	35856.5	90141.3	2.19703e+06	1.56252e+07	5.19373e+07	1.03615e+08	1.58292e+08	1.70478e+08	1.48387e+08	9.62525e+07	4.92005e+07	2.15164e+07	6.20752e+06	385409	733427	1.19991e+06	236648	492933	238059	49935
LAEITPDKAFQDKLYPFTW	88	106	2	0	1142.09	6	15	12.5515	13.0023	1146.2	6.81158	1	0	0.961785	1.51234	1	1	0.10839		0	1.6788e+06	48547	3.44485e+06	1.15365e+07	3.75987e+07	7.20996e+07	1.1345e+08	1.23551e+08	1.20295e+08	7.60357e+07	4.69738e+07	2.12643e+07	9.08737e+06	1.39999e+06	505846	51130.9	408792	135530	248841	39725.5	230546
LAEITPDKAFQDKLYPFTW	88	106	3	0	761.728	6	15	12.76	13.0183	764.468	6.80444	1	0	0.959908	0.531796	1	1	0.0616909		0	0	424368	4.66208e+06	1.88386e+07	5.16897e+07	1.01759e+08	1.51666e+08	1.75096e+08	1.57053e+08	1.12216e+08	6.43782e+07	3.13522e+07	1.17535e+07	0	914304	126096	0	0	0	521194	22566.9
LAEITPDKAFQDKLYPFTWD	88	107	2	0	1199.6	7	16	12.0284	12.5252	1203.8	6.92155	0.6	0					0.0400154		0	0	405969	1.2338e+07	5.55522e+07	1.56262e+08	3.08571e+08	4.6005e+08	5.4945e+08	5.22896e+08	3.80908e+08	2.28029e+08	1.20298e+08	5.10176e+07	2.016e+07	4.44026e+06	1.63646e+06	311794	532646	86320.8	0	62172.4	277786	70563
LAEITPDKAFQDKLYPFTWD	88	107	3	0	800.07	7	16	12.0443	12.5094	802.874	6.92806	0.6	0					0.0267583		494091	578251	5.26543e+06	3.7563e+07	1.5083e+08	4.18563e+08	8.39636e+08	1.29443e+09	1.55339e+09	1.45828e+09	1.07174e+09	6.40637e+08	3.21372e+08	1.37313e+08	5.54509e+07	1.97929e+07	4.28809e+06	1.97011e+06	792889	604967	247531	221871	468170	144042
LAEITPDKAFQDKLYPFTWDA	88	108	2	0	1235.12	7	17	12.0443	12.2402	1239.4	7.03538	1	0	0.802975	0.214175	1	-1	0.0708216		0	0	0	684337	6.49272e+06	1.91765e+07	4.09804e+07	6.61171e+07	8.15755e+07	7.66046e+07	6.00667e+07	3.66259e+07	2.01696e+07	8.64188e+06	2.70714e+06	678766	0	71168.3	0	68271.7	0	67872.7	0	0	0
LAEITPDKAFQDKLYPFTWDA	88	108	3	0	823.749	7	17					-1
LAEITPDKAFQDKLYPFTWDAVRY	88	111	3	0	963.16	7	20					-1
LAEITPDKAFQDKLYPFTWDAVRYNGK	88	114	4	0	797.412	8	23	11.376	11.8434	800.276	9.50527	0.6	0					0.107487		355803	109261	0	31073	0	6.42402e+06	2.44327e+07	6.66476e+07	1.1261e+08	2.33372e+08	3.18416e+08	3.56822e+08	3.10263e+08	2.4462e+08	1.65833e+08	9.70294e+07	4.80181e+07	2.19588e+07	9.08459e+06	4.84874e+06	1.53293e+06	965039	0	112932	4.09828e+06	3694.05	46015.4	46459.3	7.74983e+06	0
LAEITPDKAFQDKLYPFTWDAVRYNGKL	88	115	3	0	1100.57	8	24	11.5501	12.0708	1104.56	9.92572	1	0	0.801895	1.86825	1	0	0.0299633		242779	292351	351746	107236	3.22175e+06	1.6466e+07	2.39577e+07	1.66569e+08	3.74952e+08	5.57608e+08	9.90656e+08	1.16703e+09	1.17406e+09	1.01982e+09	7.78908e+08	4.61133e+08	2.73168e+08	1.42596e+08	6.16734e+07	3.31288e+07	1.76076e+07	9.33511e+06	3.83341e+06	1.63893e+06	417532	108893	141375	285320	0	7534.08
LAEITPDKAFQDKLYPFTWDAVRYNGKL	88	115	4	0	825.683	8	24	11.5501	12.092	828.653	9.85458	1	0	0.790201	1.97633	1	0	0.0780566		200035	362620	194493	2.8943e+07	1.61928e+06	1.25069e+07	5.07827e+07	1.52758e+08	3.09915e+08	5.68269e+08	8.66745e+08	1.03213e+09	1.10104e+09	9.37783e+08	6.78398e+08	4.46042e+08	2.43328e+08	1.19512e+08	5.69254e+07	2.72765e+07	1.3065e+07	5.87148e+06	2.71713e+06	1.62841e+06	412969	298071	103343	29262.1	132357	46499.4
LAEITPDKAFQDKLYPFTWDAVRYNGKL	88	115	5	0	660.748	8	24	11.5818	12.1026	663.129	9.88033	1	0	0.794434	1.8691	1	0	0.0579586		0	0	33176.1	569891	237378	399917	2.6094e+06	9.70702e+06	2.44132e+07	4.4983e+07	7.20397e+07	8.54205e+07	8.99429e+07	7.57325e+07	5.28182e+07	3.37324e+07	1.80093e+07	7.99659e+06	3.6736e+06	638758	61552.4	860471	24179.4	132371	67645.7	97184.9	311116	0	116078	53620.2
AEITPDKA	89	96	1	0	844.441	4	5	3.62382	3.96505	848.137	3.21186	1	0	1.70443	0.954273		1	0.0861054		32787.5	2.22104e+06	1.19776e+07	2.43926e+07	2.49708e+07	1.60474e+07	5.31942e+06	308746	60504.6	0
AEITPDKAFQDKL	89	101	2	0	738.391	5	10	8.22317	8.30153	741.617	5.5792	1	0	1.3713	-0.384814	1	1	0.237324		0	0	157894	302041	996704	3.5141e+06	4.94221e+06	5.7363e+06	3.75269e+06	623148	0	0	0	0	55674.6	0
AEITPDKAFQDKL	89	101	3	0	492.596	5	10	8.30153	8.45832	494.732	5.53362	1	0	1.35332	0.0146536	1	1	0.087369		0	0	792921	821110	6.06218e+06	1.25325e+07	1.74707e+07	1.59178e+07	1.08686e+07	4.79368e+06	904015	193754	0	45456.3	0	0
AEITPDKAFQDKLYPFT	89	105	2	0	992.507	6	13					-1
AEITPDKAFQDKLYPFT	89	105	3	0	662.007	6	13	10.2542	10.63	664.541	6.39016	1	0	1.1095	1.12994	1	1	0.121759		0	290235	0	560995	5.93158e+06	1.92681e+07	3.43985e+07	4.55044e+07	4.41748e+07	3.02315e+07	1.53269e+07	4.98286e+06	787300	750704	287679	1.0855e+06	1.14496e+06	538007	378545	173734
AEITPDKAFQDKLYPFTW	89	106	2	0	1085.55	6	14	12.3145	12.6336	1089.4	6.36924	1	0	0.965102	0.841861	1	0	0.106796		64841.8	42674.2	86095.1	174819	6.77015e+06	1.80433e+07	3.47001e+07	4.4476e+07	4.55559e+07	3.19311e+07	2.13347e+07	8.94538e+06	3.69378e+06	243665	251370	68104.1	86688	12248.6	405945	118762	146938
AEITPDKAFQDKLYPFTW	89	106	3	0	724.033	6	14	12.3936	12.6967	726.607	6.37666	1	0	0.96719	0.760015	1	0	0.0435549		0	27564.6	9342.98	2.16926e+06	1.27783e+07	3.21128e+07	5.80574e+07	7.65459e+07	7.54908e+07	5.68086e+07	3.71976e+07	1.70541e+07	6.3832e+06	3.79667e+06	195087	0	212937	0	0	80386.7	105235
AEITPDKAFQDKLYPFTWD	89	107	2	0	1143.06	6	15	11.7274	12.1927	1146.98	6.43318	1	0	0.862276	1.58612	1	-1	0.0752933		0	134177	4657.7	7.75906e+06	3.12983e+07	8.8783e+07	1.6179e+08	2.13218e+08	2.20912e+08	1.71267e+08	1.1281e+08	6.02063e+07	2.50597e+07	8.71577e+06	1.40405e+06	326523	118157	334374	82542.2	684850	0	202141
AEITPDKAFQDKLYPFTWD	89	107	3	0	762.376	6	15	11.7274	12.1344	764.962	6.35669	1	0	0.842162	1.28938	1	-1	0.0434006		118796	104887	2.53825e+06	2.0339e+07	7.89173e+07	1.88762e+08	3.36977e+08	4.40081e+08	4.46893e+08	3.65946e+08	2.25693e+08	1.15717e+08	3.99509e+07	2.04994e+07	6.37987e+06	992606	377951	153786	305157	78102.5	0	126478
AEITPDKAFQDKLYPFTWDA	89	108	2	0	1178.58	7	16	11.8223	12.0124	1183.3	7.99807	0.6	0					0.53385		13327	131602	155278	1.03556e+06	5.95172e+06	1.77474e+07	3.23828e+07	4.55987e+07	5.09163e+07	4.41723e+07	3.30155e+07	2.13865e+07	1.20378e+07	6.36652e+06	1.35714e+06	330419	2.63148e+06	206626	1.2056e+07	201632	1.25299e+07	609177	2.91316e+06	827331
AEITPDKAFQDKLYPFTWDA	89	108	3	0	786.055	7	16	11.5185	11.9331	789.589	9.15535	0.6	0					0.294327		72720.2	1.1472e+06	328126	1.72153e+06	9.95861e+06	2.36785e+07	4.79861e+07	8.24508e+07	1.49787e+08	2.7105e+08	3.70382e+08	3.8463e+08	2.898e+08	1.80171e+08	8.60326e+07	3.72598e+07	1.41769e+07	5.27869e+06	2.73252e+06	2.36975e+06	2.52797e+06	2.99307e+06	2.04252e+06	1.66509e+06
AEITPDKAFQDKLYPFTWDAVRYNGKL	89	115	3	0	1062.88	8	23	11.3445	11.8592	1066.63	9.31096	0.6	0					0.0330696		0	209612	1.88046e+06	611091	1.14348e+06	1.4182e+07	4.14235e+07	1.15169e+08	2.3111e+08	3.68759e+08	5.08971e+08	5.28472e+08	5.0691e+08	3.77692e+08	2.58352e+08	1.40225e+08	7.61751e+07	3.422e+07	1.48796e+07	6.74076e+06	3.31571e+06	1.20395e+06	220157	367804	0	0	257122	49466.3	0	52928.9
AEITPDKAFQDKLYPFTWDAVRYNGKL	89	115	4	0	797.412	8	23	11.376	11.8434	800.276	9.50527	0.6	0					0.107487		355803	109261	0	31073	0	6.42402e+06	2.44327e+07	6.66476e+07	1.1261e+08	2.33372e+08	3.18416e+08	3.56822e+08	3.10263e+08	2.4462e+08	1.65833e+08	9.70294e+07	4.80181e+07	2.19588e+07	9.08459e+06	4.84874e+06	1.53293e+06	965039	0	112932	4.09828e+06	3694.05	46015.4	46459.3	7.74983e+06	0
EITPDKAFQDKLYPFTWDAVRYNGKL	90	115	3	0	1039.2	8	22	11.6135	11.738	1041.87	6.09842	0.4	1					0.109788		0	2.07248e+07	0	0	2.58318e+06	104076	601852	3.10769e+06	5.85579e+06	9.04606e+06	1.10239e+07	1.01447e+07	8.78366e+06	5.83969e+06	2.84534e+06	865666	213124	0	0	46804.4	0	56671.2	266771	0	0	0	63698.1	0	0	37856.1
ITPDKAFQDKLYPFTWDAVRYNGKL	91	115	3	0	996.187	7	21					-1
FQDKLYPFT	97	105	2	0	579.795	5	6	9.59318	10.1864	581.247	2.17452	0.6	0					1.72569		8.90562e+06	4.82814e+07	6.49487e+07	4.6489e+07	1.88682e+07	4.05164e+06	85690.1	400206	1.3496e+06	4.30701e+06	6.73195e+06	7.09966e+06
FQDKLYPFTW	97	106	1	0	1344.66	5	7					-1
FQDKLYPFTW	97	106	2	0	672.835	5	7	12.6146	13.0023	674.076	1.62248	0.4	0					0.0568583		4.42759e+07	2.13991e+08	3.44235e+08	2.84165e+08	1.45532e+08	5.47121e+07	1.70075e+07	3.87114e+06	83679.3	104192	0	26822.2	26399.2
FQDKLYPFTWD	97	107	1	0	1459.69	5	8	12.0124	12.039	1462.04	1.43356	0.4	0					0.294066		0	407915	948210	964957	148343	0	0	0	0	0	0	0	0	0
FQDKLYPFTWD	97	107	2	0	730.348	5	8	11.9173	12.2561	731.647	1.6772	1	0	-0.00250792	0.941962	1	1	0.0164416		1.32502e+08	6.14461e+08	1.01645e+09	8.8142e+08	4.79477e+08	2.04588e+08	7.15298e+07	2.16774e+07	5.8716e+06	990602	420991	92972.9	121305	0
FQDKLYPFTWDA	97	108	2	0	765.867	5	9	11.949	12.2561	767.216	1.73898	1	0	-0.0673184	0.780562		1	0.0244805		3.92431e+07	1.83774e+08	3.16931e+08	2.99708e+08	1.73001e+08	7.63307e+07	2.6132e+07	8.67015e+06	1.78532e+06	475506	68755.1	71994.6	84010.7	29385.3	0
FQDKLYPFTWDAVRYNGKL	97	115	2	0	1181.1	7	16					-1
FQDKLYPFTWDAVRYNGKL	97	115	3	0	787.739	7	16	11.3918	11.8223	789.705	4.43261	0.6	0					0.0860483		4.00627e+06	1.30365e+07	4.76717e+07	1.34086e+08	2.62601e+08	3.71066e+08	3.94553e+08	3.02118e+08	1.89835e+08	9.23317e+07	3.9815e+07	1.61892e+07	6.33809e+06	3.49828e+06	3.54472e+06	2.76868e+06	1.39232e+06	220457	0	164716	58031.2	279250	101253	148068
FQDKLYPFTWDAVRYNGKL	97	115	4	0	591.056	7	16	11.4235	11.738	592.553	4.52134	1	0	0.285191	0.818173	1	1	0.0572411		0	126345	3.2871e+06	1.50096e+07	3.30363e+07	4.98194e+07	4.78815e+07	4.07191e+07	2.32138e+07	1.26739e+07	4.48401e+06	1.89185e+06	259135	953817	33303.8	110008	0	113157	30057.4	25048.7	0	69981.3	0	63236.6
DKLYPFTWD	99	107	2	0	592.785	5	6	11.313	11.5132	593.63	0.947158	1	0	-0.206801	0.235995		1	0.140235		4.4346e+06	1.70092e+07	1.2821e+07	5.95517e+06	1.38185e+06	110353	0	26399.2	189875	39476	103423	129350
DKLYPFTWDA	99	108	2	0	628.303	5	7					-1
DKLYPFTWDAVRYNGKL	99	115	3	0	696.03	6	14	10.9945	11.2573	697.778	3.95928	0.6	0					0.0946889		0	84476.2	703552	6.22025e+06	1.39638e+07	1.43423e+07	1.12863e+07	7.30223e+06	2.19641e+06	244731	56821.1	0	35650.9	220590	220829	385659	0	0	0	0	0
YPFTWD	102	107	1	0	828.356	4	4	10.9157	11.4815	829.637	0.750548	1	0	-0.0893403	2.09834		1	0.0722605		8.68698e+07	1.95792e+08	1.15681e+08	3.70071e+07	5.49308e+06	163567	96226.2	56439.1	186314
YPFTWDAVRYNGKL	102	115	2	0	865.438	6	12	10.9314	11.1628	867.87	3.78858	0.6	0					0.0988251		123263	259343	8.16744e+06	2.11409e+07	3.42879e+07	3.46216e+07	2.37717e+07	1.22378e+07	4.52491e+06	995655	526455	426382	68383	0	150716	0	296249	229993	129411
YPFTWDAVRYNGKL	102	115	3	0	577.295	6	12	10.8495	11.2258	578.933	3.83899	0.6	0					0.221404		49183.2	331997	8.33518e+06	2.75754e+07	4.35822e+07	4.46723e+07	3.05366e+07	1.41946e+07	4.68711e+06	4.27114e+06	32015.9	0	0	0	0	0	0	0	1.23223e+06
WDAVRYNGKL	106	115	2	0	611.322	5	8	8.23883	8.56835	613.071	2.76178	0.6	0					0.0359097		5.3783e+06	4.28123e+07	1.51889e+08	2.61463e+08	2.41888e+08	1.28454e+08	4.24713e+07	1.17622e+07	954968	165043	279378	76285.2	37787.9	204164
DAVRYNGKL	107	115	1	0	1035.56	4	7	6.19545	6.26945	1039.21	3.05606	1	0	0.892655	-0.407059	1	1	0.339851		75762.6	150920	1.64012e+06	4.37438e+06	4.58635e+06	2.44876e+06	364984	0	7439.05	0	47586.8	0
DAVRYNGKL	107	115	2	0	518.283	4	7	6.11615	6.37557	519.989	2.81203	1	0	0.75514	0.537485	1	1	0.02919		7.58553e+06	7.29228e+07	2.60421e+08	4.56371e+08	3.98886e+08	1.82991e+08	5.74529e+07	1.4135e+07	2.23021e+06	94701.5	315128	0
AVRYNGKL	108	115	1	0	920.531	4	6	5.91057	6.1267	923.924	2.85171	1	0	1.04533	0.316992	1	1	0.0606169		306120	1.21872e+07	4.43764e+07	7.75715e+07	6.86667e+07	3.13969e+07	8.43781e+06	1.33149e+06	6545.97	2093.03	19191
AVRYNGKL	108	115	2	0	460.769	4	6	5.91057	6.1267	462.521	2.96202	0.4	0					0.0119159		2.58795e+07	2.40906e+08	9.25391e+08	1.61588e+09	1.52377e+09	8.10029e+08	2.45827e+08	5.40288e+07	9.92591e+06	437679	0
AVRYNGKLIAYPIAVEA	108	124	3	0	616.684	6	14					-1
VRYNGKL	109	115	2	0	425.251	4	5	5.7519	5.97398	426.921	2.84051	1	0	1.41146	0.347303	1	1	0.0149229		1.48829e+07	1.40648e+08	5.10589e+08	8.69865e+08	7.48588e+08	3.18281e+08	8.34229e+07	1.6836e+07	4.15969e+06	31964.8
VRYNGKL	109	115	3	0	283.836	4	5	5.7519	5.95817	284.93	2.78133	1	0	1.36477	0.26673	1	1	0.0178958		414223	1.35317e+07	4.72375e+07	7.69866e+07	6.22172e+07	2.7288e+07	6.64253e+06	442336	29107.4	5665.83
RYNGKL	110	115	2	0	375.716	4	4	5.22692	6.07922	377.153	2.43587	1	0	1.57266	3.55773		1	0.244865		21895.5	6.08402e+06	2.40846e+07	2.92786e+07	1.87337e+07	2.94046e+06	27180.8	120397	0
IAYPIA	116	121	1	0	647.376	4	3	7.25632	7.50198	647.763	-0.0182559	1	0	-0.853508	0.46744	1	1	0.0130164		9.36278e+08	3.51626e+08	7.392e+07	9.41413e+06	77840.5	103244	0	13953.8
IAYPIA	116	121	2	0	324.192	4	3	7.27195	7.38693	324.577	0.366071	0.4	0					0.291178		5.1073e+06	567510	2.22068e+06	36304.3	101036	42773.6	89654.6	0
IAYPIAV	116	122	2	0	373.726	4	4	7.22168	8.6786	374.337	0.754992	0.4	0					0.316458		0	6.423e+07	0	5.15283e+06	28250.2	983526	72103.8	80374.4	35606.8
IAYPIAVE	116	123	1	0	875.487	4	5	7.92025	8.25452	876.275	0.249437	1	0	-0.632715	0.918783	1	0	0.148175		5.43883e+08	3.94642e+08	1.52472e+08	5.10951e+07	1.12454e+07	1.28562e+06	188653	61823.9	0	49543.7
IAYPIAVE	116	123	2	0	438.247	4	5	7.92025	8.04685	438.575	0.116739	1	0	-0.737404	-0.139105	1	0	0.354376		5.61858e+06	3.68866e+06	952839	92067.7	197202	0	41842.4	0	0	0
IAYPIAVEA	116	124	1	0	946.524	4	6	8.1256	8.50547	947.363	0.259925	1	0	-0.658617	1.15108	1	1	0.0167874		3.59993e+09	3.05498e+09	1.2049e+09	3.28385e+08	7.55197e+07	2.28417e+07	9.58054e+06	722953	126553	0	64413.7
IAYPIAVEA	116	124	2	0	473.766	4	6	8.2075	8.55262	474.141	0.171827	1	0	-0.716537	0.974055	1	0	0.0162366		4.65589e+08	3.42031e+08	1.30663e+08	3.0214e+07	4.68764e+06	1.75296e+06	323192	537002	178280	110936	0
IAYPIAVEAL	116	125	2	0	530.308	4	7					-1
EALSLIYNKDLLPNPPKTWEEIPALDKELKAKGKSALM	123	160	4	0	1066.84	9	32					-1
ALSLIYNKDLLPNPPKT	124	140	2	0	949.043	6	12	9.12253	9.42107	951.949	4.66224	1	0	0.703073	0.736752	1	-4	0.0716816		699008	6.13859e+06	1.73173e+06	2.11857e+07	7.8066e+07	1.75343e+08	2.17649e+08	1.41863e+08	5.12172e+07	8.79165e+06	1.37661e+06	403053	143336	694180	176465	81340.7	15337.7	11394.6	36007.4
ALSLIYNKDLLPNPPKT	124	140	3	0	633.031	6	12	9.04382	9.37413	635.076	4.98395	1	0	0.808828	0.898661	1	-4	0.0610347		799309	687582	1.89859e+06	6.20538e+06	1.92802e+07	1.17022e+08	1.66502e+08	1.05058e+08	4.96397e+07	7.65167e+06	214663	384030	272872	180361	178295	118453	467792	48256.8	43865.8
ALSLIYNKDLLPNPPKTWEEIPAL	124	147	3	0	912.505	7	18	12.0602	12.541	913.864	2.39775	1	0	-0.304042	1.66516		-1	0.058826		362276	8.91051e+06	3.23869e+07	5.69185e+07	6.40908e+07	4.96318e+07	2.77991e+07	1.18283e+07	3.47134e+06	525324	0	104471	59402.8	70610.4	36688.1	39886.4	45633.7	0	0	0	93461.6	98386.3	0	0	35957.8	41680.1
LSLIYNKDLLPNPPKT	125	140	2	0	913.525	6	11	9.31152	9.62448	915.151	2.14443	1	0	-0.060499	0.810278	1	-3	0.0758883		678852	2.04597e+07	5.78428e+07	7.73815e+07	6.33443e+07	3.27307e+07	9.16854e+06	469974	0	208849	84268.1	0	0	286594	2176.78	76652.3	25358.2	0
LSLIYNKDLLPNPPKT	125	140	3	0	609.352	6	11	9.13827	9.5619	610.451	2.18659	1	0	-0.0453793	1.37403	1	-3	0.104483		1.84657e+06	2.91643e+07	8.36536e+07	1.13717e+08	8.61994e+07	4.08394e+07	1.55633e+07	3.41776e+06	493805	417843	491977	248240	246792	127512	301118	371103	298824	41273.2
LSLIYNKDLLPNPPKTW	125	141	3	0	671.379	6	12	10.0662	10.1916	671.702	-0.27077	0.4	0					0.607141		5.27577e+06	18009.6	0	0	0	0	106711	0	57198.9	63289.3	0	0	232543	0	0	76690.6	0	0	0
LSLIYNKDLLPNPPKTWEEIPAL	125	147	2	0	1332.74	7	17	12.0284	12.383	1334.72	2.3353	1	0	-0.287622	1.02279	1	1	0.0897058		0	1.0111e+07	3.65237e+07	6.45781e+07	6.70876e+07	5.1991e+07	2.85288e+07	1.1943e+07	1.86725e+06	125548	108367	0	2593.32	0	77185.7	61712.3	0	0	0	0	0	0	0	0	59499.6
LSLIYNKDLLPNPPKTWEEIPAL	125	147	3	0	888.826	7	17	11.949	12.5883	890.209	2.51206	1	0	-0.246609	2.47293	1	1	0.0348764		1.00886e+07	1.06811e+08	3.53678e+08	6.18142e+08	6.71539e+08	5.0854e+08	2.99365e+08	1.45989e+08	5.37816e+07	1.66992e+07	5.26156e+06	2.2775e+06	1.78847e+06	1.10522e+06	1.03467e+06	2.78862e+06	164812	18474.9	6.39709e+06	0	295549	324967	0	5455.61	47169.4
LSLIYNKDLLPNPPKTWEEIPALDKELKAKGKSAL	125	159	4	0	984.058	9	29	10.9	11.105	986.728	8.29347	0.6	0					0.0976035		8369.3	0	227728	126167	49454.8	0	2.41538e+06	4.77204e+06	9.75957e+06	1.53705e+07	2.12677e+07	1.70073e+07	1.4138e+07	9.21585e+06	7.19884e+06	1.9426e+06	755252	435324	0	0	0	125149	14631.9	78394.4	5167.99	7593.33	13544.7	2222.34	273.546	5298.03
LSLIYNKDLLPNPPKTWEEIPALDKELKAKGKSALM	125	160	3	0	1355.42	9	30	11.0577	11.4657	1359.06	8.37689	1	0	0.271961	1.29448	1	1	0.0875087		0	0	0	0	214977	803800	8.67629e+06	2.87865e+07	4.85069e+07	7.24682e+07	9.21638e+07	9.13089e+07	7.93536e+07	6.09009e+07	3.69806e+07	2.23076e+07	7.10028e+06	1.71644e+06	15394.7	201192	0	0	247247	0	71425.2	200515	0	0	0	0
LSLIYNKDLLPNPPKTWEEIPALDKELKAKGKSALM	125	160	4	0	1016.82	9	30	11.0261	11.5449	1019.69	8.97361	1	0	0.350423	1.85857	1	1	0.246502		0	4444.31	0	350639	2.99036e+06	1.85664e+07	5.73175e+07	1.29642e+08	2.26434e+08	3.38088e+08	3.82798e+08	4.01993e+08	3.43198e+08	2.66638e+08	1.75394e+08	1.05579e+08	5.34613e+07	2.66454e+07	9.78029e+06	4.12277e+06	1.49268e+06	653520	690513	505139	1.86819e+07	434645	164954	282757	4.65354e+07	47043.1
LSLIYNKDLLPNPPKTWEEIPALDKELKAKGKSALM	125	160	5	0	813.656	9	30	10.9945	11.5924	815.846	8.41955	1	0	0.277572	2.26178	1	1	0.0404067		96398.3	89764.6	50645.7	48947.6	1.13991e+06	7.65435e+06	2.82099e+07	7.06358e+07	1.22042e+08	1.83196e+08	2.11568e+08	2.23958e+08	2.00939e+08	1.4577e+08	9.3449e+07	5.57842e+07	2.77736e+07	1.09544e+07	4.62814e+06	1.47435e+06	634140	366473	301696	214323	280065	258162	238717	294322	212239	123093
LSLIYNKDLLPNPPKTWEEIPALDKELKAKGKSALM	125	160	7	0	581.471	9	30					-1
LSLIYNKDLLPNPPKTWEEIPALDKELKAKGKSALMF	125	161	5	0	843.07	9	31					-1
SLIYNKDLLPNPPKT	126	140	2	0	856.983	6	10	8.45832	8.74162	859.027	3.05386	0.4	1					0.135296		194896	1.41165e+07	3.71705e+07	5.11487e+07	3.49873e+07	3.02314e+07	6.19248e+06	3.20434e+07	410658	7.61467e+06	61361.2	221184	63357.4	0	52927.1	189626	58672.2
SLIYNKDLLPNPPKT	126	140	3	0	571.658	6	10	8.30153	8.61555	572.709	2.11877	0.6	0					0.0538355		516519	1.3429e+07	3.60868e+07	4.68912e+07	3.32853e+07	1.72533e+07	5.14182e+06	548051	0	28860.9	0	1986.04	0	34098.8	0	28853.5	0
SLIYNKDLLPNPPKTWEEIPAL	126	147	2	0	1276.19	7	16	11.6293	12.0178	1278.12	2.29881	1	0	-0.262753	1.1948	1	0	0.0535548		2.84012e+06	2.22925e+07	6.19389e+07	9.89049e+07	1.02239e+08	7.47797e+07	3.96197e+07	1.77668e+07	5.1061e+06	733314	0	0	137254	0	0	10384.9	0	64115.1	51257.2	123300	0	0	0	0
SLIYNKDLLPNPPKTWEEIPAL	126	147	3	0	851.132	7	16	11.6799	12.1344	852.464	2.43495	1	0	-0.229189	1.53119	1	0	0.0216781		2.01758e+07	1.0313e+08	3.03363e+08	5.10658e+08	5.22996e+08	3.72122e+08	2.21695e+08	9.74027e+07	4.01234e+07	1.38699e+07	5.09207e+06	2.51477e+06	1.71791e+06	1.37787e+06	673420	410132	97625.4	2113.81	2.74852e+06	39789.1	43023.2	190377	81443.6	62060.1
SLIYNKDLLPNPPKTWEEIPALDKELKAKGKSALM	126	160	3	0	1317.73	9	29	10.7866	11.0998	1321.33	8.34298	1	0	0.30533	0.811211	1	1	0.0883984		11121.2	0	0	86203.1	99302.4	202103	4.88076e+06	1.47298e+07	2.80934e+07	4.29872e+07	4.98068e+07	5.13706e+07	4.18038e+07	3.0893e+07	1.97893e+07	9.92981e+06	3.32384e+06	509920	496822	0	0	0	0	0	0	0	0	0	0	4673.37
SLIYNKDLLPNPPKTWEEIPALDKELKAKGKSALM	126	160	4	0	988.547	9	29	10.6612	11.2258	991.272	8.44185	0.6	0					0.0589667		13663.3	0	173815	69881.2	1.49775e+06	8.29935e+06	3.13043e+07	7.15938e+07	1.34847e+08	1.85352e+08	2.23705e+08	2.27467e+08	1.99921e+08	1.45957e+08	9.60581e+07	5.33671e+07	3.0589e+07	1.2263e+07	6.34148e+06	1.07229e+06	1.04392e+06	101124	247605	237909	91904.8	94274.9	13776.8	3346.97	108088	0
SLIYNKDLLPNPPKTWEEIPALDKELKAKGKSALM	126	160	5	0	791.039	9	29					-1
LIYNKDLLPNPPKT	127	140	2	0	813.467	5	9	7.68032	7.71503	813.901	-0.116614	0.2	0					0.790291		8.00597e+06	4.82753e+06	2.72575e+06	1.32737e+06	108674	6421.27	0	0	0	0	0	0	0	0	0
LIYNKDLLPNPPKT	127	140	3	0	542.647	5	9					-1
LIYNKDLLPNPPKTWEEIPA	127	146	3	0	784.426	7	14	10.9	11.5449	785.724	2.44812	0.6	0					0.0203454		1.19836e+08	9.44412e+08	2.87055e+09	4.55287e+09	4.53426e+09	3.18478e+09	1.68968e+09	7.21038e+08	2.75687e+08	9.9933e+07	4.69723e+07	2.82152e+07	1.7689e+07	7.51345e+06	1.39497e+06	1.77167e+07	543775	236947	2.41899e+06	167658	359849	161120
LIYNKDLLPNPPKTWEEIPAL	127	147	2	0	1232.68	7	15	11.566	11.6905	1234.59	2.30223	0.4	0					0.377955		184646	519659	4.27571e+06	7.29556e+06	7.19405e+06	4.57279e+06	1.98847e+06	181173	0	0	0	0	0	0	67650.1	0	96210.1	0	0	0	67088.3	59947	0
LIYNKDLLPNPPKTWEEIPAL	127	147	3	0	822.121	7	15					-1
LIYNKDLLPNPPKTWEEIPALDKELKAKGKSALM	127	160	5	0	773.633	9	28					-1
IYNKDLLPNPPKT	128	140	2	0	756.925	5	8	6.89265	7.27718	758.475	2.18742	1	0	0.249074	1.17485	1	0	0.0323901		1.85433e+07	1.41335e+08	3.84315e+08	4.53728e+08	3.29087e+08	1.50423e+08	5.2996e+07	1.49741e+07	2.18332e+06	0	0	0	0	74866.9
IYNKDLLPNPPKT	128	140	3	0	504.952	5	8	6.90828	7.29285	505.982	2.1779	1	0	0.244379	1.17502	1	0	0.0407833		1.3304e+07	1.12146e+08	2.96197e+08	3.77034e+08	2.62414e+08	1.15641e+08	3.8555e+07	1.04712e+07	773809	97431.4	0	0	0	239653
IYNKDLLPNPPKTW	128	141	3	0	566.979	6	9					-1
IYNKDLLPNPPKTWEEIPAL	128	147	2	0	1176.14	7	14	10.9157	11.4815	1178.07	2.42332	1	0	-0.146707	2.09834	1	1	0.0343586		2.78806e+07	2.31297e+08	7.18361e+08	1.14987e+09	1.12879e+09	8.18425e+08	4.28635e+08	1.80186e+08	6.78171e+07	2.33709e+07	7.437e+06	2.71347e+06	605337	0	16958.8	35532.5	143398	67393.4	455361	319780	284579	4461
IYNKDLLPNPPKTWEEIPAL	128	147	3	0	784.426	7	14	10.9	11.5449	785.724	2.44812	1	0	-0.139717	2.5012	1	1	0.0203454		1.19836e+08	9.44412e+08	2.87055e+09	4.55287e+09	4.53426e+09	3.18478e+09	1.68968e+09	7.21038e+08	2.75687e+08	9.9933e+07	4.69723e+07	2.82152e+07	1.7689e+07	7.51345e+06	1.39497e+06	1.77167e+07	543775	236947	2.41899e+06	167658	359849	161120
IYNKDLLPNPPKTWEEIPAL	128	147	4	0	588.572	7	14					-1
IYNKDLLPNPPKTWEEIPALD	128	148	2	0	1233.65	7	15	10.63	10.7866	1235.58	2.36599	1	0	-0.207303	0.0139743	1	1	0.368622		0	225305	4.18185e+06	7.46191e+06	9.27397e+06	5.20799e+06	2.16423e+06	151893	0	0	0	0	119347	0	0	0	0	0	100261	0	0	0	0
IYNKDLLPNPPKTWEEIPALD	128	148	3	0	822.769	7	15	10.5361	10.9787	824.111	2.52165	0.6	0					0.107591		350352	1.33989e+07	4.93829e+07	8.79807e+07	9.36273e+07	6.96888e+07	3.77657e+07	1.50034e+07	3.42524e+06	525350	277575	913177	69424.5	189518	263517	171915	114703	175257	7174.91	0	252082	10395.3	174893
IYNKDLLPNPPKTWEEIPALDKE	128	150	3	0	908.481	7	17					-1
IYNKDLLPNPPKTWEEIPALDKELKAKGKSAL	128	159	3	0	1207.34	8	26	10.0976	10.296	1210.84	8.29925	1	0	0.429639	0.226911	1	1	0.174582		0	146026	0	0	0	160209	1.28487e+06	9.08358e+06	1.47884e+07	2.11279e+07	2.54827e+07	2.18816e+07	1.84433e+07	9.84896e+06	7.81052e+06	1.4111e+06	13144.6	0	124490	0	0	504637	263288	23263.9	151497	182394	0	0	97297.8	24391.2
IYNKDLLPNPPKTWEEIPALDKELKAKGKSAL	128	159	4	0	905.758	8	26	10.019	10.5153	908.395	8.35702	1	0	0.438403	1.74404	1	1	0.117576		0	329849	0	643937	712732	6.6143e+06	2.3617e+07	5.43234e+07	9.37065e+07	1.31401e+08	1.47816e+08	1.47881e+08	1.11351e+08	8.29087e+07	4.8044e+07	2.6036e+07	7.10374e+06	3.79503e+06	1.1833e+06	353118	317041	219594	923650	119385	83341.7	119468	115484	98769.7	86370.1	124625
IYNKDLLPNPPKTWEEIPALDKELKAKGKSALM	128	160	3	0	1251.02	9	27	10.2542	10.9262	1254.57	8.30266	1	0	0.383501	2.63917	1	1	0.0626589		0	0	108565	121052	6.19796e+06	3.98294e+07	1.23778e+08	2.67425e+08	4.59853e+08	6.28986e+08	7.03614e+08	6.96176e+08	5.8533e+08	4.21711e+08	2.58133e+08	1.46576e+08	7.14284e+07	2.89393e+07	1.00846e+07	3.56989e+06	1.8648e+06	855768	671580	527233	556769	378551	0	247890	0	120393
IYNKDLLPNPPKTWEEIPALDKELKAKGKSALM	128	160	4	0	938.518	9	27	10.2386	10.8652	941.218	8.45925	1	0	0.406379	2.4084	1	1	0.0368513		173337	0	126526	1.95492e+06	3.31722e+07	1.21671e+08	3.6323e+08	7.95693e+08	1.33933e+09	1.96501e+09	2.34621e+09	2.27134e+09	1.91832e+09	1.41524e+09	8.63429e+08	5.22121e+08	2.40922e+08	1.25763e+08	5.18899e+07	3.16507e+07	1.70825e+07	1.68512e+07	1.1509e+07	8.23912e+06	5.87412e+06	2.04201e+06	586753	0	1.52602e+06	70480.3
IYNKDLLPNPPKTWEEIPALDKELKAKGKSALM	128	160	5	0	751.016	9	27	10.3013	10.8495	753.159	8.37498	1	0	0.394068	2.00885	1	1	0.0268425		14288.3	166314	1.69355e+07	1.74813e+06	1.24656e+07	5.42308e+07	1.59485e+08	3.59678e+08	6.38008e+08	8.89464e+08	1.04186e+09	1.02986e+09	8.64304e+08	6.18469e+08	3.78811e+08	2.13639e+08	1.09932e+08	4.74659e+07	2.07419e+07	1.07214e+07	7.69632e+06	5.38059e+06	2.61151e+06	54421	1.93092e+06	796702	242407	302731	128201	197843
IYNKDLLPNPPKTWEEIPALDKELKAKGKSALM	128	160	6	0	626.014	9	27	10.2542	10.818	627.803	8.39038	1	0	0.396318	2.08789	1	1	0.0371149		104000	48591.9	122545	229995	2.77102e+06	1.51124e+07	5.47825e+07	1.34006e+08	2.33238e+08	3.22303e+08	3.91114e+08	3.84938e+08	3.11726e+08	2.29015e+08	1.41168e+08	7.47379e+07	3.67863e+07	1.67703e+07	6.50599e+06	3.05944e+06	2.10331e+06	1.04366e+06	631147	1.04183e+06	360626	63288.5	145216	42454.7	117496	66591.6
IYNKDLLPNPPKTWEEIPALDKELKAKGKSALMF	128	161	3	0	1300.04	9	28	11.1523	11.5132	1303.81	8.84789	1	0	0.416993	1.0542	1	0	0.0790604		0	0	0	0	0	239675	4.10664e+06	1.46707e+07	2.88153e+07	5.10021e+07	6.68173e+07	7.0778e+07	6.33905e+07	5.35054e+07	3.55479e+07	2.22473e+07	9.06811e+06	1.96807e+06	335730	106773	0	0	0	81766	0	0	103862	0	248432	91483.4
IYNKDLLPNPPKTWEEIPALDKELKAKGKSALMF	128	161	4	0	975.285	9	28	11.1523	11.5765	978.152	9.02061	1	0	0.441325	1.37683	1	0	0.0382582		0	1.03017e+06	62518.9	696108	436351	6.5047e+06	2.01129e+07	5.09298e+07	1.01943e+08	1.68178e+08	2.13694e+08	2.42487e+08	2.28763e+08	1.82295e+08	1.32022e+08	8.16666e+07	4.53632e+07	2.3978e+07	1.05323e+07	3.36837e+06	1.62645e+06	872784	758780	533138	268130	378556	74656.2	116788	0	87595.7
IYNKDLLPNPPKTWEEIPALDKELKAKGKSALMF	128	161	5	0	780.43	9	28					-1
IYNKDLLPNPPKTWEEIPALDKELKAKGKSALMF	128	161	6	0	650.526	9	28	11.1681	11.5132	652.438	9.02184	1	0	0.441498	0.973885	1	0	0.0595969		0	0	0	28957.2	28998.4	295868	1.67985e+06	5.63797e+06	1.22718e+07	2.26594e+07	3.15067e+07	3.24944e+07	3.06043e+07	2.48687e+07	1.81566e+07	1.03654e+07	4.7449e+06	2.14755e+06	388263	61454.1	944.736	83143.1	1921.69	45966.3	84266.9	52804.5	24724.3	128118	0	93468.5
YNKDLLPNPPKTWEEIPAL	129	147	3	0	746.732	6	13					-1
WEEIPAL	141	147	1	0	857.44	4	4	10.6456	11.2416	858.014	0.0471042	1	0	-0.783051	2.25193	1	1	0.0921269		5.92949e+08	3.14824e+08	9.56616e+07	1.9836e+07	1.67797e+06	1.03944e+06	408442	501758	546472
WEEIPAL	141	147	2	0	429.224	4	4	10.7082	10.881	429.489	0.00298949	1	0	-0.826555	0.0964149	1	1	0.169477		1.03567e+07	5.12951e+06	851607	62649.2	0	0	0	0	219515
WEEIPALDKELKAKGKSALM	141	160	2	0	1129.12	7	17					-1
WEEIPALDKELKAKGKSALM	141	160	3	0	753.08	7	17	9.67147	10.0767	755.533	5.93398	1	0	0.547409	1.28004	1	1	0.0465313		53648.8	43204.8	5.22115e+06	3.01481e+07	1.1181e+08	2.36731e+08	3.77556e+08	4.43877e+08	3.85802e+08	2.72341e+08	1.5811e+08	7.79434e+07	3.37222e+07	1.48404e+07	5.71554e+06	1.62847e+06	813696	66363.3	37502.6	170127	47206.4	0	118504	71289.6	88658.6
WEEIPALDKELKAKGKSALM	141	160	4	0	565.062	7	17	9.78158	9.98747	566.901	5.93142	1	0	0.546815	0.264777	1	1	0.0408217		0	0	41775.8	1.72242e+06	8.03265e+06	1.3272e+07	2.82865e+07	3.11619e+07	2.97804e+07	1.92764e+07	1.07262e+07	4.51172e+06	2.03119e+06	457194	68562.8	0	0	30941.2	0	76550.3	0	22255.8	29248.3	23176.8	31621.2
WEEIPALDKELKAKGKSALMF	141	161	3	0	802.103	7	18	11.0103	11.0682	804.686	6.21555	1	0	0.532619	-0.488905		0	0.112783		0	98415.1	0	85507.6	2.29345e+06	2.55959e+06	4.6992e+06	7.04337e+06	7.5514e+06	5.97566e+06	3.65399e+06	1.58762e+06	148864	38709.9	150023	55598.3	84949.2	28698.8	41135.3	106873	63660.7	0	45450.8	0	0	0
EEIPAL	142	147	1	0	671.361	4	3					0
EEIPALDKELKAKGKSALM	142	160	3	0	691.054	6	16	8.3799	8.55262	693.423	5.81997	1	0	0.605359	0.0958206		1	0.0999267		0	0	0	731761	2.99767e+06	8.461e+06	1.24183e+07	1.44256e+07	1.2282e+07	7.10962e+06	4.37201e+06	833883	204140	113564	0	0	0	152852	0	0	0	0	0
PALDKELKAKGKSALM	145	160	3	0	567.331	6	14					-1
DKELKAKGKSAL	148	159	2	0	644.385	5	10	4.20407	4.59528	646.838	4.15879	1	0	0.810996	1.2089	1	1	0.0471598		0	3.50356e+06	2.38136e+07	6.68962e+07	1.06942e+08	1.17837e+08	8.88014e+07	4.6614e+07	2.06615e+07	6.09907e+06	587889	31008.2	0	0	0	0
DKELKAKGKSAL	148	159	3	0	429.926	5	10	4.20407	4.57937	431.559	4.15027	1	0	0.807634	1.12781	1	1	0.0376232		20491.9	1.91365e+06	2.12768e+07	5.84518e+07	9.34999e+07	1.01716e+08	8.11902e+07	2.99374e+07	1.7206e+07	6.12279e+06	2.60594e+06	77695.6	0	77558	0	21467.5
DKELKAKGKSALM	148	160	1	0	1418.8	5	11					-1
DKELKAKGKSALM	148	160	2	0	709.905	5	11	5.22692	5.548	712.417	4.12897	1	0	0.651166	0.851625	1	1	0.0282185		4.88689e+06	6.54007e+07	3.0762e+08	8.27972e+08	1.38718e+09	1.49508e+09	1.1546e+09	6.75548e+08	3.14878e+08	1.23011e+08	4.39691e+07	1.35385e+07	2.59584e+06	91472.5	0	0	0
DKELKAKGKSALM	148	160	3	0	473.606	5	11	5.22692	5.5164	475.304	4.2	1	0	0.676638	0.690649	1	1	0.0132889		5.87882e+06	6.74047e+07	3.22372e+08	9.05826e+08	1.53217e+09	1.73462e+09	1.37734e+09	8.26318e+08	3.81586e+08	1.45576e+08	5.07712e+07	1.58549e+07	3.96889e+06	368123	645028	0	0
DKELKAKGKSALM	148	160	4	0	355.456	5	11	5.22692	5.5164	356.734	4.21868	1	0	0.683339	0.690649	1	1	0.03157		0	4.40945e+06	2.69351e+07	7.76296e+07	1.31972e+08	1.50433e+08	1.21105e+08	7.00608e+07	3.08922e+07	1.12237e+07	3.52834e+06	686659	66514.4	17529.3	0	2.18079e+06	4310.05
DKELKAKGKSALMF	148	161	2	0	783.44	6	12	8.18855	8.33288	786.269	4.65495	1	0	0.700679	-0.0487688	1	0	0.0480446		123262	777567	7.18289e+06	2.2066e+07	4.78435e+07	6.208e+07	6.15743e+07	4.40526e+07	2.54218e+07	1.12406e+07	4.00653e+06	664171	219097	94852.7	18358.2	17234.2	90985.4	62620.6	62840.3
DKELKAKGKSALMF	148	161	3	0	522.629	6	12	8.1256	8.41127	524.535	4.71287	0.6	0					0.0374111		0	948624	2.14931e+07	7.41014e+07	1.51238e+08	2.05832e+08	2.0147e+08	1.53911e+08	8.31998e+07	3.93274e+07	1.4751e+07	4.68147e+06	1.01645e+06	101351	57804.6	23171.3	44349.3	39595.3	31243.6
DKELKAKGKSALMF	148	161	4	0	392.223	6	12	8.17282	8.23883	393.65	4.70279	1	0	0.716403	-0.447727	1	0	0.109564		101830	0	136562	1.28284e+06	3.4197e+06	4.17416e+06	4.92844e+06	3.46377e+06	1.60977e+06	602961	298092	0	0	0	0	0	0	0	0
KELKAKGKSALM	149	160	2	0	652.392	5	10	5.1637	5.27955	654.485	3.35074	1	0	0.49225	-0.193868	1	0	0.058595		0	1.10538e+06	6.62103e+06	1.25589e+07	1.61055e+07	1.33262e+07	6.8753e+06	2.89918e+06	756287	47949.4	45634.8	0	0	0	0	0
KELKAKGKSALM	149	160	3	0	435.264	5	10	5.13198	5.31112	436.667	3.37591	1	0	0.502176	0.128508	1	0	0.0800415		54962.7	1.36984e+06	8.28473e+06	1.82631e+07	2.28496e+07	1.79764e+07	9.69299e+06	4.76992e+06	714225	69742.7	34372.8	0	10500.3	0	0	28592.5
KELKAKGKSALMF	149	161	3	0	484.287	5	11	7.01782	7.71503	489.125	13.5743	0.4	0					0.107017		140325	37045.7	0	134407	0	0	127875	94529.9	93019.4	3.78252e+06	0	0	2.28618e+08	0	0	1.03403e+09	0
MFNLQEPY	160	167	2	0	521.239	5	5					-1
MFNLQEPYFTWPLIA	160	174	2	0	935.466	6	11	15.2732	15.8144	936.598	1.011	1	0	-0.466953	1.97294		1	0.392391		4.73038e+07	1.80662e+08	2.11017e+08	1.44273e+08	7.13589e+07	2.67847e+07	6.90437e+06	1.76367e+06	698544	904131	618138	857103	989780	110955	447109	235095	258462	256295
FNLQEPY	161	167	1	0	910.431	4	4	8.77315	9.04382	911.879	0.891594	1	0	0.0497544	0.594794	1	1	0.203381		5.92093e+07	1.51383e+08	9.56755e+07	3.70827e+07	1.04621e+07	1.73343e+06	924863	220672	468092
FNLQEPY	161	167	2	0	455.719	4	4	8.7889	9.01233	456.376	0.757756	0.4	0					0.0720226		9.79124e+06	2.52726e+07	1.48346e+07	4.71802e+06	344657	25021.5	0	40536.7	176279
FNLQEPYFTW	161	170	2	0	672.817	5	7					-1
FNLQEPYFTWPLI	161	173	2	0	834.427	6	9	15.1951	15.7037	835.469	1.01613	1	0	-0.384138	1.80712		1	0.377462		5.70472e+07	2.0923e+08	2.19065e+08	1.32169e+08	5.27268e+07	1.72404e+07	3.33766e+06	2.09667e+06	1.28461e+06	596124	367001	518650	508441	465539	1.52867e+06	1.16212e+06
FNLQEPYFTWPLIA	161	174	1	0	1738.88	6	10	14.7248	15.0122	1740.86	0.867804	1	0	-0.487184	0.680122	1	1	0.10942		1.96588e+07	8.43316e+07	1.00368e+08	6.02321e+07	2.35437e+07	2.18906e+06	174032	0	0	0	0	0	0	0	0	0	0
FNLQEPYFTWPLIA	161	174	2	0	869.946	6	10	14.6768	15.2472	871.014	1.02943	1	0	-0.42343	2.12177	1	1	0.0188624		1.18924e+09	4.40413e+09	4.59357e+09	2.82643e+09	1.2723e+09	4.61125e+08	1.58012e+08	8.19337e+07	5.92882e+07	4.11124e+07	1.97861e+07	6.94907e+06	1.65787e+06	960384	1.74976e+06	1.50292e+06	1.00976e+06
FNLQEPYFTWPLIA	161	174	3	0	580.299	6	10					-1
FNLQEPYFTWPLIAA	161	175	2	0	905.464	6	11	14.4538	14.6821	906.578	1.07901	1	0	-0.442565	0.378971		1	0.0737991		2.36527e+07	9.40623e+07	1.0132e+08	6.51903e+07	2.91463e+07	1.01819e+07	3.46316e+06	1.03636e+06	1.33984e+06	819086	498558	354038	278687	474677	257433	476074	169687	46923.6
FNLQEPYFTWPLIAADGGYAFKYENGKYDIKDVGVDNAGAKAGL	161	204	4	0	1207.35	10	40	13.0343	13.5901	1212.9	19.2496	1	0	1.06883	2.0474		1	0.145981		0	0	0	0	23344.8	0	28716.9	23830	0	31055.7	0	0	0	163770	246734	1.20476e+06	4.04097e+06	8.7791e+06	1.38e+07	2.05976e+07	2.49197e+07	2.97104e+07	2.99716e+07	2.87196e+07	2.34778e+07	1.7583e+07	1.26379e+07	7.00791e+06	3.84175e+06	2.67557e+06
NLQEPY	162	167	1	0	763.362	4	3					-1
NLQEPYFTWPLI	162	173	2	0	760.893	5	8	14.6134	14.6399	761.868	0.993218	1	0	-0.339766	-0.649116		1	0.151921		389355	1.53295e+06	1.32664e+06	809616	157708	0	44490.6	21327.1	0	0	0	37466.3	29805.3	1560.91
NLQEPYFTWPLIA	162	174	1	0	1591.82	5	9	14.0343	14.2928	1593.71	0.902684	1	0	-0.433861	0.532815	1	1	0.229469		4.9691e+06	1.97619e+07	2.17929e+07	1.20367e+07	3.00543e+06	434152	118633	42950.9	171982	43907	0	0	0	0	134307
NLQEPYFTWPLIA	162	174	2	0	796.411	5	9	13.9854	14.4162	797.42	1.02012	1	0	-0.382389	1.41079	1	1	0.0302789		1.91445e+08	6.35505e+08	6.42816e+08	3.7061e+08	1.5496e+08	5.35511e+07	1.82598e+07	1.07801e+07	6.49417e+06	2.88444e+06	574389	236452	106214	117079	169526
NLQEPYFTWPLIAADGGYA	162	180	2	0	1063.52	6	15	13.7705	14.1478	1066	3.66672	1	0	0.13476	1.138		1	0.311852		38741.8	113652	2.68165e+06	7.56232e+06	1.08491e+07	1.14023e+07	7.66319e+06	4.34966e+06	1.38044e+06	202612	72680.2	166263	115337	25456.9	120727	64972.2	50511.4	135512	245910	30076.8	96232.5	0
NLQEPYFTWPLIAADGGYAFKYENGKYDIKDVGVDNAGAKAGL	162	204	4	0	1170.58	9	39	12.7284	12.8553	1176.03	18.9312	1	0	1.0853	-0.137322		1	0.291541		0	0	112404	213611	0	0	0	0	0	0	55500.5	53420.2	87639.8	0	40758.9	84691.6	443228	540492	1.1613e+06	1.65056e+06	3.35351e+06	2.98444e+06	2.90433e+06	2.65336e+06	2.86985e+06	2.24519e+06	914272	349168	256127	49674.1
FTWPLIA	168	174	1	0	847.471	4	4	12.8394	13.218	847.938	-0.081497	1	0	-0.909873	1.14445	1	1	0.121907		4.98826e+08	2.36333e+08	4.66436e+07	8.42891e+06	3.08164e+06	205438	64659	35265.8	31752.1
FTWPLIA	168	174	2	0	424.239	4	4	12.8394	13.2342	424.477	-0.0732886	0.4	0					0.0867643		4.13894e+07	2.04383e+07	4.60891e+06	347883	47378	0	8829.34	0	92211.1
AADGGYA	174	180	1	0	624.262	4	5	3.35052	3.72575	627.195	2.57779	1	0	1.2042	1.12747		1	0.263671		0	1.83784e+06	8.56837e+06	1.15135e+07	7.46522e+06	847749	22170	0	23318.2	83115.1
AADGGYAF	174	181	1	0	771.331	4	6					-1
AADGGYAFKYENGKY	174	188	2	0	827.381	5	13					-1
AADGGYAFKYENGKY	174	188	3	0	551.923	5	13	7.71503	7.84647	555.032	8.32918	1	0	1.69786	-0.114484	1	0	0.0968671		0	55098.5	0	0	0	67811.4	818481	2.62129e+06	5.16874e+06	6.26429e+06	5.90323e+06	4.04648e+06	1.13951e+06	521076	0	36989.3	196044	0	0
AADGGYAFKYENGKYDIKDVGVDNAGAKAGL	174	204	3	0	1059.85	8	29					-1
AADGGYAFKYENGKYDIKDVGVDNAGAKAGL	174	204	4	0	795.143	8	29	8.47402	8.55262	799.816	16.8081	1	0	1.45677	-0.383625	1	0	0.205624		121553	455817	110321	461207	55283.1	425527	0	221157	0	95909.6	0	0	0	0	320592	1.02155e+06	1.90478e+06	2.91825e+06	3.54564e+06	3.69217e+06	4.41087e+06	3.2032e+06	2.92309e+06	1.73669e+06	678140	196235	0	160950	0	0
AADGGYAFKYENGKYDIKDVGVDNAGAKAGLTF	174	206	3	0	1142.56	8	31	9.43672	9.78158	1148.64	16.1918	0.6	0					0.489055		3.3217e+06	7.38246e+06	1.19883e+06	2.91817e+06	2.70485e+06	537561	124100	362689	0	225845	306965	117307	139715	0	2.2244e+06	7.44738e+06	1.27479e+07	2.35331e+07	2.64294e+07	3.05164e+07	3.84875e+07	2.7248e+07	1.83748e+07	1.78587e+07	4.45483e+06	265695	757975	147474	0	85566.9
AADGGYAFKYENGKYDIKDVGVDNAGAKAGLTF	174	206	4	0	857.172	8	31	9.43672	9.68717	861.802	16.4748	0.6	0					0.210146		1.50205e+06	2.37512e+06	2.04081e+06	2.78871e+06	1.89173e+06	1.40192e+06	732377	1.97313e+06	121301	376350	237759	641477	69996.9	975378	2.80315e+06	7.11707e+06	1.27289e+07	1.86877e+07	2.63293e+07	2.87109e+07	3.11599e+07	2.64011e+07	1.93279e+07	1.34722e+07	7.34017e+06	2.96465e+06	447597	0	0	0
AADGGYAFKYENGKYDIKDVGVDNAGAKAGLTFL	174	207	3	0	1180.25	8	32					-1
ADGGYA	175	180	1	0	553.225	3	4	3.19008	3.63452	555.674	2.13819	1	0	1.2791	1.47999		1	0.0514218		1.61481e+07	8.76164e+07	1.82459e+08	1.68115e+08	7.07343e+07	1.45193e+07	863261	183410
ADGGYAFKYENGKY	175	188	2	0	791.862	5	12	7.57007	7.87808	796.268	7.85422	1	0	1.75235	0.785061	1	0	0.0607352		48822.3	64442.7	60217.2	660700	5.62968e+06	2.33445e+07	6.05732e+07	1.11319e+08	1.6598e+08	1.62339e+08	1.48616e+08	8.05472e+07	4.4128e+07	1.10978e+07	4.04209e+06	81184.5	0	33889.1
ADGGYAFKYENGKY	175	188	3	0	528.244	5	12	7.55435	7.86225	531.188	7.87421	1	0	1.75892	0.784467	1	0	0.0453387		253089	2384.17	38374.7	48912.6	4.00476e+06	1.85763e+07	4.74355e+07	8.93968e+07	1.31466e+08	1.39303e+08	1.14379e+08	7.02213e+07	3.2943e+07	1.112e+07	2.1135e+06	52187.2	0	69796.5
ADGGYAFKYENGKYDIKD	175	192	2	0	1027.48	6	16	7.68032	7.86225	1033.32	10.4455	0.4	0					0.115113		1846.21	17063.2	24818.3	6573.11	310.673	7457.98	86398	507248	4.26383e+06	9.29964e+06	1.53456e+07	1.84467e+07	1.94192e+07	1.5316e+07	9.77625e+06	5.407e+06	738133	455920	168752	0	120921	0	131673
ADGGYAFKYENGKYDIKD	175	192	3	0	685.322	6	16	7.6993	7.98362	689.097	10.094	0.6	0					0.189009		1.44547e+07	16562	23811.4	5.23876e+06	24431.7	155338	2.72633e+06	8.00371e+06	2.39526e+07	4.81166e+07	7.56981e+07	9.36322e+07	9.52091e+07	7.74388e+07	5.31015e+07	2.83992e+07	1.28919e+07	4.23702e+06	705369	58319.2	101553	762843	1.00972e+06
ADGGYAFKYENGKYDIKDVGVDNAGAKAGL	175	204	3	0	1036.18	7	28	8.45832	8.85715	1042.1	15.9361	1	1	1.41559	1.2477	1	-1	0.170273		0	995094	0	0	3.23059e+07	62926.9	62141.1	8.99077e+07	0	4207.24	1.10282e+08	3.4756e+06	1.31967e+07	9.5043e+07	7.0511e+07	1.24295e+08	2.03762e+08	2.51981e+08	2.97661e+08	3.11782e+08	2.79219e+08	2.33713e+08	1.6616e+08	1.03286e+08	5.64637e+07	3.04919e+07	1.04264e+07	2.1139e+06	1.60688e+06	0
ADGGYAFKYENGKYDIKDVGVDNAGAKAGL	175	204	4	0	777.383	7	28	8.39557	8.74162	782.134	17.1618	1	0	1.58826	0.97881	1	0	0.049795		236192	75821.9	0	0	52045.4	56680.5	160494	0	0	0	517896	1.23206e+06	7.76823e+06	2.19939e+07	4.34721e+07	7.81789e+07	1.26618e+08	1.70166e+08	2.02375e+08	2.08672e+08	1.95788e+08	1.6055e+08	1.13851e+08	7.10958e+07	4.00116e+07	1.77296e+07	7.17513e+06	1.38005e+06	0	329576
ADGGYAFKYENGKYDIKDVGVDNAGAKAGL	175	204	5	0	622.108	7	28					-1
ADGGYAFKYENGKYDIKDVGVDNAGAKAGLTF	175	206	2	0	1677.82	8	30	9.5149	9.59318	1687.34	17.045	1	0	1.41173	-0.385239	1	-2	0.347317		0	0	0	0	0	0	0	0	0	0	0	0	0	0	0	1.44695e+06	1.40605e+06	3.98144e+06	5.33683e+06	4.72612e+06	4.84089e+06	3.12652e+06	1.93954e+06	836232	335969	0	0	0	0	0
ADGGYAFKYENGKYDIKDVGVDNAGAKAGLTF	175	206	3	0	1118.88	8	30	9.37413	9.73432	1125.3	17.2584	1	0	1.43978	1.05081	1	-2	0.0780701		0	105474	0	0	0	0	0	119890	192328	299276	562274	3.68019e+06	1.78281e+07	4.54622e+07	1.01582e+08	1.78912e+08	2.76231e+08	3.90076e+08	4.71932e+08	5.02637e+08	4.79432e+08	3.97575e+08	3.06505e+08	2.01605e+08	1.21468e+08	6.5329e+07	2.8935e+07	9.6701e+06	2.08847e+06	797566
ADGGYAFKYENGKYDIKDVGVDNAGAKAGLTF	175	206	4	0	839.412	8	30	9.37413	9.68717	844.248	17.3351	1	0	1.44986	0.810617	1	-2	0.0529742		69311	0	181290	0	243301	203653	1.33263e+06	178269	3.17609e+06	85849.1	3.54108e+06	4.32461e+06	1.7618e+07	4.1089e+07	9.34214e+07	1.57524e+08	2.5099e+08	3.54919e+08	4.41113e+08	4.58102e+08	4.32204e+08	3.65952e+08	2.90422e+08	1.88849e+08	1.16907e+08	5.70662e+07	5.20372e+07	1.32938e+07	7.39068e+06	390119
ADGGYAFKYENGKYDIKDVGVDNAGAKAGLTF	175	206	5	0	671.731	8	30	9.42107	9.79738	675.577	17.2208	1	0	1.43483	1.13299	1	-2	0.0943792		106628	0	0	418927	65053.5	0	0	34529	394119	0	0	74594.7	94732.9	1.61528e+06	5.70246e+06	1.06112e+07	1.92711e+07	2.28466e+07	2.87655e+07	3.57265e+07	3.4168e+07	2.56585e+07	1.81309e+07	1.25098e+07	5.62484e+06	1.92616e+06	666944	164945	579553	0
ADGGYAFKYENGKYDIKDVGVDNAGAKAGLTFL	175	207	3	0	1156.58	8	31	10.3013	10.8495	1162.94	17.0278	0.6	0					0.0979138		0	221125	0	314996	0	0	928161	0	0	940215	152014	3.11619e+06	2.28782e+07	3.36856e+07	6.6881e+07	1.2804e+08	1.92323e+08	2.56884e+08	3.0453e+08	3.31886e+08	2.97553e+08	2.56762e+08	1.87207e+08	1.23532e+08	7.37885e+07	3.64324e+07	1.55492e+07	2.50845e+06	1.18609e+06	1.00054e+06
ADGGYAFKYENGKYDIKDVGVDNAGAKAGLTFL	175	207	4	0	867.683	8	31	10.2856	10.8337	872.492	17.1536	0.6	0					0.0550223		51869	0	218387	115477	93754.8	146975	0	168084	0	186394	534966	2.70279e+06	1.07815e+07	3.36467e+07	6.96155e+07	1.25008e+08	1.92686e+08	2.68771e+08	3.28905e+08	3.57102e+08	3.29301e+08	2.76674e+08	2.00433e+08	1.4019e+08	7.72198e+07	4.0936e+07	1.51446e+07	6.67783e+06	1.18675e+06	1.55496e+06
ADGGYAFKYENGKYDIKDVGVDNAGAKAGLTFL	175	207	5	0	694.348	8	31	10.317	10.5987	697.696	14.6573	0.4	1					0.692722		1.87392e+07	4330.91	1.38182e+06	0	67102.6	545166	99703.6	268494	0	0	84072.3	379693	64170.6	338283	952847	4.04059e+06	8.71783e+06	1.42364e+07	1.59944e+07	1.75587e+07	1.74793e+07	1.31633e+07	9.45316e+06	4.97247e+06	1.62931e+06	464533	103587	0	383023	269015
DGGYAFKYENGKY	176	188	2	0	756.344	5	11	6.51432	6.98643	763.731	13.857	0.4	1					0.194789		58098.2	0	0	4004.95	0	71368.9	61019.7	0	0	0	105689	185477	3.1204e+06	1.24151e+07	2.81849e+07	3.7064e+07	3.13273e+07
DGGYAFKYENGKYDIKDVGVDNAGAKAGL	176	204	3	0	1012.5	7	27	8.48972	8.64712	1018.59	16.4907	0.6	0					0.206262		0	0	0	54765.7	0	0	0	0	0	75126	0	0	239806	793279	1.95891e+06	4.06311e+06	6.16528e+06	7.95657e+06	1.01943e+07	7.86279e+06	6.44119e+06	5.95961e+06	1.72477e+06	1.0265e+06	134863	97509.7	0	0	0	0
DGGYAFKYENGKYDIKDVGVDNAGAKAGL	176	204	4	0	759.624	7	27					-1
DGGYAFKYENGKYDIKDVGVDNAGAKAGLTF	176	206	4	0	821.653	8	29					-1
DGGYAFKYENGKYDIKDVGVDNAGAKAGLTFL	176	207	3	0	1132.9	8	30					-1
YAFKYENGKYDIKDVGVDNAGAKAGL	179	204	3	0	936.14	7	24					0
AFKYENGKYDIKD	180	192	2	0	795.894	5	11	6.59435	6.80412	802.49	12.2353	0.4	1					0.645361		0	0	0	0	0	0	214810	1.20549e+06	1.57052e+06	982054	389267	993412	3.50605e+06	7.60055e+06	8.97006e+06	7.06093e+06	2.79612e+06
AFKYENGKYDIKD	180	192	3	0	530.931	5	11	5.70113	6.65787	535.507	12.7689	0.4	1					0.09387		67202.8	20627.4	32918.2	58463.8	962982	9005.58	0	159746	0	552912	1.63497e+06	1.28343e+07	5.01251e+07	6.80061e+07	1.28833e+08	1.00267e+08	1.03387e+06
AFKYENGKYDIKDVGVDNAGAKAGL	180	204	3	0	881.785	7	23	7.96778	7.98887	887.11	14.4037	0.4	1					0.0601756		0	0	0	0	0	0	0	0	120958	282487	872970	2.73683e+06	4.10697e+06	7.14591e+06	1.39936e+07	1.09221e+07	1.00828e+07	1.85989e+07	6.17793e+06	3.72533e+06	7.89093e+06	1.00867e+06	284639	1.21169e+06	0	0	0	0	0	0
AFKYENGKYDIKDVGVDNAGAKAGL	180	204	4	0	661.591	7	23	7.95193	8.15707	665.315	13.3243	1	0	1.4557	0.260957	1	1	0.0656556		0	0	36846.4	4.28034e+06	0	1.26905e+06	39783	1.94962e+06	0	303270	1.39228e+06	8.45287e+06	1.23327e+07	2.07305e+07	2.67566e+07	3.08357e+07	2.82102e+07	2.26406e+07	1.62395e+07	1.04656e+07	3.97739e+06	987653	333807	0	41175.5	0	0	34104.2	0	0
AFKYENGKYDIKDVGVDNAGAKAGLTF	180	206	4	0	723.62	7	25	9.04382	9.43672	727.428	13.4983	0.6	0					0.0879979		70655.9	144377	47391.3	0	53397.6	334829	0	1.31585e+06	469840	1.07823e+06	9.95726e+06	1.77609e+07	4.04794e+07	5.96055e+07	8.07214e+07	8.28982e+07	8.52709e+07	6.67762e+07	4.81904e+07	2.1563e+07	1.23925e+07	2.22203e+06	1.04947e+06	386880	0	279572	0	131090	93977	139410
AFKYENGKYDIKDVGVDNAGAKAGLTFL	180	207	3	0	1002.19	7	26					-1
AFKYENGKYDIKDVGVDNAGAKAGLTFL	180	207	4	0	751.891	7	26					-1
FKYENGKY	181	188	1	0	1048.51	4	6	6.14783	6.19017	1053.58	4.42677	0.4	0					0.46761		0	0	0	0	457778	726679	291834	0	0	0	47669.1
FKYENGKY	181	188	2	0	524.759	4	6	6.11615	6.36497	527.071	3.98141	1	0	1.78805	0.483487	1	0	0.037803		82504	7.84008e+06	2.69511e+07	7.49787e+07	1.36928e+08	1.42785e+08	9.04486e+07	3.38677e+07	8.72759e+06	1.27193e+06	528583
FKYENGKYDIKD	181	192	2	0	760.375	5	10	6.49827	6.83537	763.968	6.26805	0.4	0					0.115037		31703.9	0	138535	185477	4.02984e+06	1.41813e+07	2.5167e+07	3.06436e+07	2.74682e+07	1.78598e+07	6.0316e+06	803669	186168	40457.5	126667	0
FKYENGKYDIKD	181	192	3	0	507.252	5	10	6.51432	6.83537	509.671	6.33931	1	0	1.67113	0.851455	1	-1	0.0481647		0	0	0	355690	5.163e+06	1.88581e+07	3.40289e+07	4.45823e+07	3.9015e+07	2.44484e+07	1.00266e+07	2.30991e+06	158664	0	0	63884.3
FKYENGKYDIKDVGVDNAGAKAGL	181	204	2	0	1286.66	7	22	7.7938	7.98887	1293.89	12.9308	1	0	1.48903	0.209675	1	1	0.135417		0	0	0	0	61541.4	0	0	0	101952	394665	2.12083e+06	5.66605e+06	9.98913e+06	1.36315e+07	1.57659e+07	1.56891e+07	1.27058e+07	8.90874e+06	5.04929e+06	1.6675e+06	175455	0	59739.1	0	0	0	0	0	0	0
FKYENGKYDIKDVGVDNAGAKAGL	181	204	3	0	858.106	7	22	7.7938	8.09412	862.955	13.0159	1	0	1.50428	0.745836	1	1	0.0526598		209404	102904	84195.4	40569.3	90953.8	306579	101413	768314	7.33505e+06	1.22623e+07	4.98984e+07	9.78865e+07	1.55331e+08	2.17926e+08	2.53291e+08	2.47324e+08	2.01493e+08	1.4782e+08	9.04468e+07	4.61921e+07	2.05754e+07	7.67975e+06	1.35654e+06	249316	0	51025.6	0	0	34288.6	0
FKYENGKYDIKDVGVDNAGAKAGL	181	204	4	0	643.831	7	22	7.87282	8.10987	647.377	12.6506	1	0	1.43878	0.423545	1	0	0.0720781		0	94777.4	1.62296e+07	4781.64	60042.1	69823.7	2.08448e+06	183606	1.19972e+06	5.08163e+06	1.40609e+07	2.73748e+07	4.44234e+07	6.46062e+07	6.59143e+07	6.93103e+07	5.95882e+07	4.37385e+07	2.71976e+07	1.31723e+07	5.76144e+06	1.29122e+06	6.09866e+06	84372.4	0	0	183454	43749.4	0	0
FKYENGKYDIKDVGVDNAGAKAGLTF	181	206	2	0	1410.71	7	24	9.04382	9.10678	1418.02	12.9141	1	0	1.29307	-0.463264		1	0.474335		0	0	0	0	0	0	0	0	129247	0	0	904051	2.28778e+06	2.62992e+06	3.95257e+06	3.23778e+06	2.99387e+06	1.14798e+06	1.17845e+06	0	0	0	0	3781.25	0	0	0	0	0	0
FKYENGKYDIKDVGVDNAGAKAGLTFL	181	207	3	0	978.506	7	25					-1
FKYENGKYDIKDVGVDNAGAKAGLTFL	181	207	4	0	734.132	7	25					-1
KYENGKYDIKD	182	192	2	0	686.841	5	9	5.1637	5.24797	690.041	5.58933	1	0	1.62027	-0.354758		-1	0.205117		0	0	0	0	1.13647e+06	1.82207e+06	3.61917e+06	3.14674e+06	1.5896e+06	485359	43355.8	0	0	82244.4	0
KYENGKYDIKDVGVDNAGAKAGL	182	204	2	0	1213.12	7	21					-1
KYENGKYDIKDVGVDNAGAKAGL	182	204	3	0	809.083	7	21	7.1746	7.50198	813.475	11.7521	1	0	1.37801	0.883718	1	0	0.0921129		9728.76	0	488220	0	620183	302663	137769	1.506e+07	4.98527e+06	1.46565e+07	5.55542e+07	5.99426e+07	8.27983e+07	9.90553e+07	9.09476e+07	7.33567e+07	5.20526e+07	3.01929e+07	1.49259e+07	4.35209e+06	444288	220060	0	0	66705.9	55776.7	0	0	123754
KYENGKYDIKDVGVDNAGAKAGL	182	204	4	0	607.064	7	21	7.20597	7.3242	610.49	12.277	1	0	1.47661	-0.181727	1	0	0.121884		0	58294.4	0	0	0	80999.6	0	52172.2	123229	708642	2.59741e+06	5.41889e+06	8.12173e+06	8.34112e+06	9.59681e+06	8.56524e+06	5.75391e+06	2.66535e+06	1.27654e+06	371347	45690.3	83698.2	110837	0	0	59644.2	0	0	0
KYENGKYDIKDVGVDNAGAKAGLTF	182	206	3	0	891.789	7	23	8.63133	8.74162	896.165	11.5432	1	0	1.15023	-0.222225	1	0	0.0616078		41852.2	1.37668e+07	5.01104e+06	20095.9	3.06281e+06	265369	0	2.03023e+06	6.33552e+06	1.56958e+07	2.99937e+07	4.82414e+07	6.61481e+07	7.84378e+07	7.27821e+07	6.30808e+07	4.44629e+07	2.82362e+07	1.51445e+07	7.50678e+06	9.63909e+06	882562	167249	0	0	0	0	0	0	0
KYENGKYDIKDVGVDNAGAKAGLTF	182	206	4	0	669.093	7	23					-1
KYENGKYDIKDVGVDNAGAKAGLTFL	182	207	3	0	929.483	7	24	9.67147	9.81318	934.037	12.0024	0.6	0					0.0917443		0	0	0	0	0	0	0	304990	1.83179e+06	6.78923e+06	1.03399e+07	1.73829e+07	2.95859e+07	3.08818e+07	3.18485e+07	2.77122e+07	1.98907e+07	1.19844e+07	6.03467e+06	2.77509e+06	588103	54916.8	0	0	0	0	0	0	0	62272.4
KYENGKYDIKDVGVDNAGAKAGLTFL	182	207	4	0	697.364	7	24	9.68717	9.81318	700.892	12.4497	1	0	1.21673	-0.142077	1	1	0.118033		35169.5	0	0	0	0	0	38266.1	0	452335	1.48423e+06	4.23115e+06	6.89787e+06	1.32746e+07	1.34549e+07	1.33704e+07	1.18431e+07	1.05623e+07	4.91884e+06	2.40407e+06	1.21728e+06	174765	0	0	89262.3	369615	0	0	0	1.51496e+06	43746.7
DIKDVGVDNAGAKAGL	189	204	2	0	771.91	5	14	5.44803	5.4796	775.928	7.15451	0.4	1					3.53231		49642.7	35915.2	97666.1	0	0	0	0	0	0	0	0	0	0	0	0	0	0	41517.6	0	78050.8
DIKDVGVDNAGAKAGL	189	204	3	0	514.942	5	14					-1
DIKDVGVDNAGAKAGLTF	189	206	2	0	895.968	6	16	8.61555	8.74687	900.416	7.84958	0.6	0					0.0417146		0	0	71698.6	0	3.06268e+06	1.44131e+07	2.86765e+07	5.27271e+07	7.34556e+07	8.08084e+07	6.69065e+07	4.2359e+07	2.35695e+07	9.82914e+06	2.96364e+06	515977	0	74523	0	0	0	0	0
DIKDVGVDNAGAKAGLTF	189	206	3	0	597.648	6	16	8.61555	9.01233	600.584	7.76332	0.6	0					0.0510592		0	39906.1	98237.3	1.1263e+06	1.00977e+07	3.65058e+07	9.38458e+07	1.69872e+08	2.27854e+08	2.38727e+08	1.9373e+08	1.20916e+08	6.23609e+07	2.21342e+07	9.24659e+06	1.88882e+06	0	285618	0	80999.6	263240	164106	101177
DIKDVGVDNAGAKAGLTFL	189	207	2	0	952.51	6	17	10.0976	10.3117	957.032	7.92321	1	0	1.00899	0.306804	1	1	0.0805321		92102.1	0	76170.1	178214	3.63271e+06	1.13934e+07	3.10849e+07	5.75432e+07	8.28326e+07	8.77827e+07	7.84639e+07	5.31816e+07	2.81887e+07	1.36937e+07	3.48319e+06	1.51816e+06	435293	95290.1	184991	0	0	0	110800	0
DIKDVGVDNAGAKAGLTFL	189	207	3	0	635.342	6	17	10.0976	10.437	638.354	7.91579	1	0	1.00727	0.945273	1	1	0.0703227		60319.9	0	0	0	4.62006e+06	2.36445e+07	6.32583e+07	1.18834e+08	1.62858e+08	1.73352e+08	1.48187e+08	9.8722e+07	5.51055e+07	2.36202e+07	7.95081e+06	3.15832e+06	2.90223e+06	453951	260876	0	54584.7	192358	0	655100
VGVDNAGAKAGLTF	193	206	2	0	660.351	5	12	8.48972	8.84143	663.615	5.75264	0.6	0					0.0427997		258703	45111.7	3.34017e+06	2.32309e+07	7.26954e+07	1.38389e+08	1.83333e+08	1.80773e+08	1.26631e+08	6.84811e+07	2.46476e+07	7.72555e+06	688487	0	34314.9	31683.7	0	0
VGVDNAGAKAGLTFL	193	207	2	0	716.893	5	13	10.2542	10.5622	720.285	5.93697	0.6	0					0.0647539		147583	253072	3.02874e+06	291045	4.58977e+07	5.56481e+07	1.23229e+08	1.18618e+08	9.25161e+07	4.47016e+07	1.91799e+07	4.26411e+06	791153	170647	0	189345	69507.6	169553	14400
NAGAKAGLTFL	197	207	2	0	531.801	4	9					0
LVDLIKNKHMNA	207	218	2	0	698.392	5	10					-1
LVDLIKNKHMNA	207	218	3	0	465.931	5	10	6.98643	7.21122	467.396	3.50803	0.6	0					0.0750342		0	2.11083e+06	1.15915e+07	2.77755e+07	3.66143e+07	3.52127e+07	2.15238e+07	8.96273e+06	1.8706e+06	0	0	0	0	0	0	0
LVDLIKNKHMNADTD	207	221	2	0	863.943	6	13	6.75203	6.92912	866.927	4.89903	1	0	0.657033	0.118065	1	1	0.229133		0	215766	256684	2.28808e+06	8.23783e+06	1.17664e+07	1.52635e+07	1.14916e+07	7.4854e+06	1.66312e+06	441661	0	0	82706.3	0	0	0	0	0	0
LVDLIKNKHMNADTD	207	221	3	0	576.298	6	13	6.83015	7.02302	578.298	4.93229	0.6	0					0.0606301		53876.5	57389.5	1.4755e+06	8.65775e+06	2.36077e+07	3.41196e+07	3.5134e+07	3.06256e+07	1.93299e+07	9.24838e+06	2.30144e+06	233610	77317.3	0	76431.9	78006.8	55852.4	0	0	0
LVDLIKNKHMNADTDY	207	222	2	0	945.475	6	14	7.6993	7.92553	948.86	5.59093	1	0	0.745802	0.368443	1	1	0.0658332		0	3.75369e+06	5.14877e+06	3.29055e+07	7.76122e+07	1.39561e+08	1.81591e+08	1.89865e+08	1.47873e+08	9.5388e+07	5.11419e+07	2.30617e+07	6.77938e+06	939413	68732.3	50209.7	0	0	0	0	0
LVDLIKNKHMNADTDY	207	222	3	0	630.652	6	14	7.63303	8.00473	632.941	5.68707	1	0	0.772893	1.10947	1	1	0.138915		48956.7	1.65684e+06	2.15206e+07	8.00667e+07	2.03827e+08	3.66358e+08	4.91713e+08	5.21595e+08	4.19303e+08	2.61294e+08	1.41005e+08	6.07891e+07	2.43039e+07	8.65739e+06	5.65729e+06	644348	172700	288027	133012	264660	695400
LVDLIKNKHMNADTDY	207	222	4	0	473.241	6	14	7.71503	7.90443	474.955	5.67782	1	0	0.770287	0.180808	1	1	0.100097		76008	31085.1	47270.5	1.18418e+06	4.61481e+06	8.28255e+06	1.12511e+07	1.19618e+07	1.00457e+07	5.81521e+06	2.1871e+06	677450	500080	41429.1	0	2906.57	161450	10215.4	0	0	166464
LVDLIKNKHMNADTDYSIA	207	225	3	0	721.037	6	17					0
LVDLIKNKHMNADTDYSIAE	207	226	2	0	1145.57	7	18	8.04685	8.42695	1149.62	6.69146	1	0	0.636915	1.15227	1	-1	0.27384		257989	0	112489	1.04394e+06	3.38494e+06	1.50194e+07	2.48827e+07	4.26426e+07	4.57438e+07	4.39198e+07	3.15212e+07	1.32712e+07	4.17578e+06	672661	11331.2	108009	324328	0	253081	0	0	0	5967.8	0	0	100103
LVDLIKNKHMNADTDYSIAE	207	226	3	0	764.051	7	18	8.04685	8.48972	766.881	7.07901	1	0	0.721844	1.47201	1	1	0.0771209		3475.92	269769	425259	4.4865e+06	2.04961e+07	6.55232e+07	1.32108e+08	2.1017e+08	2.47702e+08	2.37996e+08	1.83728e+08	1.11978e+08	5.52428e+07	2.4751e+07	7.13928e+06	2.42847e+06	475186	167941	230827	100267	159527	82084.5	628220	201939	0	200097
LVDLIKNKHMNADTDYSIAE	207	226	4	0	573.29	7	18	8.10987	8.39557	575.445	7.2088	1	0	0.750288	0.671377	1	1	0.147111		235058	0	33971.7	6827.53	498300	1.74275e+06	6.7075e+06	1.29741e+07	1.48207e+07	1.42424e+07	1.10421e+07	6.73098e+06	2.17563e+06	503652	56238.9	0	1229.27	0	101035	88243	336670	0	44074.2	123288	57967.2	30583.7
LVDLIKNKHMNADTDYSIAEAA	207	228	3	0	811.409	7	20					0
LVDLIKNKHMNADTDYSIAEAAF	207	229	3	0	860.432	7	21					-1
VDLIKNKHMNA	208	218	2	0	641.85	5	9	5.62183	5.87882	644.028	3.53961	1	0	0.721889	0.525089	0	1	0.101338		5.59266e+06	6.12968e+06	3.78243e+07	7.36796e+07	1.00278e+08	9.75065e+07	5.25528e+07	2.82257e+07	7.80784e+06	1.94619e+06	73368.9	29473.6	46550.5	24013.3	0
VDLIKNKHMNA	208	218	3	0	428.236	5	9	5.73285	5.89473	430.021	4.53728	0.4	1					0.0817489		768139	5.36047e+06	2.1793e+07	4.71049e+07	6.1706e+07	5.12258e+07	3.15506e+07	1.38788e+07	4.22548e+06	4.36864e+07	60794.4	0	1.38671e+07	0	0
VDLIKNKHMNADTDY	208	222	2	0	888.933	6	13	6.6103	7.00735	892.257	5.54381	1	0	0.852682	1.23861	1	1	0.0510759		0	2.40781e+06	3.47848e+07	1.2985e+08	3.20353e+08	5.59886e+08	6.98082e+08	7.07441e+08	5.21386e+08	3.35272e+08	1.69085e+08	6.97687e+07	2.40962e+07	4.02267e+06	536295	0	0	78383.9	0	0
VDLIKNKHMNADTDY	208	222	3	0	592.958	6	13					-1
VDLIKNKHMNADTDY	208	222	4	0	444.97	6	13					-1
VDLIKNKHMNADTDYS	208	223	3	0	621.968	6	14	6.14783	6.34908	624.468	6.35037	0.6	0					0.177665		0	121319	0	444716	2.79334e+06	6.61208e+06	1.19555e+07	1.49794e+07	1.37717e+07	9.90623e+06	5.92539e+06	2.60648e+06	518235	263061	0	0	201652	0	0	84286.6	0
VDLIKNKHMNADTDYSI	208	224	3	0	659.663	6	15					-1
VDLIKNKHMNADTDYSIA	208	225	2	0	1024.51	6	16	7.3817	7.73602	1028.7	7.10811	1	0	0.922938	1.02092	1	1	0.167438		61976.3	111612	173589	541731	5.9262e+06	1.89296e+07	3.70429e+07	5.11573e+07	6.1934e+07	5.7665e+07	4.11872e+07	2.39421e+07	1.1202e+07	2.28496e+06	283772	351.002	71068.5	60192.1	371487	1.20168e+06	823176	1.22219e+06	157192
VDLIKNKHMNADTDYSIA	208	225	3	0	683.342	6	16	7.35035	7.73602	686.347	7.75092	1	0	1.08142	1.18062	1	-3	0.0715527		3180.43	0	163280	2.34005e+06	1.54613e+07	4.71024e+07	8.91121e+07	1.4533e+08	1.62496e+08	1.48174e+08	1.11911e+08	6.95325e+07	3.31281e+07	1.48875e+07	5.06943e+06	1.90381e+06	901964	2.08642e+06	7.20969e+06	8.71351e+06	1.11846e+07	1.15925e+07	7.03867e+06
VDLIKNKHMNADTDYSIAE	208	226	2	0	1089.03	6	17	7.25632	7.41827	1093.25	7.10157	1	0	0.818334	0.0409734	1	0	0.0669535		0	0	0	1.31091e+06	8.87299e+06	2.6265e+07	5.33215e+07	8.02347e+07	8.81997e+07	8.98212e+07	6.58999e+07	3.95264e+07	1.98301e+07	8.58476e+06	2.62592e+06	166799	77396.9	1963.91	343461	114527	413364	420142	332077	0
VDLIKNKHMNADTDYSIAE	208	226	3	0	726.356	6	17	7.20597	7.40262	729.209	7.22639	0.6	0					0.0651299		75144	0	311971	6.63006e+06	2.82802e+07	7.61857e+07	1.52155e+08	2.29579e+08	2.74287e+08	2.56047e+08	2.04503e+08	1.24893e+08	6.61204e+07	3.00452e+07	1.15471e+07	4.17543e+06	692014	205821	967091	1.86285e+06	1.00729e+06	2.93377e+06	1.85472e+06	659712
VDLIKNKHMNADTDYSIAE	208	226	4	0	545.019	6	17	7.25632	7.29285	547.165	7.25153	1	1	0.853131	-0.59792	1	0	0.150099		0	0	0	0	0	135047	613703	1.1399e+06	1.07978e+06	1.06593e+06	1.1312e+06	339172	300966	0	0	59027.9	0	0	0	0	0	0	0	0
VDLIKNKHMNADTDYSIAEA	208	227	3	0	750.035	7	18					-1
VDLIKNKHMNADTDYSIAEAA	208	228	2	0	1160.07	7	19	7.60155	7.86225	1164.28	7.00055	0.6	0					0.149069		0	0	0	181390	442851	5.4583e+06	9.96835e+06	1.67017e+07	1.90523e+07	1.96944e+07	1.4214e+07	9.28996e+06	3.23822e+06	379431	64170.3	0	0	0	0	71015.6	0	58570.2	0	0	0	49265.3	0
VDLIKNKHMNADTDYSIAEAA	208	228	3	0	773.714	7	19	7.53863	7.9097	776.558	7.11042	0.6	0					0.0660961		0	4649.22	216355	812655	8.6955e+06	2.38898e+07	5.09868e+07	7.90457e+07	9.29435e+07	8.78523e+07	6.92019e+07	4.50883e+07	2.285e+07	9.98422e+06	3.62558e+06	556225	168034	87476	0	0	48852.7	40918.2	58458.7	51462.1	0	136142	99762.8
VDLIKNKHMNADTDYSIAEAAF	208	229	3	0	822.737	7	20					0
VDLIKNKHMNADTDYSIAEAAFNKGETA	208	235	4	0	767.376	8	26					-1
VDLIKNKHMNADTDYSIAEAAFNKGETAM	208	236	3	0	1066.51	8	27					0
LIKNKHMNA	210	218	2	0	534.803	5	7	3.62382	4.02917	536.948	3.59509	1	0	1.19641	1.28089	1	1	0.0558404		27320	3.57712e+06	1.74833e+07	3.91398e+07	5.28262e+07	4.61915e+07	2.58575e+07	9.87024e+06	2.49498e+06	276233	0	0	0
LIKNKHMNA	210	218	3	0	356.871	5	7	3.63985	3.83308	358.324	3.66475	1	0	1.23567	0.200336	1	1	0.0520489		0	416759	3.45482e+06	8.64326e+06	1.28428e+07	1.13893e+07	6.34335e+06	2.33287e+06	232872	0	73691.5	0	0
LIKNKHMNADTD	210	221	2	0	700.354	5	10	3.47918	3.88455	703.318	5.06077	1	0	1.16679	1.28098	1	1	0.0725328		12696.4	79415.2	2.77643e+06	1.31828e+07	2.93969e+07	4.33894e+07	4.69019e+07	3.98071e+07	2.29843e+07	1.06314e+07	2.9862e+06	310881	0	77067.2	76567.7	43623.5
LIKNKHMNADTD	210	221	3	0	467.238	5	10	3.47918	3.83308	469.236	5.12475	1	0	1.19204	1.0188	1	1	0.118172		33195.7	0	963051	5.54463e+06	1.53257e+07	2.29637e+07	2.47288e+07	1.98207e+07	1.22606e+07	4.31743e+06	1.20586e+06	90721.1	271757	0	0	722551
LIKNKHMNADTDY	210	222	2	0	781.885	6	11	5.40065	5.70113	785.201	5.64896	1	0	1.19624	0.746685		1	0.0405302		31872.5	3.47896e+06	2.60103e+07	9.3229e+07	2.31387e+08	4.09777e+08	5.50926e+08	5.518e+08	4.09658e+08	2.43139e+08	1.15695e+08	4.58011e+07	1.45928e+07	2.89135e+06	131490	0	0	0
LIKNKHMNADTDYSIA	210	225	3	0	611.977	6	14	6.4822	6.57837	614.814	7.37075	1	0	1.24729	-0.294138		0	0.179177		0	194198	0	77546.2	361377	1.84534e+06	3.98067e+06	6.53249e+06	7.79356e+06	7.09857e+06	5.48842e+06	3.25668e+06	1.56519e+06	607938	25968	0	522552	0	0	24697	6074.19
LIKNKHMNADTDYSIAE	210	226	2	0	981.983	6	15	6.38622	6.7885	986.149	7.11886	1	0	1.04259	1.26527	1	0	0.13248		2.23407e+06	2.60349e+06	2.3863e+06	5.18794e+06	1.84899e+07	4.86679e+07	9.46129e+07	1.45255e+08	1.6966e+08	1.65114e+08	1.23574e+08	7.50542e+07	3.81935e+07	1.54412e+07	4.16552e+06	318114	80647.7	0	0	30947.8	62258.7	23363.6
LIKNKHMNADTDYSIAE	210	226	3	0	654.991	6	15	6.49827	6.80412	657.732	7.01044	0.6	0					0.119476		6562.53	2.13157e+07	429016	7.704e+06	4.57605e+07	8.70861e+07	1.77515e+08	2.70947e+08	3.14198e+08	2.96063e+08	2.25945e+08	1.38173e+08	6.95504e+07	1.93612e+06	1.06218e+07	2.54634e+06	0	0	0	3.32295e+06	0	0
LIKNKHMNADTDYSIAE	210	226	4	0	491.495	6	15					-1
LIKNKHMNADTDYSIAEAA	210	228	2	0	1053.02	6	17	6.89265	7.10137	1056.57	5.81342	1	1	0.519435	0.279211	0	-2	1.04135		2.12569e+06	2.92505e+06	2.80527e+06	1.40148e+06	969901	1.82429e+06	5.90757e+06	9.13638e+06	9.9876e+06	9.64019e+06	6.58256e+06	3.22134e+06	944973	190429	141376	0	0	0	0	0	0	0	0	0
LIKNKHMNADTDYSIAEAA	210	228	3	0	702.349	6	17	6.90828	7.21122	705.141	7.08289	0.6	0					0.0907523		62978.8	0	0	0	2.10614e+06	1.29901e+07	2.84486e+07	4.1933e+07	5.0267e+07	4.44136e+07	3.34821e+07	1.97696e+07	8.16426e+06	3.4181e+06	463187	399664	69001.9	5195.1	90685.3	0	4362.22	0	62245.9	70595.4
LIKNKHMNADTDYSIAEAAFNKGETA	210	235	3	0	951.468	7	24	8.66285	8.88862	954.853	8.42168	1	0	0.554689	0.366066		0	0.559845		0	0	0	0	61383	402402	2.66369e+06	6.29444e+06	9.49414e+06	1.09847e+07	8.73898e+06	8.11153e+06	5.78372e+06	2.44292e+06	946973	337640	184095	0	59482	0	203542	139590	402123	81825.6	589511	316821	367808	0	72531.6	61106.4
LIKNKHMNADTDYSIAEAAFNKGETAM	210	236	3	0	995.148	8	25	9.57753	9.73432	998.989	9.63565	0.6	0					0.512977		0	0	0	0	227693	1.94322e+06	5.19016e+06	1.13061e+07	1.6429e+07	1.99145e+07	2.03068e+07	1.52005e+07	9.70294e+06	4.45221e+06	1.06443e+06	109696	0	110786	0	0	0	0	186558	325571	0	599933	102610	3416.67	3.72673e+06	0
LIKNKHMNADTDYSIAEAAFNKGETAM	210	236	4	0	746.613	8	25	9.60883	9.67147	749.902	11.2699	0.4	1					0.425882		0	119297	0	0	0	95168.8	844463	2.52043e+06	2.78042e+06	3.75586e+06	3.75896e+06	3.1249e+06	2.16798e+06	1.05603e+06	238309	0	0	84476.8	0	0	0	0	0	219701	0	0	0	77518.7	0	0
IKNKHMNADTD	211	221	2	0	643.812	5	9	2.86758	3.23828	646.413	4.40849	1	0	1.10272	1.10438		1	0.201546		0	15126.3	274692	2.28623e+06	5.90505e+06	6.69939e+06	5.55552e+06	3.48838e+06	917561	145781	20934.5	0	0	0	0
IKNKHMNADTDY	211	222	2	0	725.343	5	10	4.87593	5.14783	728.437	5.28206	1	0	1.25409	0.601077		1	0.0460551		176208	2.15882e+06	1.52293e+07	4.64241e+07	9.39762e+07	1.31375e+08	1.38496e+08	1.08821e+08	6.62543e+07	3.29373e+07	1.66735e+07	1.32107e+07	1.15883e+07	8.22692e+06	3.77402e+06	1.23975e+06
IKNKHMNADTDYSIA	211	225	2	0	860.92	6	13	6.132	6.31718	864.598	6.28793	1	0	1.07847	0.159328	1	1	0.317026		0	324496	212599	105175	882808	2.64711e+06	5.83584e+06	7.72974e+06	7.36494e+06	5.00157e+06	2.62911e+06	590276	0	0	0	0	0	37271.5	0	0
IKNKHMNADTDYSIA	211	225	3	0	574.282	6	13	6.14783	6.25362	576.786	6.44357	1	1	1.1257	-0.245149	1	1	0.0981417		0	0	24479.9	0	800624	1.74544e+06	2.85198e+06	5.64627e+06	4.8753e+06	1.68243e+06	2.15568e+06	974922	39880.5	0	0	0	0	0	0	0
IKNKHMNADTDYSIAE	211	226	3	0	617.296	6	14	6.02142	6.28535	619.844	6.50497	0.6	0					0.046998		0	24795.4	121268	2.35125e+06	1.22709e+07	2.97906e+07	5.03828e+07	6.30709e+07	6.18052e+07	4.84397e+07	3.10867e+07	1.53084e+07	6.18026e+06	893493	175607	54420.7	0	0	117003	6094.61	47259.2
IKNKHMNADTDYSIAEAA	211	228	3	0	664.655	6	16					-1
DTDYSIA	219	225	1	0	784.336	4	5					0
DYSIAE	221	226	1	0	697.304	4	4	5.73285	5.79947	699.485	1.77836	0.4	0					1.93733		33244.5	81187.6	143212	32734.1	0	0	0	34193.5	0
YSIAEAA	222	228	1	0	724.351	4	5	6.0687	6.1267	725.917	1.14091	0.4	0					0.653429		53805.5	835762	510094	115705	0	46763.4	0	0	0	0
SIAEAA	223	228	1	0	561.288	3	4	3.38273	3.88455	561.9	0.301797	1	0	-0.531882	1.77231		1	0.0359008		2.11721e+08	1.47658e+08	3.8834e+07	6.32222e+06	384409	245396	25476.6	20522.7
SIAEAAFNKGETA	223	235	1	0	1308.64	5	11					-1
SIAEAAFNKGETAM	223	236	2	0	720.345	5	12	7.96778	8.34855	721.303	1.01441	0.6	0					0.0604552		7.18277e+07	2.01918e+08	1.98982e+08	1.15726e+08	4.92613e+07	1.63048e+07	3.05594e+06	639002	218071	62015.2	514460	151633	0	0	0	0	0	0
IAEAAF	224	229	1	0	621.324	4	4	6.27477	6.54642	624.115	2.41456	0.4	1					2.55483		1.03711e+06	53161.9	17097.5	291480	121386	75699.7	370221	111688	180380
EAAFNKGETA	226	235	2	0	519.249	4	8	4.21995	4.47885	520.032	0.974033	0.6	0					0.185558		2.81113e+07	6.7792e+07	5.14419e+07	2.00873e+07	5.88775e+06	657171	1.78273e+06	518055	181158	65379	35637.2	28182.8	95976.8
EAAFNKGETAM	226	236	1	0	1168.53	5	9	6.11615	6.206	1170.11	0.835961	0.4	0					0.628458		1.16684e+06	3.48604e+06	2.4686e+06	516347	0	0	0	0	0	0	0	105191	48640.7	48302.6	0
EAAFNKGETAM	226	236	2	0	584.769	5	9	6.0687	6.34908	585.584	0.885974	1	0	-0.441185	0.644293	1	1	0.0972022		1.23022e+08	2.87238e+08	2.21081e+08	1.02484e+08	3.48646e+07	8.96328e+06	2.1124e+06	605601	41871.3	84143.7	0	2.87349e+06	0	151023	0
AAFNKGETA	227	235	2	0	454.727	4	7	3.86842	4.4313	455.422	0.865725	1	0	-0.341648	2.08339		1	0.0168643		3.30065e+08	7.10329e+08	4.75927e+08	1.71887e+08	4.41626e+07	9.3261e+06	1.43096e+06	419354	62985.8	105601	0	19306.5
AAFNKGETAM	227	236	1	0	1039.49	5	8	5.84703	6.1267	1041.02	0.861224	1	0	-0.404849	0.640642	1	1	0.0685969		7.16695e+07	1.63406e+08	1.23988e+08	5.4381e+07	1.8176e+07	3.4676e+06	206999	0	0	0	0	0	0	0
AAFNKGETAM	227	236	2	0	520.247	5	8	5.84703	6.1267	521.094	1.01953	0.6	0					0.233366		8.32956e+08	2.00959e+09	1.5144e+09	6.23443e+08	2.34084e+08	4.73616e+07	7.21425e+07	7.85119e+06	6.34165e+07	1.43727e+06	3.34683e+06	160168	79608.9	130296
AAFNKGETAMT	227	237	2	0	570.771	5	9	5.40065	5.68523	571.56	0.848079	1	0	-0.457795	0.665688		0	0.0980562		1.48272e+07	3.60606e+07	2.75977e+07	1.24751e+07	3.64624e+06	342132	97363.9	214108	0	34651.5	26260.1	14402.6	19098.2	108571	49046.7
AAFNKGETAMTINGPWAWSNIDTSKVNY	227	254	3	0	1029.49	8	25	10.2333	10.2386	1036.15	18.0507	1	1	2.01865	-0.757367		-1	0.112305		0	0	0	0	0	0	0	0	0	0	0	0	0	0	0	0	0	603367	1.16893e+06	1.10885e+06	1.18318e+06	1.31884e+06	594016	611642	0	0	0	0	0	0
FNKGETA	229	235	2	0	383.69	4	5	3.02842	3.5221	384.566	1.30922	0.4	0					0.632527		7.0804e+07	1.46153e+08	8.15468e+07	2.28092e+07	3.26038e+06	38872.8	0	4.35779e+06	193916	2.08648e+07
FNKGETAM	229	236	1	0	897.413	5	6	5.06828	5.27955	898.759	0.752894	1	0	-0.334519	0.292201	1	0	0.110126		2.15621e+07	4.80796e+07	2.95639e+07	1.01526e+07	2.28687e+06	47736.3	44712.6	165267	0	135554	1274.5	49773
FNKGETAM	229	236	2	0	449.21	5	6	5.03627	5.31112	449.886	0.759344	1	0	-0.330278	0.616105	1	0	0.0325329		2.12679e+08	4.76517e+08	3.01377e+08	9.91503e+07	2.94583e+07	2.16749e+06	342992	42850.7	110189	0	41971.1	215831
NKGETAM	230	236	1	0	750.345	4	5	3.28632	3.47382	751.545	0.717761	1	0	-0.263239	0.171129	1	1	0.104449		2.17117e+07	4.43918e+07	2.44915e+07	6.51192e+06	1.11286e+06	0	0	0	0	12238.2
NKGETAM	230	236	2	0	375.676	4	5	3.33453	3.82235	376.259	0.682715	1	0	-0.290888	1.70099	1	1	0.0196183		2.65549e+08	5.39374e+08	2.75276e+08	6.55065e+07	9.44336e+06	3.51805e+06	0	517580	0	39295.8
NKGETAMTINGPWAWSNIDTSKVNY	230	254	3	0	933.113	7	22					-1
NKGETAMTINGPWAWSNIDTSKVNYGVTVL	230	259	3	0	1089.54	8	27	12.0443	12.4252	1093.75	10.6098	0.6	0					0.156584		46968.2	0	137860	0	46767.4	57303.7	59822.2	941353	5.85445e+06	1.40539e+07	2.43644e+07	3.44699e+07	3.62399e+07	3.62209e+07	2.60167e+07	1.7458e+07	8.94164e+06	2.98831e+06	720492	194360	108450	71426.5	351787	49926.5	298161	117291	111242	623758	382571	470171
MTINGPWAWSNIDT	236	249	2	0	803.372	6	11	11.7749	12.3989	805.955	4.13178	1	0	0.652172	2.39456		1	0.0810721		122924	9.37299e+06	5.33651e+07	1.75824e+08	3.45496e+08	4.27719e+08	3.25346e+08	1.90314e+08	8.09827e+07	2.61766e+07	8.76099e+06	772363	1.13544e+06	288330	770777	890668	125812	452886
MTINGPWAWSNIDTSKVNY	236	254	3	0	733.018	7	16	11.6958	11.9067	735.987	7.51714	1	0	1.02378	0.290757		0	0.190431		0	122293	0	48255.6	166376	1.46527e+06	5.36856e+06	9.99372e+06	1.23113e+07	1.30085e+07	1.03979e+07	6.62668e+06	3.14872e+06	601593	36857.5	45314	481471	0	57883.4	551290	130249	0	59973.2	26676.2
MTINGPWAWSNIDTSKVNYGVTVL	236	259	2	0	1333.67	7	21	12.6493	13.6613	1339.22	9.43818	1	0	0.943372	4.37093	1	1	0.0558769		0	80528	0	0	2.09511e+06	2.87099e+06	2.92711e+07	6.66903e+07	1.62085e+08	2.66369e+08	3.82064e+08	4.30233e+08	3.79565e+08	2.67646e+08	1.56203e+08	7.75758e+07	3.49055e+07	1.11637e+07	4.10337e+06	409904	1.17253e+06	0	379194	27834	155905	0	7024.09	27181.8	23693.2
MTINGPWAWSNIDTSKVNYGVTVL	236	259	3	0	889.448	7	21	12.6967	13.5465	893.133	9.37871	0.6	0					0.0400777		114029	178506	120868	53988	262949	3.32902e+06	1.84965e+07	4.69939e+07	1.04183e+08	1.79167e+08	2.4222e+08	2.64851e+08	2.33165e+08	1.64665e+08	9.51664e+07	4.5227e+07	1.89172e+07	7.90563e+06	2.1794e+06	492779	204920	578307	306686	301355	425119	160873	191154	320236	112908
MTINGPWAWSNIDTSKVNYGVTVLPTFKGQPSKPFVGVL	236	274	4	0	1063.06	9	33	12.5988	13.1641	1066.64	11.6732	1	0	0.565851	2.09545		1	0.0572101		224855	350116	447735	0	116358	89931.8	264019	178413	2.80946e+06	1.0396e+07	2.75953e+07	4.64635e+07	7.38561e+07	9.32161e+07	1.10008e+08	9.62626e+07	7.72165e+07	5.61703e+07	3.6524e+07	1.76364e+07	7.87629e+06	2.85874e+06	1.06164e+06	346241	168470	75298.1	147151	156826	25902.8	22065
TINGPWAWSN	237	246	2	0	573.272	5	7	10.5361	10.8495	574.553	1.86613	1	0	0.222104	0.8124		1	0.0693271		1.12335e+07	5.9205e+07	1.07638e+08	1.01546e+08	5.12503e+07	1.53399e+07	1.53359e+06	54792	0	0	785904	86579.4	1.14453e+06
TINGPWAWSNI	237	247	2	0	629.814	5	8	12.1079	12.6967	631.631	2.8638	0.6	0					0.303254		116221	6.80449e+06	3.17558e+07	5.91962e+07	5.9783e+07	3.12861e+07	9.85588e+06	1.60855e+06	315142	171403	597012	208326	157507	271309
TINGPWAWSNIDT	237	249	2	0	737.852	5	10	11.1523	11.8909	740.317	4.04677	0.4	0					0.0640919		437212	2.20174e+07	1.27347e+08	3.86158e+08	7.15159e+08	7.9395e+08	5.91929e+08	2.96186e+08	1.12492e+08	3.14453e+07	5.5107e+06	646738	90172.9	194455	71666.1	245748
TINGPWAWSNIDTSKVNY	237	254	2	0	1033.5	6	15	10.963	11.6293	1037.94	7.63332	1	0	1.17789	2.61056	1	1	0.0577817		3.18819e+07	0	1.51986e+07	2.40106e+06	4.34954e+07	1.21758e+08	3.2519e+08	5.91904e+08	8.76269e+08	9.00934e+08	7.70368e+08	4.94679e+08	2.49242e+08	9.92921e+07	3.37012e+07	7.15578e+06	4.52236e+06	0	1.37835e+07	81445	9.69164e+06	8619.04
TINGPWAWSNIDTSKVNY	237	254	3	0	689.337	6	15					-1
TINGPWAWSNIDTSKVNYGVTVL	237	259	2	0	1268.15	7	20	12.1874	13.0023	1273.54	9.25025	0.6	0					0.250636		0	4.47651e+07	65873.8	6.0804e+07	999579	8.15721e+07	1.02926e+08	3.15535e+08	6.28615e+08	1.11545e+09	1.4607e+09	1.55218e+09	1.32048e+09	8.62449e+08	4.92793e+08	2.24943e+08	9.69088e+07	3.81513e+07	1.78948e+07	1.2502e+07	7.96989e+06	4.46412e+06	1.32437e+06	0	57877.5	0	0	0
TINGPWAWSNIDTSKVNYGVTVLPTFKGQPSKPFVGVL	237	274	3	0	1373.4	9	32	12.2828	12.7284	1378.1	11.6016	1	0	0.600629	1.48559	1	1	0.0738375		0	268089	0	0	0	0	288596	2.52783e+06	8.59224e+06	2.51147e+07	5.5296e+07	1.00765e+08	1.44688e+08	1.81329e+08	1.97386e+08	1.72252e+08	1.4065e+08	9.4734e+07	5.53131e+07	2.95572e+07	1.13944e+07	2.06789e+06	934773	223661	108939	316954	108244	98354	171644	0
TINGPWAWSNIDTSKVNYGVTVLPTFKGQPSKPFVGVL	237	274	4	0	1030.3	9	32	12.267	12.7284	1033.81	11.509	1	0	0.589213	1.56634	1	1	0.0701739		103436	1.32313e+07	0	78201.2	141270	2.42073e+07	1.23451e+06	6.06318e+06	1.58485e+07	4.91199e+07	9.08991e+07	1.563e+08	2.35846e+08	2.98795e+08	3.19935e+08	2.87067e+08	2.19836e+08	1.5015e+08	8.98137e+07	5.01021e+07	2.21714e+07	6.89625e+06	1.92182e+06	1.67586e+06	302961	820602	705395	1.00351e+06	626810	636348
NIDTSKVNYGVTVL	246	259	2	0	761.909	5	12	8.86767	9.02807	765.366	6.02137	1	0	1.14985	0.0330775		1	0.0930338		279080	461384	55347.6	1.97726e+06	2.10604e+06	1.02729e+07	1.48503e+07	1.803e+07	1.43515e+07	8.20985e+06	3.34928e+06	746580	0	0	0	0	0	194536
IDTSKVNYGVTVL	247	259	2	0	704.888	5	11	8.75742	8.85715	708.138	5.66724	1	0	1.2028	-0.275969		1	0.0536446		0	0	2.33188e+06	1.19363e+07	4.62286e+07	8.6826e+07	1.23228e+08	1.1609e+08	7.04986e+07	2.98961e+07	1.0174e+07	2.05829e+06	475432	1.19412e+06	822384	2.64263e+06	2.38511e+06
IDTSKVNYGVTVLPTFKGQPSKPFVGVL	247	274	3	0	997.89	7	23	10.7709	10.9892	1001.05	7.64835	1	0	0.48224	0.328115		1	0.0514421		0	0	7894.26	0	190010	4.28455e+06	1.46929e+07	3.09453e+07	4.65376e+07	5.80848e+07	5.53781e+07	4.19112e+07	2.65954e+07	1.40045e+07	1.40735e+06	1.42855e+06	273209	0	8048.75	71342.8	0	10036	36583	18477.2	4267.77	0	25590.1	39894.2	104974	0
DTSKVNYGVTVL	248	259	2	0	648.346	5	10	8.30153	8.45832	651.127	4.80227	1	0	1.06483	0.0146536		1	0.121959		0	162692	259990	3.6055e+06	9.80693e+06	1.56584e+07	1.48299e+07	1.03488e+07	2.69716e+06	909770	100294	0	0	158154	110631	0
DTSKVNYGVTVLPTFKGQPSKPFVGVL	248	274	3	0	960.195	7	22	10.5518	10.6925	963.148	7.10678	1	0	0.444761	-0.066938		1	0.216326		0	103381	0	0	467765	1.29702e+06	4.36851e+06	8.66162e+06	1.03668e+07	1.09351e+07	7.71551e+06	3.63424e+06	1.61636e+06	566083	0	93524.1	289160	93720.2	83865.8	0	0	0	0	169426	115218	0	413411	4085.66	2201.18	118712
SKVNYGVTVL	250	259	1	0	1079.61	4	8	8.30153	8.63133	1083.71	3.45542	0.6	0					0.225199		0	2.59186e+06	1.65676e+07	3.54539e+07	5.50215e+07	4.4884e+07	1.78797e+07	2.85536e+06	76998.2	0	0	44234.7	29556.6
SKVNYGVTVL	250	259	2	0	540.308	4	8	8.2702	8.64712	542.425	3.59268	0.6	0					0.0256948		675001	2.36595e+07	1.41418e+08	3.9128e+08	6.09401e+08	5.01627e+08	2.09704e+08	6.14952e+07	1.32888e+07	1.53284e+06	129950	0	0
SKVNYGVTVLPTF	250	262	2	0	712.893	5	10	8.96522	9.43672	717.158	7.66231	0.6	0					0.0495194		95735.6	284451	222760	48866.3	1.02191e+06	4.83045e+07	1.49337e+08	2.74021e+08	3.68912e+08	3.63721e+08	2.57429e+08	1.30375e+08	5.14524e+07	1.08031e+07	1.18323e+06	147648
SKVNYGVTVLPTFKGQPSKPFVGVL	250	274	3	0	888.17	7	20	10.3796	10.9262	890.653	5.81399	0.6	0					0.0344852		0	97689.2	740534	2.33741e+07	9.01257e+07	2.18073e+08	3.63235e+08	4.31679e+08	4.07132e+08	2.92013e+08	1.67025e+08	8.03691e+07	3.25625e+07	8.19212e+06	1.23562e+06	274976	501748	353033	125542	0	98000.7	106568	0	239824	0	2921.27	2753.98	0
SKVNYGVTVLPTFKGQPSKPFVGVLSAGINAASPNKELAKE	250	290	4	0	1061.58	9	35					-1
KVNYGVTVL	251	259	2	0	496.792	4	7	8.39557	8.56835	498.65	3.1191	1	0	0.928181	0.0961602		1	0.113379		37663.5	380881	5.22407e+06	1.33494e+07	1.57583e+07	7.32806e+06	1.61742e+06	58159.2	9783.07	111586	95132.5	0
KVNYGVTVLPTFKGQPSKPFVGVL	251	274	3	0	859.16	7	19					-1
GVTVLPTF	255	262	1	0	833.477	4	5	9.78158	10.0662	835.053	1.0641	0.4	0					0.220865		175939	3.66455e+07	4.29704e+07	419857	518972	23818.1	52571.8	82362.1	0	19088.7
GVTVLPTFKGQPSKPFVGVL	255	274	2	0	1036.1	6	15	10.411	10.8652	1038.52	3.56004	1	0	0.106706	1.53017	1	0	0.0689881		203940	2.48304e+07	1.2969e+08	3.01821e+08	4.59018e+08	4.42204e+08	2.95702e+08	1.55644e+08	6.60517e+07	2.04204e+07	2.06376e+06	356296	241168	93377.3	1.20863e+06	13790.4	1.93705e+07	52700	5.75155e+06	0	0	0
GVTVLPTFKGQPSKPFVGVL	255	274	3	0	691.07	6	15	10.3796	10.7395	692.659	3.49015	1	0	0.0883267	1.04919	1	0	0.0586975		2.49911e+06	5.24662e+07	2.3863e+08	5.57132e+08	8.43615e+08	7.71545e+08	5.50444e+08	2.84147e+08	1.21094e+08	4.86427e+07	1.3822e+07	6.39607e+06	4.01349e+06	1.95192e+06	949253	0	136633	64170.6	0	0	1.15682e+07	29561.5
GVTVLPTFKGQPSKPFVGVLSAGINAASPNKELAKE	255	290	3	0	1218.01	8	30	9.35848	9.59318	1219.1	1.09699	1	0	-0.685261	0.411574	-1	-8	0.15094		8.2601e+06	1.43566e+07	2.28511e+07	2.36023e+07	2.02386e+07	1.4115e+07	9.13683e+06	2.05246e+06	1.50344e+06	173756	307704	152776	581601	0	0	96853.1	0	0	0	0	162750	0	0	0	0	0	0	0	0	136063
GVTVLPTFKGQPSKPFVGVLSAGINAASPNKELAKE	255	290	4	0	913.758	8	30	10.019	10.0348	916.277	7.8836	0.3	0					0.159421		0	0	187099	0	106122	70981.9	140530	127646	528520	1.05153e+06	966713	944347	633778	167709	0	107605	0	0	0	0	0	0	0	0	0	0	0	0	135027	0
VTVLPTFKGQPSKPFVGVL	256	274	3	0	672.063	6	14	10.4579	10.4892	673.444	2.89559	1	0	-0.0136373	-0.624579		1	0.173471		124514	0	984686	1.49717e+06	1.8154e+06	1.13349e+06	824568	182999	0	0	0	0	0	49755.3	0	0	0	0	73947.4	0	0
TVLPTFKGQPSKPFVGVL	257	274	3	0	639.04	6	13					-1
PTFKGQPSKPFVG	260	272	2	0	695.38	5	9	6.6103	6.91348	696.499	1.38537	0.6	0					0.136564		2.35959e+06	2.15623e+07	3.21652e+07	2.24139e+07	9.51515e+06	1.13712e+06	0	0	0	0	48808.8	0	106008	59495.1	0
PTFKGQPSKPFVGVL	260	274	1	0	1601.9	5	11	9.29583	9.35848	1604.91	2.01712	1	0	-0.106154	-0.464877	1	1	0.288159		0	857708	4.27651e+06	5.74387e+06	3.5017e+06	1.20957e+06	0	0	0	0	0	0	0	0	0	0	0
PTFKGQPSKPFVGVL	260	274	2	0	801.456	5	11	9.23308	9.68717	803.098	2.29404	1	0	-0.00684991	1.52915	1	1	0.0208147		2.14427e+08	1.43299e+09	3.62589e+09	4.67093e+09	3.54705e+09	1.8167e+09	7.22131e+08	2.66467e+08	1.05489e+08	5.38537e+07	2.95453e+07	1.16194e+07	3.86913e+06	197128	146441	0	151706
PTFKGQPSKPFVGVL	260	274	3	0	534.64	5	11	9.20167	9.6558	535.733	2.28912	1	0	-0.00861245	1.5294	1	1	0.0113596		2.48914e+08	1.74528e+09	4.50483e+09	5.61414e+09	4.21159e+09	2.29875e+09	8.9376e+08	3.09215e+08	1.17218e+08	6.12541e+07	3.25691e+07	1.60157e+07	3.5672e+06	539473	76838.8	0	0
PTFKGQPSKPFVGVLSA	260	276	2	0	880.491	6	13	8.89912	8.94627	882.424	2.78807	1	0	0.0164955	-0.543837	1	0	0.497254		0	0	1.18356e+06	1.74441e+06	1.21476e+06	634255	83858.8	0	0	0	0	83800.5	0	0	0	0	78376	78825.8	0	0
PTFKGQPSKPFVGVLSA	260	276	3	0	587.33	6	13					-1
PTFKGQPSKPFVGVLSAGIN	260	279	3	0	682.046	6	16	9.1697	9.64015	683.194	2.20445	1	0	-0.286017	1.61252		0	0.443295		356259	2.96387e+07	9.50766e+07	1.26368e+08	7.13587e+07	1.98954e+07	4.6983e+06	241232	83290.7	88092.8	109784	221643	102158	28224.8	91925.1	56458.4	251190	130443	9134.92	9.84949e+06	108765	76560.3	633904
PTFKGQPSKPFVGVLSAGINAASPNKELAKE	260	290	3	0	1061.58	8	26	9.23308	9.70287	1064.85	7.91907	1	0	0.371959	1.60913	1	-3	0.262935		0	0	270697	1.37392e+06	1.45922e+07	6.03196e+07	1.37136e+08	2.21677e+08	2.66803e+08	2.53134e+08	1.93454e+08	1.15906e+08	6.30269e+07	2.6325e+07	9.90977e+06	3.81865e+06	658570	114265	1.88522e+06	288317	232530	337643	876479	5.06206e+06	2.21496e+07	1.56329e+07	2.42941e+07	1.19882e+07	1.11787e+07	7.042e+06
PTFKGQPSKPFVGVLSAGINAASPNKELAKE	260	290	4	0	796.436	8	26					-1
PTFKGQPSKPFVGVLSAGINAASPNKELAKEFLEN	260	294	3	0	1229.32	8	30	10.963	11.1943	1232.36	6.88729	1	0	0.076096	0.394678	1	-1	0.177614		0	0	0	0	87840.9	700302	6.94996e+06	1.33659e+07	1.62e+07	1.74603e+07	1.47125e+07	8.62206e+06	3.61633e+06	1.41255e+06	141933	0	0	0	0	209815	0	0	303485	0	0	0	0	206679	155708	171239
PTFKGQPSKPFVGVLSAGINAASPNKELAKEFLEN	260	294	4	0	922.245	8	30	10.9472	11.3708	924.49	6.76517	1	0	0.0600384	1.37378	1	-1	0.122646		0	74625.1	0	0	831525	5.27143e+06	1.97772e+07	3.44544e+07	4.66733e+07	4.25119e+07	4.04402e+07	2.79297e+07	1.56243e+07	2.11859e+06	1.32703e+06	321424	191003	477288	13785.9	80134.7	140700	138586	0	0	0	62881.3	4304.43	0	0	259712
PTFKGQPSKPFVGVLSAGINAASPNKELAKEFLENYL	260	296	3	0	1321.37	9	32	12.5515	12.8872	1324.45	6.83154	0.6	0					0.275746		0	174639	0	6664.55	178146	738784	6.74693e+06	1.44233e+07	1.90912e+07	2.21519e+07	1.91362e+07	1.20938e+07	5.37549e+06	1.93219e+06	145668	0	6837.84	0	0	0	0	0	0	0	0	75767.4	0	52358.3	203435	117891
PTFKGQPSKPFVGVLSAGINAASPNKELAKEFLENYL	260	296	5	0	793.227	9	32	12.6336	12.6651	795.662	9.76887	0.6	1					0.172463		0	99703.9	0	95862.5	0	72978	1.09669e+06	796199	1.80685e+06	2.15606e+06	1.98835e+06	1.02901e+06	985189	263006	213685	90617.5	3730.82	67052.4	0	0	0	0	0	0	124004	1528.65	4330.32	0	0	53953
KGQPSKPFVGVL	263	274	2	0	628.872	5	8	8.61555	8.94627	629.848	1.18776	0.6	0					0.0223559		1.02814e+08	3.83201e+08	4.1242e+08	2.42138e+08	9.86946e+07	9.73055e+06	9.08951e+06	1.33745e+06	907394	342771	8929.04	0	117766	25271.3
KGQPSKPFVGVL	263	274	3	0	419.584	5	8	8.66285	8.8729	420.217	1.13631	0.6	0					0.0314943		2.03802e+07	7.13249e+07	7.39769e+07	4.12752e+07	1.54993e+07	4.44756e+06	409553	25237.2	38074.5	0	0	67563.5	0	0
VLSAGINAASPNKELAKE	273	290	3	0	604.667	6	15	6.19545	6.36497	606.398	4.14239	1	0	0.25985	0.0795193		0	0.124058		5122.8	57262.5	2.41785e+06	2.82964e+06	7.33827e+06	1.06314e+07	9.26762e+06	4.81061e+06	2.01469e+06	385904	0	51027.1	0	0	64999.2	0	0	0	0	0	0	0
SAGINAASPNKE	275	286	2	0	579.791	5	9	3.20615	3.49525	581.833	3.43404	1	0	0.675619	0.688697		1	0.0581945		1398.49	671380	6.65075e+06	1.8102e+07	2.45727e+07	1.7754e+07	7.19972e+06	1.75659e+06	186252	62689.9	0	19346.8	0	0	0
SAGINAASPNKEL	275	287	1	0	1271.66	5	10					-1
SAGINAASPNKEL	275	287	2	0	636.333	5	10	5.7519	6.04765	638.773	4.15677	1	0	0.810201	0.722573	1	1	0.0342094		120919	2.12514e+06	1.96067e+07	6.56002e+07	1.2996e+08	1.56709e+08	1.07614e+08	4.79572e+07	1.29733e+07	1.3618e+06	355513	42911	396008	0	0	0
SAGINAASPNKELAKE	275	290	2	0	800.42	5	13	5.0042	5.37437	803.041	4.33111	1	0	0.484708	1.10166	1	0	0.0394959		3.26885e+06	4.86371e+07	3.17567e+08	1.27219e+09	2.81911e+09	3.764e+09	3.13918e+09	1.67992e+09	6.41338e+08	1.94198e+08	5.39336e+07	1.48608e+07	4.02466e+06	816193	0	0	0	0	3754.27
SAGINAASPNKELAKE	275	290	3	0	533.949	5	13	5.0042	5.34277	535.695	4.32542	1	0	0.48298	0.940688	1	0	0.026627		1.76771e+06	2.92283e+07	1.84085e+08	7.30028e+08	1.61644e+09	2.21708e+09	1.85025e+09	9.4431e+08	3.65283e+08	1.10743e+08	2.9224e+07	7.5152e+06	1.94921e+06	427423	32380.4	0	0	0	0
SAGINAASPNKELAKEF	275	291	3	0	582.972	6	14	7.96778	8.2075	584.805	4.47772	0.6	0					0.130297		0	0	651075	4.94421e+06	1.44308e+07	1.83596e+07	1.59072e+07	9.36859e+06	2.57543e+06	455434	650048	30926.3	31498.3	173778	0	0	91782.1	0	120611	441766	52192.5
SAGINAASPNKELAKEFL	275	292	2	0	930.497	6	15	9.43672	9.48362	933.828	5.56795	1	0	0.634739	-0.54511		-2	0.750768		0	0	0	391220	2.07572e+06	3.09842e+06	3.28297e+06	1.13581e+06	339757	0	0	0	99474.2	0	0	0	0	327540	417965	361017	0	0
SAGINAASPNKELAKEFLEN	275	294	2	0	1052.04	6	17	8.83618	9.01233	1054.86	4.42033	0.6	0					0.047073		13809.3	432437	4.87729e+06	2.58521e+07	6.45727e+07	9.68097e+07	9.51193e+07	6.22494e+07	3.26449e+07	1.12527e+07	2.34855e+06	139269	0	98799.9	0	68092.2	0	0	0	10509.3	0	0	0	132494
SAGINAASPNKELAKEFLEN	275	294	3	0	701.695	6	17					0
SAGINAASPNKELAKEFLENYL	275	296	2	0	1190.11	6	19	11.6641	12.1026	1192.97	4.30364	0.6	0					0.04553		91377	1.67789e+06	2.61247e+07	1.03362e+08	2.20633e+08	3.44415e+08	3.21846e+08	2.31855e+08	1.20772e+08	5.39175e+07	1.62147e+07	6.92379e+06	180652	971763	227197	359398	0	121375	48481.4	0	146271	0	0	77658.7	39924.5	77309.2
SAGINAASPNKELAKEFLENYL	275	296	3	0	793.745	6	19	11.6958	12.0761	795.641	4.28365	0.6	0					0.0221063		453880	3.23938e+06	3.49172e+07	1.38226e+08	3.16516e+08	4.68415e+08	4.55632e+08	3.07993e+08	1.65665e+08	6.84124e+07	2.34981e+07	8.10083e+06	936697	227525	566983	447052	525957	3238.41	138059	48892.8	0	42807.8	102773	104564	137843	76979.9
GINAASPNKELAKE	277	290	2	0	721.386	5	11	4.84073	4.87593	723.685	3.77332	0.4	0					0.754594		0	0	0	90978.9	120452	181371	37769.9	2586.34	22826	0	0	0	0	0	0	0	0
AASPNKELAKE	280	290	2	0	579.312	5	8	3.38273	3.9167	581.572	3.85775	1	0	1.07268	1.93609	1	0	0.0436698		1.70828e+06	3.03593e+07	1.73698e+08	5.11758e+08	8.94042e+08	8.66181e+08	4.84031e+08	1.64341e+08	4.55757e+07	9.2926e+06	281078	17462.2	61280.2	0
AASPNKELAKE	280	290	3	0	386.544	5	8	3.41487	3.82235	388.007	3.72705	1	0	1.00824	1.29176	1	0	0.0271026		150790	6.82512e+06	4.1176e+07	1.11879e+08	1.83501e+08	1.60682e+08	9.01151e+07	3.00835e+07	3.23325e+06	994444	16293.3	124955	0	0
AASPNKELAKEFLEN	280	294	2	0	830.931	5	12	8.36422	8.6681	833.373	3.91157	0.6	0					0.4071		0	3.28986e+06	1.99926e+07	6.60152e+07	1.16297e+08	1.14844e+08	7.97798e+07	3.53627e+07	1.1126e+07	1.75385e+06	48139.3	124219	183551	0	0	71120.3	0	5.47605e+06
AASPNKELAKEFLENYL	280	296	3	0	646.339	6	14	11.4551	11.7959	648.265	4.61745	1	0	0.471514	0.95198		1	0.702898		341145	2.27092e+06	1.67699e+07	4.65732e+07	6.99071e+07	7.26026e+07	5.0295e+07	2.40876e+07	8.58657e+06	1.52991e+06	173117	0	29655.6	0	0	77756.9	1.54323e+06	5.43761e+06	1.05737e+07	6.38523e+06	1.53665e+06
LAKEFLENYL	287	296	2	0	620.335	5	8	11.2815	11.4657	620.694	-0.043197	1	0	-0.850803	0.154319		1	0.156193		9.85149e+06	8.31368e+06	2.70692e+06	149738	0	0	58876.2	0	0	0	35681	0	0	20238.4
FLENYL	291	296	1	0	798.403	4	4	10.5361	10.8947	798.898	-0.00257643	1	0	-0.832044	1.04266	1	1	0.0116067		5.00689e+09	2.39535e+09	6.30904e+08	1.17378e+08	3.16883e+06	0	0	113167	0
FLENYL	291	296	2	0	399.705	4	4	10.5518	10.7239	399.912	-0.0846064	1	0	-0.912939	0.0926792	1	1	0.0691778		3.52591e+07	1.46222e+07	3.16307e+06	265524	0	43199.4	0	0	0
YLLTDEGL	295	302	1	0	923.472	4	6	10.019	10.3588	925.289	1.26748	1	0	0.00379059	0.946716		1	0.0503628		1.40894e+08	4.71699e+08	5.14221e+08	2.51485e+08	7.93394e+07	1.84882e+07	895655	488707	0	277183	0
YLLTDEGLEAVNKDKPLGA	295	313	2	0	1023.54	6	16	9.26447	9.81318	1026.24	4.18826	0.6	0					0.4419		1.86131e+06	1.02601e+07	1.08843e+08	2.52199e+08	3.91494e+08	4.11675e+08	3.35171e+08	2.07247e+08	9.88304e+07	4.96269e+07	2.89595e+07	2.91829e+07	2.40709e+07	1.89495e+07	1.03662e+07	2.85438e+06	421870	0	0	106527	83873.9	0	179983
YLLTDEGLEAVNKDKPLGA	295	313	3	0	682.697	6	16	9.24878	9.73432	684.573	4.41958	0.6	0					0.362555		93192.2	3.3719e+07	2.00116e+08	5.20515e+08	8.1419e+08	8.74796e+08	7.17217e+08	4.53645e+08	2.27638e+08	1.10927e+08	7.49707e+07	7.67925e+07	7.73674e+07	6.03574e+07	3.57573e+07	1.55759e+07	6.11405e+06	2.1292e+06	394777	0	398177	194051	0
LTDEGL	297	302	1	0	647.325	4	4	6.6103	6.88222	648.898	1.20803	1	0	0.361812	0.601162		1	0.0623127		2.44124e+08	7.4116e+08	6.94176e+08	2.51959e+08	5.28939e+07	3.35451e+06	368097	346011	10578.3
LTDEGLE	297	303	1	0	776.367	4	5	5.76775	5.9423	777.989	1.1856	1	0	0.105852	0.10516		1	0.0523968		1.84255e+07	5.3091e+07	4.90731e+07	1.99451e+07	5.17692e+06	410441	535043	0	0	0
LTDEGLEA	297	304	1	0	847.404	4	6	6.11615	6.31718	849.13	1.24898	1	0	-0.00836833	0.24007		1	0.1568		9.56508e+06	3.14683e+07	3.13678e+07	1.52308e+07	4.12307e+06	429870	0	0	0	0	0
LTDEGLEAVNKDKPLGA	297	313	2	0	885.468	6	14	7.25632	7.65927	887.728	3.49631	1	0	0.155621	1.26867	1	1	0.0384594		3.42771e+07	2.40235e+08	7.97096e+08	1.57779e+09	2.02519e+09	1.83369e+09	1.24304e+09	6.798e+08	3.03235e+08	1.17981e+08	3.93129e+07	1.25049e+07	2.03724e+06	956845	35525	26177.3	318085	0	203150	65314	0
LTDEGLEAVNKDKPLGA	297	313	3	0	590.647	6	14	7.25632	7.65927	592.16	3.51239	1	0	0.160152	1.26867	1	1	0.0873593		4.2074e+07	2.82977e+08	9.29956e+08	1.84569e+09	2.39828e+09	2.19224e+09	1.50797e+09	7.75823e+08	3.3584e+08	1.25735e+08	4.2985e+07	1.29523e+07	3.65278e+06	1.32791e+06	3.80695e+06	160048	191139	1.63901e+07	0	0	2.49614e+06
LTDEGLEAVNKDKPLGAVA	297	315	2	0	970.52	6	16	7.7938	7.9097	973.261	4.35326	0.4	0					0.2922		0	0	154993	1.30853e+06	4.48099e+06	2.90417e+06	6.18057e+06	1.08826e+06	1.80905e+06	60922.7	53312.3	0	0	0	0	0	0	0	58413.3	61111.5	0	0	0
LTDEGLEAVNKDKPLGAVAL	297	316	2	0	1027.06	6	17					-1
LTDEGLEAVNKDKPLGAVALKSYEEE	297	322	3	0	940.15	7	23					-1
TDEGLEAVNKDKPLGA	298	313	2	0	828.926	5	13					-1
EGLEAVNKDKPLGAVALKSYEEELA	300	324	2	0	1337.2	7	22					-1
EAVNKDKPLGA	303	313	1	0	1141.62	5	8	4.26765	4.61122	1144.48	2.19937	1	0	0.254965	0.966159	1	1	0.151991		1.24068e+06	1.49948e+07	3.10797e+07	3.67493e+07	2.3618e+07	9.10569e+06	1.36057e+06	32871.6	34760.9	0	574.99	0	0	66664.1
EAVNKDKPLGA	303	313	2	0	571.314	5	8	4.20407	4.73918	572.818	2.34845	1	0	0.328473	1.94195	1	1	0.0249717		2.15579e+08	1.09769e+09	2.34644e+09	2.70961e+09	1.9445e+09	9.06252e+08	3.0939e+08	8.84972e+07	2.05418e+07	2.74577e+06	27718.9	0	49278.7	19733.4
EAVNKDKPLGA	303	313	3	0	381.212	5	8	4.21995	4.65908	382.207	2.3262	1	0	0.317505	1.45299	1	1	0.0315384		1.2365e+07	7.04743e+07	1.51927e+08	1.70742e+08	1.20778e+08	5.80926e+07	1.98e+07	4.01646e+06	410538	27539.7	0	0	0	0
EAVNKDKPLGAVAL	303	316	2	0	712.909	5	11	7.73077	7.84647	714.737	2.82018	0.6	0					0.0984213		0	2.58402e+06	9.85107e+06	1.50088e+07	1.35421e+07	9.09109e+06	4.49446e+06	727161	50721.5	133417	0	0	0	93418.5	55581.9	5168.17	0
EAVNKDKPLGAVALKS	303	318	2	0	820.472	5	13	6.02142	6.1267	822.716	3.53072	0.6	0					0.118828		0	0	886490	2.89694e+06	4.56247e+06	4.0705e+06	2.69275e+06	606262	0	0	0	36749.4	0	0	0	0	0	0	40269.1
EAVNKDKPLGAVALKS	303	318	3	0	547.317	5	13	6.02142	6.19017	548.809	3.51691	0.6	0					0.060563		0	501734	3.3491e+06	8.59753e+06	1.11388e+07	1.00997e+07	7.27163e+06	2.96628e+06	590233	128542	0	0	83185.2	0	0	0	0	0	0
EAVNKDKPLGAVALKSYEEE	303	322	2	0	1095.57	6	17					-1
EAVNKDKPLGAVALKSYEEE	303	322	3	0	730.714	6	17					-1
EAVNKDKPLGAVALKSYEEEL	303	323	3	0	768.409	6	18	9.23308	9.64015	771.211	7.04994	1	0	0.715474	1.28964		1	0.1649		5.3614e+06	71748.5	0	2.80707e+06	3.01245e+06	1.39485e+07	3.44514e+07	5.79748e+07	7.23352e+07	6.94572e+07	5.31378e+07	3.19495e+07	1.49266e+07	4.08813e+06	593103	242177	237961	118757	448591	71882.1	89176.8	230744	0	0	186223
EAVNKDKPLGAVALKSYEEELAKDPRIAATME	303	334	3	0	1162.94	8	28					-1
EAVNKDKPLGAVALKSYEEELAKDPRIAATME	303	334	4	0	872.459	8	28	9.67147	9.79738	876	12.0474	1	0	0.867742	-0.142586	1	1	0.0828486		0	0	0	0	13550.2	0	0	0	0	1.00532e+06	4.65044e+06	7.83344e+06	1.44703e+07	1.7796e+07	1.78106e+07	1.48491e+07	1.26167e+07	7.01509e+06	3.97051e+06	1.3108e+06	605171	0	251781	74908.6	167026	463209	12367.1	0	51500.2	0
AVNKDKPLGA	304	313	2	0	506.793	4	7	3.94885	4.51058	508.241	2.30978	1	0	0.472107	2.07754	1	1	0.0319111		1.50846e+07	7.9129e+07	1.65145e+08	1.81763e+08	1.26154e+08	5.50991e+07	1.65891e+07	1.88765e+06	29702.4	25943.8	4657.06	27816.4
AVNKDKPLGA	304	313	3	0	338.198	4	7	3.99708	4.4313	339.165	2.31496	1	0	0.475026	1.42795	1	1	0.101075		508347	4.43094e+06	1.20489e+07	1.36243e+07	8.56604e+06	2.09211e+06	187475	0	0	710448	25823.9	0
AVNKDKPLGAVALKSYEEE	304	322	2	0	1031.05	6	16					-1
AVNKDKPLGAVALKSYEEE	304	322	3	0	687.7	6	16					-1
VNKDKPLGA	305	313	1	0	941.541	4	6	3.85232	3.88455	944.108	2.02097	0.4	0					0.351189		0	98554.6	239806	338339	94884.5	0	0	0	0	0	0
VNKDKPLGA	305	313	2	0	471.274	4	6	3.38273	4.27293	472.746	2.39731	0.6	0					0.245926		1.39477e+07	7.69302e+07	1.60556e+08	1.89791e+08	1.32629e+08	5.98899e+07	1.67945e+07	1.82714e+06	102581	0	86481
VNKDKPLGAVALKSYEEE	305	322	2	0	995.528	6	15	6.132	6.1796	997.641	3.05345	1	0	-0.0265157	-0.541545		1	0.414684		0	0	133719	339793	622981	431514	277615	0	0	0	0	0	0	0	0	0	0	0	0	0	0	0
VALKSY	314	319	2	0	340.703	4	4	5.41647	5.5164	341.643	1.46774	0.4	0					0.120153		0	2.61429e+06	4.29123e+06	747132	0	39607.1	0	94187.3	47973
VALKSYE	314	320	1	0	809.44	4	5	5.5902	5.76775	812.267	2.34387	0.4	0					0.251993		0	3.70869e+06	2.18039e+07	2.98173e+07	1.12438e+07	2.61714e+06	9816.52	0	0	0
VALKSYE	314	320	2	0	405.224	4	5	5.5902	5.87882	406.534	2.13778	0.4	0					0.01798		1.54859e+07	1.18148e+08	3.43792e+08	3.74633e+08	1.40703e+08	3.34842e+07	5.55445e+06	154793	37012.6	0
VALKSYEEE	314	322	1	0	1067.53	4	7	5.65348	5.9423	1071.52	3.36864	1	0	1.0688	0.687253	1	1	0.107494		763949	1.08784e+07	5.25214e+07	1.22415e+08	1.60278e+08	1.13142e+08	4.31014e+07	1.1551e+07	2.73168e+06	564310	299093	52980.7
VALKSYEEE	314	322	2	0	534.266	4	7	5.65348	5.95817	536.251	3.34548	1	0	1.05575	0.768081	1	1	0.0782332		1.76474e+07	1.46817e+08	6.58834e+08	1.56174e+09	2.00986e+09	1.38494e+09	5.42664e+08	1.26591e+08	866617	980905	2.19281e+07	1.22046e+07
VALKSYEEEL	314	323	1	0	1180.61	5	8	8.39557	8.74687	1185.44	4.13033	1	0	1.20709	1.00555	1	1	0.182592		0	0	5.62898e+06	3.01948e+07	6.3873e+07	7.63754e+07	5.2576e+07	1.8353e+07	1.67888e+06	0	0	0	0	0
VALKSYEEEL	314	323	2	0	590.808	5	8	8.39557	8.8099	593.248	4.17902	1	0	1.2311	1.32666	1	1	0.0429385		4.15774e+06	3.69711e+07	1.93957e+08	6.51127e+08	1.28032e+09	1.59019e+09	1.09415e+09	3.96387e+08	1.37108e+08	1.50683e+07	4.57042e+06	4.20696e+06	63412	2.07207e+07
VALKSYEEELAKDPRIAA	314	331	2	0	1002.04	6	15					-1
VALKSYEEELAKDPRIAATM	314	333	3	0	745.728	7	17					-1
VALKSYEEELAKDPRIAATME	314	334	3	0	788.742	7	18	9.09105	9.37413	792.003	8.32212	0.6	0					0.0875688		659850	126279	1.00149e+07	6.22083e+06	212985	709211	1.40057e+07	3.32164e+07	5.89575e+07	9.062e+07	9.69204e+07	7.8709e+07	5.38549e+07	2.80882e+07	1.10143e+07	4.02903e+06	390234	428867	0	0	185258	57402.6	0	2.20501e+06	0	0
VALKSYEEELAKDPRIAATMENAQKGEIM	314	342	3	0	1079.22	8	26	9.95578	10.1707	1083.68	11.3637	0.6	0					0.217501		0	0	0	0	0	0	85755	0	93353.4	1.34782e+06	4.33582e+06	1.01219e+07	1.16308e+07	1.13097e+07	9.54269e+06	7.97402e+06	5.62554e+06	2.69706e+06	374079	1.417e+06	97403.1	0	290876	0	0	0	0	0	0	0
VALKSYEEELAKDPRIAATMENAQKGEIMPNIPQMSA	314	350	5	0	815.613	9	32	10.2386	10.364	818.982	14.2523	1	0	0.927379	-0.145133		0	0.19129		321644	0	0	171679	76535.1	329668	0	83363.3	0	74896.9	73510.5	0	957249	2.04605e+06	4.36624e+06	5.1481e+06	7.17811e+06	6.2769e+06	6.26851e+06	4.89774e+06	3.27114e+06	1.53344e+06	714147	100773	0	0	159194	0	0	267140
KSYEEE	317	322	1	0	784.336	4	4	3.12538	3.45768	787.36	2.57663	1	0	1.71148	0.908765	1	0	0.13488		169205	4.23914e+06	1.45256e+07	2.0557e+07	1.38019e+07	4.92164e+06	194378	0	0
KSYEEE	317	322	2	0	392.672	4	4	3.12538	3.5221	394.126	2.46209	0.4	0					0.0420926		1.853e+06	1.50099e+07	4.44389e+07	5.86426e+07	3.643e+07	1.12432e+07	1.30417e+06	0	0
KSYEEEL	317	323	2	0	449.214	4	5	5.46383	5.98977	449.899	0.849396	0.6	0					0.096692		6.96285e+07	1.46754e+08	8.64681e+07	2.71271e+07	772327	264726	67143.7	2076.25	6.88936e+06	48936.6
KSYEEELAKDPRIAA	317	331	3	0	573.969	6	12					-1
KSYEEELAKDPRIAATME	317	334	3	0	694.345	6	15					0
KSYEEELAKDPRIAATMENAQKGEIMPNIPQMSA	317	350	4	0	948.467	9	29					-1
YEEELAKDPRIAATME	319	334	2	0	933.451	6	13	6.23242	6.4822	936.184	4.30798	0.6	0					0.166619		172841	114121	646165	4.91639e+06	8.363e+06	1.11308e+07	1.02755e+07	7.09254e+06	4.11121e+06	1.10916e+06	65940.3	0	38219.6	37295.2	73187.3	0	0	0	0	0
YEEELAKDPRIAATME	319	334	3	0	622.636	6	13	6.23242	6.64203	624.45	4.28397	0.6	0					0.125264		0	850453	5.6905e+06	1.34939e+07	2.45944e+07	2.93026e+07	2.55133e+07	1.88426e+07	1.14619e+07	4.68749e+06	788046	367307	22616.5	0	416504	29320.4	0	206016	0	0
EELAKDPRIAATME	321	334	2	0	787.398	6	11					0
EELAKDPRIAATME	321	334	3	0	525.268	6	11					-1
EELAKDPRIAATMENAQKGEIMPNIPQMSA	321	350	3	0	1095.21	8	25	9.28015	9.3898	1099.47	10.6751	0.6	0					0.212289		0	0	0	0	107307	0	0	112776	329704	1.92199e+06	3.60192e+06	4.55823e+06	4.96967e+06	4.58772e+06	3.11728e+06	1.75081e+06	494942	186503	114659	0	0	294788	95860.9	114895	0	0	0	690997	0	0
ELAKDPRIAATME	322	334	2	0	722.877	5	10	6.59435	6.62615	724.945	3.23424	0.6	0					0.228344		0	0	94736	388146	381848	392824	91918.9	34611.8	0	0	0	0	7957.29	0	0	0
LAKDPRIAA	323	331	2	0	477.79	4	6	4.7285	4.92938	479.669	3.20158	0.4	0					0.0421967		715424	1.09024e+07	4.03778e+07	7.75716e+07	8.2803e+07	5.2705e+07	2.18677e+07	5.84323e+06	961953	43460.9	0
LAKDPRIAA	323	331	3	0	318.863	4	6	4.76055	4.89733	320.119	3.21238	1	0	1.28245	-0.0872298	1	1	0.0482135		46362.9	1.362e+06	6.92403e+06	1.4308e+07	1.36956e+07	8.6837e+06	3.46874e+06	1.35813e+06	0	0	63671.5
LAKDPRIAAT	323	332	2	0	528.314	4	7	4.20407	4.62717	530.222	3.20604	1	0	0.977172	1.37132		1	0.0708076		26364.5	3.63996e+06	2.00373e+07	3.9845e+07	4.49452e+07	2.96833e+07	1.21386e+07	2.15765e+06	37531.2	0	0	0
LAKDPRIAATM	323	333	2	0	593.834	5	8					-1
LAKDPRIAATM	323	333	3	0	396.225	5	8	6.27477	6.55175	397.47	2.97376	1	0	0.636805	0.626972	1	1	0.0493446		369452	8.30311e+06	2.96463e+07	4.89741e+07	5.01086e+07	3.01538e+07	1.23765e+07	4.12375e+06	476251	2.12878e+06	0	0	329158	0
LAKDPRIAATME	323	334	2	0	658.356	5	9	6.03715	6.39152	660.341	3.13923	0.6	0					0.0427978		8.62545e+06	1.2301e+08	4.63531e+08	8.83759e+08	9.84598e+08	6.89383e+08	3.45582e+08	1.38073e+08	4.45807e+07	1.27755e+07	1.76903e+06	77608.5	54839.6	92008.3	0
LAKDPRIAATME	323	334	3	0	439.239	5	9	6.03715	6.39152	440.551	3.10288	1	0	0.530473	1.02118	1	1	0.0309293		1.69178e+06	3.44073e+07	1.25121e+08	2.33087e+08	2.50489e+08	1.8031e+08	8.87503e+07	3.25118e+07	1.06326e+07	2.65731e+06	21828.6	0	554157	0	0
LAKDPRIAATMENAQKGEIM	323	342	2	0	1094.07	7	17					0
LAKDPRIAATMENAQKGEIM	323	342	3	0	729.714	7	17					-1
LAKDPRIAATMENAQKGEIMPNIPQM	323	348	3	0	956.491	8	21	9.34285	9.70287	959.571	7.35369	1	0	0.55182	1.04996	1	1	0.0706204		200171	173878	89499	639421	3.43852e+06	1.9457e+07	4.11918e+07	7.28568e+07	1.03302e+08	1.09291e+08	1.00692e+08	7.14549e+07	4.57615e+07	2.51897e+07	9.46412e+06	3.41334e+06	335687	143277	177643	0	1.30125e+06	162920	0	401612	225703	89508.3	336806	99215.5	108928	306763
LAKDPRIAATMENAQKGEIMPNIPQM	323	348	4	0	717.62	8	21					-1
LAKDPRIAATMENAQKGEIMPNIPQMSA	323	350	2	0	1513.27	8	23					-1
LAKDPRIAATMENAQKGEIMPNIPQMSA	323	350	3	0	1009.18	8	23	8.83618	8.92008	1012.74	8.71136	0.6	0					0.318716		1.09501e+06	0	0	102548	0	97290.1	224464	1.06004e+06	3.12909e+06	3.97256e+06	5.7417e+06	5.39584e+06	4.37703e+06	3.5119e+06	2.09974e+06	999003	874119	471731	111273	0	0	0	0	0	0	0	0	0	0	0
LAKDPRIAATMENAQKGEIMPNIPQMSA	323	350	4	0	757.137	8	23					0
LAKDPRIAATMENAQKGEIMPNIPQMSAF	323	351	3	0	1058.2	8	24	10.3483	10.9262	1062.13	9.68795	0.6	0					0.0386971		0	99568.7	0	0	3.77471e+06	2.95816e+07	1.06859e+08	2.81322e+08	5.65317e+08	9.4416e+08	1.3e+09	1.54519e+09	1.54325e+09	1.29686e+09	9.07078e+08	5.87618e+08	3.52434e+08	1.75011e+08	8.34286e+07	4.19412e+07	1.34933e+07	6.36172e+06	4.39239e+06	543828	0	82714	89840.7	0	202274	1.37598e+06
LAKDPRIAATMENAQKGEIMPNIPQMSAF	323	351	4	0	793.904	8	24	10.1916	10.8947	796.914	9.96183	0.6	0					1.38868		71541.4	0	146909	1.00503e+06	335956	4.2101e+06	2.2675e+07	6.27418e+07	1.26686e+08	2.16738e+08	2.96603e+08	3.39556e+08	3.21197e+08	2.64857e+08	1.99423e+08	1.21083e+08	6.81889e+07	2.90652e+07	603356	4.28728e+06	1.42707e+06	705923	612051	460407	197661	168647	4.06686e+06	214257	351876	1.321e+06
AKDPRIAAT	324	332	2	0	471.772	4	6	3.35052	3.83308	473.239	2.39542	0.6	0					0.146646		212481	8.95883e+06	2.44117e+07	3.3055e+07	1.98749e+07	6.8474e+06	648227	28509.9	0	0	0
AKDPRIAATM	324	333	2	0	537.292	5	7					-1
AKDPRIAATME	324	334	2	0	601.814	5	8	5.44803	5.76775	603.293	2.20124	1	0	0.255889	0.844663	1	1	0.0412374		3.95027e+07	2.5684e+08	5.82604e+08	6.48466e+08	4.23637e+08	1.82773e+08	6.77985e+07	1.97783e+07	4.11659e+06	349642	0	0	110058	535104
AKDPRIAATME	324	334	3	0	401.545	5	8	5.43228	5.66935	402.518	2.16182	1	0	0.236451	0.42363	1	1	0.0388204		3.04595e+06	2.85475e+07	6.38201e+07	6.94645e+07	4.48999e+07	1.99654e+07	5.75961e+06	1.42566e+06	0	0	0	28665.1	0	57378.1
AKDPRIAATMENAQKGEIM	324	342	2	0	1037.52	7	16	7.80958	7.94137	1040.34	4.29472	0.6	0					0.126802		159161	51264.3	1.44893e+06	5.6277e+06	1.19787e+07	1.514e+07	1.42563e+07	1.0451e+07	5.92128e+06	2.76472e+06	476815	0	0	0	0	0	108684	0	201179	0	0	0	0	0
AKDPRIAATMENAQKGEIM	324	342	3	0	692.019	7	16	7.76227	8.10987	693.888	4.27264	0.6	0					0.120183		101115	1.54912e+06	1.49097e+07	4.38724e+07	8.78912e+07	1.13269e+08	9.69911e+07	7.3861e+07	4.24389e+07	2.02937e+07	7.85718e+06	1.98845e+06	448260	98383.7	0	0	301871	0	301707	160110	111191	0	128224	82857.3
AKDPRIAATMENAQKGEIMPNIPQM	324	348	3	0	918.796	8	20	9.12253	9.54623	921.578	6.53447	0.6	0					0.11398		0	0	661765	409461	8.0887e+06	3.14981e+07	4.92433e+07	6.52318e+07	8.56969e+07	6.41185e+07	4.78929e+07	4.34441e+07	1.27515e+07	3.52742e+06	8.29479e+06	351138	90493.3	587320	0	0	104288	0	0	268983	0	0	329081	0	0
AKDPRIAATMENAQKGEIMPNIPQMSA	324	350	2	0	1456.72	8	22	8.83618	9.02807	1461.55	7.75271	1	0	0.560578	0.193459	1	0	0.187877		0	0	0	0	111215	530057	4.31763e+06	9.49135e+06	1.47554e+07	1.80286e+07	1.72882e+07	1.38877e+07	9.55067e+06	4.83258e+06	1.12011e+06	459977	8864.77	0	120258	103400	7008.68	0	0	0	94558.5	119733	0	0	0	0
AKDPRIAATMENAQKGEIMPNIPQMSA	324	350	3	0	971.486	8	22	8.69433	9.12253	974.761	7.92798	1	0	0.592003	1.3973	1	0	0.0551551		342437	0	0	1.7274e+06	1.42654e+07	5.40128e+07	1.29651e+08	2.5246e+08	3.65902e+08	4.59207e+08	4.51158e+08	3.6926e+08	2.75522e+08	1.6641e+08	8.6506e+07	5.23291e+07	1.83691e+07	8.40739e+06	2.99825e+06	694926	791374	366131	157025	0	142613	81730.7	0	47484.7	0	119804
AKDPRIAATMENAQKGEIMPNIPQMSA	324	350	4	0	728.866	8	22	8.7889	9.09105	731.338	7.98925	0.6	0					0.121957		62936.4	0	194507	0	588769	4.79773e+06	1.38287e+07	2.47949e+07	3.91033e+07	4.3973e+07	4.72462e+07	3.5318e+07	2.4263e+07	1.34682e+07	9.47026e+06	2.75531e+06	775157	769111	1.1323e+06	0	231577	3.27815e+06	215670	0	50065.7	62998	0	0	62354.5	0
AKDPRIAATMENAQKGEIMPNIPQMSAF	324	351	2	0	1530.26	8	23	10.2856	10.5674	1535.71	8.90373	1	0	0.697547	0.651424	1	1	0.497013		0	0	0	0	0	207903	961916	9.79228e+06	2.08333e+07	3.33314e+07	4.15276e+07	4.02274e+07	2.91005e+07	2.25978e+07	1.11855e+07	2.89477e+06	0	734534	0	0	0	0	0	335770	0	0	0	411178	0	662046
AKDPRIAATMENAQKGEIMPNIPQMSAF	324	351	3	0	1020.51	8	23	10.2073	10.7866	1024.06	8.63988	0.6	0					0.0520887		0	0	0	108605	9.47876e+06	5.79914e+07	2.02772e+08	3.89056e+08	6.90557e+08	1.04928e+09	1.12133e+09	1.08527e+09	9.33801e+08	6.28912e+08	3.895e+08	2.21404e+08	1.10482e+08	5.31483e+07	2.37331e+07	8.87585e+06	3.54833e+06	2.04047e+06	128851	79660.5	1.5811e+06	0	0	320437	72635.2	0
AKDPRIAATMENAQKGEIMPNIPQMSAF	324	351	4	0	765.633	8	23	10.2073	10.6925	768.256	8.48525	0.6	0					0.0750805		0	74238.4	96135.6	343179	3.92157e+06	7.59578e+06	2.55505e+07	5.70805e+07	1.05449e+08	1.39404e+08	1.64912e+08	1.59154e+08	1.2942e+08	8.7714e+07	5.13577e+07	2.42646e+07	1.12509e+07	2.07505e+06	1.00282e+06	279468	78804.6	0	0	110004	124279	0	109552	0	59632	103810
TMENAQKGEIM	332	342	2	0	626.289	5	9					-1
TMENAQKGEIMPNIPQMSA	332	350	2	0	1045.49	7	15	8.50547	8.82565	1049.1	5.79694	1	0	0.694959	0.84704	-1	1	0.431387		0	0	77214.4	4.61372e+06	2.00909e+07	3.72828e+07	5.44603e+07	5.16246e+07	4.1521e+07	2.60012e+07	1.15009e+07	5.87941e+06	1.18514e+06	70562.1	16892	0	808641	854487	1.95909e+06	3.10187e+06	1.21102e+06	530407	0
TMENAQKGEIMPNIPQMSA	332	350	3	0	697.329	7	15	8.83618	9.57753	703.572	17.3147	0.4	1					0.0952218		64008.8	220608	0	61392.8	162206	489495	437312	418100	194890	506979	273915	382483	646575	1.55165e+06	1.27124e+06	1.10124e+07	7.4921e+07	2.53505e+08	4.18042e+08	4.10057e+08	2.71916e+08	1.18172e+08	4.84633e+07
TMENAQKGEIMPNIPQMSAF	332	351	2	0	1119.02	7	16	10.5361	10.7395	1122.9	6.23178	1	0	0.706886	0.252042	1	0	0.0584963		0	0	0	3.40115e+06	1.78837e+07	4.80305e+07	8.00393e+07	1.04937e+08	1.10403e+08	8.5721e+07	5.51287e+07	2.68194e+07	1.04941e+07	2.8731e+06	248451	1.04728e+06	24473	0	0	0	96953.4	90565.8	0	0
TMENAQKGEIMPNIPQMSAF	332	351	3	0	746.351	7	16					0
MENAQKGEIMPNIPQMSA	333	350	2	0	994.966	7	14	8.52118	8.6681	998.246	5.20266	1	0	0.636404	-0.0356089		0	0.317233		0	76558.5	0	67493.1	2.86286e+06	6.34998e+06	8.56916e+06	8.20225e+06	6.05162e+06	2.00558e+06	608167	67532.7	127515	0	0	0	56561.8	0	0	80271	0	0
ENAQKGEIMPNIPQMSA	334	350	2	0	929.445	6	13	8.22317	8.48972	932.765	5.4313	0.6	0					0.1138		0	0	644553	7.85946e+06	2.42909e+07	4.53541e+07	5.69654e+07	5.43651e+07	3.80311e+07	2.07832e+07	1.09004e+07	2.40883e+06	4.32981e+06	0	1.05168e+06	0	0	0	0	0
ENAQKGEIMPNIPQMSAF	334	351	2	0	1002.98	7	14					-1
NAQKGEIM	335	342	2	0	445.724	5	6	5.22692	5.40592	446.869	1.71749	1	0	0.299646	0.127829		1	0.230898		2.02523e+06	1.62742e+07	2.66538e+07	1.59145e+07	5.28904e+06	782552	24311.7	85748.8	251607	282256	17510.1	742042
NAQKGEIMPNIPQMSA	335	350	2	0	864.924	6	12	8.2075	8.64712	868.147	5.3098	0.6	0					0.041015		194636	194215	1.50997e+07	7.65742e+07	1.97028e+08	3.44434e+08	4.2506e+08	3.92162e+08	2.74204e+08	1.45966e+08	6.68386e+07	2.62417e+07	6.82318e+06	2.40064e+06	172256	2.22573e+06	43547.5	190234	0
NAQKGEIMPNIPQMSA	335	350	3	0	576.952	6	12					-1
PNIPQMSA	343	350	1	0	857.419	4	5	6.33843	6.64203	860.924	2.94344	0.4	0					0.141441		0	5.00719e+06	2.08717e+07	3.72752e+07	3.47435e+07	1.88563e+07	5.78198e+06	252300	0	66862.5
PNIPQMSA	343	350	2	0	429.213	4	5					-1
PNIPQMSAF	343	351	2	0	502.747	5	6	9.54623	9.6558	504.781	3.39529	0.6	0					0.181528		0	1.53103e+06	6.83378e+06	1.34903e+07	1.66176e+07	1.17088e+07	5.68414e+06	1.63944e+06	30899.7	776266	0	404891
FWYAVRT	351	357	2	0	471.745	4	5	9.28015	9.6558	473.202	2.318	1	0	0.999237	1.1296		1	0.0231099		3.96879e+07	2.99517e+08	7.6871e+08	8.98677e+08	5.42999e+08	2.17576e+08	6.14969e+07	1.11258e+07	189728	168963
FWYAVRTAV	351	359	2	0	556.798	5	7					-1
FWYAVRTAVINA	351	362	2	0	705.88	5	10	10.3483	11.084	708.488	4.3406	0.6	0					0.305807		0	780156	1.7292e+07	6.25457e+07	1.12064e+08	1.36344e+08	1.12556e+08	6.53853e+07	3.1289e+07	7.85768e+06	1.52381e+06	194545	67258.2	106825	98785.9	1.93334e+06
FWYAVRTAVINAASGRQTVDE	351	371	2	0	1177.6	6	19	10.5361	10.8337	1183.47	10.3511	0.6	0					0.199828		266094	0	3.12023e+06	0	998328	0	575680	3.45404e+06	1.44912e+07	2.47381e+07	4.58817e+07	5.08493e+07	5.76204e+07	4.59183e+07	3.38259e+07	1.93169e+07	8.2249e+06	2.47194e+06	1.11456e+06	0	492510	0	0	0	315593	613590
FWYAVRTAVINAASGRQTVDE	351	371	3	0	785.401	6	19	9.79738	10.3796	790.393	13.5813	0.6	0					0.143747		392146	152150	148608	49553.3	0	160797	1.98733e+06	70357.7	206183	1.32155e+06	7.14035e+06	2.32214e+07	5.06651e+07	8.81368e+07	1.22664e+08	1.3022e+08	1.12224e+08	7.91752e+07	4.48496e+07	2.03308e+07	8.81705e+06	1.72541e+06	538025	102643	199945	0
FWYAVRTAVINAASGRQTVDEALKDAQTGTD	351	381	3	0	1118.9	8	29	11.4393	12.1927	1125.43	17.6522	1	0	1.57159	3.05383	1	-1	0.230635		106452	174229	48712.5	0	249688	677290	733041	4.01087e+06	6.50466e+06	9.79851e+06	9.33286e+06	1.00906e+07	8.59406e+06	1.92698e+07	3.90597e+07	7.32053e+07	1.29556e+08	1.94821e+08	2.51438e+08	2.86034e+08	3.15889e+08	2.68479e+08	2.15287e+08	1.59216e+08	9.42292e+07	5.1563e+07	2.7139e+07	1.06727e+07	2.76284e+06	580305
FWYAVRTAVINAASGRQTVDEALKDAQTGTD	351	381	4	0	839.423	8	29					-1
WYAVRT	352	357	1	0	795.415	4	4	7.3817	7.64353	797.707	1.80307	0.4	0					0.101103		1.18391e+07	7.94255e+07	1.2825e+08	9.38525e+07	3.9547e+07	1.02587e+07	188370	0	323913
WYAVRT	352	357	2	0	398.211	4	4	7.35035	7.65927	399.336	1.76079	1	0	0.90692	0.789646	1	1	0.0213555		9.2581e+07	4.93964e+08	7.59933e+08	5.2943e+08	2.18351e+08	6.38388e+07	1.10144e+07	372720	79370.4
WYAVRTAVINA	352	362	1	0	1263.68	5	9	8.75742	8.93057	1268.09	3.64136	1	0	0.766486	0.0980281	1	1	0.368221		82128.4	382207	776294	6.11096e+06	8.8731e+06	7.14282e+06	4.19442e+06	1.53866e+06	118583	0	0	0	0	0	0
WYAVRTAVINA	352	362	2	0	632.346	5	9	8.61555	9.10678	634.669	3.87655	1	0	0.869572	1.7184	1	1	0.319251		0	3.06391e+07	1.06666e+08	2.95473e+08	4.05038e+08	3.75196e+08	2.38284e+08	1.17493e+08	4.84579e+07	1.73742e+07	1.59035e+07	1.80984e+06	5.47411e+06	48835	255767
WYAVRTAVINAASGRQ	352	367	2	0	881.971	6	14					-1
WYAVRTAVINAASGRQTVD	352	370	2	0	1039.54	6	17					-1
WYAVRTAVINAASGRQTVD	352	370	3	0	693.364	6	17	8.66285	8.88862	696.957	9.55948	0.6	0					0.177716		726997	1.30913e+06	557997	161202	0	240018	293665	2.1645e+06	5.75962e+06	9.52436e+06	1.40364e+07	1.51947e+07	1.14583e+07	9.4425e+06	5.83641e+06	1.48232e+06	698852	79072.6	376350	0	74419.8	620557	0	0
WYAVRTAVINAASGRQTVDE	352	371	2	0	1104.06	6	18	8.64712	9.05955	1109.64	9.86149	0.6	0					0.167256		3.94047e+06	1.07932e+06	5.15722e+06	156327	519271	1.89644e+06	1.40011e+07	4.58931e+07	1.01579e+08	1.70015e+08	2.39593e+08	2.59528e+08	2.352e+08	1.8073e+08	1.15226e+08	6.04935e+07	2.71981e+07	1.04477e+07	954350	176946	224581	83379	0	0	0
WYAVRTAVINAASGRQTVDE	352	371	3	0	736.378	6	18	8.61555	9.09105	740.125	9.95025	0.6	0					0.138398		89065.7	138327	0	149737	397841	7.63047e+06	3.06714e+07	8.47053e+07	1.83102e+08	3.07613e+08	3.97031e+08	4.52767e+08	4.18465e+08	3.03332e+08	1.93343e+08	1.28012e+08	4.78629e+07	1.72553e+07	1.6279e+07	228652	103741	0	147737	0	39637.6
WYAVRTAVINAASGRQTVDEAL	352	373	2	0	1196.12	6	20	9.84478	9.98747	1202.57	11.4891	0.6	0					0.269837		0	216335	0	152284	0	0	0	0	0	971436	3.20346e+06	5.78181e+06	7.74742e+06	8.40491e+06	6.87629e+06	5.08471e+06	2.48358e+06	1.25419e+06	0	0	0	0	0	0	0	0	0
WYAVRTAVINAASGRQTVDEAL	352	373	3	0	797.752	6	20					-1
WYAVRTAVINAASGRQTVDEALKDAQTGTD	352	381	3	0	1069.87	7	28	10.0976	10.6143	1076.3	17.426	0.6	0					0.0949607		9.63625e+06	4.97856e+06	5.47242e+06	1.40288e+06	164935	0	129577	109766	90372.8	11490	509475	4.53502e+06	2.2423e+07	6.37229e+07	1.48219e+08	2.81415e+08	4.55487e+08	6.72279e+08	8.10424e+08	8.95732e+08	8.64587e+08	7.0358e+08	5.10488e+08	3.69905e+08	1.90515e+08	9.68117e+07	6.20572e+07	1.44911e+07	3.56214e+06	4.38073e+06
WYAVRTAVINAASGRQTVDEALKDAQTGTD	352	381	4	0	802.656	7	28	10.1133	10.3013	807.376	17.0268	0.6	0					0.171233		7.7468e+06	2.40243e+06	2.02964e+06	673669	1.69602e+07	6793.62	0	482321	1.12627e+06	115682	70043.1	280962	2.85676e+06	8.23465e+06	2.18026e+07	4.03329e+07	7.17835e+07	1.05286e+08	1.24941e+08	1.39774e+08	1.37751e+08	1.14164e+08	8.27134e+07	5.5095e+07	3.48593e+07	1.63693e+07	6.04404e+06	2.7314e+06	287791	345661
WYAVRTAVINAASGRQTVDEALKDAQTGTDYDIPTTENL	352	390	3	0	1418.7	9	36	10.8337	11.3603	1427.21	23.0372	1	0	1.69477	1.89814	1	0	0.24484		0	0	0	7758.87	27124.1	0	135417	7015.56	92773	122283	8319	102181	13037.5	0	3145.44	97290.8	6591.39	195463	2.40901e+06	7.77614e+06	1.77275e+07	3.10443e+07	4.13704e+07	5.99019e+07	7.39196e+07	7.71474e+07	7.23701e+07	6.40097e+07	4.89278e+07	3.54187e+07
WYAVRTAVINAASGRQTVDEALKDAQTGTDYDIPTTENL	352	390	4	0	1064.28	9	36	10.9	11.1996	1070.44	22.1423	1	0	1.59671	0.742355	1	-1	0.210545		0	0	0	0	0	1.34901e+06	0	5.20297e+06	0	7.7667e+06	2664.44	5.5571e+06	0	2.74935e+06	0	1.44234e+06	7716.63	1.39667e+06	2.65368e+06	8.03723e+06	1.29371e+07	2.47013e+07	3.47367e+07	4.53596e+07	5.47927e+07	5.51646e+07	5.15646e+07	4.44839e+07	3.54926e+07	2.61682e+07
YAVRTAVINA	353	362	1	0	1077.61	4	8	6.41818	6.5997	1081.64	3.40175	1	0	0.84784	0.140649	1	1	0.183799		0	0	1.91203e+06	4.81974e+06	5.86281e+06	4.33838e+06	2.04921e+06	109050	0	0	0	0	26230.2
YAVRTAVINA	353	362	2	0	539.306	4	8	6.45012	6.80412	541.325	3.40459	1	0	0.84924	1.01931	1	1	0.0397348		4.7807e+06	2.42229e+07	8.74771e+07	1.63173e+08	1.86038e+08	1.39573e+08	7.53344e+07	3.34139e+07	9.96044e+06	2.51937e+06	232487	0	0
YAVRTAVINAASGRQ	353	367	3	0	526.29	5	13					-1
YAVRTAVINAASGRQTVD	353	370	2	0	946.503	6	16	6.98643	7.24585	951.66	9.22626	1	0	1.44515	0.537485	1	1	0.162025		217708	0	963086	128006	1.46308e+06	8464.15	853389	6.70742e+06	1.90164e+07	2.63971e+07	3.46083e+07	3.07021e+07	2.38512e+07	1.46439e+07	5.78425e+06	959816	0	0	0	0	0	0	75065.7
YAVRTAVINAASGRQTVD	353	370	3	0	631.338	6	16	7.01782	7.09092	634.862	9.48558	1	0	1.50908	-0.411643	1	1	0.119918		61926.5	0	0	0	0	0	0	692448	2.48711e+06	4.03618e+06	5.17555e+06	4.70261e+06	4.72333e+06	1.88831e+06	851229	182711	0	1650.21	0	53881	0	0	0
YAVRTAVINAASGRQTVDE	353	371	2	0	1011.02	6	17	6.93952	7.41827	1016.52	9.8276	0.6	0					0.123962		72272.2	0	91599.9	215616	466610	8.0655e+06	3.88923e+07	1.04825e+08	2.13588e+08	3.37227e+08	4.32761e+08	4.45351e+08	3.583e+08	2.56307e+08	1.48384e+08	7.32076e+07	2.90935e+07	7.00116e+06	954488	553031	0	1.53682e+07	62770.3	2.33434e+07
YAVRTAVINAASGRQTVDE	353	371	3	0	674.352	6	17	6.9708	7.24585	677.962	9.67142	0.6	0					0.0997784		177578	78505.7	3109.73	151745	431355	4.68431e+06	2.08643e+07	6.59388e+07	1.2895e+08	2.09402e+08	2.54961e+08	2.65872e+08	2.24114e+08	1.54435e+08	9.26616e+07	4.53402e+07	1.85715e+07	5.95996e+06	843036	61049.6	0	0	0	0
YAVRTAVINAASGRQTVDEA	353	372	3	0	698.031	6	18					-1
YAVRTAVINAASGRQTVDEAL	353	373	2	0	1103.08	6	19					-1
YAVRTAVINAASGRQTVDEAL	353	373	3	0	735.726	6	19					-1
YAVRTAVINAASGRQTVDEALKD	353	375	3	0	816.766	6	21					-1
YAVRTAVINAASGRQTVDEALKDAQTGTD	353	381	2	0	1511.27	7	27	9.01233	9.37413	1519.57	14.876	0.6	0					0.379408		0	0	0	6680.32	34601.9	437921	2.60094e+06	4.09566e+06	5.40773e+06	5.0626e+06	6.10497e+06	1.07531e+07	1.73485e+07	2.71539e+07	3.20523e+07	4.04425e+07	4.34816e+07	4.57361e+07	4.30454e+07	4.1638e+07	3.28874e+07	2.47637e+07	1.76628e+07	7.8663e+06	1.95864e+06	611936	95144.7	0	0	0
YAVRTAVINAASGRQTVDEALKDAQTGTD	353	381	3	0	1007.85	7	27	8.96522	9.67147	1013.33	14.7252	0.6	0					0.529528		563719	2.36769e+06	5.55968e+07	2.73774e+07	4.99378e+07	1.11477e+08	8.1968e+07	8.56575e+07	1.10657e+08	1.01309e+08	1.57123e+08	2.93402e+08	4.82612e+08	7.1121e+08	9.28067e+08	1.06997e+09	1.13294e+09	1.16158e+09	1.14468e+09	1.05381e+09	8.84469e+08	6.50208e+08	4.1963e+08	2.62969e+08	1.31458e+08	5.69681e+07	2.36214e+07	4.77965e+06	736570	268151
YAVRTAVINAASGRQTVDEALKDAQTGTD	353	381	4	0	756.136	7	27	8.96522	9.70287	760.387	15.2789	0.6	0					0.1215		2.33558e+06	58460.4	69212.9	71736.5	262138	130862	0	194915	644252	4.47159e+06	1.71256e+07	4.29207e+07	8.11838e+07	1.26322e+08	1.57525e+08	1.78792e+08	1.92861e+08	2.00305e+08	1.91363e+08	1.76749e+08	1.45883e+08	1.06737e+08	6.60516e+07	3.8118e+07	1.76574e+07	8.08586e+06	1.57679e+06	893162	69313.8	742914
YAVRTAVINAASGRQTVDEALKDAQTGTDYDIPTTENL	353	390	3	0	1356.68	9	35					-1
YAVRTAVINAASGRQTVDEALKDAQTGTDYDIPTTENL	353	390	4	0	1017.76	9	35	10.019	10.2386	1024.03	22.739	1	0	1.73329	0.334397	1	-1	0.406163		0	117915	0	175212	0	0	0	0	0	0	119343	0	0	0	0	0	0	393556	5.71458e+06	1.35135e+07	2.07323e+07	3.46727e+07	4.97249e+07	6.53325e+07	5.63045e+07	5.46913e+07	4.51288e+07	3.93982e+07	2.48714e+07	2.45114e+07
AVRTAVINAASGRQTVDE	354	371	3	0	619.997	6	16					-1
VRTAVINAASGRQTVDE	355	371	2	0	893.974	6	15	5.44803	5.48487	899.464	9.97462	1	1	1.79359	-0.596392		1	0.361913		0	322420	0	0	0	0	0	492841	1.14764e+06	1.93045e+06	2.32104e+06	1.97829e+06	1.35561e+06	935779	445533	171840	299181	533339	271816	180159	0	60028.4
VRTAVINAASGRQTVDEALKDAQTGTD	355	381	3	0	929.813	7	25	8.5998	8.64712	935.807	16.412	0.6	0					0.234721		0	0	0	0	0	0	0	0	0	0	0	0	0	283560	933201	2.24554e+06	3.31527e+06	3.4527e+06	4.48953e+06	4.2577e+06	3.14392e+06	1.92591e+06	720923	0	0	0	0	0	0	0
AVINAASGRQ	358	367	2	0	493.773	4	8	3.52747	3.75798	496.719	5.34404	1	0	1.80555	0.390263		1	0.0999164		0	29703	0	514870	2.72038e+06	5.67359e+06	6.65053e+06	5.0097e+06	2.05059e+06	203686	0	0	0
AVINAASGRQTVD	358	370	2	0	651.344	5	11	4.63247	4.73918	655.517	7.61675	0.6	0					0.107468		0	0	0	0	0	332590	1.30897e+06	2.63411e+06	3.5914e+06	3.33502e+06	2.20294e+06	738577	169367	0	0	0	0
AVINAASGRQTVDE	358	371	1	0	1430.72	5	12	4.92403	4.97217	1439.49	7.96806	1	0	1.78977	-0.538828	1	1	0.679097		0	0	0	0	0	0	67025.6	328276	516803	562457	240349	120758	0	0	0	0	53426.5	0
AVINAASGRQTVDE	358	371	2	0	715.865	5	12	4.87593	5.1637	720.153	7.77426	1	0	1.72606	0.681905	1	1	0.0542913		178886	59349.8	282543	5.6137e+06	3.19117e+07	1.07587e+08	2.5689e+08	4.73704e+08	6.49268e+08	6.45829e+08	4.66016e+08	2.61334e+08	1.13041e+08	3.99885e+07	1.44652e+07	225772	0	138878
AVINAASGRQTVDEA	358	372	2	0	751.384	5	13	5.33747	5.548	756.082	8.55624	1	0	1.76676	0.288465		1	0.247316		0	0	0	63693.5	49807.9	0	394096	2.84105e+06	5.61733e+06	7.77224e+06	6.76172e+06	4.71209e+06	1.35107e+06	209091	134729	92702.5	148727	42296.9	0
AVINAASGRQTVDEAL	358	373	2	0	807.926	5	14	7.53863	7.86225	813.069	9.3713	1	0	1.81096	0.86453		1	0.0914982		0	74159.9	8008.54	1.06461e+06	1.00104e+06	1.27964e+06	4.65283e+06	1.89625e+07	3.79162e+07	6.25067e+07	7.66592e+07	7.05423e+07	5.2812e+07	2.7951e+07	1.26825e+07	1.82474e+06	57078.3	49358.1	0	0
AVINAASGRQTVDEALKDAQTGTD	358	381	2	0	1216.11	6	22	8.48972	8.99663	1224.34	15.106	0.6	0					0.143344		0	0	0	0	0	96795.8	265977	1.48575e+06	2.56064e+06	6.37786e+06	1.03236e+07	2.61663e+07	5.39135e+07	1.04818e+08	1.65473e+08	2.42323e+08	2.77478e+08	2.9367e+08	2.34398e+08	1.70487e+08	9.85467e+07	4.98766e+07	1.7435e+07	3.55075e+06	67367	116641	0	0	0
AVINAASGRQTVDEALKDAQTGTDYDIPTTENL	358	390	2	0	1739.35	8	30					-1
AVINAASGRQTVDEALKDAQTGTDYDIPTTENL	358	390	3	0	1159.9	8	30	9.79738	10.3326	1167.5	20.8069	0.6	0					0.120132		0	0	0	0	0	454545	110104	0	305640	10852.6	198521	178219	0	4.8081e+06	1.73245e+06	2.41656e+06	2.49674e+07	3.08501e+07	5.62526e+07	9.66775e+07	1.36242e+08	1.73922e+08	2.08031e+08	1.94521e+08	1.67453e+08	1.74997e+08	8.45789e+07	5.30449e+07	5.94639e+07	1.55981e+07
AVINAASGRQTVDEALKDAQTGTDYDIPTTENL	358	390	4	0	870.18	8	30	9.95578	10.019	875.668	19.9558	0.6	0					0.14656		0	0	0	0	0	0	0	0	0	141115	0	0	0	67259.8	0	0	0	412379	845530	1.63799e+06	2.53329e+06	3.10952e+06	2.5519e+06	2.43244e+06	2.15908e+06	1.99144e+06	752304	187366	67690.9	79460.7
INAASGRQTVDE	360	371	2	0	630.813	5	10	3.52747	3.85232	634.589	6.85502	1	0	1.87457	0.870813		1	0.133796		46216.1	0	17340.6	32108.2	827117	3.08787e+06	7.65256e+06	1.22383e+07	1.20187e+07	8.56549e+06	3.77697e+06	376605	0	0	0	0
INAASGRQTVDEALKDAQTGTD	360	381	2	0	1131.05	6	20					-1
INAASGRQTVDEALKDAQTGTD	360	381	3	0	754.372	6	20					-1
INAASGRQTVDEALKDAQTGTDYDIPTTENL	360	390	3	0	1103.2	8	28	9.67147	9.71858	1110.28	19.3493	0.6	0					0.296514		0	0	0	0	0	72473.9	0	0	0	0	0	0	0	0	0	0	0	264934	772878	541547	1.77896e+06	1.81709e+06	2.13123e+06	1.54866e+06	725059	179101	107148	0	0	0
ASGRQTVDE	363	371	2	0	481.731	4	7	2.8516	3.29702	484.368	4.75425	1	0	1.84962	1.485		0	0.0497425		74525.2	1.23257e+06	9.74925e+06	3.55858e+07	7.90663e+07	1.04271e+08	9.42206e+07	5.34685e+07	1.98274e+07	5.50143e+06	634795	18946.9
ASGRQTVDEAL	363	373	2	0	573.791	5	9					-1
ASGRQTVDEALKDAQTGTD	363	381	2	0	981.972	6	17	7.25632	7.84647	988.359	11.6849	0.6	0					0.168696		0	0	0	69239.8	23644.6	441560	1.23291e+06	1.14864e+07	3.79441e+07	8.97947e+07	1.78673e+08	2.74354e+08	3.50784e+08	3.81032e+08	3.27119e+08	2.22126e+08	1.20124e+08	5.46283e+07	1.59866e+07	3.28242e+06	533580	493757	105309	300203
ASGRQTVDEALKDAQTGTD	363	381	3	0	654.984	6	17	7.27195	7.79905	659.168	11.4627	0.6	0					0.104134		0	1.39469e+06	103154	4697.47	1.48682e+06	628748	3.12424e+06	9.55672e+06	2.59506e+07	5.48426e+07	1.01189e+08	1.58449e+08	1.9916e+08	2.02255e+08	1.63984e+08	1.13154e+08	5.43772e+07	2.66101e+07	7.02783e+06	124239	189964	351033	68960.7	690937
ASGRQTVDEALKDAQTGTDYDIPTTENL	363	390	3	0	1003.81	7	25	9.09105	9.26447	1013.14	26.2753	0.4	1					0.114827		0	0	0	0	0	0	86219.7	0	0	0	0	0	0	344849	3.38616e+06	6.91682e+06	1.33464e+07	1.96972e+07	2.24273e+07	2.56689e+07	3.0282e+07	3.93587e+07	6.72354e+07	1.27892e+08	2.25061e+08	3.29979e+08	4.35604e+08	5.06949e+08	5.43722e+08	5.64061e+08
ALKDAQTGTD	372	381	1	0	1019.5	4	8	2.8516	3.34517	1025.34	5.27416	1	0	1.77109	1.73028	1	1	0.0931683		32921.1	40338.6	4.26977e+06	1.95114e+07	4.95762e+07	8.04624e+07	9.1375e+07	7.03153e+07	3.48666e+07	1.27117e+07	2.05887e+06	36462.1	0
ALKDAQTGTD	372	381	2	0	510.254	4	8	2.8516	3.34517	513.149	5.22603	1	0	1.74736	1.73028	1	1	0.0450203		1.30762e+06	1.00508e+07	5.75388e+07	2.17278e+08	5.32151e+08	8.57541e+08	9.49537e+08	7.02244e+08	3.58978e+08	1.21733e+08	3.26769e+07	6.32189e+06	485586
ALKDAQTGTDYDIPTTENL	372	390	2	0	1033.5	6	16	7.857	8.25452	1039.63	11.0769	1	0	1.9014	1.24099	1	-1	0.359421		379391	365196	581463	397856	225933	951761	1.93237e+06	6.73288e+06	1.81891e+07	3.60121e+07	5.99604e+07	9.15415e+07	1.09952e+08	1.01041e+08	8.33734e+07	5.27309e+07	2.54353e+07	9.99155e+06	1.59675e+06	76675.1	0	0	5301.44
ALKDAQTGTDYDIPTTENL	372	390	3	0	689.336	6	16	7.76227	8.0363	693.854	12.3625	0.6	0					0.108774		0	0	0	130148	2.17859e+06	1.35876e+06	509477	0	101115	1.47646e+06	1.13687e+07	3.4967e+07	6.91709e+07	8.98447e+07	7.7788e+07	6.00248e+07	3.46198e+07	1.66533e+07	6.48843e+06	1.57773e+06	272836	56425.3	0
LKDAQTGTD	373	381	2	0	474.735	4	7	2.74047	2.93202	477.236	4.47766	1	0	1.69376	0.191761		1	0.240464		0	48340.4	358083	3.2524e+06	6.59214e+06	7.97612e+06	5.45261e+06	2.2161e+06	207941	230272	242733	195114
KDAQTGTDYDIPTTENL	374	390	2	0	941.439	6	14	7.63303	7.88863	949.61	15.2631	0.4	1					0.31693		52761.7	0	77023.3	0	0	0	0	266123	235038	1.67976e+06	436423	3.17095e+06	7.27044e+06	3.53975e+06	3.87029e+06	7.24121e+07	1.23999e+08	8.0895e+07	4.41262e+07	1.9716e+07	5.187e+06
YDIPTTE	382	388	1	0	838.383	4	4	6.0056	6.15845	841.704	2.83011	0.4	0					0.192883		0	385705	4.5576e+06	9.1834e+06	8.78759e+06	1.85923e+06	96644.6	0	42851.4
YDIPTTEN	382	389	1	0	952.426	4	5	5.52695	5.83118	956.405	3.42886	0.4	0					0.0875862		0	1.5516e+06	1.55871e+07	3.74306e+07	5.00638e+07	3.49096e+07	1.26694e+07	2.18057e+06	96042.6	47216.4
YDIPTTEN	382	389	2	0	476.717	4	5					-1
YDIPTTENL	382	390	1	0	1065.51	4	6	8.2075	8.61555	1070.33	4.19923	1	0	1.93125	1.29465	1	-1	0.0632385		830608	3.01247e+07	2.09682e+08	6.92134e+08	1.46204e+09	1.70898e+09	1.12018e+09	4.16339e+08	1.22593e+08	2.60058e+07	3.75607e+06
YDIPTTENL	382	390	2	0	533.259	4	6	8.2075	8.61555	535.537	3.93497	1	0	1.75751	1.29465	1	-1	0.0261494		1.19138e+07	1.09883e+08	5.40003e+08	1.53069e+09	2.46213e+09	2.49008e+09	1.55392e+09	5.5876e+08	1.53176e+08	3.21482e+07	2.98303e+06
LYFQGHM	390	396	2	0	448.21	5	5	7.33988	7.49152	451.04	5.03553	0.6	1					5.68434e-14		0	0	59928.2	601973	5.07666e+06	1.22738e+07	1.18178e+07	7.14843e+06	897652	0	397975
YFQGHM	391	396	1	0	782.329	4	4	6.70503	6.88222	785.139	2.26294	0.6	0					0.593281		78300.4	2.33777e+06	9.4573e+06	1.17066e+07	6.0273e+06	943594	0	64795.6	8451.35
YFQGHM	391	396	2	0	391.668	4	4	6.02142	6.97602	393.148	2.41374	0.4	0					0.18505		2.19571e+06	3.49055e+07	8.61975e+07	1.95159e+08	5.49687e+07	2.83805e+07	682881	6.98902e+06	0
YFQGHMASM	391	399	1	0	1071.44	5	7	7.73077	7.86225	1076.28	4.06396	1	0	1.46063	-0.114229		1	0.243568		0	0	60074	2.70998e+06	5.69863e+06	7.41143e+06	4.56113e+06	1.46951e+06	0	0	0	0	0
YFQGHMASMTGGQQMGRGSA	391	410	2	0	1051.45	7	18	7.0648	7.17982	1058.08	11.8259	1	0	1.76212	-0.198113	1	1	0.123953		0	0	0	73678.6	0	0	0	88618.6	1.54218e+06	3.75564e+06	8.92232e+06	1.36696e+07	2.1736e+07	2.22127e+07	2.08473e+07	1.60478e+07	1.12638e+07	5.02171e+06	2.51979e+06	590278	0	0	0	0	0	0
YFQGHMASMTGGQQMGRGSA	391	410	3	0	701.305	7	18	7.0648	7.44962	705.634	11.5669	1	0	1.70535	1.17629	1	1	0.0540919		62859.5	74495.3	0	151258	62855.8	0	1.54739e+06	1.25822e+07	3.7634e+07	8.42465e+07	1.58665e+08	2.35542e+08	3.00615e+08	3.18195e+08	2.80771e+08	2.17443e+08	1.40499e+08	7.72521e+07	2.99568e+07	1.46042e+07	4.07189e+06	71560.4	0	83118.7	62371.3	75533.9
YFQGHMASMTGGQQMGRGSAA	391	411	2	0	1086.97	7	19	7.09615	7.17982	1093.91	12.4097	1	0	1.74692	-0.357815	1	1	0.156039		0	0	0	0	0	0	0	0	200398	965215	3.65931e+06	6.3252e+06	9.70991e+06	1.20708e+07	1.27583e+07	1.14922e+07	8.51204e+06	4.81907e+06	2.0909e+06	680333	0	0	0	0	0	158775	0
YFQGHMASMTGGQQMGRGSAA	391	411	3	0	724.984	7	19					-1
YFQGHMASMTGGQQMGRGSAAL	391	412	2	0	1143.51	7	20	8.2075	8.56835	1150.96	13.3538	1	0	1.80431	1.0542	1	1	0.152688		0	67086.1	0	0	0	0	142094	0	3.32411e+06	734192	1.05133e+07	1.38122e+07	3.76463e+07	4.551e+07	6.59305e+07	6.83068e+07	5.96235e+07	4.29369e+07	2.81551e+07	1.43927e+07	3.02448e+06	509560	893053	0	814693	0	1.13176e+06	81037.1
YFQGHMASMTGGQQMGRGSAAL	391	412	3	0	762.679	7	20	8.22317	8.63133	767.604	13.2429	1	0	1.78243	1.29524	1	1	0.0759879		0	0	0	0	0	56165.4	50182.4	540601	3.467e+06	1.6977e+07	4.07648e+07	8.22014e+07	1.3242e+08	1.85941e+08	2.24656e+08	2.37962e+08	2.05313e+08	1.50624e+08	1.00171e+08	5.36752e+07	2.61873e+07	6.69571e+06	1.33309e+06	537010	67701.1	120930	749307	180260
YFQGHMASMTGGQQMGRGSAALSGGGGGGAEPGQA	391	425	2	0	1634.72	8	32					-1
YFQGHMASMTGGQQMGRGSAALSGGGGGGAEPGQA	391	425	3	0	1090.15	8	32	7.4601	7.7833	1097.46	19.8636	1	0	1.61909	0.862408	1	1	0.0596923		61245.2	13268.9	0	0	466211	0	73652.5	668772	0	0	5.14008e+06	0	12816.6	1.01538e+07	4.38618e+06	1.12946e+07	2.72913e+07	4.17455e+07	6.80787e+07	1.02462e+08	1.29725e+08	1.50539e+08	1.49806e+08	1.41961e+08	1.2323e+08	9.67795e+07	6.77792e+07	4.19087e+07	2.28109e+07	1.20772e+07
YFQGHMASMTGGQQMGRGSAALSGGGGGGAEPGQA	391	425	4	0	817.863	8	32					-1
YFQGHMASMTGGQQMGRGSAALSGGGGGGAEPGQAL	391	426	3	0	1127.84	8	33	8.1256	8.90437	1135.54	20.9348	1	0	1.67294	3.18314	1	0	0.127549		0	0	104313	6340.57	60181.4	0	27208.1	180597	0	0	203955	68874.5	667973	5.58634e+06	2.54547e+07	6.81281e+07	1.47464e+08	2.73532e+08	4.89368e+08	7.53519e+08	1.04266e+09	1.33072e+09	1.5143e+09	1.58665e+09	1.47491e+09	1.24703e+09	9.5286e+08	6.60314e+08	4.31293e+08	2.63939e+08
YFQGHMASMTGGQQMGRGSAALSGGGGGGAEPGQAL	391	426	4	0	846.134	8	33	8.14135	8.64712	851.773	20.4058	1	0	1.60971	1.79243	1	0	0.118855		52015.9	53031	0	4476.62	588049	0	6565.31	0	0	70855.6	144.71	0	184106	356338	697578	2.92207e+06	9.35395e+06	1.78431e+07	3.1027e+07	4.73593e+07	6.20294e+07	7.35914e+07	7.64391e+07	8.10444e+07	6.99487e+07	6.00963e+07	4.17659e+07	2.94327e+07	1.70604e+07	7.36938e+06
YFQGHMASMTGGQQMGRGSAALSGGGGGGAEPGQALF	391	427	3	0	1176.87	9	34	9.67147	10.2177	1184.82	21.6105	1	0	1.67774	1.99849	1	0	0.112396		0	0	0	579286	0	112471	0	0	0	165687	0	0	0	0	723949	6.17935e+06	1.96395e+07	4.41604e+07	8.65041e+07	1.42488e+08	2.07963e+08	2.77337e+08	3.55466e+08	3.78303e+08	3.82873e+08	3.6225e+08	2.84414e+08	2.22983e+08	1.59301e+08	9.08536e+07
YFQGHMASMTGGQQMGRGSAALSGGGGGGAEPGQALF	391	427	4	0	882.901	9	34	9.70287	9.92408	888.627	20.643	1	0	1.56548	0.342888	1	0	0.168373		0	218554	0	133119	145904	293993	276388	69265.3	0	0	0	0	181122	0	48252.6	69146.8	458819	1.59997e+06	7.34518e+06	6.61264e+06	1.33007e+07	1.14134e+07	1.66706e+07	1.40988e+07	1.63241e+07	1.17031e+07	1.11859e+07	6.60136e+06	4.89669e+06	1.73613e+06
YFQGHMASMTGGQQMGRGSAALSGGGGGGAEPGQALFNG	391	429	3	0	1233.89	9	36	9.01233	9.68717	1242.24	22.7155	1	0	1.65952	2.65369	1	1	0.160879		0	0	0	0	0	0	262950	0	0	0	0	144904	165597	0	0	665335	418959	3.07478e+06	1.81487e+07	3.72306e+07	6.89286e+07	1.03366e+08	1.40752e+08	1.78102e+08	2.04685e+08	2.11843e+08	1.99687e+08	1.72108e+08	1.37646e+08	9.49964e+07
YFQGHMASMTGGQQMGRGSAALSGGGGGGAEPGQALFNG	391	429	4	0	925.668	9	36	9.0753	9.33763	931.991	22.9459	1	0	1.68476	0.552343	1	1	0.153139		0	0	0	0	71523	0	0	0	0	102536	12156.1	0	0	0	0	0	0	132703	480220	1.86328e+06	3.48683e+06	7.76428e+06	1.09048e+07	1.56053e+07	1.65248e+07	1.73823e+07	1.48322e+07	1.34679e+07	9.37919e+06	6.49696e+06
HMASMTGGQQMGRGSAALSGGGGGGAEPGQAL	395	426	3	0	962.773	8	29					-1
ASMTGGQQMGRGSAALSGGGGGGAEPGQAL	397	426	2	0	1309.61	7	27	6.98643	7.09092	1319.18	17.5487	1	0	1.73433	-0.251771	1	0	0.238196		0	0	0	0	0	0	0	0	0	0	0	0	0	0	457553	1.18219e+06	1.78314e+06	3.06242e+06	4.3331e+06	4.19492e+06	4.05993e+06	3.07154e+06	2.2622e+06	903377	414526	61562.6	0	118551	0	0
ASMTGGQQMGRGSAALSGGGGGGAEPGQAL	397	426	3	0	873.406	7	27					-1
TGGQQMGRGSAA	400	411	2	0	560.762	5	10	2.93202	2.99625	564.581	6.96038	1	0	1.91613	-0.456812		0	0.237107		0	0	0	0	0	59046.7	236757	462856	387328	249110	97624.1	22045.4	0	0	0	0
TGGQQMGRGSAAL	400	412	2	0	617.304	5	11					0
TGGQQMGRGSAALSGGGGGGAEPGQA	400	425	3	0	739.342	6	23					0
TGGQQMGRGSAALSGGGGGGAEPGQAL	400	426	2	0	1165.05	7	24	6.35438	6.77288	1173.2	14.932	1	0	1.62473	1.34788	1	-1	0.167849		0	0	0	0	0	0	0	77264	0	173906	756816	1.85558e+06	8.85886e+06	1.67231e+07	2.62956e+07	3.35564e+07	3.57523e+07	3.38215e+07	2.86713e+07	2.05448e+07	1.15712e+07	5.27901e+06	1.40332e+06	145597	0	73831.2	0	31456.3	0	0
TGGQQMGRGSAALSGGGGGGAEPGQAL	400	426	3	0	777.036	7	24					-1
TGGQQMGRGSAALSGGGGGGAEPGQALF	400	427	3	0	826.059	7	25	7.7938	8.18855	827.62	3.20602	0.6	0					0.0873372		8964.25	0	0	4.90662e+07	7.54925e+07	5.90478e+07	3.37005e+07	1.48847e+07	4.59183e+06	1.06751e+06	40090.8	0	0	275900	0	0	68846	6177.6	0	0	0	0	187756	0	0	101010	0	43020.4	54774.7	0
MGRGSAALSGGGGGGAEPGQAL	405	426	2	0	929.447	6	19	8.22317	8.48972	932.812	5.62054	0.6	0					0.157052		0	0	644553	8.08366e+06	2.4372e+07	4.53541e+07	5.69654e+07	5.43651e+07	3.80311e+07	2.07832e+07	1.05944e+07	2.40883e+06	3.48594e+06	0	1.05168e+06	0	0	0	0	0	0	0	489756	77861.5	949772	305155
ALSGGGGGGAEPGQAL	411	426	2	0	649.82	5	13	5.57432	6.4715	654.547	8.72256	0.4	1					1.38217		95265	484089	1.98314e+06	1.12753e+07	3.1924e+07	6.83012e+07	1.11411e+08	1.41121e+08	1.40928e+08	1.12491e+08	7.10527e+07	3.55185e+07	1.39056e+07	3.39568e+06	1.36234e+07	6.32121e+07	6.99947e+07	4.88115e+07	1.53872e+07
ALSGGGGGGAEPGQALF	411	427	2	0	723.355	5	14	8.96522	9.04382	727.399	7.2529	0.6	0					0.184214		99201.5	0	0	0	482506	1.64451e+06	2.95824e+06	5.04785e+06	4.59108e+06	4.71164e+06	3.10275e+06	1.61983e+06	485522	150671	0	5122.72	0	0	68161.3	63975.3
ALSGGGGGGAEPGQALFNG	411	429	2	0	808.887	5	16	8.03103	8.07837	813.772	8.84645	1	0	1.35151	-0.542903		1	0.138745		0	0	0	0	42067.1	228203	317594	783204	1.84592e+06	1.74439e+06	1.94639e+06	1.54899e+06	1.55748e+06	481055	73778.1	0	0	0	0	56215.3	0	52144.5
LSGGGGGGAEPGQAL	412	426	2	0	614.302	5	12	5.44803	5.84703	617.595	5.89715	0.6	0					0.143141		667009	1.33619e+06	5.90087e+06	9.29959e+06	2.65355e+07	4.23059e+07	6.24686e+07	5.88794e+07	4.83109e+07	2.92961e+07	1.2918e+07	2.9165e+06	491670	0	221230	411219	369940	402411
SGGGGGGAEPGQAL	413	426	2	0	557.76	4	11	4.87593	5.18478	560.737	5.34199	0.6	0					0.0714126		89486.9	842000	4.12108e+06	1.34626e+07	2.6879e+07	4.01338e+07	4.29407e+07	3.79423e+07	2.44564e+07	1.13619e+07	3.6256e+06	660948	90851.1	35779.1	4545.07	52578.8
SGGGGGGAEPGQALFNG	413	429	2	0	716.826	5	14	7.53863	7.64353	720.884	7.30469	1	0	1.22868	-0.249649		1	0.3025		0	0	0	0	85477.8	575732	1.86531e+06	2.87684e+06	3.32606e+06	2.24883e+06	1.71982e+06	571748	121429	0	0	179305	0	64897.8	0	0
FNGDMEPEAGAGAGAAASS	427	445	2	0	855.357	6	16	5.65348	6.04765	860.019	8.28771	1	0	1.21376	1.22392		1	0.112668		0	0	0	197321	2.03149e+06	9.05113e+06	2.06697e+07	3.55281e+07	5.01986e+07	5.72818e+07	5.48437e+07	4.33383e+07	2.85433e+07	1.49835e+07	5.68517e+06	577056	138834	42646.2	0	0	36420.5	0	30509.9
FNGDMEPEAGAGAGAAASSAADPAIPEEVW	427	456	3	0	963.427	7	25	10.411	10.4527	968.358	13.0378	1	1	1.22768	-0.571345		0	0.250737		0	0	0	0	221616	110657	0	198830	0	104694	352633	645998	1.06752e+06	1.89413e+06	2.18376e+06	1.52137e+06	1.40604e+06	2.03663e+06	735114	889980	252895	0	17476.7	0	0	0	0	0	0	0
FNGDMEPEAGAGAGAAASSAADPAIPEEVWNIKQ	427	460	3	0	1124.52	8	29					-1
FNGDMEPEAGAGAGAAASSAADPAIPEEVWNIKQM	427	461	3	0	1168.2	8	30	10.7552	10.8023	1175.25	18.9472	0.6	0					0.216206		0	0	0	16479.3	0	0	0	0	0	0	0	0	0	0	0	147091	375209	1.2077e+06	1.49e+06	2.84563e+06	2.88145e+06	3.22088e+06	3.0448e+06	2.73536e+06	955783	890258	0	127146	0	130114
FNGDMEPEAGAGAGAAASSAADPAIPEEVWNIKQMIKLTQEHIEAL	427	472	4	0	1195.33	10	41	14.0343	14.309	1203.05	27.9274	1	0	1.85742	0.615171		1	0.227326		58009.9	3208.5	0	0	182965	40494.3	0	40572.9	90394.7	79564.9	36610.2	0	48439.9	65028.3	0	63550	74944.6	242817	41317	46115.7	396635	2.89346e+06	416519	69836.2	1.19889e+06	1.2276e+07	7.66549e+06	8.38542e+06	1.44647e+07	2.22223e+07
NGDMEPEAGAGAGAAASSAADPAIPEEVWNIKQ	428	460	3	0	1075.5	8	28	9.3272	9.46798	1081.72	16.7292	0.6	0					0.18859		0	0	0	0	0	0	0	0	0	0	0	0	0	124936	863397	2.29277e+06	4.82735e+06	6.66406e+06	7.74497e+06	7.73985e+06	8.39334e+06	5.56079e+06	1.75928e+06	691275	357108	0	0	0	0	0
DMEPEAGAGAGAAASSAADPAIPEEVWNIKQ	430	460	3	0	1018.48	8	26	8.99663	9.18542	1026.05	20.879	0.6	0					0.211459		0	236703	0	108267	0	0	0	7878.97	0	175512	1154.46	0	95277.7	0	0	0	0	197955	1.85587e+06	4.66326e+06	9.24033e+06	1.40877e+07	1.49784e+07	1.54269e+07	1.25312e+07	8.35461e+06	7.01503e+06	2.0731e+06	946226	599561
AADPAIPEEVWNIKQMIKLTQEHIEAL	446	472	3	0	1029.88	8	23	14.1154	14.4162	1036.42	17.707	1	0	2.20737	0.748383	1	1	0.124448		49793.8	79123.6	1937.85	0	38863	32298.3	182582	54143.5	171832	0	76641.1	409616	287595	118824	643747	2.01856e+06	5.03889e+06	9.95082e+06	1.47993e+07	1.79148e+07	1.7814e+07	1.48362e+07	1.09095e+07	7.16212e+06	2.4864e+06	874568	315279	191758	0	0
AADPAIPEEVWNIKQMIKLTQEHIEAL	446	472	4	0	772.66	8	23	14.18	14.3251	777.451	17.2417	1	1	2.12757	-0.0448633	1	1	0.105446		15090.4	0	27244.3	19928.7	0	0	19395.1	0	60845.5	0	0	61056.2	27492.5	27485.1	42260.5	3.0699e+06	1.5514e+06	2.59573e+06	3.20211e+06	5.9504e+06	4.9569e+06	3.81973e+06	2.49227e+06	1.57414e+06	557644	110142	17234.9	33074.1	0	0
NIKQMIKLTQEHIEAL	457	472	2	0	955.032	6	14	12.2033	12.7917	960.943	10.6246	1	0	2.1641	2.21381	1	1	0.305122		1.3981e+06	1.82589e+06	964720	2.96817e+06	175982	1.11647e+06	228957	918840	1.36693e+07	3.3875e+07	7.18657e+07	1.07823e+08	1.24492e+08	9.96209e+07	6.17419e+07	2.86971e+07	1.06234e+07	1.13001e+06	318383	125445	114858
NIKQMIKLTQEHIEAL	457	472	3	0	637.024	6	14	12.1715	12.8235	640.999	10.7294	1	0	2.19364	2.53754	1	1	0.0987209		647.249	158063	28181.8	0	74551.3	81789.3	521131	3.89899e+06	2.02399e+07	5.59645e+07	1.10137e+08	1.63962e+08	1.80581e+08	1.50386e+08	9.27864e+07	4.28764e+07	1.51949e+07	3.16722e+06	214913	315943	25084.5
NIKQMIKLTQEHIEALL	457	473	3	0	674.719	6	15	13.9691	14.3412	679.032	11.6718	1	0	2.2399	1.11151		1	0.0721185		0	16667.2	275520	0	0	79835.8	0	0	335133	2.72593e+06	7.63796e+06	1.53323e+07	2.26361e+07	2.59247e+07	2.12994e+07	1.46827e+07	6.51645e+06	1.6524e+06	126950	0	16213.8	0
MIKLTQE	461	467	2	0	431.739	4	5	6.45012	6.77288	433.908	3.76895	1	0	2.14394	0.8602		1	0.237914		258009	319610	1.29848e+07	3.97968e+07	6.34167e+07	5.48724e+07	2.15234e+07	6.36105e+06	135230	2.98488e+06
MIKLTQEHIEAL	461	472	3	0	475.931	5	10	8.96522	9.32197	478.439	6.61353	1	0	1.77931	1.03332		1	0.0367141		0	202813	0	2.28521e+06	1.88782e+07	5.20537e+07	1.0166e+08	1.4531e+08	1.36485e+08	9.66958e+07	5.26287e+07	1.76937e+07	3.54567e+06	687696	0	0
TQEHIEAL	465	472	2	0	470.74	4	6					-1
LLDKFGGEHNPPSIYL	472	487	2	0	900.47	6	12					-1
LDKFGGEHNPPSI	473	485	2	0	705.854	5	9					-1
LDKFGGEHNPPSI	473	485	3	0	470.905	5	9	7.31898	7.38693	472.698	4.54246	0.4	1					0.0828761		0	0	545312	2.82894e+06	8.89595e+06	6.46434e+06	5.88758e+06	7.4271e+06	1.70981e+06	0	504023	0	0	0	0
LDKFGGEHNPPSIY	473	486	2	0	787.386	5	10	7.61728	7.95722	790.435	5.15302	0.6	0					0.0346405		178985	1.00764e+06	1.65663e+07	6.26295e+07	1.56854e+08	2.53087e+08	2.95298e+08	2.38054e+08	1.52518e+08	7.52188e+07	2.80992e+07	6.6062e+06	900297	0	5950.83	56821
LDKFGGEHNPPSIY	473	486	3	0	525.26	5	10	7.61728	7.97307	527.286	5.13378	0.6	0					0.0390449		330490	717158	9.03745e+06	3.66935e+07	9.40037e+07	1.54213e+08	1.75366e+08	1.46352e+08	9.01224e+07	4.28449e+07	1.48113e+07	2.83231e+06	600470	0	0	305906
LDKFGGEHNPPSIYL	473	487	3	0	562.954	5	11	9.53052	9.71858	565.374	6.23909	1	0	1.40787	0.174016		1	0.188996		0	2.59269e+06	823802	8.1373e+06	3.1938e+07	6.44657e+07	9.42446e+07	9.96554e+07	7.61028e+07	4.48839e+07	1.95948e+07	6.30895e+06	1.54721e+06	2.93017e+06	8.08658e+06	9.51697e+06	7.83242e+06
LDKFGGEHNPPSIYLEA	473	489	2	0	943.968	6	13	7.6993	8.18855	948.704	8.33724	0.6	0					0.273149		132229	0	8.18914e+06	1.46268e+06	3.13093e+07	3.05264e+07	7.21426e+07	1.35546e+08	2.28104e+08	2.85732e+08	2.9776e+08	2.25828e+08	1.46977e+08	7.66023e+07	3.34236e+07	9.29232e+06	966651	533204	50209.7	618656
LDKFGGEHNPPSIYLEA	473	489	3	0	629.648	6	13	7.63303	8.3799	632.926	8.69887	0.6	0					0.121354		0	0	461238	108409	2.20961e+06	2.67604e+07	1.06619e+08	2.67946e+08	4.76773e+08	6.33725e+08	6.68305e+08	5.31094e+08	3.31106e+08	1.74279e+08	7.39007e+07	2.80636e+07	9.15378e+06	5.7846e+06	644348	172700
DKFGGEHNPPSIY	474	486	2	0	730.844	5	9	6.37027	6.68937	736.523	10.4856	0.4	1					0.529996		19757.6	31242.6	0	0	0	350879	0	234196	126446	985513	3.1503e+06	4.86902e+06	4.50323e+06	3.17475e+06	1.27485e+06
EAYEEYTSKL	488	497	2	0	616.788	5	8	7.92025	8.07837	619.843	5.38	1	0	1.82328	0.0214458		1	0.0640873		54328.2	0	207098	3.11563e+06	1.23793e+07	2.57503e+07	3.61687e+07	3.10424e+07	1.37432e+07	3.09595e+06	830042	59075.6	34315.3	0
EAYEEYTSKLDALQQREQQL	488	507	3	0	814.731	7	18					-1
YEEYTSKL	490	497	1	0	1032.49	4	6	7.0648	7.1955	1037.14	4.03265	1	0	1.82174	-0.118219	1	0	0.165905		0	0	452479	6.43189e+06	1.36484e+07	1.38248e+07	7.95174e+06	1.49537e+06	66936.1	0	71847.9
YEEYTSKL	490	497	2	0	516.748	4	6	7.01782	7.29285	519.028	3.9445	1	0	1.76378	0.617039	1	0	0.0476264		202104	8.37374e+06	5.27991e+07	1.69138e+08	2.88683e+08	3.04666e+08	1.71011e+08	5.69963e+07	1.24943e+07	1.45621e+06	185824
YEEYTSKLDALQQREQQL	490	507	2	0	1121.55	6	16	8.42695	8.68383	1128.09	11.7594	1	0	2.06966	0.52458	1	0	0.342035		231282	0	635106	66724.8	1.27054e+06	0	1.0855e+06	134128	2.7089e+06	6.61641e+06	1.87066e+07	3.13191e+07	4.55402e+07	4.54761e+07	4.48456e+07	2.85965e+07	1.7785e+07	5.04014e+06	3.03444e+06	0	2.17594e+06	0	3.09882e+06
YEEYTSKLDALQQREQQL	490	507	3	0	748.038	6	16	8.48972	8.94627	752.387	11.7422	0.6	0					0.107952		69269.4	314658	66031.2	81276	102321	369341	173558	1.97289e+06	1.35681e+07	4.34601e+07	9.67414e+07	1.6031e+08	2.23521e+08	2.4016e+08	2.20026e+08	1.5196e+08	8.76795e+07	3.7907e+07	1.2919e+07	7.25822e+06	226435	66659.9	2.59069e+06
YEEYTSKLDALQQREQQLL	490	508	3	0	785.732	6	17	9.01233	9.48362	791.853	16.9844	0.6	0					0.259504		2236.1	95301.1	0	172871	125395	3.67525e+06	784440	0	768909	1.34236e+07	316291	0	2.01173e+07	557214	0	1.85599e+07	4.63494e+07	8.36302e+07	1.28254e+08	1.4054e+08	1.14184e+08	7.41213e+07	2.85531e+07	4.28351e+06
YEEYTSKLDALQQREQQLLESLGNGTD	490	516	3	0	1043.51	7	25	11.4235	11.6293	1050.49	19.151	0.4	1					0.277273		55833.6	10879.6	0	0	52524.1	0	0	58134.2	0	130904	0	0	138657	139126	618550	3.55997e+06	6.95866e+06	1.1741e+07	1.82539e+07	1.99779e+07	2.08856e+07	2.10276e+07	1.26709e+07	9.33023e+06	1.29695e+07	3.30421e+06	581367	1.0406e+07	0	86584.2
YEEYTSKLDALQQREQQLLESLGNGTDF	490	517	3	0	1092.53	8	26					-1
YTSKLDALQQREQQL	493	507	2	0	910.979	6	13	7.76227	7.86225	916.367	9.72155	1	0	2.12036	-0.274695	1	0	0.461973		0	157888	133685	69567.8	0	56314.5	0	165432	1.08853e+06	2.97292e+06	4.19085e+06	5.19492e+06	4.00401e+06	2.51397e+06	541555	283354	0	0	0	0
YTSKLDALQQREQQL	493	507	3	0	607.655	6	13	7.76227	7.9097	611.134	9.38283	0.6	0					0.13512		26133.3	0	675366	950258	721880	123914	219430	1.47494e+06	5.22357e+06	8.60808e+06	1.3008e+07	1.35555e+07	1.0619e+07	6.01638e+06	2.75023e+06	423282	0	68534.7	0	0
YTSKLDALQQREQQLLESLGNGTDF	493	517	3	0	952.145	7	23	11.1523	11.2311	955.57	8.61216	0.6	0					0.272733		0	0	0	0	0	0	244329	1.06957e+06	2.31873e+06	3.643e+06	3.45093e+06	2.99678e+06	1.6372e+06	242377	373751	67684.1	0	0	0	71883.9	0	71120.2	0	103577	83205.3	0	64576.8	0	59380.8	0
DALQQREQQL	498	507	1	0	1228.63	5	8	6.6103	6.7885	1235.4	6.07773	1	0	2.16732	0.123754	1	1	0.308771		0	0	97293.2	53104.7	54531.7	3.22535e+06	6.65175e+06	7.89187e+06	4.92037e+06	966780	107499	110593	0	0
DALQQREQQL	498	507	2	0	614.818	5	8	6.56243	6.97602	618.145	5.96581	1	0	2.11213	1.32284	1	1	0.0791859		313917	821999	1.99919e+06	2.88971e+07	1.05813e+08	2.73989e+08	4.66665e+08	5.03808e+08	3.50602e+08	1.27515e+08	4.50303e+07	501030	449615	807286
DALQQREQQLL	498	508	2	0	671.36	5	9					-1
DALQQREQQLLESLGNGTDF	498	517	2	0	1131.55	6	18	12.0602	12.3514	1138.7	12.9991	1	0	2.01922	0.699564	1	0	0.353843		58683.9	0	151004	9187.34	106309	8077.38	43772.1	5821.9	177675	0	1.96254e+06	6.36694e+06	1.23219e+07	1.69689e+07	1.89055e+07	1.69132e+07	1.32259e+07	5.95786e+06	1.69867e+06	341524	276380	0	0	0	2.37965e+06
DALQQREQQLLESLGNGTDF	498	517	3	0	754.705	6	18					-1
LESLGNGTD	508	516	1	0	905.421	4	7	3.93278	4.61653	909.738	3.81836	0.4	0					0.148577		0	43826	0	4.25099e+07	9.68007e+07	6.23441e+07	1.94084e+07	2.76787e+06	24739.1	0	0	0
LESLGNGTDF	508	517	1	0	1052.49	4	8	8.61555	8.82565	1057.68	4.58513	1	0	1.43134	0.286258	1	1	0.0741527		0	939134	1.34249e+07	4.79813e+07	9.01474e+07	1.17708e+08	9.81155e+07	5.66769e+07	2.3826e+07	5.02713e+06	212966	151929	64270.6
LESLGNGTDF	508	517	2	0	526.748	4	8	8.61555	8.90437	529.243	4.38514	1	0	1.33273	0.687253	1	1	0.0320128		280740	3.7212e+06	2.39784e+07	6.47349e+07	1.18302e+08	1.39329e+08	1.10049e+08	5.90742e+07	2.2698e+07	4.79029e+06	336645	84424.1	42723.2
ESLGNGTDF	509	517	1	0	939.405	4	7	7.6993	7.92553	943.77	3.83237	1	0	1.33012	0.368443		1	0.0710247		0	3.1094e+06	2.11029e+07	5.38869e+07	7.78181e+07	7.47014e+07	4.37839e+07	1.40699e+07	139197	0	0	7.63692
FSVSSS	517	522	1	0	613.283	4	4	4.76055	4.85142	617.417	3.78373	0.4	1					0.816278		0	0	465250	822557	1.0056e+06	206894	0	468813	125137
FSVSSSASM	517	525	1	0	902.392	5	7	6.70503	7.40262	908.363	5.3854	1	0	2.20529	2.76958		1	0.533153		91035.6	976679	3.24171e+07	1.72802e+08	4.67263e+08	8.1317e+08	9.28866e+08	7.34808e+08	3.94793e+08	1.65139e+08	4.08657e+07	2.04566e+06	189726
SVSSSASMD	518	526	1	0	870.351	4	7	3.25432	3.80622	875.474	4.58899	1	0	1.7565	2.02744		1	0.128006		57648	83936.2	6.11101e+06	2.34321e+07	5.07988e+07	6.57246e+07	5.52489e+07	2.80599e+07	8.67229e+06	735313	18547.8	0
SVSSSASMDTVTSSSSSSL	518	536	2	0	903.899	6	17					-1
SSSASMDTVTSSSSSSLSV	520	538	2	0	903.899	6	17					-1
DTVTSSSSSSL	526	536	1	0	1070.48	4	9	4.63247	5.0523	1077	5.94324	1	0	1.77539	1.35467	1	1	0.0853801		55280	3.12765e+06	2.95003e+07	1.49589e+08	4.58173e+08	1.01422e+09	1.50333e+09	1.51717e+09	1.01084e+09	4.31292e+08	1.36827e+08	3.40416e+07	5.21089e+06	188866
DTVTSSSSSSL	526	536	2	0	535.746	4	9	4.64843	5.02023	538.804	5.53945	1	0	1.59841	1.10998	1	1	0.0499756		40293	86862.7	7.89937e+06	3.29249e+07	7.74509e+07	1.33654e+08	1.65788e+08	1.46366e+08	8.93028e+07	3.62197e+07	9.97054e+06	1.33212e+06	0	0
DTVTSSSSSSLSVLPSSL	526	543	2	0	877.439	6	15	9.04382	9.42107	882.783	9.69933	0.6	0					0.35902		304913	113755	2.13391e+06	701287	983257	461689	1.53836e+06	2.73862e+06	8.9258e+06	1.63308e+07	2.46481e+07	2.7745e+07	2.63444e+07	1.55264e+07	5.10291e+06	776089	103966	90338.9	492572	320263	647135	331400
TVTSSSSSSL	527	536	1	0	955.458	4	8	4.29937	4.7552	961.336	5.36002	1	0	1.81342	1.53806		1	0.0766145		37860.8	0	5.11808e+06	3.12951e+07	8.57604e+07	1.50259e+08	1.72917e+08	1.31156e+08	6.72301e+07	1.98421e+07	2.73229e+06	31711.8	0
SVLPSS	537	542	1	0	589.319	3	3					0
SVLPSSL	537	543	1	0	702.403	4	4	7.96778	8.25452	705.729	2.91641	1	0	2.04655	0.676641	0	1	0.0302808		4.65956e+07	5.3803e+08	2.18218e+09	4.1909e+09	3.61241e+09	1.27999e+09	2.75963e+08	4.77933e+07	2.70133e+06
SVLPSSL	537	543	2	0	351.705	4	4	7.98362	8.23883	352.857	1.89486	1	0	1.03914	0.516089	0	1	0.0951285		2.53876e+06	1.24809e+07	1.91267e+07	1.60938e+07	7.33753e+06	1.31248e+06	31995.3	33027.2	0
SVFQNPTD	544	551	1	0	907.416	4	5	6.03715	6.26945	911.142	3.20222	0.6	0					0.0879939		49106.6	9.8815e+06	4.11471e+07	8.67671e+07	9.31187e+07	5.64736e+07	1.9697e+07	3.94211e+06	278060	8085.83
SVFQNPTD	544	551	2	0	454.211	4	5	6.11615	6.36497	455.835	2.72225	1	0	1.31817	0.483487	1	0	0.0764291		957293	7.66529e+06	2.28838e+07	3.47558e+07	2.95523e+07	1.35857e+07	3.25671e+06	181348	39540.4	0
SVFQNPTDV	544	552	2	0	503.746	4	6					-1
SVFQNPTDVARSNPKSPQKPIV	544	565	2	0	1205.15	6	16	7.39738	7.50198	1211.32	10.9288	1	1	1.86489	-0.251177	1	0	0.173149		0	0	0	0	0	0	0	0	0	1.23748e+06	3.85349e+06	6.03894e+06	4.85606e+06	6.92428e+06	4.29699e+06	3.06723e+06	117414	153803	0	0	0	0	0
SVFQNPTDVARSNPKSPQKPIV	544	565	3	0	803.768	6	16	7.30328	7.73602	808.052	11.4387	1	0	1.99061	1.42039	1	0	0.0612964		0	0	0	43941.9	0	225178	110199	1.02291e+06	7.50292e+06	2.5451e+07	5.63894e+07	8.75104e+07	1.14938e+08	1.24093e+08	9.98575e+07	7.28576e+07	4.00014e+07	1.56422e+07	4.65789e+06	1.76713e+06	347166	117105	208634
FQNPTD	546	551	1	0	721.315	4	3	4.02917	4.0929	725.323	3.59022	0.4	1					0.65543		52822.3	87222.5	1.03206e+06	1.33704e+06	478726	690564	752773	542638
FQNPTDVARSNPKSPQKPIV	546	565	3	0	741.734	6	14	6.02142	6.0687	743.767	4.79151	0.4	1					0.405979		0	0	0	101278	89160	639780	341870	367355	271032	117823	0	0	0	0	0	0	0	0	0	0	0
VARSNPKSPQKPIV	552	565	3	0	507.635	5	9					-1
GVTVRDSLKKALM	582	594	2	0	709.413	5	11	7.92025	8.25452	713.55	7.38064	0.6	0					0.106763		177217	628019	347737	6.37809e+06	3.17728e+07	9.23147e+07	2.01841e+08	3.1255e+08	3.8996e+08	3.61391e+08	2.49955e+08	1.34709e+08	5.37491e+07	1.65427e+07	3.40274e+06	272619	1.07483e+06
GVTVRDSLKKALM	582	594	3	0	473.278	5	11	7.92025	8.3172	476.059	7.44958	1	0	1.84195	1.2381	1	1	0.086967		52579.1	0	82149.3	2.66878e+06	1.53668e+07	5.01362e+07	1.08164e+08	1.74883e+08	2.1721e+08	2.12691e+08	1.46741e+08	7.88289e+07	3.43552e+07	9.35329e+06	1.20489e+06	115657	46041.6
GVTVRDSLKKALMM	582	595	2	0	774.934	6	12	9.34285	9.70287	779.504	8.09708	1	0	1.83218	1.04996		1	0.187501		96470.3	427051	89222.3	94320.7	0	1.6957e+06	1.31825e+07	2.61851e+07	4.28486e+07	4.65169e+07	4.24233e+07	2.87443e+07	1.49946e+07	4.38039e+06	807512	254055	0	0	83442.5
TVRDSLKKALM	584	594	2	0	631.368	5	9	7.35035	7.5334	634.72	5.90221	0.6	0					0.107857		0	0	748699	7.59175e+06	2.91108e+07	6.47993e+07	9.55688e+07	9.83299e+07	7.35895e+07	3.85175e+07	1.37553e+07	3.50766e+06	276163	47831.2	0
TVRDSLKKALM	584	594	3	0	421.248	5	9	7.4601	7.60155	423.462	5.83903	0.6	0					0.0441578		0	0	124398	2.63458e+06	1.26713e+07	2.78897e+07	4.36278e+07	4.39735e+07	2.90691e+07	1.57034e+07	5.08023e+06	569912	0	0	0
TVRDSLKKALMM	584	595	2	0	696.889	6	10					-1
TVRDSLKKALMM	584	595	3	0	464.928	6	10	8.89912	8.99663	467.398	6.45605	0.6	0					0.157481		0	0	0	0	0	404392	1.54986e+06	1.86841e+06	1.92606e+06	868540	346073	73950.2	0	0	0	0	0
VRDSLKKALM	585	594	2	0	580.845	5	8	6.6103	6.97602	583.581	4.72571	1	0	1.50066	1.07899	1	0	0.0801671		0	0	4.59497e+06	4.20679e+07	1.01368e+08	1.39544e+08	1.36096e+08	7.78638e+07	3.47917e+07	1.08573e+07	779842	132908	104208	49320.2
VRDSLKKALM	585	594	3	0	387.566	5	8	6.70503	6.92912	389.404	4.76981	1	0	1.52241	0.357491	1	0	0.0524038		0	0	205886	1.01924e+07	2.7698e+07	4.42551e+07	4.1154e+07	2.46924e+07	1.06208e+07	1.15641e+06	0	95994.2	0	0
VRDSLKKALMM	585	595	2	0	646.365	6	9					-1
VRDSLKKALMM	585	595	3	0	431.246	6	9					-1
SLKKALM	588	594	2	0	395.746	4	5	5.79947	5.81532	399.264	6.49913	0.4	1					5.68434e-14		0	0	0	0	0	0	0	134551	0	0
KKALMMRGLIPE	590	601	2	0	693.902	6	9					-1
KKALMMRGLIPE	590	601	3	0	462.937	6	9	4.80865	5.22692	463.502	0.728286	0.4	0					0.0676781		0	2.55212e+07	1.88346e+07	6.40148e+06	771603	72709.8	0	41233.2	0	0	67239.4	0	0	45521.8	0	0
AVYRIQDGEKKPIGWD	604	619	3	0	625.663	6	13	7.73077	7.86225	628.753	8.14398	1	0	1.64167	-0.114229		0	0.112411		95450.4	126478	51342.2	111222	0	1.15538e+06	2.27064e+06	6.02737e+06	9.24844e+06	1.08634e+07	9.62703e+06	7.3344e+06	4.15484e+06	1.46253e+06	759869	34303.3	0	113846	0	0
AVYRIQDGEKKPIGWDTD	604	621	3	0	697.688	6	15	7.57007	7.8939	701.218	9.35172	0.6	0					0.0520327		646412	1.21936e+06	495224	291943	652064	5.19597e+06	1.7583e+07	4.37628e+07	8.28917e+07	1.23396e+08	1.44969e+08	1.49404e+08	1.21667e+08	8.21832e+07	4.80561e+07	2.18616e+07	8.15339e+06	1.64121e+06	139496	9940.56	48706.1	0
AVYRIQDGEKKPIGWDTDISW	604	624	3	0	826.42	7	18	10.5361	10.583	830.778	11.5797	0.6	1					0.181149		0	0	0	0	0	81711.9	0	0	0	364134	1.00553e+06	1.56733e+06	1.99311e+06	1.35849e+06	1.82239e+06	1.33119e+06	677295	123389	99519.2	167494	0	0	0	0	165030	0
AVYRIQDGEKKPIGWDTDISWL	604	625	3	0	864.115	7	19	11.7749	12.1344	868.424	11.3625	0.6	0					0.439795		303194	1.02893e+06	1.71615e+06	1.93812e+06	1.6853e+06	1.21058e+06	1.1655e+06	1.99335e+06	6.71269e+06	1.15873e+07	1.89758e+07	2.94608e+07	3.97441e+07	4.39093e+07	4.19881e+07	3.35205e+07	2.38935e+07	1.41243e+07	6.41711e+06	2.16389e+06	874923	276510	223689	75043.6	103888	57486.1	78441.8
AVYRIQDGEKKPIGWDTDISWL	604	625	4	0	648.338	7	19					0
AVYRIQDGEKKPIGWDTDISWLTGEEL	604	630	2	0	1560.29	7	24	12.2986	12.7758	1568.52	14.5977	1	0	1.56979	1.64691	1	0	0.247974		6703.49	7945.5	73039.5	68326.1	93784.6	0	0	108377	90061	76456.9	190773	1.87813e+06	3.76844e+06	1.13351e+07	1.51773e+07	2.32241e+07	2.45473e+07	2.81957e+07	2.20339e+07	1.73275e+07	8.30487e+06	3.01328e+06	226277	135479	76244.5	0	0	62545.7	0	102958
AVYRIQDGEKKPIGWDTDISWLTGEEL	604	630	3	0	1040.53	7	24	12.267	12.7917	1046.08	14.7834	0.6	0					0.0746013		6.55542e+06	3.57506e+06	5.07053e+06	1.00864e+06	1.11486e+06	4.30193e+06	288811	1.51077e+06	2.19006e+06	8.66233e+06	2.60445e+07	5.70271e+07	1.13194e+08	1.98785e+08	2.88418e+08	3.73203e+08	4.2213e+08	4.40778e+08	4.05489e+08	3.13402e+08	2.187e+08	1.39154e+08	7.54017e+07	3.48717e+07	1.28724e+07	4.12813e+06	103933	83788.2	0	211411
AVYRIQDGEKKPIGWDTDISWLTGEEL	604	630	4	0	780.648	7	24	12.3145	12.8076	784.892	15.1118	1	0	1.65429	1.72808	1	0	0.0619707		183685	128371	255060	139566	92822.6	65022.6	0	295960	179693	1.02967e+06	4.98267e+06	1.50192e+07	3.2627e+07	5.76376e+07	8.71423e+07	1.18758e+08	1.29468e+08	1.3487e+08	1.25456e+08	1.3576e+08	6.89577e+07	4.08439e+07	2.08459e+07	2.3214e+07	3.44584e+06	410859	367372	677389	64896.9	204862
VYRIQDGEKKPIGWD	605	619	3	0	601.984	6	12	7.6993	8.0363	604.919	7.71973	0.6	0					0.0637552		41516.3	96244.2	82529.1	298678	4.33599e+06	1.7332e+07	4.36775e+07	7.47527e+07	1.05311e+08	1.09525e+08	8.88434e+07	5.77628e+07	2.62039e+07	1.25787e+07	2.84828e+06	102995	277462	0	0
VYRIQDGEKKPIGWD	605	619	4	0	451.74	6	12	7.7938	8.06262	453.927	7.66643	1	0	1.69062	0.58537	1	-1	0.111142		0	0	0	0	0	286341	2.78599e+06	5.27076e+06	7.39884e+06	7.85872e+06	6.39932e+06	3.40806e+06	928072	190048	111539	0	0	0	0
VYRIQDGEKKPIGWDTD	605	621	2	0	1010.51	6	14	6.98643	7.36602	1016.77	11.3261	0.6	0					0.220236		0	0	0	209945	82361	190875	645458	1.40407e+07	1.96106e+07	5.10794e+07	1.19493e+08	3.13441e+08	4.06872e+08	3.33713e+08	2.38836e+08	1.38149e+08	6.5375e+07	2.46808e+07	6.1115e+06	742754	647836
VYRIQDGEKKPIGWDTD	605	621	3	0	674.009	6	14	7.4444	7.87808	677.383	8.92407	0.6	0					0.162691		241235	295146	178157	313279	5.12878e+06	2.43076e+07	7.11096e+07	1.66076e+08	3.00593e+08	4.07044e+08	4.52065e+08	4.12408e+08	2.95949e+08	1.75625e+08	8.40562e+07	3.51971e+07	1.19046e+07	1.48104e+06	202792	85552.8	0
VYRIQDGEKKPIGWDTD	605	621	4	0	505.759	6	14	7.5858	7.81485	508.225	8.66829	1	0	1.61288	0.382792	-1	1	0.0499762		1.16757e+06	14790.6	887469	0	1.44773e+06	929987	7.52345e+06	1.27939e+07	2.85665e+07	3.2642e+07	3.78047e+07	3.03278e+07	2.39972e+07	1.18442e+07	5.49235e+06	1.75762e+06	328869	1.0875e+06	3907.18	3716.18	0
VYRIQDGEKKPIGWDTDISW	605	624	2	0	1203.61	7	17	10.6456	10.8495	1209.66	10.6568	0.6	0					0.265616		0	0	0	0	0	0	0	0	2.44702e+06	7.37863e+06	1.30197e+07	1.67494e+07	1.88961e+07	1.66591e+07	1.21153e+07	6.09902e+06	3.39961e+06	136306	309435	0	0	0	0	116495	243196
VYRIQDGEKKPIGWDTDISW	605	624	3	0	802.741	7	17	10.6456	10.7866	806.789	10.6915	0.6	0					0.0394725		70699	0	77839.3	0	27844.1	429406	1.7952e+06	6.00123e+06	2.00201e+07	3.96973e+07	6.72153e+07	9.13165e+07	9.06385e+07	8.75255e+07	7.37084e+07	3.95466e+07	2.06744e+07	1.10784e+07	2.74512e+06	170205	265741	0	210652	210186	87093.4
VYRIQDGEKKPIGWDTDISW	605	624	4	0	602.308	7	17	10.5987	10.9262	605.34	10.678	1	0	1.64821	0.884567	1	0	0.0904582		255239	661.708	34370.4	30228.8	64419.7	0	108718	1.21429e+06	4.20709e+06	1.12743e+07	1.98801e+07	2.58027e+07	2.9789e+07	2.74712e+07	2.05566e+07	1.20051e+07	5.68881e+06	1.31352e+06	463484	40769.8	0	0	590.949	52521.8	70561
VYRIQDGEKKPIGWDTDISWL	605	625	2	0	1260.15	7	18	11.9173	12.1344	1266.44	11.0639	0.6	0					0.18327		60703.5	0	0	130004	0	0	0	54336.5	100920	1.94194e+06	5.31806e+06	8.07637e+06	1.06436e+07	9.73901e+06	9.89196e+06	2.74783e+06	3.87138e+06	0	195054	3810.51	0	12272.1	0	29369.4	0	5678.04
VYRIQDGEKKPIGWDTDISWL	605	625	3	0	840.436	7	18	11.9015	12.2402	844.705	11.2821	1	0	1.64294	0.941707	1	1	0.0258722		264915	237917	269562	513555	147094	167936	1.26813e+06	6.49618e+06	2.01721e+07	5.08737e+07	8.32424e+07	1.29765e+08	1.68718e+08	1.66308e+08	1.44257e+08	1.03714e+08	6.45214e+07	3.31603e+07	1.39397e+07	5.38196e+06	1.0504e+06	522177	30284.6	34514.2	6066.03	31025.9
VYRIQDGEKKPIGWDTDISWLTG	605	627	3	0	893.126	7	20					-1
VYRIQDGEKKPIGWDTDISWLTGEE	605	629	3	0	979.154	7	22					-1
VYRIQDGEKKPIGWDTDISWLTGEEL	605	630	2	0	1524.77	7	23	12.3461	12.7917	1532.82	14.2787	0.6	0					0.110769		0	665.004	0	0	0	0	65975.8	0	0	99547.9	3.34151e+06	1.02751e+07	2.30278e+07	3.71771e+07	5.82961e+07	7.03444e+07	7.73124e+07	7.04218e+07	5.78544e+07	3.86985e+07	2.44831e+07	1.00087e+07	2.56574e+06	188053	58045	55055	74473.3	86365.1	146881	78481
VYRIQDGEKKPIGWDTDISWLTGEEL	605	630	3	0	1016.85	7	23	12.3145	12.8394	1022.26	14.4192	0.6	0					0.0578985		45585.4	114272	0	0	108123	66537.4	230442	612947	6.97112e+06	2.82168e+07	7.79216e+07	1.74629e+08	3.44186e+08	5.54864e+08	8.08861e+08	1.03737e+09	1.1187e+09	1.02631e+09	8.55178e+08	6.27028e+08	4.03393e+08	2.23139e+08	1.07585e+08	4.4958e+07	1.61391e+07	3.1152e+06	824946	120824	160654	132105
VYRIQDGEKKPIGWDTDISWLTGEEL	605	630	4	0	762.888	7	23	12.3461	12.6967	766.925	14.3212	0.6	0					0.064455		39372.9	59128.8	589987	99133.6	32321.4	178819	1.80879e+07	84707.8	909234	6.22331e+06	2.75924e+07	4.31918e+07	8.04691e+07	1.34363e+08	2.02656e+08	2.62472e+08	2.81451e+08	2.70118e+08	2.25181e+08	1.61076e+08	9.62233e+07	5.63003e+07	2.54145e+07	1.09037e+07	3.30095e+06	578947	116946	36160.5	21461	16664.4
VYRIQDGEKKPIGWDTDISWLTGEELHVEVL	605	635	3	0	1209.29	8	28					-1
YRIQDGEKKPIGWD	606	619	2	0	852.939	5	11	7.66453	7.71503	857.783	8.67266	0.4	1					0.423347		8524.37	0	0	7983.97	796114	2.91367e+06	6.33207e+06	1.04099e+07	1.15454e+07	1.0923e+07	6.68913e+06	1.93419e+06	1.23437e+06	1.65331e+07	0	5.78618e+06	0
YRIQDGEKKPIGWD	606	619	3	0	568.962	5	11	7.4758	7.81485	571.662	7.08504	1	0	1.71123	0.94315	0	1	0.0659162		34816.9	37374.5	46605.7	612621	7.88071e+06	2.60412e+07	5.4621e+07	8.85042e+07	9.99033e+07	8.61476e+07	5.75836e+07	2.82382e+07	1.03084e+07	2.02306e+06	85383.3	32251.5	178355
YRIQDGEKKPIGWD	606	619	4	0	426.973	5	11					-1
YRIQDGEKKPIGWDTD	606	621	2	0	960.976	6	13	7.3817	7.68882	965.638	8.18769	1	0	1.65493	0.780477	1	0	0.0866289		0	12146.5	71661.6	84331.2	467140	8.46638e+06	2.52027e+07	4.96499e+07	7.78382e+07	8.7246e+07	8.39884e+07	6.24017e+07	3.56851e+07	1.69656e+07	4.73702e+06	347930	100333	0	671950	0
YRIQDGEKKPIGWDTD	606	621	3	0	640.987	6	13	7.42873	7.73602	644.081	8.14703	1	0	1.64259	0.781326	1	-1	0.0324803		0	49134	0	260176	4.32762e+06	2.14648e+07	6.23949e+07	1.22014e+08	1.93103e+08	2.24845e+08	2.01316e+08	1.54548e+08	8.82613e+07	3.42397e+07	1.36469e+07	941191	208302	1.29028e+06	308359	0
YRIQDGEKKPIGWDTD	606	621	4	0	480.992	6	13					-1
YRIQDGEKKPIGWDTDISW	606	624	3	0	769.718	6	16	10.5361	10.8947	773.519	10.0173	1	0	1.64016	1.04266	1	0	0.050296		55828.3	0	44655.2	0	387.993	397928	2.64115e+06	1.59197e+07	3.79518e+07	7.21348e+07	1.0568e+08	1.21214e+08	1.2032e+08	9.31521e+07	5.75386e+07	3.06023e+07	1.20731e+07	1.10556e+06	622475	236592	0	0	0
YRIQDGEKKPIGWDTDISW	606	624	4	0	577.541	6	16					-1
YRIQDGEKKPIGWDTDISWL	606	625	2	0	1210.62	7	17					-1
YRIQDGEKKPIGWDTDISWL	606	625	3	0	807.413	7	17	11.8223	12.1768	811.498	10.7915	0.6	0					0.128612		0	249923	729943	609434	262319	500555	982231	5.94905e+06	1.63829e+07	3.5833e+07	5.67256e+07	8.08273e+07	9.25375e+07	8.38088e+07	6.49957e+07	4.0978e+07	1.97871e+07	8.10293e+06	3.23544e+06	462855	151193	399748	42709.3	87196.4	3.26625e+06
YRIQDGEKKPIGWDTDISWL	606	625	4	0	605.812	7	17	11.9173	11.986	608.824	10.5871	0.6	0					0.121997		0	0	23829.1	0	0	0	24958.1	58116.3	192343	620980	1.19762e+06	1.48726e+06	1.72816e+06	1.62768e+06	1.16705e+06	629771	207864	32772.8	19287.9	21357.2	0	0	0	0	0
YRIQDGEKKPIGWDTDISWLTG	606	627	3	0	860.103	7	19	10.3326	10.3796	863.324	8.11626	0.6	0					0.177109		0	76648.5	0	0	0	136827	226104	713848	2.00105e+06	2.54353e+06	2.14552e+06	1.9625e+06	946965	298195	0	66354.3	99066.6	0	0	0	0	0	0	0	0	66871.4	0
YRIQDGEKKPIGWDTDISWLTGEEL	606	630	2	0	1475.24	7	22	12.3145	12.7758	1483.16	14.0795	1	0	1.69499	1.56625	1	-3	0.309028		0	0	87045.2	203027	0	0	0	0	237635	195875	1.87893e+06	8.02148e+06	1.57901e+07	2.58601e+07	3.38603e+07	3.8835e+07	3.86806e+07	3.46613e+07	2.97243e+07	2.24869e+07	1.0878e+07	4.11736e+06	833340	243564	93702.8	291480	394629	33549.6	0	97985.7
YRIQDGEKKPIGWDTDISWLTGEEL	606	630	3	0	983.826	7	22	12.2828	12.8235	989.032	13.8552	0.6	0					0.0559898		90993.2	1.0449e+06	82583.5	44255.1	286562	68779	302672	769214	5.35447e+06	1.9587e+07	5.45763e+07	1.17342e+08	2.05937e+08	3.1338e+08	4.17708e+08	4.57036e+08	4.5001e+08	3.68379e+08	2.74241e+08	1.72225e+08	9.59844e+07	4.41696e+07	1.68223e+07	5.29777e+06	1.32927e+06	165532	5.71081e+06	17116.2	0	3.95847e+07
RIQDGEKKPIGWDTD	607	621	2	0	879.444	6	12	6.7207	7.02302	883.498	7.08285	1	0	1.49878	0.756025	1	-1	0.0838191		4.76589e+06	189911	3.05018e+06	816592	1.37752e+07	3.7135e+07	8.05688e+07	1.2521e+08	1.5123e+08	1.33197e+08	9.24625e+07	5.01828e+07	1.9738e+07	3.23694e+06	131242	0	0	0	0
RIQDGEKKPIGWDTD	607	621	3	0	586.632	6	12	6.70503	7.02302	589.386	7.23606	1	0	1.54914	0.835833	1	-1	0.048325		0	0	45975.8	2.58329e+06	1.80801e+07	6.14732e+07	1.3068e+08	2.02237e+08	2.37817e+08	2.2659e+08	1.5932e+08	8.38101e+07	3.54847e+07	1.00149e+07	428027	149546	0	93421.8	0
RIQDGEKKPIGWDTD	607	621	4	0	440.226	6	12					-1
RIQDGEKKPIGWDTDISW	607	624	2	0	1072.54	6	15	10.5049	10.5674	1077.54	8.7184	1	0	1.46324	-0.465472	1	0	0.249044		0	191712	402419	0	961637	0	0	4.49496e+06	1.53542e+07	1.31818e+07	2.50926e+07	1.37599e+07	1.05649e+07	5.38927e+06	1.83206e+06	520587	114991	0	155365	0	0	0
RIQDGEKKPIGWDTDISW	607	624	3	0	715.364	6	15	10.3796	10.7552	718.728	8.81808	1	0	1.48945	1.12926	1	0	0.0413388		19695.1	73002.6	253531	2.14408e+06	1.04813e+06	1.11265e+07	4.35088e+07	8.56588e+07	1.56745e+08	2.20436e+08	2.55026e+08	2.33158e+08	1.43273e+08	1.00666e+08	5.07001e+07	1.77829e+06	5.57647e+06	316080	20180.9	21057.1	59199.7	2.83682e+06
RIQDGEKKPIGWDTDISWL	607	625	2	0	1129.08	6	16	11.6799	11.7959	1134.56	9.59421	1	0	1.53586	-0.193104	1	0	0.272353		0	63918.1	0	0	0	60710.4	60795.3	2.17183e+06	2.65966e+06	5.76672e+06	7.34108e+06	8.22098e+06	6.90147e+06	5.43604e+06	2.60367e+06	1.06496e+06	225327	0	49328.4	0	0	0	63704
RIQDGEKKPIGWDTDISWL	607	625	3	0	753.059	6	16	11.6799	12.0018	756.706	9.59538	1	0	1.53615	0.85587	1	0	0.0393209		38129	1.26067e+06	113959	0	2.28984e+06	3.40487e+06	1.2687e+07	3.97853e+07	8.0418e+07	1.31192e+08	1.72125e+08	1.80955e+08	1.56955e+08	1.15854e+08	7.05265e+07	3.39296e+07	1.33386e+07	3.88646e+06	883419	118597	47152.9	0	98117.5
RIQDGEKKPIGWDTDISWL	607	625	4	0	565.046	6	16	11.7274	11.7643	567.719	9.34356	1	1	1.47407	-0.595967	1	0	0.108928		0	0	0	0	0	0	48271.3	112981	166605	329394	606703	493536	469868	388923	32634	0	0	24115.8	0	0	0	0	0
RIQDGEKKPIGWDTDISWLTG	607	627	3	0	805.748	7	18					0
RIQDGEKKPIGWDTDISWLTGEEL	607	630	2	0	1393.7	7	21	11.9015	11.9807	1403.7	18.3417	0.4	1					1.13628		0	0	0	0	0	0	0	0	0	0	0	0	0	200547	599321	1.22651e+06	1.92307e+06	472147	322266	0	0	106968	0	0	0	0	122261	0	2.40001e+06
RIQDGEKKPIGWDTDISWLTGEEL	607	630	3	0	929.471	7	21	12.1715	12.6809	934.163	12.4212	1	0	1.5037	1.81094	-1	0	0.049182		0	292643	88457.8	0	965624	1.08274e+06	6.44421e+06	2.18102e+07	6.84829e+07	1.6839e+08	3.46011e+08	6.22379e+08	8.87335e+08	1.17194e+09	1.19976e+09	1.14157e+09	8.70792e+08	5.94445e+08	3.48465e+08	1.70404e+08	7.77945e+07	3.0201e+07	9.36605e+06	1.30003e+06	513362	87788.1	204238	404535	142361
RIQDGEKKPIGWDTDISWLTGEEL	607	630	4	0	697.355	7	21	12.1874	12.6493	700.862	12.3729	1	0	1.49463	1.56931	-1	0	0.04761		247618	0	0	28681.1	173833	36428.3	112447	1.21807e+06	6.80378e+06	2.07027e+07	4.69812e+07	7.83446e+07	1.11176e+08	1.45543e+08	1.52617e+08	1.39391e+08	1.1039e+08	7.07468e+07	4.1044e+07	2.03087e+07	6.70842e+06	2.71619e+06	198515	54310.3	137945	0	124024	65437.8	220847
RIQDGEKKPIGWDTDISWLTGEELHV	607	632	3	0	1008.18	7	23	11.9966	12.1185	1013.26	13.4471	0.6	0					0.224955		0	42343.2	0	0	0	0	0	0	0	67857.7	118783	1.0183e+06	1.79763e+06	2.82022e+06	2.89443e+06	3.14806e+06	3.7176e+06	2.45605e+06	1.49078e+06	1.836e+06	236925	39110.7	46502.3	0	0	95743.9	0	0	0	0
TDISWLTGEEL	620	630	1	0	1263.61	5	9	11.5976	12.2402	1271.93	7.57894	0.4	1					3.01305		67036.5	130368	1.71021e+06	1.45585e+07	4.6357e+07	9.17489e+07	1.23404e+08	1.14505e+08	7.56896e+07	5.88382e+07	5.22201e+07	2.74773e+07	8.54113e+06	2.76585e+07	1.17353e+08
TDISWLTGEEL	620	630	2	0	632.309	5	9	11.9015	12.1185	635.174	4.98521	0.6	0					0.282376		0	152839	2.36369e+06	6.76594e+06	1.51674e+07	2.21454e+07	2.56828e+07	1.8828e+07	1.0596e+07	3.12473e+06	364387	0	70268.9	21922.1	73204.2
ISWLTGEELHV	622	632	2	0	642.335	5	9					0
LTGEEL	625	630	1	0	661.34	4	4	6.41818	6.70503	663.713	1.99561	1	0	1.1385	0.677235		0	0.0717378		3.3965e+07	1.78031e+08	3.23405e+08	2.71064e+08	1.10971e+08	2.62523e+07	4.36714e+06	116773	158397
LTGEELHV	625	632	2	0	449.237	4	6	7.39738	7.66453	450.87	2.74538	1	0	0.975428	0.57688		1	0.395961		197098	388718	3.77836e+06	4.472e+06	4.28023e+06	1.63011e+06	263519	38064	53055	0	31274.5
[truncated: 22 more columns]
