# Supplementary material for: Unveiling the domain-specific and RAS isoform-specific details of BRAF kinase regulation
Source: eLife. 2023 Dec 27;12:RP88836. doi: 10.7554/eLife.88836 (PMC10752582; doi:10.7554/eLife.88836)
Supplement: Figure 2—source data 1. — Also applies to plots presented in Supplementary file 1 and Figure 2—figure supplement 1 and Figure 2—figure supplement 3. [file elife-88836-fig2-data1.zip › Figure 2- source data 1/(BRAF_N2_BRAF-N2-30min.mzXML) ExMS2_FinalTable.xls]

## Sheet: Sheet1
Sequence	START	END	Charge	ModMass	Monoisotopic m/z	maxND	maxD	RT Range(start, unit: min)	RT Range(end)	Centroid m/z	Delta Mass	Flag#1:Skip-tests	Flag#2:Unimodality check	Flag#3:Back exchange prediction check	Flag#4:Elution RT width check	Flag#5:Unique peptide RT/deltaD consistency check	Flag#6:Common-end peptides centroid subtraction check	Flag#7:Centroid shift within RT range check	Flag#8:Data multiple assignment check	Isotopic Envelope Amplitudes(start from this column(the Monoisotopic) to nonzero end):
GSSHHHHHHGTKTEEGKL	2	19	2	0	1008.48	6	16	3.79767	4.37808	1010.91	3.70954	1	0	0.22558	1.09292	1	1	0.034515		3.93513e+06	5.5331e+07	2.18216e+08	5.14582e+08	8.01022e+08	8.57425e+08	6.37461e+08	3.51264e+08	1.59503e+08	5.64527e+07	1.60519e+07	1.80545e+06	423403	0	201341	221078	282604	50700.3	102281	39790.1	52661.5	0	0
GSSHHHHHHGTKTEEGKL	2	19	3	0	672.656	6	16	3.78188	4.39385	674.299	3.77678	1	0	0.244547	1.20208	1	1	0.01395		5.72394e+07	4.25606e+08	1.61908e+09	3.81327e+09	6.13863e+09	6.81443e+09	5.09445e+09	3.07178e+09	1.31078e+09	4.66728e+08	1.41522e+08	3.44021e+07	3.67762e+06	216103	161000	44069.7	37813.3	91952	384207	252078	141012	204915	51927.1
GSSHHHHHHGTKTEEGKL	2	19	4	0	504.744	6	16	3.73427	4.37808	505.988	3.82254	1	0	0.257456	1.31227	1	1	0.0382516		1.31058e+07	1.11372e+08	4.40193e+08	1.0756e+09	1.77077e+09	1.9718e+09	1.55055e+09	8.89815e+08	3.86892e+08	1.33147e+08	4.10363e+07	7.81898e+06	1.61919e+06	0	18609.9	13448.6	24091.8	69257.9	4.43817e+06	98117.8	206505	0	1.66202e+06
GSSHHHHHHGTKTEEGKL	2	19	5	0	403.997	6	16	3.73427	4.40962	404.988	3.80488	1	0	0.252476	1.42137	1	1	0.0209682		1.04129e+07	8.92088e+07	3.78191e+08	9.34775e+08	1.48029e+09	1.63866e+09	1.30552e+09	7.43225e+08	3.24038e+08	1.18058e+08	3.34266e+07	6.85269e+06	255951	28693.5	78592	24152	100180	0	102361	0	39257.1	218776	2407.65
GSSHHHHHHGTKTEEGKLVIWINGDKGYNGL	2	32	4	0	862.178	8	29	8.78447	9.20502	864.544	7.43456	0.6	0					0.168882		235337	520796	714059	2.26454e+06	4.3614e+06	1.39867e+07	3.32701e+07	6.25005e+07	8.35459e+07	9.521e+07	9.03648e+07	6.80634e+07	5.08605e+07	2.41301e+07	8.67099e+06	1.89906e+06	1.60152e+06	555929	159189	796141	396574	1.41081e+06	443229	332826	731147	308622	0	0	319533	0
VIWINGDKGY	20	29	1	0	1164.6	5	8	8.69077	8.81572	1167.7	2.37977	0.4	0					1.36435		722680	243984	5.38156e+06	6.01769e+06	3.15541e+06	583419	0	305188	165240	0	162400	0	214068	0
VIWINGDKGY	20	29	2	0	582.806	5	8	8.62832	9.08052	584.817	3.30751	0.6	1					0.282564		2.08257e+06	3.30027e+07	1.08664e+08	1.56044e+08	1.33695e+08	7.09507e+07	2.15746e+07	6.46413e+06	904466	2.7023e+06	168656	4.6206e+07	112004	869578
VIWINGDKGYNG	20	31	2	0	668.338	5	10	7.90988	8.78447	672.38	7.28024	0.4	1					1.23204		1.48926e+06	1.51431e+07	7.29841e+07	1.42913e+08	1.70647e+08	1.78724e+08	2.38564e+08	1.65578e+08	1.30099e+08	6.10061e+07	6.47808e+07	9.55219e+07	1.50842e+08	1.71403e+08	1.29984e+08	7.07923e+07
VIWINGDKGYNGL	20	32	1	0	1448.75	5	11	9.53352	10.1261	1453.04	3.40685	1	0	0.577051	1.13513	1	0	0.222639		358780	1.94382e+07	1.19093e+08	2.52912e+08	3.43525e+08	2.88723e+08	1.63163e+08	6.82462e+07	1.42942e+07	385930	583630	0	0	191544	0	248213	212718
VIWINGDKGYNGL	20	32	2	0	724.88	5	11	9.51783	10.2195	727.042	3.44729	1	0	0.593643	1.5123	1	0	0.0181124		1.3906e+08	1.05723e+09	3.95098e+09	7.97222e+09	1.01284e+10	8.71676e+09	5.41064e+09	2.51216e+09	9.06112e+08	2.30513e+08	2.66792e+07	6.07149e+06	2.29286e+06	778051	1.05681e+06	7.86902e+06	698209
VIWINGDKGYNGLAE	20	34	2	0	824.92	5	13	9.14272	9.17385	827.095	3.3628	0.6	0					0.0812877		807557	2.20312e+06	5.1697e+06	1.241e+07	1.72457e+07	1.54003e+07	1.0943e+07	4.88421e+06	774805	0	0	0	0	0	74828.3	0	0	0	0
VIWINGDKGYNGLAEVGKKFEKDTG	20	44	3	0	913.476	7	23	9.53352	9.62753	915.615	4.77649	0.6	0					0.14872		133128	92624.9	351338	3.35537e+06	6.46634e+06	1.01803e+07	1.299e+07	9.84443e+06	6.56519e+06	3.97107e+06	1.39307e+06	221971	88159.4	0	13773	98607.3	149350	8405.4	0	0	90005.2	9819.38	0	0	0	0	0	0	98772.7	363858
VIWINGDKGYNGLAEVGKKFEKDTGIKV	20	47	3	0	1026.89	7	26					-1
VIWINGDKGYNGLAEVGKKFEKDTGIKV	20	47	4	0	770.421	7	26	10.7506	11.0635	772.13	4.98259	1	0	0.0440905	0.167388	1	0	0.110704		1.68443e+06	291943	5.83711e+06	2.85997e+07	6.33503e+07	9.87019e+07	1.15034e+08	1.09691e+08	8.49798e+07	5.40857e+07	2.55382e+07	1.22672e+07	3.77251e+06	1.05932e+06	0	233118	2.14852e+06	0	0	182798	1.00924e+07	271067	0	0	532186	0	12912.8	123891	106075	153514
VIWINGDKGYNGLAEVGKKFEKDTGIKV	20	47	5	0	616.538	7	26	10.7349	10.9695	617.861	4.7635	1	0	0.00605654	-0.103625	1	0	0.0787522		817510	0	965036	4.14854e+06	1.35804e+07	2.12645e+07	2.68513e+07	2.53899e+07	1.95651e+07	1.24933e+07	4.67372e+06	1.93161e+06	684603	52224.1	66387.5	0	45133	0	87276	2442.21	0	0	126869	0	157504	0	0	65321.2	64230.6	0
VIWINGDKGYNGLAEVGKKFEKDTGIKVTVEHPDKL	20	55	3	0	1333.38	9	33	10.0638	10.6724	1336.47	6.85754	1	0	0.11706	1.19032	1	1	0.29073		47452.2	0	0	2.20061e+06	4.49422e+06	9.25392e+07	1.88905e+08	2.97702e+08	3.71384e+08	3.96077e+08	3.46037e+08	2.65252e+08	1.66104e+08	1.02813e+08	4.95071e+07	1.65597e+07	9.1559e+06	657791	0	2.62307e+06	99785.3	1.45217e+06	935713	663418	1.9731e+06	3.53256e+06	247193	667101	2.27132e+06	0
VIWINGDKGYNGLAEVGKKFEKDTGIKVTVEHPDKL	20	55	4	0	1000.29	9	33	10.0638	10.6255	1002.62	6.90256	1	0	0.123218	1.02794	1	1	0.062699		4.13793e+06	685223	1.36165e+07	5.74333e+07	1.80712e+08	4.51741e+08	9.23603e+08	1.45131e+09	1.88997e+09	1.89321e+09	1.78001e+09	1.34929e+09	8.85335e+08	5.62819e+08	3.03823e+08	1.48152e+08	8.20145e+07	3.56234e+07	2.45986e+07	1.24543e+07	7.50876e+06	3.02923e+06	5.63909e+06	2.59815e+06	4.45477e+06	719200	3.41896e+06	2.81155e+06	1.23352e+06	4.26082e+06
VIWINGDKGYNGLAEVGKKFEKDTGIKVTVEHPDKL	20	55	5	0	800.434	9	33	10.1728	10.2506	802.554	8.19502	1	1	0.299999	-0.64611	1	1	0.122197		0	387593	1.44376e+06	8.89372e+06	3.26131e+07	6.76568e+07	1.68458e+08	2.6852e+08	3.37276e+08	3.57742e+08	3.22134e+08	2.45119e+08	1.72484e+08	9.72184e+07	5.75283e+07	2.76257e+07	1.40548e+07	6.67931e+06	2.38402e+06	1.08416e+06	1.32194e+06	7.43713e+06	564373	98167.3	1.06293e+06	342716	9.85526e+07	248538	33324.6	0
VIWINGDKGYNGLAEVGKKFEKDTGIKVTVEHPDKL	20	55	6	0	667.196	9	33	10.0638	10.5941	668.865	7.60875	1	0	0.21981	0.919591	1	1	0.0909289		290856	518592	3.60149e+06	1.92114e+07	3.56134e+07	1.89051e+08	3.83096e+08	5.81804e+08	7.9239e+08	8.56133e+08	7.34949e+08	5.65229e+08	3.73497e+08	2.3205e+08	1.22764e+08	5.95126e+07	3.07913e+07	1.34046e+07	4.26145e+06	2.97604e+06	1.69012e+06	1.90898e+06	2.27804e+06	1.56128e+06	1.94761e+06	2.75189e+06	1.4387e+06	3.41503e+06	1.43502e+06	1.61008e+06
VIWINGDKGYNGLAEVGKKFEKDTGIKVTVEHPDKL	20	55	7	0	572.026	9	33	10.0638	10.2973	573.361	6.94128	1	0	0.128514	-0.107546	1	1	0.0478443		0	332544	634661	3.99324e+06	2.10053e+07	5.59476e+07	1.09407e+08	1.88661e+08	2.5247e+08	2.69789e+08	2.39753e+08	1.92414e+08	1.23301e+08	7.60233e+07	3.99802e+07	1.83473e+07	1.19226e+07	3.30006e+06	1.20956e+06	936725	747262	212062	768324	769414	545372	300539	663559	489453	105661	101700
INGDKGYNGLAEVGKKFEKDTGIKVTVEHPDKLEEKFPQVAA	23	64	3	0	1533.81	9	38					-1
NGDKGYNGLAEVGKKFEKDTGIKVTVE	24	50	3	0	966.173	7	25	9.61188	9.90813	969	6.77939	1	0	0.403101	0.109783			0.166197		0	1.46274e+06	125062	4.81565e+06	2.03079e+07	4.52862e+07	8.8415e+07	1.2214e+08	1.39258e+08	1.28009e+08	9.98888e+07	6.49595e+07	3.45243e+07	1.53691e+07	4.59873e+06	941278	464151	395002	229733	832841	1.61028e+06	931573	1.26303e+06	0	166949	288134	178241	218819	657363	288000
NGLAEVGKKFEKDTGIKVTVEHPDKL	30	55	3	0	951.522	7	23					-1
NGLAEVGKKFEKDTGIKVTVEHPDKLEEKFPQVAATGDGPDIIF	30	73	4	0	1192.63	9	39	10.453	10.7818	1195.36	8.096	1	0	0.116093	0.222455		1	0.182444		0	0	0	0	368499	1.00174e+06	4.09219e+06	1.31475e+07	2.99974e+07	4.01933e+07	5.06262e+07	4.99936e+07	4.40762e+07	3.24863e+07	2.04263e+07	9.66974e+06	2.32886e+06	301075	262338	298014	0	0	0	0	0	0	0	0	0	0
LAEVGKKFEKDTGIKVTVEHPDKL	32	55	3	0	894.501	7	21	7.55902	7.8318	896.185	3.45479	1	0	-0.0783399	0.0285949	1	-1	0.125602		447303	128742	1.01916e+07	2.94774e+07	4.61404e+07	4.86046e+07	3.76734e+07	2.27324e+07	8.92967e+06	4.48557e+06	532885	10229.4	490156	0	153066	228937	89260.7	0	0	0	0	87089.5	0	0	0	0	0	0	256088
LAEVGKKFEKDTGIKVTVEHPDKL	32	55	4	0	671.127	7	21					-1
LAEVGKKFEKDTGIKVTVEHPDKLEEKFPQVAATGDGPDIIF	32	73	5	0	920.091	9	37					-1
AEVGKKFEKDTG	33	44	2	0	654.843	5	10	4.07962	4.45702	655.68	0.910735	0.6	0					0.143872		9.02184e+06	2.02667e+07	2.10651e+07	8.85792e+06	2.80435e+06	449589	53553.6	97141.1	0	0	0	43179.7	0	54377.8	0	0
AEVGKKFEKDTGIKV	33	47	2	0	824.967	5	13	6.94863	7.23108	826.024	1.13934	0.6	0					4.25677		2.12866e+07	8.87762e+07	1.01144e+08	6.61033e+07	2.87827e+07	9.10766e+06	2.13606e+06	513880	145849	78977.6	66596.4	65341.1	0	0	0	65908.7	0	0	0
AEVGKKFEKDTGIKV	33	47	3	0	550.314	5	13	6.94863	7.23108	551.025	1.15681	0.6	0					0.065388		3.44044e+07	1.20863e+08	1.32936e+08	8.43762e+07	3.92571e+07	1.29185e+07	3.74445e+06	404680	71302.1	364581	112675	0	1.98424e+06	0	0	82970	0	0	0
AEVGKKFEKDTGIKVTVEHPDKL	33	55	3	0	856.806	7	20	7.0427	7.59033	858.446	3.39357	1	0	-0.0550277	0.979502	0	0	0.0574077		1.92121e+07	2.02144e+08	8.17152e+08	1.82939e+09	2.64203e+09	2.60683e+09	1.93664e+09	1.12578e+09	5.65917e+08	2.48492e+08	1.03898e+08	4.43136e+07	2.26594e+07	1.56611e+07	1.43221e+07	1.12844e+07	9.18469e+06	6.20812e+06	3.10019e+06	995332	305888	67907.1	8188.31	334237	0	118298	311231	495271
AEVGKKFEKDTGIKVTVEHPDKL	33	55	4	0	642.856	7	20	7.10562	7.1998	644.651	5.65132	0.4	1					0.241634		4.61353e+06	4.51004e+07	1.84328e+08	4.33865e+08	6.10808e+08	5.91211e+08	4.53167e+08	2.75918e+08	1.29566e+08	5.7503e+07	2.47821e+07	1.10192e+07	6.56573e+06	5.14219e+06	3.98245e+06	3.58934e+06	2.69193e+06	1.67509e+06	5.81484e+08	442255	148487	0	0	0	0	0	0	0
AEVGKKFEKDTGIKVTVEHPDKL	33	55	5	0	514.486	7	20	7.12135	7.4808	515.458	3.33211	1	0	-0.068899	0.328438	0	0	0.0321051		2.9816e+06	3.33942e+07	1.44759e+08	3.21211e+08	4.71769e+08	4.37157e+08	3.46444e+08	1.94506e+08	9.35846e+07	3.28564e+07	1.56689e+07	5.82752e+06	2.92738e+06	2.01792e+06	807909	1.10953e+06	1.29759e+06	568303	424103	1.00157e+06	66429.4	0	76145.8	52872.5	10522.4	0	0	0
AEVGKKFEKDTGIKVTVEHPDKL	33	55	6	0	428.907	7	20	7.05845	7.4339	429.717	3.33409	1	0	-0.0684518	0.383794	0	0	0.058594		542403	4.21841e+06	2.27647e+07	5.69238e+07	8.43118e+07	8.1741e+07	6.1241e+07	3.41406e+07	1.65511e+07	6.33786e+06	2.52587e+06	701680	103884	137086	149113	39777.7	26186.1	36421.7	0	0	69615.1	36492.3	0	0	0	0	1722.57	0
AEVGKKFEKDTGIKVTVEHPDKLEEKFPQVAATGDGPDIIF	33	73	3	0	1495.12	9	36	9.64317	10.4218	1498.62	7.81881	1	0	0.159421	1.77876	1	1	0.159515		0	212846	3.54652e+06	943380	1.61576e+07	7.62707e+07	1.75506e+08	3.58732e+08	5.93253e+08	7.43242e+08	8.64202e+08	8.30359e+08	6.44827e+08	4.67226e+08	2.88948e+08	1.53923e+08	7.79249e+07	3.47551e+07	1.0003e+07	2.46169e+06	5.87614e+06	410946	0	6.33582e+06	0	399480	1.07543e+07	249751	0	1.10772e+06
AEVGKKFEKDTGIKVTVEHPDKLEEKFPQVAATGDGPDIIF	33	73	4	0	1121.59	9	36	9.64317	10.5002	1124.28	8.0818	1	0	0.192395	2.05012	0	1	0.121059		363730	979662	1.13538e+07	4.6611e+07	1.21824e+08	4.94996e+08	1.17585e+09	2.20215e+09	3.32983e+09	4.49096e+09	4.99742e+09	4.76053e+09	3.93626e+09	2.87418e+09	1.8788e+09	1.1105e+09	5.89672e+08	3.0108e+08	1.45015e+08	6.71004e+07	2.92871e+07	2.31783e+07	1.59112e+07	1.82109e+07	1.84157e+07	2.17664e+07	1.57148e+07	1.31308e+07	7.92412e+06	7.53162e+06
AEVGKKFEKDTGIKVTVEHPDKLEEKFPQVAATGDGPDIIF	33	73	5	0	897.474	9	36	9.64317	10.3906	899.584	7.86451	1	0	0.165151	1.67087	1	1	0.0489245		1.17471e+06	839049	3.74235e+06	1.7748e+07	7.27815e+07	2.50319e+08	5.72761e+08	1.08943e+09	1.69011e+09	2.25675e+09	2.44376e+09	2.34981e+09	1.94662e+09	1.37835e+09	9.2136e+08	5.41647e+08	2.87473e+08	1.43218e+08	6.49998e+07	2.71935e+07	1.08552e+07	6.60856e+06	5.53508e+06	6.08399e+06	4.94317e+06	4.26783e+06	5.94188e+06	4.38412e+06	2.59262e+06	2.58341e+06
AEVGKKFEKDTGIKVTVEHPDKLEEKFPQVAATGDGPDIIF	33	73	6	0	748.063	9	36	9.768	10.0638	749.892	8.28938	1	0	0.218421	0.108284	1	1	0.445723		0	115869	538497	3.57655e+06	2.01171e+07	6.01433e+07	1.45603e+08	3.00141e+08	4.2471e+08	5.94607e+08	6.45485e+08	6.13489e+08	5.10257e+08	3.58484e+08	2.44622e+08	1.46518e+08	7.15404e+07	3.3824e+07	1.37205e+07	6.04835e+06	3.07164e+06	1.45632e+06	344993	1.42048e+06	930940	1.0066e+06	1.02871e+08	894973	687756	282722
AEVGKKFEKDTGIKVTVEHPDKLEEKFPQVAATGDGPDIIF	33	73	7	0	641.34	9	36	9.768	9.93928	642.867	8.00047	1	0	0.182198	-0.322568	0	1	0.110402		0	355891	80902.3	12923.9	1.99675e+06	1.62129e+06	7.74835e+06	9.00546e+06	2.4668e+07	3.38833e+07	3.46633e+07	3.57549e+07	2.51769e+07	2.06269e+07	9.15522e+06	6.34314e+06	2.16027e+06	469710	535077	0	127099	161528	89964.9	332402	0	89384.6	0	103991	0	125332
VGKKFEKDTGIKVTVEHPDKL	35	55	3	0	790.113	6	18	6.85128	7.02698	792.115	4.59715	0.4	1					0.192036		75750.9	1.36338e+07	1.86341e+07	4.15421e+07	7.00295e+07	5.45548e+07	3.63363e+07	4.58972e+07	9.4789e+06	2.53708e+06	3.27921e+07	0	173942	2.36006e+07	6329.05	0	7.89153e+06	8030.81	0	496156	0	0	0	0	0
VGKKFEKDTGIKVTVEHPDKLEEKFPQVAATGDGPDIIF	35	73	4	0	1071.57	9	34	9.64317	9.90813	1074.2	7.94221	1	0	0.233469	0.00155133	1	1	0.181143		143136	0	0	0	184975	2.70839e+06	9.83154e+06	2.84155e+07	4.65955e+07	5.7501e+07	6.12034e+07	5.98642e+07	4.55616e+07	2.92617e+07	1.19385e+07	7.01419e+06	1.45176e+06	830841	0	0	1.05664e+06	0	0	202044	814434	0	0	0	211924	0
VGKKFEKDTGIKVTVEHPDKLEEKFPQVAATGDGPDIIF	35	73	5	0	857.458	9	34	9.7524	9.90813	859.569	7.97919	1	0	0.238379	-0.376367	1	1	0.164022		1.50119e+06	0	0	105416	115991	884243	4.29478e+06	1.05246e+07	1.72577e+07	2.2796e+07	2.69171e+07	2.01508e+07	1.50127e+07	1.00722e+07	6.411e+06	4.08475e+06	618181	0	478950	0	742278	143697	162143	625476	0	499134	0	345399	0	0
IKVTVEHPDKL	45	55	2	0	639.874	5	8	6.56862	6.80423	641.433	2.35515	1	0	0.507902	-0.0999918		1	0.143666		36076.2	691806	8.76717e+06	1.13826e+07	7.21506e+06	2.18257e+06	139673	58840.9	38011.2	0	0	136472	0	0
TVEHPDKL	48	55	1	0	938.494	4	5	5.51935	5.68782	940.719	1.679	0.4	0					0.910146		256156	1.26455e+06	2.83932e+06	678698	372241	178967	138605	53289.8	0	36273.7
TVEHPDKL	48	55	3	0	313.503	4	5	4.95047	5.25268	314.488	2.41103	0.4	1					0.579284		379319	4.12026e+06	9.95649e+06	5.8367e+06	756533	2.07886e+06	0	0	2.58969e+06	7052.73
TVEHPDKLEEKFPQVAATGDGPDIIF	48	73	3	0	951.815	7	21	10.1884	10.6567	954.478	6.2805	0.6	0					0.0948645		0	91880.8	2.21608e+06	1.39704e+07	4.72514e+07	1.14888e+08	1.73673e+08	2.27333e+08	2.3096e+08	2.02206e+08	1.38752e+08	7.08897e+07	4.00968e+07	1.17696e+07	2.30526e+07	807501	47081.4	226768	55469.9	0	0	165797	10059.5	131068	118955	281684	1.78818e+06	153068	1.34688e+06
LEEKFPQVAATGDGPDIIFWAHDRFGGYAQSGLLAEIT	55	92	4	0	1030.77	9	34	12.474	12.6628	1034.46	12.2699	1	0	0.807997	-0.261907			0.115506		895148	408407	110396	0	0	4508.29	147789	299718	849804	2.8363e+06	1.54627e+07	4.21085e+07	7.43695e+07	1.17337e+08	1.50921e+08	1.83224e+08	1.65098e+08	5.11555e+07	3.52988e+07	9.17098e+06	7.92667e+06	0	2.38732e+06	1.34264e+06	2.03718e+06	207665	0	130105	97492.1	235337
EEKFPQVAATGDGPDIIF	56	73	2	0	967.481	6	14	10.4374	11.2512	970.622	5.12066	1	0	0.830034	1.90048	1	1	0.657747		1.22683e+07	2.20512e+08	9.49277e+08	2.88584e+09	5.27703e+09	6.62775e+09	5.89977e+09	4.00132e+09	2.14043e+09	9.48619e+08	3.72457e+08	1.50856e+08	1.23565e+08	8.87151e+07	2.31955e+07	3.64266e+06	4.003e+06	2.06175e+07	2.47809e+08	7.44519e+08	7.83356e+08
EEKFPQVAATGDGPDIIF	56	73	3	0	645.323	6	14	10.469	10.9068	647.237	4.58214	1	0	0.656409	0.599508	1	1	0.252327		295528	9.32715e+06	5.19445e+07	1.45093e+08	2.50786e+08	2.94377e+08	2.64818e+08	1.7443e+08	8.93914e+07	3.77446e+07	9.49676e+06	1.36148e+06	437588	147965	0	111120	42726.9	202532	4.4218e+06	1.86286e+07	2.05724e+07
WAHDRFGG	74	81	2	0	473.22	4	6	6.64717	7.18413	474.298	1.58866	1	0	0.374216	0.942598	1	1	0.0562684		1.26878e+08	3.70372e+08	4.5205e+08	3.24841e+08	1.58659e+08	5.10768e+07	1.02756e+07	1.36143e+06	27563.3	62324.4	37790.4
WAHDRFGG	74	81	3	0	315.816	4	6	6.71002	6.91402	316.517	1.53792	1	0	0.336048	-0.209377	1	1	0.0591251		6.81634e+06	2.59197e+07	3.35385e+07	2.19235e+07	1.02497e+07	1.77365e+06	58769.5	0	0	0	161008
WAHDRFGGY	74	82	1	0	1108.5	5	7	7.8318	8.11282	1111.33	2.15227	1	0	0.566908	0.05708	1	1	0.474271		5.93661e+06	4.11175e+07	7.21208e+07	7.49298e+07	4.64035e+07	1.72859e+07	2.80036e+06	411339	0	0	955691	1.58412e+06	1.62094e+06
WAHDRFGGY	74	82	2	0	554.752	5	7	7.80057	8.3783	556.102	2.0216	1	0	0.482648	1.08364	1	1	0.0452237		1.58154e+08	5.74818e+08	9.97027e+08	9.8386e+08	6.15558e+08	2.60943e+08	8.80826e+07	1.7233e+07	1.46725e+06	109724	72599.7	389146	0
WAHDRFGGY	74	82	3	0	370.17	5	7	7.8318	8.36265	371.065	2.00532	1	0	0.472155	0.921436	1	1	0.0686424		1.5917e+07	8.50908e+07	1.50356e+08	1.42563e+08	8.79856e+07	3.6874e+07	4.52811e+06	826604	0	1.78271e+06	0	0	908795
WAHDRFGGYAQSGL	74	87	1	0	1564.73	5	12	8.4565	8.847	1570.2	4.53619	1	0	0.885346	0.435863	1	1	0.289602		0	0	636488	1.87681e+07	4.47523e+07	6.79994e+07	6.50726e+07	3.80111e+07	1.53056e+07	1.77071e+06	488840	0	268403	0	0	0	0	0
WAHDRFGGYAQSGL	74	87	2	0	782.868	5	12	8.39395	8.98725	785.696	4.71813	1	0	0.953781	1.1375	1	1	0.295226		5.96071e+07	3.16833e+08	1.21367e+09	3.14229e+09	5.65623e+09	6.987e+09	6.75084e+09	4.92347e+09	2.80418e+09	1.31877e+09	5.91003e+08	2.00085e+08	1.02919e+08	5.64679e+07	3.00808e+07	1.8768e+08	1.94211e+07	7.76096e+07
WAHDRFGGYAQSGL	74	87	3	0	522.248	5	12	8.39395	9.03388	524.079	4.55501	1	0	0.892424	1.29884	1	1	0.0365135		2.71832e+07	1.7213e+08	6.47576e+08	1.65059e+09	2.94941e+09	3.80202e+09	3.61546e+09	2.48809e+09	1.41246e+09	6.02221e+08	2.20227e+08	6.59415e+07	1.84254e+07	6.21162e+06	1.24746e+07	1.59874e+07	7.57885e+06	5.97936e+06
WAHDRFGGYAQSGLL	74	88	2	0	839.41	5	13	9.18943	10.2506	842.513	5.19377	0.4	0					0.385053		1.59545e+07	1.27629e+08	4.24036e+08	1.04612e+09	1.95891e+09	2.96203e+09	3.65144e+09	3.2482e+09	2.12545e+09	9.77007e+08	3.76012e+08	1.12752e+08	3.49777e+07	1.98057e+07	4.70791e+07	6.87645e+07	8.24706e+07	4.97918e+07	2.55106e+07
WAHDRFGGYAQSGLL	74	88	3	0	559.943	5	13	9.53352	10.2506	561.808	4.58542	1	0	0.77119	1.5657	1	1	0.188873		9.15214e+06	6.94442e+07	2.75388e+08	6.93e+08	1.2374e+09	1.6166e+09	1.52541e+09	1.11004e+09	6.3782e+08	2.94647e+08	1.09333e+08	3.17032e+07	5.48722e+06	3.55217e+06	9.55032e+06	1.24066e+07	1.06612e+07	1.03119e+07	5.25109e+06
WAHDRFGGYAQSGLLA	74	89	2	0	874.929	6	14	9.14272	9.73682	878.151	5.38805	0.6	0					0.501747		383898	2.54695e+06	1.40342e+07	4.65429e+07	8.67944e+07	1.18715e+08	1.1798e+08	8.59498e+07	4.6789e+07	2.21344e+07	4.70782e+06	1.05292e+06	328114	9.73277e+06	3.79022e+06	1.21624e+07	8.49189e+06	8.24315e+06	5.33794e+06	1.48119e+06	933948
WAHDRFGGYAQSGLLA	74	89	3	0	583.622	6	14	9.14272	9.73682	585.537	4.68974	0.6	0					0.1378		29700.9	1.03957e+06	1.31562e+07	4.56663e+07	8.55295e+07	1.18598e+08	1.11935e+08	8.4675e+07	5.23743e+07	2.23087e+07	6.40671e+06	5.16308e+06	356108	46437.5	1.3306e+06	291343	117945	181522	53724.4	70848.2	254685
YAQSGL	82	87	1	0	638.314	4	4	5.11187	6.03657	640.641	1.95365	0.4	0					0.708309		1.05952e+07	7.98493e+07	1.54358e+08	1.33077e+08	3.76602e+07	3.95845e+06	783056	2.36552e+06	0
AQSGLL	83	88	1	0	588.335	3	4					-1
LAEITPDKA	88	96	1	0	957.525	4	6	5.34647	6.03657	961.106	3.02429	1	0	1.45422	1.4724	1	1	1.01013		3.21548e+06	3.33659e+07	1.01682e+08	1.5595e+08	1.66246e+08	1.06556e+08	3.79185e+07	7.06357e+06	308342	251510	82173
LAEITPDKA	88	96	2	0	479.266	4	6	5.09615	5.74015	481.186	3.28276	1	0	1.64866	1.3129	1	1	0.0299189		1.50643e+07	1.97564e+08	8.68122e+08	1.82692e+09	2.15592e+09	1.4474e+09	5.12274e+08	1.2739e+08	2.17075e+07	1.63052e+06	92651.6
LAEITPDKAFQDKL	88	101	2	0	794.933	5	11	8.48775	9.0028	797.712	4.61195	1	0	1.07155	0.866773	1	1	0.159581		733104	1.82615e+06	4.12087e+07	1.55204e+08	3.24538e+08	4.46391e+08	4.39547e+08	2.76544e+08	1.17319e+08	3.99982e+07	1.02831e+07	6.62912e+06	5.87209e+06	7.37422e+06	4.83084e+06	1.67725e+06	1.78261e+06
LAEITPDKAFQDKL	88	101	3	0	530.291	5	11	8.73762	8.86263	532.085	4.43738	0.6	0					0.0322347		607644	1.14507e+06	1.17792e+07	4.19253e+07	9.36489e+07	1.21192e+08	1.07376e+08	6.37181e+07	2.99357e+07	1.05432e+07	1.81999e+06	885511	338351	1.57257e+06	0	0	0
LAEITPDKAFQDKLYPFT	88	105	2	0	1049.05	6	14	10.235	10.8287	1052.23	5.07536	0.6	0					0.137484		0	239295	2.66833e+06	4.55388e+07	1.13376e+08	2.4541e+08	2.81187e+08	2.62078e+08	1.71997e+08	8.03488e+07	2.96778e+07	6.18518e+06	1.44325e+06	608218	856293	750587	157657	559124	12979.9	296547	44057.7
LAEITPDKAFQDKLYPFT	88	105	3	0	699.702	6	14	10.2195	10.9068	701.854	5.17247	0.6	0					0.113454		59430.7	193778	9.58577e+06	6.67097e+07	2.0522e+08	3.79655e+08	4.8187e+08	4.47458e+08	2.98039e+08	1.59905e+08	6.18187e+07	1.56835e+07	2.76038e+06	1.36855e+06	2.94493e+06	2.20231e+06	1.36059e+06	586852	436479	0	441637
LAEITPDKAFQDKLYPFTW	88	106	2	0	1142.09	6	15	11.9854	12.6786	1145.32	5.04255	1	0	0.696466	1.4833	1	1	0.115584		222182	5.60189e+06	6.28005e+06	5.98334e+07	1.5707e+08	2.90357e+08	3.74722e+08	3.52024e+08	2.34891e+08	1.33824e+08	5.24975e+07	1.79204e+07	1.66197e+06	432963	133042	169421	123609	751079	678812	109318	376140	304757
LAEITPDKAFQDKLYPFTW	88	106	3	0	761.728	6	15	12.2703	12.726	763.869	5.00681	1	0	0.685712	0.661668	1	1	0.0693662		301218	1.27586e+06	1.77849e+07	7.34179e+07	1.97676e+08	3.54819e+08	4.49614e+08	4.1674e+08	2.80262e+08	1.5261e+08	6.96127e+07	6.84008e+06	9.13499e+06	3.20324e+06	0	450974	186221	489215	402443	220334	363741	426283
LAEITPDKAFQDKLYPFTWD	88	107	2	0	1199.6	7	16	11.454	12.2045	1202.93	5.16928	0.6	0					0.0803145		347620	2.49417e+06	6.00299e+07	2.47856e+08	6.81284e+08	1.2432e+09	1.618e+09	1.50285e+09	1.11344e+09	6.67568e+08	3.1131e+08	1.1961e+08	5.36788e+07	1.40319e+07	1.70347e+07	1.36679e+06	1.29446e+07	773344	6.48364e+06	284314	1.40368e+06	422818	259899	0
LAEITPDKAFQDKLYPFTWD	88	107	3	0	800.07	7	16	11.454	12.239	802.28	5.14702	0.6	0					0.0695437		1.01417e+06	1.88766e+07	1.79971e+08	7.63035e+08	2.01973e+09	3.63029e+09	4.8155e+09	4.67989e+09	3.4431e+09	1.96034e+09	9.09873e+08	3.65934e+08	1.44389e+08	6.02706e+07	2.64806e+07	1.11384e+07	3.9719e+06	2.85744e+06	767453	2.25845e+06	567022	310857	231032	260156
LAEITPDKAFQDKLYPFTWDA	88	108	2	0	1235.12	7	17	11.5009	12.2546	1238.48	5.19361	1	0	0.558061	1.69261	1	-1	0.183515		0	416590	9.95108e+06	7.72855e+07	2.20772e+08	4.22653e+08	5.31252e+08	5.40349e+08	3.97673e+08	2.30834e+08	1.0695e+08	4.25774e+07	1.0714e+07	5.00873e+06	1.8258e+06	2.37607e+06	401237	3.79745e+06	583333	4.8813e+06	141829	232664	0	500844	100250
LAEITPDKAFQDKLYPFTWDA	88	108	3	0	823.749	7	17	11.5946	12.239	826.125	5.60507	0.6	0					0.162908		8921.7	4.38002e+06	5.87882e+07	2.63698e+08	7.38255e+08	1.41873e+09	1.83023e+09	1.83684e+09	1.32642e+09	7.93909e+08	3.82865e+08	4.10489e+08	5.76226e+07	2.0722e+07	3.8193e+08	5.33883e+06	3.26947e+06	2.65869e+07	893593	934326	902404	676137	427433	642933	219220
LAEITPDKAFQDKLYPFTWDAVRY	88	111	3	0	963.16	7	20					-1
LAEITPDKAFQDKLYPFTWDAVRYNGK	88	114	4	0	797.412	8	23	10.9695	11.4384	799.68	7.12063	0.6	0					0.0668927		3.54055e+06	643278	1.04604e+07	1.17551e+07	3.37207e+07	1.65749e+08	3.855e+08	6.70451e+08	8.67921e+08	9.30987e+08	7.68592e+08	5.45724e+08	3.24974e+08	1.62345e+08	7.00164e+07	2.76171e+07	1.24869e+07	3.81893e+06	2.53006e+06	2.04355e+06	5.69428e+06	1.83763e+06	203042	230776	3.08931e+06	83716.1	421441	349494	1.02828e+07	522256
LAEITPDKAFQDKLYPFTWDAVRYNGKL	88	115	3	0	1100.57	8	24	11.1418	11.8448	1103.79	7.60744	1	0	0.609833	1.51674	1	0	0.0506602		1.14198e+06	5.90425e+06	1.16778e+07	0	1.49586e+08	4.32932e+08	9.22239e+08	2.0306e+09	3.1849e+09	3.62976e+09	3.67469e+09	2.82645e+09	1.8927e+09	1.03925e+09	5.26019e+08	2.22594e+08	9.58576e+07	4.00539e+07	2.37128e+07	1.79834e+07	1.16345e+07	9.27263e+06	3.00414e+06	1.16757e+06	123962	0	0	532591	0	202185
LAEITPDKAFQDKLYPFTWDAVRYNGKL	88	115	4	0	825.683	8	24	11.1418	11.6103	828.082	7.57298	1	0	0.603352	0.705434	1	0	0.0554401		480442	833506	5.58487e+06	1.52004e+08	1.0313e+08	3.08036e+08	7.66602e+08	1.55108e+09	2.23645e+09	2.83168e+09	2.68875e+09	2.1699e+09	1.44506e+09	7.95224e+08	3.99282e+08	1.72138e+08	6.56013e+07	2.89122e+07	1.63963e+07	1.51586e+07	1.05472e+07	6.03885e+06	3.84739e+06	1.62341e+06	753452	212382	547713	86209.4	223392	66590.4
LAEITPDKAFQDKLYPFTWDAVRYNGKL	88	115	5	0	660.748	8	24	11.1418	11.7979	662.665	7.56335	1	0	0.60154	1.35448	1	0	0.0512263		177525	0	284346	4.06245e+06	1.12409e+07	4.38625e+07	1.23486e+08	2.4236e+08	3.72393e+08	4.37449e+08	4.25083e+08	3.349e+08	2.1791e+08	1.2498e+08	5.4923e+07	1.93105e+07	6.33213e+06	2.75599e+06	1.13192e+06	561407	238148	745130	115825	388243	74232.4	103863	47663.1	216514	185925	43313.1
AEITPDKA	89	96	1	0	844.441	4	5	3.57185	4.28367	847.761	2.83665	1	0	1.73986	1.54753		1	0.195221		167593	1.4045e+07	6.73418e+07	1.1416e+08	9.76068e+07	4.09673e+07	6.54902e+06	12799.3	251227	29107.8
AEITPDKAFQDKL	89	101	2	0	738.391	5	10	7.92552	8.23767	740.731	3.80641	1	0	0.897197	0.164793	1	1	0.158602		324516	530136	1.32635e+07	4.72169e+07	8.33812e+07	8.87628e+07	6.22803e+07	2.14082e+07	1.54446e+06	0	72033.2	0	356889	0	68400.3	0
AEITPDKAFQDKL	89	101	3	0	492.596	5	10	7.988	8.3783	494.322	4.30284	1	0	1.12127	0.435171	1	1	0.152028		0	226411	5.72977e+06	2.64695e+07	4.85079e+07	4.90353e+07	3.29388e+07	1.32522e+07	3.80615e+06	86877.7	0	299451	0	9622.02	8.40046e+06	4860.61
AEITPDKAFQDKLYPFT	89	105	2	0	992.507	6	13	9.92372	10.0483	995.613	5.00041	1	0	0.915275	-0.484253	1	1	0.330972		0	0	0	2.63525e+06	1.20136e+07	2.18155e+07	2.23045e+07	1.47207e+07	7.92621e+06	1.32494e+06	384385	342849	194550	151456	0	170230	309188	149384	0	1.80925e+06
AEITPDKAFQDKLYPFT	89	105	3	0	662.007	6	13	9.92372	10.0638	664.043	4.89604	1	0	0.87904	-0.430454	1	1	0.20084		0	213303	882706	8.50209e+06	2.19496e+07	3.4884e+07	3.53323e+07	2.59275e+07	1.44306e+07	5.14423e+06	540137	231159	0	0	0	0	114762	115294	820932	2.73801e+06
AEITPDKAFQDKLYPFTW	89	106	2	0	1085.55	6	14	11.7979	12.3328	1088.51	4.59319	1	0	0.659973	0.935679	1	0	0.151937		412301	750411	3.82485e+06	2.90127e+07	8.4859e+07	1.24874e+08	1.3404e+08	9.88262e+07	5.70102e+07	2.23561e+07	7.15481e+06	1.50856e+06	971101	903709	16295.9	134592	456448	221822	383699	121767	743606
AEITPDKAFQDKLYPFTW	89	106	3	0	724.033	6	14	11.8292	12.3328	726.029	4.6432	1	0	0.676096	0.827447	1	0	0.18794		0	1.24177e+06	1.26983e+07	5.5704e+07	1.42868e+08	2.10328e+08	2.27443e+08	1.80305e+08	1.01401e+08	4.15936e+07	2.75395e+07	3.79772e+06	305790	2.14968e+06	501905	563672	43831	440837	557937	506690	0
AEITPDKAFQDKLYPFTWD	89	107	2	0	1143.06	6	15	11.2044	11.8917	1146.1	4.67589	1	0	0.586134	1.46254	1	0	0.0990392		17291.9	1.38318e+06	1.6072e+07	1.51729e+08	3.54049e+08	5.65596e+08	6.20957e+08	4.87287e+08	2.99491e+08	1.44316e+08	5.45121e+07	1.65408e+07	1.61781e+06	1.7837e+06	546935	888834	178019	1.45794e+06	334414	4.10673e+06	23443.1	935570
AEITPDKAFQDKLYPFTWD	89	107	3	0	762.376	6	15	11.1888	11.8292	764.385	4.62411	1	0	0.57055	1.30033	1	0	0.0857736		36897.8	9.72662e+06	9.33569e+07	3.6289e+08	8.31358e+08	1.32282e+09	1.42559e+09	1.1344e+09	6.64372e+08	3.34675e+08	1.30557e+08	4.64702e+07	2.47566e+07	7.82213e+06	1.79135e+06	3.38454e+06	160666	92164.4	1.08645e+06	386081	317257	656535
AEITPDKAFQDKLYPFTWDA	89	108	2	0	1178.58	7	16	11.5634	11.7041	1182.29	5.97266	0.6	1					0.529152		0	0	2.37552e+06	1.62298e+07	3.492e+07	5.48032e+07	6.06221e+07	4.86354e+07	3.00398e+07	1.6425e+07	7.89655e+06	3.01089e+06	3.01125e+06	924180	3.14477e+06	20383.9	2.89968e+07	526467	5.3172e+06	0	139462	0	497131	0
AEITPDKAFQDKLYPFTWDA	89	108	3	0	786.055	7	16	11.0008	11.8917	788.974	7.3103	0.6	1					0.548938		422093	8.61852e+06	3.13731e+07	1.33573e+08	3.30326e+08	5.22633e+08	6.01173e+08	5.99019e+08	8.63284e+08	1.166e+09	1.194e+09	8.42441e+08	4.94417e+08	2.29977e+08	8.73831e+07	3.24812e+07	1.32306e+07	4.91841e+06	1.04458e+07	1.26104e+07	1.86948e+07	9.60897e+06	4.66687e+06	2.16053e+06
AEITPDKAFQDKLYPFTWDAVRYNGKL	89	115	3	0	1062.88	8	23	10.9695	11.7041	1065.87	7.01606	0.6	0					0.0480661		555007	637639	9.23746e+06	2.06946e+07	9.22718e+07	2.94154e+08	6.21979e+08	1.05801e+09	1.44146e+09	1.45815e+09	1.25859e+09	8.70377e+08	5.13178e+08	2.53903e+08	1.14698e+08	4.38117e+07	1.30722e+07	2.56956e+06	4.02588e+06	3.67991e+06	1.4337e+06	986991	159448	321463	18843.1	290524	174914	46811.1	695395	500572
AEITPDKAFQDKLYPFTWDAVRYNGKL	89	115	4	0	797.412	8	23	10.9695	11.4384	799.68	7.12063	0.6	0					0.0668927		3.54055e+06	643278	1.04604e+07	1.17551e+07	3.37207e+07	1.65749e+08	3.855e+08	6.70451e+08	8.67921e+08	9.30987e+08	7.68592e+08	5.45724e+08	3.24974e+08	1.62345e+08	7.00164e+07	2.76171e+07	1.24869e+07	3.81893e+06	2.53006e+06	2.04355e+06	5.69428e+06	1.83763e+06	203042	230776	3.08931e+06	83716.1	421441	349494	1.02828e+07	522256
EITPDKAFQDKLYPFTWDAVRYNGKL	90	115	3	0	1039.2	8	22	11.0321	11.3916	1042.03	6.56959	1	0	0.526966	0.328554		0	0.200653		34749.4	1.25997e+07	0	859224	4.28992e+06	1.08431e+07	2.58346e+07	4.28759e+07	6.00861e+07	6.35209e+07	5.11917e+07	3.26331e+07	1.57894e+07	5.93885e+06	925844	448189	0	0	317966	17865.3	140803	0	224711	134848	2849.87	33375.3	0	13806	249263	53939.3
ITPDKAFQDKLYPFTWDAVRYNGKL	91	115	3	0	996.187	7	21					-1
FQDKLYPFT	97	105	2	0	579.795	5	6					0
FQDKLYPFTW	97	106	1	0	1344.66	5	7	12.1108	12.2546	1346.89	1.36554	0.4	0					1.07022		136173	6.53531e+06	9.11314e+06	2.18203e+06	212713	17604.7	0	0	151496	186230	295985	418306	0
FQDKLYPFTW	97	106	2	0	672.835	5	7	11.9073	12.7102	673.85	1.17026	1	0	-0.0663031	1.86271	1	0	0.0410197		1.15641e+08	5.56456e+08	6.57206e+08	3.85786e+08	1.49412e+08	3.81677e+07	5.94311e+06	582774	66426.1	175518	298197	250089	194087
FQDKLYPFTWD	97	107	1	0	1459.69	5	8	11.3916	11.7197	1461.82	1.21143	0.4	0					0.537131		1.65643e+06	2.58442e+07	3.11097e+07	1.7722e+07	2.3658e+06	238112	0	159689	185550	121542	325383	264560	159739	604793
FQDKLYPFTWD	97	107	2	0	730.348	5	8	11.298	12.0952	731.398	1.18006	1	0	-0.155104	1.84276	1	0	0.0312273		4.24699e+08	1.91487e+09	2.34805e+09	1.42564e+09	5.83503e+08	1.80271e+08	4.80904e+07	1.04816e+07	1.38333e+06	584442	446332	325514	810062	329722
FQDKLYPFTWDA	97	108	2	0	765.867	5	9	11.3292	11.8917	766.945	1.19649	1	0	-0.220842	1.03071		0	0.0384159		1.10819e+08	5.04998e+08	6.47984e+08	4.05615e+08	1.79305e+08	5.57844e+07	1.24678e+07	1.28079e+06	161318	350317	450191	704385	151788	706986	244999
FQDKLYPFTWDAVRYNGKL	97	115	2	0	1181.1	7	16	10.8443	10.8912	1187.55	11.4292	0.6	0					1.09777		1.2652e+06	2.08184e+06	903100	586927	246325	595822	0	333731	0	0	0	0	0	4.03851e+06	7.9144e+06	8.27898e+06	4.44769e+06	2.09189e+06	266227	0	205832	158234	764662	319200
FQDKLYPFTWDAVRYNGKL	97	115	3	0	787.739	7	16	10.8912	11.454	789.324	3.28865	0.6	0					0.32743		1.17345e+08	2.28526e+08	3.75711e+08	6.92635e+08	1.07082e+09	1.13882e+09	8.12607e+08	4.81973e+08	2.22458e+08	8.56026e+07	3.03755e+07	1.04869e+07	5.16039e+06	1.84843e+07	6.96142e+06	1.70768e+07	5.60384e+06	898482	1.3644e+06	9.05125e+06	500765	582611	514449	852788
FQDKLYPFTWDAVRYNGKL	97	115	4	0	591.056	7	16	10.9381	11.5009	592.304	3.52708	1	0	0.174106	1.03186	-1	1	0.0931176		0	2.12989e+06	2.68683e+07	8.64547e+07	1.51777e+08	1.6005e+08	1.16143e+08	6.45112e+07	2.86377e+07	1.04127e+07	1.50988e+06	796441	229350	381528	0	45823.9	0	51618.3	0	105126	43947.4	0	52937.9	168190
DKLYPFTWD	99	107	2	0	592.785	5	6	10.7037	11.298	593.518	0.722788	0.4	0					0.405585		1.3195e+07	5.75355e+07	3.58067e+07	1.0847e+07	384930	0	163393	255168	351375	266120	116844	151099
DKLYPFTWDA	99	108	2	0	628.303	5	7					0
DKLYPFTWDAVRYNGKL	99	115	3	0	696.03	6	14	10.5472	11.0164	697.505	3.13974	0.6	0					0.255514		144974	2.22331e+06	1.22412e+07	3.61423e+07	5.42002e+07	4.25487e+07	2.27451e+07	8.56111e+06	928150	151616	372250	213844	0	1.02375e+06	511461	158282	0	3692.65	17926.9	0	241326
YPFTWD	102	107	1	0	828.356	4	4	10.4218	11.1418	829.462	0.575324	0.4	0					0.0802931		1.45782e+08	3.08472e+08	1.40504e+08	3.10441e+07	979048	334294	232564	125260	150917
YPFTWDAVRYNGKL	102	115	2	0	865.438	6	12	10.5315	10.7818	867.695	3.43834	0.6	0					0.0965163		0	5.23269e+06	3.2092e+07	7.35766e+07	9.19768e+07	6.89547e+07	4.87531e+07	3.23984e+07	1.43003e+07	519486	0	0	0	0	354047	90993.8	122810	0	471845
YPFTWDAVRYNGKL	102	115	3	0	577.295	6	12	10.4062	10.9695	578.709	3.16854	0.6	0					0.171707		149338	5.42263e+06	4.4379e+07	1.09495e+08	1.35173e+08	9.64601e+07	5.11925e+07	1.47473e+07	2.34377e+06	3.5118e+06	0	150378	0	74825	68327.9	3.24975e+06	55058.4	44761.3	830580
WDAVRYNGKL	106	115	2	0	611.322	5	8	7.95675	8.48775	612.842	2.30276	0.6	0					0.441619		1.98419e+07	1.93097e+08	5.76643e+08	7.58494e+08	4.9046e+08	1.92243e+08	4.46012e+07	1.06101e+07	1.22237e+06	182314	272573	560743	2.13808e+06	177322
DAVRYNGKL	107	115	1	0	1035.56	4	7	6.03657	6.56862	1038.53	2.36698	0.4	0					0.303143		277341	1.08754e+07	5.94081e+07	8.25431e+07	4.50877e+07	1.0538e+07	773582	128852	467648	0	0	161568
DAVRYNGKL	107	115	2	0	518.283	4	7	5.97425	6.6943	519.737	2.30834	1	0	0.667549	1.57602	1	1	0.0327283		5.0437e+07	4.47072e+08	1.3539e+09	1.73305e+09	9.24129e+08	3.26169e+08	8.40102e+07	1.47628e+07	549436	6873.12	106834	0
AVRYNGKL	108	115	1	0	920.531	4	6	5.75582	6.30213	923.446	2.37404	1	0	0.965049	0.974947	1	1	0.0811288		5.38614e+06	9.74511e+07	3.1845e+08	4.06761e+08	2.29508e+08	7.36772e+07	1.28577e+07	405478	31822.5	103550	224304
AVRYNGKL	108	115	2	0	460.769	4	6	5.7245	6.41175	462.254	2.42849	1	0	1.00601	1.46254	1	1	0.0261549		2.33546e+08	1.96544e+09	6.08584e+09	7.85128e+09	4.877e+09	1.66483e+09	4.00757e+08	7.42795e+07	7.3851e+06	131468	0
AVRYNGKLIAYPIAVEA	108	124	3	0	616.684	6	14	8.75325	8.9717	617.981	2.76784	1	0	0.0714669	-0.159384		1	0.307281		419426	1.86731e+06	9.80446e+06	1.35086e+07	1.26801e+07	6.65441e+06	1.5956e+06	305132	595963	0	151200	197768	200993	0	419871	0	256649	451581	204297	0	74261.9
VRYNGKL	109	115	2	0	425.251	4	5	5.56663	6.14573	426.685	2.36757	1	0	1.3164	1.08837	1	1	0.0678525		8.99873e+07	8.16702e+08	2.36293e+09	2.96152e+09	1.56501e+09	4.6066e+08	9.65487e+07	1.35096e+07	4.68052e+07	0
VRYNGKL	109	115	3	0	283.836	4	5	5.56663	6.11452	284.774	2.3131	1	0	1.26723	0.980367	1	1	0.0469644		5.94917e+06	9.88914e+07	3.0021e+08	3.68765e+08	1.81371e+08	5.33536e+07	7.80229e+06	976894	0	0
RYNGKL	110	115	2	0	375.716	4	4	5.66157	6.14573	376.891	1.9116	0.4	0					0.127922		532939	2.87109e+07	8.07144e+07	5.96261e+07	1.57313e+07	491771	100883	49022.2	0
IAYPIA	116	121	1	0	647.376	4	3	6.99563	7.68755	647.77	-0.0114793	1	0	-0.838179	1.47868	1	1	0.0313029		2.93041e+09	1.07425e+09	2.22338e+08	4.67785e+07	3.03439e+06	991466	206155	39439.6
IAYPIA	116	121	2	0	324.192	4	3	6.99563	7.68755	324.36	-0.0687577	1	0	-0.924359	1.47868	1	1	0.0804169		1.94972e+08	6.90904e+07	7.82263e+06	804901	742366	45876.6	229152	0
IAYPIAV	116	122	2	0	373.726	4	4	8.47212	8.75325	373.954	-0.012175	1	0	-0.834647	0.0574837		1	0.0424376		1.35095e+08	7.32303e+07	1.15621e+07	997295	0	159433	0	32903.1	0
IAYPIAVE	116	123	1	0	875.487	4	5	7.68755	8.4096	876.067	0.0416151	1	0	-0.78334	1.58294	1	1	0.0520304		1.71848e+09	9.1781e+08	2.85649e+08	6.48207e+07	8.92547e+06	1.41261e+06	145474	546389	62614.6	21022.6
IAYPIAVE	116	123	2	0	438.247	4	5	7.70325	8.44087	438.512	-0.0091424	1	0	-0.829161	1.63679	1	1	0.0633674		3.8171e+08	1.93215e+08	5.49176e+07	7.56812e+06	199403	40282.5	154959	449451	210217	471987
IAYPIAVEA	116	124	1	0	946.524	4	6	7.86303	8.58148	947.153	0.0506537	1	0	-0.782802	1.57048	1	1	0.027474		9.7401e+09	5.54014e+09	1.81806e+09	4.51044e+08	8.95265e+07	2.20806e+07	1.11441e+07	1.53896e+06	0	0	173589
IAYPIAVEA	116	124	2	0	473.766	4	6	7.87865	8.62832	474.07	0.0292151	1	0	-0.79893	1.67848	1	1	0.0151538		3.38985e+09	1.90612e+09	6.40949e+08	1.32193e+08	1.45889e+07	3.94163e+06	3.32092e+06	701533	0	56135.4	0
IAYPIAVEAL	116	125	2	0	530.308	4	7	10.1261	10.7818	530.599	-0.0685526	0.6	0					0.241079		1.53806e+08	9.44039e+07	2.83794e+07	1.12734e+06	0	77770.2	83682.7	161701	314358	76642.4	187416	5837.19
EALSLIYNKDLLPNPPKTWEEIPALDKELKAKGKSALM	123	160	4	0	1066.84	9	32					-1
ALSLIYNKDLLPNPPKT	124	140	2	0	949.043	6	12					-1
ALSLIYNKDLLPNPPKT	124	140	3	0	633.031	6	12	8.847	9.23618	634.13	2.14745	1	0	-0.0131611	0.431308	1	1	0.0832753		2.24165e+07	9.89541e+07	3.95924e+08	5.52879e+08	4.15053e+08	2.00888e+08	6.90277e+07	1.90143e+07	5.97487e+06	2.21893e+06	484057	0	807256	475985	180632	165029	228514	162856	87935.5
ALSLIYNKDLLPNPPKTWEEIPAL	124	147	3	0	912.505	7	18	11.579	12.3171	913.617	1.65907	1	0	-0.404876	1.6387		1	0.287589		7.09178e+06	7.82994e+07	1.76417e+08	2.10691e+08	1.67333e+08	8.94262e+07	3.6146e+07	1.30867e+07	1.27385e+06	657507	662961	699405	167510	465565	310534	334845	271488	435426	489912	64118.9	499684	184661	554321	320946	321216	656652
LSLIYNKDLLPNPPKT	125	140	2	0	913.525	6	11	8.9717	9.5492	914.779	1.39919	1	0	-0.246769	1.08283	1	0	0.0972275		1.29392e+07	1.07624e+08	1.92795e+08	1.64999e+08	8.20993e+07	2.58727e+07	2.35184e+06	0	232667	0	0	126499	196230	157257	59149.3	5009.16	167460	147869
LSLIYNKDLLPNPPKT	125	140	3	0	609.352	6	11	8.847	9.51783	610.218	1.48725	1	0	-0.210635	1.40574	1	0	0.06798		2.54935e+07	1.89656e+08	3.415e+08	2.73462e+08	1.50095e+08	5.57613e+07	1.24472e+07	4.15719e+06	1.4301e+06	1.06223e+06	745394	370860	357365	1.06284e+06	142172	474807	105976	0
LSLIYNKDLLPNPPKTW	125	141	3	0	671.379	6	12					-1
LSLIYNKDLLPNPPKTWEEIPAL	125	147	2	0	1332.74	7	17	11.5634	12.0952	1334.28	1.44251	1	0	-0.437904	0.924838	1	1	0.121179		2.82135e+06	6.10094e+07	1.48516e+08	1.69655e+08	1.226e+08	6.08932e+07	1.52049e+07	1.72319e+06	14445.2	397505	355155	362666	39214.7	0	0	0	0	0	0	329063	310078	146884	0	0	21560.4
LSLIYNKDLLPNPPKTWEEIPAL	125	147	3	0	888.826	7	17	11.5009	12.2703	889.926	1.66348	1	0	-0.379234	1.74676	1	1	0.176591		1.29956e+08	7.93477e+08	1.74688e+09	1.99733e+09	1.49782e+09	8.43171e+08	3.81916e+08	1.56064e+08	5.32223e+07	1.5732e+07	4.43998e+06	2.15731e+06	2.72036e+07	1.73316e+06	654137	2.06914e+07	358235	97781.4	543960	890537	82005.5	592581	192478	243549	177366
LSLIYNKDLLPNPPKTWEEIPALDKELKAKGKSAL	125	159	4	0	984.058	9	29	10.6411	10.7975	986.03	5.50377	0.6	0					0.0484023		0	31454	1.57898e+06	381524	8.97025e+06	2.18295e+07	4.65315e+07	5.55017e+07	5.13203e+07	4.13637e+07	3.05277e+07	1.71138e+07	7.97066e+06	2.50577e+06	1.60069e+06	239118	9544.27	0	0	0	0	7106.18	74840.9	0	0	3849.86	7136.03	26946.1	78992.9	33302.4
LSLIYNKDLLPNPPKTWEEIPALDKELKAKGKSALM	125	160	3	0	1355.42	9	30	10.7506	11.2356	1358.13	5.58786	1	0	0.0198241	0.763038	1	1	0.156113		1.1782e+06	2.34103e+06	0	3.69943e+06	3.08739e+07	7.788e+07	1.44224e+08	1.97214e+08	2.03316e+08	1.7034e+08	1.24922e+08	7.72212e+07	3.70834e+07	1.46504e+07	4.45355e+06	586448	0	0	126619	59678.5	0	178671	30448.9	284001	0	177561	186742	0	764747	501334
LSLIYNKDLLPNPPKTWEEIPALDKELKAKGKSALM	125	160	4	0	1016.82	9	30	10.688	11.3916	1018.93	5.9253	1	0	0.0705948	1.5191	1	1	0.239486		0	1.04652e+06	1.33824e+07	6.74011e+07	2.27966e+08	5.60777e+08	9.64331e+08	1.30382e+09	1.3451e+09	1.14593e+09	8.34171e+08	5.06275e+08	2.83863e+08	1.412e+08	6.56194e+07	3.00597e+07	1.02739e+07	5.56185e+06	805014	2.21685e+06	2.64581e+07	1.33548e+06	504298	1.62447e+06	9.79849e+07	158471	220120	15014.2	2.73881e+07	0
LSLIYNKDLLPNPPKTWEEIPALDKELKAKGKSALM	125	160	5	0	813.656	9	30	10.7193	11.2668	815.288	5.62809	1	0	0.0258769	0.979271	1	1	0.0449965		88167.3	217494	4.95589e+06	3.00075e+07	1.03106e+08	2.58939e+08	4.6277e+08	6.23568e+08	6.64482e+08	5.49949e+08	3.94007e+08	2.47345e+08	1.33308e+08	6.58216e+07	3.14886e+07	1.29349e+07	5.74294e+06	1.40222e+06	560434	275239	257545	532661	1.13526e+06	255103	362971	495679	382869	200524	0	266324
LSLIYNKDLLPNPPKTWEEIPALDKELKAKGKSALM	125	160	7	0	581.471	9	30	10.7975	11.1105	582.662	5.80642	1	0	0.0527081	0.167734	1	1	0.0696864		0	49015	208111	379162	2.08035e+06	9.37757e+06	1.88429e+07	2.64885e+07	2.97049e+07	2.58053e+07	1.85529e+07	9.79683e+06	4.22573e+06	1.86423e+06	1.26904e+06	385785	0	71115.6	0	138048	47673.7	54198.5	25084	0	0	86937.7	59246.5	47218.1	69622	0
LSLIYNKDLLPNPPKTWEEIPALDKELKAKGKSALMF	125	161	5	0	843.07	9	31					-1
SLIYNKDLLPNPPKT	126	140	2	0	856.983	6	10	8.17523	8.53462	858.5	1.99899	1	1	0.0813776	0.328208	0	-2	0.118439		8.26246e+06	6.92146e+07	1.08734e+08	1.03721e+08	4.09371e+07	5.03845e+07	2.94285e+06	2.78655e+07	241379	2.61354e+06	0	75455	0	86485.7	86433.3	0	0
SLIYNKDLLPNPPKT	126	140	3	0	571.658	6	10	8.11282	8.5971	572.453	1.35176	0.6	0					0.0834783		8.6906e+06	6.40501e+07	1.05048e+08	8.34103e+07	3.95395e+07	9.79593e+06	869615	67351.7	283453	0	152177	93592.4	0	0	0	0	0
SLIYNKDLLPNPPKTWEEIPAL	126	147	2	0	1276.19	7	16	11.1418	11.7353	1277.71	1.47094	1	0	-0.405947	1.13813	1	0	0.100418		6.02981e+06	8.05467e+07	1.77945e+08	1.90973e+08	1.37198e+08	6.67596e+07	2.3486e+07	2.26602e+06	626851	328875	216712	212269	192506	208822	0	174164	300527	161985	0	146079	0	0	0	0
SLIYNKDLLPNPPKTWEEIPAL	126	147	3	0	851.132	7	16	11.0478	11.8448	852.206	1.65964	1	0	-0.352711	1.84219	1	1	0.0543647		1.00091e+08	5.92542e+08	1.20409e+09	1.32616e+09	9.71973e+08	5.13458e+08	2.20605e+08	8.26251e+07	2.30665e+07	5.79563e+06	2.43278e+06	1.04157e+06	1.0105e+07	7.00031e+06	859061	2.81681e+07	779534	268314	610124	527226	193619	726383	1.62292e+06	484907
SLIYNKDLLPNPPKTWEEIPALDKELKAKGKSALM	126	160	3	0	1317.73	9	29	10.469	10.8131	1320.4	5.547	1	0	0.0424556	0.275158	1	1	0.0893949		0	0	0	1.24224e+06	2.14728e+07	5.75011e+07	1.04808e+08	1.35127e+08	1.46111e+08	1.1879e+08	8.12575e+07	4.72625e+07	2.40818e+07	5.89953e+06	406967	263617	29991	409123	6124.65	0	0	0	0	0	0	0	10396.3	10853.7	176247	0
SLIYNKDLLPNPPKTWEEIPALDKELKAKGKSALM	126	160	4	0	988.547	9	29	10.3595	11.0008	990.55	5.55112	0.6	0					0.0482365		3.43571e+06	198000	7.10464e+06	3.81082e+07	1.56181e+08	3.64785e+08	6.44631e+08	8.48184e+08	8.79714e+08	7.1392e+08	5.02901e+08	2.92959e+08	1.67493e+08	7.39783e+07	3.44964e+07	8.92236e+06	5.02083e+06	777319	561636	275936	721193	129664	337373	405399	395531	593378	185634	323609	4555.83	0
SLIYNKDLLPNPPKTWEEIPALDKELKAKGKSALM	126	160	5	0	791.039	9	29					-1
LIYNKDLLPNPPKT	127	140	2	0	813.467	5	9	7.8318	8.08162	814.674	1.429	1	0	-0.10423	-0.0508636	1	1	0.146545		1.11037e+06	1.32053e+07	2.44769e+07	1.65263e+07	7.74101e+06	1.73495e+06	795718	0	0	0	221537	0	0	0	0
LIYNKDLLPNPPKT	127	140	3	0	542.647	5	9	7.81618	8.05043	543.405	1.28815	0.4	0					0.0975596		919214	9.51244e+06	2.36409e+07	1.29226e+07	4.03494e+06	1.06879e+06	0	0	0	46342.9	0	0	0	0	60033.8
LIYNKDLLPNPPKTWEEIPA	127	146	3	0	784.426	7	14	10.4846	11.3448	785.42	1.53752	0.6	0					0.0178593		8.32681e+08	4.42979e+09	8.8676e+09	9.08116e+09	6.0661e+09	3.03228e+09	1.21643e+09	4.04983e+08	1.12963e+08	3.5325e+07	2.1827e+07	2.03059e+07	3.17312e+07	8.35972e+06	3.49053e+06	2.23466e+07	579752	1.51286e+06	1.07302e+06	1.62331e+06	232144	204409
LIYNKDLLPNPPKTWEEIPAL	127	147	2	0	1232.68	7	15	11.1418	11.376	1234.11	1.33692	1	0	-0.418611	-0.104951	1	1	0.216038		621975	7.79767e+06	2.38227e+07	2.36274e+07	1.40567e+07	2.92372e+06	786878	0	133896	0	0	0	0	158978	23324.6	0	155210	0	0	0	174823	0	0
LIYNKDLLPNPPKTWEEIPAL	127	147	3	0	822.121	7	15	11.0791	11.1105	823.103	1.42659	1	0	-0.391628	-0.806757	1	1	0.0586996		86330.1	4.82772e+06	7.92816e+06	9.06767e+06	6.526e+06	2.15133e+06	486476	194473	73468.9	0	61321.1	0	0	0	0	0	25526	0	175.013	54950.6	22115.9	0	16861.5
LIYNKDLLPNPPKTWEEIPALDKELKAKGKSALM	127	160	5	0	773.633	9	28	10.469	10.7975	775.268	5.76269	1	0	0.10806	0.221187		1	0.111466		0	0	907263	2.36041e+06	8.54629e+06	3.51669e+07	6.51723e+07	8.76546e+07	8.9305e+07	7.26858e+07	5.11594e+07	2.79952e+07	1.2449e+07	3.82675e+06	3.42187e+06	3.57424e+06	206503	128129	0	115582	733851	28232	261292	93466.9	22795.8	224714	124509	0	69544.5	307056
IYNKDLLPNPPKT	128	140	2	0	756.925	5	8	6.94863	7.4808	758.098	1.43459	1	0	-0.0114929	0.925992	1	0	0.0382683		1.40883e+08	7.29311e+08	1.14144e+09	8.29619e+08	3.72566e+08	1.33501e+08	3.3987e+07	8.57093e+06	850685	46825	0	120101	0	98391.5
IYNKDLLPNPPKT	128	140	3	0	504.952	5	8	6.94863	7.44952	505.728	1.41401	1	0	-0.0231022	0.81776	1	0	0.0246936		1.1086e+08	5.45086e+08	8.96113e+08	6.34599e+08	2.73884e+08	9.09714e+07	2.42197e+07	5.33074e+06	679895	33618.4	172576	0	56938.9	460108
IYNKDLLPNPPKTW	128	141	3	0	566.979	6	9	8.8001	8.83135	568.387	3.17723	0.4	1					0.421783		70489.2	312934	1.42412e+06	1.02294e+06	563874	0	0	62424	0	0	147892	0	0	542112	0	0
IYNKDLLPNPPKTWEEIPAL	128	147	2	0	1176.14	7	14	10.4846	11.1105	1177.6	1.48948	1	0	-0.340689	1.25005	1	0	0.0351977		1.61108e+08	8.80328e+08	1.8525e+09	1.79411e+09	1.23972e+09	6.17858e+08	2.3724e+08	7.50777e+07	1.22817e+07	71148.1	15103.9	0	212908	50111.1	116498	353620	78891	259156	0	231488	225575	95066.9
IYNKDLLPNPPKTWEEIPAL	128	147	3	0	784.426	7	14	10.4846	11.3448	785.42	1.53752	1	0	-0.325201	2.06084	1	0	0.0178593		8.32681e+08	4.42979e+09	8.8676e+09	9.08116e+09	6.0661e+09	3.03228e+09	1.21643e+09	4.04983e+08	1.12963e+08	3.5325e+07	2.1827e+07	2.03059e+07	3.17312e+07	8.35972e+06	3.49053e+06	2.23466e+07	579752	1.51286e+06	1.07302e+06	1.62331e+06	232144	204409
IYNKDLLPNPPKTWEEIPAL	128	147	4	0	588.572	7	14					-1
IYNKDLLPNPPKTWEEIPALD	128	148	2	0	1233.65	7	15	10.4062	10.6255	1235.12	1.43793	1	0	-0.388214	-0.156674	1	0	0.305748		420757	5.5721e+06	2.04318e+07	2.08739e+07	1.15101e+07	1.75392e+06	527481	0	176610	0	191262	0	208219	0	166692	0	0	0	179005	0	16432	171506	0
IYNKDLLPNPPKTWEEIPALD	128	148	3	0	822.769	7	15	10.2506	10.6098	823.83	1.68079	0.6	0					0.122523		8.84113e+06	7.74917e+07	1.75602e+08	1.86087e+08	1.2792e+08	6.89431e+07	2.70272e+07	7.78527e+06	4.49959e+06	183582	0	216187	86954.5	492783	213717	0	0	1.56081e+06	412022	328043	1.06006e+06	494509	268563
IYNKDLLPNPPKTWEEIPALDKE	128	150	3	0	908.481	7	17					-1
IYNKDLLPNPPKTWEEIPALDKELKAKGKSAL	128	159	3	0	1207.34	8	26	9.92372	10.1728	1209.93	5.56112	1	0	0.144526	-0.0533431	1	1	0.118063		0	710906	0	0	7.5025e+06	3.3142e+07	6.74811e+07	7.51197e+07	7.77537e+07	5.62697e+07	3.25798e+07	2.26085e+07	3.7197e+06	390586	588704	306822	251229	204362	0	542570	0	241541	0	0	0	0	0	0	95813.9	0
IYNKDLLPNPPKTWEEIPALDKELKAKGKSAL	128	159	4	0	905.758	8	26	9.8459	10.3595	907.771	5.86386	1	0	0.197083	0.861698	1	1	0.310469		128309	357270	2.12712e+06	1.99331e+07	8.17228e+07	2.04535e+08	3.40133e+08	4.06826e+08	4.08004e+08	3.19621e+08	1.97979e+08	9.87282e+07	4.97035e+07	1.84782e+07	6.92914e+06	1.01814e+06	0	120072	1.5789e+06	895696	477704	0	2.0015e+06	380296	171522	187516	3.73231e+07	527095	64817.2	428588
IYNKDLLPNPPKTWEEIPALDKELKAKGKSALM	128	160	3	0	1251.02	9	27	10.0015	10.7662	1253.65	5.53684	1	0	0.104711	1.73032	1	1	0.0634232		0	0	5.74246e+06	6.62002e+07	2.64753e+08	6.2976e+08	1.06572e+09	1.39571e+09	1.42633e+09	1.14632e+09	7.50575e+08	4.22296e+08	2.1705e+08	9.63537e+07	3.61938e+07	6.73846e+06	735565	627461	210128	0	679266	2.59276e+06	407107	0	612398	426232	0	0	496812	0
IYNKDLLPNPPKTWEEIPALDKELKAKGKSALM	128	160	4	0	938.518	9	27	9.98598	10.7818	940.502	5.59464	1	0	0.114374	1.83827	1	1	0.0284946		389583	6.71188e+06	8.40167e+07	3.9781e+08	1.2862e+09	3.01766e+09	5.00146e+09	6.71339e+09	6.7447e+09	5.26482e+09	3.6717e+09	2.12882e+09	1.05324e+09	5.33102e+08	2.15509e+08	1.04863e+08	4.83255e+07	2.05051e+07	1.65258e+07	1.13643e+07	2.65226e+07	1.34724e+07	1.53772e+07	1.09743e+07	1.22374e+07	2.69018e+06	1.72333e+06	276051	275518	192512
IYNKDLLPNPPKTWEEIPALDKELKAKGKSALM	128	160	5	0	751.016	9	27	10.0638	10.7975	752.604	5.59798	1	0	0.114932	1.62307	1	1	0.0391206		633751	4.17942e+06	1.42779e+07	1.5925e+08	5.35728e+08	1.26243e+09	2.17773e+09	2.80695e+09	2.78628e+09	2.259e+09	1.52499e+09	8.7945e+08	4.80211e+08	2.04305e+08	9.44809e+07	3.85419e+07	1.2205e+07	2.82821e+07	2.12995e+06	4.19933e+06	3.97493e+06	5.30316e+06	3.81964e+06	2.05523e+06	2.72997e+06	1.28116e+06	0	806534	1.27504e+06	215545
IYNKDLLPNPPKTWEEIPALDKELKAKGKSALM	128	160	6	0	626.014	9	27	10.0015	10.7975	627.333	5.56887	1	0	0.110065	1.8385	1	1	0.031383		0	804897	6.24806e+06	4.66147e+07	1.82545e+08	4.67292e+08	8.09727e+08	1.06042e+09	1.04684e+09	8.65815e+08	5.93074e+08	3.1885e+08	1.62068e+08	7.81857e+07	2.55956e+07	1.08297e+07	3.34669e+06	1.1109e+06	981771	338659	662891	922441	603449	596987	692852	231431	213486	72348.2	63339.5	53345.2
IYNKDLLPNPPKTWEEIPALDKELKAKGKSALMF	128	161	3	0	1300.04	9	28	10.8131	11.2668	1302.87	6.03139	1	0	0.151376	0.654806	1	0	0.202952		126602	0	0	1.81542e+06	1.29999e+07	4.8615e+07	1.02123e+08	1.46883e+08	1.6791e+08	1.59636e+08	1.17119e+08	7.5885e+07	4.13716e+07	1.45258e+07	4.00688e+06	979848	144904	0	142425	142647	140295	0	616266	14513.6	0	0	0	0	138251	286213
IYNKDLLPNPPKTWEEIPALDKELKAKGKSALMF	128	161	4	0	975.285	9	28	10.7662	11.4072	977.424	6.10927	1	0	0.163931	1.30258	1	0	0.0699072		20516.2	4.40756e+06	3.20543e+06	2.42038e+07	9.68783e+07	2.55537e+08	4.96766e+08	7.69697e+08	8.48745e+08	8.06034e+08	6.29371e+08	4.04285e+08	2.36287e+08	1.1446e+08	5.30375e+07	1.8743e+07	8.26725e+06	2.78467e+06	861321	1.25809e+06	987911	637534	908482	1.18413e+06	508472	477112	373055	312419	121461	208767
IYNKDLLPNPPKTWEEIPALDKELKAKGKSALMF	128	161	5	0	780.43	9	28					-1
IYNKDLLPNPPKTWEEIPALDKELKAKGKSALMF	128	161	6	0	650.526	9	28	10.7975	11.2356	651.952	6.10928	1	0	0.163932	0.600777	1	0	0.0606013		91073	0	232397	1.61953e+06	8.45285e+06	2.84081e+07	6.03305e+07	9.59113e+07	1.07794e+08	9.75571e+07	7.61482e+07	4.94432e+07	2.80469e+07	1.06457e+07	4.38143e+06	1.13276e+06	383474	366480	104746	244358	123246	176598	257582	273161	0	103175	17556.2	75808.5	117165	48662.9
YNKDLLPNPPKTWEEIPAL	129	147	3	0	746.732	6	13					-1
WEEIPAL	141	147	1	0	857.44	4	4	10.1261	11.0164	858.024	0.0569877	1	0	-0.756601	2.16509	1	0	1.67668		7.14399e+08	3.96186e+08	1.13775e+08	9.15359e+06	4.58404e+06	5.9398e+06	1.19026e+06	969915	1.63707e+06
WEEIPAL	141	147	2	0	429.224	4	4	10.2817	10.7818	429.421	-0.132544	1	0	-0.970474	0.815223	1	0	0.139355		4.18971e+07	2.04609e+07	1.11527e+06	46355.5	87070.6	0	51235.5	0	202534
WEEIPALDKELKAKGKSALM	141	160	2	0	1129.12	7	17	9.5962	9.67442	1131.83	4.00544	0.3	0					0.241485		0	0	2.46056e+06	1.0865e+07	2.3246e+07	2.68279e+07	2.33485e+07	1.48509e+07	6.64246e+06	1.78709e+06	497078	0	0	0	0	0	0	0	0	127241	0	524418	117945	183639	0
WEEIPALDKELKAKGKSALM	141	160	3	0	753.08	7	17	9.37682	9.86145	754.893	4.01215	1	0	0.244368	0.761539	1	1	0.05049		746970	1.75241e+07	1.11534e+08	3.86359e+08	7.7017e+08	9.62745e+08	8.22874e+08	5.18791e+08	2.68562e+08	1.18995e+08	4.64397e+07	1.53325e+07	5.26145e+06	3.29425e+06	1.43718e+06	1.1628e+06	1.05093e+06	74832.5	275916	541321	279090	224833	476245	2.6056e+06	122717
WEEIPALDKELKAKGKSALM	141	160	4	0	565.062	7	17	9.37682	9.92372	566.416	3.99181	1	0	0.238968	0.976965	1	1	0.110969		6294.68	407443	1.52235e+07	6.22994e+07	1.28675e+08	1.62997e+08	1.39971e+08	8.62131e+07	3.84092e+07	1.28832e+07	2.82654e+06	542471	169712	490652	40669.4	150085	159602	414026	0	181036	86636.4	874511	166269	1.63436e+06	4367.2
WEEIPALDKELKAKGKSALMF	141	161	3	0	802.103	7	18	10.6255	10.9852	804.04	4.27938	1	0	0.252196	0.329361		0	0.108588		19208.4	1.13327e+07	5.29038e+06	2.39288e+07	6.11132e+07	9.69282e+07	1.08076e+08	7.6728e+07	4.52533e+07	1.7895e+07	4.58156e+06	624861	132447	1.38634e+06	3713.5	127293	394235	75906.4	200841	255487	112576	6659.52	129154	241685	18137	7283.54
EEIPAL	142	147	1	0	671.361	4	3	7.76597	7.8318	672.719	0.963262	0.4	0					2.59827		584564	0	0	47176.9	0	116282	57860.7	3453.09
EEIPALDKELKAKGKSALM	142	160	3	0	691.054	6	16	8.20645	8.48775	692.835	4.05648	1	0	0.323453	0.0580603		1	0.156045		0	5.79155e+06	4.00273e+06	2.47743e+07	5.06399e+07	5.8575e+07	4.51934e+07	2.48057e+07	1.0678e+07	1.70737e+06	788219	247728	0	249186	0	0	1.8045e+06	0	0	2.33304e+06	0	0	991119
PALDKELKAKGKSALM	145	160	3	0	567.331	6	14	7.10562	7.16847	569.169	4.44103	1	0	0.610914	-0.697718		1	0.292193		0	0	0	2.2469e+06	3.90833e+06	3.34828e+06	2.13623e+06	726924	0	0	0	0	0	296832	0	0	825566	0	0	0	0
DKELKAKGKSAL	148	159	2	0	644.385	5	10	4.11095	4.68048	646.171	2.82414	1	0	0.453826	1.05527	1	1	0.0441315		2.88603e+06	4.76701e+07	1.76525e+08	3.30061e+08	3.06591e+08	1.61519e+08	6.04571e+07	1.7021e+07	3.32055e+06	438936	0	0	48403.3	0	0	0
DKELKAKGKSAL	148	159	3	0	429.926	5	10	4.11095	4.64837	431.148	2.91848	1	0	0.496411	0.944155	1	1	0.150576		1.28946e+06	3.67812e+07	1.49322e+08	2.76455e+08	2.57451e+08	1.32968e+08	4.85825e+07	8.25932e+06	2.85515e+06	488184	1.38639e+07	25179.5	0	1.62924e+06	0	57274.1
DKELKAKGKSALM	148	160	1	0	1418.8	5	11	5.14327	5.34647	1422.24	2.54712	1	0	0.224269	-0.212145	1	1	0.281483		0	1.16679e+06	8.96954e+06	1.6978e+07	1.52802e+07	7.25197e+06	875998	0	0	0	78659.5	0	0	0	0	0	0
DKELKAKGKSALM	148	160	2	0	709.905	5	11	5.0646	5.56663	711.76	2.81532	1	0	0.334321	0.821738	1	1	0.0304137		6.20784e+07	5.70851e+08	2.1234e+09	3.88636e+09	3.75076e+09	2.18445e+09	9.50577e+08	3.39313e+08	1.07975e+08	3.512e+07	1.21514e+07	3.25795e+06	663991	0	0	5064.17	0
DKELKAKGKSALM	148	160	3	0	473.606	5	11	5.0646	5.56663	474.847	2.82961	1	0	0.340187	0.821738	1	1	0.0208994		6.89009e+07	6.50382e+08	2.44088e+09	4.69731e+09	4.47246e+09	2.69077e+09	1.14387e+09	3.84744e+08	1.15838e+08	3.76629e+07	1.70511e+07	5.24959e+06	916225	0	729389	0	0
DKELKAKGKSALM	148	160	4	0	355.456	5	11	5.0646	5.56663	356.385	2.8224	1	0	0.337226	0.821738	1	1	0.0201314		7.6774e+06	9.25695e+07	3.68913e+08	7.40429e+08	7.14333e+08	4.20214e+08	1.68192e+08	5.7555e+07	1.55495e+07	3.22869e+06	189855	543220	0	0	0	185146	0
DKELKAKGKSALMF	148	161	2	0	783.44	6	12	7.80057	8.22205	785.571	3.25792	1	0	0.404535	0.543057	1	0	0.0736522		1.05371e+06	2.96257e+07	1.33235e+08	3.01643e+08	3.84023e+08	3.09284e+08	1.7046e+08	7.19337e+07	2.25402e+07	6.09264e+06	1.15987e+06	129840	1.20101e+06	35613.1	312610	9794.68	230563	141648	106679
DKELKAKGKSALMF	148	161	3	0	522.629	6	12	7.73462	8.25327	524.051	3.26236	0.6	0					0.0348436		1.94734e+06	4.8262e+07	2.23559e+08	5.10569e+08	6.78683e+08	5.33386e+08	2.94377e+08	1.17647e+08	4.44615e+07	1.02042e+07	2.00946e+06	727781	119061	81515.9	57375.2	298.651	146744	214347	0
DKELKAKGKSALMF	148	161	4	0	392.223	6	12	7.76597	8.19083	393.284	3.23646	1	0	0.396462	0.554762	1	0	0.0620706		362994	4.06312e+06	2.72411e+07	7.11254e+07	9.6825e+07	7.50628e+07	3.74288e+07	1.49704e+07	3.39905e+06	155124	156917	0	148857	0	12182.6	0	76412.8	0	91543.6
KELKAKGKSALM	149	160	2	0	652.392	5	10	4.91873	5.33082	653.886	2.15396	1	0	0.151328	0.510535	1	0	0.069114		2.46653e+06	3.64417e+07	1.04028e+08	1.32739e+08	7.77165e+07	3.15829e+07	8.84496e+06	1.30889e+06	0	132479	124008	104501	0	0	0	30860.9
KELKAKGKSALM	149	160	3	0	435.264	5	10	4.91873	5.29953	436.265	2.1698	1	0	0.158479	0.402304	1	0	0.0650017		2.99531e+06	3.39779e+07	1.07756e+08	1.36138e+08	7.96589e+07	3.26006e+07	9.90914e+06	1.1602e+06	5726.62	287194	0	0	123464	0	0	0
KELKAKGKSALMF	149	161	3	0	484.287	5	11	7.19458	7.94115	488.568	11.9041	0.4	1					1.41496		306842	594592	6.1825e+06	1.18305e+07	1.12369e+07	5.15774e+06	3.59271e+06	200714	0	2.11195e+06	38218.5	201415	3.23346e+07	0	53816.8	1.75673e+08	0
MFNLQEPY	160	167	2	0	521.239	5	5	9.8459	10.3595	522.014	0.843474	0.4	0					0.52035		7.67977e+06	2.80928e+07	1.3532e+07	1.37717e+06	1.72403e+06	0	3.15094e+06	0	108959	0	0
MFNLQEPYFTWPLIA	160	174	2	0	935.466	6	11	14.3906	15.3754	936.574	0.962987	1	0	-0.425758	2.49169		1	0.286789		1.71328e+08	6.5779e+08	6.37332e+08	3.98631e+08	1.74468e+08	5.99624e+07	1.66895e+07	5.07256e+06	6.31831e+06	4.56805e+06	4.83543e+06	3.40527e+06	4.06302e+06	5.33823e+06	2.40941e+06	3.55243e+06	4.36492e+06	3.87497e+06
FNLQEPY	161	167	1	0	910.431	4	4	8.53462	9.31417	911.714	0.726697	0.4	0					0.315617		1.9885e+08	4.79404e+08	2.29419e+08	6.15788e+07	1.65278e+07	6.56083e+06	4.04156e+06	3.01905e+06	1.56662e+06
FNLQEPY	161	167	2	0	455.719	4	4	8.47212	9.17385	456.3	0.606271	0.4	0					0.0740179		1.963e+08	4.70241e+08	2.16913e+08	5.1916e+07	6.98703e+06	266745	45515.5	151532	295757
FNLQEPYFTW	161	170	2	0	672.817	5	7	12.853	13.2222	673.719	0.950051	0.4	0					0.754046		1.8317e+06	6.99148e+06	4.4579e+06	757510	50627.3	42164.7	0	31112.5	22465.7	242970	181860	105834	223781
FNLQEPYFTWPLI	161	173	2	0	834.427	6	9	14.2936	15.297	835.44	0.958057	1	0	-0.34042	2.55633		0	0.357389		2.54264e+08	8.75294e+08	7.94203e+08	3.92389e+08	1.43875e+08	4.39321e+07	1.41398e+07	9.53774e+06	8.41919e+06	7.03132e+06	8.75706e+06	6.30846e+06	6.94054e+06	6.11753e+06	5.01343e+06	6.92081e+06
FNLQEPYFTWPLIA	161	174	1	0	1738.88	6	10	13.9004	14.7339	1740.61	0.61636	0.4	0					0.409098		3.6889e+07	2.27604e+08	2.26305e+08	9.03674e+07	7.27294e+06	1.29431e+06	321070	94400.5	770555	8502.35	12067.4	0	0	32308.5	459058	1.01855e+06	0
FNLQEPYFTWPLIA	161	174	2	0	869.946	6	10	13.8221	14.8901	870.905	0.811517	1	0	-0.454612	2.78	-1	1	0.025536		3.33538e+09	1.14912e+10	1.0873e+10	5.8456e+09	2.24283e+09	7.07089e+08	2.22922e+08	8.40932e+07	5.66562e+07	3.71919e+07	2.30261e+07	1.1777e+07	9.83648e+06	7.34152e+06	6.57273e+06	8.43413e+06	5.8183e+06
FNLQEPYFTWPLIA	161	174	3	0	580.299	6	10	14.0719	14.3248	580.763	0.2827	1	0	-0.693305	-0.0404267	-1	-2	0.158348		4.02614e+06	8.98328e+06	7.87776e+06	2.08546e+06	33465.6	66591.6	22193.7	0	0	0	0	0	0	0	0	29978.8	0
FNLQEPYFTWPLIAA	161	175	2	0	905.464	6	11	13.6627	14.3715	906.556	1.03555	1	0	-0.395983	1.53733		1	0.27581		1.44526e+08	5.2408e+08	5.10379e+08	2.81358e+08	1.19224e+08	3.61708e+07	1.28734e+07	7.41771e+06	5.46515e+06	5.79988e+06	6.40768e+06	2.01899e+06	4.03908e+06	5.82682e+06	2.38635e+06	4.45026e+06	1.71764e+06	2.21634e+06
FNLQEPYFTWPLIAADGGYAFKYENGKYDIKDVGVDNAGAKAGL	161	204	4	0	1207.35	10	40	12.5054	13.0782	1211.25	12.6412	1	0	0.605558	1.06657		0	0.170228		0	0	114044	310178	812255	3.57891e+06	2.33622e+06	8.64142e+06	4.50449e+06	1.48452e+07	1.35797e+07	2.84615e+07	3.66545e+07	5.90002e+07	6.50092e+07	7.55403e+07	6.93115e+07	6.95036e+07	5.07879e+07	3.79432e+07	2.68235e+07	2.41062e+07	6.87339e+06	2.92288e+06	928473	3.878e+06	141808	224469	183170	1.40734e+06
NLQEPY	162	167	1	0	763.362	4	3	6.09892	6.71002	764.597	0.784746	0.4	0					0.323992		1.94402e+07	5.77336e+07	1.94993e+07	3.65385e+06	3.07514e+06	961685	398832	298456
NLQEPYFTWPLI	162	173	2	0	760.893	5	8	13.7586	14.0097	762.041	1.34031	1	0	-0.0646876	-0.0465966		-1	0.226932		1.48376e+07	5.98335e+07	4.68454e+07	2.19186e+07	7.0789e+06	4.62305e+06	2.31314e+06	3.29554e+06	1.47763e+06	1.89976e+06	1.17398e+06	879441	1.48453e+06	726156
NLQEPYFTWPLIA	162	174	1	0	1591.82	5	9	13.2874	13.8063	1593.5	0.692831	0.4	0					0.477738		9.41328e+06	4.34511e+07	3.56457e+07	1.50819e+07	2.88924e+06	765258	126973	106922	86930.7	0	0	8758.55	68027.9	95522.8	134350
NLQEPYFTWPLIA	162	174	2	0	796.411	5	9	13.2385	14.0097	797.316	0.812114	1	0	-0.413614	1.75304	1	-1	0.11239		5.97095e+08	2.12137e+09	1.79176e+09	8.66126e+08	3.09165e+08	9.26517e+07	2.65959e+07	1.38657e+07	9.64043e+06	4.86592e+06	1.99827e+06	2.5786e+06	2.49198e+06	3.15857e+06	2.60286e+06
NLQEPYFTWPLIAADGGYA	162	180	2	0	1063.52	6	15	13.1104	13.6787	1065.47	2.59208	1	0	-0.0409151	1.05118		1	0.772525		181973	7.91102e+06	1.99016e+07	2.67465e+07	2.04949e+07	1.39521e+07	5.33543e+06	1.27219e+06	512905	193902	625779	237307	592331	101085	432925	302244	480628	320057	286267	96973.3	665215	204671
NLQEPYFTWPLIAADGGYAFKYENGKYDIKDVGVDNAGAKAGL	162	204	4	0	1170.58	9	39	12.2234	12.584	1174.77	13.9123	0.4	0					0.785599		0	97288.4	0	0	0	0	327389	928327	1.31496e+06	481397	6.77792e+06	4.46615e+06	2.33651e+07	1.11325e+07	3.13461e+07	1.52624e+07	3.5282e+07	1.42458e+07	2.44527e+07	6.74882e+06	1.46247e+07	4.01206e+06	5.9692e+06	3.02174e+06	3.28944e+06	847133	1.23905e+06	301053	520390	374712
FTWPLIA	168	174	1	0	847.471	4	4	12.239	12.9986	847.889	-0.130879	1	0	-0.968595	1.71273	1	1	0.141758		1.36948e+09	4.77886e+08	1.19168e+08	3.09887e+07	1.88884e+06	367224	823463	521314	673147
FTWPLIA	168	174	2	0	424.239	4	4	12.1889	12.9668	424.464	-0.0995344	0.4	0					0.0866341		1.54251e+08	7.32372e+07	1.4344e+07	809199	229743	0	160640	0	322479
AADGGYA	174	180	1	0	624.262	4	5	3.28027	3.9389	625.926	1.3096	1	0	0.361326	1.36353		1	0.87301		1.38134e+07	3.83708e+07	3.39539e+07	1.55722e+07	3.71417e+06	153172	469564	52897.2	157033	423802
AADGGYAF	174	181	1	0	771.331	4	6	7.89427	8.33138	773.077	1.28496	1	0	0.145749	0.597144		1	0.161437		2.28154e+07	6.2862e+07	6.14576e+07	3.44816e+07	9.96602e+06	931562	283414	0	0	0	0
AADGGYAFKYENGKY	174	188	2	0	827.381	5	13	7.51207	7.89427	832.088	8.41731	0.4	1					0.999409		4342.3	80909.3	183087	1.84738e+06	8.58518e+06	2.08513e+07	3.05355e+07	3.11591e+07	2.27425e+07	1.35058e+07	9.3142e+06	1.15107e+07	1.35962e+07	1.49557e+07	1.58243e+07	1.36528e+07	9.56894e+06	3.41707e+06	1.05236e+06
AADGGYAFKYENGKY	174	188	3	0	551.923	5	13	7.52772	7.8318	555.103	8.54307	0.4	1					0.659567		694.292	44578.6	58818	1.15071e+06	7.8785e+06	1.62451e+07	2.19799e+07	1.8387e+07	1.80258e+07	1.11104e+07	7.37165e+06	7.93113e+06	1.07856e+07	1.09853e+07	1.26228e+07	1.0084e+07	6.97493e+06	3.99636e+06	1.2241e+06
AADGGYAFKYENGKYDIKDVGVDNAGAKAGL	174	204	3	0	1059.85	8	29	8.39395	8.53462	1064.28	11.3767	1	0	0.949814	-0.428493	1	0	0.294702		119267	138615	6.65349e+06	27457.4	0	2.13673e+06	0	136925	3.21475e+06	3.40568e+06	7.94817e+06	1.67892e+07	1.556e+07	1.92594e+07	2.3666e+07	1.73541e+07	1.55222e+07	1.07666e+07	6.15801e+06	3.20752e+06	1.08829e+06	222209	431995	455758	142077	0	0	0	153927	100548
AADGGYAFKYENGKYDIKDVGVDNAGAKAGL	174	204	4	0	795.143	8	29	8.2689	8.47212	798.702	12.3531	1	0	1.10179	-0.212087	1	0	0.160691		0	769092	0	289537	0	117129	0	0	836959	888632	6.08991e+06	9.74236e+06	1.51824e+07	1.92199e+07	2.10403e+07	1.85561e+07	1.58825e+07	1.08717e+07	6.51832e+06	2.009e+06	868024	594366	0	0	0	261083	0	549350	96563.8	262700
AADGGYAFKYENGKYDIKDVGVDNAGAKAGLTF	174	206	3	0	1142.56	8	31	9.15828	9.64317	1147.31	12.2002	0.6	0					0.259199		1.69296e+06	2.8334e+06	299017	266484	138053	254453	1.09674e+06	829036	7.02528e+06	2.03583e+07	3.57188e+07	6.68962e+07	8.49705e+07	9.20403e+07	1.08783e+08	9.36509e+07	6.90036e+07	5.98668e+07	3.13591e+07	1.19875e+07	1.01028e+07	2.28925e+06	174143	148973	579570	0	645958	205800	0	603579
AADGGYAFKYENGKYDIKDVGVDNAGAKAGLTF	174	206	4	0	857.172	8	31	9.14272	9.50218	860.638	11.8184	0.6	0					0.121896		2.63782e+06	1.10349e+06	1.06149e+06	5.06922e+06	1.30106e+06	1.20815e+06	2.59621e+06	6.74819e+06	8.50239e+06	2.31942e+07	4.19632e+07	6.37149e+07	8.60807e+07	1.02032e+08	1.09603e+08	9.69966e+07	7.73337e+07	5.65914e+07	3.64142e+07	1.98104e+07	1.09333e+07	5.34041e+06	1.70239e+06	586623	885328	307920	62500.6	0	341135	16327.4
AADGGYAFKYENGKYDIKDVGVDNAGAKAGLTFL	174	207	3	0	1180.25	8	32					-1
ADGGYA	175	180	1	0	553.225	3	4	3.05457	3.69932	554.766	1.23033	1	0	0.567433	1.3155		1	0.106496		1.83657e+08	4.12257e+08	3.51575e+08	1.47708e+08	3.84724e+07	5.84791e+06	141576	1.36193e+06
ADGGYAFKYENGKY	175	188	2	0	791.862	5	12	7.46517	7.988	795.158	5.63318	1	0	1.29797	0.893701	1	-1	0.0642849		169172	4.36007e+06	2.16463e+07	8.39134e+07	2.193e+08	3.98936e+08	5.10724e+08	4.91592e+08	3.73282e+08	2.15678e+08	1.06709e+08	3.70731e+07	1.17535e+07	1.91102e+06	59271.7	285941	0	334106
ADGGYAFKYENGKY	175	188	3	0	528.244	5	12	7.46517	7.71893	530.454	5.67207	1	0	1.3126	-0.0371977	1	-1	0.0387486		259580	1.81869e+06	1.00706e+07	4.02771e+07	1.05885e+08	1.94445e+08	2.46735e+08	2.47733e+08	1.87366e+08	1.13118e+08	4.99517e+07	2.19641e+07	5.42525e+06	603928	143045	342392	0	44559.3
ADGGYAFKYENGKYDIKD	175	192	2	0	1027.48	6	16	7.54337	7.87865	1032.14	8.09276	1	0	1.46211	0.244828	1	0	0.292325		62223.3	13646.1	1227.81	96842.5	1.01702e+06	6.8748e+06	2.08422e+07	3.67519e+07	5.09488e+07	5.44265e+07	4.81587e+07	3.34028e+07	1.90732e+07	1.0149e+07	4.14145e+06	474571	668850	87983.4	343053	0	868584	3.34268e+06	612445
ADGGYAFKYENGKYDIKD	175	192	3	0	685.322	6	16	7.51207	7.8474	688.192	7.37847	0.6	0					0.0869111		5.27731e+07	393354	453793	2.24462e+07	1.34298e+07	3.45133e+07	7.75904e+07	1.27656e+08	1.74704e+08	1.81871e+08	1.66595e+08	1.23639e+08	7.60738e+07	4.16693e+07	1.6082e+07	5.30388e+06	520974	0	0	53862.3	1.43138e+06	3.4635e+06	1.33897e+06
ADGGYAFKYENGKYDIKDVGVDNAGAKAGL	175	204	3	0	1036.18	7	28	8.25327	8.83135	1040.62	11.5021	1	0	1.03328	1.08485	1	1	0.219404		0	9.55281e+06	401624	812596	8.65826e+07	4.05845e+06	1.37573e+07	2.47721e+08	8.85198e+07	1.76592e+08	5.03214e+08	4.78343e+08	6.15872e+08	7.66699e+08	6.86386e+08	6.09676e+08	5.08353e+08	3.48714e+08	2.25224e+08	1.53198e+08	8.25406e+07	4.4441e+07	2.82565e+07	9.09408e+06	2.52977e+06	1.31594e+06	106477	97325	427093	334951
ADGGYAFKYENGKYDIKDVGVDNAGAKAGL	175	204	4	0	777.383	7	28	8.20645	8.39395	780.902	12.2346	1	0	1.15136	-0.266463	1	-1	0.0718607		241300	0	0	114837	398614	1.26628e+06	3.21027e+06	6.99996e+06	1.84152e+07	3.85851e+07	7.15704e+07	1.09245e+08	1.50132e+08	1.74177e+08	1.76286e+08	1.61743e+08	1.33278e+08	9.60083e+07	6.42192e+07	4.07121e+07	2.42088e+07	1.21014e+07	5.85518e+06	1.43828e+06	1.23781e+06	80688.5	200069	0	0	0
ADGGYAFKYENGKYDIKDVGVDNAGAKAGL	175	204	5	0	622.108	7	28					-1
ADGGYAFKYENGKYDIKDVGVDNAGAKAGLTF	175	206	2	0	1677.82	8	30	9.22058	9.32982	1684.77	11.9012	1	0	0.969708	-0.537244	1	0	0.317501		0	0	0	0	0	0	0	0	0	875857	3.18459e+06	6.05648e+06	9.86283e+06	1.21607e+07	1.27969e+07	1.15703e+07	9.57123e+06	4.83946e+06	1.97031e+06	247343	174015	0	0	0	0	0	0	0	0	0
ADGGYAFKYENGKYDIKDVGVDNAGAKAGLTF	175	206	3	0	1118.88	8	30	9.14272	9.62753	1123.51	11.867	1	0	0.964561	0.762173	1	0	0.090088		151540	468196	6.70021e+06	1.85435e+07	3.32454e+07	4.51215e+07	6.4765e+07	1.16053e+08	2.31013e+08	4.25002e+08	7.1221e+08	1.084e+09	1.33238e+09	1.58822e+09	1.5241e+09	1.39727e+09	1.08188e+09	8.08459e+08	5.13831e+08	3.30395e+08	1.912e+08	1.07149e+08	6.2519e+07	2.81058e+07	1.70326e+07	7.92819e+06	1.76558e+06	1.13785e+06	1.24322e+06	964136
ADGGYAFKYENGKYDIKDVGVDNAGAKAGLTF	175	206	4	0	839.412	8	30	9.14272	9.64317	842.827	11.6505	1	0	0.931997	0.81626	1	-1	0.121423		2.56525e+06	1.95921e+06	2.83652e+07	1.9066e+07	6.76252e+07	4.6998e+07	1.52802e+08	1.22513e+08	3.66164e+08	4.45408e+08	9.26895e+08	1.09383e+09	1.61342e+09	1.67205e+09	1.72435e+09	1.46216e+09	1.25837e+09	8.46689e+08	5.6482e+08	3.43454e+08	2.15589e+08	1.10099e+08	6.77519e+07	3.44237e+07	2.19872e+07	8.31815e+06	1.04737e+07	2.52078e+06	1.19761e+07	627578
ADGGYAFKYENGKYDIKDVGVDNAGAKAGLTF	175	206	5	0	671.731	8	30	9.14272	9.6588	674.514	11.9051	1	0	0.970304	0.870348	1	0	0.0802125		0	134134	248580	824085	499374	1.24976e+06	2.54133e+06	5.16806e+06	1.17229e+07	3.09562e+07	5.08921e+07	7.87449e+07	1.07194e+08	1.14763e+08	1.13867e+08	1.03972e+08	7.9811e+07	5.58957e+07	3.88624e+07	1.95807e+07	9.59218e+06	4.04893e+06	1.86126e+06	5.912e+06	399858	198915	104978	258009	5.10188e+06	0
ADGGYAFKYENGKYDIKDVGVDNAGAKAGLTFL	175	207	3	0	1156.58	8	31	9.97042	10.688	1161.19	11.7497	0.6	0					0.0977864		926933	437129	893416	1.54191e+07	5.24533e+06	1.01619e+07	4.60538e+07	4.15327e+07	1.00135e+08	2.227e+08	3.3619e+08	4.96918e+08	6.67149e+08	7.72601e+08	7.59048e+08	6.81784e+08	5.60399e+08	4.07495e+08	2.64094e+08	1.6107e+08	9.35106e+07	4.66228e+07	1.95597e+07	7.71191e+06	3.28102e+06	2.0005e+06	1.18667e+06	330778	525962	198027
ADGGYAFKYENGKYDIKDVGVDNAGAKAGLTFL	175	207	4	0	867.683	8	31	9.98598	10.6567	871.169	11.8617	0.6	0					0.0483687		503179	181787	1.79179e+06	5.83479e+06	1.1236e+07	1.2742e+07	2.9252e+07	5.10118e+07	1.12899e+08	2.19594e+08	3.80623e+08	6.01252e+08	7.68236e+08	8.63706e+08	8.76823e+08	8.00348e+08	6.51768e+08	4.78953e+08	3.17395e+08	1.91171e+08	1.08549e+08	6.07889e+07	2.97874e+07	1.73139e+07	8.89901e+06	4.30354e+06	1.97699e+06	3.40858e+06	831935	812290
ADGGYAFKYENGKYDIKDVGVDNAGAKAGLTFL	175	207	5	0	694.348	8	31	10.0638	10.235	697.125	11.8025	1	0	0.897577	-0.322856	1	1	0.0976881		0	0	1.5212e+06	0	0	113960	483106	959163	2.50006e+06	7.9216e+06	1.6718e+07	2.50257e+07	3.77981e+07	4.02171e+07	4.12196e+07	3.72952e+07	2.87705e+07	2.0866e+07	1.23674e+07	6.60139e+06	921351	1.19462e+06	950412	230824	211909	177721	157752	0	93874.1	0
DGGYAFKYENGKY	176	188	2	0	756.344	5	11	7.49643	7.6719	759.422	5.23972	1	0	1.32915	-0.308095		-1	0.190973		0	0	251846	2.70476e+06	6.90296e+06	1.29907e+07	1.32799e+07	1.03537e+07	6.85114e+06	1.64874e+06	341735	89351.5	192463	55156.4	127407	0	990984
DGGYAFKYENGKYDIKDVGVDNAGAKAGL	176	204	3	0	1012.5	7	27	8.30015	8.56585	1017.02	11.7752	0.6	0					0.235723		178629	0	0	0	0	0	225612	170953	529959	6.54986e+06	1.34011e+07	1.94745e+07	2.6115e+07	2.65479e+07	2.62359e+07	2.35817e+07	1.46066e+07	7.99299e+06	4.31427e+06	825577	269797	274673	0	0	149906	0	501463	480982	547343	274217
DGGYAFKYENGKYDIKDVGVDNAGAKAGL	176	204	4	0	759.624	7	27					-1
DGGYAFKYENGKYDIKDVGVDNAGAKAGLTF	176	206	4	0	821.653	8	29	9.31417	9.50218	825.314	12.6779	0.4	1					0.14601		387974	714596	485264	546689	1.19381e+06	3.54324e+06	7.88953e+06	1.23223e+07	1.75196e+07	1.68114e+07	2.72384e+07	8.17194e+07	3.68382e+07	3.78195e+07	3.67558e+07	5.51932e+07	2.09813e+07	2.55586e+07	8.49952e+06	2.98439e+07	3.00085e+06	3.00578e+07	1.44838e+06	2.73435e+07	427778	1.51856e+07	943338	7.32141e+06	0	992318
DGGYAFKYENGKYDIKDVGVDNAGAKAGLTFL	176	207	3	0	1132.9	8	30					-1
YAFKYENGKYDIKDVGVDNAGAKAGL	179	204	3	0	936.14	7	24					0
AFKYENGKYDIKD	180	192	2	0	795.894	5	11	6.14055	7.16847	801.651	10.5574	0.4	0					1.08336		66279	229828	6305.2	566797	3.91492e+06	9.98054e+06	1.75305e+07	2.2194e+07	1.95797e+07	1.20762e+07	6.99964e+06	2.90396e+07	6.37992e+07	8.22937e+07	6.06436e+07	2.43833e+07	3.07168e+06
AFKYENGKYDIKD	180	192	3	0	530.931	5	11	6.85128	7.0899	533.588	7.01114	1	1	2.05602	-0.0896126	-1	1	0.165786		0	0	71399.5	1.16945e+06	5.20164e+06	1.28687e+07	2.25548e+07	2.63586e+07	2.33153e+07	1.4306e+07	1.34467e+07	4.3138e+06	4.18521e+06	6.17022e+06	3.31314e+06	522277	283126
AFKYENGKYDIKDVGVDNAGAKAGL	180	204	3	0	881.785	7	23	7.80057	7.988	886.02	11.1327	0.4	1					0.135879		0	0	214432	92670.9	224096	1.9588e+06	5.83001e+06	1.96291e+07	3.85697e+07	7.13824e+07	9.96084e+07	1.62607e+08	1.28137e+08	1.09092e+08	2.17368e+08	5.88187e+07	3.58525e+07	8.2307e+07	8.31688e+06	2.29681e+06	1.98168e+07	266353	0	3.55465e+06	0	0	224215	0	110057	1.13381e+06
AFKYENGKYDIKDVGVDNAGAKAGL	180	204	4	0	661.591	7	23	7.73462	8.01922	664.577	10.3742	1	0	1.21502	0.0694774	1	1	0.080808		0	0	0	844799	80678.4	69365.4	1.45775e+06	6.81442e+06	1.21561e+07	2.4783e+07	3.53642e+07	4.315e+07	4.20289e+07	3.76488e+07	3.01046e+07	2.24263e+07	1.13115e+07	4.6264e+06	1.48939e+06	847145	140712	61473.1	0	108639	61799.6	0	53037.1	210250	0	73508.9
AFKYENGKYDIKDVGVDNAGAKAGLTF	180	206	4	0	723.62	7	25	8.76887	9.29857	726.613	10.239	0.6	0					0.200878		232042	142047	185731	235057	300640	2.2437e+06	8.15464e+06	2.28416e+07	5.41126e+07	1.00453e+08	1.44317e+08	1.6061e+08	1.7652e+08	1.52753e+08	1.10548e+08	6.72701e+07	4.17311e+07	1.91538e+07	8.20245e+06	2.28647e+06	454307	1.52332e+06	335512	669573	313169	460445	399472	626203	1.2209e+06	798635
AFKYENGKYDIKDVGVDNAGAKAGLTFL	180	207	3	0	1002.19	7	26	9.73682	10.0483	1006.18	10.1774	0.6	0					0.0765791		1.54459e+06	723020	2.74721e+06	1.253e+06	374594	1.35834e+06	1.03894e+07	3.12773e+07	6.5872e+07	1.09071e+08	1.67985e+08	2.02271e+08	2.0609e+08	1.8861e+08	1.53334e+08	1.0241e+08	5.52222e+07	2.93657e+07	1.31212e+07	5.17364e+06	447869	26245.5	643166	293442	0	398330	0	21070	305034	6882.3
AFKYENGKYDIKDVGVDNAGAKAGLTFL	180	207	4	0	751.891	7	26	9.83033	10.0483	754.893	10.203	0.6	0					0.0967723		2.16045e+06	3.65325e+06	669434	310045	624071	1.45426e+06	3.8936e+06	1.03237e+07	3.20717e+07	4.90121e+07	5.21857e+07	9.11697e+07	9.33496e+07	8.82106e+07	6.01834e+07	4.60485e+07	3.00119e+07	1.27568e+07	6.49614e+06	845596	883324	0	382897	94799.4	94001.5	174779	412304	0	0	0
FKYENGKY	181	188	1	0	1048.51	4	6	6.16135	6.28647	1053.02	3.8701	0.4	0					0.290936		0	0	67467.1	2.92397e+06	6.53961e+06	7.46487e+06	1.76472e+06	0	0	185337	90549
FKYENGKY	181	188	2	0	524.759	4	6	5.98983	6.72573	527.024	3.88764	1	0	2.10371	1.63085	1	1	0.0776707		0	1.16274e+07	8.69154e+07	2.47008e+08	4.1793e+08	4.1298e+08	2.4975e+08	8.25428e+07	1.75231e+07	873505	360278
FKYENGKYDIKD	181	192	2	0	760.375	5	10	6.64717	6.97997	763.74	5.81229	1	0	1.80259	0.236236	1	0	0.119944		130351	338012	327293	5.76186e+06	1.30698e+07	3.93084e+07	5.339e+07	5.85605e+07	4.20968e+07	2.44943e+07	7.49479e+06	1.59358e+06	94074.2	88723.7	215335	244773
FKYENGKYDIKD	181	192	3	0	507.252	5	10	6.64717	6.99563	509.496	5.81429	1	0	1.8035	0.290439	1	0	0.0730924		222845	197395	938598	7.22356e+06	2.29711e+07	4.59429e+07	6.40823e+07	6.87477e+07	5.67342e+07	2.87512e+07	1.25791e+07	3.15551e+06	444230	170219	0	0
FKYENGKYDIKDVGVDNAGAKAGL	181	204	2	0	1286.66	7	22	7.65623	7.94115	1292.36	9.88427	1	0	1.20703	0.070573	1	-1	0.273164		0	0	0	0	592757	19382	1.78168e+06	4.2599e+06	1.18171e+07	1.92281e+07	2.64267e+07	3.02977e+07	2.96054e+07	2.20296e+07	1.63409e+07	9.28612e+06	3.37904e+06	788702	139598	105225	0	0	0	0	15000.9	7317.92	29800.6	128962	122836	327626
FKYENGKYDIKDVGVDNAGAKAGL	181	204	3	0	858.106	7	22	7.64058	7.90988	861.98	10.092	1	0	1.24965	0.0165435	1	-1	0.0558347		668194	741144	715729	1.05526e+06	2.76289e+06	1.11566e+07	1.82534e+07	8.06401e+07	1.5521e+08	2.43403e+08	3.37289e+08	3.86907e+08	3.72942e+08	3.06771e+08	2.33614e+08	1.51433e+08	8.5095e+07	4.36193e+07	2.02463e+07	6.70031e+06	2.07919e+06	395781	276891	72866.2	214209	341112	75079.6	139876	0	0
FKYENGKYDIKDVGVDNAGAKAGL	181	204	4	0	643.831	7	22	7.70325	7.94115	646.772	10.2323	1	0	1.27844	-0.0920921	1	-2	0.08092		175610	412971	5.39096e+06	214393	340796	2.16113e+06	6.9648e+06	1.82987e+07	3.73607e+07	5.69543e+07	8.26823e+07	9.6687e+07	9.6007e+07	7.9761e+07	5.78719e+07	3.75334e+07	1.77163e+07	9.91059e+06	1.88735e+07	1.37961e+06	151669	2814.28	4.01873e+06	0	0	0	1.19057e+06	8328.93	0	0
FKYENGKYDIKDVGVDNAGAKAGLTF	181	206	2	0	1410.71	7	24	8.75325	8.89385	1416.4	9.67211	1	0	0.998137	-0.428724		-2	0.405032		0	0	1.50095e+06	610711	0	190779	198985	1.16525e+06	6.17222e+06	1.0116e+07	1.4362e+07	1.77052e+07	1.63139e+07	1.45863e+07	8.42943e+06	2.0556e+06	329128	331564	0	230045	0	0	0	0	0	0	0	0	206282	517691
FKYENGKYDIKDVGVDNAGAKAGLTFL	181	207	3	0	978.506	7	25	9.69002	10.235	981.869	8.32401	1	1	0.681978	0.970391	1	-7	0.436767		4.65585e+07	1.26241e+08	1.62157e+08	1.69632e+08	1.4667e+08	1.10722e+08	1.0464e+08	1.50936e+08	2.4721e+08	3.83874e+08	5.05311e+08	5.84615e+08	5.72267e+08	4.96579e+08	3.44487e+08	2.29725e+08	1.28296e+08	6.57219e+07	3.22548e+07	9.64469e+06	2.83301e+06	1.68183e+06	302925	0	140868	137439	137533	955061	0	277062
FKYENGKYDIKDVGVDNAGAKAGLTFL	181	207	4	0	734.132	7	25	9.72123	10.1728	736.749	8.70651	1	0	0.751039	0.647195	1	-3	0.213942		1.37889e+07	3.84859e+07	4.47745e+07	5.01056e+07	4.18077e+07	3.53755e+07	3.25383e+07	6.02573e+07	1.05163e+08	1.71887e+08	2.2644e+08	2.47841e+08	2.54527e+08	2.00737e+08	1.66279e+08	8.3397e+07	6.02623e+07	1.22165e+07	1.2811e+07	811984	887000	788717	0	618505	166448	1.91252e+06	357626	282689	0	1.26405e+06
KYENGKYDIKD	182	192	2	0	686.841	5	9	5.11187	5.31517	689.694	4.89592	1	0	1.63451	-0.211799		0	0.157637		0	225908	62735	3.0242e+06	8.20051e+06	1.33645e+07	1.3843e+07	1.02802e+07	4.22878e+06	1.09806e+06	0	78038.5	83848.9	0	0
KYENGKYDIKDVGVDNAGAKAGL	182	204	2	0	1213.12	7	21	7.18413	7.32473	1218.39	9.12106	1	0	1.13956	-0.428724	1	1	0.287894		0	137998	106568	99080.7	0	580741	888180	2.62942e+06	5.56726e+06	7.99493e+06	1.02378e+07	1.21172e+07	9.25182e+06	4.76787e+06	2.54418e+06	511293	241960	218291	0	281530	0	0	0	0	0	129442	0	0	0
KYENGKYDIKDVGVDNAGAKAGL	182	204	3	0	809.083	7	21	7.12135	7.44952	812.632	9.22252	1	0	1.16137	0.220206	1	1	0.0878361		40732.7	167960	421915	313646	1.58509e+06	7.3429e+06	2.70847e+07	5.32938e+07	9.44636e+07	1.31283e+08	1.45047e+08	1.4903e+08	1.23388e+08	8.65821e+07	5.51402e+07	3.20592e+07	1.41134e+07	4.58726e+06	1.7243e+06	418969	0	199364	123818	180915	128521	767883	259417	0	98527.8
KYENGKYDIKDVGVDNAGAKAGL	182	204	4	0	607.064	7	21	7.13707	7.3871	609.735	9.25704	1	0	1.16879	-0.050114	1	1	0.0824995		0	53326.1	0	0	97336.5	599445	4.29948e+06	1.12139e+07	1.92548e+07	2.79738e+07	3.24495e+07	3.2651e+07	2.55277e+07	2.05045e+07	1.13772e+07	5.48634e+06	2.04162e+06	1.12854e+06	109070	0	0	172400	108797	73150.9	0	68156.5	0	0	0
KYENGKYDIKDVGVDNAGAKAGLTF	182	206	3	0	891.789	7	23	8.36265	8.3783	895.28	8.88648	1	0	0.923049	-0.861017	1	1	0.0319133		0	3.29423e+06	1.55981e+06	0	1.16552e+06	1.56797e+06	5.07847e+06	9.79095e+06	1.5082e+07	2.00529e+07	2.35524e+07	2.45938e+07	1.90093e+07	1.42581e+07	1.00607e+07	4.86516e+06	2.9131e+06	4.19132e+06	949554	111781	0	0	0	0	0	0	0	0	0	0
KYENGKYDIKDVGVDNAGAKAGLTF	182	206	4	0	669.093	7	23					-1
KYENGKYDIKDVGVDNAGAKAGLTFL	182	207	3	0	929.483	7	24	9.25177	9.78358	932.988	8.85354	0.6	0					0.138589		444750	3.66523e+06	615721	2.72141e+06	1.06392e+07	3.21481e+07	8.28271e+07	1.55754e+08	2.45264e+08	3.57775e+08	3.67854e+08	3.65685e+08	3.00864e+08	2.15994e+08	1.31513e+08	7.69972e+07	3.51947e+07	1.40515e+07	3.84012e+06	1.197e+06	0	100563	114452	414511	864931	1.52201e+06	1.71176e+06	2.12709e+06	1.38527e+06	280007
KYENGKYDIKDVGVDNAGAKAGLTFL	182	207	4	0	697.364	7	24	9.29857	9.768	700.022	8.96898	1	0	0.865898	0.708951	1	0	0.134751		70281.8	0	246405	98146	4.15247e+06	8.17038e+06	2.61973e+07	5.63412e+07	1.15301e+08	1.21927e+08	1.39294e+08	1.33672e+08	1.12733e+08	7.80727e+07	4.75063e+07	2.51796e+07	1.06296e+07	4.04348e+06	1.32094e+06	101729	932118	0	136419	177006	949658	718731	424367	525839	6.28843e+06	315286
DIKDVGVDNAGAKAGL	189	204	2	0	771.91	5	14	6.75717	7.18413	774.852	5.00315	1	0	0.792148	0.562028	1	1	0.118243		754197	1.35846e+07	5.90105e+07	1.63179e+08	3.03328e+08	4.08775e+08	4.32733e+08	3.42568e+08	2.19231e+08	1.18452e+08	5.41534e+07	2.17756e+07	5.80714e+06	1.42196e+06	198735	158107	15181.9	0	13836.7	0
DIKDVGVDNAGAKAGL	189	204	3	0	514.942	5	14	6.75717	6.97997	516.831	4.78535	1	0	0.721928	-0.144334	1	1	0.0407083		153354	5.31882e+06	2.42269e+07	6.74246e+07	1.19627e+08	1.53919e+08	1.45308e+08	1.11956e+08	6.60188e+07	3.54702e+07	1.4606e+07	5.05205e+06	2.01086e+06	70597.3	26192	39791.1	28667.2	2572.02	47047.1	210184
DIKDVGVDNAGAKAGLTF	189	206	2	0	895.968	6	16	8.28452	8.87825	899.047	5.11151	0.6	0					0.126397		639543	1.94016e+07	6.30173e+07	2.19198e+08	3.81805e+08	5.88586e+08	6.2701e+08	5.67523e+08	3.81171e+08	2.26325e+08	1.08263e+08	4.47093e+07	1.56583e+07	2.07542e+06	455214	523355	386511	192324	0	151219	0	107786	0
DIKDVGVDNAGAKAGLTF	189	206	3	0	597.648	6	16	8.28452	8.73762	599.707	5.13233	0.6	0					0.0667837		69986	4.97114e+06	3.76812e+07	1.20606e+08	2.37983e+08	3.58968e+08	4.0098e+08	3.3981e+08	2.37098e+08	1.32734e+08	5.99054e+07	2.58037e+07	1.03002e+07	1.77188e+06	681509	89508.3	163046	211865	135927	66628.7	176587	70810.6	171252
DIKDVGVDNAGAKAGLTFL	189	207	2	0	952.51	6	17	9.67442	10.2039	955.711	5.28214	1	0	0.581564	0.916823	1	1	0.166948		0	2.55282e+06	3.31329e+07	9.84146e+07	2.11193e+08	3.03472e+08	3.39233e+08	2.94419e+08	2.18946e+08	1.28175e+08	6.88041e+07	2.59901e+07	1.51789e+07	6.4891e+06	6.10764e+06	3.09639e+06	2.16534e+06	1.66401e+06	1.0056e+06	1.12945e+06	255572	755593	487826	171615
DIKDVGVDNAGAKAGLTFL	189	207	3	0	635.342	6	17	9.69002	10.2817	637.566	5.551	1	0	0.652952	1.13185	1	1	0.137247		0	1.65189e+06	2.47129e+07	9.31665e+07	2.08822e+08	3.18193e+08	3.57585e+08	3.13422e+08	2.24928e+08	1.39407e+08	5.8712e+07	2.20052e+07	1.36256e+07	1.37149e+07	1.78748e+07	5.81706e+06	1.93085e+06	616763	461753	1.28848e+06	1.98118e+06	9795.26	130038	1.91781e+07
VGVDNAGAKAGLTF	193	206	2	0	660.351	5	12	8.12842	8.81572	662.693	3.91008	0.6	0					0.0909971		767092	2.44879e+07	1.12461e+08	2.55238e+08	3.52814e+08	3.55121e+08	2.53432e+08	1.3588e+08	5.3709e+07	1.59632e+07	2.96195e+06	468882	241253	152940	752000	0	71095.9	0
VGVDNAGAKAGLTFL	193	207	2	0	716.893	5	13	9.78358	10.1728	719.377	4.12076	0.6	0					0.154815		4.002e+06	755955	6.64333e+07	6.56666e+07	2.05185e+08	1.89961e+08	1.50707e+08	8.26676e+07	3.22163e+07	9.77362e+06	2.50287e+06	1.49764e+06	244801	796523	477534	634760	105855	480344	1.31567e+06
NAGAKAGLTFL	197	207	2	0	531.801	4	9					-1
LVDLIKNKHMNA	207	218	2	0	698.392	5	10	6.94863	7.10562	699.639	1.60425	0.6	0					0.0233979		1.3006e+07	6.29617e+07	1.11181e+08	8.897e+07	4.98725e+07	1.77941e+07	3.02033e+06	266050	205766	9368.95	0	0	0	0	43039.4	0
LVDLIKNKHMNA	207	218	3	0	465.931	5	10	6.94863	7.27793	466.762	1.60542	0.6	0					0.252492		1.70549e+07	9.19127e+07	1.53729e+08	1.26921e+08	6.61281e+07	2.4761e+07	6.37595e+06	546784	37667.7	0	0	0	0	89023.7	0	0
LVDLIKNKHMNADTD	207	221	2	0	863.943	6	13	6.75717	7.10562	865.645	2.33462	1	0	-0.0103097	0.290381	1	0	0.101071		2.07523e+06	3.52959e+07	8.65313e+07	1.11928e+08	9.71017e+07	5.32063e+07	2.42141e+07	8.89012e+06	119731	124080	67676.2	69944.8	332325	247112	0	121534	0	264685	66238.2	119417
LVDLIKNKHMNADTD	207	221	3	0	576.298	6	13	6.86697	7.15278	577.418	2.29249	0.6	0					0.0520614		4.05673e+06	3.5293e+07	9.61105e+07	1.26487e+08	9.62667e+07	5.60158e+07	2.59659e+07	8.21617e+06	1.56972e+06	255554	296855	0	228949	0	0	0	0	84057.5	151837	0
LVDLIKNKHMNADTDY	207	222	2	0	945.475	6	14	7.46517	7.94115	947.544	2.95977	1	0	0.133346	0.731612	0	0	0.208309		1.67018e+07	1.60415e+08	4.17983e+08	7.42069e+08	8.09626e+08	6.51862e+08	3.62624e+08	1.80099e+08	7.09981e+07	2.60025e+07	1.02164e+07	4.83415e+06	6.64484e+06	1.24489e+06	2.49415e+06	276362	500011	0	766861	505093	453525
LVDLIKNKHMNADTDY	207	222	3	0	630.652	6	14	7.49643	7.988	632.071	3.07728	1	0	0.171231	0.785526	0	0	0.079563		2.31226e+07	2.06139e+08	6.88129e+08	1.28351e+09	1.51463e+09	1.17925e+09	6.74895e+08	3.245e+08	1.28521e+08	4.8607e+07	2.05441e+07	9.64555e+06	7.05251e+06	3.91271e+06	6.82112e+06	5.84117e+06	6.27208e+06	4.4291e+06	1.31297e+06	444164	473997
LVDLIKNKHMNADTDY	207	222	4	0	473.241	6	14	7.62165	7.73462	474.632	4.3836	1	1	0.592399	-0.524328	-1	-1	0.237933		599475	4.57933e+06	1.47855e+07	2.62185e+07	3.34076e+07	2.33886e+07	1.47024e+07	5.48652e+06	1.63341e+06	504240	1.64038e+06	0	8.27501e+06	0	8.65122e+06	0	3.65261e+06	0	672604	75750.1	325824
LVDLIKNKHMNADTDYSIA	207	225	3	0	721.037	6	17	8.01922	8.48775	723.345	5.58982	0.6	0					0.288935		0	0	1.59794e+07	6.2127e+07	1.26879e+08	2.03809e+08	2.06034e+08	1.48067e+08	8.99599e+07	4.20091e+07	1.27477e+07	2.94598e+06	519615	1.36815e+06	102324	219623	1.51641e+07	0	152733	3.88929e+07	0	0	2.5071e+07	0
LVDLIKNKHMNADTDYSIAE	207	226	2	0	1145.57	7	18	7.81618	8.39395	1148.34	4.12702	1	0	0.21399	1.08376	1	-4	0.286691		849092	2.02513e+06	2.52686e+07	7.45332e+07	1.44182e+08	2.02679e+08	1.9202e+08	1.44547e+08	7.27277e+07	2.31959e+07	2.5484e+06	272668	0	13442.2	740419	0	278827	117096	522555	0	0	0	404338	0	0	486955
LVDLIKNKHMNADTDYSIAE	207	226	3	0	764.051	7	18	7.8318	8.39395	766.002	4.44136	1	0	0.292814	1.02973	1	-4	0.0565837		929318	776864	6.83835e+07	2.36187e+08	4.73815e+08	7.72813e+08	8.22888e+08	5.83819e+08	3.66969e+08	1.55967e+08	4.47901e+07	6.96866e+06	1.59114e+06	2.24403e+06	1.76488e+06	776787	449970	22516.1	433105	255185	322331	1.01618e+06	985992	148895	153316	635054
LVDLIKNKHMNADTDYSIAE	207	226	4	0	573.29	7	18	7.87865	8.19083	574.766	4.49341	1	0	0.305866	0.164908	1	-4	0.0914258		136088	145122	1.32481e+06	1.05747e+07	3.0842e+07	4.4777e+07	4.69698e+07	3.41973e+07	2.13125e+07	8.53307e+06	1.2683e+06	382525	0	0	0	0	0	0	0	0	367873	0	74848.3	0	174870	132132
LVDLIKNKHMNADTDYSIAEAA	207	228	3	0	811.409	7	20	8.2689	8.87305	815.166	9.77703	0.6	0					0.614321		3.61951e+06	9.66053e+06	1.86417e+07	4.80853e+07	8.91639e+07	1.57295e+08	2.88364e+08	4.95967e+08	8.35634e+08	1.30644e+09	1.87402e+09	2.06434e+09	1.93533e+09	1.63414e+09	1.13051e+09	6.60169e+08	3.98952e+08	1.83164e+08	9.04753e+07	3.50443e+07	1.27958e+07	2.49756e+06	2.27079e+06	3.79251e+06	1.98855e+06	2.67196e+06	995714	910657
LVDLIKNKHMNADTDYSIAEAAF	207	229	3	0	860.432	7	21	9.87702	9.97042	862.57	4.81336	0.6	0					0.263702		0	0	0	1.25429e+06	5.37827e+06	7.85043e+06	9.65412e+06	7.41066e+06	4.07662e+06	194842	107756	161181	0	0	143317	1.33177e+06	0	0	0	0	0	0	0	0	189137	0	0	0	142044
VDLIKNKHMNA	208	218	2	0	641.85	5	9	5.55088	5.97425	643.079	1.64037	1	0	0.00177638	0.549573	1	-1	0.0718494		4.27543e+07	1.89287e+08	3.30401e+08	2.51945e+08	1.32484e+08	4.69654e+07	1.48657e+07	1.82899e+06	135426	0	0	34150.2	0	0	0
VDLIKNKHMNA	208	218	3	0	428.236	5	9	5.56663	5.95867	429.145	1.90958	1	0	0.136789	0.441168	1	-1	0.189439		2.49194e+07	1.23494e+08	2.093e+08	1.58352e+08	7.82905e+07	2.67328e+07	6.80997e+06	806507	615367	2.69073e+07	0	0	2.63845e+06	0	0
VDLIKNKHMNADTDY	208	222	2	0	888.933	6	13	6.71002	7.12135	890.993	3.0157	1	0	0.226167	0.507941	1	-1	0.0422998		3.28923e+07	2.59955e+08	9.08671e+08	1.71104e+09	1.94702e+09	1.41482e+09	8.23294e+08	3.58472e+08	1.45354e+08	5.79489e+07	2.28622e+07	1.00165e+07	3.00791e+06	600605	0	48388.6	0	76488.7	0	193104
VDLIKNKHMNADTDY	208	222	3	0	592.958	6	13	6.80423	7.15278	594.316	2.9711	1	0	0.210683	0.290727	1	-2	0.0442319		4.16027e+07	3.30268e+08	1.16856e+09	2.15021e+09	2.41145e+09	1.79014e+09	1.02598e+09	4.5152e+08	1.70565e+08	5.84791e+07	0	5.81212e+06	1.82071e+06	0	788.028	197.018	11178.7	0	0	129519
VDLIKNKHMNADTDY	208	222	4	0	444.97	6	13	6.75717	7.0899	445.968	2.88505	1	0	0.180807	0.236006	1	-2	0.0591024		0	9.23955e+06	3.34321e+07	6.38683e+07	6.54426e+07	4.89906e+07	2.70168e+07	1.02555e+07	2.36911e+06	924694	0	0	6124.1	445764	0	0	0	0	0	445.734
VDLIKNKHMNADTDYS	208	223	3	0	621.968	6	14	6.17697	6.74145	623.582	3.69236	0.6	0					0.108499		0	2.25436e+06	1.59013e+07	4.44442e+07	7.46206e+07	7.63752e+07	5.44184e+07	2.84244e+07	1.0305e+07	612372	129835	0	0	0	11121.4	0	1.0518e+06	55404.4	49577.7	438429	71469.5
VDLIKNKHMNADTDYSI	208	224	3	0	659.663	6	15					0
VDLIKNKHMNADTDYSIA	208	225	2	0	1024.51	6	16	7.2467	7.71893	1027.52	4.75308	1	0	0.519967	0.718638	1	-3	0.157865		534198	1.90253e+06	1.97699e+07	7.32107e+07	1.51501e+08	2.23934e+08	2.15332e+08	1.57045e+08	9.18997e+07	4.09844e+07	1.14002e+07	3.53779e+06	512130	426443	1.80639e+06	9.18248e+06	1.0623e+07	6.21882e+06	1.52471e+06	0	314419	0	77745.6
VDLIKNKHMNADTDYSIA	208	225	3	0	683.342	6	16	7.2467	7.7503	685.5	5.21169	1	0	0.649345	0.827159	1	-5	0.103554		661516	5.42697e+06	4.39508e+07	1.48696e+08	3.39101e+08	4.90258e+08	4.96948e+08	3.57068e+08	2.08284e+08	9.38604e+07	3.77097e+07	1.38967e+07	4.64952e+06	4.38764e+06	1.70343e+07	3.60341e+07	3.99664e+07	3.18678e+07	1.84632e+07	6.92435e+06	1.18701e+06	924226	311083
VDLIKNKHMNADTDYSIAE	208	226	2	0	1089.03	6	17	7.18413	7.70325	1092.61	5.83131	1	0	0.727376	0.880842	0	-7	1.02199		317264	6.34119e+06	5.42923e+07	2.06612e+08	4.44859e+08	6.24493e+08	6.59008e+08	5.03493e+08	2.72604e+08	1.22574e+08	3.9468e+07	6.94711e+06	731608	7.43813e+06	4.38469e+07	8.9736e+07	1.24127e+08	7.89796e+07	6.43721e+07	1.95992e+07	1.47963e+07	2.25424e+06	409915	585043
VDLIKNKHMNADTDYSIAE	208	226	3	0	726.356	6	17	7.16847	7.81618	729.027	6.67876	0.6	1					0.82182		270969	1.59503e+07	1.39458e+08	5.32239e+08	1.16939e+09	1.72975e+09	1.81299e+09	1.38609e+09	8.04138e+08	3.51647e+08	1.32831e+08	4.30654e+07	1.40906e+07	4.11478e+07	1.99934e+08	4.11055e+08	5.1223e+08	4.22539e+08	2.68457e+08	1.35324e+08	5.58508e+07	2.20558e+07	5.74056e+06	1.84732e+06
VDLIKNKHMNADTDYSIAE	208	226	4	0	545.019	6	17	7.21545	7.71893	547.231	7.51314	1	1	1.17392	0.826755	0	-15	0.732442		208525	614778	2.03477e+06	1.64906e+07	4.19485e+07	7.10542e+07	7.0807e+07	5.21267e+07	2.77885e+07	1.34026e+07	2.48149e+06	797624	0	2.06459e+06	6.77843e+06	2.09922e+07	2.60517e+07	3.73024e+07	1.25055e+07	3.95984e+06	1.77424e+06	4.33536e+06	0	0
VDLIKNKHMNADTDYSIAEA	208	227	3	0	750.035	7	18					0
VDLIKNKHMNADTDYSIAEAA	208	228	2	0	1160.07	7	19	7.46517	7.8318	1163	4.44867	0.6	0					0.194024		0	1.33386e+06	2.09294e+06	2.24734e+07	4.59927e+07	7.17165e+07	7.229e+07	5.59483e+07	3.33885e+07	1.48519e+07	3.29254e+06	905875	0	10313.8	0	757765	6261.26	0	0	187336	0	105884	0	0	0	0	0
VDLIKNKHMNADTDYSIAEAA	208	228	3	0	773.714	7	19	7.46517	7.95675	775.724	4.61021	0.6	0					0.104628		198294	1.7238e+06	2.57448e+07	8.78202e+07	2.09336e+08	3.00205e+08	3.24972e+08	2.49008e+08	1.54406e+08	6.8415e+07	3.11145e+07	1.83378e+07	2.57369e+06	899537	7.82635e+06	0	305533	2.42151e+06	0	0	319761	0	138965	138775	72344	44873.4	0
VDLIKNKHMNADTDYSIAEAAF	208	229	3	0	822.737	7	20	10.1573	10.453	829.506	18.7812	0.6	0					0.102897		529120	318331	228719	517800	229122	196494	68604.3	197244	465403	0	962589	287553	0	0	311599	2.13961e+06	1.19725e+07	4.19281e+07	6.8608e+07	1.05786e+08	1.10164e+08	1.04074e+08	8.53115e+07	4.74111e+07	2.83693e+07	9.91211e+06	3.44423e+06	1.29895e+06
VDLIKNKHMNADTDYSIAEAAFNKGETA	208	235	4	0	767.376	8	26	8.847	8.9717	769.018	4.70222	0.6	0					0.122258		943535	0	243776	4.44888e+06	1.25604e+07	2.14555e+07	2.62074e+07	2.38097e+07	1.52306e+07	8.2062e+06	2.82976e+06	1.10108e+06	151085	0	163667	14318.1	0	92300.5	0	177502	321209	0	0	128786	0	446888	0	160096	332815	0
VDLIKNKHMNADTDYSIAEAAFNKGETAM	208	236	3	0	1066.51	8	27	9.92372	10.4322	1074.34	21.4693	0.6	0					0.142299		0	244242	176163	990859	7.12665e+06	1.20771e+07	1.6829e+07	1.20012e+07	7.92812e+06	3.19052e+06	906349	799001	1.28853e+06	1.69862e+06	8.98678e+06	1.16151e+07	3.77783e+07	9.58112e+07	2.05164e+08	4.49624e+08	7.72907e+08	1.14789e+09	1.46064e+09	1.6215e+09	1.57494e+09	1.30723e+09	9.44733e+08	6.51525e+08	3.49338e+08	1.86998e+08
LIKNKHMNA	210	218	2	0	534.803	5	7	3.61987	4.17373	535.933	1.56537	1	0	0.188468	1.00107	1	0	0.0634639		3.08644e+07	1.5479e+08	2.39896e+08	1.66595e+08	7.05255e+07	2.01991e+07	4.16459e+06	523373	21086.4	40824	144170	82141.6	0
LIKNKHMNA	210	218	3	0	356.871	5	7	3.63578	4.06395	357.621	1.55527	1	0	0.181952	0.56618	1	0	0.0741284		1.09058e+07	6.26554e+07	9.2939e+07	6.41593e+07	2.92199e+07	6.89837e+06	729438	144218	41072.3	0	224184	34380.2	0
LIKNKHMNADTD	210	221	2	0	700.354	5	10	3.55572	4.11095	701.955	2.33526	1	0	0.233159	1.0058	1	0	0.0867896		1.02068e+07	8.25419e+07	1.96635e+08	2.48956e+08	1.89443e+08	9.67246e+07	3.66876e+07	1.23034e+07	2.86029e+06	261017	156303	18338.5	13078.8	4953.32	90834.2	0
LIKNKHMNADTD	210	221	3	0	467.238	5	10	3.55572	3.78188	468.318	2.37023	1	0	0.248944	-0.132686	1	0	0.0988397		3.2729e+06	2.52312e+07	6.30749e+07	7.82505e+07	6.12256e+07	3.13031e+07	1.20506e+07	3.5342e+06	452976	94406.7	0	0	76244.5	0	0	748226
LIKNKHMNADTDY	210	222	2	0	781.885	6	11	5.33082	5.83398	783.867	2.97981	1	0	0.401819	0.825659		0	0.0435992		3.0275e+07	2.66627e+08	8.96792e+08	1.59216e+09	1.76746e+09	1.22484e+09	6.58433e+08	2.77495e+08	9.67339e+07	2.7794e+07	7.3903e+06	507360	35099.6	81432.1	0	0	0	28508.1
LIKNKHMNADTDYSIA	210	225	3	0	611.977	6	14	6.50583	6.74145	613.895	4.61095	1	0	0.6657	-0.0999918		0	0.0738428		58999	692367	1.72269e+07	6.08827e+07	1.28295e+08	1.88361e+08	1.76945e+08	1.21022e+08	6.73325e+07	2.77391e+07	1.06005e+07	2.47542e+06	278697	617782	2231.6	0	1.14209e+06	0	0	5.31669e+06	42280.8
LIKNKHMNADTDYSIAE	210	226	2	0	981.983	6	15	6.45877	6.99563	984.815	4.45252	1	0	0.518918	0.942252	1	-1	0.0382194		1.31791e+07	2.46746e+07	8.28762e+07	2.53592e+08	5.11299e+08	7.61806e+08	7.28707e+08	5.40299e+08	2.86878e+08	1.36108e+08	5.43478e+07	1.66626e+07	3.61515e+06	547572	44308.8	57026.1	103623	72720.7	92318.2	5270.08	32843.1	0
LIKNKHMNADTDYSIAE	210	226	3	0	654.991	6	15	6.45877	6.91402	656.879	4.45246	0.6	0					0.145454		400062	1.35591e+08	1.18343e+08	3.81608e+08	8.59534e+08	1.18902e+09	1.19017e+09	8.79841e+08	4.77675e+08	2.14794e+08	7.48833e+07	2.99587e+07	1.00645e+07	0	674073	183884	7.77873e+06	77114.6	0	9.71973e+06	63888.5	0
LIKNKHMNADTDYSIAE	210	226	4	0	491.495	6	15	6.47445	6.86697	492.896	4.39192	1	0	0.500683	0.44284	1	-1	0.076236		0	57298.3	2.59089e+06	1.2724e+07	2.89696e+07	4.35198e+07	4.15013e+07	2.82342e+07	1.40934e+07	4.91051e+06	654639	104871	55709.9	0	0	136693	0	0	0	0	0	0
LIKNKHMNADTDYSIAEAA	210	228	2	0	1053.02	6	17	6.93297	7.26233	1055.92	4.49764	1	0	0.373271	0.224358	1	-1	0.166465		1.13365e+06	615106	4.54191e+06	2.38611e+07	5.24387e+07	7.63349e+07	7.64377e+07	5.79579e+07	3.00177e+07	1.27965e+07	4.16552e+06	1.22458e+06	95580.7	1.02527e+06	334356	119726	301435	8540.41	0	151583	171719	76429.4	65424.8	0
LIKNKHMNADTDYSIAEAA	210	228	3	0	702.349	6	17	6.93297	7.16847	704.282	4.50463	0.6	0					0.0350572		90444.9	861259	1.40996e+07	5.39831e+07	1.21e+08	1.78843e+08	1.70926e+08	1.32495e+08	7.32267e+07	3.4554e+07	1.07502e+07	3.08793e+06	1.54453e+06	559654	268147	517294	0	16425.2	0	139982	0	0	0	0
LIKNKHMNADTDYSIAEAAFNKGETA	210	235	3	0	951.468	7	24	9.14272	9.27775	958.551	19.5147	1	0	2.84925	-0.447983		-16	0.0990915		216100	115558	23170.6	0	0	207426	339945	164975	0	220587	291981	166661	181855	162096	171495	0	0	3.78369e+06	2.25523e+07	4.91241e+07	8.0583e+07	9.16293e+07	8.62294e+07	4.96697e+07	2.8097e+07	1.22457e+07	4.58747e+06	641771	118593	337260
LIKNKHMNADTDYSIAEAAFNKGETAM	210	236	3	0	995.148	8	25	9.25177	9.6588	997.431	4.96122	0.6	0					0.348398		0	333629	5.88308e+06	3.5868e+07	8.80225e+07	1.36358e+08	1.57744e+08	1.36044e+08	9.49233e+07	5.55027e+07	2.50177e+07	8.25942e+06	1.12329e+06	1.76985e+06	20647.2	116172	1.06123e+06	2.16546e+06	46573	288328	2.7274e+06	100835	0	457807	0	1.33435e+06	0	118078	7.35219e+06	0
LIKNKHMNADTDYSIAEAAFNKGETAM	210	236	4	0	746.613	8	25	9.29857	9.34547	748.336	5.00444	1	0	0.0826355	-0.752901	1	-1	0.1143		0	252197	0	1.58916e+06	3.31966e+06	7.8705e+06	8.0123e+06	7.46301e+06	6.00628e+06	3.9598e+06	1.52799e+06	534010	123332	309761	0	114202	0	201036	0	532548	76883.6	91133.4	0	73621.2	0	0	0	0	0	0
IKNKHMNADTD	211	221	2	0	643.812	5	9	2.8292	3.28027	645.333	2.24841	1	0	0.306721	0.645407		1	0.117915		2.22881e+06	1.36255e+07	3.62812e+07	4.26548e+07	2.89452e+07	1.38671e+07	4.45656e+06	990667	31587.9	57255.8	0	0	18429	20614.3	0
IKNKHMNADTDY	211	222	2	0	725.343	5	10	4.74425	5.23707	727.421	3.25074	1	0	0.646384	0.789851		1	0.313169		7.75666e+06	6.14394e+07	2.04049e+08	3.68842e+08	3.77622e+08	2.4935e+08	1.1956e+08	5.19312e+07	3.14817e+07	2.61428e+07	2.22574e+07	1.31948e+07	6.2203e+06	1.8529e+06	832964	465426
IKNKHMNADTDYSIA	211	225	2	0	860.92	6	13	5.98983	6.42742	863.641	4.37313	1	0	0.697481	0.598759	1	1	0.112152		0	0	1.08779e+06	2.1444e+07	5.67403e+07	7.79018e+07	6.98943e+07	4.00295e+07	1.85287e+07	3.98178e+06	238974	180811	0	97073.6	0	0	0	2262.37	0	0
IKNKHMNADTDYSIA	211	225	3	0	574.282	6	13	5.98983	6.44308	576.083	4.33233	1	0	0.683313	0.652961	1	1	0.121036		0	0	2.53259e+06	2.11928e+07	6.52805e+07	8.73197e+07	5.78732e+07	4.62595e+07	2.20195e+07	721656	518439	0	939326	0	0	75175.3	66738.1	0	55065	0
IKNKHMNADTDYSIAE	211	226	3	0	617.296	6	14	5.91193	6.53723	619.153	4.43132	0.6	0					0.0703937		68072.1	1.82489e+06	3.4902e+07	1.29836e+08	3.02113e+08	4.03919e+08	3.48164e+08	2.54256e+08	1.26971e+08	4.67195e+07	1.26503e+07	1.85439e+06	645419	9602.04	498589	322366	73582.2	9831.95	5.26444e+06	408841	125064
IKNKHMNADTDYSIAEAA	211	228	3	0	664.655	6	16	6.71002	6.88265	666.517	4.36767	0.6	0					0.0586573		4305.04	179577	3.06248e+06	1.37306e+07	2.91716e+07	3.88641e+07	3.72636e+07	2.6015e+07	9.9576e+06	5.83013e+06	1.49851e+06	224919	255397	57512.5	71972.5	135392	0	219993	62083	63928.7	45926.3	0	0
DTDYSIA	219	225	1	0	784.336	4	5	6.50583	6.55292	785.39	0.606866	0.6	0					0.490941		639291	1.03856e+06	645305	57432.5	0	0	0	0	0	0
DYSIAE	221	226	1	0	697.304	4	4	5.614	6.09892	701.046	3.33953	0.4	1					2.33679		232903	5.434e+06	9.13678e+06	1.21577e+06	0	0	101012	7.89708e+06	1.45842e+06
YSIAEAA	222	228	1	0	724.351	4	5	5.98983	6.72573	725.82	1.0444	0.4	0					0.341417		1.02642e+07	6.0936e+07	4.72311e+07	9.87956e+06	78972.5	0	51132.9	148133	236641	0
SIAEAA	223	228	1	0	561.288	3	4	3.26417	3.9389	561.911	0.312741	1	0	-0.468002	1.41923		1	0.0730586		5.01856e+08	3.76124e+08	9.22044e+07	1.62208e+07	924624	27389.6	65319.5	16707
SIAEAAFNKGETA	223	235	1	0	1308.64	5	11	6.74145	7.10562	1309.84	0.443909	1	0	-0.638756	0.344757		0	1.1252		8.27247e+06	8.99435e+06	3.65343e+06	823952	315014	103833	184842	135174	0	0	86165.7	74461.3	0	0	0	69484.5	123195
SIAEAAFNKGETAM	223	236	2	0	720.345	5	12	7.80057	8.4096	721.063	0.534087	0.6	0					0.017435		6.71782e+08	6.61522e+08	3.91151e+08	1.63487e+08	4.39092e+07	1.63972e+07	1.82366e+06	1.7084e+06	1.37662e+06	1.65231e+07	2.17906e+07	1.9449e+07	3.36104e+06	1.22317e+06	735095	276719	387633	74778.5
IAEAAF	224	229	1	0	621.324	4	4	6.74145	7.51207	625.327	3.62724	0.4	1					2.67256		2.66483e+07	6.46387e+06	507605	634430	819642	1.11426e+06	4.25792e+07	1.10881e+07	1.65622e+06
EAAFNKGETA	226	235	2	0	519.249	4	8	4.18942	5.28392	519.829	0.568287	0.6	0					1.6372		5.0254e+08	3.97714e+08	2.11781e+08	6.98091e+07	1.64659e+07	1.90714e+06	134495	394148	716040	150280	604398	326552	2.44603e+07
EAAFNKGETAM	226	236	1	0	1168.53	5	9	5.9431	6.56862	1169.24	-0.0318737	1	0	-0.836893	1.24896	1	-1	0.250232		8.1965e+07	6.23833e+07	2.66577e+07	2.078e+06	79313	0	0	0	0	0	0	0	57868.5	0	0
EAAFNKGETAM	226	236	2	0	584.769	5	9	5.91193	6.66287	585.21	0.137867	1	0	-0.751764	1.68287	1	0	0.0268541		1.47712e+09	1.17723e+09	5.16425e+08	1.80541e+08	4.75356e+07	8.62517e+06	1.2068e+06	283659	67052.1	97453.9	0	57060.4	0	0	8552.66
AAFNKGETA	227	235	2	0	454.727	4	7	3.86057	4.69643	455.073	0.167735	1	0	-0.71275	1.97671		0	0.0391282		2.20483e+09	1.41745e+09	4.88207e+08	1.26646e+08	2.80112e+07	7.19531e+06	1.29541e+06	470122	0	403012	358746	547921
AAFNKGETAM	227	236	1	0	1039.49	5	8	5.69307	6.41175	1040.32	0.159936	1	0	-0.73067	1.57129	1	0	0.122314		7.90662e+08	5.94215e+08	2.50907e+08	8.27828e+07	1.66024e+07	1.94793e+06	534851	496658	0	0	0	365671	706574	409965
AAFNKGETAM	227	236	2	0	520.247	5	8	5.67732	6.3178	520.68	0.191959	0.6	0					0.114496		8.09778e+09	5.7521e+09	2.52741e+09	7.41767e+08	2.33276e+08	4.38579e+07	1.18957e+08	1.26301e+07	1.33112e+07	724956	1.13588e+06	656726	350761	795993
AAFNKGETAMT	227	237	2	0	570.771	5	9	5.33082	5.81838	571.182	0.0926546	1	0	-0.77444	0.771688		1	0.0834038		1.32379e+08	1.01865e+08	4.32709e+07	1.30014e+07	2.2017e+06	339378	63374.3	165065	0	0	0	15438.7	0	47833.3	0
AAFNKGETAMTINGPWAWSNIDTSKVNY	227	254	3	0	1029.49	8	25					-1
FNKGETA	229	235	2	0	383.69	4	5	2.95763	3.37725	383.969	0.115929	1	0	-0.716254	0.536599		1	0.0223629		5.65674e+08	3.14494e+08	8.34498e+07	1.73806e+07	2.11881e+06	194559	0	94642.1	94640.5	383865
FNKGETAM	229	236	1	0	897.413	5	6	4.90285	5.44057	898.06	0.0541796	1	0	-0.780149	0.945193	1	1	7.81873		2.3899e+08	1.38917e+08	4.92339e+07	1.25112e+07	733355	0	0	0	35378.9	73834.5	357659	155583
FNKGETAM	229	236	2	0	449.21	5	6	4.87112	5.53513	449.582	0.151837	1	0	-0.706683	1.38216	1	1	0.460829		1.72756e+09	1.05276e+09	3.42251e+08	8.18172e+07	5.83579e+06	3.16805e+06	876046	210147	8.85185e+06	0	3.11997e+07	120929
NKGETAM	230	236	1	0	750.345	4	5	3.11905	3.69932	750.88	0.0526201	1	0	-0.773406	1.0924	1	1	0.0938921		5.76016e+08	2.80564e+08	8.22776e+07	1.77305e+07	1.99918e+06	95964.4	19537.1	3284.24	25427.1	461553
NKGETAM	230	236	2	0	375.676	4	5	3.11905	3.65168	375.943	0.0507667	1	0	-0.775079	0.927606	1	1	0.01741		1.64872e+09	8.64893e+08	2.27365e+08	3.53622e+07	4.44202e+06	2.19117e+06	145672	3.49073e+06	21166.1	36940.5
NKGETAMTINGPWAWSNIDTSKVNY	230	254	3	0	933.113	7	22					-1
NKGETAMTINGPWAWSNIDTSKVNYGVTVL	230	259	3	0	1089.54	8	27	11.6728	12.2859	1092.66	7.34196	0.6	0					0.416153		0	113829	351086	1.20357e+06	4.01899e+06	2.01615e+07	5.32199e+07	9.21014e+07	1.2471e+08	1.37156e+08	1.10333e+08	7.77315e+07	4.50688e+07	2.08828e+07	6.49929e+06	2.23803e+06	812991	366432	264919	360663	797426	1.00569e+06	365784	1.08917e+06	1.12201e+06	1.25386e+06	1.72364e+06	2.11285e+06	742805	125941
MTINGPWAWSNIDT	236	249	2	0	803.372	6	11	11.5009	12.3955	805.311	2.84431	1	0	0.346218	2.18014		1	0.259052		5.55739e+06	1.57188e+08	5.18876e+08	8.7932e+08	8.5775e+08	6.00115e+08	2.74884e+08	1.11603e+08	3.30062e+07	7.12701e+06	3.39608e+06	1.74211e+06	1.43072e+07	2.59087e+06	3.28506e+06	1.66148e+06	2.52322e+06	2.62681e+06
MTINGPWAWSNIDTSKVNY	236	254	3	0	733.018	7	16	11.2668	11.7979	735.197	5.14529	1	0	0.630615	0.922013		1	0.120058		439049	3.51196e+06	4.61702e+06	2.57471e+07	7.1509e+07	1.24688e+08	1.56213e+08	1.46459e+08	1.00743e+08	5.58524e+07	2.27161e+07	6.2145e+06	2.19847e+06	1.19076e+06	246746	696831	3.89828e+06	419246	547821	1.86422e+06	59992.1	0	816621	104819
MTINGPWAWSNIDTSKVNYGVTVL	236	259	2	0	1333.67	7	21	12.1732	13.0464	1337.86	6.71023	1	0	0.621379	2.10576	1	0	0.092558		565159	215545	2.71822e+07	3.06797e+07	1.18403e+08	2.3972e+08	4.71465e+08	7.32855e+08	9.02985e+08	8.18041e+08	6.16613e+08	3.88206e+08	2.04143e+08	8.73882e+07	3.23406e+07	7.17201e+06	2.06239e+06	750791	4.37681e+06	0	2.65818e+06	43726.9	663066	0	16169.6	7594.54	174257	147099	37853.5
MTINGPWAWSNIDTSKVNYGVTVL	236	259	3	0	889.448	7	21	12.239	13.0623	892.248	6.7259	0.6	0					0.0295442		326236	2.835e+06	1.41801e+07	5.27148e+07	1.53738e+08	3.57708e+08	7.01284e+08	1.08265e+09	1.29169e+09	1.19309e+09	8.87489e+08	5.40718e+08	2.83134e+08	1.24627e+08	5.29905e+07	1.90305e+07	6.64136e+06	3.61751e+06	4.87122e+06	576733	564939	796118	674512	630303	540594	588332	382418	577516	432526
MTINGPWAWSNIDTSKVNYGVTVLPTFKGQPSKPFVGVL	236	274	4	0	1063.06	9	33	12.142	12.8371	1065.82	8.36268	1	0	0.322932	1.48964		1	0.0739962		425834	524235	1.02739e+06	1.62726e+06	4.00614e+06	1.67613e+07	4.76609e+07	1.06691e+08	1.9485e+08	3.07459e+08	3.9284e+08	3.99494e+08	3.53334e+08	2.60017e+08	1.78138e+08	9.63459e+07	5.07858e+07	2.19569e+07	7.96484e+06	2.27536e+06	1.38605e+06	414857	888081	687343	506023	439239	840035	255717	221700	294072
TINGPWAWSN	237	246	2	0	573.272	5	7	10.2661	10.9381	574.904	2.56829	0.4	1					0.647927		7.1687e+07	2.61017e+08	3.28542e+08	1.97989e+08	6.5097e+07	1.38395e+07	420297	132114	211684	62318.6	1.09047e+08	495314	5.30739e+07
TINGPWAWSNI	237	247	2	0	629.814	5	8	11.6415	12.5998	631.048	1.69814	0.6	0					0.161586		8.13751e+06	8.42871e+07	1.57798e+08	1.28225e+08	5.45251e+07	1.28493e+07	1.00468e+06	944951	1.25101e+06	467080	343246	396216	455902	104853
TINGPWAWSNIDT	237	249	2	0	737.852	5	10	10.7349	11.751	739.674	2.76019	1	0	0.424961	2.60004		1	0.0612971		3.42333e+07	3.16203e+08	9.89587e+08	1.59575e+09	1.47746e+09	9.72764e+08	4.05596e+08	1.39765e+08	2.95456e+07	5.98327e+06	407469	2.75364e+06	235873	5.21903e+06	498541	2.23509e+06
TINGPWAWSNIDTSKVNY	237	254	2	0	1033.5	6	15	10.6098	11.5321	1036.81	5.37718	1	0	0.797161	2.27581	0	1	0.157274		2.09146e+07	3.25801e+06	8.96062e+07	3.18337e+08	8.71295e+08	1.58726e+09	1.95461e+09	1.86423e+09	1.26618e+09	6.79649e+08	3.03798e+08	1.11789e+08	3.66787e+07	7.8172e+06	6.80979e+06	0	5.41813e+07	0	8.51665e+07	553045	1.0078e+07	289438
TINGPWAWSNIDTSKVNY	237	254	3	0	689.337	6	15	10.8131	11.6415	691.047	3.88726	0.4	1					0.69955		1.21284e+08	460203	4.07363e+06	4.47031e+07	6.08763e+07	1.07468e+08	1.38066e+08	1.13628e+08	7.40343e+07	3.70948e+07	1.27654e+07	3.70226e+06	621060	234906	111649	215746	122015	57390	480293	0	100160	433316
TINGPWAWSNIDTSKVNYGVTVL	237	259	2	0	1268.15	7	20	11.6728	12.7576	1272.25	6.66685	0.6	0					0.135716		164379	1.19814e+08	3.11454e+07	2.28889e+08	3.73024e+08	9.77124e+08	1.79834e+09	2.70185e+09	3.1404e+09	2.96491e+09	2.06614e+09	1.21907e+09	5.86754e+08	2.41871e+08	8.7618e+07	2.8745e+07	9.29589e+06	7.45391e+06	1.23307e+07	1.40436e+07	6.31102e+06	1.78621e+06	369292	186482	5751.64	0	3622.9	130140
TINGPWAWSNIDTSKVNYGVTVLPTFKGQPSKPFVGVL	237	274	3	0	1373.4	9	32	11.8292	12.5054	1377.01	8.32551	1	0	0.353433	1.4246	1	1	0.200966		0	345806	476253	1.53948e+06	1.07386e+07	3.30001e+07	8.95114e+07	2.03808e+08	3.73549e+08	5.54079e+08	6.74883e+08	6.99197e+08	5.7024e+08	4.27689e+08	2.64638e+08	1.38793e+08	6.54043e+07	2.22309e+07	5.05343e+06	1.56596e+06	606343	1.02145e+06	1.75043e+06	27499.1	239923	182952	0	0	0	0
TINGPWAWSNIDTSKVNYGVTVLPTFKGQPSKPFVGVL	237	274	4	0	1030.3	9	32	11.8292	12.5054	1032.99	8.25565	1	0	0.343579	1.4246	1	1	0.0505216		282313	5.9312e+07	3.70545e+06	1.30928e+07	2.55406e+07	1.0308e+08	1.90167e+08	4.28434e+08	7.77313e+08	1.13997e+09	1.38957e+09	1.38835e+09	1.18746e+09	8.73156e+08	5.43154e+08	3.08744e+08	1.34774e+08	4.94997e+07	1.76264e+07	3.5731e+06	832799	1.09454e+06	1.16299e+06	1.51275e+06	1.62771e+06	2.1588e+06	3.14749e+06	1.85779e+06	632512	1.17851e+06
NIDTSKVNYGVTVL	246	259	2	0	761.909	5	12	8.56585	8.86263	764.747	4.78402	1	0	0.978564	0.111628		0	0.207391		323341	7.65579e+06	210154	9.63417e+06	2.51828e+07	4.45628e+07	4.90344e+07	3.48621e+07	1.72144e+07	4.09374e+06	314842	337323	125732	24326.1	202348	718363	0	314216
IDTSKVNYGVTVL	247	259	2	0	704.888	5	11	7.87865	8.90943	709.228	7.84697	0.4	1					1.63792		3.02289e+06	2.12996e+06	4.76428e+07	1.71818e+08	4.62311e+08	6.18129e+08	5.92579e+08	3.14449e+08	1.31038e+08	3.69373e+07	1.27289e+08	3.65106e+08	5.40804e+08	4.90275e+08	2.85259e+08	1.5542e+08	4.81246e+07
IDTSKVNYGVTVLPTFKGQPSKPFVGVL	247	274	3	0	997.89	7	23	10.5315	10.6255	1000.43	5.806	1	0	0.318509	-0.590236		0	0.0501636		0	0	201935	661037	5.9227e+06	1.76962e+07	3.14381e+07	4.09742e+07	4.36678e+07	3.18175e+07	2.04532e+07	2.1584e+06	4.39702e+06	564533	0	280534	133878	0	11915.4	0	0	10803.6	0	0	14472.2	27796.2	0	15547.3	0	18399.1
DTSKVNYGVTVL	248	259	2	0	648.346	5	10	8.03482	8.5971	650.571	3.69064	1	0	0.844939	1.03019		0	0.158476		181768	2.09896e+06	2.11265e+07	6.2566e+07	1.09581e+08	9.60827e+07	4.94322e+07	1.67886e+07	3.57058e+06	63755.8	575994	0	0	77415.6	185111	258029
DTSKVNYGVTVLPTFKGQPSKPFVGVL	248	274	3	0	960.195	7	22	10.1261	10.3439	962.833	6.16319	1	0	0.443585	-0.16169		1	0.369286		0	204708	0	733479	7.95662e+06	2.65432e+07	3.84202e+07	3.79776e+07	3.13049e+07	1.91989e+07	7.09551e+06	1.58825e+06	0	169560	0	387188	572548	0	181989	0	131832	5.52637e+06	0	0	903095	47092.3	2.0585e+06	50110.3	5797.59	1.63433e+06
SKVNYGVTVL	250	259	1	0	1079.61	4	8	7.87865	8.519	1083.06	2.80895	0.6	0					0.578846		4.53079e+06	4.21066e+07	9.32075e+07	1.48565e+08	1.16388e+08	6.91851e+07	3.69988e+07	1.10165e+07	1.39424e+06	170981	98719.4	0	24766
SKVNYGVTVL	250	259	2	0	540.308	4	8	7.94115	8.70638	541.895	2.53368	0.6	0					0.0862734		1.72806e+07	2.37666e+08	8.91092e+08	1.36549e+09	9.23929e+08	3.47381e+08	1.05026e+08	1.83259e+07	424306	94864	4.338e+06	1.0937e+06	0
SKVNYGVTVLPTF	250	262	2	0	712.893	5	10					0
SKVNYGVTVLPTFKGQPSKPFVGVL	250	274	3	0	888.17	7	20	10.0015	10.7662	890.063	4.04332	0.6	0					0.0688065		891691	8.72639e+06	9.87514e+07	3.94588e+08	8.51703e+08	1.1779e+09	1.11888e+09	8.00816e+08	4.27249e+08	1.92036e+08	6.89529e+07	1.99646e+07	3.21686e+06	216507	437748	0	236726	1.33861e+06	791796	0	236845	95590.4	0	2.22494e+06	116554	0	1.38826e+06	169506
SKVNYGVTVLPTFKGQPSKPFVGVLSAGINAASPNKELAKE	250	290	4	0	1061.58	9	35	9.92372	9.98598	1064.18	7.81887	1	0	0.187438	-0.699736		1	0.195921		0	0	0	0	0	255893	1.72014e+06	4.32851e+06	1.17023e+07	1.0122e+07	1.07553e+07	8.02087e+06	8.89701e+06	5.05628e+06	682666	199723	0	0	0	0	0	0	0	0	0	0	250238	0	0	221968
KVNYGVTVL	251	259	2	0	496.792	4	7	8.01922	8.4565	498.332	2.48266	1	0	0.779949	0.597721		0	0.131581		235920	8.47772e+06	4.59368e+07	6.36428e+07	4.00365e+07	1.22136e+07	381751	32414.8	34658.3	646450	232225	463865
KVNYGVTVLPTFKGQPSKPFVGVL	251	274	3	0	859.16	7	19	10.1417	10.3284	861.043	4.05787	1	0	0.143094	-0.269403		1	0.274544		704848	180189	512750	9.40051e+06	1.88012e+07	2.7261e+07	2.60118e+07	1.3654e+07	4.81512e+06	707822	159710	148601	0	0	132229	201403	144759	0	0	0	293638	0	0	335183	943207	0	165418
GVTVLPTF	255	262	1	0	833.477	4	5					-1
GVTVLPTFKGQPSKPFVGVL	255	274	2	0	1036.1	6	15	10.0327	10.6724	1038.18	2.89045	1	0	0.0488683	1.29803	1	0	0.300423		1.2415e+06	1.136e+08	4.4708e+08	8.64241e+08	9.25835e+08	6.20811e+08	3.24845e+08	1.26305e+08	3.59447e+07	4.74909e+06	213071	22329	5.82893e+07	210297	3.32888e+07	0	506103	836353	0	120798	113163	150912
GVTVLPTFKGQPSKPFVGVL	255	274	3	0	691.07	6	15	10.0015	10.7662	692.409	2.73907	1	0	0.00331608	1.73032	1	0	0.0333563		1.64054e+07	3.25398e+08	1.26531e+09	2.3713e+09	2.53063e+09	1.75793e+09	8.76674e+08	3.62077e+08	1.36559e+08	4.157e+07	9.34416e+06	4.41894e+06	1.48191e+06	950255	2.01557e+06	723302	197686	2.60344e+07	353115	46772.8	7.0059e+06	345658
GVTVLPTFKGQPSKPFVGVLSAGINAASPNKELAKE	255	290	3	0	1218.01	8	30	9.89257	10.095	1220.86	6.36678	1	0	0.137019	-0.214913	0	1	0.258533		0	0	0	0	746244	5.8908e+06	1.73057e+07	2.60942e+07	3.07426e+07	2.82237e+07	1.86685e+07	5.45705e+06	1.00789e+06	251922	0	0	0	0	0	0	0	0	0	211341	0	1.30949e+06	436273	0	1.1269e+06	0
GVTVLPTFKGQPSKPFVGVLSAGINAASPNKELAKE	255	290	4	0	913.758	8	30	9.93928	10.1417	916.297	7.96528	1	1	0.377524	-0.214855	0	1	0.256761		0	195125	185675	476720	6.44174e+06	2.39042e+07	5.36347e+07	7.70779e+07	8.32591e+07	7.21163e+07	4.84094e+07	2.87286e+07	1.22973e+07	3.69983e+06	1.48413e+06	838816	180080	0	289980	271345	0	299109	116013	0	0	0	143611	0	0	167998
VTVLPTFKGQPSKPFVGVL	256	274	3	0	672.063	6	14					-1
TVLPTFKGQPSKPFVGVL	257	274	3	0	639.04	6	13	10.0794	10.1105	640.779	4.03214	0.4	1					0.733211		257016	360003	2.69646e+06	2.54725e+06	751413	0	144161	0	0	0	0	0	1.37738e+06	0	0	82141.1	0	647227	0	0
PTFKGQPSKPFVG	260	272	2	0	695.38	5	9	6.66287	7.27793	698.294	4.97411	0.6	1					1.47687		4.23981e+07	1.14337e+08	8.94752e+07	4.04183e+07	1.08406e+07	1.37458e+06	1.63651e+07	8.76201e+07	1.53851e+08	1.2278e+08	6.64192e+07	2.3911e+07	2.51719e+06	385179	893937
PTFKGQPSKPFVGVL	260	274	1	0	1601.9	5	11	8.87825	9.23618	1604.17	1.27626	1	0	-0.297212	0.323191	1	-1	0.250777		1.74436e+06	6.04381e+07	1.12298e+08	8.32831e+07	2.30959e+07	1.51345e+06	0	0	0	0	0	0	0	0	0	0	189815
PTFKGQPSKPFVGVL	260	274	2	0	801.456	5	11	8.81572	9.62753	802.712	1.52267	1	0	-0.196099	1.89351	1	-1	0.0238003		1.0444e+09	5.79049e+09	1.01215e+10	7.75844e+09	3.80032e+09	1.41846e+09	4.95038e+08	1.50555e+08	7.27097e+07	3.62918e+07	2.26695e+07	6.16141e+06	2.33672e+06	443329	859395	185363	494646
PTFKGQPSKPFVGVL	260	274	3	0	534.64	5	11	8.8001	9.62753	535.474	1.51366	1	0	-0.199797	1.94753	1	-1	0.0155351		1.45945e+09	7.90818e+09	1.3917e+10	1.05142e+10	5.26395e+09	1.95356e+09	6.02921e+08	1.97249e+08	9.47629e+07	5.39372e+07	2.58503e+07	1.10723e+07	757424	0	30359.4	132690	110191
PTFKGQPSKPFVGVLSA	260	276	2	0	880.491	6	13	8.519	8.847	881.83	1.59952	1	0	-0.265541	0.21963	1	0	0.332921		0	1.60673e+07	3.84906e+07	3.11191e+07	1.32716e+07	868508	529845	131732	452681	256621	0	565809	147886	257819	251046	0	0	115787	36427	142039
PTFKGQPSKPFVGVLSA	260	276	3	0	587.33	6	13					-1
PTFKGQPSKPFVGVLSAGIN	260	279	3	0	682.046	6	16	8.847	9.31417	682.971	1.53426	0.4	0					0.354904		1.79074e+07	1.69207e+08	2.77729e+08	1.31095e+08	4.49996e+07	7.22778e+06	732638	1.42234e+06	809808	85045.7	28395	383489	220868	5.67063e+06	359657	0	2.20885e+07	23798.9	123150	1.65995e+06	2.82323e+06	31620.2	313411
PTFKGQPSKPFVGVLSAGINAASPNKELAKE	260	290	3	0	1061.58	8	26	9.0028	9.5962	1064.01	5.39845	1	0	0.116286	1.13784	1	0	0.515547		185805	654223	1.32927e+07	9.11802e+07	2.90276e+08	5.42487e+08	7.147e+08	7.06074e+08	5.50994e+08	3.2933e+08	1.70147e+08	7.22285e+07	3.31743e+07	7.66797e+06	953528	2.78231e+06	565247	0	3.08235e+06	282937	279491	2.18618e+06	9.25333e+06	1.76581e+07	3.47929e+07	1.89175e+07	1.34508e+07	4.81107e+06	2.61221e+06	655178
PTFKGQPSKPFVGVLSAGINAASPNKELAKE	260	290	4	0	796.436	8	26					-1
PTFKGQPSKPFVGVLSAGINAASPNKELAKEFLEN	260	294	3	0	1229.32	8	30	10.7037	11.0478	1231.67	4.80882	1	0	-0.097387	0.275447	1	-1	0.1594		9363.05	1.30789e+06	0	1.31982e+06	1.90698e+07	3.40635e+07	5.10194e+07	5.59594e+07	4.59974e+07	2.9675e+07	1.39223e+07	1.17358e+06	0	0	178049	0	359972	0	11903.8	118867	0	0	947933	166149	222586	348139	0	0	179877	0
PTFKGQPSKPFVGVLSAGINAASPNKELAKEFLEN	260	294	4	0	922.245	8	30	10.6411	11.1575	924.046	4.98807	1	0	-0.0704181	0.871443	1	0	0.100392		0	307727	910071	1.24211e+07	5.13687e+07	9.57176e+07	1.55261e+08	1.57977e+08	1.27001e+08	8.42328e+07	5.0556e+07	2.54779e+07	9.19195e+06	1.25249e+06	575425	424295	326921	800060	0	455910	0	321846	0	0	112761	406212	0	0	297026	125721
PTFKGQPSKPFVGVLSAGINAASPNKELAKEFLENYL	260	296	3	0	1321.37	9	32	12.3015	12.5526	1323.81	4.9033	0.6	0					0.149971		0	0	0	871721	9.32211e+06	1.98523e+07	2.94583e+07	3.32564e+07	3.02727e+07	1.9535e+07	1.13527e+07	4.41152e+06	582360	0	184975	141200	350948	121432	0	154579	0	0	159572	0	0	125303	0	0	0	0
PTFKGQPSKPFVGVLSAGINAASPNKELAKEFLENYL	260	296	5	0	793.227	9	32	12.3798	12.5683	795.276	7.83719	0.6	1					0.24669		0	148405	865353	2.91751e+06	7.55647e+06	1.63389e+07	2.30255e+07	2.60586e+07	2.16873e+07	1.61341e+07	8.3921e+06	1.33745e+06	1.21145e+06	442071	388908	53403.4	457309	47062.3	0	168920	307315	285803	131405	71044	97156.7	46015.8	115593	58272.3	251793	580196
KGQPSKPFVGVL	263	274	2	0	628.872	5	8	8.15962	8.75325	629.66	0.810875	0.6	0					0.0292268		3.22583e+08	1.13879e+09	8.33572e+08	3.50232e+08	1.08175e+08	142995	5.75079e+06	528565	351484	157299	149771	92615.4	42103.8	72398.5
KGQPSKPFVGVL	263	274	3	0	419.584	5	8	8.19083	8.83135	420.094	0.765801	0.6	0					0.0474638		8.66993e+07	2.87793e+08	1.93887e+08	8.23583e+07	2.06154e+07	3.59528e+06	166691	116983	793479	0	0	30754.1	0	0
VLSAGINAASPNKELAKE	273	290	3	0	604.667	6	15	6.28647	6.78853	606.109	3.27448	1	0	0.164429	0.821854		1	0.146357		0	863843	2.4452e+07	4.44521e+07	5.81305e+07	4.97982e+07	2.54548e+07	8.98637e+06	687498	58027.3	0	2.7364e+06	0	0	1.05884e+06	0	0	111862	0	0	0	54212.3
SAGINAASPNKE	275	286	2	0	579.791	5	9	3.03845	3.6039	582.04	3.84978	1	1	1.10985	1.04114		-3	0.224357		749188	1.65301e+07	5.02826e+07	7.3371e+07	6.21535e+07	4.25738e+07	3.54664e+07	2.94009e+07	2.24399e+07	1.26496e+07	5.25439e+06	1.21572e+06	95959	15253.8	0
SAGINAASPNKEL	275	287	1	0	1271.66	5	10	5.84958	5.9431	1275.3	2.91807	0.4	0					0.376115		0	0	603738	2.94021e+06	3.4743e+06	1.11822e+06	0	0	0	0	0	0	0	0	0	0
SAGINAASPNKEL	275	287	2	0	636.333	5	10	5.66157	6.30213	638.286	3.18226	1	0	0.615472	1.30103	1	0	0.0757235		893775	3.17259e+07	1.62415e+08	3.41478e+08	4.02623e+08	2.61857e+08	1.14342e+08	3.32649e+07	2.22868e+06	668454	272653	539035	302404	167864	113567	314567
SAGINAASPNKELAKE	275	290	2	0	800.42	5	13	5.02972	5.614	802.546	3.33966	1	0	0.33865	1.1063	1	0	0.0498522		3.95063e+07	5.33862e+08	2.62746e+09	6.02008e+09	7.91613e+09	6.32148e+09	3.36799e+09	1.30903e+09	4.37109e+08	1.33604e+08	3.78914e+07	1.20213e+07	3.74165e+06	473115	13693.4	59219.1	0	0	200331
SAGINAASPNKELAKE	275	290	3	0	533.949	5	13	5.0646	5.58242	535.364	3.33367	1	0	0.336571	0.876344	1	0	0.0279349		2.31548e+07	3.16301e+08	1.47561e+09	3.62713e+09	4.76705e+09	3.74672e+09	1.94342e+09	7.75883e+08	2.52461e+08	6.90172e+07	1.90215e+07	5.0075e+06	1.97411e+06	1.12446e+06	4257.78	131685	93122.2	0	0
SAGINAASPNKELAKEF	275	291	3	0	582.972	6	14	7.73462	8.11282	584.464	3.45391	0.6	0					0.23213		56005.7	5.42383e+06	9.1648e+06	2.95859e+07	4.56865e+07	3.32882e+07	1.77239e+07	7.85742e+06	593216	120469	389406	0	44069.3	146952	51346.4	57585.3	353190	964358	520329	567767	75070.2
SAGINAASPNKELAKEFL	275	292	2	0	930.497	6	15	9.14272	9.20502	933.507	4.92614	1	0	0.661437	-0.699621		-3	0.679286		0	0	2.93666e+06	6.52484e+06	9.68631e+06	8.44126e+06	5.00338e+06	1.33728e+06	0	0	225358	0	0	0	764652	1.13358e+06	1.15449e+06	1.04825e+06	589506	0	420532	287217
SAGINAASPNKELAKEFLEN	275	294	2	0	1052.04	6	17	8.58148	9.01833	1054.39	3.4703	0.6	0					0.0845986		527543	1.96362e+07	1.43957e+08	3.75561e+08	5.69404e+08	5.35755e+08	3.49456e+08	1.7532e+08	6.62312e+07	2.04907e+07	3.58476e+06	1.2658e+06	708387	4.9423e+06	0	998140	0	164152	118214	170393	0	449612	150312	1.2181e+06
SAGINAASPNKELAKEFLEN	275	294	3	0	701.695	6	17	8.67515	9.28297	703.486	4.1489	0.6	0					0.315841		2.70247e+06	6.38714e+07	3.16231e+08	8.31051e+08	1.18997e+09	1.10957e+09	7.29441e+08	3.55794e+08	1.43335e+08	4.85622e+07	1.47989e+07	577491	2.07984e+06	1.56749e+06	3.59763e+07	289833	706770	1.50942e+08	677908	118966	8.23022e+07	119418	647016	1.57176e+07
SAGINAASPNKELAKEFLENYL	275	296	2	0	1190.11	6	19	11.2668	12.1108	1192.52	3.40276	0.6	0					0.092726		1.6083e+06	4.78965e+07	2.13713e+08	5.69171e+08	8.20905e+08	8.51367e+08	5.54519e+08	3.30215e+08	1.37383e+08	5.73956e+07	1.35026e+07	5.88141e+06	449041	0	183540	0	648802	270468	23747.8	0	119335	422687	726572	1.13005e+06	975792	462884
SAGINAASPNKELAKEFLENYL	275	296	3	0	793.745	6	19	11.3448	11.6259	795.344	3.39069	0.6	0					0.0182691		1.73845e+06	4.7166e+07	2.46661e+08	5.98528e+08	9.06627e+08	9.02863e+08	6.2404e+08	3.38495e+08	1.51709e+08	5.69399e+07	2.00395e+07	6.50168e+06	688596	830003	113256	416688	224706	0	208704	113410	0	105430	613154	472321	247105	209178
GINAASPNKELAKE	277	290	2	0	721.386	5	11	4.91873	5.15893	723.397	3.19617	1	0	0.490599	-0.0841347		1	0.158294		517382	652563	1.11665e+07	3.65877e+07	4.69716e+07	3.10796e+07	1.12554e+07	1.07567e+06	34900.6	660.108	0	4250.85	0	351948	331943	25702.5	11367.6
AASPNKELAKE	280	290	2	0	579.312	5	8	3.50707	4.14233	581.176	3.0645	1	0	0.908126	1.28269	1	1	0.0736442		2.54649e+07	3.02205e+08	1.24301e+09	2.48354e+09	2.63485e+09	1.54125e+09	5.90127e+08	1.65377e+08	3.63558e+07	5.91779e+06	253371	104646	78377.5	0
AASPNKELAKE	280	290	3	0	386.544	5	8	3.4908	4.07962	387.753	2.96595	1	0	0.852523	1.12199	1	1	0.0505852		6.48146e+06	7.81623e+07	3.1342e+08	6.18114e+08	6.15562e+08	3.30073e+08	1.26686e+08	3.26088e+07	1.80606e+06	205091	3209.71	44049.3	0	0
AASPNKELAKEFLEN	280	294	2	0	830.931	5	12	8.12842	8.70638	832.981	3.1281	0.6	0					0.191128		375595	3.61709e+07	1.43961e+08	3.29855e+08	3.63928e+08	2.62434e+08	1.29845e+08	5.19569e+07	1.0982e+07	7.60155e+06	199334	1.91409e+06	210590	564931	99737.2	577963	0	4.04849e+06
AASPNKELAKEFLENYL	280	296	3	0	646.339	6	14	11.1105	11.7666	647.963	3.71097	1	0	0.375537	1.35494		1	0.517221		1.1259e+06	1.67312e+07	8.69995e+07	1.8495e+08	2.16237e+08	1.66569e+08	8.93678e+07	3.23562e+07	7.50373e+06	631510	142818	121255	770290	0	232484	5.78518e+06	1.83321e+07	1.94043e+07	7.47865e+06	904754	176682
LAKEFLENYL	287	296	2	0	620.335	5	8	10.8131	11.2824	620.745	0.0582953	1	0	-0.788017	0.70872		1	0.27074		3.7943e+07	3.15909e+07	1.05618e+07	1.15287e+06	0	63930.8	136854	0	126440	190952	214746	129797	246866	62966.3
FLENYL	291	296	1	0	798.403	4	4	9.97042	10.8131	798.903	0.00186284	1	0	-0.818806	2.00018	1	1	0.131726		1.07159e+10	5.18768e+09	1.3979e+09	1.58342e+08	0	8.8362e+06	3.36814e+07	1.12151e+06	14387.9
FLENYL	291	296	2	0	399.705	4	4	10.0015	10.6724	399.909	-0.0892428	1	0	-0.921612	1.40574	1	1	0.159975		1.5991e+08	7.20902e+07	1.1003e+07	695984	0	508405	0	100448	0
YLLTDEGL	295	302	1	0	923.472	4	6	9.43953	10.3595	925.119	1.09739	1	0	0.00464562	2.26762		1	0.202774		4.46703e+08	1.27207e+09	1.15654e+09	4.76286e+08	1.30702e+08	2.62268e+07	8.14039e+06	1.45032e+06	448112	3.24943e+06	2.40786e+06
YLLTDEGLEAVNKDKPLGA	295	313	2	0	1023.54	6	16	8.95615	9.67442	1025.11	1.93608	0.6	0					0.406		1.25511e+08	5.56154e+08	9.90744e+08	9.40278e+08	5.90199e+08	2.96072e+08	1.12291e+08	5.76844e+07	5.1147e+07	6.32543e+07	4.21372e+07	2.2594e+07	7.68575e+06	418443	200574	168026	855830	0	509600	969129	680203	593829	50328.7
YLLTDEGLEAVNKDKPLGA	295	313	3	0	682.697	6	16	8.9406	9.70562	683.81	2.12907	0.6	0					0.33565		2.58939e+08	1.38583e+09	2.45334e+09	2.35184e+09	1.50458e+09	7.48098e+08	2.96386e+08	1.51853e+08	1.78064e+08	2.02228e+08	1.49858e+08	8.65338e+07	3.7281e+07	1.37885e+07	4.66818e+06	1.24725e+06	394666	1.03129e+06	557551	199304	1.71607e+07	168956	35671.3
LTDEGL	297	302	1	0	647.325	4	4	6.33347	7.15278	648.763	1.0724	1	0	0.389219	1.91945		1	0.0321408		1.03199e+09	2.82188e+09	2.3497e+09	6.59567e+08	1.2336e+08	4.57003e+06	340902	177039	156519
LTDEGLE	297	303	1	0	776.367	4	5	5.69307	6.16135	777.85	1.0467	1	0	0.12399	0.704972		1	0.23694		5.94677e+07	1.65607e+08	1.32997e+08	4.31604e+07	6.99704e+06	100003	1.57675e+06	0	0	902187
LTDEGLEA	297	304	1	0	847.404	4	6	5.95867	6.3178	848.991	1.10969	1	0	0.0138954	0.327343		1	0.137154		5.655e+07	1.55912e+08	1.42757e+08	5.63286e+07	1.39375e+07	1.82756e+06	67540.8	0	0	0	0
LTDEGLEAVNKDKPLGA	297	313	2	0	885.468	6	14	7.1998	8.06602	886.66	1.35855	1	0	-0.382901	2.08171	1	1	0.326066		1.76484e+09	4.97536e+09	6.33212e+09	4.65946e+09	2.4886e+09	1.0897e+09	4.42386e+08	1.78033e+08	7.32908e+07	3.43145e+07	1.72001e+07	9.963e+06	3.86928e+06	1.07406e+06	1.45665e+06	468301	4.08731e+06	4.13489e+06	3.92308e+06	2.64476e+06	1.37299e+06
LTDEGLEAVNKDKPLGA	297	313	3	0	590.647	6	14	7.1998	7.80057	591.439	1.34798	1	0	-0.386309	1.16333	1	1	0.0413907		1.69356e+09	5.0768e+09	6.19725e+09	4.64996e+09	2.49072e+09	1.05855e+09	3.92366e+08	1.47525e+08	5.77557e+07	2.84213e+07	1.98767e+07	1.30141e+07	4.83813e+06	1.82871e+06	186105	0	69043.7	2.48833e+07	73711.6	137085	3.1968e+06
LTDEGLEAVNKDKPLGAVA	297	315	2	0	970.52	6	16	7.62165	8.25327	971.773	1.37584	0.4	0					1.22345		2.96316e+07	1.67166e+07	2.96981e+07	1.73268e+07	1.49343e+07	3.99994e+06	2.36951e+06	118371	195210	189566	152856	234796	387940	170729	387091	192180	493617	0	859148	143374	495193	460962	314965
LTDEGLEAVNKDKPLGAVAL	297	316	2	0	1027.06	6	17	8.86263	8.98725	1028.35	1.36701	0.6	0					0.597179		3.61089e+06	1.31748e+07	1.82218e+07	1.23365e+07	7.77827e+06	2.88404e+06	0	144922	0	0	0	226304	0	0	276178	0	0	0	0	441810	0	0	0	163321
LTDEGLEAVNKDKPLGAVALKSYEEE	297	322	3	0	940.15	7	23					0
TDEGLEAVNKDKPLGA	298	313	2	0	828.926	5	13	6.72573	7.01132	829.766	0.732705	1	0	-0.566507	0.0728795		1	0.277003		8.36293e+06	1.91176e+07	1.55031e+07	8.02284e+06	748862	12335.5	0	0	0	71383.5	0	528394	74608.6	0	0	71607.8	55645.6	0	88047.4
EGLEAVNKDKPLGAVALKSYEEELA	300	324	2	0	1337.2	7	22					-1
EAVNKDKPLGA	303	313	1	0	1141.62	5	8	4.17373	4.74425	1142.6	0.318681	1	0	-0.641104	1.05867	1	0	0.103692		1.36529e+08	1.4654e+08	7.23678e+07	2.22356e+07	3.2521e+06	85359.8	0	0	0	0	0	0	0	0
EAVNKDKPLGA	303	313	2	0	571.314	5	8	4.15805	4.87112	571.849	0.411165	1	0	-0.588923	1.55186	1	0	0.0162435		6.50387e+09	6.54113e+09	3.40321e+09	1.2488e+09	3.57068e+08	1.07901e+08	3.86789e+07	1.57418e+07	4.23278e+06	149329	0	0	94268.5	25835.1
EAVNKDKPLGA	303	313	3	0	381.212	5	8	4.15805	4.87112	381.559	0.382015	1	0	-0.60537	1.55186	1	0	0.0197581		7.87795e+08	7.9189e+08	4.13387e+08	1.42492e+08	3.97084e+07	1.01613e+07	1.87069e+06	444249	0	17283.3	0	0	35844.6	3908.37
EAVNKDKPLGAVAL	303	316	2	0	712.909	5	11	7.46517	7.78163	713.568	0.481432	0.6	0					0.0569512		1.81634e+08	2.23488e+08	1.42829e+08	6.16852e+07	2.20374e+07	7.67196e+06	1.36285e+06	704200	102903	191242	420958	97857.8	121466	0	0	25125.9	5249.66
EAVNKDKPLGAVALKS	303	318	2	0	820.472	5	13	5.92753	6.39608	821.457	1.01143	0.6	0					1.15472		1.09986e+07	6.10287e+07	6.88805e+07	4.07503e+07	1.29769e+07	1.60877e+06	0	80806	64931.8	0	0	73268.2	253489	0	0	0	0	0	0
EAVNKDKPLGAVALKS	303	318	3	0	547.317	5	13	5.91193	6.61573	547.997	1.08137	0.6	0					0.102857		7.65966e+06	7.94978e+07	8.93888e+07	4.95714e+07	2.04764e+07	2.91435e+06	260365	194620	0	151784	0	0	36088.3	0	0	0	0	0	0
EAVNKDKPLGAVALKSYEEE	303	322	2	0	1095.57	6	17	7.81618	8.01922	1102.84	13.2546	0.6	0					0.572764		2.12417e+06	3.87446e+06	2.41123e+06	6.42806e+06	511690	1.68165e+06	282161	0	95742.1	0	784145	1.07094e+06	8.92051e+06	2.52353e+07	4.55615e+07	5.9524e+07	5.60006e+07	3.67951e+07	1.64562e+07	4.31422e+06	723477	130425	430063	0
EAVNKDKPLGAVALKSYEEE	303	322	3	0	730.714	6	17	7.4339	7.73462	731.857	2.14302	0.6	0					0.0254127		2.87238e+07	1.57156e+08	3.25985e+08	4.0513e+08	3.33958e+08	2.08712e+08	1.06501e+08	4.55416e+07	1.68795e+07	5.02864e+06	1.60675e+06	734678	160986	287938	530652	4261.67	48082.3	44265	0	0	100285	181385	44499.9	84276.6
EAVNKDKPLGAVALKSYEEEL	303	323	3	0	768.409	6	18	8.92502	9.62753	769.665	2.40987	1	0	-0.216606	1.51536		0	0.158891		1.03155e+07	6.07222e+07	1.59096e+08	2.09411e+08	1.92024e+08	1.31152e+08	7.22721e+07	2.88994e+07	5.67182e+06	1.26433e+06	0	64762.3	823012	189575	138649	877287	814847	711691	1.45988e+06	725703	69312.7	2.1351e+06	360027	242468	1.11893e+06
EAVNKDKPLGAVALKSYEEELAKDPRIAATME	303	334	3	0	1162.94	8	28	9.51783	9.62753	1165.27	4.86952	1	1	-0.0359217	-0.53563	1	-1	0.194175		12101.3	3.68772e+06	196892	3.62908e+06	1.52336e+07	1.46479e+07	1.93353e+07	1.93835e+07	1.15422e+07	9.42806e+06	4.45984e+06	732496	1.56377e+06	1.06683e+06	1.36201e+06	2.29875e+06	996706	610405	307302	0	153425	141699	0	296106	0	0	0	0	0	167917
EAVNKDKPLGAVALKSYEEELAKDPRIAATME	303	334	4	0	872.459	8	28	9.51783	9.78358	874.153	4.65761	1	0	-0.070083	0.00426145	1	-1	0.132861		178548	116318	3.90718e+06	1.44561e+07	3.42282e+07	5.91036e+07	7.14105e+07	6.25009e+07	4.67413e+07	2.82944e+07	1.84084e+07	6.14863e+06	3.85593e+06	924180	1.01505e+06	857696	975876	260745	78390.9	0	331136	396671	265045	0	475375	0	314856	122516	212798	0
AVNKDKPLGA	304	313	2	0	506.793	4	7	3.89192	4.69643	507.25	0.329233	1	0	-0.608613	1.86825	1	1	0.0610914		4.92061e+08	4.27995e+08	2.03015e+08	6.33007e+07	1.46477e+07	1.78876e+06	271909	460518	0	80306.4	0	15401.9
AVNKDKPLGA	304	313	3	0	338.198	4	7	3.90758	4.47285	338.579	0.55917	1	0	-0.460346	1.04051	1	1	0.310083		5.87916e+07	5.32888e+07	2.23513e+07	4.3053e+06	101780	0	165491	0	0	5.81302e+06	25006.8	26540.1
AVNKDKPLGAVALKSYEEE	304	322	2	0	1031.05	6	16	7.3871	7.52772	1032.52	1.72944	1	0	-0.333021	-0.428666	1	0	0.33666		281079	1.37706e+06	6.44142e+06	7.51502e+06	4.06342e+06	1.43982e+06	0	0	0	0	0	0	0	0	0	137790	0	0	0	0	0	0	0
AVNKDKPLGAVALKSYEEE	304	322	3	0	687.7	6	16	7.29353	7.62165	688.759	1.96402	1	0	-0.266843	0.220033	1	0	0.127517		3.89363e+06	1.67341e+07	3.40828e+07	3.81475e+07	2.98843e+07	1.73157e+07	6.44627e+06	953984	721394	74096.4	284929	274025	139288	70790.6	0	0	0	0	54602.9	0	157023	58128.4	81447.6
VNKDKPLGA	305	313	1	0	941.541	4	6	3.66757	4.00143	942.203	0.116209	1	0	-0.733486	0.239927	1	1	0.215245		1.94027e+07	1.61606e+07	4.27659e+06	277307	51544.6	168311	0	0	0	0	0
VNKDKPLGA	305	313	2	0	471.274	4	6	3.40967	4.44118	471.798	0.501985	0.6	0					0.374472		6.09117e+08	5.32252e+08	2.74947e+08	1.20896e+08	4.17973e+07	8.03118e+06	635775	41517.6	90491	0	0
VNKDKPLGAVALKSYEEE	305	322	2	0	995.528	6	15	7.29353	7.4808	997.14	2.05054	1	0	-0.20387	-0.26727		0	0.350461		0	1.93393e+06	8.8426e+06	9.89556e+06	7.05269e+06	1.75202e+06	671467	118933	109913	0	344065	0	0	0	0	0	0	0	0	0	82366.3	102135
VALKSY	314	319	2	0	340.703	4	4	5.19022	5.74015	341.335	0.851926	0.4	0					0.467532		6.46255e+06	2.90637e+07	1.52428e+07	617060	38180.9	77774.8	0	404425	94783.3
VALKSYE	314	320	1	0	809.44	4	5	5.50358	6.021	811.091	1.16787	0.4	0					4.64442		2.17333e+07	1.46993e+08	1.21314e+08	4.6072e+07	9.72615e+06	447484	120727	41178.2	0	0
VALKSYE	314	320	2	0	405.224	4	5	5.48785	6.03657	406.005	1.07982	1	0	0.153888	0.98325	1	1	0.0486763		2.21935e+08	7.868e+08	6.13752e+08	2.39749e+08	5.2577e+07	9.69391e+06	846624	34800.2	135743	31017
VALKSYEEE	314	322	1	0	1067.53	4	7	5.614	6.20823	1069.8	1.64925	1	0	0.242557	1.14073	1	0	0.164652		9.98283e+07	4.51192e+08	6.14282e+08	4.46282e+08	2.12119e+08	6.92131e+07	1.34495e+07	496908	482583	1.4844e+06	483205	264226
VALKSYEEE	314	322	2	0	534.266	4	7	5.614	6.20823	535.413	1.66998	1	0	0.255922	1.14073	1	0	0.0977073		1.00039e+09	4.03447e+09	5.55562e+09	4.05926e+09	1.96881e+09	6.38453e+08	1.44634e+08	376321	0	4.87819e+07	1.65574e+07	3.51466e+06
VALKSYEEEL	314	323	1	0	1180.61	5	8	8.09722	8.73762	1183.05	1.74009	1	0	0.160872	1.30045	1	1	0.382215		1.65362e+07	1.21899e+08	1.91526e+08	1.60517e+08	8.35271e+07	2.41455e+07	2.14792e+06	320820	0	0	0	143925	120089	191898
VALKSYEEEL	314	323	2	0	590.808	5	8	8.09722	8.8001	592.073	1.82828	1	0	0.210632	1.51663	1	1	0.0499091		4.41126e+08	2.01817e+09	3.14039e+09	2.6681e+09	1.44192e+09	5.48925e+08	1.8213e+08	1.12416e+07	8.33249e+06	501926	1.15564e+06	1.1937e+07	549723	1.79477e+07
VALKSYEEELAKDPRIAA	314	331	2	0	1002.04	6	15	8.34703	8.53462	1004.81	4.35817	0.6	1					0.240511		0	0	530161	6.75277e+06	1.38147e+07	1.42053e+07	1.2597e+07	1.33336e+07	2.76349e+06	2.81363e+06	0	118915	0	95084.5	0	0	136499	0	0	0	0	126339
VALKSYEEELAKDPRIAATM	314	333	3	0	745.728	7	17	9.04942	9.28297	747.515	3.97299	0.6	0					0.183654		0	1.15524e+06	6.99321e+06	1.94753e+07	3.59609e+07	4.07626e+07	3.47101e+07	2.1179e+07	1.14658e+07	2.58826e+06	670205	264451	0	0	82392.6	0	109702	267028	347251	110757	617113	198702	116340	387501	98185.2
VALKSYEEELAKDPRIAATME	314	334	3	0	788.742	7	18	8.847	9.08052	790.574	4.03503	0.6	0					0.0587677		1.1366e+07	4.9215e+06	3.91861e+07	1.13218e+08	1.9617e+08	2.32207e+08	2.01795e+08	1.51911e+08	8.86654e+07	4.20389e+07	1.49347e+07	1.6634e+06	1.37937e+06	250703	366890	0	259625	1.14897e+06	155679	0	272692	0	125293	4.26752e+06	0	0
VALKSYEEELAKDPRIAATMENAQKGEIM	314	342	3	0	1079.22	8	26	9.90813	10.1728	1081.76	5.58668	0.6	0					0.340604		0	222239	428371	619840	1.26635e+07	3.17049e+07	3.34737e+07	4.04853e+07	3.80092e+07	2.33071e+07	1.75596e+07	4.90231e+06	2.53708e+06	2.87373e+06	0	439528	3.45432e+06	0	0	0	0	0	0	0	0	0	0	0	511142	0
VALKSYEEELAKDPRIAATMENAQKGEIMPNIPQMSA	314	350	5	0	815.613	9	32	10.0794	10.2973	817.834	8.51047	1	0	0.379523	-0.161402		-3	0.102641		194446	311376	0	144806	0	1.01574e+06	3.6711e+06	1.3376e+07	2.6634e+07	3.98176e+07	4.5255e+07	4.43778e+07	3.98956e+07	3.29445e+07	1.82047e+07	8.2748e+06	5.20584e+06	1.44346e+06	621565	565743	120739	0	0	0	247093	0	0	697838	0	471027
KSYEEE	317	322	1	0	784.336	4	4	3.03845	3.63578	785.96	1.17677	1	0	0.506996	1.15145	1	1	0.384373		4.5291e+07	7.45126e+07	5.58477e+07	2.39756e+07	1.70695e+07	5.06868e+06	795340	629392	37600.5
KSYEEE	317	322	2	0	392.672	4	4	3.05457	3.58787	393.353	0.91614	1	0	0.21289	0.929913	1	1	0.0434415		1.15918e+08	1.85862e+08	1.33168e+08	5.47571e+07	1.45603e+07	2.72967e+06	94478.9	17167.7	0
KSYEEEL	317	323	2	0	449.214	4	5	6.71002	7.26233	449.995	1.04224	0.6	0					0.066474		1.68167e+08	3.04598e+08	2.50411e+08	1.15288e+08	3.87205e+07	5.46279e+06	396205	145021	3.1096e+06	2.48796e+06
KSYEEELAKDPRIAA	317	331	3	0	573.969	6	12	6.97997	7.10562	575.577	3.8203	0.6	0					0.398134		0	526522	1.64102e+06	4.03086e+06	3.36211e+06	3.19941e+06	1.29241e+06	186824	148899	38551.9	73347.9	92109	78698	313839	308348	53221.9	390937	127336	0
KSYEEELAKDPRIAATME	317	334	3	0	694.345	6	15	7.62165	7.71893	696.833	6.18548	0.6	1					1.5995		97787.9	231014	5.813e+06	1.05576e+07	1.41168e+07	1.21049e+07	7.53485e+06	4.57906e+06	2.41991e+06	221493	189585	132992	613082	3.82753e+06	4.62169e+06	7.48158e+06	2.96868e+06	3.31851e+06	0	0	0	0
KSYEEELAKDPRIAATMENAQKGEIMPNIPQMSA	317	350	4	0	948.467	9	29					-1
YEEELAKDPRIAATME	319	334	2	0	933.451	6	13	7.44952	7.49643	935.312	2.56404	0.6	0					0.228831		0	390319	2.64733e+06	4.68728e+06	4.62988e+06	2.75414e+06	748455	0	0	0	0	0	0	0	0	0	184297	0	0	0
YEEELAKDPRIAATME	319	334	3	0	622.636	6	13	7.4183	7.62165	624.338	3.9455	0.6	0					0.109973		145152	3.22768e+06	9.54311e+06	1.74043e+07	1.60329e+07	8.40278e+06	3.81572e+06	237401	66147.2	197000	0	613796	200115	0	3.25948e+06	303313	212074	949246	1.58732e+06	1.53488e+06
EELAKDPRIAATME	321	334	2	0	787.398	6	11	6.75717	6.91402	788.811	1.84846	0.6	0					0.150362		678405	8.46513e+06	1.90877e+07	1.90501e+07	1.15606e+07	3.9599e+06	1.12615e+06	60186.9	130833	0	2786.36	0	87935.9	0	0	0	121377	0
EELAKDPRIAATME	321	334	3	0	525.268	6	11	6.81992	7.05845	526.274	2.04206	1	0	0.0170239	-0.0899009	1	1	0.131982		763516	6.39473e+06	1.56557e+07	1.74473e+07	8.81156e+06	3.35182e+06	3.86807e+06	0	3686.03	277115	0	56857.7	0	0	0	159214	0	0
EELAKDPRIAATMENAQKGEIMPNIPQMSA	321	350	3	0	1095.21	8	25	9.22058	9.6588	1099.18	9.79468	0.6	0					0.208871		0	0	0	803570	206794	1.19339e+07	2.90054e+07	1.06261e+07	5.15132e+07	6.04905e+07	5.43611e+07	6.81445e+07	7.49155e+07	7.37276e+07	6.60582e+07	5.32928e+07	3.45082e+07	2.27513e+07	1.3706e+07	4.28077e+06	1.53589e+06	2.38803e+06	143008	113276	503626	0	226414	672941	164896	0
ELAKDPRIAATME	322	334	2	0	722.877	5	10	6.86697	7.0427	724.498	2.34165	0.6	0					0.317581		77947.4	4.43245e+06	7.28046e+06	7.8024e+06	4.66508e+06	1.41827e+06	1.95491e+06	1.31695e+06	750145	78631.2	56981.2	0	0	0	0	0
LAKDPRIAA	323	331	2	0	477.79	4	6	4.64837	5.14327	479.008	1.88062	1	0	0.593856	0.797059	1	1	0.0420655		3.25468e+07	1.83716e+08	3.38659e+08	2.65981e+08	1.25248e+08	3.80426e+07	8.88827e+06	866259	16699	452298	2809.88
LAKDPRIAA	323	331	3	0	318.863	4	6	4.64837	5.11187	319.669	1.8635	1	0	0.580972	0.688423	1	1	0.0420632		5.96454e+06	4.12787e+07	8.45183e+07	6.49709e+07	2.71797e+07	7.76033e+06	1.04048e+06	183833	24364.2	0	125254
LAKDPRIAAT	323	332	2	0	528.314	4	7	4.23653	4.776	529.572	1.90521	1	0	0.407598	0.951248		1	0.0684847		4.74045e+06	4.81695e+07	9.63259e+07	8.07346e+07	3.83059e+07	1.20619e+07	1.75353e+06	0	0	0	0	0
LAKDPRIAATM	323	333	2	0	593.834	5	8					-1
LAKDPRIAATM	323	333	3	0	396.225	5	8	6.09892	6.81992	397.002	1.56903	1	0	0.0643577	1.5793	1	0	0.0793725		8.60853e+06	7.12302e+07	1.25617e+08	9.06106e+07	3.91274e+07	9.03633e+06	501965	88462.4	0	48169.1	39846	0	53119.1	0
LAKDPRIAATME	323	334	2	0	658.356	5	9	5.9431	6.6943	659.644	1.74494	0.6	0					0.0275537		2.13664e+08	1.28635e+09	2.2479e+09	1.85371e+09	1.00397e+09	4.01165e+08	1.22126e+08	3.13513e+07	4.57053e+06	688960	912728	0	1.18157e+06	0	1.53237e+06
LAKDPRIAATME	323	334	3	0	439.239	5	9	5.9431	6.66287	440.077	1.68241	1	0	0.0228603	1.57504	1	0	0.0378075		5.65481e+07	3.39029e+08	5.96782e+08	4.83511e+08	2.51862e+08	9.48843e+07	2.45841e+07	1.48338e+06	0	62311.2	0	0	803448	0	0
LAKDPRIAATMENAQKGEIM	323	342	2	0	1094.07	7	17	7.80057	8.42523	1100.31	11.081	0.6	1					2.43315		624354	3.33929e+06	2.31897e+07	5.48156e+07	6.66713e+07	5.54294e+07	4.23678e+07	2.03912e+07	1.25353e+07	5.24172e+06	3.27711e+06	1.75779e+06	306515	1.2313e+06	2.21172e+06	1.48236e+07	3.61053e+07	7.01485e+07	8.59245e+07	7.91367e+07	5.02521e+07	3.01068e+07	5.19953e+06	5.89716e+06	110784
LAKDPRIAATMENAQKGEIM	323	342	3	0	729.714	7	17	7.4808	8.53462	731.653	4.41187	0.6	0					0.216657		1.85485e+07	4.32614e+07	1.63747e+08	3.36243e+08	5.0935e+08	6.15063e+08	6.03599e+08	4.5251e+08	3.00867e+08	1.78955e+08	1.11827e+08	7.24624e+07	3.86977e+07	1.78199e+07	5.82504e+06	2.76234e+06	484129	1.24571e+06	765244	611140	1.22752e+06	393888	362558	897689	336950
LAKDPRIAATMENAQKGEIMPNIPQM	323	348	3	0	956.491	8	21	9.11162	9.67442	958.624	4.51436	1	0	0.149403	1.03197	1	0	0.10292		120570	1.56123e+06	1.5468e+07	7.716e+07	1.67182e+08	2.64494e+08	2.99357e+08	2.67674e+08	1.76006e+08	1.07503e+08	4.90806e+07	1.83578e+07	5.24338e+06	1.20956e+06	1.89859e+06	422730	267656	605409	0	0	669934	289375	301419	445791	831057	348296	569540	2.1922e+06	751255	1.267e+06
LAKDPRIAATMENAQKGEIMPNIPQM	323	348	4	0	717.62	8	21	9.15828	9.43953	719.27	4.71364	1	0	0.192236	0.0578873	1	0	0.152591		117187	206674	508530	5.70447e+06	1.73047e+07	2.85905e+07	3.14864e+07	2.62295e+07	1.86835e+07	1.03085e+07	4.78282e+06	2.06036e+06	278032	249177	109330	56291.1	206244	84155.3	124647	69852	94671.1	51935.1	189330	79766.6	83413.8	108355	211514	635529	181196	164100
LAKDPRIAATMENAQKGEIMPNIPQMSA	323	350	2	0	1513.27	8	23	8.847	9.15828	1517.38	6.26263	0.6	0					0.295606		3.74609e+06	4.32022e+06	3.49035e+06	6.10451e+06	1.15768e+07	3.49715e+07	5.78296e+07	8.37787e+07	8.9355e+07	8.90626e+07	6.61872e+07	4.68831e+07	1.87022e+07	8.74489e+06	1.56143e+06	869638	0	695612	0	0	0	321714	0	786133	338859	322433	0	0	0	0
LAKDPRIAATMENAQKGEIMPNIPQMSA	323	350	3	0	1009.18	8	23	8.76887	9.03388	1012	6.49272	0.6	0					0.0550395		1.92157e+07	2.8489e+07	3.74937e+07	8.88746e+07	2.2826e+08	5.0887e+08	8.75594e+08	1.22668e+09	1.35075e+09	1.24476e+09	9.7393e+08	6.66416e+08	4.19746e+08	2.41797e+08	1.31747e+08	6.49315e+07	2.99181e+07	1.98942e+07	1.0554e+07	4.66675e+06	1.48926e+06	554009	202751	164227	0	0	0	52287.3	63059.1	35816.6
LAKDPRIAATMENAQKGEIMPNIPQMSA	323	350	4	0	757.137	8	23	8.78447	9.4082	759.314	6.73508	0.6	0					0.328256		974263	3.80797e+06	1.08605e+07	5.45734e+07	1.58721e+08	3.3899e+08	5.51396e+08	7.20747e+08	8.06101e+08	7.45204e+08	5.8219e+08	4.32735e+08	2.65529e+08	1.42419e+08	7.28061e+07	4.07795e+07	1.14341e+07	5.13964e+06	2.32643e+06	6.70598e+06	1.66945e+06	9.71142e+06	413123	6.28748e+06	178657	4.30031e+06	60402	1.04636e+07	763004	1.44007e+07
LAKDPRIAATMENAQKGEIMPNIPQMSAF	323	351	3	0	1058.2	8	24	10.0638	10.8756	1061.03	6.41631	0.6	0					0.0609566		0	2.1706e+07	2.72772e+07	1.46395e+08	5.08464e+08	1.25043e+09	2.36318e+09	3.42299e+09	3.9439e+09	3.56227e+09	2.64405e+09	1.74152e+09	1.00678e+09	5.28101e+08	2.3377e+08	9.54496e+07	3.67955e+07	8.37994e+06	2.14468e+06	5.67071e+06	1.28549e+06	817525	2.12498e+06	1.57714e+06	290978	2.06849e+06	3.30382e+06	6.64287e+06	1.33279e+07	1.8207e+07
LAKDPRIAATMENAQKGEIMPNIPQMSAF	323	351	4	0	793.904	8	24	10.2195	10.7975	796.134	6.84141	0.6	0					0.280202		138385	201893	6.26241e+06	4.76257e+07	1.46249e+08	3.42018e+08	6.4736e+08	9.06933e+08	9.79455e+08	8.85934e+08	6.49248e+08	4.27013e+08	2.45555e+08	1.17655e+08	5.33671e+07	1.47999e+07	6.13608e+06	752672	0	469721	94229.4	143905	620206	460227	0	314493	1.50923e+06	5.70305e+06	8.56348e+06	6.60276e+06
AKDPRIAAT	324	332	2	0	471.772	4	6					0
AKDPRIAATM	324	333	2	0	537.292	5	7					0
AKDPRIAATME	324	334	2	0	601.814	5	8	5.33082	5.88077	602.737	1.08828	1	0	-0.206886	0.987517	1	1	0.0766585		3.9781e+08	1.22643e+09	1.12908e+09	5.87925e+08	2.26682e+08	7.22098e+07	1.7708e+07	5.56221e+06	1.90249e+06	505377	201692	766794	2.28372e+06	2.90819e+06
AKDPRIAATME	324	334	3	0	401.545	5	8	5.34647	5.53513	402.148	1.05287	1	0	-0.226866	-0.262426	1	1	0.0412393		2.59258e+07	7.7819e+07	7.27995e+07	3.71747e+07	1.39376e+07	4.48406e+06	381644	85810	147753	0	8310.6	148094	40986.3	94129.9
AKDPRIAATMENAQKGEIM	324	342	2	0	1037.52	7	16	7.64058	7.92552	1039.29	2.18926	0.6	0					0.178451		3.78307e+06	2.21377e+07	5.54501e+07	6.83116e+07	5.39798e+07	3.5756e+07	1.53288e+07	5.29633e+06	1.16747e+06	110077	0	293662	0	430279	784798	104047	107871	0	236164	0	95327.4	0	1.19974e+06	48889.6
AKDPRIAATMENAQKGEIM	324	342	3	0	692.019	7	16	7.64058	8.25327	693.155	2.07584	0.6	0					0.10806		1.40116e+07	9.22781e+07	2.03783e+08	2.5754e+08	2.03211e+08	1.22906e+08	6.2543e+07	2.17884e+07	5.28114e+06	264478	534008	87125.7	228585	205082	589373	618723	881765	260991	302281	382792	63873.1	315879	290991	542265
AKDPRIAATMENAQKGEIMPNIPQM	324	348	3	0	918.796	8	20	8.86263	9.20502	920.687	3.8611	0.6	0					0.104496		12048.2	487446	1.75914e+07	5.0972e+07	9.42666e+07	1.24444e+08	1.03824e+08	7.64302e+07	5.77087e+07	1.74705e+07	2.78535e+06	1.5224e+06	0	295470	0	0	0	297616	155366	0	760831	0	0	358411	0	503905	2.02769e+06	160090	281400
AKDPRIAATMENAQKGEIMPNIPQMSA	324	350	2	0	1456.72	8	22	8.62832	8.92502	1460.3	5.25635	1	0	0.257531	0.11134	0	-3	0.540204		0	204315	0	985838	1.13497e+07	2.34785e+07	3.8734e+07	4.0652e+07	3.57811e+07	2.1988e+07	1.11727e+07	2.73194e+06	1.37145e+06	0	349247	154657	137291	0	0	0	0	0	0	555899	226176	0	0	0	0	0
AKDPRIAATMENAQKGEIMPNIPQMSA	324	350	3	0	971.486	8	22	8.56585	9.61188	973.955	5.51058	1	0	0.30969	2.70383	-1	-3	0.843487		1.63738e+06	3.963e+06	3.27571e+07	1.56131e+08	4.32691e+08	8.36376e+08	1.18444e+09	1.26553e+09	1.07819e+09	7.57024e+08	4.33758e+08	2.29214e+08	1.15379e+08	5.01152e+07	2.36415e+07	2.57938e+07	8.80784e+06	5.38393e+06	1.66464e+07	1.01942e+07	1.13866e+07	1.53447e+07	1.03534e+07	1.2911e+07	5.5491e+06	5.79536e+06	2.26294e+06	560735	1.13109e+06	780624
AKDPRIAATMENAQKGEIMPNIPQMSA	324	350	4	0	728.866	8	22	8.5971	9.03388	730.753	5.64855	0.6	0					0.165817		160538	0	877824	2.39721e+07	6.5629e+07	1.2588e+08	1.70198e+08	1.7664e+08	1.51606e+08	9.73969e+07	6.6025e+07	2.66068e+07	1.60265e+07	8.98555e+06	1.45871e+07	9.70061e+06	5.12736e+06	9.76046e+06	7.3949e+06	94421.5	0	224384	359607	0	158582	0	203169	0	167411	254543
AKDPRIAATMENAQKGEIMPNIPQMSAF	324	351	2	0	1530.26	8	23	10.0483	10.2817	1534.1	5.68447	1	0	0.29466	-0.107603	1	1	0.398478		0	0	0	325696	5.76508e+06	2.01291e+07	3.42589e+07	4.48816e+07	3.93402e+07	2.91289e+07	1.30824e+07	7.2699e+06	335545	356659	0	0	0	0	0	335111	0	0	0	0	0	780030	0	688016	0	687972
AKDPRIAATMENAQKGEIMPNIPQMSAF	324	351	3	0	1020.51	8	23	9.92372	10.7193	1023.02	5.54495	0.6	0					0.218354		2.82408e+06	1.92707e+06	4.02432e+07	2.88314e+08	5.98778e+08	1.32686e+09	2.28018e+09	2.40265e+09	2.21283e+09	1.71727e+09	1.10552e+09	6.23466e+08	3.1819e+08	1.40128e+08	5.36945e+07	1.87075e+07	4.67141e+06	1.26779e+06	3.18863e+06	571657	634250	2.65653e+06	700617	370023	2.27534e+06	4.39059e+06	3.66454e+06	4.44729e+06	1.57125e+06	1.05796e+06
AKDPRIAATMENAQKGEIMPNIPQMSAF	324	351	4	0	765.633	8	23	9.92372	10.4374	767.5	5.46358	0.6	0					0.355565		417764	715385	5.35373e+06	4.65092e+07	1.49406e+08	2.6656e+08	4.12647e+08	4.86444e+08	4.50514e+08	3.33992e+08	2.07597e+08	1.07875e+08	5.28189e+07	1.47179e+07	5.3858e+06	4.04654e+06	904360	363579	391000	3.79762e+06	132574	333798	214502	466943	0	395899	623440	100460	412714	661196
TMENAQKGEIM	332	342	2	0	626.289	5	9	6.06773	6.49013	627.082	0.741314	0.4	0					0.174084		2.24397e+06	2.71576e+07	1.97615e+07	6.03402e+06	501120	44201.9	101734	0	0	0	80826.5	0	0	0	0
TMENAQKGEIMPNIPQMSA	332	350	2	0	1045.49	7	15	8.64393	9.25177	1053.89	15.3875	0.4	1					0.773047		5.55198e+06	0	1.82077e+07	7.20688e+06	7.17958e+07	2.26192e+07	4.02297e+07	1.09559e+07	5.95873e+06	1.31746e+06	577581	0	5.29501e+06	781998	1.8814e+07	1.19693e+08	2.80506e+08	6.22615e+08	5.61128e+08	3.80784e+08	1.7965e+08	6.49312e+07	1.57907e+07
TMENAQKGEIMPNIPQMSA	332	350	3	0	697.329	7	15	8.61272	9.1531	703.23	16.2897	1	1	4.08089	0.954419	1	-15	0.0966574		0	214469	481882	1.4629e+06	5.88356e+06	6.07129e+06	4.82803e+06	2.13761e+06	625316	1.84275e+06	684527	1.28152e+06	965613	2.17989e+06	3.07974e+07	2.27684e+08	7.7812e+08	1.18122e+09	1.09988e+09	7.28969e+08	3.54765e+08	1.46012e+08	4.81313e+07
TMENAQKGEIMPNIPQMSAF	332	351	2	0	1119.02	7	16	10.2973	10.6255	1121.97	4.37908	1	0	0.414461	0.220322	1	-1	0.0758033		0	129440	8.65514e+06	5.59435e+07	1.30763e+08	1.99979e+08	2.02986e+08	1.57644e+08	9.32441e+07	3.59082e+07	1.33033e+07	1.255e+06	937067	1.60059e+06	0	711723	0	214026	215494	147754	145664	291005	336470	0
TMENAQKGEIMPNIPQMSAF	332	351	3	0	746.351	7	16					-1
MENAQKGEIMPNIPQMSA	333	350	2	0	994.966	7	14	8.30015	8.53462	997.628	3.96585	1	0	0.457712	-0.10397		-2	0.26218		0	0	308957	6.209e+06	1.87321e+07	2.232e+07	1.89648e+07	1.086e+07	2.39204e+06	274313	0	0	0	117219	0	417928	0	0	198862	0	0	2822.85
ENAQKGEIMPNIPQMSA	334	350	2	0	929.445	6	13	8.01922	8.48775	932.18	4.26164	0.6	0					0.110868		0	631477	1.79881e+07	7.3102e+07	1.4199e+08	1.6537e+08	1.44013e+08	8.79586e+07	3.95449e+07	1.25668e+07	1.22442e+07	0	1.02178e+07	0	487048	99168.4	189289	0	2.45729e+06	0
ENAQKGEIMPNIPQMSAF	334	351	2	0	1002.98	7	14	10.3439	10.7662	1006.06	4.8365	1	0	0.738419	0.545825		1	0.370019		10965.5	0	8.82513e+06	4.30696e+07	9.56944e+07	1.24658e+08	1.23434e+08	8.8498e+07	4.8098e+07	2.53427e+07	3.24712e+06	4.28743e+06	0	424460	214607	1.26014e+06	0	1.15809e+07	227952	7.27216e+06	227606	1.21173e+06
NAQKGEIM	335	342	2	0	445.724	5	6	4.90285	5.74015	447.151	2.28139	0.4	1					1.638		2.93859e+07	1.31955e+08	7.77142e+07	2.77471e+07	7.58172e+06	3.71641e+06	3.23787e+06	6.50031e+06	1.8107e+06	920539	88204.2	3.90027e+07
NAQKGEIMPNIPQMSA	335	350	2	0	864.924	6	12	7.7503	8.70638	867.618	4.25174	0.6	0					0.891692		773270	1.64138e+07	1.30897e+08	3.99141e+08	7.34905e+08	8.6438e+08	6.94729e+08	3.99416e+08	1.97104e+08	9.17832e+07	4.32524e+07	3.14827e+07	2.0894e+07	1.54556e+07	6.48635e+06	4.8066e+06	3.89269e+06	3.52545e+06	1.46e+06
NAQKGEIMPNIPQMSA	335	350	3	0	576.952	6	12	7.70325	7.94115	580.536	9.61488	0.6	0					0.132922		0	0	0	0	0	1.19764e+06	2.43944e+06	3.80578e+06	5.20001e+06	1.05311e+07	1.64538e+07	1.82279e+07	1.42487e+07	1.00607e+07	5.13604e+06	2.08117e+06	377876	42253.7	48991.7
PNIPQMSA	343	350	1	0	857.419	4	5	6.41175	6.80423	860.521	2.541	1	0	1.47296	0.442725	1	-1	0.26387		405744	1.23734e+07	4.39355e+07	6.10048e+07	4.43709e+07	1.45937e+07	1.54253e+06	1.17261e+06	507209	135189
PNIPQMSA	343	350	2	0	429.213	4	5	6.39608	7.01132	430.612	2.23701	1	0	1.19854	1.21338	1	-1	0.154094		7.28127e+06	4.45133e+07	1.01872e+08	1.22785e+08	7.3356e+07	2.07888e+07	4.26772e+06	726852	242141	199425
PNIPQMSAF	343	351	2	0	502.747	5	6	9.17385	9.81477	504.352	2.53726	0.6	0					0.163419		6.1835e+06	7.17739e+07	1.98039e+08	2.95023e+08	2.28041e+08	1.05257e+08	2.77582e+07	5.19624e+06	269649	13414	193493	122842
FWYAVRT	351	357	2	0	471.745	4	5	8.8001	9.70562	472.301	0.516827	1	0	-0.354346	2.21768		1	0.0579111		2.06887e+09	2.61272e+09	1.40924e+09	4.86576e+08	1.00981e+08	1.45024e+07	2.78372e+06	714090	35558.1	4.34625e+06
FWYAVRTAV	351	359	2	0	556.798	5	7					-1
FWYAVRTAVINA	351	362	2	0	705.88	5	10	10.0327	11.22	706.741	0.847341	0.6	0					0.358549		2.29811e+08	3.51062e+08	2.59917e+08	1.21483e+08	3.38778e+07	4.00349e+06	1.16633e+06	1.83005e+06	1.74094e+06	1.10327e+06	662720	1.29219e+06	518890	3.42755e+06	9.08341e+06	8.94254e+06
FWYAVRTAVINAASGRQTVDE	351	371	2	0	1177.6	6	19	10.3906	11.0321	1181.82	7.04932	0.6	0					0.792092		6537.88	18212.3	103348	698569	1.31946e+07	5.48322e+07	1.02351e+08	1.15096e+08	1.01646e+08	7.05736e+07	4.60372e+07	2.85373e+07	1.81531e+07	8.8976e+06	5.56642e+06	2.19016e+06	3.47438e+06	0	6.53928e+06	174188	907150	537792	420175	1.00851e+06	8.69691e+06	5.58691e+06
FWYAVRTAVINAASGRQTVDE	351	371	3	0	785.401	6	19	11.1418	11.1731	789.186	9.96069	0.6	0					0.0546939		0	0	0	0	249148	1.59587e+06	2.23692e+06	2.85444e+06	8.54616e+06	3.14065e+07	8.09749e+07	1.38256e+08	1.5434e+08	9.55878e+07	0	0	0	0	0	0	0	982757	0	168594	0	8694.68
FWYAVRTAVINAASGRQTVDEALKDAQTGTD	351	381	3	0	1118.9	8	29	11.2044	12.2703	1123.36	11.4233	1	0	0.957067	2.77239	0	0	0.154581		233553	565008	1.8915e+06	2.62801e+06	8.84924e+06	1.84322e+07	3.41948e+07	6.09455e+07	1.06977e+08	2.04742e+08	3.37755e+08	4.96175e+08	6.49846e+08	6.8954e+08	7.48181e+08	5.46668e+08	4.17402e+08	3.38493e+08	1.55135e+08	7.96174e+07	4.90759e+07	1.76634e+07	8.39321e+06	6.42817e+06	2.89605e+06	1.29196e+06	2.35487e+06	562057	374852	1.94821e+06
FWYAVRTAVINAASGRQTVDEALKDAQTGTD	351	381	4	0	839.423	8	29	11.454	11.7353	842.923	12.0322	0.4	1					0.0824647		350976	0	490113	1.36253e+06	3.76013e+06	4.51347e+06	1.01772e+07	1.84442e+07	3.76133e+07	6.40079e+07	1.03749e+08	1.53507e+08	2.40465e+08	1.98535e+08	1.92267e+08	1.49619e+08	3.30304e+08	6.58206e+07	3.81862e+07	2.03801e+07	1.28254e+08	16588	2.0368e+06	2.21724e+06	1.5443e+07	0	96648	331864	976237	366872
WYAVRT	352	357	1	0	795.415	4	4	7.15278	7.62165	796.427	0.522993	1	0	-0.230749	0.706991	1	1	0.133695		4.2146e+08	4.85652e+08	2.38389e+08	6.99669e+07	1.18856e+07	929776	176142	1.10647e+06	1.04893e+06
WYAVRT	352	357	2	0	398.211	4	4	7.12135	7.71893	398.715	0.519258	1	0	-0.234963	1.15232	1	1	0.0281849		1.67099e+09	1.99381e+09	9.36335e+08	2.69458e+08	5.65399e+07	7.95628e+06	436277	40115.3	2.58184e+06
WYAVRTAVINA	352	362	1	0	1263.68	5	9	8.4096	8.86263	1264.9	0.443242	1	0	-0.598612	0.652212	1	1	0.421683		3.02073e+07	4.82772e+07	2.97822e+07	7.37964e+06	478634	421715	156115	0	299471	0	0	0	370379	0	0
WYAVRTAVINA	352	362	2	0	632.346	5	9	8.31577	8.87825	633.162	0.863396	1	0	-0.387895	1.03088	1	1	0.205355		5.25801e+08	1.0421e+09	6.7254e+08	3.45263e+08	1.09561e+08	3.39207e+07	8.36043e+06	4.10838e+06	1.61051e+07	1.50459e+06	2.10767e+07	3.08105e+06	2.40315e+06	326049	136532
WYAVRTAVINAASGRQ	352	367	2	0	881.971	6	14					0
WYAVRTAVINAASGRQTVD	352	370	2	0	1039.54	6	17					-1
WYAVRTAVINAASGRQTVD	352	370	3	0	693.364	6	17					0
WYAVRTAVINAASGRQTVDE	352	371	2	0	1104.06	6	18	8.48775	9.0028	1107.65	5.8833	0.6	0					0.141489		4.22321e+06	1.80183e+06	8.02776e+06	3.80776e+07	1.16543e+08	2.46886e+08	3.49748e+08	4.07363e+08	3.47689e+08	2.38861e+08	1.43655e+08	6.65633e+07	2.35125e+07	6.00731e+06	653256	993771	0	185241	468301	417676	174975	318162	0	0	0
WYAVRTAVINAASGRQTVDE	352	371	3	0	736.378	6	18	8.4565	9.09607	738.771	5.88938	0.6	0					0.107817		224209	3.82626e+06	3.3052e+07	1.23564e+08	3.51989e+08	7.07326e+08	1.02186e+09	1.13661e+09	9.40559e+08	6.56269e+08	3.78582e+08	1.85072e+08	8.96029e+07	3.31224e+07	1.19976e+07	1.29563e+07	2.04751e+06	381692	197224	151059	243141	0	0	387992	704000
WYAVRTAVINAASGRQTVDEAL	352	373	2	0	1196.12	6	20	9.67442	9.87702	1199.82	5.98517	0.6	0					0.407132		0	455421	0	3.64385e+06	0	8.81425e+06	9.71212e+06	1.54268e+07	1.39636e+07	9.89091e+06	3.31852e+06	970242	236399	244227	0	433327	0	247444	0	28638.2	242462	0	167762	0	0	367287	0
WYAVRTAVINAASGRQTVDEAL	352	373	3	0	797.752	6	20	9.81477	9.90813	800.314	6.28217	0.6	0					0.109558		0	568488	119230	1.58486e+06	8.89454e+06	7.74203e+06	1.60817e+07	2.56072e+07	2.72811e+07	1.6722e+07	1.28113e+07	7.05298e+06	1.67279e+06	1.06962e+06	0	0	0	479186	0	0	221238	0	0	0	0	0	100680
WYAVRTAVINAASGRQTVDEALKDAQTGTD	352	381	3	0	1069.87	7	28	9.92372	10.6724	1074.35	11.5924	0.6	0					0.161397		2.49353e+06	1.73418e+06	7.72657e+06	4.94125e+06	1.47253e+07	1.78156e+07	5.52326e+07	1.15022e+08	2.33805e+08	4.9636e+08	8.49453e+08	1.25518e+09	1.5887e+09	1.75649e+09	1.70542e+09	1.40441e+09	1.01351e+09	6.92104e+08	3.6931e+08	1.96857e+08	1.65941e+08	4.78488e+07	2.5929e+07	4.39173e+07	9.86703e+06	4.0372e+06	9.28913e+06	428825	303738	701197
WYAVRTAVINAASGRQTVDEALKDAQTGTD	352	381	4	0	802.656	7	28	9.92372	10.3284	805.955	11.3402	0.6	0					0.109934		2.08787e+06	987745	356382	3.32051e+06	1.25527e+07	4.46474e+06	1.06335e+07	6.41914e+07	7.86822e+07	1.67176e+08	2.8099e+08	6.0551e+08	5.3733e+08	5.69227e+08	5.51809e+08	5.89708e+08	2.98156e+08	1.85321e+08	1.09782e+08	8.40899e+07	2.61055e+07	1.11581e+07	5.47686e+06	4.88082e+06	1.73472e+06	1.1928e+06	985858	674721	468173	164224
WYAVRTAVINAASGRQTVDEALKDAQTGTDYDIPTTENL	352	390	3	0	1418.7	9	36	10.6567	11.1105	1425.25	17.1613	1	0	1.33079	0.654576	1	0	0.24615		0	0	325259	0	0	0	0	25528.1	21903.2	0	0	742803	3.68882e+06	1.12593e+07	2.47434e+07	5.34931e+07	7.91756e+07	1.00766e+08	1.29004e+08	1.26532e+08	1.28234e+08	1.13909e+08	8.59436e+07	6.21941e+07	3.94548e+07	1.22709e+07	5.86419e+06	1.75861e+06	0	179555
WYAVRTAVINAASGRQTVDEALKDAQTGTDYDIPTTENL	352	390	4	0	1064.28	9	36	10.7037	10.9537	1069.13	16.9171	1	0	1.30017	-0.0499987	1	0	0.0937916		0	2.05989e+06	0	6.64577e+06	2519.07	6.56079e+06	246073	3.94765e+06	20150.4	1.60124e+06	1.07086e+06	7.2738e+06	6.17529e+06	1.94587e+07	3.1434e+07	5.47161e+07	8.29784e+07	1.13678e+08	1.31055e+08	1.4395e+08	1.4409e+08	1.20233e+08	8.99901e+07	6.34364e+07	4.21828e+07	2.71284e+07	1.17089e+07	5.61419e+06	1.36467e+06	1.15185e+07
YAVRTAVINA	353	362	1	0	1077.61	4	8	6.39608	6.93297	1079.08	0.83946	1	0	-0.347273	0.94231	1	1	0.927463		3.54496e+07	5.08252e+07	3.2942e+07	1.0164e+07	560088	0	0	143325	2.74455e+06	2.75124e+06	87180.7	17688	69493.1
YAVRTAVINA	353	362	2	0	539.306	4	8	6.33347	6.91402	539.95	0.655158	1	0	-0.451259	1.09338	1	1	0.0455593		4.16247e+08	5.47564e+08	3.53412e+08	1.52001e+08	4.52362e+07	1.00451e+07	1.41632e+06	814978	493810	0	0	0	0
YAVRTAVINAASGRQ	353	367	3	0	526.29	5	13	6.94863	7.15278	527.761	3.50872	0.6	0					1.64921		2221.43	405611	4.42488e+06	1.00621e+07	1.24625e+07	1.22821e+07	6.96026e+06	2.70986e+06	385242	58435.5	42138	0	35963.9	0	0	208889	0	78655.3	0
YAVRTAVINAASGRQTVD	353	370	2	0	946.503	6	16	7.12135	7.35592	949.922	5.7513	1	0	0.801574	-0.103625	1	1	0.125724		218121	0	1.54575e+06	3.39582e+06	1.25373e+07	2.76193e+07	4.13662e+07	4.16599e+07	3.32619e+07	1.94175e+07	9.68227e+06	2.14705e+06	1.07347e+06	290425	171420	2815.67	5023.74	0	151355	0	0	0	0
YAVRTAVINAASGRQTVD	353	370	3	0	631.338	6	16	7.05845	7.27793	633.609	5.72727	1	0	0.794796	-0.155809	1	1	0.0845341		0	43084.9	553415	5.44157e+06	1.40609e+07	2.79763e+07	4.23282e+07	3.85277e+07	3.21415e+07	1.82481e+07	8.53378e+06	2.68887e+06	858923	66803.8	43722.1	117915	57844.2	51803.6	184204	0	110324	592748	0
YAVRTAVINAASGRQTVDE	353	371	2	0	1011.02	6	17	7.05845	7.8318	1014.57	5.93918	0.6	0					0.181878		512310	3.444e+06	1.98487e+07	1.16777e+08	2.96308e+08	5.86318e+08	8.19691e+08	8.83604e+08	7.51293e+08	4.92338e+08	2.73723e+08	1.27668e+08	5.02139e+07	1.47431e+07	6.09738e+06	2.35538e+06	728227	287200	261891	5.12951e+06	205776	1.20909e+07	219348	2.82738e+06
YAVRTAVINAASGRQTVDE	353	371	3	0	674.352	6	17	7.05845	7.86303	676.674	5.80959	0.6	0					0.0958781		1.25834e+06	8.87352e+06	6.19715e+07	2.28664e+08	5.67274e+08	1.07113e+09	1.50045e+09	1.62609e+09	1.37274e+09	9.17146e+08	4.95895e+08	1.93322e+08	7.21361e+07	2.30162e+07	1.04666e+07	4.75009e+06	2.06213e+06	633285	107414	101232	128744	4864.13	126471	205015
YAVRTAVINAASGRQTVDEA	353	372	3	0	698.031	6	18	7.46517	7.80057	700.352	5.76631	0.6	0					0.115318		293724	2.62831e+06	1.41395e+07	4.65351e+07	1.17845e+08	2.22578e+08	3.1575e+08	3.38812e+08	3.04152e+08	2.13168e+08	8.94349e+07	4.99606e+07	9.62482e+06	1.80615e+06	1.17192e+06	242983	0	83836.4	0	143987	13756.5	0	228667	20439.6	10313.1
YAVRTAVINAASGRQTVDEAL	353	373	2	0	1103.08	6	19					0
YAVRTAVINAASGRQTVDEAL	353	373	3	0	735.726	6	19					0
YAVRTAVINAASGRQTVDEALKD	353	375	3	0	816.766	6	21					-1
YAVRTAVINAASGRQTVDEALKDAQTGTD	353	381	2	0	1511.27	7	27	8.847	9.31417	1517.21	10.1706	0.6	0					0.483955		24118.4	5221.41	522172	3.52451e+06	1.08945e+07	1.24778e+07	1.11139e+07	1.37771e+07	1.78825e+07	4.80156e+07	7.22266e+07	1.03667e+08	1.15074e+08	1.10007e+08	8.36684e+07	6.09909e+07	2.6191e+07	1.15296e+07	2.28899e+06	2.49335e+06	0	1.18828e+06	0	0	0	321714	0	652028	338859	322433
YAVRTAVINAASGRQTVDEALKDAQTGTD	353	381	3	0	1007.85	7	27	9.73682	10.0483	1011.49	9.20803	0.6	1					0.292228		1.06157e+06	425458	2.72619e+07	4.51661e+06	3.4875e+06	1.47988e+07	3.96817e+06	5.81233e+06	1.205e+07	2.31511e+07	3.91977e+07	5.16944e+07	5.58728e+07	5.59089e+07	4.09526e+07	2.53446e+07	1.44345e+07	7.04981e+06	717525	147227	187516	0	0	0	0	0	175290	0	0	0
YAVRTAVINAASGRQTVDEALKDAQTGTD	353	381	4	0	756.136	7	27	8.78447	9.58053	759.26	10.771	0.6	0					0.0577226		336615	634532	671844	796812	1.01785e+06	4.56953e+06	1.34181e+07	5.80611e+07	1.70083e+08	3.61673e+08	5.8568e+08	7.64401e+08	8.51152e+08	7.86943e+08	6.12916e+08	4.53717e+08	2.77118e+08	1.47028e+08	7.53133e+07	4.07344e+07	1.22538e+07	5.9283e+06	3.0222e+06	2.74152e+06	1.01057e+06	1.79728e+06	413123	1.89731e+06	333266	2.25123e+06
YAVRTAVINAASGRQTVDEALKDAQTGTDYDIPTTENL	353	390	3	0	1356.68	9	35	9.90813	10.5368	1362.8	16.0191	1	0	1.24496	1.25968	1	-1	0.334726		2.11119e+06	0	351377	2.96051e+06	200262	19582.1	1.94726e+06	0	196392	0	0	2.18204e+06	2.54448e+07	5.36433e+07	1.22084e+08	1.91332e+08	2.33548e+08	2.70434e+08	2.9121e+08	2.76518e+08	2.29833e+08	1.86724e+08	1.23417e+08	8.05229e+07	5.60097e+07	1.60317e+07	6.67349e+06	2.43757e+07	0	267703
YAVRTAVINAASGRQTVDEALKDAQTGTDYDIPTTENL	353	390	4	0	1017.76	9	35					-1
AVRTAVINAASGRQTVDE	354	371	3	0	619.997	6	16					-1
VRTAVINAASGRQTVDE	355	371	2	0	893.974	6	15	5.45637	5.75582	897.42	5.88582	1	0	0.950216	0.120854		1	0.136592		59360.6	470015	56311.7	770083	5.82045e+06	1.32911e+07	2.06743e+07	2.14964e+07	1.67437e+07	9.48264e+06	4.77476e+06	979726	158064	0	0	0	0	0	61116	92507.8	127434	0
VRTAVINAASGRQTVDEALKDAQTGTD	355	381	3	0	929.813	7	25	8.44087	8.58148	934.18	11.5312	0.6	0					0.080215		0	0	0	0	119997	0	0	652666	152499	6.71029e+06	1.26751e+07	2.11158e+07	2.59883e+07	2.86289e+07	2.7001e+07	2.01063e+07	1.2845e+07	6.07581e+06	1.69713e+06	301306	0	0	0	0	180929	0	0	118279	0	0
AVINAASGRQ	358	367	2	0	493.773	4	8	3.55572	3.9389	495.658	3.22171	1	0	0.996823	0.410549		0	0.119783		0	841193	9.08813e+06	1.75979e+07	1.92793e+07	1.24034e+07	4.41849e+06	365070	15590.9	41942.3	0	0	0
AVINAASGRQTVD	358	370	2	0	651.344	5	11	4.69643	5.20583	654.381	5.34405	0.6	0					0.178609		26063.8	81136.2	2.11811e+06	1.24757e+07	3.36734e+07	5.731e+07	6.89204e+07	5.67358e+07	3.43684e+07	1.39485e+07	3.5269e+06	182665	0	22345.8	43435.5	26199.8	149529
AVINAASGRQTVDE	358	371	1	0	1430.72	5	12	4.98217	5.22145	1436.92	5.39609	1	0	1.20879	-0.0873061	1	0	0.342731		92890.8	0	0	388604	4.01287e+06	9.30336e+06	1.10903e+07	1.02507e+07	5.35638e+06	1.25776e+06	118327	0	9163.62	122781	0	0	0	3884.71
AVINAASGRQTVDE	358	371	2	0	715.865	5	12	4.91873	5.48785	719.24	5.94845	1	0	1.41656	1.05383	1	0	0.258434		96353.2	6.33053e+06	4.75183e+07	1.98308e+08	5.17552e+08	9.56824e+08	1.21179e+09	1.07407e+09	6.9132e+08	3.71302e+08	1.53063e+08	6.82857e+07	6.69398e+07	9.58873e+07	8.60921e+07	4.40946e+07	1.43013e+07	772684
AVINAASGRQTVDEA	358	372	2	0	751.384	5	13	5.33082	5.83398	753.074	2.53882	0.4	1					0.688881		5.95341e+07	237327	2.58397e+07	439356	1.14836e+07	9.7136e+06	1.86032e+07	1.72066e+07	1.26971e+07	4.64532e+06	1.38189e+06	156896	91013.6	37397	59225.7	246317	52615.2	0	60457.6
AVINAASGRQTVDEAL	358	373	2	0	807.926	5	14	7.44952	7.87865	811.486	6.20656	1	0	1.18013	0.569524		0	0.35768		68480.5	2.33753e+06	889831	1.00105e+07	3.17912e+07	8.3995e+07	1.18534e+08	1.36683e+08	1.08358e+08	6.92121e+07	3.63278e+07	1.11518e+07	5.06726e+06	4.22614e+06	3.11325e+06	1.76546e+06	152875	302162	0	351594
AVINAASGRQTVDEALKDAQTGTD	358	381	2	0	1216.11	6	22	8.4096	8.90943	1222.38	11.1771	0.6	0					0.194926		0	219573	0	676625	292661	5.26708e+06	8.78019e+06	3.33373e+07	7.34739e+07	1.49768e+08	2.56799e+08	3.63047e+08	4.08301e+08	4.21622e+08	3.25715e+08	2.47083e+08	1.41455e+08	8.31054e+07	3.36242e+07	9.43087e+06	3.53727e+06	859756	0	335212	0	0	363957	0	130338
AVINAASGRQTVDEALKDAQTGTDYDIPTTENL	358	390	2	0	1739.35	8	30					-1
AVINAASGRQTVDEALKDAQTGTDYDIPTTENL	358	390	3	0	1159.9	8	30	9.72123	10.2973	1166.15	16.7459	0.6	0					0.132688		0	0	0	243942	304223	0	56902.3	1.56268e+06	479881	350390	8.58548e+06	1.64492e+07	3.17542e+07	9.29627e+07	1.62149e+08	2.64766e+08	3.95855e+08	4.72094e+08	5.4701e+08	5.83242e+08	4.77109e+08	3.66878e+08	3.26762e+08	1.70922e+08	9.43572e+07	6.191e+07	3.30345e+07	2.64686e+06	2.11783e+06	5.69419e+06
AVINAASGRQTVDEALKDAQTGTDYDIPTTENL	358	390	4	0	870.18	8	30	9.7524	10.1573	874.747	16.2723	0.6	0					0.139667		0	0	0	284218	194389	0	0	0	0	271987	308773	1.98061e+06	7.96727e+06	1.85228e+07	2.90314e+07	4.60881e+07	7.41178e+07	8.04316e+07	9.12171e+07	8.7039e+07	7.66233e+07	5.27418e+07	3.36138e+07	1.93729e+07	7.73977e+06	3.37149e+06	429690	514342	522609	183209
INAASGRQTVDE	360	371	2	0	630.813	5	10	3.65168	4.11095	633.861	5.40038	1	0	1.61667	0.673777		1	0.160694		104895	118155	244294	2.80114e+06	1.33695e+07	2.51686e+07	3.27665e+07	2.66807e+07	1.59776e+07	3.72127e+06	183731	30475.6	45717.4	23174.4	0	0
INAASGRQTVDEALKDAQTGTD	360	381	2	0	1131.05	6	20					-1
INAASGRQTVDEALKDAQTGTD	360	381	3	0	754.372	6	20	8.09722	8.33138	758.806	12.0393	0.6	1					0.229652		307255	100717	0	463909	84915.5	167546	150771	1.37741e+06	6.10271e+06	1.44763e+07	2.16846e+07	3.17027e+07	3.29095e+07	3.02205e+07	2.35467e+07	1.28013e+07	9.24002e+06	3.44231e+06	3.27867e+06	185672	124110	1.19389e+07	0	16442.2	1.0461e+07	91746.3	0
INAASGRQTVDEALKDAQTGTDYDIPTTENL	360	390	3	0	1103.2	8	28	9.92372	10.1728	1106.86	9.07453	0.6	0					0.456041		0	0	0	155413	196612	567091	6.62962e+06	2.00475e+07	3.92173e+07	5.17012e+07	5.35652e+07	3.73728e+07	2.48e+07	1.01058e+07	3.37264e+06	536297	1.02289e+06	395603	379318	1.11859e+06	233159	205840	334624	0	411997	849052	344829	746913	7.31646e+06	0
ASGRQTVDE	363	371	2	0	481.731	4	7	2.69855	3.23198	484.368	4.75439	1	0	2.2448	0.930374		1	0.0572933		162352	4.56364e+06	2.72948e+07	9.39388e+07	2.01728e+08	2.75767e+08	2.49413e+08	1.3844e+08	5.3164e+07	1.42287e+07	2.65877e+06	112442
ASGRQTVDEAL	363	373	2	0	573.791	5	9	6.23952	6.3178	576.654	5.08757	0.4	0					0.0874652		0	0	184448	497930	7.82043e+06	6.06672e+06	1.08088e+07	6.13221e+06	3.00571e+06	387672	46023.8	0	0	0	0
ASGRQTVDEALKDAQTGTD	363	381	2	0	981.972	6	17	7.29353	7.89427	987.428	9.82288	0.6	0					0.206208		111570	5187.14	8097.39	566643	4.26502e+06	1.89427e+07	5.42478e+07	1.34679e+08	2.48981e+08	4.15553e+08	5.3634e+08	5.75378e+08	5.09295e+08	3.66803e+08	2.10795e+08	1.05277e+08	4.01996e+07	1.22045e+07	2.23795e+06	1.15227e+06	1.14569e+06	539483	0	74533.9
ASGRQTVDEALKDAQTGTD	363	381	3	0	654.984	6	17	7.30915	7.89427	658.571	9.672	0.6	0					0.116488		70311.4	1.45175e+06	690053	1.06431e+06	5.39935e+06	2.19493e+07	5.84573e+07	1.24256e+08	2.39319e+08	3.69563e+08	4.81223e+08	4.90256e+08	4.22461e+08	2.88867e+08	1.73761e+08	8.30385e+07	2.75496e+07	7.12488e+06	557768	215716	870789	2.38818e+06	1.3134e+06	1.76675e+06
ASGRQTVDEALKDAQTGTDYDIPTTENL	363	390	3	0	1003.81	7	25	8.76887	9.70562	1011.71	21.9753	1	0	3.1467	2.32574		-11	0.423114		0	267534	1.97009e+06	187929	0	1.88e+07	0	793570	8.68242e+07	371815	7.09347e+06	1.92311e+08	4.9411e+07	1.03077e+08	3.2159e+08	2.34223e+08	2.84798e+08	4.13543e+08	3.44179e+08	4.40294e+08	7.69217e+08	1.35982e+09	2.20317e+09	2.98344e+09	3.31956e+09	3.13416e+09	2.53583e+09	1.79594e+09	1.14423e+09	6.50946e+08
ALKDAQTGTD	372	381	1	0	1019.5	4	8	2.79665	3.31248	1024.66	4.59458	1	0	1.77142	0.869483	1	0	0.127496		64569	4.00553e+06	2.26127e+07	6.66496e+07	1.21455e+08	1.612e+08	1.35433e+08	7.83666e+07	3.11319e+07	8.45787e+06	992046	0	0
ALKDAQTGTD	372	381	2	0	510.254	4	8	2.79665	3.32862	512.83	4.58848	1	0	1.76798	0.9253	1	0	0.0516625		1.16915e+07	7.88819e+07	3.36117e+08	9.77851e+08	1.81732e+09	2.21144e+09	1.95386e+09	1.15652e+09	4.55142e+08	1.3095e+08	3.07241e+07	5.1329e+06	145166
ALKDAQTGTDYDIPTTENL	372	390	2	0	1033.5	6	16	7.73462	8.25327	1039.11	10.0305	1	0	2.00877	0.879228	1	-1	0.0912438		709273	109203	465228	2.30921e+06	1.54999e+06	1.20932e+07	4.0178e+07	1.07852e+08	2.17499e+08	3.77041e+08	5.71702e+08	6.35779e+08	5.82735e+08	4.39106e+08	2.78206e+08	1.28208e+08	6.95004e+07	1.3807e+07	7.05824e+06	293662	515853	430279	512013
ALKDAQTGTDYDIPTTENL	372	390	3	0	689.336	6	16	7.64058	8.23767	693.115	10.1468	0.6	0					0.179124		865705	1.15829e+06	1.50867e+06	689308	410785	0	557783	1.88498e+06	1.35176e+07	9.16911e+07	2.02245e+08	2.56313e+08	2.02138e+08	1.22061e+08	6.19317e+07	2.13309e+07	5.28114e+06	264478	238857	87125.7	238761	205082	464737
LKDAQTGTD	373	381	2	0	474.735	4	7	2.56787	3.23198	478.132	6.26847	0.4	1					0.97781		53496.7	897803	5.31699e+06	1.50273e+07	2.75277e+07	2.99753e+07	1.96221e+07	1.30106e+07	2.62397e+07	3.78482e+07	2.34788e+07	8.08778e+06
KDAQTGTDYDIPTTENL	374	390	2	0	941.439	6	14	7.80057	7.86303	947.206	10.4556	1	0	2.55006	-0.699044		-1	0.0604777		0	0	0	0	0	557571	0	7.72829e+06	1.38298e+07	2.77664e+07	4.28275e+07	6.2473e+07	6.16809e+07	4.77454e+07	2.83183e+07	1.29426e+07	3.99784e+06	880044	0	241829	96121.3
YDIPTTE	382	388	1	0	838.383	4	4	5.95867	6.67858	841.84	2.96595	0.4	0					0.331567		0	384386	2.52759e+07	5.85048e+07	5.27183e+07	1.72912e+07	2.00205e+06	469204	71417.8
YDIPTTEN	382	389	1	0	952.426	4	5	5.50358	6.021	956.474	3.49805	1	0	2.33692	0.874961	1	1	0.164323		0	2.27301e+06	2.65408e+07	7.82471e+07	1.07758e+08	7.50881e+07	2.79339e+07	4.98304e+06	76470.8	390181
YDIPTTEN	382	389	2	0	476.717	4	5	5.55088	5.9431	478.677	3.3712	1	0	2.22241	0.441802	1	1	0.206363		0	1.14679e+06	1.47928e+07	4.00399e+07	4.87039e+07	2.74087e+07	9.45699e+06	1.46832e+06	1.29236e+06	673377
YDIPTTENL	382	390	1	0	1065.51	4	6	7.95675	8.65953	1070.45	4.32171	1	0	2.43025	1.51628	1	1	0.127415		5101.46	3.40113e+07	2.45315e+08	8.96784e+08	1.90811e+09	2.34207e+09	1.6534e+09	6.84307e+08	2.05279e+08	5.37199e+07	1.88747e+07
YDIPTTENL	382	390	2	0	533.259	4	6	7.95675	8.73762	535.625	4.10992	1	0	2.27092	1.78643	1	1	0.0385271		2.22322e+07	2.31962e+08	1.14797e+09	3.58445e+09	6.26306e+09	7.00685e+09	4.8305e+09	1.83249e+09	5.09179e+08	1.0859e+08	1.69867e+07
LYFQGHM	390	396	2	0	448.21	5	5					0
YFQGHM	391	396	1	0	782.329	4	4	6.53723	7.12135	785.202	2.32578	0.6	0					0.216095		1.01635e+06	1.86461e+07	5.10912e+07	6.50147e+07	4.02334e+07	1.05344e+07	578931	331005	218100
YFQGHM	391	396	2	0	391.668	4	4	6.52153	7.13707	393.084	2.28395	1	0	1.75637	1.21442	1	1	0.0543367		1.00452e+07	8.37458e+07	2.15036e+08	2.7151e+08	1.60378e+08	4.32656e+07	4.84521e+06	2.1906e+06	0
YFQGHMASM	391	399	1	0	1071.44	5	7	7.51207	7.78163	1076.38	4.164	1	0	1.8641	0.0174661		1	0.16542		0	114141	3.01667e+06	1.43143e+07	2.75398e+07	3.43895e+07	2.66223e+07	1.24332e+07	1.7508e+06	8885.54	0	0	0
YFQGHMASMTGGQQMGRGSA	391	410	2	0	1051.45	7	18	7.0899	7.32473	1058.09	11.8479	1	0	2.1501	-0.102702	1	1	0.0832996		0	0	0	0	0	505991	2.73095e+06	7.01966e+06	1.78982e+07	3.64847e+07	6.98897e+07	1.10164e+08	1.47915e+08	1.68027e+08	1.66169e+08	1.30189e+08	9.03118e+07	5.08056e+07	2.49788e+07	8.1171e+06	1.51661e+06	305838	0	0	0	0
YFQGHMASMTGGQQMGRGSA	391	410	3	0	701.305	7	18	7.12135	7.54337	705.701	11.7683	1	0	2.13014	0.544902	1	0	0.0680498		0	0	179696	292149	660855	3.97219e+06	9.91371e+06	2.34654e+07	5.68353e+07	1.18814e+08	2.0832e+08	3.36706e+08	4.38742e+08	5.02174e+08	4.62228e+08	3.69559e+08	2.50359e+08	1.43749e+08	6.4384e+07	2.89483e+07	1.03478e+07	1.44488e+06	271153	540343	586197	71934.3
YFQGHMASMTGGQQMGRGSAA	391	411	2	0	1086.97	7	19	7.05845	7.32473	1094.36	13.3121	1	0	2.34155	0.00610664	1	0	0.394346		0	0	0	0	0	155393	473479	165375	490719	1.61702e+06	6.24832e+06	1.77544e+07	4.12511e+07	7.02488e+07	8.0818e+07	7.92758e+07	6.35547e+07	4.42437e+07	2.40994e+07	1.21831e+07	2.21691e+06	3.13842e+06	0	2.17094e+06	81229.2	994438	0
YFQGHMASMTGGQQMGRGSAA	391	411	3	0	724.984	7	19	7.05845	7.23108	729.824	13.0592	1	0	2.28148	-0.317897	1	1	0.103697		75698.4	58536.7	64619.1	166009	68137.6	684038	1.18029e+06	3.60052e+06	7.31966e+06	1.97783e+07	4.4322e+07	7.55045e+07	1.1434e+08	1.55131e+08	1.73274e+08	1.63778e+08	1.27855e+08	8.78531e+07	4.76021e+07	2.4651e+07	1.00398e+07	2.51649e+06	7.34537e+06	154943	183738	2.9271e+07	603421
YFQGHMASMTGGQQMGRGSAAL	391	412	2	0	1143.51	7	20	7.95675	8.42523	1151.14	13.7197	1	0	2.27542	0.705664	1	1	0.247672		0	16817.7	0	0	0	160171	479632	19098.7	69094.6	5995.24	3.0839e+06	7.59266e+06	4.13005e+07	7.37328e+07	1.00009e+08	1.03216e+08	9.918e+07	7.74517e+07	4.54631e+07	2.40843e+07	3.38237e+06	675527	519709	0	383595	0	270963	672561
YFQGHMASMTGGQQMGRGSAAL	391	412	3	0	762.679	7	20	8.01922	8.53462	767.696	13.5174	1	0	2.22978	0.867983	1	1	0.0913681		689067	0	115498	0	81896.8	391800	1.78963e+06	3.52474e+06	3.48057e+06	1.48501e+07	3.8502e+07	9.36292e+07	1.7416e+08	2.67293e+08	3.53989e+08	3.80575e+08	3.45419e+08	2.58098e+08	1.63322e+08	9.42473e+07	4.2708e+07	1.58812e+07	4.08437e+06	1.5987e+06	204610	578988	284350	393102
YFQGHMASMTGGQQMGRGSAALSGGGGGGAEPGQA	391	425	2	0	1634.72	8	32					-1
YFQGHMASMTGGQQMGRGSAALSGGGGGGAEPGQA	391	425	3	0	1090.15	8	32	7.44952	7.80057	1097.71	20.6165	1	0	2.08712	0.299377	1	1	0.0752682		90453.4	284252	0	0	128476	0	7656.5	89996.4	125870	115598	6.20628e+06	1.39307e+06	2.08756e+06	1.34897e+07	8.58032e+06	1.75713e+07	3.38209e+07	5.35357e+07	8.45667e+07	1.25285e+08	1.81498e+08	2.23708e+08	2.54481e+08	2.65618e+08	2.37723e+08	1.90872e+08	1.47435e+08	1.01492e+08	6.29152e+07	3.35814e+07
YFQGHMASMTGGQQMGRGSAALSGGGGGGAEPGQA	391	425	4	0	817.863	8	32	7.4027	7.51207	823.461	20.3144	1	0	2.04451	-0.536783	1	1	0.12628		0	99710.7	124609	99750.3	100653	0	0	0	0	0	0	0	0	0	77864.5	249709	777860	1.20491e+06	2.32744e+06	4.56283e+06	8.61388e+06	7.65783e+06	1.04333e+07	9.47128e+06	8.42096e+06	5.74072e+06	5.51679e+06	2.85981e+06	770259	366050
YFQGHMASMTGGQQMGRGSAALSGGGGGGAEPGQAL	391	426	3	0	1127.84	8	33	7.95675	8.70638	1135.71	21.4513	1	0	2.11318	1.67837	1	0	0.181477		367527	73876.7	245571	327432	880202	139676	696473	933172	1.9117e+06	5.12602e+06	7.86238e+06	1.74929e+07	3.14438e+07	4.5242e+07	7.2759e+07	1.19219e+08	1.91323e+08	3.2144e+08	5.26456e+08	8.25948e+08	1.19748e+09	1.60294e+09	1.96183e+09	2.19821e+09	2.21679e+09	2.06352e+09	1.71342e+09	1.29079e+09	8.69858e+08	5.26762e+08
YFQGHMASMTGGQQMGRGSAALSGGGGGGAEPGQAL	391	426	4	0	846.134	8	33	8.0036	8.56585	851.762	20.3633	1	1	1.96437	1.03007	1	-1	0.0636882		119145	220176	242267	211687	0	0	0	85579.1	136886	248276	443129	1.74863e+06	1.19966e+06	1.00047e+08	7.76118e+06	2.23796e+07	2.94645e+07	1.38993e+08	7.75943e+07	1.33038e+08	1.6636e+08	2.60649e+08	2.55427e+08	2.76057e+08	2.73066e+08	2.48276e+08	1.87465e+08	1.42459e+08	9.0317e+07	5.53486e+07
YFQGHMASMTGGQQMGRGSAALSGGGGGGAEPGQALF	391	427	3	0	1176.87	9	34	9.31417	10.0483	1184.93	21.9243	1	0	2.08968	1.62463	1	0	0.143028		486059	806840	0	22701.6	0	0	235571	0	0	444580	0	221403	3.34069e+06	4.62327e+06	8.72594e+06	2.57682e+07	4.02784e+07	7.18764e+07	1.25963e+08	2.2003e+08	3.24261e+08	4.35619e+08	5.59159e+08	6.36804e+08	6.53903e+08	6.39598e+08	5.4402e+08	4.04235e+08	3.43837e+08	1.89831e+08
YFQGHMASMTGGQQMGRGSAALSGGGGGGAEPGQALF	391	427	4	0	882.901	9	34	9.4082	9.87702	888.884	21.6694	1	0	2.05584	0.706818	1	1	0.176392		19910.9	756747	158398	106966	230416	201165	0	429563	158811	0	267023	933816	895113	99519.1	1.44308e+06	3.91342e+06	5.72107e+06	1.27383e+07	2.72647e+07	4.17593e+07	5.48896e+07	7.41188e+07	9.21049e+07	9.63599e+07	1.01201e+08	9.74219e+07	8.2309e+07	6.10531e+07	4.03152e+07	2.30782e+07
YFQGHMASMTGGQQMGRGSAALSGGGGGGAEPGQALFNG	391	429	3	0	1233.89	9	36	8.8001	9.56487	1242.41	23.2202	1	0	2.09046	1.73073	1	1	0.195431		0	0	0	1.95478e+06	158590	251120	1.0022e+06	0	0	0	456415	0	341882	0	0	629766	1.3757e+06	5.10997e+06	1.9198e+07	4.29155e+07	8.20456e+07	1.39859e+08	2.00276e+08	2.61954e+08	3.09818e+08	3.55704e+08	3.61253e+08	3.24449e+08	2.7407e+08	1.99007e+08
YFQGHMASMTGGQQMGRGSAALSGGGGGGAEPGQALFNG	391	429	4	0	925.668	9	36	8.847	9.26735	932.094	23.3559	1	0	2.10748	0.539136	1	1	0.108451		0	0	0	0	0	0	503905	0	0	234558	281400	0	0	203831	1.14165e+06	510721	595922	1.74297e+06	5.08329e+06	1.19305e+07	2.83106e+07	5.12e+07	7.02664e+07	9.24746e+07	1.14499e+08	1.24912e+08	1.23289e+08	1.09945e+08	9.01591e+07	7.34329e+07
HMASMTGGQQMGRGSAALSGGGGGGAEPGQAL	395	426	3	0	962.773	8	29					-1
ASMTGGQQMGRGSAALSGGGGGGAEPGQAL	397	426	2	0	1309.61	7	27	7.02698	7.21545	1319.3	17.7833	1	0	2.15201	-0.263118	1	0	0.286243		0	0	0	0	0	0	0	0	0	0	0	0	152338	0	16115.1	999079	2.66132e+06	4.40274e+06	5.91605e+06	6.65563e+06	7.37104e+06	5.27934e+06	3.12667e+06	1.72568e+06	482681	148942	0	0	0	0
ASMTGGQQMGRGSAALSGGGGGGAEPGQAL	397	426	3	0	873.406	7	27	7.10562	7.27793	880.333	19.1788	0.4	1					0.226815		0	0	0	92627.5	86949.5	0	190199	4648.27	2290.44	11395.1	0	0	161711	835378	3.72724e+06	6.20476e+06	1.22415e+07	1.77684e+07	2.02519e+07	2.3234e+07	2.23389e+07	1.89858e+07	1.45905e+07	8.86024e+06	1.07314e+07	2.09563e+06	572063	1.5033e+07	92813.9	6612.8
TGGQQMGRGSAA	400	411	2	0	560.762	5	10	2.90965	3.03845	564.634	7.06645	1	0	2.36868	-0.469549		1	0.186962		29012.4	125596	76265.3	103854	56080.7	255699	1.3133e+06	2.22373e+06	2.62056e+06	2.20476e+06	907522	305381	0	0	0	0
TGGQQMGRGSAAL	400	412	2	0	617.304	5	11	5.42485	5.58242	621.677	7.99442	0.6	0					0.179505		1769.23	0	0	0	142278	71695.8	712367	3.81702e+06	5.29745e+06	5.35409e+06	3.80828e+06	1.36163e+06	421367	0	0	131104	166833
TGGQQMGRGSAALSGGGGGGAEPGQA	400	425	3	0	739.342	6	23					-1
TGGQQMGRGSAALSGGGGGGAEPGQAL	400	426	2	0	1165.05	7	24	6.60002	7.07417	1173.47	15.4637	1	0	2.08737	0.72527	1	-1	0.32119		0	0	0	0	0	0	0	304422	0	388966	812331	6.06227e+06	8.09757e+06	1.71546e+07	2.51044e+07	3.56239e+07	4.18624e+07	4.25977e+07	3.79322e+07	3.07261e+07	1.9398e+07	1.05357e+07	3.99507e+06	1.18811e+06	0	150484	0	0	0	361637
TGGQQMGRGSAALSGGGGGGAEPGQAL	400	426	3	0	777.036	7	24	6.60002	7.02698	782.656	15.4908	0.6	0					0.893129		0	130918	0	0	0	0	152120	5937.47	249669	765377	669546	5.78565e+06	1.28456e+07	2.19917e+07	3.51062e+07	4.92744e+07	5.43403e+07	5.43799e+07	4.85939e+07	3.66151e+07	2.48315e+07	1.39319e+07	7.67051e+06	1.20852e+06	96996.2	5.35538e+06	0	0	2.63951e+06	0
TGGQQMGRGSAALSGGGGGGAEPGQALF	400	427	3	0	826.059	7	25					0
MGRGSAALSGGGGGGAEPGQAL	405	426	2	0	929.447	6	19	8.01922	8.48775	932.285	4.56661	0.6	0					0.345382		0	631477	1.84506e+07	7.3102e+07	1.4199e+08	1.6537e+08	1.44013e+08	8.79586e+07	3.89621e+07	1.24474e+07	1.20957e+07	0	9.02491e+06	0	634668	99168.4	299429	0	2.16177e+06	0	3.53874e+06	163333	2.09975e+06	330908	1.78596e+06	1.69316e+06
ALSGGGGGGAEPGQAL	411	426	2	0	649.82	5	13	5.7245	6.41175	655.018	9.66389	0.4	1					0.297578		325481	268650	529744	4.64845e+06	1.84298e+07	5.4908e+07	1.03817e+08	1.55808e+08	1.7916e+08	1.53608e+08	1.16642e+08	6.17983e+07	2.4902e+07	1.3001e+08	1.99468e+08	1.46883e+08	4.11835e+07	1.81202e+06	515994
ALSGGGGGGAEPGQALF	411	427	2	0	723.355	5	14	8.722	8.86263	727.982	8.41747	0.6	0					0.298955		199973	124415	0	90885.5	366186	353490	2.25934e+06	5.3354e+06	1.49437e+07	1.87144e+07	1.50676e+07	1.00216e+07	2.49929e+06	7831.9	0	18434.9	38930.9	403222	432269	366655
ALSGGGGGGAEPGQALFNG	411	429	2	0	808.887	5	16	7.86303	8.15962	813.834	8.96971	1	0	1.70951	0.110937		0	0.397415		0	380373	533833	580942	700067	2.28029e+06	5.05882e+06	1.60266e+07	1.8837e+07	3.78787e+07	2.72225e+07	3.16368e+07	1.81376e+07	9.97826e+06	2.86472e+06	358568	0	523512	0	1.29203e+06	0	1.58978e+06
LSGGGGGGAEPGQAL	412	426	2	0	614.302	5	12	5.40917	6.00542	617.902	6.50994	0.6	0					0.739426		526229	801551	1.88547e+06	5.23189e+06	1.91724e+07	4.4244e+07	6.67101e+07	8.33332e+07	7.95585e+07	5.34941e+07	2.50806e+07	6.21484e+06	1.70336e+06	565145	377736	86443	931567	619894
SGGGGGGAEPGQAL	413	426	2	0	557.76	4	11	4.8394	5.33082	560.948	5.76404	0.6	0					0.138698		483486	1.25454e+06	3.39059e+06	1.21276e+07	3.00157e+07	5.23443e+07	6.76915e+07	6.71139e+07	4.738e+07	2.43524e+07	8.77919e+06	1.6683e+06	77011.1	71079.5	1919.19	151551
SGGGGGGAEPGQALFNG	413	429	2	0	716.826	5	14	7.70325	8.11282	720.966	7.4679	0.4	0					0.116115		34173	0	0	78694.7	0	1.36669e+06	3.59862e+06	5.28636e+08	5.20158e+08	3.12595e+08	1.33667e+08	4.03786e+07	1.46352e+07	1.42745e+06	1.54807e+06	713660	4.85391e+06	5.10497e+06	4.37309e+06	706514
FNGDMEPEAGAGAGAAASS	427	445	2	0	855.357	6	16	5.77148	6.38043	860.363	8.97443	1	0	1.71084	1.19164		1	0.186301		0	0	0	79911.2	0	1.28408e+06	7.41039e+06	2.78858e+07	5.02842e+07	6.32757e+07	7.3837e+07	6.74128e+07	4.61224e+07	2.34649e+07	5.41209e+06	1.05582e+06	1.0307e+06	236576	44062.4	145965	263992	81384.7	0
FNGDMEPEAGAGAGAAASSAADPAIPEEVW	427	456	3	0	963.427	7	25	10.2039	10.3595	968.785	14.318	1	0	1.76419	-0.377001		1	0.260166		0	0	0	0	3.56594e+06	0	0	184475	0	0	762893	2.40807e+06	5.67044e+06	8.63951e+06	1.52981e+07	1.77422e+07	3.00066e+07	2.13845e+07	1.53446e+07	1.07758e+07	6.45922e+06	428452	186133	156661	0	0	145504	1.06911e+06	0	188153
FNGDMEPEAGAGAGAAASSAADPAIPEEVWNIKQ	427	460	3	0	1124.52	8	29					-1
FNGDMEPEAGAGAGAAASSAADPAIPEEVWNIKQM	427	461	3	0	1168.2	8	30					-1
FNGDMEPEAGAGAGAAASSAADPAIPEEVWNIKQMIKLTQEHIEAL	427	472	4	0	1195.33	10	41	13.5002	13.7108	1202.58	26.0453	1	1	2.04643	-0.186427		1	0.132146		0	0	0	0	352498	0	0	0	0	301238	0	11964	359930	176035	10585.3	115418	742277	2.62258e+06	193455	0	1.8672e+06	1.18159e+07	2.01588e+06	569121	8.64066e+06	2.57659e+07	1.84723e+07	1.62867e+07	2.18403e+07	2.89742e+07
NGDMEPEAGAGAGAAASSAADPAIPEEVWNIKQ	428	460	3	0	1075.5	8	28	9.25177	9.56487	1081.8	16.9662	0.6	0					0.314676		0	0	0	0	0	192321	406018	156354	0	334357	0	118681	1.80701e+06	145178	550656	5.4144e+06	7.37381e+06	1.29632e+07	1.58779e+07	1.86947e+07	1.64966e+07	1.3945e+07	8.0002e+06	2.70474e+06	1.03752e+06	256870	176554	0	215967	0
DMEPEAGAGAGAAASSAADPAIPEEVWNIKQ	430	460	3	0	1018.48	8	26	8.847	8.92502	1024.98	17.6597	0.6	0					0.10566		0	0	0	0	0	0	0	0	0	0	0	0	344831	0	0	0	3.41019e+06	1.1275e+07	1.53429e+07	1.97329e+07	1.7516e+07	1.18316e+07	8.2244e+06	3.16371e+06	542904	193061	0	122520	0	0
AADPAIPEEVWNIKQMIKLTQEHIEAL	446	472	3	0	1029.88	8	23	13.5816	13.8221	1035.61	15.2684	1	0	2.17548	-0.0830391	1	1	0.272337		478681	232038	290174	0	193116	250956	249990	638534	1.28314e+06	462954	1.21115e+06	2.78889e+06	2.78265e+06	2.53184e+06	3.82143e+06	7.68617e+06	9.756e+06	1.19025e+07	1.48056e+07	1.26688e+07	1.11362e+07	5.51212e+06	2.56776e+06	2.67536e+06	586392	198012	4833.45	115428	145923	248219
AADPAIPEEVWNIKQMIKLTQEHIEAL	446	472	4	0	772.66	8	23					-1
NIKQMIKLTQEHIEAL	457	472	2	0	955.032	6	14	11.7979	12.2703	959.873	8.48485	1	0	1.91467	0.719157	1	1	0.416205		873784	4.08909e+06	6.06354e+06	1.49373e+07	1.04877e+07	6.66216e+06	1.43236e+07	1.89771e+07	4.28067e+07	6.25838e+07	7.91106e+07	7.38558e+07	5.99278e+07	3.40698e+07	1.61258e+07	2.7667e+06	2.1326e+06	90701.7	281165	127142	104735
NIKQMIKLTQEHIEAL	457	472	3	0	637.024	6	14	11.7822	12.4112	640.232	8.42709	1	0	1.89605	1.26089	1	1	0.276389		1.04158e+06	4.16007e+06	1.25689e+07	2.1182e+07	2.28384e+07	2.58641e+07	2.68858e+07	4.94458e+07	7.99005e+07	1.20247e+08	1.46854e+08	1.43081e+08	1.08227e+08	6.68702e+07	3.10209e+07	7.86941e+06	885635	163483	0	45565.7	0
NIKQMIKLTQEHIEALL	457	473	3	0	674.719	6	15	13.2874	13.7586	678.187	9.13459	1	0	1.92782	0.715236		1	0.236154		93763.5	625826	2.95453e+06	2.79211e+06	3.50504e+06	4.4777e+06	3.62496e+06	4.92529e+06	9.57999e+06	1.44918e+07	2.05822e+07	2.55642e+07	2.44881e+07	1.80306e+07	1.02582e+07	4.77667e+06	1.7271e+06	265790	120672	110213	121361	95326.1
MIKLTQE	461	467	2	0	431.739	4	5	6.34912	6.89833	433.694	3.34078	1	0	2.19495	0.98498		1	0.161452		3.37731e+06	1.22483e+07	2.80139e+07	5.49594e+07	7.05817e+07	5.08364e+07	1.64131e+07	5.34895e+06	170062	6.8586e+06
MIKLTQEHIEAL	461	472	3	0	475.931	5	10	8.62832	9.03388	477.857	4.86925	1	1	1.37693	0.48799		1	0.112663		5.88079e+06	2.69294e+07	4.06996e+07	5.65045e+07	8.90088e+07	1.38331e+08	1.60884e+08	1.5171e+08	9.98479e+07	4.89608e+07	1.77146e+07	4.3218e+06	241020	2.47846e+06	12682.8	284984
TQEHIEAL	465	472	2	0	470.74	4	6	6.72573	7.10562	472.16	2.30084	1	0	0.909979	0.399132		1	0.360296		1.74284e+07	4.27627e+07	6.5794e+07	7.46561e+07	5.60617e+07	3.04577e+07	9.0696e+06	1.15792e+06	297488	184440	136761
LLDKFGGEHNPPSIYL	472	487	2	0	900.47	6	12	9.89257	10.1158	907.606	13.1749	0.6	1					0.130353		0	321167	683092	2.39722e+06	1.83221e+06	1.05433e+06	1.60462e+06	809883	2.51712e+06	151255	268845	183418	1.53491e+07	1.51376e+08	2.94908e+08	2.36411e+08	7.63305e+07	1.68847e+07	692946
LDKFGGEHNPPSI	473	485	2	0	705.854	5	9	7.01132	7.10562	708.574	4.60397	1	0	1.48809	-0.58891	1	1	0.114396		61291.7	0	1.16042e+06	3.37016e+06	8.33115e+06	9.95857e+06	9.46509e+06	5.89872e+06	3.14093e+06	868975	309740	37590.8	0	92377	0
LDKFGGEHNPPSI	473	485	3	0	470.905	5	9	7.12135	7.26233	472.66	4.42764	1	0	1.39966	-0.427398	1	0	0.0677941		0	3.45934e+06	1.72058e+06	7.74131e+06	2.44621e+07	2.22685e+07	2.36409e+07	1.57579e+07	6.17023e+06	1.71112e+06	901408	0	0	0	0
LDKFGGEHNPPSIY	473	486	2	0	787.386	5	10	7.4183	8.01922	790.519	5.31975	0.6	0					0.366356		176314	488336	1.80862e+07	8.31855e+07	2.02643e+08	3.55095e+08	4.36041e+08	3.94715e+08	2.55227e+08	1.24576e+08	4.64385e+07	1.32775e+07	2.0703e+06	27393.1	225084	41449.8
LDKFGGEHNPPSIY	473	486	3	0	525.26	5	10	7.44952	7.95675	527.357	5.34555	0.6	0					0.451465		274306	124027	7.91972e+06	3.76389e+07	9.93305e+07	1.7224e+08	2.11958e+08	1.93399e+08	1.27026e+08	6.36453e+07	2.16768e+07	4.53914e+06	1.87809e+06	369564	274165	278109
LDKFGGEHNPPSIYL	473	487	3	0	562.954	5	11	8.9717	9.50218	565.62	6.97696	0.4	1					0.245987		0	8.25298e+06	553355	8.06133e+06	4.56288e+07	1.02405e+08	1.6731e+08	1.86074e+08	1.55044e+08	9.62342e+07	3.50563e+07	1.17519e+07	4.67827e+06	2.54227e+07	5.24702e+07	4.06848e+07	1.55009e+07
LDKFGGEHNPPSIYLEA	473	489	2	0	943.968	6	13	8.48775	8.722	948.247	7.42234	0.6	0					0.143555		125257	145915	0	3.73036e+06	8.75006e+06	1.45746e+07	6.13024e+07	8.02652e+07	1.25339e+08	1.15268e+08	9.48677e+07	5.37382e+07	2.25136e+07	8.47177e+06	420015	610432	0	149647	18867.3	52390.3
LDKFGGEHNPPSIYLEA	473	489	3	0	629.648	6	13	7.9932	8.14402	632.017	5.97212	0.6	0					0.0545111		0	44679	6778.63	139503	3.34698e+06	1.68034e+07	3.16356e+07	3.84437e+07	2.86888e+07	1.49957e+07	6.95119e+06	1.56818e+06	91702.2	0	0	0	0	69975.3	0	0
DKFGGEHNPPSIY	474	486	2	0	730.844	5	9	7.02698	7.34033	733.292	4.02359	0.4	1					0.232958		0	3.60103e+07	3.08706e+06	1.75884e+07	3.44177e+07	5.11852e+07	4.52776e+07	3.46089e+07	1.59528e+07	4.6974e+06	399243	403530	357526	379234	164305
EAYEEYTSKL	488	497	2	0	616.788	5	8	7.64058	8.08162	619.878	5.44994	1	0	2.25403	0.610695		1	0.121381		979.312	1570.96	452734	7.89982e+06	2.52735e+07	5.32217e+07	7.3528e+07	6.39282e+07	3.4387e+07	1.09419e+07	746663	298563	65733.3	67128
EAYEEYTSKLDALQQREQQL	488	507	3	0	814.731	7	18					-1
YEEYTSKL	490	497	1	0	1032.49	4	6	6.93297	7.34033	1036.89	3.79099	1	0	2.031	0.494217	1	1	0.213144		0	285841	8.54342e+06	3.3232e+07	5.51016e+07	5.21991e+07	2.73772e+07	4.39241e+06	0	153838	84283.9
YEEYTSKL	490	497	2	0	516.748	4	6	6.91402	7.4027	518.957	3.80358	1	0	2.04047	0.775551	1	1	0.0843568		2.56686e+06	2.48476e+07	1.1864e+08	3.1855e+08	5.03418e+08	4.86699e+08	2.68227e+08	8.86909e+07	1.83365e+07	2.03176e+06	0
YEEYTSKLDALQQREQQL	490	507	2	0	1121.55	6	16	8.15962	8.8001	1126.74	9.06962	1	0	1.73769	1.30074	1	0	0.890501		2.8267e+06	8.44682e+06	1.88762e+07	2.03505e+07	2.0456e+07	7.91946e+06	1.98199e+07	2.26499e+07	5.6206e+07	8.23455e+07	1.19937e+08	1.20166e+08	1.18501e+08	9.01425e+07	6.31889e+07	2.79669e+07	1.3948e+07	795018	3.17838e+06	0	1.52936e+06	290612	1.14035e+06
YEEYTSKLDALQQREQQL	490	507	3	0	748.038	6	16	8.30015	8.87825	751.871	10.1949	0.6	0					0.360609		150841	1.18797e+06	4.68222e+06	7.69392e+06	1.62446e+07	2.71231e+07	4.09635e+07	6.67154e+07	1.05785e+08	1.71338e+08	2.24334e+08	2.94459e+08	3.23539e+08	2.89115e+08	2.14891e+08	1.29984e+08	7.03557e+07	2.2954e+07	5.64936e+06	3.91703e+06	66207.3	241752	1.18459e+06
YEEYTSKLDALQQREQQLL	490	508	3	0	785.732	6	17	9.50218	10.095	789.891	11.0986	0.6	0					0.174826		187054	244333	812805	269288	1.77997e+06	3.92293e+06	1.26408e+07	1.49521e+07	2.26865e+07	4.23772e+07	6.62783e+07	9.80916e+07	1.25348e+08	1.34255e+08	1.21307e+08	8.68886e+07	5.04596e+07	2.27222e+07	4.26277e+06	561238	298468	245829	183593	140639
YEEYTSKLDALQQREQQLLESLGNGTD	490	516	3	0	1043.51	7	25					-1
YEEYTSKLDALQQREQQLLESLGNGTDF	490	517	3	0	1092.53	8	26					0
YTSKLDALQQREQQL	493	507	2	0	910.979	6	13	7.65623	7.86303	915.671	8.3297	1	0	2.07123	-0.19969	1	1	0.200523		3574.23	129108	471059	448948	814771	1.97898e+06	3.89639e+06	7.61013e+06	1.11857e+07	1.81469e+07	1.62215e+07	1.51887e+07	8.93442e+06	2.48005e+06	468919	6207.04	0	158264	0	0
YTSKLDALQQREQQL	493	507	3	0	607.655	6	13	7.64058	7.8474	610.78	8.31985	0.6	0					0.0868514		46442.7	0	143040	846612	1.45074e+06	4.91198e+06	5.58174e+06	9.32538e+06	1.61958e+07	1.95748e+07	2.16691e+07	1.78178e+07	1.18682e+07	4.92467e+06	1.71769e+06	257260	55446.8	11803.2	2486.61	0
YTSKLDALQQREQQLLESLGNGTDF	493	517	3	0	952.145	7	23					-1
DALQQREQQL	498	507	1	0	1228.63	5	8	6.75717	6.99563	1234.25	4.93315	1	0	1.96244	-0.0901316	1	0	0.51837		563885	230992	394303	1.57838e+06	4.98945e+06	9.86008e+06	1.18792e+07	8.27365e+06	2.27889e+06	122313	142180	0	114954	0
DALQQREQQL	498	507	2	0	614.818	5	8	6.64717	7.16847	617.602	4.87914	1	0	1.93197	0.888396	1	0	0.087716		1.66945e+07	5.36312e+07	7.96405e+07	1.44116e+08	2.52152e+08	4.14505e+08	4.82416e+08	3.75252e+08	2.14273e+08	6.11743e+07	2.07478e+07	427208	68825.6	225636
DALQQREQQLL	498	508	2	0	671.36	5	9	8.69077	8.86263	673.716	3.94976	0.2	1					0.394488		9.56111e+06	9.13919e+06	6.58936e+06	4.18713e+06	3.7395e+06	6.25347e+06	1.12751e+07	1.24271e+07	7.15503e+06	4.57058e+06	654214	354518	498609	142263	725137
DALQQREQQLLESLGNGTDF	498	517	2	0	1131.55	6	18	11.9854	12.3328	1138.35	12.2903	1	0	2.26102	0.287037	1	1	0.597595		158128	184126	0	552.848	195155	581381	0	563125	2.2537e+06	2.7235e+06	1.10915e+07	1.50671e+07	2.28512e+07	2.30075e+07	2.44219e+07	1.52648e+07	1.32361e+07	2.40586e+06	1.98993e+06	426439	585895	0	1.22135e+06	2.54585e+06	3.56484e+06
DALQQREQQLLESLGNGTDF	498	517	3	0	754.705	6	18	11.9854	12.1108	759.023	11.659	1	0	2.10273	-0.481197	1	1	0.184217		0	0	0	0	1.27697e+06	60621.6	0	149247	367509	699205	2.55738e+06	4.62077e+06	6.14719e+06	6.88732e+06	6.75391e+06	4.61324e+06	3.02572e+06	1.05707e+06	547364	91893.4	122146	63727.2	15710.9	179989	18810.8
LESLGNGTD	508	516	1	0	905.421	4	7	4.85528	5.44057	910.188	4.26804	1	0	1.93119	1.10976		1	0.206571		0	591458	1.3598e+07	4.92837e+07	8.17715e+07	9.40318e+07	6.59146e+07	2.59278e+07	5.53682e+06	357956	267625	92683.2
LESLGNGTDF	508	517	1	0	1052.49	4	8	8.519	8.83135	1057.92	4.82093	1	0	1.89913	0.165485	1	1	0.300141		392711	1.15327e+06	1.01448e+07	3.13662e+07	6.56837e+07	8.91154e+07	7.91994e+07	4.83192e+07	1.63625e+07	2.11691e+06	1.13702e+06	7.19514e+06	3.65479e+06
LESLGNGTDF	508	517	2	0	526.748	4	8	8.2689	8.8001	529.349	4.59749	1	0	1.77306	0.922647	1	1	0.076322		998397	1.10615e+07	6.04808e+07	1.65465e+08	3.25154e+08	4.11214e+08	3.58194e+08	2.16072e+08	8.81042e+07	2.36958e+07	5.56317e+06	642366	364426
ESLGNGTDF	509	517	1	0	939.405	4	7	7.4339	7.97237	943.7	3.76253	1	0	1.60523	0.947788		1	0.247474		0	2.35429e+06	3.07798e+07	8.62571e+07	1.4553e+08	1.38306e+08	7.28205e+07	689455	15142	63716	0	0
FSVSSS	517	522	1	0	613.283	4	4	4.6323	5.0804	616.735	3.10192	1	0	2.67939	0.635143		1	0.401007		34440.8	443737	5.99836e+06	1.29074e+07	1.32603e+07	4.24598e+06	164883	183639	76607.7
FSVSSSASM	517	525	1	0	902.392	5	7	6.85128	7.8474	908.614	5.63647	1	0	2.81357	2.53113		1	0.250931		105060	4.44965e+06	4.86706e+07	2.35428e+08	7.05447e+08	1.35916e+09	1.78872e+09	1.60209e+09	9.59137e+08	3.99532e+08	8.71099e+07	5.18992e+06	69102.8
SVSSSASMD	518	526	1	0	870.351	4	7	3.24807	3.92323	875.714	4.82939	1	0	2.29316	1.42073		1	0.173268		69381.1	2.21351e+06	1.59748e+07	6.32039e+07	1.3717e+08	2.01646e+08	1.90558e+08	1.11179e+08	4.08151e+07	1.07732e+07	887025	0
SVSSSASMDTVTSSSSSSL	518	536	2	0	903.899	6	17					0
SSSASMDTVTSSSSSSLSV	520	538	2	0	903.899	6	17					0
DTVTSSSSSSL	526	536	1	0	1070.48	4	9	4.58427	5.33082	1077.16	6.10239	1	0	2.23958	1.6677	1	1	0.0864121		117472	1.02847e+07	5.46518e+07	2.15308e+08	6.81761e+08	1.48756e+09	2.35644e+09	2.57008e+09	1.89367e+09	8.79172e+08	2.8434e+08	7.05546e+07	1.20613e+07	377663
DTVTSSSSSSL	526	536	2	0	535.746	4	9	4.58427	5.12758	538.933	5.79795	1	0	2.0869	0.964568	1	1	0.106078		3.20552e+06	2.60853e+07	1.09054e+08	3.61116e+08	9.2761e+08	1.76136e+09	2.49983e+09	2.36396e+09	1.61656e+09	7.13935e+08	2.21266e+08	5.32027e+07	9.36852e+06	220191
DTVTSSSSSSLSVLPSSL	526	543	2	0	877.439	6	15	8.847	8.95615	883.177	10.4857	0.6	1					0.49279		919896	0	375303	792087	436510	0	152869	727387	2.75775e+06	3.70181e+06	7.99327e+06	1.06567e+07	1.13135e+07	8.75223e+06	3.39329e+06	226801	193482	291997	176777	325605	3.02312e+06	0
TVTSSSSSSL	527	536	1	0	955.458	4	8	4.23653	4.98217	961.517	5.54155	1	0	2.30571	1.66453		1	0.114271		0	629233	1.51742e+07	6.3169e+07	1.70068e+08	3.13013e+08	4.02359e+08	3.43742e+08	1.83854e+08	6.37547e+07	1.17489e+07	813054	0
SVLPSS	537	542	1	0	589.319	3	3	4.44118	5.15893	591.659	2.0078	1	0	2.19996	1.56806		1	0.836005		6.4808e+06	1.50265e+07	2.98776e+07	3.13323e+07	1.14799e+07	1.59637e+06	173375
SVLPSSL	537	543	1	0	702.403	4	4	7.68755	8.39395	705.756	2.94288	1	0	2.49992	1.52879	0	1	0.056352		1.37657e+08	1.42913e+09	5.96871e+09	1.12024e+10	1.01597e+10	3.79052e+09	8.02286e+08	1.18969e+08	2.00844e+06
SVLPSSL	537	543	2	0	351.705	4	4	7.73462	8.28452	353.008	2.19646	1	0	1.65763	0.987344	0	1	0.287601		3.23333e+06	2.53419e+07	4.87172e+07	5.48755e+07	2.95545e+07	4.63512e+06	110823	110751	411441
SVFQNPTD	544	551	1	0	907.416	4	5	5.92753	6.80423	910.937	2.99699	0.6	0					0.342091		1.71234e+07	9.72237e+07	3.10578e+08	5.40563e+08	5.45989e+08	3.08481e+08	1.00273e+08	1.73603e+07	765943	227371
SVFQNPTD	544	551	2	0	454.211	4	5	5.9431	6.77283	455.937	2.9273	0.4	0					0.061249		3.09354e+06	5.42046e+07	1.96506e+08	3.2927e+08	3.06679e+08	1.61725e+08	4.70704e+07	6.39942e+06	94182.3	0
SVFQNPTDV	544	552	2	0	503.746	4	6	7.4183	7.80057	507.273	6.46857	0.4	1					0.308504		0	348275	2.04548e+06	8.77332e+06	1.80027e+07	2.38805e+07	2.78841e+07	5.4167e+07	7.52521e+07	3.94598e+07	9.29665e+06
SVFQNPTDVARSNPKSPQKPIV	544	565	2	0	1205.15	6	16	7.26233	7.52772	1210.78	9.84154	1	0	1.95546	0.00299288	1	1	0.32959		0	0	0	304253	0	19984.9	359775	1.90624e+06	1.06986e+07	1.91988e+07	1.82882e+07	2.23923e+07	2.15714e+07	1.96799e+07	1.16946e+07	6.24505e+06	708020	241150	0	0	130345	0	0
SVFQNPTDVARSNPKSPQKPIV	544	565	3	0	803.768	6	16	7.23108	7.73462	807.879	10.9195	1	0	2.25957	0.826928	1	1	0.0581266		0	0	190494	127753	64589.4	913408	1.33729e+06	1.22456e+07	3.28382e+07	7.72571e+07	1.29249e+08	1.97908e+08	2.35275e+08	2.17042e+08	1.73429e+08	1.03164e+08	5.55261e+07	2.00237e+07	5.02109e+06	461842	1.19273e+06	0	18103
FQNPTD	546	551	1	0	721.315	4	3	4.23653	5.20063	726.848	5.11603	0.4	1					1.62498		226490	1.26363e+07	2.86081e+07	2.78277e+07	2.11399e+07	2.05392e+08	3.76806e+08	1.19651e+08
FQNPTDVARSNPKSPQKPIV	546	565	3	0	741.734	6	14	6.6943	6.80423	745.275	9.31602	1	1	2.18265	-0.534822		1	0.14376		0	0	0	0	0	1.53626e+06	231902	573737	2.66348e+06	3.26543e+06	5.15054e+06	8.45216e+06	4.43184e+06	3.14237e+06	2.21654e+06	162991	42761.9	0	55525.8	0	0
VARSNPKSPQKPIV	552	565	3	0	507.635	5	9	4.7124	4.99802	510.083	6.45384	1	0	2.41584	0.0729948		1	0.0936235		0	0	95489.8	139464	1.23725e+06	3.72198e+06	8.69858e+06	1.09041e+07	1.04977e+07	6.97818e+06	2.89212e+06	425105	42041.6	0	0
GVTVRDSLKKALM	582	594	2	0	709.413	5	11	7.70325	8.2689	711.314	2.90711	0.6	0					0.106538		645369	1.67905e+08	5.36743e+08	8.34407e+08	7.78565e+08	4.8245e+08	2.61631e+08	8.51199e+07	3.37733e+07	2.24257e+07	1.61489e+07	8.43489e+06	1.72274e+06	967508	554093	1.69721e+06	824763
GVTVRDSLKKALM	582	594	3	0	473.278	5	11	7.71893	8.22205	474.542	2.89745	1	0	0.368025	0.825486	1	1	0.108215		4.72908e+06	7.71717e+07	2.55693e+08	3.55163e+08	3.65735e+08	2.23861e+08	1.05485e+08	4.50292e+07	1.89781e+07	1.34314e+07	6.31731e+06	3.67182e+06	894901	90334.3	0	150321	0
GVTVRDSLKKALMM	582	595	2	0	774.934	6	12	9.06497	9.5492	777.182	3.45293	1	0	0.477887	0.760155		0	0.157823		213979	2.69675e+06	2.87707e+07	7.16446e+07	9.44723e+07	8.32968e+07	5.18465e+07	2.33142e+07	8.14739e+06	2.30759e+06	508444	661610	156979	264613	224653	12863.6	0	0	11648.4
TVRDSLKKALM	584	594	2	0	631.368	5	9	7.27793	7.52772	633.023	2.50664	0.6	0					0.121089		1.30749e+07	1.20474e+08	3.44027e+08	4.07599e+08	3.05383e+08	1.60418e+08	6.72526e+07	3.00345e+07	1.56866e+07	5.10908e+06	106019	0	0	0	109511
TVRDSLKKALM	584	594	3	0	421.248	5	9	7.29353	7.7503	422.35	2.50549	0.6	0					0.0863029		1.88688e+06	3.80191e+07	1.21671e+08	1.50203e+08	1.10422e+08	5.21984e+07	2.2418e+07	4.66444e+06	2.36886e+06	6.90469e+06	0	0	0	0	0
TVRDSLKKALMM	584	595	2	0	696.889	6	10					-1
TVRDSLKKALMM	584	595	3	0	464.928	6	10	8.65953	8.89385	466.206	2.88052	0.6	0					0.111625		0	527002	5.08393e+06	1.68855e+07	1.76399e+07	1.09552e+07	3.19799e+06	167520	92550	0	0	0	0	55155.2	0	0	0
VRDSLKKALM	585	594	2	0	580.845	5	8	6.53723	7.10562	582.365	2.29475	1	0	0.47382	1.05129	1	-1	0.100216		1.24111e+07	1.34249e+08	3.29637e+08	3.67369e+08	2.44164e+08	1.13814e+08	4.28851e+07	1.35205e+07	3.45109e+06	115462	0	100838	0	0
VRDSLKKALM	585	594	3	0	387.566	5	8	6.60002	6.97997	388.579	2.29367	1	0	0.473214	0.399363	1	-1	0.052303		2.20999e+06	3.73324e+07	1.01102e+08	1.17397e+08	7.79891e+07	3.46481e+07	1.14989e+07	1.67747e+06	972853	36892.7	0	0	0	0
VRDSLKKALMM	585	595	2	0	646.365	6	9	7.87865	8.4096	649.823	6.02081	1	1	2.19867	0.921782	-1	-3	0.58702		375727	410916	4.84193e+07	3.98388e+07	7.29449e+07	6.02519e+07	8.12348e+07	8.80512e+07	1.1383e+08	1.07233e+08	6.09254e+07	4.11395e+07	1.10478e+07	1.89632e+06	264277	0
VRDSLKKALMM	585	595	3	0	431.246	6	9	8.4565	8.49817	431.704	0.47848	0.4	0					0.344806		2.53455e+06	0	0	276545	0	0	0	0	60974.9	51934.1	0	0	208462	0	0	0
SLKKALM	588	594	2	0	395.746	4	5	5.74015	6.14573	397.073	2.11783	0.4	0					0.132003		0	1.61172e+07	6.03047e+07	5.74664e+07	2.4473e+07	4.49376e+06	322358	0	0	0
KKALMMRGLIPE	590	601	2	0	693.902	6	9					-1
KKALMMRGLIPE	590	601	3	0	462.937	6	9	5.17458	5.20583	464.081	2.46587	0.4	1					1.9572		142992	243918	0	0	0	0	0	0	0	0	0	0	0	0	0	92980.4
AVYRIQDGEKKPIGWD	604	619	3	0	625.663	6	13	7.52772	7.86303	628.151	6.33884	1	0	1.37999	0.244943		0	0.147121		174197	0	1.03377e+06	4.16272e+06	1.64956e+07	4.23937e+07	6.8081e+07	8.30327e+07	8.00535e+07	5.40324e+07	3.23456e+07	1.2384e+07	3.51589e+06	573510	363055	13802.6	172559	3.36133e+06	200934	176930
AVYRIQDGEKKPIGWDTD	604	621	3	0	697.688	6	15	7.4183	7.8318	700.412	6.93403	0.6	0					0.0486014		371294	361520	2.60165e+06	1.45806e+07	4.84467e+07	1.24566e+08	2.35278e+08	3.33018e+08	3.5858e+08	3.21586e+08	2.25028e+08	1.43813e+08	6.5748e+07	3.09542e+07	1.30997e+07	2.51298e+06	429072	0	108180	0	96092.9	24515
AVYRIQDGEKKPIGWDTDISW	604	624	3	0	826.42	7	18	10.1573	10.453	829.57	7.95756	0.6	0					0.108671		0	0	0	311599	1.60803e+06	1.11199e+07	4.25706e+07	6.8608e+07	1.05786e+08	1.10164e+08	1.04074e+08	8.57862e+07	4.78757e+07	2.97808e+07	1.24399e+07	3.54944e+06	1.79572e+06	140639	108407	155947	95160.5	835619	371757	0	1.44063e+06	348258
AVYRIQDGEKKPIGWDTDISWL	604	625	3	0	864.115	7	19	11.2512	11.876	867.389	8.25551	0.6	0					0.176353		598652	1.98742e+06	1.33957e+06	1.33957e+06	5.28992e+06	1.53551e+07	4.18702e+07	7.7481e+07	1.19882e+08	1.45411e+08	1.48753e+08	1.24124e+08	8.6805e+07	5.42051e+07	2.95907e+07	1.14103e+07	6.23875e+06	1.22951e+06	770144	1.56883e+06	624241	154931	390328	482923	333514	351761	642416
AVYRIQDGEKKPIGWDTDISWL	604	625	4	0	648.338	7	19	11.376	11.5477	650.904	8.69743	1	0	1.24529	-0.321184	1	1	0.135589		0	0	0	0	0	72109	822850	3.49597e+06	7.64617e+06	9.43147e+06	1.02772e+07	9.0138e+06	6.47954e+06	3.38616e+06	2.58004e+06	305039	204259	42580.7	68501.7	0	84511.1	45979.3	41827.8	49531.6	44939.5	51654.3	37804.9
AVYRIQDGEKKPIGWDTDISWLTGEEL	604	630	2	0	1560.29	7	24	11.8135	12.3328	1566.5	10.5648	1	0	1.16603	0.881534	1	0	0.243461		0	0	6606.2	339359	0	511193	190570	882107	4.51572e+06	2.33587e+07	3.51415e+07	5.84272e+07	6.0138e+07	5.96302e+07	4.46883e+07	3.51181e+07	1.61788e+07	3.65686e+06	17135.7	12183	191429	0	377674	0	0	447948	0	176933	0	0
AVYRIQDGEKKPIGWDTDISWLTGEEL	604	630	3	0	1040.53	7	24	11.751	12.5212	1044.78	10.896	0.6	0					0.0624635		2.11344e+06	1.55994e+06	3.00355e+06	2.66309e+06	1.16269e+07	2.95683e+07	7.57049e+07	1.48586e+08	2.96479e+08	5.35777e+08	8.25955e+08	1.13067e+09	1.33461e+09	1.35097e+09	1.16703e+09	8.69544e+08	5.7041e+08	3.5506e+08	2.24501e+08	1.22517e+08	6.13353e+07	3.39429e+07	1.3461e+07	3.54201e+06	1.27105e+06	294890	147809	288059	230671	246000
AVYRIQDGEKKPIGWDTDISWLTGEEL	604	630	4	0	780.648	7	24	11.7822	12.4897	783.902	11.1529	1	0	1.27663	1.53248	1	1	0.090854		369303	443737	338300	1.11384e+06	1.94261e+06	4.4441e+06	1.39936e+07	3.21614e+07	7.7589e+07	1.31436e+08	2.23106e+08	2.97796e+08	3.48108e+08	3.65383e+08	3.00842e+08	2.31285e+08	1.51733e+08	9.16432e+07	5.43742e+07	1.05966e+08	1.47812e+07	5.56037e+06	1.65682e+06	5.99637e+06	450084	614667	70850.9	625492	253221	610610
VYRIQDGEKKPIGWD	605	619	3	0	601.984	6	12	7.4808	8.01922	604.433	6.26426	0.6	0					0.110549		49293.7	1.22897e+06	1.95947e+06	1.54001e+07	5.00706e+07	1.10488e+08	1.83572e+08	2.22919e+08	1.99137e+08	1.38906e+08	7.72143e+07	3.09735e+07	1.03957e+07	1.18561e+07	255787	90963.8	671832	0	84006.7
VYRIQDGEKKPIGWD	605	619	4	0	451.74	6	12	7.54337	7.81618	453.537	6.10293	1	0	1.47466	0.0287102	1	0	0.0729486		0	0	92438.5	515290	2.83204e+06	8.64935e+06	1.38799e+07	1.53592e+07	1.49518e+07	1.03681e+07	4.15032e+06	696758	404277	0	42882.7	0	0	0	0
VYRIQDGEKKPIGWDTD	605	621	2	0	1010.51	6	14	7.18413	7.90988	1014.6	6.98162	0.6	0					0.446815		2.06309e+07	5.52995e+06	4.29445e+07	1.60476e+07	7.26664e+07	1.44837e+08	3.24543e+08	4.6351e+08	6.12749e+08	6.17006e+08	4.15217e+08	2.23557e+08	1.05102e+08	3.95732e+07	8.05416e+06	2.26645e+06	344544	0	118970	181490	1.07545e+06
VYRIQDGEKKPIGWDTD	605	621	3	0	674.009	6	14	7.07417	7.87865	676.781	7.11632	0.6	0					0.20885		613932	1.36267e+06	8.15061e+06	4.68548e+07	1.57115e+08	3.78433e+08	7.10161e+08	1.1386e+09	1.55636e+09	1.37261e+09	9.16816e+08	5.10852e+08	2.40997e+08	1.01521e+08	3.92554e+07	1.32793e+07	5.0656e+06	1.67488e+06	409222	157441	161849
VYRIQDGEKKPIGWDTD	605	621	4	0	505.759	6	14	7.4183	7.76597	507.548	5.95688	1	1	1.09964	0.287671	1	-2	0.166494		1.68283e+07	96176.9	2.27639e+07	1.581e+06	2.70701e+07	2.24114e+07	5.31127e+07	6.22315e+07	7.3967e+07	5.7517e+07	3.88545e+07	1.9546e+07	8.96962e+06	4.8394e+06	183692	183834	40970.3	701998	1245.86	0	0
VYRIQDGEKKPIGWDTDISW	605	624	2	0	1203.61	7	17	10.2195	10.5472	1208.24	7.81875	0.6	0					0.293221		0	0	183638	0	0	48490	5.17303e+06	1.88182e+07	3.02841e+07	3.38226e+07	3.08588e+07	1.94196e+07	6.58699e+06	2.00184e+06	944596	318234	376940	0	350038	0	0	0	233861	0	419411
VYRIQDGEKKPIGWDTDISW	605	624	3	0	802.741	7	17	10.3128	10.7037	805.842	7.84999	0.6	0					0.0943594		2.79757e+06	1.40862e+06	3.66601e+06	3.33069e+06	1.51046e+07	5.32118e+07	1.01719e+08	1.82241e+08	3.49514e+08	2.86915e+08	2.61988e+08	2.77238e+08	1.2659e+08	7.09176e+07	4.74825e+07	1.51274e+07	4.02942e+06	891741	407000	0	219025	0	76438.2	444284	124590
VYRIQDGEKKPIGWDTDISW	605	624	4	0	602.308	7	17	10.1884	10.6724	604.659	7.95276	1	0	1.29065	0.759348	1	1	0.120287		196786	60905.3	155343	274394	974056	3.28627e+06	1.3569e+07	3.19026e+07	4.34309e+07	5.01614e+07	4.61259e+07	3.44182e+07	2.06448e+07	9.39439e+06	4.36413e+06	1.08071e+06	774297	85295.5	156369	0	41338.2	0	236737	87093.1	720209
VYRIQDGEKKPIGWDTDISWL	605	625	2	0	1260.15	7	18	11.3604	11.6572	1264.92	8.01667	0.6	0					0.259467		0	0	0	0	125919	1.03356e+06	3.0955e+06	1.19602e+07	1.83256e+07	2.31228e+07	2.38144e+07	1.56884e+07	1.14032e+07	3.18687e+06	1.47196e+06	14213	296555	2.86482	0	42711.4	0	6555.12	0	58070	0	0
VYRIQDGEKKPIGWDTDISWL	605	625	3	0	840.436	7	18					-1
VYRIQDGEKKPIGWDTDISWLTG	605	627	3	0	893.126	7	20					0
VYRIQDGEKKPIGWDTDISWLTGEE	605	629	3	0	979.154	7	22					-1
VYRIQDGEKKPIGWDTDISWLTGEEL	605	630	2	0	1524.77	7	23	11.8135	12.4426	1531	10.6367	0.6	0					0.187017		478824	123371	767370	140640	3.6927e+06	847220	6.54173e+06	1.1743e+07	3.55677e+07	6.14525e+07	1.04039e+08	1.43814e+08	1.67396e+08	1.59718e+08	1.41546e+08	9.65418e+07	6.47324e+07	2.97079e+07	1.34634e+07	1.32394e+06	769828	0	144740	0	223793	128128	0	0	0	0
VYRIQDGEKKPIGWDTDISWLTGEEL	605	630	3	0	1016.85	7	23	11.7666	12.5212	1021.07	10.8445	0.6	0					0.0940353		414628	651358	3.37022e+06	1.19568e+07	3.91033e+07	8.25948e+07	1.67325e+08	3.56842e+08	7.08086e+08	1.24843e+09	1.91547e+09	2.69584e+09	3.05913e+09	2.93589e+09	2.62713e+09	1.98911e+09	1.2969e+09	7.75467e+08	4.61053e+08	2.47818e+08	1.22058e+08	5.72652e+07	2.0718e+07	5.9206e+06	450729	312901	1.58885e+06	1.20413e+06	539521	267495
VYRIQDGEKKPIGWDTDISWLTGEEL	605	630	4	0	762.888	7	23	11.8292	12.2045	766.065	10.8836	0.6	0					0.0421185		152611	164016	858199	2.58212e+06	5.60384e+06	1.63323e+07	3.20867e+07	6.92451e+07	1.30675e+08	2.35704e+08	3.90554e+08	5.34676e+08	6.06486e+08	6.15451e+08	5.26177e+08	3.82282e+08	2.65146e+08	1.66353e+08	9.46742e+07	5.16276e+07	2.41424e+07	7.8877e+06	3.01892e+06	764191	129709	242319	488307	156296	57614.2	168115
VYRIQDGEKKPIGWDTDISWLTGEELHVEVL	605	635	3	0	1209.29	8	28	12.3798	12.5054	1212.67	7.94808	0.4	0					0.339633		0	3.24919e+06	0	0	6.18074e+06	339195	869785	8.72828e+06	4.40992e+06	5.76654e+06	7.10083e+06	7.21609e+06	6.57315e+06	5.97432e+06	4.43092e+06	2.88503e+06	2.84922e+06	880930	95696.7	1.82936e+06	0	0	215278	134559	0	143180	0	0	0	0
YRIQDGEKKPIGWD	606	619	2	0	852.939	5	11	7.4027	7.65623	856.99	7.08795	0.4	0					0.320493		202718	376871	175934	7.16433e+06	2.53982e+07	5.53639e+07	9.02044e+07	9.83441e+07	8.55877e+07	9.47438e+07	2.51681e+07	8.30428e+07	2.13485e+06	4.30779e+07	20664.5	1.21107e+06	0
YRIQDGEKKPIGWD	606	619	3	0	568.962	5	11	7.30915	7.81618	571.32	6.06136	1	0	1.66629	0.839037	1	1	0.0635178		1221.2	129441	988901	1.24525e+07	4.60014e+07	1.0678e+08	1.62511e+08	1.98318e+08	1.61172e+08	1.0028e+08	5.14929e+07	1.68723e+07	2.45498e+06	422517	0	0	974623
YRIQDGEKKPIGWD	606	619	4	0	426.973	5	11					-1
YRIQDGEKKPIGWDTD	606	621	2	0	960.976	6	13	7.27793	7.64058	964.852	6.61728	1	0	1.47667	0.339509	1	0	1.69034		1.73975e+06	2.06555e+06	1.08568e+06	7.63502e+06	2.66826e+07	6.96757e+07	1.25656e+08	1.67715e+08	1.82303e+08	1.42626e+08	8.65557e+07	4.66077e+07	1.77785e+07	3.1889e+06	1.30418e+06	163476	282610	85781.9	0	299028
YRIQDGEKKPIGWDTD	606	621	3	0	640.987	6	13	7.29353	7.606	643.585	6.66136	1	0	1.49197	0.165889	1	-1	0.0384658		0	51753.8	972407	1.43703e+07	5.23858e+07	1.36771e+08	2.4035e+08	3.31542e+08	3.54007e+08	2.90443e+08	1.57932e+08	9.44694e+07	2.98315e+07	4.7613e+06	745736	1.70408e+06	5.33292e+06	875451	0	0
YRIQDGEKKPIGWDTD	606	621	4	0	480.992	6	13	7.26233	7.49643	482.971	6.78246	1	0	1.53402	-0.105239	1	-1	0.12012		0	69184.7	0	0	899500	2.87753e+06	1.10303e+07	1.31642e+07	1.71288e+07	1.27821e+07	7.91527e+06	2.40779e+06	335268	221291	184347	0	0	40192.9	0	0
YRIQDGEKKPIGWDTDISW	606	624	3	0	769.718	6	16	10.0794	10.5628	772.794	7.84273	1	0	1.39158	0.757445	1	1	0.0584855		0	182145	180349	456589	5.39695e+06	3.36158e+07	8.61496e+07	1.62745e+08	2.33639e+08	2.60647e+08	2.39319e+08	1.69702e+08	1.00313e+08	4.89746e+07	2.12705e+07	3.8534e+06	255063	1.16681e+06	0	10228	181107	156799	1.10704e+06
YRIQDGEKKPIGWDTDISW	606	624	4	0	577.541	6	16	10.1573	10.235	579.849	7.84959	1	0	1.39352	-0.646168	1	1	0.149984		91117.1	0	0	0	120177	0	886180	1.86554e+06	2.98531e+06	5.13633e+06	3.01009e+06	2.31493e+06	1.2143e+06	538854	165725	0	0	0	0	0	0	0	0
YRIQDGEKKPIGWDTDISWL	606	625	2	0	1210.62	7	17	11.3448	11.7041	1215.27	7.8466	0.6	0					0.380851		2.88176e+06	2.17759e+06	2.52455e+06	938290	1.67797e+06	718743	5.61686e+06	9.03959e+06	2.42027e+07	2.75942e+07	3.43449e+07	2.558e+07	1.59573e+07	3.01889e+06	2.64571e+06	339430	1.40939e+06	161626	271796	17027.2	0	0	308385	118442	0
YRIQDGEKKPIGWDTDISWL	606	625	3	0	807.413	7	17	11.2044	11.8917	810.811	8.72956	0.6	0					0.518449		356539	1.78434e+06	1.54679e+06	2.29185e+06	6.30281e+06	2.24652e+07	6.37546e+07	1.30008e+08	2.04463e+08	2.52771e+08	2.55215e+08	2.17371e+08	1.54354e+08	8.21611e+07	3.93872e+07	1.64258e+07	3.13313e+06	1.29652e+06	2.92344e+06	332691	444849	5.04659e+06	242726	553490	4.19031e+07
YRIQDGEKKPIGWDTDISWL	606	625	4	0	605.812	7	17	11.3604	11.5946	608.238	8.24179	0.6	0					0.134399		0	0	0	0	0	337102	1.04691e+06	4.80142e+06	9.05365e+06	9.33477e+06	1.00775e+07	7.85807e+06	5.0715e+06	2.54927e+06	544727	98237.1	0	56798.9	0	0	62977.7	0	0	81244.5	0
YRIQDGEKKPIGWDTDISWLTG	606	627	3	0	860.103	7	19					0
YRIQDGEKKPIGWDTDISWLTGEEL	606	630	2	0	1475.24	7	22	11.7822	12.4112	1481.87	11.5026	1	0	1.53907	1.26089	1	-6	0.296224		0	0	0	0	149216	0	869899	5.7987e+06	1.45255e+07	3.53651e+07	5.2754e+07	8.28618e+07	1.03942e+08	1.23926e+08	1.30459e+08	1.1283e+08	7.40886e+07	4.13876e+07	1.20971e+07	3.26584e+06	187411	725614	127743	210406	22874.9	377983	0	0	0	177544
YRIQDGEKKPIGWDTDISWLTGEEL	606	630	3	0	983.826	7	22	11.751	12.4426	988.06	10.9398	0.6	0					0.300819		513379	672708	1.28423e+06	5.8864e+06	1.17789e+07	2.94279e+07	6.51198e+07	1.42306e+08	3.10478e+08	5.52834e+08	8.75347e+08	1.23094e+09	1.352e+09	1.4028e+09	1.13923e+09	8.73231e+08	5.50866e+08	3.19532e+08	1.66267e+08	7.45257e+07	2.96663e+07	8.02766e+06	1.99527e+06	2.3124e+06	519282	212304	3.91659e+07	440733	88937.6	4.22748e+07
RIQDGEKKPIGWDTD	607	621	2	0	879.444	6	12	6.63147	7.12135	882.759	5.60488	1	0	1.28732	0.779703	1	1	0.252217		1.28112e+07	341118	2.2624e+07	4.40147e+07	1.25657e+08	2.26757e+08	3.21325e+08	3.31743e+08	2.55015e+08	1.47659e+08	7.19222e+07	2.32934e+07	5.79421e+06	485063	521920	209961	41284.4	47977.6	0
RIQDGEKKPIGWDTD	607	621	3	0	586.632	6	12	6.63147	7.23108	588.902	5.78463	1	0	1.35494	1.15935	1	1	0.176524		0	229740	8.74214e+06	6.25364e+07	1.74557e+08	3.4275e+08	4.77485e+08	4.85868e+08	3.61733e+08	2.22694e+08	1.04607e+08	3.63539e+07	2.09654e+07	5.87824e+06	1.94076e+06	1.85264e+06	1.30136e+06	2.3587e+06	128957
RIQDGEKKPIGWDTD	607	621	4	0	440.226	6	12	6.75717	6.9643	441.772	5.15927	1	0	1.11971	-0.198536	1	-1	0.0888331		42351.4	1751.75	306154	1.20058e+06	3.77431e+06	7.89464e+06	9.82907e+06	8.97926e+06	4.94547e+06	1.68266e+06	188133	124452	41075.5	0	0	0	116008	0	0
RIQDGEKKPIGWDTDISW	607	624	2	0	1072.54	6	15					-1
RIQDGEKKPIGWDTDISW	607	624	3	0	715.364	6	15	9.95485	10.4218	718.036	6.7422	1	0	1.20791	0.700417	1	1	0.146766		3.83479e+06	597601	390248	2.44243e+07	4.11903e+07	1.17632e+08	2.27118e+08	3.38171e+08	3.67789e+08	2.67172e+08	2.21239e+08	1.21564e+08	1.42342e+07	2.14445e+07	4.57316e+06	520727	245439	0	3.59942e+06	0	257387	9.43675e+06
RIQDGEKKPIGWDTDISWL	607	625	2	0	1129.08	6	16	11.1418	11.5321	1133.45	7.38159	1	0	1.26149	0.434998	1	1	0.311027		0	467639	0	2.63508e+06	825832	1.25511e+07	2.46421e+07	4.67966e+07	5.745e+07	6.05692e+07	4.47504e+07	3.10126e+07	1.48638e+07	7.5801e+06	308598	362032	447835	646222	0	441506	0	416139	0
RIQDGEKKPIGWDTDISWL	607	625	3	0	753.059	6	16	11.0635	11.7041	755.967	7.37839	1	0	1.26059	1.3012	1	1	0.063032		312285	3.47259e+06	796213	4.52389e+06	3.12106e+07	8.92011e+07	1.91261e+08	3.19896e+08	3.98359e+08	4.04982e+08	3.2738e+08	2.17991e+08	1.19198e+08	5.70284e+07	1.78918e+07	4.33697e+06	2.25668e+06	287572	364935	272713	129014	75064	471172
RIQDGEKKPIGWDTDISWL	607	625	4	0	565.046	6	16	11.2356	11.298	567.147	7.05808	1	0	1.17022	-0.699275	1	0	0.0989368		0	0	0	0	134765	424509	1.57845e+06	3.00883e+06	3.66932e+06	3.53839e+06	2.61444e+06	1.23598e+06	396781	0	0	0	0	0	0	0	0	0	0
RIQDGEKKPIGWDTDISWLTG	607	627	3	0	805.748	7	18					-1
RIQDGEKKPIGWDTDISWLTGEEL	607	630	2	0	1393.7	7	21	11.6259	12.2755	1399.84	10.6272	1	0	1.46328	1.33216	1	1	0.565518		565824	584.848	220622	0	1.57785e+06	1.58477e+06	1.77762e+07	4.83436e+07	1.00624e+08	1.62278e+08	2.47266e+08	2.81932e+08	2.84632e+08	2.44051e+08	1.95389e+08	1.56528e+08	1.21141e+08	8.1547e+07	4.39724e+07	1.23834e+07	2.85151e+06	376438	175898	0	363429	161444	3.90612e+06	227453	2.98784e+06
RIQDGEKKPIGWDTDISWLTGEEL	607	630	3	0	929.471	7	21	11.6415	12.3641	933.328	9.91829	1	0	1.31092	1.58478	1	0	0.0566959		213916	291020	1.47686e+06	9.95195e+06	3.09241e+07	8.73642e+07	2.34754e+08	5.2642e+08	1.08428e+09	1.87929e+09	2.52435e+09	3.09993e+09	2.97763e+09	2.53161e+09	1.71644e+09	1.1069e+09	5.63719e+08	2.7191e+08	1.14086e+08	3.72911e+07	9.8771e+06	3.83045e+06	996334	278873	477235	301348	142119	501181	421315
RIQDGEKKPIGWDTDISWLTGEEL	607	630	4	0	697.355	7	21	11.6572	12.3015	700.257	9.95456	1	0	1.31871	1.31406	1	0	0.1317		1.41481e+06	450780	286616	309430	1.68798e+06	4.82755e+06	2.05565e+07	5.67719e+07	1.19874e+08	1.99085e+08	2.81835e+08	3.34099e+08	3.33261e+08	2.69182e+08	1.86646e+08	1.09471e+08	5.80816e+07	2.3246e+07	8.97422e+06	1.58754e+06	1.01897e+06	0	243014	0	510007	153468	5.18944e+06	224823	4.2527e+06
RIQDGEKKPIGWDTDISWLTGEELHV	607	632	3	0	1008.18	7	23	11.5321	11.7666	1012.2	10.249	0.6	0					0.157741		0	0	0	0	153855	0	914069	1.18461e+06	2.16794e+06	7.81282e+06	1.24968e+07	1.48605e+07	1.57308e+07	1.54211e+07	7.6692e+06	4.50902e+06	4.64765e+06	672955	106564	676671	0	190277	272626	0	114898	0	96852.2	0	117080	0
TDISWLTGEEL	620	630	1	0	1263.61	5	9	11.3136	12.5998	1272	7.64285	1	0	3.01216	3.53446	-1	0	1.31085		0	1.19697e+06	2.80043e+07	1.10366e+08	2.1481e+08	2.6756e+08	3.44205e+08	1.02045e+09	2.66486e+09	2.9176e+09	1.19732e+09	2.37987e+08	2.77967e+07	6.12942e+07	1.44086e+08
TDISWLTGEEL	620	630	2	0	632.309	5	9	11.3604	12.001	634.693	4.02258	0.6	0					0.130116		406769	5.99034e+06	3.43561e+07	8.64e+07	1.42818e+08	1.52033e+08	1.1121e+08	5.11831e+07	1.84217e+07	2.71819e+06	457023	115869	47103.4	47570.9	962735
ISWLTGEELHV	622	632	2	0	642.335	5	9					-1
LTGEEL	625	630	1	0	661.34	4	4	6.11452	7.01132	663.441	1.7242	0.4	0					0.0576474		1.92914e+08	8.3191e+08	1.325e+09	8.60821e+08	2.53606e+08	5.1362e+07	4.16352e+06	988293	476657
LTGEELHV	625	632	2	0	449.237	4	6	7.16847	7.52772	450.338	1.68171	0.4	0					0.271681		1.05064e+06	8.56863e+06	1.99512e+07	1.2989e+07	1.80182e+06	235415	109828	0	0	203006	27590.3
[truncated: 22 more columns]
