# Supplementary material for: Unveiling the domain-specific and RAS isoform-specific details of BRAF kinase regulation
Source: eLife. 2023 Dec 27;12:RP88836. doi: 10.7554/eLife.88836 (PMC10752582; doi:10.7554/eLife.88836)
Supplement: Figure 2—source data 1. — Also applies to plots presented in Supplementary file 1 and Figure 2—figure supplement 1 and Figure 2—figure supplement 3. [file elife-88836-fig2-data1.zip › Figure 2- source data 1/(BRAF_N2_BRAF-N2-20sec.mzXML) ExMS2_FinalTable.xls]

## Sheet: Sheet1
Sequence	START	END	Charge	ModMass	Monoisotopic m/z	maxND	maxD	RT Range(start, unit: min)	RT Range(end)	Centroid m/z	Delta Mass	Flag#1:Skip-tests	Flag#2:Unimodality check	Flag#3:Back exchange prediction check	Flag#4:Elution RT width check	Flag#5:Unique peptide RT/deltaD consistency check	Flag#6:Common-end peptides centroid subtraction check	Flag#7:Centroid shift within RT range check	Flag#8:Data multiple assignment check	Isotopic Envelope Amplitudes(start from this column(the Monoisotopic) to nonzero end):
GSSHHHHHHGTKTEEGKL	2	19	2	0	1008.48	6	16	3.69142	4.257	1010.86	3.59627	1	0	0.547325	0.879421	1	1	1.32004		2.6811e+06	4.93263e+07	1.93446e+08	4.44882e+08	6.56842e+08	6.71873e+08	4.75069e+08	2.59931e+08	1.10825e+08	3.70426e+07	1.14305e+07	328579	443080	0	108354	60138.2	366425	208582	255829	144753	0	0	0
GSSHHHHHHGTKTEEGKL	2	19	3	0	672.656	6	16	3.69142	4.3361	674.26	3.6569	1	0	0.567661	1.14164	1	1	0.054227		5.36247e+07	4.05004e+08	1.6046e+09	3.7429e+09	5.7855e+09	5.89478e+09	4.3894e+09	2.43677e+09	1.05453e+09	3.55725e+08	1.03915e+08	2.563e+07	2.96208e+06	81764.2	180431	101736	0	121907	89445	300097	95725.4	71940.7	110781
GSSHHHHHHGTKTEEGKL	2	19	4	0	504.744	6	16	3.69142	4.27278	505.963	3.72213	1	0	0.589542	0.931744	1	1	0.0645533		8.19322e+06	9.90445e+07	4.0203e+08	9.36057e+08	1.44871e+09	1.55492e+09	1.14157e+09	6.37662e+08	2.74506e+08	9.72953e+07	2.80145e+07	5.40089e+06	410792	189355	56850.8	0	253011	0	1.17122e+07	0	313180	6805.43	2.12764e+06
GSSHHHHHHGTKTEEGKL	2	19	5	0	403.997	6	16	3.69142	4.28858	404.964	3.68335	1	0	0.576536	0.984122	1	1	0.0309859		9.17761e+06	8.89756e+07	3.60305e+08	8.59639e+08	1.34e+09	1.40367e+09	1.03955e+09	5.72409e+08	2.48103e+08	8.82831e+07	2.34404e+07	4.5136e+06	443884	33539.4	65854.2	0	85620	90998.7	22534.1	0	0	149594	86888.8
GSSHHHHHHGTKTEEGKLVIWINGDKGYNGL	2	32	4	0	862.178	8	29	8.75873	9.03945	863.932	4.98437	0.6	0					0.275223		150863	814945	1.64887e+06	8.62875e+06	1.91111e+07	3.49876e+07	4.14207e+07	3.83107e+07	3.0192e+07	1.8195e+07	7.124e+06	2.62864e+06	1.4939e+06	291767	187351	654874	0	728978	87768	182631	534438	137310	0	104301	482788	317621	0	335838	120156	0
VIWINGDKGY	20	29	1	0	1164.6	5	8	8.58637	8.75873	1166.15	0.834963	1	0	-0.0988586	-0.424117	0	0	0.74515		5.98983e+06	1.14666e+07	7.24491e+06	1.51412e+06	0	6279.6	0	0	0	867137	0	182450	0	151771
VIWINGDKGY	20	29	2	0	582.806	5	8	8.50817	9.10172	583.893	1.45941	0.6	0					0.322177		1.39123e+08	2.27727e+08	1.63565e+08	7.50214e+07	2.24664e+07	5.79371e+06	634367	568123	38015.9	4.32138e+07	351596	1.86762e+07	109060	303898
VIWINGDKGYNG	20	31	2	0	668.338	5	10	7.84815	8.79008	670.768	4.05594	0.4	1					0.822114		8.97978e+07	1.83976e+08	1.77238e+08	2.14947e+08	1.86485e+08	6.74018e+07	2.70213e+08	2.52938e+08	1.97309e+08	8.79865e+07	3.64514e+07	9.93238e+06	3.37382e+06	4.53574e+06	1.703e+06	592284
VIWINGDKGYNGL	20	32	1	0	1448.75	5	11	9.399	10.0233	1450.65	1.01634	1	0	-0.163132	1.07413	1	0	0.248722		1.64125e+08	3.80382e+08	3.80313e+08	2.34762e+08	9.20723e+07	2.9283e+07	5.8946e+06	1.77165e+06	578295	168343	0	0	308933	0	39478.7	788669	269366
VIWINGDKGYNGL	20	32	2	0	724.88	5	11	9.36757	10.0856	725.863	1.08937	1	0	-0.127502	1.3848	1	0	0.0190463		5.241e+09	1.16106e+10	1.13128e+10	7.25326e+09	3.32808e+09	1.19328e+09	3.88006e+08	1.08248e+08	2.30654e+07	3.19508e+07	2.75453e+07	1.03387e+07	3.6125e+06	2.65633e+06	339633	5.99004e+06	793440
VIWINGDKGYNGLAE	20	34	2	0	824.92	5	13	9.14848	9.1953	825.939	1.0511	0.6	0					0.079564		6.31229e+06	1.50885e+07	1.60369e+07	1.11668e+07	5.09476e+06	1.49484e+06	0	0	0	0	31250.3	0	66073.4	137479	0	0	80179.2	0	0
VIWINGDKGYNGLAEVGKKFEKDTG	20	44	3	0	913.476	7	23					-1
VIWINGDKGYNGLAEVGKKFEKDTGIKV	20	47	3	0	1026.89	7	26					-1
VIWINGDKGYNGLAEVGKKFEKDTGIKV	20	47	4	0	770.421	7	26	10.6172	11.0564	771.26	1.50447	1	0	-0.348462	0.460452	1	0	0.158731		2.29326e+07	7.67315e+07	1.18052e+08	1.19625e+08	9.46909e+07	5.27799e+07	2.68917e+07	8.62394e+06	2.25547e+06	420503	217719	117399	168867	45304.4	0	276187	1.02593e+07	155107	149922	171465	581315	136812	81338	324103	0	0	58107.9	219233	58757.1	139849
VIWINGDKGYNGLAEVGKKFEKDTGIKV	20	47	5	0	616.538	7	26	10.5702	10.915	617.186	1.38494	1	0	-0.373136	0.147289	1	0	0.128124		4.14387e+06	1.96439e+07	3.10358e+07	3.22389e+07	2.4282e+07	1.30954e+07	6.13296e+06	2.56554e+06	299322	0	0	0	0	84245.3	61562.1	31456.1	66767.3	74766.8	0	85318.3	100924	0	147286	49153.9	97314.7	555960	0	0	70810.1	91018.5
VIWINGDKGYNGLAEVGKKFEKDTGIKVTVEHPDKL	20	55	3	0	1333.38	9	33	9.89852	10.5389	1335.17	2.94943	1	0	-0.179332	1.12755	-1	-2	0.231257		267587	7.01063e+06	1.21887e+08	2.56687e+08	3.6896e+08	3.99757e+08	3.45575e+08	2.46509e+08	1.42095e+08	7.76612e+07	3.12078e+07	4.00838e+06	272197	328664	37777.3	1.13895e+06	781373	88155.5	394628	1.05742e+06	0	0	1.54346e+06	22367.3	0	0	0	293550	362599	157571
VIWINGDKGYNGLAEVGKKFEKDTGIKVTVEHPDKL	20	55	4	0	1000.29	9	33	9.89852	10.5076	1001.67	3.10332	1	0	-0.154303	1.02368	-1	-2	0.0841868		1.90225e+07	1.64945e+08	6.13207e+08	1.27499e+09	1.83337e+09	1.96354e+09	1.77948e+09	1.23979e+09	7.67989e+08	4.17203e+08	1.88373e+08	7.62486e+07	2.94257e+07	2.79927e+06	5.89089e+06	5.59914e+06	4.39987e+06	625303	1.76706e+06	1.6598e+06	1.22179e+06	2.20172e+06	1.44025e+06	2.96299e+06	2.99053e+06	2.91204e+06	2.90823e+06	3.5401e+06	206604	2.72266e+06
VIWINGDKGYNGLAEVGKKFEKDTGIKVTVEHPDKL	20	55	5	0	800.434	9	33	9.96097	10.0856	801.733	4.08977	1	1	0.00613318	-0.582356	-2	0	0.0993357		0	3.94507e+07	1.50207e+08	3.11941e+08	4.55706e+08	4.85795e+08	4.66492e+08	3.20216e+08	2.0079e+08	1.13719e+08	4.25667e+07	2.24401e+07	8.97826e+06	3.30264e+06	1.4372e+06	1.18846e+06	4.46587e+07	349014	129973	0	342749	1.46266e+08	1.54286e+06	89835.3	667008	2.37781e+06	1.07946e+07	1.0204e+06	2903.83	214646
VIWINGDKGYNGLAEVGKKFEKDTGIKVTVEHPDKL	20	55	6	0	667.196	9	33	9.89852	10.5233	668.227	3.78201	1	0	-0.0439213	1.07562	-1	0	0.124565		5.91217e+06	4.05104e+07	2.4213e+08	5.07299e+08	7.49997e+08	8.41963e+08	7.2049e+08	5.25751e+08	3.12613e+08	1.6728e+08	8.52517e+07	3.09347e+07	7.87099e+06	3.86221e+06	1.45963e+06	813178	492464	237619	452021	1.67442e+06	637925	512341	3.02112e+06	1.00894e+06	1.1452e+06	4.99637e+06	1.3629e+06	3.23058e+06	591086	1.58561e+07
VIWINGDKGYNGLAEVGKKFEKDTGIKVTVEHPDKL	20	55	7	0	572.026	9	33	9.89852	10.1479	572.792	2.95667	1	0	-0.178154	-0.168747	-1	-2	0.0490239		733121	1.90164e+07	7.71956e+07	1.5593e+08	2.30662e+08	2.47347e+08	2.17414e+08	1.55328e+08	9.58575e+07	4.88739e+07	2.00434e+07	8.39417e+06	3.55193e+06	885903	240156	97540.9	274060	161603	59003.6	485840	62625.9	107130	347693	337376	571444	272984	80043.1	75583.7	0	121814
INGDKGYNGLAEVGKKFEKDTGIKVTVEHPDKLEEKFPQVAA	23	64	3	0	1533.81	9	38					-1
NGDKGYNGLAEVGKKFEKDTGIKVTVE	24	50	3	0	966.173	7	25	9.4617	9.80487	967.427	2.06148	1	0	-0.216458	0.142096			0.185104		2.28925e+07	7.85691e+07	1.58604e+08	2.09004e+08	2.03555e+08	1.47526e+08	8.44987e+07	3.17904e+07	9.83126e+06	1.89193e+06	1.49333e+06	536822	475881	1.38947e+06	624412	958909	0	1.32781e+06	1.4631e+06	331101	139132	341397	619242	295817	281793	270512	120489	383473	228905	0
NGLAEVGKKFEKDTGIKVTVEHPDKL	30	55	3	0	951.522	7	23					-1
NGLAEVGKKFEKDTGIKVTVEHPDKLEEKFPQVAATGDGPDIIF	30	73	4	0	1192.63	9	39	10.304	10.6015	1194.47	4.54079	1	0	-0.0341306	-0.00929231		0	0.167031		0	0	111417	2.86063e+06	1.76776e+07	3.03725e+07	4.19707e+07	4.57012e+07	4.1367e+07	2.84871e+07	1.74259e+07	6.80508e+06	3.2244e+06	720540	294354	0	129212	0	0	0	0	554886	0	0	0	0	156203	0	0	0
LAEVGKKFEKDTGIKVTVEHPDKL	32	55	3	0	894.501	7	21	7.51823	7.75395	895.699	1.99423	1	0	-0.149347	-0.214108	1	-1	0.0882981		871652	1.89335e+07	4.69494e+07	6.51291e+07	5.70765e+07	3.51256e+07	1.8471e+07	6.12432e+06	1.26809e+06	526637	0	0	792501	0	0	233957	0	0	91772.3	103500	0	0	87021.6	0	120907	0	0	0	0
LAEVGKKFEKDTGIKVTVEHPDKL	32	55	4	0	671.127	7	21					-1
LAEVGKKFEKDTGIKVTVEHPDKLEEKFPQVAATGDGPDIIF	32	73	5	0	920.091	9	37					-1
AEVGKKFEKDTG	33	44	2	0	654.843	5	10	3.94277	4.38388	655.23	0.0106097	0.6	0					0.122328		4.19134e+07	3.02583e+07	1.47249e+07	2.08849e+06	99336.2	53234.1	0	150049	0	0	0	114367	0	0	0	0
AEVGKKFEKDTGIKV	33	47	2	0	824.967	5	13	6.68452	7.07842	825.506	0.103299	0.6	0					0.136266		1.4313e+08	1.46293e+08	8.19106e+07	2.97832e+07	8.30989e+06	930250	0	0	54438.6	0	204174	0	0	0	0	0	0	93121.6	5480.57
AEVGKKFEKDTGIKV	33	47	3	0	550.314	5	13	6.68452	7.07842	550.687	0.144472	0.6	0					0.111127		1.7711e+08	1.84375e+08	1.02236e+08	3.59871e+07	1.05959e+07	1.06859e+06	96085.7	28788.8	58662.5	601712	85448.2	71214.4	1.20057e+06	326127	31921.4	62677.5	0	41086.8	0
AEVGKKFEKDTGIKVTVEHPDKL	33	55	3	0	856.806	7	20	6.85812	7.43972	857.982	2.0015	1	0	-0.121914	0.932517	-1	0	0.0423972		1.8951e+08	1.09487e+09	2.57154e+09	3.34968e+09	2.89313e+09	1.81241e+09	8.78463e+08	3.54987e+08	1.2124e+08	3.43334e+07	9.24754e+06	4.00997e+06	5.96613e+06	9.18622e+06	1.22715e+07	1.19147e+07	1.0382e+07	6.94919e+06	3.43976e+06	1.02115e+06	88389.4	102679	0	53411	220732	80573.9	165726	110145
AEVGKKFEKDTGIKVTVEHPDKL	33	55	4	0	642.856	7	20	7.75395	7.78557	644.529	5.16602	1	1	0.727306	-0.890712	-5	-8	0.574334		86386.3	217849	1.29093e+06	2.29522e+06	2.31439e+06	1.05982e+06	745723	129791	37396.1	8793.67	30457.3	103851	36199.6	5171.98	92052.4	0	308791	0	945191	0	0	0	451227	24159.2	0	0	111923	0
AEVGKKFEKDTGIKVTVEHPDKL	33	55	5	0	514.486	7	20	6.92143	7.37692	515.192	2.00016	1	0	-0.122272	0.514432	-1	0	0.0234008		3.50118e+07	2.10816e+08	5.42045e+08	7.15605e+08	6.1458e+08	3.85346e+08	1.89988e+08	7.25628e+07	2.2424e+07	1.0542e+06	748495	502885	822216	931347	1.91868e+06	1.89074e+06	1.57687e+06	1.12773e+06	481602	1.34229e+06	0	0	0	6455.33	476972	0	0	0
AEVGKKFEKDTGIKVTVEHPDKL	33	55	6	0	428.907	7	20	6.88973	7.28283	429.486	1.95255	1	0	-0.135048	0.307628	-1	0	0.0352177		6.23793e+06	4.23895e+07	1.06178e+08	1.4347e+08	1.25111e+08	7.86326e+07	3.66222e+07	1.1892e+07	3.0206e+06	266733	43715.5	73992.1	223999	34433.9	258493	0	19475.9	132142	0	0	161522	0	8788.17	0	47944.7	0	0	0
AEVGKKFEKDTGIKVTVEHPDKLEEKFPQVAATGDGPDIIF	33	73	3	0	1495.12	9	36	9.50863	10.4136	1497.48	4.40225	1	0	-0.00270976	2.00466	0	0	0.121623		0	564303	3.6574e+07	1.29073e+08	3.20564e+08	5.98488e+08	7.94122e+08	8.29805e+08	7.22173e+08	4.96409e+08	2.90863e+08	1.60082e+08	5.9107e+07	2.17451e+07	7.4284e+06	735263	146250	2.72337e+06	0	0	895117	28242.8	0	4.64356e+06	356210	469866	224329	0	127528	0
AEVGKKFEKDTGIKVTVEHPDKLEEKFPQVAATGDGPDIIF	33	73	4	0	1121.59	9	36	9.50863	10.4606	1123.43	4.65766	1	0	0.0353681	2.16047	0	0	0.0979791		97889.5	2.99471e+07	2.26443e+08	7.95633e+08	1.92552e+09	3.35899e+09	4.43665e+09	4.62436e+09	3.95773e+09	2.8405e+09	1.72867e+09	9.4646e+08	4.52583e+08	1.94715e+08	7.64712e+07	2.67643e+07	6.59146e+06	2.24769e+06	1.1881e+06	1.52173e+06	2.63169e+06	5.42764e+06	8.19431e+06	1.12847e+07	1.45194e+07	1.5158e+07	6.03048e+06	1.39252e+06	2.14275e+06	6.01455e+06
AEVGKKFEKDTGIKVTVEHPDKLEEKFPQVAATGDGPDIIF	33	73	5	0	897.474	9	36	9.50863	10.3823	898.905	4.46984	1	0	0.00736665	1.90079	0	0	0.030787		3.2087e+06	1.02621e+07	1.15694e+08	4.26161e+08	9.62042e+08	1.75685e+09	2.21208e+09	2.42554e+09	2.0604e+09	1.46979e+09	9.49185e+08	5.01246e+08	2.57578e+08	1.01835e+08	3.74428e+07	9.16784e+06	2.1401e+06	754194	203081	742282	955177	1.15236e+06	2.22688e+06	3.00963e+06	5.17241e+06	3.93319e+06	4.27041e+06	1.96751e+06	1.43725e+06	1.36028e+06
AEVGKKFEKDTGIKVTVEHPDKLEEKFPQVAATGDGPDIIF	33	73	6	0	748.063	9	36	9.61778	9.94537	749.321	4.86275	1	0	0.0659445	0.0904359	0	1	0.162446		0	2.87097e+06	3.26836e+07	1.22839e+08	2.8378e+08	5.03184e+08	6.24687e+08	6.76869e+08	5.73019e+08	4.2697e+08	2.67153e+08	1.31958e+08	6.71149e+07	2.78903e+07	8.69187e+06	3.48869e+06	415706	255924	188384	261773	4.98164e+07	549839	1.44655e+06	652291	2.09993e+06	1.35026e+06	4.99057e+07	754841	1.06976e+06	801668
AEVGKKFEKDTGIKVTVEHPDKLEEKFPQVAATGDGPDIIF	33	73	7	0	641.34	9	36	9.64897	9.96097	642.502	5.44199	1	0	0.152301	0.0387761	1	0	0.218354		122430	545585	1.29253e+06	7.07553e+06	2.48411e+07	4.07626e+07	5.74844e+07	5.41932e+07	5.04087e+07	3.28679e+07	2.00983e+07	1.00518e+07	3.41973e+06	999165	595404	0	64224.8	0	178367	88139.6	0	286225	65254.8	53805.7	0	175052	67130.3	0	272902	0
VGKKFEKDTGIKVTVEHPDKL	35	55	3	0	790.113	6	18	6.55883	6.82648	791.828	3.73761	0.4	1					0.192375		3.95527e+06	3.95102e+07	6.09111e+07	8.34999e+07	7.82725e+07	4.03609e+07	1.73567e+07	3.5107e+07	705198	195770	4.04043e+07	0	0	2.96335e+07	0	0	1.0168e+07	71004.9	8247.23	1.3198e+06	0	0	4002.76	0	0
VGKKFEKDTGIKVTVEHPDKLEEKFPQVAATGDGPDIIF	35	73	4	0	1071.57	9	34	9.55543	9.77368	1073.34	4.517	1	0	0.0540106	-0.272011	1	1	0.122684		293863	63.9814	1.1658e+06	7.48175e+06	2.46442e+07	4.68729e+07	5.69712e+07	6.21262e+07	4.69324e+07	3.58375e+07	2.06134e+07	7.62626e+06	389952	871573	144518	165622	728285	0	340293	0	0	0	0	0	312881	0	0	0	147445	0
VGKKFEKDTGIKVTVEHPDKLEEKFPQVAATGDGPDIIF	35	73	5	0	857.458	9	34	9.57103	9.75808	858.94	4.83289	1	0	0.103876	-0.375441	1	1	0.133499		0	165948	419954	2.50703e+06	9.57391e+06	1.88649e+07	2.69328e+07	2.58264e+07	2.06783e+07	1.49228e+07	8.17513e+06	2.93925e+06	159008	82680.4	0	106360	176433	0	116099	30206.3	408777	0	353418	817324	0	514911	0	203659	126279	0
IKVTVEHPDKL	45	55	2	0	639.874	5	8	6.22915	6.52747	641.161	1.81104	1	0	0.555979	-0.00658501		1	0.135189		79516.2	6.90952e+06	1.66232e+07	1.47903e+07	6.74136e+06	926306	104210	98165.6	52982.2	49520	0	1427.42	0	57768.3
TVEHPDKL	48	55	1	0	938.494	4	5	5.3801	5.52208	939.738	0.697912	0.4	0					2.08319		639893	2.02357e+06	303477	221332	96725.8	0	0	0	0	50054.3
TVEHPDKL	48	55	3	0	313.503	4	5	4.79828	5.23852	314.349	1.99364	0.4	0					0.501324		933422	1.1674e+07	1.91563e+07	9.41029e+06	1.59743e+06	3.65912e+06	0	0	2.65562e+06	0
TVEHPDKLEEKFPQVAATGDGPDIIF	48	73	3	0	951.815	7	21	10.445	10.7268	953.931	4.64019	0.6	0					0.309311		0	0	3.80757e+06	2.05465e+07	3.52556e+07	4.04332e+07	4.0541e+07	2.70171e+07	1.06748e+07	5.20085e+06	1.41008e+06	8.86384e+06	86778.7	96640.9	1.18304e+06	146367	130573	0	16673.9	30560.4	479344	19745.6	0	839974	0	91656.2	1.29141e+06	1.24417e+06	2.26649e+06
LEEKFPQVAATGDGPDIIFWAHDRFGGYAQSGLLAEIT	55	92	4	0	1030.77	9	34	12.2004	12.613	1033.21	7.27581	1	0	0.489506	0.372106			0.110477		59829.9	0	14267.9	0	1.03617e+06	8.87271e+06	3.48767e+07	7.35064e+07	1.13536e+08	1.52638e+08	1.61402e+08	1.39794e+08	8.30464e+07	2.49787e+07	8.31862e+06	2.94964e+06	6.29283e+06	600278	646040	0	167021	311210	73292.7	278328	126646	133865	144888	409188	81045.5	0
EEKFPQVAATGDGPDIIF	56	73	2	0	967.481	6	14	10.304	11.1817	969.825	3.52695	1	0	0.693084	1.91416	1	1	0.573518		1.4163e+08	1.24411e+09	3.91094e+09	6.74625e+09	7.23632e+09	5.1545e+09	2.63126e+09	1.07175e+09	3.89157e+08	1.46406e+08	9.33323e+07	6.0962e+07	1.92454e+07	4.12993e+06	2.05567e+06	1.17269e+06	7.97352e+07	4.9075e+08	6.37796e+08	3.05029e+08	7.88621e+07
EEKFPQVAATGDGPDIIF	56	73	3	0	645.323	6	14	10.304	11.0564	647.095	4.15347	1	0	0.933271	1.49862	1	1	0.795089		8.06463e+06	8.85037e+07	2.71712e+08	4.31952e+08	4.47004e+08	2.99138e+08	1.52957e+08	5.68787e+07	1.83647e+07	5.28013e+06	782653	391308	346215	75664.5	124828	326277	8.27717e+06	6.26955e+07	8.94606e+07	4.15958e+07	1.04444e+07
WAHDRFGG	74	81	2	0	473.22	4	6	6.37028	6.98442	473.684	0.362515	1	0	-0.33475	1.04037	1	1	0.033127		6.74447e+08	6.15541e+08	2.91011e+08	8.49387e+07	2.36574e+07	3.39239e+06	209034	0	204800	0	110306
WAHDRFGG	74	81	3	0	315.816	4	6	6.37028	6.88973	316.14	0.407004	1	0	-0.294953	0.726486	1	1	0.203769		7.26688e+07	6.65389e+07	2.795e+07	6.39989e+06	6.55633e+06	45370.8	0	460669	0	0	432354
WAHDRFGGY	74	82	1	0	1108.5	5	7	7.70697	7.97642	1109.57	0.398843	1	0	-0.353221	-0.10228	1	1	0.155302		8.87025e+07	9.68169e+07	5.34251e+07	1.68866e+07	2.2358e+06	9786.15	0	94388.8	0	0	0	101958	1.15244e+06
WAHDRFGGY	74	82	2	0	554.752	5	7	7.6913	8.41432	555.294	0.404005	1	0	-0.349263	1.40132	1	1	0.026786		1.46176e+09	1.60096e+09	8.32581e+08	3.06218e+08	8.52895e+07	2.0769e+07	2.37766e+06	439749	49932.3	124488	565336	292030	52860.9
WAHDRFGGY	74	82	3	0	370.17	5	7	7.6913	8.2891	370.533	0.409314	1	0	-0.345192	0.986221	1	1	0.0793359		2.30629e+08	2.52715e+08	1.29307e+08	4.37337e+07	7.3083e+06	1.17761e+06	195647	1334.45	0	4.03422e+06	0	0	1.0294e+06
WAHDRFGGYAQSGL	74	87	1	0	1564.73	5	12	8.38303	8.85265	1566.56	0.88993	1	0	-0.260997	0.561285	1	1	0.53008		2.13692e+07	6.47501e+07	6.91163e+07	3.74082e+07	1.05415e+07	328403	119322	0	0	0	0	176590	200856	0	242397	0	326024	0
WAHDRFGGYAQSGL	74	87	2	0	782.868	5	12	8.30477	8.915	783.972	1.27012	1	0	-0.0909519	1.02744	1	1	0.268618		3.87415e+09	8.11456e+09	7.74356e+09	5.01166e+09	2.26618e+09	8.63947e+08	3.78675e+08	3.06886e+08	2.71164e+08	1.51382e+08	9.81437e+07	2.77084e+07	1.47511e+07	1.38013e+08	2.16161e+07	5.0762e+07	1.1862e+07	5.12266e+06
WAHDRFGGYAQSGL	74	87	3	0	522.248	5	12	8.30477	8.97723	522.915	1.0628	1	0	-0.183677	1.23375	1	1	0.0267259		2.14556e+09	4.30747e+09	4.18934e+09	2.64329e+09	1.23169e+09	4.67278e+08	1.62798e+08	6.86125e+07	3.95999e+07	2.64967e+07	1.02111e+07	2.98744e+06	3.32824e+06	7.38512e+06	1.17229e+07	7.65337e+06	5.10462e+06	2.88483e+06
WAHDRFGGYAQSGLL	74	88	2	0	839.41	5	13	9.43038	10.2259	840.489	1.14666	1	0	-0.185622	1.64166	1	1	0.110096		1.27485e+09	2.67796e+09	2.85731e+09	2.0198e+09	9.81073e+08	3.60196e+08	1.19656e+08	4.5692e+07	3.8237e+07	1.43897e+07	1.40308e+07	4.30471e+06	3.12929e+06	3.46487e+06	9.1034e+06	6.93617e+06	8.79881e+06	5.49356e+06	4.22421e+06
WAHDRFGGYAQSGLL	74	88	3	0	559.943	5	13	9.4147	10.07	560.647	1.10124	1	0	-0.204373	1.17695	1	1	0.189834		9.07837e+08	1.91053e+09	1.85139e+09	1.21621e+09	5.79007e+08	2.25664e+08	7.83178e+07	2.76644e+07	1.23227e+07	5.57701e+06	3.40764e+06	866033	1.44183e+06	3.2478e+06	6.01719e+06	5.13517e+06	3.75442e+07	4.24628e+06	949718
WAHDRFGGYAQSGLLA	74	89	2	0	874.929	6	14	9.08615	9.55543	876.194	1.47372	0.6	0					2.27849		4.8314e+07	1.05864e+08	1.08988e+08	7.36586e+07	3.13313e+07	1.27005e+07	2.89099e+06	116516	548594	3.06167e+06	109525	4.57319e+06	627312	429395	663842	1.1938e+06	2.02232e+06	3.25716e+06	1.94235e+06	638004	292929
WAHDRFGGYAQSGLLA	74	89	3	0	583.622	6	14	9.07058	9.57103	584.297	0.968535	0.6	0					0.131209		3.86343e+07	9.36241e+07	9.34387e+07	6.11887e+07	2.6338e+07	9.69459e+06	1.27331e+06	423587	1.32573e+06	52356.8	49272.7	390967	43985.6	72682.7	436457	51826.6	96854	59076.2	83668	0	196909
YAQSGL	82	87	1	0	638.314	4	4	4.98832	5.80692	639.145	0.458206	1	0	-0.0442157	1.71819		1	0.479986		2.2518e+08	2.00794e+08	7.00689e+07	1.43712e+07	515469	16761.5	5.47086e+06	1.21483e+06	132216
AQSGLL	83	88	1	0	588.335	3	4	7.01582	7.07842	589.215	0.547142	1	0	0.0751179	-0.788001		1	0.21268		7.91782e+06	6.25641e+06	1.54281e+06	0	35458	11312.5	832789	0
LAEITPDKA	88	96	1	0	957.525	4	6	4.98832	5.53783	961.05	2.96782	1	0	1.99574	0.826159	1	1	0.068167		2.40144e+06	4.7165e+07	1.87201e+08	3.40941e+08	3.27282e+08	1.73748e+08	5.22548e+07	9.46343e+06	108101	0	113874
LAEITPDKA	88	96	2	0	479.266	4	6	4.95682	5.60057	481.033	2.97667	1	0	2.00366	1.13855	1	1	0.0259104		3.37409e+07	3.52938e+08	1.30413e+09	2.37978e+09	2.33218e+09	1.19952e+09	3.77136e+08	9.24698e+07	1.49138e+07	227436	0
LAEITPDKAFQDKL	88	101	2	0	794.933	5	11	8.41432	8.97723	797.099	3.38622	1	0	0.993175	0.870581	1	0	0.152564		653154	3.44429e+07	1.74497e+08	3.91912e+08	5.20792e+08	4.20304e+08	2.22381e+08	7.92789e+07	2.5599e+07	6.34062e+06	1.70882e+06	7.94742e+06	1.38937e+07	2.64086e+06	330943	136016	402918
LAEITPDKAFQDKL	88	101	3	0	530.291	5	11	8.6177	8.8214	531.693	3.25876	0.6	0					0.0370826		1.50517e+06	1.59414e+07	7.98168e+07	1.67389e+08	2.20813e+08	1.67015e+08	8.60289e+07	3.25644e+07	1.00998e+07	2.75654e+06	988020	2.17838e+06	1.66166e+06	473890	0	0	14797
LAEITPDKAFQDKLYPFT	88	105	2	0	1049.05	6	14	10.2728	10.7268	1051.65	3.9088	0.6	0					0.11875		0	2.06053e+06	2.09745e+07	9.78681e+07	1.45784e+08	2.04445e+08	1.57979e+08	9.50935e+07	4.12062e+07	1.11289e+07	1.42619e+06	356905	89660.5	329310	210318	392033	284657	4896.62	157485	585102	0
LAEITPDKAFQDKLYPFT	88	105	3	0	699.702	6	14	10.0389	10.8051	701.46	3.98967	0.6	0					0.125701		414112	3.34195e+06	5.41272e+07	1.98485e+08	3.88572e+08	4.84898e+08	3.98458e+08	2.37159e+08	1.01925e+08	3.30059e+07	7.09469e+06	2.65621e+06	4.8677e+06	2.78527e+06	1.74708e+06	314041	76733.2	793762	52018.8	4706.12	188039
LAEITPDKAFQDKLYPFTW	88	106	2	0	1142.09	6	15	11.7928	12.5811	1144.72	3.84398	1	0	0.71638	1.61796	1	1	0.110729		104016	3.92562e+06	4.02683e+07	1.3869e+08	2.55285e+08	3.39608e+08	2.78977e+08	1.66186e+08	7.78003e+07	2.37232e+07	4.04716e+06	499690	108534	376844	118861	505519	529843	340644	78842	86518.5	83591.3	135063
LAEITPDKAFQDKLYPFTW	88	106	3	0	761.728	6	15	11.9804	12.5651	763.509	3.92768	1	0	0.746327	0.942628	1	1	0.0274935		379123	1.10047e+07	7.63383e+07	2.42869e+08	4.72769e+08	5.821e+08	4.81853e+08	2.91451e+08	1.90544e+08	5.50883e+07	1.74527e+07	0	2.10709e+06	1.569e+06	1.59959e+06	507702	184873	773462	340740	212065	295036	192055
LAEITPDKAFQDKLYPFTWD	88	107	2	0	1199.6	7	16	11.2914	12.1375	1202.3	3.91747	0.6	0					0.073024		3.82727e+06	2.60147e+07	1.91166e+08	5.80959e+08	1.12792e+09	1.43035e+09	1.23058e+09	8.02245e+08	4.21558e+08	1.71977e+08	5.9646e+07	1.47836e+07	4.97065e+06	2.46691e+06	2.20333e+06	283279	905330	326167	478433	89407.2	220182	0	338622	210709
LAEITPDKAFQDKLYPFTWD	88	107	3	0	800.07	7	16	11.2914	12.1375	801.872	3.9246	0.6	0					0.0215853		4.48448e+06	1.08155e+08	5.59349e+08	1.82305e+09	3.62395e+09	4.54068e+09	3.93461e+09	2.51763e+09	1.26605e+09	5.31075e+08	1.92121e+08	6.88722e+07	3.00959e+07	1.18174e+07	1.18482e+07	6.12243e+06	1.75821e+06	1.32143e+06	97426.9	969610	355247	194885	853919	556217
LAEITPDKAFQDKLYPFTWDA	88	108	2	0	1235.12	7	17	11.3227	12.1375	1237.88	3.99194	1	0	0.601281	1.70553	1	-1	0.148117		752191	5.76967e+06	5.96882e+07	1.9832e+08	3.89878e+08	4.94269e+08	4.32029e+08	2.95687e+08	1.49218e+08	6.31126e+07	2.03893e+07	6.81327e+06	938374	1.58287e+06	893494	7.39952e+06	670776	2.81644e+06	465497	288729	195953	79560.2	304851	770685	96611.9
LAEITPDKAFQDKLYPFTWDA	88	108	3	0	823.749	7	17	11.4324	12.1375	825.689	4.29714	0.6	0					0.0838222		950292	3.23329e+07	2.14889e+08	6.64322e+08	1.37564e+09	1.73757e+09	1.59625e+09	1.01001e+09	5.59144e+08	2.25828e+08	8.38828e+07	3.59123e+08	1.24079e+07	8.28009e+06	8.97529e+07	2.39712e+06	1.43594e+06	1.77946e+06	387878	174203	859247	164502	393074	375600	479740
LAEITPDKAFQDKLYPFTWDAVRY	88	111	3	0	963.16	7	20					-1
LAEITPDKAFQDKLYPFTWDAVRYNGK	88	114	4	0	797.412	8	23	10.8208	11.2914	799.264	5.45881	0.6	0					0.0806644		1.22507e+07	630511	1.01568e+07	4.56529e+07	1.45232e+08	3.39055e+08	5.33032e+08	6.14325e+08	5.15933e+08	3.84881e+08	2.27507e+08	1.09997e+08	4.11933e+07	1.64189e+07	5.32516e+06	2.54467e+06	7.29487e+06	857497	96833	820445	1.84007e+06	298206	76927.1	12369.8	1.05368e+07	20924.2	209051	74869.9	1.7024e+06	305557
LAEITPDKAFQDKLYPFTWDAVRYNGKL	88	115	3	0	1100.57	8	24	10.9778	11.7458	1103.17	5.75286	1	0	0.627485	1.55045	1	0	0.0398362		0	3.12241e+06	2.58169e+07	3.70736e+07	4.55848e+08	1.05467e+09	1.74253e+09	2.19534e+09	2.24824e+09	1.66753e+09	1.13383e+09	5.89866e+08	2.83145e+08	1.23871e+08	4.4626e+07	1.6665e+07	6.53064e+06	3.64156e+06	1.88773e+06	2.53815e+06	2.01821e+06	1.02612e+06	514559	411911	297642	311040	190647	90493.5	289132	122292
LAEITPDKAFQDKLYPFTWDAVRYNGKL	88	115	4	0	825.683	8	24	10.9778	11.4324	827.62	5.72567	1	0	0.621404	0.511504	1	0	0.0314454		84490.7	2.12935e+06	1.80072e+07	1.28724e+08	3.08808e+08	7.20564e+08	1.23999e+09	1.60503e+09	1.5941e+09	1.22162e+09	8.05254e+08	4.12652e+08	1.94973e+08	8.31476e+07	2.99713e+07	1.10089e+07	4.34881e+06	3.42518e+06	3.991e+06	4.14334e+06	2.54576e+06	1.39813e+06	1.20904e+06	363704	281732	159234	304992	229652	721928	90169.9
LAEITPDKAFQDKLYPFTWDAVRYNGKL	88	115	5	0	660.748	8	24	10.9936	11.6675	662.297	5.72222	1	0	0.620633	1.2385	1	0	0.0698035		80707.8	227058	1.84907e+06	2.18275e+07	5.79179e+07	1.29581e+08	2.246e+08	2.93736e+08	2.88932e+08	2.17952e+08	1.40885e+08	7.34738e+07	3.39325e+07	1.26735e+07	1.92359e+06	548191	2.45413e+06	266526	205271	221517	560736	1.07199e+06	146180	185411	93614.7	41920.9	70226.2	143359	134722	93062.6
AEITPDKA	89	96	1	0	844.441	4	5	3.53188	4.1625	847.696	2.7711	1	0	2.31553	1.09501		1	0.16086		267945	1.17778e+07	5.77566e+07	9.72651e+07	7.96824e+07	2.91153e+07	3.8394e+06	29518.8	44891.2	0
AEITPDKAFQDKL	89	101	2	0	738.391	5	10	7.8325	8.16383	740.261	2.86729	1	0	0.879883	0.102867	0	1	0.388286		290900	7.54678e+06	4.62703e+07	9.85377e+07	1.06092e+08	6.44759e+07	2.23231e+07	1.39209e+06	62617.2	0	0	158747	245833	2924.67	212755	100187
AEITPDKAFQDKL	89	101	3	0	492.596	5	10	7.92962	8.30477	494.685	5.39346	0.4	1					0.174857		10580.1	2.72401e+06	2.48871e+07	5.32328e+07	5.46696e+07	3.71295e+07	1.18546e+07	1.87414e+06	137897	0	58880.4	234324	0	0	5.92348e+07	54090.1
AEITPDKAFQDKLYPFT	89	105	2	0	992.507	6	13	9.77368	9.88288	995.217	4.20892	1	0	1.07865	-0.633519	1	-4	0.392976		195048	0	2.04133e+06	1.04802e+07	1.94926e+07	2.19967e+07	1.54847e+07	6.47668e+06	1.41907e+06	131105	0	0	326826	0	0	0	200374	1.01354e+06	1.79068e+06	494009
AEITPDKAFQDKLYPFT	89	105	3	0	662.007	6	13	9.77368	9.89852	663.758	4.04105	1	0	1.00934	-0.581693	1	0	0.211608		0	436423	3.22789e+06	1.3974e+07	2.69345e+07	2.86588e+07	2.2212e+07	8.54354e+06	2.52692e+06	762953	0	0	51797.1	0	0	4174.51	769810	2.10491e+06	111437	463806
AEITPDKAFQDKLYPFTW	89	106	2	0	1085.55	6	14	11.6048	12.0903	1088.04	3.64706	1	0	0.73913	0.613829	1	-2	0.144063		14148.1	1.07523e+06	1.93274e+07	5.97249e+07	1.08946e+08	1.19526e+08	9.06191e+07	4.32146e+07	1.77007e+07	2.44403e+06	475602	120440	114524	326880	556800	605915	214376	658746	155182	0	494741
AEITPDKAFQDKLYPFTW	89	106	3	0	724.033	6	14	11.6832	12.295	725.696	3.64428	1	0	0.738065	1.03274	1	-2	0.0888892		249896	4.18518e+06	3.37096e+07	1.05096e+08	1.9811e+08	2.01736e+08	1.45224e+08	8.71745e+07	3.10559e+07	7.6633e+06	2.04842e+06	416123	72276.4	472907	191011	493211	223450	119542	908408	870564	423529
AEITPDKAFQDKLYPFTWD	89	107	2	0	1143.06	6	15	11.0721	11.7458	1145.59	3.66322	1	0	0.651701	1.23795	1	-2	0.101803		0	7.76864e+06	9.6405e+07	2.86097e+08	5.03616e+08	5.85024e+08	4.23496e+08	2.46492e+08	1.0575e+08	3.73047e+07	7.46722e+06	2.40129e+06	745932	363482	0	832157	103701	2.53394e+06	123653	551479	122407	462668
AEITPDKAFQDKLYPFTWD	89	107	3	0	762.376	6	15	11.0407	11.6675	764.059	3.64744	1	0	0.646055	1.08236	1	-2	0.0348089		1.04526e+06	3.65549e+07	2.37489e+08	6.83908e+08	1.21548e+09	1.35708e+09	1.03416e+09	5.54963e+08	2.50579e+08	1.02086e+08	3.06877e+07	1.11922e+07	2.14611e+06	2.16481e+06	1.31112e+06	1.83694e+06	86389.5	435993	407065	239174	67269.5	564034
AEITPDKAFQDKLYPFTWDA	89	108	2	0	1178.58	7	16	11.2601	11.6832	1181.82	5.03048	0.6	1					0.478214		209663	4.76308e+06	2.71635e+07	8.30486e+07	1.35682e+08	1.49379e+08	1.19255e+08	7.32702e+07	4.01512e+07	1.96924e+07	9.66004e+06	5.2022e+06	2.99983e+07	176813	7.52414e+07	271153	3.09289e+06	0	1.86039e+06	190804	1.00787e+06	428190	753193	310069
AEITPDKAFQDKLYPFTWDA	89	108	3	0	786.055	7	16	10.8051	11.7771	788.625	6.26122	0.6	1					0.552322		498080	1.1815e+07	8.69672e+07	2.73332e+08	5.03245e+08	5.7211e+08	5.287e+08	6.56054e+08	9.68155e+08	1.0161e+09	7.19275e+08	4.05592e+08	1.8045e+08	6.32491e+07	1.89982e+07	4.40049e+06	1.8044e+06	8.1948e+06	1.69355e+07	1.32547e+07	1.26352e+07	1.63466e+06	1.36535e+06	409792
AEITPDKAFQDKLYPFTWDAVRYNGKL	89	115	3	0	1062.88	8	23	10.8051	11.5579	1065.33	5.40192	0.6	0					0.164422		94892.7	762183	1.30458e+07	7.8225e+07	2.65758e+08	5.84373e+08	8.83538e+08	1.04715e+09	9.37532e+08	6.53494e+08	3.82775e+08	1.84733e+08	7.76371e+07	2.69003e+07	3.84946e+06	2.47412e+06	1.40105e+06	1.88967e+06	394574	466892	760104	199279	279804	99372.9	0	175514	109310	64613.1	272205	3.83032e+06
AEITPDKAFQDKLYPFTWDAVRYNGKL	89	115	4	0	797.412	8	23	10.8208	11.2914	799.264	5.45881	0.6	0					0.0806644		1.22507e+07	630511	1.01568e+07	4.56529e+07	1.45232e+08	3.39055e+08	5.33032e+08	6.14325e+08	5.15933e+08	3.84881e+08	2.27507e+08	1.09997e+08	4.11933e+07	1.64189e+07	5.32516e+06	2.54467e+06	7.29487e+06	857497	96833	820445	1.84007e+06	298206	76927.1	12369.8	1.05368e+07	20924.2	209051	74869.9	1.7024e+06	305557
EITPDKAFQDKLYPFTWDAVRYNGKL	90	115	3	0	1039.2	8	22	10.8835	10.9307	1041.65	5.42236	1	0	0.663812	-0.839218		-1	0.234145		0	222538	0	0	807636	1.74142e+06	3.24997e+06	3.40879e+06	2.70984e+06	1.75103e+06	1.29451e+06	79765.3	0	0	0	0	139547	0	0	0	0	0	0	0	0	0	0	0	17019	0
ITPDKAFQDKLYPFTWDAVRYNGKL	91	115	3	0	996.187	7	21	11.1817	11.2288	997.656	2.57412	0.6	0					0.312232		298286	2.27e+06	7.1859e+06	1.33849e+07	8.04297e+06	4.03342e+06	1.60358e+06	258334	0	274735	0	0	0	0	0	0	2.09145e+06	0	0	316364	0	0	0	0	0	565860	16760.6	0	0
FQDKLYPFT	97	105	2	0	579.795	5	6					0
FQDKLYPFTW	97	106	1	0	1344.66	5	7	11.8397	12.2635	1346.66	1.137	0.4	0					0.738123		657909	2.01904e+07	2.20613e+07	8.7664e+06	1.76817e+06	386499	0	0	939606	142000	0	0	91335
FQDKLYPFTW	97	106	2	0	672.835	5	7	11.7458	12.5811	673.676	0.822096	1	0	-0.0286997	1.77355	1	0	0.0246916		1.98788e+08	7.96159e+08	6.34001e+08	2.85114e+08	8.76135e+07	1.95825e+07	2.65808e+06	427039	93307.6	74031.4	378261	84978.8	345797
FQDKLYPFTWD	97	107	1	0	1459.69	5	8	11.1974	11.5422	1461.36	0.753177	0.4	0					0.316213		5.77816e+06	4.07707e+07	3.4265e+07	1.24477e+07	889771	237850	0	0	0	132480	89994.3	0	262133	139015
FQDKLYPFTWD	97	107	2	0	730.348	5	8	11.1348	11.9961	731.229	0.841851	1	0	-0.0942376	1.85985	1	0	0.0286488		7.15816e+08	2.73915e+09	2.33422e+09	1.10582e+09	3.76492e+08	1.04758e+08	2.83772e+07	5.49648e+06	649531	358405	223455	402258	2.61924e+06	797838
FQDKLYPFTWDA	97	108	2	0	765.867	5	9	11.1504	11.9961	766.775	0.856887	1	0	-0.148025	1.80792		0	0.129584		2.06081e+08	8.1575e+08	7.07719e+08	3.70925e+08	1.2894e+08	3.31757e+07	5.24161e+06	1.70308e+06	301146	1.07286e+06	549528	1.16082e+06	259715	1.04305e+06	162066
FQDKLYPFTWDAVRYNGKL	97	115	2	0	1181.1	7	16	10.5233	10.6485	1188.1	12.5276	0.6	0					0.389902		378668	164194	0	0	0	0	0	0	0	0	0	0	2.42199e+06	8.68146e+06	1.00417e+07	7.86678e+06	2.18316e+06	552033	0	316730	156957	278787	0	0
FQDKLYPFTWDAVRYNGKL	97	115	3	0	787.739	7	16	10.8365	11.4481	788.976	2.24603	0.6	0					0.258229		1.71929e+08	3.961e+08	5.87877e+08	8.96123e+08	9.52478e+08	6.76339e+08	3.8308e+08	1.72232e+08	6.06575e+07	1.93687e+07	4.12372e+06	1.48012e+06	6.1706e+06	1.10735e+07	3.783e+06	1.21497e+06	2.75279e+06	272189	467257	720957	750451	550915	507066	829691
FQDKLYPFTWDAVRYNGKL	97	115	4	0	591.056	7	16	10.7894	11.3697	592.076	2.61231	1	0	0.21726	0.928042	-1	1	0.075093		244829	1.85408e+07	6.56141e+07	1.23698e+08	1.36068e+08	9.812e+07	5.54676e+07	2.09724e+07	6.31093e+06	2.59381e+06	249495	146802	0	189978	8439.33	31081.5	0	83274	0	84688.7	0	1.54308e+06	48584.7	33913.5
DKLYPFTWD	99	107	2	0	592.785	5	6	10.5702	11.2757	593.519	0.725113	0.4	0					0.23187		1.81423e+07	6.72745e+07	4.14642e+07	1.2638e+07	741303	416866	513309	284833	317438	386007	0	406212
DKLYPFTWDA	99	108	2	0	628.303	5	7					0
DKLYPFTWDAVRYNGKL	99	115	3	0	696.03	6	14	10.398	10.8365	697.305	2.54109	0.6	0					0.221949		77241.3	3.24619e+06	1.99577e+07	3.90245e+07	3.68376e+07	2.16604e+07	7.91981e+06	1.84816e+06	198442	191889	137387	131223	308817	345880	51792.6	0	1322.14	12369.6	0	717644	22571.6
YPFTWD	102	107	1	0	828.356	4	4	10.2103	11.0878	829.467	0.579927	0.4	0					0.0997915		1.64051e+08	3.58033e+08	1.54191e+08	3.6962e+07	2.10105e+06	520599	126373	0	474151
YPFTWDAVRYNGKL	102	115	2	0	865.438	6	12	10.2259	10.8522	867.287	2.62342	0.6	0					0.288271		733697	2.1142e+07	7.07974e+07	1.12116e+08	1.08266e+08	7.46681e+07	1.05819e+07	0	0	655413	2.18381e+06	454568	2.34341e+06	225196	1.9712e+06	143931	923453	635335	1.00154e+06
YPFTWDAVRYNGKL	102	115	3	0	577.295	6	12	10.2415	10.7894	578.531	2.63342	0.6	0					0.675517		546529	1.69054e+07	7.02616e+07	1.08907e+08	8.96892e+07	5.01337e+07	2.43474e+07	3.86e+06	240626	284061	0	48392.7	0	0	8184.46	6.55898e+06	42247.7	3717.67	179558
WDAVRYNGKL	106	115	2	0	611.322	5	8	7.92962	8.44562	612.521	1.66146	0.6	0					0.0567991		7.09892e+07	3.97125e+08	7.17484e+08	5.5032e+08	2.23894e+08	7.50109e+07	1.07348e+07	1.58304e+06	185333	768041	736518	231066	4.65755e+06	263545
DAVRYNGKL	107	115	1	0	1035.56	4	7	5.88492	6.37028	1037.91	1.75339	0.4	0					0.292666		1.59676e+06	3.53959e+07	7.64972e+07	4.97109e+07	1.91891e+07	3.73356e+06	163225	303294	86834.8	0	0	109761
DAVRYNGKL	107	115	2	0	518.283	4	7	5.80692	6.4332	519.418	1.67132	1	0	0.622424	1.08065	1	0	0.0301148		1.62284e+08	9.058e+08	1.62301e+09	1.06246e+09	4.23135e+08	1.16989e+08	2.34893e+07	2.14336e+06	43277.8	1001.88	55825	80849
AVRYNGKL	108	115	1	0	920.531	4	6	5.61625	6.22915	922.799	1.72668	1	0	0.885519	1.03628	1	0	0.084759		3.36638e+07	2.28894e+08	4.22482e+08	2.87469e+08	1.05956e+08	2.51503e+07	1.66559e+06	0	147802	0	76484.6
AVRYNGKL	108	115	2	0	460.769	4	6	5.5849	6.22915	461.932	1.78408	1	0	0.936867	1.14021	1	0	0.0248561		7.38733e+08	4.29603e+09	7.6964e+09	5.80367e+09	2.25362e+09	5.78205e+08	1.14608e+08	1.37919e+07	386313	267673	2520.25
AVRYNGKLIAYPIAVEA	108	124	3	0	616.684	6	14	8.72742	8.83705	617.656	1.79425	1	0	0.0288269	-0.632082		1	0.180346		792767	2.88926e+06	6.30956e+06	5.9137e+06	3.65241e+06	1.68891e+06	156542	140241	77153.1	0	0	0	0	0	67963.7	0	0	51852.7	166150	0	0
VRYNGKL	109	115	2	0	425.251	4	5	5.42745	6.00988	426.34	1.67699	1	0	1.14109	0.93528	1	1	0.0300303		3.33598e+08	1.80392e+09	3.052e+09	1.91293e+09	6.68136e+08	1.53551e+08	2.42171e+07	1.70961e+06	804653	0
VRYNGKL	109	115	3	0	283.836	4	5	5.42745	5.99425	284.551	1.64422	0.4	0					0.0333025		3.43551e+07	2.19858e+08	3.85466e+08	2.23737e+08	7.40186e+07	1.35569e+07	1.18409e+06	393905	0	0
RYNGKL	110	115	2	0	375.716	4	4	5.4906	6.07252	376.575	1.27922	0.4	0					0.109681		1.05015e+07	6.85256e+07	7.84637e+07	2.6714e+07	3.40124e+06	564159	0	0	0
IAYPIA	116	121	1	0	647.376	4	3	6.74757	7.58113	647.77	-0.010949	1	0	-0.678615	1.7678	1	1	0.0243361		2.88396e+09	1.04393e+09	2.22256e+08	4.70358e+07	3.72121e+06	655997	193444	195355
IAYPIA	116	121	2	0	324.192	4	3	6.76333	7.6283	324.353	-0.0830178	1	0	-0.807549	1.8719	1	1	0.100383		2.03356e+08	7.3165e+07	7.424e+06	311213	344628	0	150287	23079.6
IAYPIAV	116	122	2	0	373.726	4	4	8.35175	8.58637	373.99	0.0604931	1	0	-0.577858	-0.217755		1	0.040292		1.17743e+08	7.3112e+07	9.77631e+06	1.80922e+06	0	1.75809e+06	110711	0	0
IAYPIAVE	116	123	1	0	875.487	4	5	7.54968	8.2891	876.037	0.0114162	1	0	-0.646772	1.45569	1	1	0.0481742		1.543e+09	7.82032e+08	2.34648e+08	4.89071e+07	5.20478e+06	719650	769503	228191	53400.6	362401
IAYPIAVE	116	123	2	0	438.247	4	5	7.54968	8.2891	438.495	-0.0423045	1	0	-0.704437	1.45569	1	1	0.0542815		3.69712e+08	1.77477e+08	4.71908e+07	7.05507e+06	243689	47601	129985	264843	52189.8	23865.6
IAYPIAVEA	116	124	1	0	946.524	4	6	7.72263	8.5238	947.121	0.018216	1	0	-0.642732	1.66039	1	1	0.029908		8.34381e+09	4.57757e+09	1.44901e+09	3.35935e+08	5.83348e+07	9.55396e+06	2.74942e+06	168238	0	152840	83162.2
IAYPIAVEA	116	124	2	0	473.766	4	6	7.70697	8.6177	474.053	-0.00317179	1	0	-0.661864	2.02362	1	1	0.0225761		2.85144e+09	1.54667e+09	4.87696e+08	9.41329e+07	8.00513e+06	3.16666e+06	477958	156495	11536.4	432482	103691
IAYPIAVEAL	116	125	2	0	530.308	4	7	9.97655	10.6015	530.572	-0.122495	0.6	0					0.129566		1.12947e+08	6.56131e+07	1.56958e+07	539595	53871.6	68797.3	152129	51413	128158	3820.33	50059.9	80069.5
EALSLIYNKDLLPNPPKTWEEIPALDKELKAKGKSALM	123	160	4	0	1066.84	9	32					-1
ALSLIYNKDLLPNPPKT	124	140	2	0	949.043	6	12					-1
ALSLIYNKDLLPNPPKT	124	140	3	0	633.031	6	12	9.21092	9.28915	633.505	0.272435	0.2	0					0.0513029		1.73738e+07	2.82853e+07	2.24342e+07	7.38774e+06	975566	340955	107900	39159.4	132693	0	163956	70760.3	0	0	297318	0	0	29351.5	0
ALSLIYNKDLLPNPPKTWEEIPAL	124	147	3	0	912.505	7	18	11.4011	12.2004	913.337	0.819523	1	0	-0.414667	1.65437		1	0.267672		4.54483e+07	1.36536e+08	1.63111e+08	1.27621e+08	6.72484e+07	2.72954e+07	6.55491e+06	1.90437e+06	579464	463990	603876	702051	483357	1.18445e+06	459713	0	398333	579537	216012	764014	509847	271656	313904	377429	715203	714555
LSLIYNKDLLPNPPKT	125	140	2	0	913.525	6	11	9.0239	9.43038	914.373	0.588973	1	0	-0.371655	0.351994	1	1	0.0919064		4.6924e+07	1.04918e+08	9.31306e+07	5.16402e+07	1.54016e+07	2.08063e+06	218926	254401	86849.3	590946	170003	9802.14	8140.28	0	111870	145599	0	77154.8
LSLIYNKDLLPNPPKT	125	140	3	0	609.352	6	11	8.74307	9.35188	609.972	0.750578	1	0	-0.292805	1.02274	1	1	0.107382		9.14438e+07	2.02231e+08	1.8349e+08	9.96318e+07	4.11145e+07	8.59807e+06	4.22363e+06	4.01158e+06	2.5486e+06	1.35885e+06	636671	461738	240188	144562	162728	71389.1	191443	163395
LSLIYNKDLLPNPPKTW	125	141	3	0	671.379	6	12					-1
LSLIYNKDLLPNPPKTWEEIPAL	125	147	2	0	1332.74	7	17	11.3854	11.7928	1333.84	0.578001	1	0	-0.476544	0.354978	1	1	0.225995		2.50861e+07	7.42482e+07	8.59309e+07	6.61976e+07	3.12819e+07	1.01734e+07	1.35276e+06	0	19326	0	883.881	116481	332339	0	12652.6	12574.9	5605.03	211225	0	318667	0	0	104945	0	236070
LSLIYNKDLLPNPPKTWEEIPAL	125	147	3	0	888.826	7	17	11.3227	12.0746	889.633	0.784145	1	0	-0.411462	1.49713	1	1	0.0362748		4.02471e+08	1.05821e+09	1.30488e+09	1.0066e+09	5.72616e+08	2.56314e+08	9.31576e+07	2.40512e+07	2.95271e+06	2.43546e+07	1.08556e+06	447352	1.10872e+07	999481	1.07372e+06	1.14571e+06	1.30683e+06	257523	540398	141836	0	464730	289962	191991	430035
LSLIYNKDLLPNPPKTWEEIPALDKELKAKGKSAL	125	159	4	0	984.058	9	29	10.5702	10.6642	985.243	2.35544	0.6	0					0.0714097		18019.9	732841	9.42833e+06	1.48957e+07	1.74682e+07	1.87579e+07	1.31555e+07	7.60421e+06	3.55135e+06	1.00414e+06	98841.2	0	0	0	0	0	94845.7	105961	0	0	19530.5	0	11188.1	20365.2	42219.2	3269.51	37403.1	0	30018.2	55149.6
LSLIYNKDLLPNPPKTWEEIPALDKELKAKGKSALM	125	160	3	0	1355.42	9	30	10.6172	11.1348	1357.02	2.24797	1	0	-0.256857	0.720243	0	1	0.145078		0	1.16162e+07	5.64924e+07	1.03589e+08	1.36269e+08	1.36301e+08	1.03696e+08	6.29402e+07	3.14158e+07	9.85026e+06	1.7657e+06	138333	0	142431	0	142028	152690	0	25283.2	0	0	134488	203353	165903	176310	0	0	146990	160234	0
LSLIYNKDLLPNPPKTWEEIPALDKELKAKGKSALM	125	160	4	0	1016.82	9	30	10.5702	11.2288	1018.16	2.82395	1	0	-0.15381	1.18756	0	1	0.227182		7.15271e+06	9.64986e+07	3.237e+08	5.86466e+08	7.98548e+08	7.58233e+08	5.91316e+08	3.82556e+08	2.07339e+08	9.6883e+07	3.94347e+07	1.33704e+07	2.97931e+06	2.4035e+06	227462	1.70937e+06	2.76144e+07	438604	124519	106769	8.37009e+07	165862	53568.8	93420.1	1.84183e+07	99927.1	319785	647683	830679	0
LSLIYNKDLLPNPPKTWEEIPALDKELKAKGKSALM	125	160	5	0	813.656	9	30	10.5546	11.1817	814.633	2.35098	1	0	-0.238427	1.08352	1	1	0.0454446		3.98844e+06	4.44881e+07	1.59735e+08	3.00259e+08	4.04836e+08	3.85393e+08	3.12428e+08	2.01576e+08	1.03891e+08	4.82551e+07	1.58714e+07	3.67998e+06	1.1073e+06	122094	118229	211077	173314	185216	117908	264477	279319	64828.4	491235	227400	110891	285985	53900.4	103347	134724	257100
LSLIYNKDLLPNPPKTWEEIPALDKELKAKGKSALM	125	160	7	0	581.471	9	30	10.6799	10.915	582.178	2.41782	1	0	-0.22647	-0.216097	1	1	0.070817		39756.4	585968	5.66599e+06	1.25562e+07	1.50129e+07	1.72726e+07	1.3549e+07	7.6634e+06	3.09607e+06	1.23589e+06	325802	100137	0	0	88293.2	0	72441.5	0	23267.1	136321	0	0	37037	0	0	0	0	56413.9	0	0
LSLIYNKDLLPNPPKTWEEIPALDKELKAKGKSALMF	125	161	5	0	843.07	9	31					-1
SLIYNKDLLPNPPKT	126	140	2	0	856.983	6	10	8.21078	8.30477	858.034	1.06732	1	1	-0.086183	-0.683963	0	0	0.0599007		2.14194e+07	4.55386e+07	3.50912e+07	3.10306e+07	6.56015e+06	1.78994e+07	280843	885515	0	0	0	0	0	0	0	0	0
SLIYNKDLLPNPPKT	126	140	3	0	571.658	6	10	8.05445	8.602	572.182	0.538915	0.6	0					0.0828058		5.692e+07	1.14741e+08	9.14791e+07	4.54352e+07	1.46222e+07	2.48045e+06	265664	0	0	46176.6	114403	145873	0	0	102370	55294.5	0
SLIYNKDLLPNPPKTWEEIPAL	126	147	2	0	1276.19	7	16	10.9936	11.6675	1277.26	0.574851	1	0	-0.466196	1.2385	1	1	0.147825		6.14624e+07	1.63614e+08	1.92954e+08	1.32389e+08	6.8263e+07	2.16919e+07	3.3304e+06	771549	861367	371923	79571	487105	0	74669.1	0	238977	80137	0	0	0	0	0	85719.4	0
SLIYNKDLLPNPPKTWEEIPAL	126	147	3	0	851.132	7	16	10.8679	11.6989	851.91	0.771867	1	0	-0.400108	1.7594	1	1	0.0427339		4.53658e+08	1.13203e+09	1.31999e+09	9.73453e+08	5.20641e+08	2.13631e+08	7.43269e+07	1.94038e+07	3.42515e+06	3.65414e+06	5.19176e+06	969444	2.93877e+07	1.59231e+06	666831	596949	267147	257876	110863	619177	374514	312755	4.22412e+06	75385.5
SLIYNKDLLPNPPKTWEEIPALDKELKAKGKSALM	126	160	3	0	1317.73	9	29	10.351	10.6642	1319.32	2.31457	1	0	-0.230662	0.0427542	1	1	0.0724707		255351	8.94428e+06	3.81107e+07	7.87276e+07	1.01304e+08	9.98513e+07	7.39228e+07	4.68758e+07	2.37177e+07	6.20056e+06	515473	189955	0	185295	0	555710	146617	122782	0	0	0	0	0	0	217242	0	152369	0	0	0
SLIYNKDLLPNPPKTWEEIPALDKELKAKGKSALM	126	160	4	0	988.547	9	29	10.2571	10.8679	989.751	2.35773	0.6	0					0.06038		9.71147e+06	7.10884e+07	2.4595e+08	4.73942e+08	6.06142e+08	5.73491e+08	4.52721e+08	2.87685e+08	1.54976e+08	6.76321e+07	2.58641e+07	7.56407e+06	2.54824e+06	1.05893e+06	580829	109265	465165	0	312177	0	118657	0	115031	410462	171908	133605	0	0	5558.44	116735
SLIYNKDLLPNPPKTWEEIPALDKELKAKGKSALM	126	160	5	0	791.039	9	29					-1
LIYNKDLLPNPPKT	127	140	2	0	813.467	5	9	7.6913	8.10132	814.246	0.573043	1	0	-0.317294	0.363708	1	1	0.689449		1.26299e+07	2.94185e+07	2.38059e+07	8.91516e+06	3.52752e+06	0	175873	21639.4	0	0	0	0	82881.5	70408.2	94307.4
LIYNKDLLPNPPKT	127	140	3	0	542.647	5	9	7.70697	7.9608	543.133	0.473901	1	0	-0.376417	-0.15405	1	1	0.332989		7.57517e+06	1.85011e+07	1.51589e+07	5.21786e+06	417098	158606	0	0	100466	0	0	86177.3	0	0	0
LIYNKDLLPNPPKTWEEIPA	127	146	3	0	784.426	7	14	10.304	11.2288	785.12	0.636442	0.6	0					0.0153813		3.80404e+09	8.96505e+09	9.39432e+09	6.35777e+09	3.12259e+09	1.18055e+09	3.41981e+08	7.95159e+07	2.14382e+07	1.7872e+07	1.97218e+07	1.89158e+07	3.82299e+07	6.23995e+06	1.63541e+06	827961	1.04419e+06	979827	808241	192637	142898	322670
LIYNKDLLPNPPKTWEEIPAL	127	147	2	0	1232.68	7	15	10.915	11.3071	1233.71	0.554522	1	0	-0.460614	0.304257	1	1	0.206981		7.25038e+06	2.9951e+07	3.36157e+07	2.19289e+07	7.70575e+06	817279	176200	16231.1	0	178828	91167.8	0	698993	0	0	0	0	0	0	0	88904.9	0	0
LIYNKDLLPNPPKTWEEIPAL	127	147	3	0	822.121	7	15	10.915	10.9778	822.804	0.530117	1	0	-0.469346	-0.787172	1	1	0.0613491		6.96036e+06	1.82717e+07	2.0204e+07	1.28369e+07	5.70571e+06	1.80184e+06	201521	179765	0	51029.5	198600	0	38828.2	0	0	8218.41	46727	0	9298.05	18917.3	0	0	0
LIYNKDLLPNPPKTWEEIPALDKELKAKGKSALM	127	160	5	0	773.633	9	28	10.304	10.6015	774.626	2.55217	1	0	-0.16982	-0.00929231		1	0.0862319		185403	4.16633e+06	2.50142e+07	5.21235e+07	6.91872e+07	6.4246e+07	4.58726e+07	2.75526e+07	1.40062e+07	6.97203e+06	4.06214e+06	264991	0	160910	178286	735538	0	88566.9	68163.8	7944.61	77163.1	6672.79	207751	0	330672	254879	0	0	69599.4	0
IYNKDLLPNPPKT	128	140	2	0	756.925	5	8	6.65305	7.32988	757.678	0.594657	1	0	-0.260077	1.24822	1	1	0.027765		7.62775e+08	1.4397e+09	1.05053e+09	4.78656e+08	1.63916e+08	4.32072e+07	9.00702e+06	2.12693e+06	672898	95767.3	0	54004.2	0	997807
IYNKDLLPNPPKT	128	140	3	0	504.952	5	8	6.63733	7.3142	505.449	0.577837	1	0	-0.271362	1.24833	1	1	0.0366332		5.10235e+08	9.49332e+08	6.86795e+08	3.11844e+08	1.02011e+08	2.75519e+07	5.19524e+06	1.28631e+06	515333	75936.8	131388	0	0	408565
IYNKDLLPNPPKTW	128	141	3	0	566.979	6	9	8.71172	8.85265	567.991	1.98819	0.4	1					0.348087		6.17976e+06	1.25172e+07	1.00798e+07	4.0978e+06	959809	84322	0	329266	0	154294	6.53175e+06	0	0	452813	37189.1	50970.4
IYNKDLLPNPPKTWEEIPAL	128	147	2	0	1176.14	7	14	10.3354	10.9936	1177.16	0.597427	1	0	-0.429994	1.18667	1	0	0.0383436		7.6485e+08	1.79239e+09	1.97745e+09	1.32486e+09	6.19472e+08	2.31152e+08	6.16728e+07	5.32984e+06	436222	469332	484723	405274	110114	96760.2	64236.4	239080	20710.3	259086	5137.04	122698	21336.7	35204.7
IYNKDLLPNPPKTWEEIPAL	128	147	3	0	784.426	7	14	10.304	11.2288	785.12	0.636442	1	0	-0.415037	2.07003	0	0	0.0153813		3.80404e+09	8.96505e+09	9.39432e+09	6.35777e+09	3.12259e+09	1.18055e+09	3.41981e+08	7.95159e+07	2.14382e+07	1.7872e+07	1.97218e+07	1.89158e+07	3.82299e+07	6.23995e+06	1.63541e+06	827961	1.04419e+06	979827	808241	192637	142898	322670
IYNKDLLPNPPKTWEEIPAL	128	147	4	0	588.572	7	14	10.492	10.6328	589.172	0.956692	0.3	0					0.208603		756341	3.58097e+06	3.96589e+06	2.51057e+06	1.0086e+06	217930	0	0	0	0	0	61679.9	0	50418.4	46810.2	85189.6	0	0	56971.9	63807.4	0	0
IYNKDLLPNPPKTWEEIPALD	128	148	2	0	1233.65	7	15	10.1167	10.492	1234.59	0.372277	1	0	-0.525823	0.248343	1	-1	0.914528		1.2541e+07	2.73986e+07	3.13967e+07	1.56061e+07	4.55679e+06	148228	535140	0	0	0	0	0	0	0	0	0	321545	179329	21946.2	131892	0	171848	0
IYNKDLLPNPPKTWEEIPALD	128	148	3	0	822.769	7	15	10.07	10.3823	823.512	0.725155	0.6	0					0.0979903		5.91314e+07	1.40492e+08	1.51349e+08	1.0693e+08	5.5286e+07	2.76885e+07	4.99435e+06	658595	366807	0	63996.9	91792	0	0	545375	348494	379100	413189	621502	358571	578120	198803	21132.3
IYNKDLLPNPPKTWEEIPALDKE	128	150	3	0	908.481	7	17					-1
IYNKDLLPNPPKTWEEIPALDKELKAKGKSAL	128	159	3	0	1207.34	8	26	9.77368	10.0389	1208.86	2.35661	1	0	-0.172557	-0.116369	1	1	0.17404		0	4.15716e+06	2.94629e+07	6.07196e+07	6.92192e+07	6.30901e+07	4.12163e+07	2.01156e+07	1.05274e+07	719416	398285	163832	0	474049	0	739203	245185	0	145001	0	39354.8	0	0	0	0	292413	141456	0	0	0
IYNKDLLPNPPKTWEEIPALDKELKAKGKSAL	128	159	4	0	905.758	8	26	9.69573	10.3197	906.987	2.72847	1	0	-0.0957953	1.07285	1	1	0.267031		1.53447e+06	4.60071e+07	1.54924e+08	2.75951e+08	3.42709e+08	3.13676e+08	2.14504e+08	1.18447e+08	5.13905e+07	1.96998e+07	4.61154e+06	1.17644e+06	128943	105845	542899	460439	0	0	473630	263713	0	286784	3.19651e+07	98987.7	348566	120842	2.15076e+06	1.40085e+06	0	0
IYNKDLLPNPPKTWEEIPALDKELKAKGKSALM	128	160	3	0	1251.02	9	27	9.83608	10.6485	1252.58	2.32468	1	0	-0.196922	1.69774	1	1	0.0585183		1.27405e+07	1.61899e+08	5.22715e+08	9.41849e+08	1.16665e+09	1.09575e+09	8.36438e+08	5.05062e+08	2.61652e+08	1.05777e+08	3.01291e+07	5.579e+06	598719	0	161836	0	0	119942	249209	0	198278	0	0	311067	484016	741656	205369	311609	907638	397567
IYNKDLLPNPPKTWEEIPALDKELKAKGKSALM	128	160	4	0	938.518	9	27	9.96097	10.6328	939.69	2.34614	1	0	-0.192657	1.23181	1	1	0.016646		9.62445e+07	7.13129e+08	2.2626e+09	4.26071e+09	5.00786e+09	4.76547e+09	3.56718e+09	2.13822e+09	1.1058e+09	5.18831e+08	1.96744e+08	7.53389e+07	2.31002e+07	2.64348e+06	1.16003e+06	289385	5.73091e+06	126018	2.7618e+06	3.23738e+06	5.08383e+06	3.47322e+06	6.63772e+06	4.7889e+06	1.80938e+06	1.04739e+06	808771	286893	290554	146606
IYNKDLLPNPPKTWEEIPALDKELKAKGKSALM	128	160	5	0	751.016	9	27	9.89852	10.6015	751.96	2.38095	1	0	-0.185736	1.33502	1	1	0.0252127		3.90185e+07	3.12334e+08	1.0165e+09	1.91263e+09	2.4054e+09	2.25032e+09	1.64849e+09	1.01323e+09	5.15303e+08	2.39167e+08	9.36836e+07	3.09421e+07	1.95497e+07	723763	279778	1.05191e+06	554739	1.07439e+06	1.24176e+06	806164	1.31475e+06	1.13258e+06	1.87417e+06	1.33859e+06	1.0072e+06	335558	404923	51468	3.00892e+06	109706
IYNKDLLPNPPKTWEEIPALDKELKAKGKSALM	128	160	6	0	626.014	9	27	9.86728	10.6015	626.793	2.32954	1	0	-0.195955	1.43856	1	1	0.0351579		1.14712e+07	1.09472e+08	3.72458e+08	7.04831e+08	8.54999e+08	8.20076e+08	5.86414e+08	3.53115e+08	1.79751e+08	8.24282e+07	2.81305e+07	8.49255e+06	1.2085e+06	365453	374579	75061.2	62293.7	379475	187937	320477	584756	798989	339319	497468	457423	122631	91282.3	44430.6	0	0
IYNKDLLPNPPKTWEEIPALDKELKAKGKSALMF	128	161	3	0	1300.04	9	28	10.6799	11.1191	1301.66	2.40599	1	0	-0.197841	0.460673	1	0	0.21758		135847	1.23892e+07	5.55407e+07	1.10203e+08	1.41681e+08	1.40954e+08	1.08285e+08	6.86756e+07	3.28188e+07	1.15792e+07	2.61273e+06	342874	19171.1	0	117795	0	147771	0	0	0	169730	0	0	0	0	0	399122	0	0	0
IYNKDLLPNPPKTWEEIPALDKELKAKGKSALMF	128	161	4	0	975.285	9	28	10.6328	11.3227	976.525	2.51094	1	0	-0.177722	1.29137	1	0	0.111766		6.88401e+06	8.02582e+07	2.66517e+08	4.99314e+08	6.34031e+08	6.47839e+08	5.02008e+08	3.08772e+08	1.79004e+08	8.03325e+07	3.12375e+07	9.21333e+06	2.05471e+06	517130	0	0	104881	400413	919975	603098	157584	554699	436093	454148	168880	503008	6.91478e+06	226716	279044	99824.8
IYNKDLLPNPPKTWEEIPALDKELKAKGKSALMF	128	161	5	0	780.43	9	28					-1
IYNKDLLPNPPKTWEEIPALDKELKAKGKSALMF	128	161	6	0	650.526	9	28	10.6799	11.1504	651.339	2.43241	1	0	-0.192775	0.56449	1	0	0.0601752		607683	8.44966e+06	3.43337e+07	6.41219e+07	8.82618e+07	9.13758e+07	6.67199e+07	4.26689e+07	2.15926e+07	1.01622e+07	2.84272e+06	891862	126769	269250	0	0	0	51818.8	28417	148389	0	79492	0	176319	79076.3	0	0	79550.5	0	58176.9
YNKDLLPNPPKTWEEIPAL	129	147	3	0	746.732	6	13					-1
WEEIPAL	141	147	1	0	857.44	4	4	9.91413	10.915	857.979	0.0116894	1	0	-0.643342	2.3223	1	1	0.203514		8.30401e+08	4.06455e+08	1.06026e+08	1.75006e+07	8.28767e+06	1.80138e+06	868423	1.17861e+06	1.37368e+06
WEEIPAL	141	147	2	0	429.224	4	4	10.0077	10.8835	429.433	-0.108387	1	0	-0.804458	1.90781	1	1	0.457267		6.49161e+07	2.85716e+07	2.66273e+06	111475	83164.6	0	474486	0	392932
WEEIPALDKELKAKGKSALM	141	160	2	0	1129.12	7	17	9.44605	9.493	1130.75	1.83737	1	0	-0.078945	-0.839881	1	1	0.263657		670934	7.99017e+06	1.7701e+07	1.86122e+07	1.31229e+07	6.192e+06	2.9687e+06	497768	0	0	0	0	0	0	0	0	0	0	0	381358	0	580373	0	0	0
WEEIPALDKELKAKGKSALM	141	160	3	0	753.08	7	17	9.35188	9.78927	754.117	1.68521	1	0	-0.126984	0.45443	1	1	0.0468871		6.39599e+07	3.50791e+08	7.81146e+08	8.28396e+08	5.80894e+08	3.17086e+08	1.37218e+08	5.0237e+07	1.26092e+07	2.04725e+06	762959	423831	348690	907976	455700	81590	429083	107138	205658	363205	1.03598e+06	109881	526110	365163	223479
WEEIPALDKELKAKGKSALM	141	160	4	0	565.062	7	17	9.36757	9.75808	565.846	1.71036	1	0	-0.119044	0.299064	1	1	0.0773695		7.56448e+06	5.26124e+07	1.30481e+08	1.42024e+08	9.81947e+07	5.50314e+07	2.0421e+07	4.92964e+06	763694	193539	0	143766	58719.7	128351	35367.5	0	83792	305376	60415.8	379785	36033.8	410177	92598.4	149227	0
WEEIPALDKELKAKGKSALMF	141	161	3	0	802.103	7	18	10.4293	10.7111	803.187	1.72056	1	0	-0.146002	-0.0612836		0	0.0757356		4.04475e+06	2.65336e+07	7.06729e+07	8.55265e+07	6.62597e+07	3.51846e+07	1.27359e+07	1.84834e+06	525140	375585	663058	47850.8	113136	531235	0	91629.5	81411.9	187473	194444	0	0	0	82474	0	93141	0
EEIPAL	142	147	1	0	671.361	4	3	7.8951	8.16383	671.777	0.0209806	1	0	-0.621491	-0.104656		1	0.393981		4.77502e+07	1.61453e+07	1.13167e+06	297698	85731.6	556755	363709	436327
EEIPALDKELKAKGKSALM	142	160	3	0	691.054	6	16	8.1482	8.4769	692.184	2.1022	1	0	0.0461449	0.0941377		1	0.201755		3.76587e+06	3.11815e+07	6.64127e+07	6.41619e+07	4.13816e+07	1.95234e+07	5.01835e+06	429058	117731	0	0	5257.6	59936.4	9.90069e+06	151680	70117.7	2.39373e+06	72100.1	0	0	0	0	20517.9
PALDKELKAKGKSALM	145	160	3	0	567.331	6	14	6.84228	7.00015	568.21	1.56187	1	0	-0.0602612	-0.472186		1	0.0955023		211680	2.87461e+06	6.22872e+06	6.2148e+06	3.46632e+06	707744	81688.3	0	0	0	0	0	0	0	0	0	0	0	0	7001.99	0
DKELKAKGKSAL	148	159	2	0	644.385	5	10	3.95843	4.56012	645.48	1.44155	1	0	0.114673	0.999095	1	1	0.035672		6.49671e+07	2.90352e+08	4.14982e+08	2.73906e+08	1.14285e+08	3.5479e+07	6.48744e+06	504208	32516.5	0	43176.6	0	0	0	0	56218
DKELKAKGKSAL	148	159	3	0	429.926	5	10	3.95843	4.56012	430.69	1.54522	1	0	0.170309	0.999095	1	1	0.155343		5.17792e+07	2.18534e+08	3.24217e+08	2.0801e+08	8.63833e+07	2.53806e+07	4.63865e+06	511213	177003	126629	1.15374e+07	0	0	1.41125e+06	0	0
DKELKAKGKSALM	148	160	1	0	1418.8	5	11	4.98832	5.28563	1421	1.30655	1	0	-0.0215328	-0.00990007	1	1	0.33186		1.53876e+06	1.59557e+07	2.77039e+07	1.9321e+07	5.36026e+06	491931	0	0	0	155594	0	0	0	0	0	0	0
DKELKAKGKSALM	148	160	2	0	709.905	5	11	4.95682	5.47483	711.075	1.4457	1	0	0.0463584	0.721734	1	1	0.0210372		7.53874e+08	3.25569e+09	4.80691e+09	3.50111e+09	1.60511e+09	5.99065e+08	1.84071e+08	4.75831e+07	1.26096e+07	6.64661e+06	3.73301e+06	908505	536631	0	222154	165266	27151.7
DKELKAKGKSALM	148	160	3	0	473.606	5	11	4.90938	5.47483	474.388	1.45235	1	0	0.0496056	0.878979	1	1	0.0175713		8.58113e+08	3.69888e+09	5.63589e+09	4.05856e+09	1.92509e+09	6.76775e+08	1.98566e+08	4.76698e+07	1.28509e+07	9.61396e+06	6.63915e+06	2.08305e+06	293168	68421.7	494733	0	0
DKELKAKGKSALM	148	160	4	0	355.456	5	11	4.92522	5.42745	356.032	1.41033	1	0	0.029099	0.669412	1	1	0.0149739		1.5347e+08	6.94522e+08	1.05485e+09	7.41589e+08	3.30739e+08	1.17725e+08	3.2698e+07	5.71059e+06	552572	670280	207097	234511	0	0	0	39352.8	0
DKELKAKGKSALMF	148	161	2	0	783.44	6	12	7.65968	8.13257	784.698	1.51278	1	0	0.0175774	0.572115	1	0	0.0588793		5.86781e+07	2.71012e+08	4.26751e+08	3.48817e+08	1.87884e+08	7.7705e+07	2.36113e+07	5.52264e+06	748435	88620.3	387084	154417	226021	10021.7	145149	235810	336730	0	0
DKELKAKGKSALMF	148	161	3	0	522.629	6	12	7.6283	8.16383	523.467	1.50944	0.6	0					0.026659		8.87644e+07	4.34464e+08	7.27009e+08	5.77739e+08	3.03397e+08	1.25671e+08	3.81917e+07	9.02562e+06	1.85091e+06	193298	69666.5	202547	11868.8	9797.34	51329.8	65524.3	14105.8	59799	0
DKELKAKGKSALMF	148	161	4	0	392.223	6	12	7.64397	8.10132	392.839	1.45882	1	0	-0.00655445	0.520621	1	0	0.058142		1.46852e+07	7.20084e+07	1.12083e+08	8.9157e+07	5.12065e+07	1.75445e+07	3.62838e+06	315774	318484	60231.4	59226.4	0	0	0	147664	0	53897.2	0	0
KELKAKGKSALM	149	160	2	0	652.392	5	10	4.78238	5.22282	653.442	1.26479	1	0	0.0198008	0.464541	1	0	0.174332		2.76974e+07	1.16567e+08	1.54317e+08	9.3805e+07	3.86044e+07	1.01464e+07	1.72311e+06	80634.8	94101.2	0	307299	0	0	0	0	77007.4
KELKAKGKSALM	149	160	3	0	435.264	5	10	4.78238	5.17588	435.974	1.29744	1	0	0.0373257	0.308954	1	0	0.067595		2.49625e+07	1.02406e+08	1.42693e+08	8.90899e+07	3.48743e+07	1.11396e+07	1.90211e+06	107076	49468.5	121604	0	0	37378.9	0	40543.8	52413.4
KELKAKGKSALMF	149	161	3	0	484.287	5	11	7.67538	7.84815	485.639	3.11697	0.4	1					0.291705		1.31767e+06	7.7852e+06	1.07425e+07	8.39772e+06	3.99301e+06	373598	71640.7	0	0	75113.2	0	0	4.79394e+06	0	0	1.89068e+06	0
MFNLQEPY	160	167	2	0	521.239	5	5	9.68013	10.0856	521.799	0.413248	1	0	-0.215436	0.348624		1	0.319806		1.91385e+07	2.08889e+07	9.14694e+06	815594	4.79735e+06	79507.2	0	0	0	0	0
MFNLQEPYFTWPLIA	160	174	2	0	935.466	6	11	14.3141	15.3802	936.328	0.470254	1	0	-0.42958	2.53867		1	0.314763		3.35935e+08	5.45484e+08	4.26503e+08	2.17958e+08	8.1184e+07	2.44309e+07	4.12259e+06	2.13982e+06	2.25352e+06	2.62258e+06	2.08597e+06	2.26771e+06	2.04359e+06	1.89988e+06	2.40629e+06	2.62856e+06	2.41139e+06	4.04084e+06
FNLQEPY	161	167	1	0	910.431	4	4	8.38303	9.16408	911.359	0.372374	1	0	-0.159383	1.59371	1	1	0.288099		3.85421e+08	3.49858e+08	1.35123e+08	3.54972e+07	6.48105e+06	6.74426e+06	1.02131e+07	1.88802e+06	152607
FNLQEPY	161	167	2	0	455.719	4	4	8.38303	8.97723	456.124	0.253647	1	0	-0.318689	0.974287	1	1	0.0607147		3.73467e+08	3.34309e+08	1.2925e+08	2.85841e+07	2.91039e+06	349151	54053.8	229230	1.08183e+06
FNLQEPYFTW	161	170	2	0	672.817	5	7	12.6768	12.9869	673.399	0.310421	1	0	-0.421017	0.0323117		1	0.780192		3.70872e+06	2.11819e+06	777060	96779	70771.2	115714	67038.8	0	64196.4	71917.4	44194.4	57534.4	80956.7
FNLQEPYFTWPLI	161	173	2	0	834.427	6	9	14.2673	15.2698	835.231	0.540744	1	0	-0.336556	2.32783		1	0.196983		4.51345e+08	6.88974e+08	4.57511e+08	1.97e+08	6.38953e+07	1.57907e+07	9.00053e+06	4.26804e+06	6.70757e+06	5.49131e+06	5.49043e+06	5.06388e+06	3.35532e+06	5.75961e+06	6.37489e+06	4.01067e+06
FNLQEPYFTWPLIA	161	174	1	0	1738.88	6	10	13.7984	14.7043	1740.21	0.22209	1	0	-0.539828	2.00776	1	1	0.436937		1.345e+08	2.53887e+08	1.67026e+08	4.26848e+07	2.55005e+06	670290	1.09731e+06	321549	0	786632	0	417554	0	954779	363687	980606	1.43712e+06
FNLQEPYFTWPLIA	161	174	2	0	869.946	6	10	13.7507	14.8297	870.681	0.362839	1	0	-0.464286	2.58171	1	1	0.0251043		6.9355e+09	1.05201e+10	7.39357e+09	3.50238e+09	1.22109e+09	3.43924e+08	8.74411e+07	2.9207e+07	2.53698e+07	1.82187e+07	1.27072e+07	7.14619e+06	8.44364e+06	6.33884e+06	6.48299e+06	5.98863e+06	4.25659e+06
FNLQEPYFTWPLIA	161	174	3	0	580.299	6	10	13.7984	14.3453	580.693	0.0721472	1	0	-0.620304	0.817485	1	1	0.791038		1.24419e+07	1.9963e+07	1.03148e+07	2.32116e+06	385954	0	0	0	39004.1	105161	28607.7	0	0	0	0	214724	0
FNLQEPYFTWPLIAA	161	175	2	0	905.464	6	11	13.5575	14.2985	906.349	0.621899	1	0	-0.35559	1.46094		1	0.327801		2.83455e+08	4.50825e+08	3.28733e+08	1.51577e+08	5.63517e+07	1.48848e+07	5.62043e+06	5.9516e+06	2.27112e+06	4.26781e+06	3.02132e+06	4.6217e+06	3.551e+06	3.08788e+06	3.25048e+06	3.31545e+06	2.14143e+06	3.41979e+06
FNLQEPYFTWPLIAADGGYAFKYENGKYDIKDVGVDNAGAKAGL	161	204	4	0	1207.35	10	40	12.3266	12.9542	1209.16	4.30279	1	0	-0.0816874	1.08501		-1	0.153819		59301.9	128452	1.90726e+06	1.20522e+07	3.00784e+07	5.19566e+07	6.13389e+07	6.38232e+07	5.28974e+07	3.87775e+07	2.32199e+07	1.16522e+07	4.28126e+06	1.82527e+06	302974	91282	0	555082	73319.5	313764	53439.4	415320	0	179472	38265.2	96756.2	137651	216286	514190	917880
NLQEPY	162	167	1	0	763.362	4	3	5.93175	6.54315	764.284	0.471417	1	0	0.184357	1.03131		1	0.43921		4.4323e+07	3.62096e+07	8.9749e+06	3.08553e+06	5.08328e+06	948536	284049	103200
NLQEPYFTWPLI	162	173	2	0	760.893	5	8	13.6543	13.9243	761.745	0.747838	1	0	-0.15731	-0.100291		0	0.18927		4.57613e+07	6.63769e+07	3.78517e+07	1.55382e+07	3.53645e+06	2.87002e+06	1.35058e+06	1.64201e+06	518001	1.56443e+06	1.136e+06	877526	1.57376e+06	1.03354e+06
NLQEPYFTWPLIA	162	174	1	0	1591.82	5	9	13.102	13.6382	1593.01	0.197704	1	0	-0.541126	0.782069	1	0	0.246552		2.48874e+07	3.74778e+07	2.39569e+07	6.82347e+06	832994	178938	0	5782.24	0	3347.4	207103	0	0	7830.68	0
NLQEPYFTWPLIA	162	174	2	0	796.411	5	9	13.102	13.9711	797.085	0.350924	1	0	-0.449754	1.88565	1	1	0.106775		1.27483e+09	1.83131e+09	1.18469e+09	4.89489e+08	1.50083e+08	4.20542e+07	9.49397e+06	4.8139e+06	3.35584e+06	2.04245e+06	1.19496e+06	1.79545e+06	1.21274e+06	1.74979e+06	2.12712e+06
NLQEPYFTWPLIAADGGYA	162	180	2	0	1063.52	6	15	12.9869	13.5736	1064.55	0.762006	1	0	-0.386375	0.9497		1	0.627418		9.25937e+06	2.05027e+07	1.66549e+07	9.51255e+06	2.0558e+06	400169	126297	61726.3	157533	167817	167389	0	276856	44529.7	241645	3025.95	667025	32734.2	149323	0	227407	72224.4
NLQEPYFTWPLIAADGGYAFKYENGKYDIKDVGVDNAGAKAGL	162	204	4	0	1170.58	9	39	12.106	12.2793	1172.67	5.50348	1	0	0.0983534	-0.421078		0	0.422582		254956	62646.5	0	886198	4.6195e+06	5.74378e+06	7.28417e+06	7.39064e+06	6.11511e+06	3.71978e+06	1.14447e+06	322119	540767	0	0	0	386926	329404	188537	509642	322068	503001	263238	75316.4	279133	121836	94610.1	0	204774	0
FTWPLIA	168	174	1	0	847.471	4	4	12.0432	12.8561	848.047	0.027868	1	0	-0.621634	1.69935	1	1	0.154321		9.22589e+08	4.99833e+08	1.57143e+08	3.10628e+07	442826	275317	487379	1.10514e+06	658665
FTWPLIA	168	174	2	0	424.239	4	4	11.9648	12.823	424.464	-0.0980691	1	0	-0.790614	1.84957	1	1	0.117962		1.33297e+08	6.25737e+07	1.18592e+07	433728	372772	0	240509	0	414352
AADGGYA	174	180	1	0	624.262	4	5	3.22197	3.86448	624.768	0.151684	1	0	-0.496205	1.13446		1	1.47005		6.39725e+07	2.82079e+07	6.54556e+06	599057	114969	0	308839	93391.6	45142.4	464410
AADGGYAF	174	181	1	0	771.331	4	6	7.75395	8.39868	771.825	0.0329555	1	0	-0.629547	1.14181		1	0.353214		1.16585e+08	5.81504e+07	1.41255e+07	320434	101865	0	542182	13301.2	0	278648	0
AADGGYAFKYENGKY	174	188	2	0	827.381	5	13	7.36123	7.81683	828.86	1.96037	1	0	0.150322	0.514819	1	0	0.226048		445076	1.54079e+07	3.99127e+07	4.07478e+07	2.80623e+07	1.23875e+07	2.28317e+06	72110.4	56941.4	0	52800.8	0	0	0	0	0	0	154957	125164
AADGGYAFKYENGKY	174	188	3	0	551.923	5	13	7.40832	7.59687	552.921	1.99735	1	0	0.16559	-0.370468	1	0	0.0646851		357850	7.98652e+06	1.9262e+07	2.27561e+07	1.44181e+07	6.04882e+06	1.52348e+06	317935	49017.9	0	361714	0	0	0	0	0	0	0	0
AADGGYAFKYENGKYDIKDVGVDNAGAKAGL	174	204	3	0	1059.85	8	29	8.27343	8.58637	1061.66	3.51699	1	1	-0.00812573	0.0418702	1	-2	0.133324		0	499675	3.47326e+07	2.19628e+07	4.04642e+07	7.15732e+07	4.56068e+07	3.24514e+07	2.51142e+07	9.83746e+06	3.05474e+06	2.00272e+06	74974.2	0	262875	0	0	0	0	86753.2	0	229123	113544	369765	0	359395	19470.1	92870.5	404958	54859.8
AADGGYAFKYENGKYDIKDVGVDNAGAKAGL	174	204	4	0	795.143	8	29	8.22645	8.41432	796.634	4.07866	1	0	0.0958231	-0.372734	1	0	0.145757		0	143897	2.78446e+06	1.08371e+07	2.08244e+07	2.47231e+07	2.44151e+07	1.78903e+07	1.12923e+07	4.62402e+06	1.40278e+06	203647	0	115640	6502.51	0	93203.2	83964.4	64436.1	0	86922.7	0	0	154550	0	736058	57558.5	345569	0	85419
AADGGYAFKYENGKYDIKDVGVDNAGAKAGLTF	174	206	3	0	1142.56	8	31	9.13288	9.55543	1144.64	4.20446	0.6	0					0.47549		0	546248	1.02595e+07	4.29566e+07	7.40848e+07	9.25065e+07	9.27507e+07	6.74124e+07	4.58243e+07	2.31553e+07	7.05244e+06	8.45418e+06	352633	0	2.36795e+06	149701	0	13096.8	138819	0	212411	88561.2	172866	442944	0	0	355428	0	311719	12802.8
AADGGYAFKYENGKYDIKDVGVDNAGAKAGLTF	174	206	4	0	857.172	8	31	9.10172	9.493	858.652	3.87147	0.6	0					0.109341		558807	1.45262e+06	1.40124e+07	3.955e+07	6.37235e+07	8.95069e+07	8.50809e+07	6.44392e+07	4.03689e+07	2.05063e+07	8.57839e+06	2.29031e+06	704281	476705	113696	340462	321993	308557	69625.5	147813	533306	221963	173614	63832.2	303826	0	72218.9	9368.74	394718	521365
AADGGYAFKYENGKYDIKDVGVDNAGAKAGLTFL	174	207	3	0	1180.25	8	32	9.89852	10.1167	1182.39	4.2879	1	0	0.0601499	-0.272066		1	0.408167		0	467702	583977	6.50076e+06	1.67255e+07	2.27014e+07	2.03447e+07	1.65598e+07	6.95946e+06	1.49438e+06	282705	297850	0	0	0	0	0	0	193362	311228	423760	0	538496	0	362144	840123	0	187221	169192	0
ADGGYA	175	180	1	0	553.225	3	4	3.0432	3.65968	553.609	0.0725568	1	0	-0.561671	1.04816		1	0.0464463		5.45449e+08	1.94594e+08	4.10682e+07	5.64504e+06	275267	381539	18332	602514
ADGGYAFKYENGKY	175	188	2	0	791.862	5	12	7.29852	7.8951	793.329	1.9763	1	0	0.224892	0.982188	1	0	0.0354636		5.30494e+07	3.11662e+08	6.38471e+08	6.57097e+08	4.2517e+08	2.01289e+08	7.75872e+07	2.3496e+07	8.49369e+06	2.50895e+06	1.77048e+06	144626	337809	207180	0	114383	0	277622
ADGGYAFKYENGKY	175	188	3	0	528.244	5	12	7.29852	7.59687	529.22	1.9712	1	0	0.222614	-0.00647451	1	0	0.0189267		2.46074e+07	1.53033e+08	3.22375e+08	3.26324e+08	2.18653e+08	9.98442e+07	3.4974e+07	1.08308e+07	2.92845e+06	1.40501e+06	1.01499e+06	422661	170851	92338.3	3125.89	115297	0	0
ADGGYAFKYENGKYDIKD	175	192	2	0	1027.48	6	16	7.45543	7.84815	1029.35	2.51813	1	0	0.185668	0.306357	1	-1	0.577393		2.34938e+06	2.2539e+07	5.48151e+07	7.18507e+07	6.0217e+07	3.36979e+07	1.49591e+07	2.89823e+06	779847	0	625197	77909.4	158788	0	135900	0	123481	156146	415493	347136	5.22609e+06	277698	69385
ADGGYAFKYENGKYDIKD	175	192	3	0	685.322	6	16	7.40832	7.8951	686.555	2.46798	0.6	0					1.35111		6.78512e+07	9.78003e+07	2.2062e+08	2.91409e+08	2.29596e+08	1.36551e+08	6.61445e+07	2.67619e+07	9.39083e+06	3.92928e+06	2.24796e+06	1.23007e+06	1.61107e+06	632158	197339	137422	120010	0	204082	141777	1.63351e+07	8.445e+06	3.45146e+06
ADGGYAFKYENGKYDIKDVGVDNAGAKAGL	175	204	3	0	1036.18	7	28	8.19513	8.75873	1038.05	3.7987	1	0	0.069119	0.872846	1	0	0.0480736		1.59969e+06	1.13891e+08	1.85253e+08	4.85276e+08	9.60619e+08	9.78076e+08	8.78441e+08	7.92492e+08	4.13134e+08	2.22185e+08	1.38975e+08	4.07726e+07	1.53651e+07	1.73081e+07	2.15488e+06	2.10148e+06	9.44632e+06	1.25645e+06	1.29861e+06	3.77519e+06	1.44309e+06	1.6553e+06	1.80612e+06	625452	87793.2	211035	545784	1.03496e+06	646466	728931
ADGGYAFKYENGKYDIKDVGVDNAGAKAGL	175	204	4	0	777.383	7	28	8.16383	8.33608	778.812	3.87374	1	0	0.0835022	-0.424504	1	0	0.0548962		330067	6.88592e+06	3.75327e+07	9.83786e+07	1.66818e+08	2.13378e+08	1.98844e+08	1.40271e+08	8.74775e+07	4.97423e+07	2.29348e+07	8.7205e+06	3.38746e+06	1.07359e+06	497574	267924	1.18563e+06	688486	1.45822e+06	325052	511311	550218	225427	0	0	71842.7	17404.2	0	0	77301.7
ADGGYAFKYENGKYDIKDVGVDNAGAKAGL	175	204	5	0	622.108	7	28					-1
ADGGYAFKYENGKYDIKDVGVDNAGAKAGLTF	175	206	2	0	1677.82	8	30	9.14848	9.43038	1680.57	3.49115	1	0	-0.0344458	-0.0610073	1	1	0.180228		0	189415	377662	9.45728e+06	2.16938e+07	2.7815e+07	2.75266e+07	1.77711e+07	7.05371e+06	1.8651e+06	132977	109442	199499	0	0	0	0	0	0	0	183152	0	0	0	0	0	0	0	0	0
ADGGYAFKYENGKYDIKDVGVDNAGAKAGLTF	175	206	3	0	1118.88	8	30	9.07058	9.493	1120.91	4.07225	1	0	0.069515	0.404814	1	1	0.20386		2.50821e+06	5.88088e+07	2.67877e+08	6.71907e+08	1.18776e+09	1.4687e+09	1.34868e+09	1.0954e+09	6.8411e+08	3.92964e+08	1.82482e+08	7.59662e+07	3.19262e+07	1.28184e+07	650601	2.05125e+06	5.98008e+06	608393	2.61777e+06	6.18545e+06	871078	4.37503e+06	4.50826e+06	1.50987e+06	1.05773e+06	599359	179965	46866	162941	29032.3
ADGGYAFKYENGKYDIKDVGVDNAGAKAGLTF	175	206	4	0	839.412	8	30	9.07058	9.50863	840.849	3.73969	1	0	0.0100179	0.45664	1	1	0.113442		1.08524e+08	4.86723e+07	4.52474e+08	5.60663e+08	1.22845e+09	1.18648e+09	1.32205e+09	8.93887e+08	6.4336e+08	3.15114e+08	1.83291e+08	6.59436e+07	3.53652e+07	7.16698e+06	7.08304e+06	2.95299e+06	5.66701e+06	2.54172e+06	7.0392e+06	4.41431e+06	5.70886e+06	2.40229e+06	7.11318e+06	2.54739e+06	8.75535e+06	617322	7.75822e+06	2.1277e+06	9.63051e+06	88493.4
ADGGYAFKYENGKYDIKDVGVDNAGAKAGLTF	175	206	5	0	671.731	8	30	9.07058	9.58663	672.912	3.89476	1	0	0.0377619	0.715215	1	1	0.27619		181232	1.70093e+06	1.75813e+07	5.37632e+07	9.2656e+07	1.14152e+08	1.03534e+08	7.85431e+07	5.18784e+07	2.66961e+07	9.56669e+06	3.04641e+06	1.21206e+06	315767	66850.1	195222	0	41258.9	453591	0	64187.2	169940	32777.7	917677	128934	92728.6	46690.4	0	1.45035e+06	95413.3
ADGGYAFKYENGKYDIKDVGVDNAGAKAGLTFL	175	207	3	0	1156.58	8	31	9.83608	10.6015	1158.53	3.7902	0.6	0					0.146401		3.79136e+06	2.00015e+07	1.26261e+08	3.77976e+08	5.65539e+08	7.07707e+08	7.10663e+08	5.64353e+08	3.64349e+08	2.03694e+08	9.48726e+07	3.47082e+07	1.63709e+07	1.69665e+06	2.40948e+06	913268	408074	2.84375e+06	1.6732e+06	568299	972197	1.12808e+06	0	473246	1.82531e+06	1.4205e+06	811447	1.68826e+06	142123	1.71461e+06
ADGGYAFKYENGKYDIKDVGVDNAGAKAGLTFL	175	207	4	0	867.683	8	31	9.83608	10.5233	869.15	3.78443	0.6	0					0.0415506		588077	2.6579e+07	1.41969e+08	3.90803e+08	6.84945e+08	8.27099e+08	8.28834e+08	6.58756e+08	4.11792e+08	2.37501e+08	1.12576e+08	4.84578e+07	1.46048e+07	3.97853e+06	1.6764e+06	1.51539e+06	696396	1.4537e+06	865359	2.21957e+06	1.48409e+06	2.25171e+06	1.12017e+06	3.34414e+06	1.22807e+06	765821	552619	644891	140859	440389
ADGGYAFKYENGKYDIKDVGVDNAGAKAGLTFL	175	207	5	0	694.348	8	31	9.85168	10.07	695.542	3.88733	1	0	0.0139983	-0.27168	0	0	0.173857		64114	918872	5.31803e+06	1.86187e+07	3.35379e+07	4.23272e+07	4.21472e+07	3.01497e+07	1.82196e+07	8.13741e+06	2.46409e+06	1.59465e+06	0	0	0	76119.9	0	0	0	0	605555	449096	273829	0	0	247853	132590	106129	0	0
DGGYAFKYENGKY	176	188	2	0	756.344	5	11	7.34557	7.59687	758.129	2.65299	1	0	0.635419	-0.162448		-3	0.632163		629784	9.49712e+06	2.03901e+07	2.03218e+07	1.1689e+07	4.83339e+06	539906	0	240229	0	0	106267	2.04288e+06	0	3.32451e+06	0	176388
DGGYAFKYENGKYDIKDVGVDNAGAKAGL	176	204	3	0	1012.5	7	27	8.22645	8.53947	1014.46	4.07941	0.6	0					0.229963		155389	110141	4.92492e+06	1.80368e+07	3.01693e+07	3.42389e+07	3.54106e+07	2.19891e+07	1.5107e+07	1.05945e+07	2.02022e+06	377803	594505	90126	109544	0	0	0	194874	102612	341948	276109	656835	108025	245908	0	0	0	0	0
DGGYAFKYENGKYDIKDVGVDNAGAKAGL	176	204	4	0	759.624	7	27					-1
DGGYAFKYENGKYDIKDVGVDNAGAKAGLTF	176	206	4	0	821.653	8	29					-1
DGGYAFKYENGKYDIKDVGVDNAGAKAGLTFL	176	207	3	0	1132.9	8	30					-1
YAFKYENGKYDIKDVGVDNAGAKAGL	179	204	3	0	936.14	7	24					0
AFKYENGKYDIKD	180	192	2	0	795.894	5	11	6.14565	6.92143	800.301	7.85806	1	0	3.17508	1.57625	0	-9	1.29569		677263	1.09612e+07	2.25271e+07	2.1975e+07	1.47599e+07	5.14338e+06	625099	551702	323402	844908	2.1758e+07	5.33833e+07	5.19267e+07	2.83004e+07	5.23539e+06	273732	111858
AFKYENGKYDIKD	180	192	3	0	530.931	5	11	6.51175	6.84228	532.454	3.61131	1	1	1.103	0.100215	0	-3	0.375912		1.07028e+06	1.48349e+07	2.95319e+07	2.96372e+07	2.02742e+07	8.7004e+06	1.97005e+06	1.39643e+06	784646	453853	2.758e+06	8.10536e+06	8.06066e+06	4.10237e+06	1.17986e+06	59620.9	88571.9
AFKYENGKYDIKDVGVDNAGAKAGL	180	204	3	0	881.785	7	23	7.75395	7.92962	884.094	5.35617	0.4	1					0.26968		110301	7.89845e+06	3.90417e+07	9.23589e+07	1.35881e+08	1.42014e+08	1.19179e+08	7.47426e+07	4.02328e+07	1.79862e+07	6.78125e+06	6.13448e+07	244022	554785	5.77347e+07	356933	216071	2.48289e+07	0	0	1.87676e+07	128529	780.723	4.54996e+06	9075.49	2842.32	125279	98538.7	263171	128323
AFKYENGKYDIKDVGVDNAGAKAGL	180	204	4	0	661.591	7	23	7.67538	7.9452	662.865	3.52617	1	0	0.163816	-0.101064	0	-1	0.117159		0	1.71233e+06	1.48292e+07	4.13431e+07	5.68346e+07	5.79374e+07	4.86134e+07	3.37365e+07	1.62831e+07	4.83575e+06	1.85946e+06	675207	0	192161	86865.9	147684	0	80133.8	0	224830	0	0	0	241964	0	0	0	17513.9	14006	86095.7
AFKYENGKYDIKDVGVDNAGAKAGLTF	180	206	4	0	723.62	7	25	8.69605	9.27348	724.998	3.78104	0.6	0					0.18332		215488	7.97152e+06	4.69802e+07	1.21811e+08	1.87616e+08	2.07619e+08	1.73512e+08	1.25152e+08	6.38845e+07	3.45892e+07	1.00675e+07	5.21265e+06	89887.2	1.00737e+06	230513	1.1182e+06	0	1.51907e+06	324744	2.14419e+06	225736	3.52446e+06	310762	783016	349895	628800	468397	554987	638815	629257
AFKYENGKYDIKDVGVDNAGAKAGLTFL	180	207	3	0	1002.19	7	26	9.58663	9.88288	1003.95	3.47859	0.6	0					0.0799674		561039	1.22637e+07	5.69978e+07	1.34573e+08	2.07639e+08	2.40751e+08	2.00839e+08	1.32632e+08	7.87834e+07	3.5711e+07	1.20769e+07	3.48895e+06	1.14671e+06	656852	0	161360	708156	179889	410434	156576	180302	0	26264.3	48995.8	64020.8	57636	31550.8	0	475952	618055
AFKYENGKYDIKDVGVDNAGAKAGLTFL	180	207	4	0	751.891	7	26	9.72692	9.88288	753.223	3.52231	0.6	0					0.0584445		901871	4.26715e+06	1.41361e+07	3.92555e+07	6.96938e+07	7.91155e+07	5.48879e+07	4.30822e+07	2.48229e+07	1.25756e+07	0	956916	399945	0	1.50665e+06	0	88862.1	0	129588	0	76804.3	157845	110873	99463.3	0	74813.4	79156.6	150197	465836	0
FKYENGKY	181	188	1	0	1048.51	4	6	5.91613	6.26048	1050.91	1.76016	0.4	0					0.516011		54757	7.56548e+06	1.79746e+07	1.30822e+07	2.88337e+06	398100	156503	0	76629.9	424726	52410.4
FKYENGKY	181	188	2	0	524.759	4	6	5.83812	6.44892	525.966	1.77088	1	0	0.925056	1.02932	1	1	0.0620757		4.34366e+07	2.63398e+08	4.48874e+08	3.49822e+08	1.64635e+08	5.12594e+07	1.13228e+07	962792	292675	299097	574251
FKYENGKYDIKD	181	192	2	0	760.375	5	10	6.33887	6.76333	761.771	1.8747	1	0	0.347146	0.41161	1	-1	0.190377		4.41565e+06	3.81246e+07	6.91756e+07	7.11533e+07	3.82988e+07	1.89404e+07	3.81883e+06	1.38545e+06	215058	272683	293147	51833.2	205978	61303.8	119716	224511
FKYENGKYDIKD	181	192	3	0	507.252	5	10	6.33887	6.76333	508.193	1.90497	1	0	0.363394	0.41161	1	-1	0.0582792		4.58022e+06	4.05474e+07	7.88171e+07	7.831e+07	4.65006e+07	2.21379e+07	6.14778e+06	1.0076e+06	444294	606998	88496.9	57395.5	24552.9	22591.4	0	41489.9
FKYENGKYDIKDVGVDNAGAKAGL	181	204	2	0	1286.66	7	22	7.61258	7.91402	1289.48	4.1131	1	0	0.344404	0.00374694	1	-4	1.51166		0	274647	8.57534e+06	2.25519e+07	3.64871e+07	3.52755e+07	2.90163e+07	1.82797e+07	7.19814e+06	1.20269e+06	0	0	81095.4	0	0	0	0	0	0	133228	0	0	0	0	969696	1.02555e+06	2.16358e+06	833117	584153	4326.12
FKYENGKYDIKDVGVDNAGAKAGL	181	204	3	0	858.106	7	22	7.58113	7.84815	859.8	3.55121	1	0	0.207325	-0.110346	1	0	0.0415067		1.31213e+06	3.42002e+07	1.3936e+08	3.11211e+08	4.65426e+08	4.79508e+08	3.76627e+08	2.32075e+08	1.21986e+08	5.5184e+07	2.20929e+07	8.41874e+06	3.97222e+06	2.76792e+06	3.89664e+06	3.19448e+06	2.92961e+06	1.98508e+06	572589	278179	117870	142588	53078	126579	181991	56343.9	84874.7	0	185734	0
FKYENGKYDIKDVGVDNAGAKAGL	181	204	4	0	643.831	7	22	7.61258	7.8951	645.192	3.91261	1	0	0.295493	-0.058963	1	-1	0.110737		627401	9.84118e+06	4.18727e+07	9.79118e+07	1.40769e+08	1.44911e+08	1.19558e+08	7.02807e+07	3.85395e+07	1.5561e+07	5.09628e+06	1.42718e+06	212335	497629	1.41027e+07	637620	80487.7	546993	6.96298e+06	177983	0	0	279446	264796	95118.2	0	3.8004e+06	53096.1	74649.9	22477.3
FKYENGKYDIKDVGVDNAGAKAGLTF	181	206	2	0	1410.71	7	24	8.6177	8.85265	1413.26	3.39439	1	0	0.10006	-0.21665		-1	0.99364		1.28522e+06	743502	6.62708e+06	1.46611e+07	2.43077e+07	2.47103e+07	2.1681e+07	1.01824e+07	3.64476e+06	626744	314626	0	0	0	0	0	0	0	0	0	0	0	0	0	0	322547	0	477982	0	0
FKYENGKYDIKDVGVDNAGAKAGLTFL	181	207	3	0	978.506	7	25	9.53983	9.71132	980.234	3.4164	1	0	0.0744231	-0.427046	1	-1	0.0699537		7.37353e+06	1.90466e+07	6.94391e+07	1.55499e+08	2.36155e+08	2.49674e+08	2.20394e+08	1.46179e+08	7.97128e+07	3.85679e+07	1.28629e+07	4.17345e+06	1.74412e+06	490867	249272	853392	254075	279021	429802	151468	0	294568	0	0	127217	209092	134542	143490	0	249173
FKYENGKYDIKDVGVDNAGAKAGLTFL	181	207	4	0	734.132	7	25	9.55543	9.75808	735.413	3.3602	1	0	0.0623563	-0.323726	1	-2	0.116622		3.57226e+06	1.53509e+07	4.84191e+07	1.0352e+08	1.5757e+08	1.64047e+08	1.40802e+08	8.65992e+07	5.28955e+07	8.27592e+06	9.33215e+06	0	1.02228e+06	0	239549	171178	997787	659805	0	0	335688	203641	0	141830	91705.3	864417	0	142688	281762	1.93762e+06
KYENGKYDIKD	182	192	2	0	686.841	5	9	4.97257	5.34858	688.08	1.66736	1	0	0.335299	0.250995		0	0.236961		1.36359e+06	1.5398e+07	2.43405e+07	2.05508e+07	7.70604e+06	3.36468e+06	41273.2	68541.6	0	0	60968.3	226485	102865	90182.5	125743
KYENGKYDIKDVGVDNAGAKAGL	182	204	2	0	1213.12	7	21	7.01582	7.29852	1215.39	3.11003	1	0	0.135827	-0.0583552	1	1	0.30911		0	1.5695e+06	7.17427e+06	1.77971e+07	2.31877e+07	2.11389e+07	1.25461e+07	3.49769e+06	308990	0	83850.4	0	117932	84986.1	0	140246	0	192261	107970	305259	0	110066	213853	0	0	199338	0	112485	0
KYENGKYDIKDVGVDNAGAKAGL	182	204	3	0	809.083	7	21	6.95297	7.34557	810.621	3.18876	1	0	0.155948	0.30597	1	1	0.0537517		2.11402e+06	1.65524e+07	7.80783e+07	1.64138e+08	2.11373e+08	1.90218e+08	1.27633e+08	7.52188e+07	3.22866e+07	9.2111e+06	2.74988e+06	178144	99799.3	480012	509064	409977	613821	579739	568740	97755.1	197154	0	63300.8	0	151298	136287	67092.6	62723.8	265754
KYENGKYDIKDVGVDNAGAKAGL	182	204	4	0	607.064	7	21	6.9687	7.17215	608.246	3.30097	1	0	0.184626	-0.321074	1	1	0.117221		0	1.25407e+06	1.33915e+07	2.58845e+07	3.46846e+07	2.80334e+07	2.10298e+07	1.0633e+07	4.3016e+06	1.09171e+06	137260	0	0	2.22831e+06	294633	0	0	147031	0	107688	0	41631.9	0	0	0	160411	0	0	74534.4
KYENGKYDIKDVGVDNAGAKAGLTF	182	206	3	0	891.789	7	23	8.2891	8.3674	893.472	3.46511	1	0	0.149568	-0.735954	1	1	0.16607		1.05555e+06	1.28253e+07	4.85781e+07	9.5365e+07	1.27967e+08	1.18404e+08	9.31896e+07	5.41708e+07	2.7113e+07	1.16984e+07	3.94369e+06	851445	936022	563366	1.75114e+07	732412	717797	0	0	0	0	0	15849.4	0	0	93433.6	0	0	0	0
KYENGKYDIKDVGVDNAGAKAGLTF	182	206	4	0	669.093	7	23					-1
KYENGKYDIKDVGVDNAGAKAGLTFL	182	207	3	0	929.483	7	24	9.22655	9.68013	931.12	3.24993	0.6	0					0.139133		1.29145e+06	3.17394e+07	1.2085e+08	2.43575e+08	3.32667e+08	3.08682e+08	2.34986e+08	1.3975e+08	6.57789e+07	3.40697e+07	7.90746e+06	2.15584e+06	1.20341e+06	266701	390113	387051	449549	103478	123591	0	302770	780555	943617	1.4168e+06	1.80348e+06	1.2562e+06	465243	220373	113005	297092
KYENGKYDIKDVGVDNAGAKAGLTFL	182	207	4	0	697.364	7	24	9.28915	9.64897	698.883	4.41434	1	0	0.328152	0.197291	0	-6	0.472281		573323	7.6569e+06	3.18466e+07	7.76337e+07	1.11177e+08	9.47798e+07	7.0829e+07	4.02046e+07	2.18158e+07	6.68982e+06	1.30076e+06	305736	257115	63290.1	222652	0	173119	0	59237.1	95440.2	71167.5	316032	283754	219684	504776	0	44668.7	155724	1.44753e+07	1.1826e+06
DIKDVGVDNAGAKAGL	189	204	2	0	771.91	5	14	6.75807	7.07842	773.392	2.08437	1	0	0.14005	0.0664569	1	1	0.0924365		1.19839e+07	7.26935e+07	1.31719e+08	1.28815e+08	9.0363e+07	4.8257e+07	1.94639e+07	6.50192e+06	1.26516e+06	311997	149145	133641	52796.5	57952.9	254597	98569.3	52629.3	64273.8	0	99987.4
DIKDVGVDNAGAKAGL	189	204	3	0	514.942	5	14	6.46463	6.71603	515.985	2.24745	1	0	0.202569	-0.162117	1	0	0.0232334		1.60687e+07	9.58597e+07	1.88625e+08	1.90665e+08	1.50863e+08	8.47565e+07	3.87263e+07	1.40747e+07	3.80905e+06	477055	224016	185411	0	121559	0	51665.6	0	1971.56	0	41060.3
DIKDVGVDNAGAKAGLTF	189	206	2	0	895.968	6	16	8.22645	8.83705	897.345	1.70716	0.6	0					1.79156		8.75734e+07	4.9318e+08	9.02968e+08	8.23027e+08	4.83645e+08	2.25115e+08	7.90525e+07	2.20827e+07	7.46434e+06	1.10433e+06	1.77305e+06	801862	291848	563650	88718.6	743368	276313	0	0	86458.8	94176.9	280352	0
DIKDVGVDNAGAKAGLTF	189	206	3	0	597.648	6	16	8.22645	8.83705	598.6	1.81152	0.6	0					0.0880704		6.25641e+07	3.44565e+08	6.53122e+08	5.66828e+08	3.52563e+08	1.56107e+08	5.29003e+07	1.45678e+07	4.4596e+06	2.54732e+06	1.36233e+06	1.45536e+06	496960	654837	1.81134e+06	4.89415e+06	6.80237e+06	3.18192e+06	1.01663e+06	314450	282164	88262.6	54826.1
DIKDVGVDNAGAKAGLTFL	189	207	2	0	952.51	6	17	9.52423	10.0389	953.989	1.83754	1	0	-0.0788922	0.710574	1	1	0.141772		4.65131e+07	2.43454e+08	4.61268e+08	4.26586e+08	2.573e+08	1.25457e+08	4.27394e+07	1.07826e+07	4.13049e+06	3.40178e+06	8.19375e+06	3.85209e+06	6.38502e+06	5.33957e+06	2.40512e+06	550325	397668	247198	351189	739195	274142	216182	151666	545849
DIKDVGVDNAGAKAGLTFL	189	207	3	0	635.342	6	17	9.53983	10.2884	636.41	2.08092	1	0	-0.00205351	1.48597	1	1	0.152642		3.66206e+07	2.51952e+08	4.64758e+08	4.44469e+08	2.74694e+08	1.26412e+08	4.45904e+07	1.05385e+07	3.17153e+06	6.85856e+06	1.25173e+06	5.01795e+06	1.02761e+07	1.59374e+07	5.80467e+06	1.87609e+06	274780	173334	288846	768687	9.86955e+06	18860.8	222727	3.07438e+06
VGVDNAGAKAGLTF	193	206	2	0	660.351	5	12	8.05445	8.75873	661.522	1.5668	0.6	0					0.0643474		5.84052e+07	3.20131e+08	5.09367e+08	3.68253e+08	1.62279e+08	5.07968e+07	1.23488e+07	1.50622e+06	801853	463947	262885	69089.8	308703	0	967249	0	243521	0
VGVDNAGAKAGLTFL	193	207	2	0	716.893	5	13	9.7425	9.88288	718.337	2.04059	0.6	0					0.319823		1.87278e+07	5.1832e+07	1.54457e+08	1.02561e+08	5.51728e+07	1.87397e+07	5.3898e+06	1.20512e+06	684395	316816	353614	289413	104799	0	87561.6	0	515473	1.60623e+06	7.18749e+06
NAGAKAGLTFL	197	207	2	0	531.801	4	9					0
LVDLIKNKHMNA	207	218	2	0	698.392	5	10	6.63733	6.90553	699.479	1.28459	0.6	0					0.0488403		1.74607e+07	8.18486e+07	1.21504e+08	7.69857e+07	3.06261e+07	9.45227e+06	1.20178e+06	66260.2	0	13099.5	0	0	12671	0	103012	0
LVDLIKNKHMNA	207	218	3	0	465.931	5	10	6.70027	7.10967	466.651	1.27104	0.6	0					0.153777		1.92439e+07	9.32592e+07	1.39616e+08	8.4814e+07	3.45014e+07	9.97331e+06	1.08792e+06	46097.1	0	0	105706	0	0	96569.7	0	0
LVDLIKNKHMNADTD	207	221	2	0	863.943	6	13	6.44892	6.90553	865.31	1.6645	0.4	0					0.0876568		7.74438e+06	5.23773e+07	9.88122e+07	9.52105e+07	5.59725e+07	2.47522e+07	6.3391e+06	569678	129395	58093.4	63283.8	83305.3	0	51516	0	0	105359	0	0	78951
LVDLIKNKHMNADTD	207	221	3	0	576.298	6	13	6.60592	6.98442	577.245	1.77385	0.6	0					0.276524		6.3148e+06	4.66219e+07	8.66757e+07	8.09707e+07	4.92727e+07	2.14357e+07	6.4931e+06	576283	45857	142866	0	75692.3	186070	386076	263007	218349	251181	774057	455457	38921.4
LVDLIKNKHMNADTDY	207	222	2	0	945.475	6	14	7.36123	7.84815	947.146	2.16402	1	0	0.170582	0.618636	0	1	0.153918		4.933e+07	2.54869e+08	5.39047e+08	6.88958e+08	5.67887e+08	3.29936e+08	1.43787e+08	5.25702e+07	1.53902e+07	4.03421e+06	6.74187e+06	1.01192e+06	2.77506e+06	0	77574.3	70559	342565	93564.7	443049	267776	323521
LVDLIKNKHMNADTDY	207	222	3	0	630.652	6	14	7.37692	7.8951	631.791	2.2382	1	0	0.199021	0.722287	0	1	0.0475746		6.5293e+07	4.16001e+08	1.0425e+09	1.38564e+09	1.13008e+09	6.16151e+08	2.86842e+08	1.02165e+08	3.35286e+07	9.66078e+06	4.83476e+06	3.6835e+06	1.34068e+06	488979	3.66051e+06	4.65876e+06	3.16438e+06	2.89295e+06	945721	198114	278037
LVDLIKNKHMNADTDY	207	222	4	0	473.241	6	14	7.36123	7.6283	474.348	3.24746	1	1	0.585936	-0.110181	-1	0	0.229798		2.66107e+06	1.65539e+07	4.50618e+07	6.17781e+07	4.63863e+07	2.73483e+07	1.05935e+07	2.71116e+06	794009	80726.5	1.24777e+07	44927.3	1.48903e+07	0	4.67528e+06	0	668550	0	32577.6	29389	166127
LVDLIKNKHMNADTDYSIA	207	225	3	0	721.037	6	17	7.92962	8.44562	722.866	4.15098	0.6	0					0.397647		110244	3.66115e+06	5.13113e+07	1.1485e+08	1.41776e+08	1.25198e+08	7.58877e+07	3.73596e+07	1.25267e+07	1.91321e+06	1.25412e+06	662497	185122	254710	18226.1	411751	6.28283e+06	65893.5	0	2.27767e+07	112558	61982.9	1.25278e+07	273335
LVDLIKNKHMNADTDYSIAE	207	226	2	0	1145.57	7	18	7.75395	8.1482	1147.67	2.77579	1	0	0.168641	0.31144	1	-3	0.231483		2.56881e+06	1.29513e+07	4.55786e+07	9.10702e+07	1.12572e+08	9.60383e+07	5.8498e+07	2.1813e+07	2.7427e+06	101584	0	143466	841270	2301.1	4947.39	3752.25	43352.4	292675	28762.3	0	127205	97189.3	0	0	110914	0
LVDLIKNKHMNADTDYSIAE	207	226	3	0	764.051	7	18	7.76992	8.3674	765.507	2.95727	1	0	0.222751	0.985171	1	-3	0.0595986		2.10177e+06	4.69017e+07	1.90141e+08	3.9437e+08	5.04988e+08	4.53312e+08	2.73048e+08	1.35183e+08	3.67644e+07	5.9462e+06	982522	486106	826400	398337	1.16875e+06	540303	190356	291496	194739	849946	0	2981.75	146304	72420.1	0	187220
LVDLIKNKHMNADTDYSIAE	207	226	4	0	573.29	7	18	7.84815	8.11693	574.414	3.08237	1	0	0.260053	-0.10449	1	-2	0.138132		15846.9	1.35889e+06	7.09276e+06	2.1006e+07	2.98851e+07	2.52909e+07	1.53424e+07	6.57457e+06	1.49588e+06	76591.6	0	0	92408.6	105883	59399.6	60619.1	131807	62822.9	0	81276.2	0	0	796.342	0	137292	0
LVDLIKNKHMNADTDYSIAEAA	207	228	3	0	811.409	7	20	8.39868	8.83705	813.123	3.64781	0.6	0					0.101904		5.52044e+07	2.74492e+08	8.11538e+08	1.64325e+09	2.31881e+09	2.46711e+09	2.05459e+09	1.42771e+09	7.66077e+08	3.57942e+08	1.78397e+08	6.03163e+07	2.79349e+07	1.6913e+07	1.24835e+07	1.13923e+07	1.23774e+07	1.14438e+07	7.58213e+06	2.99984e+06	2.84211e+06	753180	5777.63	268166	91829.1	91877.5	0	387175
LVDLIKNKHMNADTDYSIAEAAF	207	229	3	0	860.432	7	21	9.77368	9.82047	862.123	3.47495	0.6	0					0.296393		0	85937.5	887428	3.14937e+06	2.71185e+06	2.99906e+06	1.75473e+06	814539	97392.7	82100.6	91570	0	316530	89239.7	103607	116865	0	78516.1	0	0	0	0	0	0	27685.2	89841.7	0	0	0
VDLIKNKHMNA	208	218	2	0	641.85	5	9	5.3801	5.85372	642.923	1.32854	1	0	0.133245	0.574546	1	0	0.0477848		6.49571e+07	2.93815e+08	4.23674e+08	2.53949e+08	9.96657e+07	3.09733e+07	7.38337e+06	805843	83077.5	47921.4	0	214330	47640.9	69531.4	120614
VDLIKNKHMNA	208	218	3	0	428.236	5	9	5.41165	5.85372	429.051	1.62733	1	0	0.311429	0.469955	1	0	0.232461		3.93241e+07	1.70874e+08	2.50865e+08	1.43922e+08	5.57106e+07	1.3851e+07	2.38398e+06	102741	263922	3.06234e+07	6110.93	1362.69	3.5675e+06	0	0
VDLIKNKHMNADTDY	208	222	2	0	888.933	6	13	6.38598	6.92143	890.609	2.24749	1	0	0.26886	0.779527	1	0	0.0339211		1.04824e+08	6.54467e+08	1.63855e+09	2.14106e+09	1.63745e+09	9.64804e+08	4.0467e+08	1.5559e+08	5.90555e+07	2.32959e+07	7.2155e+06	1.28728e+06	94353	181269	0	204802	0	310282	110812	290368
VDLIKNKHMNADTDY	208	222	3	0	592.958	6	13	6.51175	6.90553	594.065	2.21787	1	0	0.256631	0.309893	1	0	0.0174491		1.1773e+08	7.36588e+08	1.82476e+09	2.2676e+09	1.92647e+09	1.06176e+09	4.34039e+08	1.54923e+08	4.9207e+07	1.44163e+07	0	948952	464354	57355	0	3788.28	78609	7087.93	144726	128465
VDLIKNKHMNADTDY	208	222	4	0	444.97	6	13	6.41743	6.82648	445.795	2.19261	1	0	0.246202	0.360503	1	0	0.0579328		813107	2.55922e+07	6.53045e+07	7.9935e+07	6.2184e+07	3.29346e+07	1.16105e+07	2.27223e+06	223746	3.30412e+06	0	0	0	0	0	0	0	513009	0	12081.5
VDLIKNKHMNADTDYS	208	223	3	0	621.968	6	14	5.97862	6.38598	623.322	2.9113	0.6	0					0.688809		0	6.93688e+06	3.1346e+07	6.23556e+07	7.00986e+07	5.38656e+07	2.85344e+07	1.01213e+07	466296	59910	232561	0	0	65932.3	11223.1	0	1.0324e+06	0	0	0	0
VDLIKNKHMNADTDYSI	208	224	3	0	659.663	6	15					-1
VDLIKNKHMNADTDYSIA	208	225	2	0	1024.51	6	16	7.09405	7.58113	1026.78	3.28193	1	0	0.441881	0.619188	1	-3	0.17371		2.59372e+06	1.99978e+07	6.83443e+07	1.42296e+08	1.68533e+08	1.45937e+08	9.0323e+07	4.16948e+07	1.31456e+07	3.0826e+06	343127	330293	255098	1.29395e+06	6.56045e+06	6.42984e+06	2.20438e+06	225768	156897	147705	0	0	1.0161e+06
VDLIKNKHMNADTDYSIA	208	225	3	0	683.342	6	16	7.09405	7.64397	684.99	3.68166	1	0	0.575967	0.827485	1	-2	0.104325		4.20776e+06	4.51792e+07	1.63211e+08	3.37977e+08	4.20864e+08	3.47535e+08	2.11483e+08	1.00548e+08	4.08025e+07	1.42505e+07	6.07174e+06	2.58103e+06	1.34125e+06	1.4534e+07	3.45342e+07	3.26721e+07	1.56051e+07	4.38088e+06	1.02918e+06	341372	52399.6	364097	128311
VDLIKNKHMNADTDYSIAE	208	226	2	0	1089.03	6	17	6.98442	7.36123	1091.45	3.51484	1	0	0.450655	0.253647	0	-3	0.562145		2.19093e+06	4.69087e+07	1.79901e+08	3.67264e+08	4.58548e+08	4.02262e+08	2.53504e+08	1.14785e+08	3.9745e+07	5.79058e+06	1163.83	306931	241381	1.02754e+07	3.18484e+07	2.69351e+07	1.95189e+07	4.67708e+06	3.48908e+06	221271	124658	140532	120630	0
VDLIKNKHMNADTDYSIAE	208	226	3	0	726.356	6	17	6.98442	7.65968	728.44	4.91836	0.6	1					0.891829		1.23891e+07	1.44392e+08	5.4885e+08	1.12721e+09	1.46237e+09	1.27205e+09	8.04333e+08	3.81498e+08	1.46295e+08	4.10787e+07	8.71401e+06	2.83008e+06	2.66982e+06	1.55853e+08	3.77204e+08	3.63797e+08	2.24534e+08	9.86453e+07	3.82412e+07	9.16922e+06	911791	899563	74773.9	51528.7
VDLIKNKHMNADTDYSIAE	208	226	4	0	545.019	6	17	7.00015	7.32988	546.298	3.78455	1	0	0.535805	0.0975632	0	-5	0.413287		0	3.56332e+06	2.11478e+07	4.41853e+07	5.64682e+07	4.75749e+07	2.98524e+07	1.53016e+07	3.19825e+06	691272	119303	8252.33	0	1.69764e+06	5.33893e+06	6.36875e+06	2.71251e+06	820860	15204.7	56400.3	0	381373	0	0
VDLIKNKHMNADTDYSIAEA	208	227	3	0	750.035	7	18					0
VDLIKNKHMNADTDYSIAEAA	208	228	2	0	1160.07	7	19	7.36123	7.70697	1162.31	3.05812	0.6	0					0.234181		0	5.92964e+06	1.50813e+07	3.4699e+07	4.83834e+07	4.14471e+07	2.59726e+07	1.25765e+07	3.4324e+06	602639	0	0	0	0	0	123740	74207.7	195217	0	0	593939	71124.8	0	0	0	243451	74111.2
VDLIKNKHMNADTDYSIAEAA	208	228	3	0	773.714	7	19	7.32988	7.81683	775.285	3.29187	0.6	0					0.183753		1.32464e+06	2.16902e+07	8.60478e+07	1.80862e+08	2.37254e+08	2.11668e+08	1.33847e+08	7.44508e+07	3.31281e+07	9.09449e+06	1.9822e+06	1.05788e+07	425072	267360	9.73602e+06	131145	104805	2.99157e+06	222231	0	245680	128100	73606.8	119873	123440	104977	0
VDLIKNKHMNADTDYSIAEAAF	208	229	3	0	822.737	7	20	10.0233	10.2884	828.559	15.9404	0.6	0					0.0854728		0	4939.11	628330	20002.5	66683.2	49710.8	0	155416	178500	0	137539	299431	431481	3.40913e+06	2.11972e+07	4.99386e+07	8.59323e+07	1.14302e+08	1.03565e+08	7.38527e+07	3.95308e+07	1.80307e+07	4.60857e+06	769612	432841	103779	271885	0
VDLIKNKHMNADTDYSIAEAAFNKGETA	208	235	4	0	767.376	8	26	8.79008	8.89943	768.682	3.35908	0.6	0					0.213589		1.55518e+06	314596	2.8395e+06	6.81078e+06	1.14e+07	9.40994e+06	6.5906e+06	2.92451e+06	1.26575e+06	324882	248130	0	195821	0	0	106211	0	180472	0	74868.2	0	72431.9	262955	254930	218021	105750	0	128761	350295	0
VDLIKNKHMNADTDYSIAEAAFNKGETAM	208	236	3	0	1066.51	8	27	9.77368	10.4293	1072.16	14.9173	0.6	0					0.151176		1.58662e+06	2.41117e+06	4.03287e+06	7.45931e+06	1.42131e+07	1.25492e+07	1.0505e+07	3.74692e+06	961024	1.10724e+06	1.84072e+06	1.25619e+07	5.29304e+07	3.56522e+08	7.52233e+08	1.18654e+09	1.49819e+09	1.45378e+09	1.12346e+09	7.18992e+08	4.09893e+08	2.03559e+08	8.4597e+07	3.23672e+07	6.56977e+07	4.01206e+06	3.5421e+06	8.51036e+07	3.79966e+06	2.64833e+06
LIKNKHMNA	210	218	2	0	534.803	5	7	3.58013	4.08393	535.784	1.26816	1	0	0.313314	0.674605	1	0	0.0543846		3.77016e+07	1.80971e+08	2.48248e+08	1.19385e+08	3.86569e+07	9.11166e+06	631431	54329.1	13107.3	0	125880	49281.2	0
LIKNKHMNA	210	218	3	0	356.871	5	7	3.58013	4.03683	357.534	1.29362	1	0	0.332833	0.518466	1	0	0.0659951		1.26484e+07	7.33914e+07	9.46744e+07	4.79406e+07	1.86922e+07	1.97701e+06	125461	43365	78941.8	0	150596	38886.9	0
LIKNKHMNADTD	210	221	2	0	700.354	5	10	3.53188	3.94277	701.659	1.74233	1	0	0.276104	0.366581	1	-1	0.0589904		1.95977e+07	1.14851e+08	2.17224e+08	1.94297e+08	9.95392e+07	3.81046e+07	1.23909e+07	2.44372e+06	180962	43546.1	62276.8	3552.24	21024.6	55070.4	178366	0
LIKNKHMNADTD	210	221	3	0	467.238	5	10	3.53188	3.67555	468.116	1.76582	1	0	0.288707	-0.51926	1	-1	0.0252964		5.37653e+06	3.10442e+07	6.12193e+07	5.756e+07	2.83619e+07	1.09406e+07	3.66704e+06	528903	23250.5	16932.5	0	0	135778	0	0	0
LIKNKHMNADTDY	210	222	2	0	781.885	6	11	5.19153	5.6788	783.49	2.22557	1	0	0.426874	0.619796		-1	0.0280539		1.17661e+08	7.34028e+08	1.74012e+09	2.17145e+09	1.69722e+09	8.62837e+08	3.32592e+08	1.11879e+08	3.46216e+07	7.97562e+06	1.02995e+06	272385	0	0	0	41957.8	36720	0
LIKNKHMNADTDYSIA	210	225	3	0	611.977	6	14	6.2135	6.4332	613.392	3.10254	1	0	0.530382	-0.267204		-2	0.0494561		721979	1.41605e+07	6.36648e+07	1.26674e+08	1.53325e+08	1.25434e+08	7.44709e+07	3.21216e+07	1.1301e+07	3.2473e+06	0	132408	54790.9	97727.3	0	0	84093.5	0	0	125053	9875.84
LIKNKHMNADTDYSIAE	210	226	2	0	981.983	6	15	6.1352	6.71603	984.123	3.06792	1	0	0.438698	0.929976	1	-1	0.0730395		1.00818e+07	7.61206e+07	2.83084e+08	5.28198e+08	6.71737e+08	5.55652e+08	3.33478e+08	1.51947e+08	5.94642e+07	1.74266e+07	3.45087e+06	472744	53421.4	169765	504274	1.87231e+06	896449	402654	0	64720.2	55886.2	0
LIKNKHMNADTDYSIAE	210	226	3	0	654.991	6	15	6.19785	6.63733	656.417	3.06682	0.6	0					0.16357		1.02542e+07	1.89946e+08	3.92021e+08	7.82443e+08	9.82347e+08	7.8831e+08	4.6551e+08	2.10671e+08	8.69338e+07	2.75502e+07	0	2.76613e+06	569236	3.74404e+06	214421	54654.7	2.58251e+07	0	0	634719	93826.7	0
LIKNKHMNADTDYSIAE	210	226	4	0	491.495	6	15	6.15087	6.60592	492.528	2.9208	1	0	0.386057	0.512996	1	-1	0.0916316		8569.42	1.71255e+06	1.28662e+07	3.4707e+07	3.96014e+07	3.20185e+07	1.51271e+07	5.24349e+06	443820	44675.2	0	0	0	0	0	0	0	0	0	149244	0	0
LIKNKHMNADTDYSIAEAA	210	228	2	0	1053.02	6	17	6.65305	7.07842	1055.28	3.22026	1	0	0.357651	0.414594	1	-1	0.585257		475387	4.24143e+06	2.02782e+07	4.38516e+07	5.74878e+07	4.79291e+07	3.17581e+07	1.4357e+07	4.43406e+06	765842	31506.2	330103	149666	735184	331167	188918	388990	480290	148659	284952	0	191698	0	0
LIKNKHMNADTDYSIAEAA	210	228	3	0	702.349	6	17	6.63733	6.92143	703.807	3.08185	0.6	0					0.0458337		437897	1.08954e+07	4.50062e+07	9.44937e+07	1.22292e+08	1.01632e+08	6.54081e+07	2.97074e+07	1.0848e+07	3.13393e+06	328286	71050.1	176162	201047	145417	188548	0	275.996	103628	531.446	0	59631.1	0	0
LIKNKHMNADTDYSIAEAAFNKGETA	210	235	3	0	951.468	7	24	9.05502	9.2787	957.494	16.3435	1	0	2.99587	-0.253999		-11	0.049113		0	0	0	0	0	135324	238745	0	0	244170	233962	0	19215.1	17597.1	47163.5	2.91979e+07	9.86852e+07	1.60839e+08	1.75023e+08	1.37762e+08	9.00822e+07	1.81405e+07	9.94628e+06	4.3538e+06	0	122040	265817	79137.8	0	112364
LIKNKHMNADTDYSIAEAAFNKGETAM	210	236	3	0	995.148	8	25	9.28915	9.88288	1002.72	20.8139	0.6	1					3.29805		0	974503	1.33261e+07	3.34163e+07	4.75853e+07	4.79068e+07	3.86605e+07	2.60122e+07	1.21818e+07	4.44286e+06	6.38902e+06	332696	183534	1.47508e+06	481309	352501	94325.6	1.62492e+06	1.99537e+06	622090	1.76062e+06	1.38847e+06	1.30234e+07	5.7933e+07	1.36272e+08	2.13205e+08	2.44398e+08	2.02024e+08	1.33505e+08	7.9053e+07
LIKNKHMNADTDYSIAEAAFNKGETAM	210	236	4	0	746.613	8	25					-1
IKNKHMNADTD	211	221	2	0	643.812	5	9	2.8162	3.28723	645.065	1.71203	1	0	0.361939	0.565982		0	0.0851476		3.91749e+06	2.51995e+07	4.81522e+07	4.01644e+07	1.93948e+07	6.94086e+06	1.1393e+06	78625	27370.8	0	36204.8	0	0	0	13450.7
IKNKHMNADTDY	211	222	2	0	725.343	5	10	4.60793	5.09777	726.983	2.37482	1	0	0.615569	0.628305		0	0.155211		2.63204e+07	1.76732e+08	4.10569e+08	4.96342e+08	3.70844e+08	1.99852e+08	9.3042e+07	4.09565e+07	1.30305e+07	2.89444e+06	793000	461632	205518	0	721002	1.52747e+06
IKNKHMNADTDYSIA	211	225	2	0	860.92	6	13	6.44892	6.88973	865.29	7.67281	1	0	2.50873	0.465812	-1	-7	0.116468		56449.6	402981	134547	588640	114675	194015	7.03728e+06	5.20117e+07	9.81483e+07	9.45501e+07	5.54146e+07	2.48376e+07	6.16947e+06	655819	189032	115643	63283.8	83305.3	0	149353
IKNKHMNADTDYSIA	211	225	3	0	574.282	6	13	5.83812	6.05685	575.667	3.08577	1	0	0.614951	-0.270409	-1	1	0.0869396		0	3.19367e+06	1.96298e+07	2.56579e+07	4.86389e+07	3.73751e+07	1.62204e+07	6.23143e+06	1.01848e+06	64076.5	0	0	114002	0	0	0	0	0	183733	0
IKNKHMNADTDYSIAE	211	226	3	0	617.296	6	14	5.77238	6.27615	618.729	3.1599	0.6	0					0.162947		481786	3.01026e+07	1.23327e+08	2.30376e+08	2.90541e+08	2.20967e+08	1.27164e+08	5.27548e+07	1.58658e+07	2.39324e+06	609791	186642	483587	0	215394	3.38885e+06	34292.8	101735	8.43828e+06	249854	43568.2
IKNKHMNADTDYSIAEAA	211	228	3	0	664.655	6	16	6.37028	6.81067	666.216	3.46332	0.6	0					0.194217		0	1.76906e+06	1.40754e+07	3.46165e+07	4.21567e+07	3.30628e+07	1.9807e+07	8.52061e+06	2.19392e+06	196103	101650	255087	114097	124059	1.55741e+06	461420	418457	1.26429e+06	330405	363776	394379	236683	41598.2
DTDYSIA	219	225	1	0	784.336	4	5	6.2135	6.30752	785.475	0.691437	0.6	0					0.74585		1.60022e+06	2.96303e+06	1.75393e+06	125538	162303	0	0	0	0	0
DYSIAE	221	226	1	0	697.304	4	4	5.44323	6.04118	700.26	2.5533	0.4	1					2.43145		4.32678e+06	1.04411e+07	2.88125e+06	307902	99720.2	45007.4	1.07267e+07	533821	110862
YSIAEAA	222	228	1	0	724.351	4	5	5.82252	6.46463	725.106	0.330647	1	0	-0.304102	1.13313		1	0.341668		4.96756e+07	5.43825e+07	1.46472e+07	919414	272996	0	0	0	211784	142840
SIAEAA	223	228	1	0	561.288	3	4	3.22197	3.84882	561.626	0.0272465	1	0	-0.622468	1.08252		1	0.0419581		6.96945e+08	2.23742e+08	4.34597e+07	4.96057e+06	117499	8695.76	1914.44	59052.6
SIAEAAFNKGETA	223	235	1	0	1308.64	5	11	6.51175	6.81067	1309.2	-0.200303	1	0	-0.756758	-0.00459597		0	0.699034		3.92876e+06	3.14898e+06	143911	51894.2	0	0	0	0	0	51682.5	0	0	0	0	0	0	0
SIAEAAFNKGETAM	223	236	2	0	720.345	5	12	7.70697	8.3674	721.018	0.44361	0.6	0					0.172025		5.23935e+08	4.40623e+08	2.12317e+08	7.99252e+07	1.63408e+07	2.60721e+06	186061	179319	2.87226e+06	1.38631e+07	2.08513e+07	1.46258e+07	3.43574e+06	1.13493e+06	187557	258985	1.04661e+06	357469
IAEAAF	224	229	1	0	621.324	4	4	6.81067	7.3142	621.837	0.136462	1	0	-0.475924	0.673721		1	0.560956		2.19872e+07	5.14827e+06	408400	306658	363471	561779	0	371054	150516
EAAFNKGETA	226	235	2	0	519.249	4	8	4.06823	4.75057	519.678	0.265645	0.6	0					0.810581		4.61684e+08	3.21064e+08	1.45109e+08	4.25886e+07	7.33415e+06	707452	168223	188614	276766	100324	521079	153513	4.89519e+06
EAAFNKGETAM	226	236	1	0	1168.53	5	9	5.80692	6.38598	1169.18	-0.0924394	1	0	-0.714152	0.924119	1	0	0.194846		7.01154e+07	4.79725e+07	1.56452e+07	1.19949e+06	7336.45	115685	10298.3	0	64293.5	70482.6	332764	0	0	0	0
EAAFNKGETAM	226	236	2	0	584.769	5	9	5.75678	6.37028	585.162	0.0420202	1	0	-0.633968	1.03827	1	0	0.0419526		1.20819e+09	8.57288e+08	3.58179e+08	1.05858e+08	2.20596e+07	1.05931e+06	5337.24	310674	62020.4	43744.4	0	401637	0	586074	68641.9
AAFNKGETA	227	235	2	0	454.727	4	7	3.73885	4.54415	455.017	0.0556071	1	0	-0.616391	1.6741		1	0.0359101		2.31657e+09	1.2673e+09	3.72092e+08	8.63755e+07	1.20543e+07	810015	479742	292239	228516	1.01548e+06	271342	112715
AAFNKGETAM	227	236	1	0	1039.49	5	8	5.53783	6.19785	1040.21	0.0452806	1	0	-0.628648	1.19247	1	0	0.113223		7.69717e+08	4.86948e+08	1.93203e+08	5.4879e+07	7.96438e+06	210069	164960	147542	82150.1	54754.4	305115	0	321936	297266
AAFNKGETAM	227	236	2	0	520.247	5	8	5.52208	6.16653	520.623	0.077891	0.6	0					0.131442		7.66228e+09	4.81131e+09	1.81639e+09	5.01836e+08	1.83809e+08	6.16164e+06	7.45201e+07	6.20598e+06	3.7533e+06	813892	920920	849116	788551	1.1141e+06
AAFNKGETAMT	227	237	2	0	570.771	5	9	5.17588	5.78797	571.14	0.00829196	1	0	-0.654082	1.03357		1	0.676524		1.36351e+08	9.27324e+07	3.46362e+07	8.7131e+06	663402	293790	31546.3	34102.5	0	208909	303798	316143	4902.82	0	30907.2
AAFNKGETAMTINGPWAWSNIDTSKVNY	227	254	3	0	1029.49	8	25					-1
FNKGETA	229	235	2	0	383.69	4	5	2.94558	3.33608	383.922	0.0218415	1	0	-0.635581	0.299009		1	0.0136862		5.24048e+08	2.30179e+08	5.86632e+07	9.93029e+06	358651	20985.5	0	16241.3	52730	218522
FNKGETAM	229	236	1	0	897.413	5	6	4.73473	5.34858	897.969	-0.0362986	1	0	-0.691496	1.03943	1	0	0.136815		2.67667e+08	1.33068e+08	4.06137e+07	6.60793e+06	160196	389491	0	69527.2	89001.1	238365	740296	156823
FNKGETAM	229	236	2	0	449.21	5	6	4.73473	5.39588	449.582	0.150328	1	0	-0.524555	1.19623	1	0	0.404783		1.87049e+09	9.55218e+08	2.94361e+08	6.12932e+07	2.09602e+06	990151	530272	108997	3.81827e+07	0	3.56347e+07	360746
NKGETAM	230	236	1	0	750.345	4	5	3.10865	3.65968	750.775	-0.0527198	1	0	-0.715617	0.831187	1	0	0.204645		5.15515e+08	1.98215e+08	5.49341e+07	3.30162e+06	241608	0	0	57765.6	19307.8	1.29093e+06
NKGETAM	230	236	2	0	375.676	4	5	3.10865	3.64383	375.887	-0.0612756	1	0	-0.724801	0.778643	1	0	0.0139085		1.63559e+09	6.66328e+08	1.65546e+08	2.6274e+06	607992	1.23872e+06	56307.8	3.21533e+06	81540.4	124035
NKGETAMTINGPWAWSNIDTSKVNY	230	254	3	0	933.113	7	22					-1
NKGETAMTINGPWAWSNIDTSKVNYGVTVL	230	259	3	0	1089.54	8	27	11.5892	11.9648	1091.72	4.51402	0.6	0					0.773858		129236	354528	3.65567e+06	2.11022e+07	4.09864e+07	5.46719e+07	5.50674e+07	4.68461e+07	2.82655e+07	1.48905e+07	5.02193e+06	897182	319084	421322	590825	227649	201931	217573	203218	116832	395108	402080	278277	1.0676e+06	789917	682496	1.16543e+06	872516	1.0193e+06	296438
MTINGPWAWSNIDT	236	249	2	0	803.372	6	11	11.3227	12.2162	804.778	1.77682	1	0	0.207919	1.9666		1	0.0661803		7.60478e+07	4.48723e+08	8.85958e+08	8.37989e+08	5.23022e+08	2.15709e+08	6.96713e+07	1.76122e+07	2.29615e+06	1.14359e+06	2.61e+06	1.28379e+06	1.05262e+06	1.25967e+06	1.48744e+06	2.39487e+06	2.86797e+06	841251
MTINGPWAWSNIDTSKVNY	236	254	3	0	733.018	7	16	10.9936	11.6048	734.591	3.32634	1	0	0.456776	1.0307		1	0.120043		664238	2.04923e+07	4.50543e+07	1.06029e+08	1.52994e+08	1.43257e+08	9.83172e+07	5.01815e+07	1.90222e+07	4.98309e+06	3.03557e+06	276691	429418	4.17972e+06	823449	759314	1.34646e+06	147622	0	915193	44102.4	18331	818102	106143
MTINGPWAWSNIDTSKVNYGVTVL	236	259	2	0	1333.67	7	21	11.9804	12.8887	1336.39	3.76267	1	0	0.302626	2.01549	1	0	0.0574657		1.50697e+07	2.09509e+07	1.31707e+08	3.42466e+08	5.87599e+08	7.24124e+08	6.65905e+08	4.52251e+08	2.59598e+08	1.288e+08	5.0197e+07	1.11036e+07	2.73631e+06	75213.4	642523	73164.6	1.22507e+06	17799.6	92810.6	0	0	0	99854.4	161268	106087	28448.7	159621	123757	400251
MTINGPWAWSNIDTSKVNYGVTVL	236	259	3	0	889.448	7	21	11.9804	12.9213	891.271	3.79388	0.6	0					0.0336754		2.69373e+06	3.81321e+07	1.98498e+08	5.47127e+08	9.42739e+08	1.13469e+09	1.01266e+09	7.00085e+08	4.06548e+08	1.91789e+08	7.78372e+07	2.85073e+07	9.53038e+06	1.79752e+06	907453	2.03064e+06	346723	749772	800936	506440	442824	1.09457e+06	556176	458649	460581	221230	521568	427873	147716
MTINGPWAWSNIDTSKVNYGVTVLPTFKGQPSKPFVGVL	236	274	4	0	1063.06	9	33	11.9178	12.6928	1064.79	4.26778	1	0	0.0350843	1.57354		1	0.119601		75975.8	399241	1.0414e+07	3.96668e+07	1.03373e+08	1.57468e+08	2.13756e+08	1.95465e+08	1.61677e+08	1.10975e+08	7.72191e+07	2.99208e+07	1.23012e+07	2.63434e+06	829256	422964	42772.1	231171	175344	764960	383365	375766	55907	421143	0	169829	66016.3	142383	164556	124045
TINGPWAWSN	237	246	2	0	573.272	5	7	9.64897	10.8365	574.713	2.18515	0.4	1					0.594143		9.88465e+07	3.61118e+08	4.18298e+08	2.02441e+08	5.36643e+07	6.22477e+06	162463	51111.5	2.10997e+06	0	1.13962e+08	1.31306e+07	3.17725e+07
TINGPWAWSNI	237	247	2	0	629.814	5	8	11.4481	12.5492	630.881	1.36395	0.6	0					1.44444		1.51842e+07	1.10397e+08	1.76343e+08	1.01026e+08	2.85793e+07	2.36648e+06	737548	896647	453275	900432	677625	267394	288655	316644
TINGPWAWSNIDT	237	249	2	0	737.852	5	10	10.5702	11.6362	739.172	1.75754	1	0	0.284266	2.53817		1	0.0456191		1.71327e+08	9.42555e+08	1.76558e+09	1.64588e+09	8.64123e+08	3.52103e+08	8.62814e+07	1.83902e+07	3.22015e+06	3.44433e+06	455729	5.90693e+06	115400	1.20603e+06	395770	294327
TINGPWAWSNIDTSKVNY	237	254	2	0	1033.5	6	15	10.4293	11.3697	1035.84	3.44192	1	0	0.572521	2.12191	1	1	0.113865		3.72699e+07	1.37451e+08	6.17409e+08	1.32019e+09	1.94339e+09	1.71032e+09	1.17824e+09	5.65718e+08	2.35747e+08	7.34418e+07	2.04344e+07	3.59601e+06	2.31693e+06	595430	1.11982e+07	249560	6.69991e+07	264887	1.52106e+07	410868	604890	22726
TINGPWAWSNIDTSKVNY	237	254	3	0	689.337	6	15	10.6799	11.4168	690.681	2.78925	1	1	0.338989	1.44735	0	1	0.329532		5.90697e+07	9.70431e+06	4.9487e+07	1.19894e+08	1.48311e+08	1.25516e+08	8.23355e+07	3.56273e+07	1.36058e+07	3.6608e+06	139159	135492	331722	0	0	309205	69043.3	51976.5	196603	0	234715	502358
TINGPWAWSNIDTSKVNYGVTVL	237	259	2	0	1268.15	7	20	11.4795	12.5811	1270.82	3.81366	0.6	0					0.244624		4.32333e+06	1.46243e+08	5.18e+08	1.4062e+09	2.40297e+09	2.81381e+09	2.34276e+09	1.59995e+09	8.71887e+08	3.80565e+08	1.46359e+08	4.4313e+07	9.86904e+06	2.088e+06	1.05328e+06	1.16616e+06	4.05633e+06	1.62614e+07	1.79035e+07	1.08547e+07	3.44247e+06	1.00408e+06	111920	77845.8	0	132155	10959	430176
TINGPWAWSNIDTSKVNYGVTVLPTFKGQPSKPFVGVL	237	274	3	0	1373.4	9	32	11.6362	12.295	1375.64	4.19932	1	0	0.0452938	1.18866	1	1	0.206429		0	2.13136e+06	2.43603e+07	8.13124e+07	2.0528e+08	3.13271e+08	3.49468e+08	3.57023e+08	2.7947e+08	1.71939e+08	9.64847e+07	4.19085e+07	1.32345e+07	2.89066e+06	441178	0	579406	334023	1.38529e+06	586147	0	183466	276163	0	0	0	0	1.00707e+06	29952.1	0
TINGPWAWSNIDTSKVNYGVTVLPTFKGQPSKPFVGVL	237	274	4	0	1030.3	9	32	11.5892	12.2793	1032.03	4.386	1	0	0.0766038	1.29237	1	1	0.123648		848514	2.76892e+07	6.15602e+07	1.95299e+08	4.08375e+08	6.17486e+08	7.45375e+08	7.01531e+08	5.51903e+08	3.64152e+08	2.09218e+08	1.01412e+08	3.90513e+07	1.04261e+07	2.63348e+06	446575	86550.9	505499	160704	378221	526722	809841	3.95259e+06	344227	795914	253936	2.82035e+07	540858	574412	169062
NIDTSKVNYGVTVL	246	259	2	0	761.909	5	12	8.42997	8.85265	763.521	2.33106	1	0	0.383565	0.405698		0	0.155475		1.1684e+06	2.27625e+07	5.39642e+07	6.34456e+07	5.00418e+07	2.53508e+07	7.97812e+06	1.62132e+06	216946	352417	289451	401235	3764.94	0	11107.9	702859	70896	151048
IDTSKVNYGVTVL	247	259	2	0	704.888	5	11	7.81162	8.83705	708.312	6.01467	1	0	2.27565	2.40385		-8	1.83156		6.59103e+07	2.83151e+08	6.03915e+08	6.49329e+08	4.87437e+08	2.36671e+08	8.83525e+07	2.36237e+07	7.99302e+06	1.19139e+08	6.15185e+08	7.38981e+08	4.41616e+08	1.89646e+08	5.97305e+07	1.63224e+07	107528
IDTSKVNYGVTVLPTFKGQPSKPFVGVL	247	274	3	0	997.89	7	23					-1
DTSKVNYGVTVL	248	259	2	0	648.346	5	10	7.9452	8.49252	649.625	1.79863	1	0	0.306319	0.818866		0	0.152633		7.32202e+06	6.05276e+07	1.02739e+08	9.61032e+07	4.0682e+07	1.83573e+07	914820	69013.6	435892	103443	310739	135853	146551	256831	581183	66095.8
DTSKVNYGVTVLPTFKGQPSKPFVGVL	248	274	3	0	960.195	7	22	9.97655	10.1791	961.787	3.02497	1	0	0.0789455	-0.324113		1	0.438631		132289	5.16514e+06	2.12151e+07	2.91691e+07	3.05623e+07	2.1221e+07	1.12072e+07	2.24803e+06	686460	209347	0	129654	0	156404	39986.1	139404	25515.5	0	2.91598e+06	0	14146	223853	198717	525845	59366.9	0	1.25778e+06	199481	145506	1.24315e+06
SKVNYGVTVL	250	259	1	0	1079.61	4	8	7.76992	8.50817	1081.68	1.43334	0.6	0					1.05233		7.27113e+07	1.39404e+08	1.15488e+08	6.00735e+07	3.0004e+07	2.42782e+07	2.15943e+07	7.04183e+06	157745	0	0	14153.9	0
SKVNYGVTVL	250	259	2	0	540.308	4	8	7.8325	8.6177	541.106	0.954046	0.6	0					0.395806		5.65459e+08	1.33703e+09	1.0734e+09	4.99638e+08	1.69238e+08	3.3117e+07	3.11211e+06	116370	112783	0	89103.3	5700.98	105747
SKVNYGVTVLPTF	250	262	2	0	712.893	5	10					0
SKVNYGVTVLPTFKGQPSKPFVGVL	250	274	3	0	888.17	7	20	9.86728	10.6015	889.159	1.33077	0.6	0					0.0797212		1.67377e+08	6.0313e+08	9.36872e+08	9.67644e+08	7.13035e+08	3.92981e+08	1.79031e+08	5.69503e+07	1.4271e+07	1.63845e+06	284433	130175	96277.2	189640	431716	85327.7	0	504063	596620	107286	456356	363234	0	2.84693e+06	93298.4	227662	508846	88058
SKVNYGVTVLPTFKGQPSKPFVGVLSAGINAASPNKELAKE	250	290	4	0	1061.58	9	35					-1
KVNYGVTVL	251	259	2	0	496.792	4	7	7.92962	8.42997	497.511	0.841341	1	0	-0.013944	0.663168		0	0.0983622		2.51138e+07	6.63376e+07	5.16254e+07	1.83999e+07	1.60001e+06	194753	0	5893.9	21629	191640	14315.3	0
KVNYGVTVLPTFKGQPSKPFVGVL	251	274	3	0	859.16	7	19	9.99215	10.1323	860.22	1.59119	1	0	-0.209546	-0.530807		1	0.269598		1.38844e+06	7.42721e+06	1.47528e+07	1.4812e+07	9.94113e+06	3.32175e+06	1.12218e+06	243118	0	276589	0	0	0	0	0	145488	97035.8	0	873450	0	127801	0	0	110349	0	0	0
GVTVLPTF	255	262	1	0	833.477	4	5					-1
GVTVLPTFKGQPSKPFVGVL	255	274	2	0	1036.1	6	15	9.86728	10.6328	1037.11	0.748779	1	0	-0.391108	1.54238	1	0	0.171604		3.96318e+08	8.46094e+08	8.47104e+08	5.22232e+08	2.5921e+08	8.60577e+07	1.36913e+07	1.25404e+06	0	0	3.4113e+07	41931.5	5.50709e+06	224028	135535	0	0	154206	18074.5	0	0	0
GVTVLPTFKGQPSKPFVGVL	255	274	3	0	691.07	6	15	9.85168	10.6328	691.732	0.708803	1	0	-0.405411	1.59409	1	0	0.0274506		1.11022e+09	2.30497e+09	2.29715e+09	1.49749e+09	7.05984e+08	2.63272e+08	7.8345e+07	1.38779e+07	1.17246e+06	804612	362288	6.89066e+06	991249	862960	1.26495e+07	36657.6	357966	118063	7014.06	44934.9	177588	442033
GVTVLPTFKGQPSKPFVGVLSAGINAASPNKELAKE	255	290	3	0	1218.01	8	30	9.7425	9.91413	1219.69	2.86745	1	0	-0.146029	-0.426548	1	1	0.304586		0	147288	4.92132e+06	1.45127e+07	1.89239e+07	1.81091e+07	1.24696e+07	6.36647e+06	1.92401e+06	565278	131126	303141	0	0	219549	0	382919	0	0	435827	0	0	0	0	0	0	150990	0	0	0
GVTVLPTFKGQPSKPFVGVLSAGINAASPNKELAKE	255	290	4	0	913.758	8	30					-1
VTVLPTFKGQPSKPFVGVL	256	274	3	0	672.063	6	14					-1
TVLPTFKGQPSKPFVGVL	257	274	3	0	639.04	6	13	9.94537	9.96097	640.021	1.75687	0.4	1					0.75784		650586	1.36665e+06	1.16756e+06	470510	67477	0	0	0	0	909846	0	0	0	0	0	0	0	0	0	0
PTFKGQPSKPFVG	260	272	2	0	695.38	5	9	6.33887	7.07842	697.934	4.25469	0.6	1					1.51692		1.22446e+08	1.11402e+08	5.18106e+07	1.47692e+07	502838	197665	2.2064e+07	1.02869e+08	1.52479e+08	9.69002e+07	3.68214e+07	5.65351e+06	1.32383e+06	224189	235139
PTFKGQPSKPFVGVL	260	274	1	0	1601.9	5	11	8.8214	9.22655	1603.01	0.116031	1	0	-0.602413	0.347574	1	0	0.226585		6.82213e+07	1.0367e+08	6.60193e+07	1.21274e+07	1.12628e+06	0	0	0	0	0	0	0	0	0	0	0	0
PTFKGQPSKPFVGVL	260	274	2	0	801.456	5	11	8.75873	9.53983	802.136	0.370738	1	0	-0.478136	1.59387	1	0	0.0149264		6.80379e+09	9.30741e+09	6.24592e+09	2.72421e+09	9.29396e+08	2.46537e+08	6.34564e+07	1.59158e+07	1.5545e+07	9.60226e+06	6.38222e+06	1.32235e+06	483711	690702	670720	315791	83207.8
PTFKGQPSKPFVGVL	260	274	3	0	534.64	5	11	8.74307	9.493	535.09	0.362168	1	0	-0.482318	1.49055	1	0	0.00799678		8.55004e+09	1.16789e+10	7.84162e+09	3.42751e+09	1.09297e+09	3.04847e+08	7.21294e+07	2.14958e+07	1.57764e+07	1.2138e+07	7.10379e+06	2.79568e+06	581668	26896	73864	104697	0
PTFKGQPSKPFVGVLSA	260	276	2	0	880.491	6	13	8.49252	8.85265	881.172	0.284066	1	0	-0.541749	0.198341	1	0	0.726867		2.79606e+07	3.84934e+07	2.57597e+07	6.35562e+06	271186	0	313333	114773	326198	198633	0	390312	576318	112710	251759	102193	134092	0	28862.8	0
PTFKGQPSKPFVGVLSA	260	276	3	0	587.33	6	13					-1
PTFKGQPSKPFVGVLSAGIN	260	279	3	0	682.046	6	16	8.83705	9.44605	682.598	0.415781	0.4	0					0.319469		1.7103e+08	2.83703e+08	7.23734e+07	1.26407e+07	2.12654e+06	350641	364708	1.19994e+06	138690	26229.7	394832	142622	87067.2	2.59391e+07	3.10611e+06	194917	1.0255e+06	1.29455e+06	220737	120824	31943.6	1.34257e+06	43985.7
PTFKGQPSKPFVGVLSAGINAASPNKELAKE	260	290	3	0	1061.58	8	26	8.97723	9.493	1063.24	3.06509	1	0	-0.0263079	0.714276	1	-2	0.837642		4.90818e+06	8.1023e+07	2.63822e+08	4.55414e+08	5.13332e+08	3.96668e+08	2.57132e+08	1.28265e+08	5.21967e+07	1.98192e+07	2.38269e+06	100685	1.99101e+06	729340	0	2.04493e+06	728402	0	100554	177255	9.24341e+06	2.55696e+07	2.77045e+07	1.72492e+07	8.98232e+06	5.02264e+06	703291	360332	0	0
PTFKGQPSKPFVGVLSAGINAASPNKELAKE	260	290	4	0	796.436	8	26					-1
PTFKGQPSKPFVGVLSAGINAASPNKELAKEFLEN	260	294	3	0	1229.32	8	30	10.5859	10.8208	1230.84	2.33385	1	0	-0.241491	-0.216705	1	-2	0.242036		0	1.54437e+06	1.05156e+07	2.11755e+07	2.52205e+07	2.16101e+07	1.37096e+07	4.26885e+06	423900	0	153471	0	0	171113	0	0	0	0	0	0	0	318612	554293	631215	0	173623	0	0	141309	0
PTFKGQPSKPFVGVLSAGINAASPNKELAKEFLEN	260	294	4	0	922.245	8	30	10.5546	10.9936	923.375	2.30234	1	0	-0.247129	0.459844	1	-2	0.123288		77878.2	8.87335e+06	3.8365e+07	6.54602e+07	7.97145e+07	6.80152e+07	4.49865e+07	2.64028e+07	1.18253e+07	1.40351e+06	433873	193872	0	725310	0	86984.6	0	217669	0	17286	0	145698	125942	0	96529.6	164858	64799.6	0	0	376675
PTFKGQPSKPFVGVLSAGINAASPNKELAKEFLENYL	260	296	3	0	1321.37	9	32					-1
PTFKGQPSKPFVGVLSAGINAASPNKELAKEFLENYL	260	296	5	0	793.227	9	32					-1
KGQPSKPFVGVL	263	274	2	0	628.872	5	8	8.07005	8.75873	629.381	0.25421	0.6	0					0.023676		1.03941e+09	1.13563e+09	5.58322e+08	1.88532e+08	4.555e+07	178340	162036	766852	484619	177065	25235.4	208558	74529.7	81500.4
KGQPSKPFVGVL	263	274	3	0	419.584	5	8	8.10132	8.75873	419.907	0.206056	0.6	0					0.0426079		2.57831e+08	2.68603e+08	1.25104e+08	3.93342e+07	6.6803e+06	1.21746e+06	82109.3	84803.2	626348	0	0	149138	0	0
VLSAGINAASPNKELAKE	273	290	3	0	604.667	6	15	6.02553	6.41743	605.628	1.83412	1	0	-0.00276368	0.30365		1	0.0825494		848501	1.87777e+07	5.04433e+07	5.28592e+07	3.23948e+07	1.20857e+07	1.61834e+06	337759	101531	0	0	383567	0	0	65962.4	0	0	0	0	0	62398.6	59917.5
SAGINAASPNKE	275	286	2	0	579.791	5	9	3.27105	3.5641	580.891	1.55161	1	0	0.266273	-0.0240443		1	0.0800057		6.35468e+06	4.76712e+07	8.28987e+07	4.93783e+07	1.73364e+07	4.18099e+06	701153	103890	0	2785.62	14169.8	69242.8	0	0	0
SAGINAASPNKEL	275	287	1	0	1271.66	5	10	5.60057	5.83812	1274.12	1.73375	0.4	0					0.305903		0	1.98869e+06	8.55179e+06	8.52077e+06	1.035e+06	151814	5176.54	0	0	0	0	0	0	0	0	0
SAGINAASPNKEL	275	287	2	0	636.333	5	10	5.50635	6.1352	637.631	1.87286	1	0	0.346159	1.08915	1	1	0.0567159		2.73349e+07	2.1519e+08	4.66487e+08	3.97385e+08	2.02229e+08	6.65012e+07	1.12231e+07	484554	347455	87953.1	0	1.6639e+06	199076	0	891034	491683
SAGINAASPNKELAKE	275	290	2	0	800.42	5	13	4.89358	5.50635	801.861	1.97102	1	0	0.154719	1.03584	1	1	0.0280938		5.02242e+08	3.50204e+09	8.27511e+09	8.84172e+09	5.32515e+09	2.19507e+09	7.12146e+08	1.88787e+08	4.23956e+07	9.48057e+06	4.54405e+06	4.24736e+06	2.14702e+06	182985	76541	44621.5	70794.7	17287.3	366735
SAGINAASPNKELAKE	275	290	3	0	533.949	5	13	4.94103	5.44323	534.904	1.95379	1	0	0.147605	0.669301	1	1	0.0186849		2.71944e+08	1.93783e+09	4.49509e+09	4.66069e+09	2.84456e+09	1.18528e+09	3.66763e+08	9.5305e+07	2.01031e+07	2.43176e+06	2.625e+06	1.63109e+06	1.45282e+06	865316	50726.3	40985.4	8775.35	5652.21	36639.7
SAGINAASPNKELAKEF	275	291	3	0	582.972	6	14	7.6283	8.08568	584.065	2.25795	0.6	0					0.742974		549577	2.39578e+07	3.49332e+07	4.12851e+07	2.59376e+07	8.09693e+06	998784	320227	107839	41775.9	171037	231188	0	157477	0	1.35623e+06	2.67209e+06	659957	176616	475392	0
SAGINAASPNKELAKEFL	275	292	2	0	930.497	6	15	9.07058	9.1953	932.946	3.80465	1	1	0.702308	-0.58208		-4	0.634125		889276	4.82248e+06	1.44256e+07	1.42882e+07	1.04405e+07	4.12053e+06	426852	0	0	527886	0	0	453043	2.74595e+06	3.7737e+06	299477	348100	467708	438844	754688	392413	154735
SAGINAASPNKELAKEFLEN	275	294	2	0	1052.04	6	17	8.5551	8.97723	1053.73	2.15018	0.6	0					0.161549		1.02078e+07	1.20402e+08	3.24071e+08	4.21606e+08	3.15948e+08	1.71351e+08	6.5299e+07	1.95827e+07	1.53053e+06	1.08018e+07	0	2.16153e+06	232277	136256	0	9847.4	13946.8	0	372762	126248	266265	1.15708e+06	115722	3.28036e+06
SAGINAASPNKELAKEFLEN	275	294	3	0	701.695	6	17	8.602	9.1953	703.088	2.95417	0.6	0					0.327302		2.93066e+07	2.53179e+08	6.66657e+08	8.48944e+08	6.76354e+08	3.47841e+08	1.43198e+08	5.26233e+07	1.25479e+07	3.31804e+06	1.34095e+06	5.73444e+07	63021.5	605260	1.44193e+08	103499	165867	4.7699e+07	188283	702932	8.12714e+06	130681	160289	5.45394e+06
SAGINAASPNKELAKEFLENYL	275	296	2	0	1190.11	6	19	11.1348	11.5265	1191.86	2.07806	0.6	0					0.0652221		9.13716e+06	9.21565e+07	2.34509e+08	3.34469e+08	2.57709e+08	1.69886e+08	7.40925e+07	2.79866e+07	5.53745e+06	2.50761e+06	144373	0	334213	0	242263	665382	0	335263	0	7078.87	10087.4	150575	481241	256614	182727	133533
SAGINAASPNKELAKEFLENYL	275	296	3	0	793.745	6	19	11.1974	11.3854	794.9	2.05896	0.6	0					0.0275937		1.30474e+07	9.51374e+07	2.62083e+08	3.48971e+08	2.87591e+08	1.74368e+08	7.44139e+07	2.68352e+07	7.97636e+06	1.14022e+06	75770.8	572280	77365.7	107826	60767.7	88844.2	0	0	0	75359.4	16904.3	130882	417594	1.64641e+06	486940	50667.1
GINAASPNKELAKE	277	290	2	0	721.386	5	11	4.79828	5.03532	722.828	2.05808	1	0	0.345153	-0.209743		1	0.0833804		387503	1.59163e+07	5.81117e+07	5.85167e+07	3.21149e+07	1.2027e+07	2.64834e+06	481282	0	7907.43	35572.2	47167.9	0	55650.1	27907.3	52981.5	8286.19
AASPNKELAKE	280	290	2	0	579.312	5	8	3.4667	4.00545	580.597	1.90789	1	0	0.620958	0.790467	1	1	0.0283173		1.67618e+08	1.11721e+09	2.35062e+09	2.14931e+09	1.0144e+09	3.15309e+08	7.40385e+07	1.36521e+07	1.76573e+06	251825	169827	104678	0	56654.2
AASPNKELAKE	280	290	3	0	386.544	5	8	3.4667	3.97408	387.385	1.86081	1	0	0.589375	0.686484	1	1	0.0207761		3.90015e+07	2.64354e+08	5.79294e+08	4.98352e+08	2.27111e+08	6.18727e+07	1.53343e+07	2.06367e+06	235762	0	0	115757	0	0
AASPNKELAKEFLEN	280	294	2	0	830.931	5	12	8.10132	8.602	832.443	2.05258	0.6	0					0.126411		1.1053e+07	1.21234e+08	2.73449e+08	3.12013e+08	1.92246e+08	1.06446e+08	2.54317e+07	1.41451e+07	346863	276048	0	260882	0	117875	78992.6	1.1771e+06	121846	175120
AASPNKELAKEFLENYL	280	296	3	0	646.339	6	14	10.9778	11.6048	647.68	2.86359	1	0	0.438777	1.08308		-1	0.463077		1.687e+06	4.75751e+07	1.17827e+08	1.36485e+08	9.6805e+07	4.47392e+07	1.35628e+07	1.60402e+06	165753	261847	113715	166404	436169	1.45637e+06	1.40696e+07	1.76457e+07	6.38448e+06	1.11407e+06	92817.3	53477.3	38113
LAKEFLENYL	287	296	2	0	620.335	5	8	10.6328	11.1191	620.689	-0.052969	1	0	-0.694563	0.616481		1	0.417286		2.70126e+07	2.01866e+07	5.27148e+06	196926	94512.5	0	74000.3	46880.9	153426	219540	71966.2	0	76436.1	35888.7
FLENYL	291	296	1	0	798.403	4	4	9.78927	10.7268	798.859	-0.0422204	1	0	-0.715677	2.11246	1	1	0.0882595		9.64659e+09	4.39608e+09	1.14486e+09	1.1934e+07	3.41123e+06	3.28869e+07	0	226676	1.80868e+06
FLENYL	291	296	2	0	399.705	4	4	9.82047	10.3354	399.903	-0.102929	1	0	-0.797135	0.711347	1	1	0.0980983		1.84989e+08	7.9871e+07	1.40501e+07	306166	0	74367.8	0	90770.2	0
YLLTDEGL	295	302	1	0	923.472	4	6	9.36757	10.1635	924.364	0.34215	1	0	-0.352966	1.64305		1	0.140495		1.41598e+09	1.27147e+09	5.59105e+08	1.57793e+08	3.0163e+07	2.95432e+06	1.09415e+06	529696	1.36773e+06	3.44894e+06	1.09207e+06
YLLTDEGLEAVNKDKPLGA	295	313	2	0	1023.54	6	16	8.89943	9.55543	1024.52	0.757598	0.6	0					0.357993		4.20438e+08	8.24195e+08	6.78992e+08	3.904e+08	1.50664e+08	5.16052e+07	8.1748e+06	2.56752e+07	3.59782e+07	2.65578e+07	1.06168e+07	936946	0	339109	1.16262e+06	117190	941193	0	639821	395212	181414	0	232243
YLLTDEGLEAVNKDKPLGA	295	313	3	0	682.697	6	16	8.88385	9.6022	683.42	0.960009	0.6	0					0.415914		8.93848e+08	1.66041e+09	1.41119e+09	7.89511e+08	3.3809e+08	1.07607e+08	2.55929e+07	7.84737e+07	1.08352e+08	8.04398e+07	3.89685e+07	1.35642e+07	1.43129e+06	1.1007e+06	1.07849e+06	128852	102617	4.70365e+06	147568	324312	1.6319e+07	0	116550
LTDEGL	297	302	1	0	647.325	4	4	6.1352	6.93722	647.99	0.29956	1	0	-0.257083	1.66321		1	0.0222095		3.46173e+09	2.60999e+09	7.85744e+08	1.42399e+08	7.89871e+06	696166	495825	83735.5	88301.7
LTDEGLE	297	303	1	0	776.367	4	5	5.50635	6.05685	777.136	0.331831	1	0	-0.302831	0.829419		1	0.530118		2.13012e+08	1.61081e+08	5.45149e+07	1.02023e+07	511580	0	0	0	618187	3.53206e+06
LTDEGLEA	297	304	1	0	847.404	4	6	5.80692	6.11953	848.212	0.330272	1	0	-0.363592	0.0408204		1	0.166309		1.79065e+08	1.57006e+08	5.94038e+07	1.50757e+07	2.41823e+06	246853	90400	0	0	0	0
LTDEGLEAVNKDKPLGA	297	313	2	0	885.468	6	14	7.01582	7.64397	886.174	0.388009	1	0	-0.510277	1.08683	1	0	0.013562		4.41037e+09	5.78979e+09	4.10592e+09	1.94448e+09	7.07451e+08	2.08531e+08	5.2708e+07	1.14923e+07	4.26578e+06	4.23494e+06	2.05469e+06	1.44897e+06	858484	253268	2.66308e+06	0	1.25123e+06	0	515398	90992.6	68300.4
LTDEGLEAVNKDKPLGA	297	313	3	0	590.647	6	14	7.01582	7.65968	591.13	0.422731	1	0	-0.496966	1.13894	1	0	0.088095		4.55785e+09	6.35921e+09	4.42886e+09	2.08577e+09	7.25365e+08	2.06265e+08	5.19325e+07	1.18245e+07	4.69974e+06	5.29528e+06	4.80771e+06	8.27858e+06	1.35497e+06	312833	335439	33158.1	0	3.65024e+07	144669	0	406717
LTDEGLEAVNKDKPLGAVA	297	315	2	0	970.52	6	16	7.51823	8.10132	971.293	0.417299	1	0	-0.519046	0.937435		1	1.10001		3.40556e+07	2.29182e+07	1.72279e+07	6.91774e+06	844827	235984	920110	256326	111350	98513.7	407564	256186	154592	75516.2	283983	171756	842882	319516	3139.91	0	0	0	271065
LTDEGLEAVNKDKPLGAVAL	297	316	2	0	1027.06	6	17	8.85265	9.10172	1028.24	1.16243	0.6	0					0.615383		2.03978e+07	2.97037e+07	2.10552e+07	1.03521e+07	644747	232075	177692	849606	0	530278	0	0	321228	181414	0	0	0	3.87568e+06	0	510499	0	252651	215814	0
LTDEGLEAVNKDKPLGAVALKSYEEE	297	322	3	0	940.15	7	23					0
TDEGLEAVNKDKPLGA	298	313	2	0	828.926	5	13	6.26048	6.82648	829.911	1.02327	1	0	-0.236564	0.880802		-1	2.77866		1.94793e+07	2.01889e+07	9.05611e+06	1.77908e+06	0	0	0	0	0	0	0	58667.4	0	310266	791767	238333	870145	1.54153e+06	214009
EGLEAVNKDKPLGAVALKSYEEELA	300	324	2	0	1337.2	7	22					-1
EAVNKDKPLGA	303	313	1	0	1141.62	5	8	4.02113	4.63958	1142.29	0.0048783	1	0	-0.655754	1.05468	1	0	0.0916965		2.02152e+08	1.40785e+08	4.98911e+07	8.34855e+06	0	0	0	0	0	0	0	0	0	0
EAVNKDKPLGA	303	313	2	0	571.314	5	8	3.98977	4.75057	571.695	0.102939	1	0	-0.589966	1.52658	1	0	0.00954489		9.42999e+09	6.61272e+09	2.6665e+09	7.01358e+08	1.50682e+08	2.8579e+07	9.66218e+06	4.39277e+06	1.16018e+06	127200	56186.5	0	34646.2	36359.9
EAVNKDKPLGA	303	313	3	0	381.212	5	8	3.98977	4.75057	381.455	0.0688842	1	0	-0.612813	1.52658	1	0	0.0164085		1.23928e+09	8.59106e+08	3.21051e+08	8.52146e+07	1.59102e+07	1.36195e+06	236082	75985.5	0	154974	0	0	20355.7	2928.78
EAVNKDKPLGAVAL	303	316	2	0	712.909	5	11	7.32988	7.75395	713.361	0.0675239	0.6	0					0.0464556		2.26015e+08	1.96247e+08	9.02556e+07	2.84751e+07	5.03327e+06	1.14758e+06	35977.4	359850	0	97235	120146	0	0	44315.3	0	1923.92	0
EAVNKDKPLGAVALKS	303	318	2	0	820.472	5	13	5.77238	6.26048	821.192	0.481024	0.6	0					0.169118		2.42412e+07	5.3936e+07	4.07305e+07	1.44294e+07	2.25261e+06	64245.3	0	76831.1	76927.6	64690.4	107493	0	0	0	0	48192.9	158457	70869	0
EAVNKDKPLGAVALKS	303	318	3	0	547.317	5	13	5.7412	6.2135	547.812	0.527584	0.6	0					0.114943		2.86621e+07	6.24507e+07	4.88822e+07	2.06633e+07	3.61494e+06	9576.89	70922.9	51641.9	0	59147.1	0	0	128055	83661.3	0	0	0	0	182104
EAVNKDKPLGAVALKSYEEE	303	322	2	0	1095.57	6	17	7.78557	7.92962	1102.15	11.8811	0.6	0					0.586899		573026	1.29637e+06	549653	482517	22960	92799.3	0	0	0	0	1.45125e+06	1.10059e+07	3.22625e+07	4.52566e+07	3.91546e+07	1.85702e+07	6.99619e+06	998471	463367	0	606998	0	0	84065.4
EAVNKDKPLGAVALKSYEEE	303	322	3	0	730.714	6	17	7.18778	7.64397	731.365	0.667809	0.6	0					0.0541734		1.52266e+08	3.70086e+08	3.57232e+08	2.21147e+08	9.78534e+07	3.69247e+07	9.37225e+06	977452	630778	31624.3	51528.7	85556.4	343433	61602.5	24196.2	120072	0	534392	111007	96084.5	289045	106878	63608.7	193961
EAVNKDKPLGAVALKSYEEEL	303	323	3	0	768.409	6	18	8.89943	9.1173	769.134	0.81786	1	0	-0.415163	-0.273282		0	0.184776		2.46711e+07	7.39371e+07	7.55579e+07	4.85021e+07	2.50119e+07	6.22621e+06	1.59101e+06	0	0	110525	0	0	126721	162081	141410	502499	0	0	580480	0	0	546869	0	157966	345026
EAVNKDKPLGAVALKSYEEELAKDPRIAATME	303	334	3	0	1162.94	8	28	9.3362	9.493	1164.27	1.85522	1	0	-0.303413	-0.475722	1	-1	0.340024		1.66923e+06	1.24506e+07	1.92261e+07	2.09322e+07	1.61254e+07	1.02566e+07	3.7231e+06	520274	0	851550	1.94849e+06	1.97094e+06	2.73874e+06	926394	572487	0	0	0	0	0	0	0	0	15716	0	0	0	0	0	0
EAVNKDKPLGAVALKSYEEELAKDPRIAATME	303	334	4	0	872.459	8	28	9.3833	9.63337	873.36	1.487	1	0	-0.373994	-0.166537	1	-2	0.230736		3.45084e+06	2.52882e+07	4.38652e+07	4.60773e+07	3.62786e+07	2.06121e+07	1.13876e+07	3.41941e+06	502439	0	256390	307655	1.39297e+06	739218	374253	117928	275219	30417.5	0	0	97073.5	11073.8	0	0	0	364088	109598	200248	103633	125089
AVNKDKPLGA	304	313	2	0	506.793	4	7	3.75462	4.54415	507.112	0.052659	1	0	-0.618651	1.62183	1	1	0.0440203		7.61783e+08	4.76342e+08	1.55114e+08	3.49744e+07	2.9452e+06	692269	1318.36	569760	0	6581.54	14384.8	10714.8
AVNKDKPLGA	304	313	3	0	338.198	4	7	3.75462	4.49612	338.447	0.161157	1	0	-0.535462	1.4626	1	1	0.253151		1.03811e+08	6.14995e+07	1.90905e+07	1.32665e+06	66677.1	0	38787.4	0	0	4.01329e+06	62914.6	33720.4
AVNKDKPLGAVALKSYEEE	304	322	2	0	1031.05	6	16	7.25032	7.47115	1032.16	1.01526	0.4	0					1.35932		1.0277e+06	5.26116e+06	5.28187e+06	1.41344e+06	104785	156897	147705	0	0	0	0	0	0	0	52275.7	0	0	75351.3	204155	156240	0	0	0
AVNKDKPLGAVALKSYEEE	304	322	3	0	687.7	6	16	7.15653	7.50253	688.299	0.583348	1	0	-0.463345	0.151488	1	0	0.13319		1.28697e+07	2.99248e+07	2.91187e+07	1.47202e+07	4.41701e+06	756168	200092	52399.6	283433	128311	0	308763	59407.3	0	0	79800	0	76482.4	0	0	61305.9	0	0
VNKDKPLGA	305	313	1	0	941.541	4	6	3.41767	3.89578	942.045	-0.0417811	1	0	-0.696401	0.589463	0	1	0.474164		2.18355e+07	1.27651e+07	2.86979e+06	0	85714.9	0	0	0	0	0	0
VNKDKPLGA	305	313	2	0	471.274	4	6	3.36865	4.8301	471.733	0.371136	0.6	0					1.34684		7.6164e+08	5.18527e+08	2.03022e+08	4.96683e+07	4.07348e+06	30949.8	181912	0	40755.1	8248.79	3.43097e+07
VNKDKPLGAVALKSYEEE	305	322	2	0	995.528	6	15	7.17215	7.39262	996.412	0.594324	0.4	0					0.354166		1.82055e+06	6.84496e+06	6.84336e+06	2.15759e+06	210093	0	0	59429.9	0	0	0	0	0	0	0	0	0	0	0	85850.2	100788	0
VALKSY	314	319	2	0	340.703	4	4	5.03532	5.53783	341.1	0.382154	1	0	-0.14626	0.670351		1	0.388395		2.57414e+07	2.91541e+07	8.19211e+06	416131	0	191845	113633	340030	0
VALKSYE	314	320	1	0	809.44	4	5	5.36433	5.85372	810.401	0.477433	1	0	-0.146539	0.626813	1	1	0.182695		1.20637e+08	1.95351e+08	7.11555e+07	1.43442e+07	688982	83095.9	189063	0	39936.7	0
VALKSYE	314	320	2	0	405.224	4	5	5.34858	5.90052	405.704	0.477056	1	0	-0.146943	0.83417	1	1	0.0364328		7.03136e+08	1.00442e+09	3.82511e+08	8.97824e+07	1.30493e+07	616533	253466	0	530207	0
VALKSYEEE	314	322	1	0	1067.53	4	7	5.45903	6.05685	1068.71	0.556959	1	0	-0.231989	0.986277	1	0	0.153804		4.62688e+08	7.66484e+08	3.94937e+08	1.28088e+08	2.8434e+07	2.30615e+06	356911	1.61319e+06	1.66325e+06	445422	39530.3	390150
VALKSYEEE	314	322	2	0	534.266	4	7	5.44323	6.0882	534.882	0.607509	1	0	-0.193231	1.14258	1	0	0.156266		4.25461e+09	6.75238e+09	3.52827e+09	1.14549e+09	2.78803e+08	5.40662e+07	18966.8	12031.6	1.00037e+08	3.17465e+07	6.8395e+06	1.53598e+06
VALKSYEEEL	314	323	1	0	1180.61	5	8	8.07005	8.64902	1181.82	0.506524	1	0	-0.319205	0.923788	1	1	0.254661		1.26914e+08	2.18138e+08	1.27085e+08	3.97854e+07	6.70528e+06	0	0	290064	114781	391848	0	0	0	0
VALKSYEEEL	314	323	2	0	590.808	5	8	8.02322	8.75873	591.46	0.603222	1	0	-0.254331	1.44276	1	1	0.0503627		2.4238e+09	3.90698e+09	2.25361e+09	8.44011e+08	2.29492e+08	4.57322e+07	7.2384e+06	1.09713e+06	940855	1.01337e+06	374561	4.00867e+07	1.00666e+06	5.04987e+06
VALKSYEEELAKDPRIAA	314	331	2	0	1002.04	6	15	8.22645	8.4769	1003.44	1.61804	0.6	0					0.731455		845691	1.22074e+07	1.44085e+07	9.03609e+06	2.75657e+06	801854	387336	2.10682e+06	0	1.31266e+06	91430.7	260256	0	32162.5	104481	380537	106426	0	0	0	0	0
VALKSYEEELAKDPRIAATM	314	333	3	0	745.728	7	17	8.97723	9.25783	746.624	1.3004	0.6	0					0.173633		8.89832e+06	2.98578e+07	3.88798e+07	2.9945e+07	1.62739e+07	5.3073e+06	678516	707602	131153	0	200312	194879	214119	393376	609131	0	0	463835	76494.3	0	281929	0	0	1.09852e+06	0
VALKSYEEELAKDPRIAATME	314	334	3	0	788.742	7	18	8.85265	8.97723	789.595	1.09838	0.6	0					0.110729		3.33141e+07	9.20816e+07	1.21092e+08	9.74732e+07	5.9686e+07	2.83964e+07	9.4391e+06	1.38768e+06	0	337514	0	503003	0	131828	0	211830	0	0	0	0	1.00363e+06	0	0	1.3419e+06	0	0
VALKSYEEELAKDPRIAATMENAQKGEIM	314	342	3	0	1079.22	8	26	9.7425	9.94537	1080.31	1.24224	0.6	0					0.288362		3.27375e+06	1.37646e+07	2.38816e+07	2.19752e+07	1.96184e+07	1.09194e+07	3.42614e+06	1.97625e+06	0	0	0	0	150835	1.53128e+06	0	0	0	138842	0	0	0	0	0	0	0	120310	0	0	0	0
VALKSYEEELAKDPRIAATMENAQKGEIMPNIPQMSA	314	350	5	0	815.613	9	32	9.92973	10.07	816.837	3.52332	1	0	-0.068087	-0.53042		-2	0.222233		413380	687891	2.5081e+06	8.92302e+06	1.23679e+07	1.33435e+07	1.20016e+07	1.13697e+07	6.64513e+06	3.87587e+06	283614	282588	97927.3	0	239331	0	0	0	0	0	0	0	0	0	114953	0	0	123832	0	237674
KSYEEE	317	322	1	0	784.336	4	4	3.01068	3.70725	785.059	0.275628	1	0	-0.289194	1.31364	1	1	0.688398		1.11613e+08	5.86941e+07	1.60941e+07	2.94194e+06	7.36097e+06	1.62002e+06	825762	174305	24432.6
KSYEEE	317	322	2	0	392.672	4	4	3.01068	3.54798	392.934	0.0763266	1	0	-0.556613	0.78566	1	1	0.0208376		2.93509e+08	1.46181e+08	4.03695e+07	8.26107e+06	728988	77243	59686.7	0	0
KSYEEEL	317	323	2	0	449.214	4	5	6.4332	7.07842	449.527	0.106434	0.6	0					0.0541854		5.00907e+08	2.79772e+08	8.80727e+07	1.82646e+07	623103	0	257737	345707	2.3897e+06	2.43012e+06
KSYEEELAKDPRIAA	317	331	3	0	573.969	6	12	6.73178	6.87392	574.802	1.49302	0.6	0					0.392536		1.47509e+06	3.69997e+06	2.79479e+06	808395	199776	28534.7	51992.6	40543.9	59554.2	61282.4	70755.9	28397.6	50770.3	386904	0	0	208071	36627.2	0
KSYEEELAKDPRIAATME	317	334	3	0	694.345	6	15	7.58113	7.72263	696.998	6.67834	0.6	1					1.32888		1.06769e+07	2.05505e+07	1.79456e+07	1.07501e+07	3.67315e+06	243948	0	0	0	0	112622	669327	4.1969e+06	1.5344e+07	1.5913e+07	1.28142e+07	8.25661e+06	1.95639e+06	1.78956e+06	0	512400	531530
KSYEEELAKDPRIAATMENAQKGEIMPNIPQMSA	317	350	4	0	948.467	9	29					-1
YEEELAKDPRIAATME	319	334	2	0	933.451	6	13					0
YEEELAKDPRIAATME	319	334	3	0	622.636	6	13	7.25032	7.45543	623.757	2.20472	0.6	0					0.519737		9.35273e+06	1.52858e+07	1.20869e+07	5.7635e+06	1.06384e+06	190506	56594.8	42983.8	178677	98269.7	49955.4	1.46839e+06	891922	146964	2.5666e+06	486462	1.20506e+06	685988	262289	36418.1
EELAKDPRIAATME	321	334	2	0	787.398	6	11	6.4332	6.63733	788.012	0.250906	0.6	0					2.1101		1.70624e+07	2.23367e+07	1.51536e+07	5.32573e+06	816623	146859	0	0	26302.2	0	0	0	0	0	0	0	109704	0
EELAKDPRIAATME	321	334	3	0	525.268	6	11	6.54315	6.92143	525.736	0.429216	1	0	-0.449604	0.25851	1	0	0.17597		1.77035e+07	1.81349e+07	1.22025e+07	8.43505e+06	754684	121691	116179	107520	139418	317133	0	0	88075.6	0	0	254443	0	0
EELAKDPRIAATMENAQKGEIMPNIPQMSA	321	350	3	0	1095.21	8	25	9.14848	9.50863	1096.95	3.1106	0.6	0					0.116429		388009	0	2.59754e+07	5.484e+07	6.87668e+07	8.41827e+07	7.03831e+07	4.46169e+07	2.75853e+07	1.25246e+07	2.92246e+06	209952	527039	233677	95311.5	93751.6	0	170869	100743	210438	0	260084	136159	0	0	0	0	0	259544	15406.7
ELAKDPRIAATME	322	334	2	0	722.877	5	10	6.57452	6.81067	723.658	0.660652	0.6	0					0.202145		7.82023e+06	1.08871e+07	9.19388e+06	4.58521e+06	1.73848e+06	101811	41836.8	95968.1	36288.9	46982.1	56287	75663.5	0	39298.7	0	0
LAKDPRIAA	323	331	2	0	477.79	4	6	4.48008	4.97257	478.267	0.398081	1	0	-0.302936	0.63709	1	1	0.0192183		4.4935e+08	4.59211e+08	2.12202e+08	6.42328e+07	1.42316e+07	1.4296e+06	4385.79	37926	19881.1	88730.2	0
LAKDPRIAA	323	331	3	0	318.863	4	6	4.49612	4.97257	319.173	0.376453	1	0	-0.322282	0.583938	1	1	0.0296387		1.06403e+08	1.07662e+08	5.09186e+07	1.41525e+07	1.67653e+06	34181.6	0	54496.5	0	0	197725
LAKDPRIAAT	323	332	2	0	528.314	4	7	4.08393	4.63958	528.818	0.396724	1	0	-0.354846	0.846491		1	0.231878		1.13411e+08	1.26615e+08	6.31698e+07	2.05866e+07	3.0446e+06	74793.6	18772.7	43579.5	0	36148.5	0	33410.2
LAKDPRIAATM	323	333	2	0	593.834	5	8	5.88492	5.96298	594.898	1.36631	0.4	1					0.152512		2.23718e+07	2.74428e+07	1.58178e+07	5.03023e+06	1.17365e+06	2.23051e+07	143743	998835	247524	254760	0	57616.3	0	0
LAKDPRIAATM	323	333	3	0	396.225	5	8	5.91613	6.48033	396.559	0.23927	1	0	-0.498503	0.874835	-1	1	0.0604318		1.26563e+08	1.40714e+08	7.29661e+07	2.06509e+07	3.30564e+06	72181.2	0	0	0	132916	0	0	0	0
LAKDPRIAATME	323	334	2	0	658.356	5	9	5.80692	6.40172	658.967	0.391179	0.6	0					0.381184		2.16544e+09	2.69608e+09	1.59551e+09	6.37086e+08	2.0649e+08	5.6629e+07	4.49402e+06	1.06138e+06	475658	189355	626982	361123	935199	84106.5	343495
LAKDPRIAATME	323	334	3	0	439.239	5	9	5.80692	6.41743	439.634	0.353548	1	0	-0.44819	1.02838	1	-1	0.0231512		5.79633e+08	6.93095e+08	4.02467e+08	1.64178e+08	4.9397e+07	7.10584e+06	828773	45142.4	115206	0	0	0	933269	8067.16	0
LAKDPRIAATMENAQKGEIM	323	342	2	0	1094.07	7	17	7.78557	8.30477	1099.21	8.88672	0.6	1					0.494374		2.58196e+07	6.40406e+07	7.38401e+07	5.82285e+07	3.22166e+07	1.51378e+07	3.19005e+06	609275	278697	122385	110406	91819.9	152595	2.77321e+06	2.66403e+07	7.23547e+07	1.00871e+08	8.64212e+07	3.89549e+07	1.90093e+07	1.71001e+06	6.27571e+06	117241	697485	189989
LAKDPRIAATMENAQKGEIM	323	342	3	0	729.714	7	17	7.47637	8.49252	730.672	1.4673	0.6	1					0.137104		1.64371e+08	3.84749e+08	4.2906e+08	3.79574e+08	3.21138e+08	2.19073e+08	1.09203e+08	4.07036e+07	1.08668e+07	2.34724e+06	203120	562167	149428	217027	241159	609320	679765	1.39964e+06	401185	83630.2	266411	740998	161377	453111	366243
LAKDPRIAATMENAQKGEIMPNIPQM	323	348	3	0	956.491	8	21	9.05502	9.63337	957.639	1.55819	1	0	-0.26079	0.921743	1	0	0.206978		4.8486e+07	1.68919e+08	2.74067e+08	2.97264e+08	2.37237e+08	1.52147e+08	7.92915e+07	2.74729e+07	7.89484e+06	519108	136599	1.30941e+06	266434	87162.3	409486	451551	105349	86994.6	371990	205156	0	167713	694640	753983	904231	403767	1.01351e+06	4.35774e+06	2.43276e+06	4.15597e+06
LAKDPRIAATMENAQKGEIMPNIPQM	323	348	4	0	717.62	8	21	9.07058	9.36757	718.537	1.78211	1	0	-0.20356	-0.0110051	1	0	0.284018		2.89254e+06	2.12031e+07	3.16847e+07	3.51172e+07	2.6436e+07	1.48838e+07	7.56626e+06	1.69579e+06	143868	76151.7	81085.7	90425	157059	59125.6	82203	113309	129332	110132	0	156787	68592.5	133820	102451	362569	107590	116997	206933	906920	451365	953968
LAKDPRIAATMENAQKGEIMPNIPQMSA	323	350	2	0	1513.27	8	23	8.77442	9.05502	1515.22	1.92816	0.6	0					0.343277		6.73603e+06	2.82081e+07	5.77333e+07	7.42513e+07	7.12958e+07	5.31948e+07	2.93967e+07	9.67018e+06	1.43221e+06	419138	277303	649376	0	0	0	0	0	0	0	0	0	0	0	0	0	0	0	0	0	2.04681e+06
LAKDPRIAATMENAQKGEIMPNIPQMSA	323	350	3	0	1009.18	8	23	8.69605	8.89943	1010.56	2.18145	0.6	0					0.0385237		4.94766e+07	1.8191e+08	3.85133e+08	5.51915e+08	5.78033e+08	4.6966e+08	3.12225e+08	1.89268e+08	9.78662e+07	4.33452e+07	1.50922e+07	4.39576e+06	656549	325474	564273	659429	0	547721	213437	727437	163629	259371	0	0	0	37729.7	42519.8	163150	171257	18950.5
LAKDPRIAATMENAQKGEIMPNIPQMSA	323	350	4	0	757.137	8	23	8.74307	8.89943	758.434	3.21579	0.6	0					0.611688		1.1173e+07	4.12198e+07	9.51829e+07	1.29153e+08	1.32233e+08	1.09176e+08	6.72821e+07	4.00008e+07	1.89115e+07	8.57104e+06	2.22007e+06	1.23946e+06	1.40992e+06	1.30961e+06	1.1998e+06	378535	192188	1.15478e+06	81709.4	366801	195372	3.50711e+06	0	8.8533e+06	0	1.07185e+07	157734	7.88235e+06	139793	2.82538e+06
LAKDPRIAATMENAQKGEIMPNIPQMSAF	323	351	3	0	1058.2	8	24	9.89852	10.7894	1059.71	2.43312	0.6	0					0.050878		1.49762e+08	7.72157e+08	1.84917e+09	2.92628e+09	3.25673e+09	2.81123e+09	1.98093e+09	1.19288e+09	6.22639e+08	3.00506e+08	1.40013e+08	3.9738e+07	8.3731e+06	3.24232e+06	925771	202758	437715	0	305005	1.87691e+06	474530	152990	1.79909e+06	665927	2.26006e+06	8.77622e+06	1.51168e+07	2.10892e+07	1.73632e+07	9.57134e+06
LAKDPRIAATMENAQKGEIMPNIPQMSAF	323	351	4	0	793.904	8	24	10.2884	10.6328	795.217	3.17348	0.6	0					0.635275		1.02377e+07	6.40389e+07	1.54502e+08	2.45593e+08	2.63377e+08	2.34352e+08	1.55148e+08	9.33363e+07	4.77294e+07	2.17873e+07	1.18046e+07	1.03159e+06	3.91766e+06	0	1.54289e+06	218963	485635	84724.3	4971.68	0	0	189269	39129.5	485676	2.6584e+06	3.92991e+06	466137	2.92535e+06	2.78339e+06	184059
AKDPRIAAT	324	332	2	0	471.772	4	6	3.33608	4.30443	471.992	-0.0983809	0.6	0					0.0954846		5.04031e+08	2.00094e+08	5.0945e+07	9.09481e+06	1.03004e+06	68423.8	0	24007.6	0	159636	0
AKDPRIAATM	324	333	2	0	537.292	5	7	5.3801	5.90052	537.728	0.183015	0.6	0					0.790615		4.19904e+08	3.84844e+08	1.61009e+08	4.44179e+07	8.49265e+06	1.0909e+06	258923	136345	174270	31924	60918.6	61246	56299.6
AKDPRIAATME	324	334	2	0	601.814	5	8	5.19153	5.7412	602.283	0.18059	1	0	-0.53787	0.826656	1	1	0.0438705		1.79873e+09	1.51977e+09	7.24101e+08	2.43748e+08	6.5566e+07	6.98036e+06	2.76032e+06	2.69983e+06	1.75469e+06	698120	1.41326e+06	616210	470198	768117
AKDPRIAATME	324	334	3	0	401.545	5	8	5.19153	5.3801	401.851	0.160596	1	0	-0.551284	-0.370413	1	1	0.0481656		1.10713e+08	9.77771e+07	4.61277e+07	1.42472e+07	2.70944e+06	248664	0	0	368117	6978.16	54980.7	59297.9	26321.2	0
AKDPRIAATMENAQKGEIM	324	342	2	0	1037.52	7	16	7.54968	7.78557	1038.5	0.617263	0.6	0					0.135952		3.14355e+07	5.84883e+07	5.66073e+07	3.62387e+07	1.74683e+07	6.15928e+06	1.09312e+06	0	177288	202730	939685	84175.4	8427.63	0	87436.3	0	0	0	0	0	7457.54	15234.9	105988	56242.3
AKDPRIAATMENAQKGEIM	324	342	3	0	692.019	7	16	7.54968	7.92962	692.672	0.624691	0.6	0					0.387184		1.37648e+08	2.52425e+08	2.46918e+08	1.54161e+08	7.69499e+07	2.90281e+07	9.97686e+06	224194	86801.4	112641	219220	796786	274705	0	233754	0	2946.26	0	0	27362.8	142878	306237	380312	713711
AKDPRIAATMENAQKGEIMPNIPQM	324	348	3	0	918.796	8	20	8.75873	9.4147	919.799	1.19683	0.6	0					0.168992		3.48094e+07	1.23137e+08	1.86212e+08	1.708e+08	1.25422e+08	8.18919e+07	2.59103e+07	6.35305e+06	3.10573e+06	184509	76478.5	274748	73062.2	180325	406120	0	160843	298930	237519	0	90315.7	122177	0	509135	221420	0	2.9542e+06	480085	384776
AKDPRIAATMENAQKGEIMPNIPQMSA	324	350	2	0	1456.72	8	22	8.5551	8.86825	1458.65	1.94971	1	0	-0.183377	0.0425884	1	-2	0.234204		191113	8.63242e+06	2.65438e+07	3.58711e+07	3.75483e+07	2.74246e+07	1.68131e+07	4.92804e+06	1.52697e+06	143499	0	0	125540	0	130849	0	115253	0	40551.6	0	0	0	118021	0	0	0	0	0	0	0
AKDPRIAATMENAQKGEIMPNIPQMSA	324	350	3	0	971.486	8	22	8.49252	9.22655	972.805	2.05851	1	0	-0.156832	1.43784	1	-2	0.123927		8.34932e+07	4.08082e+08	8.91057e+08	1.23099e+09	1.16621e+09	9.09182e+08	5.81864e+08	3.13899e+08	1.4247e+08	5.90597e+07	1.80301e+07	4.13469e+06	1.45088e+06	706796	470558	2.97146e+06	624066	553510	3.2556e+06	456607	320334	662947	105693	0	210595	335970	307838	1.15594e+06	784039	197492
AKDPRIAATMENAQKGEIMPNIPQMSA	324	350	4	0	728.866	8	22	8.63337	9.05502	729.912	2.28428	0.6	0					0.535753		2.042e+06	4.82669e+07	1.0427e+08	1.45569e+08	1.35431e+08	1.12482e+08	7.0677e+07	3.50843e+07	1.80918e+07	9.05526e+06	5.7506e+06	1.66293e+06	198092	4.21052e+06	74376.7	65832.1	140405	349374	195579	87665	0	0	117172	0	254639	0	295207	0	358533	282025
AKDPRIAATMENAQKGEIMPNIPQMSAF	324	351	2	0	1530.26	8	23	9.86728	10.1635	1532.49	2.45622	1	0	-0.0858605	-0.0135466	1	1	0.638552		0	4.70738e+06	2.45546e+07	3.55036e+07	3.8451e+07	3.06004e+07	1.31397e+07	4.08149e+06	318440	1.54982e+06	0	1.50143e+06	0	0	0	218774	0	245991	938110	0	0	508556	163675	1.42556e+06	0	209680	393554	438511	0	0
AKDPRIAATMENAQKGEIMPNIPQMSAF	324	351	3	0	1020.51	8	23	9.77368	10.6328	1021.9	2.17168	0.6	0					0.484353		7.72273e+07	6.04429e+08	1.42629e+09	2.11973e+09	2.08944e+09	1.61214e+09	1.05691e+09	6.11089e+08	2.99656e+08	1.29362e+08	4.27717e+07	1.16667e+07	3.2182e+06	278588	581594	460133	277881	0	2.36279e+06	288698	1.17758e+06	1.33431e+07	1.45695e+07	8.16844e+06	8.07315e+06	1.69939e+06	544332	550841	144674	120299
AKDPRIAATMENAQKGEIMPNIPQMSAF	324	351	4	0	765.633	8	23	9.78927	10.1635	766.646	2.04709	0.6	0					0.244044		2.0515e+07	9.96049e+07	2.22868e+08	3.16853e+08	3.35125e+08	2.61235e+08	1.68394e+08	9.18125e+07	4.5218e+07	1.29312e+07	3.67343e+06	149026	227867	88797.8	0	61463.4	225067	442252	0	137450	80562.8	55523.7	0	193154	107825	128865	348600	174376	287033	546768
TMENAQKGEIM	332	342	2	0	626.289	5	9	5.88492	6.27615	626.828	0.233193	1	0	-0.519963	0.30144		-2	0.201472		2.29959e+07	3.15976e+07	1.58583e+07	3.14454e+06	529412	0	66669.2	135544	170435	0	63955	0	0	77056	76864.4
TMENAQKGEIMPNIPQMSA	332	350	2	0	1045.49	7	15	8.22645	8.89943	1051.37	10.3457	1	1	3.04275	1.23546	0	-12	2.99203		1.04478e+08	6.51581e+07	1.3787e+08	1.28242e+08	1.01978e+08	5.95919e+07	2.4208e+07	8.87075e+06	2.50375e+06	138807	900641	126905	0	4.68239e+06	7.01066e+07	2.41147e+08	3.72883e+08	2.82118e+08	1.56721e+08	5.86e+07	1.56648e+07	1.36687e+06	1.24485e+07
TMENAQKGEIMPNIPQMSA	332	350	3	0	697.329	7	15	8.53947	9.15368	702.764	14.8927	1	0	4.6697	1.04064	0	-15	0.212285		654154	5.10103e+06	8.94184e+06	7.25782e+06	5.84187e+06	2.72937e+06	601789	1.13125e+06	839427	726893	884739	961826	1.01111e+06	1.67807e+07	1.83251e+08	6.20133e+08	8.5435e+08	6.86539e+08	3.54476e+08	1.45847e+08	5.4328e+07	1.46875e+07	3.26874e+06
TMENAQKGEIMPNIPQMSAF	332	351	2	0	1119.02	7	16	10.1167	10.492	1120.71	1.85512	1	0	-0.0367368	0.248343	1	-2	0.0660265		1.78871e+07	9.65622e+07	1.7833e+08	2.19904e+08	1.81014e+08	1.16135e+08	5.89574e+07	2.17604e+07	2.68335e+06	515913	269806	1.41958e+06	107518	977507	0	0	0	102215	116773	429669	283594	1.06291e+06	0	19805
TMENAQKGEIMPNIPQMSAF	332	351	3	0	746.351	7	16					-1
MENAQKGEIMPNIPQMSA	333	350	2	0	994.966	7	14	8.21078	8.53947	996.418	1.54619	1	0	-0.0662712	0.0940824		-3	0.178739		728984	1.53078e+07	2.97141e+07	2.91711e+07	2.25286e+07	9.99947e+06	1.73077e+06	93812.3	0	0	0	0	128543	0	132935	0	0	9047.95	12932.1	0	0	0
ENAQKGEIMPNIPQMSA	334	350	2	0	929.445	6	13	7.92962	8.44562	931.113	2.12778	0.6	0					0.224356		2.41666e+07	1.08187e+08	1.82799e+08	1.864e+08	1.23759e+08	7.02609e+07	2.87505e+07	7.41282e+06	8.41464e+06	126885	1.40193e+07	85501.5	1.4518e+06	0	1.40329e+06	0	1.0942e+07	88948	1.54337e+06	164237
ENAQKGEIMPNIPQMSAF	334	351	2	0	1002.98	7	14	9.85168	10.5702	1004.86	2.45052	1	0	0.280416	1.38652		0	0.333852		4.95812e+07	2.1609e+08	4.14483e+08	4.59949e+08	3.4369e+08	2.25096e+08	9.32359e+07	7.67546e+07	6.26607e+06	3.37353e+07	319579	1.21757e+07	170352	3.12991e+07	178066	3.41387e+07	541682	2.48486e+06	0	248827	86633.3	1.04486e+06
NAQKGEIM	335	342	2	0	445.724	5	6	4.75057	5.45903	446.195	0.368017	1	0	-0.329828	1.35309		0	3.90937		1.39505e+08	1.3219e+08	4.86534e+07	1.01678e+07	282519	70679.2	0	4.6589e+06	1.16685e+06	860199	22347.7	534169
NAQKGEIMPNIPQMSA	335	350	2	0	864.924	6	12	7.92962	8.64902	866.388	1.79004	0.6	0					0.0666256		1.4587e+08	5.55458e+08	8.95071e+08	8.63847e+08	5.80657e+08	3.16337e+08	1.39072e+08	4.98081e+07	1.46165e+07	3.22209e+06	321478	5.14142e+06	7.35556e+06	6.40741e+06	2.98281e+06	726148	82321.8	168681	202946
NAQKGEIMPNIPQMSA	335	350	3	0	576.952	6	12	8.10132	8.50817	580.583	9.75636	0.6	0					0.716324		272070	3.11706e+06	7.6693e+06	6.87562e+06	3.95199e+06	1.80789e+06	692548	970090	113877	332282	114282	1.88237e+07	3.29991e+07	3.04811e+07	1.69076e+07	6.71303e+06	2.12502e+06	150239	45710.2
PNIPQMSA	343	350	1	0	857.419	4	5	6.1352	6.52747	859.202	1.22117	1	0	0.65181	0.304865	1	-1	0.204016		2.45727e+07	7.2271e+07	7.19705e+07	3.72846e+07	1.24773e+07	341908	232297	349464	196552	722638
PNIPQMSA	343	350	2	0	429.213	4	5	6.1352	6.82648	430.038	1.08911	1	0	0.510046	1.29612	1	-1	0.116542		7.40027e+07	1.53491e+08	1.39064e+08	6.21429e+07	1.45849e+07	1.5432e+06	238828	739017	6.27886e+06	370000
PNIPQMSAF	343	351	2	0	502.747	5	6	9.07058	9.82047	503.651	1.13423	0.6	0					0.10611		9.73733e+07	2.67352e+08	2.8394e+08	1.5095e+08	5.06037e+07	1.11312e+07	777147	128041	0	89598.1	0	63364.6
FWYAVRT	351	357	2	0	471.745	4	5	8.77442	9.55543	472.177	0.268822	1	0	-0.370467	1.5936		1	0.0200439		2.12248e+09	2.03837e+09	8.32661e+08	2.07771e+08	3.17228e+07	1.73029e+06	295506	30351.3	39217.8	5.55564e+06
FWYAVRTAV	351	359	2	0	556.798	5	7					-1
FWYAVRTAVINA	351	362	2	0	705.88	5	10	10.0077	11.2131	706.641	0.646044	0.6	0					2.03529		2.01578e+08	2.00516e+08	9.3865e+07	2.45949e+07	2.02006e+06	1.59294e+06	1.18681e+06	810368	0	1.12195e+06	70727	908351	6.19616e+06	1.38654e+07	4.92742e+06	216674
FWYAVRTAVINAASGRQTVDE	351	371	2	0	1177.6	6	19	10.2415	10.6955	1179.94	3.29569	0.6	0					0.687775		22981.6	47508.5	2.31317e+07	5.42498e+07	6.70575e+07	4.86228e+07	2.59949e+07	5.69079e+06	1.70908e+06	0	91683.7	161641	123269	0	587177	161678	396920	0	163334	209963	0	0	1.93508e+06	2.95829e+06	1.10712e+06	0
FWYAVRTAVINAASGRQTVDE	351	371	3	0	785.401	6	19	10.9778	11.0564	788.802	8.80718	0.6	0					0.0826124		0	0	0	3.699e+06	4.48468e+06	2.69919e+06	2.46851e+06	2.57979e+06	3.41772e+07	1.22434e+08	2.40524e+08	2.53286e+08	4.47044e+07	0	0	0	367183	269601	1.0444e+06	0	136317	329837	50970.7	1.6986e+06	0	20374.6
FWYAVRTAVINAASGRQTVDEALKDAQTGTD	351	381	3	0	1118.9	8	29	11.1348	11.9961	1121.26	5.1229	1	0	0.289083	1.85985	-1	0	0.225311		645297	3.85932e+06	2.87098e+07	9.69626e+07	2.05087e+08	3.20723e+08	3.97375e+08	3.78791e+08	3.09074e+08	2.10567e+08	1.22466e+08	9.48072e+07	2.96547e+07	1.08073e+07	5.92146e+07	1.71375e+06	1.16584e+06	4.30488e+06	1.17757e+06	1.2144e+06	1.05178e+06	509333	785025	1.58733e+06	549045	242129	580956	237507	292064	394869
FWYAVRTAVINAASGRQTVDEALKDAQTGTD	351	381	4	0	839.423	8	29	11.4168	11.4638	841.59	6.70151	0.4	1					0.0873496		41498.2	363386	1.71931e+06	5.29669e+06	1.1152e+07	1.82981e+07	2.1605e+07	2.06049e+07	2.08333e+07	1.07159e+07	5.05183e+06	3.34871e+06	3.72218e+07	422884	210421	333459	1.51065e+07	0	0	0	0	0	0	69768.4	89107.9	0	0	0	0	0
WYAVRT	352	357	1	0	795.415	4	4	6.92143	7.5654	796.171	0.26687	1	0	-0.300946	1.13927	1	1	0.0818476		5.35486e+08	4.56714e+08	1.63935e+08	3.33192e+07	1.84804e+06	210785	385334	363499	128358
WYAVRT	352	357	2	0	398.211	4	4	6.88973	7.64397	398.604	0.295986	0.4	0					0.0192804		2.24224e+09	2.07705e+09	7.14355e+08	1.60498e+08	2.26245e+07	541900	302995	0	324606
WYAVRTAVINA	352	362	1	0	1263.68	5	9	8.32043	8.77442	1264.53	0.0807839	1	0	-0.610851	0.50946	1	1	0.338052		4.4494e+07	4.7067e+07	1.87148e+07	2.38996e+06	0	0	0	235220	0	137727	127422	0	0	0	0
WYAVRTAVINA	352	362	2	0	632.346	5	9	8.25777	8.83705	632.932	0.40386	1	0	-0.418186	0.924837	1	1	0.238827		9.44751e+08	1.11488e+09	5.09243e+08	1.88762e+08	4.3046e+07	5.39847e+06	4.01188e+06	639755	4.25156e+07	265605	2.81777e+06	2.66982e+06	728219	180183	272042
WYAVRTAVINAASGRQ	352	367	2	0	881.971	6	14					0
WYAVRTAVINAASGRQTVD	352	370	2	0	1039.54	6	17					-1
WYAVRTAVINAASGRQTVD	352	370	3	0	693.364	6	17	8.50817	8.63337	695.108	4.01155	0.6	1					0.269775		2.78413e+06	5.41796e+06	1.7511e+07	2.58082e+07	2.44647e+07	1.80078e+07	1.06909e+07	5.22464e+06	2.302e+06	489199	0	170065	7.3247e+06	136938	0	8.92869e+06	0	14699.3	1.30156e+06	0	0	100775	0	0
WYAVRTAVINAASGRQTVDE	352	371	2	0	1104.06	6	18	8.39868	9.00833	1105.97	2.51519	0.6	0					0.189263		7.6192e+06	9.97004e+07	2.80903e+08	4.31597e+08	4.05798e+08	2.80015e+08	1.57375e+08	7.1763e+07	2.23231e+07	3.70498e+06	459362	623837	111910	411670	0	114337	0	521698	0	122712	0	344689	0	137461	253578
WYAVRTAVINAASGRQTVDE	352	371	3	0	736.378	6	18	8.39868	8.99278	737.655	2.54087	0.6	0					0.0996349		3.24628e+07	2.98031e+08	8.03432e+08	1.20555e+09	1.12307e+09	7.79127e+08	4.21966e+08	1.85598e+08	7.40771e+07	3.16485e+07	9.13972e+06	3.88992e+06	1.20895e+07	1.50055e+06	1.4395e+06	1.78809e+06	87416.5	125023	119965	260318	692574	1.45949e+06	187745	79436.2	372453
WYAVRTAVINAASGRQTVDEAL	352	373	2	0	1196.12	6	20	9.52423	9.72692	1198.32	2.98264	0.6	0					0.713329		187761	2.96695e+06	9.20762e+06	1.52721e+07	1.51743e+07	1.00217e+07	3.29596e+06	529109	0	0	0	332462	213288	0	0	349486	542257	0	0	191641	0	0	0	0	0	1.419e+06	0
WYAVRTAVINAASGRQTVDEAL	352	373	3	0	797.752	6	20	9.58663	9.68013	799.012	2.37751	0.6	0					0.11439		267635	1.42823e+07	2.41758e+07	3.49225e+07	3.6848e+07	2.46282e+07	1.25445e+07	3.14725e+06	1.76759e+06	176167	60832.2	0	0	12242.3	0	0	0	289305	0	0	0	0	0	0	0	0	896988
WYAVRTAVINAASGRQTVDEALKDAQTGTD	352	381	3	0	1069.87	7	28	9.77368	10.6015	1072.16	5.00422	0.6	0					0.314663		2.65773e+06	1.98993e+07	8.20152e+07	3.73502e+08	7.8904e+08	1.24371e+09	1.56682e+09	1.5198e+09	1.17262e+09	7.47928e+08	4.25882e+08	2.17909e+08	8.74896e+07	3.27756e+07	5.67822e+07	4.10186e+06	4.10727e+06	5.25067e+07	3.79966e+06	2.99391e+06	2.34705e+07	2.557e+06	1.14743e+06	3.5562e+06	552495	65934.2	182436	16504.9	0	154070
WYAVRTAVINAASGRQTVDEALKDAQTGTD	352	381	4	0	802.656	7	28	9.80487	10.1012	804.357	4.94831	0.6	0					0.046924		212529	3.38874e+06	2.90568e+07	1.04897e+08	2.02934e+08	3.18477e+08	3.73304e+08	4.34274e+08	2.87466e+08	1.85368e+08	1.0459e+08	1.01953e+08	2.35362e+07	6.99188e+06	2.39235e+06	6.58287e+06	576772	784396	608355	731897	282522	598093	86961.1	680240	168501	104817	0	1.19251e+06	190568	127441
WYAVRTAVINAASGRQTVDEALKDAQTGTDYDIPTTENL	352	390	3	0	1418.7	9	36	10.5702	10.9936	1423.03	10.484	1	0	0.904004	0.408019	1	0	0.41163		0	0	0	0	0	250933	388669	3.5391e+06	1.53384e+07	3.24169e+07	4.73665e+07	6.18218e+07	6.87107e+07	5.87063e+07	4.85592e+07	3.67388e+07	1.39782e+07	6.3281e+06	208139	147318	0	405330	0	0	0	0	263642	86815.3	0	0
WYAVRTAVINAASGRQTVDEALKDAQTGTDYDIPTTENL	352	390	4	0	1064.28	9	36	10.6172	10.7894	1067.44	10.1668	1	0	0.856705	-0.424504	1	0	0.167117		0	3.37615e+06	0	2.09342e+06	21548.1	1.23653e+06	1.10858e+06	8.26278e+06	1.50492e+07	2.75678e+07	4.02534e+07	4.97098e+07	5.48934e+07	5.06347e+07	3.9223e+07	2.99097e+07	1.70324e+07	8.54932e+06	2.21246e+06	1.02312e+06	162165	58185.6	0	119301	0	5.09209e+06	12475	0	18401.1	0
YAVRTAVINA	353	362	1	0	1077.61	4	8	6.1352	6.63733	1078.57	0.328692	1	0	-0.438511	0.66908	1	-1	0.806029		6.83274e+07	6.35306e+07	2.46241e+07	4.30169e+06	249872	0	1.60098e+06	2.51622e+06	449586	0	0	109770	0
YAVRTAVINA	353	362	2	0	539.306	4	8	6.0882	6.70027	539.756	0.266226	1	0	-0.480418	1.03352	1	-1	0.0299714		6.20336e+08	5.87682e+08	2.63626e+08	7.34141e+07	1.41236e+07	684583	284157	0	56421.5	0	31602.9	0	0
YAVRTAVINAASGRQ	353	367	3	0	526.29	5	13					0
YAVRTAVINAASGRQTVD	353	370	2	0	946.503	6	16	6.82648	7.28283	948.25	2.40722	1	0	0.148462	0.517306	1	-2	0.131625		4.93774e+06	1.54012e+07	5.01877e+07	7.30112e+07	6.69022e+07	3.78375e+07	1.96596e+07	3.53552e+06	500432	244039	88791.4	42103	107076	41917.6	85873.9	0	57515.1	0	124935	0	0	88887.3	0
YAVRTAVINAASGRQTVD	353	370	3	0	631.338	6	16	6.84228	7.07842	632.569	2.60667	1	0	0.215369	-0.212727	1	-1	0.0856527		1.01391e+06	1.21059e+07	3.17392e+07	4.491e+07	4.15755e+07	2.47448e+07	1.27081e+07	3.75884e+06	285475	85531.3	40135.7	51071.6	320384	74739	0	253581	66303.6	95146.7	33804	0	0	1.20974e+06	0
YAVRTAVINAASGRQTVDE	353	371	2	0	1011.02	6	17	6.84228	7.73827	1013	2.7957	0.6	0					0.152316		2.64563e+07	2.64215e+08	6.49154e+08	9.7049e+08	9.68319e+08	7.09736e+08	4.28292e+08	2.0949e+08	7.8248e+07	2.10718e+07	5.57263e+06	1.77556e+06	417412	813507	339755	114837	0	825448	75350.2	1.07382e+07	172074	2.06125e+06	498329	252465
YAVRTAVINAASGRQTVDE	353	371	3	0	674.352	6	17	6.85812	7.8012	675.735	2.99091	0.6	0					0.13283		5.45841e+07	3.71465e+08	9.78083e+08	1.58596e+09	1.71554e+09	1.45571e+09	9.7555e+08	5.16427e+08	1.57881e+08	2.30944e+07	6.83501e+06	4.65641e+06	2.50294e+06	1.47544e+06	855729	767911	252769	181800	229004	0	203472	102602	636744	3.41101e+06
YAVRTAVINAASGRQTVDEA	353	372	3	0	698.031	6	18	7.29852	7.67538	699.595	3.49484	0.6	0					0.042318		3.12704e+06	3.4831e+07	1.22121e+08	2.57435e+08	3.6443e+08	3.66074e+08	2.87933e+08	1.72207e+08	4.90144e+07	1.2116e+07	3.38801e+06	605300	112209	120034	76546.8	0	0	0	76892.7	158401	0	9349.8	71213.4	22255.5	0
YAVRTAVINAASGRQTVDEAL	353	373	2	0	1103.08	6	19	8.2421	8.42997	1109.75	12.0581	0.6	1					1.12056		0	3.57676e+06	2.23996e+07	3.15276e+07	2.91513e+07	1.55882e+07	7.33485e+06	1.14089e+06	298268	496251	0	184534	0	114808	0	0	1.45118e+06	1.36162e+07	3.18496e+07	4.94342e+07	4.56388e+07	2.62816e+07	8.30578e+06	591407	109265	173421
YAVRTAVINAASGRQTVDEAL	353	373	3	0	735.726	6	19	8.00762	8.5238	740.581	13.2934	0.6	1					1.4706		2.62408e+06	2.94879e+07	7.71369e+07	9.23462e+07	6.98721e+07	4.26348e+07	1.84146e+07	6.64836e+06	1.58027e+06	58761.8	156454	0	677036	69402.1	107662	977853	8.4359e+06	3.09039e+07	1.29395e+08	2.08383e+08	1.98768e+08	1.22445e+08	4.15941e+07	1.25955e+07	1.38743e+06	247149
YAVRTAVINAASGRQTVDEALKD	353	375	3	0	816.766	6	21	8.16383	8.2891	818.235	2.99966	1	0	0.107616	-0.580257		-1	0.53531		0	352213	3.33087e+06	6.04543e+06	5.13132e+06	2.90938e+06	1.01436e+06	180654	0	0	0	0	0	68067.7	0	0	146289	342506	393874	72351.8	73524.5	0	84109.9	0	0	0	0	0
YAVRTAVINAASGRQTVDEALKDAQTGTD	353	381	2	0	1511.27	7	27	8.77442	9.35188	1514.82	5.37707	0.6	0					0.384798		4.1581e+06	4.14014e+06	5.05132e+06	1.02814e+07	3.03065e+07	6.30726e+07	1.07507e+08	1.27642e+08	1.13351e+08	7.8943e+07	4.17609e+07	1.22849e+07	1.84809e+06	1.01358e+06	277303	987918	0	0	0	349792	0	0	0	0	138030	0	0	0	0	141325
YAVRTAVINAASGRQTVDEALKDAQTGTD	353	381	3	0	1007.85	7	27	9.52423	9.92973	1010.07	4.9609	0.6	0					0.128712		5.55528e+06	2.15059e+06	2.82388e+07	1.93387e+07	4.63271e+07	8.40538e+07	1.05871e+08	1.06346e+08	9.63307e+07	6.34013e+07	3.62344e+07	1.40138e+07	2.36602e+06	539233	0	152403	0	0	0	0	139590	309018	0	120974	0	0	252833	0	0	179148
YAVRTAVINAASGRQTVDEALKDAQTGTD	353	381	4	0	756.136	7	27	8.72742	9.493	757.954	5.54669	0.6	0					0.150473		102989	3.50995e+06	3.12378e+07	1.17205e+08	2.67206e+08	4.64711e+08	6.61822e+08	7.44496e+08	6.4923e+08	4.84944e+08	2.91819e+08	1.54733e+08	6.40233e+07	2.12903e+07	4.54474e+06	3.99974e+06	803610	2.59579e+06	905813	1.65816e+06	535925	2.42183e+06	683619	1.39185e+06	372339	2.13321e+06	192028	1.67371e+06	343786	1.89502e+06
YAVRTAVINAASGRQTVDEALKDAQTGTDYDIPTTENL	353	390	3	0	1356.68	9	35	9.77368	10.5076	1360.66	9.60193	1	0	0.813392	1.43751	1	-2	0.202089		4.53388e+06	38320.7	0	2.16825e+06	0	0	2.19879e+06	6.2328e+06	4.81908e+07	1.04273e+08	1.47895e+08	1.82182e+08	1.85252e+08	1.62315e+08	1.1575e+08	7.40115e+07	3.30443e+07	1.37706e+07	4.19668e+06	381398	357240	3.59771e+06	0	187069	4.69582e+06	0	308320	469206	0	0
YAVRTAVINAASGRQTVDEALKDAQTGTDYDIPTTENL	353	390	4	0	1017.76	9	35					-1
AVRTAVINAASGRQTVDE	354	371	3	0	619.997	6	16	7.29852	7.34557	621.325	2.93559	1	0	0.325703	-0.83955		0	0.284542		0	104489	1.08023e+06	1.95089e+06	1.66257e+06	493460	113410	0	0	0	0	0	53720.9	150765	0	0	0	0	0	0	57757.6	0	44718.9
VRTAVINAASGRQTVDE	355	371	2	0	893.974	6	15	5.28563	5.61625	895.737	2.51979	1	0	0.242575	0.100492		0	0.20869		196365	6.50637e+06	2.06625e+07	2.80269e+07	2.50219e+07	1.47895e+07	6.49742e+06	723169	181011	234757	0	126641	0	0	0	0	0	97186	191235	0	60522.7	97376.9
VRTAVINAASGRQTVDEALKDAQTGTD	355	381	3	0	929.813	7	25	9.21092	9.34142	931.187	2.55006	0.6	0					0.197855		6.39612e+06	2.38771e+07	5.10983e+07	7.06203e+07	6.45305e+07	5.47157e+07	3.08421e+07	1.51442e+07	9.12548e+06	1.70019e+06	440190	130678	0	136163	0	86908.4	0	0	0	0	181055	523168	717726	501966	502711	295394	85447.8	0	215724	464471
AVINAASGRQ	358	367	2	0	493.773	4	8	3.53188	3.92712	494.696	1.29784	1	0	0.211684	0.3147		1	0.14744		4.84681e+06	2.08512e+07	2.16784e+07	1.19516e+07	3.01771e+06	226239	23027.4	93167.8	21524.5	0	99670.7	0	35122.6
AVINAASGRQTVD	358	370	2	0	651.344	5	11	4.56012	5.05093	652.865	2.31115	0.6	0					0.743789		4.7239e+06	3.48954e+07	8.26541e+07	9.40348e+07	6.5578e+07	3.16075e+07	1.16019e+07	2.40067e+06	123830	0	0	0	105575	77140.4	22997.5	0	53921.5
AVINAASGRQTVDE	358	371	1	0	1430.72	5	12	4.8301	5.20717	1433.66	2.13129	1	0	0.294212	0.254476	0	1	1.40346		106327	4.74631e+06	1.69238e+07	2.00137e+07	1.19072e+07	3.52306e+06	256169	49446.8	0	0	0	0	0	0	97904.6	0	0	85828.5
AVINAASGRQTVDE	358	371	2	0	715.865	5	12	4.75057	5.34858	717.601	2.67024	1	0	0.535265	0.98694	0	1	0.24624		1.22001e+08	7.26242e+08	1.5574e+09	1.77723e+09	1.25147e+09	6.21695e+08	2.43548e+08	8.2467e+07	2.62123e+07	1.42461e+07	2.38283e+07	7.21423e+07	9.52656e+07	7.17553e+07	2.41096e+07	4.60823e+06	2.09852e+06	581421
AVINAASGRQTVDEA	358	372	2	0	751.384	5	13	5.23852	5.56923	752.915	2.22088	1	0	0.257873	0.100823		1	0.328882		173884	1.30891e+07	2.21184e+07	2.40429e+07	1.71603e+07	7.06878e+06	2.1295e+06	317179	507682	317757	157336	0	34727.9	179242	196925	0	76864.7	8180.44	224248
AVINAASGRQTVDEAL	358	373	2	0	807.926	5	14	7.28283	7.8012	809.547	2.32859	1	0	0.233673	0.722895		-1	0.645708		1.15409e+07	6.78317e+07	1.70121e+08	2.01422e+08	1.43666e+08	6.6299e+07	2.6975e+07	4.13731e+06	615903	246745	0	523940	4.57225e+06	4.05168e+06	1.42502e+06	1.73372e+06	0	45984.9	21639.4	83788.3
AVINAASGRQTVDEALKDAQTGTD	358	381	2	0	1216.11	6	22	8.39868	8.97723	1219.17	4.76954	0.6	0					0.184242		0	6.24908e+06	4.0541e+07	1.49328e+08	3.09756e+08	4.66294e+08	4.96401e+08	4.09671e+08	2.83344e+08	1.52282e+08	6.72831e+07	2.72808e+07	9.03132e+06	3.79772e+06	415830	1.04364e+06	117010	756639	0	325271	0	125391	0	145343	552623	126218	0	1.10371e+06	141718
AVINAASGRQTVDEALKDAQTGTDYDIPTTENL	358	390	2	0	1739.35	8	30					-1
AVINAASGRQTVDEALKDAQTGTDYDIPTTENL	358	390	3	0	1159.9	8	30	9.64897	10.2728	1163.93	10.0798	0.6	0					0.163758		17775.7	462297	1.61087e+06	0	3.01141e+06	3.76266e+06	1.32903e+07	6.12786e+07	1.09317e+08	1.87611e+08	2.74084e+08	3.2912e+08	3.19633e+08	3.03593e+08	2.12359e+08	1.37388e+08	1.22438e+08	3.73729e+07	1.42368e+07	3.37183e+07	6.33652e+06	281531	494384	4.07516e+06	370173	560534	1.3907e+06	666781	326802	583511
AVINAASGRQTVDEALKDAQTGTDYDIPTTENL	358	390	4	0	870.18	8	30	9.64897	9.96097	873.119	9.76113	0.6	0					0.143276		0	423444	215322	96501.8	107822	600883	3.35098e+06	7.95754e+06	1.78157e+07	3.06307e+07	4.11193e+07	4.77004e+07	5.0468e+07	4.09901e+07	3.01257e+07	1.84233e+07	7.9326e+06	3.74853e+06	666905	354605	126965	404512	109633	954012	180479	783380	0	0	0	480570
INAASGRQTVDE	360	371	2	0	630.813	5	10	3.59612	4.11535	632.264	2.20585	1	0	0.524881	0.725768		1	0.135223		650415	1.80472e+07	3.6657e+07	4.10732e+07	2.69479e+07	1.0204e+07	2.64641e+06	963490	0	138912	0	0	0	0	0	0
INAASGRQTVDEALKDAQTGTD	360	381	2	0	1131.05	6	20					-1
INAASGRQTVDEALKDAQTGTD	360	381	3	0	754.372	6	20	8.08568	8.44562	756.385	4.77805	0.6	0					0.179018		640303	795071	5.33767e+06	1.86243e+07	3.70693e+07	5.28234e+07	5.48032e+07	4.26262e+07	2.55746e+07	1.19396e+07	4.11426e+06	1.68059e+06	1.67978e+06	373428	309809	464625	212195	100803	1.14774e+06	0	0	967436	130264	64508.4	321510	0	77307.1
INAASGRQTVDEALKDAQTGTDYDIPTTENL	360	390	3	0	1103.2	8	28	9.80487	10.0233	1106.49	7.98252	0.6	0					0.503384		0	0	171054	0	1.63583e+06	4.83341e+06	1.61592e+07	2.39981e+07	2.18881e+07	2.10291e+07	1.21961e+07	4.74887e+06	898198	777988	0	0	213025	0	0	1.043e+06	2.16785e+06	1.65985e+06	2.12938e+06	891060	136980	1.90673e+06	0	3385.45	4.1547e+06	279266
ASGRQTVDE	363	371	2	0	481.731	4	7	2.68378	3.28723	483.108	2.23446	1	0	1.05421	1.00495		1	0.0371821		2.89862e+07	1.57984e+08	3.16388e+08	3.12825e+08	1.8651e+08	7.44928e+07	2.37765e+07	6.0441e+06	879682	36668.9	7064.84	59108.7
ASGRQTVDEAL	363	373	2	0	573.791	5	9	5.93175	6.40172	575.025	1.83047	1	0	0.43257	0.562446		0	0.149018		2.59467e+06	3.29317e+07	6.42705e+07	3.83595e+07	2.93496e+07	2.23198e+06	1.59862e+06	416305	0	197797	0	0	45391.8	167353	118368
ASGRQTVDEALKDAQTGTD	363	381	2	0	981.972	6	17	7.21903	7.84815	984.729	4.42495	0.6	0					0.525197		204580	1.97553e+07	1.1692e+08	3.22225e+08	5.67407e+08	6.73006e+08	6.49793e+08	4.40462e+08	2.61513e+08	1.1721e+08	4.55239e+07	1.58076e+07	6.2744e+06	3.91462e+06	1.55631e+06	920531	463472	947368	728856	210048	0	68596.8	0	174645
ASGRQTVDEALKDAQTGTD	363	381	3	0	654.984	6	17	7.21903	7.75395	656.804	4.37248	0.6	0					0.143055		101234	2.32747e+07	1.17911e+08	3.01973e+08	4.98127e+08	6.03271e+08	5.463e+08	3.68239e+08	2.11776e+08	9.58977e+07	3.47264e+07	1.28107e+07	5.58939e+06	1.15303e+06	1.84442e+06	1.00889e+06	376929	586982	227432	1.43692e+06	3.64236e+06	2.69385e+06	635898	1.39487e+06
ASGRQTVDEALKDAQTGTDYDIPTTENL	363	390	3	0	1003.81	7	25	8.71172	9.57103	1010.02	16.9054	1	0	2.97031	1.85317		-7	0.476145		287400	19889.7	3.98146e+07	0	498834	1.45472e+08	7.66289e+06	3.9535e+07	2.52849e+08	1.16331e+08	1.50312e+08	2.80543e+08	1.59058e+08	1.40038e+08	2.38704e+08	4.71642e+08	1.01973e+09	1.91045e+09	2.77194e+09	3.15291e+09	2.826e+09	2.07254e+09	1.28237e+09	7.04194e+08	3.36804e+08	1.43998e+08	4.92147e+07	1.34964e+07	2.71662e+06	1.45301e+06
ALKDAQTGTD	372	381	1	0	1019.5	4	8	2.78342	3.36865	1022.51	2.44344	1	0	0.980254	0.944562	1	0	0.0948245		7.39322e+06	5.54089e+07	1.37993e+08	1.65874e+08	1.1328e+08	4.73183e+07	1.52676e+07	3.43175e+06	270438	0	0	0	12759.6
ALKDAQTGTD	372	381	2	0	510.254	4	8	2.78342	3.36865	511.772	2.47098	1	0	0.998728	0.944562	1	0	0.0335669		1.44597e+08	9.13613e+08	2.10953e+09	2.54612e+09	1.80203e+09	8.02556e+08	2.55899e+08	7.01185e+07	1.86465e+07	4.12831e+06	194624	0	0
ALKDAQTGTDYDIPTTENL	372	390	2	0	1033.5	6	16	7.6283	8.21078	1037.97	7.74489	1	0	1.93896	0.935446	1	0	0.255501		0	515400	928861	4.95411e+06	2.8463e+07	8.90086e+07	2.08053e+08	3.39399e+08	5.32184e+08	5.49576e+08	4.87823e+08	3.14611e+08	1.70291e+08	6.98024e+07	2.58561e+07	3.55613e+06	719165	405816	1.09465e+06	0	0	27080.8	0
ALKDAQTGTDYDIPTTENL	372	390	3	0	689.336	6	16	7.53398	8.17948	692.627	8.68066	0.6	0					0.124048		422434	0	204027	115376	144915	1.21479e+06	4.19675e+06	1.07629e+07	1.69717e+08	2.94702e+08	2.85738e+08	1.77578e+08	8.59746e+07	3.11494e+07	1.02551e+07	1.0785e+06	410100	175779	434829	736718	274705	77674.7	127722
LKDAQTGTD	373	381	2	0	474.735	4	7	2.5508	3.22197	477.721	5.44619	0.4	0					1.2969		1.26753e+06	9.69954e+06	2.88154e+07	3.45283e+07	2.14916e+07	8.35684e+06	2.18146e+06	6.94587e+06	3.43403e+07	4.44097e+07	1.95218e+07	5.31983e+06
KDAQTGTDYDIPTTENL	374	390	2	0	941.439	6	14	7.65968	7.75395	946.78	9.6039	1	1	3.02278	-0.683024		-2	0.237655		0	0	0	0	0	3.88936e+06	7.26864e+06	1.73901e+07	2.32046e+07	3.9188e+07	4.0169e+07	3.15353e+07	5.0624e+07	4.15726e+07	1.66034e+07	6.00016e+06	843838	103477	87331.4	0	108684
YDIPTTE	382	388	1	0	838.383	4	4	5.80692	6.40172	841.743	2.8688	1	0	3.19027	0.976276		1	1.42206		0	698691	2.68341e+07	5.17405e+07	4.177e+07	1.48346e+07	1.27335e+06	146149	0
YDIPTTEN	382	389	1	0	952.426	4	5	5.36433	5.85372	956.37	3.39419	1	0	2.98438	0.626813	1	1	0.201279		0	2.61698e+06	2.92122e+07	7.35629e+07	8.97263e+07	5.97908e+07	2.30848e+07	3.55673e+06	129880	456130
YDIPTTEN	382	389	2	0	476.717	4	5	5.34858	5.83812	478.633	3.28218	1	0	2.86415	0.62731	1	1	0.288941		0	2.48804e+06	2.11761e+07	4.53113e+07	4.99044e+07	2.76892e+07	8.82304e+06	3.31402e+06	2.06738e+06	392037
YDIPTTENL	382	390	1	0	1065.51	4	6	7.8638	8.602	1070.31	4.17883	1	0	3.07901	1.45166	1	1	0.0783732		452210	4.2729e+07	2.86794e+08	9.48728e+08	1.89829e+09	2.14173e+09	1.40433e+09	5.34785e+08	1.55981e+08	3.68951e+07	1.935e+07
YDIPTTENL	382	390	2	0	533.259	4	6	7.8638	8.66468	535.556	3.97301	1	0	2.89491	1.65946	1	1	0.0374841		2.66695e+07	2.66363e+08	1.31422e+09	3.67093e+09	6.09402e+09	6.3201e+09	3.95623e+09	1.48311e+09	4.09457e+08	8.6691e+07	8.62668e+06
LYFQGHM	390	396	2	0	448.21	5	5	8.35175	8.39868	450.217	3.38996	0.6	0					0.211899		0	0	875771	1.77966e+06	2.84307e+06	1.32716e+06	843656	0	0	0	84768.4
YFQGHM	391	396	1	0	782.329	4	4	6.2135	6.90553	785.264	2.38764	0.6	0					0.364842		500269	1.75273e+07	5.22609e+07	7.10946e+07	4.45613e+07	1.22894e+07	937413	270719	89450.7
YFQGHM	391	396	2	0	391.668	4	4	6.24482	6.95297	393.111	2.3394	1	0	2.47993	1.35204	1	1	0.053725		7.7298e+06	7.61359e+07	2.20576e+08	2.73468e+08	1.71687e+08	4.67919e+07	5.72342e+06	3.25127e+06	0
YFQGHMASM	391	399	1	0	1071.44	5	7	7.32988	7.6913	1076.45	4.23132	1	0	2.58526	0.202595		1	0.255895		0	0	1.42789e+06	1.22783e+07	2.62261e+07	3.32016e+07	2.58927e+07	1.14988e+07	1.25192e+06	257037	0	0	86215.9
YFQGHMASMTGGQQMGRGSA	391	410	2	0	1051.45	7	18	6.84228	7.17215	1058.19	12.0492	1	0	2.93373	0.0980052	1	1	0.0808056		0	0	0	44456.6	0	0	486006	3.37879e+06	1.23149e+07	3.08458e+07	7.04791e+07	1.15446e+08	1.56798e+08	1.84584e+08	1.80132e+08	1.48648e+08	1.00831e+08	5.96866e+07	3.01789e+07	1.08544e+07	2.583e+06	87148.5	0	0	0	0
YFQGHMASMTGGQQMGRGSA	391	410	3	0	701.305	7	18	6.85812	7.43972	705.771	11.978	1	0	2.91251	0.932517	1	1	0.081312		104405	195343	82604	264951	370168	804670	2.62951e+06	1.27797e+07	3.91498e+07	9.70014e+07	1.85546e+08	3.13482e+08	4.19315e+08	4.92748e+08	4.73155e+08	3.78524e+08	2.59031e+08	1.54746e+08	6.83973e+07	3.05732e+07	1.12688e+07	1.41283e+06	844724	231076	2.05738e+06	10132.1
YFQGHMASMTGGQQMGRGSAA	391	411	2	0	1086.97	7	19	6.82648	7.18778	1094.27	13.1406	1	0	3.05293	0.202209	1	1	0.224585		12042.9	0	0	0	0	0	121448	97122	0	3.12338e+06	9.82971e+06	3.0065e+07	5.93007e+07	8.91442e+07	9.80826e+07	9.6334e+07	7.83418e+07	5.46267e+07	3.01924e+07	1.38574e+07	3.15944e+06	1.81459e+06	0	1.25523e+06	0	345912	102075
YFQGHMASMTGGQQMGRGSAA	391	411	3	0	724.984	7	19	6.82648	7.06278	729.912	13.3242	1	0	3.10479	-0.212174	1	1	0.0895611		187938	236197	0	0	0	169184	143946	1.20724e+06	4.28315e+06	1.56484e+07	4.07298e+07	7.92268e+07	1.28302e+08	1.70298e+08	1.96037e+08	1.8661e+08	1.48107e+08	1.01811e+08	5.97474e+07	3.07926e+07	1.27624e+07	3.63687e+06	1.94987e+07	241061	130580	3.45791e+07	74254.9
YFQGHMASMTGGQQMGRGSAAL	391	412	2	0	1143.51	7	20	7.87945	8.35175	1151.12	13.6737	1	0	3.01038	0.570181	1	1	0.172156		0	52381.8	0	0	0	0	132.992	243737	34733.3	16089.7	3.76286e+06	1.73834e+07	4.99984e+07	7.43356e+07	1.01322e+08	1.0257e+08	9.8163e+07	7.30292e+07	4.68347e+07	2.84544e+07	6.24324e+06	2.84191e+06	298736	0	242391	149199	525516	971935
YFQGHMASMTGGQQMGRGSAAL	391	412	3	0	762.679	7	20	7.92962	8.4769	767.732	13.6255	1	0	2.99747	0.818755	1	1	0.0788564		0	0	66063.8	0	456762	339616	137983	679765	1.28834e+06	7.90526e+06	3.85667e+07	9.93961e+07	1.88927e+08	2.86241e+08	3.77249e+08	3.94336e+08	3.74057e+08	2.81632e+08	1.8945e+08	1.1019e+08	5.32619e+07	2.01804e+07	4.47091e+06	491873	391810	133154	99276.5	232379
YFQGHMASMTGGQQMGRGSAALSGGGGGGAEPGQA	391	425	2	0	1634.72	8	32					-1
YFQGHMASMTGGQQMGRGSAALSGGGGGGAEPGQA	391	425	3	0	1090.15	8	32	7.28283	7.6913	1097.8	20.8702	1	0	2.84137	0.358569	1	1	0.0632318		709.876	199918	83385.7	132222	10015.7	0	349524	353256	0	62495	4.84407e+06	12184.1	2073.05	8.32198e+06	2.80522e+06	9.86904e+06	2.75836e+07	5.17659e+07	8.96417e+07	1.32778e+08	1.89144e+08	2.4874e+08	2.84311e+08	2.9657e+08	2.68325e+08	2.27448e+08	1.83926e+08	1.26428e+08	7.87976e+07	4.3876e+07
YFQGHMASMTGGQQMGRGSAALSGGGGGGAEPGQA	391	425	4	0	817.863	8	32	7.28283	7.43972	823.525	20.5729	1	0	2.79151	-0.475445	1	1	0.0871151		131158	0	57819.8	0	0	62006.7	0	0	0	0	0	0	213129	0	130530	0	1.05017e+06	1.14397e+06	2.9766e+06	5.72172e+06	7.86852e+06	1.14433e+07	1.21169e+07	1.22672e+07	1.11658e+07	9.25772e+06	6.01568e+06	3.46844e+06	1.69084e+06	515873
YFQGHMASMTGGQQMGRGSAALSGGGGGGAEPGQAL	391	426	3	0	1127.84	8	33	7.92962	8.64902	1135.8	21.7363	1	0	2.87616	1.38933	1	0	0.120251		0	10421.2	255757	191344	104785	499915	799612	0	401927	950394	140868	284702	613993	4.84815e+06	2.19579e+07	5.91749e+07	1.27276e+08	2.58384e+08	4.7172e+08	7.62719e+08	1.14122e+09	1.53701e+09	1.91876e+09	2.19741e+09	2.25765e+09	2.10102e+09	1.76503e+09	1.3542e+09	9.11366e+08	5.61218e+08
YFQGHMASMTGGQQMGRGSAALSGGGGGGAEPGQAL	391	426	4	0	846.134	8	33	7.9452	8.66468	851.966	21.1765	1	0	2.78512	1.38961	1	0	0.182222		75921.5	0	0	474092	121257	0	106434	523632	0	209996	202833	570884	0	1.71566e+06	1.239e+06	1.10395e+07	1.68438e+07	5.24472e+07	6.64995e+07	1.35868e+08	1.53805e+08	2.34514e+08	2.34416e+08	2.79213e+08	2.61855e+08	2.34052e+08	1.88884e+08	1.42586e+08	9.23611e+07	5.77784e+07
YFQGHMASMTGGQQMGRGSAALSGGGGGGAEPGQALF	391	427	3	0	1176.87	9	34	9.28915	9.94537	1185.07	22.3488	1	0	2.86887	1.17988	1	1	0.103014		173238	0	0	0	0	186728	183510	0	211042	396368	0	0	822173	779240	414384	3.47223e+06	1.67323e+07	3.74853e+07	8.63804e+07	1.56992e+08	2.44216e+08	3.40217e+08	4.76452e+08	5.37716e+08	5.56336e+08	6.00774e+08	5.09837e+08	4.14955e+08	3.24062e+08	2.02846e+08
YFQGHMASMTGGQQMGRGSAALSGGGGGGAEPGQALF	391	427	4	0	882.901	9	34	9.28915	9.71132	888.949	21.9304	1	0	2.80283	0.403986	1	1	0.136313		0	139005	0	228015	185147	0	0	1.45037e+06	962303	0	470086	558697	580705	71865.1	2.63283e+06	1.57916e+06	1.87554e+06	5.40788e+06	1.47987e+07	2.5177e+07	3.84051e+07	5.24734e+07	6.82426e+07	8.14399e+07	8.62601e+07	8.39643e+07	7.03718e+07	5.69965e+07	4.1542e+07	2.58256e+07
YFQGHMASMTGGQQMGRGSAALSGGGGGGAEPGQALFNG	391	429	3	0	1233.89	9	36	8.74307	9.4617	1242.54	23.5966	1	0	2.85891	1.38679	1	1	0.14008		0	110999	0	0	178057	0	210539	1.30227e+06	0	0	0	0	306210	0	0	0	406633	1.50533e+06	8.97561e+06	3.13037e+07	6.17452e+07	9.90432e+07	1.61522e+08	2.1366e+08	2.6398e+08	3.01456e+08	3.1806e+08	2.94576e+08	2.51306e+08	1.93835e+08
YFQGHMASMTGGQQMGRGSAALSGGGGGGAEPGQALFNG	391	429	4	0	925.668	9	36	8.79008	9.22655	932.11	23.419	1	0	2.83243	0.451391	1	1	0.105228		0	0	0	150732	0	14006.7	0	76082.4	0	496747	390466	160294	432681	134346	6344.61	415178	408872	116084	4.13179e+06	8.82195e+06	2.15982e+07	3.87754e+07	5.39843e+07	6.95403e+07	8.60231e+07	9.24169e+07	1.01373e+08	9.12616e+07	7.4818e+07	5.68153e+07
HMASMTGGQQMGRGSAALSGGGGGGAEPGQAL	395	426	3	0	962.773	8	29					-1
ASMTGGQQMGRGSAALSGGGGGGAEPGQAL	397	426	2	0	1309.61	7	27	6.79488	6.98442	1319.55	18.292	1	0	2.97709	-0.367209	1	0	0.247148		0	0	76145.2	0	0	0	0	0	0	0	0	0	0	78727	210278	822342	2.22796e+06	4.64978e+06	6.12908e+06	7.45755e+06	7.17058e+06	7.05153e+06	5.39843e+06	3.3899e+06	2.0003e+06	482939	0	0	53749.1	0
ASMTGGQQMGRGSAALSGGGGGGAEPGQAL	397	426	3	0	873.406	7	27	6.84228	7.07842	880.418	19.4348	0.4	1					0.227635		0	0	0	294336	556367	15593.9	65588.8	50135.8	85225.4	64428.8	0	0	0	919728	2.54945e+06	8.67591e+06	1.48562e+07	1.96147e+07	2.49447e+07	2.79055e+07	2.69776e+07	2.93972e+07	1.8126e+07	1.12071e+07	2.97492e+07	3.22043e+06	704166	2.77462e+07	66418.6	0
TGGQQMGRGSAA	400	411	2	0	560.762	5	10	2.84878	3.09202	564.74	7.2783	1	0	3.24732	-0.18919		1	0.193146		112798	21788.5	0	32069.1	0	355426	1.94741e+06	3.76179e+06	4.31707e+06	3.52695e+06	1.67865e+06	408156	122488	0	0	0
TGGQQMGRGSAAL	400	412	2	0	617.304	5	11	5.19153	5.44323	621.686	8.01291	0.6	0					0.380345		9060.94	6511.52	45269.1	371222	106999	195990	1.56213e+06	6.10082e+06	1.06289e+07	9.88477e+06	7.72118e+06	3.7174e+06	1.08842e+06	80821.2	94053.7	0	93744.2
TGGQQMGRGSAALSGGGGGGAEPGQA	400	425	3	0	739.342	6	23					-1
TGGQQMGRGSAALSGGGGGGAEPGQAL	400	426	2	0	1165.05	7	24	6.22915	6.81067	1173.79	16.1077	1	0	2.94313	0.932241	1	0	0.297171		0	0	50050.6	0	0	0	0	476036	45807	507657	55717.1	2.56726e+06	3.88619e+06	1.45528e+07	2.29916e+07	3.6742e+07	4.26265e+07	4.70112e+07	4.33342e+07	3.82769e+07	2.5439e+07	1.6521e+07	4.98424e+06	1.34417e+06	79035.3	135947	0	323382	1.75937e+06	3.64343e+06
TGGQQMGRGSAALSGGGGGGAEPGQAL	400	426	3	0	777.036	7	24	6.26048	6.82648	782.716	15.6697	0.6	0					0.223171		0	423003	0	9148.16	229401	0	28175.3	24655.5	89683.7	90504.3	788361	2.69134e+06	9.78991e+06	2.08664e+07	3.54623e+07	4.88306e+07	5.73667e+07	6.12043e+07	5.28895e+07	4.64649e+07	2.80637e+07	1.76706e+07	1.54677e+07	2.27114e+06	523012	921781	45251.2	9230.6	199003	0
TGGQQMGRGSAALSGGGGGGAEPGQALF	400	427	3	0	826.059	7	25					0
MGRGSAALSGGGGGGAEPGQAL	405	426	2	0	929.447	6	19	7.9608	8.44562	931.089	2.17451	0.6	0					0.287873		2.41666e+07	1.06474e+08	1.81229e+08	1.84991e+08	1.22048e+08	6.97931e+07	2.87545e+07	7.16751e+06	8.30644e+06	118424	1.28224e+07	85501.5	1.3135e+06	0	1.17609e+06	0	2.63705e+06	88948	512256	164237	219536	0	312305	0	0	3.73627e+06
ALSGGGGGGAEPGQAL	411	426	2	0	649.82	5	13	5.91613	6.18218	654.942	9.51254	0.4	1					0.166308		0	55879.7	63532.9	0	4.22275e+06	1.60477e+07	3.38502e+07	5.11876e+07	6.06117e+07	5.34843e+07	3.84502e+07	2.34891e+07	1.00436e+07	4.44811e+07	6.40203e+07	3.65827e+07	6.45093e+06	0	0
ALSGGGGGGAEPGQALF	411	427	2	0	723.355	5	14	8.6177	8.88385	727.626	7.70633	0.6	0					0.14095		0	135390	0	170582	78633	3.9994e+06	1.55902e+07	2.75887e+07	3.39387e+07	3.8077e+07	3.04315e+07	1.54825e+07	150505	18945.4	0	0	312596	51329.8	439425	278110
ALSGGGGGGAEPGQALFNG	411	429	2	0	808.887	5	16	7.73827	8.08568	813.891	9.08387	1	0	2.38811	0.156185		1	0.305355		0	504060	0	1.10308e+06	121592	1.65557e+06	2.22018e+06	1.22213e+07	1.8847e+07	2.83854e+07	2.84306e+07	2.67733e+07	2.11715e+07	1.15243e+07	3.29843e+06	550671	186627	133582	56761.9	456950	0	0
LSGGGGGGAEPGQAL	412	426	2	0	614.302	5	12	5.2542	5.90052	618.01	6.7274	0.6	0					0.23062		1.87261e+06	177873	214291	2.48711e+06	1.5202e+07	4.30983e+07	7.33773e+07	8.97846e+07	8.5194e+07	5.94537e+07	3.56508e+07	9.02047e+06	2.8414e+06	1.18135e+06	1.52983e+06	158681	726270	496340
SGGGGGGAEPGQAL	413	426	2	0	557.76	4	11	4.71888	5.42745	561.036	5.94131	0.6	0					0.157599		212149	526256	1.40379e+06	9.88041e+06	3.29293e+07	6.20593e+07	8.06236e+07	8.08652e+07	5.94388e+07	3.12659e+07	1.22075e+07	2.42892e+06	422045	325050	3699.46	336734
SGGGGGGAEPGQALFNG	413	429	2	0	716.826	5	14	7.25032	7.67538	721.059	7.65388	1	0	2.27521	0.413599		1	0.229336		0	2.34125e+06	0	447119	435406	3.82273e+06	1.18619e+07	2.17276e+07	2.6823e+07	2.55486e+07	1.95558e+07	1.33377e+07	3.07661e+06	1.89781e+06	0	379215	14578.1	213101	58120.6	124849
FNGDMEPEAGAGAGAAASS	427	445	2	0	855.357	6	16	5.56923	6.15087	860.422	9.0926	1	0	2.39104	0.932628		1	0.214571		76510.8	91200.9	43273.9	0	5761.87	313817	6.87996e+06	2.5675e+07	4.47506e+07	6.49468e+07	7.6496e+07	6.92501e+07	5.0279e+07	2.53762e+07	8.88597e+06	898011	340738	23635.7	185894	128684	0	0	116894
FNGDMEPEAGAGAGAAASSAADPAIPEEVW	427	456	3	0	963.427	7	25	10.0077	10.2103	968.652	13.9186	1	0	2.32909	-0.324002		0	0.304573		0	1.08426e+06	161534	158394	293558	162579	131239	0	0	137884	922002	3.54525e+06	6.23107e+06	1.68866e+07	1.73834e+07	1.75777e+07	2.02595e+07	1.98756e+07	1.02425e+07	8.88287e+06	4.61917e+06	1.01137e+06	734773	484211	536681	0	0	734518	0	0
FNGDMEPEAGAGAGAAASSAADPAIPEEVWNIKQ	427	460	3	0	1124.52	8	29	9.21092	9.27348	1128.4	9.58901	0.6	0					0.381346		0	0	0	0	0	0	0	0	1.17438e+06	4.00816e+06	7.0477e+06	7.55037e+06	4.96546e+06	2.75977e+06	1.75757e+06	1.12101e+06	0	0	0	24032.3	0	0	0	244567	0	0	146845	134271	0	0
FNGDMEPEAGAGAGAAASSAADPAIPEEVWNIKQM	427	461	3	0	1168.2	8	30					-1
FNGDMEPEAGAGAGAAASSAADPAIPEEVWNIKQMIKLTQEHIEAL	427	472	4	0	1195.33	10	41	13.4278	13.7507	1200.45	17.5228	1	1	1.6348	0.0748551		1	0.134968		361060	0	0	0	0	74048.1	0	6922.48	181423	1.37074e+06	21163.8	7049.93	2.03525e+06	1.94923e+07	2.22499e+06	772993	1.03794e+07	3.78916e+07	3.50248e+07	2.90436e+07	3.69352e+07	4.12654e+07	3.63649e+07	3.07541e+07	2.3159e+07	1.89477e+07	1.05751e+07	6.90705e+06	1.97553e+06	1.9836e+06
NGDMEPEAGAGAGAAASSAADPAIPEEVWNIKQ	428	460	3	0	1075.5	8	28	9.13288	9.32052	1081.34	15.6056	0.6	0					1.04972		1.43809e+06	0	0	937377	0	0	228373	0	0	0	122247	0	191836	246846	1.74258e+06	4.05136e+06	6.42774e+06	8.79559e+06	9.73325e+06	9.4226e+06	5.94344e+06	3.36198e+06	1.55542e+06	375202	121316	0	104925	127281	147324	0
DMEPEAGAGAGAAASSAADPAIPEEVWNIKQ	430	460	3	0	1018.48	8	26	8.83705	8.83705	1024.32	15.6786	0.6	0					0		0	0	0	0	0	0	0	0	0	0	0	0	0	0	0	170925	564598	802616	587135	398861	0	172071	0	0	0	0	0	0	0	0
AADPAIPEEVWNIKQMIKLTQEHIEAL	446	472	3	0	1029.88	8	23	13.5252	13.7984	1033.01	7.47174	1	0	1.08453	-0.0897379	1	1	0.277089		0	79474.2	134627	643520	921096	3.56358e+06	6.91353e+06	1.13576e+07	1.48663e+07	1.42372e+07	1.27139e+07	8.24822e+06	5.42343e+06	2.22437e+06	748863	628823	279976	229937	197411	288125	981310	0	0	144215	0	182826	96848.7	0	0	330688
AADPAIPEEVWNIKQMIKLTQEHIEAL	446	472	4	0	772.66	8	23					-1
NIKQMIKLTQEHIEAL	457	472	2	0	955.032	6	14	11.6989	12.295	956.151	1.04108	1	0	-0.259911	0.980807	1	1	0.234302		4.72313e+07	9.2314e+07	1.03172e+08	7.12784e+07	3.81862e+07	1.82312e+07	4.64769e+06	1.07865e+06	699373	221087	253008	125066	274624	262210	424627	279627	327251	219067	162436	255993	528832
NIKQMIKLTQEHIEAL	457	472	3	0	637.024	6	14	11.6832	12.3581	637.737	0.94175	1	0	-0.297992	1.24187	1	1	0.0778819		8.84981e+07	1.67933e+08	1.69331e+08	1.24199e+08	6.99027e+07	3.38819e+07	1.08613e+07	2.67243e+06	461074	239567	0	29174.2	0	185956	0	0	84818.9	0	65446.1	0	37084.7
NIKQMIKLTQEHIEALL	457	473	3	0	674.719	6	15	13.2658	13.7666	675.493	1.05481	1	0	-0.281607	0.66466		1	0.113412		1.29095e+07	2.6957e+07	2.95402e+07	2.17564e+07	1.30454e+07	6.59129e+06	1.64664e+06	305938	113248	31251.4	105910	74690.1	62418	59995	248016	77740.8	54549.8	65035.6	63543.3	53244.9	0	86063.4
MIKLTQE	461	467	2	0	431.739	4	5	6.0882	6.77913	432.262	0.476264	1	0	-0.147794	1.29496		1	0.427149		1.28842e+08	9.81463e+07	3.87438e+07	5.97135e+06	533942	2.0075e+06	60058	502054	45511.7	9.57949e+06
MIKLTQEHIEAL	461	472	3	0	475.931	5	10	8.5551	9.05502	476.406	0.514972	1	0	-0.382635	0.661732		1	0.124304		2.04639e+08	2.45901e+08	1.6744e+08	7.91823e+07	2.92263e+07	6.3027e+06	600904	1.04128e+06	65100.9	0	4.21383e+06	0	20486.4	2.40089e+06	56740.5	68015.9
TQEHIEAL	465	472	2	0	470.74	4	6	6.4332	6.85812	471.107	0.19462	1	0	-0.484935	0.413102		1	0.102113		1.26211e+08	8.20566e+07	2.9171e+07	8.89853e+06	62343.2	1.76483e+06	136852	84929.7	8106.15	409500	48099
LLDKFGGEHNPPSIYL	472	487	2	0	900.47	6	12	9.71132	10.0389	906.826	11.6137	0.6	0					0.157005		587699	1.58125e+06	933613	719888	298168	112192	1.34353e+06	944630	253660	122079	555652	4.10523e+07	2.29634e+08	2.60138e+08	1.02711e+08	1.87577e+07	642611	0	242984
LDKFGGEHNPPSI	473	485	2	0	705.854	5	9	6.79488	6.90553	708.381	4.21683	1	0	1.85566	-0.628712	1	0	0.128986		42037.3	5726.36	2.85067e+06	7.28953e+06	1.42874e+07	1.51913e+07	1.22857e+07	7.07811e+06	2.76414e+06	714046	149014	0	0	128730	34903.4
LDKFGGEHNPPSI	473	485	3	0	470.905	5	9	6.92143	7.15653	472.406	3.66633	0.4	1					0.133476		0	8.89993e+06	2.7635e+06	9.86398e+06	1.68429e+07	1.70023e+07	1.38729e+07	7.56123e+06	1.81498e+06	590870	212874	45264.3	21132.6	138694	0
LDKFGGEHNPPSIY	473	486	2	0	787.386	5	10	7.28283	7.8951	790.183	4.64743	0.6	0					0.157641		81928.9	3.86006e+06	4.2937e+07	1.36985e+08	2.46516e+08	3.44187e+08	3.18684e+08	2.39523e+08	1.36897e+08	5.94223e+07	1.67326e+07	678983	18555.5	315505	133505	914152
LDKFGGEHNPPSIY	473	486	3	0	525.26	5	10	7.28283	7.84815	527.12	4.63592	0.6	0					0.0709537		347067	2.26965e+06	2.2878e+07	6.83481e+07	1.28733e+08	1.7322e+08	1.70348e+08	1.24319e+08	6.97137e+07	2.5894e+07	8.8626e+06	842422	219932	268306	160040	340542
LDKFGGEHNPPSIYL	473	487	3	0	562.954	5	11	8.85265	9.35188	565.591	6.88964	0.4	1					0.363109		2327.58	4.39902e+06	3.21043e+06	2.38895e+07	6.05703e+07	9.74787e+07	1.11062e+08	1.0074e+08	6.78483e+07	3.68243e+07	9.95271e+06	2.01323e+06	2.88644e+07	5.79852e+07	4.68258e+07	2.14762e+07	4.97199e+06
LDKFGGEHNPPSIYLEA	473	489	2	0	943.968	6	13	8.44562	8.83705	947.793	6.51486	0.6	0					0.437227		106412	3.13922e+06	3.69851e+06	1.80511e+07	4.31293e+07	6.65112e+07	1.20904e+08	1.17491e+08	1.30991e+08	9.70964e+07	6.8726e+07	3.08053e+07	1.14751e+07	1.53027e+06	319077	115748	0	1.68441e+07	257850	4.18314e+06
LDKFGGEHNPPSIYLEA	473	489	3	0	629.648	6	13	7.99202	8.03883	631.702	5.02724	0.6	0					0.047863		0	0	72868.5	81372.6	1.5668e+06	5.73491e+06	6.57476e+06	4.92905e+06	2.35894e+06	303580	0	0	0	0	142552	0	0	62162.9	0	0
DKFGGEHNPPSIY	474	486	2	0	730.844	5	9	6.79488	7.18778	733.045	3.52836	0.4	1					0.237386		68115.3	3.98184e+07	6.73421e+06	2.62463e+07	3.91587e+07	4.84157e+07	3.8931e+07	2.36109e+07	8.10829e+06	1.63842e+06	440903	539346	403735	210986	0
EAYEEYTSKL	488	497	2	0	616.788	5	8	7.53398	7.97642	618.545	2.78349	1	0	1.20839	0.471171		1	0.175441		7.92534e+06	1.99282e+07	3.53744e+07	4.3231e+07	4.49435e+07	3.43274e+07	1.86801e+07	7.05022e+06	992335	102462	0	48189.4	129208	61616.5
EAYEEYTSKLDALQQREQQL	488	507	3	0	814.731	7	18					-1
YEEYTSKL	490	497	1	0	1032.49	4	6	6.6688	7.12528	1034.78	1.67524	1	0	0.839509	0.517748	1	1	0.388327		1.10166e+07	3.04844e+07	4.06513e+07	3.54993e+07	1.81831e+07	5.14695e+06	251683	379309	259102	112412	0
YEEYTSKL	490	497	2	0	516.748	4	6	6.63733	7.28283	517.919	1.72693	1	0	0.885745	1.14435	1	1	0.0593994		1.64076e+08	3.42215e+08	4.50205e+08	3.76597e+08	2.25052e+08	9.00556e+07	2.59609e+07	4.07994e+06	406960	542586	351713
YEEYTSKLDALQQREQQL	490	507	2	0	1121.55	6	16	8.10132	8.5551	1124.66	4.91133	1	1	0.988454	0.508797	0	1	1.07261		1.01584e+07	1.97298e+07	3.98596e+07	4.86325e+07	5.66697e+07	4.0265e+07	4.29086e+07	4.18747e+07	5.67487e+07	5.57084e+07	4.21569e+07	2.10082e+07	1.1158e+07	1.401e+06	1.25271e+06	0	197461	0	545864	428426	789874	105533	108245
YEEYTSKLDALQQREQQL	490	507	3	0	748.038	6	16	8.30477	8.86825	749.385	2.73719	0.6	0					0.723063		3.83259e+07	1.32584e+08	2.46999e+08	3.16646e+08	3.16197e+08	2.58443e+08	1.78312e+08	1.06527e+08	5.28098e+07	2.88447e+07	8.86395e+06	962474	650243	364452	123236	154096	2.96574e+06	0	0	237407	102564	0	256876
YEEYTSKLDALQQREQQLL	490	508	3	0	785.732	6	17	8.96687	10.0233	788.068	5.62826	0.6	1					1.08054		5.2203e+06	4.23931e+07	9.07771e+07	1.29034e+08	1.26941e+08	1.05038e+08	7.88235e+07	3.96384e+07	2.1238e+07	4.26022e+07	1.06799e+08	1.36699e+08	1.04457e+08	4.11948e+07	7.65459e+06	3.14189e+06	652933	631442	70535.4	280921	2.39595e+06	175282	193855	1.71865e+06
YEEYTSKLDALQQREQQLLESLGNGTD	490	516	3	0	1043.51	7	25					-1
YEEYTSKLDALQQREQQLLESLGNGTDF	490	517	3	0	1092.53	8	26					0
YTSKLDALQQREQQL	493	507	2	0	910.979	6	13	7.54968	7.84815	912.3	1.5891	1	0	-0.00295818	-0.00608775	1	1	0.209182		4.67692e+06	1.72743e+07	2.51854e+07	2.38372e+07	1.50746e+07	7.32891e+06	1.44004e+06	231601	0	77534.3	0	184718	0	86982.9	92637.8	0	0	0	0	0
YTSKLDALQQREQQL	493	507	3	0	607.655	6	13	7.5654	7.75395	608.604	1.79324	0.6	0					0.10677		4.06872e+06	1.75501e+07	2.46642e+07	2.27156e+07	1.47413e+07	7.66186e+06	3.11318e+06	789506	109105	79824.2	0	33533.5	0	0	69889.3	0	0	808304	9578.17	10755.6
YTSKLDALQQREQQLLESLGNGTDF	493	517	3	0	952.145	7	23					-1
DALQQREQQL	498	507	1	0	1228.63	5	8	6.38598	6.92143	1229.67	0.354859	1	0	-0.420955	0.779527	-1	1	0.423309		1.84317e+07	2.26953e+07	1.24649e+07	2.10223e+06	442025	0	42482.5	53197.4	0	0	0	143606	0	63362.3
DALQQREQQL	498	507	2	0	614.818	5	8	6.48033	7.61782	615.916	1.50745	1	0	0.352306	2.77531	-1	0	1.44107		5.45107e+08	6.49537e+08	4.07041e+08	1.8063e+08	6.45467e+07	2.56846e+07	3.97708e+07	7.75291e+07	9.03433e+07	5.83422e+07	2.39426e+07	6.76117e+06	519244	527531
DALQQREQQLL	498	508	2	0	671.36	5	9	7.8325	8.21078	671.874	0.265859	0.4	0					0.341884		6.6961e+07	9.18662e+06	2.51704e+07	3.37559e+06	2.60188e+06	783942	761517	154890	265526	182540	708626	188668	443505	0	436327
DALQQREQQLLESLGNGTDF	498	517	2	0	1131.55	6	18	11.7771	12.1375	1135.88	7.35688	1	0	1.5346	0.19917	1	1	0.631741		0	155796	152016	539113	2.69549e+06	1.07079e+07	2.02801e+07	2.1471e+07	1.95338e+07	1.25431e+07	7.06246e+06	984595	1.38974e+06	507195	917211	175289	1.00228e+06	114617	578507	0	619724	1.64882e+06	5.05286e+06	1.16361e+06	0
DALQQREQQLLESLGNGTDF	498	517	3	0	754.705	6	18	11.8084	12.0903	757.309	6.51821	1	0	1.28453	-0.0608968	1	1	0.287975		73306.6	413745	0	403221	1.5306e+06	4.67111e+06	7.08076e+06	1.01083e+07	9.16535e+06	6.0098e+06	3.08143e+06	1.26334e+06	534072	137409	646087	86356.7	75740.1	464364	64612.4	54798.1	507597	314775	0	0	0
LESLGNGTD	508	516	1	0	905.421	4	7	4.68715	5.19153	910.202	4.28175	1	0	2.62392	0.676539		1	0.202774		77356.3	263800	9.65316e+06	4.46591e+07	7.42806e+07	8.5129e+07	5.77329e+07	2.25002e+07	5.47014e+06	345843	44027.1	163522
LESLGNGTDF	508	517	1	0	1052.49	4	8	8.16383	8.74307	1058.39	5.29415	1	1	2.89276	0.924672	1	1	0.376824		787215	357690	1.24439e+07	6.06548e+07	1.27748e+08	1.76497e+08	1.62177e+08	1.0061e+08	5.29062e+07	8.20914e+07	1.706e+07	1.90313e+06	6.00957e+06
LESLGNGTDF	508	517	2	0	526.748	4	8	8.1482	8.6177	529.377	4.65213	1	0	2.46204	0.560899	1	1	0.0504946		1.20346e+06	4.47569e+06	4.27273e+07	1.33358e+08	2.78971e+08	3.66962e+08	3.23642e+08	1.89599e+08	7.64468e+07	1.97212e+07	3.42337e+06	669875	84991.3
ESLGNGTDF	509	517	1	0	939.405	4	7	7.23468	7.72263	943.768	3.83033	1	0	2.2778	0.622062		1	0.360049		0	1.85543e+06	2.14785e+07	6.32027e+07	1.07759e+08	1.06908e+08	5.97613e+07	3.07992e+06	4017.99	73765.1	0	96666.9
FSVSSS	517	522	1	0	613.283	4	4	4.44798	5.16025	617.082	3.44857	1	0	3.96819	1.36569		1	1.70381		29686.5	298390	6.21334e+06	1.34382e+07	1.45256e+07	4.98422e+06	63574.1	67847.5	3.07915e+06
FSVSSSASM	517	525	1	0	902.392	5	7	6.54315	7.6913	908.584	5.60631	1	0	3.6395	2.81067		1	0.220818		52145	624539	2.65327e+07	1.79015e+08	5.59665e+08	1.12525e+09	1.49173e+09	1.27058e+09	7.19985e+08	2.86633e+08	5.86116e+07	5.41299e+06	250889
SVSSSASMD	518	526	1	0	870.351	4	7	3.2058	3.83317	875.776	4.89131	1	0	3.09129	1.08424		1	0.121234		60854.6	740375	1.07089e+07	4.71802e+07	1.08855e+08	1.66302e+08	1.58878e+08	9.54743e+07	3.40473e+07	9.14793e+06	578327	0
SVSSSASMDTVTSSSSSSL	518	536	2	0	903.899	6	17	6.32318	6.60592	910.091	11.3266	0.6	0					0.417896		0	143747	0	4.06186e+06	0	1.72279e+07	1.65676e+06	4.5598e+07	2.05991e+07	9.68489e+07	7.42761e+07	1.62815e+08	1.3534e+08	2.02468e+08	1.25843e+08	1.39628e+08	5.16724e+07	5.1366e+07	7.22556e+06	8.57313e+06	0	810346	0	0
SSSASMDTVTSSSSSSLSV	520	538	2	0	903.899	6	17	6.32318	6.60592	910.091	11.3266	0.6	0					0.417896		0	143747	0	4.06186e+06	0	1.72279e+07	1.65676e+06	4.5598e+07	2.05991e+07	9.68489e+07	7.42761e+07	1.62815e+08	1.3534e+08	2.02468e+08	1.25843e+08	1.39628e+08	5.16724e+07	5.1366e+07	7.22556e+06	8.57313e+06	0	810346	0	0
DTVTSSSSSSL	526	536	1	0	1070.48	4	9	4.43193	5.20717	1077.23	6.17355	1	0	3.02255	1.57442	1	1	0.0862429		50154.5	1.56929e+06	2.8931e+07	1.59375e+08	5.67442e+08	1.31661e+09	2.15351e+09	2.42254e+09	1.79587e+09	8.14225e+08	2.70364e+08	6.67128e+07	1.06252e+07	456180
DTVTSSSSSSL	526	536	2	0	535.746	4	9	4.43193	5.16025	538.969	5.87007	1	0	2.84157	1.41889	1	1	0.0477388		2.28194e+06	1.57056e+07	9.34315e+07	3.80441e+08	1.03281e+09	2.07269e+09	2.9938e+09	2.89034e+09	1.96009e+09	9.05824e+08	2.71754e+08	6.46365e+07	1.18473e+07	737670
DTVTSSSSSSLSVLPSSL	526	543	2	0	877.439	6	15	8.72742	8.93057	883.062	10.257	0.6	0					0.304738		0	525854	0	0	0	1.07371e+06	495582	851423	1.62586e+06	6.48865e+06	1.13668e+07	1.39382e+07	1.24689e+07	8.32801e+06	4.43209e+06	820808	533650	1.31113e+06	247465	139787	0	0
TVTSSSSSSL	527	536	1	0	955.458	4	8	4.05253	4.846	961.59	5.61472	1	0	3.10783	1.63487		1	0.114488		39356.2	55219.1	7.46063e+06	4.76244e+07	1.43466e+08	2.87177e+08	3.62136e+08	3.20088e+08	1.73161e+08	5.86721e+07	1.1819e+07	583699	0
SVLPSS	537	542	1	0	589.319	3	3	4.30443	4.94103	591.946	2.29457	1	0	3.44605	1.11485		1	1.68898		0	8.60532e+06	2.57283e+07	2.85788e+07	1.16221e+07	1.11076e+06	32866.5
SVLPSSL	537	543	1	0	702.403	4	4	7.54968	8.25777	705.794	2.98151	1	0	3.34151	1.35182	0	1	0.0455201		1.01772e+08	1.1086e+09	4.90275e+09	9.541e+09	8.91678e+09	3.40413e+09	7.4544e+08	8.29475e+07	718647
SVLPSSL	537	543	2	0	351.705	4	4	7.5654	8.32043	353.062	2.3037	1	0	2.43203	1.50746	0	1	0.307127		1.37324e+06	2.03935e+07	3.98531e+07	4.62566e+07	2.5543e+07	7.3375e+06	159777	304227	166578
SVFQNPTD	544	551	1	0	907.416	4	5	5.75678	6.52747	911.031	3.09106	0.6	0					0.342735		1.00181e+07	7.06838e+07	2.54538e+08	4.79789e+08	5.01776e+08	2.89214e+08	1.01535e+08	1.8452e+07	519675	174158
SVFQNPTD	544	551	2	0	454.211	4	5	5.80692	6.54315	455.971	2.99451	1	0	2.55535	1.44514	1	0	0.0869172		1.68172e+06	4.77648e+07	1.86469e+08	3.28964e+08	3.19922e+08	1.71406e+08	5.31588e+07	6.74749e+06	80783	31032.9
SVFQNPTDV	544	552	2	0	503.746	4	6	7.28283	7.67538	506.859	5.64152	1	1	4.38742	0.305804		-1	0.139469		0	148164	2.5275e+06	8.90779e+06	2.63376e+07	3.33369e+07	7.02205e+07	8.56273e+07	3.78747e+07	4.96695e+06	156518
SVFQNPTDVARSNPKSPQKPIV	544	565	2	0	1205.15	6	16	7.14092	7.37692	1210.61	9.5055	1	0	2.52954	-0.213169	1	1	0.282292		0	0	158671	0	0	76815.5	320704	4.11516e+06	8.41611e+06	1.38817e+07	1.33717e+07	1.69553e+07	1.68738e+07	1.13446e+07	7.02864e+06	1.97881e+06	330278	0	0	1750.88	133268	73549.5	110547
SVFQNPTDVARSNPKSPQKPIV	544	565	3	0	803.768	6	16	7.09405	7.39262	807.665	10.2798	1	0	2.78927	-0.00575624	1	1	0.0418303		105830	70095.8	0	0	136761	243055	2.43311e+06	1.53546e+07	4.52939e+07	9.60042e+07	1.51624e+08	1.95091e+08	1.92829e+08	1.59354e+08	1.0062e+08	5.8419e+07	2.46735e+07	5.18829e+06	1.27922e+06	363213	106578	304504	443305
FQNPTD	546	551	1	0	721.315	4	3	4.02113	4.54415	723.876	2.14388	1	0	3.17646	0.73831		1	0.248002		50552.3	1.29225e+07	3.20582e+07	3.09472e+07	1.32573e+07	1.67051e+06	197389	0
FQNPTDVARSNPKSPQKPIV	546	565	3	0	741.734	6	14	6.37028	6.5902	744.953	8.34916	1	1	2.54175	-0.266486		1	0.207636		0	50756.8	2.28218e+06	0	44202.2	1.63472e+06	161320	802053	4.86977e+06	6.83874e+06	9.52047e+06	9.87158e+06	4.66495e+06	2.41378e+06	473238	0	0	135817	45560.9	0	0
VARSNPKSPQKPIV	552	565	3	0	507.635	5	9	4.5282	4.90938	509.893	5.88171	1	0	2.84851	0.268123		1	0.113217		0	0	30789.5	285199	2.97019e+06	9.45644e+06	1.44914e+07	1.50961e+07	1.16057e+07	5.76867e+06	1.15737e+06	158848	0	0	80915.8
GVTVRDSLKKALM	582	594	2	0	709.413	5	11	7.6283	8.13257	710.503	1.28649	0.6	0					0.175412		1.60744e+08	9.87244e+08	1.22887e+09	7.58047e+08	3.3551e+08	1.09329e+08	3.41044e+07	20888.3	136167	377894	78415.6	91717	758040	527810	839556	681595	7600.16
GVTVRDSLKKALM	582	594	3	0	473.278	5	11	7.6283	8.1482	473.991	1.24453	1	0	-0.0517968	0.727978	1	1	0.049699		8.69318e+07	4.73172e+08	5.9478e+08	3.15732e+08	1.59416e+08	5.50778e+07	1.04841e+07	934168	684281	1.99857e+06	37175.6	0	132902	0	0	166349	0
GVTVRDSLKKALMM	582	595	2	0	774.934	6	12	9.08615	9.3362	776.198	1.48422	1	0	0.00480732	-0.166592		-1	0.0878137		9.41666e+06	5.9332e+07	9.68682e+07	7.77347e+07	4.16762e+07	1.49621e+07	2.92766e+06	436863	262205	228208	0	941212	75352.9	77297.2	304450	0	0	0	0
TVRDSLKKALM	584	594	2	0	631.368	5	9	7.09405	7.43972	632.367	1.19464	0.6	0					0.180733		1.25808e+08	5.60904e+08	6.5148e+08	3.59178e+08	1.36456e+08	3.90703e+07	8.00066e+06	605671	519848	0	385160	0	0	0	177173
TVRDSLKKALM	584	594	3	0	421.248	5	9	7.09405	7.6283	421.932	1.24874	0.6	0					0.406368		3.428e+07	1.90617e+08	2.23585e+08	1.24792e+08	4.53533e+07	1.11931e+07	1.7246e+06	185278	0	4.20555e+06	0	0	37476.2	0	0
TVRDSLKKALMM	584	595	2	0	696.889	6	10					-1
TVRDSLKKALMM	584	595	3	0	464.928	6	10	8.53947	8.83705	465.681	1.30544	0.6	0					0.0818518		1.1231e+06	1.98701e+07	2.94531e+07	2.14467e+07	7.84938e+06	1.18705e+06	125854	125405	0	0	33556.3	0	0	27633	0	0	0
VRDSLKKALM	585	594	2	0	580.845	5	8	6.26048	6.81067	581.788	1.13963	1	0	0.105537	0.828369	1	0	0.0413727		1.21797e+08	4.80534e+08	5.16061e+08	2.56414e+08	9.71304e+07	2.42348e+07	4.29849e+06	296124	26924.8	48179.5	12370.3	0	61972.2	0
VRDSLKKALM	585	594	3	0	387.566	5	8	6.29183	6.71603	388.211	1.19023	1	0	0.139486	0.410726	1	0	0.037105		2.82265e+07	1.39341e+08	1.59557e+08	8.45944e+07	2.87275e+07	6.85379e+06	393557	11059	31845.9	0	0	0	0	0
VRDSLKKALMM	585	595	2	0	646.365	6	9	7.76992	8.42997	648.254	2.88162	1	0	1.05942	1.19258	1	-3	0.285534		2.11327e+06	3.04048e+07	7.75781e+07	1.91894e+08	2.13315e+08	1.07834e+08	5.41009e+07	1.19388e+07	3.30705e+06	412717	799204	0	562742	63366	562151	0
VRDSLKKALMM	585	595	3	0	431.246	6	9	7.72263	8.16383	432.38	2.50796	1	0	0.836583	0.467082	1	-1	0.521109		327642	7.51326e+06	1.33363e+07	3.25338e+07	2.82456e+07	1.37534e+07	2.03863e+06	64244.3	0	74973.9	0	62414.8	41239.7	0	0	370390
SLKKALM	588	594	2	0	395.746	4	5	5.5849	6.00988	396.504	0.979718	0.4	0					0.0937585		1.21417e+07	8.47528e+07	7.24776e+07	1.57104e+07	744651	0	0	160859	0	0
KKALMMRGLIPE	590	601	2	0	693.902	6	9					-1
KKALMMRGLIPE	590	601	3	0	462.937	6	9	5.36433	5.45903	463.256	-0.00871985	0.4	0					0.0357909		66981.6	1.39528e+06	0	0	0	0	0	0	0	0	0	0	0	0	0	0
AVYRIQDGEKKPIGWD	604	619	3	0	625.663	6	13	7.43972	7.78557	627.658	4.8612	1	1	1.34794	0.150991		1	0.313186		99549	1.18869e+06	1.57128e+07	4.16217e+07	7.80681e+07	9.93614e+07	8.58846e+07	5.28696e+07	2.47133e+07	8.66857e+06	1.52403e+06	46869.8	0	0	47946.1	11955.8	0	2.69193e+07	33300.9	8782.86
AVYRIQDGEKKPIGWDTD	604	621	3	0	697.688	6	15	7.28283	7.72263	699.63	4.58691	0.6	0					0.0387175		263610	5.69419e+06	4.25087e+07	1.28058e+08	2.69877e+08	3.81566e+08	3.83839e+08	3.01139e+08	1.82361e+08	8.53694e+07	3.48463e+07	1.07763e+07	2.34451e+06	189426	286085	109375	0	124692	0	0	411129	0
AVYRIQDGEKKPIGWDTDISW	604	624	3	0	826.42	7	18	9.96097	10.2884	828.591	5.01981	0.6	0					0.18921		469081	258162	3.38777e+06	2.19577e+07	5.265e+07	9.06634e+07	1.21176e+08	1.09512e+08	7.75601e+07	3.9991e+07	1.98873e+07	6.18607e+06	870450	889756	183347	174093	0	83205	701917	440193	0	342425	296043	0	373988	259155
AVYRIQDGEKKPIGWDTDISWL	604	625	3	0	864.115	7	19	11.0721	11.6675	866.276	4.91603	0.6	0					0.103362		1.6746e+06	3.46986e+06	9.18074e+06	3.21894e+07	7.47262e+07	1.23357e+08	1.55588e+08	1.45031e+08	1.07555e+08	6.00373e+07	2.81897e+07	9.78367e+06	1.92192e+06	872147	244181	70281.8	990884	86908.7	478432	898633	633904	265321	470690	360319	33110.9	25443.4	69890.3
AVYRIQDGEKKPIGWDTDISWL	604	625	4	0	648.338	7	19	11.1974	11.4951	650.02	5.16075	1	0	0.798783	-0.00857405	1	1	0.134831		1.00276e+06	33898.7	240777	1.15143e+06	7.71121e+06	1.29725e+07	1.36418e+07	1.35073e+07	1.07755e+07	5.20935e+06	3.06389e+06	738260	2.50109e+06	45467.6	424353	135424	35337	0	33629.5	0	98049.4	29073.3	35657	38585.2	0	0	0
AVYRIQDGEKKPIGWDTDISWLTGEEL	604	630	2	0	1560.29	7	24	11.6205	12.0903	1564.5	6.55412	1	0	0.80667	0.561838	1	0	0.26604		19696.2	0	0	175261	1.27136e+06	8.57813e+06	2.09943e+07	3.96902e+07	4.47096e+07	4.59231e+07	3.11996e+07	1.54313e+07	5.06106e+06	1.59085e+06	228344	238904	0	0	0	238339	0	0	0	0	0	0	0	0	86225.1	269868
AVYRIQDGEKKPIGWDTDISWLTGEEL	604	630	3	0	1040.53	7	24	11.5579	12.3898	1043.37	6.65829	0.6	0					0.0524524		954129	3.03301e+06	8.83075e+06	4.58467e+07	1.48233e+08	3.47132e+08	6.30029e+08	9.16755e+08	1.07745e+09	1.03824e+09	8.20584e+08	5.47823e+08	3.19428e+08	1.52101e+08	6.29001e+07	2.66753e+07	6.2168e+06	1.3166e+06	1.3996e+06	866712	1.00523e+06	915036	0	625506	328075	316873	294597	32475.9	368168	788664
AVYRIQDGEKKPIGWDTDISWLTGEEL	604	630	4	0	780.648	7	24	11.6362	12.295	782.924	7.24252	1	0	0.960617	1.18866	1	1	0.130518		371968	463356	794649	6.9113e+06	3.12525e+07	8.57369e+07	1.67432e+08	2.42536e+08	2.83313e+08	2.74236e+08	2.13197e+08	1.43528e+08	8.09382e+07	3.56333e+07	1.35726e+07	3.96269e+07	861077	257614	198361	6.07899e+07	199009	684527	483897	1.14909e+06	121480	678928	671443	1.10823e+06	539529	912058
VYRIQDGEKKPIGWD	605	619	3	0	601.984	6	12	7.36123	7.8951	603.76	4.24277	0.6	0					0.087739		78151.8	6.8873e+06	3.52278e+07	1.09043e+08	2.06592e+08	2.4289e+08	2.01713e+08	1.2977e+08	6.26879e+07	2.25996e+07	1.192e+07	926926	189677	7.3925e+06	91839.4	63944.9	433787	87135.1	84538.6
VYRIQDGEKKPIGWD	605	619	4	0	451.74	6	12	7.37692	7.76992	453.06	4.19671	1	0	1.21799	0.307296	1	1	0.0866266		0	75157.7	2.21005e+06	9.11283e+06	1.9253e+07	2.28944e+07	2.33608e+07	1.26965e+07	5.07647e+06	910079	20493.1	0	31580.4	0	82159.5	0	0	0	33458
VYRIQDGEKKPIGWDTD	605	621	2	0	1010.51	6	14	7.10967	7.75395	1013.16	4.09801	0.6	0					0.131149		2.58169e+07	1.59336e+07	8.75469e+07	1.72532e+08	4.37002e+08	5.32077e+08	4.27507e+08	2.84285e+08	1.52811e+08	6.20394e+07	2.16864e+07	2.88159e+06	70557.6	159059	135252	0	93124.9	67859.8	87827.3	140918	725064
VYRIQDGEKKPIGWDTD	605	621	3	0	674.009	6	14	7.09405	7.8012	675.881	4.4185	0.6	0					0.366282		1.13408e+06	1.95256e+07	1.29808e+08	4.31364e+08	9.86628e+08	1.20407e+09	1.12152e+09	8.05532e+08	4.48831e+08	2.04511e+08	8.07066e+07	2.73955e+07	8.14162e+06	3.23412e+06	1.01494e+06	533665	309945	60886.8	118800	81623.4	0
VYRIQDGEKKPIGWDTD	605	621	4	0	505.759	6	14	7.23468	7.72263	507.058	4.00042	1	1	0.874596	0.622062	1	0	0.0825702		2.84877e+07	946832	3.60403e+07	3.06012e+07	7.54501e+07	8.98461e+07	9.22748e+07	6.47668e+07	4.06466e+07	1.75803e+07	4.94911e+06	1.00793e+06	156518	3.01125e+06	80752.1	36693.2	33431.3	0	377625	0	32646.8
VYRIQDGEKKPIGWDTDISW	605	624	2	0	1203.61	7	17	10.07	10.4293	1206.86	5.04631	0.6	0					1.63412		0	0	141368	481565	1.48276e+07	2.83449e+07	3.24462e+07	2.80629e+07	1.95351e+07	7.42901e+06	1.49e+06	226284	0	349876	209154	189667	0	0	0	0	184271	0	375532	557176	188584
VYRIQDGEKKPIGWDTDISW	605	624	3	0	802.741	7	17	10.1635	10.4763	804.791	4.6967	0.6	1					0.0412602		2.9914e+06	3.69063e+06	5.12228e+07	5.74416e+07	1.28827e+08	3.36392e+08	2.62386e+08	2.32728e+08	1.80255e+08	9.56057e+07	4.3734e+07	1.60979e+07	3.64052e+06	547433	183663	0	0	258574	185632	60677.6	708927	177276	0	83322.9	75443.1
VYRIQDGEKKPIGWDTDISW	605	624	4	0	602.308	7	17	10.0077	10.4763	603.935	5.05605	1	0	0.937233	0.55786	1	0	0.132034		294798	293761	1.62758e+06	6.64793e+06	2.35774e+07	4.32544e+07	5.652e+07	5.1195e+07	3.50904e+07	1.88905e+07	5.58216e+06	1.8956e+06	378862	233520	324100	63043.9	0	0	0	177821	331155	69808	370451	0	468765
VYRIQDGEKKPIGWDTDISWL	605	625	2	0	1260.15	7	18	11.1974	11.4481	1263.27	4.71503	0.6	0					0.524223		95656	85945.5	152397	3.09554e+06	1.01544e+07	1.85688e+07	2.36143e+07	2.00329e+07	1.30045e+07	4.0087e+06	1.83866e+06	0	270313	3154.73	0	53119.3	0	81909.3	0	6640.04	120846	8997.92	0	0	0	0
VYRIQDGEKKPIGWDTDISWL	605	625	3	0	840.436	7	18	11.1974	11.5735	842.441	4.48891	1	0	0.679445	0.251272	1	-2	0.0698255		6.92477e+07	3.37672e+06	2.12358e+07	1.71675e+08	1.71137e+08	2.82275e+08	3.45154e+08	3.18617e+08	2.32915e+08	1.32203e+08	6.82264e+07	2.47397e+07	2.8845e+06	2.23469e+06	225692	331639	94035.4	0	5826.79	271882	11430.1	68928.7	344553	235091	268354	215188
VYRIQDGEKKPIGWDTDISWLTG	605	627	3	0	893.126	7	20					-1
VYRIQDGEKKPIGWDTDISWLTGEE	605	629	3	0	979.154	7	22					-1
VYRIQDGEKKPIGWDTDISWLTGEEL	605	630	2	0	1524.77	7	23	11.6362	12.295	1528.92	6.47935	0.6	0					0.133486		0	108563	1.2187e+06	1.39967e+06	1.42884e+07	3.65239e+07	7.53436e+07	1.08119e+08	1.33326e+08	1.19307e+08	9.25472e+07	5.42072e+07	2.70007e+07	4.59353e+06	1.14572e+06	181007	8358.24	221859	76147.4	0	0	0	188738	0	0	129181	0	0	113823	0
VYRIQDGEKKPIGWDTDISWLTGEEL	605	630	3	0	1016.85	7	23	11.6205	12.4214	1019.67	6.63684	0.6	0					0.040756		312140	944271	2.18496e+07	1.00455e+08	3.48004e+08	8.33072e+08	1.50032e+09	2.21242e+09	2.45002e+09	2.42991e+09	1.86018e+09	1.19343e+09	6.90294e+08	3.39896e+08	1.47586e+08	5.43133e+07	1.88348e+07	5.44643e+06	2.76059e+06	1.7252e+06	779044	337231	129448	510916	781071	616656	62948.1	0	221770	675441
VYRIQDGEKKPIGWDTDISWLTGEEL	605	630	4	0	762.888	7	23	11.6832	12.0118	765.006	6.64501	0.6	0					0.0274853		223834	825652	0	1.98029e+07	6.53804e+07	1.6058e+08	3.28277e+08	4.36449e+08	5.02329e+08	4.7294e+08	3.73199e+08	2.45162e+08	1.33682e+08	6.72477e+07	2.77694e+07	1.05675e+07	4.57789e+06	1.64512e+06	2.15026e+06	617884	215472	228018	652160	77261.8	36831.8	42690.9	119720	65581.9	0	329620
VYRIQDGEKKPIGWDTDISWLTGEELHVEVL	605	635	3	0	1209.29	8	28					-1
YRIQDGEKKPIGWD	606	619	2	0	852.939	5	11					-1
YRIQDGEKKPIGWD	606	619	3	0	568.962	5	11	7.12528	7.70697	570.696	4.18846	1	0	1.38461	0.932793	1	1	0.117248		0	3.87115e+06	3.10373e+07	9.9249e+07	1.7198e+08	2.01726e+08	1.68624e+08	1.03197e+08	4.50719e+07	1.36939e+07	4.26604e+06	501149	43550.8	248933	83104.2	48819.4	3.65645e+06
YRIQDGEKKPIGWD	606	619	4	0	426.973	5	11	7.29852	7.36123	428.362	4.54092	1	1	1.55658	-0.787614	1	1	0.150695		0	0	388292	1.75425e+06	3.86262e+06	3.83432e+06	3.18277e+06	1.52673e+06	631219	493405	0	1.079e+06	0	116976	0	0	0
YRIQDGEKKPIGWDTD	606	621	2	0	960.976	6	13	7.09405	7.64397	963.808	4.52814	0.4	0					0.377484		0	1.11183e+06	1.91594e+07	6.90997e+07	1.37935e+08	1.80824e+08	1.81121e+08	1.29467e+08	7.07489e+07	3.1049e+07	8.79298e+06	1.86599e+06	469603	275785	398769	128988	0	51016.7	5283.94	2.10352e+06
YRIQDGEKKPIGWDTD	606	621	3	0	640.987	6	13	7.12528	7.50253	642.865	4.4994	1	0	1.19857	0.255084	1	1	0.0389092		42325.3	5.25505e+06	4.44955e+07	1.35545e+08	2.5935e+08	3.5885e+08	3.47251e+08	2.35201e+08	1.41327e+08	6.36521e+07	1.8834e+07	1.79957e+06	80374.1	1.13011e+06	3.04125e+06	2.01241e+06	1.08899e+06	226711	83326.3	72426.4
YRIQDGEKKPIGWDTD	606	621	4	0	480.992	6	13	7.07842	7.45543	482.378	4.40823	1	0	1.16094	0.25431	1	1	0.0920587		0	664413	1.13882e+06	8.39649e+06	1.74098e+07	2.21299e+07	2.39735e+07	1.47291e+07	7.42483e+06	1.93341e+06	631797	100782	241727	206465	100960	0	0	36513.4	0	0
YRIQDGEKKPIGWDTDISW	606	624	3	0	769.718	6	16	9.91413	10.2415	771.843	4.9898	1	0	1.01478	0.0897728	1	1	0.0770037		98804.2	662031	8.46105e+06	3.99683e+07	9.95755e+07	1.63115e+08	1.95704e+08	1.70542e+08	1.24456e+08	7.13483e+07	2.7559e+07	1.21075e+07	2.22128e+06	270102	280801	0	0	174985	186787	183402	309266	0	337137
YRIQDGEKKPIGWDTDISW	606	624	4	0	577.541	6	16	10.0545	10.1791	579.127	4.96122	1	0	1.00519	-0.582412	1	1	0.123381		47081.7	0	126455	935185	3.74838e+06	6.53163e+06	8.3649e+06	8.58259e+06	4.19187e+06	1.91103e+06	501928	774076	0	62229.3	0	0	0	0	0	0	0	0	0
YRIQDGEKKPIGWDTDISWL	606	625	2	0	1210.62	7	17	11.2444	11.3854	1213.77	4.83883	0.6	0					0.247741		1.26816e+06	457532	751610	1.75536e+06	6.54636e+06	1.10538e+07	1.31148e+07	1.1565e+07	8.35752e+06	4.6399e+06	1.8736e+06	115821	298801	98102.5	206982	0	0	0	132177	92703.7	171524	0	0	0	0
YRIQDGEKKPIGWDTDISWL	606	625	3	0	807.413	7	17	11.1035	11.7302	809.666	5.29681	0.6	0					0.270763		1.34311e+06	1.78675e+06	1.55718e+07	5.62255e+07	1.3044e+08	2.1424e+08	2.60614e+08	2.26591e+08	1.67386e+08	1.01294e+08	4.67774e+07	1.49093e+07	5.27477e+06	1.01925e+06	307287	1.01248e+06	562809	265503	608486	64329.4	391870	2.73015e+07	391082	314067	2.06226e+06
YRIQDGEKKPIGWDTDISWL	606	625	4	0	605.812	7	17	11.1504	11.4481	607.4	4.89203	0.6	0					0.0905593		0	0	283926	1.24333e+06	6.69929e+06	1.13659e+07	1.4637e+07	1.29941e+07	9.08284e+06	4.38606e+06	772593	160084	120139	0	0	0	35758.9	0	0	0	0	0	46300.7	0	0
YRIQDGEKKPIGWDTDISWLTG	606	627	3	0	860.103	7	19					0
YRIQDGEKKPIGWDTDISWLTGEEL	606	630	2	0	1475.24	7	22	11.6205	12.2635	1479.9	7.57297	1	0	1.18847	1.13606	1	-4	0.35882		127014	0	270933	1.42761e+06	4.65913e+06	2.18889e+07	4.3954e+07	6.55807e+07	7.3979e+07	7.64968e+07	7.06086e+07	7.03381e+07	6.0091e+07	3.31944e+07	9.5824e+06	600482	701565	631127	100749	291972	190102	0	0	367553	149927	0	78869.7	386624	0	449546
YRIQDGEKKPIGWDTDISWLTGEEL	606	630	3	0	983.826	7	22	11.5735	12.374	986.697	6.85128	0.6	0					0.190352		1.11377e+06	1.20254e+06	9.13559e+06	5.21979e+07	1.77988e+08	4.2457e+08	7.55875e+08	1.07234e+09	1.23922e+09	1.11008e+09	8.91086e+08	5.81165e+08	3.37837e+08	1.62646e+08	7.96287e+07	2.96749e+07	1.12029e+07	3.15556e+06	1.42303e+06	1.51213e+06	1.24926e+06	532425	445793	6.93435e+06	216154	171903	5.97854e+07	255255	599569	3.5104e+06
RIQDGEKKPIGWDTD	607	621	2	0	879.444	6	12	6.33887	6.90553	882.044	4.17371	1	0	1.20771	0.883012	1	1	0.177727		1.66218e+07	1.14424e+07	8.35839e+07	1.91664e+08	3.5048e+08	4.29236e+08	3.75652e+08	2.36058e+08	1.13697e+08	4.47064e+07	1.19951e+07	2.46586e+06	196943	0	58006.1	0	0	0	0
RIQDGEKKPIGWDTD	607	621	3	0	586.632	6	12	6.33887	7.06278	588.459	4.45742	1	0	1.3346	1.40431	1	1	0.264305		217136	1.44843e+07	9.3582e+07	2.72321e+08	4.8229e+08	5.89835e+08	5.17328e+08	3.37413e+08	1.68031e+08	6.15988e+07	2.38742e+07	6.09745e+06	3.25445e+07	1.49323e+06	1.1383e+07	412064	269063	1.02709e+07	41652
RIQDGEKKPIGWDTD	607	621	4	0	440.226	6	12	6.4332	6.73178	441.47	3.95176	1	0	1.10844	-0.00570099	1	1	0.0917068		270768	95064.5	2.2196e+06	8.30815e+06	1.5662e+07	1.68573e+07	1.30523e+07	7.27707e+06	2.74984e+06	206420	37165.7	0	45931	0	0	0	52425.5	0	0
RIQDGEKKPIGWDTDISW	607	624	2	0	1072.54	6	15	9.78927	9.85168	1075.31	4.25142	1	1	0.862166	-0.788608	0	1	0.473088		4.3343e+06	0	3.65139e+06	1.17573e+06	8.69955e+06	1.06835e+07	1.39836e+07	1.12799e+07	6.81615e+06	2.12519e+06	619888	0	0	0	0	0	0	117488	400250	0	0	38284.1
RIQDGEKKPIGWDTDISW	607	624	3	0	715.364	6	15	9.80487	10.398	717.333	4.63235	1	0	0.998465	0.970751	0	1	0.140325		3.40946e+07	1.56708e+06	2.95352e+07	1.26172e+08	2.52012e+08	3.64429e+08	3.61955e+08	3.24672e+08	2.10511e+08	5.87512e+07	4.10877e+07	1.2957e+07	191196	330180	0	942598	118469	66699.7	1.45015e+07	413807	277894	847159
RIQDGEKKPIGWDTDISWL	607	625	2	0	1129.08	6	16	10.9778	11.4795	1132.24	4.96333	1	0	1.0059	0.667423	1	1	0.522827		0	197369	226955	1.64331e+07	4.06464e+07	7.06356e+07	7.35507e+07	6.45718e+07	3.78321e+07	1.83779e+07	5.54333e+06	8.90217e+06	528120	2.00441e+06	596567	130180	91136.5	0	99053.2	731755	0	215972	0
RIQDGEKKPIGWDTDISWL	607	625	3	0	753.059	6	16	10.915	11.6048	755.082	4.72383	1	0	0.925558	1.29143	1	1	0.0516921		350662	6.53979e+06	3.54888e+07	1.35084e+08	2.84951e+08	4.30586e+08	4.79336e+08	3.92375e+08	2.60202e+08	1.32311e+08	5.62882e+07	1.93947e+07	4.46736e+06	1.17171e+06	285718	311441	303252	268009	62979.8	337872	38812.4	42439.2	52568.8
RIQDGEKKPIGWDTDISWL	607	625	4	0	565.046	6	16	10.9778	11.3071	566.53	4.58961	1	0	0.880533	0.0959057	1	1	0.162438		0	0	701177	3.69822e+06	9.82343e+06	1.75784e+07	1.90687e+07	1.43153e+07	7.83327e+06	2.72974e+06	466274	225679	58174.2	0	78231.8	0	0	83625.9	0	103623	0	0	0
RIQDGEKKPIGWDTDISWLTG	607	627	3	0	805.748	7	18					-1
RIQDGEKKPIGWDTDISWLTGEEL	607	630	2	0	1393.7	7	21	11.4951	12.2478	1398	6.94853	1	0	1.11686	1.4995	1	1	0.265752		217925	64756.4	1.7262e+06	1.18379e+07	4.78276e+07	1.06008e+08	1.83411e+08	2.62307e+08	2.74076e+08	2.45219e+08	1.76425e+08	1.35126e+08	1.07061e+08	7.00961e+07	4.04439e+07	8.20034e+06	1.88737e+06	361244	21270.4	120703	193808	262067	0	0	1.79238e+06	113723	414340	104442	260484
RIQDGEKKPIGWDTDISWLTGEEL	607	630	3	0	929.471	7	21	11.4795	12.2478	932.162	6.41866	1	0	0.981436	1.55149	1	1	0.0394798		621693	3.79963e+06	3.54084e+07	1.68815e+08	5.23525e+08	1.20456e+09	2.02502e+09	2.73509e+09	3.01896e+09	2.51779e+09	1.867e+09	1.08659e+09	5.76992e+08	2.53236e+08	1.04549e+08	3.6647e+07	1.09096e+07	1.95701e+06	574932	660435	76534.6	554069	568809	512007	446904	447850	582429	943895	505566
RIQDGEKKPIGWDTDISWLTGEEL	607	630	4	0	697.355	7	21	11.4951	12.232	699.376	6.43154	1	0	0.984728	1.44713	1	1	0.0843541		1.6604e+06	235290	1.43027e+06	1.54702e+07	5.86667e+07	1.38732e+08	2.48471e+08	3.25382e+08	3.43183e+08	3.07684e+08	2.09309e+08	1.26152e+08	6.28433e+07	2.42376e+07	6.86098e+06	1.94283e+06	2.24214e+06	186407	371879	116506	437813	109410	339646	181814	3.00403e+06	0	2.22181e+06	224788	142490
RIQDGEKKPIGWDTDISWLTGEELHV	607	632	3	0	1008.18	7	23					0
TDISWLTGEEL	620	630	1	0	1263.61	5	9	11.1191	12.5492	1270.49	6.13555	0.4	0					1.68972		7.87485e+06	8.9896e+07	2.34955e+08	2.75856e+08	1.88616e+08	1.92884e+08	1.42067e+09	2.8199e+09	1.60601e+09	3.8121e+08	4.39389e+07	2.93222e+06	988663	1.37288e+08	1.10166e+08
TDISWLTGEEL	620	630	2	0	632.309	5	9	11.1974	11.7302	633.77	2.17737	0.6	0					0.0748463		1.10477e+07	6.99617e+07	1.58515e+08	1.72531e+08	1.15113e+08	4.75831e+07	1.34123e+07	1.51533e+06	318306	37162.9	195781	215069	42389.9	616357	1.05072e+06
ISWLTGEELHV	622	632	2	0	642.335	5	9					-1
LTGEEL	625	630	1	0	661.34	4	4	5.94737	6.79488	662.677	0.960012	1	0	0.629097	1.81405		1	0.0510032		5.90437e+08	1.41123e+09	8.90012e+08	2.84015e+08	5.75473e+07	7.08661e+06	1.40972e+06	100727	112524
LTGEELHV	625	632	2	0	449.237	4	6	6.95297	7.43972	449.922	0.848081	0.4	0					0.362715		6.03594e+06	1.66422e+07	1.40304e+07	1.86054e+06	89498.5	38588.7	261454	0	0	93635.4	0
[truncated: 22 more columns]
