# Supplementary material for: Unveiling the domain-specific and RAS isoform-specific details of BRAF kinase regulation
Source: eLife. 2023 Dec 27;12:RP88836. doi: 10.7554/eLife.88836 (PMC10752582; doi:10.7554/eLife.88836)
Supplement: Figure 2—source data 1. — Also applies to plots presented in Supplementary file 1 and Figure 2—figure supplement 1 and Figure 2—figure supplement 3. [file elife-88836-fig2-data1.zip › Figure 2- source data 1/(BRAF_N2_BRAF-N2-hras-15hr.mzXML) ExMS2_FinalTable.xls]

## Sheet: Sheet1
Sequence	START	END	Charge	ModMass	Monoisotopic m/z	maxND	maxD	RT Range(start, unit: min)	RT Range(end)	Centroid m/z	Delta Mass	Flag#1:Skip-tests	Flag#2:Unimodality check	Flag#3:Back exchange prediction check	Flag#4:Elution RT width check	Flag#5:Unique peptide RT/deltaD consistency check	Flag#6:Common-end peptides centroid subtraction check	Flag#7:Centroid shift within RT range check	Flag#8:Data multiple assignment check	Isotopic Envelope Amplitudes(start from this column(the Monoisotopic) to nonzero end):
GSSHHHHHHGTKTEEGKL	2	19	2	0	1008.48	6	16					-1
GSSHHHHHHGTKTEEGKL	2	19	3	0	672.656	6	16					-1
GSSHHHHHHGTKTEEGKL	2	19	4	0	504.744	6	16					-1
GSSHHHHHHGTKTEEGKL	2	19	5	0	403.997	6	16					-1
GSSHHHHHHGTKTEEGKLVIWINGDKGYNGL	2	32	4	0	862.178	8	29					-1
VIWINGDKGY	20	29	1	0	1164.6	5	8	8.7039	8.75162	1165.18	-0.136421	1	0	-0.535523	0.0758022	1	-1	0.492771		1.33369e+06	628711	96069.7	0	0	0	52219.8	0	0	0	0	179.89	6867.6	0
VIWINGDKGY	20	29	2	0	582.806	5	8					0
VIWINGDKGYNG	20	31	2	0	668.338	5	10	7.9302	8.00923	669.285	1.09153	0.4	0					0.183256		1.49151e+06	1.81246e+06	2.31283e+06	1.66318e+06	860883	0	0	0	0	0	0	0	49104.8	0	0	0
VIWINGDKGYNGL	20	32	1	0	1448.75	5	11	10.4996	10.5942	1454.31	4.67687	1	0	1.57679	0.552232	1	-1	0.253249		0	0	1.63009e+06	6.55173e+06	1.4386e+07	2.0251e+07	2.01287e+07	1.37201e+07	7.2379e+06	1.8854e+06	0	0	0	130971	0	0	0
VIWINGDKGYNGL	20	32	2	0	724.88	5	11	10.4522	10.5942	727.708	4.78027	1	0	1.62169	1.03391	1	-1	0.0334406		2.66047e+06	7.2186e+06	5.03276e+07	1.16634e+08	2.42435e+08	3.60843e+08	3.75516e+08	2.7558e+08	1.5208e+08	6.20535e+07	1.66373e+07	523483	0	0	0	159364	82225.6
VIWINGDKGYNGLAE	20	34	2	0	824.92	5	13					-1
VIWINGDKGYNGLAEVGKKFEKDTG	20	44	3	0	913.476	7	23					-1
VIWINGDKGYNGLAEVGKKFEKDTGIKV	20	47	3	0	1026.89	7	26					-1
VIWINGDKGYNGLAEVGKKFEKDTGIKV	20	47	4	0	770.421	7	26					-1
VIWINGDKGYNGLAEVGKKFEKDTGIKV	20	47	5	0	616.538	7	26					-1
VIWINGDKGYNGLAEVGKKFEKDTGIKVTVEHPDKL	20	55	3	0	1333.38	9	33	10.468	10.9893	1336.22	6.11193	1	0	0.430603	4.88632	0	0	0.446308		995572	5.40566e+06	1.29236e+07	3.12319e+07	6.19982e+07	9.60414e+07	1.33826e+08	1.60382e+08	1.69969e+08	1.65182e+08	1.42017e+08	1.10545e+08	7.26033e+07	3.79848e+07	1.60472e+07	6.95976e+06	3.57579e+06	463208	154024	134960	18190.8	0	0	117944	821804	178630	157613	478226	373086	8489.51
VIWINGDKGYNGLAEVGKKFEKDTGIKVTVEHPDKL	20	55	4	0	1000.29	9	33	10.4522	11.1097	1002.48	6.35292	1	0	0.465485	6.27058	-1	0	0.447305		1.06865e+07	3.99101e+07	1.08979e+08	2.16139e+08	3.7087e+08	5.48101e+08	7.4405e+08	8.80268e+08	9.4797e+08	9.53819e+08	7.95712e+08	6.4752e+08	4.73255e+08	3.4841e+08	2.05581e+08	1.22153e+08	9.95954e+07	7.95894e+07	4.46083e+07	2.50463e+07	1.50736e+07	7.07966e+06	3.50296e+06	1.40933e+06	1.14991e+06	45930.9	365727	55854.6	150643	63453.5
VIWINGDKGYNGLAEVGKKFEKDTGIKVTVEHPDKL	20	55	5	0	800.434	9	33	10.4838	10.8917	802.074	5.79648	1	0	0.384942	3.7347	0	0	0.0979917		1.11135e+07	2.12736e+07	5.57735e+07	1.29549e+08	2.26924e+08	3.43562e+08	4.78973e+08	5.62357e+08	5.9963e+08	6.04316e+08	4.56412e+08	3.80809e+08	2.57717e+08	1.42861e+08	6.02872e+07	1.91577e+07	1.98727e+07	4.98863e+06	1.29809e+06	361098	422570	82381.9	64291.1	0	0	184489	0	122245	0	0
VIWINGDKGYNGLAEVGKKFEKDTGIKVTVEHPDKL	20	55	6	0	667.196	9	33	10.4838	10.8134	668.676	6.47466	1	0	0.483106	2.93929	0	0	0.179003		192609	1.65954e+06	6.43836e+06	1.17877e+07	3.10216e+07	4.82942e+07	6.44484e+07	8.29835e+07	8.95624e+07	8.06452e+07	7.14573e+07	5.14608e+07	3.32549e+07	1.95963e+07	8.88467e+06	2.27936e+06	1.23343e+06	442884	103033	190773	187301	44009.4	245723	40560.9	0	0	71337.1	0	78147	112222
VIWINGDKGYNGLAEVGKKFEKDTGIKVTVEHPDKL	20	55	7	0	572.026	9	33	10.9578	11.0207	574.207	12.8583	1	0	1.40711	0.229702	-4	0	0.0785503		30431.4	0	0	26505.1	33615.2	25827	25339.2	0	124106	191652	138551	1.20038e+06	2.03238e+06	3.31277e+06	4.07405e+06	3.99376e+06	4.54399e+06	3.28459e+06	2.40626e+06	987491	720563	259679	202475	33030.2	96737.2	52941	0	0	0	0
INGDKGYNGLAEVGKKFEKDTGIKVTVEHPDKLEEKFPQVAA	23	64	3	0	1533.81	9	38					-1
NGDKGYNGLAEVGKKFEKDTGIKVTVE	24	50	3	0	966.173	7	25					-1
NGLAEVGKKFEKDTGIKVTVEHPDKL	30	55	3	0	951.522	7	23	9.24413	9.39118	958.087	18.0066	1	0	3.2855	1.08487		-5	0.249843		67884	0	0	61082.7	65628.5	0	124087	0	6201.69	217487	0	131858	146799	0	0	0	67580	935913	4.69079e+06	7.26097e+06	7.52167e+06	4.5704e+06	3.23544e+06	1.07269e+06	504922	63897	0	63411.9	0	0
NGLAEVGKKFEKDTGIKVTVEHPDKLEEKFPQVAATGDGPDIIF	30	73	4	0	1192.63	9	39	10.7509	10.7978	1194.97	6.51674	1	0	0.344078	0.0675062		-4	0.606865		0	0	149833	134986	963363	1.08166e+06	833156	2.6855e+06	2.36198e+06	2.14366e+06	1.39574e+06	1.51078e+06	474514	569151	0	0	0	0	0	0	0	0	0	0	0	232687	0	0	0	0
LAEVGKKFEKDTGIKVTVEHPDKL	32	55	3	0	894.501	7	21					-1
LAEVGKKFEKDTGIKVTVEHPDKL	32	55	4	0	671.127	7	21					-1
LAEVGKKFEKDTGIKVTVEHPDKLEEKFPQVAATGDGPDIIF	32	73	5	0	920.091	9	37					-1
AEVGKKFEKDTG	33	44	2	0	654.843	5	10					-1
AEVGKKFEKDTGIKV	33	47	2	0	824.967	5	13					-1
AEVGKKFEKDTGIKV	33	47	3	0	550.314	5	13					-1
AEVGKKFEKDTGIKVTVEHPDKL	33	55	3	0	856.806	7	20					-1
AEVGKKFEKDTGIKVTVEHPDKL	33	55	4	0	642.856	7	20					-1
AEVGKKFEKDTGIKVTVEHPDKL	33	55	5	0	514.486	7	20					-1
AEVGKKFEKDTGIKVTVEHPDKL	33	55	6	0	428.907	7	20					-1
AEVGKKFEKDTGIKVTVEHPDKLEEKFPQVAATGDGPDIIF	33	73	3	0	1495.12	9	36					-1
AEVGKKFEKDTGIKVTVEHPDKLEEKFPQVAATGDGPDIIF	33	73	4	0	1121.59	9	36	10.5312	10.9631	1125.55	13.1632	1	0	1.29246	3.97816	1	0	0.0565223		247536	1.34316e+06	408300	757954	949617	897675	3.88749e+06	6.08142e+06	2.15984e+07	4.30287e+07	9.35527e+07	1.62911e+08	2.70702e+08	3.96338e+08	5.20188e+08	5.98778e+08	6.19388e+08	5.47041e+08	4.45928e+08	3.31727e+08	2.09645e+08	1.22562e+08	6.54647e+07	3.19174e+07	9.70557e+06	8.68069e+06	633142	1.55767e+06	0	1.03898e+06
AEVGKKFEKDTGIKVTVEHPDKLEEKFPQVAATGDGPDIIF	33	73	5	0	897.474	9	36	10.6099	10.8291	900.642	13.1528	1	0	1.29108	1.81696	1	0	0.0237234		702622	145720	613549	168389	879080	1.37565e+06	1.26103e+06	5.82151e+06	1.4773e+07	3.1472e+07	6.31555e+07	1.10783e+08	1.75133e+08	2.58889e+08	3.44101e+08	3.886e+08	4.1726e+08	3.73243e+08	2.8992e+08	2.20927e+08	1.45189e+08	8.18538e+07	4.53307e+07	2.19269e+07	1.1536e+07	0	2.76969e+06	1.5331e+06	2.1828e+06	592413
AEVGKKFEKDTGIKVTVEHPDKLEEKFPQVAATGDGPDIIF	33	73	6	0	748.063	9	36	10.6099	10.7509	750.722	13.2692	1	0	1.30653	1.02257	1	0	0.0321155		0	90662.1	283684	80197.7	75227	0	448896	1.02217e+06	2.26235e+06	7.33585e+06	1.4962e+07	2.77833e+07	4.78528e+07	7.16917e+07	9.98645e+07	1.09395e+08	1.16368e+08	1.04332e+08	8.72269e+07	6.60287e+07	4.03866e+07	2.39453e+07	1.18488e+07	5.40728e+06	1.9714e+06	1.26875e+06	223521	1.08056e+06	108326	0
AEVGKKFEKDTGIKVTVEHPDKLEEKFPQVAATGDGPDIIF	33	73	7	0	641.34	9	36					-1
VGKKFEKDTGIKVTVEHPDKL	35	55	3	0	790.113	6	18					-1
VGKKFEKDTGIKVTVEHPDKLEEKFPQVAATGDGPDIIF	35	73	4	0	1071.57	9	34					-1
VGKKFEKDTGIKVTVEHPDKLEEKFPQVAATGDGPDIIF	35	73	5	0	857.458	9	34					-1
IKVTVEHPDKL	45	55	2	0	639.874	5	8					-1
TVEHPDKL	48	55	1	0	938.494	4	5					-1
TVEHPDKL	48	55	3	0	313.503	4	5					-1
TVEHPDKLEEKFPQVAATGDGPDIIF	48	73	3	0	951.815	7	21	10.0146	10.5627	955.882	10.4941	0.6	0					0.152252		1.16357e+06	583205	7.40796e+06	218251	228793	1.27613e+06	402219	6.70676e+06	3.99336e+07	1.1643e+08	2.19698e+08	3.17302e+08	3.62963e+08	3.11323e+08	2.15454e+08	1.41889e+08	7.594e+07	1.14967e+07	1.27602e+07	3.05965e+06	0	489745	313814	16856.8	659456	110290	681833	618484	458852
LEEKFPQVAATGDGPDIIFWAHDRFGGYAQSGLLAEIT	55	92	4	0	1030.77	9	34					-1
EEKFPQVAATGDGPDIIF	56	73	2	0	967.481	6	14	11.3989	11.6789	971.165	6.20759	1	0	1.66387	2.43577	1	1	0.034151		185919	3.76635e+06	1.34318e+07	4.37079e+07	1.08521e+08	2.35717e+08	3.63422e+08	4.66348e+08	4.35351e+08	3.12659e+08	1.76793e+08	7.86472e+07	2.93584e+07	8.55249e+06	1.78844e+06	1.55966e+06	2.02106e+06	646017	578273	281004	2.36466e+06
EEKFPQVAATGDGPDIIF	56	73	3	0	645.323	6	14	11.4307	11.6737	647.723	6.0373	1	0	1.60577	2.0594	1	1	0.0449193		16649.1	151741	921625	5.21912e+06	1.49204e+07	3.02649e+07	4.52576e+07	5.84028e+07	5.37776e+07	3.46391e+07	1.83814e+07	7.05117e+06	1.80827e+06	242386	21291.6	29733.5	21606.8	65321	3699.26	139942	187246
WAHDRFGG	74	81	2	0	473.22	4	6	5.9761	6.00938	473.923	0.839142	0.4	0					0.193724		9318.79	0	21797.3	0	0	0	0	0	0	0	0
WAHDRFGG	74	81	3	0	315.816	4	6					-1
WAHDRFGGY	74	82	1	0	1108.5	5	7					-1
WAHDRFGGY	74	82	2	0	554.752	5	7	8.89465	8.91577	556.582	2.98044	1	0	1.57969	-0.194412	-1	0	0.0325238		348662	2.59985e+06	7.57347e+06	1.32297e+07	1.35521e+07	7.66904e+06	3.69441e+06	1.20732e+06	251019	33413.9	0	0	0
WAHDRFGGY	74	82	3	0	370.17	5	7	8.34107	8.85765	370.38	-0.050132	0.4	0					0.335522		3.95269e+07	197541	940156	2.49254e+06	2.32482e+06	1.4147e+06	191462	35768.7	0	154796	0	0	83506.1
WAHDRFGGYAQSGL	74	87	1	0	1564.73	5	12					-1
WAHDRFGGYAQSGL	74	87	2	0	782.868	5	12	9.32283	9.45428	786.473	6.27054	1	0	2.04191	0.926401	1	-1	0.0324989		100479	1.39454e+06	6.16215e+06	2.2391e+07	5.92115e+07	1.15862e+08	1.92537e+08	2.36533e+08	2.13477e+08	1.43552e+08	7.47576e+07	3.16349e+07	1.07865e+07	2.55382e+06	526185	128139	0	71134.6
WAHDRFGGYAQSGL	74	87	3	0	522.248	5	12	9.32283	9.49638	524.634	6.21975	1	0	2.0217	1.35407	1	-1	0.0327482		71444	2.05773e+06	9.70371e+06	3.36142e+07	8.84933e+07	1.85939e+08	3.01091e+08	3.51106e+08	3.17003e+08	2.07367e+08	1.10931e+08	4.50631e+07	1.40651e+07	3.5068e+06	508492	345560	11378.4	3924.43
WAHDRFGGYAQSGLL	74	88	2	0	839.41	5	13	10.046	10.6361	843.944	8.05735	1	0	2.50644	5.58607	1	-2	0.455885		4.95438e+06	2.16829e+06	4.66786e+06	1.09146e+07	2.39602e+07	6.38781e+07	1.21064e+08	2.31053e+08	3.94694e+08	5.19978e+08	4.88501e+08	2.74535e+08	1.06351e+08	2.96538e+07	1.24001e+07	1.35764e+07	1.40441e+07	8.42085e+06	2.79016e+06
WAHDRFGGYAQSGLL	74	88	3	0	559.943	5	13	10.468	10.6361	562.497	6.65329	1	0	1.99055	1.29938	0	0	0.0879946		68115	2.20732e+07	4.07581e+06	9.0019e+06	2.44875e+07	5.35415e+07	9.88476e+07	1.35994e+08	1.51837e+08	1.27489e+08	8.09926e+07	4.05078e+07	1.54682e+07	5.12196e+06	945109	573131	1.84477e+06	461487	169627
WAHDRFGGYAQSGLLA	74	89	2	0	874.929	6	14					-1
WAHDRFGGYAQSGLLA	74	89	3	0	583.622	6	14					-1
YAQSGL	82	87	1	0	638.314	4	4	6.20133	6.2859	641.252	2.56512	1	0	2.60906	0.45014		1	0.57149		0	156633	1.22003e+06	1.79436e+06	811827	206377	0	0	0
AQSGLL	83	88	1	0	588.335	3	4					-1
LAEITPDKA	88	96	1	0	957.525	4	6	5.5576	5.8113	962.294	4.21161	0.4	1					0.976512		37870.6	58814.2	26974.6	22497.9	908.294	14011.4	73649.6	98849.4	4806.78	42190.8	0
LAEITPDKA	88	96	2	0	479.266	4	6	5.99227	6.07375	481.353	3.61682	1	0	2.42527	0.418818	1	0	0.239939		0	81915.6	259268	880797	1.19557e+06	1.06434e+06	449991	60726.3	31294.1	0	0
LAEITPDKAFQDKL	88	101	2	0	794.933	5	11	8.00923	8.23062	802.043	13.2741	0.4	1					0.605747		90036.6	112552	0	78555.5	0	0	91023.1	53835.5	47073.5	91819.4	75362.1	0	47625	991049	6.29073e+06	5.26986e+06	1.85831e+06
LAEITPDKAFQDKL	88	101	3	0	530.291	5	11					0
LAEITPDKAFQDKLYPFT	88	105	2	0	1049.05	6	14	11.2092	11.3777	1053.41	7.44593	0.6	0					0.373072		0	0	0	132902	1.48123e+06	6.42507e+06	1.26099e+07	1.77478e+07	1.87891e+07	1.76858e+07	1.34681e+07	8.71686e+06	4.71418e+06	974249	457317	254683	692713	7720.2	3.87497e+06	0	0
LAEITPDKAFQDKLYPFT	88	105	3	0	699.702	6	14	11.1621	11.3354	702.424	6.8826	0.6	0					0.0893301		0	0	32604.5	406353	1.94887e+06	8.00398e+06	1.48336e+07	2.21778e+07	2.45605e+07	2.13675e+07	1.57073e+07	7.28089e+06	2.78698e+06	464045	424780	296090	451002	235526	154858	38510.5	105439
LAEITPDKAFQDKLYPFTW	88	106	2	0	1142.09	6	15	12.9702	13.1562	1146	6.41086	1	0	1.5874	1.4802	1	-3	0.221106		187606	4.37444e+06	0	1.45773e+06	1.26399e+06	6.89091e+06	1.40143e+07	2.17905e+07	2.26665e+07	2.14449e+07	1.4331e+07	8.41115e+06	2.77449e+06	648925	0	0	0	0	0	15524.2	0	0
LAEITPDKAFQDKLYPFTW	88	106	3	0	761.728	6	15					-1
LAEITPDKAFQDKLYPFTWD	88	107	2	0	1199.6	7	16					0
LAEITPDKAFQDKLYPFTWD	88	107	3	0	800.07	7	16	12.5577	12.6635	802.85	6.85765	0.6	0					0.0111385		0	0	2.22079e+06	1.07978e+07	3.38785e+07	8.68633e+07	1.71994e+08	2.63974e+08	3.09348e+08	2.82639e+08	2.06632e+08	1.24153e+08	6.19366e+07	2.79288e+07	1.10295e+07	4.14957e+06	0	141196	150526	0	79608.1	46274.8	0	0
LAEITPDKAFQDKLYPFTWDA	88	108	2	0	1235.12	7	17					-1
LAEITPDKAFQDKLYPFTWDA	88	108	3	0	823.749	7	17	12.5736	12.8119	826.807	7.65067	0.6	1					0.152563		0	229436	674242	7.78691e+06	2.50487e+07	6.59993e+07	1.29274e+08	2.08817e+08	2.32494e+08	2.22076e+08	1.63718e+08	1.17681e+08	5.47722e+07	2.53987e+07	1.24039e+08	5.03068e+06	2.19558e+06	4.17786e+07	142930	0	160382	0	0	0	0
LAEITPDKAFQDKLYPFTWDAVRY	88	111	3	0	963.16	7	20					-1
LAEITPDKAFQDKLYPFTWDAVRYNGK	88	114	4	0	797.412	8	23	11.8611	12.1242	800.226	9.3043	0.6	0					0.0611793		4.34844e+06	709420	5.13724e+06	778613	3.10113e+06	6.30836e+06	2.21073e+07	4.19492e+07	8.46777e+07	1.42663e+08	1.91456e+08	2.01015e+08	1.90261e+08	1.48112e+08	9.55377e+07	5.25895e+07	3.23665e+07	1.28045e+07	6.0916e+06	2.33576e+06	6.01916e+06	574151	479404	251344	2.49612e+06	49553.3	66967.4	130178	996216	369291
LAEITPDKAFQDKLYPFTWDAVRYNGKL	88	115	3	0	1100.57	8	24	12.1295	12.2341	1104.54	9.86331	1	0	1.50897	0.654155	1	0	0.0300699		0	0	32730.2	233413	0	2.16489e+06	5.76514e+06	2.08991e+07	4.82283e+07	7.84981e+07	1.2224e+08	1.46919e+08	1.50822e+08	1.31523e+08	9.50761e+07	6.02884e+07	3.71438e+07	1.6578e+07	8.04481e+06	2.9001e+06	1.25327e+06	247375	69268.1	0	0	0	0	0	72755.9	0
LAEITPDKAFQDKLYPFTWDAVRYNGKL	88	115	4	0	825.683	8	24	12.0035	12.2969	828.652	9.8538	1	0	1.50708	2.57122	1	0	0.0253935		188035	384555	701721	2.00542e+06	2.41243e+06	9.56092e+06	2.85918e+07	7.77609e+07	1.5638e+08	2.94663e+08	4.24453e+08	5.29142e+08	5.31179e+08	4.4601e+08	3.38915e+08	2.08387e+08	1.15799e+08	6.24285e+07	2.89504e+07	1.45337e+07	7.21787e+06	3.6773e+06	2.13834e+06	1.60479e+06	98084.9	503292	229439	608508	270272	67553.8
LAEITPDKAFQDKLYPFTWDAVRYNGKL	88	115	5	0	660.748	8	24	12.0035	12.2236	663.125	9.86092	1	0	1.5085	1.82695	1	0	0.0624686		42121.1	32884	432747	399879	258759	2.23388e+06	2.23862e+06	7.80913e+06	1.98703e+07	3.37907e+07	5.28501e+07	6.29139e+07	6.35312e+07	5.35078e+07	4.01185e+07	2.54682e+07	1.54992e+07	5.97078e+06	3.62809e+06	894886	650513	236854	169176	248334	0	100425	30874.8	61350.2	199515	36542.1
AEITPDKA	89	96	1	0	844.441	4	5					-1
AEITPDKAFQDKL	89	101	2	0	738.391	5	10					-1
AEITPDKAFQDKL	89	101	3	0	492.596	5	10	8.62458	8.99997	496.834	11.8398	0.4	1					0.536847		0	23964.6	709807	126560	289033	1.30148e+06	1.39808e+06	1.17186e+06	3.07693e+06	364624	0	6.97406e+06	11815.4	396910	4.71787e+07	201009
AEITPDKAFQDKLYPFT	89	105	2	0	992.507	6	13					-1
AEITPDKAFQDKLYPFT	89	105	3	0	662.007	6	13					-1
AEITPDKAFQDKLYPFTW	89	106	2	0	1085.55	6	14					-1
AEITPDKAFQDKLYPFTW	89	106	3	0	724.033	6	14	12.7483	12.8119	726.039	4.67276	0.4	1					0.0835933		31849.3	1.12158e+07	59981.2	179259	1.5714e+06	3.33944e+06	6.42957e+06	7.78229e+06	7.69156e+06	5.08936e+06	3.08345e+06	847069	426849	288842	28066.7	0	33793.2	0	0	114689	99274.7
AEITPDKAFQDKLYPFTWD	89	107	2	0	1143.06	6	15	12.1609	12.2969	1146.98	6.44125	1	0	1.59708	0.972791	1	-2	0.106379		0	0	0	689200	337430	8.09225e+06	1.66283e+07	2.126e+07	2.2342e+07	1.80031e+07	1.07281e+07	5.46095e+06	978655	0	0	0	0	0	0	0	0	285438
AEITPDKAFQDKLYPFTWD	89	107	3	0	762.376	6	15	12.098	12.2603	764.992	6.44568	1	0	1.59849	1.23928	1	-2	0.0950686		0	221256	422902	1.05846e+06	7.20521e+06	1.78435e+07	3.09573e+07	5.47794e+07	4.48497e+07	3.4434e+07	2.30619e+07	1.1935e+07	3.44879e+06	1.69504e+06	450143	1.17583e+06	62593.1	47762.6	505688	177062	109874	424957
AEITPDKAFQDKLYPFTWDA	89	108	2	0	1178.58	7	16					-1
AEITPDKAFQDKLYPFTWDA	89	108	3	0	786.055	7	16	11.9719	12.3808	789.61	9.2177	0.6	0					0.346605		260508	236099	920069	1.03548e+06	4.8971e+06	1.30191e+07	2.71415e+07	4.58298e+07	5.0706e+07	1.37257e+08	2.05845e+08	2.03082e+08	1.6471e+08	1.0013e+08	4.5835e+07	1.54032e+07	8.07084e+06	2.57778e+06	1.41757e+06	2.16297e+06	589767	460028	2.01382e+06	746519
AEITPDKAFQDKLYPFTWDAVRYNGKL	89	115	3	0	1062.88	8	23	11.9403	12.098	1066.62	9.27765	0.6	0					0.0241088		0	0	112885	0	67669.2	5.06577e+06	1.14915e+07	2.87323e+07	5.65237e+07	8.66761e+07	1.1761e+08	1.30598e+08	1.19302e+08	9.25794e+07	5.86667e+07	3.52145e+07	1.66043e+07	7.99739e+06	2.88514e+06	1.60068e+06	101582	302867	201.454	0	250861	4991.19	0	75359.6	24453.6	22085.2
AEITPDKAFQDKLYPFTWDAVRYNGKL	89	115	4	0	797.412	8	23	11.8611	12.1242	800.226	9.3043	0.6	0					0.0611793		4.34844e+06	709420	5.13724e+06	778613	3.10113e+06	6.30836e+06	2.21073e+07	4.19492e+07	8.46777e+07	1.42663e+08	1.91456e+08	2.01015e+08	1.90261e+08	1.48112e+08	9.55377e+07	5.25895e+07	3.23665e+07	1.28045e+07	6.0916e+06	2.33576e+06	6.01916e+06	574151	479404	251344	2.49612e+06	49553.3	66967.4	130178	996216	369291
EITPDKAFQDKLYPFTWDAVRYNGKL	90	115	3	0	1039.2	8	22					-1
ITPDKAFQDKLYPFTWDAVRYNGKL	91	115	3	0	996.187	7	21					-1
FQDKLYPFT	97	105	2	0	579.795	5	6					0
FQDKLYPFTW	97	106	1	0	1344.66	5	7	12.4313	12.4628	1354.79	9.26467	0.4	1					0.299253		0	0	0	0	0	0	0	0	0	135912	904223	229997	0
FQDKLYPFTW	97	106	2	0	672.835	5	7	12.8594	13.1562	674.048	1.56463	0.4	0					0.167352		4.84466e+06	3.07752e+07	4.77227e+07	3.59181e+07	1.82551e+07	5.75399e+06	1.238e+06	168764	29917.4	219830	205631	139745	98003.9
FQDKLYPFTWD	97	107	1	0	1459.69	5	8					0
FQDKLYPFTWD	97	107	2	0	730.348	5	8	12.3965	12.4786	731.628	1.63865	1	0	0.524323	0.424744	1	0	0.161795		8.48e+06	4.10666e+07	6.61366e+07	5.67906e+07	2.93723e+07	1.28258e+07	4.39924e+06	1.01995e+06	233214	18577.8	0	4385.66	0	82750.5
FQDKLYPFTWDA	97	108	2	0	765.867	5	9	12.3336	12.4365	767.225	1.75581	1	0	0.477794	0.636717		0	0.502431		1.16521e+06	6.99114e+06	1.5111e+07	1.28211e+07	7.28086e+06	2.40688e+06	721662	75905.6	899.298	0	159229	2489.1	44155.2	175198	83954.6
FQDKLYPFTWDAVRYNGKL	97	115	2	0	1181.1	7	16	10.8604	11.3196	1185.82	7.96492	0.6	0					0.2336		0	173375	0	1.1393e+06	202642	1.33244e+06	6.52502e+06	2.85086e+07	5.85864e+07	7.88392e+07	7.10952e+07	5.02895e+07	1.76679e+07	7.70954e+06	197849	689309	109690	24461.3	220545	621430	272709	16956.4	100236	79480.7
FQDKLYPFTWDAVRYNGKL	97	115	3	0	787.739	7	16	10.876	11.1621	790.901	8.01906	0.6	0					0.146965		0	1626.73	143038	134153	477065	1.91049e+06	7.30291e+06	1.92731e+07	4.03521e+07	5.52536e+07	4.81522e+07	3.13437e+07	1.3888e+07	3.02573e+06	1.49096e+06	0	195127	2.15029e+06	0	0	1.64209e+06	95483.4	65893.4	152522
FQDKLYPFTWDAVRYNGKL	97	115	4	0	591.056	7	16	11.8453	11.9139	592.564	4.56516	1	0	0.9088	0.287944	-3	-1	0.150766		18002.4	0	114400	609816	2.09169e+06	3.56776e+06	4.29215e+06	2.88552e+06	1.41451e+06	957504	172550	0	0	56674.7	0	0	0	0	0	0	41840.2	0	0	0
DKLYPFTWD	99	107	2	0	592.785	5	6					-1
DKLYPFTWDA	99	108	2	0	628.303	5	7					-1
DKLYPFTWDAVRYNGKL	99	115	3	0	696.03	6	14					-1
YPFTWD	102	107	1	0	828.356	4	4					0
YPFTWDAVRYNGKL	102	115	2	0	865.438	6	12					-1
YPFTWDAVRYNGKL	102	115	3	0	577.295	6	12	11.3513	11.5154	578.965	3.9351	0.6	0					0.189179		0	77306.2	2.07979e+06	6.24561e+06	1.10833e+07	1.08581e+07	7.16251e+06	3.26094e+06	1.20333e+06	1.35709e+06	113169	28484.7	232785	0	18544.1	147249	39361.2	35667.5	158759
WDAVRYNGKL	106	115	2	0	611.322	5	8	7.70502	8.02507	614.328	5.27579	0.6	0					0.288428		26194.8	105334	83930.9	1.54965e+06	6.28965e+06	1.41932e+07	1.79214e+07	1.45331e+07	5.89621e+06	931911	173555	24931.9	118053	127737
DAVRYNGKL	107	115	1	0	1035.56	4	7					-1
DAVRYNGKL	107	115	2	0	518.283	4	7	6.91443	6.94593	520.682	4.19863	0.4	0					0.14359		0	33397.8	37035.3	311864	426059	1.20573e+06	495261	65334.1	0	0	10926	6045.7
AVRYNGKL	108	115	1	0	920.531	4	6					-1
AVRYNGKL	108	115	2	0	460.769	4	6	6.74112	6.78318	462.702	3.32422	0.4	0					0.123801		0	595410	3.68677e+06	7.95464e+06	7.33924e+06	4.66411e+06	982758	1.98724e+06	0	80425.3	0
AVRYNGKLIAYPIAVEA	108	124	3	0	616.684	6	14					-1
VRYNGKL	109	115	2	0	425.251	4	5	5.72527	5.91113	427.219	3.43572	1	0	2.82814	1.47919	1	0	0.123649		16482.4	0	441610	1.72227e+06	2.49041e+06	1.72535e+06	120549	49562.6	7567.52	0
VRYNGKL	109	115	3	0	283.836	4	5					-1
RYNGKL	110	115	2	0	375.716	4	4	6.05777	6.75163	376.404	0.937589	1	0	0.66555	6.63967		0	0.587918		1.18534e+07	1.6538e+07	7.60412e+06	5.50545e+06	2.90599e+06	270680	0	0	0
IAYPIA	116	121	1	0	647.376	4	3	7.94597	8.14105	647.794	0.0124788	1	0	-0.434201	1.57282	1	1	0.046469		2.19141e+08	8.64182e+07	1.96158e+07	3.64235e+06	66820.9	0	0	0
IAYPIA	116	121	2	0	324.192	4	3	7.97757	8.13052	324.345	-0.0990522	0.4	0					0.0796147		1.16571e+07	4.00479e+06	374719	0	14828.4	0	14238.1	0
IAYPIAV	116	122	2	0	373.726	4	4	7.95123	8.34107	374.484	1.04908	0.4	0					0.499088		0	4.23646e+06	0	772094	27859.7	203617	52677	0	0
IAYPIAVE	116	123	1	0	875.487	4	5	8.7039	8.85765	876.292	0.266602	1	0	-0.19938	1.15293	1	0	0.0941914		5.37222e+07	4.23791e+07	1.71897e+07	5.58236e+06	469679	0	59726.9	0	0	0
IAYPIAVE	116	123	2	0	438.247	4	5	8.7039	8.85765	438.587	0.141201	1	0	-0.319178	1.15293	1	0	0.0630426		2.05889e+07	1.56374e+07	4.82104e+06	739573	35438.4	19214.9	0	16863.2	44883.7	18120.4
IAYPIAVEA	116	124	1	0	946.524	4	6	8.87878	9.07862	947.418	0.315689	1	0	-0.20275	1.62107	1	0	0.028763		6.01045e+08	5.32179e+08	2.27858e+08	6.67914e+07	1.67776e+07	5.04862e+06	1.87183e+06	207831	0	0	0
IAYPIAVEA	116	124	2	0	473.766	4	6	8.95793	9.16238	474.173	0.236905	1	0	-0.26547	1.66797	1	0	0.0160959		3.59817e+08	2.91997e+08	1.17845e+08	3.07917e+07	6.24852e+06	1.64427e+06	492133	102596	27798.8	0	0
IAYPIAVEAL	116	125	2	0	530.308	4	7	11.0836	11.2617	530.778	0.290003	0.6	0					0.174398		9.68297e+06	9.79607e+06	4.7546e+06	692526	151582	0	94534.5	0	69606.8	0	0	55055.7
EALSLIYNKDLLPNPPKTWEEIPALDKELKAKGKSALM	123	160	4	0	1066.84	9	32					-1
ALSLIYNKDLLPNPPKT	124	140	2	0	949.043	6	12	9.84218	9.87877	951.862	4.48736	1	0	1.33212	-0.0372949	1	0	0.10435		510073	968580	1.27806e+06	2.32776e+06	8.59987e+06	1.9473e+07	2.26553e+07	1.19053e+07	4.68556e+06	374851	0	168013	0	0	0	0	0	0	421238
ALSLIYNKDLLPNPPKT	124	140	3	0	633.031	6	12	9.87355	9.9833	634.93	4.54796	1	0	1.35624	0.705963	1	0	0.0620966		378493	2.40941e+06	7.27344e+06	1.33954e+07	3.30506e+07	8.12431e+07	9.71186e+07	5.60243e+07	1.75898e+07	2.2583e+06	482358	70675.5	84367.7	27221.5	0	2.94594e+06	82447.9	0	0
ALSLIYNKDLLPNPPKTWEEIPAL	124	147	3	0	912.505	7	18					-1
LSLIYNKDLLPNPPKT	125	140	2	0	913.525	6	11					-1
LSLIYNKDLLPNPPKT	125	140	3	0	609.352	6	11	9.87355	9.93627	610.521	2.39782	1	0	0.58715	0.228179	1	-1	0.144976		0	1.25836e+06	4.48535e+06	5.08888e+06	4.21797e+06	2.1396e+06	615267	0	114515	39954.1	35270.5	88081.9	143570	54583.9	49238.9	135087	0	0
LSLIYNKDLLPNPPKTW	125	141	3	0	671.379	6	12					-1
LSLIYNKDLLPNPPKTWEEIPAL	125	147	2	0	1332.74	7	17					-1
LSLIYNKDLLPNPPKTWEEIPAL	125	147	3	0	888.826	7	17	12.4155	12.6106	890.324	2.85725	1	0	0.34875	1.57282	1	-2	0.32039		243264	7.02072e+06	2.56583e+07	4.66747e+07	5.22012e+07	4.26995e+07	2.56742e+07	1.25707e+07	5.15629e+06	1.82601e+06	331632	105322	240195	42212.8	88989.1	252805	0	9204.48	300219	0	0	93481.6	2.55328e+06	97947.8	139689
LSLIYNKDLLPNPPKTWEEIPALDKELKAKGKSAL	125	159	4	0	984.058	9	29					-1
LSLIYNKDLLPNPPKTWEEIPALDKELKAKGKSALM	125	160	3	0	1355.42	9	30					-1
LSLIYNKDLLPNPPKTWEEIPALDKELKAKGKSALM	125	160	4	0	1016.82	9	30	11.6368	11.8347	1019.72	9.09408	1	0	0.993886	1.60194	1	1	0.183928		0	6445.5	0	6127.32	476464	2.20504e+06	1.13372e+07	3.07518e+07	5.45352e+07	8.63313e+07	1.13533e+08	1.14908e+08	1.08968e+08	8.28828e+07	5.78267e+07	3.58908e+07	2.03469e+07	9.12714e+06	4.28755e+06	1.04988e+06	454956	348609	157963	459245	4.18459e+06	389958	82512.7	58061.7	9.15077e+06	1055.33
LSLIYNKDLLPNPPKTWEEIPALDKELKAKGKSALM	125	160	5	0	813.656	9	30	11.5893	11.7715	815.939	8.88221	1	0	0.960153	1.44177	1	1	0.0651088		0	0	0	0	249577	829502	3.75975e+06	1.06183e+07	2.01762e+07	3.13885e+07	4.17979e+07	4.49933e+07	4.00775e+07	3.29872e+07	2.32435e+07	1.24266e+07	7.9438e+06	3.47182e+06	1.19836e+06	410430	363769	105057	369328	310574	70046.7	303346	306755	199356	122484	11922.3
LSLIYNKDLLPNPPKTWEEIPALDKELKAKGKSALM	125	160	7	0	581.471	9	30					-1
LSLIYNKDLLPNPPKTWEEIPALDKELKAKGKSALMF	125	161	5	0	843.07	9	31					-1
SLIYNKDLLPNPPKT	126	140	2	0	856.983	6	10					0
SLIYNKDLLPNPPKT	126	140	3	0	571.658	6	10					-1
SLIYNKDLLPNPPKTWEEIPAL	126	147	2	0	1276.19	7	16	12.0823	12.1975	1278.12	2.29477	1	0	0.231005	0.761327	1	-2	0.300131		0	356791	3.2324e+06	6.99566e+06	6.6751e+06	5.41788e+06	1.57304e+06	169636	0	0	0	0	0	0	0	0	0	124833	0	0	0	0	0	0
SLIYNKDLLPNPPKTWEEIPAL	126	147	3	0	851.132	7	16	12.0035	12.2498	852.497	2.53289	1	0	0.302093	2.09293	1	-2	0.0861739		4.75006e+06	2.14185e+07	5.04566e+07	8.54419e+07	1.06625e+08	7.17108e+07	4.23035e+07	1.94688e+07	5.93202e+06	1.76965e+06	1.12531e+06	348244	272111	833508	0	245942	462403	46553.3	1.01158e+06	79867.2	23688.8	306880	172804	207655
SLIYNKDLLPNPPKTWEEIPALDKELKAKGKSALM	126	160	3	0	1317.73	9	29					-1
SLIYNKDLLPNPPKTWEEIPALDKELKAKGKSALM	126	160	4	0	988.547	9	29	11.3038	11.4413	991.326	8.65513	0.6	0					0.0773019		135955	0	0	0	575382	190608	1.07161e+06	4.10589e+06	8.72614e+06	1.3508e+07	1.7229e+07	1.8992e+07	1.66049e+07	1.23664e+07	8.80458e+06	4.29695e+06	2.41418e+06	609038	260631	59533.1	0	0	72796.1	0	0	0	0	0	0	0
SLIYNKDLLPNPPKTWEEIPALDKELKAKGKSALM	126	160	5	0	791.039	9	29					-1
LIYNKDLLPNPPKT	127	140	2	0	813.467	5	9					-1
LIYNKDLLPNPPKT	127	140	3	0	542.647	5	9					-1
LIYNKDLLPNPPKTWEEIPA	127	146	3	0	784.426	7	14	11.4307	11.782	785.761	2.55865	0.6	0					0.0736653		1.96599e+07	1.43954e+08	4.27421e+08	7.25005e+08	7.53119e+08	5.45267e+08	2.98986e+08	1.34211e+08	5.07498e+07	1.96465e+07	8.81882e+06	4.82647e+06	2.97805e+06	919747	180215	4.4121e+06	265855	320238	1.64705e+06	378809	77372.5	22136.5
LIYNKDLLPNPPKTWEEIPAL	127	147	2	0	1232.68	7	15	11.5735	11.6999	1233.02	-0.834835	0.4	0					0.87536		2.51622e+06	0	98233.7	0	99984.3	0	235186	0	0	0	0	0	0	0	0	0	0	0	0	0	0	0	0
LIYNKDLLPNPPKTWEEIPAL	127	147	3	0	822.121	7	15					-1
LIYNKDLLPNPPKTWEEIPALDKELKAKGKSALM	127	160	5	0	773.633	9	28					-1
IYNKDLLPNPPKT	128	140	2	0	756.925	5	8	7.8164	7.88812	758.442	2.12083	1	0	0.812221	0.319604	1	1	0.115745		63240.5	1.15845e+06	3.41847e+06	4.1026e+06	2.72797e+06	1.48894e+06	165432	0	4713.5	0	0	0	0	0
IYNKDLLPNPPKT	128	140	3	0	504.952	5	8	7.59408	7.88812	505.992	2.20721	1	0	0.863795	2.57799	1	1	0.163767		85617.2	1.40399e+06	6.59253e+06	9.87909e+06	5.66006e+06	2.05754e+06	202166	136032	0	17387.7	38484.7	0	1323.25	119865
IYNKDLLPNPPKTW	128	141	3	0	566.979	6	9					-1
IYNKDLLPNPPKTWEEIPAL	128	147	2	0	1176.14	7	14	11.4307	11.7157	1178.1	2.48391	1	0	0.393404	2.4869	1	-2	0.0624015		1.4264e+06	1.97649e+07	6.62224e+07	1.07937e+08	1.17146e+08	8.23762e+07	4.27644e+07	1.99303e+07	5.97136e+06	2.00052e+06	256287	21179.9	8942.17	0	0	0	0	0	4743.95	98238.2	0	28221.3
IYNKDLLPNPPKTWEEIPAL	128	147	3	0	784.426	7	14	11.4307	11.782	785.761	2.55865	1	0	0.418905	3.16041	1	-2	0.0736653		1.96599e+07	1.43954e+08	4.27421e+08	7.25005e+08	7.53119e+08	5.45267e+08	2.98986e+08	1.34211e+08	5.07498e+07	1.96465e+07	8.81882e+06	4.82647e+06	2.97805e+06	919747	180215	4.4121e+06	265855	320238	1.64705e+06	378809	77372.5	22136.5
IYNKDLLPNPPKTWEEIPAL	128	147	4	0	588.572	7	14					-1
IYNKDLLPNPPKTWEEIPALD	128	148	2	0	1233.65	7	15					0
IYNKDLLPNPPKTWEEIPALD	128	148	3	0	822.769	7	15	11.2565	11.288	824.265	2.98397	0.6	1					0.118581		0	65447.8	1.45564e+06	1.82669e+06	1.84545e+06	1.97667e+06	1.32557e+06	428204	189285	92637.5	0	217548	0	0	0	49685.8	0	0	0	0	0	61.3723	11116.1
IYNKDLLPNPPKTWEEIPALDKE	128	150	3	0	908.481	7	17					-1
IYNKDLLPNPPKTWEEIPALDKELKAKGKSAL	128	159	3	0	1207.34	8	26					-1
IYNKDLLPNPPKTWEEIPALDKELKAKGKSAL	128	159	4	0	905.758	8	26	10.8447	10.8812	908.447	8.56707	1	0	1.11983	-0.0378028	1	1	0.0550154		0	0	81097.4	0	0	304893	539585	1.52767e+06	2.70828e+06	4.41262e+06	5.30086e+06	6.61807e+06	4.4357e+06	3.07343e+06	1.74349e+06	738583	297176	0	125538	104313	0	0	0	80419.7	0	89641	0	0	0	0
IYNKDLLPNPPKTWEEIPALDKELKAKGKSALM	128	160	3	0	1251.02	9	27	10.9735	11.2985	1254.62	8.46494	1	0	1.04347	2.8924	1	1	0.0848832		0	0	0	0	127915	4.28461e+06	1.69835e+07	4.37811e+07	8.12186e+07	1.20452e+08	1.42324e+08	1.40224e+08	1.21207e+08	9.14256e+07	5.7688e+07	3.15894e+07	1.31674e+07	3.16776e+06	566844	0	0	143063	89140.1	0	295594	0	129234	115350	0	0
IYNKDLLPNPPKTWEEIPALDKELKAKGKSALM	128	160	4	0	938.518	9	27	10.9578	11.2354	941.291	8.74943	1	0	1.0938	2.41139	1	1	0.0310654		164345	251031	185916	1.20179e+06	6.5279e+06	2.77735e+07	8.39409e+07	1.94627e+08	3.58933e+08	5.33384e+08	6.28239e+08	6.78615e+08	5.83196e+08	4.23583e+08	2.92199e+08	1.60205e+08	8.75788e+07	4.50626e+07	2.11784e+07	1.29286e+07	7.87362e+06	8.25117e+06	6.96918e+06	5.99762e+06	4.88571e+06	1.20621e+06	1.21936e+06	972602	361039	279186
IYNKDLLPNPPKTWEEIPALDKELKAKGKSALM	128	160	5	0	751.016	9	27	10.9735	11.2092	753.21	8.62908	1	0	1.07251	1.98525	1	1	0.0307784		239210	53991.3	9.07135e+06	681264	4.24945e+06	1.69929e+07	4.75014e+07	1.13399e+08	2.09453e+08	3.09189e+08	3.85505e+08	3.89433e+08	3.29591e+08	2.37921e+08	1.55162e+08	8.92209e+07	4.57346e+07	2.39914e+07	1.07823e+07	5.98153e+06	4.84356e+06	3.72956e+06	3.62425e+06	2.30812e+06	2.22251e+06	1.39368e+06	413844	187373	176907	159838
IYNKDLLPNPPKTWEEIPALDKELKAKGKSALM	128	160	6	0	626.014	9	27	10.9578	11.1307	627.871	8.7995	1	0	1.10266	1.34679	1	1	0.0438111		0	41491.4	163298	0	294597	1.6941e+06	8.22646e+06	2.33241e+07	4.05203e+07	5.83313e+07	7.56137e+07	7.51786e+07	6.84275e+07	5.11883e+07	3.46028e+07	1.99389e+07	1.14895e+07	4.60452e+06	2.08859e+06	478486	737858	750507	595551	462741	149420	131049	420476	32424.9	78553.4	0
IYNKDLLPNPPKTWEEIPALDKELKAKGKSALMF	128	161	3	0	1300.04	9	28					-1
IYNKDLLPNPPKTWEEIPALDKELKAKGKSALMF	128	161	4	0	975.285	9	28	11.7663	11.8347	978.227	9.32062	1	0	1.13596	0.28642	1	0	0.0324732		0	0	77634.2	213713	9136.82	0	549998	3.46604e+06	8.16637e+06	1.45881e+07	2.10359e+07	2.30954e+07	2.27659e+07	2.04392e+07	1.50744e+07	8.8937e+06	4.92091e+06	2.49401e+06	748161	403866	0	143798	89388.6	114030	0	95706.1	0	0	0	26613.8
IYNKDLLPNPPKTWEEIPALDKELKAKGKSALMF	128	161	5	0	780.43	9	28					-1
IYNKDLLPNPPKTWEEIPALDKELKAKGKSALMF	128	161	6	0	650.526	9	28					-1
YNKDLLPNPPKTWEEIPAL	129	147	3	0	746.732	6	13					-1
WEEIPAL	141	147	1	0	857.44	4	4	10.0617	10.1502	861.431	3.46377	0.4	0					2.08493		0	0	89739.3	164945	523648	316179	0	0	0
WEEIPAL	141	147	2	0	429.224	4	4	10.7821	10.8447	429.355	-0.264162	0.3	1					0.107854		2.34399e+06	832254	0	0	0	0	0	0	0
WEEIPALDKELKAKGKSALM	141	160	2	0	1129.12	7	17					-1
WEEIPALDKELKAKGKSALM	141	160	3	0	753.08	7	17	10.4047	10.4416	755.618	6.1884	1	0	1.28472	-0.0342474	1	1	0.0634746		0	69429.9	0	59343.6	1.16517e+06	2.45122e+06	4.45186e+06	5.95251e+06	6.11826e+06	4.43421e+06	2.37879e+06	1.30337e+06	443478	75284.2	0	0	0	0	0	0	0	9964.92	12419.2	0	0
WEEIPALDKELKAKGKSALM	141	160	4	0	565.062	7	17					-1
WEEIPALDKELKAKGKSALMF	141	161	3	0	802.103	7	18					-1
EEIPAL	142	147	1	0	671.361	4	3	8.0567	8.08833	675.799	4.04297	0.4	1					1.43308		0	0	42484.7	0	0	51217.1	21587.9	15014.1
EEIPALDKELKAKGKSALM	142	160	3	0	691.054	6	16					-1
PALDKELKAKGKSALM	145	160	3	0	567.331	6	14					-1
DKELKAKGKSAL	148	159	2	0	644.385	5	10					-1
DKELKAKGKSAL	148	159	3	0	429.926	5	10					-1
DKELKAKGKSALM	148	160	1	0	1418.8	5	11					-1
DKELKAKGKSALM	148	160	2	0	709.905	5	11	6.02548	6.0631	712.483	4.26106	1	0	1.39624	-0.0267979	0	1	0.0634752		0	288082	758507	2.18702e+06	3.71112e+06	4.40626e+06	3.65586e+06	2.15991e+06	1.0084e+06	433727	94344.3	109117	0	16821.7	0	0	1804.8
DKELKAKGKSALM	148	160	3	0	473.606	5	11	6.02548	6.0631	475.374	4.40934	1	0	1.46062	-0.0267979	0	1	0.0470759		0	87189.7	954083	2.62612e+06	4.83287e+06	5.53234e+06	4.35346e+06	2.93852e+06	1.71861e+06	568416	153910	44773.7	0	0	146212	0	0
DKELKAKGKSALM	148	160	4	0	355.456	5	11	6.00938	6.04163	357.233	6.21437	0.4	1					0.672327		0	0	0	79133.9	329112	295577	181176	169400	40633.9	6956.67	0	8486.15	0	0	0	261247	0
DKELKAKGKSALMF	148	161	2	0	783.44	6	12					-1
DKELKAKGKSALMF	148	161	3	0	522.629	6	12	8.68798	8.7463	524.577	4.83855	0.6	0					0.0441304		0	30451.8	37532.8	2.26013e+06	5.37518e+06	6.27937e+06	7.6061e+06	5.50536e+06	2.99331e+06	1.30303e+06	508516	49272.1	0	0	0	12945.6	0	0	42328.7
DKELKAKGKSALMF	148	161	4	0	392.223	6	12					-1
KELKAKGKSALM	149	160	2	0	652.392	5	10					-1
KELKAKGKSALM	149	160	3	0	435.264	5	10					-1
KELKAKGKSALMF	149	161	3	0	484.287	5	11	8.29375	8.35685	489.132	13.5962	0.4	0					0.279792		0	0	0	0	0	0	0	23558.3	0	25536.9	0	0	368586	191627	496046	2.5985e+06	204980
MFNLQEPY	160	167	2	0	521.239	5	5					-1
MFNLQEPYFTWPLIA	160	174	2	0	935.466	6	11	15.315	15.8346	936.774	1.36209	1	0	0.137399	4.86922		1	0.165644		3.10495e+07	1.36401e+08	1.69189e+08	1.24886e+08	6.67123e+07	2.67987e+07	1.0425e+07	4.21723e+06	2.66926e+06	2.14023e+06	2.36295e+06	1.62964e+06	2.01712e+06	1.72293e+06	1.48844e+06	947499	871261	415488
FNLQEPY	161	167	1	0	910.431	4	4	8.04088	8.23062	910.885	-0.101562	1	0	-0.57535	1.51847	-1	0	0.358434		5.7114e+07	2.89712e+07	5.63634e+06	182198	0	0	0	0	115588
FNLQEPY	161	167	2	0	455.719	4	4	9.05243	9.61715	458.622	5.25013	0.4	1					0.577081		0	0	0	0	123761	4.20094e+07	9.13284e+06	6.83229e+06	1.01706e+07
FNLQEPYFTW	161	170	2	0	672.817	5	7					-1
FNLQEPYFTWPLI	161	173	2	0	834.427	6	9	15.2365	15.7664	835.584	1.24727	1	0	0.207894	4.97487		-1	0.154237		4.60257e+07	1.87949e+08	2.07641e+08	1.25899e+08	5.83958e+07	2.01939e+07	6.85838e+06	3.52491e+06	3.52979e+06	2.7389e+06	2.21968e+06	1.53851e+06	1.61437e+06	1.58255e+06	1.27237e+06	1.26894e+06
FNLQEPYFTWPLIA	161	174	1	0	1738.88	6	10	14.8289	15.0953	1740.89	0.898057	1	0	-0.0251048	2.29728	1	-1	0.291664		7.2978e+06	4.37084e+07	5.81392e+07	3.28245e+07	1.01809e+07	807004	253784	0	0	0	0	168851	0	0	0	0	0
FNLQEPYFTWPLIA	161	174	2	0	869.946	6	10	14.7344	15.3675	871.083	1.16719	1	0	0.103449	6.02305	1	-1	0.0224556		7.85417e+08	2.99746e+09	3.44272e+09	2.27563e+09	1.05093e+09	4.01289e+08	1.58887e+08	8.44257e+07	5.92017e+07	3.83613e+07	2.08846e+07	7.64595e+06	3.62193e+06	958533	1.60349e+06	950041	1.03243e+06
FNLQEPYFTWPLIA	161	174	3	0	580.299	6	10	14.8132	14.9022	580.928	0.779037	0.4	0					0.404595		112998	344886	504963	168188	10699.5	19748	0	0	0	0	0	0	0	0	0	13926.7	0
FNLQEPYFTWPLIAA	161	175	2	0	905.464	6	11	14.6073	14.8656	906.74	1.40268	1	0	0.155025	2.21517		-1	0.225395		1.35331e+07	5.5177e+07	6.89229e+07	4.37849e+07	2.26369e+07	8.0797e+06	2.62716e+06	1.80469e+06	1.48286e+06	650210	944597	653696	899432	618321	514040	590860	639546	344488
FNLQEPYFTWPLIAADGGYAFKYENGKYDIKDVGVDNAGAKAGL	161	204	4	0	1207.35	10	40	12.7801	13.1298	1216.8	34.8306	1	0	3.70522	3.14314		-9	0.450677		0	0	0	7791.89	11172	0	3421.07	6983.99	0	0	0	18253.5	96129.2	288230	0	1.15893e+06	136495	1.90282e+06	76247.8	1.95595e+06	0	1.43214e+06	0	215283	0	0	67760.8	0	0	214365
NLQEPY	162	167	1	0	763.362	4	3	5.50898	5.82818	768.64	4.82762	0.4	1					0.125515		0	0	166237	20071.8	3.02248e+06	1.19126e+07	8.31084e+06	683019
NLQEPYFTWPLI	162	173	2	0	760.893	5	8					-1
NLQEPYFTWPLIA	162	174	1	0	1591.82	5	9	14.2175	14.3269	1593.57	0.754661	0.4	0					0.287995		127104	1.75654e+06	1.90594e+06	833469	0	0	0	0	0	0	0	0	0	0	0
NLQEPYFTWPLIA	162	174	2	0	796.411	5	9	14.1846	14.43	797.488	1.15586	1	0	0.159382	2.08446	1	0	0.0275016		4.22464e+07	1.67573e+08	1.78669e+08	1.0664e+08	4.57372e+07	1.66886e+07	6.91208e+06	4.11241e+06	2.9323e+06	1.36195e+06	687447	144745	144863	211825	88515
NLQEPYFTWPLIAADGGYA	162	180	2	0	1063.52	6	15					-1
NLQEPYFTWPLIAADGGYAFKYENGKYDIKDVGVDNAGAKAGL	162	204	4	0	1170.58	9	39					-1
FTWPLIA	168	174	1	0	847.471	4	4	13.1615	13.4229	848.071	0.0512872	0.4	0					0.668351		1.01336e+08	2.26937e+07	0	0	196543	177515	4.24048e+06	3.70327e+06	439877
FTWPLIA	168	174	2	0	424.239	4	4	13.1615	13.4229	424.433	-0.159781	1	0	-0.644872	2.24666	1	1	0.109594		8.41291e+06	3.90327e+06	536172	0	0	0	0	0	0
AADGGYA	174	180	1	0	624.262	4	5	4.0239	4.12903	632.875	8.25803	0.4	1					0.476426		0	0	0	0	0	0	0	16303.8	44283.8	117167
AADGGYAF	174	181	1	0	771.331	4	6	8.9263	8.96318	774.918	3.12608	0.4	0					0.199531		0	49946.8	161357	590580	561168	234011	0	42773.5	0	0	0
AADGGYAFKYENGKY	174	188	2	0	827.381	5	13	8.02507	8.35685	836.212	16.6656	0.4	0					1.11415		29538.1	10398.3	24145.3	68416.3	55904.4	0	0	0	0	0	86262.4	0	338404	0	74310.6	201647	3.63409e+06	4.14565e+06	3.25168e+07
AADGGYAFKYENGKY	174	188	3	0	551.923	5	13					-1
AADGGYAFKYENGKYDIKDVGVDNAGAKAGL	174	204	3	0	1059.85	8	29	7.7742	7.89863	1062.35	5.60634	1	0	0.469351	0.855123	1	-7	0.199909		0	0	0	396692	2.40185e+06	4.05658e+06	5.47053e+06	6.27284e+06	5.38365e+06	4.32803e+06	2.22016e+06	911950	144482	0	53273.9	0	0	0	106493	0	0	0	0	0	0	0	0	0	0	0
AADGGYAFKYENGKYDIKDVGVDNAGAKAGL	174	204	4	0	795.143	8	29					-1
AADGGYAFKYENGKYDIKDVGVDNAGAKAGLTF	174	206	3	0	1142.56	8	31					-1
AADGGYAFKYENGKYDIKDVGVDNAGAKAGLTF	174	206	4	0	857.172	8	31					-1
AADGGYAFKYENGKYDIKDVGVDNAGAKAGLTFL	174	207	3	0	1180.25	8	32					-1
ADGGYA	175	180	1	0	553.225	3	4	4.11125	4.2567	555.836	2.30031	1	0	2.29284	1.06862		0	0.0804017		192156	1.83219e+06	4.22276e+06	4.41186e+06	2.19514e+06	417474	33856.8	4745.53
ADGGYAFKYENGKY	175	188	2	0	791.862	5	12	8.38835	8.48803	796.34	7.99757	1	0	2.72936	0.603702	1	-2	0.146765		0	0	64569.9	60518.3	64499.4	498614	1.07399e+06	3.91576e+06	6.0681e+06	6.44557e+06	5.81805e+06	2.95348e+06	1.23684e+06	219931	0	117324	0	84589
ADGGYAFKYENGKY	175	188	3	0	528.244	5	12	8.38835	8.4723	531.242	8.03698	1	0	2.74504	0.443876	1	-2	0.150117		0	0	0	0	0	140252	446492	2.20625e+06	3.04228e+06	3.92188e+06	3.28776e+06	2.007e+06	377763	0	28916.8	0	0	0
ADGGYAFKYENGKYDIKD	175	192	2	0	1027.48	6	16					-1
ADGGYAFKYENGKYDIKD	175	192	3	0	685.322	6	16					0
ADGGYAFKYENGKYDIKDVGVDNAGAKAGL	175	204	3	0	1036.18	7	28	9.2913	9.32808	1041.9	15.3382	1	1	2.16252	-0.0352632	1	-3	0.373587		0	1.34615e+06	573012	398742	3.2506e+06	594880	782758	6.35548e+06	783882	1.01775e+06	7.76329e+06	1.24532e+06	1.70763e+06	6.30974e+06	3.84717e+06	6.38253e+06	1.09949e+07	1.41534e+07	1.66074e+07	1.81437e+07	1.80127e+07	1.51809e+07	1.08382e+07	7.03935e+06	4.06779e+06	1.74799e+06	774009	70114.1	69145.5	0
ADGGYAFKYENGKYDIKDVGVDNAGAKAGL	175	204	4	0	777.383	7	28	9.21275	9.32808	782.11	17.0664	1	0	2.45733	0.762681	1	-2	0.0565481		0	61180.6	0	0	0	0	0	0	154933	179350	512683	1.54485e+06	2.51573e+06	4.32122e+06	7.25612e+06	1.24206e+07	1.90142e+07	2.48643e+07	3.21913e+07	3.41407e+07	3.43208e+07	2.74746e+07	1.87342e+07	1.08404e+07	5.9078e+06	2.37604e+06	976405	321418	0	0
ADGGYAFKYENGKYDIKDVGVDNAGAKAGL	175	204	5	0	622.108	7	28					-1
ADGGYAFKYENGKYDIKDVGVDNAGAKAGLTF	175	206	2	0	1677.82	8	30					-1
ADGGYAFKYENGKYDIKDVGVDNAGAKAGLTF	175	206	3	0	1118.88	8	30	10.0146	10.0617	1125.5	17.8619	1	0	2.3899	0.0690299	1	-2	0.245623		0	0	0	0	0	0	0	102301	0	0	0	92959	0	0	185839	591524	1.25052e+06	1.83496e+06	2.73503e+06	3.2492e+06	2.9937e+06	3.6706e+06	1.97839e+06	1.69242e+06	400405	434444	72050.1	0	0	0
ADGGYAFKYENGKYDIKDVGVDNAGAKAGLTF	175	206	4	0	839.412	8	30					-1
ADGGYAFKYENGKYDIKDVGVDNAGAKAGLTF	175	206	5	0	671.731	8	30					-1
ADGGYAFKYENGKYDIKDVGVDNAGAKAGLTFL	175	207	3	0	1156.58	8	31	10.9231	11.1307	1162.89	16.8568	0.6	0					0.138987		452594	0	0	2.1708e+06	10909.9	0	2.48164e+06	0	0	7.04155e+06	1.25764e+06	2.93925e+06	1.07671e+07	1.09659e+07	1.8354e+07	3.11521e+07	4.5326e+07	6.2049e+07	7.59265e+07	8.20332e+07	7.92955e+07	7.07805e+07	5.10886e+07	3.21712e+07	2.29092e+07	1.05718e+07	5.29188e+06	1.27975e+06	160823	0
ADGGYAFKYENGKYDIKDVGVDNAGAKAGLTFL	175	207	4	0	867.683	8	31	10.9074	11.1307	872.455	17.0059	0.6	0					0.0640472		0	0	128603	327881	2800.19	116329	65068.5	278571	924117	2.48851e+06	4.80331e+06	9.19593e+06	1.29732e+07	2.38007e+07	3.69925e+07	6.29653e+07	9.43329e+07	1.2398e+08	1.52628e+08	1.58276e+08	1.58197e+08	1.34567e+08	1.00988e+08	6.94069e+07	4.28876e+07	2.23993e+07	1.06793e+07	3.56631e+06	766662	409884
ADGGYAFKYENGKYDIKDVGVDNAGAKAGLTFL	175	207	5	0	694.348	8	31					-1
DGGYAFKYENGKY	176	188	2	0	756.344	5	11	7.62577	7.89863	759.636	5.66649	0.4	1					1.11683		0	81276.7	4.27858e+06	1.02563e+07	1.10343e+07	8.37211e+06	3.24515e+06	489639	0	171393	333540	206878	1.62605e+06	173822	3.16318e+06	3.52864e+06	3.52283e+06
DGGYAFKYENGKYDIKDVGVDNAGAKAGL	176	204	3	0	1012.5	7	27	9.00522	9.08385	1021.67	25.7092	0.6	0					0.180856		0	0	0	0	0	0	0	0	78144.8	0	0	0	0	0	0	0	0	0	183132	0	0	218037	0	1.16746e+06	558976	2.68254e+06	5.59045e+06	5.62776e+06	6.56675e+06	4.84777e+06
DGGYAFKYENGKYDIKDVGVDNAGAKAGL	176	204	4	0	759.624	7	27					-1
DGGYAFKYENGKYDIKDVGVDNAGAKAGLTF	176	206	4	0	821.653	8	29					-1
DGGYAFKYENGKYDIKDVGVDNAGAKAGLTFL	176	207	3	0	1132.9	8	30					-1
YAFKYENGKYDIKDVGVDNAGAKAGL	179	204	3	0	936.14	7	24					0
AFKYENGKYDIKD	180	192	2	0	795.894	5	11	6.86718	7.4624	802.428	12.1117	0.4	1					0.768893		205212	1.71105e+06	2.6221e+06	1.80062e+06	684849	179799	0	110995	0	305848	134005	978729	8.3009e+06	1.9445e+07	2.6181e+07	2.00388e+07	7.94307e+06
AFKYENGKYDIKD	180	192	3	0	530.931	5	11	6.72537	7.19855	535.54	12.8688	0.4	1					0.165575		0	336592	4989.32	0	152361	0	0	187934	0	0	215377	1.5062e+06	9.27427e+06	9.29689e+06	2.73495e+07	2.21297e+07	383867
AFKYENGKYDIKDVGVDNAGAKAGL	180	204	3	0	881.785	7	23					-1
AFKYENGKYDIKDVGVDNAGAKAGL	180	204	4	0	661.591	7	23					-1
AFKYENGKYDIKDVGVDNAGAKAGLTF	180	206	4	0	723.62	7	25					-1
AFKYENGKYDIKDVGVDNAGAKAGLTFL	180	207	3	0	1002.19	7	26					-1
AFKYENGKYDIKDVGVDNAGAKAGLTFL	180	207	4	0	751.891	7	26					-1
FKYENGKY	181	188	1	0	1048.51	4	6	5.54138	5.5576	1052.61	3.4534	0.4	1					3.03189		0	25279.3	25864.1	0	0	0	0	19593.9	18938.7	0	0
FKYENGKY	181	188	2	0	524.759	4	6	5.87837	5.9761	525.66	1.16017	0.4	0					0.331147		0	2.14704e+06	1015.94	87038.2	16769.9	15899.9	12759.1	107501	0	122538	2555.92
FKYENGKYDIKD	181	192	2	0	760.375	5	10	7.21442	7.36747	762.479	3.29167	1	0	1.11823	1.14582	1	-1	0.157501		1.38065e+06	6.9402e+06	3.47864e+07	5.59274e+07	7.19793e+07	6.10687e+07	3.52624e+07	1.62496e+07	5.286e+06	851354	173382	0	63720	0	23406.1	8087.82
FKYENGKYDIKD	181	192	3	0	507.252	5	10					0
FKYENGKYDIKDVGVDNAGAKAGL	181	204	2	0	1286.66	7	22					-1
FKYENGKYDIKDVGVDNAGAKAGL	181	204	3	0	858.106	7	22					-1
FKYENGKYDIKDVGVDNAGAKAGL	181	204	4	0	643.831	7	22					-1
FKYENGKYDIKDVGVDNAGAKAGLTF	181	206	2	0	1410.71	7	24					-1
FKYENGKYDIKDVGVDNAGAKAGLTFL	181	207	3	0	978.506	7	25					-1
FKYENGKYDIKDVGVDNAGAKAGLTFL	181	207	4	0	734.132	7	25					-1
KYENGKYDIKD	182	192	2	0	686.841	5	9					-1
KYENGKYDIKDVGVDNAGAKAGL	182	204	2	0	1213.12	7	21					-1
KYENGKYDIKDVGVDNAGAKAGL	182	204	3	0	809.083	7	21					-1
KYENGKYDIKDVGVDNAGAKAGL	182	204	4	0	607.064	7	21					-1
KYENGKYDIKDVGVDNAGAKAGLTF	182	206	3	0	891.789	7	23	8.83118	9.06817	898.067	17.2473	1	0	3.12782	1.99845	1	-1	0.184905		8756	5.15018e+06	0	8498.42	1.15387e+06	39505.4	0	0	928375	0	0	140527	0	132940	2.20193e+06	1.07313e+07	3.26104e+07	7.18166e+07	1.06125e+08	1.17967e+08	1.11408e+08	6.92278e+07	2.36356e+07	7.32684e+06	2.35274e+06	1.0531e+06	618713	65768.6	0	0
KYENGKYDIKDVGVDNAGAKAGLTF	182	206	4	0	669.093	7	23	8.8153	9.11527	673.553	16.251	1	0	2.92091	2.63827	1	-1	0.235336		61218.3	424763	0	5.21931e+06	90081	1.14885e+07	0	1.5798e+07	53814.9	1.88442e+07	61910.2	8.22076e+06	0	5.43506e+06	1.41247e+06	1.3692e+07	3.87489e+07	8.96371e+07	1.32565e+08	1.5666e+08	1.31429e+08	6.40101e+07	9.80299e+06	3.13574e+06	2.88545e+06	958396	337163	235102	43308.7	66888.3
KYENGKYDIKDVGVDNAGAKAGLTFL	182	207	3	0	929.483	7	24	9.43327	9.49638	935.969	17.7982	0.6	0					0.244658		115182	0	0	0	0	0	0	0	0	27796.6	0	0	77176.2	0	0	243715	683231	1.30033e+06	2.46511e+06	2.42623e+06	2.74218e+06	2.62587e+06	1.49586e+06	466707	219744	157981	0	0	0	0
KYENGKYDIKDVGVDNAGAKAGLTFL	182	207	4	0	697.364	7	24					-1
DIKDVGVDNAGAKAGL	189	204	2	0	771.91	5	14	7.59408	7.88812	776.137	7.57322	1	0	2.1298	2.57799	1	-2	0.158038		0	973016	694410	3.32377e+06	5.41563e+06	1.03085e+07	1.80982e+07	3.3881e+07	4.00979e+07	4.16653e+07	3.32955e+07	2.26144e+07	1.0406e+07	3.64785e+06	117433	148524	180876	0	4044.4	373917
DIKDVGVDNAGAKAGL	189	204	3	0	514.942	5	14	7.60993	7.86387	517.557	6.96402	1	0	1.92195	2.17064	1	-2	0.0913483		0	33778.6	220656	2.43362e+06	6.67535e+06	1.25094e+07	1.91448e+07	2.22323e+07	2.25048e+07	2.08869e+07	1.64252e+07	9.99455e+06	4.60277e+06	752618	236804	27127	387045	0	0	101285
DIKDVGVDNAGAKAGLTF	189	206	2	0	895.968	6	16	9.2913	9.39118	900.301	7.61842	0.6	0					0.197773		67150	0	68325.1	1.38334e+06	795076	7.86157e+06	6.68822e+06	1.48862e+07	1.76284e+07	2.11833e+07	1.82039e+07	1.25288e+07	6.20257e+06	2.07246e+06	61568.6	0	0	0	0	59612.4	0	0	0
DIKDVGVDNAGAKAGLTF	189	206	3	0	597.648	6	16					-1
DIKDVGVDNAGAKAGLTFL	189	207	2	0	952.51	6	17					-1
DIKDVGVDNAGAKAGLTFL	189	207	3	0	635.342	6	17					-1
VGVDNAGAKAGLTF	193	206	2	0	660.351	5	12	9.08385	9.30182	663.516	5.55598	0.6	0					0.262349		537399	807294	260175	2.82841e+06	9.28777e+06	1.8247e+07	2.55303e+07	2.33342e+07	1.68292e+07	7.18568e+06	1.41692e+06	0	109252	0	0	41476.2	47214	0
VGVDNAGAKAGLTFL	193	207	2	0	716.893	5	13	10.7978	10.9284	720.033	5.43231	0.6	0					0.148156		1.4454e+06	749771	994855	99377.7	5.17706e+06	7.77076e+06	1.36358e+07	1.285e+07	8.61915e+06	3.55499e+06	1.41644e+06	257315	72456.8	0	0	67044.8	0	0	28547.6
NAGAKAGLTFL	197	207	2	0	531.801	4	9					0
LVDLIKNKHMNA	207	218	2	0	698.392	5	10					-1
LVDLIKNKHMNA	207	218	3	0	465.931	5	10					-1
LVDLIKNKHMNADTD	207	221	2	0	863.943	6	13	7.05627	7.10363	866.825	4.69483	0.4	1					0.624213		1.37967e+06	2.92058e+06	2.60661e+06	2.01824e+06	723817	362804	0	0	0	0	0	0	58098.9	76670.7	1.07556e+06	1.4182e+06	881839	522997	50760.6	0
LVDLIKNKHMNADTD	207	221	3	0	576.298	6	13	7.27777	7.3094	576.952	0.893378	0.6	1					0.223698		349069	683114	599223	122561	192502	76342.9	67075.8	0	0	39944.2	0	0	0	0	0	0	0	0	0	0
LVDLIKNKHMNADTDY	207	222	2	0	945.475	6	14	6.94593	6.94593	953.027	13.9262	0.4	0					0		0	0	0	0	0	0	0	0	0	0	0	0	0	0	97111.7	96610.3	104170	0	0	0	0
LVDLIKNKHMNADTDY	207	222	3	0	630.652	6	14	8.41987	8.44608	634.463	10.2527	1	1	3.044	-0.142604	-1	-5	0.112091		0	0	35046.9	0	107113	548897	894266	1.18894e+06	1.24097e+06	952915	802077	1.19754e+06	2.12159e+06	2.79847e+06	2.66553e+06	1.55023e+06	651368	132511	0	0	40441
LVDLIKNKHMNADTDY	207	222	4	0	473.241	6	14					-1
LVDLIKNKHMNADTDYSIA	207	225	3	0	721.037	6	17					0
LVDLIKNKHMNADTDYSIAE	207	226	2	0	1145.57	7	18	7.59408	7.76892	1156.81	21.0667	0.4	0					0.549978		0	45970.5	169374	0	71640.7	0	0	0	0	0	0	0	68928.7	0	140929	0	407350	79102.7	218938	168861	1.03524e+06	2.36468e+06	4.75408e+06	5.41276e+06	5.27694e+06	2.76592e+06
LVDLIKNKHMNADTDYSIAE	207	226	3	0	764.051	7	18	8.8153	8.87878	766.999	7.43181	1	0	1.51808	0.235967	-1	-2	0.0721515		0	242363	50723	469748	2.68339e+06	4.79056e+06	9.30358e+06	9.74428e+06	1.59536e+07	1.84365e+07	1.18574e+07	1.02187e+07	6.20642e+06	2.51759e+06	1.25485e+06	269637	854091	0	0	681284	0	0	51950.2	0	0	0
LVDLIKNKHMNADTDYSIAE	207	226	4	0	573.29	7	18					-1
LVDLIKNKHMNADTDYSIAEAA	207	228	3	0	811.409	7	20					-1
LVDLIKNKHMNADTDYSIAEAAF	207	229	3	0	860.432	7	21					-1
VDLIKNKHMNA	208	218	2	0	641.85	5	9					-1
VDLIKNKHMNA	208	218	3	0	428.236	5	9					-1
VDLIKNKHMNADTDY	208	222	2	0	888.933	6	13	6.42277	6.74112	898.042	17.1121	0.4	0					0.521726		0	0	0	0	0	0	0	0	0	105204	0	276904	0	144440	0	192731	7287.37	3.88481e+06	1.33691e+06	9.94164e+06
VDLIKNKHMNADTDY	208	222	3	0	592.958	6	13					-1
VDLIKNKHMNADTDY	208	222	4	0	444.97	6	13	6.45428	6.80418	449.418	16.6869	0.4	0					0.143208		0	27251.9	0	0	0	0	0	45601	0	930607	0	886962	0	983776	0	3.83634e+06	25966.8	1.62449e+07	0	3.15901e+07
VDLIKNKHMNADTDYS	208	223	3	0	621.968	6	14	6.64657	6.77268	625.794	10.3263	0.6	0					0.0992458		0	0	0	0	0	0	0	25233.4	249233	1.00578e+06	2.83626e+06	4.37987e+06	3.88514e+06	2.5649e+06	661441	232105	69118.8	6720.69	4499.52	0	0
VDLIKNKHMNADTDYSI	208	224	3	0	659.663	6	15					-1
VDLIKNKHMNADTDYSIA	208	225	2	0	1024.51	6	16	6.6571	6.69383	1028.82	7.35358	0.4	0					0.329597		0	0	0	0	0	56172.5	587423	294500	1.07308e+06	641011	845647	306781	168587	0	0	0	0	0	0	0	0	0	0
VDLIKNKHMNADTDYSIA	208	225	3	0	683.342	6	16	8.18323	8.26743	686.315	7.65454	1	0	1.83109	0.446415	0	-3	0.148819		0	0	4327	0	1.39136e+06	3.05411e+06	4.95765e+06	7.79263e+06	9.69407e+06	1.01955e+07	7.44417e+06	4.51893e+06	2.36793e+06	1.02708e+06	540157	493686	649810	397976	310642	297482	167981	270496	35048.7
VDLIKNKHMNADTDYSIAE	208	226	2	0	1089.03	6	17					-1
VDLIKNKHMNADTDYSIAE	208	226	3	0	726.356	6	17	8.1516	8.19375	729.063	6.78618	0.6	0					0.0625575		0	0	98965.7	1.3773e+06	3.56029e+06	8.92656e+06	1.44997e+07	2.10209e+07	2.35912e+07	1.96698e+07	1.57754e+07	9.15979e+06	4.02871e+06	1.7742e+06	506360	141231	45262.7	0	0	50249.8	0	0	0	0
VDLIKNKHMNADTDYSIAE	208	226	4	0	545.019	6	17					-1
VDLIKNKHMNADTDYSIAEA	208	227	3	0	750.035	7	18					-1
VDLIKNKHMNADTDYSIAEAA	208	228	2	0	1160.07	7	19					-1
VDLIKNKHMNADTDYSIAEAA	208	228	3	0	773.714	7	19					-1
VDLIKNKHMNADTDYSIAEAAF	208	229	3	0	822.737	7	20					0
VDLIKNKHMNADTDYSIAEAAFNKGETA	208	235	4	0	767.376	8	26					-1
VDLIKNKHMNADTDYSIAEAAFNKGETAM	208	236	3	0	1066.51	8	27					-1
LIKNKHMNA	210	218	2	0	534.803	5	7					-1
LIKNKHMNA	210	218	3	0	356.871	5	7					-1
LIKNKHMNADTD	210	221	2	0	700.354	5	10	4.45598	4.492	703.854	6.13336	1	0	2.47559	-0.0430514	1	-1	0.0846235		0	0	5495.6	0	0	44962.2	67396.4	140041	115265	21191.2	4981.81	0	0	0	0	0
LIKNKHMNADTD	210	221	3	0	467.238	5	10					-1
LIKNKHMNADTDY	210	222	2	0	781.885	6	11					-1
LIKNKHMNADTDYSIA	210	225	3	0	611.977	6	14					-1
LIKNKHMNADTDYSIAE	210	226	2	0	981.983	6	15	5.99227	6.12173	985.87	6.56094	1	0	1.63519	0.906254	1	-1	0.235531		0	20012.4	0	18738.8	274743	1.09475e+06	1.45766e+06	1.98255e+06	2.22545e+06	1.94075e+06	1.05323e+06	487476	151051	102117	0	7092.66	0	0	0	0	0	0
LIKNKHMNADTDYSIAE	210	226	3	0	654.991	6	15					-1
LIKNKHMNADTDYSIAE	210	226	4	0	491.495	6	15					-1
LIKNKHMNADTDYSIAEAA	210	228	2	0	1053.02	6	17	7.3569	7.38857	1060.47	13.6056	1	0	3.36877	-0.0872405	1	0	0.352657		0	76573.5	0	0	0	0	0	0	46066.6	0	0	0	0	257681	674213	1.04261e+06	582969	693591	0	0	0	0	0	0
LIKNKHMNADTDYSIAEAA	210	228	3	0	702.349	6	17					-1
LIKNKHMNADTDYSIAEAAFNKGETA	210	235	3	0	951.468	7	24					-1
LIKNKHMNADTDYSIAEAAFNKGETAM	210	236	3	0	995.148	8	25					-1
LIKNKHMNADTDYSIAEAAFNKGETAM	210	236	4	0	746.613	8	25					-1
IKNKHMNADTD	211	221	2	0	643.812	5	9					-1
IKNKHMNADTDY	211	222	2	0	725.343	5	10					-1
IKNKHMNADTDYSIA	211	225	2	0	860.92	6	13					-1
IKNKHMNADTDYSIA	211	225	3	0	574.282	6	13					0
IKNKHMNADTDYSIAE	211	226	3	0	617.296	6	14					-1
IKNKHMNADTDYSIAEAA	211	228	3	0	664.655	6	16					-1
DTDYSIA	219	225	1	0	784.336	4	5					0
DYSIAE	221	226	1	0	697.304	4	4	5.44453	5.4606	701.926	4.21936	0.4	1					0.711545		0	0	0	103139	170846	29437.4	0	0	75418
YSIAEAA	222	228	1	0	724.351	4	5	6.24892	6.28063	730.599	5.8237	0.4	1					2.29888		37346.7	28469.6	0	0	0	47546.9	88699.4	246576	148555	0
SIAEAA	223	228	1	0	561.288	3	4	4.36647	4.39027	561.893	0.294538	1	0	-0.102347	-0.167153		0	0.371449		123219	84197.2	29298.3	0	0	0	0	0
SIAEAAFNKGETA	223	235	1	0	1308.64	5	11					-1
SIAEAAFNKGETAM	223	236	2	0	720.345	5	12					-1
IAEAAF	224	229	1	0	621.324	4	4	7.3094	7.32523	628.261	6.56095	0.4	1					1.23765		0	29597.9	0	1649.61	0	0	28328.2	0	188137
EAAFNKGETA	226	235	2	0	519.249	4	8					0
EAAFNKGETAM	226	236	1	0	1168.53	5	9	5.62362	5.6568	1181.02	11.7446	0.4	1					0.580974		0	0	0	0	0	0	0	0	0	0	0	18702.8	81162.9	105400	0
EAAFNKGETAM	226	236	2	0	584.769	5	9	6.91443	6.96693	585.613	0.944174	1	0	0.0470341	0.124393	-1	0	0.102647		786572	2.52387e+06	2.50457e+06	863376	382101	68518.3	0	0	0	0	0	0	0	0	0
AAFNKGETA	227	235	2	0	454.727	4	7	5.05727	5.12342	455.496	1.0144	1	0	0.23813	0.263056		1	0.0648528		1.99457e+06	5.41669e+06	4.18586e+06	1.59654e+06	488070	110088	0	10554.5	0	0	0	0
AAFNKGETAM	227	236	1	0	1039.49	5	8	6.74112	6.78318	1041.02	0.862631	1	0	0.0609846	0.0184071	1	-2	0.193956		1.10702e+06	3.57031e+06	2.51624e+06	1.19393e+06	265976	0	0	0	0	0	0	0	0	0
AAFNKGETAM	227	236	2	0	520.247	5	8					-1
AAFNKGETAMT	227	237	2	0	570.771	5	9	5.54138	5.6568	572.6	2.92791	0.4	0					0.18923		27829.2	190864	595927	1.91112e+06	2.93441e+06	1.03843e+06	39850	1095.22	26557.2	0	0	20049	0	0	0
AAFNKGETAMTINGPWAWSNIDTSKVNY	227	254	3	0	1029.49	8	25	10.6257	10.657	1035.89	17.2849	1	1	2.84845	-0.090288		1	0.385147		0	0	0	0	0	0	0	0	0	0	0	0	114393	0	0	437502	206551	531902	1.15031e+06	1.61757e+06	920209	982194	389380	321289	145769	0	0	0	0	0
FNKGETA	229	235	2	0	383.69	4	5					-1
FNKGETAM	229	236	1	0	897.413	5	6	6.00938	6.19075	898.833	0.827082	1	0	0.204369	1.43348	-1	0	0.0479008		2.3386e+07	5.25804e+07	3.57312e+07	1.39469e+07	3.75179e+06	367217	34192.8	0	0	67615.8	3140.87	12727.8
FNKGETAM	229	236	2	0	449.21	5	6	4.99055	5.74247	450.887	2.76008	0.4	1					1.10417		6.15726e+07	517900	1.45454e+07	4.57602e+06	5.4356e+06	4.35524e+06	7.34067e+06	1.42892e+07	1.64993e+07	9.03932e+06	2.25557e+06	233599
NKGETAM	230	236	1	0	750.345	4	5					-1
NKGETAM	230	236	2	0	375.676	4	5	4.16472	4.2196	376.262	0.688428	1	0	0.203598	0.148604	1	-1	0.0493607		428152	915759	482353	118430	3242.53	282.265	0	3898.07	0	0
NKGETAMTINGPWAWSNIDTSKVNY	230	254	3	0	933.113	7	22					-1
NKGETAMTINGPWAWSNIDTSKVNYGVTVL	230	259	3	0	1089.54	8	27	12.5261	12.8383	1093.74	10.5625	0.6	0					0.18772		81579.6	0	0	0	75214.2	149075	162378	1.57204e+06	5.34967e+06	1.29411e+07	2.29378e+07	3.05408e+07	3.43447e+07	3.02211e+07	2.37565e+07	1.57878e+07	7.42167e+06	2.14868e+06	652851	213317	114537	115321	10370.9	45079.4	117283	76257.3	0	486545	139831	757558
MTINGPWAWSNIDT	236	249	2	0	803.372	6	11	12.653	12.7695	806.051	4.32311	1	0	1.42318	0.775379		1	0.0656687		7868.86	573081	4.86688e+06	1.58195e+07	3.09473e+07	4.0209e+07	3.4223e+07	2.02886e+07	8.34985e+06	2.95537e+06	1.46929e+06	418633	772014	70492.4	542288	87803.1	0	44003.9
MTINGPWAWSNIDTSKVNY	236	254	3	0	733.018	7	16					-1
MTINGPWAWSNIDTSKVNYGVTVL	236	259	2	0	1333.67	7	21	13.1615	13.5312	1339.16	9.30197	1	0	1.66173	3.34648	1	0	0.0809064		0	0	0	31544.1	2.53898e+06	1.86804e+06	1.38402e+07	2.08615e+07	5.1088e+07	7.50891e+07	1.09468e+08	1.19719e+08	1.02894e+08	7.33182e+07	4.379e+07	2.03014e+07	1.01636e+07	2.59764e+06	812908	172399	436624	0	623442	0	0	0	0	0	0
MTINGPWAWSNIDTSKVNYGVTVL	236	259	3	0	889.448	7	21	13.1615	13.5854	893.124	9.35374	0.6	0					0.0395669		0	150563	601011	505866	2.66851e+06	8.06745e+06	2.28133e+07	5.98299e+07	1.22149e+08	2.06683e+08	2.79727e+08	3.00389e+08	2.56758e+08	1.77869e+08	1.11549e+08	5.6855e+07	2.40315e+07	1.00154e+07	4.86725e+06	1.6971e+06	646163	1.68145e+06	299176	244356	948362	247524	137344	182255	44346.8
MTINGPWAWSNIDTSKVNYGVTVLPTFKGQPSKPFVGVL	236	274	4	0	1063.06	9	33	13.0982	13.3262	1066.67	11.781	1	0	1.25117	1.9072		1	0.0585717		0	113385	302274	0	0	51690.3	133828	463021	2.98888e+06	7.74118e+06	1.86359e+07	3.36483e+07	4.9885e+07	6.33191e+07	7.70078e+07	6.83417e+07	5.86385e+07	4.07223e+07	2.58507e+07	1.52793e+07	8.08606e+06	2.85194e+06	688708	410851	170018	139090	338064	190479	216586	40867.9
TINGPWAWSN	237	246	2	0	573.272	5	7					-1
TINGPWAWSNI	237	247	2	0	629.814	5	8	12.7165	12.9913	631.702	3.00689	0.6	0					0.173393		42606.2	472187	3.51104e+06	8.30412e+06	8.45776e+06	4.5475e+06	901131	435729	207596	42716.7	56778.9	0	137706	34111
TINGPWAWSNIDT	237	249	2	0	737.852	5	10	11.7663	12.1504	740.363	4.13818	1	0	1.52257	3.49327		1	0.0622035		320702	2.6228e+06	1.00575e+07	3.58973e+07	7.18221e+07	8.80978e+07	6.81118e+07	3.27536e+07	1.1875e+07	2.43689e+06	238593	221813	103016	193470	90116	181376
TINGPWAWSNIDTSKVNY	237	254	2	0	1033.5	6	15	11.5577	11.9455	1037.98	7.71739	1	0	2.00345	3.53102	1	1	0.16741		897441	0	384836	424759	6.79348e+06	2.45245e+07	5.52335e+07	1.03e+08	1.43042e+08	1.6122e+08	1.32122e+08	8.33128e+07	4.44874e+07	1.9827e+07	6.83046e+06	858713	383878	93911.9	761225	112391	2.73181e+06	158921
TINGPWAWSNIDTSKVNY	237	254	3	0	689.337	6	15					-1
TINGPWAWSNIDTSKVNYGVTVL	237	259	2	0	1268.15	7	20	12.6688	13.209	1273.48	9.13685	0.6	0					0.357965		0	1.62414e+07	131586	2.29243e+07	2.86187e+06	3.45094e+07	4.56515e+07	1.147e+08	2.13276e+08	3.68392e+08	4.71735e+08	4.84572e+08	4.26638e+08	2.78698e+08	1.62575e+08	7.62299e+07	3.18876e+07	1.15417e+07	3.19413e+06	1.48892e+06	405073	201483	9762.95	0	0	0	59981	0
TINGPWAWSNIDTSKVNYGVTVLPTFKGQPSKPFVGVL	237	274	3	0	1373.4	9	32	12.7642	12.8541	1377.99	11.2521	1	0	1.22552	0.504149	1	1	0.189067		0	0	0	0	191118	0	0	471068	163591	642029	1.58601e+06	2.77072e+06	3.74722e+06	4.7837e+06	5.67142e+06	4.54793e+06	4.06994e+06	1.42395e+06	240944	777626	99292.8	0	323185	0	0	83181.1	0	0	85700.6	0
TINGPWAWSNIDTSKVNYGVTVLPTFKGQPSKPFVGVL	237	274	4	0	1030.3	9	32	12.6371	12.8541	1033.57	10.5434	1	0	1.11972	1.79579	1	1	0.350595		36715.9	782341	0	322419	249155	6.34529e+06	2.55884e+06	4.9802e+06	4.66441e+06	9.11565e+06	8.52446e+06	1.31617e+07	1.83247e+07	2.3352e+07	2.32223e+07	2.20855e+07	1.64507e+07	1.18741e+07	6.03749e+06	3.16588e+06	295409	0	0	55535	0	193120	77725.5	48241.9	308348	120202
NIDTSKVNYGVTVL	246	259	2	0	761.909	5	12					-1
IDTSKVNYGVTVL	247	259	2	0	704.888	5	11					-1
IDTSKVNYGVTVLPTFKGQPSKPFVGVL	247	274	3	0	997.89	7	23					-1
DTSKVNYGVTVL	248	259	2	0	648.346	5	10	7.59408	7.62577	655.773	14.0941	0.4	0					0.135223		0	0	0	0	0	0	6704.16	0	16874.3	0	0	0	0	0	5647.19	780458
DTSKVNYGVTVLPTFKGQPSKPFVGVL	248	274	3	0	960.195	7	22					-1
SKVNYGVTVL	250	259	1	0	1079.61	4	8	8.9105	9.06292	1084.15	3.89856	0.6	0					0.240444		15108	24367.4	2.07239e+06	1.06208e+07	1.81266e+07	1.87323e+07	9.69284e+06	2.91825e+06	84951.3	0	0	0	0
SKVNYGVTVL	250	259	2	0	540.308	4	8	8.9421	9.12573	542.503	3.74981	0.6	0					0.0270245		0	3.48015e+06	927484	5.63326e+07	8.69325e+07	7.42342e+07	2.93291e+07	9.34025e+06	1.15515e+06	0	30320	0	0
SKVNYGVTVLPTF	250	262	2	0	712.893	5	10	8.75162	9.09957	717.231	7.80645	0.6	0					0.119329		662.634	1.81961e+06	120848	251525	279299	3.11884e+06	8.81003e+06	2.13134e+07	7.03969e+07	9.29934e+07	5.21131e+07	1.03155e+07	380666	36355.2	8652.98	0
SKVNYGVTVLPTFKGQPSKPFVGVL	250	274	3	0	888.17	7	20	10.9578	11.1463	890.703	5.96244	0.6	0					0.0811476		588300	0	14789.4	2.96416e+06	1.20229e+07	3.06247e+07	5.34692e+07	6.97767e+07	6.788e+07	5.07315e+07	2.86334e+07	1.46359e+07	4.89666e+06	619715	106654	89499.4	66443.8	123780	116641	0	202859	232830	0	82302.7	64125.8	0	168137	0
SKVNYGVTVLPTFKGQPSKPFVGVLSAGINAASPNKELAKE	250	290	4	0	1061.58	9	35					-1
KVNYGVTVL	251	259	2	0	496.792	4	7	8.59302	8.68798	497.539	0.897689	1	0	0.158487	0.555788		-2	0.134695		2.76043e+06	5.0279e+06	4.51559e+06	1.38494e+06	567682	69065.1	0	29542.2	0	0	17024.7	19799.9
KVNYGVTVLPTFKGQPSKPFVGVL	251	274	3	0	859.16	7	19					-1
GVTVLPTF	255	262	1	0	833.477	4	5					-1
GVTVLPTFKGQPSKPFVGVL	255	274	2	0	1036.1	6	15	10.9578	11.1987	1038.48	3.48473	1	0	0.655604	2.03841	1	1	0.0839218		0	1.86871e+06	2.13685e+07	5.65644e+07	8.20764e+07	7.78255e+07	5.90084e+07	2.91506e+07	1.18792e+07	3.10035e+06	218826	88914.2	0	957.644	80601.7	257854	83339.2	0	0	509606	0	0
GVTVLPTFKGQPSKPFVGVL	255	274	3	0	691.07	6	15	10.9578	11.2092	692.749	3.7604	1	0	0.74339	2.1449	1	1	0.131011		452630	1.23597e+07	5.99804e+07	1.51451e+08	2.26023e+08	2.11569e+08	1.50403e+08	8.27194e+07	3.59182e+07	1.42955e+07	4.35968e+06	2.27188e+06	1.29038e+06	421247	368095	233488	0	1.92187e+06	5148.95	3757.48	1.46349e+07	0
GVTVLPTFKGQPSKPFVGVLSAGINAASPNKELAKE	255	290	3	0	1218.01	8	30					-1
GVTVLPTFKGQPSKPFVGVLSAGINAASPNKELAKE	255	290	4	0	913.758	8	30					-1
VTVLPTFKGQPSKPFVGVL	256	274	3	0	672.063	6	14					-1
TVLPTFKGQPSKPFVGVL	257	274	3	0	639.04	6	13					-1
PTFKGQPSKPFVG	260	272	2	0	695.38	5	9					-1
PTFKGQPSKPFVGVL	260	274	1	0	1601.9	5	11	9.79505	9.81598	1604.79	1.89384	0.4	0					0.352668		0	152115	970162	1.38215e+06	566968	148805	0	0	0	0	0	0	0	0	0	0	0
PTFKGQPSKPFVGVL	260	274	2	0	801.456	5	11	9.70092	10.0722	803.14	2.37934	1	0	0.579123	3.36307	1	0	0.0263289		4.91517e+07	3.85267e+08	9.99678e+08	1.25194e+09	9.65494e+08	5.31386e+08	2.38092e+08	9.0077e+07	4.44842e+07	1.64028e+07	1.18743e+07	2.81218e+06	1.20506e+06	77189	282195	86982.9	349785
PTFKGQPSKPFVGVL	260	274	3	0	534.64	5	11	9.70092	10.046	535.761	2.37451	1	0	0.577026	3.09658	1	0	0.0144939		7.80341e+07	5.63747e+08	1.50702e+09	1.91747e+09	1.45237e+09	8.33289e+08	3.50115e+08	1.30559e+08	5.27755e+07	2.94431e+07	1.60398e+07	5.95032e+06	842602	281237	48465.8	0	0
PTFKGQPSKPFVGVLSA	260	276	2	0	880.491	6	13	8.04088	8.04088	881.33	0.600085	1	1	-0.233581	-0.408924	1	-2	0.114871		274665	283000	212738	52574.1	0	0	0	0	80575.9	0	0	0	0	0	0	0	0	0	0	0
PTFKGQPSKPFVGVLSA	260	276	3	0	587.33	6	13					-1
PTFKGQPSKPFVGVLSAGIN	260	279	3	0	682.046	6	16					-1
PTFKGQPSKPFVGVLSAGINAASPNKELAKE	260	290	3	0	1061.58	8	26	9.96762	10.1449	1064.65	7.31839	1	0	0.890429	1.39216	1	1	0.178573		0	0	0	95071.8	93083.3	2.64503e+06	8.76982e+06	1.57321e+07	2.19399e+07	2.11085e+07	1.72384e+07	1.18248e+07	5.62034e+06	2.94835e+06	849545	773921	136376	0	596482	0	106811	472047	384453	154615	174811	307557	221818	107050	0	0
PTFKGQPSKPFVGVLSAGINAASPNKELAKE	260	290	4	0	796.436	8	26					-1
PTFKGQPSKPFVGVLSAGINAASPNKELAKEFLEN	260	294	3	0	1229.32	8	30					-1
PTFKGQPSKPFVGVLSAGINAASPNKELAKEFLEN	260	294	4	0	922.245	8	30					-1
PTFKGQPSKPFVGVLSAGINAASPNKELAKEFLENYL	260	296	3	0	1321.37	9	32					-1
PTFKGQPSKPFVGVLSAGINAASPNKELAKEFLENYL	260	296	5	0	793.227	9	32					-1
KGQPSKPFVGVL	263	274	2	0	628.872	5	8	9.06817	9.32808	629.854	1.19965	0.6	0					0.0427527		1.39576e+07	6.75838e+07	7.43733e+07	4.4375e+07	1.69526e+07	224831	1.03665e+06	6058.79	51397.7	324838	48206.8	0	24425	0
KGQPSKPFVGVL	263	274	3	0	419.584	5	8	9.11527	9.30182	420.239	1.20221	0.6	0					0.128542		4.81967e+06	1.95494e+07	2.19634e+07	1.16609e+07	4.57784e+06	1.52545e+06	85389.7	0	16465.6	0	0	92112.6	0	0
VLSAGINAASPNKELAKE	273	290	3	0	604.667	6	15					-1
SAGINAASPNKE	275	286	2	0	579.791	5	9					-1
SAGINAASPNKEL	275	287	1	0	1271.66	5	10					-1
SAGINAASPNKEL	275	287	2	0	636.333	5	10	6.39128	6.42277	638.181	2.97318	0.4	1					1.81977		57094.2	0	47215.2	0	74752.4	30640.8	0	0	15259.3	0	11963.4	0	10048.9	0	0	0
SAGINAASPNKELAKE	275	290	2	0	800.42	5	13	6.00938	6.08442	803.118	4.48403	1	0	1.1935	0.353297	1	1	0.0442252		0	0	1.03197e+06	5.13069e+06	1.18343e+07	1.84259e+07	1.65772e+07	9.16864e+06	3.43415e+06	730269	198775	76152.6	56230.1	0	0	0	0	0	0
SAGINAASPNKELAKE	275	290	3	0	533.949	5	13					-1
SAGINAASPNKELAKEF	275	291	3	0	582.972	6	14					-1
SAGINAASPNKELAKEFL	275	292	2	0	930.497	6	15					-1
SAGINAASPNKELAKEFLEN	275	294	2	0	1052.04	6	17	9.5752	9.75842	1054.93	4.55824	0.6	0					0.0963935		101846	186438	3.23477e+06	1.41019e+07	4.19137e+07	6.22849e+07	6.58412e+07	4.53928e+07	2.43494e+07	1.00955e+07	1.707e+06	221042	0	0	0	335166	0	215566	0	0	0	0	0	0
SAGINAASPNKELAKEFLEN	275	294	3	0	701.695	6	17					-1
SAGINAASPNKELAKEFLENYL	275	296	2	0	1190.11	6	19					0
SAGINAASPNKELAKEFLENYL	275	296	3	0	793.745	6	19	12.2864	12.5313	795.697	4.4496	0.6	0					0.0853888		315080	1.4835e+06	1.82944e+07	6.36909e+07	1.48985e+08	2.36448e+08	2.43538e+08	1.77124e+08	1.01193e+08	4.25051e+07	1.48032e+07	5.12336e+06	1.13304e+06	203719	278651	310015	686513	0	319188	68167	11281.7	0	334105	76753	155358	211199
GINAASPNKELAKE	277	290	2	0	721.386	5	11					-1
AASPNKELAKE	280	290	2	0	579.312	5	8					-1
AASPNKELAKE	280	290	3	0	386.544	5	8					-1
AASPNKELAKEFLEN	280	294	2	0	830.931	5	12	9.14667	9.24937	833.313	3.79335	0.6	0					0.153946		0	0	1.21692e+06	7.41712e+06	1.16168e+07	1.14331e+07	8.27832e+06	3.01723e+06	268389	58239.5	0	92684.4	151191	173542	0	1022.19	17434	37052.6
AASPNKELAKEFLENYL	280	296	3	0	646.339	6	14	12.0509	12.1504	648.257	4.59529	1	0	1.11377	0.602347		0	0.410993		0	298998	1.66143e+06	5.64729e+06	8.78778e+06	9.86468e+06	6.12885e+06	2.58659e+06	514951	155296	28519.6	128683	0	382807	152124	66599.3	444139	1.43014e+06	708358	0	283774
LAKEFLENYL	287	296	2	0	620.335	5	8					-1
FLENYL	291	296	1	0	798.403	4	4	10.9893	11.2617	798.931	0.0298351	1	0	-0.418442	2.35891	-1	1	0.0499452		1.36927e+09	6.92082e+08	1.97955e+08	3.56012e+07	2.49739e+06	0	522606	0	0
FLENYL	291	296	2	0	399.705	4	4	9.93627	10.0966	403.199	6.48911	0.4	1					0		0	0	0	4253.45	23643.4	28438.2	0	1.79969e+06	52897.3
YLLTDEGL	295	302	1	0	923.472	4	6	10.046	10.5312	926.717	2.69577	0.4	0					0.239558		187294	2.7918e+06	2.3613e+08	1.02896e+09	5.58411e+08	5.59754e+07	2.42077e+06	491251	123777	60301.1	86453.9
YLLTDEGLEAVNKDKPLGA	295	313	2	0	1023.54	6	16	9.92062	10.1188	1026.47	4.64342	0.6	0					0.477145		98467.2	610244	1.08799e+07	3.32473e+07	5.44853e+07	6.12692e+07	5.12086e+07	3.23486e+07	1.72746e+07	9.36211e+06	6.60674e+06	7.74167e+06	7.63995e+06	5.36678e+06	1.35035e+06	180867	255670	0	133379	0	184724	0	173424
YLLTDEGLEAVNKDKPLGA	295	313	3	0	682.697	6	16	9.88923	10.1188	684.792	5.07777	0.6	1					0.513018		424.669	2.4393e+06	2.80287e+07	8.59528e+07	1.4421e+08	1.65352e+08	1.39204e+08	8.74422e+07	4.71496e+07	2.79666e+07	2.45718e+07	2.83458e+07	2.85736e+07	2.28119e+07	1.38708e+07	6.56964e+06	2.05739e+06	910898	128275	53417.2	1.17515e+06	90819.6	65153
LTDEGL	297	302	1	0	647.325	4	4	7.34108	7.52033	648.932	1.2411	1	0	1.02799	1.41197		-1	0.106129		3.22599e+07	1.00766e+08	9.32027e+07	3.61107e+07	5.64985e+06	2.73449e+06	173233	177059	0
LTDEGLE	297	303	1	0	776.367	4	5	6.07375	6.26473	781.064	4.26031	1	0	3.61589	1.53117		-3	0.406019		0	0	0	968118	3.25846e+06	3.01362e+06	1.73424e+06	163323	52248.5	0
LTDEGLEA	297	304	1	0	847.404	4	6	5.91113	5.9599	854.97	7.08868	0.4	1					0.164559		0	0	0	0	0	0	0	562378	454264	55451.6	0
LTDEGLEAVNKDKPLGA	297	313	2	0	885.468	6	14	8.1516	8.24113	887.809	3.65765	1	0	0.793865	0.500594	1	-1	0.0286966		2.82811e+06	1.47804e+07	5.24461e+07	9.66157e+07	1.35631e+08	1.30817e+08	9.63458e+07	5.38755e+07	2.39895e+07	9.54815e+06	4.53735e+06	804840	912123	50202.6	182857	0	0	0	0	5211.34	0
LTDEGLEAVNKDKPLGA	297	313	3	0	590.647	6	14	8.13578	8.24113	592.242	3.75708	1	0	0.827792	0.661266	1	-1	0.0635654		2.07379e+06	1.6907e+07	5.54721e+07	1.17449e+08	1.60602e+08	1.5657e+08	1.08602e+08	5.88273e+07	2.8169e+07	1.14318e+07	4.30259e+06	1.4236e+06	527389	55552.9	156722	33342.4	1.18553e+06	1.72951e+06	264247	840973	1.73835e+06
LTDEGLEAVNKDKPLGAVA	297	315	2	0	970.52	6	16	7.29358	7.40442	973.038	3.90562	0.4	1					1.08883		35632.1	708711	728312	1.69393e+06	1.18657e+06	918341	794137	162831	0	0	0	0	31432.5	0	0	0	516889	0	218005	0	0	0	0
LTDEGLEAVNKDKPLGAVAL	297	316	2	0	1027.06	6	17					-1
LTDEGLEAVNKDKPLGAVALKSYEEE	297	322	3	0	940.15	7	23					-1
TDEGLEAVNKDKPLGA	298	313	2	0	828.926	5	13					-1
EGLEAVNKDKPLGAVALKSYEEELA	300	324	2	0	1337.2	7	22					-1
EAVNKDKPLGA	303	313	1	0	1141.62	5	8					-1
EAVNKDKPLGA	303	313	2	0	571.314	5	8	5.30023	5.3641	572.86	2.43281	1	0	0.998495	0.239861	1	0	0.0551663		194667	2.52028e+06	5.86089e+06	7.20753e+06	5.37172e+06	2.55493e+06	712703	170794	0	0	25336.6	0	0	0
EAVNKDKPLGA	303	313	3	0	381.212	5	8					-1
EAVNKDKPLGAVAL	303	316	2	0	712.909	5	11					-1
EAVNKDKPLGAVALKS	303	318	2	0	820.472	5	13					-1
EAVNKDKPLGAVALKS	303	318	3	0	547.317	5	13					-1
EAVNKDKPLGAVALKSYEEE	303	322	2	0	1095.57	6	17					-1
EAVNKDKPLGAVALKSYEEE	303	322	3	0	730.714	6	17					-1
EAVNKDKPLGAVALKSYEEEL	303	323	3	0	768.409	6	18					-1
EAVNKDKPLGAVALKSYEEELAKDPRIAATME	303	334	3	0	1162.94	8	28					-1
EAVNKDKPLGAVALKSYEEELAKDPRIAATME	303	334	4	0	872.459	8	28					-1
AVNKDKPLGA	304	313	2	0	506.793	4	7	5.0902	5.15052	508.285	2.39924	1	0	1.1831	0.203798	1	-1	0.0949514		204131	1.10544e+06	2.34976e+06	2.89185e+06	1.99868e+06	976571	290629	20702.2	0	0	0	0
AVNKDKPLGA	304	313	3	0	338.198	4	7					-1
AVNKDKPLGAVALKSYEEE	304	322	2	0	1031.05	6	16					-1
AVNKDKPLGAVALKSYEEE	304	322	3	0	687.7	6	16					-1
VNKDKPLGA	305	313	1	0	941.541	4	6	4.77118	4.81143	945.007	2.92001	0.4	0					0.418198		0	0	0	73575.4	34453.9	9249.55	0	0	0	0	0
VNKDKPLGA	305	313	2	0	471.274	4	6	4.69853	4.91803	473.168	3.24163	0.6	0					0.0635328		0	473119	3.92945e+06	8.8926e+06	1.03032e+07	6.16779e+06	1.99073e+06	180095	41099.9	0	0
VNKDKPLGAVALKSYEEE	305	322	2	0	995.528	6	15	6.8357	6.86718	997.1	1.97134	0.4	1					0.153004		2.6544e+06	118481	3.51873e+06	813634	3.16946e+06	1.62102e+06	1.76081e+06	271283	124914	0	0	0	0	17373.1	0	0	0	0	0	0	0	0
VALKSY	314	319	2	0	340.703	4	4	4.72308	4.77118	344.22	6.62254	0.4	1					6.13979e-14		0	0	0	0	0	0	0	645204	0
VALKSYE	314	320	1	0	809.44	4	5					-1
VALKSYE	314	320	2	0	405.224	4	5	6.3755	6.42277	406.513	2.09498	0.4	1					0.440699		69854.5	17376.8	20436.2	109391	40058.5	0	33072.3	0	0	0
VALKSYEEE	314	322	1	0	1067.53	4	7	5.41218	5.50898	1070.03	1.885	0.4	0					1.1312		29809.6	316284	1.86125e+06	937936	0	0	49793.1	182479	0	1411.04	0	0
VALKSYEEE	314	322	2	0	534.266	4	7	6.64657	6.67285	537.188	5.21972	0.4	1					0.731624		0	68774.2	416343	1.82329e+06	2.06044e+06	2.13733e+06	651397	0	0	491508	959450	1.31647e+06
VALKSYEEEL	314	323	1	0	1180.61	5	8	9.11527	9.2023	1185.52	4.2132	1	0	2.06152	0.475198	1	-2	0.176554		0	0	413921	3.40441e+06	8.25736e+06	1.16248e+07	7.99435e+06	2.22476e+06	86750.3	498.593	605.663	0	0	0
VALKSYEEEL	314	323	2	0	590.808	5	8	9.05243	9.2913	593.268	4.21749	1	0	2.06408	2.01759	1	-2	0.0477967		178561	6.09588e+06	2.86995e+07	1.00909e+08	2.05051e+08	2.61309e+08	1.9261e+08	6.39441e+07	2.48389e+07	1.63266e+06	392886	175011	583916	2.39369e+06
VALKSYEEELAKDPRIAA	314	331	2	0	1002.04	6	15					-1
VALKSYEEELAKDPRIAATM	314	333	3	0	745.728	7	17					-1
VALKSYEEELAKDPRIAATME	314	334	3	0	788.742	7	18	9.77935	9.92062	791.96	8.19277	0.6	0					0.184644		1.87022e+06	26465.2	940467	5.20739e+06	0	934136	2.21545e+06	8.83411e+06	1.69593e+07	2.45957e+07	2.78028e+07	2.34485e+07	1.61169e+07	8.58291e+06	2.90586e+06	271829	0	74826.5	172455	66851.5	397313	257588	0	166481	0	0
VALKSYEEELAKDPRIAATMENAQKGEIM	314	342	3	0	1079.22	8	26					-1
VALKSYEEELAKDPRIAATMENAQKGEIMPNIPQMSA	314	350	5	0	815.613	9	32	10.9735	11.0207	819.183	15.2534	1	0	1.82278	0.0700458		0	0.197516		64014.4	0	0	0	65346.6	0	62864.3	0	52204.2	56865.8	0	105571	294960	282501	810431	1.02929e+06	2.35122e+06	2.51973e+06	2.33523e+06	1.58572e+06	1.76811e+06	1.1242e+06	614345	308197	232847	0	0	49535.1	47436.5	64109.9
KSYEEE	317	322	1	0	784.336	4	4					0
KSYEEE	317	322	2	0	392.672	4	4					-1
KSYEEEL	317	323	2	0	449.214	4	5	6.03088	6.39128	449.869	0.790852	0.6	0					0.942855		1.13971e+08	2.62811e+08	1.70067e+08	5.84134e+07	2.04583e+06	1.56907e+06	49357.4	20290.7	192496	0
KSYEEELAKDPRIAA	317	331	3	0	573.969	6	12					-1
KSYEEELAKDPRIAATME	317	334	3	0	694.345	6	15					-1
KSYEEELAKDPRIAATMENAQKGEIMPNIPQMSA	317	350	4	0	948.467	9	29					-1
YEEELAKDPRIAATME	319	334	2	0	933.451	6	13	7.21442	7.42023	936.152	4.24502	0.6	0					0.234128		0	128926	670863	2.81537e+06	5.30541e+06	6.54354e+06	5.77579e+06	4.48413e+06	2.01609e+06	251579	43295.2	0	79601.8	0	45824.5	0	0	0	94413.3	0
YEEELAKDPRIAATME	319	334	3	0	622.636	6	13	7.21442	7.45187	624.399	4.13133	0.6	0					0.196083		26156.3	238538	2.47836e+06	4.79108e+06	7.77961e+06	9.99791e+06	8.55216e+06	5.80662e+06	3.36069e+06	1.04632e+06	279086	0	0	0	42140.9	0	0	74169.9	52317.8	0
EELAKDPRIAATME	321	334	2	0	787.398	6	11					0
EELAKDPRIAATME	321	334	3	0	525.268	6	11					-1
EELAKDPRIAATMENAQKGEIMPNIPQMSA	321	350	3	0	1095.21	8	25					-1
ELAKDPRIAATME	322	334	2	0	722.877	5	10	6.18015	6.59608	726.863	7.07194	0.6	0					0.0541307		146022	63305.7	934135	2.14617e+07	1.04318e+08	2.95892e+08	6.38341e+08	9.52154e+08	1.04309e+09	8.65592e+08	5.35921e+08	2.62143e+08	1.02388e+08	2.93881e+07	7.2783e+06	1.16741e+06
LAKDPRIAA	323	331	2	0	477.79	4	6					-1
LAKDPRIAA	323	331	3	0	318.863	4	6					-1
LAKDPRIAAT	323	332	2	0	528.314	4	7					-1
LAKDPRIAATM	323	333	2	0	593.834	5	8					-1
LAKDPRIAATM	323	333	3	0	396.225	5	8					-1
LAKDPRIAATME	323	334	2	0	658.356	5	9	6.93018	7.0142	661.132	4.72127	0.6	1					0.178938		69285.5	795807	4.23441e+06	9.17561e+06	8.91273e+06	7.11914e+06	2.94444e+06	1.49199e+06	1.22842e+06	3.4733e+06	3.31671e+06	3.00679e+06	967232	438747	0
LAKDPRIAATME	323	334	3	0	439.239	5	9					-1
LAKDPRIAATMENAQKGEIM	323	342	2	0	1094.07	7	17					0
LAKDPRIAATMENAQKGEIM	323	342	3	0	729.714	7	17	8.89465	8.99997	733.284	9.30508	0.6	0					0.0341605		94794.1	236246	430682	406725	1.35832e+06	4.39797e+06	9.50416e+06	2.35988e+07	5.06577e+07	8.66502e+07	1.14334e+08	1.1118e+08	8.94159e+07	5.69894e+07	3.1351e+07	1.53048e+07	6.65839e+06	3.20654e+06	905494	259394	64220.8	110298	0	82467.4	0
LAKDPRIAATMENAQKGEIMPNIPQM	323	348	3	0	956.491	8	21					-1
LAKDPRIAATMENAQKGEIMPNIPQM	323	348	4	0	717.62	8	21					-1
LAKDPRIAATMENAQKGEIMPNIPQMSA	323	350	2	0	1513.27	8	23					-1
LAKDPRIAATMENAQKGEIMPNIPQMSA	323	350	3	0	1009.18	8	23	9.05243	9.33857	1016.68	20.5367	0.6	0					0.298727		145038	194010	70521.1	304038	284987	87973.7	0	79872.2	0	0	0	68875.4	84203.1	93168.4	0	79004	361200	6383.51	890152	5.45533e+06	1.06452e+07	1.58881e+07	2.24543e+07	2.19241e+07	1.77608e+07	1.2875e+07	6.33829e+06	1.49668e+06	168112	0
LAKDPRIAATMENAQKGEIMPNIPQMSA	323	350	4	0	757.137	8	23					-1
LAKDPRIAATMENAQKGEIMPNIPQMSAF	323	351	3	0	1058.2	8	24	11.005	11.2985	1062.15	9.74909	0.6	0					0.0580282		220777	201899	79007.9	100353	2.00741e+06	6.61794e+06	2.38211e+07	5.8647e+07	1.23427e+08	2.16749e+08	3.02448e+08	3.47445e+08	3.36963e+08	3.003e+08	2.22631e+08	1.40581e+08	8.0703e+07	4.48348e+07	2.28317e+07	1.28559e+07	7.32593e+06	3.16409e+06	2.54952e+06	1.01252e+06	153492	221168	170403	0	115049	58270.5
LAKDPRIAATMENAQKGEIMPNIPQMSAF	323	351	4	0	793.904	8	24	11.0521	11.288	796.83	9.62549	0.6	0					0.048216		0	242350	0	623133	374031	4.29274e+06	1.32778e+07	3.62453e+07	6.89542e+07	1.11385e+08	1.57906e+08	1.92773e+08	1.8503e+08	1.55132e+08	1.12352e+08	7.65353e+07	4.17535e+07	2.07055e+07	0	4.49737e+06	2.34129e+06	1.78233e+06	15423.8	384838	158988	74238.2	458171	165813	54553	70675.3
AKDPRIAAT	324	332	2	0	471.772	4	6	4.69853	4.98502	473.18	2.2782	0.6	0					0.108154		524322	4.923e+06	1.09071e+07	1.20997e+07	7.05625e+06	2.74455e+06	665938	47895.7	0	0	0
AKDPRIAATM	324	333	2	0	537.292	5	7					-1
AKDPRIAATME	324	334	2	0	601.814	5	8					-1
AKDPRIAATME	324	334	3	0	401.545	5	8					-1
AKDPRIAATMENAQKGEIM	324	342	2	0	1037.52	7	16	7.51507	7.59408	1038.44	0.488042	0.6	0					1.10245		2.13117e+06	3.36797e+06	3.04514e+06	1.8294e+06	596906	347127	0	0	0	0	0	0	0	0	56693.1	0	55124.9	0	0	0	0	0	0	0
AKDPRIAATMENAQKGEIM	324	342	3	0	692.019	7	16	7.23028	7.27777	692.733	0.808869	0.6	0					0.24077		825540	1.80086e+06	1.7307e+06	1.16812e+06	912102	222741	42418.9	0	0	0	0	10031.6	0	40228	0	0	0	0	0	0	0	0	0	0
AKDPRIAATMENAQKGEIMPNIPQM	324	348	3	0	918.796	8	20					-1
AKDPRIAATMENAQKGEIMPNIPQMSA	324	350	2	0	1456.72	8	22					-1
AKDPRIAATMENAQKGEIMPNIPQMSA	324	350	3	0	971.486	8	22	9.43327	9.69568	974.742	7.87139	1	0	1.25495	2.25682	1	-2	0.17697		0	158510	82251.8	703829	706268	6.9629e+06	2.29791e+07	3.41363e+07	5.14278e+07	6.62181e+07	6.09262e+07	5.25812e+07	3.95775e+07	2.30651e+07	1.13072e+07	7.08292e+06	1.82922e+06	399288	259499	222614	168209	0	0	0	144643	0	0	102938	0	0
AKDPRIAATMENAQKGEIMPNIPQMSA	324	350	4	0	728.866	8	22					-1
AKDPRIAATMENAQKGEIMPNIPQMSAF	324	351	2	0	1530.26	8	23					-1
AKDPRIAATMENAQKGEIMPNIPQMSAF	324	351	3	0	1020.51	8	23	10.876	11.1307	1024.1	8.78267	0.6	0					0.125874		0	96552.8	0	753271	704587	9.04233e+06	3.56182e+07	6.04228e+07	1.08578e+08	1.98865e+08	1.95558e+08	1.99365e+08	1.76252e+08	1.19911e+08	7.65121e+07	4.40821e+07	2.00833e+07	9.43945e+06	5.43494e+06	1.54034e+06	623095	1.79469e+06	327764	98948.2	329711	0	136169	387958	81398.2	0
AKDPRIAATMENAQKGEIMPNIPQMSAF	324	351	4	0	765.633	8	23					0
TMENAQKGEIM	332	342	2	0	626.289	5	9					-1
TMENAQKGEIMPNIPQMSA	332	350	2	0	1045.49	7	15					-1
TMENAQKGEIMPNIPQMSA	332	350	3	0	697.329	7	15					-1
TMENAQKGEIMPNIPQMSAF	332	351	2	0	1119.02	7	16					-1
TMENAQKGEIMPNIPQMSAF	332	351	3	0	746.351	7	16					-1
MENAQKGEIMPNIPQMSA	333	350	2	0	994.966	7	14					-1
ENAQKGEIMPNIPQMSA	334	350	2	0	929.445	6	13	8.38835	8.7357	933.927	7.75651	0.6	0					0.128956		0	0	0	0	142931	854950	6.03377e+06	2.14853e+07	3.54181e+07	3.81326e+07	2.6869e+07	1.53678e+07	5.97721e+06	1.19524e+06	882113	298134	113292	0	65264.6	62255.5
ENAQKGEIMPNIPQMSAF	334	351	2	0	1002.98	7	14					-1
NAQKGEIM	335	342	2	0	445.724	5	6	5.9274	6.02548	447.991	3.96135	1	0	2.69956	0.587448		-1	0.0895071		158070	1.37929e+06	4.79459e+06	1.07908e+07	1.55254e+07	1.31893e+07	7.48133e+06	2.9612e+06	1.72152e+06	1.53515e+06	788353	0
NAQKGEIMPNIPQMSA	335	350	2	0	864.924	6	12	8.65627	9.16238	868.875	6.76554	0.6	0					0.525965		0	192455	592899	4.50069e+06	1.49805e+07	3.44924e+07	5.06532e+07	6.20931e+07	5.68386e+07	4.25901e+07	2.69142e+07	1.48281e+07	6.26454e+06	3.18751e+06	630980	1.45565e+06	1.98976e+06	6.19791e+06	4.21009e+06
NAQKGEIMPNIPQMSA	335	350	3	0	576.952	6	12	8.64043	8.99997	580.011	8.04045	0.6	0					0.620849		58814.6	28087	0	0	94434.9	2.59215e+06	1.10338e+07	2.06521e+07	2.65195e+07	2.79647e+07	2.26933e+07	1.35292e+07	6.26797e+06	2.18041e+06	274820	146432	386529	1.18392e+06	4.38747e+06
PNIPQMSA	343	350	1	0	857.419	4	5					-1
PNIPQMSA	343	350	2	0	429.213	4	5					-1
PNIPQMSAF	343	351	2	0	502.747	5	6					0
FWYAVRT	351	357	2	0	471.745	4	5	9.73228	10.0722	473.175	2.26423	1	0	1.70899	3.04443		0	0.0262221		1.36641e+07	1.15323e+08	2.91728e+08	3.25761e+08	1.86047e+08	7.31363e+07	2.01955e+07	3.25091e+06	168630	147131
FWYAVRTAV	351	359	2	0	556.798	5	7	9.76365	9.85785	559.982	5.66701	1	0	3.41293	0.548		-1	0.0897096		0	0	30062.7	0	2.04033e+06	9.52443e+06	1.64982e+07	1.1121e+07	8.00964e+06	556876	86438.7	188917	0
FWYAVRTAVINA	351	362	2	0	705.88	5	10	11.005	11.4783	708.355	4.07466	0.6	0					0.159396		850637	3.29243e+06	8.70935e+06	2.47305e+07	4.15596e+07	4.53695e+07	3.56705e+07	1.96624e+07	8.81841e+06	1.69821e+06	453907	221353	172610	380039	135373	373487
FWYAVRTAVINAASGRQTVDE	351	371	2	0	1177.6	6	19					-1
FWYAVRTAVINAASGRQTVDE	351	371	3	0	785.401	6	19					-1
FWYAVRTAVINAASGRQTVDEALKDAQTGTD	351	381	3	0	1118.9	8	29	12.1766	12.3441	1125.63	18.25	1	0	2.55188	1.29278	1	-2	0.122157		0	0	0	0	0	0	0	100157	694452	662227	1.65724e+06	1.00773e+06	1.35269e+06	1.66451e+06	4.68263e+06	6.29907e+06	1.15565e+07	2.15606e+07	2.65214e+07	3.48593e+07	4.42675e+07	3.68569e+07	3.20232e+07	2.73204e+07	1.68693e+07	8.97092e+06	5.65237e+06	693461	136364	101098
FWYAVRTAVINAASGRQTVDEALKDAQTGTD	351	381	4	0	839.423	8	29	12.4155	12.7006	844.16	16.9796	1	0	2.34265	2.48707	1	-3	0.0723425		627.166	115428	287570	466160	164970	416222	210361	996693	1.57897e+06	3.22499e+06	4.38745e+06	6.13912e+06	8.89877e+06	1.16219e+07	1.60565e+07	2.5784e+07	4.95969e+07	5.67803e+07	6.77931e+07	7.55931e+07	1.00774e+08	6.54825e+07	5.26037e+07	3.50883e+07	2.59319e+07	4.32633e+06	3.74376e+06	509071	823074	0
WYAVRT	352	357	1	0	795.415	4	4	7.99337	8.11468	797.591	1.68658	1	0	1.55996	0.823462	1	0	0.443658		1.59459e+06	5.15861e+06	8.36181e+06	6.38447e+06	2.41371e+06	251434	49026.5	0	43777
WYAVRT	352	357	2	0	398.211	4	4	8.04088	8.19375	399.36	1.8087	0.4	0					0.0387275		4.15751e+06	4.95848e+07	7.46594e+07	5.19559e+07	2.19072e+07	6.22635e+06	823711	124773	35730.9
WYAVRTAVINA	352	362	1	0	1263.68	5	9	9.40168	9.45428	1268.02	3.5708	1	0	1.44107	0.125409	1	-2	0.647488		0	0	309204	1.4346e+06	1.70028e+06	1.54696e+06	614918	86692	0	0	0	0	111193	0	0
WYAVRTAVINA	352	362	2	0	632.346	5	9	9.30707	9.48587	634.667	3.87341	1	0	1.60167	1.4074	1	-2	0.135774		0	3.62727e+06	1.58535e+07	4.17508e+07	5.46403e+07	4.81206e+07	3.0248e+07	1.47921e+07	6.09164e+06	1.79656e+06	4.35606e+06	410409	879458	15857.1	62933.8
WYAVRTAVINAASGRQ	352	367	2	0	881.971	6	14					-1
WYAVRTAVINAASGRQTVD	352	370	2	0	1039.54	6	17	8.00388	8.13578	1047.79	15.2843	0.6	0					0.161062		427918	93538.4	99289.2	79274.6	0	0	82437.3	0	176212	0	0	60899.2	53066.1	3.26646e+06	6.78742e+06	1.89608e+07	2.35568e+07	2.30319e+07	1.71101e+07	8.95284e+06	2.79022e+06	759369	116245	0
WYAVRTAVINAASGRQTVD	352	370	3	0	693.364	6	17					-1
WYAVRTAVINAASGRQTVDE	352	371	2	0	1104.06	6	18	9.43327	9.5542	1109.65	9.88284	0.6	0					0.0932421		0	318901	77019	199812	179070	655267	1.96638e+06	5.47486e+06	1.0476e+07	1.86225e+07	2.3753e+07	2.87635e+07	2.56365e+07	2.00884e+07	1.39561e+07	7.20671e+06	2.59453e+06	471467	155586	0	0	0	0	0	0
WYAVRTAVINAASGRQTVDE	352	371	3	0	736.378	6	18	9.43327	9.5752	740.091	9.84864	0.6	0					0.0791505		268251	0	67572	126654	173751	2.44551e+06	7.18859e+06	1.73496e+07	3.39086e+07	5.61148e+07	7.81774e+07	8.37487e+07	7.34633e+07	5.58728e+07	3.76901e+07	2.12321e+07	8.84922e+06	3.37522e+06	808440	110923	53828	0	94865.4	0	113369
WYAVRTAVINAASGRQTVDEAL	352	373	2	0	1196.12	6	20					-1
WYAVRTAVINAASGRQTVDEAL	352	373	3	0	797.752	6	20					-1
WYAVRTAVINAASGRQTVDEALKDAQTGTD	352	381	3	0	1069.87	7	28	10.8604	11.1307	1076.32	17.4975	0.6	0					0.127587		859233	514181	321621	0	0	224483	316087	593502	1.90861e+06	4.19682e+06	8.30883e+06	1.23144e+07	1.85762e+07	2.92601e+07	4.46514e+07	6.95311e+07	1.06187e+08	1.60386e+08	2.04566e+08	2.39636e+08	2.42455e+08	2.13648e+08	1.62641e+08	1.19715e+08	6.87966e+07	3.41949e+07	1.85888e+07	4.43247e+06	746681	694497
WYAVRTAVINAASGRQTVDEALKDAQTGTD	352	381	4	0	802.656	7	28					-1
WYAVRTAVINAASGRQTVDEALKDAQTGTDYDIPTTENL	352	390	3	0	1418.7	9	36	11.5735	11.6894	1427.37	23.5052	1	0	2.66467	0.768776	1	0	0.183289		0	0	0	0	0	0	0	0	0	0	0	0	0	0	0	0	0	127176	366521	492837	2.23006e+06	3.47146e+06	4.98071e+06	7.91188e+06	1.05029e+07	1.17973e+07	1.1444e+07	1.17916e+07	9.13611e+06	7.29171e+06
WYAVRTAVINAASGRQTVDEALKDAQTGTDYDIPTTENL	352	390	4	0	1064.28	9	36					-1
YAVRTAVINA	353	362	1	0	1077.61	4	8	6.69383	6.7096	1079.76	1.52613	0.4	1					3.15843		151768	63276.3	0	42185.5	0	40256.7	0	0	0	36213.6	0	0	0
YAVRTAVINA	353	362	2	0	539.306	4	8	6.89868	7.04048	540.134	1.02308	1	0	0.156785	1.03154	0	-2	0.266744		1.6438e+06	6.25068e+06	4.97337e+06	2.4354e+06	486995	15294.3	106921	0	12973.1	0	0	0	0
YAVRTAVINAASGRQ	353	367	3	0	526.29	5	13					0
YAVRTAVINAASGRQTVD	353	370	2	0	946.503	6	16					-1
YAVRTAVINAASGRQTVD	353	370	3	0	631.338	6	16					-1
YAVRTAVINAASGRQTVDE	353	371	2	0	1011.02	6	17					0
YAVRTAVINAASGRQTVDE	353	371	3	0	674.352	6	17					-1
YAVRTAVINAASGRQTVDEA	353	372	3	0	698.031	6	18					-1
YAVRTAVINAASGRQTVDEAL	353	373	2	0	1103.08	6	19					-1
YAVRTAVINAASGRQTVDEAL	353	373	3	0	735.726	6	19					-1
YAVRTAVINAASGRQTVDEALKD	353	375	3	0	816.766	6	21					-1
YAVRTAVINAASGRQTVDEALKDAQTGTD	353	381	2	0	1511.27	7	27	9.85785	9.9833	1519.07	13.8794	0.6	0					0.468859		0	0	0	0	0	0	0	0	0	0	190641	1.05345e+06	2.73506e+06	4.81118e+06	5.42339e+06	6.68706e+06	5.61353e+06	4.32928e+06	3.16884e+06	2.17953e+06	553599	1.20826e+06	636605	0	184157	0	0	0	0	0
YAVRTAVINAASGRQTVDEALKDAQTGTD	353	381	3	0	1007.85	7	27	9.76365	10.2998	1013.17	14.2553	0.6	0					0.270947		1.57925e+06	4.13625e+06	1.02708e+07	1.59143e+07	2.84623e+07	4.3198e+07	5.18428e+07	5.86466e+07	6.46559e+07	6.56232e+07	9.36659e+07	1.4362e+08	2.21748e+08	3.02337e+08	3.78071e+08	3.99255e+08	4.12303e+08	3.97855e+08	3.79916e+08	3.47392e+08	2.99202e+08	2.34038e+08	1.56362e+08	9.88861e+07	5.40355e+07	2.38267e+07	1.18514e+07	1.14558e+06	137192	3.61355e+06
YAVRTAVINAASGRQTVDEALKDAQTGTD	353	381	4	0	756.136	7	27					-1
YAVRTAVINAASGRQTVDEALKDAQTGTDYDIPTTENL	353	390	3	0	1356.68	9	35					-1
YAVRTAVINAASGRQTVDEALKDAQTGTDYDIPTTENL	353	390	4	0	1017.76	9	35					-1
AVRTAVINAASGRQTVDE	354	371	3	0	619.997	6	16					-1
VRTAVINAASGRQTVDE	355	371	2	0	893.974	6	15	5.9274	5.99227	895.688	2.42111	0.4	0					0.255457		0	165127	458945	1.12662e+06	386882	532166	112969	42962.8	0	0	0	0	0	0	0	0	0	0	0	0	0	0
VRTAVINAASGRQTVDEALKDAQTGTD	355	381	3	0	929.813	7	25					-1
AVINAASGRQ	358	367	2	0	493.773	4	8					-1
AVINAASGRQTVD	358	370	2	0	651.344	5	11					0
AVINAASGRQTVDE	358	371	1	0	1430.72	5	12					-1
AVINAASGRQTVDE	358	371	2	0	715.865	5	12					-1
AVINAASGRQTVDEA	358	372	2	0	751.384	5	13					-1
AVINAASGRQTVDEAL	358	373	2	0	807.926	5	14					-1
AVINAASGRQTVDEALKDAQTGTD	358	381	2	0	1216.11	6	22	9.43327	9.5752	1224.67	15.771	0.6	0					0.200167		0	0	0	0	0	0	0	0	0	766000	1.03227e+06	3.87925e+06	3.61425e+06	7.25549e+06	1.3962e+07	2.36785e+07	3.09683e+07	3.57328e+07	3.40408e+07	2.86745e+07	1.79678e+07	9.80137e+06	4.04247e+06	1.04257e+06	154952	116733	0	0	0
AVINAASGRQTVDEALKDAQTGTDYDIPTTENL	358	390	2	0	1739.35	8	30					-1
AVINAASGRQTVDEALKDAQTGTDYDIPTTENL	358	390	3	0	1159.9	8	30	10.6727	10.9126	1167.45	20.6323	0.6	0					0.169055		0	1.8955e+06	196136	0	0	0	117504	0	180393	128252	602103	1.04804e+06	1.68273e+06	4.6111e+06	6.11482e+06	7.36084e+06	1.19296e+07	1.66782e+07	2.35111e+07	3.85814e+07	5.92188e+07	7.60593e+07	1.00131e+08	1.04157e+08	9.47206e+07	8.94427e+07	6.01781e+07	3.67338e+07	2.32949e+07	5.58123e+06
AVINAASGRQTVDEALKDAQTGTDYDIPTTENL	358	390	4	0	870.18	8	30					-1
INAASGRQTVDE	360	371	2	0	630.813	5	10	4.34867	4.69853	635.672	9.02106	1	0	3.85492	3.14517		-2	0.132331		6030.37	4988.3	0	11242	14223.5	17817.9	148370	665001	1.89809e+06	2.81446e+06	2.8673e+06	2.17075e+06	1.08206e+06	352873	41377.6	0
INAASGRQTVDEALKDAQTGTD	360	381	2	0	1131.05	6	20	8.2464	8.4356	1142.54	21.7041	0.4	0					0.16762		0	0	0	0	0	0	0	0	0	0	0	72335.6	0	102116	0	0	69808.9	130843	0	858361	4.11816e+06	1.20939e+07	1.45808e+07	2.12169e+07	1.57789e+07	8.12155e+06	4.13279e+06
INAASGRQTVDEALKDAQTGTD	360	381	3	0	754.372	6	20					-1
INAASGRQTVDEALKDAQTGTDYDIPTTENL	360	390	3	0	1103.2	8	28					-1
ASGRQTVDE	363	371	2	0	481.731	4	7	3.7176	3.79553	484.472	4.96282	1	0	2.93241	0.382756		-2	0.0331609		0	83489.4	301525	877280	1.8423e+06	2.78643e+06	2.9044e+06	1.90006e+06	814037	223731	32893.7	2948.53
ASGRQTVDEAL	363	373	2	0	573.791	5	9	5.87837	5.89477	577.763	7.30545	1	0	3.42317	-0.242326		0	3.27031		0	0	0	0	0	0	43303.8	81046.2	79794.5	51664.8	0	0	0	0	15064.9
ASGRQTVDEALKDAQTGTD	363	381	2	0	981.972	6	17	8.3726	8.44608	988.608	12.1834	0.6	0					0.0637246		0	0	0	67713.6	0	201843	171552	591538	1.44261e+06	3.33477e+06	6.77259e+06	1.18633e+07	1.84957e+07	2.39775e+07	2.27083e+07	1.78302e+07	1.04439e+07	4.83747e+06	981977	149666	0	0	0	46964.2
ASGRQTVDEALKDAQTGTD	363	381	3	0	654.984	6	17	8.32528	8.44608	659.418	12.2136	0.6	0					0.0961533		0	117440	2395.51	0	73920.2	32061.8	156890	240972	1.11351e+06	2.63196e+06	4.22376e+06	1.10681e+07	1.76837e+07	1.9577e+07	1.93657e+07	1.45917e+07	8.26898e+06	3.77803e+06	1.16957e+06	64197.8	153233	116243	36114.5	84655.4
ASGRQTVDEALKDAQTGTDYDIPTTENL	363	390	3	0	1003.81	7	25	9.71658	9.74797	1012.84	25.3695	0.4	0					0.113357		0	0	0	0	0	0	0	0	0	0	0	0	0	0	0	0	0	0	0	0	0	0	0	462033	1.69065e+06	2.00165e+06	3.38325e+06	3.36406e+06	2.62159e+06	2.20133e+06
ALKDAQTGTD	372	381	1	0	1019.5	4	8	3.87265	3.9172	1025.56	5.49558	1	0	2.8272	0.0436339	1	0	0.253511		0	0	7480.83	32883.1	96999	197752	263753	246392	108321	29286	0	0	0
ALKDAQTGTD	372	381	2	0	510.254	4	8	3.85343	3.92352	513.286	5.49904	1	0	2.82926	0.303012	1	0	0.0530678		0	106768	334513	945547	2.14801e+06	3.69039e+06	4.7644e+06	4.08896e+06	2.54326e+06	973471	259477	44868.2	3801.48
ALKDAQTGTDYDIPTTENL	372	390	2	0	1033.5	6	16	7.46768	7.57825	1038.3	8.40627	1	0	2.05551	0.714259	1	-1	0.21843		0	0	0	47292.8	0	0	765075	2.70771e+06	5.58443e+06	7.44801e+06	6.78648e+06	4.99251e+06	2.48756e+06	1.07853e+06	134737	110132	0	0	0	0	0	0	115732
ALKDAQTGTDYDIPTTENL	372	390	3	0	689.336	6	16	7.4782	7.62577	692.627	8.68075	0.6	0					0.251616		0	0	0	0	0	100860	2.69366e+06	1.05036e+07	1.97999e+07	2.41002e+07	2.25946e+07	1.73108e+07	9.49962e+06	4.87229e+06	2.19209e+06	153042	0	0	142246	0	0	2.23077e+06	0
LKDAQTGTD	373	381	2	0	474.735	4	7					-1
KDAQTGTDYDIPTTENL	374	390	2	0	941.439	6	14	8.38835	8.52997	948.696	13.4341	0.4	1					1.021		0	0	181047	169059	0	0	0	1.17634e+06	298885	599178	3.02437e+06	6.08298e+06	7.16186e+06	7.41177e+06	7.7489e+06	7.64594e+06	5.90827e+06	4.2023e+06	2.93629e+06	3.33405e+06	6.08122e+06
YDIPTTE	382	388	1	0	838.383	4	4					0
YDIPTTEN	382	389	1	0	952.426	4	5					0
YDIPTTEN	382	389	2	0	476.717	4	5	6.59608	6.59608	479.77	5.55661	0.4	0					0		0	0	0	0	0	0	193646	0	0	5123.57
YDIPTTENL	382	390	1	0	1065.51	4	6	8.95793	9.12573	1070.39	4.25298	1	0	2.93172	1.29566	1	-2	0.206662		78503.8	4.06476e+06	1.62981e+07	4.34635e+07	8.67827e+07	1.06607e+08	7.39795e+07	3.03291e+07	9.80136e+06	2.96064e+06	1.67123e+06
YDIPTTENL	382	390	2	0	533.259	4	6	8.97368	9.16238	535.57	4.00099	1	0	2.73111	1.50797	1	-2	0.0430727		3.24775e+06	2.2128e+07	7.95105e+07	1.97503e+08	3.51441e+08	3.81908e+08	2.5101e+08	9.49476e+07	2.11816e+07	4.58608e+06	1.55588e+06
LYFQGHM	390	396	2	0	448.21	5	5	7.7262	7.99337	451.116	5.18832	0.6	1					0.0822487		0	0	139371	2.04236e+06	1.35138e+07	2.80836e+07	3.36594e+07	2.02892e+07	5.75134e+06	1.29678e+06	918753
YFQGHM	391	396	1	0	782.329	4	4	5.8619	5.99227	786.563	3.68725	0.6	0					2.84205		0	0	19006.7	185204	703415	335071	53673	21948.1	0
YFQGHM	391	396	2	0	391.668	4	4	7.27777	7.54662	393.578	3.2736	0.4	0					1.01908		0	1.18552e+06	2.82243e+06	3.19474e+06	1.89853e+06	161446	0	3.25938e+06	0
YFQGHMASM	391	399	1	0	1071.44	5	7					0
YFQGHMASMTGGQQMGRGSA	391	410	2	0	1051.45	7	18					-1
YFQGHMASMTGGQQMGRGSA	391	410	3	0	701.305	7	18					-1
YFQGHMASMTGGQQMGRGSAA	391	411	2	0	1086.97	7	19	6.40703	6.43852	1099.83	24.2533	0.4	1					0.180263		0	0	0	0	0	0	0	0	0	0	0	0	0	0	0	58331.1	0	0	0	0	0	0	0	0	0	1.22468e+06	3.05993e+06
YFQGHMASMTGGQQMGRGSAA	391	411	3	0	724.984	7	19					-1
YFQGHMASMTGGQQMGRGSAAL	391	412	2	0	1143.51	7	20					-1
YFQGHMASMTGGQQMGRGSAAL	391	412	3	0	762.679	7	20					-1
YFQGHMASMTGGQQMGRGSAALSGGGGGGAEPGQA	391	425	2	0	1634.72	8	32					-1
YFQGHMASMTGGQQMGRGSAALSGGGGGGAEPGQA	391	425	3	0	1090.15	8	32					-1
YFQGHMASMTGGQQMGRGSAALSGGGGGGAEPGQA	391	425	4	0	817.863	8	32					-1
YFQGHMASMTGGQQMGRGSAALSGGGGGGAEPGQAL	391	426	3	0	1127.84	8	33	8.97368	9.24937	1135.5	20.8072	1	0	2.55767	2.39158	1	-1	0.199475		0	85989.7	2188.79	0	8406.18	0	299556	511381	1.84646e+06	4.93606e+06	7.36934e+06	9.81657e+06	1.31144e+07	1.4275e+07	1.48791e+07	1.60083e+07	1.90944e+07	2.78059e+07	4.19079e+07	6.52022e+07	9.39631e+07	1.27362e+08	1.57444e+08	1.7434e+08	1.7223e+08	1.60688e+08	1.24816e+08	9.22379e+07	6.04579e+07	3.55832e+07
YFQGHMASMTGGQQMGRGSAALSGGGGGGAEPGQAL	391	426	4	0	846.134	8	33					-1
YFQGHMASMTGGQQMGRGSAALSGGGGGGAEPGQALF	391	427	3	0	1176.87	9	34	10.4522	10.5207	1184.68	21.1809	1	0	2.52159	0.286759	1	0	0.141197		0	0	0	0	0	0	861180	0	0	1.91531e+06	0	111491	1.11593e+06	740384	590161	1.07147e+06	816056	1.1474e+06	2.61945e+06	4.27547e+06	6.36976e+06	8.76014e+06	1.10768e+07	1.42526e+07	1.3726e+07	1.42491e+07	1.20873e+07	9.05989e+06	7.1007e+06	4.10605e+06
YFQGHMASMTGGQQMGRGSAALSGGGGGGAEPGQALF	391	427	4	0	882.901	9	34					-1
YFQGHMASMTGGQQMGRGSAALSGGGGGGAEPGQALFNG	391	429	3	0	1233.89	9	36	9.81077	10.0617	1242.31	22.9083	1	0	2.58547	2.14016	1	0	0.153891		0	0	0	0	0	107827	0	161155	0	0	149068	225479	88781.7	962140	172025	875434	913002	282120	1.05238e+06	2.81393e+06	6.5948e+06	1.16533e+07	1.94198e+07	2.38171e+07	2.94429e+07	3.25856e+07	3.23525e+07	3.04595e+07	2.37806e+07	1.67389e+07
YFQGHMASMTGGQQMGRGSAALSGGGGGGAEPGQALFNG	391	429	4	0	925.668	9	36	9.84218	9.99897	931.955	22.8014	1	0	2.57129	1.18375	1	0	0.133024		0	0	156936	0	0	0	0	112090	1.29239e+06	0	0	108211	410627	0	773994	910235	440356	1.06249e+06	1.30899e+06	1.63939e+06	5.54028e+06	7.16075e+06	1.17649e+07	1.52458e+07	1.84832e+07	1.94757e+07	1.85742e+07	1.81567e+07	1.25187e+07	1.07072e+07
HMASMTGGQQMGRGSAALSGGGGGGAEPGQAL	395	426	3	0	962.773	8	29					-1
ASMTGGQQMGRGSAALSGGGGGGAEPGQAL	397	426	2	0	1309.61	7	27					-1
ASMTGGQQMGRGSAALSGGGGGGAEPGQAL	397	426	3	0	873.406	7	27					-1
TGGQQMGRGSAA	400	411	2	0	560.762	5	10					-1
TGGQQMGRGSAAL	400	412	2	0	617.304	5	11					0
TGGQQMGRGSAALSGGGGGGAEPGQA	400	425	3	0	739.342	6	23	5.04073	5.25243	741.169	4.19125	1	0	0.416359	1.74161		0	0.142482		665827	311734	803308	5.61505e+06	1.0861e+07	1.6081e+07	1.72445e+07	1.27684e+07	3.49786e+06	431486	280594	252661	106434	51302.3	11627.3	21527.4	14629.5	0	0	0	0	0	13386.2	0	6989.63	4190.77	3928.02	0	0	27310.2
TGGQQMGRGSAALSGGGGGGAEPGQAL	400	426	2	0	1165.05	7	24	6.31225	6.56458	1178.17	24.8619	1	1	4.49406	2.15439	1	-3	0.190181		0	0	0	0	55261.4	0	0	50924.3	0	86321.6	0	0	86523	147068	74997.6	246782	47749.6	82855.9	0	283446	0	586689	1.20326e+06	4.87594e+06	1.11654e+07	1.81695e+07	2.19287e+07	2.0614e+07	1.42433e+07	7.77913e+06
TGGQQMGRGSAALSGGGGGGAEPGQAL	400	426	3	0	777.036	7	24					-1
TGGQQMGRGSAALSGGGGGGAEPGQALF	400	427	3	0	826.059	7	25					-1
MGRGSAALSGGGGGGAEPGQAL	405	426	2	0	929.447	6	19	8.40412	8.59302	934.007	8.00964	0.6	0					0.1312		0	0	0	0	142931	645450	4.12943e+06	1.49606e+07	2.52857e+07	2.72721e+07	1.94017e+07	1.11731e+07	3.18161e+06	692764	504383	55856.8	70953.6	0	61313.9	62255.5	190879	2013.05	108322	117006	162800	805055
ALSGGGGGGAEPGQAL	411	426	2	0	649.82	5	13	6.26473	6.67808	657.615	14.8579	0.4	1					0.146909		0	131391	0	4644.96	33182.7	0	0	348933	387928	422015	98782.6	661003	3.02359e+06	1.51441e+07	3.6823e+07	5.77019e+07	6.07773e+07	4.35472e+07	2.07788e+07
ALSGGGGGGAEPGQALF	411	427	2	0	723.355	5	14					-1
ALSGGGGGGAEPGQALFNG	411	429	2	0	808.887	5	16	8.04088	8.0725	819.081	19.4628	0.4	0					3.34239		0	0	0	61609.1	0	0	0	0	0	0	0	0	0	0	87303.2	0	83978.2	361612	63872.9	0	0	4.53226e+06
LSGGGGGGAEPGQAL	412	426	2	0	614.302	5	12					0
SGGGGGGAEPGQAL	413	426	2	0	557.76	4	11	6.00938	6.04163	560.838	5.54543	0.6	0					0.0945512		0	88200.3	156901	181940	316027	663194	962166	831718	634640	349667	75464.9	0	0	0	0	0
SGGGGGGAEPGQALFNG	413	429	2	0	716.826	5	14					-1
FNGDMEPEAGAGAGAAASS	427	445	2	0	855.357	6	16					-1
FNGDMEPEAGAGAGAAASSAADPAIPEEVW	427	456	3	0	963.427	7	25					-1
FNGDMEPEAGAGAGAAASSAADPAIPEEVWNIKQ	427	460	3	0	1124.52	8	29					-1
FNGDMEPEAGAGAGAAASSAADPAIPEEVWNIKQM	427	461	3	0	1168.2	8	30					-1
FNGDMEPEAGAGAGAAASSAADPAIPEEVWNIKQMIKLTQEHIEAL	427	472	4	0	1195.33	10	41					-1
NGDMEPEAGAGAGAAASSAADPAIPEEVWNIKQ	428	460	3	0	1075.5	8	28					0
DMEPEAGAGAGAAASSAADPAIPEEVWNIKQ	430	460	3	0	1018.48	8	26					-1
AADPAIPEEVWNIKQMIKLTQEHIEAL	446	472	3	0	1029.88	8	23					-1
AADPAIPEEVWNIKQMIKLTQEHIEAL	446	472	4	0	772.66	8	23					-1
NIKQMIKLTQEHIEAL	457	472	2	0	955.032	6	14	12.8752	12.9438	960.851	10.4413	1	0	3.10836	0.287944	1	0	0.323196		8787.22	90031	39739.8	368636	0	214740	0	53755.9	0	49323.4	1.04532e+06	1.9461e+06	2.00028e+06	2.08746e+06	1.40543e+06	300615	0	0	141606	0	0
NIKQMIKLTQEHIEAL	457	472	3	0	637.024	6	14	12.7483	12.9438	641.14	11.1518	1	0	3.35075	1.57722	1	1	0.0885898		20585.3	19669.6	0	0	116399	0	28606	29873.4	234891	1.75049e+06	4.99727e+06	9.05067e+06	1.24276e+07	1.23051e+07	8.03522e+06	3.67834e+06	394810	115947	57835.4	24589.7	0
NIKQMIKLTQEHIEALL	457	473	3	0	674.719	6	15	14.2671	14.3269	679.197	12.1652	1	0	3.41981	0.198719		0	0.106892		0	0	0	9242.34	0	0	0	0	14937.6	13159.5	173015	373766	752425	961904	813627	620395	188756	64983.8	54306.2	0	68479.9	13392.6
MIKLTQE	461	467	2	0	431.739	4	5	5.9761	6.31225	436.224	8.40075	0.4	1					0.767021		31411	8363.64	93166.9	72702.4	22273.5	0	12415.4	46911.8	0	2.14486e+07
MIKLTQEHIEAL	461	472	3	0	475.931	5	10					-1
TQEHIEAL	465	472	2	0	470.74	4	6					-1
LLDKFGGEHNPPSIYL	472	487	2	0	900.47	6	12					-1
LDKFGGEHNPPSI	473	485	2	0	705.854	5	9	7.70502	7.88812	709.416	6.288	1	0	2.88317	1.45108	1	-1	0.137582		310.364	0	65158.3	0	1.99e+06	6.71182e+06	1.00235e+07	1.32153e+07	1.11176e+07	6.86364e+06	2.54319e+06	345174	82249	0	46269.4
LDKFGGEHNPPSI	473	485	3	0	470.905	5	9					-1
LDKFGGEHNPPSIY	473	486	2	0	787.386	5	10	8.35685	8.48803	790.386	5.05432	0.6	0					0.139786		0	0	353268	2.94735e+06	6.97007e+06	1.17472e+07	1.28432e+07	1.08797e+07	7.16789e+06	2.63756e+06	343939	0	0	0	0	0
LDKFGGEHNPPSIY	473	486	3	0	525.26	5	10	8.35685	8.49852	527.259	5.05157	0.6	0					0.12145		60334.6	141207	613727	1.5287e+06	4.50578e+06	8.28047e+06	9.80638e+06	8.00089e+06	4.35415e+06	1.37079e+06	363352	54608.1	0	33774.4	0	166266
LDKFGGEHNPPSIYL	473	487	3	0	562.954	5	11	9.9833	10.0617	565.582	6.86452	0.4	0					0.114687		78367.6	0	69116.4	750830	2.89738e+06	6.16812e+06	9.13517e+06	1.64526e+07	7.11234e+06	3.79278e+06	2.43227e+06	532966	34493.6	469080	1.88295e+06	2.87952e+06	2.08174e+06
LDKFGGEHNPPSIYLEA	473	489	2	0	943.968	6	13	8.45132	8.9263	948.631	8.19107	0.6	0					0.708359		367537	243548	2.42659e+06	6.5454e+06	1.53761e+07	3.21209e+07	4.93447e+07	7.9385e+07	1.10268e+08	1.29858e+08	1.25487e+08	9.971e+07	6.33703e+07	3.27541e+07	1.56406e+07	9.33898e+06	7.60716e+06	5.69227e+06	2.23606e+06	627648
LDKFGGEHNPPSIYLEA	473	489	3	0	629.648	6	13	8.41987	8.89465	632.941	8.74371	0.6	0					0.463404		142402	218526	308657	326259	3.14208e+06	1.95723e+07	5.31018e+07	1.11169e+08	1.92703e+08	2.40311e+08	2.28567e+08	1.79053e+08	1.15508e+08	6.07795e+07	3.03994e+07	2.05773e+07	1.71615e+07	1.38923e+07	5.93541e+06	1.36441e+06
DKFGGEHNPPSIY	474	486	2	0	730.844	5	9	7.23028	7.48347	736.641	10.7206	0.4	1					0.443034		0	154743	0	71154.1	0	70458.3	0	0	175392	667820	1.56411e+06	3.22168e+06	3.07773e+06	2.95445e+06	1.35794e+06
EAYEEYTSKL	488	497	2	0	616.788	5	8					-1
EAYEEYTSKLDALQQREQQL	488	507	3	0	814.731	7	18					-1
YEEYTSKL	490	497	1	0	1032.49	4	6					-1
YEEYTSKL	490	497	2	0	516.748	4	6	7.38857	7.42023	520.599	7.0878	0.4	1					0.252737		0	0	0	0	0	0	0	507602	532538	118236	0
YEEYTSKLDALQQREQQL	490	507	2	0	1121.55	6	16	8.97368	9.00522	1132.44	20.4711	0.4	1					0.188094		0	0	0	0	0	0	0	0	0	0	0	0	0	0	0	0	0	0	0	0	227681	71502.1	1.22247e+06
YEEYTSKLDALQQREQQL	490	507	3	0	748.038	6	16	9.33857	9.45428	752.516	12.1291	0.6	0					0.0938671		0	2836.12	0	0	0	0	0	57975.5	318098	1.1203e+06	5.63608e+06	1.07605e+07	1.62139e+07	1.9684e+07	1.70731e+07	1.22515e+07	7.83488e+06	3.14861e+06	603307	921733	203675	109562	864683
YEEYTSKLDALQQREQQLL	490	508	3	0	785.732	6	17	9.79505	10.0617	791.798	16.8176	0.6	0					0.212786		0	90431.2	0	188622	97248.1	823800	429169	0	152445	8.7525e+06	21953	123562	6.73989e+06	12992	1.21178e+06	4.19789e+06	1.47974e+07	2.82466e+07	4.15847e+07	4.61023e+07	3.56989e+07	2.19524e+07	1.12953e+07	2.32624e+06
YEEYTSKLDALQQREQQLLESLGNGTD	490	516	3	0	1043.51	7	25					-1
YEEYTSKLDALQQREQQLLESLGNGTDF	490	517	3	0	1092.53	8	26					-1
YTSKLDALQQREQQL	493	507	2	0	910.979	6	13	7.21442	7.27777	914.705	6.39751	1	0	1.89657	0.234612	1	-1	0.253244		0	24291.6	0	25989.9	0	460236	1.0296e+06	1.09031e+06	1.28506e+06	701419	282386	63720	0	0	0	0	4178.29	34666.6	0	10138.9
YTSKLDALQQREQQL	493	507	3	0	607.655	6	13					-1
YTSKLDALQQREQQLLESLGNGTDF	493	517	3	0	952.145	7	23	11.2933	11.5101	955.698	8.99679	0.6	0					0.199368		6283.26	0	955109	168105	393134	1.21863e+06	4.86591e+06	1.02454e+07	1.7384e+07	2.04168e+07	2.40114e+07	1.92371e+07	1.4233e+07	8.75849e+06	3.02584e+06	1.25127e+06	872775	74004.3	7745.73	140591	58710.8	0	118034	0	3353.58	278803	242320	5792.53	3.73729e+06	229633
DALQQREQQL	498	507	1	0	1228.63	5	8					-1
DALQQREQQL	498	507	2	0	614.818	5	8	7.56242	7.61522	618.27	6.2148	1	0	3.25662	0.127441	1	0	0.105129		0	0	0	618134	94516.3	1.51168e+06	3.25915e+06	5.17889e+06	3.92015e+06	867693	373844	59370.8	0	0
DALQQREQQLL	498	508	2	0	671.36	5	9	9.19707	9.35437	674.667	5.85154	1	1	2.65153	1.189		0	0.153899		4.81976e+06	9.15789e+06	1.41633e+07	1.25963e+07	1.44288e+07	2.60938e+07	4.63866e+07	6.97657e+07	7.44797e+07	5.2686e+07	9.48634e+06	624479	321812	0	0
DALQQREQQLLESLGNGTDF	498	517	2	0	1131.55	6	18					-1
DALQQREQQLLESLGNGTDF	498	517	3	0	754.705	6	18					-1
LESLGNGTD	508	516	1	0	905.421	4	7	5.12342	5.57388	909.903	3.98249	0.4	0					0.123619		0	108847	0	4.15481e+07	9.38801e+07	7.03751e+07	2.80897e+07	7.88838e+06	805696	22827.1	0	70415.7
LESLGNGTDF	508	517	1	0	1052.49	4	8					0
LESLGNGTDF	508	517	2	0	526.748	4	8	9.27557	9.39118	529.286	4.47054	1	0	2.21517	0.765559	1	1	0.11458		0	251519	1.97519e+06	4.90658e+06	9.63449e+06	1.14302e+07	8.80037e+06	5.08161e+06	2.50457e+06	175925	118503	157242	0
ESLGNGTDF	509	517	1	0	939.405	4	7	8.16742	8.48803	944.551	4.61375	0.4	0					0.241735		0	0	179896	847006	1.46507e+07	3.76354e+07	2.17432e+07	1.9436e+06	0	0	2494.89	110569
FSVSSS	517	522	1	0	613.283	4	4	5.10708	5.13973	618.002	4.36879	0.4	1					1.29853		0	0	0	9473.94	15591.2	16969	16805.5	0	0
FSVSSSASM	517	525	1	0	902.392	5	7	7.80058	8.31475	908.468	5.48991	1	1	3.29208	4.8142		1	0.293562		248834	7.83961e+06	2.90662e+07	7.45368e+07	1.67763e+08	3.11045e+08	4.0667e+08	3.58303e+08	2.148e+08	8.30994e+07	1.73439e+07	343892	59955.3
SVSSSASMD	518	526	1	0	870.351	4	7					-1
SVSSSASMDTVTSSSSSSL	518	536	2	0	903.899	6	17					0
SSSASMDTVTSSSSSSLSV	520	538	2	0	903.899	6	17					0
DTVTSSSSSSL	526	536	1	0	1070.48	4	9	5.72527	5.80563	1077.13	6.07233	1	0	2.76871	0.407475	1	1	0.0468562		0	177735	967221	2.47835e+06	6.14443e+06	1.19853e+07	1.84106e+07	2.07759e+07	1.6077e+07	8.12598e+06	2.70311e+06	508325	42472.8	0
DTVTSSSSSSL	526	536	2	0	535.746	4	9	5.75987	5.87288	538.891	5.71361	1	0	2.57833	0.739147	1	1	0.0195278		657404	3.68607e+06	1.00274e+07	2.53322e+07	5.14455e+07	9.42417e+07	1.33289e+08	1.27485e+08	8.7114e+07	3.95473e+07	1.22473e+07	3.0783e+06	559830	36084.6
DTVTSSSSSSLSVLPSSL	526	543	2	0	877.439	6	15					0
TVTSSSSSSL	527	536	1	0	955.458	4	8	4.92357	5.13973	961.045	5.0692	1	0	2.57262	1.78699		1	0.159923		111636	43399	39931.6	378626	4.76104e+06	1.39526e+07	1.46099e+07	6.12808e+06	771465	0	0	12373.5	0
SVLPSS	537	542	1	0	589.319	3	3	4.78865	5.07373	592.9	3.24864	0.4	1					1.42206		0	19160.2	46451.4	74347.7	142421	71137.5	0
SVLPSSL	537	543	1	0	702.403	4	4	8.71982	8.85765	705.668	2.8547	0.4	0					0.0211158		1.12502e+07	7.26078e+07	2.63861e+08	4.75566e+08	4.1793e+08	1.3718e+08	2.93215e+07	4.27398e+06	45468.9
SVLPSSL	537	543	2	0	351.705	4	4					0
SVFQNPTD	544	551	1	0	907.416	4	5					0
SVFQNPTD	544	551	2	0	454.211	4	5	7.02472	7.06678	455.867	2.78785	0.4	0					0.116032		0	143960	507779	1.31832e+06	1.13726e+06	298417	29246.9	0	0	0
SVFQNPTDV	544	552	2	0	503.746	4	6	7.13523	7.26195	508.013	7.94843	0.4	1					0.396454		0	0	5.24937e+06	881734	100316	124139	0	130520	0	7.83723e+07	0
SVFQNPTDVARSNPKSPQKPIV	544	565	2	0	1205.15	6	16					-1
SVFQNPTDVARSNPKSPQKPIV	544	565	3	0	803.768	6	16					-1
FQNPTD	546	551	1	0	721.315	4	3					-1
FQNPTDVARSNPKSPQKPIV	546	565	3	0	741.734	6	14					-1
VARSNPKSPQKPIV	552	565	3	0	507.635	5	9					-1
GVTVRDSLKKALM	582	594	2	0	709.413	5	11	8.7039	8.78345	713.279	6.83818	0.6	0					0.0652638		0	0	60916.1	484847	2.23207e+06	5.60781e+06	1.12331e+07	1.64575e+07	1.75771e+07	1.31186e+07	7.87244e+06	3.71792e+06	724263	0	1272.11	623.65	46500.1
GVTVRDSLKKALM	582	594	3	0	473.278	5	11	8.16742	8.54573	478.293	14.153	0.4	1					0.0440312		23016.5	17348.9	67160.7	0	55373.7	82770.8	0	27484.3	0	0	80244.3	0	0	50395.2	0	9.98341e+07	0
GVTVRDSLKKALMM	582	595	2	0	774.934	6	12					-1
TVRDSLKKALM	584	594	2	0	631.368	5	9					-1
TVRDSLKKALM	584	594	3	0	421.248	5	9	8.19903	8.26743	423.412	5.69099	0.6	0					0.0676148		0	0	0	88524.4	937355	3.01913e+06	5.85303e+06	3.61636e+06	2.25312e+06	1.58373e+06	51902.6	32609.5	0	0	0
TVRDSLKKALMM	584	595	2	0	696.889	6	10					-1
TVRDSLKKALMM	584	595	3	0	464.928	6	10					-1
VRDSLKKALM	585	594	2	0	580.845	5	8					-1
VRDSLKKALM	585	594	3	0	387.566	5	8					-1
VRDSLKKALMM	585	595	2	0	646.365	6	9					-1
VRDSLKKALMM	585	595	3	0	431.246	6	9					-1
SLKKALM	588	594	2	0	395.746	4	5	6.42277	6.45428	398.772	5.51579	0.4	1					1.44549		0	21045.6	0	0	0	17132	0	125979	0	0
KKALMMRGLIPE	590	601	2	0	693.902	6	9					-1
KKALMMRGLIPE	590	601	3	0	462.937	6	9					-1
AVYRIQDGEKKPIGWD	604	619	3	0	625.663	6	13					-1
AVYRIQDGEKKPIGWDTD	604	621	3	0	697.688	6	15					-1
AVYRIQDGEKKPIGWDTDISW	604	624	3	0	826.42	7	18					-1
AVYRIQDGEKKPIGWDTDISWL	604	625	3	0	864.115	7	19	12.255	12.2969	868.224	10.7624	0.6	1					0.184681		0	0	86584.1	0	140401	0	0	602987	606966	1.4648e+06	1.53318e+06	2.08267e+06	3.07473e+06	4.04813e+06	2.21432e+06	1.31219e+06	1.15686e+06	258012	66216.4	168342	0	0	60110.4	0	0	119603	0
AVYRIQDGEKKPIGWDTDISWL	604	625	4	0	648.338	7	19	11.782	11.7978	650.155	5.7001	0.4	1					0.318245		3.27196e+06	0	30123.4	0	250085	0	0	0	0	0	0	0	2609.62	0	0	25563.2	1.26386e+06	39932.5	836319	0	143684	0	0	0	124243	0	0
AVYRIQDGEKKPIGWDTDISWLTGEEL	604	630	2	0	1560.29	7	24					-1
AVYRIQDGEKKPIGWDTDISWLTGEEL	604	630	3	0	1040.53	7	24	12.6847	12.9913	1045.67	13.5654	0.6	0					0.0527344		2.18135e+06	589879	663900	857294	71821.1	455227	1.09833e+06	1.80516e+06	4.75041e+06	1.45046e+07	3.26059e+07	6.13938e+07	9.9127e+07	1.46198e+08	1.88857e+08	2.1207e+08	2.04761e+08	1.76269e+08	1.38463e+08	9.11794e+07	5.3977e+07	2.84547e+07	1.2671e+07	3.96391e+06	1.44997e+06	53396	0	57800.6	2288.28	0
AVYRIQDGEKKPIGWDTDISWLTGEEL	604	630	4	0	780.648	7	24	12.7006	12.9016	784.55	13.7464	1	0	2.2818	1.63326	1	-1	0.114557		99874.6	0	94740.6	0	53636.1	0	421870	88464.1	1.7142e+06	4.21926e+06	9.59616e+06	1.69748e+07	2.80535e+07	3.98666e+07	4.96042e+07	5.73543e+07	5.85744e+07	4.95409e+07	3.95766e+07	3.14693e+07	1.5002e+07	7.44163e+06	2.59241e+06	4.30903e+06	177933	48978.5	106077	183576	38993.8	99493.7
VYRIQDGEKKPIGWD	605	619	3	0	601.984	6	12					-1
VYRIQDGEKKPIGWD	605	619	4	0	451.74	6	12					-1
VYRIQDGEKKPIGWDTD	605	621	2	0	1010.51	6	14	8.13578	8.31475	1016.44	10.6634	0.6	0					0.377025		0	0	0	0	487963	238541	2.50124e+06	6.2584e+06	1.2645e+07	1.78682e+07	3.52502e+07	4.72898e+07	5.80141e+07	5.34429e+07	3.23422e+07	1.96905e+07	6.26702e+06	2.29974e+06	137371	60045	0
VYRIQDGEKKPIGWDTD	605	621	3	0	674.009	6	14	8.02507	8.3726	677.928	10.5572	0.6	0					0.361825		0	34730.9	38544.1	238694	903672	3.16608e+06	8.5243e+06	1.54231e+07	2.49887e+07	4.53742e+07	6.98587e+07	1.20681e+08	1.31826e+08	1.02822e+08	6.90865e+07	3.90814e+07	1.26008e+07	6.49403e+06	2.01096e+06	544848	70746.9
VYRIQDGEKKPIGWDTD	605	621	4	0	505.759	6	14					-1
VYRIQDGEKKPIGWDTDISW	605	624	2	0	1203.61	7	17					-1
VYRIQDGEKKPIGWDTDISW	605	624	3	0	802.741	7	17					-1
VYRIQDGEKKPIGWDTDISW	605	624	4	0	602.308	7	17	11.1463	11.183	605.145	9.89689	1	0	2.32672	-0.0364484	1	-4	0.0832691		0	0	0	0	0	0	0	436880	667797	1.30024e+06	1.55583e+06	1.96087e+06	2.04674e+06	1.60385e+06	679408	499539	242472	0	0	0	0	0	0	0	50197.2
VYRIQDGEKKPIGWDTDISWL	605	625	2	0	1260.15	7	18					0
VYRIQDGEKKPIGWDTDISWL	605	625	3	0	840.436	7	18					-1
VYRIQDGEKKPIGWDTDISWLTG	605	627	3	0	893.126	7	20					-1
VYRIQDGEKKPIGWDTDISWLTGEE	605	629	3	0	979.154	7	22					-1
VYRIQDGEKKPIGWDTDISWLTGEEL	605	630	2	0	1524.77	7	23	12.7801	12.9913	1532.11	12.8588	0.6	0					0.164272		92334.4	0	0	0	582950	0	1.61737e+06	86429.9	3.47463e+06	1.44652e+06	5.66944e+06	7.72201e+06	1.25846e+07	1.90421e+07	2.39144e+07	2.42675e+07	2.46854e+07	1.95259e+07	1.444e+07	7.29291e+06	2.33584e+06	123142	0	0	0	8505.36	0	0	0	0
VYRIQDGEKKPIGWDTDISWLTGEEL	605	630	3	0	1016.85	7	23	12.7324	13.0176	1021.87	13.2512	0.6	0					0.0571811		69170.7	0	62883	54414.6	530766	2.4088e+06	5.71137e+06	1.54481e+07	2.78606e+07	5.3446e+07	9.15442e+07	1.60439e+08	2.46832e+08	3.39824e+08	4.37922e+08	4.67073e+08	4.29852e+08	3.71051e+08	2.7375e+08	1.73133e+08	9.96728e+07	4.6928e+07	1.98205e+07	7.28176e+06	749444	11211.2	141550	48145.5	0	0
VYRIQDGEKKPIGWDTDISWLTGEEL	605	630	4	0	762.888	7	23	12.7642	12.9438	766.633	13.1536	0.6	0					0.051457		50672.6	0	62118.7	324860	640180	619577	5.26418e+06	5.13443e+06	9.62155e+06	1.53173e+07	2.916e+07	4.5649e+07	7.10509e+07	9.71134e+07	1.26376e+08	1.37137e+08	1.31077e+08	9.25123e+07	7.93371e+07	5.27482e+07	2.96938e+07	7.63034e+06	5.68047e+06	2.04218e+06	1.01043e+06	36941.8	254889	106354	124674	71464.9
VYRIQDGEKKPIGWDTDISWLTGEELHVEVL	605	635	3	0	1209.29	8	28					-1
YRIQDGEKKPIGWD	606	619	2	0	852.939	5	11	7.70502	8.00923	856.092	5.29058	1	0	1.84329	2.68144	-1	0	0.277077		926981	1.72853e+06	2.54988e+06	9.2444e+06	2.20236e+07	3.79327e+07	4.83873e+07	4.47391e+07	2.91978e+07	1.62066e+07	5.54077e+06	1.66407e+06	140578	1.23263e+06	0	403840	35797.5
YRIQDGEKKPIGWD	606	619	3	0	568.962	5	11	7.08783	7.16692	572.998	11.0945	1	0	4.36356	0.394438	-1	1	0.116576		0	0	0	0	0	0	0	80378.2	0	21892.3	372121	1.32368e+06	1.92575e+06	1.55265e+06	573104	0	26204.6
YRIQDGEKKPIGWD	606	619	4	0	426.973	5	11					-1
YRIQDGEKKPIGWDTD	606	621	2	0	960.976	6	13					-1
YRIQDGEKKPIGWDTD	606	621	3	0	640.987	6	13					-1
YRIQDGEKKPIGWDTD	606	621	4	0	480.992	6	13					-1
YRIQDGEKKPIGWDTDISW	606	624	3	0	769.718	6	16	9.52792	9.92062	773.774	10.7825	1	0	2.7649	3.58029	1	-3	0.100921		146660	132702	4.06593e+06	0	0	0	0	1.47711e+06	315480	8.97537e+07	2.13561e+08	3.55116e+08	4.90737e+08	4.76567e+08	3.04526e+08	5.50472e+07	1.0523e+06	3.39592e+06	2.53195e+06	1.82385e+06	1.34143e+06	184746	0
YRIQDGEKKPIGWDTDISW	606	624	4	0	577.541	6	16	9.53843	9.92062	580.566	10.7194	1	0	2.74606	3.47346	1	-3	0.0917417		80821.1	65762.4	107384	510418	144586	2144.72	115197	3.68869e+06	6.72341e+06	3.83876e+07	1.0236e+08	1.78307e+08	2.40901e+08	2.29599e+08	1.20315e+08	3.00823e+07	746072	117889	518992	3.27168e+06	231436	40209.8	0
YRIQDGEKKPIGWDTDISWL	606	625	2	0	1210.62	7	17					-1
YRIQDGEKKPIGWDTDISWL	606	625	3	0	807.413	7	17					0
YRIQDGEKKPIGWDTDISWL	606	625	4	0	605.812	7	17					-1
YRIQDGEKKPIGWDTDISWLTG	606	627	3	0	860.103	7	19					-1
YRIQDGEKKPIGWDTDISWLTGEEL	606	630	2	0	1475.24	7	22	12.1609	12.255	1484.99	17.751	1	0	3.39999	0.547492	-1	-9	0.52733		0	0	0	0	0	0	0	294126	0	0	0	255062	0	0	478424	2.33475e+06	3.60911e+06	9.182e+06	2.44007e+07	3.06294e+07	3.88569e+07	2.29953e+07	8.92304e+06	2.37941e+06	434512	434370	0	0	0	434171
YRIQDGEKKPIGWDTDISWLTGEEL	606	630	3	0	983.826	7	22	12.6847	12.9913	988.824	13.2318	0.6	0					0.194648		0	1.3375e+06	40814.3	442020	643678	953021	2.55728e+06	5.60754e+06	1.04539e+07	2.24458e+07	4.03956e+07	7.32896e+07	1.09489e+08	1.60581e+08	1.85741e+08	2.0306e+08	1.78661e+08	1.51092e+08	1.05208e+08	6.72209e+07	3.89824e+07	1.73205e+07	5.61427e+06	1.10423e+06	184689	147590	6.02693e+06	64492	8611.51	3.47602e+06
RIQDGEKKPIGWDTD	607	621	2	0	879.444	6	12	6.29645	6.31225	888.18	16.4468	0.4	0					0.233492		0	0	0	0	0	0	0	0	0	0	0	0	0	0	0	0	111344	147306	333794
RIQDGEKKPIGWDTD	607	621	3	0	586.632	6	12	7.45187	7.56242	589.65	8.02861	1	0	2.74171	0.71409	-1	-4	0.289548		0	0	414494	47557.6	339491	1.2748e+06	2.39e+06	4.89851e+06	6.39178e+06	5.76324e+06	5.25058e+06	4.57216e+06	3.0945e+06	1.30697e+06	707654	99733.3	93401	0	0
RIQDGEKKPIGWDTD	607	621	4	0	440.226	6	12					-1
RIQDGEKKPIGWDTDISW	607	624	2	0	1072.54	6	15	9.35963	9.49638	1073.74	1.11526	0.4	0					1.30424		1.50053e+07	0	3.11866e+06	0	540981	153694	826982	1.29418e+06	1.54101e+06	99096.8	95638.8	69878.6	363485	0	592147	0	69411.6	0	80464	0	107393	80721.9
RIQDGEKKPIGWDTDISW	607	624	3	0	715.364	6	15	10.8604	10.9526	718.688	8.69789	1	0	2.31568	0.527852	-1	-4	0.165487		0	10743.4	1979.49	22789.6	0	288517	1.1726e+06	3.62526e+06	6.42687e+06	9.24898e+06	1.05913e+07	7.80991e+06	4.08604e+06	4.09217e+06	1.37877e+06	99906	0	22706.5	150227	0	0	0
RIQDGEKKPIGWDTDISWL	607	625	2	0	1129.08	6	16	10.7665	10.8291	1130.31	1.10495	0.4	0					2.76313		3.45004e+06	1.0971e+06	1.06919e+06	121483	422976	362400	151041	241926	252420	224976	100557	93982.9	0	0	0	0	0	0	0	148248	0	15534.5	0
RIQDGEKKPIGWDTDISWL	607	625	3	0	753.059	6	16	10.8917	10.9388	754.298	2.37034	0.4	1					0.347035		1.16398e+06	7.6631e+06	5.54963e+06	2.2289e+06	1.58265e+06	172550	128647	3.80719e+06	0	76752.6	2.6304e+06	70856.6	117975	54108.1	0	42771.6	0	39278.1	108308	0	0	0	52322.1
RIQDGEKKPIGWDTDISWL	607	625	4	0	565.046	6	16					-1
RIQDGEKKPIGWDTDISWLTG	607	627	3	0	805.748	7	18					-1
RIQDGEKKPIGWDTDISWLTGEEL	607	630	2	0	1393.7	7	21					-1
RIQDGEKKPIGWDTDISWLTGEEL	607	630	3	0	929.471	7	21	12.5894	12.8119	934.062	12.1206	1	0	2.30285	1.85082	1	-4	0.070994		402192	469177	481389	2.95866e+06	156913	751159	4.41948e+06	5.63019e+06	1.65757e+07	3.7537e+07	7.49719e+07	1.30979e+08	1.90716e+08	2.21515e+08	2.36193e+08	2.07622e+08	1.46621e+08	9.98471e+07	5.8548e+07	2.64208e+07	1.09663e+07	4.58156e+06	492355	102780	242011	82767.2	7096.49	108944	175070
RIQDGEKKPIGWDTDISWLTGEEL	607	630	4	0	697.355	7	21	12.5894	12.743	700.827	12.2324	1	0	2.32828	1.15141	1	-4	0.10156		67188.6	1.35556e+06	28550.1	29427.7	89208.1	130764	56678	474554	1.49312e+06	3.19956e+06	7.79845e+06	1.4415e+07	1.96314e+07	2.4671e+07	2.53101e+07	2.12041e+07	1.76484e+07	1.15088e+07	6.23599e+06	2.59787e+06	856814	111757	177491	22890	106196	26277.6	162001	26634.7	1.31197e+06
RIQDGEKKPIGWDTDISWLTGEELHV	607	632	3	0	1008.18	7	23					-1
TDISWLTGEEL	620	630	1	0	1263.61	5	9	12.098	12.6	1271.76	7.40642	0.4	1					3.03921		0	0	1.27859e+06	2.94698e+06	1.1974e+07	2.48334e+07	2.91923e+07	2.13999e+07	1.2467e+07	5.69223e+06	3.73067e+06	1.17651e+06	955029	4.91029e+06	3.27933e+07
TDISWLTGEEL	620	630	2	0	632.309	5	9	12.4786	12.5525	635.6	5.8378	0.6	1					0.296495		0	0	176592	975265	2.33331e+06	3.74291e+06	3.42139e+06	2.51624e+06	1.15101e+06	350670	111894	241525	435163	738680	764747
ISWLTGEELHV	622	632	2	0	642.335	5	9	10.4522	10.4996	643.847	2.25037	1	0	0.740276	0.0727547		0	0.0403799		1.1168e+06	9.18135e+06	2.79262e+07	3.80579e+07	2.59259e+07	8.27501e+06	1.25142e+06	188053	73269.9	0	0	0	45178.9	0	305751
LTGEEL	625	630	1	0	661.34	4	4	7.13523	7.31997	663.646	1.92901	1	0	1.84945	1.46768		1	0.338648		3.3491e+06	2.0238e+07	3.63659e+07	2.71087e+07	1.20227e+07	1.84135e+06	12808.5	6177.6	33158.1
LTGEELHV	625	632	2	0	449.237	4	6	7.68917	7.7209	451.158	3.32055	0.4	1					1.33092		19367.6	38797.6	5297.81	0	0	5152.51	222.961	0	10691.5	19400	6707.76
[truncated: 21 more columns]
