# Supplementary material for: Unveiling the domain-specific and RAS isoform-specific details of BRAF kinase regulation
Source: eLife. 2023 Dec 27;12:RP88836. doi: 10.7554/eLife.88836 (PMC10752582; doi:10.7554/eLife.88836)
Supplement: Figure 2—source data 1. — Also applies to plots presented in Supplementary file 1 and Figure 2—figure supplement 1 and Figure 2—figure supplement 3. [file elife-88836-fig2-data1.zip › Figure 2- source data 1/(BRAF_N2_BRAF-N2-HRAS-5min.mzXML) ExMS2_FinalTable.xls]

## Sheet: Sheet1
Sequence	START	END	Charge	ModMass	Monoisotopic m/z	maxND	maxD	RT Range(start, unit: min)	RT Range(end)	Centroid m/z	Delta Mass	Flag#1:Skip-tests	Flag#2:Unimodality check	Flag#3:Back exchange prediction check	Flag#4:Elution RT width check	Flag#5:Unique peptide RT/deltaD consistency check	Flag#6:Common-end peptides centroid subtraction check	Flag#7:Centroid shift within RT range check	Flag#8:Data multiple assignment check	Isotopic Envelope Amplitudes(start from this column(the Monoisotopic) to nonzero end):
GSSHHHHHHGTKTEEGKL	2	19	2	0	1008.48	6	16					-1
GSSHHHHHHGTKTEEGKL	2	19	3	0	672.656	6	16					-1
GSSHHHHHHGTKTEEGKL	2	19	4	0	504.744	6	16					-1
GSSHHHHHHGTKTEEGKL	2	19	5	0	403.997	6	16					-1
GSSHHHHHHGTKTEEGKLVIWINGDKGYNGL	2	32	4	0	862.178	8	29					-1
VIWINGDKGY	20	29	1	0	1164.6	5	8	8.12042	8.12042	1164.6	-0.713979	0.4	0					0		98567.4	0	0	0	0	0	0	0	0	0	0	0	0	0
VIWINGDKGY	20	29	2	0	582.806	5	8					0
VIWINGDKGYNG	20	31	2	0	668.338	5	10					-1
VIWINGDKGYNGL	20	32	1	0	1448.75	5	11	10.5374	10.5932	1452.03	2.39698	1	0	0.889596	0.276312	1	0	0.16279		299244	3.26631e+06	7.68661e+06	9.54417e+06	8.20839e+06	4.47992e+06	1.89523e+06	18530.8	0	0	0	0	0	0	133293	0	0
VIWINGDKGYNGL	20	32	2	0	724.88	5	11	10.4901	10.5932	726.583	2.52862	1	0	0.95813	0.834955	1	0	0.127299		1.0611e+07	5.00643e+07	1.42527e+08	1.74722e+08	1.50852e+08	8.56856e+07	4.18597e+07	1.56541e+07	3.48292e+06	748631	510154	81073.7	0	69054.1	98070.8	74308.9	57307.5
VIWINGDKGYNGLAE	20	34	2	0	824.92	5	13					-1
VIWINGDKGYNGLAEVGKKFEKDTG	20	44	3	0	913.476	7	23					-1
VIWINGDKGYNGLAEVGKKFEKDTGIKV	20	47	3	0	1026.89	7	26					-1
VIWINGDKGYNGLAEVGKKFEKDTGIKV	20	47	4	0	770.421	7	26					-1
VIWINGDKGYNGLAEVGKKFEKDTGIKV	20	47	5	0	616.538	7	26					-1
VIWINGDKGYNGLAEVGKKFEKDTGIKVTVEHPDKL	20	55	3	0	1333.38	9	33	10.7453	10.8236	1334.37	0.543262	1	0	-0.264099	0.543147	0	-3	0.801017		2.15971e+06	5.22259e+06	6.45123e+06	5.33515e+06	3.35573e+06	336873	171484	194567	0	0	0	0	0	0	0	0	0	18457.8	0	12475.1	0	121537	0	0	661657	0	0	0	0	0
VIWINGDKGYNGLAEVGKKFEKDTGIKVTVEHPDKL	20	55	4	0	1000.29	9	33	11.0434	11.1063	1002.21	5.28791	1	0	0.559326	0.360865	0	-1	0.202673		1.25519e+06	2.26305e+06	3.67568e+06	4.48755e+06	7.15502e+06	1.28427e+07	1.34623e+07	1.37798e+07	1.25363e+07	1.09817e+07	7.0203e+06	4.10322e+06	3.06095e+06	1.84339e+06	2.21889e+06	1.57225e+06	1.08773e+06	585685	1.03803e+06	466244	0	0	0	118950	0	0	0	0	0	129117
VIWINGDKGYNGLAEVGKKFEKDTGIKVTVEHPDKL	20	55	5	0	800.434	9	33					-1
VIWINGDKGYNGLAEVGKKFEKDTGIKVTVEHPDKL	20	55	6	0	667.196	9	33					-1
VIWINGDKGYNGLAEVGKKFEKDTGIKVTVEHPDKL	20	55	7	0	572.026	9	33					-1
INGDKGYNGLAEVGKKFEKDTGIKVTVEHPDKLEEKFPQVAA	23	64	3	0	1533.81	9	38					-1
NGDKGYNGLAEVGKKFEKDTGIKVTVE	24	50	3	0	966.173	7	25					-1
NGLAEVGKKFEKDTGIKVTVEHPDKL	30	55	3	0	951.522	7	23	9.33957	9.39195	957.87	17.3546	1	0	3.96297	0.236592		-3	0.12512		0	0	0	0	0	71444.1	101547	0	0	0	0	0	0	0	0	0	610805	2.57627e+06	5.18942e+06	6.677e+06	4.36479e+06	3.04958e+06	874902	0	0	0	0	0	0	0
NGLAEVGKKFEKDTGIKVTVEHPDKLEEKFPQVAATGDGPDIIF	30	73	4	0	1192.63	9	39					-1
LAEVGKKFEKDTGIKVTVEHPDKL	32	55	3	0	894.501	7	21					-1
LAEVGKKFEKDTGIKVTVEHPDKL	32	55	4	0	671.127	7	21					-1
LAEVGKKFEKDTGIKVTVEHPDKLEEKFPQVAATGDGPDIIF	32	73	5	0	920.091	9	37					-1
AEVGKKFEKDTG	33	44	2	0	654.843	5	10					-1
AEVGKKFEKDTGIKV	33	47	2	0	824.967	5	13					-1
AEVGKKFEKDTGIKV	33	47	3	0	550.314	5	13					-1
AEVGKKFEKDTGIKVTVEHPDKL	33	55	3	0	856.806	7	20					-1
AEVGKKFEKDTGIKVTVEHPDKL	33	55	4	0	642.856	7	20	6.66358	6.93528	643.256	0.0731804	0.4	0					0.198032		6.03882e+07	0	4.00839e+07	0	1.83932e+07	0	6.00197e+06	0	1.03124e+06	0	58164.7	0	0	0	0	0	0	0	0	0	0	0	44424	0	0	0	52680.6	0
AEVGKKFEKDTGIKVTVEHPDKL	33	55	5	0	514.486	7	20					-1
AEVGKKFEKDTGIKVTVEHPDKL	33	55	6	0	428.907	7	20	6.66358	6.95102	429.157	-0.0226905	0.4	0					0.0668752		5.2212e+07	0	3.28028e+07	0	1.42258e+07	0	4.06292e+06	0	269619	0	28797.1	0	0	0	472904	0	0	0	0	0	0	0	0	0	0	0	0	0
AEVGKKFEKDTGIKVTVEHPDKLEEKFPQVAATGDGPDIIF	33	73	3	0	1495.12	9	36					-1
AEVGKKFEKDTGIKVTVEHPDKLEEKFPQVAATGDGPDIIF	33	73	4	0	1121.59	9	36	10.5564	10.9648	1123.86	6.37396	1	0	0.655626	4.43733	1	0	0.0696417		0	63926.4	2.41701e+06	2.67918e+07	9.20785e+07	2.14254e+08	3.70273e+08	4.99916e+08	5.47788e+08	4.99896e+08	3.99258e+08	2.92791e+08	1.85782e+08	1.20126e+08	7.21974e+07	5.68349e+07	3.66436e+07	2.96487e+07	1.68477e+07	1.41225e+07	5.99104e+06	4.93732e+06	1.05315e+06	1.05859e+06	858332	1.26752e+06	98459.7	148273	22428.2	163005
AEVGKKFEKDTGIKVTVEHPDKLEEKFPQVAATGDGPDIIF	33	73	5	0	897.474	9	36	10.6194	10.8288	899.266	6.27451	0.4	0					0.0193655		937640	0	2.87349e+06	1.59104e+07	5.64101e+07	1.30378e+08	2.16111e+08	3.1247e+08	3.29255e+08	3.21864e+08	2.5068e+08	1.7057e+08	1.15443e+08	7.20436e+07	4.90836e+07	2.40172e+07	2.73811e+07	1.7524e+07	1.36531e+07	1.14625e+07	0	5.04479e+06	3.00049e+06	1.69587e+06	734116	0	710002	541738	87362.7	81275.2
AEVGKKFEKDTGIKVTVEHPDKLEEKFPQVAATGDGPDIIF	33	73	6	0	748.063	9	36	10.6667	10.7505	749.557	6.27971	1	0	0.640631	0.60725	1	0	0.0235035		0	47779.5	173356	2.77311e+06	1.17405e+07	2.46149e+07	4.09709e+07	6.10272e+07	6.41738e+07	6.11055e+07	4.69192e+07	3.3864e+07	2.2286e+07	1.39155e+07	9.27645e+06	6.20635e+06	4.10322e+06	3.01078e+06	1.87476e+06	2.2596e+06	744173	815047	98043.3	252292	84107	54214.6	380091	113727	0	0
AEVGKKFEKDTGIKVTVEHPDKLEEKFPQVAATGDGPDIIF	33	73	7	0	641.34	9	36					-1
VGKKFEKDTGIKVTVEHPDKL	35	55	3	0	790.113	6	18					-1
VGKKFEKDTGIKVTVEHPDKLEEKFPQVAATGDGPDIIF	35	73	4	0	1071.57	9	34					-1
VGKKFEKDTGIKVTVEHPDKLEEKFPQVAATGDGPDIIF	35	73	5	0	857.458	9	34					-1
IKVTVEHPDKL	45	55	2	0	639.874	5	8					-1
TVEHPDKL	48	55	1	0	938.494	4	5	5.54398	5.57638	945.36	6.32011	0.4	1					0.790829		0	0	0	0	0	0	163295	67663.8	0	57373.4
TVEHPDKL	48	55	3	0	313.503	4	5					-1
TVEHPDKLEEKFPQVAATGDGPDIIF	48	73	3	0	951.815	7	21	10.1285	10.5721	954.95	7.6967	0.6	0					0.266502		0	75469	362991	423273	1.54193e+06	8.64432e+06	4.72936e+07	1.43877e+08	2.65025e+08	3.08703e+08	2.84419e+08	1.33597e+08	1.18255e+08	5.36067e+07	4.35482e+06	7.33219e+06	2.17679e+06	141695	132584	93493.6	219679	188052	299592	300300	550386	284007	513159	81007.9	81710.3
LEEKFPQVAATGDGPDIIFWAHDRFGGYAQSGLLAEIT	55	92	4	0	1030.77	9	34	13.2648	13.3991	1033.98	10.3665	1	0	1.3878	1.20365			0.109073		296555	0	0	0	2175.24	0	385227	4.65325e+06	1.48063e+07	2.97434e+07	4.58833e+07	6.2093e+07	7.08575e+07	7.08921e+07	6.21239e+07	3.49717e+07	1.35939e+07	9.07134e+06	3.85964e+06	509755	1.30757e+06	111395	130590	0	118200	43002.5	164085	206431	0	163704
EEKFPQVAATGDGPDIIF	56	73	2	0	967.481	6	14	11.4563	11.6815	969.812	3.50045	1	0	1.07357	2.2759	1	1	0.0454948		1.73709e+06	3.14002e+07	1.01378e+08	2.34896e+08	3.31734e+08	3.05113e+08	2.03861e+08	1.10197e+08	5.0769e+07	1.9867e+07	7.80008e+06	2.56561e+06	683544	184985	39441.5	0	221055	122529	410228	461780	446065
EEKFPQVAATGDGPDIIF	56	73	3	0	645.323	6	14	11.488	11.671	646.839	3.38683	1	0	1.0271	1.77723	1	1	0.0812527		115885	3.11773e+06	1.24072e+07	2.74966e+07	3.56247e+07	3.32498e+07	2.22689e+07	1.06851e+07	4.28668e+06	1.35134e+06	373607	0	124500	51273.2	31349.5	28618.8	25364.5	23746.5	9.14086	175191	74044.2
WAHDRFGG	74	81	2	0	473.22	4	6	7.3619	7.56212	474.065	1.12306	0.4	0					0.579463		1.08508e+06	2.13771e+06	2.23737e+06	1.15837e+06	224655	0	0	0	51716.8	0	24954
WAHDRFGG	74	81	3	0	315.816	4	6					0
WAHDRFGGY	74	82	1	0	1108.5	5	7					-1
WAHDRFGGY	74	82	2	0	554.752	5	7					-1
WAHDRFGGY	74	82	3	0	370.17	5	7	8.45178	8.86118	370.232	-0.493497	0.4	0					0.108021		3.5562e+07	452748	189914	1.22038e+06	0	25455.4	27876.7	0	0	163215	0	471.762	62072
WAHDRFGGYAQSGL	74	87	1	0	1564.73	5	12					-1
WAHDRFGGYAQSGL	74	87	2	0	782.868	5	12	9.40243	9.45497	784.67	2.66453	1	0	0.913286	0.238361	1	1	0.0929981		0	2.65815e+06	6.91093e+06	8.83746e+06	8.53496e+06	5.45746e+06	3.06064e+06	848776	360097	0	0	0	0	0	0	0	0	0
WAHDRFGGYAQSGL	74	87	3	0	522.248	5	12	9.41817	9.49705	523.458	2.6913	1	0	0.926061	0.549243	1	1	0.069989		1.06232e+06	8.96607e+06	2.12e+07	2.80546e+07	2.60529e+07	1.78724e+07	8.6926e+06	4.01039e+06	1.79639e+06	152444	0	0	78490.2	0	0	35419.3	0	0
WAHDRFGGYAQSGLL	74	88	2	0	839.41	5	13	10.5564	10.6352	841.485	3.1384	1	0	1.02423	0.548063	1	1	0.0507286		3.9858e+06	2.30062e+07	5.63534e+07	8.90634e+07	9.09805e+07	6.23023e+07	3.43235e+07	2.03715e+07	1.43828e+07	7.40582e+06	3.94221e+06	1.63291e+06	506893	133560	302050	197319	568541	0	150041
WAHDRFGGYAQSGLL	74	88	3	0	559.943	5	13	10.5564	10.6352	561.2	2.76053	1	0	0.857756	0.548063	1	1	0.032324		5.01455e+06	2.92704e+07	5.97174e+07	7.56752e+07	6.90371e+07	4.5153e+07	2.69034e+07	1.42393e+07	7.26562e+06	3.64584e+06	1.12333e+06	264317	78682.3	274170	99536.9	667893	588847	332923	0
WAHDRFGGYAQSGLLA	74	89	2	0	874.929	6	14					-1
WAHDRFGGYAQSGLLA	74	89	3	0	583.622	6	14					-1
YAQSGL	82	87	1	0	638.314	4	4	6.17288	6.28937	640.248	1.56156	0.4	0					1.0904		0	426615	465188	176613	35066	0	24402.4	0	0
AQSGLL	83	88	1	0	588.335	3	4					-1
LAEITPDKA	88	96	1	0	957.525	4	6	5.6089	5.87995	962.029	3.94708	0.4	1					1.09401		36364.2	67353	31627.9	20082.2	4484.92	24208.1	84760	82809.6	545.51	34627.8	0
LAEITPDKA	88	96	2	0	479.266	4	6	6.14102	6.19938	481.158	3.22696	1	0	2.7218	0.307184	-1	0	0.0780167		63347.2	140678	1.75031e+06	3.43257e+06	4.06234e+06	2.52531e+06	783570	104513	0	33917.3	6643.3
LAEITPDKAFQDKL	88	101	2	0	794.933	5	11	8.0098	8.2311	802.142	13.4717	0.4	1					0.26053		0	0	0	0	0	81369.3	48380.8	64297.6	0	253347	141787	212511	52550.2	2.02525e+06	9.61836e+06	8.41595e+06	2.92808e+06
LAEITPDKAFQDKL	88	101	3	0	530.291	5	11					0
LAEITPDKAFQDKLYPFT	88	105	2	0	1049.05	6	14	11.2636	11.374	1052.33	5.28518	0.6	0					0.27708		0	0	0	1.91078e+06	5.90108e+06	9.73168e+06	9.99791e+06	8.30451e+06	6.48583e+06	5.09471e+06	2.33682e+06	648095	312785	97217.1	0	119234	0	13909.7	0	0	145843
LAEITPDKAFQDKLYPFT	88	105	3	0	699.702	6	14	11.2007	11.3372	701.751	4.86182	0.6	0					0.173544		0	117266	460416	3.08084e+06	7.98591e+06	1.36045e+07	1.39124e+07	1.00628e+07	5.8849e+06	1.97137e+06	750896	550805	338643	931147	539835	192987	40814.9	0	0	0	4011.51
LAEITPDKAFQDKLYPFTW	88	106	2	0	1142.09	6	15	12.8335	13.1581	1145.01	4.41762	1	0	1.32829	3.44805	1	-3	0.203324		0	1.07694e+06	1.74527e+06	1.56875e+07	2.96605e+07	4.61543e+07	4.46259e+07	3.48091e+07	2.01604e+07	9.90941e+06	2.81903e+06	554856	74936.4	632567	0	0	0	67043.1	0	62916.8	0	0
LAEITPDKAFQDKLYPFTW	88	106	3	0	761.728	6	15					-1
LAEITPDKAFQDKLYPFTWD	88	107	2	0	1199.6	7	16	12.5477	12.6483	1203.5	6.31768	0.6	1					0.244388		0	357887	9.2755e+06	2.72326e+07	6.85925e+07	9.61405e+07	1.06256e+08	7.8684e+07	5.09774e+07	2.723e+07	1.35174e+07	6.55448e+06	3.85033e+06	644944	8.60226e+06	0	3.23128e+07	119804	3.48014e+07	0	1.20509e+07	0	1.14156e+06	0
LAEITPDKAFQDKLYPFTWD	88	107	3	0	800.07	7	16	12.5477	12.6642	802.113	4.64508	0.6	0					0.0187184		300476	3.93481e+06	2.93845e+07	1.07963e+08	2.44066e+08	3.57502e+08	3.83809e+08	3.1054e+08	1.95234e+08	1.00762e+08	4.82921e+07	2.3497e+07	1.09305e+07	8.56994e+06	2.60473e+06	1.24257e+06	0	850966	493643	0	0	56235.3	435291	87205
LAEITPDKAFQDKLYPFTWDA	88	108	2	0	1235.12	7	17					-1
LAEITPDKAFQDKLYPFTWDA	88	108	3	0	823.749	7	17	12.5477	12.8124	826.011	5.26294	0.6	1					0.0969466		273017	2.3062e+06	1.96557e+07	6.95298e+07	1.63563e+08	2.52632e+08	2.60384e+08	2.22601e+08	1.36551e+08	7.50763e+07	3.88836e+07	1.12453e+08	9.8149e+06	3.6108e+06	5.40457e+07	0	0	0	0	0	0	0	0	11324.6	51763.6
LAEITPDKAFQDKLYPFTWDAVRY	88	111	3	0	963.16	7	20					-1
LAEITPDKAFQDKLYPFTWDAVRYNGK	88	114	4	0	797.412	8	23	11.9341	12.123	799.479	6.32022	0.6	0					0.03495		3.8603e+06	304325	4.79336e+06	5.72193e+06	2.2137e+07	5.92987e+07	1.08507e+08	1.46227e+08	1.53516e+08	1.30015e+08	8.69552e+07	5.35245e+07	3.26121e+07	1.71525e+07	8.89904e+06	4.56994e+06	7.23033e+06	1.1702e+06	495226	113788	1.93138e+06	243465	132672	19091	1.13221e+06	178739	236201	510150	311853	267382
LAEITPDKAFQDKLYPFTWDAVRYNGKL	88	115	3	0	1100.57	8	24	12.1543	12.2329	1103.52	6.82676	1	0	1.27068	0.546293	1	-1	0.0372718		2865.94	0	0	1.59692e+06	1.2921e+07	3.13825e+07	6.51531e+07	1.03178e+08	1.26619e+08	1.20147e+08	9.93292e+07	6.62407e+07	3.93955e+07	2.17359e+07	1.32624e+07	6.51432e+06	3.17267e+06	1.79835e+06	1.31051e+06	99879	165673	0	0	0	0	0	0	0	0	0
LAEITPDKAFQDKLYPFTWDAVRYNGKL	88	115	4	0	825.683	8	24	12.0445	12.3009	827.903	6.85847	1	0	1.27825	2.64361	1	-1	0.037979		64195	340132	1.23309e+06	1.14462e+07	4.86941e+07	1.33196e+08	2.76719e+08	4.33787e+08	5.10317e+08	5.0877e+08	3.94809e+08	2.6236e+08	1.57506e+08	9.08038e+07	4.8409e+07	2.86683e+07	1.50738e+07	9.67868e+06	5.85794e+06	5.05325e+06	1.56661e+06	890357	659065	597515	419680	59587.3	186127	96026.5	295478	179543
LAEITPDKAFQDKLYPFTWDAVRYNGKL	88	115	5	0	660.748	8	24	12.0602	12.2225	662.567	7.0743	1	0	1.32975	1.53321	1	-1	0.0677571		0	0	126248	1.47977e+06	4.15143e+06	1.53884e+07	2.94007e+07	5.02416e+07	6.35671e+07	5.98263e+07	4.681e+07	3.26238e+07	1.99726e+07	1.08085e+07	5.04296e+06	3.70007e+06	1.99157e+06	440518	858007	110227	331474	92819.3	154667	140133	36855.1	0	0	227107	161012	184247
AEITPDKA	89	96	1	0	844.441	4	5					-1
AEITPDKAFQDKL	89	101	2	0	738.391	5	10	8.0414	8.10462	738.925	0.195657	0.4	0					0.717698		2.00069e+06	56180.7	452713	54092.6	14646.8	43145.7	0	0	0	0	0	44443.6	0	0	73474	0
AEITPDKAFQDKL	89	101	3	0	492.596	5	10					-1
AEITPDKAFQDKLYPFT	89	105	2	0	992.507	6	13					-1
AEITPDKAFQDKLYPFT	89	105	3	0	662.007	6	13					-1
AEITPDKAFQDKLYPFTW	89	106	2	0	1085.55	6	14	12.7065	12.8124	1088.21	3.99312	1	0	1.27512	0.867597	1	-1	0.219154		0	0	1.19189e+06	3.53846e+06	6.46822e+06	8.08897e+06	7.7336e+06	3.67935e+06	1.58148e+06	286491	178021	0	0	0	0	0	271663	74897.7	141193	0	0
AEITPDKAFQDKLYPFTW	89	106	3	0	724.033	6	14	12.7224	12.8124	725.62	3.41749	0.4	1					0.0707033		0	1.09204e+07	1.52277e+06	6.4558e+06	1.21883e+07	1.47314e+07	1.26416e+07	7.46183e+06	3.38256e+06	1.15321e+06	684917	104079	30659.7	0	35509.1	0	209307	197760	0	87745.7	131278
AEITPDKAFQDKLYPFTWD	89	107	2	0	1143.06	6	15	12.1857	12.3009	1145.82	4.10852	1	0	1.21028	0.977909	1	-1	0.102401		0	0	474196	8.90895e+06	1.87659e+07	2.43394e+07	2.02207e+07	1.36762e+07	7.63804e+06	2.26147e+06	347539	275588	0	0	0	0	0	0	0	0	0	156834
AEITPDKAFQDKLYPFTWD	89	107	3	0	762.376	6	15	12.123	12.2591	764.304	4.38159	1	0	1.31454	1.2241	1	-1	0.166643		0	224430	3.15672e+06	1.41613e+07	2.98655e+07	3.38412e+07	3.37739e+07	2.26622e+07	1.17097e+07	6.36282e+06	2.03496e+06	899047	427749	226342	221628	148788	0	121124	781947	51127.7	107686	869855
AEITPDKAFQDKLYPFTWDA	89	108	2	0	1178.58	7	16					-1
AEITPDKAFQDKLYPFTWDA	89	108	3	0	786.055	7	16	12.0445	12.4109	789.001	7.38998	0.6	1					0.493383		370456	95628.9	4.16099e+06	1.71746e+07	3.49974e+07	4.73405e+07	4.83981e+07	6.96609e+07	9.18618e+07	1.74636e+08	1.50913e+08	9.677e+07	5.14667e+07	2.30878e+07	8.18921e+06	3.29266e+06	1.83016e+06	491602	441014	1.0199e+06	435997	164821	1.19288e+06	374860
AEITPDKAFQDKLYPFTWDAVRYNGKL	89	115	3	0	1062.88	8	23					-1
AEITPDKAFQDKLYPFTWDAVRYNGKL	89	115	4	0	797.412	8	23	11.9341	12.123	799.479	6.32022	0.6	0					0.03495		3.8603e+06	304325	4.79336e+06	5.72193e+06	2.2137e+07	5.92987e+07	1.08507e+08	1.46227e+08	1.53516e+08	1.30015e+08	8.69552e+07	5.35245e+07	3.26121e+07	1.71525e+07	8.89904e+06	4.56994e+06	7.23033e+06	1.1702e+06	495226	113788	1.93138e+06	243465	132672	19091	1.13221e+06	178739	236201	510150	311853	267382
EITPDKAFQDKLYPFTWDAVRYNGKL	90	115	3	0	1039.2	8	22					-1
ITPDKAFQDKLYPFTWDAVRYNGKL	91	115	3	0	996.187	7	21					-1
FQDKLYPFT	97	105	2	0	579.795	5	6	10.1285	10.2855	580.435	0.550202	0.6	0					0.470843		6.37229e+06	5.81906e+06	1.01072e+06	152360	142815	53287.1	38641.3	276219	324632	524501	0	12757.6
FQDKLYPFTW	97	106	1	0	1344.66	5	7	12.123	12.1387	1355.72	10.1964	0.4	1					0		0	0	0	0	0	0	0	0	0	0	0	944666	0
FQDKLYPFTW	97	106	2	0	672.835	5	7	12.8019	13.1581	673.79	1.04879	1	0	0.499692	3.82107	-1	1	0.140097		2.33885e+07	1.02088e+08	9.60573e+07	5.16195e+07	1.98504e+07	5.93295e+06	960871	359787	82664.1	225634	122973	120754	81197.1
FQDKLYPFTWD	97	107	1	0	1459.69	5	8					-1
FQDKLYPFTWD	97	107	2	0	730.348	5	8	12.3742	12.4792	731.358	1.10007	1	0	0.429144	0.857568	1	0	0.0186658		2.92207e+07	1.22959e+08	1.24481e+08	7.04732e+07	3.03836e+07	1.00713e+07	4.0179e+06	1.3418e+06	0	161493	0	86169.7	42687.6	0
FQDKLYPFTWDA	97	108	2	0	765.867	5	9	12.3113	12.4372	767.018	1.34239	1	0	0.495841	1.10317		0	0.27916		5.00329e+06	2.49879e+07	2.52269e+07	1.4685e+07	6.246e+06	2.09251e+06	419159	171203	65416.9	108201	0	36986.8	161110	868403	846652
FQDKLYPFTWDAVRYNGKL	97	115	2	0	1181.1	7	16					-1
FQDKLYPFTWDAVRYNGKL	97	115	3	0	787.739	7	16	10.8079	10.9805	789.038	2.43119	0.6	1					0.35693		3.16719e+06	7.42882e+06	9.0846e+06	7.68826e+06	4.90861e+06	6.0045e+06	2.67524e+06	2.2056e+06	743369	263221	157971	545019	183819	82502.8	201982	77533.8	54234.8	712207	134267	0	626862	0	58833	12293.7
FQDKLYPFTWDAVRYNGKL	97	115	4	0	591.056	7	16					-1
DKLYPFTWD	99	107	2	0	592.785	5	6					-1
DKLYPFTWDA	99	108	2	0	628.303	5	7					-1
DKLYPFTWDAVRYNGKL	99	115	3	0	696.03	6	14					-1
YPFTWD	102	107	1	0	828.356	4	4	11.4246	11.488	829.226	0.338902	0.4	0					0.126029		2.33862e+06	5.94129e+06	1.08815e+06	0	0	0	0	0	0
YPFTWDAVRYNGKL	102	115	2	0	865.438	6	12	9.843	9.90573	867.712	3.47275	0.6	1					0.72751		500713	764395	1.44063e+06	1.81565e+06	1.00891e+06	286643	0	0	0	0	0	0	467284	368085	544765	0	0	0	0
YPFTWDAVRYNGKL	102	115	3	0	577.295	6	12	11.393	11.5145	578.725	3.21483	0.6	0					0.308587		69813.3	426324	2.8356e+06	4.90589e+06	5.05419e+06	3.14483e+06	2.17332e+06	373666	249854	241157	0	22788.8	0	25594	26742	349437	23550.2	0	142730
WDAVRYNGKL	106	115	2	0	611.322	5	8					0
DAVRYNGKL	107	115	1	0	1035.56	4	7					-1
DAVRYNGKL	107	115	2	0	518.283	4	7	6.95102	6.98778	519.707	2.24811	1	0	1.48093	0.0523436	1	0	0.0936418		55251.9	968895	2.43837e+06	2.15449e+06	1.73044e+06	651156	65023.8	0	0	0	0	0
AVRYNGKL	108	115	1	0	920.531	4	6					-1
AVRYNGKL	108	115	2	0	460.769	4	6	5.19038	5.19038	465.293	8.50661	0.4	1					0		0	0	0	0	0	0	0	0	0	14534.1	0
AVRYNGKLIAYPIAVEA	108	124	3	0	616.684	6	14					-1
VRYNGKL	109	115	2	0	425.251	4	5	5.7941	5.97903	426.331	1.65947	0.4	0					0.170892		0	1.69228e+06	3.21176e+06	1.47848e+06	504539	12381.8	17931.6	2132.73	0	20335.6
VRYNGKL	109	115	3	0	283.836	4	5	5.86303	5.92988	284.409	1.21749	0.4	0					0.0987397		0	364767	320971	130008	0	0	0	0	0	0
RYNGKL	110	115	2	0	375.716	4	4	6.09293	6.31587	376.785	1.69938	0.4	0					0.169625		20080.1	1.49111e+06	4.41028e+06	2.24783e+06	184289	0	0	0	0
IAYPIA	116	121	1	0	647.376	4	3	7.97823	8.14157	647.815	0.0332789	1	0	-0.294851	1.5456	1	1	0.0193192		1.54888e+08	6.349e+07	1.59999e+07	2.68833e+06	0	0	0	0
IAYPIA	116	121	2	0	324.192	4	3	7.994	8.13098	324.329	-0.129914	1	0	-0.606391	1.23472	1	1	0.126043		9.21273e+06	3.11712e+06	152715	0	0	0	0	0
IAYPIAV	116	122	2	0	373.726	4	4	8.0256	9.15117	374.375	0.830567	0.4	0					0.202738		41531.9	2.85125e+07	37238.4	4.19111e+06	47915.4	236539	12670.2	32370.7	0
IAYPIAVE	116	123	1	0	875.487	4	5	8.72272	8.86118	876.155	0.129897	0.4	0					0.139333		1.54674e+07	1.04485e+07	3.28509e+06	838291	0	2085.27	54917	0	8967.31	11196.3
IAYPIAVE	116	123	2	0	438.247	4	5	8.78627	8.86118	438.503	-0.0260147	1	0	-0.388179	0.502443	1	0	0.0663006		5.6767e+06	3.3514e+06	681042	19307.7	0	0	0	0	25707.7	0
IAYPIAVEA	116	124	1	0	946.524	4	6	8.9935	9.07777	947.277	0.17472	1	0	-0.191608	0.612756	1	0	0.0551805		8.50592e+07	5.50848e+07	2.24138e+07	6.98106e+06	1.42188e+06	302918	0	0	62794.5	0	0
IAYPIAVEA	116	124	2	0	473.766	4	6	9.05672	9.16163	474.122	0.134728	1	0	-0.229781	0.856388	1	0	0.0228528		1.83909e+08	1.12851e+08	4.39587e+07	1.19412e+07	2.58161e+06	1.19671e+06	67694.7	0	0	0	0
IAYPIAVEAL	116	125	2	0	530.308	4	7	11.122	11.2584	530.647	0.0271436	0.6	0					0.174334		7.28871e+06	4.79849e+06	1.61655e+06	91977	0	0	33656.5	0	24158.9	31944.2	42002.2	0
EALSLIYNKDLLPNPPKTWEEIPALDKELKAKGKSALM	123	160	4	0	1066.84	9	32					-1
ALSLIYNKDLLPNPPKT	124	140	2	0	949.043	6	12					-1
ALSLIYNKDLLPNPPKT	124	140	3	0	633.031	6	12					-1
ALSLIYNKDLLPNPPKTWEEIPAL	124	147	3	0	912.505	7	18	12.6112	12.7118	914.066	3.00482	0.4	1					0.37236		786230	5.37795e+06	8.02441e+06	8.36867e+06	6.1588e+06	3.37549e+06	910454	316299	223865	96864	534198	52682.7	3864.54	5.01794e+06	7750.35	418.395	630439	0	0	0	38794.8	44816.1	0	159751	0	92905.1
LSLIYNKDLLPNPPKT	125	140	2	0	913.525	6	11					-1
LSLIYNKDLLPNPPKT	125	140	3	0	609.352	6	11					-1
LSLIYNKDLLPNPPKTW	125	141	3	0	671.379	6	12					-1
LSLIYNKDLLPNPPKTWEEIPAL	125	147	2	0	1332.74	7	17					-1
LSLIYNKDLLPNPPKTWEEIPAL	125	147	3	0	888.826	7	17	12.4372	12.6112	890.035	1.98988	1	0	0.311985	1.67144	1	1	0.23774		1.00633e+07	4.3227e+07	7.29718e+07	7.42436e+07	5.25363e+07	2.88474e+07	1.39356e+07	7.45835e+06	3.64977e+06	2.35224e+06	818482	199428	1.83891e+06	89594.2	0	72252.1	107197	0	176926	837401	12191.8	414882	6.28253e+06	2908.16	55247.7
LSLIYNKDLLPNPPKTWEEIPALDKELKAKGKSAL	125	159	4	0	984.058	9	29					-1
LSLIYNKDLLPNPPKTWEEIPALDKELKAKGKSALM	125	160	3	0	1355.42	9	30					-1
LSLIYNKDLLPNPPKTWEEIPALDKELKAKGKSALM	125	160	4	0	1016.82	9	30	11.7131	11.8341	1018.77	5.29245	1	0	0.651963	1.04634	1	0	0.236356		0	0	1.53622e+06	8.4836e+06	2.08034e+07	3.12391e+07	3.70058e+07	3.5367e+07	2.54455e+07	1.76697e+07	1.07428e+07	6.3306e+06	4.55853e+06	2.7103e+06	1.79599e+06	1.36989e+06	1.34705e+06	636914	290160	267926	5.90179e+06	0	73557.9	3990.5	4.99693e+06	0	3367.68	0	314684	0
LSLIYNKDLLPNPPKTWEEIPALDKELKAKGKSALM	125	160	5	0	813.656	9	30	11.6658	11.7709	815.104	4.70757	1	0	0.540309	0.859731	1	0	0.126561		0	110145	146822	1.77709e+06	4.70287e+06	6.32646e+06	8.24098e+06	8.96778e+06	6.06245e+06	4.35546e+06	1.95072e+06	1.1308e+06	792313	350941	463300	515432	106164	128939	122204	71856.2	48839.4	0	50546.3	0	54518.5	0	46092.2	103652	41103.2	0
LSLIYNKDLLPNPPKTWEEIPALDKELKAKGKSALM	125	160	7	0	581.471	9	30					-1
LSLIYNKDLLPNPPKTWEEIPALDKELKAKGKSALMF	125	161	5	0	843.07	9	31					-1
SLIYNKDLLPNPPKT	126	140	2	0	856.983	6	10	6.20995	6.34758	862.132	9.26464	0.5	0					0.201051		21866.3	83695.8	47537.2	49713.7	28516.1	0	0	0	454508	3.05495e+06	4.47411e+06	3.70934e+06	1.78723e+06	659427	37088	0	0
SLIYNKDLLPNPPKT	126	140	3	0	571.658	6	10					-1
SLIYNKDLLPNPPKTWEEIPAL	126	147	2	0	1276.19	7	16	12.123	12.1964	1277.91	1.87124	1	1	0.311416	0.484353	1	0	0.783543		209378	3.31125e+06	4.27224e+06	3.97526e+06	1.32748e+06	191489	0	0	0	0	0	0	0	0	0	0	0	0	0	0	0	0	828094	0
SLIYNKDLLPNPPKTWEEIPAL	126	147	3	0	851.132	7	16	12.0129	12.2486	852.18	1.58154	1	0	0.20772	2.39919	1	0	0.262901		1.2581e+07	5.44526e+07	8.21205e+07	7.67153e+07	5.22276e+07	2.78296e+07	1.28315e+07	5.81933e+06	1.68419e+06	1.14597e+06	1.3035e+06	516768	3.07919e+06	1.20708e+06	77865.2	479324	280907	65977.2	233262	188572	18720.4	85863.1	632168	186767
SLIYNKDLLPNPPKTWEEIPALDKELKAKGKSALM	126	160	3	0	1317.73	9	29					-1
SLIYNKDLLPNPPKTWEEIPALDKELKAKGKSALM	126	160	4	0	988.547	9	29	11.393	11.4405	990.2	4.15384	0.6	0					0.0953962		132790	57247.9	175966	218805	1.58807e+06	2.59895e+06	4.24067e+06	2.98713e+06	2.42557e+06	1.55187e+06	745438	333857	113076	78643.8	0	0	0	0	0	0	0	0	0	0	0	0	0	0	0	0
SLIYNKDLLPNPPKTWEEIPALDKELKAKGKSALM	126	160	5	0	791.039	9	29					-1
LIYNKDLLPNPPKT	127	140	2	0	813.467	5	9	7.47263	7.52003	819.254	10.5885	0.4	0					0.570802		0	0	0	0	2353.41	0	478346	77596.3	0	0	56240.1	830099	1.67553e+06	1.0162e+06	479335
LIYNKDLLPNPPKT	127	140	3	0	542.647	5	9					-1
LIYNKDLLPNPPKTWEEIPA	127	146	3	0	784.426	7	14	11.4563	11.7815	785.363	1.36462	0.6	0					0.0954604		8.53561e+07	3.10496e+08	4.52765e+08	3.92973e+08	2.48001e+08	1.2467e+08	5.94024e+07	2.25724e+07	9.74008e+06	4.70093e+06	2.79805e+06	922497	8.75128e+06	347788	74398.7	729970	976076	57169	0	430520	53292.7	0
LIYNKDLLPNPPKTWEEIPAL	127	147	2	0	1232.68	7	15					-1
LIYNKDLLPNPPKTWEEIPAL	127	147	3	0	822.121	7	15					-1
LIYNKDLLPNPPKTWEEIPALDKELKAKGKSALM	127	160	5	0	773.633	9	28					-1
IYNKDLLPNPPKT	128	140	2	0	756.925	5	8	7.77278	7.88872	757.924	1.08512	1	0	0.418444	0.986365	1	-2	0.2084		904575	5.49149e+06	6.13547e+06	3.4681e+06	1.01307e+06	152311	39838.6	0	0	0	0	0	0	94195.1
IYNKDLLPNPPKT	128	140	3	0	504.952	5	8	7.7096	7.88872	505.633	1.12835	1	0	0.449387	1.73181	1	-2	0.0851065		930078	8.23901e+06	9.63048e+06	5.18688e+06	1.69635e+06	477342	66690.6	0	0	0	11623.7	0	0	57054.6
IYNKDLLPNPPKTW	128	141	3	0	566.979	6	9					-1
IYNKDLLPNPPKTWEEIPAL	128	147	2	0	1176.14	7	14	11.5516	11.7183	1177.42	1.11782	1	0	0.0988923	1.5863	1	0	0.0486337		9.09026e+06	3.14154e+07	5.14682e+07	4.2797e+07	2.66625e+07	1.26512e+07	2.65076e+06	207120	74744.5	0	1186.09	0	6867.29	0	0	14296.8	0	13817.1	2566.43	18244.6	3997.51	27768.5
IYNKDLLPNPPKTWEEIPAL	128	147	3	0	784.426	7	14	11.4563	11.7815	785.363	1.36462	1	0	0.199855	3.45493	1	0	0.0954604		8.53561e+07	3.10496e+08	4.52765e+08	3.92973e+08	2.48001e+08	1.2467e+08	5.94024e+07	2.25724e+07	9.74008e+06	4.70093e+06	2.79805e+06	922497	8.75128e+06	347788	74398.7	729970	976076	57169	0	430520	53292.7	0
IYNKDLLPNPPKTWEEIPAL	128	147	4	0	588.572	7	14					-1
IYNKDLLPNPPKTWEEIPALD	128	148	2	0	1233.65	7	15	10.8236	10.8707	1234.47	0.136893	0.4	1					0.745041		1.21058e+06	0	431623	114954	447570	0	139014	0	0	0	0	0	0	0	0	0	0	0	0	0	0	0	0
IYNKDLLPNPPKTWEEIPALD	128	148	3	0	822.769	7	15					-1
IYNKDLLPNPPKTWEEIPALDKE	128	150	3	0	908.481	7	17					-1
IYNKDLLPNPPKTWEEIPALDKELKAKGKSAL	128	159	3	0	1207.34	8	26					-1
IYNKDLLPNPPKTWEEIPALDKELKAKGKSAL	128	159	4	0	905.758	8	26					-1
IYNKDLLPNPPKTWEEIPALDKELKAKGKSALM	128	160	3	0	1251.02	9	27	11.0277	11.3004	1253.2	4.19271	1	0	0.530954	2.83612	1	0	0.0919928		0	459944	7.1277e+06	3.30411e+07	6.86466e+07	9.96303e+07	1.11644e+08	1.00488e+08	7.34721e+07	4.47034e+07	2.33843e+07	1.26909e+07	7.29253e+06	4.8445e+06	2.30517e+06	1.52272e+06	398227	382234	330347	0	0	0	0	0	0	0	142565	0	251716	0
IYNKDLLPNPPKTWEEIPALDKELKAKGKSALM	128	160	4	0	938.518	9	27	11.1693	11.2321	940.231	4.51179	1	0	0.598636	0.360472	1	0	0.0163566		0	3.75243e+06	2.1587e+07	7.34968e+07	1.54126e+08	2.22037e+08	2.43775e+08	2.1777e+08	1.55629e+08	9.62025e+07	5.78937e+07	3.43484e+07	2.17771e+07	1.50813e+07	1.27736e+07	1.20365e+07	8.14343e+06	6.35572e+06	3.62829e+06	3.45234e+06	1.90297e+06	1.17811e+06	776567	746527	308549	136552	0	0	0	0
IYNKDLLPNPPKTWEEIPALDKELKAKGKSALM	128	160	5	0	751.016	9	27	11.0277	11.2112	752.404	4.59836	1	0	0.616998	1.78372	1	0	0.0374236		156287	1.66009e+06	1.75941e+07	6.07753e+07	1.3263e+08	1.92281e+08	2.24034e+08	1.91793e+08	1.48461e+08	9.00722e+07	5.17454e+07	3.08165e+07	1.94831e+07	1.33768e+07	1.28209e+07	1.08996e+07	8.73878e+06	3.93594e+06	3.46651e+06	2.70902e+06	1.31406e+06	933303	1.09176e+06	644896	211789	172633	181182	0	596728	0
IYNKDLLPNPPKTWEEIPALDKELKAKGKSALM	128	160	6	0	626.014	9	27	10.9648	11.1325	627.168	4.5802	1	0	0.613146	1.59751	1	0	0.0592581		0	68242.4	1.79545e+06	7.46841e+06	1.82664e+07	2.76346e+07	3.1112e+07	2.80202e+07	1.98038e+07	1.21506e+07	6.90411e+06	3.59966e+06	3.16702e+06	1.76524e+06	1.38256e+06	1.13723e+06	585205	387178	327971	102137	132799	180032	0	105289	63046.1	0	217824	39853.8	300350	0
IYNKDLLPNPPKTWEEIPALDKELKAKGKSALMF	128	161	3	0	1300.04	9	28					-1
IYNKDLLPNPPKTWEEIPALDKELKAKGKSALMF	128	161	4	0	975.285	9	28					-1
IYNKDLLPNPPKTWEEIPALDKELKAKGKSALMF	128	161	5	0	780.43	9	28					-1
IYNKDLLPNPPKTWEEIPALDKELKAKGKSALMF	128	161	6	0	650.526	9	28					-1
YNKDLLPNPPKTWEEIPAL	129	147	3	0	746.732	6	13					-1
WEEIPAL	141	147	1	0	857.44	4	4					0
WEEIPAL	141	147	2	0	429.224	4	4	11.185	11.2479	429.614	0.253721	0.4	0					0.41044		382053	72882.2	38166.2	0	39640.2	0	0	0	14741.7
WEEIPALDKELKAKGKSALM	141	160	2	0	1129.12	7	17					-1
WEEIPALDKELKAKGKSALM	141	160	3	0	753.08	7	17					-1
WEEIPALDKELKAKGKSALM	141	160	4	0	565.062	7	17					-1
WEEIPALDKELKAKGKSALMF	141	161	3	0	802.103	7	18					-1
EEIPAL	142	147	1	0	671.361	4	3					0
EEIPALDKELKAKGKSALM	142	160	3	0	691.054	6	16					-1
PALDKELKAKGKSALM	145	160	3	0	567.331	6	14					-1
DKELKAKGKSAL	148	159	2	0	644.385	5	10					-1
DKELKAKGKSAL	148	159	3	0	429.926	5	10					-1
DKELKAKGKSALM	148	160	1	0	1418.8	5	11					-1
DKELKAKGKSALM	148	160	2	0	709.905	5	11	6.02793	6.06565	711.589	2.47428	0.4	0					0.154018		0	674041	1.9644e+06	2.3193e+06	1.68148e+06	885721	352793	170283	62491.2	99000.1	0	16839	0	0	0	0	0
DKELKAKGKSALM	148	160	3	0	473.606	5	11					-1
DKELKAKGKSALM	148	160	4	0	355.456	5	11	4.62332	4.9391	359.174	13.9753	0.4	1					0.297906		0	0	0	5080.44	0	0	0	20833.4	0	0	0	3721.81	0	1491.62	0	1.12074e+06	676.38
DKELKAKGKSALMF	148	161	2	0	783.44	6	12					-1
DKELKAKGKSALMF	148	161	3	0	522.629	6	12	8.67525	8.74387	523.824	2.58126	0.6	0					0.0483909		66220.1	2.12796e+06	8.32219e+06	1.15925e+07	9.14575e+06	5.88744e+06	2.37116e+06	1.03054e+06	668229	131640	0	0	0	0	5098.33	8805.85	0	0	0
DKELKAKGKSALMF	148	161	4	0	392.223	6	12					-1
KELKAKGKSALM	149	160	2	0	652.392	5	10					-1
KELKAKGKSALM	149	160	3	0	435.264	5	10					-1
KELKAKGKSALMF	149	161	3	0	484.287	5	11	7.53582	7.59898	488.973	13.1206	0.4	0					0.531628		84273.3	0	0	0	0	0	0	0	0	70252	0	4625.25	371281	0	0	2.24367e+06	0
MFNLQEPY	160	167	2	0	521.239	5	5					-1
MFNLQEPYFTWPLIA	160	174	2	0	935.466	6	11	15.3011	15.8322	936.619	1.0524	1	0	0.189543	5.88437		1	0.2387		4.41612e+07	1.4044e+08	1.35913e+08	8.82444e+07	4.47237e+07	1.80248e+07	8.90798e+06	2.55289e+06	2.11332e+06	1.38273e+06	1.79089e+06	729415	1.37546e+06	814894	411566	417050	513842	802935
FNLQEPY	161	167	1	0	910.431	4	4	8.0414	8.24692	910.874	-0.112481	1	0	-0.519429	2.04328	-1	0	0.355079		5.51533e+07	2.63417e+07	5.24535e+06	77341	0	45268.8	59515.6	57500.6	57321.2
FNLQEPY	161	167	2	0	455.719	4	4	9.21398	9.61785	458.138	4.28213	0.4	0					0.57049		0	0	0	80861.2	5.2471e+07	1.29377e+07	7.46593e+06	1.2746e+07	1.25662e+06
FNLQEPYFTW	161	170	2	0	672.817	5	7					-1
FNLQEPYFTWPLI	161	173	2	0	834.427	6	9	15.144	15.7687	835.471	1.02093	1	0	0.29128	6.98829		-1	0.493017		6.36651e+07	1.83994e+08	1.6647e+08	8.57889e+07	3.77012e+07	1.29669e+07	5.9011e+06	3.11183e+06	2.0052e+06	2.04796e+06	1.93898e+06	1.23796e+06	1.21695e+06	2.05857e+06	1.20296e+06	1.21315e+06
FNLQEPYFTWPLIA	161	174	1	0	1738.88	6	10	14.7968	15.0969	1740.68	0.690259	1	0	0.0369362	3.15939	1	0	0.250969		1.28092e+07	5.66971e+07	5.76035e+07	2.77176e+07	5.37013e+06	828280	0	0	0	0	0	0	554305	195460	0	0	0
FNLQEPYFTWPLIA	161	174	2	0	869.946	6	10	14.7017	15.3673	870.945	0.890655	1	0	0.151705	7.47063	0	0	0.0519959		1.06263e+09	3.11661e+09	2.92797e+09	1.66681e+09	7.22678e+08	2.84794e+08	1.21109e+08	5.49539e+07	2.7528e+07	1.34001e+07	5.46241e+06	2.45714e+06	2.68663e+06	2.07212e+06	1.44267e+06	1.1358e+06	1.636e+06
FNLQEPYFTWPLIA	161	174	3	0	580.299	6	10	14.8618	14.9037	580.742	0.219972	0.4	0					0.122567		282059	992906	703431	130120	0	0	0	0	0	0	0	0	0	0	0	0	0
FNLQEPYFTWPLIAA	161	175	2	0	905.464	6	11	14.5575	14.867	906.621	1.16551	1	0	0.248434	3.2701		0	0.254669		2.36304e+07	6.90913e+07	7.03642e+07	3.8409e+07	2.14164e+07	8.78452e+06	4.57465e+06	2.31587e+06	1.18469e+06	893763	653487	411399	998387	629974	115362	346541	515676	78802.7
FNLQEPYFTWPLIAADGGYAFKYENGKYDIKDVGVDNAGAKAGL	161	204	4	0	1207.35	10	40	12.7065	12.9946	1215.54	29.7963	1	0	3.90777	3.01663		-1	0.256427		0	0	0	16430.1	0	0	0	36538.8	93753.4	0	121218	305517	137914	933559	0	210285	0	225263	0	95694.3	0	182222	310415	17952.4	639.969	0	441286	173716	1.97739e+06	7.86629e+06
NLQEPY	162	167	1	0	763.362	4	3	5.52783	5.70848	767.779	3.96694	0.4	1					0.106003		0	240055	0	444324	8.82629e+06	7.56458e+06	249123	0
NLQEPYFTWPLI	162	173	2	0	760.893	5	8					-1
NLQEPYFTWPLIA	162	174	1	0	1591.82	5	9	14.1616	14.3265	1593.3	0.486683	0.4	0					0.300556		923446	3.74928e+06	2.71675e+06	992816	91159.7	0	0	0	0	0	0	0	0	0	0
NLQEPYFTWPLIA	162	174	2	0	796.411	5	9	14.1284	14.4302	797.356	0.893276	1	0	0.210049	3.17886	1	-1	0.0254755		8.93908e+07	2.69962e+08	2.29342e+08	1.20164e+08	4.91032e+07	2.04213e+07	8.49894e+06	3.88849e+06	1.73539e+06	553675	223103	161197	89280.6	190696	200063
NLQEPYFTWPLIAADGGYA	162	180	2	0	1063.52	6	15					-1
NLQEPYFTWPLIAADGGYAFKYENGKYDIKDVGVDNAGAKAGL	162	204	4	0	1170.58	9	39					-1
FTWPLIA	168	174	1	0	847.471	4	4	13.1528	13.4207	847.989	-0.0306166	1	0	-0.402217	2.77969	1	1	0.104313		1.5018e+08	5.40178e+07	1.81668e+07	4.81206e+06	308672	193074	1.50484e+06	199082	119552
FTWPLIA	168	174	2	0	424.239	4	4	13.0576	13.4207	424.483	-0.0612326	1	0	-0.446053	3.90208	1	1	0.109623		1.62864e+07	8.33871e+06	1.50566e+06	0	9147.42	0	51147.6	0	135205
AADGGYA	174	180	1	0	624.262	4	5	4.15655	4.17438	631.489	6.87266	0.4	1					0.580974		0	0	0	0	0	0	0	33550.7	7905.44	0
AADGGYAF	174	181	1	0	771.331	4	6	7.58317	7.61478	781.321	9.52932	0.4	0					0.118392		0	0	0	0	0	0	0	0	0	40828	606403
AADGGYAFKYENGKY	174	188	2	0	827.381	5	13	7.9624	8.08883	835.368	14.9763	0.4	1					0.117866		0	0	0	0	0	38236.2	0	0	0	0	2578.44	0	3516.23	1.87436e+06	5.06066e+06	7.37808e+06	1.3677e+07	3.5713e+06	7.75022e+06
AADGGYAFKYENGKY	174	188	3	0	551.923	5	13					-1
AADGGYAFKYENGKYDIKDVGVDNAGAKAGL	174	204	3	0	1059.85	8	29	7.77803	7.94662	1062.05	4.69307	1	0	0.568435	1.60754	1	-4	0.195217		0	75697.9	576026	1.70963e+06	7.61217e+06	9.79462e+06	9.45588e+06	1.00039e+07	7.22554e+06	4.32874e+06	2.02064e+06	450221	148760	0	68791.4	55663.9	129611	91237	0	0	68526.9	0	0	0	0	0	0	0	0	0
AADGGYAFKYENGKYDIKDVGVDNAGAKAGL	174	204	4	0	795.143	8	29					-1
AADGGYAFKYENGKYDIKDVGVDNAGAKAGLTF	174	206	3	0	1142.56	8	31					-1
AADGGYAFKYENGKYDIKDVGVDNAGAKAGLTF	174	206	4	0	857.172	8	31					-1
AADGGYAFKYENGKYDIKDVGVDNAGAKAGLTFL	174	207	3	0	1180.25	8	32					-1
ADGGYA	175	180	1	0	553.225	3	4	4.15655	4.25783	553.949	0.413453	1	0	0.23359	0.813522		-1	0.0302953		9.05996e+06	6.47482e+06	2.32128e+06	642841	75570.5	0	0	9002.15
ADGGYAFKYENGKY	175	188	2	0	791.862	5	12	8.4203	8.48318	794.093	3.50491	1	0	1.31437	0.360472	1	-2	0.257038		0	108860	1.06102e+06	2.47229e+06	3.1896e+06	2.67475e+06	1.57827e+06	462804	207446	0	62765.3	11955.4	0	88084.9	0	86713.6	0	0
ADGGYAFKYENGKY	175	188	3	0	528.244	5	12	8.40455	8.47272	529.774	3.63195	1	0	1.37499	0.422806	1	-2	0.250487		45705.6	0	662094	1.55942e+06	2.45167e+06	2.47908e+06	1.04322e+06	288561	131245	44513.9	42141.6	26853.2	148083	0	28064.5	0	7989.49	0
ADGGYAFKYENGKYDIKD	175	192	2	0	1027.48	6	16	7.28257	7.58317	1036.93	17.6646	0.4	1					0.146277		0	0	0	4444.24	117708	0	0	0	0	0	0	0	0	0	50164.3	0	5.72477e+06	1.96782e+07	3.25466e+07	3.64152e+07	2.63803e+07	1.36397e+07	2.93889e+06
ADGGYAFKYENGKYDIKD	175	192	3	0	685.322	6	16					0
ADGGYAFKYENGKYDIKDVGVDNAGAKAGL	175	204	3	0	1036.18	7	28	8.49888	8.54603	1043.12	19.0093	1	0	3.52976	0.174848	1	-3	0.384328		0	0	0	0	288388	0	0	0	0	0	0	65093.3	0	0	0	0	0	0	454030	622157	1.38602e+06	1.91242e+06	1.63253e+06	1.43134e+06	519274	213144	0	59995.5	0	0
ADGGYAFKYENGKYDIKDVGVDNAGAKAGL	175	204	4	0	777.383	7	28					-1
ADGGYAFKYENGKYDIKDVGVDNAGAKAGL	175	204	5	0	622.108	7	28					-1
ADGGYAFKYENGKYDIKDVGVDNAGAKAGLTF	175	206	2	0	1677.82	8	30					-1
ADGGYAFKYENGKYDIKDVGVDNAGAKAGLTF	175	206	3	0	1118.88	8	30					-1
ADGGYAFKYENGKYDIKDVGVDNAGAKAGLTF	175	206	4	0	839.412	8	30					-1
ADGGYAFKYENGKYDIKDVGVDNAGAKAGLTF	175	206	5	0	671.731	8	30					-1
ADGGYAFKYENGKYDIKDVGVDNAGAKAGLTFL	175	207	3	0	1156.58	8	31	10.9648	11.1325	1159.51	6.72735	0.6	0					0.105192		2.11985e+06	0	0	9.78634e+06	9.03768e+06	2.18382e+07	4.0854e+07	5.19748e+07	5.85219e+07	5.70199e+07	4.13317e+07	3.11138e+07	2.37474e+07	1.25423e+07	7.19235e+06	9.79999e+06	2.54244e+06	2.58411e+06	1.95685e+06	1.33098e+06	0	0	0	0	0	0	0	0	0	0
ADGGYAFKYENGKYDIKDVGVDNAGAKAGLTFL	175	207	4	0	867.683	8	31	10.9648	11.1325	869.91	6.82395	0.6	0					0.0664244		0	72687.1	393026	5.57993e+06	2.14458e+07	4.41933e+07	7.62878e+07	1.01951e+08	1.11443e+08	1.06166e+08	8.73371e+07	6.14187e+07	4.23606e+07	2.54757e+07	1.63056e+07	1.09902e+07	6.97021e+06	5.484e+06	3.90654e+06	1.65753e+06	742807	265335	0	0	0	0	0	0	0	0
ADGGYAFKYENGKYDIKDVGVDNAGAKAGLTFL	175	207	5	0	694.348	8	31					-1
DGGYAFKYENGKY	176	188	2	0	756.344	5	11	7.59898	7.86767	759.865	6.12605	1	1	2.83111	2.78853		-2	1.4556		0	902275	6.6547e+06	1.19394e+07	7.63718e+06	3.41293e+06	320024	125793	118934	110282	2.63392e+06	4.87782e+06	5.29647e+06	6.14675e+06	2.25362e+06	1.19889e+06	56978.6
DGGYAFKYENGKYDIKDVGVDNAGAKAGL	176	204	3	0	1012.5	7	27					0
DGGYAFKYENGKYDIKDVGVDNAGAKAGL	176	204	4	0	759.624	7	27					-1
DGGYAFKYENGKYDIKDVGVDNAGAKAGLTF	176	206	4	0	821.653	8	29					-1
DGGYAFKYENGKYDIKDVGVDNAGAKAGLTFL	176	207	3	0	1132.9	8	30					-1
YAFKYENGKYDIKDVGVDNAGAKAGL	179	204	3	0	936.14	7	24					-1
AFKYENGKYDIKD	180	192	2	0	795.894	5	11	6.33173	6.64775	802.227	11.7098	1	0	5.73824	3.34698	1	-1	0.0223479		670282	427815	0	37471.2	0	65882.8	35930.2	31964.3	0	1.70119e+07	1.78756e+08	6.57673e+08	1.13742e+09	9.97168e+08	5.85587e+08	2.73735e+08	1.17215e+08
AFKYENGKYDIKD	180	192	3	0	530.931	5	11	6.31587	6.64775	535.159	11.7252	1	1	5.74626	3.53418	1	-1	0.0181902		30152.2	26701.4	0	0	120949	0	0	23797.2	98403.9	1.22371e+07	1.40318e+08	5.1315e+08	8.61817e+08	7.63728e+08	4.61188e+08	2.19705e+08	9.31917e+07
AFKYENGKYDIKDVGVDNAGAKAGL	180	204	3	0	881.785	7	23					-1
AFKYENGKYDIKDVGVDNAGAKAGL	180	204	4	0	661.591	7	23					-1
AFKYENGKYDIKDVGVDNAGAKAGLTF	180	206	4	0	723.62	7	25					-1
AFKYENGKYDIKDVGVDNAGAKAGLTFL	180	207	3	0	1002.19	7	26					-1
AFKYENGKYDIKDVGVDNAGAKAGLTFL	180	207	4	0	751.891	7	26					-1
FKYENGKY	181	188	1	0	1048.51	4	6	5.70848	5.74242	1051.26	2.1105	0.4	1					3.04348		0	31912.2	0	0	0	0	0	0	0	8877.59	0
FKYENGKY	181	188	2	0	524.759	4	6	6.93528	7.03498	526.793	3.42454	0.4	0					1.32688		0	45134.1	325543	807938	644248	63302.4	0	0	199029	137338	26974.7
FKYENGKYDIKD	181	192	2	0	760.375	5	10					0
FKYENGKYDIKD	181	192	3	0	507.252	5	10	7.20343	7.28257	507.692	0.402647	0.4	0					0.0948981		1.05269e+07	2.43651e+07	1.51168e+07	2280.62	2.76003e+06	859841	0	93832.5	0	0	0	0	0	5157.02	0	0
FKYENGKYDIKDVGVDNAGAKAGL	181	204	2	0	1286.66	7	22					-1
FKYENGKYDIKDVGVDNAGAKAGL	181	204	3	0	858.106	7	22					-1
FKYENGKYDIKDVGVDNAGAKAGL	181	204	4	0	643.831	7	22					-1
FKYENGKYDIKDVGVDNAGAKAGLTF	181	206	2	0	1410.71	7	24					-1
FKYENGKYDIKDVGVDNAGAKAGLTFL	181	207	3	0	978.506	7	25					-1
FKYENGKYDIKDVGVDNAGAKAGLTFL	181	207	4	0	734.132	7	25					-1
KYENGKYDIKD	182	192	2	0	686.841	5	9					-1
KYENGKYDIKDVGVDNAGAKAGL	182	204	2	0	1213.12	7	21					-1
KYENGKYDIKDVGVDNAGAKAGL	182	204	3	0	809.083	7	21					-1
KYENGKYDIKDVGVDNAGAKAGL	182	204	4	0	607.064	7	21					-1
KYENGKYDIKDVGVDNAGAKAGLTF	182	206	3	0	891.789	7	23	9.02513	9.08827	897.102	14.3542	1	0	3.21586	0.363422	1	0	0.061405		0	0	80640.2	0	0	0	0	0	56615.2	0	0	0	478605	7.71276e+06	2.53595e+07	4.30341e+07	5.76556e+07	4.61056e+07	1.69645e+07	1.5996e+06	0	994140	244198	58575.7	0	0	0	0	0	0
KYENGKYDIKDVGVDNAGAKAGLTF	182	206	4	0	669.093	7	23	8.93007	9.08827	672.98	13.9611	1	0	3.11798	1.48503	1	0	0.111152		33899.8	3.97684e+06	0	4.84834e+06	74130.8	3.59627e+06	0	1.59382e+06	0	590072	0	172183	1.11596e+06	1.41976e+07	4.81256e+07	8.78539e+07	1.08085e+08	9.5127e+07	4.47309e+07	0	335040	335452	329827	230447	29227.2	0	845.511	28406	31943.1	0
KYENGKYDIKDVGVDNAGAKAGLTFL	182	207	3	0	929.483	7	24					-1
KYENGKYDIKDVGVDNAGAKAGLTFL	182	207	4	0	697.364	7	24					-1
DIKDVGVDNAGAKAGL	189	204	2	0	771.91	5	14	7.58317	7.8519	774.805	4.90997	0.4	1					0.376393		562015	1.32493e+07	3.48658e+07	5.17292e+07	4.90698e+07	3.17446e+07	1.4006e+07	1.00339e+07	3.2199e+06	2.3164e+06	226079	57515.3	0	0	41772.8	1.28764e+06	1.3362e+07	1.27827e+07	7.04698e+06	3.09432e+06
DIKDVGVDNAGAKAGL	189	204	3	0	514.942	5	14	7.61478	7.88345	516.261	3.07476	1	0	0.899437	2.78834	0	-2	0.0789326		320009	8.84377e+06	2.76835e+07	4.55876e+07	4.33096e+07	3.1743e+07	1.87446e+07	9.02829e+06	2.8762e+06	601923	294621	129558	27966.3	217455	3463.83	31843.8	118259	0	0	0
DIKDVGVDNAGAKAGLTF	189	206	2	0	895.968	6	16					-1
DIKDVGVDNAGAKAGLTF	189	206	3	0	597.648	6	16					-1
DIKDVGVDNAGAKAGLTFL	189	207	2	0	952.51	6	17	9.07777	9.18257	954.173	2.2048	1	0	0.38439	0.855012	1	-1	0.221315		81815.6	1.32466e+06	4.80158e+06	5.29632e+06	4.2447e+06	3.03228e+06	649338	0	0	0	11586.8	94170.3	0	75025.5	0	0	0	0	0	0	0	0	0	0
DIKDVGVDNAGAKAGLTFL	189	207	3	0	635.342	6	17					-1
VGVDNAGAKAGLTF	193	206	2	0	660.351	5	12	9.21398	9.30295	661.949	2.42067	0.6	0					0.141598		296262	2.78121e+06	8.45288e+06	1.01741e+07	7.45616e+06	3.66178e+06	1.3444e+06	291059	42241.1	56468.2	0	0	0	0	0	0	54139.9	0
VGVDNAGAKAGLTFL	193	207	2	0	716.893	5	13	10.7609	10.9282	718.649	2.66368	0.6	0					0.365117		1.32785e+06	2.44648e+06	1.57388e+07	1.51989e+07	1.28843e+07	6.21086e+06	2.67132e+06	1.21071e+06	491689	494565	60035.3	75797	60861.4	168681	49796.4	0	20444.2	33856.3	406785
NAGAKAGLTFL	197	207	2	0	531.801	4	9					0
LVDLIKNKHMNA	207	218	2	0	698.392	5	10					0
LVDLIKNKHMNA	207	218	3	0	465.931	5	10					-1
LVDLIKNKHMNADTD	207	221	2	0	863.943	6	13	7.25092	7.3142	867.809	6.66388	0.4	1					1.24822		943934	58843.9	49466.7	149260	32651.6	0	0	39628.3	0	40569.2	0	56305.6	435310	563327	375160	132259	41811.4	0	0	0
LVDLIKNKHMNADTD	207	221	3	0	576.298	6	13					-1
LVDLIKNKHMNADTDY	207	222	2	0	945.475	6	14					-1
LVDLIKNKHMNADTDY	207	222	3	0	630.652	6	14					-1
LVDLIKNKHMNADTDY	207	222	4	0	473.241	6	14					-1
LVDLIKNKHMNADTDYSIA	207	225	3	0	721.037	6	17					-1
LVDLIKNKHMNADTDYSIAE	207	226	2	0	1145.57	7	18	7.59898	7.74117	1153.93	15.304	1	0	4.51091	1.29607	1	-1	0.335081		0	56108	0	0	53812.3	0	0	58227.8	65560.3	0	0	0	204523	426437	2.31676e+06	4.00335e+06	6.9774e+06	6.21652e+06	3.89513e+06	2.00867e+06	1.40796e+06	756832	239823	0	53452.1	0
LVDLIKNKHMNADTDYSIAE	207	226	3	0	764.051	7	18					-1
LVDLIKNKHMNADTDYSIAE	207	226	4	0	573.29	7	18					-1
LVDLIKNKHMNADTDYSIAEAA	207	228	3	0	811.409	7	20					-1
LVDLIKNKHMNADTDYSIAEAAF	207	229	3	0	860.432	7	21					-1
VDLIKNKHMNA	208	218	2	0	641.85	5	9					-1
VDLIKNKHMNA	208	218	3	0	428.236	5	9					-1
VDLIKNKHMNADTDY	208	222	2	0	888.933	6	13	6.72692	6.77432	896.364	13.757	0.4	1					0.268607		0	0	0	0	0	0	0	0	0	52942.6	0	0	0	750212	422545	1.40253e+06	102442	696614	0	0
VDLIKNKHMNADTDY	208	222	3	0	592.958	6	13					-1
VDLIKNKHMNADTDY	208	222	4	0	444.97	6	13					-1
VDLIKNKHMNADTDYS	208	223	3	0	621.968	6	14	6.6161	6.86898	624.923	7.71388	0.6	0					0.135281		0	0	0	0	0	0	996587	6.20013e+06	1.08257e+07	1.10087e+07	7.90282e+06	3.37203e+06	934318	77200.6	0	108397	0	0	0	0	36669.2
VDLIKNKHMNADTDYSI	208	224	3	0	659.663	6	15					-1
VDLIKNKHMNADTDYSIA	208	225	2	0	1024.51	6	16	6.6583	6.71107	1026.98	3.68237	0.4	1					0.185213		274642	0	1.19785e+06	141879	1.55525e+06	1.11012e+06	1.71146e+06	967931	738997	0	0	0	0	0	0	0	0	0	0	0	24353.7	0	0
VDLIKNKHMNADTDYSIA	208	225	3	0	683.342	6	16	8.19953	8.26795	685.422	4.97726	1	0	1.4232	0.425755	-1	-2	0.254082		0	189853	1.16734e+06	0	5.75544e+06	7.36391e+06	5.87351e+06	3.65335e+06	1.62637e+06	931340	341534	166762	192043	380121	919721	446021	101628	31084.7	32404.2	0	0	127554	0
VDLIKNKHMNADTDYSIAE	208	226	2	0	1089.03	6	17					-1
VDLIKNKHMNADTDYSIAE	208	226	3	0	726.356	6	17					-1
VDLIKNKHMNADTDYSIAE	208	226	4	0	545.019	6	17					-1
VDLIKNKHMNADTDYSIAEA	208	227	3	0	750.035	7	18					-1
VDLIKNKHMNADTDYSIAEAA	208	228	2	0	1160.07	7	19					-1
VDLIKNKHMNADTDYSIAEAA	208	228	3	0	773.714	7	19					-1
VDLIKNKHMNADTDYSIAEAAF	208	229	3	0	822.737	7	20					0
VDLIKNKHMNADTDYSIAEAAFNKGETA	208	235	4	0	767.376	8	26					-1
VDLIKNKHMNADTDYSIAEAAFNKGETAM	208	236	3	0	1066.51	8	27					-1
LIKNKHMNA	210	218	2	0	534.803	5	7					-1
LIKNKHMNA	210	218	3	0	356.871	5	7					-1
LIKNKHMNADTD	210	221	2	0	700.354	5	10	4.35335	4.44372	701.982	2.38787	1	0	1.00918	0.684725	1	-1	0.181812		15483.1	18313.4	249707	258717	181607	86805.1	32141.5	12048.8	8755.81	0	0	0	0	0	0	0
LIKNKHMNADTD	210	221	3	0	467.238	5	10					-1
LIKNKHMNADTDY	210	222	2	0	781.885	6	11					0
LIKNKHMNADTDYSIA	210	225	3	0	611.977	6	14					-1
LIKNKHMNADTDYSIAE	210	226	2	0	981.983	6	15	6.02793	6.15698	985.083	4.98696	1	0	1.54567	1.14112	1	-2	0.346192		0	25681.8	136605	509181	1.00053e+06	1.64722e+06	1.7245e+06	1.40237e+06	1.00902e+06	598927	173162	51143.6	55002.8	27219.3	26675	0	0	0	0	30947.7	0	0
LIKNKHMNADTDYSIAE	210	226	3	0	654.991	6	15					-1
LIKNKHMNADTDYSIAE	210	226	4	0	491.495	6	15					-1
LIKNKHMNADTDYSIAEAA	210	228	2	0	1053.02	6	17	7.33002	7.40937	1058.95	10.5616	1	0	3.1997	0.554749	1	-1	0.258443		0	0	0	47096.6	0	0	0	35965.2	52997.2	587881	1.09351e+06	1.92679e+06	1.71275e+06	1.14439e+06	227378	250816	0	184147	0	109668	0	73946.4	0	39987
LIKNKHMNADTDYSIAEAA	210	228	3	0	702.349	6	17					-1
LIKNKHMNADTDYSIAEAAFNKGETA	210	235	3	0	951.468	7	24					-1
LIKNKHMNADTDYSIAEAAFNKGETAM	210	236	3	0	995.148	8	25					-1
LIKNKHMNADTDYSIAEAAFNKGETAM	210	236	4	0	746.613	8	25					-1
IKNKHMNADTD	211	221	2	0	643.812	5	9					-1
IKNKHMNADTDY	211	222	2	0	725.343	5	10					-1
IKNKHMNADTDYSIA	211	225	2	0	860.92	6	13					-1
IKNKHMNADTDYSIA	211	225	3	0	574.282	6	13	5.39323	5.46297	580.229	16.7727	0.4	0					0.119882		11395.5	0	0	19836.9	0	0	16130.7	0	0	0	0	0	0	0	0	38259	0	0	3.06721e+06	0
IKNKHMNADTDYSIAE	211	226	3	0	617.296	6	14					-1
IKNKHMNADTDYSIAEAA	211	228	3	0	664.655	6	16					-1
DTDYSIA	219	225	1	0	784.336	4	5	5.13617	5.15805	784.663	-0.119966	0.6	0					3.35401		105416	51083.1	0	0	0	0	0	0	0	0
DYSIAE	221	226	1	0	697.304	4	4	5.46297	5.56017	703.259	5.55169	0.4	1					1.17832		0	0	28043.5	193470	245804	62719.4	23957.4	674155	232288
YSIAEAA	222	228	1	0	724.351	4	5	6.6161	6.72692	726.829	2.05294	0.4	1					1.84913		93098.6	276046	353855	104435	0	0	0	0	134513	0
SIAEAA	223	228	1	0	561.288	3	4					-1
SIAEAAFNKGETA	223	235	1	0	1308.64	5	11					-1
SIAEAAFNKGETAM	223	236	2	0	720.345	5	12					0
IAEAAF	224	229	1	0	621.324	4	4	7.80433	7.8361	623.006	1.30539	0.4	0					3.51836		184231	55821.4	0	0	0	0	42041.1	30783.2	0
EAAFNKGETA	226	235	2	0	519.249	4	8					0
EAAFNKGETAM	226	236	1	0	1168.53	5	9	6.47393	6.5055	1176.03	6.75536	0.4	1					6.10623		0	93290.7	0	0	40452.5	45820.7	0	0	0	0	0	0	42385	0	101438
EAAFNKGETAM	226	236	2	0	584.769	5	9	6.9195	6.96678	585.073	-0.135194	1	0	-0.444411	0.176421	0	0	0.0865209		2.09874e+06	1.63956e+06	439864	6671.99	0	0	0	0	0	0	0	0	0	0	0
AAFNKGETA	227	235	2	0	454.727	4	7					-1
AAFNKGETAM	227	236	1	0	1039.49	5	8	6.75852	6.78487	1040.4	0.239312	1	0	-0.187061	-0.0705539	1	-1	0.634763		1.30856e+06	1.0517e+06	404803	111252	0	0	0	0	0	0	46318.3	0	0	0
AAFNKGETAM	227	236	2	0	520.247	5	8					-1
AAFNKGETAMT	227	237	2	0	570.771	5	9	5.49512	5.7941	571.619	0.96717	0.4	0					0.252734		227971	6.21392e+06	4.40471e+06	631849	55319.7	55551.6	125097	80573.5	20755.9	24153.3	0	24887.4	0	45708.9	11975.5
AAFNKGETAMTINGPWAWSNIDTSKVNY	227	254	3	0	1029.49	8	25					-1
FNKGETA	229	235	2	0	383.69	4	5					-1
FNKGETAM	229	236	1	0	897.413	5	6	6.02793	6.18878	898.143	0.137194	1	0	-0.227427	1.5163	-1	0	0.0976798		4.53457e+07	2.60369e+07	1.04156e+07	3.37009e+06	845898	113986	43328.7	73415.2	26305.2	20805	60859.2	5566.99
FNKGETAM	229	236	2	0	449.21	5	6	5.05928	5.7595	450.458	1.90246	0.4	0					0.939725		8.07944e+07	5.39066e+06	1.8951e+07	1.16763e+06	1.07616e+06	8.51336e+06	1.58906e+07	1.59934e+07	8.67078e+06	2.29786e+06	383214	46885
NKGETAM	230	236	1	0	750.345	4	5	4.15655	4.18023	750.697	-0.130425	1	1	-0.507772	-0.102016	1	-2	0.240933		80869.7	27403.9	0	3984.37	0	0	0	0	0	0
NKGETAM	230	236	2	0	375.676	4	5	4.15655	4.21598	375.893	-0.0493072	1	0	-0.414859	0.319769	1	-2	0.0507562		1.70696e+06	706206	188206	15507.3	0	0	0	0	0	0
NKGETAMTINGPWAWSNIDTSKVNY	230	254	3	0	933.113	7	22	10.0971	10.5216	940.79	21.3052	1	0	5.18785	4.62669		-3	0.222945		626424	174573	0	79600.5	105490	96756.2	0	0	318636	0	188797	0	0	964508	0	0	1.48104e+06	0	614117	7.58743e+06	1.70403e+07	3.30632e+07	5.30002e+07	6.02771e+07	4.99578e+07	3.48963e+07	1.92528e+07	7.6369e+06	0	2.99364e+06
NKGETAMTINGPWAWSNIDTSKVNYGVTVL	230	259	3	0	1089.54	8	27	12.5794	12.8388	1092.36	6.44883	0.6	0					0.220671		0	8512.54	371.766	498983	2.83425e+06	1.13891e+07	1.9707e+07	2.51559e+07	2.54518e+07	2.18285e+07	1.44293e+07	8.52807e+06	4.4658e+06	1.59852e+06	535656	401449	153108	0	67520.3	103786	0	115430	0	125540	302658	123038	322651	330373	252124	272451
MTINGPWAWSNIDT	236	249	2	0	803.372	6	11	12.6112	12.7648	805.132	2.48609	1	0	0.935988	1.43135		1	0.0656561		1.69421e+06	1.95207e+07	5.51199e+07	7.27879e+07	5.31752e+07	3.25714e+07	1.24898e+07	5.41234e+06	2.26483e+06	1.90096e+06	988137	1.08843e+06	707713	137530	62274	47803.9	273433	217426
MTINGPWAWSNIDTSKVNY	236	254	3	0	733.018	7	16					-1
MTINGPWAWSNIDTSKVNYGVTVL	236	259	2	0	1333.67	7	21	13.0419	13.53	1337.46	5.89927	1	0	1.25046	5.37705	1	-1	0.222959		4.84265e+06	0	7.71306e+06	7.41195e+06	3.17885e+07	6.54516e+07	1.05299e+08	1.26119e+08	1.19346e+08	8.79272e+07	5.55591e+07	3.23648e+07	1.75834e+07	9.34162e+06	4.4081e+06	1.07928e+06	977640	49400.5	869653	0	172922	48864.1	57809.5	41460.7	21085.2	0	192993	0	3344.08
MTINGPWAWSNIDTSKVNYGVTVL	236	259	3	0	889.448	7	21	13.0576	13.5847	892.028	6.06562	0.6	0					0.126543		169493	436059	4.56007e+06	2.38651e+07	7.3876e+07	1.58423e+08	2.52727e+08	2.98476e+08	2.74757e+08	2.05021e+08	1.30941e+08	7.80006e+07	4.55954e+07	2.47777e+07	1.35993e+07	8.26467e+06	3.61658e+06	1.56922e+06	2.38986e+06	461964	305649	660299	225201	187578	425822	193750	185115	182294	220628
MTINGPWAWSNIDTSKVNYGVTVLPTFKGQPSKPFVGVL	236	274	4	0	1063.06	9	33	13.0103	13.3291	1065.52	7.1806	1	0	0.8878	3.37962		1	0.0563039		203992	0	126619	321278	5.40846e+06	2.07631e+07	4.9822e+07	8.83434e+07	1.18232e+08	1.36071e+08	1.2791e+08	9.89938e+07	7.0284e+07	4.26471e+07	2.69498e+07	1.57452e+07	1.02895e+07	8.1482e+06	6.21598e+06	3.66117e+06	2.44431e+06	1.21744e+06	646354	370988	167731	56937	46401.2	0	0	0
TINGPWAWSN	237	246	2	0	573.272	5	7	11.2636	11.3372	574.415	1.59026	1	0	0.942701	0.486319		1	0.194178		2.48387e+06	8.19278e+06	1.01301e+07	5.01517e+06	1.64537e+06	54811.6	35945	0	0	0	48117.5	261365	980148
TINGPWAWSNI	237	247	2	0	629.814	5	8	12.6589	12.9893	630.999	1.6003	0.6	0					0.343481		952292	9.80921e+06	1.71417e+07	1.05731e+07	3.53923e+06	483182	250590	147855	92231.4	247392	229366	86125.4	44377.4	119849
TINGPWAWSNIDT	237	249	2	0	737.852	5	10	11.9656	12.1491	739.444	2.2999	1	0	0.958793	1.78294		1	0.0705365		1.25889e+06	1.73981e+07	5.11909e+07	6.53153e+07	4.51524e+07	2.08224e+07	7.42384e+06	1.14296e+06	123500	155877	0	502183	136552	0	6932.71	468301
TINGPWAWSNIDTSKVNY	237	254	2	0	1033.5	6	15	11.6973	11.9446	1036.46	4.67348	1	0	1.42598	2.53586	1	0	0.255838		67396.6	106009	9.66779e+06	3.5343e+07	7.65792e+07	1.07226e+08	1.04155e+08	7.62745e+07	4.17799e+07	1.95058e+07	7.85593e+06	1.81802e+06	651890	250304	105890	126103	5.31648e+06	138692	2.32067e+06	0	136722	86462.7
TINGPWAWSNIDTSKVNY	237	254	3	0	689.337	6	15					-1
TINGPWAWSNIDTSKVNYGVTVL	237	259	2	0	1268.15	7	20	12.6112	13.2113	1271.86	5.90019	0.6	0					0.157328		0	2.27951e+07	7.47148e+06	5.72894e+07	1.37425e+08	3.08542e+08	4.62698e+08	5.18889e+08	4.73607e+08	3.42133e+08	2.00135e+08	1.21924e+08	6.38647e+07	3.5204e+07	1.60956e+07	7.31747e+06	1.89964e+06	1.40185e+06	1.2237e+06	475209	186099	125333	0	82143.3	0	0	0	8861.36
TINGPWAWSNIDTSKVNYGVTVLPTFKGQPSKPFVGVL	237	274	3	0	1373.4	9	32	12.6906	12.8546	1376.58	7.03989	1	0	0.90156	1.55327	1	1	0.126097		0	100642	0	0	761600	3.45467e+06	8.27998e+06	1.60134e+07	2.10054e+07	2.17455e+07	2.08624e+07	1.69506e+07	1.09687e+07	6.86795e+06	3.32501e+06	1.50023e+06	416069	393267	79116	253415	189441	0	100833	0	0	77828.8	0	4413.15	0	0
TINGPWAWSNIDTSKVNYGVTVLPTFKGQPSKPFVGVL	237	274	4	0	1030.3	9	32	12.6271	12.8546	1032.64	6.83535	1	0	0.864953	2.30343	1	1	0.0966595		8741.75	1.36901e+07	214806	1.55191e+06	5.16104e+06	1.74944e+07	3.1534e+07	5.43585e+07	7.35118e+07	8.07967e+07	7.02079e+07	5.41264e+07	3.73414e+07	2.58657e+07	1.32611e+07	8.9312e+06	3.71375e+06	1.90613e+06	1.12827e+06	841239	408899	424810	638107	195805	295821	458358	216680	104377	133426	67670.1
NIDTSKVNYGVTVL	246	259	2	0	761.909	5	12					-1
IDTSKVNYGVTVL	247	259	2	0	704.888	5	11	8.9935	9.10402	710.777	10.9462	1	0	5.34072	0.922458		-5	0.0444445		604701	0	58373.7	0	26.7678	0	67467.3	34118	200426	4.26332e+06	3.6733e+07	7.18456e+07	6.34623e+07	3.26218e+07	1.53735e+07	7.53894e+06	3.63007e+06
IDTSKVNYGVTVLPTFKGQPSKPFVGVL	247	274	3	0	997.89	7	23					-1
DTSKVNYGVTVL	248	259	2	0	648.346	5	10	7.75698	7.78855	654.861	12.2713	0.4	1					0.931054		0	45689.8	0	0	0	0	262957	0	41131.4	0	0	0	0	0	64393.6	1.23302e+06
DTSKVNYGVTVLPTFKGQPSKPFVGVL	248	274	3	0	960.195	7	22					-1
SKVNYGVTVL	250	259	1	0	1079.61	4	8					-1
SKVNYGVTVL	250	259	2	0	540.308	4	8	9.04093	9.12498	541.715	2.17341	0.6	0					0.0260394		0	1.35601e+07	3.04788e+07	3.49413e+07	1.72655e+07	6.53283e+06	1.41012e+06	305473	30084.7	30357	0	103601	0
SKVNYGVTVLPTF	250	262	2	0	712.893	5	10	8.8983	9.18257	716.16	5.66588	0.6	0					0.0464117		143432	112444	178683	391524	4.28443e+06	3.26716e+07	8.7261e+07	8.02066e+07	3.50948e+07	5.40909e+06	469699	0	0	0	0	66278
SKVNYGVTVLPTFKGQPSKPFVGVL	250	274	3	0	888.17	7	20	10.9962	11.143	889.828	3.33766	0.6	0					0.154298		0	2.22774e+06	1.1524e+07	2.78911e+07	3.75132e+07	3.53881e+07	2.54304e+07	1.49312e+07	7.22238e+06	3.9921e+06	2.38568e+06	1.09201e+06	958064	94146	155659	0	0	0	0	156245	0	65667.3	0	300519	0	0	0	0
SKVNYGVTVLPTFKGQPSKPFVGVLSAGINAASPNKELAKE	250	290	4	0	1061.58	9	35					-1
KVNYGVTVL	251	259	2	0	496.792	4	7					-1
KVNYGVTVLPTFKGQPSKPFVGVL	251	274	3	0	859.16	7	19					-1
GVTVLPTF	255	262	1	0	833.477	4	5					-1
GVTVLPTFKGQPSKPFVGVL	255	274	2	0	1036.1	6	15	11.012	11.1955	1037.86	2.24941	1	0	0.500456	1.78372	1	1	0.0944222		928897	1.90193e+07	4.48335e+07	5.75426e+07	4.54873e+07	2.65672e+07	1.39182e+07	6.21114e+06	3.51674e+06	1.32073e+06	530655	0	0	0	173842	85038.8	0	0	87530.7	0	0	0
GVTVLPTFKGQPSKPFVGVL	255	274	3	0	691.07	6	15	10.9962	11.2112	692.407	2.73489	1	0	0.685818	2.15458	1	1	0.140516		9.0158e+06	5.98089e+07	1.41558e+08	1.79107e+08	1.37338e+08	8.66056e+07	4.43059e+07	2.41961e+07	1.37462e+07	9.33945e+06	4.73638e+06	1.91702e+06	682181	562365	2.23368e+07	0	77881	3.31678e+06	3645.85	0	335521	0
GVTVLPTFKGQPSKPFVGVLSAGINAASPNKELAKE	255	290	3	0	1218.01	8	30					-1
GVTVLPTFKGQPSKPFVGVLSAGINAASPNKELAKE	255	290	4	0	913.758	8	30					-1
VTVLPTFKGQPSKPFVGVL	256	274	3	0	672.063	6	14					-1
TVLPTFKGQPSKPFVGVL	257	274	3	0	639.04	6	13					-1
PTFKGQPSKPFVG	260	272	2	0	695.38	5	9					0
PTFKGQPSKPFVGVL	260	274	1	0	1601.9	5	11					-1
PTFKGQPSKPFVGVL	260	274	2	0	801.456	5	11	9.82732	10.071	802.612	1.32381	1	0	0.330852	2.49358	1	1	0.0287305		2.04604e+08	7.40471e+08	8.11647e+08	5.12224e+08	2.49391e+08	1.15582e+08	6.36796e+07	3.46754e+07	1.90138e+07	8.47361e+06	2.72372e+06	708013	300679	0	28666.4	0	547.856
PTFKGQPSKPFVGVL	260	274	3	0	534.64	5	11	9.81167	10.0501	535.411	1.3247	1	0	0.331315	2.43125	1	1	0.0217033		2.7318e+08	9.29005e+08	1.01973e+09	6.52641e+08	3.19888e+08	1.44601e+08	8.43023e+07	4.34018e+07	2.39521e+07	1.11864e+07	3.73161e+06	1.19279e+06	41169.7	0	77650	0	102548
PTFKGQPSKPFVGVLSA	260	276	2	0	880.491	6	13					-1
PTFKGQPSKPFVGVLSA	260	276	3	0	587.33	6	13					-1
PTFKGQPSKPFVGVLSAGIN	260	279	3	0	682.046	6	16					-1
PTFKGQPSKPFVGVLSAGINAASPNKELAKE	260	290	3	0	1061.58	8	26					-1
PTFKGQPSKPFVGVLSAGINAASPNKELAKE	260	290	4	0	796.436	8	26					-1
PTFKGQPSKPFVGVLSAGINAASPNKELAKEFLEN	260	294	3	0	1229.32	8	30					-1
PTFKGQPSKPFVGVLSAGINAASPNKELAKEFLEN	260	294	4	0	922.245	8	30					-1
PTFKGQPSKPFVGVLSAGINAASPNKELAKEFLENYL	260	296	3	0	1321.37	9	32					-1
PTFKGQPSKPFVGVLSAGINAASPNKELAKEFLENYL	260	296	5	0	793.227	9	32					-1
KGQPSKPFVGVL	263	274	2	0	628.872	5	8	9.15117	9.3291	629.661	0.813656	0.6	0					0.102224		1.32692e+07	4.26375e+07	2.962e+07	1.31254e+07	4.4291e+06	190146	188084	136770	5049.99	0	0	0	0	85284.4
KGQPSKPFVGVL	263	274	3	0	419.584	5	8	9.21398	9.30295	420.099	0.781428	0.6	0					0.0732948		3.36182e+06	9.66964e+06	6.81883e+06	2.0138e+06	804098	590780	29672.4	0	30951.5	0	0	0	0	0
VLSAGINAASPNKELAKE	273	290	3	0	604.667	6	15					-1
SAGINAASPNKE	275	286	2	0	579.791	5	9					-1
SAGINAASPNKEL	275	287	1	0	1271.66	5	10					-1
SAGINAASPNKEL	275	287	2	0	636.333	5	10					0
SAGINAASPNKELAKE	275	290	2	0	800.42	5	13	6.01167	6.08715	802.302	2.85239	1	0	0.898225	0.509129	1	1	0.0914145		0	562862	3.82113e+06	7.81986e+06	7.42607e+06	3.72632e+06	1.71101e+06	677338	215819	110860	0	0	0	0	0	0	0	0	0
SAGINAASPNKELAKE	275	290	3	0	533.949	5	13					-1
SAGINAASPNKELAKEF	275	291	3	0	582.972	6	14					-1
SAGINAASPNKELAKEFL	275	292	2	0	930.497	6	15					-1
SAGINAASPNKELAKEFLEN	275	294	2	0	1052.04	6	17	9.6546	9.75942	1054.42	3.53251	0.6	0					2.47901		0	84087.4	2.82283e+06	4.53462e+06	5.77031e+06	4.46042e+06	1.40704e+06	643895	92645.3	609566	0	0	0	0	0	128354	0	183752	0	0	0	0	0	509008
SAGINAASPNKELAKEFLEN	275	294	3	0	701.695	6	17					-1
SAGINAASPNKELAKEFLENYL	275	296	2	0	1190.11	6	19					-1
SAGINAASPNKELAKEFLENYL	275	296	3	0	793.745	6	19	12.2957	12.5319	795.213	2.99701	0.6	0					0.0677089		1.7489e+06	3.44924e+07	1.42016e+08	2.76244e+08	3.2138e+08	2.49989e+08	1.48744e+08	7.74179e+07	4.04638e+07	1.91898e+07	8.7553e+06	5.48112e+06	2.19024e+06	590906	185486	160876	305484	0	240573	185817	0	36556.7	428587	271626	271141	78960
GINAASPNKELAKE	277	290	2	0	721.386	5	11					-1
AASPNKELAKE	280	290	2	0	579.312	5	8					-1
AASPNKELAKE	280	290	3	0	386.544	5	8					-1
AASPNKELAKEFLEN	280	294	2	0	830.931	5	12					0
AASPNKELAKEFLENYL	280	296	3	0	646.339	6	14	12.0916	12.1491	648.314	4.76358	1	1	1.59029	0.296369		-1	0.282722		148336	0	1.9473e+06	4.32777e+06	4.52407e+06	2.80936e+06	1.31498e+06	268412	148523	179457	106363	157907	296403	104021	821300	1.76224e+06	244844	0	0	0	132189
LAKEFLENYL	287	296	2	0	620.335	5	8					-1
FLENYL	291	296	1	0	798.403	4	4	10.9491	11.2584	798.954	0.0534182	1	0	-0.281899	3.26774	-1	1	0.125921		1.04281e+09	6.09356e+08	1.8555e+08	8.82164e+06	78667.5	1.54667e+06	0	0	0
FLENYL	291	296	2	0	399.705	4	4	10.6509	10.6824	402.908	5.90733	0.4	1					0.757498		0	0	0	0	0	120434	0	2266.97	100856
YLLTDEGL	295	302	1	0	923.472	4	6	9.02513	9.05672	927.483	3.46161	0.4	0					0.294093		0	0	297077	593026	1.01421e+06	197062	113373	0	187401	0	0
YLLTDEGLEAVNKDKPLGA	295	313	2	0	1023.54	6	16	10.0814	10.1181	1025.68	3.07376	0.6	1					0.252597		127690	4.54613e+06	5.05644e+06	4.50915e+06	1.50653e+06	651390	606721	1.19873e+06	2.16049e+06	2.43686e+06	1.17192e+06	112205	136318	0	0	0	0	0	0	0	0	0	0
YLLTDEGLEAVNKDKPLGA	295	313	3	0	682.697	6	16	10.0814	10.1181	684.454	4.0625	0.6	1					0.194259		1.99036e+06	1.13562e+07	1.5303e+07	1.14586e+07	6.40431e+06	3.59557e+06	1.92958e+06	4.66113e+06	7.83254e+06	6.51107e+06	4.67304e+06	2.31262e+06	1.03411e+06	679842	786564	370231	332343	459259	82855.1	11151.6	1.28979e+06	0	0
LTDEGL	297	302	1	0	647.325	4	4	7.3619	7.52003	648.425	0.734846	1	0	0.693751	1.48425		-2	0.165994		4.58985e+07	7.06396e+07	3.40523e+07	8.71622e+06	704556	1.53924e+06	138327	187816	0
LTDEGLE	297	303	1	0	776.367	4	5	6.06028	6.2523	780.335	3.53161	0.4	0					0.793301		29907.2	0	1.703e+06	1.43752e+06	3.59177e+06	2.78507e+06	747092	18361.3	0	25152.6
LTDEGLEA	297	304	1	0	847.404	4	6	6.12503	6.28408	851.716	3.83476	0.4	0					1.24621		0	39672.2	431528	3.33672e+06	3.13971e+06	361392	0	79707.9	162510	571601	453575
LTDEGLEAVNKDKPLGA	297	313	2	0	885.468	6	14	8.18372	8.24165	886.574	1.18693	1	0	0.127164	0.302071	1	-2	0.023629		4.21135e+07	8.33788e+07	7.41167e+07	4.47504e+07	2.27792e+07	1.20728e+07	8.42973e+06	5.83814e+06	4.03312e+06	1.31468e+06	0	249769	243063	0	0	0	0	0	0	72933.7	0
LTDEGLEAVNKDKPLGA	297	313	3	0	590.647	6	14	8.15212	8.24165	591.467	1.43398	1	0	0.228228	0.674893	1	-2	0.0906033		6.19927e+07	1.15895e+08	1.0416e+08	6.19428e+07	3.09598e+07	1.79205e+07	1.26347e+07	9.41829e+06	6.00693e+06	2.76291e+06	1.79367e+06	749485	48519.1	36242.2	0	0	2.22585e+06	1.82386e+06	243235	807471	297820
LTDEGLEAVNKDKPLGAVA	297	315	2	0	970.52	6	16	7.28257	7.3142	971.87	1.56997	1	0	0.203578	-0.00822032		-1	2.14419		96148.2	681660	577821	343599	182095	81524	49161.9	0	35655.5	0	0	34267.1	0	0	0	0	0	0	0	0	0	0	32893.1
LTDEGLEAVNKDKPLGAVAL	297	316	2	0	1027.06	6	17					-1
LTDEGLEAVNKDKPLGAVALKSYEEE	297	322	3	0	940.15	7	23					-1
TDEGLEAVNKDKPLGA	298	313	2	0	828.926	5	13					-1
EGLEAVNKDKPLGAVALKSYEEELA	300	324	2	0	1337.2	7	22					-1
EAVNKDKPLGA	303	313	1	0	1141.62	5	8					-1
EAVNKDKPLGA	303	313	2	0	571.314	5	8	5.31857	5.36125	571.997	0.705793	1	0	0.146887	0.122149	1	1	0.383053		651171	803104	261344	127765	25565.8	31726.5	37738.5	0	22052.6	0	0	0	0	25209.3
EAVNKDKPLGA	303	313	3	0	381.212	5	8					-1
EAVNKDKPLGAVAL	303	316	2	0	712.909	5	11					-1
EAVNKDKPLGAVALKS	303	318	2	0	820.472	5	13					-1
EAVNKDKPLGAVALKS	303	318	3	0	547.317	5	13					-1
EAVNKDKPLGAVALKSYEEE	303	322	2	0	1095.57	6	17					0
EAVNKDKPLGAVALKSYEEE	303	322	3	0	730.714	6	17	8.34155	8.37305	731.796	1.96126	0.6	0					0.0956703		569476	3.16383e+06	4.03586e+06	3.37801e+06	1.81152e+06	1.01863e+06	597165	265557	215446	121993	218297	223128	30763.9	40835.4	0	35865.1	42941.7	25347.4	0	0	61553.9	0	0	42864.5
EAVNKDKPLGAVALKSYEEEL	303	323	3	0	768.409	6	18					-1
EAVNKDKPLGAVALKSYEEELAKDPRIAATME	303	334	3	0	1162.94	8	28					-1
EAVNKDKPLGAVALKSYEEELAKDPRIAATME	303	334	4	0	872.459	8	28					-1
AVNKDKPLGA	304	313	2	0	506.793	4	7					-1
AVNKDKPLGA	304	313	3	0	338.198	4	7					-1
AVNKDKPLGAVALKSYEEE	304	322	2	0	1031.05	6	16					-1
AVNKDKPLGAVALKSYEEE	304	322	3	0	687.7	6	16					-1
VNKDKPLGA	305	313	1	0	941.541	4	6	4.78752	4.81058	943.274	1.18719	0.4	0					0.291457		0	10150.9	26993.2	0	0	0	0	0	0	0	0
VNKDKPLGA	305	313	2	0	471.274	4	6					0
VNKDKPLGAVALKSYEEE	305	322	2	0	995.528	6	15	6.98255	7.39353	996.045	-0.140079	0.4	0					0.119528		3.19832e+08	5.17292e+06	1.38692e+08	337402	4.74805e+07	60853.3	9.03707e+06	0	464978	0	56234.2	53177.2	0	0	9856.52	0	8646.36	0	65402.9	0	107134	0
VALKSY	314	319	2	0	340.703	4	4	5.05928	5.25468	341.917	2.01601	0.4	1					0.794234		0	332248	268027	59881.5	0	24946.8	0	105724	0
VALKSYE	314	320	1	0	809.44	4	5					0
VALKSYE	314	320	2	0	405.224	4	5	6.37925	6.42663	407.104	3.2777	0.4	1					1.15632		32204	14228.6	47277.7	6493.1	72377.6	17885.1	0	0	0	39171.9
VALKSYEEE	314	322	1	0	1067.53	4	7	5.4469	5.47902	1069.88	1.73054	0.4	1					3.53421		0	105184	65906.7	0	0	0	0	31781.7	0	2396.51	0	0
VALKSYEEE	314	322	2	0	534.266	4	7					-1
VALKSYEEEL	314	323	1	0	1180.61	5	8	8.27847	8.31	1186.54	5.22605	0.4	0					0.38085		0	169079	66626	0	0	915941	2.56487e+06	1.34908e+06	63189.8	0	10960.5	0	0	0
VALKSYEEEL	314	323	2	0	590.808	5	8	8.2627	8.35728	591.879	1.44037	0.4	0					0.808656		0	2.39893e+08	0	6.63514e+07	52270.2	2.03658e+07	46077.4	1.39963e+06	30022.8	29736.1	0	5.07152e+06	6662.86	9.50369e+06
VALKSYEEELAKDPRIAA	314	331	2	0	1002.04	6	15					-1
VALKSYEEELAKDPRIAATM	314	333	3	0	745.728	7	17					-1
VALKSYEEELAKDPRIAATME	314	334	3	0	788.742	7	18					-1
VALKSYEEELAKDPRIAATMENAQKGEIM	314	342	3	0	1079.22	8	26					-1
VALKSYEEELAKDPRIAATMENAQKGEIMPNIPQMSA	314	350	5	0	815.613	9	32					-1
KSYEEE	317	322	1	0	784.336	4	4					-1
KSYEEE	317	322	2	0	392.672	4	4					-1
KSYEEEL	317	323	2	0	449.214	4	5	6.02793	6.44242	449.56	0.171921	0.6	0					1.0538		2.89867e+08	1.69209e+08	5.77952e+07	1.72704e+07	4.81699e+06	2.18782e+06	130452	0	824299	0
KSYEEELAKDPRIAA	317	331	3	0	573.969	6	12					-1
KSYEEELAKDPRIAATME	317	334	3	0	694.345	6	15					-1
KSYEEELAKDPRIAATMENAQKGEIMPNIPQMSA	317	350	4	0	948.467	9	29					-1
YEEELAKDPRIAATME	319	334	2	0	933.451	6	13	7.17178	7.39353	934.779	1.49744	0.6	0					0.186807		548533	4.20045e+06	6.56863e+06	6.24155e+06	3.98267e+06	1.42623e+06	125910	0	0	0	0	0	0	0	0	0	0	0	37026.6	39560.4
YEEELAKDPRIAATME	319	334	3	0	622.636	6	13	7.17178	7.45683	623.503	1.44166	0.6	0					0.192121		2.15826e+06	8.36783e+06	1.30139e+07	1.09523e+07	6.99256e+06	2.72805e+06	407543	0	44764	0	44368.2	111004	107924	0	32762.9	0	0	94201.6	0	0
EELAKDPRIAATME	321	334	2	0	787.398	6	11					-1
EELAKDPRIAATME	321	334	3	0	525.268	6	11					-1
EELAKDPRIAATMENAQKGEIMPNIPQMSA	321	350	3	0	1095.21	8	25					-1
ELAKDPRIAATME	322	334	2	0	722.877	5	10	6.17818	6.6003	725.702	4.74917	0.6	0					0.0510299		59948.7	1.16584e+07	1.04203e+08	3.71308e+08	7.87962e+08	1.09202e+09	1.08076e+09	7.66174e+08	3.98191e+08	1.6826e+08	6.15857e+07	1.74631e+07	5.04116e+06	597205	208445	119093
LAKDPRIAA	323	331	2	0	477.79	4	6					-1
LAKDPRIAA	323	331	3	0	318.863	4	6					-1
LAKDPRIAAT	323	332	2	0	528.314	4	7					-1
LAKDPRIAATM	323	333	2	0	593.834	5	8					-1
LAKDPRIAATM	323	333	3	0	396.225	5	8					-1
LAKDPRIAATME	323	334	2	0	658.356	5	9	6.93528	7.014	660.249	2.95548	0.6	1					0.175933		1.91611e+06	9.49738e+06	8.47242e+06	5.78343e+06	1.86495e+06	1.29132e+06	325097	1.20117e+06	2.87772e+06	3.34259e+06	1.90442e+06	564669	84033.9	9030.88	0
LAKDPRIAATME	323	334	3	0	439.239	5	9					-1
LAKDPRIAATMENAQKGEIM	323	342	2	0	1094.07	7	17	8.37305	8.56175	1096.91	4.28742	0.6	0					0.152574		664715	217764	0	2.61628e+06	1.3243e+07	1.63349e+07	1.30542e+07	6.75641e+06	3.47139e+06	1.06403e+06	338469	413260	113466	69178.4	19155.8	208862	47651.1	10335.8	125862	321811	211331	17025.3	67926.3	126655	0
LAKDPRIAATMENAQKGEIM	323	342	3	0	729.714	7	17	8.96178	8.99878	732.486	6.91058	0.6	0					0.143919		0	112930	158251	86809.4	534982	1.12386e+06	2.52402e+06	3.49559e+06	4.14792e+06	2.88392e+06	1.56918e+06	985800	166510	44342.2	258693	52720.8	62007.3	0	8235.68	0	118614	0	0	515840	0
LAKDPRIAATMENAQKGEIMPNIPQM	323	348	3	0	956.491	8	21					-1
LAKDPRIAATMENAQKGEIMPNIPQM	323	348	4	0	717.62	8	21					-1
LAKDPRIAATMENAQKGEIMPNIPQMSA	323	350	2	0	1513.27	8	23					-1
LAKDPRIAATMENAQKGEIMPNIPQMSA	323	350	3	0	1009.18	8	23	9.19828	9.39195	1016.35	19.5373	0.6	0					0.112839		78275.7	0	0	169244	78690.8	0	0	90615.6	12505.2	0	0	159644	0	89280.7	0	0	83728.8	1.0319e+06	5.2207e+06	1.16551e+07	1.82253e+07	2.17543e+07	2.06664e+07	1.77049e+07	1.16321e+07	3.37498e+06	1.56017e+06	354190	178330	78856.1
LAKDPRIAATMENAQKGEIMPNIPQMSA	323	350	4	0	757.137	8	23	9.2454	9.38672	762.39	19.0414	0.6	0					0.0863598		0	4.26521e+06	0	0	0	1.39446e+06	0	80965.4	0	359371	0	0	0	58143.1	67544.1	149751	1.54424e+06	7.02237e+06	1.38213e+07	2.4993e+07	4.00028e+07	4.80109e+07	4.66285e+07	3.91812e+07	2.69559e+07	0	7.73161e+06	0	842213	0
LAKDPRIAATMENAQKGEIMPNIPQMSAF	323	351	3	0	1058.2	8	24	11.0749	11.3004	1060.58	5.06188	0.6	0					0.0700529		191275	3.84357e+06	1.65611e+07	5.26187e+07	1.1576e+08	1.7967e+08	2.18677e+08	2.05033e+08	1.62244e+08	1.08541e+08	6.62596e+07	4.25844e+07	2.67746e+07	2.05448e+07	1.45294e+07	1.11604e+07	7.42759e+06	6.20211e+06	2.42885e+06	1.719e+06	82993.2	0	264769	0	0	182189	0	3235.89	22218.8	0
LAKDPRIAATMENAQKGEIMPNIPQMSAF	323	351	4	0	793.904	8	24					0
AKDPRIAAT	324	332	2	0	471.772	4	6	4.7151	4.98653	472.428	0.774742	0.6	0					0.0599482		7.55263e+06	1.03443e+07	6.22761e+06	3.01917e+06	1.08517e+06	173131	18512.6	0	0	0	0
AKDPRIAATM	324	333	2	0	537.292	5	7					-1
AKDPRIAATME	324	334	2	0	601.814	5	8					0
AKDPRIAATME	324	334	3	0	401.545	5	8					-1
AKDPRIAATMENAQKGEIM	324	342	2	0	1037.52	7	16	7.91502	8.15212	1045.57	14.7666	0.6	1					0.363471		1.30191e+07	42357.7	5.39001e+06	122437	1.07788e+06	0	120914	0	123966	57248.4	56427	933575	668571	410786	2.01011e+06	1.52701e+07	3.63003e+07	5.50421e+07	4.68785e+07	3.17106e+07	1.42653e+07	5.4448e+06	804858	0
AKDPRIAATMENAQKGEIM	324	342	3	0	692.019	7	16					-1
AKDPRIAATMENAQKGEIMPNIPQM	324	348	3	0	918.796	8	20					-1
AKDPRIAATMENAQKGEIMPNIPQMSA	324	350	2	0	1456.72	8	22					-1
AKDPRIAATMENAQKGEIMPNIPQMSA	324	350	3	0	971.486	8	22	9.56008	9.69657	973.433	3.94276	1	1	0.668007	1.22882	1	-6	0.325739		343076	68107.4	915660	4.2822e+06	4.24253e+06	4.93098e+06	5.93555e+06	3.39605e+06	1.98281e+06	2.04002e+06	264371	601428	956143	0	160113	160094	0	0	65825.8	0	0	0	0	0	0	0	0	0	0	0
AKDPRIAATMENAQKGEIMPNIPQMSA	324	350	4	0	728.866	8	22					-1
AKDPRIAATMENAQKGEIMPNIPQMSAF	324	351	2	0	1530.26	8	23					-1
AKDPRIAATMENAQKGEIMPNIPQMSAF	324	351	3	0	1020.51	8	23	10.9334	11.1325	1022.69	4.52769	0.6	0					0.194866		0	2.02204e+06	1.71242e+07	4.99413e+07	8.65226e+07	1.20258e+08	1.3135e+08	1.02192e+08	6.86941e+07	4.20056e+07	2.52386e+07	1.62742e+07	1.32464e+07	8.66773e+06	5.84268e+06	5.95753e+06	1.85444e+06	782286	1.49157e+06	290659	96607.7	581013	0	105769	779155	0	77312.2	271733	0	0
AKDPRIAATMENAQKGEIMPNIPQMSAF	324	351	4	0	765.633	8	23					-1
TMENAQKGEIM	332	342	2	0	626.289	5	9	5.48975	5.49512	626.289	-0.845211	0.4	0					0		93151.9	0	0	0	0	0	0	0	0	0	0	0	0	0	0
TMENAQKGEIMPNIPQMSA	332	350	2	0	1045.49	7	15					-1
TMENAQKGEIMPNIPQMSA	332	350	3	0	697.329	7	15	8.08883	8.15212	703.747	17.8403	0.4	1					0.43826		39547.2	579.646	0	0	0	0	144372	0	0	94337.4	34195.9	0	123785	0	0	0	0	121597	1.17286e+06	1.58186e+06	1.77192e+06	2.56787e+06	146346
TMENAQKGEIMPNIPQMSAF	332	351	2	0	1119.02	7	16					-1
TMENAQKGEIMPNIPQMSAF	332	351	3	0	746.351	7	16					-1
MENAQKGEIMPNIPQMSA	333	350	2	0	994.966	7	14					-1
ENAQKGEIMPNIPQMSA	334	350	2	0	929.445	6	13	8.38882	8.77038	933.177	6.25548	0.6	0					0.106963		116599	0	53671.2	71463.1	1.01709e+06	1.16459e+07	3.06054e+07	4.2158e+07	3.9241e+07	2.43281e+07	9.61357e+06	1.26698e+06	621675	114560	0	0	0	0	80000.3	76338.5
ENAQKGEIMPNIPQMSAF	334	351	2	0	1002.98	7	14	11.0277	11.1325	1006.05	4.83237	0.4	1					0.436024		0	123020	2.22681e+06	6.01523e+06	9.94135e+06	9.42357e+06	7.1166e+06	7.57339e+06	1.99637e+06	4.78598e+06	290236	2.05074e+06	111811	307324	0	1.67535e+06	0	624844	0	123366	0	0
NAQKGEIM	335	342	2	0	445.724	5	6	5.9627	6.0225	446.998	1.97443	1	0	1.52624	0.324095		-3	0.0922392		899296	3.96975e+06	4.84894e+06	2.95939e+06	1.72507e+06	1.05319e+06	681181	367953	82558.2	11856.9	0	0
NAQKGEIMPNIPQMSA	335	350	2	0	864.924	6	12	8.73858	9.0725	870.098	9.21122	0.6	1					1.19069		0	427885	44041.9	1.28486e+06	1.07254e+06	2.99173e+06	3.16742e+06	1.0091e+07	1.601e+07	2.40853e+07	2.4281e+07	2.18468e+07	1.58908e+07	8.88254e+06	3.40632e+06	2.07272e+06	890026	7.83856e+06	1.5557e+06
NAQKGEIMPNIPQMSA	335	350	3	0	576.952	6	12	8.67525	8.99878	580.335	9.01202	0.6	0					0.0572261		0	0	0	0	31313	497319	3.57028e+06	1.10335e+07	2.17217e+07	3.06822e+07	3.64203e+07	3.0277e+07	2.17555e+07	1.16147e+07	6.06343e+06	1.27132e+06	238881	53577.2	59107.6
PNIPQMSA	343	350	1	0	857.419	4	5	6.45817	6.5055	857.501	-0.479978	0.4	1					0.379233		482244	42889.9	0	0	0	0	0	0	0	0
PNIPQMSA	343	350	2	0	429.213	4	5					-1
PNIPQMSAF	343	351	2	0	502.747	5	6					0
FWYAVRT	351	357	2	0	471.745	4	5	9.843	10.071	472.289	0.492597	1	0	0.205848	2.30855		0	0.308799		2.21971e+08	1.96694e+08	8.50733e+07	2.99795e+07	9.42169e+06	4.14693e+06	987892	131752	0	9.1595e+06
FWYAVRTAV	351	359	2	0	556.798	5	7	9.94033	10.1599	559.201	4.10351	1	1	2.99893	2.20865		-1	0.188271		0	240011	5.8724e+06	1.93257e+07	3.21246e+07	2.73506e+07	1.74424e+07	1.46069e+07	942299	2.70778e+06	54903.3	391576	69504
FWYAVRTAVINA	351	362	2	0	705.88	5	10	11.012	11.6342	706.782	0.928375	0.6	0					0.915846		6.81049e+07	6.90458e+07	3.31585e+07	1.2503e+07	2.43583e+06	1.67437e+06	1.08578e+06	1.70245e+06	983286	435619	281719	337557	962966	5.211e+06	3.42021e+06	507259
FWYAVRTAVINAASGRQTVDE	351	371	2	0	1177.6	6	19					-1
FWYAVRTAVINAASGRQTVDE	351	371	3	0	785.401	6	19					-1
FWYAVRTAVINAASGRQTVDEALKDAQTGTD	351	381	3	0	1118.9	8	29	12.2016	12.3428	1122.42	8.62024	1	0	1.344	1.28388	1	0	0.177947		0	0	0	223101	580818	2.91614e+06	9.17136e+06	1.6076e+07	2.35539e+07	2.85339e+07	2.95561e+07	2.69247e+07	2.00813e+07	1.37319e+07	1.22521e+07	4.99152e+06	3.51679e+06	4.09772e+06	1.89552e+06	1.52738e+06	1.11679e+06	576803	516346	0	0	0	0	0	0	105836
FWYAVRTAVINAASGRQTVDEALKDAQTGTD	351	381	4	0	839.423	8	29	12.4214	12.643	841.94	8.10058	1	0	1.24137	2.23264	1	-2	0.0414028		114874	172992	174080	1.11795e+06	5.29213e+06	1.56961e+07	3.15644e+07	5.27469e+07	7.31875e+07	8.39891e+07	7.48349e+07	6.43197e+07	6.05131e+07	2.76207e+07	1.61498e+07	8.88808e+06	3.05956e+07	2.5861e+06	2.15508e+06	2.69499e+06	1.29465e+06	0	299302	0	269301	1506.63	0	0	0	0
WYAVRT	352	357	1	0	795.415	4	4	7.82013	8.11515	796.702	0.797799	1	0	0.783886	3.09922	1	1	1.65768		1.01287e+07	6.91338e+06	3.23963e+06	2.24655e+06	2.01624e+06	277474	197057	119641	94440.9
WYAVRT	352	357	2	0	398.211	4	4	8.07302	8.19425	398.708	0.505221	1	0	0.36498	1.04889	1	1	0.052662		6.80335e+07	6.85287e+07	2.68234e+07	9.77799e+06	3.96564e+06	1.50142e+06	240007	1360.04	139110
WYAVRTAVINA	352	362	1	0	1263.68	5	9					-1
WYAVRTAVINA	352	362	2	0	632.346	5	9	7.89923	7.93082	633.48	1.49949	0.4	0					2.61141		29646.7	88534.1	32367.6	43550.7	0	0	0	0	0	0	9030.7	0	8691.33	0	0
WYAVRTAVINAASGRQ	352	367	2	0	881.971	6	14					-1
WYAVRTAVINAASGRQTVD	352	370	2	0	1039.54	6	17	8.00453	8.13628	1046.28	12.2487	0.6	0					2.68056		46312.7	0	48116.7	0	0	0	0	0	184694	62884.4	602706	9.07992e+06	2.13209e+07	3.31293e+07	2.68362e+07	1.8622e+07	5.04812e+06	2.47099e+06	167795	0	52317.7	0	0	0
WYAVRTAVINAASGRQTVD	352	370	3	0	693.364	6	17					-1
WYAVRTAVINAASGRQTVDE	352	371	2	0	1104.06	6	18					0
WYAVRTAVINAASGRQTVDE	352	371	3	0	736.378	6	18	7.97823	8.16793	738.069	3.78263	0.6	0					1.64539		241574	238429	1.79834e+06	4.629e+06	5.99402e+06	5.52152e+06	4.98864e+06	2.84203e+06	1.21713e+06	968569	83910.9	77900.9	53893.4	12105.7	0	126364	0	41811.5	33388.1	0	40344.3	120924	0	0	0
WYAVRTAVINAASGRQTVDEAL	352	373	2	0	1196.12	6	20					-1
WYAVRTAVINAASGRQTVDEAL	352	373	3	0	797.752	6	20					-1
WYAVRTAVINAASGRQTVDEALKDAQTGTD	352	381	3	0	1069.87	7	28	10.9491	11.1325	1073.47	8.92366	0.6	0					0.266922		307791	0	111371	0	2.04494e+06	1.21613e+07	3.10755e+07	5.61115e+07	8.51188e+07	1.05315e+08	1.0761e+08	9.25674e+07	6.94255e+07	4.7756e+07	3.26828e+07	2.06623e+07	1.55217e+07	1.6624e+07	9.13946e+06	6.7675e+06	1.07442e+07	4.28518e+06	2.95184e+06	1.95282e+06	382335	0	0	0	0	0
WYAVRTAVINAASGRQTVDEALKDAQTGTD	352	381	4	0	802.656	7	28					-1
WYAVRTAVINAASGRQTVDEALKDAQTGTDYDIPTTENL	352	390	3	0	1418.7	9	36					-1
WYAVRTAVINAASGRQTVDEALKDAQTGTDYDIPTTENL	352	390	4	0	1064.28	9	36					-1
YAVRTAVINA	353	362	1	0	1077.61	4	8					-1
YAVRTAVINA	353	362	2	0	539.306	4	8	6.09293	6.26818	541.287	3.32908	1	0	2.02486	1.68619	1	-2	0.162078		109977	170050	1.31269e+06	3.39064e+06	4.25676e+06	3.0628e+06	1.2341e+06	24069.4	0	0	72758.1	0	21759.3
YAVRTAVINAASGRQ	353	367	3	0	526.29	5	13					0
YAVRTAVINAASGRQTVD	353	370	2	0	946.503	6	16					-1
YAVRTAVINAASGRQTVD	353	370	3	0	631.338	6	16					-1
YAVRTAVINAASGRQTVDE	353	371	2	0	1011.02	6	17	7.5516	7.64642	1019.99	16.7652	0.6	1					0.217543		0	0	0	0	0	0	0	0	0	0	0	62328.5	0	297927	613173	3.24298e+06	5.92613e+06	7.29036e+06	5.33599e+06	3.34718e+06	2.40681e+06	2.04783e+06	1.56026e+06	1.36382e+06
YAVRTAVINAASGRQTVDE	353	371	3	0	674.352	6	17					-1
YAVRTAVINAASGRQTVDEA	353	372	3	0	698.031	6	18					-1
YAVRTAVINAASGRQTVDEAL	353	373	2	0	1103.08	6	19					0
YAVRTAVINAASGRQTVDEAL	353	373	3	0	735.726	6	19					-1
YAVRTAVINAASGRQTVDEALKD	353	375	3	0	816.766	6	21					-1
YAVRTAVINAASGRQTVDEALKDAQTGTD	353	381	2	0	1511.27	7	27					-1
YAVRTAVINAASGRQTVDEALKDAQTGTD	353	381	3	0	1007.85	7	27	9.94033	10.207	1011.35	8.77607	0.6	0					0.115436		3.07909e+06	4.32346e+06	5.25147e+06	4.71133e+06	5.22722e+06	1.38979e+07	4.20199e+07	1.02324e+08	1.81613e+08	2.49295e+08	2.6404e+08	2.29209e+08	1.704e+08	1.09913e+08	6.34517e+07	4.11167e+07	2.37624e+07	1.72601e+07	1.33216e+07	8.20742e+06	4.51018e+06	2.78003e+06	989903	5.43219e+06	139978	0	3.42903e+06	0	0	973475
YAVRTAVINAASGRQTVDEALKDAQTGTD	353	381	4	0	756.136	7	27					-1
YAVRTAVINAASGRQTVDEALKDAQTGTDYDIPTTENL	353	390	3	0	1356.68	9	35					-1
YAVRTAVINAASGRQTVDEALKDAQTGTDYDIPTTENL	353	390	4	0	1017.76	9	35					-1
AVRTAVINAASGRQTVDE	354	371	3	0	619.997	6	16					-1
VRTAVINAASGRQTVDE	355	371	2	0	893.974	6	15					-1
VRTAVINAASGRQTVDEALKDAQTGTD	355	381	3	0	929.813	7	25					-1
AVINAASGRQ	358	367	2	0	493.773	4	8					-1
AVINAASGRQTVD	358	370	2	0	651.344	5	11					-1
AVINAASGRQTVDE	358	371	1	0	1430.72	5	12					-1
AVINAASGRQTVDE	358	371	2	0	715.865	5	12					-1
AVINAASGRQTVDEA	358	372	2	0	751.384	5	13	5.47902	5.72538	758.555	13.501	1	0	5.58942	2.52524		1	0.0379147		0	0	36795.5	0	73928.7	0	0	0	0	0	0	0	0	3.56292e+07	3.74158e+07	2.20552e+07	1.01781e+07	4.92981e+06	2.3398e+06
AVINAASGRQTVDEAL	358	373	2	0	807.926	5	14					-1
AVINAASGRQTVDEALKDAQTGTD	358	381	2	0	1216.11	6	22					-1
AVINAASGRQTVDEALKDAQTGTDYDIPTTENL	358	390	2	0	1739.35	8	30					-1
AVINAASGRQTVDEALKDAQTGTDYDIPTTENL	358	390	3	0	1159.9	8	30	10.7609	10.9125	1165.03	13.3817	0.6	0					0.109527		124707	0	0	0	0	0	0	110167	399453	1.59476e+06	8.54805e+06	1.71399e+07	2.95654e+07	4.26554e+07	5.28119e+07	5.44308e+07	5.75387e+07	4.41532e+07	3.02174e+07	2.64986e+07	1.29543e+07	5.63874e+06	2.47606e+06	680181	237870	123086	0	0	0	0
AVINAASGRQTVDEALKDAQTGTDYDIPTTENL	358	390	4	0	870.18	8	30					-1
INAASGRQTVDE	360	371	2	0	630.813	5	10	4.42625	4.7151	633.448	4.57356	1	1	2.26094	3.02646		-2	0.187999		4668.14	12530.2	112562	1.27313e+06	2.18321e+06	2.0773e+06	1.41628e+06	1.04393e+06	638505	355935	100624	15281	0	0	0	0
INAASGRQTVDEALKDAQTGTD	360	381	2	0	1131.05	6	20	8.29423	8.45178	1140.92	18.4665	1	0	4.92958	1.47736	1	-6	0.215409		0	0	0	0	0	0	0	57115.8	0	56066.2	0	154106	0	168151	64954.5	62012.4	0	2.35598e+06	9.25704e+06	1.76247e+07	1.49409e+07	1.01032e+07	3.69294e+06	1.25057e+06	340777	217700	178491
INAASGRQTVDEALKDAQTGTD	360	381	3	0	754.372	6	20					0
INAASGRQTVDEALKDAQTGTDYDIPTTENL	360	390	3	0	1103.2	8	28					-1
ASGRQTVDE	363	371	2	0	481.731	4	7	3.72095	3.79548	483.815	3.6473	1	0	2.62568	0.497921		0	0.0537577		0	125792	604444	1.36247e+06	1.79534e+06	1.46704e+06	767455	220928	61247.9	0	0	0
ASGRQTVDEAL	363	373	2	0	573.791	5	9	5.92988	5.9627	576.439	4.65695	0.4	0					0.988536		0	21683.7	0	24053.6	171045	182353	104881	40958.7	24017.9	0	0	0	0	0	23165.6
ASGRQTVDEALKDAQTGTD	363	381	2	0	981.972	6	17	8.07302	8.12042	985.264	5.49422	0.6	0					0.363744		0	0	0	0	1.32416e+06	1.93084e+06	2.92472e+06	1.57036e+06	1.37869e+06	107174	71223.2	92920.9	0	0	62083.4	0	0	0	0	0	57524.8	57974.2	62702.7	82534.6
ASGRQTVDEALKDAQTGTD	363	381	3	0	654.984	6	17					-1
ASGRQTVDEALKDAQTGTDYDIPTTENL	363	390	3	0	1003.81	7	25	9.843	9.89003	1011.23	20.538	1	0	4.34655	0.173471		-3	0.210428		0	0	94983.9	0	0	0	0	0	0	0	0	0	94066.8	0	0	0	0	0	0	0	1.3882e+06	1.97117e+06	2.50615e+06	2.49354e+06	1.32713e+06	1.06108e+06	0	0	0	0
ALKDAQTGTD	372	381	1	0	1019.5	4	8					-1
ALKDAQTGTD	372	381	2	0	510.254	4	8	3.87022	3.92525	512.283	3.49356	1	0	2.14261	0.267857	1	0	0.0620355		7180.11	157751	555366	1.16103e+06	1.45424e+06	1.16599e+06	571270	182497	33421.5	0	0	0	0
ALKDAQTGTDYDIPTTENL	372	390	2	0	1033.5	6	16	7.46737	7.59898	1036.99	5.79543	1	0	1.71606	1.1714	1	-1	0.135868		0	0	0	0	567692	4.92413e+06	8.32282e+06	9.0335e+06	6.79065e+06	3.12165e+06	1.26188e+06	237992	126608	0	0	0	0	0	0	0	0	0	0
ALKDAQTGTDYDIPTTENL	372	390	3	0	689.336	6	16	7.4779	7.67802	691.852	6.35501	0.6	0					0.461385		0	0	0	280153	4.82579e+06	1.93624e+07	3.12378e+07	3.37919e+07	2.57287e+07	1.41535e+07	5.73111e+06	1.19516e+06	218178	0	0	93507.2	0	0	3.83687e+06	0	1734.71	2.78645e+06	0
LKDAQTGTD	373	381	2	0	474.735	4	7					-1
KDAQTGTDYDIPTTENL	374	390	2	0	941.439	6	14	8.38882	8.6174	947.933	11.9081	0.4	1					1.16598		63238.7	0	324554	476976	0	302495	0	844775	532624	8.17108e+06	2.05713e+07	2.4059e+07	3.21086e+07	2.06755e+07	1.16137e+07	5.19298e+06	2.31991e+06	564530	5.45282e+06	9.56613e+06	9.38408e+06
YDIPTTE	382	388	1	0	838.383	4	4	6.39508	6.45817	842.113	3.23863	0.4	0					1.42309		0	63072	0	282613	243637	0	0	47277.4	34560.3
YDIPTTEN	382	389	1	0	952.426	4	5					0
YDIPTTEN	382	389	2	0	476.717	4	5	6.58447	6.6161	480.904	7.82385	0.4	1					0.273072		0	0	0	0	0	0	0	0	80510.6	39731.8
YDIPTTENL	382	390	1	0	1065.51	4	6	9.0725	9.12498	1070.5	4.36708	0.4	0					0.442841		0	522186	539329	1.58378e+06	4.07012e+06	4.91119e+06	3.42755e+06	1.62012e+06	956548	72321.9	106214
YDIPTTENL	382	390	2	0	533.259	4	6	9.00932	9.16163	535.966	4.79214	0.4	1					0.854952		323496	2.69682e+06	8.4383e+06	2.07778e+07	3.57786e+07	3.87699e+07	2.56714e+07	9.69484e+06	206006	302157	2.68344e+07
LYFQGHM	390	396	2	0	448.21	5	5					0
YFQGHM	391	396	1	0	782.329	4	4	6.9195	7.20343	786.251	3.37526	0.6	0					0.726984		0	122057	41709.4	1.31551e+06	2.6826e+06	1.15212e+06	741.974	36011.1	0
YFQGHM	391	396	2	0	391.668	4	4	7.40937	7.54633	393.239	2.59523	0.4	1					0.796092		30929.7	881333	1.97841e+06	2.69835e+06	1.73178e+06	128828	0	725609	0
YFQGHMASM	391	399	1	0	1071.44	5	7					0
YFQGHMASMTGGQQMGRGSA	391	410	2	0	1051.45	7	18	7.014	7.04548	1059.56	14.7888	1	0	4.34699	-0.00999004	1	0	0.528163		0	0	0	0	0	0	0	0	0	0	0	0	0	0	230784	573355	769909	502535	141321	81795	0	0	49500.7	0	0	0
YFQGHMASMTGGQQMGRGSA	391	410	3	0	701.305	7	18					-1
YFQGHMASMTGGQQMGRGSAA	391	411	2	0	1086.97	7	19	6.41088	6.52127	1099.65	23.9036	0.4	1					0.356369		0	0	0	36319.9	32145.3	0	0	0	0	0	0	0	0	43187.6	0	0	0	0	0	31846.1	0	0	0	291556	1.84594e+06	7.65984e+06	8.78317e+06
YFQGHMASMTGGQQMGRGSAA	391	411	3	0	724.984	7	19					-1
YFQGHMASMTGGQQMGRGSAAL	391	412	2	0	1143.51	7	20					-1
YFQGHMASMTGGQQMGRGSAAL	391	412	3	0	762.679	7	20					-1
YFQGHMASMTGGQQMGRGSAALSGGGGGGAEPGQA	391	425	2	0	1634.72	8	32					-1
YFQGHMASMTGGQQMGRGSAALSGGGGGGAEPGQA	391	425	3	0	1090.15	8	32					-1
YFQGHMASMTGGQQMGRGSAALSGGGGGGAEPGQA	391	425	4	0	817.863	8	32					-1
YFQGHMASMTGGQQMGRGSAALSGGGGGGAEPGQAL	391	426	3	0	1127.84	8	33	9.11973	9.25063	1135.57	21.0234	1	0	3.29019	1.16294	1	0	0.188318		0	89979.6	0	0	0	0	254308	405686	420492	1.46267e+06	1.70966e+06	2.47449e+06	2.53207e+06	3.48849e+06	3.57203e+06	4.47107e+06	4.76725e+06	6.12666e+06	1.01684e+07	1.45336e+07	2.24381e+07	3.04258e+07	3.80802e+07	4.4807e+07	4.62131e+07	3.98316e+07	3.47273e+07	2.68919e+07	1.77845e+07	1.02437e+07
YFQGHMASMTGGQQMGRGSAALSGGGGGGAEPGQAL	391	426	4	0	846.134	8	33					-1
YFQGHMASMTGGQQMGRGSAALSGGGGGGAEPGQALF	391	427	3	0	1176.87	9	34	10.4428	10.5216	1184.98	22.0895	1	0	3.36246	0.548653	1	0	0.237057		0	0	151888	0	0	0	0	0	0	0	0	0	0	177075	127688	403834	148209	153880	685103	1.55327e+06	2.4913e+06	3.80276e+06	6.14327e+06	6.44722e+06	6.37489e+06	8.14485e+06	6.18266e+06	4.80636e+06	3.20769e+06	2.03255e+06
YFQGHMASMTGGQQMGRGSAALSGGGGGGAEPGQALF	391	427	4	0	882.901	9	34					-1
YFQGHMASMTGGQQMGRGSAALSGGGGGGAEPGQALFNG	391	429	3	0	1233.89	9	36	9.98733	10.0606	1242.53	23.5631	1	0	3.39018	0.482387	1	1	0.190562		0	0	0	0	0	0	0	0	0	0	0	0	0	0	0	0	0	0	0	443847	873388	1.84436e+06	2.4018e+06	3.44125e+06	4.75553e+06	6.1619e+06	5.99055e+06	5.26489e+06	4.33902e+06	3.69993e+06
YFQGHMASMTGGQQMGRGSAALSGGGGGGAEPGQALFNG	391	429	4	0	925.668	9	36					-1
HMASMTGGQQMGRGSAALSGGGGGGAEPGQAL	395	426	3	0	962.773	8	29					-1
ASMTGGQQMGRGSAALSGGGGGGAEPGQAL	397	426	2	0	1309.61	7	27					-1
ASMTGGQQMGRGSAALSGGGGGGAEPGQAL	397	426	3	0	873.406	7	27					-1
TGGQQMGRGSAA	400	411	2	0	560.762	5	10					-1
TGGQQMGRGSAAL	400	412	2	0	617.304	5	11					0
TGGQQMGRGSAALSGGGGGGAEPGQA	400	425	3	0	739.342	6	23	5.05928	5.33455	741.184	4.23674	1	0	0.696584	2.86621		0	0.122214		551575	247653	966704	6.55993e+06	1.27204e+07	1.88718e+07	1.97565e+07	1.48119e+07	3.50525e+06	888019	834275	105099	156696	20172.9	41273.9	9584.35	0	0	10445.8	50659.3	0	10227.4	0	4024.26	6692.33	1733.24	23409.6	17996.8	0	32261.5
TGGQQMGRGSAALSGGGGGGAEPGQAL	400	426	2	0	1165.05	7	24	6.34758	6.58447	1176.4	21.3308	1	0	4.73176	2.41335	1	-2	0.293799		0	0	0	69888.8	0	37346.4	0	91167.9	0	0	0	125314	0	36959.4	98592.9	155683	57720.6	233392	94655	1.31282e+06	5.76762e+06	1.18706e+07	1.47402e+07	1.35801e+07	1.02186e+07	6.37069e+06	3.16676e+06	1.69827e+06	46185.4	128658
TGGQQMGRGSAALSGGGGGGAEPGQAL	400	426	3	0	777.036	7	24					-1
TGGQQMGRGSAALSGGGGGGAEPGQALF	400	427	3	0	826.059	7	25					-1
MGRGSAALSGGGGGGAEPGQAL	405	426	2	0	929.447	6	19	8.38882	8.73858	933.509	7.01371	0.6	0					0.751795		116599	0	53671.2	71463.1	1.01709e+06	1.15168e+07	2.97496e+07	4.12896e+07	3.82889e+07	2.34778e+07	5.42941e+06	1.22647e+06	407942	51961	0	0	0	0	80000.3	76338.5	205991	1.10173e+06	1.19027e+06	2.33173e+06	1.62032e+06	1.10565e+06
ALSGGGGGGAEPGQAL	411	426	2	0	649.82	5	13	6.28408	6.74273	656.897	13.4233	1	0	5.55521	5.02979		-2	0.129628		0	56821.6	0	34413.5	31579.6	33116.7	81240.8	415324	405375	148287	244544	4.64596e+06	2.37139e+07	6.18594e+07	7.63524e+07	5.79895e+07	2.86308e+07	1.01723e+07	1.86132e+06
ALSGGGGGGAEPGQALF	411	427	2	0	723.355	5	14					-1
ALSGGGGGGAEPGQALFNG	411	429	2	0	808.887	5	16	8.08883	8.13628	818.652	18.6059	0.4	0					0.47429		0	0	0	0	0	0	0	0	0	0	70665	58658.3	0	39158.6	40609.3	80903.4	113862	1.17202e+06	45920.7	5.14012e+06	51171.5	4.69331e+06
LSGGGGGGAEPGQAL	412	426	2	0	614.302	5	12					0
SGGGGGGAEPGQAL	413	426	2	0	557.76	4	11	5.99543	6.04417	560.898	5.6644	0.6	1					0.346745		0	0	86312.9	231840	240408	607705	623231	655869	453500	113861	26039	0	0	88373.9	0	30855
SGGGGGGAEPGQALFNG	413	429	2	0	716.826	5	14					-1
FNGDMEPEAGAGAGAAASS	427	445	2	0	855.357	6	16	6.9195	6.96678	860.614	9.47719	0.4	0					0.39429		0	0	0	0	0	0	123846	38760.8	294940	384045	247905	966460	757502	112558	32970.5	0	0	0	0	0	0	0	0
FNGDMEPEAGAGAGAAASSAADPAIPEEVW	427	456	3	0	963.427	7	25	9.843	9.90573	972.086	24.2196	0.4	1					0.253777		901136	2.08315e+07	0	2.15977e+06	3.45649e+06	0	1.73644e+06	0	0	1.56079e+06	0	0	145445	109174	0	0	0	0	0	212256	0	0	1.84093e+06	0	0	286806	5.3011e+06	1.45912e+07	3.53165e+07	4.71581e+07
FNGDMEPEAGAGAGAAASSAADPAIPEEVWNIKQ	427	460	3	0	1124.52	8	29					-1
FNGDMEPEAGAGAGAAASSAADPAIPEEVWNIKQM	427	461	3	0	1168.2	8	30					-1
FNGDMEPEAGAGAGAAASSAADPAIPEEVWNIKQMIKLTQEHIEAL	427	472	4	0	1195.33	10	41					-1
NGDMEPEAGAGAGAAASSAADPAIPEEVWNIKQ	428	460	3	0	1075.5	8	28					-1
DMEPEAGAGAGAAASSAADPAIPEEVWNIKQ	430	460	3	0	1018.48	8	26					-1
AADPAIPEEVWNIKQMIKLTQEHIEAL	446	472	3	0	1029.88	8	23					-1
AADPAIPEEVWNIKQMIKLTQEHIEAL	446	472	4	0	772.66	8	23					-1
NIKQMIKLTQEHIEAL	457	472	2	0	955.032	6	14	12.8493	12.9441	958.218	5.17499	1	0	1.75859	0.736047	1	1	0.27962		98208	175437	1.3063e+06	1.10267e+06	2.5725e+06	3.57033e+06	3.3774e+06	3.18823e+06	2.32481e+06	1.42602e+06	721390	477622	445487	382375	127014	0	58988	0	145707	0	0
NIKQMIKLTQEHIEAL	457	472	3	0	637.024	6	14	12.7383	12.9441	639.297	5.62255	1	1	1.94168	2.04584	1	1	0.241148		455228	1.51464e+06	3.61985e+06	5.13932e+06	8.05065e+06	1.26024e+07	1.40092e+07	1.27748e+07	1.00907e+07	7.36936e+06	5.29716e+06	4.09534e+06	3.22623e+06	1.80946e+06	750265	409567	42313.9	58477.8	0	0	103382
NIKQMIKLTQEHIEALL	457	473	3	0	674.719	6	15	14.244	14.3265	677.085	5.83035	1	1	1.86768	0.591913		1	0.246277		15872.3	10704	157477	170314	390477	679249	798051	657731	659713	254974	251176	145428	121317	106454	135216	28509.1	22458.5	0	0	13090.3	0	0
MIKLTQE	461	467	2	0	431.739	4	5	6.22055	6.28408	436.02	7.99403	0.4	1					1.42034		0	10743.2	0	87744.5	0	0	0	24857.5	0	1.2515e+06
MIKLTQEHIEAL	461	472	3	0	475.931	5	10	9.00932	9.02513	476.651	1.24838	0.4	0					0.49048		0	264753	20600.8	0	8219.82	0	0	19167.5	0	0	0	0	0	18400.2	0	0
TQEHIEAL	465	472	2	0	470.74	4	6					-1
LLDKFGGEHNPPSIYL	472	487	2	0	900.47	6	12	9.07777	9.10402	906.557	11.0761	0.6	0					0.632606		0	0	74078.6	100261	137715	0	0	0	59183.4	0	73679.9	110840	650558	722520	694550	237463	70427.4	0	77688.8
LDKFGGEHNPPSI	473	485	2	0	705.854	5	9	7.74117	7.88872	708.006	3.46671	1	1	1.84764	1.35938	1	-2	0.230011		2.51311e+06	2.06954e+06	4.0106e+06	5.89982e+06	6.32914e+06	8.66923e+06	6.89158e+06	4.02052e+06	951171	230170	39081.1	111887	0	97791.3	77928.5
LDKFGGEHNPPSI	473	485	3	0	470.905	5	9					-1
LDKFGGEHNPPSIY	473	486	2	0	787.386	5	10	8.35728	8.48318	790.349	4.97939	0.6	0					0.210678		49650.8	51190.1	1.22187e+06	3.31963e+06	6.69158e+06	1.10013e+07	1.19932e+07	1.02934e+07	6.08722e+06	1.8437e+06	802090	0	266117	0	197563	0
LDKFGGEHNPPSIY	473	486	3	0	525.26	5	10	8.37305	8.49888	527.247	5.01515	0.6	0					0.0734569		0	54631.3	532378	2.61521e+06	6.80605e+06	9.36888e+06	1.08934e+07	9.87248e+06	5.22451e+06	2.44263e+06	304380	27058	42597.1	8750.67	44880	47328.6
LDKFGGEHNPPSIYL	473	487	3	0	562.954	5	11	9.2454	9.30818	567.678	13.1533	0.4	1					0.590596		0	0	58686.3	0	78498.2	88805.4	136904	0	0	115360	54775.4	112445	45354.6	182790	231433	377685	2.39079e+06
LDKFGGEHNPPSIYLEA	473	489	2	0	943.968	6	13	8.46748	9.04093	947.429	5.78815	0.6	0					0.503295		361975	1.02321e+06	3.87285e+06	1.1788e+07	4.57012e+07	1.1127e+08	1.59531e+08	1.56695e+08	1.05632e+08	5.5503e+07	2.33421e+07	9.00854e+06	2.62038e+06	7.69455e+06	7.79646e+06	6.94035e+06	1.81308e+06	810597	137019	0
LDKFGGEHNPPSIYLEA	473	489	3	0	629.648	6	13	8.48318	9.00932	632.025	5.99735	0.6	0					0.312832		101071	27130.7	418065	5.80525e+06	5.79238e+07	1.84518e+08	2.91252e+08	2.87884e+08	2.03669e+08	1.07297e+08	4.74373e+07	1.7546e+07	7.91657e+06	7.98571e+06	1.39205e+07	1.10983e+07	5.46604e+06	1.97511e+06	616637	524104
DKFGGEHNPPSIY	474	486	2	0	730.844	5	9	7.3142	7.47263	734.714	6.86756	1	0	4.01175	1.48779		-1	0.296087		0	80571	0	74732.2	36712.9	423153	1.66144e+06	2.94118e+06	2.88361e+06	1.90621e+06	324697	90201	45270	119462	298384
EAYEEYTSKL	488	497	2	0	616.788	5	8					-1
EAYEEYTSKLDALQQREQQL	488	507	3	0	814.731	7	18					-1
YEEYTSKL	490	497	1	0	1032.49	4	6	6.72692	6.75852	1039.11	6.00751	0.4	1					4.59787		45382.6	0	0	0	0	0	0	0	40757.9	38072.1	43843.9
YEEYTSKL	490	497	2	0	516.748	4	6	7.50423	7.56738	519.708	5.30412	0.4	0					0.541789		0	0	0	195369	0	506630	1.05454e+06	397950	56408.5	109823	0
YEEYTSKLDALQQREQQL	490	507	2	0	1121.55	6	16	7.95187	8.0414	1127.7	10.9789	1	0	3.57143	0.674893	1	1	0.198758		0	0	0	0	0	0	0	0	0	0	2.16134e+06	4.38042e+06	5.96907e+06	4.31036e+06	2.20942e+06	396032	174230	0	270448	0	109491	0	0
YEEYTSKLDALQQREQQL	490	507	3	0	748.038	6	16					-1
YEEYTSKLDALQQREQQLL	490	508	3	0	785.732	6	17	10.0814	10.2384	789.785	10.7789	0.6	0					0.164206		0	0	228580	253230	0	215652	2.12652e+06	0	0	673491	6.10813e+06	1.83149e+07	2.4788e+07	2.01763e+07	9.58539e+06	3.54051e+06	1.48097e+06	174695	226174	0	119089	68619.2	0	0
YEEYTSKLDALQQREQQLLESLGNGTD	490	516	3	0	1043.51	7	25					-1
YEEYTSKLDALQQREQQLLESLGNGTDF	490	517	3	0	1092.53	8	26					-1
YTSKLDALQQREQQL	493	507	2	0	910.979	6	13					-1
YTSKLDALQQREQQL	493	507	3	0	607.655	6	13					-1
YTSKLDALQQREQQLLESLGNGTDF	493	517	3	0	952.145	7	23	11.3582	11.5039	954.268	4.70732	0.6	0					0.15573		5318.19	939967	5.18008e+06	1.19622e+07	2.04299e+07	2.24606e+07	1.97194e+07	1.4333e+07	8.82894e+06	4.28021e+06	2.58927e+06	306376	158012	7516.4	28790.3	10709.8	0	0	0	0	4181.21	55966.4	111576	0	0	0	0	57616.3	0	2.7139e+06
DALQQREQQL	498	507	1	0	1228.63	5	8	6.58447	6.64775	1232.65	3.33231	0.4	1					3.71401		35054.6	185686	39935.3	75524.5	0	44284.9	0	0	0	0	76831	49868.1	0	0
DALQQREQQL	498	507	2	0	614.818	5	8	7.56738	7.61478	616.689	3.05366	0.4	1					0.261483		205159	841460	1.01657e+06	1.60936e+06	1.28326e+06	941539	1.16619e+06	127943	322124	0	0	0	0	0
DALQQREQQLL	498	508	2	0	671.36	5	9					-1
DALQQREQQLLESLGNGTDF	498	517	2	0	1131.55	6	18	12.6748	12.8177	1141.96	19.5223	0.4	1					1.14497		0	0	52841.9	198690	0	0	0	0	139804	0	340517	195222	399934	48166.2	298058	0	165484	246013	107750	168601	243989	0	2.47479e+06	2.70251e+06	3.23289e+06
DALQQREQQLLESLGNGTDF	498	517	3	0	754.705	6	18					-1
LESLGNGTD	508	516	1	0	905.421	4	7	5.17427	5.54398	909.164	3.24371	0.4	0					0.0789163		0	166479	211437	9.3835e+07	5.84649e+07	2.16195e+07	7.84149e+06	2.05243e+06	217123	0	24220.7	0
LESLGNGTDF	508	517	1	0	1052.49	4	8	8.46748	8.48318	1062.28	9.18208	0.4	1					1.35216		0	64044.3	0	0	0	0	86667.4	0	0	0	152335	348389	177113
LESLGNGTDF	508	517	2	0	526.748	4	8	9.05672	9.16688	530.655	7.20946	1	0	4.80277	0.918329	-1	-3	0.11154		0	55730.6	0	1.295e+06	0	1.75397e+06	5.9597e+06	7.24459e+06	1.56496e+07	1.24914e+07	3.64457e+06	138143	46439.2
ESLGNGTDF	509	517	1	0	939.405	4	7	8.18372	8.4203	944.302	4.36447	0.4	0					0.0988345		0	0	63426.9	0	2.8573e+07	4.42871e+07	1.51006e+07	710037	56674.5	3043.8	77318.9	84620.8
FSVSSS	517	522	1	0	613.283	4	4	5.3506	5.43083	618.758	5.12399	0.4	1					1.03736		0	0	0	13810.3	20817.7	2965.79	118604	0	0
FSVSSSASM	517	525	1	0	902.392	5	7	7.8361	8.31525	908.449	5.4708	1	1	4.11758	5.27165		1	0.264919		183568	7.61783e+06	2.51562e+07	6.15837e+07	1.36607e+08	2.47495e+08	3.21721e+08	2.87896e+08	1.72943e+08	6.74839e+07	1.19882e+07	199627	0
SVSSSASMD	518	526	1	0	870.351	4	7					-1
SVSSSASMDTVTSSSSSSL	518	536	2	0	903.899	6	17					-1
SSSASMDTVTSSSSSSLSV	520	538	2	0	903.899	6	17					-1
DTVTSSSSSSL	526	536	1	0	1070.48	4	9	5.7595	5.80582	1077.14	6.07802	1	0	3.50933	0.165016	1	0	0.096642		0	0	40707	208010	579585	1.02444e+06	1.49782e+06	1.79614e+06	1.44732e+06	755505	172293	0	0	0
DTVTSSSSSSL	526	536	2	0	535.746	4	9	5.7941	5.87433	538.922	5.77514	1	0	3.31659	0.56517	1	1	0.0210008		184652	960743	2.60954e+06	6.23739e+06	1.26074e+07	2.24309e+07	3.40093e+07	3.34673e+07	2.41911e+07	1.03199e+07	3.48114e+06	754810	113412	6525.49
DTVTSSSSSSLSVLPSSL	526	543	2	0	877.439	6	15					-1
TVTSSSSSSL	527	536	1	0	955.458	4	8	4.99203	5.19038	960.361	4.38516	0.4	0					0.282876		79369.7	9481.22	10751.1	1.77196e+06	7.4769e+06	1.13976e+07	5.98025e+06	1.09736e+06	0	0	0	0	0
SVLPSS	537	542	1	0	589.319	3	3	4.99203	5.1088	591.174	1.52281	1	0	2.54871	0.996196		0	0.764266		29360.5	65534.7	55393.1	62908.4	13483.7	0	0
SVLPSSL	537	543	1	0	702.403	4	4	8.72272	8.86118	705.644	2.83093	1	0	3.69487	1.25222	-1	1	0.0552516		3.69511e+06	1.93874e+07	5.86263e+07	1.05364e+08	9.24001e+07	3.28277e+07	7.02668e+06	451850	64800.8
SVLPSSL	537	543	2	0	351.705	4	4	7.994	8.0098	354.311	4.80233	0.4	0					1.77783		0	0	0	21493.7	0	0	0	25939.6	0
SVFQNPTD	544	551	1	0	907.416	4	5					-1
SVFQNPTD	544	551	2	0	454.211	4	5	5.59263	5.65798	455.121	1.29574	0.4	0					0.566653		21493	0	0	14803.2	6845.91	2008.95	0	0	0	0
SVFQNPTDV	544	552	2	0	503.746	4	6	7.58317	7.8519	508.235	8.39287	0.4	0					0.113068		325088	142416	28008	37470.4	110020	165082	0	112381	56292.3	8.64411e+07	0
SVFQNPTDVARSNPKSPQKPIV	544	565	2	0	1205.15	6	16					-1
SVFQNPTDVARSNPKSPQKPIV	544	565	3	0	803.768	6	16					-1
FQNPTD	546	551	1	0	721.315	4	3					-1
FQNPTDVARSNPKSPQKPIV	546	565	3	0	741.734	6	14					-1
VARSNPKSPQKPIV	552	565	3	0	507.635	5	9					-1
GVTVRDSLKKALM	582	594	2	0	709.413	5	11	8.73858	8.78097	711.118	2.51616	0.6	0					0.1808		53860.4	923943	2.78349e+06	2.96741e+06	1.93157e+06	979417	553309	297240	255653	148290	10988.3	0	0	0	12290.9	0	0
GVTVRDSLKKALM	582	594	3	0	473.278	5	11					-1
GVTVRDSLKKALMM	582	595	2	0	774.934	6	12					-1
TVRDSLKKALM	584	594	2	0	631.368	5	9					-1
TVRDSLKKALM	584	594	3	0	421.248	5	9					-1
TVRDSLKKALMM	584	595	2	0	696.889	6	10					-1
TVRDSLKKALMM	584	595	3	0	464.928	6	10					0
VRDSLKKALM	585	594	2	0	580.845	5	8					-1
VRDSLKKALM	585	594	3	0	387.566	5	8					-1
VRDSLKKALMM	585	595	2	0	646.365	6	9					-1
VRDSLKKALMM	585	595	3	0	431.246	6	9					-1
SLKKALM	588	594	2	0	395.746	4	5	5.87995	5.91335	399.969	7.9082	0.4	0					0.392748		0	0	0	0	0	0	11575.7	0	0	46329.7
KKALMMRGLIPE	590	601	2	0	693.902	6	9					-1
KKALMMRGLIPE	590	601	3	0	462.937	6	9					-1
AVYRIQDGEKKPIGWD	604	619	3	0	625.663	6	13					-1
AVYRIQDGEKKPIGWDTD	604	621	3	0	697.688	6	15					-1
AVYRIQDGEKKPIGWDTDISW	604	624	3	0	826.42	7	18					-1
AVYRIQDGEKKPIGWDTDISWL	604	625	3	0	864.115	7	19					-1
AVYRIQDGEKKPIGWDTDISWL	604	625	4	0	648.338	7	19					-1
AVYRIQDGEKKPIGWDTDISWLTGEEL	604	630	2	0	1560.29	7	24	12.7065	12.8282	1565.36	8.27106	1	0	1.61533	1.0542	1	-1	0.38847		0	448816	0	443804	0	474723	71268.1	2.34002e+06	3.10215e+06	5.21253e+06	5.67976e+06	5.70015e+06	4.12748e+06	2.89275e+06	773505	110943	84331.5	0	0	83557.1	0	0	0	118912	0	0	0	0	0	0
AVYRIQDGEKKPIGWDTDISWLTGEEL	604	630	3	0	1040.53	7	24	12.6271	12.9893	1044.14	8.97439	0.6	0					0.0997793		2.46624e+06	0	83676.8	1.2727e+06	977385	7.3181e+06	3.38112e+07	8.08879e+07	1.50684e+08	2.20199e+08	2.54779e+08	2.49824e+08	2.14302e+08	1.51814e+08	9.7725e+07	5.74644e+07	3.10916e+07	1.66238e+07	8.53592e+06	2.50131e+06	542090	652863	67646.4	0	0	0	105616	20946.1	64077	12409.7
AVYRIQDGEKKPIGWDTDISWLTGEEL	604	630	4	0	780.648	7	24	12.6589	12.902	783.402	9.15284	1	0	1.82575	2.48709	1	1	0.117507		128805	0	33718.7	0	1.03276e+06	661824	1.64068e+07	3.12448e+07	5.97087e+07	8.01114e+07	9.42043e+07	9.06383e+07	7.47815e+07	5.4308e+07	3.36403e+07	2.21123e+07	1.12511e+07	5.71982e+06	2.37177e+06	1.07768e+07	461019	79738.7	0	854068	81631.8	764160	45465.2	877594	37456.3	528518
VYRIQDGEKKPIGWD	605	619	3	0	601.984	6	12					-1
VYRIQDGEKKPIGWD	605	619	4	0	451.74	6	12					-1
VYRIQDGEKKPIGWDTD	605	621	2	0	1010.51	6	14	8.16793	8.29423	1014.08	5.94633	0.6	0					0.273646		0	47142.4	513948	4.94471e+06	1.4686e+06	1.79153e+07	4.83118e+07	5.04199e+07	3.43527e+07	1.93973e+07	5.51679e+06	5.65313e+06	1.11108e+06	1.30265e+06	712463	174525	0	0	0	0	53349.9
VYRIQDGEKKPIGWDTD	605	621	3	0	674.009	6	14	8.08883	8.37305	676.353	5.83254	0.6	0					0.183876		0	0	604865	6.57248e+06	2.78488e+07	7.93854e+07	1.31345e+08	1.24083e+08	8.4553e+07	4.71485e+07	2.44858e+07	1.29105e+07	7.00244e+06	2.51555e+06	3.28256e+06	1.14666e+06	919768	190613	108381	414585	0
VYRIQDGEKKPIGWDTD	605	621	4	0	505.759	6	14					-1
VYRIQDGEKKPIGWDTDISW	605	624	2	0	1203.61	7	17					-1
VYRIQDGEKKPIGWDTDISW	605	624	3	0	802.741	7	17					-1
VYRIQDGEKKPIGWDTDISW	605	624	4	0	602.308	7	17					-1
VYRIQDGEKKPIGWDTDISWL	605	625	2	0	1260.15	7	18	11.7131	11.7446	1270.06	18.3016	0.6	0					0.364721		0	0	0	0	0	0	0	0	0	0	0	0	0	0	0	0	0	0	632816	1.04362e+06	1.11178e+06	590530	216301	84872.3	0	0
VYRIQDGEKKPIGWDTDISWL	605	625	3	0	840.436	7	18					-1
VYRIQDGEKKPIGWDTDISWLTG	605	627	3	0	893.126	7	20					-1
VYRIQDGEKKPIGWDTDISWLTGEE	605	629	3	0	979.154	7	22					-1
VYRIQDGEKKPIGWDTDISWLTGEEL	605	630	2	0	1524.77	7	23	12.7065	12.9893	1529.92	8.46749	0.6	0					0.142171		757291	0	412405	0	1.35899e+06	1.40585e+06	8.83531e+06	1.58645e+07	2.71246e+07	3.59348e+07	4.28195e+07	3.89544e+07	3.20738e+07	2.15343e+07	1.22402e+07	4.49674e+06	1.85824e+06	14526.1	0	0	184419	0	0	90513	141483	0	0	0	0	93740.6
VYRIQDGEKKPIGWDTDISWLTGEEL	605	630	3	0	1016.85	7	23	12.6589	13.0156	1020.37	8.74388	0.6	0					0.0532803		94080.8	74218	189079	913898	1.22165e+07	4.55627e+07	1.18681e+08	2.39022e+08	3.98874e+08	5.47215e+08	6.02888e+08	5.92449e+08	4.86035e+08	3.33703e+08	2.16729e+08	1.24672e+08	6.40404e+07	3.17614e+07	1.33029e+07	4.87669e+06	1.5201e+06	259852	0	198179	12784.6	49550.6	0	0	8615.24	11634.1
VYRIQDGEKKPIGWDTDISWLTGEEL	605	630	4	0	762.888	7	23	12.6748	12.8493	765.514	8.67702	0.6	0					0.0676288		77096.7	94837.8	1.71242e+06	630327	2.78621e+06	7.58835e+06	2.78314e+07	4.14791e+07	7.28377e+07	1.00249e+08	1.16741e+08	1.11038e+08	9.20797e+07	5.31088e+07	4.06845e+07	2.32763e+07	1.25162e+07	1.64803e+06	3.16987e+06	1.21677e+06	559090	64616.6	397696	91475.6	67292.5	52815.5	211764	27535.2	35368.4	43108.4
VYRIQDGEKKPIGWDTDISWLTGEELHVEVL	605	635	3	0	1209.29	8	28					-1
YRIQDGEKKPIGWD	606	619	2	0	852.939	5	11	7.7254	7.78855	854.211	1.52855	1	0	0.437449	0.363618	-1	-2	0.1606		2.86306e+06	5.19536e+06	5.44e+06	4.28069e+06	3.4644e+06	1.84122e+06	580870	223030	183691	387482	0	0	0	0	0	0	0
YRIQDGEKKPIGWD	606	619	3	0	568.962	5	11	7.06123	7.23508	572.404	9.31117	0.4	0					0.172189		0	0	0	0	200847	0	0	134827	182552	1.8091e+06	4.94607e+06	3.38617e+06	1.45676e+06	292206	0	0	0
YRIQDGEKKPIGWD	606	619	4	0	426.973	5	11					-1
YRIQDGEKKPIGWDTD	606	621	2	0	960.976	6	13	8.15212	8.17847	964.508	5.9279	1	0	2.25313	-0.0705539	1	-2	0.177062		0	0	0	109922	253062	821387	1.2922e+06	1.05377e+06	1.09656e+06	547359	175651	123919	0	0	51064.5	0	0	0	0	61711.4
YRIQDGEKKPIGWDTD	606	621	3	0	640.987	6	13					-1
YRIQDGEKKPIGWDTD	606	621	4	0	480.992	6	13					-1
YRIQDGEKKPIGWDTDISW	606	624	3	0	769.718	6	16	9.82732	10.0814	772.904	8.17128	1	0	2.56647	2.61687	1	-4	0.0938167		0	23178	0	0	422667	26416.4	5.39747e+06	4.92774e+07	1.47766e+08	2.39846e+08	2.51319e+08	1.76866e+08	3.33472e+07	660251	1.56098e+06	814544	461092	276763	0	0	121949	0	8403.12
YRIQDGEKKPIGWDTDISW	606	624	4	0	577.541	6	16	9.82732	10.1285	579.929	8.17128	1	0	2.56647	3.17217	1	-4	0.070522		0	35775.1	0	1.48529e+06	5525.89	63267.9	2.07787e+06	2.21969e+07	7.32119e+07	1.18587e+08	1.30306e+08	9.63402e+07	9.33524e+06	1.2338e+06	139665	488448	26856.5	133681	0	170482	0	250777	0
YRIQDGEKKPIGWDTDISWL	606	625	2	0	1210.62	7	17					-1
YRIQDGEKKPIGWDTDISWL	606	625	3	0	807.413	7	17					-1
YRIQDGEKKPIGWDTDISWL	606	625	4	0	605.812	7	17					-1
YRIQDGEKKPIGWDTDISWLTG	606	627	3	0	860.103	7	19	10.8863	10.9648	862.461	5.52563	0.6	0					0.331767		0	0	0	139991	1.45383e+06	2.54315e+06	3.35264e+06	3.18545e+06	1.701e+06	851005	341832	0	58102.3	267084	0	0	130611	0	0	0	0	52940.4	61161	0	53836.8	218414	0
YRIQDGEKKPIGWDTDISWLTGEEL	606	630	2	0	1475.24	7	22	12.7224	12.8282	1480.89	9.55185	1	0	2.12818	0.866613	1	-7	0.196058		0	0	0	0	0	107983	355263	2.34412e+06	4.03973e+06	5.87102e+06	6.08464e+06	6.67799e+06	8.46391e+06	7.81042e+06	6.1367e+06	2.02141e+06	440730	0	0	88795.3	0	0	0	0	0	0	91284.8	0	0	0
YRIQDGEKKPIGWDTDISWLTGEEL	606	630	3	0	983.826	7	22	12.6271	12.9893	987.352	8.81568	0.6	0					0.197199		291072	43290.4	172354	763794	4.46526e+06	1.94323e+07	4.91935e+07	9.87277e+07	1.67044e+08	2.17522e+08	2.39048e+08	2.34106e+08	1.86595e+08	1.36855e+08	8.61473e+07	4.36436e+07	2.14088e+07	1.05322e+07	3.30375e+06	1.00825e+06	521923	449536	256657	5.31491e+06	88038.6	180137	4.37745e+06	16518.7	55596.9	601815
RIQDGEKKPIGWDTD	607	621	2	0	879.444	6	12	6.12503	6.15698	883.821	7.72777	0.4	0					3.87821		148659	0	0	0	0	0	0	0	0	0	0	235143	0	28226.9	32996.2	0	0	22892.8	29000.2
RIQDGEKKPIGWDTD	607	621	3	0	586.632	6	12	7.45683	7.56212	588.919	5.83469	1	0	2.42627	0.860714	-1	0	0.476925		27510.7	0	712903	1.79228e+06	5.22328e+06	8.32976e+06	9.03646e+06	7.7318e+06	4.75395e+06	1.90704e+06	891185	453762	1.07622e+06	1.47534e+06	980797	860537	349869	0	26205.7
RIQDGEKKPIGWDTD	607	621	4	0	440.226	6	12					-1
RIQDGEKKPIGWDTDISW	607	624	2	0	1072.54	6	15	9.5128	9.70183	1073.54	0.728763	0.4	0					0.680327		1.45034e+07	0	2.46345e+06	0	803253	1.05844e+06	1.4782e+06	802575	628447	0	152386	0	120910	0	415697	0	0	0	89380.9	0	86876.6	0
RIQDGEKKPIGWDTDISW	607	624	3	0	715.364	6	15	10.902	10.9543	717.608	5.45735	1	0	1.72527	0.235805	-1	-2	0.0787451		96130.5	46014	61288.4	809458	2.74099e+06	5.35517e+06	7.38687e+06	8.11163e+06	6.62153e+06	1.3385e+06	1.90987e+06	437645	98012.8	0	0	377467	0	0	0	0	0	0
RIQDGEKKPIGWDTDISWL	607	625	2	0	1129.08	6	16					-1
RIQDGEKKPIGWDTDISWL	607	625	3	0	753.059	6	16					-1
RIQDGEKKPIGWDTDISWL	607	625	4	0	565.046	6	16					-1
RIQDGEKKPIGWDTDISWLTG	607	627	3	0	805.748	7	18					-1
RIQDGEKKPIGWDTDISWLTGEEL	607	630	2	0	1393.7	7	21					-1
RIQDGEKKPIGWDTDISWLTGEEL	607	630	3	0	929.471	7	21	12.5477	12.8124	932.65	7.88278	1	0	1.7914	2.74154	1	-1	0.0564071		718528	120764	572383	5.68597e+06	1.33107e+07	4.34448e+07	9.76899e+07	1.75854e+08	2.59591e+08	3.08278e+08	2.80531e+08	2.37459e+08	1.56376e+08	9.13007e+07	4.52614e+07	2.54051e+07	6.65699e+06	2.17661e+06	777780	153043	54744.2	176712	47689.7	0	303933	32736	0	47839	52640.5
RIQDGEKKPIGWDTDISWLTGEEL	607	630	4	0	697.355	7	21	12.5635	12.7436	699.764	7.98388	1	0	1.81897	1.74302	1	-1	0.117809		61372.8	628035	0	48850.7	1.23453e+06	4.95151e+06	1.37908e+07	2.56264e+07	3.7219e+07	4.19596e+07	4.02283e+07	3.15838e+07	2.20101e+07	1.24345e+07	6.41964e+06	2.12715e+06	1.23002e+06	189460	148118	22268	0	0	21693.2	23940.8	374119	55487.7	920920	0	393478
RIQDGEKKPIGWDTDISWLTGEELHV	607	632	3	0	1008.18	7	23					-1
TDISWLTGEEL	620	630	1	0	1263.61	5	9	12.123	12.6006	1270.79	6.43198	0.4	1					3.78677		0	2.52495e+06	1.41202e+07	3.13505e+07	3.637e+07	2.66185e+07	1.26033e+07	6.72663e+06	8.83776e+06	4.3549e+06	1.67227e+06	594362	624607	2.53988e+07	3.35729e+07
TDISWLTGEEL	620	630	2	0	632.309	5	9	12.4214	12.553	634.919	4.47452	0.6	1					0.480588		114444	1.422e+06	5.21917e+06	9.55941e+06	1.05346e+07	7.17737e+06	3.35201e+06	1.2839e+06	336054	1.40255e+06	2.6438e+06	2.30531e+06	1.73057e+06	898838	242667
ISWLTGEELHV	622	632	2	0	642.335	5	9					-1
LTGEEL	625	630	1	0	661.34	4	4	7.18762	7.31948	663.11	1.39285	1	0	1.63586	1.17435		1	0.243813		6.39723e+06	2.23271e+07	2.46051e+07	1.18412e+07	2.48769e+06	132011	11447.5	0	291669
LTGEELHV	625	632	2	0	449.237	4	6	8.10462	8.13628	451.35	3.70595	0.4	0					2.06819		0	43728.3	37519.8	0	0	0	112702	0	0	0	3606.65
[truncated: 21 more columns]
