# Supplementary material for: Unveiling the domain-specific and RAS isoform-specific details of BRAF kinase regulation
Source: eLife. 2023 Dec 27;12:RP88836. doi: 10.7554/eLife.88836 (PMC10752582; doi:10.7554/eLife.88836)
Supplement: Figure 2—source data 1. — Also applies to plots presented in Supplementary file 1 and Figure 2—figure supplement 1 and Figure 2—figure supplement 3. [file elife-88836-fig2-data1.zip › Figure 2- source data 1/(BRAF_N2_BRAF-N2HRAS-270min.mzXML) ExMS2_FinalTable.xls]

## Sheet: Sheet1
Sequence	START	END	Charge	ModMass	Monoisotopic m/z	maxND	maxD	RT Range(start, unit: min)	RT Range(end)	Centroid m/z	Delta Mass	Flag#1:Skip-tests	Flag#2:Unimodality check	Flag#3:Back exchange prediction check	Flag#4:Elution RT width check	Flag#5:Unique peptide RT/deltaD consistency check	Flag#6:Common-end peptides centroid subtraction check	Flag#7:Centroid shift within RT range check	Flag#8:Data multiple assignment check	Isotopic Envelope Amplitudes(start from this column(the Monoisotopic) to nonzero end):
GSSHHHHHHGTKTEEGKL	2	19	2	0	1008.48	6	16	3.65925	4.17633	1010.98	3.85389	1	0	0.217697	1.32225	1	1	0.0848415		7.71162e+06	5.9716e+07	1.92294e+08	4.39024e+08	6.92566e+08	7.94773e+08	6.58313e+08	4.0042e+08	1.78204e+08	6.5513e+07	1.84483e+07	3.2975e+06	0	0	228423	88000.7	289326	44910.6	61877.2	165672	0	0	0
GSSHHHHHHGTKTEEGKL	2	19	3	0	672.656	6	16	3.64352	4.17633	674.346	3.91651	1	0	0.23347	1.38494	1	1	0.0550341		6.933e+07	3.72129e+08	1.24871e+09	2.98587e+09	4.8188e+09	5.4832e+09	4.78693e+09	2.8332e+09	1.34993e+09	5.03591e+08	1.54996e+08	3.84907e+07	5.97642e+06	111664	0	48975.6	102074	92104.4	0	100913	117173	86845.6	130585
GSSHHHHHHGTKTEEGKL	2	19	4	0	504.744	6	16	3.64352	4.17633	506.021	3.95693	1	0	0.243652	1.38494	1	1	0.0445997		1.74733e+07	1.02449e+08	3.71496e+08	8.87217e+08	1.44884e+09	1.71537e+09	1.45633e+09	9.01584e+08	4.2801e+08	1.59205e+08	4.73617e+07	1.13569e+07	1.70848e+06	82214.6	0	0	18976.1	52416.9	41245.2	327912	0	6341.33	190188
GSSHHHHHHGTKTEEGKL	2	19	5	0	403.997	6	16	3.65925	4.17633	405.018	3.95302	1	0	0.242666	1.32225	1	1	0.034839		1.43804e+07	8.64009e+07	3.00422e+08	7.08759e+08	1.18361e+09	1.4135e+09	1.18225e+09	7.39599e+08	3.47164e+08	1.23414e+08	3.81262e+07	7.01013e+06	748831	52363.1	73913.6	0	99340.8	0	208326	96050.9	74875.7	0	85526.1
GSSHHHHHHGTKTEEGKLVIWINGDKGYNGL	2	32	4	0	862.178	8	29	8.66993	8.98078	864.977	9.16555	0.6	0					0.18843		296466	1.20631e+06	253940	842544	514179	2.463e+06	1.16623e+07	2.2079e+07	6.54906e+07	8.56543e+07	1.12331e+08	1.09146e+08	8.83565e+07	6.29889e+07	4.20028e+07	2.22832e+07	1.07132e+07	7.70591e+06	1.06963e+06	4.16957e+06	434278	3.81942e+06	0	3.08748e+06	997082	2.29868e+06	0	708410	314055	644432
VIWINGDKGY	20	29	1	0	1164.6	5	8					-1
VIWINGDKGY	20	29	2	0	582.806	5	8	8.46738	8.82537	585.101	3.87586	0.6	0					0.326183		0	1.04009e+06	1.52689e+07	4.77018e+07	6.02924e+07	4.43898e+07	1.69553e+07	3.11608e+06	1.00803e+06	168177	194121	1.39015e+07	285167	569235
VIWINGDKGYNG	20	31	2	0	668.338	5	10					-1
VIWINGDKGYNGL	20	32	1	0	1448.75	5	11	9.36963	9.80852	1454.07	4.43775	1	0	0.872841	1.01066	1	1	0.320032		0	1.18181e+06	1.4615e+07	7.49185e+07	1.49239e+08	2.09532e+08	1.85358e+08	1.14614e+08	4.00705e+07	7.93289e+06	507508	957074	0	274893	0	0	355316
VIWINGDKGYNGL	20	32	2	0	724.88	5	11	9.32292	10.0108	727.597	4.55776	1	0	0.916809	2.00294	1	1	0.0460242		2.21923e+07	1.18596e+08	6.73833e+08	1.78679e+09	3.75305e+09	5.09324e+09	4.88112e+09	3.22082e+09	1.52625e+09	5.82685e+08	1.1472e+08	3.23362e+06	345862	2.14584e+06	734041	3.02106e+06	313623
VIWINGDKGYNGLAE	20	34	2	0	824.92	5	13					-1
VIWINGDKGYNGLAEVGKKFEKDTG	20	44	3	0	913.476	7	23					-1
VIWINGDKGYNGLAEVGKKFEKDTGIKV	20	47	3	0	1026.89	7	26					-1
VIWINGDKGYNGLAEVGKKFEKDTGIKV	20	47	4	0	770.421	7	26	10.7271	10.945	772.78	7.58463	1	0	0.42262	0.130214	1	0	0.265786		4.02792e+06	3.58931e+06	2.42865e+06	1.71892e+06	1.23187e+07	9.07886e+06	2.55268e+07	3.85538e+07	5.41347e+07	5.90292e+07	5.33609e+07	4.66811e+07	3.20345e+07	1.74306e+07	6.73034e+06	1.64978e+06	1.60808e+06	0	686605	0	5.99581e+06	0	147233	143928	340598	208174	343297	716618	597049	0
VIWINGDKGYNGLAEVGKKFEKDTGIKV	20	47	5	0	616.538	7	26	10.7115	10.8672	618.482	7.86819	1	0	0.466572	-0.117757	1	0	0.156078		0	231314	0	286118	369780	1.49061e+06	3.58528e+06	6.1337e+06	9.31279e+06	1.39993e+07	1.42554e+07	1.0783e+07	6.90432e+06	4.2453e+06	1.39044e+06	580742	396535	74910.7	0	70801.4	124850	0	0	0	0	0	0	0	243595	0
VIWINGDKGYNGLAEVGKKFEKDTGIKVTVEHPDKL	20	55	3	0	1333.38	9	33	10.0108	10.509	1337.46	9.81141	1	0	0.445184	1.24701	-1	1	0.214498		0	4.09235e+06	2.65998e+06	1.07124e+07	7.86483e+06	2.10544e+07	3.23888e+07	2.65949e+07	6.30886e+07	1.00323e+08	1.42509e+08	1.90479e+08	2.24921e+08	2.13049e+08	1.84346e+08	1.35541e+08	8.16278e+07	3.73093e+07	1.35458e+07	6.8469e+06	692498	260628	0	307114	0	538034	0	690939	484712	0
VIWINGDKGYNGLAEVGKKFEKDTGIKVTVEHPDKL	20	55	4	0	1000.29	9	33	9.96417	10.5869	1003.27	9.53345	1	0	0.411238	1.74335	-1	1	0.205104		3.93724e+07	3.14379e+07	1.01379e+08	1.47385e+08	1.6052e+08	1.79667e+08	2.40279e+08	2.81016e+08	3.94418e+08	5.93769e+08	8.22541e+08	1.09205e+09	1.25172e+09	1.2319e+09	1.10035e+09	8.76343e+08	5.97041e+08	3.72561e+08	2.02577e+08	1.07465e+08	5.95424e+07	3.14513e+07	1.05798e+07	7.64259e+06	2.60609e+06	1.24947e+06	1.22735e+06	969399	265164	1.22968e+06
VIWINGDKGYNGLAEVGKKFEKDTGIKVTVEHPDKL	20	55	5	0	800.434	9	33	9.48225	9.85527	801.73	4.07517	1	0	-0.255345	0.748214	-7	-6	0.183754		1.29578e+08	2.31273e+08	3.85799e+08	7.37228e+08	9.89467e+08	1.20781e+09	1.29693e+09	1.25188e+09	1.10333e+09	8.56054e+08	4.41862e+08	4.30968e+08	2.11836e+08	8.83742e+07	1.58214e+07	8.34501e+06	1.97507e+07	2.45296e+06	1.73205e+06	821586	183385	214301	0	296831	211513	542125	410805	0	0	209068
VIWINGDKGYNGLAEVGKKFEKDTGIKVTVEHPDKL	20	55	6	0	667.196	9	33	9.96417	10.4623	669.459	11.1766	1	0	0.611903	1.24655	-1	1	0.201678		1.34046e+06	7.56806e+06	3.16273e+06	6.51345e+06	9.68797e+06	1.01518e+07	1.80145e+07	2.57431e+07	1.00025e+08	1.94208e+08	2.9814e+08	4.3609e+08	5.44233e+08	5.33367e+08	4.63917e+08	3.61578e+08	2.61539e+08	1.60274e+08	8.43332e+07	5.03835e+07	1.75492e+07	7.53708e+06	3.20755e+06	2.357e+06	1.75057e+06	1.6824e+06	1.35748e+06	1.06646e+06	1.00124e+06	777776
VIWINGDKGYNGLAEVGKKFEKDTGIKVTVEHPDKL	20	55	7	0	572.026	9	33	9.99527	10.2597	573.9	10.7117	1	0	0.555127	0.315494	-1	1	0.0594042		0	0	440006	186653	176883	401757	1.57933e+06	9.09556e+06	2.31871e+07	5.47941e+07	7.7437e+07	1.18176e+08	1.46991e+08	1.57187e+08	1.42898e+08	1.14287e+08	7.9159e+07	4.85124e+07	2.20899e+07	1.30252e+07	5.92989e+06	3.06663e+06	380997	235508	220265	68130.6	223869	114157	0	81709
INGDKGYNGLAEVGKKFEKDTGIKVTVEHPDKLEEKFPQVAA	23	64	3	0	1533.81	9	38					-1
NGDKGYNGLAEVGKKFEKDTGIKVTVE	24	50	3	0	966.173	7	25					-1
NGLAEVGKKFEKDTGIKVTVEHPDKL	30	55	3	0	951.522	7	23					-1
NGLAEVGKKFEKDTGIKVTVEHPDKLEEKFPQVAATGDGPDIIF	30	73	4	0	1192.63	9	39	10.4934	10.5869	1196.67	13.3299	1	0	0.624431	-0.365595		1	0.286745		0	0	0	0	0	0	0	39663	0	0	298095	1.20686e+06	2.44931e+06	5.88592e+06	8.36332e+06	1.28415e+07	1.32201e+07	1.01778e+07	7.65648e+06	1.81203e+06	962808	275496	0	0	0	0	0	0	0	0
LAEVGKKFEKDTGIKVTVEHPDKL	32	55	3	0	894.501	7	21	7.46102	7.58898	896.84	5.41849	1	0	0.286835	-0.228195	1	-1	0.190174		0	183425	167261	406044	1.40818e+06	6.29833e+06	1.18792e+07	1.03354e+07	9.38116e+06	6.36473e+06	990627	207116	0	0	0	245272	0	0	349485	0	3467.4	0	0	0	0	0	0	0	0
LAEVGKKFEKDTGIKVTVEHPDKL	32	55	4	0	671.127	7	21					-1
LAEVGKKFEKDTGIKVTVEHPDKLEEKFPQVAATGDGPDIIF	32	73	5	0	920.091	9	37					-1
AEVGKKFEKDTG	33	44	2	0	654.843	5	10	3.95687	4.17633	656.385	2.3206	0.6	0					0.14764		56840.5	2.06963e+06	1.06461e+07	1.22052e+07	8.31205e+06	2.62149e+06	687656	53756.1	3094.79	46907	0	62673.3	0	45397.4	0	45874.6
AEVGKKFEKDTGIKV	33	47	2	0	824.967	5	13					-1
AEVGKKFEKDTGIKV	33	47	3	0	550.314	5	13					-1
AEVGKKFEKDTGIKVTVEHPDKL	33	55	3	0	856.806	7	20	6.75717	7.14995	859.108	5.37986	1	0	0.331042	0.826975	1	-1	0.0940038		168659	4.87411e+06	3.86556e+07	1.51653e+08	3.86907e+08	7.11297e+08	9.53836e+08	9.78681e+08	7.7354e+08	5.00131e+08	2.76976e+08	1.30147e+08	5.94414e+07	2.55205e+07	9.92248e+06	5.23139e+06	3.07867e+06	475308	265562	139911	0	0	0	153401	0	1.59042e+06	0	0
AEVGKKFEKDTGIKVTVEHPDKL	33	55	4	0	642.856	7	20					-1
AEVGKKFEKDTGIKVTVEHPDKL	33	55	5	0	514.486	7	20	6.81947	7.1655	515.851	5.29796	1	0	0.314538	0.640698	1	-1	0.0531868		0	513324	6.88635e+06	3.65982e+07	1.17848e+08	1.90179e+08	2.56936e+08	2.58368e+08	2.08827e+08	1.25195e+08	6.79654e+07	3.03567e+07	1.28184e+07	5.1894e+06	1.56453e+06	1.16179e+06	255270	273392	8969.48	0	0	0	0	43196.4	0	0	0	0
AEVGKKFEKDTGIKVTVEHPDKL	33	55	6	0	428.907	7	20	6.81947	7.02202	430.04	5.27184	1	0	0.309276	0.0689846	1	-1	0.0651471		69425.8	0	673205	3.57066e+06	1.1362e+07	2.72306e+07	3.35091e+07	3.30775e+07	2.42959e+07	1.73372e+07	8.47043e+06	3.22379e+06	641432	0	143229	0	0	76794.6	0	0	28575.6	0	0	0	0	0	0	0
AEVGKKFEKDTGIKVTVEHPDKLEEKFPQVAATGDGPDIIF	33	73	3	0	1495.12	9	36	9.46672	10.0731	1499.93	11.7427	1	0	0.561532	1.67787	1	0	0.143388		338323	0	0	0	0	0	0	974117	1.21366e+07	3.07088e+07	7.69578e+07	1.57742e+08	2.28485e+08	2.81839e+08	3.37928e+08	3.22088e+08	2.74136e+08	2.00089e+08	1.22037e+08	6.16562e+07	3.13037e+07	1.77265e+06	1.35015e+06	412146	0	0	0	0	0	734119
AEVGKKFEKDTGIKVTVEHPDKLEEKFPQVAATGDGPDIIF	33	73	4	0	1121.59	9	36	9.45118	10.4623	1125.25	11.9358	1	0	0.583153	3.29054	0	0	0.113801		491413	4.26136e+06	1.91013e+06	6.6682e+06	1.03532e+07	9.56348e+06	2.84205e+07	8.77234e+07	2.27602e+08	4.54209e+08	8.99021e+08	1.49506e+09	2.13147e+09	2.64365e+09	2.97253e+09	2.90635e+09	2.54371e+09	1.96977e+09	1.37512e+09	8.74098e+08	4.73e+08	2.4298e+08	9.83291e+07	4.87796e+07	1.16098e+07	1.37747e+07	2.07673e+06	7.14216e+06	106203	4.65247e+06
AEVGKKFEKDTGIKVTVEHPDKLEEKFPQVAATGDGPDIIF	33	73	5	0	897.474	9	36	9.4978	10.3376	900.402	11.9531	1	0	0.585089	2.60793	1	0	0.0666601		4.71844e+06	1.04957e+06	364685	4.00205e+06	1.97072e+06	8.65648e+06	9.98673e+06	3.14774e+07	1.09693e+08	2.46669e+08	5.41973e+08	8.86503e+08	1.28057e+09	1.66862e+09	1.7996e+09	1.82409e+09	1.56342e+09	1.16319e+09	8.44306e+08	5.105e+08	2.94214e+08	1.46534e+08	6.62043e+07	3.13564e+07	1.379e+07	2.6592e+06	4.51656e+06	2.73701e+06	3.38935e+06	1.20833e+06
AEVGKKFEKDTGIKVTVEHPDKLEEKFPQVAATGDGPDIIF	33	73	6	0	748.063	9	36	9.51333	9.94858	750.525	12.0901	1	0	0.600429	0.996185	0	0	0.0813622		764916	1.19932e+06	150580	2.48861e+06	1.09152e+06	1.51674e+06	2.18571e+06	8.89934e+06	2.44175e+07	6.47707e+07	1.53445e+08	2.62756e+08	4.16975e+08	5.18798e+08	5.47033e+08	5.61634e+08	4.7375e+08	3.75745e+08	2.42688e+08	1.66657e+08	6.65964e+07	4.06049e+07	7.17688e+06	5.77412e+06	1.26192e+06	1.32828e+06	2.64558e+07	1.71282e+06	445292	365371
AEVGKKFEKDTGIKVTVEHPDKLEEKFPQVAATGDGPDIIF	33	73	7	0	641.34	9	36					-1
VGKKFEKDTGIKVTVEHPDKL	35	55	3	0	790.113	6	18	6.59973	6.6309	792.737	6.46383	0.4	1					0.344502		0	324432	0	159232	1.17067e+06	2.07397e+06	2.67052e+06	4.68036e+06	1.98647e+06	769229	3.5073e+06	0	0	1.69441e+06	0	0	567633	0	0	0	0	0	0	0	0
VGKKFEKDTGIKVTVEHPDKLEEKFPQVAATGDGPDIIF	35	73	4	0	1071.57	9	34	9.65317	9.69975	1074.43	8.87617	0.4	1					0.302045		4.21788e+06	414639	3.72776e+06	327659	3.96932e+06	0	2.10684e+06	823770	0	986860	3.05626e+06	4.74903e+06	8.73389e+06	6.16992e+06	7.63684e+06	8.26536e+06	6.25829e+06	4.49437e+06	928804	893445	349068	0	0	0	0	0	0	0	0	0
VGKKFEKDTGIKVTVEHPDKLEEKFPQVAATGDGPDIIF	35	73	5	0	857.458	9	34					-1
IKVTVEHPDKL	45	55	2	0	639.874	5	8					-1
TVEHPDKL	48	55	1	0	938.494	4	5	4.79045	5.08985	941.387	2.34707	0.4	0					0.811104		159518	5.08957e+06	1.98478e+07	1.99761e+07	7.71208e+06	2.02319e+06	893661	1.43607e+06	442915	208227
TVEHPDKL	48	55	3	0	313.503	4	5	4.75915	4.8406	314.568	2.64959	0.4	1					0.498628		0	217166	1.67833e+06	1.45726e+06	200151	839312	0	0	214660	0
TVEHPDKLEEKFPQVAATGDGPDIIF	48	73	3	0	951.815	7	21	10.1508	10.4155	955.301	8.74976	0.6	0					0.0915579		295924	15686.8	1.38862e+06	2.07186e+06	0	6.32691e+06	1.44179e+07	3.34899e+07	7.22763e+07	8.69669e+07	1.08923e+08	1.10206e+08	8.69125e+07	5.86387e+07	3.11564e+07	1.19505e+07	3.95105e+06	774652	9276.14	172643	0	28613.2	0	736308	0	186762	1.25162e+06	0	4293.22
LEEKFPQVAATGDGPDIIFWAHDRFGGYAQSGLLAEIT	55	92	4	0	1030.77	9	34	12.4571	12.5669	1035.25	15.4553	1	0	1.07892	-0.300381			0.187909		183386	0	330091	0	725702	0	0	0	15650.5	8343.6	118576	0	4.18731e+06	1.0629e+07	3.04994e+07	5.54767e+07	8.37333e+07	1.05863e+08	1.18358e+08	1.15664e+08	7.62545e+07	5.10296e+07	6.24402e+06	2.00112e+06	3.89814e+06	0	1.00466e+06	1.31636e+06	603152	280793
EEKFPQVAATGDGPDIIF	56	73	2	0	967.481	6	14	10.3843	11.1159	971.318	6.51325	1	0	1.1219	2.17713	1	1	0.419189		1.12639e+06	2.0779e+07	8.7974e+07	3.98443e+08	9.4203e+08	1.98696e+09	2.89405e+09	3.26325e+09	2.7394e+09	1.78726e+09	8.95097e+08	3.69525e+08	1.36023e+08	1.0922e+08	2.11204e+08	1.5881e+08	3.03752e+07	5.13624e+06	6.839e+06	1.30468e+08	4.59221e+08
EEKFPQVAATGDGPDIIF	56	73	3	0	645.323	6	14	10.4311	10.9761	648.291	7.74322	0.4	1					0.973996		0	600611	3.14959e+06	1.41566e+07	4.50449e+07	8.6337e+07	1.27672e+08	1.31939e+08	1.0622e+08	5.39381e+07	2.42062e+07	5.49468e+06	1.17153e+06	184946	1.13393e+06	783771	548306	652649	3.3701e+06	3.52682e+07	8.12415e+07
WAHDRFGG	74	81	2	0	473.22	4	6	6.24143	6.58417	474.754	2.50106	1	0	0.926888	0.627549	1	1	0.0494891		7.50237e+06	6.60667e+07	1.50511e+08	1.87617e+08	1.3996e+08	6.61986e+07	2.01527e+07	1.49256e+06	0	161144	121552
WAHDRFGG	74	81	3	0	315.816	4	6					-1
WAHDRFGGY	74	82	1	0	1108.5	5	7	7.66698	7.91608	1112.01	2.8302	1	0	0.876396	0.254464	0	1	1.13643		0	1.0957e+07	3.93584e+07	6.08753e+07	5.98109e+07	3.40731e+07	8.95314e+06	875494	0	0	438799	701071	200801
WAHDRFGGY	74	82	2	0	554.752	5	7	7.66698	8.09052	556.508	2.83316	1	0	0.878102	0.949499	0	1	0.0757741		2.34615e+07	1.31825e+08	3.46771e+08	5.1436e+08	5.03924e+08	2.87547e+08	1.29669e+08	3.57871e+07	7.48223e+06	761269	994238	681893	828609
WAHDRFGGY	74	82	3	0	370.17	5	7	7.27427	7.91608	371.095	2.09435	0.4	1					0.520746		1.17057e+08	2.40173e+07	7.50701e+07	1.29818e+08	1.14988e+08	6.97805e+07	2.13988e+07	4.22894e+06	534016	339896	0	10911.5	259481
WAHDRFGGYAQSGL	74	87	1	0	1564.73	5	12	8.29275	8.54515	1571.71	6.04147	1	0	1.27594	0.267613	1	1	0.513635		0	0	0	198254	5.54115e+06	1.89877e+07	3.84882e+07	4.54473e+07	3.25722e+07	1.61483e+07	3.10673e+06	467544	234821	0	342428	0	7154.11	569983
WAHDRFGGYAQSGL	74	87	2	0	782.868	5	12	8.23048	8.82537	786.394	6.11341	1	0	1.3001	1.63225	1	1	0.245417		5.93206e+06	3.32763e+07	1.63712e+08	5.48242e+08	1.36511e+09	2.76283e+09	4.12647e+09	4.52438e+09	3.81922e+09	2.5035e+09	1.29692e+09	5.39892e+08	2.3788e+08	5.28942e+07	2.40814e+07	2.07515e+07	5.63595e+06	6.50835e+07
WAHDRFGGYAQSGL	74	87	3	0	522.248	5	12	8.24605	8.7632	524.57	6.02814	1	0	1.27146	1.32252	1	1	0.0355674		1.83319e+06	2.24971e+07	8.8511e+07	3.0918e+08	7.80433e+08	1.55622e+09	2.26997e+09	2.62141e+09	2.21517e+09	1.42376e+09	6.79672e+08	2.70232e+08	7.34795e+07	1.72356e+07	5.67119e+06	2.91065e+06	2.07055e+06	409752
WAHDRFGGYAQSGLL	74	88	2	0	839.41	5	13	9.01187	10.0575	843.411	6.98997	1	0	1.41391	3.42828	1	1	0.707552		3.73487e+07	6.18028e+07	3.81599e+08	4.4571e+08	4.62335e+08	7.56887e+08	1.23161e+09	1.77081e+09	2.34998e+09	2.4997e+09	1.98119e+09	1.11866e+09	4.24692e+08	1.12389e+08	3.26243e+07	3.66272e+07	3.54297e+07	2.2033e+07	7.06121e+06
WAHDRFGGYAQSGLL	74	88	3	0	559.943	5	13	9.35407	9.94858	562.317	6.11104	1	0	1.14144	1.63079	1	1	0.192729		8.90688e+06	1.52939e+08	1.50555e+08	2.3279e+08	3.16566e+08	5.75059e+08	9.98343e+08	1.27769e+09	1.24702e+09	9.11951e+08	5.36083e+08	2.46714e+08	7.80935e+07	1.97305e+07	4.04158e+06	3.33039e+06	1.17795e+07	1.54294e+06	1.01907e+06
WAHDRFGGYAQSGLLA	74	89	2	0	874.929	6	14					0
WAHDRFGGYAQSGLLA	74	89	3	0	583.622	6	14	9.01187	9.29177	586.203	6.68869	0.6	0					0.181646		0	134550	16037.7	1.01493e+06	7.75635e+06	1.79344e+07	4.02757e+07	5.32773e+07	5.09697e+07	4.11039e+07	2.32369e+07	7.14175e+06	1.29822e+06	146650	5.4748e+06	0	0	98967.1	157113	0	154132
YAQSGL	82	87	1	0	638.314	4	4	4.9185	5.51078	640.939	2.25242	1	0	1.51633	1.62189		1	0.395654		84218.3	2.94187e+07	8.0129e+07	8.85827e+07	3.53608e+07	5.31034e+06	375060	0	0
AQSGLL	83	88	1	0	588.335	3	4	6.6309	6.8818	590.728	2.06082	1	0	1.32329	0.261637		1	0.14906		567742	1.93844e+07	4.67186e+07	3.61675e+07	1.36353e+07	577204	0	65798.5
LAEITPDKA	88	96	1	0	957.525	4	6	5.0587	5.43278	961.47	3.38793	1	0	1.52258	0.752464	1	1	0.160486		2.09413e+06	1.97996e+07	9.20942e+07	1.91075e+08	2.4365e+08	1.82882e+08	7.5294e+07	1.58406e+07	559834	115087	0
LAEITPDKA	88	96	2	0	479.266	4	6	4.9185	5.4484	481.239	3.38842	1	0	1.52291	1.37332	1	1	0.0386958		1.19726e+07	1.28948e+08	5.01203e+08	1.14432e+09	1.44135e+09	9.73339e+08	4.03917e+08	1.18894e+08	2.27935e+07	2.57505e+06	26426.6
LAEITPDKAFQDKL	88	101	2	0	794.933	5	11	8.37407	8.79428	798.078	5.34334	1	0	1.20462	0.936284	1	1	0.142768		553401	617598	1.95613e+06	3.34885e+07	9.71093e+07	1.78847e+08	2.34136e+08	2.16527e+08	1.31406e+08	4.87927e+07	1.07557e+07	838911	225253	525259	509977	2.84476e+06	3.21488e+06
LAEITPDKAFQDKL	88	101	3	0	530.291	5	11	8.51405	8.70102	532.38	5.32133	0.6	0					0.574291		158735	0	1.01491e+06	1.15221e+07	4.09326e+07	6.78568e+07	9.01667e+07	7.23498e+07	4.58426e+07	2.48552e+07	5.16342e+06	145672	131876	185967	183753	0	1.25856e+06
LAEITPDKAFQDKLYPFT	88	105	2	0	1049.05	6	14	10.1353	10.7271	1052.85	6.32629	0.6	0					0.31167		0	0	649444	6.32247e+06	2.75677e+07	9.69987e+07	1.60137e+08	2.05632e+08	1.75519e+08	1.22177e+08	7.04546e+07	3.59381e+07	9.00799e+06	4.17731e+06	2.5991e+06	2.0337e+06	2.52376e+06	485924	7.97782e+06	0	605374
LAEITPDKAFQDKLYPFT	88	105	3	0	699.702	6	14	10.1197	10.7426	702.154	6.07297	0.6	0					0.108618		162254	267483	1.48803e+06	1.56414e+07	6.32506e+07	1.64988e+08	2.79964e+08	3.38508e+08	3.11444e+08	2.08293e+08	1.07614e+08	4.26374e+07	1.10763e+07	3.02957e+06	1.81848e+06	1.45111e+06	1.70458e+06	2.0111e+06	842363	804834	441557
LAEITPDKAFQDKLYPFTW	88	106	2	0	1142.09	6	15	11.8479	12.5198	1145.7	5.81518	1	0	0.809352	1.93906	1	-2	0.186368		542344	2.9441e+07	370479	1.63975e+07	4.33614e+07	1.28459e+08	2.00964e+08	2.62972e+08	2.22043e+08	1.67497e+08	9.01827e+07	3.60175e+07	6.561e+06	1.71956e+06	11382	1.25236e+06	956567	1.87523e+06	666731	991370	201629	245423
LAEITPDKAFQDKLYPFTW	88	106	3	0	761.728	6	15	12.2849	12.3631	764.217	6.05116	1	0	0.872754	-0.426492	1	0	0.077765		122629	201010	703790	2.81713e+06	8.53399e+06	2.02217e+07	3.17593e+07	3.82197e+07	3.5932e+07	2.54359e+07	1.24792e+07	9.44616e+06	2.33658e+06	453905	870021	192379	73490.5	0	0	105501	460716	389999
LAEITPDKAFQDKLYPFTWD	88	107	2	0	1199.6	7	16	11.5205	12.1599	1204.05	7.41265	0.6	1					0.56823		27463.6	255905	3.45715e+06	3.66711e+07	1.76598e+08	3.32288e+08	6.39411e+08	7.0706e+08	7.1496e+08	4.86887e+08	3.21439e+08	1.48923e+08	6.68889e+07	1.92785e+07	8.86011e+06	833252	2.61926e+07	2.71858e+06	1.30925e+08	2.09358e+06	2.06664e+08	31732	9.78064e+07	538190
LAEITPDKAFQDKLYPFTWD	88	107	3	0	800.07	7	16	11.4892	12.0974	802.591	6.07904	0.6	0					0.102804		2.24624e+06	247711	3.27608e+07	1.53894e+08	4.75746e+08	1.14268e+09	1.89985e+09	2.35929e+09	2.18334e+09	1.61791e+09	9.62867e+08	4.79082e+08	2.05208e+08	8.93765e+07	3.49417e+07	1.12763e+07	1.94041e+07	4.70048e+06	6.77924e+06	1.35578e+06	3.46797e+06	1.1631e+06	6.04938e+06	392267
LAEITPDKAFQDKLYPFTWDA	88	108	2	0	1235.12	7	17	11.3802	11.9726	1239.17	6.58335	1	0	0.80765	1.62249	1	-1	0.537064		0	407257	2.12788e+06	1.75207e+07	5.88415e+07	1.35706e+08	2.27799e+08	2.90913e+08	2.79137e+08	2.18985e+08	1.24856e+08	6.75039e+07	2.11248e+07	1.30559e+07	1.93837e+06	2.50419e+07	486616	3.44489e+07	754719	1.90378e+07	0	153783	0	335435	3.44025e+06
LAEITPDKAFQDKLYPFTWDA	88	108	3	0	823.749	7	17	11.4892	12.035	826.566	6.92846	0.6	1					0.122744		546112	958310	4.66635e+06	5.52864e+07	1.81361e+08	4.34755e+08	7.69714e+08	9.41757e+08	9.40843e+08	7.12546e+08	4.37084e+08	3.34732e+08	9.74081e+07	4.25465e+07	5.29753e+08	6.65286e+06	2.92174e+06	7.63791e+07	0	5504.6	0	0	0	0	0
LAEITPDKAFQDKLYPFTWDAVRY	88	111	3	0	963.16	7	20					-1
LAEITPDKAFQDKLYPFTWDAVRYNGK	88	114	4	0	797.412	8	23	10.8672	11.3335	799.996	8.38527	0.6	0					0.0470175		3.33744e+06	265515	8.86338e+06	5.40635e+06	2.77672e+07	5.84397e+07	2.06843e+08	3.95528e+08	7.00243e+08	9.48676e+08	1.04882e+09	9.32546e+08	7.03857e+08	4.44371e+08	2.45872e+08	1.16446e+08	7.6368e+07	1.74858e+07	9.08123e+06	4.9384e+06	1.86543e+07	1.11013e+06	1.04531e+06	1.17418e+06	1.25257e+07	0	435947	897641	7.81049e+06	2.31481e+06
LAEITPDKAFQDKLYPFTWDAVRYNGKL	88	115	3	0	1100.57	8	24	11.0538	11.7388	1104.18	8.78537	1	0	0.722217	1.99145	1	0	0.0561939		3.79131e+06	5.37018e+06	6.66323e+06	1.46825e+07	5.45495e+07	1.60987e+08	3.78647e+08	1.10468e+09	1.94332e+09	2.96976e+09	3.67833e+09	3.78003e+09	3.0654e+09	2.26158e+09	1.31637e+09	7.36471e+08	3.54927e+08	1.46062e+08	6.10164e+07	2.77178e+07	1.3133e+07	7.34698e+06	1.48866e+06	855242	0	534369	481464	720468	0	0
LAEITPDKAFQDKLYPFTWDAVRYNGKL	88	115	4	0	825.683	8	24	10.9916	11.4581	828.396	8.82968	1	0	0.729658	1.12057	1	0	0.0488095		2.10645e+06	3.24435e+06	4.68564e+06	9.38935e+07	3.74482e+07	1.3786e+08	4.20018e+08	9.99001e+08	1.92933e+09	2.84257e+09	3.64278e+09	3.65282e+09	3.08393e+09	2.24517e+09	1.32374e+09	7.22377e+08	3.53693e+08	1.6399e+08	7.61996e+07	2.87356e+07	1.90601e+07	1.52007e+07	9.04585e+06	1.48117e+07	633860	1.05788e+06	2.274e+06	2.56389e+06	585812	610329
LAEITPDKAFQDKLYPFTWDAVRYNGKL	88	115	5	0	660.748	8	24	11.0071	11.7232	662.911	8.79078	1	0	0.723125	2.11511	1	0	0.0489645		468598	503520	1.12569e+06	4.29607e+06	4.05377e+06	2.73717e+07	7.69373e+07	2.00728e+08	3.90663e+08	5.94444e+08	7.57507e+08	7.29497e+08	6.13619e+08	4.32128e+08	2.67374e+08	1.36588e+08	6.08255e+07	1.80106e+07	8.42031e+06	3.39239e+06	2.02482e+06	1.22553e+06	601126	1.43993e+06	89447.3	384565	456063	185274	1.49796e+06	1.54046e+06
AEITPDKA	89	96	1	0	844.441	4	5	3.56473	4.11362	847.952	3.02711	1	0	1.68687	1.44896		1	0.245471		80422.5	7.80493e+06	4.11802e+07	7.71785e+07	7.63474e+07	3.79393e+07	8.38922e+06	373204	0	347865
AEITPDKAFQDKL	89	101	2	0	738.391	5	10	7.80718	8.0594	741.112	4.56909	1	0	1.08835	0.266883	1	0	0.214529		541893	138336	5.18393e+06	1.28371e+07	3.95206e+07	4.85584e+07	4.77958e+07	2.95279e+07	1.187e+07	2.64325e+06	88500.9	410827	75467.7	582066	326328	406714
AEITPDKAFQDKL	89	101	3	0	492.596	5	10	7.90053	8.07497	494.639	5.25518	1	1	1.36486	-0.0430471	1	-1	0.226048		87851.5	0	736555	2.63936e+06	1.01341e+07	1.56396e+07	1.50917e+07	8.04993e+06	3.92562e+06	512132	180126	92679.5	0	67590.2	4.25724e+06	43218.1
AEITPDKAFQDKLYPFT	89	105	2	0	992.507	6	13	9.93303	10.0264	995.355	4.48423	0.4	1					0.534097		1.09815e+07	240907	997595	278504	5.02075e+06	9.48064e+06	1.58274e+07	1.50454e+07	9.37622e+06	4.29954e+06	1.01034e+06	0	0	0	680314	1.20302e+06	0	0	0	0
AEITPDKAFQDKLYPFT	89	105	3	0	662.007	6	13	9.83973	9.97972	664.323	5.73506	1	0	1.02488	-0.180314	0	0	0.11389		0	0	143003	1.03644e+06	6.51697e+06	1.89298e+07	3.21003e+07	2.75074e+07	2.22909e+07	1.17723e+07	2.29831e+06	1.25452e+06	226722	1.82637e+06	473616	124208	847688	198589	0	0
AEITPDKAFQDKLYPFTW	89	106	2	0	1085.55	6	14	11.692	12.1287	1088.95	5.45659	1	0	0.817728	1.0017	0	0	0.235406		240094	0	0	2.12538e+06	1.7084e+07	4.15732e+07	5.86813e+07	5.95053e+07	4.51965e+07	1.80502e+07	8.01652e+06	1.67728e+06	701261	415101	0	6601.7	0	15547	1.35095e+06	0	887918
AEITPDKAFQDKLYPFTW	89	106	3	0	724.033	6	14	11.6296	12.2537	725.757	3.82802	0.4	1					0.167013		383322	2.47349e+08	1.27087e+06	1.18543e+07	5.11099e+07	9.10519e+07	1.3237e+08	1.31441e+08	1.024e+08	5.70539e+07	2.69781e+07	6.53926e+06	1.89443e+06	2.08873e+06	442307	441235	1.35659e+06	346654	1.0726e+06	863151	770780
AEITPDKAFQDKLYPFTWD	89	107	2	0	1143.06	6	15	11.1159	11.7544	1146.64	5.74855	1	0	0.791452	1.80597	1	-2	0.125882		311575	0	0	1.65353e+07	6.20474e+07	2.0012e+08	3.45683e+08	3.98851e+08	3.06758e+08	1.94108e+08	8.49839e+07	3.39298e+07	3.98782e+06	1.8284e+06	1.03628e+06	830077	352774	914953	0	3.32185e+06	0	1.11719e+06
AEITPDKAFQDKLYPFTWD	89	107	3	0	762.376	6	15	11.0693	11.6296	764.712	5.60762	1	0	0.753588	1.49458	1	-2	0.0698113		215409	762448	1.39336e+07	6.80618e+07	2.36861e+08	4.68274e+08	6.62212e+08	7.32471e+08	6.07337e+08	3.67025e+08	1.80812e+08	7.80295e+07	1.81141e+07	8.3792e+06	1.75126e+06	5.98651e+06	1.14892e+06	795110	3.18989e+06	692437	621235	8.4722e+06
AEITPDKAFQDKLYPFTWDA	89	108	2	0	1178.58	7	16					-1
AEITPDKAFQDKLYPFTWDA	89	108	3	0	786.055	7	16	10.9294	11.6608	789.23	8.07693	0.6	0					0.439859		1.87935e+06	1.35997e+06	3.60207e+06	2.06901e+07	7.77592e+07	1.6911e+08	2.65513e+08	3.39525e+08	3.26491e+08	6.09765e+08	6.62058e+08	5.98473e+08	3.7702e+08	2.00846e+08	8.15143e+07	3.12879e+07	1.55906e+07	5.60278e+06	3.22462e+06	6.83365e+06	2.76827e+06	3.47668e+06	1.01844e+07	2.77289e+06
AEITPDKAFQDKLYPFTWDAVRYNGKL	89	115	3	0	1062.88	8	23	10.9139	11.1159	1066.29	8.26514	0.6	0					0.0291271		0	0	0	718246	1.13076e+07	4.96253e+07	1.36144e+08	2.84936e+08	4.78734e+08	6.70773e+08	7.07237e+08	6.64382e+08	4.89388e+08	3.13243e+08	1.73139e+08	8.19008e+07	3.87153e+07	8.10632e+06	2.66768e+06	584769	669026	116444	399523	0	32009	129838	0	75691.9	47906.1	0
AEITPDKAFQDKLYPFTWDAVRYNGKL	89	115	4	0	797.412	8	23	10.8672	11.3335	799.996	8.38527	0.6	0					0.0470175		3.33744e+06	265515	8.86338e+06	5.40635e+06	2.77672e+07	5.84397e+07	2.06843e+08	3.95528e+08	7.00243e+08	9.48676e+08	1.04882e+09	9.32546e+08	7.03857e+08	4.44371e+08	2.45872e+08	1.16446e+08	7.6368e+07	1.74858e+07	9.08123e+06	4.9384e+06	1.86543e+07	1.11013e+06	1.04531e+06	1.17418e+06	1.25257e+07	0	435947	897641	7.81049e+06	2.31481e+06
EITPDKAFQDKLYPFTWDAVRYNGKL	90	115	3	0	1039.2	8	22	11.0848	11.3024	1045.05	15.6371	1	0	2.11147	0.128819		-9	0.439929		0	1.3062e+07	0	0	6.51619e+06	0	815310	9.05612e+06	1.40148e+07	1.88821e+07	1.94775e+07	1.3793e+07	7.17932e+06	7.91565e+06	1.6585e+06	978636	1.89764e+06	1.01945e+07	4.80246e+07	7.86622e+07	9.54537e+07	8.14403e+07	4.75125e+07	1.664e+07	2.1476e+06	2.1374e+06	0	416923	27431.6	0
ITPDKAFQDKLYPFTWDAVRYNGKL	91	115	3	0	996.187	7	21					-1
FQDKLYPFT	97	105	2	0	579.795	5	6					0
FQDKLYPFTW	97	106	1	0	1344.66	5	7	12.0506	12.113	1348.5	2.97473	0.4	1					2.55526		0	870940	1.21308e+06	802120	239432	226323	0	0	302536	274922	375396	0	0
FQDKLYPFTW	97	106	2	0	672.835	5	7	11.77	12.5355	673.929	1.32772	1	0	0.0113809	2.31214	0	1	0.0513794		5.91625e+07	3.14525e+08	4.1554e+08	2.80379e+08	1.17823e+08	3.52229e+07	3.83249e+06	445251	738887	430079	202376	593941	174796
FQDKLYPFTWD	97	107	1	0	1459.69	5	8	11.4114	11.4425	1461.66	1.05129	0.4	0					0.433728		0	1.96436e+06	3.23623e+06	1.14245e+06	293988	0	0	0	0	0	0	0	0	0
FQDKLYPFTWD	97	107	2	0	730.348	5	8	11.3335	12.0662	731.58	1.54342	1	0	0.0244959	2.18125	0	0	0.279363		1.64473e+08	7.29094e+08	9.71804e+08	6.85609e+08	3.33807e+08	1.50579e+08	8.64864e+07	4.08818e+07	1.11828e+07	2.18893e+06	3.77541e+06	532123	2.48542e+06	714852
FQDKLYPFTWDA	97	108	2	0	765.867	5	9	11.2402	11.614	767.077	1.46095	1	0	-0.098825	0.751468		0	0.0964076		3.23337e+07	1.84552e+08	2.75635e+08	2.05226e+08	9.79015e+07	3.30197e+07	9.06482e+06	2.36415e+06	1.16761e+06	732757	250560	530910	338868	1.20213e+06	1.20388e+06
FQDKLYPFTWDAVRYNGKL	97	115	2	0	1181.1	7	16	10.3687	10.4779	1184.98	6.28944	0.6	0					0.257774		0	562033	1.0435e+06	0	2.6941e+06	9.23836e+06	2.32763e+07	3.02012e+07	3.79401e+07	2.36135e+07	1.91651e+07	0	1.48278e+06	0	0	272633	260174	246335	0	680128	0	0	137941	0
FQDKLYPFTWDAVRYNGKL	97	115	3	0	787.739	7	16	10.8672	11.2558	789.538	3.93094	0.6	0					0.180695		1.89533e+07	5.6631e+07	1.30413e+08	2.85288e+08	5.7246e+08	6.87174e+08	5.9575e+08	3.87094e+08	2.09299e+08	8.60438e+07	3.31035e+07	1.2089e+07	3.76777e+06	2.73032e+06	2.5936e+06	1.64577e+06	2.32431e+06	7.00823e+06	1.24431e+06	7.68599e+06	645041	115316	5.50836e+06	943392
FQDKLYPFTWDAVRYNGKL	97	115	4	0	591.056	7	16	10.8672	11.2247	592.405	3.93083	1	0	0.237076	0.686454	-1	0	0.0910945		256190	668305	1.0228e+07	5.42932e+07	9.94926e+07	1.18247e+08	1.07249e+08	6.03489e+07	3.27228e+07	1.2188e+07	3.20992e+06	819400	165303	425488	0	0	0	209422	0	125625	80063.6	694545	109992	697305
DKLYPFTWD	99	107	2	0	592.785	5	6	10.7738	10.8983	593.53	0.746256	0.4	0					0.348923		1.28001e+06	7.02259e+06	3.77725e+06	532888	84952.7	0	0	88540.4	66363.7	74073.3	100985	0
DKLYPFTWDA	99	108	2	0	628.303	5	7					-1
DKLYPFTWDAVRYNGKL	99	115	3	0	696.03	6	14	10.6025	10.6181	697.72	3.78447	0.6	0					0.116253		0	164628	195399	900849	2.76859e+06	2.44357e+06	1.72306e+06	1.19013e+06	211544	163873	0	0	0	112778	0	0	0	0	0	0	0
YPFTWD	102	107	1	0	828.356	4	4	10.8049	10.8205	829.619	0.732443	1	0	-0.0150686	-0.676056		1	0.271386		2.33056e+06	4.08805e+06	2.01901e+06	713977	0	200785	0	33464.9	45233.1
YPFTWDAVRYNGKL	102	115	2	0	865.438	6	12					-1
YPFTWDAVRYNGKL	102	115	3	0	577.295	6	12	10.3531	10.7582	578.831	3.53283	0.6	0					0.231231		77450.9	382612	1.61778e+07	5.24772e+07	7.2466e+07	6.68766e+07	3.69722e+07	1.33204e+07	1.67545e+06	1.29837e+06	174317	120172	203489	78369.9	0	1.36729e+06	202253	66201.7	1.88426e+06
WDAVRYNGKL	106	115	2	0	611.322	5	8	7.77605	8.23048	612.954	2.52799	0.6	0					0.176689		2.96528e+06	7.34787e+07	2.63752e+08	3.89021e+08	2.73705e+08	1.29233e+08	3.24268e+07	8.59701e+06	839821	621545	626417	0	4.51893e+06	0
DAVRYNGKL	107	115	1	0	1035.56	4	7	5.71285	6.00805	1038.85	2.69532	1	0	0.798743	0.438151	1	1	0.360515		274228	3.57557e+06	4.36906e+07	7.42747e+07	5.1768e+07	1.74005e+07	1.72762e+06	62872.1	150882	0	1.47992e+06	440395
DAVRYNGKL	107	115	2	0	518.283	4	7	5.6352	6.2103	519.873	2.57963	1	0	0.732138	1.55342	1	1	0.0673515		6.77685e+06	1.67156e+08	5.51593e+08	7.97431e+08	5.77154e+08	2.45167e+08	6.94301e+07	7.36194e+06	515044	380654	94620.2	0
AVRYNGKL	108	115	1	0	920.531	4	6	5.4796	5.97695	923.798	2.7261	1	0	1.07805	1.24362	1	1	0.819459		1.98696e+06	7.38383e+07	2.75274e+08	3.94988e+08	2.66401e+08	1.1269e+08	4.88012e+07	1.8041e+07	3.73454e+06	76179.6	475972
AVRYNGKL	108	115	2	0	460.769	4	6	5.4484	5.91477	462.4	2.72079	1	0	1.07448	1.12017	1	1	0.0366491		9.94195e+07	8.8307e+08	2.85732e+09	4.63222e+09	3.43818e+09	1.4652e+09	4.03838e+08	1.76192e+08	1.20482e+07	8.92231e+06	0
AVRYNGKLIAYPIAVEA	108	124	3	0	616.684	6	14					-1
VRYNGKL	109	115	2	0	425.251	4	5	5.3079	5.71285	426.782	2.56196	1	0	1.31195	0.875453	1	1	0.0455715		4.65518e+07	3.9605e+08	1.26188e+09	1.73791e+09	1.15715e+09	4.41191e+08	1.03616e+08	1.62015e+07	7.93407e+06	0
VRYNGKL	109	115	3	0	283.836	4	5	5.3079	5.66627	284.845	2.52642	1	0	1.28331	0.689841	1	1	0.0694412		2.60592e+06	4.65564e+07	1.52621e+08	2.15731e+08	1.41555e+08	4.62228e+07	9.10966e+06	336905	49450.8	0
RYNGKL	110	115	2	0	375.716	4	4	5.12098	5.66627	376.525	1.17928	1	1	0.435131	1.43462		1	0.400772		4.85299e+07	5.74812e+07	5.65834e+07	3.67231e+07	1.55749e+07	699569	0	78602.8	61205.9
IAYPIA	116	121	1	0	647.376	4	3	6.67762	7.44543	647.814	0.032808	1	0	-0.708944	2.32131	1	1	0.0481084		2.14346e+09	9.14993e+08	2.08518e+08	3.37881e+07	881610	319607	136422	231867
IAYPIA	116	121	2	0	324.192	4	3	6.66205	7.14995	324.331	-0.126061	1	0	-0.922361	1.20597	1	1	0.099578		1.0605e+08	3.62883e+07	1.60164e+06	0	40021.8	0	0	56197.5
IAYPIAV	116	122	2	0	373.726	4	4	8.0283	8.5607	373.924	-0.0713746	1	0	-0.824928	1.38328		1	0.186171		6.04966e+07	3.44138e+07	1.33649e+06	358288	0	0	0	0	0
IAYPIAVE	116	123	1	0	875.487	4	5	7.50775	8.12162	876.137	0.112207	1	0	-0.662576	1.70789	1	1	0.116526		1.32689e+09	8.24977e+08	2.93939e+08	6.82022e+07	462786	114767	850971	534507	0	194582
IAYPIAVE	116	123	2	0	438.247	4	5	7.52673	8.0594	438.507	-0.0179243	1	0	-0.767464	1.38434	1	1	0.0796657		1.70638e+08	9.89082e+07	1.76033e+07	1.97242e+06	102016	65346.9	188087	706180	475680	0
IAYPIAVEA	116	124	1	0	946.524	4	6	7.71377	8.42072	947.279	0.176615	1	0	-0.634388	2.07878	1	1	0.123576		5.53421e+09	3.98781e+09	1.51657e+09	4.01123e+08	8.31238e+07	1.82694e+07	2.98747e+06	1.37118e+06	234379	186598	704826
IAYPIAVEA	116	124	2	0	473.766	4	6	7.83832	8.43628	474.102	0.0943688	1	0	-0.689631	1.64453	1	1	0.0402586		1.44598e+09	9.37191e+08	3.33521e+08	7.12762e+07	1.03201e+07	1.15711e+06	345765	1.07019e+06	77756.6	194436	69133.9
IAYPIAVEAL	116	125	2	0	530.308	4	7	10.0264	10.5869	530.631	-0.00389492	0.6	0					0.185996		9.73757e+07	7.18195e+07	2.22605e+07	1.17611e+06	138975	229493	87272.2	26478.4	75346.7	0	62997.7	106407
EALSLIYNKDLLPNPPKTWEEIPALDKELKAKGKSALM	123	160	4	0	1066.84	9	32					-1
ALSLIYNKDLLPNPPKT	124	140	2	0	949.043	6	12	8.84092	8.91863	951.517	3.79741	1	0	0.5223	-0.428418	1	-2	0.128553		1.87404e+06	5.0064e+06	1.73207e+07	6.0145e+07	1.27004e+08	1.4204e+08	9.9678e+07	3.31526e+07	8.57015e+06	423867	540894	0	308885	0	0	87143.5	571372	2.44519e+06	4.3855e+06
ALSLIYNKDLLPNPPKT	124	140	3	0	633.031	6	12	8.82537	9.12065	634.693	3.83451	1	0	0.534761	0.438483	1	-2	0.0758354		3.71134e+06	3.01132e+06	5.04638e+07	1.62623e+08	3.35478e+08	4.33196e+08	2.92429e+08	1.1297e+08	2.3347e+07	2.12263e+06	557355	64398.9	456042	75345.7	0	1.77382e+07	125785	216870	411084
ALSLIYNKDLLPNPPKTWEEIPAL	124	147	3	0	912.505	7	18	11.5828	12.035	914.001	2.81096	1	0	-0.123664	1.06359		-2	0.273972		2.06321e+06	2.75568e+07	8.08481e+07	1.19584e+08	1.16828e+08	7.60927e+07	3.87458e+07	1.62905e+07	5.40638e+06	2.96878e+06	1.18557e+06	143097	793900	7.29675e+06	149880	311400	1.72569e+07	357363	233111	1.90333e+06	0	0	899176	449976	518257	631213
LSLIYNKDLLPNPPKT	125	140	2	0	913.525	6	11	8.90308	9.05848	915.035	1.91283	1	0	-0.0522152	-0.118886	1	-2	0.0815831		0	2.73938e+07	6.02868e+07	7.45925e+07	5.02851e+07	2.26518e+07	3.69359e+06	911836	152813	0	248657	65937	398509	17629.1	36918	0	7385.35	0
LSLIYNKDLLPNPPKT	125	140	3	0	609.352	6	11	8.84092	9.29177	610.354	1.89636	1	0	-0.058247	1.05834	1	-2	0.0643292		4.18263e+06	8.79297e+07	1.88163e+08	2.081e+08	1.43758e+08	6.58056e+07	1.64247e+07	3.57592e+06	809473	303033	0	116678	848984	691125	270295	419811	211452	88598.8
LSLIYNKDLLPNPPKTW	125	141	3	0	671.379	6	12					-1
LSLIYNKDLLPNPPKTWEEIPAL	125	147	2	0	1332.74	7	17	11.4581	12.0038	1334.56	2.00376	1	0	-0.278	1.43641	1	0	0.227063		0	2.31266e+07	9.49307e+07	1.32462e+08	1.25696e+08	8.11075e+07	3.59708e+07	6.84361e+06	1.23341e+06	31622.7	436716	256939	241848	577254	300107	218769	0	321971	252652	0	0	0	0	0	18429.9
LSLIYNKDLLPNPPKTWEEIPAL	125	147	3	0	888.826	7	17	11.3802	12.1287	890.156	2.35334	1	0	-0.195129	2.24407	1	0	0.0983331		4.74059e+07	4.14972e+08	1.07839e+09	1.56424e+09	1.51218e+09	1.05589e+09	5.92257e+08	2.89312e+08	1.16327e+08	4.58049e+07	1.42105e+07	5.87336e+06	8.05767e+06	3.21474e+06	1.8916e+06	3.79465e+07	547501	382328	5.92686e+06	1.2389e+06	431799	764843	1.98934e+07	355654	1.35033e+06
LSLIYNKDLLPNPPKTWEEIPALDKELKAKGKSAL	125	159	4	0	984.058	9	29					0
LSLIYNKDLLPNPPKTWEEIPALDKELKAKGKSALM	125	160	3	0	1355.42	9	30	10.7271	10.945	1358.72	7.37596	1	0	0.237837	0.130214	1	0	0.18036		0	0	46882.5	359287	5.28819e+06	4.61591e+06	2.03491e+07	6.20069e+07	8.5871e+07	1.03814e+08	1.01629e+08	9.27599e+07	6.13346e+07	3.06651e+07	1.69696e+07	2.52429e+06	343388	0	0	0	2.1938e+06	0	0	420463	0	0	0	17658.2	180128	38907.2
LSLIYNKDLLPNPPKTWEEIPALDKELKAKGKSALM	125	160	4	0	1016.82	9	30	10.6181	11.2247	1019.35	7.60164	1	0	0.268154	1.67893	1	0	0.161837		283968	388417	843218	7.70028e+06	3.87844e+07	1.56058e+08	4.20287e+08	7.89691e+08	1.16862e+09	1.41382e+09	1.35034e+09	1.17818e+09	8.1528e+08	5.30588e+08	3.02769e+08	1.68188e+08	7.92277e+07	3.76444e+07	1.35943e+07	3.88846e+06	2.13608e+06	2.98511e+06	834099	1.85872e+06	2.93155e+07	2.52985e+06	1.56881e+06	770398	3.16451e+07	770014
LSLIYNKDLLPNPPKTWEEIPALDKELKAKGKSALM	125	160	5	0	813.656	9	30	10.6336	11.1625	815.655	7.46391	1	0	0.249652	1.36927	1	0	0.135875		527493	99618.1	1.00431e+06	3.89932e+06	2.70033e+07	9.73924e+07	2.5795e+08	5.10158e+08	7.60944e+08	9.15052e+08	8.99161e+08	7.11031e+08	5.24542e+08	3.27042e+08	1.97459e+08	1.0452e+08	5.68951e+07	2.18153e+07	7.61932e+06	4.40173e+06	5.263e+06	6.98098e+06	2.5645e+06	1.80187e+06	2.17081e+06	2.717e+06	1.58858e+06	1.35552e+06	1.46331e+06	304930
LSLIYNKDLLPNPPKTWEEIPALDKELKAKGKSALM	125	160	7	0	581.471	9	30	10.7271	10.9761	582.904	7.50215	1	0	0.254788	0.254132	1	0	0.068093		0	0	218599	0	249491	2.47477e+06	1.03227e+07	2.92478e+07	4.41357e+07	5.83127e+07	6.01708e+07	4.7755e+07	2.92865e+07	1.77505e+07	1.07367e+07	4.83079e+06	2.25149e+06	235056	419358	208391	73276	686448	223753	0	122677	0	73597.8	0	383504	0
LSLIYNKDLLPNPPKTWEEIPALDKELKAKGKSALMF	125	161	5	0	843.07	9	31					-1
SLIYNKDLLPNPPKT	126	140	2	0	856.983	6	10	8.0283	8.09052	858.809	2.61857	0.4	1					0.25758		0	4.83092e+06	1.12126e+07	1.08976e+07	6.63177e+06	4.60487e+06	282434	6.42595e+06	0	438854	0	197638	0	359602	0	0	0
SLIYNKDLLPNPPKT	126	140	3	0	571.658	6	10	7.99723	8.29275	572.59	1.76291	0.6	0					0.134715		0	1.71932e+07	4.01463e+07	4.42656e+07	2.29589e+07	5.29773e+06	430830	0	285771	287590	0	460267	0	0	412847	28527.1	0
SLIYNKDLLPNPPKTWEEIPAL	126	147	2	0	1276.19	7	16	11.0848	11.5049	1277.85	1.74876	1	0	-0.312541	0.935421	0	-1	0.184392		589765	2.89194e+07	6.09514e+07	1.03036e+08	7.49234e+07	4.86529e+07	7.26815e+06	0	0	0	192472	774689	0	218734	335332	0	0	326391	0	0	0	357909	0	0
SLIYNKDLLPNPPKTWEEIPAL	126	147	3	0	851.132	7	16	11.147	11.4737	852.457	2.41359	1	0	-0.145085	0.563531	0	0	0.0748511		4.27102e+07	1.68949e+08	3.87559e+08	5.16814e+08	4.45105e+08	3.02947e+08	1.58502e+08	7.42938e+07	2.43739e+07	7.24071e+06	4.25152e+06	2.54177e+06	1.15447e+06	3.03072e+06	1.39688e+06	2.24488e+07	562033	1.1942e+06	3.45838e+07	390304	593037	1.46237e+06	342105	735815
SLIYNKDLLPNPPKTWEEIPALDKELKAKGKSALM	126	160	3	0	1317.73	9	29	10.4779	10.7115	1320.95	7.20239	1	0	0.247883	0.192837	1	1	0.106063		231024	0	0	1.03645e+06	53358.2	3.77043e+06	2.9659e+07	5.06706e+07	7.887e+07	9.48731e+07	9.08386e+07	7.18352e+07	5.17962e+07	2.95926e+07	1.18722e+07	4.84687e+06	266453	24827.7	0	493400	377079	347881	0	0	0	0	0	0	0	0
SLIYNKDLLPNPPKTWEEIPALDKELKAKGKSALM	126	160	4	0	988.547	9	29	10.3999	10.8049	990.98	7.27014	0.6	0					0.0472074		2.81635e+06	396488	423924	2.19978e+06	3.22559e+07	8.9083e+07	2.26714e+08	4.20692e+08	6.23202e+08	7.3436e+08	7.10237e+08	5.83957e+08	4.0333e+08	2.54064e+08	1.41168e+08	7.23902e+07	3.34622e+07	1.51758e+07	3.02279e+06	2.29852e+06	795159	118671	503963	505297	892653	410251	0	0	194744	0
SLIYNKDLLPNPPKTWEEIPALDKELKAKGKSALM	126	160	5	0	791.039	9	29	10.5246	10.7115	793.246	8.57363	1	1	0.438442	0.00649387	1	-3	0.13338		174135	0	3.49948e+06	2.24149e+06	6.76972e+06	3.33266e+07	8.54041e+07	1.67163e+08	2.49427e+08	2.77016e+08	2.65729e+08	2.13985e+08	1.48461e+08	8.82161e+07	5.10712e+07	2.45329e+07	1.23654e+07	5.27347e+06	2.22543e+06	1.9919e+06	1.15227e+06	194591	369852	4.14918e+07	47053.9	250835	0	269727	8.43395e+07	32935.5
LIYNKDLLPNPPKT	127	140	2	0	813.467	5	9	7.80718	7.88498	815.047	2.17463	1	0	0.220752	-0.428086	1	1	1.1158		250267	431957	2.89459e+06	2.79562e+06	2.44384e+06	347537	0	0	0	0	47598.6	0	216588	0	45069.4
LIYNKDLLPNPPKT	127	140	3	0	542.647	5	9					0
LIYNKDLLPNPPKTWEEIPA	127	146	3	0	784.426	7	14	10.4779	11.1315	785.612	2.11337	0.6	0					0.0851115		2.95892e+08	1.44961e+09	3.59998e+09	4.69049e+09	3.87227e+09	2.39349e+09	1.21983e+09	5.28945e+08	2.03803e+08	7.93071e+07	2.89937e+07	1.22499e+07	5.02412e+07	4.49158e+06	2.9188e+06	3.97358e+07	3.17317e+06	3.31094e+06	3.31331e+06	3.07034e+06	1.43555e+06	707127
LIYNKDLLPNPPKTWEEIPAL	127	147	2	0	1232.68	7	15					-1
LIYNKDLLPNPPKTWEEIPAL	127	147	3	0	822.121	7	15					-1
LIYNKDLLPNPPKTWEEIPALDKELKAKGKSALM	127	160	5	0	773.633	9	28	10.4779	10.7115	775.601	7.42562	1	0	0.315759	0.192837		1	0.0767905		0	340515	518438	502819	550368	8.21335e+06	2.09407e+07	4.37111e+07	7.00563e+07	7.97783e+07	7.3729e+07	6.2446e+07	3.6499e+07	2.04946e+07	1.319e+07	7.42738e+06	633136	615074	107326	613293	3.42481e+06	132508	0	0	85665.4	501454	330358	19530.5	0	371808
IYNKDLLPNPPKT	128	140	2	0	756.925	5	8	6.56858	7.0843	758.308	1.85342	1	0	0.18066	1.31681	1	1	0.0456712		4.07122e+07	3.03298e+08	6.38553e+08	6.02191e+08	3.53173e+08	1.48505e+08	4.64167e+07	1.10819e+07	952198	508678	0	119784	0	220894
IYNKDLLPNPPKT	128	140	3	0	504.952	5	8	6.553	6.99085	505.868	1.83357	1	0	0.17066	1.00654	1	1	0.0393952		2.94109e+07	2.09137e+08	4.36973e+08	4.08993e+08	2.42397e+08	9.66569e+07	3.05748e+07	5.27177e+06	1.00497e+06	82305.2	0	0	0	477286
IYNKDLLPNPPKTW	128	141	3	0	566.979	6	9					-1
IYNKDLLPNPPKTWEEIPAL	128	147	2	0	1176.14	7	14	10.509	10.9761	1177.89	2.06202	1	0	-0.159439	1.12283	1	0	0.0526246		3.21112e+07	3.00133e+08	7.07999e+08	9.60582e+08	7.96143e+08	5.01836e+08	2.53872e+08	1.06306e+08	3.20016e+07	9.0631e+06	366574	353124	457738	73423.6	5870.14	46891.7	10016.2	56325.1	16933.6	950130	0	274975
IYNKDLLPNPPKTWEEIPAL	128	147	3	0	784.426	7	14	10.4779	11.1315	785.612	2.11337	1	0	-0.14466	1.86627	1	-1	0.0502833		2.95892e+08	1.44961e+09	3.59998e+09	4.69049e+09	3.87227e+09	2.39349e+09	1.21983e+09	5.28945e+08	2.03803e+08	7.93071e+07	2.89937e+07	1.22499e+07	5.02412e+07	4.49158e+06	2.9188e+06	3.97358e+07	3.17317e+06	3.31094e+06	3.31331e+06	3.07034e+06	1.43555e+06	707127
IYNKDLLPNPPKTWEEIPAL	128	147	4	0	588.572	7	14					-1
IYNKDLLPNPPKTWEEIPALD	128	148	2	0	1233.65	7	15	10.3531	10.5246	1235.19	1.58352	0.4	0					0.323687		2.54684e+06	395924	1.1669e+07	8.17672e+06	9.96126e+06	3.02452e+06	1.64194e+06	0	0	0	0	0	228501	0	0	0	0	0	0	0	0	0	0
IYNKDLLPNPPKTWEEIPALD	128	148	3	0	822.769	7	15	10.2286	10.4934	824.059	2.36727	0.6	0					0.155428		695857	1.88136e+07	6.22281e+07	9.38147e+07	8.12684e+07	5.35228e+07	2.78122e+07	1.20459e+07	5.17523e+06	569734	457392	2.82476e+06	152296	318963	137652	327284	147290	159065	0	213842	1.0366e+06	51370.2	50264.3
IYNKDLLPNPPKTWEEIPALDKE	128	150	3	0	908.481	7	17					-1
IYNKDLLPNPPKTWEEIPALDKELKAKGKSAL	128	159	3	0	1207.34	8	26	9.87082	9.97972	1210.55	7.42719	1	0	0.398216	-0.304167	1	1	0.19598		0	0	0	13027.2	0	0	5.73097e+06	1.33173e+07	1.84793e+07	2.03443e+07	1.57168e+07	1.52709e+07	8.00432e+06	795351	5.04616e+06	274258	0	304146	1.27409e+06	0	316057	0	0	363639	0	0	0	0	0	0
IYNKDLLPNPPKTWEEIPALDKELKAKGKSAL	128	159	4	0	905.758	8	26	9.77743	10.2286	908.142	7.34737	1	0	0.385844	1.05947	1	1	0.173915		0	0	444476	2.23693e+06	5.75209e+06	4.01833e+07	1.05169e+08	1.86174e+08	2.7338e+08	3.02573e+08	2.63728e+08	2.03044e+08	1.31402e+08	7.43241e+07	3.2545e+07	1.12832e+07	4.30495e+06	1.06795e+06	883572	719993	552790	0	1.94372e+06	449108	220975	943339	9.41721e+06	667512	594152	0
IYNKDLLPNPPKTWEEIPALDKELKAKGKSALM	128	160	3	0	1251.02	9	27	9.97972	10.6336	1254.19	7.16576	1	0	0.316556	1.86753	1	1	0.0699501		0	0	632822	2.92661e+06	3.81447e+07	1.57e+08	3.82991e+08	7.06239e+08	9.48997e+08	1.09233e+09	1.04241e+09	8.15646e+08	5.3872e+08	3.25074e+08	1.75224e+08	8.23173e+07	3.23055e+07	7.4484e+06	1.17711e+06	217798	17017.1	415886	0	0	0	0	236825	0	0	419854
IYNKDLLPNPPKTWEEIPALDKELKAKGKSALM	128	160	4	0	938.518	9	27	10.0108	10.6959	940.937	7.33271	1	0	0.341476	1.99165	1	1	0.0389205		1.45135e+06	3.27362e+06	1.23761e+07	6.14317e+07	2.6212e+08	8.21432e+08	1.99929e+09	3.56559e+09	5.04605e+09	5.91598e+09	5.50638e+09	4.22994e+09	2.98112e+09	1.78963e+09	9.96222e+08	5.47464e+08	2.68084e+08	1.42795e+08	8.15875e+07	5.03106e+07	4.51892e+07	2.76496e+07	2.38743e+07	2.29491e+07	3.39456e+07	5.73789e+06	2.25987e+06	2.74202e+06	1.33263e+07	0
IYNKDLLPNPPKTWEEIPALDKELKAKGKSALM	128	160	5	0	751.016	9	27	9.94858	10.5869	752.944	7.30107	1	0	0.336753	1.80544	1	1	0.0417813		668588	1.73513e+06	4.10998e+06	2.86504e+07	1.20955e+08	4.16764e+08	9.47815e+08	1.72361e+09	2.46285e+09	2.75156e+09	2.54366e+09	1.98936e+09	1.35645e+09	8.38746e+08	4.547e+08	2.42918e+08	1.18396e+08	8.43028e+07	3.15488e+07	2.09127e+07	1.60707e+07	1.10707e+07	1.89278e+07	5.12109e+06	5.37743e+06	4.15919e+06	1.72387e+06	2.82504e+06	1.45441e+06	1.67714e+06
IYNKDLLPNPPKTWEEIPALDKELKAKGKSALM	128	160	6	0	626.014	9	27	9.91747	10.6648	627.611	7.23981	1	0	0.327609	2.23962	1	1	0.0391946		126982	443350	1.69345e+06	4.23759e+06	3.73382e+07	1.36876e+08	3.52863e+08	6.19833e+08	9.04073e+08	1.00377e+09	9.22973e+08	7.13094e+08	4.97803e+08	3.01257e+08	1.63261e+08	8.118e+07	4.02769e+07	1.81361e+07	8.30651e+06	3.91879e+06	1.58103e+06	2.18201e+06	2.91808e+06	1.851e+06	629527	191943	2.56503e+06	72942.2	585886	331675
IYNKDLLPNPPKTWEEIPALDKELKAKGKSALMF	128	161	3	0	1300.04	9	28	10.7738	10.8672	1303.57	8.14069	1	0	0.41868	-0.365993	1	1	0.242836		0	0	0	0	0	0	0	1.64631e+06	1.22559e+07	1.63667e+07	1.87795e+07	1.73353e+07	1.42396e+07	4.95872e+06	1.67774e+06	0	0	0	0	0	0	0	0	0	1.53569e+06	0	0	0	293651	0
IYNKDLLPNPPKTWEEIPALDKELKAKGKSALMF	128	161	4	0	975.285	9	28	10.7426	10.9761	977.928	8.12278	1	0	0.416102	0.192107	1	1	0.0369756		0	0	75650.8	826990	375028	1.22703e+07	5.24761e+07	1.36181e+08	2.65658e+08	3.66284e+08	3.74116e+08	3.80021e+08	2.75801e+08	2.17964e+08	1.14502e+08	6.82046e+07	3.08356e+07	1.41635e+07	5.88725e+06	1.48383e+06	1.42858e+06	707459	0	142302	1.12366e+06	0	237355	23183.2	597902	0
IYNKDLLPNPPKTWEEIPALDKELKAKGKSALMF	128	161	5	0	780.43	9	28					-1
IYNKDLLPNPPKTWEEIPALDKELKAKGKSALMF	128	161	6	0	650.526	9	28	10.7271	10.9761	652.254	7.91922	1	0	0.386803	0.254132	1	1	0.0816011		0	426485	318851	652649	1.22259e+06	3.24878e+06	1.70397e+07	3.49845e+07	5.89297e+07	8.07304e+07	8.86611e+07	8.73282e+07	5.96428e+07	3.65606e+07	1.94645e+07	1.12235e+07	5.81342e+06	1.35948e+06	283333	165856	186646	629545	268222	0	861958	81348.8	156712	264464	72589	138471
YNKDLLPNPPKTWEEIPAL	129	147	3	0	746.732	6	13					-1
WEEIPAL	141	147	1	0	857.44	4	4	9.90192	9.93303	858.264	0.296594	0.4	0					0.367121		8.02694e+07	1.21518e+08	2.2647e+07	5.50191e+06	1.30009e+06	0	2532.96	0	178017
WEEIPAL	141	147	2	0	429.224	4	4	10.213	10.5402	429.416	-0.142624	1	0	-0.896712	0.56559	0	0	0.169473		1.65462e+07	5.81966e+06	445651	36934.2	533944	0	0	0	0
WEEIPALDKELKAKGKSALM	141	160	2	0	1129.12	7	17	9.33848	9.4978	1132.46	5.26299	1	0	0.49464	-0.10328	1	1	0.646919		0	353445	0	610905	1.00209e+07	2.5379e+07	3.22505e+07	3.05342e+07	2.16749e+07	8.46449e+06	1.34276e+06	453480	0	0	0	0	0	213.058	0	336.098	0	19654.2	0	1.42087e+06	306557
WEEIPALDKELKAKGKSALM	141	160	3	0	753.08	7	17	9.26065	9.68422	755.277	5.1638	1	0	0.471126	0.949632	1	1	0.0790313		586252	2.34611e+06	9.92343e+06	6.57903e+07	2.0447e+08	4.03724e+08	5.19703e+08	4.7507e+08	3.33407e+08	1.83965e+08	8.19923e+07	3.8843e+07	1.2266e+07	5.01066e+06	1.52936e+06	612349	1.41147e+06	199218	7899.86	170635	0	337223	555183	314259	163052
WEEIPALDKELKAKGKSALM	141	160	4	0	565.062	7	17	9.29177	9.66868	566.671	5.01249	1	0	0.435256	0.763754	1	1	0.0949277		336227	373292	1.43787e+06	1.11625e+07	4.39585e+07	8.25416e+07	1.05688e+08	9.10779e+07	6.24449e+07	3.27449e+07	1.09809e+07	3.14231e+06	536842	110463	12481.9	0	0	341042	0	70971.8	0	108816	239893	599585	0
WEEIPALDKELKAKGKSALMF	141	161	3	0	802.103	7	18	10.6025	10.6336	804.286	5.01795	1	1	0.370465	-0.61403		0	0.123206		0	3.36296e+06	0	0	3.81776e+06	3.56484e+06	6.54749e+06	9.07523e+06	5.90461e+06	5.02689e+06	2.12831e+06	448009	209681	8285.85	0	0	0	0	0	0	0	0	13569.6	0	0	40612.6
EEIPAL	142	147	1	0	671.361	4	3	7.4143	7.42987	678.255	6.49934	0.4	1					0.971836		0	0	0	0	0	38186.1	0	507287
EEIPALDKELKAKGKSALM	142	160	3	0	691.054	6	16					-1
PALDKELKAKGKSALM	145	160	3	0	567.331	6	14					-1
DKELKAKGKSAL	148	159	2	0	644.385	5	10	3.97253	4.44383	646.465	3.41133	1	0	0.621773	1.13983	1	1	0.0497201		566619	1.81329e+07	9.7549e+07	2.08584e+08	2.58471e+08	1.9852e+08	1.07076e+08	4.01574e+07	1.27484e+07	2.08925e+06	131034	0	0	0	0	0
DKELKAKGKSAL	148	159	3	0	429.926	5	10	3.95687	4.39637	431.373	3.59314	1	0	0.695043	1.01312	1	1	0.125743		669389	1.35507e+07	7.44967e+07	1.66372e+08	2.03064e+08	1.60383e+08	8.02531e+07	3.00945e+07	9.59976e+06	1.9914e+06	2.08539e+07	0	0	2.36691e+06	0	0
DKELKAKGKSALM	148	160	1	0	1418.8	5	11	4.82497	4.98082	1422.82	3.12341	1	0	0.391306	-0.117093	1	1	0.306811		0	49811.6	2.34219e+06	9.43891e+06	1.13951e+07	8.65313e+06	2.17628e+06	379604	33489.5	10628.3	0	0	0	0	0	0	0
DKELKAKGKSALM	148	160	2	0	709.905	5	11	4.72778	5.22998	712.054	3.40459	1	0	0.494321	1.26295	1	1	0.0473308		1.82831e+07	2.32083e+08	9.69832e+08	2.25321e+09	2.90636e+09	2.27873e+09	1.23108e+09	5.60056e+08	2.2043e+08	8.46792e+07	2.94918e+07	1.12472e+07	747857	936270	0	63078.1	21845.1
DKELKAKGKSALM	148	160	3	0	473.606	5	11	4.72778	5.18327	475.039	3.4042	1	0	0.494178	1.07681	1	1	0.0284195		2.73704e+07	2.66348e+08	1.12456e+09	2.42823e+09	3.26805e+09	2.55754e+09	1.42197e+09	6.29667e+08	2.37147e+08	8.78698e+07	3.38124e+07	1.09818e+07	2.02076e+06	224012	484901	2047.91	0
DKELKAKGKSALM	148	160	4	0	355.456	5	11	4.72778	5.19885	356.551	3.48488	1	0	0.523737	1.1389	1	1	0.0610449		1.22017e+06	3.6177e+07	1.8321e+08	4.1589e+08	5.45069e+08	4.31172e+08	2.43673e+08	1.06818e+08	3.47886e+07	1.01986e+07	2.39188e+06	269854	88647.4	0	22561.3	1.64627e+07	9086.38
DKELKAKGKSALMF	148	161	2	0	783.44	6	12	7.72933	7.90053	785.873	3.86286	1	0	0.54428	-0.0559304	1	0	0.144499		0	914552	1.3475e+07	3.87572e+07	6.90696e+07	7.10865e+07	4.93893e+07	2.55599e+07	1.04631e+07	2.37124e+06	271746	0	17603.2	0	0	128496	126152	190935	0
DKELKAKGKSALMF	148	161	3	0	522.629	6	12	7.4143	7.90053	524.278	3.94412	0.6	0					0.0486091		500177	2.05295e+07	6.59043e+07	3.17428e+08	5.28246e+08	4.89308e+08	4.1369e+08	2.17626e+08	8.36937e+07	3.37881e+07	7.01928e+06	1.70606e+06	144756	29789.7	634476	8618.38	43604	163690	18137.3
DKELKAKGKSALMF	148	161	4	0	392.223	6	12	7.46102	7.85388	393.452	3.90811	1	0	0.559479	0.827307	1	0	0.0661989		300019	859800	1.35232e+07	4.99501e+07	9.1737e+07	9.75161e+07	7.29955e+07	3.63945e+07	1.08023e+07	2.38762e+06	612488	242296	186640	0	0	0	36204.1	0	214863
KELKAKGKSALM	149	160	2	0	652.392	5	10	4.6492	4.90293	654.167	2.7152	1	0	0.341226	0.272926	1	0	0.101568		42547.4	1.60378e+07	5.30868e+07	9.11317e+07	7.82935e+07	4.21128e+07	1.69661e+07	5.64736e+06	1.9456e+06	222250	224511	0	0	0	0	57228.2
KELKAKGKSALM	149	160	3	0	435.264	5	10	4.71208	4.9185	436.436	2.68194	1	0	0.327821	0.0843914	1	0	0.0569118		566414	1.52935e+07	4.95043e+07	7.79726e+07	6.44067e+07	3.93094e+07	1.47119e+07	5.65926e+06	1.09602e+06	92387.2	0	0	46247.3	0	73204.7	0
KELKAKGKSALMF	149	161	3	0	484.287	5	11	7.63573	7.71377	486.632	6.09642	1	1	1.48052	-0.427156		-5	0.525618		0	85729.7	273602	1.393e+06	988360	1.52416e+06	2.30389e+06	3.07946e+06	3.75589e+06	3.93409e+06	1.02531e+06	178440	72914.8	10531.3	0	0	0
MFNLQEPY	160	167	2	0	521.239	5	5	9.99527	10.1197	522.63	2.07443	0.4	1					1.3084		385108	979773	406562	243770	0	0	433727	0	216081	0	72566.2
MFNLQEPYFTWPLIA	160	174	2	0	935.466	6	11	14.4029	15.1996	936.689	1.1926	1	0	-0.316086	2.43633		0	0.277851		1.28702e+08	5.22338e+08	5.69681e+08	3.692e+08	1.78102e+08	7.74092e+07	3.21097e+07	1.21677e+07	7.92707e+06	5.87001e+06	7.95085e+06	3.92284e+06	5.81654e+06	2.50188e+06	5.69007e+06	3.03181e+06	3.84645e+06	3.1018e+06
FNLQEPY	161	167	1	0	910.431	4	4	8.04385	9.35407	917.065	6.07823	0.4	1					2.07382		9.40679e+07	2.58502e+08	6.0701e+07	9.56488e+06	1.55135e+07	5.77022e+07	1.83516e+08	1.67881e+09	1.39881e+09
FNLQEPY	161	167	2	0	455.719	4	4	8.21493	8.85647	457.793	3.59171	0.4	0					0.90284		2.61438e+07	2.99685e+07	405856	380220	4.02866e+07	1.53126e+08	3.07268e+07	4.01964e+06	1.54274e+06
FNLQEPYFTW	161	170	2	0	672.817	5	7	12.8378	12.885	673.758	1.02917	0.4	0					0.494866		56822.8	500678	400082	30920.7	0	0	0	0	0	0	56706.3	0	0
FNLQEPYFTWPLI	161	173	2	0	834.427	6	9	14.3094	15.0903	835.518	1.11437	1	0	-0.254018	2.37364		-3	0.189197		1.83993e+08	6.87389e+08	6.47698e+08	3.77574e+08	1.49138e+08	5.00406e+07	1.984e+07	1.06141e+07	1.00148e+07	7.22417e+06	7.37942e+06	7.51244e+06	5.39612e+06	4.77529e+06	4.62851e+06	5.80807e+06
FNLQEPYFTWPLIA	161	174	1	0	1738.88	6	10	13.8889	14.6214	1740.72	0.728333	0.4	0					0.369245		3.34466e+07	2.08674e+08	2.19464e+08	1.17738e+08	1.53579e+07	1.20233e+06	624098	365653	0	0	0	0	690272	22715.4	355506	455477	0
FNLQEPYFTWPLIA	161	174	2	0	869.946	6	10	13.7954	14.7777	870.997	0.994895	1	0	-0.352068	3.17625	0	-1	0.027787		2.61483e+09	1.02818e+10	1.00104e+10	5.93765e+09	2.67784e+09	9.89881e+08	3.60105e+08	1.76423e+08	1.14987e+08	7.68287e+07	4.07496e+07	1.57209e+07	1.06045e+07	6.40512e+06	8.0147e+06	4.88512e+06	4.80782e+06
FNLQEPYFTWPLIA	161	174	3	0	580.299	6	10	14.1692	14.2782	580.776	0.321965	0.4	0					1.10463		1.01763e+06	3.03225e+06	2.97891e+06	322645	0	0	0	0	0	0	0	0	0	0	0	38013	0
FNLQEPYFTWPLIAA	161	175	2	0	905.464	6	11	13.6076	14.4185	906.673	1.26981	1	0	-0.287797	2.49311		-1	0.298163		1.07695e+08	4.45535e+08	4.89051e+08	2.97266e+08	1.38238e+08	5.22228e+07	2.17063e+07	8.55016e+06	9.17446e+06	4.26026e+06	6.12425e+06	6.78377e+06	3.13271e+06	3.89987e+06	3.5483e+06	2.24223e+06	3.03567e+06	5.02015e+06
FNLQEPYFTWPLIAADGGYAFKYENGKYDIKDVGVDNAGAKAGL	161	204	4	0	1207.35	10	40	12.4414	12.9479	1212.43	17.3575	0.4	0					0.32972		0	0	0	0	0	301336	0	1.18812e+06	157310	6.77981e+06	131927	2.87897e+07	115294	5.54241e+07	7.10729e+06	8.85218e+07	2.96779e+07	1.23772e+08	7.12577e+07	1.49363e+08	1.17628e+08	1.62828e+08	1.17172e+08	1.21743e+08	7.88857e+07	7.35441e+07	4.05433e+07	2.33031e+07	1.0293e+07	1.28844e+07
NLQEPY	162	167	1	0	763.362	4	3	5.9614	6.17918	764.779	0.966454	0.4	0					0.62295		3.57119e+06	1.77889e+07	4.53169e+06	1.02629e+06	1.00108e+06	574292	495053	203626
NLQEPYFTWPLI	162	173	2	0	760.893	5	8	13.8733	14.0447	762.227	1.71131	0.4	0					0.31267		8.7433e+06	4.01532e+07	3.42214e+07	1.68161e+07	5.49393e+06	2.93156e+06	2.05201e+06	2.17201e+06	1.439e+06	881729	2.85881e+06	1.48891e+06	1.06251e+06	1.86696e+06
NLQEPYFTWPLIA	162	174	1	0	1591.82	5	9	13.2311	13.7015	1593.62	0.80674	0.4	0					0.635632		4.72365e+06	4.43923e+07	4.01078e+07	1.40456e+07	1.62629e+06	221229	446317	0	0	199259	0	201127	337722	528741	0
NLQEPYFTWPLIA	162	174	2	0	796.411	5	9	13.1367	13.9668	797.405	0.991372	1	0	-0.309096	2.56968	1	-1	0.117662		5.02709e+08	1.82696e+09	1.68174e+09	9.23219e+08	3.78895e+08	1.28505e+08	5.15572e+07	2.38067e+07	1.73597e+07	1.00484e+07	6.30407e+06	2.70258e+06	2.42302e+06	2.83354e+06	2.46556e+06
NLQEPYFTWPLIAADGGYA	162	180	2	0	1063.52	6	15	13.2154	13.5292	1066.46	4.58733	1	0	0.479466	0.512662		1	0.582946		158413	739692	6.06429e+06	2.07107e+07	3.06242e+07	2.9825e+07	2.05976e+07	9.20397e+06	2.665e+06	578721	158566	556269	954056	349247	911889	498885	1.15264e+06	378036	1.81642e+06	522147	5.67482e+06	111102
NLQEPYFTWPLIAADGGYAFKYENGKYDIKDVGVDNAGAKAGL	162	204	4	0	1170.58	9	39	12.0038	12.0506	1175.86	18.2856	0.4	0					0.151312		0	246729	0	0	0	0	0	0	0	0	160266	0	164211	776268	2.83413e+06	1.11304e+06	7.35124e+06	2.85784e+06	1.29183e+07	2.92773e+06	1.83148e+07	3.26102e+06	1.65047e+07	2.8993e+06	1.34695e+07	2.74824e+06	9.73322e+06	503818	3.62713e+06	0
FTWPLIA	168	174	1	0	847.471	4	4	12.0038	12.885	847.929	-0.0902801	1	0	-0.843975	2.77309	1	1	0.595191		1.05648e+09	4.35465e+08	3.02467e+07	4.38418e+06	2.55513e+06	1.31024e+06	2.13732e+07	6.18714e+06	1.76886e+06
FTWPLIA	168	174	2	0	424.239	4	4	12.0662	12.8378	424.459	-0.108178	1	0	-0.862008	2.33631	1	1	1.27488		9.20736e+07	4.29093e+07	7.47801e+06	0	51503.1	53095	418728	0	244839
AADGGYA	174	180	1	0	624.262	4	5	3.2794	3.72213	627.071	2.45453	1	0	1.22537	1.026		0	0.299414		58851.9	5.7659e+06	1.80802e+07	2.36204e+07	1.23607e+07	2.18923e+06	52033.3	0	0	57247.2
AADGGYAF	174	181	1	0	771.331	4	6	7.76048	7.96275	774.72	2.92816	1	0	1.21376	0.0678556		0	0.364975		0	884277	9.32142e+06	1.58019e+07	1.54804e+07	5.53025e+06	171603	0	228624	0	107141
AADGGYAFKYENGKY	174	188	2	0	827.381	5	13	8.01277	8.07497	835.366	14.9734	0.4	1					0.339589		0	0	0	334558	149306	0	190610	0	240335	0	446855	0	1116.05	469623	1.92114e+06	6.21406e+06	8.78361e+06	9.4947e+06	5.344e+06
AADGGYAFKYENGKY	174	188	3	0	551.923	5	13					-1
AADGGYAFKYENGKYDIKDVGVDNAGAKAGL	174	204	3	0	1059.85	8	29	8.24605	8.32388	1065.06	13.7322	1	1	1.15532	-0.427953	0	-3	0.369416		0	231213	3.04712e+06	0	387761	1.13161e+06	237759	568934	1.44776e+06	801993	3.74968e+06	6.41768e+06	5.23872e+06	5.60172e+06	7.67894e+06	7.07981e+06	7.18008e+06	9.25873e+06	8.9522e+06	8.72769e+06	7.13681e+06	6.80928e+06	3.87482e+06	905629	1.11063e+06	0	36488.9	0	223193	0
AADGGYAFKYENGKYDIKDVGVDNAGAKAGL	174	204	4	0	795.143	8	29	8.23048	8.355	799.918	17.2171	1	1	1.63961	-0.241942	0	0	0.27546		292096	0	0	140151	375996	0	1.72621e+06	208415	292653	0	1.23826e+06	0	0	1.09591e+06	953640	4.07106e+06	5.60413e+06	1.07263e+07	1.08624e+07	9.66385e+06	1.0455e+07	9.98132e+06	6.28395e+06	2.54214e+06	794427	938072	382130	0	0	696071
AADGGYAFKYENGKYDIKDVGVDNAGAKAGLTF	174	206	3	0	1142.56	8	31					-1
AADGGYAFKYENGKYDIKDVGVDNAGAKAGLTF	174	206	4	0	857.172	8	31					-1
AADGGYAFKYENGKYDIKDVGVDNAGAKAGLTFL	174	207	3	0	1180.25	8	32					-1
ADGGYA	175	180	1	0	553.225	3	4	3.08875	3.64352	555.801	2.26532	1	0	1.52933	1.4724		1	0.111366		1.92891e+07	1.06919e+08	2.29275e+08	2.44791e+08	1.19317e+08	2.44343e+07	2.33704e+06	413997
ADGGYAFKYENGKY	175	188	2	0	791.862	5	12	7.1655	7.68257	796.197	7.71296	1	0	1.83729	1.32219	1	0	0.177182		229076	0	840853	3.10622e+06	1.36106e+07	4.65423e+07	1.06524e+08	1.87571e+08	2.58283e+08	2.67175e+08	2.22048e+08	1.33437e+08	5.68121e+07	1.27238e+07	1.60934e+06	1.57846e+06	643870	1.54336e+06
ADGGYAFKYENGKY	175	188	3	0	528.244	5	12	7.18103	7.46102	531.153	7.76982	1	0	1.85639	0.37752	1	0	0.0757642		0	0	219320	349692	3.40599e+06	2.11558e+07	4.85068e+07	8.74617e+07	1.25963e+08	1.36161e+08	1.08851e+08	6.46252e+07	2.61962e+07	7.78491e+06	421237	401667	0	0
ADGGYAFKYENGKYDIKD	175	192	2	0	1027.48	6	16	7.39873	7.55785	1033.4	10.606	1	0	1.91841	-0.104077	1	-3	0.248398		0	0	0	0	0	0	0	1.4861e+06	3.16193e+06	1.00512e+07	1.80328e+07	2.39022e+07	2.33745e+07	1.86998e+07	1.30333e+07	3.1372e+06	1.04737e+06	0	1.26695e+06	0	1.04661e+06	0	925605
ADGGYAFKYENGKYDIKD	175	192	3	0	685.322	6	16	7.33648	7.62015	688.985	9.75979	0.6	0					0.23143		2.39375e+07	1645.12	177171	8.39761e+06	159990	472002	4.06222e+06	8.8432e+06	2.51944e+07	4.55345e+07	7.04211e+07	9.28424e+07	8.8926e+07	7.94627e+07	4.87419e+07	2.34478e+07	9.11077e+06	1.0373e+06	495429	174409	2209.09	1.64799e+06	3.00523e+06
ADGGYAFKYENGKYDIKDVGVDNAGAKAGL	175	204	3	0	1036.18	7	28	8.15272	8.5607	1042.04	15.7691	1	0	1.51664	0.88754	1	-1	0.352701		1.08391e+06	1.02073e+07	8.86654e+06	1.15422e+07	2.87743e+07	1.08718e+07	1.10303e+07	6.15268e+07	6.30928e+06	7.79614e+06	9.24627e+07	1.43126e+07	2.44845e+07	1.06289e+08	8.33532e+07	1.49899e+08	2.17971e+08	2.75937e+08	3.26005e+08	3.37407e+08	2.97006e+08	2.42547e+08	1.73987e+08	9.83189e+07	5.59987e+07	2.84798e+07	7.08821e+06	955736	3.18857e+06	194808
ADGGYAFKYENGKYDIKDVGVDNAGAKAGL	175	204	4	0	777.383	7	28	8.12162	8.24605	782.09	16.9882	1	0	1.69212	-0.242274	1	-1	0.0581764		0	0	0	140853	0	0	0	228493	0	232406	196969	1.2964e+06	5.95936e+06	9.74376e+06	1.99443e+07	3.80294e+07	5.97758e+07	8.04105e+07	9.10213e+07	9.2891e+07	9.07071e+07	6.69018e+07	4.43247e+07	2.891e+07	1.67467e+07	6.86352e+06	2.57431e+06	191470	35006.6	164174
ADGGYAFKYENGKYDIKDVGVDNAGAKAGL	175	204	5	0	622.108	7	28					-1
ADGGYAFKYENGKYDIKDVGVDNAGAKAGLTF	175	206	2	0	1677.82	8	30					-1
ADGGYAFKYENGKYDIKDVGVDNAGAKAGLTF	175	206	3	0	1118.88	8	30	9.01187	9.43192	1125.2	16.9644	1	0	1.52591	0.93562	0	1	0.0706128		0	0	298079	0	0	219987	298111	1.7818e+06	804673	4.68211e+06	1.50724e+07	2.849e+07	6.77241e+07	1.24491e+08	2.33467e+08	3.58698e+08	5.57081e+08	6.9483e+08	8.51552e+08	8.74295e+08	8.37891e+08	6.81956e+08	5.11348e+08	3.24728e+08	1.79332e+08	9.29496e+07	3.97321e+07	1.09785e+07	1.90428e+06	2.85151e+06
ADGGYAFKYENGKYDIKDVGVDNAGAKAGLTF	175	206	4	0	839.412	8	30	9.01187	9.45118	844.062	16.593	1	0	1.47601	1.01239	0	1	0.187419		2.09826e+07	198728	2.33197e+06	533182	1.05074e+07	1.99651e+06	2.43958e+07	1.71574e+06	3.96403e+07	1.31132e+07	1.0531e+08	4.57104e+07	2.08246e+08	1.85862e+08	4.7646e+08	5.24571e+08	9.23735e+08	1.0336e+09	1.3431e+09	1.25736e+09	1.22035e+09	9.82758e+08	7.60003e+08	4.72418e+08	2.94369e+08	1.40874e+08	7.99335e+07	2.71598e+07	1.63323e+07	3.62099e+06
ADGGYAFKYENGKYDIKDVGVDNAGAKAGLTF	175	206	5	0	671.731	8	30	9.51333	9.63763	675.499	16.8304	1	1	1.5079	-0.242805	-1	1	0.148461		0	46366.8	256401	0	0	0	199977	307223	0	0	0	237890	604798	2.32157e+06	5.14623e+06	8.9356e+06	1.75571e+07	2.12942e+07	2.37808e+07	2.08443e+07	1.73347e+07	1.07814e+07	6.17308e+06	4.66927e+06	1.59263e+06	781137	425167	0	6.76978e+06	165484
ADGGYAFKYENGKYDIKDVGVDNAGAKAGLTFL	175	207	3	0	1156.58	8	31	9.83973	10.5869	1162.83	16.6924	0.6	0					0.12238		8.43676e+06	1.30621e+06	830222	5.93786e+06	214148	282647	1.35679e+07	380876	1.80145e+06	1.9317e+07	7.68333e+06	1.90084e+07	6.87515e+07	1.02176e+08	1.80517e+08	3.54167e+08	4.53227e+08	5.89715e+08	7.64828e+08	7.35761e+08	6.70792e+08	5.81373e+08	3.96458e+08	2.62008e+08	1.56755e+08	7.15128e+07	3.15631e+07	6.71216e+06	4.76694e+06	1.18758e+06
ADGGYAFKYENGKYDIKDVGVDNAGAKAGLTFL	175	207	4	0	867.683	8	31	9.83973	10.3376	872.421	16.8687	0.6	0					0.0529508		0	25788.8	1.0556e+06	616458	0	1.06133e+06	962936	1.73152e+06	2.40317e+06	7.10479e+06	1.44648e+07	3.54491e+07	7.27461e+07	1.36521e+08	2.37284e+08	3.90815e+08	5.5738e+08	7.72235e+08	9.12273e+08	9.70232e+08	8.91645e+08	7.45318e+08	5.41587e+08	3.50303e+08	2.08241e+08	1.06883e+08	4.61737e+07	1.15221e+07	4.16744e+06	1.82624e+06
ADGGYAFKYENGKYDIKDVGVDNAGAKAGLTFL	175	207	5	0	694.348	8	31					-1
DGGYAFKYENGKY	176	188	2	0	756.344	5	11					-1
DGGYAFKYENGKYDIKDVGVDNAGAKAGL	176	204	3	0	1012.5	7	27	7.80718	7.93163	1021.16	24.2048	0.6	0					0.204381		0	0	0	0	0	0	0	0	0	0	0	0	0	0	0	0	0	0	0	0	1.06886e+06	4.95176e+06	1.48493e+07	2.29604e+07	2.47095e+07	3.88432e+07	3.34526e+07	3.18123e+07	1.92189e+07	1.29311e+07
DGGYAFKYENGKYDIKDVGVDNAGAKAGL	176	204	4	0	759.624	7	27					-1
DGGYAFKYENGKYDIKDVGVDNAGAKAGLTF	176	206	4	0	821.653	8	29					-1
DGGYAFKYENGKYDIKDVGVDNAGAKAGLTFL	176	207	3	0	1132.9	8	30					-1
YAFKYENGKYDIKDVGVDNAGAKAGL	179	204	3	0	936.14	7	24					0
AFKYENGKYDIKD	180	192	2	0	795.894	5	11	7.14995	7.30537	796.773	0.801275	1	0	-0.459454	-0.11882	1	-4	0.224393		3.24263e+07	5.39561e+07	4.87503e+07	2.52088e+07	1.17575e+07	733330	785715	1.55834e+06	154256	210663	0	156649	0	527599	0	278804	0
AFKYENGKYDIKD	180	192	3	0	530.931	5	11	7.18103	7.22765	531.409	0.476191	1	0	-0.578555	-0.552336	1	-4	0.181349		7.25572e+06	6.6831e+06	5.8518e+06	2.06428e+06	899254	0	0	401667	0	0	0	0	0	0	33958.3	122221	0
AFKYENGKYDIKDVGVDNAGAKAGL	180	204	3	0	881.785	7	23	7.63573	7.85388	886.416	12.3222	1	1	1.40607	0.131143	1	0	0.258704		3.15468e+07	1.22679e+07	2.33678e+06	206765	0	517402	603833	666239	3.70089e+06	5.95632e+06	1.88463e+07	3.66632e+07	4.91239e+07	6.89663e+07	1.11362e+08	8.81796e+07	8.24282e+07	8.7366e+07	4.19502e+07	2.14758e+07	1.91394e+07	677032	469151	0	0	0	39074.1	179421	0	546406
AFKYENGKYDIKDVGVDNAGAKAGL	180	204	4	0	661.591	7	23	7.58898	7.7449	664.927	11.7747	1	1	1.31015	-0.116827	1	-2	0.247667		1.81443e+07	1.27215e+07	2.75344e+06	2.09563e+06	383506	101061	296425	1.60964e+06	1.40709e+06	3.98258e+06	7.40322e+06	1.45768e+07	1.96815e+07	3.50661e+07	4.11684e+07	5.00423e+07	4.01496e+07	3.2521e+07	2.48931e+07	1.27521e+07	4.21094e+06	1.17075e+06	103522	158307	0	37964.1	73024.2	63389.2	0	126874
AFKYENGKYDIKDVGVDNAGAKAGLTF	180	206	4	0	723.62	7	25	8.7632	8.96525	727.382	13.3166	0.6	0					0.11675		0	0	201105	651226	0	0	762216	949290	1.30806e+06	3.28986e+06	8.63442e+06	1.95037e+07	3.66265e+07	5.29112e+07	6.74814e+07	6.97361e+07	6.95277e+07	5.01212e+07	3.11793e+07	1.74265e+07	8.24398e+06	1.33202e+06	250406	0	427939	0	1.69628e+06	251420	125010	563209
AFKYENGKYDIKDVGVDNAGAKAGLTFL	180	207	3	0	1002.19	7	26					-1
AFKYENGKYDIKDVGVDNAGAKAGLTFL	180	207	4	0	751.891	7	26					-1
FKYENGKY	181	188	1	0	1048.51	4	6	5.88368	5.94585	1053.06	3.90324	0.4	0					0.412707		0	0	0	1.19424e+06	4.56397e+06	3.06352e+06	1.88774e+06	0	0	0	0
FKYENGKY	181	188	2	0	524.759	4	6	5.69732	6.16363	527.077	3.99299	1	0	1.92899	1.11997	1	-2	0.117002		393406	1.91337e+06	3.0452e+07	1.10141e+08	2.001e+08	2.10263e+08	1.3181e+08	4.55394e+07	4.69045e+06	267470	171808
FKYENGKYDIKD	181	192	2	0	760.375	5	10	6.05472	6.41278	762.253	2.83969	1	0	0.391399	0.688645	1	-6	0.480491		4.18872e+07	9.79249e+07	1.8805e+08	2.45632e+08	2.4567e+08	1.91996e+08	1.05387e+08	5.83322e+07	2.66805e+07	1.3064e+07	3.19173e+06	0	11355.4	597.034	0	0
FKYENGKYDIKD	181	192	3	0	507.252	5	10	5.97695	6.1014	508.462	2.7127	0.4	1					0.225815		1.34397e+07	4.71186e+07	1.05035e+08	7.62611e+07	1.88978e+08	1.32266e+08	0	2.84077e+07	7.82501e+06	0	103206	0	56365.7	54792	53215	30160.9
FKYENGKYDIKDVGVDNAGAKAGL	181	204	2	0	1286.66	7	22	7.50775	7.65133	1292.88	10.9176	1	1	1.24692	-0.16597	1	-5	0.938957		1.50861e+06	3.73084e+06	2.00721e+06	2.93949e+06	2.44542e+06	1.10488e+06	831378	813704	1.14085e+06	707572	4.4064e+06	5.38283e+06	1.08159e+07	1.43446e+07	1.52271e+07	1.66054e+07	1.22698e+07	6.79015e+06	2.46136e+06	596431	27566.8	6669.75	0	0	0	0	263916	0	213201	0
FKYENGKYDIKDVGVDNAGAKAGL	181	204	3	0	858.106	7	22	7.49217	7.68257	862.381	11.2942	1	1	1.3159	0.0205725	1	-5	0.564613		0	0	2.80316e+07	4.36742e+07	7.63337e+07	5.83972e+07	1.83507e+07	2.11536e+07	2.2075e+07	2.42441e+07	5.80152e+07	9.61682e+07	1.39326e+08	1.92532e+08	2.20344e+08	2.08269e+08	1.77616e+08	1.33157e+08	7.42592e+07	3.89283e+07	1.75027e+07	3.41676e+06	314372	357078	123958	138150	0	0	287027	0
FKYENGKYDIKDVGVDNAGAKAGL	181	204	4	0	643.831	7	22	7.5423	7.65133	647.309	12.3787	0.4	1					0.451118		0	2.63874e+06	5.34915e+06	2.24798e+07	1.20364e+07	8.14097e+06	1.06909e+07	3.58182e+06	4.51996e+06	8.41415e+06	1.89845e+07	2.42807e+07	3.9912e+07	5.35335e+07	5.9679e+07	6.18688e+07	4.99976e+07	3.62374e+07	3.00497e+07	1.07071e+07	3.61875e+06	490614	5.58574e+07	0	0	0	0	8468.79	0	0
FKYENGKYDIKDVGVDNAGAKAGLTF	181	206	2	0	1410.71	7	24					-1
FKYENGKYDIKDVGVDNAGAKAGLTFL	181	207	3	0	978.506	7	25	9.52887	9.99527	982.427	9.9954	1	1	0.858267	1.1203	1	-6	0.600871		1.4512e+06	0	3.18488e+06	2.02611e+07	1.06585e+08	2.00884e+08	2.92785e+08	2.28968e+08	1.71658e+08	1.35004e+08	1.25097e+08	1.62566e+08	2.40501e+08	3.01213e+08	3.37865e+08	3.53981e+08	2.77451e+08	2.1144e+08	1.42749e+08	6.86874e+07	2.2702e+07	8.18769e+06	223218	256842	462944	226056	456948	477148	244598	717270
FKYENGKYDIKDVGVDNAGAKAGLTFL	181	207	4	0	734.132	7	25	9.57548	9.99527	736.98	9.62709	1	1	0.798896	0.934557	1	-6	0.343045		4.84722e+06	0	0	1.48138e+07	1.02829e+08	1.87695e+08	1.71283e+08	1.2466e+08	7.88033e+07	6.8918e+07	6.85705e+07	9.03421e+07	1.33758e+08	1.7711e+08	2.02842e+08	1.8978e+08	1.77566e+08	1.25354e+08	7.99676e+07	2.872e+07	1.35997e+07	4.22202e+06	1.44375e+06	297844	0	802576	0	32975.5	0	413018
KYENGKYDIKD	182	192	2	0	686.841	5	9	5.29232	5.49518	692.144	9.79451	0.4	1					0.223304		0	59987.6	0	905246	0	0	90472.7	2.14382e+06	3.94314e+06	1.57707e+07	2.0718e+07	2.59089e+07	1.64018e+07	8.47415e+06	1.51373e+06
KYENGKYDIKDVGVDNAGAKAGL	182	204	2	0	1213.12	7	21	6.94413	6.99085	1219.92	12.1663	1	0	1.5818	-0.551938	1	-5	0.236071		0	0	0	0	0	253668	0	0	0	0	473637	2.00074e+06	2.23854e+06	3.88112e+06	3.26759e+06	2.49866e+06	1.33269e+06	705126	37735.9	259220	0	226734	0	0	0	0	0	0	0
KYENGKYDIKDVGVDNAGAKAGL	182	204	3	0	809.083	7	21	6.85063	7.11543	813.761	12.6078	1	1	1.66652	0.317022	1	-7	0.234324		0	710703	342482	341473	3.11359e+06	201849	1.30259e+06	3.99641e+06	6.29566e+06	1.10157e+07	3.11944e+07	4.67353e+07	6.40141e+07	7.23036e+07	7.28109e+07	6.1801e+07	4.13257e+07	2.53762e+07	1.07981e+07	2.48005e+06	478789	0	156361	0	892724	0	0	2.5999e+07	0
KYENGKYDIKDVGVDNAGAKAGL	182	204	4	0	607.064	7	21	6.8818	7.06873	610.43	12.0406	1	0	1.55766	0.00675951	1	-5	0.102169		0	128063	0	0	0	257481	0	595482	1.23646e+06	3.85316e+06	5.56532e+06	1.24308e+07	1.54561e+07	2.12388e+07	2.02761e+07	1.83257e+07	1.18307e+07	6.01669e+06	2.03454e+06	204367	215332	0	113120	0	0	74402.1	0	0	134226
KYENGKYDIKDVGVDNAGAKAGLTF	182	206	3	0	891.789	7	23	7.76568	7.99723	897.721	16.2109	1	0	2.08746	0.184536	1	-7	0.389507		0	1.42754e+07	525700	7473.51	764337	0	0	0	564503	0	0	767785	505668	6.72957e+06	3.82944e+07	1.19767e+08	2.60157e+08	4.36502e+08	4.81046e+08	4.35654e+08	2.062e+08	6.35716e+07	1.26486e+07	7.37242e+06	3.85766e+06	476734	0	313469	0	0
KYENGKYDIKDVGVDNAGAKAGLTF	182	206	4	0	669.093	7	23	7.63573	7.96275	673.384	15.5767	1	0	1.97633	0.564926	1	-7	0.20929		130865	3.31803e+06	0	1.93352e+07	112127	4.00696e+07	127537	4.66063e+07	0	4.9486e+07	0	1.88842e+07	95888.1	1.76936e+07	3.04225e+07	1.3786e+08	3.18697e+08	5.2799e+08	6.45681e+08	5.41113e+08	2.69538e+08	2.37654e+07	9.6117e+06	4.60002e+06	1.21706e+06	1.3383e+06	207457	0	145346	347513
KYENGKYDIKDVGVDNAGAKAGLTFL	182	207	3	0	929.483	7	24	9.08957	9.36963	933.803	11.2983	0.6	0					0.332115		2.26184e+06	626786	204994	6.65217e+06	2.25958e+06	3.41549e+06	2.75985e+07	1.90601e+07	2.98012e+07	5.23399e+07	6.13339e+07	8.95474e+07	1.34867e+08	1.36875e+08	1.4362e+08	1.21844e+08	8.25932e+07	5.07047e+07	2.84614e+07	1.19022e+07	1.72035e+06	285343	420259	217263	181267	492246	172529	1.26909e+06	268640	5.72166e+06
KYENGKYDIKDVGVDNAGAKAGLTFL	182	207	4	0	697.364	7	24	9.18287	9.35407	700.729	11.7995	1	0	1.22835	-0.0559304	1	-4	0.676435		252210	0	0	0	445487	506006	1.52876e+06	3.2385e+06	6.06692e+06	1.11101e+07	2.36362e+07	3.69366e+07	5.30349e+07	6.27182e+07	6.28093e+07	5.28578e+07	3.96649e+07	2.35318e+07	1.02515e+07	2.97872e+06	856986	0	0	0	1244.93	0	0	270070	0	140203
DIKDVGVDNAGAKAGL	189	204	2	0	771.91	5	14	6.77273	6.83505	775.802	6.90249	1	1	1.23395	-0.489779	1	0	0.378102		0	975.959	241580	623961	151437	864644	800606	3.47986e+06	3.16414e+06	3.47311e+06	1.90815e+06	564935	0	0	0	0	0	0	0	0
DIKDVGVDNAGAKAGL	189	204	3	0	514.942	5	14	6.31928	6.56858	517.517	6.84352	1	0	1.21697	0.255261	1	0	0.13345		0	0	232645	7.33137e+06	1.92486e+07	3.85784e+07	5.39745e+07	6.44327e+07	6.86852e+07	6.03849e+07	4.55711e+07	2.52009e+07	8.77279e+06	590008	295159	286059	1.31995e+06	46032.8	0	0
DIKDVGVDNAGAKAGLTF	189	206	2	0	895.968	6	16	8.16827	8.355	900.098	7.21379	0.6	0					0.181994		210157	0	997972	4.48825e+07	1.20085e+07	7.5856e+07	7.27834e+07	1.31091e+08	1.66088e+08	1.75265e+08	1.4575e+08	8.85849e+07	4.52676e+07	1.49528e+07	1.81215e+06	258822	0	0	0	0	0	0	0
DIKDVGVDNAGAKAGLTF	189	206	3	0	597.648	6	16	8.3083	8.51405	600.445	7.3463	0.6	0					0.117725		119439	0	231275	2.66512e+06	1.50663e+07	3.85544e+07	7.21865e+07	1.11622e+08	1.3476e+08	1.35274e+08	1.07612e+08	5.81629e+07	2.84048e+07	7.8488e+06	1.02887e+06	197921	389234	162754	0	165009	744286	0	0
DIKDVGVDNAGAKAGLTFL	189	207	2	0	952.51	6	17					-1
DIKDVGVDNAGAKAGLTFL	189	207	3	0	635.342	6	17					-1
VGVDNAGAKAGLTF	193	206	2	0	660.351	5	12	7.99723	8.46738	663.5	5.5231	0.6	0					0.0940656		3.8668e+06	1.19925e+06	1.40489e+06	2.01434e+07	6.76018e+07	1.16714e+08	1.67712e+08	1.39749e+08	9.29918e+07	3.82309e+07	8.53999e+06	2.87412e+06	3.52354e+06	401979	110888	100943	763256	364693
VGVDNAGAKAGLTFL	193	207	2	0	716.893	5	13	9.73083	10.1042	720.104	5.57504	0.6	0					0.151619		4.9e+06	306102	3.10412e+06	125418	4.316e+07	6.05497e+07	9.8667e+07	9.01017e+07	6.14012e+07	2.77735e+07	6.6175e+06	1.65147e+06	1.01446e+06	1.31792e+06	122004	33981.7	0	14115.5	54416.2
NAGAKAGLTFL	197	207	2	0	531.801	4	9					-1
LVDLIKNKHMNA	207	218	2	0	698.392	5	10	6.53743	6.77273	700.106	2.53847	0.6	0					0.160999		1.50677e+07	1.09508e+07	4.29743e+07	6.33166e+07	6.03555e+07	4.35664e+07	1.65041e+07	4.72433e+06	106739	0	0	18666.7	18829.7	0	0	16688
LVDLIKNKHMNA	207	218	3	0	465.931	5	10	6.52185	6.8818	467.181	2.8608	0.6	0					0.070625		648501	9.84564e+06	4.29565e+07	7.47326e+07	7.31295e+07	5.29121e+07	2.42056e+07	4.84139e+06	104958	0	130026	0	0	91797.3	0	0
LVDLIKNKHMNADTD	207	221	2	0	863.943	6	13	6.36605	6.75717	866.474	3.99228	1	0	0.484608	0.820334	1	0	0.358987		159812	1.60671e+06	1.23103e+07	3.79292e+07	5.84564e+07	6.04458e+07	4.24308e+07	2.66853e+07	6.77577e+06	1.05663e+07	264837	682355	360060	0	541760	805444	507768	117649	0	191118
LVDLIKNKHMNADTD	207	221	3	0	576.298	6	13	6.39722	6.73993	577.994	4.0205	0.6	1					0.101049		620268	1.83396e+06	1.68185e+07	6.08901e+07	6.46704e+07	7.08807e+07	9.52099e+07	3.33667e+07	1.37497e+07	1.39676e+07	1.55349e+06	198417	184195	0	0	0	0	0	276691	0
LVDLIKNKHMNADTDY	207	222	2	0	945.475	6	14	7.18103	7.80718	948.197	4.26569	1	0	0.474912	1.75683	1	0	0.734657		1.61895e+07	7.50784e+07	1.82596e+08	3.11047e+08	4.28457e+08	4.9621e+08	4.65683e+08	3.26241e+08	2.07792e+08	9.96101e+07	4.7536e+07	2.31295e+07	2.59153e+07	2.21489e+07	1.59211e+07	4.95189e+06	1.36997e+06	0	844060	2.10494e+06	1.12616e+06
LVDLIKNKHMNADTDY	207	222	3	0	630.652	6	14	7.19657	7.77605	632.633	4.76394	1	0	0.61834	1.57089	1	0	0.388453		1.08746e+06	2.86282e+07	1.30151e+08	3.41969e+08	6.29816e+08	8.09824e+08	7.88719e+08	6.07284e+08	3.58013e+08	1.75962e+08	7.74504e+07	4.45874e+07	3.99837e+07	4.01012e+07	2.78554e+07	1.00274e+07	4.13343e+06	5.30779e+06	4.36444e+06	1.93459e+06	2.07366e+06
LVDLIKNKHMNADTDY	207	222	4	0	473.241	6	14					-1
LVDLIKNKHMNADTDYSIA	207	225	3	0	721.037	6	17	7.83832	8.29275	723.886	7.21104	0.6	1					0.410441		0	0	1.01559e+06	1.0655e+07	2.92745e+07	9.71968e+07	1.40289e+08	1.69099e+08	1.51736e+08	1.09118e+08	5.60278e+07	2.5127e+07	5.48782e+06	6.58581e+06	412292	602027	2.11288e+07	360223	511234	4.00483e+07	860213	0	2.72554e+07	140715
LVDLIKNKHMNADTDYSIAE	207	226	2	0	1145.57	7	18	7.60457	8.0283	1149.26	5.95897	1	0	0.581152	0.950296	1	-4	0.311183		0	0	660870	7.4715e+06	4.44415e+07	9.6585e+07	1.53518e+08	1.72538e+08	1.56712e+08	1.10518e+08	6.03243e+07	2.69744e+07	7.81561e+06	1.1613e+06	3.19785e+06	576638	1.43414e+06	0	297834	583038	1.90372e+06	505693	128.436	0	409577	608.212
LVDLIKNKHMNADTDYSIAE	207	226	3	0	764.051	7	18	7.60457	7.76048	766.617	6.28547	1	0	0.654252	-0.116827	1	-4	0.124965		151006	4.8767e+06	4.49656e+06	2.43725e+07	3.73468e+07	1.49329e+08	2.32554e+08	2.26346e+08	2.59788e+08	2.11392e+08	1.07172e+08	6.71357e+07	3.06418e+07	9.84876e+06	4.30475e+06	1.12581e+06	8.14493e+06	0	0	8.71198e+06	126172	127962	477112	0	247797	0
LVDLIKNKHMNADTDYSIAE	207	226	4	0	573.29	7	18	7.63573	7.96275	575.122	5.91553	1	0	0.571425	0.564926	1	-4	0.106038		920624	0	285390	3.50176e+06	1.77192e+07	3.77132e+07	5.75152e+07	7.21258e+07	6.16773e+07	4.52609e+07	2.53921e+07	1.21477e+07	2.65262e+06	534280	0	128497	172761	0	125780	204585	288699	0	150782	0	160290	0
LVDLIKNKHMNADTDYSIAEAA	207	228	3	0	811.409	7	20	8.09052	8.7632	816.177	12.8092	0.6	0					0.894739		258270	532094	1.90467e+06	4.19212e+06	2.60975e+07	5.25266e+07	9.48087e+07	1.27358e+08	1.43484e+08	1.75605e+08	2.15285e+08	2.88198e+08	4.96797e+08	7.32762e+08	8.05402e+08	9.36252e+08	8.88884e+08	6.81263e+08	4.61323e+08	2.55343e+08	1.13494e+08	6.84269e+07	7.4421e+06	1.77973e+06	4.12891e+06	0	333366	284679
LVDLIKNKHMNADTDYSIAEAAF	207	229	3	0	860.432	7	21	9.69975	9.90192	863.092	6.37983	0.6	0					0.19497		3782.11	274900	198296	2.71625e+06	6.24935e+06	2.17193e+07	3.86696e+07	4.17876e+07	4.17927e+07	3.12216e+07	1.96878e+07	6.82311e+06	4.2929e+06	1.70985e+06	801829	2.05366e+06	925002	896584	2.0607e+06	441838	355618	569953	435569	433998	200395	0	142557	184832	153752
VDLIKNKHMNA	208	218	2	0	641.85	5	9	5.29232	5.60413	643.656	2.7949	1	0	0.498498	0.504361	1	-2	0.104077		1.26161e+07	3.89258e+07	1.13494e+08	1.75257e+08	1.71498e+08	1.0885e+08	5.41046e+07	1.88285e+07	3.47364e+06	60460.4	0	155216	0	0	0
VDLIKNKHMNA	208	218	3	0	428.236	5	9	5.32352	5.57303	429.551	3.12945	1	0	0.648302	0.256125	1	-3	0.168159		3.03103e+06	2.21776e+07	6.68289e+07	1.00352e+08	1.01536e+08	6.4812e+07	3.14281e+07	9.23902e+06	1.93632e+06	2.04172e+07	0	0	2.23096e+06	0	0
VDLIKNKHMNADTDY	208	222	2	0	888.933	6	13	6.30372	6.70878	891.797	4.62253	1	0	0.679991	0.875918	1	-2	0.10076		1.96121e+06	2.68047e+07	1.37805e+08	3.23784e+08	6.42481e+08	7.75488e+08	7.56195e+08	5.57363e+08	3.25994e+08	1.51953e+08	6.78828e+07	3.03133e+07	1.41591e+07	1.19027e+07	6.21393e+06	2.25532e+06	336361	7.25641e+06	0	1.36339e+07
VDLIKNKHMNADTDY	208	222	3	0	592.958	6	13	6.44393	6.45952	594.784	4.37299	1	0	0.602632	-0.67599	1	-2	0.0102777		263494	4.73758e+06	2.09848e+07	5.07466e+07	9.63892e+07	1.18569e+08	1.13424e+08	8.3023e+07	4.81307e+07	2.23695e+07	0	3.19149e+06	699790	0	0	0	3541.97	0	0	0
VDLIKNKHMNADTDY	208	222	4	0	444.97	6	13	6.38163	6.553	446.277	4.12037	1	0	0.524319	-0.0552663	1	-4	0.0868628		67468.6	836370	2.06338e+06	8.70272e+06	1.65091e+07	2.10769e+07	1.7259e+07	1.09422e+07	2.98717e+06	1.79685e+06	164239	0	0	28815.8	0	67537.8	0	194631	0	97234
VDLIKNKHMNADTDYS	208	223	3	0	621.968	6	14	5.89922	6.1014	624.063	5.13555	0.6	0					0.152929		0	0	323484	2.36553e+06	1.30223e+07	1.75844e+07	2.38184e+07	2.38491e+07	1.49202e+07	6.25599e+06	346298	0	0	0	0	0	257178	0	0	169583	0
VDLIKNKHMNADTDYSI	208	224	3	0	659.663	6	15	6.8818	6.94413	662.29	6.65668	0.6	0					0.118972		0	64026.1	118073	350348	1.43039e+06	4.15985e+06	4.51724e+06	8.52829e+06	1.04982e+07	9.34058e+06	3.72703e+06	2.64184e+06	0	70696.5	602682	0	0	0	0	155974	84463.8	0
VDLIKNKHMNADTDYSIA	208	225	2	0	1024.51	6	16	6.9597	7.33648	1028.52	6.76745	1	0	0.951563	0.763223	1	-6	0.280695		157207	0	766504	4.27671e+06	2.97524e+07	6.85178e+07	1.13355e+08	1.38947e+08	1.22553e+08	8.08092e+07	5.29016e+07	1.85066e+07	8.91632e+06	2.20974e+06	5.42276e+06	2.51418e+06	1.26467e+07	4.68919e+06	1.1321e+07	3.57803e+06	5.28684e+06	419581	648736
VDLIKNKHMNADTDYSIA	208	225	3	0	683.342	6	16	6.9597	7.44543	686.314	7.6535	1	1	1.17474	1.19734	1	-9	0.242622		0	315711	3.4118e+06	239064	7.00963e+07	1.52668e+08	2.23831e+08	2.7228e+08	2.44266e+08	1.7586e+08	9.97316e+07	4.59312e+07	2.45126e+07	1.57376e+07	2.88309e+07	4.41438e+07	5.13553e+07	4.62404e+07	3.8863e+07	2.11617e+07	1.39304e+07	4.36027e+06	1.29106e+06
VDLIKNKHMNADTDYSIAE	208	226	2	0	1089.03	6	17	6.89738	7.4143	1093.74	8.08258	1	1	1.16306	1.32159	-1	-7	1.79316		0	0	971518	1.09822e+07	5.3171e+07	1.4548e+08	2.97796e+08	3.90598e+08	3.664e+08	2.66959e+08	1.53035e+08	6.93941e+07	2.62839e+07	7.25182e+06	3.14644e+06	1.01878e+07	2.36867e+07	4.56794e+07	7.16702e+07	7.2716e+07	6.06538e+07	3.7768e+07	1.3918e+07	4.90095e+06
VDLIKNKHMNADTDYSIAE	208	226	3	0	726.356	6	17	6.91297	7.21212	729.431	7.89015	0.6	0					1.17784		164728	0	1.38661e+06	2.49959e+07	8.8825e+07	2.54796e+08	5.03951e+08	7.17438e+08	6.90189e+08	5.18034e+08	3.07826e+08	1.49097e+08	5.60915e+07	2.13912e+07	5.25394e+06	8.27184e+06	2.74732e+07	6.10605e+07	9.50887e+07	1.0623e+08	9.39781e+07	6.31079e+07	3.30499e+07	1.36905e+07
VDLIKNKHMNADTDYSIAE	208	226	4	0	545.019	6	17	7.86943	7.90053	549.891	18.1561	1	1	3.55112	-0.614163	-3	-19	0.0163914		0	196280	0	0	0	0	0	0	0	187348	0	0	0	0	339813	2.32302e+06	1.34236e+07	3.4131e+07	5.92506e+07	7.90543e+07	6.9368e+07	5.41489e+07	2.70771e+07	1.50568e+07
VDLIKNKHMNADTDYSIAEA	208	227	3	0	750.035	7	18	7.69818	7.72933	755.164	14.0062	0.6	0					0.284652		0	0	0	0	0	0	0	0	0	0	0	387520	351090	164370	2.77275e+06	4.53633e+06	3.19699e+06	3.01966e+06	324885	0	0	0	0	0	0	0
VDLIKNKHMNADTDYSIAEAA	208	228	2	0	1160.07	7	19	7.28982	7.5423	1164.05	6.53827	0.6	0					0.37715		0	0	0	1.31918e+06	6.27774e+06	2.59582e+07	3.8224e+07	5.0203e+07	4.55648e+07	3.58281e+07	1.59121e+07	1.22454e+07	1.05977e+06	2.63278e+06	0	1.96453e+06	167662	1.1883e+06	0	1.69182e+06	0	2.53673e+06	0	952651	0	0	232092
VDLIKNKHMNADTDYSIAEAA	208	228	3	0	773.714	7	19	7.22765	7.7449	776.213	6.07532	0.6	0					0.17223		0	188409	1.72685e+06	9.92141e+06	4.91834e+07	1.19741e+08	1.71873e+08	2.08898e+08	1.99993e+08	1.38923e+08	8.65951e+07	4.84794e+07	1.42272e+07	2.57389e+06	4.02448e+06	461697	0	2.00274e+06	350890	152148	0	0	119853	616205	0	0	667962
VDLIKNKHMNADTDYSIAEAAF	208	229	3	0	822.737	7	20	9.33848	9.46672	825.284	6.1149	0.6	0					0.491964		0	25036	491691	3.31928e+06	9.10456e+06	2.29982e+07	3.43328e+07	3.97766e+07	3.99617e+07	2.16639e+07	1.07656e+07	1.75679e+07	2.50457e+06	545486	2.24555e+06	177416	0	1.11478e+06	242488	0	750958	356571	0	18271.4	147540	0	2921.33	0
VDLIKNKHMNADTDYSIAEAAFNKGETA	208	235	4	0	767.376	8	26					-1
VDLIKNKHMNADTDYSIAEAAFNKGETAM	208	236	3	0	1066.51	8	27	9.93303	10.4311	1075.75	25.7045	0.6	0					0.0967435		0	0	0	822396	398663	1.59908e+06	1.04177e+06	2.2759e+06	2.99027e+06	3.53705e+06	3.24781e+06	1.18835e+06	1.37013e+06	1.06406e+06	858415	35341.3	2.48394e+06	4.5094e+06	3.85091e+06	2.91239e+07	5.53769e+07	8.35474e+07	1.68372e+08	2.74447e+08	4.31244e+08	6.32349e+08	8.47973e+08	1.02678e+09	1.0685e+09	9.71761e+08
LIKNKHMNA	210	218	2	0	534.803	5	7	3.59625	4.01953	536.586	2.87204	1	0	0.900484	0.948503	1	0	0.100561		630152	1.97688e+07	6.06496e+07	9.40427e+07	8.88405e+07	5.43974e+07	2.25811e+07	5.79551e+06	931371	13031.6	0	145406	0
LIKNKHMNA	210	218	3	0	356.871	5	7	3.59625	3.81608	358.046	2.82993	1	0	0.876239	0.137851	1	0	0.0598885		24044.7	5.52431e+06	1.85634e+07	2.85408e+07	2.79747e+07	1.61529e+07	6.10078e+06	820131	105216	0	56947.2	0	0
LIKNKHMNADTD	210	221	2	0	700.354	5	10	3.53323	3.90993	702.76	3.94412	1	0	0.836491	0.76289	1	0	0.120707		241792	5.92113e+06	2.71869e+07	6.74954e+07	9.78507e+07	9.95498e+07	7.55223e+07	4.40512e+07	1.91169e+07	5.37435e+06	380612	207672	60929.3	14161.9	41511.9	89876.7
LIKNKHMNADTD	210	221	3	0	467.238	5	10	3.53323	3.69072	468.865	4.01097	1	0	0.86343	-0.110585	1	0	0.0624142		94499.7	1.88296e+06	7.78384e+06	1.743e+07	2.79416e+07	3.02255e+07	2.50352e+07	1.38027e+07	5.28201e+06	1.04342e+06	79309.5	32534.3	344685	5983.31	0	0
LIKNKHMNADTDY	210	222	2	0	781.885	6	11	5.0587	5.49518	784.64	4.52692	1	0	0.905508	1.0011		0	0.0782795		2.07061e+06	4.10483e+07	1.6499e+08	4.30698e+08	7.21384e+08	9.43634e+08	8.37941e+08	6.32259e+08	3.72799e+08	1.7486e+08	6.82819e+07	2.04788e+07	2.21412e+06	0	0	175208	0	0
LIKNKHMNADTDYSIA	210	225	3	0	611.977	6	14	6.11695	6.35043	614.387	6.08736	1	0	0.999302	0.192239		-2	0.0587691		110113	0	1.16349e+06	1.07958e+07	3.57183e+07	7.78503e+07	1.29168e+08	1.44518e+08	1.29199e+08	8.44643e+07	4.8133e+07	2.01778e+07	4.09294e+06	348977	0	0	1.08022e+06	0	0	1.81587e+06	0
LIKNKHMNADTDYSIAE	210	226	2	0	981.983	6	15	6.00805	6.59973	985.646	6.11377	1	0	0.889577	1.6195	1	-1	0.307774		2.91333e+06	4.88697e+06	1.32524e+07	4.53e+07	1.28738e+08	2.60321e+08	4.14727e+08	4.66933e+08	4.48375e+08	3.13142e+08	1.88349e+08	9.15333e+07	3.09285e+07	1.01702e+07	1.45003e+06	3.28662e+06	374825	1.72308e+06	126875	1.65927e+06	26110.5	2.14632e+06
LIKNKHMNADTDYSIAE	210	226	3	0	654.991	6	15	6.03917	6.39722	657.463	6.20205	0.6	0					0.138941		0	5.12927e+06	1.2049e+07	5.75979e+07	1.90246e+08	3.82543e+08	5.92049e+08	7.07364e+08	6.02743e+08	4.45807e+08	2.98802e+08	1.31359e+08	5.0242e+07	3.51901e+07	3.03938e+06	9370.88	1.00378e+07	0	42217.2	8.57231e+06	0	0
LIKNKHMNADTDYSIAE	210	226	4	0	491.495	6	15	6.07027	6.31928	493.348	6.19884	1	0	0.912432	0.254132	1	-1	0.169489		0	0	0	124471	797005	6.76905e+06	1.67528e+07	1.79775e+07	1.60461e+07	1.07224e+07	4.56437e+06	1.41453e+06	0	0	0	141530	0	120375	0	213634	0	0
LIKNKHMNADTDYSIAEAA	210	228	2	0	1053.02	6	17	6.56858	6.78832	1056.72	6.10705	1	0	0.694736	0.137452	1	-1	0.173128		0	420442	0	799993	7.67579e+06	2.30123e+07	3.60965e+07	4.15728e+07	3.55147e+07	2.95738e+07	1.25382e+07	6.72076e+06	695458	757189	151000	431202	0	0	0	0	0	802669	0	0
LIKNKHMNADTDYSIAEAA	210	228	3	0	702.349	6	17	6.56858	6.78832	704.955	6.52575	0.6	1					0.125098		0	0	178822	4.25289e+06	2.3177e+07	5.22331e+07	1.03281e+08	9.07835e+07	9.02771e+07	1.0813e+08	3.23144e+07	1.77962e+07	2.67115e+07	1.37101e+06	580344	1.13896e+07	148171	28203.9	2.04094e+06	0	103300	0	0	0
LIKNKHMNADTDYSIAEAAFNKGETA	210	235	3	0	951.468	7	24	9.15175	9.2762	959.072	21.0764	1	0	2.78612	-0.242207		-16	0.206779		1.02475e+06	410450	61920.1	0	0	0	389709	0	849453	0	0	0	0	0	0	0	0	0	3.6343e+06	6.36846e+06	1.70935e+07	3.49233e+07	4.60214e+07	4.64594e+07	4.37858e+07	2.42331e+07	1.48052e+07	7.64851e+06	2.57043e+06	316045
LIKNKHMNADTDYSIAEAAFNKGETAM	210	236	3	0	995.148	8	25	9.18287	9.35407	997.968	6.57374	0.6	0					0.14312		0	0	0	2.33256e+06	1.77046e+07	4.41178e+07	7.83775e+07	1.01979e+08	1.11515e+08	1.05091e+08	8.0331e+07	4.69081e+07	2.55167e+07	1.14608e+07	4.71937e+06	687873	319260	40233.8	0	984320	262177	0	1.75826e+06	215444	0	2.13333e+06	0	664452	1.28217e+06	0
LIKNKHMNADTDYSIAEAAFNKGETAM	210	236	4	0	746.613	8	25	9.18287	9.29177	748.827	6.97035	1	0	0.370622	-0.304167	1	-1	0.0978974		0	0	0	1.18668e+06	3.40642e+06	1.35511e+07	2.51559e+07	3.90029e+07	4.22813e+07	3.66466e+07	2.99963e+07	1.99577e+07	9.96663e+06	5.90106e+06	984793	3.47257e+06	0	3.9596e+06	29978.8	2.8223e+06	0	314704	0	0	0	134248	0	0	169270	0
IKNKHMNADTD	211	221	2	0	643.812	5	9	2.85032	3.23168	645.953	3.48698	1	0	0.808403	0.781485		-1	0.135728		309452	2.05766e+06	7.25193e+06	1.64266e+07	2.11357e+07	1.93541e+07	1.09999e+07	4.87173e+06	1.01228e+06	67852.3	0	20800.7	0	0	0
IKNKHMNADTDY	211	222	2	0	725.343	5	10	4.53887	4.8562	727.916	4.24083	1	0	0.956065	0.526342		-1	0.235472		880997	1.00826e+07	4.81074e+07	1.1996e+08	1.94292e+08	2.14114e+08	1.74831e+08	1.06804e+08	5.01336e+07	2.0225e+07	9.65372e+06	4.25749e+06	4.59024e+06	1.36462e+06	632226	5210.8
IKNKHMNADTDYSIA	211	225	2	0	860.92	6	13	6.36605	6.64648	866.445	9.98199	1	0	2.34145	0.379313	1	-6	0.277256		0	394851	0	767891	0	0	0	1.36226e+06	1.05079e+07	3.34723e+07	5.28824e+07	5.52865e+07	3.94647e+07	2.56062e+07	6.65446e+06	9.38763e+06	131942	492521	969089	873130
IKNKHMNADTDYSIA	211	225	3	0	574.282	6	13	6.38163	6.65167	577.999	10.082	1	1	2.37245	0.337874	1	-6	0.0600818		114370	0	0	139889	0	0	111543	1.33078e+06	1.59823e+07	5.86174e+07	6.27205e+07	7.05621e+07	9.26794e+07	3.37968e+07	1.44451e+07	1.43761e+07	1.67139e+06	86217.1	85327.7	0
IKNKHMNADTDYSIAE	211	226	3	0	617.296	6	14	5.58858	6.05472	619.584	5.72457	0.6	0					0.0934928		168278	0	1.52827e+06	1.26242e+07	6.85417e+07	1.44693e+08	2.08681e+08	2.17555e+08	1.7584e+08	9.7568e+07	4.86155e+07	1.02283e+07	1.61337e+06	0	149834	686742	23327.9	68555.7	1.69525e+06	469834	14908.7
IKNKHMNADTDYSIAEAA	211	228	3	0	664.655	6	16					-1
DTDYSIA	219	225	1	0	784.336	4	5					0
DYSIAE	221	226	1	0	697.304	4	4					0
YSIAEAA	222	228	1	0	724.351	4	5	5.83707	6.14808	726.079	1.30313	0.4	0					0.399531		95403.2	1.8595e+07	1.91402e+07	1.54371e+06	0	910040	0	624418	0	0
SIAEAA	223	228	1	0	561.288	3	4	3.2794	3.81608	561.982	0.38374	1	0	-0.366393	1.40035		1	0.115614		3.03881e+08	2.43356e+08	6.98652e+07	1.4902e+07	2.14766e+06	196030	220292	76958.5
SIAEAAFNKGETA	223	235	1	0	1308.64	5	11	6.45952	6.66205	1315.24	5.84231	1	0	1.38743	0.0689182		-3	0.458328		737482	1.81219e+06	2.05136e+06	1.84326e+06	1.19149e+07	2.22881e+07	4.08448e+07	4.37005e+07	2.85085e+07	1.51922e+07	5.60596e+06	179517	279660	0	205977	0	0
SIAEAAFNKGETAM	223	236	2	0	720.345	5	12	7.66698	8.18382	721.283	0.973329	0.6	0					0.282949		3.34756e+08	5.49941e+08	4.04424e+08	2.12894e+08	7.82596e+07	4.12403e+07	6.35137e+06	6.61146e+06	819344	2.04058e+06	1.10383e+06	539641	1.11222e+07	283739	2.24203e+07	175478	1.29201e+06	643736
IAEAAF	224	229	1	0	621.324	4	4	6.78832	7.44543	623.591	1.89095	0.4	0					1.03665		1.00392e+07	2.60193e+06	1.32382e+08	3.80981e+07	6.69147e+06	2.42329e+06	1.77694e+06	1.16695e+06	255890
EAAFNKGETA	226	235	2	0	519.249	4	8	4.05088	4.47553	519.939	0.787072	0.6	0					0.548577		2.19849e+08	3.23504e+08	2.34468e+08	9.68202e+07	2.70259e+07	6.59032e+06	838636	392051	679536	267378	0	290543	944222
EAAFNKGETAM	226	236	1	0	1168.53	5	9	5.69732	6.1014	1169.6	0.321685	1	0	-0.608971	0.872	1	0	0.420569		4.80158e+07	6.95797e+07	3.87464e+07	6.64852e+06	520278	0	0	0	0	32760.3	0	191313	0	0	185503
EAAFNKGETAM	226	236	2	0	584.769	5	9	5.61967	6.17918	585.412	0.542218	1	0	-0.51022	1.49133	1	0	0.0573589		5.30603e+08	7.06308e+08	4.36843e+08	1.92243e+08	6.2099e+07	1.46778e+07	1.16129e+06	246078	0	0	0	0	0	423477	0
AAFNKGETA	227	235	2	0	454.727	4	7	3.76915	4.44383	455.308	0.638267	1	0	-0.385552	1.95021		-1	0.033226		1.02029e+09	1.29907e+09	6.53854e+08	2.40704e+08	7.69589e+07	3.02741e+07	9.12088e+06	1.90443e+06	25443.8	0	39495.5	157230
AAFNKGETAM	227	236	1	0	1039.49	5	8	5.4484	5.75942	1040.77	0.606734	1	0	-0.44737	0.501173	1	0	0.0695956		4.70629e+08	5.94087e+08	3.52006e+08	1.58287e+08	5.82422e+07	1.64616e+07	2.3335e+06	0	0	160777	121981	0	0	283073
AAFNKGETAM	227	236	2	0	520.247	5	8	5.43278	5.6352	520.918	0.667185	0.6	0					0.103445		1.79544e+09	2.38433e+09	1.38516e+09	5.65589e+08	2.18728e+08	7.04852e+07	6.33944e+07	1.51857e+07	1.53008e+07	642132	634168	96986.6	193733	116471
AAFNKGETAMT	227	237	2	0	570.771	5	9	5.10542	5.52635	571.353	0.434056	1	0	-0.558653	0.93914		1	0.187326		4.72066e+07	6.58174e+07	3.66889e+07	1.36398e+07	1.78166e+06	322120	0	82707.7	0	0	0	0	75768.6	110190	26059
AAFNKGETAMTINGPWAWSNIDTSKVNY	227	254	3	0	1029.49	8	25					-1
FNKGETA	229	235	2	0	383.69	4	5	2.99338	3.359	384.149	0.474211	1	0	-0.370796	0.718729		0	0.0240605		2.48512e+08	2.62856e+08	1.07614e+08	2.99506e+07	7.03873e+06	611201	0	16858.4	0	95360.7
FNKGETAM	229	236	1	0	897.413	5	6	4.68065	5.15213	898.466	0.460454	1	0	-0.44374	1.14056	1	0	0.333013		1.49077e+08	1.81969e+08	8.73362e+07	2.78343e+07	4.38039e+06	559409	348121	340921	872847	250877	105155	7059.5
FNKGETAM	229	236	2	0	449.21	5	6	4.66493	5.15213	449.76	0.507634	1	0	-0.41205	1.20318	1	0	0.168214		6.8905e+08	8.05373e+08	3.78707e+08	1.27178e+08	5.47408e+07	7.00211e+06	935683	261731	354763	0	5.51817e+06	411441
NKGETAM	230	236	1	0	750.345	4	5	3.13637	3.62777	751.269	0.442029	1	0	-0.396736	1.21992	1	0	0.0700795		2.41902e+08	2.48364e+08	1.07506e+08	3.09582e+07	6.44872e+06	520507	21100.7	98152.6	3387.76	18884.3
NKGETAM	230	236	2	0	375.676	4	5	3.13637	3.59625	376.108	0.381683	1	0	-0.445376	1.09434	1	0	0.0223215		6.18085e+08	6.17496e+08	2.40035e+08	5.56658e+07	1.05325e+07	1.91606e+06	111695	1.9524e+06	0	28807.8
NKGETAMTINGPWAWSNIDTSKVNY	230	254	3	0	933.113	7	22					-1
NKGETAMTINGPWAWSNIDTSKVNYGVTVL	230	259	3	0	1089.54	8	27	11.4269	12.035	1093.52	9.90876	0.6	0					0.282412		0	10141.7	690.574	514954	41577.5	3329.58	3.34034e+06	1.56617e+07	4.26161e+07	9.25079e+07	1.31235e+08	1.55428e+08	1.57701e+08	1.14643e+08	7.39962e+07	4.45271e+07	1.18937e+07	2.61595e+06	2.88563e+06	123829	334143	514131	0	0	1.00383e+06	1.26127e+06	1.64842e+06	3.64076e+06	2.78949e+06	2.77289e+06
MTINGPWAWSNIDT	236	249	2	0	803.372	6	11	11.5828	12.035	805.944	4.11055	1	0	0.752964	1.06359		1	0.0964779		891767	1.02948e+07	5.38001e+07	1.65544e+08	3.06995e+08	3.58244e+08	2.71132e+08	1.50547e+08	5.61721e+07	2.36531e+07	6.62667e+06	6.36061e+06	1.82021e+06	1.64364e+06	1.35609e+06	2.39763e+06	1.86337e+06	2.71192e+06
MTINGPWAWSNIDTSKVNY	236	254	3	0	733.018	7	16					-1
MTINGPWAWSNIDTSKVNYGVTVL	236	259	2	0	1333.67	7	21	12.0194	13.0108	1338.89	8.76415	1	0	0.928893	3.21238	1	1	0.297234		0	125900	2.87325e+06	505566	4.48795e+07	2.03072e+07	1.36206e+08	1.87786e+08	3.76338e+08	5.38827e+08	6.74579e+08	6.3479e+08	4.87155e+08	3.13927e+08	1.73681e+08	7.09296e+07	2.73724e+07	4.67855e+06	1.69758e+06	350727	6.83419e+06	0	9.14739e+06	114060	1.67488e+07	334.927	1.79128e+06	0	12874.8
MTINGPWAWSNIDTSKVNYGVTVL	236	259	3	0	889.448	7	21	12.0506	13.0266	892.943	8.80876	0.6	0					0.159312		334171	1.61086e+06	2.28617e+06	3.90274e+06	1.35614e+07	4.30612e+07	1.20643e+08	2.70057e+08	5.13399e+08	7.66637e+08	9.01966e+08	8.63625e+08	6.70002e+08	4.14008e+08	2.22826e+08	9.98717e+07	3.78688e+07	1.35074e+07	8.53186e+06	2.51665e+06	1.1978e+06	7.10515e+06	3.71408e+06	3.04901e+06	5.3601e+06	2.83477e+06	2.6941e+06	614661	1.53229e+06
MTINGPWAWSNIDTSKVNYGVTVLPTFKGQPSKPFVGVL	236	274	4	0	1063.06	9	33	11.9726	12.7905	1066.45	10.8955	1	0	0.577576	2.52067		1	0.0472864		443224	830115	3.00977e+06	580970	484314	366440	8.95697e+06	2.2856e+07	7.27617e+07	1.7156e+08	3.4803e+08	5.33545e+08	7.10707e+08	8.18405e+08	7.64226e+08	6.47517e+08	4.69671e+08	2.99562e+08	1.81008e+08	9.01415e+07	4.02481e+07	1.85613e+07	6.7429e+06	2.42184e+06	1.21389e+06	1.09427e+06	964504	883934	130004	540590
TINGPWAWSN	237	246	2	0	573.272	5	7	10.213	10.6181	575.083	2.92662	0.4	1					0.626265		1.21152e+07	7.00259e+07	1.38825e+08	1.33492e+08	5.82083e+07	1.64774e+07	871957	111840	77450.9	0	3.79855e+07	0	2.84697e+07
TINGPWAWSNI	237	247	2	0	629.814	5	8	11.6453	12.2849	631.686	2.97476	0.6	0					0.85125		144542	7.35055e+06	3.81285e+07	7.33124e+07	6.43417e+07	3.02893e+07	4.40909e+06	949507	738164	1.01061e+07	305471	766629	347704	463468
TINGPWAWSNIDT	237	249	2	0	737.852	5	10	10.8361	11.6296	740.272	3.95643	1	0	0.841451	2.42404		1	0.0736161		2.48646e+06	1.91736e+07	1.09917e+08	3.46038e+08	6.3626e+08	6.74926e+08	4.72873e+08	2.33536e+08	6.80381e+07	1.05305e+07	1.06772e+06	853839	1.08313e+06	3.20635e+06	993246	4.51644e+06
TINGPWAWSNIDTSKVNY	237	254	2	0	1033.5	6	15	10.6336	11.318	1037.81	7.36432	1	0	1.22556	1.9886	1	1	0.254413		9.75029e+06	0	5.3073e+06	9.80714e+06	6.8648e+07	1.98789e+08	4.36236e+08	6.84512e+08	8.60484e+08	7.82257e+08	5.3518e+08	3.06511e+08	1.36632e+08	4.69965e+07	2.02456e+07	1.85664e+06	1.7098e+07	522261	5.66846e+07	21342.2	4.6717e+07	1.40677e+06
TINGPWAWSNIDTSKVNY	237	254	3	0	689.337	6	15					-1
TINGPWAWSNIDTSKVNYGVTVL	237	259	2	0	1268.15	7	20	11.5828	12.6455	1273.23	8.6352	0.6	0					0.233166		0	5.63881e+07	248507	7.50894e+07	2.94432e+07	1.66182e+08	2.97178e+08	7.20974e+08	1.23132e+09	1.7634e+09	2.13673e+09	1.98891e+09	1.43129e+09	9.03841e+08	4.37301e+08	2.05935e+08	6.35954e+07	1.72053e+07	5.30546e+06	5.19859e+06	1.47744e+06	974622	0	585438	0	305308	0	229333
TINGPWAWSNIDTSKVNYGVTVLPTFKGQPSKPFVGVL	237	274	3	0	1373.4	9	32	11.6608	12.3318	1377.82	10.7482	1	0	0.600609	1.93534	1	1	0.103804		481028	638843	452867	0	1.75497e+06	812275	5.24531e+06	4.06904e+07	1.08012e+08	2.46988e+08	4.70144e+08	6.99333e+08	9.21565e+08	1.01939e+09	9.21949e+08	7.43791e+08	5.07032e+08	3.17264e+08	1.5807e+08	7.57826e+07	2.65219e+07	4.25537e+06	1.89445e+06	3.87536e+06	672085	977103	195699	314952	874609	256425
TINGPWAWSNIDTSKVNYGVTVLPTFKGQPSKPFVGVL	237	274	4	0	1030.3	9	32	11.6608	12.3318	1033.57	10.559	1	0	0.576775	1.93534	1	1	0.0679331		401913	6.88645e+07	554703	3.04774e+06	3.51891e+06	2.39183e+08	3.4452e+07	9.88904e+07	2.48324e+08	6.23221e+08	1.03281e+09	1.62251e+09	2.07454e+09	2.29661e+09	2.09059e+09	1.65036e+09	1.13012e+09	7.33185e+08	3.86129e+08	1.78581e+08	6.86504e+07	2.02383e+07	1.08604e+07	3.36841e+06	2.8905e+06	4.07925e+06	7.02061e+06	2.73025e+06	2.86904e+06	1.10391e+06
NIDTSKVNYGVTVL	246	259	2	0	761.909	5	12					-1
IDTSKVNYGVTVL	247	259	2	0	704.888	5	11	8.13717	8.5607	708.027	5.44537	1	0	1.242	0.949499		1	0.282715		124234	192569	1.80073e+06	1.31379e+07	6.0938e+07	1.95745e+08	2.4203e+08	2.14604e+08	1.01758e+08	3.86446e+07	5.90172e+06	884291	444515	614462	697927	1.04526e+06	223350
IDTSKVNYGVTVLPTFKGQPSKPFVGVL	247	274	3	0	997.89	7	23					-1
DTSKVNYGVTVL	248	259	2	0	648.346	5	10					-1
DTSKVNYGVTVLPTFKGQPSKPFVGVL	248	274	3	0	960.195	7	22					-1
SKVNYGVTVL	250	259	1	0	1079.61	4	8	7.80718	8.07497	1083.72	3.47387	0.6	0					3.0463		280657	821661	2.34482e+07	7.11817e+07	9.3678e+07	6.51723e+07	2.99162e+07	6.86473e+06	802885	22297.5	119333	33089.1	0
SKVNYGVTVL	250	259	2	0	540.308	4	8	7.79162	8.33945	542.25	3.24322	0.6	0					0.0717208		56313.8	3.7139e+07	1.33837e+08	4.36361e+08	5.04213e+08	3.08941e+08	1.04555e+08	2.67653e+07	1.47025e+06	223379	254314	163976	134128
SKVNYGVTVLPTF	250	262	2	0	712.893	5	10					0
SKVNYGVTVLPTFKGQPSKPFVGVL	250	274	3	0	888.17	7	20	9.90192	10.4623	890.456	5.22003	0.6	0					0.0479566		1.28836e+06	1.08432e+06	5.19036e+06	7.08693e+07	2.5325e+08	5.30604e+08	6.97337e+08	6.9395e+08	5.31226e+08	3.18546e+08	1.72015e+08	7.77673e+07	2.87117e+07	7.44009e+06	3.37568e+06	723085	171458	440351	427201	140293	0	178392	267235	133334	0	559956	458627	194355
SKVNYGVTVLPTFKGQPSKPFVGVLSAGINAASPNKELAKE	250	290	4	0	1061.58	9	35					-1
KVNYGVTVL	251	259	2	0	496.792	4	7	7.85388	8.09052	498.216	2.25186	1	0	0.54343	0.204791		1	0.391656		5.02443e+06	6.69327e+06	9.60276e+06	1.83852e+07	1.44199e+07	4.60649e+06	940819	0	0	80418.1	0	168519
KVNYGVTVLPTFKGQPSKPFVGVL	251	274	3	0	859.16	7	19					-1
GVTVLPTF	255	262	1	0	833.477	4	5					-1
GVTVLPTFKGQPSKPFVGVL	255	274	2	0	1036.1	6	15	9.90192	10.4155	1038.35	3.22599	1	0	0.113713	1.30817	1	1	0.229601		214582	2.22805e+07	1.66538e+08	4.13558e+08	5.26745e+08	4.33546e+08	2.721e+08	1.27047e+08	5.68065e+07	1.57092e+07	2.69045e+06	1.33755e+06	0	14901.4	4.45947e+06	696736	4.85088e+06	0	0	256949	276713	0
GVTVLPTFKGQPSKPFVGVL	255	274	3	0	691.07	6	15	9.88637	10.4311	692.607	3.33431	1	0	0.142816	1.43223	1	1	0.100752		5.44271e+06	8.91488e+07	4.81891e+08	1.10309e+09	1.43177e+09	1.21259e+09	7.64912e+08	3.67492e+08	1.74618e+08	7.97216e+07	3.07473e+07	1.20347e+07	4.20585e+06	2.69327e+06	578561	232065	77676.3	724210	130434	318067	3.11321e+07	13612.4
GVTVLPTFKGQPSKPFVGVLSAGINAASPNKELAKE	255	290	3	0	1218.01	8	30					-1
GVTVLPTFKGQPSKPFVGVLSAGINAASPNKELAKE	255	290	4	0	913.758	8	30	9.77743	10.0264	916.67	9.45847	1	0	0.517591	0.253867	1	1	0.233753		0	704256	778330	433132	231688	1.81601e+06	1.58388e+07	4.17491e+07	6.31522e+07	7.81702e+07	8.01365e+07	5.53163e+07	3.91035e+07	2.07782e+07	2.73838e+07	2.26936e+06	3.34331e+06	799317	2.38496e+06	39453.5	1.24464e+07	0	2.32185e+06	0	720617	0	725130	25502.7	1.22492e+06	11543.6
VTVLPTFKGQPSKPFVGVL	256	274	3	0	672.063	6	14					-1
TVLPTFKGQPSKPFVGVL	257	274	3	0	639.04	6	13					-1
PTFKGQPSKPFVG	260	272	2	0	695.38	5	9	6.27258	6.86622	699.18	6.74634	0.6	0					1.76875		3.92248e+06	3.98957e+07	3.14942e+07	1.93021e+07	1.54479e+06	0	1.05543e+07	1.26221e+07	5.01488e+07	7.45889e+07	7.26693e+07	4.98413e+07	1.85471e+07	3.60389e+06	679047
PTFKGQPSKPFVGVL	260	274	1	0	1601.9	5	11	8.68547	8.94972	1604.39	1.50095	0.4	0					0.310883		0	1.0172e+07	3.74115e+07	3.14831e+07	9.94839e+06	651444	0	0	0	0	0	0	0	0	0	0	0
PTFKGQPSKPFVGVL	260	274	2	0	801.456	5	11	8.63885	9.29177	802.957	2.01317	1	0	-0.0154541	1.86348	0	0	0.0420777		3.40417e+08	2.19211e+09	4.99072e+09	5.0249e+09	3.11589e+09	1.43638e+09	6.38059e+08	2.41484e+08	1.4192e+08	5.40695e+07	2.9812e+07	5.20837e+06	4.76842e+06	240723	990772	629980	1.2827e+06
PTFKGQPSKPFVGVL	260	274	3	0	534.64	5	11	8.63885	9.29177	535.634	1.99249	1	0	-0.0230285	1.86348	1	0	0.0201954		4.54168e+08	3.1304e+09	7.03167e+09	7.07363e+09	4.42922e+09	2.03087e+09	8.30043e+08	3.42328e+08	1.50312e+08	7.3754e+07	3.34239e+07	1.08866e+07	2.3459e+06	244711	531199	243380	187110
PTFKGQPSKPFVGVLSA	260	276	2	0	880.491	6	13					-1
PTFKGQPSKPFVGVLSA	260	276	3	0	587.33	6	13					-1
PTFKGQPSKPFVGVLSAGIN	260	279	3	0	682.046	6	16					-1
PTFKGQPSKPFVGVLSAGINAASPNKELAKE	260	290	3	0	1061.58	8	26	8.90308	9.29177	1064.38	6.50334	1	0	0.255017	0.810638	1	1	0.246361		1.64606e+06	0	251665	6.61023e+06	2.73488e+07	9.95314e+07	2.34455e+08	3.46852e+08	3.84794e+08	3.43606e+08	2.31586e+08	1.32836e+08	7.29154e+07	3.29059e+07	1.31154e+07	8.63452e+06	613625	556104	2.56825e+06	264854	988261	2.41317e+06	1.36434e+06	1.46032e+06	844104	250484	0	251851	297762	229949
PTFKGQPSKPFVGVLSAGINAASPNKELAKE	260	290	4	0	796.436	8	26	9.04295	9.38522	798.837	7.69722	1	1	0.440071	0.62569	1	-2	0.370667		0	19644.2	1.51028e+06	1.85604e+07	8.47773e+07	2.28264e+08	4.65977e+08	6.84488e+08	7.63499e+08	6.54993e+08	4.60359e+08	2.71604e+08	1.32894e+08	6.42579e+07	2.34358e+07	9.29367e+06	4.79761e+06	2.13647e+06	251899	170808	2.57996e+07	0	1.60484e+08	0	2.01268e+08	71092.1	0	292693	0	21502.7
PTFKGQPSKPFVGVLSAGINAASPNKELAKEFLEN	260	294	3	0	1229.32	8	30	10.6804	10.7894	1232.23	6.49491	1	0	0.11948	-0.303768	1	0	0.324264		0	0	0	0	0	3.73038e+06	1.3836e+07	2.04491e+07	2.39963e+07	2.53557e+07	1.6888e+07	6.26821e+06	1.8911e+06	765352	0	0	741218	0	0	0	0	0	0	363744	0	648311	35223.2	0	848451	0
PTFKGQPSKPFVGVLSAGINAASPNKELAKEFLEN	260	294	4	0	922.245	8	30	10.6181	10.9294	924.435	6.54271	1	0	0.125901	0.502435	1	0	0.094046		0	1.94509e+06	0	788410	7.46314e+06	4.43065e+07	1.03196e+08	1.65954e+08	2.00203e+08	1.87542e+08	1.3788e+08	9.54725e+07	4.76748e+07	2.21204e+07	5.72382e+06	2.71871e+06	963590	2.95349e+06	192799	481435	174602	694257	943578	0	1.32298e+06	0	0	532603	0	23231.7
PTFKGQPSKPFVGVLSAGINAASPNKELAKEFLENYL	260	296	3	0	1321.37	9	32	12.0194	12.5512	1324.27	6.2773	0.6	0					0.201925		21136.6	1.08905e+07	29785.8	399653	7.07849e+06	1.98747e+07	4.9421e+07	9.58344e+07	1.12056e+08	1.1228e+08	9.8058e+07	5.61293e+07	2.93809e+07	2.08191e+07	2.42187e+06	177499	1.25468e+06	0	0	537869	0	147477	422503	0	0	14656	191974	3384.38	201237	173745
PTFKGQPSKPFVGVLSAGINAASPNKELAKEFLENYL	260	296	5	0	793.227	9	32	12.113	12.5198	795.199	7.45362	0.6	0					0.187164		810254	898918	666634	918407	5.68389e+06	2.18258e+07	5.7972e+07	9.18463e+07	1.14202e+08	1.11388e+08	9.08938e+07	4.4272e+07	3.45643e+07	1.85694e+07	1.09006e+07	4.38816e+06	774136	1.02411e+06	573952	1.29944e+06	292591	1.43046e+06	433379	639287	650714	495817	960241	265746	350750	730112
KGQPSKPFVGVL	263	274	2	0	628.872	5	8	7.91608	8.42072	629.75	0.990438	0.6	0					0.0790361		1.14116e+08	4.31765e+08	3.75033e+08	1.93112e+08	6.89753e+07	783974	3.98233e+06	248484	372691	397466	152076	61379.1	148340	312898
KGQPSKPFVGVL	263	274	3	0	419.584	5	8	7.96275	8.42072	420.144	0.916307	0.6	0					0.115985		2.94556e+07	1.19e+08	9.40305e+07	4.45105e+07	1.03749e+07	4.03497e+06	190330	85861	66042	0	0	123368	0	0
VLSAGINAASPNKELAKE	273	290	3	0	604.667	6	15					-1
SAGINAASPNKE	275	286	2	0	579.791	5	9	2.99338	3.53323	584.592	8.95245	1	1	3.25575	1.41297		-6	0.553054		44036.2	1.38393e+06	9.65762e+06	2.75419e+07	4.40787e+07	5.08659e+07	1.01828e+08	2.54417e+08	5.16983e+08	7.94668e+08	8.7038e+08	6.65219e+08	3.8034e+08	1.49242e+08	4.48481e+07
SAGINAASPNKEL	275	287	1	0	1271.66	5	10					-1
SAGINAASPNKEL	275	287	2	0	636.333	5	10	5.41718	5.8526	638.806	4.22229	1	0	0.948595	0.996849	1	0	0.109427		111333	0	1.85106e+07	8.00899e+07	1.70509e+08	2.05435e+08	1.38329e+08	5.811e+07	1.00122e+07	462380	1.99543e+06	1.67799e+06	612875	1.43251e+06	767551	598994
SAGINAASPNKELAKE	275	290	2	0	800.42	5	13	4.79045	5.32352	803.07	4.389	1	0	0.607594	1.38594	1	0	0.0561041		4.45705e+06	8.77141e+07	5.21103e+08	1.86068e+09	4.19387e+09	5.65748e+09	4.75435e+09	2.6313e+09	1.1154e+09	3.838e+08	1.15472e+08	3.45119e+07	1.06931e+07	901617	260385	0	232416	423850	257018
SAGINAASPNKELAKE	275	290	3	0	533.949	5	13	4.8406	5.29232	535.718	4.39517	1	0	0.609508	1.0618	1	0	0.037056		2.01096e+06	4.28213e+07	2.9445e+08	1.02976e+09	2.24509e+09	3.03897e+09	2.61771e+09	1.48898e+09	5.86354e+08	2.09914e+08	5.81842e+07	1.90628e+07	4.71902e+06	3.53639e+06	243421	0	337527	123182	49464.2
SAGINAASPNKELAKEF	275	291	3	0	582.972	6	14					-1
SAGINAASPNKELAKEFL	275	292	2	0	930.497	6	15					-1
SAGINAASPNKELAKEFLEN	275	294	2	0	1052.04	6	17	8.45183	8.82537	1054.97	4.62697	0.6	0					0.169487		32209	0	3.63558e+07	4.42182e+07	3.12688e+08	4.07815e+08	4.81857e+08	3.11128e+08	1.69643e+08	6.38334e+07	1.47076e+07	3.74497e+06	0	641431	50988.2	2.93826e+06	0	585069	51774.8	431106	0	491753	0	1.1694e+06
SAGINAASPNKELAKEFLEN	275	294	3	0	701.695	6	17	9.01187	9.10512	704.058	5.86479	0.6	0					0.162684		166844	196274	3.4029e+06	1.14809e+07	2.70609e+07	3.78791e+07	3.75823e+07	2.21204e+07	8.66789e+06	1.53029e+06	1.36444e+06	376746	368798	2.45391e+06	0	7.61032e+06	5.44978e+06	5.11932e+06	2.19213e+06	359866	2.43869e+06	349007	0	620240
SAGINAASPNKELAKEFLENYL	275	296	2	0	1190.11	6	19	11.2091	11.9726	1193	4.36568	0.6	0					0.23735		345387	5.80607e+07	8.12832e+07	3.51202e+08	7.65742e+08	1.12711e+09	1.15596e+09	8.40771e+08	4.57521e+08	2.25919e+08	7.38927e+07	2.87052e+07	1.90336e+06	3.22817e+06	0	833507	656592	0	800595	641100	104290	427724	72356.4	1.1784e+06	1.77136e+06	1.42142e+06
SAGINAASPNKELAKEFLENYL	275	296	3	0	793.745	6	19	11.1936	11.614	795.685	4.41577	0.6	0					0.0303845		1.5833e+06	1.79644e+07	1.50915e+08	5.23872e+08	1.21882e+09	1.85699e+09	1.81703e+09	1.27628e+09	7.54142e+08	3.47878e+08	1.32149e+08	4.77251e+07	1.25153e+07	3.6533e+06	3.18961e+06	1.41174e+06	1.66773e+06	0	946907	1.8119e+06	21828.7	569271	1.97023e+06	2.00086e+06	1.61267e+06	1.58588e+06
GINAASPNKELAKE	277	290	2	0	721.386	5	11	4.68065	4.80607	723.903	4.20823	0.4	0					1.79451		0	0	233854	1.24623e+06	9.27994e+06	1.4151e+07	9.99562e+06	203485	295775	419586	0	0	0	0	0	0	0
AASPNKELAKE	280	290	2	0	579.312	5	8	3.48592	4.00385	581.565	3.8428	1	0	1.18282	1.32564	1	1	0.0537446		5.65868e+06	6.14173e+07	3.00647e+08	8.33309e+08	1.36768e+09	1.31653e+09	7.74164e+08	2.78684e+08	7.73727e+07	1.46388e+07	1.58604e+06	137540	415467	220450
AASPNKELAKE	280	290	3	0	386.544	5	8	3.48592	3.95687	388.009	3.7319	1	0	1.12696	1.13843	1	1	0.0491768		683159	1.34797e+07	7.39257e+07	1.94489e+08	2.97096e+08	2.72525e+08	1.53224e+08	5.29657e+07	9.72836e+06	2.21762e+06	29257.4	271129	48661.4	0
AASPNKELAKEFLEN	280	294	2	0	830.931	5	12	7.99723	8.46738	833.256	3.67917	0.6	0					0.14538		208909	3.52842e+06	3.91228e+07	1.37642e+08	2.19091e+08	2.24157e+08	1.3559e+08	5.86189e+07	1.08499e+07	1.01824e+06	329273	1.45123e+06	583449	1.0662e+06	0	0	1290.74	688551
AASPNKELAKEFLENYL	280	296	3	0	646.339	6	14	11.0071	11.6296	647.998	3.81582	1	0	0.345411	1.74229		1	0.219805		635305	5.69927e+06	4.68985e+07	1.37584e+08	2.26749e+08	2.16242e+08	1.47646e+08	6.71387e+07	2.04102e+07	611851	746617	812952	1.34684e+06	742519	455018	1.56149e+06	4.42724e+06	7.03895e+06	5.57151e+06	1.34769e+06	1.07813e+06
LAKEFLENYL	287	296	2	0	620.335	5	8	10.8049	11.0071	620.925	0.41931	1	0	-0.541786	0.0677228		1	0.480181		1.20588e+07	1.33182e+07	4.48962e+06	337108	339497	0	0	265061	194072	108250	303703	69915.1	277399	101686
FLENYL	291	296	1	0	798.403	4	4	9.46672	10.6959	799.126	0.225122	1	0	-0.526202	4.1597	1	1	1.41159		7.61881e+09	3.80756e+09	1.1035e+09	4.80077e+08	5.15617e+08	3.12595e+07	1.2986e+07	2.31958e+06	827395
FLENYL	291	296	2	0	399.705	4	4	9.91747	10.2908	399.872	-0.164837	1	0	-0.919093	0.749542	1	1	0.106663		4.52839e+07	1.72554e+07	1.86405e+06	0	0	0	0	0	49036.8
YLLTDEGL	295	302	1	0	923.472	4	6	9.01187	9.43192	926.168	2.14633	0.4	0					0.141117		3.89298e+06	1.94454e+08	2.4552e+09	3.25403e+09	6.37633e+08	5.88648e+07	7.24801e+06	380613	83855.3	40642.7	0
YLLTDEGLEAVNKDKPLGA	295	313	2	0	1023.54	6	16	8.88755	9.40078	1025.67	3.04376	0.6	0					0.251785		2.07464e+07	1.28748e+08	4.12768e+08	6.59359e+08	6.67417e+08	5.23111e+08	2.92776e+08	1.54046e+08	7.18046e+07	4.51348e+07	3.65487e+07	3.0501e+07	1.22507e+07	3.53753e+06	1.09304e+06	660853	463430	0	0	283212	0	0	230657
YLLTDEGLEAVNKDKPLGA	295	313	3	0	682.697	6	16	8.82537	9.43192	684.24	3.42149	0.6	0					0.494053		1.7328e+07	3.26158e+08	1.01341e+09	1.63872e+09	1.69213e+09	1.27364e+09	7.4647e+08	3.89162e+08	2.16732e+08	1.8137e+08	1.67098e+08	1.4922e+08	1.02631e+08	5.69765e+07	2.73235e+07	6.83749e+06	3.13679e+06	4.34587e+06	229771	1.12607e+06	3.74024e+06	221502	394772
LTDEGL	297	302	1	0	647.325	4	4	6.05472	6.80388	648.88	1.18999	1	0	0.445922	2.247		1	1.08918		5.05542e+08	1.54738e+09	1.43952e+09	4.77221e+08	8.65632e+07	2.04682e+07	1.55476e+06	853854	325541
LTDEGLE	297	303	1	0	776.367	4	5	5.40157	5.68178	777.916	1.11269	1	0	0.143828	0.37845		1	0.159716		3.76765e+07	1.14119e+08	1.04319e+08	3.46121e+07	3.69608e+06	281091	964708	1.10291e+06	0	245854
LTDEGLEA	297	304	1	0	847.404	4	6	5.75942	6.41278	849.041	1.16001	1	0	0.0261363	1.86528		1	1.26716		5.5548e+07	1.39582e+08	1.2841e+08	5.00036e+07	1.05589e+07	1.55032e+06	1.41165e+06	703860	755056	1.32517e+06	966564
LTDEGLEAVNKDKPLGA	297	313	2	0	885.468	6	14	6.91297	7.49217	887.245	2.52956	1	0	-0.0248539	1.56976	1	1	0.0735226		3.49138e+08	1.19551e+09	2.6617e+09	3.36679e+09	2.98639e+09	1.9095e+09	1.01172e+09	4.67137e+08	1.92352e+08	7.26286e+07	4.30943e+07	9.00294e+06	1.31664e+07	723792	1.01968e+06	214231	0	174773	1.57479e+06	6.76797e+06	5.10333e+06
LTDEGLEAVNKDKPLGA	297	313	3	0	590.647	6	14	6.89738	7.35203	591.896	2.72099	1	0	0.0302528	1.07348	1	1	0.0923442		2.32868e+08	1.18792e+09	2.67091e+09	3.43942e+09	2.96789e+09	1.91501e+09	1.00155e+09	4.47326e+08	1.7905e+08	7.76532e+07	2.90872e+07	1.22131e+07	2.60521e+06	932829	941610	13855.9	3.87152e+06	1.96795e+07	8.05159e+06	4.10787e+07	1.08473e+08
LTDEGLEAVNKDKPLGAVA	297	315	2	0	970.52	6	16	7.49217	7.62015	972.208	2.24724	1	0	-0.186984	-0.228129		1	0.27086		2.97624e+06	826665	7.80562e+06	8.92079e+06	1.0915e+07	3.69037e+06	2.35039e+06	0	13336.5	0	522760	0	178774	0	149062	0	0	0	0	0	0	0	0
LTDEGLEAVNKDKPLGAVAL	297	316	2	0	1027.06	6	17	8.80982	8.872	1028.99	2.65688	0.6	0					0.766881		406481	2.22544e+06	6.48038e+06	8.34657e+06	8.70165e+06	5.21494e+06	835334	1.36446e+06	335662	284582	0	0	0	0	0	0	0	0	0	0	0	0	0	549684
LTDEGLEAVNKDKPLGAVALKSYEEE	297	322	3	0	940.15	7	23	8.37407	8.79428	942.232	4.59666	0.6	0					0.45277		3.16359e+08	8.82912e+08	1.85502e+09	2.9527e+09	3.56915e+09	3.5273e+09	2.90787e+09	1.99384e+09	1.20397e+09	7.32257e+08	5.35242e+08	2.19112e+08	1.51493e+08	3.15092e+08	2.03019e+08	2.57659e+08	3.84208e+08	2.87946e+08	2.44716e+08	3.94006e+08	1.10971e+08	4.70435e+07	1.56871e+08	8.00282e+06	2.55556e+06	4.98403e+07	8.28572e+06	5.90192e+06	7.87557e+06	1.56942e+06
TDEGLEAVNKDKPLGA	298	313	2	0	828.926	5	13					-1
EGLEAVNKDKPLGAVALKSYEEELA	300	324	2	0	1337.2	7	22					-1
EAVNKDKPLGA	303	313	1	0	1141.62	5	8	4.05088	4.52303	1143.61	1.32532	1	0	-0.0853741	1.14321	1	1	0.150068		3.74791e+07	1.09364e+08	1.23186e+08	7.72163e+07	3.37942e+07	9.70858e+06	437614	0	0	0	0	0	0	0
EAVNKDKPLGA	303	313	2	0	571.314	5	8	4.01953	4.63347	572.374	1.45992	1	0	-0.0175693	1.70815	1	1	0.0222993		1.25645e+09	3.42742e+09	3.9693e+09	2.66728e+09	1.24579e+09	4.44424e+08	1.43419e+08	4.66848e+07	1.48191e+07	2.53928e+06	1.10156e+06	282925	105721	133105
EAVNKDKPLGA	303	313	3	0	381.212	5	8	4.01953	4.61773	381.905	1.42121	1	0	-0.03707	1.64546	1	1	0.0363062		1.27232e+08	3.6234e+08	4.19934e+08	2.74948e+08	1.27556e+08	4.27447e+07	1.27479e+07	1.28524e+06	24938.4	0	0	0	85569.4	50157.9
EAVNKDKPLGAVAL	303	316	2	0	712.909	5	11	7.14995	7.5423	714.256	1.8572	0.6	0					0.346213		1.81335e+07	7.73583e+07	1.19068e+08	9.22713e+07	5.54701e+07	2.25904e+07	8.91978e+06	8.66252e+06	1.58307e+06	3.83279e+06	284756	485263	4378.72	0	0	0	0
EAVNKDKPLGAVALKS	303	318	2	0	820.472	5	13					0
EAVNKDKPLGAVALKS	303	318	3	0	547.317	5	13					-1
EAVNKDKPLGAVALKSYEEE	303	322	2	0	1095.57	6	17	7.66698	8.31868	1099.13	5.83125	0.6	0					1.86157		1.23434e+07	1.78277e+07	4.59259e+07	7.77594e+07	1.95621e+08	3.3775e+08	4.35522e+08	3.87284e+08	2.78924e+08	1.59637e+08	7.33537e+07	2.95444e+07	1.2136e+07	6.40383e+06	2.09828e+07	2.79984e+07	4.27581e+07	3.99876e+07	2.88915e+07	7.21978e+06	6233.13	0	1.13294e+06	238039
EAVNKDKPLGAVALKSYEEE	303	322	3	0	730.714	6	17	7.77605	8.29275	732.886	5.22997	0.6	0					0.129462		3.69761e+07	1.00987e+08	2.4703e+08	6.75226e+08	1.52036e+09	2.95199e+09	3.52375e+09	3.22813e+09	2.38962e+09	1.3706e+09	6.80112e+08	3.39276e+08	1.40802e+08	6.02182e+07	2.61646e+07	7.8609e+06	1.28297e+06	532988	391382	137772	246608	0	439018	345925
EAVNKDKPLGAVALKSYEEEL	303	323	3	0	768.409	6	18	9.05848	9.07403	770.623	5.28635	1	0	0.430558	-0.676123		0	0.130533		544635	0	0	1.23874e+06	4.23375e+06	7.94509e+06	1.00229e+07	8.49585e+06	6.7281e+06	4.95085e+06	2.11961e+06	732138	0	0	0	13325.1	0	0	246969	0	0	0	0	0	21446.9
EAVNKDKPLGAVALKSYEEELAKDPRIAATME	303	334	3	0	1162.94	8	28					-1
EAVNKDKPLGAVALKSYEEELAKDPRIAATME	303	334	4	0	872.459	8	28	9.32292	9.59102	875.229	8.96295	1	0	0.537028	0.330171	1	1	0.241344		361871	0	327924	0	193596	200790	3.1449e+06	8.12012e+06	1.8644e+07	3.11545e+07	4.31617e+07	4.46105e+07	3.34284e+07	2.30941e+07	1.66217e+07	6.71795e+06	2.88962e+06	608955	0	285567	247739	1.09192e+06	212925	0	227897	254340	0	0	0	0
AVNKDKPLGA	304	313	2	0	506.793	4	7	3.83173	4.428	507.765	1.35947	1	0	0.029662	1.63776	1	1	0.0839962		7.97759e+07	2.23382e+08	2.31205e+08	1.43903e+08	6.16971e+07	1.75805e+07	2.42604e+06	706984	102660	244157	0	0
AVNKDKPLGA	304	313	3	0	338.198	4	7	3.83173	4.3491	338.835	1.32751	1	0	0.0112616	1.32338	1	1	0.481144		7.79963e+06	2.40629e+07	2.51048e+07	1.38267e+07	3.073e+06	287668	169094	0	64921.6	1.4421e+06	0	57942.8
AVNKDKPLGAVALKSYEEE	304	322	2	0	1031.05	6	16	7.06873	7.13102	1033.32	3.34223	0.4	0					0.616083		1.00422e+06	1.25413e+06	1.20491e+06	3.99764e+06	2.27806e+06	4.36972e+06	1.50605e+06	2.3363e+06	203817	318762	0	0	0	169849	182384	165314	0	0	0	0	0	146303	0
AVNKDKPLGAVALKSYEEE	304	322	3	0	687.7	6	16	7.18103	7.38317	688.909	2.41305	1	0	-0.145221	0.0673244	0	-3	0.201809		4.05381e+06	1.13257e+07	1.8123e+07	2.21189e+07	1.864e+07	1.7026e+07	9.17841e+06	4.93522e+06	1.35299e+06	536874	141710	555476	0	0	0	148087	0	0	0	0	121041	0	0
VNKDKPLGA	305	313	1	0	941.541	4	6	3.62777	3.86302	943.16	1.07372	0.4	0					0.300423		1.86972e+06	9.04549e+06	8.93884e+06	2.84225e+06	489385	0	0	0	0	0	0
VNKDKPLGA	305	313	2	0	471.274	4	6	3.39083	4.2234	472.274	1.45474	0.6	0					1.89439		9.32201e+07	2.47103e+08	2.62707e+08	1.75089e+08	7.97087e+07	2.5391e+07	3.75426e+06	150058	72812.1	0	14164.8
VNKDKPLGAVALKSYEEE	305	322	2	0	995.528	6	15	7.25872	7.62015	997.238	2.24663	0.4	1					0.71877		3.38779e+07	9.59355e+06	3.8173e+07	3.01183e+07	4.47399e+07	2.81223e+07	1.96202e+07	6.86358e+06	948141	0	695468	0	761570	182067	410674	638578	1.04256e+06	0	598741	0	393874	0
VALKSY	314	319	2	0	340.703	4	4	4.99638	5.3079	341.584	1.35047	0.4	0					0.196864		0	6.99242e+06	1.11224e+07	1.97373e+06	61702.4	0	0	0	0
VALKSYE	314	320	1	0	809.44	4	5	6.00805	6.0236	809.44	-0.483187	0.4	0					3.62968		1.30012e+06	0	0	0	0	0	0	0	0	0
VALKSYE	314	320	2	0	405.224	4	5	5.33913	5.7439	406.618	2.30427	0.4	0					0.20452		451275	3.14671e+07	2.52258e+08	2.95377e+08	1.05439e+08	2.26883e+07	2.31269e+06	58634.5	24797.3	0
VALKSYEEE	314	322	1	0	1067.53	4	7	5.37035	5.88368	1071.26	3.11244	1	0	1.03889	1.30731	1	-2	0.172439		3.04266e+06	5.76209e+07	2.52893e+08	5.05287e+08	5.59336e+08	3.35424e+08	1.23237e+08	2.48898e+07	1.28211e+06	1.90479e+06	317867	7962.91
VALKSYEEE	314	322	2	0	534.266	4	7	5.37035	5.88368	536.14	3.12464	1	0	1.04591	1.30731	1	-2	0.0855032		4.80693e+07	4.21081e+08	1.48034e+09	2.86727e+09	3.24523e+09	2.02265e+09	7.58876e+08	1.87795e+08	1.86122e+07	22692.8	1.72373e+07	4.50383e+06
VALKSYEEEL	314	323	1	0	1180.61	5	8	8.0283	8.37407	1185.01	3.69974	1	0	1.11076	0.639636	1	0	0.337636		0	289972	1.43392e+07	5.89905e+07	1.00755e+08	9.15304e+07	4.22867e+07	8.18836e+06	817932	300034	309870	464765	0	0
VALKSYEEEL	314	323	2	0	590.808	5	8	7.93163	8.45183	593.007	3.69648	1	0	1.10912	1.33467	1	0	0.0794211		4.86689e+06	9.65179e+07	3.62205e+08	8.38808e+08	1.28396e+09	1.15138e+09	6.74223e+08	1.86094e+08	7.06657e+07	2.21105e+06	0	4.54857e+06	2.02798e+06	2.88967e+07
VALKSYEEELAKDPRIAA	314	331	2	0	1002.04	6	15					-1
VALKSYEEELAKDPRIAATM	314	333	3	0	745.728	7	17					0
VALKSYEEELAKDPRIAATME	314	334	3	0	788.742	7	18	8.7321	9.01187	791.658	7.28647	0.6	0					0.178831		5.75496e+06	340728	1.80805e+06	3.3663e+06	3.04608e+06	2.72826e+07	6.54737e+07	1.1796e+08	1.50571e+08	1.51166e+08	1.14816e+08	7.69141e+07	3.5461e+07	7.72797e+06	373982	476479	0	0	220650	1.98544e+06	5.65536e+06	3.55354e+06	1.16118e+06	894412	187350	0
VALKSYEEELAKDPRIAATMENAQKGEIM	314	342	3	0	1079.22	8	26					-1
VALKSYEEELAKDPRIAATMENAQKGEIMPNIPQMSA	314	350	5	0	815.613	9	32	10.0264	10.3376	818.65	12.59	1	0	0.832561	0.501771		-3	0.0931231		269360	407503	78092.6	387955	0	341789	0	0	992858	5.4474e+06	1.45129e+07	3.31563e+07	5.69261e+07	7.54255e+07	8.87218e+07	9.66087e+07	9.09856e+07	7.05229e+07	4.88546e+07	2.74176e+07	1.59876e+07	6.04078e+06	2.41488e+06	467341	585936	124603	590174	0	282047	387574
KSYEEE	317	322	1	0	784.336	4	4	3.04107	3.45432	787.293	2.50953	1	0	1.77538	0.908525	1	1	0.462006		1.36584e+06	1.33138e+07	2.96159e+07	3.57413e+07	2.63285e+07	1.09151e+07	1.46883e+06	317667	0
KSYEEE	317	322	2	0	392.672	4	4	3.10462	3.43848	394.005	2.22019	1	0	1.48386	0.59222	1	1	0.0554677		5.37459e+06	3.16591e+07	6.42123e+07	7.07229e+07	3.70177e+07	1.20692e+07	1.98943e+06	26342.8	0
KSYEEEL	317	323	2	0	449.214	4	5	6.33487	6.75717	450.922	2.89664	0.6	0					0.352951		1.04033e+06	2.58775e+07	7.88142e+07	1.20519e+08	1.01025e+08	4.5902e+07	1.22711e+07	1.6887e+06	1.14101e+07	181802
KSYEEELAKDPRIAA	317	331	3	0	573.969	6	12					-1
KSYEEELAKDPRIAATME	317	334	3	0	694.345	6	15					0
KSYEEELAKDPRIAATMENAQKGEIMPNIPQMSA	317	350	4	0	948.467	9	29					-1
YEEELAKDPRIAATME	319	334	2	0	933.451	6	13					-1
YEEELAKDPRIAATME	319	334	3	0	622.636	6	13					-1
EELAKDPRIAATME	321	334	2	0	787.398	6	11					-1
EELAKDPRIAATME	321	334	3	0	525.268	6	11					-1
EELAKDPRIAATMENAQKGEIMPNIPQMSA	321	350	3	0	1095.21	8	25	9.19842	9.41637	1100.11	12.6052	0.6	1					0.208029		0	906117	0	0	0	0	0	451198	1.03664e+07	1.98345e+07	1.44104e+07	3.29526e+07	3.74535e+07	2.90185e+07	3.31662e+07	3.02581e+07	2.95473e+07	2.90027e+07	2.59195e+07	2.66619e+07	1.6941e+07	1.01437e+07	5.08006e+06	695542	939529	0	0	261953	269037	0
ELAKDPRIAATME	322	334	2	0	722.877	5	10					-1
LAKDPRIAA	323	331	2	0	477.79	4	6	4.45968	4.80607	479.415	2.69376	1	0	1.05632	0.642093	1	1	0.061708		4.20753e+06	4.67779e+07	1.37292e+08	1.97812e+08	1.56323e+08	7.265e+07	2.48391e+07	4.60597e+06	206273	63599.4	8049.32
LAKDPRIAA	323	331	3	0	318.863	4	6	4.47553	4.7748	319.946	2.69569	1	0	1.05762	0.454355	1	1	0.0572208		366590	8.3756e+06	3.19532e+07	4.6092e+07	3.4456e+07	1.57934e+07	4.83631e+06	824592	0	0	0
LAKDPRIAAT	323	332	2	0	528.314	4	7	4.08227	4.53887	529.982	2.7245	1	0	0.815545	1.08125		1	0.132262		647390	9.82598e+06	3.68076e+07	5.60447e+07	4.57467e+07	2.39511e+07	6.8465e+06	496448	0	0	43076.3	0
LAKDPRIAATM	323	333	2	0	593.834	5	8					-1
LAKDPRIAATM	323	333	3	0	396.225	5	8					-1
LAKDPRIAATME	323	334	2	0	658.356	5	9	5.65073	6.35043	660.101	2.65921	0.6	0					0.256887		1.64412e+07	2.97446e+08	7.66307e+08	9.58285e+08	7.1391e+08	3.88894e+08	1.58828e+08	5.75121e+07	3.60145e+07	4.97009e+07	3.34148e+07	1.68473e+07	2.6394e+06	740615	313566
LAKDPRIAATME	323	334	3	0	439.239	5	9	5.66627	6.17918	440.3	2.34978	1	0	0.299179	1.30565	1	1	0.101801		1.09658e+06	6.50118e+07	2.03251e+08	2.59503e+08	1.82457e+08	8.72014e+07	3.36934e+07	1.4473e+06	169982	0	0	0	1.52197e+06	0	0
LAKDPRIAATMENAQKGEIM	323	342	2	0	1094.07	7	17	7.65133	8.355	1099.06	8.57286	0.6	0					1.82823		991881	4.48378e+06	4.46674e+06	1.41331e+07	2.18077e+07	5.06947e+07	1.02682e+08	2.3836e+08	3.88637e+08	4.53451e+08	3.9455e+08	2.8628e+08	1.62113e+08	8.08794e+07	3.2446e+07	9.83558e+06	7.59067e+06	2.23157e+07	3.24693e+07	4.66981e+07	4.2019e+07	3.06519e+07	7.69714e+06	6233.13	0
LAKDPRIAATMENAQKGEIM	323	342	3	0	729.714	7	17	7.77605	8.29275	732.875	8.07637	0.6	0					0.0415243		895503	1.36635e+06	1.08872e+07	4.7502e+07	1.1178e+08	2.60987e+08	7.38015e+08	1.64256e+09	2.9974e+09	3.52393e+09	3.22831e+09	2.38972e+09	1.3706e+09	6.80112e+08	3.39276e+08	1.41276e+08	6.31919e+07	3.1122e+07	1.09191e+07	2.19397e+06	903252	528712	137772	476862	226607
LAKDPRIAATMENAQKGEIMPNIPQM	323	348	3	0	956.491	8	21	9.12065	9.38522	958.992	5.61784	0.4	0					0.150958		0	0	0	7.40325e+07	6.49206e+06	3.42718e+07	1.25968e+08	7.9136e+07	7.87562e+07	9.77249e+07	4.67507e+07	2.84327e+07	2.45614e+07	4.689e+06	1.49093e+06	2.22931e+06	498962	0	714924	857797	341395	1.2688e+06	158578	402444	218610	184958	172945	530587	573717	217393
LAKDPRIAATMENAQKGEIMPNIPQM	323	348	4	0	717.62	8	21					-1
LAKDPRIAATMENAQKGEIMPNIPQMSA	323	350	2	0	1513.27	8	23					-1
LAKDPRIAATMENAQKGEIMPNIPQMSA	323	350	3	0	1009.18	8	23	8.70102	9.01187	1012.86	9.0664	0.6	0					0.177962		1.19622e+07	2.02854e+07	3.00514e+07	4.15818e+07	6.81329e+07	1.38204e+08	2.70483e+08	4.66288e+08	6.6468e+08	8.08886e+08	8.43763e+08	7.72291e+08	6.75972e+08	5.88832e+08	5.1684e+08	4.29572e+08	3.12678e+08	2.12992e+08	1.28006e+08	6.52421e+07	3.06345e+07	9.7354e+06	2.99739e+06	284832	274783	0	0	0	1.01548e+06	0
LAKDPRIAATMENAQKGEIMPNIPQMSA	323	350	4	0	757.137	8	23	8.7632	9.36963	760.001	9.48275	0.6	0					0.154146		662733	304544	586664	2.57362e+06	1.11857e+07	5.80999e+07	1.31525e+08	2.1529e+08	3.23833e+08	3.97071e+08	4.07071e+08	4.06671e+08	3.78516e+08	3.56033e+08	3.11104e+08	2.57927e+08	1.78727e+08	9.91909e+07	6.1897e+07	3.33157e+07	1.06773e+07	9.21952e+06	1.86957e+06	2.38711e+06	275301	972228	321302	1.24332e+06	1.45355e+06	1.6218e+06
LAKDPRIAATMENAQKGEIMPNIPQMSAF	323	351	3	0	1058.2	8	24	9.96417	10.7426	1061.73	8.49673	0.6	0					0.0688524		10754.1	2.32375e+06	1.88068e+06	8.43754e+06	7.04884e+07	2.04067e+08	5.46671e+08	1.1563e+09	1.92725e+09	2.63444e+09	3.06876e+09	2.88206e+09	2.32041e+09	1.57494e+09	9.89125e+08	5.75624e+08	3.05962e+08	1.48863e+08	7.19638e+07	2.9302e+07	2.00008e+07	8.00414e+06	6.21921e+06	1.70257e+06	725497	1.95374e+06	446832	468132	575144	277108
LAKDPRIAATMENAQKGEIMPNIPQMSAF	323	351	4	0	793.904	8	24	10.0575	10.5246	796.515	8.36756	0.6	0					0.028231		230717	372351	168663	4.3386e+06	1.73877e+07	6.75687e+07	1.78042e+08	3.57366e+08	6.00883e+08	8.0518e+08	8.90702e+08	8.40819e+08	6.43347e+08	4.49112e+08	2.69777e+08	1.53023e+08	7.34558e+07	3.37673e+07	0	3.83287e+06	1.27007e+06	1.03495e+06	1.09404e+06	206102	439852	636277	1.24566e+06	326835	848882	587105
AKDPRIAAT	324	332	2	0	471.772	4	6					0
AKDPRIAATM	324	333	2	0	537.292	5	7	5.27672	5.4796	538.55	1.82806	0.6	0					0.121449		3.35976e+06	6.95083e+07	1.21316e+08	9.16131e+07	4.588e+07	1.52012e+07	3.5095e+06	1.2419e+06	548420	0	83022.5	73249.1	107711
AKDPRIAATME	324	334	2	0	601.814	5	8	5.07428	5.54193	603.211	2.03626	1	0	0.272766	1.12528	1	-1	2.78499		8.44601e+07	4.52788e+08	6.3021e+08	4.6483e+08	2.51385e+08	9.99461e+07	3.29565e+07	1.77204e+07	2.17042e+07	3.00432e+07	3.18934e+07	1.7135e+07	5.32965e+06	823935
AKDPRIAATME	324	334	3	0	401.545	5	8	5.07428	5.40157	402.442	1.93376	1	0	0.221131	0.565988	1	-1	0.240619		6.49188e+06	6.36561e+07	9.49477e+07	6.08915e+07	2.99073e+07	9.3243e+06	1.31222e+06	175140	4.03055e+06	495831	516479	9.00265e+06	47938.1	0
AKDPRIAATMENAQKGEIM	324	342	2	0	1037.52	7	16					0
AKDPRIAATMENAQKGEIM	324	342	3	0	692.019	7	16	7.4766	7.80718	693.603	3.41874	0.6	0					0.341497		122442	9.26904e+06	4.27617e+07	9.40191e+07	1.11436e+08	9.42414e+07	6.30163e+07	3.60232e+07	1.41097e+07	4.20552e+06	7.08739e+06	6.23219e+06	3.17821e+06	1.94002e+06	747201	548854	95255.9	764725	223244	289910	61088.2	0	0	0
AKDPRIAATMENAQKGEIMPNIPQM	324	348	3	0	918.796	8	20	8.88755	8.96525	921.446	6.13699	0.6	1					0.282266		0	0	0	710234	4.60361e+06	1.78749e+07	1.39187e+07	1.47734e+07	1.702e+07	7.81691e+06	3.34448e+06	2.41478e+06	0	0	322579	0	0	1.34948e+06	312917	1.44277e+06	580802	874947	1.0205e+06	271563	0	0	0	674143	315659
AKDPRIAATMENAQKGEIMPNIPQMSA	324	350	2	0	1456.72	8	22	8.60732	8.70102	1461.17	6.99082	1	0	0.527595	-0.364731	-3	-5	0.776853		0	0	0	0	50259.3	756706	3.33982e+06	1.09605e+07	1.28872e+07	1.36526e+07	9.09575e+06	3.6381e+06	2.90294e+06	67989.2	47110.9	0	0	0	787889	0	0	0	0	0	0	0	0	0	350973	0
AKDPRIAATMENAQKGEIMPNIPQMSA	324	350	3	0	971.486	8	22	9.2762	9.69975	979.272	21.4598	1	0	3.17809	0.949566	-1	-15	0.161247		9.54351e+06	0	201052	2.00895e+06	1.6413e+06	2.73096e+06	7.73156e+06	1.52032e+07	1.42632e+07	1.93451e+07	9.31938e+06	5.90892e+06	8.13046e+06	1.5719e+06	386532	4.53727e+06	797243	1.00827e+06	2.27436e+07	1.0819e+08	4.05073e+08	9.91526e+08	1.67889e+09	2.12803e+09	2.09419e+09	1.62047e+09	9.67843e+08	2.38836e+08	2.90956e+07	2.06849e+06
AKDPRIAATMENAQKGEIMPNIPQMSA	324	350	4	0	728.866	8	22	9.2762	9.57548	734.668	21.308	0.6	0					0.151337		241391	0	3.13704e+06	0	921941	359221	1.58117e+06	3.85253e+06	3.29032e+06	2.56991e+06	3.49177e+06	2.23048e+06	1.53954e+06	442484	8.00844e+06	138116	464395	1.07915e+06	1.7791e+07	1.01713e+08	3.85581e+08	8.93319e+08	1.54588e+09	1.97041e+09	1.94047e+09	1.41599e+09	3.83811e+08	4.10491e+07	839927	258787
AKDPRIAATMENAQKGEIMPNIPQMSAF	324	351	2	0	1530.26	8	23	10.0108	10.0731	1535.34	8.16148	1	1	0.67704	-0.490178	0	-1	0.628819		0	0	0	0	0	429715	645762	4.98967e+06	6.28451e+06	8.09923e+06	7.39315e+06	8.08889e+06	1.37257e+06	1.50124e+06	0	0	0	0	0	352047	0	465141	0	703770	0	0	0	388221	0	0
AKDPRIAATMENAQKGEIMPNIPQMSAF	324	351	3	0	1020.51	8	23	9.83973	10.6181	1023.67	7.4948	0.6	0					0.0860759		0	384226	504794	1.22973e+07	7.61774e+07	2.46863e+08	7.59812e+08	1.01118e+09	1.46539e+09	2.05994e+09	1.5309e+09	1.20016e+09	8.87197e+08	5.04146e+08	2.67375e+08	1.45911e+08	6.11397e+07	2.11524e+07	1.14735e+07	3.65488e+06	2.17611e+06	9.15026e+06	1.14254e+06	308547	8.40925e+06	0	162980	3.38229e+06	0	41941.2
AKDPRIAATMENAQKGEIMPNIPQMSAF	324	351	4	0	765.633	8	23	9.94858	10.4934	768.247	8.45159	0.6	1					0.510315		597280	377886	444122	2.57304e+06	3.96166e+07	6.46968e+07	1.38863e+08	2.51603e+08	3.10322e+08	3.46676e+08	3.19746e+08	2.51644e+08	1.59647e+08	9.64026e+07	4.64016e+07	4.36784e+07	1.04421e+07	2.79799e+06	974495	1.89256e+08	1.38265e+06	585773	386016	5.39751e+07	1.06306e+06	323077	106227	0	176148	600935
TMENAQKGEIM	332	342	2	0	626.289	5	9					-1
TMENAQKGEIMPNIPQMSA	332	350	2	0	1045.49	7	15	8.54515	8.71657	1054.87	17.3402	0.4	1					0.141867		0	0	0	0	930030	296319	4.25402e+06	516707	0	0	0	0	2.54439e+06	32209	6.07779e+06	1.10237e+07	5.9581e+07	1.55537e+08	1.31495e+08	2.70328e+08	1.84993e+08	9.57549e+07	2.90131e+07
TMENAQKGEIMPNIPQMSA	332	350	3	0	697.329	7	15	8.4985	9.12065	703.587	17.3617	0.4	1					0.1381		0	518793	0	182146	140240	0	0	278948	0	757265	327854	533649	1.72489e+06	553529	2.63381e+06	4.34545e+07	2.26666e+08	6.04672e+08	9.78049e+08	9.72979e+08	7.10992e+08	3.28617e+08	1.4308e+08
TMENAQKGEIMPNIPQMSAF	332	351	2	0	1119.02	7	16	10.213	10.5714	1122.61	5.64829	1	0	0.669669	0.689774	1	-2	0.12869		0	20996	0	3.52656e+06	3.31799e+07	7.8009e+07	1.23187e+08	1.36904e+08	1.14171e+08	7.35623e+07	4.26532e+07	8.44456e+06	3.52772e+06	215592	290558	0	192235	376213	786609	951992	0	421840	0	249911
TMENAQKGEIMPNIPQMSAF	332	351	3	0	746.351	7	16					-1
MENAQKGEIMPNIPQMSA	333	350	2	0	994.966	7	14					-1
ENAQKGEIMPNIPQMSA	334	350	2	0	929.445	6	13	7.99723	8.16827	932.466	4.83458	0.6	0					0.188018		185953	0	0	3.55224e+06	2.16968e+07	3.29504e+07	3.5529e+07	2.73909e+07	1.53344e+07	3.36454e+06	2.06494e+06	373945	810547	0	240680	0	310168	0	190219	0
ENAQKGEIMPNIPQMSAF	334	351	2	0	1002.98	7	14	9.93303	9.97972	1006.75	6.23184	1	0	1.04089	-0.552071		0	0.30536		5154.8	0	0	916065	4.04385e+06	1.11526e+07	1.69702e+07	1.80521e+07	1.27464e+07	9.56653e+06	2.57262e+06	2.81181e+06	0	706528	1.16816e+06	327360	0	0	0	1.97156e+06	0	637435
NAQKGEIM	335	342	2	0	445.724	5	6	4.6492	5.4796	448.758	5.49565	0.4	1					0.630857		1.13672e+07	7.91458e+07	1.57404e+08	2.63672e+08	3.59941e+08	3.39562e+08	2.85628e+08	3.5978e+08	4.39014e+08	3.576e+08	1.70404e+08	1.42304e+07
NAQKGEIMPNIPQMSA	335	350	2	0	864.924	6	12	7.83832	8.0594	868.531	6.07598	0.6	1					0.819762		0	711488	4.56099e+06	1.9589e+07	8.62765e+07	1.15386e+08	1.38162e+08	1.09753e+08	7.8473e+07	4.47932e+07	1.45885e+07	3.40558e+06	189807	2.80222e+06	309524	1.84907e+06	1.40743e+07	2.10261e+07	2.35165e+07
NAQKGEIMPNIPQMSA	335	350	3	0	576.952	6	12	7.63573	7.72933	580.207	8.62979	0.6	0					1.08632		0	62170.9	0	0	205586	736052	1.44684e+06	2.93236e+06	3.60835e+06	6.05986e+06	7.77273e+06	5.82099e+06	3.91226e+06	1.51228e+06	675379	161019	163888	0	97625.3
PNIPQMSA	343	350	1	0	857.419	4	5					-1
PNIPQMSA	343	350	2	0	429.213	4	5	6.17918	6.49067	430.71	2.43196	1	0	1.20717	0.503033	1	-3	0.735122		719160	6.73008e+06	2.65184e+07	3.55924e+07	2.30811e+07	5.13055e+06	242390	137683	1.03577e+06	94398
PNIPQMSAF	343	351	2	0	502.747	5	6	9.10512	9.48225	504.648	3.12861	0.6	0					0.237617		289781	3.29592e+06	2.4884e+07	5.19055e+07	6.06271e+07	4.19584e+07	1.09063e+07	790286	181003	175208	116960	385920
FWYAVRT	351	357	2	0	471.745	4	5	8.63885	9.33848	472.796	1.50604	1	0	0.460874	2.04963		1	0.0364904		2.67701e+08	1.16211e+09	1.44296e+09	9.44857e+08	3.7643e+08	1.02528e+08	1.97401e+07	2.39534e+06	300993	743158
FWYAVRTAV	351	359	2	0	556.798	5	7					-1
FWYAVRTAVINA	351	362	2	0	705.88	5	10	9.90192	10.7582	707.706	2.77727	0.6	0					0.34055		8.43635e+06	8.39959e+07	1.87718e+08	2.64463e+08	2.30947e+08	1.53659e+08	7.80131e+07	2.04324e+07	6.58663e+06	2.90662e+06	699970	1.1803e+06	936938	1.60194e+06	2.20933e+06	7.04372e+06
FWYAVRTAVINAASGRQTVDE	351	371	2	0	1177.6	6	19	10.4311	10.7115	1183.17	9.74322	0.6	1					0.305518		0	111413	52771.7	46320.7	654775	449221	7.68978e+06	2.92023e+07	5.63129e+07	7.48307e+07	8.1372e+07	7.58004e+07	6.05489e+07	4.71178e+07	4.34761e+07	3.97756e+07	4.81471e+06	1.77582e+07	0	1.68188e+06	483531	38963.1	263003	299179	409459	288394
FWYAVRTAVINAASGRQTVDE	351	371	3	0	785.401	6	19	10.8672	11.1729	789.468	10.8043	0.6	0					0.135158		266894	318133	809783	223398	1.20084e+06	627796	482434	5.09833e+06	2.04114e+07	3.82545e+07	2.32038e+08	5.17274e+08	6.02495e+08	5.24766e+08	2.37042e+08	7.07761e+07	1.8401e+07	8.24616e+06	3.87517e+06	715110	973363	8.5607e+06	1.78065e+06	2.59035e+06	5.23336e+06	213741
FWYAVRTAVINAASGRQTVDEALKDAQTGTD	351	381	3	0	1118.9	8	29	11.0848	12.0818	1124.95	16.2073	1	0	1.49928	3.23423	1	-1	0.144978		154358	248975	712460	785084	652803	1.0989e+06	1.80014e+06	2.48736e+06	6.71193e+06	9.98606e+06	2.69114e+07	5.52944e+07	9.62547e+07	1.89913e+08	3.39317e+08	5.12462e+08	7.08378e+08	9.24579e+08	9.3803e+08	9.47304e+08	8.17754e+08	5.88138e+08	3.81727e+08	2.26769e+08	1.13701e+08	3.99019e+07	8.95245e+06	2.05271e+06	10129.3	0
FWYAVRTAVINAASGRQTVDEALKDAQTGTD	351	381	4	0	839.423	8	29	11.3335	11.614	843.871	15.8242	1	0	1.44603	0.379712	1	-1	0.0647958		235833	776537	116802	985980	259792	883587	1.40728e+06	3.23794e+06	3.07924e+06	5.44585e+06	9.56754e+06	1.79721e+07	4.35398e+07	6.51497e+07	1.05445e+08	1.63517e+08	2.62327e+08	2.47765e+08	2.72415e+08	2.48394e+08	2.63921e+08	1.24291e+08	8.68045e+07	5.16737e+07	2.82279e+07	2.54013e+06	2.13568e+06	0	5.77926e+06	0
WYAVRT	352	357	1	0	795.415	4	4	6.78832	7.27427	797.2	1.29592	1	0	0.55264	1.1982	1	1	0.138123		9.79748e+07	3.22363e+08	3.23352e+08	1.66557e+08	5.39282e+07	7.76059e+06	930204	188053	151013
WYAVRT	352	357	2	0	398.211	4	4	6.77273	7.44543	399.117	1.32293	1	0	0.579858	1.94231	1	1	0.163768		2.14048e+08	9.10459e+08	8.63885e+08	4.11762e+08	1.24161e+08	3.64926e+07	1.366e+07	2.82525e+06	0
WYAVRTAVINA	352	362	1	0	1263.68	5	9	8.33945	8.48295	1266.66	2.2067	0.4	0					5.13869		337842	1.70817e+06	8.91731e+06	1.44331e+07	7.01543e+06	833096	120992	0	0	19995.5	50880.9	0	292931	675.319	267.463
WYAVRTAVINA	352	362	2	0	632.346	5	9	8.24605	8.74765	634.022	2.58266	1	0	0.403458	1.26056	1	1	0.124037		2.0579e+06	1.34404e+08	2.68091e+08	3.54705e+08	2.64894e+08	1.39485e+08	5.21993e+07	1.77979e+07	8.38002e+06	2.32889e+06	7.42599e+06	1.6945e+06	7.22297e+06	532671	672774
WYAVRTAVINAASGRQ	352	367	2	0	881.971	6	14					-1
WYAVRTAVINAASGRQTVD	352	370	2	0	1039.54	6	17					-1
WYAVRTAVINAASGRQTVD	352	370	3	0	693.364	6	17					-1
WYAVRTAVINAASGRQTVDE	352	371	2	0	1104.06	6	18	8.32388	8.80982	1108.86	8.30478	0.6	0					0.302581		7.45073e+06	1.89281e+06	4.05246e+06	1.10209e+06	4.49965e+06	1.85875e+07	5.32983e+07	1.14356e+08	1.73288e+08	2.19206e+08	2.25472e+08	1.96026e+08	1.25402e+08	7.09597e+07	2.58066e+07	6.58751e+06	403774	609904	0	228397	340090	0	0	0	0
WYAVRTAVINAASGRQTVDE	352	371	3	0	736.378	6	18	8.32388	8.54515	739.658	8.5495	0.6	0					0.0784227		752842	430674	233936	1.36303e+06	8.58399e+06	3.05576e+07	6.60678e+07	1.29058e+08	2.14157e+08	2.5999e+08	2.7562e+08	2.44947e+08	1.60282e+08	9.77936e+07	5.09946e+07	2.22558e+07	6.33276e+06	773411	525130	12805.7	210669	199680	694136	0	228079
WYAVRTAVINAASGRQTVDEAL	352	373	2	0	1196.12	6	20					-1
WYAVRTAVINAASGRQTVDEAL	352	373	3	0	797.752	6	20					-1
WYAVRTAVINAASGRQTVDEALKDAQTGTD	352	381	3	0	1069.87	7	28	9.83973	11.1315	1074.95	13.3713	0.6	0					0.5165		1.15659e+07	4.79487e+06	2.29812e+06	3.0542e+06	5.57368e+06	9.431e+06	3.06591e+07	1.11672e+08	3.54449e+08	6.33323e+08	1.21467e+09	2.13814e+09	3.06183e+09	3.94165e+09	4.45204e+09	4.56904e+09	4.25154e+09	3.69236e+09	2.91289e+09	2.14468e+09	1.48532e+09	9.00279e+08	5.0603e+08	2.86885e+08	1.1184e+08	4.78559e+07	2.29797e+07	1.55505e+06	736153	1.17395e+06
WYAVRTAVINAASGRQTVDEALKDAQTGTD	352	381	4	0	802.656	7	28	9.8242	10.1508	806.926	15.2234	0.6	0					0.277754		0	5.82754e+06	1.3312e+06	676142	1.31527e+08	922145	43772.2	4.70693e+06	5.9021e+06	5.01989e+06	1.49891e+07	7.74206e+07	5.54897e+07	9.66352e+07	1.59886e+08	3.34846e+08	3.32562e+08	3.89805e+08	4.07172e+08	4.05758e+08	3.15278e+08	2.17288e+08	1.33096e+08	7.72172e+07	3.79591e+07	1.73269e+07	1.8297e+06	1.89658e+06	0	1.13406e+06
WYAVRTAVINAASGRQTVDEALKDAQTGTDYDIPTTENL	352	390	3	0	1418.7	9	36	10.6025	10.9916	1426.83	21.8881	1	0	1.69727	0.812299	1	-4	0.162158		0	0	0	0	0	398215	0	0	0	0	0	0	357918	775215	318642	1.81839e+06	6.4595e+06	1.52747e+07	3.2681e+07	4.96314e+07	8.2972e+07	1.39983e+08	1.68117e+08	2.03459e+08	2.28593e+08	2.24585e+08	1.91951e+08	1.66063e+08	1.03708e+08	6.82702e+07
WYAVRTAVINAASGRQTVDEALKDAQTGTDYDIPTTENL	352	390	4	0	1064.28	9	36	10.6181	10.7115	1070.41	22.0385	1	0	1.71411	-0.365927	1	-4	0.0774086		232839	0	0	0	0	0	0	664644	268375	583131	0	39958.3	0	561747	1.73193e+06	1.45115e+06	2.96998e+06	8.03942e+06	1.50511e+07	2.0544e+07	3.63293e+07	5.48089e+07	7.46165e+07	8.58261e+07	1.06659e+08	1.03794e+08	9.29509e+07	7.16711e+07	5.52985e+07	3.54245e+07
YAVRTAVINA	353	362	1	0	1077.61	4	8	6.1014	6.35043	1080.74	2.49961	0.4	0					0.38838		322264	1.15711e+06	1.83354e+07	2.41149e+07	1.42352e+07	3.62686e+06	1.37194e+06	570880	280326	0	0	0	0
YAVRTAVINA	353	362	2	0	539.306	4	8	6.03917	6.53743	540.737	2.22928	1	0	0.370002	1.24728	1	1	0.0822266		1.29964e+07	8.06069e+07	1.73785e+08	1.90774e+08	1.17444e+08	5.51293e+07	1.39876e+07	1.77915e+06	126831	0	0	0	0
YAVRTAVINAASGRQ	353	367	3	0	526.29	5	13					-1
YAVRTAVINAASGRQTVD	353	370	2	0	946.503	6	16					-1
YAVRTAVINAASGRQTVD	353	370	3	0	631.338	6	16	6.81947	6.92855	634.326	7.87732	1	0	1.23111	-0.303436	1	0	0.114877		0	0	0	383156	543471	1.35614e+06	3.66916e+06	7.05208e+06	7.90947e+06	1.02997e+07	1.04245e+07	6.35854e+06	2.49212e+06	981391	85215.8	417245	147873	0	0	85883.4	0	0	0
YAVRTAVINAASGRQTVDE	353	371	2	0	1011.02	6	17	6.75717	7.50775	1015.53	7.8493	0.6	0					0.448024		315646	2.27473e+06	1.57919e+06	1.22278e+07	4.09689e+07	1.06637e+08	1.86995e+08	3.20756e+08	4.07696e+08	4.5534e+08	4.05728e+08	3.19021e+08	1.83874e+08	8.56239e+07	4.0792e+07	1.20645e+07	0	83565.8	73227.3	320684	188561	458359	18644.1	1.92687e+06
YAVRTAVINAASGRQTVDE	353	371	3	0	674.352	6	17	6.75717	6.86622	677.65	8.73804	0.6	0					0.0817987		182609	0	99280.4	556708	1.38301e+06	4.84052e+06	1.40083e+07	3.20041e+07	5.57108e+07	6.52407e+07	7.16334e+07	6.16063e+07	4.31775e+07	2.47578e+07	1.25876e+07	3.29741e+06	2.69378e+06	283877	0	0	0	23710.7	0	0
YAVRTAVINAASGRQTVDEA	353	372	3	0	698.031	6	18	7.21212	7.58898	700.589	6.47573	0.6	0					0.146466		992844	559028	717969	4.88256e+06	8.12915e+07	5.7177e+07	1.00837e+08	1.55281e+08	1.55374e+08	1.3742e+08	1.00308e+08	5.09126e+07	1.28414e+07	2.95796e+06	414639	302606	1.77507e+06	0	25521.3	0	137467	127412	34710.9	0	137159
YAVRTAVINAASGRQTVDEAL	353	373	2	0	1103.08	6	19					-1
YAVRTAVINAASGRQTVDEAL	353	373	3	0	735.726	6	19					0
YAVRTAVINAASGRQTVDEALKD	353	375	3	0	816.766	6	21					0
YAVRTAVINAASGRQTVDEALKDAQTGTD	353	381	2	0	1511.27	7	27					-1
YAVRTAVINAASGRQTVDEALKDAQTGTD	353	381	3	0	1007.85	7	27					0
YAVRTAVINAASGRQTVDEALKDAQTGTD	353	381	4	0	756.136	7	27	8.7632	9.29177	760.013	13.7827	0.6	0					0.156858		0	499345	0	755062	815516	1.37551e+06	421537	3.05734e+06	1.14581e+07	5.68823e+07	1.29597e+08	2.12622e+08	3.17622e+08	3.88428e+08	3.98364e+08	3.99602e+08	3.70654e+08	3.49098e+08	3.04729e+08	2.53638e+08	1.77772e+08	9.80166e+07	6.17021e+07	3.30672e+07	1.1944e+07	7.25364e+06	1.96634e+06	665679	847663	1.27538e+06
YAVRTAVINAASGRQTVDEALKDAQTGTDYDIPTTENL	353	390	3	0	1356.68	9	35	9.80852	10.535	1364.22	20.2791	1	0	1.58202	2.15668	1	-3	0.39021		1.01135e+06	0	323678	2.8483e+06	225538	366938	2.66667e+06	600131	0	1.45936e+06	693316	312330	1.26137e+06	564242	2.72247e+06	2.32646e+07	4.28859e+07	9.43523e+07	1.74406e+08	2.38419e+08	3.15559e+08	3.82225e+08	3.91818e+08	4.00579e+08	3.75341e+08	3.05808e+08	2.35622e+08	1.83568e+08	9.28291e+07	4.93385e+07
YAVRTAVINAASGRQTVDEALKDAQTGTDYDIPTTENL	353	390	4	0	1017.76	9	35	10.2752	10.4519	1023.07	18.8816	1	0	1.4211	-0.034414	1	-5	0.0554764		512512	0	0	0	64586	59031.5	143686	48154.1	57106.2	46654	0	0	0	915383	7.59849e+06	2.38569e+07	5.60511e+07	1.04489e+08	1.61763e+08	2.85073e+08	2.56451e+08	2.8584e+08	2.44812e+08	3.10691e+08	1.53361e+08	1.06905e+08	6.71235e+07	0	1.94468e+07	1.06826e+07
AVRTAVINAASGRQTVDE	354	371	3	0	619.997	6	16					-1
VRTAVINAASGRQTVDE	355	371	2	0	893.974	6	15	5.24557	5.38595	898.75	8.54623	0.4	0					0.187574		0	0	0	131855	0	2.09875e+06	672447	8.96171e+06	5.81657e+06	1.48475e+07	7.73409e+06	1.36776e+07	2.65563e+06	5.57762e+06	0	0	0	0	0	0	0	90608.5
VRTAVINAASGRQTVDEALKDAQTGTD	355	381	3	0	929.813	7	25	9.12065	9.33848	933.801	10.3927	0.6	0					0.299189		204429	204994	5.67846e+06	570530	2.07561e+06	2.27451e+07	1.07692e+07	2.12449e+07	3.99876e+07	4.98496e+07	7.39861e+07	1.08171e+08	1.10355e+08	1.1891e+08	1.02117e+08	7.09392e+07	4.26716e+07	1.88039e+07	9.29921e+06	1.35703e+06	49080.7	150862	217263	0	241493	172529	695428	0	0	204457
AVINAASGRQ	358	367	2	0	493.773	4	8	3.59625	3.78478	496.43	4.76634	1	0	1.64807	0.0131348		0	0.127279		0	175777	0	1.35836e+06	4.37882e+06	6.76691e+06	6.48522e+06	3.39676e+06	372849	0	0	0	10522.5
AVINAASGRQTVD	358	370	2	0	651.344	5	11	4.55467	5.07428	655.17	6.92133	0.6	1					0.883208		95859.7	121662	688491	1.20071e+07	4.5826e+07	1.04903e+08	1.51703e+08	1.67486e+08	1.13849e+08	7.08489e+07	3.77271e+07	4.92855e+07	4.45718e+07	3.40383e+07	7.54429e+06	2.61429e+06	464939
AVINAASGRQTVDE	358	371	1	0	1430.72	5	12	4.79045	4.87177	1439.64	8.12032	1	0	1.9741	-0.414073	1	0	0.886946		0	0	0	11253.7	31325.3	300586	363260	1.67671e+06	2.40142e+06	3.02133e+06	819919	308255	48847.7	119691	302966	0	359840	119723
AVINAASGRQTVDE	358	371	2	0	715.865	5	12	4.68065	5.22998	720.088	7.64397	1	0	1.81412	1.45075	1	0	0.113346		0	1.34543e+06	3.38218e+06	1.85122e+07	6.49579e+07	1.64157e+08	3.21238e+08	5.01216e+08	5.93782e+08	5.15489e+08	3.55531e+08	1.84717e+08	8.77077e+07	5.89654e+07	5.43818e+07	4.37621e+07	1.91271e+07	1.35176e+06
AVINAASGRQTVDEA	358	372	2	0	751.384	5	13	5.04313	5.58858	752.057	0.505746	0.4	1					0.0407294		4.74374e+09	8.34194e+07	3.17117e+09	2.32999e+07	1.03636e+09	2.44483e+06	2.66247e+08	2.49518e+06	2.24755e+07	3.89072e+06	4.12174e+06	730831	185288	155761	419973	109043	82458.3	85516.1	862765
AVINAASGRQTVDEAL	358	373	2	0	807.926	5	14	7.22765	7.33648	812.723	8.68036	1	0	1.74573	-0.304432		0	0.261517		0	1.09429e+06	0	1.8454e+06	0	1.52556e+06	1.68135e+06	4.56063e+06	1.14984e+07	1.53184e+07	1.99152e+07	1.52057e+07	1.01338e+07	2.59623e+06	235226	156152	0	0	40282.8	513347
AVINAASGRQTVDEALKDAQTGTD	358	381	2	0	1216.11	6	22	8.355	8.77873	1224.04	14.4997	0.6	0					0.427363		0	0	0	323229	0	0	0	0	1.30491e+06	2.10753e+07	8.24728e+06	5.38992e+07	5.36021e+07	9.97226e+07	1.30411e+08	1.78112e+08	2.0265e+08	1.86879e+08	1.44012e+08	9.45236e+07	4.66375e+07	2.18539e+07	6.91279e+06	2.69498e+06	247643	2.01094e+06	2.03635e+06	0	0
AVINAASGRQTVDEALKDAQTGTDYDIPTTENL	358	390	2	0	1739.35	8	30					-1
AVINAASGRQTVDEALKDAQTGTDYDIPTTENL	358	390	3	0	1159.9	8	30	9.57548	9.96417	1167.32	20.2412	0.6	0					0.100872		284809	1.17564e+07	0	0	470978	1.05023e+06	307569	0	0	0	0	2.29145e+06	513467	1.35104e+07	1.65807e+07	4.44067e+07	8.48698e+07	1.38323e+08	1.92886e+08	2.96933e+08	3.92754e+08	4.90691e+08	5.88798e+08	5.58395e+08	5.01751e+08	4.16877e+08	2.71028e+08	1.57083e+08	9.20316e+07	3.00021e+07
AVINAASGRQTVDEALKDAQTGTDYDIPTTENL	358	390	4	0	870.18	8	30	9.6221	9.94858	875.63	19.8068	0.6	0					0.11408		0	1.2598e+06	303930	0	174771	225581	0	0	0	274968	572367	0	607205	807334	3.0469e+06	8.83443e+06	1.88906e+07	3.75882e+07	5.47295e+07	7.3382e+07	1.01479e+08	1.19334e+08	1.23195e+08	1.17444e+08	1.04039e+08	7.55095e+07	4.63291e+07	2.19568e+07	7.41794e+06	2.64959e+06
INAASGRQTVDE	360	371	2	0	630.813	5	10	3.65925	3.92558	634.61	6.89785	1	0	2.02686	0.323131		1	0.198581		0	56676.7	0	0	90880.8	2.33371e+06	8.04663e+06	1.26934e+07	1.2001e+07	8.09514e+06	3.43286e+06	143684	0	0	0	66653
INAASGRQTVDEALKDAQTGTD	360	381	2	0	1131.05	6	20					-1
INAASGRQTVDEALKDAQTGTD	360	381	3	0	754.372	6	20					-1
INAASGRQTVDEALKDAQTGTDYDIPTTENL	360	390	3	0	1103.2	8	28	9.80852	10.1197	1107.23	10.1931	0.6	0					0.328736		0	0	1.3027e+06	0	0	0	760577	5.36635e+06	2.73243e+07	5.70392e+07	9.20296e+07	1.02604e+08	9.6493e+07	8.02593e+07	5.40135e+07	2.72201e+07	1.75809e+07	3.61649e+06	206472	1.31559e+06	246864	0	3.09375e+06	269255	982910	1.66051e+06	0	0	618480	0
ASGRQTVDE	363	371	2	0	481.731	4	7	2.73868	3.184	484.444	4.90649	1	0	2.07176	1.0363		0	0.0796475		64392.5	2.75259e+06	1.50829e+07	4.55775e+07	9.38516e+07	1.38313e+08	1.34407e+08	8.73891e+07	3.70403e+07	1.02813e+07	1.52027e+06	20944.5
ASGRQTVDEAL	363	373	2	0	573.791	5	9					-1
ASGRQTVDEALKDAQTGTD	363	381	2	0	981.972	6	17	7.13102	7.57342	988.316	11.598	0.6	0					0.230986		0	1.83425e+06	0	2.18883e+06	0	2.19333e+06	3.2413e+06	1.5136e+07	2.85461e+07	5.86631e+07	1.0064e+08	1.73429e+08	2.07743e+08	2.37374e+08	2.02364e+08	1.50043e+08	8.02302e+07	3.42705e+07	3.69194e+06	412224	18473.9	805158	172523	617139
ASGRQTVDEALKDAQTGTD	363	381	3	0	654.984	6	17	7.09987	7.52673	659.199	11.5554	0.6	0					0.175996		0	265914	0	156867	2.91536e+06	1.51482e+06	6.71248e+06	5.50299e+06	2.91934e+07	5.22367e+07	7.18248e+07	1.38769e+08	1.83707e+08	1.82562e+08	1.69879e+08	1.15229e+08	5.80583e+07	2.18859e+07	5.34117e+06	366943	527469	576650	1.4433e+06	110978
ASGRQTVDEALKDAQTGTDYDIPTTENL	363	390	3	0	1003.81	7	25	8.84092	9.46672	1012.39	24.0073	1	1	3.11702	1.75544		-14	0.564558		266674	19792.7	0	661899	0	745872	0	223681	9.51796e+06	0	0	5.28051e+07	7.32447e+06	1.57235e+07	1.31365e+08	8.32055e+07	1.34724e+08	2.58184e+08	2.41709e+08	2.77794e+08	3.5092e+08	3.59841e+08	4.76852e+08	6.72872e+08	8.68368e+08	1.0413e+09	1.10842e+09	1.09194e+09	1.05143e+09	1.00426e+09
ALKDAQTGTD	372	381	1	0	1019.5	4	8	2.81843	3.23168	1025.41	5.344	1	0	1.93907	0.908525	1	0	2.88492		0	1.27693e+06	9.24785e+06	2.79185e+07	5.90392e+07	9.74642e+07	1.12624e+08	9.53305e+07	5.49654e+07	2.05075e+07	4.50345e+06	22927.8	0
ALKDAQTGTD	372	381	2	0	510.254	4	8	2.81843	3.2794	513.196	5.31966	1	0	1.92681	1.09865	1	0	0.0788433		1.08481e+07	3.78974e+07	1.18592e+08	2.95567e+08	6.2576e+08	1.07065e+09	1.23392e+09	1.05503e+09	5.76505e+08	2.18217e+08	5.99046e+07	1.2366e+07	1.47742e+06
ALKDAQTGTDYDIPTTENL	372	390	2	0	1033.5	6	16	7.76048	8.13717	1039.4	10.6171	1	0	1.92121	0.762824	1	0	0.430865		0	0	0	273736	841258	5.15571e+06	4.66104e+07	5.28194e+07	1.19705e+08	1.79266e+08	2.65667e+08	3.37549e+08	3.62336e+08	3.16638e+08	2.19789e+08	1.23263e+08	6.33845e+07	8.29905e+06	1.9576e+07	1.5113e+06	1.43245e+07	205802	2.66103e+07
ALKDAQTGTDYDIPTTENL	372	390	3	0	689.336	6	16	7.4766	7.77605	693.522	11.3671	0.6	0					0.34588		1.06031e+06	0	2.94945e+06	2.27822e+06	2.80141e+06	629912	0	0	122442	8.93579e+06	4.01973e+07	8.92434e+07	1.07099e+08	9.03528e+07	6.07676e+07	3.43945e+07	1.36524e+07	3.9207e+06	7.26278e+06	5.87662e+06	2.9239e+06	1.94002e+06	747201
LKDAQTGTD	373	381	2	0	474.735	4	7	2.6111	3.15227	478.536	7.07774	0.4	1					1.12362		18044.8	120744	1.64684e+06	4.53894e+06	9.47446e+06	1.28004e+07	9.72067e+06	6.06078e+06	5.81338e+06	1.45574e+07	1.89346e+07	1.35026e+07
KDAQTGTDYDIPTTENL	374	390	2	0	941.439	6	14	7.5423	7.69818	947.382	10.8061	1	1	2.35764	-0.11696		-1	0.500546		0	0	530994	0	167562	198866	2.52523e+06	1.56261e+07	2.34099e+07	4.05158e+07	5.12705e+07	6.27751e+07	5.41644e+07	5.87129e+07	4.53516e+07	3.60938e+07	2.36677e+07	6.54592e+06	2.22022e+06	778693	373786
YDIPTTE	382	388	1	0	838.383	4	4	5.806	5.9303	841.841	2.96628	1	0	2.23556	-0.242805		1	0.381184		0	0	4.02449e+06	9.89603e+06	9.60031e+06	1.38556e+06	185048	627985	0
YDIPTTEN	382	389	1	0	952.426	4	5	5.35473	5.71285	956.457	3.48158	1	0	2.05318	0.688845	1	1	0.227442		0	16222.6	1.37755e+07	4.80565e+07	6.66557e+07	4.77725e+07	1.34997e+07	1.00431e+06	0	134100
YDIPTTEN	382	389	2	0	476.717	4	5	5.40157	5.4796	478.568	3.15287	1	0	1.78824	-0.427156	1	1	0.217835		0	278627	1.3857e+06	4.55753e+06	4.99627e+06	2.76918e+06	318606	0	0	54797.7
YDIPTTENL	382	390	1	0	1065.51	4	6	7.83832	8.29275	1070.36	4.2256	1	0	2.08522	1.07262	1	0	0.132421		529962	3.01748e+07	1.55619e+08	4.58151e+08	8.59244e+08	1.06543e+09	7.32108e+08	3.02006e+08	8.50879e+07	2.08695e+07	9.15231e+06
YDIPTTENL	382	390	2	0	533.259	4	6	7.83832	8.59178	535.561	3.98296	1	0	1.92225	2.26413	1	0	0.0458763		1.16069e+07	1.66361e+08	6.66574e+08	1.68945e+09	2.93293e+09	3.19729e+09	1.96527e+09	7.8154e+08	1.52357e+08	3.71111e+07	1.66111e+07
LYFQGHM	390	396	2	0	448.21	5	5					-1
YFQGHM	391	396	1	0	782.329	4	4					0
YFQGHM	391	396	2	0	391.668	4	4	6.17918	6.66205	393.06	2.23661	1	0	1.5004	1.18591	1	1	0.354788		1.95204e+06	3.5194e+07	9.06696e+07	1.04412e+08	6.15999e+07	1.0883e+07	471249	3.02767e+06	0
YFQGHMASM	391	399	1	0	1071.44	5	7	7.27427	7.52673	1076.15	3.92986	1	0	1.5095	0.267879		1	0.486012		0	0	360355	5.79145e+06	1.48138e+07	1.62332e+07	9.25996e+06	1.09438e+06	0	0	0	0	197535
YFQGHMASMTGGQQMGRGSA	391	410	2	0	1051.45	7	18	6.77273	6.99085	1057.97	11.6113	1	0	1.84667	0.13101	1	0	0.120037		0	0	0	0	150136	461951	2.43994e+06	5.21912e+06	1.39865e+07	2.28729e+07	3.75853e+07	5.48868e+07	7.45074e+07	8.44056e+07	8.24621e+07	6.21821e+07	4.40896e+07	2.28343e+07	1.09944e+07	1.30085e+06	209469	0	0	0	0	0
YFQGHMASMTGGQQMGRGSA	391	410	3	0	701.305	7	18	6.77273	7.14995	705.626	11.5436	1	0	1.8315	0.764949	1	0	0.338456		0	107664	0	464786	1.20754e+06	4.84481e+06	9.76184e+06	2.28663e+07	3.46494e+07	5.44919e+07	9.34933e+07	1.24275e+08	1.7236e+08	1.86497e+08	1.86673e+08	1.45702e+08	9.9886e+07	5.62872e+07	2.29031e+07	8.33366e+06	2.19785e+06	0	0	126314	4.18125e+06	0
YFQGHMASMTGGQQMGRGSAA	391	411	2	0	1086.97	7	19	6.89738	6.92855	1094.64	13.8799	0.3	0					0.202364		0	0	0	0	0	0	0	163148	168063	180063	2931.87	615184	1.34587e+06	3.97977e+06	4.39944e+06	6.83532e+06	5.20588e+06	5.02167e+06	2.1976e+06	1.2854e+06	0	638626	0	0	0	0	0
YFQGHMASMTGGQQMGRGSAA	391	411	3	0	724.984	7	19					-1
YFQGHMASMTGGQQMGRGSAAL	391	412	2	0	1143.51	7	20					-1
YFQGHMASMTGGQQMGRGSAAL	391	412	3	0	762.679	7	20					-1
YFQGHMASMTGGQQMGRGSAALSGGGGGGAEPGQA	391	425	2	0	1634.72	8	32					-1
YFQGHMASMTGGQQMGRGSAALSGGGGGGAEPGQA	391	425	3	0	1090.15	8	32					-1
YFQGHMASMTGGQQMGRGSAALSGGGGGGAEPGQA	391	425	4	0	817.863	8	32	7.77605	7.79162	823.071	18.7555	0.3	0					0.103196		0	0	0	0	0	0	0	0	0	0	0	0	0	0	0	0	339184	1.55379e+06	1.02809e+06	3.48959e+06	3.39746e+06	3.60496e+06	2.88781e+06	2.78509e+06	1.16415e+06	867006	0	0	0	0
YFQGHMASMTGGQQMGRGSAALSGGGGGGAEPGQAL	391	426	3	0	1127.84	8	33	7.88498	8.51405	1135.53	20.9242	1	0	1.80232	1.76845	1	-1	0.195488		9922.67	18178.5	33438.2	587521	954638	291244	683945	4.4563e+06	3.86013e+06	8.443e+06	1.19913e+07	2.10667e+07	3.96872e+07	5.50749e+07	6.85513e+07	9.05096e+07	1.15094e+08	1.4801e+08	2.22845e+08	3.02679e+08	4.28698e+08	5.55629e+08	6.74638e+08	7.53642e+08	7.47087e+08	6.76165e+08	5.62532e+08	4.39887e+08	3.00543e+08	1.74803e+08
YFQGHMASMTGGQQMGRGSAALSGGGGGGAEPGQAL	391	426	4	0	846.134	8	33					-1
YFQGHMASMTGGQQMGRGSAALSGGGGGGAEPGQALF	391	427	3	0	1176.87	9	34	9.32292	9.69975	1184.96	22.0121	1	0	1.85611	0.763422	1	0	0.203516		0	0	0	1.9385e+06	0	0	1.45499e+06	430770	388993	509594	365959	1.08354e+06	4.13045e+06	8.08329e+06	9.2575e+06	1.76513e+07	1.97378e+07	2.91054e+07	4.35297e+07	6.39818e+07	8.43008e+07	1.20549e+08	1.67418e+08	1.90247e+08	2.10167e+08	2.10061e+08	1.8753e+08	1.5414e+08	1.12659e+08	7.01067e+07
YFQGHMASMTGGQQMGRGSAALSGGGGGGAEPGQALF	391	427	4	0	882.901	9	34					-1
YFQGHMASMTGGQQMGRGSAALSGGGGGGAEPGQALFNG	391	429	3	0	1233.89	9	36	8.7632	9.0274	1242.46	23.3799	1	0	1.86427	0.314631	1	0	0.159862		0	0	0	359073	0	0	0	1805.35	0	0	850745	352617	0	3.25899e+06	0	0	336977	379475	3.58908e+06	8.25611e+06	1.19945e+07	3.00784e+07	3.8893e+07	5.10466e+07	6.90128e+07	8.53981e+07	8.9253e+07	7.94131e+07	6.73654e+07	5.42751e+07
YFQGHMASMTGGQQMGRGSAALSGGGGGGAEPGQALFNG	391	429	4	0	925.668	9	36	8.80982	8.93417	931.901	22.5842	1	0	1.7752	-0.242606	1	1	0.300808		0	0	280434	0	2.56395e+06	0	0	246098	2.93634e+06	0	315659	0	0	0	959795	318511	407859	568737	1.07136e+06	1.0842e+06	2.23326e+06	5.67489e+06	9.31381e+06	1.25143e+07	1.64015e+07	2.01987e+07	2.22152e+07	1.72602e+07	1.57729e+07	1.34722e+07
HMASMTGGQQMGRGSAALSGGGGGGAEPGQAL	395	426	3	0	962.773	8	29					-1
ASMTGGQQMGRGSAALSGGGGGGAEPGQAL	397	426	2	0	1309.61	7	27					-1
ASMTGGQQMGRGSAALSGGGGGGAEPGQAL	397	426	3	0	873.406	7	27	7.60457	7.79162	880.235	18.8849	1	0	2.06578	0.00722437	1	0	0.0413972		0	0	0	0	0	0	0	0	0	0	0	0	172370	0	0	5.19739e+06	3.09323e+07	1.49951e+08	3.67262e+08	5.74337e+08	6.30341e+08	5.41896e+08	3.91889e+08	2.33224e+08	1.19742e+08	5.30471e+07	1.87654e+07	3.39732e+06	443585	0
TGGQQMGRGSAA	400	411	2	0	560.762	5	10	3.59625	3.69072	562.742	3.28186	0.4	1					0.908748		756652	1.9514e+06	2.89976e+06	637462	103687	19626.7	0	0	0	40972.1	0	141155	55567.9	319146	602558	390294
TGGQQMGRGSAAL	400	412	2	0	617.304	5	11					0
TGGQQMGRGSAALSGGGGGGAEPGQA	400	425	3	0	739.342	6	23					-1
TGGQQMGRGSAALSGGGGGGAEPGQAL	400	426	2	0	1165.05	7	24					-1
TGGQQMGRGSAALSGGGGGGAEPGQAL	400	426	3	0	777.036	7	24					-1
TGGQQMGRGSAALSGGGGGGAEPGQALF	400	427	3	0	826.059	7	25					-1
MGRGSAALSGGGGGGAEPGQAL	405	426	2	0	929.447	6	19	7.99723	8.16827	932.79	5.5757	0.6	0					0.444249		185953	221911	220874	3.83375e+06	2.16968e+07	3.29504e+07	3.5529e+07	2.70809e+07	1.53344e+07	2.88736e+06	2.32259e+06	625799	810547	0	240680	0	330216	0	190219	219877	4.16501e+06	0	1.18979e+06	305897	743495	0
ALSGGGGGGAEPGQAL	411	426	2	0	649.82	5	13	5.18845	5.464	657.489	14.6069	0.4	1					0.121583		0	7674.6	0	0	0	0	0	0	467275	726978	1.56033e+06	748785	6.16607e+06	2.57664e+07	5.66152e+07	7.8526e+07	7.39716e+07	4.4536e+07	2.01546e+07
ALSGGGGGGAEPGQALF	411	427	2	0	723.355	5	14					-1
ALSGGGGGGAEPGQALFNG	411	429	2	0	808.887	5	16	7.32092	7.46102	819.288	19.8784	0.4	0					1.34508		14035	0	0	12850.9	0	0	7492.5	217319	189712	0	0	143114	0	442733	0	169862	163771	1.72505e+07	932072	2.58124e+08	3.03138e+06	1.63773e+09
LSGGGGGGAEPGQAL	412	426	2	0	614.302	5	12	5.33913	5.5575	617.848	6.40217	0.6	0					0.131251		0	78664.1	72245.2	1.80474e+06	5.77719e+06	1.20633e+07	2.15823e+07	2.44561e+07	2.10768e+07	1.42138e+07	6.32425e+06	1.24381e+06	401322	0	179303	106061	0	0
SGGGGGGAEPGQAL	413	426	2	0	557.76	4	11	4.6492	4.80607	560.88	5.62831	0.6	0					0.127894		104094	724683	1.25357e+06	3.34276e+06	7.26327e+06	1.08201e+07	1.37723e+07	1.32818e+07	1.00683e+07	6.14351e+06	1.55341e+06	96962.8	0	64897.2	0	0
SGGGGGGAEPGQALFNG	413	429	2	0	716.826	5	14	7.66698	8.15272	721.166	7.86882	1	0	1.51212	1.19734		0	0.208003		165375	0	0	0	331785	164064	163248	3.33096e+08	5.45537e+08	4.00898e+08	2.11973e+08	7.68152e+07	4.10405e+07	4.85091e+06	6.54703e+06	1.07167e+06	1.81129e+06	3.4986e+06	539641	3.21435e+06
FNGDMEPEAGAGAGAAASS	427	445	2	0	855.357	6	16					-1
FNGDMEPEAGAGAGAAASSAADPAIPEEVW	427	456	3	0	963.427	7	25					-1
FNGDMEPEAGAGAGAAASSAADPAIPEEVWNIKQ	427	460	3	0	1124.52	8	29					-1
FNGDMEPEAGAGAGAAASSAADPAIPEEVWNIKQM	427	461	3	0	1168.2	8	30					-1
FNGDMEPEAGAGAGAAASSAADPAIPEEVWNIKQMIKLTQEHIEAL	427	472	4	0	1195.33	10	41	13.5292	13.5763	1202.81	26.9677	0.4	1					0.166313		0	0	0	0	0	0	0	0	0	0	198574	0	152085	0	0	0	1.25732e+06	353312	0	0	1.4791e+06	637474	0	0	415310	8.12184e+06	778148	0	2.92827e+06	6.25851e+06
NGDMEPEAGAGAGAAASSAADPAIPEEVWNIKQ	428	460	3	0	1075.5	8	28					-1
DMEPEAGAGAGAAASSAADPAIPEEVWNIKQ	430	460	3	0	1018.48	8	26					-1
AADPAIPEEVWNIKQMIKLTQEHIEAL	446	472	3	0	1029.88	8	23					-1
AADPAIPEEVWNIKQMIKLTQEHIEAL	446	472	4	0	772.66	8	23					-1
NIKQMIKLTQEHIEAL	457	472	2	0	955.032	6	14	11.692	12.0818	960.923	10.5855	1	0	2.29414	0.814955	1	1	0.391465		1.09113e+06	1.53474e+06	688717	4.74954e+06	24504.9	1.86864e+06	436376	496276	2.31489e+06	8.66405e+06	2.74011e+07	4.47291e+07	5.06719e+07	4.46025e+07	2.97672e+07	1.09101e+07	3.54113e+06	588614	1.01741e+06	118648	754694
NIKQMIKLTQEHIEAL	457	472	3	0	637.024	6	14	11.6296	12.1911	641.034	10.8326	1	0	2.36528	1.4991	1	1	0.148221		74409.2	215603	243428	340857	418873	231779	272872	542683	6.83435e+06	2.4762e+07	6.41303e+07	9.18543e+07	1.12167e+08	9.71202e+07	6.09225e+07	2.48099e+07	5.30505e+06	1.29517e+06	118379	103952	127591
NIKQMIKLTQEHIEALL	457	473	3	0	674.719	6	15	13.2939	13.6076	679.093	11.8523	1	0	2.43136	0.511732		1	0.130745		0	56501.1	37598.6	0	204563	0	49056.3	221028	109125	959403	4.11869e+06	1.09147e+07	1.82212e+07	2.33051e+07	1.96343e+07	1.19983e+07	5.07702e+06	1.23687e+06	103204	179719	117721	34159.5
MIKLTQE	461	467	2	0	431.739	4	5	6.1014	6.19475	433.883	3.719	1	0	2.24455	-0.366126		1	0.202634		364561	88122.1	725557	6.08734e+06	1.14389e+07	1.26834e+07	2.91547e+06	0	0	0
MIKLTQEHIEAL	461	472	3	0	475.931	5	10	8.48295	8.71657	478.484	6.74737	1	0	1.96622	0.192771		1	0.0652452		0	94449.8	83006	282067	4.64345e+06	1.83376e+07	5.21402e+07	7.71697e+07	7.60714e+07	5.8557e+07	2.82594e+07	4.77744e+06	1.64684e+06	23614	0	0
TQEHIEAL	465	472	2	0	470.74	4	6	6.36605	6.66205	472.915	3.81041	1	0	1.80635	0.441339		1	0.117813		0	192380	4.30987e+06	2.97972e+07	3.62534e+07	4.279e+07	1.28318e+07	4.06142e+06	15496.3	41790	193992
LLDKFGGEHNPPSIYL	472	487	2	0	900.47	6	12					0
LDKFGGEHNPPSI	473	485	2	0	705.854	5	9	6.42837	6.83505	709.087	5.629	1	0	1.76757	0.88236	1	1	0.243293		0	0	2.06893e+06	9.41817e+06	3.50426e+07	7.30849e+07	8.96836e+07	8.55449e+07	6.10864e+07	3.25845e+07	8.47415e+06	1.25694e+06	367416	347220	463192
LDKFGGEHNPPSI	473	485	3	0	470.905	5	9					-1
LDKFGGEHNPPSIY	473	486	2	0	787.386	5	10	7.13102	7.4766	790.527	5.33706	0.6	0					0.334951		136108	269578	2.6156e+06	3.09263e+07	7.47276e+07	1.35732e+08	1.69583e+08	1.5479e+08	1.00363e+08	5.18162e+07	1.36965e+07	1.47946e+06	202876	324279	263444	0
LDKFGGEHNPPSIY	473	486	3	0	525.26	5	10	7.09987	7.55785	527.321	5.23911	0.6	0					0.158788		153651	576811	2.18213e+06	1.4995e+07	4.62252e+07	9.29119e+07	1.06269e+08	9.64328e+07	5.77033e+07	2.69598e+07	2.83376e+06	312883	944876	0	0	277064
LDKFGGEHNPPSIYL	473	487	3	0	562.954	5	11	8.88755	9.07403	565.655	7.08321	0.4	0					0.134717		0	0	253302	1.39279e+06	1.1376e+07	2.89215e+07	4.77006e+07	9.92619e+07	4.80431e+07	2.61827e+07	1.44141e+07	3.08106e+06	669028	6.138e+06	1.708e+07	1.53086e+07	6.08638e+06
LDKFGGEHNPPSIYLEA	473	489	2	0	943.968	6	13	8.4985	8.57623	948.467	7.86258	0.6	0					0.155542		312674	21519.6	0	0	262045	936098	1.14882e+07	1.63514e+07	2.79585e+07	3.14723e+07	1.78454e+07	1.70895e+07	5.11513e+06	2.84081e+06	235772	364022	0	0	335473	1.19837e+06
LDKFGGEHNPPSIYLEA	473	489	3	0	629.648	6	13	8.46738	8.7321	632.427	7.20407	0.6	0					0.0729186		0	226821	0	0	2.26005e+06	1.48712e+07	4.45076e+07	7.3638e+07	8.93835e+07	9.13836e+07	6.87261e+07	4.7824e+06	1.74182e+07	4.94044e+06	0	0	212399	83591.2	0	159688
DKFGGEHNPPSIY	474	486	2	0	730.844	5	9	6.72437	6.85063	733.434	4.30749	1	1	1.17581	-0.234969		1	0.215798		32546.7	4.93225e+06	284832	4.04198e+06	9.45038e+06	1.33234e+07	1.369e+07	9.05952e+06	3.68917e+06	283154	0	0	0	459266	0
EAYEEYTSKL	488	497	2	0	616.788	5	8	7.46102	7.79162	620.596	6.8853	0.4	1					0.602759		0	89279.7	727272	1.34025e+06	9.3901e+06	2.51571e+07	4.16495e+07	3.59013e+07	1.93255e+07	4.03789e+06	903358	789464	2.75205e+06	3.04502e+07
EAYEEYTSKLDALQQREQQL	488	507	3	0	814.731	7	18	9.35407	9.66868	819.607	13.2083	0.6	0					0.520599		418533	347690	0	5959.82	210351	0	340092	169267	426971	1.12292e+06	1.01724e+07	3.04914e+07	7.03542e+07	1.01534e+08	1.44778e+08	1.50895e+08	1.13685e+08	6.84218e+07	3.27702e+07	1.12558e+07	1.89396e+06	1.84288e+06	430825	600779	659284	7952.23
YEEYTSKL	490	497	1	0	1032.49	4	6	6.61532	6.8818	1037.37	4.27005	1	0	2.11508	0.323729	1	-1	0.326106		27419	34430.3	1.24869e+06	1.45851e+07	3.70338e+07	4.40727e+07	2.92191e+07	4.98263e+06	592095	1.56637e+06	933712
YEEYTSKL	490	497	2	0	516.748	4	6	6.53743	7.02202	519.078	4.0445	1	0	1.96358	1.19275	1	-1	0.0805477		41664.4	2.43983e+06	3.40154e+07	1.26281e+08	2.49198e+08	2.64398e+08	1.62231e+08	5.02714e+07	7.82319e+06	684001	193715
YEEYTSKLDALQQREQQL	490	507	2	0	1121.55	6	16	8.26162	8.4985	1128.23	12.046	1	0	2.28111	0.205787	1	-1	0.432901		0	0	0	0	300420	0	742537	0	969743	986637	6.21622e+06	1.77748e+07	3.43247e+07	3.49004e+07	3.818e+07	2.43016e+07	1.8936e+07	938325	1.11875e+06	0	239308	0	136688
YEEYTSKLDALQQREQQL	490	507	3	0	748.038	6	16	8.23048	8.4985	752.562	12.2681	0.6	0					0.210852		0	22918.8	0	2332.88	0	193768	0	327233	1.76525e+06	1.05029e+07	3.65661e+07	6.24549e+07	1.08676e+08	1.1562e+08	1.07512e+08	8.07257e+07	4.78085e+07	2.08823e+07	4.89129e+06	5.06457e+06	691570	1.16291e+06	1.60763e+07
YEEYTSKLDALQQREQQLL	490	508	3	0	785.732	6	17	10.2908	10.535	789.199	9.02024	0.6	1					0.227201		23139.7	78329.6	616114	1.14268e+06	1.1385e+07	3.41111e+07	7.73849e+07	1.30081e+08	1.74098e+08	1.88702e+08	1.65227e+08	1.31913e+08	9.45684e+07	6.40524e+07	4.75258e+07	3.26431e+07	1.92547e+07	1.15829e+07	2.28624e+06	816170	3.2283e+07	0	25472.2	3.95395e+07
YEEYTSKLDALQQREQQLLESLGNGTD	490	516	3	0	1043.51	7	25	12.035	12.1495	1044.29	0.561717	0.4	0					0.24272		2.98124e+07	2.13439e+08	1.25706e+08	4.4324e+07	577107	0	0	0	0	0	0	20229	0	0	142972	316305	0	0	0	0	0	1.17129e+06	0	0	3.61158e+06	150096	462189	4.48708e+06	3.04685e+06	133502
YEEYTSKLDALQQREQQLLESLGNGTDF	490	517	3	0	1092.53	8	26					0
YTSKLDALQQREQQL	493	507	2	0	910.979	6	13	7.52673	7.58898	915.907	8.80235	1	0	1.97576	-0.490045	1	1	0.522491		0	1.41781e+06	2143.87	362220	0	0	0	365796	577194	1.46639e+06	5.16127e+06	4.79119e+06	3.49502e+06	1.2068e+06	0	0	0	0	0	0
YTSKLDALQQREQQL	493	507	3	0	607.655	6	13	7.55785	7.62015	611.084	9.23373	0.6	1					0.166706		100675	0	1.02712e+06	0	0	733380	249262	294277	1.57673e+06	3.40432e+06	6.8845e+06	5.30308e+06	4.89e+06	2.58553e+06	800103	213315	0	118849	0	6522.83
YTSKLDALQQREQQLLESLGNGTDF	493	517	3	0	952.145	7	23					-1
DALQQREQQL	498	507	1	0	1228.63	5	8	6.72437	6.78832	1236.71	7.39007	0.4	0					0.968089		0	190014	0	0	0	395023	1.37222e+06	1.79041e+06	3.28861e+06	2.93248e+06	442619	578983	490034	0
DALQQREQQL	498	507	2	0	614.818	5	8	6.27258	6.80388	618.227	6.1296	1	0	2.33482	1.3789	0	1	0.19071		825097	871941	601178	4.30461e+06	3.25124e+07	1.19898e+08	2.18587e+08	2.631e+08	1.90331e+08	6.47781e+07	2.15393e+07	289093	499068	690374
DALQQREQQLL	498	508	2	0	671.36	5	9	8.15272	8.43628	674.645	5.80731	1	0	1.84741	0.391798		0	0.125302		2.29726e+07	5.41647e+07	8.51954e+07	8.80959e+07	1.38963e+08	2.66692e+08	5.11757e+08	6.36078e+08	5.80016e+08	3.53774e+08	4.60928e+07	1.2595e+06	2.42504e+06	298420	1383.75
DALQQREQQLLESLGNGTDF	498	517	2	0	1131.55	6	18	12.0038	12.0506	1138.94	13.4729	1	1	2.26347	-0.551739	1	1	0.714657		0	0	0	0	0	0	0	0	0	0	254153	177517	1.89547e+06	1.93199e+06	3.10685e+06	2.18327e+06	1.10108e+06	491818	551645	0	198791	0	0	0	665897
DALQQREQQLLESLGNGTDF	498	517	3	0	754.705	6	18					-1
LESLGNGTD	508	516	1	0	905.421	4	7	4.87177	5.04313	909.941	4.02128	1	0	1.56213	-0.0552663		0	0.248529		0	0	5.73476e+06	1.5574e+07	2.66242e+07	2.77883e+07	1.72754e+07	3.91923e+06	0	0	245656	14553.2
LESLGNGTDF	508	517	1	0	1052.49	4	8	8.21493	8.60732	1057.98	4.88699	1	0	1.70884	0.825381	1	1	0.6227		0	0	2.34197e+06	2.4198e+07	6.52125e+07	8.90914e+07	7.21162e+07	4.16757e+07	1.60348e+07	3.02508e+06	3.31639e+06	3.78954e+06	2.31412e+06
LESLGNGTDF	508	517	2	0	526.748	4	8	8.15272	8.54515	529.299	4.4973	1	0	1.51253	0.82558	1	1	0.12461		294584	1.99389e+06	1.91448e+07	5.37855e+07	1.03073e+08	1.31574e+08	1.10379e+08	6.35131e+07	2.12004e+07	2.97641e+06	607403	255596	0
ESLGNGTDF	509	517	1	0	939.405	4	7	6.91297	7.65133	944.275	4.33802	0.4	0					0.570639		0	0	1.22105e+07	3.72754e+07	1.04605e+08	1.91434e+08	1.13069e+08	9.93366e+06	42844.3	12802.4	978143	1.04194e+06
FSVSSS	517	522	1	0	613.283	4	4	4.50718	4.79045	616.661	3.02758	0.4	0					3.58504		0	282205	3.57232e+06	7.95077e+06	7.4879e+06	1.9293e+06	88732.3	82691.4	0
FSVSSSASM	517	525	1	0	902.392	5	7	6.53743	7.57342	908.694	5.71631	1	1	2.538	3.38982		1	0.388573		100763	4.01156e+06	5.28319e+07	1.76062e+08	4.77077e+08	8.83649e+08	1.17617e+09	1.12109e+09	7.11673e+08	3.14053e+08	6.80325e+07	3.58823e+06	3.27502e+07
SVSSSASMD	518	526	1	0	870.351	4	7	3.2794	3.84737	875.64	4.75528	1	0	1.98471	1.525		1	0.173942		67180.7	3.16343e+06	1.83899e+07	5.36809e+07	1.09632e+08	1.55274e+08	1.51437e+08	8.63125e+07	3.07912e+07	7.55159e+06	337880	21767.4
SVSSSASMDTVTSSSSSSL	518	536	2	0	903.899	6	17	6.28815	6.6309	909.889	10.9217	0.6	1					0.41083		12520.1	2.5322e+06	137723	1.41676e+07	160040	4.53088e+07	1.10671e+07	1.01742e+08	5.38394e+07	1.88445e+08	1.50755e+08	2.95958e+08	2.55427e+08	3.2155e+08	2.45687e+08	2.06736e+08	1.03688e+08	5.86018e+07	1.58343e+07	2.51288e+06	0	166098	0	155438
SSSASMDTVTSSSSSSLSV	520	538	2	0	903.899	6	17	6.28815	6.6309	909.889	10.9217	0.6	1					0.41083		12520.1	2.5322e+06	137723	1.41676e+07	160040	4.53088e+07	1.10671e+07	1.01742e+08	5.38394e+07	1.88445e+08	1.50755e+08	2.95958e+08	2.55427e+08	3.2155e+08	2.45687e+08	2.06736e+08	1.03688e+08	5.86018e+07	1.58343e+07	2.51288e+06	0	166098	0	155438
DTVTSSSSSSL	526	536	1	0	1070.48	4	9	4.45968	5.04313	1077.05	5.99129	1	0	1.92979	1.58669	1	1	0.110519		4.03844e+06	2.69454e+07	9.59431e+07	2.63462e+08	6.41099e+08	1.25807e+09	1.97098e+09	2.15447e+09	1.50623e+09	7.40668e+08	2.37313e+08	5.78065e+07	7.35911e+06	290748
DTVTSSSSSSL	526	536	2	0	535.746	4	9	4.45968	4.88735	538.876	5.6836	1	0	1.79201	0.965969	1	1	0.047612		8.78265e+06	4.11213e+07	1.27929e+08	3.29259e+08	7.27852e+08	1.28541e+09	1.65339e+09	1.68297e+09	1.13184e+09	5.01977e+08	1.50545e+08	3.50008e+07	5.37187e+06	87503
DTVTSSSSSSLSVLPSSL	526	543	2	0	877.439	6	15					0
TVTSSSSSSL	527	536	1	0	955.458	4	8	4.11362	4.74347	961.419	5.44301	1	0	1.98894	1.77157		1	0.17257		118535	5.42758e+06	2.35806e+07	6.97366e+07	1.63402e+08	2.75931e+08	3.59662e+08	3.03619e+08	1.64901e+08	5.32246e+07	1.02272e+07	217369	331575
SVLPSS	537	542	1	0	589.319	3	3	4.44383	4.75915	591.013	1.3617	0.4	0					0.417814		933043	1.28042e+08	9.5647e+07	2.83668e+07	8.57786e+06	846120	0
SVLPSSL	537	543	1	0	702.403	4	4	7.49217	8.13717	705.694	2.88129	1	0	2.14993	1.83194	0	0	0.0527502		1.89643e+08	1.5281e+09	5.50088e+09	1.05492e+10	9.15968e+09	3.0265e+09	6.7786e+08	1.01079e+08	2.09494e+06
SVLPSSL	537	543	2	0	351.705	4	4	7.68257	7.93163	353.025	2.2302	1	0	1.49394	0.254332	0	1	0.492843		160084	6.17341e+06	1.66693e+07	1.69242e+07	7.19883e+06	654956	105834	303729	300325
SVFQNPTD	544	551	1	0	907.416	4	5	5.71285	6.4751	910.854	2.9142	0.6	0					0.374375		1.02606e+07	6.89211e+07	2.11158e+08	3.64633e+08	3.56461e+08	1.8919e+08	5.08619e+07	3.96041e+06	1.13507e+06	700150
SVFQNPTD	544	551	2	0	454.211	4	5	5.806	6.30372	455.905	2.86306	1	0	1.55464	1.24509	1	-1	0.12807		0	1.40317e+07	6.01763e+07	1.09933e+08	9.96631e+07	4.73939e+07	6.65539e+06	0	0	0
SVFQNPTDV	544	552	2	0	503.746	4	6	7.14995	7.52673	507.795	7.51222	0.4	1					0.404337		0	168971	171531	1.83389e+06	1.33507e+06	4.52965e+06	1.90274e+06	1.55068e+07	4.29129e+07	3.82514e+07	8.94849e+06
SVFQNPTDVARSNPKSPQKPIV	544	565	2	0	1205.15	6	16	7.02202	7.06873	1211.14	10.5757	1	0	1.91079	-0.551938	1	1	0.228827		0	0	0	0	0	0	0	0	0	179630	1.1165e+06	2.16082e+06	2.36136e+06	1.71566e+06	1.01516e+06	184306	0	0	0	0	0	0	0
SVFQNPTDVARSNPKSPQKPIV	544	565	3	0	803.768	6	16					-1
FQNPTD	546	551	1	0	721.315	4	3	4.09795	4.8406	727.13	5.39761	0.4	1					1.8174		140737	1.009e+07	2.14251e+07	2.11258e+07	1.29471e+07	5.22477e+07	1.9211e+08	1.75125e+08
FQNPTDVARSNPKSPQKPIV	546	565	3	0	741.734	6	14					-1
VARSNPKSPQKPIV	552	565	3	0	507.635	5	9	4.602	4.69637	510.115	6.54845	0.4	0					0.133761		0	0	492836	63638.2	424050	182207	2.53864e+06	3.74358e+06	2.18498e+06	2.70444e+06	1.08122e+06	260330	0	39455.5	48284.4
GVTVRDSLKKALM	582	594	2	0	709.413	5	11	7.50775	7.9472	712.354	4.989	0.6	0					0.155982		410886	6.48693e+06	3.62314e+07	1.41289e+08	3.14612e+08	4.55728e+08	4.83691e+08	3.64253e+08	2.1435e+08	1.03022e+08	4.12978e+07	1.40593e+07	2.02248e+06	227183	703319	563048	1.38569e+06
GVTVRDSLKKALM	582	594	3	0	473.278	5	11	7.57342	7.86943	475.221	4.93496	1	1	1.055	0.441405	1	1	0.111872		598036	4.37663e+06	2.62083e+07	6.30721e+07	1.98893e+08	2.92931e+08	2.17711e+08	2.36436e+08	1.38283e+08	5.57108e+06	2.89043e+07	9.94666e+06	2.25215e+06	263746	78262.6	6.25117e+06	0
GVTVRDSLKKALMM	582	595	2	0	774.934	6	12					-1
TVRDSLKKALM	584	594	2	0	631.368	5	9	7.02202	7.25872	633.978	4.41737	0.6	1					0.322884		178205	2.84725e+06	3.55244e+07	9.5239e+07	1.58814e+08	1.60017e+08	1.09247e+08	5.92978e+07	6.4978e+07	8.36633e+06	2.17629e+07	5.88661e+06	1.48513e+06	0	0
TVRDSLKKALM	584	594	3	0	421.248	5	9	7.02202	7.22765	422.891	4.12637	0.6	0					0.0921771		115654	539822	7.35024e+06	3.25268e+07	5.34663e+07	5.40237e+07	5.36198e+07	1.81104e+07	5.21891e+06	4.18047e+06	0	0	0	0	0
TVRDSLKKALMM	584	595	2	0	696.889	6	10					-1
TVRDSLKKALMM	584	595	3	0	464.928	6	10					-1
VRDSLKKALM	585	594	2	0	580.845	5	8	6.1014	6.53743	583.065	3.69455	1	0	1.10814	0.999306	1	-1	0.688853		1.04772e+06	5.13937e+06	4.30285e+07	1.10547e+08	1.55901e+08	1.36325e+08	7.11874e+07	2.92896e+07	7.09977e+06	3.21761e+06	3065.96	6.42368e+06	0	131024
VRDSLKKALM	585	594	3	0	387.566	5	8	6.13252	6.44393	388.995	3.54272	1	0	1.03166	0.502767	1	-1	0.118477		0	141462	1.14261e+07	3.68735e+07	5.20492e+07	4.44131e+07	2.21167e+07	5.44379e+06	580894	0	0	0	0	0
VRDSLKKALMM	585	595	2	0	646.365	6	9	7.79162	8.0594	650.837	8.04883	1	0	2.85113	0.328909	0	-1	0.421768		341480	133629	3.79152e+06	1.87782e+06	9.4137e+06	8.30256e+06	6.70636e+06	1.72657e+07	3.81233e+07	5.06786e+07	5.09733e+07	4.07925e+07	1.36549e+07	4.09911e+06	194422	0
VRDSLKKALMM	585	595	3	0	431.246	6	9	8.12162	8.4985	431.327	-0.652431	0.4	0					0.1242		3.91531e+07	0	14897.9	1.43603e+06	0	377974	0	0	0	28644.2	0	77506.4	0	0	0	179065
SLKKALM	588	594	2	0	395.746	4	5	5.43278	5.65073	397.57	3.11038	0.4	0					0.154299		0	754324	5.67691e+06	2.53375e+07	2.72163e+07	1.18977e+07	397793	0	0	0
KKALMMRGLIPE	590	601	2	0	693.902	6	9					-1
KKALMMRGLIPE	590	601	3	0	462.937	6	9					-1
AVYRIQDGEKKPIGWD	604	619	3	0	625.663	6	13	7.39873	7.50775	628.335	6.89144	1	0	1.38336	-0.303702		1	0.124003		133910	0	1.54546e+06	116029	1.77545e+06	4.22213e+06	1.28254e+07	2.02536e+07	2.15581e+07	2.04201e+07	1.10348e+07	6.30756e+06	1.88971e+06	301492	0	0	0	105773	0	261062
AVYRIQDGEKKPIGWDTD	604	621	3	0	697.688	6	15	7.14995	7.58898	700.729	7.88343	0.6	0					0.108656		1.33461e+06	713320	328069	877243	5.0974e+06	1.39664e+07	6.09767e+07	1.12356e+08	1.79504e+08	1.69841e+08	1.52023e+08	1.25161e+08	6.53498e+07	2.67169e+07	8.73697e+06	597019	516197	599291	0	25521.3	260987	147479
AVYRIQDGEKKPIGWDTDISW	604	624	3	0	826.42	7	18					-1
AVYRIQDGEKKPIGWDTDISWL	604	625	3	0	864.115	7	19	11.2558	11.4892	867.926	9.86601	0.6	0					0.153052		1.24649e+06	190155	129449	806378	1.3351e+06	131159	2.67984e+06	8.27098e+06	1.26065e+07	2.33589e+07	3.91153e+07	3.67489e+07	3.87937e+07	3.9446e+07	1.80865e+07	9.11449e+06	7.79266e+06	1.24845e+06	483183	1.37866e+06	381843	683469	594228	345431	0	133346	259325
AVYRIQDGEKKPIGWDTDISWL	604	625	4	0	648.338	7	19					-1
AVYRIQDGEKKPIGWDTDISWLTGEEL	604	630	2	0	1560.29	7	24	11.6764	12.0506	1567.32	12.2068	1	0	1.29674	0.75273	1	-1	0.35954		0	3.63659e+06	0	1.42463e+06	0	292973	0	1.12354e+06	238798	5.22824e+06	4.68708e+06	2.11776e+07	2.98883e+07	5.28388e+07	5.45084e+07	5.71236e+07	4.47547e+07	2.83538e+07	8.95822e+06	4.33288e+06	0	924990	0	0	0	0	0	0	0	0
AVYRIQDGEKKPIGWDTDISWLTGEEL	604	630	3	0	1040.53	7	24	11.5828	12.3475	1045.48	12.9818	0.6	0					0.134562		6.15524e+06	817619	2.24971e+06	4.01581e+06	345331	1.20331e+06	2.45184e+06	4.60016e+06	2.21218e+07	7.85273e+07	1.97052e+08	4.34656e+08	8.07667e+08	1.11411e+09	1.32278e+09	1.35953e+09	1.16955e+09	8.57863e+08	5.91318e+08	3.38466e+08	1.72072e+08	8.01901e+07	2.58949e+07	3.29713e+06	2.29656e+06	0	7399.3	376176	29120.7	0
AVYRIQDGEKKPIGWDTDISWLTGEEL	604	630	4	0	780.648	7	24	11.6296	12.1287	784.325	12.8454	1	0	1.40398	1.2502	1	0	0.0759785		1.10182e+06	0	228598	0	851790	0	2.13949e+06	1.06717e+06	1.43621e+07	3.72684e+07	8.4803e+07	1.50527e+08	2.55286e+08	3.21598e+08	3.68061e+08	3.74228e+08	3.16474e+08	2.26989e+08	1.44716e+08	1.19142e+08	4.2305e+07	1.66801e+07	4.43801e+06	1.10571e+07	708190	222501	69726.8	1.26862e+06	597443	1.61364e+06
VYRIQDGEKKPIGWD	605	619	3	0	601.984	6	12	7.3676	7.5423	604.589	6.73054	0.6	0					0.0977335		199051	1.10785e+06	202724	771488	8.23437e+06	1.96608e+07	3.11956e+07	4.51018e+07	5.20011e+07	4.16382e+07	2.73183e+07	1.4042e+07	3.63987e+06	755239	108055	0	0	13624.3	151751
VYRIQDGEKKPIGWD	605	619	4	0	451.74	6	12					-1
VYRIQDGEKKPIGWDTD	605	621	2	0	1010.51	6	14	6.82985	7.50775	1015.5	8.77421	0.6	0					0.770809		9.45096e+06	374528	9.2143e+06	3.26405e+06	2.00937e+07	3.20684e+07	8.61017e+07	1.35149e+08	2.28999e+08	2.26312e+08	3.03552e+08	2.90288e+08	2.78025e+08	1.54839e+08	5.77364e+07	3.50473e+07	7.3031e+06	343352	0	0	126616
VYRIQDGEKKPIGWDTD	605	621	3	0	674.009	6	14	7.02202	7.13102	677.225	8.44842	0.6	0					0.125966		0	156052	0	368076	3.37641e+06	1.41648e+07	3.09394e+07	5.40297e+07	8.46936e+07	9.72994e+07	1.05709e+08	8.51595e+07	5.56985e+07	3.32942e+07	1.74321e+07	4.99383e+06	1.77161e+06	113364	0	915922	24474.7
VYRIQDGEKKPIGWDTD	605	621	4	0	505.759	6	14	7.0843	7.39873	507.994	7.7426	1	0	1.47578	0.514787	1	1	0.326855		312229	83818	1.1601e+06	99714	1.65628e+06	2.76861e+06	1.64952e+07	2.64064e+07	4.57273e+07	4.03893e+07	4.12607e+07	2.01926e+07	9.97072e+06	2.2384e+06	3.70204e+06	68832.8	1.06538e+06	151320	211698	0	692066
VYRIQDGEKKPIGWDTDISW	605	624	2	0	1203.61	7	17					0
VYRIQDGEKKPIGWDTDISW	605	624	3	0	802.741	7	17					0
VYRIQDGEKKPIGWDTDISW	605	624	4	0	602.308	7	17	10.0886	10.3376	604.994	9.29392	1	0	1.45022	0.253867	1	1	0.135998		0	0	90010	118221	85830.8	276669	1.56807e+06	4.98401e+06	1.21966e+07	1.77293e+07	2.32024e+07	2.28283e+07	1.52242e+07	1.36656e+07	6.75939e+06	1.94319e+06	1.87049e+06	0	177599	123998	83230.2	0	0	107205	396586
VYRIQDGEKKPIGWDTDISWL	605	625	2	0	1260.15	7	18					0
VYRIQDGEKKPIGWDTDISWL	605	625	3	0	840.436	7	18					-1
VYRIQDGEKKPIGWDTDISWLTG	605	627	3	0	893.126	7	20					-1
VYRIQDGEKKPIGWDTDISWLTGEE	605	629	3	0	979.154	7	22					-1
VYRIQDGEKKPIGWDTDISWLTGEEL	605	630	2	0	1524.77	7	23	11.6608	12.238	1531.77	12.1765	0.6	0					0.213185		469105	0	979399	0	4.44875e+06	324255	5.86741e+06	1.41442e+06	1.74319e+07	1.60788e+07	5.4253e+07	7.60264e+07	1.22917e+08	1.61876e+08	1.778e+08	1.6872e+08	1.41459e+08	9.01081e+07	5.727e+07	1.97633e+07	3.77956e+06	542811	0	0	488034	0	0	0	0	0
VYRIQDGEKKPIGWDTDISWLTGEEL	605	630	3	0	1016.85	7	23	11.6296	12.4728	1021.63	12.5158	0.6	0					0.0664166		397718	483387	2.08586e+06	3.19988e+06	1.0474e+07	2.32149e+07	3.13714e+07	1.09085e+08	2.30965e+08	4.6334e+08	9.11922e+08	1.47851e+09	2.25615e+09	2.92469e+09	3.19964e+09	3.0874e+09	2.65321e+09	1.95407e+09	1.24005e+09	6.77664e+08	3.40121e+08	1.50596e+08	5.31637e+07	1.70898e+07	1.70409e+06	0	1.20102e+06	499733	289818	1.08942e+06
VYRIQDGEKKPIGWDTDISWLTGEEL	605	630	4	0	762.888	7	23	11.6453	12.1287	766.452	12.4324	0.6	0					0.0651866		778667	959738	915188	1.91184e+06	3.84302e+06	5.6724e+06	2.07063e+07	2.69001e+07	5.46719e+07	1.14235e+08	2.376e+08	3.69744e+08	5.52881e+08	6.96836e+08	8.0236e+08	7.94051e+08	6.6671e+08	4.016e+08	3.06249e+08	1.70498e+08	8.61671e+07	1.63003e+07	1.3731e+07	2.40191e+06	1.76759e+06	614843	1.50195e+06	251410	152178	402916
VYRIQDGEKKPIGWDTDISWLTGEELHVEVL	605	635	3	0	1209.29	8	28					-1
YRIQDGEKKPIGWD	606	619	2	0	852.939	5	11	7.0843	7.28982	856.988	7.0829	1	1	1.84194	0.0808054	1	1	0.315366		147148	198358	0	2.28735e+06	2.69624e+06	1.72377e+07	2.45072e+07	3.99131e+07	4.07041e+07	3.18337e+07	2.30644e+07	7.55183e+06	1.2596e+06	1.31828e+07	160068	716550	0
YRIQDGEKKPIGWD	606	619	3	0	568.962	5	11	7.06873	7.33648	571.573	6.8205	1	0	1.74581	0.328776	1	1	0.15587		252500	91468.2	0	236988	3.90392e+06	1.67725e+07	3.48798e+07	4.70079e+07	5.25353e+07	3.88832e+07	2.32938e+07	7.37764e+06	2.08059e+06	3.41373e+06	0	139180	731481
YRIQDGEKKPIGWD	606	619	4	0	426.973	5	11					-1
YRIQDGEKKPIGWDTD	606	621	2	0	960.976	6	13	6.8818	7.14995	965.489	7.88992	1	0	1.6929	0.33037	1	1	0.182458		0	307237	0	646588	2.59254e+06	1.49332e+07	3.36366e+07	5.71544e+07	7.8048e+07	7.98619e+07	6.67512e+07	4.51201e+07	2.36428e+07	8.17756e+06	3.44525e+06	1.01264e+07	358545	1.98518e+06	193610	585648
YRIQDGEKKPIGWDTD	606	621	3	0	640.987	6	13	6.99085	7.21212	643.911	7.63687	1	0	1.61445	0.143562	1	1	0.0860902		0	345370	100534	1.40583e+06	7.81799e+06	2.4092e+07	4.98157e+07	7.89647e+07	1.09639e+08	1.1604e+08	8.55581e+07	5.95589e+07	3.27449e+07	7.30831e+06	1.57955e+06	332996	2.19366e+06	4.11557e+06	1.86712e+06	0
YRIQDGEKKPIGWDTD	606	621	4	0	480.992	6	13					-1
YRIQDGEKKPIGWDTDISW	606	624	3	0	769.718	6	16	10.0419	10.4623	773.261	9.24492	1	0	1.57559	0.936682	1	0	0.0976375		0	470373	0	0	2.0238e+06	1.20727e+06	1.00817e+07	3.33398e+07	6.52661e+07	9.69906e+07	1.2318e+08	1.16951e+08	9.93578e+07	6.14168e+07	4.21096e+07	9.99314e+06	1.7394e+06	3.9775e+06	0	0	1.61151e+06	146444	161428
YRIQDGEKKPIGWDTDISW	606	624	4	0	577.541	6	16					-1
YRIQDGEKKPIGWDTDISWL	606	625	2	0	1210.62	7	17	11.5205	11.9986	1216.58	10.4691	0.6	0					0.418226		835719	4.37431e+06	3.88004e+06	4.14828e+06	2.19225e+06	1.31493e+06	1.83248e+06	865458	1.27006e+06	6.8134e+06	6.29701e+07	1.49357e+08	2.13996e+08	1.49405e+08	7.50894e+07	1.55746e+07	4.39058e+06	151230	259560	186487	745040	0	224858	230948	856133
YRIQDGEKKPIGWDTDISWL	606	625	3	0	807.413	7	17	11.2247	11.614	811.56	10.9786	0.6	1					0.300227		0	1.93121e+06	1.0049e+06	589345	1.49816e+06	1.62997e+06	2.41476e+06	1.77436e+06	2.76572e+07	5.09636e+07	7.63734e+07	9.02937e+07	8.56185e+07	6.04331e+07	3.62936e+07	1.9821e+07	5.46596e+06	1.08465e+06	1.28315e+06	506851	1.22033e+06	1.7764e+06	1.17458e+06	1.57683e+06	4.1613e+07
YRIQDGEKKPIGWDTDISWL	606	625	4	0	605.812	7	17	11.3024	11.3335	608.673	9.98138	0.6	1					1.15248		0	0	0	0	0	0	0	0	108082	399348	718403	866490	381346	325009	231513	0	0	0	0	0	0	0	0	111480	0
YRIQDGEKKPIGWDTDISWLTG	606	627	3	0	860.103	7	19					-1
YRIQDGEKKPIGWDTDISWLTGEEL	606	630	2	0	1475.24	7	22	11.692	12.1443	1482.83	13.4225	1	0	1.70578	1.06392	1	-6	0.277819		77648.9	0	233182	0	636623	0	0	0	759947	4.53183e+06	1.0817e+07	3.24235e+07	4.76435e+07	6.86931e+07	7.07108e+07	8.38633e+07	8.36625e+07	8.45228e+07	5.90258e+07	3.83147e+07	7.1682e+06	741901	0	0	306578	0	0	722867	0	493665
YRIQDGEKKPIGWDTDISWLTGEEL	606	630	3	0	983.826	7	22	11.5205	12.1755	988.694	12.8424	0.6	0					0.347931		331575	3.37091e+06	439654	800235	2.44327e+06	2.50058e+06	1.10661e+07	2.91587e+07	7.32005e+07	1.64428e+08	3.06414e+08	5.22288e+08	7.81814e+08	9.54187e+08	1.11032e+09	1.00593e+09	8.75624e+08	6.59158e+08	4.24272e+08	2.46122e+08	1.16223e+08	4.41623e+07	1.02022e+07	6.77834e+06	270611	643032	5.95682e+07	266729	13873.8	9.39483e+07
RIQDGEKKPIGWDTD	607	621	2	0	879.444	6	12	6.24143	6.67762	883.544	7.17499	1	0	1.65662	0.999904	1	1	0.406177		5491	13705.8	12810.2	419225	7.44785e+06	3.88684e+07	8.00339e+07	1.08932e+08	1.20379e+08	1.0087e+08	7.16934e+07	4.27529e+07	2.31416e+07	6.59598e+06	1.73949e+06	144724	438872	0	213089
RIQDGEKKPIGWDTD	607	621	3	0	586.632	6	12	6.17918	6.59973	589.225	6.75517	1	0	1.51563	0.937612	1	1	0.282586		0	0	801989	2.48008e+06	2.26061e+07	6.75181e+07	1.21528e+08	1.70829e+08	1.76216e+08	1.38065e+08	8.32122e+07	4.28966e+07	1.30289e+07	2.99532e+06	193787	48107.1	87473.9	651901	0
RIQDGEKKPIGWDTD	607	621	4	0	440.226	6	12					-1
RIQDGEKKPIGWDTDISW	607	624	2	0	1072.54	6	15					-1
RIQDGEKKPIGWDTDISW	607	624	3	0	715.364	6	15	9.77743	10.1508	718.49	8.10395	1	0	1.42428	0.749609	1	1	0.189716		34183.8	6722.09	0	2.03763e+06	1.32797e+06	8.26285e+06	3.58272e+07	6.31832e+07	1.01228e+08	1.14077e+08	1.18294e+08	8.99402e+07	3.15588e+07	2.46372e+07	6.72507e+06	297709	341642	499362	1.55479e+06	130796	187923	3.1538e+06
RIQDGEKKPIGWDTDISWL	607	625	2	0	1129.08	6	16					0
RIQDGEKKPIGWDTDISWL	607	625	3	0	753.059	6	16					0
RIQDGEKKPIGWDTDISWL	607	625	4	0	565.046	6	16					-1
RIQDGEKKPIGWDTDISWLTG	607	627	3	0	805.748	7	18					-1
RIQDGEKKPIGWDTDISWLTGEEL	607	630	2	0	1393.7	7	21	11.5205	12.1287	1400.61	12.1556	1	0	1.57973	1.68531	1	1	0.389052		198928	0	506795	0	488407	0	1.38174e+06	719063	1.64334e+07	3.29191e+07	7.59567e+07	1.03663e+08	1.44924e+08	1.43037e+08	1.37356e+08	1.10738e+08	9.75296e+07	7.29888e+07	6.30101e+07	3.35075e+07	1.60907e+07	1.09393e+06	372049	501399	0	0	0	0	596150
RIQDGEKKPIGWDTDISWLTGEEL	607	630	3	0	929.471	7	21	11.5049	12.2067	933.817	11.3857	1	0	1.43199	2.05866	1	0	0.109506		287390	1.87382e+06	1.57607e+06	1.897e+07	3.1435e+06	6.36318e+06	9.68785e+07	7.32517e+07	1.94056e+08	4.27693e+08	7.95957e+08	1.13938e+09	1.52167e+09	1.60334e+09	1.47739e+09	1.19344e+09	7.65134e+08	4.40487e+08	2.38866e+08	9.02929e+07	3.16586e+07	9.7856e+06	947249	1.06e+06	1.71162e+06	0	858833	837339	322890
RIQDGEKKPIGWDTDISWLTGEEL	607	630	4	0	697.355	7	21	11.5049	12.1287	700.63	11.4481	1	0	1.44395	1.74747	1	0	0.158514		1.52831e+06	8.69944e+06	483502	263185	403034	638069	1.1839e+06	4.43978e+06	1.79345e+07	4.52484e+07	8.71712e+07	1.33244e+08	1.74135e+08	1.80653e+08	1.65301e+08	1.31061e+08	8.87562e+07	4.55989e+07	1.77138e+07	6.37421e+06	2.01118e+06	355248	1.93283e+06	70351.8	496147	208471	2.16066e+06	89774.3	7.49197e+06
RIQDGEKKPIGWDTDISWLTGEELHV	607	632	3	0	1008.18	7	23					-1
TDISWLTGEEL	620	630	1	0	1263.61	5	9	11.3647	12.5983	1272.98	8.62594	1	0	3.10955	4.17757	-1	0	1.05606		0	191674	490132	2.15224e+07	7.0206e+07	1.30032e+08	1.55425e+08	2.05829e+08	7.43247e+08	1.77549e+09	1.99941e+09	9.07809e+08	2.0552e+08	2.16803e+07	2.81504e+07
TDISWLTGEEL	620	630	2	0	632.309	5	9	11.318	11.8635	635.51	5.65654	0.6	1					0.688063		224799	938565	3.69156e+06	1.62142e+07	3.86312e+07	5.7872e+07	5.35388e+07	3.32724e+07	1.08473e+07	4.14137e+06	3.58436e+06	5.44953e+06	1.04934e+07	1.02453e+07	7.06414e+06
ISWLTGEELHV	622	632	2	0	642.335	5	9					-1
LTGEEL	625	630	1	0	661.34	4	4	5.806	6.56858	663.545	1.82766	1	0	1.08838	2.30045		0	0.332278		7.44991e+07	4.02176e+08	6.58036e+08	4.87021e+08	1.64956e+08	2.65049e+07	1.54642e+06	0	857107
LTGEELHV	625	632	2	0	449.237	4	6	6.92855	7.05315	450.569	2.14333	0.4	0					0.958234		99210.3	762534	3.24107e+06	1.83954e+06	720852	156637	380975	0	0	0	52997.9
[truncated: 22 more columns]
