# Supplementary material for: Unveiling the domain-specific and RAS isoform-specific details of BRAF kinase regulation
Source: eLife. 2023 Dec 27;12:RP88836. doi: 10.7554/eLife.88836 (PMC10752582; doi:10.7554/eLife.88836)
Supplement: Figure 2—source data 1. — Also applies to plots presented in Supplementary file 1 and Figure 2—figure supplement 1 and Figure 2—figure supplement 3. [file elife-88836-fig2-data1.zip › Figure 2- source data 1/(BRAF_N2_BRAF-N2lessHRAS-60sec.mzXML) ExMS2_FinalTable.xls]

## Sheet: Sheet1
Sequence	START	END	Charge	ModMass	Monoisotopic m/z	maxND	maxD	RT Range(start, unit: min)	RT Range(end)	Centroid m/z	Delta Mass	Flag#1:Skip-tests	Flag#2:Unimodality check	Flag#3:Back exchange prediction check	Flag#4:Elution RT width check	Flag#5:Unique peptide RT/deltaD consistency check	Flag#6:Common-end peptides centroid subtraction check	Flag#7:Centroid shift within RT range check	Flag#8:Data multiple assignment check	Isotopic Envelope Amplitudes(start from this column(the Monoisotopic) to nonzero end):
GSSHHHHHHGTKTEEGKL	2	19	2	0	1008.48	6	16	3.68192	4.25072	1010.84	3.5599	1	0	0.543257	1.3156	1	1	0.0827627		6.73658e+06	5.71426e+07	2.06714e+08	4.49164e+08	6.52403e+08	6.64972e+08	4.74823e+08	2.5945e+08	1.09736e+08	3.75765e+07	9.42101e+06	707233	127419	0	99038.8	65593.8	506088	116115	95100.9	0	19509.7	0	67950.2
GSSHHHHHHGTKTEEGKL	2	19	3	0	672.656	6	16	3.68192	4.26642	674.253	3.63833	1	0	0.568105	1.37321	1	1	0.0636139		6.41047e+07	4.00744e+08	1.39633e+09	3.05732e+09	4.71387e+09	4.87365e+09	3.54944e+09	2.061e+09	8.60439e+08	3.05115e+08	9.04532e+07	1.9114e+07	1.97341e+06	0	46996.2	0	0	262513	202447	87439.3	75206.5	40886.5	78537.7
GSSHHHHHHGTKTEEGKL	2	19	4	0	504.744	6	16	3.68192	4.26642	505.952	3.67871	1	0	0.580898	1.37321	1	1	0.0518231		1.56819e+07	1.15781e+08	3.99874e+08	8.89875e+08	1.38873e+09	1.46722e+09	1.10502e+09	6.13019e+08	2.67152e+08	9.45574e+07	2.82131e+07	4.08442e+06	435379	0	0	0	79809.7	36119.9	1.67121e+06	57367.7	96511.2	0	290655
GSSHHHHHHGTKTEEGKL	2	19	5	0	403.997	6	16	3.68192	4.28213	404.962	3.6717	1	0	0.578677	1.43087	1	1	0.0406334		1.31309e+07	9.88858e+07	3.65978e+08	8.42953e+08	1.27406e+09	1.35e+09	1.02751e+09	5.56528e+08	2.43671e+08	8.53789e+07	2.40678e+07	4.35514e+06	181993	83030	89218.6	3149.02	259078	34104.2	0	153411	79792.2	236655	0
GSSHHHHHHGTKTEEGKLVIWINGDKGYNGL	2	32	4	0	862.178	8	29	8.6932	9.02345	864.197	6.04615	0.6	0					0.260828		0	1.77984e+06	771390	4.28583e+06	2.93905e+07	4.2368e+07	7.72543e+07	7.26706e+07	7.55644e+07	5.17991e+07	3.33571e+07	1.55024e+07	1.02996e+07	4.48767e+06	601605	5.29833e+06	0	5.97415e+06	175830	3.51194e+06	0	919287	197775	373727	326643	177573	0	0	417980	356459
VIWINGDKGY	20	29	1	0	1164.6	5	8					-1
VIWINGDKGY	20	29	2	0	582.806	5	8	8.49082	8.96125	583.963	1.60006	0.6	0					1.34278		2.61307e+07	7.45534e+07	7.9115e+07	4.58473e+07	6.38563e+06	2.43433e+06	1.18657e+06	1.10589e+06	316307	1.00619e+07	0	5.6107e+06	244733	236072
VIWINGDKGYNG	20	31	2	0	668.338	5	10	8.07005	8.61538	673.586	9.69198	1	1	4.32809	1.2295		-9	0.538878		1.71954e+06	1.25821e+07	2.39633e+07	7.51875e+07	1.16953e+08	6.45379e+07	5.43488e+07	6.59954e+07	1.09564e+08	3.24453e+08	4.76325e+08	5.35641e+08	5.73324e+08	4.27458e+08	2.20206e+08	7.5636e+07
VIWINGDKGYNGL	20	32	1	0	1448.75	5	11	9.4162	9.99308	1451.15	1.52395	1	0	0.117725	1.34526	1	0	0.352265		5.05166e+07	1.77126e+08	2.50678e+08	2.00495e+08	1.07212e+08	3.92575e+07	9.67556e+06	865119	484962	1.36564e+06	225282	865913	0	604709	210866	0	0
VIWINGDKGYNGL	20	32	2	0	724.88	5	11	9.4162	10.1176	726.148	1.66008	1	0	0.180455	1.80232	1	0	0.0313617		1.45924e+09	4.26918e+09	6.36019e+09	5.28651e+09	3.12183e+09	1.36874e+09	5.33671e+08	1.66154e+08	2.11891e+07	1.30047e+07	1.25444e+07	4.37594e+06	1.5159e+06	1.32076e+06	673158	8.31326e+06	815640
VIWINGDKGYNGLAE	20	34	2	0	824.92	5	13					-1
VIWINGDKGYNGLAEVGKKFEKDTG	20	44	3	0	913.476	7	23					-1
VIWINGDKGYNGLAEVGKKFEKDTGIKV	20	47	3	0	1026.89	7	26					-1
VIWINGDKGYNGLAEVGKKFEKDTGIKV	20	47	4	0	770.421	7	26	10.7169	11.0481	771.576	2.76771	1	0	-0.0449328	0.443807	0	0	0.589795		9.01958e+06	3.36649e+07	7.10459e+07	8.40681e+07	8.09002e+07	5.46355e+07	2.93161e+07	1.22471e+07	3.79938e+06	1.15364e+06	611441	337251	765892	191979	0	123689	5.60498e+06	105297	0	358618	504424	139103	95199.6	238883	443358	0	219804	1.84168e+06	0	5.05296e+06
VIWINGDKGYNGLAEVGKKFEKDTGIKV	20	47	5	0	616.538	7	26	10.7169	10.951	617.292	1.91659	1	0	-0.210858	0.0874694	0	0	0.138313		872872	6.00713e+06	1.36022e+07	1.86566e+07	2.12342e+07	1.08399e+07	5.69498e+06	2.03216e+06	641655	401789	0	72197.5	0	0	0	139199	0	0	0	0	80440.3	75757.3	0	94318.8	124758	0	0	0	0	80713.7
VIWINGDKGYNGLAEVGKKFEKDTGIKVTVEHPDKL	20	55	3	0	1333.38	9	33	10.0398	10.5419	1335.43	3.74223	1	0	-0.00970264	1.07081	-1	-1	0.213806		1.46465e+06	315254	3.29197e+07	1.00483e+08	1.83859e+08	2.43657e+08	2.58434e+08	2.17761e+08	1.54111e+08	9.2779e+07	4.66528e+07	1.65726e+07	3.87777e+06	13237.6	320056	363779	26352.6	581466	595916	922315	0	0	592464	0	0	0	0	145743	433497	0
VIWINGDKGYNGLAEVGKKFEKDTGIKVTVEHPDKL	20	55	4	0	1000.29	9	33	9.99308	10.6199	1001.86	3.8711	1	0	0.0100925	1.5286	0	-1	0.0809464		2.15835e+07	5.37981e+07	2.44603e+08	6.13641e+08	1.05394e+09	1.43538e+09	1.48186e+09	1.22914e+09	8.9223e+08	5.53895e+08	3.07793e+08	1.66229e+08	8.15734e+07	3.40636e+07	2.98951e+07	2.73459e+07	1.59081e+07	4.58876e+06	5.36597e+06	2.08276e+06	1.11666e+06	1.23023e+06	1.29168e+06	1.53871e+06	1.24774e+06	3.26305e+06	1.76628e+06	659531	492924	2.72766e+06
VIWINGDKGYNGLAEVGKKFEKDTGIKVTVEHPDKL	20	55	5	0	800.434	9	33	10.1488	10.1955	801.907	4.96267	1	1	0.177754	-0.599827	-2	-1	0.0887402		0	9.79393e+06	2.88851e+07	7.10848e+07	1.28541e+08	1.63669e+08	1.74307e+08	1.53842e+08	1.0988e+08	6.77285e+07	3.61348e+07	1.83357e+07	1.14069e+07	5.35571e+06	3.99463e+06	2.32033e+06	9.10615e+06	642225	0	510516	244570	5.89904e+07	164975	0	165799	228913	1.08902e+07	0	0	0
VIWINGDKGYNGLAEVGKKFEKDTGIKVTVEHPDKL	20	55	6	0	667.196	9	33	9.99308	10.4326	668.366	4.61447	1	0	0.124271	0.841361	1	-1	0.334068		577358	2.70032e+06	8.89323e+07	2.2959e+08	4.0526e+08	5.77857e+08	6.11251e+08	5.0888e+08	3.73644e+08	2.2242e+08	1.22974e+08	6.22748e+07	3.35509e+07	1.80074e+07	9.50684e+06	5.43109e+06	3.54078e+06	3.07863e+06	1.88349e+06	1.98676e+06	364504	534497	208698	954492	751280	850476	561273	1.35284e+06	784320	3.14279e+06
VIWINGDKGYNGLAEVGKKFEKDTGIKVTVEHPDKL	20	55	7	0	572.026	9	33	10.0087	10.3235	572.923	3.87505	1	0	0.0106982	0.383755	0	-1	0.0513581		572718	4.25442e+06	3.35983e+07	8.37787e+07	1.58464e+08	2.06626e+08	2.14837e+08	1.87423e+08	1.32716e+08	8.26457e+07	4.50024e+07	2.39467e+07	1.19927e+07	4.96038e+06	4.15267e+06	1.89174e+06	558074	582423	118489	418396	25378.7	206183	347313	498116	0	218327	350042	0	0	71149.7
INGDKGYNGLAEVGKKFEKDTGIKVTVEHPDKLEEKFPQVAA	23	64	3	0	1533.81	9	38					-1
NGDKGYNGLAEVGKKFEKDTGIKVTVE	24	50	3	0	966.173	7	25					-1
NGLAEVGKKFEKDTGIKVTVEHPDKL	30	55	3	0	951.522	7	23	8.96125	8.97682	956.387	12.9064	0.4	1					0.582944		0	0	240336	0	0	315885	0	0	0	0	445116	3.19641e+06	3.51683e+06	4.60334e+06	2.11044e+06	1.82137e+06	1.59339e+06	0	0	0	0	315639	260287	0	0	0	0	0	0	2.00313e+06
NGLAEVGKKFEKDTGIKVTVEHPDKLEEKFPQVAATGDGPDIIF	30	73	4	0	1192.63	9	39	10.4326	10.5731	1194.83	5.95072	1	0	0.188898	-0.255904		0	0.36983		0	0	0	0	1.20386e+06	8.88242e+06	1.28578e+07	1.67311e+07	1.99758e+07	1.56334e+07	1.00939e+07	7.00254e+06	1.5579e+06	577557	0	0	0	0	0	0	0	0	0	188916	0	0	0	0	0	0
LAEVGKKFEKDTGIKVTVEHPDKL	32	55	3	0	894.501	7	21	7.53972	7.64897	895.744	2.13053	1	0	-0.0702589	-0.370565	1	-1	0.119514		0	1.74887e+06	9.09962e+06	1.31146e+07	1.16566e+07	1.01042e+07	3.06371e+06	572304	149229	0	0	0	123045	0	0	134232	0	0	103948	0	0	0	0	0	0	0	0	0	0
LAEVGKKFEKDTGIKVTVEHPDKL	32	55	4	0	671.127	7	21					-1
LAEVGKKFEKDTGIKVTVEHPDKLEEKFPQVAATGDGPDIIF	32	73	5	0	920.091	9	37					-1
AEVGKKFEKDTG	33	44	2	0	654.843	5	10	4.06217	4.3924	655.293	0.135756	0.6	0					0.193094		1.46399e+07	1.13734e+07	6.01825e+06	1.20954e+06	425731	43498.4	0	0	0	0	0	47970.9	0	62454.4	0	0
AEVGKKFEKDTGIKV	33	47	2	0	824.967	5	13					-1
AEVGKKFEKDTGIKV	33	47	3	0	550.314	5	13					-1
AEVGKKFEKDTGIKVTVEHPDKL	33	55	3	0	856.806	7	20	6.96285	7.32168	858.118	2.41081	1	0	0.0264857	0.545198	1	-1	0.0544821		3.47941e+07	2.67377e+08	7.47151e+08	1.16055e+09	1.15305e+09	7.86708e+08	4.37468e+08	2.12165e+08	8.61406e+07	3.86651e+07	1.7403e+07	6.61214e+06	5.27401e+06	3.61341e+06	3.65121e+06	3.03987e+06	2.60116e+06	1.06597e+06	134807	0	0	0	0	0	0	1.54893e+06	122044	0
AEVGKKFEKDTGIKVTVEHPDKL	33	55	4	0	642.856	7	20					-1
AEVGKKFEKDTGIKVTVEHPDKL	33	55	5	0	514.486	7	20	7.0098	7.33728	515.259	2.33551	1	0	0.00740315	0.43017	1	-1	0.0334216		8.41783e+06	7.63871e+07	2.27175e+08	3.45165e+08	3.51617e+08	2.35174e+08	1.22645e+08	5.79797e+07	2.18159e+07	5.72814e+06	3.63395e+06	1.95548e+06	705896	175332	801187	735599	428369	96178.9	196985	0	0	88156.6	0	0	33317.6	0	0	0
AEVGKKFEKDTGIKVTVEHPDKL	33	55	6	0	428.907	7	20	7.0098	7.27493	429.527	2.195	1	0	-0.0282078	0.201397	1	-1	0.0648362		1.50585e+06	1.15531e+07	4.00794e+07	6.83482e+07	6.11711e+07	4.38216e+07	1.90105e+07	6.08584e+06	2.36447e+06	540491	0	198798	0	0	0	0	0	0	67242.9	0	0	0	0	0	0	0	0	12230.5
AEVGKKFEKDTGIKVTVEHPDKLEEKFPQVAATGDGPDIIF	33	73	3	0	1495.12	9	36	9.54147	10.289	1497.7	5.05228	1	0	0.12685	1.9714	1	1	0.219208		0	0	5.80147e+06	2.02322e+07	8.92726e+07	2.21401e+08	3.1753e+08	3.9011e+08	3.92302e+08	2.9652e+08	2.13065e+08	1.16355e+08	5.97149e+07	1.99135e+07	4.65702e+06	859431	0	345903	0	0	0	330938	0	1.21915e+06	261701	0	404685	0	0	853179
AEVGKKFEKDTGIKVTVEHPDKLEEKFPQVAATGDGPDIIF	33	73	4	0	1121.59	9	36	9.50968	10.5107	1123.58	5.27174	1	0	0.15775	2.90142	0	1	0.0943197		206006	1.07385e+07	7.38747e+07	3.29157e+08	8.85619e+08	1.78675e+09	2.65449e+09	3.17674e+09	3.05289e+09	2.48612e+09	1.74237e+09	1.13168e+09	6.03042e+08	3.35779e+08	1.48421e+08	8.73763e+07	2.74683e+07	1.89886e+07	5.32123e+06	4.70923e+06	1.61475e+06	4.1222e+06	1.83746e+06	5.0881e+06	3.17794e+06	8.00275e+06	3.91955e+06	1.26188e+06	805730	1.83379e+06
AEVGKKFEKDTGIKVTVEHPDKLEEKFPQVAATGDGPDIIF	33	73	5	0	897.474	9	36	9.57263	10.3391	899.057	5.23102	1	0	0.152017	2.04081	1	1	0.058081		5.19684e+06	2.41652e+06	3.94017e+07	1.79784e+08	5.37131e+08	1.06515e+09	1.60225e+09	1.95968e+09	1.83826e+09	1.56418e+09	1.09936e+09	6.76179e+08	3.79483e+08	1.93423e+08	9.67191e+07	6.48224e+06	3.13106e+07	1.46373e+07	7.32087e+06	3.74497e+06	1.7141e+06	2.71395e+06	2.32494e+06	4.5718e+06	4.84171e+06	3.00907e+06	3.04045e+06	1.54716e+06	1.17532e+06	893470
AEVGKKFEKDTGIKVTVEHPDKLEEKFPQVAATGDGPDIIF	33	73	6	0	748.063	9	36	9.60385	9.96193	749.393	5.29329	1	0	0.160783	0.542446	0	1	0.0608604		0	1.35337e+06	3.19538e+06	5.14378e+07	1.63457e+08	3.21014e+08	4.77932e+08	6.14476e+08	5.37202e+08	4.74114e+08	2.79002e+08	2.05106e+08	7.80719e+07	6.16205e+07	8.28659e+06	1.38924e+07	3.29472e+06	5.11245e+06	1.32864e+06	564854	7.96588e+06	1.51491e+06	332105	594844	924103	1.41947e+06	2.76221e+07	51554.7	689354	515222
AEVGKKFEKDTGIKVTVEHPDKLEEKFPQVAATGDGPDIIF	33	73	7	0	641.34	9	36					-1
VGKKFEKDTGIKVTVEHPDKL	35	55	3	0	790.113	6	18	6.8069	6.8693	791.903	3.96046	0.4	1					0.206473		0	3.64141e+06	6.35268e+06	9.47964e+06	9.23981e+06	4.62645e+06	2.73284e+06	4.64364e+06	0	0	5.20609e+06	0	0	4.48996e+06	0	0	500094	0	0	0	0	0	0	0	0
VGKKFEKDTGIKVTVEHPDKLEEKFPQVAATGDGPDIIF	35	73	4	0	1071.57	9	34	9.40062	9.853	1073.08	3.46238	0.4	0					0.717819		5.79595e+07	243813	1.87098e+07	4.54759e+06	2.05796e+07	2.0496e+07	3.69951e+07	4.83419e+07	4.32834e+07	3.06079e+07	1.74054e+07	6.77046e+06	2.20249e+06	0	804031	196375	0	207126	0	0	689875	0	197569	422242	0	0	413334	0	228548	187076
VGKKFEKDTGIKVTVEHPDKLEEKFPQVAATGDGPDIIF	35	73	5	0	857.458	9	34					-1
IKVTVEHPDKL	45	55	2	0	639.874	5	8					-1
TVEHPDKL	48	55	1	0	938.494	4	5	5.46467	5.6057	939.731	0.691178	1	0	0.116177	-0.253947	-1	1	0.66378		863759	1.94075e+06	1.22903e+06	226807	0	0	26532.2	7839.39	0	0
TVEHPDKL	48	55	3	0	313.503	4	5	4.86763	5.12125	314.5	2.44567	0.4	1					0.533652		75481.7	3.27436e+06	6.41148e+06	2.27497e+06	373220	1.55319e+06	0	0	1.874e+06	0
TVEHPDKLEEKFPQVAATGDGPDIIF	48	73	3	0	951.815	7	21	10.2578	10.4482	954.062	5.03248	0.6	0					0.193283		141666	0	6.48319e+06	2.73955e+07	6.10398e+07	8.40148e+07	8.67953e+07	7.32214e+07	4.72753e+07	2.56935e+07	1.19912e+07	8.64691e+06	1.27666e+06	487026	257037	78798.5	0	0	33435.3	0	265595	134818	90422.4	447114	7164.68	233495	492135	4.62811e+06	7.16081e+06
LEEKFPQVAATGDGPDIIFWAHDRFGGYAQSGLLAEIT	55	92	4	0	1030.77	9	34	12.3459	12.4433	1033.63	8.96869	1	0	0.752552	-0.414045			0.101185		0	0	646.258	0	0	255451	8.03204e+06	2.80733e+07	4.98589e+07	7.60322e+07	9.66343e+07	9.77198e+07	7.027e+07	2.40807e+07	652041	395986	2.57494e+06	120104	1.32277e+06	21207.5	399264	115425	100223	0	278642	7021.73	240028	282839	5908.26	561538
EEKFPQVAATGDGPDIIF	56	73	2	0	967.481	6	14	10.3702	10.9701	970.003	3.88272	1	0	0.821244	1.42971	1	1	0.755231		3.78103e+07	4.78443e+08	1.52916e+09	3.14385e+09	3.78817e+09	3.05242e+09	1.76489e+09	8.00327e+08	3.14158e+08	1.15256e+08	8.27256e+07	8.95301e+07	2.81757e+07	6.32241e+06	1.0201e+06	267413	4.86901e+06	1.69519e+08	3.44247e+08	2.3238e+08	8.93718e+07
EEKFPQVAATGDGPDIIF	56	73	3	0	645.323	6	14	10.3858	10.8886	647.087	4.12972	1	0	0.910671	1.07319	1	0	0.651505		832204	2.53008e+07	8.84257e+07	1.68648e+08	1.94426e+08	1.51518e+08	8.11974e+07	3.2816e+07	1.04875e+07	2.04584e+06	91378.3	63396.7	187679	0	311958	671797	585034	1.51318e+07	2.56644e+07	2.08699e+07	7.48513e+06
WAHDRFGG	74	81	2	0	473.22	4	6	6.43168	6.90048	473.752	0.497951	1	0	-0.163837	0.948684	-1	1	0.057568		2.28282e+08	2.56358e+08	1.38001e+08	4.6367e+07	1.03356e+07	1.11716e+06	229015	208505	156627	0	0
WAHDRFGG	74	81	3	0	315.816	4	6	6.30685	6.35367	319.105	9.30269	0.4	0					0.185544		0	60915.9	0	0	0	0	0	0	0	0	2.92359e+06
WAHDRFGGY	74	82	1	0	1108.5	5	7	7.72705	7.99222	1109.8	0.620492	1	0	-0.135199	0.201519	1	0	0.623098		4.8868e+07	6.72242e+07	3.85353e+07	1.30337e+07	830999	0	208290	0	602931	532627	727877	0	1.50953e+06
WAHDRFGGY	74	82	2	0	554.752	5	7	7.77388	8.25697	555.395	0.605997	1	0	-0.145695	1.00109	1	0	1.60062		4.00489e+08	5.25656e+08	3.32133e+08	1.26662e+08	4.11281e+07	1.13114e+07	1.52587e+06	146933	755748	2.96039e+06	1.67334e+06	69647.2	0
WAHDRFGGY	74	82	3	0	370.17	5	7	7.43073	8.14788	370.485	0.265567	1	0	-0.392201	1.85992	1	0	0.189623		1.83062e+08	1.14801e+08	7.0565e+07	2.81943e+07	4.13643e+06	329868	625780	0	0	1.09252e+06	8400.04	0	653335
WAHDRFGGYAQSGL	74	87	1	0	1564.73	5	12	8.31937	8.67765	1567.06	1.39752	1	0	0.00580165	0.54318	1	0	1.11226		2.40819e+06	2.69838e+07	3.9763e+07	2.98371e+07	9.78517e+06	1.88172e+06	424414	0	0	0	0	0	0	0	262834	659029	0	0
WAHDRFGGYAQSGL	74	87	2	0	782.868	5	12	8.24138	8.93015	784.219	1.76403	1	0	0.160615	1.75578	1	0	0.430445		1.31647e+09	3.76056e+09	4.91909e+09	3.81767e+09	2.19026e+09	1.03659e+09	4.37384e+08	2.14222e+08	1.80956e+08	8.31693e+07	7.29054e+07	6.1834e+06	2.41822e+06	1.51176e+08	5.9557e+06	5.82686e+07	2.93684e+06	2.35033e+06
WAHDRFGGYAQSGL	74	87	3	0	522.248	5	12	8.24138	8.86792	523.068	1.52243	1	0	0.0585652	1.52743	1	0	0.0236972		8.12442e+08	2.24619e+09	2.91951e+09	2.34633e+09	1.31709e+09	5.88206e+08	2.39488e+08	9.28552e+07	3.86934e+07	1.81862e+07	4.0104e+06	401630	423856	625610	3.01573e+06	1.9487e+06	2.21847e+06	502259
WAHDRFGGYAQSGLL	74	88	2	0	839.41	5	13	9.44737	10.2111	840.78	1.72856	1	0	0.08947	2.03091	1	0	0.0955877		5.64471e+08	1.46187e+09	1.95365e+09	1.72649e+09	1.02401e+09	4.92651e+08	2.50103e+08	1.56271e+08	9.66344e+07	3.36229e+07	1.64272e+07	4.52218e+06	2.89203e+06	1.34615e+06	1.98711e+06	2.33692e+06	4.7125e+06	2.28426e+06	3.69617e+06
WAHDRFGGYAQSGLL	74	88	3	0	559.943	5	13	9.43178	10.0865	560.778	1.49685	1	0	-0.000876068	1.63097	1	0	0.0837841		4.27321e+08	1.18951e+09	1.48668e+09	1.16124e+09	6.79254e+08	3.151e+08	1.31574e+08	5.26414e+07	2.19021e+07	1.06495e+07	3.51084e+06	521876	235083	4.86946e+06	1.52861e+06	1.96443e+06	1.20914e+07	1.07736e+06	558599
WAHDRFGGYAQSGLLA	74	89	2	0	874.929	6	14	9.16705	9.4941	876.593	2.27129	0.6	0					0.905887		1.01849e+07	3.99517e+07	5.3269e+07	4.54108e+07	2.25942e+07	5.98247e+06	1.72115e+06	666163	279597	971165	0	2.77865e+06	774444	1.45543e+06	748250	2.54949e+06	3.1966e+06	1.84974e+06	1.24953e+06	428735	0
WAHDRFGGYAQSGLLA	74	89	3	0	583.622	6	14	9.15147	9.36947	584.661	2.06122	0.6	1					0.327783		9.49721e+06	3.42891e+07	3.53655e+07	3.80575e+07	2.21402e+07	5.67438e+06	2.00987e+06	352180	293419	0	172679	1.06185e+07	0	25356.3	1.21689e+06	68572.3	97675.5	112274	110097	0	103750
YAQSGL	82	87	1	0	638.314	4	4	5.02765	5.68383	639.357	0.670078	1	0	0.26461	1.63623		1	0.27388		6.82276e+07	1.04835e+08	4.91916e+07	1.13077e+07	466203	243551	218460	351211	0
AQSGLL	83	88	1	0	588.335	3	4	7.04098	7.22817	589.45	0.782434	1	0	0.406984	-0.0846146		1	0.783229		7.39439e+06	9.3566e+06	3.56492e+06	656936	260279	301806	594454	0
LAEITPDKA	88	96	1	0	957.525	4	6	4.99645	5.90175	960.939	2.85711	1	0	1.82914	2.55028	1	1	1.10442		1.67626e+07	7.99967e+07	1.63889e+08	2.6313e+08	2.7888e+08	1.61424e+08	5.0152e+07	7.17588e+06	203544	115156	29944.5
LAEITPDKA	88	96	2	0	479.266	4	6	5.07443	5.57438	481.121	3.15265	1	0	2.07881	1.06298	1	1	0.0249924		8.61339e+06	1.31909e+08	5.63862e+08	1.10321e+09	1.2074e+09	7.20168e+08	2.45015e+08	5.81787e+07	8.95091e+06	212147	192464
LAEITPDKAFQDKL	88	101	2	0	794.933	5	11	8.36615	8.93015	797.383	3.95406	1	0	1.2375	1.29799	1	0	0.181303		460764	9.96552e+06	5.68824e+07	1.50337e+08	2.35227e+08	2.34425e+08	1.44684e+08	4.7507e+07	6.22801e+06	523139	7.1786e+06	1.17986e+07	3.22177e+07	4.50051e+06	155340	356114	201496
LAEITPDKAFQDKL	88	101	3	0	530.291	5	11					-1
LAEITPDKAFQDKLYPFT	88	105	2	0	1049.05	6	14	10.3391	10.7481	1051.85	4.30992	0.6	0					0.156982		0	696527	5.09718e+06	4.94811e+07	9.90097e+07	1.43678e+08	1.32512e+08	8.31362e+07	3.76176e+07	1.18211e+07	5.17321e+06	3.73031e+06	470772	1.9209e+06	903915	297835	167773	128091	328472	97190.1	0
LAEITPDKAFQDKLYPFT	88	105	3	0	699.702	6	14	10.1332	10.7793	701.563	4.29915	0.6	0					0.126502		0	521914	2.18446e+07	1.06143e+08	2.23393e+08	3.12417e+08	2.85271e+08	1.92494e+08	9.54526e+07	3.18262e+07	7.79164e+06	3.02443e+06	3.9652e+06	3.95168e+06	1.77533e+06	21040.3	361076	244905	1254.65	0	328881
LAEITPDKAFQDKLYPFTW	88	106	2	0	1142.09	6	15	11.9552	12.5066	1144.85	4.10859	1	0	0.803854	1.25176	1	1	0.139372		33283.7	1.9592e+06	1.52887e+07	7.75708e+07	1.52465e+08	2.19766e+08	1.97209e+08	1.35218e+08	6.79434e+07	2.43737e+07	4.31967e+06	643839	248186	280850	0	479391	132205	235943	0	382075	13277.3	0
LAEITPDKAFQDKLYPFTW	88	106	3	0	761.728	6	15	12.1737	12.6484	763.608	4.22253	1	0	0.842353	0.970332	1	1	0.182676		1.12902e+06	3.34847e+06	2.80325e+07	1.01592e+08	2.08285e+08	2.86686e+08	2.69053e+08	1.77902e+08	1.15773e+08	3.69535e+07	1.22156e+07	1.35862e+06	1.68864e+06	1.2694e+06	874897	560602	652650	243736	413791	628630	1.1736e+06	1.1469e+06
LAEITPDKAFQDKLYPFTWD	88	107	2	0	1199.6	7	16	11.6425	12.2207	1203.08	5.48275	0.6	1					0.294381		2.70342e+06	3.48739e+06	1.00771e+08	2.15288e+08	5.0121e+08	6.44779e+08	6.41276e+08	4.30772e+08	2.4708e+08	1.06398e+08	3.9919e+07	1.02899e+07	8.0911e+06	164673	5.47808e+07	1.17611e+06	1.72071e+08	142626	1.42468e+08	200069	3.2249e+07	0	1.71161e+06	29861.7
LAEITPDKAFQDKLYPFTWD	88	107	3	0	800.07	7	16	11.5956	12.205	801.978	4.24114	0.6	0					0.0411216		2.14986e+06	4.0419e+07	2.49833e+08	8.63967e+08	1.83118e+09	2.51228e+09	2.4437e+09	1.73794e+09	9.57127e+08	4.42645e+08	1.73324e+08	6.72443e+07	2.2585e+07	1.66666e+07	8.82441e+06	6.30584e+06	2.03928e+06	3.56841e+06	1.1992e+06	2.18261e+06	941030	979215	2.75316e+06	448053
LAEITPDKAFQDKLYPFTWDA	88	108	2	0	1235.12	7	17	11.58	12.08	1238.07	4.37486	1	0	0.719909	1.06316	1	-1	0.22723		4.89134e+06	8.91663e+06	2.87636e+07	9.04585e+07	1.8231e+08	2.69404e+08	2.44744e+08	1.91224e+08	1.04989e+08	4.86058e+07	1.39068e+07	1.16944e+07	636267	1.76482e+07	634561	7.86273e+06	281718	13067	396152	1.21723e+06	1.81341e+06	1.17029e+06	211486	0	270656
LAEITPDKAFQDKLYPFTWDA	88	108	3	0	823.749	7	17	11.5956	12.205	825.85	4.78001	0.6	1					0.126151		994772	1.31206e+07	9.52931e+07	3.43002e+08	7.37586e+08	1.06871e+09	1.05363e+09	7.74758e+08	4.32523e+08	1.97305e+08	7.98197e+07	3.9755e+08	1.20158e+07	1.60817e+06	1.07182e+08	26863.1	0	0	0	0	80479.9	21957.1	80322.9	19359.6	815606
LAEITPDKAFQDKLYPFTWDAVRY	88	111	3	0	963.16	7	20					-1
LAEITPDKAFQDKLYPFTWDAVRYNGK	88	114	4	0	797.412	8	23	10.8729	11.4085	799.345	5.78177	0.6	0					0.0526598		1.03552e+07	2.60765e+06	1.46471e+07	4.76188e+07	1.55546e+08	3.77934e+08	6.54424e+08	8.18868e+08	7.78354e+08	5.78528e+08	3.76783e+08	1.89198e+08	1.01559e+08	3.31024e+07	9.51094e+06	2.30254e+06	1.17238e+07	1.29779e+06	355535	476412	4.37147e+06	960768	474602	204555	5.61343e+06	1.68895e+06	2.28484e+06	2.38775e+06	2.20605e+06	1.2345e+06
LAEITPDKAFQDKLYPFTWDAVRYNGKL	88	115	3	0	1100.57	8	24	11.1105	11.8459	1103.29	6.12615	1	0	0.709323	1.92682	1	0	0.0508399		207607	807480	1.53958e+07	3.72976e+07	4.2124e+08	1.02916e+09	1.92635e+09	2.63199e+09	2.9511e+09	2.45881e+09	1.76667e+09	1.0127e+09	5.30603e+08	2.28288e+08	9.03885e+07	2.94356e+07	6.91219e+06	2.36897e+06	2.94522e+06	2.95374e+06	1.97398e+06	2.09244e+06	1.16148e+06	389597	389716	321881	175839	19623.9	26285.3	17612.9
LAEITPDKAFQDKLYPFTWDAVRYNGKL	88	115	4	0	825.683	8	24	11.0325	11.6268	827.721	6.13053	1	0	0.710247	1.40923	1	0	0.0559957		939960	1.58042e+06	1.47844e+07	1.84512e+08	3.62851e+08	9.52888e+08	1.72773e+09	2.48858e+09	2.62482e+09	2.30357e+09	1.62917e+09	9.37359e+08	4.73739e+08	2.19909e+08	8.17583e+07	2.57976e+07	1.27953e+07	7.06829e+06	4.91414e+06	5.94168e+06	4.85459e+06	1.46671e+06	2.78332e+06	1.13712e+06	1.38025e+06	611636	519198	113428	1.30207e+06	135577
LAEITPDKAFQDKLYPFTWDAVRYNGKL	88	115	5	0	660.748	8	24	11.0793	11.7521	662.38	6.13936	1	0	0.712111	1.69707	1	0	0.0618743		415076	236712	1.81732e+06	1.79951e+07	5.32691e+07	1.51438e+08	2.8177e+08	4.00008e+08	4.50138e+08	3.57738e+08	2.51431e+08	1.42528e+08	6.76645e+07	2.65035e+07	8.8189e+06	2.17708e+06	604436	812955	572552	801426	519686	365114	109835	301250	457315	70570.9	151021	179777	674979	102146
AEITPDKA	89	96	1	0	844.441	4	5	3.5553	4.20358	847.741	2.81626	1	0	2.27047	1.60724		1	0.211361		42477.6	7.77388e+06	4.88623e+07	8.45594e+07	7.0161e+07	2.57594e+07	2.33741e+06	311792	212332	414627
AEITPDKAFQDKL	89	101	2	0	738.391	5	10	7.86753	8.05448	740.302	2.94986	1	0	0.9107	-0.0854707	0	1	0.251643		357907	737556	1.9035e+07	2.9437e+07	3.72835e+07	2.32481e+07	7.59055e+06	922370	249918	0	67325.1	67889.3	418138	0	187445	0
AEITPDKAFQDKL	89	101	3	0	492.596	5	10	7.88313	8.16347	494.803	5.74743	0.4	1					0.360497		65961.5	320869	6.11784e+06	1.93408e+07	2.42422e+07	1.49207e+07	5.51861e+06	1.79328e+06	798468	0	36044.9	3.9685e+06	0	33497.6	2.28891e+07	22719.7
AEITPDKAFQDKLYPFT	89	105	2	0	992.507	6	13	9.88412	9.9775	995.064	3.90188	1	0	0.936849	-0.428783	1	0	0.361115		627543	0	814000	4.23858e+06	1.22903e+07	1.45349e+07	1.04641e+07	3.87004e+06	425128	0	0	0	0	0	0	0	0	0	0	812119
AEITPDKAFQDKLYPFT	89	105	3	0	662.007	6	13	9.83743	9.9775	663.733	3.96593	1	0	0.961823	-0.257494	1	0	0.12987		0	147936	1.79975e+06	9.49046e+06	2.08006e+07	2.28157e+07	1.67243e+07	7.09527e+06	1.9361e+06	121756	1.42945e+06	87610.5	92646.4	0	123397	87736.4	0	246685	94362.4	515965
AEITPDKAFQDKLYPFTW	89	106	2	0	1085.55	6	14	11.799	12.1737	1088.09	3.74084	1	0	0.769877	0.60366	1	-1	0.218211		689311	135882	5.65355e+06	2.66463e+07	5.80006e+07	6.61067e+07	5.3396e+07	2.16467e+07	4.7967e+06	864202	178285	0	0	27787.7	483612	504220	1.21939e+06	98819.7	189143	185781	202845
AEITPDKAFQDKLYPFTW	89	106	3	0	724.033	6	14	11.7833	12.2989	725.688	3.62058	1	0	0.726336	1.12034	1	-1	0.149492		793905	3.10817e+07	1.79359e+07	6.51749e+07	1.27982e+08	1.46497e+08	1.14872e+08	6.31397e+07	2.04446e+07	5.29621e+06	2.70959e+06	595262	295010	1.52557e+06	305847	271109	1.09698e+06	583235	527112	1.40838e+06	51540.5
AEITPDKAFQDKLYPFTWD	89	107	2	0	1143.06	6	15	11.1416	11.8771	1145.63	3.7394	1	0	0.679099	1.92719	1	-2	0.138109		0	1.61579e+06	5.2464e+07	2.13897e+08	3.86751e+08	4.52691e+08	3.44662e+08	1.99018e+08	8.07954e+07	3.00641e+07	3.77807e+06	1.78805e+06	709214	1.33802e+06	212615	518128	128110	1.2953e+06	499322	624003	0	234976
AEITPDKAFQDKLYPFTWD	89	107	3	0	762.376	6	15	11.0949	11.7833	764.135	3.87428	1	0	0.724676	1.75462	1	-2	0.0802016		786387	1.45645e+07	1.26858e+08	3.96668e+08	7.66243e+08	9.0639e+08	7.3026e+08	4.43203e+08	1.93941e+08	7.99137e+07	2.33929e+07	8.28271e+06	3.56238e+06	556567	1.11628e+06	3.8064e+06	213726	683714	1.04942e+07	615358	203332	1.88695e+06
AEITPDKAFQDKLYPFTWDA	89	108	2	0	1178.58	7	16					0
AEITPDKAFQDKLYPFTWDA	89	108	3	0	786.055	7	16	10.9701	11.799	788.758	6.66193	0.6	1					0.491701		1.23883e+06	3.47984e+06	3.40575e+07	1.45652e+08	2.75969e+08	3.5645e+08	3.36681e+08	3.6253e+08	6.53767e+08	7.97879e+08	6.37227e+08	3.63406e+08	1.6866e+08	5.95502e+07	1.64468e+07	1.99967e+06	2.82307e+06	2.23807e+06	3.79242e+06	4.11237e+06	4.46436e+06	1.51626e+06	2.81533e+06	495815
AEITPDKAFQDKLYPFTWDAVRYNGKL	89	115	3	0	1062.88	8	23	11.0169	11.1105	1065.44	5.71693	0.6	0					0.168275		0	0	2.51466e+06	2.0768e+07	6.19033e+07	1.47049e+08	2.44592e+08	3.07818e+08	3.05965e+08	2.25694e+08	1.46055e+08	7.93142e+07	3.58246e+07	1.29059e+07	0	1.39744e+06	295966	686098	1.51408e+06	0	0	0	0	0	0	367875	23605.4	165218	220278	147349
AEITPDKAFQDKLYPFTWDAVRYNGKL	89	115	4	0	797.412	8	23	10.8729	11.4085	799.345	5.78177	0.6	0					0.0526598		1.03552e+07	2.60765e+06	1.46471e+07	4.76188e+07	1.55546e+08	3.77934e+08	6.54424e+08	8.18868e+08	7.78354e+08	5.78528e+08	3.76783e+08	1.89198e+08	1.01559e+08	3.31024e+07	9.51094e+06	2.30254e+06	1.17238e+07	1.29779e+06	355535	476412	4.37147e+06	960768	474602	204555	5.61343e+06	1.68895e+06	2.28484e+06	2.38775e+06	2.20605e+06	1.2345e+06
EITPDKAFQDKLYPFTWDAVRYNGKL	90	115	3	0	1039.2	8	22	10.9857	11.1572	1042.23	7.16372	1	1	1.06599	-0.142282		-5	0.400111		0	673890	405303	610700	2.06028e+06	1.09347e+07	1.92503e+07	2.6998e+07	2.22677e+07	1.57894e+07	9.9146e+06	1.44113e+06	664376	194986	292147	1.2132e+06	4.68534e+06	7.38076e+06	7.28722e+06	2.02223e+06	0	166091	0	0	0	0	0	0	20360.9	0
ITPDKAFQDKLYPFTWDAVRYNGKL	91	115	3	0	996.187	7	21					-1
FQDKLYPFT	97	105	2	0	579.795	5	6	9.02345	9.12035	580.686	1.05221	0.6	0					0.247226		6.35881e+06	5.20999e+06	286862	0	451404	0	299237	698243	967602	455946	0	0
FQDKLYPFTW	97	106	1	0	1344.66	5	7	12.2833	12.3963	1347.43	1.9114	0.4	0					0.792137		0	991116	3.16426e+06	4.06084e+06	1.20594e+06	16530.5	163154	8183.95	210664	0	0	0	0
FQDKLYPFTW	97	106	2	0	672.835	5	7	11.8615	12.6169	673.707	0.882949	1	0	0.0548466	2.00021	0	0	0.139698		9.05786e+07	4.0247e+08	3.39526e+08	1.58244e+08	5.11064e+07	8.50482e+06	814099	915783	262140	372937	224071	124546	655882
FQDKLYPFTWD	97	107	1	0	1459.69	5	8	11.3929	11.6112	1461.33	0.717858	0.4	0					1.63734		194539	1.50307e+07	9.37017e+06	1.55851e+06	0	0	0	0	0	0	204127	270348	0	0
FQDKLYPFTWD	97	107	2	0	730.348	5	8	11.3773	12.0332	731.309	1.00153	1	0	0.0500599	1.63512	1	-1	0.115302		2.7066e+08	1.11636e+09	1.02081e+09	5.17234e+08	2.00831e+08	7.95111e+07	2.97621e+07	6.7128e+06	5.66694e+06	143315	526213	574470	1.75657e+06	829906
FQDKLYPFTWDA	97	108	2	0	765.867	5	9	11.235	11.799	766.843	0.99217	1	0	-0.0257183	1.29768		-1	0.464472		7.22261e+07	3.27396e+08	3.10474e+08	1.6386e+08	5.92995e+07	1.177e+07	1.62657e+06	1.22288e+06	290925	276096	185726	998469	1.50636e+06	3.23375e+06	2.0534e+06
FQDKLYPFTWDAVRYNGKL	97	115	2	0	1181.1	7	16	10.5419	10.5575	1181.89	0.112819	0.6	0					0.49854		2.23312e+06	2.66015e+06	1.49503e+06	236145	381364	0	278762	0	8793	0	218522	0	0	0	0	0	0	0	0	0	0	0	0	0
FQDKLYPFTWDAVRYNGKL	97	115	3	0	787.739	7	16	10.9042	11.2817	789.165	2.8131	0.6	0					0.118043		9.6131e+06	1.05867e+08	3.06493e+08	6.02437e+08	7.54575e+08	5.95039e+08	3.3944e+08	1.60171e+08	5.9806e+07	1.69664e+07	1.85819e+06	1.6817e+06	1.00647e+06	2.75434e+06	2.73866e+06	5.08866e+06	1.55192e+06	173708	195248	561174	1.13667e+06	182811	3.65633e+06	874630
FQDKLYPFTWDAVRYNGKL	97	115	4	0	591.056	7	16	10.8729	11.3284	592.108	2.74109	1	0	0.283864	0.899884	-1	1	0.0692311		197415	1.05191e+07	5.18893e+07	1.07214e+08	1.27531e+08	9.59282e+07	5.67998e+07	2.16907e+07	6.0518e+06	2.08698e+06	165586	71755.5	0	68828.4	0	0	0	283308	0	260902	0	752998	47070.5	153247
DKLYPFTWD	99	107	2	0	592.785	5	6	10.7169	11.1728	593.516	0.718823	0.4	0					0.507408		3.61312e+06	1.98599e+07	1.04253e+07	1.58538e+06	58837.3	61820.2	78792.9	163549	94309.9	123869	63932.4	263877
DKLYPFTWDA	99	108	2	0	628.303	5	7					-1
DKLYPFTWDAVRYNGKL	99	115	3	0	696.03	6	14	10.5887	10.6824	697.365	2.72045	0.6	0					0.144471		0	1.04276e+06	6.03141e+06	1.0228e+07	1.20652e+07	7.40465e+06	2.23763e+06	1.05623e+06	258047	0	245735	0	82813.9	268732	0	0	0	0	0	36708.5	237904
YPFTWD	102	107	1	0	828.356	4	4	10.8573	11.0949	829.336	0.449049	0.4	0					0.29433		1.2204e+07	2.44397e+07	7.65089e+06	557543	88573.7	444757	62351.7	0	0
YPFTWDAVRYNGKL	102	115	2	0	865.438	6	12					-1
YPFTWDAVRYNGKL	102	115	3	0	577.295	6	12	10.3235	10.7949	578.535	2.6474	0.6	0					0.45197		239167	1.07102e+07	4.93259e+07	8.12887e+07	7.16673e+07	4.07235e+07	1.6751e+07	2.40917e+06	89500.6	213618	0	38234	74275.7	122471	0	3.69728e+06	0	63950.4	393599
WDAVRYNGKL	106	115	2	0	611.322	5	8	7.83632	8.30375	612.572	1.7629	0.6	0					0.455357		2.2644e+07	1.84208e+08	3.51399e+08	2.82757e+08	1.24892e+08	4.11065e+07	5.9106e+06	868358	441995	268546	783511	0	3.15265e+06	220178
DAVRYNGKL	107	115	1	0	1035.56	4	7	5.83953	6.27563	1038.03	1.86933	0.4	0					0.334437		994878	2.5087e+07	6.77966e+07	4.85499e+07	1.96188e+07	2.90672e+06	155971	395497	0	0	400646	128301
DAVRYNGKL	107	115	2	0	518.283	4	7	5.77728	6.50972	519.473	1.78099	1	0	0.705117	1.916	1	0	0.0659033		7.0646e+07	4.32079e+08	8.45271e+08	6.34284e+08	2.6037e+08	7.54173e+07	1.4215e+07	65505.2	265228	176610	1383.37	0
AVRYNGKL	108	115	1	0	920.531	4	6	5.57438	6.05742	922.919	1.84619	1	0	0.975138	1.00091	1	0	0.188478		1.83049e+07	1.70201e+08	3.41441e+08	2.5163e+08	1.02065e+08	2.79091e+07	2.29616e+06	128000	101780	316705	87934.9
AVRYNGKL	108	115	2	0	460.769	4	6	5.57438	6.1353	462.003	1.92695	1	0	1.04336	1.28668	1	0	0.0272284		3.45554e+08	2.13622e+09	4.28109e+09	3.45754e+09	1.4858e+09	4.40116e+08	8.67841e+07	7.11749e+07	251630	2.68846e+06	0
AVRYNGKLIAYPIAVEA	108	124	3	0	616.684	6	14					-1
VRYNGKL	109	115	2	0	425.251	4	5	5.4021	5.93285	426.392	1.78265	0.4	0					0.0414313		1.48492e+08	9.14067e+08	1.65451e+09	1.16482e+09	4.24692e+08	1.06113e+08	1.7585e+07	1.57379e+06	3.22645e+06	0
VRYNGKL	109	115	3	0	283.836	4	5	5.41773	5.93285	284.588	1.75463	1	0	1.19425	1.11863	1	0	0.0950096		1.40841e+07	1.25455e+08	2.29212e+08	1.46837e+08	5.07299e+07	1.13027e+07	810804	2.3239e+06	0	0
RYNGKL	110	115	2	0	375.716	4	4	5.62135	5.87063	376.625	1.37924	0.4	0					0.166551		2.89084e+06	2.39351e+07	3.21016e+07	1.25286e+07	1.261e+06	288406	0	0	0
IAYPIA	116	121	1	0	647.376	4	3	6.8849	7.32168	647.784	0.00266772	1	0	-0.579991	0.83121	1	1	0.0247029		1.64268e+09	6.1877e+08	1.38541e+08	2.88666e+07	1.05165e+06	128388	0	6162.78
IAYPIA	116	121	2	0	324.192	4	3	6.91608	7.50855	324.333	-0.122851	1	0	-0.792064	1.40244	1	1	0.152215		1.1479e+08	3.78794e+07	1.65121e+06	176861	39710.8	0	202662	63501.7
IAYPIAV	116	122	2	0	373.726	4	4	8.14788	8.44407	373.951	-0.0167286	1	0	-0.605697	0.315325		1	0.233555		4.25765e+07	2.5411e+07	1.96504e+06	156948	0	373503	0	0	0
IAYPIAVE	116	123	1	0	875.487	4	5	7.60212	7.99222	876.067	0.041508	1	0	-0.54242	0.659921	1	1	0.0564898		7.42608e+08	4.1446e+08	1.266e+08	2.79874e+07	294553	229316	0	0	216888	272159
IAYPIAVE	116	123	2	0	438.247	4	5	7.63335	8.17905	438.479	-0.0738998	1	0	-0.659414	1.23084	1	1	0.0804425		1.66481e+08	8.59053e+07	1.49346e+07	2.07204e+06	266743	0	0	123180	114860	0
IAYPIAVEA	116	124	1	0	946.524	4	6	7.7895	8.88347	947.183	0.0800741	1	0	-0.516853	3.24253	1	1	0.817439		4.87711e+09	2.79663e+09	9.15261e+08	3.10392e+08	6.33506e+07	3.27734e+06	2.17887e+06	359759	750740	1.07346e+06	2.75853e+06
IAYPIAVEA	116	124	2	0	473.766	4	6	7.83632	8.55313	474.059	0.0073121	1	0	-0.578321	1.8587	1	1	0.0368541		1.52988e+09	8.42417e+08	2.72749e+08	5.50261e+07	2.90462e+06	1.36568e+06	351310	215599	81274.6	344499	0
IAYPIAVEAL	116	125	2	0	530.308	4	7	10.0398	10.7325	530.576	-0.1144	0.6	0					0.289644		9.80056e+07	5.72286e+07	1.41307e+07	98172.8	56006	89771.1	94327	0	304105	75408.8	0	77139.1
EALSLIYNKDLLPNPPKTWEEIPALDKELKAKGKSALM	123	160	4	0	1066.84	9	32					-1
ALSLIYNKDLLPNPPKT	124	140	2	0	949.043	6	12					-1
ALSLIYNKDLLPNPPKT	124	140	3	0	633.031	6	12	9.08925	9.26047	633.644	0.690462	1	0	-0.292852	-0.143199	1	1	0.162695		6.57969e+07	1.42247e+08	1.24617e+08	4.62197e+07	7.31856e+06	712448	172861	236093	0	362868	553430	0	1.86293e+06	0	117516	8.57468e+06	164098	94280.5	0
ALSLIYNKDLLPNPPKTWEEIPAL	124	147	3	0	912.505	7	18	11.705	12.1737	913.623	1.67641	1	0	-0.112429	0.948501		0	0.439653		2.17109e+07	8.89087e+07	1.26601e+08	1.06498e+08	7.24181e+07	3.26076e+07	9.4769e+06	3.90232e+06	476517	282948	1.2559e+07	664559	213794	1.86667e+07	485674	175145	1.3163e+06	135124	53223.4	95423.3	759828	109287	325621	497303	285902	273976
LSLIYNKDLLPNPPKT	125	140	2	0	913.525	6	11	9.02345	9.21377	914.508	0.858084	1	0	-0.1891	-0.0731179	1	1	0.114716		1.79081e+07	5.916e+07	6.63122e+07	3.87495e+07	1.47078e+07	1.80614e+06	87481.2	0	40835.5	170418	561436	270932	45243.4	0	41596	0	40506.8	207479
LSLIYNKDLLPNPPKT	125	140	3	0	609.352	6	11	8.9457	9.40062	610.01	0.864954	1	0	-0.185935	0.897744	1	1	0.0771961		4.7753e+07	1.60841e+08	1.56844e+08	9.62731e+07	4.06979e+07	7.29319e+06	2.53669e+06	668574	364891	423008	534474	997413	71669.9	245148	0	214914	106047	0
LSLIYNKDLLPNPPKTW	125	141	3	0	671.379	6	12					-1
LSLIYNKDLLPNPPKTWEEIPAL	125	147	2	0	1332.74	7	17	11.6112	12.0176	1333.98	0.844259	1	0	-0.332775	0.719545	1	-1	0.168261		1.44668e+07	6.53393e+07	9.59233e+07	7.77873e+07	4.4022e+07	1.31924e+07	1.03496e+06	0	0	0	0	251258	205399	486011	633253	285786	392467	185707	0	0	211017	0	0	0	0
LSLIYNKDLLPNPPKTWEEIPAL	125	147	3	0	888.826	7	17	11.4864	12.1737	889.747	1.12649	1	0	-0.248626	1.75052	1	0	0.170407		2.94368e+08	9.97473e+08	1.42889e+09	1.22685e+09	7.69344e+08	3.76762e+08	1.57203e+08	5.1736e+07	1.61621e+07	1.60297e+07	2.44611e+06	497880	1.46143e+07	377090	143929	1.01377e+06	456090	215568	379091	7.79887e+06	48733	1.21279e+06	1.31132e+07	276215	577323
LSLIYNKDLLPNPPKTWEEIPALDKELKAKGKSAL	125	159	4	0	984.058	9	29	10.5731	10.7637	985.933	5.11572	0.6	0					0.372946		10316.7	643605	1.24446e+07	2.35302e+07	3.50246e+07	4.07356e+07	4.22961e+07	2.8113e+07	1.40233e+07	7.12334e+06	1.84389e+06	1.53999e+06	127492	136450	0	8758.86	176985	116657	27522.1	0	81802.9	4011.11	14199.2	5573.59	20349.9	79110.2	160674	162458	65585.4	23327.5
LSLIYNKDLLPNPPKTWEEIPALDKELKAKGKSALM	125	160	3	0	1355.42	9	30	10.7481	11.0793	1357.3	3.10531	1	0	-0.0598351	0.443807	1	0	0.158564		60950.6	3.61464e+06	1.49498e+07	4.41919e+07	8.04307e+07	9.13624e+07	8.91704e+07	6.38586e+07	4.04879e+07	1.65741e+07	2.66973e+06	1.08491e+06	14780.5	0	1.10639e+06	0	0	201171	0	0	0	8934.43	92133.3	44387.8	53972.4	31298.1	250127	54264.5	79117.2	652271
LSLIYNKDLLPNPPKTWEEIPALDKELKAKGKSALM	125	160	4	0	1016.82	9	30	10.6199	11.2039	1018.32	3.47264	1	0	0.00222771	1.37125	1	0	0.24732		1.16084e+06	3.84736e+07	1.92851e+08	4.88777e+08	7.89966e+08	9.4758e+08	8.27502e+08	6.51813e+08	4.07124e+08	2.3116e+08	1.13557e+08	5.12964e+07	2.37157e+07	1.13392e+07	4.33104e+06	1.37452e+06	7.6182e+06	597814	76895.9	113671	4.97474e+07	0	0	209328	2.13795e+07	203666	0	140821	3.54854e+06	120242
LSLIYNKDLLPNPPKTWEEIPALDKELKAKGKSALM	125	160	5	0	813.656	9	30	10.6199	11.2039	814.802	3.19772	1	0	-0.0442208	1.37125	1	0	0.0727164		705328	1.71897e+07	1.05411e+08	2.74477e+08	4.5762e+08	5.46599e+08	5.03969e+08	3.65327e+08	2.28529e+08	1.32394e+08	6.43686e+07	2.94577e+07	1.42322e+07	5.24282e+06	2.63675e+06	2.5187e+06	830046	369634	406409	314697	674222	366477	423850	550640	874226	2.04334e+06	339015	561994	0	239756
LSLIYNKDLLPNPPKTWEEIPALDKELKAKGKSALM	125	160	7	0	581.471	9	30	10.8105	11.0325	582.291	3.20953	1	0	-0.0422261	0.0433171	1	0	0.118978		0	211733	2.44527e+06	8.05372e+06	1.77022e+07	2.10829e+07	1.86554e+07	1.28678e+07	8.38331e+06	3.79767e+06	1.12366e+06	278618	339038	7067.56	0	66793.6	0	0	61921.2	582237	0	0	59985.2	0	0	0	48916.2	0	0	0
LSLIYNKDLLPNPPKTWEEIPALDKELKAKGKSALMF	125	161	5	0	843.07	9	31					-1
SLIYNKDLLPNPPKT	126	140	2	0	856.983	6	10					0
SLIYNKDLLPNPPKT	126	140	3	0	571.658	6	10	7.99222	8.14788	572.259	0.769492	0.6	0					0.0741088		9.66996e+06	2.46342e+07	2.7386e+07	1.45275e+07	3.02278e+06	513795	122820	295296	256937	0	114611	0	0	0	95807.8	0	0
SLIYNKDLLPNPPKTWEEIPAL	126	147	2	0	1276.19	7	16	11.0793	11.6268	1277.7	1.4579	1	0	-0.122645	1.23763	1	-1	0.47308		1.0184e+07	8.15076e+07	9.86322e+07	8.51876e+07	3.35233e+07	1.00594e+07	32787.8	279587	0	276320	0	734569	0	489384	248480	394588	0	0	0	0	277159	0	1.13461e+07	0
SLIYNKDLLPNPPKTWEEIPAL	126	147	3	0	851.132	7	16	11.0013	11.8771	852.025	1.11706	1	0	-0.230619	2.44197	1	0	0.13132		1.97256e+08	6.53933e+08	8.33879e+08	6.8844e+08	4.17691e+08	1.84937e+08	6.63537e+07	1.93369e+07	3.14765e+06	2.18875e+06	5.43444e+06	2.28003e+06	3.04772e+07	1.86332e+06	4.39071e+06	2.19264e+06	1.37181e+06	956707	434174	1.2135e+06	526534	1.12771e+06	4.03841e+06	1.14008e+06
SLIYNKDLLPNPPKTWEEIPALDKELKAKGKSALM	126	160	3	0	1317.73	9	29	10.4482	10.7325	1319.52	2.90549	1	0	-0.0766686	0.271662	1	0	0.0909001		929114	633362	1.4353e+07	4.69185e+07	7.05596e+07	8.09703e+07	7.57692e+07	5.38229e+07	3.09257e+07	1.25854e+07	2.2493e+06	0	21662.3	0	0	0	233409	0	0	0	0	0	11200.1	0	195528	0	253474	0	0	0
SLIYNKDLLPNPPKTWEEIPALDKELKAKGKSALM	126	160	4	0	988.547	9	29	10.3235	10.951	989.934	3.0868	0.6	0					0.0740743		3.4438e+06	2.49866e+07	1.30774e+08	3.18789e+08	5.08069e+08	5.88233e+08	5.27139e+08	3.83706e+08	2.43225e+08	1.29276e+08	6.40388e+07	2.5399e+07	9.28714e+06	4.47581e+06	615244	406062	758268	510300	278652	151466	390184	159515	0	133894	393869	0	200763	600778	24747.6	0
SLIYNKDLLPNPPKTWEEIPALDKELKAKGKSALM	126	160	5	0	791.039	9	29					-1
LIYNKDLLPNPPKT	127	140	2	0	813.467	5	9	7.77388	7.85193	814.428	0.936797	0.4	0					0.143349		875817	4.49578e+06	5.20263e+06	2.39812e+06	126882	0	0	0	76624.8	0	95526.2	0	88227.5	0	30087.3
LIYNKDLLPNPPKT	127	140	3	0	542.647	5	9					-1
LIYNKDLLPNPPKTWEEIPA	127	146	3	0	784.426	7	14	10.417	11.235	785.213	0.91721	0.6	0					0.04879		1.44516e+09	4.2298e+09	5.12505e+09	3.84095e+09	2.10549e+09	9.01119e+08	3.04863e+08	8.44736e+07	2.2371e+07	5.2584e+07	1.1792e+07	6.65192e+06	3.08336e+07	4.72904e+06	1.19907e+06	2.61152e+06	1.55833e+06	1.77065e+06	519188	236860	666654	299006
LIYNKDLLPNPPKTWEEIPAL	127	147	2	0	1232.68	7	15					-1
LIYNKDLLPNPPKTWEEIPAL	127	147	3	0	822.121	7	15					-1
LIYNKDLLPNPPKTWEEIPALDKELKAKGKSALM	127	160	5	0	773.633	9	28	10.3858	10.6824	774.814	3.48977	1	0	0.0472394	0.316609		0	0.177463		0	1.15468e+06	1.26071e+07	3.19662e+07	5.8765e+07	6.18686e+07	5.52228e+07	3.64342e+07	2.24296e+07	1.36742e+07	7.95978e+06	1.12719e+06	487146	0	612854	1.92067e+06	0	193901	344681	8452.78	519652	13075.5	101583	96745.1	275288	152196	208476	707856	108605	82934.6
IYNKDLLPNPPKT	128	140	2	0	756.925	5	8	6.7913	7.3061	757.791	0.819549	0.4	0					0.0719345		2.56178e+08	6.55835e+08	5.56632e+08	2.96888e+08	1.07683e+08	3.16996e+07	4.91067e+06	1.04097e+06	99202.1	248837	84357.9	7292.97	154755	763422
IYNKDLLPNPPKT	128	140	3	0	504.952	5	8	6.8069	7.13458	505.524	0.802326	1	0	-0.0761534	0.430904	1	1	0.042289		1.71941e+08	4.18449e+08	3.58478e+08	1.90171e+08	7.17144e+07	1.80027e+07	2.31621e+06	486243	217168	0	12618.5	0	0	320631
IYNKDLLPNPPKTW	128	141	3	0	566.979	6	9					-1
IYNKDLLPNPPKTWEEIPAL	128	147	2	0	1176.14	7	14	10.4482	11.0793	1177.29	0.866708	1	0	-0.270706	1.54407	1	0	0.146179		3.11457e+08	8.99869e+08	1.16018e+09	8.5528e+08	4.63447e+08	1.99105e+08	5.19736e+07	1.04649e+07	2.10022e+06	2.64288e+06	928677	17081.3	54560.6	52516.4	117708	1.97214e+06	40703	496064	350.987	308554	48085.2	119247
IYNKDLLPNPPKTWEEIPAL	128	147	3	0	784.426	7	14	10.417	11.235	785.213	0.91721	1	0	-0.252422	2.23008	1	0	0.04879		1.44516e+09	4.2298e+09	5.12505e+09	3.84095e+09	2.10549e+09	9.01119e+08	3.04863e+08	8.44736e+07	2.2371e+07	5.2584e+07	1.1792e+07	6.65192e+06	3.08336e+07	4.72904e+06	1.19907e+06	2.61152e+06	1.55833e+06	1.77065e+06	519188	236860	666654	299006
IYNKDLLPNPPKTWEEIPAL	128	147	4	0	588.572	7	14					-1
IYNKDLLPNPPKTWEEIPALD	128	148	2	0	1233.65	7	15	10.289	10.4638	1234.64	0.471773	1	0	-0.42508	-0.129929	0	1	0.513132		4.87197e+06	8.84084e+06	1.07908e+07	5.45783e+06	1.42816e+06	238590	176298	0	0	0	322850	7809.45	0	0	0	0	0	191611	143949	0	0	0	0
IYNKDLLPNPPKTWEEIPALD	128	148	3	0	822.769	7	15	10.2734	10.5731	823.623	1.05773	0.6	0					0.251021		2.29579e+07	8.31556e+07	1.04153e+08	7.78062e+07	4.27656e+07	2.35584e+07	5.29528e+06	471944	551486	262571	89248.4	508841	182422	389688	743968	205323	152543	836972	161478	9776.29	1.55916e+06	0	0
IYNKDLLPNPPKTWEEIPALDKE	128	150	3	0	908.481	7	17					-1
IYNKDLLPNPPKTWEEIPALDKELKAKGKSAL	128	159	3	0	1207.34	8	26	9.89967	10.0554	1209.04	2.91137	1	0	-0.0169253	-0.200071	1	1	0.109506		0	0	5.1995e+06	1.63064e+07	2.77993e+07	2.92917e+07	2.36092e+07	1.22423e+07	9.14064e+06	1.11051e+06	259197	506826	0	254330	0	0	0	0	0	0	0	0	0	0	0	0	0	0	0	0
IYNKDLLPNPPKTWEEIPALDKELKAKGKSAL	128	159	4	0	905.758	8	26	9.80632	10.3235	907.111	3.22436	1	0	0.0440911	1.12621	1	1	0.203361		207763	7.74619e+06	6.56928e+07	1.64405e+08	2.52979e+08	2.89293e+08	2.22498e+08	1.46808e+08	8.13384e+07	3.94387e+07	1.26292e+07	2.57462e+06	985599	765775	496598	536399	0	0	367870	0	0	0	1.16137e+07	45853.2	0	433205	1.94721e+06	701251	656455	355550
IYNKDLLPNPPKTWEEIPALDKELKAKGKSALM	128	160	3	0	1251.02	9	27	9.9775	10.6199	1252.8	3.00514	1	0	-0.0203427	1.58577	1	1	0.0671355		187894	3.89678e+07	2.20648e+08	5.44075e+08	8.20899e+08	8.97642e+08	7.86771e+08	5.60509e+08	3.39807e+08	1.61318e+08	6.77695e+07	2.55864e+07	6.79834e+06	1.29573e+06	14577.1	6840.82	14543.2	7904.66	0	0	370033	0	317291	0	0	0	206934	479659	33012.8	495518
IYNKDLLPNPPKTWEEIPALDKELKAKGKSALM	128	160	4	0	938.518	9	27	10.0554	10.6355	939.878	3.09884	1	0	-0.00275284	1.35725	1	1	0.0267979		2.21138e+07	2.70268e+08	1.14759e+09	2.80317e+09	4.27059e+09	4.59005e+09	4.09626e+09	2.88748e+09	1.63276e+09	8.99101e+08	4.49136e+08	2.09436e+08	9.94662e+07	5.40239e+07	2.57719e+07	1.60005e+07	1.39244e+07	4.18306e+06	4.42628e+06	4.14756e+06	1.15065e+07	6.09546e+06	5.96619e+06	3.72038e+06	5.73269e+06	1.8474e+06	0	186885	1.67298e+06	579986
IYNKDLLPNPPKTWEEIPALDKELKAKGKSALM	128	160	5	0	751.016	9	27	9.9775	10.6199	752.11	3.12987	1	0	0.00307289	1.58577	1	1	0.0589717		1.06939e+07	1.17424e+08	5.29986e+08	1.28498e+09	1.98613e+09	2.2441e+09	1.93134e+09	1.35701e+09	7.97289e+08	4.2804e+08	2.0679e+08	9.31581e+07	6.24254e+07	1.58072e+07	9.69411e+06	5.31203e+06	1.75898e+06	3.24158e+06	2.87518e+06	2.99645e+06	1.55823e+06	2.01604e+06	5.94323e+06	3.81904e+06	1.66312e+06	1.92388e+06	322721	331765	4.75907e+06	213976
IYNKDLLPNPPKTWEEIPALDKELKAKGKSALM	128	160	6	0	626.014	9	27	9.96193	10.5887	626.915	3.06413	1	0	-0.00926943	1.52841	1	1	0.0323176		755768	3.62697e+07	1.86279e+08	4.63833e+08	7.12358e+08	8.10534e+08	6.8997e+08	4.68191e+08	2.85148e+08	1.48599e+08	6.49048e+07	2.84876e+07	1.12929e+07	5.12713e+06	1.7107e+06	1.15949e+06	519335	342875	328632	390739	868418	400825	284051	985096	1.00969e+06	87918.6	1.24033e+06	0	500568	0
IYNKDLLPNPPKTWEEIPALDKELKAKGKSALMF	128	161	3	0	1300.04	9	28	10.7793	11.0325	1302.05	3.56429	1	0	0.0607278	0.157734	1	1	0.236955		0	0	0	1.60718e+07	4.44191e+07	5.58223e+07	5.51791e+07	3.76372e+07	1.73792e+07	7.8015e+06	2.16815e+06	198320	0	0	21248.1	0	0	0	962527	6619.22	0	2.76944e+06	619.197	153746	937.23	196375	246917	698324	258420	0
IYNKDLLPNPPKTWEEIPALDKELKAKGKSALMF	128	161	4	0	975.285	9	28	10.7793	11.1261	976.731	3.33607	1	0	0.0194154	0.500924	1	1	0.051273		28311.4	9.85266e+06	7.5091e+07	2.32994e+08	3.98002e+08	4.75367e+08	4.46103e+08	3.36854e+08	2.0258e+08	1.40167e+08	5.62441e+07	2.99024e+07	1.14358e+07	4.60046e+06	892374	376639	986236	50987.7	284650	27069.8	372480	299825	350544	209074	450782	239057	780486	67986.9	1691.66	0
IYNKDLLPNPPKTWEEIPALDKELKAKGKSALMF	128	161	5	0	780.43	9	28					-1
IYNKDLLPNPPKTWEEIPALDKELKAKGKSALMF	128	161	6	0	650.526	9	28	10.7793	11.0169	651.494	3.36205	1	0	0.0241173	0.100495	1	1	0.094573		9636.92	2.50623e+06	1.02039e+07	3.13923e+07	5.12806e+07	5.8291e+07	5.41025e+07	4.27579e+07	2.54516e+07	1.3404e+07	7.58754e+06	2.33362e+06	1.13197e+06	561780	350367	51874.7	53010.8	119836	779941	77529.3	115468	126011	66462.7	148818	409281	480584	95407.5	139466	50768.3	252567
YNKDLLPNPPKTWEEIPAL	129	147	3	0	746.732	6	13					-1
WEEIPAL	141	147	1	0	857.44	4	4	11.235	11.3462	860.157	2.18966	0.4	1					1.97712		2.04442e+06	2.60048e+06	474812	15326	4.36532e+06	599783	360959	252951	187461
WEEIPAL	141	147	2	0	429.224	4	4	10.1332	10.6043	429.404	-0.166318	1	0	-0.795254	0.957185	-1	0	0.162806		2.13875e+07	9.74346e+06	603813	0	0	0	81230.8	0	0
WEEIPALDKELKAKGKSALM	141	160	2	0	1129.12	7	17	9.46293	9.63503	1131.06	2.46131	1	0	0.149363	-0.139958	1	1	0.405028		184054	4.4068e+06	2.28124e+07	3.00079e+07	2.79252e+07	1.33805e+07	4.82144e+06	244925	46969.4	0	0	0	0	0	0	0	0	0	0	866782	0	2.25295e+06	0	35614.5	0
WEEIPALDKELKAKGKSALM	141	160	3	0	753.08	7	17	9.36947	9.75962	754.292	2.20869	1	0	0.0740429	0.660104	1	1	0.0676529		1.24668e+07	1.22818e+08	3.94317e+08	5.30678e+08	4.47029e+08	2.79532e+08	1.38739e+08	5.82051e+07	2.0718e+07	5.61896e+06	1.46417e+06	146661	696635	605569	493531	466405	683413	107938	0	627902	1.71814e+06	785564	1.0711e+06	627763	405851
WEEIPALDKELKAKGKSALM	141	160	4	0	565.062	7	17	9.36947	9.7285	565.952	2.13512	1	0	0.0521091	0.545932	1	1	0.0937706		702987	2.0702e+07	8.44834e+07	1.14324e+08	9.60664e+07	5.47886e+07	2.63731e+07	7.13021e+06	423806	520918	0	65085.6	203123	0	130025	73209.6	0	280754	103090	670670	8536.33	662915	0	0	0
WEEIPALDKELKAKGKSALMF	141	161	3	0	802.103	7	18	10.5419	10.6668	803.37	2.26783	1	0	0.0541114	-0.313326		1	1.04937		564746	5.48142e+06	1.92551e+07	2.90102e+07	2.54145e+07	1.68051e+07	8.13584e+06	2.6576e+06	281267	159322	61476.3	126366	155395	133639	170605	0	355182	301253	0	19600.6	0	0	0	50088.4	252190	0
EEIPAL	142	147	1	0	671.361	4	3	7.91433	7.97663	672.713	0.957245	0.4	0					0.848139		6.92274e+06	0	7.42807e+06	538129	91664.8	0	515779	167114
EEIPALDKELKAKGKSALM	142	160	3	0	691.054	6	16					-1
PALDKELKAKGKSALM	145	160	3	0	567.331	6	14					-1
DKELKAKGKSAL	148	159	2	0	644.385	5	10	4.06217	4.5669	645.663	1.80746	1	0	0.331649	1.08053	1	1	0.0417186		1.74714e+07	1.34573e+08	2.61567e+08	2.16363e+08	1.07116e+08	4.02575e+07	1.00118e+07	1.5097e+06	164765	0	24865.5	0	0	0	37907.7	0
DKELKAKGKSAL	148	159	3	0	429.926	5	10	4.06217	4.5669	430.838	1.98876	1	0	0.423545	1.08053	1	1	0.124238		1.29174e+07	1.02672e+08	2.218e+08	1.76068e+08	8.42926e+07	3.05121e+07	7.83595e+06	834153	169830	0	1.40056e+07	36580.5	0	1.52813e+06	0	67473.6
DKELKAKGKSALM	148	160	1	0	1418.8	5	11	4.97752	5.16808	1421.24	1.54634	1	0	0.128044	-0.0722006	1	1	0.349952		73705.5	5.17595e+06	1.24647e+07	9.79957e+06	4.26126e+06	194145	39724.8	14901.8	0	0	0	0	0	0	0	0	0
DKELKAKGKSALM	148	160	2	0	709.905	5	11	4.88338	5.33963	711.254	1.80419	1	0	0.246858	0.902636	1	1	0.02693		2.40221e+08	1.44575e+09	2.98299e+09	2.50135e+09	1.43171e+09	5.86555e+08	2.01181e+08	6.17165e+07	1.95462e+07	1.07036e+07	1.81755e+06	440985	0	0	25302.3	0	157097
DKELKAKGKSALM	148	160	3	0	473.606	5	11	4.88338	5.33963	474.51	1.81921	1	0	0.253778	0.902636	1	1	0.022704		2.6071e+08	1.61028e+09	3.35775e+09	2.91211e+09	1.65677e+09	6.62539e+08	2.19498e+08	6.39215e+07	1.8934e+07	9.87773e+06	3.38348e+06	1.72857e+06	105741	61823.7	6.16166e+06	0	0
DKELKAKGKSALM	148	160	4	0	355.456	5	11	4.88338	5.32403	356.143	1.85231	1	0	0.269032	0.845397	1	1	0.0360049		4.27676e+07	2.90074e+08	6.3265e+08	5.50198e+08	2.91943e+08	1.22136e+08	3.69056e+07	7.51161e+06	1.43861e+06	687401	111144	42022.2	851.834	0	0	1.05643e+07	0
DKELKAKGKSALMF	148	161	2	0	783.44	6	12	7.72705	7.96105	784.9	1.91681	1	0	0.225148	0.0871636	1	1	0.0789578		7.55673e+06	7.3768e+07	1.6431e+08	1.689e+08	1.04122e+08	4.65223e+07	1.49944e+07	5.30391e+06	176161	179220	119155	0	1.20893e+06	103818	326675	35619.3	0	0	0
DKELKAKGKSALMF	148	161	3	0	522.629	6	12	7.60212	7.99222	523.595	1.89327	0.6	0					0.508769		2.41459e+07	1.66804e+08	3.66127e+08	3.81202e+08	2.38379e+08	1.05031e+08	3.67221e+07	9.34869e+06	1.72748e+06	314035	63961.4	159334	0	0	145559	193523	78446.3	144778	468530
DKELKAKGKSALMF	148	161	4	0	392.223	6	12	7.61773	7.96105	392.94	1.86183	1	0	0.201926	0.488265	1	1	0.0637365		2.07995e+06	3.04927e+07	7.38299e+07	7.42619e+07	4.66889e+07	1.82357e+07	4.4929e+06	962426	569989	0	94011.4	0	58998.6	29779.2	0	0	0	0	0
KELKAKGKSALM	149	160	2	0	652.392	5	10	4.78862	5.09005	653.591	1.56274	1	0	0.207609	0.334588	1	1	0.066249		8.20287e+06	5.53277e+07	9.62823e+07	7.04502e+07	3.34014e+07	1.0328e+07	2.08867e+06	61247.7	0	42133.8	124340	0	0	0	0	79035.6
KELKAKGKSALM	149	160	3	0	435.264	5	10	4.82027	5.13687	436.08	1.61547	1	0	0.234338	0.390237	1	1	0.0747879		6.96965e+06	5.02439e+07	9.5752e+07	7.29179e+07	3.11618e+07	1.03004e+07	2.7311e+06	478919	128629	200730	0	6858.01	81764	120531	0	0
KELKAKGKSALMF	149	161	3	0	484.287	5	11					-1
MFNLQEPY	160	167	2	0	521.239	5	5	9.853	9.88412	521.934	0.683569	0.4	0					0.35616		364736	1.22647e+06	184265	0	330452	0	0	0	0	0	0
MFNLQEPYFTWPLIA	160	174	2	0	935.466	6	11	14.4093	15.2452	936.493	0.8006	1	0	-0.215589	2.29576		1	0.35073		2.22679e+08	4.49558e+08	3.87894e+08	2.20488e+08	9.09273e+07	2.6454e+07	8.31918e+06	5.3021e+06	4.48675e+06	3.83537e+06	9.18313e+06	3.98297e+06	4.32342e+06	3.01965e+06	3.09883e+06	3.75932e+06	3.19573e+06	3.41893e+06
FNLQEPY	161	167	1	0	910.431	4	4	8.04412	8.45965	916.921	5.93455	0.4	1					0.644992		2.27895e+07	1.98187e+07	2.34178e+06	169281	2.50275e+07	1.05185e+07	9.34727e+08	1.03588e+09	1.37615e+08
FNLQEPY	161	167	2	0	455.719	4	4	8.13232	9.12035	457.547	3.09968	0.4	0					0.905026		6.64587e+07	2.23673e+06	1.79723e+06	1.42035e+06	2.56147e+08	7.13105e+07	1.22351e+07	6.35595e+06	2.86557e+06
FNLQEPYFTW	161	170	2	0	672.817	5	7					0
FNLQEPYFTWPLI	161	173	2	0	834.427	6	9	14.4093	15.1984	835.313	0.704353	1	0	-0.187814	2.12404		-3	0.283617		3.11217e+08	5.95345e+08	4.64568e+08	2.09343e+08	7.58326e+07	2.21283e+07	6.07791e+06	6.14593e+06	5.54587e+06	3.89604e+06	3.8862e+06	5.61096e+06	3.95782e+06	3.51801e+06	5.45017e+06	3.3689e+06
FNLQEPYFTWPLIA	161	174	1	0	1738.88	6	10	13.8946	14.7296	1740.34	0.350548	1	0	-0.406816	2.29252	1	-1	1.74503		6.99632e+07	1.74388e+08	1.40315e+08	3.96501e+07	949865	565700	300386	343619	0	0	0	650460	0	0	425246	615902	1.03568e+06
FNLQEPYFTWPLIA	161	174	2	0	869.946	6	10	13.7849	14.9014	870.772	0.54441	1	0	-0.308553	3.32502	1	-1	0.0349557		5.28079e+09	9.94414e+09	8.09494e+09	4.01275e+09	1.48057e+09	4.58659e+08	1.33141e+08	4.7878e+07	2.85246e+07	2.15128e+07	1.41358e+07	5.96666e+06	6.02204e+06	7.01296e+06	7.42318e+06	7.32029e+06	8.69259e+06
FNLQEPYFTWPLIA	161	174	3	0	580.299	6	10	13.9571	14.4608	580.709	0.121023	1	0	-0.523156	1.07686	1	-2	0.191744		6.86694e+06	1.50787e+07	7.71218e+06	2.09503e+06	52319.8	88814.8	0	49561.8	25888.5	50285.9	0	0	0	0	0	55277.8	0
FNLQEPYFTWPLIAA	161	175	2	0	905.464	6	11	13.5966	14.5701	906.465	0.853218	1	0	-0.191343	2.80076		-1	0.436814		2.37319e+08	4.27778e+08	3.71834e+08	1.87054e+08	7.14167e+07	1.92117e+07	1.06123e+07	7.00233e+06	7.26761e+06	5.61161e+06	4.81994e+06	3.7885e+06	2.73789e+06	2.31526e+06	5.19985e+06	4.1696e+06	3.41465e+06	3.76227e+06
FNLQEPYFTWPLIAADGGYAFKYENGKYDIKDVGVDNAGAKAGL	161	204	4	0	1207.35	10	40	12.4748	12.9332	1209.73	6.57129	0.4	0					0.156811		221383	119782	656485	8.26716e+06	1.64175e+07	4.74995e+07	5.57756e+07	9.12216e+07	6.55281e+07	1.02642e+08	4.4029e+07	8.02182e+07	1.68853e+07	5.28355e+07	4.54667e+06	3.33288e+07	589355	1.86611e+07	284967	5.06947e+06	363804	4.28422e+06	0	0	0	113207	137385	0	346472	766922
NLQEPY	162	167	1	0	763.362	4	3	6.04183	6.24443	764.644	0.831224	0.4	0					1.43061		5.57056e+06	6.90111e+06	1.63078e+06	399243	238143	406037	581209	391785
NLQEPYFTWPLI	162	173	2	0	760.893	5	8	13.7692	13.9415	761.977	1.21265	1	0	0.183823	-0.139346		-3	0.260478		1.80433e+07	3.35245e+07	2.27223e+07	1.00625e+07	2.70044e+06	2.29258e+06	1.94687e+06	1.7788e+06	1.60742e+06	1.34579e+06	858281	709087	720923	630859
NLQEPYFTWPLIA	162	174	1	0	1591.82	5	9	13.2188	13.7221	1593.11	0.293551	1	0	-0.419174	1.07521	1	-2	0.540643		1.71963e+07	3.84472e+07	2.6195e+07	6.17697e+06	212146	0	0	0	0	0	192477	0	143748	0	0
NLQEPYFTWPLIA	162	174	2	0	796.411	5	9	13.1557	14.0351	797.187	0.554516	1	0	-0.2722	2.45524	1	-1	0.916473		9.37882e+08	1.76395e+09	1.28155e+09	5.78633e+08	1.99391e+08	5.54598e+07	1.705e+07	9.88357e+06	5.5013e+06	4.19871e+06	2.15258e+06	1.21252e+06	1.79166e+06	1.86704e+06	3.29207e+06
NLQEPYFTWPLIAADGGYA	162	180	2	0	1063.52	6	15	13.2977	13.4552	1065.69	3.03431	1	1	0.440838	-0.19365		0	0.660884		4.91506e+06	1.41007e+07	1.41582e+07	8.92139e+06	3.74654e+06	1.07764e+06	425415	0	280441	0	422874	16532.1	505718	150843	0	0	821847	0	2.11659e+06	0	1.89574e+06	2.13913e+06
NLQEPYFTWPLIAADGGYAFKYENGKYDIKDVGVDNAGAKAGL	162	204	4	0	1170.58	9	39	11.6164	11.7521	1180.01	34.8514	0.4	0					0.336119		210147	0	0	0	0	751168	0	0	0	2.67314e+06	191992	0	0	451754	0	0	682849	0	0	0	354590	0	0	0	1.23856e+06	0	0	185114	602300	0
FTWPLIA	168	174	1	0	847.471	4	4	12.1737	12.9174	848.114	0.0945122	1	0	-0.464735	1.95728	1	1	2.3184		5.38716e+08	2.729e+08	9.37666e+07	1.67031e+07	365692	746799	1.11015e+07	1.46972e+06	902406
FTWPLIA	168	174	2	0	424.239	4	4	12.1581	12.9806	424.449	-0.129539	1	0	-0.748648	2.24659	1	1	0.44549		5.72397e+07	2.2415e+07	2.795e+06	0	41125.5	0	418655	0	514793
AADGGYA	174	180	1	0	624.262	4	5	3.25248	3.918	624.96	0.34351	1	0	-0.236268	1.67047		-1	1.67396		3.97673e+07	1.99991e+07	4.64158e+06	289176	15529.5	112790	172986	287194	445715	999692
AADGGYAF	174	181	1	0	771.331	4	6	7.7895	7.97663	771.904	0.111791	1	0	-0.490059	-0.084798		-1	0.678718		2.38286e+07	1.40964e+07	2.22639e+06	234896	0	0	173272	0	144322	0	189773
AADGGYAFKYENGKY	174	188	2	0	827.381	5	13	7.50855	7.91433	833.875	11.9901	1	0	4.09047	0.717466	1	-7	0.26637		2.70047e+07	4.89876e+07	6.48665e+07	5.61447e+07	3.99667e+07	2.17885e+07	5.8744e+06	1.00081e+06	102459	0	3.09155e+07	2.90761e+08	8.48033e+08	1.26801e+09	1.09436e+09	6.45891e+08	2.86169e+08	1.13221e+08	4.37715e+07
AADGGYAFKYENGKY	174	188	3	0	551.923	5	13	7.50855	7.85193	556.349	12.2803	1	0	4.20358	0.48851	1	-7	0.0923269		1.35438e+07	2.25143e+07	3.3348e+07	3.34485e+07	2.2319e+07	1.13138e+07	3.12127e+06	1.62116e+06	50790.2	0	3.17359e+07	2.88701e+08	8.4344e+08	1.28725e+09	1.13723e+09	6.5004e+08	2.96978e+08	1.13069e+08	4.05479e+07
AADGGYAFKYENGKYDIKDVGVDNAGAKAGL	174	204	3	0	1059.85	8	29	8.24138	8.39732	1062.03	4.63146	1	0	0.225003	-0.199276	0	-4	0.188315		0	326272	9.17777e+06	5.20291e+06	1.36857e+07	2.29038e+07	2.10806e+07	2.0421e+07	1.69516e+07	9.36232e+06	6.15051e+06	5.85925e+06	1.30968e+06	0	2.48712e+06	348444	139348	0	0	0	0	0	0	0	0	0	17956.8	0	0	8972.54
AADGGYAFKYENGKYDIKDVGVDNAGAKAGL	174	204	4	0	795.143	8	29	8.17905	8.35057	797.356	6.96814	1	1	0.633414	-0.142098	0	-6	0.806318		0	0	2.00779e+06	2.55717e+06	8.1066e+06	1.61205e+07	1.75069e+07	1.31229e+07	9.29024e+06	6.18338e+06	2.34519e+06	762016	0	0	0	0	0	0	0	0	0	0	0	156016	0	205524	0	0	0	206665
AADGGYAFKYENGKYDIKDVGVDNAGAKAGLTF	174	206	3	0	1142.56	8	31					0
AADGGYAFKYENGKYDIKDVGVDNAGAKAGLTF	174	206	4	0	857.172	8	31					0
AADGGYAFKYENGKYDIKDVGVDNAGAKAGLTFL	174	207	3	0	1180.25	8	32					-1
ADGGYA	175	180	1	0	553.225	3	4	3.06107	3.66605	553.686	0.149933	0.4	0					0.0598999		3.92528e+08	1.73053e+08	4.19875e+07	7.0996e+06	246729	0	0	455861
ADGGYAFKYENGKY	175	188	2	0	791.862	5	12	7.33728	7.82072	793.541	2.39932	1	0	0.428958	1.00238	1	-1	0.0892063		1.35962e+07	1.02103e+08	2.63587e+08	3.41025e+08	2.78638e+08	1.48944e+08	6.42978e+07	2.53575e+07	3.78218e+06	3.6064e+06	0	409522	233904	338383	98531.3	250807	197607	785542
ADGGYAFKYENGKY	175	188	3	0	528.244	5	12	7.33728	7.60212	529.351	2.36373	1	0	0.413926	0.200296	1	-1	0.0410913		5.9518e+06	5.54601e+07	1.3255e+08	1.68282e+08	1.41426e+08	7.82039e+07	3.30755e+07	9.39204e+06	1.30478e+06	1.29223e+06	80238.3	112174	276424	221315	0	3846.64	0	0
ADGGYAFKYENGKYDIKD	175	192	2	0	1027.48	6	16	7.50855	7.72705	1029.77	3.35683	1	0	0.478928	0.0302915	1	-2	0.810248		115993	2.18412e+06	1.69808e+07	2.82677e+07	2.48468e+07	1.63996e+07	8.1914e+06	1.25756e+06	810660	327149	0	0	0	0	380981	0	139947	387561	716955	0	1.949e+06	1.60272e+06	478835
ADGGYAFKYENGKYDIKD	175	192	3	0	685.322	6	16	7.43073	7.82072	686.636	2.71288	0.6	0					0.256908		3.36648e+07	2.53576e+07	7.455e+07	1.2579e+08	1.20892e+08	8.74245e+07	5.09341e+07	2.32219e+07	8.9423e+06	1.48081e+06	686820	159141	338761	368825	88521.3	104628	11666.2	0	327477	0	6.74715e+06	704365	308359
ADGGYAFKYENGKYDIKDVGVDNAGAKAGL	175	204	3	0	1036.18	7	28	8.17905	8.59983	1038.36	4.70827	1	0	0.267819	0.772503	1	-3	0.181115		7.26077e+06	3.63179e+07	4.52248e+07	1.31084e+08	3.16805e+08	3.61825e+08	4.22575e+08	4.49957e+08	2.76174e+08	1.76373e+08	1.22176e+08	4.4478e+07	1.7311e+07	1.61812e+07	777855	552158	7.02843e+06	0	619355	3.98085e+06	436294	616044	2.15455e+06	186485	753095	2.43163e+06	117476	119769	384647	233729
ADGGYAFKYENGKYDIKDVGVDNAGAKAGL	175	204	4	0	777.383	7	28	8.11675	8.25697	779.008	4.65814	1	0	0.258744	-0.256943	1	-3	0.0553582		33326.9	995688	9.06645e+06	3.3918e+07	7.86032e+07	1.17924e+08	1.41485e+08	1.1841e+08	8.92351e+07	5.83056e+07	3.08056e+07	1.38785e+07	6.76661e+06	2.63748e+06	304912	122746	360158	20032	0	36718.6	0	0	232614	38251.7	246299	0	12119.8	128208	0	171651
ADGGYAFKYENGKYDIKDVGVDNAGAKAGL	175	204	5	0	622.108	7	28					-1
ADGGYAFKYENGKYDIKDVGVDNAGAKAGLTF	175	206	2	0	1677.82	8	30					-1
ADGGYAFKYENGKYDIKDVGVDNAGAKAGLTF	175	206	3	0	1118.88	8	30	9.08925	9.52527	1121.17	4.85375	1	0	0.235577	0.828397	1	-1	0.202364		174916	1.11432e+07	8.16821e+07	2.68077e+08	5.65873e+08	8.39472e+08	9.36368e+08	8.76573e+08	6.83785e+08	4.31516e+08	2.63263e+08	1.23178e+08	6.20718e+07	2.88549e+07	8.71022e+06	3.74468e+06	3.97639e+06	2.50915e+06	1.40685e+06	2.82346e+06	2.71606e+06	2.32975e+06	2.75652e+06	4.25115e+06	552944	1.60224e+06	455737	444806	585717	0
ADGGYAFKYENGKYDIKDVGVDNAGAKAGLTF	175	206	4	0	839.412	8	30	9.12035	9.54147	841.058	4.57681	1	0	0.188786	0.773726	1	-1	0.0954239		7.83292e+07	1.72715e+07	2.67974e+08	3.22734e+08	8.75325e+08	9.70877e+08	1.33862e+09	1.0281e+09	9.15628e+08	5.33491e+08	3.5186e+08	1.63623e+08	9.6503e+07	3.60772e+07	2.74653e+07	9.83549e+06	1.28964e+07	3.82168e+06	5.3037e+06	3.38722e+06	6.34915e+06	3.33207e+06	3.2291e+06	3.20706e+06	3.74106e+06	1.04093e+06	4.15775e+06	2.41079e+06	5.50063e+06	659641
ADGGYAFKYENGKYDIKDVGVDNAGAKAGLTF	175	206	5	0	671.731	8	30					-1
ADGGYAFKYENGKYDIKDVGVDNAGAKAGLTFL	175	207	3	0	1156.58	8	31	9.89967	10.5731	1158.82	4.65303	0.6	0					0.101535		8.57031e+06	3.12765e+06	5.54727e+07	2.23841e+08	3.92593e+08	5.80949e+08	6.91395e+08	6.40327e+08	5.03402e+08	3.45167e+08	1.94656e+08	9.22132e+07	7.68641e+07	1.12566e+07	2.82526e+06	2.24102e+07	829166	1.88553e+06	4.24125e+06	26753	0	968434	933341	912045	2.57481e+06	1.18901e+06	989647	1.6376e+06	288248	1.42276e+06
ADGGYAFKYENGKYDIKDVGVDNAGAKAGLTFL	175	207	4	0	867.683	8	31	9.88412	10.3391	869.37	4.66556	0.6	0					0.10728		161657	1.14294e+07	7.09946e+07	2.29358e+08	4.80915e+08	7.00965e+08	8.48007e+08	7.88675e+08	5.98879e+08	4.17322e+08	2.40258e+08	1.2631e+08	5.87482e+07	3.51727e+07	9.36539e+06	7.05216e+06	2.30469e+06	3.44967e+06	2.68642e+06	1.59432e+06	2.17562e+06	1.71016e+06	705064	4.42344e+06	950456	419482	799434	833605	306896	0
ADGGYAFKYENGKYDIKDVGVDNAGAKAGLTFL	175	207	5	0	694.348	8	31					-1
DGGYAFKYENGKY	176	188	2	0	756.344	5	11					-1
DGGYAFKYENGKYDIKDVGVDNAGAKAGL	176	204	3	0	1012.5	7	27	8.31937	8.36615	1014.43	4.00137	0.6	0					0.109383		0	0	184541	144240	1.62987e+06	2.77845e+06	4.06997e+06	2.26701e+06	854719	182683	0	0	0	0	0	0	0	0	0	0	0	0	0	0	0	0	0	0	0	0
DGGYAFKYENGKYDIKDVGVDNAGAKAGL	176	204	4	0	759.624	7	27					-1
DGGYAFKYENGKYDIKDVGVDNAGAKAGLTF	176	206	4	0	821.653	8	29					-1
DGGYAFKYENGKYDIKDVGVDNAGAKAGLTFL	176	207	3	0	1132.9	8	30					-1
YAFKYENGKYDIKDVGVDNAGAKAGL	179	204	3	0	936.14	7	24	8.55313	8.64652	940.588	11.6621	0.6	0					0.0784947		1.06263e+06	0	183721	0	172286	0	0	0	453825	7.66041e+06	6.50691e+07	2.86152e+08	6.79191e+08	1.02378e+09	1.04674e+09	5.43377e+08	0	0	0	0	0	0	0	0	0	0	0	0	179365	0
AFKYENGKYDIKD	180	192	2	0	795.894	5	11	6.29125	6.40048	801.644	10.5441	1	0	4.27414	-0.370626	0	-9	0.274685		0	0	0	144495	0	76984.8	143001	3670.62	0	222636	1.01659e+06	4.67971e+06	5.02275e+06	2.1493e+06	166994	0	0
AFKYENGKYDIKD	180	192	3	0	530.931	5	11	6.38487	6.41607	532.756	4.51566	0.4	0					0.58287		0	2.63009e+06	0	0	704738	0	0	67848.9	0	0	138102	290164	645666	497897	0	0	224848
AFKYENGKYDIKDVGVDNAGAKAGL	180	204	3	0	881.785	7	23	7.72705	7.86753	884.262	5.86031	0.4	1					0.180591		0	1.84279e+06	7.52131e+06	2.29358e+07	4.35041e+07	5.84656e+07	5.63947e+07	4.2465e+07	2.92016e+07	1.43858e+07	7.3955e+06	3.42727e+07	728408	139999	3.67688e+07	0	0	8.24976e+06	0	0	973487	131500	0	0	15647.6	0	283974	0	0	388150
AFKYENGKYDIKDVGVDNAGAKAGL	180	204	4	0	661.591	7	23	7.66458	7.85193	663.193	4.83793	1	0	0.481679	-0.0840031	0	-5	0.180031		260370	384340	2.22523e+06	1.25509e+07	2.10168e+07	2.91782e+07	2.84113e+07	2.65988e+07	1.35457e+07	1.25857e+07	3.65117e+06	8.87908e+06	223150	2.03041e+06	0	420179	0	0	0	0	0	0	0	171730	0	1039.22	72632.1	0	90465.1	254898
AFKYENGKYDIKDVGVDNAGAKAGLTF	180	206	4	0	723.62	7	25	8.64652	9.15147	725.148	4.37926	0.6	0					0.161118		533360	3.30199e+06	2.46634e+07	8.19869e+07	1.43351e+08	1.9852e+08	1.91736e+08	1.46454e+08	9.88953e+07	4.9287e+07	2.46091e+07	5.78509e+06	2.27331e+06	1.64105e+06	2610.83	1.02491e+06	139590	2.74088e+06	248034	1.68132e+06	0	760910	642604	552619	236877	614450	2.6035e+06	954026	866430	1.42302e+06
AFKYENGKYDIKDVGVDNAGAKAGLTFL	180	207	3	0	1002.19	7	26	9.61943	9.94637	1004.25	4.38994	0.6	0					0.119271		0	1.7652e+06	1.10194e+07	4.59733e+07	9.1766e+07	1.30787e+08	1.25219e+08	1.09625e+08	6.47838e+07	4.06493e+07	3.42983e+07	5.30536e+06	237167	2.20842e+06	0	0	634282	0	0	207724	0	0	0	34122.9	23885	0	11609.3	521880	741746	0
AFKYENGKYDIKDVGVDNAGAKAGLTFL	180	207	4	0	751.891	7	26	9.71293	9.93078	753.386	4.17454	0.6	0					0.10046		746968	1.32903e+06	1.50195e+07	2.15886e+07	5.39292e+07	6.98479e+07	6.88415e+07	5.74514e+07	3.92279e+07	2.08123e+07	2.58113e+06	3.64667e+06	1.2008e+06	135280	425291	283026	538582	304511	506002	220931	0	331589	358277	0	0	0	202931	0	0	217658
FKYENGKY	181	188	1	0	1048.51	4	6	5.93285	6.22883	1051.47	2.31688	0.4	0					2.2451		0	1.35705e+06	7.84174e+06	7.60524e+06	1.96938e+06	143888	0	0	0	108543	946084
FKYENGKY	181	188	2	0	524.759	4	6	5.82397	6.38487	526.09	2.01972	1	0	1.12173	1.28661	1	-2	0.0943125		7.62825e+06	8.88233e+07	1.86343e+08	1.84083e+08	9.99553e+07	3.05211e+07	3.93283e+06	64445.7	0	714383	96886
FKYENGKYDIKD	181	192	2	0	760.375	5	10	6.72887	6.74448	761.746	1.82556	0.4	1					0.459639		402125	1.76515e+06	1.37573e+06	1.3668e+06	456900	935874	0	0	0	0	288451	0	0	0	0	0
FKYENGKYDIKD	181	192	3	0	507.252	5	10	6.41607	6.7757	507.943	1.15528	1	1	0.0010803	0.548134	0	-4	0.220947		3.81801e+07	7.27543e+07	5.63668e+07	3.18761e+07	3.30121e+07	1.64161e+07	901210	1.39853e+06	258278	0	195379	155394	61415.3	88083.8	127326	8640.37
FKYENGKYDIKDVGVDNAGAKAGL	181	204	2	0	1286.66	7	22	7.60212	7.8051	1289	3.15664	1	0	0.142778	-0.0266417	0	-8	0.411253		3.58035e+06	6.48808e+06	8.94489e+06	1.88513e+07	2.255e+07	2.27878e+07	1.93823e+07	1.25532e+07	6.56408e+06	1.74712e+06	428618	0	0	0	313033	0	0	0	0	0	413659	0	0	0	0	0	0	165739	158570	0
FKYENGKYDIKDVGVDNAGAKAGL	181	204	3	0	858.106	7	22	7.52413	7.77388	859.733	3.35094	1	1	0.187545	0.144953	0	-6	0.207743		0	2.85647e+07	2.4021e+08	2.65167e+08	2.77158e+08	2.69113e+08	2.34655e+08	1.70433e+08	1.03044e+08	5.44703e+07	2.75958e+07	1.17501e+07	4.23068e+06	3.11602e+06	602914	431671	312280	391197	218009	99826.6	463635	0	420328	325628	0	0	0	0	102607	0
FKYENGKYDIKDVGVDNAGAKAGL	181	204	4	0	643.831	7	22	7.58652	7.74267	645.329	4.45785	1	1	0.442573	-0.198481	-1	-4	0.456188		1.36938e+06	1.23157e+07	4.72567e+07	7.24512e+07	7.13457e+07	7.35095e+07	7.15022e+07	4.95348e+07	3.11541e+07	1.32405e+07	8.133e+06	2.11636e+06	611326	18262	9.22157e+06	0	103400	204500	6.33542e+06	66845.1	0	0	2.00249e+07	0	0	0	0	0	0	65235.6
FKYENGKYDIKDVGVDNAGAKAGLTF	181	206	2	0	1410.71	7	24	8.61538	8.80567	1413.23	3.33351	1	0	0.119526	-0.0732402		-3	1.04752		0	7.63764e+06	1.00032e+07	1.60866e+07	2.05197e+07	2.17342e+07	2.24937e+07	1.25151e+07	6.11059e+06	35800.2	28962.9	0	172805	0	0	0	0	0	285651	0	1.98663e+06	0	0	0	208920	0	436290	0	0	0
FKYENGKYDIKDVGVDNAGAKAGLTFL	181	207	3	0	978.506	7	25	9.52527	10.2267	980.129	3.10344	1	1	0.0447183	1.80219	0	-2	0.266646		5.31627e+07	1.72905e+08	3.59392e+08	4.55028e+08	4.50578e+08	4.59225e+08	4.40499e+08	3.27967e+08	2.13864e+08	1.19783e+08	5.15222e+07	1.83341e+07	7.26245e+06	1.87669e+06	695672	2.18232e+06	769233	1.41299e+06	4.1778e+06	553307	567052	1.58976e+06	450065	0	3.17596e+06	163294	0	547927	0	434401
FKYENGKYDIKDVGVDNAGAKAGLTFL	181	207	4	0	734.132	7	25	9.44737	10.0865	735.136	2.25437	1	1	-0.127428	1.57379	0	-7	1.17232		2.74777e+07	2.35322e+08	7.19176e+08	5.38706e+08	3.92095e+08	3.30378e+08	2.6897e+08	1.96351e+08	1.31483e+08	5.6606e+07	3.08907e+07	3.72362e+06	3.80817e+06	1.57744e+06	884982	488409	1.04742e+06	920974	469849	363824	387797	1.68182e+06	356552	978396	235905	1.01053e+06	515387	487569	378957	2.78295e+06
KYENGKYDIKD	182	192	2	0	686.841	5	9	5.43337	5.6057	690.482	6.47032	1	0	3.05952	-0.139102		-11	0.200326		0	50136.4	0	567610	77145	2.24857e+06	6.38735e+06	1.06939e+07	6.71209e+06	3.50435e+06	1.59301e+06	503822	174621	60492.9	0
KYENGKYDIKDVGVDNAGAKAGL	182	204	2	0	1213.12	7	21	7.11898	7.19698	1215.8	3.93723	1	0	0.365819	-0.485227	0	-6	0.588582		0	140914	650112	3.48935e+06	5.00967e+06	5.44453e+06	2.74762e+06	1.99992e+06	0	0	0	375195	146227	139987	0	135495	0	0	0	0	0	15124.2	0	339536	0	135457	0	0	0
KYENGKYDIKDVGVDNAGAKAGL	182	204	3	0	809.083	7	21	7.05658	7.32168	811.175	4.85147	1	0	0.586488	0.201275	0	-8	0.29068		680647	5.07122e+06	1.97211e+07	4.96456e+07	7.89862e+07	8.63215e+07	7.42514e+07	4.82723e+07	2.6554e+07	1.04428e+07	3.96695e+06	258611	0	593367	232189	0	385049	0	274848	0	0	0	342496	0	4.17108e+06	0	36835.3	1.7315e+07	0
KYENGKYDIKDVGVDNAGAKAGL	182	204	4	0	607.064	7	21	7.08778	7.3061	608.383	3.84962	1	0	0.344674	0.0296189	0	-5	0.102796		0	723010	3.88672e+06	1.32005e+07	2.26301e+07	2.65318e+07	2.23261e+07	1.1793e+07	5.68962e+06	2.77121e+06	370831	151532	74624.7	269213	88713.3	0	0	0	0	86780.4	93432.9	266826	0	0	0	55500.9	163503	0	0
KYENGKYDIKDVGVDNAGAKAGLTF	182	206	3	0	891.789	7	23	8.13232	8.30375	894.119	5.4054	1	1	0.606737	-0.142404	0	-6	0.617838		28178.7	6.08037e+06	2.53114e+07	6.0968e+07	9.99724e+07	1.08314e+08	9.77132e+07	6.60954e+07	3.88523e+07	2.04339e+07	8.30383e+06	5.90453e+06	3.32692e+06	6.64396e+06	4.16554e+07	2.36814e+07	1.85435e+07	5.56065e+06	4.50147e+06	1.24972e+06	2.46279e+06	0	170085	304852	0	0	0	0	0	183387
KYENGKYDIKDVGVDNAGAKAGLTF	182	206	4	0	669.093	7	23	7.85193	7.91433	672.645	12.6184	1	0	2.19634	-0.542466	0	-10	0.165026		0	1.832e+07	0	1.29075e+07	0	6.37911e+06	0	2.14667e+06	0	1.59266e+06	0	0	3.8062e+06	2.87468e+07	7.78726e+07	1.11677e+08	1.06324e+08	5.29121e+07	1.40205e+07	0	1.35125e+06	453985	177127	0	0	70080.1	0	0	127158	0
KYENGKYDIKDVGVDNAGAKAGLTFL	182	207	3	0	929.483	7	24	9.22933	9.46293	931.257	3.6614	0.6	0					0.211514		1.02647e+07	1.68873e+07	4.17141e+07	9.52974e+07	1.32629e+08	1.39892e+08	1.23715e+08	8.5752e+07	5.09916e+07	2.61533e+07	8.04154e+06	1.64909e+06	816705	0	213831	869573	0	0	628301	163487	0	0	0	1.08195e+06	398682	441519	4.57858e+06	0	0	929706
KYENGKYDIKDVGVDNAGAKAGLTFL	182	207	4	0	697.364	7	24	9.2916	9.44737	698.777	3.99152	1	0	0.258496	-0.199888	1	-5	0.110457		0	677176	1.0709e+07	2.96975e+07	4.71683e+07	5.49089e+07	4.25123e+07	2.99742e+07	2.11164e+07	9.07602e+06	2.76633e+06	333498	0	502303	27699.8	0	418567	0	0	0	272681	137472	111639	0	587491	287025	0	0	1.06598e+06	123789
DIKDVGVDNAGAKAGL	189	204	2	0	771.91	5	14	6.75488	7.0098	774.635	4.56867	0.4	1					3.72209		5.43897e+06	5.70457e+07	1.16947e+08	1.23639e+08	6.16978e+07	2.19827e+07	4.85948e+06	7.17618e+06	276055	1.28544e+06	429616	410072	116263	0	78268.9	8.89517e+06	3.45148e+07	3.0414e+07	1.48551e+07	4.78576e+06
DIKDVGVDNAGAKAGL	189	204	3	0	514.942	5	14	6.58782	6.8381	516.078	2.5254	1	0	0.329823	0.14691	0	-1	0.120249		1.52699e+06	3.18025e+07	8.42805e+07	9.49553e+07	7.69563e+07	4.41258e+07	2.13378e+07	8.56303e+06	1.44843e+06	96061	89963.3	63962.1	77858	694923	15666.7	0	1.15305e+06	0	0	114078
DIKDVGVDNAGAKAGLTF	189	206	2	0	895.968	6	16	8.16347	8.38173	897.503	2.02318	0.6	0					0.0637475		1.09862e+07	1.10093e+08	1.82124e+08	2.44238e+08	1.47701e+08	8.67126e+07	3.26575e+07	1.00301e+07	2.00701e+06	520389	0	183387	0	0	0	397072	0	244048	146178	0	0	0	0
DIKDVGVDNAGAKAGLTF	189	206	3	0	597.648	6	16	8.31937	8.70875	598.698	2.10364	0.6	0					0.0659525		8.06017e+06	9.66128e+07	2.19605e+08	2.45428e+08	1.77677e+08	9.04608e+07	3.64583e+07	8.04899e+06	1.0616e+06	1.1583e+06	345138	441916	181821	101290	238569	122045	0	53039.8	187979	0	1.88001e+06	0	0
DIKDVGVDNAGAKAGLTFL	189	207	2	0	952.51	6	17					-1
DIKDVGVDNAGAKAGLTFL	189	207	3	0	635.342	6	17					-1
VGVDNAGAKAGLTF	193	206	2	0	660.351	5	12	7.99222	8.50642	661.753	2.02897	0.6	0					0.044072		8.67414e+06	1.04076e+08	2.04695e+08	1.8502e+08	1.07697e+08	3.41079e+07	1.37273e+07	1.02014e+06	374068	268388	118957	5.284e+06	903655	114006	557368	0	505572	758043
VGVDNAGAKAGLTFL	193	207	2	0	716.893	5	13	9.68178	9.71293	718.456	2.2774	0.6	0					0.32885		1.00271e+06	3.14584e+06	6.90227e+06	5.25551e+06	2.75408e+06	543680	415917	0	0	11521.1	249897	0	241674	0	0	0	0	193051	452704
NAGAKAGLTFL	197	207	2	0	531.801	4	9					-1
LVDLIKNKHMNA	207	218	2	0	698.392	5	10	6.8069	6.99403	699.49	1.30567	0.6	0					0.0677081		1.03303e+07	4.17577e+07	6.86004e+07	4.62675e+07	1.84341e+07	3.95467e+06	119913	0	80344.2	14411.9	0	0	0	0	123863	31089.4
LVDLIKNKHMNA	207	218	3	0	465.931	5	10	6.7913	7.1658	466.67	1.32744	0.6	0					0.0860647		1.13229e+07	6.36441e+07	1.00474e+08	6.62499e+07	2.79708e+07	5.87206e+06	356154	81914.7	0	0	203559	0	0	68681.6	0	0
LVDLIKNKHMNADTD	207	221	2	0	863.943	6	13	6.61903	7.0098	865.486	2.01639	1	0	0.201692	0.662367	1	1	0.325513		1.10179e+06	2.50754e+07	6.04946e+07	6.45693e+07	4.22537e+07	2.01188e+07	2.66221e+06	412687	528314	225935	126015	227053	121004	1.27626e+06	151959	772205	129412	115366	181432	31923.1
LVDLIKNKHMNADTD	207	221	3	0	576.298	6	13	6.69768	7.02538	577.2	1.63754	0.6	0					0.113835		3.42438e+07	2.93638e+07	6.85687e+07	1.00254e+08	4.56704e+07	2.20746e+07	1.04639e+07	799389	0	523781	0	153980	0	0	0	305802	0	82798	96478.2	0
LVDLIKNKHMNADTDY	207	222	2	0	945.475	6	14	7.33728	7.83632	947.392	2.65565	1	0	0.37698	1.05962	1	1	0.618218		1.98048e+07	1.54729e+08	3.4391e+08	4.86705e+08	4.59531e+08	2.93988e+08	1.43037e+08	5.35438e+07	1.77645e+07	5.6061e+06	1.64546e+07	1.96613e+07	1.92992e+07	6.5359e+06	1.10827e+06	92007.3	770716	268709	1.24777e+06	686827	422623
LVDLIKNKHMNADTDY	207	222	3	0	630.652	6	14	7.36845	7.82072	631.977	2.79371	1	0	0.426967	0.888021	1	1	0.297788		1.86802e+07	1.82948e+08	5.36e+08	8.40445e+08	8.16247e+08	5.07489e+08	2.42069e+08	9.89968e+07	3.3451e+07	1.35535e+07	2.14916e+07	3.0268e+07	2.92223e+07	1.27656e+07	9.24351e+06	4.18828e+06	2.85827e+06	1.49617e+06	141458	506219	499027
LVDLIKNKHMNADTDY	207	222	4	0	473.241	6	14					-1
LVDLIKNKHMNADTDYSIA	207	225	3	0	721.037	6	17	7.86753	8.31937	723.142	4.9788	0.6	0					0.441527		0	637712	3.07149e+07	7.77555e+07	1.22518e+08	1.25273e+08	9.27584e+07	4.50056e+07	1.59711e+07	3.52984e+06	886952	0	0	1.0288e+06	5376.36	334146	1.05904e+07	708200	841258	2.66609e+07	351031	0	1.98706e+07	0
LVDLIKNKHMNADTDYSIAE	207	226	2	0	1145.57	7	18	7.72705	8.10117	1148.03	3.51192	1	0	0.404442	0.601275	1	-3	0.344004		387860	2.02544e+06	2.41124e+07	6.82909e+07	1.00597e+08	1.06814e+08	7.68146e+07	3.93185e+07	1.06025e+07	1.78724e+06	190929	0	2.50979e+06	91774.7	1.26478e+06	982671	767147	0	236985	413552	397445	5267.7	480718	0	444446	166624
LVDLIKNKHMNADTDYSIAE	207	226	3	0	764.051	7	18	7.71143	7.82072	765.759	3.71136	1	0	0.460602	-0.370443	1	-3	0.147358		0	3.85887e+06	2.57266e+07	6.53486e+07	8.82587e+07	1.0885e+08	8.00518e+07	4.38054e+07	2.18926e+07	6.96441e+06	3.03841e+06	547164	128449	311114	171560	0	3.89928e+06	0	205662	1.52754e+06	0	120310	208200	0	0	95246.5
LVDLIKNKHMNADTDYSIAE	207	226	4	0	573.29	7	18	7.7895	7.96105	574.513	3.47922	1	0	0.395234	-0.141976	1	-3	0.0614136		502083	348085	5.61765e+06	2.02039e+07	3.15614e+07	3.12459e+07	2.47077e+07	1.29895e+07	4.04158e+06	695346	69782.9	0	0	0	0	0	246253	0	0	0	108370	0	97223.2	94504.3	0	114379
LVDLIKNKHMNADTDYSIAEAA	207	228	3	0	811.409	7	20	8.10117	8.77453	813.495	4.76458	0.6	0					0.297396		1.29807e+06	4.49343e+07	1.81222e+08	4.82159e+08	8.78797e+08	1.18926e+09	1.21997e+09	1.06179e+09	7.18639e+08	4.3325e+08	2.39203e+08	9.81182e+07	6.63931e+07	1.33116e+07	4.45673e+06	1.25082e+07	7.51915e+06	2.77322e+06	3.90711e+07	2.08677e+06	2.6786e+06	2.31905e+07	804503	1.02546e+06	427277	264363	0	0
LVDLIKNKHMNADTDYSIAEAAF	207	229	3	0	860.432	7	21	9.77518	9.86855	862.72	5.26589	0.6	0					0.53118		0	0	1.59829e+06	4.08282e+06	5.48968e+06	7.45268e+06	6.9797e+06	3.25372e+06	1.52737e+06	886237	347762	398075	892605	265445	130831	119820	129800	0	121854	238563	137410	0	269372	0	735921	207619	0	772823	0
VDLIKNKHMNA	208	218	2	0	641.85	5	9	5.38648	5.74617	642.941	1.36536	1	0	0.184456	0.548317	1	-1	0.0558114		2.78852e+07	1.42451e+08	2.14692e+08	1.29472e+08	5.56773e+07	1.64353e+07	2.39862e+06	107960	0	70768.5	0	0	0	0	0
VDLIKNKHMNA	208	218	3	0	428.236	5	9	5.43337	5.73058	429.086	1.73296	1	0	0.39149	0.319116	1	-1	0.139741		1.92337e+07	9.30099e+07	1.3792e+08	8.24384e+07	3.33095e+07	8.5425e+06	571575	108755	0	2.17592e+07	0	0	1.67027e+06	0	0
VDLIKNKHMNADTDY	208	222	2	0	888.933	6	13	6.54095	6.96285	890.854	2.73768	1	0	0.482924	0.7766	1	-2	0.0877538		2.62381e+07	1.88083e+08	6.4243e+08	9.17599e+08	8.94781e+08	5.3923e+08	2.65009e+08	1.01191e+08	3.34829e+07	1.45455e+07	9.89033e+06	9.95189e+06	5.4938e+06	877838	125456	1.04038e+06	95109.9	1.44573e+07	479153	1.80106e+07
VDLIKNKHMNADTDY	208	222	3	0	592.958	6	13	6.63467	6.99403	594.151	2.47506	1	0	0.380528	0.547155	1	-2	0.0293392		3.8807e+07	2.93388e+08	8.83551e+08	1.36145e+09	1.27003e+09	7.44642e+08	3.59899e+08	7.94333e+07	4.42353e+07	1.45869e+07	0	556209	0	0	111594	0	0	0	30589.3	128202
VDLIKNKHMNADTDY	208	222	4	0	444.97	6	13	6.58782	6.90048	445.839	2.36961	1	0	0.339414	0.375805	1	-2	0.0767955		119685	1.11083e+07	2.91506e+07	4.66538e+07	3.88057e+07	2.23188e+07	8.74861e+06	2.28225e+06	603314	350594	0	0	0	27741.3	0	0	0	18472.8	0	82252.2
VDLIKNKHMNADTDYS	208	223	3	0	621.968	6	14	6.01068	6.33807	623.438	3.25777	0.6	0					0.367796		0	861965	7.22598e+06	2.62306e+07	3.60804e+07	3.11505e+07	1.40413e+07	4.19415e+06	205110	0	0	0	0	235640	170754	0	600815	0	290552	197405	0
VDLIKNKHMNADTDYSI	208	224	3	0	659.663	6	15	7.04098	7.13458	661.982	5.73521	0.6	0					0.214122		0	0	1.06317e+06	2.02328e+06	4.38442e+06	3.75357e+06	7.79131e+06	1.4369e+07	1.34486e+07	5.47931e+06	1.16567e+06	764592	79788.1	0	418813	0	81328.2	173786	98992.3	0	0	0
VDLIKNKHMNADTDYSIA	208	225	2	0	1024.51	6	16	7.15018	7.53972	1027.22	4.1556	1	0	0.731973	0.657842	0	-5	0.362288		281350	2.3695e+06	3.13004e+07	8.55128e+07	1.2838e+08	1.27917e+08	8.92617e+07	4.19784e+07	1.84708e+07	3.34817e+06	1.76781e+06	290047	4.2088e+06	6.98754e+06	1.53391e+07	7.78409e+06	5.18922e+06	264596	752874	0	286123	0	145898
VDLIKNKHMNADTDYSIA	208	225	3	0	683.342	6	16	7.1658	7.60212	685.455	5.07652	1	1	1.02371	0.829498	1	-5	0.196882		0	1.3096e+07	7.21723e+07	1.45136e+08	2.72744e+08	2.74976e+08	1.8585e+08	9.83251e+07	4.29045e+07	1.98085e+07	6.38726e+06	1.24213e+07	3.49396e+07	4.79377e+07	5.84059e+07	4.10538e+07	2.16127e+07	5.95742e+06	2.10193e+06	206279	0	433189	212958
VDLIKNKHMNADTDYSIAE	208	226	2	0	1089.03	6	17	7.10338	7.55532	1092.19	4.98431	1	0	0.901621	0.886798	-3	-6	1.36783		0	3.15304e+06	5.51293e+07	2.0772e+08	3.89836e+08	3.84746e+08	2.87053e+08	1.54917e+08	6.21796e+07	1.60938e+07	2.33219e+06	697461	1.06674e+06	2.08387e+07	6.32633e+07	6.76145e+07	4.85104e+07	2.48828e+07	8.23969e+06	4.47062e+06	495141	771651	263343	0
VDLIKNKHMNADTDYSIAE	208	226	3	0	726.356	6	17	7.85193	8.18943	732.294	16.4791	0.6	0					0.0425099		360486	0	0	421198	1.74685e+06	3.84462e+06	1.97184e+06	675653	0	352614	3.58209e+07	1.02266e+08	1.45475e+08	1.24802e+08	1.33116e+08	4.19599e+08	1.19359e+09	2.04574e+09	2.19161e+09	1.62835e+09	9.53677e+08	4.60009e+08	1.92558e+08	7.62785e+07
VDLIKNKHMNADTDYSIAE	208	226	4	0	545.019	6	17	7.85193	7.97663	549.553	16.8021	1	0	4.4252	-0.313876	-1	-18	0.0312138		0	87152.6	0	0	0	94341.9	80688.3	0	0	0	129760	1.36253e+06	1.24512e+06	550991	2.90887e+06	1.54786e+07	5.37734e+07	1.09168e+08	1.11427e+08	8.59067e+07	5.19726e+07	2.18134e+07	1.02934e+07	3.85179e+06
VDLIKNKHMNADTDYSIAEA	208	227	3	0	750.035	7	18					0
VDLIKNKHMNADTDYSIAEAA	208	228	2	0	1160.07	7	19	7.38402	7.6802	1162.73	3.8983	0.6	0					0.470442		0	565091	4.78863e+06	2.38184e+07	3.86861e+07	4.48632e+07	3.1993e+07	1.5517e+07	3.67443e+06	3.83539e+06	170144	526622	0	791713	217179	1.44357e+06	35365.9	2.51609e+06	0	437485	0	113131	5673.53	0	0	0	0
VDLIKNKHMNADTDYSIAEAA	208	228	3	0	773.714	7	19	7.33728	7.82072	775.402	3.64327	0.6	0					0.279157		0	3.24231e+06	3.8348e+07	1.07755e+08	1.74705e+08	1.79465e+08	1.2857e+08	7.37481e+07	3.52268e+07	9.74589e+06	955173	1.94192e+06	268455	324391	3.56033e+06	0	0	2.45819e+06	0	123761	651714	234209	79584	599881	407643	105812	541165
VDLIKNKHMNADTDYSIAEAAF	208	229	3	0	822.737	7	20					-1
VDLIKNKHMNADTDYSIAEAAFNKGETA	208	235	4	0	767.376	8	26					-1
VDLIKNKHMNADTDYSIAEAAFNKGETAM	208	236	3	0	1066.51	8	27	9.86855	10.4326	1072.47	15.8747	0.6	0					0.131338		809518	1.00038e+06	1.46151e+06	1.68602e+06	7.0804e+06	6.07538e+06	5.8589e+06	2.63975e+06	546648	354129	572007	772982	7.18262e+06	1.17728e+08	3.337e+08	7.06498e+08	1.10309e+09	1.31556e+09	1.23479e+09	1.04492e+09	7.26129e+08	4.40751e+08	2.24234e+08	1.08701e+08	5.43415e+07	1.6163e+07	4.91697e+06	3.24648e+07	2.1627e+06	1.88923e+06
LIKNKHMNA	210	218	2	0	534.803	5	7	3.57115	4.1407	535.806	1.31205	1	0	0.365559	1.31835	1	1	0.104386		2.52136e+07	1.33069e+08	1.7805e+08	9.35484e+07	3.07195e+07	8.17234e+06	812166	5797.12	15252.9	3551.41	51414.3	0	0
LIKNKHMNA	210	218	3	0	356.871	5	7	3.58697	3.918	357.534	1.29414	1	0	0.352593	0.443195	1	1	0.0401846		9.62999e+06	5.20321e+07	6.85457e+07	3.8134e+07	1.14342e+07	1.74254e+06	159906	97233.6	0	0	77844.5	0	0
LIKNKHMNADTD	210	221	2	0	700.354	5	10	3.5078	3.93692	701.752	1.92887	1	0	0.393188	0.80308	1	0	0.0810649		1.02931e+07	7.15263e+07	1.46681e+08	1.49085e+08	8.68283e+07	3.62294e+07	1.17138e+07	2.57428e+06	244847	140931	53079.8	30259.5	4653.02	117134	76786.1	111137
LIKNKHMNADTD	210	221	3	0	467.238	5	10	3.49193	3.72943	468.193	1.99749	1	0	0.427973	0.100006	1	0	0.497943		3.07705e+06	2.44934e+07	5.53905e+07	5.44289e+07	3.15859e+07	1.36373e+07	4.11093e+06	654838	120451	70131.5	0	0	0	0	0	958221
LIKNKHMNADTDY	210	222	2	0	781.885	6	11	5.19927	5.66823	783.654	2.55366	1	0	0.592206	0.949296		0	0.0478212		3.34496e+07	2.56202e+08	7.27717e+08	1.05886e+09	9.78505e+08	5.62363e+08	2.51239e+08	9.55495e+07	2.92983e+07	6.31839e+06	203234	131719	0	141020	0	555383	0	74556.7
LIKNKHMNADTDYSIA	210	225	3	0	611.977	6	14	6.29125	6.60342	613.516	3.47402	1	0	0.673273	0.37397		-1	0.049985		0	6.31837e+06	4.53668e+07	1.10632e+08	1.5859e+08	1.5287e+08	1.01414e+08	5.13503e+07	1.75845e+07	2.76168e+06	861016	188660	0	69416	0	0	284019	0	0	237172	0
LIKNKHMNADTDYSIAE	210	226	2	0	981.983	6	15	6.16647	6.94727	984.372	3.56499	1	0	0.620163	2.09346	1	-2	0.374467		3.81084e+06	3.88125e+07	1.63684e+08	3.80764e+08	5.60527e+08	5.57666e+08	3.68831e+08	2.09276e+08	8.47334e+07	3.97549e+07	3.62814e+06	4.06608e+06	210743	1.12373e+06	365140	1.48774e+06	183957	455677	0	6.85075e+06	115137	1.43293e+06
LIKNKHMNADTDYSIAE	210	226	3	0	654.991	6	15	6.21323	6.66647	656.553	3.47472	0.6	0					0.0617306		1.3997e+06	7.64851e+07	2.27587e+08	5.40095e+08	8.31554e+08	7.59045e+08	5.24512e+08	2.92749e+08	1.14865e+08	4.14393e+07	6.10599e+06	3.31693e+06	461888	1.65035e+06	0	0	7.06119e+06	0	0	348787	0	0
LIKNKHMNADTDYSIAE	210	226	4	0	491.495	6	15	6.29125	6.58782	492.648	3.39951	0.4	0					0.102913		0	255011	4.08593e+06	1.65158e+07	2.52222e+07	2.60163e+07	1.55255e+07	5.20942e+06	735173	0	70897	0	0	0	0	0	0	0	0	0	0	303120
LIKNKHMNADTDYSIAEAA	210	228	2	0	1053.02	6	17	6.8381	7.05658	1055.49	3.65461	1	0	0.505157	0.0302304	1	0	0.246129		0	494707	9.93149e+06	2.49468e+07	3.92139e+07	3.95317e+07	2.53033e+07	1.48018e+07	3.21348e+06	1.44494e+06	155268	245985	58784	154790	772.805	571493	148695	291748	0	168100	0	751084	0	534782
LIKNKHMNADTDYSIAEAA	210	228	3	0	702.349	6	17	6.8225	7.0098	704.109	3.98771	0.6	1					0.133051		107335	2.74968e+06	2.39421e+07	5.80866e+07	9.30112e+07	8.99088e+07	9.66337e+07	3.08785e+07	1.40956e+07	2.55468e+07	1.02998e+06	22791.7	5.51218e+06	53168.5	9618.07	5.93061e+06	90577.5	0	0	0	0	44004.2	0	0
LIKNKHMNADTDYSIAEAAFNKGETA	210	235	3	0	951.468	7	24	9.15147	9.27603	957.678	16.8952	1	0	2.98372	-0.314366		-11	0.145475		0	0	0	585494	195394	578497	0	0	0	0	0	0	0	0	0	0	1.59921e+07	3.67488e+07	6.16277e+07	4.56812e+07	3.19169e+07	1.74148e+07	5.62223e+06	2.47634e+06	1.09064e+06	0	0	158388	0	0
LIKNKHMNADTDYSIAEAAFNKGETAM	210	236	3	0	995.148	8	25	9.2916	9.43178	997.027	3.75066	0.6	0					0.134468		0	0	5.96005e+06	2.72056e+07	4.61852e+07	5.4426e+07	4.63504e+07	2.94016e+07	1.85689e+07	8.24193e+06	1.12564e+06	0	261161	629375	349594	0	375076	509371	0	521347	0	286038	219640	0	0	1.15276e+06	0	0	170019	0
LIKNKHMNADTDYSIAEAAFNKGETAM	210	236	4	0	746.613	8	25	9.2916	9.35388	748.279	4.77527	1	0	0.383681	-0.542894	0	-1	0.229441		0	159166	2.27475e+06	5.94483e+06	1.00201e+07	1.29491e+07	1.15436e+07	9.32655e+06	4.17147e+06	4.31651e+06	194180	2.83881e+06	149893	1.72866e+06	0	954261	246730	125477	0	191524	0	212293	174766	0	0	518851	0	0	15003	0
IKNKHMNADTD	211	221	2	0	643.812	5	9	2.82173	3.1886	645.157	1.89589	1	0	0.48325	0.574674		1	0.122584		1.38246e+06	1.30628e+07	2.96557e+07	2.77429e+07	1.49428e+07	5.87119e+06	991587	22406.9	0	0	0	0	0	34339.9	0
IKNKHMNADTDY	211	222	2	0	725.343	5	10	4.6464	5.01207	727.134	2.67651	1	0	0.772146	0.570271		1	0.245421		7.61248e+06	6.12174e+07	1.8159e+08	2.77033e+08	2.42186e+08	1.35778e+08	6.34188e+07	2.83558e+07	1.09796e+07	2.49229e+06	203810	8518.3	41308.7	340107	675398	122016
IKNKHMNADTDYSIA	211	225	2	0	860.92	6	13	5.80842	6.16647	864.462	6.01551	0.4	1					1.09646		545614	253745	5.48022e+06	2.95945e+07	4.75194e+07	3.9372e+07	2.18206e+07	4.86279e+06	397172	297558	0	0	0	0	0	0	0	4.43424e+06	1.56821e+07	1.54862e+07
IKNKHMNADTDYSIA	211	225	3	0	574.282	6	13	5.79287	6.16647	575.817	3.53502	1	0	0.793809	0.59938	0	1	0.29798		422070	316485	8.91789e+06	2.23604e+07	4.52945e+07	4.25254e+07	2.46372e+07	6.29858e+06	430007	388590	0	0	0	232996	0	634265	0	0	644521	0
IKNKHMNADTDYSIAE	211	226	3	0	617.296	6	14	5.74617	6.22883	618.829	3.45863	0.6	0					0.115942		0	5.37881e+06	5.99886e+07	1.51887e+08	2.38437e+08	2.13976e+08	1.31472e+08	6.11987e+07	2.13939e+07	1.71429e+06	379166	104753	754447	0	0	2.4587e+06	121344	370505	254437	179083	29368.4
IKNKHMNADTDYSIAEAA	211	228	3	0	664.655	6	16					-1
DTDYSIA	219	225	1	0	784.336	4	5					0
DYSIAE	221	226	1	0	697.304	4	4					0
YSIAEAA	222	228	1	0	724.351	4	5	5.9173	6.40048	725.375	0.599435	0.4	0					1.12108		1.82324e+07	2.71396e+07	7.18228e+06	0	0	1.10462e+06	241374	368284	526991	79301.3
SIAEAA	223	228	1	0	561.288	3	4	3.25248	3.918	561.664	0.0653966	1	0	-0.50163	1.67047		1	0.0656731		4.6814e+08	1.68437e+08	3.48614e+07	4.02533e+06	105252	375637	6172.32	120941
SIAEAAFNKGETA	223	235	1	0	1308.64	5	11	6.69768	7.02538	1311.01	1.61196	1	0	0.15828	0.430965		-1	0.568775		1.73957e+07	4.16809e+07	5.12574e+07	3.40189e+07	1.48657e+07	9.26974e+06	2.57105e+06	543100	585130	267217	996075	170719	381744	334891	482059	333021	172961
SIAEAAFNKGETAM	223	236	2	0	720.345	5	12	7.77388	8.30375	720.987	0.381769	0.6	0					0.236398		3.98207e+08	3.51287e+08	1.8835e+08	7.74942e+07	1.24719e+07	5.99906e+06	251023	289112	344810	295929	7.09707e+06	616759	1.51655e+07	235953	603762	0	744697	1.39235e+06
IAEAAF	224	229	1	0	621.324	4	4	6.96285	7.55532	623.541	1.84094	0.4	0					0.824604		9.20932e+06	3.09956e+06	9.70712e+07	2.95402e+07	4.34973e+06	1.4538e+06	800999	916202	296066
EAAFNKGETA	226	235	2	0	519.249	4	8	4.12498	4.80443	519.743	0.395816	0.6	0					0.257239		3.57666e+08	2.69865e+08	1.40171e+08	4.81084e+07	1.00609e+07	648865	132343	231740	428541	484084	80450.9	6.35139e+06	307291
EAAFNKGETAM	226	236	1	0	1168.53	5	9	5.77728	6.29125	1169.21	-0.0688195	1	0	-0.623257	1.11441	1	1	0.299096		7.24827e+07	5.10058e+07	1.61633e+07	692918	214341	181205	0	242587	0	0	0	212386	84162	126096	96342
EAAFNKGETAM	226	236	2	0	584.769	5	9	5.74617	6.4473	585.182	0.0819268	1	0	-0.538358	1.80115	1	1	0.0551143		8.0949e+08	6.18809e+08	2.61669e+08	8.13675e+07	1.50612e+07	1.36537e+06	111227	236813	74977.2	121883	0	309272	58390.8	812260	76374
AAFNKGETA	227	235	2	0	454.727	4	7	3.82395	4.5669	455.051	0.123331	1	0	-0.495194	1.95459		1	0.0270028		1.61857e+09	9.55713e+08	3.08234e+08	8.10311e+07	1.83606e+07	5.25579e+06	898238	307815	132097	46142.6	0	301125
AAFNKGETAM	227	236	1	0	1039.49	5	8	5.55872	5.9173	1040.28	0.120009	1	0	-0.508462	0.544281	1	1	0.049933		6.20811e+08	4.22407e+08	1.80409e+08	5.98361e+07	1.40175e+07	1.11914e+06	240012	88596.6	0	0	0	0	0	69390.7
AAFNKGETAM	227	236	2	0	520.247	5	8	5.55872	5.80842	520.65	0.132149	0.6	0					0.0523981		3.38645e+09	2.23814e+09	9.26967e+08	2.75845e+08	8.37765e+07	1.85022e+07	3.04957e+07	5.68703e+06	2.39537e+06	0	274425	166933	90775.9	57753.6
AAFNKGETAMT	227	237	2	0	570.771	5	9	5.19927	5.637	571.129	-0.0140254	1	0	-0.592398	0.834696		1	0.113548		7.64861e+07	5.56847e+07	1.86945e+07	3.13318e+06	222039	51218	0	75448.8	11409.9	256405	63022.4	116627	8967.24	142059	0
AAFNKGETAMTINGPWAWSNIDTSKVNY	227	254	3	0	1029.49	8	25					-1
FNKGETA	229	235	2	0	383.69	4	5	2.94938	3.36452	383.938	0.0524593	1	0	-0.531318	0.751772		1	0.0158387		3.98158e+08	1.89288e+08	4.86852e+07	8.59086e+06	810058	134077	0	18798.8	36557.9	229622
FNKGETAM	229	236	1	0	897.413	5	6	4.78862	5.29283	897.994	-0.0119928	1	0	-0.59463	1.07863	1	1	0.168974		2.27168e+08	1.1785e+08	3.8395e+07	8.07631e+06	225757	0	169311	0	0	411204	182515	60058.6
FNKGETAM	229	236	2	0	449.21	5	6	4.757	5.37088	449.579	0.144566	1	0	-0.462371	1.48102	1	1	0.388181		1.18735e+09	6.43431e+08	2.03186e+08	4.17306e+07	2.49086e+07	1.65547e+06	1.88201e+06	34320	1.49786e+07	0	1.46472e+07	545254
NKGETAM	230	236	1	0	750.345	4	5	3.10893	3.65023	750.817	-0.0106637	1	0	-0.595309	1.2147	1	1	0.0501911		3.88854e+08	1.64586e+08	4.65469e+07	8.3846e+06	510257	50872.2	22105.6	12829.7	37470.8	66677.5
NKGETAM	230	236	2	0	375.676	4	5	3.10893	3.61862	375.905	-0.0253971	1	0	-0.610245	1.09869	1	1	0.0226562		1.00017e+09	4.27736e+08	9.95629e+07	1.28263e+07	2.44538e+06	755237	69320.8	3.48393e+06	0	73883.6
NKGETAMTINGPWAWSNIDTSKVNY	230	254	3	0	933.113	7	22					-1
NKGETAMTINGPWAWSNIDTSKVNYGVTVL	230	259	3	0	1089.54	8	27	11.6581	12.1112	1091.93	5.14615	0.6	0					0.749146		0	373234	1.79486e+06	1.55477e+07	4.65648e+07	8.08377e+07	1.07863e+08	1.02954e+08	7.72885e+07	4.87924e+07	2.27345e+07	7.35077e+06	2.77053e+06	1.08118e+06	369085	518158	0	139974	290075	0	26739.2	574697	300185	783441	2.11692e+06	2.13447e+06	791966	1.80326e+06	1.08856e+06	492830
MTINGPWAWSNIDT	236	249	2	0	803.372	6	11	11.6268	12.1268	804.923	2.06727	1	0	0.368085	1.06316		1	0.108241		2.37121e+07	1.60216e+08	3.73216e+08	4.195e+08	2.68527e+08	1.3387e+08	4.28795e+07	1.14355e+07	3.24629e+06	4.25193e+06	3.67922e+06	1.3698e+06	1.95941e+06	1.29416e+06	1.68862e+06	1.19409e+06	2.78033e+06	546690
MTINGPWAWSNIDTSKVNY	236	254	3	0	733.018	7	16					-1
MTINGPWAWSNIDTSKVNYGVTVL	236	259	2	0	1333.67	7	21	12.1112	13.0438	1336.84	4.6771	1	0	0.544399	2.65038	1	0	0.517204		2.07627e+07	3.38268e+06	6.93297e+07	1.79879e+08	3.67544e+08	5.69876e+08	6.26042e+08	5.26601e+08	3.73115e+08	2.05082e+08	9.1216e+07	2.92177e+07	6.45244e+06	1.16273e+06	400962	104277	1.43945e+06	0	2.35771e+06	130940	3.14495e+07	319679	2.05847e+07	5936.53	62298.8	10323.1	159419	0	627548
MTINGPWAWSNIDTSKVNYGVTVL	236	259	3	0	889.448	7	21	12.1112	13.0438	891.511	4.51547	0.6	0					0.0911686		1.58187e+06	1.5029e+07	9.24656e+07	2.90746e+08	5.96701e+08	8.7479e+08	9.57593e+08	8.05718e+08	5.55313e+08	3.08583e+08	1.46381e+08	6.08384e+07	2.35837e+07	5.53223e+06	1.5991e+06	6.28821e+06	1.06576e+06	988566	2.61954e+06	1.11359e+06	445267	1.28914e+06	1.81053e+06	1.04635e+06	917509	914707	604221	543088	446025
MTINGPWAWSNIDTSKVNYGVTVLPTFKGQPSKPFVGVL	236	274	4	0	1063.06	9	33	12.08	12.87	1065.04	5.24783	1	0	0.221555	2.12728		1	0.492621		76097.7	136212	6.93903e+06	3.69231e+07	1.03587e+08	2.2165e+08	3.54651e+08	4.16213e+08	4.17917e+08	3.43513e+08	2.61002e+08	1.49702e+08	8.48231e+07	3.94666e+07	1.97412e+07	6.17869e+06	1.85786e+06	333319	1.22849e+06	336474	373654	0	279437	271131	140650	100737	0	195712	114198	187320
TINGPWAWSN	237	246	2	0	573.272	5	7	9.83743	10.6668	574.828	2.41549	0.4	1					0.734272		4.1427e+07	1.64243e+08	2.02204e+08	9.72729e+07	2.47099e+07	1.85849e+06	308619	76232.3	576296	0	6.81546e+07	4.46568e+06	1.89627e+07
TINGPWAWSNI	237	247	2	0	629.814	5	8					0
TINGPWAWSNIDT	237	249	2	0	737.852	5	10	10.6824	11.7521	739.312	2.03694	1	0	0.44797	3.15355		1	0.375633		4.97852e+07	3.63769e+08	8.12064e+08	8.7025e+08	5.05722e+08	2.19871e+08	5.15018e+07	8.67984e+06	2.04546e+06	1.38606e+06	613016	2.74668e+06	875217	2.42608e+06	1.02559e+06	1.70999e+07
TINGPWAWSNIDTSKVNY	237	254	2	0	1033.5	6	15	10.5731	11.3284	1036.14	4.02573	1	0	0.775852	1.9999	1	1	0.274713		6.78022e+06	3.02856e+07	2.17499e+08	5.6209e+08	9.86474e+08	1.11121e+09	8.65231e+08	4.93e+08	2.2845e+08	7.31484e+07	1.91695e+07	2.05217e+06	4.71359e+06	1.28027e+06	4.40897e+06	0	6.49394e+07	1.02092e+06	1.7506e+07	181199	199910	5.77441e+06
TINGPWAWSNIDTSKVNY	237	254	3	0	689.337	6	15					-1
TINGPWAWSNIDTSKVNYGVTVL	237	259	2	0	1268.15	7	20	11.6893	12.6642	1271.14	4.46354	0.6	0					0.0488964		0	6.10353e+07	2.05778e+08	6.66101e+08	1.35292e+09	2.01713e+09	2.12811e+09	1.67875e+09	1.11908e+09	6.02434e+08	2.61273e+08	1.03482e+08	2.22077e+07	5.4983e+06	374300	1.28533e+06	388114	1.51078e+06	2.69728e+06	740945	175636	92847.2	0	7159.36	0	0	875.337	18495
TINGPWAWSNIDTSKVNYGVTVLPTFKGQPSKPFVGVL	237	274	3	0	1373.4	9	32	11.8302	12.4119	1375.97	5.19531	1	0	0.238424	1.36299	1	1	0.151312		0	480687	8.31642e+06	5.32569e+07	1.75108e+08	3.31571e+08	4.91706e+08	5.76381e+08	5.67989e+08	4.48112e+08	3.07255e+08	1.78628e+08	8.86231e+07	4.16867e+07	1.45563e+07	3.4762e+06	1.21889e+06	586568	951944	958411	811840	0	317137	112252	330444	0	0	214064	452737	0
TINGPWAWSNIDTSKVNYGVTVLPTFKGQPSKPFVGVL	237	274	4	0	1030.3	9	32	11.7833	12.4119	1032.22	5.165	1	0	0.233623	1.53502	1	1	0.0517354		168911	6.48249e+07	3.67606e+07	1.63051e+08	4.1386e+08	8.24984e+08	1.19992e+09	1.40933e+09	1.34041e+09	1.07955e+09	7.22425e+08	4.48788e+08	2.41827e+08	1.18208e+08	5.26583e+07	2.04656e+07	6.45411e+06	3.73656e+06	1.09742e+06	1.36606e+06	419874	2.07417e+06	2.43136e+06	577729	593838	836901	1.08591e+07	62732.7	428270	265500
NIDTSKVNYGVTVL	246	259	2	0	761.909	5	12					-1
IDTSKVNYGVTVL	247	259	2	0	704.888	5	11	7.81552	8.67765	708.557	6.50608	1	1	2.41345	2.39189		-6	1.63849		4.71278e+06	1.13269e+07	7.45889e+07	1.65505e+08	2.11788e+08	1.70646e+08	7.01547e+07	2.5642e+07	3.43235e+06	1.76091e+07	1.43147e+08	2.06859e+08	1.39637e+08	6.26907e+07	2.08324e+07	8.13315e+06	949672
IDTSKVNYGVTVLPTFKGQPSKPFVGVL	247	274	3	0	997.89	7	23					-1
DTSKVNYGVTVL	248	259	2	0	648.346	5	10					-1
DTSKVNYGVTVLPTFKGQPSKPFVGVL	248	274	3	0	960.195	7	22					-1
SKVNYGVTVL	250	259	1	0	1079.61	4	8	7.89875	8.08562	1081.92	1.66921	0.6	0					1.42104		1.21083e+07	4.16077e+07	5.65278e+07	3.45881e+07	1.44309e+07	6.72415e+06	4.21811e+06	3.18128e+06	171854	0	69649.8	0	0
SKVNYGVTVL	250	259	2	0	540.308	4	8	7.83632	8.4129	541.338	1.41898	0.6	0					0.377383		7.42938e+07	4.21659e+08	5.12688e+08	3.19751e+08	1.16351e+08	2.59507e+07	2.37154e+06	188243	0	0	216141	161826	235948
SKVNYGVTVLPTF	250	262	2	0	712.893	5	10					0
SKVNYGVTVLPTFKGQPSKPFVGVL	250	274	3	0	888.17	7	20	9.93078	10.4482	889.393	2.03341	0.6	0					0.0715596		4.15279e+07	2.29342e+08	5.17281e+08	7.10911e+08	6.56274e+08	4.40257e+08	2.31705e+08	1.07162e+08	4.35554e+07	1.32205e+07	3.07471e+06	150113	555285	614070	0	0	0	362091	307636	0	207290	222235	430497	1.17146e+06	556826	538657	140786	0
SKVNYGVTVLPTFKGQPSKPFVGVLSAGINAASPNKELAKE	250	290	4	0	1061.58	9	35					-1
KVNYGVTVL	251	259	2	0	496.792	4	7	7.91433	8.30375	497.589	0.997119	1	0	0.137517	0.657414		0	0.446332		9.30704e+06	2.35397e+07	1.97488e+07	7.30024e+06	1.85714e+06	149809	24234.2	0	173814	84193.4	71658.3	288575
KVNYGVTVLPTFKGQPSKPFVGVL	251	274	3	0	859.16	7	19					-1
GVTVLPTF	255	262	1	0	833.477	4	5					-1
GVTVLPTFKGQPSKPFVGVL	255	274	2	0	1036.1	6	15	9.93078	10.4638	1037.42	1.35331	1	0	-0.127197	1.18443	1	1	0.462689		1.01524e+08	3.83156e+08	5.20831e+08	4.19972e+08	2.52269e+08	1.05655e+08	3.4798e+07	6.61013e+06	0	0	2.10445e+07	0	1.50603e+07	234629	39843.3	219846	29122.1	190878	0	0	0	0
GVTVLPTFKGQPSKPFVGVL	255	274	3	0	691.07	6	15	9.93078	10.4638	691.935	1.318	1	0	-0.139129	1.18443	1	1	0.118574		3.21226e+08	1.04661e+09	1.42485e+09	1.21966e+09	6.82219e+08	3.22493e+08	1.27414e+08	4.56348e+07	1.42268e+07	6.41805e+06	1.50609e+06	3.06793e+06	1.30938e+06	435345	2.18964e+07	157384	110981	0	0	73701.9	216457	493303
GVTVLPTFKGQPSKPFVGVLSAGINAASPNKELAKE	255	290	3	0	1218.01	8	30					-1
GVTVLPTFKGQPSKPFVGVLSAGINAASPNKELAKE	255	290	4	0	913.758	8	30	9.88412	9.91523	915.728	5.68785	1	1	0.376505	-0.657249	1	1	0.338156		0	0	1.78763e+06	6.72555e+06	1.11923e+07	1.33493e+07	1.22793e+07	8.15473e+06	4.91932e+06	2.48456e+06	1.88089e+06	442214	778120	155842	0	288811	505223	152300	0	0	468334	0	152594	0	0	0	0	0	0	0
VTVLPTFKGQPSKPFVGVL	256	274	3	0	672.063	6	14					-1
TVLPTFKGQPSKPFVGVL	257	274	3	0	639.04	6	13					-1
PTFKGQPSKPFVG	260	272	2	0	695.38	5	9	6.4473	7.10338	698.318	5.02164	0.6	0					1.64952		3.92092e+07	5.1658e+07	1.88422e+07	4.07817e+06	3.19959e+06	479234	1.40911e+07	5.49494e+07	8.84943e+07	5.939e+07	2.26462e+07	3.60959e+06	1.46601e+06	160954	505690
PTFKGQPSKPFVGVL	260	274	1	0	1601.9	5	11	8.70875	9.15147	1603.23	0.338192	1	0	-0.428663	0.85298	1	0	0.439739		1.96353e+07	4.8787e+07	3.46146e+07	7.24804e+06	1.09817e+06	54419.6	7448.51	0	0	0	0	0	0	250733	0	0	0
PTFKGQPSKPFVGVL	260	274	2	0	801.456	5	11	8.63095	9.47853	802.293	0.685543	1	0	-0.268606	2.3385	1	0	0.0627682		3.42286e+09	6.46004e+09	5.10411e+09	2.57613e+09	1.05281e+09	3.38998e+08	1.60482e+08	4.43077e+07	3.51445e+07	9.60212e+06	4.5956e+06	1.86257e+06	1.74358e+06	637064	1.14967e+06	30924.9	431036
PTFKGQPSKPFVGVL	260	274	3	0	534.64	5	11	8.63095	9.47853	535.192	0.666727	1	0	-0.277276	2.3385	1	0	0.0213659		5.35812e+09	9.52198e+09	7.63296e+09	3.91645e+09	1.5329e+09	5.24168e+08	1.91968e+08	7.09446e+07	3.55113e+07	1.85418e+07	7.37757e+06	3.34271e+06	1.26659e+06	295445	1.5143e+06	81581.6	316149
PTFKGQPSKPFVGVLSA	260	276	2	0	880.491	6	13	8.49082	8.5687	881.3	0.540337	0.4	0					0.319894		1.3741e+06	5.03856e+06	2.37386e+06	225213	459185	0	266757	0	0	0	0	192446	0	0	0	0	0	0	0	0
PTFKGQPSKPFVGVLSA	260	276	3	0	587.33	6	13					-1
PTFKGQPSKPFVGVLSAGIN	260	279	3	0	682.046	6	16					-1
PTFKGQPSKPFVGVLSAGINAASPNKELAKE	260	290	3	0	1061.58	8	26	9.02345	9.40062	1063.21	2.98812	1	0	-0.00196364	0.612466	0	0	0.254232		554077	1.80557e+07	1.05076e+08	2.40761e+08	3.23328e+08	3.04295e+08	2.20139e+08	1.34804e+08	6.22413e+07	2.332e+07	4.79357e+06	1.27261e+06	3.69434e+06	648776	0	2.33756e+06	253306	225575	909468	0	1.22624e+06	791174	1.03243e+06	1.94007e+06	780240	10435.4	0	268382	0	0
PTFKGQPSKPFVGVLSAGINAASPNKELAKE	260	290	4	0	796.436	8	26	9.16705	9.50968	798.332	5.67949	0.4	1					0.470813		2.11415e+06	4.12127e+07	1.73194e+08	3.52217e+08	4.74325e+08	4.42365e+08	3.15539e+08	1.89268e+08	9.33423e+07	4.03509e+07	1.47214e+07	1.53966e+06	2.9687e+06	552960	973036	0	1.15754e+06	154521	0	15181.2	3.64487e+08	38635.4	9.92065e+07	152705	0	16530.6	0	194703	0	239220
PTFKGQPSKPFVGVLSAGINAASPNKELAKEFLEN	260	294	3	0	1229.32	8	30	10.6511	10.8105	1231.01	2.85152	1	0	-0.102715	-0.186801	1	-1	0.286609		0	0	3.42496e+06	1.27515e+07	1.87299e+07	2.16256e+07	1.71764e+07	9.71256e+06	933230	306831	22803.6	8771.44	0	0	0	0	0	0	0	0	0	0	381837	0	0	324759	0	0	0	0
PTFKGQPSKPFVGVLSAGINAASPNKELAKEFLEN	260	294	4	0	922.245	8	30	10.6668	10.9857	923.554	3.01858	1	0	-0.0744884	0.398982	1	-1	0.607722		128601	4.94551e+06	2.37964e+07	6.97984e+07	9.33676e+07	9.4283e+07	8.22209e+07	5.0009e+07	2.30773e+07	1.05378e+07	1.61585e+06	1.51505e+06	1.76203e+06	2.58522e+06	268937	188509	1.32071e+06	334493	8424.44	155870	711553	2275.8	162111	187692	150256	0	0	0	356433	18242.8
PTFKGQPSKPFVGVLSAGINAASPNKELAKEFLENYL	260	296	3	0	1321.37	9	32					-1
PTFKGQPSKPFVGVLSAGINAASPNKELAKEFLENYL	260	296	5	0	793.227	9	32					0
KGQPSKPFVGVL	263	274	2	0	628.872	5	8	7.99222	8.39732	629.483	0.457606	0.6	0					0.0341945		2.96105e+08	4.4702e+08	2.58947e+08	9.81227e+07	2.52274e+07	190553	544810	523944	165619	330801	49891	83470.7	0	9428.05
KGQPSKPFVGVL	263	274	3	0	419.584	5	8	8.03892	8.50642	419.959	0.361262	0.6	0					0.052685		1.01843e+08	1.4335e+08	7.89181e+07	2.4641e+07	3.15662e+06	888307	59040.2	0	252234	0	64495.8	134266	0	0
VLSAGINAASPNKELAKE	273	290	3	0	604.667	6	15					-1
SAGINAASPNKE	275	286	2	0	579.791	5	9	2.99723	3.5553	582.557	4.88345	1	1	2.16582	1.27622		-7	0.350647		2.92498e+06	2.80161e+07	5.7209e+07	2.1912e+08	7.29667e+08	8.71636e+08	6.05274e+08	3.7627e+08	2.29792e+08	1.36642e+08	6.74933e+07	2.73685e+07	9.4249e+06	1.93203e+06	74490.3
SAGINAASPNKEL	275	287	1	0	1271.66	5	10	5.66823	5.69942	1274.6	2.21439	0.4	0					0.465286		0	0	1.00938e+06	921339	459961	180726	0	0	0	0	0	0	0	0	0	0
SAGINAASPNKEL	275	287	2	0	636.333	5	10	5.54305	6.08857	637.778	2.16643	1	0	0.513602	1.23017	1	0	0.0963828		3.68103e+06	7.01892e+07	1.92577e+08	2.13207e+08	1.20575e+08	4.46181e+07	9.75803e+06	551456	629002	286299	297742	424555	441652	529649	274376	32576.6
SAGINAASPNKELAKE	275	290	2	0	800.42	5	13	4.8991	5.43337	802.019	2.2863	1	0	0.306931	1.18889	1	0	0.0360158		2.07501e+08	1.58665e+09	4.65989e+09	6.02604e+09	4.1918e+09	1.9959e+09	7.4998e+08	2.54311e+08	7.8412e+07	2.40675e+07	9.96755e+06	4.19228e+06	1.71652e+06	613504	89795.7	109149	157993	0	103005
SAGINAASPNKELAKE	275	290	3	0	533.949	5	13	4.96188	5.41773	535.014	2.28285	1	0	0.305587	0.901169	1	0	0.0228513		1.09301e+08	9.12795e+08	2.55665e+09	3.29101e+09	2.32081e+09	1.09758e+09	4.24621e+08	1.32512e+08	4.20917e+07	1.14869e+07	5.93221e+06	1.951e+06	1.36655e+06	1.85305e+06	71497.9	214842	46875.6	0	22543.7
SAGINAASPNKELAKEF	275	291	3	0	582.972	6	14					0
SAGINAASPNKELAKEFL	275	292	2	0	930.497	6	15					-1
SAGINAASPNKELAKEFLEN	275	294	2	0	1052.04	6	17	8.47523	8.86792	1053.92	2.54024	0.6	0					0.172354		4.64143e+06	1.17985e+07	2.57319e+08	3.24047e+08	3.43303e+08	1.8635e+08	9.23144e+07	2.20462e+07	4.66152e+06	2.21697e+06	511591	1.14246e+06	0	707269	384537	820434	0	208117	0	0	417744	1.18294e+06	0	2.75464e+06
SAGINAASPNKELAKEFLEN	275	294	3	0	701.695	6	17	8.7901	9.27603	703.126	3.06671	0.6	0					0.325832		9.00836e+06	1.10288e+08	3.50545e+08	4.92337e+08	4.34986e+08	2.50636e+08	1.16731e+08	4.42924e+07	1.12178e+07	2.12534e+06	2.7469e+06	0	3.03617e+07	3.55704e+07	1.58822e+07	1.48286e+07	1.31659e+06	1.87522e+07	378040	226295	8.69754e+06	8742.39	323572	5.69938e+06
SAGINAASPNKELAKEFLENYL	275	296	2	0	1190.11	6	19	11.3617	12.002	1192.01	2.39461	0.6	0					0.634066		9.77154e+06	1.40704e+08	4.01811e+08	6.44113e+08	5.82873e+08	4.12217e+08	2.03305e+08	9.21321e+07	2.37942e+07	6.86952e+06	331692	379636	44267.1	326694	328860	358383	184920	181691	32009.4	0	25789.5	635761	1.91761e+06	1.38343e+06	1.67758e+06	981443
SAGINAASPNKELAKEFLENYL	275	296	3	0	793.745	6	19	11.2973	11.5956	795.012	2.39551	0.6	0					0.06041		2.05797e+07	1.61839e+08	5.18947e+08	7.98268e+08	7.61753e+08	5.10626e+08	2.6281e+08	1.09243e+08	4.09386e+07	1.34134e+07	2.66242e+06	4.11464e+06	673619	912401	0	123720	295207	0	33907.4	688643	140844	180231	999197	1.11064e+06	221960	271012
GINAASPNKELAKE	277	290	2	0	721.386	5	11	4.78862	4.97752	722.854	2.11038	0.4	0					0.510238		86043.4	1.17857e+06	1.80737e+07	2.80922e+07	1.05002e+07	168894	71456.4	0	0	0	272.634	0	0	8675.58	0	202101	213939
AASPNKELAKE	280	290	2	0	579.312	5	8	3.4602	4.09355	580.717	2.14774	1	0	0.776286	1.55245	1	1	0.0418608		8.85633e+07	6.52252e+08	1.6642e+09	1.86705e+09	1.00454e+09	3.54364e+08	9.55329e+07	1.87182e+07	2.88814e+06	269898	37302.8	36874.4	40265.5	0
AASPNKELAKE	280	290	3	0	386.544	5	8	3.4602	4.07785	387.458	2.08121	1	0	0.734136	1.49484	1	1	0.0331363		2.0967e+07	1.73409e+08	4.36865e+08	4.45627e+08	2.4066e+08	7.93158e+07	1.93151e+07	2.95317e+06	115797	0	0	77427.7	19887.2	0
AASPNKELAKEFLEN	280	294	2	0	830.931	5	12	8.05448	8.59983	832.501	2.16903	0.6	0					0.171732		1.30781e+06	5.53732e+07	1.59582e+08	2.11846e+08	1.46298e+08	6.65316e+07	1.41072e+07	2.08754e+06	391904	783565	127392	0	0	129193	10144.7	1.39071e+06	157397	162480
AASPNKELAKEFLENYL	280	296	3	0	646.339	6	14	11.0793	11.7206	647.564	2.51588	1	0	0.326377	1.58168		1	0.210943		1.38518e+06	3.82182e+07	1.30102e+08	1.76915e+08	1.3331e+08	7.2772e+07	2.36724e+07	3.67529e+06	178725	748551	1.16542e+06	481965	747958	460382	4.95802e+06	9.27482e+06	1.75861e+06	627482	387466	537656	250950
LAKEFLENYL	287	296	2	0	620.335	5	8	10.8417	11.0325	620.691	-0.0499986	1	0	-0.616177	-0.0712833		1	0.270491		1.33551e+07	1.01481e+07	2.81509e+06	122325	0	0	198106	73311.4	51479.5	0	0	71987.1	0	0
FLENYL	291	296	1	0	798.403	4	4	9.63503	10.7637	798.916	0.0149602	1	0	-0.565541	3.36985	1	1	0.755396		6.63456e+09	3.47016e+09	9.50382e+08	3.20758e+07	3.9539e+06	3.53493e+07	757379	1.52449e+06	1.33549e+06
FLENYL	291	296	2	0	399.705	4	4	9.93078	10.6668	399.972	0.0355374	1	0	-0.539466	1.92896	1	1	0.535883		8.30572e+07	3.89027e+07	4.87762e+06	558047	0	3.82924e+06	0	35071	0
YLLTDEGL	295	302	1	0	923.472	4	6	9.80632	10.4326	924.619	0.597453	0.4	0					0.512012		2.63481e+08	3.94751e+08	1.77708e+08	3.97496e+07	1.77257e+07	3.69851e+06	1.95749e+06	779577	1.49228e+06	5.31745e+06	57471.5
YLLTDEGLEAVNKDKPLGA	295	313	2	0	1023.54	6	16	8.96125	9.52527	1024.63	0.969408	0.6	0					0.303083		2.69632e+08	6.0632e+08	5.98054e+08	3.71767e+08	1.68934e+08	6.65121e+07	1.97799e+07	2.05699e+07	3.02138e+07	1.75308e+07	4.9962e+06	1.65479e+06	423303	210456	620532	0	862433	224979	4192.38	0	1.26743e+06	0	812134
YLLTDEGLEAVNKDKPLGA	295	313	3	0	682.697	6	16	8.91458	9.55705	683.536	1.30702	0.6	0					1.03558		6.62542e+08	1.49706e+09	1.45008e+09	9.00447e+08	4.24178e+08	1.71569e+08	6.44127e+07	9.58453e+07	1.29136e+08	1.0347e+08	5.65488e+07	2.3436e+07	4.3559e+06	2.02496e+06	4.67199e+06	526428	200174	5.02306e+06	137787	136661	1.50142e+07	229241	905342
LTDEGL	297	302	1	0	647.325	4	4	6.18205	7.04098	648.157	0.466135	1	0	0.00617699	2.38015		1	0.0528771		1.72148e+09	1.74592e+09	6.24755e+08	1.4207e+08	6.756e+06	1.19149e+07	1.73398e+06	732315	615000
LTDEGLE	297	303	1	0	776.367	4	5	5.496	6.01068	777.27	0.465833	1	0	-0.112264	1.11704		1	0.719675		1.15433e+08	1.21026e+08	4.25528e+07	7.26199e+06	547489	0	1.49655e+06	118996	1.47644e+06	1.10109e+06
LTDEGLEA	297	304	1	0	847.404	4	6	5.83953	6.07298	848.529	0.64766	1	0	-0.0373648	0.0851456		1	0.465639		5.64481e+07	6.1971e+07	2.56656e+07	8.4313e+06	1.05712e+06	0	282720	141603	118113	0	2.95126e+06
LTDEGLEAVNKDKPLGA	297	313	2	0	885.468	6	14	7.10338	7.64897	886.317	0.672374	1	0	-0.341065	1.23042	1	0	0.032879		2.4463e+09	3.89913e+09	3.08177e+09	1.62793e+09	6.89551e+08	2.65705e+08	1.03887e+08	4.55188e+07	3.26149e+07	8.01984e+06	1.23309e+07	1.42974e+06	3.7969e+06	253729	607269	0	42689.1	112510	297790	3.24189e+06	5.705e+06
LTDEGLEAVNKDKPLGA	297	313	3	0	590.647	6	14	7.10338	7.53972	591.243	0.760506	1	0	-0.309157	0.829559	1	0	0.0422364		2.66175e+09	4.22375e+09	3.29391e+09	1.7357e+09	7.22665e+08	2.82831e+08	1.08514e+08	5.11804e+07	2.37909e+07	1.18283e+07	5.25402e+06	3.65913e+06	640591	133348	209218	279161	5.86549e+06	2.05165e+07	1.72304e+07	3.55221e+07	1.81801e+07
LTDEGLEAVNKDKPLGAVA	297	315	2	0	970.52	6	16	7.58652	7.85193	971.35	0.531273	1	0	-0.416194	0.202437		1	1.20818		1.47859e+07	9.92887e+06	1.11346e+07	4.39302e+06	2.89884e+06	0	0	135981	118747	0	243187	0	92633.7	119274	134618	262108	0	114889	99447.6	0	0	0	0
LTDEGLEAVNKDKPLGAVAL	297	316	2	0	1027.06	6	17	8.83682	9.04263	1028.15	0.975472	0.6	0					1.50682		1.19576e+07	2.22662e+07	1.43275e+07	3.92443e+06	890603	0	0	686191	324405	284365	0	4192.38	0	686054	565396	380389	317679	588042	0	71989.9	32724.3	0	0	401571
LTDEGLEAVNKDKPLGAVALKSYEEE	297	322	3	0	940.15	7	23					-1
TDEGLEAVNKDKPLGA	298	313	2	0	828.926	5	13	6.60342	6.8381	830.206	1.61405	1	0	0.0448199	0.0896709		-2	1.76272		5.84455e+06	7.17657e+06	3.32057e+06	738680	0	260060	829871	1.00836e+06	278512	679294	0	221601	121507	0	0	0	0	134544	560946
EGLEAVNKDKPLGAVALKSYEEELA	300	324	2	0	1337.2	7	22					-1
EAVNKDKPLGA	303	313	1	0	1141.62	5	8	4.10927	4.63045	1142.38	0.10079	1	0	-0.520639	1.14089	1	1	0.104373		1.60194e+08	1.21094e+08	4.93641e+07	1.22731e+07	936423	34534.9	0	0	0	0	0	0	0	0
EAVNKDKPLGA	303	313	2	0	571.314	5	8	4.09355	4.7728	571.749	0.209371	1	0	-0.451843	1.72086	1	1	0.0154804		5.53621e+09	4.10183e+09	1.83077e+09	5.54367e+08	1.60617e+08	5.78865e+07	2.56974e+07	1.23509e+07	3.83765e+06	241600	125346	76979.9	85943.4	79984.1
EAVNKDKPLGA	303	313	3	0	381.212	5	8	4.09355	4.7728	381.481	0.148308	1	0	-0.490532	1.72086	1	1	0.0193237		7.26336e+08	5.34035e+08	2.15446e+08	6.75743e+07	1.74766e+07	3.49144e+06	409958	127480	21229.3	54214.3	20341.2	0	53904.3	0
EAVNKDKPLGAVAL	303	316	2	0	712.909	5	11	7.35288	7.64897	713.514	0.374566	0.6	0					0.138797		1.17599e+08	1.11346e+08	5.70185e+07	2.05172e+07	4.34098e+06	1.31419e+06	1.0161e+06	5.71941e+06	101330	3.31384e+06	0	0	0	100594	0	0	0
EAVNKDKPLGAVALKS	303	318	2	0	820.472	5	13					0
EAVNKDKPLGAVALKS	303	318	3	0	547.317	5	13					-1
EAVNKDKPLGAVALKSYEEE	303	322	2	0	1095.57	6	17	8.13232	8.31937	1098.05	3.68244	0.6	0					0.145475		4.19702e+06	2.89415e+06	1.34144e+07	2.77483e+07	7.28157e+07	7.93781e+07	6.01085e+07	3.27792e+07	9.64573e+06	1.73041e+06	935117	176165	161074	0	0	0	0	159843	0	0	148700	451941	278494	0
EAVNKDKPLGAVALKSYEEE	303	322	3	0	730.714	6	17	7.24375	7.7895	731.503	1.08124	0.6	0					0.0469451		8.72062e+07	2.75837e+08	3.01932e+08	2.18154e+08	1.06841e+08	4.30034e+07	1.30481e+07	2.49278e+06	4.3404e+06	168285	342603	4.20747e+06	208605	478346	286153	1.41303e+06	1.29074e+06	882605	362936	182436	324278	1.78772e+06	1.01411e+06	331597
EAVNKDKPLGAVALKSYEEEL	303	323	3	0	768.409	6	18	9.1048	9.22933	769.26	1.19665	1	0	-0.247528	-0.314488		0	0.127205		1.16762e+07	4.24013e+07	5.07986e+07	3.69288e+07	1.87812e+07	6.65477e+06	4.40896e+06	600995	0	616272	197105	0	13710.5	231740	82626.6	321717	604095	0	0	0	396657	847128	0	30195.2	0
EAVNKDKPLGAVALKSYEEELAKDPRIAATME	303	334	3	0	1162.94	8	28	9.44737	9.52527	1164.26	1.84571	1	0	-0.250378	-0.485594	1	0	0.377066		466523	1.96068e+06	6.59303e+06	7.3277e+06	7.14667e+06	5.4572e+06	961269	1.27162e+06	0	0	0	440654	249266	0	0	0	0	377532	0	0	0	0	0	0	0	0	180278	0	0	0
EAVNKDKPLGAVALKSYEEELAKDPRIAATME	303	334	4	0	872.459	8	28	9.4162	9.65063	873.46	1.88697	1	0	-0.242909	0.0887536	1	0	0.205533		2.07811e+06	1.21623e+07	3.58718e+07	4.92396e+07	4.60755e+07	3.00275e+07	1.39877e+07	4.77502e+06	2.55694e+06	0	188738	148991	847440	156174	677371	0	323750	0	0	0	426080	167942	0	0	254401	0	0	0	373797	149619
AVNKDKPLGA	304	313	2	0	506.793	4	7	3.85533	4.5828	507.145	0.117974	1	0	-0.499073	1.89778	1	1	0.0714808		4.07474e+08	2.66301e+08	9.72569e+07	2.59375e+07	4.43784e+06	315976	168678	293988	99361.5	0	0	62308.5
AVNKDKPLGA	304	313	3	0	338.198	4	7	3.82395	4.47152	338.475	0.24556	1	0	-0.406688	1.60461	1	1	0.346141		5.62468e+07	3.43505e+07	1.12807e+07	1.118e+06	0	0	288920	0	0	2.84011e+06	31617.7	0
AVNKDKPLGAVALKSYEEE	304	322	2	0	1031.05	6	16	7.21258	7.3996	1031.89	0.483083	1	0	-0.431461	-0.0852261	1	-1	0.508851		5.60255e+06	1.20158e+07	6.63246e+06	4.20909e+06	144866	152685	0	286123	0	0	0	0	0	145127	278059	0	0	0	0	0	0	0	136058
AVNKDKPLGAVALKSYEEE	304	322	3	0	687.7	6	16					-1
VNKDKPLGA	305	313	1	0	941.541	4	6	3.60278	3.95257	941.975	-0.111354	1	0	-0.678569	0.511992	1	1	0.29522		1.93672e+07	1.05422e+07	1.34592e+06	51749.9	42414.3	0	0	0	0	0	0
VNKDKPLGA	305	313	2	0	471.274	4	6	3.3805	4.34508	471.656	0.218953	0.6	0					0.244031		5.16747e+08	3.58803e+08	1.45758e+08	4.37767e+07	7.83676e+06	578768	211370	0	64135.3	0	16437.7
VNKDKPLGAVALKSYEEE	305	322	2	0	995.528	6	15	7.61773	7.63335	997.201	2.17296	0.4	1					0.875589		1.03543e+06	511796	470019	0	102396	0	0	0	0	135410	0	0	0	0	0	0	0	0	301768	0	0	0
VALKSY	314	319	2	0	340.703	4	4	5.10563	5.496	341.169	0.520299	0.4	0					0.230059		6.35423e+06	1.50839e+07	2.34221e+06	112110	0	224792	0	104430	78951.5
VALKSYE	314	320	1	0	809.44	4	5	5.51167	5.69942	811.214	1.2904	0.4	0					0.414047		0	2.29896e+07	2.86234e+07	7.55279e+06	272232	70302.4	59430.4	0	0	81453
VALKSYE	314	320	2	0	405.224	4	5	5.38648	5.9173	405.895	0.858626	0.4	0					0.0740916		6.27661e+07	4.32074e+08	2.03413e+08	4.42454e+07	6.72539e+06	462696	120290	0	0	140061
VALKSYEEE	314	322	1	0	1067.53	4	7	5.48033	6.05742	1068.88	0.734033	1	0	-0.0529839	1.34599	1	0	0.141644		3.00036e+08	6.82432e+08	4.04803e+08	1.45615e+08	3.65005e+07	6.00304e+06	1.22634e+06	85199.5	1.00658e+06	447968	423864	527715
VALKSYEEE	314	322	2	0	534.266	4	7	5.48033	6.05742	534.958	0.759476	1	0	-0.0345607	1.34599	1	0	0.0716484		1.96882e+09	4.2312e+09	2.5432e+09	9.62114e+08	2.61602e+08	5.65183e+07	281230	254020	1.59546e+07	1.43878e+07	5.78607e+06	485019
VALKSYEEEL	314	323	1	0	1180.61	5	8	8.00778	8.50642	1181.98	0.669264	1	0	-0.16046	1.05815	1	0	0.312726		5.88667e+07	1.577e+08	9.8949e+07	3.18717e+07	5.19245e+06	462806	263117	0	467512	0	168619	202542	0	0
VALKSYEEEL	314	323	2	0	590.808	5	8	7.96105	8.64652	591.535	0.752953	1	0	-0.107436	1.74367	1	0	0.0858394		9.14651e+08	2.05673e+09	1.37846e+09	4.77687e+08	1.74089e+08	3.08832e+07	7.29514e+06	1.53507e+06	96896	649216	2.64299e+06	9.42317e+06	725733	2.20454e+06
VALKSYEEELAKDPRIAA	314	331	2	0	1002.04	6	15					0
VALKSYEEELAKDPRIAATM	314	333	3	0	745.728	7	17	8.99235	9.19822	746.865	2.02167	0.6	0					0.292635		1.96502e+06	1.69344e+07	3.24151e+07	2.89413e+07	1.85445e+07	1.91883e+07	1.8142e+06	621248	1.96693e+06	0	0	135304	424529	0	931509	0	161250	44261.8	0	0	362929	0	12849.6	1.16396e+06	0
VALKSYEEELAKDPRIAATME	314	334	3	0	788.742	7	18	8.77453	9.02345	789.802	1.7199	0.6	0					0.0956231		2.60297e+07	1.18689e+08	1.88541e+08	1.92819e+08	1.27918e+08	6.81924e+07	3.00936e+07	3.84416e+06	2.84507e+06	0	162895	389153	0	0	0	163798	174740	830179	3.61927e+06	4.0051e+06	3.21531e+06	937304	0	1.97544e+06	8219.42	26475.4
VALKSYEEELAKDPRIAATMENAQKGEIM	314	342	3	0	1079.22	8	26	9.82188	10.0554	1080.81	2.75573	0.6	1					1.074		449153	4.48355e+06	1.51191e+07	1.88795e+07	2.21949e+07	1.46777e+07	5.93899e+06	7.11572e+06	388070	0	6.34129e+06	0	0	3.43346e+06	0	0	463789	205972	0	172793	0	0	416969	0	209739	0	0	0	30715.5	0
VALKSYEEELAKDPRIAATMENAQKGEIMPNIPQMSA	314	350	5	0	815.613	9	32	10.0398	10.2423	816.955	4.11293	1	0	0.0669784	-0.0285986		-3	0.165579		32651	1.04841e+06	3.95579e+06	1.58348e+07	3.02121e+07	4.06003e+07	4.54228e+07	4.27951e+07	3.34991e+07	2.15373e+07	1.03475e+07	4.44687e+06	858080	1.03224e+06	732599	0	0	0	168579	682242	0	0	126612	0	407078	0	0	189658	133557	622229
KSYEEE	317	322	1	0	784.336	4	4	3.02915	3.72943	785.202	0.418321	1	0	-0.0544113	1.79804	1	1	0.485431		6.54176e+07	4.26329e+07	1.25613e+07	2.28587e+06	6.79269e+06	1.88045e+06	99078.2	238869	46630.1
KSYEEE	317	322	2	0	392.672	4	4	3.06107	3.47605	392.964	0.136525	1	0	-0.411497	0.751222	1	1	0.0328122		1.48046e+08	8.5434e+07	2.5887e+07	4.88433e+06	289703	207909	5021.51	0	0
KSYEEEL	317	323	2	0	449.214	4	5	6.52533	7.15018	449.593	0.23736	0.6	0					0.479738		2.34651e+08	1.39214e+08	4.75069e+07	8.94962e+06	137579	105150	72448	231473	7.94413e+06	444939
KSYEEELAKDPRIAA	317	331	3	0	573.969	6	12					-1
KSYEEELAKDPRIAATME	317	334	3	0	694.345	6	15					0
KSYEEELAKDPRIAATMENAQKGEIMPNIPQMSA	317	350	4	0	948.467	9	29					-1
YEEELAKDPRIAATME	319	334	2	0	933.451	6	13					0
YEEELAKDPRIAATME	319	334	3	0	622.636	6	13					0
EELAKDPRIAATME	321	334	2	0	787.398	6	11					-1
EELAKDPRIAATME	321	334	3	0	525.268	6	11	6.71328	6.8849	525.784	0.572259	1	0	-0.320806	-0.141731	1	1	0.245298		3.84806e+06	5.48247e+06	4.78942e+06	1.54589e+06	100051	0	102767	0	0	90425.4	60632.6	0	158811	0	0	0	63809.7	0
EELAKDPRIAATMENAQKGEIMPNIPQMSA	321	350	3	0	1095.21	8	25	9.21377	9.4941	1097.07	3.46249	0.6	0					0.157585		0	468186	2.49985e+07	4.50707e+07	3.83928e+07	6.32781e+07	6.20288e+07	3.93344e+07	3.3448e+07	1.82412e+07	5.40784e+06	974611	0	864648	0	0	195844	0	0	285574	0	0	0	0	0	453052	0	0	483601	0
ELAKDPRIAATME	322	334	2	0	722.877	5	10					0
LAKDPRIAA	323	331	2	0	477.79	4	6	4.55097	4.97752	478.394	0.652096	1	0	-0.0336177	0.793662	1	1	0.0370986		1.96278e+08	2.67091e+08	1.60545e+08	5.91338e+07	1.5668e+07	2.7246e+06	151636	8774.11	155311	86950.5	0
LAKDPRIAA	323	331	3	0	318.863	4	6	4.5669	5.01207	319.248	0.600932	1	0	-0.0768401	0.86197	1	1	0.0778623		4.55814e+07	6.63213e+07	3.6649e+07	1.27122e+07	2.57661e+06	86858.2	0	44621.4	0	0	25561.6
LAKDPRIAAT	323	332	2	0	528.314	4	7	4.15645	4.6464	528.945	0.651271	1	0	-0.112912	1.02629		1	0.0865135		4.67675e+07	7.3316e+07	4.46889e+07	1.76999e+07	4.16576e+06	265081	29837.8	0	0	0	131048	0
LAKDPRIAATM	323	333	2	0	593.834	5	8					-1
LAKDPRIAATM	323	333	3	0	396.225	5	8					-1
LAKDPRIAATME	323	334	2	0	658.356	5	9	5.76173	6.43168	659.137	0.730512	0.6	0					0.112975		7.89267e+08	1.23759e+09	8.48514e+08	4.00513e+08	1.39233e+08	4.37264e+07	8.32292e+06	9.78841e+06	2.39254e+07	1.9747e+07	7.26951e+06	1.04835e+06	472781	0	310921
LAKDPRIAATME	323	334	3	0	439.239	5	9	5.77728	6.4629	439.693	0.528577	1	0	-0.286809	1.74422	1	1	0.0813284		2.28222e+08	3.59813e+08	2.45231e+08	1.04686e+08	3.2983e+07	4.3347e+06	83007	0	0	0	0	0	332016	0	0
LAKDPRIAATMENAQKGEIM	323	342	2	0	1094.07	7	17	7.72705	8.42848	1098.17	6.80871	0.6	0					1.33288		2.33445e+06	1.93989e+07	2.98178e+07	3.32557e+07	2.30157e+07	7.05759e+07	1.7858e+08	2.97653e+08	3.16591e+08	2.38791e+08	1.37273e+08	5.78611e+07	1.80253e+07	9.17754e+06	9.5965e+06	2.60965e+07	3.15047e+07	2.97602e+07	1.25818e+07	2.6325e+06	0	29074.2	214039	525461	302166
LAKDPRIAATMENAQKGEIM	323	342	3	0	729.714	7	17	7.85193	8.35057	732.33	6.44241	0.6	0					0.052662		3.68885e+07	1.19437e+08	1.69366e+08	1.45504e+08	1.54201e+08	5.10709e+08	1.43551e+09	2.45106e+09	2.78237e+09	1.93171e+09	1.13231e+09	6.11465e+08	2.26932e+08	8.85403e+07	5.62919e+07	2.12693e+07	1.48484e+07	1.19281e+07	2.65972e+06	547330	561143	12294.2	208165	448555	590693
LAKDPRIAATMENAQKGEIMPNIPQM	323	348	3	0	956.491	8	21	9.1359	9.46293	957.757	1.91372	1	0	-0.122589	0.428519	1	-1	0.158447		2.41159e+07	3.26983e+07	7.96553e+07	1.35371e+08	1.09198e+08	7.53284e+07	4.9651e+07	1.83128e+07	5.75184e+06	3.16559e+06	400421	424710	332679	24656.7	0	283690	219019	215067	523682	255765	240237	387980	156309	0	0	34451.2	0	826535	672388	1.13828e+06
LAKDPRIAATMENAQKGEIMPNIPQM	323	348	4	0	717.62	8	21					-1
LAKDPRIAATMENAQKGEIMPNIPQMSA	323	350	2	0	1513.27	8	23	9.02345	9.21377	1515.3	2.10144	0.6	0					0.575156		1.58505e+06	5.51921e+06	1.39856e+07	2.53091e+07	2.04304e+07	1.7836e+07	1.12422e+07	3.95181e+06	362828	636228	273456	10600.1	0	0	0	0	0	0	0	602533	0	0	339430	8578.12	0	10238.2	0	20218.7	0	293108
LAKDPRIAATMENAQKGEIMPNIPQMSA	323	350	3	0	1009.18	8	23	8.67765	9.02345	1010.81	2.90852	0.6	0					0.0775685		4.06311e+07	1.67747e+08	4.05534e+08	7.13804e+08	9.13763e+08	9.09023e+08	7.07038e+08	4.6974e+08	2.67088e+08	1.47608e+08	7.2798e+07	2.93515e+07	8.10455e+06	2.64638e+06	716842	672058	718795	1.00888e+06	752912	962401	267480	0	0	0	0	0	466815	579371	0	0
LAKDPRIAATMENAQKGEIMPNIPQMSA	323	350	4	0	757.137	8	23	8.77453	9.02345	758.366	2.9459	0.6	0					0.0780384		1.14973e+07	5.56055e+07	1.40141e+08	2.38737e+08	3.04982e+08	2.86653e+08	2.27985e+08	1.4779e+08	8.60221e+07	4.1098e+07	1.94829e+07	8.3813e+06	3.65943e+06	623392	128876	170737	147035	380537	659792	1.54409e+06	1.11415e+06	1.37117e+06	194171	1.51334e+06	0	2.58464e+06	419195	866504	40687.1	70325.9
LAKDPRIAATMENAQKGEIMPNIPQMSAF	323	351	3	0	1058.2	8	24	9.9775	10.7949	1060	3.30804	0.6	0					0.463299		2.92687e+07	2.63084e+08	8.24858e+08	1.71285e+09	2.46295e+09	2.66446e+09	2.28999e+09	1.63988e+09	9.97479e+08	5.51431e+08	3.06358e+08	1.41583e+08	7.15498e+07	3.59152e+07	1.60838e+07	5.85357e+06	3.77974e+06	1.33609e+06	573785	1.49182e+06	1.69566e+06	1.67044e+06	1.15997e+06	451172	70783.9	3.36725e+06	2.50418e+06	3.33627e+06	2.34985e+06	2.86234e+06
LAKDPRIAATMENAQKGEIMPNIPQMSAF	323	351	4	0	793.904	8	24	10.3235	10.6824	795.381	3.8312	0.6	0					0.212083		2.28753e+06	3.28426e+07	1.16422e+08	2.35747e+08	3.23335e+08	3.29077e+08	2.69866e+08	1.95694e+08	1.23245e+08	6.97764e+07	3.26846e+07	1.26235e+07	6.42407e+06	2.20402e+06	1.51703e+06	485996	557476	302077	764054	95694.3	0	105956	309212	291765	1.55308e+06	3.19881e+06	699057	4.34649e+06	4.66052e+06	243527
AKDPRIAAT	324	332	2	0	471.772	4	6	3.3485	4.28213	472.022	-0.0387684	0.6	0					0.136439		3.45781e+08	1.46187e+08	4.63003e+07	9.87931e+06	921927	162675	0	25648	0	17415.7	0
AKDPRIAATM	324	333	2	0	537.292	5	7	5.38648	5.66823	537.823	0.373241	0.6	0					0.391021		1.49399e+08	1.5058e+08	7.50695e+07	2.673e+07	8.63271e+06	1.18966e+06	1.25067e+06	66130	773832	94492.7	55481.1	64398.8	0
AKDPRIAATME	324	334	2	0	601.814	5	8	5.19927	5.69942	602.489	0.592575	1	0	-0.209049	1.06371	1	-1	0.146761		7.08138e+08	6.71643e+08	3.6445e+08	1.40711e+08	4.76581e+07	1.30361e+07	1.20009e+07	2.23579e+07	2.428e+07	1.53989e+07	5.36284e+06	1.75989e+06	785704	549554
AKDPRIAATME	324	334	3	0	401.545	5	8	5.19927	5.4021	401.934	0.409371	1	0	-0.325126	-0.0271921	1	-1	0.0804131		6.17063e+07	6.33104e+07	3.72437e+07	1.07149e+07	2.41882e+06	374523	207877	214839	667580	360198	118523	1.23163e+06	0	16340.2
AKDPRIAATMENAQKGEIM	324	342	2	0	1037.52	7	16					0
AKDPRIAATMENAQKGEIM	324	342	3	0	692.019	7	16	7.55532	7.91433	692.812	1.04736	0.6	0					0.194671		4.40123e+07	1.1072e+08	1.12837e+08	8.00322e+07	4.47586e+07	1.82552e+07	5.60067e+06	1.31161e+06	0	165230	1.63069e+06	3.66121e+06	1.12328e+06	1.54861e+06	100505	87286.8	0	133336	113140	0	79739.3	142407	107791	791746
AKDPRIAATMENAQKGEIMPNIPQM	324	348	3	0	918.796	8	20					0
AKDPRIAATMENAQKGEIMPNIPQMSA	324	350	2	0	1456.72	8	22	8.5687	8.7901	1459	2.65105	1	0	0.0262918	0.0409321	-3	-3	0.310204		312833	17788.9	8.09662e+06	1.56877e+07	2.24458e+07	2.14399e+07	1.37392e+07	3.17041e+06	895702	0	653799	0	808960	0	255354	0	0	0	0	0	0	0	0	0	0	235795	0	0	0	0
AKDPRIAATMENAQKGEIMPNIPQMSA	324	350	3	0	971.486	8	22	9.3383	9.69735	978.366	18.7435	1	0	3.73392	0.545993	-1	-15	0.181096		1.66196e+06	1.15467e+06	3.92175e+06	9.86594e+06	9.06828e+06	1.14576e+07	6.66813e+06	3.73512e+06	1.25543e+06	2.0898e+06	650676	443673	2.02026e+06	364638	564416	2.00498e+06	161210	6.01823e+07	4.17707e+08	1.09972e+09	1.6327e+09	1.69218e+09	1.29049e+09	7.0656e+08	5.92495e+07	4.19968e+06	215205	310865	542615	541704
AKDPRIAATMENAQKGEIMPNIPQMSA	324	350	4	0	728.866	8	22	9.3383	9.57783	733.992	18.606	0.6	0					0.524635		311109	780.255	2.03578e+06	675256	1.15023e+06	785306	2.00201e+06	1.75783e+06	858188	254347	963941	88792.5	558424	258664	6.01065e+06	168450	470450	4.57474e+07	2.98249e+08	7.96158e+08	1.17239e+09	1.2106e+09	8.54122e+08	1.78946e+08	8.89775e+06	4.23853e+06	1.07466e+06	719494	1.11197e+06	393449
AKDPRIAATMENAQKGEIMPNIPQMSAF	324	351	2	0	1530.26	8	23	10.1332	10.2267	1532.45	2.38501	1	0	-0.0588933	-0.428477	-1	-2	0.25847		0	0	1.2759e+06	6.3873e+06	6.57431e+06	9.03168e+06	4.53727e+06	465434	0	0	0	0	0	0	0	0	0	0	0	0	0	0	0	0	0	0	0	0	0	0
AKDPRIAATMENAQKGEIMPNIPQMSAF	324	351	3	0	1020.51	8	23	9.82188	10.6199	1022.15	2.91974	0.6	0					0.0775596		2.298e+06	1.95634e+08	6.741e+08	1.40163e+09	1.52803e+09	1.52133e+09	1.22785e+09	7.79111e+08	4.54466e+08	2.3595e+08	1.06338e+08	4.6148e+07	2.04961e+07	5.50408e+06	1.41025e+06	2.9629e+06	350970	682425	6.04617e+06	487396	0	2.55154e+06	0	6048.11	2.07919e+06	222330	457055	1.55824e+06	35862.9	57372.7
AKDPRIAATMENAQKGEIMPNIPQMSAF	324	351	4	0	765.633	8	23	10.0709	10.417	767.049	3.65798	0.6	1					0.249049		1.21675e+07	3.12777e+07	9.738e+07	1.93803e+08	2.43056e+08	2.33038e+08	1.70967e+08	1.22096e+08	5.88123e+07	2.51716e+07	7.96091e+06	6.63967e+06	583213	1.10862e+06	0	9.90329e+07	1.05763e+06	195722	267342	8.67004e+06	427695	149388	495317	0	116027	0	108851	0	1357.91	0
TMENAQKGEIM	332	342	2	0	626.289	5	9					0
TMENAQKGEIMPNIPQMSA	332	350	2	0	1045.49	7	15	8.522	8.61538	1053.2	14.0082	1	0	4.14907	-0.428783	0	-11	0.684605		5.08256e+06	0	5.76338e+06	4.22339e+06	3.73791e+06	1.0291e+06	442849	0	0	0	0	0	599658	530621	9.86664e+06	3.06103e+07	4.38488e+07	5.96588e+07	3.72521e+07	1.40148e+07	2.44862e+06	280882	0
TMENAQKGEIMPNIPQMSA	332	350	3	0	697.329	7	15	8.63095	9.15147	702.9	15.298	1	0	4.5849	1.13844	0	-11	0.215904		1267.81	0	0	276228	0	136138	279799	571697	307469	1.07605e+06	1.41117e+06	577385	404320	3.95369e+06	1.55563e+08	5.38661e+08	8.53336e+08	7.73224e+08	4.61038e+08	2.23233e+08	8.32395e+07	2.49355e+07	4.4524e+06
TMENAQKGEIMPNIPQMSAF	332	351	2	0	1119.02	7	16	10.2267	10.5575	1121.03	2.48756	1	0	0.203547	0.442461	1	-2	0.123931		341390	2.29696e+07	7.69669e+07	1.17511e+08	1.19193e+08	9.18943e+07	5.78326e+07	2.35991e+07	7.38666e+06	712486	170852	191228	170437	198056	0	0	0	181804	431082	680658	0	0	0	155005
TMENAQKGEIMPNIPQMSAF	332	351	3	0	746.351	7	16					-1
MENAQKGEIMPNIPQMSA	333	350	2	0	994.966	7	14	8.28817	8.33495	997.153	3.01678	1	0	0.507729	-0.599766		-5	0.64823		0	0	930136	2.53434e+06	2.2119e+06	1.39981e+06	0	0	0	0	0	214978	0	475412	0	0	0	0	0	0	0	0
ENAQKGEIMPNIPQMSA	334	350	2	0	929.445	6	13	7.9299	8.22578	931.381	2.66371	0.6	0					0.398342		833850	1.17027e+07	4.35622e+07	5.7439e+07	5.47005e+07	3.4578e+07	1.60161e+07	4.3109e+06	901216	877701	4.60053e+06	0	1.05535e+06	0	416074	186301	0	0	1.40736e+06	0
ENAQKGEIMPNIPQMSAF	334	351	2	0	1002.98	7	14	9.93078	10.6355	1005.53	3.78685	1	0	0.786535	1.81442		-2	0.974316		3.98362e+06	5.843e+07	1.82762e+08	2.62765e+08	2.64365e+08	1.93377e+08	9.53241e+07	6.01396e+07	8.92126e+06	2.27834e+07	1.45632e+06	1.36775e+07	1.41788e+07	2.23823e+07	4.68334e+06	2.56066e+07	1.3072e+06	1.61167e+07	1.75072e+07	1.24973e+07	5.31814e+06	703192
NAQKGEIM	335	342	2	0	445.724	5	6	4.74122	5.59003	447.803	3.58419	1	1	2.44338	2.34303		-1	0.581945		1.00907e+08	3.09926e+08	3.30428e+08	1.7819e+08	1.16415e+08	2.67756e+08	4.92833e+08	2.536e+08	8.45938e+07	1.80331e+07	1.46963e+06	3.4614e+06
NAQKGEIMPNIPQMSA	335	350	2	0	864.924	6	12	7.6802	8.11675	867.48	3.97537	0.6	1					1.07839		1.2425e+07	7.70069e+07	1.76371e+08	2.26848e+08	1.94275e+08	1.35078e+08	7.12063e+07	3.53011e+07	2.05761e+07	1.87237e+07	1.65346e+07	1.61512e+07	1.17194e+07	8.32382e+06	2.39139e+06	7.80816e+06	1.68156e+07	2.71614e+07	3.30707e+07
NAQKGEIMPNIPQMSA	335	350	3	0	576.952	6	12					0
PNIPQMSA	343	350	1	0	857.419	4	5	6.29125	6.65028	859.527	1.54629	0.4	0					0.287263		3.44901e+06	2.59062e+07	3.73225e+07	2.44855e+07	4.58159e+06	494631	284705	605892	123274	367132
PNIPQMSA	343	350	2	0	429.213	4	5	6.32247	6.74448	430.262	1.53547	1	0	0.972072	0.777028	1	-1	0.15479		1.17848e+07	4.94243e+07	5.77447e+07	3.19842e+07	6.61588e+06	1.73342e+06	1.23577e+06	2.56823e+06	3.10553e+06	147199
PNIPQMSAF	343	351	2	0	502.747	5	6	9.16705	9.68178	503.831	1.49459	0.6	0					0.163288		1.36311e+07	7.43259e+07	1.09342e+08	7.84955e+07	2.7122e+07	2.86796e+06	515195	111276	169310	222803	162802	327351
FWYAVRT	351	357	2	0	471.745	4	5	8.66208	9.54147	472.213	0.340589	1	0	-0.239229	2.45518		0	0.156249		1.98608e+09	1.80407e+09	7.27134e+08	1.98371e+08	2.45259e+07	2.59346e+06	1.34139e+06	477962	452954	5.53902e+07
FWYAVRTAV	351	359	2	0	556.798	5	7	9.00273	9.05817	559.108	3.9177	0.4	0					0.462033		0	227608	2.45317e+06	1.04493e+07	1.46046e+07	5.83145e+06	4.4468e+06	5.72936e+06	42312.2	2.12777e+06	0	142052	0
FWYAVRTAVINA	351	362	2	0	705.88	5	10	10.0087	10.7325	706.564	0.493424	0.6	0					0.518802		2.54137e+08	2.47294e+08	1.23369e+08	3.77447e+07	1.45238e+07	1.09863e+07	2.19315e+06	883765	198509	797533	552125	1.30145e+06	1.88139e+06	8.46764e+06	3.87608e+06	764712
FWYAVRTAVINAASGRQTVDE	351	371	2	0	1177.6	6	19	10.3546	10.7637	1180.38	4.16049	0.6	1					0.572789		7691.98	17609.9	1.91145e+07	5.88559e+07	8.53842e+07	6.84658e+07	5.22306e+07	3.8569e+07	3.46862e+07	2.2034e+07	9.42344e+06	1.98683e+06	747929	1.55326e+06	0	272619	29346.1	481158	333.005	0	1.01859e+06	773324	1.53956e+06	411881	0	195206
FWYAVRTAVINAASGRQTVDE	351	371	3	0	785.401	6	19	10.3546	10.7481	787.635	5.30611	0.6	1					0.579242		0	1.59323e+07	1.16286e+08	2.59511e+08	3.30096e+08	2.81343e+08	1.83671e+08	9.14747e+07	4.71144e+07	1.00644e+07	5.08739e+06	2.6745e+06	2.12377e+06	1.50219e+06	2.09761e+06	1.71921e+06	698550	0	5.37716e+07	166177	128435	1.51499e+08	366.374	2.77083e+06	1.69274e+06	0
FWYAVRTAVINAASGRQTVDEALKDAQTGTD	351	381	3	0	1118.9	8	29	11.235	12.1112	1121.55	6.00522	1	0	0.465113	2.44344	1	-1	0.128996		137293	738373	9.11071e+06	5.82564e+07	1.80611e+08	3.67475e+08	5.71969e+08	6.94174e+08	6.64399e+08	5.69841e+08	3.97457e+08	2.68191e+08	1.34229e+08	6.33632e+07	7.34941e+07	7.47879e+06	1.82479e+06	6.83472e+06	534140	704698	1.73605e+06	654052	0	236629	0	0	0	31453.7	371240	413349
FWYAVRTAVINAASGRQTVDEALKDAQTGTD	351	381	4	0	839.423	8	29	11.4864	11.7206	841.482	6.26886	1	1	0.511193	0.0879586	1	0	0.0489629		87992.3	486201	4.67077e+06	2.41506e+07	5.73384e+07	1.15438e+08	1.69551e+08	1.98698e+08	2.01036e+08	1.59651e+08	1.04186e+08	6.55913e+07	1.05454e+08	1.72575e+07	6.82374e+06	2.89689e+06	4.35096e+07	0	506490	529520	0	0	318621	0	240682	0	0	129026	0	0
WYAVRT	352	357	1	0	795.415	4	4	7.02538	7.58652	796.2	0.295263	1	0	-0.210348	1.28747	1	1	0.194335		3.8699e+08	3.46337e+08	1.24091e+08	2.69997e+07	1.81213e+06	601407	592538	559359	175477
WYAVRT	352	357	2	0	398.211	4	4	7.0098	7.60212	398.616	0.319832	1	0	-0.179215	1.40189	1	1	0.0869921		1.08291e+09	1.00223e+09	3.38118e+08	7.71248e+07	2.44122e+07	4.69545e+06	550930	736601	259171
WYAVRTAVINA	352	362	1	0	1263.68	5	9	8.33495	8.59983	1264.56	0.105593	1	0	-0.52503	0.20048	1	1	0.881275		1.95342e+07	1.89384e+07	5.58649e+06	176243	198667	0	0	114956	0	478000	0	0	0	0	204755
WYAVRTAVINA	352	362	2	0	632.346	5	9	8.25697	8.75545	632.899	0.337587	1	0	-0.394373	1.0576	1	1	0.0906643		4.48972e+08	5.0652e+08	2.21365e+08	8.01371e+07	1.52331e+07	1.61678e+06	1.06384e+06	628020	1.21268e+07	705236	2.76586e+06	724834	336866	500517	486198
WYAVRTAVINAASGRQ	352	367	2	0	881.971	6	14					-1
WYAVRTAVINAASGRQTVD	352	370	2	0	1039.54	6	17					-1
WYAVRTAVINAASGRQTVD	352	370	3	0	693.364	6	17	8.42848	8.58428	695.069	3.89553	0.6	1					0.849528		396770	475957	5.81598e+06	1.47429e+07	1.43837e+07	1.33903e+07	6.28421e+06	2.10339e+06	727214	0	0	0	1.1434e+06	0	0	3.75874e+06	0	0	813355	0	0	146901	0	0
WYAVRTAVINAASGRQTVDE	352	371	2	0	1104.06	6	18	8.31937	9.02345	1106.25	3.08461	0.6	0					0.324951		222012	2.30976e+07	1.19789e+08	2.44595e+08	2.98962e+08	2.40529e+08	1.48506e+08	7.21197e+07	2.31861e+07	5.84139e+06	1.48977e+06	724279	604651	245509	39.1128	86.4995	211138	7215.54	212339	229679	165863	502790	0	3.16071e+06	0
WYAVRTAVINAASGRQTVDE	352	371	3	0	736.378	6	18	8.31937	8.59983	737.843	3.10498	0.6	0					0.0949632		1.02444e+06	4.58447e+07	1.80411e+08	3.50549e+08	4.14173e+08	3.49091e+08	2.13148e+08	1.19667e+08	5.25624e+07	1.54741e+07	5.44415e+06	2.00862e+06	1.71831e+06	541295	288097	109340	443890	0	160440	387732	172900	410503	0	0	0
WYAVRTAVINAASGRQTVDEAL	352	373	2	0	1196.12	6	20					-1
WYAVRTAVINAASGRQTVDEAL	352	373	3	0	797.752	6	20					-1
WYAVRTAVINAASGRQTVDEALKDAQTGTD	352	381	3	0	1069.87	7	28	9.93078	11.1312	1072.99	7.50667	0.6	0					0.373726		586803	3.77019e+06	4.05192e+07	1.85157e+08	5.14717e+08	1.16755e+09	1.96909e+09	2.70576e+09	3.29798e+09	3.64504e+09	3.44414e+09	2.88261e+09	2.10602e+09	1.40437e+09	8.59215e+08	4.59463e+08	2.19745e+08	1.12281e+08	2.61524e+07	6.49663e+06	1.40219e+07	2.48402e+06	1.97343e+06	2.69189e+06	830657	0	227885	107495	137075	42317.3
WYAVRTAVINAASGRQTVDEALKDAQTGTD	352	381	4	0	802.656	7	28	9.89967	10.4951	804.636	6.06681	0.6	1					0.0986245		1.81509e+06	1.10312e+06	8.79981e+06	6.31248e+07	1.56846e+08	3.12644e+08	4.59149e+08	7.42695e+08	5.11151e+08	4.22183e+08	2.70305e+08	3.692e+08	8.5388e+07	3.37828e+07	1.45839e+07	3.62368e+07	1.05932e+06	1.42938e+06	976148	3.68919e+06	511639	851494	526874	4.63157e+06	238051	1.53282e+06	178668	1.93055e+06	224515	0
WYAVRTAVINAASGRQTVDEALKDAQTGTDYDIPTTENL	352	390	3	0	1418.7	9	36	10.6355	11.0793	1423.36	11.473	1	0	1.03087	0.856833	1	0	0.295174		0	0	0	0	67178.5	207818	305877	1.43248e+06	5.44095e+06	1.93347e+07	4.2926e+07	6.79276e+07	1.00032e+08	1.0765e+08	1.06053e+08	9.90538e+07	6.11704e+07	4.14909e+07	2.54385e+07	6.79413e+06	2.83728e+06	1.59139e+06	35106.9	191458	634307	9350.42	0	792346	0	0
WYAVRTAVINAASGRQTVDEALKDAQTGTDYDIPTTENL	352	390	4	0	1064.28	9	36					-1
YAVRTAVINA	353	362	1	0	1077.61	4	8	6.22883	6.65028	1078.48	0.238132	1	0	-0.433621	0.774949	1	0	1.54528		3.12452e+07	3.21456e+07	1.17379e+07	323509	0	0	92963.5	237601	198830	130924	0	0	399908
YAVRTAVINA	353	362	2	0	539.306	4	8	6.1353	6.8849	539.739	0.233505	1	0	-0.436552	1.97899	1	0	0.0741919		3.35228e+08	3.07851e+08	1.3501e+08	3.6502e+07	3.66093e+06	98020.2	342027	0	183015	0	0	76613.4	0
YAVRTAVINAASGRQ	353	367	3	0	526.29	5	13					0
YAVRTAVINAASGRQTVD	353	370	2	0	946.503	6	16					-1
YAVRTAVINAASGRQTVD	353	370	3	0	631.338	6	16	6.99403	7.1658	632.613	2.73813	0.3	0					0.136519		407494	2.42597e+06	1.23431e+07	2.25765e+07	2.02517e+07	1.51512e+07	6.47418e+06	1.94819e+06	123575	324971	78438.9	0	93396.2	0	3805.37	107721	38560.4	116390	6892.07	0	0	0	0
YAVRTAVINAASGRQTVDE	353	371	2	0	1011.02	6	17	7.0098	7.6802	1013.24	3.27862	0.6	0					0.166698		1.72627e+06	6.64708e+07	2.31828e+08	4.27407e+08	5.21137e+08	4.65256e+08	3.05438e+08	1.81556e+08	6.75787e+07	1.47568e+07	4.50475e+06	558051	149767	188259	153998	183795	0	554934	0	2.0951e+06	0	625658	23199.1	313712
YAVRTAVINAASGRQTVDE	353	371	3	0	674.352	6	17	7.0098	7.11898	675.766	3.08444	0.6	0					0.037069		1.04901e+06	2.27462e+07	8.6132e+07	1.46106e+08	1.72661e+08	1.33575e+08	8.43686e+07	4.04653e+07	1.74501e+07	5.00991e+06	1.89461e+06	895913	404642	519526	224016	150340	0	0	9818.5	0	21687.4	0	0	182918
YAVRTAVINAASGRQTVDEA	353	372	3	0	698.031	6	18	7.33728	7.72705	699.727	3.88885	0.6	0					0.074303		457516	8.63808e+06	3.49626e+07	9.65754e+07	1.73861e+08	1.82566e+08	1.56267e+08	9.94985e+07	4.99242e+07	6.95522e+06	1.75844e+06	113876	0	556494	0	412194	683145	20380.2	0	93527.8	154233	0	36888.8	0	0
YAVRTAVINAASGRQTVDEAL	353	373	2	0	1103.08	6	19					0
YAVRTAVINAASGRQTVDEAL	353	373	3	0	735.726	6	19	8.08562	8.36615	740.383	12.7017	0.6	1					1.52425		643530	1.61875e+06	1.74738e+07	3.47706e+07	4.18751e+07	2.6555e+07	1.48646e+07	5.17091e+06	640662	139318	0	185781	167164	137398	686301	0	1.62604e+06	1.0953e+07	4.12184e+07	6.4282e+07	6.92184e+07	4.30714e+07	1.37458e+07	5.68936e+06	0	0
YAVRTAVINAASGRQTVDEALKD	353	375	3	0	816.766	6	21					-1
YAVRTAVINAASGRQTVDEALKDAQTGTD	353	381	2	0	1511.27	7	27	9.12035	9.16705	1514.89	5.53512	0.6	0					0.273757		353204	379629	216356	902609	710426	1.55074e+06	4.30295e+06	7.33895e+06	6.45199e+06	4.92254e+06	1.37621e+06	1.02674e+06	0	203605	0	0	0	0	0	0	0	0	0	0	0	0	0	0	0	0
YAVRTAVINAASGRQTVDEALKDAQTGTD	353	381	3	0	1007.85	7	27	9.63503	9.86855	1010.27	5.54889	0.6	0					0.256089		2.06726e+06	1.17942e+06	1.46578e+07	1.1272e+06	5.17446e+06	2.22472e+07	2.36022e+07	2.69774e+07	3.28247e+07	2.59309e+07	1.46952e+07	8.44282e+06	1.67472e+06	397617	657028	0	0	349833	0	0	196321	0	0	260015	448024	0	301464	0	248005	53936.9
YAVRTAVINAASGRQTVDEALKDAQTGTD	353	381	4	0	756.136	7	27	8.77453	9.52527	758.222	6.62134	0.6	0					0.139032		0	954247	2.79579e+06	3.30293e+07	1.04024e+08	2.49685e+08	4.30696e+08	5.96428e+08	6.62961e+08	5.85751e+08	4.26583e+08	2.62085e+08	1.39896e+08	5.99957e+07	2.09319e+07	9.02608e+06	3.31981e+06	702598	274969	1.08686e+06	1.02748e+06	1.87506e+06	627272	3.11132e+06	1.39731e+06	2.68084e+06	517193	1.55165e+06	5.43713e+06	7.39539e+06
YAVRTAVINAASGRQTVDEALKDAQTGTDYDIPTTENL	353	390	3	0	1356.68	9	35	9.88412	10.5107	1361.03	10.7105	1	0	0.966604	1.52756	1	-3	0.212942		1.71403e+06	0	0	3.57234e+06	280733	0	713147	801683	1.97623e+07	7.78552e+07	1.31852e+08	1.92651e+08	2.58909e+08	2.4674e+08	2.21602e+08	1.77395e+08	1.16366e+08	6.71457e+07	3.66448e+07	6.77858e+06	864046	2.37912e+06	0	191845	2.39271e+06	0	0	1.35518e+06	0	0
YAVRTAVINAASGRQTVDEALKDAQTGTDYDIPTTENL	353	390	4	0	1017.76	9	35					-1
AVRTAVINAASGRQTVDE	354	371	3	0	619.997	6	16					-1
VRTAVINAASGRQTVDE	355	371	2	0	893.974	6	15	5.37088	5.57438	896.207	3.46001	0.4	0					0.207838		0	1.04698e+06	3.70354e+06	1.55667e+07	1.13333e+07	1.94728e+07	3.90636e+06	6.07253e+06	122173	182581	0	0	64468.6	180387	105595	170383	0	70288	0	0	0	64134.1
VRTAVINAASGRQTVDEALKDAQTGTD	355	381	3	0	929.813	7	25					0
AVINAASGRQ	358	367	2	0	493.773	4	8	3.5553	3.93692	494.836	1.57865	0.4	0					0.251942		539555	9.33512e+06	1.27914e+07	8.90494e+06	1.78246e+06	189627	0	0	0	0	87356.4	79785.8	0
AVINAASGRQTVD	358	370	2	0	651.344	5	11	4.6464	5.32403	654.701	5.98372	0.6	1					1.36085		168828	1.05988e+07	5.0835e+07	1.2798e+08	1.68682e+08	1.39932e+08	7.89272e+07	3.25213e+07	2.46541e+07	5.72503e+07	1.18677e+08	1.19875e+08	5.61939e+07	1.56767e+07	3.03281e+06	360608	283838
AVINAASGRQTVDE	358	371	1	0	1430.72	5	12	4.86763	5.04325	1434.21	2.68443	1	0	0.549385	-0.127055	0	-1	0.465348		5751.6	193510	3.56617e+06	7.62702e+06	6.25102e+06	1.96886e+06	350291	154475	18978.2	19170	22195.7	108447	20303	29964.2	0	0	0	0
AVINAASGRQTVDE	358	371	2	0	715.865	5	12	4.78862	5.33963	717.991	3.45047	1	0	0.872955	1.25035	0	-2	0.170089		1.35249e+07	1.61566e+08	4.99539e+08	7.9317e+08	7.11878e+08	4.47956e+08	2.16192e+08	8.51286e+07	2.86189e+07	8.88729e+06	8.86661e+06	3.46818e+07	6.99426e+07	5.87748e+07	3.72932e+07	154518	919841	665986
AVINAASGRQTVDEA	358	372	2	0	751.384	5	13	5.13687	5.74617	751.924	0.239009	0.4	0					0.119787		7.28886e+08	3.2702e+06	3.27371e+08	9.4295e+06	9.87918e+07	4.12095e+06	1.97495e+07	0	1.13385e+06	118505	546012	345954	669039	579524	233950	11684.1	314208	20638.6	1.30574e+06
AVINAASGRQTVDEAL	358	373	2	0	807.926	5	14	7.33728	7.6958	809.737	2.70851	1	0	0.396121	0.544036		-3	0.145589		0	1.28363e+07	4.06723e+07	6.94597e+07	6.51415e+07	4.45049e+07	1.63881e+07	1.16508e+06	578943	903309	26897.4	25156.3	143900	1156.12	0	32715.1	0	63952.6	0	32794.2
AVINAASGRQTVDEALKDAQTGTD	358	381	2	0	1216.11	6	22	8.38173	8.91458	1219.7	5.82405	0.6	0					0.21841		0	0	1.73719e+06	2.53698e+07	8.38445e+07	1.7305e+08	2.37807e+08	2.67583e+08	2.12889e+08	1.72752e+08	8.25682e+07	4.86193e+07	1.05397e+07	2.3572e+06	210306	349249	594444	751718	1.08698e+06	690582	0	518323	0	0	510224	1.24489e+06	0	490633	0
AVINAASGRQTVDEALKDAQTGTDYDIPTTENL	358	390	2	0	1739.35	8	30					-1
AVINAASGRQTVDEALKDAQTGTDYDIPTTENL	358	390	3	0	1159.9	8	30	9.66622	10.289	1164.35	11.3355	0.6	0					0.149277		0	0	329947	52452.7	1.13682e+06	246685	809561	2.3614e+07	5.29159e+07	1.19262e+08	2.30824e+08	3.53642e+08	4.3173e+08	4.80147e+08	4.43018e+08	3.43809e+08	2.7613e+08	1.48983e+08	7.36738e+07	6.65684e+07	1.3022e+07	2.88764e+06	2.13928e+06	3.98361e+06	367610	0	1.29086e+06	402988	0	720035
AVINAASGRQTVDEALKDAQTGTDYDIPTTENL	358	390	4	0	870.18	8	30	9.68178	10.0398	873.423	10.9784	0.6	0					0.121146		0	0	0	371240	106715	635504	1.46508e+06	2.73317e+06	1.32564e+07	2.9194e+07	4.64374e+07	6.97798e+07	8.64462e+07	8.84753e+07	7.86451e+07	6.3681e+07	3.85934e+07	2.48241e+07	8.85407e+06	2.4474e+06	359191	229053	0	307146	0	332844	124397	305376	176097	468912
INAASGRQTVDE	360	371	2	0	630.813	5	10	3.63443	4.15645	632.507	2.6921	1	0	0.780049	1.14395		1	0.260232		34606.3	3.11084e+06	1.63821e+07	2.50954e+07	2.06671e+07	9.83822e+06	2.75658e+06	469568	181417	0	0	0	0	0	0	79297.3
INAASGRQTVDEALKDAQTGTD	360	381	2	0	1131.05	6	20					-1
INAASGRQTVDEALKDAQTGTD	360	381	3	0	754.372	6	20					-1
INAASGRQTVDEALKDAQTGTDYDIPTTENL	360	390	3	0	1103.2	8	28	9.89967	10.0554	1106.46	7.88614	0.6	0					0.466446		220724	0	0	0	283590	3.20493e+06	1.11981e+07	2.38024e+07	2.72016e+07	2.49471e+07	1.72434e+07	9.95123e+06	2.82685e+06	697978	0	0	0	0	227119	0	186428	729070	0	0	183194	0	0	445971	2.15077e+06	211322
ASGRQTVDE	363	371	2	0	481.731	4	7	2.70958	3.1886	483.381	2.7804	1	0	1.4288	0.986171		1	0.0532767		3.82457e+06	4.45837e+07	1.26219e+08	1.63783e+08	1.35912e+08	7.20278e+07	2.64481e+07	7.15271e+06	1.19336e+06	15835.3	5159.4	6090.8
ASGRQTVDEAL	363	373	2	0	573.791	5	9	6.07298	6.18205	575.501	2.78089	0.4	0					0.613606		0	941242	5.42439e+06	4.22124e+06	5.12585e+06	930345	0	47428.4	0	244694	0	0	0	576814	0
ASGRQTVDEALKDAQTGTD	363	381	2	0	981.972	6	17	7.32168	7.77388	985.222	5.41006	0.6	0					0.142227		0	592241	1.28011e+07	5.80664e+07	1.53921e+08	2.48258e+08	2.98438e+08	2.73053e+08	1.91814e+08	1.17128e+08	5.41365e+07	2.74532e+07	4.10643e+06	1.54377e+06	408704	280496	116248	920144	104013	1.53501e+06	264894	331279	372271	948911
ASGRQTVDEALKDAQTGTD	363	381	3	0	654.984	6	17	7.25935	7.66458	657.101	5.2617	0.6	0					0.168554		0	99027.1	1.84577e+07	6.53537e+07	1.37311e+08	2.32781e+08	2.73019e+08	2.28853e+08	1.6977e+08	9.67256e+07	3.87505e+07	1.61051e+07	2.65393e+06	1.90811e+06	147513	305272	479745	116322	207603	389364	503741	1.60571e+06	1.04894e+06	335871
ASGRQTVDEALKDAQTGTDYDIPTTENL	363	390	3	0	1003.81	7	25	8.67765	9.58823	1010.33	17.8353	1	0	3.03158	2.56966		-6	0.525132		628409	0	1.67594e+06	221734	297483	3.93606e+07	752299	8.32237e+06	1.1978e+08	6.59108e+07	1.14432e+08	2.313e+08	1.79294e+08	1.75623e+08	2.0041e+08	1.95643e+08	3.6964e+08	7.83281e+08	1.35691e+09	1.90821e+09	2.13101e+09	1.92343e+09	1.43644e+09	9.057e+08	5.09992e+08	2.6208e+08	1.19892e+08	4.88973e+07	1.45529e+07	5.07024e+06
ALKDAQTGTD	372	381	1	0	1019.5	4	8	2.80572	3.28447	1022.87	2.80654	1	0	1.19369	0.985193	1	0	0.126736		2.4893e+06	3.36387e+07	9.85558e+07	1.45091e+08	1.19847e+08	6.41078e+07	2.39618e+07	6.51736e+06	850384	0	0	0	0
ALKDAQTGTD	372	381	2	0	510.254	4	8	2.78968	3.31648	511.948	2.82385	1	0	1.20466	1.1615	1	0	0.0440581		5.5711e+07	3.8014e+08	1.04861e+09	1.58741e+09	1.32168e+09	7.3531e+08	2.61457e+08	8.00606e+07	2.1616e+07	4.56159e+06	384358	48964.8	0
ALKDAQTGTDYDIPTTENL	372	390	2	0	1033.5	6	16	7.8051	8.14788	1038.31	8.42634	1	0	2.08492	0.486308	1	-1	0.409213		0	316864	0	0	9.03867e+06	3.18687e+07	1.02405e+08	1.65719e+08	2.72661e+08	3.13334e+08	3.1699e+08	2.27493e+08	1.39372e+08	6.64196e+07	3.70915e+07	2.73704e+06	4.74317e+06	311698	4.19164e+06	0	1.42988e+07	1.88286e+06	1.24025e+07
ALKDAQTGTDYDIPTTENL	372	390	3	0	689.336	6	16	7.57092	7.82072	692.791	9.1726	0.6	0					0.133019		0	77644.7	0	104628	110235	0	108616	0	3.81526e+07	9.66092e+07	9.9069e+07	7.18438e+07	4.05033e+07	1.70794e+07	5.60067e+06	991965	0	165230	1.13083e+06	3.17035e+06	682221	1.40247e+06	100505
LKDAQTGTD	373	381	2	0	474.735	4	7	2.58167	3.14078	477.928	5.86148	0.4	1					1.33342		53734.7	3.08692e+06	1.13132e+07	1.79066e+07	1.42173e+07	6.16677e+06	1.57897e+06	3.45929e+06	1.92632e+07	2.69353e+07	1.30963e+07	3.36316e+06
KDAQTGTDYDIPTTENL	374	390	2	0	941.439	6	14	7.29052	7.52413	947.722	11.4863	1	0	3.57412	0.0857571		-4	1.29184		260526	0	885854	316246	0	1.27229e+06	0	2.08847e+06	136070	3.27522e+07	5.79792e+07	1.1827e+08	1.49064e+08	1.01127e+08	4.9443e+07	1.47308e+07	5.51567e+06	2.96288e+06	1.08768e+07	2.16421e+07	2.04987e+07
YDIPTTE	382	388	1	0	838.383	4	4	5.8862	6.32247	841.601	2.72679	0.4	0					0.94046		3.71554e+06	1.10623e+06	6.01131e+06	2.32086e+07	2.15996e+07	3.43247e+06	305254	574799	0
YDIPTTEN	382	389	1	0	952.426	4	5	5.43337	5.83953	956.54	3.5638	0.4	0					0.280312		0	282634	1.25294e+07	4.05432e+07	5.90886e+07	4.15656e+07	1.55697e+07	2.88485e+06	9141.09	342351
YDIPTTEN	382	389	2	0	476.717	4	5	5.46467	5.68383	478.68	3.37613	1	0	2.83802	0.0327376	1	1	0.22601		0	846977	5.89623e+06	1.69861e+07	2.03656e+07	1.11315e+07	2.64605e+06	704065	725116	889250
YDIPTTENL	382	390	1	0	1065.51	4	6	7.85193	8.5687	1070.44	4.30736	1	0	3.05429	1.85852	1	1	0.175774		0	1.93675e+07	1.29672e+08	4.46002e+08	9.0951e+08	1.11261e+09	7.95498e+08	3.36001e+08	9.29204e+07	2.23122e+07	1.49739e+07
YDIPTTENL	382	390	2	0	533.259	4	6	7.83632	8.61538	535.62	4.10001	1	0	2.87913	2.08711	1	1	0.130816		8.60348e+06	1.29126e+08	5.89434e+08	1.70726e+09	2.96214e+09	3.25421e+09	2.21756e+09	8.32421e+08	1.75046e+08	4.51739e+07	1.05561e+08
LYFQGHM	390	396	2	0	448.21	5	5					0
YFQGHM	391	396	1	0	782.329	4	4					0
YFQGHM	391	396	2	0	391.668	4	4	6.35367	6.96285	393.088	2.29368	1	0	2.322	1.46377	1	1	0.145069		1.8347e+06	3.70821e+07	1.02166e+08	1.27453e+08	7.92127e+07	1.48002e+07	1.42101e+06	1.61884e+06	0
YFQGHMASM	391	399	1	0	1071.44	5	7	7.41517	7.66458	1076.47	4.25229	1	0	2.49459	0.14373		1	0.386186		0	0	140015	2.94642e+06	1.55276e+07	2.00717e+07	1.39829e+07	4.12285e+06	135850	0	0	0	0
YFQGHMASMTGGQQMGRGSA	391	410	2	0	1051.45	7	18	7.0098	7.22817	1058.17	12.0166	1	0	2.79932	0.0298023	1	1	0.0798095		140663	0	0	0	0	198169	511313	2.77103e+06	7.46785e+06	1.70967e+07	3.20948e+07	5.3494e+07	7.6075e+07	9.0241e+07	9.05427e+07	7.22201e+07	5.60393e+07	3.11705e+07	1.32625e+07	2.54595e+06	0	146654	0	0	0	0
YFQGHMASMTGGQQMGRGSA	391	410	3	0	701.305	7	18	7.0098	7.32168	705.744	11.8972	1	0	2.76568	0.372931	1	0	0.0736963		0	104639	0	104312	473700	2.58327e+06	5.10271e+06	1.14538e+07	2.23011e+07	4.2659e+07	8.03313e+07	1.30838e+08	1.72239e+08	2.16472e+08	2.04205e+08	1.62197e+08	1.17122e+08	6.82816e+07	3.00009e+07	1.3256e+07	3.10407e+06	392415	109912	223909	0	10322
YFQGHMASMTGGQQMGRGSAA	391	411	2	0	1086.97	7	19	7.04098	7.22817	1094.41	13.4169	1	0	2.99479	-0.0846146	1	0	0.288598		155851	0	0	0	0	0	47078.7	42309.6	9407.75	149527	1.27139e+06	8.21812e+06	1.77041e+07	3.75636e+07	4.07099e+07	4.45683e+07	3.21243e+07	2.64589e+07	1.03861e+07	7.73215e+06	491149	1.0774e+06	0	1.24337e+06	48276.4	15373.7	0
YFQGHMASMTGGQQMGRGSAA	391	411	3	0	724.984	7	19	6.96285	7.10338	729.908	13.3113	1	0	2.96661	-0.255781	1	1	0.10218		0	0	0	0	0	411947	249963	796560	698048	2.39286e+06	1.31338e+07	2.13959e+07	3.79162e+07	5.47293e+07	6.33456e+07	6.15464e+07	5.38527e+07	3.6754e+07	2.00603e+07	1.09041e+07	3.50633e+06	1.05443e+06	2.64043e+06	0	0	7.69973e+06	0
YFQGHMASMTGGQQMGRGSAAL	391	412	2	0	1143.51	7	20	7.83632	8.02335	1151.25	13.9283	1	0	2.94543	-0.085165	1	1	0.262154		0	0	0	0	0	194616	544901	0	33405.6	28355.2	60421.1	19109	5.75846e+06	1.26095e+07	2.02407e+07	2.27597e+07	2.23376e+07	1.67752e+07	1.10954e+07	2.185e+06	2.36081e+06	0	0	0	163649	208426	187414	0
YFQGHMASMTGGQQMGRGSAAL	391	412	3	0	762.679	7	20					-1
YFQGHMASMTGGQQMGRGSAALSGGGGGGAEPGQA	391	425	2	0	1634.72	8	32					-1
YFQGHMASMTGGQQMGRGSAALSGGGGGGAEPGQA	391	425	3	0	1090.15	8	32					-1
YFQGHMASMTGGQQMGRGSAALSGGGGGGAEPGQA	391	425	4	0	817.863	8	32					-1
YFQGHMASMTGGQQMGRGSAALSGGGGGGAEPGQAL	391	426	3	0	1127.84	8	33	7.85193	8.522	1135.82	21.7698	1	0	2.75929	1.68717	1	-1	0.159296		129453	501525	0	224502	292718	0	194001	564061	607363	2.56022e+06	6.51545e+06	1.22176e+07	1.54666e+07	2.47292e+07	3.84455e+07	5.11173e+07	7.18374e+07	1.07393e+08	1.65615e+08	2.7852e+08	4.11936e+08	5.60309e+08	7.20066e+08	8.38066e+08	8.86264e+08	8.65618e+08	7.581e+08	6.05588e+08	4.11514e+08	2.63136e+08
YFQGHMASMTGGQQMGRGSAALSGGGGGGAEPGQAL	391	426	4	0	846.134	8	33					-1
YFQGHMASMTGGQQMGRGSAALSGGGGGGAEPGQALF	391	427	3	0	1176.87	9	34	9.3383	9.88412	1185.11	22.4665	1	0	2.7648	1.23127	1	1	0.192382		919775	0	0	0	0	0	253030	0	0	940109	868212	411818	694348	1.02241e+06	2.01588e+06	4.96782e+06	7.76842e+06	1.87351e+07	3.31259e+07	5.72399e+07	8.9805e+07	1.36724e+08	1.90109e+08	2.31724e+08	2.40469e+08	2.67987e+08	2.43147e+08	1.9082e+08	1.50501e+08	9.73229e+07
YFQGHMASMTGGQQMGRGSAALSGGGGGGAEPGQALF	391	427	4	0	882.901	9	34					-1
YFQGHMASMTGGQQMGRGSAALSGGGGGGAEPGQALFNG	391	429	3	0	1233.89	9	36	8.72432	9.18262	1242.51	23.5049	1	0	2.72493	0.910158	1	1	0.172669		0	4432.98	414073	0	0	735751	831986	0	1102.64	318347	23270.3	0	239416	20492.9	7581.38	16043.1	705132	925010	4.79826e+06	1.06062e+07	2.4229e+07	5.20052e+07	7.43984e+07	1.06073e+08	1.30567e+08	1.5018e+08	1.58232e+08	1.46162e+08	1.22103e+08	9.37123e+07
YFQGHMASMTGGQQMGRGSAALSGGGGGGAEPGQALFNG	391	429	4	0	925.668	9	36	8.77453	9.1359	931.949	22.7762	1	0	2.62233	0.554493	1	1	0.321686		8.84012e+06	0	1.61501e+06	571750	0	196457	0	185797	0	0	0	0	1.02935e+06	0	787196	306164	758309	1.63691e+06	2.85398e+06	5.73954e+06	1.36208e+07	2.2508e+07	3.56558e+07	4.6897e+07	6.30348e+07	6.86502e+07	6.96653e+07	5.98488e+07	5.15213e+07	3.50988e+07
HMASMTGGQQMGRGSAALSGGGGGGAEPGQAL	395	426	3	0	962.773	8	29					-1
ASMTGGQQMGRGSAALSGGGGGGAEPGQAL	397	426	2	0	1309.61	7	27	7.35288	7.38402	1325.18	29.5547	0.4	0					0.779695		0	0	0	170978	0	0	0	0	0	0	0	0	0	0	124826	0	0	0	0	0	0	0	0	0	186035	256306	0	0	0	0
ASMTGGQQMGRGSAALSGGGGGGAEPGQAL	397	426	3	0	873.406	7	27	7.71143	7.74267	880.553	19.8399	0.4	1					0.129479		0	0	0	0	0	0	0	0	0	131122	0	0	1.27309e+06	0	236419	1.27006e+07	3.40908e+07	4.95371e+07	4.42763e+07	3.46211e+07	2.15129e+07	1.11385e+07	4.70096e+06	1.59955e+06	315084	0	287574	2.23131e+06	7.02249e+06	1.27149e+07
TGGQQMGRGSAA	400	411	2	0	560.762	5	10	3.3805	3.57115	565.888	9.57442	0.4	1					0.858268		1.99959e+06	333313	4.58242e+06	198.274	395349	42053	0	0	0	68868.2	222879	4.4878e+06	9.35181e+06	8.0236e+06	3.98831e+06	1.19289e+06
TGGQQMGRGSAAL	400	412	2	0	617.304	5	11					0
TGGQQMGRGSAALSGGGGGGAEPGQA	400	425	3	0	739.342	6	23					-1
TGGQQMGRGSAALSGGGGGGAEPGQAL	400	426	2	0	1165.05	7	24	6.49412	6.66647	1173.67	15.8742	1	0	2.76807	-0.139041	1	-2	0.287041		0	0	0	0	0	0	0	0	0	0	0	255380	132836	1.11915e+06	2.67789e+06	6.02535e+06	7.83977e+06	1.05194e+07	8.88189e+06	7.25242e+06	3.53802e+06	1.02696e+06	0	512160	0	118889	0	0	0	0
TGGQQMGRGSAALSGGGGGGAEPGQAL	400	426	3	0	777.036	7	24					0
TGGQQMGRGSAALSGGGGGGAEPGQALF	400	427	3	0	826.059	7	25					-1
MGRGSAALSGGGGGGAEPGQAL	405	426	2	0	929.447	6	19	7.9299	8.22578	931.578	3.15244	0.6	0					0.613281		833850	1.18439e+07	4.35622e+07	5.7439e+07	5.47005e+07	3.4578e+07	1.50156e+07	3.94306e+06	774908	649384	4.81211e+06	0	925041	0	416074	186301	0	0	1.40736e+06	0	1.65709e+06	153814	1.55181e+06	321491	1.35995e+06	279776
ALSGGGGGGAEPGQAL	411	426	2	0	649.82	5	13	5.18888	5.51167	656.698	13.0256	1	0	4.49419	0.412925		-3	0.191308		0	7147.06	0	538617	0	1.24637e+06	446259	895478	2.07817e+06	1.63082e+06	1.2053e+06	1.63886e+07	5.75523e+07	1.19e+08	1.2712e+08	8.21025e+07	3.63336e+07	1.05608e+07	898671
ALSGGGGGGAEPGQALF	411	427	2	0	723.355	5	14					-1
ALSGGGGGGAEPGQALFNG	411	429	2	0	808.887	5	16					-1
LSGGGGGGAEPGQAL	412	426	2	0	614.302	5	12	5.4021	5.69942	617.967	6.64004	0.6	0					0.155413		103797	0	251302	675724	4.20248e+06	1.14616e+07	1.9833e+07	2.49378e+07	2.37053e+07	1.68842e+07	8.81104e+06	1.2631e+06	592169	0	133791	0	63188.3	0
SGGGGGGAEPGQAL	413	426	2	0	557.76	4	11	4.757	5.10563	561.073	6.01434	0.6	0					0.27144		63306.4	266197	921266	3.48552e+06	9.83279e+06	1.83013e+07	2.50347e+07	2.60207e+07	2.11808e+07	1.12606e+07	3.69708e+06	601628	86961.2	111843	0	509554
SGGGGGGAEPGQALFNG	413	429	2	0	716.826	5	14	7.75827	7.7895	720.941	7.41742	0.4	0					0.122199		0	0	0	0	226310	0	0	2.91883e+07	2.681e+07	1.58369e+07	6.11958e+06	2.20362e+06	662253	228368	0	117269	0	702869	0	0
FNGDMEPEAGAGAGAAASS	427	445	2	0	855.357	6	16	5.76173	5.9173	860.46	9.16914	1	0	2.32023	-0.200621		1	0.258993		162640	0	0	0	522510	142168	890015	1.23506e+06	3.27622e+06	6.68834e+06	1.00841e+07	1.10632e+07	7.62866e+06	1.69462e+06	176228	130303	0	0	0	0	0	0	0
FNGDMEPEAGAGAGAAASSAADPAIPEEVW	427	456	3	0	963.427	7	25					-1
FNGDMEPEAGAGAGAAASSAADPAIPEEVWNIKQ	427	460	3	0	1124.52	8	29					-1
FNGDMEPEAGAGAGAAASSAADPAIPEEVWNIKQM	427	461	3	0	1168.2	8	30					-1
FNGDMEPEAGAGAGAAASSAADPAIPEEVWNIKQMIKLTQEHIEAL	427	472	4	0	1195.33	10	41	13.5337	13.6594	1200.72	18.5837	0.4	1					0.20891		0	0	24668.2	0	203442	132897	0	143012	613251	740248	0	21863.6	4.79919e+06	1.39905e+06	179050	16017.6	3.96693e+06	1.32546e+07	6.21518e+06	3.19536e+06	1.08503e+07	1.74891e+07	1.3342e+07	1.21329e+07	1.13041e+07	1.1774e+07	8.37421e+06	5.67865e+06	2.85185e+06	1.36521e+06
NGDMEPEAGAGAGAAASSAADPAIPEEVWNIKQ	428	460	3	0	1075.5	8	28					-1
DMEPEAGAGAGAAASSAADPAIPEEVWNIKQ	430	460	3	0	1018.48	8	26					-1
AADPAIPEEVWNIKQMIKLTQEHIEAL	446	472	3	0	1029.88	8	23					-1
AADPAIPEEVWNIKQMIKLTQEHIEAL	446	472	4	0	772.66	8	23					-1
NIKQMIKLTQEHIEAL	457	472	2	0	955.032	6	14	11.8771	12.2207	956.578	1.89575	1	0	0.10186	0.489243	1	1	0.305651		1.17469e+07	2.82729e+07	3.85291e+07	3.68622e+07	2.84071e+07	1.78673e+07	6.9482e+06	2.17951e+06	885788	741558	326803	148309	312846	0	139172	395964	514183	121544	248478	522923	515587
NIKQMIKLTQEHIEAL	457	472	3	0	637.024	6	14	11.8302	12.2989	638.023	1.8013	1	0	0.0676624	0.948317	1	1	0.736401		2.25477e+07	5.68474e+07	8.15462e+07	7.72631e+07	5.71187e+07	3.79734e+07	1.93777e+07	7.00455e+06	1.70894e+06	403255	3.29802e+06	116616	0	54543.1	134026	0	0	0	0	105844	0
NIKQMIKLTQEHIEALL	457	473	3	0	674.719	6	15	13.345	13.6908	675.759	1.85239	1	0	0.0414513	0.497316		1	0.219928		2.51779e+06	1.02843e+07	1.54209e+07	1.38422e+07	1.12165e+07	6.875e+06	3.06429e+06	945043	432232	0	66256.2	0	134679	0	98956.9	0	121586	97911.4	104290	61870	34501.3	98901.8
MIKLTQE	461	467	2	0	431.739	4	5	6.16647	6.76008	432.311	0.574643	1	0	-0.00195832	1.40666		1	1.10021		2.85396e+07	3.47825e+07	1.50159e+07	1.76069e+06	77517.8	594730	79774.3	0	22385.5	2.30437e+06
MIKLTQEHIEAL	461	472	3	0	475.931	5	10	8.47523	9.02345	476.478	0.731644	1	0	-0.213649	1.24008		1	0.0935069		8.89012e+07	1.37897e+08	1.16766e+08	6.7051e+07	2.83091e+07	6.85768e+06	798132	326900	0	0	323456	55681.6	138661	0	0	0
TQEHIEAL	465	472	2	0	470.74	4	6	6.55657	6.91608	471.31	0.601286	1	0	-0.0765406	0.547705		1	0.300534		4.12658e+07	4.44802e+07	1.29466e+07	8.24118e+06	257707	1.89579e+06	5570.22	27523.5	22798.2	2.10954e+06	149343
LLDKFGGEHNPPSIYL	472	487	2	0	900.47	6	12					0
LDKFGGEHNPPSI	473	485	2	0	705.854	5	9	6.68207	7.02538	707.856	3.16672	1	1	1.19897	0.488265	1	-2	0.348723		2.24123e+07	2.84033e+07	2.23838e+07	3.00982e+07	3.78961e+07	4.83786e+07	3.41037e+07	2.19223e+07	7.98702e+06	2.55264e+06	439421	1.4648e+06	77973.3	281547	316015
LDKFGGEHNPPSI	473	485	3	0	470.905	5	9					-1
LDKFGGEHNPPSIY	473	486	2	0	787.386	5	10	7.33728	7.64897	790.41	5.10165	0.6	0					0.253636		155467	304416	5.99177e+06	3.48874e+07	7.27272e+07	1.15803e+08	1.23815e+08	1.05577e+08	6.94302e+07	3.19477e+07	1.28459e+07	165054	382833	143236	1.09651e+06	0
LDKFGGEHNPPSIY	473	486	3	0	525.26	5	10	7.33728	7.6802	527.332	5.27157	0.6	0					1.39424		6502.36	313034	3.01509e+06	1.89862e+07	4.62483e+07	7.38846e+07	7.87104e+07	6.5363e+07	4.15789e+07	2.06103e+07	5.68088e+06	590091	3.38882e+06	229024	53901.9	5.31272e+06
LDKFGGEHNPPSIYL	473	487	3	0	562.954	5	11	9.05817	9.16705	565.36	6.19781	0.4	1					0.132047		0	0	350842	2.33934e+06	1.52823e+07	1.54014e+07	2.17393e+07	2.47095e+07	1.39942e+07	8.60779e+06	1.57494e+06	558226	1.00954e+06	4.66596e+06	4.32623e+06	3.27017e+06	385656
LDKFGGEHNPPSIYLEA	473	489	2	0	943.968	6	13	8.522	8.6932	948.093	7.1157	0.6	0					0.168428		47121.3	0	0	312410	2.98791e+06	7.67597e+06	1.9854e+07	3.63769e+07	3.11754e+07	3.89756e+07	2.1233e+07	1.33134e+07	3.65395e+06	868411	620191	259668	0	0	14390.8	430808
LDKFGGEHNPPSIYLEA	473	489	3	0	629.648	6	13					0
DKFGGEHNPPSIY	474	486	2	0	730.844	5	9	7.07218	7.11898	733.635	4.71001	0.4	1					0.377801		0	5.84585e+06	0	1.45889e+06	3.48629e+06	4.05013e+06	4.19766e+06	3.21275e+06	455332	898788	0	897745	0	3.02095e+06	0
EAYEEYTSKL	488	497	2	0	616.788	5	8	7.52413	7.89875	620.387	6.46701	0.4	1					1.23495		0	2.88703e+06	6.01115e+06	1.15091e+07	1.804e+07	1.91975e+07	1.53941e+07	6.2514e+06	360813	184974	236749	3.16019e+06	2.16269e+07	1.64914e+07
EAYEEYTSKLDALQQREQQL	488	507	3	0	814.731	7	18	9.43178	9.86855	818.72	10.5456	0.6	0					0.237142		9050.94	698539	0	571842	197285	577836	4.04162e+06	1.15902e+07	2.16322e+07	3.74591e+07	7.52217e+07	1.02766e+08	1.19662e+08	1.09677e+08	7.85369e+07	4.17484e+07	1.04727e+07	2.24674e+06	2.13751e+06	522433	670059	484981	110309	815187	182964	920904
YEEYTSKL	490	497	1	0	1032.49	4	6	6.99403	7.08778	1035.81	2.70632	1	0	1.70176	-0.427437	1	0	0.465825		284133	1.671e+06	4.80382e+06	6.24012e+06	5.72833e+06	3.35471e+06	740687	125480	0	0	135845
YEEYTSKL	490	497	2	0	516.748	4	6	6.7913	7.27493	518.241	2.37065	0.4	0					0.0977969		2.88353e+07	7.53172e+07	1.39071e+08	1.69647e+08	1.41067e+08	6.95522e+07	2.095e+07	3.28581e+06	242468	339097	0
YEEYTSKLDALQQREQQL	490	507	2	0	1121.55	6	16	8.28817	8.522	1124.42	4.42331	1	0	0.816781	0.0865521	1	-1	0.455998		370412	2.38348e+06	9.7896e+06	1.46101e+07	2.51047e+07	2.22411e+07	2.3853e+07	1.59843e+07	1.22912e+07	3.71132e+06	4.09473e+06	0	3.74938e+06	0	558365	488377	299471	1.09201e+06	362976	224743	0	0	373061
YEEYTSKLDALQQREQQL	490	507	3	0	748.038	6	16	8.25697	8.75545	749.858	4.1568	0.6	0					1.09747		4.71667e+06	2.44851e+07	6.03638e+07	9.06357e+07	1.19735e+08	1.29727e+08	1.16426e+08	8.57371e+07	5.00203e+07	3.31614e+07	1.17068e+07	1.76557e+06	824670	456543	132732	31593.8	2.05108e+06	310878	0	6.56588e+06	351057	815246	8.52965e+06
YEEYTSKLDALQQREQQLL	490	508	3	0	785.732	6	17	10.2734	10.5367	787.435	3.72808	0.6	1					0.297233		1.44086e+07	7.53422e+07	1.45701e+08	1.80407e+08	1.56699e+08	1.05074e+08	5.98074e+07	3.62935e+07	1.65669e+07	6.2669e+06	2.46807e+06	2.34614e+06	982478	1.02957e+06	1.70458e+06	117291	0	1.53875e+07	291442	268190	6.20576e+07	166437	23490.2	593842
YEEYTSKLDALQQREQQLLESLGNGTD	490	516	3	0	1043.51	7	25					-1
YEEYTSKLDALQQREQQLLESLGNGTDF	490	517	3	0	1092.53	8	26					0
YTSKLDALQQREQQL	493	507	2	0	910.979	6	13	7.64897	7.74267	912.568	2.12485	1	0	0.243981	-0.427621	0	0	0.303711		448888	2.39064e+06	3.84321e+06	5.27631e+06	4.50679e+06	1.72891e+06	287887	0	0	375801	0	0	0	0	0	0	0	147734	0	0
YTSKLDALQQREQQL	493	507	3	0	607.655	6	13	7.61773	7.6802	608.926	2.75876	0.6	1					0.164783		91857.3	1.39232e+06	5.00756e+06	3.99343e+06	3.1035e+06	3.18032e+06	1.3706e+06	382048	110596	0	0	0	0	0	0	0	0	551445	0	0
YTSKLDALQQREQQLLESLGNGTDF	493	517	3	0	952.145	7	23					-1
DALQQREQQL	498	507	1	0	1228.63	5	8	6.63467	6.8069	1230.53	1.21658	1	0	0.186315	-0.139469	1	0	0.866617		7.01096e+06	9.78432e+06	6.05999e+06	1.60286e+06	810091	1.83672e+06	2.13485e+06	253682	0	175961	126828	0	0	0
DALQQREQQL	498	507	2	0	614.818	5	8	6.49412	7.04098	615.673	1.02184	1	0	0.0629292	1.23512	1	0	0.13602		1.46819e+08	2.28551e+08	1.88429e+08	1.09344e+08	4.80115e+07	2.07623e+07	2.45251e+06	1.86495e+06	311358	242672	113090	475078	303054	284251
DALQQREQQLL	498	508	2	0	671.36	5	9	8.10117	8.16347	673.645	3.80826	1	1	1.56028	-0.542833		-1	0.287525		2.61794e+06	1.62746e+06	3.19108e+06	1.24571e+07	1.33406e+07	1.14256e+07	1.03895e+07	8.50389e+06	2.20509e+06	886942	0	0	0	0	5341.42
DALQQREQQLLESLGNGTDF	498	517	2	0	1131.55	6	18	11.9239	11.9864	1137.46	10.5259	0.4	1					1.15791		0	0	0	182662	0	320541	2.29175e+06	3.513e+06	3.92487e+06	2.47459e+06	3.58913e+06	170577	774333	0	156592	75046.7	267974	0	37180.1	0	291493	1.02388e+06	2.25172e+06	2.19309e+06	0
DALQQREQQLLESLGNGTDF	498	517	3	0	754.705	6	18	11.9552	12.08	757.598	7.38487	1	0	1.49505	-0.313387	0	1	0.375896		96371.9	171320	75193.8	0	1.06659e+06	1.43593e+06	2.49007e+06	4.22101e+06	5.05036e+06	3.69658e+06	2.58184e+06	1.42079e+06	211973	392263	386422	190477	74379.9	420972	59409.6	0	474546	217752	216513	0	0
LESLGNGTD	508	516	1	0	905.421	4	7	4.74122	4.97752	910.055	4.13516	1	0	2.40978	0.0956027		1	0.422706		0	0	3.27094e+06	1.34737e+07	2.28015e+07	2.56617e+07	1.76042e+07	2.23622e+06	631084	469418	79987.4	0
LESLGNGTDF	508	517	1	0	1052.49	4	8	8.24138	8.59983	1058.43	5.33129	1	1	2.79335	0.543792	1	1	0.549518		0	0	611268	1.77901e+07	4.69749e+07	6.49667e+07	6.27088e+07	3.74322e+07	1.73563e+07	2.49197e+07	7.87071e+06	1.15556e+06	739471
LESLGNGTDF	508	517	2	0	526.748	4	8	8.16347	8.53757	529.399	4.69714	1	0	2.39156	0.601214	1	1	0.0928859		110973	1.21037e+06	1.13069e+07	4.29816e+07	9.07329e+07	1.20025e+08	1.11449e+08	6.83425e+07	2.56182e+07	4.1948e+06	488729	574269	87850.1
ESLGNGTDF	509	517	1	0	939.405	4	7	6.96285	7.75827	944.21	4.2732	0.4	0					1.8963		185539	0	6.28764e+06	2.85149e+07	1.2785e+08	1.45744e+08	5.01883e+07	1.28663e+06	5144.38	5.44159e+06	8.08762e+06	1.42361e+06
FSVSSS	517	522	1	0	613.283	4	4	4.5669	4.93055	616.711	3.07744	1	0	3.31516	0.562871		1	0.304705		0	115815	2.91983e+06	7.92631e+06	7.49893e+06	1.80183e+06	76323.7	70053.4	0
FSVSSSASM	517	525	1	0	902.392	5	7	6.72887	7.64897	908.743	5.76469	1	0	3.58973	2.60458		1	0.61195		0	640398	2.7763e+07	1.24008e+08	3.77685e+08	7.47719e+08	1.01214e+09	9.19956e+08	5.67495e+08	2.30188e+08	4.72257e+07	1.38637e+07	5.20913e+07
SVSSSASMD	518	526	1	0	870.351	4	7	3.2365	3.88668	875.77	4.88535	1	0	2.95299	1.61421		1	0.205443		42341.4	1.09975e+06	1.07738e+07	4.28274e+07	9.73693e+07	1.50269e+08	1.43192e+08	8.72643e+07	3.16987e+07	7.82893e+06	309431	0
SVSSSASMDTVTSSSSSSL	518	536	2	0	903.899	6	17	6.4785	6.8069	909.985	11.1156	0.6	0					0.377974		0	318318	0	5.38477e+06	0	2.32448e+07	3.10255e+06	5.49861e+07	2.22585e+07	1.10144e+08	7.91386e+07	1.74377e+08	1.47596e+08	2.01024e+08	1.38429e+08	1.29654e+08	6.22747e+07	4.31215e+07	6.78776e+06	2.46485e+06	268243	0	0	90359.6
SSSASMDTVTSSSSSSLSV	520	538	2	0	903.899	6	17	6.4785	6.8069	909.985	11.1156	0.6	0					0.377974		0	318318	0	5.38477e+06	0	2.32448e+07	3.10255e+06	5.49861e+07	2.22585e+07	1.10144e+08	7.91386e+07	1.74377e+08	1.47596e+08	2.01024e+08	1.38429e+08	1.29654e+08	6.22747e+07	4.31215e+07	6.78776e+06	2.46485e+06	268243	0	0	90359.6
DTVTSSSSSSL	526	536	1	0	1070.48	4	9	4.51917	5.18368	1077.21	6.14616	1	0	2.87696	1.6668	1	1	0.0983801		76899	9.5248e+06	4.72733e+07	1.5379e+08	4.54186e+08	9.71663e+08	1.54837e+09	1.74787e+09	1.34439e+09	6.50083e+08	2.12192e+08	5.29965e+07	6.32236e+06	411274
DTVTSSSSSSL	526	536	2	0	535.746	4	9	4.51917	5.13687	538.957	5.84561	1	0	2.70769	1.49502	1	1	0.0501764		3.6401e+06	2.59808e+07	1.027e+08	3.04472e+08	7.47022e+08	1.41521e+09	2.07498e+09	2.02414e+09	1.43049e+09	6.38932e+08	2.05054e+08	4.82158e+07	7.85166e+06	297657
DTVTSSSSSSLSVLPSSL	526	543	2	0	877.439	6	15					-1
TVTSSSSSSL	527	536	1	0	955.458	4	8	4.17217	4.93055	961.608	5.6324	1	0	2.98413	2.01121		1	0.523255		0	551766	1.04429e+07	4.31212e+07	1.14066e+08	2.22095e+08	2.95267e+08	2.62235e+08	1.42573e+08	5.05509e+07	1.05264e+07	3.00243e+06	1.1898e+06
SVLPSS	537	542	1	0	589.319	3	3	4.83605	5.04325	589.966	0.314354	1	0	-0.0533749	-0.0111701		-1	0.707718		1.67568e+07	1.19052e+07	2.13234e+06	1.09278e+06	328584	0	0
SVLPSSL	537	543	1	0	702.403	4	4	7.61773	8.25697	705.795	2.98246	1	0	3.19481	1.57403	0	0	0.0433084		6.66908e+07	7.58492e+08	3.18525e+09	6.39582e+09	6.06335e+09	2.21752e+09	4.83503e+08	5.62819e+07	692121
SVLPSSL	537	543	2	0	351.705	4	4	7.66458	8.00778	353.054	2.28885	1	0	2.31588	0.487837	0	0	0.215967		980782	1.2596e+07	2.71496e+07	2.91324e+07	1.70831e+07	2.74956e+06	240403	751003	130059
SVFQNPTD	544	551	1	0	907.416	4	5	5.82397	6.71328	910.904	2.96486	0.6	0					0.381957		1.09085e+07	5.55393e+07	1.79861e+08	3.16474e+08	3.21964e+08	1.79104e+08	5.02449e+07	4.49672e+06	530679	592194
SVFQNPTD	544	551	2	0	454.211	4	5	5.8862	6.60342	455.954	2.96129	1	0	2.41749	1.86017	1	0	0.132999		335023	1.93364e+07	8.66528e+07	1.54334e+08	1.49704e+08	8.01649e+07	1.82135e+07	384006	0	0
SVFQNPTDV	544	552	2	0	503.746	4	6	7.3061	7.50855	507.186	6.2948	1	1	4.73325	-0.0285986		-1	0.127991		0	0	53755.9	969227	2.94141e+06	7.70692e+06	2.82951e+07	4.26371e+07	2.23801e+07	7.87918e+06	391384
SVFQNPTDVARSNPKSPQKPIV	544	565	2	0	1205.15	6	16	7.25935	7.29052	1210.81	9.92073	1	0	2.55834	-0.657066	1	1	0.255846		0	0	0	0	0	0	0	322021	159893	527322	1.42968e+06	1.81839e+06	2.05452e+06	1.17083e+06	0	165421	0	0	0	0	150063	0	0
SVFQNPTDVARSNPKSPQKPIV	544	565	3	0	803.768	6	16	7.29052	7.35288	807.681	10.3271	1	0	2.68709	-0.542588	1	1	0.0487958		103251	0	86764.9	0	0	239794	588276	3.30558e+06	5.46079e+06	1.38945e+07	2.10831e+07	2.85481e+07	2.79868e+07	2.63105e+07	1.68233e+07	8.9521e+06	3.33066e+06	1.27818e+06	144043	0	7837.69	9122.74	0
FQNPTD	546	551	1	0	721.315	4	3	4.12498	4.5828	723.985	2.25225	1	1	3.22083	0.908385		1	0.395311		0	7.61994e+06	1.99638e+07	1.97309e+07	1.01196e+07	2.13671e+06	85872.3	52435.7
FQNPTDVARSNPKSPQKPIV	546	565	3	0	741.734	6	14					-1
VARSNPKSPQKPIV	552	565	3	0	507.635	5	9	4.6464	4.78862	509.909	5.93072	1	0	2.75563	-0.249605		1	0.0907663		0	0	0	259988	1.68336e+06	1.39749e+06	5.58477e+06	6.69524e+06	2.97154e+06	2.07939e+06	709232	68235.1	0	0	60796.1
GVTVRDSLKKALM	582	594	2	0	709.413	5	11	7.63335	8.05448	710.616	1.51286	0.6	0					0.462946		5.13973e+07	3.68292e+08	5.46753e+08	4.00143e+08	1.90492e+08	7.17091e+07	2.5038e+07	677570	226346	162763	70573.7	115245	383948	803846	324131	712978	7835.44
GVTVRDSLKKALM	582	594	3	0	473.278	5	11	7.75827	7.85193	474.024	1.34401	0.4	0					0.115281		1.67919e+07	9.62751e+07	1.43988e+08	1.73169e+07	4.4812e+07	1.80399e+07	147112	939227	93958	4.81959e+06	76165.6	47667.5	634947	0	0	46703.9	0
GVTVRDSLKKALMM	582	595	2	0	774.934	6	12					-1
TVRDSLKKALM	584	594	2	0	631.368	5	9	7.18138	7.41517	632.689	1.83844	0.6	0					0.323531		3.56793e+07	1.94858e+08	2.68238e+08	1.67651e+08	7.29936e+07	2.42346e+07	5.68474e+06	928745	3.53955e+07	3.83348e+06	1.41545e+07	984228	667772	0	400336
TVRDSLKKALM	584	594	3	0	421.248	5	9	7.18138	7.53972	422.037	1.56482	0.6	0					0.163451		1.03445e+07	8.2248e+07	1.15576e+08	7.12672e+07	2.78311e+07	7.86484e+06	1.09393e+07	68835	0	3.47419e+06	0	0	208172	0	0
TVRDSLKKALMM	584	595	2	0	696.889	6	10					-1
TVRDSLKKALMM	584	595	3	0	464.928	6	10					-1
VRDSLKKALM	585	594	2	0	580.845	5	8	6.32247	6.85372	581.87	1.30466	1	0	0.242123	1.17782	1	0	0.0774917		4.33297e+07	2.16558e+08	2.7313e+08	1.55176e+08	5.68204e+07	1.59964e+07	862195	2.8906e+06	0	0	72454.9	160068	0	9089.84
VRDSLKKALM	585	594	3	0	387.566	5	8	6.38487	6.7757	388.253	1.31718	1	0	0.250053	0.662612	1	0	0.0599018		6.86479e+06	6.94012e+07	9.03512e+07	5.20014e+07	1.85341e+07	2.39945e+06	0	0	66076.7	0	0	0	0	0
VRDSLKKALMM	585	595	2	0	646.365	6	9	7.83632	8.08562	648.4	3.17469	1	0	1.20346	0.143302	1	-1	0.215913		308658	5.58623e+06	1.92928e+07	4.70448e+07	6.13951e+07	4.09649e+07	1.60414e+07	8.65123e+06	1.19113e+06	265029	342617	152429	693456	0	108251	0
VRDSLKKALMM	585	595	3	0	431.246	6	9	7.8051	7.97663	432.47	2.77634	1	0	0.979111	-0.142037	1	1	0.224237		62345.9	1.85878e+06	4.84664e+06	1.13561e+07	1.10713e+07	6.72485e+06	977500	298614	79615.6	127213	0	51117	0	0	0	283451
SLKKALM	588	594	2	0	395.746	4	5	5.57438	5.83953	396.606	1.18255	0.4	0					0.136591		1.58251e+06	3.02236e+07	3.31728e+07	8.87828e+06	296358	249423	0	337632	0	0
KKALMMRGLIPE	590	601	2	0	693.902	6	9					-1
KKALMMRGLIPE	590	601	3	0	462.937	6	9					-1
AVYRIQDGEKKPIGWD	604	619	3	0	625.663	6	13	7.49298	7.64897	627.552	4.54359	1	0	1.18705	-0.199093		1	0.137295		0	235147	4.97432e+06	9.5195e+06	2.14064e+07	2.88694e+07	2.77912e+07	2.07175e+07	9.8453e+06	2.90093e+06	178865	81260.6	0	0	0	0	0	2.15359e+06	120732	0
AVYRIQDGEKKPIGWDTD	604	621	3	0	697.688	6	15	7.33728	7.74267	699.792	5.07265	0.6	0					0.0596016		0	256772	8.43181e+06	3.99864e+07	9.73528e+07	1.75728e+08	1.84317e+08	1.59592e+08	1.22682e+08	5.79197e+07	2.31829e+07	1.67625e+07	113876	0	806753	0	0	765698	20380.2	0	298264	154233
AVYRIQDGEKKPIGWDTDISW	604	624	3	0	826.42	7	18					-1
AVYRIQDGEKKPIGWDTDISWL	604	625	3	0	864.115	7	19					-1
AVYRIQDGEKKPIGWDTDISWL	604	625	4	0	648.338	7	19					-1
AVYRIQDGEKKPIGWDTDISWLTGEEL	604	630	2	0	1560.29	7	24	11.8146	12.08	1564.82	7.20817	1	0	0.93784	0.202376	1	-1	0.473002		0	404024	0	0	0	4.06975e+06	8.73511e+06	2.4035e+07	3.25501e+07	3.7253e+07	3.44526e+07	2.37545e+07	9.38146e+06	4.12251e+06	201964	98107.5	0	0	0	0	0	0	0	0	0	0	11141.9	0	192340	0
AVYRIQDGEKKPIGWDTDISWLTGEEL	604	630	3	0	1040.53	7	24	11.7364	12.2989	1043.69	7.62642	0.6	0					0.164077		660559	281343	670849	7.86559e+06	3.93449e+07	1.38716e+08	3.26966e+08	6.0491e+08	9.1379e+08	1.02933e+09	9.74633e+08	7.60473e+08	5.20135e+08	2.8776e+08	1.38179e+08	6.35493e+07	1.78221e+07	4.51471e+06	1.78299e+06	404023	147022	2.75473e+06	538308	0	137221	290502	114366	0	0	437533
AVYRIQDGEKKPIGWDTDISWLTGEEL	604	630	4	0	780.648	7	24	11.7521	12.205	783.041	7.70927	1	0	1.04367	0.890589	1	0	0.10206		607963	0	1.07507e+06	168047	1.86403e+07	4.75448e+07	1.14337e+08	1.97364e+08	2.92237e+08	3.04892e+08	2.98959e+08	2.21297e+08	1.42472e+08	7.69896e+07	3.58489e+07	2.12475e+07	3.93917e+06	1.05837e+06	532339	2.76102e+07	929940	363343	32499.6	1.42024e+06	67879.4	1.64376e+06	606858	2.85258e+06	827065	1.22604e+06
VYRIQDGEKKPIGWD	605	619	3	0	601.984	6	12	7.52413	7.74267	603.819	4.41946	0.6	0					0.0658471		70244.1	1.81035e+06	7.19433e+06	2.3303e+07	4.82197e+07	6.22583e+07	6.12134e+07	4.09963e+07	2.25849e+07	7.74181e+06	1.15818e+06	157462	88954.8	463130	81884.7	0	309746	0	0
VYRIQDGEKKPIGWD	605	619	4	0	451.74	6	12					-1
VYRIQDGEKKPIGWDTD	605	621	2	0	1010.51	6	14	7.13458	7.72705	1013.46	4.69798	0.6	0					0.18352		8.34424e+06	3.40415e+06	3.78695e+07	7.18389e+07	1.53894e+08	3.18816e+08	3.31468e+08	2.3671e+08	1.49138e+08	5.91953e+07	2.16126e+07	2.70784e+06	1.69618e+06	0	402868	31827.8	310297	0	994954	0	2.76015e+06
VYRIQDGEKKPIGWDTD	605	621	3	0	674.009	6	14	7.02538	7.35288	676.029	4.86047	0.6	0					0.167471		73094.6	776962	1.78683e+07	4.81541e+07	2.03282e+08	4.09924e+08	4.23216e+08	2.99176e+08	1.59891e+08	7.6711e+07	2.68494e+07	8.44772e+06	4.08291e+06	2.73204e+06	907701	356378	1.72397e+06	173847	138824	1.40853e+06	0
VYRIQDGEKKPIGWDTD	605	621	4	0	505.759	6	14	7.3061	7.50855	507.335	5.10652	1	0	1.26432	-0.0285986	1	1	0.147101		2.84948e+06	0	7.71655e+06	8.53651e+06	2.82951e+07	4.07467e+07	4.26371e+07	4.34053e+07	2.23801e+07	1.06097e+07	7.87918e+06	117486	391384	303883	2.54871e+06	0	5.43559e+06	0	0	0	115627
VYRIQDGEKKPIGWDTDISW	605	624	2	0	1203.61	7	17	10.2111	10.2578	1207.04	5.40494	0.6	0					0.551115		0	0	0	0	827129	1.14862e+06	4.17752e+06	3.15814e+06	2.46386e+06	358576	0	0	0	0	0	0	0	0	0	0	0	0	244038	0	0
VYRIQDGEKKPIGWDTDISW	605	624	3	0	802.741	7	17					0
VYRIQDGEKKPIGWDTDISW	605	624	4	0	602.308	7	17	10.1488	10.3546	604.092	5.68331	1	0	1.11003	-0.0160623	1	0	0.435569		0	0	0	709070	4.43304e+06	1.23931e+07	2.20668e+07	2.15992e+07	1.72074e+07	9.76964e+06	3.71761e+06	1.52033e+06	325122	0	269067	0	180644	0	0	90433.6	560538	88096.3	0	0	255623
VYRIQDGEKKPIGWDTDISWL	605	625	2	0	1260.15	7	18					-1
VYRIQDGEKKPIGWDTDISWL	605	625	3	0	840.436	7	18	11.3284	11.3617	842.665	5.16082	1	0	0.868764	-0.649238	1	-3	0.167833		1.01709e+06	140428	405577	1.19091e+07	7.70733e+06	1.50511e+07	2.204e+07	2.36344e+07	1.83495e+07	1.27492e+07	6.42247e+06	2.65661e+06	2.14003e+06	190583	176247	358016	54709.8	0	0	8631.66	0	0	0	0	0	0
VYRIQDGEKKPIGWDTDISWLTG	605	627	3	0	893.126	7	20					-1
VYRIQDGEKKPIGWDTDISWLTGEE	605	629	3	0	979.154	7	22					-1
VYRIQDGEKKPIGWDTDISWLTGEEL	605	630	2	0	1524.77	7	23	11.8146	12.2989	1529.22	7.06925	0.6	0					0.185739		951880	0	2.48204e+06	380143	1.53342e+07	2.02176e+07	5.56475e+07	8.54242e+07	1.17324e+08	1.29459e+08	1.16138e+08	8.53297e+07	5.08684e+07	1.55848e+07	4.08058e+06	483506	0	0	0	0	0	0	0	0	229063	0	264701	0	0	0
VYRIQDGEKKPIGWDTDISWLTGEEL	605	630	3	0	1016.85	7	23	11.7521	12.4276	1019.91	7.35799	0.6	0					0.0529854		237141	1.95482e+06	1.04759e+07	6.42667e+07	2.16771e+08	5.28043e+08	1.11755e+09	1.7948e+09	2.39294e+09	2.65186e+09	2.28696e+09	1.81306e+09	1.19405e+09	6.40139e+08	3.18633e+08	1.36295e+08	4.65306e+07	1.61361e+07	3.29837e+06	1.63053e+06	820083	1.08706e+06	418296	823127	259743	0	332788	1.00965e+06	526930	5.40295e+06
VYRIQDGEKKPIGWDTDISWLTGEEL	605	630	4	0	762.888	7	23	11.7833	12.1581	765.164	7.28005	0.6	0					0.0384053		410032	449236	2.54649e+06	1.504e+07	5.28216e+07	1.27584e+08	2.98861e+08	4.26559e+08	5.70549e+08	6.22862e+08	5.63026e+08	4.26112e+08	2.80544e+08	9.91928e+07	7.74953e+07	3.31782e+07	1.13779e+07	10251.9	2.68881e+06	1.02891e+06	749889	259975	1.44547e+06	103741	326456	305403	486663	334459	333174	318302
VYRIQDGEKKPIGWDTDISWLTGEELHVEVL	605	635	3	0	1209.29	8	28					-1
YRIQDGEKKPIGWD	606	619	2	0	852.939	5	11	7.32168	7.44628	855.734	4.57528	1	0	1.52376	-0.314243	1	1	0.262808		0	2.34196e+06	3.15252e+06	1.30516e+07	2.12043e+07	2.74179e+07	2.26134e+07	1.56667e+07	8.99157e+06	4.8326e+06	1.29028e+06	4.62551e+06	0	163173	0	142935	0
YRIQDGEKKPIGWD	606	619	3	0	568.962	5	11	7.27493	7.57092	570.797	4.49094	1	0	1.48489	0.314591	1	1	0.104648		0	620787	4.93994e+06	2.32244e+07	4.93874e+07	6.39667e+07	6.15946e+07	4.13353e+07	1.77009e+07	5.79591e+06	2.8154e+06	258558	78452.8	490580	0	0	367099
YRIQDGEKKPIGWD	606	619	4	0	426.973	5	11					-1
YRIQDGEKKPIGWDTD	606	621	2	0	960.976	6	13	7.10338	7.3996	964.238	5.3892	1	0	1.51676	0.315447	1	-1	0.396284		0	272161	3.65921e+06	2.41928e+07	5.45595e+07	8.10238e+07	9.12742e+07	7.50389e+07	4.79441e+07	2.4505e+07	8.30679e+06	2.58615e+06	3.30924e+06	3.08692e+06	4.29249e+06	8.73281e+06	0	3.46592e+06	5893.81	953192
YRIQDGEKKPIGWDTD	606	621	3	0	640.987	6	13	7.18138	7.50855	643.03	4.99643	1	0	1.36361	0.429008	1	1	0.15578		0	699642	1.09229e+07	4.35047e+07	9.87814e+07	1.58001e+08	1.66698e+08	1.4283e+08	8.91236e+07	4.40093e+07	2.58952e+07	1.78973e+06	953604	913562	2.65805e+06	1.02973e+06	618640	112196	72725.2	0
YRIQDGEKKPIGWDTD	606	621	4	0	480.992	6	13	7.1658	7.32168	482.491	4.86333	1	0	1.31172	-0.19946	1	1	0.115175		0	476156	139759	924542	6.299e+06	9.21078e+06	1.09393e+07	6.87884e+06	5.64507e+06	1.2337e+06	103794	72090.3	58573.1	485044	0	0	0	0	0	0
YRIQDGEKKPIGWDTDISW	606	624	3	0	769.718	6	16	10.0554	10.3235	772.052	5.61763	1	0	1.19513	0.212343	1	0	0.250014		73792.7	423707	2.13428e+06	7.86502e+06	3.46217e+07	7.54378e+07	1.07583e+08	1.11518e+08	8.82466e+07	5.8702e+07	3.10624e+07	1.29393e+07	1.47827e+06	291056	619160	0	346771	261971	296932	0	862661	0	510843
YRIQDGEKKPIGWDTDISW	606	624	4	0	577.541	6	16					-1
YRIQDGEKKPIGWDTDISWL	606	625	2	0	1210.62	7	17	11.705	11.7364	1215.04	7.39416	0.6	0					0.31029		0	0	172463	0	206822	0	434490	1.30031e+06	4.11636e+06	4.92076e+06	3.29701e+06	321379	473918	0	0	0	0	0	231142	0	0	0	0	0	0
YRIQDGEKKPIGWDTDISWL	606	625	3	0	807.413	7	17	11.235	11.7206	809.957	6.16835	0.6	0					0.222226		218120	756700	1.12085e+06	1.11613e+07	3.84666e+07	9.01256e+07	1.19237e+08	1.26712e+08	1.05498e+08	7.05352e+07	3.41129e+07	1.34788e+07	4.42196e+06	1.3853e+06	407158	1.29066e+06	311819	489777	567791	296364	64715	2.4669e+07	564837	216440	2.19371e+06
YRIQDGEKKPIGWDTDISWL	606	625	4	0	605.812	7	17					-1
YRIQDGEKKPIGWDTDISWLTG	606	627	3	0	860.103	7	19					-1
YRIQDGEKKPIGWDTDISWLTGEEL	606	630	2	0	1475.24	7	22	11.799	12.2207	1480.22	8.21194	1	0	1.3075	0.775989	1	-5	0.348368		0	0	0	0	255359	8.51475e+06	2.09533e+07	4.2409e+07	5.99289e+07	6.74798e+07	6.20023e+07	6.66745e+07	6.07123e+07	4.24904e+07	1.71065e+07	2.76046e+06	199197	139367	0	0	0	0	0	0	0	0	255948	0	174318	141287
YRIQDGEKKPIGWDTDISWLTGEEL	606	630	3	0	983.826	7	22	11.7364	12.4276	987.013	7.80009	0.6	0					0.377128		781306	1.33798e+06	2.72465e+06	2.55834e+07	8.76255e+07	2.4397e+08	4.88783e+08	7.64958e+08	1.06111e+09	1.12903e+09	9.91688e+08	7.72553e+08	4.90354e+08	2.82017e+08	1.41157e+08	5.70513e+07	2.17462e+07	7.1153e+06	2.65591e+06	1.19992e+06	2.30085e+06	810815	348668	3.4144e+07	1.05777e+06	1.05766e+06	1.05865e+08	65980.4	742415	1.80256e+07
RIQDGEKKPIGWDTD	607	621	2	0	879.444	6	12	6.38487	7.0098	882.53	5.14634	1	0	1.58928	1.52156	0	1	0.574849		1.30765e+06	0	1.12357e+07	4.47137e+07	1.07503e+08	1.53365e+08	1.5119e+08	1.1125e+08	6.47867e+07	3.8342e+07	2.68437e+07	1.32195e+07	1.02473e+07	772576	1.07205e+06	214663	192695	839407	3.70123e+06
RIQDGEKKPIGWDTD	607	621	3	0	586.632	6	12	6.43168	6.99403	588.523	4.64934	1	0	1.37935	1.29194	1	1	0.0837256		0	515037	1.88545e+07	7.69864e+07	1.61466e+08	2.15839e+08	2.16546e+08	1.57434e+08	7.87856e+07	3.14827e+07	1.18641e+07	1.72503e+06	525891	507146	1.92192e+06	214376	144521	1.3234e+06	71042.6
RIQDGEKKPIGWDTD	607	621	4	0	440.226	6	12	6.60342	6.63467	441.49	4.03357	1	0	1.11925	-0.65676	0	1	0.140294		0	0	0	282806	942226	1.18655e+06	1.02752e+06	113011	64586.8	50120.8	0	0	0	0	0	0	0	0	0
RIQDGEKKPIGWDTDISW	607	624	2	0	1072.54	6	15					-1
RIQDGEKKPIGWDTDISW	607	624	3	0	715.364	6	15	9.83743	10.2734	717.476	5.06204	1	0	1.12604	0.828275	1	1	0.177486		9.47887e+06	270024	2.93802e+06	3.10281e+07	7.00823e+07	1.21369e+08	1.38644e+08	1.40454e+08	9.88426e+07	2.34621e+07	2.39635e+07	4.54341e+06	550195	289840	207470	698130	0	164914	6.94828e+06	65453	10637.3	446323
RIQDGEKKPIGWDTDISWL	607	625	2	0	1129.08	6	16					-1
RIQDGEKKPIGWDTDISWL	607	625	3	0	753.059	6	16	11.3284	11.6893	755.543	6.10472	0.4	1					0.413356		1.97348e+06	1.89555e+06	1.92762e+06	7.9329e+06	2.74591e+07	4.314e+07	5.381e+07	4.93631e+07	3.4014e+07	1.67189e+07	6.14145e+06	1.34401e+06	336669	827585	155764	106486	2.78104e+07	85400.2	993601	3.33895e+06	0	131962	144156
RIQDGEKKPIGWDTDISWL	607	625	4	0	565.046	6	16					-1
RIQDGEKKPIGWDTDISWLTG	607	627	3	0	805.748	7	18					-1
RIQDGEKKPIGWDTDISWLTGEEL	607	630	2	0	1393.7	7	21	11.6425	12.2207	1398.38	7.6937	1	0	1.27251	1.35027	1	0	0.356081		236534	0	257994	426117	1.34572e+07	3.46884e+07	8.58314e+07	1.28855e+08	1.65478e+08	1.5999e+08	1.34307e+08	1.00296e+08	8.43826e+07	6.52216e+07	4.33044e+07	1.58604e+07	3.23829e+06	0	0	0	0	165239	0	0	376632	20703.6	480534	0	454304
RIQDGEKKPIGWDTDISWLTGEEL	607	630	3	0	929.471	7	21	11.6268	12.2989	932.357	7.00428	1	0	1.10611	1.6945	1	1	0.0884863		5.58739e+06	765686	1.12205e+07	1.46848e+08	1.99652e+08	5.12971e+08	1.04196e+09	1.53258e+09	1.94623e+09	1.98317e+09	1.53704e+09	1.08621e+09	6.21715e+08	2.83081e+08	1.25171e+08	6.83187e+07	9.76467e+06	2.9575e+06	3.2279e+06	272555	794423	728594	939561	218555	994112	106937	777663	795942	667740
RIQDGEKKPIGWDTDISWLTGEEL	607	630	4	0	697.355	7	21	11.6425	12.2363	699.564	7.18252	1	0	1.14913	1.40764	1	1	0.180073		829115	391489	574677	3.68917e+06	2.11399e+07	5.85854e+07	1.16522e+08	1.79149e+08	2.36281e+08	2.37513e+08	1.82973e+08	1.28382e+08	6.97238e+07	3.13995e+07	1.1401e+07	2.52629e+06	3.0936e+06	307639	50762	141604	397782	84806.2	805337	181200	4.50073e+06	301877	3.72848e+06	66871.2	1.46251e+06
RIQDGEKKPIGWDTDISWLTGEELHV	607	632	3	0	1008.18	7	23					-1
TDISWLTGEEL	620	630	1	0	1263.61	5	9	11.3129	12.6012	1270.85	6.49076	0.4	0					1.32607		223683	2.6356e+07	9.78305e+07	1.64094e+08	1.46136e+08	1.08598e+08	6.8341e+08	2.02084e+09	1.68797e+09	6.01981e+08	1.03814e+08	4.81819e+06	2.64608e+06	4.07861e+07	4.63247e+07
TDISWLTGEEL	620	630	2	0	632.309	5	9	11.2973	11.8615	634.388	3.41218	0.6	0					0.840218		1.48819e+06	1.6645e+07	5.19769e+07	7.87448e+07	6.30889e+07	2.75294e+07	8.79615e+06	1.10066e+06	2.75362e+06	8.94671e+06	1.21033e+07	7.42314e+06	3.13521e+06	1.4157e+06	1.22418e+06
ISWLTGEELHV	622	632	2	0	642.335	5	9					-1
LTGEEL	625	630	1	0	661.34	4	4	5.94842	7.04098	662.857	1.13955	1	0	0.859513	3.23739		1	0.22316		2.37443e+08	7.03052e+08	5.77571e+08	2.08918e+08	3.70996e+07	3.131e+06	566705	0	2.9065e+06
LTGEELHV	625	632	2	0	449.237	4	6	7.15018	7.1658	450.277	1.55959	0.4	1					0.68716		70950.1	565611	108272	145993	0	0	159086	0	0	0	0
[truncated: 22 more columns]
