# Supplementary material for: Unveiling the domain-specific and RAS isoform-specific details of BRAF kinase regulation
Source: eLife. 2023 Dec 27;12:RP88836. doi: 10.7554/eLife.88836 (PMC10752582; doi:10.7554/eLife.88836)
Supplement: Figure 2—source data 1. — Also applies to plots presented in Supplementary file 1 and Figure 2—figure supplement 1 and Figure 2—figure supplement 3. [file elife-88836-fig2-data1.zip › Figure 2- source data 1/(BRAF_N2_BRAF-N2HRAS-30min.mzXML) ExMS2_FinalTable.xls]

## Sheet: Sheet1
Sequence	START	END	Charge	ModMass	Monoisotopic m/z	maxND	maxD	RT Range(start, unit: min)	RT Range(end)	Centroid m/z	Delta Mass	Flag#1:Skip-tests	Flag#2:Unimodality check	Flag#3:Back exchange prediction check	Flag#4:Elution RT width check	Flag#5:Unique peptide RT/deltaD consistency check	Flag#6:Common-end peptides centroid subtraction check	Flag#7:Centroid shift within RT range check	Flag#8:Data multiple assignment check	Isotopic Envelope Amplitudes(start from this column(the Monoisotopic) to nonzero end):
GSSHHHHHHGTKTEEGKL	2	19	2	0	1008.48	6	16	3.51157	4.02922	1011.05	3.99	1	0	0.445267	1.16702	1	1	0.0742096		3.23973e+06	3.48898e+07	1.37101e+08	3.28922e+08	5.61381e+08	6.76372e+08	5.79778e+08	3.63671e+08	1.63832e+08	6.31435e+07	1.40538e+07	1.92203e+06	0	0	194205	0	203135	89794.8	95517.2	244992	39059.2	5868.9	10763.9
GSSHHHHHHGTKTEEGKL	2	19	3	0	672.656	6	16	3.51157	4.02922	674.396	4.06609	1	0	0.466753	1.16702	1	1	0.0534585		4.02764e+07	2.19043e+08	7.71063e+08	1.94007e+09	3.32826e+09	4.17648e+09	3.70323e+09	2.29069e+09	1.1041e+09	4.24977e+08	1.30853e+08	3.24113e+07	4.80476e+06	124159	0	169995	40823.1	83167.7	128032	121755	50290.3	130209	41656.3
GSSHHHHHHGTKTEEGKL	2	19	4	0	504.744	6	16	3.51157	4.02922	506.06	4.11184	1	0	0.479669	1.16702	1	1	0.0416916		1.10232e+07	7.69591e+07	2.79272e+08	7.35357e+08	1.29268e+09	1.62278e+09	1.41957e+09	9.3771e+08	4.51898e+08	1.66774e+08	5.28207e+07	1.29563e+07	1.15038e+06	146770	20273	0	43358	70410.9	319437	168382	303153	7232.79	0
GSSHHHHHHGTKTEEGKL	2	19	5	0	403.997	6	16	3.51157	4.02922	405.052	4.12404	1	0	0.483115	1.16702	1	1	0.0337136		8.07413e+06	6.50115e+07	2.45196e+08	6.12204e+08	1.07721e+09	1.35053e+09	1.20783e+09	7.98536e+08	3.89423e+08	1.46577e+08	4.44031e+07	1.03489e+07	1.24015e+06	88023.2	46112.4	23084.4	81654.4	77490	44287	41031.8	41479.4	84621.9	0
GSSHHHHHHGTKTEEGKLVIWINGDKGYNGL	2	32	4	0	862.178	8	29	8.60547	8.8542	864.737	8.20503	0.6	0					0.212081		424008	769328	229001	532097	2.43459e+06	4.60825e+06	2.64002e+07	4.33551e+07	7.53365e+07	7.52803e+07	8.38713e+07	6.0742e+07	4.92312e+07	2.87118e+07	1.17432e+07	8.40155e+06	2.69833e+06	7.39855e+06	188902	5.0892e+06	0	3.94379e+06	413699	2.07548e+06	0	917568	0	179458	0	224266
VIWINGDKGY	20	29	1	0	1164.6	5	8					-1
VIWINGDKGY	20	29	2	0	582.806	5	8	8.43423	8.77647	584.744	3.16251	0.6	0					0.285489		130510	7.62446e+06	4.58526e+07	7.40278e+07	5.75069e+07	2.04617e+07	3.70727e+06	2.06233e+06	260981	1.56372e+06	110673	1.57086e+07	464873	0
VIWINGDKGYNG	20	31	2	0	668.338	5	10	8.10387	8.37198	673.503	9.52616	0.4	1					0.117694		152633	0	1.53467e+06	5.0113e+06	1.25093e+07	3.56009e+07	6.97969e+07	8.4747e+07	5.16261e+07	4.75546e+07	7.88167e+07	8.23506e+07	1.07194e+08	1.16912e+08	8.77256e+07	4.31004e+07
VIWINGDKGYNGL	20	32	1	0	1448.75	5	11	9.28983	9.89632	1453.01	3.37662	1	0	0.705436	1.49307	1	0	0.344226		640344	1.38588e+07	9.89807e+07	2.19326e+08	2.74121e+08	2.40286e+08	1.37476e+08	5.04889e+07	8.97434e+06	0	702784	211559	0	0	0	0	0
VIWINGDKGYNGL	20	32	2	0	724.88	5	11	9.25868	9.97412	727.07	3.50406	1	0	0.757778	1.89295	1	0	0.0329486		9.37978e+07	5.84327e+08	2.4406e+09	4.8158e+09	6.58315e+09	5.83233e+09	3.60475e+09	1.65644e+09	6.2252e+08	1.34883e+08	1.2666e+07	3.97891e+06	1.27913e+06	1.23782e+06	1.21201e+06	7.18352e+06	1.01861e+06
VIWINGDKGYNGLAE	20	34	2	0	824.92	5	13					-1
VIWINGDKGYNGLAEVGKKFEKDTG	20	44	3	0	913.476	7	23					-1
VIWINGDKGYNGLAEVGKKFEKDTGIKV	20	47	3	0	1026.89	7	26					-1
VIWINGDKGYNGLAEVGKKFEKDTGIKV	20	47	4	0	770.421	7	26	10.6942	10.9592	772.109	4.90121	1	0	0.170297	0.239905	1	0	0.189778		3.12495e+06	1.23852e+06	6.11209e+06	1.59253e+07	4.16368e+07	5.70473e+07	7.5849e+07	6.51051e+07	4.79992e+07	3.03634e+07	1.29696e+07	6.2302e+06	3.0541e+06	873317	161480	420121	782222	0	0	0	3.7546e+06	0	0	0	0	0	1.04481e+06	161191	239871	631496
VIWINGDKGYNGLAEVGKKFEKDTGIKV	20	47	5	0	616.538	7	26	10.7097	10.8657	617.874	4.82872	1	0	0.157702	-0.160465	1	0	0.0967071		0	165939	369706	3.08327e+06	5.72242e+06	1.22463e+07	1.45899e+07	1.2485e+07	9.95797e+06	5.7651e+06	2.91994e+06	1.12499e+06	0	193724	61932.3	97891	0	149840	0	161868	0	6284.82	0	0	281625	0	0	0	0	87794.9
VIWINGDKGYNGLAEVGKKFEKDTGIKVTVEHPDKL	20	55	3	0	1333.38	9	33	9.943	10.5227	1336.43	6.72636	1	0	0.239511	1.39477	1	-1	0.224124		1.21851e+07	4.34345e+06	1.16021e+07	1.725e+07	5.41692e+06	6.59689e+07	1.30403e+08	2.06169e+08	2.56235e+08	2.94198e+08	2.51754e+08	1.98776e+08	1.37013e+08	7.13971e+07	3.23161e+07	1.10106e+07	2.83121e+06	10132.6	0	303934	0	471798	1.43048e+06	261.711	1.11106e+06	86837.8	262.943	553298	679559	0
VIWINGDKGYNGLAEVGKKFEKDTGIKVTVEHPDKL	20	55	4	0	1000.29	9	33	9.86518	10.5539	1002.55	6.63102	1	0	0.22646	1.79483	0	-1	0.193311		1.09189e+08	7.29601e+07	1.69637e+08	1.8603e+08	2.36062e+08	4.15457e+08	7.68694e+08	1.22382e+09	1.4909e+09	1.65473e+09	1.52075e+09	1.16484e+09	8.35961e+08	5.28059e+08	2.89776e+08	1.66959e+08	8.28929e+07	4.94956e+07	2.81566e+07	1.98372e+07	1.03454e+07	3.34411e+06	4.73495e+06	4.42069e+06	1.57526e+06	1.76571e+06	1.89242e+06	769440	0	2.99403e+06
VIWINGDKGYNGLAEVGKKFEKDTGIKVTVEHPDKL	20	55	5	0	800.434	9	33	10.0363	10.083	802.524	8.04911	1	0	0.420591	-0.56169	1	-1	0.119093		0	3.74793e+06	7.77085e+06	9.01296e+06	1.62515e+07	3.03709e+07	8.24204e+07	1.21513e+08	1.62871e+08	1.84537e+08	1.64588e+08	1.35716e+08	9.71546e+07	5.88217e+07	3.26732e+07	2.17312e+07	1.00062e+07	5.10119e+06	2.89271e+06	2.13288e+06	1.72549e+06	5.65671e+06	756238	107255	421868	318088	3.2135e+07	226107	0	0
VIWINGDKGYNGLAEVGKKFEKDTGIKVTVEHPDKL	20	55	6	0	667.196	9	33	9.943	10.457	668.875	7.66887	1	0	0.368537	1.15344	1	-1	0.09465		509509	4.28474e+06	6.12901e+06	2.00695e+07	4.14308e+07	1.54367e+08	2.93253e+08	4.58638e+08	6.33348e+08	6.94427e+08	6.5244e+08	5.17397e+08	3.5109e+08	2.13089e+08	1.14739e+08	5.82075e+07	3.63552e+07	1.68349e+07	8.26522e+06	1.14327e+07	2.17045e+06	1.79418e+06	2.61524e+06	1.4894e+06	1.37218e+06	2.11245e+06	1.71165e+06	1.97007e+06	1.38605e+06	3.54148e+06
VIWINGDKGYNGLAEVGKKFEKDTGIKVTVEHPDKL	20	55	7	0	572.026	9	33	9.91188	10.2075	573.39	7.142	1	0	0.29641	0.352155	1	-1	0.0482389		0	318198	463227	2.72466e+06	1.05495e+07	3.76909e+07	9.06905e+07	1.33372e+08	1.96557e+08	2.15699e+08	2.02767e+08	1.61535e+08	1.10345e+08	7.07739e+07	3.69005e+07	1.98676e+07	1.09987e+07	3.17639e+06	1.55259e+06	1.19373e+06	509648	393616	451091	228470	82724.7	148018	897701	272703	74561.2	152188
INGDKGYNGLAEVGKKFEKDTGIKVTVEHPDKLEEKFPQVAA	23	64	3	0	1533.81	9	38					-1
NGDKGYNGLAEVGKKFEKDTGIKVTVE	24	50	3	0	966.173	7	25					-1
NGLAEVGKKFEKDTGIKVTVEHPDKL	30	55	3	0	951.522	7	23	8.80757	8.86973	956.623	13.6143	0.3	0					0.191006		106267	17018.1	0	0	0	0	729499	279269	0	0	342113	1.28893e+06	1.43212e+06	4.38011e+06	1.48113e+07	1.40464e+07	1.23804e+07	7.97175e+06	4.00403e+06	1.44831e+06	598515	0	0	360395	0	0	0	0	0	0
NGLAEVGKKFEKDTGIKVTVEHPDKLEEKFPQVAATGDGPDIIF	30	73	4	0	1192.63	9	39	10.3322	10.5539	1195.54	8.81871	1	0	0.340215	0.0806747		0	0.29986		41017.9	0	0	0	0	247962	210832	5.60561e+06	8.00308e+06	2.23132e+07	2.03468e+07	2.92988e+07	2.04821e+07	1.731e+07	6.78459e+06	3.05554e+06	1.32381e+06	332124	0	45330.7	491267	0	0	0	472307	0	0	0	0	0
LAEVGKKFEKDTGIKVTVEHPDKL	32	55	3	0	894.501	7	21	7.4186	7.60567	896.155	3.36327	1	0	0.0422141	-0.046318	1	-1	0.10376		19626	160412	1.92766e+06	1.26189e+07	2.17048e+07	2.29679e+07	1.47884e+07	7.39572e+06	3.66345e+06	865660	0	0	0	133943	0	143690	0	0	0	0	0	134467	0	0	0	0	0	0	0
LAEVGKKFEKDTGIKVTVEHPDKL	32	55	4	0	671.127	7	21					-1
LAEVGKKFEKDTGIKVTVEHPDKLEEKFPQVAATGDGPDIIF	32	73	5	0	920.091	9	37					-1
AEVGKKFEKDTG	33	44	2	0	654.843	5	10	3.872	4.2022	655.711	0.972253	0.6	0					0.235832		3.32245e+06	1.27032e+07	1.27566e+07	5.31615e+06	1.20566e+06	218886	114147	0	0	0	0	0	0	0	0	65406.2
AEVGKKFEKDTGIKV	33	47	2	0	824.967	5	13					-1
AEVGKKFEKDTGIKV	33	47	3	0	550.314	5	13					-1
AEVGKKFEKDTGIKVTVEHPDKL	33	55	3	0	856.806	7	20	6.76387	7.1689	858.493	3.53621	1	0	0.117452	0.753687	1	-1	0.0738149		6.7973e+06	9.27726e+07	3.58003e+08	8.51115e+08	1.24683e+09	1.25139e+09	9.63482e+08	5.93777e+08	3.206e+08	1.51125e+08	7.14916e+07	3.51057e+07	1.78267e+07	1.0468e+07	7.25416e+06	5.70824e+06	3.024e+06	983694	0	0	309025	0	0	0	0	1.04673e+06	31418.6	25316.5
AEVGKKFEKDTGIKVTVEHPDKL	33	55	4	0	642.856	7	20					-1
AEVGKKFEKDTGIKVTVEHPDKL	33	55	5	0	514.486	7	20	6.82622	7.21632	515.492	3.50039	1	0	0.109362	0.698877	1	-1	0.05047		960923	1.98196e+07	9.05602e+07	2.09698e+08	3.11369e+08	3.19003e+08	2.48064e+08	1.51392e+08	8.04969e+07	3.53032e+07	1.38047e+07	6.2778e+06	2.86906e+06	1.24592e+06	715440	511515	611269	78639.5	3131.9	198856	9740.69	0	0	92376.7	85857.4	9622.05	108048	0
AEVGKKFEKDTGIKVTVEHPDKL	33	55	6	0	428.907	7	20	6.81063	7.0288	429.744	3.49817	1	0	0.108859	0.0678286	1	-1	0.0591554		368494	1.68106e+06	8.8339e+06	2.7202e+07	4.3258e+07	4.39106e+07	3.47453e+07	1.89436e+07	1.07145e+07	3.59476e+06	1.64548e+06	500885	92313.3	179924	73849.4	0	65109.6	0	0	0	0	0	0	0	0	0	0	0
AEVGKKFEKDTGIKVTVEHPDKLEEKFPQVAATGDGPDIIF	33	73	3	0	1495.12	9	36	9.38325	10.083	1498.68	7.99561	1	0	0.322053	1.83533	1	1	0.129793		0	0	734962	823581	1.51243e+06	2.43787e+07	6.78632e+07	1.50227e+08	2.71103e+08	3.7657e+08	4.36661e+08	4.27111e+08	3.5981e+08	2.63145e+08	1.71882e+08	9.1767e+07	4.32439e+07	1.34814e+07	628257	342783	465967	0	0	644250	0	0	0	367785	748468	653816
AEVGKKFEKDTGIKVTVEHPDKLEEKFPQVAATGDGPDIIF	33	73	4	0	1121.59	9	36	9.38325	10.457	1124.33	8.25606	1	0	0.354736	3.2079	0	1	0.116638		686370	709125	5.17117e+06	3.68173e+07	9.98505e+07	3.25963e+08	7.67268e+08	1.46593e+09	2.34516e+09	3.26319e+09	3.73548e+09	3.70719e+09	3.1458e+09	2.36633e+09	1.59461e+09	9.76097e+08	5.31539e+08	2.88048e+08	1.18246e+08	7.36898e+07	1.77266e+07	1.9746e+07	3.05613e+06	1.0548e+07	3.99017e+06	8.16991e+06	2.90674e+06	6.34614e+06	2.14425e+06	2.26425e+06
AEVGKKFEKDTGIKVTVEHPDKLEEKFPQVAATGDGPDIIF	33	73	5	0	897.474	9	36	9.4299	10.3634	899.641	8.15089	1	0	0.341538	2.69332	0	1	0.0542856		6.15333e+06	555413	948904	1.51836e+07	5.42299e+07	1.94782e+08	4.38701e+08	8.47641e+08	1.44368e+09	1.91813e+09	2.17763e+09	2.1613e+09	1.7873e+09	1.40709e+09	9.39945e+08	5.87092e+08	3.36712e+08	1.75391e+08	9.45334e+07	4.4228e+07	1.53867e+06	9.44382e+06	6.38088e+06	6.89096e+06	5.58677e+06	4.05263e+06	7.7143e+06	3.35279e+06	4.18891e+06	1.55718e+06
AEVGKKFEKDTGIKVTVEHPDKLEEKFPQVAATGDGPDIIF	33	73	6	0	748.063	9	36	9.47657	9.84962	749.884	8.24253	1	0	0.353038	0.636298	-1	1	0.0928446		850050	1.12364e+06	878267	4.74379e+06	1.02124e+07	4.77452e+07	1.27034e+08	2.41788e+08	3.90338e+08	5.41836e+08	6.20158e+08	6.22453e+08	4.9567e+08	4.27822e+08	2.25127e+08	1.56412e+08	5.65456e+07	5.14476e+07	8.2136e+06	1.35677e+07	2.44937e+06	4.38659e+06	378332	2.33028e+06	573738	1.70948e+06	4.35733e+07	516214	20753.5	145383
AEVGKKFEKDTGIKVTVEHPDKLEEKFPQVAATGDGPDIIF	33	73	7	0	641.34	9	36					-1
VGKKFEKDTGIKVTVEHPDKL	35	55	3	0	790.113	6	18	6.56133	6.62365	792.15	4.70146	0.4	1					0.220266		0	1.14984e+06	1.11071e+06	5.35966e+06	9.25174e+06	7.37518e+06	5.08052e+06	5.69605e+06	953492	160232	4.3605e+06	0	0	3.68003e+06	0	0	462757	0	0	0	0	0	0	0	0
VGKKFEKDTGIKVTVEHPDKLEEKFPQVAATGDGPDIIF	35	73	4	0	1071.57	9	34	9.58535	9.66305	1074.18	7.87892	1	0	0.365569	-0.447727	1	1	0.181754		0	0	0	0	680260	0	2.89041e+06	7.53462e+06	1.01978e+07	1.266e+07	1.51284e+07	1.66216e+07	1.30412e+07	7.31545e+06	4.03035e+06	744044	1.6078e+06	0	0	0	301498	0	0	0	0	0	0	0	0	0
VGKKFEKDTGIKVTVEHPDKLEEKFPQVAATGDGPDIIF	35	73	5	0	857.458	9	34					-1
IKVTVEHPDKL	45	55	2	0	639.874	5	8					-1
TVEHPDKL	48	55	1	0	938.494	4	5	4.73833	4.98812	940.891	1.85122	0.4	0					0.489954		231724	9.31813e+06	1.44602e+07	9.4107e+06	3.25372e+06	662596	656443	385735	83193	262309
TVEHPDKL	48	55	3	0	313.503	4	5	4.72265	4.89455	314.369	2.05374	0.4	0					0.224785		0	1.86979e+06	5.96372e+06	3.67458e+06	515355	841416	0	0	410667	0
TVEHPDKLEEKFPQVAATGDGPDIIF	48	73	3	0	951.815	7	21	10.0986	10.3946	954.525	6.42169	0.6	0					0.0856639		326981	0	1.50937e+06	7.01573e+06	2.63607e+07	6.60349e+07	1.05422e+08	1.40601e+08	1.60679e+08	1.35154e+08	8.8162e+07	5.71173e+07	2.79213e+07	1.05611e+07	1.21664e+07	367648	328360	0	320676	0	0	248351	419822	625419	0	0	1.69713e+06	129659	32581.3
LEEKFPQVAATGDGPDIIFWAHDRFGGYAQSGLLAEIT	55	92	4	0	1030.77	9	34	12.5227	12.6199	1034.4	12.0293	1	0	0.917024	-0.376218			0.142276		415500	304853	138446	0	15850.8	0	10110.4	0	242502	1.86926e+06	1.16646e+07	2.46488e+07	4.32875e+07	6.67875e+07	9.38555e+07	1.03304e+08	6.44269e+07	2.17321e+07	7.28649e+06	986806	3.18555e+06	352178	1.20587e+06	306591	1.21075e+06	270912	0	371775	282877	89317.3
EEKFPQVAATGDGPDIIF	56	73	2	0	967.481	6	14	10.2543	11.0215	970.597	5.07152	1	0	0.955197	2.08307	1	1	0.661613		7.0689e+06	1.57326e+08	6.01788e+08	1.8207e+09	3.13937e+09	3.92933e+09	3.61523e+09	2.50465e+09	1.35164e+09	5.98993e+08	2.45139e+08	1.07288e+08	1.25462e+08	9.98746e+07	2.78463e+07	2.08182e+06	623542	1.18529e+06	1.15561e+08	3.86158e+08	4.45189e+08
EEKFPQVAATGDGPDIIF	56	73	3	0	645.323	6	14	10.3946	10.8345	647.328	4.8543	1	0	0.885103	0.881903	1	1	0.447816		167614	4.1541e+06	2.95903e+07	7.82819e+07	1.43469e+08	1.65881e+08	1.4475e+08	9.45298e+07	5.00583e+07	1.86197e+07	3.09614e+06	758819	429382	340222	301554	6281.87	0	190369	2.11872e+06	1.57171e+07	2.24229e+07
WAHDRFGG	74	81	2	0	473.22	4	6	6.23422	6.56133	474.361	1.7154	1	0	0.610273	0.467709	1	1	0.0539841		4.7882e+07	1.59014e+08	2.19384e+08	1.75407e+08	8.7406e+07	2.7372e+07	4.4745e+06	344568	0	0	0
WAHDRFGG	74	81	3	0	315.816	4	6					-1
WAHDRFGGY	74	82	1	0	1108.5	5	7	7.60567	7.85498	1111.29	2.11634	1	0	0.684518	0.182159	0	1	0.303701		4.14513e+06	3.3025e+07	6.09126e+07	6.46614e+07	4.23768e+07	1.56272e+07	2.7714e+06	329242	0	3218.8	422756	639889	0
WAHDRFGGY	74	82	2	0	554.752	5	7	7.66805	8.02608	556.157	2.13173	1	0	0.694445	0.581182	0	1	0.0809295		5.95345e+07	2.41966e+08	4.3594e+08	4.17961e+08	3.01685e+08	1.30563e+08	4.76777e+07	9.84304e+06	739587	687244	2.07676e+06	0	421340
WAHDRFGGY	74	82	3	0	370.17	5	7	7.27332	7.93275	370.859	1.3862	0.4	1					0.393518		1.14484e+08	4.66142e+07	9.55967e+07	9.24554e+07	6.06722e+07	2.31324e+07	2.91141e+06	194557	0	231677	0	0	388253
WAHDRFGGYAQSGL	74	87	1	0	1564.73	5	12	8.24398	8.51207	1570.26	4.59177	1	0	1.04734	0.251038	1	1	0.525565		0	11722.6	286406	7.35845e+06	2.72722e+07	3.69192e+07	3.61199e+07	2.13761e+07	7.05145e+06	1.79693e+06	142207	8558.04	0	0	319525	241149	0	0
WAHDRFGGYAQSGL	74	87	2	0	782.868	5	12	8.13498	8.76093	785.735	4.79597	1	0	1.12421	1.56452	1	1	0.246873		2.3021e+07	1.5894e+08	6.87324e+08	1.81857e+09	3.27467e+09	4.4272e+09	4.41357e+09	3.24755e+09	1.94486e+09	9.33748e+08	4.39357e+08	1.36587e+08	5.83065e+07	2.14901e+07	1.00118e+07	6.71827e+07	4.39472e+06	1.83265e+07
WAHDRFGGYAQSGL	74	87	3	0	522.248	5	12	8.16613	8.7143	524.121	4.68155	1	0	1.08114	1.27903	1	1	0.0349472		7.2959e+06	1.04762e+08	3.9162e+08	1.02701e+09	1.91267e+09	2.52326e+09	2.53247e+09	1.88079e+09	1.04284e+09	5.01415e+08	1.85997e+08	5.20127e+07	8.16e+06	1.50818e+06	3.00418e+06	3.0883e+06	3.20265e+06	1.63224e+06
WAHDRFGGYAQSGLL	74	88	2	0	839.41	5	13	8.95265	10.0363	842.497	5.16254	1	0	1.11271	3.24454	1	1	0.505611		3.60808e+07	1.21964e+08	4.47192e+08	8.09672e+08	1.33267e+09	2.05048e+09	2.54778e+09	2.37511e+09	1.6546e+09	8.4487e+08	3.69061e+08	1.13815e+08	3.46891e+07	7.84792e+06	1.58976e+07	2.84395e+07	2.90921e+07	2.46897e+07	1.35748e+07
WAHDRFGGYAQSGLL	74	88	3	0	559.943	5	13	9.3054	9.97412	561.798	4.55652	1	0	0.902114	1.72149	1	1	0.0891465		8.39063e+06	1.73763e+08	2.72884e+08	5.57521e+08	9.64805e+08	1.28797e+09	1.26252e+09	9.81173e+08	6.05804e+08	3.05297e+08	1.13675e+08	3.52716e+07	4.58168e+06	743044	634692	2.71798e+06	6.22306e+06	1.59172e+06	960764
WAHDRFGGYAQSGLLA	74	89	2	0	874.929	6	14	9.02522	9.3054	878.422	5.92986	0.6	0					0.461421		0	1.69465e+06	2.80424e+06	1.261e+07	2.97908e+07	4.73741e+07	4.50019e+07	3.59404e+07	2.28084e+07	5.36765e+06	645341	1.07598e+06	162242	5.91552e+06	1.56198e+06	7.1e+06	3.97201e+06	5.50024e+06	3.29368e+06	1.60347e+06	235038
WAHDRFGGYAQSGLLA	74	89	3	0	583.622	6	14	9.00967	9.22755	585.632	4.97559	0.6	0					0.1501		0	539769	968333	1.39068e+07	2.95227e+07	3.35162e+07	4.4101e+07	3.69163e+07	1.83843e+07	7.79801e+06	1.16532e+06	2.95745e+06	0	111137	2.76588e+06	0	0	0	218654	0	0
YAQSGL	82	87	1	0	638.314	4	4	4.87893	5.503	640.705	2.0182	0.4	0					2.05024		271668	3.64171e+07	8.82542e+07	7.89556e+07	1.74122e+07	1.1595e+06	403524	692227	0
AQSGLL	83	88	1	0	588.335	3	4	6.70153	6.91973	590.267	1.59955	0.4	0					0.20614		1.64741e+06	2.10206e+07	3.25775e+07	1.27964e+07	2.63418e+06	96440	20432.4	110535
LAEITPDKA	88	96	1	0	957.525	4	6	4.76965	5.75185	961.212	3.13021	1	0	1.67553	2.87207	1	1	0.897442		6.31194e+06	3.9894e+07	1.49276e+08	2.67205e+08	2.95346e+08	1.99285e+08	6.95762e+07	1.01671e+07	0	5065.28	199129
LAEITPDKA	88	96	2	0	479.266	4	6	4.89455	5.47178	481.22	3.35031	1	0	1.84124	1.38571	1	1	0.0326074		5.87141e+06	1.00458e+08	4.6316e+08	1.07014e+09	1.33514e+09	8.95084e+08	3.19677e+08	8.57314e+07	1.44e+07	602277	6765.16
LAEITPDKAFQDKL	88	101	2	0	794.933	5	11	8.30625	8.77647	797.762	4.71215	1	0	1.25392	0.99293	1	0	0.184452		186508	2.58691e+06	9.73187e+06	6.81478e+07	1.66314e+08	2.33162e+08	2.34264e+08	1.53883e+08	6.56252e+07	1.4326e+07	746945	4.97755e+06	1.17236e+07	3.83309e+06	1.57054e+06	260786	0
LAEITPDKAFQDKL	88	101	3	0	530.291	5	11	8.46542	8.58978	532.115	4.52538	0.6	0					0.0671925		124704	101502	4.73291e+06	2.54457e+07	5.03577e+07	7.39333e+07	6.73293e+07	4.00193e+07	1.64904e+07	7.04328e+06	87607.3	313062	1.44743e+06	1.05714e+06	0	0	0
LAEITPDKAFQDKLYPFT	88	105	2	0	1049.05	6	14	10.0519	10.7722	1052.41	5.4379	0.6	0					0.337038		0	867457	1.68236e+06	3.05986e+07	1.05347e+08	2.1622e+08	2.71977e+08	2.47769e+08	1.73924e+08	9.07666e+07	4.2056e+07	1.31222e+07	5.13143e+06	2.80606e+06	3.2485e+06	2.8416e+06	1.48107e+06	883316	1.22173e+07	164042	131246
LAEITPDKAFQDKLYPFT	88	105	3	0	699.702	6	14	10.0363	10.741	701.863	5.19952	0.6	0					0.0773002		17486.9	442105	7.35261e+06	6.25123e+07	2.03407e+08	3.71573e+08	4.95771e+08	4.53118e+08	3.07495e+08	1.55541e+08	6.48175e+07	1.87835e+07	5.05787e+06	1.0324e+06	4.28951e+06	853628	198270	134682	0	18360.6	774739
LAEITPDKAFQDKLYPFTW	88	106	2	0	1142.09	6	15	11.8793	12.6825	1145.35	5.1114	1	0	0.858107	2.21533	1	-1	0.184727		931520	8.13128e+06	2.13578e+06	3.26696e+07	1.12212e+08	2.09946e+08	2.71068e+08	2.77303e+08	1.83379e+08	1.01558e+08	4.12233e+07	9.5416e+06	1.31437e+06	1.01354e+06	161122	1.48278e+06	388402	541399	275242	453743	176537	162715
LAEITPDKAFQDKLYPFTW	88	106	3	0	761.728	6	15	12.2849	12.6355	763.902	5.10666	1	0	0.856678	0.5539	1	-1	0.14264		26995.8	668315	5.28948e+06	2.51609e+07	7.69479e+07	1.44253e+08	1.84532e+08	1.69116e+08	1.25006e+08	6.31708e+07	2.8583e+07	6.75761e+06	2.41285e+06	989076	631798	265956	193048	1.04834e+06	193329	106900	355922	292562
LAEITPDKAFQDKLYPFTWD	88	107	2	0	1199.6	7	16	11.5671	12.2068	1203.72	6.75502	0.6	1					0.320656		0	369448	3.00216e+07	1.19625e+08	3.7975e+08	6.68853e+08	9.58834e+08	8.98614e+08	6.79332e+08	3.92889e+08	1.99501e+08	7.3223e+07	3.17203e+07	5.55385e+06	1.23343e+07	378336	9.90427e+07	625358	2.70282e+08	169585	2.1436e+08	53077.1	5.88286e+07	0
LAEITPDKAFQDKLYPFTWD	88	107	3	0	800.07	7	16	11.5359	12.1756	802.313	5.24614	0.6	0					0.0365365		1.18777e+06	7.66167e+06	9.96042e+07	4.10375e+08	1.08296e+09	2.10482e+09	2.891e+09	2.84167e+09	2.09871e+09	1.21767e+09	5.77155e+08	2.3909e+08	8.50318e+07	6.34992e+07	1.82104e+07	8.19973e+06	2.45985e+06	5.31292e+06	4.86894e+06	1.28957e+06	737762	194329	2.42334e+06	389227
LAEITPDKAFQDKLYPFTWDA	88	108	2	0	1235.12	7	17	11.4268	12.1912	1238.68	5.58801	1	0	0.803655	2.07255	1	-1	0.301533		0	0	3.44678e+06	4.44257e+07	1.35554e+08	2.68813e+08	3.67381e+08	3.67671e+08	2.77274e+08	1.68112e+08	7.70631e+07	3.36322e+07	6.66704e+06	1.31589e+07	28097.8	3.3697e+07	637270	2.09039e+07	238781	1.38659e+06	181206	0	0	1.63749e+06	1.76552e+06
LAEITPDKAFQDKLYPFTWDA	88	108	3	0	823.749	7	17	11.5515	12.1131	826.221	5.8932	0.6	1					0.122809		682473	3.21859e+06	2.33631e+07	1.52056e+08	4.16497e+08	8.13818e+08	1.12143e+09	1.15539e+09	8.43023e+08	5.30412e+08	2.55898e+08	3.26627e+08	4.62218e+07	1.9039e+07	3.72631e+08	2.75485e+06	0	1.34801e+07	0	0	0	0	4636.5	0	41110.2
LAEITPDKAFQDKLYPFTWDAVRY	88	111	3	0	963.16	7	20					-1
LAEITPDKAFQDKLYPFTWDAVRYNGK	88	114	4	0	797.412	8	23	10.8501	11.3802	799.729	7.31871	0.6	0					0.0782502		5.78521e+06	152719	1.54999e+07	1.18903e+07	5.11556e+07	1.51171e+08	3.50079e+08	6.31468e+08	8.93449e+08	9.57793e+08	8.51375e+08	5.97276e+08	3.62125e+08	1.85035e+08	8.12781e+07	2.58415e+07	3.64239e+07	3.6657e+06	1.49677e+06	1.47704e+06	1.06056e+07	1.45164e+06	1.5629e+06	696323	9.99678e+06	142355	902989	2.10571e+06	1.04254e+07	4.09686e+06
LAEITPDKAFQDKLYPFTWDAVRYNGKL	88	115	3	0	1100.57	8	24	11.0838	11.8481	1103.82	7.7202	1	0	0.77189	2.07237	1	0	0.0627215		5.20471e+06	5.93008e+06	4.66915e+06	7.20985e+06	1.3324e+08	3.8074e+08	8.5246e+08	1.89851e+09	2.92485e+09	3.69276e+09	3.55052e+09	3.01181e+09	1.98909e+09	1.18067e+09	5.92298e+08	2.52327e+08	1.0342e+08	3.82013e+07	1.56432e+07	6.65952e+06	3.86532e+06	2.61256e+06	597202	284135	760979	316927	364900	179973	53825.2	42013.9
LAEITPDKAFQDKLYPFTWDAVRYNGKL	88	115	4	0	825.683	8	24	11.0059	11.5671	828.118	7.71804	1	0	0.771482	1.32662	1	0	0.063194		743893	1.18328e+06	6.74153e+06	1.65387e+08	9.86148e+07	3.28884e+08	8.07834e+08	1.69722e+09	2.61602e+09	3.31227e+09	3.20981e+09	2.74616e+09	1.79675e+09	1.05853e+09	5.47267e+08	2.2424e+08	9.33932e+07	4.05294e+07	1.78067e+07	1.16392e+07	8.48036e+06	9.20509e+06	3.92481e+06	2.9763e+06	798063	154272	816481	1.18038e+06	479628	62082.2
LAEITPDKAFQDKLYPFTWDAVRYNGKL	88	115	5	0	660.748	8	24	11.0371	11.7232	662.696	7.71808	1	0	0.77149	1.78523	1	0	0.0463288		276780	232991	474962	6.42851e+06	1.04366e+07	5.33726e+07	1.42156e+08	2.93443e+08	4.76253e+08	5.98413e+08	5.78368e+08	4.6809e+08	3.21736e+08	1.73136e+08	8.64294e+07	3.27397e+07	9.97631e+06	2.5126e+06	2.28847e+06	700329	1.14627e+06	645737	622984	480119	177478	159937	0	389785	294770	384075
AEITPDKA	89	96	1	0	844.441	4	5	3.51157	4.04495	847.941	3.01617	1	0	2.04385	1.22477		1	0.763384		0	4.11642e+06	3.43367e+07	6.69279e+07	6.59802e+07	3.00968e+07	4.45576e+06	0	123935	448408
AEITPDKAFQDKL	89	101	2	0	738.391	5	10	7.76158	7.96387	740.788	3.92211	1	0	1.09054	0.00953191	0	1	0.17218		295154	0	1.17198e+07	1.92477e+07	4.34925e+07	4.50538e+07	3.11073e+07	1.39874e+07	2.61736e+06	506187	389482	63052.4	246711	187333	259731	381862
AEITPDKAFQDKL	89	101	3	0	492.596	5	10	7.746	7.96387	494.827	5.8183	0.4	1					0.570125		0	0	646168	8.52029e+06	1.89615e+07	2.22982e+07	1.40329e+07	6.30885e+06	2.30954e+06	379331	97195.6	3.88305e+06	30942.8	132568	1.45261e+07	8521.3
AEITPDKAFQDKLYPFT	89	105	2	0	992.507	6	13	9.75632	9.91188	995.34	4.45381	1	0	0.866422	-0.161933	1	-1	0.266999		5.04924e+06	0	969781	2.86754e+06	1.28712e+07	2.45424e+07	2.76811e+07	2.09875e+07	1.10987e+07	2.24413e+06	1.01598e+06	0	0	0	0	0	0	0	0	0
AEITPDKAFQDKLYPFT	89	105	3	0	662.007	6	13	9.77185	9.92743	664.037	4.87762	1	0	1.0137	-0.161872	1	-1	0.101202		0	88403	164081	6.2555e+06	2.01462e+07	3.45684e+07	3.78108e+07	2.77524e+07	1.38244e+07	4.2439e+06	5.11828e+06	78337.1	105126	0	71394.2	128580	0	19403.8	191565	813983
AEITPDKAFQDKLYPFTW	89	106	2	0	1085.55	6	14	11.7388	12.1912	1088.52	4.60978	1	0	0.8062	0.927598	0	-1	0.284129		0	0	2.29002e+06	1.50582e+07	4.533e+07	7.4562e+07	8.14329e+07	6.26539e+07	3.50272e+07	7.68078e+06	3.10092e+06	823343	125984	169704	0	163647	185341	578797	854312	141519	0
AEITPDKAFQDKLYPFTW	89	106	3	0	724.033	6	14	11.7388	12.3162	725.657	3.52809	0.4	1					0.160781		134556	1.873e+08	7.6615e+06	3.21244e+07	9.30697e+07	1.42545e+08	1.54739e+08	1.17109e+08	6.3578e+07	2.4153e+07	1.04672e+07	2.47765e+06	1.278e+06	1.91794e+06	118839	151610	823279	201933	365588	564351	719856
AEITPDKAFQDKLYPFTWD	89	107	2	0	1143.06	6	15	11.1149	11.8481	1146.16	4.79876	1	0	0.76395	1.95816	1	-2	0.139866		69674.1	733502	1.15179e+06	7.9601e+07	2.21172e+08	3.6356e+08	4.34239e+08	3.6091e+08	2.2283e+08	1.14579e+08	3.02875e+07	7.88492e+06	1.0355e+06	551219	1.39504e+06	555674	65363.8	628104	0	1.74754e+06	0	585392
AEITPDKAFQDKLYPFTWD	89	107	3	0	762.376	6	15	11.0838	11.7388	764.429	4.75675	1	0	0.751296	1.67133	1	-2	0.119044		217909	3.88762e+06	4.84018e+07	2.04493e+08	5.05672e+08	7.83863e+08	9.00828e+08	7.61754e+08	4.60323e+08	2.19399e+08	8.82372e+07	3.21599e+07	1.76228e+07	3.67915e+06	1.85746e+06	4.21438e+06	641494	617048	3.62188e+06	510822	579939	3.46101e+06
AEITPDKAFQDKLYPFTWDA	89	108	2	0	1178.58	7	16					-1
AEITPDKAFQDKLYPFTWDA	89	108	3	0	786.055	7	16	10.9592	11.7544	789.065	7.58341	0.6	1					0.496688		1.51574e+06	2.87597e+06	1.08418e+07	7.05918e+07	1.73805e+08	3.02636e+08	3.65152e+08	3.89872e+08	3.14161e+08	7.79731e+08	8.57431e+08	6.56159e+08	3.74442e+08	1.87037e+08	5.87664e+07	1.92359e+07	6.29947e+06	2.21689e+06	2.11062e+06	3.93907e+06	2.80844e+06	2.88157e+06	7.10814e+06	2.53018e+06
AEITPDKAFQDKLYPFTWDAVRYNGKL	89	115	3	0	1062.88	8	23	10.9592	11.1149	1065.93	7.19734	0.6	0					0.0230328		0	0	1.94108e+06	3.33436e+06	2.97793e+07	9.62103e+07	2.15886e+08	3.78075e+08	5.29836e+08	5.91855e+08	5.01184e+08	3.76284e+08	2.12757e+08	1.16622e+08	5.24137e+07	1.76153e+07	4.92486e+06	1.43884e+06	1.2622e+06	388530	572953	342500	0	0	0	182897	0	0	734156	22517.8
AEITPDKAFQDKLYPFTWDAVRYNGKL	89	115	4	0	797.412	8	23	10.8501	11.3802	799.729	7.31871	0.6	0					0.0782502		5.78521e+06	152719	1.54999e+07	1.18903e+07	5.11556e+07	1.51171e+08	3.50079e+08	6.31468e+08	8.93449e+08	9.57793e+08	8.51375e+08	5.97276e+08	3.62125e+08	1.85035e+08	8.12781e+07	2.58415e+07	3.64239e+07	3.6657e+06	1.49677e+06	1.47704e+06	1.06056e+07	1.45164e+06	1.5629e+06	696323	9.99678e+06	142355	902989	2.10571e+06	1.04254e+07	4.09686e+06
EITPDKAFQDKLYPFTWDAVRYNGKL	90	115	3	0	1039.2	8	22	11.1615	11.4113	1044.82	14.9428	1	1	2.38712	0.183872		-9	0.331153		0	6.25386e+06	359905	1.5262e+06	1.50038e+07	681335	2.0882e+06	1.24442e+07	1.36326e+07	1.28833e+07	1.44542e+07	4.18606e+06	1.26864e+06	1.87455e+06	531458	1.38167e+06	1.04391e+07	4.41764e+07	8.32754e+07	8.71093e+07	7.77662e+07	3.9499e+07	1.53709e+07	2.26745e+06	1.05557e+06	663716	0	0	0	0
ITPDKAFQDKLYPFTWDAVRYNGKL	91	115	3	0	996.187	7	21					-1
FQDKLYPFT	97	105	2	0	579.795	5	6					0
FQDKLYPFTW	97	106	1	0	1344.66	5	7	12.1756	12.2537	1348.03	2.5026	0.4	0					3.25715		0	1.03954e+06	1.77156e+06	393481	177002	0	0	0	0	229640	129844	0	311266
FQDKLYPFTW	97	106	2	0	672.835	5	7	11.8481	12.6825	673.863	1.19476	1	0	0.0897561	2.32978	0	1	0.0677618		6.1588e+07	3.28247e+08	3.98687e+08	2.40508e+08	8.89333e+07	2.11882e+07	1.3787e+06	368995	566463	426057	190500	447200	577582
FQDKLYPFTWD	97	107	1	0	1459.69	5	8	11.4268	11.5671	1461.74	1.12849	0.4	0					0.52492		0	7.31414e+06	1.21641e+07	5.10295e+06	433963	0	0	0	0	0	0	265872	0	0
FQDKLYPFTWD	97	107	2	0	730.348	5	8	11.3491	11.9885	731.512	1.40746	1	0	0.113487	1.61389	1	0	0.261258		2.07824e+08	9.5812e+08	1.20228e+09	7.72362e+08	3.32856e+08	1.47502e+08	9.14563e+07	3.99709e+07	1.64585e+07	1.01952e+06	328121	640727	1.23394e+06	478121
FQDKLYPFTWDA	97	108	2	0	765.867	5	9	11.2558	11.77	767.002	1.31032	1	0	-0.0235827	1.15455		0	0.133421		5.28017e+07	2.7159e+08	3.79685e+08	2.46661e+08	1.08779e+08	3.3663e+07	8.17887e+06	1.55693e+06	460869	285858	0	807863	702729	2.69227e+06	1.17302e+06
FQDKLYPFTWDAVRYNGKL	97	115	2	0	1181.1	7	16	10.3686	10.4257	1183.14	2.60378	0.6	1					0.383213		1.237e+06	398558	9.78373e+06	1.2683e+07	9.19356e+06	7.2004e+06	4.89561e+06	3.27902e+06	1.41459e+06	0	0	0	0	435869	0	0	0	0	284784	0	0	0	0	39639.2
FQDKLYPFTWDAVRYNGKL	97	115	3	0	787.739	7	16	10.9124	11.2247	789.459	3.69307	0.6	0					0.286496		8.84113e+06	5.13982e+07	1.35983e+08	3.79576e+08	7.03041e+08	8.04975e+08	6.3086e+08	3.60126e+08	1.8149e+08	6.11228e+07	2.12736e+07	5.87255e+06	1.6581e+06	1.73084e+06	2.53342e+06	2.53131e+06	3.47872e+06	2.52326e+06	1.29326e+06	3.49374e+06	618938	18527.2	4.8143e+06	401638
FQDKLYPFTWDAVRYNGKL	97	115	4	0	591.056	7	16	10.8501	11.2869	592.332	3.63635	1	0	0.345415	0.870097	-1	0	0.108398		100406	1.26765e+06	1.80243e+07	6.86739e+07	1.26242e+08	1.43021e+08	1.04191e+08	5.67048e+07	2.66956e+07	8.29912e+06	1.99266e+06	531998	64789	319398	281895	91734.5	0	66778.5	0	66059.9	125976	171651	59991	635957
DKLYPFTWD	99	107	2	0	592.785	5	6	10.741	10.9592	593.546	0.778689	0.4	0					0.281824		2.29839e+06	1.44241e+07	9.20364e+06	2.01938e+06	0	104865	148278	0	49925.5	53149.9	207266	0
DKLYPFTWDA	99	108	2	0	628.303	5	7					-1
DKLYPFTWDAVRYNGKL	99	115	3	0	696.03	6	14	10.5383	10.741	697.547	3.26579	0.6	0					0.150355		0	475091	4.06701e+06	1.58599e+07	2.74126e+07	1.97763e+07	9.9781e+06	3.30217e+06	944297	226066	283833	0	0	634544	642840	0	113337	0	0	0	16574.2
YPFTWD	102	107	1	0	828.356	4	4	10.741	10.8501	829.409	0.522577	0.4	0					0.149513		1.03318e+07	2.28486e+07	9.79439e+06	762821	0	0	24315.2	177543	0
YPFTWDAVRYNGKL	102	115	2	0	865.438	6	12					-1
YPFTWDAVRYNGKL	102	115	3	0	577.295	6	12	10.2231	10.741	578.744	3.2722	0.6	0					0.472619		0	1.37759e+06	3.20131e+07	8.45258e+07	1.08545e+08	8.57481e+07	4.59495e+07	1.28358e+07	1.87435e+06	1.80079e+06	113294	119158	151405	70759.2	0	2.19501e+06	86991.3	61521.1	1.11121e+06
WDAVRYNGKL	106	115	2	0	611.322	5	8	7.71483	8.1817	612.893	2.40484	0.6	0					0.85376		5.78578e+06	8.91971e+07	2.96683e+08	4.23368e+08	2.75899e+08	1.12412e+08	2.36417e+07	5.43958e+06	387335	272796	1.77126e+06	0	4.64264e+06	158743
DAVRYNGKL	107	115	1	0	1035.56	4	7	5.68972	6.04725	1038.64	2.48326	0.4	0					0.331839		620120	6.0728e+06	4.58687e+07	7.45191e+07	4.28071e+07	9.99033e+06	921468	146272	124403	170862	549022	149729
DAVRYNGKL	107	115	2	0	518.283	4	7	5.62757	6.21847	519.796	2.42735	1	0	0.885235	1.43588	1	1	0.0573356		8.56379e+06	1.87984e+08	6.03517e+08	8.38262e+08	5.19506e+08	1.8526e+08	4.47569e+07	3.28146e+06	497985	107795	28365.2	171776
AVRYNGKL	108	115	1	0	920.531	4	6	5.45617	5.8917	923.526	2.45343	1	0	1.16596	0.865631	1	1	0.192294		1.44481e+06	7.51951e+07	2.68932e+08	3.6372e+08	2.11171e+08	6.99943e+07	1.49058e+07	1.56429e+06	0	298086	348408
AVRYNGKL	108	115	2	0	460.769	4	6	5.45617	5.9539	462.314	2.5482	1	0	1.23731	1.09392	1	1	0.0456436		1.05072e+08	9.60214e+08	3.22848e+09	4.71971e+09	2.95553e+09	1.08924e+09	2.5376e+08	1.35959e+08	4.00502e+06	7.03989e+06	0
AVRYNGKLIAYPIAVEA	108	124	3	0	616.684	6	14					-1
VRYNGKL	109	115	2	0	425.251	4	5	5.26868	5.73632	426.705	2.40833	1	0	1.49466	0.983448	1	1	0.0387438		4.72994e+07	4.45452e+08	1.33653e+09	1.82689e+09	9.9382e+08	3.07752e+08	6.07393e+07	7.9153e+06	6.26132e+06	0
VRYNGKL	109	115	3	0	283.836	4	5	5.26868	5.68972	284.784	2.34167	1	0	1.43444	0.812412	1	1	0.0678288		4.00158e+06	5.77185e+07	1.88001e+08	2.32486e+08	1.26079e+08	3.32261e+07	4.45398e+06	155698	0	0
RYNGKL	110	115	2	0	375.716	4	4	5.44055	5.68972	376.921	1.9709	0.4	0					0.171669		1.62068e+06	1.1274e+07	3.19631e+07	3.17121e+07	8.01842e+06	136884	71430.8	0	0
IAYPIA	116	121	1	0	647.376	4	3	6.67038	7.1689	647.811	0.0296187	1	0	-0.636701	1.0968	1	1	0.0265024		2.04211e+09	8.67038e+08	1.98637e+08	3.06015e+07	657276	100313	0	81695.3
IAYPIA	116	121	2	0	324.192	4	3	6.67038	7.30962	324.337	-0.115078	1	0	-0.854594	1.61327	1	1	0.148363		1.25208e+08	4.40185e+07	2.1479e+06	58722.4	71820.9	0	136773	0
IAYPIAV	116	122	2	0	373.726	4	4	8.08832	8.74538	373.916	-0.0882886	1	0	-0.781015	1.67873		1	0.163285		7.2361e+07	4.10334e+07	1.14044e+06	0	0	0	0	0	0
IAYPIAVE	116	123	1	0	875.487	4	5	7.46535	8.13498	876.078	0.0527251	1	0	-0.633665	1.72485	1	1	0.111646		1.13192e+09	6.39809e+08	2.07102e+08	4.06289e+07	549337	549343	1.57607e+06	0	0	22894.1
IAYPIAVE	116	123	2	0	438.247	4	5	7.48093	7.82387	438.491	-0.0508892	1	0	-0.727282	0.525761	1	1	0.0643725		1.51143e+08	8.0732e+07	1.44613e+07	2.16516e+06	76413.8	0	129633	85705.2	391873	0
IAYPIAVEA	116	124	1	0	946.524	4	6	7.66805	8.37198	947.195	0.0925852	1	0	-0.611593	1.85074	1	1	0.0424211		5.59606e+09	3.55853e+09	1.21934e+09	2.98247e+08	5.87112e+07	8.14734e+06	1.20685e+06	239063	0	290951	186594
IAYPIAVEA	116	124	2	0	473.766	4	6	7.77715	8.35642	474.069	0.0276428	1	0	-0.66049	1.39318	1	1	0.0402772		1.4259e+09	8.23372e+08	2.67857e+08	5.74487e+07	3.66126e+06	1.81627e+06	0	327444	96702.7	0	0
IAYPIAVEAL	116	125	2	0	530.308	4	7	9.88075	10.6474	530.587	-0.0933939	0.6	0					0.101855		1.10321e+08	6.7934e+07	1.43662e+07	595500	313173	250901	81647.9	0	311103	69063.3	301174	49350.3
EALSLIYNKDLLPNPPKTWEEIPALDKELKAKGKSALM	123	160	4	0	1066.84	9	32					-1
ALSLIYNKDLLPNPPKT	124	140	2	0	949.043	6	12					-1
ALSLIYNKDLLPNPPKT	124	140	3	0	633.031	6	12	8.77647	9.10303	634.063	1.94631	1	0	0.0514141	0.46569	1	1	0.483314		2.38866e+07	1.33352e+08	3.61916e+08	4.81669e+08	3.0491e+08	1.15746e+08	2.79591e+07	3.14862e+06	1.45033e+06	122581	794815	0	462234	199895	37841.8	1.3901e+07	0	15845.6	266206
ALSLIYNKDLLPNPPKTWEEIPAL	124	147	3	0	912.505	7	18	11.5826	12.1912	913.73	1.99759	1	0	-0.179955	1.50072		1	0.252819		3.39089e+06	4.89166e+07	1.20496e+08	1.51082e+08	1.22969e+08	7.01501e+07	2.85787e+07	8.34677e+06	2.21393e+06	1.00149e+06	616600	292310	84651.6	5.32465e+06	109095	0	5.93979e+06	201645	470558	607177	210783	128779	558344	732122	473748	360493
LSLIYNKDLLPNPPKT	125	140	2	0	913.525	6	11	8.8542	9.05635	914.883	1.60747	1	0	-0.0211314	0.00904253	1	1	0.0691147		1.43442e+06	4.6633e+07	8.59205e+07	7.89367e+07	4.47523e+07	2.07676e+07	2.48211e+06	3614.66	98209.2	92044.4	278560	0	287247	0	47534.3	18412.4	52755.9	0
LSLIYNKDLLPNPPKT	125	140	3	0	609.352	6	11	8.76093	9.24312	610.246	1.57251	1	0	-0.0354905	1.03685	1	0	0.0632906		1.22505e+07	1.09042e+08	2.16509e+08	1.93749e+08	1.04519e+08	3.99796e+07	7.12683e+06	1.7628e+06	94648.9	386094	996199	546597	542170	248299	97808.3	212331	252512	275725
LSLIYNKDLLPNPPKTW	125	141	3	0	671.379	6	12					-1
LSLIYNKDLLPNPPKTWEEIPAL	125	147	2	0	1332.74	7	17	11.5203	12.1288	1334.36	1.61691	1	0	-0.251626	1.50041	1	1	0.155496		1.37651e+06	4.66023e+07	1.28028e+08	1.57383e+08	1.27272e+08	6.54471e+07	2.34844e+07	1.56719e+06	833454	473965	240070	15636.6	0	357277	0	217069	203287	0	202339	0	217245	0	0	0	0
LSLIYNKDLLPNPPKTWEEIPAL	125	147	3	0	888.826	7	17	11.4268	12.2537	890.012	1.91983	1	0	-0.171129	2.30182	1	1	0.197216		9.19804e+07	5.95228e+08	1.38511e+09	1.6503e+09	1.34585e+09	8.31302e+08	4.11483e+08	1.7743e+08	6.45749e+07	2.07758e+07	6.18234e+06	2.40948e+06	1.37823e+07	2.23494e+06	1.37486e+06	6.1103e+06	954952	910646	1.23826e+06	628391	283315	1.18395e+06	3.40968e+07	451435	1.28313e+06
LSLIYNKDLLPNPPKTWEEIPALDKELKAKGKSAL	125	159	4	0	984.058	9	29	10.5695	10.741	986.44	7.14287	0.6	0					0.26742		151783	194504	2.50889e+06	199564	5.13424e+06	1.67877e+07	4.87499e+07	4.72931e+07	5.20363e+07	3.91902e+07	2.74471e+07	1.59569e+07	8.59139e+06	2.39651e+06	14122.4	404355	262844	0	177356	0	0	0	24129.2	130134	0	0	0	0	40845.8	88696.7
LSLIYNKDLLPNPPKTWEEIPALDKELKAKGKSALM	125	160	3	0	1355.42	9	30	10.6942	10.9748	1358.18	5.74559	1	0	0.183902	0.297101	1	-1	0.114073		0	1.86786e+06	9847.92	44386.9	1.71194e+07	3.97809e+07	7.62841e+07	1.10207e+08	1.18565e+08	1.13391e+08	7.99369e+07	5.57618e+07	2.0536e+07	5.8375e+06	2.10205e+06	283402	0	281994	0	0	0	0	0	0	0	21231.8	34573.4	52679.3	50843.4	29107.2
LSLIYNKDLLPNPPKTWEEIPALDKELKAKGKSALM	125	160	4	0	1016.82	9	30	10.663	11.2091	1018.98	6.11003	1	0	0.238782	1.27175	1	-1	0.135338		540900	0	3.37824e+06	4.16001e+07	1.47855e+08	3.73199e+08	7.07002e+08	9.55817e+08	1.0805e+09	9.32779e+08	7.21066e+08	4.5275e+08	2.64193e+08	1.31003e+08	6.76345e+07	3.09578e+07	1.63016e+07	5.0191e+06	687533	1.33533e+06	7.97048e+06	68676	45031	123866	3.45228e+07	205271	279871	22460.6	1.60243e+07	0
LSLIYNKDLLPNPPKTWEEIPALDKELKAKGKSALM	125	160	5	0	813.656	9	30	10.6474	11.1936	815.346	5.91805	1	0	0.209872	1.27187	1	-1	0.110082		0	147485	1.60502e+06	1.95739e+07	8.82124e+07	2.27373e+08	4.02038e+08	5.9297e+08	6.37713e+08	5.74972e+08	4.31505e+08	2.62596e+08	1.54116e+08	8.17737e+07	4.01289e+07	1.7385e+07	7.55317e+06	4.47317e+06	554679	1.15723e+06	1.51082e+06	1.55376e+06	1.43923e+06	818640	370704	1.45859e+06	870382	814045	501931	296879
LSLIYNKDLLPNPPKTWEEIPALDKELKAKGKSALM	125	160	7	0	581.471	9	30	10.7254	10.9592	582.686	5.97201	1	0	0.217998	0.12533	1	-1	0.0807039		54295.4	72015.8	0	230838	3.2569e+06	7.93118e+06	1.57338e+07	2.49643e+07	3.06013e+07	2.5689e+07	1.79752e+07	1.21243e+07	4.68043e+06	3.55578e+06	819932	393279	0	233211	76526.7	344717	55951.2	0	138377	0	205371	70071.8	0	85245.5	0	0
LSLIYNKDLLPNPPKTWEEIPALDKELKAKGKSALMF	125	161	5	0	843.07	9	31					-1
SLIYNKDLLPNPPKT	126	140	2	0	856.983	6	10	7.97942	8.04163	858.542	2.08458	0.4	0					0.14951		342633	7.46873e+06	1.61708e+07	1.36143e+07	6.32898e+06	7.26814e+06	454411	3.94699e+06	0	0	0	0	0	0	10610.9	0	0
SLIYNKDLLPNPPKT	126	140	3	0	571.658	6	10	7.9172	8.1817	572.494	1.47508	0.6	0					0.0721196		750475	2.90643e+07	5.85184e+07	4.50929e+07	2.24437e+07	3.16116e+06	368272	116641	327652	0	0	96085.4	109671	0	435518	24633.3	0
SLIYNKDLLPNPPKTWEEIPAL	126	147	2	0	1276.19	7	16	11.0526	11.6607	1277.73	1.51258	1	0	-0.254227	1.49888	1	0	0.273118		857074	5.37062e+07	1.02902e+08	1.39025e+08	8.77302e+07	3.89476e+07	7.89728e+06	2.02889e+06	776432	1.23473e+06	0	243019	243611	698421	0	440021	0	0	0	166391	0	210120	0	476372
SLIYNKDLLPNPPKTWEEIPAL	126	147	3	0	851.132	7	16	10.9748	11.8013	852.272	1.85786	1	0	-0.156738	2.30054	1	1	0.122402		5.21788e+07	3.68031e+08	7.97908e+08	8.83358e+08	7.01567e+08	4.02616e+08	1.67025e+08	7.41372e+07	1.97475e+07	5.82119e+06	4.80369e+06	1.34026e+06	6.54579e+06	7.81413e+06	4.88614e+06	2.50283e+07	1.51537e+06	1.05294e+06	1.34353e+06	403407	1.30454e+06	1.30138e+06	1.983e+06	711128
SLIYNKDLLPNPPKTWEEIPALDKELKAKGKSALM	126	160	3	0	1317.73	9	29	10.4102	10.7722	1320.4	5.54929	1	0	0.183157	0.595803	0	1	0.0923389		766539	271122	0	7.18598e+06	1.12513e+07	4.12707e+07	9.00333e+07	1.15172e+08	1.27928e+08	1.06685e+08	7.43506e+07	4.20133e+07	1.90135e+07	2.55061e+06	509358	70181.3	284704	268008	7852.99	0	0	796.677	0	0	0	0	86109.7	0	0	0
SLIYNKDLLPNPPKTWEEIPALDKELKAKGKSALM	126	160	4	0	988.547	9	29	10.2543	10.8969	990.591	5.71562	0.6	0					0.0709837		5.89302e+06	684872	5.86273e+06	3.25455e+07	1.40474e+08	3.28101e+08	5.92387e+08	7.96939e+08	8.63338e+08	7.24431e+08	5.22031e+08	3.19168e+08	1.89078e+08	9.12405e+07	3.73597e+07	1.52108e+07	4.33719e+06	1.63325e+06	536345	963329	208805	1.23238e+06	677710	457757	727019	728181	0	0	215932	566292
SLIYNKDLLPNPPKTWEEIPALDKELKAKGKSALM	126	160	5	0	791.039	9	29	10.5539	10.6474	792.955	7.11874	1	1	0.427643	-0.389737	0	-3	0.0596163		292235	0	1.01388e+06	4.74115e+06	1.94395e+07	4.79577e+07	8.76157e+07	1.19995e+08	1.27106e+08	1.11662e+08	7.84476e+07	4.70695e+07	2.47209e+07	1.45987e+07	6.95753e+06	2.4449e+06	185357	824245	1.31001e+06	0	666660	144892	9077.99	4.143e+07	24691.8	0	188866	150971	1.90127e+07	205417
LIYNKDLLPNPPKT	127	140	2	0	813.467	5	9	7.69925	7.79273	814.817	1.71426	1	0	0.179174	-0.389798	1	1	0.24112		27139.1	3.41821e+06	7.14862e+06	5.98308e+06	2.38748e+06	411472	0	0	58638.5	0	80104.8	0	137862	0	236298
LIYNKDLLPNPPKT	127	140	3	0	542.647	5	9	7.71483	7.8083	543.42	1.33309	0.4	0					0.115164		411972	4.06784e+06	1.07649e+07	5.07309e+06	2.41169e+06	378642	0	120783	83666.6	0	0	0	0	0	0
LIYNKDLLPNPPKTWEEIPA	127	146	3	0	784.426	7	14	10.301	11.2402	785.468	1.67942	0.6	0					0.0770892		5.11665e+08	2.39293e+09	5.12995e+09	5.51054e+09	3.87754e+09	2.00848e+09	8.85832e+08	3.19567e+08	8.82909e+07	3.76598e+07	1.12925e+07	5.30575e+06	7.36288e+07	4.80004e+06	2.0477e+06	2.7114e+07	2.60117e+06	1.32335e+06	1.96153e+06	1.40357e+06	831072	490645
LIYNKDLLPNPPKTWEEIPAL	127	147	2	0	1232.68	7	15					-1
LIYNKDLLPNPPKTWEEIPAL	127	147	3	0	822.121	7	15					-1
LIYNKDLLPNPPKTWEEIPALDKELKAKGKSALM	127	160	5	0	773.633	9	28	10.2698	10.7097	775.3	5.92052	1	0	0.273926	0.881658		1	0.101299		346697	0	1.32319e+06	3.02705e+06	1.12755e+07	4.79333e+07	9.25313e+07	1.24884e+08	1.29481e+08	1.13262e+08	7.98895e+07	4.26914e+07	2.23614e+07	7.33766e+06	3.71226e+06	8.55305e+06	543486	244280	0	172548	3.61624e+06	0	37178.1	95834.3	408461	803662	35430.3	220253	128057	490586
IYNKDLLPNPPKT	128	140	2	0	756.925	5	8	6.56133	7.13778	758.128	1.49332	1	0	0.161973	1.38284	1	1	0.0585495		8.10776e+07	4.9302e+08	8.4549e+08	6.20382e+08	2.83925e+08	9.99422e+07	2.80403e+07	4.77133e+06	597798	453038	90664.9	122687	0	30782.9
IYNKDLLPNPPKT	128	140	3	0	504.952	5	8	6.56133	6.93533	505.754	1.49165	1	0	0.161031	0.639785	1	1	0.0313404		5.64132e+07	3.16451e+08	5.48854e+08	4.13318e+08	1.86843e+08	6.39532e+07	1.80527e+07	1.5556e+06	202726	47960.2	7957.38	0	0	465722
IYNKDLLPNPPKTW	128	141	3	0	566.979	6	9					-1
IYNKDLLPNPPKTWEEIPAL	128	147	2	0	1176.14	7	14	10.4916	11.0059	1177.67	1.61652	1	0	-0.159676	1.15491	1	1	0.0428837		9.16338e+07	5.60551e+08	1.16531e+09	1.25151e+09	8.95663e+08	4.52858e+08	1.98694e+08	7.15532e+07	1.33787e+07	1.01304e+06	439654	1.07987e+06	75891.4	84015.8	128309	165867	114935	1.11714e+06	22247.7	80328.7	19876.5	265994
IYNKDLLPNPPKTWEEIPAL	128	147	3	0	784.426	7	14	10.301	11.2402	785.468	1.67942	1	0	-0.139381	2.7143	1	1	0.0770892		5.11665e+08	2.39293e+09	5.12995e+09	5.51054e+09	3.87754e+09	2.00848e+09	8.85832e+08	3.19567e+08	8.82909e+07	3.76598e+07	1.12925e+07	5.30575e+06	7.36288e+07	4.80004e+06	2.0477e+06	2.7114e+07	2.60117e+06	1.32335e+06	1.96153e+06	1.40357e+06	831072	490645
IYNKDLLPNPPKTWEEIPAL	128	147	4	0	588.572	7	14					-1
IYNKDLLPNPPKTWEEIPALD	128	148	2	0	1233.65	7	15	10.2231	10.457	1235	1.19869	1	0	-0.320292	0.125452	0	1	0.28952		2.37513e+06	3.32807e+06	1.67844e+07	1.46637e+07	8.76035e+06	1.17942e+06	845257	0	0	0	303271	0	0	0	0	0	0	0	0	0	0	0	0
IYNKDLLPNPPKTWEEIPALD	128	148	3	0	822.769	7	15	10.1297	10.5227	823.897	1.88027	0.6	0					0.173266		7.16321e+06	6.39852e+07	1.5628e+08	1.83096e+08	1.32337e+08	7.28487e+07	3.0434e+07	6.60107e+06	6.15355e+06	1.31316e+06	157481	920326	484452	500707	859791	210463	192677	773852	1.0293e+06	237191	2.19014e+06	924712	208449
IYNKDLLPNPPKTWEEIPALDKE	128	150	3	0	908.481	7	17					-1
IYNKDLLPNPPKTWEEIPALDKELKAKGKSAL	128	159	3	0	1207.34	8	26	9.75632	9.97412	1209.99	5.75938	1	0	0.319406	0.0664829	1	1	0.125481		0	0	0	0	0	1.26937e+07	3.15714e+07	3.92357e+07	4.27959e+07	3.13086e+07	1.45429e+07	1.51329e+07	3.0039e+06	482908	0	180458	0	53733.5	239625	0	0	0	0	0	0	0	0	0	0	0
IYNKDLLPNPPKTWEEIPALDKELKAKGKSAL	128	159	4	0	905.758	8	26	9.69415	10.2075	907.777	5.8874	1	0	0.341651	1.1513	1	1	0.232854		237470	208130	0	1.35106e+07	5.45056e+07	1.40641e+08	2.41033e+08	3.16223e+08	3.21901e+08	2.45546e+08	1.66854e+08	9.47448e+07	4.17935e+07	1.88401e+07	4.76626e+06	1.32419e+06	256623	0	906378	420073	0	0	409013	38465.2	363546	43757	1.83861e+07	443985	644138	0
IYNKDLLPNPPKTWEEIPALDKELKAKGKSALM	128	160	3	0	1251.02	9	27	9.86518	10.6474	1253.69	5.66723	1	0	0.266926	2.13801	1	1	0.0864126		0	348935	2.63607e+06	5.07656e+07	2.0438e+08	4.99034e+08	8.70086e+08	1.11021e+09	1.14884e+09	9.77457e+08	6.87633e+08	4.09295e+08	2.11494e+08	9.29586e+07	3.85054e+07	1.27166e+07	2.34815e+06	321118	296874	5367.65	0	0	343996	0	0	0	0	0	0	0
IYNKDLLPNPPKTWEEIPALDKELKAKGKSALM	128	160	4	0	938.518	9	27	9.95857	10.6786	940.548	5.77698	1	0	0.285288	1.90971	1	1	0.0644089		1.04916e+06	7.86337e+06	7.25628e+07	3.36153e+08	1.089e+09	2.64269e+09	4.58381e+09	5.87126e+09	6.26229e+09	5.26075e+09	3.48596e+09	2.21535e+09	1.17664e+09	5.98256e+08	2.97458e+08	1.66554e+08	8.24812e+07	4.08565e+07	2.50564e+07	1.92431e+07	3.62426e+07	1.22052e+07	1.06591e+07	9.37977e+06	1.97991e+07	2.86858e+06	2.58605e+06	1.0011e+06	1.7204e+06	115790
IYNKDLLPNPPKTWEEIPALDKELKAKGKSALM	128	160	5	0	751.016	9	27	9.86518	10.663	752.644	5.79705	1	0	0.288646	2.1952	1	1	0.052505		1.84168e+06	4.45026e+06	1.4713e+07	1.47912e+08	5.14805e+08	1.28801e+09	2.26768e+09	3.02025e+09	3.08879e+09	2.57787e+09	1.79578e+09	1.05606e+09	6.23785e+08	2.73812e+08	1.42943e+08	7.1073e+07	2.95504e+07	3.99954e+07	6.26355e+06	6.65747e+06	7.68861e+06	8.29637e+06	7.28353e+06	5.52086e+06	3.94082e+06	2.56458e+06	1.56278e+06	1.35495e+06	4.39091e+06	183698
IYNKDLLPNPPKTWEEIPALDKELKAKGKSALM	128	160	6	0	626.014	9	27	9.86518	10.6006	627.361	5.73986	1	0	0.279077	1.96642	1	1	0.0419363		142076	306654	5.75951e+06	5.14352e+07	1.73287e+08	4.29075e+08	7.81089e+08	1.02095e+09	1.0417e+09	8.59658e+08	6.09382e+08	3.83684e+08	1.98219e+08	9.42357e+07	4.17004e+07	1.77067e+07	7.13555e+06	3.45028e+06	1.18076e+06	1.44166e+06	1.95379e+06	727945	668123	413188	871465	197551	2.15779e+06	239913	758415	186876
IYNKDLLPNPPKTWEEIPALDKELKAKGKSALMF	128	161	3	0	1300.04	9	28	10.7878	10.9436	1303.04	6.54497	1	0	0.374676	-0.160893	1	1	0.157393		0	0	0	0	0	5.10073e+06	2.2801e+07	3.98895e+07	5.12779e+07	4.4776e+07	3.91189e+07	2.54342e+07	1.1581e+07	3.14902e+06	234632	0	0	0	0	0	0	1.9364e+06	0	0	2.75112e+06	372658	0	0	0	0
IYNKDLLPNPPKTWEEIPALDKELKAKGKSALMF	128	161	4	0	975.285	9	28	10.7722	11.0215	977.499	6.40745	1	0	0.352488	0.182098	1	1	0.031417		0	396495	160346	2.37769e+06	2.87296e+07	1.114e+08	2.24451e+08	3.61355e+08	4.43862e+08	4.13033e+08	3.38289e+08	2.54312e+08	1.33054e+08	9.05443e+07	3.58292e+07	1.29522e+07	4.72398e+06	2.06794e+06	1.0558e+06	316652	1.25889e+06	324235	397615	407988	814618	0	157811	28094.7	176903	48396.6
IYNKDLLPNPPKTWEEIPALDKELKAKGKSALMF	128	161	5	0	780.43	9	28					-1
IYNKDLLPNPPKTWEEIPALDKELKAKGKSALMF	128	161	6	0	650.526	9	28	10.7566	11.0215	651.998	6.38649	1	0	0.349107	0.239416	1	1	0.087065		0	156181	101210	1.10215e+06	5.10647e+06	1.67932e+07	4.01361e+07	6.11367e+07	7.62008e+07	7.26167e+07	5.85548e+07	3.98543e+07	1.97924e+07	8.71479e+06	3.73918e+06	661005	924973	1.03396e+06	238525	0	90251.4	483120	133821	192149	233856	385803	115550	169357	122360	167265
YNKDLLPNPPKTWEEIPAL	129	147	3	0	746.732	6	13					-1
WEEIPAL	141	147	1	0	857.44	4	4	9.86518	9.92743	858.034	0.0665689	0.2	0					0.24272		1.77713e+08	1.33165e+08	2.96956e+07	1.36325e+06	193819	0	207156	410864	166765
WEEIPAL	141	147	2	0	429.224	4	4	10.0986	10.6474	429.4	-0.174286	1	0	-0.87814	1.28142	0	0	0.372076		2.87024e+07	9.66995e+06	911866	0	338158	0	22730.7	72747.7	61448
WEEIPALDKELKAKGKSALM	141	160	2	0	1129.12	7	17	9.28983	9.46102	1131.92	4.19083	1	0	0.432369	-0.104615	1	1	0.321728		0	0	1.04209e+06	1.45617e+07	3.16876e+07	4.34892e+07	3.79098e+07	2.21906e+07	7.26581e+06	1.52848e+06	0	0	0	223297	0	702.849	0	0	0	0	0	1.15813e+06	0	1.67692e+06	0
WEEIPALDKELKAKGKSALM	141	160	3	0	753.08	7	17	9.212	9.60088	754.922	4.09993	1	0	0.408211	0.694412	1	1	0.070826		1.01096e+06	9.03586e+06	6.1037e+07	2.28269e+08	4.67422e+08	6.03569e+08	5.32692e+08	3.44203e+08	1.9109e+08	8.29273e+07	3.19805e+07	9.88279e+06	2.18815e+06	808602	294758	2087.57	317092	151658	0	781634	261253	652710	933497	1.49887e+06	87499.8
WEEIPALDKELKAKGKSALM	141	160	4	0	565.062	7	17	9.24312	9.61642	566.437	4.075	1	0	0.401587	0.637216	1	1	0.087143		475528	750627	8.50585e+06	4.31059e+07	9.52206e+07	1.28443e+08	1.14145e+08	6.97093e+07	3.575e+07	1.33932e+07	1.89255e+06	575565	0	88944.2	0	146697	0	153253	130035	658563	198181	560570	0	95437.7	158707
WEEIPALDKELKAKGKSALMF	141	161	3	0	802.103	7	18	10.5695	10.663	804.006	4.17815	1	1	0.367315	-0.389737		1	0.119557		53791.8	1.07126e+07	940181	5.1969e+06	1.88659e+07	2.54882e+07	2.99996e+07	2.35882e+07	1.38692e+07	5.73934e+06	994064	279748	0	273560	409250	34946.9	0	0	0	276536	433397	0	11601.9	9118.37	180149	47447.6
EEIPAL	142	147	1	0	671.361	4	3	7.59007	7.60567	673.693	1.93684	0.4	0					0.3792		0	0	887308	336584	0	19385.3	0	1592
EEIPALDKELKAKGKSALM	142	160	3	0	691.054	6	16					-1
PALDKELKAKGKSALM	145	160	3	0	567.331	6	14					-1
DKELKAKGKSAL	148	159	2	0	644.385	5	10	3.88768	4.32822	646.221	2.92339	1	0	0.63936	0.883983	1	1	0.0536812		924845	2.6404e+07	1.18257e+08	2.20459e+08	2.21126e+08	1.217e+08	4.82988e+07	1.45168e+07	2.78849e+06	201910	0	0	0	0	52925.3	0
DKELKAKGKSAL	148	159	3	0	429.926	5	10	3.88768	4.29668	431.198	3.06993	1	0	0.705563	0.768246	1	1	0.120821		849627	2.41426e+07	1.03819e+08	1.92532e+08	1.9666e+08	1.09343e+08	4.37557e+07	1.14556e+07	2.15724e+06	715147	1.34246e+07	0	0	1.52407e+06	0	41364.1
DKELKAKGKSALM	148	160	1	0	1418.8	5	11	4.76965	4.89455	1422.4	2.69997	1	0	0.427544	-0.274489	1	1	0.373114		0	0	2.75619e+06	7.24418e+06	6.79573e+06	3.75432e+06	0	110420	0	0	0	0	0	0	0	0	0
DKELKAKGKSALM	148	160	2	0	709.905	5	11	4.69127	5.1751	711.816	2.92751	1	0	0.520993	1.04291	1	1	0.0397561		3.61317e+07	3.42063e+08	1.33563e+09	2.65815e+09	2.67569e+09	1.66531e+09	7.35025e+08	2.73088e+08	8.80719e+07	3.68539e+07	1.1132e+07	4.40547e+06	221095	0	25305.2	0	5773.84
DKELKAKGKSALM	148	160	3	0	473.606	5	11	4.69127	5.1751	474.881	2.93009	1	0	0.522052	1.04291	1	1	0.02251		4.76352e+07	4.28873e+08	1.64029e+09	3.14494e+09	3.38049e+09	2.08252e+09	9.05147e+08	3.28478e+08	1.03036e+08	3.34008e+07	1.16636e+07	3.33873e+06	557942	69165.2	3.2785e+06	2114.35	0
DKELKAKGKSALM	148	160	4	0	355.456	5	11	4.69127	5.14395	356.426	2.9868	1	0	0.545341	0.928577	1	1	0.044449		4.95929e+06	6.90164e+07	2.84767e+08	5.59304e+08	6.2516e+08	3.72887e+08	1.66117e+08	5.3248e+07	1.41654e+07	3.86557e+06	1.16065e+06	437728	0	20011	0	1.02801e+07	7811.6
DKELKAKGKSALMF	148	161	2	0	783.44	6	12	7.62128	7.82387	785.639	3.3934	1	0	0.596194	0.010633	1	0	0.0795484		0	7.82543e+06	4.21567e+07	1.1263e+08	1.57672e+08	1.34549e+08	7.53358e+07	3.23764e+07	7.88031e+06	2.60497e+06	363113	171666	272322	0	314061	133706	0	0	152673
DKELKAKGKSALMF	148	161	3	0	522.629	6	12	7.44977	7.82387	524.092	3.38374	0.6	0					0.0341837		1.28215e+06	2.85298e+07	1.18372e+08	3.43558e+08	4.62061e+08	3.93978e+08	2.26408e+08	9.87049e+07	2.77019e+07	6.40441e+06	792147	0	0	16215.9	226966	390588	37449.4	93621.8	472945
DKELKAKGKSALMF	148	161	4	0	392.223	6	12	7.46535	7.82387	393.339	3.45766	1	0	0.620386	0.582956	1	0	0.0753134		79830.9	1.29357e+06	1.30541e+07	4.89955e+07	7.39585e+07	6.52227e+07	3.42646e+07	1.24933e+07	3.48152e+06	869529	49649.2	0	0	24846.4	0	0	0	0	161328
KELKAKGKSALM	149	160	2	0	652.392	5	10	4.62832	4.87893	653.954	2.29	1	0	0.353224	0.18693	1	0	0.118899		792816	2.08669e+07	7.02284e+07	9.4721e+07	6.11026e+07	2.56816e+07	8.17263e+06	1.9597e+06	60452.3	62239.3	0	0	108409	0	0	0
KELKAKGKSALM	149	160	3	0	435.264	5	10	4.6598	4.92573	436.303	2.28312	1	0	0.350115	0.243147	1	0	0.0828802		1.26608e+06	2.29978e+07	6.67755e+07	9.39916e+07	6.0061e+07	2.53342e+07	8.39526e+06	1.94438e+06	237131	110904	78476.9	0	43454.5	0	0	0
KELKAKGKSALMF	149	161	3	0	484.287	5	11	7.48093	7.69925	486.007	4.2213	1	0	1.05234	0.0683792		-4	0.400441		0	193995	2.27171e+06	5.72499e+06	7.07662e+06	6.58071e+06	6.67992e+06	3.56896e+06	1.2206e+06	485143	71758.8	0	125867	0	91452.2	952522	0
MFNLQEPY	160	167	2	0	521.239	5	5	9.72523	9.89632	522.193	1.20094	0.4	0					0.778714		469883	3.15086e+06	847156	0	207079	0	456704	0	0	0	164880
MFNLQEPYFTWPLIA	160	174	2	0	935.466	6	11	14.4604	15.3448	936.635	1.08484	1	0	-0.23577	2.51317		1	0.353887		9.5712e+07	3.86579e+08	3.97977e+08	2.45515e+08	1.11301e+08	4.1614e+07	1.41564e+07	6.74419e+06	5.13071e+06	2.88142e+06	4.90381e+06	3.36705e+06	5.57169e+06	3.37313e+06	3.48085e+06	1.99616e+06	2.14724e+06	1.6055e+06
FNLQEPY	161	167	1	0	910.431	4	4	8.04163	9.19643	916.811	5.82446	0.4	1					1.57784		8.47007e+07	2.24157e+08	2.08236e+07	9.90671e+06	4.20175e+07	4.32917e+07	2.26555e+08	1.57429e+09	6.49309e+08
FNLQEPY	161	167	2	0	455.719	4	4	7.97942	8.76093	457.848	3.7019	1	0	3.4996	2.1355	0	-6	0.823868		1.49154e+07	1.01046e+07	617378	124597	2.57671e+08	1.10268e+08	1.80418e+07	9.4402e+06	4.72354e+06
FNLQEPYFTW	161	170	2	0	672.817	5	7					-1
FNLQEPYFTWPLI	161	173	2	0	834.427	6	9	14.3979	15.282	835.471	1.02105	1	0	-0.168785	2.51207		-3	0.247819		1.34255e+08	4.67606e+08	4.2861e+08	2.38423e+08	8.94418e+07	2.74206e+07	9.61674e+06	7.23704e+06	5.50131e+06	4.37904e+06	4.10111e+06	3.30036e+06	3.93107e+06	3.53262e+06	3.18669e+06	2.66563e+06
FNLQEPYFTWPLIA	161	174	1	0	1738.88	6	10	13.9612	14.7733	1740.65	0.661561	0.4	0					0.429677		3.03729e+07	1.84594e+08	1.85672e+08	8.20557e+07	1.13989e+07	1.17168e+06	0	0	0	0	0	167796	0	707246	217091	571437	0
FNLQEPYFTWPLIA	161	174	2	0	869.946	6	10	13.8986	14.9151	870.936	0.872424	1	0	-0.287178	2.99814	-1	-1	0.0251323		2.28692e+09	8.7642e+09	8.32926e+09	4.51761e+09	1.88821e+09	6.6145e+08	2.16187e+08	9.5214e+07	5.37465e+07	3.48153e+07	1.62571e+07	7.7872e+06	5.91879e+06	2.73909e+06	4.04009e+06	3.85459e+06	3.19496e+06
FNLQEPYFTWPLIA	161	174	3	0	580.299	6	10	14.1016	14.164	580.789	0.361495	1	0	-0.517995	-0.503883	-2	-3	0.222353		823802	1.77567e+06	1.42006e+06	462425	0	50275	0	0	0	0	0	0	36186.2	0	0	0	0
FNLQEPYFTWPLIAA	161	175	2	0	905.464	6	11	13.7559	14.6636	906.584	1.09116	1	0	-0.233173	2.59863		-1	0.349392		1.084e+08	4.12198e+08	4.34251e+08	2.39803e+08	1.06371e+08	3.17554e+07	1.3685e+07	7.57958e+06	5.92762e+06	5.38999e+06	3.62477e+06	2.35966e+06	1.75983e+06	2.79147e+06	1.34147e+06	3.05674e+06	2.38358e+06	3.20527e+06
FNLQEPYFTWPLIAADGGYAFKYENGKYDIKDVGVDNAGAKAGL	161	204	4	0	1207.35	10	40	12.5696	13.1113	1211.27	12.7406	0.4	0					0.127005		0	0	0	0	0	388776	303346	6.23027e+06	3.15827e+06	2.53783e+07	1.54669e+07	6.13412e+07	3.73487e+07	1.13523e+08	7.13723e+07	1.40048e+08	7.98732e+07	1.26855e+08	5.79981e+07	7.514e+07	2.9618e+07	3.8805e+07	7.41372e+06	1.05563e+07	573261	4.99472e+06	507711	104625	251625	1.46768e+06
NLQEPY	162	167	1	0	763.362	4	3	6.07837	6.10952	764.836	1.0232	0.4	0					0.372379		680626	2.41899e+06	706184	352408	280910	142828	0	0
NLQEPYFTWPLI	162	173	2	0	760.893	5	8	13.8829	14.2108	762.169	1.59513	0.4	0					0.297837		1.30923e+07	5.39121e+07	4.38555e+07	1.95072e+07	7.4878e+06	2.82565e+06	2.74945e+06	3.43879e+06	3.35792e+06	2.43757e+06	1.9831e+06	1.92107e+06	1.30453e+06	1.05133e+06
NLQEPYFTWPLIA	162	174	1	0	1591.82	5	9	13.3941	13.8829	1593.5	0.68697	0.4	0					1.24321		5.99763e+06	4.81728e+07	4.12621e+07	1.30405e+07	1.99221e+06	166643	0	0	0	0	0	0	317206	327943	0
NLQEPYFTWPLIA	162	174	2	0	796.411	5	9	13.2998	14.0236	797.344	0.869263	1	0	-0.244973	1.9236	1	-1	0.114893		4.97371e+08	1.81678e+09	1.5906e+09	8.19028e+08	3.07139e+08	9.61503e+07	3.06209e+07	1.30351e+07	8.59482e+06	4.36568e+06	2.43045e+06	1.95335e+06	686302	2.81042e+06	1.21114e+06
NLQEPYFTWPLIAADGGYA	162	180	2	0	1063.52	6	15	13.3627	13.6617	1065.87	3.40702	1	0	0.344797	0.364573		1	0.651599		0	7.79264e+06	2.18594e+07	2.77059e+07	2.3163e+07	1.46563e+07	5.1834e+06	1.16367e+06	379624	225896	421282	261878	778607	105989	161013	361362	776358	285766	2.67201e+06	125914	4.21129e+06	316924
NLQEPYFTWPLIAADGGYAFKYENGKYDIKDVGVDNAGAKAGL	162	204	4	0	1170.58	9	39					-1
FTWPLIA	168	174	1	0	847.471	4	4	12.1756	12.9543	847.889	-0.130242	1	0	-0.828397	2.12522	1	1	1.40041		6.87114e+08	2.19695e+08	4.45368e+07	1.26263e+07	1.64374e+06	459720	6.66809e+06	782446	585539
FTWPLIA	168	174	2	0	424.239	4	4	12.2068	12.6982	424.439	-0.148742	1	0	-0.849291	1.0705	1	1	0.33132		4.66603e+07	2.26152e+07	2.29487e+06	0	0	0	159488	0	51885.6
AADGGYA	174	180	1	0	624.262	4	5	3.22613	3.74663	626.067	1.44994	1	0	0.628741	1.17749		-1	1.4325		3.61581e+06	1.58181e+07	1.4115e+07	5.9481e+06	447315	42248.2	161493	106343	210359	756779
AADGGYAF	174	181	1	0	771.331	4	6	7.71483	7.90165	773.056	1.26391	0.4	0					0.382858		3.12434e+06	1.4981e+07	1.51013e+07	5.78643e+06	899999	4714.93	0	240061	0	0	138549
AADGGYAFKYENGKY	174	188	2	0	827.381	5	13	7.7304	7.94832	834.081	12.4034	1	1	3.62894	0.0669111	0	-6	0.367064		1.53393e+06	5.35625e+06	8.94205e+06	1.02181e+07	6.67178e+06	2.92615e+06	1.40851e+06	212228	707790	0	0	4.76147e+06	3.1684e+07	7.20762e+07	9.10209e+07	8.01958e+07	4.84875e+07	2.76274e+07	9.8543e+06
AADGGYAFKYENGKY	174	188	3	0	551.923	5	13	7.34073	7.40302	556.611	13.0666	0.4	1					0.140263		22293.9	3813.11	18929.3	816193	840990	2.16178e+06	2.57082e+06	2.21611e+06	2.58509e+06	724266	254058	2.82749e+06	9.27692e+06	2.38424e+07	3.63906e+07	3.17829e+07	2.1802e+07	1.3423e+07	6.73934e+06
AADGGYAFKYENGKYDIKDVGVDNAGAKAGL	174	204	3	0	1059.85	8	29	8.21285	8.27512	1063.73	9.72821	0.4	1					0.23626		0	0	5.96407e+06	0	0	2.22871e+06	483915	684119	4.86472e+06	3.52328e+06	6.46457e+06	8.59132e+06	6.95529e+06	8.97499e+06	9.94815e+06	7.54485e+06	4.51157e+06	4.22149e+06	605779	240219	0	0	230357	0	0	0	25097.7	0	0	0
AADGGYAFKYENGKYDIKDVGVDNAGAKAGL	174	204	4	0	795.143	8	29	8.15057	8.24398	798.867	13.0102	1	1	1.3454	-0.390042	0	-1	0.330376		0	126096	158336	201771	876745	0	846484	0	622939	730267	3.02699e+06	3.64835e+06	7.54968e+06	7.16768e+06	8.97555e+06	8.86443e+06	7.39951e+06	5.76142e+06	1.21096e+06	561926	205069	0	0	0	0	233440	0	0	0	160672
AADGGYAFKYENGKYDIKDVGVDNAGAKAGLTF	174	206	3	0	1142.56	8	31					-1
AADGGYAFKYENGKYDIKDVGVDNAGAKAGLTF	174	206	4	0	857.172	8	31					0
AADGGYAFKYENGKYDIKDVGVDNAGAKAGLTFL	174	207	3	0	1180.25	8	32					-1
ADGGYA	175	180	1	0	553.225	3	4	3.0367	3.63717	554.719	1.18255	1	0	0.654261	1.47099		1	0.116048		1.11045e+08	2.30012e+08	1.97055e+08	7.99217e+07	1.90492e+07	1.56189e+06	62492.9	378391
ADGGYAFKYENGKY	175	188	2	0	791.862	5	12	7.15333	7.69925	795.119	5.55637	1	0	1.41048	1.27077	1	-1	0.11118		0	1.0304e+06	9.59687e+06	5.09411e+07	1.33435e+08	2.34284e+08	3.10749e+08	2.84896e+08	2.11592e+08	1.22034e+08	5.06487e+07	1.59155e+07	1.22903e+06	651961	0	1.02838e+06	164486	965881
ADGGYAFKYENGKY	175	188	3	0	528.244	5	12	7.18445	7.44977	530.415	5.55738	1	0	1.41086	0.240884	1	-1	0.0560528		173440	158151	2.00802e+06	2.09238e+07	5.96123e+07	1.13006e+08	1.43208e+08	1.32488e+08	9.87728e+07	5.0422e+07	2.45279e+07	6.70298e+06	1.34918e+06	0	0	7914.25	0	89850.5
ADGGYAFKYENGKYDIKD	175	192	2	0	1027.48	6	16	7.37187	7.57448	1032.17	8.14481	1	0	1.61837	0.0107553	1	-2	0.329011		0	14540	0	28996	0	2.04403e+06	7.38551e+06	1.73978e+07	2.16921e+07	2.42484e+07	2.33892e+07	1.5372e+07	7.01469e+06	3.23576e+06	401461	133754	152339	170666	648885	0	1.71428e+06	0	823293
ADGGYAFKYENGKYDIKD	175	192	3	0	685.322	6	16	7.34073	7.52772	688.178	7.33684	0.6	0					0.171947		1.77728e+07	0	0	8.30971e+06	5.48856e+06	1.48713e+07	3.4621e+07	5.73706e+07	7.83992e+07	7.9087e+07	7.04051e+07	5.11179e+07	2.50177e+07	1.59237e+07	4.6863e+06	1.05878e+06	132384	184108	0	0	125799	1.88487e+06	423115
ADGGYAFKYENGKYDIKDVGVDNAGAKAGL	175	204	3	0	1036.18	7	28	8.07275	8.51207	1040.51	11.1544	1	0	1.11837	0.879517	1	-4	0.273676		2.95469e+06	1.60795e+07	1.37962e+07	1.75106e+07	4.85708e+07	2.01124e+07	2.32515e+07	1.18911e+08	5.17388e+07	1.03654e+08	2.62128e+08	2.57602e+08	3.27076e+08	4.10193e+08	3.57454e+08	3.18664e+08	2.56161e+08	1.74572e+08	1.08512e+08	6.64713e+07	2.61571e+07	1.06759e+07	9.1839e+06	1.96142e+06	983839	6.21725e+06	415558	0	1.848e+06	568.692
ADGGYAFKYENGKYDIKDVGVDNAGAKAGL	175	204	4	0	777.383	7	28	8.05718	8.1817	780.847	12.0163	1	0	1.25744	-0.275896	1	-3	0.104769		235125	0	0	440602	409946	598207	168670	2.1451e+06	1.08538e+07	2.21205e+07	3.92614e+07	6.1432e+07	8.44585e+07	9.43122e+07	9.35168e+07	9.02345e+07	6.95949e+07	4.7216e+07	3.19415e+07	1.70988e+07	8.21171e+06	993343	323440	401652	1.33868e+06	0	44717.9	0	0	196461
ADGGYAFKYENGKYDIKDVGVDNAGAKAGL	175	204	5	0	622.108	7	28					-1
ADGGYAFKYENGKYDIKDVGVDNAGAKAGLTF	175	206	2	0	1677.82	8	30					-1
ADGGYAFKYENGKYDIKDVGVDNAGAKAGLTF	175	206	3	0	1118.88	8	30	8.96302	9.3677	1123.53	11.9417	1	0	1.11695	0.752402	0	-1	0.122426		0	0	0	677105	4.8709e+06	6.40129e+06	2.85444e+07	6.61322e+07	1.2323e+08	2.35573e+08	3.68911e+08	5.70493e+08	7.3528e+08	8.26518e+08	8.39569e+08	7.27996e+08	5.87703e+08	4.13906e+08	2.68599e+08	1.65126e+08	9.44677e+07	4.98464e+07	2.75741e+07	1.25888e+07	4.09712e+06	1.13105e+06	3.61418e+06	548361	1.16645e+06	2.02342e+06
ADGGYAFKYENGKYDIKDVGVDNAGAKAGLTF	175	206	4	0	839.412	8	30	8.96302	9.38325	842.818	11.6149	1	0	1.06774	0.809476	0	-1	0.136641		1.7719e+07	0	1.08119e+07	3.39868e+06	4.24038e+07	2.37717e+07	1.20244e+08	8.72483e+07	2.6841e+08	2.92444e+08	6.36013e+08	6.9943e+08	1.10059e+09	1.03269e+09	1.15183e+09	9.51668e+08	8.23754e+08	5.18385e+08	3.91123e+08	2.27603e+08	1.4958e+08	6.46498e+07	4.4783e+07	2.22658e+07	1.37572e+07	3.96508e+06	4.86361e+06	1.46747e+06	8.02973e+06	456315
ADGGYAFKYENGKYDIKDVGVDNAGAKAGLTF	175	206	5	0	671.731	8	30	9.46102	9.53872	675.355	16.1129	0.4	1					0.172674		139029	0	319259	0	118673	0	0	0	284962	128128	543610	774374	2.04018e+06	2.31451e+06	5.30123e+06	7.99369e+06	9.94249e+06	1.17452e+07	1.14657e+07	8.94519e+06	6.3698e+06	4.09029e+06	1.86998e+06	1.07284e+07	641521	0	148442	0	1.67769e+06	0
ADGGYAFKYENGKYDIKDVGVDNAGAKAGLTFL	175	207	3	0	1156.58	8	31	9.7874	10.5383	1161.15	11.6311	0.6	0					0.127524		3.54939e+06	898239	0	1.68407e+07	2.12544e+06	5.66163e+06	4.43067e+07	4.01228e+07	9.75779e+07	2.33872e+08	3.35805e+08	4.90592e+08	6.50187e+08	6.92042e+08	7.06727e+08	6.74205e+08	4.85151e+08	3.57807e+08	2.37585e+08	1.2107e+08	7.38554e+07	3.93867e+07	1.59807e+07	6.26413e+06	3.29471e+06	4.18515e+06	2.3881e+06	3.05961e+06	1.24983e+06	512049
ADGGYAFKYENGKYDIKDVGVDNAGAKAGLTFL	175	207	4	0	867.683	8	31	9.75632	10.2231	871.146	11.7681	0.6	0					0.0569769		480791	323475	0	2.65383e+06	3.72135e+06	1.26408e+07	2.94243e+07	5.96605e+07	1.14556e+08	2.28193e+08	3.8283e+08	5.82507e+08	7.3105e+08	8.21392e+08	8.2822e+08	7.75009e+08	6.06202e+08	4.34695e+08	2.80562e+08	1.7175e+08	9.83443e+07	5.44907e+07	2.708e+07	1.29163e+07	5.13052e+06	1.68326e+06	400740	2.4754e+06	652088	1.5151e+06
ADGGYAFKYENGKYDIKDVGVDNAGAKAGLTFL	175	207	5	0	694.348	8	31					-1
DGGYAFKYENGKY	176	188	2	0	756.344	5	11					-1
DGGYAFKYENGKYDIKDVGVDNAGAKAGL	176	204	3	0	1012.5	7	27	7.80312	7.82387	1020.2	21.3091	0.6	1					0.19384		0	0	0	0	0	0	0	0	0	0	0	0	0	0	0	0	0	0	0	3.01291e+06	2.93372e+06	4.14451e+06	1.01874e+07	8.1938e+06	5.73777e+06	6.20068e+06	3.17314e+06	833355	0	271246
DGGYAFKYENGKYDIKDVGVDNAGAKAGL	176	204	4	0	759.624	7	27					-1
DGGYAFKYENGKYDIKDVGVDNAGAKAGLTF	176	206	4	0	821.653	8	29					-1
DGGYAFKYENGKYDIKDVGVDNAGAKAGLTFL	176	207	3	0	1132.9	8	30					-1
YAFKYENGKYDIKDVGVDNAGAKAGL	179	204	3	0	936.14	7	24	8.44978	8.97855	941.099	13.1973	0.6	0					0.123038		2.02755e+06	649543	1.23398e+06	0	544037	0	55679.6	1.1494e+06	599997	1.6192e+07	9.36827e+07	2.80129e+08	6.63902e+08	1.4173e+09	2.3219e+09	2.92815e+09	2.82258e+09	1.36233e+09	9.91852e+07	0	931597	0	0	0	0	0	245376	0	0	0
AFKYENGKYDIKD	180	192	2	0	795.894	5	11	7.21632	7.4186	796.519	0.292869	1	0	-0.561025	0.00953191	1	-4	0.416551		3.38842e+07	6.15581e+07	2.56579e+07	4.25019e+06	464136	452891	0	572841	0	161671	380853	300473	0	652432	129411	378578	148171
AFKYENGKYDIKD	180	192	3	0	530.931	5	11	7.23187	7.30962	531.215	-0.108026	0.4	0					0.360796		1.68414e+07	8.64846e+06	2.60667e+06	686488	341117	0	0	0	0	0	0	0	0	273239	306355	0	0
AFKYENGKYDIKDVGVDNAGAKAGL	180	204	3	0	881.785	7	23	7.62128	7.79273	885.792	10.4481	0.4	0					0.192106		7.93464e+06	2.43042e+06	0	0	308941	465486	4.90981e+06	1.15862e+07	2.7068e+07	4.00666e+07	5.78485e+07	8.08472e+07	6.75671e+07	5.83528e+07	9.12623e+07	2.88359e+07	1.39495e+07	2.98699e+07	1.76419e+06	644920	5.3297e+06	0	0	592844	0	20897.5	12575.5	27411.6	0	821200
AFKYENGKYDIKDVGVDNAGAKAGL	180	204	4	0	661.591	7	23	7.7304	7.82387	664.46	9.90588	1	0	1.26437	-0.389859	1	-2	0.240966		1.06691e+06	124110	90461.3	110747	0	0	0	1.34329e+06	845416	3.0638e+06	5.49766e+06	7.51433e+06	6.45924e+06	5.96439e+06	3.83459e+06	2.505e+06	535378	0	0	119955	0	0	0	8151.3	0	103769	193559	14106.9	0	145612
AFKYENGKYDIKDVGVDNAGAKAGLTF	180	206	4	0	723.62	7	25	8.63657	8.97855	726.594	10.1646	0.6	0					0.108194		296221	659169	1.09729e+06	1.5387e+06	663730	3.29713e+06	4.71611e+06	1.33735e+07	3.45174e+07	6.57026e+07	9.21325e+07	1.02065e+08	1.12367e+08	9.43168e+07	7.00154e+07	4.44261e+07	2.60605e+07	1.30495e+07	834105	2.01731e+06	0	563531	164820	371463	0	317369	852693	643660	977278	792851
AFKYENGKYDIKDVGVDNAGAKAGLTFL	180	207	3	0	1002.19	7	26	9.55427	9.83407	1006.18	10.1725	0.6	0					0.114185		1.16691e+06	0	664558	1.38665e+06	385007	541809	1.73938e+06	2.14551e+07	3.43535e+07	5.74046e+07	9.47446e+07	1.08129e+08	1.10911e+08	1.18749e+08	7.56072e+07	4.92832e+07	3.39009e+07	9.2283e+06	5.2308e+06	1.25134e+06	0	185925	468525	0	0	0	0	0	59896.3	19793.1
AFKYENGKYDIKDVGVDNAGAKAGLTFL	180	207	4	0	751.891	7	26					0
FKYENGKY	181	188	1	0	1048.51	4	6	5.84507	5.87617	1052.75	3.59611	0.4	0					0.351279		0	0	0	1.33224e+06	2.42099e+06	2.78108e+06	0	0	0	0	0
FKYENGKY	181	188	2	0	524.759	4	6	5.7208	6.12507	527.014	3.86668	1	0	2.23003	0.750873	1	-3	0.0874474		254834	3.58368e+06	3.47975e+07	1.10116e+08	1.93296e+08	1.91384e+08	1.0733e+08	3.33249e+07	2.79946e+06	1.38988e+06	0
FKYENGKYDIKD	181	192	2	0	760.375	5	10	6.28092	6.32763	762.165	2.66207	0.2	1					0.302646		1.29695e+07	1.23514e+07	9.81523e+06	9.29117e+06	3.36608e+06	6.27885e+06	6.77377e+06	9.48966e+06	5.07317e+06	3.01607e+06	0	0	0	0	0	0
FKYENGKYDIKD	181	192	3	0	507.252	5	10	6.03168	6.09393	507.99	1.2964	0.4	0					0.154019		1.54859e+07	6.86767e+07	1.00272e+08	2.56036e+07	3.53174e+07	1.60228e+07	0	1.54839e+06	0	0	0	0	0	82523.8	56842.2	10008.3
FKYENGKYDIKDVGVDNAGAKAGL	181	204	2	0	1286.66	7	22	7.52772	7.68367	1291.53	8.21964	1	1	1.00656	-0.160526	1	-6	0.630442		1.68966e+06	3.59496e+06	3.27316e+06	5.49015e+06	3.60334e+06	2.85217e+06	1.88273e+06	2.65114e+06	7.3921e+06	1.08634e+07	1.54724e+07	1.6874e+07	1.69058e+07	1.25394e+07	7.65427e+06	2.70618e+06	2.32951e+06	166337	367515	0	185322	0	0	0	237276	0	0	0	0	0
FKYENGKYDIKDVGVDNAGAKAGL	181	204	3	0	858.106	7	22	7.51212	7.69925	861.625	9.02527	1	1	1.17199	-0.0460733	1	-5	0.32057		0	0	1.85747e+07	2.65641e+07	7.05598e+07	8.0176e+07	3.70809e+07	6.00703e+07	9.76365e+07	1.42202e+08	1.94288e+08	2.18362e+08	2.19943e+08	1.77598e+08	1.29255e+08	8.10126e+07	4.51081e+07	2.33051e+07	9.00793e+06	2.48828e+06	406172	0	0	0	114875	0	178174	0	24498.8	0
FKYENGKYDIKDVGVDNAGAKAGL	181	204	4	0	643.831	7	22	7.5433	7.63687	646.661	9.78836	0.4	1					0.453572		0	0	1.10102e+07	5.07403e+06	1.94988e+07	1.09868e+07	1.44564e+07	1.18431e+07	1.91109e+07	2.95216e+07	4.14155e+07	4.67219e+07	4.36952e+07	3.76185e+07	2.72573e+07	1.69145e+07	8.42701e+06	4.50334e+06	9.68365e+06	112467	121522	0	2.85513e+07	0	0	0	0	0	0	0
FKYENGKYDIKDVGVDNAGAKAGLTF	181	206	2	0	1410.71	7	24	8.60547	8.6521	1415.79	8.4677	1	1	0.912593	-0.561752		-7	0.510917		0	0	1.10483e+06	1.15546e+06	2.82132e+06	1.48146e+06	1.28122e+06	2.19837e+06	2.97699e+06	3.57278e+06	5.84724e+06	7.83786e+06	6.91299e+06	4.06409e+06	4.01603e+06	1.50805e+06	1.2187e+06	0	0	0	313556	0	0	0	0	0	0	0	0	0
FKYENGKYDIKDVGVDNAGAKAGLTFL	181	207	3	0	978.506	7	25	9.49212	9.89632	981.669	7.72258	1	1	0.714191	0.750628	1	-5	0.509708		2.54106e+06	3.84416e+06	9.79479e+07	1.81264e+08	2.50342e+08	1.87704e+08	1.27138e+08	1.19465e+08	1.57497e+08	2.33569e+08	2.99054e+08	3.3364e+08	3.41101e+08	2.77276e+08	2.10083e+08	1.33023e+08	7.59756e+07	3.2888e+07	1.52952e+07	1.2275e+06	1.19275e+06	157735	220541	197527	566964	0	0	698743	0	230119
FKYENGKYDIKDVGVDNAGAKAGLTFL	181	207	4	0	734.132	7	25	9.52318	9.83407	736.501	7.71134	1	1	0.712161	0.408127	1	-6	0.322685		4.16126e+06	6.29403e+06	2.31132e+07	8.29972e+07	1.58695e+08	1.06078e+08	6.36087e+07	6.24962e+07	7.78842e+07	1.21213e+08	1.60153e+08	1.84548e+08	1.80862e+08	1.40315e+08	1.15618e+08	6.49754e+07	4.12257e+07	6.86683e+06	6.37543e+06	626788	288472	652631	98134.2	260175	3715.56	0	14868	389402	182573	319723
KYENGKYDIKD	182	192	2	0	686.841	5	9	5.29992	5.45617	691.559	8.62452	1	1	3.6478	-0.159425		-4	0.200769		0	0	0	335658	91236.7	240408	671690	5.19797e+06	8.9795e+06	1.14645e+07	8.80992e+06	7.96028e+06	4.41607e+06	1.53692e+06	0
KYENGKYDIKDVGVDNAGAKAGL	182	204	2	0	1213.12	7	21					-1
KYENGKYDIKDVGVDNAGAKAGL	182	204	3	0	809.083	7	21	6.8418	7.10665	812.936	10.1355	1	1	1.49908	0.239171	1	-6	0.217351		155868	748366	309006	470751	2.53506e+06	3.72141e+06	1.17494e+07	3.16447e+07	4.77986e+07	6.86538e+07	7.79256e+07	7.97621e+07	6.42552e+07	4.49252e+07	2.71454e+07	1.24788e+07	4.89345e+06	745847	392744	270601	0	0	215662	141150	881709	0	23265.2	3.27116e+07	0
KYENGKYDIKDVGVDNAGAKAGL	182	204	4	0	607.064	7	21	6.8574	7.07552	609.731	9.2447	1	0	1.30744	0.0676451	1	-5	0.134766		0	0	0	0	72597	832360	1.39212e+06	6.71779e+06	1.12856e+07	1.57801e+07	2.06832e+07	1.74909e+07	1.69536e+07	1.22942e+07	6.70312e+06	1.41567e+06	803180	789660	0	0	0	275116	0	54093	0	178347	0	0	0
KYENGKYDIKDVGVDNAGAKAGLTF	182	206	3	0	891.789	7	23	7.76158	7.97942	897.384	15.201	1	0	2.30442	0.0666052	1	-9	0.291314		150942	1.6665e+07	502126	0	0	432366	0	0	878841	179648	549452	3.18084e+06	3.56373e+06	7.91747e+06	5.04765e+07	1.2863e+08	2.36567e+08	3.03101e+08	2.68835e+08	1.40277e+08	1.58259e+07	4.91043e+06	3.61602e+06	2.21734e+06	0	0	0	214059	0	0
KYENGKYDIKDVGVDNAGAKAGLTF	182	206	4	0	669.093	7	23	7.63687	7.82387	673.098	14.4335	1	0	2.15367	-0.0465626	1	-9	0.191168		0	1.17324e+07	226357	2.89353e+07	0	3.27852e+07	0	2.99073e+07	0	2.15142e+07	0	5.88809e+06	101935	9.16061e+06	3.17287e+07	1.15535e+08	2.18293e+08	2.98383e+08	2.99256e+08	1.6526e+08	1.84293e+07	1.10279e+06	278696	1.12589e+06	0	359185	97265.8	0	128047	93557.6
KYENGKYDIKDVGVDNAGAKAGLTFL	182	207	3	0	929.483	7	24	9.04078	9.3054	932.85	8.44095	0.6	0					0.355625		342190	3.14838e+06	5.54593e+06	2.4671e+07	2.04735e+07	2.30193e+07	4.08303e+07	5.22124e+07	8.01084e+07	1.08326e+08	1.18982e+08	1.16192e+08	1.05307e+08	7.03457e+07	4.53457e+07	2.51399e+07	8.28464e+06	2.78884e+06	1.77113e+06	179898	257275	217152	231592	442475	198173	1.15622e+06	5.65829e+06	580523	547311	2.47719e+06
KYENGKYDIKDVGVDNAGAKAGLTFL	182	207	4	0	697.364	7	24	9.1186	9.3054	700.013	8.93359	1	0	1.00029	-0.0472967	1	-4	0.0833072		0	0	125210	165770	1.46538e+06	4.6164e+06	8.72446e+06	1.84649e+07	3.76118e+07	4.5554e+07	5.31696e+07	5.28041e+07	4.49078e+07	2.98981e+07	1.91817e+07	8.31919e+06	3.69893e+06	550763	169284	0	0	414502	208340	0	409515	286354	158791	582405	512613	215501
DIKDVGVDNAGAKAGL	189	204	2	0	771.91	5	14					-1
DIKDVGVDNAGAKAGL	189	204	3	0	514.942	5	14	6.31205	6.60807	516.87	4.90141	0.5	0					0.102748		0	427174	9.40679e+06	3.71332e+07	7.49283e+07	9.21357e+07	8.97784e+07	7.40633e+07	4.44667e+07	2.08935e+07	4.76357e+06	1.24074e+06	347795	1.11519e+06	0	82202.3	1.46702e+06	35208.7	0	516086
DIKDVGVDNAGAKAGLTF	189	206	2	0	895.968	6	16	8.07275	8.32182	898.863	4.74374	0.6	0					0.233409		537131	3.41355e+07	2.0872e+07	1.41247e+08	1.31729e+08	2.27031e+08	2.10954e+08	1.94825e+08	1.29445e+08	7.52678e+07	3.32591e+07	1.1467e+07	1.82348e+06	182040	0	169765	0	398992	0	0	0	0	0
DIKDVGVDNAGAKAGLTF	189	206	3	0	597.648	6	16	8.27512	8.51207	599.626	4.88696	0.6	0					0.0881749		138469	1.01063e+06	1.61402e+07	5.08012e+07	9.22285e+07	1.36783e+08	1.44659e+08	1.15757e+08	7.31417e+07	4.06666e+07	1.45917e+07	3.47167e+06	1.09155e+06	170455	0	0	0	145800	118561	0	754514	0	0
DIKDVGVDNAGAKAGLTFL	189	207	2	0	952.51	6	17					-1
DIKDVGVDNAGAKAGLTFL	189	207	3	0	635.342	6	17					-1
VGVDNAGAKAGLTF	193	206	2	0	660.351	5	12	7.87055	8.40312	662.709	3.94092	0.6	0					0.0212446		3.76767e+06	8.80346e+06	4.47961e+07	1.18871e+08	1.84385e+08	1.73674e+08	1.27908e+08	6.09184e+07	2.26287e+07	1.1556e+06	906468	2.57808e+06	2.74237e+06	134145	359677	339909	541855	471604
VGVDNAGAKAGLTFL	193	207	2	0	716.893	5	13	9.52318	9.97412	719.27	3.90555	0.6	0					0.254909		1.02405e+07	2.45891e+06	4.18612e+07	5.4897e+07	1.36752e+08	1.26413e+08	9.25476e+07	5.12712e+07	1.41614e+07	4.09844e+06	1.62347e+06	1.44287e+06	220042	127178	29847.5	990450	185614	34857	259907
NAGAKAGLTFL	197	207	2	0	531.801	4	9					-1
LVDLIKNKHMNA	207	218	2	0	698.392	5	10	6.51458	6.74828	699.64	1.60665	0.6	0					0.0811794		1.16599e+07	3.67028e+07	7.12511e+07	6.29497e+07	3.54224e+07	1.05838e+07	1.4713e+06	0	0	0	0	19872	0	0	41660.1	0
LVDLIKNKHMNA	207	218	3	0	465.931	5	10	6.499	6.91973	466.797	1.70974	0.6	0					0.0907807		2.84907e+06	5.44155e+07	1.00114e+08	8.95856e+07	4.56863e+07	1.58798e+07	2.84872e+06	270318	101213	24871.7	53559.5	0	0	142445	0	0
LVDLIKNKHMNADTD	207	221	2	0	863.943	6	13	6.3432	6.74828	865.756	2.5581	1	0	0.207654	0.753871	1	1	1.61462		175458	1.37604e+07	4.90735e+07	7.76828e+07	6.75176e+07	4.12989e+07	1.51045e+07	2.32652e+06	585731	1.384e+06	258139	499567	185880	226078	0	768301	128766	465131	0	24504.5
LVDLIKNKHMNADTD	207	221	3	0	576.298	6	13	6.40553	6.74828	577.509	2.56462	0.6	0					0.107458		7.26589e+06	1.87879e+07	6.02325e+07	1.26748e+08	7.5559e+07	4.68727e+07	4.32392e+07	6.1127e+06	712598	2.95504e+06	0	0	68971.3	0	71189.8	819886	0	0	235956	92682.1
LVDLIKNKHMNADTDY	207	222	2	0	945.475	6	14	7.21632	7.7304	947.673	3.21652	1	0	0.356617	1.15393	1	1	0.374715		9.4671e+06	1.14089e+08	2.93535e+08	5.23306e+08	5.75615e+08	4.70162e+08	2.86854e+08	1.44318e+08	5.4669e+07	1.91986e+07	1.77454e+07	2.1545e+07	2.50236e+07	1.17735e+07	3.84077e+06	0	470260	449583	884782	1.55444e+06	1.4388e+06
LVDLIKNKHMNADTDY	207	222	3	0	630.652	6	14	7.21632	7.69925	632.191	3.43574	1	0	0.427357	1.0396	1	1	0.294472		6.69637e+06	1.11918e+08	4.10334e+08	7.90087e+08	9.54691e+08	7.97801e+08	4.99809e+08	2.37519e+08	1.01932e+08	4.32729e+07	2.94801e+07	3.95779e+07	3.84736e+07	2.56353e+07	1.59732e+07	3.44959e+06	2.4655e+06	3.46515e+06	1.37393e+06	175725	276071
LVDLIKNKHMNADTDY	207	222	4	0	473.241	6	14					-1
LVDLIKNKHMNADTDYSIA	207	225	3	0	721.037	6	17	7.77715	8.25955	723.408	5.77616	0.6	0					0.359471		0	552327	7.50918e+06	3.91151e+07	9.04417e+07	1.50185e+08	1.64336e+08	1.29888e+08	7.53722e+07	3.24468e+07	7.44941e+06	1.06343e+06	32535.8	2.5371e+06	420105	655953	1.31302e+07	933189	28150	2.85637e+07	161147	121265	2.1855e+07	129670
LVDLIKNKHMNADTDYSIAE	207	226	2	0	1145.57	7	18	7.63687	7.96387	1148.6	4.64342	1	0	0.484088	0.467281	1	-3	0.217274		0	236620	4.4009e+06	3.05269e+07	8.41269e+07	1.26781e+08	1.44374e+08	1.14066e+08	6.48315e+07	2.7169e+07	6.0876e+06	515821	50628.5	1.29005e+06	1.99444e+06	262231	663761	0	270966	275196	777968	224093	450377	240875	333278	0
LVDLIKNKHMNADTDYSIAE	207	226	3	0	764.051	7	18	7.62128	7.69925	766.178	4.96893	1	0	0.565782	-0.446749	1	-3	0.0775743		0	2.15009e+06	4.72844e+06	1.94743e+07	2.92422e+07	6.87272e+07	7.9325e+07	5.86722e+07	4.18599e+07	2.4069e+07	7.84535e+06	2.41592e+06	1.16936e+06	251412	0	0	2.42723e+06	215752	29032.9	3.07e+06	0	3823.07	135416	15120.7	0	106726
LVDLIKNKHMNADTDYSIAE	207	226	4	0	573.29	7	18	7.65247	7.85498	574.808	4.66024	1	0	0.488308	0.0103883	1	-3	0.0817592		244976	0	402569	7.80126e+06	2.43139e+07	3.63759e+07	3.79881e+07	3.31174e+07	2.14769e+07	8.30452e+06	2.35087e+06	278908	0	0	0	0	93207.5	91055.4	0	0	0	178352	109673	0	98206.2	0
LVDLIKNKHMNADTDYSIAEAA	207	228	3	0	811.409	7	20	7.99497	8.72983	815.11	9.60859	0.6	0					0.569806		342053	6.0032e+06	9.51653e+06	2.8518e+07	7.8549e+07	1.37154e+08	2.16005e+08	3.50168e+08	5.28338e+08	7.82853e+08	1.10958e+09	1.1599e+09	1.14377e+09	9.11166e+08	6.19586e+08	3.96153e+08	2.03376e+08	9.79309e+07	4.82591e+07	1.0741e+07	1.68033e+06	3.14222e+07	211660	2.23868e+06	4.69075e+06	456362	716513	0
LVDLIKNKHMNADTDYSIAEAAF	207	229	3	0	860.432	7	21	9.66305	9.77185	862.899	5.80175	0.6	0					0.31909		0	0	406201	1.03102e+06	5.55012e+06	1.36533e+07	1.68947e+07	1.1752e+07	7.95904e+06	4.36137e+06	1.42002e+06	2.00449e+06	1.04267e+06	366639	571279	1.34713e+06	453516	0	756381	383181	0	819219	0	0	0	0	0	691445	0
VDLIKNKHMNA	208	218	2	0	641.85	5	9	5.26868	5.59647	643.122	1.72765	1	0	0.185897	0.470156	1	-2	0.0618077		2.45132e+07	1.17745e+08	2.23792e+08	1.83535e+08	9.38241e+07	3.91388e+07	9.91203e+06	1.2891e+06	64684.7	0	0	61366.2	0	218642	0
VDLIKNKHMNA	208	218	3	0	428.236	5	9	5.29992	5.62757	429.206	2.09366	1	0	0.369618	0.469666	1	-2	0.169514		1.65099e+07	8.21678e+07	1.42732e+08	1.20956e+08	6.24374e+07	2.25864e+07	5.21896e+06	870021	156796	2.66975e+07	0	0	2.22922e+06	0	0
VDLIKNKHMNADTDY	208	222	2	0	888.933	6	13	6.29648	6.68595	891.176	3.38016	1	0	0.493323	0.696553	1	-3	0.0949497		1.3123e+07	1.15982e+08	4.39609e+08	8.17983e+08	1.06032e+09	7.75828e+08	5.06303e+08	2.19416e+08	9.76226e+07	2.93138e+07	1.21595e+07	1.13384e+07	1.08259e+07	8.37221e+06	3.98619e+06	1.71246e+06	0	1.99113e+07	176903	2.87241e+07
VDLIKNKHMNADTDY	208	222	3	0	592.958	6	13	6.37437	6.499	594.368	3.12587	1	0	0.404957	-0.275468	1	-3	0.0123991		1.04629e+07	1.10026e+08	3.70084e+08	7.75726e+08	9.25809e+08	7.47546e+08	4.31503e+08	1.91421e+08	8.14792e+07	2.9658e+07	0	1.92932e+06	647629	0	0	0	0	0	0	0
VDLIKNKHMNADTDY	208	222	4	0	444.97	6	13	6.29648	6.59248	445.969	2.89214	1	0	0.323733	0.353501	1	-4	0.101923		0	4.50133e+06	1.39441e+07	3.20868e+07	3.05123e+07	2.7497e+07	1.3386e+07	3.5829e+06	1.17893e+06	144884	129622	0	0	0	0	0	0	0	0	0
VDLIKNKHMNADTDYS	208	223	3	0	621.968	6	14	5.87617	6.10952	623.628	3.82825	0.6	0					0.130275		0	127208	3.2015e+06	1.67423e+07	3.18279e+07	3.47429e+07	2.69105e+07	1.24801e+07	2.90844e+06	0	171824	0	0	189735	0	0	388545	0	0	0	183401
VDLIKNKHMNADTDYSI	208	224	3	0	659.663	6	15	6.82622	6.9665	662.18	6.32639	0.6	1					0.188255		0	0	557701	3.06011e+06	7.56913e+06	9.33013e+06	9.2793e+06	1.57037e+07	2.31531e+07	1.66284e+07	5.95463e+06	3.42603e+06	0	0	1.43922e+06	502410	911231	313230	158746	0	77784.1	0
VDLIKNKHMNADTDYSIA	208	225	2	0	1024.51	6	16	6.9665	7.34073	1027.88	5.4753	1	0	0.86464	0.640641	1	-6	0.320034		133717	0	6.679e+06	3.65081e+07	9.70773e+07	1.48082e+08	1.49112e+08	1.21699e+08	7.10237e+07	2.97906e+07	1.31982e+07	804781	2.70339e+06	2.45253e+06	1.32829e+07	1.30921e+07	1.73735e+07	5.55211e+06	6.8957e+06	490390	477752	0	203189
VDLIKNKHMNADTDYSIA	208	225	3	0	683.342	6	16	6.9665	7.44977	685.936	6.51866	1	1	1.15923	1.04083	1	-10	0.269061		0	2.0115e+06	1.9325e+07	2.47908e+07	1.96781e+08	3.03785e+08	3.16845e+08	2.34543e+08	1.43622e+08	7.25495e+07	2.3022e+07	9.59183e+06	1.40867e+07	2.8276e+07	5.61543e+07	7.69098e+07	6.7339e+07	4.26048e+07	1.92614e+07	4.4388e+06	142940	1.043e+06	0
VDLIKNKHMNADTDYSIAE	208	226	2	0	1089.03	6	17	6.88857	7.12222	1092.2	5.01301	1	0	0.650853	0.124657	-3	-2	0.375604		0	238794	1.0396e+07	5.93657e+07	1.88094e+08	3.37582e+08	3.72158e+08	2.88993e+08	1.81125e+08	7.80823e+07	2.80294e+07	5.67312e+06	754846	453397	3.12622e+06	6.97687e+06	7.88028e+06	7.4709e+06	4.18525e+06	5.80244e+06	595679	1.31524e+06	152867	127624
VDLIKNKHMNADTDYSIAE	208	226	3	0	726.356	6	17	7.7304	8.19208	732.475	17.0246	0.6	0					0.0421449		0	272626	376988	156290	252900	489102	2.59066e+06	737032	266377	401266	1.25034e+06	1.31746e+07	7.19483e+07	1.50729e+08	2.20814e+08	5.37655e+08	1.47858e+09	2.75633e+09	3.46312e+09	3.02691e+09	2.06784e+09	1.14831e+09	4.89646e+08	2.00848e+08
VDLIKNKHMNADTDYSIAE	208	226	4	0	545.019	6	17	7.7304	7.96387	549.66	17.2314	1	0	3.89775	0.123984	-1	-17	0.0317597		176156	0	454081	274840	127218	104624	0	121151	0	406713	0	153484	692495	2.58781e+06	5.89529e+06	3.71191e+07	1.54658e+08	3.10393e+08	3.85433e+08	3.58427e+08	2.43182e+08	1.3637e+08	5.75831e+07	2.0561e+07
VDLIKNKHMNADTDYSIAEA	208	227	3	0	750.035	7	18					0
VDLIKNKHMNADTDYSIAEAA	208	228	2	0	1160.07	7	19	7.26295	7.5433	1163.31	5.07387	0.6	0					0.4078		0	248036	0	9.4068e+06	2.51222e+07	4.64221e+07	4.81641e+07	4.36401e+07	2.26683e+07	1.47752e+07	2.26495e+06	1.91059e+06	519588	2.30153e+06	0	1.37183e+06	0	263202	162586	2.32248e+06	0	756575	0	0	0	9464.56	0
VDLIKNKHMNADTDYSIAEAA	208	228	3	0	773.714	7	19	7.21632	7.66805	775.76	4.7166	0.6	0					0.151652		0	423287	6.52892e+06	4.87921e+07	1.27643e+08	2.12809e+08	2.28117e+08	1.7706e+08	1.20478e+08	5.26846e+07	1.95439e+07	6.85131e+06	149450	165191	2.59114e+06	0	0	1.04887e+06	278828	0	440155	187009	0	761441	0	116377	271315
VDLIKNKHMNADTDYSIAEAAF	208	229	3	0	822.737	7	20					0
VDLIKNKHMNADTDYSIAEAAFNKGETA	208	235	4	0	767.376	8	26					-1
VDLIKNKHMNADTDYSIAEAAFNKGETAM	208	236	3	0	1066.51	8	27	9.74077	10.4309	1074.29	21.3073	0.6	0					0.158188		204213	0	166198	211648	5.09611e+06	7.33056e+06	1.14228e+07	1.22374e+07	8.26066e+06	4.20104e+06	3.07866e+06	1.39636e+06	348099	1.90256e+06	2.95051e+06	3.04198e+06	3.27582e+07	9.38777e+07	1.84914e+08	4.10574e+08	6.94087e+08	1.02926e+09	1.31488e+09	1.46579e+09	1.39092e+09	1.11976e+09	7.79997e+08	5.28833e+08	2.7372e+08	1.41161e+08
LIKNKHMNA	210	218	2	0	534.803	5	7	3.49582	3.91907	536.005	1.70923	1	0	0.421781	0.820548	1	0	0.0807765		9.10025e+06	5.84821e+07	1.03627e+08	8.19048e+07	3.58829e+07	1.12961e+07	1.65679e+06	134306	42265.6	53573.9	0	74924.8	0
LIKNKHMNA	210	218	3	0	356.871	5	7	3.49582	3.731	357.645	1.62756	1	0	0.369072	0.130285	1	0	0.0536603		2.72421e+06	2.16916e+07	3.6562e+07	2.71448e+07	1.14372e+07	2.61892e+06	238351	91939.6	0	0	4478.35	0	0
LIKNKHMNADTD	210	221	2	0	700.354	5	10	3.43145	3.85632	702.032	2.48921	1	0	0.443218	0.826481	1	0	0.0951055		1.63283e+06	2.44264e+07	6.77792e+07	9.81486e+07	7.7806e+07	4.30341e+07	1.77636e+07	4.45802e+06	237667	0	55411.8	4529.96	5071.88	0	0	50238.2
LIKNKHMNADTD	210	221	3	0	467.238	5	10	3.43145	3.60585	468.365	2.51112	1	0	0.453114	-0.0928085	1	0	0.0757644		396277	7.9667e+06	2.54099e+07	3.37496e+07	2.77863e+07	1.57415e+07	6.32834e+06	1.86281e+06	78450.1	36678.8	0	0	0	0	0	0
LIKNKHMNADTDY	210	222	2	0	781.885	6	11	5.05047	5.503	783.956	3.15762	1	0	0.615497	0.928027		0	0.066212		1.52484e+07	1.42997e+08	4.95262e+08	9.32426e+08	1.06263e+09	8.29408e+08	4.78884e+08	2.11962e+08	8.4042e+07	2.87077e+07	6.10223e+06	405302	0	83311	0	358061	90817.5	0
LIKNKHMNADTDYSIA	210	225	3	0	611.977	6	14	6.0628	6.3432	613.958	4.80206	1	0	0.868246	0.296244		-2	0.116988		33715.1	452832	1.0634e+07	5.1245e+07	1.12378e+08	1.7493e+08	1.75536e+08	1.26567e+08	6.95055e+07	3.00749e+07	8.33453e+06	1.01019e+06	275910	825000	0	7987.38	1.69239e+06	0	0	9.0033e+06	0
LIKNKHMNADTDYSIAE	210	226	2	0	981.983	6	15	6.00057	6.99765	984.976	4.77333	1	0	0.756291	2.92669	-1	-2	0.660998		5.75996e+06	1.88435e+07	6.26613e+07	1.79585e+08	3.67644e+08	5.5238e+08	5.90264e+08	4.60635e+08	2.79352e+08	1.50534e+08	5.1866e+07	3.33226e+07	1.29145e+06	1.87426e+07	1.28897e+06	2.32097e+06	986632	476903	144165	2.10881e+06	97587.4	2.23647e+06
LIKNKHMNADTDYSIAE	210	226	3	0	654.991	6	15	6.03168	6.35878	656.969	4.72238	0.6	0					0.0796274		0	9.71346e+06	5.83827e+07	2.1034e+08	4.94811e+08	7.40713e+08	7.55275e+08	5.90819e+08	3.465e+08	1.66111e+08	6.9984e+07	2.23472e+07	3.60531e+06	3.29023e+06	0	0	4.79738e+06	38907.4	19059.9	4.67795e+06	0	0
LIKNKHMNADTDYSIAE	210	226	4	0	491.495	6	15	6.0628	6.26535	492.96	4.64614	1	0	0.717984	0.0105107	0	-2	0.0829211		0	157764	0	2.34566e+06	1.0278e+07	2.10395e+07	1.97697e+07	1.57516e+07	6.08691e+06	897220	460757	0	0	0	0	0	0	0	0	0	0	276876
LIKNKHMNADTDYSIAEAA	210	228	2	0	1053.02	6	17	6.53017	6.81063	1056.04	4.74211	1	0	0.578864	0.296489	1	-1	1.04148		0	174269	0	1.11389e+07	2.94322e+07	4.8574e+07	5.04056e+07	4.00963e+07	2.20623e+07	8.10335e+06	1.01551e+06	299960	185021	553464	0	171853	176738	245915	0	176691	12315.6	622365	0	398596
LIKNKHMNADTDYSIAEAA	210	228	3	0	702.349	6	17	6.56133	6.77947	704.511	5.19175	0.6	1					0.120773		0	0	2.89704e+06	2.52407e+07	6.52412e+07	9.63153e+07	1.26164e+08	8.14744e+07	4.53023e+07	6.75272e+07	8.66553e+06	2.62606e+06	1.48419e+07	213552	0	5.36046e+06	0	0	0	0	0	0	0	0
LIKNKHMNADTDYSIAEAAFNKGETA	210	235	3	0	951.468	7	24	9.02522	9.27945	958.612	19.6978	1	0	3.02646	0.200204		-15	0.11449		0	163492	219251	0	0	0	1.06612e+06	1.10401e+06	0	0	0	0	0	0	0	0	1.56967e+06	9.17009e+06	1.43097e+06	5.31576e+07	8.56478e+07	1.12705e+08	9.0935e+07	6.28666e+07	3.61541e+07	1.42906e+07	4.84886e+06	2.14578e+06	471424	0
LIKNKHMNADTDYSIAEAAFNKGETAM	210	236	3	0	995.148	8	25	9.1186	9.3054	997.409	4.89444	0.6	0					0.103875		0	0	1.61881e+06	1.16708e+07	4.48572e+07	7.75439e+07	9.22327e+07	9.00081e+07	6.69706e+07	4.00777e+07	1.80663e+07	8.24472e+06	1.87826e+06	682076	75089.7	0	164611	838254	0	617276	90914	0	877117	228652	0	1.1486e+06	0	0	617842	0
LIKNKHMNADTDYSIAEAAFNKGETAM	210	236	4	0	746.613	8	25	9.1186	9.22755	748.591	6.02492	1	0	0.407418	-0.33303	1	-1	0.186678		113096	0	132041	3.21707e+06	1.28815e+07	2.41944e+07	2.5434e+07	2.60651e+07	2.12038e+07	1.07344e+07	5.73098e+06	4.3249e+06	609960	4.11031e+06	146876	4.84563e+06	0	2.6421e+06	169495	2.45441e+06	381742	335312	0	361063	0	571707	346337	209809	0	0
IKNKHMNADTD	211	221	2	0	643.812	5	9	2.70632	3.02093	645.35	2.28244	1	0	0.464376	0.42183		-1	0.156112		566437	5.16554e+06	1.26187e+07	1.76521e+07	1.31345e+07	5.27177e+06	1.09208e+06	353153	0	0	0	0	0	0	0
IKNKHMNADTDY	211	222	2	0	725.343	5	10	4.47053	4.81653	727.437	3.28272	0.4	0					0.335849		3.09017e+06	3.12237e+07	1.15661e+08	2.19967e+08	2.41523e+08	1.75775e+08	9.06731e+07	3.85642e+07	1.64602e+07	1.13316e+07	9.40295e+06	6.28709e+06	1.78829e+06	772344	445454	42105.6
IKNKHMNADTDYSIA	211	225	2	0	860.92	6	13	6.3432	6.74828	865.717	8.52541	1	0	2.28133	0.753871	1	-6	0.369546		181707	552126	0	1.18972e+06	0	0	175458	1.35394e+07	4.86945e+07	7.76828e+07	6.68321e+07	4.12989e+07	1.50071e+07	2.50508e+06	308621	1.10427e+06	258139	353517	327424	1.79351e+06
IKNKHMNADTDYSIA	211	225	3	0	574.282	6	13	6.37437	6.6496	577.499	8.58266	1	1	2.30122	0.277281	1	-6	0.0499552		71139.5	0	0	236094	0	0	5.63486e+06	2.02521e+07	6.19484e+07	1.28698e+08	7.92692e+07	4.82587e+07	4.52226e+07	7.24421e+06	754763	3.08093e+06	0	93053.7	0	0
IKNKHMNADTDYSIAE	211	226	3	0	617.296	6	14	5.58092	6.0628	619.192	4.54925	0.6	0					0.0788711		0	141878	9.37409e+06	6.74607e+07	1.74547e+08	2.60978e+08	2.4433e+08	1.72511e+08	9.10985e+07	3.50784e+07	4.89874e+06	218199	422949	0	0	326147	139161	199316	214324	156336	1513.23
IKNKHMNADTDYSIAEAA	211	228	3	0	664.655	6	16					-1
DTDYSIA	219	225	1	0	784.336	4	5	6.42112	6.51458	785.493	0.710058	0.6	0					0.66112		7.6507e+06	8.25676e+06	4.86401e+06	202466	147839	800675	195347	0	167665	0
DYSIAE	221	226	1	0	697.304	4	4					0
YSIAEAA	222	228	1	0	724.351	4	5	5.78292	6.12507	726.054	1.27868	0.4	0					1.10958		909833	2.10644e+07	1.93043e+07	1.63721e+06	0	314993	108782	906677	306522	0
SIAEAA	223	228	1	0	561.288	3	4	3.2103	3.82497	561.961	0.362378	1	0	-0.272035	1.52311		1	0.111755		2.49542e+08	2.11001e+08	5.51308e+07	8.14844e+06	489431	463788	82539.2	252264
SIAEAAFNKGETA	223	235	1	0	1308.64	5	11	6.43668	6.71712	1313.27	3.8736	1	0	0.909542	0.296367		-1	0.44857		2.65583e+06	7.33736e+06	1.88342e+07	3.67601e+07	4.61669e+07	5.0509e+07	4.00999e+07	2.09903e+07	7.43493e+06	1.90524e+06	691585	353968	635666	0	171333	189798	176409
SIAEAAFNKGETAM	223	236	2	0	720.345	5	12	7.66805	8.19727	721.079	0.565727	0.6	0					0.26802		4.02485e+08	4.61833e+08	2.79127e+08	1.22513e+08	2.92431e+07	1.44765e+07	784210	2.39069e+06	627580	38272	2.4619e+06	486568	8.13359e+06	161029	1.44166e+07	138974	1.05322e+06	320633
IAEAAF	224	229	1	0	621.324	4	4	6.77947	7.2785	623.57	1.86984	0.4	0					0.640515		1.12912e+07	2.68011e+06	1.40143e+08	4.40719e+07	8.30702e+06	1.07054e+06	751074	1.34021e+06	257689
EAAFNKGETA	226	235	2	0	519.249	4	8	4.05018	4.48635	519.786	0.481446	0.6	0					2.18776		2.9729e+08	2.57964e+08	1.48266e+08	5.56547e+07	1.34271e+07	1.98539e+06	658039	443061	987.851	64203.3	51352.3	2.56221e+06	1.12023e+06
EAAFNKGETAM	226	236	1	0	1168.53	5	9	5.7208	6.14063	1169.24	-0.0294307	1	0	-0.696076	0.808008	1	-1	0.920214		7.0933e+07	5.59671e+07	2.09553e+07	1.15279e+06	0	635934	0	144081	0	0	123726	0	0	0	0
EAAFNKGETAM	226	236	2	0	584.769	5	9	5.59647	6.21847	585.234	0.186058	1	0	-0.58791	1.55002	1	0	0.054196		8.43713e+08	6.97104e+08	3.35621e+08	1.20648e+08	3.17324e+07	1.73063e+06	798557	159148	0	168250	0	110201	0	611620	109015
AAFNKGETA	227	235	2	0	454.727	4	7	3.731	4.3598	455.129	0.278922	1	0	-0.501295	1.57498		-1	0.0248058		1.33991e+09	9.67363e+08	3.68579e+08	1.13546e+08	3.1467e+07	1.27531e+07	4.51461e+06	886377	103599	41857	0	157657
AAFNKGETAM	227	236	1	0	1039.49	5	8	5.40928	5.75185	1040.42	0.258906	1	0	-0.535099	0.524415	1	0	0.095076		6.14131e+08	5.08828e+08	2.36855e+08	8.41211e+07	2.54631e+07	5.1181e+06	829453	60907.7	0	0	73405.7	89743.8	160340	0
AAFNKGETAM	227	236	2	0	520.247	5	8	5.40928	5.75185	520.724	0.280473	0.6	0					0.118814		4.10179e+09	3.32323e+09	1.43055e+09	4.89712e+08	1.69601e+08	5.15142e+07	7.03602e+07	1.2469e+07	7.13158e+06	751365	220213	407725	831705	274281
AAFNKGETAMT	227	237	2	0	570.771	5	9	5.06603	5.5186	571.19	0.108211	1	0	-0.626986	0.928149		1	0.135544		7.43362e+07	6.42204e+07	2.72197e+07	6.43035e+06	420381	0	0	58900.7	58290.6	358800	0	0	28154.3	32080.9	0
AAFNKGETAMTINGPWAWSNIDTSKVNY	227	254	3	0	1029.49	8	25					-1
FNKGETA	229	235	2	0	383.69	4	5	2.86357	3.90337	385.4	2.97602	0.4	1					1.78235		3.1977e+08	1.74971e+08	5.14083e+07	9.76638e+06	470979	703080	0	1.39866e+08	1.43998e+06	1.91616e+08
FNKGETAM	229	236	1	0	897.413	5	6	4.62832	5.14395	898.115	0.109245	1	0	-0.599049	1.15962	1	0	0.232244		2.20844e+08	1.45243e+08	5.12946e+07	1.46927e+07	984962	0	0	0	318869	376127	140678	11917.1
FNKGETAM	229	236	2	0	449.21	5	6	4.62832	5.14395	449.605	0.197047	1	0	-0.53294	1.15962	1	0	0.231042		1.08685e+09	6.89484e+08	2.48336e+08	6.20403e+07	4.70935e+07	3.48994e+06	1.46747e+06	89987.7	1.50346e+06	0	8.33289e+06	683783
NKGETAM	230	236	1	0	750.345	4	5	3.0367	3.59017	750.922	0.094677	1	0	-0.595761	1.29848	1	1	0.152617		3.66084e+08	1.96878e+08	5.89508e+07	1.34168e+07	2.33182e+06	158946	162288	0	23514.6	60068.3
NKGETAM	230	236	2	0	375.676	4	5	3.0367	3.57448	375.938	0.0418072	1	0	-0.643529	1.24092	1	1	0.0229629		8.37257e+08	4.48439e+08	1.09505e+08	1.87399e+07	2.93498e+06	559721	94086	241343	0	0
NKGETAMTINGPWAWSNIDTSKVNY	230	254	3	0	933.113	7	22					-1
NKGETAMTINGPWAWSNIDTSKVNYGVTVL	230	259	3	0	1089.54	8	27	11.5826	12.0976	1092.73	7.54373	0.6	0					0.337381		562941	0	2575.49	764506	749135	1.29133e+07	4.41476e+07	7.65103e+07	1.11183e+08	1.21702e+08	1.08078e+08	8.0225e+07	5.11433e+07	1.87852e+07	5.84131e+06	1.40217e+06	204392	160389	762803	233735	354780	0	507150	624771	1.77037e+06	1.08108e+06	2.77246e+06	2.07271e+06	546835	1.1302e+06
MTINGPWAWSNIDT	236	249	2	0	803.372	6	11	11.5983	12.1756	805.355	2.93127	1	0	0.522538	1.38602		1	0.095556		4.33965e+06	7.43222e+07	2.38706e+08	4.31976e+08	4.36258e+08	2.95654e+08	1.44585e+08	5.65582e+07	1.36176e+07	7.49604e+06	7.00729e+06	3.53344e+06	7.59285e+06	3.91589e+06	1.2696e+06	691347	2.01768e+06	809724
MTINGPWAWSNIDTSKVNY	236	254	3	0	733.018	7	16					-1
MTINGPWAWSNIDTSKVNYGVTVL	236	259	2	0	1333.67	7	21	12.16	13.2213	1337.89	6.77616	1	0	0.776404	3.16233	1	1	0.192916		461718	26660.6	2.52917e+07	1.16103e+07	9.61204e+07	1.69979e+08	3.52743e+08	5.47023e+08	6.75421e+08	6.24777e+08	4.93235e+08	3.08963e+08	1.62368e+08	6.7048e+07	2.07113e+07	2.40582e+06	797686	137420	4.38132e+06	0	2.63385e+06	144843	2.33384e+06	0	2.9526e+06	0	156877	123151	451706
MTINGPWAWSNIDTSKVNYGVTVL	236	259	3	0	889.448	7	21	12.1912	13.237	892.291	6.85296	0.6	0					0.11824		1.23816e+06	4.43058e+06	5.52721e+06	2.64691e+07	9.10886e+07	2.28256e+08	4.63357e+08	7.18638e+08	8.76908e+08	8.39223e+08	6.30179e+08	3.87128e+08	2.01949e+08	9.19353e+07	3.56898e+07	1.37948e+07	3.08517e+06	1.88023e+06	3.20928e+06	832735	1.19175e+06	3.54688e+06	3.05341e+06	2.74705e+06	2.17777e+06	1.62572e+06	1.27196e+06	796356	739964
MTINGPWAWSNIDTSKVNYGVTVLPTFKGQPSKPFVGVL	236	274	4	0	1063.06	9	33	12.0976	12.9543	1065.89	8.63511	1	0	0.500812	2.41157		1	0.0648781		279453	261594	1.27432e+06	120844	3.00729e+06	1.60384e+07	5.93404e+07	1.3996e+08	2.82954e+08	4.69804e+08	5.94323e+08	6.51657e+08	5.76474e+08	4.53351e+08	3.25948e+08	1.91664e+08	9.90015e+07	4.71448e+07	2.38145e+07	9.0284e+06	2.86275e+06	1.00986e+06	533910	454150	565886	154737	190922	117845	195674	360576
TINGPWAWSN	237	246	2	0	573.272	5	7	10.1452	10.6162	575.049	2.85693	0.4	1					0.54983		3.58619e+07	1.36947e+08	1.82348e+08	1.09904e+08	3.95471e+07	5.92973e+06	276351	40931.4	0	0	7.01629e+07	0	3.92651e+07
TINGPWAWSNI	237	247	2	0	629.814	5	8	11.6607	12.3318	631.167	1.93612	0.6	0					3.0782		1.89136e+06	4.26932e+07	8.83007e+07	7.2299e+07	3.19846e+07	5.12032e+06	138446	788173	629823	6.47855e+06	422001	673338	362074	318692
TINGPWAWSNIDT	237	249	2	0	737.852	5	10	10.7566	11.7388	739.703	2.8185	1	0	0.591976	2.87219		1	0.0926096		1.24178e+07	1.40936e+08	4.98219e+08	8.20207e+08	8.21386e+08	5.30752e+08	2.18139e+08	6.91037e+07	9.56041e+06	655317	330865	541766	655862	1.87327e+06	1.95229e+06	4.60412e+06
TINGPWAWSNIDTSKVNY	237	254	2	0	1033.5	6	15	10.5851	11.3957	1036.9	5.55128	1	0	0.990586	2.24243	1	1	0.271978		8.3601e+06	1.33992e+06	3.9581e+07	1.60832e+08	4.54521e+08	8.68242e+08	1.1003e+09	1.05341e+09	7.1867e+08	3.99887e+08	1.698e+08	5.75742e+07	2.43345e+07	7.90543e+06	1.79019e+07	953197	3.87034e+07	224704	7.68606e+07	645306	8.14879e+06	282714
TINGPWAWSNIDTSKVNY	237	254	3	0	689.337	6	15					-1
TINGPWAWSNIDTSKVNYGVTVL	237	259	2	0	1268.15	7	20	11.6295	12.7954	1272.3	6.77292	0.6	0					0.158269		310565	6.90515e+07	8.95382e+06	1.33666e+08	2.35335e+08	6.53357e+08	1.24902e+09	1.9589e+09	2.22159e+09	2.12985e+09	1.58376e+09	9.16694e+08	4.73634e+08	1.96755e+08	6.64926e+07	2.49231e+07	5.35034e+06	4.89397e+06	5.35693e+06	5.33117e+06	2.42057e+06	825937	90090.4	180635	102109	157956	0	107861
TINGPWAWSNIDTSKVNYGVTVLPTFKGQPSKPFVGVL	237	274	3	0	1373.4	9	32	11.8169	12.554	1377.08	8.52463	1	0	0.522155	1.97247	1	1	0.0864403		0	442488	0	912732	4.27002e+06	2.94571e+07	9.9103e+07	2.48345e+08	4.67959e+08	7.39129e+08	9.29844e+08	9.5794e+08	8.45491e+08	6.31019e+08	4.19276e+08	2.34294e+08	1.18154e+08	5.17441e+07	1.55946e+07	4.77585e+06	899186	851681	579979	168351	226364	154889	0	870436	0	0
TINGPWAWSNIDTSKVNYGVTVLPTFKGQPSKPFVGVL	237	274	4	0	1030.3	9	32	11.7544	12.5227	1033.04	8.44177	1	0	0.510459	2.08705	1	1	0.0463397		372188	9.70513e+07	2.32909e+06	7.96848e+06	1.87988e+07	1.34984e+08	2.10009e+08	4.99961e+08	9.82657e+08	1.52301e+09	1.93181e+09	1.98773e+09	1.73457e+09	1.26682e+09	8.53476e+08	5.02179e+08	2.5208e+08	1.12218e+08	5.02287e+07	1.77276e+07	7.25169e+06	1.84047e+06	2.77446e+06	1.59829e+06	3.07931e+06	2.45039e+06	6.60901e+06	1.08379e+06	1.51236e+06	424616
NIDTSKVNYGVTVL	246	259	2	0	761.909	5	12					-1
IDTSKVNYGVTVL	247	259	2	0	704.888	5	11	8.05718	8.48097	707.75	4.89137	1	0	1.32753	0.822505		1	0.314745		0	20847.5	4.61078e+06	3.41428e+07	1.2861e+08	2.62892e+08	2.35548e+08	1.40614e+08	5.2348e+07	8.32204e+06	1.37278e+06	5.69897e+06	5.09288e+06	4.33634e+06	724888	516512	0
IDTSKVNYGVTVLPTFKGQPSKPFVGVL	247	274	3	0	997.89	7	23					-1
DTSKVNYGVTVL	248	259	2	0	648.346	5	10					-1
DTSKVNYGVTVLPTFKGQPSKPFVGVL	248	274	3	0	960.195	7	22					-1
SKVNYGVTVL	250	259	1	0	1079.61	4	8	7.71483	7.9172	1083.2	2.94996	0.6	0					0.307952		183379	4.95787e+06	3.94379e+07	7.01963e+07	5.44141e+07	3.07932e+07	1.42906e+07	3.59539e+06	388602	7864.03	35695.6	0	0
SKVNYGVTVL	250	259	2	0	540.308	4	8	7.71483	8.32182	541.927	2.59706	0.6	0					0.092304		247732	9.57731e+07	3.49808e+08	6.13732e+08	4.18627e+08	1.70984e+08	4.7083e+07	4.30318e+06	106203	0	183660	348808	0
SKVNYGVTVLPTF	250	262	2	0	712.893	5	10					0
SKVNYGVTVLPTFKGQPSKPFVGVL	250	274	3	0	888.17	7	20	9.80295	10.457	890.109	4.17923	0.6	0					0.0460527		3.32627e+06	6.71526e+06	7.27404e+07	2.65714e+08	6.52283e+08	9.57433e+08	9.06859e+08	6.76729e+08	3.77785e+08	1.77879e+08	7.43745e+07	2.90031e+07	5.39384e+06	875605	329422	292741	0	0	549587	419924	360632	350153	399867	705297	545335	0	929722	276393
SKVNYGVTVLPTFKGQPSKPFVGVLSAGINAASPNKELAKE	250	290	4	0	1061.58	9	35					-1
KVNYGVTVL	251	259	2	0	496.792	4	7	7.79273	8.01052	497.947	1.71385	1	0	0.424764	0.0664217		1	0.298102		7.51372e+06	8.80412e+06	1.51545e+07	1.85422e+07	1.00368e+07	823252	70171.5	82802.8	0	66582.6	0	0
KVNYGVTVLPTFKGQPSKPFVGVL	251	274	3	0	859.16	7	19					-1
GVTVLPTF	255	262	1	0	833.477	4	5					-1
GVTVLPTFKGQPSKPFVGVL	255	274	2	0	1036.1	6	15	9.8185	10.379	1038.3	3.1219	1	0	0.258926	1.32424	1	1	0.496388		0	4.69387e+07	2.71476e+08	5.7695e+08	6.40718e+08	4.75258e+08	2.62149e+08	1.02404e+08	3.57173e+07	8.03913e+06	1.34107e+06	330772	4.87942e+07	59631.9	3.08963e+07	527247	224217	0	0	193851	263283	0
GVTVLPTFKGQPSKPFVGVL	255	274	3	0	691.07	6	15	9.80295	10.457	692.497	3.00371	1	0	0.223332	1.66747	1	1	0.0836518		6.68452e+06	1.49779e+08	7.00464e+08	1.65166e+09	1.92351e+09	1.38388e+09	7.65447e+08	3.24422e+08	1.29195e+08	4.79859e+07	1.45737e+07	7.16675e+06	3.50654e+06	1.13689e+06	2.08988e+06	778776	0	3.20516e+07	34318.1	206538	8.98563e+06	260247
GVTVLPTFKGQPSKPFVGVLSAGINAASPNKELAKE	255	290	3	0	1218.01	8	30					-1
GVTVLPTFKGQPSKPFVGVLSAGINAASPNKELAKE	255	290	4	0	913.758	8	30	9.69415	9.97412	916.385	8.31675	1	1	0.571082	0.294654	1	1	0.237664		0	172666	0	0	4.70021e+06	2.01897e+07	5.69318e+07	6.82256e+07	8.22232e+07	7.19951e+07	6.62318e+07	3.14321e+07	1.72824e+07	4.76263e+06	6.36639e+06	1.44254e+06	1.087e+06	212340	1.34593e+06	200109	5.92744e+06	0	243491	333728	442834	0	673673	33301.4	2.73403e+06	0
VTVLPTFKGQPSKPFVGVL	256	274	3	0	672.063	6	14					-1
TVLPTFKGQPSKPFVGVL	257	274	3	0	639.04	6	13					-1
PTFKGQPSKPFVG	260	272	2	0	695.38	5	9	6.2029	6.88857	698.594	5.57496	0.6	0					1.56093		9.56876e+06	5.88857e+07	3.90405e+07	1.51649e+07	2.20827e+06	363296	1.61549e+07	4.86032e+07	9.25812e+07	7.99033e+07	4.4066e+07	1.06736e+07	2.70949e+06	301395	538289
PTFKGQPSKPFVGVL	260	274	1	0	1601.9	5	11	8.63657	8.96302	1604.12	1.22464	0.4	0					0.323272		0	2.60196e+07	5.05019e+07	3.77687e+07	5.97327e+06	389448	0	0	0	0	0	0	0	0	0	0	0
PTFKGQPSKPFVGVL	260	274	2	0	801.456	5	11	8.54315	9.3054	802.773	1.64393	1	0	-0.00615874	2.06478	1	0	0.0661555		6.17805e+08	3.51803e+09	6.40556e+09	5.18734e+09	2.70339e+09	1.07707e+09	4.53771e+08	1.41694e+08	9.89416e+07	2.58822e+07	2.20351e+07	3.08331e+06	3.74454e+06	301139	308822	127453	705731
PTFKGQPSKPFVGVL	260	274	3	0	534.64	5	11	8.54315	9.27425	535.508	1.61605	1	0	-0.0176089	1.95045	1	0	0.0147719		8.48678e+08	4.93316e+09	9.15014e+09	7.44774e+09	3.76313e+09	1.47803e+09	5.34663e+08	1.99582e+08	8.50387e+07	4.64681e+07	1.82612e+07	7.25951e+06	796693	396042	511950	222053	201633
PTFKGQPSKPFVGVLSA	260	276	2	0	880.491	6	13					-1
PTFKGQPSKPFVGVLSA	260	276	3	0	587.33	6	13					-1
PTFKGQPSKPFVGVLSAGIN	260	279	3	0	682.046	6	16					-1
PTFKGQPSKPFVGVLSAGINAASPNKELAKE	260	290	3	0	1061.58	8	26	8.8542	9.32098	1063.94	5.18661	1	0	0.219887	0.980329	1	1	0.190581		4.29098e+06	207328	906243	3.14238e+07	1.21471e+08	2.64955e+08	3.87203e+08	3.74631e+08	3.13677e+08	2.05524e+08	1.00967e+08	4.58133e+07	2.39787e+07	6.0233e+06	1.1096e+06	5.90932e+06	246674	0	1.78915e+06	915298	568824	433403	559998	983943	947238	1.83779e+06	235968	187532	222723	457705
PTFKGQPSKPFVGVLSAGINAASPNKELAKE	260	290	4	0	796.436	8	26	8.97855	9.33655	798.459	6.18606	1	0	0.393544	0.58106	1	-2	0.36792		0	237567	1.50759e+07	7.6675e+07	2.39945e+08	4.59006e+08	6.46088e+08	6.61185e+08	5.15787e+08	3.2041e+08	1.72914e+08	7.65679e+07	3.27938e+07	1.08144e+07	5.56146e+06	1.06081e+06	2.89647e+06	966043	777689	57881.7	4.57931e+07	32185.6	1.58298e+08	12954	5.76967e+07	863273	0	0	0	65120.1
PTFKGQPSKPFVGVLSAGINAASPNKELAKEFLEN	260	294	3	0	1229.32	8	30	10.6474	10.8657	1231.72	4.96375	1	0	0.0661687	0.0683792	1	-1	0.210724		0	0	0	883482	6.33228e+06	1.93947e+07	2.74943e+07	3.65356e+07	2.89779e+07	1.67493e+07	6.50463e+06	511419	0	0	0	0	0	0	0	0	0	227804	493088	0	10381	357158	0	238090	219576	0
PTFKGQPSKPFVGVLSAGINAASPNKELAKEFLEN	260	294	4	0	922.245	8	30	10.5851	10.9281	924.114	5.25848	1	0	0.11055	0.525944	1	0	0.11186		0	442788	62123.5	5.79076e+06	3.39342e+07	7.14669e+07	1.06792e+08	1.23749e+08	1.04957e+08	7.18178e+07	4.03224e+07	2.0536e+07	6.31791e+06	5.75847e+06	696798	430699	1.70487e+06	1.56684e+06	131707	43802.8	1.24432e+06	355149	0	0	229301	0	319632	0	166450	246111
PTFKGQPSKPFVGVLSAGINAASPNKELAKEFLENYL	260	296	3	0	1321.37	9	32	12.2068	12.6825	1323.88	5.11796	0.6	0					0.206065		0	943223	157879	240644	1.43845e+07	3.29042e+07	5.50794e+07	6.994e+07	6.31717e+07	4.36451e+07	3.28294e+07	7.38648e+06	1.52073e+06	1.43822e+06	137318	0	0	0	6677.47	0	0	0	0	0	447925	808921	280667	0	0	0
PTFKGQPSKPFVGVLSAGINAASPNKELAKEFLENYL	260	296	5	0	793.227	9	32	12.3318	12.6668	795.067	6.79287	0.6	0					0.325199		434810	821364	761166	2.95477e+06	1.1828e+07	2.80209e+07	4.2381e+07	5.11199e+07	4.60253e+07	3.40033e+07	2.13854e+07	3.04667e+06	5.26298e+06	1.12933e+06	835875	289069	606192	232916	74521.7	163547	84660.2	76294.5	220973	65545.3	211123	15186.6	356285	268223	298886	719691
KGQPSKPFVGVL	263	274	2	0	628.872	5	8	7.83942	8.32182	629.695	0.88099	0.6	0					0.0510695		1.45672e+08	5.51224e+08	4.4367e+08	1.98225e+08	6.1979e+07	472349	1.28904e+06	871412	0	149780	0	0	139566	232513
KGQPSKPFVGVL	263	274	3	0	419.584	5	8	7.90165	8.43423	420.107	0.805222	0.6	0					0.0854206		4.49197e+07	1.60826e+08	1.21882e+08	4.90482e+07	1.03779e+07	1.88259e+06	227623	61409.9	198199	0	0	368247	0	0
VLSAGINAASPNKELAKE	273	290	3	0	604.667	6	15					-1
SAGINAASPNKE	275	286	2	0	579.791	5	9	2.88455	3.47875	583.683	7.13441	1	1	2.89984	1.44799		-6	0.455777		61295.3	5.89258e+06	2.07864e+07	3.89633e+07	8.84673e+07	2.31444e+08	4.55482e+08	5.69087e+08	6.03578e+08	4.86755e+08	3.27631e+08	1.79576e+08	7.17551e+07	2.21244e+07	3.90815e+06
SAGINAASPNKEL	275	287	1	0	1271.66	5	10					-1
SAGINAASPNKEL	275	287	2	0	636.333	5	10	5.42492	5.8917	638.352	3.31462	1	0	0.8161	0.980329	1	0	0.108046		372515	9.73794e+06	7.49464e+07	1.80143e+08	2.16555e+08	1.56765e+08	6.80554e+07	1.75766e+07	933901	193119	989956	482261	1.0586e+06	614903	312401	0
SAGINAASPNKELAKE	275	290	2	0	800.42	5	13	4.73833	5.34677	802.619	3.48719	1	0	0.530517	1.50023	1	0	0.0802118		2.34828e+07	3.20943e+08	1.5841e+09	3.81059e+09	5.51924e+09	4.61189e+09	2.57574e+09	1.09525e+09	3.95157e+08	1.28975e+08	4.42052e+07	1.29812e+07	4.27705e+06	334169	787547	34348.9	911561	177736	42177.1
SAGINAASPNKELAKE	275	290	3	0	533.949	5	13	4.78528	5.31552	535.407	3.46245	1	0	0.521921	1.21321	1	0	0.0320254		1.24687e+07	1.96146e+08	9.76149e+08	2.4977e+09	3.4215e+09	2.84985e+09	1.59263e+09	6.50678e+08	2.38284e+08	7.51346e+07	2.13783e+07	7.14086e+06	3.57223e+06	2.53031e+06	128479	172870	21850.7	49330.6	55932.6
SAGINAASPNKELAKEF	275	291	3	0	582.972	6	14					-1
SAGINAASPNKELAKEFL	275	292	2	0	930.497	6	15					-1
SAGINAASPNKELAKEFLEN	275	294	2	0	1052.04	6	17	8.43423	8.77647	1054.49	3.68028	0.6	0					0.107943		0	1.01226e+06	1.03011e+08	1.54406e+08	4.45032e+08	3.70023e+08	2.98923e+08	1.29287e+08	6.46637e+07	1.28797e+07	1.31511e+06	208608	437111	1.536e+06	0	1.91067e+06	287756	548998	0	0	0	0	0	1.6378e+06
SAGINAASPNKELAKEFLEN	275	294	3	0	701.695	6	17	8.79202	8.8231	703.482	4.13616	0.6	0					0.0802595		0	2.03472e+06	1.41253e+07	3.80878e+07	5.67776e+07	5.19107e+07	3.67307e+07	1.71002e+07	6.8805e+06	2.45528e+06	559488	0	1.99612e+06	3.53261e+06	0	4.97367e+06	1.18271e+06	1.3738e+06	336295	0	1.56822e+06	0	0	655634
SAGINAASPNKELAKEFLENYL	275	296	2	0	1190.11	6	19	11.2558	12.0352	1192.59	3.54604	0.6	0					0.0952473		820579	5.23846e+07	2.3515e+08	6.43849e+08	1.02184e+09	1.03203e+09	7.41549e+08	4.5638e+08	1.89928e+08	8.92723e+07	2.26254e+07	1.10263e+07	703664	275365	260528	552996	427117	1.32522e+06	665787	1.15687e+06	0	271048	530590	1.01198e+06	2.05523e+06	1.7654e+06
SAGINAASPNKELAKEFLENYL	275	296	3	0	793.745	6	19	11.2402	11.6607	795.399	3.55668	0.6	0					0.0251871		3.33839e+06	6.54628e+07	3.4118e+08	9.04426e+08	1.41754e+09	1.45086e+09	1.07725e+09	6.1799e+08	3.02839e+08	1.15642e+08	3.61233e+07	1.54239e+07	5.27535e+06	1.44502e+06	1.95534e+06	1.43281e+06	1.12837e+06	0	557729	751988	158008	1.07006e+06	1.6399e+06	1.12342e+06	1.01141e+06	738679
GINAASPNKELAKE	277	290	2	0	721.386	5	11	4.62832	4.754	723.542	3.48703	0.4	0					0.372554		151977	127885	382508	6.20892e+06	1.372e+07	7.42887e+06	437708	0	201059	0	0	0	0	0	0	355141	302694
AASPNKELAKE	280	290	2	0	579.312	5	8	3.39993	3.98202	581.238	3.18987	1	0	1.12001	1.40352	1	1	0.0434233		6.84012e+06	1.11615e+08	4.87654e+08	1.05176e+09	1.25691e+09	7.74231e+08	2.96927e+08	8.92471e+07	1.86134e+07	2.56687e+06	672006	92011.5	106685	0
AASPNKELAKE	280	290	3	0	386.544	5	8	3.38417	3.95052	387.796	3.09336	1	0	1.06551	1.34577	1	1	0.0424041		934176	3.02717e+07	1.41071e+08	3.12102e+08	3.332e+08	1.92953e+08	7.59459e+07	1.74795e+07	956780	349470	72185.7	92063.6	57715.3	0
AASPNKELAKEFLEN	280	294	2	0	830.931	5	12	7.96387	8.44978	832.956	3.07768	0.6	0					0.381147		0	1.34684e+07	8.14111e+07	1.91307e+08	2.33586e+08	1.66018e+08	8.06192e+07	2.19973e+07	834720	1.06928e+06	0	423688	151190	582463	0	744216	0	172118
AASPNKELAKEFLENYL	280	296	3	0	646.339	6	14	11.0059	11.6919	647.89	3.4941	1	0	0.446187	1.78492		1	0.494069		1.36034e+06	1.15801e+07	7.54637e+07	1.80594e+08	2.19922e+08	1.65846e+08	9.01229e+07	3.17637e+07	3.76298e+06	922406	1.00884e+06	1.00623e+06	1.43403e+06	962019	604018	5.15859e+06	1.51276e+07	8.75245e+06	1.23285e+06	748672	718064
LAKEFLENYL	287	296	2	0	620.335	5	8	10.7566	11.0371	620.825	0.219002	1	0	-0.557633	0.296672		1	0.327054		1.81309e+07	1.43314e+07	4.70961e+06	0	149067	0	156184	156243	61468	59010.5	474769	90806.5	134067	235746
FLENYL	291	296	1	0	798.403	4	4	9.4299	10.7097	799.01	0.108799	1	0	-0.558426	3.96447	1	1	0.975386		8.86154e+09	4.44925e+09	1.44004e+09	5.56873e+08	2.02358e+07	2.20162e+07	1.38856e+07	662035	812944
FLENYL	291	296	2	0	399.705	4	4	9.8185	10.301	399.862	-0.184307	1	0	-0.889458	1.03807	1	1	0.11387		4.83469e+07	1.84024e+07	1.0923e+06	222057	0	0	0	0	0
YLLTDEGL	295	302	1	0	923.472	4	6	9.6475	10.2543	925.25	1.22782	1	0	0.243156	1.49405		1	0.44071		1.30915e+08	4.70461e+08	4.82775e+08	1.64646e+08	5.997e+07	1.5298e+07	5.88835e+06	1.51256e+06	2.93052e+06	2.56284e+06	3.52748e+06
YLLTDEGLEAVNKDKPLGA	295	313	2	0	1023.54	6	16	8.80757	9.3677	1025.13	1.97607	0.6	0					0.386259		8.05022e+07	3.92742e+08	6.74656e+08	7.05358e+08	4.46468e+08	2.36731e+08	8.85507e+07	4.42757e+07	4.05095e+07	4.44865e+07	3.1159e+07	9.23978e+06	1.51489e+06	227697	577239	0	1.17811e+06	0	250423	569018	0	0	695224
YLLTDEGLEAVNKDKPLGA	295	313	3	0	682.697	6	16	8.79202	9.39882	683.867	2.30283	0.6	0					0.951967		1.77663e+08	9.19482e+08	1.61732e+09	1.5985e+09	1.08679e+09	5.68761e+08	2.45908e+08	1.34808e+08	1.39722e+08	1.57914e+08	1.27128e+08	7.36796e+07	2.94799e+07	1.45563e+07	5.54081e+06	1.62523e+06	683764	2.26036e+06	349627	262908	1.52798e+07	0	593576
LTDEGL	297	302	1	0	647.325	4	4	6.04725	6.81063	648.779	1.0887	1	0	0.548265	2.06894		1	1.13687e-13		6.79236e+08	1.76118e+09	1.51773e+09	4.43281e+08	7.4856e+07	1.20874e+07	939043	1.24563e+06	1.24454e+06
LTDEGLE	297	303	1	0	776.367	4	5	5.40928	5.814	777.858	1.05416	1	0	0.271152	0.752525		1	0.676417		4.15485e+07	1.18426e+08	9.41336e+07	2.66642e+07	3.17326e+06	197136	1.59709e+06	289860	1.04662e+06	805555
LTDEGLEA	297	304	1	0	847.404	4	6	5.76738	5.985	849.047	1.16608	1	0	0.19667	0.06581		1	0.354105		2.81732e+07	6.90837e+07	6.38182e+07	2.54381e+07	3.74499e+06	185360	437499	523125	211722	216268	1.8133e+06
LTDEGLEAVNKDKPLGA	297	313	2	0	885.468	6	14	6.90415	7.51212	886.729	1.49658	1	0	-0.198382	1.49851	1	1	0.050597		1.13127e+09	3.23984e+09	4.24759e+09	3.30173e+09	1.93647e+09	8.96013e+08	3.73635e+08	1.56007e+08	8.17846e+07	2.81902e+07	3.67566e+07	5.07115e+06	5.74082e+06	457511	628163	27734.8	67875.5	16842.3	349207	4.68502e+06	5.89171e+06
LTDEGLEAVNKDKPLGA	297	313	3	0	590.647	6	14	6.88857	7.49652	591.55	1.68277	1	0	-0.138299	1.49845	1	1	0.0709455		1.10762e+09	3.33431e+09	4.52162e+09	3.64814e+09	2.08047e+09	9.36435e+08	3.85848e+08	1.61268e+08	6.92258e+07	3.58205e+07	1.71497e+07	9.38522e+06	2.6152e+06	395008	726292	132529	6.95239e+06	3.12776e+07	1.05408e+07	4.46119e+07	9.30889e+07
LTDEGLEAVNKDKPLGAVA	297	315	2	0	970.52	6	16	7.43418	7.71483	971.771	1.37154	0.4	0					0.154		1.20416e+07	8.70376e+06	1.9975e+07	1.09904e+07	1.02206e+07	294512	1.24149e+06	160504	149398	0	302483	0	504038	0	324746	141687	295763	0	550096	0	0	0	0
LTDEGLEAVNKDKPLGAVAL	297	316	2	0	1027.06	6	17	8.72983	8.86973	1028.51	1.68772	0.6	0					0.904383		6.4875e+06	1.55699e+07	2.4744e+07	1.91844e+07	5.49917e+06	1.2602e+06	355157	0	265883	284913	0	893176	277521	0	0	562313	736144	617818	0	0	0	261797	759718	0
LTDEGLEAVNKDKPLGAVALKSYEEE	297	322	3	0	940.15	7	23	8.35642	8.49652	941.595	2.68519	0.6	0					0.754348		2.21067e+08	6.55853e+08	1.25029e+09	1.71654e+09	1.74531e+09	1.3601e+09	8.50006e+08	4.49347e+08	2.18966e+08	9.56246e+07	6.59979e+07	1.7459e+07	9.72166e+06	2.62929e+07	7.31045e+06	4.92964e+06	6.34362e+06	1.68789e+06	260760	1.08132e+08	231995	0	6.144e+07	56545.4	0	1.38744e+07	0	0	1.09395e+06	531501
TDEGLEAVNKDKPLGA	298	313	2	0	828.926	5	13	6.35878	6.48343	830.26	1.72191	1	0	-0.0829288	-0.275406		1	1.72012		2.15954e+06	4.56883e+06	4.07782e+06	2.38143e+06	152971	274356	137297	184997	298445	0	0	0	0	0	138659	0	0	556877	125035
EGLEAVNKDKPLGAVALKSYEEELA	300	324	2	0	1337.2	7	22					-1
EAVNKDKPLGA	303	313	1	0	1141.62	5	8	3.96628	4.51793	1142.67	0.391466	1	0	-0.460243	1.29182	1	1	0.579287		1.44301e+08	1.58245e+08	8.14061e+07	2.8682e+07	7.62929e+06	421128	41137.5	43749.1	0	0	8313.35	0	30813.5	0
EAVNKDKPLGA	303	313	2	0	571.314	5	8	3.96628	4.56528	571.892	0.495211	1	0	-0.401659	1.4656	1	1	0.0182596		4.06998e+09	4.3784e+09	2.35707e+09	9.05064e+08	3.02105e+08	1.07773e+08	4.34192e+07	1.99059e+07	7.39157e+06	1.04204e+06	297362	0	288211	0
EAVNKDKPLGA	303	313	3	0	381.212	5	8	3.96628	4.54952	381.583	0.454508	1	0	-0.424643	1.40774	1	1	0.022151		5.27228e+08	5.83509e+08	3.01064e+08	1.13507e+08	3.82816e+07	1.07551e+07	2.43043e+06	313628	22718.7	71129	0	24015.1	0	0
EAVNKDKPLGAVAL	303	316	2	0	712.909	5	11	7.13778	7.55888	713.698	0.742549	0.6	0					0.205664		1.27044e+08	1.59218e+08	1.08882e+08	4.38277e+07	1.53486e+07	3.55482e+06	1.31108e+06	1.08019e+07	266620	8.42784e+06	0	110529	151779	109420	0	0	0
EAVNKDKPLGAVALKS	303	318	2	0	820.472	5	13					0
EAVNKDKPLGAVALKS	303	318	3	0	547.317	5	13					-1
EAVNKDKPLGAVALKSYEEE	303	322	2	0	1095.57	6	17	7.69925	7.94832	1098.53	4.64555	0.6	0					1.22618		1.65593e+07	2.21621e+07	4.25786e+07	1.02277e+08	2.13932e+08	2.61018e+08	2.43683e+08	1.62158e+08	8.14595e+07	3.42675e+07	1.20175e+07	4.62137e+06	8.97383e+06	1.15419e+07	2.12661e+07	2.05627e+07	1.48177e+07	6.67254e+06	1.07421e+06	0	404420	0	1.44303e+06	0
EAVNKDKPLGAVALKSYEEE	303	322	3	0	730.714	6	17	7.7304	8.22842	732.528	4.15687	0.6	0					0.0769879		1.38801e+08	2.22557e+08	5.18952e+08	1.3913e+09	2.73578e+09	3.50785e+09	3.0692e+09	2.09735e+09	1.19081e+09	4.96105e+08	2.03103e+08	1.05543e+08	4.00554e+07	2.87384e+07	1.51365e+07	6.22891e+06	1.73284e+06	864417	259671	151258	618286	282949	429415	724345
EAVNKDKPLGAVALKSYEEEL	303	323	3	0	768.409	6	18	8.94747	9.02522	769.729	2.60225	1	0	-0.0281983	-0.447544		-1	0.160958		868755	1.46266e+07	3.16879e+07	3.78694e+07	3.5082e+07	2.39335e+07	1.49936e+07	4.23246e+06	1.95751e+06	746003	143247	0	0	0	12780.1	344347	1.28642e+06	0	0	0	0	287427	0	0	1.78115e+06
EAVNKDKPLGAVALKSYEEELAKDPRIAATME	303	334	3	0	1162.94	8	28					-1
EAVNKDKPLGAVALKSYEEELAKDPRIAATME	303	334	4	0	872.459	8	28	9.3054	9.50765	874.086	4.39093	1	0	0.0271397	0.00940956	1	1	0.158345		526418	0	751734	8.27059e+06	2.176e+07	3.44156e+07	4.00745e+07	3.23164e+07	2.57995e+07	1.43093e+07	5.83567e+06	1.26326e+06	699611	0	0	155131	0	254084	0	0	0	170107	13711.9	0	180468	0	418886	0	239941	0
AVNKDKPLGA	304	313	2	0	506.793	4	7	3.74663	4.3598	507.29	0.409225	1	0	-0.417202	1.5176	1	1	0.0697726		2.79604e+08	2.75247e+08	1.33521e+08	4.57173e+07	1.158e+07	1.38776e+06	465711	395165	111843	287886	3857.26	0
AVNKDKPLGA	304	313	3	0	338.198	4	7	3.69972	4.32822	338.515	0.367832	1	0	-0.443916	1.57388	1	1	0.350369		3.85907e+07	3.90389e+07	1.61748e+07	3.38981e+06	450744	34364.5	0	0	0	1.1495e+06	0	0
AVNKDKPLGAVALKSYEEE	304	322	2	0	1031.05	6	16	7.07552	7.21632	1032.55	1.78424	1	0	-0.177526	-0.216131	1	-1	0.359654		1.79678e+06	8.14889e+06	9.85303e+06	1.12273e+07	4.91962e+06	3.9161e+06	325516	359444	0	0	159958	0	0	160068	0	483422	0	354667	0	143718	0	0	0
AVNKDKPLGAVALKSYEEE	304	322	3	0	687.7	6	16	7.13778	7.1689	688.544	1.31835	1	0	-0.309069	-0.618703	1	-1	0.0455317		3.49978e+06	8.86175e+06	1.21299e+07	1.02235e+07	7.42186e+06	3.28754e+06	432097	0	306761	0	0	0	156364	0	0	0	0	0	0	0	0	0	0
VNKDKPLGA	305	313	1	0	941.541	4	6	3.52732	3.74663	942.246	0.158991	1	0	-0.561594	0.0720495	1	1	0.349109		9.39364e+06	8.17018e+06	2.08392e+06	139158	77288.8	0	0	139267	0	0	0
VNKDKPLGA	305	313	2	0	471.274	4	6	3.30518	4.1707	471.812	0.529672	0.6	0					1.37623		2.98634e+08	2.69224e+08	1.43229e+08	6.44515e+07	2.32218e+07	2.90962e+06	241935	0	36751.3	30889	62799.8
VNKDKPLGAVALKSYEEE	305	322	2	0	995.528	6	15	7.29405	7.5433	996.533	0.836154	0.2	0					0.377678		2.90347e+07	2.33105e+07	3.0434e+07	1.33384e+07	7.29503e+06	1.77567e+06	1.16407e+06	0	193218	0	316941	0	312742	400194	462177	0	394472	0	927120	0	358668	0
VALKSY	314	319	2	0	340.703	4	4	4.97252	5.37802	341.289	0.759766	0.4	0					0.325294		1.34118e+06	1.46868e+07	4.50453e+06	48393.1	0	0	42821.1	0	0
VALKSYE	314	320	1	0	809.44	4	5	5.44055	5.54977	811.929	2.00578	0.4	0					3.29889		0	0	1.79181e+07	1.01109e+07	1.37163e+06	151923	76337.5	133613	0	0
VALKSYE	314	320	2	0	405.224	4	5	5.26868	5.78292	406.122	1.31249	0.4	0					0.217964		4.45817e+07	2.59337e+08	3.2361e+08	1.18486e+08	2.58903e+07	3.82024e+06	793460	0	0	0
VALKSYEEE	314	322	1	0	1067.53	4	7	5.34677	5.8917	1069.69	1.54265	1	0	0.314276	1.26716	1	0	4.37579		1.03511e+08	4.4987e+08	5.66744e+08	3.84451e+08	1.65675e+08	5.14841e+07	8.31046e+06	555546	908680	1.33945e+06	487428	521729
VALKSYEEE	314	322	2	0	534.266	4	7	5.34677	5.8917	535.354	1.55186	1	0	0.320221	1.26716	1	0	0.0960258		7.21782e+08	2.92193e+09	3.72726e+09	2.52325e+09	1.06259e+09	3.67974e+08	8.27368e+07	2.91885e+06	151805	4.78929e+06	1.29578e+07	3.64836e+06
VALKSYEEEL	314	323	1	0	1180.61	5	8	7.9172	8.37198	1182.89	1.58368	1	0	0.212994	0.936285	1	1	4.41155		8.66529e+06	9.85133e+07	1.33924e+08	1.00068e+08	4.68253e+07	8.85377e+06	211611	0	0	196839	57846.6	16925.8	266093	0
VALKSYEEEL	314	323	2	0	590.808	5	8	7.85498	8.44978	591.991	1.66494	1	0	0.258885	1.45019	1	1	0.081204		2.79671e+08	1.2882e+09	1.78602e+09	1.26907e+09	7.01055e+08	2.31833e+08	7.92487e+07	710063	1.82294e+06	881964	1.01805e+06	6.0816e+06	1.3491e+06	7.94154e+06
VALKSYEEELAKDPRIAA	314	331	2	0	1002.04	6	15					0
VALKSYEEELAKDPRIAATM	314	333	3	0	745.728	7	17	8.8231	9.04078	747.462	3.81361	0.6	1					0.13011		357219	601778	8.15218e+06	2.22916e+07	3.43399e+07	5.06532e+07	2.89691e+07	1.73223e+07	1.89185e+07	1.55311e+06	0	646436	0	0	0	200562	0	215743	0	0	252546	0	0	144245	0
VALKSYEEELAKDPRIAATME	314	334	3	0	788.742	7	18	8.66765	8.91637	790.58	4.05332	0.6	0					0.137814		7.56827e+06	868595	3.31788e+07	9.1416e+07	1.41673e+08	1.54382e+08	1.33644e+08	8.84275e+07	4.78292e+07	1.75055e+07	3.98086e+06	179017	0	164945	420140	400191	232230	0	388395	6.10041e+06	6.00957e+06	1.42958e+06	1.43549e+06	2.21513e+06	255447	0
VALKSYEEELAKDPRIAATMENAQKGEIM	314	342	3	0	1079.22	8	26					0
VALKSYEEELAKDPRIAATMENAQKGEIMPNIPQMSA	314	350	5	0	815.613	9	32	9.88075	10.1764	817.82	8.44061	1	0	0.510295	0.352155		-3	0.249587		287313	384075	121193	640472	430928	1.88746e+06	8.49206e+06	2.3807e+07	4.26706e+07	5.80843e+07	7.50398e+07	7.55432e+07	6.04759e+07	4.89553e+07	3.00513e+07	1.51733e+07	7.41397e+06	3.62306e+06	770900	584820	200659	140668	129173	0	0	170041	134784	172398	347143	452882
KSYEEE	317	322	1	0	784.336	4	4	2.94223	3.59017	785.888	1.10498	1	0	0.56666	1.6452	1	1	0.852639		2.56514e+07	3.93757e+07	2.47779e+07	8.51295e+06	9.50314e+06	2.52369e+06	453905	615290	29239.6
KSYEEE	317	322	2	0	392.672	4	4	3.0367	3.25775	393.28	0.769819	1	0	0.188126	0.0784114	1	1	0.0336624		4.13242e+07	5.83092e+07	3.75995e+07	1.3388e+07	3.18645e+06	40996.5	0	0	0
KSYEEEL	317	323	2	0	449.214	4	5	6.04725	6.91973	450.022	1.0967	0.6	0					1.28323		1.12391e+08	1.91224e+08	1.37444e+08	5.6072e+07	1.40738e+07	1.53995e+06	630450	471680	1.61466e+07	2.62415e+06
KSYEEELAKDPRIAA	317	331	3	0	573.969	6	12					-1
KSYEEELAKDPRIAATME	317	334	3	0	694.345	6	15					-1
KSYEEELAKDPRIAATMENAQKGEIMPNIPQMSA	317	350	4	0	948.467	9	29					-1
YEEELAKDPRIAATME	319	334	2	0	933.451	6	13					0
YEEELAKDPRIAATME	319	334	3	0	622.636	6	13					-1
EELAKDPRIAATME	321	334	2	0	787.398	6	11					-1
EELAKDPRIAATME	321	334	3	0	525.268	6	11	7.1689	7.21632	527.206	4.83871	0.4	0					0.239864		0	0	131059	617718	1.88478e+06	7.47365e+06	4.44657e+06	1.54004e+06	429160	1.80481e+06	270111	161050	0	0	0	0	0	0
EELAKDPRIAATMENAQKGEIMPNIPQMSA	321	350	3	0	1095.21	8	25	9.08748	9.35213	1098.72	8.41777	0.6	1					0.153793		0	0	0	1.15323e+06	187179	2.2334e+07	3.68862e+07	1.33339e+07	4.74736e+07	4.88283e+07	3.81125e+07	4.20709e+07	4.15202e+07	3.384e+07	3.09132e+07	2.46154e+07	1.43674e+07	4.90723e+06	1.99345e+06	1.48083e+06	0	0	254767	0	244387	471510	0	0	0	0
ELAKDPRIAATME	322	334	2	0	722.877	5	10					-1
LAKDPRIAA	323	331	2	0	477.79	4	6	4.42305	4.78528	479.014	1.89263	1	0	0.743712	0.596598	1	1	0.0586588		1.73855e+07	1.12932e+08	2.11951e+08	1.7422e+08	7.7888e+07	2.37657e+07	4.87316e+06	87352.4	41028.9	0	0
LAKDPRIAA	323	331	3	0	318.863	4	6	4.42305	4.73833	319.668	1.85923	1	0	0.718566	0.424277	1	1	0.0701471		3.02332e+06	2.88336e+07	5.54237e+07	4.30895e+07	1.86792e+07	4.94704e+06	277165	247629	0	0	0
LAKDPRIAAT	323	332	2	0	528.314	4	7	3.98202	4.4389	529.59	1.94167	1	0	0.571789	0.943992		1	0.07316		1.93297e+06	2.88911e+07	6.11582e+07	5.45773e+07	2.63646e+07	7.44102e+06	232766	0	0	0	32526.4	0
LAKDPRIAATM	323	333	2	0	593.834	5	8					-1
LAKDPRIAATM	323	333	3	0	396.225	5	8					-1
LAKDPRIAATME	323	334	2	0	658.356	5	9	5.62757	6.21847	659.728	1.91289	0.6	0					0.0912653		8.70938e+07	6.04717e+08	1.12256e+09	9.74865e+08	5.18673e+08	2.16665e+08	6.23324e+07	1.96397e+07	1.70523e+07	2.74862e+07	1.42348e+07	3.41546e+06	1.59703e+06	9694.25	802452
LAKDPRIAATME	323	334	3	0	439.239	5	9	5.68972	6.17177	440.091	1.72369	1	0	0.183908	1.03636	1	0	0.0531641		1.96033e+07	1.80821e+08	3.25637e+08	2.84376e+08	1.48657e+08	5.11811e+07	9.23371e+06	0	0	0	0	0	492372	0	0
LAKDPRIAATMENAQKGEIM	323	342	2	0	1094.07	7	17	7.68367	8.32182	1098.35	7.1641	0.6	0					1.07392		287331	2.26144e+06	1.24161e+07	3.28667e+07	4.16344e+07	8.58262e+07	2.03005e+08	3.66301e+08	4.52507e+08	3.92773e+08	2.53278e+08	1.30061e+08	4.82911e+07	1.99083e+07	4.93119e+06	8.84548e+06	1.4876e+07	2.54428e+07	2.48756e+07	1.78429e+07	9.06788e+06	1.32528e+06	0	424946	0
LAKDPRIAATMENAQKGEIM	323	342	3	0	729.714	7	17	7.7304	8.22842	732.509	6.98065	0.6	0					0.0537559		1.25034e+06	1.30994e+07	7.43762e+07	1.53431e+08	2.25556e+08	5.47505e+08	1.50222e+09	2.80144e+09	3.58713e+09	3.0692e+09	2.09735e+09	1.19081e+09	4.96105e+08	2.03103e+08	1.03845e+08	4.4022e+07	3.24653e+07	1.96906e+07	8.60633e+06	2.87364e+06	696527	110883	0	453757	282949
LAKDPRIAATMENAQKGEIMPNIPQM	323	348	3	0	956.491	8	21	9.00967	9.35213	958.525	4.21634	1	1	0.225728	0.524048	1	-2	0.188663		1.79496e+07	0	1.17968e+06	8.61526e+07	6.16724e+07	9.87377e+07	1.37354e+08	1.09236e+08	7.62583e+07	4.91624e+07	1.92062e+07	8.08343e+06	3.13971e+06	954204	0	1.48676e+06	182053	402945	777707	189185	171222	804460	0	575.975	734538	0	412363	639601	414106	180059
LAKDPRIAATMENAQKGEIMPNIPQM	323	348	4	0	717.62	8	21					-1
LAKDPRIAATMENAQKGEIMPNIPQMSA	323	350	2	0	1513.27	8	23	8.74538	9.00967	1517.19	5.86827	0.6	0					0.356178		447713	1.30317e+06	1.24664e+06	2.40078e+06	3.4391e+06	6.11704e+06	2.30445e+07	3.43776e+07	3.55741e+07	3.41727e+07	2.06397e+07	8.32059e+06	707661	721091	0	0	0	0	0	0	377896	0	0	0	0	0	0	0	0	0
LAKDPRIAATMENAQKGEIMPNIPQMSA	323	350	3	0	1009.18	8	23	8.63657	8.91637	1012.03	6.57425	0.6	0					0.0538468		1.06339e+07	1.76487e+07	2.20541e+07	4.59639e+07	1.38152e+08	3.13832e+08	5.77942e+08	8.17281e+08	9.15298e+08	8.7808e+08	6.86557e+08	4.61735e+08	2.972e+08	1.66681e+08	8.55433e+07	4.26894e+07	1.74014e+07	6.51716e+06	3.86102e+06	4.32122e+06	1.93382e+06	977675	383873	0	0	1.53036e+06	258385	327812	0	519182
LAKDPRIAATMENAQKGEIMPNIPQMSA	323	350	4	0	757.137	8	23	8.72983	9.3677	759.281	6.60545	0.6	0					0.0713587		958824	1.91014e+06	7.08166e+06	3.38918e+07	1.0495e+08	2.44545e+08	4.00412e+08	5.46959e+08	6.06327e+08	5.61305e+08	4.45654e+08	3.21034e+08	1.91203e+08	1.01655e+08	4.98399e+07	2.09997e+07	5.73809e+06	2.17156e+06	2.04595e+06	4.41602e+06	306958	8.19608e+06	850612	2.75679e+06	1.0904e+06	3.15219e+06	1.8945e+06	1.96831e+06	2.60692e+06	1.61555e+06
LAKDPRIAATMENAQKGEIMPNIPQMSAF	323	351	3	0	1058.2	8	24	9.86518	10.7722	1061.08	6.54215	0.6	0					0.0658511		1.22877e+06	9.0654e+06	2.46103e+07	1.30259e+08	4.70522e+08	1.1349e+09	2.14399e+09	3.12236e+09	3.6582e+09	3.47031e+09	2.74309e+09	1.78896e+09	1.04796e+09	5.80712e+08	2.84595e+08	1.26818e+08	6.24939e+07	2.5593e+07	1.25994e+07	8.70799e+06	1.55221e+06	219655	2.90925e+06	899429	454301	1.38465e+06	995204	2.09179e+06	1.00036e+07	6.85568e+06
LAKDPRIAATMENAQKGEIMPNIPQMSAF	323	351	4	0	793.904	8	24	10.083	10.7097	796.163	6.95938	0.6	0					0.108566		341998	893069	5.26459e+06	4.30468e+07	1.45547e+08	3.59109e+08	6.4739e+08	9.25151e+08	1.01031e+09	9.49291e+08	7.23568e+08	4.76241e+08	2.79795e+08	1.43161e+08	6.68741e+07	2.34805e+07	9.24678e+06	3.06994e+06	353788	1.11038e+06	437441	681712	1.25398e+06	230986	984611	2.65492e+06	1.07095e+06	9.60447e+06	1.00213e+07	6.53823e+06
AKDPRIAAT	324	332	2	0	471.772	4	6	3.25775	4.1864	472.34	0.59792	0.6	0					0.270007		8.67649e+07	1.43323e+08	6.60536e+07	2.3801e+07	4.80913e+06	238667	0	36751.3	0	49363.6	0
AKDPRIAATM	324	333	2	0	537.292	5	7	5.25307	5.4874	538.25	1.22828	0.6	0					0.0894485		3.54846e+07	1.45659e+08	1.41225e+08	7.41564e+07	2.86506e+07	7.77482e+06	3.58373e+06	127546	241056	16117.4	125675	246410	246008
AKDPRIAATME	324	334	2	0	601.814	5	8	5.05047	5.54977	602.912	1.43973	1	0	0.131708	1.09967	1	-1	0.157		2.16289e+08	6.97936e+08	6.65129e+08	3.77372e+08	1.567e+08	5.09978e+07	1.55569e+07	1.77704e+07	2.88077e+07	2.82248e+07	1.76595e+07	3.50787e+06	1.15445e+06	1.20874e+06
AKDPRIAATME	324	334	3	0	401.545	5	8	5.05047	5.34677	402.198	1.20178	1	0	-0.00266342	0.354602	1	-2	0.0820704		2.67428e+07	9.02269e+07	9.38383e+07	4.76618e+07	1.76334e+07	4.42696e+06	253604	151675	2.03694e+06	665379	143091	1.249e+06	220613	78628.3
AKDPRIAATMENAQKGEIM	324	342	2	0	1037.52	7	16					0
AKDPRIAATMENAQKGEIM	324	342	3	0	692.019	7	16	7.46535	7.76158	693.232	2.30468	0.6	0					0.183433		1.24765e+06	3.62869e+07	9.63682e+07	1.23233e+08	1.00552e+08	5.97245e+07	2.85474e+07	1.26008e+07	1.81835e+06	610143	1.53241e+06	2.8658e+06	3.08778e+06	1.66523e+06	792040	254204	0	131914	0	133932	0	0	28551.4	214974
AKDPRIAATMENAQKGEIMPNIPQM	324	348	3	0	918.796	8	20	8.77647	8.91637	921.184	5.35208	0.6	1					0.318199		0	0	3.13034e+06	8.18639e+06	2.27529e+07	4.24394e+07	2.8563e+07	2.10673e+07	2.63668e+07	3.794e+06	1.55526e+06	4.1228e+06	247070	0	0	0	498410	2.21331e+06	0	3.77267e+06	2.07887e+06	2.42543e+06	1.22181e+06	506321	1.40341e+06	0	242768	0	468160
AKDPRIAATMENAQKGEIMPNIPQMSA	324	350	2	0	1456.72	8	22	8.5276	8.72983	1460.38	5.40786	1	0	0.429171	0.00934839	-3	-1	0.243605		0	0	0	0	3.54687e+06	1.31791e+07	2.30262e+07	2.95875e+07	2.81212e+07	1.71162e+07	7.08776e+06	816591	842610	0	0	388552	0	0	0	0	0	0	0	0	0	0	0	0	0	0
AKDPRIAATMENAQKGEIMPNIPQMSA	324	350	3	0	971.486	8	22	9.19643	9.6786	978.915	20.3908	1	0	3.50584	1.03679	-1	-17	0.178997		5.93963e+06	63826.2	174546	2.53438e+06	4.62511e+06	8.70168e+06	1.96849e+07	2.09719e+07	1.56888e+07	1.515e+07	7.36262e+06	2.79656e+06	4.89689e+06	1.16012e+06	243023	1.78058e+06	221682	1.78723e+06	5.15234e+07	2.62171e+08	7.97775e+08	1.55651e+09	2.10631e+09	2.10475e+09	1.5927e+09	6.58218e+08	1.93518e+07	835293	973017	914212
AKDPRIAATMENAQKGEIMPNIPQMSA	324	350	4	0	728.866	8	22	9.212	9.57498	734.403	20.2485	0.6	0					0.0832729		378557	108885	3.70124e+06	352640	738780	2.20415e+06	3.62662e+06	4.59218e+06	4.59326e+06	2.55211e+06	4.26122e+06	422132	640332	120402	4.70341e+06	0	294169	1.02357e+06	4.58079e+07	2.52307e+08	7.77706e+08	1.55942e+09	2.04774e+09	1.95754e+09	1.16736e+09	1.29229e+08	8.28935e+06	1.51343e+06	151823	1.0846e+06
AKDPRIAATMENAQKGEIMPNIPQMSAF	324	351	2	0	1530.26	8	23	9.88075	10.0363	1534.44	6.35685	1	0	0.567287	-0.161872	0	-1	0.576864		0	0	0	0	355302	7.80604e+06	1.39446e+07	2.12208e+07	1.86555e+07	1.65488e+07	4.59834e+06	3.15699e+06	606997	936893	0	0	0	1.84836e+06	309436	1.60167e+06	0	308819	0	0	0	0	0	0	0	0
AKDPRIAATMENAQKGEIMPNIPQMSAF	324	351	3	0	1020.51	8	23	9.74077	10.7097	1023.1	5.77561	0.6	0					0.369806		1.07806e+07	1.47914e+06	2.4913e+07	3.44147e+07	4.49479e+08	1.01458e+09	2.00329e+09	1.86842e+09	1.83483e+09	1.53768e+09	9.83444e+08	5.79176e+08	3.02578e+08	1.29317e+08	5.34864e+07	2.68825e+07	5.57825e+06	2.19892e+06	5.94044e+06	1.80585e+06	860861	7.27031e+06	594861	1.13396e+06	4.56509e+06	7.13547e+06	5.80093e+06	4.85262e+06	2.91611e+06	1.05927e+06
AKDPRIAATMENAQKGEIMPNIPQMSAF	324	351	4	0	765.633	8	23	9.943	10.3322	767.695	6.24306	0.6	1					0.0781087		979045	671596	1.61291e+06	2.79507e+07	9.84702e+07	1.61063e+08	2.44766e+08	3.14479e+08	2.75879e+08	2.1102e+08	1.36889e+08	8.14465e+07	3.62696e+07	1.43695e+07	3.63956e+06	9.30661e+07	3.03565e+06	139752	708789	4.74504e+07	668921	0	113706	805747	480476	0	404529	0	77718	1733.21
TMENAQKGEIM	332	342	2	0	626.289	5	9	5.9228	5.96945	627.082	0.740825	0.4	0					0.181525		0	1.49925e+06	2.07663e+06	0	0	0	0	0	0	0	0	0	0	0	0
TMENAQKGEIMPNIPQMSA	332	350	2	0	1045.49	7	15	8.46542	8.60547	1054.41	16.4214	0.4	1					0.316268		0	0	0	0	4.54001e+06	2.19223e+06	1.89165e+06	251911	0	256735	0	0	445881	377798	5.45391e+06	1.9399e+07	1.59041e+07	1.27313e+08	1.27204e+08	1.00839e+08	4.39974e+07	1.70424e+07	558565
TMENAQKGEIMPNIPQMSA	332	350	3	0	697.329	7	15	8.48097	9.08748	703.299	16.4969	0.4	1					0.157932		0	381383	0	413769	348275	238197	350244	934530	116844	611358	542049	1.0557e+06	881658	1.67716e+06	1.63523e+07	1.7485e+08	4.81092e+08	8.83773e+08	9.2537e+08	6.33385e+08	3.29857e+08	1.18656e+08	4.67923e+07
TMENAQKGEIMPNIPQMSAF	332	351	2	0	1119.02	7	16	10.0986	10.5539	1122	4.43172	1	0	0.569988	0.938242	1	-2	0.100999		187089	0	5.05058e+06	4.43961e+07	1.17373e+08	1.82189e+08	1.94181e+08	1.50455e+08	9.00361e+07	3.22551e+07	1.14269e+07	2.09341e+06	528352	7624.2	26.8813	333860	0	169892	0	1.10365e+06	0	220925	191386	17314.7
TMENAQKGEIMPNIPQMSAF	332	351	3	0	746.351	7	16					-1
MENAQKGEIMPNIPQMSA	333	350	2	0	994.966	7	14					-1
ENAQKGEIMPNIPQMSA	334	350	2	0	929.445	6	13	7.87055	8.13498	932.266	4.43441	0.6	0					0.222258		203305	0	2.68187e+06	2.14106e+07	5.14818e+07	6.35051e+07	5.38122e+07	3.65386e+07	1.66732e+07	5.65559e+06	5.12741e+06	868830	2.22942e+06	0	217402	0	26310.9	196178	1.12022e+06	0
ENAQKGEIMPNIPQMSAF	334	351	2	0	1002.98	7	14	9.8185	9.95857	1006.35	5.41609	1	0	1.06638	-0.218822		0	0.354225		0	0	3.85396e+06	1.43252e+07	4.29787e+07	6.05995e+07	6.87399e+07	5.28753e+07	2.83674e+07	2.45035e+07	1.9869e+06	8.62818e+06	0	2.92655e+06	0	3.03917e+06	0	8.24605e+06	554805	3.90462e+06	0	339118
NAQKGEIM	335	342	2	0	445.724	5	6	4.59682	5.44055	448.099	4.17773	1	1	2.46423	2.36385		-1	0.543917		5.37292e+07	2.59435e+08	3.08452e+08	2.42675e+08	2.13505e+08	3.00689e+08	4.71521e+08	3.61526e+08	2.00821e+08	8.26626e+07	2.1647e+07	2.89366e+06
NAQKGEIMPNIPQMSA	335	350	2	0	864.924	6	12	7.65247	8.02608	868.332	5.67837	0.6	1					0.816345		5.27923e+06	3.6179e+06	4.35395e+06	4.95902e+07	2.31984e+08	2.65878e+08	2.15044e+08	1.32364e+08	7.02871e+07	2.80861e+07	8.15972e+06	3.95763e+06	4.14897e+06	6.33422e+06	3.99613e+06	4.63116e+06	2.76195e+07	3.23722e+07	5.55091e+07
NAQKGEIMPNIPQMSA	335	350	3	0	576.952	6	12					0
PNIPQMSA	343	350	1	0	857.419	4	5	6.31205	6.42112	860.733	2.75257	1	0	1.80569	-0.332602	1	-2	0.204137		0	2.48026e+06	9.62263e+06	1.57829e+07	1.28635e+07	4.11867e+06	268363	1.06977e+06	492146	0
PNIPQMSA	343	350	2	0	429.213	4	5	6.14063	6.53017	430.651	2.315	1	0	1.41033	0.696797	1	-3	0.168791		558642	1.35208e+07	4.28012e+07	5.22258e+07	2.80148e+07	4.6925e+06	904209	836735	298956	1.18188e+06
PNIPQMSAF	343	351	2	0	502.747	5	6	9.02522	9.50765	504.383	2.59866	0.6	0					0.482283		726670	1.78338e+07	6.75324e+07	1.09927e+08	8.54408e+07	3.7954e+07	8.39637e+06	446078	0	101058	0	226901
FWYAVRT	351	357	2	0	471.745	4	5	8.5587	9.3054	472.303	0.520694	1	0	-0.210847	2.00771		1	0.0365643		1.47473e+09	1.81985e+09	1.0206e+09	3.45796e+08	7.29285e+07	1.18134e+07	2.19221e+06	361968	575344	1.69369e+06
FWYAVRTAV	351	359	2	0	556.798	5	7					-1
FWYAVRTAVINA	351	362	2	0	705.88	5	10	9.80295	10.7722	706.837	1.03783	0.6	0					0.544326		2.59463e+08	4.13019e+08	2.78887e+08	1.35943e+08	4.6716e+07	2.83245e+07	1.22406e+07	4.06027e+06	1.8835e+06	1.61599e+06	632227	1.45146e+06	1.77228e+06	8.66913e+06	1.38275e+07	8.75305e+06
FWYAVRTAVINAASGRQTVDE	351	371	2	0	1177.6	6	19	10.2231	10.7722	1181.91	7.23298	0.6	0					0.46204		171578	101611	14572.5	76629	2.34971e+07	5.71086e+07	1.07665e+08	1.19541e+08	1.19578e+08	9.54714e+07	8.59351e+07	5.95762e+07	4.46856e+07	3.01444e+07	1.4777e+07	9.15519e+06	0	872187	0	223755	1.78165e+06	758045	1.19395e+06	1.27449e+06	1.39784e+06	1.81177e+06
FWYAVRTAVINAASGRQTVDE	351	371	3	0	785.401	6	19	10.9124	11.1729	789.294	10.2833	0.6	0					0.340539		0	0	271386	59544.6	521930	8.15562e+06	1.34816e+07	1.40815e+07	3.13584e+07	7.90604e+07	3.47428e+08	6.5236e+08	7.18046e+08	4.71367e+08	1.01405e+08	2.11456e+07	1.24962e+07	6.60201e+06	3.12158e+06	1.56357e+06	2.14027e+06	6.5593e+06	784976	1.47328e+06	954756	927251
FWYAVRTAVINAASGRQTVDEALKDAQTGTD	351	381	3	0	1118.9	8	29	11.1781	12.16	1123.38	11.4823	1	0	1.10739	2.87109	1	0	0.106661		0	321335	182624	358061	2.28266e+06	8.06303e+06	2.05491e+07	5.40757e+07	1.22642e+08	2.35614e+08	4.34011e+08	6.44037e+08	8.32367e+08	9.32546e+08	9.21453e+08	7.35898e+08	5.36533e+08	3.89993e+08	2.01794e+08	9.67391e+07	5.70623e+07	1.86464e+07	7.07384e+06	4.5981e+06	823040	268486	622398	23599.9	0	153549
FWYAVRTAVINAASGRQTVDEALKDAQTGTD	351	381	4	0	839.423	8	29	11.3957	11.7232	842.783	11.4705	1	0	1.10556	0.468932	1	0	0.068067		177651	643972	361565	711718	2.12698e+06	3.99321e+06	9.89244e+06	2.16531e+07	4.38283e+07	9.27404e+07	1.48791e+08	2.23227e+08	3.17806e+08	3.02462e+08	2.70796e+08	2.22067e+08	2.52611e+08	1.01828e+08	5.7864e+07	2.76553e+07	5.53591e+07	385710	2.91741e+06	611614	3.08268e+06	24572.5	48481.1	0	1.5502e+06	0
WYAVRT	352	357	1	0	795.415	4	4	6.74828	7.32517	796.449	0.544185	1	0	-0.0667033	1.38443	1	1	0.169522		3.65852e+08	4.36814e+08	2.10095e+08	6.79018e+07	1.12973e+07	916264	1.32546e+06	0	1.25352e+06
WYAVRT	352	357	2	0	398.211	4	4	6.77947	7.4186	398.73	0.548935	1	0	-0.0613385	1.61291	1	1	0.111028		9.99094e+08	1.17234e+09	5.69242e+08	1.60124e+08	3.70804e+07	1.73842e+07	5.05747e+06	757987	312269
WYAVRTAVINA	352	362	1	0	1263.68	5	9	8.22842	8.44978	1265.03	0.580111	0.4	0					0.759381		8.92344e+06	2.27034e+07	1.30614e+07	1.45912e+06	477414	275898	0	0	205404	40660.1	0	0	79119.6	345600	0
WYAVRTAVINA	352	362	2	0	632.346	5	9	8.15057	8.7143	633.146	0.830442	1	0	-0.26446	1.33616	1	1	0.222222		2.94406e+08	5.59403e+08	3.54283e+08	1.78263e+08	5.09282e+07	1.34653e+07	3.76959e+06	1.40111e+06	7.15195e+06	397943	1.33039e+07	2.6812e+06	1.36263e+06	627486	544460
WYAVRTAVINAASGRQ	352	367	2	0	881.971	6	14					-1
WYAVRTAVINAASGRQTVD	352	370	2	0	1039.54	6	17					-1
WYAVRTAVINAASGRQTVD	352	370	3	0	693.364	6	17	8.37198	8.41867	695.787	6.0488	0.6	1					0.181182		162381	0	0	372349	546285	2.50288e+06	4.9296e+06	4.31283e+06	2.84645e+06	2.40779e+06	1.31882e+06	407360	560149	165078	0	0	0	0	185256	0	0	0	0	0
WYAVRTAVINAASGRQTVDE	352	371	2	0	1104.06	6	18	8.29068	8.83865	1107.66	5.89404	0.6	0					0.310018		810218	469829	1.20817e+06	1.93866e+07	7.12204e+07	1.64393e+08	2.47684e+08	2.80899e+08	2.34348e+08	1.64924e+08	8.71471e+07	4.16472e+07	8.64024e+06	617614	3516.7	269023	0	273484	0	403727	0	203294	0	1.95376e+06	0
WYAVRTAVINAASGRQTVDE	352	371	3	0	736.378	6	18	8.27512	8.51207	738.797	5.96589	0.6	0					0.109319		206758	651143	3.95235e+06	3.16211e+07	1.00115e+08	1.99134e+08	3.05479e+08	3.55767e+08	3.05483e+08	2.0626e+08	1.23128e+08	5.99488e+07	2.41058e+07	9.00128e+06	2.15871e+06	1.23554e+06	0	549956	269228	0	0	178466	9014.8	0	183652
WYAVRTAVINAASGRQTVDEAL	352	373	2	0	1196.12	6	20					-1
WYAVRTAVINAASGRQTVDEAL	352	373	3	0	797.752	6	20					-1
WYAVRTAVINAASGRQTVDEALKDAQTGTD	352	381	3	0	1069.87	7	28	9.80295	11.1304	1074.23	11.2227	0.6	0					0.110656		4.24998e+06	1.55393e+06	4.51092e+06	3.75455e+06	8.58512e+06	7.06979e+07	1.64867e+08	4.27404e+08	9.70159e+08	1.73467e+09	2.78157e+09	4.02085e+09	4.90658e+09	5.26169e+09	4.84415e+09	3.88778e+09	2.72197e+09	1.72901e+09	9.43853e+08	4.65799e+08	2.35891e+08	7.20684e+07	2.16265e+07	2.02748e+07	2.81748e+06	893969	1.43647e+06	654215	413342	632016
WYAVRTAVINAASGRQTVDEALKDAQTGTD	352	381	4	0	802.656	7	28	9.75632	10.457	805.91	11.1611	0.6	1					0.138612		672783	118748	447074	4.27153e+06	2.52971e+07	2.50696e+06	1.3766e+07	9.37376e+07	9.30142e+07	1.79989e+08	3.03144e+08	7.50246e+08	5.39894e+08	5.89902e+08	5.5088e+08	6.45558e+08	2.96369e+08	1.7538e+08	1.00699e+08	7.99457e+07	2.04573e+07	8.49516e+06	3.13967e+06	4.63747e+06	998830	2.91445e+06	517864	2.48e+06	557916	797074
WYAVRTAVINAASGRQTVDEALKDAQTGTDYDIPTTENL	352	390	3	0	1418.7	9	36	10.6162	11.0215	1425.25	17.1462	1	0	1.47034	0.754482	1	-1	0.242416		0	0	0	0	0	0	0	0	0	427686	300514	325601	3.93734e+06	8.71819e+06	2.52122e+07	5.68763e+07	7.65588e+07	1.06006e+08	1.44873e+08	1.50375e+08	1.40111e+08	1.33834e+08	9.90967e+07	6.81245e+07	4.51591e+07	1.85572e+07	7.27179e+06	2.70299e+06	436266	203869
WYAVRTAVINAASGRQTVDEALKDAQTGTDYDIPTTENL	352	390	4	0	1064.28	9	36					-1
YAVRTAVINA	353	362	1	0	1077.61	4	8	6.07837	6.3432	1078.91	0.676891	1	0	-0.299064	0.23911	1	1	0.340444		1.21121e+07	2.9378e+07	1.82692e+07	4.40591e+06	332540	162097	110985	257540	0	144540	0	0	0
YAVRTAVINA	353	362	2	0	539.306	4	8	6.01612	6.6548	539.945	0.64435	1	0	-0.31744	1.61125	1	1	0.213461		2.14626e+08	3.05313e+08	2.01881e+08	7.9286e+07	2.15602e+07	2.20613e+06	287485	100895	309899	171844	0	0	5386.05
YAVRTAVINAASGRQ	353	367	3	0	526.29	5	13	6.63922	6.7327	527.87	3.83577	0.6	0					0.568129		0	0	587700	2.24191e+06	2.58935e+06	1.76052e+06	1.36883e+06	388710	0	71528.9	0	142255	0	0	0	292433	0	0	0
YAVRTAVINAASGRQTVD	353	370	2	0	946.503	6	16					-1
YAVRTAVINAASGRQTVD	353	370	3	0	631.338	6	16					-1
YAVRTAVINAASGRQTVDE	353	371	2	0	1011.02	6	17	6.77947	7.60567	1014.52	5.83395	0.6	0					0.165678		703375	6.17046e+06	1.0969e+07	7.80995e+07	1.79642e+08	3.81705e+08	5.47364e+08	6.03228e+08	5.11113e+08	3.35827e+08	1.78133e+08	5.55507e+07	2.40716e+07	3.89129e+06	644249	337274	25028.2	366569	145795	612465	0	2.32757e+06	16676.2	500129
YAVRTAVINAASGRQTVDE	353	371	3	0	674.352	6	17	6.76387	6.88857	676.763	6.0767	0.6	0					0.0481041		115135	0	1.06111e+06	1.26634e+07	3.10536e+07	6.96834e+07	9.99452e+07	1.12833e+08	9.83603e+07	6.89855e+07	4.03021e+07	1.76992e+07	7.1966e+06	3.94571e+06	1.82917e+06	231478	135708	0	0	0	0	0	0	0
YAVRTAVINAASGRQTVDEA	353	372	3	0	698.031	6	18	7.1689	7.59007	700.292	5.58374	0.6	0					0.0798734		130963	1.64174e+06	4.08712e+06	1.99066e+07	1.2521e+08	1.38823e+08	2.03997e+08	2.4646e+08	1.93926e+08	1.22157e+08	4.80429e+07	1.69092e+07	3.07025e+06	1.70726e+06	124379	0	608476	44428.7	0	1830.14	226808	84770.3	143637	0	2025.97
YAVRTAVINAASGRQTVDEAL	353	373	2	0	1103.08	6	19					0
YAVRTAVINAASGRQTVDEAL	353	373	3	0	735.726	6	19					0
YAVRTAVINAASGRQTVDEALKD	353	375	3	0	816.766	6	21					-1
YAVRTAVINAASGRQTVDEALKDAQTGTD	353	381	2	0	1511.27	7	27	8.77647	9.00967	1517.18	10.104	0.6	0					0.401306		0	0	319198	393825	447713	1.69367e+06	1.5401e+06	2.03384e+06	3.4391e+06	6.5755e+06	1.99933e+07	3.06481e+07	3.25529e+07	3.16973e+07	2.01414e+07	6.84341e+06	1.13867e+06	721091	0	0	0	373791	0	0	377896	0	0	0	0	0
YAVRTAVINAASGRQTVDEALKDAQTGTD	353	381	3	0	1007.85	7	27	9.23273	9.49212	1011.25	8.4907	0.6	1					0.214179		3.58756e+06	5.07758e+06	8.43699e+07	2.69179e+07	3.11755e+07	7.41434e+07	3.29234e+07	3.16996e+07	5.6191e+07	6.27086e+07	9.22464e+07	1.2555e+08	1.35593e+08	1.18608e+08	1.03e+08	6.7481e+07	4.11666e+07	2.38641e+07	9.56764e+06	4.0314e+06	2.01463e+06	818032	0	0	0	0	278619	0	188190	70633.6
YAVRTAVINAASGRQTVDEALKDAQTGTD	353	381	4	0	756.136	7	27	8.72983	9.35213	759.289	10.8881	0.6	0					0.0713235		458868	448019	458420	696261	1.1833e+06	3.64042e+06	7.76838e+06	3.6484e+07	1.05136e+08	2.43972e+08	3.98835e+08	5.45639e+08	6.04645e+08	5.59026e+08	4.4401e+08	3.1989e+08	1.91458e+08	9.92133e+07	4.67209e+07	2.12657e+07	6.08065e+06	1.7004e+06	2.34748e+06	3.32099e+06	374047	4.08206e+06	1.31939e+06	2.70805e+06	1.02881e+06	2.16884e+06
YAVRTAVINAASGRQTVDEALKDAQTGTDYDIPTTENL	353	390	3	0	1356.68	9	35	9.74077	10.5331	1362.74	15.842	1	0	1.36348	2.1752	0	-1	0.431041		8.43277e+06	1.44006e+06	369671	5.47606e+06	0	0	1.14532e+06	529907	0	2.32996e+06	3.40645e+06	3.32253e+06	3.47669e+07	7.35058e+07	1.48077e+08	2.33014e+08	2.82255e+08	3.28227e+08	3.50386e+08	3.17264e+08	2.73266e+08	2.20954e+08	1.41671e+08	9.00619e+07	6.28178e+07	1.87008e+07	5.27172e+06	1.23765e+07	316668	563869
YAVRTAVINAASGRQTVDEALKDAQTGTDYDIPTTENL	353	390	4	0	1017.76	9	35	10.3478	10.3634	1022	14.6233	1	0	1.20618	-0.675715	0	-3	0.0696055		0	0	12222.8	0	41702.8	32543.7	27130.4	53542.5	0	0	0	1.54438e+06	5.61533e+06	1.07458e+07	1.66846e+07	2.73697e+07	2.89662e+07	2.45176e+07	2.18981e+07	2.46711e+07	1.1867e+07	8.23674e+06	4.19342e+06	0	1.2153e+06	566772	596315	0	0	0
AVRTAVINAASGRQTVDE	354	371	3	0	619.997	6	16					-1
VRTAVINAASGRQTVDE	355	371	2	0	893.974	6	15	5.23747	5.40928	897.331	5.70866	0.4	0					0.223691		0	0	0	3.59342e+06	1.17571e+06	1.42833e+07	8.48544e+06	1.45725e+07	7.97318e+06	7.39723e+06	1.02831e+06	1.286e+06	103387	182004	0	152772	0	212104	0	0	0	0
VRTAVINAASGRQTVDEALKDAQTGTD	355	381	3	0	929.813	7	25	9.04078	9.3054	932.82	7.45107	0.6	0					0.366348		2.46566e+06	4.70521e+06	2.26844e+07	1.67548e+07	1.91752e+07	4.08303e+07	4.85363e+07	7.91287e+07	1.04285e+08	1.18982e+08	1.16192e+08	1.02745e+08	6.87774e+07	4.41203e+07	2.24576e+07	7.63382e+06	2.59396e+06	1.06397e+06	0	257275	217152	231592	604083	0	787155	1.08169e+06	0	547311	474371	0
AVINAASGRQ	358	367	2	0	493.773	4	8	3.54305	3.63717	495.696	3.29853	1	0	1.18137	-0.387473		-1	0.22729		0	0	515611	2.31632e+06	2.59921e+06	1.33533e+06	284616	0	0	0	0	35641.5	0
AVINAASGRQTVD	358	370	2	0	651.344	5	11	4.51793	5.19068	655.235	7.05237	0.6	1					1.13821		57986.2	91163.1	4.38025e+06	3.13607e+07	9.77573e+07	1.69177e+08	1.74091e+08	1.17638e+08	6.64469e+07	4.46265e+07	9.54749e+07	1.18921e+08	8.92458e+07	4.26383e+07	1.42912e+07	3.07419e+06	769118
AVINAASGRQTVDE	358	371	1	0	1430.72	5	12	4.70697	4.84773	1437.4	5.87983	1	0	1.53225	-0.216253	1	-1	0.778201		0	0	0	0	941170	2.71704e+06	5.47815e+06	5.40393e+06	2.44929e+06	92414	108010	0	0	154017	382586	0	0	94192.5
AVINAASGRQTVDE	358	371	2	0	715.865	5	12	4.62832	5.1751	719.338	6.14537	1	0	1.63221	1.27395	1	-1	0.133304		37968.2	2.24527e+06	2.51035e+07	1.08197e+08	2.85188e+08	5.32664e+08	6.86035e+08	6.32948e+08	4.23562e+08	2.22588e+08	9.42206e+07	4.22181e+07	4.38222e+07	6.90208e+07	7.14936e+07	4.41749e+07	9.255e+06	474845
AVINAASGRQTVDEA	358	372	2	0	751.384	5	13	4.97252	5.65863	751.981	0.353924	0.4	0					0.0878091		2.17261e+09	1.61648e+07	1.13945e+09	2.23755e+06	3.60438e+08	3.85193e+06	9.47825e+07	7.70488e+06	9.67225e+06	1.30455e+06	1.04859e+06	259403	306828	221633	315429	395208	507528	0	1.45304e+06
AVINAASGRQTVDEAL	358	373	2	0	807.926	5	14	7.21632	7.38743	811.402	6.03843	1	0	1.2672	-0.104859		-1	0.157371		0	898320	0	2.44586e+06	7.28083e+06	2.06124e+07	3.33285e+07	3.65444e+07	2.89364e+07	1.55001e+07	8.32004e+06	1.01882e+06	184454	598998	0	41250.9	0	20115.1	0	428492
AVINAASGRQTVDEALKDAQTGTD	358	381	2	0	1216.11	6	22	8.27512	8.79202	1222.34	11.1097	0.6	0					0.294383		278138	11215.6	300076	0	322307	1.01093e+06	603978	1.03418e+07	3.65629e+07	1.06012e+08	1.44713e+08	2.25113e+08	2.41183e+08	2.47977e+08	1.8621e+08	1.31672e+08	7.26684e+07	3.21616e+07	1.13301e+07	3.99398e+06	1.36545e+06	949310	277833	0	0	3.62874e+06	1.13773e+06	0	0
AVINAASGRQTVDEALKDAQTGTDYDIPTTENL	358	390	2	0	1739.35	8	30					-1
AVINAASGRQTVDEALKDAQTGTDYDIPTTENL	358	390	3	0	1159.9	8	30	9.55427	10.1919	1166.14	16.7006	0.6	0					0.124763		42506	2.11662e+06	487277	0	0	0	0	1.66333e+06	0	0	6.21699e+06	1.40827e+07	3.5498e+07	9.03564e+07	1.76396e+08	2.85191e+08	4.25078e+08	5.33632e+08	6.06713e+08	6.55132e+08	5.50393e+08	4.07308e+08	3.35635e+08	1.83934e+08	9.94337e+07	5.42031e+07	2.60498e+07	2.24792e+06	657912	2.8485e+06
AVINAASGRQTVDEALKDAQTGTDYDIPTTENL	358	390	4	0	870.18	8	30	9.55427	9.92743	874.743	16.2552	0.6	0					0.1258		209947	356987	304262	377152	383380	209686	0	0	507053	1.97344e+06	978580	3.9304e+06	7.77924e+06	2.15938e+07	4.06642e+07	6.78537e+07	9.22578e+07	1.13952e+08	1.21423e+08	1.16217e+08	1.00966e+08	7.48319e+07	4.93681e+07	2.68493e+07	1.26871e+07	4.41029e+06	736004	175715	248872	228719
INAASGRQTVDE	360	371	2	0	630.813	5	10	3.63717	3.88768	633.947	5.57121	1	0	1.83553	0.186563		1	0.149376		0	75068.8	0	382357	3.75349e+06	9.33594e+06	1.3514e+07	1.11978e+07	7.12076e+06	1.33654e+06	45593.6	0	0	0	0	0
INAASGRQTVDEALKDAQTGTD	360	381	2	0	1131.05	6	20					-1
INAASGRQTVDEALKDAQTGTD	360	381	3	0	754.372	6	20					-1
INAASGRQTVDEALKDAQTGTDYDIPTTENL	360	390	3	0	1103.2	8	28	9.74077	10.0052	1106.77	8.80941	0.6	0					0.307009		732756	0	206440	0	0	0	3.2872e+06	2.0313e+07	4.39227e+07	6.25456e+07	6.50065e+07	5.2451e+07	3.33822e+07	2.39857e+07	5.0111e+06	271176	2.24468e+06	432322	0	326345	0	267240	0	396121	0	685521	0	0	1.55465e+06	0
ASGRQTVDE	363	371	2	0	481.731	4	7	2.67493	3.13132	484.358	4.73446	1	0	2.37417	0.942157		1	0.30697		0	1.37159e+06	1.03723e+07	3.81871e+07	7.96458e+07	1.11106e+08	9.75276e+07	5.57293e+07	2.12735e+07	3.68392e+06	378577	0
ASGRQTVDEAL	363	373	2	0	573.791	5	9	5.93835	5.9539	576.331	4.44144	0.4	0					0.215818		0	0	0	275977	1.22807e+06	624941	1.34577e+06	328691	0	0	0	0	0	0	0
ASGRQTVDEALKDAQTGTD	363	381	2	0	981.972	6	17	7.13778	7.63687	987.365	9.69682	0.6	0					0.200214		0	1.02708e+06	0	1.79153e+06	659511	8.81974e+06	2.5838e+07	6.84111e+07	1.38389e+08	2.22725e+08	2.69532e+08	3.05458e+08	2.48711e+08	1.8001e+08	9.75505e+07	4.64751e+07	1.01312e+07	728032	234519	1.01813e+06	207938	1.77204e+06	220357	371839
ASGRQTVDEALKDAQTGTD	363	381	3	0	654.984	6	17	7.09108	7.55888	658.564	9.65109	0.6	0					0.174551		36031.9	623608	389723	653835	1.82297e+06	8.94959e+06	2.856e+07	5.21028e+07	1.28301e+08	1.94321e+08	2.34336e+08	2.57064e+08	2.11147e+08	1.43541e+08	8.21304e+07	3.8753e+07	1.16106e+07	1.36216e+06	637158	354040	485520	394447	940405	894827
ASGRQTVDEALKDAQTGTDYDIPTTENL	363	390	3	0	1003.81	7	25	8.63657	9.44547	1011.69	21.9147	1	0	3.27876	2.236		-10	0.467116		1.60161e+06	0	0	215396	0	2.06861e+06	0	226226	4.13075e+07	295442	745590	1.06975e+08	3.4253e+07	6.03894e+07	2.16384e+08	1.62444e+08	2.10264e+08	2.99779e+08	2.4193e+08	2.7222e+08	4.42057e+08	7.52241e+08	1.25071e+09	1.71564e+09	1.91182e+09	1.82229e+09	1.49797e+09	1.04658e+09	6.76841e+08	3.91602e+08
ALKDAQTGTD	372	381	1	0	1019.5	4	8	2.72203	3.2103	1024.7	4.63295	1	0	1.93491	1.05918	1	0	0.209236		0	2.35626e+06	1.86367e+07	5.78497e+07	1.08975e+08	1.42851e+08	1.23058e+08	7.28284e+07	2.99615e+07	7.00445e+06	259861	0	0
ALKDAQTGTD	372	381	2	0	510.254	4	8	2.72203	3.22613	512.83	4.58863	1	0	1.90988	1.11729	1	0	0.0635395		7.22494e+06	4.10919e+07	1.5622e+08	4.35139e+08	8.26715e+08	1.05594e+09	9.05698e+08	5.16935e+08	2.14939e+08	6.25827e+07	1.42563e+07	1.40557e+06	114187
ALKDAQTGTDYDIPTTENL	372	390	2	0	1033.5	6	16	7.9172	8.08832	1039.14	10.0905	1	0	2.16775	-0.104859	1	-2	0.0915504		0	0	0	0	0	914641	4.05876e+07	3.64335e+07	9.22807e+07	1.2838e+08	1.82801e+08	1.97221e+08	1.93559e+08	1.48021e+08	1.08391e+08	4.25611e+07	2.94133e+07	1.03419e+06	1.22883e+06	0	2.92822e+06	1.56013e+06	1.43281e+07
ALKDAQTGTDYDIPTTENL	372	390	3	0	689.336	6	16	7.47575	7.69925	693.19	10.3716	0.6	0					0.155715		3.38656e+06	592866	378745	354251	0	0	111129	0	1.23984e+06	3.00181e+07	8.59861e+07	1.09571e+08	8.94287e+07	5.29082e+07	2.63575e+07	1.19785e+07	1.81835e+06	249383	1.20507e+06	2.73788e+06	2.90425e+06	1.56331e+06	792040
LKDAQTGTD	373	381	2	0	474.735	4	7	2.56527	2.98947	478.682	7.36911	0.4	0					1.00612		0	25182.8	181623	1.61318e+06	5.03028e+06	6.62896e+06	3.51854e+06	1.70608e+06	7.61015e+06	1.90353e+07	1.00309e+07	3.44672e+06
KDAQTGTDYDIPTTENL	374	390	2	0	941.439	6	14	7.46535	7.66805	947.59	11.2233	1	0	2.94027	0.0110612		-2	0.517515		0	0	159944	0	220128	173493	790086	9.52173e+06	1.68966e+07	4.35199e+07	5.2865e+07	1.0432e+08	1.61254e+08	1.53014e+08	1.04777e+08	4.98434e+07	1.84173e+07	4.43216e+06	2.06672e+06	1.78616e+06	610757
YDIPTTE	382	388	1	0	838.383	4	4	5.78292	6.28092	841.308	2.43337	0.4	0					0.841912		9.79666e+06	1.86805e+06	8.86783e+06	2.3804e+07	2.12976e+07	5.45114e+06	622164	168005	197648
YDIPTTEN	382	389	1	0	952.426	4	5	5.3624	5.6431	956.577	3.60077	1	0	2.57205	0.297345	1	1	0.159852		0	143713	9.61722e+06	4.02734e+07	5.75786e+07	4.65703e+07	1.5597e+07	1.13934e+06	220460	137042
YDIPTTEN	382	389	2	0	476.717	4	5	5.39365	5.4874	478.619	3.25477	1	0	2.25943	-0.388819	1	1	0.150775		0	185918	2.71061e+06	7.43022e+06	8.41907e+06	5.22577e+06	956912	181225	97540.2	3579.72
YDIPTTENL	382	390	1	0	1065.51	4	6	7.76158	8.44978	1070.51	4.37249	1	0	2.61087	1.793	1	1	0.199192		0	2.21924e+07	1.44757e+08	4.94396e+08	1.0148e+09	1.3204e+09	9.61778e+08	4.17695e+08	1.2271e+08	3.14036e+07	2.21437e+07
YDIPTTENL	382	390	2	0	533.259	4	6	7.76158	8.48097	535.629	4.11742	1	0	2.41883	1.90745	1	1	0.0531907		7.1407e+06	1.36448e+08	6.08491e+08	1.76966e+09	3.18737e+09	3.71452e+09	2.4729e+09	9.87428e+08	2.21908e+08	5.27369e+07	2.10315e+07
LYFQGHM	390	396	2	0	448.21	5	5					-1
YFQGHM	391	396	1	0	782.329	4	4					0
YFQGHM	391	396	2	0	391.668	4	4	6.14063	6.67038	393.112	2.34074	1	0	1.96232	1.21144	1	1	0.155566		1.8302e+06	3.43443e+07	1.04076e+08	1.39514e+08	8.16854e+07	1.74575e+07	629377	3.12457e+06	0
YFQGHMASM	391	399	1	0	1071.44	5	7	7.20077	7.48093	1076.54	4.31998	1	0	2.10667	0.295388		1	1.08451		0	0	0	2.57985e+06	1.47536e+07	2.07261e+07	1.63469e+07	2.91706e+06	0	0	246506	0	170572
YFQGHMASMTGGQQMGRGSA	391	410	2	0	1051.45	7	18	6.76387	7.04438	1058.21	12.1017	1	0	2.35593	0.296672	1	1	0.0942675		20611.9	0	0	0	210455	0	835782	2.04762e+06	5.06991e+06	1.73643e+07	3.78434e+07	6.23391e+07	8.78455e+07	1.04381e+08	1.09027e+08	8.96905e+07	6.69627e+07	3.57992e+07	1.53057e+07	2.82684e+06	727260	0	0	0	0	0
YFQGHMASMTGGQQMGRGSA	391	410	3	0	701.305	7	18	6.76387	7.1689	705.773	11.9845	1	0	2.32652	0.753687	1	0	0.0889025		0	0	280524	112800	476223	2.05273e+06	3.72137e+06	1.37263e+07	2.21019e+07	4.43716e+07	8.80396e+07	1.35281e+08	2.03487e+08	2.28696e+08	2.3453e+08	2.00629e+08	1.39631e+08	7.65003e+07	3.03858e+07	1.54106e+07	5.28878e+06	280388	124638	219460	0	0
YFQGHMASMTGGQQMGRGSAA	391	411	2	0	1086.97	7	19	6.82622	6.9665	1094.49	13.5833	1	0	2.54837	-0.218027	1	0	0.160606		0	0	0	0	0	156337	0	13310.5	14544.6	383109	667801	4.93369e+06	1.21206e+07	2.89378e+07	3.51166e+07	3.88632e+07	2.91294e+07	2.62706e+07	1.14718e+07	7.83865e+06	138355	310781	0	0	0	0	0
YFQGHMASMTGGQQMGRGSAA	391	411	3	0	724.984	7	19					-1
YFQGHMASMTGGQQMGRGSAAL	391	412	2	0	1143.51	7	20	7.77715	7.94832	1151.46	14.3468	1	0	2.55934	-0.104676	1	1	0.338176		0	0	0	0	0	0	980787	224631	4124.22	276632	6289.89	0	887460	8.99738e+06	1.71239e+07	2.57685e+07	2.32474e+07	1.76457e+07	1.19816e+07	1.69872e+06	6.26634e+06	0	670920	0	0	231359	306752	0
YFQGHMASMTGGQQMGRGSAAL	391	412	3	0	762.679	7	20					-1
YFQGHMASMTGGQQMGRGSAALSGGGGGGAEPGQA	391	425	2	0	1634.72	8	32					-1
YFQGHMASMTGGQQMGRGSAALSGGGGGGAEPGQA	391	425	3	0	1090.15	8	32					-1
YFQGHMASMTGGQQMGRGSAALSGGGGGGAEPGQA	391	425	4	0	817.863	8	32					-1
YFQGHMASMTGGQQMGRGSAALSGGGGGGAEPGQAL	391	426	3	0	1127.84	8	33	7.79273	8.44978	1135.8	21.7185	1	0	2.29187	1.67867	1	0	0.207274		236266	77350.9	16704.2	484168	2.04332e+06	182674	1.04926e+06	3.41111e+06	1.52864e+06	3.50468e+06	7.81006e+06	9.31389e+06	2.07573e+07	2.90133e+07	4.04137e+07	5.50311e+07	8.27007e+07	1.18713e+08	1.88398e+08	3.00701e+08	4.45342e+08	6.20233e+08	7.9836e+08	9.16077e+08	9.67658e+08	9.15003e+08	7.91625e+08	6.41098e+08	4.4865e+08	2.75149e+08
YFQGHMASMTGGQQMGRGSAALSGGGGGGAEPGQAL	391	426	4	0	846.134	8	33					-1
YFQGHMASMTGGQQMGRGSAALSGGGGGGAEPGQALF	391	427	3	0	1176.87	9	34	9.22755	9.69415	1185.16	22.6179	1	0	2.32394	0.979656	1	1	0.176994		250410	228096	0	0	0	295470	280845	0	394072	0	526087	0	1.69136e+06	1.55566e+06	766432	6.27522e+06	8.76814e+06	1.6693e+07	3.01326e+07	6.22618e+07	9.35909e+07	1.3586e+08	2.01224e+08	2.43144e+08	2.78814e+08	2.87164e+08	2.6123e+08	2.04804e+08	1.68615e+08	1.09298e+08
YFQGHMASMTGGQQMGRGSAALSGGGGGGAEPGQALF	391	427	4	0	882.901	9	34					-1
YFQGHMASMTGGQQMGRGSAALSGGGGGGAEPGQALFNG	391	429	3	0	1233.89	9	36	8.7143	9.00967	1242.62	23.8585	1	0	2.31266	0.351176	1	1	0.154982		0	2791.8	258518	0	3981.36	1.59363e+06	69965.8	0	331566	0	349600	0	0	535434	0	0	0	0	1.91722e+06	4.8188e+06	1.31978e+07	2.81198e+07	4.71128e+07	6.74559e+07	9.01083e+07	1.01434e+08	1.07056e+08	1.0737e+08	9.43036e+07	7.73397e+07
YFQGHMASMTGGQQMGRGSAALSGGGGGGAEPGQALFNG	391	429	4	0	925.668	9	36	8.72983	8.86973	932.099	23.375	1	0	2.25199	-0.219434	1	1	0.248392		985763	16301.5	558659	33322.7	4.01669e+06	0	0	0	0	0	0	0	615570	0	0	575698	0	384045	631334	1.6753e+06	2.44707e+06	7.5955e+06	1.34111e+07	1.61291e+07	2.30417e+07	2.98861e+07	2.7048e+07	2.53247e+07	2.62773e+07	1.89964e+07
HMASMTGGQQMGRGSAALSGGGGGGAEPGQAL	395	426	3	0	962.773	8	29					-1
ASMTGGQQMGRGSAALSGGGGGGAEPGQAL	397	426	2	0	1309.61	7	27					-1
ASMTGGQQMGRGSAALSGGGGGGAEPGQAL	397	426	3	0	873.406	7	27					-1
TGGQQMGRGSAA	400	411	2	0	560.762	5	10	3.30518	3.51157	564.988	7.77555	0.4	1					0.312952		2.18996e+06	2.6432e+06	9.2404e+06	493470	1.00963e+06	36852.6	0	0	35081.7	252283	257800	747563	4.91059e+06	7.92692e+06	5.9806e+06	2.20444e+06
TGGQQMGRGSAAL	400	412	2	0	617.304	5	11					-1
TGGQQMGRGSAALSGGGGGGAEPGQA	400	425	3	0	739.342	6	23					-1
TGGQQMGRGSAALSGGGGGGAEPGQAL	400	426	2	0	1165.05	7	24					-1
TGGQQMGRGSAALSGGGGGGAEPGQAL	400	426	3	0	777.036	7	24					-1
TGGQQMGRGSAALSGGGGGGAEPGQALF	400	427	3	0	826.059	7	25					-1
MGRGSAALSGGGGGGAEPGQAL	405	426	2	0	929.447	6	19	7.87055	8.13498	932.443	4.88195	0.6	0					0.46108		203305	0	2.87824e+06	2.14106e+07	5.14818e+07	6.35051e+07	5.38122e+07	3.67917e+07	1.64636e+07	5.90685e+06	5.12822e+06	626531	2.22942e+06	0	236272	0	59973.7	196178	1.33961e+06	0	4.78085e+06	0	641700	166407	203943	280476
ALSGGGGGGAEPGQAL	411	426	2	0	649.82	5	13	5.61202	5.7208	656.084	11.7974	0.4	1					0.414692		0	0	0	0	0	560774	4.19354e+06	9.2004e+06	1.46317e+07	1.07376e+07	8.22093e+06	4.92398e+06	2.2582e+06	2.93829e+07	4.97311e+07	3.17999e+07	9.13043e+06	1.55342e+06	0
ALSGGGGGGAEPGQALF	411	427	2	0	723.355	5	14					-1
ALSGGGGGGAEPGQALFNG	411	429	2	0	808.887	5	16	7.9172	7.96387	815.203	11.708	0.4	1					0.41042		143561	114521	0	0	25870	0	0	2.01686e+06	568614	6.63594e+06	1.10534e+06	5.17302e+06	5.09798e+06	5.6387e+06	5.62631e+06	3.84729e+06	1.52044e+06	701174	0	833239	403993	2.14286e+06
LSGGGGGGAEPGQAL	412	426	2	0	614.302	5	12	5.29992	5.58092	618.015	6.73754	0.6	0					0.185184		282170	196953	0	503554	4.17171e+06	1.25441e+07	2.11276e+07	2.74203e+07	2.70818e+07	2.00597e+07	1.04951e+07	1.08171e+06	918581	457173	203078	235913	0	0
SGGGGGGAEPGQAL	413	426	2	0	557.76	4	11	4.61257	5.03487	561.088	6.04535	0.6	0					0.128477		63183.7	303442	473458	1.88767e+06	8.78579e+06	1.78735e+07	2.60189e+07	2.64583e+07	2.09918e+07	1.15145e+07	2.82772e+06	303247	151475	18386.1	59315.7	128241
SGGGGGGAEPGQALFNG	413	429	2	0	716.826	5	14	7.65247	7.90165	720.973	7.48241	0.4	0					0.0649509		0	0	0	178840	271454	0	0	3.32913e+08	3.8759e+08	2.34233e+08	1.04806e+08	2.52355e+07	1.29417e+07	373465	1.89848e+06	398628	0	1.48628e+06	353452	972262
FNGDMEPEAGAGAGAAASS	427	445	2	0	855.357	6	16	5.8917	5.9228	860.167	8.58366	0.4	1					0.962531		187749	0	0	0	0	0	114926	270890	827580	1.32943e+06	678377	1.02869e+06	766891	0	304923	0	0	0	0	0	0	0	0
FNGDMEPEAGAGAGAAASSAADPAIPEEVW	427	456	3	0	963.427	7	25					-1
FNGDMEPEAGAGAGAAASSAADPAIPEEVWNIKQ	427	460	3	0	1124.52	8	29					-1
FNGDMEPEAGAGAGAAASSAADPAIPEEVWNIKQM	427	461	3	0	1168.2	8	30					-1
FNGDMEPEAGAGAGAAASSAADPAIPEEVWNIKQMIKLTQEHIEAL	427	472	4	0	1195.33	10	41	13.5979	13.646	1202.52	25.8051	0.4	1					0.24536		136232	0	0	0	0	0	0	0	199940	0	0	0	0	0	0	0	593033	0	338584	187929	474363	2.9009e+06	191238	23829.9	656281	5.85272e+06	2.76131e+06	931607	3.32938e+06	5.37562e+06
NGDMEPEAGAGAGAAASSAADPAIPEEVWNIKQ	428	460	3	0	1075.5	8	28					-1
DMEPEAGAGAGAAASSAADPAIPEEVWNIKQ	430	460	3	0	1018.48	8	26					-1
AADPAIPEEVWNIKQMIKLTQEHIEAL	446	472	3	0	1029.88	8	23	13.693	13.7244	1035.73	15.6295	0.4	1					0.26717		126223	0	0	0	0	349348	0	0	500704	0	195210	0	0	0	370105	693375	855636	1.11776e+06	1.29633e+06	1.8409e+06	1.67338e+06	878727	406354	139825	250188	308480	0	0	0	0
AADPAIPEEVWNIKQMIKLTQEHIEAL	446	472	4	0	772.66	8	23					-1
NIKQMIKLTQEHIEAL	457	472	2	0	955.032	6	14	11.7857	12.16	960.251	9.24107	1	0	2.30064	0.64107	1	1	0.346154		469252	504671	750445	4.34233e+06	2.71839e+06	1.4505e+06	5.68194e+06	6.21583e+06	1.87227e+07	2.91577e+07	4.27801e+07	4.51738e+07	3.67836e+07	2.44583e+07	1.0437e+07	2.35406e+06	1.64403e+06	329990	146078	355155	551123
NIKQMIKLTQEHIEAL	457	472	3	0	637.024	6	14	11.7388	12.2849	640.445	9.06596	1	0	2.24414	1.27157	1	1	0.226265		46560.2	212366	1.41417e+06	4.65087e+06	6.04807e+06	9.71236e+06	1.58973e+07	2.23559e+07	4.09435e+07	6.40479e+07	8.69738e+07	9.32897e+07	7.55492e+07	4.91082e+07	2.26286e+07	5.28817e+06	374199	118659	158867	0	0
NIKQMIKLTQEHIEALL	457	473	3	0	674.719	6	15	13.4255	13.7244	678.489	10.0427	1	0	2.34327	0.364451		1	0.192271		0	9707.21	249694	154820	962124	1.05391e+06	1.34438e+06	1.40728e+06	4.05269e+06	6.68425e+06	1.19643e+07	1.78024e+07	1.58735e+07	1.49528e+07	8.80228e+06	2.96081e+06	539848	183724	152899	34900.7	0	0
MIKLTQE	461	467	2	0	431.739	4	5	6.07837	6.37437	433.73	3.41244	1	0	2.40189	0.353501		1	0.258886		724680	424385	6.11739e+06	2.11001e+07	2.77779e+07	2.2561e+07	4.05975e+06	749840	0	325831
MIKLTQEHIEAL	461	472	3	0	475.931	5	10	8.44978	8.74538	478.033	5.39642	1	0	1.75657	0.352033		1	0.108752		373700	4.71721e+06	1.07538e+07	2.17412e+07	3.71133e+07	5.91034e+07	7.94431e+07	8.98177e+07	6.29749e+07	3.75733e+07	9.53652e+06	1.64341e+06	203021	0	961715	0
TQEHIEAL	465	472	2	0	470.74	4	6	6.38995	6.62365	472.414	2.80788	1	0	1.43283	0.124841		1	0.111453		874547	1.11497e+07	2.1375e+07	3.79306e+07	2.8116e+07	2.10227e+07	3.06211e+06	1.10816e+06	53235	391238	229471
LLDKFGGEHNPPSIYL	472	487	2	0	900.47	6	12					0
LDKFGGEHNPPSI	473	485	2	0	705.854	5	9	6.45227	6.81063	708.548	4.55104	1	0	1.60311	0.582406	1	0	0.145579		207025	230419	1.67193e+07	4.41856e+07	5.77466e+07	8.38215e+07	7.95053e+07	5.72078e+07	2.86567e+07	8.79534e+06	1.88385e+06	1.70477e+06	121973	74277.4	103996
LDKFGGEHNPPSI	473	485	3	0	470.905	5	9					-1
LDKFGGEHNPPSIY	473	486	2	0	787.386	5	10	7.09108	7.48093	790.641	5.56385	0.6	0					0.0946519		862039	0	1.57951e+06	2.15469e+07	6.57384e+07	1.38263e+08	1.84772e+08	1.74307e+08	1.25627e+08	6.7282e+07	2.24958e+07	1.96978e+06	419448	21190.6	371403	15821.1
LDKFGGEHNPPSIY	473	486	3	0	525.26	5	10	7.10665	7.57448	527.429	5.56185	0.6	0					0.0696931		295663	78430.5	1.08004e+06	1.0581e+07	4.60971e+07	8.49947e+07	1.22711e+08	1.19277e+08	8.06057e+07	4.43061e+07	8.06857e+06	245137	1.80586e+06	32600.2	0	763378
LDKFGGEHNPPSIYL	473	487	3	0	562.954	5	11	8.8231	9.00967	565.717	7.27049	0.4	0					0.154041		0	0	0	707653	7.63511e+06	2.52025e+07	4.72474e+07	9.45722e+07	4.90922e+07	2.86347e+07	1.42676e+07	3.71167e+06	609304	8.59414e+06	2.18478e+07	1.44049e+07	4.12608e+06
LDKFGGEHNPPSIYLEA	473	489	2	0	943.968	6	13	8.46542	8.51207	948.456	7.84144	0.6	0					0.0877937		0	0	0	0	56135.3	493934	5.63109e+06	1.14881e+07	1.64918e+07	2.02859e+07	1.21808e+07	1.05995e+07	3.76328e+06	693412	0	585283	312358	0	0	0
LDKFGGEHNPPSIYLEA	473	489	3	0	629.648	6	13					0
DKFGGEHNPPSIY	474	486	2	0	730.844	5	9	6.74828	6.88857	733.536	4.51209	0.4	1					0.282726		0	1.23545e+07	246372	4.27945e+06	1.05275e+07	1.65777e+07	1.89694e+07	1.35358e+07	5.75489e+06	1.68743e+06	358365	0	0	3.45294e+06	174465
EAYEEYTSKL	488	497	2	0	616.788	5	8	7.46535	7.7304	620.683	7.05986	0.4	1					0.490254		0	83752.1	541794	1.70099e+06	9.93723e+06	2.37013e+07	3.61933e+07	3.17485e+07	1.85705e+07	4.6383e+06	552276	555647	8.90453e+06	2.86857e+07
EAYEEYTSKLDALQQREQQL	488	507	3	0	814.731	7	18	9.28983	9.69415	819.074	11.6091	0.6	0					0.16654		52066.9	469958	9806.83	186307	824451	0	187519	397434	3.49231e+06	1.49294e+07	5.18706e+07	8.75076e+07	1.36491e+08	1.67732e+08	1.44179e+08	9.89702e+07	3.03843e+07	1.01879e+07	3.4888e+06	1.27722e+06	1.40365e+06	538787	139672	1.49467e+06	0	639498
YEEYTSKL	490	497	1	0	1032.49	4	6	6.53017	6.90415	1037.52	4.41279	1	0	2.64122	0.639724	1	0	0.435868		34238.9	20087	2.09109e+06	1.68586e+07	4.01932e+07	6.43394e+07	4.41992e+07	1.30781e+07	1.63527e+06	313849	981610
YEEYTSKL	490	497	2	0	516.748	4	6	6.51458	7.05995	519.044	3.97674	1	0	2.3129	1.26875	1	0	0.0834408		59308.3	6.01174e+06	4.55169e+07	1.51681e+08	2.71927e+08	2.9134e+08	1.67147e+08	5.51904e+07	9.40559e+06	679024	0
YEEYTSKLDALQQREQQL	490	507	2	0	1121.55	6	16	8.21285	8.38755	1127.41	10.4125	1	0	2.25865	-0.0917074	1	0	0.302007		252606	0	197960	0	1.34226e+06	0	3.37597e+06	1.0335e+06	6.34639e+06	9.49513e+06	1.42472e+07	1.9548e+07	2.73698e+07	2.27858e+07	1.99411e+07	8.04937e+06	1.27296e+06	0	0	0	170962	0	335455
YEEYTSKLDALQQREQQL	490	507	3	0	748.038	6	16	8.1817	8.621	752.096	10.868	0.6	0					0.177245		0	1.02553e+06	2080.37	361011	1.19617e+06	3.34228e+06	9.18387e+06	1.66947e+07	3.3132e+07	6.13113e+07	9.41561e+07	1.18236e+08	1.42819e+08	1.28967e+08	1.00837e+08	6.61654e+07	3.23742e+07	9.04137e+06	2.21472e+06	4.36625e+06	292345	1.0125e+06	1.42919e+07
YEEYTSKLDALQQREQQLL	490	508	3	0	785.732	6	17	8.96302	9.00967	790.31	12.3532	0.6	0					0.315203		0	0	0	0	0	0	531528	0	0	326873	0	2.45274e+06	5.95532e+06	1.17262e+07	1.19648e+07	1.07003e+07	3.73229e+06	420793	264049	0	0	0	0	0
YEEYTSKLDALQQREQQLLESLGNGTD	490	516	3	0	1043.51	7	25					-1
YEEYTSKLDALQQREQQLLESLGNGTDF	490	517	3	0	1092.53	8	26					0
YTSKLDALQQREQQL	493	507	2	0	910.979	6	13	7.57448	7.62128	915.272	7.53166	1	1	1.936	-0.56114	1	1	0.556351		0	492533	315712	0	0	490667	509547	1.35368e+06	1.24935e+06	2.67255e+06	2.87718e+06	1.66176e+06	609909	0	0	0	0	0	0	0
YTSKLDALQQREQQL	493	507	3	0	607.655	6	13	7.52772	7.63687	610.664	7.97401	0.6	1					0.16457		0	114119	3.00357e+06	0	0	2.36427e+06	1.47259e+06	3.84198e+06	6.1641e+06	7.87751e+06	9.42506e+06	7.1336e+06	4.94617e+06	1.60547e+06	362466	0	75639.9	197060	0	3885.03
YTSKLDALQQREQQLLESLGNGTDF	493	517	3	0	952.145	7	23					-1
DALQQREQQL	498	507	1	0	1228.63	5	8	6.45227	6.5769	1234.22	4.90405	1	0	2.088	-0.275468	1	1	0.792863		1.15399e+06	0	424744	620788	2.6671e+06	7.05846e+06	1.01722e+07	6.39272e+06	636922	395465	0	0	204084	0
DALQQREQQL	498	507	2	0	614.818	5	8	6.24978	6.81063	617.727	5.12912	1	0	2.2151	1.32558	1	1	0.120717		749394	1.0924e+07	2.46309e+07	5.92703e+07	1.1846e+08	2.04738e+08	2.38727e+08	2.02193e+08	1.20612e+08	2.99462e+07	6.61436e+06	326150	402262	404668
DALQQREQQLL	498	508	2	0	671.36	5	9					-1
DALQQREQQLLESLGNGTDF	498	517	2	0	1131.55	6	18	11.9417	12.0976	1139.11	13.8138	0.4	1					0.918977		0	0	0	294853	290554	149972	154658	470166	1.25665e+06	378700	3.02125e+06	3.34767e+06	8.43484e+06	9.10772e+06	9.23234e+06	6.62812e+06	5.78378e+06	1.1528e+06	529740	364882	253139	141862	1.55231e+06	3.99552e+06	5.70196e+06
DALQQREQQLLESLGNGTDF	498	517	3	0	754.705	6	18					-1
LESLGNGTD	508	516	1	0	905.421	4	7	4.62832	5.05047	910.126	4.20639	1	0	2.03337	0.81651		1	0.262217		97213.7	343255	5.52588e+06	2.40619e+07	4.58484e+07	5.29249e+07	4.07986e+07	6.48999e+06	375625	329683	75636.7	0
LESLGNGTDF	508	517	1	0	1052.49	4	8	8.10387	8.5587	1058.49	5.39732	1	0	2.36655	0.936468	1	1	0.844712		457626	0	419608	2.49298e+07	6.79061e+07	9.98116e+07	9.24413e+07	6.02227e+07	1.80003e+07	5.3184e+06	9.48943e+06	1.79152e+07	1.0695e+07
LESLGNGTDF	508	517	2	0	526.748	4	8	8.05718	8.48097	529.411	4.72106	1	0	1.98467	0.822505	1	1	0.153628		242222	1.65597e+06	1.55726e+07	5.35916e+07	1.14629e+08	1.54567e+08	1.43756e+08	8.99593e+07	3.4356e+07	5.90163e+06	905218	1.10661e+06	47683.8
ESLGNGTDF	509	517	1	0	939.405	4	7	6.83142	7.65247	944.336	4.39871	0.4	0					0.477747		0	150872	7.45625e+06	3.8828e+07	1.19168e+08	2.02284e+08	1.11193e+08	1.08038e+07	204906	1.88367e+06	4.61646e+06	1.68279e+06
FSVSSS	517	522	1	0	613.283	4	4	4.39142	4.73833	616.766	3.13236	1	0	2.85637	0.540381		1	1.77674		0	142071	1.49123e+06	6.24152e+06	6.09685e+06	946300	49621.1	143649	33664.3
FSVSSSASM	517	525	1	0	902.392	5	7	6.51458	7.5433	908.699	5.72123	1	0	3.011	3.0428		1	0.390319		107416	2.51685e+06	4.07078e+07	1.59451e+08	4.86378e+08	9.31291e+08	1.22974e+09	1.1527e+09	7.11071e+08	2.996e+08	6.30215e+07	3.82287e+06	4.02025e+07
SVSSSASMD	518	526	1	0	870.351	4	7	3.2103	3.77793	875.805	4.92027	1	0	2.49409	1.35048		1	0.201229		0	589364	8.40235e+06	3.30621e+07	7.84458e+07	1.2178e+08	1.23737e+08	7.36517e+07	2.63642e+07	5.92035e+06	159743	0
SVSSSASMDTVTSSSSSSL	518	536	2	0	903.899	6	17	6.26535	6.59248	909.949	11.0421	0.6	0					0.363988		23484.2	562014	0	9.85689e+06	198584	3.57228e+07	5.39637e+06	8.69789e+07	3.67383e+07	1.62061e+08	1.16202e+08	2.5923e+08	2.16821e+08	2.82416e+08	2.02674e+08	1.7989e+08	9.26004e+07	5.82913e+07	1.31128e+07	3.89847e+06	0	289162	0	530110
SSSASMDTVTSSSSSSLSV	520	538	2	0	903.899	6	17	6.26535	6.59248	909.949	11.0421	0.6	0					0.363988		23484.2	562014	0	9.85689e+06	198584	3.57228e+07	5.39637e+06	8.69789e+07	3.67383e+07	1.62061e+08	1.16202e+08	2.5923e+08	2.16821e+08	2.82416e+08	2.02674e+08	1.7989e+08	9.26004e+07	5.82913e+07	1.31128e+07	3.89847e+06	0	289162	0	530110
DTVTSSSSSSL	526	536	1	0	1070.48	4	9	4.42305	5.03487	1077.21	6.14713	1	0	2.40427	1.51265	1	1	0.0909717		1.19197e+06	1.45735e+07	5.42013e+07	1.67161e+08	4.7652e+08	1.00618e+09	1.67965e+09	1.91121e+09	1.39173e+09	7.08969e+08	2.29712e+08	5.67584e+07	8.42874e+06	415269
DTVTSSSSSSL	526	536	2	0	535.746	4	9	4.42305	4.86333	538.951	5.83394	1	0	2.24706	0.883065	1	1	0.0425151		3.95137e+06	2.34209e+07	7.94328e+07	2.15982e+08	5.36815e+08	1.02384e+09	1.40694e+09	1.47175e+09	1.01813e+09	4.523e+08	1.44082e+08	3.28324e+07	4.90602e+06	69701.5
DTVTSSSSSSLSVLPSSL	526	543	2	0	877.439	6	15					0
TVTSSSSSSL	527	536	1	0	955.458	4	8	4.04495	4.70697	961.611	5.63544	1	0	2.50102	1.6969		1	0.1506		38983.3	1.07648e+06	1.23816e+07	4.47242e+07	1.19463e+08	2.21397e+08	3.04676e+08	2.7617e+08	1.55701e+08	5.36833e+07	1.14672e+07	475103	180817
SVLPSS	537	542	1	0	589.319	3	3	4.34402	4.72265	590.69	1.03869	0.4	0					0.6247		79210.7	2.36718e+08	3.56927e+07	2.28629e+07	9.11712e+06	661589	89322.2
SVLPSSL	537	543	1	0	702.403	4	4	7.48093	8.10387	705.83	3.01741	1	0	2.72654	1.55345	0	0	0.0490698		1.08158e+08	9.69813e+08	3.89844e+09	8.26953e+09	8.01599e+09	2.98395e+09	7.04209e+08	1.02804e+08	1.0973e+06
SVLPSSL	537	543	2	0	351.705	4	4	7.55888	7.82387	353.004	2.18793	1	0	1.78973	0.23966	0	1	0.264607		468823	1.08002e+07	1.99005e+07	2.26283e+07	1.24098e+07	1.05955e+06	53356	104531	0
SVFQNPTD	544	551	1	0	907.416	4	5	5.7208	6.45227	910.987	3.0469	0.6	0					0.406911		1.11411e+07	5.46385e+07	1.86932e+08	3.43149e+08	3.62162e+08	2.13732e+08	6.59025e+07	7.62531e+06	515214	398828
SVFQNPTD	544	551	2	0	454.211	4	5	5.73632	6.3432	455.984	3.02131	1	0	2.0485	1.49454	1	-1	0.289644		118699	1.08784e+07	6.90042e+07	1.24191e+08	1.29625e+08	7.1571e+07	1.33093e+07	204740	0	0
SVFQNPTDV	544	552	2	0	503.746	4	6	7.1326	7.49652	507.564	7.0505	0.4	1					0.319488		45327.6	79668.3	69679.5	2.13526e+06	3.40149e+06	7.7656e+06	9.2389e+06	3.14076e+07	5.23241e+07	3.35948e+07	3.68454e+06
SVFQNPTDVARSNPKSPQKPIV	544	565	2	0	1205.15	6	16	7.01322	7.04438	1210.96	10.2122	0.4	0					0.2675		0	205001	0	0	0	0	0	0	217348	863540	774931	1.16967e+06	2.06755e+06	2.33645e+06	756274	0	0	173674	0	0	0	0	0
SVFQNPTDVARSNPKSPQKPIV	544	565	3	0	803.768	6	16					-1
FQNPTD	546	551	1	0	721.315	4	3	4.02922	4.76965	726.887	5.15475	0.4	1					1.59579		0	6.7333e+06	1.96946e+07	2.01274e+07	1.43027e+07	1.10458e+08	2.32598e+08	8.82603e+07
FQNPTDVARSNPKSPQKPIV	546	565	3	0	741.734	6	14					-1
VARSNPKSPQKPIV	552	565	3	0	507.635	5	9	4.51793	4.61257	510.133	6.60227	0.4	0					0.116942		0	0	49469	39987.4	729468	289226	3.3584e+06	4.47064e+06	2.76686e+06	3.31918e+06	1.07961e+06	316401	30028.4	0	0
GVTVRDSLKKALM	582	594	2	0	709.413	5	11	7.51212	7.87055	711.174	2.62786	0.6	0					0.950303		1.03907e+06	1.34044e+08	4.17519e+08	5.68978e+08	4.79362e+08	2.89651e+08	1.33748e+08	4.37093e+07	1.22769e+07	2.99208e+06	787694	43790.8	127117	338880	594294	764498	616942
GVTVRDSLKKALM	582	594	3	0	473.278	5	11	7.60567	7.82387	474.414	2.51612	1	0	0.352042	0.067951	1	1	0.0495548		4.44032e+06	5.91349e+07	1.89383e+08	1.86273e+08	2.15321e+08	1.22874e+08	9.44579e+06	1.97338e+07	6.18165e+06	0	778466	151834	3.05861e+06	0	79372.8	783989	114195
GVTVRDSLKKALMM	582	595	2	0	774.934	6	12	9.02522	9.04078	777.221	3.53029	0.3	1					0.128714		0	152035	1.2478e+06	4.8454e+06	5.21186e+06	3.96739e+06	3.25174e+06	887687	131166	0	0	791584	0	0	0	0	0	0	0
TVRDSLKKALM	584	594	2	0	631.368	5	9	6.98207	7.26295	633.13	2.72188	0.6	0					0.303192		6.5548e+06	9.48285e+07	2.55834e+08	2.74129e+08	1.75496e+08	8.35239e+07	2.90547e+07	8.5085e+06	4.98778e+07	3.83168e+06	2.27464e+07	8.03067e+06	2.45494e+06	0	83002.8
TVRDSLKKALM	584	594	3	0	421.248	5	9	6.98207	7.37187	422.323	2.42396	0.6	0					0.149973		573210	2.45065e+07	1.00372e+08	1.08169e+08	6.44337e+07	2.6225e+07	3.00897e+07	8667.9	0	2.71215e+06	122432	0	357754	0	0
TVRDSLKKALMM	584	595	2	0	696.889	6	10					-1
TVRDSLKKALMM	584	595	3	0	464.928	6	10	8.46542	8.49652	466.248	3.00789	0.6	0					0.197401		0	44026.7	754828	2.35257e+06	1.92309e+06	1.30119e+06	158757	220812	0	0	0	0	0	0	0	121312	0
VRDSLKKALM	585	594	2	0	580.845	5	8	6.09393	6.499	582.286	2.13724	1	0	0.52559	0.753809	1	-1	0.0904986		6.0322e+06	9.3278e+07	2.35285e+08	2.2969e+08	1.37063e+08	5.55934e+07	1.65541e+07	5.57033e+06	0	1.50433e+06	210964	1.12973e+06	0	106626
VRDSLKKALM	585	594	3	0	387.566	5	8	6.14063	6.45227	388.499	2.05281	1	0	0.477915	0.41088	1	-1	0.0594861		435256	2.62195e+07	7.93633e+07	7.62261e+07	4.65959e+07	1.42164e+07	2.1284e+06	0	0	0	0	4090.08	0	0
VRDSLKKALMM	585	595	2	0	646.365	6	9	7.77715	7.96387	650.326	7.02625	1	1	2.84554	-0.0476026	0	-3	0.217204		761926	243642	4.10569e+06	4.09772e+06	1.0101e+07	1.13736e+07	1.31963e+07	1.96643e+07	3.22029e+07	3.72983e+07	2.04646e+07	1.77955e+07	4.75039e+06	390863	124275	0
VRDSLKKALMM	585	595	3	0	431.246	6	9	8.08832	8.44978	431.335	-0.627316	0.4	0					0.226495		3.1236e+07	0	82347.1	1.24079e+06	0	743000	77271	0	42263.1	63469.6	0	0	0	0	0	0
SLKKALM	588	594	2	0	395.746	4	5	5.42492	5.65863	396.947	1.86429	0.4	0					0.136021		0	1.06543e+07	3.92811e+07	2.77106e+07	7.05991e+06	288906	0	268220	0	0
KKALMMRGLIPE	590	601	2	0	693.902	6	9					-1
KKALMMRGLIPE	590	601	3	0	462.937	6	9	4.76965	4.78528	463.109	-0.449038	0.4	0					0.193096		164479	174895	0	0	0	0	0	0	0	0	0	0	0	0	0	0
AVYRIQDGEKKPIGWD	604	619	3	0	625.663	6	13	7.34073	7.51212	628.085	6.13979	1	0	1.45231	-0.103881		1	0.0844889		0	0	3.09676e+06	361746	6.10137e+06	1.73434e+07	2.66344e+07	3.5914e+07	3.06151e+07	2.43429e+07	1.19153e+07	3.12229e+06	420802	0	99190.2	0	0	308827	0	6984.48
AVYRIQDGEKKPIGWDTD	604	621	3	0	697.688	6	15	7.10665	7.59007	700.394	6.87781	0.6	0					0.0839359		0	130963	1.29398e+06	3.76622e+06	2.34139e+07	6.80604e+07	1.44293e+08	2.13519e+08	2.65309e+08	2.03904e+08	1.42407e+08	8.87208e+07	2.83589e+07	5.63327e+06	2.3785e+06	124379	0	643239	44428.7	0	14240.6	226808
AVYRIQDGEKKPIGWDTDISW	604	624	3	0	826.42	7	18					-1
AVYRIQDGEKKPIGWDTDISWL	604	625	3	0	864.115	7	19	11.318	11.6607	867.31	8.01885	0.6	0					0.189179		853438	294674	431059	547833	3.43211e+06	2.65894e+06	1.59693e+07	3.26846e+07	4.48236e+07	5.75329e+07	6.057e+07	3.37428e+07	2.61767e+07	1.70785e+07	3.84126e+06	1.23097e+06	3.19657e+06	460642	201085	1.44154e+06	458213	493702	104684	276237	271672	121979	207626
AVYRIQDGEKKPIGWDTDISWL	604	625	4	0	648.338	7	19					-1
AVYRIQDGEKKPIGWDTDISWLTGEEL	604	630	2	0	1560.29	7	24	11.7544	12.1756	1566.39	10.3348	1	0	1.26404	0.812901	1	0	0.278304		507311	3.17283e+06	417378	1.2179e+06	0	511733	221749	4.27077e+06	2.52883e+06	2.63498e+07	4.05648e+07	6.10907e+07	6.63071e+07	7.19734e+07	5.01115e+07	3.71765e+07	1.46334e+07	3.21903e+06	654391	287788	0	0	0	0	0	0	0	201875	0	0
AVYRIQDGEKKPIGWDTDISWLTGEEL	604	630	3	0	1040.53	7	24	11.6919	12.4257	1044.78	10.8943	0.6	0					0.250102		4.68658e+06	512108	454473	1.99375e+06	1.67651e+06	6.93424e+06	2.48624e+07	7.51817e+07	1.89833e+08	4.23329e+08	7.84936e+08	1.13645e+09	1.32583e+09	1.34648e+09	1.14895e+09	8.63276e+08	5.2566e+08	2.76132e+08	1.44721e+08	5.7442e+07	1.87002e+07	6.14663e+06	158999	470042	263933	0	270196	298100	162082	0
AVYRIQDGEKKPIGWDTDISWLTGEEL	604	630	4	0	780.648	7	24	11.7232	12.3006	783.851	10.9492	1	0	1.37968	1.38633	1	1	0.108454		521062	0	0	0	2.1928e+06	0	1.04217e+07	2.01558e+07	7.5221e+07	1.48046e+08	2.38016e+08	3.20291e+08	3.82313e+08	3.78183e+08	3.01524e+08	2.29968e+08	1.38028e+08	7.52829e+07	3.5213e+07	7.5471e+07	4.72315e+06	1.30453e+06	275090	5.75441e+06	266036	345016	69976.2	1.25806e+06	300078	1.04475e+06
VYRIQDGEKKPIGWD	605	619	3	0	601.984	6	12	7.34073	7.62128	604.369	6.07053	0.6	0					0.0641894		79547.3	1.80753e+06	1.30389e+06	6.09289e+06	2.34824e+07	4.59914e+07	7.84898e+07	9.18371e+07	8.19386e+07	5.63404e+07	2.8918e+07	9.93471e+06	1.82235e+06	448733	89070.3	0	185763	0	0
VYRIQDGEKKPIGWD	605	619	4	0	451.74	6	12					-1
VYRIQDGEKKPIGWDTD	605	621	2	0	1010.51	6	14	6.83142	7.60567	1014.6	6.98791	0.6	0					0.424448		7.31942e+06	2.73605e+06	2.47928e+07	1.08253e+07	5.77439e+07	1.05375e+08	2.03743e+08	3.50221e+08	4.77079e+08	4.46276e+08	3.25882e+08	1.70526e+08	4.63774e+07	1.91179e+07	1.41183e+06	447824	167191	73474.1	514269	182719	504043
VYRIQDGEKKPIGWDTD	605	621	3	0	674.009	6	14	6.93533	7.13778	676.821	7.23626	0.6	0					0.232678		0	0	343910	4.21571e+06	2.34439e+07	5.70516e+07	1.0566e+08	1.86711e+08	2.59679e+08	2.54376e+08	1.68904e+08	9.13979e+07	3.91119e+07	1.46535e+07	5.03337e+06	1.86598e+06	2.4283e+06	170601	0	480544	0
VYRIQDGEKKPIGWDTD	605	621	4	0	505.759	6	14	7.09108	7.44977	507.71	6.60665	1	0	1.45056	0.583568	1	1	0.136698		2.93344e+06	0	6.76166e+06	1.20827e+06	9.91969e+06	1.37967e+07	3.37694e+07	5.2015e+07	5.70412e+07	5.01258e+07	3.58755e+07	9.98652e+06	4.07753e+06	930394	1.19133e+06	0	2.89022e+06	107816	0	0	99447.9
VYRIQDGEKKPIGWDTDISW	605	624	2	0	1203.61	7	17	10.0674	10.1141	1208.31	7.94624	0.6	0					0.640729		0	0	0	240872	0	0	460275	2.7961e+06	3.3828e+06	4.67423e+06	4.02389e+06	2.00045e+06	636912	237661	0	0	355624	0	0	0	0	0	0	0	349127
VYRIQDGEKKPIGWDTDISW	605	624	3	0	802.741	7	17	10.1764	10.3322	805.805	7.74039	0.6	1					0.135346		0	61264.2	1.01717e+06	641734	3.40334e+06	2.20936e+07	3.57433e+07	6.188e+07	1.42077e+08	1.01255e+08	9.25903e+07	1.06155e+08	3.97469e+07	1.78264e+07	1.26842e+07	1.18105e+06	0	611959	0	0	923545	0	0	393726	0
VYRIQDGEKKPIGWDTDISW	605	624	4	0	602.308	7	17	10.0363	10.4102	604.64	7.87711	1	0	1.41196	0.639173	1	1	0.238214		347505	0	79633	263800	137469	2.09361e+06	9.66767e+06	1.8565e+07	2.79075e+07	3.5013e+07	2.93876e+07	2.03718e+07	8.64582e+06	3.22404e+06	1.09685e+06	214028	690545	0	447360	1537.95	1.49244e+06	0	94130.1	118107	700973
VYRIQDGEKKPIGWDTDISWL	605	625	2	0	1260.15	7	18					-1
VYRIQDGEKKPIGWDTDISWL	605	625	3	0	840.436	7	18					-1
VYRIQDGEKKPIGWDTDISWLTG	605	627	3	0	893.126	7	20					-1
VYRIQDGEKKPIGWDTDISWLTGEE	605	629	3	0	979.154	7	22					-1
VYRIQDGEKKPIGWDTDISWLTGEEL	605	630	2	0	1524.77	7	23	11.7544	12.3631	1530.85	10.3417	0.6	0					0.152753		952221	0	1.60462e+06	0	4.2711e+06	882755	1.26863e+07	1.92738e+07	5.56432e+07	9.22159e+07	1.43582e+08	2.01912e+08	2.25223e+08	2.20004e+08	1.80529e+08	1.15857e+08	7.24933e+07	2.41315e+07	4.35908e+06	347802	0	0	0	0	354066	167282	0	0	0	0
VYRIQDGEKKPIGWDTDISWLTGEEL	605	630	3	0	1016.85	7	23	11.7075	12.554	1020.98	10.5754	0.6	0					0.0634505		142024	510620	1.84076e+06	8.27371e+06	3.00347e+07	7.73053e+07	1.72527e+08	3.76491e+08	7.72854e+08	1.3423e+09	2.14834e+09	2.91237e+09	3.18411e+09	3.21268e+09	2.67497e+09	1.85608e+09	1.1474e+09	6.32845e+08	3.10062e+08	1.2914e+08	4.58863e+07	9.2357e+06	796908	657408	198758	92966	1.011e+06	367991	146593	6.04495e+06
VYRIQDGEKKPIGWDTDISWLTGEEL	605	630	4	0	762.888	7	23	11.7544	12.238	765.978	10.5359	0.6	0					0.408586		211347	756937	1.13857e+06	2.84395e+06	5.49362e+06	1.99793e+07	2.90333e+07	9.02978e+07	1.80596e+08	3.37052e+08	5.28557e+08	7.12458e+08	8.07943e+08	7.33395e+08	6.54041e+08	4.7075e+08	2.79821e+08	1.05653e+08	7.15193e+07	2.9298e+07	9.39741e+06	497229	2.05996e+06	416884	486797	56588	704126	195319	214163	161679
VYRIQDGEKKPIGWDTDISWLTGEELHVEVL	605	635	3	0	1209.29	8	28					-1
YRIQDGEKKPIGWD	606	619	2	0	852.939	5	11	7.1689	7.29405	856.428	5.96363	1	0	1.76789	-0.273571	1	1	0.293063		0	1.07071e+06	0	4.40714e+06	5.49522e+06	1.33288e+07	1.68897e+07	1.85152e+07	1.68155e+07	1.25996e+07	5.52894e+06	1.88461e+06	484335	1.36908e+06	0	253575	0
YRIQDGEKKPIGWD	606	619	3	0	568.962	5	11	7.09108	7.4186	571.374	6.22181	1	0	1.87393	0.469177	1	1	0.131986		0	268608	87333.9	1.45901e+06	8.32817e+06	3.11146e+07	4.94245e+07	6.39257e+07	5.3476e+07	3.26688e+07	1.22798e+07	3.76661e+06	489696	3.44271e+06	0	131428	303766
YRIQDGEKKPIGWD	606	619	4	0	426.973	5	11					-1
YRIQDGEKKPIGWDTD	606	621	2	0	960.976	6	13	6.8574	7.21632	965.077	7.06725	1	0	1.77461	0.584425	1	1	0.276175		0	694682	112617	2.02319e+06	1.10497e+07	3.75886e+07	7.4367e+07	9.91798e+07	1.09196e+08	9.1767e+07	5.70376e+07	2.70103e+07	9.4616e+06	5.40824e+06	2.47154e+06	1.17229e+07	998477	4.69646e+06	162987	882799
YRIQDGEKKPIGWDTD	606	621	3	0	640.987	6	13	6.98207	7.24742	643.583	6.65522	1	0	1.63143	0.241006	1	1	0.0561641		0	101715	581355	4.51124e+06	2.32931e+07	6.0854e+07	1.13043e+08	1.52662e+08	1.71522e+08	1.30847e+08	7.66367e+07	4.07463e+07	8.83972e+06	1.53514e+06	2.17485e+06	1.84877e+06	1.20074e+06	269248	0	0
YRIQDGEKKPIGWDTD	606	621	4	0	480.992	6	13	6.98207	7.09108	483.017	6.96585	1	0	1.73937	-0.332786	1	1	0.140618		0	0	0	0	240570	1.02953e+06	3.96178e+06	3.86088e+06	6.56963e+06	4.23351e+06	2.3382e+06	562708	191433	447569	192217	56864.2	0	232801	0	10094.2
YRIQDGEKKPIGWDTDISW	606	624	3	0	769.718	6	16	9.943	10.3166	772.803	7.86822	1	0	1.54028	0.638378	1	1	0.0858039		0	317581	0	0	2.0433e+06	1.39693e+07	3.69263e+07	7.7033e+07	1.1546e+08	1.29428e+08	1.16181e+08	8.01965e+07	4.52804e+07	1.81072e+07	1.33289e+07	356542	363561	1.36629e+06	0	0	646438	0	788595
YRIQDGEKKPIGWDTDISW	606	624	4	0	577.541	6	16					-1
YRIQDGEKKPIGWDTDISWL	606	625	2	0	1210.62	7	17	11.7544	11.9728	1216.02	9.35265	0.6	0					0.127291		0	0	584554	444327	663157	902307	2.29044e+06	2.64059e+06	4.66295e+06	3.25157e+07	7.64397e+07	9.15027e+07	5.94445e+07	2.11821e+07	3.63619e+06	185158	0	193326	212590	0	0	0	0	308116	477314
YRIQDGEKKPIGWDTDISWL	606	625	3	0	807.413	7	17	11.1936	11.6919	810.985	9.25201	0.6	1					0.413521		2.56632e+06	3.96159e+06	1.0526e+06	737646	1.21993e+06	8.41062e+06	7.96714e+06	3.56512e+07	7.5256e+07	9.07197e+07	9.34024e+07	7.53177e+07	4.56641e+07	2.02693e+07	7.12666e+06	3.63305e+06	710488	452576	1.4444e+06	354630	574359	3.07694e+06	234942	204587	3.61171e+07
YRIQDGEKKPIGWDTDISWL	606	625	4	0	605.812	7	17					-1
YRIQDGEKKPIGWDTDISWLTG	606	627	3	0	860.103	7	19					0
YRIQDGEKKPIGWDTDISWLTGEEL	606	630	2	0	1475.24	7	22	11.7075	12.3475	1481.79	11.3554	1	0	1.65047	1.61572	1	-5	0.358741		123465	0	0	0	226671	663598	277817	3.73095e+06	1.47732e+07	3.69303e+07	5.6212e+07	9.19012e+07	1.03503e+08	1.25336e+08	1.21135e+08	1.13238e+08	7.07054e+07	3.68583e+07	4.31605e+06	1.21141e+06	13940.8	706889	167984	325558	209439	218716	0	0	0	0
YRIQDGEKKPIGWDTDISWLTGEEL	606	630	3	0	983.826	7	22	11.6607	12.3162	988.011	10.7922	0.6	0					0.191408		249704	280268	1.15351e+06	2.65798e+06	6.54215e+06	2.12586e+07	5.67753e+07	1.25051e+08	2.59657e+08	4.84608e+08	7.25486e+08	9.99469e+08	1.11412e+09	1.08714e+09	9.08165e+08	6.68301e+08	3.99387e+08	2.21724e+08	9.39284e+07	3.9561e+07	8.99694e+06	2.54042e+06	778176	5.87125e+06	596786	691065	4.14357e+07	521628	454703	3.02451e+07
RIQDGEKKPIGWDTD	607	621	2	0	879.444	6	12	6.17177	6.8574	883.258	6.60295	1	0	1.80448	1.78358	1	1	0.535589		2.79022e+06	25118.2	2.32559e+06	6.46292e+06	3.01305e+07	7.8374e+07	1.24549e+08	1.50213e+08	1.28692e+08	9.28926e+07	7.24335e+07	4.15582e+07	1.9533e+07	5.9083e+06	2.58857e+06	1.2662e+06	819062	266913	997637
RIQDGEKKPIGWDTD	607	621	3	0	586.632	6	12	6.17177	6.67038	588.927	5.86079	1	0	1.52508	1.09717	1	1	0.0832785		0	177050	2.41828e+06	1.54592e+07	5.84023e+07	1.32131e+08	2.03784e+08	2.15702e+08	1.67763e+08	1.0119e+08	4.60108e+07	1.30556e+07	2.48487e+06	369884	318927	0	0	192174	0
RIQDGEKKPIGWDTD	607	621	4	0	440.226	6	12					-1
RIQDGEKKPIGWDTDISW	607	624	2	0	1072.54	6	15					-1
RIQDGEKKPIGWDTDISW	607	624	3	0	715.364	6	15	9.70968	10.0674	718.031	6.72733	1	0	1.34478	0.580143	1	1	0.143841		705375	0	150007	3.92831e+06	1.20232e+07	4.30168e+07	8.0146e+07	1.23312e+08	1.33119e+08	9.31449e+07	7.66103e+07	4.31744e+07	2.53563e+06	4.83368e+06	598579	1.44824e+06	202130	149008	1.16904e+06	0	137624	1.92023e+06
RIQDGEKKPIGWDTDISWL	607	625	2	0	1129.08	6	16					-1
RIQDGEKKPIGWDTDISWL	607	625	3	0	753.059	6	16					0
RIQDGEKKPIGWDTDISWL	607	625	4	0	565.046	6	16					-1
RIQDGEKKPIGWDTDISWLTG	607	627	3	0	805.748	7	18					-1
RIQDGEKKPIGWDTDISWLTGEEL	607	630	2	0	1393.7	7	21	11.5983	12.2745	1399.63	10.1923	1	0	1.5113	1.74914	1	1	0.27193		562025	0	615648	0	2.01856e+06	4.0727e+06	1.64904e+07	3.48429e+07	8.24534e+07	1.15093e+08	1.64617e+08	1.75069e+08	1.77853e+08	1.40992e+08	1.1249e+08	8.65928e+07	7.17959e+07	3.62235e+07	1.82366e+07	1.44732e+06	249396	0	0	0	0	166659	727425	254641	822333
RIQDGEKKPIGWDTDISWLTGEEL	607	630	3	0	929.471	7	21	11.5826	12.3318	933.25	9.68271	1	0	1.40167	2.01676	1	0	0.0843119		439464	1.13166e+06	1.42927e+06	2.26887e+07	2.03391e+07	5.86735e+07	1.88711e+08	3.59082e+08	6.71441e+08	1.12005e+09	1.53897e+09	1.72653e+09	1.70829e+09	1.29352e+09	9.22269e+08	5.60142e+08	2.63001e+08	1.22221e+08	5.06984e+07	8.99735e+06	2.5013e+06	1.58559e+06	0	365455	1.02108e+06	251093	229761	677950	633813
RIQDGEKKPIGWDTDISWLTGEEL	607	630	4	0	697.355	7	21	11.6139	12.2225	700.201	9.72841	1	0	1.4115	1.50078	1	0	0.143522		935367	3.44197e+06	73961.8	266701	656133	2.74855e+06	1.19737e+07	3.50863e+07	7.17716e+07	1.2072e+08	1.67985e+08	1.96394e+08	1.8282e+08	1.37334e+08	9.2033e+07	5.53497e+07	2.34986e+07	7.24126e+06	2.17802e+06	197210	1.04103e+06	147891	116467	177949	481331	102319	3.72291e+06	172492	2.67556e+06
RIQDGEKKPIGWDTDISWLTGEELHV	607	632	3	0	1008.18	7	23					-1
TDISWLTGEEL	620	630	1	0	1263.61	5	9	11.318	12.5991	1272.02	7.66537	1	0	3.16635	3.96906	-1	0	1.14617		530677	494496	1.8064e+07	7.38452e+07	1.46272e+08	1.72466e+08	2.06704e+08	6.69666e+08	1.91488e+09	2.07548e+09	8.9396e+08	1.9223e+08	2.61906e+07	2.75184e+07	6.42824e+07
TDISWLTGEEL	620	630	2	0	632.309	5	9	11.318	11.8793	635.127	4.89053	0.6	0					0.759443		53537.9	3.52736e+06	1.83001e+07	4.67564e+07	7.46344e+07	7.1052e+07	5.06721e+07	2.11273e+07	4.17194e+06	1.06851e+06	5.75811e+06	1.30678e+07	1.58036e+07	1.1277e+07	3.07827e+06
ISWLTGEELHV	622	632	2	0	642.335	5	9					-1
LTGEEL	625	630	1	0	661.34	4	4	5.84507	6.59248	663.501	1.78375	1	0	1.33326	2.01034		0	0.142585		7.27626e+07	4.0772e+08	6.61961e+08	4.66387e+08	1.38331e+08	2.28877e+07	489668	220927	1.51531e+06
LTGEELHV	625	632	2	0	449.237	4	6					0
[truncated: 22 more columns]
