# Supplementary material for: Unveiling the domain-specific and RAS isoform-specific details of BRAF kinase regulation
Source: eLife. 2023 Dec 27;12:RP88836. doi: 10.7554/eLife.88836 (PMC10752582; doi:10.7554/eLife.88836)
Supplement: Figure 2—source data 1. — Also applies to plots presented in Supplementary file 1 and Figure 2—figure supplement 1 and Figure 2—figure supplement 3. [file elife-88836-fig2-data1.zip › Figure 2- source data 1/(BRAF_N2_BRAF-N2HRAS-20sec.mzXML) ExMS2_FinalTable.xls]

## Sheet: Sheet1
Sequence	START	END	Charge	ModMass	Monoisotopic m/z	maxND	maxD	RT Range(start, unit: min)	RT Range(end)	Centroid m/z	Delta Mass	Flag#1:Skip-tests	Flag#2:Unimodality check	Flag#3:Back exchange prediction check	Flag#4:Elution RT width check	Flag#5:Unique peptide RT/deltaD consistency check	Flag#6:Common-end peptides centroid subtraction check	Flag#7:Centroid shift within RT range check	Flag#8:Data multiple assignment check	Isotopic Envelope Amplitudes(start from this column(the Monoisotopic) to nonzero end):
GSSHHHHHHGTKTEEGKL	2	19	2	0	1008.48	6	16	3.57242	4.10608	1010.87	3.63126	1	0	0.730098	1.25082	1	1	0.0815167		6.19761e+06	5.16467e+07	1.85511e+08	4.11393e+08	6.17308e+08	6.46606e+08	4.74819e+08	2.63694e+08	1.17029e+08	3.9959e+07	9.29268e+06	500057	0	0	187965	104558	342016	56374.3	47834.1	0	8519.08	0	0
GSSHHHHHHGTKTEEGKL	2	19	3	0	672.656	6	16	3.57242	4.10608	674.276	3.70717	1	0	0.756404	1.25082	1	1	0.0540557		5.42665e+07	3.14327e+08	1.07304e+09	2.45188e+09	3.91171e+09	4.19237e+09	3.10658e+09	1.8121e+09	7.68868e+08	2.7599e+08	8.21353e+07	1.74319e+07	1.77069e+06	84657.2	187940	0	0	343317	75382.8	114745	111105	126944	97292.1
GSSHHHHHHGTKTEEGKL	2	19	4	0	504.744	6	16	3.57242	4.10608	505.966	3.73576	1	0	0.766309	1.25082	1	1	0.0469213		1.73615e+07	1.00655e+08	3.63974e+08	8.06224e+08	1.30246e+09	1.40977e+09	1.09468e+09	6.21386e+08	2.62782e+08	9.68462e+07	2.63883e+07	4.74648e+06	533477	0	0	29456	0	39603.8	337965	107575	367881	4469.65	381752
GSSHHHHHHGTKTEEGKL	2	19	5	0	403.997	6	16	3.57242	4.10608	404.974	3.73602	1	0	0.766399	1.25082	1	1	0.0312391		1.42249e+07	9.57471e+07	3.50401e+08	8.15112e+08	1.27495e+09	1.39539e+09	1.08285e+09	6.02879e+08	2.66686e+08	9.25031e+07	2.61107e+07	3.99039e+06	570795	73966.4	73885.9	10268.1	45059.9	0	59772	57253.3	0	135822	33335.9
GSSHHHHHHGTKTEEGKLVIWINGDKGYNGL	2	32	4	0	862.178	8	29	8.60917	8.82695	864.112	5.70646	0.6	0					0.288855		538755	182392	815903	3.83876e+06	2.88072e+07	4.05202e+07	5.75424e+07	4.86672e+07	4.4204e+07	2.42678e+07	1.74529e+07	6.3887e+06	1.84364e+06	1.80795e+06	0	4.27049e+06	444097	1.66878e+06	0	1.11542e+06	0	238563	463938	0	433133	244131	0	0	0	1.71416e+06
VIWINGDKGY	20	29	1	0	1164.6	5	8					-1
VIWINGDKGY	20	29	2	0	582.806	5	8	8.32918	8.68692	583.787	1.24832	0.6	0					0.359659		3.48653e+07	6.09815e+07	4.57507e+07	1.66832e+07	1.39464e+06	1.37881e+06	645153	1.06933e+06	239807	9.00452e+06	125853	2.40151e+06	160976	228956
VIWINGDKGYNG	20	31	2	0	668.338	5	10	7.94003	8.34477	673.252	9.02442	1	1	4.47522	0.772807		-9	0.1271		1.65479e+06	8.14235e+06	1.63839e+07	8.89243e+07	1.00371e+08	4.55475e+07	6.81878e+07	7.20574e+07	1.04639e+08	2.9331e+08	4.12355e+08	4.31157e+08	3.47358e+08	2.04055e+08	7.85614e+07	2.03785e+07
VIWINGDKGYNGL	20	32	1	0	1448.75	5	11	9.23192	9.79207	1450.54	0.912133	1	0	-0.0684637	1.349	1	0	0.381065		1.13909e+08	2.50155e+08	2.40896e+08	1.32724e+08	5.16911e+07	1.12238e+07	548141	0	0	1.05554e+06	421197	0	343394	1.0831e+06	0	0	330996
VIWINGDKGYNGL	20	32	2	0	724.88	5	11	9.20075	9.90105	725.863	1.08994	1	0	0.0211541	1.8686	1	0	0.0287451		2.52397e+09	5.12532e+09	5.14417e+09	3.2226e+09	1.55846e+09	5.67154e+08	2.06776e+08	4.0406e+07	8.97368e+06	1.10714e+07	8.59641e+06	3.07912e+06	1.64797e+06	775720	283684	6.70127e+06	572298
VIWINGDKGYNGLAE	20	34	2	0	824.92	5	13					-1
VIWINGDKGYNGLAEVGKKFEKDTG	20	44	3	0	913.476	7	23					-1
VIWINGDKGYNGLAEVGKKFEKDTGIKV	20	47	3	0	1026.89	7	26					-1
VIWINGDKGYNGLAEVGKKFEKDTGIKV	20	47	4	0	770.421	7	26	10.4968	10.6216	771.36	1.90437	1	0	-0.122112	-0.265023	1	0	0.139567		1.11568e+07	2.50894e+07	5.05682e+07	4.68065e+07	4.24525e+07	2.10771e+07	1.23502e+07	4.46359e+06	1.88434e+06	820563	306131	105120	254275	147293	0	321264	5.64191e+06	0	0	0	265544	0	0	0	213111	0	103368	310954	8955.3	1.48435e+06
VIWINGDKGYNGLAEVGKKFEKDTGIKV	20	47	5	0	616.538	7	26	10.4968	10.7464	617.201	1.45924	1	0	-0.217033	0.197477	1	0	0.143673		2.61532e+06	1.46802e+07	2.38292e+07	2.37627e+07	2.07665e+07	9.84319e+06	4.3057e+06	2.01092e+06	561525	266423	218081	50616.9	90902.8	138348	190768	50128.3	0	11211.8	102932	280.262	0	86039	0	69010	380630	0	0	66435.7	0	71543.6
VIWINGDKGYNGLAEVGKKFEKDTGIKVTVEHPDKL	20	55	3	0	1333.38	9	33	9.86992	10.2908	1335.21	3.08077	1	0	-0.0106066	0.832743	-1	0	0.147621		1.64316e+06	4.64676e+06	5.65563e+07	1.27571e+08	1.8017e+08	1.98077e+08	1.83628e+08	1.32757e+08	8.73342e+07	4.22403e+07	1.49886e+07	3.56093e+06	819108	311283	650913	262313	563642	0	0	1.56134e+06	0	0	517531	0	0	322747	0	0	172142	0
VIWINGDKGYNGLAEVGKKFEKDTGIKVTVEHPDKL	20	55	4	0	1000.29	9	33	9.82322	10.4812	1001.67	3.10153	1	0	-0.00711792	1.7119	-1	0	0.103533		2.33066e+07	1.14151e+08	3.5937e+08	7.54489e+08	1.06736e+09	1.172e+09	1.03528e+09	7.26353e+08	4.80896e+08	2.78288e+08	1.36526e+08	6.84272e+07	3.6263e+07	1.26669e+07	1.07665e+07	9.30425e+06	5.42403e+06	1.64675e+06	892362	510775	469931	1.39071e+06	601161	479235	1.02338e+06	2.47886e+06	521405	147235	392354	1.68754e+06
VIWINGDKGYNGLAEVGKKFEKDTGIKVTVEHPDKL	20	55	5	0	800.434	9	33	10.0412	10.0724	801.707	3.96178	0.3	0					0.0760013		0	9.63931e+06	3.142e+07	6.5661e+07	9.18821e+07	1.02133e+08	9.31887e+07	6.76698e+07	4.32558e+07	2.53688e+07	1.10675e+07	6.19725e+06	2.81469e+06	1.33952e+06	538605	1.09511e+06	6.35417e+06	0	0	0	101034	2.38386e+07	0	17170.2	0	128559	857255	0	10052.4	40705.8
VIWINGDKGYNGLAEVGKKFEKDTGIKVTVEHPDKL	20	55	6	0	667.196	9	33	9.83878	10.2596	668.223	3.75738	1	0	0.10307	0.832496	1	0	0.259709		2.71141e+06	2.41993e+07	1.82323e+08	3.84676e+08	5.44544e+08	6.29597e+08	5.6606e+08	4.08863e+08	2.52499e+08	1.45639e+08	7.2088e+07	3.7076e+07	1.71363e+07	1.27347e+07	4.14915e+06	2.49444e+06	2.21081e+06	1.27831e+06	634048	1.54626e+06	276568	236984	785768	477603	941311	1.36936e+06	602528	1.49136e+06	569816	5.34939e+06
VIWINGDKGYNGLAEVGKKFEKDTGIKVTVEHPDKL	20	55	7	0	572.026	9	33	9.83878	10.2752	572.813	3.10057	1	0	-0.007279	0.890332	-1	0	0.0786713		954268	1.79984e+07	8.81475e+07	1.86843e+08	2.77381e+08	2.94894e+08	2.54753e+08	1.86371e+08	1.1877e+08	6.24084e+07	3.19438e+07	1.36764e+07	5.57941e+06	4.55829e+06	2.01211e+06	478905	768526	87280.9	297125	370864	273021	599609	89141.3	175319	51035.3	463463	184515	213125	139754	188382
INGDKGYNGLAEVGKKFEKDTGIKVTVEHPDKLEEKFPQVAA	23	64	3	0	1533.81	9	38					-1
NGDKGYNGLAEVGKKFEKDTGIKVTVE	24	50	3	0	966.173	7	25					-1
NGLAEVGKKFEKDTGIKVTVEHPDKL	30	55	3	0	951.522	7	23					-1
NGLAEVGKKFEKDTGIKVTVEHPDKLEEKFPQVAATGDGPDIIF	30	73	4	0	1192.63	9	39					-1
LAEVGKKFEKDTGIKVTVEHPDKL	32	55	3	0	894.501	7	21	7.37568	7.50047	895.67	1.90755	1	0	-0.024583	-0.265085	1	0	0.134623		0	2.40572e+06	8.31789e+06	1.41642e+07	1.09438e+07	6.94664e+06	1.76086e+06	0	124346	181319	0	0	158977	0	0	0	0	0	148632	0	0	0	0	0	0	0	0	0	0
LAEVGKKFEKDTGIKVTVEHPDKL	32	55	4	0	671.127	7	21					-1
LAEVGKKFEKDTGIKVTVEHPDKLEEKFPQVAATGDGPDIIF	32	73	5	0	920.091	9	37					-1
AEVGKKFEKDTG	33	44	2	0	654.843	5	10	3.91755	4.21928	655.249	0.0473546	0.6	0					0.215412		1.41827e+07	1.09251e+07	5.42391e+06	1.00136e+06	88067.5	0	0	0	0	0	0	40705.4	0	0	0	0
AEVGKKFEKDTGIKV	33	47	2	0	824.967	5	13					-1
AEVGKKFEKDTGIKV	33	47	3	0	550.314	5	13					-1
AEVGKKFEKDTGIKVTVEHPDKL	33	55	3	0	856.806	7	20	6.72155	7.06437	858.007	2.07602	1	0	0.0473012	0.543256	1	0	0.0546443		5.68943e+07	3.46363e+08	7.78284e+08	1.05936e+09	9.52667e+08	6.19443e+08	3.30966e+08	1.3627e+08	5.06547e+07	1.79076e+07	4.52698e+06	1.48496e+06	233741	960644	1.52218e+06	521042	852160	926507	311425	0	0	21285.3	115718	0	8496.61	594672	0	0
AEVGKKFEKDTGIKVTVEHPDKL	33	55	4	0	642.856	7	20					-1
AEVGKKFEKDTGIKVTVEHPDKL	33	55	5	0	514.486	7	20	6.8151	7.14217	515.199	2.03391	1	0	0.0356264	0.484864	1	0	0.0522754		1.10164e+07	8.06974e+07	1.93172e+08	2.52331e+08	2.36383e+08	1.45511e+08	7.37911e+07	3.02907e+07	1.01749e+07	2.19217e+06	532043	0	80791.8	137629	141648	277088	0	0	82191.3	21365.5	381243	0	0	94052	57815.5	0	0	0
AEVGKKFEKDTGIKVTVEHPDKL	33	55	6	0	428.907	7	20	6.73715	7.03322	429.488	1.95967	1	0	0.0150472	0.369934	1	0	0.0661463		1.68348e+06	1.82036e+07	4.80776e+07	6.25659e+07	5.54297e+07	3.57935e+07	1.54527e+07	5.32966e+06	1.1123e+06	149027	0	0	77764.4	0	0	0	0	0	0	0	64139.1	0	0	0	0	101784	0	0
AEVGKKFEKDTGIKVTVEHPDKLEEKFPQVAATGDGPDIIF	33	73	3	0	1495.12	9	36	9.37205	9.9945	1497.54	4.59268	1	0	0.179108	1.57997	1	1	0.161252		0	271719	9.05252e+06	3.04726e+07	1.04603e+08	2.09514e+08	2.68065e+08	3.04549e+08	2.82412e+08	2.01189e+08	1.29169e+08	7.22399e+07	2.27398e+07	5.53118e+06	998705	0	0	616641	0	296076	0	0	0	658787	0	0	287306	0	0	506501
AEVGKKFEKDTGIKVTVEHPDKLEEKFPQVAATGDGPDIIF	33	73	4	0	1121.59	9	36	9.29423	10.4	1123.45	4.76638	1	0	0.20586	3.37171	0	1	0.150093		4.81851e+06	2.37941e+07	1.12952e+08	4.30175e+08	1.03167e+09	1.82397e+09	2.44187e+09	2.64717e+09	2.2832e+09	1.75903e+09	1.11791e+09	7.04144e+08	3.33701e+08	1.87414e+08	5.04542e+07	3.56885e+07	3.94238e+06	3.58676e+06	925646	1.9332e+06	1.47373e+06	2.10218e+06	422825	2.4218e+06	4.00532e+06	3.86066e+06	1.2907e+06	535704	6.49533e+06	381928
AEVGKKFEKDTGIKVTVEHPDKLEEKFPQVAATGDGPDIIF	33	73	5	0	897.474	9	36	9.37205	10.1816	898.945	4.67185	1	0	0.191301	2.27369	1	1	0.0644621		5.93676e+06	5.72808e+06	7.32765e+07	3.05543e+08	7.44102e+08	1.32087e+09	1.68675e+09	1.91508e+09	1.62169e+09	1.26504e+09	8.32811e+08	4.61512e+08	2.32807e+08	1.15587e+08	5.04551e+07	397620	6.75773e+06	1.95187e+06	640348	253492	649619	2.30716e+06	1.8982e+06	2.4362e+06	1.36703e+06	1.74938e+06	804343	1.30369e+06	470164	747075
AEVGKKFEKDTGIKVTVEHPDKLEEKFPQVAATGDGPDIIF	33	73	6	0	748.063	9	36	9.40317	9.79207	749.297	4.71934	1	0	0.198614	0.714106	0	1	0.515819		186414	4.22551e+06	1.40501e+07	1.02886e+08	2.5965e+08	4.76005e+08	5.89983e+08	6.95946e+08	5.26243e+08	4.47245e+08	2.43488e+08	1.61781e+08	4.30936e+07	3.84263e+07	1.05308e+07	8.81956e+06	1.41902e+06	782088	266684	527641	1.50525e+07	1.00822e+06	399957	729864	1.17157e+06	1.63183e+06	1.71974e+07	163520	528357	432444
AEVGKKFEKDTGIKVTVEHPDKLEEKFPQVAATGDGPDIIF	33	73	7	0	641.34	9	36					-1
VGKKFEKDTGIKVTVEHPDKL	35	55	3	0	790.113	6	18					-1
VGKKFEKDTGIKVTVEHPDKLEEKFPQVAATGDGPDIIF	35	73	4	0	1071.57	9	34	9.46537	9.57425	1073.26	4.19523	1	0	0.155904	-0.324032	1	1	0.225538		1.58661e+06	0	0	7.1121e+06	6.00719e+06	1.05199e+07	1.21989e+07	1.68684e+07	1.41594e+07	7.68651e+06	2.01469e+06	777739	357914	0	457365	0	398012	0	0	0	0	0	0	0	454297	321235	0	0	0	0
VGKKFEKDTGIKVTVEHPDKLEEKFPQVAATGDGPDIIF	35	73	5	0	857.458	9	34					-1
IKVTVEHPDKL	45	55	2	0	639.874	5	8					-1
TVEHPDKL	48	55	1	0	938.494	4	5	4.9111	4.98905	941.618	2.57867	0.4	1					1.21035		1.57095e+06	3.1965e+06	1.66677e+06	670784	516096	249190	93853.1	0	0	2.09677e+06
TVEHPDKL	48	55	3	0	313.503	4	5	4.69247	4.9111	314.364	2.03821	0.4	0					0.605216		309055	2.5242e+06	5.62023e+06	1.44856e+06	0	501944	0	0	1.13381e+06	0
TVEHPDKLEEKFPQVAATGDGPDIIF	48	73	3	0	951.815	7	21					-1
LEEKFPQVAATGDGPDIIFWAHDRFGGYAQSGLLAEIT	55	92	4	0	1030.77	9	34	12.2146	12.3871	1033.56	8.66869	1	1	0.885383	-0.088179			0.161606		0	0	0	0	1.0737e+06	1.21555e+07	5.32088e+07	1.06395e+08	1.58556e+08	1.94752e+08	1.78725e+08	8.82818e+07	3.12938e+07	0	0	1.72218e+06	1.20152e+06	1.16181e+06	304913	0	99423.7	3079.4	94879.2	205031	102601	214941	185197	408519	143034	74103.3
EEKFPQVAATGDGPDIIF	56	73	2	0	967.481	6	14	10.1972	10.7931	969.928	3.7326	1	0	0.949991	1.4816	1	1	0.80424		6.1609e+07	6.12352e+08	1.77973e+09	3.12694e+09	3.32614e+09	2.36477e+09	1.24929e+09	5.26075e+08	1.95081e+08	8.15705e+07	1.19253e+08	8.64347e+07	2.04983e+07	2.30161e+06	1.83661e+06	752214	1.62321e+07	2.63645e+08	3.36976e+08	1.81018e+08	7.20203e+07
EEKFPQVAATGDGPDIIF	56	73	3	0	645.323	6	14	10.2284	10.6684	646.932	3.6649	1	0	0.923178	0.903493	1	1	0.593511		2.70062e+06	3.05513e+07	1.04313e+08	1.72366e+08	1.81486e+08	1.20328e+08	6.06907e+07	2.02958e+07	5.06071e+06	387309	242305	59057.8	553313	240875	287883	807172	2.38395e+06	1.56678e+07	1.77705e+07	1.26232e+07	4.71149e+06
WAHDRFGG	74	81	2	0	473.22	4	6	6.14513	6.48792	473.684	0.362375	1	0	-0.193352	0.543132	0	1	0.0427809		2.09388e+08	2.03414e+08	9.84348e+07	2.78946e+07	4.3668e+06	419945	0	0	0	0	0
WAHDRFGG	74	81	3	0	315.816	4	6	6.03615	6.09843	319.167	9.48742	0.4	0					5.9371e-14		0	0	0	0	0	0	0	0	0	0	7.59973e+06
WAHDRFGGY	74	82	1	0	1108.5	5	7	7.51607	7.81217	1109.68	0.501401	1	0	-0.131073	0.370058	1	0	0.76836		6.53906e+07	7.26726e+07	3.65023e+07	1.06998e+07	531958	2954.47	19086.4	0	873495	559810	452485	294535	1.98388e+06
WAHDRFGGY	74	82	2	0	554.752	5	7	7.59405	8.00222	555.342	0.501441	1	0	-0.131041	0.785536	1	0	0.233418		3.95594e+08	4.46396e+08	2.47359e+08	8.46567e+07	2.49153e+07	9.18294e+06	510552	862977	1.55477e+06	6.15943e+06	1.31776e+06	391938	0
WAHDRFGGY	74	82	3	0	370.17	5	7	7.50047	7.94003	370.481	0.251422	1	0	-0.329068	0.901948	1	0	0.110514		1.35172e+08	1.14249e+08	5.8863e+07	1.8273e+07	2.96092e+06	379939	696184	0	0	113534	0	0	114991
WAHDRFGGYAQSGL	74	87	1	0	1564.73	5	12	8.15788	8.4226	1566.38	0.716583	1	0	-0.197125	0.253707	1	0	0.367515		1.33832e+07	3.82292e+07	3.87899e+07	1.77286e+07	3.60032e+06	258454	0	0	0	0	0	0	0	0	0	0	0	0
WAHDRFGGYAQSGL	74	87	2	0	782.868	5	12	8.08003	8.70247	783.921	1.16739	1	0	0.0111604	1.57991	1	0	0.234848		2.33579e+09	4.87898e+09	4.5904e+09	2.95444e+09	1.35159e+09	5.60419e+08	2.31428e+08	1.39178e+08	1.28663e+08	5.4851e+07	3.35868e+07	5.14506e+06	3.33857e+06	4.87025e+07	4.35764e+06	1.27076e+07	1.6087e+06	440762
WAHDRFGGYAQSGL	74	87	3	0	522.248	5	12	8.08003	8.62472	522.905	1.03288	1	0	-0.0509886	1.29166	1	0	0.0208962		1.45843e+09	2.82642e+09	2.7075e+09	1.69447e+09	8.08739e+08	3.22517e+08	1.2118e+08	5.0058e+07	2.50509e+07	1.44537e+07	3.89713e+06	594805	673053	614177	1.87753e+06	2.23289e+06	917833	124401
WAHDRFGGYAQSGLL	74	88	2	0	839.41	5	13	9.27865	9.96335	840.568	1.30562	1	0	0.0286248	1.81076	1	0	0.078829		8.47306e+08	1.59845e+09	1.66942e+09	1.17544e+09	5.87891e+08	2.92537e+08	1.86318e+08	1.21409e+08	5.9466e+07	1.76273e+07	8.30378e+06	4.70421e+06	1.42361e+06	351521	1.62775e+06	699277	2.20612e+06	651649	3.86624e+06
WAHDRFGGYAQSGLL	74	88	3	0	559.943	5	13	9.23192	9.91662	560.646	1.09857	1	0	-0.0596801	1.81076	1	0	0.134143		7.3032e+08	1.45637e+09	1.35848e+09	8.78709e+08	4.17978e+08	1.63523e+08	6.7231e+07	2.829e+07	1.43148e+07	6.00531e+06	3.63961e+06	547901	502504	9.20553e+06	1.11808e+06	1.14749e+06	3.69338e+07	819778	113148
WAHDRFGGYAQSGLLA	74	89	2	0	874.929	6	14	8.93583	9.29423	876.408	1.90242	0.6	0					0.688324		1.89597e+07	4.48128e+07	4.90339e+07	2.92552e+07	1.10685e+07	1.42045e+06	1.20297e+06	832733	210659	1.55535e+06	207302	1.64961e+06	146996	1.40859e+06	1.26291e+06	3.11393e+06	1.39887e+06	1.49296e+06	854486	654069	670833
WAHDRFGGYAQSGLLA	74	89	3	0	583.622	6	14	8.93583	9.13842	584.38	1.21885	0.6	0					0.272377		1.87788e+07	3.819e+07	3.08704e+07	2.74131e+07	1.18637e+07	2.25305e+06	860484	0	142508	0	0	4.70852e+06	201021	0	49389.3	100374	87145.7	0	0	0	122080
YAQSGL	82	87	1	0	638.314	4	4	4.89552	5.51953	639.077	0.390121	0.4	0					2.12947		9.89625e+07	8.47453e+07	2.29996e+07	5.40742e+06	378704	504316	1.90619e+06	139193	0
AQSGLL	83	88	1	0	588.335	3	4	6.69038	6.95535	588.984	0.31661	1	0	-0.089359	0.254633		1	0.345812		1.99075e+07	1.37953e+07	2.63797e+06	603922	420842	126451	159108	29763.8
LAEITPDKA	88	96	1	0	957.525	4	6	4.7708	5.64388	960.857	2.77529	1	0	2.03631	2.50918	1	1	1.60777e-13		1.71715e+07	8.21195e+07	1.87299e+08	3.01876e+08	2.91306e+08	1.5175e+08	4.19825e+07	4.94851e+06	465180	291815	334405
LAEITPDKA	88	96	2	0	479.266	4	6	4.9111	5.426	481.036	2.98344	1	0	2.22865	1.18124	1	1	0.0315236		9.54833e+06	1.4635e+08	5.94012e+08	1.08423e+09	1.02593e+09	5.39718e+08	1.74554e+08	3.99199e+07	5.45324e+06	181249	225200
LAEITPDKAFQDKL	88	101	2	0	794.933	5	11	8.23572	8.71802	797.171	3.53048	1	0	1.25126	1.06038	1	0	0.297814		649898	9.85077e+06	6.6501e+07	1.55287e+08	2.14379e+08	1.78986e+08	9.10409e+07	2.62679e+07	2.65765e+06	600729	2.37718e+06	7.53431e+06	1.7183e+07	930134	402250	221630	287223
LAEITPDKAFQDKL	88	101	3	0	530.291	5	11	8.40705	8.43815	531.76	3.46069	0.6	0					0.111172		0	275357	6.70454e+06	1.58572e+07	2.15771e+07	1.61029e+07	9.32198e+06	3.18682e+06	0	714802	97197.7	274190	550645	0	235393	201316	0
LAEITPDKAFQDKLYPFT	88	105	2	0	1049.05	6	14	10.3376	10.419	1051.81	4.23645	0.6	0					0.354898		0	238625	1.14339e+06	9.22249e+06	1.80336e+07	2.49631e+07	2.14159e+07	1.17862e+07	5.29444e+06	1.08217e+06	0	1.35267e+06	508995	547149	798546	0	0	0	7468.1	33911.3	0
LAEITPDKAFQDKLYPFT	88	105	3	0	699.702	6	14	9.9945	10.6528	701.483	4.05886	0.6	0					0.125471		209122	976173	2.85265e+07	1.26815e+08	2.62688e+08	3.27513e+08	2.72448e+08	1.6429e+08	7.30322e+07	2.3202e+07	5.25951e+06	3.37888e+06	2.92635e+06	2.18052e+06	631088	450251	349476	563365	119179	74453.8	287260
LAEITPDKAFQDKLYPFTW	88	106	2	0	1142.09	6	15	11.7454	12.4499	1144.71	3.81813	1	0	0.883056	1.88429	0	1	0.152293		562501	2.92171e+06	2.3283e+07	9.50453e+07	1.70188e+08	2.20732e+08	1.81326e+08	1.0978e+08	4.81514e+07	1.28257e+07	1.95347e+06	807883	590223	302367	0	250299	103434	236517	294579	0	149804	0
LAEITPDKAFQDKLYPFTW	88	106	3	0	761.728	6	15	12.3714	12.5602	763.622	4.26436	1	0	1.04799	-0.0278717	0	1	0.118891		394744	594231	4.06531e+06	1.3622e+07	2.51332e+07	3.23921e+07	2.56102e+07	1.59221e+07	1.56492e+07	2.60025e+06	573257	629631	202530	318113	431219	50092.9	262016	95871.1	260381	392744	768960	434136
LAEITPDKAFQDKLYPFTWD	88	107	2	0	1199.6	7	16					0
LAEITPDKAFQDKLYPFTWD	88	107	3	0	800.07	7	16	11.4163	12.0422	801.897	3.99852	0.6	0					0.0398339		2.1987e+06	4.55804e+07	2.57765e+08	8.61596e+08	1.72844e+09	2.14984e+09	1.87578e+09	1.2314e+09	6.39561e+08	2.7242e+08	1.07491e+08	4.39603e+07	1.42371e+07	1.3427e+07	5.1089e+06	7.38763e+06	1.34862e+06	4.89547e+06	1.50072e+06	3.40812e+06	379989	608272	2.23069e+06	347744
LAEITPDKAFQDKLYPFTWDA	88	108	2	0	1235.12	7	17	11.3072	12.0266	1238.09	4.40745	1	0	0.909225	1.93953	1	0	0.283673		2.8781e+06	6.23044e+06	2.55421e+07	1.03267e+08	2.03643e+08	2.74974e+08	2.30471e+08	1.67404e+08	8.56146e+07	3.55056e+07	9.40317e+06	1.8934e+07	234291	3.63979e+07	313359	6.35336e+06	228921	0	1.20803e+06	1.73899e+06	2.3094e+06	2.55113e+06	0	852530	597008
LAEITPDKAFQDKLYPFTWDA	88	108	3	0	823.749	7	17	11.4007	12.0266	825.824	4.70048	0.6	1					0.104885		1.293e+06	1.40322e+07	1.04496e+08	3.43472e+08	7.1908e+08	9.31844e+08	8.5747e+08	5.79623e+08	3.20305e+08	1.35723e+08	5.42568e+07	4.3803e+08	9.32386e+06	712192	8.29681e+07	0	0	70919.5	0	0	260799	31804.8	907665	1.11618e+06	384240
LAEITPDKAFQDKLYPFTWDAVRY	88	111	3	0	963.16	7	20					-1
LAEITPDKAFQDKLYPFTWDAVRYNGK	88	114	4	0	797.412	8	23	10.6684	11.2446	799.303	5.61586	0.6	0					0.0542822		1.63577e+07	2.63829e+06	1.15437e+07	6.32429e+07	2.031e+08	4.76674e+08	7.53785e+08	9.30332e+08	8.32547e+08	6.02482e+08	3.55088e+08	1.75398e+08	9.93657e+07	2.41097e+07	6.71859e+06	1.85229e+06	1.45429e+07	2.05207e+06	383922	2.01641e+06	1.01633e+07	971437	393193	824421	6.22306e+06	3.32334e+06	2.81189e+06	2.58484e+06	1.80835e+06	556322
LAEITPDKAFQDKLYPFTWDAVRYNGKL	88	115	3	0	1100.57	8	24	10.9178	11.7134	1103.17	5.7726	1	0	0.805341	2.22197	1	0	0.110954		762747	1.48549e+06	1.90906e+07	9.66771e+07	5.20259e+08	1.23295e+09	2.14278e+09	2.68141e+09	2.8055e+09	2.09704e+09	1.43963e+09	7.68739e+08	3.65573e+08	1.44915e+08	4.74057e+07	1.19152e+07	1.70748e+06	1.80304e+06	2.40728e+06	819642	433260	515980	181924	155083	0	108561	0	46783.8	68247.7	195989
LAEITPDKAFQDKLYPFTWDAVRYNGKL	88	115	4	0	825.683	8	24	10.8399	11.4476	827.642	5.81298	1	0	0.814669	1.52523	1	0	0.0606052		869357	1.37059e+06	2.43544e+07	2.53178e+08	5.43236e+08	1.30569e+09	2.32251e+09	3.01855e+09	2.98881e+09	2.36469e+09	1.55106e+09	8.15236e+08	4.04754e+08	1.74105e+08	6.36544e+07	2.03547e+07	8.74168e+06	6.53251e+06	5.43812e+06	8.60825e+06	3.18172e+06	1.76773e+06	2.98018e+06	1.18768e+06	797213	577764	469520	1.15307e+06	1.61987e+06	110206
LAEITPDKAFQDKLYPFTWDAVRYNGKL	88	115	5	0	660.748	8	24	10.871	11.5883	662.323	5.85108	1	0	0.823472	1.93144	1	0	0.0868732		363445	249397	2.16589e+06	3.2012e+07	9.61339e+07	2.33661e+08	4.22133e+08	5.45677e+08	5.48855e+08	4.15848e+08	2.77264e+08	1.50572e+08	6.30437e+07	2.13055e+07	4.42347e+06	1.40264e+06	895535	370835	1.723e+06	754095	182766	209227	322517	458123	335270	229328	151924	341458	533415	419358
AEITPDKA	89	96	1	0	844.441	4	5	3.50927	4.04325	847.768	2.84315	1	0	2.62446	1.25199		1	0.722031		125012	5.66147e+06	4.30907e+07	7.61188e+07	6.46651e+07	2.23753e+07	3.15713e+06	178790	262570	260731
AEITPDKAFQDKL	89	101	2	0	738.391	5	10	7.67203	7.8744	740.303	2.95175	1	0	1.10834	0.0225492	0	1	0.198523		317259	1.22091e+06	2.13617e+07	3.09741e+07	3.68264e+07	2.30947e+07	7.25385e+06	1.81212e+06	378413	192830	253094	213922	351358	409615	0	0
AEITPDKAFQDKL	89	101	3	0	492.596	5	10	7.79658	7.8744	494.903	6.04763	0.4	1					0.251121		0	0	2.33462e+06	6.82421e+06	6.5322e+06	3.30828e+06	1.06902e+06	339389	0	0	0	570145	0	0	8.66483e+06	0
AEITPDKAFQDKLYPFT	89	105	2	0	992.507	6	13	9.69872	9.79207	995.059	3.89169	1	0	1.13155	-0.381621	1	0	0.278562		0	0	816307	4.22966e+06	1.36063e+07	1.47801e+07	1.08365e+07	3.56773e+06	1.69988e+06	0	0	0	0	0	0	0	0	0	0	401507
AEITPDKAFQDKLYPFT	89	105	3	0	662.007	6	13	9.60538	9.79207	663.668	3.77053	1	0	1.07987	-0.0355954	1	0	0.196523		250616	563023	2.143e+06	9.84535e+06	2.18174e+07	2.5481e+07	1.5974e+07	5.46287e+06	867124	231455	394470	0	0	0	0	111331	94292.1	255626	194047	584459
AEITPDKAFQDKLYPFTW	89	106	2	0	1085.55	6	14	11.5883	11.9328	1088.02	3.60419	1	0	0.899134	0.549373	1	-1	0.221302		266669	113998	5.84437e+06	2.25837e+07	4.86282e+07	5.49536e+07	4.12841e+07	1.04809e+07	2.67095e+06	455615	0	520394	0	124585	1.40397e+06	0	266415	310810	126539	0	157001
AEITPDKAFQDKLYPFTW	89	106	3	0	724.033	6	14	11.6039	12.2146	725.645	3.49003	1	0	0.853925	1.53641	1	-1	0.163484		378693	2.75193e+07	1.57809e+07	6.03882e+07	1.17779e+08	1.25566e+08	9.04707e+07	4.16469e+07	1.31161e+07	3.50543e+06	1.02221e+06	757070	393906	1.09562e+06	405573	864147	1.34549e+06	293442	337190	969862	497971
AEITPDKAFQDKLYPFTWD	89	107	2	0	1143.06	6	15	10.9333	11.729	1145.56	3.58977	1	0	0.798651	2.22222	1	-1	0.184474		421143	2.957e+06	4.73803e+07	1.92187e+08	3.26542e+08	3.43474e+08	2.49978e+08	1.43196e+08	4.72357e+07	2.23548e+07	1.80754e+06	2.01425e+06	530945	1.806e+06	0	581413	0	643044	0	395686	209206	0
AEITPDKAFQDKLYPFTWD	89	107	3	0	762.376	6	15	10.9178	11.557	764.105	3.786	1	0	0.871182	1.6422	1	-1	0.070306		373008	1.4853e+07	1.13198e+08	3.75039e+08	6.98529e+08	7.7395e+08	6.02981e+08	3.41713e+08	1.56918e+08	5.59202e+07	1.61505e+07	5.29798e+06	3.55957e+06	1.97877e+06	568932	3.41034e+06	697686	810265	7.67678e+06	1.41752e+06	1.091e+06	3.4882e+06
AEITPDKAFQDKLYPFTWDA	89	108	2	0	1178.58	7	16					-1
AEITPDKAFQDKLYPFTWDA	89	108	3	0	786.055	7	16	10.762	11.6196	788.762	6.67257	0.6	1					0.455516		1.62437e+06	1.90566e+06	3.25983e+07	1.33297e+08	2.52686e+08	3.10857e+08	2.76836e+08	3.67272e+08	6.48527e+08	8.00113e+08	5.94634e+08	3.26323e+08	1.40743e+08	4.65869e+07	6.47769e+06	686749	2.21542e+06	2.60688e+06	3.94966e+06	5.66505e+06	2.47424e+06	2.68815e+06	5.02916e+06	408439
AEITPDKAFQDKLYPFTWDAVRYNGKL	89	115	3	0	1062.88	8	23	10.8399	10.871	1065.37	5.53314	0.6	0					0.0228291		0	0	1.08685e+06	7.80363e+06	2.31004e+07	5.87272e+07	9.03097e+07	1.13318e+08	1.0524e+08	7.30181e+07	4.35233e+07	2.11526e+07	1.02184e+07	3.54715e+06	0	23875.6	0	298213	0	0	475850	0	0	0	0	240955	85547.1	116257	110692	40709.8
AEITPDKAFQDKLYPFTWDAVRYNGKL	89	115	4	0	797.412	8	23	10.6684	11.2446	799.303	5.61586	0.6	0					0.0542822		1.63577e+07	2.63829e+06	1.15437e+07	6.32429e+07	2.031e+08	4.76674e+08	7.53785e+08	9.30332e+08	8.32547e+08	6.02482e+08	3.55088e+08	1.75398e+08	9.93657e+07	2.41097e+07	6.71859e+06	1.85229e+06	1.45429e+07	2.05207e+06	383922	2.01641e+06	1.01633e+07	971437	393193	824421	6.22306e+06	3.32334e+06	2.81189e+06	2.58484e+06	1.80835e+06	556322
EITPDKAFQDKLYPFTWDAVRYNGKL	90	115	3	0	1039.2	8	22	11.0733	11.2134	1044.41	13.7136	1	0	2.92782	-0.208423		-8	0.234952		437511	7.20407e+06	0	0	5.61356e+06	1.01969e+06	3.28252e+06	7.3367e+06	2.97174e+06	1.56849e+06	768489	438408	0	3.17708e+06	2.05119e+07	4.63789e+07	7.02193e+07	7.77307e+07	5.0185e+07	2.34217e+07	5.65722e+06	1.07428e+06	221118	0	41171.9	15529.9	0	0	175767	0
ITPDKAFQDKLYPFTWDAVRYNGKL	91	115	3	0	996.187	7	21					-1
FQDKLYPFT	97	105	2	0	579.795	5	6					0
FQDKLYPFTW	97	106	1	0	1344.66	5	7	11.7922	11.8547	1347.01	1.48776	0.4	0					1.91359		151543	1.4834e+06	1.72872e+06	517878	0	0	0	266269	237840	0	0	0	0
FQDKLYPFTW	97	106	2	0	672.835	5	7	11.6665	12.5444	673.691	0.851606	0.4	0					0.0653973		8.86475e+07	4.09228e+08	3.29836e+08	1.47994e+08	4.32811e+07	6.96549e+06	1.64272e+06	843116	326853	408746	382084	483405	576853
FQDKLYPFTWD	97	107	1	0	1459.69	5	8	11.229	11.3695	1461.58	0.970082	0.4	0					0.72673		0	9.72524e+06	8.10297e+06	2.32487e+06	0	0	0	0	0	0	284557	0	270789	0
FQDKLYPFTWD	97	107	2	0	730.348	5	8	11.2134	12.011	731.343	1.06947	1	0	0.212981	2.22914	0	1	0.187705		2.24335e+08	9.41851e+08	8.30318e+08	4.23341e+08	1.96625e+08	1.00492e+08	2.75714e+07	5.08015e+06	7.14386e+06	291299	1.18733e+06	631627	1.83653e+06	928210
FQDKLYPFTWDA	97	108	2	0	765.867	5	9	11.0889	11.5413	766.839	0.98448	1	0	0.0782694	0.949712		0	0.132956		6.03886e+07	2.69646e+08	2.48276e+08	1.2848e+08	4.68964e+07	8.63308e+06	1.80149e+06	454513	260733	428920	83427.2	1.1285e+06	1.11645e+06	3.82547e+06	1.34583e+06
FQDKLYPFTWDAVRYNGKL	97	115	2	0	1181.1	7	16					0
FQDKLYPFTWDAVRYNGKL	97	115	3	0	787.739	7	16	10.7152	11.1511	789.151	2.7694	0.6	0					0.110797		1.30247e+07	1.35396e+08	3.44376e+08	6.69074e+08	7.74441e+08	5.76616e+08	3.14966e+08	1.41068e+08	4.56588e+07	5.94565e+06	461345	1.19923e+06	537192	2.07416e+06	4.95797e+06	2.52141e+06	6.21428e+06	2.47378e+06	170071	541191	1.25909e+06	394541	2.05007e+07	1.12492e+06
FQDKLYPFTWDAVRYNGKL	97	115	4	0	591.056	7	16	10.6684	11.2446	592.087	2.65729	1	0	0.392598	1.40832	1	0	0.118376		0	1.24702e+07	7.2153e+07	1.39745e+08	1.57917e+08	1.07157e+08	5.91779e+07	2.09546e+07	6.13209e+06	1.1355e+06	416150	609877	69302.7	339159	193006	429953	0	0	0	556051	122502	964384	351546	818169
DKLYPFTWD	99	107	2	0	592.785	5	6	10.4968	10.7931	593.533	0.751971	0.4	0					2.76622		2.2881e+06	1.34049e+07	7.73142e+06	1.13949e+06	126463	171782	125106	145234	178956	69747	0	37212
DKLYPFTWDA	99	108	2	0	628.303	5	7					0
DKLYPFTWDAVRYNGKL	99	115	3	0	696.03	6	14	10.419	10.5436	697.356	2.69244	0.6	0					0.143815		106490	764423	6.15292e+06	1.1608e+07	1.35126e+07	7.29879e+06	2.56338e+06	1.44404e+06	133319	25697.6	95428	0	0	297215	0	0	0	0	27467.6	259483	0
YPFTWD	102	107	1	0	828.356	4	4	10.6061	10.6216	829.347	0.460227	0.4	0					0.207733		994476	3.19541e+06	883959	0	0	0	9314.64	0	0
YPFTWDAVRYNGKL	102	115	2	0	865.438	6	12					-1
YPFTWDAVRYNGKL	102	115	3	0	577.295	6	12	10.166	10.5904	578.519	2.59883	0.6	0					0.230935		381958	1.02356e+07	4.54707e+07	7.64019e+07	6.52001e+07	3.37453e+07	1.45925e+07	1.2523e+06	187775	82060.3	61467.2	57747.6	57685	0	47253.2	3.3487e+06	0	65214	474052
WDAVRYNGKL	106	115	2	0	611.322	5	8	7.62525	8.12675	612.54	1.70008	0.6	0					0.192258		1.94553e+07	1.81841e+08	3.30943e+08	2.48251e+08	1.00908e+08	3.36751e+07	3.06678e+06	299541	0	582227	392023	96108	3.98477e+06	249641
DAVRYNGKL	107	115	1	0	1035.56	4	7	5.64388	5.98945	1038.08	1.92033	0.4	0					0.345473		816256	2.4119e+07	6.36524e+07	4.2271e+07	1.41036e+07	1.60775e+06	301285	340097	0	0	2.47174e+06	496277
DAVRYNGKL	107	115	2	0	518.283	4	7	5.5662	6.17627	519.425	1.68401	1	0	0.805608	1.53406	1	1	0.0813113		6.02009e+07	3.83583e+08	7.12138e+08	4.69813e+08	1.90633e+08	4.6907e+07	4.49848e+06	49401.2	979165	166330	240730	0
AVRYNGKL	108	115	1	0	920.531	4	6	5.39473	5.84933	922.852	1.78004	1	0	1.11664	0.957683	1	1	0.692065		2.27995e+07	1.98146e+08	3.77472e+08	2.56636e+08	9.14399e+07	2.66084e+07	5.1933e+06	446946	589697	479772	91311.2
AVRYNGKL	108	115	2	0	460.769	4	6	5.37912	5.88045	461.969	1.85802	1	0	1.1887	1.13094	1	1	0.0323157		3.40307e+08	2.14614e+09	4.08675e+09	3.07492e+09	1.19306e+09	3.67079e+08	6.18674e+07	8.22297e+07	119414	5.07592e+06	0
AVRYNGKLIAYPIAVEA	108	124	3	0	616.684	6	14					-1
VRYNGKL	109	115	2	0	425.251	4	5	5.23838	5.6905	426.342	1.68221	1	0	1.33714	0.948477	1	1	0.0348206		1.60515e+08	9.25892e+08	1.60938e+09	9.88252e+08	3.38601e+08	7.62443e+07	1.1867e+07	592569	3.65208e+06	0
VRYNGKL	109	115	3	0	283.836	4	5	5.25398	5.62835	284.555	1.65677	1	0	1.30892	0.660225	1	1	0.0500146		1.70449e+07	1.27156e+08	2.18548e+08	1.35324e+08	4.09747e+07	7.74269e+06	250089	323732	0	0
RYNGKL	110	115	2	0	375.716	4	4	5.4572	5.62835	376.611	1.35065	0.4	0					0.187529		1.48011e+06	1.74173e+07	2.26969e+07	8.74771e+06	307375	0	0	0	0
IAYPIA	116	121	1	0	647.376	4	3	6.62807	7.03322	647.787	0.00607846	1	0	-0.516971	0.774352	1	1	0.0179743		1.70728e+09	6.67111e+08	1.52346e+08	2.38848e+07	127691	0	87340.4	92422.1
IAYPIA	116	121	2	0	324.192	4	3	6.6125	7.2044	324.323	-0.141701	1	1	-0.790083	1.46671	1	1	0.114756		1.21918e+08	3.91312e+07	1.21995e+06	0	52477.6	0	70755.3	60998.6
IAYPIAV	116	122	2	0	373.726	4	4	8.04888	8.9514	373.951	-0.0179435	1	0	-0.553076	2.6183		1	0.179738		7.4908e+07	5.06318e+07	2.74377e+06	342052	0	0	0	78458	0
IAYPIAVE	116	123	1	0	875.487	4	5	7.40687	7.73433	876.078	0.0528912	1	0	-0.469556	0.486347	1	1	0.0688198		6.46252e+08	3.8171e+08	1.19289e+08	2.21962e+07	157488	58265.3	0	0	34599.1	90931
IAYPIAVE	116	123	2	0	438.247	4	5	7.40687	8.01777	438.484	-0.0637143	1	0	-0.598856	1.53715	1	1	0.115243		1.47486e+08	8.27062e+07	1.28924e+07	1.16803e+06	385876	60457.4	0	279779	0	0
IAYPIAVEA	116	124	1	0	946.524	4	6	7.60965	8.3136	947.153	0.0501905	1	0	-0.481826	1.88213	1	1	0.0430427		4.3774e+09	2.54032e+09	8.62912e+08	2.02203e+08	3.08468e+07	1.21492e+06	659699	1.20433e+06	67567.9	435856	240109
IAYPIAVEA	116	124	2	0	473.766	4	6	7.64083	8.39148	474.066	0.021617	1	0	-0.50823	2.05526	1	1	0.0586295		1.31888e+09	7.50146e+08	2.52958e+08	4.64767e+07	2.04856e+06	2.01163e+06	161041	223734	193613	85992	21973.1
IAYPIAVEAL	116	125	2	0	530.308	4	7	9.83878	10.5124	530.588	-0.0901866	0.6	0					0.131429		1.05883e+08	6.15404e+07	1.72728e+07	489324	112922	0	302584	0	173936	14538.8	262525	0
EALSLIYNKDLLPNPPKTWEEIPALDKELKAKGKSALM	123	160	4	0	1066.84	9	32					-1
ALSLIYNKDLLPNPPKT	124	140	2	0	949.043	6	12					-1
ALSLIYNKDLLPNPPKT	124	140	3	0	633.031	6	12	8.82695	8.85805	633.513	0.297374	0.2	0					0.0478206		3.85618e+07	7.90413e+07	6.27527e+07	2.13979e+07	2.27869e+06	140169	559968	145142	0	0	0	0	426155	0	0	583568	0	0	0
ALSLIYNKDLLPNPPKTWEEIPAL	124	147	3	0	912.505	7	18	11.4788	12.0892	913.543	1.43508	1	0	-0.0861753	1.53542		-1	0.245759		3.08771e+07	9.95964e+07	1.1704e+08	9.3233e+07	5.59852e+07	2.18696e+07	5.6382e+06	783623	325596	53419.6	2.37635e+07	460958	339807	7.40004e+06	732074	0	659620	396783	151084	616493	749933	99731.9	226013	324633	85705.6	1.12154e+06
LSLIYNKDLLPNPPKT	125	140	2	0	913.525	6	11	8.8425	8.96695	914.407	0.656493	1	0	-0.197314	-0.26632	1	1	0.120815		1.9393e+07	4.54827e+07	4.18959e+07	2.21812e+07	6.98248e+06	748961	452620	0	138343	283216	720954	0	0	109984	15916.1	53968.1	0	0
LSLIYNKDLLPNPPKT	125	140	3	0	609.352	6	11	8.74912	9.16958	609.945	0.669865	1	0	-0.190574	0.831137	1	1	0.0711357		6.75549e+07	1.51449e+08	1.41146e+08	7.67245e+07	2.74249e+07	4.25911e+06	1.14993e+06	263478	323273	817635	376905	658129	490251	0	135806	87473.3	113215	177765
LSLIYNKDLLPNPPKTW	125	141	3	0	671.379	6	12					-1
LSLIYNKDLLPNPPKTWEEIPAL	125	147	2	0	1332.74	7	17	11.3383	11.9171	1333.89	0.680552	1	0	-0.306252	1.41814	1	-1	0.298677		1.98053e+07	7.70819e+07	9.86259e+07	7.65914e+07	3.76004e+07	8.61705e+06	570002	370129	0	0	0	0	230469	149711	1.33466e+06	142929	162356	0	201980	0	384549	0	0	0	0
LSLIYNKDLLPNPPKTWEEIPAL	125	147	3	0	888.826	7	17	11.276	12.0422	889.729	1.07228	1	0	-0.178497	2.11304	1	-1	0.368665		3.82287e+08	1.05281e+09	1.34231e+09	1.07676e+09	6.4471e+08	3.05406e+08	1.20767e+08	3.77695e+07	8.24414e+06	1.57869e+07	729935	687535	4.14441e+06	659135	576862	797104	233139	137180	496529	3.64136e+07	665315	1.24018e+06	2.39851e+07	401652	101737
LSLIYNKDLLPNPPKTWEEIPALDKELKAKGKSAL	125	159	4	0	984.058	9	29	10.419	10.5748	986.012	5.4318	0.6	0					0.373106		163081	4.19611e+06	1.95202e+07	3.19064e+07	3.99094e+07	3.68694e+07	2.88092e+07	1.73023e+07	5.82556e+06	2.64334e+06	1.10863e+06	0	224633	0	0	0	0	312828	23771.5	51909.4	49750.4	38153.7	6201.33	51729.3	62593.2	99725.7	55354.9	0	57878.1	48006.5
LSLIYNKDLLPNPPKTWEEIPALDKELKAKGKSALM	125	160	3	0	1355.42	9	30	10.7308	10.8399	1357.03	2.2958	1	0	-0.103917	-0.323229	0	-1	0.328135		0	5.83446e+06	6.96645e+06	1.88146e+07	2.43291e+07	2.43224e+07	1.82549e+07	7.81581e+06	6.91384e+06	722184	0	17787.7	0	0	0	0	0	0	0	0	0	6877.79	20467.2	31275.9	31538.3	12544.2	270210	30638.4	82954.5	697860
LSLIYNKDLLPNPPKTWEEIPALDKELKAKGKSALM	125	160	4	0	1016.82	9	30	10.4501	11.1356	1018.17	2.85497	1	0	-0.000577259	1.8136	1	-1	0.207611		5.15842e+06	1.10441e+08	3.74449e+08	7.05885e+08	9.45194e+08	9.33882e+08	7.37716e+08	5.12948e+08	2.86199e+08	1.51298e+08	6.62876e+07	2.61262e+07	8.87953e+06	2.34626e+06	390861	918950	1.51061e+07	27103.5	0	32106.8	4.33694e+07	232044	212092	82534.5	1.7142e+07	275001	505770	1.10695e+06	3.49687e+06	201833
LSLIYNKDLLPNPPKTWEEIPALDKELKAKGKSALM	125	160	5	0	813.656	9	30	10.419	10.9955	814.682	2.59583	1	0	-0.048468	1.40986	1	-1	0.100559		4.4308e+06	6.76689e+07	2.3352e+08	4.41397e+08	6.10023e+08	5.79893e+08	4.78131e+08	3.18146e+08	1.81633e+08	9.81355e+07	4.27845e+07	1.82124e+07	5.57874e+06	1.40336e+06	1.94663e+06	1.4295e+06	1.15329e+06	654545	543441	265478	741067	575352	886287	486660	650147	3.61859e+06	1.58108e+06	644486	419074	789676
LSLIYNKDLLPNPPKTWEEIPALDKELKAKGKSALM	125	160	7	0	581.471	9	30	10.5904	10.8243	582.206	2.6159	1	0	-0.0447599	0.139333	1	-1	0.0900796		118284	2.97009e+06	1.1683e+07	2.34022e+07	2.75801e+07	3.47416e+07	2.28661e+07	1.69442e+07	8.37461e+06	3.56242e+06	900589	313842	429455	0	0	0	217329	0	0	203521	153322	351557	55650.9	0	57571.8	0	0	68341.6	0	194285
LSLIYNKDLLPNPPKTWEEIPALDKELKAKGKSALMF	125	161	5	0	843.07	9	31					-1
SLIYNKDLLPNPPKT	126	140	2	0	856.983	6	10					0
SLIYNKDLLPNPPKT	126	140	3	0	571.658	6	10	7.81217	7.85883	572.113	0.330446	0.6	0					0.148678		3.62412e+06	7.66714e+06	5.59689e+06	1.29239e+06	255542	0	0	234665	0	0	0	0	0	0	0	0	0
SLIYNKDLLPNPPKTWEEIPAL	126	147	2	0	1276.19	7	16	10.9333	11.4007	1278.15	2.34876	0.4	1					0.843873		1.69926e+07	7.72866e+07	7.36294e+07	5.59667e+07	1.24676e+07	2.46939e+06	520469	173181	0	0	0	376132	0	306757	0	0	0	0	0	155396	1.01079e+06	95449.8	2.47314e+07	0
SLIYNKDLLPNPPKTWEEIPAL	126	147	3	0	851.132	7	16	10.8243	11.729	851.961	0.924789	1	0	-0.207747	2.62639	0	0	0.131962		2.47389e+08	6.65219e+08	7.53736e+08	5.63827e+08	3.16593e+08	1.31499e+08	4.30074e+07	1.28176e+07	1.96246e+06	2.44618e+06	5.28698e+06	2.51781e+06	2.7555e+07	2.13613e+06	3.34553e+06	1.76456e+06	392506	677610	893543	790937	775337	1.88373e+06	4.07568e+06	1.79588e+06
SLIYNKDLLPNPPKTWEEIPALDKELKAKGKSALM	126	160	3	0	1317.73	9	29	10.244	10.5436	1319.3	2.27182	1	0	-0.0938713	0.382972	0	0	0.233517		1.07455e+06	6.48027e+06	2.88455e+07	6.51124e+07	7.92619e+07	7.62853e+07	6.04351e+07	3.46316e+07	1.41563e+07	4.24158e+06	761939	244585	0	480937	0	250208	0	0	0	0	0	0	0	0	278783	0	0	0	0	0
SLIYNKDLLPNPPKTWEEIPALDKELKAKGKSALM	126	160	4	0	988.547	9	29	10.166	10.6684	989.768	2.42539	0.6	0					0.0469447		9.65559e+06	8.02429e+07	2.58494e+08	4.54801e+08	5.77465e+08	5.51441e+08	4.46478e+08	2.90427e+08	1.73865e+08	8.01157e+07	3.50741e+07	1.44257e+07	4.03849e+06	1.5718e+06	180021	0	403933	589364	122609	0	454230	5735.56	159128	0	134527	0	0	304582	0	47932
SLIYNKDLLPNPPKTWEEIPALDKELKAKGKSALM	126	160	5	0	791.039	9	29	10.3376	10.4812	792.338	4.0337	1	1	0.24297	-0.195138	-1	-3	0.080421		1.57795e+06	2.29886e+07	7.01037e+07	1.22203e+08	1.57725e+08	1.47575e+08	1.2141e+08	7.61503e+07	4.60826e+07	2.31477e+07	8.95099e+06	5.82844e+06	847147	428639	0	163906	0	54308.2	6.937e+07	29168.7	363595	172741	294262	2.53413e+07	25076.4	294674	380497	95871	854778	0
LIYNKDLLPNPPKT	127	140	2	0	813.467	5	9	7.60965	7.65642	814.344	0.768079	1	0	-0.0550415	-0.554325	1	1	0.19951		1.65975e+06	3.37883e+06	3.2041e+06	998910	401131	0	0	0	48178.3	0	134636	0	19307	0	69468.2
LIYNKDLLPNPPKT	127	140	3	0	542.647	5	9					-1
LIYNKDLLPNPPKTWEEIPA	127	146	3	0	784.426	7	14	10.244	11.0733	785.147	0.718853	0.6	0					0.0522382		2.00445e+09	4.56574e+09	4.81996e+09	3.31235e+09	1.69961e+09	6.64707e+08	2.117e+08	5.39476e+07	1.54691e+07	8.659e+07	9.12542e+06	6.76535e+06	4.52399e+07	4.21677e+06	1.74246e+06	2.28124e+06	1.9786e+06	1.26964e+06	370279	419148	1.47129e+06	425830
LIYNKDLLPNPPKTWEEIPAL	127	147	2	0	1232.68	7	15					-1
LIYNKDLLPNPPKTWEEIPAL	127	147	3	0	822.121	7	15					-1
LIYNKDLLPNPPKTWEEIPALDKELKAKGKSALM	127	160	5	0	773.633	9	28	10.2284	10.4812	774.67	2.77187	1	0	0.0206565	0.20965		0	0.166739		356383	5.85899e+06	2.52268e+07	5.17029e+07	6.6853e+07	6.263e+07	4.50489e+07	2.8039e+07	1.53687e+07	5.95942e+06	7.5536e+06	191543	0	366313	161739	1.25583e+06	0	0	107316	30118.3	181469	388365	0	131247	197878	113468	0	0	0	0
IYNKDLLPNPPKT	128	140	2	0	756.925	5	8	6.5035	7.0488	757.672	0.581547	1	0	-0.12517	1.29395	1	0	0.0518866		3.76404e+08	6.70564e+08	4.93226e+08	2.29966e+08	7.95875e+07	1.80327e+07	2.20528e+06	451965	116367	121393	286073	0	0	853455
IYNKDLLPNPPKT	128	140	3	0	504.952	5	8	6.47235	6.84627	505.451	0.584302	1	0	-0.123261	0.658557	1	0	0.0436643		2.44457e+08	4.42981e+08	3.26296e+08	1.52604e+08	5.08455e+07	1.25941e+07	1.01037e+06	498040	222342	72834.7	0	0	0	515240
IYNKDLLPNPPKTW	128	141	3	0	566.979	6	9					-1
IYNKDLLPNPPKTWEEIPAL	128	147	2	0	1176.14	7	14	10.3376	10.8399	1177.18	0.648317	1	0	-0.271457	1.13447	1	-1	0.0770386		3.86243e+08	8.86665e+08	9.88823e+08	6.73888e+08	3.43708e+08	1.33668e+08	2.91252e+07	2.75209e+06	627356	1.14394e+06	237808	802.513	24684.5	838943	74203.4	2.32395e+06	48906	172890	41306.6	121332	0	53569.2
IYNKDLLPNPPKTWEEIPAL	128	147	3	0	784.426	7	14	10.244	11.0733	785.147	0.718853	1	0	-0.243523	2.34691	1	-1	0.0522382		2.00445e+09	4.56574e+09	4.81996e+09	3.31235e+09	1.69961e+09	6.64707e+08	2.117e+08	5.39476e+07	1.54691e+07	8.659e+07	9.12542e+06	6.76535e+06	4.52399e+07	4.21677e+06	1.74246e+06	2.28124e+06	1.9786e+06	1.26964e+06	370279	419148	1.47129e+06	425830
IYNKDLLPNPPKTWEEIPAL	128	147	4	0	588.572	7	14					0
IYNKDLLPNPPKTWEEIPALD	128	148	2	0	1233.65	7	15	10.0724	10.2908	1234.44	0.0762796	0.4	0					0.730205		4.49679e+06	1.13485e+07	1.18039e+07	2.94247e+06	858095	0	0	0	0	0	274467	0	0	0	0	0	0	0	0	0	0	0	0
IYNKDLLPNPPKTWEEIPALD	128	148	3	0	822.769	7	15	10.0879	10.419	823.577	0.921617	0.6	0					0.385281		3.71674e+07	9.16616e+07	1.0393e+08	6.92498e+07	3.70759e+07	2.21017e+07	3.37052e+06	0	321459	16803.2	90097.8	284176	3968.48	3441.96	147149	279841	19398.5	536769	7748.29	172228	3.85144e+06	0	287122
IYNKDLLPNPPKTWEEIPALDKE	128	150	3	0	908.481	7	17					-1
IYNKDLLPNPPKTWEEIPALDKELKAKGKSAL	128	159	3	0	1207.34	8	26	9.69872	9.88548	1208.9	2.48654	1	0	0.00203103	-0.0352865	1	1	0.326693		0	533171	1.04815e+07	2.42621e+07	2.68953e+07	3.06363e+07	1.51177e+07	4.36046e+06	4.55321e+06	269778	42632.8	218152	0	229486	207584	0	572963	0	0	0	0	304906	0	0	0	0	0	237509	0	0
IYNKDLLPNPPKTWEEIPALDKELKAKGKSAL	128	159	4	0	905.758	8	26	9.63648	10.1503	906.933	2.51073	1	0	0.00719041	1.17722	1	1	0.174263		1.28229e+06	3.38139e+07	1.11872e+08	1.88631e+08	2.40138e+08	2.12603e+08	1.37919e+08	7.85821e+07	3.95615e+07	1.47233e+07	3.08137e+06	424265	170819	0	145880	337585	153310	239235	205122	136781	170713	191967	1.06904e+07	461647	41324.1	0	1.61786e+06	172018	0	221090
IYNKDLLPNPPKTWEEIPALDKELKAKGKSALM	128	160	3	0	1251.02	9	27	9.80765	10.4501	1252.58	2.34681	1	0	-0.046299	1.65412	1	1	0.060416		6.78239e+06	1.17688e+08	3.89076e+08	6.99502e+08	8.33311e+08	7.66132e+08	5.98954e+08	3.66727e+08	1.99864e+08	8.86453e+07	3.1877e+07	9.05115e+06	1.1429e+06	191282	0	316233	0	0	0	0	0	201499	0	0	0	0	284121	199109	654893	220750
IYNKDLLPNPPKTWEEIPALDKELKAKGKSALM	128	160	4	0	938.518	9	27	9.90105	10.5748	939.711	2.43201	1	0	-0.0288046	1.7701	1	1	0.0451884		8.97535e+07	6.28086e+08	1.91933e+09	3.4446e+09	4.13216e+09	3.75815e+09	2.89233e+09	1.81346e+09	9.58624e+08	5.01485e+08	2.30838e+08	1.11074e+08	4.75443e+07	1.75678e+07	9.07062e+06	5.33409e+06	1.49487e+07	2.92888e+06	1.6636e+06	3.11791e+06	6.35526e+06	5.67513e+06	7.5801e+06	2.53666e+06	5.87227e+06	1.79388e+06	0	360978	688134	331708
IYNKDLLPNPPKTWEEIPALDKELKAKGKSALM	128	160	5	0	751.016	9	27	9.80765	10.4812	751.982	2.49087	1	0	-0.016717	1.76961	1	1	0.0737424		5.35674e+07	3.38558e+08	1.01513e+09	1.84152e+09	2.29421e+09	2.14179e+09	1.59778e+09	1.01172e+09	5.44187e+08	2.75263e+08	1.2922e+08	5.53297e+07	3.95684e+07	7.18365e+06	2.96676e+06	2.35005e+06	1.39675e+06	3.4509e+06	4.52403e+06	2.918e+06	3.2922e+06	2.33502e+06	4.88063e+06	6.82829e+06	1.81442e+06	820735	389800	1.38942e+06	6.79269e+06	448882
IYNKDLLPNPPKTWEEIPALDKELKAKGKSALM	128	160	6	0	626.014	9	27	9.80765	10.4345	626.813	2.4511	1	0	-0.0248836	1.59641	1	1	0.0499629		1.3483e+07	1.27918e+08	4.13711e+08	7.68883e+08	9.32661e+08	8.89547e+08	6.53379e+08	4.12437e+08	2.31105e+08	1.06042e+08	4.39666e+07	1.79251e+07	7.10279e+06	1.56806e+06	579941	406440	48771.3	221455	439225	466246	858609	916129	1.23958e+06	737973	1.88822e+06	242047	2.38104e+06	0	1.31551e+06	204279
IYNKDLLPNPPKTWEEIPALDKELKAKGKSALMF	128	161	3	0	1300.04	9	28	10.6061	10.8243	1301.89	3.0793	1	0	0.0815319	0.0814353	1	1	0.351549		0	0	5.88612e+06	2.77451e+07	4.08347e+07	4.39308e+07	3.42938e+07	2.15498e+07	6.65709e+06	811187	339838	0	0	0	0	0	0	0	5.39025e+06	0	33360.4	1.52551e+06	0	0	308983	0	0	0	0	0
IYNKDLLPNPPKTWEEIPALDKELKAKGKSALMF	128	161	4	0	975.285	9	28	10.5904	10.8866	976.545	2.59113	1	0	-0.0151312	0.370305	1	1	0.043334		0	3.51575e+07	1.46311e+08	3.11522e+08	3.84087e+08	3.97651e+08	3.02973e+08	2.22544e+08	1.04055e+08	6.24529e+07	2.39641e+07	1.24969e+07	1.94966e+06	651001	456905	770515	631870	94540.9	233325	31618.6	0	738883	427273	73757.9	207226	0	469843	423545	0	36527
IYNKDLLPNPPKTWEEIPALDKELKAKGKSALMF	128	161	5	0	780.43	9	28					-1
IYNKDLLPNPPKTWEEIPALDKELKAKGKSALMF	128	161	6	0	650.526	9	28	10.5904	10.8399	651.373	2.63415	1	0	-0.00661423	0.197107	1	1	0.0551191		676535	1.10566e+07	2.59134e+07	5.78165e+07	7.58641e+07	7.57661e+07	5.73939e+07	4.28586e+07	1.93257e+07	8.99661e+06	4.41038e+06	1.81488e+06	649567	1.1537e+06	67681.7	355030	72043.2	119171	436491	209325	215807	167581	187316	19557	82968.3	307302	131163	196427	15180.2	0
YNKDLLPNPPKTWEEIPAL	129	147	3	0	746.732	6	13					-1
WEEIPAL	141	147	1	0	857.44	4	4	10.9644	11.2446	861.12	3.15215	0.4	0					1.11295		1.71372e+06	4.95806e+06	2.61092e+06	1.52769e+06	2.54995e+07	2.91037e+06	2.44493e+06	1.55953e+06	337996
WEEIPAL	141	147	2	0	429.224	4	4	9.91662	10.4657	429.405	-0.165532	1	0	-0.757645	1.30791	-1	0	0.242948		2.34364e+07	8.15959e+06	374163	39219.3	249879	0	0	240250	0
WEEIPALDKELKAKGKSALM	141	160	2	0	1129.12	7	17	9.23192	9.40317	1130.68	1.69506	1	0	0.0246154	-0.0928132	1	0	0.280872		1.09556e+06	1.35546e+07	3.32942e+07	3.29081e+07	2.28115e+07	1.07869e+07	1.27824e+06	301622	0	0	0	0	0	45762.5	0	192730	0	0	0	984363	253307	240340	0	0	0
WEEIPALDKELKAKGKSALM	141	160	3	0	753.08	7	17	9.18517	9.52758	754.137	1.74357	1	0	0.0404378	0.541773	1	0	0.0599417		3.71614e+07	2.0219e+08	4.14771e+08	4.34302e+08	3.05614e+08	1.70259e+08	7.88645e+07	3.00677e+07	7.75234e+06	1.01785e+06	605899	0	534893	501701	122448	334448	597796	0	0	1.3176e+06	2.76748e+06	275756	2.09154e+06	495538	0
WEEIPALDKELKAKGKSALM	141	160	4	0	565.062	7	17	9.18517	9.52758	565.838	1.68006	1	0	0.0197248	0.541773	1	0	0.0843708		9.10944e+06	4.29632e+07	1.10716e+08	1.12935e+08	8.19112e+07	4.17241e+07	1.4954e+07	3.76049e+06	490645	107408	0	89841.4	0	477185	204965	0	0	207311	91990.6	1.15087e+06	0	177297	0	94243.8	0
WEEIPALDKELKAKGKSALMF	141	161	3	0	802.103	7	18	10.3688	10.4657	803.243	1.88923	1	0	0.0537116	-0.36846		0	0.302574		693427	6.58225e+06	1.66332e+07	1.86998e+07	1.38216e+07	7.68853e+06	2.25701e+06	728809	262405	77737	41328.2	1735.62	0	316232	254370	0	126726	174815	0	0	137523	233921	7192.71	116564	0	0
EEIPAL	142	147	1	0	671.361	4	3	7.79658	7.85883	672.851	1.09461	0.4	0					1.09804		2.75016e+06	4.95243e+06	9.45511e+06	506623	0	238732	0	0
EEIPALDKELKAKGKSALM	142	160	3	0	691.054	6	16					-1
PALDKELKAKGKSALM	145	160	3	0	567.331	6	14					-1
DKELKAKGKSAL	148	159	2	0	644.385	5	10	3.90188	4.39287	645.46	1.40243	1	0	0.249346	1.09257	1	1	0.0420346		4.06734e+07	1.77358e+08	2.37314e+08	1.52618e+08	6.42186e+07	1.99177e+07	3.82543e+06	295492	0	80442.2	0	0	0	0	0	0
DKELKAKGKSAL	148	159	3	0	429.926	5	10	3.90188	4.32958	430.759	1.75108	1	0	0.442647	0.857954	1	0	0.226746		3.57236e+07	1.42795e+08	1.95797e+08	1.27936e+08	5.30263e+07	1.59984e+07	2.9035e+06	147029	178760	48749.7	2.18609e+07	4212.55	0	3.24938e+06	0	110573
DKELKAKGKSALM	148	160	1	0	1418.8	5	11	4.7708	4.9423	1420.94	1.24348	0.4	0					0.428349		131902	8.56722e+06	1.36239e+07	8.31558e+06	1.46527e+06	0	0	0	0	0	0	0	0	0	0	135501	0
DKELKAKGKSALM	148	160	2	0	709.905	5	11	4.67675	5.1604	711.064	1.42284	1	0	0.188948	1.06538	1	1	0.0345167		5.26907e+08	2.0736e+09	2.90418e+09	1.98942e+09	9.86436e+08	3.75154e+08	1.16244e+08	3.27816e+07	1.0171e+07	1.31296e+07	2.25373e+06	2.11047e+06	127480	16793.2	0	10371.8	146477
DKELKAKGKSALM	148	160	3	0	473.606	5	11	4.67675	5.1604	474.378	1.42128	1	0	0.188161	1.06538	1	1	0.0251725		5.98836e+08	2.30889e+09	3.31774e+09	2.26878e+09	1.10844e+09	4.12507e+08	1.28033e+08	3.44699e+07	1.32094e+07	7.63926e+06	3.70471e+06	1.90642e+06	425005	0	3.5148e+06	164357	0
DKELKAKGKSALM	148	160	4	0	355.456	5	11	4.67675	5.11368	356.051	1.48645	1	0	0.221011	0.892186	1	1	0.0640005		1.24313e+08	4.91007e+08	7.17979e+08	4.86415e+08	2.30114e+08	8.48772e+07	2.33221e+07	5.40529e+06	1.21099e+06	402639	1.00326e+06	261324	0	0	15788.2	1.59775e+07	0
DKELKAKGKSALMF	148	161	2	0	783.44	6	12	7.59405	7.7032	784.669	1.45341	1	0	0.143307	-0.323044	1	1	0.0607098		8.09982e+06	4.18756e+07	6.65173e+07	5.08164e+07	2.65006e+07	1.0505e+07	2.65011e+06	309163	141878	0	38261.1	20387.5	42569.6	0	0	0	15288.1	126964	0
DKELKAKGKSALMF	148	161	3	0	522.629	6	12	7.34452	7.76548	523.446	1.448	0.6	0					0.544433		6.39633e+07	2.78121e+08	4.07811e+08	3.30028e+08	1.74586e+08	6.89855e+07	2.18813e+07	3.22193e+06	418700	0	72657.3	96795.6	70312.9	88359.7	131562	0	0	52238.6	464565
DKELKAKGKSALMF	148	161	4	0	392.223	6	12	7.40687	7.71878	392.831	1.42599	1	0	0.130642	0.428697	1	1	0.0517288		9.48446e+06	5.31071e+07	7.71001e+07	6.11689e+07	3.25874e+07	1.11957e+07	2.41903e+06	719812	261185	34840.4	44164.9	0	79915.7	59953.4	0	0	0	0	0
KELKAKGKSALM	149	160	2	0	652.392	5	10	4.58235	4.9111	653.432	1.24557	1	0	0.162376	0.491105	1	1	0.095862		1.82649e+07	7.33376e+07	8.90764e+07	5.74709e+07	2.25694e+07	7.19845e+06	1.09386e+06	123918	0	0	35759.9	0	0	0	0	0
KELKAKGKSALM	149	160	3	0	435.264	5	10	4.64527	4.95788	435.97	1.28376	1	0	0.183555	0.431292	1	1	0.112766		1.6599e+07	6.27681e+07	8.40065e+07	5.29397e+07	2.01618e+07	5.97446e+06	1.57681e+06	60082.5	0	141711	0	0	265839	150367	0	0
KELKAKGKSALMF	149	161	3	0	484.287	5	11					-1
MFNLQEPY	160	167	2	0	521.239	5	5	9.62093	9.77652	521.95	0.715245	1	0	0.264904	-0.150896		-1	1.19066		2.96225e+06	1.66666e+06	1.10787e+06	0	447288	0	0	0	0	0	359238
MFNLQEPYFTWPLIA	160	174	2	0	935.466	6	11	14.3338	15.3405	936.43	0.673623	1	0	-0.18868	3.00449		1	0.432415		2.69803e+08	4.34701e+08	3.39666e+08	1.82383e+08	7.4119e+07	2.56445e+07	9.38554e+06	4.45316e+06	5.8904e+06	4.21703e+06	8.46412e+06	4.27434e+06	3.09035e+06	2.87456e+06	2.11676e+06	2.80657e+06	4.11752e+06	2.92515e+06
FNLQEPY	161	167	1	0	910.431	4	4	9.12285	9.3098	916.567	5.57957	0.4	1					1.17119		2.28622e+06	423786	471265	0	375162	2.05279e+06	4.07358e+07	2.4171e+07	2.02562e+06
FNLQEPY	161	167	2	0	455.719	4	4	7.95557	8.71802	457.627	3.25925	0.4	0					0.891927		6.48245e+07	0	0	1.11161e+06	2.97313e+08	7.99806e+07	2.21621e+07	9.05693e+06	3.27693e+06
FNLQEPYFTW	161	170	2	0	672.817	5	7					0
FNLQEPYFTWPLI	161	173	2	0	834.427	6	9	14.3494	15.1684	835.286	0.651218	1	0	-0.127032	2.30897		-3	0.356056		3.26129e+08	4.98572e+08	3.45363e+08	1.49671e+08	5.39274e+07	1.59395e+07	8.75992e+06	5.54271e+06	5.81303e+06	3.67982e+06	6.05849e+06	3.81617e+06	5.21875e+06	6.05951e+06	4.3003e+06	4.07805e+06
FNLQEPYFTWPLIA	161	174	1	0	1738.88	6	10	13.8184	14.7249	1740.13	0.139328	1	0	-0.450957	2.63294	1	-2	1.22941		1.02915e+08	1.8717e+08	1.22034e+08	2.77186e+07	2.36396e+06	0	266232	285203	258426	359963	0	690683	0	592084	0	204070	118789
FNLQEPYFTWPLIA	161	174	2	0	869.946	6	10	13.7558	14.8349	870.697	0.395495	1	0	-0.30893	3.27278	0	-1	0.0270058		6.00855e+09	8.7997e+09	6.55263e+09	3.13438e+09	1.12396e+09	3.43167e+08	9.81615e+07	3.48662e+07	2.39768e+07	1.51686e+07	1.0175e+07	3.68644e+06	6.57584e+06	6.40266e+06	6.31839e+06	5.70052e+06	3.36486e+06
FNLQEPYFTWPLIA	161	174	3	0	580.299	6	10	13.8966	14.3338	580.691	0.0669406	1	0	-0.491091	0.893174	0	-2	0.269023		1.21849e+07	1.87484e+07	1.09705e+07	2.59677e+06	154776	59344.8	0	177605	38776.5	22962.3	47575.1	73599.9	30061.2	0	0	0	0
FNLQEPYFTWPLIAA	161	175	2	0	905.464	6	11	13.5678	14.5056	906.338	0.599557	1	0	-0.226011	2.74911		-1	0.372238		2.67854e+08	4.15811e+08	3.12864e+08	1.51828e+08	5.65497e+07	1.39716e+07	6.93354e+06	5.29985e+06	6.2867e+06	3.68821e+06	2.92696e+06	2.19481e+06	2.12773e+06	1.916e+06	1.57761e+06	2.73161e+06	1.69169e+06	2.52314e+06
FNLQEPYFTWPLIAADGGYAFKYENGKYDIKDVGVDNAGAKAGL	161	204	4	0	1207.35	10	40	12.3871	12.9544	1209.55	5.84133	0.4	1					0.203123		0	20622.9	2.52731e+06	1.98269e+07	3.64768e+07	8.13823e+07	8.10976e+07	1.23538e+08	6.90147e+07	1.17862e+08	3.34819e+07	8.9498e+07	8.54214e+06	5.70511e+07	1.17494e+06	3.22958e+07	7498.75	1.63538e+07	697945	3.16396e+06	106886	1.42237e+06	0	0	0	458244	281179	95466.9	383093	1.46267e+06
NLQEPY	162	167	1	0	763.362	4	3	5.9739	6.00502	764.419	0.606265	0.4	0					1.11346		1.51657e+06	1.14163e+06	0	0	0	170367	198528	0
NLQEPYFTWPLI	162	173	2	0	760.893	5	8	13.7245	14.0059	761.832	0.921054	1	0	0.110122	0.315373		-1	0.392352		3.78403e+07	5.474e+07	3.29999e+07	1.21934e+07	3.28253e+06	2.50781e+06	1.2719e+06	2.55953e+06	2.00291e+06	1.28764e+06	971302	643526	909538	2.03474e+06
NLQEPYFTWPLIA	162	174	1	0	1591.82	5	9	13.1593	13.6463	1592.91	0.0930123	1	0	-0.470906	1.07762	1	-1	0.324083		2.59166e+07	4.05267e+07	2.43147e+07	3.97306e+06	0	0	0	0	0	0	0	0	0	150254	0
NLQEPYFTWPLIA	162	174	2	0	796.411	5	9	13.0806	13.959	797.111	0.402967	1	0	-0.279964	2.52907	1	0	0.114152		1.21047e+09	1.73072e+09	1.14619e+09	4.92811e+08	1.70763e+08	4.66806e+07	1.50786e+07	6.51613e+06	3.97921e+06	2.12929e+06	1.11028e+06	2.09249e+06	2.22716e+06	3.522e+06	2.41326e+06
NLQEPYFTWPLIAADGGYA	162	180	2	0	1063.52	6	15	13.2222	13.3637	1065.63	2.9178	1	0	0.550277	-0.203109		1	0.667952		6.76261e+06	1.38756e+07	1.24911e+07	8.02658e+06	2.32192e+06	961923	0	0	80368.8	121518	275514	0	107194	0	392589	0	1.77892e+06	0	2.12505e+06	0	1.50997e+06	1.70994e+06
NLQEPYFTWPLIAADGGYAFKYENGKYDIKDVGVDNAGAKAGL	162	204	4	0	1170.58	9	39					-1
FTWPLIA	168	174	1	0	847.471	4	4	11.9953	12.8757	848.124	0.104652	1	0	-0.38315	2.53605	1	1	0.36211		5.91324e+08	3.43489e+08	1.13454e+08	1.78997e+07	1.17269e+06	992408	9.07195e+06	1.18322e+06	710023
FTWPLIA	168	174	2	0	424.239	4	4	11.9797	12.7651	424.461	-0.105287	1	0	-0.674141	2.18434	1	1	1.53632		6.54387e+07	2.94802e+07	3.49627e+06	72227.1	0	0	592169	0	460944
AADGGYA	174	180	1	0	624.262	4	5	3.22165	3.80782	625.203	0.586243	1	0	0.121858	1.44546		-2	2.49951		3.22688e+07	1.44359e+07	2.18306e+06	206259	92114.9	183237	266851	429266	0	2.6753e+06
AADGGYAF	174	181	1	0	771.331	4	6	7.60965	7.81217	771.802	0.0104295	1	0	-0.518568	0.0231053		-2	0.234573		2.76752e+07	1.50583e+07	1.86256e+06	0	18915.3	0	0	0	141638	122141	0
AADGGYAFKYENGKY	174	188	2	0	827.381	5	13	7.29775	7.71878	833.804	11.8484	1	0	4.52499	0.833238	1	-7	0.266607		5.9408e+07	8.37004e+07	8.50051e+07	6.53041e+07	3.44905e+07	1.63309e+07	4.42575e+06	172011	185011	160793	4.62911e+07	4.29841e+08	1.27665e+09	1.82719e+09	1.4492e+09	7.77643e+08	3.18943e+08	1.13343e+08	4.41793e+07
AADGGYAFKYENGKY	174	188	3	0	551.923	5	13	7.29775	7.64083	556.307	12.1559	1	0	4.65614	0.544245	1	-7	0.0908917		2.88065e+07	4.18448e+07	4.77861e+07	3.56183e+07	1.81381e+07	6.94371e+06	1.39001e+06	839662	74433.1	0	4.6714e+07	4.43441e+08	1.30865e+09	1.91859e+09	1.55145e+09	8.32109e+08	3.3229e+08	1.16973e+08	4.16041e+07
AADGGYAFKYENGKYDIKDVGVDNAGAKAGL	174	204	3	0	1059.85	8	29	8.14232	8.25128	1061.69	3.6214	1	0	0.164147	-0.323723	0	-4	0.207892		450820	1.35845e+06	1.129e+07	1.00493e+07	1.59358e+07	2.36901e+07	1.38739e+07	1.07957e+07	1.09152e+07	2.16364e+06	2.32607e+06	2.27141e+06	0	257840	1.02546e+06	0	0	596471	0	165940	0	0	6189.32	0	0	1211.23	34242.8	0	0	8567.94
AADGGYAFKYENGKYDIKDVGVDNAGAKAGL	174	204	4	0	795.143	8	29	8.06445	8.22015	797.288	6.69515	1	0	0.751796	-0.150464	0	-6	0.80357		1.58571e+06	214171	4.09784e+06	6.58502e+06	1.53872e+07	1.96994e+07	1.85103e+07	1.28135e+07	6.63963e+06	3.68578e+06	290145	0	0	0	0	243953	0	0	0	0	0	0	0	0	0	456940	0	127375	0	134363
AADGGYAFKYENGKYDIKDVGVDNAGAKAGLTF	174	206	3	0	1142.56	8	31					-1
AADGGYAFKYENGKYDIKDVGVDNAGAKAGLTF	174	206	4	0	857.172	8	31					0
AADGGYAFKYENGKYDIKDVGVDNAGAKAGLTFL	174	207	3	0	1180.25	8	32					-1
ADGGYA	175	180	1	0	553.225	3	4	3.01563	3.6982	553.634	0.0977238	1	0	-0.392752	1.80285		1	0.0933994		4.00701e+08	1.54762e+08	3.2323e+07	3.53696e+06	94236.5	230329	0	1.40626e+06
ADGGYAFKYENGKY	175	188	2	0	791.862	5	12	7.0955	7.64083	793.355	2.02869	1	0	0.409104	1.29407	1	-1	0.198295		1.02299e+07	1.40841e+08	2.93392e+08	3.04979e+08	1.88957e+08	8.4216e+07	2.82556e+07	1.06767e+07	1.27014e+06	5.71641e+06	526525	835590	0	882166	0	249716	398290	1.86832e+06
ADGGYAFKYENGKY	175	188	3	0	528.244	5	12	7.07993	7.39127	529.211	1.94302	1	0	0.369521	0.426534	1	-1	0.0755392		6.35466e+06	7.84694e+07	1.59772e+08	1.65183e+08	1.05461e+08	4.69532e+07	1.44943e+07	1.23685e+06	364379	1.08696e+06	145136	223596	266440	0	290850	529377	70405.1	0
ADGGYAFKYENGKYDIKD	175	192	2	0	1027.48	6	16	7.31333	7.48487	1029.58	2.97404	1	0	0.502358	-0.0917628	0	0	0.702612		118255	7.50322e+06	1.96824e+07	2.4249e+07	1.63437e+07	1.0262e+07	1.71848e+06	159494	211050	0	0	0	129706	0	207667	0	0	0	772140	0	2.24185e+06	475960	1.65538e+06
ADGGYAFKYENGKYDIKD	175	192	3	0	685.322	6	16	7.2355	7.59405	686.469	2.21131	0.6	0					0.433004		2.99036e+07	4.13314e+07	9.50889e+07	1.28311e+08	1.00198e+08	5.55088e+07	2.66668e+07	6.83838e+06	2.50809e+06	134025	151550	255448	0	0	185853	535347	0	107686	549329	0	5.74591e+06	1.11012e+06	497769
ADGGYAFKYENGKYDIKDVGVDNAGAKAGL	175	204	3	0	1036.18	7	28	8.00222	8.46925	1038.05	3.79586	1	0	0.223418	1.00378	1	-4	0.150342		1.25327e+07	7.18259e+07	9.83972e+07	2.45852e+08	4.89625e+08	4.84468e+08	4.22358e+08	3.92828e+08	2.00942e+08	1.00143e+08	6.11185e+07	1.49359e+07	4.09572e+06	3.66577e+06	163182	396175	3.29601e+06	174908	924710	953127	1.2223e+06	372831	2.65272e+06	1.03432e+06	466.287	2.63089e+06	93598.9	94924	424167	23995.4
ADGGYAFKYENGKYDIKDVGVDNAGAKAGL	175	204	4	0	777.383	7	28	8.00222	8.11118	778.802	3.83389	1	0	0.230948	-0.323723	1	-4	0.0644545		0	3.25706e+06	2.07971e+07	5.15548e+07	9.69371e+07	1.19383e+08	1.10885e+08	7.72989e+07	5.16942e+07	2.80311e+07	1.16204e+07	3.07984e+06	3.38008e+06	188311	172050	0	0	0	0	0	0	0	108696	201559	0	0	0	0	0	0
ADGGYAFKYENGKYDIKDVGVDNAGAKAGL	175	204	5	0	622.108	7	28					-1
ADGGYAFKYENGKYDIKDVGVDNAGAKAGLTF	175	206	2	0	1677.82	8	30					-1
ADGGYAFKYENGKYDIKDVGVDNAGAKAGLTF	175	206	3	0	1118.88	8	30	8.90472	9.3098	1120.9	4.06528	1	0	0.223102	0.774104	0	-1	0.23386		191379	2.79494e+07	1.49822e+08	3.79168e+08	7.04577e+08	8.6694e+08	7.96243e+08	6.47203e+08	4.05434e+08	2.29219e+08	1.153e+08	4.28148e+07	1.80426e+07	8.89489e+06	3.55641e+06	958764	228250	989752	308474	847198	2.07342e+06	2.29869e+06	2.73917e+06	1.41096e+06	40899.1	491373	182851	427502	179170	376815
ADGGYAFKYENGKYDIKDVGVDNAGAKAGLTF	175	206	4	0	839.412	8	30	8.90472	9.32537	840.859	3.7807	1	0	0.170507	0.831816	0	-1	0.0782609		1.17045e+08	4.08943e+07	4.1264e+08	5.31333e+08	1.12446e+09	1.11427e+09	1.26014e+09	8.38639e+08	5.95344e+08	3.19306e+08	1.89449e+08	8.08925e+07	4.32308e+07	1.96027e+07	1.54786e+07	8.07679e+06	8.29877e+06	3.05868e+06	3.52953e+06	2.91138e+06	3.73665e+06	3.26458e+06	3.97721e+06	1.5087e+06	3.20059e+06	388659	5.68219e+06	1.23041e+06	4.92629e+06	395092
ADGGYAFKYENGKYDIKDVGVDNAGAKAGLTF	175	206	5	0	671.731	8	30	9.40317	9.43427	674.384	11.2583	0.4	1					0.10575		0	0	0	777819	1.29405e+06	1.24337e+06	2.55905e+06	1.30944e+06	1.84814e+06	2.2068e+06	5.77951e+06	6.52884e+06	8.89149e+06	6.70444e+06	5.13289e+06	4.05897e+06	2.48617e+06	711471	5.84431e+06	0	0	0	0	5.44971e+06	0	0	0	0	228470	130765
ADGGYAFKYENGKYDIKDVGVDNAGAKAGLTFL	175	207	3	0	1156.58	8	31	9.69872	10.4501	1158.6	3.97938	0.6	0					0.221109		1.76091e+07	1.26009e+07	1.15656e+08	3.67309e+08	5.48175e+08	6.92435e+08	6.93509e+08	5.45025e+08	3.47807e+08	2.06596e+08	9.33874e+07	3.57002e+07	6.79226e+07	2.20216e+06	620461	3.57401e+07	1.89029e+06	1.44645e+06	1.66705e+06	363170	758819	802398	677504	1.25907e+06	3.26261e+06	766010	1.46679e+06	3.17129e+06	1.23348e+06	1.64091e+06
ADGGYAFKYENGKYDIKDVGVDNAGAKAGLTFL	175	207	4	0	867.683	8	31	9.72983	10.1503	869.167	3.85245	0.6	0					0.0392004		863234	2.76311e+07	1.48247e+08	3.763e+08	6.49325e+08	8.02272e+08	8.19269e+08	6.35798e+08	4.08676e+08	2.42204e+08	1.20765e+08	6.19085e+07	2.05281e+07	1.06686e+07	4.21098e+06	1.87763e+06	1.43851e+06	1.03801e+06	1.07443e+06	423688	199968	1.04022e+06	198761	2.7213e+06	2.92123e+06	1.30374e+06	1.01261e+06	618869	170119	0
ADGGYAFKYENGKYDIKDVGVDNAGAKAGLTFL	175	207	5	0	694.348	8	31					-1
DGGYAFKYENGKY	176	188	2	0	756.344	5	11					-1
DGGYAFKYENGKYDIKDVGVDNAGAKAGL	176	204	3	0	1012.5	7	27	8.14232	8.20458	1014.38	3.83941	0.6	0					0.344287		0	0	576230	2.08867e+06	4.95333e+06	6.08925e+06	5.04689e+06	3.52436e+06	206835	157949	0	0	0	0	0	0	0	0	0	0	152356	0	0	204418	0	0	0	0	0	0
DGGYAFKYENGKYDIKDVGVDNAGAKAGL	176	204	4	0	759.624	7	27					-1
DGGYAFKYENGKYDIKDVGVDNAGAKAGLTF	176	206	4	0	821.653	8	29					-1
DGGYAFKYENGKYDIKDVGVDNAGAKAGLTFL	176	207	3	0	1132.9	8	30					-1
YAFKYENGKYDIKDVGVDNAGAKAGL	179	204	3	0	936.14	7	24	8.43815	8.54698	940.497	11.3916	0.6	0					0.0727769		569895	215775	0	0	956040	0	0	213984	2.40553e+06	2.06064e+07	1.21416e+08	5.01935e+08	1.12255e+09	1.50372e+09	1.37759e+09	5.14681e+08	0	0	0	0	0	0	0	0	0	630406	48971.6	0	0	0
AFKYENGKYDIKD	180	192	2	0	795.894	5	11					-1
AFKYENGKYDIKD	180	192	3	0	530.931	5	11					-1
AFKYENGKYDIKDVGVDNAGAKAGL	180	204	3	0	881.785	7	23	7.54727	7.7032	883.926	4.85244	0.4	1					0.164135		129618	1.90046e+06	1.45933e+07	3.96522e+07	6.18429e+07	6.28364e+07	5.06624e+07	3.09254e+07	1.66018e+07	5.9035e+06	2.12015e+06	2.78708e+07	0	4732.42	2.63049e+07	27764.4	0	5.00127e+06	0	0	628060	0	0	17156.7	0	0	0	0	0	320214
AFKYENGKYDIKDVGVDNAGAKAGL	180	204	4	0	661.591	7	23	7.53167	7.68762	662.918	3.73667	1	0	0.372547	-0.149537	0	-1	0.105535		169378	615010	6.47717e+06	2.04686e+07	3.04673e+07	2.96099e+07	2.38526e+07	1.67628e+07	6.39547e+06	5.741e+06	147251	2.89728e+06	0	513669	88589.9	142985	0	123574	0	81910.9	0	0	0	140919	13839.9	0	109510	32985.1	0	21394.8
AFKYENGKYDIKDVGVDNAGAKAGLTF	180	206	4	0	723.62	7	25	8.53145	8.93583	725.01	3.8271	0.6	0					0.49553		612955	5.14798e+06	3.34449e+07	8.6922e+07	1.23935e+08	1.40242e+08	1.11924e+08	5.86563e+07	3.4671e+07	1.55327e+07	4.05471e+06	1.3054e+06	416153	479337	569274	860851	0	1.39364e+06	135857	2.69532e+06	260248	0	2.75232e+06	663647	729829	986146	2.78191e+06	1.39692e+06	961926	1.4895e+06
AFKYENGKYDIKDVGVDNAGAKAGLTFL	180	207	3	0	1002.19	7	26	9.46537	9.76097	1004	3.64358	0.6	0					0.125744		473423	4.8001e+06	2.60918e+07	5.73317e+07	9.33949e+07	1.03531e+08	8.58139e+07	7.02144e+07	2.94555e+07	1.07024e+07	6.88801e+06	418638	343089	4.3426e+06	0	396869	539762	0	0	60490.1	0	82709.9	0	0	41504.1	47203.3	336014	1.26959e+06	265439	0
AFKYENGKYDIKDVGVDNAGAKAGLTFL	180	207	4	0	751.891	7	26	9.49647	9.72983	753.239	3.58615	0.6	0					0.142281		726337	2.96337e+06	1.98622e+07	3.64216e+07	6.3774e+07	6.77696e+07	4.94477e+07	3.90602e+07	2.0191e+07	8.44016e+06	832801	883633	492416	439253	1.04474e+06	232412	290806	104344	97404	305026	244244	112518	0	0	0	252958	108489	0	196857	0
FKYENGKY	181	188	1	0	1048.51	4	6	5.75605	5.88045	1050.92	1.76866	0.4	0					0.755103		483266	2.09503e+06	5.72295e+06	4.84087e+06	326790	0	0	0	166511	0	271744
FKYENGKY	181	188	2	0	524.759	4	6	5.59727	6.00502	525.918	1.67552	1	0	1.02007	0.783991	1	-2	0.148524		1.23448e+07	9.995e+07	1.73154e+08	1.26006e+08	5.36757e+07	9.2767e+06	200587	149249	0	1.26027e+06	117178
FKYENGKYDIKD	181	192	2	0	760.375	5	10	6.42562	6.48792	761.552	1.4371	1	1	0.268567	-0.496736	0	0	0.883341		2.34047e+06	3.15672e+06	2.32862e+06	1.99579e+06	0	277337	0	0	0	178387	226265	0	0	522669	0	0
FKYENGKYDIKD	181	192	3	0	507.252	5	10	6.1607	6.19183	507.68	0.365568	1	0	-0.325523	-0.612284	0	-2	0.143507		1.18203e+07	1.4842e+07	9.24732e+06	0	3.39238e+06	872211	0	0	0	11079.7	0	0	0	0	0	0
FKYENGKYDIKDVGVDNAGAKAGL	181	204	2	0	1286.66	7	22	7.40687	7.59405	1288.62	2.40416	1	0	0.0776776	-0.0337417	0	-6	0.290024		5.00934e+06	7.85042e+06	1.74639e+07	2.47662e+07	2.97562e+07	2.39007e+07	1.52476e+07	7.43281e+06	1.6953e+06	149518	224080	0	0	0	0	0	254978	0	0	0	0	0	0	0	0	0	0	0	0	159502
FKYENGKYDIKDVGVDNAGAKAGL	181	204	3	0	858.106	7	22	7.31333	7.59405	859.49	2.62073	1	0	0.132257	0.313025	0	-7	0.23531		0	9.02335e+07	3.61418e+08	3.56387e+08	3.70126e+08	2.97124e+08	2.0233e+08	1.21561e+08	6.18935e+07	2.83993e+07	1.22335e+07	2.95692e+06	944239	1.56699e+06	328375	291666	748738	303749	297444	265014	197492	19880.4	0	132607	139398	0	0	0	54820.8	0
FKYENGKYDIKDVGVDNAGAKAGL	181	204	4	0	643.831	7	22	7.32892	7.56285	645.235	4.08329	1	1	0.500843	0.13958	-1	-4	0.650928		5.37157e+06	4.09092e+07	1.48427e+08	1.36538e+08	1.2201e+08	9.87808e+07	7.2989e+07	3.93278e+07	1.94839e+07	8.39877e+06	4.23406e+06	451681	1.02919e+06	104555	1.17789e+07	212858	63472.3	211760	4.96377e+06	0	9858.09	0	6.09833e+07	4081.72	0	0	0	0	0	0
FKYENGKYDIKDVGVDNAGAKAGLTF	181	206	2	0	1410.71	7	24	8.50035	8.70247	1412.94	2.75655	1	0	0.108594	0.0216224		-5	0.650242		3.15518e+06	6.87325e+06	2.3721e+07	2.36843e+07	2.7772e+07	2.31467e+07	1.74609e+07	4.81746e+06	1.45002e+06	236506	302018	0	0	0	249986	0	0	0	1.49584e+06	0	2.01564e+06	354973	471112	0	291159	0	0	0	269240	0
FKYENGKYDIKDVGVDNAGAKAGLTFL	181	207	3	0	978.506	7	25	9.29423	10.0412	979.797	2.10575	1	1	-0.0612077	2.04161	0	-5	0.311558		5.97964e+07	3.24288e+08	7.27922e+08	5.69233e+08	4.99976e+08	4.2175e+08	3.31275e+08	2.03377e+08	1.05088e+08	5.37768e+07	1.19749e+07	3.16249e+06	1.76513e+06	717394	158068	1.01664e+06	188488	1.31568e+06	4.85256e+06	572967	272422	883765	148327	216628	2.68054e+06	388616	0	539774	453639	567597
FKYENGKYDIKDVGVDNAGAKAGLTFL	181	207	4	0	734.132	7	25	9.21633	9.90105	734.892	1.2776	1	1	-0.244868	1.81082	0	-7	0.226736		2.71922e+07	9.87896e+08	1.08405e+09	6.65246e+08	4.49036e+08	3.2878e+08	2.29092e+08	1.35164e+08	7.68613e+07	2.16474e+07	1.03042e+07	1.74001e+06	744356	1.79758e+06	1.11181e+06	1.02387e+06	853112	2.09316e+06	489295	585093	116197	1.94095e+06	273250	996385	7842.57	726493	307105	142832	296269	1.67747e+06
KYENGKYDIKD	182	192	2	0	686.841	5	9	5.23838	5.41037	690.383	6.27286	1	0	3.3361	-0.0900945		-9	0.240533		0	0	0	124574	356731	6.0679e+06	1.22128e+07	1.41063e+07	8.99403e+06	4.80072e+06	1.88534e+06	822956	83322.1	83819.4	0
KYENGKYDIKDVGVDNAGAKAGL	182	204	2	0	1213.12	7	21	6.84627	6.97093	1215.65	3.63999	1	0	0.432809	-0.265517	0	-4	0.644311		0	865051	1.51692e+06	7.72571e+06	7.86168e+06	6.8712e+06	2.58358e+06	1.41847e+06	0	0	0	0	675470	152379	332135	0	233959	165205	0	345250	0	155945	0	129920	0	205218	0	0	0
KYENGKYDIKDVGVDNAGAKAGL	182	204	3	0	809.083	7	21	6.78393	7.06437	811.176	4.85454	1	1	0.753466	0.311975	-1	-12	0.333538		629378	9.76033e+06	2.97609e+07	6.50998e+07	8.26725e+07	7.26846e+07	5.16614e+07	3.13059e+07	9.38993e+06	1.48029e+06	1.9361e+06	139180	0	1.24922e+06	0	0	297181	0	128823	619690	103555	0	276466	0	6.93666e+06	0	5994.64	2.32166e+07	0
KYENGKYDIKDVGVDNAGAKAGL	182	204	4	0	607.064	7	21	6.84627	7.06437	608.233	3.25071	1	0	0.330031	0.0808792	0	-5	0.142985		0	889527	6.92843e+06	1.92208e+07	2.71316e+07	2.20431e+07	1.55488e+07	6.95687e+06	2.2331e+06	677174	81643.8	170056	169439	199753	0	0	0	0	0	332511	0	160474	75547.4	86622.5	0	72604.2	0	0	0
KYENGKYDIKDVGVDNAGAKAGLTF	182	206	3	0	891.789	7	23	8.01777	8.15788	894.003	5.05566	1	1	0.690498	-0.208237	0	-6	0.416055		0	1.019e+07	3.51512e+07	8.18324e+07	1.04604e+08	9.47371e+07	6.99242e+07	4.70715e+07	2.14973e+07	1.1897e+07	3.18571e+06	1.76638e+06	1.94916e+06	5.37828e+06	4.42947e+07	1.92426e+07	1.6828e+07	6.41256e+06	3.81708e+06	891852	4.3613e+06	0	22868.4	440219	0	0	0	189025	164547	140914
KYENGKYDIKDVGVDNAGAKAGLTF	182	206	4	0	669.093	7	23	7.84328	7.97112	672.783	13.1737	1	1	2.6474	-0.253777	0	-11	0.218626		0	8.27102e+06	235803	4.3575e+06	1.15994e+06	1.90852e+06	1.27023e+06	1.15968e+06	1626.29	1.70063e+06	142696	131107	800740	1.93729e+07	4.53727e+07	5.63907e+07	3.58572e+07	2.50595e+07	7.30277e+06	1.14514e+07	542001	9.28907e+06	0	3.34469e+06	0	460927	0	279164	1306.34	0
KYENGKYDIKDVGVDNAGAKAGLTFL	182	207	3	0	929.483	7	24	9.09168	9.26307	931.157	3.36159	0.6	0					0.14002		1.1287e+07	1.82735e+07	4.36222e+07	9.25926e+07	1.06962e+08	1.02542e+08	7.98189e+07	4.62695e+07	2.26231e+07	8.97909e+06	2.04081e+06	147063	212176	0	0	0	199147	0	639610	0	182160	190576	157631	2.889e+06	403949	140138	6.67112e+06	46492	152551	169946
KYENGKYDIKDVGVDNAGAKAGLTFL	182	207	4	0	697.364	7	24	9.06032	9.23192	698.648	3.47627	1	0	0.274858	-0.0915156	1	-5	0.124173		614195	5.09189e+06	1.81836e+07	3.78661e+07	5.2624e+07	5.19973e+07	3.84998e+07	2.27887e+07	1.17848e+07	2.8075e+06	1.12941e+06	257565	99242.5	0	148244	123372	99894.6	0	0	0	29677.4	0	143917	465686	304911	177040	0	160752	729362	118392
DIKDVGVDNAGAKAGL	189	204	2	0	771.91	5	14	6.76835	6.79952	774.385	4.06952	0.4	0					0.966213		0	657933	1.79041e+06	1.68602e+06	280211	181136	149385	350503	0	0	0	166176	0	0	0	222262	385500	241982	0	0
DIKDVGVDNAGAKAGL	189	204	3	0	514.942	5	14	6.25415	6.5035	515.971	2.20459	1	0	0.344861	0.196736	-1	0	0.110656		2.07112e+06	4.53989e+07	8.71366e+07	9.11426e+07	6.21689e+07	3.37891e+07	1.46971e+07	1.90224e+06	976865	101218	0	0	0	1.35052e+06	0	0	481754	0	0	175922
DIKDVGVDNAGAKAGLTF	189	206	2	0	895.968	6	16	8.03333	8.22015	897.337	1.69167	0.6	0					0.0871481		1.9218e+07	1.33566e+08	2.02287e+08	2.08584e+08	1.09332e+08	5.41982e+07	1.66647e+07	1.50637e+06	309918	207194	0	328260	0	0	0	0	0	178982	0	0	297444	2.07529e+06	0
DIKDVGVDNAGAKAGLTF	189	206	3	0	597.648	6	16	8.26687	8.60917	598.597	1.80024	0.6	0					0.0835123		6.61604e+06	6.97213e+07	1.28612e+08	1.25198e+08	8.0572e+07	3.2465e+07	8.16703e+06	1.46994e+06	545564	242635	447946	26661.9	114976	0	632271	0	0	195280	53938.8	0	1.09039e+06	4512.75	0
DIKDVGVDNAGAKAGLTFL	189	207	2	0	952.51	6	17					-1
DIKDVGVDNAGAKAGLTFL	189	207	3	0	635.342	6	17					-1
VGVDNAGAKAGLTF	193	206	2	0	660.351	5	12	7.79658	8.37592	661.632	1.78803	0.6	0					0.0296301		1.15327e+07	1.23705e+08	1.9084e+08	1.43274e+08	7.43011e+07	1.4064e+07	7.73762e+06	114716	210552	255531	600090	5.52302e+06	1.04104e+06	0	756473	106508	420277	989289
VGVDNAGAKAGLTFL	193	207	2	0	716.893	5	13	9.46537	9.80765	718.188	1.74128	0.6	0					0.34882		1.13304e+07	4.682e+07	1.26133e+08	8.48133e+07	4.38952e+07	1.27628e+07	1.25765e+06	946098	662005	567721	400840	462605	160258	274700	0	108723	412737	671633	242907
NAGAKAGLTFL	197	207	2	0	531.801	4	9					-1
LVDLIKNKHMNA	207	218	2	0	698.392	5	10	6.47235	6.70597	699.452	1.23004	0.6	0					0.0962096		1.05877e+07	4.28996e+07	6.70734e+07	4.23744e+07	1.66321e+07	1.65384e+06	390873	0	0	54266.8	0	0	0	0	109171	44516.1
LVDLIKNKHMNA	207	218	3	0	465.931	5	10	6.45678	6.8151	466.677	1.35043	0.6	0					0.0990594		7.02482e+06	5.36984e+07	8.72751e+07	5.73028e+07	2.5625e+07	2.71663e+06	566083	141147	0	0	151131	0	0	116239	0	0
LVDLIKNKHMNADTD	207	221	2	0	863.943	6	13	6.25415	6.59693	865.431	1.9071	1	0	0.285148	0.543132	0	1	0.363339		1.07555e+06	1.88946e+07	5.22397e+07	5.59745e+07	3.22439e+07	1.24365e+07	1.09548e+06	123336	554703	291697	0	513257	0	316307	0	1.05577e+06	126600	0	0	0
LVDLIKNKHMNADTD	207	221	3	0	576.298	6	13	6.31647	6.69038	577.108	1.36099	0.6	1					0.132132		5.42981e+07	3.60197e+07	6.8575e+07	1.01427e+08	4.22252e+07	1.84453e+07	7.38212e+06	225683	231016	312561	0	66823.3	87712.7	0	0	170850	0	66598.4	199804	0
LVDLIKNKHMNADTDY	207	222	2	0	945.475	6	14	7.12662	7.64083	947.274	2.41953	1	0	0.429983	1.17871	1	1	0.476546		4.20238e+07	1.99667e+08	3.79702e+08	4.60494e+08	3.78848e+08	2.20707e+08	1.0377e+08	3.49543e+07	9.87795e+06	4.48224e+06	1.76666e+07	2.35967e+07	1.96377e+07	5.68464e+06	2.03892e+06	0	1.81411e+06	478948	2.04577e+06	1.05358e+06	1.5979e+06
LVDLIKNKHMNADTDY	207	222	3	0	630.652	6	14	7.14217	7.59405	631.9	2.56325	1	0	0.486901	0.947611	1	1	0.0688924		3.14012e+07	2.40071e+08	6.03773e+08	7.91367e+08	6.64399e+08	3.76713e+08	1.73356e+08	6.75849e+07	2.33857e+07	8.8843e+06	2.60894e+07	3.88542e+07	3.32551e+07	1.29536e+07	5.98328e+06	2.34659e+06	2.57223e+06	105505	292591	103748	0
LVDLIKNKHMNADTDY	207	222	4	0	473.241	6	14					-1
LVDLIKNKHMNADTDYSIA	207	225	3	0	721.037	6	17	7.7032	8.11118	722.848	4.09786	0.6	0					0.590151		0	1.12378e+06	4.06985e+07	8.95424e+07	1.11286e+08	1.053e+08	6.93543e+07	3.02228e+07	7.59823e+06	710365	648206	181538	0	594126	170146	523938	4.35681e+06	625749	556395	1.46538e+07	314482	0	1.02259e+07	0
LVDLIKNKHMNADTDYSIAE	207	226	2	0	1145.57	7	18	7.56285	7.9055	1147.88	3.20904	1	0	0.460236	0.542638	1	-3	0.317816		0	3.50643e+06	3.3988e+07	8.00678e+07	1.07221e+08	9.86201e+07	6.08692e+07	2.73794e+07	8.71793e+06	1.84209e+06	484633	197469	2.20611e+06	0	790786	674659	310372	227090	202689	0	811587	0	311289	0	281612	0
LVDLIKNKHMNADTDYSIAE	207	226	3	0	764.051	7	18	7.54727	7.60965	765.698	3.52959	1	0	0.558971	-0.496427	1	-3	0.0699521		168178	4.82574e+06	1.76068e+07	3.97522e+07	4.13507e+07	5.07463e+07	3.54378e+07	1.45757e+07	7.67412e+06	2.83127e+06	180462	260567	240449	743660	0	126516	4.85186e+06	0	0	787312	0	0	0	0	104261	0
LVDLIKNKHMNADTDYSIAE	207	226	4	0	573.29	7	18	7.60965	7.76548	574.426	3.13243	1	0	0.436639	-0.149969	1	-3	0.0641326		989098	1.9572e+06	1.14932e+07	2.66396e+07	3.75859e+07	3.41324e+07	2.26734e+07	1.11645e+07	3.04144e+06	166549	112769	0	269729	0	0	0	117071	0	0	333952	0	0	0	0	194654	0
LVDLIKNKHMNADTDYSIAEAA	207	228	3	0	811.409	7	20	7.94003	8.70247	813.147	3.71939	0.6	0					0.479638		2.7687e+07	1.63134e+08	4.71805e+08	8.92176e+08	1.21054e+09	1.21443e+09	9.80667e+08	6.96687e+08	3.31308e+08	1.7509e+08	1.14306e+08	3.47637e+07	3.88824e+07	7.70576e+06	2.66997e+06	7.14518e+06	2.82164e+06	527643	4.8676e+07	2.47153e+06	1.39285e+06	2.59612e+07	306847	731886	0	0	320526	0
LVDLIKNKHMNADTDYSIAEAAF	207	229	3	0	860.432	7	21	9.63648	9.69872	862.457	4.47538	0.6	1					0.387378		0	0	3.01767e+06	3.17595e+06	5.67072e+06	5.1721e+06	4.05408e+06	1.71377e+06	0	958475	407154	161864	401012	0	0	119621	0	0	351755	0	0	145657	0	0	685546	0	0	484292	0
VDLIKNKHMNA	208	218	2	0	641.85	5	9	5.23838	5.55065	642.939	1.35998	1	0	0.309593	0.429994	1	-1	0.07025		2.98751e+07	1.35727e+08	2.08559e+08	1.27127e+08	5.35015e+07	1.55124e+07	2.61984e+06	71484.7	0	0	0	0	63947.9	0	0
VDLIKNKHMNA	208	218	3	0	428.236	5	9	5.2696	5.51953	429.111	1.80828	1	0	0.585757	0.198899	1	-2	0.0882389		1.84014e+07	8.82421e+07	1.34675e+08	7.89445e+07	3.19954e+07	8.34968e+06	349555	115663	0	2.41504e+07	0	0	2.42321e+06	0	0
VDLIKNKHMNADTDY	208	222	2	0	888.933	6	13	6.28532	6.42562	890.79	2.60881	1	0	0.584416	-0.207558	1	-2	0.0582304		2.41972e+07	1.47143e+08	3.90435e+08	4.7966e+08	4.1669e+08	2.33159e+08	1.08658e+08	4.24605e+07	1.5258e+07	6.85499e+06	8.6251e+06	5.94243e+06	2.51459e+06	0	90210.8	1.12776e+06	0	1.38676e+07	905604	1.54263e+07
VDLIKNKHMNADTDY	208	222	3	0	592.958	6	13	6.30088	6.59693	594.051	2.17438	1	0	0.399138	0.369872	1	-2	0.0199442		4.92255e+07	3.3138e+08	8.33083e+08	1.05522e+09	8.84919e+08	4.93135e+08	2.08331e+08	0	2.6702e+07	7.60016e+06	0	768753	10190.6	0	175996	0	0	0	107759	0
VDLIKNKHMNADTDY	208	222	4	0	444.97	6	13	6.23858	6.55022	445.78	2.13545	1	0	0.382535	0.427646	1	-2	0.0790475		67482.5	1.43909e+07	3.51748e+07	4.70451e+07	3.3939e+07	2.02451e+07	7.39242e+06	260960	119391	190597	0	44079.5	0	0	0	0	7292.8	51169.6	0	0
VDLIKNKHMNADTDYS	208	223	3	0	621.968	6	14	5.81823	6.03615	623.384	3.09853	0.6	0					0.178471		0	1.06984e+06	9.08695e+06	2.28103e+07	2.69096e+07	2.14293e+07	9.82807e+06	1.95023e+06	0	0	0	0	0	373776	25099.1	0	20759.4	105985	444191	514991	0
VDLIKNKHMNADTDYSI	208	224	3	0	659.663	6	15	6.75275	6.87745	661.945	5.62227	0.6	1					0.210965		0	0	1.24981e+06	3.77941e+06	5.4188e+06	8.33222e+06	1.11672e+07	1.576e+07	1.85453e+07	4.15183e+06	1.66352e+06	2.2372e+06	5066.6	142403	346206	167057	0	171489	0	0	362186	0
VDLIKNKHMNADTDYSIA	208	225	2	0	1024.51	6	16	6.89303	7.25105	1027.11	3.92915	1	0	0.833323	0.599609	0	-5	0.336602		0	6.8496e+06	4.5159e+07	9.77559e+07	1.2751e+08	1.06882e+08	6.7755e+07	3.07895e+07	1.09316e+07	1.06739e+06	2.35127e+06	1.61776e+06	7.64214e+06	8.94654e+06	1.67032e+07	4.26303e+06	4.96289e+06	158462	620998	0	294995	0	209923
VDLIKNKHMNADTDYSIA	208	225	3	0	683.342	6	16	6.89303	7.39127	685.423	4.9808	1	1	1.19774	1.11945	0	-7	0.247931		0	2.35593e+07	1.03912e+08	1.86337e+08	2.7268e+08	2.35737e+08	1.38124e+08	6.79499e+07	2.43159e+07	1.34861e+07	2.26632e+06	2.35093e+07	5.69352e+07	6.50784e+07	6.319e+07	4.05641e+07	1.51236e+07	2.35617e+06	1.77048e+06	0	197465	661290	0
VDLIKNKHMNADTDYSIAE	208	226	2	0	1089.03	6	17	6.84627	7.28218	1091.98	4.55802	1	0	0.95833	0.888416	-3	-5	1.34306		133833	2.75841e+06	8.20422e+07	2.66452e+08	3.97378e+08	3.39427e+08	2.31685e+08	1.11453e+08	4.21681e+07	7.74548e+06	1.72788e+06	2.47459e+06	3.72515e+06	3.24017e+07	5.77644e+07	5.42259e+07	3.54354e+07	1.50788e+07	2.81886e+06	2.77915e+06	0	583769	489430	243950
VDLIKNKHMNADTDYSIAE	208	226	3	0	726.356	6	17	7.64083	8.11118	732.268	16.4013	0.6	0					0.0516105		432364	131533	179666	1.45363e+06	1.98229e+06	1.73107e+06	1.22048e+06	369938	243372	833808	6.2405e+07	1.31844e+08	1.56125e+08	1.08585e+08	1.53619e+08	7.68493e+08	2.05398e+09	3.29568e+09	3.44161e+09	2.33938e+09	1.25866e+09	6.15556e+08	2.23314e+08	8.06323e+07
VDLIKNKHMNADTDYSIAE	208	226	4	0	545.019	6	17	7.64083	7.82772	549.509	16.627	1	0	4.89448	-0.034854	-1	-19	0.165436		0	101060	0	0	0	188113	0	893065	0	42540.3	0	791861	1.00383e+06	1.37503e+06	5.93999e+06	7.19474e+07	2.12432e+08	3.67284e+08	3.71793e+08	2.63271e+08	1.42752e+08	5.84939e+07	2.37354e+07	6.59881e+06
VDLIKNKHMNADTDYSIAEA	208	227	3	0	750.035	7	18					-1
VDLIKNKHMNADTDYSIAEAA	208	228	2	0	1160.07	7	19	7.2044	7.43807	1162.67	3.77818	0.6	0					0.553579		0	185154	8.14588e+06	2.7671e+07	3.93778e+07	3.50097e+07	2.27052e+07	1.08688e+07	924566	2.31593e+06	0	2.0407e+06	0	2.14419e+06	0	1.24415e+06	0	1.03625e+06	250010	2.12583e+06	0	244963	0	0	0	0	0
VDLIKNKHMNADTDYSIAEAA	208	228	3	0	773.714	7	19	7.18883	7.57845	775.254	3.19938	0.6	0					0.187351		0	9.7956e+06	6.00329e+07	1.23974e+08	1.68581e+08	1.51599e+08	1.00116e+08	5.0287e+07	2.24325e+07	3.29453e+06	404658	647207	123928	0	1.54307e+06	0	197327	816092	118647	0	603009	107096	236958	654462	0	30641.7	773486
VDLIKNKHMNADTDYSIAEAAF	208	229	3	0	822.737	7	20					0
VDLIKNKHMNADTDYSIAEAAFNKGETA	208	235	4	0	767.376	8	26					-1
VDLIKNKHMNADTDYSIAEAAFNKGETAM	208	236	3	0	1066.51	8	27	9.72983	10.4293	1072.08	14.6829	0.6	0					0.212044		168186	1.73789e+06	1.22054e+06	3.04087e+06	6.80775e+06	3.78437e+06	6.61721e+06	5.32433e+06	25236.6	565573	760857	6.44971e+06	6.31987e+07	3.25013e+08	6.87139e+08	1.06461e+09	1.28867e+09	1.2128e+09	9.05016e+08	5.89827e+08	3.34869e+08	1.77061e+08	7.19697e+07	2.42762e+07	1.98501e+07	2.07267e+06	1.67413e+06	1.83442e+07	1.11104e+06	1.31028e+06
LIKNKHMNA	210	218	2	0	534.803	5	7	3.52507	3.96467	535.814	1.32736	1	0	0.523121	0.902072	1	1	0.0735071		1.51071e+07	8.81576e+07	1.27804e+08	6.60263e+07	2.13761e+07	4.28201e+06	272326	9304.31	9991.76	6956.51	0	34264.4	0
LIKNKHMNA	210	218	3	0	356.871	5	7	3.52507	3.76085	357.536	1.29948	1	0	0.501043	0.146439	1	1	0.0457799		5.03958e+06	3.20671e+07	4.56586e+07	2.28916e+07	7.01651e+06	650911	31906.8	164166	0	0	106816	0	0
LIKNKHMNADTD	210	221	2	0	700.354	5	10	3.44617	3.88615	701.69	1.8051	1	0	0.4726	0.903493	1	0	0.0816305		7.34378e+06	5.91302e+07	1.14951e+08	1.08218e+08	5.9155e+07	2.22337e+07	6.01688e+06	909378	67218.4	42591.2	85751.7	11795.6	69567.6	0	40082.8	33851.4
LIKNKHMNADTD	210	221	3	0	467.238	5	10	3.44617	3.60393	468.14	1.83664	1	0	0.490089	-0.142802	1	0	0.35132		2.2893e+06	1.84031e+07	3.60522e+07	3.31635e+07	1.70583e+07	6.2933e+06	1.3682e+06	70541.1	35511.1	0	0	0	12000.6	0	0	847259
LIKNKHMNADTDY	210	222	2	0	781.885	6	11	4.98905	5.4572	783.526	2.29947	1	0	0.630792	1.00792		0	0.0607943		5.72739e+07	3.55565e+08	8.2508e+08	1.01871e+09	8.23137e+08	4.54365e+08	1.92335e+08	7.24704e+07	2.33109e+07	3.02789e+06	223309	150531	0	64478.9	66535.8	283477	145372	0
LIKNKHMNADTDYSIA	210	225	3	0	611.977	6	14	6.02058	6.26973	613.389	3.0938	1	0	0.697008	0.195995		-2	0.0444142		152983	1.57132e+07	6.21596e+07	1.24252e+08	1.50188e+08	1.294e+08	7.37315e+07	3.19832e+07	9.72841e+06	481594	980948	0	0	601815	0	0	0	0	0	158669	0
LIKNKHMNADTDYSIAE	210	226	2	0	981.983	6	15	5.92723	6.51907	984.196	3.21421	1	0	0.659834	1.46646	1	-2	0.467962		3.44887e+06	4.73062e+07	1.83813e+08	3.73315e+08	4.79228e+08	4.03316e+08	2.47594e+08	1.17665e+08	4.15637e+07	1.39364e+07	2.60948e+06	462109	216919	2.12153e+06	344591	2.13778e+06	162966	793168	140454	6.23846e+06	138439	1.22256e+06
LIKNKHMNADTDYSIAE	210	226	3	0	654.991	6	15	5.95835	6.30088	656.447	3.1569	0.6	0					0.0767236		3.62885e+06	9.10404e+07	2.74661e+08	5.44033e+08	7.13533e+08	5.83931e+08	3.61129e+08	1.7344e+08	6.85401e+07	2.04649e+07	548586	1.71246e+06	171697	8.20988e+06	0	0	6.95799e+06	0	0	515979	0	0
LIKNKHMNADTDYSIAE	210	226	4	0	491.495	6	15	6.02058	6.26973	492.57	3.08774	0.4	0					0.103318		0	831649	8.04824e+06	2.09311e+07	3.17028e+07	2.59768e+07	1.34783e+07	4.61882e+06	456060	0	167172	0	0	0	0	0	0	0	0	0	0	0
LIKNKHMNADTDYSIAEAA	210	228	2	0	1053.02	6	17	6.5035	6.73715	1055.33	3.31822	1	0	0.553986	0.13853	1	0	0.251332		0	1.07147e+06	1.37197e+07	2.96776e+07	3.89483e+07	3.46272e+07	2.24371e+07	7.44194e+06	744847	603528	254067	608112	162944	223825	0	202954	0	120805	0	452645	0	784662	138032	389659
LIKNKHMNADTDYSIAEAA	210	228	3	0	702.349	6	17					0
LIKNKHMNADTDYSIAEAAFNKGETA	210	235	3	0	951.468	7	24	8.96695	9.23192	957.528	16.4459	1	0	3.27103	0.254633		-10	0.286561		167970	0	0	165755	0	230906	0	0	0	0	0	0	2.32137e+06	0	3.01821e+06	2.32732e+06	5.02345e+07	8.01337e+07	8.91021e+07	7.22604e+07	3.50592e+07	2.13836e+07	5.7579e+06	1.44737e+06	1.23272e+06	440688	44263.6	224661	123535	0
LIKNKHMNADTDYSIAEAAFNKGETAM	210	236	3	0	995.148	8	25	9.0759	9.26307	996.854	3.22977	0.6	0					0.122365		0	3.73597e+06	1.96897e+07	4.83463e+07	6.88183e+07	7.61417e+07	5.73225e+07	3.34759e+07	1.89707e+07	5.10414e+06	1.65789e+06	5454.61	0	208959	732591	0	315775	177536	39823.5	0	0	0	530414	0	263866	1.40767e+06	0	0	236648	0
LIKNKHMNADTDYSIAEAAFNKGETAM	210	236	4	0	746.613	8	25	9.0759	9.16958	748.366	5.12648	1	1	0.608709	-0.380385	0	-1	0.328916		0	701991	2.01357e+06	1.22223e+07	1.9262e+07	1.97716e+07	1.47314e+07	1.34057e+07	5.65898e+06	6.5685e+06	468076	4.57462e+06	0	3.79579e+06	0	1.43378e+06	0	282124	0	247970	0	0	0	289145	191630	0	390317	918998	0	130749
IKNKHMNADTD	211	221	2	0	643.812	5	9	2.74648	3.12645	645.078	1.73679	1	0	0.541718	0.680986		-1	0.164366		1.62475e+06	1.29812e+07	2.5718e+07	2.21089e+07	1.01465e+07	3.84314e+06	425898	30203.8	0	0	18895	0	0	49678.8	0
IKNKHMNADTDY	211	222	2	0	725.343	5	10	4.47198	4.84875	726.983	2.37561	1	0	0.78891	0.669123		-1	0.247546		1.18884e+07	8.82525e+07	2.07839e+08	2.62937e+08	2.00558e+08	1.06046e+08	4.9402e+07	1.86401e+07	4.19553e+06	444889	88085.2	0	46453.4	381675	171825	785539
IKNKHMNADTDYSIA	211	225	2	0	860.92	6	13	6.26973	6.48792	865.355	7.80204	1	0	2.79925	0.0811882	1	-6	0.15276		145985	0	0	0	0	0	778161	1.53166e+07	4.37861e+07	4.50921e+07	2.47854e+07	1.07269e+07	862487	156525	399051	116031	0	0	0	146538
IKNKHMNADTDYSIA	211	225	3	0	574.282	6	13	6.31647	6.58137	577.115	7.42912	0.4	1					0.0949095		116805	103225	85255.2	0	0	0	4.40106e+07	3.40103e+07	6.34117e+07	9.35763e+07	3.95178e+07	1.75095e+07	8.40275e+06	225683	131992	70078.6	0	0	87712.7	0
IKNKHMNADTDYSIAE	211	226	3	0	617.296	6	14	5.55065	6.00502	618.707	3.0939	0.6	0					0.0957225		142932	1.34798e+07	8.81681e+07	1.80223e+08	2.23248e+08	1.80332e+08	9.93229e+07	4.12889e+07	9.30926e+06	1.61147e+06	0	0	0	0	0	1.38607e+06	109420	0	531588	0	447361
IKNKHMNADTDYSIAEAA	211	228	3	0	664.655	6	16					-1
DTDYSIA	219	225	1	0	784.336	4	5					0
DYSIAE	221	226	1	0	697.304	4	4	5.4572	5.4728	699.986	2.27899	0.4	1					1.5155		412380	390239	160973	0	0	0	436699	93738.3	0
YSIAEAA	222	228	1	0	724.351	4	5	5.75605	6.05172	725.309	0.533465	0.4	0					0.599936		1.37404e+07	2.11816e+07	1.84032e+06	589142	0	712690	161521	483077	230817	96194.2
SIAEAA	223	228	1	0	561.288	3	4	3.20577	3.83913	561.639	0.0408012	1	0	-0.471651	1.62045		1	0.0866632		4.0249e+08	1.36132e+08	2.61516e+07	2.27354e+06	139893	294180	106418	137770
SIAEAAFNKGETA	223	235	1	0	1308.64	5	11	6.33205	6.72155	1310.89	1.48611	1	0	0.220837	0.71633		-1	0.683036		2.55508e+07	7.37922e+07	8.27553e+07	4.75262e+07	2.23313e+07	9.93271e+06	1.9905e+06	276025	1.76743e+06	1.51892e+06	721153	413398	427938	575774	182322	494914	498165
SIAEAAFNKGETAM	223	236	2	0	720.345	5	12	7.60965	8.08003	721.011	0.429501	0.6	0					0.27843		3.49145e+08	3.14326e+08	1.70564e+08	6.52106e+07	9.26529e+06	3.59661e+06	344629	0	612523	96122.4	1.4602e+07	661979	1.13315e+07	0	1.1652e+06	143794	1.01954e+06	703250
IAEAAF	224	229	1	0	621.324	4	4	6.72155	6.97093	623.52	1.81954	0.4	0					0.114603		7.38676e+06	1.71531e+06	1.12928e+08	3.79623e+07	4.37146e+06	224584	0	0	0
EAAFNKGETA	226	235	2	0	519.249	4	8	4.04848	4.66102	519.771	0.450504	0.6	0					0.423497		3.10794e+08	2.41856e+08	1.25271e+08	3.80337e+07	8.2284e+06	394733	91042.3	186963	217853	1.33815e+06	171960	7.93457e+06	1.63388e+06
EAAFNKGETAM	226	236	1	0	1168.53	5	9	5.59727	6.03615	1169.19	-0.0875662	1	0	-0.582149	0.899415	1	0	0.572433		6.94388e+07	5.10361e+07	1.31009e+07	1.00541e+06	137665	622843	203086	160736	148908	0	0	0	0	115049	0
EAAFNKGETAM	226	236	2	0	584.769	5	9	5.55065	6.14513	585.188	0.0940246	1	0	-0.470283	1.47629	1	1	0.0524364		6.8792e+08	5.57395e+08	2.42062e+08	7.00673e+07	1.30747e+07	349901	0	9166.42	0	109974	0	0	0	267343	155267
AAFNKGETA	227	235	2	0	454.727	4	7	3.6982	4.39287	455.064	0.149413	1	0	-0.409863	1.84771		1	1.07416		1.4492e+09	8.98016e+08	3.04682e+08	8.10437e+07	1.61799e+07	4.9947e+06	738992	160088	847.59	162949	0	99756.3
AAFNKGETAM	227	236	1	0	1039.49	5	8	5.37912	5.9739	1040.31	0.14833	1	0	-0.425407	1.4774	1	1	0.204185		8.02637e+08	5.57591e+08	2.45393e+08	7.93131e+07	1.45191e+07	907761	495349	0	600569	151982	1.08749e+06	1.01496e+06	785736	538565
AAFNKGETAM	227	236	2	0	520.247	5	8	5.37912	5.94278	520.647	0.124713	0.6	0					0.0433595		4.58519e+09	3.11433e+09	1.27668e+09	3.82182e+08	1.09495e+08	1.52179e+07	2.6521e+07	4.48521e+06	2.65643e+06	308982	950598	197477	1.50603e+06	62340.7
AAFNKGETAMT	227	237	2	0	570.771	5	9	5.05138	5.50397	571.135	-0.00135284	1	0	-0.529039	0.950207		1	0.355169		7.12821e+07	5.27489e+07	1.8451e+07	3.25327e+06	320466	0	0	0	0	92286.6	132075	131760	17128.9	138061	0
AAFNKGETAMTINGPWAWSNIDTSKVNY	227	254	3	0	1029.49	8	25					-1
FNKGETA	229	235	2	0	383.69	4	5	2.88895	3.30108	383.939	0.0541187	1	0	-0.468195	0.800242		1	0.0244027		3.3217e+08	1.54658e+08	4.27956e+07	7.02093e+06	544285	0	0	81535.2	23702.9	216265
FNKGETAM	229	236	1	0	897.413	5	6	4.61382	4.84875	898.035	0.0295366	1	0	-0.500912	0.143287	1	1	0.0869854		1.72103e+08	9.6679e+07	3.50664e+07	7.82495e+06	0	157180	0	0	0	11798.4	46684	155089
FNKGETAM	229	236	2	0	449.21	5	6	4.5981	5.19158	449.591	0.168983	1	0	-0.372056	1.47258	1	1	0.40809		1.04707e+09	5.83926e+08	1.83559e+08	3.94512e+07	3.50386e+07	1.52578e+06	1.31407e+06	0	1.33745e+07	0	1.17554e+07	414620
NKGETAM	230	236	1	0	750.345	4	5	3.04727	3.6982	750.829	0.00203351	1	0	-0.52595	1.68557	1	1	0.332627		3.83893e+08	1.63996e+08	4.52648e+07	9.01529e+06	1.21806e+06	187047	225068	122457	46165.9	179772
NKGETAM	230	236	2	0	375.676	4	5	3.04727	3.61968	375.898	-0.039211	1	0	-0.571685	1.39448	1	1	0.355785		8.5106e+08	3.54545e+08	7.91617e+07	9.90218e+06	761649	479151	0	3.60662e+06	29942.4	29808.9
NKGETAMTINGPWAWSNIDTSKVNY	230	254	3	0	933.113	7	22					-1
NKGETAMTINGPWAWSNIDTSKVNYGVTVL	230	259	3	0	1089.54	8	27	11.4476	12.0422	1091.69	4.41733	0.6	0					0.30805		329099	372356	5.01092e+06	3.75994e+07	7.52331e+07	1.00364e+08	1.06496e+08	7.62831e+07	4.80559e+07	2.60116e+07	4.02375e+06	930604	606269	0	164291	430079	122842	0	160748	319296	290446	288154	703977	1.31089e+06	2.74755e+06	1.61313e+06	1.74078e+06	1.03005e+06	3.03096e+06	463485
MTINGPWAWSNIDT	236	249	2	0	803.372	6	11	11.4632	11.964	804.848	1.91819	1	0	0.438618	1.12915		1	0.095682		2.68525e+07	1.62012e+08	3.48171e+08	3.30676e+08	1.97897e+08	9.17655e+07	2.57246e+07	9.05148e+06	4.50973e+06	3.13614e+06	2.22165e+06	3.10194e+06	1.48874e+06	593775	1.07972e+06	1.6876e+06	3.43819e+06	678549
MTINGPWAWSNIDTSKVNY	236	254	3	0	733.018	7	16					-1
MTINGPWAWSNIDTSKVNYGVTVL	236	259	2	0	1333.67	7	21	11.964	13.0333	1336.41	3.80994	1	0	0.477675	3.23657	1	1	0.39943		2.6424e+07	1.59233e+07	1.28041e+08	3.17524e+08	5.30839e+08	6.39378e+08	5.74794e+08	3.82869e+08	2.23392e+08	1.0092e+08	3.47549e+07	6.49981e+06	972244	0	439030	0	3.89731e+06	169450	3.83978e+06	23295.2	2.27657e+07	208988	2.5651e+06	92275.5	35649.1	136741	221355	175716	559891
MTINGPWAWSNIDTSKVNYGVTVL	236	259	3	0	889.448	7	21	11.9797	12.986	891.274	3.80317	0.6	0					0.110089		2.14138e+06	3.51662e+07	1.8375e+08	5.00229e+08	8.44542e+08	9.7902e+08	8.66983e+08	5.95254e+08	3.45118e+08	1.66615e+08	6.66233e+07	2.41376e+07	7.18537e+06	2.53448e+06	294440	4.16665e+06	1.37297e+06	1.13304e+06	3.02429e+06	1.09948e+06	1.22138e+06	2.49559e+06	2.30883e+06	1.97764e+06	1.42441e+06	593279	1.29538e+06	534286	1.21834e+06
MTINGPWAWSNIDTSKVNYGVTVLPTFKGQPSKPFVGVL	236	274	4	0	1063.06	9	33	11.9484	12.7337	1064.8	4.28555	1	0	0.191809	2.18354		1	0.0530532		10910.2	1.57089e+06	3.32273e+07	1.20755e+08	2.82524e+08	4.55682e+08	5.66418e+08	5.48597e+08	4.6625e+08	3.13762e+08	2.12929e+08	1.04358e+08	5.14464e+07	2.36721e+07	8.88877e+06	2.0193e+06	9861.63	329297	290976	290194	477141	418355	104981	86235.2	260743	0	279880	315305	127563	89826.2
TINGPWAWSN	237	246	2	0	573.272	5	7	9.76097	10.3844	574.782	2.32322	0.4	1					0.628395		3.5345e+07	1.36372e+08	1.70746e+08	8.16731e+07	2.18177e+07	1.18449e+06	254726	57288.9	352479	56016.7	5.1834e+07	5.82648e+06	1.288e+07
TINGPWAWSNI	237	247	2	0	629.814	5	8					0
TINGPWAWSNIDT	237	249	2	0	737.852	5	10	10.5124	11.557	739.262	1.93713	1	0	0.545802	3.14494		1	0.230699		6.01794e+07	3.78601e+08	7.5797e+08	7.10153e+08	3.71739e+08	1.50767e+08	3.0911e+07	3.2395e+06	855871	1.41441e+06	572505	3.58009e+06	1.12527e+06	2.6608e+06	824580	2.93162e+07
TINGPWAWSNIDTSKVNY	237	254	2	0	1033.5	6	15	10.419	10.9955	1035.86	3.48177	1	0	0.758732	1.40986	1	1	0.189866		6.79846e+06	6.22383e+07	2.96458e+08	6.38955e+08	9.08303e+08	8.07605e+08	5.33007e+08	2.60838e+08	1.04575e+08	2.9811e+07	3.64568e+06	578641	2.06871e+06	561478	6.09856e+06	282739	4.51393e+07	13383.5	5.6179e+06	299246	1.12063e+06	5.19315e+06
TINGPWAWSNIDTSKVNY	237	254	3	0	689.337	6	15					-1
TINGPWAWSNIDTSKVNYGVTVL	237	259	2	0	1268.15	7	20	11.4632	12.6548	1270.77	3.7183	0.6	0					0.105855		796403	1.05425e+08	4.28148e+08	1.14258e+09	1.89168e+09	2.16924e+09	1.77025e+09	1.16654e+09	6.46745e+08	2.89147e+08	9.72473e+07	3.41188e+07	3.08078e+06	2.18242e+06	522109	1.4772e+06	660378	3.67323e+06	2.30535e+06	2.61423e+06	507061	133770	0	157004	234043	278408	19722.9	1.0655e+06
TINGPWAWSNIDTSKVNYGVTVLPTFKGQPSKPFVGVL	237	274	3	0	1373.4	9	32	11.6039	12.2774	1375.65	4.24992	1	0	0.208135	1.76924	1	1	0.171527		93867.4	4.54781e+06	5.2544e+07	1.73177e+08	4.00742e+08	6.29717e+08	7.19765e+08	7.03661e+08	5.6406e+08	3.67321e+08	2.20722e+08	1.12076e+08	4.71397e+07	2.33616e+07	5.27143e+06	638844	1.23509e+06	225561	1.7872e+06	173392	498513	0	153479	0	0	0	0	56952.9	125297	0
TINGPWAWSNIDTSKVNYGVTVLPTFKGQPSKPFVGVL	237	274	4	0	1030.3	9	32	11.6039	12.2774	1031.99	4.24615	1	0	0.207482	1.76924	1	1	0.046792		593999	7.83e+07	1.35733e+08	4.44195e+08	9.73072e+08	1.49924e+09	1.75302e+09	1.64263e+09	1.30569e+09	8.87896e+08	5.25018e+08	2.86265e+08	1.39862e+08	6.69202e+07	2.70489e+07	8.7837e+06	1.42108e+06	343348	295187	324194	697455	2.2688e+06	6.2463e+06	711650	1.20975e+06	535961	1.66697e+07	1.41901e+06	198337	104778
NIDTSKVNYGVTVL	246	259	2	0	761.909	5	12					-1
IDTSKVNYGVTVL	247	259	2	0	704.888	5	11	7.97112	8.36033	706.493	2.37705	1	0	0.669894	0.71528		1	0.391331		1.6485e+07	6.78168e+07	1.55335e+08	2.03668e+08	1.37268e+08	7.31888e+07	2.07865e+07	4.95558e+06	252922	493229	4.09001e+06	5.75811e+06	2.35095e+06	830846	0	302457	0
IDTSKVNYGVTVLPTFKGQPSKPFVGVL	247	274	3	0	997.89	7	23					-1
DTSKVNYGVTVL	248	259	2	0	648.346	5	10					-1
DTSKVNYGVTVLPTFKGQPSKPFVGVL	248	274	3	0	960.195	7	22					-1
SKVNYGVTVL	250	259	1	0	1079.61	4	8	7.67203	7.8744	1081.34	1.09479	0.6	0					0.709479		2.76035e+07	6.53705e+07	5.29919e+07	2.63472e+07	9.02144e+06	2.93907e+06	3.59993e+06	231588	26554.6	24246.5	48976.1	0	0
SKVNYGVTVL	250	259	2	0	540.308	4	8	7.62525	8.26687	541.099	0.941014	0.6	0					0.0632254		1.85006e+08	5.1378e+08	3.88313e+08	1.87245e+08	5.00653e+07	6.49077e+06	1.34663e+06	68642.1	211304	212733	128719	176613	0
SKVNYGVTVLPTF	250	262	2	0	712.893	5	10					0
SKVNYGVTVLPTFKGQPSKPFVGVL	250	274	3	0	888.17	7	20	9.72983	10.244	889.157	1.32482	0.6	0					0.0896969		1.02443e+08	3.71727e+08	5.70766e+08	5.68688e+08	4.06939e+08	2.37265e+08	1.08288e+08	4.4327e+07	1.05901e+07	1.39635e+06	359512	341903	392315	168836	325603	161356	212938	0	127293	176831	117679	192133	128163	594279	152218	0	195478	157476
SKVNYGVTVLPTFKGQPSKPFVGVLSAGINAASPNKELAKE	250	290	4	0	1061.58	9	35					-1
KVNYGVTVL	251	259	2	0	496.792	4	7	7.7499	8.08003	497.302	0.423051	1	0	-0.19313	0.496233		1	0.55847		1.77667e+07	2.06691e+07	1.07993e+07	1.369e+06	941154	0	0	79708.6	0	0	192966	915.582
KVNYGVTVLPTFKGQPSKPFVGVL	251	274	3	0	859.16	7	19					-1
GVTVLPTF	255	262	1	0	833.477	4	5					-1
GVTVLPTFKGQPSKPFVGVL	255	274	2	0	1036.1	6	15	9.7454	10.2284	1037.14	0.801746	1	0	-0.231863	1.06304	1	1	0.28274		1.99389e+08	4.54798e+08	4.73047e+08	3.06651e+08	1.54303e+08	5.59043e+07	1.1605e+07	1.0479e+06	0	6114.01	1.17024e+07	608745	2.44331e+06	245482	28696.4	435877	0	170343	0	213456	0	0
GVTVLPTFKGQPSKPFVGVL	255	274	3	0	691.07	6	15	9.72983	10.244	691.797	0.903495	1	0	-0.194254	1.17858	1	1	0.112122		5.14128e+08	1.11336e+09	1.19383e+09	8.33833e+08	4.00045e+08	1.69242e+08	5.57305e+07	1.4598e+07	2.81247e+06	948488	153239	1.1264e+07	1.1309e+06	253372	2.39661e+07	100707	126029	459534	0	0	0	813045
GVTVLPTFKGQPSKPFVGVLSAGINAASPNKELAKE	255	290	3	0	1218.01	8	30					-1
GVTVLPTFKGQPSKPFVGVLSAGINAASPNKELAKE	255	290	4	0	913.758	8	30					-1
VTVLPTFKGQPSKPFVGVL	256	274	3	0	672.063	6	14					-1
TVLPTFKGQPSKPFVGVL	257	274	3	0	639.04	6	13					-1
PTFKGQPSKPFVG	260	272	2	0	695.38	5	9	6.48792	6.65923	699.281	6.94779	0.6	0					0.172787		31896.6	4.77564e+06	935398	322769	3.58905e+06	0	6.63456e+06	3.6737e+07	5.51903e+07	3.50724e+07	1.41348e+07	1.01465e+06	359047	0	0
PTFKGQPSKPFVGVL	260	274	1	0	1601.9	5	11	8.54698	8.90472	1602.89	-0.00851988	1	0	-0.532499	0.598558	0	0	0.362695		2.64472e+07	3.91503e+07	2.00503e+07	2.19386e+06	0	0	0	0	0	0	0	0	0	0	0	0	0
PTFKGQPSKPFVGVL	260	274	2	0	801.456	5	11	8.46925	9.26307	802.2	0.499036	1	0	-0.276677	2.2153	0	0	0.0886563		3.83995e+09	5.58333e+09	3.8585e+09	1.79983e+09	7.32466e+08	2.0856e+08	1.35957e+08	1.93818e+07	3.56897e+07	6.00786e+06	6.00514e+06	996392	716174	415998	319169	240166	450795
PTFKGQPSKPFVGVL	260	274	3	0	534.64	5	11	8.46925	9.23192	535.122	0.456448	1	0	-0.298142	2.09981	1	0	0.0205128		5.47712e+09	7.58164e+09	5.31341e+09	2.52163e+09	9.06389e+08	2.90095e+08	1.07466e+08	3.47786e+07	1.59114e+07	1.18395e+07	5.8243e+06	2.26765e+06	315288	106237	669611	343418	175799
PTFKGQPSKPFVGVLSA	260	276	2	0	880.491	6	13	8.28245	8.39148	881.449	0.838796	1	0	-0.170471	-0.323476	1	0	0.718282		2.28518e+06	5.72137e+06	4.8224e+06	1.21696e+06	1.48237e+06	297322	0	0	0	0	0	0	0	0	0	0	0	0	235911	0
PTFKGQPSKPFVGVLSA	260	276	3	0	587.33	6	13					-1
PTFKGQPSKPFVGVLSAGIN	260	279	3	0	682.046	6	16					-1
PTFKGQPSKPFVGVLSAGINAASPNKELAKE	260	290	3	0	1061.58	8	26	8.8114	9.18517	1063.08	2.58647	1	0	0.0233414	0.658	0	0	0.184497		1.41228e+06	3.5374e+07	1.32002e+08	2.33901e+08	2.68687e+08	2.1954e+08	1.48091e+08	7.89782e+07	3.41551e+07	1.18762e+07	1.65561e+06	699255	1.64622e+06	250717	0	3.27976e+06	233735	223964	587053	846650	271074	1.34385e+06	279905	0	463000	309601	560815	849802	0	0
PTFKGQPSKPFVGVLSAGINAASPNKELAKE	260	290	4	0	796.436	8	26	8.96695	9.26307	798.121	4.83467	0.4	1					0.461202		5.21977e+06	6.40686e+07	2.23371e+08	3.85663e+08	4.39849e+08	3.49291e+08	2.2176e+08	1.2366e+08	5.19438e+07	2.08903e+07	3.84189e+06	589425	1.4902e+06	154323	328192	376759	589395	185401	0	0	3.07427e+08	0	1.62215e+07	153785	6.51036e+06	27648.3	3.12967e+06	19640.3	1.60926e+06	0
PTFKGQPSKPFVGVLSAGINAASPNKELAKEFLEN	260	294	3	0	1229.32	8	30	10.4968	10.5748	1231.01	2.83119	1	0	-0.00497126	-0.438715	1	-1	0.344968		0	279942	2.26316e+06	9.14385e+06	1.05327e+07	1.05537e+07	7.4414e+06	2.65771e+06	619415	344420	0	0	0	0	0	0	0	0	0	0	0	0	1.02313e+06	0	241221	0	0	0	0	0
PTFKGQPSKPFVGVLSAGINAASPNKELAKEFLEN	260	294	4	0	922.245	8	30	10.4968	10.7464	923.44	2.56322	1	0	-0.0544959	0.197477	1	-1	0.0839875		0	1.13924e+07	4.11449e+07	8.38645e+07	1.07695e+08	9.82827e+07	6.78451e+07	3.74213e+07	1.81219e+07	7.3917e+06	453402	167042	828857	1.59693e+06	343610	0	2.48609e+06	119148	0	181630	171765	0	0	0	0	218091	0	213523	151130	391715
PTFKGQPSKPFVGVLSAGINAASPNKELAKEFLENYL	260	296	3	0	1321.37	9	32					-1
PTFKGQPSKPFVGVLSAGINAASPNKELAKEFLENYL	260	296	5	0	793.227	9	32					0
KGQPSKPFVGVL	263	274	2	0	628.872	5	8	7.76548	8.22015	629.398	0.28671	0.6	0					0.0720294		3.4765e+08	3.95203e+08	2.02022e+08	7.09084e+07	1.44838e+07	176700	147884	216989	74942.3	486702	22561.5	0	0	246730
KGQPSKPFVGVL	263	274	3	0	419.584	5	8	7.82772	8.3136	419.9	0.182732	0.6	0					0.0637562		1.28383e+08	1.30263e+08	6.58855e+07	1.54413e+07	1.62029e+06	852362	0	0	131393	0	0	349691	0	0
VLSAGINAASPNKELAKE	273	290	3	0	604.667	6	15					-1
SAGINAASPNKE	275	286	2	0	579.791	5	9	2.92063	4.16692	582.436	4.6399	1	0	2.33014	3.89278		-7	0.250394		2.5756e+06	2.22486e+07	5.12766e+07	3.21564e+08	1.11976e+09	1.24721e+09	7.8983e+08	3.99499e+08	2.16747e+08	1.15778e+08	5.57905e+07	2.28195e+07	8.06147e+06	1.16407e+06	229649
SAGINAASPNKEL	275	287	1	0	1271.66	5	10	5.50397	5.53508	1273.94	1.55727	0.4	0					1.5963		0	287201	1.74708e+06	1.15651e+06	0	0	0	0	0	0	0	0	0	0	0	0
SAGINAASPNKEL	275	287	2	0	636.333	5	10	5.36337	5.81823	637.657	1.924	1	0	0.538519	0.958672	1	0	0.0950192		5.63234e+06	8.96737e+07	2.01608e+08	1.77023e+08	8.9106e+07	2.62053e+07	2.96568e+06	144249	615403	436667	158361	348554	897965	0	705925	445064
SAGINAASPNKELAKE	275	290	2	0	800.42	5	13	4.7708	5.28522	801.894	2.03732	1	0	0.340685	1.17945	1	0	0.0362149		2.73947e+08	1.98176e+09	4.96406e+09	5.29012e+09	3.23327e+09	1.43646e+09	4.99444e+08	1.51484e+08	4.23264e+07	1.22993e+07	8.23457e+06	3.76332e+06	1.50774e+06	451750	831010	330985	353048	148610	165662
SAGINAASPNKELAKE	275	290	3	0	533.949	5	13	4.78642	5.25398	534.926	2.01997	1	0	0.333284	1.00576	1	0	0.0266038		1.45628e+08	1.18655e+09	2.88029e+09	2.96299e+09	1.83701e+09	8.15141e+08	2.88633e+08	8.41899e+07	1.99696e+07	4.60536e+06	3.78286e+06	2.04143e+06	812706	1.64751e+06	111550	157667	107954	65495	36022.6
SAGINAASPNKELAKEF	275	291	3	0	582.972	6	14					0
SAGINAASPNKELAKEFL	275	292	2	0	930.497	6	15					-1
SAGINAASPNKELAKEFLEN	275	294	2	0	1052.04	6	17	8.32918	8.65582	1053.84	2.38643	0.6	0					0.351023		5.82848e+06	8.25519e+06	2.48069e+08	2.49217e+08	2.52724e+08	1.25561e+08	5.77448e+07	8.56861e+06	1.37845e+06	1.28708e+06	0	4.76259e+06	212013	842907	191233	324860	209719	0	0	241063	0	887095	0	2.89822e+06
SAGINAASPNKELAKEFLEN	275	294	3	0	701.695	6	17	8.62472	8.98252	703.068	2.89306	0.6	0					0.293028		1.22111e+07	1.19603e+08	3.37902e+08	4.18367e+08	3.2449e+08	1.81761e+08	7.38586e+07	2.67561e+07	3.85936e+06	661107	1.24123e+06	0	3.19075e+07	3.48608e+07	1.09767e+07	9.99624e+06	668525	1.47019e+07	0	0	9.39124e+06	0	0	4.76213e+06
SAGINAASPNKELAKEFLENYL	275	296	2	0	1190.11	6	19	11.12	11.9328	1191.9	2.15681	0.6	0					0.100454		1.48574e+07	1.9699e+08	5.21435e+08	7.44049e+08	5.90803e+08	3.89652e+08	1.73175e+08	6.89335e+07	1.25799e+07	4.82187e+06	61269.4	450926	253405	712877	117374	1.49215e+06	148664	860608	0	79738.2	31339.9	1.15767e+06	2.50295e+06	1.81154e+06	1.77018e+06	672043
SAGINAASPNKELAKEFLENYL	275	296	3	0	793.745	6	19	11.0889	11.4007	794.921	2.12311	0.6	0					0.031459		3.28124e+07	2.57254e+08	7.16858e+08	9.75445e+08	8.28619e+08	5.17641e+08	2.40387e+08	9.01449e+07	2.60383e+07	7.69608e+06	2.48631e+06	1.92235e+06	454950	218748	0	682422	95718.7	0	210857	223882	397155	469082	859927	798241	389625	485377
GINAASPNKELAKE	277	290	2	0	721.386	5	11	4.61382	4.78642	722.975	2.35179	0.4	0					0.509311		0	339799	1.66408e+07	2.01635e+07	1.13447e+06	0	0	231822	118802	0	0	1171.5	6190.84	92215.6	868020	902670	0
AASPNKELAKE	280	290	2	0	579.312	5	8	3.39888	3.96467	580.596	1.90463	0.4	0					0.0370165		9.07598e+07	6.33608e+08	1.3909e+09	1.2397e+09	5.69855e+08	1.7812e+08	4.36682e+07	8.21297e+06	1.08106e+06	49952.3	178008	90030.3	22464.9	0
AASPNKELAKE	280	290	3	0	386.544	5	8	3.39888	3.94895	387.382	1.85092	1	0	0.754559	1.31162	1	1	0.0345162		2.37093e+07	1.72164e+08	3.872e+08	3.17001e+08	1.43254e+08	4.15828e+07	9.22728e+06	654850	506630	57341.4	121822	70637.4	0	0
AASPNKELAKEFLEN	280	294	2	0	830.931	5	12	7.9055	8.37592	832.394	1.95504	0.6	0					0.128638		1.57169e+06	6.81481e+07	1.72271e+08	1.90113e+08	1.17539e+08	4.4377e+07	5.2509e+06	1.46006e+06	1.05137e+06	1.19017e+06	0	329276	0	457929	326265	658428	0	280882
AASPNKELAKEFLENYL	280	296	3	0	646.339	6	14	10.8866	11.5413	647.495	2.30765	1	0	0.385677	1.69966		1	0.223765		3.41196e+06	5.96373e+07	1.51487e+08	1.71838e+08	1.17872e+08	5.50002e+07	1.53306e+07	1.48418e+06	56464.9	1.58227e+06	744397	2.375e+06	1.03781e+06	1.7353e+06	1.10296e+07	4.43619e+06	683305	71272.9	353904	1.16281e+06	362824
LAKEFLENYL	287	296	2	0	620.335	5	8	10.5904	10.8243	620.765	0.0984132	1	0	-0.460001	0.139333		1	0.781938		1.16783e+07	1.13564e+07	1.39771e+06	258479	209693	237460	0	75767.2	61511.9	65851.7	202652	52077.4	69621.6	606.134
FLENYL	291	296	1	0	798.403	4	4	9.3876	10.5748	798.96	0.0596577	1	0	-0.445515	3.67367	1	1	0.478626		6.01747e+09	3.79577e+09	9.90361e+08	3.44381e+07	4.55296e+06	1.92743e+07	1.40767e+06	589826	3.58205e+06
FLENYL	291	296	2	0	399.705	4	4	9.72983	10.419	399.907	-0.0932488	1	0	-0.657455	1.8272	1	1	0.226811		1.52813e+08	7.08056e+07	1.1217e+07	146820	0	221756	0	0	0
YLLTDEGL	295	302	1	0	923.472	4	6	9.85435	10.1347	924.559	0.537231	1	0	-0.0317755	0.311666		1	0.410106		6.53885e+07	9.28757e+07	3.04539e+07	2.92557e+06	1.60507e+06	1.29491e+06	149510	19605	1.61864e+06	2.89705e+06	24278.7
YLLTDEGLEAVNKDKPLGA	295	313	2	0	1023.54	6	16	8.74912	9.3565	1024.56	0.823051	0.6	0					0.370989		3.16076e+08	6.07984e+08	5.33631e+08	3.22504e+08	1.39381e+08	5.0081e+07	1.05285e+07	2.13301e+07	2.69381e+07	1.75404e+07	6.0527e+06	896511	467922	274815	439634	246176	275769	280219	296420	0	212104	520106	410174
YLLTDEGLEAVNKDKPLGA	295	313	3	0	682.697	6	16	8.74912	9.3876	683.474	1.12257	0.6	0					1.56564		7.79682e+08	1.48542e+09	1.31182e+09	7.85435e+08	3.61106e+08	1.36196e+08	4.46456e+07	7.58822e+07	1.06605e+08	7.81557e+07	4.62642e+07	1.98183e+07	4.46184e+06	1.65944e+06	3.07736e+06	376883	863950	5.74541e+06	175819	1.50142e+06	1.37857e+07	1.50705e+06	1.46265e+06
LTDEGL	297	302	1	0	647.325	4	4	6.00502	6.78393	648.014	0.323908	1	0	-0.0792426	2.16006		1	0.0549846		1.8026e+09	1.30518e+09	4.15256e+08	8.30981e+07	2.45524e+06	1.55851e+07	1.06484e+06	881982	983407
LTDEGLE	297	303	1	0	776.367	4	5	5.37912	5.80268	777.161	0.357218	1	0	-0.132099	0.84263		1	0.699138		1.12992e+08	8.74352e+07	2.44618e+07	1.87749e+06	269848	523975	1.95325e+06	627482	1.8344e+06	846926
LTDEGLEA	297	304	1	0	847.404	4	6	5.67495	5.8649	848.56	0.678898	1	0	0.0991322	-0.0234845		1	0.597446		4.73904e+07	4.0722e+07	1.40381e+07	1.91093e+06	1.10399e+06	224795	1043.77	318725	171796	261.203	4.31618e+06
LTDEGLEAVNKDKPLGA	297	313	2	0	885.468	6	14	6.84627	7.40687	886.271	0.580969	1	0	-0.298128	1.35067	1	1	0.0249976		2.69848e+09	3.86203e+09	2.92298e+09	1.49999e+09	6.1553e+08	2.33465e+08	7.86453e+07	2.54622e+07	2.42441e+07	3.67549e+06	8.7965e+06	1.01659e+06	2.23284e+06	0	208255	124971	25298.9	432549	2.30358e+06	7.62836e+06	8.11875e+06
LTDEGLEAVNKDKPLGA	297	313	3	0	590.647	6	14	6.84627	7.39127	591.222	0.697811	1	0	-0.251856	1.29283	1	1	0.0497475		2.94304e+09	4.35657e+09	3.1896e+09	1.62922e+09	6.59767e+08	2.42042e+08	8.40342e+07	2.87923e+07	9.79409e+06	5.32616e+06	2.26127e+06	2.65581e+06	952665	361451	466016	120563	1.1747e+07	1.78386e+07	3.10578e+07	5.55243e+07	1.63607e+07
LTDEGLEAVNKDKPLGAVA	297	315	2	0	970.52	6	16	7.37568	7.59405	971.293	0.416656	1	0	-0.383826	0.0818679		1	0.532239		1.46681e+07	1.06186e+07	1.04937e+07	2.55015e+06	2.29758e+06	0	0	0	281541	0	112074	139549	0	0	114868	158574	295371	0	0	0	117782	0	0
LTDEGLEAVNKDKPLGAVAL	297	316	2	0	1027.06	6	17	8.70247	8.88917	1027.93	0.531389	0.6	0					0.523476		1.78624e+07	2.58774e+07	1.55653e+07	6.71269e+06	459416	585155	0	439634	246176	0	0	133177	0	0	520106	0	0	1.11579e+06	0	310627	0	0	0	0
LTDEGLEAVNKDKPLGAVALKSYEEE	297	322	3	0	940.15	7	23					0
TDEGLEAVNKDKPLGA	298	313	2	0	828.926	5	13	6.25415	6.3632	829.805	0.812065	1	0	-0.181871	-0.323415		1	0.694541		3.41322e+06	3.26717e+06	1.11964e+06	417091	0	317069	0	274426	0	211661	0	0	0	128678	0	0	153443	0	0
EGLEAVNKDKPLGAVALKSYEEELA	300	324	2	0	1337.2	7	22	7.9055	7.94003	1344.52	13.0551	0.4	1					6.052		0	298090	0	20886.9	18520.6	319260	8746.86	0	0	0	0	0	0	0	0	0	0	0	0	0	0	0	0	0	8900.18	21252.6	326595	0	0	246074
EAVNKDKPLGA	303	313	1	0	1141.62	5	8	3.96467	4.51935	1142.39	0.107879	1	0	-0.45344	1.32873	1	1	0.128186		1.7222e+08	1.31188e+08	5.39574e+07	1.4155e+07	543672	72501.9	7029.64	0	0	0	0	0	39525.2	0
EAVNKDKPLGA	303	313	2	0	571.314	5	8	3.93323	4.58235	571.747	0.207059	1	0	-0.384705	1.67884	1	1	0.0277887		4.78068e+09	3.65465e+09	1.63188e+09	4.85026e+08	1.26617e+08	3.80591e+07	1.85315e+07	9.42758e+06	3.81331e+06	344703	55900.8	0	57582.6	0
EAVNKDKPLGA	303	313	3	0	381.212	5	8	3.94895	4.56663	381.482	0.151274	1	0	-0.423366	1.5623	1	1	0.021428		7.16844e+08	5.38829e+08	2.23024e+08	6.69631e+07	1.59426e+07	1.50059e+06	347685	131162	34989	53796.7	29965.8	23193.3	180674	4249.18
EAVNKDKPLGAVAL	303	316	2	0	712.909	5	11	7.0955	7.50047	713.6	0.544918	0.6	0					0.288328		1.13017e+08	1.08616e+08	5.58036e+07	1.57894e+07	2.95333e+06	1.39071e+06	1.45302e+06	1.44513e+07	364297	3.4458e+06	167015	0	112958	113653	0	179045	0
EAVNKDKPLGAVALKS	303	318	2	0	820.472	5	13					0
EAVNKDKPLGAVALKS	303	318	3	0	547.317	5	13					-1
EAVNKDKPLGAVALKSYEEE	303	322	2	0	1095.57	6	17	7.73433	7.81217	1098.08	3.73659	0.6	0					0.0706434		5.01202e+06	5.59382e+06	2.88222e+07	8.1119e+07	1.42574e+08	1.4662e+08	1.02381e+08	5.57235e+07	2.44106e+07	9.21096e+06	5.03292e+06	1.28597e+06	4.70678e+06	2.63681e+06	1.76116e+06	0	249341	0	195817	245304	204745	0	0	0
EAVNKDKPLGAVALKSYEEE	303	322	3	0	730.714	6	17	7.65642	7.81217	732.369	3.68168	0.6	0					0.0345102		2.84449e+07	5.40964e+07	3.24266e+08	9.42189e+08	1.60599e+09	1.62314e+09	1.16415e+09	6.24182e+08	2.8473e+08	1.13095e+08	4.36418e+07	2.3821e+07	1.40774e+07	1.04751e+07	8.52004e+06	3.76699e+06	702539	672326	0	162811	118073	721017	1.97458e+06	131075
EAVNKDKPLGAVALKSYEEEL	303	323	3	0	768.409	6	18	8.93583	8.9514	769.129	0.802084	0.3	0					0.0794921		3.83842e+06	8.06592e+06	8.15464e+06	6.70701e+06	2.7521e+06	832891	0	0	178414	0	0	0	180331	38194.4	0	0	171073	0	0	0	0	0	0	0	0
EAVNKDKPLGAVALKSYEEELAKDPRIAATME	303	334	3	0	1162.94	8	28					-1
EAVNKDKPLGAVALKSYEEELAKDPRIAATME	303	334	4	0	872.459	8	28	9.23192	9.43427	873.302	1.25344	1	0	-0.280011	0.0224874	1	-2	0.190303		2.50625e+06	1.58202e+07	2.89185e+07	3.40895e+07	2.47516e+07	1.20757e+07	5.41181e+06	604489	524796	0	0	201708	0	226929	298699	251646	0	218111	0	0	174638	0	0	179813	0	0	0	0	219176	0
AVNKDKPLGA	304	313	2	0	506.793	4	7	3.74518	4.40872	507.146	0.120758	1	0	-0.432559	1.73229	1	1	0.0474054		3.45175e+08	2.30954e+08	8.6751e+07	2.17891e+07	2.09624e+06	326439	199316	184870	139495	32113.6	0	26481.2
AVNKDKPLGA	304	313	3	0	338.198	4	7	3.6982	4.37703	338.477	0.252713	1	0	-0.328045	1.78901	1	1	0.517396		5.50248e+07	3.57312e+07	1.10351e+07	1.33904e+06	88388.5	39865.5	175805	96072.5	0	2.69077e+06	0	36686.7
AVNKDKPLGAVALKSYEEE	304	322	2	0	1031.05	6	16	7.07993	7.14217	1031.72	0.137162	0.4	0					0.376412		3.49536e+06	4.93046e+06	1.03014e+06	1.71078e+06	0	213741	0	155561	0	162185	0	0	0	0	0	0	0	0	0	0	0	0	0
AVNKDKPLGAVALKSYEEE	304	322	3	0	687.7	6	16	7.18883	7.28218	688.13	0.0771463	0.2	0					0.243518		7.01194e+06	1.03678e+07	4.12568e+06	1.96715e+06	131923	110988	0	0	228311	0	0	0	132194	0	0	0	0	123246	0	0	0	0	0
VNKDKPLGA	305	313	1	0	941.541	4	6	3.55663	3.7765	942.033	-0.0535179	1	0	-0.577658	0.087429	1	1	0.223616		1.45102e+07	8.5044e+06	752899	0	181551	0	83476.6	0	0	0	56793.6
VNKDKPLGA	305	313	2	0	471.274	4	6	3.2852	4.17215	471.644	0.194883	0.6	0					1.15682		3.7062e+08	2.69713e+08	1.0831e+08	2.42501e+07	2.9119e+06	79778.2	196023	816.651	0	1147	18364.7
VNKDKPLGAVALKSYEEE	305	322	2	0	995.528	6	15					-1
VALKSY	314	319	2	0	340.703	4	4	4.9111	5.34773	341.014	0.20951	0.4	0					0.252931		8.24163e+06	1.02782e+07	472863	101679	0	70823	0	0	0
VALKSYE	314	320	1	0	809.44	4	5	5.34773	5.50397	811.272	1.34855	0.4	0					0.470253		0	1.67107e+07	2.56375e+07	5.59294e+06	357394	0	86913.9	0	259727	0
VALKSYE	314	320	2	0	405.224	4	5	5.25398	5.58173	405.895	0.859805	0.4	0					0.163489		4.9203e+07	2.96427e+08	1.45002e+08	3.21734e+07	5.85835e+06	0	202279	0	0	29179.8
VALKSYEEE	314	322	1	0	1067.53	4	7	5.30083	5.89612	1068.7	0.54895	1	0	-0.0934116	1.47925	1	0	0.391124		4.62954e+08	6.88142e+08	3.57458e+08	1.20968e+08	2.53918e+07	2.36417e+06	549346	844801	1.57212e+06	2.12719e+06	1.6039e+06	661794
VALKSYEEE	314	322	2	0	534.266	4	7	5.30083	5.8649	534.857	0.55871	1	0	-0.0856818	1.36352	1	0	0.0784865		2.68175e+09	3.86241e+09	2.05633e+09	6.97377e+08	1.7526e+08	3.51866e+07	470516	539890	1.4271e+07	1.12044e+07	4.87052e+06	1.68798e+06
VALKSYEEEL	314	323	1	0	1180.61	5	8	7.84328	8.34477	1181.74	0.433121	1	0	-0.228035	1.1315	1	0	0.248758		8.85236e+07	1.42526e+08	7.95351e+07	1.58997e+07	1.06486e+06	343234	0	64524.7	0	266530	38702.8	305482	562875	276277
VALKSYEEEL	314	323	2	0	590.808	5	8	7.78103	8.4537	591.422	0.526667	1	0	-0.163204	1.76615	1	0	0.0815917		1.24486e+09	1.84305e+09	1.06705e+09	3.07288e+08	1.13082e+08	1.24987e+07	2.76208e+06	1.50627e+06	443178	1.85289e+06	3.86478e+06	1.02613e+07	655169	1.46134e+06
VALKSYEEELAKDPRIAA	314	331	2	0	1002.04	6	15					0
VALKSYEEELAKDPRIAATM	314	333	3	0	745.728	7	17	8.79578	9.01365	746.742	1.65195	0.6	1					0.250616		7.03417e+06	2.49886e+07	3.32989e+07	2.40738e+07	1.33079e+07	1.81666e+07	415213	573280	2.03361e+06	0	312311	391216	345157	493105	641367	0	0	818434	0	0	206588	0	0	475047	0
VALKSYEEELAKDPRIAATME	314	334	3	0	788.742	7	18	8.64027	8.8114	789.761	1.59564	0.6	0					0.152652		3.48848e+07	9.42874e+07	1.22096e+08	1.03255e+08	5.79871e+07	2.8561e+07	7.79169e+06	1.1702e+06	388029	0	0	190400	0	0	354941	0	0	2.61584e+06	5.00762e+06	5.99342e+06	1.66016e+06	1.05168e+06	0	1.53236e+06	0	0
VALKSYEEELAKDPRIAATMENAQKGEIM	314	342	3	0	1079.22	8	26					0
VALKSYEEELAKDPRIAATMENAQKGEIMPNIPQMSA	314	350	5	0	815.613	9	32	9.80765	10.0879	816.743	3.05589	1	0	0.00125849	0.311419		-2	0.185163		626427	5.49167e+06	2.66924e+07	5.27363e+07	7.34346e+07	8.9041e+07	6.97821e+07	5.51111e+07	3.69223e+07	1.59004e+07	8.04085e+06	2.09086e+06	590202	744673	744446	13188.4	0	0	0	1.03125e+06	0	121146	153246	0	664888	0	0	0	0	310206
KSYEEE	317	322	1	0	784.336	4	4	2.96813	3.65112	785.221	0.437415	1	0	0.078087	1.8044	1	1	0.682908		5.85029e+07	3.3193e+07	7.8795e+06	778907	7.34651e+06	2.27232e+06	605931	295253	0
KSYEEE	317	322	2	0	392.672	4	4	3.01563	3.33282	392.932	0.0738205	1	0	-0.425884	0.448222	1	1	0.0277359		1.0526e+08	5.58297e+07	1.49766e+07	2.20872e+06	60453.3	0	0	0	0
KSYEEEL	317	323	2	0	449.214	4	5	6.23858	6.89303	449.611	0.274733	0.6	0					0.277177		2.21636e+08	1.26039e+08	3.4712e+07	5.18253e+06	83188.3	0	387870	67775.5	1.25401e+07	364330
KSYEEELAKDPRIAA	317	331	3	0	573.969	6	12					-1
KSYEEELAKDPRIAATME	317	334	3	0	694.345	6	15					0
KSYEEELAKDPRIAATMENAQKGEIMPNIPQMSA	317	350	4	0	948.467	9	29					-1
YEEELAKDPRIAATME	319	334	2	0	933.451	6	13					0
YEEELAKDPRIAATME	319	334	3	0	622.636	6	13					-1
EELAKDPRIAATME	321	334	2	0	787.398	6	11					0
EELAKDPRIAATME	321	334	3	0	525.268	6	11	6.31647	6.5035	525.69	0.289834	1	0	-0.38212	-0.0342978	1	0	0.680586		5.96367e+06	5.6076e+06	2.79863e+06	649221	0	0	0	0	0	112619	0	0	242929	0	0	168211	0	0
EELAKDPRIAATMENAQKGEIMPNIPQMSA	321	350	3	0	1095.21	8	25	9.01365	9.27865	1096.78	2.60302	0.6	0					0.177791		791388	2.76921e+06	4.31756e+07	6.65055e+07	6.51768e+07	6.67182e+07	5.04528e+07	2.78087e+07	1.58784e+07	4.54577e+06	1.67555e+06	0	195974	1.62259e+06	0	0	192889	0	0	759859	226335	224552	0	0	0	207159	0	234232	233821	0
ELAKDPRIAATME	322	334	2	0	722.877	5	10					-1
LAKDPRIAA	323	331	2	0	477.79	4	6	4.39287	4.7708	478.27	0.402997	1	0	-0.155815	0.673448	1	1	0.0361759		2.29827e+08	2.25205e+08	1.08338e+08	3.41444e+07	7.61702e+06	484752	0	62120.2	126875	32470.2	0
LAKDPRIAA	323	331	3	0	318.863	4	6	4.40872	4.75518	319.17	0.366797	1	0	-0.189265	0.556788	1	1	0.0703033		6.05223e+07	6.17521e+07	2.6689e+07	8.07961e+06	1.25789e+06	0	0	128864	0	0	42084.5
LAKDPRIAAT	323	332	2	0	528.314	4	7	4.01182	4.47198	528.808	0.376333	1	0	-0.230133	0.978321		1	0.0802852		5.63051e+07	6.3194e+07	3.06933e+07	1.03492e+07	580197	0	0	51424.7	36125.9	0	0	0
LAKDPRIAATM	323	333	2	0	593.834	5	8					-1
LAKDPRIAATM	323	333	3	0	396.225	5	8					-1
LAKDPRIAATME	323	334	2	0	658.356	5	9	5.5662	6.34763	659.09	0.637153	0.6	0					0.229551		8.85523e+08	1.07664e+09	6.26997e+08	2.60143e+08	6.97675e+07	1.88777e+07	2.03976e+06	2.35441e+07	4.55611e+07	3.16666e+07	1.18941e+07	1.73081e+06	1.06888e+06	185934	517366
LAKDPRIAATME	323	334	3	0	439.239	5	9	5.5662	6.14513	439.621	0.313186	1	0	-0.335271	1.41864	1	0	0.106788		2.77861e+08	3.20941e+08	1.90199e+08	7.23183e+07	1.48592e+07	457771	675610	87903.8	0	0	0	0	1.48875e+06	0	0
LAKDPRIAATMENAQKGEIM	323	342	2	0	1094.07	7	17	7.60965	8.23572	1097.98	6.41485	0.6	0					0.600631		4.7628e+06	2.76877e+07	2.85737e+07	2.66014e+07	1.70629e+07	1.01832e+08	2.7528e+08	4.28148e+08	4.21467e+08	2.97166e+08	1.51774e+08	6.10244e+07	1.75759e+07	8.52373e+06	7.84209e+06	2.17031e+07	2.00176e+07	1.49533e+07	5.00591e+06	249341	0	1.05508e+06	572956	664612	201579
LAKDPRIAATMENAQKGEIM	323	342	3	0	729.714	7	17	7.64083	8.15788	732.301	6.35475	0.6	0					0.0671802		6.38265e+07	1.36565e+08	1.62011e+08	1.13088e+08	1.59015e+08	7.94327e+08	2.11682e+09	3.3897e+09	3.66756e+09	2.40249e+09	1.29146e+09	6.82989e+08	2.28655e+08	8.2795e+07	6.45083e+07	3.09722e+07	2.43617e+07	1.83499e+07	7.64934e+06	1.47959e+06	1.56372e+06	153486	554099	135847	422530
LAKDPRIAATMENAQKGEIMPNIPQM	323	348	3	0	956.491	8	21	8.90472	9.2475	957.65	1.59106	1	0	-0.10814	0.543132	1	-1	0.35417		3.65982e+07	5.2952e+07	9.13565e+07	1.24931e+08	8.33828e+07	4.50261e+07	2.86372e+07	6.96831e+06	1.52646e+06	1.25372e+06	1.19578e+06	429477	974174	372613	0	591385	183659	152078	767422	408925	0	975827	183244	0	818856	0	293663	1.20075e+06	2.20435e+06	1.81142e+06
LAKDPRIAATMENAQKGEIMPNIPQM	323	348	4	0	717.62	8	21					-1
LAKDPRIAATMENAQKGEIMPNIPQMSA	323	350	2	0	1513.27	8	23	8.92028	9.04477	1515.05	1.60417	0.6	0					1.00104		2.92091e+06	9.89786e+06	1.10392e+07	9.98094e+06	1.09543e+07	8.04251e+06	1.82489e+06	360871	0	698673	539328	0	0	0	0	0	0	0	0	0	0	0	0	0	0	1.10011e+06	0	0	0	223923
LAKDPRIAATMENAQKGEIMPNIPQMSA	323	350	3	0	1009.18	8	23	8.56253	8.79578	1010.57	2.19353	0.6	0					0.0690275		3.28327e+07	1.48967e+08	3.09514e+08	4.5352e+08	4.58736e+08	3.71516e+08	2.56233e+08	1.51198e+08	8.18424e+07	3.68239e+07	1.26894e+07	3.04147e+06	420098	170464	0	538033	13022.8	0	240380	1.09979e+06	0	345623	434404	0	0	0	0	0	0	289979
LAKDPRIAATMENAQKGEIMPNIPQMSA	323	350	4	0	757.137	8	23	8.65582	8.79578	758.213	2.33337	0.6	0					0.0850069		1.20193e+07	5.1538e+07	1.13797e+08	1.49858e+08	1.45945e+08	1.27914e+08	8.34829e+07	5.1885e+07	2.60596e+07	1.28282e+07	3.96502e+06	2.05798e+06	455222	243563	351207	165651	697564	702946	1.03926e+06	765409	950058	1.69175e+06	319970	705190	162260	1.0957e+06	0	52296.8	177385	73886.5
LAKDPRIAATMENAQKGEIMPNIPQMSAF	323	351	3	0	1058.2	8	24	9.80765	10.5748	1059.69	2.37839	0.6	0					0.391817		1.20301e+08	6.35288e+08	1.45726e+09	2.1817e+09	2.38192e+09	2.03688e+09	1.45258e+09	8.86469e+08	4.82645e+08	2.4242e+08	1.3138e+08	5.77745e+07	3.13866e+07	9.53728e+06	8.54529e+06	1.4704e+06	1.88669e+06	627170	409977	1.47983e+06	374063	549142	1.46463e+06	379714	21489	1.85717e+06	3.50162e+06	4.49188e+06	2.94982e+06	778725
LAKDPRIAATMENAQKGEIMPNIPQMSAF	323	351	4	0	793.904	8	24	10.166	10.5124	795.106	2.73012	0.6	0					0.412618		1.5748e+07	8.67901e+07	2.02639e+08	3.05382e+08	3.28942e+08	2.7763e+08	1.85993e+08	1.1395e+08	5.97892e+07	2.983e+07	1.36663e+07	4.53357e+06	3.75636e+06	647333	1.20106e+06	130972	324156	580721	936.316	440534	3897.58	304279	202091	1.08207e+06	2.3992e+06	1.38697e+06	632171	4.96331e+06	3.22651e+06	188004
AKDPRIAAT	324	332	2	0	471.772	4	6	3.2852	4.15643	472.009	-0.064588	0.6	0					0.40069		2.49299e+08	1.0756e+08	3.07883e+07	4.62038e+06	98168.4	203641	816.651	0	1147	26910.5	57900.2
AKDPRIAATM	324	333	2	0	537.292	5	7	5.20717	5.48838	537.764	0.256016	0.6	0					0.040603		1.62765e+08	1.48096e+08	6.30618e+07	2.17585e+07	6.66474e+06	359005	885647	58598.1	194174	0	218557	262366	0
AKDPRIAATME	324	334	2	0	601.814	5	8	5.02022	5.65942	603.302	2.21933	0.4	1					1.08565		7.39534e+08	6.47779e+08	3.17677e+08	1.14604e+08	3.02049e+07	7.84497e+06	1.87288e+07	3.79652e+07	3.16442e+07	1.73872e+07	3.67999e+06	1.79329e+06	280409	3.18899e+08
AKDPRIAATME	324	334	3	0	401.545	5	8	5.02022	5.25398	401.915	0.352873	1	0	-0.28365	0.138962	0	-1	0.125095		8.54969e+07	7.24508e+07	4.23982e+07	1.08275e+07	1.44594e+06	439621	567654	628932	1.10972e+06	296542	132928	2.02127e+06	0	42096.5
AKDPRIAATMENAQKGEIM	324	342	2	0	1037.52	7	16					-1
AKDPRIAATMENAQKGEIM	324	342	3	0	692.019	7	16	7.37568	7.76548	692.807	1.03041	0.6	0					0.408136		5.94103e+07	1.14729e+08	1.07665e+08	6.99279e+07	3.17883e+07	1.07092e+07	2.55585e+06	494870	111021	83165.3	6.42831e+06	8.24474e+06	3.63014e+06	1.00376e+06	115781	0	743297	0	0	8573.13	0	228716	167016	473327
AKDPRIAATMENAQKGEIMPNIPQM	324	348	3	0	918.796	8	20					0
AKDPRIAATMENAQKGEIMPNIPQMSA	324	350	2	0	1456.72	8	22	8.53145	8.65582	1458.58	1.80462	1	0	-0.0734145	-0.266629	-3	-1	0.269963		0	1.97357e+06	1.21227e+07	1.65882e+07	1.55335e+07	1.05358e+07	4.4517e+06	705165	468149	0	629034	0	0	0	0	0	0	0	0	0	0	0	0	0	0	0	0	0	0	0
AKDPRIAATMENAQKGEIMPNIPQMSA	324	350	3	0	971.486	8	22	9.154	9.5898	978.242	18.3713	1	0	4.10162	0.887984	-1	-15	0.169374		3.70246e+06	4.07011e+06	8.99487e+06	1.55725e+07	1.41696e+07	9.25056e+06	7.21402e+06	3.71198e+06	1.86808e+06	1.27702e+06	365231	214196	1.05284e+06	187961	415331	1.67818e+06	547893	1.01701e+08	6.59661e+08	1.6196e+09	2.27526e+09	2.13336e+09	1.4101e+09	2.40755e+08	1.21091e+07	951633	1.78928e+06	749468	1.0796e+06	700888
AKDPRIAATMENAQKGEIMPNIPQMSA	324	350	4	0	728.866	8	22	9.154	9.3098	733.911	18.2816	0.6	0					0.063581		0	282905	4.4593e+06	994579	1.78673e+06	856239	2.67634e+06	808338	1.14025e+06	338462	3.08324e+06	119124	720571	0	3.02549e+06	199015	1.07562e+06	5.37373e+07	3.38461e+08	8.36807e+08	1.13641e+09	1.06122e+09	5.47774e+08	2.33086e+07	0	149871	0	163334	205954	151670
AKDPRIAATMENAQKGEIMPNIPQMSAF	324	351	2	0	1530.26	8	23	9.85435	9.97892	1532.61	2.69442	1	0	0.121304	-0.265888	0	-1	0.770945		0	1.14275e+06	7.0114e+06	1.56541e+07	1.26449e+07	1.33678e+07	2.91927e+06	1.91738e+06	0	368599	0	559907	0	888755	0	782389	0	930836	276523	267246	0	0	332717	0	0	0	0	0	0	0
AKDPRIAATMENAQKGEIMPNIPQMSAF	324	351	3	0	1020.51	8	23	9.65205	10.5904	1021.93	2.26262	0.6	0					0.651925		1.05073e+07	4.16426e+08	9.8575e+08	1.47261e+09	1.35772e+09	1.06938e+09	7.26456e+08	4.11947e+08	2.11823e+08	1.01406e+08	3.58044e+07	1.27432e+07	5.06266e+06	492342	173777	2.67657e+06	223525	250832	4.21159e+06	1.10887e+06	2.37031e+06	1.45049e+07	1.40399e+07	7.08793e+06	5.28092e+06	298330	191707	1.13938e+06	145370	790665
AKDPRIAATMENAQKGEIMPNIPQMSAF	324	351	4	0	765.633	8	23					0
TMENAQKGEIM	332	342	2	0	626.289	5	9					-1
TMENAQKGEIMPNIPQMSA	332	350	2	0	1045.49	7	15	8.09562	8.32918	1047.08	1.7743	1	1	0.127614	0.138221	-1	-2	0.768774		2.12078e+07	1.70121e+07	4.22913e+07	3.85651e+07	3.23068e+07	1.58051e+07	4.01252e+06	349806	430764	455516	1.4151e+06	443518	292600	0	815802	548851	1.63328e+06	573268	1.90549e+06	0	0	0	2160.24
TMENAQKGEIMPNIPQMSA	332	350	3	0	697.329	7	15	8.56253	8.96695	702.829	15.0856	1	0	5.04774	0.771633	-1	-11	0.100907		146133	484695	196036	0	0	0	232924	320541	219360	794271	545301	559676	778672	8.41942e+06	1.0736e+08	4.03062e+08	5.78705e+08	4.61273e+08	2.54286e+08	1.04172e+08	3.90701e+07	8.60132e+06	1.60971e+06
TMENAQKGEIMPNIPQMSAF	332	351	2	0	1119.02	7	16	10.0256	10.3376	1120.69	1.81393	1	0	0.100358	0.428882	1	-1	0.155173		5.86456e+06	4.95801e+07	9.87994e+07	1.09148e+08	8.90305e+07	5.09874e+07	2.71459e+07	7.50132e+06	473471	261865	237348	348886	331582	573418	0	187834	240101	0	186559	162592	0	757904	167720	562547
TMENAQKGEIMPNIPQMSAF	332	351	3	0	746.351	7	16					-1
MENAQKGEIMPNIPQMSA	333	350	2	0	994.966	7	14	8.14232	8.18903	996.725	2.16067	1	0	0.327468	-0.55451		-4	0.68236		0	852755	2.07714e+06	2.38736e+06	2.00614e+06	0	0	0	0	0	0	165979	175061	0	0	239558	0	0	0	0	0	0
ENAQKGEIMPNIPQMSA	334	350	2	0	929.445	6	13	7.79658	8.01777	930.99	1.88213	0.6	0					0.377156		4.51121e+06	2.64944e+07	4.49807e+07	4.37362e+07	2.93416e+07	1.39685e+07	4.52606e+06	1.15071e+06	2.24465e+06	422088	1.56701e+06	0	0	9790.06	774722	0	228506	0	887229	0
ENAQKGEIMPNIPQMSAF	334	351	2	0	1002.98	7	14	9.77652	10.3376	1005	2.72494	1	0	0.550935	1.35246		0	0.502756		2.40948e+07	1.1037e+08	2.09484e+08	2.17169e+08	1.58841e+08	9.69835e+07	3.94386e+07	2.89567e+07	466282	7.17207e+06	2.67105e+06	1.20099e+07	6.09653e+06	1.4494e+07	807563	1.12331e+07	1.01296e+06	7.26368e+06	1.24087e+07	5.15729e+06	1.32081e+06	0
NAQKGEIM	335	342	2	0	445.724	5	6	4.58235	5.426	447.85	3.67855	1	1	2.87097	2.40005		0	3.55463		1.23904e+08	3.7773e+08	4.38617e+08	2.23253e+08	1.32488e+08	3.60908e+08	7.01301e+08	3.53424e+08	1.11512e+08	2.16207e+07	1.07329e+06	1.82059e+06
NAQKGEIMPNIPQMSA	335	350	2	0	864.924	6	12	7.64083	7.97112	867.202	3.41946	0.6	1					1.35933		4.61898e+07	1.71965e+08	2.45719e+08	2.35745e+08	1.74804e+08	1.07278e+08	5.82546e+07	2.81811e+07	1.39406e+07	4.71649e+06	763617	2.42622e+06	5.29107e+06	9.30443e+06	3.85472e+06	6.3482e+06	1.66327e+07	4.26289e+07	4.90408e+07
NAQKGEIMPNIPQMSA	335	350	3	0	576.952	6	12					0
PNIPQMSA	343	350	1	0	857.419	4	5	6.03615	6.28532	859.089	1.10888	1	0	0.701395	0.196056	1	0	0.348806		8.84956e+06	2.47654e+07	2.56667e+07	9.78073e+06	772956	402108	257771	147279	352267	306727
PNIPQMSA	343	350	2	0	429.213	4	5	6.02058	6.42562	430.037	1.08539	0.4	0					0.440303		1.84808e+07	4.96519e+07	3.62741e+07	1.00147e+07	2.25603e+06	1.84908e+06	1.29759e+06	2.22957e+06	860965	125590
PNIPQMSAF	343	351	2	0	502.747	5	6	8.96695	9.60538	503.578	0.987785	0.6	0					0.478987		3.41181e+07	9.18717e+07	8.70086e+07	3.79901e+07	9.07067e+06	1.21629e+06	153948	127730	271548	154535	132496	523012
FWYAVRT	351	357	2	0	471.745	4	5	8.50035	9.27865	472.202	0.318674	1	0	-0.174839	2.15777		1	0.177517		1.62342e+09	1.50796e+09	6.00661e+08	1.60977e+08	1.85307e+07	2.74268e+06	363196	618530	194993	3.45016e+07
FWYAVRTAV	351	359	2	0	556.798	5	7					-1
FWYAVRTAVINA	351	362	2	0	705.88	5	10	9.82322	10.4812	706.559	0.482896	0.6	0					0.8889		2.39857e+08	2.35555e+08	1.09863e+08	3.19361e+07	9.52061e+06	4.83174e+06	2.02419e+06	1.46286e+06	155389	933091	109075	1.15988e+06	2.56241e+06	1.08493e+07	3.51817e+06	363696
FWYAVRTAVINAASGRQTVDE	351	371	2	0	1177.6	6	19	10.2128	10.5124	1180.2	3.79974	0.6	1					0.322954		68320.3	2.99495e+06	4.19941e+07	7.10837e+07	7.40141e+07	4.5958e+07	3.63719e+07	3.96907e+07	4.06358e+07	2.38396e+07	6.24605e+06	3.05648e+06	79176.4	473536	256001	7385.84	0	231178	19877.8	277057	252678	455741	655388	0	176684	0
FWYAVRTAVINAASGRQTVDE	351	371	3	0	785.401	6	19	10.8243	10.9333	788.908	9.12606	0.6	0					0.0964155		0	123595	2.54645e+06	5.57525e+06	5.6145e+06	3.63979e+06	0	25435.2	3.80335e+07	1.37138e+08	2.66269e+08	3.09353e+08	1.25139e+08	2.29229e+07	3.04435e+06	4.93019e+06	366231	446280	2.15173e+06	192502	0	2.37101e+06	0	3.16623e+06	450652	0
FWYAVRTAVINAASGRQTVDEALKDAQTGTD	351	381	3	0	1118.9	8	29	11.0889	12.0422	1121.18	4.89499	1	0	0.407636	2.8067	1	-4	0.148582		189347	4.32235e+06	5.31574e+07	1.91205e+08	4.21076e+08	6.49577e+08	7.94528e+08	7.54493e+08	5.93709e+08	4.02011e+08	2.28438e+08	1.49693e+08	5.44185e+07	1.99939e+07	4.54711e+07	1.18891e+06	1.62623e+06	4.8971e+06	778915	1.33104e+06	1.0265e+06	36616.1	219972	0	42595.3	0	0	0	618060	1.10699e+06
FWYAVRTAVINAASGRQTVDEALKDAQTGTD	351	381	4	0	839.423	8	29	11.276	11.557	841.186	5.08514	1	0	0.443989	0.314076	1	-4	0.0470343		0	4.06797e+06	2.32316e+07	7.51728e+07	1.51343e+08	2.33417e+08	2.63367e+08	2.512e+08	1.95876e+08	1.32878e+08	7.09992e+07	3.93914e+07	9.51191e+07	7.46321e+06	1.83282e+06	920122	2.00883e+07	4246.39	953707	286357	0	0	71171.1	0	1.46658e+06	111977	0	73584.6	0	0
WYAVRT	352	357	1	0	795.415	4	4	6.69038	7.28218	796.195	0.29042	1	0	-0.125659	1.46634	1	1	0.196603		4.09597e+08	3.66772e+08	1.34356e+08	2.52377e+07	618211	576664	471541	493043	881379
WYAVRT	352	357	2	0	398.211	4	4	6.70597	7.37568	398.621	0.331134	1	0	-0.0692277	1.75521	1	1	0.111496		1.02314e+09	9.61823e+08	3.27965e+08	6.72975e+07	2.53763e+07	7.82421e+06	1.3949e+06	801572	187254
WYAVRTAVINA	352	362	1	0	1263.68	5	9	8.22015	8.40705	1264.6	0.150447	1	0	-0.435525	-0.0347922	1	1	1.81228		1.35542e+07	1.42903e+07	3.78361e+06	182057	0	0	13928	180365	54106.1	45524.3	0	0	434008	0	0
WYAVRTAVINA	352	362	2	0	632.346	5	9	8.11118	8.70247	632.875	0.288797	1	0	-0.350296	1.46443	1	1	0.128842		4.59895e+08	4.96284e+08	2.0371e+08	7.10132e+07	1.05566e+07	411754	1.29818e+06	612107	1.10357e+07	603166	2.70014e+06	1.62837e+06	350777	344475	617996
WYAVRTAVINAASGRQ	352	367	2	0	881.971	6	14					-1
WYAVRTAVINAASGRQTVD	352	370	2	0	1039.54	6	17					0
WYAVRTAVINAASGRQTVD	352	370	3	0	693.364	6	17	8.32918	8.4226	694.726	2.86561	0.6	0					0.384578		489375	2.0635e+06	6.43897e+06	1.01475e+07	6.80218e+06	4.235e+06	967847	0	0	0	0	0	1.50299e+06	0	0	1.13834e+06	0	0	198311	0	0	0	0	0
WYAVRTAVINAASGRQTVDE	352	371	2	0	1104.06	6	18	8.23572	8.79578	1105.94	2.456	0.6	0					0.732587		3.52233e+06	7.66085e+07	1.93669e+08	2.72782e+08	2.50108e+08	1.58001e+08	7.9282e+07	2.31545e+07	5.18693e+06	3.05159e+06	254211	504331	294202	0	16514.7	242186	0	233424	0	0	0	2.84648e+06	235666	6.66388e+06	0
WYAVRTAVINAASGRQTVDE	352	371	3	0	736.378	6	18	8.23572	8.40705	737.604	2.38717	0.6	0					0.0565206		6.59553e+06	7.30569e+07	1.79824e+08	2.55081e+08	2.23543e+08	1.54052e+08	7.30752e+07	3.80848e+07	1.30092e+07	3.58056e+06	317844	445494	172342	0	353345	360358	0	0	130877	514023	0	299212	0	0	124588
WYAVRTAVINAASGRQTVDEAL	352	373	2	0	1196.12	6	20					-1
WYAVRTAVINAASGRQTVDEAL	352	373	3	0	797.752	6	20					-1
WYAVRTAVINAASGRQTVDEALKDAQTGTD	352	381	3	0	1069.87	7	28	9.76097	11.1304	1072.86	7.11684	0.6	0					0.44812		1.33937e+06	1.12369e+07	1.64574e+08	5.13221e+08	1.22191e+09	2.3934e+09	3.75911e+09	4.99669e+09	5.99949e+09	6.41098e+09	5.88986e+09	4.67689e+09	3.1696e+09	1.92684e+09	1.06665e+09	5.2852e+08	2.43136e+08	1.08895e+08	3.68722e+07	1.0928e+07	7.48118e+06	1.22613e+06	2.01391e+06	1.38587e+06	646229	160143	1.10029e+06	200601	0	428330
WYAVRTAVINAASGRQTVDEALKDAQTGTD	352	381	4	0	802.656	7	28	9.80765	10.6892	804.844	6.89868	0.6	0					0.398974		4.08217e+06	4.50675e+06	5.42813e+07	2.19665e+08	4.31867e+08	7.54336e+08	9.99246e+08	1.48048e+09	1.34041e+09	1.34908e+09	1.14177e+09	1.07339e+09	6.27923e+08	3.70182e+08	1.99936e+08	1.13089e+08	4.54149e+07	1.93047e+07	5.00518e+06	1.01919e+07	588497	3.09197e+06	150021	6.75068e+07	728953	1.76243e+06	561174	6.09087e+07	470775	193880
WYAVRTAVINAASGRQTVDEALKDAQTGTDYDIPTTENL	352	390	3	0	1418.7	9	36	10.4812	10.871	1422.81	9.84574	1	0	0.988126	0.717381	1	0	0.227575		0	0	0	0	223350	0	781869	7.87535e+06	3.00405e+07	5.72814e+07	8.69275e+07	1.18416e+08	1.24995e+08	1.14008e+08	9.1885e+07	6.61804e+07	2.94308e+07	1.2276e+07	6.59072e+06	435358	554030	272864	0	315403	0	0	0	226212	0	0
WYAVRTAVINAASGRQTVDEALKDAQTGTDYDIPTTENL	352	390	4	0	1064.28	9	36					-1
YAVRTAVINA	353	362	1	0	1077.61	4	8	6.02058	6.25415	1078.4	0.160133	1	0	-0.417227	0.138221	1	0	0.257544		2.69095e+07	2.71058e+07	8.00007e+06	542017	315053	175652	183385	318914	0	0	0	0	0
YAVRTAVINA	353	362	2	0	539.306	4	8	5.94278	6.51907	539.73	0.215301	1	0	-0.378993	1.40881	1	0	0.0985338		2.66291e+08	2.38128e+08	1.04088e+08	2.63514e+07	1.82354e+06	83974.2	311284	0	342362	0	0	0	84387.8
YAVRTAVINAASGRQ	353	367	3	0	526.29	5	13					0
YAVRTAVINAASGRQTVD	353	370	2	0	946.503	6	16					-1
YAVRTAVINAASGRQTVD	353	370	3	0	631.338	6	16	6.70597	6.79952	632.39	2.06983	1	0	0.189034	-0.38088	1	-1	0.203705		306669	3.49966e+06	6.81266e+06	8.39773e+06	6.44396e+06	3.46806e+06	1.03445e+06	0	0	339012	82993.7	0	0	0	0	0	0	0	3655.31	0	0	0	0
YAVRTAVINAASGRQTVDE	353	371	2	0	1011.02	6	17	6.73715	7.50047	1012.96	2.71128	0.6	0					0.224814		1.28893e+07	1.50531e+08	3.43028e+08	4.96277e+08	4.78712e+08	3.58115e+08	2.16312e+08	1.08864e+08	2.9238e+07	6.69618e+06	713728	2.25027e+06	0	218334	738197	650286	273968	1.14661e+06	0	1.55373e+06	5253.85	1.02448e+06	12434.9	0
YAVRTAVINAASGRQTVDE	353	371	3	0	674.352	6	17					-1
YAVRTAVINAASGRQTVDEA	353	372	3	0	698.031	6	18	7.06437	7.50047	699.575	3.43526	0.6	0					0.640594		690486	1.0764e+07	5.26063e+07	1.22825e+08	2.07434e+08	1.77328e+08	1.24537e+08	6.49178e+07	1.97478e+07	3.5674e+06	2.87632e+06	129025	95402.3	592779	0	0	0	128487	0	176180	0	0	95917.2	0	0
YAVRTAVINAASGRQTVDEAL	353	373	2	0	1103.08	6	19					-1
YAVRTAVINAASGRQTVDEAL	353	373	3	0	735.726	6	19	7.94003	8.25128	740.384	12.703	0.6	1					1.71092		0	1.00442e+07	3.3317e+07	4.02639e+07	3.06119e+07	1.66056e+07	5.70672e+06	1.41841e+06	268406	260195	265433	141044	183590	250439	481906	1.04086e+06	2.027e+06	1.75287e+07	4.76945e+07	7.77253e+07	7.70788e+07	3.72693e+07	8.308e+06	2.08047e+06	24084.5	188423
YAVRTAVINAASGRQTVDEALKD	353	375	3	0	816.766	6	21					-1
YAVRTAVINAASGRQTVDEALKDAQTGTD	353	381	2	0	1511.27	7	27	8.88917	9.0292	1514.63	5.00953	0.6	0					0.493034		1.32831e+06	1.03098e+06	351498	3.42975e+06	3.83307e+06	1.19099e+07	1.31783e+07	1.2973e+07	1.17652e+07	7.7837e+06	2.15179e+06	360871	0	698673	0	0	0	370801	0	0	0	0	0	0	0	0	0	0	0	423042
YAVRTAVINAASGRQTVDEALKDAQTGTD	353	381	3	0	1007.85	7	27	9.49647	9.6676	1010.01	4.76446	0.6	0					0.286968		284161	253980	9.51768e+06	1.17173e+06	8.78242e+06	2.02507e+07	1.98889e+07	2.08586e+07	1.75337e+07	9.68989e+06	4.16248e+06	740046	0	217069	0	0	0	247689	0	0	235328	0	172477	248104	212026	263794	0	0	46154.9	0
YAVRTAVINAASGRQTVDEALKDAQTGTD	353	381	4	0	756.136	7	27	8.65582	9.32537	757.978	5.64388	0.6	0					0.154181		235002	3.64952e+06	2.30639e+07	1.01725e+08	2.21011e+08	3.80707e+08	5.34217e+08	5.93053e+08	5.13191e+08	3.75743e+08	2.352e+08	1.27752e+08	5.34756e+07	2.25571e+07	5.49247e+06	3.75058e+06	1.24081e+06	111493	752436	819997	674580	1.46413e+06	1.24957e+06	1.62034e+06	2.51174e+06	2.22979e+06	2.78954e+06	4.04244e+06	7.68321e+06	3.51546e+06
YAVRTAVINAASGRQTVDEALKDAQTGTDYDIPTTENL	353	390	3	0	1356.68	9	35	9.72983	10.3688	1360.62	9.47716	1	0	0.973063	1.64115	1	-1	0.188083		4.09537e+06	53646.1	0	2.22273e+06	0	0	2.31917e+06	1.98233e+07	7.65524e+07	1.68498e+08	2.31373e+08	2.59356e+08	2.67443e+08	2.21778e+08	1.60398e+08	1.0878e+08	5.07513e+07	2.02216e+07	8.77514e+06	293768	0	3.70813e+06	202629	0	2.93531e+06	739941	702012	0	0	0
YAVRTAVINAASGRQTVDEALKDAQTGTDYDIPTTENL	353	390	4	0	1017.76	9	35					-1
AVRTAVINAASGRQTVDE	354	371	3	0	619.997	6	16					-1
VRTAVINAASGRQTVDE	355	371	2	0	893.974	6	15	5.176	5.36337	896.063	3.17163	0.4	0					0.175673		0	2.88112e+06	8.39566e+06	2.15518e+07	1.06114e+07	2.43689e+07	1.84649e+06	7.30719e+06	0	878725	0	73819.3	0	0	0	434028	0	0	0	0	0	0
VRTAVINAASGRQTVDEALKDAQTGTD	355	381	3	0	929.813	7	25					0
AVINAASGRQ	358	367	2	0	493.773	4	8	3.52507	3.8548	494.644	1.19442	0.4	0					0.337261		909960	8.21294e+06	8.72737e+06	3.32763e+06	205505	34482.4	51838.3	65248.5	0	0	0	0	0
AVINAASGRQTVD	358	370	2	0	651.344	5	11	4.50358	5.09812	654.418	5.41825	0.6	1					0.13111		942246	2.28279e+07	8.81789e+07	1.83077e+08	1.96422e+08	1.35459e+08	6.12158e+07	2.62211e+07	2.98163e+07	8.35473e+07	1.35239e+08	1.11031e+08	3.13141e+07	7.10062e+06	777633	733420	86669.7
AVINAASGRQTVDE	358	371	1	0	1430.72	5	12	4.67675	4.802	1433.56	2.03602	0.4	0					0.624581		119706	1.33061e+06	4.36722e+06	5.1874e+06	1.55517e+06	360786	0	0	0	69494.8	0	177789	0	96691.2	0	0	0	0
AVINAASGRQTVDE	358	371	2	0	715.865	5	12	4.62955	5.1604	717.703	2.87413	1	0	0.799719	1.24037	0	-2	3.38021		5.70343e+07	3.40035e+08	6.43902e+08	7.24691e+08	4.92213e+08	2.41326e+08	9.06966e+07	2.91253e+07	8.66207e+06	4.69559e+06	1.42896e+07	4.84391e+07	6.63506e+07	5.73875e+07	2.30654e+07	408576	803000	620014
AVINAASGRQTVDEA	358	372	2	0	751.384	5	13	4.95788	5.5662	751.894	0.180081	0.4	0					0.147248		8.25999e+08	7.92426e+06	3.4341e+08	9.96971e+06	1.00367e+08	607624	1.94887e+07	258206	1.01642e+06	87046.6	724254	304819	426925	315423	543523	436136	364116	193748	2.07267e+06
AVINAASGRQTVDEAL	358	373	2	0	807.926	5	14	7.11107	7.50047	809.39	2.01492	1	0	0.26975	0.71596		-3	0.177125		680299	2.52474e+07	6.39391e+07	6.61834e+07	4.43559e+07	1.1043e+07	4.12385e+06	602555	550161	1.54463e+06	2680.46	180418	0	0	0	0	59797.6	71724.8	127737	13847.3
AVINAASGRQTVDEALKDAQTGTD	358	381	2	0	1216.11	6	22	8.28245	8.78023	1219.18	4.77666	0.6	0					0.330698		268134	2.99272e+06	1.94157e+07	8.84141e+07	1.79663e+08	2.46566e+08	2.51387e+08	2.1637e+08	1.26806e+08	1.06393e+08	2.65458e+07	1.59139e+07	1.00291e+06	2.92319e+06	0	1.45767e+06	605061	1.27818e+06	245691	530359	586444	714153	0	239134	513684	1.95951e+06	0	0	0
AVINAASGRQTVDEALKDAQTGTDYDIPTTENL	358	390	2	0	1739.35	8	30					-1
AVINAASGRQTVDEALKDAQTGTDYDIPTTENL	358	390	3	0	1159.9	8	30	9.54313	10.1503	1163.83	9.789	0.6	0					0.134271		0	1.28799e+06	0	20127.4	1.0045e+06	278613	1.85352e+07	8.68275e+07	1.74802e+08	2.83202e+08	3.9559e+08	4.90739e+08	4.70344e+08	4.17735e+08	2.96976e+08	1.87098e+08	1.20523e+08	5.23429e+07	1.53402e+07	1.30495e+07	3.77101e+06	508628	556117	1.10746e+06	0	0	503768	0	0	0
AVINAASGRQTVDEALKDAQTGTDYDIPTTENL	358	390	4	0	870.18	8	30	9.54313	9.88548	873.055	9.50345	0.6	0					0.104648		164864	0	195853	346482	0	2.2241e+06	9.50629e+06	2.62379e+07	4.96121e+07	7.616e+07	1.07722e+08	1.24764e+08	1.20671e+08	9.91765e+07	7.00107e+07	4.27395e+07	2.08011e+07	5.45713e+06	1.6345e+06	656712	129584	523050	315063	311067	177626	0	0	0	165177	405060
INAASGRQTVDE	360	371	2	0	630.813	5	10	3.57242	4.01182	632.179	2.0357	1	0	0.600449	0.901331		1	0.246123		260970	7.99664e+06	1.74487e+07	1.86835e+07	1.09003e+07	2.80342e+06	329452	76655.1	46357.1	0	0	0	0	0	0	0
INAASGRQTVDEALKDAQTGTD	360	381	2	0	1131.05	6	20					-1
INAASGRQTVDEALKDAQTGTD	360	381	3	0	754.372	6	20					-1
INAASGRQTVDEALKDAQTGTDYDIPTTENL	360	390	3	0	1103.2	8	28	9.72983	9.85435	1106.38	7.64708	0.6	0					0.432657		0	0	0	0	0	3.1724e+06	1.2776e+07	2.41041e+07	2.58834e+07	2.44908e+07	1.47019e+07	8.06225e+06	2.46534e+06	1.17574e+06	0	0	415841	171116	30477.3	434240	505642	266676	0	0	0	938896	0	0	1.37922e+06	0
ASGRQTVDE	363	371	2	0	481.731	4	7	2.66405	3.18988	483.043	2.10494	1	0	1.139	1.22177		1	0.0735862		1.27917e+07	7.99162e+07	1.3958e+08	1.2874e+08	7.06319e+07	2.79989e+07	8.58446e+06	1.17618e+06	4363.01	0	0	23023.9
ASGRQTVDEAL	363	373	2	0	573.791	5	9	5.83378	5.8649	574.915	1.60945	0.4	0					0.218779		190965	937368	2.94023e+06	1.06952e+06	841554	0	0	0	0	0	0	0	0	0	0
ASGRQTVDEALKDAQTGTD	363	381	2	0	981.972	6	17	7.14217	7.50047	984.677	4.32057	0.6	0					0.117354		0	5.44862e+06	4.70505e+07	1.26528e+08	2.27583e+08	2.58996e+08	2.41068e+08	1.54813e+08	8.30805e+07	4.63633e+07	9.38189e+06	7.01677e+06	329455	1.15031e+06	0	116220	0	680318	0	751491	300383	0	174022	0
ASGRQTVDEALKDAQTGTD	363	381	3	0	654.984	6	17	7.0955	7.50047	656.752	4.21471	0.6	0					0.0829895		242048	404252	5.1206e+07	1.40085e+08	2.1841e+08	2.66208e+08	2.25155e+08	1.41543e+08	7.97323e+07	3.25135e+07	7.60554e+06	1.61475e+06	412648	2.38832e+06	127062	88835.1	315212	0	182466	627422	350964	686925	329157	0
ASGRQTVDEALKDAQTGTDYDIPTTENL	363	390	3	0	1003.81	7	25	8.59362	9.43427	1009.92	16.6059	1	0	3.15452	2.38893		-6	0.553313		893111	0	1.2668e+07	606785	0	6.80494e+07	5.62606e+06	3.93854e+07	1.64219e+08	1.2231e+08	1.6901e+08	2.38925e+08	1.69343e+08	1.34144e+08	1.69901e+08	2.78589e+08	5.86464e+08	1.04969e+09	1.46631e+09	1.662e+09	1.49688e+09	1.12204e+09	7.05468e+08	3.90582e+08	2.0205e+08	9.69339e+07	3.54993e+07	8.83139e+06	1.63287e+06	1.83259e+06
ALKDAQTGTD	372	381	1	0	1019.5	4	8	2.74648	3.20577	1022.5	2.43826	1	0	1.1616	0.975046	1	0	0.10333		5.42675e+06	5.61729e+07	1.36855e+08	1.60257e+08	1.11072e+08	4.57493e+07	1.43939e+07	3.27046e+06	221476	92310.5	29571.5	0	0
ALKDAQTGTD	372	381	2	0	510.254	4	8	2.74648	3.26928	511.758	2.44428	1	0	1.16578	1.21053	1	0	0.043811		8.01811e+07	4.63804e+08	1.13956e+09	1.31902e+09	9.09254e+08	3.9129e+08	1.30398e+08	3.63121e+07	1.0387e+07	2.02031e+06	191023	11451.5	50335
ALKDAQTGTDYDIPTTENL	372	390	2	0	1033.5	6	16	7.76548	7.85883	1038	7.79976	1	0	2.17457	-0.381621	1	0	0.177409		0	0	0	384873	9.1221e+06	2.15324e+07	6.20819e+07	8.37136e+07	1.17816e+08	1.09975e+08	9.25779e+07	6.02538e+07	3.14965e+07	1.3364e+07	1.31231e+06	49580.9	0	0	223324	0	4.30627e+06	3.91942e+06	8.44155e+06
ALKDAQTGTDYDIPTTENL	372	390	3	0	689.336	6	16	7.47967	7.59405	692.734	9.00227	0.6	0					0.105941		0	0	103398	102552	0	0	171466	0	3.23589e+07	6.15494e+07	5.96255e+07	3.94948e+07	1.98712e+07	7.41522e+06	1.63382e+06	264124	0	83165.3	520250	2.61545e+06	1.42621e+06	740815	115781
LKDAQTGTD	373	381	2	0	474.735	4	7	2.5535	3.1106	478.131	6.2676	0.4	0					1.3849		6858.81	2.73e+06	1.01426e+07	1.15339e+07	6.00175e+06	2.53676e+06	329508	3.45722e+06	1.75306e+07	2.59121e+07	1.08917e+07	2.96907e+06
KDAQTGTDYDIPTTENL	374	390	2	0	941.439	6	14	7.48487	7.59405	946.512	9.06624	1	0	3.06223	-0.32292		-1	0.359901		133742	0	461657	0	1.18081e+06	4.30314e+06	8.03404e+06	1.81567e+07	2.41043e+07	3.48013e+07	3.24432e+07	3.76538e+07	3.18078e+07	1.97815e+07	9.97377e+06	1.99362e+06	171286	0	664028	452848	376532
YDIPTTE	382	388	1	0	838.383	4	4	5.72497	5.88045	841.806	2.9314	1	0	3.53494	-0.151267		1	0.420022		0	0	5.48277e+06	1.13519e+07	1.04474e+07	2.69574e+06	712725	0	13196.2
YDIPTTEN	382	389	1	0	952.426	4	5	5.28522	5.5662	956.383	3.40691	1	0	3.24959	0.314014	1	1	0.231416		0	320442	1.26729e+07	3.81538e+07	4.61503e+07	2.85903e+07	9.87532e+06	2.05443e+06	102486	261069
YDIPTTEN	382	389	2	0	476.717	4	5	5.3321	5.41037	478.612	3.23991	1	0	3.06442	-0.437541	1	1	0.198472		0	390427	3.07765e+06	6.13196e+06	6.50901e+06	3.05933e+06	704247	336542	490575	257031
YDIPTTENL	382	390	1	0	1065.51	4	6	7.68762	8.40705	1070.27	4.13977	1	0	3.29716	1.93953	1	1	0.18818		0	2.78455e+07	1.55469e+08	4.71633e+08	8.7565e+08	9.58893e+08	6.39347e+08	2.53288e+08	6.74117e+07	1.27965e+07	1.92518e+07
YDIPTTENL	382	390	2	0	533.259	4	6	7.65642	8.40705	535.566	3.99302	1	0	3.16156	2.0552	1	1	0.219537		1.07886e+07	1.47313e+08	6.53416e+08	1.71845e+09	2.7748e+09	2.7792e+09	1.71591e+09	6.24431e+08	1.06552e+08	2.51101e+07	2.14168e+08
LYFQGHM	390	396	2	0	448.21	5	5					0
YFQGHM	391	396	1	0	782.329	4	4					0
YFQGHM	391	396	2	0	391.668	4	4	6.08287	6.65923	393.118	2.35205	0.4	0					0.857383		421659	2.25484e+07	7.30324e+07	9.74509e+07	5.5085e+07	1.0372e+07	411700	3.19867e+06	12300.3
YFQGHMASM	391	399	1	0	1071.44	5	7	7.21995	7.31333	1076.41	4.18979	0.4	0					0.30758		0	0	0	241502	5.71503e+06	6.93008e+06	4.38347e+06	480564	0	0	0	0	0
YFQGHMASMTGGQQMGRGSA	391	410	2	0	1051.45	7	18	6.67482	6.95535	1058.23	12.1361	1	0	3.20992	0.312346	1	1	0.189462		0	0	0	0	136386	208702	207458	1.15711e+06	3.83169e+06	1.05363e+07	2.41622e+07	4.31813e+07	6.2486e+07	7.84479e+07	8.02416e+07	6.39722e+07	4.64195e+07	2.48507e+07	9.27379e+06	2.71368e+06	181215	0	209491	0	204281	0
YFQGHMASMTGGQQMGRGSA	391	410	3	0	701.305	7	18	6.70597	7.06437	705.761	11.9482	1	0	3.15205	0.60103	1	1	0.0767435		102555	0	0	0	719461	3.91656e+06	4.77791e+06	8.33462e+06	1.58135e+07	2.99138e+07	5.73699e+07	9.81413e+07	1.36001e+08	1.7119e+08	1.66863e+08	1.32901e+08	9.62429e+07	5.41801e+07	2.2239e+07	1.04281e+07	2.27351e+06	235389	0	126986	0	0
YFQGHMASMTGGQQMGRGSAA	391	411	2	0	1086.97	7	19	6.75275	6.9242	1094.4	13.3935	1	0	3.38009	-0.0920718	1	1	0.187945		151866	0	0	0	0	152956	65042.2	8865.99	2332.86	24027.8	1.64919e+06	5.72861e+06	1.27579e+07	2.96953e+07	3.22987e+07	3.70465e+07	2.67681e+07	2.23163e+07	8.8021e+06	5.21297e+06	0	595198	0	172743	0	141403	0
YFQGHMASMTGGQQMGRGSAA	391	411	3	0	724.984	7	19	6.67482	6.76835	729.92	13.3474	1	0	3.36665	-0.380941	1	1	0.180584		0	0	0	0	0	515640	129474	1.34979e+06	802028	1.55366e+06	9.20751e+06	8.12212e+06	1.69582e+07	2.43546e+07	3.05059e+07	2.91436e+07	2.49242e+07	1.69662e+07	1.10067e+07	4.79368e+06	1.05616e+06	648879	3.47598e+06	84059.7	0	4.45897e+06	0
YFQGHMASMTGGQQMGRGSAAL	391	412	2	0	1143.51	7	20	7.68762	7.82772	1151.32	14.0751	1	0	3.37365	-0.208299	1	1	0.305202		0	0	0	0	0	0	537283	2160.27	6547.56	40222.7	39996.6	29600.9	1.36003e+06	4.38461e+06	1.17005e+07	1.42203e+07	1.53362e+07	9.14472e+06	5.72819e+06	242591	311529	0	233200	0	0	0	528304	258439
YFQGHMASMTGGQQMGRGSAAL	391	412	3	0	762.679	7	20					-1
YFQGHMASMTGGQQMGRGSAALSGGGGGGAEPGQA	391	425	2	0	1634.72	8	32					-1
YFQGHMASMTGGQQMGRGSAALSGGGGGGAEPGQA	391	425	3	0	1090.15	8	32					-1
YFQGHMASMTGGQQMGRGSAALSGGGGGGAEPGQA	391	425	4	0	817.863	8	32					-1
YFQGHMASMTGGQQMGRGSAALSGGGGGGAEPGQAL	391	426	3	0	1127.84	8	33	7.71878	8.37592	1135.85	21.8741	1	0	3.14686	1.70856	1	-1	0.179383		189.189	683261	7423.27	0	1.75516e+06	0	898388	1.32605e+06	2.52188e+06	6.45629e+06	1.10931e+07	1.60674e+07	1.99478e+07	2.29708e+07	2.55538e+07	3.24252e+07	4.46678e+07	7.06555e+07	1.25317e+08	2.04176e+08	3.21982e+08	4.59482e+08	6.01427e+08	7.2352e+08	7.65226e+08	7.48555e+08	6.56818e+08	5.08757e+08	3.5724e+08	2.38244e+08
YFQGHMASMTGGQQMGRGSAALSGGGGGGAEPGQAL	391	426	4	0	846.134	8	33					-1
YFQGHMASMTGGQQMGRGSAALSGGGGGGAEPGQALF	391	427	3	0	1176.87	9	34	9.154	9.62093	1185.19	22.7182	1	0	3.17641	1.00341	1	1	0.173617		636012	0	0	0	0	0	268008	0	0	1.12094e+06	1.51359e+06	636322	974825	558710	2.25461e+06	2.51115e+06	737255	6.50465e+06	1.08558e+07	3.06759e+07	5.56811e+07	8.60569e+07	1.3787e+08	1.63923e+08	1.77037e+08	1.92662e+08	1.71707e+08	1.39127e+08	1.07787e+08	7.95081e+07
YFQGHMASMTGGQQMGRGSAALSGGGGGGAEPGQALF	391	427	4	0	882.901	9	34					-1
YFQGHMASMTGGQQMGRGSAALSGGGGGGAEPGQALFNG	391	429	3	0	1233.89	9	36	8.64027	8.96695	1242.72	24.1508	1	0	3.19123	0.483443	1	1	0.247178		0	0	1.05568e+06	0	284726	0	0	707892	0	0	0	0	0	303637	0	255641	0	420824	426848	1.54498e+06	5.02654e+06	1.4895e+07	2.68346e+07	4.96369e+07	6.58144e+07	8.12104e+07	8.42149e+07	8.10603e+07	7.29025e+07	5.63415e+07
YFQGHMASMTGGQQMGRGSAALSGGGGGGAEPGQALFNG	391	429	4	0	925.668	9	36					0
HMASMTGGQQMGRGSAALSGGGGGGAEPGQAL	395	426	3	0	962.773	8	29					-1
ASMTGGQQMGRGSAALSGGGGGGAEPGQAL	397	426	2	0	1309.61	7	27	7.00208	7.0488	1325.25	29.6881	0.4	0					0.530649		0	0	0	0	0	0	0	0	0	0	0	0	0	0	0	0	0	0	544683	0	0	0	0	0	0	0	0	0	467302	784513
ASMTGGQQMGRGSAALSGGGGGGAEPGQAL	397	426	3	0	873.406	7	27	7.51607	7.7032	879.922	17.9456	1	1	3.15685	-0.0339271	-1	0	0.191113		0	0	0	0	0	0	0	0	304014	812824	228788	191683	2.40511e+06	0	1.01012e+07	6.91899e+07	4.15242e+08	5.37888e+08	4.65083e+08	3.13315e+08	1.76793e+08	8.43234e+07	3.09796e+07	9.71489e+06	3.26765e+06	300602	1.94972e+06	1.80492e+07	4.83153e+07	7.46678e+07
TGGQQMGRGSAA	400	411	2	0	560.762	5	10	3.43042	3.57242	563.841	5.48166	0.4	1					0.624041		4.62336e+06	6.01772e+06	6.76204e+06	164797	304085	67077	53058.3	0	0	322087	1.30683e+06	3.73781e+06	5.58515e+06	3.42456e+06	879043	102043
TGGQQMGRGSAAL	400	412	2	0	617.304	5	11					-1
TGGQQMGRGSAALSGGGGGGAEPGQA	400	425	3	0	739.342	6	23	4.62955	4.66102	742.166	7.18321	0.4	1					2.63321		569195	0	0	192633	0	0	0	0	0	0	0	0	0	0	0	0	0	0	55917.6	50845.9	149777	168174	0	0	0	0	0	49563.1	0	0
TGGQQMGRGSAALSGGGGGGAEPGQAL	400	426	2	0	1165.05	7	24					-1
TGGQQMGRGSAALSGGGGGGAEPGQAL	400	426	3	0	777.036	7	24					-1
TGGQQMGRGSAALSGGGGGGAEPGQALF	400	427	3	0	826.059	7	25					-1
MGRGSAALSGGGGGGAEPGQAL	405	426	2	0	929.447	6	19	7.79658	8.01777	931.111	2.21748	0.6	0					0.643886		4.86477e+06	2.64944e+07	4.49807e+07	4.37362e+07	2.93416e+07	1.34545e+07	4.33439e+06	1.33085e+06	2.24465e+06	196561	1.41843e+06	0	2628.03	9790.06	792830	0	228506	0	887229	0	627411	0	798470	0	0	914491
ALSGGGGGGAEPGQAL	411	426	2	0	649.82	5	13	5.18638	5.41037	656.453	12.5358	1	0	4.81812	0.102691		-3	0.243456		0	24210.5	0	293549	0	765852	328808	1.2835e+06	3.29907e+06	2.06669e+06	1.86064e+06	7.46112e+06	2.62666e+07	4.5406e+07	4.13678e+07	2.36163e+07	9.08418e+06	1.71562e+06	66129.6
ALSGGGGGGAEPGQALF	411	427	2	0	723.355	5	14					-1
ALSGGGGGGAEPGQALFNG	411	429	2	0	808.887	5	16					-1
LSGGGGGGAEPGQAL	412	426	2	0	614.302	5	12	5.23838	5.55065	618.09	6.88709	0.6	0					0.243404		0	0	91606.5	758871	2.83758e+06	8.42108e+06	1.52462e+07	2.03058e+07	2.22391e+07	1.37576e+07	9.96546e+06	1.50488e+06	1.14504e+06	291048	306928	163859	0	0
SGGGGGGAEPGQAL	413	426	2	0	557.76	4	11	4.58235	4.802	561.121	6.11133	0.6	0					0		64120.6	168860	132755	1.82436e+06	5.65495e+06	1.07921e+07	1.6431e+07	1.77344e+07	1.3939e+07	8.45935e+06	1.83642e+06	282960	0	169238	0	223583
SGGGGGGAEPGQALFNG	413	429	2	0	716.826	5	14					-1
FNGDMEPEAGAGAGAAASS	427	445	2	0	855.357	6	16					-1
FNGDMEPEAGAGAGAAASSAADPAIPEEVW	427	456	3	0	963.427	7	25					-1
FNGDMEPEAGAGAGAAASSAADPAIPEEVWNIKQ	427	460	3	0	1124.52	8	29					-1
FNGDMEPEAGAGAGAAASSAADPAIPEEVWNIKQM	427	461	3	0	1168.2	8	30					-1
FNGDMEPEAGAGAGAAASSAADPAIPEEVWNIKQMIKLTQEHIEAL	427	472	4	0	1195.33	10	41	13.5364	13.5678	1200.37	17.1747	0.4	1					0.174344		0	0	0	0	0	0	0	0	0	0	0	0	835910	2.10003e+06	394852	0	912818	4.53413e+06	2.69387e+06	2.08922e+06	2.00305e+06	4.37139e+06	2.75106e+06	1.90327e+06	1.36527e+06	1.54778e+06	1.13333e+06	150549	0	0
NGDMEPEAGAGAGAAASSAADPAIPEEVWNIKQ	428	460	3	0	1075.5	8	28					-1
DMEPEAGAGAGAAASSAADPAIPEEVWNIKQ	430	460	3	0	1018.48	8	26					-1
AADPAIPEEVWNIKQMIKLTQEHIEAL	446	472	3	0	1029.88	8	23					0
AADPAIPEEVWNIKQMIKLTQEHIEAL	446	472	4	0	772.66	8	23					-1
NIKQMIKLTQEHIEAL	457	472	2	0	955.032	6	14	11.6977	12.1362	956.142	1.02377	1	0	-0.122769	0.897932	1	1	0.300081		2.55881e+07	4.78565e+07	4.67998e+07	3.29435e+07	1.58818e+07	6.33491e+06	815154	199869	230311	554617	96282.4	61809.1	105631	376501	692193	411653	388115	0	173524	539193	357463
NIKQMIKLTQEHIEAL	457	472	3	0	637.024	6	14	11.6665	12.2774	637.707	0.854119	1	0	-0.189955	1.53734	1	1	0.112006		5.40327e+07	9.75659e+07	1.0011e+08	6.98352e+07	3.43647e+07	1.25051e+07	2.40487e+06	827332	76590.2	119991	1.23362e+06	270524	0	84792.9	163120	301544	197746	45167.4	148293	188091	138811
NIKQMIKLTQEHIEALL	457	473	3	0	674.719	6	15	13.2537	13.6619	675.468	0.978853	1	0	-0.1664	0.785906		1	0.196038		7.70741e+06	1.85687e+07	2.0358e+07	1.534e+07	6.9079e+06	2.20373e+06	355762	80511.1	135634	146214	0	208232	0	157834	160811	0	130323	0	46025.3	0	87368.9	122832
MIKLTQE	461	467	2	0	431.739	4	5	5.98945	6.25415	432.056	0.0648424	1	0	-0.456304	0.253645		1	0.177504		3.27061e+07	2.47251e+07	4.22673e+06	1.17462e+06	0	111323	0	0	0	299902
MIKLTQEHIEAL	461	472	3	0	475.931	5	10	8.34477	8.82695	476.332	0.293669	1	0	-0.365386	1.05995		1	0.0856306		9.90837e+07	1.26949e+08	8.23438e+07	3.08019e+07	5.77984e+06	743437	0	378357	0	0	50577	0	160859	0	0	0
TQEHIEAL	465	472	2	0	470.74	4	6	6.22298	6.55022	471.221	0.422629	1	0	-0.137673	0.485482		1	1.04893		4.38108e+07	3.91763e+07	5.1773e+06	6.29392e+06	0	938213	54252.8	621413	326087	1.37002e+06	98489.9
LLDKFGGEHNPPSIYL	472	487	2	0	900.47	6	12	9.68317	9.85435	905.83	9.62269	0.6	0					0.366678		4.15541e+07	193811	2.0208e+07	197625	1.15042e+06	178641	504155	261918	476968	0	185712	1.89458e+07	1.09092e+08	1.20757e+08	4.75765e+07	9.17889e+06	0	0	337585
LDKFGGEHNPPSI	473	485	2	0	705.854	5	9	6.37368	6.73715	707.672	2.79831	1	1	1.19565	0.619814	1	-1	0.322328		3.68209e+07	4.65839e+07	3.29335e+07	4.42156e+07	5.06785e+07	5.71238e+07	3.91059e+07	2.46837e+07	5.34039e+06	2.63895e+06	908642	1.65013e+06	0	342441	263463
LDKFGGEHNPPSI	473	485	3	0	470.905	5	9					-1
LDKFGGEHNPPSIY	473	486	2	0	787.386	5	10	7.03322	7.42247	790.207	4.69613	0.6	0					0.112525		718712	114553	8.07925e+06	4.37584e+07	7.78047e+07	1.12632e+08	1.04562e+08	8.11783e+07	4.34115e+07	1.62932e+07	5.38797e+06	0	397493	580542	105918	205964
LDKFGGEHNPPSIY	473	486	3	0	525.26	5	10	7.0488	7.50047	527.195	4.85902	0.6	0					1.06035		111642	0	2.59881e+06	2.86803e+07	5.36044e+07	7.40626e+07	7.29766e+07	5.36986e+07	2.4803e+07	1.49676e+07	1.71912e+06	166578	3.08876e+06	135572	298020	3.01541e+06
LDKFGGEHNPPSIYL	473	487	3	0	562.954	5	11					-1
LDKFGGEHNPPSIYLEA	473	489	2	0	943.968	6	13					-1
LDKFGGEHNPPSIYLEA	473	489	3	0	629.648	6	13					0
DKFGGEHNPPSIY	474	486	2	0	730.844	5	9	6.6125	6.8151	734.302	6.0431	0.4	1					0.848206		0	8.59474e+06	296310	5.95726e+06	9.80362e+06	1.32953e+07	1.19566e+07	6.52641e+06	1.17893e+06	0	0	2.04079e+06	110157	2.06142e+07	264475
EAYEEYTSKL	488	497	2	0	616.788	5	8	7.39127	7.65642	620.737	7.1683	0.4	0					1.04172		2.17973e+06	8.39073e+06	1.3348e+07	1.5608e+07	1.34354e+07	9.22756e+06	3.25237e+06	653609	119756	560003	507931	1.09063e+07	3.8816e+07	2.2743e+07
EAYEEYTSKLDALQQREQQL	488	507	3	0	814.731	7	18	9.20075	9.63648	818.571	10.0984	0.6	0					0.127549		572037	726845	252516	704491	1.07956e+06	2.4148e+06	7.73928e+06	2.02338e+07	3.94163e+07	7.079e+07	1.23384e+08	1.60713e+08	1.74051e+08	1.40508e+08	7.47608e+07	3.40058e+07	1.0208e+07	2.05581e+06	1.4667e+06	505049	682523	151643	554161	811430	177357	2.20546e+06
YEEYTSKL	490	497	1	0	1032.49	4	6	7.71878	7.78622	1037.83	4.72469	1	0	3.83765	-0.477705	-1	-2	0.0735548		0	0	0	4.75157e+06	3.74151e+07	7.95661e+07	6.15743e+07	2.1569e+07	2.14803e+06	0	228605
YEEYTSKL	490	497	2	0	516.748	4	6	6.45678	6.98652	517.832	1.55335	1	0	0.907172	1.23623	-1	0	0.130813		6.31446e+07	1.37649e+08	1.7077e+08	1.33304e+08	6.84706e+07	2.22431e+07	3.17924e+06	775718	670854	395719	0
YEEYTSKLDALQQREQQL	490	507	2	0	1121.55	6	16	8.18903	8.34477	1123.65	2.89867	1	0	0.476243	-0.15034	1	-1	0.369195		960926	6.43982e+06	1.59224e+07	1.8575e+07	2.10416e+07	1.33361e+07	8.48233e+06	1.32246e+06	995155	430159	2.05189e+06	0	1.83847e+06	0	0	0	1.0208e+06	659492	0	186150	0	0	0
YEEYTSKLDALQQREQQL	490	507	3	0	748.038	6	16	8.18903	8.62472	749.492	3.05683	0.6	0					0.319896		1.06114e+07	5.29327e+07	1.00204e+08	1.22803e+08	1.13925e+08	8.37964e+07	5.39242e+07	2.4599e+07	9.37524e+06	6.17614e+06	954717	0	0	325431	168190	0	2.17811e+06	167417	584906	1.39159e+07	458534	478811	7.09256e+06
YEEYTSKLDALQQREQQLL	490	508	3	0	785.732	6	17	10.1191	10.4968	787.458	3.79992	0.6	1					0.2557		7.07102e+07	2.30867e+08	3.32547e+08	3.14112e+08	2.15657e+08	1.10532e+08	6.4507e+07	4.25094e+07	1.52228e+07	7.92796e+06	4.30198e+06	2.60567e+06	2.17525e+06	1.68856e+06	2.06849e+06	384370	351478	9.89163e+07	479623	614764	1.19432e+08	0	2.02544e+06	1.36969e+06
YEEYTSKLDALQQREQQLLESLGNGTD	490	516	3	0	1043.51	7	25					-1
YEEYTSKLDALQQREQQLLESLGNGTDF	490	517	3	0	1092.53	8	26					0
YTSKLDALQQREQQL	493	507	2	0	910.979	6	13	7.39127	7.56285	912.21	1.40802	1	0	0.0722953	-0.0915774	1	0	0.373216		1.86005e+06	7.14664e+06	8.93157e+06	7.72337e+06	2.86414e+06	537360	151840	0	140483	284071	239410	110877	0	122401	151938	0	0	0	0	0
YTSKLDALQQREQQL	493	507	3	0	607.655	6	13	7.40687	7.50047	608.495	1.46591	0.6	0					0.126127		1.19053e+06	5.97307e+06	9.11225e+06	6.64406e+06	2.97408e+06	1.23795e+06	110345	0	140924	0	0	165605	0	75410.2	0	0	0	176579	0	0
YTSKLDALQQREQQLLESLGNGTDF	493	517	3	0	952.145	7	23					-1
DALQQREQQL	498	507	1	0	1228.63	5	8	6.26973	6.41003	1230.36	1.0447	1	0	0.195816	-0.207558	1	1	1.51724		7.33213e+06	7.29666e+06	2.77541e+06	0	299252	682242	184823	0	168774	335907	388086	350844	343984	0
DALQQREQQL	498	507	2	0	614.818	5	8	6.26973	6.78393	615.46	0.595559	1	0	-0.115459	1.17865	1	1	0.307628		2.02884e+08	2.31405e+08	1.42193e+08	5.4334e+07	1.25671e+07	9.92048e+06	629157	2.62377e+06	108316	687844	192612	1.19413e+06	1.13923e+06	707610
DALQQREQQLL	498	508	2	0	671.36	5	9					-1
DALQQREQQLLESLGNGTDF	498	517	2	0	1131.55	6	18	11.7454	11.8391	1137.15	9.90709	0.4	1					1.27903		0	0	0	0	0	2.15487e+06	4.34795e+06	5.54162e+06	4.71847e+06	1.94762e+06	2.70817e+06	177958	172289	0	163409	0	223172	210526	0	393187	281120	1.04708e+06	3.99066e+06	1.5669e+06	0
DALQQREQQLLESLGNGTDF	498	517	3	0	754.705	6	18	11.8859	11.9171	757.336	6.59776	1	0	1.50402	-0.612037	0	1	0.34185		0	0	0	174490	179934	638938	896816	1.19336e+06	1.0971e+06	695683	445910	112201	52102.9	0	0	0	0	0	0	131332	0	0	149119	0	0
LESLGNGTD	508	516	1	0	905.421	4	7	4.5981	4.75518	910.217	4.29724	1	0	2.8754	-0.145335		1	0.424394		0	0	1.32745e+06	6.27375e+06	1.10281e+07	1.26812e+07	8.10857e+06	1.10806e+06	1.4695e+06	631305	53038	67587.8
LESLGNGTDF	508	517	1	0	1052.49	4	8	8.03333	8.18903	1058.45	5.35517	1	1	3.18314	-0.150464	1	0	0.499294		0	0	265300	8.36202e+06	2.15378e+07	3.22704e+07	3.13468e+07	1.92029e+07	7.69933e+06	9.87667e+06	4.53079e+06	1.01454e+06	775810
LESLGNGTDF	508	517	2	0	526.748	4	8	8.00222	8.32918	529.386	4.66964	1	0	2.70804	0.484493	1	1	0.104718		0	1.00626e+06	8.16862e+06	3.44454e+07	7.36082e+07	1.04028e+08	9.31179e+07	5.60305e+07	1.84331e+07	1.53059e+06	207880	171865	0
ESLGNGTDF	509	517	1	0	939.405	4	7	7.11107	7.45367	943.778	3.84082	0.4	0					0.258101		0	182171	4.25482e+06	1.82643e+07	5.42085e+07	5.35407e+07	9.22965e+06	5171.52	0	19657.1	0	697592
FSVSSS	517	522	1	0	613.283	4	4	4.40872	4.73953	616.794	3.16076	1	0	3.85286	0.498767		1	0.488936		0	91145.7	1.77871e+06	6.2476e+06	6.58971e+06	1.35582e+06	189293	50362.3	0
FSVSSSASM	517	525	1	0	902.392	5	7	6.37887	7.50047	908.871	5.89303	1	1	4.13934	3.43053		1	0.814921		0	5.80797e+06	3.04409e+07	1.21261e+08	3.67173e+08	7.53106e+08	1.04047e+09	9.73178e+08	6.17588e+08	2.64991e+08	5.03306e+07	2.70103e+07	1.03327e+08
SVSSSASMD	518	526	1	0	870.351	4	7	3.18988	3.80782	875.806	4.92057	1	0	3.36911	1.56323		1	0.188736		24819.7	1.17303e+06	9.48744e+06	3.45155e+07	8.14366e+07	1.29549e+08	1.2763e+08	7.89124e+07	2.86166e+07	6.18904e+06	264628	0
SVSSSASMDTVTSSSSSSL	518	536	2	0	903.899	6	17	6.19183	6.5035	910.074	11.2923	0.6	0					0.398113		0	221917	0	4.91537e+06	0	1.92876e+07	2.61909e+06	4.45618e+07	1.80171e+07	9.15024e+07	6.58009e+07	1.58687e+08	1.4043e+08	1.97512e+08	1.41011e+08	1.29914e+08	6.10581e+07	4.36709e+07	6.42595e+06	1.18705e+06	0	0	0	0
SSSASMDTVTSSSSSSLSV	520	538	2	0	903.899	6	17	6.19183	6.5035	910.074	11.2923	0.6	0					0.398113		0	221917	0	4.91537e+06	0	1.92876e+07	2.61909e+06	4.45618e+07	1.80171e+07	9.15024e+07	6.58009e+07	1.58687e+08	1.4043e+08	1.97512e+08	1.41011e+08	1.29914e+08	6.10581e+07	4.36709e+07	6.42595e+06	1.18705e+06	0	0	0	0
DTVTSSSSSSL	526	536	1	0	1070.48	4	9	4.37703	5.00463	1077.23	6.16578	1	0	3.27013	1.59907	1	1	0.1048		1.07491e+06	1.61532e+07	5.74579e+07	1.57512e+08	4.23082e+08	9.12634e+08	1.47413e+09	1.70634e+09	1.34667e+09	6.52353e+08	2.16811e+08	5.14749e+07	7.29388e+06	251414
DTVTSSSSSSL	526	536	2	0	535.746	4	9	4.37703	4.95788	538.962	5.8552	1	0	3.07881	1.42574	1	1	0.0511115		5.67407e+06	3.2123e+07	9.95144e+07	2.74118e+08	6.31653e+08	1.22142e+09	1.82149e+09	1.7954e+09	1.27445e+09	5.80873e+08	1.87041e+08	4.32813e+07	6.35786e+06	136881
DTVTSSSSSSLSVLPSSL	526	543	2	0	877.439	6	15					-1
TVTSSSSSSL	527	536	1	0	955.458	4	8	4.04325	4.78642	961.735	5.75923	1	0	3.46317	2.02752		1	1.04448		120325	2.4576e+06	1.25566e+07	4.11562e+07	1.07995e+08	2.1372e+08	2.82292e+08	2.5617e+08	1.44107e+08	5.26041e+07	1.90097e+07	1.57467e+07	7.36139e+06
SVLPSS	537	542	1	0	589.319	3	3	4.25075	4.45618	591.837	2.18566	1	0	3.51113	0.0339186		1	0.289467		537020	4.06672e+06	9.82971e+06	1.12741e+07	4.10078e+06	230788	70169.2
SVLPSSL	537	543	1	0	702.403	4	4	7.40687	8.06445	705.807	2.99377	1	0	3.6214	1.71023	0	1	0.0453908		7.3309e+07	7.38783e+08	3.0441e+09	6.08055e+09	5.89543e+09	2.21238e+09	4.79951e+08	5.41534e+07	767878
SVLPSSL	537	543	2	0	351.705	4	4	7.45367	7.7499	353.054	2.28883	0.4	0					0.258114		764631	9.88753e+06	1.77763e+07	2.32461e+07	1.356e+07	1.54972e+06	78114.8	414949	57581.8
SVFQNPTD	544	551	1	0	907.416	4	5	5.64388	6.41003	910.949	3.0091	0.6	0					0.394609		6.5648e+06	3.87081e+07	1.50445e+08	2.75355e+08	2.76618e+08	1.57477e+08	4.11989e+07	4.62796e+06	490303	896898
SVFQNPTD	544	551	2	0	454.211	4	5	5.70943	6.23858	455.99	3.03268	0.4	0					0.35474		0	7.20524e+06	5.92221e+07	1.08742e+08	1.09613e+08	6.20621e+07	1.07776e+07	286523	0	88621.1
SVFQNPTDV	544	552	2	0	503.746	4	6	7.1318	7.39127	507.152	6.22603	0.4	1					0.19076		0	0	112220	2.52596e+06	2.2063e+06	7.23978e+06	3.042e+07	3.82042e+07	1.20272e+07	1.30782e+07	168051
SVFQNPTDVARSNPKSPQKPIV	544	565	2	0	1205.15	6	16					-1
SVFQNPTDVARSNPKSPQKPIV	544	565	3	0	803.768	6	16					-1
FQNPTD	546	551	1	0	721.315	4	3	4.87993	4.97347	727.441	5.70837	0.4	1					0.425765		0	0	34870.6	0	686908	379769	2.92361e+06	2.52183e+06
FQNPTDVARSNPKSPQKPIV	546	565	3	0	741.734	6	14					-1
VARSNPKSPQKPIV	552	565	3	0	507.635	5	9	4.53512	4.58235	509.938	6.01885	0.4	0					0.131377		0	0	0	108756	605387	276206	1.92158e+06	2.06046e+06	1.08804e+06	723191	271597	71133.7	0	0	30915.2
GVTVRDSLKKALM	582	594	2	0	709.413	5	11	7.45367	7.84328	710.497	1.27318	0.6	0					0.409249		7.10353e+07	4.45722e+08	5.15493e+08	3.25749e+08	1.40706e+08	5.01818e+07	1.26103e+07	141741	157219	159268	30256.3	0	439394	576603	394466	681618	40424.5
GVTVRDSLKKALM	582	594	3	0	473.278	5	11	7.50047	7.84328	473.998	1.26743	0.4	0					0.145122		4.3505e+07	2.62721e+08	3.05293e+08	0	7.76442e+07	2.47735e+07	0	688828	56533.1	2.90986e+07	109103	272814	2.30805e+06	0	0	0	0
GVTVRDSLKKALMM	582	595	2	0	774.934	6	12					-1
TVRDSLKKALM	584	594	2	0	631.368	5	9	6.93978	7.2044	632.683	1.82759	0.6	0					0.29636		4.56133e+07	2.25536e+08	2.37435e+08	1.27634e+08	4.78738e+07	1.35819e+07	1.5771e+06	549963	5.0504e+07	3.85761e+06	2.24809e+07	210184	1.21373e+06	0	110640
TVRDSLKKALM	584	594	3	0	421.248	5	9					0
TVRDSLKKALMM	584	595	2	0	696.889	6	10					-1
TVRDSLKKALMM	584	595	3	0	464.928	6	10					-1
VRDSLKKALM	585	594	2	0	580.845	5	8	6.03615	6.48792	581.783	1.13047	1	0	0.255257	0.947179	1	1	0.101523		4.8117e+07	2.20916e+08	2.16767e+08	1.07206e+08	3.44106e+07	9.54428e+06	305681	3.93835e+06	0	116855	0	365887	248971	156088
VRDSLKKALM	585	594	3	0	387.566	5	8	6.08287	6.41003	388.188	1.11972	0.4	0					0.0804378		8.29876e+06	7.91876e+07	7.80414e+07	3.89472e+07	1.07419e+07	1.05758e+06	167474	109744	0	73724.9	0	6432.01	0	0
VRDSLKKALMM	585	595	2	0	646.365	6	9	7.59405	7.88995	648.121	2.61594	1	0	1.0833	0.369316	1	1	0.29864		1.23355e+06	1.29774e+07	2.54478e+07	6.10538e+07	6.80523e+07	3.0384e+07	3.20379e+06	1.7982e+06	508018	155123	411466	172928	406611	0	81693.7	0
VRDSLKKALMM	585	595	3	0	431.246	6	9	7.60965	7.76548	432.28	2.20556	1	0	0.830497	-0.149969	1	1	0.221077		553932	4.25999e+06	7.58727e+06	1.19718e+07	1.03549e+07	3.53576e+06	84811.6	135338	0	0	0	0	0	241706	0	53791.4
SLKKALM	588	594	2	0	395.746	4	5	5.37912	5.62835	396.474	0.918956	0.4	0					0.139584		5.76284e+06	3.63343e+07	2.57223e+07	5.14787e+06	79906.4	103468	0	0	0	265683
KKALMMRGLIPE	590	601	2	0	693.902	6	9					-1
KKALMMRGLIPE	590	601	3	0	462.937	6	9					-1
AVYRIQDGEKKPIGWD	604	619	3	0	625.663	6	13	7.29775	7.39127	627.499	4.38383	1	0	1.34144	-0.381003		0	0.129663		0	98752.2	2.7628e+06	7.16528e+06	1.45606e+07	1.98754e+07	1.61749e+07	1.04135e+07	3.96551e+06	955848	0	22878.3	0	0	0	29622.9	0	1.83813e+06	6041.92	0
AVYRIQDGEKKPIGWDTD	604	621	3	0	697.688	6	15	7.11107	7.51607	699.62	4.55806	0.6	0					0.0687811		164713	585011	1.52138e+07	5.38376e+07	1.21292e+08	1.83199e+08	1.69424e+08	1.29569e+08	8.7138e+07	3.38169e+07	6.32943e+06	4.56883e+06	0	95402.3	129856	0	0	555599	144987	0	377431	0
AVYRIQDGEKKPIGWDTDISW	604	624	3	0	826.42	7	18					-1
AVYRIQDGEKKPIGWDTDISWL	604	625	3	0	864.115	7	19					-1
AVYRIQDGEKKPIGWDTDISWL	604	625	4	0	648.338	7	19					0
AVYRIQDGEKKPIGWDTDISWLTGEEL	604	630	2	0	1560.29	7	24	11.5883	11.9015	1564.33	6.22404	1	0	0.909631	0.433578	1	-2	0.264778		0	681844	0	1.06019e+06	818598	1.13937e+07	1.9926e+07	3.53158e+07	3.85322e+07	3.60141e+07	2.30728e+07	1.34415e+07	2.00289e+06	396024	0	0	0	0	0	0	0	0	0	0	0	0	0	0	0	0
AVYRIQDGEKKPIGWDTDISWLTGEEL	604	630	3	0	1040.53	7	24	11.5257	12.1989	1043.39	6.71902	0.6	0					0.193742		1.69872e+06	115354	1.72191e+06	2.78607e+07	1.00487e+08	2.71647e+08	5.53903e+08	8.64831e+08	1.05755e+09	1.01411e+09	7.69035e+08	5.07024e+08	2.92293e+08	1.35706e+08	5.07306e+07	1.88603e+07	2.71197e+06	734278	959018	0	0	1.08653e+06	240085	16154.9	146752	184904	142122	541969	18923.7	343459
AVYRIQDGEKKPIGWDTDISWLTGEEL	604	630	4	0	780.648	7	24	11.5883	12.0736	782.8	6.74463	1	0	1.02989	1.07144	1	0	0.0795586		212881	0	1.20143e+06	2.36018e+06	5.23951e+07	1.1392e+08	2.22278e+08	3.0238e+08	3.52423e+08	3.07325e+08	2.3741e+08	1.47496e+08	8.29645e+07	3.31948e+07	1.2435e+07	1.61661e+07	747224	464006	634805	2.42591e+07	348247	0	323361	1.05848e+06	447026	1.46174e+06	408636	4.78731e+06	442915	677713
VYRIQDGEKKPIGWD	605	619	3	0	601.984	6	12					-1
VYRIQDGEKKPIGWD	605	619	4	0	451.74	6	12					-1
VYRIQDGEKKPIGWDTD	605	621	2	0	1010.51	6	14	7.00208	7.50047	1013.16	4.09999	0.6	0					0.136346		4.35169e+06	3.10473e+06	5.6427e+07	1.12619e+08	1.81692e+08	2.086e+08	1.88276e+08	1.28879e+08	7.81624e+07	2.18799e+07	9.52787e+06	0	1.91399e+06	33163	4006.95	13206.4	13325	0	682089	0	3.18535e+06
VYRIQDGEKKPIGWDTD	605	621	3	0	674.009	6	14	6.86187	7.06437	675.797	4.1648	0.6	0					0.120661		0	290560	2.08061e+07	8.74218e+07	2.07742e+08	2.74317e+08	1.95826e+08	1.16536e+08	5.75588e+07	2.33422e+07	8.45215e+06	1.42352e+06	904070	150553	575475	102702	831035	155562	16085.9	1.10079e+06	0
VYRIQDGEKKPIGWDTD	605	621	4	0	505.759	6	14	7.01765	7.26662	507.27	4.84619	1	1	1.39099	0.195315	1	1	0.0924697		2.15128e+06	90237.3	6.05623e+06	1.35556e+07	3.59047e+07	4.85371e+07	4.88355e+07	3.29e+07	2.05708e+07	5.22985e+06	1.70679e+07	213855	72028.5	416341	0	0	4.04568e+06	0	0	0	0
VYRIQDGEKKPIGWDTDISW	605	624	2	0	1203.61	7	17	10.5124	10.5436	1207.79	6.90657	0.6	0					0.187712		0	0	0	0	0	0	293598	2.07502e+06	3.61164e+06	2.03252e+06	1.9155e+06	0	0	0	0	0	0	0	0	0	0	0	0	0	0
VYRIQDGEKKPIGWDTDISW	605	624	3	0	802.741	7	17					-1
VYRIQDGEKKPIGWDTDISW	605	624	4	0	602.308	7	17	9.96335	10.2284	603.931	5.04247	1	0	1.11633	0.255004	-1	1	0.121777		175702	0	156247	5.04696e+06	1.00774e+07	2.26662e+07	2.65746e+07	2.45923e+07	1.5854e+07	6.50589e+06	2.32285e+06	842547	845277	154737	341313	0	101851	0	0	0	418667	51550	171185	0	330621
VYRIQDGEKKPIGWDTDISWL	605	625	2	0	1260.15	7	18					-1
VYRIQDGEKKPIGWDTDISWL	605	625	3	0	840.436	7	18					-1
VYRIQDGEKKPIGWDTDISWLTG	605	627	3	0	893.126	7	20					-1
VYRIQDGEKKPIGWDTDISWLTGEE	605	629	3	0	979.154	7	22					-1
VYRIQDGEKKPIGWDTDISWLTGEEL	605	630	2	0	1524.77	7	23	11.6039	12.2303	1528.73	6.10437	0.6	0					0.195626		2.46591e+06	0	6.54794e+06	2.48943e+06	2.97201e+07	5.29178e+07	1.0018e+08	1.37037e+08	1.55516e+08	1.38897e+08	9.81255e+07	5.21422e+07	1.92802e+07	2.05179e+06	650628	0	0	0	0	0	0	404004	247701	133724	0	167566	0	0	0	0
VYRIQDGEKKPIGWDTDISWLTGEEL	605	630	3	0	1016.85	7	23	11.5883	12.4028	1019.59	6.3998	0.6	0					0.040173		430974	4.38229e+06	3.40072e+07	1.58977e+08	5.15247e+08	1.11314e+09	1.92427e+09	2.63055e+09	2.78285e+09	2.60665e+09	1.91007e+09	1.19073e+09	6.81379e+08	3.15508e+08	1.30211e+08	4.51024e+07	1.23792e+07	5.2215e+06	776176	639117	616441	228579	215967	413279	389081	504116	241770	288006	408313	1.51485e+07
VYRIQDGEKKPIGWDTDISWLTGEEL	605	630	4	0	762.888	7	23	11.5883	12.2774	764.915	6.2839	0.6	0					0.0356935		1.20147e+06	1.14062e+06	3.47447e+06	4.74512e+07	1.4844e+08	3.28736e+08	6.15796e+08	7.80302e+08	8.39621e+08	7.48826e+08	5.66643e+08	3.50084e+08	1.92783e+08	5.86412e+06	3.76791e+07	1.19605e+07	4.8741e+06	0	1.48516e+06	521689	577106	619477	1.46356e+06	265991	571088	355144	979780	113267	252544	352129
VYRIQDGEKKPIGWDTDISWLTGEELHVEVL	605	635	3	0	1209.29	8	28					-1
YRIQDGEKKPIGWD	606	619	2	0	852.939	5	11	7.01765	7.12662	856.06	5.22771	0.4	1					0.393696		403154	1.51341e+06	2.08206e+06	1.32933e+07	2.245e+07	2.64343e+07	1.97451e+07	1.34204e+07	8.65011e+06	1.10654e+07	2.22342e+06	1.59313e+07	123635	601676	0	196128	0
YRIQDGEKKPIGWD	606	619	3	0	568.962	5	11	7.03322	7.3601	570.704	4.21209	1	0	1.59481	0.484184	0	1	0.156286		5946.09	0	3.8623e+06	1.72996e+07	3.83542e+07	4.6311e+07	3.92011e+07	1.94955e+07	4.6937e+06	961998	2.98398e+06	30179.6	240736	493596	114113	122224	114998
YRIQDGEKKPIGWD	606	619	4	0	426.973	5	11					-1
YRIQDGEKKPIGWDTD	606	621	2	0	960.976	6	13	6.83068	7.07993	964.038	4.98896	1	0	1.59952	0.196365	1	-1	0.359064		0	786623	5.63132e+06	3.23278e+07	5.80685e+07	8.02886e+07	8.07013e+07	5.49347e+07	2.95282e+07	1.20315e+07	2.87857e+06	1.25892e+06	1.93356e+06	1.28883e+06	1.90903e+06	1.27506e+07	173280	2.55158e+06	0	671132
YRIQDGEKKPIGWDTD	606	621	3	0	640.987	6	13	6.90862	7.11107	642.866	4.50245	1	0	1.39203	0.0228582	1	0	0.0608865		0	1.50566e+06	1.36741e+07	4.81061e+07	9.59955e+07	1.25036e+08	1.22428e+08	7.9015e+07	4.78279e+07	2.05332e+07	7.62917e+06	627863	1.34205e+06	843281	2.31076e+06	156466	0	99014.1	0	0
YRIQDGEKKPIGWDTD	606	621	4	0	480.992	6	13	6.95535	6.98652	482.34	4.25969	1	1	1.28849	-0.612161	1	-1	0.0960718		0	61140.5	87140.3	897828	1.82227e+06	1.62333e+06	2.00892e+06	1.63686e+06	593729	0	0	56370.8	0	0	0	0	0	0	0	0
YRIQDGEKKPIGWDTDISW	606	624	3	0	769.718	6	16	9.90105	10.1503	771.876	5.08942	1	0	1.23538	0.196365	1	-1	0.12135		0	188961	1.10121e+06	1.3525e+07	4.49935e+07	7.11807e+07	8.07831e+07	7.58591e+07	4.91204e+07	2.6843e+07	1.16769e+07	6.24977e+06	724521	0	603212	0	144021	505414	0	195261	801187	178919	858456
YRIQDGEKKPIGWDTDISW	606	624	4	0	577.541	6	16					-1
YRIQDGEKKPIGWDTDISWL	606	625	2	0	1210.62	7	17	11.8703	11.8859	1214.96	7.22953	0.6	0					0.0887722		0	183614	0	196536	0	0	195162	1.27131e+06	4.72341e+06	3.4766e+06	2.15849e+06	210397	212567	0	175528	0	0	0	0	0	0	160041	0	0	0
YRIQDGEKKPIGWDTDISWL	606	625	3	0	807.413	7	17	11.0889	11.4163	809.919	6.05528	0.6	1					0.237295		708005	1.22031e+06	3.55248e+06	8.96043e+06	3.05287e+07	7.06413e+07	7.83325e+07	6.7676e+07	4.57834e+07	2.69883e+07	9.91347e+06	1.82062e+06	1.65879e+06	684830	234344	701588	111088	89352.6	1.88749e+06	325815	683177	2.41541e+07	117790	283753	1.45059e+06
YRIQDGEKKPIGWDTDISWL	606	625	4	0	605.812	7	17	11.2134	11.229	607.556	5.51273	0.6	0					0.574174		0	0	0	0	114106	271610	307773	370359	178669	0	71336.8	0	0	0	0	0	0	0	0	60652.4	0	0	0	0	0
YRIQDGEKKPIGWDTDISWLTG	606	627	3	0	860.103	7	19					-1
YRIQDGEKKPIGWDTDISWLTGEEL	606	630	2	0	1475.24	7	22	11.5883	12.1362	1479.89	7.5554	1	1	1.37586	1.30371	1	-5	0.357825		0	224637	0	460349	4.20907e+06	2.12924e+07	4.40221e+07	6.6066e+07	6.70561e+07	6.51247e+07	5.82337e+07	7.02632e+07	6.55894e+07	3.51631e+07	5.93479e+06	867142	0	167470	0	0	218081	260298	0	0	0	0	0	0	0	160745
YRIQDGEKKPIGWDTDISWLTGEEL	606	630	3	0	983.826	7	22	11.4944	12.2303	986.7	6.86138	0.6	0					0.359634		254317	1.04449e+06	1.18844e+07	6.69127e+07	2.0124e+08	4.53308e+08	7.53903e+08	9.92235e+08	1.11163e+09	9.47716e+08	7.19325e+08	4.82877e+08	2.88128e+08	1.44579e+08	6.62344e+07	2.07107e+07	6.91167e+06	2.77764e+06	1.0281e+06	811725	2.45806e+06	261807	200072	4.67603e+07	530175	121687	8.46525e+07	87420.6	524678	9.57391e+06
RIQDGEKKPIGWDTD	607	621	2	0	879.444	6	12	6.0673	6.48792	882.384	4.85375	1	0	1.71435	0.831693	1	-2	0.873209		176664	148095	1.01663e+07	4.43031e+07	9.18351e+07	1.15895e+08	1.07301e+08	6.58269e+07	3.20283e+07	1.08389e+07	7.71646e+06	2.35241e+06	4.60743e+06	479457	774746	0	0	4.43797e+06	9.11831e+06
RIQDGEKKPIGWDTD	607	621	3	0	586.632	6	12	6.12957	6.6125	588.417	4.32924	1	0	1.47202	1.06273	1	1	0.116934		0	828535	2.17111e+07	8.11339e+07	1.55136e+08	1.89895e+08	1.71261e+08	1.09856e+08	4.81001e+07	1.58041e+07	3.62324e+06	1.78257e+06	480142	107220	1.05542e+06	0	0	915616	0
RIQDGEKKPIGWDTD	607	621	4	0	440.226	6	12					-1
RIQDGEKKPIGWDTDISW	607	624	2	0	1072.54	6	15	9.65205	9.68317	1075.74	5.12713	0.3	0					0.679261		0	0	0	0	1.36938e+06	1.57163e+06	3.05067e+06	2.08393e+06	1.52184e+06	0	0	0	0	0	0	0	0	0	238806	0	0	0
RIQDGEKKPIGWDTDISW	607	624	3	0	715.364	6	15	9.63648	10.0568	717.278	4.46612	1	0	1.12257	0.830519	1	1	0.248079		5.77408e+06	164937	4.03158e+06	3.47675e+07	7.16016e+07	1.02101e+08	9.13818e+07	8.21615e+07	4.85172e+07	4.03372e+06	3.32147e+06	1.35601e+06	678494	0	0	873409	0	0	3.90569e+06	0	0	149354
RIQDGEKKPIGWDTDISWL	607	625	2	0	1129.08	6	16					-1
RIQDGEKKPIGWDTDISWL	607	625	3	0	753.059	6	16					-1
RIQDGEKKPIGWDTDISWL	607	625	4	0	565.046	6	16					-1
RIQDGEKKPIGWDTDISWLTG	607	627	3	0	805.748	7	18					-1
RIQDGEKKPIGWDTDISWLTGEEL	607	630	2	0	1393.7	7	21	11.4476	12.0736	1397.94	6.81189	1	0	1.27024	1.59313	1	-2	0.2978		0	0	498384	4.38023e+06	3.01628e+07	6.73342e+07	1.08433e+08	1.36191e+08	1.41499e+08	1.1576e+08	8.81499e+07	6.96436e+07	5.98869e+07	3.82113e+07	1.50019e+07	1.37679e+06	454253	150104	0	0	0	0	722684	197747	697970	638674	0	0	238281
RIQDGEKKPIGWDTDISWLTGEEL	607	630	3	0	929.471	7	21	11.4163	12.1989	932.065	6.12707	1	0	1.08943	2.17359	1	1	0.0724511		1.37856e+07	2.04082e+06	3.02181e+07	1.98255e+08	3.62669e+08	7.98432e+08	1.29484e+09	1.5966e+09	1.6781e+09	1.36704e+09	9.26716e+08	5.35458e+08	2.86146e+08	9.30561e+07	3.90867e+07	2.35066e+07	1.74104e+06	1.41775e+06	1.55837e+06	610262	509516	1.06889e+06	801374	627024	700489	485541	255134	1.19033e+06	342212
RIQDGEKKPIGWDTDISWLTGEEL	607	630	4	0	697.355	7	21	11.432	12.1362	699.343	6.29735	1	0	1.13439	1.8833	1	1	0.180747		693771	984512	1.00006e+06	1.09467e+07	4.35724e+07	9.88216e+07	1.66114e+08	2.08207e+08	2.12865e+08	1.76238e+08	1.17694e+08	6.11597e+07	3.0782e+07	7.46098e+06	3.03974e+06	437561	1.11954e+06	444245	139134	161431	770325	145487	960881	0	4.23511e+06	58374.2	3.73235e+06	299057	1.38227e+06
RIQDGEKKPIGWDTDISWLTGEELHV	607	632	3	0	1008.18	7	23					-1
TDISWLTGEEL	620	630	1	0	1263.61	5	9	11.1044	12.576	1270.5	6.1446	0.4	0					1.55016		2.19159e+06	5.17028e+07	1.24004e+08	1.44897e+08	8.86567e+07	1.26343e+08	1.14378e+09	2.16498e+09	1.16674e+09	2.88263e+08	3.29547e+07	2.90818e+06	4.32363e+06	5.00497e+07	3.47034e+07
TDISWLTGEEL	620	630	2	0	632.309	5	9	11.1978	11.6977	634.133	2.90247	0.6	0					0.493117		5.08655e+06	3.32056e+07	6.80796e+07	6.84307e+07	4.07528e+07	1.32825e+07	3.85778e+06	1.0875e+06	3.91124e+06	1.15455e+07	1.12945e+07	5.12141e+06	1.44839e+06	407533	951282
ISWLTGEELHV	622	632	2	0	642.335	5	9					-1
LTGEEL	625	630	1	0	661.34	4	4	5.80268	6.58137	662.67	0.9532	1	0	0.793006	2.1592		1	0.155229		2.63236e+08	6.47779e+08	4.08749e+08	1.33112e+08	1.59591e+07	795544	129477	1.38596e+06	1.04994e+06
LTGEELHV	625	632	2	0	449.237	4	6	6.84627	6.89303	450.465	1.93427	0.4	1					0.809817		308133	1.08749e+06	488294	0	118367	0	662491	0	0	0	0
[truncated: 22 more columns]
