# Supplementary material for: Unveiling the domain-specific and RAS isoform-specific details of BRAF kinase regulation
Source: eLife. 2023 Dec 27;12:RP88836. doi: 10.7554/eLife.88836 (PMC10752582; doi:10.7554/eLife.88836)
Supplement: Figure 2—source data 1. — Also applies to plots presented in Supplementary file 1 and Figure 2—figure supplement 1 and Figure 2—figure supplement 3. [file elife-88836-fig2-data1.zip › Figure 2- source data 1/(BRAF_N2_BRAF-N2-allH.mzXML) ExMS2_FinalTable.xls]

## Sheet: Sheet1
Sequence	START	END	Charge	ModMass	Monoisotopic m/z	maxND	maxD	RT Range(start, unit: min)	RT Range(end)	Centroid m/z	Delta Mass	Flag#1:Skip-tests	Flag#2:Unimodality check	Flag#3:Back exchange prediction check	Flag#4:Elution RT width check	Flag#5:Unique peptide RT/deltaD consistency check	Flag#6:Common-end peptides centroid subtraction check	Flag#7:Centroid shift within RT range check	Flag#8:Data multiple assignment check	Isotopic Envelope Amplitudes(start from this column(the Monoisotopic) to nonzero end):
GSSHHHHHHGTKTEEGKL	2	19	2	0	1008.48	6	16	3.80615	4.36852	1009.04	-0.0299148	1	0	-0.21468	0.831565	1	1	0.0278145		5.77851e+08	6.21548e+08	3.44837e+08	1.32674e+08	4.04154e+07	9.62076e+06	749755	0	233126	0	60734.6	15185.2	41317.9	0	4650.9	6893.74	31256.9	93407.2	132689	49316.2	10928.1	8983.8	78369.3
GSSHHHHHHGTKTEEGKL	2	19	3	0	672.656	6	16	3.78412	4.41825	673.035	-0.0178959	1	0	-0.202217	1.06971	1	1	0.00670763		3.38914e+09	3.46522e+09	2.01416e+09	7.84448e+08	2.53573e+08	6.42055e+07	1.22793e+07	1.02529e+06	822466	0	35424.3	149666	0	0	337396	399978	184222	238984	268576	75547.7	0	0	5134.73
GSSHHHHHHGTKTEEGKL	2	19	4	0	504.744	6	16	3.78412	4.35733	505.034	0.00716089	1	0	-0.176234	0.867569	1	1	0.0832609		7.25271e+08	7.46349e+08	4.3366e+08	1.68615e+08	5.29895e+07	1.28135e+07	1.44675e+06	70228.5	138679	39681.8	13168.1	0	0	0	5567.97	0	131865	27146.4	2.92791e+06	176385	60005.3	0	628797
GSSHHHHHHGTKTEEGKL	2	19	5	0	403.997	6	16	3.82572	4.16907	404.224	-0.0159117	1	0	-0.200159	0.104785	1	1	0.00624211		4.51364e+08	4.72732e+08	2.72044e+08	1.06921e+08	3.25197e+07	8.75229e+06	1.03808e+06	167789	81150.4	52568.1	0	32208.8	0	148755	38201.9	0	9928.95	0	0	36669	46107.4	27615.2	0
GSSHHHHHHGTKTEEGKLVIWINGDKGYNGL	2	32	4	0	862.178	8	29	8.7798	9.07982	862.856	0.680577	0.6	0					0.2297		3.52122e+07	8.14458e+07	7.65436e+07	4.76856e+07	2.71667e+07	8.21367e+06	1.55133e+06	294538	369655	0	201741	322947	0	1.43094e+06	0	657035	291769	270435	237164	0	342595	0	0	0	0	184889	986111	0	0	0
VIWINGDKGY	20	29	1	0	1164.6	5	8	8.64157	8.84275	1165.88	0.56259	1	0	0.983093	-0.366977	1	-1	0.666954		2.29914e+07	1.49525e+07	3.35387e+06	2.96123e+06	0	0	0	3.97326e+06	0	0	0	305140	0	0
VIWINGDKGY	20	29	2	0	582.806	5	8	8.57867	9.09102	583.59	0.853494	0.6	0					0.29976		2.75509e+08	1.74244e+08	5.70127e+07	1.48458e+07	1.74764e+06	1.46146e+06	230001	333803	333618	5.48639e+07	0	5.7956e+06	175567	198179
VIWINGDKGYNG	20	31	2	0	668.338	5	10	7.88935	8.2986	669.223	0.966818	1	1	1.4204	0.323466		-7	0.283863		2.15842e+08	1.59172e+08	7.07112e+07	1.7176e+07	1.25594e+06	117466	6.80447e+07	9.01842e+06	1.62726e+07	133736	679372	393070	720080	0	480336	0
VIWINGDKGYNGL	20	32	1	0	1448.75	5	11	9.44935	10.0965	1449.58	-0.0502736	1	0	-0.259487	1.11285	1	-2	0.169407		7.93958e+08	6.49143e+08	2.72518e+08	7.60508e+07	6.32034e+06	0	0	0	547962	0	0	0	340708	0	1.14341e+06	671726	0
VIWINGDKGYNGL	20	32	2	0	724.88	5	11	9.39922	10.0965	725.312	-0.011689	1	0	-0.20129	1.27921	1	-2	0.0143991		1.42215e+10	1.16472e+10	5.19929e+09	1.59434e+09	2.76852e+08	4.70477e+07	7.50997e+06	2.17648e+06	2.00695e+06	580677	558634	765105	1.34716e+06	1.03691e+07	832855	354188	534745
VIWINGDKGYNGLAE	20	34	2	0	824.92	5	13	9.14255	9.43662	825.476	0.12543	0.6	0					0.169067		1.1382e+08	1.03501e+08	4.9517e+07	1.45677e+07	2.52505e+06	0	130772	0	541809	511696	208824	2.42483e+06	0	422733	0	733148	0	543970	0
VIWINGDKGYNGLAEVGKKFEKDTG	20	44	3	0	913.476	7	23					-1
VIWINGDKGYNGLAEVGKKFEKDTGIKV	20	47	3	0	1026.89	7	26					-1
VIWINGDKGYNGLAEVGKKFEKDTGIKV	20	47	4	0	770.421	7	26	10.6481	11.0777	770.946	0.247664	1	0	-0.0256198	0.390885	1	-1	0.132336		7.93545e+07	1.24738e+08	1.14822e+08	7.04099e+07	3.1494e+07	1.17623e+07	2.26228e+06	106506	498198	0	0	204586	0	123661	204962	111546	4.1418e+06	163026	0	411868	296960	108783	0	214670	0	215450	144315	111674	390063	351951
VIWINGDKGYNGLAEVGKKFEKDTGIKV	20	47	5	0	616.538	7	26	10.6353	10.9043	616.927	0.0889431	1	0	-0.126903	-0.14177	1	-1	0.0771925		1.48176e+07	2.72896e+07	2.73973e+07	1.74785e+07	6.11309e+06	1.19375e+06	239156	141917	0	101472	0	0	0	0	0	99109	0	189148	0	28620.6	111878	83204.2	29974.3	49583.4	91767.6	89705	0	0	0	0
VIWINGDKGYNGLAEVGKKFEKDTGIKVTVEHPDKL	20	55	3	0	1333.38	9	33	9.98125	10.5842	1334.21	0.0649887	1	0	-0.150986	0.966236	0	-3	0.140211		1.96523e+08	4.30484e+08	5.17134e+08	3.97701e+08	2.36216e+08	1.16127e+08	4.79707e+07	5.98789e+06	4.29857e+06	1.02345e+06	9.64788e+06	888610	5.22664e+06	6.06854e+06	78685.3	0	864198	0	0	359348	0	0	324140	0	0	295783	0	0	0	0
VIWINGDKGYNGLAEVGKKFEKDTGIKVTVEHPDKL	20	55	4	0	1000.29	9	33	9.98125	10.6099	1000.94	0.188389	1	0	-0.0889448	1.05146	0	-3	0.0610473		8.118e+08	1.95957e+09	2.18599e+09	1.66679e+09	1.07778e+09	5.09853e+08	2.16847e+08	7.72467e+07	2.12746e+07	0	640395	1.73383e+06	7.25642e+06	3.41145e+06	1.19416e+07	5.2806e+06	1.37645e+06	637008	0	91443.1	0	322724	375484	0	1.20155e+06	5.56969e+06	610788	3.66073e+06	0	4.2413e+06
VIWINGDKGYNGLAEVGKKFEKDTGIKVTVEHPDKL	20	55	5	0	800.434	9	33					-1
VIWINGDKGYNGLAEVGKKFEKDTGIKVTVEHPDKL	20	55	6	0	667.196	9	33	9.98125	10.5713	667.738	0.846644	1	0	0.242001	0.923318	-1	-1	0.144419		3.12683e+08	7.1296e+08	8.6184e+08	6.66606e+08	3.98005e+08	1.91349e+08	7.73542e+07	2.59981e+07	8.04438e+06	2.82929e+06	3.58727e+06	1.3921e+06	505666	2.37112e+06	665289	361022	623839	177319	117175	275851	0	61475.9	123504	421168	0	4.78649e+06	0	455851	751185	2.79855e+07
VIWINGDKGYNGLAEVGKKFEKDTGIKVTVEHPDKL	20	55	7	0	572.026	9	33	9.98125	10.4161	572.421	0.359862	1	0	-0.00273479	0.408361	1	-2	0.295764		1.50405e+08	3.3431e+08	3.71806e+08	2.90884e+08	1.82259e+08	8.23337e+07	3.83035e+07	9.28096e+06	1.77385e+06	551377	546267	73156.2	264019	0	495211	351272	194729	118723	0	596572	452539	0	0	0	0	0	0	0	0	0
INGDKGYNGLAEVGKKFEKDTGIKVTVEHPDKLEEKFPQVAA	23	64	3	0	1533.81	9	38					-1
NGDKGYNGLAEVGKKFEKDTGIKVTVE	24	50	3	0	966.173	7	25	9.5127	9.85653	966.789	0.146839	1	0	-0.0862107	0.106389			0.0987312		1.55909e+08	2.83678e+08	2.39693e+08	1.37395e+08	6.25216e+07	2.04313e+07	947611	0	721023	2.22541e+06	1.69172e+06	0	0	306545	290730	890973	217332	354604	2202.49	288170	255236	551001	324523	0	0	450349	0	770807	0	245885
NGLAEVGKKFEKDTGIKVTVEHPDKL	30	55	3	0	951.522	7	23	8.91192	8.98017	953.261	3.52946	0.4	1					0.327223		4.84507e+06	6.65378e+06	6.76122e+06	1.27718e+07	1.49163e+07	1.28821e+07	5.12629e+06	0	0	0	0	0	0	0	271367	0	347649	0	0	0	12032.1	7.126e+06	0	0	0	0	0	0	0	0
NGLAEVGKKFEKDTGIKVTVEHPDKLEEKFPQVAATGDGPDIIF	30	73	4	0	1192.63	9	39	10.3695	10.699	1193.41	0.27436	1	0	-0.0669431	0.058881		-4	0.163384		2.52009e+07	6.16962e+07	8.23933e+07	7.50824e+07	5.70593e+07	3.21487e+07	1.45855e+07	2.82516e+06	1.1316e+06	0	0	0	0	0	0	258375	383545	284470	0	0	787791	983678	610097	0	400726	0	0	307964	531796	318263
LAEVGKKFEKDTGIKVTVEHPDKL	32	55	3	0	894.501	7	21					-1
LAEVGKKFEKDTGIKVTVEHPDKL	32	55	4	0	671.127	7	21					-1
LAEVGKKFEKDTGIKVTVEHPDKLEEKFPQVAATGDGPDIIF	32	73	5	0	920.091	9	37					-1
AEVGKKFEKDTG	33	44	2	0	654.843	5	10	4.02872	4.52745	656.369	2.28768	0.6	1					1.15745		2.60775e+07	1.65806e+07	5.60592e+06	1.04585e+06	0	51735.3	0	0	0	691611	3.89245e+06	6.56864e+06	3.26331e+06	589528	0	0
AEVGKKFEKDTGIKV	33	47	2	0	824.967	5	13	6.7719	7.14473	825.425	-0.0591043	0.6	0					0.0784893		1.37158e+08	1.16851e+08	5.68484e+07	1.86273e+07	3.80952e+06	156467	0	0	0	59187.9	0	0	0	116084	0	0	0	9950.22	0
AEVGKKFEKDTGIKV	33	47	3	0	550.314	5	13	6.75893	7.15695	550.633	-0.0181067	0.6	0					0.772494		1.93346e+08	1.74141e+08	8.03219e+07	2.67013e+07	6.27928e+06	1.05296e+06	81369.9	0	0	1.06165e+06	117681	116633	0	54773.4	0	90797.6	0	78860	0
AEVGKKFEKDTGIKVTVEHPDKL	33	55	3	0	856.806	7	20	6.96295	7.50477	857.312	-0.00886897	1	0	-0.191017	0.763372	0	-1	0.00910938		2.94944e+09	4.13322e+09	3.06814e+09	1.59399e+09	6.36599e+08	2.18656e+08	5.65597e+07	1.08458e+07	1.579e+06	0	0	415949	0	0	0	170557	95068.6	0	228802	0	0	0	57029.9	332979	537981	123367	296898	0
AEVGKKFEKDTGIKVTVEHPDKL	33	55	4	0	642.856	7	20	7.0512	7.16987	644.304	4.26424	0.4	1					0.139715		6.12644e+08	8.46829e+08	6.46209e+08	3.35384e+08	1.36709e+08	4.18719e+07	1.11776e+07	2.85746e+06	0	108999	233525	0	0	0	0	0	0	0	9.13348e+08	0	0	0	0	141353	0	0	0	230478
AEVGKKFEKDTGIKVTVEHPDKL	33	55	5	0	514.486	7	20	7.03383	7.47908	514.785	-0.0354142	1	0	-0.213038	0.442928	0	-2	0.0175927		4.01808e+08	5.63375e+08	3.96054e+08	2.10419e+08	7.91324e+07	2.87652e+07	6.86261e+06	627354	0	0	0	0	0	0	77735.9	0	29178	0	0	98575.1	0	0	0	180046	210238	0	102002	0
AEVGKKFEKDTGIKVTVEHPDKL	33	55	6	0	428.907	7	20	6.97592	7.20775	429.157	-0.0212154	1	0	-0.201259	-0.265269	0	-1	0.0158473		8.34093e+07	1.15847e+08	8.97553e+07	4.43871e+07	1.75563e+07	5.36524e+06	183588	44708.9	0	0	0	107869	0	0	217378	0	0	77075.5	0	0	158899	0	0	0	0	0	0	0
AEVGKKFEKDTGIKVTVEHPDKLEEKFPQVAATGDGPDIIF	33	73	3	0	1495.12	9	36	9.56322	10.0377	1496.03	0.0503687	1	0	-0.160446	0.53988	-1	-4	0.0826986		3.21792e+08	8.43609e+08	1.09824e+09	1.00496e+09	6.58269e+08	3.38478e+08	1.48285e+08	4.90118e+07	3.0306e+07	1.19826e+06	0	2.37511e+06	0	0	0	0	0	1.00389e+06	0	0	0	0	0	0	0	0	0	51628.5	0	611625
AEVGKKFEKDTGIKVTVEHPDKLEEKFPQVAATGDGPDIIF	33	73	4	0	1121.59	9	36	9.5127	10.4803	1122.28	0.0650731	1	0	-0.15367	2.17645	-1	-4	0.0441099		2.20713e+09	5.49605e+09	6.98503e+09	6.05085e+09	3.99014e+09	2.19568e+09	1.01332e+09	4.38401e+08	1.48357e+08	7.38788e+07	8.53702e+06	1.17221e+07	952721	1.13138e+08	615481	1.88349e+06	840820	3.82674e+07	1.37304e+06	223701	3.02368e+06	3.14216e+06	674171	0	376253	324130	72283	389780	1.25955e+06	822929
AEVGKKFEKDTGIKVTVEHPDKLEEKFPQVAATGDGPDIIF	33	73	5	0	897.474	9	36	9.56322	10.3567	898.007	-0.0182636	1	0	-0.192077	1.59833	-1	-5	0.020888		8.95338e+08	2.29528e+09	2.79877e+09	2.50324e+09	1.71657e+09	8.98619e+08	4.38962e+08	1.65555e+08	5.26622e+07	1.05192e+07	3.97725e+06	545281	174796	0	0	675474	222444	0	551892	181784	841144	0	0	0	392952	584829	180810	278697	873819	0
AEVGKKFEKDTGIKVTVEHPDKLEEKFPQVAATGDGPDIIF	33	73	6	0	748.063	9	36	9.65808	10.0126	748.612	0.608914	1	0	0.0969676	0.141785	-3	-3	0.245231		2.58865e+08	6.39943e+08	7.92207e+08	7.13811e+08	4.85345e+08	2.55882e+08	1.24385e+08	4.69386e+07	1.3045e+07	4.47981e+06	392952	111383	0	0	0	162423	0	0	0	202659	1.17824e+08	53020.5	50422.6	399102	0	158957	2.40275e+06	6576.84	0	0
AEVGKKFEKDTGIKVTVEHPDKLEEKFPQVAATGDGPDIIF	33	73	7	0	641.34	9	36	9.70372	10.0709	641.986	1.83088	1	0	0.660131	0.183984	-3	-2	0.249896		1.97275e+07	7.15037e+07	9.02507e+07	7.34086e+07	4.79948e+07	2.51801e+07	9.34725e+06	2.71354e+06	320808	0	0	454156	121655	0	98308.5	0	0	0	0	453189	140073	652714	0	0	0	265399	0	0	0	0
VGKKFEKDTGIKVTVEHPDKL	35	55	3	0	790.113	6	18	6.64048	7.00098	790.61	0.0812612	1	0	-0.108759	0.161695		0	0.0764215		7.90794e+07	1.43412e+08	7.23461e+07	3.43005e+07	2.0472e+07	2.28396e+06	162635	79379.4	0	0	0	0	0	2.46055e+06	0	0	544560	0	0	50945.3	9657.66	0	0	0	0
VGKKFEKDTGIKVTVEHPDKLEEKFPQVAATGDGPDIIF	35	73	4	0	1071.57	9	34	9.56322	9.90752	1072.26	0.183795	1	0	-0.0939724	0.107938	1	-2	0.162673		3.47599e+07	1.10925e+08	1.24356e+08	1.08936e+08	5.72411e+07	3.20366e+07	5.10512e+06	3.23345e+06	336835	0	260800	0	307529	0	0	0	617557	342265	0	0	502590	0	0	0	0	0	0	0	0	0
VGKKFEKDTGIKVTVEHPDKLEEKFPQVAATGDGPDIIF	35	73	5	0	857.458	9	34	9.63283	9.84373	858.072	0.493879	1	0	0.057341	-0.334734	1	-3	0.124921		1.24192e+07	3.3722e+07	4.41565e+07	3.3811e+07	2.32025e+07	1.54472e+07	2.81188e+06	520883	259948	0	473395	0	0	0	0	497004	192832	0	0	0	0	0	0	0	0	129126	0	853244	0	0
IKVTVEHPDKL	45	55	2	0	639.874	5	8	6.34037	6.60712	640.165	-0.181171	1	0	-0.559389	-0.149402		-1	0.111854		1.86123e+07	1.22042e+07	3.44141e+06	0	0	13937.7	0	0	75410.8	15524.6	0	0	0	0
TVEHPDKL	48	55	1	0	938.494	4	5	5.46957	5.5671	939.365	0.325634	0.4	0					3.48836		2.82921e+06	0	0	76864.2	0	74181.9	0	0	277888	0
TVEHPDKL	48	55	3	0	313.503	4	5	4.98363	5.29535	313.841	0.469759	1	0	1.37511	-0.000186057	1	-1	0.311124		9.47214e+06	3.2215e+06	818929	0	0	1.04676e+06	0	0	661843	0
TVEHPDKLEEKFPQVAATGDGPDIIF	48	73	3	0	951.815	7	21	10.1895	10.7119	953.294	2.73056	0.6	0					0.321695		1.91845e+08	3.02338e+08	2.32328e+08	1.36964e+08	5.785e+07	1.18536e+07	4.13118e+06	185471	1.95104e+07	0	636551	6.6647e+06	364055	0	710113	275227	0	1.24718e+06	186339	0	1.13563e+06	163251	0	1.07822e+06	0	2.06068e+07	4.08699e+07	3.52489e+07	1.50534e+07
LEEKFPQVAATGDGPDIIFWAHDRFGGYAQSGLLAEIT	55	92	4	0	1030.77	9	34	12.3166	12.9026	1031.49	0.385944	1	0	0.00467112	0.910044			0.171487		8.42448e+07	2.06556e+08	2.69828e+08	2.29859e+08	1.64021e+08	9.88533e+07	3.66531e+07	1.25196e+07	4.50802e+06	203901	241199	0	206442	119188	423498	133249	67559.6	155758	111820	572732	9976.61	447372	1.4081e+06	1.54415e+06	241360	1.4648e+06	155241	648000	128329	255078
EEKFPQVAATGDGPDIIF	56	73	2	0	967.481	6	14	10.3695	11.2333	968.573	1.02336	1	0	1.02911	1.83194	1	-5	0.75128		7.79427e+09	8.48e+09	4.89906e+09	1.94728e+09	5.99971e+08	1.60203e+08	4.12944e+07	7.87782e+06	2.80371e+06	4.87422e+07	2.79206e+07	859304	321304	492867	2.46788e+06	1.65608e+06	7.23108e+08	6.60658e+08	2.15329e+08	3.15184e+07	3.73198e+06
EEKFPQVAATGDGPDIIF	56	73	3	0	645.323	6	14	10.3824	11.2333	646.108	1.19358	1	0	1.23083	1.78897	1	-6	0.630105		7.28068e+08	7.54471e+08	4.34723e+08	1.54627e+08	4.67254e+07	9.31883e+06	8.77366e+06	5.6688e+06	880755	2.67562e+06	168465	0	515700	0	199226	568842	8.05825e+07	7.37889e+07	2.14977e+07	2.79064e+06	313887
WAHDRFGG	74	81	2	0	473.22	4	6	6.4292	7.06322	473.48	-0.0461591	1	0	-0.311298	1.06933	1	1	0.018942		7.80585e+08	3.95434e+08	1.08331e+08	1.88848e+07	1.16885e+06	89418.9	0	120238	258961	0	0
WAHDRFGG	74	81	3	0	315.816	4	6	6.4675	6.918	316.097	0.27761	1	0	0.583984	0.460349	1	1	0.221552		5.10409e+07	2.41565e+07	3.91431e+06	144810	6.7642e+06	0	0	441905	0	0	1.10608e+06
WAHDRFGGY	74	82	1	0	1108.5	5	7	7.77005	8.12258	1109.52	0.339404	1	0	0.620784	0.135259	1	0	0.664129		1.90631e+08	1.12615e+08	3.51278e+07	5.5238e+06	4.0244e+06	2.65686e+06	221516	21871.4	1.66611e+06	214492	0	1.08955e+07	342164
WAHDRFGGY	74	82	2	0	554.752	5	7	7.77005	8.42007	555.07	-0.0439075	1	0	-0.287728	1.12242	1	1	0.0206157		1.79014e+09	1.07398e+09	3.65738e+08	8.05759e+07	1.22652e+07	0	74542.5	118889	60165.8	315516	115147	403369	83863.9
WAHDRFGGY	74	82	3	0	370.17	5	7	7.77005	8.33697	370.381	-0.0467082	1	0	-0.294366	0.846663	1	1	0.0485431		2.57114e+08	1.49076e+08	4.67597e+07	7.93272e+06	302397	0	87754.1	0	0	2.4966e+06	0	72263.4	120042
WAHDRFGGYAQSGL	74	87	1	0	1564.73	5	12	8.39927	8.91192	1565.5	-0.164744	1	0	-0.411434	0.666586	1	0	0.26825		1.2032e+08	1.15223e+08	4.26683e+07	4.27507e+06	668639	0	420993	0	0	0	0	0	0	0	0	0	0	0
WAHDRFGGYAQSGL	74	87	2	0	782.868	5	12	8.38632	8.96763	783.454	0.233839	1	0	0.139644	0.894448	1	1	0.313958		9.14057e+09	8.18267e+09	3.86073e+09	1.24006e+09	3.97142e+08	6.79464e+07	1.98622e+08	1.64025e+08	8.59216e+07	6.33464e+07	3.26969e+07	8.37033e+06	1.1593e+06	1.40697e+08	433724	8.51752e+06	165055	0
WAHDRFGGYAQSGL	74	87	3	0	522.248	5	12	8.38632	8.99787	522.564	0.0113244	1	0	-0.168003	0.994774	1	1	0.0253693		5.04788e+09	4.33066e+09	2.06817e+09	6.45571e+08	1.60788e+08	3.06825e+07	6.86681e+06	288817	298297	1.75274e+07	1.11429e+07	2.86822e+06	370914	0	0	7.75134e+06	21086.5	0
WAHDRFGGYAQSGLL	74	88	2	0	839.41	5	13	9.44935	10.1398	839.946	0.059701	1	0	-0.107467	1.25665	1	1	0.0594089		3.42093e+09	3.47095e+09	1.65275e+09	5.25816e+08	1.36395e+08	2.45329e+07	5.87124e+06	148996	151443	1.66135e+07	1.40356e+07	3.48627e+06	2.35779e+06	512595	1.54206e+07	8.05807e+06	2.68707e+06	1.36235e+06	5.77826e+06
WAHDRFGGYAQSGLL	74	88	3	0	559.943	5	13	9.44935	10.1398	560.398	0.355114	1	0	0.269552	1.25665	1	1	0.369633		2.28012e+09	2.21876e+09	1.07463e+09	3.68249e+08	9.0787e+07	1.54994e+07	928689	1.43604e+06	0	1.32469e+07	7.72161e+06	1.77889e+06	172268	0	0	147215	1.44026e+08	312193	37306.7
WAHDRFGGYAQSGLLA	74	89	2	0	874.929	6	14	9.15367	9.47432	875.728	0.541174	0.6	0					0.137306		1.11756e+08	1.13321e+08	5.99194e+07	1.84455e+07	4.00993e+06	1.45227e+07	1.02013e+07	2.26277e+06	0	5.69886e+06	0	0	0	0	0	383152	0	757552	855015	283873	0
WAHDRFGGYAQSGLLA	74	89	3	0	583.622	6	14	9.11193	9.41145	583.964	-0.0287754	0.6	0					0.130419		9.0658e+07	9.19801e+07	4.47846e+07	1.60816e+07	1.81747e+06	222271	0	0	0	129234	94899.1	0	0	154255	0	0	0	0	0	0	501424
YAQSGL	82	87	1	0	638.314	4	4	5.10722	5.89988	638.815	0.128572	1	0	0.34963	1.59579		1	0.652579		2.6613e+08	7.72943e+07	1.27922e+07	582457	21378.8	1.11738e+07	3.92877e+06	79212.3	128046
AQSGLL	83	88	1	0	588.335	3	4					-1
LAEITPDKA	88	96	1	0	957.525	4	6	5.05703	5.61358	958.065	-0.0170364	1	0	-0.230768	0.812263	1	1	0.0425804		5.86786e+08	2.99707e+08	8.98953e+07	1.54734e+07	1.57454e+06	348551	0	0	0	79738.4	0
LAEITPDKA	88	96	2	0	479.266	4	6	5.05703	5.70053	479.525	-0.0383927	1	0	-0.289823	1.1008	1	1	0.0165616		2.67748e+09	1.26634e+09	3.79143e+08	7.92111e+07	2.60001e+06	244694	251738	0	52821	0	40559.4
LAEITPDKAFQDKL	88	101	2	0	794.933	5	11	8.46337	8.99787	795.565	0.317949	1	0	0.295898	0.739093	1	0	0.348975		5.67774e+08	5.06233e+08	2.33251e+08	1.08741e+08	6.99985e+07	2.40853e+07	573029	862005	5.31583e+06	1.81305e+07	185559	844327	354653	239235	0	0	186532
LAEITPDKAFQDKL	88	101	3	0	530.291	5	11	8.70375	8.89295	530.617	0.0329411	0.6	0					0.0266392		2.32054e+08	2.10562e+08	8.95669e+07	2.94927e+07	8.89118e+06	589114	1.22884e+06	0	2.50679e+06	1.89545e+06	78635.6	104490	0	0	0	0	0
LAEITPDKAFQDKLYPFT	88	105	2	0	1049.05	6	14					-1
LAEITPDKAFQDKLYPFT	88	105	3	0	699.702	6	14	10.1511	10.8529	700.134	0.0115115	0.6	0					0.171606		4.52186e+08	5.17886e+08	3.16865e+08	1.28525e+08	4.31289e+07	9.87718e+06	808574	275276	979306	1.07276e+06	3.15197e+06	3.41949e+06	1.84112e+06	855078	768570	319292	99557	0	158255	0	550538
LAEITPDKAFQDKLYPFTW	88	106	2	0	1142.09	6	15	11.8405	12.7142	1142.77	-0.0497389	1	0	-0.238675	1.86474	1	0	0.176217		3.86775e+08	5.17058e+08	3.33561e+08	1.47394e+08	4.63124e+07	1.13089e+07	913849	801322	123547	542898	174665	316476	0	1.76278e+06	2.65431e+06	566617	117144	299229	204295	387538	0	0
LAEITPDKAFQDKLYPFTW	88	106	3	0	761.728	6	15	11.9813	12.6604	762.187	-0.0409319	1	0	-0.228933	1.21887	1	1	0.0532348		6.50422e+08	8.55472e+08	5.80424e+08	2.63208e+08	9.46516e+07	1.56014e+07	5.40647e+06	2.14484e+06	456119	561882	161338	938335	222900	380045	348415	288558	485449	622685	263266	465254	219915	326504
LAEITPDKAFQDKLYPFTWD	88	107	2	0	1199.6	7	16	11.3541	12.1518	1200.34	-0.00134331	0.6	0					0.0439306		1.57052e+09	2.17761e+09	1.58119e+09	7.72027e+08	2.9608e+08	9.66974e+07	3.01761e+07	2.65324e+06	621141	0	1.20701e+06	1.91244e+06	3.69036e+06	0	1.15906e+06	217529	352093	165303	178723	0	243165	0	45517.2	50570.7
LAEITPDKAFQDKLYPFTWD	88	107	3	0	800.07	7	16	11.3541	12.1647	800.568	0.00997788	0.6	0					0.0168305		3.6818e+09	5.11847e+09	3.73542e+09	1.89892e+09	7.30481e+08	2.31971e+08	6.37038e+07	1.71392e+07	2.30625e+06	928003	661377	700947	526551	960269	159796	812652	663111	462842	96865.7	806700	123952	770863	795244	464492
LAEITPDKAFQDKLYPFTWDA	88	108	2	0	1235.12	7	17	11.4024	11.8146	1235.88	-0.00783404	1	0	-0.191305	0.333366	1	-1	0.0293235		4.47612e+08	6.17409e+08	4.44363e+08	2.34042e+08	9.05828e+07	3.12562e+07	9.00257e+06	2.77274e+06	193394	0	827977	498384	0	164327	248813	428730	177660	421419	0	0	0	0	0	0	0
LAEITPDKAFQDKLYPFTWDA	88	108	3	0	823.749	7	17	11.4606	12.1647	824.367	0.330415	0.6	0					0.122128		1.47095e+09	2.12845e+09	1.49263e+09	7.96785e+08	3.07344e+08	9.66597e+07	2.63788e+07	5.72331e+06	3.34582e+08	1.18341e+06	700810	1.23257e+07	253191	855770	622975	316534	158449	1.25291e+06	142976	90134.9	644191	0	280198	324697	109528
LAEITPDKAFQDKLYPFTWDAVRY	88	111	3	0	963.16	7	20					-1
LAEITPDKAFQDKLYPFTWDAVRYNGK	88	114	4	0	797.412	8	23	10.8658	11.3443	797.93	0.122892	0.6	0					0.107168		5.44523e+08	9.59015e+08	8.82864e+08	5.48824e+08	3.06001e+08	1.18733e+08	4.11577e+07	9.51557e+06	785945	1.00482e+06	621502	299772	997787	25658.3	301162	139424	118837	152732	246482	0	1.2563e+07	127436	0	63811.3	9.50319e+06	978524	206683	215118	192967	338975
LAEITPDKAFQDKLYPFTWDAVRYNGKL	88	115	3	0	1100.57	8	24	11.0357	11.7373	1101.25	-0.00529328	1	0	-0.187319	1.2937	1	-2	0.0140505		1.91386e+09	3.51678e+09	3.5997e+09	2.29505e+09	1.21669e+09	5.08837e+08	1.91331e+08	5.90102e+07	1.37123e+07	2.5843e+06	0	167611	1.75292e+06	30849.1	0	796934	0	283582	0	0	0	23533.2	128801	33938.3	111349	134525	809224	25010.5	0	204786
LAEITPDKAFQDKLYPFTWDAVRYNGKL	88	115	4	0	825.683	8	24	11.0357	11.8015	826.192	0.0122489	1	0	-0.175192	1.5068	1	-2	0.0160978		1.39758e+09	2.68493e+09	2.50334e+09	1.74955e+09	8.70326e+08	3.77546e+08	1.36427e+08	4.2659e+07	6.74071e+06	1.54399e+06	360642	236978	108642	137180	0	829663	208936	276141	1.43256e+06	777983	726650	222303	380255	16132.6	112772	289880	140004	899515	7.07256e+06	168853
LAEITPDKAFQDKLYPFTWDAVRYNGKL	88	115	5	0	660.748	8	24	11.0357	11.7373	661.157	0.0231382	1	0	-0.167664	1.2937	1	-2	0.0656765		2.25848e+08	4.24911e+08	4.11174e+08	2.75637e+08	1.35764e+08	5.3821e+07	1.56044e+07	4.54104e+06	1.77265e+06	0	0	1.27312e+06	151325	492972	150632	370643	857761	120637	315272	86568.9	0	86174.7	0	128596	94860	62270.8	103277	148333	1.4443e+06	0
AEITPDKA	89	96	1	0	844.441	4	5	3.66495	4.2689	844.87	-0.0550395	1	0	-0.366293	0.969554		1	0.0904212		1.45155e+08	6.10312e+07	1.40524e+07	1.77302e+06	13173.8	0	60790.6	0	0	0
AEITPDKAFQDKL	89	101	2	0	738.391	5	10	7.94998	8.23513	738.705	-0.245019	1	0	-0.590173	-0.0883442	0	1	0.124108		1.26009e+08	9.83141e+07	1.74262e+07	2.23233e+06	197338	0	116984	0	0	0	168189	0	0	0	600109	141029
AEITPDKAFQDKL	89	101	3	0	492.596	5	10	7.96272	8.5017	493.66	2.31675	0.4	1					0.396719		8.38432e+07	6.31113e+07	2.73641e+07	5.51702e+06	105148	0	0	0	194374	0	0	0	0	0	3.95077e+07	652551
AEITPDKAFQDKLYPFT	89	105	2	0	992.507	6	13	9.90752	9.9696	994.002	1.77817	1	0	2.08572	-0.828563	0	-8	0.654787		2.10463e+07	2.1972e+07	1.31066e+07	4.67787e+06	1.62669e+06	0	0	318634	263773	0	0	0	0	0	0	0	3.09877e+06	5.28562e+06	0	0
AEITPDKAFQDKLYPFT	89	105	3	0	662.007	6	13	9.805	9.9696	662.449	0.114975	1	0	-0.0369233	-0.488374	0	0	0.169399		3.30078e+07	3.69754e+07	2.28514e+07	6.86925e+06	860393	112397	0	0	0	0	123189	0	227889	362066	0	0	146786	1.01814e+06	0	0
AEITPDKAFQDKLYPFTW	89	106	2	0	1085.55	6	14	11.6262	12.0673	1086.23	0.0246276	1	0	-0.154474	0.429101	1	-1	0.17725		1.25985e+08	1.52081e+08	1.02572e+08	4.30193e+07	1.10444e+07	564294	3.34928e+06	207334	0	0	0	409778	843166	217213	543128	0	210291	0	533684	512526	14960.8
AEITPDKAFQDKLYPFTW	89	106	3	0	724.033	6	14	11.776	12.2438	724.499	0.0535817	1	0	-0.120161	0.517591	1	-1	0.0813282		1.58911e+08	2.04704e+08	1.37515e+08	5.87108e+07	2.52423e+07	3.45374e+06	211600	225601	354877	98439.8	11157.9	455007	0	0	96409.9	155783	809713	59616.8	478094	656467	4630.29
AEITPDKAFQDKLYPFTWD	89	107	2	0	1143.06	6	15	11.0907	11.8405	1143.78	0.0326735	1	0	-0.14752	1.45354	1	-2	0.183954		6.80691e+08	8.87843e+08	5.84245e+08	2.91323e+08	1.07836e+08	3.08449e+07	3.90086e+06	1.06737e+06	0	0	0	490616	0	9.40409e+06	208520	946908	0	1.12956e+06	0	214706	0	227933
AEITPDKAFQDKLYPFTWD	89	107	3	0	762.376	6	15	11.0907	11.7502	762.843	9.17087e-05	1	0	-0.183558	1.15417	1	-3	0.0461202		1.28497e+09	1.67078e+09	1.13009e+09	5.46958e+08	1.9611e+08	5.56895e+07	1.86891e+07	3.41367e+06	253501	1.24436e+06	426464	325838	746984	0	767941	1.60743e+06	507187	376783	357217	0	0	626567
AEITPDKAFQDKLYPFTWDA	89	108	2	0	1178.58	7	16	11.3104	11.8146	1179.94	1.26547	0.6	1					0.411653		2.01073e+08	2.61117e+08	1.80027e+08	8.20911e+07	3.35363e+07	1.32076e+07	1.39886e+07	5.04015e+06	4.97325e+06	881898	2.94475e+06	40131.4	8.19738e+07	913459	208565	12608.7	188746	196295	2.3483e+06	1.32062e+06	3.13954e+06	203086	0	0
AEITPDKAFQDKLYPFTWDA	89	108	3	0	786.055	7	16	11.1501	11.9245	787.052	1.54212	0.6	1					0.392334		5.2768e+08	6.92956e+08	4.73063e+08	2.31908e+08	9.17788e+07	2.01663e+08	3.16826e+08	2.34894e+08	1.09295e+08	4.12373e+07	1.37195e+07	1.22089e+06	141040	969860	193759	257462	452061	1.54985e+06	1.41021e+06	1.08817e+06	380451	294998	133943	0
AEITPDKAFQDKLYPFTWDAVRYNGKL	89	115	3	0	1062.88	8	23	10.8658	11.6134	1063.53	0.009577	0.6	0					0.0949099		9.89684e+08	1.81531e+09	1.63488e+09	1.1022e+09	5.31013e+08	2.13998e+08	7.62107e+07	2.17307e+07	2.39137e+06	844849	131210	471926	311481	214376	0	347340	0	342633	677435	0	38883.3	0	97012.4	79462.7	30566.2	23108.9	6.30385e+06	0	176179	1.68786e+06
AEITPDKAFQDKLYPFTWDAVRYNGKL	89	115	4	0	797.412	8	23	10.8658	11.3443	797.93	0.122892	0.6	0					0.107168		5.44523e+08	9.59015e+08	8.82864e+08	5.48824e+08	3.06001e+08	1.18733e+08	4.11577e+07	9.51557e+06	785945	1.00482e+06	621502	299772	997787	25658.3	301162	139424	118837	152732	246482	0	1.2563e+07	127436	0	63811.3	9.50319e+06	978524	206683	215118	192967	338975
EITPDKAFQDKLYPFTWDAVRYNGKL	90	115	3	0	1039.2	8	22					-1
ITPDKAFQDKLYPFTWDAVRYNGKL	91	115	3	0	996.187	7	21					-1
FQDKLYPFT	97	105	2	0	579.795	5	6	9.39275	10.0126	580.136	-0.0475701	0.6	0					0		1.39056e+08	9.44536e+07	2.89013e+07	4.37435e+06	0	201871	1.08454e+06	1.07901e+06	0	272978	0	0
FQDKLYPFTW	97	106	1	0	1344.66	5	7	11.8728	12.4454	1345.97	0.450263	1	0	0.883537	0.865468	1	-1	0.654767		4.67405e+07	3.73463e+07	1.31214e+07	3.61986e+06	1.23573e+06	2.06754e+06	0	6.81548e+06	242583	490263	238573	0	0
FQDKLYPFTW	97	106	2	0	672.835	5	7	11.776	12.6604	673.249	-0.0323968	1	0	-0.260445	1.90019	1	0	0.0285094		6.18952e+08	4.97385e+08	2.06985e+08	6.16561e+07	1.12609e+07	710803	255060	178487	52051.8	0	179330	291109	109300
FQDKLYPFTWD	97	107	1	0	1459.69	5	8	11.2847	11.7122	1461.11	0.503393	1	0	0.860324	0.383971	0	-4	0.943866		6.90818e+07	5.93088e+07	2.23579e+07	2.92076e+06	0	3.19436e+06	2.72045e+06	995459	2.05151e+06	3.8004e+06	2.25271e+06	279148	276400	720572
FQDKLYPFTWD	97	107	2	0	730.348	5	8	11.2333	11.9813	730.803	-0.0104447	1	0	-0.205321	1.44762	0	0	0.0319748		2.14033e+09	1.79027e+09	8.25e+08	2.67757e+08	6.71894e+07	1.03664e+07	0	202597	528005	1.83916e+06	1.55265e+06	93744.3	2.2831e+06	0
FQDKLYPFTWDA	97	108	2	0	765.867	5	9	11.2333	11.9813	766.336	-0.022818	1	0	-0.225724	1.44762		-1	0.0764097		6.65096e+08	5.57405e+08	2.76434e+08	8.66078e+07	1.92566e+07	2.8224e+06	397536	900016	225838	672542	481236	1.00758e+06	96706.9	427963	423506
FQDKLYPFTWDAVRYNGKL	97	115	2	0	1181.1	7	16	10.6224	10.661	1187.83	11.9874	0.6	0					0.779838		0	0	282122	0	0	0	0	0	0	0	0	0	1.78373e+06	3.61561e+06	2.96549e+06	1.5983e+06	255017	0	0	355842	0	0	0	0
FQDKLYPFTWDAVRYNGKL	97	115	3	0	787.739	7	16	10.8399	11.5123	788.262	0.104715	0.6	0					0.16183		8.10575e+08	1.08429e+09	8.07368e+08	3.84751e+08	1.47881e+08	5.18628e+07	1.13453e+07	4.88906e+06	3.88428e+06	1.34192e+06	558293	1.4491e+06	1.28004e+07	9.77633e+06	582234	324799	351726	317481	245029	96848.8	285817	494749	541058	448657
FQDKLYPFTWDAVRYNGKL	97	115	4	0	591.056	7	16	10.8658	11.4864	591.414	-0.0319945	1	0	-0.216836	1.02486	-1	-2	0.107307		1.06603e+08	1.49925e+08	1.053e+08	5.121e+07	1.4585e+07	3.1661e+06	575314	172655	0	252662	0	189374	0	144565	60560	0	0	282885	26969.7	0	0	538403	0	89045.2
DKLYPFTWD	99	107	2	0	592.785	5	6	10.6353	11.259	593.17	0.0272509	1	0	-0.108306	1.03509		1	0.371149		5.34021e+07	3.36669e+07	9.22186e+06	319332	197840	274094	267048	162710	0	231649	138352	1.34332e+06
DKLYPFTWDA	99	108	2	0	628.303	5	7	10.6863	11.137	628.649	-0.0933533	0.6	0					0.247354		1.34937e+07	1.09532e+07	1.22003e+06	0	0	69100	0	101189	200589	225680	0	0	0
DKLYPFTWDAVRYNGKL	99	115	3	0	696.03	6	14	10.4288	10.9173	696.831	1.11951	0.6	0					1.02137		3.70802e+07	4.23444e+07	2.73786e+07	9.62417e+06	2.33551e+06	246616	77204.9	0	0	0	0	0	0	0	41270.2	24231	446251	123393	0	7.95828e+06	406593
YPFTWD	102	107	1	0	828.356	4	4	10.2662	11.2717	828.827	-0.0600476	1	0	-0.432724	2.30221		1	0.211214		3.92058e+08	1.86039e+08	4.37843e+07	2.87848e+06	443222	939088	167001	3310.09	520850
YPFTWDAVRYNGKL	102	115	2	0	865.438	6	12	10.318	10.9173	866.25	0.547741	0.6	0					0.40768		1.16997e+08	1.18039e+08	6.18533e+07	2.50589e+07	2.74397e+07	0	36407.8	389868	968165	939940	2.49658e+06	701979	4.06837e+06	156413	1.39437e+06	412958	368010	0	1.39643e+06
YPFTWDAVRYNGKL	102	115	3	0	577.295	6	12	10.318	10.8014	577.633	-0.0589307	0.6	0					0.0762111		1.07284e+08	1.0096e+08	5.43618e+07	1.95394e+07	2.13433e+06	256320	740830	0	121666	0	0	0	73563.9	114671	0	104459	111227	0	0
WDAVRYNGKL	106	115	2	0	611.322	5	8	7.96272	8.51465	611.667	-0.0458833	0.6	0					0.0509147		8.16505e+08	5.50294e+08	1.73557e+08	4.57429e+07	8.35077e+06	875840	881540	80569.2	0	117389	321636	23402.9	1.14958e+06	174646
DAVRYNGKL	107	115	1	0	1035.56	4	7	5.9438	6.4675	1036.1	-0.0545569	1	0	-0.312968	0.703254	1	0	0.207377		1.30257e+08	7.10173e+07	2.10735e+07	2.3588e+06	4642.98	31085.5	190871	0	95352.5	0	0	0
DAVRYNGKL	107	115	2	0	518.283	4	7	5.89022	6.49248	518.57	-0.0247774	1	0	-0.242386	0.963968	1	0	0.0296302		1.97053e+09	1.06579e+09	3.1636e+08	7.13601e+07	1.31817e+07	63789.2	164757	88476.9	343409	0	0	75325.2
AVRYNGKL	108	115	1	0	920.531	4	6	5.68607	6.28688	921.034	-0.0383029	1	0	-0.289575	0.959156	1	0	0.0447566		7.50325e+08	3.75524e+08	9.9147e+07	1.44648e+07	709608	0	0	31783.8	0	0	126967
AVRYNGKL	108	115	2	0	460.769	4	6	5.68607	6.28688	461.033	-0.012634	1	0	-0.218595	0.959156	1	0	0.00842759		9.8667e+09	5.05177e+09	1.39233e+09	2.74203e+08	2.01295e+07	258499	173804	0	0	478490	0
AVRYNGKLIAYPIAVEA	108	124	3	0	616.684	6	14	8.79262	8.98017	617.167	0.327058	1	0	0.203931	-0.412218		1	0.440979		1.24523e+07	1.30743e+07	6.80651e+06	1.72971e+06	364084	175467	152347	0	0	208762	920528	115715	0	0	358993	0	0	0	0	0	0
VRYNGKL	109	115	2	0	425.251	4	5	5.51483	6.15277	425.488	-0.0250953	1	0	-0.266932	1.08232	1	0	0.0147581		4.03955e+09	1.8513e+09	4.64922e+08	8.25347e+07	3.81837e+06	0	314520	0	1.02962e+06	0
VRYNGKL	109	115	3	0	283.836	4	5	5.51483	6.00562	283.976	-0.0817733	1	0	-0.455002	0.594024	1	0	0.0566886		2.90295e+08	1.2238e+08	2.60107e+07	2.57865e+06	0	0	0	318199	0	0
RYNGKL	110	115	2	0	375.716	4	4	5.5671	6.25473	375.898	-0.0746922	1	0	-0.493467	1.24725		1	0.0557868		3.25328e+08	1.17182e+08	2.27816e+07	1.35579e+06	0	476393	0	0	0
IAYPIA	116	121	1	0	647.376	4	3	6.87115	7.64358	647.772	-0.00904179	1	0	-0.233664	1.52864	1	1	0.0296783		2.52457e+09	8.82117e+08	1.87145e+08	4.96273e+07	3.8899e+06	3.73003e+06	233440	0
IAYPIA	116	121	2	0	324.192	4	3	6.88365	7.63118	324.35	-0.0884014	1	0	-0.672553	1.44602	1	1	0.046628		2.13251e+08	7.56188e+07	7.55766e+06	82828.7	253384	0	274029	13372.7
IAYPIAV	116	122	2	0	373.726	4	4	8.4508	8.69128	374.026	0.131592	1	0	0.362158	-0.236565		1	0.0495251		8.70177e+07	5.02374e+07	7.30803e+06	469807	0	4.62008e+06	0	0	0
IAYPIAVE	116	123	1	0	875.487	4	5	7.65635	8.36157	875.985	-0.0404374	1	0	-0.31784	1.30559	1	1	0.0438974		1.54322e+09	7.21322e+08	2.01257e+08	3.59065e+07	1.85487e+06	0	0	185774	123581	45648.6
IAYPIAVE	116	123	2	0	438.247	4	5	7.6689	8.36157	438.488	-0.0560704	1	0	-0.369714	1.26395	1	1	0.0449788		4.2431e+08	1.97776e+08	5.09977e+07	8.24484e+06	222912	0	248017	0	78698	0
IAYPIAVEA	116	124	1	0	946.524	4	6	7.83177	8.57867	947.085	-0.0181332	1	0	-0.233801	1.44392	1	1	0.0182237		8.27549e+09	4.30839e+09	1.30541e+09	2.77745e+08	4.17982e+07	1.6909e+06	32070.4	459771	207607	0	0
IAYPIAVEA	116	124	2	0	473.766	4	6	7.83177	8.66623	474.044	-0.0220465	1	0	-0.244622	1.73449	1	1	0.0166674		3.05825e+09	1.6321e+09	4.84676e+08	9.20632e+07	1.00165e+07	1.5348e+06	0	119214	0	0	0
IAYPIAVEAL	116	125	2	0	530.308	4	7	10.05	10.7501	530.576	-0.114967	0.6	0					0.0845454		1.32934e+08	7.66856e+07	1.90129e+07	737849	0	159224	414208	26592.5	142972	0	145311	0
EALSLIYNKDLLPNPPKTWEEIPALDKELKAKGKSALM	123	160	4	0	1066.84	9	32					-1
ALSLIYNKDLLPNPPKT	124	140	2	0	949.043	6	12					-1
ALSLIYNKDLLPNPPKT	124	140	3	0	633.031	6	12					-1
ALSLIYNKDLLPNPPKTWEEIPAL	124	147	3	0	912.505	7	18	11.4736	12.2357	913.084	0.0605972	1	0	-0.127805	1.49435		1	0.174855		1.0396e+08	1.66547e+08	1.32791e+08	6.75428e+07	2.73082e+07	9.17218e+06	1.03491e+06	430784	418021	221045	24953	160640	154692	465857	706271	0	159235	498798	9378.13	303443	118617	607341	245800	124462	716100	320576
LSLIYNKDLLPNPPKT	125	140	2	0	913.525	6	11	9.0224	9.49982	914.032	-0.0939092	1	0	-0.325302	0.549669	1	1	0.0695767		1.44485e+08	1.49909e+08	7.45979e+07	2.37011e+07	1.28999e+06	267012	409134	0	0	0	0	354059	73124.5	38259.2	320969	781577	0	0
LSLIYNKDLLPNPPKT	125	140	3	0	609.352	6	11	8.89942	9.43662	609.739	0.0516923	1	0	-0.105693	0.748052	1	1	0.0818531		2.23877e+08	2.345e+08	1.29541e+08	4.72245e+07	1.10429e+07	1.07757e+06	4.97896e+06	3.76285e+06	563039	0	0	0	177057	193018	367523	167942	124172	32331.2
LSLIYNKDLLPNPPKTW	125	141	3	0	671.379	6	12					-1
LSLIYNKDLLPNPPKTWEEIPAL	125	147	2	0	1332.74	7	17	11.4024	11.9943	1333.51	-0.0839619	1	0	-0.265602	0.929733	1	1	0.238721		9.24488e+07	1.53984e+08	1.16819e+08	6.03833e+07	1.95765e+07	2.27574e+06	432961	34787.1	0	5156.87	27451.2	0	353533	0	0	0	299940	0	39250.8	530572	0	0	0	479681	0
LSLIYNKDLLPNPPKTWEEIPAL	125	147	3	0	888.826	7	17	11.3895	12.1147	889.373	0.00254602	1	0	-0.181175	1.37213	1	1	0.0258348		8.69817e+08	1.29957e+09	1.03417e+09	6.2978e+08	2.30056e+08	7.97519e+07	1.98052e+07	3.49887e+06	506318	1.00357e+06	117220	124974	144566	408939	305601	20361.9	586661	313525	515594	483189	311219	139964	686428	129942	281605
LSLIYNKDLLPNPPKTWEEIPALDKELKAKGKSAL	125	159	4	0	984.058	9	29	10.7119	10.7247	984.695	0.160317	0.6	0					0.00992914		1.57379e+06	4.23746e+06	4.15393e+06	4.33241e+06	2.4611e+06	1.5009e+06	601822	0	0	0	0	0	0	0	0	0	0	0	0	0	0	0	0	0	0	25690.1	33714.1	0	0	0
LSLIYNKDLLPNPPKTWEEIPALDKELKAKGKSALM	125	160	3	0	1355.42	9	30	10.6481	11.2333	1356.26	-0.0331123	1	0	-0.201972	0.907224	1	1	0.11577		6.09379e+07	1.52594e+08	1.8976e+08	1.55918e+08	9.39777e+07	4.76525e+07	1.57547e+07	1.68727e+06	849869	0	0	619655	597439	0	635276	274283	0	0	0	442578	0	276289	0	0	0	0	359227	0	0	0
LSLIYNKDLLPNPPKTWEEIPALDKELKAKGKSALM	125	160	4	0	1016.82	9	30	10.6353	11.3362	1017.56	0.42918	1	0	0.0536933	1.29155	1	1	0.203792		3.73606e+08	8.91003e+08	1.05457e+09	8.71992e+08	5.56862e+08	2.89423e+08	1.30229e+08	4.33805e+07	2.22436e+07	1.23261e+06	63828.9	0	210170	0	0	74138.7	9.99971e+07	0	0	415989	2.62612e+07	0	38321.9	0	198717	334411	188498	0	0	0
LSLIYNKDLLPNPPKTWEEIPALDKELKAKGKSALM	125	160	5	0	813.656	9	30	10.597	11.3443	814.176	0.0671145	1	0	-0.146543	1.44535	1	1	0.0914313		1.74219e+08	3.89732e+08	4.87255e+08	3.91695e+08	2.6307e+08	1.29693e+08	5.8051e+07	2.13616e+07	4.01885e+06	498024	1.39228e+06	1.0744e+06	223424	86336.3	324694	127659	0	314946	410544	285633	332991	0	307589	147075	107141	123354	2.05102e+06	0	0	0
LSLIYNKDLLPNPPKTWEEIPALDKELKAKGKSALM	125	160	7	0	581.471	9	30	10.7119	11.0228	581.83	-0.0148459	1	0	-0.19187	-0.00306198	1	1	0.0747857		7.09806e+06	1.80326e+07	1.85429e+07	1.77943e+07	1.15615e+07	4.4043e+06	1.37463e+06	225562	72007	0	0	0	18944.5	0	11987.4	0	123625	0	0	172821	0	0	0	0	0	0	0	0	0	0
LSLIYNKDLLPNPPKTWEEIPALDKELKAKGKSALMF	125	161	5	0	843.07	9	31					-1
SLIYNKDLLPNPPKT	126	140	2	0	856.983	6	10					-1
SLIYNKDLLPNPPKT	126	140	3	0	571.658	6	10	8.13495	8.61677	571.965	-0.113315	0.6	0					0.0581174		9.87995e+07	9.46209e+07	4.56114e+07	1.28842e+07	1.64809e+06	311830	0	0	0	0	0	0	0	0	0	0	33751.6
SLIYNKDLLPNPPKTWEEIPAL	126	147	2	0	1276.19	7	16	11.0451	11.6262	1277.01	0.071382	1	0	-0.10964	0.893895	1	1	0.200395		1.43543e+08	2.08267e+08	1.61526e+08	7.8085e+07	2.48314e+07	7.15846e+06	1.38586e+06	482214	0	16193.6	0	34772.7	0	808451	0	0	458878	0	256316	0	219977	6157.14	3.37683e+06	573047
SLIYNKDLLPNPPKTWEEIPAL	126	147	3	0	851.132	7	16	10.9302	11.7502	851.678	0.0766814	1	0	-0.104145	1.68665	1	1	0.0440376		8.77548e+08	1.24265e+09	9.79455e+08	5.16009e+08	1.96811e+08	6.59897e+07	1.67319e+07	2.1119e+06	432471	2.44514e+07	2.23547e+06	116909	4.71076e+06	1.54843e+06	235378	318210	3.28607e+06	217258	523801	26519.2	105837	384240	528025	1.33922e+06
SLIYNKDLLPNPPKTWEEIPALDKELKAKGKSALM	126	160	3	0	1317.73	9	29	10.4288	10.7501	1318.52	-0.0684348	1	0	-0.222812	0.031615	1	1	0.0868291		5.01214e+07	1.19535e+08	1.41965e+08	1.13074e+08	6.96523e+07	3.2805e+07	7.53417e+06	812737	418310	0	0	0	0	0	0	0	0	320658	0	0	0	1340.43	72850.1	0	0	0	0	24372.6	0	0
SLIYNKDLLPNPPKTWEEIPALDKELKAKGKSALM	126	160	4	0	988.547	9	29	10.3824	11.0163	989.188	0.104626	0.6	0					0.512286		2.91305e+08	6.33522e+08	7.37793e+08	6.03951e+08	3.79009e+08	1.87454e+08	7.77828e+07	2.90538e+07	7.66801e+06	1.2723e+06	236302	248633	866027	329364	0	722763	671654	0	0	234078	24726.1	0	0	0	294932	431559	17205.5	73602.6	211489	49396.5
SLIYNKDLLPNPPKTWEEIPALDKELKAKGKSALM	126	160	5	0	791.039	9	29					-1
LIYNKDLLPNPPKT	127	140	2	0	813.467	5	9	7.84467	8.12258	813.9	-0.119965	1	0	-0.404811	-0.112347	1	1	0.259155		2.59567e+07	2.38781e+07	1.05318e+07	1.55834e+06	604708	0	0	0	0	0	0	189259	0	0	0
LIYNKDLLPNPPKT	127	140	3	0	542.647	5	9	7.77005	7.9247	542.983	0.0216033	1	0	-0.143835	-0.521392	1	1	0.200209		8.06263e+06	6.68806e+06	4.42242e+06	88713.4	0	167425	313328	87470	111082	0	0	0	0	0	0
LIYNKDLLPNPPKTWEEIPA	127	146	3	0	784.426	7	14	10.395	11.2847	784.896	-0.0346186	0.6	0					0.0151583		6.55876e+09	8.67453e+09	6.15291e+09	2.92089e+09	1.03091e+09	3.07775e+08	7.39683e+07	1.10083e+07	1.55796e+06	7.86204e+06	724388	1.28803e+06	4.10028e+06	3.55158e+06	451159	450089	320444	423969	21478.2	489344	498560	325072
LIYNKDLLPNPPKTWEEIPAL	127	147	2	0	1232.68	7	15	10.9744	11.3541	1233.38	-0.116101	1	0	-0.312076	0.225574	1	1	0.297804		2.77788e+07	4.40968e+07	2.59031e+07	1.00093e+07	996292	0	658981	0	0	791380	0	0	239070	0	0	0	0	0	34233.1	561418	0	0	0
LIYNKDLLPNPPKTWEEIPAL	127	147	3	0	822.121	7	15					-1
LIYNKDLLPNPPKTWEEIPALDKELKAKGKSALM	127	160	5	0	773.633	9	28	10.318	10.5842	774.121	0.0244133	1	0	-0.169194	-0.151227		1	0.0975125		2.70798e+07	5.36501e+07	6.67929e+07	5.18598e+07	3.14592e+07	1.86537e+07	3.60682e+06	1.07847e+06	213664	371155	353972	0	168877	0	174530	0	0	0	0	0	0	0	143832	0	0	0	0	0	0	112624
IYNKDLLPNPPKT	128	140	2	0	756.925	5	8	6.74912	7.39247	757.371	-0.0197725	1	0	-0.224666	1.1003	1	1	0.0255493		1.41471e+09	1.16727e+09	5.39211e+08	1.70186e+08	4.06263e+07	6.00698e+06	169520	357785	19685.5	0	0	1.01889e+06	537033	248007
IYNKDLLPNPPKT	128	140	3	0	504.952	5	8	6.75893	7.39247	505.248	-0.025149	1	0	-0.235816	1.06772	1	1	0.0173445		1.05127e+09	8.96584e+08	4.01007e+08	1.24523e+08	2.72913e+07	4.02525e+06	486536	116727	36310.2	0	0	0	401568	554348
IYNKDLLPNPPKTW	128	141	3	0	566.979	6	9	8.7798	8.89942	567.703	1.12349	0.4	0					0.326407		1.33983e+07	1.38396e+07	4.93997e+06	454419	6.86773e+06	181045	71523.5	0	155395	0	133892	76940.2	0	2.54847e+06	0	143868
IYNKDLLPNPPKTWEEIPAL	128	147	2	0	1176.14	7	14	10.4161	11.0228	1176.82	-0.0711377	1	0	-0.267964	0.978569	1	0	0.0498857		1.56536e+09	2.09843e+09	1.49626e+09	6.89922e+08	2.20188e+08	6.01757e+07	4.80278e+06	577830	317660	0	94112.2	255232	178911	372121	52664.1	324338	6028.22	247159	34717.8	0	0	0
IYNKDLLPNPPKTWEEIPAL	128	147	3	0	784.426	7	14	10.395	11.2847	784.896	-0.0346186	1	0	-0.224686	1.91795	0	0	0.0151583		6.55876e+09	8.67453e+09	6.15291e+09	2.92089e+09	1.03091e+09	3.07775e+08	7.39683e+07	1.10083e+07	1.55796e+06	7.86204e+06	724388	1.28803e+06	4.10028e+06	3.55158e+06	451159	450089	320444	423969	21478.2	489344	498560	325072
IYNKDLLPNPPKTWEEIPAL	128	147	4	0	588.572	7	14	10.6224	10.7501	588.929	-0.0159825	1	0	-0.2026	-0.610878	0	0	0.110526		7.59158e+06	8.49529e+06	4.75103e+06	2.30917e+06	307367	73771.6	0	80913.1	0	326619	0	146801	0	0	0	0	0	0	0	0	0	134040
IYNKDLLPNPPKTWEEIPALD	128	148	2	0	1233.65	7	15	10.3824	10.5585	1234.29	-0.229806	1	0	-0.437843	-0.450268	1	0	0.158557		1.82734e+07	2.13387e+07	1.58255e+07	4.25752e+06	606024	702950	0	0	0	0	0	0	0	34266.4	0	0	363408	0	0	0	0	0	0
IYNKDLLPNPPKTWEEIPALD	128	148	3	0	822.769	7	15	10.2662	10.4803	823.276	0.0180308	0.6	0					0.0387631		9.88304e+07	1.29284e+08	9.5308e+07	4.72844e+07	1.81603e+07	6.44002e+06	217204	0	452292	0	138053	224408	371423	442838	366003	0	0	789584	0	0	0	0	0
IYNKDLLPNPPKTWEEIPALDKE	128	150	3	0	908.481	7	17					-1
IYNKDLLPNPPKTWEEIPALDKELKAKGKSAL	128	159	3	0	1207.34	8	26	9.85653	10.1094	1208.09	0.0591414	1	0	-0.14592	-0.195638	1	0	0.14847		3.55222e+07	7.49405e+07	7.70356e+07	5.78382e+07	2.69762e+07	1.89707e+07	904677	44615.3	359110	0	0	0	803047	0	345780	0	0	0	605655	0	0	0	0	0	490867	0	0	343316	0	0
IYNKDLLPNPPKTWEEIPALDKELKAKGKSAL	128	159	4	0	905.758	8	26	9.805	10.4675	906.406	0.404243	1	0	0.0742964	1.16373	1	0	0.280194		1.93093e+08	3.81021e+08	3.92782e+08	2.8246e+08	1.61202e+08	6.91054e+07	2.34637e+07	5.75769e+06	1.19768e+06	0	2.22022e+06	96927.6	0	0	183124	749527	548141	160442	0	409230	194670	548732	2.67477e+07	26968.6	534640	187630	0	0	368722	0
IYNKDLLPNPPKTWEEIPALDKELKAKGKSALM	128	160	3	0	1251.02	9	27	9.88208	10.8014	1251.79	-0.0316685	1	0	-0.20312	2.01606	1	0	0.0511186		5.79622e+08	1.28789e+09	1.38379e+09	1.02956e+09	6.21283e+08	3.17302e+08	1.26361e+08	3.74848e+07	3.91096e+06	874770	256323	0	1.70101e+06	0	0	0	376193	0	494187	0	440098	0	191686	21342.7	323679	1.48111e+06	273023	663175	0	0
IYNKDLLPNPPKTWEEIPALDKELKAKGKSALM	128	160	4	0	938.518	9	27	9.90752	10.7372	939.101	-0.00776239	1	0	-0.18843	1.71857	1	0	0.0131034		2.29066e+09	5.02313e+09	5.50576e+09	4.11984e+09	2.54286e+09	1.26409e+09	4.95369e+08	1.91565e+08	6.75764e+07	1.09019e+07	496346	351067	374883	0	1.12503e+06	441538	1.25871e+06	802984	1.14718e+06	986876	440383	0	0	10099.1	481413	797786	415309	427435	203933	0
IYNKDLLPNPPKTWEEIPALDKELKAKGKSALM	128	160	5	0	751.016	9	27	9.98125	10.7119	751.485	0.00294468	1	0	-0.18185	1.38999	1	0	0.017675		9.34264e+08	1.95871e+09	2.18919e+09	1.67487e+09	9.97337e+08	4.97017e+08	2.10688e+08	7.00494e+07	1.18135e+07	4.33274e+06	457932	0	1.05596e+06	283034	227590	0	290716	704046	1.5606e+06	0	344595	471664	125391	901973	587376	1.40136e+06	261684	0	693358	403455
IYNKDLLPNPPKTWEEIPALDKELKAKGKSALM	128	160	6	0	626.014	9	27	9.93307	10.6353	626.395	-0.0558683	1	0	-0.21799	1.29553	1	0	0.0207161		3.28526e+08	6.82689e+08	7.77561e+08	5.62057e+08	3.37306e+08	1.5904e+08	6.77262e+07	1.92426e+07	4.60423e+06	1.26818e+06	368219	371560	0	0	339193	0	184087	198513	177326	0	0	73971.1	188094	0	0	0	0	0	0	94983.7
IYNKDLLPNPPKTWEEIPALDKELKAKGKSALMF	128	161	3	0	1300.04	9	28	10.7119	11.2076	1300.92	0.16732	1	0	-0.0845155	0.610284	1	-1	0.629381		7.61396e+07	1.77318e+08	2.04873e+08	1.59334e+08	1.00298e+08	4.34444e+07	1.5844e+07	2.24955e+06	0	0	0	0	243709	0	0	0	1.24878e+06	305602	0	0	307278	0	0	362805	0	0	0	291676	3.77192e+06	0
IYNKDLLPNPPKTWEEIPALDKELKAKGKSALMF	128	161	4	0	975.285	9	28	10.7119	11.3362	975.919	0.0868204	1	0	-0.132215	1.03719	1	-1	0.101926		3.26003e+08	7.24585e+08	8.53406e+08	6.66576e+08	4.31054e+08	2.16459e+08	9.15154e+07	3.12115e+07	8.31892e+06	1.70679e+06	0	355649	0	33627	855465	30017.4	208300	222507	7.98316e+06	0	428325	0	531792	589600	189360	29543.9	3.33179e+06	220247	216968	214517
IYNKDLLPNPPKTWEEIPALDKELKAKGKSALMF	128	161	5	0	780.43	9	28					-1
IYNKDLLPNPPKTWEEIPALDKELKAKGKSALMF	128	161	6	0	650.526	9	28	10.763	11.2333	650.928	-0.0359385	1	0	-0.204955	0.525942	1	-1	0.0509549		3.24329e+07	7.83675e+07	9.31098e+07	7.14499e+07	4.37247e+07	2.06711e+07	7.00201e+06	2.15625e+06	0	0	83609.2	250473	0	0	143043	0	0	0	0	0	241133	59963.1	0	94676.6	75002.6	0	0	0	0	65709
YNKDLLPNPPKTWEEIPAL	129	147	3	0	746.732	6	13					-1
WEEIPAL	141	147	1	0	857.44	4	4	9.98125	11.0163	857.937	-0.0307938	1	0	-0.311386	2.40011	1	1	0.204102		7.93789e+08	3.56057e+08	9.19644e+07	1.33722e+07	3.79926e+06	980885	373548	1.72416e+06	1.28434e+06
WEEIPAL	141	147	2	0	429.224	4	4	10.1398	10.7501	429.411	-0.152984	1	0	-0.818205	0.990681	1	1	0.153665		3.82007e+07	1.59577e+07	412310	0	106669	0	0	0	415635
WEEIPALDKELKAKGKSALM	141	160	2	0	1129.12	7	17					-1
WEEIPALDKELKAKGKSALM	141	160	3	0	753.08	7	17	9.39275	9.94555	753.556	0.00217529	1	0	-0.181537	0.799819	1	1	0.0525701		7.3393e+08	9.07565e+08	6.43986e+08	3.264e+08	1.23141e+08	3.46161e+07	7.28866e+06	526597	2.0424e+06	0	693099	0	240258	310573	0	348147	154423	146500	0	170947	480835	317686	0	144750	363455
WEEIPALDKELKAKGKSALM	141	160	4	0	565.062	7	17	9.39275	9.90752	565.404	-0.0570381	1	0	-0.239326	0.67361	1	1	0.0542873		1.23217e+08	1.56434e+08	1.13872e+08	4.83388e+07	1.59127e+07	3.03466e+06	236718	86702.9	186341	24314.4	0	0	0	841202	124267	294535	23365.2	0	0	98781	0	0	0	0	0
WEEIPALDKELKAKGKSALMF	141	161	3	0	802.103	7	18	10.5375	10.7501	802.617	0.00873352	1	0	-0.17561	-0.328982		0	0.125903		5.50764e+07	7.03804e+07	4.95865e+07	2.26827e+07	8.15482e+06	2.10099e+06	29075.7	205335	0	193005	147193	0	0	0	112363	310395	127198	0	0	34468	0	0	148184	1.09991e+06	0	0
EEIPAL	142	147	1	0	671.361	4	3	7.9004	8.91192	671.744	-0.0124195	1	0	-0.252344	2.32201		1	0.556906		3.04068e+08	7.59383e+07	1.72713e+07	4.97397e+06	552947	2.34528e+06	727752	1.65927e+06
EEIPALDKELKAKGKSALM	142	160	3	0	691.054	6	16	8.1977	8.4508	691.515	0.0938518	1	0	-0.0863403	-0.194698		1	0.126089		5.35697e+07	6.09992e+07	3.63924e+07	1.49166e+07	4.72602e+06	0	118676	286676	0	0	0	0	0	2.07513e+06	0	0	737721	0	0	25674	0	0	0
PALDKELKAKGKSALM	145	160	3	0	567.331	6	14	6.89617	7.14473	567.639	-0.149067	1	0	-0.360316	-0.209741		1	0.104951		1.18212e+07	1.02243e+07	3.97377e+06	1.38928e+06	0	0	113864	0	60079.9	103308	0	0	0	0	84514.4	0	0	0	0	0	0
DKELKAKGKSAL	148	159	2	0	644.385	5	10	4.0795	4.65412	644.749	-0.0207015	1	0	-0.218006	0.872215	1	1	0.0282381		3.34178e+08	2.31805e+08	8.69231e+07	2.27895e+07	4.07731e+06	190416	25236.9	0	33014.7	0	0	0	0	2968.25	75452	4932.67
DKELKAKGKSAL	148	159	3	0	429.926	5	10	4.0795	4.68953	430.262	0.260636	1	0	0.248765	0.989741	1	1	0.360409		2.48542e+08	1.68292e+08	5.92542e+07	1.56599e+07	2.71538e+06	31799.5	0	470102	45014.5	0	1.38014e+07	0	0	2.05404e+06	0	0
DKELKAKGKSALM	148	160	1	0	1418.8	5	11	5.06953	5.3752	1419.57	-0.128114	1	0	-0.376893	-0.0202622	1	1	0.325544		3.61411e+07	2.83024e+07	1.06395e+07	2.22107e+06	0	14258.6	0	0	0	0	0	0	0	208547	7598.17	0	0
DKELKAKGKSALM	148	160	2	0	709.905	5	11	5.05703	5.5671	710.339	-0.0263378	1	0	-0.223385	0.658014	1	1	0.00713787		3.33993e+09	2.43729e+09	1.17914e+09	3.88708e+08	1.0739e+08	8.21937e+06	1.27431e+06	0	0	0	0	0	485786	37701.2	102747	35412.4	37675.5
DKELKAKGKSALM	148	160	3	0	473.606	5	11	4.99638	5.5671	473.898	-0.0161319	1	0	-0.207991	0.859273	1	1	0.0087821		3.57102e+09	2.68302e+09	1.29872e+09	4.29014e+08	1.12683e+08	7.34053e+06	350437	42432	310860	0	0	7943.75	0	0	1.78243e+06	64575.4	0
DKELKAKGKSALM	148	160	4	0	355.456	5	11	4.99638	5.54633	355.666	-0.0544361	1	0	-0.265765	0.790362	1	1	0.0128164		4.71378e+08	3.50851e+08	1.5781e+08	5.14233e+07	1.08948e+07	1.28276e+06	0	43973.3	0	0	0	23113.7	0	0	0	99165.8	0
DKELKAKGKSALMF	148	161	2	0	783.44	6	12	7.73218	8.18523	783.934	-0.0159393	1	0	-0.205697	0.468811	1	0	0.0606304		4.7599e+08	3.91303e+08	1.99863e+08	7.47352e+07	2.17027e+07	2.7683e+06	0	137056	0	22685.6	1.86588e+06	248508	769575	341472	0	0	0	0	15958.6
DKELKAKGKSALMF	148	161	3	0	522.629	6	12	7.70728	8.24812	522.948	-0.0457635	0.6	0					0.0265846		8.64219e+08	7.25898e+08	3.66788e+08	1.32434e+08	3.58002e+07	5.64033e+06	236228	0	255463	101396	66606.7	0	0	0	48823.8	0	0	0	158430
DKELKAKGKSALMF	148	161	4	0	392.223	6	12	7.70728	8.22295	392.454	-0.0834704	1	0	-0.299065	0.676597	1	0	0.0452782		9.03461e+07	7.4806e+07	3.65047e+07	1.18292e+07	2.79416e+06	0	0	0	34763.6	0	0	0	169357	0	0	0	127141	0	0
KELKAKGKSALM	149	160	2	0	652.392	5	10	4.87805	5.29535	652.777	-0.064395	1	0	-0.290498	0.350179	1	0	0.119663		1.06446e+08	7.40422e+07	3.04298e+07	8.41172e+06	1.22047e+06	0	38306.7	0	3932.37	0	57097.1	225727	0	96921.7	0	0
KELKAKGKSALM	149	160	3	0	435.264	5	10	4.86507	5.26982	435.534	-0.0250611	1	0	-0.225239	0.308533	1	0	0.0731288		9.34501e+07	6.75076e+07	2.73969e+07	9.60126e+06	916221	66904.3	120719	0	0	58189	39434.2	0	0	157026	70767.3	74691.1
KELKAKGKSALMF	149	161	3	0	484.287	5	11	7.74497	7.93717	485.301	2.10316	0.4	1					0.298377		1.47482e+07	1.26191e+07	4.93189e+06	239969	0	0	0	0	0	0	0	0	7.49852e+06	0	0	672981	0
MFNLQEPY	160	167	2	0	521.239	5	5	9.64552	10.318	521.734	0.284003	0.4	0					0.354332		3.06717e+07	1.31325e+07	2.43717e+07	298581	902791	0	0	0	138864	0	123926
MFNLQEPYFTWPLIA	160	174	2	0	935.466	6	11	14.3786	15.3374	936.143	0.101235	1	0	-0.0309691	2.14713		1	0.247822		6.42354e+08	6.91529e+08	4.35009e+08	1.8242e+08	6.53021e+07	1.39238e+07	218952	1.26095e+06	1.15729e+06	1.47959e+06	2.4416e+06	3.79521e+06	1.62191e+06	3.13668e+06	3.27145e+06	2.52954e+06	2.58981e+06	3.17516e+06
FNLQEPY	161	167	1	0	910.431	4	4	8.40732	9.21042	911.098	0.111027	1	0	0.276858	1.63041	1	1	0.497386		4.51969e+08	2.16431e+08	6.65027e+07	1.25558e+07	6.57717e+06	1.24823e+07	5.67979e+06	571562	0
FNLQEPY	161	167	2	0	455.719	4	4	8.4508	9.16643	455.973	-0.0480308	1	0	-0.382881	1.34016	1	1	0.0865566		4.61776e+08	2.32439e+08	5.8288e+07	8.80836e+06	129436	84685.9	0	500386	828275
FNLQEPYFTW	161	170	2	0	672.817	5	7	12.745	13.0451	673.322	0.157247	1	0	0.189041	-0.0387898		1	0.236705		5.83389e+06	4.10377e+06	1.50603e+06	239594	105182	98383.1	22680.9	73052.2	0	58205.8	117637	115276	0
FNLQEPYFTWPLI	161	173	2	0	834.427	6	9	14.3074	15.2902	835.048	0.174382	1	0	0.137806	2.22683		1	0.278336		7.10215e+08	7.27765e+08	3.75003e+08	1.27634e+08	3.2461e+07	6.76498e+06	6.68562e+06	4.09689e+06	4.81251e+06	2.98387e+06	5.18163e+06	3.94431e+06	3.89825e+06	4.18818e+06	6.9647e+06	3.57502e+06
FNLQEPYFTWPLIA	161	174	1	0	1738.88	6	10	13.8533	14.6826	1739.87	-0.120272	1	0	-0.383204	1.71735	1	1	0.7315		3.44821e+08	4.11016e+08	1.94301e+08	3.00185e+07	3.29368e+06	2.26817e+06	0	0	743450	653289	0	0	1.37719e+06	44303.3	746814	600671	765718
FNLQEPYFTWPLIA	161	174	2	0	869.946	6	10	13.7947	14.8715	870.495	-0.00919124	1	0	-0.198909	2.53854	1	1	0.0233364		1.04745e+10	1.05004e+10	5.63568e+09	2.19509e+09	6.4292e+08	1.41702e+08	2.57804e+07	9.41327e+06	7.92661e+06	5.33157e+06	6.75684e+06	5.82261e+06	4.2145e+06	1.17262e+07	2.34805e+06	5.06993e+06	4.99679e+06
FNLQEPYFTWPLIA	161	174	3	0	580.299	6	10	13.868	14.6502	580.586	-0.248614	1	0	-0.596138	1.56133	1	1	0.241575		3.87416e+07	3.83845e+07	1.4001e+07	2.81039e+06	95525.7	97157	0	35235.3	0	35273.7	49069.9	0	71151.7	0	56515.4	106810	59700.2
FNLQEPYFTWPLIAA	161	175	2	0	905.464	6	11	13.6048	14.3786	906.246	0.415076	1	0	0.442394	1.53312		1	0.51471		4.65756e+08	5.03843e+08	2.69965e+08	1.05764e+08	2.81429e+07	7.81823e+06	3.10832e+06	3.91264e+06	3.82452e+06	3.28321e+06	2.57095e+06	6.33539e+06	2.42353e+06	1.95556e+06	2.70364e+06	2.10583e+06	7.26107e+06	1.67091e+07
FNLQEPYFTWPLIAADGGYAFKYENGKYDIKDVGVDNAGAKAGL	161	204	4	0	1207.35	10	40	12.3166	13.2	1208.28	0.75928	1	0	0.131273	1.89715		-1	0.532355		3.38959e+07	9.71871e+07	1.38414e+08	1.30792e+08	9.84129e+07	6.02596e+07	2.89799e+07	1.13436e+07	3.47045e+06	1.52163e+06	91183.9	354551	102587	1.40372e+06	159134	458102	102806	645177	197178	0	292444	1.56875e+06	143144	348867	958513	4.04669e+06	3.39583e+06	1.16114e+06	922508	0
NLQEPY	162	167	1	0	763.362	4	3	5.98695	6.23375	763.648	-0.163851	1	0	-1.08982	-0.215604		1	0.159385		2.56134e+07	8.99604e+06	447819	0	0	24084	0	0
NLQEPYFTWPLI	162	173	2	0	760.893	5	8	13.6966	13.9208	761.696	0.64903	1	0	1.16236	-0.290599		-1	0.318742		3.83527e+07	3.39473e+07	1.50172e+07	4.5425e+06	1.67104e+06	962719	1.23815e+06	724104	1.07213e+06	824430	1.18526e+06	1.2634e+06	352787	1.24036e+06
NLQEPYFTWPLIA	162	174	1	0	1591.82	5	9	13.174	13.7737	1592.63	-0.184164	1	0	-0.523158	0.955285	1	0	0.223762		7.14479e+07	6.94187e+07	2.39449e+07	5.39709e+06	851032	0	0	0	0	194403	0	0	0	0	0
NLQEPYFTWPLIA	162	174	2	0	796.411	5	9	13.1674	13.9493	796.909	-0.000457878	1	0	-0.184504	1.56006	1	0	0.055404		2.29346e+09	2.13342e+09	1.06607e+09	3.61926e+08	9.12311e+07	2.06846e+07	1.89843e+06	1.3289e+06	1.16048e+06	492468	2.4971e+06	1.19693e+06	1.2504e+06	776330	1.25716e+06
NLQEPYFTWPLIAADGGYA	162	180	2	0	1063.52	6	15	13.0025	13.6635	1064.5	0.655985	1	0	0.54191	1.15898		1	0.418239		3.89295e+07	5.04434e+07	3.18633e+07	1.37015e+07	4.59791e+06	434879	235646	346540	168153	572004	423275	178374	1.60496e+06	150143	2.50379e+06	354496	382985	471315	757036	57157.1	130389	269192
NLQEPYFTWPLIAADGGYAFKYENGKYDIKDVGVDNAGAKAGL	162	204	4	0	1170.58	9	39	12.0799	12.4713	1171.9	2.44313	1	0	0.855684	0.264233		0	0.485385		4.00507e+06	1.7115e+07	2.45251e+07	2.2841e+07	1.97332e+07	8.87928e+06	1.65199e+06	0	223913	0	0	141525	1.05114e+06	2.39716e+06	3.2854e+06	1.90757e+06	1.93971e+06	322327	481041	0	0	0	0	0	657416	1.18305e+06	0	35116.3	0	1.36801e+06
FTWPLIA	168	174	1	0	847.471	4	4	12.0204	12.9484	847.983	-0.0366027	1	0	-0.33548	2.04504	1	1	0.0421927		1.31274e+09	6.44924e+08	1.76151e+08	3.15076e+07	478934	124438	665580	432226	480925
FTWPLIA	168	174	2	0	424.239	4	4	12.0544	12.9484	424.468	-0.091595	1	0	-0.563576	1.93216	1	1	0.0591425		1.29774e+08	6.19184e+07	1.31047e+07	1.31068e+06	144404	0	12704.9	9451.16	144452
AADGGYA	174	180	1	0	624.262	4	5	3.33368	3.91432	624.65	0.0333381	1	0	-0.0730361	0.89218		1	0.838448		5.24435e+07	1.57381e+07	2.56595e+06	248008	69064.8	200075	160862	118511	262521	110722
AADGGYAF	174	181	1	0	771.331	4	6	7.84467	8.46337	771.719	-0.0730372	1	0	-0.385621	1.0185		1	0.464366		1.37139e+08	5.17996e+07	8.30842e+06	310491	0	0	0	0	159375	358459	287737
AADGGYAFKYENGKY	174	188	2	0	827.381	5	13	7.40465	7.87645	827.793	-0.173373	1	0	-0.404925	0.531031	1	0	0.162555		4.98378e+07	4.32452e+07	1.84907e+07	3.09662e+06	0	92853.5	0	0	0	0	0	0	0	0	0	0	0	0	247919
AADGGYAFKYENGKY	174	188	3	0	551.923	5	13	7.41745	7.795	552.261	0.016814	1	0	-0.162201	0.218274	1	0	0.123901		3.77776e+07	3.39889e+07	1.69303e+07	3.68772e+06	1.09123e+06	0	0	555944	0	0	578582	0	0	105760	0	0	92549.4	0	0
AADGGYAFKYENGKYDIKDVGVDNAGAKAGL	174	204	3	0	1059.85	8	29					-1
AADGGYAFKYENGKYDIKDVGVDNAGAKAGL	174	204	4	0	795.143	8	29	8.26068	8.5017	795.676	0.246736	1	0	-0.0424998	-0.234795	1	-1	0.236949		2.96912e+07	4.95984e+07	4.35803e+07	2.55796e+07	1.27767e+07	3.63417e+06	333046	0	0	0	0	0	162343	0	0	0	0	0	0	0	0	549849	0	160649	0	476556	0	0	0	0
AADGGYAFKYENGKYDIKDVGVDNAGAKAGLTF	174	206	3	0	1142.56	8	31	9.15367	9.61378	1143.47	0.671224	0.6	0					0.28376		7.71595e+07	1.44767e+08	1.67793e+08	9.63218e+07	4.75347e+07	2.98698e+07	2.99592e+06	0	0	0	0	877110	315595	0	1.16586e+06	1.47997e+06	377629	0	325473	1.82794e+06	411243	0	0	0	176566	342103	0	648122	224089	0
AADGGYAFKYENGKYDIKDVGVDNAGAKAGLTF	174	206	4	0	857.172	8	31	9.15367	9.56322	857.73	0.184113	0.6	0					0.0857967		7.34058e+07	1.38237e+08	1.38795e+08	8.39566e+07	4.82478e+07	1.72424e+07	4.49017e+06	971236	598540	0	0	188080	166105	1.45511e+06	0	603721	403686	212983	256205	0	483399	10014.3	0	289049	198512	787371	0	0	131765	357288
AADGGYAFKYENGKYDIKDVGVDNAGAKAGLTFL	174	207	3	0	1180.25	8	32	10.0255	10.2404	1181.03	0.219983	1	0	-0.0696044	-0.321294		-1	0.283477		1.23249e+07	3.07985e+07	3.1344e+07	2.4413e+07	6.02164e+06	2.60006e+06	600408	0	0	0	793887	0	0	0	0	0	0	0	0	609550	0	0	0	0	0	526599	0	0	645186	0
ADGGYA	175	180	1	0	553.225	3	4	3.12123	3.80615	553.549	0.0135037	1	0	-0.127649	1.23823		1	0.159976		5.57632e+08	1.47508e+08	2.62847e+07	2.93e+06	1.41391e+06	4.72911e+06	99179.7	75355.5
ADGGYAFKYENGKY	175	188	2	0	791.862	5	12	7.36728	7.98818	792.361	0.0408417	1	0	-0.127192	1.0258	1	0	0.120062		7.71479e+08	6.6896e+08	3.09106e+08	1.03085e+08	2.49889e+07	5.18492e+06	120964	4227.03	0	343906	0	152767	0	361966	493354	11591.4	0	8.40634e+06
ADGGYAFKYENGKY	175	188	3	0	528.244	5	12	7.36728	7.69448	528.568	0.0142262	1	0	-0.163991	0.0511935	1	0	0.0981645		4.50448e+08	3.97979e+08	1.8144e+08	6.19858e+07	1.5848e+07	3.33601e+06	171019	0	0	100633	19668.9	0	0	0	0	145058	60839.7	2.74472e+06
ADGGYAFKYENGKYDIKD	175	192	2	0	1027.48	6	16	7.49193	7.87645	1028.94	1.68782	1	1	1.56652	0.241392	0	-9	1.40251		6.93402e+07	7.97781e+07	4.63334e+07	1.70619e+07	5.85227e+06	689633	0	0	152386	0	749006	103977	0	373568	0	0	129449	216334	321029	0	2.05547e+07	342776	423181
ADGGYAFKYENGKYDIKD	175	192	3	0	685.322	6	16	7.49193	8.00068	685.97	0.714647	0.6	0					1.29303		3.48019e+08	3.44548e+08	1.93567e+08	1.03687e+08	3.13892e+07	8.47497e+06	2.99556e+06	104236	102489	0	0	115210	115062	205982	193494	0	0	85384.4	0	0	4.15258e+07	478049	203730
ADGGYAFKYENGKYDIKDVGVDNAGAKAGL	175	204	3	0	1036.18	7	28	8.23513	8.82993	1036.8	0.0451839	1	0	-0.156886	0.939191	1	-4	0.136317		8.37266e+08	1.42194e+09	1.20795e+09	7.26399e+08	3.5534e+08	1.41457e+08	4.52115e+07	1.16069e+07	809958	0	652569	2.16304e+06	2.17908e+06	1.90257e+06	261024	0	1.7453e+06	157114	185310	0	266148	0	374884	490301	289096	1.59886e+06	1.5595e+06	488410	1.38995e+06	2.69501e+06
ADGGYAFKYENGKYDIKDVGVDNAGAKAGL	175	204	4	0	777.383	7	28	8.24812	8.39927	777.848	0.0201452	1	0	-0.171723	-0.533007	1	-4	0.0733031		2.26235e+08	3.63405e+08	3.3301e+08	2.0147e+08	9.62658e+07	3.82324e+07	1.10774e+07	2.59105e+06	0	0	0	0	2.00001e+06	669405	963645	0	0	0	0	0	0	0	0	0	11320.9	21132.1	0	31048.4	397804	0
ADGGYAFKYENGKYDIKDVGVDNAGAKAGL	175	204	5	0	622.108	7	28					-1
ADGGYAFKYENGKYDIKDVGVDNAGAKAGLTF	175	206	2	0	1677.82	8	30	9.15367	9.49982	1679.84	2.04071	1	0	0.944933	0.114077	-3	-4	1.10486		2.16212e+07	5.05318e+07	5.62577e+07	3.21672e+07	1.02074e+07	901476	869680	0	0	0	0	0	0	289960	293688	0	0	0	0	0	0	0	0	0	0	0	0	0	0	1.39722e+07
ADGGYAFKYENGKYDIKDVGVDNAGAKAGLTF	175	206	3	0	1118.88	8	30	9.09102	9.55067	1119.64	0.275535	1	0	-0.0312783	0.490712	0	0	0.228858		1.24094e+09	2.36065e+09	2.19174e+09	1.50046e+09	7.53905e+08	3.14819e+08	1.1461e+08	3.87104e+07	7.27248e+06	359101	4.38132e+06	606402	92583.4	0	0	460251	4.37646e+06	1.51882e+06	700048	1.62153e+06	1.06897e+06	0	0	0	424844	34411	0	162130	24076.2	633443
ADGGYAFKYENGKYDIKDVGVDNAGAKAGLTF	175	206	4	0	839.412	8	30	9.09102	10.0126	839.941	0.105299	0.4	0					0.0831116		4.27308e+09	2.21501e+09	4.99551e+09	1.42801e+09	2.13674e+09	3.03095e+08	5.96083e+08	3.20414e+07	1.38923e+08	959007	2.41563e+07	1.57342e+06	3.04989e+06	429156	148996	954849	151443	161003	2.5166e+07	2.27821e+06	9.08943e+06	13966.7	2.82417e+06	539123	3.08996e+06	0	836232	2.41651e+06	2.33782e+07	3.62393e+06
ADGGYAFKYENGKYDIKDVGVDNAGAKAGLTF	175	206	5	0	671.731	8	30	9.15367	9.65808	672.161	0.142328	1	0	-0.104947	0.639265	0	-1	0.395556		6.66557e+07	1.22508e+08	1.13357e+08	7.5647e+07	3.66908e+07	1.2733e+07	2.49393e+06	607767	0	0	0	107321	0	321629	0	285739	0	123196	180380	0	0	0	98977.7	908949	100519	321989	0	91829.5	1.84628e+06	0
ADGGYAFKYENGKYDIKDVGVDNAGAKAGLTFL	175	207	3	0	1156.58	8	31	9.89493	10.6353	1157.31	0.132281	0.6	0					0.227145		5.72456e+08	1.05486e+09	1.01442e+09	6.89823e+08	3.78527e+08	1.76147e+08	7.41779e+07	2.10239e+07	1.14533e+07	3.85005e+06	1.03415e+06	0	0	1.66406e+06	1.206e+06	841671	283691	323937	334137	0	284839	2.25711e+06	4.71833e+06	3.90561e+06	753095	66786.4	291306	2.55143e+06	476135	0
ADGGYAFKYENGKYDIKDVGVDNAGAKAGLTFL	175	207	4	0	867.683	8	31	9.92037	10.6353	868.226	0.0913271	0.6	0					1.04606		5.58309e+08	1.0919e+09	1.08673e+09	7.36372e+08	3.90592e+08	1.78734e+08	6.48549e+07	1.79695e+07	3.04183e+06	2.0578e+06	691212	867646	1.16392e+06	869858	1.40612e+06	982883	401390	404566	0	1.47174e+06	2.73696e+06	1.56587e+06	370776	328948	708679	1.05149e+06	417548	848428	193543	377765
ADGGYAFKYENGKYDIKDVGVDNAGAKAGLTFL	175	207	5	0	694.348	8	31	9.92037	10.1638	694.82	0.276307	1	0	-0.0357804	-0.226776	1	-3	0.162034		2.7934e+07	6.34739e+07	5.95781e+07	4.75049e+07	2.09919e+07	9.52423e+06	1.98184e+06	0	0	139738	385489	0	416534	0	0	222962	0	206270	0	490345	515659	119967	0	0	0	174530	0	136062	0	0
DGGYAFKYENGKY	176	188	2	0	756.344	5	11	7.51682	7.71973	757.702	1.79861	1	0	2.52916	-0.361225		-4	0.546901		2.04138e+07	1.93586e+07	7.02765e+06	2.36713e+06	977521	0	189371	0	121218	0	291991	0	2.1062e+06	930366	3.54411e+06	617698	820236
DGGYAFKYENGKYDIKDVGVDNAGAKAGL	176	204	3	0	1012.5	7	27	8.2986	8.5017	1013.42	0.966794	0.6	0					0.218925		2.37902e+07	3.57137e+07	3.55219e+07	2.35074e+07	9.41198e+06	3.51221e+06	4.19299e+06	159266	556661	0	0	0	182131	0	0	201366	0	293877	1.29291e+06	856908	735990	305301	197017	0	0	594027	1.21909e+06	213214	66396.8	0
DGGYAFKYENGKYDIKDVGVDNAGAKAGL	176	204	4	0	759.624	7	27					-1
DGGYAFKYENGKYDIKDVGVDNAGAKAGLTF	176	206	4	0	821.653	8	29					-1
DGGYAFKYENGKYDIKDVGVDNAGAKAGLTFL	176	207	3	0	1132.9	8	30					-1
YAFKYENGKYDIKDVGVDNAGAKAGL	179	204	3	0	936.14	7	24					0
AFKYENGKYDIKD	180	192	2	0	795.894	5	11	6.64048	6.88365	798.149	3.55433	1	1	5.17729	-0.227661	0	-9	0.334764		2.70615e+07	2.18922e+07	9.96786e+06	2.19215e+06	227209	474485	675661	263244	0	1.84174e+07	1.62128e+07	6.64796e+06	1.12952e+06	0	0	0	0
AFKYENGKYDIKD	180	192	3	0	530.931	5	11	6.60712	6.97592	532.014	2.29151	1	1	3.27259	0.189238	0	-7	0.359615		4.88912e+07	4.27177e+07	1.85361e+07	4.87379e+06	702331	7.47979e+06	1.71346e+06	1.12807e+06	287749	1.76117e+07	1.12011e+07	6.46091e+06	987763	278907	10736.5	0	1.12778e+06
AFKYENGKYDIKDVGVDNAGAKAGL	180	204	3	0	881.785	7	23	7.8074	8.00068	882.968	1.97708	1	1	1.24251	-0.393192	0	-10	0.278663		1.65926e+08	2.36355e+08	1.80859e+08	9.39636e+07	3.52849e+07	1.15564e+07	2.94487e+06	0	1.98829e+07	0	0	1.05484e+08	0	0	4.55004e+07	0	0	1.78821e+06	0	0	178903	0	185234	0	0	0	181747	0	148807	3.15225e+06
AFKYENGKYDIKDVGVDNAGAKAGL	180	204	4	0	661.591	7	23	7.83177	7.94998	661.959	-0.0972684	1	0	-0.253825	-0.642292	0	-3	0.0274427		4.20327e+07	5.6025e+07	4.10473e+07	2.10532e+07	7.99405e+06	1.68332e+06	141400	0	0	0	0	0	0	100157	0	0	0	0	0	179983	0	0	0	28728.4	0	0	0	33869	0	48453.2
AFKYENGKYDIKDVGVDNAGAKAGLTF	180	206	4	0	723.62	7	25	8.7798	9.31967	724.109	0.224517	0.6	0					0.223094		1.87738e+08	3.01096e+08	2.52875e+08	1.37712e+08	5.6786e+07	2.19498e+07	2.3836e+06	1.84445e+06	262178	1.308e+06	0	373353	0	433366	268514	457807	0	0	0	658602	0	598074	938323	1.85497e+06	1.33042e+06	1.51161e+06	1.12724e+06	1.89995e+06	302700	269815
AFKYENGKYDIKDVGVDNAGAKAGLTFL	180	207	3	0	1002.19	7	26	9.63283	9.9696	1002.81	0.071156	0.6	0					0.121439		1.9353e+08	3.48428e+08	2.94384e+08	1.80483e+08	7.96198e+07	2.52444e+07	4.06738e+06	1.39145e+06	0	0	501062	0	1.43492e+06	2.05052e+06	3.48756e+06	0	300835	397249	0	0	0	0	557.602	0	614248	674525	1.12864e+06	0	0	0
AFKYENGKYDIKDVGVDNAGAKAGLTFL	180	207	4	0	751.891	7	26	9.71615	10.0255	752.349	0.0264545	0.6	0					0.063198		1.06014e+08	1.70848e+08	1.48414e+08	8.83005e+07	3.70477e+07	1.4591e+07	0	0	479066	154519	2.21982e+06	0	0	0	0	155148	151809	0	457340	192276	0	257797	219708	322809	177690	115226	0	0	0	266565
FKYENGKY	181	188	1	0	1048.51	4	6	5.9438	6.47962	1049.1	-0.0542478	1	0	-0.333665	0.743462	1	1	1.30949		4.37672e+07	2.10318e+07	4.65634e+06	379087	1.52174e+06	293013	0	132005	183470	0	88833.8
FKYENGKY	181	188	2	0	524.759	4	6	5.92457	6.5351	525.058	-0.0442303	1	0	-0.305965	0.9914	1	1	0.0373649		6.19121e+08	3.45729e+08	1.15285e+08	2.19775e+07	800016	768209	326899	0	294825	360866	323967
FKYENGKYDIKD	181	192	2	0	760.375	5	10	6.37812	6.83295	760.824	-0.0192156	1	0	-0.21554	0.474729	1	-1	0.159256		8.68208e+07	7.57746e+07	3.32293e+07	5.68184e+06	414896	73348.2	144082	129287	318441	64524.8	315779	73801.3	417597	77770.7	0	419677
FKYENGKYDIKD	181	192	3	0	507.252	5	10	6.39102	6.7102	507.547	-0.0341189	1	0	-0.240267	0.0245911	1	-1	0.0437973		1.04964e+08	8.60673e+07	4.04129e+07	1.18324e+07	2.0577e+06	100522	225566	106883	0	365221	0	0	8657.06	0	0	0
FKYENGKYDIKDVGVDNAGAKAGL	181	204	2	0	1286.66	7	22	7.68173	7.98818	1287.64	0.439243	1	0	0.147593	-0.0176628	1	-1	1.71789		4.34554e+07	6.16539e+07	4.43607e+07	1.93873e+07	6.11205e+06	185633	285998	0	216770	10854.4	0	0	0	291156	0	0	0	200642	786533	226097	417052	362379	1.68337e+06	982226	709086	0	0	0	0	0
FKYENGKYDIKDVGVDNAGAKAGL	181	204	3	0	858.106	7	22	7.65635	8.01325	858.612	-0.0136386	1	0	-0.193945	0.149749	0	0	0.0181714		5.68916e+08	8.11204e+08	6.06505e+08	3.1081e+08	1.26313e+08	3.91358e+07	9.37441e+06	871477	80976.5	0	174545	0	0	111940	143280	0	0	154385	0	91026.9	0	91584.5	102529	0	0	40170	0	0	179074	0
FKYENGKYDIKDVGVDNAGAKAGL	181	204	4	0	643.831	7	22	7.70728	8.00068	644.378	0.657482	1	0	0.312175	-0.0609676	0	-3	0.097067		1.4613e+08	2.08523e+08	1.60515e+08	8.07572e+07	3.2038e+07	8.15148e+06	1.90322e+06	0	0	0	253943	0	436352	0	2.19738e+07	9934.96	0	17570.7	9.26675e+06	11134	0	0	106810	0	0	0	460287	246122	224129	0
FKYENGKYDIKDVGVDNAGAKAGLTF	181	206	2	0	1410.71	7	24	8.72887	8.89295	1411.67	0.223765	1	0	-0.0289712	-0.490089		1	0.465637		3.28305e+07	4.78843e+07	3.60507e+07	1.92831e+07	4.35103e+06	256939	0	0	0	0	0	0	402446	0	0	0	0	779564	0	0	0	0	0	0	0	0	0	0	0	0
FKYENGKYDIKDVGVDNAGAKAGLTFL	181	207	3	0	978.506	7	25	9.61378	9.85653	979.098	0.00941998	1	0	-0.177408	-0.229043	1	-2	0.0875384		3.97655e+08	6.3187e+08	5.30169e+08	3.05729e+08	1.4169e+08	4.89073e+07	1.51019e+07	2.36567e+06	0	1.60061e+06	0	0	230035	648573	282916	0	338751	402000	227878	2.37023e+06	451217	0	0	0	0	589809	797205	0	0	0
FKYENGKYDIKDVGVDNAGAKAGLTFL	181	207	4	0	734.132	7	25	9.56322	9.84373	734.616	0.170964	1	0	-0.0702002	-0.103719	1	-1	0.195887		1.79563e+08	2.79724e+08	2.31867e+08	1.33273e+08	6.05267e+07	1.95186e+07	3.53341e+06	0	0	351479	0	340961	0	428634	0	485220	0	260085	0	477918	185621	459164	0	0	0	4.68246e+06	1.63182e+06	344374	697193	617585
KYENGKYDIKD	182	192	2	0	686.841	5	9	5.02	5.41355	687.202	-0.0888913	1	0	-0.347527	0.271368		0	0.317451		2.01642e+07	1.01126e+07	4.54317e+06	215902	69226	154.915	104647	98347.4	0	217417	0	0	74912.2	107508	0
KYENGKYDIKDVGVDNAGAKAGL	182	204	2	0	1213.12	7	21	7.06322	7.4543	1213.83	-0.00429041	1	0	-0.187049	0.263182	1	1	0.321316		3.05085e+07	4.03384e+07	2.57248e+07	8.61736e+06	2.46709e+06	219232	0	140228	0	0	186422	196548	0	0	0	0	0	289684	180920	0	0	396027	0	0	0	186978	0	0	0
KYENGKYDIKDVGVDNAGAKAGL	182	204	3	0	809.083	7	21	7.03383	7.4422	809.554	-0.0114335	1	0	-0.192693	0.320535	1	1	0.0331041		2.1658e+08	2.82163e+08	1.94769e+08	9.06547e+07	3.22993e+07	7.94159e+06	1.83743e+06	1.01634e+06	161708	0	190628	586636	0	0	0	256341	339547	0	133261	0	0	0	152590	0	115734	0	0	193300	146823
KYENGKYDIKDVGVDNAGAKAGL	182	204	4	0	607.064	7	21	7.06322	7.2659	607.49	0.278867	1	0	0.0366605	-0.362	1	1	0.0866907		3.65075e+07	4.3856e+07	3.38969e+07	1.35945e+07	4.48975e+06	1.34479e+06	0	0	0	0	0	0	0	3.56409e+06	0	0	151730	264979	0	0	0	161833	0	0	0	0	0	0	0
KYENGKYDIKDVGVDNAGAKAGLTF	182	206	3	0	891.789	7	23	8.26068	8.38632	892.381	0.190407	1	0	-0.0463086	-0.61768	1	0	0.304723		1.02012e+08	1.51643e+08	1.14561e+08	5.90162e+07	2.58111e+07	8.00836e+06	1.57607e+06	213513	200060	0	0	0	0	270078	4.07025e+06	0	1.31892e+06	0	1.18459e+06	315684	273489	0	231248	0	0	0	0	0	0	0
KYENGKYDIKDVGVDNAGAKAGLTF	182	206	4	0	669.093	7	23					-1
KYENGKYDIKDVGVDNAGAKAGLTFL	182	207	3	0	929.483	7	24	9.23438	9.69157	930.166	0.387379	0.6	0					0.376922		3.11559e+08	4.68843e+08	3.9748e+08	2.34443e+08	8.68816e+07	2.90084e+07	1.36102e+07	1.16709e+06	0	0	0	0	273801	203475	340615	3.13372e+06	6.83279e+06	2.36537e+06	773923	0	0	268294	372667	1.58091e+06	5.0593e+06	2.59104e+06	530762	2.03164e+06	372622	1.44385e+06
KYENGKYDIKDVGVDNAGAKAGLTFL	182	207	4	0	697.364	7	24	9.31967	9.72897	698.473	2.77681	1	1	1.73595	0.323632	0	-8	0.408685		9.16325e+07	1.48486e+08	1.15468e+08	6.14617e+07	4.50384e+07	6.56739e+06	1.03699e+06	163714	0	0	0	0	136950	0	101532	489798	1.37252e+06	774650	321554	0	5.56883e+06	167469	1.75431e+06	2.3294e+06	3.75817e+07	3.63118e+06	2.22413e+06	308099	8.53386e+06	0
DIKDVGVDNAGAKAGL	189	204	2	0	771.91	5	14	7.25393	7.39247	772.225	-0.249637	1	0	-0.4795	-0.574873	1	1	0.253451		6.53126e+06	3.74273e+06	616339	121920	0	0	0	0	0	0	0	0	0	0	0	0	0	0	0	86326.1
DIKDVGVDNAGAKAGL	189	204	3	0	514.942	5	14					-1
DIKDVGVDNAGAKAGLTF	189	206	2	0	895.968	6	16	8.3112	8.89295	896.474	-0.0345417	0.6	0					0.564044		1.02572e+09	9.52749e+08	4.88892e+08	1.85024e+08	4.51028e+07	7.47257e+06	178732	222042	0	214080	190160	651167	0	77577	0	139251	0	23216.8	0	397390	194854	0	0
DIKDVGVDNAGAKAGLTF	189	206	3	0	597.648	6	16	8.32413	8.89295	598.03	0.0987747	0.6	0					0.135291		7.24373e+08	6.71617e+08	3.50611e+08	1.22501e+08	2.58375e+07	4.75583e+06	651610	82269.6	348739	0	0	400390	1.44613e+07	6.8603e+06	973689	608259	635494	730713	196201	62907.7	118904	77264.7	136429
DIKDVGVDNAGAKAGLTFL	189	207	2	0	952.51	6	17	9.57573	10.1895	953.177	0.212949	1	0	0.0241683	1.00213	1	0	0.530202		5.25059e+08	5.33979e+08	2.85062e+08	1.06996e+08	3.16814e+07	2.97993e+06	1.21202e+06	3.37696e+06	6.94337e+06	2.57673e+06	1.47858e+07	2.59936e+06	4.36796e+06	5.26949e+06	609329	0	47223.8	0	1.44345e+06	0	0	0	1.02055e+06	70463.6
DIKDVGVDNAGAKAGLTFL	189	207	3	0	635.342	6	17	9.56322	10.2404	635.825	0.326175	1	0	0.13467	1.21262	1	0	0.214968		5.11511e+08	5.23806e+08	2.81565e+08	1.00968e+08	2.313e+07	3.35768e+06	4.74574e+06	908526	212085	1.16257e+06	149141	1.35997e+06	3.16768e+06	5.81978e+06	2.0411e+06	733767	2.32458e+06	0	272881	161453	1.60493e+07	98449.3	2.52955e+06	93722.8
VGVDNAGAKAGLTF	193	206	2	0	660.351	5	12	8.13495	8.80522	660.754	0.0305543	0.6	0					0.100097		6.15821e+08	4.30403e+08	1.6324e+08	3.86802e+07	5.27131e+06	0	167525	23760.3	331127	161781	386828	134818	7.30138e+06	0	814321	0	555053	0
VGVDNAGAKAGLTFL	193	207	2	0	716.893	5	13	9.5127	10.4288	718.383	2.13164	0.6	0					2.86612		4.00908e+08	3.01184e+08	1.27967e+08	3.02834e+07	2.96447e+06	1.64447e+06	915010	951640	836720	1.16634e+06	272610	597591	447638	1.06306e+06	155457	121481	7.52187e+07	4.78459e+07	1.33649e+07
NAGAKAGLTFL	197	207	2	0	531.801	4	9					-1
LVDLIKNKHMNA	207	218	2	0	698.392	5	10	6.73622	6.96295	698.799	-0.0770956	0.6	0					0.0311638		1.06282e+08	8.18224e+07	3.45047e+07	1.15788e+07	1.24811e+06	0	0	0	0	0	0	0	0	0	0	0
LVDLIKNKHMNA	207	218	3	0	465.931	5	10	6.80828	7.14473	466.202	-0.0742788	0.6	0					0.0226267		1.71209e+08	1.27493e+08	5.63374e+07	1.67009e+07	3.08322e+06	0	61482.5	0	0	0	50638.3	0	0	0	64269.4	13536.7
LVDLIKNKHMNADTD	207	221	2	0	863.943	6	13	6.52702	6.89617	864.476	-0.00354346	1	0	-0.188182	0.190399	1	0	0.244103		1.0878e+08	9.66739e+07	5.37e+07	2.0795e+07	5.33375e+06	314548	83529.1	167279	0	62666.2	0	0	0	156725	79806.3	0	0	352738	192649	0
LVDLIKNKHMNADTD	207	221	3	0	576.298	6	13	6.7102	7.0512	576.698	0.130401	0.6	0					0.224062		1.12469e+08	9.86949e+07	5.14077e+07	1.96852e+07	5.42521e+06	53045.3	359429	0	0	1.01991e+06	0	0	657504	682731	733486	145558	676640	447348	462167	0
LVDLIKNKHMNADTDY	207	222	2	0	945.475	6	14	7.4422	7.91223	946.061	-0.00750832	1	0	-0.192558	0.525168	0	1	0.0394979		7.62302e+08	7.49507e+08	4.3028e+08	1.86998e+08	5.97244e+07	1.56679e+07	2.76845e+06	111033	1.85536e+06	267332	1.96112e+06	0	151754	0	0	16165.5	1.2462e+06	868209	262591	0	0
LVDLIKNKHMNADTDY	207	222	3	0	630.652	6	14	7.49193	7.96272	631.044	-0.00442581	1	0	-0.188905	0.527657	0	1	0.0241191		1.52125e+09	1.49392e+09	8.91312e+08	3.8451e+08	1.26178e+08	3.32691e+07	4.04457e+06	402591	1.99217e+06	1.90105e+06	1.0601e+06	346044	0	0	454772	447918	258713	1.13372e+06	361861	218808	0
LVDLIKNKHMNADTDY	207	222	4	0	473.241	6	14	7.51682	7.7576	473.87	1.33665	1	1	1.40038	-0.235569	-1	-2	0.247864		5.09284e+07	5.53333e+07	2.88725e+07	1.04666e+07	3.39304e+06	258781	0	0	1.46115e+06	0	1.8504e+07	0	5.6753e+06	0	828233	0	166973	60185.7	0	0	65761.7
LVDLIKNKHMNADTDYSIA	207	225	3	0	721.037	6	17	8.01325	8.4889	721.824	1.02518	0.6	1					0.310903		1.69403e+08	1.66733e+08	1.31632e+08	5.85046e+07	1.80086e+07	4.00111e+06	246789	927175	696995	462991	4.81214e+07	476921	131462	1.64331e+07	0	110169	1.27915e+06	0	0	523080	189023	0	0	0
LVDLIKNKHMNADTDYSIAE	207	226	2	0	1145.57	7	18	7.84467	8.24812	1146.27	-0.0158281	1	0	-0.198249	0.30422	1	-5	0.228263		1.31748e+08	1.58079e+08	1.11422e+08	5.02446e+07	1.67108e+07	2.25266e+06	316835	0	268899	0	1.37784e+06	0	56472.5	209439	190480	0	250150	0	0	274611	239256	0	301653	0	230374	0
LVDLIKNKHMNADTDYSIAE	207	226	3	0	764.051	7	18	7.83177	8.40732	764.518	-0.0116623	1	0	-0.194409	0.875312	1	-5	0.0477427		6.20532e+08	7.41614e+08	4.92575e+08	2.52578e+08	9.60953e+07	2.86681e+07	6.65063e+06	237637	136569	154459	0	150948	0	0	428797	103153	276322	0	870667	1.03163e+06	0	272467	737786	0	0	160010
LVDLIKNKHMNADTDYSIAE	207	226	4	0	573.29	7	18	7.91223	8.17285	573.641	-0.00952043	1	0	-0.192435	-0.169755	1	-5	0.0887581		2.7719e+07	3.80979e+07	2.60277e+07	1.01876e+07	2.56324e+06	0	0	0	0	0	0	0	0	82981.1	0	0	73352.4	0	0	0	335039	0	0	0	307772	0
LVDLIKNKHMNADTDYSIAEAA	207	228	3	0	811.409	7	20	8.13495	8.3741	812.456	1.64717	0.6	0					0.334412		6.99831e+07	9.54874e+07	6.38375e+07	3.47186e+07	1.2818e+07	2.75081e+06	722825	0	0	0	0	152939	241926	0	191408	0	8.5576e+06	1.04967e+07	7.82651e+06	1.33963e+06	2.48981e+06	603665	228391	0	0	0	0	992443
LVDLIKNKHMNADTDYSIAEAAF	207	229	3	0	860.432	7	21					-1
VDLIKNKHMNA	208	218	2	0	641.85	5	9	5.48248	6.13412	642.24	-0.0370777	1	0	-0.252011	1.12779	1	0	0.155284		4.22507e+08	2.84638e+08	1.2054e+08	3.82566e+07	6.90039e+06	577681	470068	57432.8	0	117882	0	270289	62140.4	0	0
VDLIKNKHMNA	208	218	3	0	428.236	5	9	5.50183	5.96275	428.638	0.389126	1	0	0.533678	0.494916	1	1	0.251833		2.29884e+08	1.54902e+08	5.61763e+07	1.68809e+07	1.77905e+06	83280.4	1.15791e+06	0	0	2.45306e+07	0	0	2.73446e+06	0	0
VDLIKNKHMNADTDY	208	222	2	0	888.933	6	13	6.4675	7.04188	889.483	-0.0057115	1	0	-0.190949	0.871441	1	0	0.0125428		2.45947e+09	2.38074e+09	1.28729e+09	5.33587e+08	1.73995e+08	4.92388e+07	5.66722e+06	638452	60686.4	82248	0	0	0	13474.4	45044.9	228655	119574	268960	0	195142
VDLIKNKHMNADTDY	208	222	3	0	592.958	6	13	6.5817	7.03383	593.322	-0.0133889	1	0	-0.200747	0.465769	1	0	0.0080384		2.96783e+09	2.84084e+09	1.59196e+09	6.20057e+08	1.99563e+08	5.61844e+07	5.63028e+06	535566	125510	61700.4	87892.2	149273	0	64005.1	91746.9	102364	131113	115342	19584.1	34128.6
VDLIKNKHMNADTDY	208	222	4	0	444.97	6	13	6.47962	6.98845	445.289	0.170656	1	0	0.0341384	0.653921	1	0	0.180805		9.86429e+07	9.15612e+07	4.90675e+07	1.84028e+07	3.57791e+06	167664	53326.4	0	0	7.36148e+06	0	0	0	840509	0	0	0	325754	0	7778.56
VDLIKNKHMNADTDYS	208	223	3	0	621.968	6	14	6.0356	6.55612	622.436	0.254473	0.6	0					0.658207		8.96101e+07	9.53458e+07	5.13706e+07	1.94411e+07	6.30733e+06	295012	0	497877	0	0	72619.6	0	0	538224	0	0	259750	0	0	3.99569e+06	5878.61
VDLIKNKHMNADTDYSI	208	224	3	0	659.663	6	15					0
VDLIKNKHMNADTDYSIA	208	225	2	0	1024.51	6	16	7.15695	7.74497	1025.32	0.354402	1	0	0.183836	0.916681	1	-1	0.370469		2.16283e+08	2.30941e+08	1.51016e+08	6.46758e+07	2.29649e+07	5.00869e+06	542388	51214.6	136592	60258.8	313477	0	0	7.37904e+06	7.97221e+06	3.23599e+06	391800	121525	0	0	1.06798e+06	0	465115
VDLIKNKHMNADTDYSIA	208	225	3	0	683.342	6	16	7.15695	7.77005	684.032	0.806134	1	0	0.652259	0.999917	1	-2	0.144013		5.03301e+08	5.33706e+08	3.15437e+08	1.51394e+08	5.48466e+07	1.51295e+07	2.71349e+06	1.70422e+06	4.22351e+06	4.52332e+06	3.6038e+06	2.18302e+06	3.55417e+06	3.3589e+07	3.58802e+07	1.94735e+07	5.6239e+06	446676	797703	0	613767	718874	0
VDLIKNKHMNADTDYSIAE	208	226	2	0	1089.03	6	17	7.06322	7.47908	1090.05	0.709954	1	0	0.50922	0.345423	-1	-6	0.8611		6.16456e+08	7.1391e+08	4.42326e+08	2.04909e+08	8.00384e+07	2.11372e+07	2.91737e+06	0	297629	453112	393393	1.10944e+06	312487	3.66229e+07	4.77944e+07	2.8444e+07	1.0937e+07	3.17912e+06	349755	312745	0	167077	26928.1	0
VDLIKNKHMNADTDYSIAE	208	226	3	0	726.356	6	17	7.06322	7.74497	727.447	1.94058	0.6	0					1.03284		1.73033e+09	2.00598e+09	1.29116e+09	5.91747e+08	2.28811e+08	6.81678e+07	1.73611e+07	1.36304e+06	0	196932	381269	426099	447515	3.10325e+08	3.6759e+08	2.37121e+08	9.77733e+07	3.20566e+07	8.38568e+06	1.08297e+06	297737	135305	158651	0
VDLIKNKHMNADTDYSIAE	208	226	4	0	545.019	6	17	7.07567	7.50477	545.693	1.36176	1	0	1.14535	0.389336	-1	-6	0.733186		6.51172e+07	6.87723e+07	4.51498e+07	1.99776e+07	5.69163e+06	296429	87156.8	0	0	0	0	0	0	8.37395e+06	9.52441e+06	6.29626e+06	1.64161e+06	265269	0	159915	0	347203	0	0
VDLIKNKHMNADTDYSIAEA	208	227	3	0	750.035	7	18					-1
VDLIKNKHMNADTDYSIAEAA	208	228	2	0	1160.07	7	19	7.41745	7.795	1160.77	-0.0120801	0.6	0					0.155367		5.22117e+07	6.60118e+07	4.38219e+07	2.08169e+07	5.69819e+06	1.1243e+06	0	234236	0	0	0	0	0	126922	96655.9	177566	0	0	272874	390859	0	191472	0	0	0	0	0
VDLIKNKHMNADTDYSIAEAA	208	228	3	0	773.714	7	19	7.41745	7.94998	774.194	0.0178092	0.6	0					0.106538		2.52723e+08	3.15967e+08	2.19679e+08	1.0858e+08	4.24099e+07	1.10797e+07	2.6043e+06	913499	161590	0	0	319255	0	0	377455	122626	114902	181191	567184	0	440749	78043.7	0	209991	0	0	0
VDLIKNKHMNADTDYSIAEAAF	208	229	3	0	822.737	7	20	10.1767	10.305	826.913	11.0008	0.6	0					0.0653935		0	16187.8	13931	90146.6	0	0	0	0	0	0	0	5.76952e+07	7.71737e+07	5.57248e+07	2.82831e+07	1.00945e+07	1.24906e+06	884171	0	0	209530	0	0	1.2146e+06	0	0	0	0
VDLIKNKHMNADTDYSIAEAAFNKGETA	208	235	4	0	767.376	8	26	8.80522	8.95573	768.192	1.40003	0.6	0					0.484933		1.21706e+07	1.74785e+07	1.81935e+07	9.39379e+06	3.85513e+06	1.21053e+06	0	641646	0	0	0	0	152622	1.00392e+06	474275	422901	0	0	0	0	106424	0	314478	239587	2.13244e+06	381217	206415	0	228761	0
VDLIKNKHMNADTDYSIAEAAFNKGETAM	208	236	3	0	1066.51	8	27	9.90752	10.4288	1070.51	9.97279	0.6	0					0.0485546		3.86074e+06	6.61235e+06	6.10296e+06	4.60972e+06	394917	249050	0	1.61426e+06	4.34579e+06	590460	1.39175e+09	2.31141e+09	2.01898e+09	1.26654e+09	6.2483e+08	2.49039e+08	7.99405e+07	1.63147e+07	7.90088e+07	0	0	4.99764e+07	0	613132	6.78025e+06	0	42379.1	1.41702e+06	0	0
LIKNKHMNA	210	218	2	0	534.803	5	7	3.69057	4.19442	535.102	-0.0956007	1	0	-0.410249	0.637384	0	-1	0.0412117		1.51119e+08	8.11342e+07	2.69518e+07	6.68955e+06	841226	9339.33	39517.9	48691.7	0	18199.6	0	0	0
LIKNKHMNA	210	218	3	0	356.871	5	7	3.7104	4.06672	357.291	0.564945	1	0	1.15535	0.147813	0	-11	0.284279		4.03754e+07	2.31228e+07	6.26215e+06	867098	4.05492e+06	0	0	128569	0	0	4.39659e+06	0	0
LIKNKHMNADTD	210	221	2	0	700.354	5	10	3.62847	3.99092	700.763	-0.0497235	1	0	-0.266157	0.168166	0	-2	0.0254676		1.65184e+08	1.16306e+08	5.08377e+07	1.74041e+07	3.65788e+06	518199	0	45693.2	0	6067.2	18894	19970.6	50540.1	0	0	0
LIKNKHMNADTD	210	221	3	0	467.238	5	10	3.49003	3.78412	468.887	4.07961	0.4	1					1.98046		3.96344e+07	2.77151e+07	1.24704e+07	3.57054e+06	887164	40292.9	69695.4	0	0	0	0	0	158937	0	0	3.44007e+07
LIKNKHMNADTDY	210	222	2	0	781.885	6	11	5.26982	5.76418	782.363	-0.0269188	1	0	-0.224261	0.605915		-3	0.0092975		2.2448e+09	1.76459e+09	9.24417e+08	3.36253e+08	9.80583e+07	1.98242e+07	1.95826e+06	990703	349613	84144.4	0	0	0	0	0	100590	0	19108.2
LIKNKHMNADTDYSIA	210	225	3	0	611.977	6	14	6.29908	6.5351	612.351	-0.0206685	1	0	-0.208153	-0.251387		-3	0.0351578		2.36314e+08	2.24598e+08	1.33764e+08	5.12194e+07	1.77833e+07	4.31138e+06	0	84298.4	0	0	0	0	0	93999.4	0	0	0	74829.1	5029.21	280582	0
LIKNKHMNADTDYSIAE	210	226	2	0	981.983	6	15	6.2213	6.79718	982.597	0.016346	1	0	-0.16558	0.876418	1	-4	0.198125		8.4655e+08	8.72068e+08	5.11544e+08	2.23848e+08	7.56093e+07	1.8924e+07	2.71036e+06	113302	0	60102.9	0	0	158903	2.57512e+06	4.81489e+06	2.70984e+06	430543	295241	0	0	0	0
LIKNKHMNADTDYSIAE	210	226	3	0	654.991	6	15	6.25473	6.88365	655.531	0.408258	0.6	0					0.203441		1.26879e+09	1.46897e+09	7.93249e+08	3.52292e+08	1.42826e+08	3.29433e+07	5.9895e+06	663874	0	129233	0	0	0	1.34911e+08	0	0	8.38851e+06	223277	303286	295653	92940.4	0
LIKNKHMNADTDYSIAE	210	226	4	0	491.495	6	15	6.25473	6.64048	491.755	-0.173949	1	0	-0.376061	0.245484	0	-4	0.0595685		3.74998e+07	3.62112e+07	2.26842e+07	6.73921e+06	1.18137e+06	77295.3	0	0	0	0	0	0	0	0	0	78545.1	0	0	0	0	0	0
LIKNKHMNADTDYSIAEAA	210	228	2	0	1053.02	6	17	6.74912	7.07567	1053.66	-0.00711094	1	0	-0.1906	0.0490365	1	-3	0.0825634		7.27128e+07	8.12292e+07	5.07141e+07	2.35599e+07	6.94543e+06	1.06567e+06	108085	294310	0	0	0	554991	33065.1	0	0	86025.4	0	128096	0	79758.2	0	0	0	165741
LIKNKHMNADTDYSIAEAA	210	228	3	0	702.349	6	17	6.7102	7.0512	702.791	0.0340671	0.6	0					0.691209		1.81645e+08	2.00804e+08	1.30263e+08	5.92063e+07	2.19738e+07	6.84069e+06	1.1052e+06	85111	0	0	80111.7	0	0	0	0	51003	0	0	0	0	0	1.31906e+06	0	5047.21
LIKNKHMNADTDYSIAEAAFNKGETA	210	235	3	0	951.468	7	24	9.2216	9.27308	957.042	14.9859	1	0	10.176	-0.863738		-10	0.0573769		0	0	539391	0	349317	0	0	0	0	0	253147	0	0	0	0	5.49824e+07	7.63941e+07	6.6447e+07	4.42244e+07	1.43905e+07	3.73451e+06	994664	0	283132	0	0	0	208667	0	1.00591e+06
LIKNKHMNADTDYSIAEAAFNKGETAM	210	236	3	0	995.148	8	25	9.64552	9.9696	1002.6	20.465	0.6	0					0.242363		647821	4.99882e+06	4.2409e+06	3.91655e+06	5.62782e+06	4.27024e+06	2.01505e+06	2.78405e+06	721097	0	0	0	0	326888	325620	2.32102e+06	728711	1.04632e+06	1.16887e+06	0	0	1.91485e+08	3.45002e+08	2.90752e+08	1.78895e+08	7.90592e+07	2.30732e+07	4.27976e+06	1.71698e+06	0
LIKNKHMNADTDYSIAEAAFNKGETAM	210	236	4	0	746.613	8	25					-1
IKNKHMNADTD	211	221	2	0	643.812	5	9	2.91848	3.40963	644.191	-0.0370607	1	0	-0.25198	0.595241		0	0.153993		5.05963e+07	3.21824e+07	1.29553e+07	4.27122e+06	363382	620100	0	28449	0	14175.5	0	36446.7	0	14260.4	0
IKNKHMNADTDY	211	222	2	0	725.343	5	10	4.71062	5.05703	725.846	0.101571	1	0	-0.0151414	0.114962		1	0.141038		3.30156e+08	2.4738e+08	1.17614e+08	5.26712e+07	2.24828e+07	6.9746e+06	1.25657e+06	75394.6	81775.5	0	42115.9	0	11026.7	87249.5	83356.5	295514
IKNKHMNADTDYSIA	211	225	2	0	860.92	6	13	5.89988	6.41645	861.457	0.00583854	1	0	-0.176208	0.679583	1	1	0.612777		8.66784e+07	7.5172e+07	3.95534e+07	1.17372e+07	1.14146e+06	114206	304554	0	292182	0	0	249348	112806	0	0	148651	0	604891	0	886401
IKNKHMNADTDYSIA	211	225	3	0	574.282	6	13	5.89022	6.31805	574.673	0.102635	1	0	-0.0526726	0.385133	1	1	0.140764		7.90023e+07	8.78762e+07	4.35494e+07	1.63354e+07	1.73708e+06	346342	123588	0	0	498595	0	0	231561	0	0	1.30389e+06	0	121619	438097	0
IKNKHMNADTDYSIAE	211	226	3	0	617.296	6	14	5.8566	6.4292	617.696	0.0611077	0.6	0					0.106525		3.94767e+08	3.86823e+08	2.1089e+08	8.63362e+07	2.66504e+07	3.43388e+06	461366	0	745899	0	84191.1	0	100976	0	211206	8.28502e+06	266621	0	255592	0	0
IKNKHMNADTDYSIAEAA	211	228	3	0	664.655	6	16	6.4292	6.95332	665.178	0.350463	0.6	0					0.25276		5.2125e+07	5.73512e+07	3.30816e+07	1.74353e+07	5.38866e+06	757514	311271	0	302621	158210	281772	813876	266416	60594.3	1.11511e+06	372176	70611.9	976053	0	0	308741	0	0
DTDYSIA	219	225	1	0	784.336	4	5	5.68607	6.25473	784.9	0.116687	0.6	0					1.22234		4.4797e+07	1.33027e+07	138575	0	89207.3	270077	622080	1.74708e+06	0	355191
DYSIAE	221	226	1	0	697.304	4	4	5.54633	6.10863	701.047	3.33996	0.4	1					2.54154		1.69348e+07	3.25453e+06	87541.1	90040.3	109216	0	2.80538e+07	2.53839e+06	0
YSIAEAA	222	228	1	0	724.351	4	5	5.7992	6.55612	724.892	0.11629	1	0	0.202218	1.47715		1	2.26728		9.72454e+07	2.85819e+07	3.30356e+06	126545	0	400919	0	4.69507e+06	51620.4	182060
SIAEAA	223	228	1	0	561.288	3	4	3.34873	3.89367	561.584	-0.0149636	1	0	-0.245726	0.773714		1	0.0351923		5.95178e+08	1.58853e+08	2.81975e+07	5.37332e+06	96716.5	4000.39	70465.7	0
SIAEAAFNKGETA	223	235	1	0	1308.64	5	11	6.52702	6.96295	1309.47	0.0730501	1	0	-0.0734793	0.412011		-1	0.862194		1.01444e+07	4.59822e+06	452262	208178	0	347475	0	185497	0	95306	92316.8	0	0	0	179964	0	0
SIAEAAFNKGETAM	223	236	2	0	720.345	5	12	7.77005	8.43838	720.914	0.236187	0.6	0					0.411836		5.61127e+08	4.0463e+08	1.4954e+08	6.10828e+07	8.86578e+06	1.78109e+07	1.10388e+07	4.02141e+06	0	0	430570	402944	8.26718e+06	3.10632e+06	2.98581e+06	290131	6.29366e+06	256358
IAEAAF	224	229	1	0	621.324	4	4	6.918	7.49193	622.184	0.483631	1	0	1.82234	0.869947		1	0.687882		2.44225e+07	5.62655e+06	690615	657833	1.7646e+06	308784	320022	784173	643512
EAAFNKGETA	226	235	2	0	519.249	4	8	4.54717	4.87805	519.504	-0.0828883	0.6	0					0.0417999		8.18158e+07	3.9544e+07	1.01719e+07	1.71271e+06	313426	40323.6	0	0	10781.4	0	144235	0	4424.85
EAAFNKGETAM	226	236	1	0	1168.53	5	9	5.89022	6.41645	1169.24	-0.030098	1	0	-0.239144	0.711661	1	0	0.402691		1.09114e+08	6.21235e+07	2.01391e+07	3.36795e+06	142657	0	0	0	296092	741169	617108	0	129362	549717	247867
EAAFNKGETAM	226	236	2	0	584.769	5	9	5.83108	6.4675	585.12	-0.0422875	1	0	-0.261615	1.07729	1	0	0.0321305		1.18545e+09	7.38668e+08	2.86206e+08	8.01352e+07	1.34038e+07	23402.9	0	0	76108.6	0	0	352365	0	151611	0
AAFNKGETA	227	235	2	0	454.727	4	7	3.85503	4.6249	454.976	-0.0258439	1	0	-0.244914	1.52013		0	0.0369816		1.05218e+09	4.91076e+08	1.31551e+08	2.55447e+07	1.84627e+06	100487	0	570321	161415	45263.9	31681.3	36547.8
AAFNKGETAM	227	236	1	0	1039.49	5	8	5.62633	6.29908	1040.15	-0.0102901	1	0	-0.205	1.19786	1	0	0.426848		1.01886e+09	5.44827e+08	2.02354e+08	5.32829e+07	4.60222e+06	393771	200029	184772	1.76074e+06	190411	2.02219e+06	2.6297e+06	528519	585776
AAFNKGETAM	227	236	2	0	520.247	5	8	5.61358	6.25473	520.571	-0.0260902	0.6	0					0.0660876		6.68058e+09	3.60739e+09	1.28396e+09	3.33726e+08	1.11444e+08	1.30067e+06	3.73935e+06	0	0	118046	751660	902188	6.08636e+06	1.60081e+06
AAFNKGETAMT	227	237	2	0	570.771	5	9	5.26982	5.70053	571.104	-0.0636855	1	0	-0.301061	0.394701		1	0.128781		9.52578e+07	5.49174e+07	1.89291e+07	4.89585e+06	109519	527353	0	173417	0	0	0	0	0	337639	0
AAFNKGETAMTINGPWAWSNIDTSKVNY	227	254	3	0	1029.49	8	25					-1
FNKGETA	229	235	2	0	383.69	4	5	3.04355	3.89367	384.31	0.797052	1	0	2.46114	1.78643		-4	1.24274		3.7444e+08	1.4432e+08	3.46823e+07	5.69461e+06	104048	3.95738e+06	1738.04	7.52665e+07	155769	1.17628e+06
FNKGETAM	229	236	1	0	897.413	5	6	4.82615	5.71302	898.005	-0.00034556	1	0	-0.184615	1.90838	1	-1	0.505332		2.12617e+08	9.24915e+07	2.95087e+07	5.20534e+06	2.28473e+06	1.0982e+06	72578.2	77832.6	416477	318094	383282	997611
FNKGETAM	229	236	2	0	449.21	5	6	4.82615	5.3752	449.524	0.0358336	1	0	-0.0845729	0.787375	1	-1	0.371358		8.57676e+08	3.87459e+08	1.18021e+08	1.07486e+07	0	66773.3	115095	0	2.14511e+07	80574.5	4.56918e+06	122859
NKGETAM	230	236	1	0	750.345	4	5	3.18865	3.6809	750.725	-0.102556	1	0	-0.523965	0.598891	1	0	0.0633634		4.64107e+08	1.55984e+08	4.52405e+07	628132	66254.5	693516	2247.78	25595.2	0	3562.68
NKGETAM	230	236	2	0	375.676	4	5	3.18865	3.72023	375.883	-0.0680495	1	0	-0.409463	0.729414	1	0	0.027951		7.66097e+08	2.83072e+08	6.95886e+07	466424	95525.1	291424	1849.52	4.97598e+06	0	447791
NKGETAMTINGPWAWSNIDTSKVNY	230	254	3	0	933.113	7	22					-1
NKGETAMTINGPWAWSNIDTSKVNYGVTVL	230	259	3	0	1089.54	8	27	11.6392	12.2033	1090.35	0.408184	0.6	0					0.434547		5.34887e+07	9.44658e+07	8.65062e+07	6.47843e+07	2.73664e+07	9.64994e+06	2.46383e+06	1.98053e+06	333360	712545	229467	446735	1.58112e+06	437890	329500	413539	463711	769723	1.01422e+06	1.24266e+06	394439	927466	0	347898	372832	0	175078	564497	0	352340
MTINGPWAWSNIDT	236	249	2	0	803.372	6	11	11.3541	12.2696	803.917	0.0558848	1	0	-0.0993695	2.00323		1	0.101702		9.83014e+08	8.28688e+08	4.42053e+08	1.61539e+08	3.71966e+07	8.36238e+06	1.04192e+06	1.66626e+06	789319	978434	2.46011e+06	1.13391e+06	871951	1.49489e+06	4.23089e+06	2.73328e+06	4.56178e+06	2.28634e+06
MTINGPWAWSNIDTSKVNY	236	254	3	0	733.018	7	16	11.2717	11.367	733.876	1.18234	1	0	1.04236	-0.718448		-2	0.250416		7.69117e+07	9.35334e+07	5.91246e+07	2.94325e+07	1.11919e+07	2.72496e+06	86985.1	608300	0	0	0	343719	0	632369	0	0	27302.1	0	28774.4	125483	13406.4	0	1.67328e+07	14121.9
MTINGPWAWSNIDTSKVNYGVTVL	236	259	2	0	1333.67	7	21	12.0332	13.0451	1334.51	0.00759333	1	0	-0.177661	2.3234	1	-1	0.0618473		7.85256e+08	1.20605e+09	9.4907e+08	5.36322e+08	2.48803e+08	8.75455e+07	2.86524e+07	6.68873e+06	3.25317e+06	287332	549464	95399.4	804530	0	1.93825e+06	0	601401	0	150162	0	317048	0	12662.2	82181.5	5046.78	263662	0	104312	163484
MTINGPWAWSNIDTSKVNYGVTVL	236	259	3	0	889.448	7	21	12.0544	13.0889	890.017	0.0325422	0.6	0					0.0656037		1.22215e+09	1.77606e+09	1.45214e+09	8.13787e+08	3.68528e+08	1.3874e+08	4.554e+07	1.35196e+07	3.08894e+06	2.18661e+06	199215	681778	4.55799e+06	567844	523394	933605	537483	161327	154591	660596	422257	1.33256e+06	1.03354e+06	652067	782687	529165	233576	341649	689731
MTINGPWAWSNIDTSKVNYGVTVLPTFKGQPSKPFVGVL	236	274	4	0	1063.06	9	33	11.9813	12.8571	1063.73	0.00478809	1	0	-0.181252	1.8716		-2	0.12483		1.12919e+08	2.59486e+08	3.56336e+08	2.86249e+08	1.95552e+08	1.07042e+08	4.98582e+07	1.70433e+07	2.71117e+06	641451	768975	323678	207172	243078	59016.4	396534	98217.2	143706	312877	0	0	254107	0	112662	80735.9	598446	69029.4	69108.9	101049	359261
TINGPWAWSN	237	246	2	0	573.272	5	7	9.74172	10.5375	573.973	0.706642	1	0	1.4912	1.60613		-4	0.352911		4.42835e+08	2.76439e+08	8.44769e+07	1.61774e+07	605313	0	1.53788e+06	95163.9	5.86135e+07	1.89679e+07	1.12702e+07	0	1.26196e+06
TINGPWAWSNI	237	247	2	0	629.814	5	8	11.4864	12.4923	630.179	-0.0404434	0.6	0					0.114669		1.64307e+08	1.15914e+08	3.58244e+07	8.97292e+06	458004	419555	152120	526002	530093	124409	332563	529799	68218.3	0
TINGPWAWSNIDT	237	249	2	0	737.852	5	10	10.6481	11.6874	738.294	-7.59296e-05	1	0	-0.183786	2.41399		0	0.0317276		2.0814e+09	1.64725e+09	7.47785e+08	2.49947e+08	5.05473e+07	5.8932e+06	665660	1.91954e+06	358299	5.85211e+06	369350	1.27719e+06	114010	244634	49419.7	197860
TINGPWAWSNIDTSKVNY	237	254	2	0	1033.5	6	15	10.5058	11.4493	1034.2	0.147072	1	0	-0.0209867	2.09631	1	0	0.150665		2.45997e+09	2.79015e+09	1.65661e+09	7.15604e+08	2.27371e+08	5.5066e+07	1.20979e+07	0	224915	0	228868	251752	8.12724e+07	423354	4.09508e+07	160978	1.41297e+06	223604	0	430829	823561	398564
TINGPWAWSNIDTSKVNY	237	254	3	0	689.337	6	15	10.699	11.3541	689.736	-0.0458124	1	0	-0.234332	1.13934	1	0	0.0591097		3.08386e+08	3.41284e+08	1.99453e+08	8.1775e+07	2.41631e+07	4.05214e+06	238697	173160	149049	224360	0	42069.4	230865	96006.7	151995	222429	270946	167626	482591	132925	214302	277716
TINGPWAWSNIDTSKVNYGVTVL	237	259	2	0	1268.15	7	20	11.2205	12.7142	1269.18	0.540332	0.6	0					2.88076		2.96824e+09	4.15226e+09	3.18498e+09	1.67009e+09	6.48216e+08	2.2502e+08	5.65631e+07	1.32028e+07	504273	1.7391e+06	495531	1.6991e+06	450921	0	382206	572193	1.00035e+08	1.50738e+08	1.17259e+08	5.67861e+07	1.74161e+07	3.22673e+06	1.31506e+06	85163.3	373951	419057	164028	212283
TINGPWAWSNIDTSKVNYGVTVLPTFKGQPSKPFVGVL	237	274	3	0	1373.4	9	32	11.7122	12.3555	1374.32	0.238185	1	0	-0.0601671	1.10024	1	-1	0.349843		2.40704e+08	5.74029e+08	6.8002e+08	5.38249e+08	3.48983e+08	1.70589e+08	6.90758e+07	1.99656e+07	4.49363e+06	12271.8	0	440276	9123.52	0	401092	0	579181	277551	429013	0	0	2.8481e+07	56167.8	0	6.50672e+06	404448	563904	0	274297	0
TINGPWAWSNIDTSKVNYGVTVLPTFKGQPSKPFVGVL	237	274	4	0	1030.3	9	32	11.8728	12.3297	1030.98	0.182375	1	0	-0.0891029	0.481531	1	-2	0.040934		3.83634e+08	8.89135e+08	1.04642e+09	8.57704e+08	5.48793e+08	2.78631e+08	1.20252e+08	4.64977e+07	1.26755e+07	2.61416e+06	373653	585706	0	87350.9	319807	170013	0	292685	4.06294e+07	0	0	32717.7	1.12543e+07	25382.2	0	94538.3	993637	21125.2	505550	0
NIDTSKVNYGVTVL	246	259	2	0	761.909	5	12	8.54053	8.89295	762.393	0.0751958	1	0	-0.0796943	0.134872		1	0.146267		8.89332e+07	7.13201e+07	2.85469e+07	6.47856e+06	1.03783e+06	190379	0	0	364856	0	0	213331	0	0	0	756865	723594	633287
IDTSKVNYGVTVL	247	259	2	0	704.888	5	11	8.3112	8.76722	705.479	0.34919	1	0	0.343018	0.478656		1	0.493743		9.27205e+08	6.82261e+08	2.90257e+08	8.20958e+07	1.84625e+07	2.51948e+06	1.3693e+06	2.22266e+06	0	4.39552e+07	3.28883e+07	8.8875e+06	1.54995e+06	92848.2	0	306952	0
IDTSKVNYGVTVLPTFKGQPSKPFVGVL	247	274	3	0	997.89	7	23	10.408	10.6353	998.493	-0.0131102	1	0	-0.193117	-0.280478		-1	0.0730595		7.64061e+07	1.2656e+08	1.19329e+08	6.5458e+07	2.9791e+07	1.31418e+07	1.11862e+06	33803.6	0	458058	188146	0	0	0	42685.7	0	204522	0	0	0	20471.7	212009	0	0	0	0	12665.1	266769	217877	0
DTSKVNYGVTVL	248	259	2	0	648.346	5	10	8.03818	8.61677	648.75	0.0487324	1	0	-0.102807	0.885378		1	0.211133		1.26515e+08	9.77678e+07	3.14463e+07	6.19352e+06	2.60226e+06	0	1.20713e+06	0	0	0	100989	0	132907	241617	587925	283241
DTSKVNYGVTVLPTFKGQPSKPFVGVL	248	274	3	0	960.195	7	22	10.0377	10.2533	961.382	1.81074	1	1	1.1819	-0.319082		-3	0.348189		2.05731e+07	3.74072e+07	2.74667e+07	1.51181e+07	5.88054e+06	0	0	293952	730816	489602	714196	1.32376e+06	250500	0	0	1.33754e+07	0	0	647628	276387	0	312086	0	0	0	0	524595	361331	0	0
SKVNYGVTVL	250	259	1	0	1079.61	4	8	7.9004	8.56583	1080.55	0.300387	0.6	0					0.483909		2.17768e+08	1.23527e+08	9.06642e+07	3.69174e+07	7.48325e+06	91467.5	109320	0	0	0	0	0	0
SKVNYGVTVL	250	259	2	0	540.308	4	8	7.9004	8.62905	540.617	-0.0224422	0.6	0					0.289644		1.53942e+09	8.96911e+08	2.98366e+08	6.28487e+07	1.00507e+07	111803	189517	0	134712	0	282792	0	73038.6
SKVNYGVTVLPTF	250	262	2	0	712.893	5	10					0
SKVNYGVTVLPTFKGQPSKPFVGVL	250	274	3	0	888.17	7	20	9.92037	10.6863	888.707	-0.0253867	0.6	0					0.0936202		6.89068e+08	1.04678e+09	7.944e+08	4.33099e+08	1.75162e+08	5.25773e+07	1.09643e+07	500516	0	0	176949	191647	223608	0	272973	0	350933	0	0	270617	5.14701e+06	834553	162704	472898	174235	257994	0	686026
SKVNYGVTVLPTFKGQPSKPFVGVLSAGINAASPNKELAKE	250	290	4	0	1061.58	9	35					-1
KVNYGVTVL	251	259	2	0	496.792	4	7	8.00068	8.5017	497.019	-0.142657	1	0	-0.52178	0.627982		1	0.0755504		8.62765e+07	4.06111e+07	8.74358e+06	427506	0	0	0	37215.4	57083.2	170781	0	0
KVNYGVTVLPTFKGQPSKPFVGVL	251	274	3	0	859.16	7	19					-1
GVTVLPTF	255	262	1	0	833.477	4	5					-1
GVTVLPTFKGQPSKPFVGVL	255	274	2	0	1036.1	6	15	9.93307	10.699	1036.76	0.0317672	1	0	-0.148523	1.50708	1	0	0.121845		9.11705e+08	1.08034e+09	6.93167e+08	2.88425e+08	8.56665e+07	1.50061e+07	359011	0	8.29212e+06	6821.04	2.22679e+07	0	0	308021	0	363907	45388.5	0	0	0	0	0
GVTVLPTFKGQPSKPFVGVL	255	274	3	0	691.07	6	15	9.92037	10.7119	691.496	-1.89564e-05	1	0	-0.183681	1.59203	1	0	0.0394794		2.02077e+09	2.29208e+09	1.48384e+09	6.1799e+08	2.10394e+08	4.94589e+07	4.83909e+06	113511	0	134696	44042	2.28896e+07	231828	214065	0	145052	295416	687329	0	260776	443965	462886
GVTVLPTFKGQPSKPFVGVLSAGINAASPNKELAKE	255	290	3	0	1218.01	8	30	9.805	10.0581	1218.8	0.196656	1	0	-0.0749013	-0.194698	1	1	0.300342		1.08605e+07	3.22928e+07	3.30347e+07	2.34748e+07	1.09182e+07	1.87357e+06	473162	0	0	0	0	58688.3	0	2.12717e+06	284786	0	300797	0	0	0	0	0	354738	309333	0	0	0	0	0	0
GVTVLPTFKGQPSKPFVGVLSAGINAASPNKELAKE	255	290	4	0	913.758	8	30					-1
VTVLPTFKGQPSKPFVGVL	256	274	3	0	672.063	6	14					-1
TVLPTFKGQPSKPFVGVL	257	274	3	0	639.04	6	13	9.92037	9.94555	639.834	1.19571	0.4	1					0.318813		3.61824e+06	4.03589e+06	1.87155e+06	135669	0	0	0	0	0	1.95838e+06	0	0	0	0	0	137128	0	0	0	0
PTFKGQPSKPFVG	260	272	2	0	695.38	5	9					0
PTFKGQPSKPFVGVL	260	274	1	0	1601.9	5	11	8.84275	9.31967	1602.66	-0.237205	1	0	-0.541432	0.54801	1	1	0.16101		1.85481e+08	1.75545e+08	6.70146e+07	4.93923e+06	0	0	0	0	0	0	0	0	0	0	0	0	0
PTFKGQPSKPFVGVL	260	274	2	0	801.456	5	11	8.79262	9.57573	801.943	-0.0148995	1	0	-0.206132	1.5641	1	1	0.0120863		8.98727e+09	8.19134e+09	4.02713e+09	1.39469e+09	3.766e+08	7.54915e+07	8.47739e+06	944144	1.30793e+06	188444	35522.1	14708.6	103259	0	217943	0	53910.2
PTFKGQPSKPFVGVL	260	274	3	0	534.64	5	11	8.79262	9.55067	534.966	-0.0119179	1	0	-0.201635	1.48092	1	1	0.0074032		1.14722e+10	1.07777e+10	5.32154e+09	1.75216e+09	4.74327e+08	9.82882e+07	7.77551e+06	0	35012	0	0	68298.3	0	0	91190.1	206292	0
PTFKGQPSKPFVGVLSA	260	276	2	0	880.491	6	13	8.59145	8.88042	880.994	-0.0726221	1	0	-0.276343	-0.0756791	1	1	0.123654		2.76855e+07	2.98521e+07	1.44113e+07	660260	716968	428833	0	0	0	0	40229	0	0	0	43055.6	0	148040	0	300680	0
PTFKGQPSKPFVGVLSA	260	276	3	0	587.33	6	13					-1
PTFKGQPSKPFVGVLSAGIN	260	279	3	0	682.046	6	16	8.89942	9.52522	682.33	-0.388394	0.4	0					0.137972		2.45784e+08	2.94513e+08	1.80162e+07	1.31955e+06	0	522790	1.56782e+06	1.03596e+07	323492	144580	1.46836e+06	204105	305734	280897	1.35073e+06	235040	288327	0	110312	141275	576394	0	0
PTFKGQPSKPFVGVLSAGINAASPNKELAKE	260	290	3	0	1061.58	8	26	9.0224	9.55067	1062.44	0.671846	1	0	0.245059	0.718408	1	-1	0.549095		3.63513e+08	6.35889e+08	6.16341e+08	3.72856e+08	1.76478e+08	6.85095e+07	3.50274e+07	4.19396e+06	670230	2.42592e+06	0	0	683706	361170	341633	0	387493	446461	34730	63542.8	2.11598e+07	3.32134e+07	1.60296e+07	5.64151e+06	2.95859e+06	1.22895e+06	0	0	0	314776
PTFKGQPSKPFVGVLSAGINAASPNKELAKE	260	290	4	0	796.436	8	26					-1
PTFKGQPSKPFVGVLSAGINAASPNKELAKEFLEN	260	294	3	0	1229.32	8	30	10.597	10.9744	1230.12	0.157376	1	0	-0.0966249	0.217665	1	-1	0.331139		1.94365e+07	4.48081e+07	4.09361e+07	3.34181e+07	1.18571e+07	1.38346e+06	0	653803	0	0	603986	0	0	279704	0	0	0	44518.1	0	358864	1.02292e+06	51873.4	568667	0	0	0	0	0	0	0
PTFKGQPSKPFVGVLSAGINAASPNKELAKEFLEN	260	294	4	0	922.245	8	30	10.5713	11.1756	922.836	0.146277	1	0	-0.102763	0.970771	1	-1	0.355237		4.51653e+07	9.64391e+07	9.49433e+07	7.29482e+07	4.05264e+07	1.02916e+07	3.53555e+06	464724	354155	1.45348e+06	243174	420434	0	391080	0	0	0	511656	0	297629	150140	545536	0	0	0	817186	135835	0	355672	197115
PTFKGQPSKPFVGVLSAGINAASPNKELAKEFLENYL	260	296	3	0	1321.37	9	32					-1
PTFKGQPSKPFVGVLSAGINAASPNKELAKEFLENYL	260	296	5	0	793.227	9	32					-1
KGQPSKPFVGVL	263	274	2	0	628.872	5	8	8.14745	8.82993	629.253	-0.00217432	0.6	0					0.0679731		1.136e+09	8.25038e+08	3.0984e+08	9.23372e+07	1.36973e+07	147246	259072	278922	177681	54650.6	294528	363467	1.71518e+06	0
KGQPSKPFVGVL	263	274	3	0	419.584	5	8	8.15998	8.69128	419.812	-0.0799939	0.6	0					0.0450034		2.11363e+08	1.52146e+08	5.16529e+07	9.68285e+06	624138	453335	135226	0	125288	0	0	0	0	0
VLSAGINAASPNKELAKE	273	290	3	0	604.667	6	15	6.15277	6.45467	605.004	-0.0397777	1	0	-0.227657	-0.0327614		1	0.0763078		5.56661e+07	5.53316e+07	2.86415e+07	7.41036e+06	329666	203701	0	0	0	0	0	491656	0	0	0	0	0	0	0	0	0	328920
SAGINAASPNKE	275	286	2	0	579.791	5	9	3.38833	3.69895	580.124	0.0160738	1	0	-0.154028	-0.00383627		1	0.102185		9.15374e+07	5.91841e+07	1.95523e+07	4.90773e+06	599323	12473.5	0	0	0	2685.29	0	0	9686.08	36481.1	35244.7
SAGINAASPNKEL	275	287	1	0	1271.66	5	10	5.65213	6.07723	1272.27	-0.113246	1	0	-0.371548	0.376062	1	1	0.326594		3.13456e+07	1.90772e+07	3.6588e+06	156224	0	0	0	281301	225673	0	0	141999	99531.8	0	0	0
SAGINAASPNKEL	275	287	2	0	636.333	5	10	5.61358	6.28688	636.683	-0.0233199	1	0	-0.22235	1.19968	1	1	0.132096		6.10225e+08	3.73848e+08	1.41233e+08	3.73143e+07	3.39894e+06	109305	269597	356565	339822	279925	0	177827	0	422450	1.11579e+06	8887.78
SAGINAASPNKELAKE	275	290	2	0	800.42	5	13	4.95842	5.58967	800.877	0.00303721	1	0	-0.179783	1.06015	1	1	0.00708718		7.43972e+09	6.24421e+09	2.9217e+09	9.49049e+08	2.49551e+08	5.84285e+07	5.53955e+06	232241	0	50714.4	0	113728	214067	0	19300.5	10622.1	27390.5	56059.2	108411
SAGINAASPNKELAKE	275	290	3	0	533.949	5	13	5.05703	5.5671	534.249	-0.0112239	1	0	-0.197984	0.658014	1	1	0.00621051		3.56213e+09	2.86462e+09	1.33849e+09	4.43683e+08	1.16856e+08	2.45878e+07	2.10021e+06	1.01218e+06	0	0	165662	0	0	33956.8	5768.5	64117.7	46712.4	0	0
SAGINAASPNKELAKEF	275	291	3	0	582.972	6	14	7.74497	8.18523	583.465	0.456514	0.6	0					0.371987		5.45763e+07	5.04783e+07	2.15787e+07	4.34472e+06	653238	0	116703	249633	0	0	0	0	99289.3	442301	126097	1.20479e+06	1.75118e+06	290361	275410	1.27622e+06	84387.6
SAGINAASPNKELAKEFL	275	292	2	0	930.497	6	15	9.2939	9.55067	930.889	-0.309505	0.4	0					0.643896		1.49255e+08	1.32276e+07	1.17826e+07	1.6148e+06	174406	171784	164835	0	1.58213e+06	3.85997e+06	773923	0	268294	832580	842080	0	178433	0	381054	0	0	486530
SAGINAASPNKELAKEFLEN	275	294	2	0	1052.04	6	17	8.65412	9.0224	1052.68	0.0599124	0.6	0					0.199002		5.05239e+08	5.69168e+08	3.36591e+08	1.32924e+08	4.45486e+07	8.4011e+06	710308	0	2483.14	4.70138e+06	32085.7	0	0	438384	0	579221	0	45249.7	0	1.9665e+06	0	4.16383e+06	0	527796
SAGINAASPNKELAKEFLEN	275	294	3	0	701.695	6	17	8.69128	9.10393	702.38	0.828007	0.6	0					0.260588		8.74412e+08	9.64465e+08	5.92153e+08	2.45222e+08	7.00248e+07	1.58466e+07	2.50472e+06	309144	569982	58861.3	0	1.47612e+08	247170	229283	1.97879e+07	0	29803.4	1.74648e+06	0	300311	4.03425e+07	130257	0	3.03656e+06
SAGINAASPNKELAKEFLENYL	275	296	2	0	1190.11	6	19	11.2847	11.6005	1190.83	0.0270112	0.6	0					0.0209037		3.54301e+08	4.72847e+08	3.23941e+08	1.55062e+08	5.6872e+07	1.98903e+07	3.86861e+06	1.13221e+06	178408	0	0	0	171971	0	0	257450	0	0	0	119644	306541	226496	338069	300077	299618	17546
SAGINAASPNKELAKEFLENYL	275	296	3	0	793.745	6	19	11.2461	11.4493	794.23	0.0504661	0.6	0					0.508511		3.68342e+08	4.64949e+08	3.20247e+08	1.53622e+08	5.77099e+07	1.73891e+07	3.15541e+06	93037.1	536520	0	0	0	0	0	95711.3	0	0	0	0	60068.3	216844	375800	285441	3.9643e+06	0	0
GINAASPNKELAKE	277	290	2	0	721.386	5	11	4.87805	5.40077	721.945	0.291639	1	0	0.256216	0.699991		1	0.634536		6.12863e+07	6.10982e+07	2.52492e+07	5.61745e+06	1.09019e+06	104473	104006	683181	896031	1.05511e+06	676640	206295	738185	124416	156910	0	0
AASPNKELAKE	280	290	2	0	579.312	5	8	3.59228	4.13087	579.629	-0.0290021	1	0	-0.243807	0.752643	1	1	0.0099802		2.31559e+09	1.33801e+09	4.57858e+08	1.12257e+08	2.14498e+07	1.49276e+06	41836.4	66483.1	31572	0	62896.9	0	0	0
AASPNKELAKE	280	290	3	0	386.544	5	8	3.59228	4.05405	386.755	-0.0298445	1	0	-0.245554	0.497736	1	1	0.0200977		3.81119e+08	2.32941e+08	6.79858e+07	1.92351e+07	3.38238e+06	1.01471e+06	0	0	5933.93	22945	0	15356.2	0	0
AASPNKELAKEFLEN	280	294	2	0	830.931	5	12	8.17285	8.79262	831.472	0.110852	0.6	0					0.212039		4.00064e+08	3.60893e+08	1.73267e+08	5.40308e+07	1.21298e+07	2.00685e+07	418006	4.05214e+06	330441	735993	170616	2.05538e+06	0	0	7808.65	1.71078e+06	0	183568
AASPNKELAKEFLENYL	280	296	3	0	646.339	6	14	11.0357	11.6523	646.965	0.716435	1	0	0.665374	1.01142		-1	0.407919		1.67328e+08	1.79557e+08	1.00687e+08	3.53145e+07	8.97378e+06	751357	319995	0	74373.3	294600	0	0	34016.3	1.5899e+07	1.48323e+07	2.1535e+06	168735	0	167012	0	0
LAKEFLENYL	287	296	2	0	620.335	5	8	10.699	11.2205	620.701	-0.0301892	1	0	-0.246269	0.695843		1	0.238712		2.83324e+07	1.82914e+07	3.10401e+06	329468	68799.4	89773.3	65343.8	0	106379	0	0	169179	144207	483568
FLENYL	291	296	1	0	798.403	4	4	9.85653	10.763	798.832	-0.0685501	1	0	-0.467991	1.97358	1	1	0.0380883		8.99684e+09	3.94801e+09	8.51893e+08	6.33583e+07	1.07129e+07	8.11929e+06	847103	147193	507091
FLENYL	291	296	2	0	399.705	4	4	9.99083	10.3695	399.89	-0.127468	1	0	-0.712369	0.221924	1	1	0.0717472		9.48675e+07	4.04746e+07	4.85546e+06	189253	0	0	0	0	135544
YLLTDEGL	295	302	1	0	923.472	4	6	9.44935	10.2662	924.007	-0.0150186	1	0	-0.225189	1.67604		1	0.0871137		1.98731e+09	9.80473e+08	2.67575e+08	5.55197e+07	9.35146e+06	2.34914e+06	257853	182176	2.60671e+06	346180	357730
YLLTDEGLEAVNKDKPLGA	295	313	2	0	1023.54	6	16	8.91192	9.62032	1024.34	0.38792	0.6	0					0.675083		8.69615e+08	9.75462e+08	5.82567e+08	2.39508e+08	7.29352e+07	1.69644e+07	3.43633e+06	5.33293e+07	6.29198e+07	3.13198e+07	1.46911e+07	467151	362368	0	1.58984e+06	275109	416744	0	2.54162e+06	603995	0	0	0
YLLTDEGLEAVNKDKPLGA	295	313	3	0	682.697	6	16	8.94315	9.62032	683.259	0.476234	0.6	0					0.33325		1.70318e+09	1.89897e+09	1.12296e+09	4.9277e+08	1.54988e+08	3.58213e+07	1.16172e+06	1.22157e+08	1.3121e+08	7.75483e+07	2.76072e+07	4.06015e+06	428347	6822.9	1.87449e+07	120924	798820	1.84379e+06	696545	565537	1.76105e+06	256118	310504
LTDEGL	297	302	1	0	647.325	4	4	6.20882	7.02123	647.648	-0.0424743	1	0	-0.359834	1.66132		1	0.0154457		4.27194e+09	1.30483e+09	2.76918e+08	6.98595e+06	1.37797e+06	49935.5	575948	69571.4	13851.7
LTDEGLE	297	303	1	0	776.367	4	5	5.66435	6.09788	776.831	0.0271881	1	0	-0.0934435	0.404047		1	0.548966		2.5735e+08	9.21006e+07	2.01655e+07	2.7074e+06	0	0	0	972312	3.32761e+06	0
LTDEGLEA	297	304	1	0	847.404	4	6	5.89988	6.2213	847.906	0.0244535	1	0	-0.116041	0.0320022		1	0.204884		2.84156e+08	1.17898e+08	3.07032e+07	6.5663e+06	2.07705e+06	296208	0	110311	0	231674	969870
LTDEGLEAVNKDKPLGA	297	313	2	0	885.468	6	14	7.08375	7.74497	885.972	-0.0162877	1	0	-0.202962	1.15959	1	1	0.0117872		5.70185e+09	5.16714e+09	2.62874e+09	9.77922e+08	2.76498e+08	6.44429e+07	1.13503e+07	1.59152e+06	5.99872e+06	143209	12199.6	0	0	0	5711.53	0	8797.76	0	179898	0	124839
LTDEGLEAVNKDKPLGA	297	313	3	0	590.647	6	14	7.08375	7.74497	590.993	0.011602	1	0	-0.16991	1.15959	1	1	0.0618012		6.43904e+09	5.87007e+09	3.02248e+09	1.10505e+09	3.21588e+08	7.51326e+07	1.34352e+07	468605	530370	40701.1	105684	1.67414e+06	0	111904	541308	0	0	2.23028e+07	0	0	2.59408e+06
LTDEGLEAVNKDKPLGAVA	297	315	2	0	970.52	6	16	7.59303	8.17285	971.278	0.387239	0.4	0					1.35207		3.99455e+07	2.37512e+07	1.2468e+07	3.048e+06	125569	355752	564847	499778	818332	410944	987143	1.34935e+06	810821	179532	187232	0	455482	0	337180	0	0	0	13047.8
LTDEGLEAVNKDKPLGAVAL	297	316	2	0	1027.06	6	17	8.89942	9.28588	1027.85	0.38191	0.6	0					0.481394		4.97651e+07	5.85794e+07	3.11432e+07	1.36674e+07	467151	0	0	967610	0	397891	0	2.33185e+06	603995	0	0	0	0	0	0	570851	0	564384	494393	521661
LTDEGLEAVNKDKPLGAVALKSYEEE	297	322	3	0	940.15	7	23	8.59145	8.93508	942.202	4.50566	0.6	1					0.620427		1.9266e+08	2.89374e+08	9.01395e+08	1.17052e+09	9.09143e+08	5.09985e+08	1.91698e+08	6.56735e+07	7.91673e+06	919509	0	51251	37762.8	94285.8	446914	0	77446.4	0	990345	3.2824e+08	1.9258e+08	1.32022e+08	1.63046e+08	9.52026e+06	1.11134e+06	3.21524e+07	2.14456e+06	2.67475e+06	6.79073e+06	0
TDEGLEAVNKDKPLGA	298	313	2	0	828.926	5	13	6.49248	6.87115	829.497	0.194793	1	0	0.0649436	0.221979		1	0.818861		1.80897e+07	1.74093e+07	5.31958e+06	291410	91954.6	59305.2	0	118118	0	478861	0	101636	0	102629	230198	307916	104088	119231	0
EGLEAVNKDKPLGAVALKSYEEELA	300	324	2	0	1337.2	7	22					-1
EAVNKDKPLGA	303	313	1	0	1141.62	5	8	4.15613	4.70088	1142.22	-0.0588575	1	0	-0.305724	0.773106	1	1	0.073976		2.11679e+08	1.26751e+08	3.92579e+07	8.19694e+06	73227.2	48745.8	0	0	88237.1	0	0	0	0	0
EAVNKDKPLGA	303	313	2	0	571.314	5	8	4.13087	4.86507	571.634	-0.0193935	1	0	-0.22388	1.40177	1	1	0.00689462		5.58853e+09	3.29118e+09	1.13079e+09	2.74856e+08	4.99507e+07	3.18287e+06	237555	0	60807.5	0	0	0	0	0
EAVNKDKPLGA	303	313	3	0	381.212	5	8	4.118	4.82615	381.421	-0.0323444	1	0	-0.250739	1.31533	1	1	0.0141867		5.53112e+08	3.22619e+08	1.08563e+08	2.56343e+07	3.78825e+06	0	57347.9	8102.48	0	78387.5	0	0	64461.1	0
EAVNKDKPLGAVAL	303	316	2	0	712.909	5	11	7.40465	7.81987	713.311	-0.032108	0.6	0					0.0972024		2.23724e+08	1.69008e+08	7.07586e+07	1.91036e+07	2.83715e+06	915993	0	0	0	120927	25053.8	103885	0	0	0	263719	0
EAVNKDKPLGAVALKS	303	318	2	0	820.472	5	13	5.86467	6.32772	820.881	-0.140792	0.6	0					0.123799		5.36618e+07	4.8038e+07	1.87278e+07	4.51928e+06	128069	0	0	0	0	129234	0	0	0	0	86395.7	0	0	0	0
EAVNKDKPLGAVALKS	303	318	3	0	547.317	5	13	5.89022	6.39102	547.602	-0.103083	0.6	0					0.108783		6.7272e+07	6.16901e+07	2.77101e+07	5.04445e+06	653851	0	260096	0	0	92158.6	0	0	112774	0	0	0	0	0	0
EAVNKDKPLGAVALKSYEEE	303	322	2	0	1095.57	6	17	7.32932	7.77005	1096.25	0.077186	0.6	0					0.244859		7.18344e+07	8.76446e+07	5.33932e+07	2.16502e+07	5.7775e+06	1.1542e+06	2.24709e+06	312979	153082	0	0	0	119108	0	117206	0	120791	269471	313319	0	0	605849	0	0
EAVNKDKPLGAVALKSYEEE	303	322	3	0	730.714	6	17	7.2785	7.87645	731.147	0.0138627	0.6	0					0.164322		3.24944e+08	3.82747e+08	2.45498e+08	1.02415e+08	3.2336e+07	8.09977e+06	1.24305e+06	297737	532430	0	0	305229	0	0	84051	170149	0	116389	84103.9	619312	513819	1.11986e+06	0	123323
EAVNKDKPLGAVALKSYEEEL	303	323	3	0	768.409	6	18	8.89942	9.14255	768.863	0.0062582	1	0	-0.177891	-0.227771		1	0.093163		6.58084e+07	8.48578e+07	5.32616e+07	2.34472e+07	6.60991e+06	542666	185654	276195	0	465591	0	428456	277091	0	0	684273	0	0	0	292521	0	0	0	0	0
EAVNKDKPLGAVALKSYEEELAKDPRIAATME	303	334	3	0	1162.94	8	28	9.39275	9.62032	1163.93	0.841354	1	0	0.314877	-0.279427	1	0	0.453336		1.65396e+07	3.60654e+07	4.06039e+07	3.33602e+07	2.03892e+07	5.00303e+06	577125	814809	1.79028e+06	1.13387e+06	274022	1.15398e+06	480729	0	0	0	0	211812	0	0	906332	0	0	567155	0	0	1.13402e+06	8884.85	0	915959
EAVNKDKPLGAVALKSYEEELAKDPRIAATME	303	334	4	0	872.459	8	28	9.44935	9.74172	873.081	0.37082	1	0	0.0360664	-0.0643966	1	0	0.229782		2.83979e+07	6.17619e+07	6.10041e+07	4.02035e+07	2.3251e+07	9.59017e+06	3.51776e+06	232154	1.56287e+06	0	243172	0	856215	0	1.09431e+06	0	0	0	264590	0	163498	271834	195616	0	426560	0	0	0	5614.02	0
AVNKDKPLGA	304	313	2	0	506.793	4	7	3.85503	4.67823	507.062	-0.0472391	1	0	-0.295624	1.69711	1	1	0.03498		4.2792e+08	2.20451e+08	6.47327e+07	1.15061e+07	837722	87973.4	0	7046.59	18106.5	82179	0	11628.2
AVNKDKPLGA	304	313	3	0	338.198	4	7	3.88083	4.58917	338.51	0.351929	1	0	0.650469	1.31594	1	1	0.411511		3.61779e+07	1.77004e+07	3.79067e+06	223802	0	24648.3	0	0	0	3.45337e+06	0	12171.7
AVNKDKPLGAVALKSYEEE	304	322	2	0	1031.05	6	16	7.32932	7.49193	1031.77	0.234829	1	0	0.0598459	-0.494956	1	1	0.528424		5.26197e+06	6.26684e+06	2.51312e+06	147997	121525	0	0	0	0	0	0	0	0	29918.4	0	180227	21687.8	158976	0	161394	0	0	0
AVNKDKPLGAVALKSYEEE	304	322	3	0	687.7	6	16	7.30418	7.4543	688.125	0.0600028	1	0	-0.12144	-0.536436	1	1	0.21229		1.78879e+07	1.92896e+07	1.11182e+07	4.10175e+06	113743	249671	0	212796	266389	0	240911	0	164621	0	354421	0	0	0	0	0	0	0	0
VNKDKPLGA	305	313	1	0	941.541	4	6	3.5662	4.24937	942.013	-0.0733502	1	0	-0.386487	1.23242	0	1	0.412076		2.94638e+07	1.64338e+07	3.10515e+06	77735	59359.2	0	0	0	0	0	0
VNKDKPLGA	305	313	2	0	471.274	4	6	3.49003	4.91215	471.709	0.324482	0.6	0					1.2499		3.86896e+08	2.74812e+08	9.21942e+07	9.15548e+06	740317	48960.1	10663.3	0	181610	23657.9	1.8653e+07
VNKDKPLGAVALKSYEEE	305	322	2	0	995.528	6	15	7.19497	7.41745	996.156	0.0837942	1	0	-0.0909769	-0.296296		1	0.566484		7.18827e+06	7.05378e+06	2.73071e+06	267834	0	0	0	0	0	0	0	126305	175854	0	148128	0	0	0	193741	0	0	0
VALKSY	314	319	2	0	340.703	4	4	5.17972	5.66435	340.867	-0.0828518	1	0	-0.527311	0.573616		1	0.411322		2.33588e+07	6.71404e+06	527558	211941	0	81098.9	0	97371.2	90048
VALKSYE	314	320	1	0	809.44	4	5	5.43283	5.98695	809.865	-0.0589576	1	0	-0.379295	0.804188	1	1	0.10373		2.93745e+08	1.19141e+08	2.78086e+07	3.53829e+06	0	367596	3796.89	112641	0	0
VALKSYE	314	320	2	0	405.224	4	5	5.42005	6.01778	405.449	-0.0329758	1	0	-0.293081	0.948925	1	1	0.0278633		9.66243e+08	4.0929e+08	1.04389e+08	1.72011e+07	313518	16351	0	0	116591	0
VALKSYEEE	314	322	1	0	1067.53	4	7	5.55908	6.17713	1068.13	-0.0225366	1	0	-0.237075	1.01634	1	1	0.0888487		1.13905e+09	6.5269e+08	2.02564e+08	4.07594e+07	2.23014e+06	196841	0	1.65768e+06	1.63118e+06	226434	122220	292646
VALKSYEEE	314	322	2	0	534.266	4	7	5.54633	6.17713	534.629	0.102691	1	0	0.0597352	1.05865	1	1	0.127255		6.48398e+09	3.57182e+09	1.21443e+09	2.897e+08	4.96824e+07	706270	1.1933e+06	1.13199e+08	6.01002e+07	1.60446e+07	2.94954e+06	514633
VALKSYEEEL	314	323	1	0	1180.61	5	8	8.13495	8.74152	1181.27	-0.0437363	1	0	-0.274364	0.978237	1	1	0.311531		3.41326e+08	2.17771e+08	7.22083e+07	1.30659e+07	427254	0	624978	289575	1.08458e+06	0	377397	233383	0	0
VALKSYEEEL	314	323	2	0	590.808	5	8	8.10987	8.79262	591.164	0.0110848	1	0	-0.160671	1.23104	1	1	0.042847		4.15545e+09	2.65277e+09	9.3869e+08	2.35621e+08	4.54759e+07	6.07958e+06	237777	694577	0	790599	174802	1.91404e+07	146459	3.03709e+06
VALKSYEEELAKDPRIAA	314	331	2	0	1002.04	6	15	8.32413	8.55298	1003.11	0.94193	0.6	1					0.461799		1.79647e+07	1.95041e+07	8.76467e+06	1.66789e+06	0	0	0	5.7112e+06	26414.6	4.32254e+06	0	173391	0	0	0	0	0	0	0	0	0	0
VALKSYEEELAKDPRIAATM	314	333	3	0	745.728	7	17	9.04287	9.28588	746.32	0.387574	0.6	0					0.203893		2.78509e+07	3.87117e+07	2.5207e+07	1.0177e+07	1.37109e+06	1.07711e+06	0	1.82684e+06	1.58266e+06	464071	207768	841917	0	0	0	0	0	456976	0	0	827255	0	0	0	0
VALKSYEEELAKDPRIAATME	314	334	3	0	788.742	7	18	8.89942	8.99787	789.216	-0.0395781	0.6	0					0.0424334		1.14871e+08	1.43094e+08	9.72201e+07	4.61331e+07	1.82753e+07	6.52084e+06	0	0	286873	0	0	274927	0	0	300218	0	0	327200	0	0	0	421800	0	0	0	0
VALKSYEEELAKDPRIAATMENAQKGEIM	314	342	3	0	1079.22	8	26	9.81793	10.0255	1080.03	0.419357	0.6	0					0.27677		1.31489e+07	2.40688e+07	2.04066e+07	1.63092e+07	8.02432e+06	1.28705e+06	0	349494	0	0	5.13935e+06	0	0	413229	0	0	0	0	0	0	0	0	0	0	0	273501	0	0	0	0
VALKSYEEELAKDPRIAATMENAQKGEIMPNIPQMSA	314	350	5	0	815.613	9	32	10.0581	10.1398	816.404	1.36039	1	0	0.521664	-0.763412		-3	0.356604		3.53962e+06	1.03438e+07	1.13425e+07	1.24132e+07	8.65623e+06	1.39283e+06	1.22206e+06	180531	0	0	0	0	0	0	0	0	179778	0	0	0	0	0	0	0	485683	251446	0	0	0	270732
KSYEEE	317	322	1	0	784.336	4	4	3.12123	3.64293	784.893	0.110035	1	0	0.272744	0.696618	1	1	0.213749		1.13862e+08	4.48353e+07	1.10148e+07	1.53118e+06	5.25445e+06	1.06092e+06	21277	53817.7	52484
KSYEEE	317	322	2	0	392.672	4	4	3.12123	3.3115	392.875	-0.0398473	1	0	-0.348938	-0.403203	1	1	0.0124135		9.05792e+07	3.28779e+07	7.98976e+06	1.22175e+06	359164	0	0	12405.4	0
KSYEEEL	317	323	2	0	449.214	4	5	6.51448	7.14473	449.48	0.0113329	0.6	0					0.906067		4.53037e+08	2.02836e+08	5.62881e+07	9.22621e+06	217874	5.56076e+06	2.07991e+06	251566	107515	0
KSYEEELAKDPRIAA	317	331	3	0	573.969	6	12	6.78463	7.00902	574.876	1.715	0.6	0					0.681074		7.90671e+06	7.06662e+06	3.19679e+06	393109	338169	0	206492	1881.99	26976.1	117930	191271	944365	433191	1.7757e+06	64828.5	0	103543	0	0
KSYEEELAKDPRIAATME	317	334	3	0	694.345	6	15					0
KSYEEELAKDPRIAATMENAQKGEIMPNIPQMSA	317	350	4	0	948.467	9	29					-1
YEEELAKDPRIAATME	319	334	2	0	933.451	6	13					0
YEEELAKDPRIAATME	319	334	3	0	622.636	6	13	7.32932	7.50477	623.512	1.46768	0.6	1					0.12712		1.30042e+07	1.28192e+07	6.87127e+06	2.07394e+06	177074	359503	0	0	260397	448687	657729	4.46976e+06	558574	0	126040	0	0	256068	0	0
EELAKDPRIAATME	321	334	2	0	787.398	6	11	6.52702	6.72323	787.82	-0.132467	0.6	0					0.0986881		2.79942e+07	2.30386e+07	1.07359e+07	2.68584e+06	255214	0	9449.55	0	110919	0	0	0	0	0	0	0	0	0
EELAKDPRIAATME	321	334	3	0	525.268	6	11	6.5817	6.94053	525.547	-0.138994	1	0	-0.393303	0.156165	1	1	0.0722161		2.67376e+07	2.12265e+07	9.49221e+06	1.47374e+06	354584	104264	131197	56505.7	0	0	0	0	110784	0	0	0	48154.3	0
EELAKDPRIAATMENAQKGEIMPNIPQMSA	321	350	3	0	1095.21	8	25	9.15367	9.60085	1095.91	0.00315108	0.6	0					0.26214		7.62507e+07	1.31168e+08	1.35849e+08	9.22089e+07	3.98803e+07	1.29854e+07	5.4406e+06	462754	0	372545	0	0	1.42186e+06	506923	597822	0	0	1.02572e+06	0	265550	182710	0	0	0	0	327236	0	44899	0	354974
ELAKDPRIAATME	322	334	2	0	722.877	5	10	6.67682	6.88365	723.464	0.272943	0.6	0					0.279778		1.25452e+07	9.41966e+06	3.59558e+06	835658	0	0	0	76886.9	0	100347	0	0	0	0	0	759987
LAKDPRIAA	323	331	2	0	477.79	4	6	4.60207	5.04412	478.055	-0.0266893	1	0	-0.257461	0.432309	1	1	0.0169656		3.54059e+08	1.78761e+08	5.00951e+07	9.83393e+06	1.12937e+06	11575	0	0	0	26917.7	0
LAKDPRIAA	323	331	3	0	318.863	4	6	4.58917	5.04412	319.056	0.0230469	1	0	-0.119931	0.475116	1	1	0.0790175		4.64452e+07	2.12452e+07	5.68492e+06	512579	2.39803e+06	0	0	0	0	0	28519.9
LAKDPRIAAT	323	332	2	0	528.314	4	7	4.22023	4.78157	528.592	-0.0547111	1	0	-0.313334	0.828136		1	0.038911		1.03916e+08	5.84503e+07	1.60387e+07	3.25954e+06	112440	0	0	0	0	0	0	0
LAKDPRIAATM	323	333	2	0	593.834	5	8	5.98695	6.07723	594.543	0.656468	1	1	1.17778	-0.734985	0	-3	0.288815		4.22781e+07	2.57762e+07	9.90048e+06	2.34898e+06	180270	1.49834e+07	218638	649864	142236	132968	0	0	0	0
LAKDPRIAATM	323	333	3	0	396.225	5	8	5.99288	6.55612	396.433	-0.139389	1	0	-0.472737	0.834441	0	1	0.0752019		1.25583e+08	7.51954e+07	2.29185e+07	3.91057e+06	0	0	0	0	0	989790	0	0	0	0
LAKDPRIAATME	323	334	2	0	658.356	5	9	5.89022	6.51448	658.754	-0.0343534	0.6	0					0.126395		2.8873e+09	2.00146e+09	8.4678e+08	2.77202e+08	6.55174e+07	5.39092e+06	804519	0	435849	0	521143	75264.4	0	152795	174244
LAKDPRIAATME	323	334	3	0	439.239	5	9	5.89022	6.45467	439.497	-0.0590004	1	0	-0.292424	0.838478	1	0	0.0166466		7.45717e+08	5.118e+08	2.18957e+08	6.44259e+07	1.27702e+07	192225	70373.3	0	0	0	0	77691.2	0	0	0
LAKDPRIAATMENAQKGEIM	323	342	2	0	1094.07	7	17	7.56752	7.73218	1096.35	3.15597	0.6	0					0.245582		0	177411	0	1.51843e+07	1.88827e+07	1.15369e+07	4.9669e+06	374924	264849	811190	153755	0	0	0	0	0	0	0	132004	0	269471	0	0	0	500516
LAKDPRIAATMENAQKGEIM	323	342	3	0	729.714	7	17	7.47908	8.5277	730.524	1.02575	0.6	0					0.46063		3.46277e+08	3.99848e+08	2.68762e+08	3.31901e+08	2.86236e+08	1.6337e+08	6.35244e+07	1.59892e+07	5.70544e+06	1.46808e+06	190780	1.17637e+06	0	0	616287	497576	0	1.45276e+06	177156	88457.4	326521	63437.4	856847	721784	1.36662e+06
LAKDPRIAATMENAQKGEIMPNIPQM	323	348	3	0	956.491	8	21					-1
LAKDPRIAATMENAQKGEIMPNIPQM	323	348	4	0	717.62	8	21	9.15367	9.47432	719.094	4.00846	1	0	2.98324	0.0294581	1	-4	0.645848		2.7265e+07	4.23894e+07	4.2398e+07	2.5315e+07	8.74557e+06	3.43164e+06	824709	0	118024	0	0	0	0	98841.7	0	271211	0	0	158202	946289	993938	829915	776733	610616	370317	3.71525e+06	6.89756e+06	7.13287e+06	7.35523e+06	1.04222e+06
LAKDPRIAATMENAQKGEIMPNIPQMSA	323	350	2	0	1513.27	8	23	8.82993	8.96763	1514.42	0.337453	0.6	0					1.60777e-13		2.84415e+07	4.47725e+07	4.08088e+07	2.65975e+07	8.83483e+06	5.11087e+06	0	589348	0	0	0	0	0	712658	0	0	0	0	0	0	0	0	0	3.76861e+06	0	0	0	0	0	0
LAKDPRIAATMENAQKGEIMPNIPQMSA	323	350	3	0	1009.18	8	23	8.71617	8.89295	1009.84	0.0209443	0.6	0					0.0701501		2.52547e+08	3.77845e+08	3.53074e+08	2.38681e+08	1.2879e+08	6.01679e+07	2.25113e+07	6.04435e+06	243357	32028.2	25317.5	440681	0	0	0	305345	532186	0	0	0	0	0	836756	358939	490402	0	297437	0	212878	0
LAKDPRIAATMENAQKGEIMPNIPQMSA	323	350	4	0	757.137	8	23	8.7798	8.91192	758.161	2.12317	0.6	0					0.621963		7.79463e+07	1.22897e+08	1.04676e+08	8.71642e+07	3.8005e+07	1.84556e+07	6.46197e+06	2.7539e+06	2.17422e+06	5.49002e+06	6.10677e+06	1.42558e+06	1.04196e+06	0	189844	0	0	222177	140175	2.4283e+07	0	2.07931e+07	1.89725e+06	4.04907e+06	0	1.69209e+06	308396	203950	0	158613
LAKDPRIAATMENAQKGEIMPNIPQMSAF	323	351	3	0	1058.2	8	24	9.98125	10.8014	1058.94	0.14532	0.6	0					0.0575436		2.15424e+09	3.72748e+09	3.61344e+09	2.47581e+09	1.33716e+09	6.30944e+08	2.63577e+08	9.6503e+07	2.08517e+07	2.35841e+06	2.13962e+06	391112	14218	37578.7	262424	1.28033e+06	2.18898e+06	859315	289798	208438	181209	2.15633e+07	4.49133e+07	2.9229e+07	1.21599e+07	3.25671e+06	197843	201627	691938	0
LAKDPRIAATMENAQKGEIMPNIPQMSAF	323	351	4	0	793.904	8	24	10.318	10.6863	794.665	0.966378	0.6	0					0.221534		2.65698e+08	4.51566e+08	4.38304e+08	3.03499e+08	1.61593e+08	7.72783e+07	2.93869e+07	7.46828e+06	8.42444e+06	366216	5.4262e+06	150453	0	0	1.02183e+06	0	0	115638	0	0	0	8.67953e+06	13793.9	475724	3.92635e+06	876958	4.63872e+06	179152	0	896697
AKDPRIAAT	324	332	2	0	471.772	4	6	3.45262	4.47342	471.958	-0.166058	0.6	0					0.0655873		2.70339e+08	9.0822e+07	1.97484e+07	2.66158e+06	74148.2	63073.3	0	498084	0	0	0
AKDPRIAATM	324	333	2	0	537.292	5	7	5.48248	5.61358	537.61	-0.0527097	0.6	0					0.0100021		1.83072e+08	1.03229e+08	3.61619e+07	9.94678e+06	910530	54799.1	0	0	131953	0	0	0	63703.2
AKDPRIAATME	324	334	2	0	601.814	5	8	5.26982	5.86467	602.171	-0.0425888	1	0	-0.271984	0.939357	1	1	0.0291865		1.57315e+09	9.72205e+08	3.79372e+08	1.0684e+08	2.41495e+07	1.8966e+06	220704	295642	0	79059.1	1.03921e+06	316203	215666	338331
AKDPRIAATME	324	334	3	0	401.545	5	8	5.28248	5.48902	401.79	-0.021784	1	0	-0.228837	-0.349224	1	1	0.0279607		7.9799e+07	5.28884e+07	2.19154e+07	4.57616e+06	541253	148858	0	38241.5	5163.15	0	259631	64769.5	0	51044.2
AKDPRIAATMENAQKGEIM	324	342	2	0	1037.52	7	16	7.61833	7.94998	1038.64	0.900581	0.6	0					1.49438		7.25444e+07	7.55211e+07	5.11219e+07	2.43902e+07	7.80759e+06	1.24455e+06	455035	0	0	335275	178056	146079	0	0	0	175974	1.01159e+07	3032.69	50965.6	88299.4	1.55194e+06	0	2.37131e+06	193391
AKDPRIAATMENAQKGEIM	324	342	3	0	692.019	7	16	7.65635	8.12258	692.487	0.072459	0.6	0					0.07021		2.5129e+08	2.74702e+08	1.8319e+08	8.48643e+07	3.32691e+07	8.55808e+06	1.35265e+06	333066	195828	209378	541718	0	0	86960.1	0	0	135097	147355	225466	1.92733e+06	453954	378682	1.21498e+06	0
AKDPRIAATMENAQKGEIMPNIPQM	324	348	3	0	918.796	8	20					0
AKDPRIAATMENAQKGEIMPNIPQMSA	324	350	2	0	1456.72	8	22	8.59145	8.95573	1457.79	0.227781	1	0	-0.0118803	0.17425	0	-5	0.640976		3.45729e+07	6.25547e+07	5.87557e+07	3.34278e+07	1.66697e+07	5.16798e+06	0	0	0	0	0	962714	2.04374e+06	0	259224	0	0	0	0	0	0	37726.6	0	0	306860	260093	542252	0	0	0
AKDPRIAATMENAQKGEIMPNIPQMSA	324	350	3	0	971.486	8	22	8.55298	9.2537	972.184	0.196388	1	0	-0.035555	1.29066	0	-5	0.302477		1.02802e+09	1.58543e+09	1.45091e+09	9.12747e+08	4.85856e+08	2.04942e+08	7.60411e+07	1.68241e+07	8.70491e+06	9.95586e+06	5.66756e+06	2.54244e+06	385001	0	0	0	0	17524.9	1.21619e+06	820213	831548	1.17044e+06	636020	1.87915e+06	5.09281e+06	1.87683e+06	599886	5.3038e+06	2.11356e+06	325024
AKDPRIAATMENAQKGEIMPNIPQMSA	324	350	4	0	728.866	8	22	9.0224	9.06802	729.982	2.56412	0.6	1					0.262317		4.46034e+06	5.15124e+06	5.64883e+06	3.02321e+06	1.17442e+06	818461	0	0	0	0	0	0	0	0	0	0	0	0	0	237045	0	0	0	0	230102	0	0	0	444427	0
AKDPRIAATMENAQKGEIMPNIPQMSAF	324	351	2	0	1530.26	8	23	9.92037	10.5166	1531.65	0.772065	1	0	0.373273	0.944002	-1	-2	0.631503		4.82959e+07	9.48793e+07	9.24359e+07	5.60714e+07	2.16025e+07	1.2795e+07	253668	2.03446e+06	454642	606866	0	645443	1.14074e+06	992930	0	3.66499e+06	2.10662e+06	826069	37679.4	6.52921e+06	730537	515693	654391	0	223655	0	0	1.29141e+06	0	0
AKDPRIAATMENAQKGEIMPNIPQMSAF	324	351	3	0	1020.51	8	23	9.85653	10.6353	1021.18	0.00792229	0.6	0					0.047374		1.63299e+09	2.4854e+09	2.39487e+09	1.6411e+09	8.91113e+08	4.08559e+08	1.60932e+08	4.54256e+07	1.32901e+07	1.23044e+06	0	0	968809	0	0	685052	0	590473	1.8451e+06	0	1.04651e+06	1.34976e+06	1.35071e+06	387504	882508	0	0	211159	0	741189
AKDPRIAATMENAQKGEIMPNIPQMSAF	324	351	4	0	765.633	8	23	9.85653	10.408	766.141	0.0254896	0.6	0					0.0387469		3.44712e+08	5.3656e+08	5.25319e+08	3.70296e+08	1.8816e+08	8.1551e+07	2.80066e+07	4.19205e+06	1.09899e+06	327564	0	517672	238541	0	0	217067	298637	569214	365939	167805	449153	75983.9	433702	1.23086e+06	109155	232425	168881	786897	96916.6	637260
TMENAQKGEIM	332	342	2	0	626.289	5	9	5.98695	6.36583	626.701	-0.0215396	1	0	-0.223367	0.222698		-2	0.455275		3.18898e+07	2.01828e+07	5.96808e+06	444198	169231	0	0	0	128441	522698	594562	203807	0	0	96031.3
TMENAQKGEIMPNIPQMSA	332	350	2	0	1045.49	7	15	8.32413	8.65412	1046.65	0.907978	1	0	0.820633	0.0604296	-1	-7	0.945113		1.25241e+08	1.28425e+08	8.5983e+07	4.448e+07	1.31401e+07	2.27121e+06	165785	0	349762	0	255643	0	1.99449e+06	1.26366e+06	1.61073e+07	9.66684e+06	2.96245e+06	430156	1.07585e+06	183811	288754	322421	0
TMENAQKGEIMPNIPQMSA	332	350	3	0	697.329	7	15	8.89942	9.09102	702.072	12.8151	1	0	13.9908	-0.398778	-1	-16	0.0527062		210757	483073	455556	384117	0	0	467886	0	305670	0	0	3.15523e+06	1.35491e+06	2.24086e+08	2.90365e+08	1.74587e+08	7.16279e+07	1.80009e+07	2.66735e+06	0	309144	0	0
TMENAQKGEIMPNIPQMSAF	332	351	2	0	1119.02	7	16	10.2024	10.5247	1119.81	0.0549917	1	0	-0.126636	0.0347122	-1	-2	0.0752734		2.10496e+08	2.57272e+08	1.85599e+08	1.01654e+08	4.33372e+07	1.27259e+07	190385	5988.15	598094	0	0	0	0	258116	0	0	0	724302	1.34573e+06	2.64812e+06	257195	0	261764	276615
TMENAQKGEIMPNIPQMSAF	332	351	3	0	746.351	7	16	10.9872	11.0033	753.2	19.0256	0.4	0					0.249646		283151	279643	94338	88211.8	0	0	0	0	131089	0	0	0	0	0	0	138250	0	0	120701	0	5.4642e+06	8.77723e+06	5.92906e+06	2.05944e+06
MENAQKGEIMPNIPQMSA	333	350	2	0	994.966	7	14	8.28595	8.62905	995.735	0.180074	1	0	0.0297432	0.103956		-2	0.377995		3.69192e+07	3.83747e+07	2.33779e+07	1.26299e+07	2.50666e+06	0	1.33555e+06	789537	286924	608927	217220	324878	544670	289161	0	0	27298.1	0	0	0	0	536856
ENAQKGEIMPNIPQMSA	334	350	2	0	929.445	6	13	8.01325	8.5017	930.423	0.748928	0.6	0					0.373452		2.05341e+08	1.93876e+08	1.18531e+08	5.1496e+07	1.41818e+07	2.00539e+06	1.89207e+07	319109	867886	278705	195150	0	1.05166e+06	228940	2.96997e+07	0	1.97446e+06	0	145540	0
ENAQKGEIMPNIPQMSAF	334	351	2	0	1002.98	7	14	9.92037	10.6353	1003.94	0.606486	1	0	0.535076	1.33767		-3	0.349478		5.12592e+08	5.29064e+08	3.53777e+08	1.82208e+08	5.94902e+07	8.46527e+07	520021	3.03139e+07	0	6.29364e+06	1.36587e+06	3.60996e+07	416962	1.58323e+07	984779	341482	238292	0	0	2.193e+06	0	4.24285e+06
NAQKGEIM	335	342	2	0	445.724	5	6	4.86507	5.61358	446.3	0.578265	1	0	1.41535	1.44928		-2	1.02182		9.39405e+07	3.90457e+07	8.3324e+06	602227	72651.6	98565.4	0	2.65458e+06	986157	3.07733e+06	1.0363e+06	4.97516e+06
NAQKGEIMPNIPQMSA	335	350	2	0	864.924	6	12	7.70728	8.71617	865.651	0.316971	0.6	0					0.939139		1.16435e+09	1.04841e+09	5.96728e+08	2.64037e+08	8.19849e+07	5.61297e+07	4.49171e+07	3.97027e+07	2.06798e+07	8.61755e+06	1.5458e+06	6.00079e+06	9.22651e+06	1.04189e+07	3.95353e+06	1.79448e+06	1.16085e+06	366650	0
NAQKGEIMPNIPQMSA	335	350	3	0	576.952	6	12	8.18523	8.55298	580.237	8.71882	0.6	1					0.623343		1.83419e+07	2.01051e+07	7.43159e+06	1.5764e+06	101532	0	0	240408	0	274709	0	2.67813e+07	4.6878e+07	3.98271e+07	2.37171e+07	9.79182e+06	1.52518e+06	467572	215019
PNIPQMSA	343	350	1	0	857.419	4	5	6.17713	6.59428	857.89	-0.089991	1	0	-0.48227	0.349681	1	-1	0.192523		1.00436e+08	3.79078e+07	1.15551e+07	836538	821884	0	259645	0	299833	89795.7
PNIPQMSA	343	350	2	0	429.213	4	5	6.18645	7.00098	429.471	-0.0461141	1	0	-0.336677	1.66835	1	-1	0.213074		2.11141e+08	8.9644e+07	2.38216e+07	1.24565e+06	267977	0	511205	650043	2.46959e+06	0
PNIPQMSAF	343	351	2	0	502.747	5	6	9.15367	9.88208	503.035	-0.0967626	0.6	0					0.239205		5.07555e+08	2.67434e+08	8.9138e+07	1.81836e+07	945204	0	0	47730.5	0	59794.2	89668.3	146792
FWYAVRT	351	357	2	0	471.745	4	5	8.84275	9.57573	472.026	-0.034155	1	0	-0.296994	1.39773		1	0.0224403		2.35164e+09	1.30236e+09	3.68801e+08	6.61552e+07	2.69895e+06	3.7562e+06	910699	131898	0	2.12787e+06
FWYAVRTAV	351	359	2	0	556.798	5	7					-1
FWYAVRTAVINA	351	362	2	0	705.88	5	10	9.9696	10.9173	706.628	0.620456	0.6	0					0.452169		1.8575e+08	1.51617e+08	5.78312e+07	1.42011e+07	2.4562e+06	3.88047e+06	1.52825e+06	233449	1.03998e+06	2.96263e+07	2.38501e+06	766859	205607	260942	0	735194
FWYAVRTAVINAASGRQTVDE	351	371	2	0	1177.6	6	19	10.2662	10.6481	1178.99	1.39667	0.6	0					0.457238		4.03567e+07	8.65744e+07	6.34746e+07	2.99168e+07	1.07127e+07	1.51266e+06	562824	0	849781	231658	764210	307085	234692	0	1.31247e+06	0	0	0	340179	0	40433.6	6.17408e+06	6.14785e+06	1.12531e+06	34038.9	0
FWYAVRTAVINAASGRQTVDE	351	371	3	0	785.401	6	19	9.76718	9.9696	786.198	0.995921	0.6	0					0.304145		359591	3.79658e+07	4.71795e+07	3.1512e+07	1.39492e+07	2.5322e+06	556312	0	0	236948	405689	999059	141327	124984	0	181072	0	0	0	0	0	0	126687	0	0	0
FWYAVRTAVINAASGRQTVDEALKDAQTGTD	351	381	3	0	1118.9	8	29	11.1946	11.8469	1119.64	0.280628	1	0	-0.0231103	1.13	0	-3	0.123053		3.61915e+08	6.2313e+08	5.98665e+08	3.87982e+08	2.0131e+08	8.68917e+07	3.22445e+07	1.10989e+07	1.66101e+07	3.17746e+06	503438	3.74056e+07	713735	854545	182195	373256	797872	426002	355841	0	1.28942e+06	0	167561	413865	56531.8	0	186497	0	179258	391357
FWYAVRTAVINAASGRQTVDEALKDAQTGTD	351	381	4	0	839.423	8	29	11.3541	11.6005	840.223	1.23244	0.4	0					0.0432465		1.03519e+08	1.82511e+08	1.72128e+08	1.15838e+08	2.52262e+08	2.44283e+07	7.7258e+06	3.17573e+06	1.17635e+08	390955	0	124582	3.4724e+06	0	0	310186	0	0	169057	0	409166	210059	844046	89679.1	194290	0	233885	350553	0	494729
WYAVRT	352	357	1	0	795.415	4	4	7.00098	7.63118	795.867	-0.0372873	1	0	-0.338319	1.05666	1	1	0.0885714		7.37533e+08	3.13911e+08	8.00544e+07	1.13633e+07	415038	14232.9	432047	262693	179687
WYAVRT	352	357	2	0	398.211	4	4	6.98845	7.69448	398.442	-0.0273704	1	0	-0.297186	1.3083	1	1	0.0128741		2.39321e+09	1.07596e+09	2.58471e+08	4.42788e+07	2.56898e+06	0	89945.8	0	276116
WYAVRTAVINA	352	362	1	0	1263.68	5	9	8.38632	8.85548	1264.32	-0.133122	1	0	-0.429064	0.522292	1	1	0.391064		8.03888e+07	5.57462e+07	1.35548e+07	1.16547e+06	195092	0	41339.8	1.02432e+06	247650	0	0	0	0	0	0
WYAVRTAVINA	352	362	2	0	632.346	5	9	8.33697	8.98662	632.744	0.0273387	1	0	-0.133262	1.1212	1	1	0.0884619		1.17642e+09	8.18486e+08	3.17281e+08	8.07798e+07	4.11279e+07	112613	3.2347e+06	77400	739667	0	2.33593e+06	1.34394e+06	451411	295076	342855
WYAVRTAVINAASGRQ	352	367	2	0	881.971	6	14					-1
WYAVRTAVINAASGRQTVD	352	370	2	0	1039.54	6	17					-1
WYAVRTAVINAASGRQTVD	352	370	3	0	693.364	6	17	8.57867	8.71617	694.228	1.37233	0.6	1					0.342405		3.62338e+07	3.85793e+07	2.64639e+07	9.48592e+06	5.00721e+06	2.39808e+06	0	0	0	0	0	0	1.47093e+07	34208.5	0	713537	0	147621	189507	0	0	4528.87	0	0
WYAVRTAVINAASGRQTVDE	352	371	2	0	1104.06	6	18	8.46337	9.05548	1104.72	0.0224758	0.6	0					0.128216		5.52244e+08	6.46146e+08	4.15083e+08	1.87838e+08	6.01494e+07	2.72961e+07	3.72364e+06	1.89754e+06	0	263498	0	0	227680	0	0	0	0	0	380128	0	0	44989.3	0	579392	0
WYAVRTAVINAASGRQTVDE	352	371	3	0	736.378	6	18	8.4508	9.13132	736.823	0.0439247	0.6	0					0.0734408		1.4045e+09	1.62423e+09	1.05107e+09	4.67891e+08	1.57532e+08	3.92099e+07	2.02725e+07	447884	0	889100	341021	467089	998737	2.27043e+06	101078	694063	653526	682129	2.19471e+06	189425	0	1.39182e+06	0	0	4.44809e+06
WYAVRTAVINAASGRQTVDEAL	352	373	2	0	1196.12	6	20					-1
WYAVRTAVINAASGRQTVDEAL	352	373	3	0	797.752	6	20	9.64552	9.88208	798.263	0.130733	0.6	0					0.153198		6.76748e+07	9.24081e+07	4.78667e+07	3.01775e+07	6.561e+06	995619	462524	30550.9	68284.7	49176.3	74920.1	0	0	0	0	0	0	2.13657e+06	0	0	204505	0	0	649158	306015	0	165639
WYAVRTAVINAASGRQTVDEALKDAQTGTD	352	381	3	0	1069.87	7	28	9.8695	10.6353	1070.51	0.0492212	0.6	0					0.0868948		1.51532e+09	2.52437e+09	2.20209e+09	1.38151e+09	6.79475e+08	2.67426e+08	8.5576e+07	1.59298e+07	4.70566e+07	30375.1	0	1.3636e+07	0	613132	5.98954e+06	296452	660119	2.32967e+06	12046.8	0	1.85093e+06	431993	66967.6	473142	1.14674e+06	0	340392	0	487228	315664
WYAVRTAVINAASGRQTVDEALKDAQTGTD	352	381	4	0	802.656	7	28	9.88208	10.1895	803.191	0.284973	0.6	0					0.264544		3.82719e+08	6.1986e+08	6.03837e+08	4.71295e+08	1.71752e+08	6.61158e+07	2.23704e+07	8.07504e+06	0	0	0	402099	645728	274004	565190	0	0	0	0	286736	0	205238	0	357178	0	0	0	1.14238e+06	0	307188
WYAVRTAVINAASGRQTVDEALKDAQTGTDYDIPTTENL	352	390	3	0	1418.7	9	36	10.6481	11.137	1419.92	1.16352	1	0	0.352565	0.587664	1	-4	0.63111		6.20552e+07	1.33828e+08	1.58949e+08	1.40975e+08	8.3556e+07	3.67758e+07	1.39578e+07	1.69964e+06	17630.8	0	330752	0	0	498314	0	0	0	0	0	0	0	1.59961e+06	26755.8	0	3.8482e+06	0	0	833927	0	0
WYAVRTAVINAASGRQTVDEALKDAQTGTDYDIPTTENL	352	390	4	0	1064.28	9	36	10.6863	10.9173	1065.11	0.820347	1	0	0.19441	-0.2682	1	-5	0.201639		5.2964e+07	1.20201e+08	1.44801e+08	1.10376e+08	6.90815e+07	3.756e+07	1.39384e+07	3.78416e+06	261828	0	0	0	0	0	0	0	0	221508	0	247655	0	1.35733e+06	48622.1	0	0	0	92022.7	0	17961.4	445775
YAVRTAVINA	353	362	1	0	1077.61	4	8	6.23375	6.73622	1078.45	0.209516	1	0	0.250853	0.632794	1	1	0.996889		1.04108e+08	5.85373e+07	1.45223e+07	1.03401e+06	0	0	6.72595e+06	3.76231e+06	0	0	0	87493.5	0
YAVRTAVINA	353	362	2	0	539.306	4	8	6.1992	6.82083	539.603	-0.0399201	1	0	-0.26645	1.02823	1	1	0.0298505		6.62623e+08	3.7613e+08	1.18955e+08	2.52392e+07	1.76414e+06	87170.9	52992.2	0	92315.9	0	0	97768.5	52030
YAVRTAVINAASGRQ	353	367	3	0	526.29	5	13	6.80828	7.04188	526.564	-0.0832241	0.6	0					1.0105		2.55679e+07	1.92048e+07	7.57498e+06	1.88869e+06	149795	305006	217946	0	0	122206	0	0	0	0	0	25022.4	0	4330.7	6967.43
YAVRTAVINAASGRQTVD	353	370	2	0	946.503	6	16	6.90577	7.40465	947.069	0.044976	1	0	-0.137022	0.620903	1	1	0.237929		1.05111e+08	1.02706e+08	5.23747e+07	1.85915e+07	8.21995e+06	0	1.08113e+06	415787	837805	165196	0	0	296483	0	178361	0	224448	218570	3747.63	0	0	0	25252.8
YAVRTAVINAASGRQTVD	353	370	3	0	631.338	6	16	6.90577	7.1825	631.78	0.240523	1	0	0.0657503	-0.116274	1	1	0.168288		8.2898e+07	7.84359e+07	4.17331e+07	1.68194e+07	4.42519e+06	238040	173764	0	0	81656	0	0	78118.6	0	147061	323275	0	0	0	0	0	2.90535e+06	0
YAVRTAVINAASGRQTVDE	353	371	2	0	1011.02	6	17	6.95332	7.36728	1011.68	0.150586	0.6	0					0.0920394		9.6552e+08	9.74998e+08	5.62554e+08	2.32142e+08	7.12805e+07	1.82917e+07	2.1956e+06	0	0	0	128459	439399	0	0	0	560627	137725	2.32666e+07	0	5.07739e+06	1.08371e+06	306183	114279	0
YAVRTAVINAASGRQTVDE	353	371	3	0	674.352	6	17	6.94053	7.36728	674.805	0.200163	0.6	0					0.0525273		1.37131e+09	1.39886e+09	7.71261e+08	3.10976e+08	1.06576e+08	4.41696e+07	2.3218e+07	1.09214e+07	1.81584e+06	1.1681e+06	269626	181622	0	0	0	263928	269576	117373	0	1.19694e+07	1.3737e+07	7.94253e+06	2.68303e+06	527863
YAVRTAVINAASGRQTVDEA	353	372	3	0	698.031	6	18					-1
YAVRTAVINAASGRQTVDEAL	353	373	2	0	1103.08	6	19					0
YAVRTAVINAASGRQTVDEAL	353	373	3	0	735.726	6	19					0
YAVRTAVINAASGRQTVDEALKD	353	375	3	0	816.766	6	21	8.23513	8.42007	817.373	0.414567	1	0	0.143871	-0.420901		1	0.337697		9.34591e+06	1.07728e+07	7.80306e+06	2.63045e+06	493962	0	147267	0	0	0	0	797993	378434	0	212342	0	0	147321	0	200570	0	0	0	0	0	0	0	0
YAVRTAVINAASGRQTVDEALKDAQTGTD	353	381	2	0	1511.27	7	27					0
YAVRTAVINAASGRQTVDEALKDAQTGTD	353	381	3	0	1007.85	7	27	9.23438	9.72897	1008.72	0.890943	0.6	0					0.0754209		8.14905e+08	1.29266e+09	1.06765e+09	6.22052e+08	4.70465e+08	4.11131e+08	3.06881e+08	1.87137e+08	9.22712e+07	2.48654e+07	8.23085e+06	1.52922e+06	0	0	200425	0	240315	226134	979281	292085	670683	0	0	1.57702e+06	636940	775753	364785	386316	1.19289e+06	1.95145e+06
YAVRTAVINAASGRQTVDEALKDAQTGTD	353	381	4	0	756.136	7	27	8.7798	9.62032	757.028	1.84181	0.6	1					0.349597		4.92238e+08	7.94598e+08	6.5147e+08	3.6208e+08	5.0803e+08	6.03864e+08	4.77722e+08	3.37323e+08	1.60489e+08	3.30586e+07	3.11804e+06	3.57854e+06	831367	1.69917e+06	201674	328702	0	2.66662e+06	377780	416951	135978	1.80027e+06	532538	3.03295e+06	943422	2.73895e+06	7.82875e+06	700994	440918	2.22393e+06
YAVRTAVINAASGRQTVDEALKDAQTGTDYDIPTTENL	353	390	3	0	1356.68	9	35	9.85653	10.3567	1358.16	2.09414	0.4	1					0.608316		8.87617e+07	1.91388e+08	2.17099e+08	1.68817e+08	9.09943e+07	4.40079e+07	5.44276e+07	7.48811e+07	8.86184e+07	7.89921e+07	4.49008e+07	2.05168e+07	7.4738e+06	832679	0	490404	0	0	490806	0	430221	1.66995e+07	0	507594	0	62254.4	0	534617	0	0
YAVRTAVINAASGRQTVDEALKDAQTGTDYDIPTTENL	353	390	4	0	1017.76	9	35					-1
AVRTAVINAASGRQTVDE	354	371	3	0	619.997	6	16	7.32932	7.4422	620.373	0.0796038	1	0	-0.101115	-0.65999		1	0.214531		4.19621e+06	3.87935e+06	2.10273e+06	451154	0	0	0	0	0	0	0	113377	0	0	0	0	92310.4	0	0	0	0	0	0
VRTAVINAASGRQTVDE	355	371	2	0	893.974	6	15	5.3752	5.71302	894.417	-0.119343	1	0	-0.315662	0.0864235		1	0.0605826		3.59524e+07	3.19216e+07	1.47229e+07	4.24927e+06	417067	0	0	107167	0	0	0	70070.6	0	0	0	0	0	0	0	0	0	0
VRTAVINAASGRQTVDEALKDAQTGTD	355	381	3	0	929.813	7	25	8.46337	8.56583	930.35	0.03877	0.6	0					0.0876314		2.69021e+07	4.15066e+07	2.65603e+07	1.62964e+07	5.4572e+06	1.54555e+06	0	0	0	0	0	0	0	0	0	0	0	0	0	7810.27	0	0	0	483216	0	230738	0	0	0	0
AVINAASGRQ	358	367	2	0	493.773	4	8	3.63463	4.22023	493.983	-0.12826	1	0	-0.449657	0.908662		1	0.0882922		2.5195e+07	1.05997e+07	1.98744e+06	25943.2	0	0	0	4928.59	0	21574.2	32494.6	0	57970.7
AVINAASGRQTVD	358	370	2	0	651.344	5	11	4.65412	5.15462	651.754	0.089186	0.6	0					0.656744		9.21714e+07	5.80209e+07	2.26959e+07	4.95485e+06	383222	18655.6	0	0	0	0	98623.4	0	92963	604595	1.01402e+06	0	190350
AVINAASGRQTVDE	358	371	1	0	1430.72	5	12	4.89107	5.3752	1431.39	-0.131235	1	0	-0.365105	0.571957	1	1	0.92768		3.82973e+07	2.52559e+07	9.13532e+06	1.11664e+06	0	123073	0	0	0	0	0	0	103776	0	48070.4	0	0	0
AVINAASGRQTVDE	358	371	2	0	715.865	5	12	4.86507	5.44572	716.422	0.313245	1	0	0.249431	0.892236	1	1	0.243255		1.60007e+09	1.15415e+09	4.78803e+08	1.39365e+08	3.02749e+07	4.38812e+06	47551.8	126970	76775.5	144204	6.00985e+07	3.96694e+07	1.32219e+07	1.65329e+06	848815	210039	0	0
AVINAASGRQTVDEA	358	372	2	0	751.384	5	13	5.43283	5.53418	751.856	0.103489	1	0	-0.0515827	-0.698262		1	0.116697		1.62792e+07	1.14896e+07	4.32686e+06	634376	96356.8	0	0	0	561919	69823.8	62739.1	139489	0	0	0	64259.5	69509.4	0	0
AVINAASGRQTVDEAL	358	373	2	0	807.926	5	14	7.32932	7.91223	808.594	0.422691	1	0	0.317263	0.899757		1	1.05193		2.51715e+08	2.15222e+08	9.63866e+07	2.6007e+07	5.04238e+06	1.20691e+06	0	545422	0	0	113886	8.92233e+06	9.34931e+06	6.77942e+06	555401	193683	0	112512	0	0
AVINAASGRQTVDEALKDAQTGTD	358	381	2	0	1216.11	6	22	8.51465	9.07982	1216.81	0.0382922	0.6	0					0.383753		7.49987e+08	9.63855e+08	6.40288e+08	2.9436e+08	9.81544e+07	3.05332e+07	4.58095e+06	1.18459e+06	7777.53	2.04196e+06	0	0	464114	586085	0	0	0	2.7433e+06	0	229044	649749	2.74718e+06	37891.3	1.89981e+06	0	0	0	0	0
AVINAASGRQTVDEALKDAQTGTDYDIPTTENL	358	390	2	0	1739.35	8	30	9.77952	9.95667	1740.62	0.545994	0.4	0					4.90777		2.40596e+06	1.16845e+07	9.48735e+06	2.8195e+06	0	0	0	0	0	0	0	0	0	0	0	0	0	0	0	0	0	0	0	0	0	0	0	0	0	0
AVINAASGRQTVDEALKDAQTGTDYDIPTTENL	358	390	3	0	1159.9	8	30	9.74172	10.4675	1160.67	0.31183	0.6	0					0.135635		4.02385e+08	7.33586e+08	6.64983e+08	4.57831e+08	2.35384e+08	9.50117e+07	2.69538e+07	8.93602e+07	2.80678e+06	545951	4.53151e+06	728893	0	427841	4.97793e+06	323084	1.60473e+06	6.38916e+06	569611	1.48871e+06	7.60115e+06	0	226254	325921	264888	57988.2	59495.6	0	0	4.14874e+06
AVINAASGRQTVDEALKDAQTGTDYDIPTTENL	358	390	4	0	870.18	8	30	9.68347	10.2533	870.855	0.70376	0.6	0					0.471726		7.54243e+07	1.46439e+08	1.44595e+08	8.89053e+07	4.64612e+07	1.85884e+07	4.42924e+06	576903	637646	999590	1.11269e+06	206368	0	365402	465549	1.10831e+06	1.0716e+06	1.15162e+06	447437	695277	692630	397167	291427	231788	291118	663633	0	0	0	2.21583e+06
INAASGRQTVDE	360	371	2	0	630.813	5	10	3.69895	4.39435	631.122	-0.0786072	1	0	-0.314078	1.27302		1	0.211592		3.73534e+07	2.35229e+07	6.83797e+06	421057	19450.1	139900	0	145524	0	0	0	0	50130.3	63152.4	0	40968.1
INAASGRQTVDEALKDAQTGTD	360	381	2	0	1131.05	6	20					-1
INAASGRQTVDEALKDAQTGTD	360	381	3	0	754.372	6	20					-1
INAASGRQTVDEALKDAQTGTDYDIPTTENL	360	390	3	0	1103.2	8	28	9.85653	10.0581	1105.7	5.60413	0.6	1					0.363854		0	1.1472e+06	349813	2.37298e+07	3.68904e+07	3.54873e+07	2.35446e+07	1.14431e+07	4.10677e+06	0	272852	0	475401	1.0458e+06	0	0	1.50052e+06	3.74314e+06	4.28692e+06	1.31113e+06	594913	0	2.92662e+06	84450	0	8.469e+06	0	0	1.3191e+06	0
ASGRQTVDE	363	371	2	0	481.731	4	7	2.7824	3.29558	481.992	0.0029102	1	0	-0.176762	0.668356		1	0.0284208		4.66254e+08	2.09833e+08	6.03359e+07	1.21901e+07	1.40249e+06	33351.3	0	183210	21043.9	1.45968e+06	455863	46928.8
ASGRQTVDEAL	363	373	2	0	573.791	5	9	5.95185	6.51448	574.064	-0.092663	0.4	0					0.33155		1.0799e+08	2.66504e+07	1.6315e+07	1.52564e+06	218815	458096	0	234110	129071	497070	0	601806	201230	73002.6	0
ASGRQTVDEALKDAQTGTD	363	381	2	0	981.972	6	17	7.32932	7.94998	982.52	0.00654033	0.6	0					0.0543169		9.8506e+08	9.76306e+08	5.32207e+08	1.97246e+08	6.59973e+07	1.4228e+07	1.16301e+06	152658	252987	0	0	151355	0	971384	682563	383045	290207	108287	0	217486	0	563557	131351	0
ASGRQTVDEALKDAQTGTD	363	381	3	0	654.984	6	17	7.32932	7.81987	655.394	0.140614	0.6	0					0.181033		9.50191e+08	9.23557e+08	5.01261e+08	1.94147e+08	5.75751e+07	1.36546e+07	1.37512e+06	30302.3	196928	92326.8	123431	0	0	738625	529207	255086	293562	358058	0	594540	2.27307e+06	3.57191e+06	1.90578e+06	1.04187e+07
ASGRQTVDEALKDAQTGTDYDIPTTENL	363	390	3	0	1003.81	7	25	8.7798	9.64552	1008.6	12.6306	0.4	1					0.742898		2.4654e+08	3.86182e+08	5.88909e+08	1.83515e+08	7.86979e+07	1.71631e+08	2.32819e+06	0	4.73904e+07	0	8.71381e+06	1.20245e+07	2.10961e+09	3.33965e+09	2.81905e+09	1.62915e+09	2.00614e+09	2.23436e+09	1.8839e+09	1.23739e+09	6.66785e+08	2.89472e+08	1.03798e+08	2.93829e+07	1.00772e+06	4930.33	225742	42445.9	0	226134
ALKDAQTGTD	372	381	1	0	1019.5	4	8	2.88607	3.42127	1020.04	-0.0250727	1	0	-0.235658	0.741416	1	0	0.0198706		4.65674e+08	2.25363e+08	6.99127e+07	1.49866e+07	2.03382e+06	0	0	0	0	9760.65	642.861	48.1728	0
ALKDAQTGTD	372	381	2	0	510.254	4	8	2.87995	3.4296	510.53	-0.0116628	1	0	-0.207847	0.789366	1	0	0.0054178		3.52409e+09	1.77743e+09	5.64186e+08	1.2251e+08	6.71797e+06	690380	44267.2	0	0	0	10304	20941.7	19728.7
ALKDAQTGTDYDIPTTENL	372	390	2	0	1033.5	6	16	7.73218	8.27347	1034.47	0.747667	1	0	0.591631	0.761602	-1	-1	1.77433		8.3007e+08	8.63661e+08	5.29677e+08	2.07868e+08	6.91451e+07	1.61931e+07	6.04775e+07	0	8.12198e+07	7.10382e+07	4.80034e+07	2.27131e+07	7.22122e+06	1.47729e+06	455035	0	0	335275	0	146079	0	744231	439023
ALKDAQTGTDYDIPTTENL	372	390	3	0	689.336	6	16	8.64157	8.70375	693.733	12.0003	0.6	0					0.0528107		142550	412013	246378	0	0	0	0	177314	284120	190758	0	0	1.82501e+07	1.93429e+07	1.40234e+07	5.64484e+06	2.61213e+06	1.40198e+06	0	0	0	0	0
LKDAQTGTD	373	381	2	0	474.735	4	7	2.64007	2.97952	475.211	0.426545	1	0	0.827321	0.0918436		1	0.732605		5.19884e+07	2.208e+07	5.33477e+06	967378	83435.2	5652.57	22942.4	3.74406e+06	1.84118e+06	513694	30143	0
KDAQTGTDYDIPTTENL	374	390	2	0	941.439	6	14	7.795	7.83177	943.926	3.89527	0.4	1					0.158168		2.25141e+07	2.25356e+07	1.27407e+07	5.2862e+06	781830	265402	0	0	0	7.31162e+06	2.45014e+07	1.03461e+07	3.21705e+06	575327	140667	0	0	0	350183	0	0
YDIPTTE	382	388	1	0	838.383	4	4	5.89022	6.56895	838.796	-0.0786416	1	0	-0.509848	1.21771		1	0.460355		1.05745e+08	4.15002e+07	8.52099e+06	129844	0	488070	139883	0	285640
YDIPTTEN	382	389	1	0	952.426	4	5	5.40077	6.14632	952.971	-0.00490781	1	0	-0.199945	1.43944	1	1	1.10938		1.82386e+08	8.30789e+07	2.13045e+07	1.88892e+06	377042	825.648	20947	702434	231745	2.09972e+06
YDIPTTEN	382	389	2	0	476.717	4	5	5.48248	6.20882	476.987	-0.00949277	1	0	-0.215159	1.37567	1	1	0.309061		1.41405e+08	6.58957e+07	1.52331e+07	971006	0	1.32493e+06	18876.9	1.70996e+06	225419	279864
YDIPTTENL	382	390	1	0	1065.51	4	6	7.96272	8.62905	1066.16	0.0260747	1	0	-0.111558	1.17657	1	0	0.0578087		4.05689e+09	2.32897e+09	6.85942e+08	1.59593e+08	1.58705e+07	1.78823e+07	9.91827e+06	2.46095e+07	1.90851e+07	1.78353e+06	0
YDIPTTENL	382	390	2	0	533.259	4	6	7.96272	8.66623	533.561	-0.0176913	1	0	-0.232579	1.29995	1	0	0.00744597		1.04117e+10	5.61702e+09	1.91309e+09	4.44009e+08	8.16943e+07	6.45474e+06	280051	118131	65776.5	0	327552
LYFQGHM	390	396	2	0	448.21	5	5					0
YFQGHM	391	396	1	0	782.329	4	4	6.34037	6.72323	782.771	-0.104572	0.6	0					0.118432		1.05151e+08	4.26092e+07	1.21697e+07	516539	0	196204	56910.3	0	135178
YFQGHM	391	396	2	0	391.668	4	4	6.34037	7.0512	391.871	-0.141772	1	0	-0.7717	1.32423	1	1	0.042373		4.19578e+08	1.62806e+08	3.57222e+07	0	0	77738.1	0	2.26647e+06	0
YFQGHMASM	391	399	1	0	1071.44	5	7	7.40465	7.86373	1072.03	-0.186171	1	0	-0.624916	0.488832		1	0.137738		7.38225e+07	4.31448e+07	1.41189e+07	2.6872e+06	0	0	0	0	0	0	0	0	0
YFQGHMASMTGGQQMGRGSA	391	410	2	0	1051.45	7	18	6.92763	7.52935	1052.16	-0.0160864	1	0	-0.198487	0.962143	1	1	0.0826991		4.03295e+08	4.37227e+08	3.12903e+08	1.56659e+08	6.30103e+07	1.91612e+07	4.40475e+06	301252	281555	27953.6	0	0	122309	0	160510	123541	233773	116137	329529	0	269801	0	0	0	590125	435912
YFQGHMASMTGGQQMGRGSA	391	410	3	0	701.305	7	18	6.94053	7.52935	701.774	-0.0134114	1	0	-0.196021	0.919336	1	1	0.22977		9.14074e+08	9.62288e+08	6.75346e+08	3.54845e+08	1.45675e+08	4.69361e+07	6.6996e+06	847490	137883	0	283865	0	0	0	0	167573	0	203055	281367	122548	209054	2.38468e+06	146483	0	2.10122e+06	0
YFQGHMASMTGGQQMGRGSAA	391	411	2	0	1086.97	7	19	6.90577	7.31635	1087.74	0.0685781	1	0	-0.123776	0.327891	1	1	0.399734		1.88666e+08	2.129e+08	1.54112e+08	7.86713e+07	2.45106e+07	6.5659e+06	1.16958e+06	3.95192e+06	48102.8	1.54028e+06	135683	69324.8	0	69387.5	93647.1	0	230112	0	991872	792064	887206	895881	386295	218017	179687	0	0
YFQGHMASMTGGQQMGRGSAA	391	411	3	0	724.984	7	19	6.90577	7.14473	725.57	0.295812	1	0	0.0746489	-0.241598	1	0	0.163188		3.67685e+08	4.16186e+08	3.05471e+08	1.56787e+08	6.55092e+07	2.23609e+07	4.76588e+06	765079	399445	144767	51327.5	0	0	0	0	0	0	0	335702	2.24402e+07	765208	621015	71258.3	0	0	574162	102320
YFQGHMASMTGGQQMGRGSAAL	391	412	2	0	1143.51	7	20	7.96272	8.62905	1145.06	1.55381	1	0	1.10531	1.17657	0	-8	3.47624		1.71433e+08	1.95696e+08	1.48542e+08	7.45076e+07	2.15323e+07	5.40793e+06	0	308734	69856.3	153770	0	216427	0	207798	0	0	7.2787e+06	1.18081e+06	841019	0	362797	159357	0	251487	1.17875e+07	1.73214e+07	1.1182e+07	1.73337e+06
YFQGHMASMTGGQQMGRGSAAL	391	412	3	0	762.679	7	20	8.01325	8.61677	763.187	-0.0080254	1	0	-0.190317	0.968116	0	0	0.0606005		5.96691e+08	6.95678e+08	5.17185e+08	2.86311e+08	1.20252e+08	3.94673e+07	9.99044e+06	2.52276e+06	149784	263559	471838	209626	111969	0	594528	0	0	193006	139729	111622	210265	1.29917e+06	0	938329	0	0	185944	1.06675e+06
YFQGHMASMTGGQQMGRGSAALSGGGGGGAEPGQA	391	425	2	0	1634.72	8	32	7.36728	7.70728	1635.63	-0.260389	1	0	-0.318664	0.0936687	1	-1	0.550859		7.01234e+06	1.47904e+07	1.31968e+07	8.72436e+06	2.36087e+06	446995	0	0	0	0	0	0	0	0	0	0	0	0	0	0	0	0	0	0	0	0	0	0	0	0
YFQGHMASMTGGQQMGRGSAALSGGGGGGAEPGQA	391	425	3	0	1090.15	8	32	7.32932	7.8074	1090.85	0.0156808	1	0	-0.17553	0.551881	1	0	0.0312155		4.17061e+08	6.93457e+08	6.77021e+08	4.64513e+08	2.61242e+08	1.26097e+08	5.09652e+07	1.60135e+07	3.69246e+06	0	0	141845	124362	0	0	0	12949.5	24524.9	17260.8	331812	0	149941	0	303318	19060.8	138187	479386	0	0	0
YFQGHMASMTGGQQMGRGSAALSGGGGGGAEPGQA	391	425	4	0	817.863	8	32	7.32932	7.64358	818.391	0.0362254	1	0	-0.164878	0.0082758	1	0	0.108802		3.93592e+07	6.82132e+07	6.75145e+07	4.38758e+07	2.57533e+07	9.59027e+06	2.56276e+06	721968	94480.8	240282	0	0	0	0	201414	0	0	0	0	0	0	0	0	0	0	0	0	0	0	0
YFQGHMASMTGGQQMGRGSAALSGGGGGGAEPGQAL	391	426	3	0	1127.84	8	33	8.01325	8.79262	1128.6	0.111285	1	0	-0.12771	1.55165	0	-4	0.148544		2.6016e+09	4.539e+09	4.46024e+09	3.21156e+09	1.86944e+09	9.19564e+08	3.88647e+08	1.50386e+08	4.39968e+07	1.24817e+07	2.00353e+06	0	437310	38853.6	563574	0	210853	542419	6.89968e+07	38761.5	0	2.83154e+07	153702	740857	116369	3.25964e+06	364598	66926.3	590194	253390
YFQGHMASMTGGQQMGRGSAALSGGGGGGAEPGQAL	391	426	4	0	846.134	8	33	8.18523	8.72887	846.828	0.62742	1	0	0.131783	0.769401	0	-4	0.694736		3.18059e+08	5.62548e+08	5.55883e+08	4.19736e+08	2.33184e+08	1.0715e+08	4.47119e+07	1.31785e+07	2.31061e+06	829847	128036	1.10065e+06	0	330254	161581	0	0	2.32251e+07	259511	2.13588e+07	0	1.17498e+07	158768	5.0067e+06	177231	152236	470964	219951	270254	2.09504e+06
YFQGHMASMTGGQQMGRGSAALSGGGGGGAEPGQALF	391	427	3	0	1176.87	9	34	9.33262	10.084	1177.81	0.57779	1	0	0.0982875	1.45879	1	-1	0.461833		6.71297e+08	1.27542e+09	1.33333e+09	9.98936e+08	5.82974e+08	2.86746e+08	1.23848e+08	4.02311e+07	1.13888e+07	2.2485e+06	0	0	323948	1.45741e+07	56393.6	516003	2.27207e+07	0	654981	1.84251e+06	0	261932	411802	752720	583156	9.30867e+07	8.16174e+06	0	1.26204e+06	2.60785e+06
YFQGHMASMTGGQQMGRGSAALSGGGGGGAEPGQALF	391	427	4	0	882.901	9	34	9.33262	9.90752	883.564	0.387749	1	0	0.00555211	0.873155	1	-1	0.295149		1.30875e+08	2.57517e+08	2.6594e+08	1.99454e+08	1.1888e+08	5.40631e+07	1.96752e+07	3.33346e+06	1.07253e+06	0	567776	0	320578	264437	0	772847	0	171380	375272	0	557173	503086	276331	1.25089e+06	270404	0	0	208900	57419.2	169837
YFQGHMASMTGGQQMGRGSAALSGGGGGGAEPGQALFNG	391	429	3	0	1233.89	9	36	8.7798	9.52522	1234.7	0.0958253	1	0	-0.139497	1.43899	1	-3	0.173662		3.55472e+08	6.81789e+08	7.34533e+08	5.62762e+08	3.70466e+08	1.75443e+08	7.47715e+07	1.2953e+07	649447	701154	0	1.36774e+06	0	0	2.24725e+06	0	819902	314836	317977	45862.3	0	308644	1.46544e+06	227591	436465	4.06745e+06	0	0	1.34016e+06	0
YFQGHMASMTGGQQMGRGSAALSGGGGGGAEPGQALFNG	391	429	4	0	925.668	9	36	8.85548	9.27308	926.327	0.287101	1	0	-0.0513448	0.351175	1	-2	0.141103		1.44366e+08	2.73632e+08	3.01146e+08	2.23432e+08	1.42173e+08	6.68727e+07	2.82926e+07	5.90733e+06	1.72332e+06	0	0	0	526081	0	1.58538e+06	331039	2.54219e+06	382134	1.58914e+06	9112.15	709654	656941	2.25705e+06	554842	713316	0	1.20966e+06	619332	0	0
HMASMTGGQQMGRGSAALSGGGGGGAEPGQAL	395	426	3	0	962.773	8	29	7.54227	7.55515	963.444	0.180804	1	0	-0.0802202	-0.991827		-3	0.00321733		406440	850380	781778	466662	0	0	0	0	0	0	0	0	0	0	100981	0	0	0	0	0	0	0	0	0	0	0	0	0	0	0
ASMTGGQQMGRGSAALSGGGGGGAEPGQAL	397	426	2	0	1309.61	7	27	6.83295	7.09465	1310.42	0.0258737	1	0	-0.167761	-0.16616	0	-2	0.289433		1.48451e+07	1.90803e+07	1.61574e+07	6.15424e+06	1.71643e+06	92081.2	0	174739	0	0	0	0	243101	0	0	0	0	0	0	0	0	0	93404.2	135045	0	170018	0	0	0	0
ASMTGGQQMGRGSAALSGGGGGGAEPGQAL	397	426	3	0	873.406	7	27	6.918	7.2785	874.988	3.14461	1	1	1.74866	0.161695	0	-3	0.472591		6.82049e+07	8.6205e+07	6.82313e+07	3.45763e+07	1.39139e+07	4.13918e+06	425034	359933	0	0	331350	0	0	0	0	131931	0	24800.8	3.77952e+07	0	25874.8	1.74319e+07	0	0	770283	0	0	3.96424e+06	0	0
TGGQQMGRGSAA	400	411	2	0	560.762	5	10	2.92463	3.34202	561.006	-0.190065	1	0	-0.498999	0.350456		0	0.322877		8.61658e+06	4.38713e+06	632035	4858.63	0	24043.2	0	0	0	74521.9	0	12801.2	0	2837.43	0	3238.74
TGGQQMGRGSAAL	400	412	2	0	617.304	5	11	5.24392	5.42005	617.966	0.573438	0.6	0					0.423422		1.1779e+07	9.61875e+06	3.71338e+06	772613	251692	0	0	74825.8	1.63686e+06	0	194305	0	0	0	0	77338.4	0
TGGQQMGRGSAALSGGGGGGAEPGQA	400	425	3	0	739.342	6	23	5.12923	5.20542	739.781	0.0266736	1	0	-0.164419	-0.781774		-1	0.483372		1.34905e+06	1.23249e+06	494129	133693	0	0	0	0	0	0	0	0	0	0	0	0	0	0	0	89596.3	0	0	0	0	0	0	0	0	0	0
TGGQQMGRGSAALSGGGGGGAEPGQAL	400	426	2	0	1165.05	7	24	6.34037	6.96295	1166.31	1.14907	1	0	0.610693	1.03139	0	-5	0.531228		7.31083e+07	8.82614e+07	5.77641e+07	2.57296e+07	7.76848e+06	2.3694e+06	0	837612	185819	434480	0	480766	0	0	0	589612	0	115765	109884	106068	0	0	0	105696	4.90133e+06	6.19026e+06	1.67818e+06	100094	0	89311.9
TGGQQMGRGSAALSGGGGGGAEPGQAL	400	426	3	0	777.036	7	24	6.35288	6.5351	777.474	-0.0551979	0.6	0					0.0394896		4.20141e+07	5.20028e+07	3.48321e+07	1.55584e+07	4.03003e+06	1.2531e+06	266166	0	0	0	146321	0	18392.7	0	0	0	0	0	0	139492	0	0	0	0	0	0	0	0	0	0
TGGQQMGRGSAALSGGGGGGAEPGQALF	400	427	3	0	826.059	7	25	8.09722	8.12258	833.267	20.1483	0.6	0					0.120102		0	0	0	0	0	0	0	0	0	0	266782	0	0	0	0	0	987864	0	0	177918	566172	1.96447e+06	2.44902e+06	2.29712e+06	1.22444e+06	643927	187043	0	0	0
MGRGSAALSGGGGGGAEPGQAL	405	426	2	0	929.447	6	19	8.02583	8.4508	930.412	0.820034	0.6	0					0.44674		1.94611e+08	1.83091e+08	1.12591e+08	4.86389e+07	1.41818e+07	2.00539e+06	1.89207e+07	0	867886	278705	0	0	855852	228940	2.06206e+06	0	1.45111e+06	0	145540	0	0	0	152648	0	9.54158e+06	3.83648e+06
ALSGGGGGGAEPGQAL	411	426	2	0	649.82	5	13	5.68607	6.29908	652.481	4.59056	1	1	5.675	0.99964		-10	0.505207		3.95016e+08	2.427e+08	8.89182e+07	2.17638e+07	1.78324e+06	514563	1.40786e+06	368851	412422	319076	0	674647	0	1.89743e+08	1.42688e+08	6.60589e+07	1.14632e+07	73114.6	54893.6
ALSGGGGGGAEPGQALF	411	427	2	0	723.355	5	14					0
ALSGGGGGGAEPGQALFNG	411	429	2	0	808.887	5	16	7.84467	8.18523	809.769	0.839815	1	0	0.687183	0.0955491		-3	0.459059		6.74931e+07	5.96824e+07	2.48451e+07	5.17318e+06	307339	7.7527e+06	0	1.13255e+06	0	0	0	0	0	734439	0	0	0	1.82155e+06	1.78571e+06	2.70178e+06	433130	0
LSGGGGGGAEPGQAL	412	426	2	0	614.302	5	12	5.34512	5.98695	614.761	0.227659	0.6	0					0.368637		1.79898e+08	1.0866e+08	3.75653e+07	7.19883e+06	806613	263332	532234	534978	512885	280603	4.31728e+06	983098	2.13059e+06	0	273472	101807	238748	148271
SGGGGGGAEPGQAL	413	426	2	0	557.76	4	11	4.87805	5.30813	558.052	-0.0268992	0.6	0					0.0551808		1.03847e+08	5.24548e+07	1.62655e+07	2.0246e+06	165892	6713.86	0	216084	0	68784.9	0	80879.8	15391	562642	9742.59	0
SGGGGGGAEPGQALFNG	413	429	2	0	716.826	5	14	7.5803	7.78257	718.15	1.83631	1	0	1.99252	-0.363382		-2	1.10694		2.79789e+07	1.92073e+07	8.31658e+06	992068	0	0	0	3.2693e+06	2.66311e+06	948588	174724	402922	0	0	146214	0	0	1.13854e+06	187327	3.04893e+06
FNGDMEPEAGAGAGAAASS	427	445	2	0	855.357	6	16	5.68607	6.39102	855.964	0.177413	1	0	0.000308363	1.30471		1	0.78387		1.64695e+08	1.41193e+08	6.84718e+07	2.32828e+07	1.75608e+06	101878	233911	0	4478.92	0	0	880359	2432.72	208745	6.41283e+06	0	1.66061e+06	214565	0	164747	0	0	119952
FNGDMEPEAGAGAGAAASSAADPAIPEEVW	427	456	3	0	963.427	7	25	10.1283	10.305	964.465	1.35584	1	0	0.716139	-0.448222		0	0.286934		2.56604e+07	3.62914e+07	2.87773e+07	1.60852e+07	6.68111e+06	1.15737e+06	251211	37044.4	0	331430	753492	276338	0	2.24687e+06	0	365823	0	0	0	261530	0	0	0	448599	264142	502978	295249	3.4486e+06	221047	0
FNGDMEPEAGAGAGAAASSAADPAIPEEVWNIKQ	427	460	3	0	1124.52	8	29	9.63283	9.67052	1125.25	0.142229	0.6	0					0.12973		9.66247e+06	1.508e+07	1.5687e+07	1.22103e+07	6.03727e+06	1.95985e+06	537597	259695	0	0	0	0	0	0	0	0	0	0	0	0	0	0	0	0	0	0	0	0	0	0
FNGDMEPEAGAGAGAAASSAADPAIPEEVWNIKQM	427	461	3	0	1168.2	8	30					-1
FNGDMEPEAGAGAGAAASSAADPAIPEEVWNIKQMIKLTQEHIEAL	427	472	4	0	1195.33	10	41	13.4741	13.8373	1196.5	1.69583	1	0	0.50258	0.170766		0	0.550037		2.86595e+07	8.93435e+07	1.15758e+08	1.04116e+08	7.78588e+07	5.19839e+07	2.68823e+07	1.16443e+07	2.18749e+06	1.97298e+06	659144	140335	208840	1.01788e+06	792747	452394	125816	1.4132e+06	118062	1.69811e+06	119505	543260	203259	388342	21557.2	153025	118396	201185	0	0
NGDMEPEAGAGAGAAASSAADPAIPEEVWNIKQ	428	460	3	0	1075.5	8	28	9.15367	9.52522	1076.28	0.403147	0.6	0					0.377916		2.96231e+07	3.15507e+07	3.01502e+07	2.58175e+07	7.64847e+06	914359	412025	0	0	0	0	0	207848	0	0	0	0	0	217431	0	0	168264	0	0	0	0	535529	0	208354	228398
DMEPEAGAGAGAAASSAADPAIPEEVWNIKQ	430	460	3	0	1018.48	8	26					-1
AADPAIPEEVWNIKQMIKLTQEHIEAL	446	472	3	0	1029.88	8	23	13.5755	13.8373	1031.32	2.4011	1	0	1.54838	-0.165773	1	0	0.569934		1.7293e+07	2.99573e+07	3.09295e+07	1.70293e+07	5.44053e+06	1.95455e+06	443098	107135	424916	0	467714	150351	766428	166760	448428	329540	2149.05	4.2523e+06	135280	224421	596770	77646.6	422660	529381	374155	190844	250720	3.69626e+06	412618	170674
AADPAIPEEVWNIKQMIKLTQEHIEAL	446	472	4	0	772.66	8	23					-1
NIKQMIKLTQEHIEAL	457	472	2	0	955.032	6	14	11.789	12.4454	955.688	0.114596	1	0	-0.0478543	1.1436	1	1	0.46933		9.41805e+07	9.77756e+07	5.45913e+07	1.95989e+07	3.67306e+06	706359	169909	305452	157051	242176	116805	103122	154775	555956	644915	122652	147251	0	383936	437021	1.47118e+06
NIKQMIKLTQEHIEAL	457	472	3	0	637.024	6	14	11.7251	12.4454	637.396	-0.0817736	1	0	-0.280568	1.35543	1	1	0.0826935		1.5815e+08	1.68647e+08	9.30411e+07	3.93366e+07	9.62787e+06	734704	51485.4	101396	0	32077.2	0	34569.9	56189.6	39206.5	0	137210	0	0	51043	0	68987.4
NIKQMIKLTQEHIEALL	457	473	3	0	674.719	6	15	13.3203	13.6966	675.169	0.0816154	1	0	-0.0933868	0.21407		1	0.0885027		3.15075e+07	3.58544e+07	2.19254e+07	8.85018e+06	2.57857e+06	397020	54795.3	21478.9	68243.5	64579.9	64280.9	59579.9	115682	126398	297603	98128	87738.4	72129	24921.7	186329	30234.5	30421.7
MIKLTQE	461	467	2	0	431.739	4	5	6.17713	6.90577	432.287	0.527668	1	0	1.56726	1.3833		1	0.718077		1.13435e+08	4.73415e+07	1.05614e+07	839408	0	2.07855e+06	167046	1.58571e+06	74710.5	1.24158e+07
MIKLTQEHIEAL	461	472	3	0	475.931	5	10	8.61677	9.10393	476.257	0.0690659	1	0	-0.0690714	0.582023		1	0.163965		2.23338e+08	1.77249e+08	8.00036e+07	2.40335e+07	3.80969e+06	69932.2	0	116427	0	0	5.60738e+06	0	0	1.71514e+06	0	0
TQEHIEAL	465	472	2	0	470.74	4	6	6.55612	6.96295	471.009	-0.00217073	1	0	-0.189662	0.315447		1	0.0450842		1.00702e+08	5.30272e+07	1.08572e+07	1.82883e+06	44666.5	336884	101617	46423.5	0	733153	0
LLDKFGGEHNPPSIYL	472	487	2	0	900.47	6	12					0
LDKFGGEHNPPSI	473	485	2	0	705.854	5	9	6.87115	7.39247	706.275	0.00483745	1	0	-0.174742	0.695345	1	0	0.163446		1.0061e+08	7.2914e+07	2.70028e+07	6.45678e+06	968465	307200	72238.1	264614	229151	81005.5	0	831548	597169	281332	0
LDKFGGEHNPPSI	473	485	3	0	470.905	5	9	6.96295	7.34212	471.165	-0.0558326	1	0	-0.286585	0.223638	1	0	0.117743		4.33116e+07	3.87775e+07	1.10089e+07	1.85417e+06	208561	0	0	17159.1	242054	20678.9	0	313842	0	129530	0
LDKFGGEHNPPSIY	473	486	2	0	787.386	5	10	7.32932	7.98818	787.859	0.000262142	0.6	0					0.989152		4.17175e+08	3.79056e+08	1.66499e+08	5.63246e+07	1.47309e+07	623981	237607	0	0	233667	58198.3	77008.5	325894	18625.3	1.5007e+06	335055
LDKFGGEHNPPSIY	473	486	3	0	525.26	5	10	7.32932	7.88935	525.555	-0.0595588	0.6	0					0.0497398		2.44489e+08	2.09888e+08	9.31194e+07	2.85321e+07	5.24124e+06	82204.2	243316	0	0	145720	54785.7	0	147415	123253	158194	171681
LDKFGGEHNPPSIYL	473	487	3	0	562.954	5	11	8.84275	9.43662	564.892	4.79509	0.4	1					0.880419		1.71701e+08	1.63318e+08	7.47142e+07	2.05263e+07	1.57202e+06	269547	108519	130619	0	0	343514	0	6.35684e+07	6.10635e+07	2.69162e+07	4.1052e+06	9.9904e+07
LDKFGGEHNPPSIYLEA	473	489	2	0	943.968	6	13	8.4508	8.86825	944.806	0.542007	0.6	0					0.603506		2.11113e+08	2.18426e+08	1.22905e+08	5.0381e+07	1.42102e+07	3.07636e+06	100161	2.0018e+06	0	2081.38	194587	101330	0	0	0	9.37498e+06	850599	1.00313e+07	2.66696e+06	0
LDKFGGEHNPPSIYLEA	473	489	3	0	629.648	6	13	8.6043	8.89295	630.04	0.0430562	0.6	0					0.0437232		2.61443e+08	2.69909e+08	1.52177e+08	6.05007e+07	2.13651e+07	5.81207e+06	220007	40185.1	0	0	28041.9	0	21350.2	0	750616	392198	101263	425233	103353	472636
DKFGGEHNPPSIY	474	486	2	0	730.844	5	9	6.89617	7.30418	731.319	0.0761851	1	0	-0.0432154	0.319374		1	0.140172		7.24592e+07	5.66723e+07	2.32226e+07	8.81198e+06	1.10777e+06	863519	0	667809	0	1.12401e+06	0	290182	0	0	0
EAYEEYTSKL	488	497	2	0	616.788	5	8	7.61833	8.05075	617.121	-0.0648752	1	0	-0.318204	0.400342		1	0.127945		8.98878e+07	5.39088e+07	1.91053e+07	3.8374e+06	58365	67111.8	0	278443	0	0	0	364074	0	81081.1
EAYEEYTSKLDALQQREQQL	488	507	3	0	814.731	7	18	9.17522	9.21042	815.466	0.785256	0.6	1					0.0740556		5.18367e+06	6.61672e+06	4.84537e+06	2.50826e+06	760705	0	2.90459e+06	0	10212	276229	0	0	0	0	0	0	283986	0	0	0	0	0	0	0	0	0
YEEYTSKL	490	497	1	0	1032.49	4	6	6.75893	7.29125	1033.06	-0.0480753	1	0	-0.316597	0.731848	1	0	0.311416		9.24873e+07	4.90248e+07	1.16706e+07	1.32243e+06	0	330048	371153	124558	802209	90357.2	0
YEEYTSKL	490	497	2	0	516.748	4	6	6.73622	7.32932	517.043	-0.0247115	1	0	-0.251992	0.93355	1	0	0.0586029		6.90672e+08	3.75299e+08	1.16074e+08	2.49054e+07	3.18218e+06	819031	0	525234	140393	386173	658412
YEEYTSKLDALQQREQQL	490	507	2	0	1121.55	6	16					-1
YEEYTSKLDALQQREQQL	490	507	3	0	748.038	6	16	8.33697	8.95573	748.504	0.0924175	0.6	0					0.525943		3.32741e+08	4.07246e+08	2.6721e+08	1.21586e+08	3.59088e+07	8.43539e+06	1.58697e+06	845450	296682	350765	1.66371e+06	252760	641243	593712	0	0	1.6287e+06	337541	449040	892974	989770	625930	566529
YEEYTSKLDALQQREQQLL	490	508	3	0	785.732	6	17	9.49982	10.0377	786.289	0.291216	0.6	0					0.366094		1.2396e+08	1.5363e+08	9.81727e+07	4.34022e+07	1.20205e+07	850588	0	290128	769675	5.53862e+06	7.82654e+06	3.84169e+06	825300	147290	181072	152147	0	220304	149942	0	0	354372	0	498797
YEEYTSKLDALQQREQQLLESLGNGTD	490	516	3	0	1043.51	7	25					-1
YEEYTSKLDALQQREQQLLESLGNGTDF	490	517	3	0	1092.53	8	26	11.4864	11.9813	1101.09	23.7686	0.6	0					0.375227		1.72029e+06	2.69641e+06	3.03572e+06	1.22572e+06	988944	392649	699369	162460	580790	2.87081e+06	6.01598e+06	1.17392e+07	8.38179e+06	4.17036e+06	1.71555e+06	1.52078e+06	410450	1.45643e+06	3.23718e+06	5.98368e+06	5.60411e+06	232179	6.25106e+06	1.14926e+07	3.19042e+08	5.8845e+08	5.96973e+08	3.69653e+08	2.04888e+08	7.99657e+07
YTSKLDALQQREQQL	493	507	2	0	910.979	6	13	7.63118	7.94998	911.473	-0.0651928	1	0	-0.266861	0.0233191	1	1	0.178762		2.76854e+07	2.55614e+07	1.09313e+07	2.72509e+06	0	290969	314821	198889	0	210409	0	295606	0	0	0	0	0	0	0	97165.5
YTSKLDALQQREQQL	493	507	3	0	607.655	6	13	7.6689	7.81987	608.017	0.0315455	0.6	0					0.11545		2.22746e+07	2.11052e+07	9.56611e+06	3.23817e+06	395694	68058.5	0	0	81025.1	87520.1	0	0	0	0	468342	0	0	0	0	117624
YTSKLDALQQREQQLLESLGNGTDF	493	517	3	0	952.145	7	23					-1
DALQQREQQL	498	507	1	0	1228.63	5	8	6.49248	6.96295	1229.14	-0.177441	1	0	-0.551654	0.526606	1	1	0.281355		3.5856e+07	1.92579e+07	4.53064e+06	428236	12216.2	0	0	0	0	0	0	0	87038.4	0
DALQQREQQL	498	507	2	0	614.818	5	8	6.4292	7.11963	615.15	-0.0249198	1	0	-0.235341	1.25654	1	1	0.0359018		7.37506e+08	4.53661e+08	1.59853e+08	3.7601e+07	6.20911e+06	35913.1	0	147493	56318.6	476362	0	493439	68268.6	102995
DALQQREQQLL	498	508	2	0	671.36	5	9	7.98818	8.85548	671.812	0.141926	1	0	0.0779751	1.84345		1	0.176359		2.942e+08	1.63824e+08	7.39328e+07	1.25742e+07	9.06086e+06	9.475e+06	3.58737e+06	124371	552947	143377	1.2217e+06	94008.9	461291	1.23392e+06	1.40407e+06
DALQQREQQLLESLGNGTDF	498	517	2	0	1131.55	6	18	11.776	12.2163	1133.71	3.01627	1	1	2.59653	0.426336	0	0	1.08025		3.16826e+07	3.63286e+07	2.51455e+07	8.72752e+06	2.92142e+06	0	1.04266e+06	172905	2.41349e+06	185531	3.42146e+06	0	6.13549e+06	945984	1.15296e+06	0	0	0	489919	4.16498e+06	1.00931e+07	0	0	5375.66	3774.73
DALQQREQQLLESLGNGTDF	498	517	3	0	754.705	6	18	11.8405	12.1275	755.273	0.410696	1	0	0.194891	-0.081984	0	-1	0.185788		2.0688e+07	2.24462e+07	1.47319e+07	5.80484e+06	848609	895592	569898	97519.8	0	149237	327877	101042	190491	397004	133105	0	0	354997	0	130937	339126	0	0	72621.8	119022
LESLGNGTD	508	516	1	0	905.421	4	7	4.79403	5.48248	906.037	0.117308	1	0	0.0943805	1.24996		1	0.590573		1.29602e+08	5.4718e+07	2.00604e+07	2.17308e+06	0	365054	250186	1.03952e+06	1.16526e+06	605420	79834.1	139792
LESLGNGTDF	508	517	1	0	1052.49	4	8	8.22295	8.82993	1054.36	1.26631	1	1	2.44253	0.97962	0	-1	1.20146		3.18192e+08	1.78005e+08	5.87685e+07	6.87834e+06	395926	0	775555	0	7.99722e+07	3.02591e+06	183810	5.167e+06	1.62508e+07
LESLGNGTDF	508	517	2	0	526.748	4	8	8.22295	8.69128	527.034	-0.0330413	1	0	-0.252184	0.519527	0	0	0.0372014		5.81905e+08	3.03574e+08	9.41595e+07	1.78836e+07	956689	135844	0	322289	0	109118	0	1.28081e+06	211800
ESLGNGTDF	509	517	1	0	939.405	4	7	7.32932	8.02583	939.921	-0.0163378	1	0	-0.222383	1.27672		0	0.99738		2.04203e+08	9.01647e+07	1.63803e+07	1.78651e+06	1.14709e+06	102925	9350.35	2.61704e+06	344510	17086.4	773280	65157.1
FSVSSS	517	522	1	0	613.283	4	4	4.55988	5.16747	613.905	0.271412	1	0	0.9421	0.981611		1	2.36362		2.63383e+07	7.18458e+06	425307	339588	10943.1	83837.1	80067.4	114459	1.43896e+06
FSVSSSASM	517	525	1	0	902.392	5	7	6.7102	7.81987	903.045	0.0670522	1	0	-0.024735	2.64771		1	0.115948		3.69082e+09	1.61912e+09	8.99255e+08	2.02224e+08	6.70114e+06	1.60167e+07	5.66689e+06	534071	413212	561941	345207	668936	186751
SVSSSASMD	518	526	1	0	870.351	4	7	3.34202	3.90175	870.82	-0.0650868	1	0	-0.337926	0.822826		1	0.0598529		3.58835e+08	1.38341e+08	4.55438e+07	9.35025e+06	110613	14199.7	15182.8	2428.86	0	0	0	0
SVSSSASMDTVTSSSSSSL	518	536	2	0	903.899	6	17	6.4675	6.60712	904.863	0.871049	0.6	0					0.410066		1.59665e+08	1.32566e+08	6.97409e+07	2.80129e+07	1.04164e+07	3.41654e+06	502052	3.7541e+07	672845	1.73646e+07	133073	4.16362e+06	0	0	0	0	0	0	0	0	0	105262	0	0
SSSASMDTVTSSSSSSLSV	520	538	2	0	903.899	6	17	6.4675	6.60712	904.863	0.871049	0.6	0					0.410066		1.59665e+08	1.32566e+08	6.97409e+07	2.80129e+07	1.04164e+07	3.41654e+06	502052	3.7541e+07	672845	1.73646e+07	133073	4.16362e+06	0	0	0	0	0	0	0	0	0	105262	0	0
DTVTSSSSSSL	526	536	1	0	1070.48	4	9	4.58917	5.30813	1071.03	-0.0300436	1	0	-0.239044	1.35122	1	1	0.0367172		3.81691e+09	1.88947e+09	5.55587e+08	1.24925e+08	2.28059e+07	1.56071e+06	0	5706.29	184343	1.29357e+06	121184	31437.3	276313	0
DTVTSSSSSSL	526	536	2	0	535.746	4	9	4.57925	5.3752	536.038	0.00791928	1	0	-0.169061	1.60668	1	1	0.0940077		5.45551e+09	2.78806e+09	9.1742e+08	2.11398e+08	3.26717e+07	355088	68045.9	1.29104e+07	7302.47	0	0	267244	0	169266
DTVTSSSSSSLSVLPSSL	526	543	2	0	877.439	6	15	8.81745	9.30668	878.995	2.12333	0.6	0					1.28947		4.52098e+07	3.88948e+07	1.39583e+07	1.19678e+06	385720	0	272936	0	0	0	659766	878720	0	284522	0	383062	3.11531e+06	271691	543479	0	9.76157e+06	0
TVTSSSSSSL	527	536	1	0	955.458	4	8	4.20737	4.95842	955.952	-0.0236964	1	0	-0.232804	1.45769		1	0.0556089		7.46456e+08	3.29687e+08	9.39446e+07	1.9178e+07	2.38779e+06	207186	85792.7	0	40136.9	44622.9	0	0	0
SVLPSS	537	542	1	0	589.319	3	3	4.71062	5.03283	589.579	-0.0723025	1	0	-0.58352	0.0346569		1	0.178611		1.78722e+07	4.31958e+06	182673	0	0	37848.6	162616
SVLPSSL	537	543	1	0	702.403	4	4	7.6689	8.36157	702.796	-0.0172499	1	0	-0.255209	1.26395	1	1	0.0128774		1.88311e+10	6.85522e+09	1.55396e+09	2.51908e+08	4.36713e+06	563740	264262	460718	1.03994e+06
SVLPSSL	537	543	2	0	351.705	4	4	7.71973	8.2986	351.869	-0.0813869	1	0	-0.521235	0.886318	1	1	0.528406		8.10894e+07	2.25961e+07	2.99386e+06	68264.8	62028.2	246023	152060	175739	352620
SVFQNPTD	544	551	1	0	907.416	4	5	5.8566	6.50223	907.892	-0.0481052	0.6	0					0.0509333		7.88106e+08	3.44802e+08	9.63967e+07	1.62542e+07	335368	113989	205293	105262	124615	0
SVFQNPTD	544	551	2	0	454.211	4	5	5.87758	6.56895	454.453	-0.0403684	1	0	-0.317611	1.25964	1	0	0.0316247		8.03445e+08	3.75034e+08	9.69638e+07	1.67732e+07	251818	0	386079	94335.6	0	0
SVFQNPTDV	544	552	2	0	503.746	4	6	7.70728	7.7576	504.908	1.73914	0.4	1					0.126595		5.48717e+06	3.12877e+06	874272	0	4.46123e+06	2.74555e+06	491696	0	0	59795.7	0
SVFQNPTDVARSNPKSPQKPIV	544	565	2	0	1205.15	6	16	7.1825	7.61833	1206.3	0.897815	1	1	0.747327	0.41168	0	0	0.553424		2.99274e+07	4.92242e+07	2.58223e+07	1.36971e+07	1.64328e+06	0	0	5.45329e+06	8.96541e+06	3.32236e+06	1.70486e+06	199951	0	0	232654	0	202049	59025.9	43900.5	153736	23879.9	242910	0
SVFQNPTDVARSNPKSPQKPIV	544	565	3	0	803.768	6	16	7.19497	7.49193	804.227	-0.0362018	1	0	-0.221199	-0.0491321	0	0	0.0181433		2.50026e+08	3.19473e+08	2.13849e+08	1.05547e+08	3.93818e+07	1.00024e+07	594534	0	159568	0	0	0	0	0	123784	0	143141	181906	126728	68550.5	150427	0	0
FQNPTD	546	551	1	0	721.315	4	3	4.13087	4.6249	722.086	0.354079	1	0	1.77453	0.604809		1	0.242554		4.35423e+07	1.54917e+07	1.3767e+07	4.82415e+06	495560	132435	0	0
FQNPTDVARSNPKSPQKPIV	546	565	3	0	741.734	6	14	6.4292	6.68962	742.276	0.316611	1	0	0.191551	-0.170419		1	0.371366		1.30273e+07	1.55993e+07	1.15613e+07	3.16359e+06	136299	140663	0	0	0	0	120965	784590	0	109673	509263	0	0	121086	0	0	180504
VARSNPKSPQKPIV	552	565	3	0	507.635	5	9	4.63152	4.99638	507.884	-0.143635	1	0	-0.448445	0.176186		1	0.0756041		1.38717e+07	1.08381e+07	4.35593e+06	598224	96076.4	0	0	0	0	0	0	0	0	34565.8	0
GVTVRDSLKKALM	582	594	2	0	709.413	5	11	7.70728	8.28595	709.836	-0.0473181	0.6	0					0.0260602		1.45546e+09	1.07284e+09	4.743e+08	1.60445e+08	3.766e+07	4.11487e+06	1.87202e+06	212659	513617	876950	466413	133743	0	0	0	0	0
GVTVRDSLKKALM	582	594	3	0	473.278	5	11	7.70728	8.28595	473.538	-0.112551	1	0	-0.353419	0.885654	1	1	0.0437811		7.41982e+08	5.46617e+08	2.45542e+08	2.90208e+07	1.96371e+07	1.95894e+06	909542	44219.8	13481.7	1.16948e+06	256760	0	103723	0	0	98852.5	0
GVTVRDSLKKALMM	582	595	2	0	774.934	6	12	9.15367	9.30668	775.416	-0.0795078	1	0	-0.293587	-0.526812		-1	0.0376907		9.55074e+07	7.78721e+07	4.078e+07	1.59336e+07	2.9596e+06	306952	0	0	0	0	0	0	0	243191	0	0	0	0	49970.3
TVRDSLKKALM	584	594	2	0	631.368	5	9	7.1825	7.55515	631.749	-0.0410715	0.6	0					0.0351792		7.25726e+08	4.74055e+08	1.95843e+08	5.64288e+07	1.36304e+07	589464	1.51566e+06	0	301699	0	712273	0	203374	0	0
TVRDSLKKALM	584	594	3	0	421.248	5	9	7.1825	7.9004	421.509	-0.0174879	0.6	0					0.206389		2.4916e+08	1.55234e+08	6.03988e+07	1.91619e+07	1.29291e+06	0	0	0	105323	4.07764e+06	0	0	554804	0	0
TVRDSLKKALMM	584	595	2	0	696.889	6	10					-1
TVRDSLKKALMM	584	595	3	0	464.928	6	10	8.59145	8.95573	465.183	-0.18837	0.6	0					0.236493		3.34836e+07	2.43919e+07	1.07274e+07	1.60116e+06	279428	0	0	62458.7	58853.2	0	0	40858.6	0	52756.8	0	0	0
VRDSLKKALM	585	594	2	0	580.845	5	8	6.34037	6.61967	581.191	-0.0545339	1	0	-0.296757	-0.107757	1	0	0.0290929		4.03616e+08	2.4901e+08	9.58158e+07	2.65322e+07	3.61689e+06	288298	0	0	23480	0	76012	0	0	0
VRDSLKKALM	585	594	3	0	387.566	5	8	6.63245	6.64048	387.777	-0.112463	1	0	-0.416896	-1.00792	1	0	0.00985592		1.32342e+07	7.38959e+06	2.81424e+06	755492	0	0	0	0	0	0	0	0	0	0
VRDSLKKALMM	585	595	2	0	646.365	6	9	7.84467	8.4508	647.821	2.01583	0.4	0					0.469341		5.81085e+07	3.68025e+07	4.22273e+07	1.63262e+08	1.15916e+08	3.87174e+07	1.14347e+07	201006	447101	23173.8	226544	0	872452	100994	254129	0
VRDSLKKALMM	585	595	3	0	431.246	6	9	7.83177	8.05075	431.728	0.550024	1	1	0.830288	-0.30791	0	-1	0.259633		1.57274e+07	1.15118e+07	2.58825e+06	5.32177e+06	3.56924e+06	832206	0	0	18423.8	77864.3	0	0	354626	0	0	106868
SLKKALM	588	594	2	0	395.746	4	5	5.68607	6.14632	395.928	-0.172326	1	0	-0.755478	0.492703		1	0.0520247		1.11349e+08	4.36131e+07	6.86322e+06	246482	184527	0	0	0	0	0
KKALMMRGLIPE	590	601	2	0	693.902	6	9	5.02	5.43283	694.59	0.411307	1	0	0.574568	0.335357	1		0.286262		2.06011e+07	1.34147e+07	1.21257e+07	5.17646e+06	4.29725e+06	1.48632e+06	0	0	0	0	0	0	0	48329.5	0	0
KKALMMRGLIPE	590	601	3	0	462.937	6	9	5.00872	5.6017	463.292	0.0986135	1	0	-0.00186948	0.933162	1		0.119039		5.11106e+07	4.17901e+07	1.90334e+07	7.41013e+06	3.88544e+06	1.07088e+06	300854	104027	0	0	0	0	0	306799	241809	0
AVYRIQDGEKKPIGWD	604	619	3	0	625.663	6	13	7.59303	7.94998	627.06	3.06683	0.4	1					0.338298		1.37021e+08	1.34676e+08	8.08873e+07	2.89657e+07	6.33672e+06	1.18317e+06	288246	69080.6	1.02654e+06	113541	77817.9	0	0	0	463359	524726	1.22832e+06	9.15391e+07	181883	0
AVYRIQDGEKKPIGWDTD	604	621	3	0	697.688	6	15	7.40465	7.78257	698.109	0.0247722	0.6	0					0.0295535		4.85056e+08	5.71606e+08	3.42299e+08	1.44545e+08	4.84985e+07	1.64426e+07	1.43035e+06	286023	820732	276269	126381	667687	282719	341956	0	0	0	95179.7	0	0	1.40617e+06	0
AVYRIQDGEKKPIGWDTDISW	604	624	3	0	826.42	7	18	10.0377	10.3824	826.942	0.0742213	0.6	0					0.0919938		1.12952e+08	1.57037e+08	1.12028e+08	5.19849e+07	1.89222e+07	2.94496e+06	5.54464e+06	0	0	539089	0	0	18297.9	0	0	717194	0	167755	0	0	0	1.6505e+06	0	523391	0	0
AVYRIQDGEKKPIGWDTDISWL	604	625	3	0	864.115	7	19	11.137	11.8146	864.682	0.136571	0.6	0					0.170602		1.53918e+08	2.23621e+08	1.68887e+08	9.06769e+07	3.45821e+07	1.07957e+07	1.05027e+06	1.25926e+06	199271	122929	2.21414e+06	571769	594498	1.16313e+06	0	0	134644	865972	99126.9	325950	255726	8940.39	86272.5	158874	0	1.16587e+06	676376
AVYRIQDGEKKPIGWDTDISWL	604	625	4	0	648.338	7	19	11.1821	11.5877	648.838	0.432503	1	0	0.19401	0.311409	1	0	0.323599		1.84643e+07	2.4849e+07	1.87651e+07	8.56954e+06	1.96839e+06	223858	55709	77531	291019	0	3.33925e+06	0	976780	70515.5	0	115318	0	53096.6	69272.9	0	0	0	0	136687	0	0	84089.8
AVYRIQDGEKKPIGWDTDISWLTGEEL	604	630	2	0	1560.29	7	24	11.7122	12.3297	1561.53	0.622163	1	0	0.24644	1.01435	0	-2	0.385461		4.66224e+07	9.37068e+07	7.69897e+07	5.73686e+07	1.8271e+07	1.0398e+07	1.21055e+07	1.33679e+07	2.71177e+06	1.42171e+06	503463	466771	0	0	0	0	0	1.18863e+06	0	378561	138745	0	0	0	0	673436	51328	599818	0	327998
AVYRIQDGEKKPIGWDTDISWLTGEEL	604	630	3	0	1040.53	7	24	11.6262	12.5309	1041.17	0.0735188	0.6	0					0.051291		1.09728e+09	1.89297e+09	1.73165e+09	1.07697e+09	5.181e+08	2.06563e+08	8.32372e+07	3.70866e+07	1.28622e+07	1.50047e+07	2.24297e+06	373380	1.84943e+06	1.06206e+06	800305	1.08632e+06	893591	0	172193	245042	138403	0	455223	1.94743e+06	3816.9	53119.7	360033	502378	484747	42096
AVYRIQDGEKKPIGWDTDISWLTGEEL	604	630	4	0	780.648	7	24	11.7122	12.4197	781.315	0.803577	1	0	0.371851	1.31306	0	-1	0.175621		2.58226e+08	4.43194e+08	3.76547e+08	2.51663e+08	1.16239e+08	4.44562e+07	1.30132e+07	3.77917e+06	1.27791e+06	1.1812e+06	616213	740848	478521	566020	94630.5	5.7973e+07	0	273275	611736	2.21703e+07	0	487122	501633	1.65081e+06	225953	875941	587554	0	181653	275585
VYRIQDGEKKPIGWD	605	619	3	0	601.984	6	12	7.4543	7.94998	602.358	0.0393955	0.6	0					0.286447		3.65675e+08	3.71076e+08	1.84454e+08	7.09535e+07	3.51393e+07	3.12272e+06	88723.5	256071	0	374265	424645	154569	91366	0	0	0	1.7226e+06	112860	274554
VYRIQDGEKKPIGWD	605	619	4	0	451.74	6	12	7.4422	7.88935	452.015	0.0170773	1	0	-0.160049	0.449233	1	-2	0.110637		2.5759e+07	2.93668e+07	1.58359e+07	3.92436e+06	238996	0	591671	0	0	0	121935	0	0	0	240445	0	54467.5	41746.3	0
VYRIQDGEKKPIGWDTD	605	621	2	0	1010.51	6	14	7.1825	7.81987	1011.42	0.619491	0.6	0					0.320143		3.62457e+08	4.7977e+08	5.60613e+08	3.38108e+08	1.33025e+08	3.53562e+07	9.28259e+06	570941	154060	0	0	0	888933	0	120054	164327	2.84602e+06	1.3947e+06	1.02537e+06	0	0
VYRIQDGEKKPIGWDTD	605	621	3	0	674.009	6	14	7.14473	7.87645	674.562	0.458682	0.6	0					0.0416417		1.24079e+09	1.6118e+09	1.47752e+09	7.0409e+08	2.6324e+08	8.49971e+07	4.44834e+07	2.89724e+07	1.60782e+07	5.51904e+06	3.80972e+06	2.03014e+06	7.40624e+06	4.93469e+06	2.05972e+06	427731	585875	93458.3	400909	113175	208589
VYRIQDGEKKPIGWDTD	605	621	4	0	505.759	6	14	7.2659	7.84467	506.042	-0.0670891	1	0	-0.263166	0.885986	-1	0	0.0664248		1.17857e+08	1.09509e+08	7.00566e+07	2.0456e+07	7.42293e+06	4.17682e+06	0	0	0	0	59795.7	0	0	0	407086	0	156001	0	96746.3	0	0
VYRIQDGEKKPIGWDTDISW	605	624	2	0	1203.61	7	17	10.0965	10.6353	1204.48	0.297704	0.6	0					2.08665		5.03112e+07	6.41899e+07	5.1894e+07	1.49756e+07	3.12091e+06	475813	1.36852e+06	0	997821	377203	599007	527968	491625	0	0	677090	362929	347732	689359	0	278778	0	367925	771808	239346
VYRIQDGEKKPIGWDTDISW	605	624	3	0	802.741	7	17	10.3308	10.5166	803.238	0.0386216	0.6	0					0.2192		1.30374e+08	1.72593e+08	1.7378e+08	5.86602e+07	2.05258e+07	5.94475e+06	214051	0	0	0	143869	155991	0	0	152341	0	0	158840	0	0	529298	0	0	414566	0
VYRIQDGEKKPIGWDTDISW	605	624	4	0	602.308	7	17	10.0581	10.776	602.699	0.113055	1	0	-0.0733236	1.34768	1	0	0.294693		5.54927e+07	8.06741e+07	5.41735e+07	2.06585e+07	4.39431e+06	663452	408477	0	790693	305427	452793	0	0	0	0	124481	0	119758	90443.4	103404	836566	117246	282852	0	966951
VYRIQDGEKKPIGWDTDISWL	605	625	2	0	1260.15	7	18	11.2076	11.5877	1260.93	0.0288675	0.6	0					0.451678		3.64849e+07	5.54814e+07	3.45703e+07	1.50259e+07	2.26265e+06	1.79479e+06	231115	0	0	17269.8	0	297834	465969	1.27569e+06	757840	23615.7	0	0	0	0	0	238149	0	0	0	0
VYRIQDGEKKPIGWDTDISWL	605	625	3	0	840.436	7	18	11.2461	11.8728	840.936	-0.0261953	1	0	-0.207805	1.04516	1	-1	0.0972224		4.31665e+08	5.39668e+08	3.86792e+08	2.05386e+08	8.00059e+07	2.44039e+07	6.89023e+06	776883	204252	0	233947	13310.4	2.01082e+06	383787	0	1.0927e+06	290109	0	384316	325109	480927	208245	26161.9	0	549357	0
VYRIQDGEKKPIGWDTDISWLTG	605	627	3	0	893.126	7	20	11.0777	11.1032	893.816	0.45904	0.6	0					0.225558		4.02912e+06	6.33846e+06	3.62377e+06	2.60246e+06	882055	0	0	0	0	0	0	0	0	805755	192479	0	0	0	0	0	0	0	0	0	0	0	0	0
VYRIQDGEKKPIGWDTDISWLTGEE	605	629	3	0	979.154	7	22					-1
VYRIQDGEKKPIGWDTDISWLTGEEL	605	630	2	0	1524.77	7	23	11.675	12.4923	1525.66	-0.0462186	0.6	0					1.23401		1.6685e+08	2.86885e+08	2.66722e+08	1.45791e+08	6.98185e+07	1.9641e+07	4.78871e+06	0	876970	0	0	0	1.08576e+06	0	0	0	321296	0	0	0	0	0	357498	0	36267.1	219301	138139	20307.9	0	0
VYRIQDGEKKPIGWDTDISWLTGEEL	605	630	3	0	1016.85	7	23	11.662	12.518	1017.46	0.00108806	0.6	0					0.0168306		2.5664e+09	4.44999e+09	3.74918e+09	2.3279e+09	1.11807e+09	4.2535e+08	1.44787e+08	4.10665e+07	1.21683e+07	2.53694e+06	1.16692e+06	1.3453e+06	983712	402180	956864	345063	0	676809	181628	0	406262	0	598354	529451	1.01506e+06	167883	1.04887e+06	21936.6	142432	966828
VYRIQDGEKKPIGWDTDISWLTGEEL	605	630	4	0	762.888	7	23	11.7122	12.4454	763.35	0.0220523	0.6	0					0.026648		5.788e+08	9.85501e+08	8.99993e+08	5.26776e+08	2.48895e+08	9.54563e+07	2.80475e+07	8.25075e+06	1.06441e+06	147897	963060	375366	1.14552e+06	271683	1.90282e+06	424458	455045	249393	499898	150287	214396	365092	332616	102707	75864.2	549917	70996.7	176878	0	402304
VYRIQDGEKKPIGWDTDISWLTGEELHVEVL	605	635	3	0	1209.29	8	28	12.2826	12.3166	1210.68	1.99615	0.4	1					0.330187		902899	2.47023e+06	1.87478e+06	1.78888e+06	1.13437e+06	0	0	0	207635	0	0	0	0	1.05749e+06	24627.9	0	218320	0	0	0	0	289319	0	0	0	0	0	0	0	0
YRIQDGEKKPIGWD	606	619	2	0	852.939	5	11	6.79718	6.82083	858.702	10.5109	1	0	15.6698	-0.956099	-3	-12	0.182715		0	0	0	0	0	0	0	78073.5	0	8687.04	108346	750423	606762	361124	0	0	0
YRIQDGEKKPIGWD	606	619	3	0	568.962	5	11	7.19497	7.81987	569.347	0.141042	1	0	0.0290721	1.03907	-2	0	0.208975		3.13046e+08	2.91704e+08	1.4179e+08	5.01296e+07	1.48658e+07	1.29191e+06	546682	5.24871e+06	184899	34691.2	1.85962e+06	0	0	76085.8	0	0	6.22341e+06
YRIQDGEKKPIGWD	606	619	4	0	426.973	5	11	7.41745	7.59303	427.422	0.782636	1	1	0.996779	-0.451928	-2	-7	0.220045		6.03956e+06	5.78406e+06	2.38568e+06	109980	0	21786.3	12853.1	0	1689.45	2.02628e+06	0	0	0	0	0	0	0
YRIQDGEKKPIGWDTD	606	621	2	0	960.976	6	13	7.15695	7.61833	961.557	0.0259706	1	0	-0.150515	0.496464	1	-2	0.184206		2.51925e+08	2.6177e+08	1.44369e+08	5.63046e+07	1.51676e+07	973224	311638	138021	0	0	0	390772	1.47806e+06	0	0	0	1.55136e+06	186019	0	688233
YRIQDGEKKPIGWDTD	606	621	3	0	640.987	6	13	7.19497	7.61833	641.37	0.0146008	1	0	-0.165025	0.370311	1	-2	0.101151		5.11714e+08	5.19305e+08	2.80796e+08	1.15467e+08	2.28246e+07	4.22193e+06	633985	180282	107799	156894	222945	245490	754917	1.44156e+06	2.33286e+06	0	1.74875e+06	0	0	1.96687e+06
YRIQDGEKKPIGWDTD	606	621	4	0	480.992	6	13	7.14473	7.55515	481.237	-0.155511	1	0	-0.38213	0.327338	1	-2	0.0563798		2.92863e+07	2.74607e+07	1.52291e+07	2.79212e+06	251491	448574	0	137666	0	163762	0	95074	0	87668.7	0	0	0	0	0	0
YRIQDGEKKPIGWDTDISW	606	624	3	0	769.718	6	16	9.98125	10.305	770.174	-0.0168998	1	0	-0.201184	0.0398557	1	-1	0.0769324		1.91441e+08	2.43487e+08	1.62026e+08	6.9674e+07	2.36992e+07	4.32192e+06	0	0	116914	159797	0	1.11929e+06	0	0	474242	0	322611	517360	0	202803	231544	244213	453005
YRIQDGEKKPIGWDTDISW	606	624	4	0	577.541	6	16	10.0709	10.318	577.872	-0.0593639	1	0	-0.245217	-0.214719	1	-1	0.121252		1.38158e+07	1.36201e+07	1.02708e+07	4.38046e+06	897037	0	115362	793684	0	106489	0	0	0	0	0	0	0	0	0	0	0	0	0
YRIQDGEKKPIGWDTDISWL	606	625	2	0	1210.62	7	17	11.1946	11.5504	1211.66	0.629641	0.6	0					0.334306		3.44127e+07	3.99941e+07	2.92539e+07	1.08031e+07	3.41833e+06	3.23554e+06	8.26183e+06	1.67507e+06	2.21483e+06	0	1.96955e+06	0	513603	0	0	0	435487	247896	52199.2	0	299731	0	30846.6	0	36998.2
YRIQDGEKKPIGWDTDISWL	606	625	3	0	807.413	7	17	11.137	11.8015	808.058	0.471691	0.6	0					0.382252		2.43105e+08	3.20809e+08	2.3251e+08	1.18229e+08	3.91605e+07	1.05138e+07	5.00081e+06	3.72285e+06	283699	1.11012e+06	505676	321603	722496	292753	208334	395284	147177	156062	496880	152401	388374	2.10323e+07	351897	0	201331
YRIQDGEKKPIGWDTDISWL	606	625	4	0	605.812	7	17	11.1946	11.6392	606.122	-0.222654	0.6	0					0		1.55441e+07	2.09845e+07	1.42164e+07	4.16219e+06	889241	111788	0	52836.1	0	0	0	0	0	0	0	137748	60488.5	0	0	0	0	0	0	0	0
YRIQDGEKKPIGWDTDISWLTG	606	627	3	0	860.103	7	19					0
YRIQDGEKKPIGWDTDISWLTGEEL	606	630	2	0	1475.24	7	22	11.7502	12.3297	1476.64	1.04807	1	0	0.606732	0.888198	0	-5	0.434672		8.19607e+07	1.39567e+08	1.16949e+08	6.89213e+07	4.64406e+07	4.13e+07	2.12086e+07	6.95646e+06	1.21286e+07	1.18704e+07	9.01327e+06	6.4591e+06	456515	841805	166739	232505	0	957662	0	0	0	0	149462	721767	0	0	0	329632	0	214184
YRIQDGEKKPIGWDTDISWLTGEEL	606	630	3	0	983.826	7	22	11.662	12.5565	984.552	0.416842	0.6	0					0.368764		1.16115e+09	1.91476e+09	1.57349e+09	9.68101e+08	4.47022e+08	1.71174e+08	5.42824e+07	1.60323e+07	1.71957e+07	1.84062e+07	1.59757e+07	9.93841e+06	3.00224e+06	1.80416e+06	1.20901e+06	367385	171625	681116	696605	107681	6.56242e+06	114586	643507	7.14804e+07	523380	372264	1.85168e+07	371451	712844	0
RIQDGEKKPIGWDTD	607	621	2	0	879.444	6	12	6.4292	7.09465	880.082	0.25048	1	0	0.162652	1.17363	0	1	0.754644		4.99564e+08	4.65822e+08	2.36246e+08	8.57894e+07	2.00457e+07	6.51545e+06	4.61178e+06	2.0542e+06	115357	238346	1.12989e+06	415481	2.61975e+07	976789	787975	0	451628	0	81815.7
RIQDGEKKPIGWDTD	607	621	3	0	586.632	6	12	6.41645	7.16987	587.404	1.29163	1	1	1.60215	1.46554	-1	-13	0.754094		8.40632e+08	7.60625e+08	3.86789e+08	1.33527e+08	3.39802e+07	3.34025e+06	903829	4945.33	239148	3.76129e+06	6.11463e+06	5.04641e+06	2.62893e+08	844021	1.25604e+07	386133	89038.6	3.62136e+06	387135
RIQDGEKKPIGWDTD	607	621	4	0	440.226	6	12	6.49248	6.80828	440.441	-0.16228	1	0	-0.408027	0.013364	0	1	0.0418591		1.92023e+07	1.73551e+07	8.26767e+06	1.07946e+06	176847	0	46783.1	0	0	0	0	0	136941	0	0	0	0	0	0
RIQDGEKKPIGWDTDISW	607	624	2	0	1072.54	6	15	9.85653	10.1767	1073.27	0.180729	1	0	0.0162404	0.0276883	1	0	0.300387		7.70665e+07	9.10905e+07	5.43407e+07	2.23791e+07	9.12012e+06	239357	1.1292e+06	43662.9	12214.6	0	0	0	0	384540	323514	2.30796e+06	418972	0	0	0	686846	0
RIQDGEKKPIGWDTDISW	607	624	3	0	715.364	6	15	9.85653	10.4545	715.835	0.137267	1	0	-0.0318319	0.949754	1	0	0.158		4.06352e+08	4.56397e+08	3.02924e+08	1.2526e+08	4.22696e+07	7.96693e+06	0	0	210370	676138	171678	0	366276	194115	107887	1.04003e+07	406484	547665	2.50504e+06	354382	146673	921507
RIQDGEKKPIGWDTDISWL	607	625	2	0	1129.08	6	16	11.0357	11.6005	1129.94	0.354954	1	0	0.184409	0.839474	0	-1	0.483262		7.95204e+07	1.01358e+08	6.48177e+07	2.93528e+07	5.92626e+06	1.00928e+07	0	549799	1.04258e+06	8.71765e+06	391350	986608	0	718901	0	0	0	17425	0	0	357817	0	0
RIQDGEKKPIGWDTDISWL	607	625	3	0	753.059	6	16	10.9872	11.6262	753.497	-0.0327769	1	0	-0.217648	1.08586	1	0	0.0730164		4.37443e+08	5.3819e+08	3.41424e+08	1.55054e+08	5.40201e+07	1.32909e+07	997779	297242	485409	441715	328837	76552.5	94568.6	344200	182660	0	422514	78185.1	66837.8	161936	145468	294013	232413
RIQDGEKKPIGWDTDISWL	607	625	4	0	565.046	6	16	11.0357	11.3895	565.339	-0.17386	1	0	-0.363943	0.139296	0	0	0.1003		1.40996e+07	1.93921e+07	1.04824e+07	3.77316e+06	222653	0	0	0	0	72599.8	0	0	0	0	133194	0	0	80512.3	0	0	0	0	0
RIQDGEKKPIGWDTDISWLTG	607	627	3	0	805.748	7	18					-1
RIQDGEKKPIGWDTDISWLTGEEL	607	630	2	0	1393.7	7	21	11.5635	12.0414	1395.1	1.14039	1	1	0.717309	0.551328	-1	-6	0.486963		2.47325e+08	4.15013e+08	3.21076e+08	1.77119e+08	7.4005e+07	2.8591e+07	7.86468e+07	1.29808e+08	7.51305e+07	2.35185e+07	5.64575e+06	640721	1.12498e+06	283281	0	0	209961	0	376128	0	0	0	2.98658e+06	0	731174	0	0	0	290097
RIQDGEKKPIGWDTDISWLTGEEL	607	630	3	0	929.471	7	21	11.5635	12.3166	930.032	0.0301344	1	0	-0.159852	1.46438	0	-1	0.023076		2.63758e+09	3.81604e+09	3.14585e+09	1.77689e+09	7.38252e+08	2.84168e+08	8.87937e+07	2.20508e+07	5.10371e+06	4.61701e+06	1.41393e+06	1.03621e+06	761222	560773	488421	791958	461835	19213.5	770177	483504	138969	0	0	953234	767614	150263	207182	1.06845e+07	427888
RIQDGEKKPIGWDTDISWLTGEEL	607	630	4	0	697.355	7	21	11.5635	12.3297	697.794	0.100443	1	0	-0.104304	1.50791	0	-1	0.113378		2.9004e+08	4.37065e+08	3.65258e+08	1.91394e+08	8.05318e+07	2.51136e+07	6.87503e+06	545475	1.65793e+06	70830.6	720133	216272	519554	7384.71	0	245548	232905	0	62802.6	174761	455883	446422	3.7379e+06	515361	2.2895e+06	285124	80081.9	178675	104653
RIQDGEKKPIGWDTDISWLTGEELHV	607	632	3	0	1008.18	7	23					0
TDISWLTGEEL	620	630	1	0	1263.61	5	9	11.0907	11.6392	1267.7	3.34584	0.4	1					4.57596		4.111e+08	2.76891e+08	1.04452e+08	2.36125e+07	5.44678e+06	8.53989e+07	3.86363e+07	7.68229e+06	1.41789e+06	954925	1.82252e+06	0	2.36158e+06	2.02375e+08	7.47978e+07
TDISWLTGEEL	620	630	2	0	632.309	5	9	11.2978	11.8599	632.677	-0.00845212	0.6	0					0.281899		3.51752e+08	2.31783e+08	8.75864e+07	2.15998e+07	2.59788e+06	1.22885e+06	285746	0	437188	19973.4	77208.5	0	283832	1.0945e+06	79482.9
ISWLTGEELHV	622	632	2	0	642.335	5	9					-1
LTGEEL	625	630	1	0	661.34	4	4	6.04675	6.82083	661.683	-0.0345983	1	0	-0.327166	1.53412		1	0.0267258		2.198e+09	6.68167e+08	1.47532e+08	1.96012e+07	1.33695e+06	812090	590558	84647.9	11916.8
LTGEELHV	625	632	2	0	449.237	4	6	7.00098	7.74497	449.487	-0.0213441	1	0	-0.24268	1.43424		1	0.763295		2.40059e+07	7.5597e+06	1.07874e+06	0	175143	108125	739404	147298	0	0	39417.6
[truncated: 22 more columns]
