# Supplementary material for: Unveiling the domain-specific and RAS isoform-specific details of BRAF kinase regulation
Source: eLife. 2023 Dec 27;12:RP88836. doi: 10.7554/eLife.88836 (PMC10752582; doi:10.7554/eLife.88836)
Supplement: Figure 2—source data 1. — Also applies to plots presented in Supplementary file 1 and Figure 2—figure supplement 1 and Figure 2—figure supplement 3. [file elife-88836-fig2-data1.zip › Figure 2- source data 1/(BRAF_N2_BRAF-N2lessHRAS-10min.mzXML) ExMS2_FinalTable.xls]

## Sheet: Sheet1
Sequence	START	END	Charge	ModMass	Monoisotopic m/z	maxND	maxD	RT Range(start, unit: min)	RT Range(end)	Centroid m/z	Delta Mass	Flag#1:Skip-tests	Flag#2:Unimodality check	Flag#3:Back exchange prediction check	Flag#4:Elution RT width check	Flag#5:Unique peptide RT/deltaD consistency check	Flag#6:Common-end peptides centroid subtraction check	Flag#7:Centroid shift within RT range check	Flag#8:Data multiple assignment check	Isotopic Envelope Amplitudes(start from this column(the Monoisotopic) to nonzero end):
GSSHHHHHHGTKTEEGKL	2	19	2	0	1008.48	6	16	3.6624	4.1962	1011.03	3.94976	1	0	0.458176	1.11987	1	1	0.0877995		4.29474e+06	3.86164e+07	1.4219e+08	3.37499e+08	5.5947e+08	6.66255e+08	5.61464e+08	3.42846e+08	1.6033e+08	6.08915e+07	1.50921e+07	1.98184e+06	311588	48751.9	239538	53653.2	250514	126968	114927	73663.6	68894.2	0	105273
GSSHHHHHHGTKTEEGKL	2	19	3	0	672.656	6	16	3.6624	4.24337	674.385	4.03443	1	0	0.482888	1.28631	1	1	0.0564511		3.94397e+07	2.3664e+08	8.40994e+08	2.03097e+09	3.49547e+09	4.38834e+09	3.68304e+09	2.3784e+09	1.08875e+09	4.29928e+08	1.3529e+08	3.47204e+07	3.47204e+06	74466.7	35219.3	0	118447	126352	34588.9	36253.5	220183	138837	40919.8
GSSHHHHHHGTKTEEGKL	2	19	4	0	504.744	6	16	3.6624	4.1962	506.053	4.08328	1	0	0.497144	1.11987	1	1	0.0410492		1.28684e+07	7.22636e+07	2.46099e+08	6.37866e+08	1.14253e+09	1.40776e+09	1.24573e+09	8.00046e+08	3.77104e+08	1.35137e+08	4.46748e+07	9.07914e+06	1.42332e+06	77424	17804.9	0	0	85885.4	733110	47465.7	283375	0	333513
GSSHHHHHHGTKTEEGKL	2	19	5	0	403.997	6	16	3.6624	4.1962	405.043	4.08096	1	0	0.496465	1.11987	1	1	0.0343358		8.99731e+06	6.62486e+07	2.30109e+08	5.80549e+08	1.00718e+09	1.24696e+09	1.13031e+09	7.09253e+08	3.32312e+08	1.33188e+08	3.79555e+07	8.94731e+06	913541	143342	11172.8	30576.1	98939.5	0	80741.9	27876.8	40648.8	131103	35517.2
GSSHHHHHHGTKTEEGKLVIWINGDKGYNGL	2	32	4	0	862.178	8	29	8.91858	9.16743	864.572	7.54602	0.6	0					0.267412		303079	655025	476256	477910	2.36605e+06	4.9665e+06	2.39545e+07	3.64014e+07	4.95521e+07	5.56651e+07	5.0972e+07	3.37485e+07	2.09373e+07	1.03212e+07	2.58089e+06	3.64208e+06	1.10436e+06	4.16586e+06	441909	1.81342e+06	0	873280	0	404034	0	0	0	286112	169166	0
VIWINGDKGY	20	29	1	0	1164.6	5	8					-1
VIWINGDKGY	20	29	2	0	582.806	5	8	8.6384	9.12075	584.64	2.95356	0.6	0					0.380694		87462.3	2.28922e+07	7.61896e+07	9.61097e+07	5.73903e+07	2.03674e+07	2.29491e+06	3.40792e+06	678768	1.83219e+06	153895	2.22075e+07	0	932988
VIWINGDKGYNG	20	31	2	0	668.338	5	10	7.98382	8.15505	672.044	6.60963	1	0	2.39177	-0.159529		-6	0.192033		544030	5.98468e+06	2.58925e+07	4.25977e+07	3.96146e+07	2.70649e+07	2.59171e+07	2.15534e+06	1.04437e+07	6.00135e+07	1.07019e+08	5.04303e+07	6.9184e+06	551399	0	0
VIWINGDKGYNGL	20	32	1	0	1448.75	5	11	9.46738	10.0121	1452.57	2.93861	1	0	0.5529	1.15839	1	0	0.322522		1.51207e+06	3.78244e+07	1.60659e+08	2.72276e+08	2.90273e+08	1.98344e+08	9.66029e+07	2.89052e+07	3.81314e+06	368667	0	0	0	0	0	0	0
VIWINGDKGYNGL	20	32	2	0	724.88	5	11	9.45178	10.1055	726.844	3.05174	1	0	0.600923	1.54291	1	0	0.0244591		1.55961e+08	1.02883e+09	3.67704e+09	6.1931e+09	6.63709e+09	4.73215e+09	2.51867e+09	1.05624e+09	3.49359e+08	6.67849e+07	2.06766e+07	7.13277e+06	1.15535e+06	1.1016e+06	503489	5.9842e+06	1.39201e+06
VIWINGDKGYNGLAE	20	34	2	0	824.92	5	13					-1
VIWINGDKGYNGLAEVGKKFEKDTG	20	44	3	0	913.476	7	23					0
VIWINGDKGYNGLAEVGKKFEKDTGIKV	20	47	3	0	1026.89	7	26					-1
VIWINGDKGYNGLAEVGKKFEKDTGIKV	20	47	4	0	770.421	7	26	10.6045	11.042	771.866	3.92927	1	0	0.0111603	0.780055	1	0	0.184514		3.53097e+06	3.51576e+06	1.52913e+07	4.68467e+07	9.0688e+07	1.02297e+08	9.15284e+07	6.31582e+07	3.83358e+07	1.87881e+07	8.22645e+06	3.32481e+06	1.97606e+06	1.09365e+06	0	258663	1.69154e+06	416116	0	117965	2.76505e+06	115156	268126	102392	447389	0	154711	242983	362881	158604
VIWINGDKGYNGLAEVGKKFEKDTGIKV	20	47	5	0	616.538	7	26	10.6045	10.8072	617.68	3.85502	1	0	-0.00217344	-0.0483148	1	0	0.117093		337146	56252.7	1.8634e+06	7.977e+06	1.41932e+07	1.62618e+07	1.5542e+07	1.09387e+07	6.467e+06	2.96117e+06	1.21039e+06	649822	251739	57161.7	230272	232832	0	0	0	60792.7	0	0	0	0	72719.8	74796.3	0	0	74140.5	62109.2
VIWINGDKGYNGLAEVGKKFEKDTGIKVTVEHPDKL	20	55	3	0	1333.38	9	33	9.93423	10.4796	1336.12	5.81347	1	0	0.128081	1.16069	0	-1	0.206677		3.64846e+06	2.09684e+06	7.55689e+06	1.48104e+07	3.10192e+07	1.13153e+08	1.93011e+08	2.32823e+08	2.44664e+08	2.33683e+08	1.71349e+08	1.07563e+08	5.87777e+07	3.04687e+07	1.29502e+07	2.82186e+06	1.18973e+06	0	714954	164300	619768	273061	1.19302e+06	603366	343607	1.5343e+06	0	0	42736.1	0
VIWINGDKGYNGLAEVGKKFEKDTGIKVTVEHPDKL	20	55	4	0	1000.29	9	33	9.91867	10.464	1002.4	6.04462	1	0	0.160787	1.16057	0	-1	0.110016		2.66812e+07	2.35819e+07	7.2727e+07	1.28752e+08	2.95247e+08	6.2979e+08	9.95423e+08	1.31523e+09	1.36134e+09	1.18312e+09	9.40194e+08	6.24301e+08	3.83611e+08	2.31767e+08	1.36701e+08	8.63937e+07	6.0255e+07	3.34964e+07	2.89302e+07	1.98456e+07	1.33037e+07	1.92399e+06	3.13929e+06	2.36095e+06	1.34062e+06	784830	1.65849e+06	1.04611e+06	0	2.08081e+06
VIWINGDKGYNGLAEVGKKFEKDTGIKVTVEHPDKL	20	55	5	0	800.434	9	33	10.0588	10.1366	802.385	7.35366	1	1	0.34601	-0.48923	0	0	0.0652818		0	2.05784e+06	6.37098e+06	1.95069e+07	5.85447e+07	9.94351e+07	1.91636e+08	2.60956e+08	2.64658e+08	2.48244e+08	1.80669e+08	1.35295e+08	7.39098e+07	4.69524e+07	2.65191e+07	1.48739e+07	1.09518e+07	6.73549e+06	5.07313e+06	3.57077e+06	2.16642e+06	2.6936e+07	1.34208e+06	62289.5	438700	143195	9.10619e+07	0	58367.6	221654
VIWINGDKGYNGLAEVGKKFEKDTGIKVTVEHPDKL	20	55	6	0	667.196	9	33	9.91867	10.3859	668.751	6.92381	1	0	0.285188	0.884917	1	0	0.151423		335103	1.53947e+06	8.38502e+06	3.61085e+07	8.76869e+07	2.51533e+08	4.20643e+08	5.60076e+08	6.06776e+08	5.57657e+08	4.10827e+08	2.80651e+08	1.68979e+08	1.03866e+08	5.65682e+07	3.60741e+07	2.26643e+07	1.5264e+07	9.25539e+06	5.73324e+06	3.33484e+06	2.54588e+06	2.46351e+06	1.04641e+06	971577	2.15294e+06	1.06235e+06	595767	167231	538488
VIWINGDKGYNGLAEVGKKFEKDTGIKVTVEHPDKL	20	55	7	0	572.026	9	33	9.91867	10.23	573.244	6.12308	1	0	0.171889	0.33467	0	0	0.0638831		83758.7	0	857301	9.0231e+06	4.00179e+07	9.30086e+07	1.5969e+08	2.12808e+08	2.26937e+08	1.96182e+08	1.49456e+08	1.01191e+08	5.84485e+07	3.93702e+07	1.94169e+07	1.52439e+07	9.64463e+06	4.53112e+06	1.92011e+06	1.76926e+06	1.08671e+06	506424	480968	430178	354152	352445	713317	176703	81195.3	0
INGDKGYNGLAEVGKKFEKDTGIKVTVEHPDKLEEKFPQVAA	23	64	3	0	1533.81	9	38					-1
NGDKGYNGLAEVGKKFEKDTGIKVTVE	24	50	3	0	966.173	7	25					-1
NGLAEVGKKFEKDTGIKVTVEHPDKL	30	55	3	0	951.522	7	23	8.29518	8.32637	957.929	17.5309	1	0	2.86454	-0.653728		-10	0.113996		0	0	0	0	0	0	0	0	0	160490	0	114070	0	0	0	0	149505	1.65948e+06	3.31219e+06	5.02044e+06	4.44034e+06	2.48241e+06	389879	0	0	0	0	135669	0	0
NGLAEVGKKFEKDTGIKVTVEHPDKLEEKFPQVAATGDGPDIIF	30	73	4	0	1192.63	9	39	10.3547	10.5108	1195.19	7.4116	1	0	0.192869	-0.212754		0	0.733701		0	0	0	0	262147	1.07392e+06	1.34134e+06	1.20406e+07	1.54016e+07	2.02009e+07	1.61506e+07	1.5507e+07	1.20799e+07	6.52177e+06	1.24931e+06	661531	348552	0	177613	0	200496	0	0	0	0	24518.7	0	0	295531	0
LAEVGKKFEKDTGIKVTVEHPDKL	32	55	3	0	894.501	7	21	7.575	7.7498	896.045	3.03257	1	0	-0.0202069	-0.146943	1	-1	0.135115		220386	316829	5.05625e+06	1.6995e+07	2.20469e+07	2.07249e+07	1.32263e+07	6.16888e+06	2.18284e+06	313666	8080.54	0	121992	126660	0	140882	0	0	0	0	0	0	0	0	0	0	0	0	136599
LAEVGKKFEKDTGIKVTVEHPDKL	32	55	4	0	671.127	7	21					-1
LAEVGKKFEKDTGIKVTVEHPDKLEEKFPQVAATGDGPDIIF	32	73	5	0	920.091	9	37					-1
AEVGKKFEKDTG	33	44	2	0	654.843	5	10	3.96048	4.27505	655.535	0.620739	0.6	0					0.143381		1.20665e+07	1.59118e+07	1.16192e+07	5.29066e+06	1.36999e+06	526760	117879	39011.9	0	0	0	65003.3	0	0	0	0
AEVGKKFEKDTGIKV	33	47	2	0	824.967	5	13					-1
AEVGKKFEKDTGIKV	33	47	3	0	550.314	5	13					-1
AEVGKKFEKDTGIKVTVEHPDKL	33	55	3	0	856.806	7	20	6.90122	7.34128	858.368	3.16099	1	0	0.0434886	0.789112	1	-1	0.0781227		1.74438e+07	1.88527e+08	6.85985e+08	1.3955e+09	1.70323e+09	1.45298e+09	9.6166e+08	5.34129e+08	2.76451e+08	1.48185e+08	8.93984e+07	5.07318e+07	3.05852e+07	1.86905e+07	9.6015e+06	9.85154e+06	5.71303e+06	2.21357e+06	1.15149e+06	0	92079.1	0	0	114942	251763	1.08528e+06	47286.7	98577.8
AEVGKKFEKDTGIKVTVEHPDKL	33	55	4	0	642.856	7	20					-1
AEVGKKFEKDTGIKVTVEHPDKL	33	55	5	0	514.486	7	20	6.97925	7.37245	515.404	3.06043	1	0	0.0200111	0.623732	1	-1	0.0525013		2.86477e+06	4.05421e+07	1.57591e+08	3.08984e+08	3.87519e+08	3.15661e+08	2.11336e+08	1.17912e+08	5.56312e+07	2.88495e+07	1.63449e+07	7.78963e+06	4.36607e+06	2.28774e+06	1.06176e+06	326157	280556	523216	155955	0	137174	0	11539.6	56792.7	321534	0	0	0
AEVGKKFEKDTGIKVTVEHPDKL	33	55	6	0	428.907	7	20	6.93242	7.23223	429.67	3.05504	1	0	0.0187538	0.294208	1	-1	0.0590189		236406	4.20049e+06	2.31602e+07	5.28021e+07	6.44983e+07	5.78763e+07	3.80597e+07	2.11614e+07	7.88578e+06	3.5973e+06	1.50246e+06	941498	50116.3	277064	122037	0	0	47667.8	0	38807.3	52447.3	0	0	681.276	0	0	0	0
AEVGKKFEKDTGIKVTVEHPDKLEEKFPQVAATGDGPDIIF	33	73	3	0	1495.12	9	36	9.51418	10.1521	1498.28	6.78868	1	0	0.186021	1.48739	1	1	0.149115		0	0	2.01906e+06	1.19543e+06	1.07721e+07	7.65701e+07	1.62745e+08	2.80395e+08	3.75838e+08	3.97975e+08	3.74607e+08	3.12065e+08	2.00944e+08	1.28228e+08	7.49262e+07	3.24373e+07	1.19673e+07	4.18728e+06	416281	0	0	0	0	0	0	0	906831	0	0	283363
AEVGKKFEKDTGIKVTVEHPDKLEEKFPQVAATGDGPDIIF	33	73	4	0	1121.59	9	36	9.4986	10.4328	1124.05	7.15928	1	0	0.234089	2.53266	0	1	0.125555		336093	1.56247e+06	7.96018e+06	7.41607e+07	2.1833e+08	6.86977e+08	1.39007e+09	2.2002e+09	2.78624e+09	3.16753e+09	2.92551e+09	2.406e+09	1.70414e+09	1.11418e+09	6.72421e+08	4.13394e+08	2.32422e+08	1.52523e+08	7.86142e+07	5.42019e+07	1.98111e+07	2.14529e+07	8.53994e+06	6.99666e+06	4.60635e+06	8.34008e+06	2.55541e+06	4.31055e+06	2.18219e+06	4.03221e+06
AEVGKKFEKDTGIKVTVEHPDKLEEKFPQVAATGDGPDIIF	33	73	5	0	897.474	9	36	9.56093	10.2767	899.407	6.98204	1	0	0.211101	1.76198	1	1	0.0417219		4.08338e+06	551956	2.59996e+06	3.23798e+07	1.41026e+08	4.08222e+08	8.0888e+08	1.30596e+09	1.69013e+09	1.89269e+09	1.67532e+09	1.40881e+09	9.85767e+08	6.44481e+08	4.08756e+08	2.28663e+08	1.5042e+08	8.87527e+07	5.72175e+07	3.25541e+07	181859	1.31206e+07	7.14839e+06	7.07267e+06	3.37164e+06	576011	3.05948e+06	1.77357e+06	1.89875e+06	271476
AEVGKKFEKDTGIKVTVEHPDKLEEKFPQVAATGDGPDIIF	33	73	6	0	748.063	9	36	9.59207	9.91867	749.706	7.17312	1	0	0.235885	0.388719	0	1	0.117969		0	613905	629881	1.03865e+07	4.21254e+07	1.24508e+08	2.44453e+08	3.99964e+08	5.25744e+08	5.85229e+08	5.13648e+08	4.49018e+08	2.8124e+08	2.08505e+08	8.72755e+07	7.51794e+07	3.06235e+07	2.46495e+07	1.14728e+07	1.30507e+07	2.3442e+06	4.06981e+06	491189	1.34876e+06	727938	677574	5.21761e+07	991340	199371	645274
AEVGKKFEKDTGIKVTVEHPDKLEEKFPQVAATGDGPDIIF	33	73	7	0	641.34	9	36					-1
VGKKFEKDTGIKVTVEHPDKL	35	55	3	0	790.113	6	18	6.61387	6.77308	791.827	3.73346	1	1	0.273993	-0.201932		-4	0.186456		0	4.83113e+06	7.60519e+06	1.84083e+07	2.45276e+07	1.83528e+07	1.2198e+07	9.55771e+06	1.72363e+06	102696	6.21029e+06	0	126834	5.1404e+06	0	0	620748	0	0	0	0	0	0	0	0
VGKKFEKDTGIKVTVEHPDKLEEKFPQVAATGDGPDIIF	35	73	4	0	1071.57	9	34	9.59207	9.77862	1073.85	6.53992	1	0	0.203654	-0.10548	1	1	0.243633		4.3903e+06	0	803651	617152	2.26264e+06	2.35187e+06	9.57242e+06	2.57133e+07	3.07777e+07	3.17315e+07	2.89669e+07	2.06766e+07	1.29877e+07	4.91597e+06	1.56468e+06	0	257607	0	0	0	0	0	0	0	0	0	242099	0	0	0
VGKKFEKDTGIKVTVEHPDKLEEKFPQVAATGDGPDIIF	35	73	5	0	857.458	9	34					-1
IKVTVEHPDKL	45	55	2	0	639.874	5	8					-1
TVEHPDKL	48	55	1	0	938.494	4	5	4.9233	4.97018	941.656	2.61606	0.4	1					0.753428		0	3.2947e+06	3.8717e+06	2.25573e+06	239209	0	0	84384.1	0	1.93512e+06
TVEHPDKL	48	55	3	0	313.503	4	5	4.81327	5.1295	314.48	2.38495	0.4	0					0.334312		278357	2.48056e+06	8.8524e+06	4.54579e+06	890593	1.88554e+06	0	0	1.66217e+06	0
TVEHPDKLEEKFPQVAATGDGPDIIF	48	73	3	0	951.815	7	21	10.1677	10.542	954.253	5.60746	0.6	0					0.104984		429433	0	2.07815e+06	1.92868e+07	5.87027e+07	1.09152e+08	1.50003e+08	1.64605e+08	1.36765e+08	9.53816e+07	6.18412e+07	3.52627e+07	1.2813e+07	3.52901e+06	1.11346e+07	430129	76523.7	159614	147740	0	354880	39636.7	22925.7	204714	169983	308148	1.03675e+06	532752	407833
LEEKFPQVAATGDGPDIIFWAHDRFGGYAQSGLLAEIT	55	92	4	0	1030.77	9	34	12.4355	12.5297	1034.15	11.044	1	0	0.822222	-0.431182			0.157127		453340	117945	105799	0	0	4708.48	0	0	829753	5.60707e+06	2.03031e+07	3.71985e+07	5.86345e+07	7.33556e+07	7.38687e+07	6.02822e+07	2.00025e+07	0	3.56239e+06	1.26556e+06	814712	334217	728808	104417	173325	0	80629.6	0	210450	68714.2
EEKFPQVAATGDGPDIIF	56	73	2	0	967.481	6	14	10.339	10.9164	970.347	4.57173	1	0	0.830287	1.27349	1	1	0.535923		1.17033e+07	2.63755e+08	1.00612e+09	2.6824e+09	4.25469e+09	4.49961e+09	3.43171e+09	2.0022e+09	9.80379e+08	4.09184e+08	1.66483e+08	9.73944e+07	9.94999e+07	3.3102e+07	7.96466e+06	921490	2.70649e+06	1.45266e+07	2.39145e+08	4.25532e+08	3.23725e+08
EEKFPQVAATGDGPDIIF	56	73	3	0	645.323	6	14	10.3703	10.7604	647.086	4.12702	1	0	0.681964	0.612852	1	1	0.402335		708200	9.20905e+06	5.03598e+07	1.18345e+08	1.85203e+08	1.82086e+08	1.36767e+08	7.87075e+07	3.42719e+07	1.07524e+07	1.91162e+06	306255	238650	0	178705	162558	77762.4	468822	4.19283e+06	1.27619e+07	9.34674e+06
WAHDRFGG	74	81	2	0	473.22	4	6	6.37987	6.7419	474.105	1.20455	1	0	0.242913	0.513754	1	1	0.228379		1.10921e+08	2.48581e+08	2.31238e+08	1.31578e+08	5.1102e+07	1.37071e+07	1.68703e+06	166253	170630	97082.7	59810.5
WAHDRFGG	74	81	3	0	315.816	4	6					-1
WAHDRFGGY	74	82	1	0	1108.5	5	7	7.76538	8.06167	1110.63	1.45061	1	0	0.273134	0.281739	1	1	0.286371		2.04825e+07	6.68488e+07	7.89902e+07	5.61172e+07	2.47466e+07	6.66832e+06	369890	0	209116	0	532303	443321	272480
WAHDRFGGY	74	82	2	0	554.752	5	7	7.81218	8.24847	555.824	1.46567	1	0	0.283177	0.775762	1	1	0.0835153		1.90455e+08	5.074e+08	6.07053e+08	4.25213e+08	2.06437e+08	7.20186e+07	1.94838e+07	2.66279e+06	292482	820899	2.00819e+06	1486.11	47978.9
WAHDRFGGY	74	82	3	0	370.17	5	7	7.4036	8.15505	370.736	1.01754	1	1	-0.0157502	1.8879	1	1	0.296318		1.19313e+08	9.35141e+07	1.11031e+08	7.79258e+07	3.47198e+07	9.92892e+06	1.25126e+06	0	35920.9	629407	0	0	691718
WAHDRFGGYAQSGL	74	87	1	0	1564.73	5	12	8.42003	8.76305	1569.12	3.45591	1	0	0.650239	0.446649	1	1	0.477913		0	0	1.22977e+07	3.353e+07	4.66339e+07	4.16108e+07	2.43696e+07	7.65208e+06	943536	0	0	289449	0	0	0	195597	0	0
WAHDRFGGYAQSGL	74	87	2	0	782.868	5	12	8.34195	9.04297	785.167	3.65845	1	0	0.72905	1.70994	1	1	0.339698		1.03692e+08	7.07585e+08	2.42121e+09	4.53306e+09	5.75509e+09	4.91666e+09	3.37196e+09	1.87866e+09	9.27018e+08	4.16283e+08	2.32773e+08	7.12169e+07	2.96841e+07	3.89776e+07	1.02913e+07	6.82224e+07	7.23247e+06	1.07043e+07
WAHDRFGGYAQSGL	74	87	3	0	522.248	5	12	8.35753	8.96523	523.736	3.52651	1	0	0.67771	1.38065	1	1	0.0518391		4.64314e+07	3.94325e+08	1.25155e+09	2.33761e+09	2.89562e+09	2.62832e+09	1.76464e+09	9.15469e+08	4.23793e+08	1.63018e+08	5.08248e+07	1.145e+07	1.92805e+06	1.53189e+06	3.99264e+06	2.43175e+06	3.90265e+06	2.26574e+06
WAHDRFGGYAQSGLL	74	88	2	0	839.41	5	13	9.15187	10.1677	841.924	4.01653	1	0	0.748161	2.82084	1	1	0.62226		5.21072e+07	3.03449e+08	8.17769e+08	1.5476e+09	2.25322e+09	2.45245e+09	1.87086e+09	1.0509e+09	5.10708e+08	2.24771e+08	9.58339e+07	2.79964e+07	1.18091e+07	8.72043e+06	2.70361e+07	4.71582e+07	4.91094e+07	4.76599e+07	2.44349e+07
WAHDRFGGYAQSGLL	74	88	3	0	559.943	5	13	9.48298	10.1055	561.433	3.4604	1	0	0.548412	1.43281	1	1	0.0787419		1.93604e+07	2.51908e+08	5.86974e+08	1.03095e+09	1.26313e+09	1.15768e+09	8.02891e+08	4.38145e+08	2.043e+08	8.4959e+07	3.03118e+07	5.252e+06	593014	711437	1.64256e+06	2.33723e+06	5.93565e+06	2.30417e+06	1.05468e+06
WAHDRFGGYAQSGLLA	74	89	2	0	874.929	6	14	9.2453	9.54535	877.458	4.00124	0.6	0					0.482724		826262	5.23285e+06	1.62952e+07	3.9875e+07	5.09661e+07	4.61211e+07	3.25784e+07	1.49423e+07	5.19047e+06	1.19372e+06	197619	1.28288e+06	491505	3.22304e+06	915801	2.21408e+06	1.36972e+06	2.71502e+06	393316	207509	411499
WAHDRFGGYAQSGLLA	74	89	3	0	583.622	6	14	9.21418	9.37388	585.245	3.81309	0.6	0					0.152842		0	1.79235e+06	5.96218e+06	2.13944e+07	2.80637e+07	2.0797e+07	1.70939e+07	1.05471e+07	3.04954e+06	538726	0	2.3033e+06	0	9466.81	1.67862e+06	0	0	0	0	0	26129.7
YAQSGL	82	87	1	0	638.314	4	4	4.98578	5.69508	640.363	1.67576	1	0	1.26168	1.73916		1	0.630343		6.38867e+06	7.21424e+07	1.06954e+08	6.32264e+07	1.16729e+07	798931	815910	625436	48087.7
AQSGLL	83	88	1	0	588.335	3	4	6.8511	7.04172	590.053	1.38612	0.4	0					0.13773		6.67352e+06	2.93603e+07	3.52303e+07	1.08338e+07	3.5672e+06	16678.3	7753.23	0
LAEITPDKA	88	96	1	0	957.525	4	6	4.93895	5.80393	961.185	3.10273	1	0	1.72012	2.28853	1	1	0.933749		5.51835e+06	5.02524e+07	1.58231e+08	2.64573e+08	3.00359e+08	1.9678e+08	6.95015e+07	1.2771e+07	647222	85308.6	33871.7
LAEITPDKA	88	96	2	0	479.266	4	6	5.0014	5.52337	481.218	3.34664	1	0	1.90994	1.07812	1	1	0.0330948		7.48987e+06	1.1169e+08	5.04844e+08	1.10982e+09	1.37818e+09	9.60927e+08	3.45522e+08	8.59836e+07	1.50407e+07	722545	16099.1
LAEITPDKAFQDKL	88	101	2	0	794.933	5	11	8.5448	9.04297	797.573	4.33386	1	0	1.14517	0.994132	1	1	0.184325		192521	2.73829e+06	2.75277e+07	1.17571e+08	2.41461e+08	3.04549e+08	2.51425e+08	1.40075e+08	5.27666e+07	1.31591e+07	673433	2.60705e+06	1.22002e+07	2.29496e+06	492231	354434	0
LAEITPDKAFQDKL	88	101	3	0	530.291	5	11	8.70077	8.96523	532.005	4.19453	0.6	0					0.112301		291598	1.21554e+06	2.04828e+07	6.65276e+07	1.34102e+08	1.52288e+08	1.20016e+08	6.62322e+07	2.42152e+07	1.48226e+07	495715	462222	1.25609e+06	545167	478827	0	0
LAEITPDKAFQDKLYPFT	88	105	2	0	1049.05	6	14	10.1055	10.6824	1052.24	5.10267	0.6	0					0.314216		0	163914	2.32364e+06	3.56387e+07	9.99306e+07	1.95237e+08	2.13529e+08	1.83908e+08	1.19291e+08	6.54987e+07	2.7213e+07	1.01439e+07	2.10404e+06	1.74771e+06	1.19014e+06	1.9148e+06	788322	334320	1.34715e+06	95925.4	18199.3
LAEITPDKAFQDKLYPFT	88	105	3	0	699.702	6	14	10.1055	10.776	701.783	4.95949	0.6	0					0.0933411		115280	56870.8	9.92398e+06	6.45025e+07	1.76572e+08	3.01114e+08	3.74239e+08	3.20972e+08	1.95548e+08	9.23334e+07	3.19755e+07	6.66205e+06	1.93272e+06	2.17548e+06	3.15626e+06	1.03867e+06	697139	724223	178176	92789.9	330426
LAEITPDKAFQDKLYPFTW	88	106	2	0	1142.09	6	15	11.9156	12.703	1145.2	4.80156	1	0	0.800181	2.0147	1	1	0.525522		93940.4	3.11079e+06	4.07088e+06	4.94046e+07	1.26976e+08	2.17678e+08	2.51193e+08	2.27695e+08	1.37819e+08	7.20491e+07	2.31723e+07	3.86419e+06	1.20202e+06	935919	192212	137833	0	592822	0	448290	289588	181898
LAEITPDKAFQDKLYPFTW	88	106	3	0	761.728	6	15	12.263	12.7504	763.809	4.82632	1	0	0.807888	0.956139	1	1	0.0798927		428166	1.30086e+06	1.14167e+07	4.77479e+07	1.22226e+08	2.1354e+08	2.5116e+08	2.03659e+08	1.39745e+08	6.62498e+07	2.96917e+07	3.18317e+06	3.35876e+06	1.44825e+06	481153	297776	185017	1.08592e+06	397752	417789	886193	259669
LAEITPDKAFQDKLYPFTWD	88	107	2	0	1199.6	7	16	11.4781	12.1844	1203.3	5.91717	0.6	0					0.272908		172838	1.02975e+06	6.27471e+07	2.14377e+08	5.88125e+08	9.2643e+08	1.18916e+09	9.89756e+08	6.64096e+08	3.7029e+08	1.73516e+08	6.36971e+07	2.44433e+07	4.52698e+06	1.77762e+07	935904	1.23598e+08	1.23827e+06	2.29633e+08	148377	1.26848e+08	0	2.331e+07	17623.2
LAEITPDKAFQDKLYPFTWD	88	107	3	0	800.07	7	16	11.4469	12.1687	802.212	4.94239	0.6	0					0.0611946		1.48894e+06	2.40748e+07	1.89286e+08	7.49469e+08	1.87137e+09	3.15992e+09	3.92548e+09	3.51889e+09	2.37954e+09	1.28464e+09	5.82846e+08	2.3699e+08	8.96313e+07	7.91708e+07	2.23759e+07	1.13577e+07	3.27309e+06	5.06123e+06	5.1532e+06	1.5751e+06	493538	532897	2.69362e+06	882766
LAEITPDKAFQDKLYPFTWDA	88	108	2	0	1235.12	7	17	11.3689	12.2157	1238.42	5.08501	1	0	0.702189	2.22442	1	-1	0.233061		0	2.27898e+06	1.39589e+07	8.66377e+07	2.04268e+08	3.71733e+08	4.29969e+08	4.00146e+08	2.69027e+08	1.48415e+08	6.24873e+07	2.61384e+07	6.08269e+06	1.47698e+07	932572	2.09825e+07	317007	5.77096e+06	0	1.12284e+06	358969	2.25523e+06	2.48616e+06	2.42628e+06	524110
LAEITPDKAFQDKLYPFTWDA	88	108	3	0	823.749	7	17	11.4625	12.1687	826.064	5.42206	0.6	0					0.166724		909986	6.37273e+06	6.75839e+07	2.84114e+08	7.41404e+08	1.32376e+09	1.58526e+09	1.48277e+09	9.73662e+08	5.69366e+08	2.62577e+08	4.16711e+08	4.62196e+07	2.00364e+07	3.33377e+08	1.16695e+06	194496	2.6165e+06	0	0	8237.65	787.875	2542.62	25784.5	52863.8
LAEITPDKAFQDKLYPFTWDAVRY	88	111	3	0	963.16	7	20					-1
LAEITPDKAFQDKLYPFTWDAVRYNGK	88	114	4	0	797.412	8	23	10.8072	11.291	799.619	6.87902	0.6	0					0.0516345		7.2218e+06	1.59324e+06	1.02199e+07	1.42356e+07	4.95659e+07	1.79312e+08	3.86215e+08	6.29774e+08	7.7421e+08	7.6259e+08	6.09488e+08	3.83034e+08	2.28611e+08	1.12115e+08	5.00987e+07	1.67262e+07	2.21171e+07	2.32839e+06	1.27247e+06	1.70419e+06	5.3963e+06	1.46468e+06	350872	561182	6.25714e+06	378394	520267	2.39891e+06	5.00454e+06	2.26843e+06
LAEITPDKAFQDKLYPFTWDAVRYNGKL	88	115	3	0	1100.57	8	24	11.0264	11.8688	1103.7	7.34096	1	0	0.733731	2.2089	1	0	0.076117		3.10267e+06	2.84387e+06	5.19705e+06	1.84349e+06	1.51803e+08	4.54114e+08	9.7121e+08	1.93357e+09	2.74549e+09	3.07162e+09	2.79737e+09	2.11214e+09	1.33599e+09	7.2995e+08	3.5711e+08	1.53632e+08	6.22812e+07	2.4597e+07	1.67696e+07	5.88366e+06	6.94873e+06	2.09057e+06	1.1662e+06	738153	837941	222333	64088	163885	315698	37295.2
LAEITPDKAFQDKLYPFTWDAVRYNGKL	88	115	4	0	825.683	8	24	10.964	11.4781	828.027	7.35261	1	0	0.735997	1.05024	1	0	0.0604701		662053	1.38924e+06	4.90473e+06	1.2836e+08	1.24322e+08	3.8185e+08	8.55502e+08	1.64708e+09	2.27654e+09	2.67174e+09	2.34756e+09	1.85593e+09	1.15952e+09	6.47554e+08	3.2487e+08	1.26641e+08	5.84356e+07	2.73804e+07	1.68134e+07	1.2496e+07	9.62276e+06	4.68472e+06	5.95154e+06	1.46863e+06	491894	232132	444625	1.17457e+06	569091	32278.4
LAEITPDKAFQDKLYPFTWDAVRYNGKL	88	115	5	0	660.748	8	24	11.0575	11.4469	662.617	7.32002	1	0	0.729656	0.610147	1	0	0.0404257		0	560530	1.01499e+06	6.90823e+06	1.47072e+07	5.1697e+07	1.28261e+08	2.408e+08	3.70051e+08	3.97382e+08	3.59169e+08	2.67078e+08	1.698e+08	8.74577e+07	4.25004e+07	1.62007e+07	6.88389e+06	1.73992e+06	1.20496e+06	739148	742566	376487	404266	101073	283581	61548.4	0	368432	388487	151182
AEITPDKA	89	96	1	0	844.441	4	5	3.56758	4.13328	847.915	2.99058	1	0	2.09831	1.23244		1	0.18608		39863.8	5.51446e+06	3.95975e+07	7.79261e+07	7.39096e+07	3.27042e+07	5.96766e+06	78779	54899.8	260905
AEITPDKAFQDKL	89	101	2	0	738.391	5	10	7.92145	8.18618	740.572	3.48918	1	0	0.934721	0.170408	0	1	0.179682		408645	1.33419e+06	2.1745e+07	3.84601e+07	6.32665e+07	5.6573e+07	3.41831e+07	6.72767e+06	959667	18688.6	133830	542422	23086.5	463258	455204	268910
AEITPDKAFQDKL	89	101	3	0	492.596	5	10	7.92145	8.20175	494.486	4.79594	0.4	1					0.428673		0	128986	3.03421e+06	1.61165e+07	3.03358e+07	2.81744e+07	1.24981e+07	3.61134e+06	1.57024e+06	548912	0	1.17066e+06	238256	0	1.19294e+07	0
AEITPDKAFQDKLYPFT	89	105	2	0	992.507	6	13	9.85638	9.9031	995.19	4.15467	1	0	0.797779	-0.598915	1	0	0.137833		0	0	0	670619	5.10814e+06	5.10086e+06	5.49134e+06	3.58862e+06	254743	0	0	0	0	0	0	0	0	0	0	0
AEITPDKAFQDKLYPFT	89	105	3	0	662.007	6	13	9.85638	9.9031	663.863	4.35518	1	0	0.869799	-0.598915	1	0	0.0960049		0	89514	0	829518	5.27647e+06	8.05616e+06	7.65686e+06	4.4642e+06	1.43006e+06	453455	0	0	0	0	0	0	0	0	0	0
AEITPDKAFQDKLYPFTW	89	106	2	0	1085.55	6	14	11.7594	12.263	1088.34	4.24459	1	0	0.721178	1.01301	1	-1	0.199015		0	0	3.50295e+06	2.31984e+07	5.81981e+07	7.95379e+07	7.57686e+07	5.11347e+07	2.1993e+07	3.21813e+06	2.08509e+06	357229	212143	0	0	157430	657206	424526	89675.1	610561	147948
AEITPDKAFQDKLYPFTW	89	106	3	0	724.033	6	14	11.7751	12.3257	725.732	3.75156	0.4	1					0.31463		350747	9.84571e+07	1.13128e+07	4.93306e+07	1.09415e+08	1.44028e+08	1.43684e+08	1.06178e+08	4.86062e+07	1.95323e+07	1.4219e+07	943449	678678	1.61634e+06	339695	62921.6	473059	59308.1	248594	281982	141962
AEITPDKAFQDKLYPFTWD	89	107	2	0	1143.06	6	15	11.0731	11.8844	1146.02	4.51086	1	0	0.709686	2.09915	1	0	0.221773		0	381174	1.33157e+07	1.27571e+08	2.86131e+08	4.43023e+08	4.63892e+08	3.4437e+08	1.96587e+08	9.18556e+07	2.15746e+07	9.03778e+06	1.09662e+06	1.73378e+06	831512	241419	168019	1.70776e+06	0	2.04512e+06	196245	534007
AEITPDKAFQDKLYPFTWD	89	107	3	0	762.376	6	15	11.0264	11.7594	764.339	4.48595	1	0	0.701932	1.82303	1	0	0.0765114		264734	6.86283e+06	8.16946e+07	3.08121e+08	6.79688e+08	9.80165e+08	9.79804e+08	7.45882e+08	4.22488e+08	1.83247e+08	8.22162e+07	2.80929e+07	2.72968e+07	4.17072e+06	1.33124e+06	3.86969e+06	987054	700326	5.1277e+06	1.07342e+06	675983	3.77146e+06
AEITPDKAFQDKLYPFTWDA	89	108	2	0	1178.58	7	16					-1
AEITPDKAFQDKLYPFTWDA	89	108	3	0	786.055	7	16	10.8852	11.7751	788.97	7.29622	0.6	1					0.537385		1.35496e+06	4.01887e+06	2.43305e+07	1.07836e+08	2.54205e+08	3.80486e+08	4.1139e+08	4.12571e+08	4.05391e+08	8.65739e+08	8.82376e+08	6.22469e+08	3.65723e+08	1.64052e+08	6.51566e+07	1.93967e+07	5.73229e+06	2.97687e+06	3.99769e+06	4.45632e+06	3.646e+06	2.6389e+06	6.29937e+06	1.47689e+06
AEITPDKAFQDKLYPFTWDAVRYNGKL	89	115	3	0	1062.88	8	23	10.9329	11.0887	1065.79	6.77856	0.6	0					0.025824		0	277145	4.02899e+06	9.20871e+06	4.27852e+07	1.26169e+08	2.63468e+08	4.04625e+08	5.24909e+08	5.15771e+08	4.01083e+08	2.66575e+08	1.50171e+08	7.82338e+07	3.29948e+07	1.50242e+07	3.93949e+06	256094	1.4764e+06	465919	550599	523815	0	0	0	23043.2	13023.7	0	503228	378751
AEITPDKAFQDKLYPFTWDAVRYNGKL	89	115	4	0	797.412	8	23	10.8072	11.291	799.619	6.87902	0.6	0					0.0516345		7.2218e+06	1.59324e+06	1.02199e+07	1.42356e+07	4.95659e+07	1.79312e+08	3.86215e+08	6.29774e+08	7.7421e+08	7.6259e+08	6.09488e+08	3.83034e+08	2.28611e+08	1.12115e+08	5.00987e+07	1.67262e+07	2.21171e+07	2.32839e+06	1.27247e+06	1.70419e+06	5.3963e+06	1.46468e+06	350872	561182	6.25714e+06	378394	520267	2.39891e+06	5.00454e+06	2.26843e+06
EITPDKAFQDKLYPFTWDAVRYNGKL	90	115	3	0	1039.2	8	22	10.9329	11.0575	1042.63	8.38166	1	1	1.08445	-0.32385		-4	0.276453		0	2.59254e+06	0	494260	845832	2.90315e+06	1.0818e+07	1.77625e+07	2.29293e+07	1.87608e+07	1.59073e+07	8.16161e+06	4.60444e+06	705409	191513	250357	2.17096e+06	4.20422e+06	9.25591e+06	8.36588e+06	1.19484e+06	944555	0	0	0	0	0	257910	0	0
ITPDKAFQDKLYPFTWDAVRYNGKL	91	115	3	0	996.187	7	21					-1
FQDKLYPFT	97	105	2	0	579.795	5	6	10.1988	10.2144	579.953	-0.413527	0.6	0					0.255916		438392	200867	0	0	0	0	0	0	0	0	0	0
FQDKLYPFTW	97	106	1	0	1344.66	5	7	12.153	12.31	1346.76	1.2325	0.4	0					0.875103		0	4.786e+06	6.17594e+06	3.00884e+06	812032	374221	0	0	57125.8	0	0	0	0
FQDKLYPFTW	97	106	2	0	672.835	5	7	11.8376	12.6873	673.834	1.13833	1	0	0.0648267	2.23472	1	0	0.152053		8.55635e+07	4.08096e+08	4.56853e+08	2.63479e+08	1.00597e+08	2.58783e+07	2.35892e+06	1.36675e+06	221306	483536	75877.4	149939	374916
FQDKLYPFTWD	97	107	1	0	1459.69	5	8	11.3066	11.65	1461.69	1.08134	0.4	0					1.34202		176483	2.10176e+07	2.48583e+07	8.43528e+06	943541	0	0	257874	0	0	0	0	485293	416683
FQDKLYPFTWD	97	107	2	0	730.348	5	8	11.2755	12.0593	731.443	1.26936	1	0	0.0463841	2.00211	1	1	0.316918		3.13768e+08	1.44508e+09	1.65969e+09	1.01285e+09	4.33537e+08	1.75376e+08	8.36105e+07	3.03478e+07	1.29612e+07	1.39427e+06	537794	277585	2.10281e+06	450144
FQDKLYPFTWDA	97	108	2	0	765.867	5	9	11.1821	11.8376	766.954	1.21361	1	0	-0.064857	1.54926		1	0.218687		8.3079e+07	4.13904e+08	5.0303e+08	3.10284e+08	1.39071e+08	4.20034e+07	8.60881e+06	2.16654e+06	736182	686045	659515	457722	746396	1.83723e+06	2.08893e+06
FQDKLYPFTWDAVRYNGKL	97	115	2	0	1181.1	7	16	10.3703	10.464	1182.91	2.14923	0.6	0					0.299051		4.92852e+06	7.63013e+06	1.30043e+07	8.452e+06	2.45984e+06	3.36311e+06	1.25017e+06	0	578566	0	0	0	0	1.25434e+06	484992	0	156075	1.36311e+06	733662	298550	0	0	0	0
FQDKLYPFTWDAVRYNGKL	97	115	3	0	787.739	7	16	10.8228	11.1509	789.412	3.55334	0.6	0					0.091292		8.11986e+06	5.01895e+07	1.5434e+08	4.19206e+08	7.13804e+08	7.71179e+08	5.45404e+08	3.24308e+08	1.48513e+08	6.26948e+07	1.97992e+07	3.80964e+06	1.83917e+06	3.47739e+06	1.94186e+06	4.8324e+06	2.72235e+06	1.37936e+06	653979	1.64466e+06	815633	168243	2.16678e+06	428941
FQDKLYPFTWDAVRYNGKL	97	115	4	0	591.056	7	16	10.8072	11.3221	592.291	3.47603	1	0	0.319927	1.0533	-1	1	0.083997		0	2.11129e+06	2.32516e+07	7.82898e+07	1.29065e+08	1.36333e+08	9.63598e+07	4.90384e+07	2.23135e+07	7.65101e+06	1.34881e+06	85886	181665	208343	73280.5	145252	116948	0	0	88615.1	158706	368055	94405.4	279735
DKLYPFTWD	99	107	2	0	592.785	5	6	10.6668	10.9952	593.522	0.730398	0.4	0					0.339098		6.15075e+06	2.62009e+07	1.60703e+07	3.92233e+06	364902	0	138613	260035	148750	58017.8	55053.7	201607
DKLYPFTWDA	99	108	2	0	628.303	5	7					0
DKLYPFTWDAVRYNGKL	99	115	3	0	696.03	6	14	10.4952	10.7292	697.541	3.24694	0.6	0					0.195032		0	1.65604e+06	6.63825e+06	1.90841e+07	2.72555e+07	2.10133e+07	1.23143e+07	4.29791e+06	801092	95911.1	899985	87744.2	195546	439378	397117	99714.1	0	0	15945.2	89600.4	383393
YPFTWD	102	107	1	0	828.356	4	4	10.542	10.9796	829.41	0.523456	0.4	0					0.160336		5.2498e+07	1.25371e+08	5.65828e+07	1.40067e+06	149482	262603	551479	106791	23068.1
YPFTWDAVRYNGKL	102	115	2	0	865.438	6	12					-1
YPFTWDAVRYNGKL	102	115	3	0	577.295	6	12	10.2923	10.7292	578.702	3.14763	0.6	0					0.165677		81580.9	3.46204e+06	3.08777e+07	7.43372e+07	9.03408e+07	6.75236e+07	3.58957e+07	8.71872e+06	1.61655e+06	1.60803e+06	0	0	0	84707.8	0	1.99732e+06	59196	93349.8	534179
WDAVRYNGKL	106	115	2	0	611.322	5	8	7.90583	8.40443	612.817	2.25339	0.6	0					0.117707		1.07517e+07	1.25754e+08	3.54186e+08	4.42268e+08	2.69888e+08	1.07085e+08	2.13186e+07	4.46014e+06	830487	148986	366319	0	3.77951e+06	165681
DAVRYNGKL	107	115	1	0	1035.56	4	7	5.81947	6.2396	1038.44	2.27723	1	0	0.824531	0.718773	1	1	0.368971		1.20669e+06	1.41431e+07	5.91461e+07	7.76216e+07	4.12314e+07	8.67029e+06	256378	260560	542940	0	107951	0
DAVRYNGKL	107	115	2	0	518.283	4	7	5.71063	6.39547	519.696	2.22689	1	0	0.790947	1.65283	1	1	0.0456494		3.6269e+07	3.46079e+08	9.23474e+08	1.07125e+09	5.82531e+08	2.01984e+08	4.53144e+07	2.07037e+06	324630	103629	94387.2	0
AVRYNGKL	108	115	1	0	920.531	4	6	5.53903	6.14617	923.388	2.3152	1	0	1.10725	1.37865	1	1	0.323479		4.95946e+06	1.13691e+08	3.32192e+08	3.81814e+08	2.06202e+08	6.78545e+07	1.49141e+07	1.80432e+06	24540.2	256937	699258
AVRYNGKL	108	115	2	0	460.769	4	6	5.52337	6.1306	462.228	2.37561	1	0	1.15426	1.379	1	1	0.0418674		1.97212e+08	1.53567e+09	4.3333e+09	5.21967e+09	3.02784e+09	1.0993e+09	2.53322e+08	1.14993e+08	3.31395e+06	6.31273e+06	0
AVRYNGKLIAYPIAVEA	108	124	3	0	616.684	6	14					-1
VRYNGKL	109	115	2	0	425.251	4	5	5.36692	5.91283	426.641	2.27933	1	0	1.4341	1.16263	1	1	0.06163		7.33029e+07	6.10475e+08	1.56653e+09	1.89316e+09	9.60133e+08	2.67237e+08	5.5979e+07	6.72757e+06	1.23042e+07	0
VRYNGKL	109	115	3	0	283.836	4	5	5.38253	5.78838	284.747	2.23231	1	0	1.39019	0.668371	1	1	0.0525226		5.66089e+06	7.58553e+07	1.95937e+08	2.26147e+08	1.09651e+08	2.89732e+07	5.05391e+06	479201	42153.4	0
RYNGKL	110	115	2	0	375.716	4	4	5.57032	5.78838	376.858	1.84409	0.4	0					0.153001		950605	1.14335e+07	3.72919e+07	2.25017e+07	6.01625e+06	80928.7	0	0	0
IAYPIA	116	121	1	0	647.376	4	3	6.81988	7.38802	647.805	0.0236946	1	0	-0.65762	1.24103	1	1	0.0310798		2.16319e+09	8.89756e+08	2.00992e+08	3.66505e+07	1.02937e+06	81890.2	0	31080.8
IAYPIA	116	121	2	0	324.192	4	3	6.8511	7.4659	324.354	-0.0802675	1	0	-0.819431	1.4057	1	1	0.131653		1.3838e+08	4.95482e+07	4.51482e+06	82069.4	40136.6	0	524797	53610.6
IAYPIAV	116	122	2	0	373.726	4	4	8.43563	9.18817	373.99	0.0605825	0.4	0					0.180218		8.61152e+07	7.25146e+07	4.93627e+06	325973	0	350514	66815.8	153467	0
IAYPIAVE	116	123	1	0	875.487	4	5	7.62182	8.06167	876.095	0.0695208	1	0	-0.629576	0.788348	1	1	0.0521348		9.45919e+08	5.46247e+08	1.81414e+08	4.0878e+07	1.27044e+06	243819	0	142779	0	5556.05
IAYPIAVE	116	123	2	0	438.247	4	5	7.65305	8.29518	438.503	-0.0261738	1	0	-0.718942	1.50215	1	1	0		2.07269e+08	1.15958e+08	2.51249e+07	3.06404e+06	202401	63465.6	183622	286485	0	0
IAYPIAVEA	116	124	1	0	946.524	4	6	7.81218	9.04297	947.259	0.155862	1	0	-0.573204	3.57934	1	1	0.874446		5.70043e+09	3.55973e+09	1.2285e+09	3.96361e+08	1.72292e+08	2.62759e+07	4.47838e+06	869688	1.139e+06	404071	4.45272e+06
IAYPIAVEA	116	124	2	0	473.766	4	6	7.87462	8.60722	474.071	0.0326158	1	0	-0.669117	1.82138	1	1	2.01209		1.82008e+09	1.05921e+09	3.4346e+08	7.52928e+07	5.61591e+06	2.79288e+06	546384	190466	0	45490.8	0
IAYPIAVEAL	116	125	2	0	530.308	4	7	10.0121	10.6357	530.602	-0.0622611	0.6	0					0.202858		9.06817e+07	5.96614e+07	1.52596e+07	692214	225157	0	0	0	76539.2	48655.4	156149	200058
EALSLIYNKDLLPNPPKTWEEIPALDKELKAKGKSALM	123	160	4	0	1066.84	9	32					-1
ALSLIYNKDLLPNPPKT	124	140	2	0	949.043	6	12					-1
ALSLIYNKDLLPNPPKT	124	140	3	0	633.031	6	12	8.99633	9.2453	633.858	1.332	1	0	-0.176202	0.114771	1	0	0.0770152		4.66621e+07	2.28586e+08	3.96255e+08	3.41889e+08	1.49792e+08	3.67883e+07	5.71305e+06	2.2073e+06	299235	166896	209704	0	557815	126723	114154	7.53682e+06	0	4208.96	0
ALSLIYNKDLLPNPPKTWEEIPAL	124	147	3	0	912.505	7	18	11.5094	12.2786	913.713	1.9464	1	0	-0.189586	1.95083		1	0.290703		5.71895e+06	7.02603e+07	1.48145e+08	1.64662e+08	1.24023e+08	6.96244e+07	3.15716e+07	1.22024e+07	3.34908e+06	1.49297e+06	431479	858493	378499	1.26286e+07	236636	608757	5.18968e+06	250706	106499	428573	312989	173920	411999	707654	372777	225081
LSLIYNKDLLPNPPKT	125	140	2	0	913.525	6	11	9.1363	9.29198	914.794	1.42972	1	0	-0.0876029	-0.2144	1	0	0.0808159		3.23642e+06	4.44725e+07	7.23948e+07	5.97113e+07	3.36363e+07	9.60692e+06	1.79372e+06	39111.2	128199	0	463403	0	0	88900.6	38412.1	15080.3	47175.2	31737.8
LSLIYNKDLLPNPPKT	125	140	3	0	609.352	6	11	9.02743	9.45178	610.202	1.44011	1	0	-0.0831928	0.733652	1	0	0.109125		1.88645e+07	1.15513e+08	1.83261e+08	1.52953e+08	8.14827e+07	3.21513e+07	6.46789e+06	1.32589e+06	360908	488942	622848	464079	233925	116415	229610	318160	98369.6	192587
LSLIYNKDLLPNPPKTW	125	141	3	0	671.379	6	12					-1
LSLIYNKDLLPNPPKTWEEIPAL	125	147	2	0	1332.74	7	17	11.4625	12.0749	1334.28	1.45972	1	0	-0.29356	1.39711	1	1	0.183667		3.84511e+06	5.52857e+07	1.22062e+08	1.3213e+08	1.0012e+08	4.5412e+07	1.43229e+07	1.3437e+06	144659	284147	0	0	212869	0	0	446243	955134	513854	23004.1	340396	195453	0	165691	0	187415
LSLIYNKDLLPNPPKTWEEIPAL	125	147	3	0	888.826	7	17	11.3689	12.2157	889.942	1.70937	1	0	-0.22499	2.22442	1	1	0.154673		1.52716e+08	7.89164e+08	1.57074e+09	1.71177e+09	1.29833e+09	7.60124e+08	3.87461e+08	1.76113e+08	7.21002e+07	3.18072e+07	9.62137e+06	3.79602e+06	2.52209e+07	1.52099e+06	1.09679e+06	2.36113e+06	275595	279196	823402	472678	316639	226663	1.47425e+07	121145	431504
LSLIYNKDLLPNPPKTWEEIPALDKELKAKGKSAL	125	159	4	0	984.058	9	29	10.4952	10.6668	986.076	5.68393	0.6	0					0.18619		0	27525.7	3.54807e+06	447352	1.07865e+07	2.27468e+07	4.30548e+07	4.0739e+07	3.45014e+07	2.39442e+07	1.53313e+07	9.02087e+06	4.04634e+06	1.20596e+06	361403	541899	320916	0	0	0	22526.2	91409.3	10560.5	0	0	0	5210.03	24873.8	87113.1	60758.1
LSLIYNKDLLPNPPKTWEEIPALDKELKAKGKSALM	125	160	3	0	1355.42	9	30	10.6201	10.9329	1357.92	4.96067	1	0	0.077604	0.340022	1	0	0.130811		0	520940	0	2.32268e+06	2.64328e+07	5.85579e+07	8.45075e+07	9.53103e+07	9.02676e+07	6.40053e+07	3.8374e+07	2.33889e+07	6.92597e+06	914683	1.19625e+06	0	0	798729	0	0	0	0	0	0	10114.1	95787.9	81883.8	11866.3	45087.2	24742.9
LSLIYNKDLLPNPPKTWEEIPALDKELKAKGKSALM	125	160	4	0	1016.82	9	30	10.6045	11.1977	1018.8	5.40952	1	0	0.147466	1.32942	1	1	0.135949		587283	479253	2.34092e+07	1.09567e+08	3.02156e+08	5.93054e+08	8.31962e+08	9.12535e+08	8.42155e+08	6.21314e+08	4.2086e+08	2.51753e+08	1.38363e+08	7.7292e+07	4.78096e+07	2.78379e+07	1.64606e+07	7.35049e+06	2.60327e+06	1.04499e+06	2.95607e+07	226141	339885	844275	5.1154e+07	373790	229403	285185	1.05935e+07	198578
LSLIYNKDLLPNPPKTWEEIPALDKELKAKGKSALM	125	160	5	0	813.656	9	30	10.5576	11.1509	815.191	5.14044	1	0	0.105586	1.32989	1	0	0.0797031		357809	624704	9.73544e+06	5.21671e+07	1.59956e+08	3.23682e+08	4.41106e+08	5.08833e+08	4.55419e+08	3.3828e+08	2.31725e+08	1.3508e+08	7.81777e+07	3.99433e+07	2.1469e+07	1.4899e+07	8.23131e+06	2.24855e+06	1.53578e+06	1.06262e+06	1.89925e+06	713621	1.98549e+06	462014	736167	763451	1.87243e+06	719410	313986	322498
LSLIYNKDLLPNPPKTWEEIPALDKELKAKGKSALM	125	160	7	0	581.471	9	30	10.7604	10.8228	582.598	5.36147	1	0	0.139987	-0.543514	1	1	0.228954		0	88946.1	0	454430	1.69628e+06	4.32171e+06	4.76569e+06	5.69585e+06	5.6875e+06	2.82945e+06	2.26715e+06	1.19116e+06	142205	220334	110333	73097.1	0	53069.4	0	178303	0	0	0	0	0	0	101405	0	0	0
LSLIYNKDLLPNPPKTWEEIPALDKELKAKGKSALMF	125	161	5	0	843.07	9	31					-1
SLIYNKDLLPNPPKT	126	140	2	0	856.983	6	10	8.12393	8.20175	858.504	2.00803	0.4	1					0.0969589		1.62417e+06	1.416e+07	1.9576e+07	2.06205e+07	7.89157e+06	1.65236e+07	68318.2	3.57091e+06	0	0	0	0	0	0	0	0	0
SLIYNKDLLPNPPKT	126	140	3	0	571.658	6	10	8.07723	8.43563	572.447	1.33225	0.6	0					0.077997		2.29596e+06	4.32004e+07	6.47139e+07	5.02629e+07	2.34344e+07	3.50565e+06	671852	0	346630	0	66764.5	189135	0	0	72772.9	0	0
SLIYNKDLLPNPPKTWEEIPAL	126	147	2	0	1276.19	7	16	10.9952	11.5562	1277.67	1.39631	1	0	-0.287008	1.21579	1	0	0.226692		954416	6.51388e+07	1.158e+08	1.28134e+08	8.27306e+07	3.76964e+07	6.61243e+06	881752	0	0	0	320127	0	457210	0	1.11736e+06	0	163052	0	0	0	242570	883435	39656.4
SLIYNKDLLPNPPKTWEEIPAL	126	147	3	0	851.132	7	16	10.8852	11.8532	852.209	1.67075	1	0	-0.206917	2.65199	1	1	0.133502		9.10943e+07	5.06196e+08	9.23182e+08	9.53965e+08	7.16199e+08	3.8635e+08	1.74153e+08	6.95687e+07	2.3641e+07	6.71623e+06	4.29803e+06	1.99137e+06	1.57713e+07	5.24757e+06	6.73381e+06	9.81467e+06	846368	924838	1.44555e+06	794613	335955	1.19032e+06	4.40171e+06	1.2746e+06
SLIYNKDLLPNPPKTWEEIPALDKELKAKGKSALM	126	160	3	0	1317.73	9	29	10.3547	10.6357	1320.14	4.78192	1	0	0.0754484	0.22775	1	0	0.114412		0	0	0	1.07706e+07	2.35996e+07	5.18439e+07	7.88169e+07	8.39927e+07	7.54306e+07	5.58716e+07	3.36005e+07	1.40833e+07	4.93226e+06	1.70235e+06	258189	35199.6	231790	24159.6	0	29352.2	0	0	0	0	0	0	0	0	265380	0
SLIYNKDLLPNPPKTWEEIPALDKELKAKGKSALM	126	160	4	0	988.547	9	29	10.2611	10.8696	990.404	4.96815	0.6	0					0.0649293		2.05569e+06	1.3465e+06	1.92489e+07	7.59821e+07	2.2229e+08	4.18451e+08	6.06916e+08	6.47127e+08	5.69861e+08	4.15973e+08	2.7195e+08	1.55663e+08	8.5707e+07	4.71398e+07	2.27046e+07	1.39318e+07	4.63273e+06	3.52955e+06	592289	560265	383719	937440	171303	0	130229	182869	166394	0	371576	273857
SLIYNKDLLPNPPKTWEEIPALDKELKAKGKSALM	126	160	5	0	791.039	9	29					-1
LIYNKDLLPNPPKT	127	140	2	0	813.467	5	9	7.8434	7.96823	814.683	1.44631	1	0	0.0558716	-0.323262	1	1	0.125077		723494	5.51228e+06	1.01289e+07	6.85679e+06	2.99546e+06	296862	0	90189.8	125518	0	32362.9	0	164277	0	130918
LIYNKDLLPNPPKT	127	140	3	0	542.647	5	9	7.8434	7.98382	543.335	1.0783	0.4	0					0.0479817		859794	6.39073e+06	1.54612e+07	7.07881e+06	1.23328e+06	114503	0	0	0	0	0	0	0	0	0
LIYNKDLLPNPPKTWEEIPA	127	146	3	0	784.426	7	14	10.3547	11.1977	785.425	1.55177	0.6	0					0.0295137		7.9725e+08	3.43726e+09	6.35572e+09	6.26695e+09	4.21657e+09	2.19502e+09	9.73051e+08	3.74711e+08	1.30866e+08	5.71085e+07	2.76263e+07	1.64047e+07	7.19508e+07	4.52989e+06	2.61789e+06	8.88167e+06	1.11968e+06	1.73617e+06	1.55488e+06	548551	664140	174167
LIYNKDLLPNPPKTWEEIPAL	127	147	2	0	1232.68	7	15					-1
LIYNKDLLPNPPKTWEEIPAL	127	147	3	0	822.121	7	15					-1
LIYNKDLLPNPPKTWEEIPALDKELKAKGKSALM	127	160	5	0	773.633	9	28	10.2767	10.6357	775.177	5.30825	1	0	0.190718	0.502873		0	0.184015		107133	307075	1.07142e+06	5.79769e+06	1.76678e+07	4.26164e+07	6.59987e+07	6.74246e+07	5.95997e+07	4.50779e+07	2.78699e+07	1.15314e+07	5.74235e+06	1.89534e+06	1.38276e+06	5.41989e+06	402637	237651	125622	0	1.38949e+06	474819	269639	0	266737	0	0	0	86414.7	234082
IYNKDLLPNPPKT	128	140	2	0	756.925	5	8	6.6952	7.27895	758.063	1.36328	1	0	0.101203	1.29613	1	1	0.0478045		1.36916e+08	6.08228e+08	8.77485e+08	6.12277e+08	2.73282e+08	9.52377e+07	2.60481e+07	6.02804e+06	395502	264714	0	306488	7477.94	311413
IYNKDLLPNPPKT	128	140	3	0	504.952	5	8	6.6952	7.13537	505.705	1.34415	1	0	0.0900398	0.789465	1	1	0.0353761		9.46791e+07	3.85525e+08	5.70236e+08	3.81392e+08	1.71607e+08	5.92067e+07	1.63816e+07	2.8731e+06	521102	0	338791	0	0	581636
IYNKDLLPNPPKTW	128	141	3	0	566.979	6	9					-1
IYNKDLLPNPPKTWEEIPAL	128	147	2	0	1176.14	7	14	10.3703	10.9485	1177.59	1.46901	1	0	-0.204549	1.27643	1	1	0.061415		1.48783e+08	7.01591e+08	1.31236e+09	1.24101e+09	8.66799e+08	4.44017e+08	1.81966e+08	7.03192e+07	9.80708e+06	1.70612e+06	617401	278401	0	31344.8	87804	600889	44905	1.40946e+06	34136.9	57636.8	25193.5	47127.3
IYNKDLLPNPPKTWEEIPAL	128	147	3	0	784.426	7	14	10.3547	11.1977	785.425	1.55177	1	0	-0.176945	2.2109	1	1	0.0295137		7.9725e+08	3.43726e+09	6.35572e+09	6.26695e+09	4.21657e+09	2.19502e+09	9.73051e+08	3.74711e+08	1.30866e+08	5.71085e+07	2.76263e+07	1.64047e+07	7.19508e+07	4.52989e+06	2.61789e+06	8.88167e+06	1.11968e+06	1.73617e+06	1.55488e+06	548551	664140	174167
IYNKDLLPNPPKTWEEIPAL	128	147	4	0	588.572	7	14					-1
IYNKDLLPNPPKTWEEIPALD	128	148	2	0	1233.65	7	15	10.3079	10.4328	1235.03	1.26404	1	0	-0.301015	-0.323027	1	1	0.470027		1.23235e+06	3.35926e+06	1.04393e+07	9.7825e+06	4.45425e+06	699295	209748	0	252334	0	211035	0	0	0	0	0	0	0	0	0	245076	0	0
IYNKDLLPNPPKTWEEIPALD	128	148	3	0	822.769	7	15	10.1832	10.4484	823.824	1.66288	0.6	0					0.0932023		8.24329e+06	5.39667e+07	1.05179e+08	1.08916e+08	7.4992e+07	4.27488e+07	1.79027e+07	4.27975e+06	1.60771e+06	812596	779365	118861	100992	0	565056	382526	0	601785	36292.8	249946	632477	855702	114752
IYNKDLLPNPPKTWEEIPALDKE	128	150	3	0	908.481	7	17					-1
IYNKDLLPNPPKTWEEIPALDKELKAKGKSAL	128	159	3	0	1207.34	8	26	9.80972	10.0277	1209.78	5.13307	1	0	0.227351	0.00532196	1	1	0.327967		0	233076	0	529665	6.29893e+06	2.3183e+07	3.58761e+07	3.39211e+07	3.29072e+07	1.904e+07	6.76855e+06	6.42433e+06	327393	0	427797	491200	213691	0	0	389212	0	350969	0	0	0	0	0	0	0	0
IYNKDLLPNPPKTWEEIPALDKELKAKGKSAL	128	159	4	0	905.758	8	26	9.77862	10.2923	907.584	5.11662	1	0	0.224397	1.04877	1	1	0.305472		0	0	3.19219e+06	3.41215e+07	1.00177e+08	1.86386e+08	2.51008e+08	2.52912e+08	2.04622e+08	1.35315e+08	7.97347e+07	3.99138e+07	2.33503e+07	7.77663e+06	3.74501e+06	868690	217680	489904	1.21472e+06	555636	0	312319	1.25822e+06	12882.3	189191	12113.9	1.25058e+07	956496	0	1.3288e+06
IYNKDLLPNPPKTWEEIPALDKELKAKGKSALM	128	160	3	0	1251.02	9	27	9.91867	10.5889	1253.43	4.89571	1	0	0.152159	1.60113	1	1	0.119715		0	0	2.12941e+07	1.28261e+08	3.48017e+08	6.35197e+08	8.61461e+08	8.98625e+08	7.83912e+08	5.68931e+08	3.4041e+08	1.87817e+08	1.01127e+08	5.18629e+07	2.38704e+07	5.42856e+06	2.87843e+06	796872	0	0	207463	1.11752e+06	261549	0	0	0	0	305931	149266	547266
IYNKDLLPNPPKTWEEIPALDKELKAKGKSALM	128	160	4	0	938.518	9	27	9.96538	10.5889	940.363	5.03765	1	0	0.176706	1.43628	1	1	0.039501		731486	2.19832e+07	1.65167e+08	6.55645e+08	1.73063e+09	3.18748e+09	4.1465e+09	4.53739e+09	3.88331e+09	2.71305e+09	1.71709e+09	1.01935e+09	5.37374e+08	3.16903e+08	1.83121e+08	1.18822e+08	7.54711e+07	3.76177e+07	2.75051e+07	1.87187e+07	2.80293e+07	1.23443e+07	1.0525e+07	8.57782e+06	7.63702e+06	3.25889e+06	881362	386496	796026	252740
IYNKDLLPNPPKTWEEIPALDKELKAKGKSALM	128	160	5	0	751.016	9	27	9.91867	10.5576	752.498	5.06804	1	0	0.181962	1.49098	1	1	0.0389017		1.62732e+06	7.75445e+06	6.46315e+07	2.75463e+08	7.61763e+08	1.42986e+09	1.96239e+09	2.09636e+09	1.79426e+09	1.29382e+09	8.02972e+08	4.47811e+08	2.88119e+08	1.37592e+08	8.84655e+07	4.88969e+07	2.63157e+07	2.03105e+07	6.65371e+06	7.37395e+06	5.21775e+06	4.03513e+06	6.31687e+06	4.79114e+06	3.14693e+06	1.74819e+06	826356	911314	1.99013e+06	183064
IYNKDLLPNPPKTWEEIPALDKELKAKGKSALM	128	160	6	0	626.014	9	27	9.91867	10.5576	627.241	5.01603	1	0	0.172967	1.49098	1	1	0.048486		0	1.00632e+06	1.88514e+07	9.83673e+07	2.81054e+08	5.15028e+08	6.93197e+08	7.5304e+08	6.61515e+08	4.781e+08	2.8942e+08	1.7568e+08	8.8153e+07	4.44814e+07	2.53548e+07	1.13588e+07	5.99276e+06	3.04462e+06	2.64766e+06	790231	516844	1.02546e+06	1.19409e+06	1.02952e+06	441058	280090	1.16149e+06	36582.2	613782	96881
IYNKDLLPNPPKTWEEIPALDKELKAKGKSALMF	128	161	3	0	1300.04	9	28	10.698	10.9952	1302.73	5.61001	1	0	0.241041	0.284974	1	1	0.238115		0	0	0	0	8.57768e+06	2.79904e+07	6.09083e+07	7.05766e+07	6.48285e+07	5.56989e+07	3.08759e+07	1.65911e+07	4.75274e+06	955667	236365	0	0	479642	0	0	0	4.2504e+06	24673.4	725258	1.75158e+06	0	363703	232268	0	0
IYNKDLLPNPPKTWEEIPALDKELKAKGKSALMF	128	161	4	0	975.285	9	28	10.6668	11.0264	977.245	5.39223	1	0	0.204722	0.50499	1	1	0.046647		333291	1.08606e+06	855870	3.49905e+07	1.352e+08	2.77398e+08	4.18987e+08	5.01955e+08	4.61423e+08	3.9188e+08	2.44822e+08	1.61775e+08	8.60998e+07	4.36423e+07	2.29358e+07	1.49352e+07	7.22241e+06	2.03456e+06	1.01411e+06	761399	851756	466838	892345	699370	540366	60123.4	193904	37320.8	247664	0
IYNKDLLPNPPKTWEEIPALDKELKAKGKSALMF	128	161	5	0	780.43	9	28					-1
IYNKDLLPNPPKTWEEIPALDKELKAKGKSALMF	128	161	6	0	650.526	9	28	10.698	10.964	651.841	5.44225	1	0	0.213065	0.174995	1	1	0.0595025		15629	332370	303521	3.59751e+06	1.532e+07	2.9621e+07	4.98202e+07	6.46519e+07	5.91042e+07	4.73121e+07	3.12999e+07	1.87032e+07	9.6376e+06	3.32598e+06	1.74792e+06	990249	489186	463170	557872	0	0	211201	236501	22215.8	0	253303	34877.7	0	0	262114
YNKDLLPNPPKTWEEIPAL	129	147	3	0	746.732	6	13					-1
WEEIPAL	141	147	1	0	857.44	4	4	10.7136	10.7604	858.094	0.126162	0.2	0					0.203208		1.82758e+07	8.69845e+06	2.3932e+06	41009	606561	346895	115381	216387	0
WEEIPAL	141	147	2	0	429.224	4	4	10.0899	10.6513	429.409	-0.156866	0.4	0					0.248824		3.05036e+07	1.4221e+07	888231	52247.2	191082	0	0	0	0
WEEIPALDKELKAKGKSALM	141	160	2	0	1129.12	7	17	9.45178	9.54535	1131.59	3.52292	1	0	0.273135	-0.433594	1	1	0.250708		0	304948	7.20885e+06	1.75965e+07	2.77637e+07	2.60278e+07	1.73973e+07	9.90224e+06	1.18251e+06	420922	0	0	0	0	0	0	0	164714	0	161300	11554.8	359809	0	1.41557e+06	0
WEEIPALDKELKAKGKSALM	141	160	3	0	753.08	7	17	9.38945	9.77862	754.717	3.48403	1	0	0.262453	0.6095	1	1	0.0731753		170641	2.61379e+07	1.44388e+08	3.78197e+08	5.37023e+08	5.37012e+08	3.739e+08	2.17543e+08	1.08892e+08	4.20708e+07	2.01272e+07	6.76282e+06	1.50362e+06	2.20415e+06	467017	611307	796930	0	689325	362764	248146	441991	1.22416e+06	1.64755e+06	153405
WEEIPALDKELKAKGKSALM	141	160	4	0	565.062	7	17	9.37388	9.74752	566.275	3.42596	1	0	0.246502	0.554687	1	1	0.105178		383209	1.02445e+06	2.75177e+07	7.72637e+07	1.12484e+08	1.13666e+08	7.49861e+07	4.0846e+07	1.77408e+07	6.6045e+06	1.39408e+06	283514	238173	0	0	0	0	138213	0	439959	0	300552	115424	742934	87232.9
WEEIPALDKELKAKGKSALMF	141	161	3	0	802.103	7	18	10.4796	10.5889	803.83	3.6481	1	0	0.25185	-0.378251		1	0.12637		47175.2	6.83414e+06	4.28403e+06	1.4167e+07	2.50605e+07	2.96292e+07	2.61311e+07	1.33816e+07	7.22241e+06	2.373e+06	361386	127418	344604	223628	206734	153611	128965	298237	0	0	376308	490675	0	0	119480	0
EEIPAL	142	147	1	0	671.361	4	3	7.9994	8.03055	672.804	1.04846	0.4	0					0.612552		8.36793e+06	2.66389e+06	2.26729e+07	229262	0	0	0	21287.1
EEIPALDKELKAKGKSALM	142	160	3	0	691.054	6	16					-1
PALDKELKAKGKSALM	145	160	3	0	567.331	6	14					-1
DKELKAKGKSAL	148	159	2	0	644.385	5	10	3.97617	4.46477	646.074	2.62921	1	0	0.533171	0.960373	1	1	0.0462611		2.34145e+06	4.6969e+07	1.64887e+08	2.54834e+08	2.00431e+08	9.91582e+07	3.62461e+07	1.08283e+07	2.154e+06	202196	80708.4	0	94932.2	0	0	0
DKELKAKGKSAL	148	159	3	0	429.926	5	10	3.97617	4.48063	431.093	2.75501	1	0	0.591914	1.01636	1	1	0.129077		2.89441e+06	3.58813e+07	1.39226e+08	2.1586e+08	1.68975e+08	8.02086e+07	3.15823e+07	7.43688e+06	1.30334e+06	97770.4	1.22681e+07	42781.9	0	1.24246e+06	0	119434
DKELKAKGKSALM	148	160	1	0	1418.8	5	11	4.89198	5.07938	1422.06	2.359	1	0	0.306863	-0.102481	1	1	0.306952		0	555377	7.16321e+06	1.24359e+07	9.81528e+06	2.71185e+06	328006	0	0	0	0	0	0	0	0	0	0
DKELKAKGKSALM	148	160	2	0	709.905	5	11	4.82903	5.2855	711.667	2.62955	1	0	0.42171	0.846983	1	1	0.0365066		6.48783e+07	5.82362e+08	1.88326e+09	2.95917e+09	2.41392e+09	1.36668e+09	5.87664e+08	2.16334e+08	7.63813e+07	3.05899e+07	1.06034e+07	2.70571e+06	288421	11814.2	0	8219.37	0
DKELKAKGKSALM	148	160	3	0	473.606	5	11	4.82903	5.2855	474.786	2.64536	1	0	0.428421	0.846983	1	1	0.0305839		7.32074e+07	6.31624e+08	2.07842e+09	3.39582e+09	2.79614e+09	1.58055e+09	6.6479e+08	2.34681e+08	7.98543e+07	2.92059e+07	1.14559e+07	3.93148e+06	647118	167745	6.03189e+06	0	0
DKELKAKGKSALM	148	160	4	0	355.456	5	11	4.82903	5.2855	356.349	2.67895	1	0	0.442677	0.846983	1	1	0.0313727		8.45249e+06	9.90164e+07	3.5188e+08	5.73411e+08	4.8699e+08	2.66322e+08	1.11676e+08	3.6958e+07	9.88004e+06	2.31851e+06	988693	84062	0	18748.9	46558.8	7.86875e+06	0
DKELKAKGKSALMF	148	161	2	0	783.44	6	12	7.7498	8.01498	785.396	2.90856	1	0	0.43726	0.171996	1	0	0.0562489		720706	2.84966e+07	1.11993e+08	2.06862e+08	2.13365e+08	1.48172e+08	7.70303e+07	3.06962e+07	5.22099e+06	1.72807e+06	326203	0	497847	0	152346	51340.9	148347	121219	0
DKELKAKGKSALMF	148	161	3	0	522.629	6	12	7.62182	8.06167	523.949	2.95604	0.6	0					0.0756978		4.63088e+06	6.15002e+07	2.0088e+08	4.06541e+08	4.43475e+08	2.95125e+08	1.55414e+08	6.03569e+07	1.90271e+07	4.94222e+06	1.37948e+06	305119	191401	0	174249	511396	68085.5	103319	841414
DKELKAKGKSALMF	148	161	4	0	392.223	6	12	7.65305	7.9994	393.203	2.91363	1	0	0.439231	0.458411	1	0	0.0675311		105102	5.57086e+06	3.14868e+07	6.38032e+07	6.68813e+07	4.57656e+07	2.37551e+07	5.35012e+06	1.12035e+06	403710	0	84116.2	98857.9	10997.9	64481.9	0	0	22059.4	145175
KELKAKGKSALM	149	160	2	0	652.392	5	10	4.73428	5.06378	653.89	2.16171	1	0	0.314878	0.398952	1	0	0.137851		1.74569e+06	2.78907e+07	7.86321e+07	9.49204e+07	5.42877e+07	2.49951e+07	6.42098e+06	2.15875e+06	60144.2	32554.5	161957	0	77136.6	0	0	75846.3
KELKAKGKSALM	149	160	3	0	435.264	5	10	4.7501	5.04818	436.257	2.14544	1	0	0.307282	0.288091	1	0	0.0605609		1.71467e+06	2.85379e+07	7.66042e+07	9.18353e+07	5.322e+07	2.22023e+07	7.32917e+06	2.1117e+06	136918	6181.11	0	0	106258	0	0	29858.2
KELKAKGKSALMF	149	161	3	0	484.287	5	11	7.65305	7.71553	485.92	3.95997	0.4	1					0.500947		0	85336.9	1.01262e+06	2.84766e+06	1.55841e+06	1.02236e+06	593601	80953.4	0	0	0	0	0	0	0	889793	0
MFNLQEPY	160	167	2	0	521.239	5	5	9.93423	10.0121	522.233	1.28092	0.4	0					0.539657		626114	2.79029e+06	509415	58245.5	490980	0	384156	0	0	0	170295
MFNLQEPYFTWPLIA	160	174	2	0	935.466	6	11	14.5132	15.3112	936.623	1.06025	1	0	-0.244438	2.05199		1	0.296065		1.00797e+08	3.97719e+08	4.00867e+08	2.53644e+08	1.21498e+08	4.53498e+07	1.51425e+07	6.95071e+06	4.007e+06	2.12263e+06	3.73177e+06	3.02145e+06	3.67511e+06	3.67974e+06	2.95451e+06	1.58891e+06	2.32319e+06	1.90949e+06
FNLQEPY	161	167	1	0	910.431	4	4	8.07723	9.26085	916.555	5.56763	0.4	1					1.85417		1.14931e+08	3.08534e+08	6.36314e+07	1.18143e+07	5.58076e+07	3.42442e+07	4.115e+08	1.92078e+09	5.35614e+08
FNLQEPY	161	167	2	0	455.719	4	4	8.23288	9.19855	457.579	3.16449	1	0	2.99953	2.64381	0	-6	0.858883		3.70197e+07	5.25563e+07	331820	3.63447e+06	3.01057e+08	9.9273e+07	1.62878e+07	4.06537e+06	3.35461e+06
FNLQEPYFTW	161	170	2	0	672.817	5	7					0
FNLQEPYFTWPLI	161	173	2	0	834.427	6	9	14.4196	15.0452	835.461	1.00006	1	0	-0.175652	1.44393		-2	0.245294		1.29106e+08	4.40949e+08	4.21466e+08	2.19052e+08	8.42232e+07	2.72718e+07	1.21459e+07	4.27845e+06	4.9254e+06	4.26561e+06	3.9762e+06	2.49933e+06	3.85965e+06	3.52993e+06	2.09343e+06	1.92293e+06
FNLQEPYFTWPLIA	161	174	1	0	1738.88	6	10	13.9507	14.7321	1740.68	0.686678	0.4	0					0.237456		2.98213e+07	1.82031e+08	1.79952e+08	8.45675e+07	9.95769e+06	583171	0	0	233622	0	326326	502664	386226	603666	0	973112	0
FNLQEPYFTWPLIA	161	174	2	0	869.946	6	10	13.9191	14.9512	870.938	0.877987	1	0	-0.284536	2.8783	1	-1	0.0272012		2.36636e+09	8.60957e+09	8.30001e+09	4.56346e+09	1.86615e+09	6.77507e+08	2.29564e+08	9.2463e+07	5.48606e+07	3.32387e+07	1.95277e+07	8.38293e+06	5.78003e+06	3.21424e+06	5.48624e+06	3.76303e+06	4.43101e+06
FNLQEPYFTWPLIA	161	174	3	0	580.299	6	10	14.1077	14.482	580.821	0.45596	1	0	-0.481595	0.557098	1	-2	0.196064		4.32685e+06	1.04012e+07	9.38392e+06	4.23404e+06	733059	33050.4	0	0	0	0	0	42325.7	0	0	0	0	0
FNLQEPYFTWPLIAA	161	175	2	0	905.464	6	11	13.7607	14.6384	906.62	1.16248	1	0	-0.201041	2.33329		-1	0.365748		1.14464e+08	3.99343e+08	4.13762e+08	2.34883e+08	1.09567e+08	3.68532e+07	1.70758e+07	6.53049e+06	6.15319e+06	5.95681e+06	4.7727e+06	4.26038e+06	2.53118e+06	3.35349e+06	2.34059e+06	3.45196e+06	3.23787e+06	2.77283e+06
FNLQEPYFTWPLIAADGGYAFKYENGKYDIKDVGVDNAGAKAGL	161	204	4	0	1207.35	10	40	12.5612	13.0531	1210.73	10.5656	0.4	0					0.141837		147435	0	102271	0	0	636903	1.02261e+06	1.20157e+07	1.21271e+07	3.71881e+07	3.4033e+07	6.68363e+07	4.95676e+07	8.48471e+07	4.35866e+07	6.71382e+07	2.49112e+07	4.30631e+07	1.14634e+07	1.88793e+07	3.40671e+06	1.06532e+07	690641	1.22692e+06	186193	2.2734e+06	0	242623	129222	1.1304e+06
NLQEPY	162	167	1	0	763.362	4	3	6.08392	6.42663	764.972	1.15983	0.4	0					0.998854		2.78694e+06	2.01742e+07	5.0045e+06	1.91953e+06	1.67442e+06	1.44018e+06	570117	108349
NLQEPYFTWPLI	162	173	2	0	760.893	5	8	13.8874	14.2012	762.12	1.49883	0.4	0					0.310636		1.52617e+07	6.30062e+07	4.87079e+07	2.50309e+07	6.41956e+06	2.94609e+06	2.18059e+06	2.96535e+06	2.69271e+06	3.21537e+06	1.12843e+06	2.09281e+06	1.90218e+06	1.59343e+06
NLQEPYFTWPLIA	162	174	1	0	1591.82	5	9	13.2735	13.8558	1593.51	0.702372	0.4	0					0.550633		8.54156e+06	5.29925e+07	4.64056e+07	1.87548e+07	2.98994e+06	131887	0	0	107888	119131	0	153687	206170	0	0
NLQEPYFTWPLIA	162	174	2	0	796.411	5	9	13.2578	14.1389	797.343	0.865813	1	0	-0.245301	2.34546	1	0	0.109519		4.96213e+08	1.80903e+09	1.57532e+09	8.07908e+08	3.07606e+08	9.80548e+07	3.06449e+07	1.23669e+07	8.05153e+06	3.07814e+06	2.1238e+06	2.41099e+06	968532	1.36125e+06	1.93561e+06
NLQEPYFTWPLIAADGGYA	162	180	2	0	1063.52	6	15	13.3049	13.7132	1065.55	2.7686	1	0	0.167338	0.67731		1	0.647312		499658	1.21242e+07	2.27998e+07	2.26381e+07	1.55131e+07	6.64214e+06	1.61766e+06	159169	104194	207438	781995	202258	906017	9820.57	1.18801e+06	366222	103415	94810.5	1.23345e+06	251857	2.40001e+06	539354
NLQEPYFTWPLIAADGGYAFKYENGKYDIKDVGVDNAGAKAGL	162	204	4	0	1170.58	9	39					-1
FTWPLIA	168	174	1	0	847.471	4	4	12.1844	13.0059	847.951	-0.0686076	1	0	-0.774587	2.13515	1	1	0.248406		8.49404e+08	3.0928e+08	9.05212e+07	2.24839e+07	2.09017e+06	1.04524e+06	4.7487e+06	1.23824e+06	479365
FTWPLIA	168	174	2	0	424.239	4	4	12.1687	12.9743	424.485	-0.0577143	1	0	-0.761871	2.07898	1	1	0.485536		9.70594e+07	4.79678e+07	9.50264e+06	242109	167598	0	749779	0	429822
AADGGYA	174	180	1	0	624.262	4	5	3.32895	3.7568	625.331	0.714534	1	0	-0.0272173	0.746003		-1	0.439339		1.59407e+07	2.20194e+07	1.06092e+07	2.77133e+06	77308.2	0	0	44603.7	94271.8	250673
AADGGYAF	174	181	1	0	771.331	4	6	7.8434	8.07723	772.31	0.517641	1	0	-0.291658	0.06137		-1	0.217592		1.93955e+07	2.40659e+07	1.29313e+07	1.97332e+06	359779	0	0	0	0	0	0
AADGGYAFKYENGKY	174	188	2	0	827.381	5	13	7.575	7.98382	834.16	12.5619	1	0	3.81749	0.678839	1	-8	0.268593		1.20024e+07	3.35955e+07	5.24189e+07	5.64059e+07	5.04281e+07	3.59301e+07	1.98639e+07	8.41265e+06	2.49539e+06	208509	1.20812e+07	1.36587e+08	5.10711e+08	9.7592e+08	1.10602e+09	8.44865e+08	4.97395e+08	2.32326e+08	1.05661e+08
AADGGYAFKYENGKY	174	188	3	0	551.923	5	13	7.52822	7.89022	556.554	12.8952	1	0	3.93721	0.513636	1	-8	0.100649		5.25085e+06	1.08636e+07	2.09136e+07	2.47398e+07	2.51248e+07	1.99628e+07	1.22767e+07	4.61446e+06	3.55199e+06	847564	1.02219e+07	1.29848e+08	4.80492e+08	9.03857e+08	1.09615e+09	8.08496e+08	4.70421e+08	2.24659e+08	1.00548e+08
AADGGYAFKYENGKYDIKDVGVDNAGAKAGL	174	204	3	0	1059.85	8	29	8.35753	8.5604	1063.09	7.82721	1	1	0.565777	-0.0479031	0	-5	0.208363		0	0	1.37189e+07	148471	1.4285e+06	1.09989e+07	8.0343e+06	1.33387e+07	2.36776e+07	2.64309e+07	2.79448e+07	3.10576e+07	2.09923e+07	1.46319e+07	1.43441e+07	5.31286e+06	1.4421e+06	3.91276e+06	318384	0	469299	0	112711	0	0	0	30540	0	0	17192.5
AADGGYAFKYENGKYDIKDVGVDNAGAKAGL	174	204	4	0	795.143	8	29	8.35753	8.49803	798.201	10.3472	1	0	0.971524	-0.267978	0	-4	0.546321		128807	0	0	414894	281969	0	2.51439e+06	1.5222e+06	7.98028e+06	7.3834e+06	1.22986e+07	9.50141e+06	9.1013e+06	5.59437e+06	3.33252e+06	866082	120050	354672	0	0	0	142440	0	171135	0	246503	0	0	0	363377
AADGGYAFKYENGKYDIKDVGVDNAGAKAGLTF	174	206	3	0	1142.56	8	31	9.2453	9.45178	1146.46	9.66291	0.6	0					0.359464		426200	7496.56	0	498174	0	0	4.00977e+06	8.84901e+06	2.04592e+07	2.72376e+07	3.20639e+07	3.4246e+07	3.79914e+07	1.88431e+07	1.83198e+07	1.49465e+07	977491	1.72507e+06	2.81828e+06	0	261391	12798.4	0	0	581119	0	258182	0	0	0
AADGGYAFKYENGKYDIKDVGVDNAGAKAGLTF	174	206	4	0	857.172	8	31					0
AADGGYAFKYENGKYDIKDVGVDNAGAKAGLTFL	174	207	3	0	1180.25	8	32					-1
ADGGYA	175	180	1	0	553.225	3	4	3.12257	3.7411	554.181	0.644933	1	0	0.0583558	1.41887		1	0.0842211		2.43324e+08	2.66741e+08	1.2017e+08	3.57612e+07	5.6927e+06	167035	0	307332
ADGGYAFKYENGKY	175	188	2	0	791.862	5	12	7.3257	7.89022	794.535	4.3885	1	0	1.01312	1.22826	1	-1	0.153982		525399	7.08625e+06	5.08038e+07	1.5853e+08	2.78916e+08	3.41393e+08	2.88878e+08	1.85113e+08	9.58279e+07	4.5139e+07	1.54583e+07	3.0314e+06	1.0771e+06	501425	154504	991547	80389.8	799299
ADGGYAFKYENGKY	175	188	3	0	528.244	5	12	7.3257	7.62182	530.022	4.37561	1	0	1.00811	0.281151	1	-1	0.0588802		99491.2	2.70411e+06	2.18442e+07	7.08377e+07	1.35437e+08	1.65081e+08	1.38593e+08	9.49013e+07	4.61586e+07	1.65989e+07	4.84692e+06	843128	932613	83814	0	126834	0	0
ADGGYAFKYENGKYDIKD	175	192	2	0	1027.48	6	16	7.51263	7.71553	1031.15	6.12103	1	0	1.09183	-0.0477855	1	-2	0.39944		0	0	0	2.73726e+06	1.06978e+07	1.782e+07	2.72508e+07	2.48623e+07	2.249e+07	1.49227e+07	7.53967e+06	2.428e+06	691006	293314	247735	0	0	0	204203	0	641384	1.14381e+06	2.07706e+06
ADGGYAFKYENGKYDIKD	175	192	3	0	685.322	6	16	7.4659	7.7498	687.548	5.44797	0.6	0					0.932127		2.43936e+07	207922	2.43693e+06	2.57661e+07	3.93215e+07	7.52335e+07	9.8774e+07	9.94961e+07	8.71041e+07	5.41987e+07	3.29278e+07	1.66387e+07	2.0974e+06	2.80434e+06	433130	494492	0	0	196280	213475	2.24379e+06	1.23769e+06	636317
ADGGYAFKYENGKYDIKDVGVDNAGAKAGL	175	204	3	0	1036.18	7	28	8.23288	8.84085	1039.65	8.57218	1	0	0.73502	1.38159	1	-2	0.172195		2.37761e+06	2.05309e+07	1.3661e+07	1.85834e+07	8.88961e+07	6.08019e+07	1.30296e+08	3.58107e+08	3.72074e+08	4.98968e+08	6.46855e+08	5.58299e+08	4.53873e+08	3.72249e+08	2.23173e+08	1.32302e+08	8.61563e+07	3.46586e+07	1.78e+07	1.64027e+07	2.54967e+06	3.74848e+06	5.3318e+06	2.26036e+06	960704	3.12705e+06	195971	6356.79	913369	162848
ADGGYAFKYENGKYDIKDVGVDNAGAKAGL	175	204	4	0	777.383	7	28	8.21732	8.35753	780.078	8.93958	1	0	0.796289	-0.268978	1	-1	0.0469839		0	0	0	0	420996	4.51325e+06	1.56675e+07	2.49066e+07	4.47349e+07	6.21944e+07	7.2395e+07	7.24097e+07	6.50935e+07	4.56211e+07	3.10141e+07	1.77463e+07	8.46998e+06	3.93815e+06	1.25293e+06	705708	198839	0	0	0	156267	0	110054	0	19398.8	0
ADGGYAFKYENGKYDIKDVGVDNAGAKAGL	175	204	5	0	622.108	7	28					-1
ADGGYAFKYENGKYDIKDVGVDNAGAKAGLTF	175	206	2	0	1677.82	8	30					-1
ADGGYAFKYENGKYDIKDVGVDNAGAKAGLTF	175	206	3	0	1118.88	8	30	9.15187	9.4986	1122.58	9.08319	1	0	0.719254	0.459764	1	0	0.116502		253247	0	225415	1.62247e+06	2.04889e+07	6.20883e+07	1.59194e+08	2.9098e+08	4.87328e+08	6.55683e+08	7.26052e+08	7.32877e+08	6.01539e+08	4.90833e+08	3.13257e+08	2.08184e+08	1.2469e+08	6.38705e+07	3.68416e+07	2.4066e+07	1.01022e+07	5.19812e+06	6.28004e+06	4.94253e+06	412951	1.68282e+06	2.11569e+06	400154	707286	514876
ADGGYAFKYENGKYDIKDVGVDNAGAKAGLTF	175	206	4	0	839.412	8	30	9.15187	9.56093	842.148	8.93367	1	0	0.695983	0.679722	1	0	0.181364		1.89309e+07	209886	2.74674e+07	5.08567e+06	8.96087e+07	8.11157e+07	3.15357e+08	3.79847e+08	7.46525e+08	8.04122e+08	1.08246e+09	8.93805e+08	8.73554e+08	6.09689e+08	4.73648e+08	2.68646e+08	1.98532e+08	9.86922e+07	6.72735e+07	3.77943e+07	2.93652e+07	1.43134e+07	1.37154e+07	9.48076e+06	7.96293e+06	1.15318e+06	6.78648e+06	1.94749e+06	8.51336e+06	475393
ADGGYAFKYENGKYDIKDVGVDNAGAKAGLTF	175	206	5	0	671.731	8	30					-1
ADGGYAFKYENGKYDIKDVGVDNAGAKAGLTFL	175	207	3	0	1156.58	8	31	9.85638	10.5576	1160.2	8.80192	0.6	0					0.180283		2.70455e+06	718965	529304	1.23857e+07	8.01541e+06	3.87367e+07	1.5655e+08	2.31241e+08	3.85585e+08	5.49228e+08	6.06667e+08	5.89429e+08	5.10023e+08	3.88187e+08	2.62584e+08	1.87774e+08	9.40062e+07	5.0042e+07	2.47009e+07	7.10253e+06	8.33527e+06	3.50759e+06	3.35664e+06	2.01918e+06	475608	1.13165e+06	1.16499e+06	643960	1.25087e+06	2.42264e+06
ADGGYAFKYENGKYDIKDVGVDNAGAKAGLTFL	175	207	4	0	867.683	8	31	9.85638	10.3235	870.43	8.9049	0.6	0					0.0467444		256296	333224	1.13517e+06	4.14172e+06	1.62332e+07	5.90417e+07	1.47863e+08	2.85415e+08	4.49294e+08	5.9666e+08	6.78954e+08	6.89879e+08	5.96947e+08	4.56828e+08	3.08766e+08	2.11994e+08	1.16609e+08	7.14137e+07	3.78965e+07	2.13708e+07	1.21969e+07	8.00774e+06	5.88126e+06	5.85546e+06	3.02256e+06	1.53825e+06	430458	2.08893e+06	1.25841e+06	163538
ADGGYAFKYENGKYDIKDVGVDNAGAKAGLTFL	175	207	5	0	694.348	8	31					-1
DGGYAFKYENGKY	176	188	2	0	756.344	5	11					-1
DGGYAFKYENGKYDIKDVGVDNAGAKAGL	176	204	3	0	1012.5	7	27	8.49803	8.5448	1015.73	7.91367	0.6	0					0.217679		0	0	0	0	0	0	0	1.37375e+06	1.98218e+06	2.74412e+06	2.46051e+06	1.88068e+06	1.28746e+06	383094	278506	0	0	0	0	0	0	0	0	0	0	0	0	0	0	0
DGGYAFKYENGKYDIKDVGVDNAGAKAGL	176	204	4	0	759.624	7	27					-1
DGGYAFKYENGKYDIKDVGVDNAGAKAGLTF	176	206	4	0	821.653	8	29					-1
DGGYAFKYENGKYDIKDVGVDNAGAKAGLTFL	176	207	3	0	1132.9	8	30					-1
YAFKYENGKYDIKDVGVDNAGAKAGL	179	204	3	0	936.14	7	24	8.71633	9.02743	940.938	12.7149	0.6	0					0.114728		801489	410055	831399	0	238982	472944	240545	322956	2.00706e+06	1.54478e+07	6.80742e+07	2.34608e+08	6.7832e+08	1.46551e+09	2.29233e+09	2.44365e+09	1.66263e+09	1.70699e+08	0	0	0	0	0	686271	0	0	390879	0	335872	1154.9
AFKYENGKYDIKD	180	192	2	0	795.894	5	11	6.14098	6.33312	802.198	11.6514	0.4	0					0.137624		0	0	0	153761	0	334984	89317.5	62749.8	0	830988	556001	1.0115e+07	1.95759e+07	1.99225e+07	1.22122e+07	3.22329e+06	178659
AFKYENGKYDIKD	180	192	3	0	530.931	5	11	7.41918	7.48147	531.251	0.000851963	1	0	-0.694137	-0.543984	-1	-3	0.366394		4.97602e+06	3.66607e+06	945071	256198	151405	0	0	0	0	0	0	0	169506	0	0	52430.5	0
AFKYENGKYDIKDVGVDNAGAKAGL	180	204	3	0	881.785	7	23	7.73422	7.96823	885.201	8.677	0.4	1					0.236714		3.58695e+06	536714	498868	413297	4.26228e+06	1.57297e+07	3.81444e+07	6.18093e+07	8.43087e+07	9.49124e+07	8.888e+07	9.74017e+07	4.75535e+07	2.77198e+07	7.39062e+07	5.33051e+06	1.57007e+06	2.39656e+07	160537	251334	9.47648e+06	0	0	721372	0	0	3745.07	6069.38	0	165127
AFKYENGKYDIKDVGVDNAGAKAGL	180	204	4	0	661.591	7	23	7.71553	7.95263	663.967	7.93551	1	0	0.916531	0.0728972	1	-2	0.124996		1.21721e+06	243998	2312.87	1.22422e+06	941726	4.95368e+06	1.12915e+07	2.40822e+07	3.08479e+07	3.47142e+07	3.02726e+07	2.91845e+07	1.74963e+07	1.13011e+07	3.55422e+06	3.84155e+06	419185	100059	0	171796	91290.9	0	125229	458068	0	141424	8056.69	20830.1	230620	172304
AFKYENGKYDIKDVGVDNAGAKAGLTF	180	206	4	0	723.62	7	25	8.88748	9.19855	726.014	7.8447	0.6	0					0.46157		267505	38619	18070.9	1.04284e+06	3.34147e+06	1.75332e+07	4.31865e+07	6.65318e+07	1.07188e+08	1.12763e+08	1.10832e+08	7.82492e+07	5.99686e+07	3.0355e+07	1.51255e+07	4.54614e+06	2.11294e+06	1.61113e+06	0	1.17904e+06	0	614162	226876	766568	0	67148.6	526521	568633	535929	784127
AFKYENGKYDIKDVGVDNAGAKAGLTFL	180	207	3	0	1002.19	7	26	9.60763	9.9031	1005.42	7.91128	0.6	0					0.136821		1.1486e+06	1.51377e+06	0	0	2.72598e+06	1.63241e+07	3.90675e+07	7.96422e+07	1.00264e+08	1.20362e+08	1.25029e+08	8.68783e+07	6.22934e+07	5.62306e+07	1.9523e+07	7.26712e+06	4.56042e+06	699146	215168	22443.1	27717.7	53534.8	0	247929	230053	34484.3	0	0	0	639401
AFKYENGKYDIKDVGVDNAGAKAGLTFL	180	207	4	0	751.891	7	26	9.73198	9.87197	754.119	7.10873	0.6	1					0.12552		2.85088e+06	2.05271e+06	1.72909e+07	0	3.71228e+06	7.22591e+06	1.91452e+07	2.75608e+07	3.98946e+07	4.15098e+07	3.06707e+07	3.25154e+07	2.40191e+07	1.56245e+07	6.28026e+06	3.60593e+06	1.73059e+06	405847	1.08692e+06	0	0	109967	353380	0	101572	0	0	0	0	0
FKYENGKY	181	188	1	0	1048.51	4	6	5.95948	6.06835	1052.36	3.21035	0.4	0					0.381166		0	0	498092	5.10694e+06	7.10403e+06	2.54917e+06	501331	0	0	0	0
FKYENGKY	181	188	2	0	524.759	4	6	5.77283	6.33312	526.741	3.32194	1	0	1.89072	1.21332	1	-2	0.0894224		667162	1.63906e+07	1.03122e+08	2.24574e+08	2.78983e+08	2.04111e+08	8.43939e+07	1.59368e+07	317634	2.59865e+06	0
FKYENGKYDIKD	181	192	2	0	760.375	5	10	6.48903	6.50463	762.283	2.89948	1	1	0.659371	-0.708717	0	-2	0.200819		3.12923e+06	2.93842e+06	3.13853e+06	2.67697e+06	2.72882e+06	4.28844e+06	4.03561e+06	2.56107e+06	1.04241e+06	152451	0	0	0	0	0	0
FKYENGKYDIKD	181	192	3	0	507.252	5	10	6.20843	6.42663	507.826	0.803341	1	0	-0.319391	0.00620414	0	-4	0.299691		6.55101e+07	1.35154e+08	1.04686e+08	1.64188e+07	3.25158e+07	1.5037e+07	0	4.28047e+06	1.38993e+06	0	4237.75	76575.7	31907.8	116536	22940.6	6233.9
FKYENGKYDIKDVGVDNAGAKAGL	181	204	2	0	1286.66	7	22	7.65305	7.87462	1290.73	6.62427	1	0	0.711459	0.0180842	1	-4	0.454352		3.59328e+06	2.23893e+06	2.62236e+06	3.96438e+06	7.40898e+06	7.66408e+06	1.36472e+07	1.78053e+07	2.25011e+07	2.45369e+07	2.08831e+07	1.47725e+07	9.14589e+06	3.56109e+06	1.03214e+06	203242	21637.9	154164	8985.22	0	0	0	133418	304204	161641	137472	483173	104241	0	0
FKYENGKYDIKDVGVDNAGAKAGL	181	204	3	0	858.106	7	22	7.5906	7.8434	860.848	6.69362	1	0	0.726176	0.128298	1	-4	0.439345		0	1.89075e+06	5.81567e+07	7.33209e+07	1.24921e+08	1.18408e+08	1.30089e+08	1.73176e+08	2.10041e+08	2.28074e+08	2.11112e+08	1.64624e+08	1.10046e+08	6.32193e+07	3.16776e+07	1.94963e+07	6.29576e+06	4.04711e+06	1.58565e+06	351216	196101	0	95179.2	180695	1825.96	92612.3	0	0	199.305	449.631
FKYENGKYDIKDVGVDNAGAKAGL	181	204	4	0	643.831	7	22	7.68428	7.8278	645.912	6.7936	1	0	0.747397	-0.257333	1	-4	0.195714		2.54724e+06	8.05099e+06	1.21852e+07	2.68989e+07	1.98427e+07	2.37243e+07	3.65309e+07	4.27215e+07	5.57431e+07	6.22751e+07	5.41522e+07	4.33458e+07	2.95457e+07	1.59689e+07	1.20403e+07	4.0149e+06	1.40264e+06	594520	6.31393e+06	73875.8	0	0	175358	0	0	0	0	0	0	444.389
FKYENGKYDIKDVGVDNAGAKAGLTF	181	206	2	0	1410.71	7	24	8.94967	8.99633	1415	6.87353	1	1	0.642789	-0.599091		-3	0.940094		1.14158e+06	1.5952e+06	740127	0	0	2.68117e+06	2.94078e+06	5.3689e+06	7.33284e+06	6.1578e+06	5.54837e+06	3.8358e+06	3.37898e+06	1.03334e+06	0	0	0	0	367617	0	0	0	0	0	272143	0	623747	0	0	0
FKYENGKYDIKDVGVDNAGAKAGLTFL	181	207	3	0	978.506	7	25	9.54535	10.1677	981.09	5.9866	1	1	0.423643	1.43234	1	-6	0.403499		5.22057e+07	4.54152e+07	1.3311e+08	2.46581e+08	2.59966e+08	2.18875e+08	2.36637e+08	2.98168e+08	3.68643e+08	4.00351e+08	3.68597e+08	2.93847e+08	1.95748e+08	1.18048e+08	6.40628e+07	3.1421e+07	7.8139e+06	4.57272e+06	5.82181e+06	497680	1.18404e+06	1.3966e+06	521713	0	650338	200131	0	2.17121e+06	176138	408326
FKYENGKYDIKDVGVDNAGAKAGLTFL	181	207	4	0	734.132	7	25	9.60763	10.0744	735.919	5.38288	1	1	0.310884	0.883153	1	-7	0.288856		1.00451e+07	5.39331e+07	1.33773e+08	2.08186e+08	1.60504e+08	1.16765e+08	1.21609e+08	1.5674e+08	1.96137e+08	2.08507e+08	1.90073e+08	1.43426e+08	1.04103e+08	4.8429e+07	2.9947e+07	1.79666e+06	5.74337e+06	1.02808e+06	968995	571470	379040	1.17515e+06	92077.5	256857	122023	359834	118193	340543	144574	1.29673e+06
KYENGKYDIKD	182	192	2	0	686.841	5	9	5.39818	5.52337	691.038	7.58426	1	0	3.24034	-0.322027		-10	0.258664		0	0	0	594549	0	251612	1.67405e+06	4.48719e+06	4.64235e+06	4.94518e+06	2.69791e+06	1.71607e+06	571884	223834	70448.9
KYENGKYDIKDVGVDNAGAKAGL	182	204	2	0	1213.12	7	21	7.10415	7.2133	1217.15	6.63902	1	0	0.781688	-0.378604	1	-3	0.414195		0	0	152027	543823	478330	2.71462e+06	3.70034e+06	6.06893e+06	7.57136e+06	5.92841e+06	4.37605e+06	436821	0	159775	118215	152829	0	168814	0	0	0	0	0	0	151652	327084	0	0	0
KYENGKYDIKDVGVDNAGAKAGL	182	204	3	0	809.083	7	21	6.99487	7.31012	812.109	7.65234	1	0	1.007	0.348668	1	-7	0.241925		0	1.12024e+06	594590	3.35828e+06	1.69281e+07	3.56949e+07	6.56259e+07	8.59268e+07	9.02187e+07	8.3409e+07	6.60493e+07	4.3696e+07	2.35902e+07	1.0769e+07	4.41776e+06	1.87578e+06	1.64357e+06	263718	7715.71	120689	119108	4663.7	177117	0	925413	0	38459.9	2.2504e+07	16229.8
KYENGKYDIKDVGVDNAGAKAGL	182	204	4	0	607.064	7	21	7.05732	7.23223	609.175	7.01706	1	0	0.865744	-0.146531	1	-3	0.0825246		0	0	170301	181044	1.27803e+06	7.25572e+06	1.20718e+07	1.78928e+07	2.00459e+07	1.89901e+07	1.56745e+07	7.13192e+06	4.19353e+06	2.85896e+06	537373	260009	244939	92606.7	0	0	0	66928.7	0	0	0	199135	0	0	0
KYENGKYDIKDVGVDNAGAKAGLTF	182	206	3	0	891.789	7	23	7.859	7.98382	897.32	15.009	1	0	2.35256	-0.323321	-1	-12	0.140384		173825	586929	383218	190265	0	463596	0	0	166930	144092	0	122781	298776	9.11337e+06	5.07317e+07	1.24874e+08	2.01168e+08	2.05084e+08	1.54577e+08	4.06938e+07	0	5.79418e+06	2.26805e+06	773307	192180	0	142529	0	0	0
KYENGKYDIKDVGVDNAGAKAGLTF	182	206	4	0	669.093	7	23	9.46738	9.63872	670.506	4.06471	1	1	0.1307	-0.159176	-1	-7	0.283777		629453	5.25848e+06	1.87493e+07	2.3718e+07	2.54126e+07	2.18583e+07	1.46708e+07	1.22012e+07	8.48259e+06	6.52079e+06	4.52702e+06	959973	854036	931027	435089	502282	367428	4.60929e+06	461308	800841	0	510707	0	16079	105329	474549	1767.28	87590	30156.1	125356
KYENGKYDIKDVGVDNAGAKAGLTFL	182	207	3	0	929.483	7	24	9.27642	9.4986	932.26	6.66892	0.6	0					0.356149		2.29701e+06	3.27888e+06	6.87617e+06	2.33008e+07	2.9778e+07	5.01182e+07	8.38153e+07	1.0757e+08	1.2359e+08	1.22202e+08	8.7802e+07	5.86761e+07	4.14379e+07	2.00678e+07	8.17403e+06	4.52263e+06	475658	720689	818301	190413	201142	171207	0	738344	191353	565026	4.86379e+06	0	231530	285368
KYENGKYDIKDVGVDNAGAKAGLTFL	182	207	4	0	697.364	7	24	9.34233	9.48298	699.487	6.83008	1	0	0.634336	-0.267449	1	-5	0.0498526		0	0	188382	1.58308e+06	6.88695e+06	1.73582e+07	2.80178e+07	4.37755e+07	5.20757e+07	4.15587e+07	3.18775e+07	2.23251e+07	1.48549e+07	5.59021e+06	1.72616e+06	930036	260344	175706	0	0	118030	0	0	15051.8	325915	221440	136470	0	557286	0
DIKDVGVDNAGAKAGL	189	204	2	0	771.91	5	14	6.7575	7.0105	774.646	4.59222	1	1	0.837123	0.129004	1	-1	0.859463		22198.7	4.97401e+06	1.70248e+07	4.45997e+07	4.35262e+07	4.28979e+07	2.59441e+07	1.99368e+07	5.20205e+06	4.10489e+06	197819	349285	94868.8	122685	0	919317	6.78677e+06	6.36896e+06	2.83333e+06	415677
DIKDVGVDNAGAKAGL	189	204	3	0	514.942	5	14	6.47342	6.72633	516.532	3.88687	1	0	0.60187	0.12871	1	1	0.0598289		203570	5.19498e+06	3.25892e+07	7.26797e+07	1.02486e+08	1.0265e+08	7.62095e+07	3.81491e+07	1.7074e+07	3.7711e+06	1.0503e+06	186601	64506.2	965102	47067.6	0	1.72327e+06	20847.7	0	0
DIKDVGVDNAGAKAGLTF	189	206	2	0	895.968	6	16	8.24847	8.59162	898.316	3.64917	0.6	0					0.110805		1.05439e+06	6.44e+07	1.25219e+08	3.10338e+08	3.50135e+08	3.45017e+08	2.49037e+08	1.59228e+08	7.76524e+07	3.58177e+07	1.31753e+07	4.09321e+06	1.18294e+06	467549	0	290413	0	0	0	0	0	0	0
DIKDVGVDNAGAKAGLTF	189	206	3	0	597.648	6	16	8.43563	8.84085	599.225	3.68549	0.6	0					0.0762554		0	1.95895e+07	9.24706e+07	1.90788e+08	2.49687e+08	2.41254e+08	1.69531e+08	1.02394e+08	4.70932e+07	2.1208e+07	5.19525e+06	2.03842e+06	168880	138674	250689	0	11110.3	121487	38635.4	156536	573510	234214	0
DIKDVGVDNAGAKAGLTFL	189	207	2	0	952.51	6	17					-1
DIKDVGVDNAGAKAGLTFL	189	207	3	0	635.342	6	17					-1
VGVDNAGAKAGLTF	193	206	2	0	660.351	5	12	8.0461	8.74748	662.25	3.02437	0.6	0					0.297381		1.82757e+06	4.32866e+07	1.51237e+08	2.47922e+08	2.37346e+08	1.59307e+08	8.37773e+07	2.71402e+07	5.20739e+06	566733	252998	1.98325e+06	577590	0	490675	114745	329869	1.32567e+06
VGVDNAGAKAGLTFL	193	207	2	0	716.893	5	13	9.68537	10.2455	718.881	3.12822	0.6	0					0.226766		4.72216e+06	2.19383e+06	1.11336e+08	1.21996e+08	1.63227e+08	1.01801e+08	5.20732e+07	1.88099e+07	4.51759e+06	1.27244e+06	1.24891e+06	2.54037e+06	0	858053	266773	586248	339028	288536	706315
NAGAKAGLTFL	197	207	2	0	531.801	4	9					-1
LVDLIKNKHMNA	207	218	2	0	698.392	5	10	6.67627	6.91682	699.563	1.45108	0.6	0					0.172455		1.16607e+07	4.46608e+07	7.53621e+07	5.63756e+07	2.93427e+07	8.3796e+06	263445	0	150195	0	20419.3	0	0	0	68528.2	0
LVDLIKNKHMNA	207	218	3	0	465.931	5	10	6.6952	7.13537	466.731	1.5109	0.6	0					0.130837		6.76326e+06	5.9313e+07	9.84379e+07	7.55673e+07	3.37654e+07	1.00558e+07	1.20488e+06	256186	0	19332.4	166008	0	0	228936	124096	0
LVDLIKNKHMNADTD	207	221	2	0	863.943	6	13	6.50463	6.91682	865.628	2.30146	1	0	0.13214	0.690719	1	1	0.239643		452296	1.5809e+07	5.23844e+07	6.88081e+07	5.54487e+07	2.96657e+07	7.96337e+06	1.48058e+06	96032	178770	302284	106371	130263	228674	552893	360583	0	151953	118026	140467
LVDLIKNKHMNADTD	207	221	3	0	576.298	6	13	6.58265	6.94803	577.386	2.19519	0.6	0					0.131934		1.33203e+07	2.26263e+07	6.05972e+07	1.12176e+08	5.59639e+07	3.01581e+07	2.55343e+07	3.5342e+06	701162	787266	652.712	94406.7	74487.3	0	0	693059	4441.41	102841	96204	0
LVDLIKNKHMNADTDY	207	222	2	0	945.475	6	14	7.35687	7.87462	947.583	3.03658	1	0	0.318275	1.06324	1	1	0.569121		1.39509e+07	1.06516e+08	2.92249e+08	5.02381e+08	5.12854e+08	3.91844e+08	2.14914e+08	1.03992e+08	3.81586e+07	1.34643e+07	1.48447e+07	1.70629e+07	2.00889e+07	8.02272e+06	2.93642e+06	724063	373662	853869	1.72559e+06	783743	1.70285e+06
LVDLIKNKHMNADTDY	207	222	3	0	630.652	6	14	7.4036	7.87462	632.089	3.13266	1	0	0.350323	0.898327	1	1	0.14932		8.93997e+06	1.23307e+08	4.14744e+08	7.54167e+08	8.67838e+08	6.61881e+08	3.6894e+08	1.67297e+08	6.72042e+07	2.51014e+07	1.89684e+07	2.75141e+07	2.21086e+07	1.26608e+07	5.89767e+06	3.29932e+06	1.30466e+06	1.54727e+06	592427	94617.5	94652.1
LVDLIKNKHMNADTDY	207	222	4	0	473.241	6	14					-1
LVDLIKNKHMNADTDYSIA	207	225	3	0	721.037	6	17	7.95263	8.42003	723.383	5.70352	0.6	0					0.405967		192002	0	1.23166e+07	4.6917e+07	8.78528e+07	1.31063e+08	1.2495e+08	8.54456e+07	4.46334e+07	1.52263e+07	4.08177e+06	974248	122076	3.26698e+06	150742	434993	1.17756e+07	322829	130259	2.82056e+07	940040	231984	2.16912e+07	0
LVDLIKNKHMNADTDYSIAE	207	226	2	0	1145.57	7	18	7.79658	8.12393	1148.39	4.22706	1	0	0.402037	0.391365	1	-4	0.206632		185249	0	8.41548e+06	4.03363e+07	8.41722e+07	1.14243e+08	1.063e+08	7.85702e+07	3.70411e+07	1.28905e+07	1.65552e+06	627546	598945	0	1.38321e+06	656946	210210	0	410132	0	0	755726	450145	56598.3	0	164779
LVDLIKNKHMNADTDYSIAE	207	226	3	0	764.051	7	18	7.781	7.89022	766.039	4.55258	1	0	0.48648	-0.378369	1	-4	0.148172		390988	543548	1.14179e+07	3.80371e+07	5.36423e+07	1.15238e+08	1.17422e+08	7.73192e+07	4.8994e+07	2.48741e+07	7.55248e+06	3.55208e+06	551437	210823	0	90050.1	2.76988e+06	116079	281208	1.01924e+06	0	0	407387	0	0	112782
LVDLIKNKHMNADTDYSIAE	207	226	4	0	573.29	7	18	7.8434	8.06167	574.716	4.28977	1	0	0.418304	0.00643939	1	-4	0.0836577		261634	0	1.6754e+06	9.66555e+06	2.52086e+07	3.26069e+07	3.14334e+07	2.37444e+07	1.21211e+07	3.67889e+06	889101	186718	0	0	0	0	280019	133145	0	68134.9	139561	92582.4	0	0	152117	0
LVDLIKNKHMNADTDYSIAEAA	207	228	3	0	811.409	7	20	8.576	8.87195	814.612	8.11507	0.6	0					0.101796		0	625915	1.37685e+06	1.34365e+07	6.11334e+07	1.62912e+08	3.5254e+08	6.16525e+08	8.57382e+08	9.90147e+08	9.71934e+08	8.07909e+08	5.45526e+08	3.26346e+08	1.78412e+08	8.62844e+07	3.92129e+07	2.10027e+07	1.52572e+07	4.3158e+06	922691	3.14974e+06	219297	402834	0	0	0	0
LVDLIKNKHMNADTDYSIAEAAF	207	229	3	0	860.432	7	21					0
VDLIKNKHMNA	208	218	2	0	641.85	5	9	5.35128	5.67952	643.032	1.5462	1	0	0.107696	0.394482	1	-2	0.0658108		3.19332e+07	1.48708e+08	2.54265e+08	1.75836e+08	8.45263e+07	2.93537e+07	9.16343e+06	426195	49887.1	0	0	0	0	54995.6	0
VDLIKNKHMNA	208	218	3	0	428.236	5	9	5.38253	5.67952	429.15	1.92513	1	0	0.304292	0.284209	1	-2	0.151559		2.03632e+07	9.58129e+07	1.59983e+08	1.1304e+08	4.89428e+07	1.73749e+07	4.04385e+06	449464	139111	2.65122e+07	0	44139.6	2.59081e+06	0	0
VDLIKNKHMNADTDY	208	222	2	0	888.933	6	13	6.42663	6.91682	891.052	3.13329	1	0	0.430918	0.965961	1	-4	0.0868589		1.68082e+07	1.56103e+08	5.67857e+08	1.02081e+09	1.18869e+09	7.85932e+08	4.65736e+08	2.00745e+08	7.68844e+07	2.73112e+07	1.42288e+07	1.36487e+07	1.15322e+07	6.77203e+06	1.49488e+06	1.27958e+06	6809.14	1.56776e+07	0	2.54516e+07
VDLIKNKHMNADTDY	208	222	3	0	592.958	6	13	6.55143	6.80428	594.292	2.89885	1	0	0.346711	0.128475	1	-4	0.0181896		1.89657e+07	1.6949e+08	5.94223e+08	1.1064e+09	1.16043e+09	8.5193e+08	4.60864e+08	1.96714e+08	7.78022e+07	2.62025e+07	0	2.27861e+06	588530	0	0	0	687.516	0	19960.5	27103
VDLIKNKHMNADTDY	208	222	4	0	444.97	6	13	6.44223	6.80428	445.946	2.79825	1	0	0.31058	0.513812	1	-4	0.105823		140230	5.33678e+06	2.08028e+07	3.7598e+07	4.31898e+07	2.95213e+07	1.66796e+07	4.1481e+06	448108	199681	0	0	0	0	0	0	0	7379.12	0	0
VDLIKNKHMNADTDYS	208	223	3	0	621.968	6	14	6.03723	6.27078	623.505	3.46141	0.6	0					0.169674		0	899044	5.52356e+06	2.26489e+07	3.66077e+07	3.16944e+07	1.80727e+07	8.48295e+06	1.71928e+06	0	0	0	0	102051	0	0	128893	0	0	584776	0
VDLIKNKHMNADTDYSI	208	224	3	0	659.663	6	15	7.05732	7.11977	662.017	5.84011	0.6	1					0.091041		0	0	460469	2.85471e+06	5.33478e+06	5.78738e+06	5.7305e+06	7.27633e+06	1.05104e+07	6.6712e+06	1.10371e+06	2.3884e+06	0	0	1.13812e+06	145501	304365	0	0	0	0	0
VDLIKNKHMNADTDYSIA	208	225	2	0	1024.51	6	16	7.11977	7.5594	1027.6	4.90929	1	0	0.7382	0.787583	0	-6	0.278033		159858	1.1703e+06	1.52236e+07	5.00451e+07	1.07886e+08	1.42094e+08	1.2957e+08	8.95021e+07	4.67429e+07	1.75201e+07	5.15181e+06	729670	1.35319e+06	2.99253e+06	1.28782e+07	1.19865e+07	1.26394e+07	1.69288e+06	1.35661e+06	0	557092	0	112584
VDLIKNKHMNADTDYSIA	208	225	3	0	683.342	6	16	7.10415	7.62182	685.739	5.9281	1	1	1.03552	1.06294	1	-6	0.248595		0	3.28447e+06	3.03358e+07	6.04098e+07	2.21721e+08	3.02862e+08	2.72706e+08	1.83904e+08	9.85712e+07	4.45878e+07	1.36617e+07	5.75202e+06	1.45806e+07	3.03491e+07	5.57098e+07	6.40233e+07	4.62093e+07	2.36856e+07	9.27777e+06	905649	278357	770137	189182
VDLIKNKHMNADTDYSIAE	208	226	2	0	1089.03	6	17	7.05732	7.41918	1092.35	5.31215	1	0	0.764578	0.513165	-3	-8	1.38969		0	1.88425e+06	2.75795e+07	9.86623e+07	2.51499e+08	3.68341e+08	3.80105e+08	2.76232e+08	1.50019e+08	6.04183e+07	2.07554e+07	3.87203e+06	624018	3.23501e+06	2.51865e+07	3.76626e+07	3.89823e+07	2.46565e+07	1.60533e+07	4.23385e+06	2.11146e+06	1.07435e+06	148934	468856
VDLIKNKHMNADTDYSIAE	208	226	3	0	726.356	6	17	7.92145	8.19138	732.389	16.7659	0.6	0					0.034167		0	15433.1	0	0	21412.8	1.07886e+06	2.41019e+06	317025	362811	174930	487841	2.91814e+07	9.85194e+07	1.4835e+08	1.73985e+08	3.6688e+08	9.70884e+08	1.80909e+09	2.10122e+09	1.73095e+09	1.11568e+09	5.59528e+08	2.49638e+08	9.85048e+07
VDLIKNKHMNADTDYSIAE	208	226	4	0	545.019	6	17	7.92145	8.0513	549.611	17.0336	1	0	3.98407	-0.305559	-1	-17	0.0779959		314609	0	121595	172040	0	686667	0	235220	0	0	0	192333	589957	557122	2.11417e+06	1.18365e+07	4.51098e+07	9.03492e+07	1.12311e+08	9.59816e+07	6.19624e+07	3.28059e+07	1.02875e+07	3.77013e+06
VDLIKNKHMNADTDYSIAEA	208	227	3	0	750.035	7	18					0
VDLIKNKHMNADTDYSIAEAA	208	228	2	0	1160.07	7	19	7.45033	7.73422	1163.03	4.50655	0.6	0					0.320083		0	0	524125	1.34542e+07	2.68251e+07	4.03068e+07	3.916e+07	2.98341e+07	1.45057e+07	7.08425e+06	500019	1.43004e+06	0	1.13936e+06	0	0	0	712777	506.953	168386	0	586004	205197	0	0	0	0
VDLIKNKHMNADTDYSIAEAA	208	228	3	0	773.714	7	19	7.4036	7.8278	775.647	4.37787	0.6	0					0.147457		0	726964	1.34909e+07	5.50084e+07	1.23038e+08	1.71804e+08	1.67167e+08	1.17831e+08	7.5695e+07	3.07271e+07	8.90653e+06	3.60278e+06	213710	361647	2.14748e+06	0	0	1.06541e+06	0	0	251160	104421	115173	110206	114460	309933	111692
VDLIKNKHMNADTDYSIAEAAF	208	229	3	0	822.737	7	20	10.1832	10.3703	829.246	17.9999	0.6	0					0.165477		348758	2054.95	148675	599666	12892	43369.2	22406.5	143807	179766	0	1.81143e+06	151482	242231	91633	583681	2.50415e+06	1.28068e+07	3.24721e+07	4.74123e+07	6.30598e+07	6.19321e+07	4.99834e+07	2.98878e+07	1.49076e+07	3.37898e+06	1.79206e+06	541541	144285
VDLIKNKHMNADTDYSIAEAAFNKGETA	208	235	4	0	767.376	8	26					-1
VDLIKNKHMNADTDYSIAEAAFNKGETAM	208	236	3	0	1066.51	8	27	9.80972	10.4328	1073.64	19.3846	0.6	0					0.16729		363246	221900	359066	1.8051e+06	4.95734e+06	1.01699e+07	9.56737e+06	7.25785e+06	4.02574e+06	2.01254e+06	1.91775e+06	2.03537e+06	1.12949e+06	3.98145e+06	4.85308e+06	1.95833e+07	1.31211e+08	2.9523e+08	5.70232e+08	9.03403e+08	1.1363e+09	1.22746e+09	1.12151e+09	9.09878e+08	6.50742e+08	3.91688e+08	2.0978e+08	1.36441e+08	4.62767e+07	2.20639e+07
LIKNKHMNA	210	218	2	0	534.803	5	7	3.59922	4.05465	535.9	1.50045	1	0	0.306378	0.843337	1	1	0.082557		1.60584e+07	8.66186e+07	1.36909e+08	8.7968e+07	3.36548e+07	9.08991e+06	1.18134e+06	64148.1	26313.6	48654.9	0	28422.8	0
LIKNKHMNA	210	218	3	0	356.871	5	7	3.59922	3.85083	357.598	1.48626	1	0	0.296912	0.124123	1	1	0.0522761		4.52422e+06	2.7749e+07	4.69263e+07	2.90484e+07	9.9793e+06	2.31548e+06	60587.9	170887	0	0	84817.1	0	0
LIKNKHMNADTD	210	221	2	0	700.354	5	10	3.55132	3.96048	701.941	2.30764	1	0	0.383019	0.680074	1	0	0.0939309		2.81779e+06	3.87737e+07	9.63685e+07	1.20954e+08	8.73693e+07	4.50442e+07	1.64315e+07	4.32109e+06	651674	66318.9	0	12135.4	22582.1	35751.6	38603.3	119278
LIKNKHMNADTD	210	221	3	0	467.238	5	10	3.56758	3.69393	468.29	2.2883	1	0	0.373991	-0.31791	1	0	0.0264964		1.1599e+06	1.06112e+07	2.66618e+07	3.44655e+07	2.54844e+07	1.25423e+07	4.58707e+06	743979	57728.1	60271.1	0	0	32088.3	0	0	0
LIKNKHMNADTDY	210	222	2	0	781.885	6	11	5.1295	5.58595	783.847	2.94027	1	0	0.553605	0.846925		0	0.0452675		2.07749e+07	1.86645e+08	6.2839e+08	1.10306e+09	1.20133e+09	7.96509e+08	4.27958e+08	1.7711e+08	6.3819e+07	2.11338e+07	4.78078e+06	323192	118968	0	0	0	64295.1	107530
LIKNKHMNADTDYSIA	210	225	3	0	611.977	6	14	6.25518	6.50463	613.793	4.30589	1	0	0.741624	0.116477		-1	0.0526162		38982.8	180607	1.82592e+07	6.60198e+07	1.27056e+08	1.64418e+08	1.47576e+08	8.93121e+07	4.77793e+07	1.87326e+07	5.6927e+06	193051	0	0	0	236319	488192	0	0	1.82211e+06	0
LIKNKHMNADTDYSIAE	210	226	2	0	981.983	6	15	6.17728	6.94803	984.807	4.43649	1	0	0.686535	1.95601	0	-2	0.412964		4.60748e+06	1.31026e+07	6.15414e+07	1.9504e+08	3.81247e+08	5.15715e+08	4.78449e+08	3.34977e+08	1.7347e+08	9.89693e+07	2.45974e+07	1.85602e+07	1.18885e+06	6.04035e+06	0	2.54768e+06	434564	1.72007e+06	103550	3.1108e+06	14116.4	1.73856e+06
LIKNKHMNADTDYSIAE	210	226	3	0	654.991	6	15	6.20843	6.56703	656.837	4.32634	0.6	0					0.105815		135823	3.49201e+07	8.62672e+07	2.58792e+08	5.68727e+08	7.00734e+08	6.28245e+08	4.49536e+08	2.29451e+08	9.77681e+07	3.94512e+07	1.10752e+07	4.65831e+06	761181	0	0	1.18374e+07	0	0	4.10651e+06	0	0
LIKNKHMNADTDYSIAE	210	226	4	0	491.495	6	15	6.25518	6.36428	492.844	4.18237	1	0	0.60743	-0.378781	0	-2	0.123236		0	153948	129925	2.73539e+06	8.60458e+06	1.18219e+07	1.20545e+07	5.98442e+06	1.30914e+06	287083	0	0	0	0	0	0	0	0	0	0	0	129996
LIKNKHMNADTDYSIAEAA	210	228	2	0	1053.02	6	17	6.71077	6.96363	1055.84	4.34449	1	0	0.498793	0.128534	1	-1	0.154571		0	448031	1.71842e+06	1.45187e+07	3.078e+07	4.36574e+07	3.92354e+07	2.9015e+07	1.34794e+07	4.95049e+06	281677	879619	7245.86	198361	0	339143	0	0	0	0	0	0	0	442966
LIKNKHMNADTDYSIAEAA	210	228	3	0	702.349	6	17	6.71077	6.93242	704.365	4.75425	0.6	1					0.128349		2026.31	0	7.6497e+06	3.41523e+07	6.80017e+07	9.01913e+07	1.13491e+08	6.31979e+07	3.08606e+07	5.04444e+07	4.01286e+06	714374	1.04437e+07	129566	13942.5	691706	110216	0	25134.1	0	613.683	136229	0	0
LIKNKHMNADTDYSIAEAAFNKGETA	210	235	3	0	951.468	7	24	9.16743	9.27642	958.366	18.959	1	0	2.9941	-0.379192		-13	0.120412		33294.5	0	0	0	0	202713	0	0	0	0	0	0	0	0	0	0	2.60997e+06	6.93267e+06	1.16873e+07	3.34481e+07	4.17156e+07	4.35211e+07	2.63454e+07	1.71797e+07	6.12304e+06	3.79306e+06	1.16818e+06	522557	0	178899
LIKNKHMNADTDYSIAEAAFNKGETAM	210	236	3	0	995.148	8	25	9.29198	9.4206	997.434	4.9701	0.6	0					0.558338		0	5101.89	0	8.03632e+06	2.03043e+07	3.4173e+07	3.6922e+07	3.36481e+07	2.33867e+07	1.21193e+07	5.96885e+06	1.67344e+06	476160	679366	33075.3	0	606995	1.86565e+06	0	0	55192.8	0	415308	311654	0	610928	0	922.508	1.02207e+06	0
LIKNKHMNADTDYSIAEAAFNKGETAM	210	236	4	0	746.613	8	25	9.30755	9.35832	748.563	5.91233	1	1	0.409771	-0.584623	1	-1	0.578142		0	0	196703	1.06721e+06	2.79569e+06	4.69267e+06	5.79101e+06	4.60931e+06	2.76056e+06	1.55919e+06	799971	1.56281e+06	0	417758	0	641212	137706	412351	0	2317.5	0	132502	0	0	201783	0	1897.37	0	222853	93692.7
IKNKHMNADTD	211	221	2	0	643.812	5	9	2.85297	3.21773	645.288	2.15678	1	0	0.424473	0.523399		1	0		847854	8.12915e+06	2.21609e+07	2.57083e+07	1.59344e+07	6.33295e+06	2.00439e+06	271690	20802	0	0	0	24187.7	16811.8	0
IKNKHMNADTDY	211	222	2	0	725.343	5	10	4.59192	4.98578	727.382	3.17214	1	0	0.786684	0.626085		1	0.443635		3.81967e+06	4.19928e+07	1.49364e+08	2.715e+08	2.77333e+08	1.75539e+08	8.56111e+07	4.14855e+07	2.57024e+07	1.73897e+07	1.07149e+07	4.31349e+06	1.44111e+06	269169	937844	6356.33
IKNKHMNADTDYSIA	211	225	2	0	860.92	6	13	5.7262	6.22402	864.388	5.869	0.4	1					0.77985		124837	967948	2.05446e+06	2.17892e+07	5.16815e+07	6.32032e+07	4.8841e+07	2.58745e+07	4.50901e+06	1.30757e+06	0	124739	0	0	0	0	0	0	9.92523e+06	2.44649e+07
IKNKHMNADTDYSIA	211	225	3	0	574.282	6	13	5.7262	6.09947	576.006	4.10395	1	0	0.779561	0.553393	0	1	0.130756		0	360941	2.61338e+06	2.18731e+07	5.59395e+07	6.86739e+07	4.70704e+07	2.87242e+07	7.67838e+06	1.57407e+06	0	0	138016	0	0	278463	0	0	541942	0
IKNKHMNADTDYSIAE	211	226	3	0	617.296	6	14	5.69508	6.22402	619.059	4.14957	0.6	0					0.0664003		172103	1.90664e+06	4.09254e+07	1.37413e+08	2.81981e+08	3.49574e+08	2.8228e+08	1.78031e+08	8.50354e+07	3.05439e+07	4.31683e+06	487254	584390	0	125183	454688	260867	0	389016	39918.2	124765
IKNKHMNADTDYSIAEAA	211	228	3	0	664.655	6	16					-1
DTDYSIA	219	225	1	0	784.336	4	5	6.30195	6.44223	785.574	0.790877	0.6	0					0.273925		5.27387e+06	8.97919e+06	5.55144e+06	448414	311448	0	0	0	0	347673
DYSIAE	221	226	1	0	697.304	4	4	5.53903	5.7262	701.254	3.54693	0.4	1					1.91753		0	2.51804e+06	3.85088e+06	474991	594.108	0	255328	3.34206e+06	1.1012e+06
YSIAEAA	222	228	1	0	724.351	4	5	5.83502	6.33312	725.8	1.02439	0.4	0					0.961053		5.75568e+06	2.90509e+07	1.86187e+07	799394	0	712609	87188.3	588701	284661	202765
SIAEAA	223	228	1	0	561.288	3	4	3.31302	3.88215	561.888	0.289393	1	0	-0.35668	1.24455		1	0.0868432		3.27936e+08	2.11873e+08	5.61164e+07	1.02096e+07	1.17852e+06	364036	165254	197605
SIAEAAFNKGETA	223	235	1	0	1308.64	5	11	6.59825	6.88562	1312.15	2.74785	1	0	0.471928	0.250275		-1	0.397519		3.74354e+06	1.74718e+07	3.05563e+07	3.46656e+07	3.3761e+07	2.23716e+07	1.28956e+07	4.18493e+06	1.33799e+06	427686	760272	474936	287919	0	168263	0	0
SIAEAAFNKGETAM	223	236	2	0	720.345	5	12	7.8278	8.2796	721.036	0.479332	0.6	0					0.268592		3.62089e+08	3.74025e+08	2.26955e+08	9.67533e+07	2.54794e+07	1.55912e+07	2.59565e+06	2.57244e+06	1.29692e+06	1.25425e+06	3.42165e+06	2.09553e+06	4.28128e+06	21880.3	2.74539e+06	0	2.54284e+06	292790
IAEAAF	224	229	1	0	621.324	4	4	6.91682	7.60622	623.534	1.83367	0.4	0					0.63907		1.21732e+07	3.25754e+06	1.35683e+08	3.79383e+07	6.99342e+06	734769	2.03231e+06	953457	147439
EAAFNKGETA	226	235	2	0	519.249	4	8	4.04942	4.70267	519.812	0.533488	0.6	0					0.255771		3.17356e+08	2.63657e+08	1.57126e+08	6.36928e+07	1.6855e+07	3.53941e+06	320706	355124	298488	219766	132841	4.89564e+06	1.11661e+06
EAAFNKGETAM	226	236	1	0	1168.53	5	9	5.74175	6.28637	1169.22	-0.0523253	1	0	-0.721646	1.15804	1	-1	0.392104		8.27532e+07	6.62565e+07	2.04827e+07	1.21838e+06	0	783821	291301	89001.1	0	0	141005	0	0	0	0
EAAFNKGETAM	226	236	2	0	584.769	5	9	5.69508	6.37987	585.237	0.193394	1	0	-0.594163	1.65265	1	0	0.0506789		1.04656e+09	8.42595e+08	3.98263e+08	1.4601e+08	4.33615e+07	8.72992e+06	2.03781e+06	236811	0	0	0	105774	0	1.13752e+06	93932.3
AAFNKGETA	227	235	2	0	454.727	4	7	3.80383	4.46477	455.115	0.25149	1	0	-0.526742	1.56849		0	0.224733		1.48534e+09	9.66083e+08	3.6424e+08	1.12486e+08	3.74857e+07	1.6507e+07	5.98286e+06	883290	183070	52924.9	0	64649.8
AAFNKGETAM	227	236	1	0	1039.49	5	8	5.50772	6.14617	1040.39	0.232502	1	0	-0.558795	1.48915	1	1	0.125984		7.91782e+08	5.96003e+08	2.72455e+08	9.97858e+07	3.0457e+07	6.30098e+06	1.42394e+06	485500	355586	104620	348334	480183	332044	292290
AAFNKGETAM	227	236	2	0	520.247	5	8	5.49208	5.81947	520.723	0.277142	0.6	0					0.0935051		4.20593e+09	3.12265e+09	1.35403e+09	4.6492e+08	1.92781e+08	7.25842e+07	7.61866e+07	1.68293e+07	7.34471e+06	368680	357791	887282	101494	274418
AAFNKGETAMT	227	237	2	0	570.771	5	9	5.1919	5.63277	571.159	0.0468758	1	0	-0.670179	0.791935		1	0.199117		7.56897e+07	5.72893e+07	2.32966e+07	4.65689e+06	950317	300076	104270	64710.8	4761.45	20184.2	1705.67	64041	9379.18	27900.1	0
AAFNKGETAMTINGPWAWSNIDTSKVNY	227	254	3	0	1029.49	8	25					-1
FNKGETA	229	235	2	0	383.69	4	5	2.99573	3.37667	383.973	0.123284	1	0	-0.579367	0.580447		1	0.0253591		3.21744e+08	1.70463e+08	4.98556e+07	1.11234e+07	2.18225e+06	71010.9	0	0	0	86379.5
FNKGETAM	229	236	1	0	897.413	5	6	4.73428	5.2231	898.087	0.0815818	1	0	-0.63101	0.961138	1	1	0.148473		2.19928e+08	1.28124e+08	4.64203e+07	1.30847e+07	1.91211e+06	0	334639	0	159534	183692	158356	108785
FNKGETAM	229	236	2	0	449.21	5	6	4.71848	5.2855	449.611	0.209279	1	0	-0.531633	1.23708	1	1	0.304362		1.1222e+09	6.73329e+08	2.31713e+08	5.98631e+07	5.02801e+07	5.31791e+06	1.44951e+06	194768	4.45111e+06	0	1.31372e+07	532821
NKGETAM	230	236	1	0	750.345	4	5	3.15432	3.80383	750.919	0.0921006	1	0	-0.608489	1.52821	1	1	0.34137		4.1713e+08	2.02546e+08	6.28656e+07	1.79863e+07	4.34754e+06	403542	181806	82314.7	20273.9	43405.5
NKGETAM	230	236	2	0	375.676	4	5	3.15432	3.67818	375.937	0.039426	1	0	-0.65768	1.08482	1	1	0.0223934		9.11162e+08	4.51683e+08	1.12268e+08	2.00407e+07	6.41903e+06	1.71934e+06	50253.5	1.60576e+06	0	27333.3
NKGETAMTINGPWAWSNIDTSKVNY	230	254	3	0	933.113	7	22					-1
NKGETAMTINGPWAWSNIDTSKVNYGVTVL	230	259	3	0	1089.54	8	27	11.5562	12.0282	1092.55	7.00897	0.6	0					0.817939		97672.8	35830.5	28877	292505	2.80851e+06	2.45848e+07	5.71351e+07	9.21948e+07	1.10487e+08	1.08498e+08	7.81893e+07	5.08794e+07	2.63894e+07	1.0169e+07	3.33016e+06	1.08393e+06	688732	402274	298954	0	137706	123108	159728	452964	1.1006e+06	923325	1.45207e+06	2.6684e+06	1.54135e+06	590841
MTINGPWAWSNIDT	236	249	2	0	803.372	6	11	11.4938	12.1844	805.181	2.58363	1	0	0.402218	1.6733		1	0.236048		1.21132e+07	1.52701e+08	4.67285e+08	7.0791e+08	5.79827e+08	3.54333e+08	1.55875e+08	5.8567e+07	1.51313e+07	8.07324e+06	5.32803e+06	6.08847e+06	3.97363e+06	1.49476e+06	1.0463e+06	1.59162e+06	3.26653e+06	1.27929e+06
MTINGPWAWSNIDTSKVNY	236	254	3	0	733.018	7	16					-1
MTINGPWAWSNIDTSKVNYGVTVL	236	259	2	0	1333.67	7	21	12.1374	13.1633	1337.71	6.41444	1	0	0.731752	2.85654	1	1	0.204853		3.77866e+06	0	2.3213e+07	1.74696e+07	9.53747e+07	2.14705e+08	4.14346e+08	6.14643e+08	6.75476e+08	5.54863e+08	3.82426e+08	2.17862e+08	1.05773e+08	3.74831e+07	1.14187e+07	1.81442e+06	669397	0	2.6632e+06	0	1.67695e+06	0	9.92592e+06	4825.24	3.2785e+06	175519	106297	0	0
MTINGPWAWSNIDTSKVNYGVTVL	236	259	3	0	889.448	7	21	12.1374	13.2421	892.154	6.44206	0.6	0					0.103277		605463	1.42741e+06	6.46412e+06	3.56408e+07	1.25624e+08	3.20828e+08	6.33246e+08	8.95568e+08	9.72328e+08	8.1376e+08	5.43787e+08	3.09276e+08	1.53915e+08	6.38428e+07	2.42446e+07	1.21808e+07	3.20753e+06	2.26734e+06	2.93042e+06	1.83926e+06	2.03637e+06	2.37299e+06	1.3305e+06	2.23092e+06	1.37606e+06	665677	702431	603162	634886
MTINGPWAWSNIDTSKVNYGVTVLPTFKGQPSKPFVGVL	236	274	4	0	1063.06	9	33	12.1374	12.927	1065.72	7.96947	1	0	0.433145	2.02264		1	0.0716521		155472	298538	936052	392235	3.61154e+06	2.01608e+07	7.09414e+07	1.58376e+08	2.65599e+08	3.75415e+08	4.25147e+08	3.96105e+08	3.09245e+08	2.16233e+08	1.40688e+08	7.9499e+07	4.20587e+07	2.23088e+07	1.04165e+07	3.92641e+06	2.34919e+06	1.58273e+06	540775	393935	282993	161827	883867	226352	416013	97121
TINGPWAWSN	237	246	2	0	573.272	5	7	10.1521	10.776	574.927	2.61423	0.4	1					0.726897		4.53714e+07	1.79513e+08	2.32347e+08	1.31518e+08	4.59129e+07	7.45816e+06	251212	54894.1	81580.9	119776	7.71493e+07	547656	3.82643e+07
TINGPWAWSNI	237	247	2	0	629.814	5	8	11.5406	12.6242	631.065	1.73196	0.6	0					0.348675		5.58639e+06	6.93408e+07	1.24598e+08	9.03892e+07	3.18175e+07	4.27661e+06	853202	1.31196e+06	669835	5.59284e+06	657319	366194	908279	803267
TINGPWAWSNIDT	237	249	2	0	737.852	5	10	10.6201	11.7751	739.558	2.52913	1	0	0.486441	3.31192		1	0.133179		2.3129e+07	2.50537e+08	8.00588e+08	1.15382e+09	9.23818e+08	5.17668e+08	1.88552e+08	5.651e+07	8.87673e+06	1.40702e+06	1.22454e+06	2.19514e+06	705206	3.92673e+06	1.59843e+06	4.64404e+06
TINGPWAWSNIDTSKVNY	237	254	2	0	1033.5	6	15	10.5108	11.3689	1036.64	5.04249	1	0	0.875179	2.26412	0	1	0.194407		8.4503e+06	1.66841e+06	7.15429e+07	2.9009e+08	7.40509e+08	1.2922e+09	1.39718e+09	1.17254e+09	6.95049e+08	3.35822e+08	1.33867e+08	4.36912e+07	1.99211e+07	5.17585e+06	1.01692e+07	809729	4.43247e+07	13916	4.43491e+07	224168	3.75314e+06	840355
TINGPWAWSNIDTSKVNY	237	254	3	0	689.337	6	15	10.9952	11.0264	691.011	3.77978	1	1	0.482109	-0.653786	0	1	0.076203		1.9826e+06	32547.6	2.50752e+06	1.45838e+06	2.48499e+06	5.48325e+06	5.57485e+06	3.18712e+06	1.92435e+06	963130	0	0	0	0	0	0	0	0	0	0	0	88203.9
TINGPWAWSNIDTSKVNYGVTVL	237	259	2	0	1268.15	7	20	11.5094	12.8481	1272.07	6.31064	0.6	0					0.202615		117557	1.09146e+08	1.35444e+07	1.59564e+08	3.22513e+08	8.65575e+08	1.5835e+09	2.21625e+09	2.24365e+09	1.91164e+09	1.20049e+09	6.38737e+08	2.96345e+08	1.18998e+08	3.83145e+07	1.3325e+07	5.16058e+06	4.99035e+06	7.46817e+06	8.5896e+06	2.44652e+06	761793	221012	15914.4	295032	0	320765	17695.4
TINGPWAWSNIDTSKVNYGVTVLPTFKGQPSKPFVGVL	237	274	3	0	1373.4	9	32	11.7907	12.6558	1376.85	7.82543	1	0	0.447366	2.28894	1	1	0.613882		0	400930	0	220242	8.14322e+06	4.1401e+07	1.22973e+08	2.67795e+08	4.52343e+08	6.04138e+08	6.44852e+08	5.98661e+08	4.56445e+08	2.96707e+08	1.72409e+08	8.97827e+07	4.76999e+07	2.05077e+07	6.84795e+06	3.10655e+06	585506	1.15103e+06	1.1011e+06	727431	475853	0	0	186784	0	0
TINGPWAWSNIDTSKVNYGVTVLPTFKGQPSKPFVGVL	237	274	4	0	1030.3	9	32	11.65	12.7188	1032.88	7.79621	1	0	0.443103	3.00786	1	1	0.0749599		564902	6.3977e+07	1.30533e+06	1.0093e+07	2.73778e+07	1.33864e+08	2.77828e+08	5.86292e+08	9.74892e+08	1.30384e+09	1.40893e+09	1.25251e+09	9.46443e+08	6.40584e+08	3.83364e+08	2.17246e+08	1.13294e+08	5.71275e+07	3.01955e+07	1.53355e+07	7.16739e+06	3.64822e+06	2.60303e+06	2.82468e+06	3.02621e+06	2.27752e+06	4.65637e+06	585022	970300	824205
NIDTSKVNYGVTVL	246	259	2	0	761.909	5	12					-1
IDTSKVNYGVTVL	247	259	2	0	704.888	5	11	8.21732	8.79418	707.591	4.57317	1	0	1.24675	1.27184		1	0.348814		0	1.80226e+06	2.66735e+07	1.18418e+08	3.06473e+08	4.44996e+08	3.64939e+08	1.93897e+08	7.23444e+07	1.55341e+07	3.79459e+06	1.20187e+07	8.8929e+06	4.07641e+06	550453	600041	544400
IDTSKVNYGVTVLPTFKGQPSKPFVGVL	247	274	3	0	997.89	7	23					-1
DTSKVNYGVTVL	248	259	2	0	648.346	5	10	8.32637	8.35753	650.275	3.09914	0.4	0					0.215814		218132	0	3.9944e+06	1.41379e+06	4.47654e+06	2.02312e+06	1.90467e+06	214262	144347	0	0	0	0	0	95958.9	0
DTSKVNYGVTVLPTFKGQPSKPFVGVL	248	274	3	0	960.195	7	22					-1
SKVNYGVTVL	250	259	1	0	1079.61	4	8	7.89022	8.31077	1082.88	2.62594	0.6	0					0.579287		398566	2.01899e+07	7.40597e+07	1.19457e+08	7.5061e+07	3.32368e+07	1.25696e+07	4.68665e+06	640293	7644.4	70811	0	0
SKVNYGVTVL	250	259	2	0	540.308	4	8	7.89022	8.52922	541.836	2.41596	0.6	0					0.732241		150212	1.6684e+08	5.51208e+08	7.8045e+08	4.74206e+08	1.75342e+08	4.55099e+07	4.87075e+06	275527	0	0	0	0
SKVNYGVTVLPTF	250	262	2	0	712.893	5	10					0
SKVNYGVTVLPTFKGQPSKPFVGVL	250	274	3	0	888.17	7	20	9.91867	10.464	889.984	3.806	0.6	0					0.0395446		2.99181e+06	1.65202e+07	1.13907e+08	3.49431e+08	6.47733e+08	8.02972e+08	6.78131e+08	4.38456e+08	2.41616e+08	1.12392e+08	5.2027e+07	2.04411e+07	7.09798e+06	2.35299e+06	303808	471557	679004	364574	154096	0	0	148915	140747	578236	368071	475761	0	132979
SKVNYGVTVLPTFKGQPSKPFVGVLSAGINAASPNKELAKE	250	290	4	0	1061.58	9	35					-1
KVNYGVTVL	251	259	2	0	496.792	4	7	7.9994	8.35753	498.106	2.03084	0.4	0					0.292712		2.6351e+06	8.07932e+06	2.55395e+07	3.14029e+07	1.27056e+07	813564	67982.1	62190	61952.8	317998	0	158552
KVNYGVTVLPTFKGQPSKPFVGVL	251	274	3	0	859.16	7	19					-1
GVTVLPTF	255	262	1	0	833.477	4	5					-1
GVTVLPTFKGQPSKPFVGVL	255	274	2	0	1036.1	6	15	9.91867	10.5264	1038.15	2.81745	1	0	0.182545	1.38088	1	1	0.377173		313297	8.12278e+07	3.58373e+08	6.39485e+08	5.9693e+08	3.90902e+08	2.12629e+08	8.93405e+07	3.4218e+07	7.2094e+06	3.25978e+06	342395	5.33904e+07	102261	7.53451e+06	0	0	213592	0	502146	195831	0
GVTVLPTFKGQPSKPFVGVL	255	274	3	0	691.07	6	15	9.91867	10.5264	692.417	2.76515	1	0	0.166265	1.38088	1	1	0.118457		1.31354e+07	2.20187e+08	9.09156e+08	1.57903e+09	1.62941e+09	1.04413e+09	5.64475e+08	2.51563e+08	1.13559e+08	5.26316e+07	2.03467e+07	1.08261e+07	4.95568e+06	2.19258e+06	1.54463e+07	473677	0	1.53985e+07	236085	48526	678545	311680
GVTVLPTFKGQPSKPFVGVLSAGINAASPNKELAKE	255	290	3	0	1218.01	8	30					-1
GVTVLPTFKGQPSKPFVGVLSAGINAASPNKELAKE	255	290	4	0	913.758	8	30	9.87197	9.96538	916.119	7.25495	1	0	0.434699	-0.434123	1	1	0.182407		0	0	0	364731	4.26573e+06	1.21147e+07	2.29591e+07	2.54082e+07	2.52729e+07	1.86949e+07	1.44607e+07	5.81933e+06	1.60158e+06	476289	695545	171309	725765	0	126203	0	1.17238e+06	118961	0	0	0	133351	0	0	0	0
VTVLPTFKGQPSKPFVGVL	256	274	3	0	672.063	6	14					-1
TVLPTFKGQPSKPFVGVL	257	274	3	0	639.04	6	13					-1
PTFKGQPSKPFVG	260	272	2	0	695.38	5	9	6.37987	7.05732	698.384	5.15544	0.6	0					1.55716		2.79875e+07	6.31338e+07	3.48491e+07	1.54062e+07	2.90162e+06	99632.6	1.41226e+07	5.82197e+07	9.76721e+07	7.22529e+07	3.55874e+07	7.58148e+06	1.91565e+06	241187	376588
PTFKGQPSKPFVGVL	260	274	1	0	1601.9	5	11	8.90303	9.2453	1603.87	0.978108	0.4	0					0.372679		355720	3.72555e+07	5.02078e+07	2.47396e+07	4.30004e+06	0	0	0	0	0	0	0	0	0	0	0	0
PTFKGQPSKPFVGVL	260	274	2	0	801.456	5	11	8.8253	9.48298	802.668	1.43536	1	0	-0.0852085	1.55702	1	0	0.0467162		9.41053e+08	4.43582e+09	5.98346e+09	4.15449e+09	2.06486e+09	8.61021e+08	3.97995e+08	1.54488e+08	9.42667e+07	3.63829e+07	1.89672e+07	3.28463e+06	2.64921e+06	12159.4	1.0512e+06	0	282936
PTFKGQPSKPFVGVL	260	274	3	0	534.64	5	11	8.8253	9.48298	535.443	1.42025	1	0	-0.0916219	1.55702	1	0	0.0172521		1.29667e+09	6.14743e+09	8.40947e+09	5.89766e+09	2.80198e+09	1.1974e+09	4.91205e+08	2.16742e+08	1.05117e+08	5.28529e+07	2.19448e+07	7.00401e+06	1.56789e+06	503916	494861	138135	324205
PTFKGQPSKPFVGVLSA	260	276	2	0	880.491	6	13	8.5604	8.68517	881.912	1.764	1	0	-0.0609037	-0.323497	1	0	0.770421		519269	3.98904e+06	8.25966e+06	5.91051e+06	1.71952e+06	0	345974	323812	442913	0	130219	0	162603	139398	156725	0	0	0	152604	0
PTFKGQPSKPFVGVLSA	260	276	3	0	587.33	6	13					-1
PTFKGQPSKPFVGVLSAGIN	260	279	3	0	682.046	6	16					-1
PTFKGQPSKPFVGVLSAGINAASPNKELAKE	260	290	3	0	1061.58	8	26	9.08963	9.45178	1063.76	4.64211	1	0	0.13918	0.514165	0	0	0.220861		1.54472e+06	493532	1.07389e+07	7.22785e+07	1.77261e+08	2.8318e+08	3.12277e+08	2.74082e+08	1.81982e+08	1.01705e+08	4.94407e+07	2.05144e+07	1.27102e+07	6.79647e+06	1.77516e+06	6.75779e+06	1.53311e+06	271991	700928	600515	532012	304884	295765	2.76766e+06	2.61376e+06	3.63189e+06	1.1492e+06	516683	303003	0
PTFKGQPSKPFVGVLSAGINAASPNKELAKE	260	290	4	0	796.436	8	26	9.22973	9.46738	798.673	7.04498	0.4	1					0.698135		356626	1.66713e+06	2.4861e+07	9.90418e+07	2.19705e+08	3.38848e+08	3.83713e+08	3.12471e+08	2.15344e+08	1.21616e+08	5.51508e+07	3.00236e+07	1.37369e+07	5.49118e+06	4.07817e+06	1.06379e+06	1.93899e+06	0	491846	299391	9.70938e+07	251734	2.6158e+08	0	9.98982e+06	165891	6.71296e+06	0	83193.9	0
PTFKGQPSKPFVGVLSAGINAASPNKELAKEFLEN	260	294	3	0	1229.32	8	30	10.6045	10.7604	1231.6	4.62575	1	0	0.0254756	-0.213518	1	-2	0.302568		0	0	0	227420	8.12925e+06	1.56653e+07	2.28635e+07	2.3044e+07	1.37674e+07	7.48296e+06	1.53553e+06	294117	0	247132	0	0	0	0	0	0	0	0	0	246124	0	804124	0	0	0	0
PTFKGQPSKPFVGVLSAGINAASPNKELAKEFLEN	260	294	4	0	922.245	8	30	10.542	10.9164	923.943	4.57379	1	0	0.017389	0.557157	1	-2	0.146804		228669	348070	1.25689e+06	1.64329e+07	5.07677e+07	9.02273e+07	1.09272e+08	1.03067e+08	7.4244e+07	4.06547e+07	2.26512e+07	8.18717e+06	5.1111e+06	3.38495e+06	1.27925e+06	660282	2.1823e+06	575295	147647	157201	192265	152794	311870	0	0	0	0	131237	157757	185565
PTFKGQPSKPFVGVLSAGINAASPNKELAKEFLENYL	260	296	3	0	1321.37	9	32	12.2313	12.514	1323.69	4.5421	0.6	0					0.215849		130535	320252	0	2.2586e+06	1.18431e+07	2.06039e+07	2.6139e+07	2.85095e+07	1.98186e+07	1.2676e+07	9.63973e+06	777399	0	1.13209e+06	0	0	67679.6	0	0	92725.4	0	0	129762	151799	0	149987	0	167125	0	0
PTFKGQPSKPFVGVLSAGINAASPNKELAKEFLENYL	260	296	5	0	793.227	9	32	12.3257	12.514	795.207	7.49707	0.6	1					0.240208		251744	136947	557462	3.08824e+06	8.88266e+06	1.58185e+07	1.94639e+07	1.9853e+07	1.55397e+07	9.5429e+06	4.41781e+06	911757	1.85137e+06	793377	633010	158764	285026	261837	275200	204055	65482.5	136944	73971.9	0	119424	109229	0	434314	2025.34	808143
KGQPSKPFVGVL	263	274	2	0	628.872	5	8	8.03055	8.5448	629.69	0.872034	0.6	0					0.0690688		1.90706e+08	7.09782e+08	5.43353e+08	2.41871e+08	8.12379e+07	767693	4.48149e+06	693690	420807	322544	69517	222043	93240.5	139515
KGQPSKPFVGVL	263	274	3	0	419.584	5	8	8.0928	8.66957	420.106	0.801545	0.6	0					0.0656118		5.40877e+07	1.91876e+08	1.39445e+08	5.68575e+07	1.36069e+07	3.72742e+06	41305	0	239861	0	0	163060	0	0
VLSAGINAASPNKELAKE	273	290	3	0	604.667	6	15					-1
SAGINAASPNKE	275	286	2	0	579.791	5	9	3.01158	3.59922	583.135	6.03785	1	1	2.43804	1.30984		-7	0.482836		1.02138e+06	1.49039e+07	3.87684e+07	7.14374e+07	2.07005e+08	4.29117e+08	5.31537e+08	4.67699e+08	3.63137e+08	2.42271e+08	1.40558e+08	6.53066e+07	2.40168e+07	6.35035e+06	520153
SAGINAASPNKEL	275	287	1	0	1271.66	5	10	5.63277	5.69508	1275.41	3.02809	0.4	0					0.834132		0	0	667898	3.07593e+06	1.68053e+06	579828	0	0	0	0	0	0	0	125688	0	96455.5
SAGINAASPNKEL	275	287	2	0	636.333	5	10	5.49208	6.1306	638.153	2.9178	1	0	0.667924	1.48939	1	0	0.107462		885871	2.46399e+07	1.43494e+08	2.76532e+08	2.5843e+08	1.45812e+08	4.87255e+07	1.1687e+07	961937	343407	104571	623768	592737	182386	378299	112813
SAGINAASPNKELAKE	275	290	2	0	800.42	5	13	4.86057	5.41382	802.439	3.12698	1	0	0.428651	1.18851	1	0	0.0658617		3.87185e+07	5.27637e+08	2.42294e+09	4.96021e+09	5.45392e+09	3.71845e+09	1.87167e+09	7.71774e+08	2.94398e+08	1.14404e+08	4.53187e+07	1.67954e+07	5.72339e+06	743252	326145	14751.3	313500	488484	228853
SAGINAASPNKELAKE	275	290	3	0	533.949	5	13	4.89198	5.39818	535.289	3.10705	1	0	0.421494	1.02248	1	0	0.0443555		2.31817e+07	3.02046e+08	1.3484e+09	2.94715e+09	3.22887e+09	2.16331e+09	1.02815e+09	4.17019e+08	1.6445e+08	5.89889e+07	2.4031e+07	6.87819e+06	2.77992e+06	2.60583e+06	92171.9	174699	102365	31741	33233.3
SAGINAASPNKELAKEF	275	291	3	0	582.972	6	14					-1
SAGINAASPNKELAKEFL	275	292	2	0	930.497	6	15					-1
SAGINAASPNKELAKEFLEN	275	294	2	0	1052.04	6	17	8.70077	9.01188	1054.32	3.34463	0.6	0					0.150395		0	960265	1.07258e+08	1.61738e+08	3.2693e+08	2.35299e+08	1.64749e+08	6.34761e+07	3.11703e+07	8.53916e+06	2.89346e+06	1.60844e+06	0	742960	0	744013	0	0	0	0	0	223410	467142	582026
SAGINAASPNKELAKEFLEN	275	294	3	0	701.695	6	17	8.90303	8.96523	703.241	3.4121	0.6	0					0.0278082		208698	1.49956e+07	7.35258e+07	1.60373e+08	1.89e+08	1.59799e+08	9.93177e+07	4.94873e+07	1.88716e+07	8.20176e+06	3.58638e+06	0	284755	749148	0	0	228896	8.39465e+06	215657	0	4.02494e+06	0	225687	272142
SAGINAASPNKELAKEFLENYL	275	296	2	0	1190.11	6	19	11.1977	12.0749	1192.43	3.2303	0.6	0					0.120868		1.24159e+06	5.32211e+07	2.4427e+08	5.82312e+08	7.55963e+08	6.74997e+08	4.15729e+08	2.49433e+08	1.01089e+08	4.88822e+07	1.03632e+07	2.76581e+06	340627	162939	512269	1.29948e+06	505564	3.05848e+06	0	70864.4	0	148823	1.40893e+06	1.54733e+06	2.10858e+06	1.50617e+06
SAGINAASPNKELAKEFLENYL	275	296	3	0	793.745	6	19	11.1821	11.4781	795.3	3.26036	0.6	0					0.0247823		2.51833e+06	4.86855e+07	2.62605e+08	6.01248e+08	8.00668e+08	7.1632e+08	4.69222e+08	2.51036e+08	1.23624e+08	5.33304e+07	1.93657e+07	1.05813e+07	2.98404e+06	1.28909e+06	954547	598780	550413	0	288666	177909	28061.7	115506	758215	422122	456453	496437
GINAASPNKELAKE	277	290	2	0	721.386	5	11	4.7501	4.90767	723.257	2.91687	0.4	0					3.50472		63818.4	137492	4.3683e+06	1.61735e+07	1.99292e+07	1.01809e+07	0	0	0	0	0	2312.67	0	4075.94	0	125014	12322.2
AASPNKELAKE	280	290	2	0	579.312	5	8	3.488	4.05465	581.074	2.86124	1	0	0.975516	1.23579	1	1	0.0401738		1.52446e+07	1.94347e+08	8.02923e+08	1.46772e+09	1.32303e+09	6.61706e+08	2.32863e+08	6.48679e+07	1.12752e+07	2.47369e+06	276558	141930	139634	154604
AASPNKELAKE	280	290	3	0	386.544	5	8	3.50383	4.03895	387.692	2.781	1	0	0.928687	1.12452	1	1	0.0375082		3.17161e+06	5.05243e+07	1.98511e+08	3.67873e+08	3.1189e+08	1.41896e+08	5.16464e+07	1.18087e+07	267891	107293	34606.6	0	32549	0
AASPNKELAKEFLEN	280	294	2	0	830.931	5	12	8.0928	8.6384	832.828	2.82204	0.6	0					0.119169		327461	2.10071e+07	1.20163e+08	2.36216e+08	2.40336e+08	1.52247e+08	6.07923e+07	1.75549e+07	544000	800974	245469	575846	0	606108	0	385173	49736.6	375493
AASPNKELAKEFLENYL	280	296	3	0	646.339	6	14	10.964	11.4625	647.826	3.3022	1	0	0.406869	0.995131		1	0.475358		2.10457e+06	9.7797e+06	7.94487e+07	1.5684e+08	1.67393e+08	1.0861e+08	5.5334e+07	1.71901e+07	2.30627e+06	1.02775e+06	353600	1.02668e+06	108433	263299	1.09942e+06	7.1905e+06	1.19132e+07	5.97788e+06	447677	861661	388671
LAKEFLENYL	287	296	2	0	620.335	5	8	10.7136	11.1509	620.847	0.26312	1	0	-0.540924	0.779467		1	0.436017		1.71582e+07	1.40916e+07	5.33075e+06	759895	203609	0	130496	62769.3	57748.4	138071	400566	282748	60280.9	75020.2
FLENYL	291	296	1	0	798.403	4	4	9.60763	10.6824	798.954	0.0535965	1	0	-0.631934	3.02892	1	1	0.665555		7.82592e+09	4.13519e+09	1.33037e+09	1.60569e+08	1.65454e+06	1.54539e+07	6.89733e+06	0	0
FLENYL	291	296	2	0	399.705	4	4	9.91867	10.5108	399.919	-0.0696592	1	0	-0.775815	1.32577	1	1	0.596357		9.63797e+07	4.67416e+07	6.1544e+06	268935	0	616809	112061	0	62803.9
YLLTDEGL	295	302	1	0	923.472	4	6	9.73198	10.339	924.996	0.974434	1	0	0.0638304	1.37841		1	0.261933		2.85137e+08	7.02221e+08	5.41491e+08	1.88757e+08	5.52206e+07	9.64814e+06	2.72119e+06	2.04365e+06	2.39155e+06	3.4559e+06	2.54612e+06
YLLTDEGLEAVNKDKPLGA	295	313	2	0	1023.54	6	16	9.08963	9.54535	1025	1.71385	0.6	0					0.249785		1.05533e+08	4.29654e+08	6.15425e+08	5.27727e+08	3.03319e+08	1.53269e+08	6.28237e+07	3.90011e+07	3.77292e+07	3.47611e+07	1.8404e+07	5.70942e+06	859390	320890	1.38298e+06	0	381617	290784	258941	0	9099.3	345610	801534
YLLTDEGLEAVNKDKPLGA	295	313	3	0	682.697	6	16	9.08963	9.54535	683.747	1.94296	0.6	0					0.1707		2.59596e+08	1.01812e+09	1.42567e+09	1.2035e+09	7.26091e+08	3.53613e+08	1.62081e+08	1.10878e+08	1.22448e+08	1.12345e+08	7.72192e+07	3.94915e+07	1.57939e+07	9.12262e+06	4.4045e+06	2.67178e+06	764615	1.54077e+06	247897	0	1.01937e+07	162716	172481
LTDEGL	297	302	1	0	647.325	4	4	6.22402	6.96363	648.596	0.905165	1	0	0.362134	1.84614		1	0.127288		9.60328e+08	1.90692e+09	1.24052e+09	3.567e+08	5.32804e+07	9.37053e+06	528602	745548	1.36123e+06
LTDEGLE	297	303	1	0	776.367	4	5	5.49208	5.99058	777.716	0.912697	1	0	0.157841	0.995308		1	0.794573		6.19973e+07	1.32267e+08	8.36259e+07	2.26627e+07	3.48975e+06	238909	1.07778e+06	461102	1.15713e+06	1.44591e+06
LTDEGLEA	297	304	1	0	847.404	4	6	5.80393	6.11503	848.818	0.936905	1	0	0.034624	0.334023		1	0.337345		4.1902e+07	8.27363e+07	5.9139e+07	2.25337e+07	1.5693e+06	353464	454300	370830	153867	302678	1.07368e+06
LTDEGLEAVNKDKPLGA	297	313	2	0	885.468	6	14	7.05732	7.63743	886.61	1.25966	1	0	-0.274372	1.28331	1	1	0.0493721		1.50113e+09	3.60419e+09	3.87966e+09	2.5731e+09	1.34079e+09	6.29381e+08	3.04357e+08	1.55177e+08	9.01156e+07	3.85526e+07	3.16861e+07	8.04314e+06	5.22673e+06	289951	336242	8994.62	62274.4	12787.5	403368	4.93814e+06	5.91828e+06
LTDEGLEAVNKDKPLGA	297	313	3	0	590.647	6	14	7.05732	7.63743	591.442	1.35828	1	0	-0.24148	1.28331	1	1	0.0715482		1.54714e+09	3.71455e+09	3.90454e+09	2.67211e+09	1.37169e+09	6.28731e+08	2.94728e+08	1.52259e+08	7.84514e+07	4.26243e+07	1.98191e+07	1.02361e+07	3.99961e+06	597255	482051	2603.07	6.5469e+06	3.45602e+07	8.5853e+06	3.61314e+07	3.28547e+07
LTDEGLEAVNKDKPLGAVA	297	315	2	0	970.52	6	16	7.575	7.8278	971.541	0.911614	1	0	-0.428459	0.128298		1	0.38902		1.17252e+07	1.03475e+07	1.43157e+07	6.73543e+06	4.4928e+06	17751.7	805713	0	486751	0	120496	127184	0	5412.81	100808	0	28696	0	0	124424	149147	129353	123428
LTDEGLEAVNKDKPLGAVAL	297	316	2	0	1027.06	6	17	9.04297	9.08963	1028.54	1.74697	0.6	0					0.810365		2.38767e+06	5.22192e+06	6.069e+06	3.23272e+06	379377	0	0	0	0	0	0	0	274310	0	0	281010	0	0	0	0	0	903346	0	0
LTDEGLEAVNKDKPLGAVALKSYEEE	297	322	3	0	940.15	7	23	8.65398	8.71633	941.518	2.45252	0.6	0					0.508928		7.88338e+07	2.02788e+08	3.32958e+08	4.10022e+08	3.55706e+08	2.4043e+08	1.36447e+08	7.28702e+07	3.29016e+07	1.27703e+07	1.79556e+07	3.17011e+06	1.90319e+06	8.32225e+06	0	0	0	0	0	3.91097e+07	0	0	1.96517e+07	246579	181261	2.67158e+06	353213	0	427131	0
TDEGLEAVNKDKPLGA	298	313	2	0	828.926	5	13	6.48903	6.58265	829.964	1.129	1	0	-0.288983	-0.433417		1	0.966453		2.1591e+06	4.65929e+06	3.31985e+06	546187	368876	0	121902	0	0	516606	0	0	0	0	0	216776	113311	0	0
EGLEAVNKDKPLGAVALKSYEEELA	300	324	2	0	1337.2	7	22					-1
EAVNKDKPLGA	303	313	1	0	1141.62	5	8	4.05465	4.6236	1142.57	0.292998	1	0	-0.523485	1.24391	1	1	0.125277		1.63739e+08	1.49633e+08	6.89371e+07	2.45816e+07	6.93754e+06	779906	0	0	32107.7	0	0	41850.7	0	0
EAVNKDKPLGA	303	313	2	0	571.314	5	8	4.03895	4.68687	571.843	0.398782	1	0	-0.461742	1.52256	1	1	0.0150314		5.06216e+09	4.52493e+09	2.1502e+09	8.5005e+08	3.02594e+08	1.28548e+08	5.59729e+07	2.57183e+07	8.47005e+06	871144	147911	30400.5	278326	0
EAVNKDKPLGA	303	313	3	0	381.212	5	8	4.03895	4.68687	381.548	0.350313	1	0	-0.490032	1.52256	1	1	0.0208721		6.06638e+08	5.38965e+08	2.61752e+08	9.50718e+07	3.19092e+07	1.21596e+07	3.54372e+06	333850	33802.9	0	0	17742.9	0	0
EAVNKDKPLGAVAL	303	316	2	0	712.909	5	11	7.31012	7.71553	713.632	0.610447	0.6	0					0.188541		1.2874e+08	1.39379e+08	8.26889e+07	3.80064e+07	1.57073e+07	4.99482e+06	2.27339e+06	4.26154e+06	267212	5.47827e+06	73851.4	165154	167281	103705	106713	0	0
EAVNKDKPLGAVALKS	303	318	2	0	820.472	5	13					0
EAVNKDKPLGAVALKS	303	318	3	0	547.317	5	13					-1
EAVNKDKPLGAVALKSYEEE	303	322	2	0	1095.57	6	17	7.23223	7.41918	1097.08	1.73526	0.6	0					0.187647		2.65573e+06	2.48482e+07	3.74526e+07	3.86613e+07	2.41453e+07	1.57133e+07	3.69482e+06	2.25924e+06	812724	142986	469757	0	91657.3	107992	56839.2	106851	175198	432184	13956	0	0	0	0	0
EAVNKDKPLGAVALKSYEEE	303	322	3	0	730.714	6	17	7.96823	8.10837	732.46	3.95277	0.6	0					0.0204246		8.08089e+07	9.94598e+07	2.08661e+08	5.36967e+08	1.05725e+09	1.23858e+09	1.03744e+09	6.72381e+08	3.367e+08	1.54621e+08	6.16451e+07	2.64201e+07	1.52293e+07	1.15751e+07	4.08408e+06	1.51458e+06	634038	380433	0	0	152859	0	0	367747
EAVNKDKPLGAVALKSYEEEL	303	323	3	0	768.409	6	18	9.16743	9.3231	769.502	1.92345	1	0	-0.195539	-0.214459		0	0.153002		2.90371e+06	4.27965e+07	6.35257e+07	6.39914e+07	4.18165e+07	2.27516e+07	1.49182e+07	4.21062e+06	1.55831e+06	384329	199145	171733	0	30683.4	25400.2	605956	492575	0	194018	0	0	2.45198e+06	0	254521	0
EAVNKDKPLGAVALKSYEEELAKDPRIAATME	303	334	3	0	1162.94	8	28					-1
EAVNKDKPLGAVALKSYEEELAKDPRIAATME	303	334	4	0	872.459	8	28	9.43618	9.60763	873.829	3.36202	1	0	-0.133839	-0.158764	1	-1	0.154984		134561	132497	7.33404e+06	1.83892e+07	2.69196e+07	3.52327e+07	2.81064e+07	1.79148e+07	9.62557e+06	2.66699e+06	1.18197e+06	674158	266443	420105	202978	396389	0	624681	27447	0	328978	0	240780	0	0	0	0	0	176729	0
AVNKDKPLGA	304	313	2	0	506.793	4	7	3.83518	4.46477	507.226	0.280805	1	0	-0.507188	1.45787	1	1	0.0403059		3.77373e+08	2.80927e+08	1.24392e+08	4.17404e+07	1.29445e+07	2.65285e+06	235510	553318	67510.2	0	0	12877.4
AVNKDKPLGA	304	313	3	0	338.198	4	7	3.81952	4.46477	338.519	0.378822	1	0	-0.441806	1.51315	1	1	0.520802		5.03712e+07	3.89791e+07	1.43138e+07	1.88189e+06	243147	70953.4	67914.2	23387.7	22696.1	3.29148e+06	0	0
AVNKDKPLGAVALKSYEEE	304	322	2	0	1031.05	6	16	7.2478	7.3257	1032.18	1.04448	1	0	-0.389682	-0.488877	1	0	0.246828		892774	4.67205e+06	4.82128e+06	5.34791e+06	722864	710067	0	140137	0	0	0	0	0	107512	0	0	0	0	0	0	0	0	0
AVNKDKPLGAVALKSYEEE	304	322	3	0	687.7	6	16	7.34128	7.37245	688.408	0.909866	1	0	-0.428969	-0.653786	1	0	0.0726386		3.51338e+06	6.96194e+06	8.74627e+06	6.48973e+06	4.00218e+06	684732	246473	0	0	0	0	0	0	0	0	0	0	0	0	0	0	0	0
VNKDKPLGA	305	313	1	0	941.541	4	6	3.64662	3.88215	942.074	-0.012737	1	0	-0.704411	0.0673688	1	1	0.192267		1.43733e+07	9.9821e+06	2.00507e+06	0	0	0	0	0	0	0	0
VNKDKPLGA	305	313	2	0	471.274	4	6	3.39258	4.32232	471.76	0.426005	0.6	0					0.358427		3.925e+08	2.99062e+08	1.53712e+08	6.55855e+07	2.22396e+07	2.25239e+06	285896	0	36360.8	0	17677.8
VNKDKPLGAVALKSYEEE	305	322	2	0	995.528	6	15	7.23223	7.29453	996.68	1.13161	0.4	0					0.407512		0	1.50432e+06	2.50971e+06	1.15273e+06	417486	0	0	0	205221	0	0	0	0	0	0	0	0	0	0	0	0	0
VALKSY	314	319	2	0	340.703	4	4	5.04818	5.46077	341.293	0.767612	0.4	0					0		2.51195e+06	1.78815e+07	5.66916e+06	77264	53834.9	117841	0	48341.7	60114.5
VALKSYE	314	320	1	0	809.44	4	5	5.4451	5.74175	811.579	1.65511	0.4	0					0.543689		0	1.35535e+07	3.82058e+07	1.66585e+07	2.6811e+06	172791	84599.6	0	0	0
VALKSYE	314	320	2	0	405.224	4	5	5.35128	5.77283	406.023	1.11467	0.4	0					0.0929186		4.71473e+07	4.40915e+08	3.21044e+08	1.02235e+08	2.04384e+07	2.67839e+06	594693	42481.6	10058.4	19279.8
VALKSYEEE	314	322	1	0	1067.53	4	7	5.42947	6.08392	1069.34	1.19034	1	0	0.0995178	1.54561	1	1	0.191987		1.66936e+08	6.30397e+08	5.47789e+08	2.84181e+08	1.02391e+08	2.83854e+07	4.52695e+06	1.29516e+06	2.3693e+06	897542	332872	865.52
VALKSYEEE	314	322	2	0	534.266	4	7	5.42947	6.06835	535.182	1.20754	1	0	0.11099	1.49068	1	1	0.0674358		1.18615e+09	4.12498e+09	3.78532e+09	1.92633e+09	7.3323e+08	2.2325e+08	3.37657e+07	1.03873e+06	260852	4.97525e+06	1.39569e+07	2.61844e+06
VALKSYEEEL	314	323	1	0	1180.61	5	8	8.07723	8.66957	1182.49	1.17865	1	0	-0.00655647	1.32642	1	1	0.281814		2.72987e+07	1.56937e+08	1.52405e+08	8.38408e+07	2.46371e+07	1.74097e+06	264159	245030	518149	0	0	247765	188968	603658
VALKSYEEEL	314	323	2	0	590.808	5	8	8.03055	8.73192	591.802	1.28601	1	0	0.0561048	1.71117	1	1	0.0793463		5.66502e+08	2.16849e+09	2.16984e+09	1.13791e+09	5.14306e+08	1.48874e+08	5.30178e+07	415878	1.34266e+06	518710	1.2982e+06	2.34905e+07	511453	8.91524e+06
VALKSYEEELAKDPRIAA	314	331	2	0	1002.04	6	15	8.38883	8.49803	1003.94	2.61269	0.6	0					0.432181		0	205253	3.11131e+06	6.89266e+06	7.39516e+06	3.83873e+06	1.08631e+06	359219	0	0	0	0	0	0	0	147015	0	0	0	0	0	0
VALKSYEEELAKDPRIAATM	314	333	3	0	745.728	7	17	9.04297	9.3231	747.235	3.13199	0.6	0					0.284834		125817	2.97594e+06	2.27252e+07	3.67097e+07	4.27452e+07	4.57983e+07	1.89327e+07	7.72295e+06	8.83895e+06	377103	310514	176922	0	156426	677977	0	117183	186522	0	0	766828	141082	129654	448279	143416
VALKSYEEELAKDPRIAATME	314	334	3	0	788.742	7	18	8.94967	9.12075	790.284	3.16479	0.6	0					0.119145		2.24768e+06	1.25712e+07	5.97951e+07	1.09951e+08	1.31144e+08	1.02191e+08	7.11288e+07	3.90844e+07	1.54338e+07	3.60045e+06	664509	187151	0	0	430872	398041	0	0	166244	2.27061e+06	1.86932e+06	2.30119e+06	572255	2.33349e+06	0	0
VALKSYEEELAKDPRIAATMENAQKGEIM	314	342	3	0	1079.22	8	26	9.84083	9.88753	1081.43	4.60898	0.6	0					0.586897		0	0	598401	1.17011e+06	4.29801e+06	5.77699e+06	5.8803e+06	4.69044e+06	1.5529e+06	379585	1.09187e+06	0	0	948577	0	0	586887	0	0	0	0	0	200610	0	158721	0	0	0	0	0
VALKSYEEELAKDPRIAATMENAQKGEIMPNIPQMSA	314	350	5	0	815.613	9	32	9.96538	10.1832	817.538	7.02885	1	0	0.331132	0.0050279		-4	0.144516		13306.9	45377.1	0	882948	2.23422e+06	6.54445e+06	1.83912e+07	3.30187e+07	4.29586e+07	4.74371e+07	4.38547e+07	3.32905e+07	2.03277e+07	1.37009e+07	4.12138e+06	2.32059e+06	1.05586e+06	0	147300	709832	0	0	0	0	400161	351938	0	0	0	674030
KSYEEE	317	322	1	0	784.336	4	4	3.05913	3.7254	785.54	0.756598	1	0	0.188706	1.58731	1	1	0.651484		4.94884e+07	4.77465e+07	2.12864e+07	6.37865e+06	9.00486e+06	2.50382e+06	296577	658618	58490.9
KSYEEE	317	322	2	0	392.672	4	4	3.12257	3.40853	393.131	0.470693	1	0	-0.145041	0.245335	1	1	0		8.58461e+07	7.90797e+07	3.73272e+07	1.15848e+07	2.21755e+06	80466.1	0	0	0
KSYEEEL	317	323	2	0	449.214	4	5	6.48903	7.08855	449.773	0.597017	0.6	0					0.155101		1.90075e+08	1.93644e+08	1.0014e+08	3.45251e+07	6.57137e+06	475960	83055.7	421158	7.49971e+06	567474
KSYEEELAKDPRIAA	317	331	3	0	573.969	6	12					-1
KSYEEELAKDPRIAATME	317	334	3	0	694.345	6	15					-1
KSYEEELAKDPRIAATMENAQKGEIMPNIPQMSA	317	350	4	0	948.467	9	29					-1
YEEELAKDPRIAATME	319	334	2	0	933.451	6	13					0
YEEELAKDPRIAATME	319	334	3	0	622.636	6	13					-1
EELAKDPRIAATME	321	334	2	0	787.398	6	11					0
EELAKDPRIAATME	321	334	3	0	525.268	6	11					-1
EELAKDPRIAATMENAQKGEIMPNIPQMSA	321	350	3	0	1095.21	8	25	9.3231	9.51418	1098.2	6.85096	0.6	1					0.347559		0	0	256545	5.66559e+06	305796	1.89932e+07	2.45224e+07	1.30192e+07	3.17131e+07	3.21489e+07	2.56226e+07	2.32896e+07	1.731e+07	1.12124e+07	5.7531e+06	2.17142e+06	873074	4566.3	437371	227557	429315	10231.4	0	0	8626.8	0	0	0	0	0
ELAKDPRIAATME	322	334	2	0	722.877	5	10	6.20843	6.27078	725.934	5.21311	0.6	0					0.205419		0	0	100152	0	1.12615e+06	2.83104e+06	3.71578e+06	4.08065e+06	1.27673e+06	0	0	0	0	0	0	0
LAKDPRIAA	323	331	2	0	477.79	4	6	4.49655	4.87628	478.823	1.50879	1	0	0.479682	0.576212	1	1	0.0307632		4.73346e+07	2.02232e+08	2.43159e+08	1.5043e+08	6.04885e+07	1.69446e+07	3.57588e+06	225928	41685.4	50737.5	0
LAKDPRIAA	323	331	3	0	318.863	4	6	4.49655	4.87628	319.536	1.46333	1	0	0.444302	0.576212	1	1	0.0449881		1.03561e+07	4.62861e+07	6.19398e+07	3.65654e+07	1.27692e+07	1.99724e+06	162216	56410.7	0	0	0
LAKDPRIAAT	323	332	2	0	528.314	4	7	4.11755	4.59192	529.396	1.55333	1	0	0.34165	0.910148		1	0.0753553		8.60532e+06	5.20446e+07	6.91719e+07	4.64495e+07	1.83068e+07	5.42193e+06	236574	0	0	0	32755.5	0
LAKDPRIAATM	323	333	2	0	593.834	5	8					-1
LAKDPRIAATM	323	333	3	0	396.225	5	8					-1
LAKDPRIAATME	323	334	2	0	658.356	5	9	5.71063	6.3487	659.523	1.50394	0.6	0					0.0612885		3.08637e+08	1.27078e+09	1.57444e+09	1.09579e+09	5.32734e+08	2.17114e+08	6.71555e+07	2.43518e+07	1.8263e+07	2.21789e+07	8.78939e+06	1.17008e+06	940307	183337	824826
LAKDPRIAATME	323	334	3	0	439.239	5	9	5.7262	6.3487	439.969	1.35817	1	0	0.01014	1.43287	1	0	0.0575764		8.21276e+07	3.74285e+08	4.76365e+08	3.19928e+08	1.55375e+08	4.71672e+07	7.47517e+06	0	0	0	0	0	269486	0	0
LAKDPRIAATMENAQKGEIM	323	342	2	0	1094.07	7	17	7.8434	8.59162	1098.28	7.0267	0.6	0					1.2946		161421	3.05267e+06	2.20144e+07	4.43846e+07	4.94479e+07	8.28344e+07	1.8479e+08	3.24063e+08	3.76005e+08	3.17963e+08	1.92033e+08	9.03516e+07	3.11273e+07	1.20527e+07	3.94856e+06	1.3833e+07	2.56407e+07	3.2208e+07	2.63555e+07	1.26386e+07	4.35111e+06	590961	397441	575250	22559.6
LAKDPRIAATMENAQKGEIM	323	342	3	0	729.714	7	17	7.92145	8.42003	732.414	6.69567	0.6	0					0.0412233		625989	3.93181e+07	1.38497e+08	2.06652e+08	2.41278e+08	5.12413e+08	1.33849e+09	2.46385e+09	3.01027e+09	2.32335e+09	1.48436e+09	8.0799e+08	3.29266e+08	1.28657e+08	7.02943e+07	3.08393e+07	2.03026e+07	1.27578e+07	3.21662e+06	1.3448e+06	969964	286326	98697.5	1.28638e+06	226403
LAKDPRIAATMENAQKGEIMPNIPQM	323	348	3	0	956.491	8	21	9.18298	9.4986	958.312	3.57795	1	0	0.101059	0.349962	1	-2	0.223374		3.55133e+07	0	1.40774e+07	9.24058e+07	1.02864e+08	1.22269e+08	1.2545e+08	8.47648e+07	4.91865e+07	2.91955e+07	1.09248e+07	3.91063e+06	3.39521e+06	360254	975699	992496	0	142576	447064	0	132818	1.0492e+06	200937	0	371627	346905	246811	1.09731e+06	1.35138e+06	960563
LAKDPRIAATMENAQKGEIMPNIPQM	323	348	4	0	717.62	8	21					-1
LAKDPRIAATMENAQKGEIMPNIPQMSA	323	350	2	0	1513.27	8	23	9.01188	9.27642	1516.71	4.90855	0.6	0					0.361848		2.94816e+06	2.03483e+06	1.27426e+06	3.89577e+06	1.10766e+07	3.12316e+07	4.12354e+07	4.79436e+07	4.2638e+07	3.05869e+07	8.22026e+06	2.21707e+06	1.05823e+06	401839	0	0	0	0	0	0	0	0	0	0	0	0	0	0	0	0
LAKDPRIAATMENAQKGEIMPNIPQMSA	323	350	3	0	1009.18	8	23	8.90303	9.1363	1011.65	5.44707	0.6	0					0.0974009		1.58226e+07	2.29485e+07	4.78801e+07	1.29738e+08	3.12511e+08	5.72717e+08	7.85954e+08	8.70632e+08	8.03305e+08	5.99529e+08	4.14539e+08	2.39703e+08	1.2214e+08	6.84218e+07	3.53205e+07	1.8142e+07	7.30324e+06	3.17152e+06	3.15173e+06	3.15847e+06	870658	285418	551580	0	0	258045	279858	0	336410	0
LAKDPRIAATMENAQKGEIMPNIPQMSA	323	350	4	0	757.137	8	23	8.96523	9.41022	758.936	5.22402	0.6	0					0.0903336		726974	8.17498e+06	4.39353e+07	1.30657e+08	2.47432e+08	4.11657e+08	5.30228e+08	5.59953e+08	4.9408e+08	3.65555e+08	2.28168e+08	1.34172e+08	6.76688e+07	2.97708e+07	1.44939e+07	5.29076e+06	2.51864e+06	1.7977e+06	628845	3.24223e+06	968798	3.56744e+06	103949	2.35895e+06	722861	1.33112e+06	520674	1.09391e+06	1.62511e+06	872800
LAKDPRIAATMENAQKGEIMPNIPQMSAF	323	351	3	0	1058.2	8	24	9.93423	10.7604	1060.82	5.7822	0.6	0					0.0760239		718069	3.71424e+07	5.47798e+07	2.60579e+08	7.45796e+08	1.48822e+09	2.29579e+09	2.73008e+09	2.63097e+09	2.06685e+09	1.388e+09	8.34602e+08	4.9305e+08	2.88212e+08	1.59473e+08	8.43367e+07	4.81101e+07	2.4303e+07	1.27881e+07	8.94176e+06	1.83792e+06	2.48274e+06	4.46372e+06	2.18476e+06	1.38714e+06	1.41031e+06	1.42728e+06	5.02454e+06	9.74126e+06	5.94683e+06
LAKDPRIAATMENAQKGEIMPNIPQMSAF	323	351	4	0	793.904	8	24	10.1521	10.7136	796.001	6.30905	0.6	0					0.362627		0	363559	1.4675e+07	6.88807e+07	1.84765e+08	3.71865e+08	5.7795e+08	6.56548e+08	6.01819e+08	4.57924e+08	3.04895e+08	1.84184e+08	1.12604e+08	5.4681e+07	2.82466e+07	9.41152e+06	6.9471e+06	1.27567e+06	25039.2	417954	534240	621550	939080	349125	1.36452e+06	1.18178e+06	1.41764e+06	4.61012e+06	6.70624e+06	4.34919e+06
AKDPRIAAT	324	332	2	0	471.772	4	6	3.39258	4.18047	472.181	0.28002	0.6	0					0.240198		2.04144e+08	1.50087e+08	6.47919e+07	2.15037e+07	4.10354e+06	350798	0	32968.5	0	21004.1	0
AKDPRIAATM	324	333	2	0	537.292	5	7	5.33567	5.60157	538.104	0.935436	0.6	0					0.215206		8.76631e+07	1.84462e+08	1.43214e+08	6.74576e+07	2.73951e+07	7.09117e+06	2.29727e+06	403455	420845	0	49002.6	333864	0
AKDPRIAATME	324	334	2	0	601.814	5	8	5.1451	5.67952	602.739	1.09311	1	0	-0.0564875	1.12205	1	-1	0.158657		4.51212e+08	8.20121e+08	6.27776e+08	3.21227e+08	1.26888e+08	4.57786e+07	1.67472e+07	2.12562e+07	2.57224e+07	2.14419e+07	1.06604e+07	3.31434e+06	1.94695e+06	909270
AKDPRIAATME	324	334	3	0	401.545	5	8	5.1451	5.36692	402.086	0.866746	1	0	-0.188606	0.0189664	1	-1	0.0594703		3.73748e+07	6.73791e+07	5.5405e+07	2.5054e+07	8.91154e+06	2.03185e+06	479010	156833	473184	47191	169180	1.04885e+06	38162	44564.4
AKDPRIAATMENAQKGEIM	324	342	2	0	1037.52	7	16					0
AKDPRIAATMENAQKGEIM	324	342	3	0	692.019	7	16	7.60622	8.07723	693.066	1.80871	0.6	0					0.245147		1.23875e+07	8.05613e+07	1.31018e+08	1.38923e+08	9.29066e+07	5.4067e+07	2.37014e+07	9.54739e+06	837968	775191	2.18689e+06	716036	2.53665e+06	2.21321e+06	3751.61	209519	0	121095	0	289291	0	0	90819.3	299521
AKDPRIAATMENAQKGEIMPNIPQM	324	348	3	0	918.796	8	20	9.01188	9.12075	920.941	4.62272	0.6	0					0.295981		0	802233	8.68065e+06	1.79043e+07	2.25827e+07	3.36461e+07	1.83581e+07	1.32217e+07	1.44934e+07	1.39088e+06	781067	1.64442e+06	0	0	278297	549112	2.17915e+06	2.98299e+06	331522	792729	2.25705e+06	668238	1.84714e+06	297634	0	0	1.06092e+06	0	0
AKDPRIAATMENAQKGEIMPNIPQMSA	324	350	2	0	1456.72	8	22	8.80975	8.96523	1460	4.65026	1	0	0.292487	-0.215106	-3	-3	0.438246		0	0	0	1.17408e+06	8.01176e+06	1.79463e+07	2.41979e+07	1.91373e+07	1.11269e+07	5.05402e+06	2.29122e+06	0	794132	0	280750	0	401776	0	0	0	0	0	0	0	0	0	0	0	0	0
AKDPRIAATMENAQKGEIMPNIPQMSA	324	350	3	0	971.486	8	22	8.70077	9.69572	976.822	14.1111	1	1	2.30049	2.74715	-3	-13	2.38666		4.46934e+06	1.87772e+06	3.63899e+07	1.76004e+08	3.76728e+08	5.91807e+08	7.17007e+08	6.37752e+08	4.75094e+08	2.99702e+08	1.62323e+08	8.21584e+07	5.3718e+07	2.59231e+07	1.80236e+07	1.57346e+07	6.31531e+06	3.44857e+06	7.30385e+07	2.96978e+08	7.21217e+08	1.169e+09	1.32867e+09	1.16967e+09	7.64967e+08	1.6963e+08	1.20741e+07	1.8707e+06	938618	970812
AKDPRIAATMENAQKGEIMPNIPQMSA	324	350	4	0	728.866	8	22	9.35832	9.5765	734.332	19.9642	0.6	0					0.0603314		159216	0	2.5697e+06	467215	1.11915e+06	1.12202e+06	3.31535e+06	1.58428e+06	2.40495e+06	658389	2.24496e+06	97861.1	730043	0	3.05956e+06	0	0	3.1686e+06	4.80614e+07	2.07135e+08	5.27692e+08	9.0093e+08	1.02565e+09	8.84676e+08	4.39122e+08	7.15804e+07	4.17751e+06	511694	166193	587132
AKDPRIAATMENAQKGEIMPNIPQMSAF	324	351	2	0	1530.26	8	23	9.94982	10.1055	1533.64	4.76558	1	0	0.272987	-0.214518	0	-2	0.396704		0	0	317069	1.11767e+06	6.20759e+06	1.60809e+07	1.65464e+07	2.22205e+07	1.34624e+07	6.7408e+06	735541	283604	0	370901	0	216656	0	302239	0	641710	0	0	0	0	0	355564	0	0	0	0
AKDPRIAATMENAQKGEIMPNIPQMSAF	324	351	3	0	1020.51	8	23	9.82527	10.698	1022.85	5.02449	0.6	0					0.793591		8.86822e+06	1.15237e+07	8.22609e+07	5.66801e+08	7.55566e+08	1.32155e+09	1.73534e+09	1.56767e+09	1.23443e+09	8.67215e+08	5.03331e+08	3.01708e+08	1.6279e+08	8.2058e+07	4.17759e+07	2.25807e+07	7.72578e+06	4.22268e+06	5.4689e+06	1.38022e+06	884346	4.01562e+06	9.00939e+06	4.86128e+06	2.45797e+07	2.83272e+07	1.30547e+07	1.09975e+07	2.57618e+06	2.11781e+06
AKDPRIAATMENAQKGEIMPNIPQMSAF	324	351	4	0	765.633	8	23	9.96538	10.3079	767.515	5.52103	0.6	1					0.0931978		2.35655e+06	806653	1.23622e+07	6.47252e+07	1.57152e+08	2.31687e+08	2.91684e+08	2.83e+08	2.21338e+08	1.43513e+08	8.45995e+07	5.0817e+07	2.23779e+07	9.27481e+06	6.19617e+06	9.709e+07	2.0773e+06	450668	39871.4	3.1523e+07	342271	206470	127084	500706	629783	120897	0	0	496897	306920
TMENAQKGEIM	332	342	2	0	626.289	5	9	6.06835	6.1306	627.016	0.607968	0.4	0					0.222181		220347	2.60761e+06	2.09867e+06	212921	0	0	0	0	0	0	0	0	0	0	0
TMENAQKGEIMPNIPQMSA	332	350	2	0	1045.49	7	15	8.71633	8.99633	1053.93	15.4574	1	0	4.11723	0.22428	1	-14	1.09012		5.46582e+06	0	7.37525e+06	2.12955e+06	7.51356e+06	6.00525e+06	2.41528e+06	1.94045e+06	0	0	0	0	2.76043e+07	282212	2.07399e+07	6.94692e+07	1.57425e+08	2.97938e+08	1.84677e+08	1.51898e+08	4.18103e+07	2.46999e+07	2.77267e+06
TMENAQKGEIMPNIPQMSA	332	350	3	0	697.329	7	15	8.70077	9.15187	703.173	16.1194	1	1	4.32331	0.828046	1	-14	0.223052		153770	176509	0	0	787437	1.34367e+06	1.03607e+06	266790	0	0	660680	0	630155	297823	3.13242e+07	2.02471e+08	5.9536e+08	7.6766e+08	6.32933e+08	3.93923e+08	1.95339e+08	7.29425e+07	2.78191e+07
TMENAQKGEIMPNIPQMSAF	332	351	2	0	1119.02	7	16	10.1988	10.5108	1121.79	4.01553	1	0	0.477371	0.337199	1	-2	0.100109		0	0	1.42307e+07	5.85707e+07	1.14738e+08	1.44244e+08	1.28167e+08	8.40063e+07	4.94024e+07	1.85173e+07	4.79268e+06	875042	274724	553961	0	844239	0	628683	0	528867	492815	444630	0	150787
TMENAQKGEIMPNIPQMSAF	332	351	3	0	746.351	7	16					-1
MENAQKGEIMPNIPQMSA	333	350	2	0	994.966	7	14	8.40443	8.5604	997.695	4.10024	1	0	0.673033	-0.213401		-5	0.36404		0	153756	0	2.19133e+06	8.1053e+06	9.80887e+06	9.61422e+06	4.26454e+06	219448	160158	0	837565	0	307101	0	0	171817	0	0	0	0	0
ENAQKGEIMPNIPQMSA	334	350	2	0	929.445	6	13	8.06167	8.32637	932.065	4.03304	0.6	0					0.202528		520320	354144	1.19965e+07	3.96834e+07	7.37529e+07	7.41218e+07	5.57711e+07	3.35616e+07	1.34976e+07	7.34778e+06	5.06119e+06	220404	1.62521e+06	148042	220724	162408	1886.6	0	2.12048e+06	0
ENAQKGEIMPNIPQMSAF	334	351	2	0	1002.98	7	14	9.91867	10.5889	1006.05	4.82827	1	0	0.91585	1.60113		0	0.921685		73196.1	1.8002e+06	4.38036e+07	1.3904e+08	2.78933e+08	3.19443e+08	2.79474e+08	1.97999e+08	8.89248e+07	6.68593e+07	5.75136e+06	1.83671e+07	866347	7.61496e+06	4.21648e+06	2.08479e+07	3.03415e+06	3.44965e+07	5.57706e+06	1.27124e+07	2.41057e+06	1.2703e+06
NAQKGEIM	335	342	2	0	445.724	5	6	4.70267	5.58595	447.986	3.95163	1	1	2.38076	2.35311		-1	0		5.60587e+07	2.53627e+08	2.59634e+08	1.59207e+08	1.14673e+08	2.41819e+08	4.31883e+08	2.6407e+08	1.19029e+08	3.92584e+07	4.8062e+06	7.48425e+06
NAQKGEIMPNIPQMSA	335	350	2	0	864.924	6	12	7.65305	8.18618	868.089	5.19306	0.6	1					1.16123		5.53503e+06	9.054e+06	3.95536e+07	1.67029e+08	2.48168e+08	2.48753e+08	1.83297e+08	1.14251e+08	5.49754e+07	3.57115e+07	2.37361e+07	2.74304e+07	2.27741e+07	1.82051e+07	7.14917e+06	9.92174e+06	2.05516e+07	2.84993e+07	3.17865e+07
NAQKGEIMPNIPQMSA	335	350	3	0	576.952	6	12	7.65305	7.81218	580.478	9.44131	0.6	0					0.190789		0	0	0	0	0	1.71573e+06	2.91002e+06	3.909e+06	5.02031e+06	9.03371e+06	1.15471e+07	1.30642e+07	1.34095e+07	8.38502e+06	4.76887e+06	990848	225991	0	0
PNIPQMSA	343	350	1	0	857.419	4	5	6.39547	6.53585	860.373	2.39228	0.4	0					0.217601		0	6.05037e+06	1.87638e+07	2.55048e+07	1.68539e+07	2.30979e+06	0	774031	220632	190392
PNIPQMSA	343	350	2	0	429.213	4	5	6.30195	6.6952	430.564	2.14055	1	0	1.3045	0.623909	1	-2	0.143132		3.31947e+06	2.53712e+07	5.74005e+07	6.15787e+07	3.27366e+07	6.22477e+06	1.99294e+06	481284	404130	734357
PNIPQMSAF	343	351	2	0	502.747	5	6	9.21418	9.68537	504.245	2.32343	0.6	0					0.35474		2.94819e+06	3.88295e+07	1.05101e+08	1.38779e+08	9.33214e+07	3.35533e+07	6.82513e+06	604227	0	231925	0	110509
FWYAVRT	351	357	2	0	471.745	4	5	8.8253	9.54535	472.244	0.401399	1	0	-0.319645	1.7771		0	0.0791229		1.55464e+09	1.59356e+09	7.74503e+08	2.37061e+08	4.60042e+07	6.57576e+06	858147	708486	190902	1.30714e+07
FWYAVRTAV	351	359	2	0	556.798	5	7	9.00152	9.16743	559.137	3.9752	1	0	1.95716	-0.17829		-1	0.211841		0	392634	6.11283e+06	1.97842e+07	4.45254e+07	3.87621e+07	2.57283e+07	6.41409e+06	2.66153e+06	1.28077e+06	0	408738	0
FWYAVRTAVINA	351	362	2	0	705.88	5	10	9.94982	10.7448	706.808	0.979941	0.6	0					1.30017		2.37281e+08	2.83559e+08	1.70425e+08	7.11499e+07	2.11558e+07	2.16688e+07	8.96345e+06	827725	297395	761463	926045	1.43397e+06	1.20838e+06	1.11635e+07	1.46781e+07	5.50982e+06
FWYAVRTAVINAASGRQTVDE	351	371	2	0	1177.6	6	19	10.2455	10.7136	1181.32	6.05744	0.6	0					0.416164		0	49885.2	418822	1.91747e+06	3.06813e+07	6.53629e+07	8.84889e+07	7.60192e+07	6.64553e+07	4.8139e+07	3.4478e+07	1.39276e+07	1.00711e+07	5.61494e+06	1.36148e+06	1.52088e+06	0	0	179897	0	1.13454e+06	303250	666283	1.03327e+06	1.21961e+06	766485
FWYAVRTAVINAASGRQTVDE	351	371	3	0	785.401	6	19	11.0108	11.1198	789.216	10.0511	0.6	0					0.104628		0	0	24445.1	567395	897960	1.68706e+06	3.45196e+06	2.68667e+06	8.9336e+06	5.20389e+07	1.5717e+08	2.575e+08	2.67923e+08	1.21645e+08	3.17945e+07	2.85356e+06	5.36691e+06	1.97251e+06	780242	265242	146334	1.29301e+06	129682	739848	291873	108655
FWYAVRTAVINAASGRQTVDEALKDAQTGTD	351	381	3	0	1118.9	8	29	11.1043	12.1374	1122.73	9.53623	1	0	0.840949	2.88189	0	-1	0.151058		461780	386006	533193	1.18017e+06	3.42549e+06	2.1674e+07	6.64447e+07	1.71298e+08	3.04098e+08	4.80749e+08	6.2925e+08	6.99012e+08	6.63694e+08	5.25083e+08	4.51537e+08	2.38259e+08	1.28202e+08	9.85583e+07	2.44796e+07	8.30551e+06	7.11614e+06	1.80709e+06	641298	1.06998e+06	549261	138343	0	24144.4	0	49749.2
FWYAVRTAVINAASGRQTVDEALKDAQTGTD	351	381	4	0	839.423	8	29	11.3066	11.5718	842.425	10.0413	0.4	1					0.0796332		101309	87922.7	125605	1.48011e+06	3.14338e+06	7.82529e+06	2.31755e+07	5.35773e+07	1.01172e+08	1.49789e+08	1.80811e+08	2.04432e+08	2.5169e+08	1.42964e+08	9.88399e+07	6.38647e+07	2.03817e+08	1.53734e+07	7.15075e+06	3.60132e+06	3.38622e+07	273342	602619	576795	1.84354e+06	0	37489.2	0	645470	0
WYAVRT	352	357	1	0	795.415	4	4	6.94803	7.48147	796.318	0.413173	1	0	-0.212187	1.11858	1	1	0.102497		4.12825e+08	4.29245e+08	1.77539e+08	4.71841e+07	6.38061e+06	1.25511e+06	729041	569367	238766
WYAVRT	352	357	2	0	398.211	4	4	6.93242	7.575	398.662	0.411783	1	0	-0.213809	1.50374	1	1	0.0544301		1.2673e+09	1.28206e+09	5.27647e+08	1.37269e+08	2.89251e+07	8.72118e+06	2.01784e+06	224211	110474
WYAVRTAVINA	352	362	1	0	1263.68	5	9	8.45123	8.79418	1264.87	0.420615	1	0	-0.476277	0.446414	1	1	1.79964		2.07389e+07	2.86781e+07	1.17002e+07	1.92088e+06	0	0	17278.5	6128.98	259967	0	412072	320018	490282	244806	0
WYAVRTAVINA	352	362	2	0	632.346	5	9	8.31077	8.93412	633.008	0.555862	1	0	-0.406109	1.43587	1	1	0.131608		5.41762e+08	7.52492e+08	3.99297e+08	1.76631e+08	4.71946e+07	1.13233e+07	3.08555e+06	851676	1.33982e+07	928983	6.81373e+06	1.83802e+06	755979	485973	1.0279e+06
WYAVRTAVINAASGRQ	352	367	2	0	881.971	6	14					-1
WYAVRTAVINAASGRQTVD	352	370	2	0	1039.54	6	17					0
WYAVRTAVINAASGRQTVD	352	370	3	0	693.364	6	17	8.60722	8.68517	695.606	5.50662	0.6	0					0.547186		23259.9	0	0	770015	2.79285e+06	5.53779e+06	6.98561e+06	6.15542e+06	3.80437e+06	2.75609e+06	647160	162439	130592	0	0	297616	0	0	496552	0	0	0	0	0
WYAVRTAVINAASGRQTVDE	352	371	2	0	1104.06	6	18	8.5448	9.05853	1107.2	4.98894	0.6	0					0.208932		0	1.28532e+06	6.77226e+06	6.31683e+07	1.6706e+08	2.78457e+08	3.11761e+08	2.69715e+08	1.74318e+08	9.88238e+07	4.34636e+07	1.36112e+07	671976	263333	0	385135	0	472593	303447	568473	0	0	0	786612	0
WYAVRTAVINAASGRQTVDE	352	371	3	0	736.378	6	18	8.5448	8.8564	738.473	4.99515	0.6	0					0.0646801		326622	2.02204e+06	2.72305e+07	1.21967e+08	2.92381e+08	4.638e+08	5.26353e+08	4.57054e+08	3.04089e+08	1.49895e+08	8.80907e+07	3.49934e+07	1.20891e+07	4.65946e+06	1.21029e+06	601959	387539	0	94232	196847	0	138336	95818.8	0	144929
WYAVRTAVINAASGRQTVDEAL	352	373	2	0	1196.12	6	20					-1
WYAVRTAVINAASGRQTVDEAL	352	373	3	0	797.752	6	20					-1
WYAVRTAVINAASGRQTVDEALKDAQTGTD	352	381	3	0	1069.87	7	28	9.84083	11.1302	1073.87	10.1377	0.6	0					0.184882		1.50042e+06	2.48981e+06	8.47633e+06	9.97802e+06	3.4992e+07	1.76235e+08	3.85334e+08	8.77577e+08	1.74683e+09	2.83092e+09	3.82194e+09	4.51835e+09	4.68879e+09	4.29846e+09	3.46152e+09	2.42766e+09	1.50352e+09	8.78833e+08	4.1383e+08	1.80893e+08	9.33692e+07	1.62098e+07	7.42626e+06	1.3719e+07	1.35657e+06	522128	1.56322e+06	0	172339	464276
WYAVRTAVINAASGRQTVDEALKDAQTGTD	352	381	4	0	802.656	7	28	9.82527	10.1832	805.481	9.44396	0.6	0					0.113733		1.03309e+06	198205	25301.8	681270	1.92559e+07	1.02808e+07	4.2696e+07	1.35956e+08	1.93269e+08	2.99996e+08	3.81491e+08	5.46464e+08	3.87576e+08	2.8187e+08	2.08052e+08	1.88386e+08	6.72662e+07	2.85329e+07	1.34647e+07	1.25758e+07	3.15151e+06	2.38812e+06	1.26359e+06	3.08105e+06	717133	1.41891e+06	132901	1.60624e+06	452417	0
WYAVRTAVINAASGRQTVDEALKDAQTGTDYDIPTTENL	352	390	3	0	1418.7	9	36	10.542	10.964	1424.66	15.3871	1	0	1.30127	0.72536	1	0	0.310014		0	0	0	251765	0	0	0	249110	0	0	514841	3.39029e+06	1.70392e+07	3.30553e+07	5.41961e+07	8.7917e+07	1.00387e+08	1.0961e+08	1.12817e+08	9.2227e+07	7.13748e+07	5.04637e+07	2.48682e+07	7.76825e+06	3.30553e+06	279539	262307	0	0	323789
WYAVRTAVINAASGRQTVDEALKDAQTGTDYDIPTTENL	352	390	4	0	1064.28	9	36					-1
YAVRTAVINA	353	362	1	0	1077.61	4	8	6.2396	6.53585	1078.58	0.342247	1	0	-0.49474	0.281622	1	0	0.235501		2.64432e+07	3.63643e+07	1.7128e+07	2.36747e+06	557819	0	104139	0	0	0	0	0	2209.77
YAVRTAVINA	353	362	2	0	539.306	4	8	6.16173	6.77308	539.835	0.42505	1	0	-0.446411	1.39353	1	0	0.0865338		3.00118e+08	3.29993e+08	1.77761e+08	6.24214e+07	1.30258e+07	792270	286374	0	226136	0	0	0	0
YAVRTAVINAASGRQ	353	367	3	0	526.29	5	13	6.7419	6.78868	527.608	3.04939	0.6	0					0.270927		131599	0	299379	1.59485e+06	1.28615e+06	972268	225045	0	80684.5	0	0	0	0	0	0	63159.1	0	0	0
YAVRTAVINAASGRQTVD	353	370	2	0	946.503	6	16					-1
YAVRTAVINAASGRQTVD	353	370	3	0	631.338	6	16	6.99487	7.10415	633.276	4.72932	1	0	0.685678	-0.378134	1	0	0.0861239		0	229742	245339	3.98614e+06	1.00031e+07	1.5693e+07	1.52558e+07	1.18554e+07	7.14674e+06	2.47143e+06	0	73810.4	290484	0	0	3064.98	0	0	9019.62	0	0	0	0
YAVRTAVINAASGRQTVDE	353	371	2	0	1011.02	6	17	6.91682	7.71553	1014.12	5.03387	0.6	0					0.107801		261715	7.21033e+06	3.90093e+07	1.65927e+08	3.65484e+08	5.94778e+08	6.74707e+08	5.82154e+08	3.98552e+08	2.10757e+08	8.94832e+07	1.94925e+07	5.69569e+06	755927	443347	181785	149858	308092	0	528686	0	679975	12235.3	283336
YAVRTAVINAASGRQTVDE	353	371	3	0	674.352	6	17	6.91682	7.10415	676.412	5.02274	0.6	0					0.052682		142097	1.75909e+06	1.77764e+07	6.59732e+07	1.49288e+08	2.40102e+08	2.62562e+08	2.15135e+08	1.3698e+08	7.57935e+07	3.64265e+07	1.4433e+07	4.40998e+06	2.27702e+06	1.68146e+06	704291	326548	0	16108.5	0	23309.4	14841	156463	188193
YAVRTAVINAASGRQTVDEA	353	372	3	0	698.031	6	18	7.27895	7.71553	700.145	5.14517	0.6	0					0.0781253		0	1.71618e+06	8.95905e+06	4.02642e+07	1.52093e+08	1.74578e+08	2.22617e+08	2.52963e+08	1.80453e+08	9.00968e+07	1.26362e+07	8.30989e+06	1.33437e+06	915435	111420	104612	1.00373e+06	0	0	0	0	0	252434	14415.2	12114.9
YAVRTAVINAASGRQTVDEAL	353	373	2	0	1103.08	6	19	8.40443	8.51362	1107.32	7.20675	0.6	1					0.708805		144505	316197	0	759099	2.81732e+06	8.71472e+06	1.18599e+07	9.90411e+06	4.9242e+06	2.8927e+06	643988	1.29645e+06	0	0	0	141530	0	0	668211	1.288e+06	2.49288e+06	1.39393e+06	1.64173e+06	0	0	0
YAVRTAVINAASGRQTVDEAL	353	373	3	0	735.726	6	19	8.12393	8.52922	740.977	14.4832	0.6	1					1.64191		490879	601253	1.83542e+06	4.15423e+06	2.31445e+07	4.28308e+07	4.96183e+07	4.5254e+07	2.59247e+07	1.15555e+07	3.99729e+06	1.02851e+06	857488	728008	767062	167619	0	1.44098e+06	3.37181e+07	7.00973e+07	1.04168e+08	9.74247e+07	6.49717e+07	3.18577e+07	7.34448e+06	1.36606e+06
YAVRTAVINAASGRQTVDEALKD	353	375	3	0	816.766	6	21					-1
YAVRTAVINAASGRQTVDEALKDAQTGTD	353	381	2	0	1511.27	7	27	9.02743	9.27642	1516.56	8.86972	0.6	0					0.469286		265388	240959	1.04648e+06	3.82562e+06	3.46919e+06	3.10439e+06	2.36177e+06	5.16438e+06	1.10766e+07	3.09108e+07	3.90631e+07	4.51121e+07	4.06086e+07	3.07248e+07	8.51996e+06	1.84877e+06	1.05823e+06	776238	0	0	0	0	0	0	0	0	0	0	287993	0
YAVRTAVINAASGRQTVDEALKDAQTGTD	353	381	3	0	1007.85	7	27					0
YAVRTAVINAASGRQTVDEALKDAQTGTD	353	381	4	0	756.136	7	27	8.96523	9.48298	758.937	9.48136	0.6	0					0.0730046		20377.2	483136	234505	312298	1.19571e+06	1.30623e+07	4.64306e+07	1.36005e+08	2.56326e+08	4.25144e+08	5.46244e+08	5.74805e+08	5.07541e+08	3.76455e+08	2.33626e+08	1.37046e+08	6.79341e+07	2.60336e+07	1.15668e+07	5.29076e+06	3.197e+06	1.03575e+06	806744	2.34133e+06	1.04764e+06	2.29862e+06	103949	936195	2.07307e+06	1.99045e+06
YAVRTAVINAASGRQTVDEALKDAQTGTDYDIPTTENL	353	390	3	0	1356.68	9	35	9.80972	10.5108	1362.16	14.0875	1	0	1.18491	1.71023	1	-1	0.332474		3.44529e+06	344653	302357	3.96583e+06	286827	52505.1	26096.9	0	253271	2.47879e+06	3.98311e+06	2.04325e+07	7.9191e+07	1.21634e+08	1.82318e+08	2.27623e+08	2.24747e+08	2.18446e+08	1.90633e+08	1.4124e+08	9.2912e+07	6.29088e+07	2.10807e+07	5.03098e+06	8.46939e+06	619021	1.04733e+06	3.58907e+06	207833	0
YAVRTAVINAASGRQTVDEALKDAQTGTDYDIPTTENL	353	390	4	0	1017.76	9	35					-1
AVRTAVINAASGRQTVDE	354	371	3	0	619.997	6	16					-1
VRTAVINAASGRQTVDE	355	371	2	0	893.974	6	15	5.2387	5.47642	896.907	4.85896	0.4	0					2.54747		163715	479021	75254.9	7.58502e+06	7.04227e+06	2.50771e+07	1.44052e+07	1.69951e+07	6.71724e+06	4.85663e+06	71704.3	444235	70655.6	217852	0	165435	0	0	0	92008.2	0	0
VRTAVINAASGRQTVDEALKDAQTGTD	355	381	3	0	929.813	7	25					0
AVINAASGRQ	358	367	2	0	493.773	4	8	3.56758	3.86648	495.367	2.63997	0.4	0					0.153752		39435.4	249157	6.06835e+06	9.62326e+06	6.96281e+06	1.76012e+06	140102	43383	0	0	0	0	0
AVINAASGRQTVD	358	370	2	0	651.344	5	11	4.59192	5.017	654.072	4.72609	0.6	0					0.129588		0	117734	7.19693e+06	4.21352e+07	1.00059e+08	1.4377e+08	1.26125e+08	7.13403e+07	3.21627e+07	1.05784e+07	3.2708e+06	708700	833630	368972	83320.3	101026	95614.6
AVINAASGRQTVDE	358	371	1	0	1430.72	5	12	4.79747	5.0014	1436.37	4.84708	1	0	1.19156	-0.0441391	1	0	0.815922		0	89667	52038.2	1.68622e+06	6.49208e+06	9.50646e+06	8.3741e+06	4.9146e+06	916884	188097	0	0	286523	101188	573127	0	0	122055
AVINAASGRQTVDE	358	371	2	0	715.865	5	12	4.7501	5.2543	718.906	5.28088	1	0	1.36036	1.01542	1	0	0.133638		165697	1.20194e+07	7.73443e+07	2.70983e+08	5.67683e+08	8.0465e+08	7.52974e+08	5.02563e+08	2.53027e+08	1.10368e+08	4.19143e+07	2.83373e+07	5.12313e+07	7.64224e+07	6.29583e+07	3.5213e+07	417656	550625
AVINAASGRQTVDEA	358	372	2	0	751.384	5	13	5.0983	5.77283	751.997	0.384784	0.4	0					0.185396		9.41638e+08	3.21136e+06	4.7203e+08	2.70382e+06	1.55168e+08	1.04658e+07	3.85871e+07	5.39039e+06	5.18198e+06	282582	340213	551741	553833	0	339795	515123	344469	441379	998138
AVINAASGRQTVDEAL	358	373	2	0	807.926	5	14	7.34128	7.63743	810.812	4.85803	1	0	0.925776	0.281269		-1	0.152975		0	1.52215e+06	1.45815e+06	1.61205e+07	3.93024e+07	6.55904e+07	6.62663e+07	4.94936e+07	2.41373e+07	6.73077e+06	2.05119e+06	597186	236273	79631.8	0	128001	101480	95361	0	182330
AVINAASGRQTVDEALKDAQTGTD	358	381	2	0	1216.11	6	22	8.59162	9.05853	1221.45	9.31944	0.6	0					0.338605		0	364551	0	0	0	7.927e+06	3.247e+07	8.46552e+07	1.51413e+08	2.47475e+08	2.66426e+08	2.75689e+08	2.12273e+08	1.48514e+08	7.44598e+07	3.6826e+07	1.34025e+07	5.28879e+06	4.49386e+06	4.63414e+06	2.70053e+06	599088	579547	221669	0	5.15263e+06	485301	1.18309e+06	0
AVINAASGRQTVDEALKDAQTGTDYDIPTTENL	358	390	2	0	1739.35	8	30					-1
AVINAASGRQTVDEALKDAQTGTDYDIPTTENL	358	390	3	0	1159.9	8	30	9.60763	10.23	1165.53	14.8674	0.6	0					0.138531		325394	0	0	0	0	0	0	4.65425e+06	0	2.43081e+06	2.31465e+07	4.71394e+07	1.01449e+08	1.92092e+08	2.9965e+08	3.7295e+08	4.67791e+08	4.4766e+08	4.07712e+08	3.59682e+08	2.20372e+08	1.23989e+08	9.31305e+07	3.60364e+07	9.5424e+06	3.71476e+06	5.53593e+06	311115	251871	615208
AVINAASGRQTVDEALKDAQTGTDYDIPTTENL	358	390	4	0	870.18	8	30	9.62318	9.98095	874.292	14.4535	0.6	0					0.134568		0	520291	160437	0	142692	556627	812264	253624	386024	1.26501e+06	4.31236e+06	1.14174e+07	2.4532e+07	4.63483e+07	6.40138e+07	8.08766e+07	9.13236e+07	9.59106e+07	7.45281e+07	5.72679e+07	3.9603e+07	1.94563e+07	9.71294e+06	2.15794e+06	403578	856036	0	328859	0	0
INAASGRQTVDE	360	371	2	0	630.813	5	10	3.67818	3.99187	633.449	4.5763	1	0	1.44234	0.343139		1	0.187571		0	106073	330112	5.10255e+06	1.12874e+07	1.73538e+07	1.52131e+07	8.30036e+06	1.84777e+06	74846.2	0	45596.9	0	0	0	0
INAASGRQTVDEALKDAQTGTD	360	381	2	0	1131.05	6	20					-1
INAASGRQTVDEALKDAQTGTD	360	381	3	0	754.372	6	20					-1
INAASGRQTVDEALKDAQTGTDYDIPTTENL	360	390	3	0	1103.2	8	28	9.84083	10.0588	1106.74	8.70595	0.6	0					0.434103		234088	0	0	0	192220	0	3.03673e+06	1.5043e+07	2.54259e+07	3.30806e+07	3.05758e+07	2.07472e+07	1.2361e+07	4.16823e+06	399829	925519	1.83067e+06	0	221236	347659	602578	0	0	311638	0	607252	186798	189464	2.6701e+06	0
ASGRQTVDE	363	371	2	0	481.731	4	7	2.77355	3.26537	484.115	4.2484	1	0	2.1394	0.971724		1	0.0717441		51807.2	4.88575e+06	2.72769e+07	7.93017e+07	1.37844e+08	1.47378e+08	1.0587e+08	4.76667e+07	1.44568e+07	2.40928e+06	118160	25321.2
ASGRQTVDEAL	363	373	2	0	573.791	5	9	6.09947	6.14617	576.281	4.34274	0.4	0					0.0958605		0	0	0	190582	5.13734e+06	2.84089e+06	2.6005e+06	901457	0	0	0	108455	0	0	0
ASGRQTVDEALKDAQTGTD	363	381	2	0	981.972	6	17	7.26338	7.8278	986.677	8.32177	0.6	0					0.213209		0	338811	381284	343269	1.00311e+07	4.22198e+07	1.05017e+08	2.04899e+08	2.8625e+08	3.48089e+08	3.10072e+08	2.60008e+08	1.54295e+08	8.88849e+07	3.242e+07	1.10574e+07	0	1.0128e+06	169934	485684	133471	991036	466993	438823
ASGRQTVDEALKDAQTGTD	363	381	3	0	654.984	6	17	7.26338	7.71553	658.087	8.21949	0.6	0					0.158196		8017.41	169593	31197.7	2.10104e+06	5.09632e+06	4.37582e+07	1.02001e+08	1.66903e+08	2.48427e+08	2.87055e+08	2.56181e+08	1.98038e+08	1.22965e+08	6.20764e+07	2.60274e+07	6.76619e+06	1.13638e+06	353040	486457	623999	674079	1.04109e+06	1.06421e+06	905570
ASGRQTVDEALKDAQTGTDYDIPTTENL	363	390	3	0	1003.81	7	25	8.90303	9.60763	1011.28	20.6722	1	0	3.16652	1.72258		-8	0.479885		203108	4829.59	464982	0	0	8.51092e+06	0	0	5.64871e+07	643637	1.16693e+07	1.42486e+08	6.50394e+07	1.01169e+08	2.36042e+08	1.62904e+08	1.76766e+08	2.30471e+08	2.32973e+08	4.22219e+08	8.25149e+08	1.32809e+09	1.72674e+09	1.84335e+09	1.65505e+09	1.23589e+09	8.40468e+08	4.77889e+08	2.41868e+08	1.30539e+08
ALKDAQTGTD	372	381	1	0	1019.5	4	8	2.85297	3.34483	1024.02	3.9509	1	0	1.61152	0.971901	1	0	0.146434		197221	9.31965e+06	4.73316e+07	1.14538e+08	1.60152e+08	1.56481e+08	1.00601e+08	4.43889e+07	1.4127e+07	2.47076e+06	30584.1	0	0
ALKDAQTGTD	372	381	2	0	510.254	4	8	2.83708	3.36075	512.502	3.93154	1	0	1.60022	1.08411	1	0	0.052687		1.37002e+07	9.87971e+07	3.6841e+08	9.1356e+08	1.33456e+09	1.21826e+09	8.01179e+08	3.47049e+08	1.14705e+08	2.9014e+07	5.28315e+06	245160	77764.8
ALKDAQTGTDYDIPTTENL	372	390	2	0	1033.5	6	16	7.6999	8.24847	1038.95	9.71591	1	0	2.14094	1.17198	1	-2	0.579129		0	149409	201387	719024	1.5088e+06	1.16908e+07	6.29962e+07	1.01916e+08	2.07803e+08	3.18651e+08	4.21132e+08	4.00856e+08	3.41324e+08	2.2646e+08	1.33716e+08	4.91676e+07	2.77442e+07	1.37455e+06	1.2132e+07	700134	2.72429e+07	1.28074e+06	2.35663e+07
ALKDAQTGTDYDIPTTENL	372	390	3	0	689.336	6	16	7.60622	7.89022	693.056	9.96802	0.6	0					0.224886		382019	472478	170802	455426	0	0	91666.5	0	7.49107e+06	6.5202e+07	1.08303e+08	1.17284e+08	7.89833e+07	4.60863e+07	2.1577e+07	8.36522e+06	835154	681135	729177	526261	2.53665e+06	1.39757e+06	3751.61
LKDAQTGTD	373	381	2	0	474.735	4	7	2.63103	3.13843	478.257	6.51872	0.4	1					1.08205		0	95198	3.13326e+06	8.64642e+06	1.22241e+07	1.06253e+07	5.23497e+06	4.6506e+06	1.53522e+07	2.56084e+07	1.23394e+07	2.79409e+06
KDAQTGTDYDIPTTENL	374	390	2	0	941.439	6	14	7.68428	7.81218	947.287	10.6168	1	0	2.84649	-0.31244		-2	0.358694		0	0	0	0	0	546688	870418	8.455e+06	1.29819e+07	3.31212e+07	3.0187e+07	7.34655e+07	7.79908e+07	6.42247e+07	3.45307e+07	1.40672e+07	5.10126e+06	1.05628e+06	147290	316553	244043
YDIPTTE	382	388	1	0	838.383	4	4	5.81947	6.37987	841.539	2.66446	0.4	0					0.895168		5.5188e+06	1.18838e+06	1.04645e+07	3.21245e+07	2.88181e+07	3.25958e+06	620528	550454	375477
YDIPTTEN	382	389	1	0	952.426	4	5	5.38253	5.7262	956.618	3.64241	1	0	2.70704	0.448942	1	1	0.301814		85048.4	1.06764e+06	1.19485e+07	4.21521e+07	6.37244e+07	5.02364e+07	2.01031e+07	3.51247e+06	461592	104105
YDIPTTEN	382	389	2	0	476.717	4	5	5.4451	5.58595	478.721	3.45881	1	0	2.53559	-0.266743	1	1	0.148671		0	808277	3.6156e+06	1.1183e+07	1.39822e+07	9.29657e+06	3.25325e+06	288370	453724	401022
YDIPTTENL	382	390	1	0	1065.51	4	6	7.90583	8.68517	1070.47	4.33537	1	0	2.6794	1.98629	1	1	0.136139		0	2.58725e+07	1.73066e+08	5.74262e+08	1.15238e+09	1.45705e+09	1.07444e+09	4.65185e+08	1.38746e+08	3.32977e+07	8.19876e+06
YDIPTTENL	382	390	2	0	533.259	4	6	7.90583	8.71633	535.626	4.11166	1	0	2.5053	2.09627	1	1	0.0437455		8.98369e+06	1.64368e+08	7.51432e+08	2.17154e+09	3.79468e+09	4.36127e+09	3.01463e+09	1.17204e+09	2.83461e+08	6.42166e+07	1.91276e+07
LYFQGHM	390	396	2	0	448.21	5	5					-1
YFQGHM	391	396	1	0	782.329	4	4					0
YFQGHM	391	396	2	0	391.668	4	4	6.30195	6.8511	393.093	2.30276	1	0	1.99361	1.17404	1	1	0.148962		3.56146e+06	4.42048e+07	1.19638e+08	1.5291e+08	9.29162e+07	1.963e+07	1.11354e+06	3.17098e+06	0
YFQGHMASM	391	399	1	0	1071.44	5	7	7.41918	7.71553	1076.41	4.18984	1	0	2.10033	0.281975		1	0.374535		0	0	160526	6.17705e+06	1.89032e+07	2.41082e+07	1.58704e+07	4.13832e+06	0	0	0	294175	350545
YFQGHMASMTGGQQMGRGSA	391	410	2	0	1051.45	7	18	6.88562	7.2133	1058.16	11.9954	1	0	2.4172	0.392542	1	1	0.109583		0	265643	0	0	258976	147376	2.88617e+06	6.08481e+06	1.25049e+07	2.62116e+07	4.4333e+07	7.56039e+07	1.06357e+08	1.21529e+08	1.29821e+08	1.0644e+08	8.05563e+07	4.4958e+07	1.90371e+07	4.54544e+06	479893	0	0	0	219348	136026
YFQGHMASMTGGQQMGRGSA	391	410	3	0	701.305	7	18	6.91682	7.3257	705.734	11.8669	1	0	2.38387	0.679075	1	1	0.0747765		0	96883.9	0	413128	1.97962e+06	3.75316e+06	9.89405e+06	1.97088e+07	3.7474e+07	5.99324e+07	1.04827e+08	1.62103e+08	2.26084e+08	2.63799e+08	2.59902e+08	2.18775e+08	1.58304e+08	9.14337e+07	4.06313e+07	1.89794e+07	5.89122e+06	305303	273916	0	0	282333
YFQGHMASMTGGQQMGRGSAA	391	411	2	0	1086.97	7	19	6.94803	7.18215	1094.34	13.2814	1	0	2.56948	0.0623698	1	1	0.258393		107814	0	0	0	0	273124	123969	468104	588351	2.45122e+06	5.09579e+06	1.43005e+07	2.10783e+07	4.52653e+07	5.3155e+07	5.82956e+07	4.62819e+07	3.42774e+07	1.66973e+07	1.07274e+07	774440	408219	4953.61	0	0	4232.89	0
YFQGHMASMTGGQQMGRGSAA	391	411	3	0	724.984	7	19	6.88562	7.04172	729.896	13.2749	1	0	2.56788	-0.21293	1	1	0.112801		0	0	73137.3	70617.9	0	678465	1.29484e+06	4.66257e+06	5.02248e+06	7.9915e+06	2.21373e+07	3.19965e+07	4.97852e+07	6.9464e+07	7.93747e+07	7.84516e+07	6.74685e+07	4.85472e+07	2.73795e+07	1.36882e+07	5.65907e+06	1.8194e+06	4.0578e+06	120783	0	1.93838e+07	0
YFQGHMASMTGGQQMGRGSAAL	391	412	2	0	1143.51	7	20	7.90583	8.13948	1151.44	14.317	1	0	2.64806	0.0607231	1	1	0.308254		0	0	0	0	0	0	359098	5180.39	14517.7	0	307572	2120.51	7.52165e+06	1.84059e+07	3.0812e+07	3.49281e+07	3.79533e+07	3.00767e+07	2.08038e+07	5.94137e+06	5.80609e+06	0	2.87551e+06	240898	449367	445721	0	236390
YFQGHMASMTGGQQMGRGSAAL	391	412	3	0	762.679	7	20					-1
YFQGHMASMTGGQQMGRGSAALSGGGGGGAEPGQA	391	425	2	0	1634.72	8	32					-1
YFQGHMASMTGGQQMGRGSAALSGGGGGGAEPGQA	391	425	3	0	1090.15	8	32					-1
YFQGHMASMTGGQQMGRGSAALSGGGGGGAEPGQA	391	425	4	0	817.863	8	32					-1
YFQGHMASMTGGQQMGRGSAALSGGGGGGAEPGQAL	391	426	3	0	1127.84	8	33	7.93703	8.74748	1135.74	21.5406	1	0	2.35339	2.0961	1	0	0.187519		24778.7	0	0	186299	623173	0	1.59516e+06	2.621e+06	3.6391e+06	7.1411e+06	1.6182e+07	2.65753e+07	4.45463e+07	6.26375e+07	8.02078e+07	1.09023e+08	1.37347e+08	1.91212e+08	2.69128e+08	3.85103e+08	5.61541e+08	7.6932e+08	9.77588e+08	1.13452e+09	1.19046e+09	1.17253e+09	1.02156e+09	8.17161e+08	5.7174e+08	3.64211e+08
YFQGHMASMTGGQQMGRGSAALSGGGGGGAEPGQAL	391	426	4	0	846.134	8	33					-1
YFQGHMASMTGGQQMGRGSAALSGGGGGGAEPGQALF	391	427	3	0	1176.87	9	34	9.37388	9.87197	1185.1	22.4406	1	0	2.38736	0.993838	1	1	0.185814		259542	237648	0	241089	0	0	0	0	0	249565	49858	484438	2.49423e+06	6.11741e+06	6.05504e+06	1.16676e+07	1.85122e+07	2.8498e+07	4.01849e+07	7.24904e+07	1.02376e+08	1.44768e+08	2.09011e+08	2.55712e+08	2.74522e+08	3.07846e+08	2.75298e+08	2.21131e+08	1.7858e+08	1.18708e+08
YFQGHMASMTGGQQMGRGSAALSGGGGGGAEPGQALF	391	427	4	0	882.901	9	34					-1
YFQGHMASMTGGQQMGRGSAALSGGGGGGAEPGQALFNG	391	429	3	0	1233.89	9	36	8.94967	9.2453	1242.58	23.7318	1	0	2.38362	0.279446	1	1	0.218823		0	47022.8	0	312782	0	1.47027e+06	0	0	0	290385	296001	0	413330	538739	0	1.90997e+06	1.00209e+06	4.24445e+06	6.66748e+06	1.13076e+07	1.95652e+07	3.30291e+07	5.25789e+07	7.26253e+07	9.58291e+07	1.15685e+08	1.13966e+08	1.19084e+08	1.09325e+08	8.56307e+07
YFQGHMASMTGGQQMGRGSAALSGGGGGGAEPGQALFNG	391	429	4	0	925.668	9	36	8.98078	9.19855	932.027	23.0869	1	0	2.29997	0.00467503	1	1	0.246453		5.09589e+06	4145.05	2.97306e+06	6728.16	1.97885e+06	0	0	0	0	0	0	225511	567313	249769	815086	239308	870195	1.67176e+06	3.04272e+06	2.47538e+06	8.98934e+06	1.34221e+07	2.34274e+07	3.18081e+07	3.99652e+07	4.51456e+07	4.92962e+07	4.24332e+07	4.16931e+07	3.10743e+07
HMASMTGGQQMGRGSAALSGGGGGGAEPGQAL	395	426	3	0	962.773	8	29					0
ASMTGGQQMGRGSAALSGGGGGGAEPGQAL	397	426	2	0	1309.61	7	27					-1
ASMTGGQQMGRGSAALSGGGGGGAEPGQAL	397	426	3	0	873.406	7	27					-1
TGGQQMGRGSAA	400	411	2	0	560.762	5	10	3.39258	3.55132	565.853	9.50446	0.4	1					0.185731		979239	4731.21	4.63749e+06	53661.6	597519	37742.9	0	8427.15	0	33563.2	240393	610953	5.20093e+06	6.16342e+06	4.08138e+06	1.68842e+06
TGGQQMGRGSAAL	400	412	2	0	617.304	5	11					0
TGGQQMGRGSAALSGGGGGGAEPGQA	400	425	3	0	739.342	6	23	4.7817	4.81327	740.647	2.62561	0.4	0					2.51541		447591	0	0	39720.1	0	0	49478	0	0	0	0	0	0	0	0	0	0	0	57837.7	0	0	50200.3	0	0	0	0	0	0	0	0
TGGQQMGRGSAALSGGGGGGAEPGQAL	400	426	2	0	1165.05	7	24	6.37987	6.53585	1173.74	16.0166	1	0	2.42164	-0.213342	1	-1	0.315736		0	0	0	0	0	0	0	368067	0	135450	0	343945	640465	1.1907e+06	3.37569e+06	6.54005e+06	9.06838e+06	1.14936e+07	1.10821e+07	9.70974e+06	5.34472e+06	2.02772e+06	398205	470076	0	248883	0	0	0	332090
TGGQQMGRGSAALSGGGGGGAEPGQAL	400	426	3	0	777.036	7	24	6.48903	6.50463	782.674	15.5434	0.6	0					0.208871		0	0	0	0	0	0	0	4547.57	0	0	87663.6	0	116153	642138	1.19422e+06	1.49155e+06	2.12848e+06	1.78951e+06	1.51436e+06	950296	777634	620047	0	0	0	0	0	0	0	0
TGGQQMGRGSAALSGGGGGGAEPGQALF	400	427	3	0	826.059	7	25					-1
MGRGSAALSGGGGGGAEPGQAL	405	426	2	0	929.447	6	19	8.03055	8.42003	932.333	4.6626	0.6	0					0.484909		656571	504894	1.47262e+07	4.92612e+07	9.14158e+07	9.14387e+07	6.96731e+07	4.01136e+07	1.48649e+07	7.48481e+06	6.57185e+06	388713	1.62521e+06	0	213969	321375	419039	0	2.60312e+06	0	5.44631e+06	0	705893	1.2201e+06	2.65034e+06	3.08596e+06
ALSGGGGGGAEPGQAL	411	426	2	0	649.82	5	13	5.7573	5.89728	655.439	10.5067	0.4	1					0.224925		0	0	0	0	1.50615e+06	6.84678e+06	1.57853e+07	2.29321e+07	3.09369e+07	2.68486e+07	2.12064e+07	1.00864e+07	2.64912e+06	5.11384e+07	5.50095e+07	2.86417e+07	1.10532e+07	169542	7525.11
ALSGGGGGGAEPGQALF	411	427	2	0	723.355	5	14					-1
ALSGGGGGGAEPGQALFNG	411	429	2	0	808.887	5	16	7.89022	7.9994	815.326	11.9536	0.4	1					1.27086		67215.7	181475	3842.07	1.52607e+06	8.04729e+06	7.68579e+06	4.68991e+06	2.98313e+06	3.05215e+06	7.97684e+06	5.7905e+06	8.53847e+06	4.22079e+06	3.50038e+06	927520	520724	163729	6.16268e+06	158739	1.42854e+07	0	1.95217e+07
LSGGGGGGAEPGQAL	412	426	2	0	614.302	5	12	5.30443	5.66395	617.979	6.66388	0.6	0					0.23507		889169	189012	430906	1.7605e+06	7.52483e+06	1.83327e+07	2.90239e+07	3.73885e+07	3.7039e+07	2.55492e+07	1.44752e+07	3.51281e+06	1.22689e+06	77977.9	914428	204909	178514	0
SGGGGGGAEPGQAL	413	426	2	0	557.76	4	11	4.68687	5.1451	561.033	5.93396	0.6	0					0.534291		86680.5	662069	1.41624e+06	5.62843e+06	1.42102e+07	2.43302e+07	3.41948e+07	3.58702e+07	2.59405e+07	1.60293e+07	5.39683e+06	844922	99435.8	12016.9	0	164477
SGGGGGGAEPGQALFNG	413	429	2	0	716.826	5	14	7.79658	8.10837	720.982	7.49988	0.4	0					0.0845278		0	26178	17716.4	0	0	121919	251790	3.37897e+08	3.51352e+08	2.13365e+08	9.39902e+07	2.11854e+07	1.63504e+07	2.89474e+06	2.91409e+06	1.08531e+06	807052	2.29608e+06	1.26045e+06	1.21427e+06
FNGDMEPEAGAGAGAAASS	427	445	2	0	855.357	6	16	5.61717	5.94392	860.427	9.10343	1	0	1.9622	0.389248		1	0.410116		313903	0	597066	0	393906	817135	1.47863e+06	6.14642e+06	1.38892e+07	2.16577e+07	2.47427e+07	2.48913e+07	1.87785e+07	7.15771e+06	1.23873e+06	583441	181349	0	537711	232314	0	0	0
FNGDMEPEAGAGAGAAASSAADPAIPEEVW	427	456	3	0	963.427	7	25					-1
FNGDMEPEAGAGAGAAASSAADPAIPEEVWNIKQ	427	460	3	0	1124.52	8	29					-1
FNGDMEPEAGAGAGAAASSAADPAIPEEVWNIKQM	427	461	3	0	1168.2	8	30					-1
FNGDMEPEAGAGAGAAASSAADPAIPEEVWNIKQMIKLTQEHIEAL	427	472	4	0	1195.33	10	41	13.6343	13.8083	1202.16	24.3658	0.4	1					0.151612		0	0	0	0	116212	0	153908	0	200857	0	0	0	187841	257906	167342	0	1.1028e+06	3.08597e+06	676331	121624	2.0584e+06	1.47411e+07	5.64772e+06	1.43829e+06	1.25237e+07	2.19228e+07	1.60163e+07	1.73789e+07	1.88446e+07	1.98795e+07
NGDMEPEAGAGAGAAASSAADPAIPEEVWNIKQ	428	460	3	0	1075.5	8	28					-1
DMEPEAGAGAGAAASSAADPAIPEEVWNIKQ	430	460	3	0	1018.48	8	26					-1
AADPAIPEEVWNIKQMIKLTQEHIEAL	446	472	3	0	1029.88	8	23	13.7924	13.8874	1035.17	13.9414	1	1	2.13581	-0.4283	1	1	0.298749		0	0	0	0	80684.8	9298.35	0	275661	1.08596e+06	83129.1	729117	731322	1.47642e+06	1.90315e+06	2.43959e+06	3.84608e+06	3.81369e+06	4.00315e+06	3.97643e+06	2.38187e+06	1.00063e+06	95601.7	88766	88541.5	181229	148984	94657.8	119380	80235.9	107458
AADPAIPEEVWNIKQMIKLTQEHIEAL	446	472	4	0	772.66	8	23					-1
NIKQMIKLTQEHIEAL	457	472	2	0	955.032	6	14	11.7594	12.31	959.051	6.84094	1	0	1.58713	1.17898	1	1	0.448109		1.31436e+06	2.32936e+06	5.72487e+06	5.74104e+06	9.19546e+06	1.18037e+07	2.78988e+07	3.93881e+07	4.60492e+07	4.36978e+07	3.6578e+07	2.1177e+07	1.05448e+07	2.40714e+06	1.05141e+06	319826	590069	330385	95360.7	350353	124229
NIKQMIKLTQEHIEAL	457	472	3	0	637.024	6	14	11.7126	12.3257	639.68	6.7721	1	0	1.56417	1.3997	1	1	0.299473		1.49024e+06	5.13885e+06	1.27327e+07	1.61582e+07	1.96979e+07	3.11748e+07	5.05395e+07	6.8576e+07	8.63205e+07	8.44891e+07	6.95395e+07	4.64564e+07	2.27456e+07	8.15197e+06	1.26848e+06	74981	56761.3	224459	208483	134494	166345
NIKQMIKLTQEHIEALL	457	473	3	0	674.719	6	15	13.4929	13.8242	677.521	7.13707	1	0	1.5272	0.405186		1	0.231397		84316.4	565997	2.14619e+06	2.46062e+06	2.22803e+06	4.47262e+06	7.06558e+06	9.32083e+06	1.39882e+07	1.44711e+07	1.23355e+07	9.16463e+06	5.04302e+06	2.7025e+06	846456	187669	0	66034	0	0	20277.4	0
MIKLTQE	461	467	2	0	431.739	4	5	6.17728	6.53585	433.325	2.60247	1	0	1.73587	0.501521		1	0.193623		1.61568e+06	9.89813e+06	2.27816e+07	3.22768e+07	2.81798e+07	1.40363e+07	1.79015e+06	479433	0	263112
MIKLTQEHIEAL	461	472	3	0	475.931	5	10	8.70077	9.05853	477.449	3.6434	1	0	1.00673	0.498698		1	0.111536		7.27285e+06	2.92951e+07	4.46916e+07	7.76044e+07	9.67159e+07	1.02134e+08	8.60551e+07	5.04823e+07	2.39646e+07	5.81307e+06	1.92949e+06	276739	280635	0	0	0
TQEHIEAL	465	472	2	0	470.74	4	6	6.52023	6.8511	471.903	1.78623	1	0	0.695591	0.403775		1	0.346626		1.08037e+07	4.05587e+07	4.40581e+07	3.95136e+07	1.68044e+07	9.90602e+06	518924	226596	48128.4	972095	83335.4
LLDKFGGEHNPPSIYL	472	487	2	0	900.47	6	12					0
LDKFGGEHNPPSI	473	485	2	0	705.854	5	9	6.58265	6.96363	708.32	4.09551	1	0	1.43032	0.580623	1	0	0.328535		3.73027e+06	5.5501e+06	2.28176e+07	3.62519e+07	4.6006e+07	6.28774e+07	5.20959e+07	3.4247e+07	1.47661e+07	5.57326e+06	756272	691370	423421	438182	92479
LDKFGGEHNPPSI	473	485	3	0	470.905	5	9					-1
LDKFGGEHNPPSIY	473	486	2	0	787.386	5	10	7.26338	7.66867	790.61	5.5019	0.6	0					0.0658648		228316	0	2.6267e+06	3.39596e+07	8.55563e+07	1.64218e+08	2.16944e+08	2.02369e+08	1.42858e+08	7.02134e+07	2.76121e+07	4.53796e+06	1.04505e+06	0	1.31076e+06	15795.4
LDKFGGEHNPPSIY	473	486	3	0	525.26	5	10	7.29453	7.71553	527.414	5.51628	0.6	0					0.068804		22628.5	98285.4	2.89061e+06	1.66192e+07	5.46074e+07	9.70442e+07	1.2456e+08	1.16566e+08	7.83247e+07	4.452e+07	1.08403e+07	1.91237e+06	5.38871e+06	218756	12551.6	1.70604e+06
LDKFGGEHNPPSIYL	473	487	3	0	562.954	5	11	9.08963	9.38945	565.68	7.15836	0.4	1					0.356494		86874.6	693746	0	1.96082e+06	1.66359e+07	3.73244e+07	6.56355e+07	9.96765e+07	6.65564e+07	3.95913e+07	1.74111e+07	5.74879e+06	4.68449e+06	1.46598e+07	2.00363e+07	1.77482e+07	6.72784e+06
LDKFGGEHNPPSIYLEA	473	489	2	0	943.968	6	13	8.5448	8.80975	948.346	7.62133	0.6	0					0.0637149		0	0	0	160036	487042	1.45431e+07	4.2964e+07	6.9223e+07	9.62262e+07	1.10503e+08	7.60835e+07	5.13243e+07	2.2102e+07	8.01257e+06	0	0	490353	0	0	419586
LDKFGGEHNPPSIYLEA	473	489	3	0	629.648	6	13					0
DKFGGEHNPPSIY	474	486	2	0	730.844	5	9	6.88562	7.08855	733.555	4.54834	0.4	1					0.394686		0	1.7105e+07	521586	7.63883e+06	1.82572e+07	2.81327e+07	2.64582e+07	1.96295e+07	9.87551e+06	2.16418e+06	0	338646	0	6.3726e+06	93111.9
EAYEEYTSKL	488	497	2	0	616.788	5	8	7.62182	7.93703	620.288	6.27008	0.4	1					0.56939		116065	0	1.31575e+06	4.74607e+06	1.60397e+07	3.01277e+07	3.89663e+07	3.22344e+07	1.70186e+07	2.19404e+06	311871	448438	7.41833e+06	1.78621e+07
EAYEEYTSKLDALQQREQQL	488	507	3	0	814.731	7	18	9.46738	9.65427	819.008	11.4107	0.6	0					0.125795		29228.8	0	210252	0	0	0	0	241365	2.92833e+06	8.45469e+06	2.7009e+07	4.59308e+07	6.35774e+07	7.59576e+07	5.76359e+07	4.0024e+07	1.32834e+07	2.04165e+06	2.32666e+06	507816	223469	165151	0	467667	171056	0
YEEYTSKL	490	497	1	0	1032.49	4	6	6.80428	7.10415	1036.98	3.87656	1	0	2.32234	0.294384	1	1	0.264458		0	128708	8.64522e+06	2.51834e+07	4.23922e+07	4.31489e+07	2.58233e+07	4.86922e+06	454799	261460	288892
YEEYTSKL	490	497	2	0	516.748	4	6	6.6952	7.23223	518.904	3.69613	1	0	2.18193	1.13128	1	0	0.145849		763157	1.80408e+07	8.74038e+07	2.16038e+08	3.21114e+08	2.9427e+08	1.52991e+08	4.95454e+07	6.9464e+06	1.52738e+06	0
YEEYTSKLDALQQREQQL	490	507	2	0	1121.55	6	16	8.42003	8.71633	1126.47	8.53822	1	0	1.79725	0.281798	1	-1	0.217283		436942	159745	1.60004e+06	543418	4.19612e+06	2.94552e+06	1.19165e+07	1.87382e+07	2.79399e+07	3.68183e+07	3.96299e+07	3.85241e+07	3.25406e+07	1.94185e+07	7.31991e+06	0	0	219286	326694	745082	256317	0	351660
YEEYTSKLDALQQREQQL	490	507	3	0	748.038	6	16	8.45123	8.94967	751.342	8.60804	0.6	0					0.953023		0	566045	1.98177e+06	7.64253e+06	2.34543e+07	3.50372e+07	5.80069e+07	8.84247e+07	1.29301e+08	1.71324e+08	1.72317e+08	1.6151e+08	1.30159e+08	8.73508e+07	4.93481e+07	2.38934e+07	6.82628e+06	2.04311e+06	211391	2.84103e+06	261615	171426	6.0702e+06
YEEYTSKLDALQQREQQLL	490	508	3	0	785.732	6	17	8.98078	9.18298	789.976	11.3537	0.6	0					0.137216		3675.23	0	165819	2.67515e+06	0	0	3.99547e+07	247224	0	3.02477e+06	1.26476e+07	6.74142e+07	1.26569e+08	1.50485e+08	1.13039e+08	6.73948e+07	3.27259e+07	1.03651e+07	3.2702e+06	421342	265875	0	0	205897
YEEYTSKLDALQQREQQLLESLGNGTD	490	516	3	0	1043.51	7	25					-1
YEEYTSKLDALQQREQQLLESLGNGTDF	490	517	3	0	1092.53	8	26					0
YTSKLDALQQREQQL	493	507	2	0	910.979	6	13	7.65305	7.8278	914.657	6.30325	1	0	1.56951	-0.147119	1	1	0.577681		794002	367096	139915	564776	932316	3.18505e+06	6.00505e+06	8.04718e+06	7.52257e+06	6.76269e+06	3.62514e+06	1.45143e+06	17079.7	150076	0	0	0	0	0	0
YTSKLDALQQREQQL	493	507	3	0	607.655	6	13	7.66867	7.781	610.104	6.29418	0.6	1					0.285821		0	104061	2.97139e+06	879479	2.20097e+06	4.52307e+06	5.505e+06	6.3056e+06	7.15583e+06	7.5381e+06	5.09687e+06	2.76285e+06	545320	324309	58583.2	776.052	0	13604.1	78081.3	0
YTSKLDALQQREQQLLESLGNGTDF	493	517	3	0	952.145	7	23					-1
DALQQREQQL	498	507	1	0	1228.63	5	8	6.53585	6.6952	1232.71	3.394	1	0	1.28647	-0.201462	1	1	0.754838		1.05529e+06	1.48757e+06	2.0318e+06	4.40619e+06	6.97856e+06	6.42234e+06	4.14508e+06	770320	13232	0	0	0	0	214434
DALQQREQQL	498	507	2	0	614.818	5	8	6.41105	6.97925	617.075	3.82618	1	0	1.53873	1.24126	1	1	0.138966		1.34842e+07	5.95027e+07	1.08735e+08	1.81491e+08	2.40917e+08	2.65432e+08	2.08761e+08	1.10533e+08	5.08713e+07	3.14761e+06	1.21245e+06	169011	806108	211285
DALQQREQQLL	498	508	2	0	671.36	5	9					-1
DALQQREQQLLESLGNGTDF	498	517	2	0	1131.55	6	18	11.8844	12.0126	1138.19	11.9833	0.4	1					0.668013		0	0	0	0	125137	0	265136	285349	1.94024e+06	3.22378e+06	6.56875e+06	5.75193e+06	8.94893e+06	5.94654e+06	4.39021e+06	1.42737e+06	620331	0	0	437190	0	0	1.26268e+06	1.16637e+06	3.84672e+06
DALQQREQQLLESLGNGTDF	498	517	3	0	754.705	6	18	11.9156	11.9624	758.615	10.4365	1	1	2.01281	-0.598621	1	1	0.359749		0	10896	0	0	0	131309	62505.6	180914	257049	1.13304e+06	1.21793e+06	1.34019e+06	1.58178e+06	1.02489e+06	848012	63696	206899	0	0	0	334834	0	0	118456	0
LESLGNGTD	508	516	1	0	905.421	4	7	4.71848	4.95458	910.196	4.2755	1	0	2.15748	0.0693685		1	0.231641		0	271937	4.60318e+06	1.59004e+07	2.76251e+07	3.36484e+07	2.52835e+07	7.60285e+06	534746	369102	411003	0
LESLGNGTDF	508	517	1	0	1052.49	4	8	8.21732	8.77863	1058.41	5.31509	0.4	0					0.686783		1.06704e+06	156341	6.79204e+06	4.23561e+07	9.96669e+07	1.42691e+08	1.37233e+08	8.61675e+07	2.86752e+07	1.41866e+07	2.39769e+07	2.50651e+07	4.92383e+06
LESLGNGTDF	508	517	2	0	526.748	4	8	8.20175	8.71633	529.406	4.70989	1	0	2.05452	1.05206	1	1	0.0904593		768216	3.3834e+06	3.16102e+07	9.65678e+07	1.88017e+08	2.53433e+08	2.3309e+08	1.44375e+08	6.16279e+07	1.80818e+07	1.63403e+06	789597	134618
ESLGNGTDF	509	517	1	0	939.405	4	7	6.88562	7.79658	944.416	4.47863	0.4	0					2.02487		105532	0	1.1878e+07	4.3516e+07	1.21228e+08	1.85024e+08	1.00164e+08	6.85981e+06	305771	5.68e+06	1.48601e+07	4.42322e+06
FSVSSS	517	522	1	0	613.283	4	4	4.54422	4.89198	616.725	3.09106	1	0	2.91381	0.46341		1	0.352577		0	122710	2.83775e+06	7.54721e+06	7.74279e+06	1.48779e+06	122924	139523	0
FSVSSSASM	517	525	1	0	902.392	5	7	6.64505	7.63743	908.593	5.61537	1	0	3.05124	2.73809		1	0.366194		0	5.80281e+06	4.56206e+07	1.71792e+08	4.66444e+08	8.78392e+08	1.14572e+09	1.02789e+09	6.05458e+08	2.47489e+08	4.94846e+07	3.05251e+06	2.57829e+07
SVSSSASMD	518	526	1	0	870.351	4	7	3.29713	3.81952	875.762	4.87732	1	0	2.55892	1.07959		1	0.159968		20224.9	1.66401e+06	1.04061e+07	3.71072e+07	8.01963e+07	1.2278e+08	1.21674e+08	7.378e+07	2.74245e+07	6.51027e+06	172531	0
SVSSSASMDTVTSSSSSSL	518	536	2	0	903.899	6	17	6.39547	6.71077	910.008	11.1603	0.6	0					0.37573		24922	999130	0	5.11566e+06	448322	2.0757e+07	6.65917e+06	5.57054e+07	2.80708e+07	1.0497e+08	8.19519e+07	1.768e+08	1.54819e+08	2.09791e+08	1.45251e+08	1.4021e+08	6.55111e+07	4.70729e+07	8.54621e+06	1.98152e+06	155150	159467	0	0
SSSASMDTVTSSSSSSLSV	520	538	2	0	903.899	6	17	6.39547	6.71077	910.008	11.1603	0.6	0					0.37573		24922	999130	0	5.11566e+06	448322	2.0757e+07	6.65917e+06	5.57054e+07	2.80708e+07	1.0497e+08	8.19519e+07	1.768e+08	1.54819e+08	2.09791e+08	1.45251e+08	1.4021e+08	6.55111e+07	4.70729e+07	8.54621e+06	1.98152e+06	155150	159467	0	0
DTVTSSSSSSL	526	536	1	0	1070.48	4	9	4.48063	5.1607	1077.17	6.11179	1	0	2.4764	1.63601	1	1	0.104679		876038	1.56787e+07	6.58622e+07	1.90065e+08	5.07319e+08	1.0091e+09	1.62977e+09	1.83507e+09	1.3888e+09	6.95675e+08	2.28609e+08	5.6158e+07	7.39922e+06	181282
DTVTSSSSSSL	526	536	2	0	535.746	4	9	4.48063	4.97018	538.932	5.79597	1	0	2.31255	0.963726	1	1	0.0436147		3.64004e+06	2.75075e+07	9.54868e+07	2.52826e+08	5.89331e+08	1.06916e+09	1.5071e+09	1.51294e+09	1.06724e+09	4.65337e+08	1.50861e+08	3.62674e+07	5.69464e+06	69101.4
DTVTSSSSSSLSVLPSSL	526	543	2	0	877.439	6	15					-1
TVTSSSSSSL	527	536	1	0	955.458	4	8	4.11755	4.79747	961.554	5.57824	1	0	2.56135	1.63548		1	0.121152		0	2.05172e+06	1.53829e+07	4.96634e+07	1.18135e+08	2.11637e+08	2.88712e+08	2.60296e+08	1.45817e+08	5.01926e+07	1.01055e+07	496817	0
SVLPSS	537	542	1	0	589.319	3	3	4.40132	4.93895	590.873	1.22111	0.4	0					0.767323		1.40598e+06	1.22677e+08	2.67304e+07	2.20054e+07	9.06768e+06	773257	99812.2
SVLPSSL	537	543	1	0	702.403	4	4	7.62182	8.24847	705.813	3.00011	1	0	2.80764	1.44751	0	0	0.0490867		9.74103e+07	9.32454e+08	3.72913e+09	7.59581e+09	7.30447e+09	2.75911e+09	6.19828e+08	8.93143e+07	767004
SVLPSSL	537	543	2	0	351.705	4	4	7.76538	7.96823	353.015	2.2106	1	0	1.88602	-0.0479619	0	1	0.19451		1.78227e+06	1.17032e+07	2.27824e+07	2.58729e+07	1.47635e+07	2.46856e+06	78939.2	143015	37.3272
SVFQNPTD	544	551	1	0	907.416	4	5	5.77283	6.59825	910.946	3.00654	0.6	0					0.28649		1.20835e+07	6.14628e+07	2.06113e+08	3.7297e+08	3.84579e+08	2.23166e+08	6.4457e+07	5.59132e+06	492745	553897
SVFQNPTD	544	551	2	0	454.211	4	5	5.78838	6.52023	455.94	2.93219	0.4	0					0.118527		335847	2.41113e+07	1.03767e+08	1.87106e+08	1.75769e+08	9.00542e+07	2.06909e+07	167617	129454	0
SVFQNPTDV	544	552	2	0	503.746	4	6	7.2478	7.51263	507.516	6.95427	0.4	1					0.128972		0	0	50503.9	1.02632e+06	2.39291e+06	6.92838e+06	1.28853e+07	4.01214e+07	4.9186e+07	2.69906e+07	2.07586e+06
SVFQNPTDVARSNPKSPQKPIV	544	565	2	0	1205.15	6	16	7.15095	7.29453	1210.73	9.75258	1	0	2.15164	-0.257098	1	1	0.447841		0	137421	0	0	0	0	0	476669	1.37929e+06	5.17963e+06	5.57211e+06	7.10289e+06	6.23291e+06	6.40338e+06	2.08796e+06	190848	49882.8	141989	0	0	0	0	487.705
SVFQNPTDVARSNPKSPQKPIV	544	565	3	0	803.768	6	16	7.11977	7.43475	807.818	10.7372	1	0	2.43899	0.347727	1	1	0.0873559		0	0	226882	202076	206114	984518	2.13246e+06	7.31202e+06	2.0494e+07	4.44384e+07	7.67382e+07	1.07587e+08	1.23429e+08	1.15458e+08	8.47214e+07	5.09537e+07	2.68217e+07	7.84049e+06	950469	173722	110696	211695	339439
FQNPTD	546	551	1	0	721.315	4	3	4.08608	4.52833	724.047	2.31474	1	1	2.90828	0.796817		1	0.291835		110584	8.27086e+06	2.12749e+07	2.13838e+07	1.16945e+07	3.65005e+06	134568	51860
FQNPTDVARSNPKSPQKPIV	546	565	3	0	741.734	6	14					-1
VARSNPKSPQKPIV	552	565	3	0	507.635	5	9	4.56013	4.79747	510	6.20396	0.4	0					0.11694		30975.4	23238.6	112519	420240	2.33232e+06	977304	8.18091e+06	9.76297e+06	5.84606e+06	4.8093e+06	1.79725e+06	212382	31430.9	0	0
GVTVRDSLKKALM	582	594	2	0	709.413	5	11	7.68428	8.0461	710.996	2.27268	0.6	0					0.271273		7.39212e+06	2.08655e+08	5.8315e+08	6.12981e+08	4.16111e+08	2.0452e+08	9.62962e+07	3.16009e+07	1.02059e+07	4.29748e+06	979898	0	216306	706692	653404	1.01795e+06	460307
GVTVRDSLKKALM	582	594	3	0	473.278	5	11	7.7498	8.06167	474.301	2.17673	0.4	0					0.067145		1.04397e+07	9.87238e+07	2.88206e+08	2.05234e+08	2.02246e+08	9.72054e+07	1.76492e+07	1.49607e+07	5.0782e+06	1.28916e+06	275218	473233	2.19108e+06	77278.2	16952.7	206995	62567.9
GVTVRDSLKKALMM	582	595	2	0	774.934	6	12	9.21418	9.22973	776.993	3.07501	1	0	0.502026	-0.708894		-1	0.135212		0	0	2.7727e+06	6.18008e+06	6.65518e+06	4.84742e+06	3.06178e+06	794590	229029	0	0	0	0	0	0	0	0	0	0
TVRDSLKKALM	584	594	2	0	631.368	5	9	7.13537	7.45033	632.933	2.32678	0.6	0					0.349694		1.17296e+07	1.37739e+08	3.31299e+08	2.92751e+08	1.61035e+08	7.31803e+07	2.67689e+07	7.29443e+06	3.98824e+07	2.17001e+06	1.58727e+07	2.47649e+06	963178	0	158760
TVRDSLKKALM	584	594	3	0	421.248	5	9	7.13537	7.5594	422.26	2.23539	0.6	0					0.157049		2.56608e+06	4.36163e+07	1.2217e+08	1.09407e+08	5.56688e+07	2.19618e+07	2.38583e+07	790590	21114.7	8.69043e+06	0	71602.8	0	0	0
TVRDSLKKALMM	584	595	2	0	696.889	6	10					-1
TVRDSLKKALMM	584	595	3	0	464.928	6	10					0
VRDSLKKALM	585	594	2	0	580.845	5	8	6.28637	6.6952	582.155	1.87346	1	0	0.398983	0.678898	1	-1	0.053513		1.32532e+07	1.38845e+08	3.04442e+08	2.46315e+08	1.24461e+08	4.64158e+07	1.2421e+07	3.83616e+06	207509	106968	129056	80258.6	31543.4	160627
VRDSLKKALM	585	594	3	0	387.566	5	8	6.33312	6.62945	388.443	1.88656	1	0	0.406626	0.281916	1	-1	0.0556037		1.1532e+06	4.01841e+07	9.65026e+07	8.06349e+07	4.16297e+07	1.51034e+07	1.16247e+06	0	181231	0	0	3607.94	0	0
VRDSLKKALMM	585	595	2	0	646.365	6	9	7.76538	8.18618	649.328	5.03033	1	1	1.91532	0.721125	1	-2	0.698923		629742	1.67095e+06	3.06328e+07	3.54035e+07	5.27654e+07	4.76132e+07	4.9619e+07	5.72275e+07	4.83167e+07	3.77273e+07	1.25999e+07	6.19848e+06	467375	0	497068	121329
VRDSLKKALMM	585	595	3	0	431.246	6	9	7.95263	8.01498	433.271	5.17998	1	1	1.99296	-0.543749	1	-2	0.231491		0	0	262813	2.06643e+06	1.94544e+06	2.27663e+06	3.64898e+06	2.63499e+06	2.56641e+06	1.56584e+06	231498	0	70667.9	0	0	52774.5
SLKKALM	588	594	2	0	395.746	4	5	5.50772	5.80393	396.857	1.68536	0.4	0					0.131279		149861	1.73081e+07	5.11611e+07	2.48769e+07	5.17657e+06	278368	0	554992	0	0
KKALMMRGLIPE	590	601	2	0	693.902	6	9					-1
KKALMMRGLIPE	590	601	3	0	462.937	6	9					0
AVYRIQDGEKKPIGWD	604	619	3	0	625.663	6	13	7.48147	7.71553	627.963	5.77544	1	0	1.37993	0.0621934		1	0.106323		0	0	2.53559e+06	2.50944e+06	1.30618e+07	2.77967e+07	4.14383e+07	4.40488e+07	3.70522e+07	2.35793e+07	9.12662e+06	1.66447e+06	503322	0	0	154611	0	970094	28340.3	0
AVYRIQDGEKKPIGWDTD	604	621	3	0	697.688	6	15	7.27895	7.781	700.248	6.43916	0.6	0					0.0863718		0	0	1.67794e+06	1.0117e+07	4.35226e+07	1.14015e+08	1.80617e+08	2.31155e+08	2.61716e+08	1.88176e+08	1.11423e+08	7.13373e+07	1.83622e+07	2.24187e+06	1.98856e+06	0	0	572986	0	0	0	6451.57
AVYRIQDGEKKPIGWDTDISW	604	624	3	0	826.42	7	18					-1
AVYRIQDGEKKPIGWDTDISWL	604	625	3	0	864.115	7	19	11.3689	11.4001	867.086	7.34777	0.6	0					0.0298192		135590	0	0	0	237577	1.40275e+06	4.04215e+06	6.96397e+06	8.46484e+06	9.67445e+06	7.95733e+06	4.65494e+06	2.69224e+06	1.77252e+06	405193	133259	0	0	0	0	0	0	89630.1	0	0	0	0
AVYRIQDGEKKPIGWDTDISWL	604	625	4	0	648.338	7	19	11.2755	11.4469	650.763	8.13223	1	1	1.30404	-0.158882	1	0	0.298809		353551	0	116682	0	59213.3	61883.8	2.59038e+06	4.25264e+06	6.79606e+06	5.56426e+06	5.94266e+06	3.42159e+06	1.85208e+06	314681	1.30569e+06	0	1.28856e+06	0	44375	0	178010	157277	129800	0	458427	0	150887
AVYRIQDGEKKPIGWDTDISWLTGEEL	604	630	2	0	1560.29	7	24	11.7751	12.1844	1565.9	9.36315	1	0	1.12716	0.680604	1	0	0.280049		0	1.0084e+06	0	660322	0	598292	221841	7.64383e+06	1.06728e+07	2.8106e+07	3.90511e+07	5.27998e+07	4.66942e+07	3.77779e+07	1.79866e+07	9.42041e+06	1.1146e+06	399878	8119.77	10596.3	0	0	0	0	0	0	0	0	0	0
AVYRIQDGEKKPIGWDTDISWLTGEEL	604	630	3	0	1040.53	7	24	11.5874	12.4041	1044.43	9.83063	0.6	0					0.105283		2.79308e+06	462969	107017	3.21364e+06	3.64128e+06	1.19474e+07	6.24217e+07	1.75707e+08	3.82772e+08	7.21327e+08	1.03889e+09	1.19521e+09	1.203e+09	1.00545e+09	7.2304e+08	4.53012e+08	2.28518e+08	1.07001e+08	5.15599e+07	1.30226e+07	2.20089e+06	1.82156e+06	288768	311243	908212	320315	91620.9	453783	206983	0
AVYRIQDGEKKPIGWDTDISWLTGEEL	604	630	4	0	780.648	7	24	11.6656	12.3257	783.626	10.0503	1	0	1.26085	1.56549	1	1	0.244338		428966	0	75237.1	73643.9	2.64254e+06	489193	2.22247e+07	5.29487e+07	1.21721e+08	2.05035e+08	2.82955e+08	3.1446e+08	3.1718e+08	2.56453e+08	1.76425e+08	1.14603e+08	5.50343e+07	2.32267e+07	1.0638e+07	7.78345e+07	1.73214e+06	687176	261138	4.12781e+06	380054	776263	209144	2.18532e+06	5663.53	1.63246e+06
VYRIQDGEKKPIGWD	605	619	3	0	601.984	6	12	7.48147	7.781	604.241	5.68832	0.6	0					0.068165		125847	1.5075e+06	1.25384e+06	1.1846e+07	3.46107e+07	6.88603e+07	9.83998e+07	1.04304e+08	7.91777e+07	4.89727e+07	2.18349e+07	5.88613e+06	815926	1.3048e+06	96717.4	0	93396.7	0	0
VYRIQDGEKKPIGWD	605	619	4	0	451.74	6	12					-1
VYRIQDGEKKPIGWDTD	605	621	2	0	1010.51	6	14	7.18215	7.76538	1014.12	6.0307	0.6	0					0.179635		8.22079e+06	4.95631e+06	2.54659e+07	1.70501e+07	8.07075e+07	1.54673e+08	2.73036e+08	3.23587e+08	3.09577e+08	2.16388e+08	1.24095e+08	5.11449e+07	1.26903e+07	1.65574e+06	749674	6126.31	364.245	114079	129478	0	1.66665e+06
VYRIQDGEKKPIGWDTD	605	621	3	0	674.009	6	14	7.05732	7.34128	676.575	6.49977	0.6	0					0.21064		88509.2	210253	765597	1.49813e+07	4.28432e+07	1.32252e+08	2.74621e+08	4.27737e+08	3.86836e+08	2.79925e+08	1.61116e+08	7.09806e+07	2.97023e+07	8.04099e+06	1.82822e+06	852258	959109	19940.5	121256	684888	0
VYRIQDGEKKPIGWDTD	605	621	4	0	505.759	6	14	7.27895	7.54382	507.661	6.40918	1	0	1.44312	0.170878	1	1	0.101363		2.91535e+06	0	7.19393e+06	1.00805e+06	1.32461e+07	2.30663e+07	4.15999e+07	5.2736e+07	5.01571e+07	3.85665e+07	2.66185e+07	8.78717e+06	1.91186e+06	1.44585e+06	3.57685e+06	0	5.98192e+06	0	0	0	642516
VYRIQDGEKKPIGWDTDISW	605	624	2	0	1203.61	7	17	10.1677	10.339	1207.97	7.27759	0.6	0					0.441459		0	0	0	0	326999	511552	4.49882e+06	1.17463e+07	1.71205e+07	1.54214e+07	1.22646e+07	3.03656e+06	1.07601e+06	289668	0	279308	0	542203	0	0	425495	0	263416	0	0
VYRIQDGEKKPIGWDTDISW	605	624	3	0	802.741	7	17	10.1988	10.5108	805.6	7.12309	0.6	1					0.0657814		148539	17952.7	1.22341e+06	2.35517e+06	1.34983e+07	7.74256e+07	1.01783e+08	1.69026e+08	3.16564e+08	2.14422e+08	1.5906e+08	1.29673e+08	5.53995e+07	2.11421e+07	9.02878e+06	2.02282e+06	248099	351371	642006	233844	1.74519e+06	0	261118	627737	0
VYRIQDGEKKPIGWDTDISW	605	624	4	0	602.308	7	17	10.1055	10.4171	604.478	7.22796	1	0	1.29079	0.335905	1	1	0.118299		84541.4	60628.7	0	0	805619	4.99741e+06	1.68432e+07	2.77366e+07	3.27612e+07	3.19479e+07	2.42052e+07	1.41801e+07	7.16583e+06	687927	494965	162706	443352	0	58533.5	0	616500	0	306983	0	699253
VYRIQDGEKKPIGWDTDISWL	605	625	2	0	1260.15	7	18	11.3845	11.4469	1264.47	7.12331	0.6	0					0.529305		0	0	159796	198439	0	273057	403868	2.56385e+06	3.9974e+06	4.14658e+06	2.63777e+06	1.028e+06	716590	0	0	0	0	30831.6	0	16811.5	0	0	0	0	0	11356.9
VYRIQDGEKKPIGWDTDISWL	605	625	3	0	840.436	7	18					-1
VYRIQDGEKKPIGWDTDISWLTG	605	627	3	0	893.126	7	20					-1
VYRIQDGEKKPIGWDTDISWLTGEE	605	629	3	0	979.154	7	22					-1
VYRIQDGEKKPIGWDTDISWLTGEEL	605	630	2	0	1524.77	7	23	11.7594	12.3884	1530.35	9.33581	0.6	0					0.354363		1.28285e+06	0	2.44081e+06	0	3.47207e+06	25649.2	1.48996e+07	2.52198e+07	6.49571e+07	1.00948e+08	1.39704e+08	1.60244e+08	1.48796e+08	1.16198e+08	7.77659e+07	3.95986e+07	1.422e+07	351622	416378	0	454532	0	221503	163055	0	0	199498	0	155548	0
VYRIQDGEKKPIGWDTDISWLTGEEL	605	630	3	0	1016.85	7	23	11.65	12.514	1020.66	9.59955	0.6	0					0.0386235		106631	343111	2.95222e+06	4.59787e+06	3.26558e+07	9.33897e+07	2.58754e+08	5.84679e+08	1.17129e+09	1.84515e+09	2.488e+09	2.90272e+09	2.7052e+09	2.20511e+09	1.57428e+09	9.57501e+08	4.96839e+08	2.33493e+08	9.2448e+07	3.21087e+07	8.19132e+06	1.44753e+06	118237	739259	395111	133055	569860	754849	24933.7	6.68087e+06
VYRIQDGEKKPIGWDTDISWLTGEEL	605	630	4	0	762.888	7	23	11.7594	12.153	765.731	9.54695	0.6	0					0.0612683		206106	409779	0	2.38229e+06	5.33233e+06	1.63232e+07	4.74067e+07	1.13893e+08	2.24007e+08	3.67268e+08	5.12195e+08	5.67106e+08	5.48157e+08	4.0422e+08	3.03647e+08	1.8882e+08	9.67699e+07	2.56577e+07	1.71237e+07	4.65138e+06	1.20127e+06	422256	673082	112792	55431	99046.8	308080	144950	98982.6	130293
VYRIQDGEKKPIGWDTDISWLTGEELHVEVL	605	635	3	0	1209.29	8	28					-1
YRIQDGEKKPIGWD	606	619	2	0	852.939	5	11	7.27895	7.62182	856.502	6.1111	0.4	1					0.456745		109054	807521	214220	1.37056e+07	2.14566e+07	4.52893e+07	5.51203e+07	5.21346e+07	4.20732e+07	3.06948e+07	8.79341e+06	3.38043e+07	468866	4.58983e+06	0	683789	0
YRIQDGEKKPIGWD	606	619	3	0	568.962	5	11	7.23223	7.60622	571.2	5.69866	1	0	1.7245	0.555922	1	1	0.102042		0	306789	304844	6.00517e+06	2.5787e+07	6.19856e+07	8.59961e+07	8.83577e+07	6.5651e+07	3.53133e+07	1.34092e+07	1.98322e+06	286315	627234	65189.8	118018	146932
YRIQDGEKKPIGWD	606	619	4	0	426.973	5	11					-1
YRIQDGEKKPIGWDTD	606	621	2	0	960.976	6	13	7.05732	7.4659	964.758	6.42793	1	0	1.61429	0.678016	1	1	0.216862		0	290043	401945	6.30971e+06	2.55194e+07	6.28396e+07	1.07422e+08	1.31762e+08	1.2455e+08	9.16671e+07	4.73069e+07	2.10054e+07	5.43011e+06	3.25414e+06	3.90611e+06	5.37925e+06	242629	1.66342e+06	0	600834
YRIQDGEKKPIGWDTD	606	621	3	0	640.987	6	13	7.15095	7.54382	643.442	6.23027	1	0	1.54329	0.622556	1	1	0.0918144		0	0	1.17289e+06	1.21344e+07	4.43062e+07	1.01445e+08	1.63503e+08	1.95389e+08	1.88327e+08	1.34521e+08	7.54866e+07	2.88765e+07	4.70941e+06	1.77605e+06	2.08707e+06	1.49107e+06	910450	286904	48910.4	0
YRIQDGEKKPIGWDTD	606	621	4	0	480.992	6	13	7.15095	7.19773	482.847	6.28457	1	0	1.5628	-0.598679	1	1	0.0877861		0	0	0	140424	287116	799426	3.23036e+06	2.98476e+06	3.69444e+06	2.04591e+06	755186	0	114919	0	0	0	0	110069	0	0
YRIQDGEKKPIGWDTDISW	606	624	3	0	769.718	6	16	10.0277	10.3859	772.588	7.22392	1	0	1.41369	0.500286	1	0	0.0628304		0	23320.1	692671	364963	8.7992e+06	3.07472e+07	7.15975e+07	1.25678e+08	1.51933e+08	1.46398e+08	1.15857e+08	6.98742e+07	3.31791e+07	1.195e+07	4.07414e+06	0	45035.3	1.00442e+06	312796	212358	591807	0	1.10077e+06
YRIQDGEKKPIGWDTDISW	606	624	4	0	577.541	6	16					-1
YRIQDGEKKPIGWDTDISWL	606	625	2	0	1210.62	7	17	11.5718	11.7751	1215.8	8.90078	0.6	0					0.74091		66323.1	118390	300096	47368.6	698830	945172	1.17913e+06	3.08056e+06	8.84607e+06	2.77727e+07	5.01324e+07	3.88809e+07	2.31925e+07	5.05931e+06	2.23745e+06	596203	0	165074	0	0	319751	146048	395043	115497	0
YRIQDGEKKPIGWDTDISWL	606	625	3	0	807.413	7	17	11.1354	11.6187	810.458	7.67152	0.6	0					0.672493		430094	1.09559e+06	956254	5.60603e+06	5.23736e+06	2.92425e+07	7.23553e+07	9.79938e+07	1.41808e+08	1.61553e+08	1.19367e+08	8.05357e+07	4.4817e+07	1.68499e+07	4.01959e+06	2.10008e+06	246942	273899	879001	251294	415081	6.44671e+06	141574	0	1.42088e+07
YRIQDGEKKPIGWDTDISWL	606	625	4	0	605.812	7	17					0
YRIQDGEKKPIGWDTDISWLTG	606	627	3	0	860.103	7	19					-1
YRIQDGEKKPIGWDTDISWLTGEEL	606	630	2	0	1475.24	7	22	11.7594	12.31	1481.31	10.3933	1	0	1.51142	1.17898	1	-6	0.256928		0	362847	0	7525.32	0	221200	599340	9.37494e+06	2.43168e+07	4.57205e+07	6.11418e+07	7.94607e+07	8.69612e+07	9.76435e+07	7.77674e+07	5.29358e+07	2.27515e+07	4.73338e+06	16051.7	436221	6728.77	0	0	402095	0	471092	0	215258	0	165579
YRIQDGEKKPIGWDTDISWLTGEEL	606	630	3	0	983.826	7	22	11.5874	12.4198	987.692	9.83748	0.6	0					0.262788		673960	463752	2.07395e+07	2.38094e+06	9.47493e+06	4.28258e+07	1.0418e+08	2.3806e+08	4.71788e+08	7.52375e+08	9.69444e+08	1.14311e+09	1.04834e+09	8.72457e+08	6.15477e+08	3.78322e+08	1.89955e+08	8.86878e+07	3.31494e+07	1.05797e+07	3.31668e+06	1.51654e+06	766411	1.0956e+07	619834	127556	7.04118e+07	31986.3	13425.2	3.13687e+07
RIQDGEKKPIGWDTD	607	621	2	0	879.444	6	12	6.33312	6.90122	882.876	5.83811	1	0	1.57718	1.24091	1	1	0.312544		473729	287092	2.9059e+06	1.89903e+07	6.61191e+07	1.26154e+08	1.7458e+08	1.74568e+08	1.25731e+08	7.48019e+07	4.35451e+07	1.70351e+07	7.0028e+06	2.39314e+06	1.07735e+06	198212	0	302875	4.03075e+06
RIQDGEKKPIGWDTD	607	621	3	0	586.632	6	12	6.3487	6.8355	588.827	5.55892	1	0	1.46855	0.954022	1	1	0.0734651		0	0	3.54285e+06	3.53447e+07	9.94646e+07	1.88752e+08	2.57566e+08	2.46725e+08	1.73567e+08	9.64246e+07	4.19446e+07	1.00342e+07	2.29743e+06	373754	1.00804e+06	609894	212392	1.43945e+06	193324
RIQDGEKKPIGWDTD	607	621	4	0	440.226	6	12	6.52023	6.55143	441.795	5.25128	1	0	1.34884	-0.653669	1	1	0.181727		0	0	0	0	402117	1.08581e+06	1.04036e+06	1.26946e+06	723907	108979	0	0	0	0	0	0	0	0	0
RIQDGEKKPIGWDTDISW	607	624	2	0	1072.54	6	15					-1
RIQDGEKKPIGWDTDISW	607	624	3	0	715.364	6	15	9.85638	10.2144	717.873	6.25322	1	0	1.25207	0.49958	1	1	0.118783		1.67397e+06	135898	341796	7.19022e+06	2.62437e+07	6.86503e+07	1.18219e+08	1.58167e+08	1.53421e+08	7.98065e+07	6.62757e+07	3.32067e+07	282403	2.55335e+06	0	2.99262e+06	235888	47552.5	2.59831e+06	114328	0	1.18015e+06
RIQDGEKKPIGWDTDISWL	607	625	2	0	1129.08	6	16					-1
RIQDGEKKPIGWDTDISWL	607	625	3	0	753.059	6	16	11.0264	11.5874	755.919	7.23338	1	1	1.41645	1.21603	0	0	0.268092		3.25336e+06	4.00181e+06	1.99316e+06	8.42791e+06	3.57241e+07	8.07736e+07	1.51188e+08	2.05102e+08	2.09675e+08	1.6988e+08	1.14236e+08	5.51333e+07	2.38005e+07	8.31265e+06	1.73665e+06	1.04641e+06	3.34674e+07	368134	855659	5.52753e+07	659365	90046.1	1.14864e+06
RIQDGEKKPIGWDTDISWL	607	625	4	0	565.046	6	16	11.0108	11.042	566.9	6.07034	1	1	1.07704	-0.653786	0	-1	0.332886		0	0	0	0	0	258404	558016	490701	229296	281474	222412	0	0	0	0	0	46477.8	0	0	0	0	0	0
RIQDGEKKPIGWDTDISWLTG	607	627	3	0	805.748	7	18					-1
RIQDGEKKPIGWDTDISWLTGEEL	607	630	2	0	1393.7	7	21	11.4938	12.2734	1399.19	9.31112	1	0	1.37583	1.98747	1	1	0.651818		372968	0	0	0	1.16335e+06	5.61895e+06	3.32037e+07	6.80506e+07	1.25406e+08	1.68264e+08	2.04699e+08	1.80303e+08	1.54089e+08	1.09216e+08	8.96379e+07	6.57288e+07	4.53261e+07	1.82167e+07	2.64665e+06	607277	189978	0	0	0	174672	141945	225675	384565	536795
RIQDGEKKPIGWDTDISWLTGEEL	607	630	3	0	929.471	7	21	11.4938	12.3257	932.934	8.73504	1	0	1.24774	2.17196	1	0	0.0696672		692512	1.34751e+06	1.84574e+06	3.79468e+07	4.40538e+07	1.49028e+08	4.2969e+08	8.36109e+08	1.40395e+09	2.01706e+09	2.21269e+09	2.1454e+09	1.68039e+09	1.14637e+09	6.56388e+08	3.65149e+08	1.32455e+08	5.57743e+07	2.34884e+07	3.03457e+06	977907	1.00689e+06	745782	431751	593437	744437	168994	1.34229e+06	135990
RIQDGEKKPIGWDTDISWLTGEEL	607	630	4	0	697.355	7	21	11.5249	12.247	699.971	8.81061	1	0	1.26454	1.78433	1	0	0.138038		1.53668e+06	1.62531e+06	142454	178434	2.21424e+06	1.16659e+07	3.86722e+07	9.02408e+07	1.67615e+08	2.20366e+08	2.54837e+08	2.46292e+08	1.93094e+08	1.25389e+08	6.84311e+07	3.32102e+07	1.24402e+07	1.43212e+06	2.09247e+06	118374	511926	125041	188148	69135	687070	169485	5.46777e+06	920.302	2.07494e+06
RIQDGEKKPIGWDTDISWLTGEELHV	607	632	3	0	1008.18	7	23					-1
TDISWLTGEEL	620	630	1	0	1263.61	5	9	11.2132	12.6033	1271.71	7.35107	1	0	3.11936	4.14135	-1	0	1.4331		155630	2.44761e+06	5.46508e+07	1.50401e+08	2.17747e+08	1.87628e+08	1.99693e+08	8.52724e+08	2.14591e+09	1.85292e+09	6.19123e+08	1.15974e+08	1.25619e+07	4.11531e+07	7.73168e+07
TDISWLTGEEL	620	630	2	0	632.309	5	9	11.2288	11.8844	634.724	4.08599	0.6	0					0.828337		364258	8.06399e+06	4.09845e+07	9.19138e+07	1.16457e+08	8.73918e+07	4.64578e+07	1.48584e+07	4.15818e+06	2.87155e+06	7.57417e+06	1.26409e+07	1.13501e+07	7.20727e+06	2.28079e+06
ISWLTGEELHV	622	632	2	0	642.335	5	9					-1
LTGEEL	625	630	1	0	661.34	4	4	5.99058	7.08855	663.263	1.54535	1	0	1.10945	3.11067		0	0.320885		1.41134e+08	5.71027e+08	7.42394e+08	4.11479e+08	1.03551e+08	1.62198e+07	1.18991e+06	568987	1.65372e+06
LTGEELHV	625	632	2	0	449.237	4	6	7.07295	7.19773	450.315	1.63557	0.4	0					0.25571		278864	1.51694e+06	4.81285e+06	2.28499e+06	416702	0	86659.6	0	0	0	0
[truncated: 22 more columns]
