# Supplementary material for: Unveiling the domain-specific and RAS isoform-specific details of BRAF kinase regulation
Source: eLife. 2023 Dec 27;12:RP88836. doi: 10.7554/eLife.88836 (PMC10752582; doi:10.7554/eLife.88836)
Supplement: Figure 2—source data 1. — Also applies to plots presented in Supplementary file 1 and Figure 2—figure supplement 1 and Figure 2—figure supplement 3. [file elife-88836-fig2-data1.zip › Figure 2- source data 1/(BRAF_N2_BRAF-N2-4-5hr.mzXML) ExMS2_FinalTable.xls]

## Sheet: Sheet1
Sequence	START	END	Charge	ModMass	Monoisotopic m/z	maxND	maxD	RT Range(start, unit: min)	RT Range(end)	Centroid m/z	Delta Mass	Flag#1:Skip-tests	Flag#2:Unimodality check	Flag#3:Back exchange prediction check	Flag#4:Elution RT width check	Flag#5:Unique peptide RT/deltaD consistency check	Flag#6:Common-end peptides centroid subtraction check	Flag#7:Centroid shift within RT range check	Flag#8:Data multiple assignment check	Isotopic Envelope Amplitudes(start from this column(the Monoisotopic) to nonzero end):
GSSHHHHHHGTKTEEGKL	2	19	2	0	1008.48	6	16	3.84842	4.36948	1010.92	3.72866	1	0	0.00448107	0.894953	1	1	0.0839444		4.60359e+06	3.94335e+07	1.33358e+08	2.9431e+08	4.47592e+08	4.88062e+08	3.86204e+08	2.21127e+08	9.59493e+07	3.50644e+07	9.40531e+06	1.43517e+06	99932.3	0	119809	0	151910	117208	76397.4	0	33291	41697.1	0
GSSHHHHHHGTKTEEGKL	2	19	3	0	672.656	6	16	3.84842	4.40125	674.305	3.79292	1	0	0.0202883	1.00596	1	1	0.0489431		7.02774e+07	3.49923e+08	1.14581e+09	2.60816e+09	3.97304e+09	4.50155e+09	3.6454e+09	2.13754e+09	9.57171e+08	3.50634e+08	1.03514e+08	2.6825e+07	4.07191e+06	0	41542	57744.9	23255.2	0	0	29104	60210.5	0	24961
GSSHHHHHHGTKTEEGKL	2	19	4	0	504.744	6	16	3.84842	4.40125	505.995	3.84969	1	0	0.0342534	1.00596	1	1	0.0447513		1.34677e+07	7.22073e+07	2.39175e+08	5.69046e+08	9.14721e+08	1.02027e+09	8.26777e+08	4.97255e+08	2.24201e+08	8.04927e+07	2.40117e+07	6.13898e+06	836350	0	38866.9	0	0	37998.9	1.50954e+06	62886.9	49423.4	0	2.73719e+06
GSSHHHHHHGTKTEEGKL	2	19	5	0	403.997	6	16	3.83238	4.38535	404.997	3.84634	1	0	0.0334292	1.00642	1	1	0.0314137		8.12538e+06	5.70998e+07	1.9627e+08	4.40546e+08	7.03073e+08	8.04325e+08	6.48581e+08	4.04662e+08	1.74766e+08	6.4191e+07	1.97105e+07	3.51317e+06	370686	128795	27500.7	0	187465	137796	0	25805.1	0	37775.2	52975.4
GSSHHHHHHGTKTEEGKLVIWINGDKGYNGL	2	32	4	0	862.178	8	29	8.90678	9.37538	864.807	8.48438	0.6	0					0.157547		0	0	465667	1.92199e+06	2.5189e+06	7.27025e+06	1.56119e+07	2.8134e+07	4.33886e+07	6.18395e+07	7.2812e+07	6.59261e+07	5.65682e+07	4.08953e+07	2.03459e+07	1.00418e+07	2.14812e+06	1.34362e+06	250690	824833	375451	1.21708e+06	100450	696723	388872	1.01096e+06	284880	387527	220009	544725
VIWINGDKGY	20	29	1	0	1164.6	5	8					-1
VIWINGDKGY	20	29	2	0	582.806	5	8	8.81273	9.2504	585.076	3.82558	0.6	0					0.257661		307174	1.04544e+07	4.31794e+07	9.99877e+07	1.31536e+08	9.85421e+07	4.70077e+07	1.46966e+07	1.47084e+06	592357	110837	3.02959e+07	0	1.16828e+06
VIWINGDKGYNG	20	31	2	0	668.338	5	10	8.09058	8.8075	672.85	8.22169	0.4	1					1.2789		626262	4.54167e+06	1.69379e+07	5.46605e+07	9.5445e+07	1.27294e+08	1.5454e+08	1.06276e+08	1.17351e+08	7.43111e+07	4.92977e+07	4.45911e+07	8.21979e+07	1.28255e+08	1.44398e+08	1.03601e+08
VIWINGDKGYNGL	20	32	1	0	1448.75	5	11	9.59573	10.1281	1454.15	4.52482	1	0	0.70623	0.934323	1	0	0.238782		170100	409868	1.35948e+07	6.34445e+07	1.26534e+08	1.8307e+08	1.67516e+08	1.06064e+08	4.35412e+07	1.13189e+07	1.22551e+06	0	0	162782	0	0	469351
VIWINGDKGYNGL	20	32	2	0	724.88	5	11	9.5326	10.2527	727.606	4.57514	1	0	0.724233	1.59044	1	0	0.0245502		4.95748e+07	2.49668e+08	9.34087e+08	2.62041e+09	5.31087e+09	7.30765e+09	7.06116e+09	4.69403e+09	2.26104e+09	8.66494e+08	2.37559e+08	3.39148e+07	1.70973e+06	850493	579341	2.886e+06	270551
VIWINGDKGYNGLAE	20	34	2	0	824.92	5	13	9.14138	9.2972	827.892	4.95766	0.6	0					0.0900208		93570.4	927995	6.683e+06	1.85282e+07	4.53189e+07	6.92702e+07	8.07133e+07	6.64252e+07	3.90172e+07	1.8178e+07	4.03157e+06	0	10793	0	94870.4	0	279850	0	0
VIWINGDKGYNGLAEVGKKFEKDTG	20	44	3	0	913.476	7	23	9.5326	9.64302	916.578	7.66448	0.6	0					0.0937243		0	0	0	150824	210320	553362	3.34384e+06	6.28621e+06	9.08526e+06	1.00012e+07	9.53114e+06	7.17377e+06	4.33897e+06	1.41534e+06	730681	156357	59685.9	0	0	0	0	0	0	0	0	0	0	0	0	89200.7
VIWINGDKGYNGLAEVGKKFEKDTGIKV	20	47	3	0	1026.89	7	26					-1
VIWINGDKGYNGLAEVGKKFEKDTGIKV	20	47	4	0	770.421	7	26	10.7853	11.1316	772.864	7.92028	1	0	0.286214	0.283911	1	1	0.166573		1.20114e+06	0	63197.5	167929	1.97666e+06	4.47858e+06	1.42508e+07	2.81176e+07	4.10308e+07	4.89119e+07	4.6706e+07	3.71537e+07	2.34243e+07	1.44974e+07	5.16245e+06	2.11143e+06	266022	68770.5	94587.3	115415	6.48551e+06	47142.8	0	59404.2	488985	56357.9	120447	0	180205	0
VIWINGDKGYNGLAEVGKKFEKDTGIKV	20	47	5	0	616.538	7	26	10.7697	10.9422	618.475	7.83182	1	0	0.272824	-0.322821	1	1	0.121728		0	75587.8	0	0	78936.8	560755	1.10088e+06	4.48384e+06	7.3663e+06	7.58268e+06	7.86964e+06	6.60215e+06	3.86034e+06	2.22615e+06	734949	303482	127558	0	0	64407	33328.3	0	0	0	0	0	0	0	0	0
VIWINGDKGYNGLAEVGKKFEKDTGIKVTVEHPDKL	20	55	3	0	1333.38	9	33	9.9877	10.5497	1337.61	10.2674	1	0	0.311829	1.03793	1	1	0.15658		731489	1.15884e+06	221477	373701	0	1.16036e+06	5.8057e+06	1.03626e+07	6.44632e+07	1.20624e+08	1.9781e+08	2.66609e+08	3.02912e+08	2.93473e+08	2.49974e+08	1.86234e+08	1.25783e+08	6.61279e+07	3.02262e+07	1.64577e+07	3.60054e+06	595647	217859	0	28133.3	0	38693.1	882025	656303	0
VIWINGDKGYNGLAEVGKKFEKDTGIKVTVEHPDKL	20	55	4	0	1000.29	9	33	9.9877	10.6755	1003.48	10.362	1	0	0.323102	1.4774	1	1	0.0746546		2.00592e+07	6.50336e+06	2.11182e+07	2.05222e+07	1.92019e+07	1.20635e+07	5.50525e+07	1.26572e+08	2.73161e+08	5.23673e+08	8.21433e+08	1.1022e+09	1.31897e+09	1.29636e+09	1.12962e+09	8.99384e+08	6.01821e+08	3.59888e+08	2.07352e+08	1.09077e+08	5.24939e+07	2.33446e+07	1.37088e+07	8.10654e+06	4.28504e+06	1.56116e+06	2.9065e+06	1.56662e+06	625377	2.11204e+06
VIWINGDKGYNGLAEVGKKFEKDTGIKVTVEHPDKL	20	55	5	0	800.434	9	33	10.0813	10.2683	803.226	11.5567	1	0	0.465583	-0.272386	1	1	0.150412		0	3.00986e+06	3.88424e+06	2.44353e+06	3.99298e+06	182075	1.53688e+07	3.25615e+07	7.4354e+07	1.53057e+08	2.3063e+08	3.27217e+08	3.98252e+08	3.89743e+08	3.40172e+08	2.55616e+08	1.90041e+08	1.1398e+08	5.67291e+07	3.17856e+07	1.44703e+07	1.06531e+07	2.21962e+06	1.37931e+06	1.20389e+06	1.7998e+06	1.04783e+07	464113	264711	311560
VIWINGDKGYNGLAEVGKKFEKDTGIKVTVEHPDKL	20	55	6	0	667.196	9	33	9.9877	10.5497	669.465	11.2107	1	0	0.424326	1.03793	1	1	0.102647		613385	11456.7	1.29e+06	1.49366e+06	110033	4.50735e+06	9.94206e+06	1.71308e+07	6.95531e+07	1.44543e+08	2.25132e+08	3.289e+08	3.91267e+08	3.98958e+08	3.39997e+08	2.64733e+08	1.80784e+08	1.03223e+08	5.41807e+07	2.95881e+07	1.01748e+07	4.52083e+06	2.30541e+06	1.45186e+06	868553	1.71101e+06	492632	1.62742e+06	595101	1.06894e+06
VIWINGDKGYNGLAEVGKKFEKDTGIKVTVEHPDKL	20	55	7	0	572.026	9	33	10.0501	10.2371	573.883	10.5925	1	0	0.350602	-0.27227	1	1	0.0423721		0	0	0	0	271544	71932.9	1.42471e+06	4.71467e+06	1.44783e+07	3.36605e+07	5.74086e+07	7.68663e+07	9.73677e+07	1.00496e+08	8.23877e+07	6.98624e+07	4.53508e+07	2.52091e+07	1.47488e+07	7.26139e+06	1.8347e+06	1.51185e+06	675197	251978	169584	303378	238587	91359.1	122150	193846
INGDKGYNGLAEVGKKFEKDTGIKVTVEHPDKLEEKFPQVAA	23	64	3	0	1533.81	9	38					-1
NGDKGYNGLAEVGKKFEKDTGIKVTVE	24	50	3	0	966.173	7	25	9.65875	9.94093	969.746	9.01704	1	0	0.506828	0.0602159			0.244664		92320.4	369831	92450.8	0	722055	2.61325e+06	1.07888e+07	2.71519e+07	4.2439e+07	6.25684e+07	8.01263e+07	7.74193e+07	6.91302e+07	4.88215e+07	2.62476e+07	1.07106e+07	3.93613e+06	511586	181300	483106	381978	151219	437352	610927	343606	878961	376339	203995	239446	0
NGLAEVGKKFEKDTGIKVTVEHPDKL	30	55	3	0	951.522	7	23					-1
NGLAEVGKKFEKDTGIKVTVEHPDKLEEKFPQVAATGDGPDIIF	30	73	4	0	1192.63	9	39	10.4243	10.8011	1196.43	12.3696	1	0	0.335577	0.390663		1	0.146398		0	101965	0	0	147991	0	0	0	234805	162673	5.0957e+06	1.18779e+07	2.47067e+07	3.15743e+07	4.02309e+07	3.96984e+07	4.07121e+07	3.08458e+07	2.24808e+07	1.2085e+07	5.37743e+06	1.11353e+06	685056	255625	0	0	0	0	0	0
LAEVGKKFEKDTGIKVTVEHPDKL	32	55	3	0	894.501	7	21	7.6807	7.9962	896.873	5.51599	1	0	0.121076	0.176635	1	1	0.0939925		118506	0	51057.2	1.99062e+06	9.44401e+06	2.02595e+07	3.09773e+07	3.5236e+07	2.86258e+07	1.88723e+07	9.99454e+06	4.26802e+06	519486	306645	0	471058	0	0	49406.9	0	0	46800.7	0	0	0	0	0	0	0
LAEVGKKFEKDTGIKVTVEHPDKL	32	55	4	0	671.127	7	21					-1
LAEVGKKFEKDTGIKVTVEHPDKLEEKFPQVAATGDGPDIIF	32	73	5	0	920.091	9	37					-1
AEVGKKFEKDTG	33	44	2	0	654.843	5	10	4.03812	4.48117	656.303	2.15624	0.6	0					0.229612		218670	4.35564e+06	1.39629e+07	1.41361e+07	9.2891e+06	3.54922e+06	504527	108437	0	41475.5	0	33396	0	27445.5	0	0
AEVGKKFEKDTGIKV	33	47	2	0	824.967	5	13	6.87627	7.24025	826.813	2.71624	0.6	0					3.80296		0	4.51591e+06	3.22022e+07	5.00377e+07	4.73103e+07	2.79448e+07	1.28944e+07	3.31874e+06	860566	137270	0	85503.6	0	0	53436.4	43807.3	59981.3	0	0
AEVGKKFEKDTGIKV	33	47	3	0	550.314	5	13	6.86048	7.25597	551.547	2.72456	0.6	0					0.134014		0	9.4837e+06	3.79576e+07	5.84041e+07	5.20909e+07	3.15253e+07	1.42075e+07	4.7139e+06	1.3516e+06	549327	109471	100685	1.10419e+06	254067	0	44333.1	0	75216.7	0
AEVGKKFEKDTGIKVTVEHPDKL	33	55	3	0	856.806	7	20	7.06612	7.63337	859.05	5.20618	1	0	0.111798	1.05633	1	0	0.0837597		875324	1.70529e+07	1.24112e+08	3.06271e+08	7.4134e+08	1.33944e+09	1.75014e+09	1.73197e+09	1.31783e+09	8.11789e+08	4.20628e+08	1.89828e+08	8.17992e+07	3.54368e+07	1.99965e+07	1.21465e+07	8.12794e+06	4.5942e+06	1.85872e+06	580937	101509	0	0	75086.2	102102	64638.3	5335.22	205039
AEVGKKFEKDTGIKVTVEHPDKL	33	55	4	0	642.856	7	20					-1
AEVGKKFEKDTGIKVTVEHPDKL	33	55	5	0	514.486	7	20	7.1615	7.58603	515.82	5.14009	1	0	0.098793	0.557634	1	0	0.0329585		112465	1.71794e+06	1.07843e+07	4.15997e+07	1.00902e+08	1.79084e+08	2.2348e+08	2.24824e+08	1.6848e+08	1.01461e+08	5.40445e+07	2.23148e+07	7.53423e+06	3.32654e+06	297785	701158	477578	138637	295453	407214	0	0	0	88857.1	32939.7	0	0	0
AEVGKKFEKDTGIKVTVEHPDKL	33	55	6	0	428.907	7	20	7.08202	7.42863	430.039	5.26646	1	0	0.12366	0.285367	1	0	0.0880348		218379	54633	675769	3.67803e+06	1.30604e+07	2.72338e+07	3.59365e+07	3.62642e+07	2.60478e+07	1.52546e+07	8.71995e+06	3.35592e+06	899593	187039	216475	0	72830.7	23984.6	27543.3	30485.5	325791	0	0	0	0	0	0	0
AEVGKKFEKDTGIKVTVEHPDKLEEKFPQVAATGDGPDIIF	33	73	3	0	1495.12	9	36	9.64302	10.4243	1499.91	11.6779	1	0	0.363983	1.80424	1	1	0.108567		524870	183950	796864	647460	514899	4.7861e+06	5.14415e+06	1.56874e+07	5.61543e+07	1.07702e+08	2.07279e+08	3.55369e+08	5.19473e+08	6.3889e+08	6.99332e+08	6.88724e+08	5.59223e+08	4.17443e+08	2.83636e+08	1.58846e+08	8.70195e+07	3.77746e+07	1.33351e+07	6.71796e+06	763996	236354	2.65674e+06	0	0	4.26532e+06
AEVGKKFEKDTGIKVTVEHPDKLEEKFPQVAATGDGPDIIF	33	73	4	0	1121.59	9	36	9.65875	10.4243	1125.22	11.8204	1	0	0.379561	1.74926	1	1	0.0730313		210491	5.24008e+06	6.23735e+06	1.8687e+07	1.73682e+07	4.38576e+07	7.70086e+07	1.48541e+08	2.93316e+08	6.4771e+08	1.19315e+09	1.9184e+09	2.70919e+09	3.35042e+09	3.68388e+09	3.51455e+09	2.9955e+09	2.27267e+09	1.54528e+09	9.38594e+08	5.17532e+08	2.66969e+08	1.31421e+08	6.50059e+07	3.54015e+07	2.86605e+07	1.89935e+07	1.58122e+07	1.19943e+07	1.47201e+07
AEVGKKFEKDTGIKVTVEHPDKLEEKFPQVAATGDGPDIIF	33	73	5	0	897.474	9	36	9.62727	10.4243	900.354	11.7154	1	0	0.368081	1.85927	1	1	0.0417297		534792	984855	3.54847e+06	4.37554e+06	7.33578e+06	1.62682e+07	2.38221e+07	5.19635e+07	1.14627e+08	2.39842e+08	4.65185e+08	7.44916e+08	1.0786e+09	1.37012e+09	1.43714e+09	1.43753e+09	1.22112e+09	8.8715e+08	6.25635e+08	3.7861e+08	2.07663e+08	9.79119e+07	4.8029e+07	2.31243e+07	9.96255e+06	3.17149e+06	5.66223e+06	3.8035e+06	3.97222e+06	2.27394e+06
AEVGKKFEKDTGIKVTVEHPDKLEEKFPQVAATGDGPDIIF	33	73	6	0	748.063	9	36	9.73712	10.0345	750.524	12.083	1	0	0.40827	0.113271	1	1	0.0856387		358684	308194	731330	989592	1.20081e+06	1.40483e+06	3.41043e+06	9.6924e+06	2.19008e+07	5.39371e+07	1.00246e+08	1.65891e+08	2.44265e+08	2.98762e+08	3.28784e+08	3.25315e+08	2.76047e+08	2.11576e+08	1.37423e+08	8.43116e+07	4.21726e+07	2.18101e+07	5.40988e+06	2.67461e+06	375069	313982	3.67546e+07	519678	0	412045
AEVGKKFEKDTGIKVTVEHPDKLEEKFPQVAATGDGPDIIF	33	73	7	0	641.34	9	36	9.73712	9.92535	643.425	11.9037	1	0	0.388665	-0.268076	1	1	0.145391		0	45920.7	0	89994.2	200784	0	12784	351207	481622	1.78547e+06	3.49078e+06	6.20872e+06	9.4145e+06	1.27531e+07	1.16361e+07	1.531e+07	1.08711e+07	6.22391e+06	3.49355e+06	2.2984e+06	795712	903338	76636.1	193792	0	108333	71079.9	0	142096	0
VGKKFEKDTGIKVTVEHPDKL	35	55	3	0	790.113	6	18	6.7817	6.95515	792.509	5.77808	0.4	1					0.0896118		0	1.21695e+06	1.54577e+06	6.06494e+06	2.26241e+07	2.60901e+07	3.36718e+07	4.42964e+07	2.1104e+07	1.23437e+07	2.28152e+07	2.16159e+06	666494	1.14197e+07	0	49936.3	3.28439e+06	0	0	70222.6	0	0	0	0	0
VGKKFEKDTGIKVTVEHPDKLEEKFPQVAATGDGPDIIF	35	73	4	0	1071.57	9	34	9.65875	9.8152	1075.1	11.5482	1	0	0.424067	-0.379138	1	1	0.162402		1.22869e+06	0	175647	0	131692	0	0	160889	2.15986e+06	4.02478e+06	9.80522e+06	1.47333e+07	2.26152e+07	2.87039e+07	3.11577e+07	2.98728e+07	2.64854e+07	1.65346e+07	9.18905e+06	3.94093e+06	2.05048e+06	441484	225832	0	0	203652	0	0	0	0
VGKKFEKDTGIKVTVEHPDKLEEKFPQVAATGDGPDIIF	35	73	5	0	857.458	9	34	9.65875	9.87758	860.114	10.7038	1	0	0.326322	-0.16115	1	1	0.407379		1.03517e+07	0	0	226364	0	825410	0	0	785959	1.69398e+06	5.41445e+06	9.2317e+06	1.34827e+07	1.7522e+07	1.97579e+07	1.81508e+07	1.3084e+07	9.01821e+06	6.27463e+06	2.66383e+06	1.80584e+06	417556	0	396820	20405.8	305204	88769.3	0	60767.4	23661.4
IKVTVEHPDKL	45	55	2	0	639.874	5	8	6.51385	6.65553	641.736	2.96166	1	0	0.544317	-0.430738		1	0.129031		57708.1	52835.5	1.97342e+06	5.24707e+06	5.73e+06	2.95863e+06	609061	124107	41545.3	0	0	0	0	0
TVEHPDKL	48	55	1	0	938.494	4	5	5.11323	5.23908	942.495	3.45493	0.4	1					1.40434		137230	666709	1.62531e+06	590704	336180	53577.3	0	0	0	1.25061e+06
TVEHPDKL	48	55	3	0	313.503	4	5	5.12905	5.2234	314.558	2.62	0.4	0					0.195016		29762.7	343121	2.24591e+06	2.03899e+06	599105	891608	0	0	325643	0
TVEHPDKLEEKFPQVAATGDGPDIIF	48	73	3	0	951.815	7	21	10.206	10.7539	955.32	8.80659	0.6	0					0.188953		0	291233	1.59624e+06	424026	1.15545e+06	3.60803e+06	2.09986e+07	4.67034e+07	9.18436e+07	1.25928e+08	1.48461e+08	1.40565e+08	1.16229e+08	7.91374e+07	3.77534e+07	1.94042e+07	5.09837e+06	7.62796e+06	831950	82253.5	640939	271618	0	349065	0	176908	307467	9499.57	3042.79
LEEKFPQVAATGDGPDIIFWAHDRFGGYAQSGLLAEIT	55	92	4	0	1030.77	9	34	12.4831	12.5305	1035.4	16.0262	1	0	0.942418	-0.760195			0.151384		86728.8	0	83766.2	0	0	0	0	0	7153.52	2089.95	0	65954.7	725663	2.7406e+06	4.78544e+06	1.03195e+07	1.50922e+07	2.00856e+07	2.21825e+07	2.2275e+07	1.58425e+07	1.02174e+07	5.83044e+06	0	774415	0	621210	138766	271406	98656.3
EEKFPQVAATGDGPDIIF	56	73	2	0	967.481	6	14	10.44	11.3361	971.162	6.20025	1	0	0.830313	2.20556	1	1	0.338335		3.62284e+06	5.58915e+07	1.70735e+08	5.87213e+08	1.40318e+09	2.86365e+09	4.20616e+09	4.66982e+09	3.82439e+09	2.40295e+09	1.18459e+09	4.77783e+08	1.75046e+08	7.02354e+07	6.52504e+07	4.59308e+07	8.91574e+06	2.94336e+06	4.27416e+07	2.18252e+08	4.47728e+08
EEKFPQVAATGDGPDIIF	56	73	3	0	645.323	6	14	10.44	10.8481	647.58	5.60994	1	0	0.664365	0.500443	1	1	0.0644972		0	236793	5.61856e+06	2.06215e+07	5.24402e+07	9.61963e+07	1.30187e+08	1.31918e+08	1.02717e+08	6.24185e+07	2.90681e+07	1.12243e+07	1.52678e+06	164008	38340.9	319943	0	194390	349273	1.09421e+06	2.63287e+06
WAHDRFGG	74	81	2	0	473.22	4	6	6.59252	7.03435	474.736	2.46518	1	0	0.704323	0.618086	1	1	0.0355411		2.21848e+07	1.05259e+08	2.43354e+08	2.98738e+08	2.18333e+08	9.95085e+07	3.08587e+07	7.46221e+06	124315	34582.8	0
WAHDRFGG	74	81	3	0	315.816	4	6	6.63977	6.76595	316.844	2.51712	1	0	0.738398	-0.4849	1	1	0.089425		80711.2	1.94336e+06	5.91794e+06	7.60463e+06	5.97184e+06	2.24961e+06	203593	90325.1	0	0	46848
WAHDRFGGY	74	82	1	0	1108.5	5	7	7.9962	8.35747	1112.21	3.03608	1	0	0.794304	0.336559	1	1	0.289217		150094	5.11609e+06	2.4623e+07	4.01812e+07	4.21613e+07	2.68875e+07	1.13098e+07	688312	59151.8	0	363541	666815	167307
WAHDRFGGY	74	82	2	0	554.752	5	7	7.96472	8.5306	556.584	2.98561	1	0	0.765927	1.05156	1	1	0.0464693		4.04225e+07	1.65159e+08	4.517e+08	7.24126e+08	7.80618e+08	5.03526e+08	2.29479e+08	7.10638e+07	1.54098e+07	1.54873e+06	92910.7	59185.8	0
WAHDRFGGY	74	82	3	0	370.17	5	7	7.98045	8.5306	371.402	3.01429	1	0	0.782053	0.99658	1	1	0.0774195		1.40847e+06	1.53415e+07	5.75525e+07	8.82557e+07	9.03383e+07	5.89655e+07	1.9021e+07	5.957e+06	644513	3.68962e+06	0	0	1.21061e+06
WAHDRFGGYAQSGL	74	87	1	0	1564.73	5	12	8.67175	8.93817	1571.63	5.96112	1	0	1.04238	0.00512194	1	1	0.33118		0	0	175376	0	4.75189e+06	1.47397e+07	2.84497e+07	3.05997e+07	2.56774e+07	1.10924e+07	2.79455e+06	284953	0	0	0	0	0	0
WAHDRFGGYAQSGL	74	87	2	0	782.868	5	12	8.62468	9.23482	786.397	6.11922	1	0	1.09424	1.20618	1	1	0.196933		2.19687e+07	7.86883e+07	2.1819e+08	6.07215e+08	1.41354e+09	2.81212e+09	4.04809e+09	4.44889e+09	3.7862e+09	2.45638e+09	1.25743e+09	5.34506e+08	2.11054e+08	6.59444e+07	5.29332e+07	3.9661e+07	1.83135e+07	1.69523e+08
WAHDRFGGYAQSGL	74	87	3	0	522.248	5	12	8.62468	9.15693	524.549	5.96458	1	0	1.04352	0.934032	1	1	0.0271583		8.94913e+06	3.70218e+07	1.06362e+08	2.89521e+08	7.05633e+08	1.37516e+09	1.9896e+09	2.19134e+09	1.88366e+09	1.17837e+09	5.58782e+08	2.16338e+08	6.86963e+07	2.17349e+07	1.20409e+07	7.60295e+06	3.44822e+06	2.4882e+06
WAHDRFGGYAQSGLL	74	88	2	0	839.41	5	13	9.31282	10.2839	843.399	6.9665	1	0	1.19637	2.46734	1	1	0.551746		5.62106e+06	3.54022e+07	7.82679e+07	1.92002e+08	4.29165e+08	8.22216e+08	1.30879e+09	1.70702e+09	1.91161e+09	1.69816e+09	1.2152e+09	6.37423e+08	2.46879e+08	8.34468e+07	6.13622e+07	7.71037e+07	7.63133e+07	4.43281e+07	2.18407e+07
WAHDRFGGYAQSGLL	74	88	3	0	559.943	5	13	9.57997	10.2839	562.416	6.40914	1	0	1.02763	1.53383	1	1	0.127494		3.07825e+06	1.6943e+07	3.82332e+07	1.04748e+08	2.60724e+08	5.01146e+08	8.24157e+08	1.0418e+09	1.00786e+09	7.48778e+08	4.36176e+08	2.05386e+08	7.18031e+07	2.23398e+07	8.86013e+06	7.77388e+06	6.89999e+06	5.73842e+06	1.50402e+06
WAHDRFGGYAQSGLLA	74	89	2	0	874.929	6	14					0
WAHDRFGGYAQSGLLA	74	89	3	0	583.622	6	14	9.2816	9.78402	586.208	6.70428	0.6	0					0.250018		90410.6	42222.8	637062	2.44206e+06	8.57375e+06	2.0481e+07	3.92385e+07	5.15681e+07	5.41643e+07	3.89695e+07	2.39402e+07	1.59284e+07	2.19848e+06	393434	1.91492e+06	99680	33098.5	336727	0	0	827078
YAQSGL	82	87	1	0	638.314	4	4	5.11323	5.8715	640.871	2.1839	1	0	1.23608	1.72381		1	0.230988		4.69273e+06	4.66269e+07	1.12693e+08	1.15965e+08	4.92553e+07	7.88101e+06	203663	126900	173634
AQSGLL	83	88	1	0	588.335	3	4	7.14545	7.17728	590.646	1.97862	1	0	1.0341	-0.81459		1	0.0799667		387723	1.78054e+06	3.38205e+06	2.51576e+06	1.21203e+06	155184	0	0
LAEITPDKA	88	96	1	0	957.525	4	6	5.28607	5.80862	961.371	3.28905	1	0	1.24473	0.900136	1	1	0.136759		1.25954e+06	1.33064e+07	5.52647e+07	1.13001e+08	1.35112e+08	9.41192e+07	3.73617e+07	7.05304e+06	180844	0	0
LAEITPDKA	88	96	2	0	479.266	4	6	5.08142	5.77693	481.219	3.34902	1	0	1.28407	1.50454	1	1	0.0411488		1.7938e+07	1.6129e+08	6.08933e+08	1.3186e+09	1.6035e+09	1.09597e+09	4.44918e+08	1.29457e+08	2.55505e+07	3.10954e+06	251056
LAEITPDKAFQDKL	88	101	2	0	794.933	5	11	8.67175	9.14138	798.159	5.50636	1	0	1.05741	0.715228	1	1	0.241098		180025	611916	7.28953e+06	4.29018e+07	1.26402e+08	2.35493e+08	3.08348e+08	2.95421e+08	1.9232e+08	8.53652e+07	2.99274e+07	9.46047e+06	1.21783e+06	1.50826e+06	1.92486e+06	2.49068e+06	6.24945e+06
LAEITPDKAFQDKL	88	101	3	0	530.291	5	11	8.87542	9.03215	532.385	5.33681	0.6	0					0.0347637		223774	97352.3	3.96682e+06	1.70015e+07	4.70376e+07	8.24815e+07	1.047e+08	9.10767e+07	5.84664e+07	3.10091e+07	1.09492e+07	1.89303e+06	760978	43447.9	119688	0	0
LAEITPDKAFQDKLYPFT	88	105	2	0	1049.05	6	14	10.2371	10.9109	1052.7	6.00733	0.6	0					0.162501		239503	0	255112	6.38486e+06	3.00814e+07	9.62359e+07	1.34559e+08	1.72913e+08	1.5463e+08	1.0556e+08	5.08489e+07	2.01557e+07	4.71805e+06	695750	697422	278314	130370	520516	411327	0	308175
LAEITPDKAFQDKLYPFT	88	105	3	0	699.702	6	14	10.1904	10.9893	702.155	6.07425	0.6	0					0.0974843		39353	61217.8	825304	1.25514e+07	6.06537e+07	1.45916e+08	2.48115e+08	2.99114e+08	2.7406e+08	1.91071e+08	1.01462e+08	3.96522e+07	1.32121e+07	1.60674e+06	936743	1.22949e+06	737989	754326	493249	0	83437.7
LAEITPDKAFQDKLYPFTW	88	106	2	0	1142.09	6	15	12.011	12.7518	1145.78	5.96642	1	0	0.65276	1.66289	1	1	0.125909		130508	9.77969e+06	938803	1.74198e+07	5.50088e+07	1.31767e+08	2.08338e+08	2.70398e+08	2.47125e+08	1.8179e+08	1.01969e+08	4.90014e+07	1.352e+07	3.71522e+06	567728	298787	120520	1.03562e+06	54125.6	80132.5	0	89273.6
LAEITPDKAFQDKLYPFTW	88	106	3	0	761.728	6	15	12.1991	12.7518	764.215	6.04496	1	0	0.673368	1.00555	1	1	0.0479257		459207	467916	6.53232e+06	2.51921e+07	8.5829e+07	1.93134e+08	3.24734e+08	3.93685e+08	3.71678e+08	2.74235e+08	1.52748e+08	7.94482e+07	2.98323e+07	1.03581e+07	617645	1.00403e+06	422414	685712	94718.2	107424	490698	277481
LAEITPDKAFQDKLYPFTWD	88	107	2	0	1199.6	7	16	11.4928	12.2778	1203.44	6.18886	0.6	0					0.112429		24586.6	494388	1.56686e+07	6.18484e+07	2.14256e+08	4.6749e+08	8.14448e+08	1.0335e+09	9.92925e+08	7.20372e+08	4.65809e+08	2.31093e+08	1.01831e+08	3.66366e+07	2.82283e+07	2.07113e+06	2.18522e+07	350649	1.01907e+07	111990	1.56621e+06	463813	598763	264096
LAEITPDKAFQDKLYPFTWD	88	107	3	0	800.07	7	16	11.5085	12.2778	802.597	6.09766	0.6	0					0.035394		2.59651e+06	4.1038e+06	4.63143e+07	1.91292e+08	5.76439e+08	1.38775e+09	2.34657e+09	2.93189e+09	2.77755e+09	2.07949e+09	1.26362e+09	6.25384e+08	2.73136e+08	1.24193e+08	4.44606e+07	1.87983e+07	5.51084e+06	2.42074e+06	904371	869467	609510	580888	1.44109e+06	355619
LAEITPDKAFQDKLYPFTWDA	88	108	2	0	1235.12	7	17	11.5399	12.2463	1238.96	6.15503	1	0	0.512256	1.54269	1	-1	0.121034		100502	536967	1.97812e+06	1.84382e+07	6.5607e+07	1.64313e+08	2.7936e+08	3.54254e+08	3.48499e+08	2.69615e+08	1.62429e+08	8.55571e+07	3.10019e+07	1.22484e+07	1.82417e+06	1.11756e+06	582509	1.29662e+06	373637	2.10228e+06	208409	1.80607e+06	160469	509853	115022
LAEITPDKAFQDKLYPFTWDA	88	108	3	0	823.749	7	17	11.6183	12.2935	826.419	6.48706	0.6	0					0.129203		185949	1.20923e+06	1.29654e+07	7.34591e+07	2.24122e+08	5.3171e+08	9.27478e+08	1.1572e+09	1.17505e+09	8.87599e+08	5.40828e+08	3.41766e+08	1.21834e+08	4.95866e+07	2.60454e+08	7.15894e+06	2.63797e+06	4.2414e+07	1.05373e+06	566405	996999	391724	185805	787883	266384
LAEITPDKAFQDKLYPFTWDAVRY	88	111	3	0	963.16	7	20					-1
LAEITPDKAFQDKLYPFTWDAVRYNGK	88	114	4	0	797.412	8	23	11.0523	11.4772	799.984	8.33943	0.6	0					0.0574625		1.25995e+06	518221	1.61736e+06	3.90908e+06	1.22592e+06	3.48745e+07	8.7718e+07	1.7358e+08	2.82596e+08	4.01102e+08	4.40604e+08	3.96515e+08	2.8829e+08	1.84337e+08	1.05525e+08	5.21306e+07	2.22828e+07	9.9112e+06	3.63067e+06	2.90433e+06	1.28211e+06	1.37625e+06	134711	154155	2.4515e+06	370575	117103	401105	6.23705e+06	504949
LAEITPDKAFQDKLYPFTWDAVRYNGKL	88	115	3	0	1100.57	8	24	11.1789	11.917	1104.18	8.78938	1	0	0.528643	1.65322	1	0	0.049123		453865	6.03304e+06	9.24738e+06	5.36116e+06	4.9176e+07	1.19857e+08	2.04343e+08	6.14684e+08	1.07132e+09	1.50642e+09	1.95602e+09	2.01073e+09	1.59352e+09	1.21248e+09	7.16898e+08	3.91124e+08	1.96628e+08	9.03689e+07	4.11786e+07	2.43518e+07	1.69135e+07	9.00883e+06	5.19697e+06	2.14922e+06	1.16659e+06	370018	237967	106484	226043	11691.9
LAEITPDKAFQDKLYPFTWDAVRYNGKL	88	115	4	0	825.683	8	24	11.1631	11.634	828.363	8.69781	1	0	0.513627	0.719596	1	0	0.0841049		811678	992107	4.50508e+06	9.86562e+07	2.66847e+07	6.63475e+07	1.66176e+08	3.77129e+08	6.62181e+08	9.68984e+08	1.23286e+09	1.23528e+09	1.03448e+09	7.65074e+08	4.52335e+08	2.47162e+08	1.20967e+08	5.41189e+07	2.78157e+07	1.47641e+07	1.00648e+07	6.67537e+06	4.31643e+06	716325	583815	203247	113624	140425	202190	67951.9
LAEITPDKAFQDKLYPFTWDAVRYNGKL	88	115	5	0	660.748	8	24	11.1789	11.8067	662.907	8.77011	1	0	0.525483	1.26791	1	0	0.0593035		139435	155109	418386	1.06735e+06	1.45652e+06	7.10456e+06	1.95803e+07	4.83979e+07	9.40946e+07	1.41019e+08	1.70643e+08	1.70747e+08	1.45829e+08	1.04987e+08	6.08578e+07	3.01687e+07	1.49683e+07	5.79756e+06	1.31584e+06	748487	185541	600699	55439.8	179949	85063.9	241727	113417	117685	432572	29433
AEITPDKA	89	96	1	0	844.441	4	5	3.63878	4.08523	847.942	3.01717	1	0	1.46221	0.634218		1	0.167888		74892.2	4.66161e+06	2.23821e+07	4.16599e+07	3.98242e+07	2.09357e+07	4.94895e+06	60268.9	68909.6	55129.4
AEITPDKAFQDKL	89	101	2	0	738.391	5	10	8.18497	8.5306	741.217	4.77994	1	0	0.968528	0.281931	1	1	0.119731		193201	266872	2.44239e+06	1.97499e+07	4.75319e+07	7.74452e+07	7.86744e+07	5.72654e+07	2.58878e+07	5.05646e+06	256407	0	48386	60220.9	160311	0
AEITPDKAFQDKL	89	101	3	0	492.596	5	10	8.29482	8.57762	494.541	4.96038	1	0	1.03954	0.0623707	1	1	0.0921652		4933.07	148709	1.30222e+06	5.63525e+06	1.81383e+07	2.72845e+07	2.90556e+07	1.85503e+07	9.25997e+06	3.03714e+06	367356	292064	79722.2	50747.5	1.81126e+06	0
AEITPDKAFQDKLYPFT	89	105	2	0	992.507	6	13	9.9877	10.0345	996.062	5.89789	1	0	0.872851	-0.76235	1	1	0.277771		228149	0	146308	0	1.49907e+06	4.80853e+06	7.49522e+06	7.64843e+06	5.77371e+06	2.59977e+06	1.32584e+06	354513	484904	337858	0	0	0	140194	153610	219706
AEITPDKAFQDKLYPFT	89	105	3	0	662.007	6	13	9.9098	10.0501	664.3	5.66715	1	0	0.802996	-0.435571	1	1	0.108762		69867.4	71030.4	53031.2	794686	4.25827e+06	1.14911e+07	1.87051e+07	1.77877e+07	1.37563e+07	7.2853e+06	2.63797e+06	344191	0	65660	0	124015	71785.4	127187	0	510258
AEITPDKAFQDKLYPFTW	89	106	2	0	1085.55	6	14	11.8067	12.404	1089.01	5.58535	1	0	0.657454	1.16128	1	1	0.218417		0	168749	694685	8.34858e+06	3.44314e+07	7.16596e+07	1.02398e+08	1.03717e+08	8.60853e+07	4.78076e+07	2.49697e+07	7.00731e+06	2.45871e+06	304636	720665	69969.2	255421	0	1.52742e+06	358039	698354
AEITPDKAFQDKLYPFTW	89	106	3	0	724.033	6	14	11.8542	12.404	726.337	5.56655	1	0	0.652167	0.995182	1	1	0.0860588		38708.2	398163	1.96825e+06	1.90424e+07	5.42171e+07	1.1312e+08	1.63413e+08	1.71901e+08	1.29776e+08	7.93977e+07	4.50668e+07	1.49836e+07	3.75902e+06	3.43645e+06	87006.7	148073	605264	143557	261632	740217	78887.6
AEITPDKAFQDKLYPFTWD	89	107	2	0	1143.06	6	15	11.2261	11.9483	1146.56	5.59639	1	0	0.555675	1.5976	1	0	0.131147		238927	843482	1.43153e+06	4.59046e+07	1.37619e+08	2.73049e+08	4.14954e+08	4.40992e+08	3.507e+08	2.25684e+08	1.16583e+08	5.16052e+07	1.51181e+07	3.77973e+06	585330	376228	154237	614622	310482	1.22755e+06	85316.6	1.0378e+06
AEITPDKAFQDKLYPFTWD	89	107	3	0	762.376	6	15	11.2261	11.9013	764.704	5.58176	1	0	0.551835	1.43331	1	0	0.0903778		133481	2.21615e+06	2.3617e+07	1.03781e+08	3.01303e+08	6.03196e+08	8.65417e+08	9.29535e+08	7.65032e+08	4.86076e+08	2.47674e+08	1.09838e+08	3.09734e+07	1.74514e+07	5.42556e+06	7.00993e+06	591981	262996	2.17843e+06	177005	178568	299983
AEITPDKAFQDKLYPFTWDA	89	108	2	0	1178.58	7	16	11.4772	11.9013	1182.78	6.95119	0.6	1					0.549705		0	0	636278	9.91339e+06	3.46124e+07	7.47369e+07	1.13764e+08	1.18038e+08	9.89125e+07	6.84847e+07	3.70236e+07	1.72545e+07	8.43987e+06	1.10131e+06	2.29611e+06	480803	1.28801e+07	679413	4.61309e+07	453008	1.34835e+07	156498	681702	94213.5
AEITPDKAFQDKLYPFTWDA	89	108	3	0	786.055	7	16	11.0999	11.9796	789.022	7.45472	0.6	0					0.478922		660209	8.04055e+06	7.55272e+06	3.69806e+07	1.20264e+08	2.42173e+08	3.5993e+08	4.28537e+08	4.81511e+08	5.81388e+08	5.60232e+08	4.58979e+08	2.92188e+08	1.53021e+08	6.6244e+07	2.57489e+07	1.0878e+07	6.80266e+06	4.67873e+06	3.92961e+06	5.61587e+06	3.5168e+06	1.91454e+06	845786
AEITPDKAFQDKLYPFTWDAVRYNGKL	89	115	3	0	1062.88	8	23	11.0208	11.7126	1066.27	8.2155	0.6	0					0.047845		580674	2.12868e+06	5.99538e+06	7.42206e+06	2.50291e+07	7.43352e+07	1.76935e+08	3.5559e+08	5.74471e+08	7.86949e+08	8.32443e+08	7.68699e+08	5.72781e+08	3.63396e+08	2.01976e+08	1.01805e+08	4.46309e+07	1.95052e+07	1.05782e+07	5.57339e+06	2.09742e+06	819237	505268	80624.1	93901.4	278074	386491	178760	486337	372361
AEITPDKAFQDKLYPFTWDAVRYNGKL	89	115	4	0	797.412	8	23	11.0523	11.4772	799.984	8.33943	0.6	0					0.0574625		1.25995e+06	518221	1.61736e+06	3.90908e+06	1.22592e+06	3.48745e+07	8.7718e+07	1.7358e+08	2.82596e+08	4.01102e+08	4.40604e+08	3.96515e+08	2.8829e+08	1.84337e+08	1.05525e+08	5.21306e+07	2.22828e+07	9.9112e+06	3.63067e+06	2.90433e+06	1.28211e+06	1.37625e+06	134711	154155	2.4515e+06	370575	117103	401105	6.23705e+06	504949
EITPDKAFQDKLYPFTWDAVRYNGKL	90	115	3	0	1039.2	8	22	11.1789	11.4772	1041.83	5.96666	0.4	1					0.220737		0	4.7784e+07	92051.9	8182.22	5.76432e+06	992386	6.09061e+06	1.32533e+07	2.48357e+07	3.12741e+07	3.16257e+07	2.70907e+07	1.73897e+07	1.0785e+07	4.21639e+06	750585	387522	488104	166903	100376	1900.26	98541.4	16909	0	67328.2	182818	0	0	849.541	131921
ITPDKAFQDKLYPFTWDAVRYNGKL	91	115	3	0	996.187	7	21					-1
FQDKLYPFT	97	105	2	0	579.795	5	6					0
FQDKLYPFTW	97	106	1	0	1344.66	5	7	12.1207	12.3252	1347.22	1.69881	0.4	0					0.970238		0	5.4981e+06	7.70608e+06	2.95896e+06	476868	739789	229748	0	266855	110057	0	202937	449969
FQDKLYPFTW	97	106	2	0	672.835	5	7	11.964	12.7201	673.936	1.34064	1	0	-0.158929	1.71653	1	1	0.0452753		7.1002e+07	3.43182e+08	4.64688e+08	3.13455e+08	1.33551e+08	4.1817e+07	8.72245e+06	848229	174072	99772	149464	150988	303961
FQDKLYPFTWD	97	107	1	0	1459.69	5	8	11.5085	11.8856	1461.99	1.38105	0.4	0					1.21483		267401	1.09407e+07	1.66872e+07	1.00971e+07	1.26664e+06	0	212713	0	0	0	0	837397	232979	0
FQDKLYPFTWD	97	107	2	0	730.348	5	8	11.3674	12.105	731.49	1.36255	1	0	-0.242371	1.65136	1	1	0.0261292		2.43311e+08	1.06533e+09	1.42091e+09	9.87993e+08	4.77103e+08	1.72847e+08	5.18827e+07	1.29081e+07	4.15767e+06	603069	261250	175181	382473	125296
FQDKLYPFTWDA	97	108	2	0	765.867	5	9	11.3674	11.917	767.051	1.40822	1	0	-0.29688	0.994425		1	0.0538299		5.93425e+07	2.63901e+08	3.99192e+08	2.96266e+08	1.40208e+08	5.22485e+07	1.49244e+07	3.36809e+06	423386	126993	75770.4	674382	118284	309172	121182
FQDKLYPFTWDAVRYNGKL	97	115	2	0	1181.1	7	16	11.0051	11.084	1186.13	8.5883	0.6	1					0.632518		108925	443860	1.9475e+06	3.68385e+06	5.51192e+06	6.58979e+06	6.97867e+06	3.55221e+06	2.1836e+06	784134	164980	1.50524e+06	93638.1	6.46966e+06	6.54992e+06	9.07919e+06	6.05002e+06	2.86686e+06	934854	0	0	0	0	0
FQDKLYPFTWDAVRYNGKL	97	115	3	0	787.739	7	16	10.9579	11.4301	789.479	3.75487	0.6	0					0.238417		2.34459e+07	6.39359e+07	1.25158e+08	2.539e+08	4.04772e+08	4.62168e+08	4.08144e+08	2.68819e+08	1.43638e+08	6.4532e+07	2.55458e+07	1.06726e+07	6.99317e+06	6.44403e+06	3.0647e+06	6.64136e+06	3.1131e+06	791456	652020	1.75956e+06	81568.1	51376	826336	250380
FQDKLYPFTWDAVRYNGKL	97	115	4	0	591.056	7	16	11.0523	11.5242	592.424	4.00715	1	0	0.0729831	0.723149	0	1	0.0826942		34414.3	478903	5.87988e+06	2.14687e+07	4.10587e+07	5.05703e+07	4.34036e+07	3.10139e+07	1.51886e+07	7.80877e+06	1.42604e+06	1.05646e+06	270423	282404	1763	0	0	40952	35466.8	0	0	76455.3	28485.8	34726
DKLYPFTWD	99	107	2	0	592.785	5	6	10.8481	11.4772	593.527	0.740656	0.4	0					0.159921		8.93848e+06	3.63272e+07	2.44515e+07	6.79703e+06	622400	0	0	71152.3	279523	127743	166802	147444
DKLYPFTWDA	99	108	2	0	628.303	5	7					0
DKLYPFTWDAVRYNGKL	99	115	3	0	696.03	6	14	10.5497	10.9736	697.606	3.44209	0.6	0					0.142353		0	1.06847e+06	4.69623e+06	1.73115e+07	2.73289e+07	2.43367e+07	1.63066e+07	9.09951e+06	1.40539e+06	271068	203629	0	80534.6	410692	435515	52893.1	0	1671.34	75634.9	0	6018.98
YPFTWD	102	107	1	0	828.356	4	4	10.4556	11.1946	829.483	0.596611	0.4	0					0.0657446		1.17241e+08	2.41792e+08	1.13556e+08	2.95641e+07	1.11506e+06	206271	73528.3	208225	125374
YPFTWDAVRYNGKL	102	115	2	0	865.438	6	12	10.5183	10.6125	867.941	3.9303	0.6	1					0.208161		95826.8	468463	5.50775e+06	1.48658e+07	2.07322e+07	1.63524e+07	1.0515e+07	5.8138e+06	5.88685e+06	3.74192e+06	2.2935e+06	287909	0	0	0	0	0	0	1743.35
YPFTWDAVRYNGKL	102	115	3	0	577.295	6	12	10.44	10.9736	578.782	3.38599	0.6	0					0.96153		0	1.57222e+06	2.15783e+07	5.60478e+07	7.75849e+07	6.46837e+07	3.75216e+07	1.41932e+07	2.26637e+06	2.84716e+06	112678	0	197348	0	0	501745	0	34431.6	1.01629e+06
WDAVRYNGKL	106	115	2	0	611.322	5	8	8.16923	8.73445	612.944	2.50839	0.6	0					0.0672201		1.11759e+07	1.03578e+08	3.31423e+08	4.94612e+08	3.51571e+08	1.70647e+08	5.11224e+07	1.34982e+07	729165	459054	131002	194758	1.75547e+06	307306
DAVRYNGKL	107	115	1	0	1035.56	4	7	6.1214	6.57677	1038.74	2.58635	1	0	0.541451	0.665376	1	1	0.250546		579848	6.10859e+06	3.58728e+07	5.71219e+07	4.00776e+07	1.43736e+07	2.27182e+06	160609	72602.1	68155.6	0	0
DAVRYNGKL	107	115	2	0	518.283	4	7	6.0433	6.63977	519.855	2.54519	1	0	0.518309	1.15843	1	1	0.032833		2.88336e+07	2.78836e+08	8.54082e+08	1.23651e+09	8.74387e+08	3.47068e+08	1.0594e+08	2.3843e+07	2.75796e+06	21022.4	49124.9	0
AVRYNGKL	108	115	1	0	920.531	4	6	5.8244	6.40383	923.662	2.58934	1	0	0.785769	1.09891	1	1	0.149979		2.0007e+06	5.09679e+07	1.76117e+08	2.51491e+08	1.76106e+08	7.03505e+07	1.6261e+07	1.32614e+06	10139.7	24962.5	125470
AVRYNGKL	108	115	2	0	460.769	4	6	5.84013	6.43525	462.372	2.6647	1	0	0.835196	1.15371	1	1	0.0387277		1.37845e+08	1.10382e+09	3.56472e+09	5.58431e+09	4.16131e+09	1.68545e+09	4.66967e+08	1.04781e+08	1.55633e+07	453809	0
AVRYNGKLIAYPIAVEA	108	124	3	0	616.684	6	14	8.87542	9.1102	618.158	3.29759	1	0	0.0143238	-0.105415		1	0.321694		116333	594974	4.39827e+06	9.99564e+06	1.05036e+07	6.44359e+06	2.50138e+06	518349	267940	279533	117924	53156.1	100575	149006	340830	333039	319739	217011	0	46950.9	187740
VRYNGKL	109	115	2	0	425.251	4	5	5.66568	6.27805	426.766	2.52997	1	0	1.07872	1.21399	1	1	0.034381		4.75757e+07	4.4247e+08	1.3346e+09	1.81809e+09	1.18227e+09	4.40523e+08	1.04687e+08	1.70274e+07	3.53234e+06	0
VRYNGKL	109	115	3	0	283.836	4	5	5.66568	6.21532	284.829	2.47819	1	0	1.03797	0.994775	1	1	0.0554583		1.73346e+06	4.48919e+07	1.4193e+08	1.80854e+08	1.14812e+08	3.95906e+07	6.7869e+06	1.24613e+06	30011.8	0
RYNGKL	110	115	2	0	375.716	4	4	5.79282	6.18398	376.944	2.01668	0.4	0					0.125729		0	9.95678e+06	3.72382e+07	3.47177e+07	6.75594e+06	352782	0	77339.8	0
IAYPIA	116	121	1	0	647.376	4	3	6.97097	7.72798	647.782	0.000703638	1	0	-0.911762	1.71944	1	1	0.0404103		1.35563e+09	5.18638e+08	1.12755e+08	2.12837e+07	999232	66803.8	28401.1	0
IAYPIA	116	121	2	0	324.192	4	3	6.97097	7.72798	324.372	-0.0448069	1	0	-0.971466	1.71944	1	1	0.156115		8.60903e+07	2.84281e+07	6.51046e+06	71744.1	414847	0	52224.7	770.194
IAYPIAV	116	122	2	0	373.726	4	4	8.65607	8.75012	373.973	0.0253428	1	0	-0.88775	-0.597184		1	0.0682079		3.70204e+07	2.09731e+07	3.19305e+06	446547	0	318465	27365.8	0	0
IAYPIAVE	116	123	1	0	875.487	4	5	7.77535	8.57762	876.118	0.0923979	1	0	-0.839956	1.87756	1	1	0.0739517		1.20016e+09	6.91253e+08	2.28334e+08	5.60979e+07	1.04427e+07	1.95179e+06	532933	131406	448446	0
IAYPIAVE	116	123	2	0	438.247	4	5	7.80697	8.5933	438.524	0.015337	1	0	-0.900613	1.82188	1	1	0.070501		2.76387e+08	1.50159e+08	4.39352e+07	6.64071e+06	558227	0	380239	5075.56	112954	35058.5
IAYPIAVEA	116	124	1	0	946.524	4	6	7.9962	8.75012	947.234	0.131606	1	0	-0.82636	1.70861	1	1	0.0431037		6.25409e+09	4.15824e+09	1.44369e+09	3.6685e+08	8.47492e+07	2.92595e+07	1.3838e+07	2.62208e+06	178907	340777	215368
IAYPIAVEA	116	124	2	0	473.766	4	6	7.9962	8.79707	474.093	0.0758355	1	0	-0.862941	1.87267	1	1	0.0206795		2.36666e+09	1.47376e+09	4.79518e+08	1.1382e+08	2.0909e+07	6.48395e+06	2.25526e+06	220922	62758.9	455584	0
IAYPIAVEAL	116	125	2	0	530.308	4	7	10.0969	10.8795	530.626	-0.0148209	0.6	0					0.102439		1.14739e+08	7.92219e+07	2.60873e+07	1.73691e+06	177857	0	83780.3	0	326809	19716.2	39830.4	0
EALSLIYNKDLLPNPPKTWEEIPALDKELKAKGKSALM	123	160	4	0	1066.84	9	32					-1
ALSLIYNKDLLPNPPKT	124	140	2	0	949.043	6	12	9.00083	9.21925	951.637	4.0384	1	0	0.41179	-0.162606	1	-2	0.0965883		7.5111e+06	2.24671e+07	2.35579e+07	5.59275e+07	1.36655e+08	2.11128e+08	1.94522e+08	1.17446e+08	4.24595e+07	4.52648e+06	795248	330966	174879	0	0	0	45824.7	1769.24	11422.3
ALSLIYNKDLLPNPPKT	124	140	3	0	633.031	6	12	8.95383	9.20367	634.88	4.39723	1	0	0.529475	-0.0528257	1	-3	0.0953441		9.62219e+06	1.77574e+06	1.73762e+07	3.70209e+07	8.62228e+07	1.85063e+08	1.91991e+08	1.31191e+08	4.70495e+07	9.0091e+06	1.04609e+06	78315.2	282219	260512	59276.3	83683.4	80067	6018.74	0
ALSLIYNKDLLPNPPKTWEEIPAL	124	147	3	0	912.505	7	18	11.6183	12.2778	913.738	2.0223	1	0	-0.470515	1.37845		-1	0.154315		2.08258e+06	3.28661e+07	8.55486e+07	1.20618e+08	1.06806e+08	6.7643e+07	3.21322e+07	1.17345e+07	3.19975e+06	819140	1.08734e+06	212158	406155	717304	635927	257340	340398	428156	214392	125567	69520	83516.6	265707	244104	219933	442960
LSLIYNKDLLPNPPKT	125	140	2	0	913.525	6	11	9.14138	9.56417	914.945	1.73101	1	0	-0.293356	0.551519	1	-2	0.074568		2.8797e+06	5.2076e+07	1.10283e+08	1.17039e+08	7.34001e+07	3.00823e+07	5.38978e+06	742629	101940	64425.4	0	77994.2	0	5322.25	63707.5	0	92564.2	0
LSLIYNKDLLPNPPKT	125	140	3	0	609.352	6	11	8.93817	9.56417	610.331	1.82703	1	0	-0.259	1.26163	1	-2	0.10497		7.0441e+06	7.49306e+07	1.44577e+08	1.54778e+08	9.81005e+07	4.54093e+07	1.08383e+07	3.19978e+06	982769	1.12727e+06	569418	521310	709315	309157	250725	405841	219754	51843.3
LSLIYNKDLLPNPPKTW	125	141	3	0	671.379	6	12					-1
LSLIYNKDLLPNPPKTWEEIPAL	125	147	2	0	1332.74	7	17	11.6026	12.1521	1334.47	1.83132	1	0	-0.488718	0.994018	1	1	0.344348		738341	2.82866e+07	8.20072e+07	1.07603e+08	9.79447e+07	5.90215e+07	2.45463e+07	5.37446e+06	253312	0	440525	144518	98051.8	7491.73	13098.9	0	156839	92190.1	116542	0	0	18121.4	0	0	141166
LSLIYNKDLLPNPPKTWEEIPAL	125	147	3	0	888.826	7	17	11.5085	12.262	890.059	2.06157	1	0	-0.435415	1.70715	1	1	0.0362523		5.18053e+07	3.47809e+08	8.28948e+08	1.10624e+09	9.904e+08	6.45613e+08	3.38979e+08	1.53096e+08	5.99947e+07	2.14169e+07	8.07802e+06	5.89272e+06	5.81721e+06	3.35395e+06	1.54921e+06	1.18007e+07	583986	116085	6.35051e+06	296798	336778	223057	449032	70004.1	199247
LSLIYNKDLLPNPPKTWEEIPALDKELKAKGKSAL	125	159	4	0	984.058	9	29	10.5654	10.9109	986.37	6.86316	0.6	0					0.0706966		100320	102488	1.61192e+06	264416	1.93774e+06	9.56579e+06	2.78295e+07	4.50421e+07	5.74901e+07	6.47863e+07	6.70135e+07	4.33223e+07	2.53612e+07	1.44895e+07	9.73596e+06	2.68653e+06	509661	566465	168911	98206.4	37389.9	0	16829.8	21192	6172.77	3384.26	3216.03	2295.95	8146.69	26222.3
LSLIYNKDLLPNPPKTWEEIPALDKELKAKGKSALM	125	160	3	0	1355.42	9	30	10.7853	11.3047	1358.59	6.97046	1	0	0.00175605	0.889013	1	1	0.125303		0	0	0	405826	3.826e+06	1.977e+07	4.94722e+07	9.86354e+07	1.36667e+08	1.59426e+08	1.51741e+08	1.15599e+08	8.02166e+07	4.52269e+07	2.08151e+07	7.4277e+06	1.66634e+06	216151	0	0	0	0	8776.34	0	208042	140646	7325.43	0	153042	0
LSLIYNKDLLPNPPKTWEEIPALDKELKAKGKSALM	125	160	4	0	1016.82	9	30	10.6755	11.3831	1019.37	7.66563	1	0	0.0929541	1.547	1	1	0.359667		166479	323131	1.34606e+06	9.70951e+06	4.13718e+07	1.12297e+08	2.68096e+08	4.71823e+08	6.7312e+08	7.74417e+08	7.19466e+08	5.79803e+08	3.8976e+08	2.37615e+08	1.29723e+08	6.98839e+07	3.31128e+07	1.60101e+07	6.93341e+06	3.174e+06	8.81384e+06	1.67037e+06	2.04503e+06	3.09527e+06	7.03492e+07	2.67761e+06	919959	759684	7.65683e+07	0
LSLIYNKDLLPNPPKTWEEIPALDKELKAKGKSALM	125	160	5	0	813.656	9	30	10.6282	11.3518	815.57	7.03752	1	0	0.0105529	1.6025	1	1	0.0540484		419277	415757	1.4691e+06	3.09297e+06	1.8357e+07	5.22542e+07	1.22674e+08	2.21167e+08	3.09445e+08	3.56748e+08	3.2636e+08	2.56824e+08	1.7876e+08	1.08568e+08	5.84852e+07	2.84502e+07	1.45751e+07	5.04704e+06	2.09854e+06	1.34909e+06	974197	217422	798182	539647	660722	680086	205624	225369	197821	341818
LSLIYNKDLLPNPPKTWEEIPALDKELKAKGKSALM	125	160	7	0	581.471	9	30	10.8638	11.0681	582.869	7.25256	1	0	0.0387636	-0.211876	1	1	0.0894213		0	40613.8	26881.2	0	144331	660924	1.81436e+06	5.33189e+06	7.76162e+06	1.12449e+07	1.00706e+07	8.65007e+06	4.61633e+06	2.28724e+06	1.23515e+06	551699	156878	73040	82347	0	46921.3	0	0	41972.8	0	0	0	38623.8	27388.1	0
LSLIYNKDLLPNPPKTWEEIPALDKELKAKGKSALMF	125	161	5	0	843.07	9	31					-1
SLIYNKDLLPNPPKT	126	140	2	0	856.983	6	10	8.46713	8.70312	858.709	2.41871	1	0	0.0392325	-0.101222	0	-2	0.144616		1.72598e+06	2.56613e+07	4.76315e+07	5.62412e+07	2.8762e+07	2.1632e+07	3.96356e+06	2.034e+07	145822	5.1851e+06	0	0	6763.18	0	0	0	0
SLIYNKDLLPNPPKT	126	140	3	0	571.658	6	10	8.3888	8.73445	572.579	1.72849	0.6	0					0.0844099		1.99844e+06	2.37718e+07	4.65467e+07	4.59618e+07	2.77077e+07	1.00969e+07	2.1015e+06	138615	182818	0	85230.9	121031	0	81621.2	256149	0	0
SLIYNKDLLPNPPKTWEEIPAL	126	147	2	0	1276.19	7	16	11.2104	11.7439	1277.86	1.76794	1	0	-0.477811	0.938516	1	0	0.215002		5.66291e+06	3.87121e+07	8.70711e+07	1.19101e+08	9.57535e+07	5.57699e+07	2.45659e+07	4.99055e+06	741418	501515	108433	218315	0	117013	105788	91639.3	100657	104911	64330	0	0	0	132047	0
SLIYNKDLLPNPPKTWEEIPAL	126	147	3	0	851.132	7	16	11.084	11.7126	852.317	1.99227	1	0	-0.42263	1.27054	1	1	0.0655722		5.84797e+07	2.59594e+08	5.92541e+08	7.50546e+08	6.12326e+08	3.89401e+08	1.89589e+08	8.10191e+07	2.96225e+07	1.08398e+07	4.52619e+06	1.73584e+06	2.65309e+06	5.53198e+06	430906	7.62878e+06	837481	72063.3	1.15887e+07	51805.7	133994	158608	396587	61208.4
SLIYNKDLLPNPPKTWEEIPALDKELKAKGKSALM	126	160	3	0	1317.73	9	29	10.44	10.8795	1320.88	7.00049	1	0	0.0373635	0.610049	1	1	0.113662		5357.6	17864.1	0	105680	1.04579e+06	1.04047e+07	3.69263e+07	6.59038e+07	9.68785e+07	1.08056e+08	1.00851e+08	7.34222e+07	4.7589e+07	2.65161e+07	1.2145e+07	5.11577e+06	32118.3	457830	609629	344366	128477	273949	0	0	0	0	0	0	0	5476.97
SLIYNKDLLPNPPKTWEEIPALDKELKAKGKSALM	126	160	4	0	988.547	9	29	10.3306	11.0051	990.916	7.01737	0.6	0					0.0568655		483230	47648.8	1.57126e+06	6.33399e+06	3.28703e+07	9.64686e+07	2.48332e+08	4.33973e+08	6.09836e+08	6.7919e+08	6.38762e+08	4.95734e+08	3.28363e+08	1.89097e+08	1.03631e+08	4.62684e+07	2.39506e+07	8.09942e+06	4.27641e+06	820674	2.02974e+06	800154	718130	1.10368e+06	1.42875e+06	682356	313006	237863	354416	0
SLIYNKDLLPNPPKTWEEIPALDKELKAKGKSALM	126	160	5	0	791.039	9	29					-1
LIYNKDLLPNPPKT	127	140	2	0	813.467	5	9	8.07487	8.37315	814.769	1.61903	1	0	-0.204693	0.116475	1	1	0.271165		1.19359e+06	7.08857e+06	1.30119e+07	1.27819e+07	5.75583e+06	1.38215e+06	782115	0	97609.3	0	50221.7	0	95377.7	0	98343
LIYNKDLLPNPPKT	127	140	3	0	542.647	5	9	8.07487	8.10632	543.468	1.47822	0.4	0					0.197591		0	248316	1.19482e+06	695971	203218	83692.5	0	0	0	0	0	0	0	0	0
LIYNKDLLPNPPKTWEEIPA	127	146	3	0	784.426	7	14	10.4556	11.4145	785.549	1.92479	0.6	0					0.0173037		3.33075e+08	2.09298e+09	4.82767e+09	5.86166e+09	4.61564e+09	2.66918e+09	1.21884e+09	4.86872e+08	1.8158e+08	7.476e+07	3.90415e+07	2.69342e+07	1.87481e+07	5.8198e+06	2.56472e+06	2.67965e+07	1.32828e+06	566119	1.11226e+06	688261	320760	251447
LIYNKDLLPNPPKTWEEIPAL	127	147	2	0	1232.68	7	15	11.1946	11.5085	1234.31	1.73727	1	0	-0.456867	0.170928	1	1	0.312974		1.66365e+06	3.03482e+06	1.54706e+07	1.89672e+07	1.46065e+07	7.30678e+06	1.13561e+06	0	0	0	0	0	17343.5	0	178685	119515	331739	98335.4	0	0	0	0	0
LIYNKDLLPNPPKTWEEIPAL	127	147	3	0	822.121	7	15	11.0999	11.1316	823.261	1.90067	1	0	-0.413994	-0.815114	1	1	0.0760836		84571.2	1.88597e+06	3.34515e+06	3.81273e+06	3.49323e+06	1.69451e+06	619125	239978	48940.7	42510.1	62998.8	42660.1	46009.1	42622.5	0	0	116135	0	10470.3	10808.5	0	0	2520.61
LIYNKDLLPNPPKTWEEIPALDKELKAKGKSALM	127	160	5	0	773.633	9	28	10.4713	10.7853	775.519	7.01392	1	0	0.0731823	0.171569		1	0.0724723		166291	72725.9	289042	388125	74642.4	6.39883e+06	1.95634e+07	3.28962e+07	4.75981e+07	5.2752e+07	4.34654e+07	3.5493e+07	2.22546e+07	1.13608e+07	5.35594e+06	1.90075e+06	401925	235788	146070	188540	802003	64252.2	62875	0	3723.8	231093	13644.2	193274	0	130303
IYNKDLLPNPPKT	128	140	2	0	756.925	5	8	6.84473	7.53872	758.271	1.78077	1	0	-0.036627	1.49918	1	0	0.0391663		5.55684e+07	3.20281e+08	6.45813e+08	5.80904e+08	3.3076e+08	1.35955e+08	4.03649e+07	1.06185e+07	2.20025e+06	329874	0	47035.1	0	278766
IYNKDLLPNPPKT	128	140	3	0	504.952	5	8	6.84473	7.53872	505.835	1.73672	1	0	-0.0582987	1.49918	1	0	0.0345864		3.21549e+07	1.97987e+08	3.7715e+08	3.39249e+08	1.84836e+08	7.58675e+07	2.10338e+07	4.9277e+06	613455	44448.3	26040.7	0	0	268361
IYNKDLLPNPPKTW	128	141	3	0	566.979	6	9	9.21925	9.32843	568.505	3.5295	0.4	1					0.349248		778509	3.06209e+06	8.25397e+06	9.44724e+06	5.27163e+06	928398	310997	63772.8	0	86258.1	278403	0	0	5.95968e+06	0	0
IYNKDLLPNPPKTWEEIPAL	128	147	2	0	1176.14	7	14	10.5026	11.1789	1177.8	1.8846	1	0	-0.38289	1.43722	1	0	0.033234		6.98811e+07	4.34862e+08	9.69444e+08	1.22133e+09	9.60124e+08	5.43353e+08	2.56109e+08	1.01288e+08	3.28127e+07	1.14505e+07	2.96338e+06	952731	25528.5	124525	552619	141221	584812	411607	150424	126570	0	82401.2
IYNKDLLPNPPKTWEEIPAL	128	147	3	0	784.426	7	14	10.4556	11.4145	785.549	1.92479	1	0	-0.371594	2.42471	0	0	0.0173037		3.33075e+08	2.09298e+09	4.82767e+09	5.86166e+09	4.61564e+09	2.66918e+09	1.21884e+09	4.86872e+08	1.8158e+08	7.476e+07	3.90415e+07	2.69342e+07	1.87481e+07	5.8198e+06	2.56472e+06	2.67965e+07	1.32828e+06	566119	1.11226e+06	688261	320760	251447
IYNKDLLPNPPKTWEEIPAL	128	147	4	0	588.572	7	14	10.8481	10.8795	589.392	1.83624	1	0	-0.396487	-0.81622	0	0	0.368294		0	357036	454815	1.01819e+06	779089	284735	76323.5	0	0	0	0	0	0	0	0	0	30648.4	0	0	0	0	0
IYNKDLLPNPPKTWEEIPALD	128	148	2	0	1233.65	7	15	10.3306	10.5654	1235.31	1.81389	1	0	-0.436764	-0.105415	1	0	0.436394		179906	1.7073e+06	1.11552e+07	1.27732e+07	1.10825e+07	2.96312e+06	990447	0	0	0	0	0	244970	0	0	0	0	0	0	0	0	0	294514
IYNKDLLPNPPKTWEEIPALD	128	148	3	0	822.769	7	15	10.2371	10.5183	823.944	2.02262	0.6	0					0.0937078		1.54154e+06	2.73076e+07	7.27777e+07	9.42697e+07	7.81101e+07	4.63807e+07	2.13642e+07	6.65857e+06	1.81429e+06	465012	157729	1.87217e+06	0	249030	117449	74832.1	0	91195.6	150133	121281	660307	117593	59905
IYNKDLLPNPPKTWEEIPALDKE	128	150	3	0	908.481	7	17					-1
IYNKDLLPNPPKTWEEIPALDKELKAKGKSAL	128	159	3	0	1207.34	8	26	9.89318	10.1437	1210.4	6.97805	1	0	0.143588	-0.0506126	1	1	0.107199		0	0	0	0	151073	5.73037e+06	2.27825e+07	4.10932e+07	5.91211e+07	5.79327e+07	4.59374e+07	4.0551e+07	2.13318e+07	7.09327e+06	5.79918e+06	349345	264536	241302	0	34079.1	0	36461.7	202713	0	196689	531000	0	0	192560	0
IYNKDLLPNPPKTWEEIPALDKELKAKGKSAL	128	159	4	0	905.758	8	26	9.7996	10.3306	908.087	7.12652	1	0	0.166062	0.929722	1	1	0.195107		0	217687	80190.9	1.43347e+06	1.01317e+07	4.35867e+07	1.10757e+08	1.92914e+08	2.63779e+08	2.81735e+08	2.39205e+08	1.74761e+08	1.1021e+08	5.93963e+07	2.59604e+07	8.71592e+06	3.47074e+06	615171	833031	274591	137432	0	556931	122974	0	481020	1.05462e+07	232579	24167.4	12775.2
IYNKDLLPNPPKTWEEIPALDKELKAKGKSALM	128	160	3	0	1251.02	9	27	9.97212	10.7539	1254.14	7.01575	1	0	0.109962	1.80616	1	1	0.0687792		0	249200	243971	6.28492e+06	5.71704e+07	1.79076e+08	4.24042e+08	7.26457e+08	9.87046e+08	1.12724e+09	1.01559e+09	7.71147e+08	4.86518e+08	2.90463e+08	1.51854e+08	6.46951e+07	2.77568e+07	9.68828e+06	2.08934e+06	1.07324e+06	1.03851e+06	1.16929e+06	594479	1.29253e+06	1.23935e+06	0	0	26111.6	0	22278.5
IYNKDLLPNPPKTWEEIPALDKELKAKGKSALM	128	160	4	0	938.518	9	27	9.95653	10.8168	940.886	7.12923	1	0	0.126503	2.08006	1	1	0.0400225		797878	3.62171e+06	1.43208e+07	6.40943e+07	2.45544e+08	7.40565e+08	1.72835e+09	2.97932e+09	4.23833e+09	4.79786e+09	4.19382e+09	3.26305e+09	2.12226e+09	1.21743e+09	6.46412e+08	3.32508e+08	1.56574e+08	8.70676e+07	3.89445e+07	3.57906e+07	3.43915e+07	2.7927e+07	2.77687e+07	2.48152e+07	2.17571e+07	6.42663e+06	4.1902e+06	877072	4.4365e+06	76772
IYNKDLLPNPPKTWEEIPALDKELKAKGKSALM	128	160	5	0	751.016	9	27	10.0033	10.7697	752.896	7.05995	1	0	0.116405	1.75211	1	1	0.0446565		1.21281e+06	1.31018e+06	8.6355e+06	2.07853e+07	8.79115e+07	2.77085e+08	6.39781e+08	1.13575e+09	1.55468e+09	1.72135e+09	1.53391e+09	1.13601e+09	7.58885e+08	4.19835e+08	2.13945e+08	1.05593e+08	4.54478e+07	3.54758e+07	7.13538e+06	8.49304e+06	8.18125e+06	7.65863e+06	2.87401e+07	2.54874e+06	3.62588e+06	1.97094e+06	1.09465e+06	481287	896089	71179.8
IYNKDLLPNPPKTWEEIPALDKELKAKGKSALM	128	160	6	0	626.014	9	27	10.0189	10.7226	627.568	6.98252	1	0	0.105119	1.53308	1	1	0.0374867		8748.01	77147.6	753970	3.44647e+06	1.96542e+07	8.08614e+07	1.91557e+08	3.49018e+08	4.64299e+08	5.1872e+08	4.60506e+08	3.5018e+08	2.24139e+08	1.27133e+08	5.94034e+07	2.6509e+07	1.13847e+07	5.33713e+06	1.60059e+06	792725	1.72091e+06	981792	284799	979729	324358	238038	177723	28513.5	127470	40473.9
IYNKDLLPNPPKTWEEIPALDKELKAKGKSALMF	128	161	3	0	1300.04	9	28	10.8481	11.3204	1303.35	7.46916	1	0	0.13717	0.724546	1	1	0.0945625		0	294153	93800.6	0	435995	7.8344e+06	2.82965e+07	5.9542e+07	9.6929e+07	1.21701e+08	1.26432e+08	1.04593e+08	7.95101e+07	4.38276e+07	2.2983e+07	8.15029e+06	1.94771e+06	78955.2	242142	0	0	105213	110759	0	0	311068	0	0	211289	111328
IYNKDLLPNPPKTWEEIPALDKELKAKGKSALMF	128	161	4	0	975.285	9	28	10.8011	11.4928	977.805	7.63099	1	0	0.159916	1.49149	1	1	0.0533378		95315.8	754876	456343	2.9764e+06	1.04497e+07	4.79297e+07	1.11756e+08	2.22131e+08	3.67629e+08	4.54258e+08	4.59601e+08	4.09893e+08	2.89734e+08	1.96401e+08	1.12853e+08	5.39889e+07	2.82639e+07	9.8837e+06	5.54743e+06	1.90283e+06	1.49793e+06	527382	1.22396e+06	1.13304e+06	846668	544907	647097	99556.8	0	310566
IYNKDLLPNPPKTWEEIPALDKELKAKGKSALMF	128	161	5	0	780.43	9	28					-1
IYNKDLLPNPPKTWEEIPALDKELKAKGKSALMF	128	161	6	0	650.526	9	28	10.8324	11.2576	652.201	7.60424	1	0	0.156157	0.559789	1	1	0.0728623		0	0	0	59167.3	871765	4.76043e+06	1.04661e+07	2.4344e+07	3.8844e+07	5.02228e+07	5.22176e+07	4.45116e+07	3.41674e+07	1.97868e+07	1.08119e+07	3.82861e+06	1.80653e+06	831528	104564	189926	169334	31820.5	42415	139081	0	216013	43434.3	27936.3	0	184183
YNKDLLPNPPKTWEEIPAL	129	147	3	0	746.732	6	13					-1
WEEIPAL	141	147	1	0	857.44	4	4	10.3462	11.084	858.012	0.0442353	1	0	-0.869161	1.65223	1	1	0.228454		3.9359e+08	2.09304e+08	6.11795e+07	6.07259e+06	1.17328e+06	1.25928e+06	2.36697e+06	321711	956803
WEEIPAL	141	147	2	0	429.224	4	4	10.1592	10.8011	429.425	-0.125233	1	0	-1.0359	1.31684	1	1	0.209982		3.07983e+07	1.21013e+07	751960	94109.6	207223	0	102248	0	303662
WEEIPALDKELKAKGKSALM	141	160	2	0	1129.12	7	17	9.4853	9.67445	1132.42	5.17356	1	0	0.285037	-0.264873	1	0	0.344712		0	0	180489	3.7031e+06	1.37979e+07	2.48492e+07	3.184e+07	2.82719e+07	1.97611e+07	9.3032e+06	3.82684e+06	904681	0	975.181	0	37880.5	0	171482	0	86810.5	13574.6	225248	0	1.22385e+06	6638.73
WEEIPALDKELKAKGKSALM	141	160	3	0	753.08	7	17	9.4224	9.92535	755.252	5.08946	1	0	0.265567	0.831648	1	0	0.0638692		502861	2.00594e+06	1.63493e+07	7.76205e+07	2.29419e+08	4.2207e+08	5.45648e+08	4.84576e+08	3.27242e+08	1.84186e+08	7.71638e+07	3.57115e+07	1.3085e+07	7.34264e+06	3.78478e+06	1.55624e+06	725517	128922	64336.2	131329	0	104399	571874	186641	116817
WEEIPALDKELKAKGKSALM	141	160	4	0	565.062	7	17	9.46957	9.84638	566.675	5.02494	1	0	0.250631	0.390896	1	0	0.074411		3950.1	126266	1.58478e+06	8.09516e+06	2.76064e+07	5.06332e+07	6.75282e+07	5.9299e+07	3.85161e+07	2.00274e+07	8.88218e+06	2.3279e+06	614741	305124	101120	0	0	177068	39280.1	0	0	211085	0	120774	46915.9
WEEIPALDKELKAKGKSALMF	141	161	3	0	802.103	7	18	10.5497	10.9893	804.31	5.0898	1	0	0.200184	0.610456		1	0.142463		122640	1.47153e+07	1.3587e+06	5.88739e+06	3.85935e+07	5.02336e+07	7.71339e+07	8.4037e+07	6.5723e+07	3.98178e+07	1.78293e+07	6.37362e+06	1.25744e+06	600248	238728	161703	439673	34272.9	66676	191123	134555	62671.9	48087.9	0	54852.3	0
EEIPAL	142	147	1	0	671.361	4	3	7.98045	8.04342	671.789	0.032756	1	0	-0.869713	-0.7058		1	1.33129		1.72229e+06	449363	35724.8	0	0	80626.4	9115.7	0
EEIPALDKELKAKGKSALM	142	160	3	0	691.054	6	16	8.45147	8.68743	693.124	4.92224	1	0	0.298077	-0.10128		0	0.116825		0	7.26576e+06	935698	6.31005e+06	2.51783e+07	3.49493e+07	4.17135e+07	3.36995e+07	2.0522e+07	8.95263e+06	2.37323e+06	741089	227928	184155	0	0	299842	0	0	1.56823e+06	5994.79	0	2.36295e+06
PALDKELKAKGKSALM	145	160	3	0	567.331	6	14	7.11377	7.17728	569.587	5.69511	0.4	1					0.429922		0	0	0	404080	643426	1.29852e+06	1.18051e+06	422020	116159	31016.5	0	0	0	55868.4	0	0	494524	0	39303.3	57698.5	0
DKELKAKGKSAL	148	159	2	0	644.385	5	10	4.08523	4.64403	646.43	3.34098	1	0	0.402205	1.02681	1	1	0.0545669		485580	1.82701e+07	7.76867e+07	1.6621e+08	1.98955e+08	1.4761e+08	7.43577e+07	2.84588e+07	9.45827e+06	2.07745e+06	117086	0	0	0	0	50168.4
DKELKAKGKSAL	148	159	3	0	429.926	5	10	4.08523	4.64403	431.303	3.38364	1	0	0.418994	1.02681	1	1	0.102454		278760	1.05614e+07	5.40568e+07	1.13789e+08	1.34698e+08	1.00158e+08	5.12409e+07	1.36771e+07	6.00371e+06	1.66599e+06	4.82274e+06	51383.7	0	627401	0	44689
DKELKAKGKSALM	148	160	1	0	1418.8	5	11	5.14483	5.33315	1422.76	3.06612	1	0	0.18433	-0.267785	1	1	0.382103		0	0	2.0209e+06	7.02704e+06	8.4369e+06	5.67528e+06	1.5647e+06	108996	0	53741.5	48168.6	0	0	0	0	0	0
DKELKAKGKSALM	148	160	2	0	709.905	5	11	5.06545	5.6498	712.008	3.31087	1	0	0.271896	1.11609	1	1	0.0537458		2.76199e+07	2.72722e+08	1.07293e+09	2.33798e+09	2.86064e+09	2.19837e+09	1.15683e+09	4.93189e+08	1.95055e+08	7.58342e+07	3.0709e+07	1.08871e+07	1.89039e+06	211785	26433.4	0	3291.65
DKELKAKGKSALM	148	160	3	0	473.606	5	11	5.06545	5.63393	475.006	3.30766	1	0	0.270748	1.06064	1	1	0.0367392		3.30386e+07	2.86668e+08	1.13937e+09	2.33376e+09	2.98133e+09	2.25735e+09	1.21775e+09	5.15433e+08	1.89684e+08	7.17613e+07	2.99113e+07	1.1687e+07	2.96863e+06	170334	548223	3200.95	0
DKELKAKGKSALM	148	160	4	0	355.456	5	11	5.06545	5.6498	356.504	3.29617	1	0	0.266638	1.11609	1	1	0.035155		1.94865e+06	3.44895e+07	1.45327e+08	3.11179e+08	3.97545e+08	2.9475e+08	1.59843e+08	6.59432e+07	2.38295e+07	7.19261e+06	1.53298e+06	1.11545e+06	118298	33275.3	0	148043	0
DKELKAKGKSALMF	148	161	2	0	783.44	6	12	7.91747	8.48278	785.849	3.81443	1	0	0.338334	1.04958	1	1	0.0812425		658368	1.33071e+07	7.5682e+07	1.90321e+08	3.05314e+08	3.17873e+08	2.16953e+08	1.14125e+08	4.73877e+07	1.75742e+07	5.27527e+06	1.06392e+06	190811	23705.5	571383	5172.34	743619	37946.8	149605
DKELKAKGKSALMF	148	161	3	0	522.629	6	12	7.87013	8.54627	524.239	3.8274	0.6	0					0.0482443		773521	1.93856e+07	1.01604e+08	2.74277e+08	4.25126e+08	4.51996e+08	3.186e+08	1.62196e+08	6.81512e+07	2.52458e+07	8.26119e+06	2.30385e+06	482851	6954.12	286332	20427.4	55167.2	57227.1	43506.3
DKELKAKGKSALMF	148	161	4	0	392.223	6	12	7.91747	8.37315	393.424	3.79606	1	0	0.332308	0.666482	1	1	0.061185		236077	825146	9.09103e+06	2.85574e+07	5.21988e+07	5.32693e+07	3.59757e+07	1.72148e+07	6.06571e+06	916308	113075	0	29664.1	0	109451	0	171422	0	32276.8
KELKAKGKSALM	149	160	2	0	652.392	5	10	4.93732	5.36463	654.118	2.6177	1	0	0.11755	0.56736	1	1	0.145594		364473	1.66101e+07	5.32307e+07	8.06609e+07	6.62034e+07	3.53037e+07	1.45393e+07	4.42689e+06	1.03129e+06	209047	3228.41	55286.9	73764.8	0	34949.9	114988
KELKAKGKSALM	149	160	3	0	435.264	5	10	4.91818	5.30175	436.396	2.56228	1	0	0.0957359	0.414483	1	1	0.0507075		719136	1.32079e+07	4.18755e+07	6.66346e+07	5.24424e+07	2.75778e+07	1.01459e+07	3.21413e+06	368771	67812.3	0	0	47049.8	0	0	0
KELKAKGKSALMF	149	161	3	0	484.287	5	11	7.91747	8.12203	485.784	3.55255	1	0	0.358366	-0.211002		1	0.237382		96712.2	413007	2.36471e+06	4.70574e+06	7.39571e+06	4.99099e+06	1.66371e+06	258204	25409.6	31122.7	0	0	0	0	0	1.15144e+06	0
MFNLQEPY	160	167	2	0	521.239	5	5	9.9098	10.206	522.059	0.93437	0.4	0					0.443626		4.07165e+06	1.60774e+07	6.40455e+06	573636	104916	0	2.4863e+06	0	413607	0	0
MFNLQEPYFTWPLIA	160	174	2	0	935.466	6	11	14.443	15.2754	936.66	1.13507	1	0	-0.506573	1.98297		1	0.399641		1.08006e+08	4.0655e+08	4.1622e+08	2.63974e+08	1.25008e+08	4.4638e+07	1.74594e+07	7.00797e+06	7.09983e+06	5.44621e+06	5.652e+06	3.53227e+06	3.7682e+06	3.17516e+06	4.31565e+06	2.76665e+06	3.20984e+06	3.38803e+06
FNLQEPY	161	167	1	0	910.431	4	4	8.67175	9.4224	911.796	0.809301	0.4	0					0.360879		1.30391e+08	3.27765e+08	1.64582e+08	5.37098e+07	1.52121e+07	6.38086e+06	3.34282e+06	2.37204e+06	1.53929e+06
FNLQEPY	161	167	2	0	455.719	4	4	8.68743	9.2972	456.311	0.628184	0.4	0					0.0696026		1.26645e+08	2.97209e+08	1.37715e+08	3.73587e+07	5.83992e+06	339599	0	204091	495766
FNLQEPYFTW	161	170	2	0	672.817	5	7	12.8945	13.2031	673.642	0.796077	0.4	0					0.403955		1.032e+06	4.1787e+06	2.77987e+06	585883	0	115798	12382.2	0	0	125746	21385.6	39048.9	66769.9
FNLQEPYFTWPLI	161	173	2	0	834.427	6	9	14.3806	15.2598	835.517	1.11351	1	0	-0.425753	2.1461		-1	0.351898		1.6186e+08	5.80943e+08	5.56958e+08	2.99916e+08	1.18132e+08	3.83002e+07	1.39494e+07	8.56614e+06	9.37822e+06	7.65045e+06	6.33157e+06	6.86248e+06	3.66627e+06	5.55926e+06	5.3884e+06	6.60821e+06
FNLQEPYFTWPLIA	161	174	1	0	1738.88	6	10	14.0222	14.6027	1740.67	0.679449	0.4	0					0.410932		1.57264e+07	1.29597e+08	1.35644e+08	5.41678e+07	7.66357e+06	767432	330328	523090	0	0	0	0	0	0	775688	0	30987.4
FNLQEPYFTWPLIA	161	174	2	0	869.946	6	10	13.9123	14.8683	870.965	0.931145	1	0	-0.54622	2.41446	0	1	0.0415231		2.09628e+09	7.58362e+09	7.31524e+09	4.0227e+09	1.69449e+09	6.0869e+08	2.23421e+08	1.16305e+08	8.60848e+07	6.30198e+07	3.41231e+07	1.77104e+07	7.6409e+06	7.74532e+06	6.26364e+06	6.82187e+06	7.45065e+06
FNLQEPYFTWPLIA	161	174	3	0	580.299	6	10	14.1625	14.3962	580.771	0.307363	1	0	-0.791718	-0.109084	0	-3	0.155745		3.44223e+06	7.01257e+06	5.83484e+06	1.5585e+06	245632	105139	0	0	0	0	0	0	0	29018.2	0	34026.8	0
FNLQEPYFTWPLIAA	161	175	2	0	905.464	6	11	13.7354	14.5366	906.674	1.27066	1	0	-0.458062	1.87389		1	0.342656		9.7252e+07	3.69152e+08	3.86259e+08	2.1518e+08	9.26277e+07	3.16362e+07	1.09652e+07	7.70217e+06	6.40431e+06	6.27605e+06	7.45043e+06	4.84903e+06	5.47368e+06	4.83792e+06	2.66463e+06	3.55848e+06	5.50246e+06	3.60356e+06
FNLQEPYFTWPLIAADGGYAFKYENGKYDIKDVGVDNAGAKAGL	161	204	4	0	1207.35	10	40	12.5778	13.0888	1212.25	16.6678	1	0	0.727273	0.859777		0	0.154238		0	72270.8	0	117471	136198	160881	342460	1.45692e+06	745102	4.2761e+06	2.90718e+06	7.80739e+06	6.23007e+06	1.27178e+07	9.46287e+06	1.6145e+07	1.4258e+07	2.42116e+07	2.367e+07	3.17255e+07	3.38058e+07	4.12285e+07	3.25231e+07	2.69424e+07	2.01538e+07	2.06681e+07	8.66498e+06	3.53389e+06	1.14374e+06	2.36295e+06
NLQEPY	162	167	1	0	763.362	4	3	6.16833	6.72915	764.694	0.882047	0.4	0					0.323484		1.74488e+07	4.59322e+07	1.9094e+07	3.89018e+06	4.50477e+06	1.4019e+06	226153	107997
NLQEPYFTWPLI	162	173	2	0	760.893	5	8	13.8486	14.0222	762.272	1.80122	1	0	-0.0265647	-0.319327		-2	0.287699		6.33835e+06	2.61134e+07	2.22844e+07	1.09902e+07	3.4485e+06	2.63303e+06	3.2161e+06	1.76201e+06	1.77326e+06	1.05398e+06	1.00558e+06	595416	818346	1.26383e+06
NLQEPYFTWPLIA	162	174	1	0	1591.82	5	9	13.3374	13.8646	1593.65	0.837253	0.4	0					0.978457		3.59844e+06	2.1288e+07	1.85506e+07	7.30164e+06	1.53682e+06	190808	148106	0	22235.8	90252	0	0	0	632893	0
NLQEPYFTWPLIA	162	174	2	0	796.411	5	9	13.2884	14.0846	797.374	0.927866	1	0	-0.506935	1.85642	1	-1	0.121415		3.35001e+08	1.23918e+09	1.0969e+09	5.55179e+08	2.10485e+08	7.06093e+07	2.67372e+07	1.74528e+07	1.1012e+07	6.29729e+06	3.21128e+06	2.04922e+06	2.6543e+06	2.06494e+06	2.36426e+06
NLQEPYFTWPLIAADGGYA	162	180	2	0	1063.52	6	15	13.3047	13.6372	1065.98	3.6286	1	0	0.0393734	0.235864		1	0.340028		0	332022	2.63064e+06	7.34039e+06	1.02478e+07	9.44126e+06	6.13981e+06	2.68005e+06	486228	97318	52585.7	0	56251.5	100568	80341.4	180841	119332	123247	339040	49211.8	175383	187824
NLQEPYFTWPLIAADGGYAFKYENGKYDIKDVGVDNAGAKAGL	162	204	4	0	1170.58	9	39	12.6884	12.7518	1175.03	14.968	0.4	0					0.222733		0	0	0	0	0	0	0	0	136303	0	59020.8	66871.9	491848	339627	1.26725e+06	549180	1.84838e+06	845724	2.18118e+06	839584	2.00371e+06	443143	671754	261575	108801	0	175025	0	0	0
FTWPLIA	168	174	1	0	847.471	4	4	12.1991	13.007	847.854	-0.165619	1	0	-1.07564	1.8973	1	1	0.137156		8.40583e+08	3.43361e+08	3.64381e+07	1.00238e+07	2.39914e+06	643671	831874	695237	248461
FTWPLIA	168	174	2	0	424.239	4	4	12.2305	13.007	424.465	-0.0971077	1	0	-1.00823	1.78758	1	1	0.124217		7.1285e+07	3.53779e+07	5.01719e+06	225668	282580	19929.1	302895	0	190947
AADGGYA	174	180	1	0	624.262	4	5	3.30782	3.84842	626.934	2.31723	1	0	0.911276	0.963209		0	0.515511		909080	9.03643e+06	2.07697e+07	2.24502e+07	1.13869e+07	2.33448e+06	117092	39527.3	0	363584
AADGGYAF	174	181	1	0	771.331	4	6	8.01195	8.48278	774.578	2.78644	1	0	0.915055	0.719421		-1	0.167498		631973	9.70734e+06	3.25494e+07	5.12563e+07	4.21316e+07	1.93764e+07	3.22133e+06	53754	0	0	57546.2
AADGGYAFKYENGKY	174	188	2	0	827.381	5	13	7.60178	8.16923	833.185	10.6114	0.4	1					0.785785		0	42259.2	43949.9	0	229595	1.39941e+06	6.34699e+06	1.37759e+07	2.33658e+07	2.54166e+07	2.69231e+07	2.5321e+07	2.577e+07	2.53226e+07	2.57292e+07	2.1435e+07	1.62364e+07	8.31052e+06	1.51174e+06
AADGGYAFKYENGKY	174	188	3	0	551.923	5	13	7.63337	8.05915	555.868	10.8388	1	1	2.36866	0.562002	1	-4	0.518995		0	66095.7	0	96714.4	615017	874211	2.93161e+06	5.25439e+06	1.34077e+07	1.55062e+07	1.79931e+07	1.75072e+07	1.72881e+07	1.61827e+07	1.81556e+07	1.5173e+07	8.64019e+06	5.8617e+06	2.10269e+06
AADGGYAFKYENGKYDIKDVGVDNAGAKAGL	174	204	3	0	1059.85	8	29	8.56193	8.73445	1065.49	15.0255	1	1	1.12645	-0.322996	1	-2	0.374102		1.53677e+06	1.6385e+06	1.021e+07	1.27105e+06	464956	2.07696e+06	170608	144697	1.19355e+06	185319	0	2.82429e+06	197566	1.00898e+06	5.65401e+06	5.55501e+06	1.01959e+07	1.7501e+07	1.84585e+07	2.18804e+07	1.70608e+07	1.6212e+07	1.10246e+07	3.33354e+06	4.00183e+06	1.62657e+06	49321.7	213937	113917	26199.9
AADGGYAFKYENGKYDIKDVGVDNAGAKAGL	174	204	4	0	795.143	8	29	8.54627	8.65607	799.81	16.7843	1	0	1.36514	-0.542148	1	0	0.188195		0	1.22262e+06	71302.6	548764	110676	321212	0	345692	0	68298.6	0	0	90914.1	405617	778270	1.38621e+06	4.35668e+06	5.87096e+06	7.15889e+06	8.4477e+06	7.71505e+06	7.32906e+06	4.75859e+06	3.17352e+06	919587	121116	151115	114088	0	0
AADGGYAFKYENGKYDIKDVGVDNAGAKAGLTF	174	206	3	0	1142.56	8	31	9.266	9.64302	1148.71	16.4169	0.6	0					0.465874		5.20109e+06	7.93444e+06	3.81391e+06	3.45595e+06	4.94148e+06	1.31656e+06	799677	157079	19933.6	304446	635195	1.34666e+06	2.55712e+06	2.56689e+06	9.55806e+06	1.72896e+07	2.75701e+07	4.04345e+07	4.78223e+07	5.00765e+07	5.24677e+07	4.30283e+07	2.89589e+07	2.06685e+07	8.86469e+06	1.79632e+06	749927	106358	0	451745
AADGGYAFKYENGKYDIKDVGVDNAGAKAGLTF	174	206	4	0	857.172	8	31	9.266	9.50103	861.78	16.3856	0.6	0					0.156385		1.39771e+06	443045	2.10738e+06	2.96394e+06	1.40107e+06	184792	891204	2.27981e+06	172180	949327	355109	1.49965e+06	598607	2.98354e+06	5.73218e+06	9.09446e+06	1.45398e+07	2.43726e+07	2.72409e+07	3.00521e+07	3.09833e+07	2.602e+07	1.7682e+07	1.21078e+07	6.68793e+06	2.34836e+06	264502	109518	141098	3931.32
AADGGYAFKYENGKYDIKDVGVDNAGAKAGLTFL	174	207	3	0	1180.25	8	32					-1
ADGGYA	175	180	1	0	553.225	3	4	3.09412	3.71988	555.72	2.18452	1	0	1.23669	1.26081		1	0.13645		1.88304e+07	8.84145e+07	1.73485e+08	1.75262e+08	7.89138e+07	1.62058e+07	1.81223e+06	1.23668e+06
ADGGYAFKYENGKY	175	188	2	0	791.862	5	12	7.52297	8.18497	796.189	7.69686	1	0	1.61165	1.38742	1	-1	0.0665842		26812.8	1.37991e+06	3.59726e+06	1.11317e+07	2.7117e+07	6.8638e+07	1.49922e+08	2.55768e+08	3.612e+08	3.67263e+08	3.15517e+08	1.87435e+08	8.95561e+07	2.88294e+07	6.09674e+06	346729	0	176349
ADGGYAFKYENGKY	175	188	3	0	528.244	5	12	7.52297	7.80697	531.144	7.74301	1	0	1.62679	0.0665639	1	-1	0.0322101		60879.1	424992	987231	2.50735e+06	9.32464e+06	2.34703e+07	5.74496e+07	9.96166e+07	1.40075e+08	1.52989e+08	1.20207e+08	7.31138e+07	3.3183e+07	1.19705e+07	2.68793e+06	237240	0	0
ADGGYAFKYENGKYDIKD	175	192	2	0	1027.48	6	16	7.6807	7.85435	1033.37	10.5578	1	0	1.68431	-0.319035	1	1	0.114593		3944.57	11488.7	12730.7	6783.03	0	111934	291486	1.29771e+06	4.61488e+06	9.36506e+06	1.45927e+07	1.84573e+07	1.99366e+07	1.72234e+07	1.08217e+07	5.68313e+06	2.27936e+06	507582	158125	0	0	89629.6	551358
ADGGYAFKYENGKYDIKD	175	192	3	0	685.322	6	16	7.6176	7.88592	688.95	9.65255	0.6	0					0.438318		2.60575e+07	18793.1	91660.3	1.1417e+07	1.25948e+06	2.48554e+06	6.74612e+06	1.02244e+07	2.36654e+07	4.41393e+07	6.90237e+07	8.41882e+07	8.94593e+07	7.46546e+07	5.10539e+07	2.88611e+07	1.28872e+07	3.71244e+06	324815	181041	0	897008	540374
ADGGYAFKYENGKYDIKDVGVDNAGAKAGL	175	204	3	0	1036.18	7	28	8.51492	8.93817	1042.12	15.9846	1	0	1.33408	0.553149	1	-1	0.170964		0	4.56714e+06	13045.1	453500	2.76504e+07	1.02634e+06	2.62743e+06	8.25e+07	6.81969e+06	1.00259e+07	1.22133e+08	1.96208e+07	3.42209e+07	1.28831e+08	1.10805e+08	1.80496e+08	2.89413e+08	3.5855e+08	4.25066e+08	4.28886e+08	3.90311e+08	3.07122e+08	2.19342e+08	1.31019e+08	7.19912e+07	4.02864e+07	1.16302e+07	2.38685e+06	1.63271e+06	0
ADGGYAFKYENGKYDIKDVGVDNAGAKAGL	175	204	4	0	777.383	7	28	8.49925	8.609	782.081	16.9513	1	0	1.46997	-0.542323	1	-3	0.0426982		66839.4	0	0	0	0	0	0	0	1.12352e+06	899530	2.35694e+06	3.17739e+06	5.19482e+06	9.80541e+06	1.98695e+07	3.24259e+07	5.03197e+07	6.87433e+07	8.13285e+07	8.14018e+07	8.06475e+07	6.40393e+07	4.44498e+07	2.61714e+07	1.44933e+07	6.22551e+06	1.99876e+06	625269	174528	0
ADGGYAFKYENGKYDIKDVGVDNAGAKAGL	175	204	5	0	622.108	7	28					-1
ADGGYAFKYENGKYDIKDVGVDNAGAKAGLTF	175	206	2	0	1677.82	8	30	9.32843	9.5326	1687.18	16.7116	1	0	1.27967	-0.2124	1	1	0.793815		0	0	0	0	0	0	0	0	0	0	0	0	142378	0	1.03177e+06	3.2059e+06	5.88995e+06	8.83372e+06	9.63789e+06	1.19985e+07	9.85721e+06	6.23533e+06	3.51493e+06	1.45464e+06	118115	125623	0	0	34411.3	0
ADGGYAFKYENGKYDIKDVGVDNAGAKAGLTF	175	206	3	0	1118.88	8	30	9.20367	9.64302	1125.09	16.6203	1	0	1.2677	0.609408	1	1	0.0799483		73505.1	215458	724645	2.03514e+06	4.69541e+06	9.66258e+06	1.28755e+07	2.16075e+07	2.95891e+07	3.94714e+07	4.96961e+07	6.18209e+07	8.50559e+07	1.2464e+08	2.08173e+08	3.22001e+08	4.89958e+08	6.12626e+08	7.67762e+08	7.73967e+08	7.33145e+08	5.95454e+08	4.34679e+08	2.88383e+08	1.63461e+08	8.42268e+07	4.0549e+07	1.29318e+07	5.30364e+06	1.73587e+06
ADGGYAFKYENGKYDIKDVGVDNAGAKAGLTF	175	206	4	0	839.412	8	30	9.20367	9.65875	843.978	16.2548	1	0	1.21975	0.664386	1	0	0.190115		545974	179160	5.16322e+06	1.03976e+06	9.60181e+06	5.25777e+06	2.49537e+07	1.33146e+07	4.35423e+07	2.71561e+07	7.81594e+07	4.0215e+07	1.27268e+08	8.58282e+07	2.25088e+08	2.2216e+08	4.18181e+08	4.53695e+08	6.07633e+08	5.4573e+08	5.47887e+08	4.16163e+08	3.31103e+08	1.97381e+08	1.2802e+08	5.9624e+07	4.71268e+07	1.05484e+07	1.25547e+07	533646
ADGGYAFKYENGKYDIKDVGVDNAGAKAGLTF	175	206	5	0	671.731	8	30	9.2504	9.65875	675.525	16.9617	1	0	1.31248	0.501084	1	-2	0.125871		276361	41963.3	62694.6	156966	95438.6	89214.2	179624	99589.1	496818	965999	1.72545e+06	1.78132e+06	2.03186e+06	3.64069e+06	8.65388e+06	1.58419e+07	2.57793e+07	3.19514e+07	3.68153e+07	4.17725e+07	3.70376e+07	2.69745e+07	1.99054e+07	1.72299e+07	7.83111e+06	2.36489e+06	666577	280431	4.19091e+06	70445.5
ADGGYAFKYENGKYDIKDVGVDNAGAKAGLTFL	175	207	3	0	1156.58	8	31	9.95653	10.7226	1162.72	16.3662	0.6	0					0.157388		120078	0	298695	968123	952879	919625	1.27625e+07	7.60894e+06	1.56206e+07	3.84431e+07	2.51464e+07	3.69111e+07	6.99332e+07	7.56525e+07	1.31679e+08	2.19696e+08	3.01313e+08	3.95373e+08	4.61798e+08	4.62118e+08	4.39351e+08	3.59347e+08	2.56445e+08	1.65806e+08	9.00396e+07	4.32763e+07	1.74744e+07	5.37773e+06	2.46664e+06	1.40368e+06
ADGGYAFKYENGKYDIKDVGVDNAGAKAGLTFL	175	207	4	0	867.683	8	31	9.94093	10.7069	872.329	16.5023	0.6	0					0.099992		74586.4	0	297471	1.9036e+06	773041	2.9165e+06	5.84605e+06	7.55088e+06	1.54117e+07	1.81944e+07	2.60812e+07	3.7347e+07	4.66147e+07	7.81899e+07	1.2746e+08	2.05435e+08	2.91833e+08	3.81432e+08	4.60757e+08	4.75521e+08	4.40624e+08	3.63857e+08	2.57978e+08	1.68741e+08	9.12511e+07	4.4946e+07	1.44606e+07	7.41962e+06	3.85625e+06	1.4396e+06
ADGGYAFKYENGKYDIKDVGVDNAGAKAGLTFL	175	207	5	0	694.348	8	31	10.0501	10.0813	698.288	17.6184	1	1	1.32408	-0.816861	-1	0	0.101415		0	0	96794	0	0	0	0	0	0	0	0	0	0	164407	580160	384471	1.33727e+06	1.18179e+06	2.2169e+06	2.40458e+06	2.2647e+06	3.26708e+06	1.47424e+06	903060	429244	0	215194	0	0	0
DGGYAFKYENGKY	176	188	2	0	756.344	5	11	7.60178	7.83855	760.368	7.13141	1	0	1.63883	-0.098485		-1	0.263288		0	0	0	191646	1.08808e+06	3.63147e+06	7.96672e+06	1.17187e+07	1.28145e+07	1.08205e+07	6.85887e+06	1.98714e+06	515728	41939.3	196907	0	1.31148e+06
DGGYAFKYENGKYDIKDVGVDNAGAKAGL	176	204	3	0	1012.5	7	27	8.54627	8.75012	1018.47	16.1228	0.6	0					0.119268		0	0	0	0	0	104290	0	189022	0	0	0	135391	435412	2.54767e+06	6.27076e+06	1.09069e+07	1.30273e+07	1.67321e+07	1.76129e+07	1.61546e+07	1.1824e+07	8.56252e+06	4.59625e+06	874875	699361	241631	0	0	0	266328
DGGYAFKYENGKYDIKDVGVDNAGAKAGL	176	204	4	0	759.624	7	27					-1
DGGYAFKYENGKYDIKDVGVDNAGAKAGLTF	176	206	4	0	821.653	8	29					-1
DGGYAFKYENGKYDIKDVGVDNAGAKAGLTFL	176	207	3	0	1132.9	8	30					-1
YAFKYENGKYDIKDVGVDNAGAKAGL	179	204	3	0	936.14	7	24					0
AFKYENGKYDIKD	180	192	2	0	795.894	5	11	6.75018	7.05023	800.459	8.17437	0.4	1					0.284291		39778	0	0	37295.2	196882	3.09542e+06	9.10306e+06	1.47379e+07	1.78468e+07	1.55836e+07	1.03148e+07	5.18523e+06	3.72031e+06	5.09615e+06	5.36095e+06	2.66224e+06	231407
AFKYENGKYDIKD	180	192	3	0	530.931	5	11	6.76595	7.09788	533.807	7.67052	1	0	1.83172	0.234059	1	1	0.131818		0	236270	0	81430	1.43339e+06	4.28229e+06	1.10445e+07	1.91353e+07	2.17666e+07	2.09311e+07	1.91044e+07	6.26707e+06	3.03913e+06	2.66244e+06	2.04507e+06	1.60311e+06	203525
AFKYENGKYDIKDVGVDNAGAKAGL	180	204	3	0	881.785	7	23	7.9962	8.35747	886.932	13.8698	0.4	0					0.109901		198514	69389.3	136644	148220	54763	607323	692345	2.34173e+06	5.78384e+06	1.01722e+07	2.10444e+07	4.82716e+07	6.90226e+07	1.00078e+08	1.96532e+08	1.47054e+08	1.32402e+08	1.90816e+08	7.1391e+07	4.45842e+07	7.41238e+07	8.0956e+06	2.17164e+06	1.23796e+07	0	9698.84	218985	129381	0	668492
AFKYENGKYDIKDVGVDNAGAKAGL	180	204	4	0	661.591	7	23	7.9962	8.37315	665.386	13.6101	1	0	1.41621	0.391362	1	1	0.0898375		0	51620	0	252011	0	0	45951.9	678998	429841	555269	4.10706e+06	8.68143e+06	1.48534e+07	2.24564e+07	3.16837e+07	3.62037e+07	3.44877e+07	2.55181e+07	1.83367e+07	1.0711e+07	3.53647e+06	1.19551e+06	72896.9	116634	83341.2	0	79623.5	250454	0	0
AFKYENGKYDIKDVGVDNAGAKAGLTF	180	206	4	0	723.62	7	25	8.90678	9.4067	727.373	13.2816	0.6	0					0.144799		172792	160784	213190	434654	99899.6	1.69957e+06	582137	2.10505e+06	3.80451e+06	6.99537e+06	1.46534e+07	2.55916e+07	5.27392e+07	7.60496e+07	9.84161e+07	1.00984e+08	1.06444e+08	7.88415e+07	5.28069e+07	2.71078e+07	1.63084e+07	2.36259e+06	1.52964e+06	1.02533e+06	0	176358	6550.32	27218	44923.1	204082
AFKYENGKYDIKDVGVDNAGAKAGLTFL	180	207	3	0	1002.19	7	26	9.7058	9.97212	1007.25	13.3829	0.6	0					0.0720228		115944	1.13152e+06	552587	3.02377e+06	825519	882235	1.00882e+06	2.25549e+06	3.41551e+06	9.86357e+06	2.0713e+07	3.69007e+07	6.45259e+07	9.81808e+07	1.30247e+08	1.4693e+08	1.40647e+08	1.17638e+08	8.64228e+07	5.02508e+07	2.73107e+07	1.11898e+07	2.74195e+06	0	28221.2	0	0	186397	0	155216
AFKYENGKYDIKDVGVDNAGAKAGLTFL	180	207	4	0	751.891	7	26	9.84638	10.0033	755.646	13.215	0.6	0					0.106711		663985	2.204e+06	3.96624e+06	295622	857990	712011	466563	0	1.23098e+06	2.28523e+06	1.47596e+06	1.32267e+07	2.4014e+07	3.52922e+07	4.63174e+07	5.08229e+07	4.97028e+07	4.07301e+07	3.10437e+07	1.7427e+07	9.09136e+06	2.82629e+06	687126	0	107423	165073	161134	70995.1	0	92842.8
FKYENGKY	181	188	1	0	1048.51	4	6	6.16833	6.40383	1053.22	4.07014	1	0	1.75708	-0.102911	1	1	0.251076		0	0	151584	3.4035e+06	1.02395e+07	1.07388e+07	6.85019e+06	343646	0	0	41703.1
FKYENGKY	181	188	2	0	524.759	4	6	6.07455	6.63977	527.096	4.03094	0.4	0					0.0577953		52320.3	1.10695e+07	5.99593e+07	1.7312e+08	3.06082e+08	3.30692e+08	2.16573e+08	8.52559e+07	2.07229e+07	2.19126e+06	229163
FKYENGKYDIKD	181	192	2	0	760.375	5	10	6.5453	6.93937	763.983	6.29909	1	0	1.56641	0.451173	1	0	0.178503		402560	709260	987806	2.79789e+06	6.82106e+06	2.17206e+07	3.82359e+07	4.88524e+07	4.745e+07	3.19061e+07	1.32108e+07	2.64032e+06	192715	0	171462	154160
FKYENGKYDIKD	181	192	3	0	507.252	5	10	6.51385	6.95515	509.659	6.30377	1	0	1.56825	0.616222	1	0	0.171548		337748	465387	941155	2.6941e+06	9.63488e+06	2.17265e+07	3.7168e+07	5.07747e+07	4.76196e+07	2.85677e+07	1.54356e+07	4.12261e+06	592923	135728	0	11354.4
FKYENGKYDIKDVGVDNAGAKAGL	181	204	2	0	1286.66	7	22	7.83855	8.20068	1293.89	12.9408	1	0	1.40233	0.339588	1	-1	0.471717		58276.6	0	0	0	0	0	0	0	135670	1.14547e+06	3.5039e+06	7.54052e+06	1.35848e+07	1.93042e+07	2.27072e+07	2.15455e+07	1.73553e+07	1.15908e+07	6.22176e+06	1.10062e+06	91904.9	0	0	0	328378	364354	588052	190131	83830.6	74571.5
FKYENGKYDIKDVGVDNAGAKAGL	181	204	3	0	858.106	7	22	7.88592	8.18497	862.862	12.7355	1	0	1.3656	0.119154	1	-1	0.0409446		1.59948e+06	790939	695699	1.15979e+06	2.11877e+06	4.30479e+06	4.32709e+06	1.20108e+07	2.00077e+07	3.08526e+07	6.74075e+07	1.22175e+08	1.90278e+08	2.58367e+08	2.92797e+08	2.78603e+08	2.33177e+08	1.73757e+08	9.99526e+07	5.25945e+07	2.28924e+07	8.41879e+06	1.60524e+06	491513	69764.6	46356.1	0	0	47339.1	0
FKYENGKYDIKDVGVDNAGAKAGL	181	204	4	0	643.831	7	22	7.87013	8.18497	647.468	13.0163	1	0	1.41584	0.174306	1	-1	0.127654		422619	224245	3.88445e+06	149088	179575	289548	1.29767e+06	1.16267e+06	2.6666e+06	6.41228e+06	1.4503e+07	2.38026e+07	3.88513e+07	5.47599e+07	6.14203e+07	6.0369e+07	5.00939e+07	3.66891e+07	2.95204e+07	1.17565e+07	2.62549e+06	946250	1.44779e+07	36153.4	51499.2	0	0	0	0	0
FKYENGKYDIKDVGVDNAGAKAGLTF	181	206	2	0	1410.71	7	24	8.92247	9.00083	1418.01	12.8971	1	0	1.20224	-0.651987		-1	0.542704		0	0	0	0	0	0	0	0	0	108840	603436	2.35926e+06	4.86249e+06	5.49836e+06	6.45442e+06	6.61e+06	5.16808e+06	3.17531e+06	1.00701e+06	0	0	0	0	0	253143	165949	0	0	0	0
FKYENGKYDIKDVGVDNAGAKAGLTFL	181	207	3	0	978.506	7	25	9.65875	10.2839	982.768	11.0186	1	1	0.821928	1.25854	1	-8	0.345822		1.12229e+06	8.55815e+06	1.2614e+07	4.72138e+07	7.42942e+07	1.34116e+08	1.43554e+08	1.3752e+08	1.27041e+08	1.1898e+08	1.35819e+08	1.93873e+08	2.8262e+08	3.8591e+08	4.45657e+08	4.57572e+08	3.74102e+08	2.67561e+08	1.72382e+08	9.28177e+07	4.05654e+07	1.60847e+07	2.50238e+06	223957	1.00721e+06	0	396578	413539	0	435361
FKYENGKYDIKDVGVDNAGAKAGLTFL	181	207	4	0	734.132	7	25	9.7058	10.1281	737.397	11.2973	1	1	0.865795	0.549713	1	-6	0.275576		1.26873e+06	8.07209e+06	3.8268e+06	1.17023e+07	2.19009e+07	2.83235e+07	2.64066e+07	3.39722e+07	2.58956e+07	3.15706e+07	4.32885e+07	6.6978e+07	1.02849e+08	1.26054e+08	1.54927e+08	1.42379e+08	1.34158e+08	8.03849e+07	6.27735e+07	1.39119e+07	1.42891e+07	556253	1.13322e+06	309654	82327.2	410540	0	273159	187409	502467
KYENGKYDIKD	182	192	2	0	686.841	5	9	5.09735	5.50717	689.928	5.36365	1	0	1.4328	0.506209		0	0.189823		0	518629	372516	2.71352e+06	7.44708e+06	1.66802e+07	2.21132e+07	2.04787e+07	1.16045e+07	3.47837e+06	406196	115718	0	22313.9	0
KYENGKYDIKDVGVDNAGAKAGL	182	204	2	0	1213.12	7	21	7.2088	7.41295	1219.91	12.1561	1	0	1.36551	-0.212458	1	0	0.198782		0	0	0	139486	0	227503	148444	0	56401	505557	2.83061e+06	5.72305e+06	8.8385e+06	1.02669e+07	1.1356e+07	9.14146e+06	5.48548e+06	2.48799e+06	842717	72936.4	0	0	70089.9	243736	60179.7	69536.5	0	0	0
KYENGKYDIKDVGVDNAGAKAGL	182	204	3	0	809.083	7	21	7.1615	7.47573	813.552	11.9812	1	0	1.33273	0.172209	1	0	0.0776191		0	294497	783990	268371	563822	999287	2.06849e+06	3.8182e+06	1.22453e+07	2.42375e+07	4.39902e+07	7.27369e+07	1.02349e+08	1.15518e+08	1.13781e+08	9.55626e+07	6.46919e+07	4.1761e+07	2.01397e+07	7.39279e+06	2.35496e+06	571380	235460	0	68638.3	381669	0	0	597137
KYENGKYDIKDVGVDNAGAKAGL	182	204	4	0	607.064	7	21	7.1615	7.42863	610.437	12.0678	1	0	1.34896	0.00762622	1	0	0.089518		34169.3	37681.7	0	0	0	244514	303367	321261	1.00549e+06	2.60945e+06	5.43117e+06	1.10272e+07	1.79002e+07	2.03282e+07	2.04716e+07	1.59937e+07	1.16555e+07	6.6834e+06	1.85603e+06	360098	0	120215	0	35263.4	0	84834	0	0	0
KYENGKYDIKDVGVDNAGAKAGLTF	182	206	3	0	891.789	7	23	8.5933	8.64038	896.142	11.474	1	0	1.05069	-0.761301	1	-2	0.0897423		0	9.29469e+06	3.68277e+06	592359	3.64638e+06	981823	2.56332e+06	4.11577e+06	6.59482e+06	1.41629e+07	2.37519e+07	3.65733e+07	5.52883e+07	6.41454e+07	5.92817e+07	4.89604e+07	3.46407e+07	2.41542e+07	1.22792e+07	5.6267e+06	1.02239e+07	325156	115342	0	0	0	0	0	0	0
KYENGKYDIKDVGVDNAGAKAGLTF	182	206	4	0	669.093	7	23					-1
KYENGKYDIKDVGVDNAGAKAGLTFL	182	207	3	0	929.483	7	24	9.4067	9.76838	933.931	11.6835	0.6	0					0.0700053		512982	367187	112477	1.47615e+06	4.56522e+06	3.86725e+06	8.63417e+06	1.45356e+07	2.57507e+07	5.34456e+07	8.54558e+07	1.32451e+08	1.96985e+08	2.11032e+08	2.08739e+08	1.78792e+08	1.28886e+08	8.10817e+07	4.29566e+07	2.00697e+07	6.33058e+06	1.61682e+06	0	150033	183723	0	68558.6	110527	193431	437686
KYENGKYDIKDVGVDNAGAKAGLTFL	182	207	4	0	697.364	7	24	9.4381	9.75275	700.73	11.8022	1	0	1.0227	0.173665	1	-1	0.0891381		0	0	206248	0	701533	314157	1.09277e+06	2.03343e+06	6.20474e+06	1.12338e+07	1.96232e+07	3.20774e+07	6.06278e+07	5.73046e+07	5.37182e+07	4.55787e+07	3.36847e+07	2.003e+07	8.33837e+06	3.64633e+06	1.07021e+06	256530	0	0	352331	0	42643.9	102243	952200	188034
DIKDVGVDNAGAKAGL	189	204	2	0	771.91	5	14	6.75543	7.22453	775.811	6.92051	1	0	1.03279	0.713365	1	1	0.160814		220866	3.47582e+06	9.37244e+06	3.18863e+07	6.79731e+07	1.18412e+08	1.59725e+08	2.02597e+08	2.25734e+08	2.11254e+08	1.61138e+08	9.02765e+07	4.2997e+07	1.52115e+07	3.24835e+06	274456	0	0	47687	0
DIKDVGVDNAGAKAGL	189	204	3	0	514.942	5	14	6.68708	6.92358	517.417	6.54285	1	0	0.926623	-0.0994168	1	1	0.118057		0	398624	3.75672e+06	1.40941e+07	3.17621e+07	5.02792e+07	6.70687e+07	7.79766e+07	7.47065e+07	6.58998e+07	4.71355e+07	2.60106e+07	1.21082e+07	0	455367	8863.64	177226	0	0	575282
DIKDVGVDNAGAKAGLTF	189	206	2	0	895.968	6	16	8.5306	9.0165	900.232	7.48043	0.6	0					0.186598		478817	4.41006e+06	8.98424e+06	5.1167e+07	4.4967e+07	1.26344e+08	2.13794e+08	3.56895e+08	4.75169e+08	4.91499e+08	4.05529e+08	2.5583e+08	1.27874e+08	5.19756e+07	1.629e+07	2.14163e+06	475804	196868	0	747304	0	272992	0
DIKDVGVDNAGAKAGLTF	189	206	3	0	597.648	6	16	8.54627	9.0165	600.512	7.5465	0.6	0					0.0603796		288328	1.30793e+06	3.759e+06	1.08481e+07	3.01338e+07	6.67871e+07	1.45298e+08	2.46771e+08	3.22568e+08	3.26595e+08	2.70325e+08	1.64458e+08	7.98839e+07	2.25569e+07	1.09677e+07	2.34802e+06	129793	227501	446200	319424	161475	47321.1	81708.1
DIKDVGVDNAGAKAGLTFL	189	207	2	0	952.51	6	17	9.69013	10.2527	956.896	7.65218	1	0	0.858857	1.03997	1	1	0.140957		371185	627844	6.33352e+06	2.05995e+07	3.06522e+07	5.53045e+07	1.14243e+08	2.03261e+08	2.6663e+08	2.93117e+08	2.48449e+08	1.58847e+08	9.10865e+07	3.67589e+07	1.56071e+07	2.64861e+06	1.12217e+06	561452	1.18656e+06	710366	450250	1.35613e+06	929543	408740
DIKDVGVDNAGAKAGLTFL	189	207	3	0	635.342	6	17	9.69013	10.3306	638.322	7.8181	1	0	0.89727	1.31223	1	1	0.103234		344930	440871	1.03324e+06	4.42646e+06	1.54372e+07	4.82361e+07	1.05971e+08	1.92505e+08	2.7309e+08	2.78639e+08	2.37642e+08	1.49033e+08	7.9093e+07	3.01497e+07	1.30471e+07	6.35471e+06	2.58951e+06	92128.7	529269	1.06876e+06	444556	0	221574	6.93909e+06
VGVDNAGAKAGLTF	193	206	2	0	660.351	5	12	8.35747	8.95383	663.508	5.54003	0.6	0					0.144928		333390	2.33329e+06	1.469e+07	5.18365e+07	1.31106e+08	2.24708e+08	2.97566e+08	2.72073e+08	1.85273e+08	8.75755e+07	3.02736e+07	7.45478e+06	1.57877e+06	731309	700211	51618.9	309026	122727
VGVDNAGAKAGLTFL	193	207	2	0	716.893	5	13	9.7996	10.4243	720.178	5.72298	0.6	0					0.642337		5.77779e+06	1.85995e+06	7.66421e+06	619494	8.52558e+07	1.0494e+08	2.06204e+08	1.87068e+08	1.39574e+08	6.79346e+07	2.11561e+07	5.07796e+06	1.09081e+06	507914	158317	261347	375453	354726	207834
NAGAKAGLTFL	197	207	2	0	531.801	4	9					-1
LVDLIKNKHMNA	207	218	2	0	698.392	5	10	6.84473	7.08202	700.222	2.76893	0.6	0					0.0574251		1.11657e+06	1.3083e+07	3.50144e+07	5.67337e+07	5.43843e+07	3.51342e+07	1.63672e+07	6.30478e+06	1.26422e+06	82181.5	7942.04	3046.08	0	0	0	7741.37
LVDLIKNKHMNA	207	218	3	0	465.931	5	10	6.84473	7.27167	467.151	2.77226	0.6	0					0.0858455		747315	1.53215e+07	4.0505e+07	6.51384e+07	6.20324e+07	4.13486e+07	2.0186e+07	6.35886e+06	1.12539e+06	111481	22860.9	0	0	0	0	0
LVDLIKNKHMNADTD	207	221	2	0	863.943	6	13	6.6713	7.08202	866.322	3.68848	1	0	0.203972	0.509354	1	-1	0.0873957		364778	3.67169e+06	1.89484e+07	4.39944e+07	6.22289e+07	5.9833e+07	4.56548e+07	2.68352e+07	1.20598e+07	3.04362e+06	257870	41184.5	0	80830.9	0	0	0	33733.5	0	49453.4
LVDLIKNKHMNADTD	207	221	3	0	576.298	6	13	6.7344	7.11377	577.906	3.75571	0.6	0					0.0606354		690119	5.31314e+06	1.99299e+07	5.0986e+07	6.92272e+07	7.16877e+07	5.40505e+07	3.30541e+07	1.46483e+07	5.08891e+06	693969	86264.9	37390.9	42020.5	0	116933	29000.9	48167.4	75795.5	0
LVDLIKNKHMNADTDY	207	222	2	0	945.475	6	14	7.5545	8.13777	948.182	4.23548	1	0	0.277982	1.1123	0	0	0.318863		1.0992e+07	6.04331e+07	1.25842e+08	2.79054e+08	4.36771e+08	5.28516e+08	4.95814e+08	3.51917e+08	2.14013e+08	1.10172e+08	4.39864e+07	1.81323e+07	7.36122e+06	2.32209e+06	1.45801e+06	494255	897662	55316.8	54362.4	341165	464002
LVDLIKNKHMNADTDY	207	222	3	0	630.652	6	14	7.57025	8.16923	632.527	4.44549	1	0	0.337019	1.16722	0	0	0.109709		6.01322e+06	4.57519e+07	1.71608e+08	4.22517e+08	7.46934e+08	9.21153e+08	8.82465e+08	6.6112e+08	3.71691e+08	1.91486e+08	8.31713e+07	3.60288e+07	1.52812e+07	8.43875e+06	4.23022e+06	2.56282e+06	2.61381e+06	2.5694e+06	2.38019e+06	1.24045e+06	443792
LVDLIKNKHMNADTDY	207	222	4	0	473.241	6	14	7.72798	7.82277	475.054	6.07371	1	1	0.794738	-0.594622	-1	-6	0.207389		131947	477363	1.97032e+06	5.70953e+06	1.11802e+07	1.28017e+07	1.15413e+07	8.66516e+06	5.4351e+06	2.10345e+06	977511	148115	2.13094e+06	0	2.82602e+06	0	4.74905e+06	0	2.43026e+06	0	792325
LVDLIKNKHMNADTDYSIA	207	225	3	0	721.037	6	17	8.27913	8.68743	723.62	6.41428	0.6	0					0.295099		91931.9	0	3.58455e+06	1.35808e+07	3.16132e+07	7.43628e+07	1.10648e+08	1.27207e+08	1.13031e+08	8.03358e+07	4.44131e+07	2.25522e+07	7.63594e+06	1.67723e+06	359202	419464	5.93789e+06	209412	165346	1.47298e+07	235573	0	7.36221e+06	0
LVDLIKNKHMNADTDYSIAE	207	226	2	0	1145.57	7	18	8.07487	8.49925	1149.03	5.50752	1	0	0.291516	0.55711	1	-4	0.254687		947203	0	1.87862e+06	1.24694e+07	3.73593e+07	6.82249e+07	9.87368e+07	1.07739e+08	9.27847e+07	6.0992e+07	2.72061e+07	1.01427e+07	653826	95305.3	16253.4	0	557616	180911	0	0	121637	0	138673	112441	104335	90604.8
LVDLIKNKHMNADTDYSIAE	207	226	3	0	764.051	7	18	8.07487	8.48278	766.471	5.84888	1	0	0.366154	0.49957	1	-3	0.0686831		74707.9	1091.39	1.4168e+07	4.88085e+07	1.04161e+08	2.74956e+08	4.02627e+08	4.65536e+08	4.05415e+08	2.99475e+08	1.62779e+08	7.79277e+07	2.57435e+07	7.53507e+06	2.88846e+06	1.52498e+06	280806	58503.5	52488.2	0	339284	760834	771869	607224	360174	266889
LVDLIKNKHMNADTDYSIAE	207	226	4	0	573.29	7	18	8.16923	8.4358	575.107	5.85701	1	0	0.367932	0.00564609	1	-3	0.0788544		114280	0	140684	1.02945e+06	5.4379e+06	1.25674e+07	1.94378e+07	2.31997e+07	2.18717e+07	1.40548e+07	8.37634e+06	3.06607e+06	677046	51058.3	0	0	49783.4	0	0	0	101691	0	0	0	0	0
LVDLIKNKHMNADTDYSIAEAA	207	228	3	0	811.409	7	20	8.45147	8.87017	816.227	12.9612	0.6	0					1.00133		642617	1.19428e+06	5.92898e+06	2.19146e+07	3.65961e+07	7.01377e+07	1.14055e+08	1.1984e+08	1.26068e+08	1.37178e+08	1.61353e+08	2.44325e+08	4.28766e+08	6.62872e+08	8.37266e+08	9.93476e+08	9.43331e+08	7.61566e+08	5.07482e+08	2.88155e+08	1.29818e+08	5.41777e+07	1.70805e+07	580016	198390	150389	543958	1.23473e+06
LVDLIKNKHMNADTDYSIAEAAF	207	229	3	0	860.432	7	21	9.87758	10.0813	863.047	6.24516	0.6	0					0.214106		511279	120417	52279.8	2.33121e+06	2.05672e+06	8.022e+06	1.67935e+07	1.93949e+07	1.6527e+07	1.24128e+07	7.89926e+06	3.28579e+06	911867	94139.8	0	2.47613e+06	0	94314.4	964527	0	185661	252701	0	0	104261	0	0	371912	0
VDLIKNKHMNA	208	218	2	0	641.85	5	9	5.61808	6.10578	643.609	2.70005	1	0	0.268027	0.778359	1	0	0.125877		6.16658e+06	3.53462e+07	1.02839e+08	1.47557e+08	1.38373e+08	8.30758e+07	3.71249e+07	1.17352e+07	2.4555e+06	0	0	74185.7	0	47127	0
VDLIKNKHMNA	208	218	3	0	428.236	5	9	5.6498	5.98085	429.475	2.90155	1	0	0.356144	0.230972	1	0	0.120863		2.37894e+06	1.61927e+07	4.5291e+07	6.73533e+07	5.90147e+07	3.8238e+07	1.56497e+07	4.58947e+06	976047	8.55051e+06	0	0	1.14344e+06	0	0
VDLIKNKHMNADTDY	208	222	2	0	888.933	6	13	6.59252	7.1296	891.665	4.35899	1	0	0.406963	0.950921	1	-2	0.0541439		1.03521e+07	5.75243e+07	2.27666e+08	5.36677e+08	9.58516e+08	1.17281e+09	1.02691e+09	7.5588e+08	4.1987e+08	2.03611e+08	8.97178e+07	3.71246e+07	1.31539e+07	4.45911e+06	547952	748566	0	650998	0	62249.6
VDLIKNKHMNADTDY	208	222	3	0	592.958	6	13	6.7344	7.14545	594.751	4.27468	1	0	0.38144	0.510519	1	-2	0.0289306		1.08058e+07	6.08564e+07	2.22321e+08	5.51439e+08	9.56478e+08	1.14753e+09	1.03368e+09	7.37039e+08	4.08266e+08	1.87889e+08	5.00815e+07	2.80497e+07	7.37803e+06	129776	2892.92	0	1463.98	0	41499.6	44009.3
VDLIKNKHMNADTDY	208	222	4	0	444.97	6	13	6.65553	6.95515	446.299	4.20934	1	0	0.361657	0.121134	1	-2	0.0759014		0	257764	2.8686e+06	1.02334e+07	1.82443e+07	2.04703e+07	1.83871e+07	1.23477e+07	6.36318e+06	2.41948e+06	336771	146832	0	72218.3	0	0	0	29873	0	0
VDLIKNKHMNADTDYS	208	223	3	0	621.968	6	14	6.18398	6.59252	624.044	5.07769	0.6	0					0.19493		0	673664	704174	6.86099e+06	2.04273e+07	3.04649e+07	3.47939e+07	3.03619e+07	2.10047e+07	9.70718e+06	3.52443e+06	433651	0	207162	0	68583.4	766719	0	0	212620	0
VDLIKNKHMNADTDYSI	208	224	3	0	659.663	6	15					-1
VDLIKNKHMNADTDYSIA	208	225	2	0	1024.51	6	16	7.30308	7.75957	1028.26	6.24226	1	0	0.622772	0.669278	1	-2	0.169406		125487	156412	1.81733e+06	1.28922e+07	3.80684e+07	6.84457e+07	1.03475e+08	1.08764e+08	9.30379e+07	6.4615e+07	3.64668e+07	1.76942e+07	3.81161e+06	816389	300586	156496	892591	3.5528e+06	5.97823e+06	5.93705e+06	4.16754e+06	1.12159e+06	451083
VDLIKNKHMNADTDYSIA	208	225	3	0	683.342	6	16	7.28738	7.83855	686.039	6.82719	1	0	0.766651	1.00013	1	-5	0.124638		276208	683730	6.61095e+06	2.81239e+07	7.95266e+07	1.55958e+08	2.26287e+08	2.55504e+08	2.22313e+08	1.57893e+08	8.67233e+07	4.39293e+07	1.87058e+07	7.05898e+06	2.96465e+06	3.1668e+06	7.41194e+06	1.52269e+07	2.34847e+07	2.45953e+07	1.9037e+07	1.23411e+07	3.66086e+06
VDLIKNKHMNADTDYSIAE	208	226	2	0	1089.03	6	17	7.19305	7.6176	1093.23	7.06435	1	0	0.722771	0.557692	0	-6	1.0975		57769.4	728177	8.28363e+06	3.62876e+07	1.0115e+08	2.03078e+08	2.87385e+08	3.19704e+08	2.87021e+08	1.98065e+08	1.12099e+08	5.02202e+07	1.83334e+07	6.08084e+06	2.00097e+06	1.9703e+06	1.20294e+07	2.00552e+07	4.18135e+07	3.80169e+07	3.8796e+07	2.1181e+07	1.2294e+07	4.51246e+06
VDLIKNKHMNADTDYSIAE	208	226	3	0	726.356	6	17					0
VDLIKNKHMNADTDYSIAE	208	226	4	0	545.019	6	17	7.27167	7.72798	547.797	9.78057	0.4	1					0.931522		0	327987	101417	1.54586e+06	6.40032e+06	1.44909e+07	2.26078e+07	2.65356e+07	2.28182e+07	1.51563e+07	8.74272e+06	3.15439e+06	784762	494728	222209	354062	2.20236e+06	1.65523e+07	9.90746e+06	1.09618e+07	8.62273e+06	1.04e+07	2.41722e+06	512062
VDLIKNKHMNADTDYSIAEA	208	227	3	0	750.035	7	18					-1
VDLIKNKHMNADTDYSIAEAA	208	228	2	0	1160.07	7	19	7.5545	7.9962	1163.65	5.75434	0.6	0					0.181519		0	59121	80306.4	4.173e+06	9.85612e+06	2.57115e+07	3.32151e+07	4.04108e+07	3.45461e+07	2.4265e+07	1.31355e+07	5.96271e+06	936951	97753.8	211764	57808.8	0	50134.3	0	122992	0	0	0	106331	0	128497	0
VDLIKNKHMNADTDYSIAEAA	208	228	3	0	773.714	7	19	7.53872	8.20068	776.179	5.97436	0.6	0					0.140845		181900	777234	5.0834e+06	2.01063e+07	5.61922e+07	1.15201e+08	1.60523e+08	1.88989e+08	1.72628e+08	1.17754e+08	6.78931e+07	4.78613e+07	1.42889e+07	5.40075e+06	1.31325e+07	195187	153978	1.94534e+06	0	0	118137	0	40125.2	234773	0	36224.3	119858
VDLIKNKHMNADTDYSIAEAAF	208	229	3	0	822.737	7	20					0
VDLIKNKHMNADTDYSIAEAAFNKGETA	208	235	4	0	767.376	8	26	9.0165	9.0634	769.423	6.32477	0.6	0					0.12461		0	0	0	0	757569	1.98866e+06	3.28533e+06	5.01898e+06	4.66726e+06	4.44273e+06	3.42569e+06	1.73015e+06	408101	464015	145684	0	0	0	0	0	184041	0	82200.3	0	0	0	0	0	0	0
VDLIKNKHMNADTDYSIAEAAFNKGETAM	208	236	3	0	1066.51	8	27	10.1437	10.4295	1075.59	25.2204	0.6	0					0.130222		0	0	137688	177674	521297	1.74444e+06	4.06434e+06	4.32837e+06	2.97537e+06	3.84664e+06	3.08217e+06	759870	577211	1.15587e+06	2.21412e+06	1.11109e+06	1.07003e+07	1.6752e+07	1.04171e+07	3.07449e+07	3.6814e+07	3.51644e+07	5.99573e+07	8.85502e+07	1.43074e+08	2.22504e+08	2.87401e+08	3.44337e+08	3.44093e+08	3.0837e+08
LIKNKHMNA	210	218	2	0	534.803	5	7	3.70378	4.13245	536.542	2.78481	1	0	0.653032	0.572077	1	1	0.0935064		2.50727e+06	1.94171e+07	5.34779e+07	7.74023e+07	7.15712e+07	4.21094e+07	1.78569e+07	5.41817e+06	753297	43468.9	38140.2	0	0
LIKNKHMNA	210	218	3	0	356.871	5	7	3.70378	3.99098	358.021	2.75577	1	0	0.636704	0.0777458	1	1	0.0608708		318902	5.24874e+06	1.4937e+07	2.24054e+07	2.02381e+07	1.21707e+07	4.57455e+06	760695	42539.8	22683	811.045	0	0
LIKNKHMNADTD	210	221	2	0	700.354	5	10	3.60583	4.03812	702.71	3.84514	1	0	0.600623	0.584715	1	1	0.109406		462711	7.15955e+06	2.94986e+07	6.48076e+07	8.99328e+07	8.89769e+07	6.62636e+07	3.62294e+07	1.57752e+07	5.1407e+06	1.15851e+06	202981	14063.5	2827.63	45142.1	76316.6
LIKNKHMNADTD	210	221	3	0	467.238	5	10	3.62235	3.81628	468.808	3.84183	1	0	0.59932	-0.248159	1	1	0.049168		78290.9	1.86591e+06	7.81982e+06	1.7749e+07	2.39477e+07	2.42342e+07	1.75174e+07	9.66435e+06	4.65178e+06	1.29371e+06	54002.3	25847.8	92585.8	0	0	2026.71
LIKNKHMNADTDY	210	222	2	0	781.885	6	11	5.31743	5.91842	784.484	4.21391	1	0	0.594991	1.17421		1	0.0609797		1.12435e+07	7.04029e+07	2.62169e+08	6.38013e+08	9.98467e+08	1.17293e+09	9.74421e+08	6.62066e+08	3.49777e+08	1.51828e+08	5.51725e+07	1.53574e+07	2.46147e+06	101171	0	34567	0	0
LIKNKHMNADTDYSIA	210	225	3	0	611.977	6	14	6.43525	6.624	614.361	6.00988	1	0	0.776796	-0.266271		-1	0.072507		0	83676.5	1.08227e+06	7.6107e+06	1.78697e+07	4.07613e+07	6.02035e+07	6.51968e+07	5.51747e+07	3.58211e+07	2.1606e+07	8.41628e+06	2.81705e+06	679044	0	0	464056	0	0	1.85999e+06	0
LIKNKHMNADTDYSIAE	210	226	2	0	981.983	6	15	6.34092	6.92358	985.5	5.82175	1	0	0.614802	1.1102	1	0	0.076082		6.58655e+06	1.09163e+07	2.1555e+07	5.6719e+07	1.34635e+08	2.46244e+08	3.7585e+08	3.97395e+08	3.55355e+08	2.35911e+08	1.41678e+08	6.69693e+07	2.63927e+07	7.15535e+06	1.08311e+06	162824	91242.7	140558	374585	372270	345911	303605
LIKNKHMNADTDYSIAE	210	226	3	0	654.991	6	15	6.40383	6.79747	657.346	5.85121	0.6	0					0.200363		162641	4.77467e+07	1.74844e+07	6.39526e+07	1.86865e+08	3.34643e+08	4.83415e+08	5.46023e+08	4.46109e+08	3.18012e+08	1.81355e+08	8.79642e+07	3.80257e+07	0	3.63373e+06	456834	0	0	0	1.95475e+07	0	0
LIKNKHMNADTDYSIAE	210	226	4	0	491.495	6	15	6.41955	6.70288	493.237	5.75611	1	0	0.597581	0.0642344	1	0	0.118701		8068.79	0	0	381479	2.78142e+06	7.20741e+06	1.06893e+07	1.25428e+07	9.22318e+06	6.31625e+06	2.33488e+06	725442	0	0	0	0	0	0	0	0	0	0
LIKNKHMNADTDYSIAEAA	210	228	2	0	1053.02	6	17	6.75018	7.27167	1056.38	5.4252	1	0	0.343294	0.896409	1	-1	0.858677		3.99356e+06	3.20618e+06	3.72518e+06	4.17468e+06	1.21942e+07	2.52569e+07	3.58879e+07	3.82504e+07	3.26687e+07	2.06912e+07	9.69872e+06	4.76402e+06	1.29267e+06	345165	126030	8223.57	98550.3	395501	0	114446	0	112239	205980	85125.6
LIKNKHMNADTDYSIAEAA	210	228	3	0	702.349	6	17	6.82897	7.1296	704.728	5.84478	0.6	0					0.103044		197880	0	1.26957e+06	8.1209e+06	2.38121e+07	4.57948e+07	7.22857e+07	7.44257e+07	6.3641e+07	4.31662e+07	2.36829e+07	1.16726e+07	5.28119e+06	1.06341e+06	280970	1.0451e+06	67271.3	2221.28	73452.7	0	0	161319	0	40285.3
LIKNKHMNADTDYSIAEAAFNKGETA	210	235	3	0	951.468	7	24	8.67175	8.84405	954.324	6.83373	1	0	0.207945	-0.323753		0	0.402359		0	0	0	0	1.28369e+06	7.1504e+06	1.54059e+07	1.93708e+07	2.00639e+07	1.69756e+07	1.08599e+07	6.51096e+06	3.3069e+06	730197	81001.8	217433	233592	105466	103336	0	82481.1	376265	371189	371703	204608	555111	371873	133102	93526.3	425220
LIKNKHMNADTDYSIAEAAFNKGETAM	210	236	3	0	995.148	8	25	9.37538	9.64302	998.072	6.88467	0.6	0					0.225215		0	0	118895	2.52879e+06	1.30293e+07	3.09084e+07	4.99783e+07	6.20159e+07	6.26918e+07	5.47587e+07	3.71991e+07	2.21174e+07	1.13584e+07	3.15021e+06	1.19782e+06	0	499823	22373.8	0	344705	11455.9	11841.2	809209	926047	0	913168	105109	0	6.71838e+06	0
LIKNKHMNADTDYSIAEAAFNKGETAM	210	236	4	0	746.613	8	25					-1
IKNKHMNADTD	211	221	2	0	643.812	5	9	2.88072	3.25872	645.91	3.40232	1	0	0.575128	0.395031		0	0.112519		249912	1.99331e+06	6.68629e+06	1.42129e+07	1.65583e+07	1.42042e+07	8.36104e+06	3.75575e+06	883094	166917	0	0	0	0	15381
IKNKHMNADTDY	211	222	2	0	725.343	5	10	4.7415	5.19207	727.99	4.38867	1	0	0.814539	0.648603		0	0.366228		1.81015e+06	1.37222e+07	5.55514e+07	1.20268e+08	1.79814e+08	1.86684e+08	1.45581e+08	8.53208e+07	4.03513e+07	1.92732e+07	1.51823e+07	1.52408e+07	1.27956e+07	8.52768e+06	4.51081e+06	1.62712e+06
IKNKHMNADTDYSIA	211	225	2	0	860.92	6	13	6.6713	6.91305	866.324	9.73972	1	0	2.03594	-0.0810715	-1	-6	0.0786395		42810.8	0	0	402693	0	138656	157743	2.72435e+06	1.41675e+07	3.36421e+07	4.75028e+07	4.61303e+07	3.50807e+07	2.11171e+07	9.76e+06	2.87634e+06	257870	168679	0	43211.2
IKNKHMNADTDYSIA	211	225	3	0	574.282	6	13	6.09015	6.30945	576.426	5.36352	1	1	0.711077	-0.159519	-1	1	0.0901634		0	0	0	860744	7.74101e+06	1.55246e+07	1.44113e+07	1.81791e+07	1.24681e+07	1.23083e+06	2.69659e+06	307978	498039	0	0	156308	0	0	0	0
IKNKHMNADTDYSIAE	211	226	3	0	617.296	6	14	5.99647	6.4667	619.522	5.53763	0.6	0					0.115505		510123	73914	2.70463e+06	1.7254e+07	5.62184e+07	1.02316e+08	1.29584e+08	1.26612e+08	9.42621e+07	5.16119e+07	2.45961e+07	8.53475e+06	933646	55601.1	0	241003	215906	56791.3	4.97548e+06	13581.2	50789.9
IKNKHMNADTDYSIAEAA	211	228	3	0	664.655	6	16					-1
DTDYSIA	219	225	1	0	784.336	4	5					0
DYSIAE	221	226	1	0	697.304	4	4	5.77693	6.05892	701.067	3.36035	0.4	1					0.212242		0	1.52333e+06	4.62904e+06	425196	0	78380.5	126500	3.36383e+06	295352
YSIAEAA	222	228	1	0	724.351	4	5	6.07455	6.68708	725.875	1.09886	0.4	0					0.359037		4.50286e+06	3.61998e+07	2.88201e+07	6.29859e+06	43403.2	72602.2	0	0	112138	171881
SIAEAA	223	228	1	0	561.288	3	4	3.29143	3.8803	561.92	0.321055	1	0	-0.596795	1.13187		1	0.0446076		3.40218e+08	2.42916e+08	6.24237e+07	1.29591e+07	2.10582e+06	108588	22564	43549.4
SIAEAAFNKGETA	223	235	1	0	1308.64	5	11	6.8132	6.93937	1309.97	0.573145	1	0	-0.707622	-0.484958		1	0.752867		957675	1.84531e+06	1.05369e+06	120387	56965.7	0	65673.6	0	0	0	56995	0	0	0	0	0	0
SIAEAAFNKGETAM	223	236	2	0	720.345	5	12	8.02768	8.609	721.215	0.837858	0.6	0					0.145627		2.91594e+08	4.69371e+08	3.27608e+08	1.60829e+08	5.95273e+07	2.57389e+07	7.14684e+06	6.3225e+06	1.07708e+06	9.32213e+06	8.02911e+06	9.86882e+06	2.51497e+06	389141	807753	0	193183	0
IAEAAF	224	229	1	0	621.324	4	4	7.00263	7.53872	621.871	0.171054	1	0	-0.744384	0.947426		1	0.942545		2.04602e+07	5.14241e+06	1.66776e+06	324092	394222	465444	170360	93633.4	82479.7
EAAFNKGETA	226	235	2	0	519.249	4	8	4.17972	4.85407	519.844	0.597439	0.6	0					0.8616		1.91254e+08	2.4828e+08	1.47585e+08	5.15797e+07	1.31716e+07	3.3475e+06	380025	329876	115242	70027.1	96565.1	61672.4	315517
EAAFNKGETAM	226	236	1	0	1168.53	5	9	6.01207	6.51385	1169.57	0.296677	1	0	-0.78295	0.827571	1	0	0.404985		2.37004e+07	3.24318e+07	1.58657e+07	3.33686e+06	66324.3	0	83114.7	0	0	55999.9	0	0	154153	0	93491.5
EAAFNKGETAM	226	236	2	0	584.769	5	9	5.99647	6.59252	585.376	0.471101	1	0	-0.706676	1.15697	1	0	0.0445378		5.65282e+08	7.09773e+08	4.02563e+08	1.60356e+08	5.31217e+07	1.40115e+07	3.03167e+06	926316	544625	5709.12	0	86383.8	0	343510	0
AAFNKGETA	227	235	2	0	454.727	4	7	3.86437	4.61147	455.249	0.52034	1	0	-0.620132	1.68479		1	0.0160673		9.40706e+08	1.12613e+09	4.99399e+08	1.58497e+08	4.50864e+07	1.54298e+07	5.4993e+06	1.63678e+06	62055.8	57860	14608.7	183234
AAFNKGETAM	227	236	1	0	1039.49	5	8	5.79282	6.41955	1040.65	0.487035	1	0	-0.673086	1.26419	1	0	0.111344		3.15789e+08	3.92838e+08	2.12333e+08	8.09399e+07	2.41626e+07	3.84333e+06	683796	758149	0	0	0	347237	305775	47376.7
AAFNKGETAM	227	236	2	0	520.247	5	8	5.80862	6.41955	520.844	0.519766	0.6	0					0.0650849		3.39231e+09	4.21999e+09	2.23746e+09	7.67735e+08	2.59006e+08	7.22921e+07	7.25281e+07	2.10001e+07	1.84066e+07	1.23197e+06	373510	578823	606436	271630
AAFNKGETAMT	227	237	2	0	570.771	5	9	5.31743	5.93403	571.348	0.424199	1	0	-0.727185	1.22878		1	0.131702		5.21128e+07	6.78942e+07	3.70241e+07	1.25969e+07	3.16495e+06	540850	141218	376403	0	2408.81	0	0	11279.9	31556.2	56147.6
AAFNKGETAMTINGPWAWSNIDTSKVNY	227	254	3	0	1029.49	8	25					-1
FNKGETA	229	235	2	0	383.69	4	5	3.01152	3.40675	384.125	0.427627	1	0	-0.576087	0.45525		1	0.0169082		2.46071e+08	2.52111e+08	9.34513e+07	2.47988e+07	4.9731e+06	883962	64575.8	95389.7	0	142231
FNKGETAM	229	236	1	0	897.413	5	6	4.8701	5.79282	898.384	0.377987	1	0	-0.664748	2.29845	1	0	0.255186		9.41519e+07	1.08929e+08	4.76834e+07	1.35194e+07	2.12087e+06	117658	74851.3	0	27522.5	188123	122342	58357.2
FNKGETAM	229	236	2	0	449.21	5	6	4.85407	5.60222	449.764	0.514797	1	0	-0.575009	1.68846	1	0	0.29892		7.81911e+08	8.91963e+08	3.85585e+08	1.17044e+08	3.19739e+07	5.74142e+06	793964	292065	5.98704e+06	42106.7	2.49845e+07	196269
NKGETAM	230	236	1	0	750.345	4	5	3.15998	3.6876	751.224	0.397083	1	0	-0.600129	0.917841	1	0	0.0477028		2.26503e+08	2.26395e+08	8.76143e+07	2.46294e+07	5.07935e+06	676764	85243	0	8889.72	68916.5
NKGETAM	230	236	2	0	375.676	4	5	3.15998	3.6876	376.096	0.358013	1	0	-0.630883	0.917841	1	0	0.0163392		7.44429e+08	7.44416e+08	2.78717e+08	5.85792e+07	9.35534e+06	2.78e+06	177378	1.37671e+06	28095.1	98839.7
NKGETAMTINGPWAWSNIDTSKVNY	230	254	3	0	933.113	7	22					-1
NKGETAMTINGPWAWSNIDTSKVNYGVTVL	230	259	3	0	1089.54	8	27	11.6183	12.2305	1093.35	9.40929	0.6	0					0.192183		0	137596	32285.6	98966	535621	2.15667e+06	6.26477e+06	1.86869e+07	3.79929e+07	6.12685e+07	7.99936e+07	8.55027e+07	8.18922e+07	6.08475e+07	3.77362e+07	2.18623e+07	5.77677e+06	1.60771e+06	647218	467198	539847	631683	130569	380795	386526	1.25301e+06	1.0628e+06	1.55637e+06	703507	761475
MTINGPWAWSNIDT	236	249	2	0	803.372	6	11	11.5242	12.3409	805.888	3.99748	1	0	0.517555	1.92811		1	0.0750062		1.4002e+06	2.10166e+07	9.86121e+07	2.85369e+08	5.23181e+08	5.897e+08	4.47074e+08	2.35731e+08	9.34389e+07	3.04997e+07	6.92503e+06	1.20718e+06	7.38284e+06	2.04853e+06	3.3282e+06	2.45168e+06	757698	1.24036e+06
MTINGPWAWSNIDTSKVNY	236	254	3	0	733.018	7	16	11.3518	11.8542	735.804	6.96659	1	0	0.800941	0.8299		1	0.0930422		277305	388580	238342	1.32208e+06	8.98103e+06	1.85173e+07	3.9245e+07	6.29425e+07	7.55045e+07	6.89493e+07	5.03571e+07	2.80358e+07	1.0495e+07	3.29228e+06	702131	370765	1.74284e+06	221114	208902	1.66844e+06	210537	148821	285996	181980
MTINGPWAWSNIDTSKVNYGVTVL	236	259	2	0	1333.67	7	21	12.1677	13.1214	1338.76	8.50985	1	0	0.682159	2.40672	1	1	0.102939		0	250661	1.12947e+06	2.67171e+06	2.71088e+07	4.34571e+07	1.1128e+08	1.83839e+08	3.11203e+08	4.40874e+08	5.25307e+08	4.86468e+08	3.67684e+08	2.32229e+08	1.25874e+08	5.20898e+07	1.94073e+07	4.32645e+06	1.1472e+06	209906	1.0584e+06	70577.9	875210	0	356785	0	22328	150901	333428
MTINGPWAWSNIDTSKVNYGVTVL	236	259	3	0	889.448	7	21	12.1834	13.1214	892.845	8.51627	0.6	0					0.04197		349382	531383	2.23633e+06	9.15637e+06	2.67929e+07	6.19654e+07	1.2824e+08	2.5071e+08	4.19665e+08	5.89922e+08	6.80849e+08	6.32177e+08	4.7647e+08	2.93215e+08	1.54773e+08	7.00764e+07	2.7427e+07	1.06934e+07	4.42545e+06	1.41869e+06	707385	1.62997e+06	835354	1.07737e+06	839296	942857	152855	585887	128458
MTINGPWAWSNIDTSKVNYGVTVLPTFKGQPSKPFVGVL	236	274	4	0	1063.06	9	33	12.1521	12.8786	1066.33	10.4182	1	0	0.329813	1.61292		1	0.518551		380824	412739	660455	408041	855369	1.19895e+06	5.0969e+06	9.34544e+06	2.34949e+07	4.59364e+07	8.26933e+07	1.09814e+08	1.36736e+08	1.48502e+08	1.41575e+08	1.14059e+08	7.60345e+07	4.52291e+07	2.56376e+07	9.63208e+06	3.2713e+06	556870	629846	251100	490347	316117	302732	51158.3	171136	132247
TINGPWAWSN	237	246	2	0	573.272	5	7	10.2371	10.9736	574.937	2.63325	1	0	0.567816	1.64781		1	0.473559		2.8909e+07	1.47483e+08	2.62065e+08	2.24551e+08	1.02419e+08	3.01701e+07	2.9909e+06	130937	65243.6	0	5.7459e+07	39951.8	3.89838e+07
TINGPWAWSNI	237	247	2	0	629.814	5	8	11.6968	12.5778	631.514	2.63039	0.6	0					0.171031		189312	1.42239e+07	5.45911e+07	9.17724e+07	8.05118e+07	3.74222e+07	8.21761e+06	901655	322388	246280	378169	274519	290367	154241
TINGPWAWSNIDT	237	249	2	0	737.852	5	10	10.8011	11.7596	740.235	3.88215	1	0	0.61519	2.42372		1	0.346413		5.33216e+06	5.44503e+07	2.22221e+08	5.92187e+08	9.95684e+08	1.07204e+09	7.37738e+08	3.67166e+08	1.21549e+08	3.03667e+07	5.6117e+06	1.22028e+06	286351	1.78348e+06	50155.6	1.552e+06
TINGPWAWSNIDTSKVNY	237	254	2	0	1033.5	6	15	10.5654	11.634	1037.68	7.12263	1	0	0.956123	2.80827	0	1	0.155265		2.82884e+07	1.12142e+06	2.7811e+07	4.10114e+07	1.30383e+08	3.01139e+08	6.18558e+08	9.39738e+08	1.17132e+09	1.06544e+09	7.41553e+08	4.23384e+08	1.90613e+08	6.50497e+07	1.91524e+07	2.11812e+06	1.82663e+07	156782	4.70097e+07	203847	3.81154e+07	193289
TINGPWAWSNIDTSKVNY	237	254	3	0	689.337	6	15	10.9109	11.2733	691.609	5.57346	0.4	1					0.346237		2.70145e+07	788.257	930602	1.49075e+07	3.37032e+06	1.27637e+07	2.87419e+07	3.72491e+07	4.15185e+07	3.77373e+07	2.43125e+07	1.26442e+07	3.14722e+06	1.02234e+06	0	0	64212.9	32651.5	0	0	46058.9	59429
TINGPWAWSNIDTSKVNYGVTVL	237	259	2	0	1268.15	7	20	11.7126	12.8151	1273.11	8.39067	0.6	0					0.219937		0	5.78899e+07	6.73586e+06	1.03046e+08	8.00128e+07	2.38427e+08	3.79114e+08	7.4833e+08	1.17895e+09	1.60603e+09	1.86413e+09	1.70043e+09	1.20558e+09	7.48664e+08	3.55223e+08	1.58485e+08	5.86242e+07	2.72743e+07	1.323e+07	9.14726e+06	4.72155e+06	1.13969e+06	89123.5	297715	0	95737.3	0	0
TINGPWAWSNIDTSKVNYGVTVLPTFKGQPSKPFVGVL	237	274	3	0	1373.4	9	32	11.8699	12.4831	1377.7	10.3887	1	0	0.365004	1.21672	1	1	0.118758		0	228054	0	190520	1.02469e+06	2.53638e+06	9.50249e+06	2.65556e+07	5.46943e+07	9.74006e+07	1.72209e+08	2.29217e+08	2.93531e+08	3.1336e+08	2.65117e+08	2.13242e+08	1.37767e+08	8.43561e+07	3.82471e+07	1.52569e+07	3.87047e+06	739467	448983	790419	774000	470499	106538	104956	462663	389921
TINGPWAWSNIDTSKVNYGVTVLPTFKGQPSKPFVGVL	237	274	4	0	1030.3	9	32	11.8699	12.4831	1033.48	10.1884	1	0	0.340379	1.21672	1	1	0.0810984		11862	3.01754e+07	515470	2.65769e+06	4.055e+06	4.88157e+07	2.34681e+07	4.91044e+07	9.74439e+07	1.82852e+08	2.9222e+08	4.20949e+08	5.23048e+08	5.4354e+08	4.72337e+08	3.57637e+08	2.45672e+08	1.40981e+08	7.04569e+07	2.8185e+07	7.20307e+06	2.2553e+06	947238	958154	610406	998560	1.39229e+06	1.94619e+06	671355	792321
NIDTSKVNYGVTVL	246	259	2	0	761.909	5	12	8.75012	9.00083	765.076	5.44239	1	0	0.872255	-0.049739		1	0.179811		990606	1.49307e+06	742079	9.94952e+06	5.91301e+06	1.91281e+07	2.60278e+07	2.84001e+07	2.0587e+07	8.82324e+06	2.4064e+06	260407	238853	97337.3	9191.11	117751	319867	200877
IDTSKVNYGVTVL	247	259	2	0	704.888	5	11	8.5306	9.1258	707.982	5.35635	1	0	1.00374	1.154		1	0.247803		176713	1.02493e+06	1.4326e+07	6.24347e+07	1.93197e+08	3.61863e+08	4.41997e+08	3.58602e+08	1.90517e+08	7.2952e+07	2.37507e+07	8.18604e+06	2.87369e+06	4.45792e+06	3.79983e+06	6.9538e+06	4.71659e+06
IDTSKVNYGVTVLPTFKGQPSKPFVGVL	247	274	3	0	997.89	7	23	10.3774	10.7226	1000.82	6.96235	1	0	0.278677	0.2803		1	0.0605575		0	0	0	246059	4.3786e+06	2.40401e+07	5.78811e+07	9.19713e+07	1.19075e+08	1.20668e+08	9.62463e+07	6.26371e+07	3.47572e+07	1.74902e+07	0	2.18357e+06	330140	0	762943	253757	105970	140501	103436	132513	37320.9	0	142217	37692.6	211549	49825.7
DTSKVNYGVTVL	248	259	2	0	648.346	5	10	8.20068	8.73445	650.887	4.32363	1	0	0.788943	0.939331		1	0.139951		628592	163287	9.17842e+06	2.16539e+07	5.8528e+07	6.93994e+07	5.81203e+07	2.92363e+07	6.56528e+06	1.80853e+06	350468	0	130123	56658.7	208416	61201
DTSKVNYGVTVLPTFKGQPSKPFVGVL	248	274	3	0	960.195	7	22	10.1592	10.2839	962.995	6.64919	1	0	0.276808	-0.490374		1	0.201629		0	98964.5	0	106357	683369	6.3732e+06	1.10724e+07	1.54276e+07	1.81195e+07	1.37731e+07	9.00399e+06	4.33015e+06	607602	0	302038	0	143921	0	0	246029	147807	1.28316e+06	201094	0	338299	0	580160	0	0	31992.2
SKVNYGVTVL	250	259	1	0	1079.61	4	8	8.04342	8.68743	1083.69	3.43599	0.6	0					0.502833		104261	3.18395e+06	2.86639e+07	6.2435e+07	7.90453e+07	6.41786e+07	3.06056e+07	6.30387e+06	247384	1309.83	46150	0	37572
SKVNYGVTVL	250	259	2	0	540.308	4	8	8.12203	8.81273	542.232	3.20761	0.6	0					0.0257854		2.47646e+06	6.86817e+07	2.98265e+08	7.05182e+08	8.40238e+08	5.11167e+08	1.87724e+08	5.00639e+07	7.30966e+06	191985	0	88712.1	26675.1
SKVNYGVTVLPTF	250	262	2	0	712.893	5	10					0
SKVNYGVTVLPTFKGQPSKPFVGVL	250	274	3	0	888.17	7	20	9.9877	10.8168	890.4	5.05383	0.6	0					0.0485168		0	1.30909e+06	1.75815e+07	1.04129e+08	3.15774e+08	6.19972e+08	8.3849e+08	7.90557e+08	5.71204e+08	3.2632e+08	1.59776e+08	6.66287e+07	2.62419e+07	8.93738e+06	2.38358e+06	1.22063e+06	990421	237400	104797	131145	173708	175386	154304	356616	81775.3	164633	1.02784e+06	183515
SKVNYGVTVLPTFKGQPSKPFVGVLSAGINAASPNKELAKE	250	290	4	0	1061.58	9	35	9.9098	9.97212	1064.69	9.86689	1	0	0.196816	-0.708071		1	0.0958496		0	0	0	0	0	0	0	330565	3.44103e+06	4.50047e+06	6.21865e+06	7.76999e+06	1.04455e+07	7.42244e+06	5.85266e+06	2.67762e+06	2.56369e+06	818731	682660	0	161274	0	0	0	0	416803	0	0	0	0
KVNYGVTVL	251	259	2	0	496.792	4	7	8.23208	8.70312	498.543	2.90519	1	0	0.720712	0.72012		1	0.0996652		0	2.64286e+06	1.97582e+07	4.29313e+07	4.20477e+07	1.80286e+07	2.61698e+06	229585	10853.4	104792	7178.47	0
KVNYGVTVLPTFKGQPSKPFVGVL	251	274	3	0	859.16	7	19	10.1748	10.4243	861.202	4.53607	1	0	0.0269125	-0.054107		1	0.195387		756405	800717	217398	1.07451e+07	8.76528e+06	2.3625e+07	2.94762e+07	2.17019e+07	1.61679e+07	5.32119e+06	1.43248e+06	395101	0	276164	0	0	0	0	387182	301319	0	0	0	98395	192558	0	91910.7
GVTVLPTF	255	262	1	0	833.477	4	5	9.50103	9.62727	835.097	1.10824	0.4	0					0.215396		347418	1.40711e+07	1.54576e+07	1.06266e+06	186698	148970	124863	0	0	39312.9
GVTVLPTFKGQPSKPFVGVL	255	274	2	0	1036.1	6	15	10.0189	10.6125	1038.37	3.25173	1	0	-0.0595095	1.14841	1	1	0.312933		830422	4.71301e+07	2.49402e+08	5.17e+08	6.30383e+08	5.08143e+08	3.03979e+08	1.33224e+08	4.98526e+07	1.59856e+07	3.03405e+06	1.09255e+06	525487	246712	2.87261e+07	48995.7	2.59062e+07	13993.6	868550	96281	0	372017
GVTVLPTFKGQPSKPFVGVL	255	274	3	0	691.07	6	15	9.9877	10.8324	692.525	3.0891	1	0	-0.102179	2.02601	1	1	0.0313114		4.41118e+06	1.36774e+08	7.18429e+08	1.49375e+09	1.82057e+09	1.40005e+09	8.42063e+08	3.86969e+08	1.65692e+08	7.07967e+07	2.96748e+07	1.59881e+07	8.86592e+06	4.72297e+06	1.39213e+06	658436	71720.9	1.03517e+06	189115	32395.1	8.41003e+06	170411
GVTVLPTFKGQPSKPFVGVLSAGINAASPNKELAKE	255	290	3	0	1218.01	8	30	9.87758	10.0501	1221.28	7.62971	1	0	0.0882423	-0.322996	1	1	0.218421		41051.2	0	167636	0	170328	1.5893e+06	4.02056e+06	1.3985e+07	2.18925e+07	2.53408e+07	2.4211e+07	1.73618e+07	1.02965e+07	3.72814e+06	551853	434186	233892	0	0	0	155424	0	0	0	0	329481	139285	0	273999	163473
GVTVLPTFKGQPSKPFVGVLSAGINAASPNKELAKE	255	290	4	0	913.758	8	30	9.9098	10.1748	916.508	8.8106	1	0	0.24316	0.000288121	1	1	0.321421		271797	117715	0	401642	433280	4.83599e+06	1.84515e+07	3.58311e+07	5.68813e+07	6.48945e+07	6.00273e+07	4.41691e+07	2.74387e+07	1.58311e+07	6.03572e+06	2.0707e+06	314860	221007	342340	603377	411248	0	0	101654	440018	106536	0	107753	226652	0
VTVLPTFKGQPSKPFVGVL	256	274	3	0	672.063	6	14					-1
TVLPTFKGQPSKPFVGVL	257	274	3	0	639.04	6	13	10.0501	10.0657	640.088	1.95774	0.4	0					0.4082		0	1.35078e+06	1.37975e+06	852293	479243	153544	0	0	0	0	105991	0	0	0	0	162454	0	0	79795.8	0
PTFKGQPSKPFVG	260	272	2	0	695.38	5	9	6.56103	7.25597	698.575	5.53716	0.6	0					0.655878		1.68385e+07	7.62464e+07	7.14498e+07	3.7847e+07	1.31928e+07	2.39474e+06	2.06627e+06	1.79926e+07	5.02163e+07	7.99627e+07	7.48482e+07	4.85965e+07	2.18474e+07	8.02468e+06	1.33143e+06
PTFKGQPSKPFVGVL	260	274	1	0	1601.9	5	11	9.0165	9.34407	1604.41	1.51435	1	0	-0.370874	0.2188	1	0	0.231528		283851	2.15987e+07	5.4106e+07	4.84744e+07	1.95871e+07	2.30454e+06	0	0	0	0	0	0	0	0	0	0	0
PTFKGQPSKPFVGVL	260	274	2	0	801.456	5	11	9.00083	9.67445	802.895	1.88852	1	0	-0.237001	1.42801	1	0	0.0169862		4.74582e+08	2.99677e+09	6.39918e+09	6.03337e+09	3.52392e+09	1.54135e+09	6.03453e+08	2.38159e+08	1.26177e+08	6.91535e+07	3.79406e+07	1.67808e+07	4.72995e+06	654100	857225	125399	418531
PTFKGQPSKPFVGVL	260	274	3	0	534.64	5	11	8.96952	9.67445	535.597	1.88141	1	0	-0.239542	1.53744	1	0	0.0124334		5.11505e+08	3.29881e+09	7.10353e+09	6.75422e+09	3.93139e+09	1.67628e+09	6.54907e+08	2.50983e+08	1.26113e+08	7.07508e+07	4.31168e+07	2.03457e+07	3.45695e+06	571081	168593	0	0
PTFKGQPSKPFVGVLSA	260	276	2	0	880.491	6	13	8.76577	8.95383	882.074	2.08807	1	0	-0.280539	-0.268659	1	-1	0.335688		0	4.44967e+06	1.516e+07	1.48846e+07	7.50449e+06	1.53709e+06	307608	146698	90663.7	479460	238744	86751.1	216748	391640	129119	0	204945	0	229611	0
PTFKGQPSKPFVGVLSA	260	276	3	0	587.33	6	13					-1
PTFKGQPSKPFVGVLSAGIN	260	279	3	0	682.046	6	16	8.96952	9.62727	682.963	1.51007	1	0	-0.541242	1.37257		-1	0.33443		8.17516e+06	1.00611e+08	2.46811e+08	2.18202e+08	7.03338e+07	1.4718e+07	3.19868e+06	605274	462002	261041	194395	30122.2	150138	256268	74612.5	2276.31	2.06146e+06	70928.9	121226	8.16644e+06	184246	15081	619492
PTFKGQPSKPFVGVLSAGINAASPNKELAKE	260	290	3	0	1061.58	8	26	9.0165	9.6115	1064.58	7.09778	1	0	0.161712	1.1533	1	-2	0.504348		0	170068	310683	9.07663e+06	5.30715e+07	1.65269e+08	3.34722e+08	4.74802e+08	5.20395e+08	4.36561e+08	2.82432e+08	1.64209e+08	8.30299e+07	3.78404e+07	1.53981e+07	1.03055e+07	2.06196e+06	398960	941472	498651	0	1.59752e+06	4.67125e+06	1.86967e+07	3.99925e+07	1.88295e+07	1.62364e+07	1.55769e+07	1.11357e+07	5.08899e+06
PTFKGQPSKPFVGVLSAGINAASPNKELAKE	260	290	4	0	796.436	8	26					-1
PTFKGQPSKPFVGVLSAGINAASPNKELAKEFLEN	260	294	3	0	1229.32	8	30	10.7539	11.0523	1232.1	6.09969	1	0	-0.112478	0.116708	1	-1	0.152466		0	0	0	0	1.7193e+06	8.92412e+06	2.34978e+07	3.62152e+07	3.95259e+07	3.63231e+07	2.47536e+07	1.17037e+07	3.58249e+06	468345	125585	0	0	0	0	371099	0	0	0	0	133654	470770	279086	337663	284309	0
PTFKGQPSKPFVGVLSAGINAASPNKELAKEFLEN	260	294	4	0	922.245	8	30	10.5654	11.1946	924.349	6.19786	1	0	-0.0995992	1.27298	1	-1	0.137032		0	1.87529e+06	0	650145	9.06133e+06	2.87693e+07	6.58566e+07	1.038e+08	1.15887e+08	9.63474e+07	7.37204e+07	4.67669e+07	2.37037e+07	5.72224e+06	2.45331e+06	1.77859e+06	1.3878e+06	514941	0	196915	71783.4	710482	55883	104196	0	60995.1	0	0	60655.6	459864
PTFKGQPSKPFVGVLSAGINAASPNKELAKEFLENYL	260	296	3	0	1321.37	9	32	12.2148	12.6095	1324.19	6.04089	0.6	0					0.160398		0	0	7128.71	162692	980078	4.5242e+06	1.60605e+07	2.66359e+07	2.86438e+07	2.73156e+07	2.33803e+07	1.03088e+07	3.42865e+06	628557	88259.6	0	0	0	0	0	88625.6	0	0	0	218808	0	0	0	0	0
PTFKGQPSKPFVGVLSAGINAASPNKELAKEFLENYL	260	296	5	0	793.227	9	32	12.3252	12.5146	795.528	9.09862	0.6	0					0.288573		9185.87	186970	106805	149293	1.42185e+06	4.34753e+06	8.68873e+06	1.23645e+07	1.57208e+07	1.48107e+07	1.03237e+07	4.16707e+06	3.75682e+06	2.26342e+06	788503	363545	218668	122688	188605	178432	57869.3	33328.2	0	45623.8	194683	0	82100.4	271578	0	574715
KGQPSKPFVGVL	263	274	2	0	628.872	5	8	8.3888	8.85972	629.733	0.95805	0.6	0					0.025738		1.92848e+08	6.70567e+08	5.4533e+08	2.66213e+08	1.00058e+08	3.37553e+06	1.06279e+07	2.67895e+06	2.12678e+06	80918.2	10781.3	77186.9	200358	69220.7
KGQPSKPFVGVL	263	274	3	0	419.584	5	8	8.48278	8.87542	420.135	0.888732	0.6	0					0.0354714		4.45224e+07	1.39982e+08	1.07043e+08	5.17317e+07	1.57417e+07	4.72088e+06	232053	32884.9	334734	0	5284.17	0	37580.2	0
VLSAGINAASPNKELAKE	273	290	3	0	604.667	6	15	6.27805	6.70288	606.509	4.47505	1	0	0.261461	0.558682		1	0.312551		0	0	3.72426e+06	9.67809e+06	2.62492e+07	3.71771e+07	2.88791e+07	1.50267e+07	5.09929e+06	627417	137760	1.26012e+06	0	0	1.38726e+06	0	33257.4	1.77586e+06	0	0	243308	0
SAGINAASPNKE	275	286	2	0	579.791	5	9	3.06072	3.67137	582.602	4.97273	1	1	1.26186	1.20799		-6	0.631547		41365.7	2.05218e+06	1.47687e+07	3.95484e+07	5.64638e+07	5.81758e+07	4.96415e+07	4.38416e+07	3.32747e+07	1.99489e+07	9.39537e+06	3.09384e+06	392065	77261.3	0
SAGINAASPNKEL	275	287	1	0	1271.66	5	10					-1
SAGINAASPNKEL	275	287	2	0	636.333	5	10	5.77693	6.34092	638.744	4.09981	1	0	0.700854	1.04492	1	0	0.073582		94362	3.36126e+06	3.84661e+07	1.28421e+08	2.46845e+08	2.78676e+08	1.90886e+08	8.02183e+07	2.00125e+07	2.25629e+06	192051	480743	820133	211159	491460	171428
SAGINAASPNKELAKE	275	290	2	0	800.42	5	13	5.03352	5.6974	803.004	4.25572	1	0	0.375698	1.394	1	0	0.0612693		1.10144e+07	1.14305e+08	6.04993e+08	2.08944e+09	4.46517e+09	5.70572e+09	4.60437e+09	2.40722e+09	9.29875e+08	2.95144e+08	8.85071e+07	2.68645e+07	8.19154e+06	1.10914e+06	224944	0	0	10161.5	84221.8
SAGINAASPNKELAKE	275	290	3	0	533.949	5	13	5.06545	5.6498	535.669	4.24864	1	0	0.373556	1.11609	1	0	0.0416583		3.59209e+06	5.30672e+07	3.02926e+08	1.00999e+09	2.08933e+09	2.7153e+09	2.23139e+09	1.15049e+09	4.23798e+08	1.38033e+08	3.80753e+07	1.14436e+07	3.21141e+06	1.00006e+06	231778	65217.4	46606.7	17672.7	24420.9
SAGINAASPNKELAKEF	275	291	3	0	582.972	6	14	7.91747	8.29482	584.751	4.31421	0.6	0					0.120578		0	101982	724309	7.49224e+06	2.3621e+07	2.28004e+07	1.94924e+07	1.27477e+07	2.87138e+06	386441	187377	5386.06	37596.9	178288	0	0	265870	0	124942	538479	0
SAGINAASPNKELAKEFL	275	292	2	0	930.497	6	15	9.266	9.34407	933.567	5.04638	1	0	0.411364	-0.653035		-2	0.573555		0	1606.84	622646	1.92202e+06	5.7926e+06	7.55524e+06	6.58579e+06	2.83776e+06	2.11541e+06	0	0	0	94903.9	0	0	114271	153550	474872	390399	146553	501430	115985
SAGINAASPNKELAKEFLEN	275	294	2	0	1052.04	6	17	8.78142	9.15693	1054.83	4.36007	0.6	0					0.0965422		446119	2.96709e+06	2.51191e+07	1.00413e+08	2.36856e+08	3.36334e+08	3.19149e+08	2.12462e+08	9.95608e+07	3.94351e+07	1.03059e+07	1.26901e+06	0	1.66965e+06	487679	1.27015e+06	22053	869129	0	0	0	0	0	338067
SAGINAASPNKELAKEFLEN	275	294	3	0	701.695	6	17	8.85972	9.37538	703.806	5.10622	0.6	0					0.251894		632111	5.70347e+06	5.27756e+07	2.08034e+08	4.72932e+08	6.58022e+08	6.06881e+08	3.84736e+08	1.84553e+08	7.63293e+07	2.52217e+07	2.66567e+06	4.09183e+06	3.22762e+06	1.09755e+07	1.18351e+06	652308	7.40263e+07	65615.7	141857	7.05994e+07	54585.1	365924	1.62656e+07
SAGINAASPNKELAKEFLENYL	275	296	2	0	1190.11	6	19	11.3518	12.0736	1192.95	4.27127	0.6	0					0.134305		132711	1.26372e+07	4.09803e+07	1.62788e+08	3.61953e+08	5.03629e+08	5.09896e+08	3.53716e+08	1.77892e+08	8.09132e+07	2.56404e+07	1.17006e+07	1.70445e+06	1.04033e+06	291627	125287	101668	0	346422	235525	163627	58490.9	85847.5	395230	432536	316880
SAGINAASPNKELAKEFLENYL	275	296	3	0	793.745	6	19	11.3674	11.6654	795.654	4.32207	0.6	0					0.0367479		84217.9	5.50775e+06	4.76648e+07	1.60559e+08	3.63157e+08	5.32297e+08	5.13776e+08	3.54728e+08	1.97586e+08	8.63081e+07	3.34911e+07	1.25077e+07	3.72104e+06	1.18834e+06	676319	203805	141527	0	57833	416833	0	41484.3	363740	478237	345394	241101
GINAASPNKELAKE	277	290	2	0	721.386	5	11	4.90215	5.11323	723.818	4.03832	1	0	0.532167	-0.188231		1	0.152174		0	0	0	9.53114e+06	1.94389e+07	2.40174e+07	1.67889e+07	4.47234e+06	100015	7767.24	7245.51	4561.88	7552.58	14908.9	7911.5	5891.31	46279.9
AASPNKELAKE	280	290	2	0	579.312	5	8	3.55613	4.11668	581.533	3.77913	1	0	0.946478	1.03292	1	1	0.0516759		6.65163e+06	6.87763e+07	3.2349e+08	8.83432e+08	1.40389e+09	1.3144e+09	7.45804e+08	2.54708e+08	6.86628e+07	1.36748e+07	1.88684e+06	81100.9	0	0
AASPNKELAKE	280	290	3	0	386.544	5	8	3.55613	4.10097	387.98	3.64635	1	0	0.881154	0.978002	1	1	0.0463214		877762	1.43068e+07	6.94242e+07	1.76552e+08	2.62418e+08	2.34594e+08	1.20751e+08	4.05693e+07	6.34743e+06	1.60958e+06	49494	303191	0	0
AASPNKELAKEFLEN	280	294	2	0	830.931	5	12	8.3888	8.81273	833.263	3.69171	0.6	0					0.187302		157223	1.66476e+07	5.75205e+07	1.56794e+08	2.4207e+08	2.43421e+08	1.50817e+08	7.19247e+07	2.27941e+07	1.20733e+07	330090	2.83902e+06	187538	202857	89158.6	419413	182976	680039
AASPNKELAKEFLENYL	280	296	3	0	646.339	6	14	11.1157	11.7283	648.216	4.46996	1	0	0.343898	1.21468		1	0.7462		225750	3.57245e+06	3.05379e+07	8.56589e+07	1.32108e+08	1.26342e+08	8.29953e+07	3.88972e+07	1.34067e+07	1.73707e+06	313685	26135.7	405238	57952.3	0	1.86408e+06	8.77271e+06	1.62333e+07	1.16368e+07	4.90188e+06	508401
LAKEFLENYL	287	296	2	0	620.335	5	8	10.8168	11.4145	620.722	0.0113909	1	0	-0.907081	1.16285		1	0.351528		3.1569e+07	2.39278e+07	7.46487e+06	719968	193966	89050.2	44118.1	52377.1	138959	188708	70775.4	66685	180894	48972
FLENYL	291	296	1	0	798.403	4	4	9.97212	10.9109	798.922	0.0212935	1	0	-0.891734	2.35454	1	1	0.0986889		7.77457e+09	3.73863e+09	1.04818e+09	2.00001e+08	0	0	2.50473e+07	4.15623e+06	0
FLENYL	291	296	2	0	399.705	4	4	10.0969	10.5654	399.914	-0.0809587	1	0	-0.992341	0.711326	1	1	0.185089		9.36326e+07	3.94906e+07	7.49904e+06	1.09467e+06	0	110954	0	85806.6	0
YLLTDEGL	295	302	1	0	923.472	4	6	9.57997	10.3462	925.247	1.22491	1	0	-0.109216	1.7517		1	0.149865		2.64832e+08	8.96817e+08	9.29793e+08	4.22086e+08	1.23262e+08	2.43887e+07	6.24662e+06	2.08434e+06	647622	1.34313e+06	2.03264e+06
YLLTDEGLEAVNKDKPLGA	295	313	2	0	1023.54	6	16	9.07902	9.8308	1025.74	3.18612	0.6	0					0.548065		2.28918e+07	9.64998e+07	3.62636e+08	5.89796e+08	5.81294e+08	4.46139e+08	2.3784e+08	1.2409e+08	5.91207e+07	4.89027e+07	4.58425e+07	3.95131e+07	2.57198e+07	1.27065e+07	4.2039e+06	573747	118890	248841	35561.7	331375	344101	287354	58365.8
YLLTDEGLEAVNKDKPLGA	295	313	3	0	682.697	6	16	9.04778	9.75275	684.274	3.52282	0.6	0					0.443881		1.67548e+06	1.6512e+08	5.92504e+08	1.0182e+09	1.06128e+09	8.00662e+08	4.63315e+08	2.30997e+08	1.26729e+08	1.07263e+08	1.21103e+08	1.06338e+08	7.33449e+07	4.04125e+07	1.78551e+07	6.28149e+06	2.83246e+06	1.87712e+06	39748.5	357380	1.58946e+06	178645	126252
LTDEGL	297	302	1	0	647.325	4	4	6.35665	7.09788	648.879	1.18878	1	0	0.256968	1.66429		1	0.0312723		5.23163e+08	1.64969e+09	1.60711e+09	5.01366e+08	9.76359e+07	6.38883e+06	399203	95140.1	140043
LTDEGLE	297	303	1	0	776.367	4	5	5.72917	6.29373	777.953	1.14921	1	0	-0.00810854	1.04696		1	0.60232		3.15807e+07	1.066e+08	9.334e+07	3.32543e+07	5.50184e+06	60576.7	557638	596848	0	821486
LTDEGLEA	297	304	1	0	847.404	4	6	6.02767	6.48242	849.076	1.19451	1	0	-0.12916	0.663221		1	0.154695		3.96459e+07	1.28338e+08	1.23203e+08	5.29206e+07	1.4618e+07	1.51794e+06	0	0	0	0	51288
LTDEGLEAVNKDKPLGA	297	313	2	0	885.468	6	14	7.22453	7.88592	887.215	2.46902	1	0	-0.218601	1.38527	1	0	0.0483149		2.38556e+08	1.16815e+09	2.42224e+09	3.15907e+09	2.71629e+09	1.69181e+09	8.42765e+08	3.66793e+08	1.51261e+08	6.18504e+07	3.0904e+07	1.48792e+07	6.67795e+06	2.58576e+06	616752	498563	570138	182630	58959.4	117435	139032
LTDEGLEAVNKDKPLGA	297	313	3	0	590.647	6	14	7.22453	7.85435	591.816	2.48034	1	0	-0.215419	1.27496	1	0	0.043974		2.245e+08	1.08336e+09	2.43789e+09	3.05924e+09	2.58704e+09	1.62203e+09	8.02573e+08	3.31981e+08	1.33259e+08	5.34293e+07	2.63521e+07	1.47491e+07	7.15204e+06	2.36709e+06	962122	31219.7	0	2.22796e+07	0	174657	7.3217e+06
LTDEGLEAVNKDKPLGAVA	297	315	2	0	970.52	6	16	7.75957	8.44625	971.736	1.30215	0.4	0					0.992065		2.71021e+07	1.80586e+06	1.34574e+07	1.10824e+07	1.14127e+07	5.89717e+06	2.61995e+06	438820	176535	0	46225.7	0	77277.4	74975.6	274688	379.583	216202	45665.5	51397.5	36347.6	195673	205473	231281
LTDEGLEAVNKDKPLGAVAL	297	316	2	0	1027.06	6	17	9.03215	9.09462	1028.91	2.49919	0.6	0					0.365728		659318	1.45851e+06	3.652e+06	4.97022e+06	5.68524e+06	4.50839e+06	1.37769e+06	250710	156216	0	0	0	0	0	314602	0	0	0	0	19472.4	0	0	0	0
LTDEGLEAVNKDKPLGAVALKSYEEE	297	322	3	0	940.15	7	23	8.73445	9.18808	944.609	11.7266	0.6	1					0.946704		4.00687e+07	6.59975e+07	7.83896e+07	1.01382e+08	1.42927e+08	2.09162e+08	2.73041e+08	3.05922e+08	2.73043e+08	2.22381e+08	2.15893e+08	1.35323e+08	1.5484e+08	2.81754e+08	3.24334e+08	4.23042e+08	5.22192e+08	4.82569e+08	4.01229e+08	4.28764e+08	1.7982e+08	9.42673e+07	1.13369e+08	1.67618e+07	1.79341e+07	4.61542e+07	2.77605e+07	2.61776e+07	2.73882e+07	2.00042e+07
TDEGLEAVNKDKPLGA	298	313	2	0	828.926	5	13	6.63977	6.93937	830.233	1.66695	1	0	-0.408031	0.121075		1	0.286005		208426	3.81996e+06	7.75175e+06	6.60171e+06	3.50475e+06	664063	0	0	44304.1	0	0	175170	0	0	0	0	42331.6	0	0
EGLEAVNKDKPLGAVALKSYEEELA	300	324	2	0	1337.2	7	22					-1
EAVNKDKPLGA	303	313	1	0	1141.62	5	8	4.17972	4.70933	1143.55	1.26693	1	0	-0.289411	0.92483	1	0	0.121696		1.71301e+07	5.50743e+07	6.17734e+07	3.62019e+07	1.42582e+07	3.0819e+06	79288.7	0	0	0	0	0	0	0
EAVNKDKPLGA	303	313	2	0	571.314	5	8	4.13245	4.8377	572.349	1.41116	1	0	-0.218457	1.53855	1	0	0.0268377		1.16673e+09	3.22597e+09	3.67312e+09	2.39001e+09	1.07882e+09	3.60538e+08	1.13016e+08	3.46414e+07	9.68978e+06	1.39709e+06	16522	0	54378.4	0
EAVNKDKPLGA	303	313	3	0	381.212	5	8	4.1482	4.8377	381.884	1.35726	1	0	-0.244976	1.48351	1	0	0.0475531		1.02492e+08	2.86085e+08	3.20586e+08	2.00797e+08	8.71114e+07	2.90156e+07	7.61048e+06	1.40794e+06	140216	41450.8	18154.8	0	26199	0
EAVNKDKPLGAVAL	303	316	2	0	712.909	5	11	7.53872	7.96472	714.15	1.64587	0.6	0					0.0540224		2.47042e+07	9.26641e+07	1.2472e+08	9.99018e+07	5.82088e+07	2.54476e+07	1.00761e+07	2.35193e+06	433559	212563	0	45780.7	0	0	0	35072.6	5615.45
EAVNKDKPLGAVALKS	303	318	2	0	820.472	5	13	5.99647	6.38813	822.041	2.18076	0.6	0					0.12644		335112	1.29749e+07	3.3872e+07	4.13304e+07	3.12811e+07	1.60493e+07	3.13672e+06	457556	70330.7	61054.7	0	49448.6	60477.2	0	0	119923	62102.1	0	0
EAVNKDKPLGAVALKS	303	318	3	0	547.317	5	13	5.99647	6.41955	548.402	2.29576	0.6	0					0.105035		260789	1.18082e+07	3.29788e+07	4.15758e+07	3.23879e+07	1.71214e+07	6.21532e+06	634940	165439	0	0	0	82185.6	114301	0	60747.2	53597.1	0	0
EAVNKDKPLGAVALKSYEEE	303	322	2	0	1095.57	6	17	8.18497	8.3157	1103.38	14.3407	0.6	0					0.645364		823516	1.77989e+06	2.1055e+06	3.26268e+06	2.21187e+06	1.78542e+06	425807	317007	229572	0	587046	1.0948e+06	251847	1.02976e+06	5.32885e+06	1.54149e+07	2.74338e+07	3.1894e+07	2.72058e+07	1.24694e+07	3.93849e+06	316163	84813.1	0
EAVNKDKPLGAVALKSYEEE	303	322	3	0	730.714	6	17	7.57025	8.2164	732.708	4.69839	0.6	0					0.455932		2.67852e+06	5.37155e+06	2.56938e+07	6.90913e+07	1.3845e+08	2.01554e+08	2.13937e+08	1.78935e+08	1.14706e+08	5.9344e+07	2.2511e+07	8.70475e+06	3.59666e+06	1.07678e+06	833889	168313	97226.3	209902	53750.5	95271.2	177873	78259.3	334418	835372
EAVNKDKPLGAVALKSYEEEL	303	323	3	0	768.409	6	18	9.04778	9.62727	770.657	5.38865	1	0	0.265526	1.09908		0	0.161363		1.0988e+07	745955	4.01047e+06	1.96385e+07	5.04759e+07	9.09445e+07	1.27355e+08	1.3251e+08	1.03036e+08	6.36344e+07	3.29018e+07	1.19798e+07	3.07592e+06	582116	75292.5	393811	496584	286810	716734	233750	385028	515481	155608	79421.5	1.19744e+06
EAVNKDKPLGAVALKSYEEELAKDPRIAATME	303	334	3	0	1162.94	8	28	9.50103	9.54838	1166.47	8.45534	1	1	0.275786	-0.760369	1	-1	0.157485		0	494330	0	0	2.19947e+06	0	290298	3.52466e+06	1.92508e+06	4.24343e+06	6.38539e+06	5.83095e+06	5.84012e+06	5.01762e+06	2.54394e+06	1.80909e+06	262966	0	4185.45	0	0	288818	0	0	0	0	0	0	0	0
EAVNKDKPLGAVALKSYEEELAKDPRIAATME	303	334	4	0	872.459	8	28	9.5326	9.75275	875.327	9.35512	1	0	0.402258	-0.156549	1	0	0.129282		402723	0	0	130018	97113.6	407179	2.17274e+06	6.70031e+06	1.34511e+07	2.19922e+07	3.15345e+07	3.60709e+07	3.12133e+07	2.40136e+07	1.83012e+07	1.1691e+07	4.02478e+06	1.80367e+06	1.32578e+06	183629	376004	61686.5	72982.4	178213	54829	150219	107627	80077.3	222219	109503
AVNKDKPLGA	304	313	2	0	506.793	4	7	3.8803	4.62775	507.751	1.32997	1	0	-0.16493	1.68601	1	1	0.0436144		8.83979e+07	2.54098e+08	2.59294e+08	1.53723e+08	6.58823e+07	1.78816e+07	3.30803e+06	187320	52016.1	15905.9	0	0
AVNKDKPLGA	304	313	3	0	338.198	4	7	3.8962	4.51377	338.89	1.4899	1	0	-0.075013	1.23216	1	1	0.305555		6.91856e+06	2.35053e+07	2.43501e+07	1.41732e+07	4.40848e+06	227751	65293.1	0	0	2.61374e+06	0	28355.3
AVNKDKPLGAVALKSYEEE	304	322	2	0	1031.05	6	16	7.5072	7.6176	1033.94	4.56933	1	0	0.211268	-0.540052	1	0	0.450109		142702	0	0	399856	1.48427e+06	2.2813e+06	2.62219e+06	1.75278e+06	478972	0	0	0	0	0	0	0	0	0	127163	0	57870.1	0	0
AVNKDKPLGAVALKSYEEE	304	322	3	0	687.7	6	16	7.60178	7.6807	689.536	4.29322	1	0	0.14335	-0.650065	1	0	0.10886		209344	441201	351761	969971	2.56982e+06	4.1745e+06	4.05737e+06	3.104e+06	1.60501e+06	448080	38909.6	0	0	0	0	0	0	0	0	0	0	0	0
VNKDKPLGA	305	313	1	0	941.541	4	6	3.75208	4.02242	943.246	1.15904	0.4	0					0.420302		655646	5.67722e+06	5.9248e+06	2.36724e+06	91478.5	0	0	0	0	0	0
VNKDKPLGA	305	313	2	0	471.274	4	6	3.47305	4.36948	472.269	1.44363	0.6	0					0.346857		9.64274e+07	2.58517e+08	2.717e+08	1.75253e+08	7.88374e+07	2.59795e+07	5.29286e+06	365829	110652	0	0
VNKDKPLGAVALKSYEEE	305	322	2	0	995.528	6	15	7.41295	7.49147	998.422	4.61454	1	0	0.298061	-0.651463		0	0.132716		0	0	0	549441	1.79858e+06	2.72735e+06	3.36646e+06	2.39174e+06	969650	85115.8	0	0	91749.4	0	0	0	0	0	0	0	0	0
VALKSY	314	319	2	0	340.703	4	4	5.2234	5.8244	341.711	1.60531	0.4	0					0.557527		593711	1.24737e+07	1.64118e+07	3.2388e+06	38986.7	312438	0	1.92313e+06	25696.8
VALKSYE	314	320	1	0	809.44	4	5	5.58638	6.0433	811.95	2.02689	0.4	0					0.207951		424031	2.75238e+07	8.22891e+07	7.59345e+07	2.43196e+07	3.68081e+06	0	0	0	0
VALKSYE	314	320	2	0	405.224	4	5	5.55467	6.16833	406.439	1.94764	1	0	0.620354	1.21853	1	1	0.0666951		2.48173e+07	1.8345e+08	4.10427e+08	3.74101e+08	1.22197e+08	2.69799e+07	3.85203e+06	36536.1	191273	37505.5
VALKSYEEE	314	322	1	0	1067.53	4	7	5.6974	6.27805	1071.27	3.12276	1	0	0.843038	1.10316	1	0	0.150463		4.52321e+06	4.26125e+07	1.54249e+08	3.12472e+08	3.51915e+08	2.16375e+08	7.93337e+07	1.81357e+07	2.27969e+06	754151	630206	159263
VALKSYEEE	314	322	2	0	534.266	4	7	5.68153	6.30945	536.124	3.09162	1	0	0.825532	1.26832	1	0	0.0682343		5.91676e+07	4.17259e+08	1.36748e+09	2.62152e+09	2.96773e+09	1.83814e+09	6.78316e+08	1.56345e+08	9.24235e+06	3332.39	8.18501e+06	6.40453e+06
VALKSYEEEL	314	323	1	0	1180.61	5	8	8.35747	8.79707	1185.02	3.70477	1	0	0.909895	0.610282	1	1	0.212988		0	1.19271e+06	2.00534e+07	5.63457e+07	9.29439e+07	8.84647e+07	4.95757e+07	1.10033e+07	738289	17140	134124	0	0	0
VALKSYEEEL	314	323	2	0	590.808	5	8	8.32615	8.90678	593.035	3.75153	1	0	0.932897	1.1031	1	1	0.0523003		2.21073e+07	1.5322e+08	4.85137e+08	1.18403e+09	1.82641e+09	1.74335e+09	1.07599e+09	3.84999e+08	1.18939e+08	1.93086e+07	3.31928e+06	2.02441e+06	144543	1.10912e+07
VALKSYEEELAKDPRIAA	314	331	2	0	1002.04	6	15	8.54627	8.73445	1006.32	7.36473	0.6	0					0.192008		0	0	0	0	0	961789	2.98677e+06	1.18729e+07	1.0886e+07	1.33879e+07	6.68225e+06	3.95286e+06	427165	561290	429968	92351.2	0	106779	0	0	0	0
VALKSYEEELAKDPRIAATM	314	333	3	0	745.728	7	17	9.1102	9.32843	748.6	7.22625	0.6	0					0.132591		0	643085	411205	342262	1.45983e+06	8.47517e+06	1.06237e+07	1.85086e+07	2.83475e+07	2.86283e+07	2.33551e+07	1.41347e+07	5.47934e+06	740467	175308	132011	0	274600	0	230769	518099	0	112360	272033	0
VALKSYEEELAKDPRIAATME	314	334	3	0	788.742	7	18	8.93817	9.2504	791.693	7.39335	0.6	0					0.0715528		3.97491e+06	183312	4.80198e+06	6.35416e+06	8.74941e+06	2.96162e+07	7.23147e+07	1.22247e+08	1.64488e+08	1.83816e+08	1.48425e+08	9.99004e+07	5.3398e+07	2.13259e+07	6.99911e+06	625233	444860	812080	0	84435.2	690781	0	0	5.18829e+06	6894.31	0
VALKSYEEELAKDPRIAATMENAQKGEIM	314	342	3	0	1079.22	8	26	9.86197	10.0501	1083.09	9.59216	0.6	0					0.159713		0	118411	0	0	270651	840723	209920	2.29981e+06	1.00714e+07	1.23133e+07	1.86849e+07	2.12637e+07	1.9656e+07	1.90033e+07	1.14776e+07	6.38878e+06	5.91752e+06	1.00075e+06	0	174675	143515	0	0	0	0	124463	0	0	0	123319
VALKSYEEELAKDPRIAATMENAQKGEIMPNIPQMSA	314	350	5	0	815.613	9	32	10.0969	10.2371	818.621	12.4472	1	0	0.61818	-0.435746		-2	0.15119		335721	0	0	177807	0	134767	0	0	231898	349109	1.57678e+06	4.29905e+06	6.52174e+06	1.09163e+07	1.36205e+07	1.47031e+07	1.35252e+07	1.15727e+07	8.11493e+06	2.89476e+06	460210	321728	107965	0	150620	0	103111	127296	0	0
KSYEEE	317	322	1	0	784.336	4	4	3.09412	3.63878	787.207	2.42333	1	0	1.47166	0.977419	1	1	0.329385		3.26433e+06	1.62316e+07	3.3496e+07	3.98225e+07	2.79861e+07	1.1187e+07	1.98683e+06	133074	12067.5
KSYEEE	317	322	2	0	392.672	4	4	3.09412	3.60583	394.009	2.22651	1	0	1.278	0.862281	1	1	0.0560696		9.70734e+06	4.13639e+07	8.32575e+07	9.27739e+07	5.2845e+07	1.6004e+07	2.95834e+06	195036	0
KSYEEEL	317	323	2	0	449.214	4	5	6.65553	7.27167	450.877	2.80664	0.6	0					0.389982		7.44164e+06	4.10335e+07	9.73988e+07	1.49506e+08	1.37487e+08	6.87104e+07	2.16952e+07	3.09383e+06	2.12466e+06	821032
KSYEEELAKDPRIAA	317	331	3	0	573.969	6	12					0
KSYEEELAKDPRIAATME	317	334	3	0	694.345	6	15	7.80697	7.9962	697.879	9.32103	0.6	1					0.769374		4665.24	0	3647.08	270905	1.49848e+06	5.12467e+06	1.03727e+07	1.18382e+07	1.10914e+07	8.91563e+06	4.20464e+06	2.19001e+06	744568	998388	1.87841e+06	594052	4.48835e+06	4.78835e+06	3.06878e+06	5.84382e+06	3.43811e+06	0
KSYEEELAKDPRIAATMENAQKGEIMPNIPQMSA	317	350	4	0	948.467	9	29					-1
YEEELAKDPRIAATME	319	334	2	0	933.451	6	13					0
YEEELAKDPRIAATME	319	334	3	0	622.636	6	13	7.46	7.63337	624.688	4.99756	0.6	0					0.260365		0	0	348788	1.30598e+06	4.12538e+06	5.59047e+06	5.91257e+06	3.66484e+06	1.798e+06	623205	0	72931.4	0	0	453472	48016.6	0	567608	211274	0
EELAKDPRIAATME	321	334	2	0	787.398	6	11	6.65553	6.89202	789.536	3.29961	0.6	0					0.145708		58541.5	485692	6.60224e+06	1.51858e+07	1.88625e+07	1.55806e+07	9.06117e+06	3.2976e+06	658557	122635	6684.03	86279.2	13102.2	0	0	0	0	52749.9
EELAKDPRIAATME	321	334	3	0	525.268	6	11	6.7817	6.97097	526.734	3.42233	1	0	0.311777	-0.264466	1	0	0.103955		42951.2	171838	1.96584e+06	6.43195e+06	6.8682e+06	5.61501e+06	5.66827e+06	753495	213999	69936.1	63500	0	48667.9	60510.5	0	0	0	0
EELAKDPRIAATMENAQKGEIMPNIPQMSA	321	350	3	0	1095.21	8	25	9.4067	9.6115	1100.84	14.7888	0.6	1					0.154601		0	0	0	0	0	0	457948	0	4.98299e+06	7.62922e+06	0	8.58109e+06	7.88161e+06	2.09903e+06	9.96996e+06	1.15365e+07	1.69914e+07	2.16885e+07	2.33797e+07	2.1233e+07	1.80273e+07	1.39555e+07	7.27e+06	3.34843e+06	899809	0	0	211194	127682	0
ELAKDPRIAATME	322	334	2	0	722.877	5	10	6.8132	7.0185	725.171	3.68776	0.6	0					0.332661		0	187405	1.54579e+06	4.15085e+06	5.0211e+06	3.55216e+06	1.59288e+06	631448	528193	485167	506646	116329	38482.7	27870.6	0	67661.4
LAKDPRIAA	323	331	2	0	477.79	4	6	4.62775	5.12905	479.416	2.69645	1	0	0.856024	0.825882	1	1	0.0488859		6.03197e+06	4.64266e+07	1.3525e+08	1.932e+08	1.54188e+08	7.17831e+07	2.43694e+07	6.06941e+06	512862	186165	5098.19
LAKDPRIAA	323	331	3	0	318.863	4	6	4.62775	5.06545	319.948	2.70019	1	0	0.858481	0.603643	1	1	0.0728977		437056	7.51244e+06	2.43786e+07	3.44787e+07	2.53155e+07	1.30252e+07	3.68226e+06	931160	0	1968.16	183517
LAKDPRIAAT	323	332	2	0	528.314	4	7	4.22708	4.7415	529.979	2.72003	1	0	0.616613	0.871716		1	0.0783988		347481	1.13812e+07	3.30963e+07	4.89267e+07	4.1745e+07	2.14362e+07	7.22878e+06	722165	0	8026.79	0	0
LAKDPRIAATM	323	333	2	0	593.834	5	8	6.1214	6.18398	595.91	3.38929	0.4	1					0.223993		0	2.05094e+06	7.45287e+06	8.83831e+06	7.95739e+06	4.6682e+06	815051	5.40763e+06	0	2.2078e+06	60693.5	182435	0	0
LAKDPRIAATM	323	333	3	0	396.225	5	8	6.18398	6.624	397.284	2.416	1	0	0.275878	0.611738	0	1	0.0825616		442693	1.05243e+07	3.81095e+07	4.82666e+07	3.51188e+07	1.66787e+07	5.38368e+06	177971	0	110741	0	0	16719	0
LAKDPRIAATME	323	334	2	0	658.356	5	9	5.99647	6.624	660.047	2.55145	0.6	0					0.0443563		3.86749e+07	3.69769e+08	1.01857e+09	1.37078e+09	1.1195e+09	6.12752e+08	2.68982e+08	9.66314e+07	2.0951e+07	6.70547e+06	546629	92817.3	225970	0	701885
LAKDPRIAATME	323	334	3	0	439.239	5	9	6.01207	6.624	440.344	2.48198	1	0	0.17267	1.21247	1	-1	0.0444241		5.19951e+06	7.63168e+07	2.12255e+08	2.77064e+08	2.1676e+08	1.2143e+08	4.93922e+07	1.27295e+07	1.14352e+06	101111	0	0	949111	6491.63	0
LAKDPRIAATMENAQKGEIM	323	342	2	0	1094.07	7	17					0
LAKDPRIAATMENAQKGEIM	323	342	3	0	729.714	7	17	8.24777	8.76577	732.049	5.60002	0.6	0					0.218881		1.08159e+06	3.73391e+06	2.84154e+07	8.80979e+07	1.69261e+08	2.42011e+08	2.44235e+08	2.2972e+08	2.00866e+08	1.47771e+08	1.12525e+08	8.54281e+07	4.68097e+07	2.5417e+07	1.28011e+07	3.28757e+06	667643	364083	175767	128184	1.38565e+06	92628.7	185879	463010	177309
LAKDPRIAATMENAQKGEIMPNIPQM	323	348	3	0	956.491	8	21	9.18808	9.65875	959.11	5.97202	1	0	0.206539	0.718839	1	-2	0.124102		694180	140394	156551	1.50347e+07	2.49743e+07	6.004e+07	1.05562e+08	1.22637e+08	1.28132e+08	1.03181e+08	7.5426e+07	4.15069e+07	2.02891e+07	7.5733e+06	2.69055e+06	607767	378280	295119	76688.6	326747	838805	328545	154169	190417	113122	0	380027	428961	195466	189356
LAKDPRIAATMENAQKGEIMPNIPQM	323	348	4	0	717.62	8	21	9.31282	9.32843	719.656	6.257	1	1	0.259949	-0.871256	1	-2	0.346645		0	0	0	138882	0	328344	926814	1.33284e+06	930090	737378	585415	296003	0	0	0	0	0	0	0	0	0	0	0	83561.9	0	0	0	0	70344.9	0
LAKDPRIAATMENAQKGEIMPNIPQMSA	323	350	2	0	1513.27	8	23	9.0165	9.37538	1518.68	8.85323	0.6	1					0.552135		32217.4	897810	3.07122e+06	8.97068e+06	9.71121e+06	1.11664e+07	1.7365e+07	2.52351e+07	3.28478e+07	4.03463e+07	4.21389e+07	4.55588e+07	4.26636e+07	4.51973e+07	4.11475e+07	2.96972e+07	1.57281e+07	1.14915e+07	1.75476e+06	1.46192e+06	0	260347	0	0	0	0	203266	0	220013	0
LAKDPRIAATMENAQKGEIMPNIPQMSA	323	350	3	0	1009.18	8	23	8.8911	9.21925	1013.03	9.57625	0.6	1					0.0968667		2.66388e+07	4.87564e+07	6.64264e+07	8.7865e+07	1.29907e+08	1.91085e+08	3.20622e+08	5.0715e+08	7.03517e+08	8.29948e+08	9.01032e+08	9.034e+08	9.07687e+08	9.05681e+08	8.84406e+08	7.46446e+08	5.64688e+08	3.87998e+08	2.39485e+08	1.29661e+08	6.51271e+07	2.55835e+07	6.6694e+06	789733	0	0	0	0	293203	301219
LAKDPRIAATMENAQKGEIMPNIPQMSA	323	350	4	0	757.137	8	23	8.8911	9.41192	760.145	10.0597	0.6	0					0.247204		327905	669386	2.21552e+06	5.03135e+06	1.85155e+07	4.41587e+07	8.37223e+07	1.34838e+08	1.87932e+08	2.30345e+08	2.42651e+08	2.43368e+08	2.52299e+08	2.63167e+08	2.48553e+08	2.05083e+08	1.50735e+08	1.0081e+08	5.55698e+07	3.09378e+07	1.08962e+07	4.98633e+06	747928	3.33615e+06	153212	3.13696e+06	83102.7	4.50161e+06	165614	1.17359e+07
LAKDPRIAATMENAQKGEIMPNIPQMSAF	323	351	3	0	1058.2	8	24	10.0501	10.9422	1061.67	8.31928	0.6	0					0.0878231		0	1.02886e+06	2.57312e+06	1.38904e+07	9.7811e+07	2.22873e+08	5.49213e+08	1.10286e+09	1.78943e+09	2.44687e+09	2.70563e+09	2.5154e+09	1.94589e+09	1.29342e+09	8.03853e+08	4.42504e+08	2.2201e+08	9.48745e+07	4.45354e+07	2.60692e+07	8.78565e+06	5.15992e+06	3.5231e+06	1.20332e+06	349540	415421	0	369830	1.57615e+06	1.45158e+06
LAKDPRIAATMENAQKGEIMPNIPQMSAF	323	351	4	0	793.904	8	24	10.0501	10.8952	796.504	8.32041	0.6	0					0.519562		119483	119768	1.00102e+06	4.13195e+06	1.55828e+07	5.66426e+07	1.51439e+08	2.86025e+08	4.49752e+08	5.99976e+08	6.36373e+08	5.8358e+08	4.50054e+08	3.01561e+08	1.76961e+08	8.53938e+07	4.17559e+07	1.42676e+07	460216	2.35268e+06	2.06306e+06	964834	1.04023e+06	182464	513376	115698	1.93856e+06	474816	843464	2.76314e+06
AKDPRIAAT	324	332	2	0	471.772	4	6					0
AKDPRIAATM	324	333	2	0	537.292	5	7	5.61808	5.9028	538.603	1.93363	0.6	0					0.23901		1.36754e+06	6.84922e+07	1.3656e+08	1.02926e+08	4.98788e+07	1.20391e+07	2.81396e+06	7.25551e+06	2.88785e+06	221439	130547	19665.3	19834.6
AKDPRIAATME	324	334	2	0	601.814	5	8	5.33315	5.98085	603.029	1.67304	1	0	-0.0896238	1.33745	1	0	0.0826906		1.24297e+08	6.23388e+08	8.69809e+08	6.68164e+08	3.47825e+08	1.35665e+08	4.33442e+07	1.30235e+07	3.78879e+06	861325	126483	314961	658610	1.89885e+06
AKDPRIAATME	324	334	3	0	401.545	5	8	5.34888	5.66568	402.334	1.60926	1	0	-0.121002	0.181178	1	0	0.0473463		7.74549e+06	4.79413e+07	7.29745e+07	5.12048e+07	2.41208e+07	9.24875e+06	2.14514e+06	177186	455497	0	0	116830	0	57865.9
AKDPRIAATMENAQKGEIM	324	342	2	0	1037.52	7	16	7.79117	8.16923	1039.77	3.15942	0.6	0					0.233114		377262	4.81144e+06	1.85264e+07	3.55362e+07	4.57424e+07	4.18828e+07	2.69091e+07	1.40309e+07	5.24775e+06	1.04136e+06	66196.3	0	176309	132521	117162	206194	296658	246789	211310	0	47119.2	47994.3	0	0
AKDPRIAATMENAQKGEIM	324	342	3	0	692.019	7	16	7.75957	8.48278	693.533	3.21024	0.6	0					0.136497		1.93848e+06	1.3516e+07	6.47782e+07	1.21379e+08	1.51835e+08	1.34596e+08	9.03503e+07	4.80962e+07	2.19736e+07	7.33291e+06	1.4321e+06	428538	201323	194892	139497	199989	580221	553281	502735	441590	441457	46033.5	314912	195729
AKDPRIAATMENAQKGEIMPNIPQM	324	348	3	0	918.796	8	20	9.0165	9.266	921.163	5.28886	0.6	0					0.094303		0	0	1.38434e+06	5.17565e+06	2.11721e+07	4.4145e+07	5.61254e+07	5.8105e+07	4.89547e+07	3.27438e+07	1.82525e+07	1.07773e+07	1.06899e+06	523296	694796	0	0	0	0	0	651213	0	463858	0	136808	135387	470891	0	128724
AKDPRIAATMENAQKGEIMPNIPQMSA	324	350	2	0	1456.72	8	22	8.84405	9.00083	1460.92	6.49609	1	0	0.249418	-0.377973	1	-6	0.410726		9936.55	177344	0	0	169371	1.57269e+06	6.51752e+06	1.02848e+07	1.22481e+07	1.15132e+07	7.1662e+06	2.66082e+06	563263	158564	0	143225	0	0	131750	0	0	118458	0	0	132823	0	211050	0	0	0
AKDPRIAATMENAQKGEIMPNIPQMSA	324	350	3	0	971.486	8	22	8.70312	9.00083	974.361	6.72874	1	0	0.291038	0.114494	1	-6	0.0454504		164676	120784	931705	1.61398e+07	5.74539e+07	1.50276e+08	2.85109e+08	4.15097e+08	4.76319e+08	4.39505e+08	3.51359e+08	2.30542e+08	1.40182e+08	7.46358e+07	3.76981e+07	1.97518e+07	1.15175e+07	7.66094e+06	2.62603e+06	1.59969e+06	746807	244485	0	0	0	0	108029	202025	10150.3	102382
AKDPRIAATMENAQKGEIMPNIPQMSA	324	350	4	0	728.866	8	22	8.76577	9.1258	731.119	7.11336	0.6	0					0.176894		0	30304.7	136727	2.41851e+06	6.38256e+06	2.6108e+07	4.548e+07	6.03507e+07	7.28258e+07	6.54507e+07	5.2634e+07	3.24821e+07	2.03223e+07	1.16454e+07	6.50185e+06	3.82375e+06	4.255e+06	2.52517e+06	8.71735e+06	384451	118728	2.42861e+06	215929	0	117334	0	290068	0	292083	411776
AKDPRIAATMENAQKGEIMPNIPQMSAF	324	351	2	0	1530.26	8	23	10.0501	10.2683	1534.96	7.39157	1	0	0.352123	-0.163421	0	1	0.208037		0	0	0	0	0	0	3.77511e+06	1.61762e+07	2.58291e+07	2.7711e+07	2.38423e+07	1.88026e+07	8.99971e+06	4.07664e+06	190113	463993	0	0	0	0	0	258389	0	0	0	0	0	228863	0	0
AKDPRIAATMENAQKGEIMPNIPQMSAF	324	351	3	0	1020.51	8	23	9.92535	10.8795	1023.68	7.51704	0.6	0					0.605735		167766	9.10595e+06	2.86248e+06	3.36654e+07	1.10872e+08	3.10824e+08	8.31319e+08	1.13787e+09	1.58282e+09	1.91993e+09	1.6398e+09	1.25186e+09	8.36997e+08	4.96518e+08	2.57255e+08	1.24786e+08	5.22134e+07	2.47131e+07	1.37948e+07	6.42632e+06	2.96012e+06	4.95331e+06	315003	0	2.07087e+06	4.80862e+06	2.04952e+06	1.49062e+07	2.39958e+07	1.67672e+07
AKDPRIAATMENAQKGEIMPNIPQMSAF	324	351	4	0	765.633	8	23	9.94093	10.5183	767.931	7.18722	0.6	0					0.493829		248333	0	79221.3	2.6205e+06	2.85243e+07	4.77381e+07	1.06749e+08	1.69875e+08	2.39902e+08	2.60142e+08	2.34211e+08	1.72869e+08	1.13122e+08	5.93656e+07	2.90894e+07	1.1636e+07	3.03495e+06	573834	630032	3.36871e+06	610744	46436.2	0	652185	242272	0	272576	174837	0	150702
TMENAQKGEIM	332	342	2	0	626.289	5	9	6.13705	6.4667	627.334	1.24445	0.4	0					0.201921		240522	7.43337e+06	1.22807e+07	6.48936e+06	1.39895e+06	157356	0	0	0	0	0	0	0	42711.6	0
TMENAQKGEIMPNIPQMSA	332	350	2	0	1045.49	7	15	8.84405	9.1258	1054.49	16.5913	0.4	1					0.616191		202063	0	2.8503e+06	188462	8.88034e+06	6.86827e+06	3.18648e+07	4.78773e+06	1.24637e+07	760912	326971	0	0	723438	3.3269e+06	1.35459e+07	4.94949e+07	1.82437e+08	2.92103e+08	2.85344e+08	1.89806e+08	9.0625e+07	3.18593e+07
TMENAQKGEIMPNIPQMSA	332	350	3	0	697.329	7	15	8.78142	9.15175	703.566	17.297	0.4	1					0.153874		0	177253	202675	263885	1.66979e+06	2.53565e+06	2.28549e+06	1.82719e+06	1.07354e+06	577346	0	0	360137	631068	1.99987e+06	1.89428e+07	1.07005e+08	3.42216e+08	5.69001e+08	5.69465e+08	3.65528e+08	1.74461e+08	7.43057e+07
TMENAQKGEIMPNIPQMSAF	332	351	2	0	1119.02	7	16	10.2994	10.6125	1122.5	5.42445	1	0	0.421608	0.168132	1	-1	0.0682282		0	0	138279	1.05773e+07	4.04474e+07	8.32257e+07	1.18693e+08	1.3039e+08	1.01691e+08	6.63528e+07	3.29443e+07	1.0111e+07	2.09617e+06	1.23482e+06	139909	590386	0	0	74377	103786	0	0	0	18204.4
TMENAQKGEIMPNIPQMSAF	332	351	3	0	746.351	7	16					-1
MENAQKGEIMPNIPQMSA	333	350	2	0	994.966	7	14	8.56193	8.73445	997.942	4.59456	1	0	0.378924	-0.322996		-2	0.290788		0	0	0	1.44456e+06	6.35681e+06	9.49548e+06	1.09398e+07	8.02073e+06	3.36696e+06	489060	0	0	0	0	0	0	74325.5	154958	0	111227	256561	0
ENAQKGEIMPNIPQMSA	334	350	2	0	929.445	6	13	8.31048	8.73445	932.423	4.74851	0.6	0					0.141303		0	109397	5.05733e+06	2.98408e+07	6.51304e+07	9.68484e+07	9.57585e+07	7.05861e+07	4.38132e+07	1.9843e+07	1.03157e+07	1.08055e+06	4.8522e+06	151247	550001	5745.33	149642	74803.7	429335	0
ENAQKGEIMPNIPQMSAF	334	351	2	0	1002.98	7	14					-1
NAQKGEIM	335	342	2	0	445.724	5	6	4.8701	5.60222	446.814	1.60703	1	0	0.14143	1.63243		0	2.64396		1.68153e+07	8.34952e+07	8.80381e+07	4.50722e+07	1.67379e+07	6.77913e+06	3.43353e+06	4.63083e+06	2.62846e+06	1.12575e+06	90925.1	390675
NAQKGEIMPNIPQMSA	335	350	2	0	864.924	6	12	7.93323	8.81273	867.966	4.94639	0.6	0					0.86165		502066	3.93384e+06	4.84793e+07	1.61691e+08	3.4481e+08	4.80858e+08	4.88216e+08	3.72495e+08	2.13958e+08	1.11382e+08	5.41592e+07	3.25972e+07	1.90198e+07	1.31872e+07	6.76539e+06	5.64078e+06	6.55154e+06	6.11326e+06	4.20016e+06
NAQKGEIMPNIPQMSA	335	350	3	0	576.952	6	12	7.79117	8.2164	580.474	9.43053	0.6	0					0.218409		31135.4	0	0	0	36798.5	117529	891706	3.04943e+06	7.91458e+06	1.26185e+07	1.6659e+07	1.63848e+07	1.39246e+07	7.89872e+06	3.02584e+06	663125	272805	0	37261.8
PNIPQMSA	343	350	1	0	857.419	4	5	6.37237	6.70288	860.712	2.73164	1	0	1.23747	0.229109	1	-1	0.294		97655.2	5.77357e+06	2.03883e+07	3.35771e+07	2.56016e+07	1.08726e+07	1.86494e+06	1.09402e+06	427138	126002
PNIPQMSA	343	350	2	0	429.213	4	5	6.40383	6.7817	430.683	2.37844	1	0	0.959451	0.394565	1	-1	0.112419		2.15825e+06	1.66299e+07	4.24444e+07	5.06936e+07	3.58436e+07	1.30049e+07	1.63154e+06	821836	38214.6	54627
PNIPQMSAF	343	351	2	0	502.747	5	6	9.2816	9.92535	504.631	3.09568	0.6	0					0.105237		1.56458e+06	2.24631e+07	7.9994e+07	1.49061e+08	1.61376e+08	1.06775e+08	4.34926e+07	1.30824e+07	1.48783e+06	76103.2	0	149113
FWYAVRT	351	357	2	0	471.745	4	5	9.0165	9.7058	472.79	1.49451	1	0	0.263687	1.48282		1	0.0286949		2.80097e+08	9.72495e+08	1.25889e+09	8.2536e+08	3.27265e+08	9.32164e+07	1.95649e+07	705585	202687	222983
FWYAVRTAV	351	359	2	0	556.798	5	7					-1
FWYAVRTAVINA	351	362	2	0	705.88	5	10	10.0657	11.0208	707.527	2.41817	0.6	0					0.239226		1.71395e+07	6.60597e+07	1.16624e+08	1.4762e+08	1.21372e+08	7.34101e+07	2.64451e+07	7.23031e+06	1.96822e+06	797553	399255	687457	891835	1.32531e+06	701972	3.03394e+06
FWYAVRTAVINAASGRQTVDE	351	371	2	0	1177.6	6	19	10.3618	10.8638	1182.8	9.0044	0.6	0					0.310955		0	76823.5	15618.4	28457.2	80912	1.28709e+06	4.34469e+06	2.04732e+07	3.72314e+07	5.11221e+07	5.62957e+07	4.83038e+07	3.64887e+07	2.06935e+07	7.6382e+06	1.28485e+06	0	141030	104328	0	571996	0	387844	272193	2.2869e+06	3.0547e+06
FWYAVRTAVINAASGRQTVDE	351	371	3	0	785.401	6	19	10.6597	11.1684	789.341	10.4236	0.6	1					0.198107		0	0	0	40183.2	216805	9.5062e+06	3.07693e+07	6.39876e+07	9.61226e+07	1.31821e+08	1.80112e+08	2.14191e+08	2.0752e+08	1.67486e+08	6.53567e+07	2.38814e+07	1.26927e+07	6.32065e+06	3.9016e+06	691269	255946	6.35154e+07	96208.4	644353	4.52711e+07	120531
FWYAVRTAVINAASGRQTVDEALKDAQTGTD	351	381	3	0	1118.9	8	29	11.2104	12.2935	1124.78	15.6903	1	0	1.21668	2.85894	0	0	0.165836		234708	326495	685650	448030	1.81645e+06	5.25077e+06	1.33617e+07	2.10255e+07	2.87048e+07	3.81847e+07	4.15976e+07	4.66657e+07	5.45722e+07	8.10169e+07	1.33449e+08	2.01008e+08	2.63886e+08	3.96715e+08	3.59897e+08	3.67151e+08	3.49685e+08	2.25282e+08	1.48944e+08	9.40718e+07	4.45402e+07	1.76665e+07	5.65239e+06	1.76042e+06	589209	648497
FWYAVRTAVINAASGRQTVDEALKDAQTGTD	351	381	4	0	839.423	8	29	11.4615	11.5556	844.048	16.5339	0.4	1					0.0422606		0	59095.4	50138.3	308763	539390	559648	1.2103e+06	1.19464e+06	4.02068e+06	2.99466e+06	3.98806e+06	4.48692e+06	1.10141e+07	8.74557e+06	1.31312e+07	2.217e+07	5.2483e+07	3.36916e+07	3.86094e+07	3.73659e+07	8.40493e+07	1.69573e+07	1.39158e+07	8.32642e+06	4.45232e+07	681087	647808	171882	7.02165e+06	0
WYAVRT	352	357	1	0	795.415	4	4	7.11377	7.66492	797.167	1.26293	1	0	0.329921	1.00007	1	1	0.110277		6.65644e+07	2.12437e+08	2.11415e+08	1.02579e+08	3.19829e+07	4.57426e+06	153268	205457	602766
WYAVRT	352	357	2	0	398.211	4	4	7.11377	7.82277	399.079	1.24613	1	0	0.313396	1.55165	1	1	0.0401211		3.49874e+08	1.11662e+09	1.05766e+09	5.06801e+08	1.55623e+08	3.57735e+07	4.01331e+06	0	318448
WYAVRTAVINA	352	362	1	0	1263.68	5	9	8.64038	8.90678	1266.51	2.05865	1	0	-0.0124507	0.00506371	1	1	0.508227		0	3.75665e+06	1.54021e+07	1.66533e+07	8.51352e+06	1.67939e+06	181364	0	143255	0	0	0	145007	0	0
WYAVRTAVINA	352	362	2	0	632.346	5	9	8.54627	9.00083	634.009	2.55783	1	0	0.205838	0.66258	1	1	0.177745		1.2418e+07	2.05997e+08	3.7629e+08	4.68368e+08	3.45611e+08	1.89714e+08	7.01381e+07	3.00461e+07	1.47062e+07	5.28547e+06	1.64929e+07	3.47945e+06	7.00896e+06	186477	455192
WYAVRTAVINAASGRQ	352	367	2	0	881.971	6	14					-1
WYAVRTAVINAASGRQTVD	352	370	2	0	1039.54	6	17					-1
WYAVRTAVINAASGRQTVD	352	370	3	0	693.364	6	17					0
WYAVRTAVINAASGRQTVDE	352	371	2	0	1104.06	6	18	8.65607	9.266	1108.85	8.28978	0.6	0					0.208593		6.39224e+06	1.95807e+06	1.4327e+07	8.41872e+06	1.76259e+07	3.39248e+07	6.22008e+07	1.16109e+08	1.81872e+08	2.35512e+08	2.46403e+08	2.16461e+08	1.49365e+08	8.63897e+07	4.08162e+07	1.54482e+07	4.33547e+06	1.40675e+06	0	0	0	86319.8	176081	0	0
WYAVRTAVINAASGRQTVDE	352	371	3	0	736.378	6	18	8.64038	9.266	739.604	8.38655	0.6	0					0.123417		188768	2.10171e+06	1.05736e+07	2.58335e+07	5.48477e+07	1.05647e+08	1.89641e+08	3.29529e+08	5.19619e+08	6.3269e+08	6.55564e+08	5.77943e+08	4.07081e+08	2.33082e+08	1.20319e+08	6.08648e+07	2.05053e+07	7.01595e+06	3.56954e+06	301879	82239.5	84244.7	502861	70449.3	260193
WYAVRTAVINAASGRQTVDEAL	352	373	2	0	1196.12	6	20	9.64302	9.7058	1201.91	10.1768	0.6	0					0.360997		0	0	0	259612	0	143944	0	0	134401	1.5326e+06	2.71905e+06	3.21052e+06	2.94048e+06	2.65138e+06	1.51651e+06	336183	0	0	0	0	0	0	96880.3	0	160944	0	0
WYAVRTAVINAASGRQTVDEAL	352	373	3	0	797.752	6	20					-1
WYAVRTAVINAASGRQTVDEALKDAQTGTD	352	381	3	0	1069.87	7	28	9.86197	10.2994	1075.81	15.9555	0.6	0					0.172691		6.87786e+06	3.83426e+06	3.67223e+06	2.65266e+06	3.40664e+06	7.20696e+06	2.17635e+07	3.43775e+07	4.22706e+07	6.33205e+07	7.68168e+07	9.43519e+07	1.38354e+08	2.17641e+08	3.6889e+08	5.86246e+08	8.18587e+08	1.01931e+09	1.06349e+09	1.00431e+09	8.46534e+08	5.90519e+08	3.78546e+08	2.74056e+08	1.09732e+08	5.26067e+07	5.06681e+07	5.26669e+06	904182	3.0236e+06
WYAVRTAVINAASGRQTVDEALKDAQTGTD	352	381	4	0	802.656	7	28	9.86197	10.2527	806.906	15.1434	0.6	0					0.255683		4.91474e+06	2.03895e+06	1.87153e+06	938174	9.84754e+07	2.99267e+06	3.43939e+06	1.21747e+07	1.36845e+07	1.40069e+07	1.77228e+07	4.41887e+07	3.78248e+07	6.60713e+07	1.14922e+08	2.23671e+08	2.44794e+08	2.95049e+08	3.00279e+08	3.22258e+08	2.27483e+08	1.60946e+08	1.00073e+08	6.52528e+07	2.6351e+07	1.27939e+07	3.66478e+06	1.44957e+06	436434	140154
WYAVRTAVINAASGRQTVDEALKDAQTGTDYDIPTTENL	352	390	3	0	1418.7	9	36	10.5654	11.1789	1426.74	21.6192	1	0	1.4508	1.21795	1	-1	0.237169		0	0	0	170385	112874	0	121678	104872	224215	339214	100249	0	1.56078e+06	959452	2.85032e+06	2.72492e+06	4.39964e+06	8.72254e+06	1.63194e+07	2.88445e+07	4.34721e+07	6.84e+07	7.9912e+07	9.80007e+07	1.04091e+08	9.13645e+07	7.67183e+07	6.29981e+07	3.73692e+07	1.94925e+07
WYAVRTAVINAASGRQTVDEALKDAQTGTDYDIPTTENL	352	390	4	0	1064.28	9	36	10.6282	10.9422	1070.13	20.9099	1	0	1.37325	0.171394	1	-1	0.13762		0	0	1376.66	707697	10006.3	2.67168e+06	134268	6.7103e+06	0	7.13388e+06	1.21632e+06	5.56104e+06	1.73468e+06	7.09401e+06	3.27913e+06	6.45331e+06	5.47473e+06	1.48781e+07	1.87095e+07	3.40008e+07	4.66658e+07	6.77484e+07	8.51371e+07	9.70532e+07	9.94069e+07	9.52514e+07	7.62744e+07	5.70593e+07	3.81927e+07	2.43676e+07
YAVRTAVINA	353	362	1	0	1077.61	4	8	6.38813	6.76595	1080.4	2.16579	1	0	0.152786	0.39439	1	0	0.431414		55780	8.41866e+06	2.07645e+07	2.20079e+07	1.25858e+07	3.62118e+06	329799	0	57145	212640	60604.8	60558.6	0
YAVRTAVINA	353	362	2	0	539.306	4	8	6.29373	6.86048	540.73	2.21577	1	0	0.177376	1.05459	1	0	0.0731096		3.40638e+07	1.31566e+08	2.49525e+08	2.64973e+08	1.71604e+08	7.75261e+07	2.82196e+07	9.33999e+06	1.63727e+06	35694.1	0	0	0
YAVRTAVINAASGRQ	353	367	3	0	526.29	5	13	6.89202	7.11377	528.541	5.84756	0.6	0					0.74529		33445.2	44169.4	86879.1	227800	1.57697e+06	4.50728e+06	5.33409e+06	6.07576e+06	4.91111e+06	2.34192e+06	527597	80546	67743.1	0	0	195978	0	0	26436
YAVRTAVINAASGRQTVD	353	370	2	0	946.503	6	16	7.09788	7.39725	951.081	8.06834	1	0	1.07194	0.12026	1	0	0.179578		38195.7	59093.1	1.49066e+06	60921.9	2.37147e+06	3.84586e+06	9.90076e+06	1.72896e+07	2.61466e+07	3.06414e+07	2.91582e+07	2.00227e+07	1.22009e+07	6.41931e+06	2.19857e+06	173514	239506	0	155622	0	71049.5	0	0
YAVRTAVINAASGRQTVD	353	370	3	0	631.338	6	16	7.0185	7.27167	634.428	8.18447	1	0	1.10051	-0.0411779	1	0	0.141251		0	0	0	183898	642576	2.9744e+06	7.0965e+06	1.20027e+07	1.80917e+07	2.30028e+07	2.13903e+07	1.45666e+07	9.03996e+06	4.4496e+06	1.19018e+06	255952	130428	30964	31647.4	42503.3	49197.9	32762.8	0
YAVRTAVINAASGRQTVDE	353	371	2	0	1011.02	6	17	7.0185	7.86487	1015.69	8.17529	0.6	0					0.312918		212558	2.46857e+06	5.0277e+06	2.15875e+07	5.13332e+07	1.01584e+08	1.89693e+08	3.16753e+08	4.49959e+08	5.54902e+08	5.16551e+08	4.24418e+08	2.75877e+08	1.43764e+08	6.75752e+07	2.65168e+07	7.91332e+06	1.51419e+06	337913	81444.2	45017.9	3.36594e+06	57447.3	2.46022e+06
YAVRTAVINAASGRQTVDE	353	371	3	0	674.352	6	17	7.03435	7.86487	677.362	7.87201	0.6	0					0.170213		1.47882e+06	4.68304e+06	1.85604e+07	5.41367e+07	1.01944e+08	1.88823e+08	3.31833e+08	5.3969e+08	7.40607e+08	8.38892e+08	7.8715e+08	5.99771e+08	3.7208e+08	1.8756e+08	7.69197e+07	2.99114e+07	1.01343e+07	2.89946e+06	561790	54493.9	70384.6	28178.6	766.763	79693.1
YAVRTAVINAASGRQTVDEA	353	372	3	0	698.031	6	18	7.53872	7.83855	701.037	7.81994	0.6	0					0.0701618		2.14601e+06	1.70562e+06	5.10212e+06	1.09726e+07	2.06958e+07	3.72878e+07	6.068e+07	9.42751e+07	1.18453e+08	1.34183e+08	1.34269e+08	1.1103e+08	7.86408e+07	3.46911e+07	1.80573e+07	5.07261e+06	175555	42816.3	1557.74	0	49258.7	0	0	0	28951
YAVRTAVINAASGRQTVDEAL	353	373	2	0	1103.08	6	19					0
YAVRTAVINAASGRQTVDEAL	353	373	3	0	735.726	6	19					-1
YAVRTAVINAASGRQTVDEALKD	353	375	3	0	816.766	6	21	8.62468	8.8911	817.558	0.967545	1	0	-0.731356	0.00512194		-11	0.196951		5.5715e+07	2.37509e+08	4.54032e+08	2.77772e+08	1.28035e+08	5.17362e+07	1.12988e+07	652974	125541	167277	201496	96226	118901	7907.48	192.89	10392.7	8564.74	118085	16832.1	12984.5	7660.66	129729	174114	101269	114872	104739	1.52652e+06	0
YAVRTAVINAASGRQTVDEALKDAQTGTD	353	381	2	0	1511.27	7	27	9.0634	9.37538	1518.79	13.32	0.6	0					0.4715		0	30722	5097.42	51602.9	24872.9	695331	3.26365e+06	8.55613e+06	9.60562e+06	1.09383e+07	1.63233e+07	2.2955e+07	2.86495e+07	3.50029e+07	3.7309e+07	4.10544e+07	3.92009e+07	4.24124e+07	3.87686e+07	3.06495e+07	1.908e+07	1.4369e+07	3.81679e+06	2.17223e+06	0	0	0	0	0	0
YAVRTAVINAASGRQTVDEALKDAQTGTD	353	381	3	0	1007.85	7	27	9.22962	9.67445	1012.55	12.3775	0.6	1					0.144899		2.11099e+06	5.12355e+06	1.08133e+08	3.33052e+07	5.18615e+07	1.51336e+08	1.00103e+08	1.16331e+08	1.6316e+08	1.46329e+08	1.8162e+08	2.55275e+08	3.01553e+08	3.5297e+08	3.8743e+08	4.02985e+08	4.15286e+08	4.20786e+08	3.92655e+08	3.33338e+08	2.31058e+08	1.51763e+08	8.7887e+07	4.53276e+07	1.73401e+07	5.36796e+06	944570	9293.91	276334	0
YAVRTAVINAASGRQTVDEALKDAQTGTD	353	381	4	0	756.136	7	27	8.90678	9.51677	760.089	14.0879	0.6	0					0.0805009		235728	0	75219	169548	493888	1.16261e+06	3.61306e+06	6.30607e+06	1.97318e+07	4.53347e+07	8.60684e+07	1.39738e+08	1.94311e+08	2.38096e+08	2.51412e+08	2.52397e+08	2.61157e+08	2.74246e+08	2.57479e+08	2.12656e+08	1.5564e+08	1.04747e+08	5.80193e+07	3.17911e+07	1.17294e+07	3.21934e+06	645840	410842	228516	918990
YAVRTAVINAASGRQTVDEALKDAQTGTDYDIPTTENL	353	390	3	0	1356.68	9	35	9.8308	10.534	1364.26	20.4042	1	0	1.3817	1.53127	1	-2	0.372954		6659.93	862414	40628	144865	11177	0	1.78996e+06	31127.3	0	3.12923e+06	0	960187	1.28282e+06	1.81965e+06	2.80464e+06	6.33611e+06	1.52186e+07	4.4615e+07	8.13765e+07	1.20908e+08	1.63849e+08	1.99159e+08	2.10654e+08	2.10961e+08	1.9661e+08	1.63122e+08	1.29397e+08	9.79397e+07	5.41169e+07	2.55434e+07
YAVRTAVINAASGRQTVDEALKDAQTGTDYDIPTTENL	353	390	4	0	1017.76	9	35					0
AVRTAVINAASGRQTVDE	354	371	3	0	619.997	6	16					-1
VRTAVINAASGRQTVDE	355	371	2	0	893.974	6	15	5.50717	5.79282	898.536	8.11843	1	0	1.2174	0.0723296		1	0.13851		34418.8	47261.5	0	0	98528.4	816518	3.05089e+06	6.81007e+06	1.03055e+07	1.22868e+07	1.02968e+07	8.25789e+06	3.74063e+06	905029	43430.1	0	0	30668.9	0	0	0	0
VRTAVINAASGRQTVDEALKDAQTGTD	355	381	3	0	929.813	7	25	8.62468	8.73445	935.635	15.8958	0.6	0					0.391244		0	0	89350.1	0	0	0	15215	108370	0	0	604264	0	898005	1.86935e+06	5.39803e+06	9.88828e+06	1.42228e+07	1.75095e+07	1.44802e+07	1.24614e+07	8.44959e+06	5.41046e+06	1.47375e+06	309545	0	0	0	0	73485	0
AVINAASGRQ	358	367	2	0	493.773	4	8	3.60583	3.94375	496.475	4.85585	0.4	0					0.125931		0	78895	412783	2.58828e+06	6.77277e+06	9.67831e+06	1.01177e+07	6.06856e+06	1.62259e+06	154647	0	0	0
AVINAASGRQTVD	358	370	2	0	651.344	5	11	4.69322	5.19207	654.963	6.50808	0.6	0					0.386484		31635.4	0	1.40408e+06	5.20545e+06	1.15382e+07	1.876e+07	2.74267e+07	3.55471e+07	3.64308e+07	2.81232e+07	1.53534e+07	5.57617e+06	788476	0	0	0	78081.4
AVINAASGRQTVDE	358	371	1	0	1430.72	5	12	4.96935	5.17635	1438.74	7.2124	1	0	1.45277	-0.2025	1	0	0.498061		61646.2	0	0	0	0	275630	1.95261e+06	3.26251e+06	4.55512e+06	3.56845e+06	1.67235e+06	330079	0	0	0	26269.3	0	0
AVINAASGRQTVDE	358	371	2	0	715.865	5	12	4.88613	5.58638	720.057	7.58186	1	0	1.57394	1.52108	1	0	0.197174		285475	3.51862e+06	1.28025e+07	3.5124e+07	9.48668e+07	2.17222e+08	4.22278e+08	6.54939e+08	7.813e+08	6.80159e+08	4.4843e+08	2.31358e+08	1.19065e+08	8.66522e+07	7.627e+07	4.78436e+07	2.19032e+07	637013
AVINAASGRQTVDEA	358	372	2	0	751.384	5	13	5.33315	5.88715	752.88	2.15055	0.4	0					0.707311		7.55164e+07	0	2.99015e+07	0	6.82219e+06	459544	2.85425e+06	5.30941e+06	8.64791e+06	9.75988e+06	8.7477e+06	4.47576e+06	1.2992e+06	24646	28230	106825	129269	22645.5	72158.6
AVINAASGRQTVDEAL	358	373	2	0	807.926	5	14	7.5072	7.98045	812.796	8.82566	1	0	1.56836	0.727866		0	0.121537		83610	397614	111598	1.33653e+06	1.02923e+06	6.13473e+06	1.23319e+07	2.86042e+07	5.0002e+07	6.78478e+07	7.56326e+07	6.14669e+07	4.30184e+07	1.80963e+07	6.87467e+06	1.48494e+06	107708	23280.8	0	113122
AVINAASGRQTVDEALKDAQTGTD	358	381	2	0	1216.11	6	22	8.57762	9.00083	1224.16	14.7407	0.6	0					0.305639		82428	0	0	0	0	1.33188e+06	2.21417e+06	7.01753e+06	9.06179e+06	1.14069e+07	1.3522e+07	2.50434e+07	4.621e+07	9.00817e+07	1.43595e+08	1.89357e+08	2.25654e+08	2.13918e+08	1.79793e+08	1.19376e+08	6.71341e+07	2.71237e+07	9.93193e+06	2.27185e+06	16134.9	7493	0	131030	292868
AVINAASGRQTVDEALKDAQTGTDYDIPTTENL	358	390	2	0	1739.35	8	30					-1
AVINAASGRQTVDEALKDAQTGTDYDIPTTENL	358	390	3	0	1159.9	8	30	9.65875	10.0345	1167.37	20.403	0.6	0					0.130984		236134	0	25231	0	0	218509	341640	0	339754	0	2.03815e+06	1.70178e+06	3.55336e+06	1.45618e+07	9.3926e+06	1.33015e+07	3.6762e+07	5.59413e+07	8.8427e+07	1.54274e+08	2.08526e+08	2.6684e+08	3.1343e+08	2.95089e+08	2.52888e+08	2.31031e+08	1.30925e+08	7.94116e+07	6.26219e+07	2.19244e+07
AVINAASGRQTVDEALKDAQTGTDYDIPTTENL	358	390	4	0	870.18	8	30	9.76838	10.0189	875.629	19.8012	0.6	0					0.147767		23161	142015	11455.4	117522	0	0	0	0	0	0	427063	0	251409	27636.1	0	290823	1.75886e+06	5.96659e+06	1.00301e+07	1.62177e+07	2.48738e+07	2.62813e+07	2.76119e+07	2.49621e+07	1.96913e+07	1.35739e+07	6.32091e+06	1.81664e+06	717444	294595
INAASGRQTVDE	360	371	2	0	630.813	5	10	3.71988	4.06952	634.602	6.88083	1	0	1.79536	0.295908		1	0.196488		82099.7	162826	16426.1	124823	701501	4.71418e+06	9.85175e+06	1.41613e+07	1.59138e+07	1.14925e+07	4.79154e+06	1.04413e+06	61485.6	0	0	0
INAASGRQTVDEALKDAQTGTD	360	381	2	0	1131.05	6	20					-1
INAASGRQTVDEALKDAQTGTD	360	381	3	0	754.372	6	20					0
INAASGRQTVDEALKDAQTGTDYDIPTTENL	360	390	3	0	1103.2	8	28	9.89318	10.1592	1107.45	10.8416	0.6	0					0.533773		0	0	0	0	0	145641	380624	2.62777e+06	1.17106e+07	2.82614e+07	3.81223e+07	4.23476e+07	3.8934e+07	3.1479e+07	1.81233e+07	1.07614e+07	3.14177e+06	1.7133e+06	769056	575112	0	280032	1.05955e+06	167874	159861	1.2458e+06	587387	0	1.72481e+06	153913
ASGRQTVDE	363	371	2	0	481.731	4	7	2.72947	3.25872	484.467	4.95252	1	0	1.87179	0.923549		0	0.0610962		162488	3.66273e+06	1.50826e+07	4.57589e+07	1.01159e+08	1.52219e+08	1.51814e+08	9.71554e+07	4.18282e+07	1.20239e+07	2.40666e+06	113805
ASGRQTVDEAL	363	373	2	0	573.791	5	9	6.29373	6.48242	577.168	6.11507	1	0	1.76139	-0.266504		0	0.144204		0	0	131391	149154	3.38086e+06	3.50962e+06	1.28681e+07	1.23985e+07	9.2887e+06	3.90312e+06	419809	34088.8	0	0	0
ASGRQTVDEALKDAQTGTD	363	381	2	0	981.972	6	17	7.36585	8.10632	988.403	11.7732	0.6	0					0.232102		146891	85443.9	255175	1.51399e+06	3.16955e+06	6.87863e+06	1.07912e+07	1.95673e+07	3.60778e+07	7.27155e+07	1.37815e+08	2.29342e+08	3.08551e+08	3.44356e+08	3.16226e+08	2.28969e+08	1.32692e+08	5.87802e+07	2.08014e+07	4.44633e+06	480671	615279	460278	342803
ASGRQTVDEALKDAQTGTD	363	381	3	0	654.984	6	17	7.36585	8.07487	659.219	11.6165	0.6	0					0.130314		0	927874	378272	915239	1.81623e+06	5.78471e+06	9.69292e+06	1.33037e+07	3.1087e+07	6.25158e+07	1.14354e+08	1.91596e+08	2.55771e+08	2.66178e+08	2.40363e+08	1.68321e+08	8.6242e+07	3.92646e+07	1.20501e+07	936929	505387	379361	566898	1.02845e+06
ASGRQTVDEALKDAQTGTDYDIPTTENL	363	390	3	0	1003.81	7	25	8.90678	9.2972	1012.75	25.1073	1	1	3.03985	0.438419		-14	0.139592		0	0	0	139354	185353	150745	134700	0	156301	145879	486700	3.59296e+06	930330	4.71883e+06	1.67568e+07	2.83117e+07	4.78347e+07	8.31143e+07	1.0774e+08	1.38631e+08	1.85034e+08	2.5163e+08	3.96587e+08	6.0967e+08	8.27019e+08	9.81546e+08	1.06383e+09	1.07636e+09	1.08966e+09	1.09409e+09
ALKDAQTGTD	372	381	1	0	1019.5	4	8	2.83083	3.35723	1025.34	5.27818	1	0	1.68394	0.91359	1	0	0.122148		219508	2.31308e+06	7.89452e+06	2.14936e+07	4.60987e+07	7.55229e+07	8.90663e+07	7.21717e+07	3.92207e+07	1.49212e+07	3.03659e+06	58942.9	0
ALKDAQTGTD	372	381	2	0	510.254	4	8	2.83083	3.39025	513.177	5.28079	1	0	1.68523	1.02896	1	0	0.0599473		1.57436e+07	5.16223e+07	1.45099e+08	3.42862e+08	7.36817e+08	1.22546e+09	1.45842e+09	1.20153e+09	6.44519e+08	2.40401e+08	6.25992e+07	1.3175e+07	2.0043e+06
ALKDAQTGTDYDIPTTENL	372	390	2	0	1033.5	6	16	7.94897	8.49925	1039.42	10.6498	1	0	1.70693	0.997046	1	-1	0.172739		345392	496753	1.24029e+06	3.51891e+06	5.99198e+06	1.30502e+07	2.4925e+07	5.13101e+07	9.14098e+07	1.74773e+08	2.7275e+08	3.78479e+08	4.12437e+08	3.65585e+08	2.58865e+08	1.45709e+08	7.6243e+07	2.47673e+07	1.66533e+07	302723	5.21128e+06	132521	1.09822e+06
ALKDAQTGTDYDIPTTENL	372	390	3	0	689.336	6	16	7.75957	8.48278	693.477	11.231	0.6	0					0.159056		556595	691130	1.12875e+06	602143	1.81635e+06	1.04159e+06	532151	379654	2.00483e+06	1.3516e+07	6.47782e+07	1.21379e+08	1.51835e+08	1.34596e+08	9.01626e+07	4.75964e+07	2.18663e+07	7.17397e+06	1.4321e+06	428538	154930	125166	79897
LKDAQTGTD	373	381	2	0	474.735	4	7	2.59423	3.2092	478.089	6.18212	0.4	1					0.420049		50211.2	781046	2.64399e+06	6.99464e+06	1.27916e+07	1.61656e+07	1.32128e+07	7.00197e+06	5.64866e+06	1.05331e+07	1.23843e+07	8.65928e+06
KDAQTGTDYDIPTTENL	374	390	2	0	941.439	6	14	7.96472	7.9962	947.719	11.4815	1	1	2.31496	-0.815813		-2	0.0824846		0	0	0	0	0	149593	0	2.75447e+06	3.36587e+06	6.20176e+06	8.89872e+06	1.27282e+07	8.52057e+06	1.28288e+07	1.27776e+07	1.13402e+07	6.41756e+06	3.2505e+06	1.24208e+06	0	53309.6
YDIPTTE	382	388	1	0	838.383	4	4	6.02767	6.60825	841.781	2.9069	1	0	1.94745	1.10292		1	0.285916		0	474946	1.35431e+07	3.01067e+07	2.71925e+07	7.46111e+06	729957	55490.9	124873
YDIPTTEN	382	389	1	0	952.426	4	5	5.58638	6.01207	956.407	3.43116	1	0	1.78807	0.561652	1	1	0.119189		0	1.63138e+06	1.72375e+07	4.24818e+07	5.63951e+07	4.04984e+07	1.41732e+07	2.00566e+06	182913	9602.84
YDIPTTEN	382	389	2	0	476.717	4	5	5.57053	6.01207	478.71	3.43597	1	0	1.79187	0.617037	1	1	0.48549		0	460378	5.63702e+06	1.53458e+07	1.84427e+07	9.09577e+06	1.95705e+06	508486	1.35223e+06	1.27775e+06
YDIPTTENL	382	390	1	0	1065.51	4	6	8.13777	8.79707	1070.36	4.23034	1	0	1.86216	1.37799	1	0	0.107721		3.07494e+06	4.59995e+07	2.11816e+08	6.42802e+08	1.23877e+09	1.54922e+09	1.05508e+09	4.33134e+08	1.26507e+08	2.88395e+07	8.2102e+06
YDIPTTENL	382	390	2	0	533.259	4	6	8.13777	8.82838	535.58	4.02013	1	0	1.72428	1.48742	1	0	0.0390665		4.47241e+07	2.72591e+08	1.02446e+09	2.54547e+09	4.50779e+09	4.92731e+09	3.17659e+09	1.26705e+09	3.49772e+08	7.39278e+07	1.0799e+07
LYFQGHM	390	396	2	0	448.21	5	5					0
YFQGHM	391	396	1	0	782.329	4	4	6.52957	7.06612	785.122	2.24647	0.6	0					0.226161		952784	1.32606e+07	3.25923e+07	4.13441e+07	2.35536e+07	5.69941e+06	245175	67954.7	81389.2
YFQGHM	391	396	2	0	391.668	4	4	6.48242	7.11377	393.045	2.20748	0.4	0					0.0654685		1.28677e+07	6.56515e+07	1.58256e+08	1.81219e+08	1.07736e+08	2.63949e+07	3.56167e+06	3.3732e+06	38032.4
YFQGHMASM	391	399	1	0	1071.44	5	7	7.57025	7.98045	1076.25	4.02768	1	0	1.35182	0.507548		1	0.305964		0	126276	1.99417e+06	8.34523e+06	1.63196e+07	1.84093e+07	1.36787e+07	4.22466e+06	471505	100538	321730	85436.5	0
YFQGHMASMTGGQQMGRGSA	391	410	2	0	1051.45	7	18	7.05023	7.58603	1057.94	11.5418	1	0	1.6109	0.946436	1	1	0.133757		0	0	333221	674575	3.7012e+06	7.3651e+06	1.24422e+07	1.99485e+07	3.1361e+07	5.48652e+07	8.82314e+07	1.35592e+08	1.82192e+08	1.99695e+08	1.92937e+08	1.50926e+08	1.05065e+08	5.77664e+07	2.81111e+07	1.09002e+07	2.38516e+06	282859	153624	386644	109531	0
YFQGHMASMTGGQQMGRGSA	391	410	3	0	701.305	7	18	7.06612	7.6176	705.599	11.4617	1	0	1.59338	1.00124	1	1	0.0715039		48468.1	999965	1.09842e+06	3.17582e+06	9.65494e+06	1.80966e+07	2.61352e+07	4.37196e+07	6.67016e+07	1.07104e+08	1.88097e+08	2.69399e+08	3.60133e+08	3.8878e+08	3.73235e+08	2.98541e+08	1.98415e+08	1.12048e+08	5.32606e+07	2.29208e+07	8.1412e+06	747389	138244	102012	785322	264184
YFQGHMASMTGGQQMGRGSAA	391	411	2	0	1086.97	7	19	7.05023	7.41295	1094.16	12.9059	1	0	1.76063	0.341626	1	1	0.591125		0	0	65059.6	0	167251	163497	1.50851e+06	3.59386e+06	4.76906e+06	6.05291e+06	1.30877e+07	2.29577e+07	3.46392e+07	5.3524e+07	6.8018e+07	6.48471e+07	5.4702e+07	3.56334e+07	2.10437e+07	1.10883e+07	1.94508e+06	2.0544e+06	0	973350	103379	252834	211606
YFQGHMASMTGGQQMGRGSAA	391	411	3	0	724.984	7	19	7.03435	7.27167	729.769	12.8951	1	0	1.7584	-0.0965631	1	1	0.101591		117392	90238.5	161281	687134	1.23007e+06	3.22665e+06	5.28984e+06	8.44304e+06	1.3107e+07	2.05184e+07	3.56918e+07	6.17449e+07	9.17234e+07	1.18447e+08	1.27373e+08	1.19197e+08	9.55703e+07	6.2307e+07	3.58709e+07	1.87662e+07	6.70851e+06	1.90986e+06	1.13103e+07	92569.2	0	3.01966e+07	52897.2
YFQGHMASMTGGQQMGRGSAAL	391	412	2	0	1143.51	7	20	8.26345	8.64038	1151.11	13.6514	1	0	1.77367	0.391304	1	1	0.187197		0	12432.3	0	6764.36	0	0	389055	289183	2.65229e+06	966076	5.99375e+06	9.4499e+06	3.0582e+07	5.12349e+07	7.19722e+07	7.77385e+07	7.28783e+07	5.4716e+07	3.47384e+07	2.03437e+07	4.90948e+06	2.15917e+06	266022	107199	0	0	337014	0
YFQGHMASMTGGQQMGRGSAAL	391	412	3	0	762.679	7	20	8.31048	8.73445	767.577	13.1611	1	0	1.67718	0.555654	1	1	0.0877204		1.42641e+06	298807	366398	607176	2.11738e+06	4.85054e+06	9.64067e+06	1.59624e+07	1.65626e+07	2.96441e+07	4.91281e+07	8.07399e+07	1.33311e+08	2.04993e+08	2.48868e+08	2.75255e+08	2.45136e+08	1.94255e+08	1.29384e+08	6.82708e+07	3.36518e+07	1.21607e+07	3.33351e+06	446066	195550	171252	576612	244544
YFQGHMASMTGGQQMGRGSAALSGGGGGGAEPGQA	391	425	2	0	1634.72	8	32	7.5545	7.6176	1646.14	20.7758	1	0	1.64251	-0.705334	0	0	0.18502		0	0	0	0	0	0	0	0	0	0	0	0	0	0	0	0	53783.2	0	148827	314147	892243	1.40735e+06	1.45305e+06	1.70444e+06	1.3748e+06	1.05424e+06	594367	186665	149833	0
YFQGHMASMTGGQQMGRGSAALSGGGGGGAEPGQA	391	425	3	0	1090.15	8	32	7.5072	8.12203	1097.56	20.1713	1	0	1.56816	1.2226	0	0	0.0921297		9932.8	78156.1	50323.6	114400	457398	390547	743951	1.91112e+06	2.90238e+06	3.70219e+06	1.15586e+07	1.12471e+07	1.22099e+07	2.05166e+07	1.90461e+07	2.36898e+07	3.79879e+07	5.60657e+07	8.58592e+07	1.25816e+08	1.66835e+08	2.0573e+08	2.2964e+08	2.45191e+08	2.20634e+08	1.76761e+08	1.36597e+08	9.06598e+07	5.54609e+07	2.95072e+07
YFQGHMASMTGGQQMGRGSAALSGGGGGGAEPGQA	391	425	4	0	817.863	8	32	7.49147	7.64913	823.446	20.2563	1	0	1.57861	-0.374887	1	0	0.122381		124411	0	48173.1	0	0	0	0	4867.9	0	0	0	0	0	0	0	250006	580957	684171	1.86208e+06	3.35856e+06	4.80123e+06	5.97682e+06	6.58245e+06	6.27807e+06	5.32525e+06	4.17168e+06	3.24755e+06	1.61338e+06	438256	0
YFQGHMASMTGGQQMGRGSAALSGGGGGGAEPGQAL	391	426	3	0	1127.84	8	33	8.27913	8.85972	1135.51	20.8536	1	0	1.57436	1.10292	1	0	0.148818		268997	649201	1.71074e+06	4.10631e+06	2.18656e+06	5.35132e+06	8.35882e+06	1.22658e+07	2.66859e+07	4.37505e+07	6.0077e+07	7.95973e+07	1.06197e+08	1.16027e+08	1.3852e+08	1.52813e+08	1.99468e+08	2.94259e+08	4.41508e+08	6.65869e+08	9.62294e+08	1.26763e+09	1.52999e+09	1.67422e+09	1.67253e+09	1.46998e+09	1.23597e+09	9.4169e+08	6.42434e+08	3.97045e+08
YFQGHMASMTGGQQMGRGSAALSGGGGGGAEPGQAL	391	426	4	0	846.134	8	33	8.31048	8.81273	851.565	19.5755	0.4	1					0.15442		858758	174996	0	357486	326834	208749	622072	505548	804002	1.76453e+06	4.282e+06	7.46137e+06	8.09013e+06	1.04629e+08	1.06424e+07	1.79109e+07	2.25819e+07	1.49937e+08	4.79148e+07	8.02847e+07	1.04546e+08	1.71134e+08	1.50107e+08	1.76612e+08	1.55e+08	1.52685e+08	1.03554e+08	8.38927e+07	4.83237e+07	3.11794e+07
YFQGHMASMTGGQQMGRGSAALSGGGGGGAEPGQALF	391	427	3	0	1176.87	9	34	9.4224	10.0813	1184.85	21.6917	1	0	1.59821	1.37653	1	0	0.126179		310023	0	0	239620	0	103653	410374	322367	2.11189e+06	6.06664e+06	8.85909e+06	1.53388e+07	1.99161e+07	2.53779e+07	2.9257e+07	3.58649e+07	4.47691e+07	5.97097e+07	8.92594e+07	1.42378e+08	2.12953e+08	2.98788e+08	3.8898e+08	4.40178e+08	4.99852e+08	4.73459e+08	4.08149e+08	3.38521e+08	2.43443e+08	1.60388e+08
YFQGHMASMTGGQQMGRGSAALSGGGGGGAEPGQALF	391	427	4	0	882.901	9	34	9.4853	9.8308	888.973	22.0232	1	1	1.6366	0.281465	1	0	0.173342		162876	1.94587e+06	0	16484.2	191094	428028	0	272902	0	120807	510636	851116	1.2128e+06	815383	2.71084e+06	3.19543e+06	4.06248e+06	8.21076e+06	1.11017e+07	1.83849e+07	2.41832e+07	3.62804e+07	4.48935e+07	5.18032e+07	5.40924e+07	4.98552e+07	4.18962e+07	3.33633e+07	2.38644e+07	1.33882e+07
YFQGHMASMTGGQQMGRGSAALSGGGGGGAEPGQALFNG	391	429	3	0	1233.89	9	36	8.93817	9.6115	1242.34	23.013	1	0	1.60318	1.42702	1	1	0.130309		0	237243	0	0	0	163281	1.38313e+06	21537.6	164664	2.16999e+06	814719	745033	2.50587e+06	2.70378e+06	3.42943e+06	9.80903e+06	8.96758e+06	1.39705e+07	2.29461e+07	3.69676e+07	6.41894e+07	1.02946e+08	1.45327e+08	1.8863e+08	2.3654e+08	2.63498e+08	2.61e+08	2.3688e+08	2.00091e+08	1.51847e+08
YFQGHMASMTGGQQMGRGSAALSGGGGGGAEPGQALFNG	391	429	4	0	925.668	9	36	8.93817	9.31282	932.029	23.0948	1	0	1.61211	0.383325	1	0	0.163725		0	14791	463858	0	0	125303	135387	0	182413	124828	128724	134718	533515	696093	1.16406e+06	1.36665e+06	1.24967e+06	2.37453e+06	4.44992e+06	5.05871e+06	1.31389e+07	2.22562e+07	3.50985e+07	4.56713e+07	5.28723e+07	6.02149e+07	5.90964e+07	5.27514e+07	4.20286e+07	3.33445e+07
HMASMTGGQQMGRGSAALSGGGGGGAEPGQAL	395	426	3	0	962.773	8	29					-1
ASMTGGQQMGRGSAALSGGGGGGAEPGQAL	397	426	2	0	1309.61	7	27	7.00263	7.17728	1319.38	17.9393	1	0	1.70223	-0.315541	1	0	0.226168		0	0	0	47423.9	0	0	0	0	0	11175.7	0	0	0	69334.8	178930	677994	1.755e+06	2.96605e+06	3.40532e+06	4.33852e+06	4.56162e+06	4.29494e+06	3.01697e+06	1.07767e+06	327566	44895.1	82700.8	0	0	76264.9
ASMTGGQQMGRGSAALSGGGGGGAEPGQAL	397	426	3	0	873.406	7	27	7.09788	7.33448	880.584	19.9322	0.4	1					0.215412		0	0	0	0	0	0	0	175152	99680.6	243.383	36086.8	58372.9	129434	440343	2.30638e+06	4.08856e+06	8.14372e+06	1.15205e+07	1.41417e+07	1.59578e+07	1.58825e+07	1.29471e+07	1.04532e+07	6.05582e+06	4.75454e+06	1.00393e+06	234764	9.33216e+06	54274	1864.34
TGGQQMGRGSAA	400	411	2	0	560.762	5	10	2.92997	3.19283	564.555	6.90849	1	0	1.80625	-0.00728293		1	0.200879		11658.2	0	60639.5	193452	66909	543490	1.67316e+06	2.7942e+06	2.77675e+06	2.13717e+06	806376	185662	20475.5	1009.56	0	0
TGGQQMGRGSAAL	400	412	2	0	617.304	5	11	5.4755	5.6498	621.514	7.66987	0.6	0					0.163252		0	5540.73	0	0	48976	372877	1.51081e+06	3.66262e+06	4.55291e+06	4.96303e+06	3.35573e+06	1.00514e+06	24730.5	62080.1	26286.2	0	29498.7
TGGQQMGRGSAALSGGGGGGAEPGQA	400	425	3	0	739.342	6	23					-1
TGGQQMGRGSAALSGGGGGGAEPGQAL	400	426	2	0	1165.05	7	24	6.48242	6.9868	1173.43	15.3839	1	0	1.61005	0.836656	1	-1	0.254118		0	55636.2	0	0	0	0	0	151525	206641	201811	1.24059e+06	2.69357e+06	6.75148e+06	1.31448e+07	1.83329e+07	2.62873e+07	3.18313e+07	3.53106e+07	3.08021e+07	2.40759e+07	1.65865e+07	8.9272e+06	2.61279e+06	386228	0	49372.9	0	0	0	0
TGGQQMGRGSAALSGGGGGGAEPGQAL	400	426	3	0	777.036	7	24	6.49815	6.70288	782.585	15.2762	0.6	0					0.111906		0	178640	0	6861.95	114064	86872.8	68344.9	5594.75	604365	674265	154463	2.55493e+06	4.96299e+06	8.29631e+06	1.20159e+07	1.66462e+07	1.9467e+07	2.01391e+07	1.71247e+07	1.3236e+07	9.87776e+06	5.54767e+06	2.78607e+06	576909	251603	231641	0	0	188619	0
TGGQQMGRGSAALSGGGGGGAEPGQALF	400	427	3	0	826.059	7	25					0
MGRGSAALSGGGGGGAEPGQAL	405	426	2	0	929.447	6	19	8.26345	8.68743	932.494	4.98345	0.6	0					0.415594		0	109397	5.39879e+06	2.88801e+07	6.35852e+07	9.43177e+07	9.39991e+07	6.91804e+07	4.31929e+07	1.92523e+07	1.00574e+07	847542	4.32781e+06	0	541288	0	149642	74803.7	495689	0	1.12564e+06	108967	1.55824e+06	0	992347	156852
ALSGGGGGGAEPGQAL	411	426	2	0	649.82	5	13	5.84013	6.41955	654.555	8.73931	0.4	1					0.241204		0	176638	3.42151e+06	1.44784e+07	3.24659e+07	6.61384e+07	1.0578e+08	1.41223e+08	1.59709e+08	1.37999e+08	9.22816e+07	5.25998e+07	2.07294e+07	1.97849e+07	6.29874e+07	9.23586e+07	5.7925e+07	1.64325e+07	957378
ALSGGGGGGAEPGQALF	411	427	2	0	723.355	5	14	8.87542	8.92247	727.614	7.68184	0.6	0					0.207464		0	0	0	114196	549710	1.23088e+06	2.54316e+06	4.09362e+06	3.63573e+06	5.47567e+06	4.04107e+06	2.67513e+06	880514	0	0	0	4389.57	0	0	241943
ALSGGGGGGAEPGQALFNG	411	429	2	0	808.887	5	16	7.9962	8.42015	813.77	8.84248	1	0	1.26237	0.555595		1	0.325304		63893.6	594693	520716	1.15219e+06	1.33388e+06	4.16438e+06	9.16706e+06	1.6943e+07	2.60315e+07	3.83197e+07	3.63132e+07	3.72692e+07	2.15923e+07	1.34006e+07	4.67578e+06	707805	0	230190	44479.8	365143	57248.6	1.43228e+06
LSGGGGGGAEPGQAL	412	426	2	0	614.302	5	12	5.45972	6.13705	617.735	6.17731	0.6	0					0.332937		286495	833523	3.94098e+06	9.30915e+06	2.25519e+07	4.26729e+07	6.12347e+07	6.80962e+07	6.05277e+07	3.75814e+07	1.64074e+07	3.83165e+06	795480	527554	632559	298158	585775	435668
SGGGGGGAEPGQAL	413	426	2	0	557.76	4	11	4.78962	5.61808	560.796	5.46008	0.6	0					0.14277		698320	2.55583e+06	8.11849e+06	1.94033e+07	4.01861e+07	6.07989e+07	7.28474e+07	6.64535e+07	4.48815e+07	2.37259e+07	6.91928e+06	1.30197e+06	33385.7	0	0	205638
SGGGGGGAEPGQALFNG	413	429	2	0	716.826	5	14	7.80697	8.42015	721.2	7.93658	1	0	1.31842	1.21684		1	0.165743		5115.54	174675	5909.64	169555	403064	1.73318e+06	4.32492e+06	2.71594e+08	4.38353e+08	3.08345e+08	1.53339e+08	5.83158e+07	2.58386e+07	7.08697e+06	5.83059e+06	1.464e+06	7.43878e+06	7.50816e+06	8.12677e+06	2.28622e+06
FNGDMEPEAGAGAGAAASS	427	445	2	0	855.357	6	16	5.84013	6.43525	860.298	8.84554	1	0	1.26312	1.15371		1	0.203047		0	0	0	114268	677274	3.75294e+06	1.21616e+07	2.49512e+07	4.3464e+07	5.54206e+07	6.20579e+07	5.52623e+07	3.99756e+07	2.08281e+07	6.62721e+06	1.23186e+06	244121	3920.89	79517	13359.1	5182.4	157940	56932.4
FNGDMEPEAGAGAGAAASSAADPAIPEEVW	427	456	3	0	963.427	7	25	10.1748	10.3462	968.743	14.1902	1	0	1.32122	-0.326956		1	0.153167		252979	308122	0	0	924193	297324	0	2.00494e+06	565129	557288	1.43236e+06	3.7582e+06	7.25931e+06	1.24345e+07	1.80081e+07	1.86176e+07	2.92776e+07	2.22738e+07	1.61572e+07	1.7554e+07	8.61777e+06	1.14083e+06	1.65414e+06	330784	128690	100875	0	173742	0	0
FNGDMEPEAGAGAGAAASSAADPAIPEEVWNIKQ	427	460	3	0	1124.52	8	29					-1
FNGDMEPEAGAGAGAAASSAADPAIPEEVWNIKQM	427	461	3	0	1168.2	8	30					-1
FNGDMEPEAGAGAGAAASSAADPAIPEEVWNIKQMIKLTQEHIEAL	427	472	4	0	1195.33	10	41	13.5712	13.8486	1202.95	27.4942	0.4	1					0.208642		62884.9	175534	0	0	213626	65195	0	0	282788	0	195692	80955.1	361028	0	77433.9	118212	725135	1.48645e+06	255346	66317.5	1.99455e+06	7.03566e+06	1.13062e+06	10152.2	3.72707e+06	2.37816e+07	5.48606e+06	4.49359e+06	1.73609e+07	2.41117e+07
NGDMEPEAGAGAGAAASSAADPAIPEEVWNIKQ	428	460	3	0	1075.5	8	28	9.34407	9.56417	1081.86	17.161	0.6	0					0.338814		0	0	0	0	91690.6	0	644964	70698.3	0	259492	100653	0	923265	0	129069	3.13264e+06	2.94422e+06	6.24277e+06	1.06492e+07	1.08703e+07	9.26741e+06	8.12368e+06	6.22036e+06	2.92589e+06	1.15293e+06	225794	0	85590.2	0	0
DMEPEAGAGAGAAASSAADPAIPEEVWNIKQ	430	460	3	0	1018.48	8	26	8.92247	9.04778	1025.5	19.222	0.6	0					0.13496		0	0	0	239264	0	0	186260	0	0	0	0	28018.9	0	0	0	0	331399	1.4372e+06	7.13451e+06	1.30931e+07	1.71038e+07	1.74684e+07	1.60136e+07	1.17145e+07	5.83507e+06	2.24615e+06	1.02563e+06	319237	0	132102
AADPAIPEEVWNIKQMIKLTQEHIEAL	446	472	3	0	1029.88	8	23	13.6699	13.8964	1036.27	17.2516	1	0	2.03931	-0.134127	1	1	0.182786		148368	0	137834	189022	135676	183901	197370	151299	635498	127670	540213	380230	537071	61900	403576	1.77298e+06	4.60251e+06	7.54532e+06	1.14674e+07	1.23125e+07	1.19159e+07	1.06759e+07	6.84216e+06	4.1856e+06	894303	738298	312063	125472	264611	312619
AADPAIPEEVWNIKQMIKLTQEHIEAL	446	472	4	0	772.66	8	23					-1
NIKQMIKLTQEHIEAL	457	472	2	0	955.032	6	14	11.791	12.3409	960.875	10.4882	1	0	2.03573	0.995823	1	1	0.385258		1.09017e+06	1.7325e+06	686272	6.33e+06	459167	1.09972e+06	1.23628e+06	1.49337e+06	1.3583e+07	3.01946e+07	6.09134e+07	8.49125e+07	9.91732e+07	8.28788e+07	5.31549e+07	2.25536e+07	7.27245e+06	776118	385335	196288	459551
NIKQMIKLTQEHIEAL	457	472	3	0	637.024	6	14	11.791	12.3724	640.962	10.6162	1	0	2.07171	1.10595	1	1	0.118841		0	41650.2	230974	610897	398763	1.03741e+06	2.3175e+06	7.488e+06	2.21653e+07	5.05459e+07	9.7355e+07	1.37474e+08	1.48773e+08	1.32011e+08	8.00624e+07	3.74976e+07	1.21864e+07	1.26792e+06	96251.9	39409.3	51338.8
NIKQMIKLTQEHIEALL	457	473	3	0	674.719	6	15	13.4062	13.8005	678.991	11.5469	1	0	2.11694	0.45228		1	0.105327		0	25436	332075	73894.3	14802.1	344325	86919.3	247311	1.01555e+06	3.03264e+06	7.34511e+06	1.33916e+07	1.92385e+07	2.20324e+07	1.86414e+07	1.19461e+07	5.80617e+06	1.50174e+06	253254	51979.6	136676	0
MIKLTQE	461	467	2	0	431.739	4	5	6.35665	6.89202	433.92	3.79312	1	0	2.07299	0.944922		1	0.245258		241473	407699	9.19824e+06	3.55212e+07	5.86282e+07	4.72691e+07	1.51974e+07	4.79136e+06	44538.7	4.87633e+06
MIKLTQEHIEAL	461	472	3	0	475.931	5	10	8.82838	9.20367	478.37	6.40808	1	0	1.60931	0.385538		1	0.100891		0	875482	1.0991e+06	6.07954e+06	1.99894e+07	5.05137e+07	8.94584e+07	1.1959e+08	1.09232e+08	7.63123e+07	3.67502e+07	1.09181e+07	2.14963e+06	1.45058e+06	1752.2	2059.05
TQEHIEAL	465	472	2	0	470.74	4	6	6.68708	7.09788	472.719	3.41781	0.4	0					0.0782684		248632	5.60051e+06	2.08801e+07	4.54908e+07	5.46982e+07	4.20946e+07	1.74698e+07	4.94309e+06	134570	109537	85330
LLDKFGGEHNPPSIYL	472	487	2	0	900.47	6	12					0
LDKFGGEHNPPSI	473	485	2	0	705.854	5	9	6.92358	7.09788	708.49	4.43608	1	0	1.02719	-0.316764	1	1	0.257273		35237.7	69101.6	1.63186e+06	4.24692e+06	8.30231e+06	1.04867e+07	9.29168e+06	5.30601e+06	2.41022e+06	699473	343937	0	63186.4	73228.2	24820.4
LDKFGGEHNPPSI	473	485	3	0	470.905	5	9					-1
LDKFGGEHNPPSIY	473	486	2	0	787.386	5	10	7.47573	8.18497	790.439	5.16079	0.6	0					0.0723775		118059	1.60726e+06	2.126e+07	7.71926e+07	1.80661e+08	2.84443e+08	3.35215e+08	2.81518e+08	1.8075e+08	9.05078e+07	3.13113e+07	8.07985e+06	1.4219e+06	74291.4	127720	50185.2
LDKFGGEHNPPSIY	473	486	3	0	525.26	5	10	7.49147	8.07487	527.3	5.17435	0.6	0					0.0588445		210359	908207	8.3128e+06	3.1584e+07	7.5045e+07	1.25587e+08	1.45632e+08	1.22287e+08	8.11729e+07	3.84197e+07	1.31708e+07	2.72855e+06	483928	54096.3	0	39918
LDKFGGEHNPPSIYL	473	487	3	0	562.954	5	11	9.14138	9.54838	565.554	6.78132	1	1	1.51357	0.496367		-1	0.215514		667177	7.30785e+06	890495	6.41473e+06	3.11808e+07	6.64562e+07	1.02274e+08	1.12681e+08	8.81614e+07	5.43523e+07	2.08146e+07	6.85469e+06	2.65956e+06	8.87409e+06	2.39163e+07	2.54044e+07	1.33279e+07
LDKFGGEHNPPSIYLEA	473	489	2	0	943.968	6	13	8.68743	8.87542	948.209	7.34726	0.6	0					0.126862		0	241405	172102	106889	6.36649e+06	1.15424e+07	4.08701e+07	5.15011e+07	7.98804e+07	6.45218e+07	5.63723e+07	3.07171e+07	1.3094e+07	5.09785e+06	129796	0	0	301126	0	522850
LDKFGGEHNPPSIYLEA	473	489	3	0	629.648	6	13	8.81273	9.00083	632.37	7.03263	0.6	0					0.0251458		244912	580287	1.87177e+06	4.84147e+06	1.61786e+07	4.63039e+07	9.1997e+07	1.4436e+08	1.66066e+08	1.67393e+08	1.21584e+08	2.33165e+07	3.351e+07	1.20999e+07	17999.8	593202	71370.2	0	96766.9	39048.1
DKFGGEHNPPSIY	474	486	2	0	730.844	5	9	7.00263	7.41295	733.294	4.0276	0.4	1					0.210731		0	2.42873e+07	4.53499e+06	1.76831e+07	3.25553e+07	4.47787e+07	3.85914e+07	2.71364e+07	1.21062e+07	3.6431e+06	301120	781081	65949.2	381822	45731.9
EAYEEYTSKL	488	497	2	0	616.788	5	8	7.72798	8.31048	619.942	5.57818	1	0	1.83153	1.10962		1	0.141891		0	49774.4	218308	3.71079e+06	1.7494e+07	3.96747e+07	5.9778e+07	5.45655e+07	3.03578e+07	8.68825e+06	856437	76239.2	58628.1	294660
EAYEEYTSKLDALQQREQQL	488	507	3	0	814.731	7	18					-1
YEEYTSKL	490	497	1	0	1032.49	4	6	6.87627	7.30308	1037.06	3.95586	1	0	1.68213	0.565613	1	1	0.196284		0	43236.2	2.54913e+06	1.67524e+07	3.4518e+07	3.45776e+07	1.89259e+07	3.1939e+06	90941.3	133641	0
YEEYTSKL	490	497	2	0	516.748	4	6	6.86048	7.49147	519.037	3.96289	1	0	1.68674	1.27904	1	1	0.0533193		409492	9.9565e+06	6.40117e+07	2.03546e+08	3.85504e+08	3.8617e+08	2.19956e+08	7.24589e+07	1.56065e+07	2.91835e+06	342398
YEEYTSKLDALQQREQQL	490	507	2	0	1121.55	6	16	8.5306	8.87542	1127.84	11.265	1	0	1.85825	0.279077	1	0	0.471117		516715	98053.1	1.54783e+06	3.33712e+06	3.1974e+06	4.07087e+06	500266	1.2306e+06	6.00106e+06	1.18047e+07	2.85947e+07	4.50426e+07	6.39991e+07	6.99848e+07	6.1673e+07	4.00699e+07	2.29982e+07	8.15345e+06	1.80341e+06	134424	386345	13208.9	614056
YEEYTSKLDALQQREQQL	490	507	3	0	748.038	6	16	8.54627	9.03215	752.383	11.731	0.6	0					0.0797861		35906.9	175792	313628	428037	1.25501e+06	2.48298e+06	3.51269e+06	6.50074e+06	1.9528e+07	4.90868e+07	1.04589e+08	1.71414e+08	2.4889e+08	2.75267e+08	2.5391e+08	1.77875e+08	1.0313e+08	4.84396e+07	1.7798e+07	7.65523e+06	333752	158089	625918
YEEYTSKLDALQQREQQLL	490	508	3	0	785.732	6	17	8.96428	10.1281	791.082	14.6707	0.6	0					0.613621		77021.3	51361.7	671160	793689	407056	1.60111e+06	2.0197e+06	566960	4.7744e+06	2.35109e+07	2.47816e+07	4.87716e+07	1.01466e+08	1.3377e+08	1.54094e+08	2.01797e+08	2.30122e+08	2.45151e+08	2.3936e+08	1.71456e+08	1.00478e+08	3.97768e+07	1.02755e+07	2.15624e+06
YEEYTSKLDALQQREQQLLESLGNGTD	490	516	3	0	1043.51	7	25					-1
YEEYTSKLDALQQREQQLLESLGNGTDF	490	517	3	0	1092.53	8	26					0
YTSKLDALQQREQQL	493	507	2	0	910.979	6	13	7.75957	8.16923	916.333	9.6553	1	0	2.01038	0.505685	1	1	0.22339		69882.4	8330.16	114040	292915	89107.5	44978.9	141263	1.39265e+06	5.58801e+06	1.40086e+07	2.07306e+07	2.32503e+07	1.75426e+07	9.08053e+06	2.48225e+06	182590	0	0	0	38738.8
YTSKLDALQQREQQL	493	507	3	0	607.655	6	13	7.77535	8.16923	611.224	9.6532	0.6	0					0.126505		56897.3	93233.8	505120	32167.8	0	685250	311609	2.42407e+06	9.21989e+06	1.57349e+07	2.39093e+07	2.7337e+07	2.16229e+07	1.21758e+07	4.52782e+06	713029	33408.7	134439	0	0
YTSKLDALQQREQQLLESLGNGTDF	493	517	3	0	952.145	7	23					-1
DALQQREQQL	498	507	1	0	1228.63	5	8	6.63977	6.90778	1235.32	6.0015	1	0	2.03978	0.0107129	1	0	0.370164		48123.5	0	58405.4	0	389885	2.75645e+06	6.40092e+06	7.79473e+06	4.76256e+06	514020	0	48426.6	0	0
DALQQREQQL	498	507	2	0	614.818	5	8	6.5453	7.1615	618.136	5.94733	1	0	2.01313	1.22738	1	0	0.0636323		533871	4.13332e+06	7.6839e+06	2.56106e+07	8.4981e+07	2.01877e+08	3.49698e+08	3.87734e+08	2.79009e+08	9.76949e+07	3.77346e+07	849726	255189	671160
DALQQREQQLL	498	508	2	0	671.36	5	9	8.79707	8.84405	674.205	4.9284	1	1	1.24247	-0.761651		-2	0.178355		1.20792e+06	3.3487e+06	5.69289e+06	4.55417e+06	3.5726e+06	3.90309e+06	5.92365e+06	8.79142e+06	8.3125e+06	5.08951e+06	2.00802e+06	534531	91068.9	0	217511
DALQQREQQLLESLGNGTDF	498	517	2	0	1131.55	6	18	11.9483	12.262	1138.86	13.3111	1	0	1.99774	0.170462	1	1	0.442017		109940	0	0	91417.2	0	113065	69929.6	0	571603	290066	2.61509e+06	3.87157e+06	1.22865e+07	1.57076e+07	2.07234e+07	1.67014e+07	1.38816e+07	5.40292e+06	2.1114e+06	309174	531337	0	647741	571240	4.02866e+06
DALQQREQQLLESLGNGTDF	498	517	3	0	754.705	6	18	11.9953	12.105	759.41	12.8211	1	0	1.89061	-0.542614	1	1	0.24767		0	0	0	0	159857	0	137592	227576	234863	144917	176344	1.2288e+06	2.33551e+06	3.2103e+06	4.35352e+06	3.3127e+06	2.6161e+06	1.3215e+06	464868	86343.6	94271.1	0	105121	264692	94883.2
LESLGNGTD	508	516	1	0	905.421	4	7	4.82167	5.50717	910.022	4.1019	1	0	1.39355	1.46954		1	0.287092		31999.1	1.11995e+06	1.24803e+07	3.45098e+07	5.65857e+07	5.64979e+07	3.87369e+07	1.48159e+07	2.18022e+06	228337	100629	32971.2
LESLGNGTDF	508	517	1	0	1052.49	4	8	8.4358	8.65607	1057.88	4.78371	1	0	1.44068	-0.156141	1	1	0.293954		0	465081	5.18735e+06	2.33113e+07	4.43611e+07	5.90865e+07	5.66378e+07	3.45973e+07	1.39006e+07	4.00526e+06	704011	519681	963740
LESLGNGTDF	508	517	2	0	526.748	4	8	8.4358	9.0634	529.293	4.48391	1	0	1.2932	1.26722	1	1	0.0936844		815058	1.21613e+07	5.98639e+07	1.56641e+08	2.72463e+08	3.4182e+08	2.88251e+08	1.62032e+08	6.66555e+07	1.64046e+07	4.55278e+06	863029	333920
ESLGNGTDF	509	517	1	0	939.405	4	7	7.44432	8.13777	943.678	3.74038	1	0	1.19029	1.49732		1	0.326425		50923.5	4.36747e+06	3.00962e+07	7.51157e+07	1.1244e+08	1.04651e+08	5.45201e+07	1.04356e+07	243399	61271.3	34558.2	235748
FSVSSS	517	522	1	0	613.283	4	4	4.59517	5.09735	616.595	2.96177	1	0	2.00143	0.828969		1	0.500011		120802	540503	4.14177e+06	7.80772e+06	7.75099e+06	2.14055e+06	59560.3	16051	14803.1
FSVSSSASM	517	525	1	0	902.392	5	7	6.7817	7.88592	908.57	5.59199	1	0	2.23132	2.93267		1	0.208905		2.35095e+06	1.26774e+07	5.59295e+07	1.66625e+08	4.26488e+08	7.80933e+08	1.01542e+09	9.39027e+08	5.69718e+08	2.44577e+08	6.12521e+07	3.57984e+06	487074
SVSSSASMD	518	526	1	0	870.351	4	7	3.29143	3.92795	875.586	4.70123	1	0	1.73051	1.29837		1	0.163554		353951	3.19632e+06	1.25331e+07	3.50837e+07	7.30502e+07	1.01973e+08	9.48316e+07	5.29946e+07	1.99148e+07	4.51862e+06	175487	0
SVSSSASMDTVTSSSSSSL	518	536	2	0	903.899	6	17	6.51385	6.86048	909.858	10.8609	0.6	0					0.355464		8602.52	3.27903e+06	215094	1.21578e+07	3.59602e+06	3.94344e+07	1.42191e+07	8.4682e+07	4.40032e+07	1.55056e+08	1.17169e+08	2.48471e+08	1.9936e+08	2.6293e+08	1.7363e+08	1.67556e+08	7.27248e+07	5.89805e+07	1.27372e+07	9.24884e+06	207918	241163	78660.7	0
SSSASMDTVTSSSSSSLSV	520	538	2	0	903.899	6	17	6.51385	6.86048	909.858	10.8609	0.6	0					0.355464		8602.52	3.27903e+06	215094	1.21578e+07	3.59602e+06	3.94344e+07	1.42191e+07	8.4682e+07	4.40032e+07	1.55056e+08	1.17169e+08	2.48471e+08	1.9936e+08	2.6293e+08	1.7363e+08	1.67556e+08	7.27248e+07	5.89805e+07	1.27372e+07	9.24884e+06	207918	241163	78660.7	0
DTVTSSSSSSL	526	536	1	0	1070.48	4	9	4.5623	5.30175	1077.01	5.95064	1	0	1.68949	1.65806	1	0	0.106926		5.56614e+06	2.68717e+07	7.97976e+07	1.99298e+08	4.70627e+08	9.51968e+08	1.48707e+09	1.58538e+09	1.09212e+09	5.31409e+08	1.65833e+08	4.08135e+07	5.56092e+06	238640
DTVTSSSSSSL	526	536	2	0	535.746	4	9	4.5623	5.09735	538.844	5.61967	1	0	1.54476	0.943816	1	0	0.0451795		8.31605e+06	3.46015e+07	1.00599e+08	2.51742e+08	5.50603e+08	9.59963e+08	1.22137e+09	1.20771e+09	7.9501e+08	3.39687e+08	1.02284e+08	2.38158e+07	4.30465e+06	115628
DTVTSSSSSSLSVLPSSL	526	543	2	0	877.439	6	15	9.37538	9.4067	879.466	3.06356	0.6	0					0.414047		2.49248e+06	4.6621e+06	6.68628e+06	6.72847e+06	5.31221e+06	2.98517e+06	1.69276e+06	817896	460741	757323	898127	814035	1.15932e+06	492081	90668.9	0	0	0	0	0	188954	130374
TVTSSSSSSL	527	536	1	0	955.458	4	8	4.17972	4.93732	961.417	5.44109	1	0	1.76409	1.72148		1	0.130389		57958.9	3.61851e+06	1.49317e+07	4.26137e+07	1.00474e+08	1.73962e+08	2.26545e+08	1.93958e+08	1.02746e+08	3.17674e+07	5.74068e+06	134505	0
SVLPSS	537	542	1	0	589.319	3	3	4.33783	4.7415	591.783	2.13195	1	0	1.88417	0.484719		1	0.46733		500776	4.72712e+06	1.20589e+07	1.11273e+07	4.21627e+06	264175	96449
SVLPSSL	537	543	1	0	702.403	4	4	7.77535	8.56193	705.69	2.87698	1	0	1.91801	1.82276	0	1	0.0466304		1.59439e+08	1.24881e+09	4.34285e+09	8.1819e+09	7.09722e+09	2.43645e+09	5.26359e+08	8.65269e+07	1.43976e+06
SVLPSSL	537	543	2	0	351.705	4	4	7.79117	8.5306	353.004	2.18809	1	0	1.24019	1.658	0	1	0.335586		897299	1.36587e+07	2.33589e+07	2.56698e+07	1.4275e+07	1.7047e+06	181598	262599	204645
SVFQNPTD	544	551	1	0	907.416	4	5	5.99647	6.65553	910.863	2.92336	0.6	0					0.280797		2.02932e+07	7.93835e+07	2.14651e+08	3.62275e+08	3.59806e+08	2.03854e+08	6.31321e+07	1.14619e+07	152850	95022.9
SVFQNPTD	544	551	2	0	454.211	4	5	5.99647	6.70288	455.854	2.76123	1	0	1.26076	1.54263	1	0	0.0805513		3.55401e+06	4.1605e+07	1.12945e+08	1.76623e+08	1.51187e+08	7.64626e+07	1.91766e+07	906506	0	0
SVFQNPTDV	544	552	2	0	503.746	4	6	7.49147	7.52297	507.832	7.5865	0.4	1					0.1112		0	0	0	0	278734	426526	448642	1.30963e+06	2.18891e+06	2.72965e+06	1.51566e+06
SVFQNPTDVARSNPKSPQKPIV	544	565	2	0	1205.15	6	16	7.35017	7.53872	1211.25	10.8004	1	0	1.74398	-0.26697	1	1	0.275514		0	0	78900.1	0	0	0	0	0	400233	2.10651e+06	3.99802e+06	6.71302e+06	6.84798e+06	7.46073e+06	4.95436e+06	2.36468e+06	656796	161841	73198.9	0	60826.7	0	0
SVFQNPTDVARSNPKSPQKPIV	544	565	3	0	803.768	6	16	7.25597	7.80697	807.97	11.1936	1	0	1.84068	0.99955	1	1	0.0823206		0	0	40886.8	45829.2	71575.2	1.6676e+06	3.42658e+06	6.64076e+06	1.35022e+07	2.81475e+07	5.1569e+07	8.01688e+07	1.03834e+08	1.0884e+08	9.14532e+07	6.29452e+07	3.48111e+07	1.43182e+07	3.5346e+06	489770	48575.4	0	0
FQNPTD	546	551	1	0	721.315	4	3	4.13245	4.61147	723.826	2.09334	1	0	1.83353	0.748017		1	0.249523		181461	9.44059e+06	1.95131e+07	1.78242e+07	7.58189e+06	1.51775e+06	46821.8	42123.1
FQNPTDVARSNPKSPQKPIV	546	565	3	0	741.734	6	14	6.68708	6.7344	745.427	9.77129	1	0	1.83419	-0.760486		1	0.17006		0	0	0	0	0	0	0	54660.6	140365	216874	795264	1.36048e+06	658944	544417	69316.1	0	0	0	0	0	0
VARSNPKSPQKPIV	552	565	3	0	507.635	5	9	4.70933	4.96935	510.084	6.4572	1	0	1.91101	-0.0172418		1	0.231562		0	0	1.0167e+06	202152	493131	1.29915e+06	3.04481e+06	4.45e+06	4.50686e+06	3.94235e+06	1.95697e+06	330154	17974.4	0	0
GVTVRDSLKKALM	582	594	2	0	709.413	5	11	7.82277	8.48278	712.902	6.08314	0.6	0					0.284569		321652	8.22087e+06	2.5633e+07	8.99961e+07	1.93621e+08	3.11395e+08	3.82434e+08	3.5733e+08	3.01296e+08	2.41859e+08	1.69314e+08	9.73151e+07	4.1123e+07	1.37736e+07	2.66221e+06	402391	907498
GVTVRDSLKKALM	582	594	3	0	473.278	5	11	7.83855	8.48278	475.639	6.18927	1	0	1.30175	1.32534	1	1	0.206728		257919	1.53507e+06	9.99097e+06	1.76308e+07	7.02617e+07	1.19788e+08	1.43323e+08	1.41614e+08	1.19917e+08	9.75361e+07	6.59364e+07	3.71399e+07	1.52083e+07	3.83374e+06	571197	329079	0
GVTVRDSLKKALMM	582	595	2	0	774.934	6	12	9.15693	9.59573	778.821	6.7304	1	0	1.29469	0.607486		-1	0.29406		0	77107.6	0	1.51427e+06	9.79528e+06	1.92699e+07	3.20499e+07	3.62089e+07	3.60281e+07	2.85173e+07	2.14337e+07	1.48478e+07	5.96804e+06	1.59311e+06	153913	54581	99765.9	46868.8	89586.5
TVRDSLKKALM	584	594	2	0	631.368	5	9	7.27167	7.6176	634.178	4.81805	0.6	1					0.219144		409991	6.86277e+06	3.14259e+07	8.24106e+07	1.43178e+08	1.76624e+08	1.64692e+08	1.24461e+08	8.92054e+07	4.44127e+07	1.48875e+07	3.04985e+06	180991	0	478115
TVRDSLKKALM	584	594	3	0	421.248	5	9	7.27167	7.69647	423.161	4.93701	0.6	0					0.198036		45679.4	479033	4.799e+06	2.10651e+07	3.79265e+07	4.48234e+07	4.58102e+07	3.37876e+07	2.17107e+07	1.75842e+07	2.22982e+06	80842.2	86697.1	0	0
TVRDSLKKALMM	584	595	2	0	696.889	6	10					-1
TVRDSLKKALMM	584	595	3	0	464.928	6	10	8.85972	8.95383	467.054	5.42593	0.6	0					0.186645		0	0	0	129053	1.2105e+06	2.11601e+06	2.64296e+06	2.03522e+06	1.9996e+06	415215	368040	0	0	0	0	0	0
VRDSLKKALM	585	594	2	0	580.845	5	8	6.45098	7.00263	583.247	4.05742	1	0	1.08338	1.00182	1	-1	0.141497		220065	5.82391e+06	3.30535e+07	8.10274e+07	1.26113e+08	1.3647e+08	9.85796e+07	5.19032e+07	2.11477e+07	5.26341e+06	539467	206331	0	0
VRDSLKKALM	585	594	3	0	387.566	5	8	6.52957	6.7817	389.195	4.14117	1	0	1.12458	-0.0447887	1	-1	0.0690235		0	275750	4.13407e+06	1.58225e+07	2.7281e+07	2.94624e+07	2.20913e+07	1.18093e+07	3.73513e+06	0	0	56871.9	0	0
VRDSLKKALMM	585	595	2	0	646.365	6	9	8.16923	8.46192	650.925	8.22437	1	0	2.68378	0.0969064	1	-3	0.289629		210087	0	3.48483e+06	516402	8.02219e+06	1.11306e+07	2.37369e+07	3.55292e+07	6.36794e+07	8.01124e+07	8.62797e+07	6.43636e+07	2.98617e+07	1.06006e+07	962840	45151.2
VRDSLKKALMM	585	595	3	0	431.246	6	9	8.26345	8.49925	434.3	8.26689	1	0	2.70237	-0.101863	1	-3	0.139864		22822.2	43443.1	11811.1	686238	452783	563939	1.25012e+06	3.70003e+06	7.47682e+06	9.85466e+06	1.13273e+07	7.57132e+06	1.9376e+06	202724	0	29657.7
SLKKALM	588	594	2	0	395.746	4	5	5.84013	6.21532	397.744	3.45861	1	0	1.80968	0.385189		1	0.128485		0	129996	5.8409e+06	2.9209e+07	4.25464e+07	2.80791e+07	4.75974e+06	409877	0	0
KKALMMRGLIPE	590	601	2	0	693.902	6	9					-1
KKALMMRGLIPE	590	601	3	0	462.937	6	9	5.38045	5.41215	464.122	2.59029	1	0	0.22003	-0.815056	1		0.512876		50929.3	0	169756	335591	315847	220408	64910.4	0	0	0	0	0	0	0	0	0
AVYRIQDGEKKPIGWD	604	619	3	0	625.663	6	13	7.6176	7.96472	628.663	7.87602	1	0	1.47171	0.287114		1	0.105424		296193	145436	611980	954909	3.5284e+06	9.67719e+06	1.37524e+07	2.32562e+07	3.26623e+07	3.786e+07	3.46379e+07	2.71469e+07	1.6557e+07	7.02193e+06	1.75484e+06	388513	122983	251654	73422.5	5970.45
AVYRIQDGEKKPIGWDTD	604	621	3	0	697.688	6	15	7.49147	7.94897	701.035	8.80245	0.6	0					0.0915234		1.39169e+06	2.09958e+06	2.94687e+06	6.80578e+06	1.46122e+07	2.67723e+07	4.43335e+07	7.12152e+07	1.12707e+08	1.40055e+08	1.58448e+08	1.59395e+08	1.30057e+08	9.18581e+07	4.74015e+07	2.49973e+07	9.38207e+06	737337	134012	1557.74	0	42705.8
AVYRIQDGEKKPIGWDTDISW	604	624	3	0	826.42	7	18	10.1748	10.4713	830.508	10.7699	0.6	0					0.106765		0	232555	212323	375700	311192	3.13046e+06	1.2713e+07	1.38287e+07	2.20961e+07	3.2618e+07	4.74037e+07	5.91451e+07	6.5453e+07	6.81638e+07	6.46505e+07	4.77839e+07	2.97633e+07	1.57912e+07	3.67409e+06	1.45639e+06	0	822687	198666	0	3.09648e+06	5892.38
AVYRIQDGEKKPIGWDTDISWL	604	625	3	0	864.115	7	19	11.3518	11.791	868.35	11.1384	0.6	0					0.118476		557124	1.43591e+06	625980	1.15359e+06	2.22211e+06	2.62086e+06	6.19042e+06	1.06953e+07	1.70683e+07	2.57786e+07	3.6079e+07	4.75859e+07	5.98901e+07	6.70145e+07	6.05318e+07	5.30959e+07	3.72994e+07	2.23512e+07	1.16193e+07	4.39143e+06	820115	395995	531101	222223	171204	237416	91924.6
AVYRIQDGEKKPIGWDTDISWL	604	625	4	0	648.338	7	19	11.5242	11.5556	651.677	11.7886	1	0	1.5292	-0.81622	1	1	0.113057		0	0	0	0	31776.6	0	0	0	33898.4	94840.6	475761	553283	976094	777698	933333	729325	591880	264989	0	0	40550.1	0	0	0	38885.8	0	0
AVYRIQDGEKKPIGWDTDISWLTGEEL	604	630	2	0	1560.29	7	24	11.8381	12.1991	1568.08	13.7254	1	0	1.33808	0.335453	1	1	0.362789		158097	170265	115624	0	0	0	0	154091	506524	2.95307e+06	2.29404e+06	4.97418e+06	6.82122e+06	1.5325e+07	1.83063e+07	2.22077e+07	2.19342e+07	2.23477e+07	1.83508e+07	1.34256e+07	4.12797e+06	1.60208e+06	0	153116	0	0	0	0	0	0
AVYRIQDGEKKPIGWDTDISWLTGEEL	604	630	3	0	1040.53	7	24	11.7596	12.4988	1045.78	13.898	0.6	0					0.0875758		4.34445e+06	3.81961e+06	4.62724e+06	4.99095e+06	8.70253e+06	2.22211e+07	3.25914e+07	5.89135e+07	8.74481e+07	1.20056e+08	1.54314e+08	1.93625e+08	2.607e+08	3.30897e+08	4.11514e+08	5.10463e+08	5.61151e+08	5.62171e+08	5.0588e+08	4.2726e+08	3.22109e+08	2.16503e+08	1.23527e+08	5.85283e+07	2.49917e+07	6.84917e+06	693641	491239	96272.5	56663.5
AVYRIQDGEKKPIGWDTDISWLTGEEL	604	630	4	0	780.648	7	24	11.8542	12.4672	784.676	14.251	1	0	1.42426	1.21614	1	1	0.123051		577070	736628	452467	626749	2.18962e+06	2.37421e+06	6.38225e+06	9.57217e+06	1.34027e+07	2.24318e+07	2.93356e+07	4.06114e+07	5.71881e+07	7.23771e+07	9.29022e+07	1.1267e+08	1.21928e+08	1.18317e+08	1.13721e+08	1.40513e+08	6.95021e+07	4.42978e+07	2.49239e+07	2.03918e+07	4.19011e+06	886904	182894	1.25301e+06	297853	488761
VYRIQDGEKKPIGWD	605	619	3	0	601.984	6	12	7.57025	8.16923	604.838	7.4771	0.6	0					0.0912562		0	1.0484e+06	753290	4.23409e+06	1.30493e+07	2.64089e+07	5.00276e+07	8.20557e+07	1.09212e+08	1.10366e+08	8.91446e+07	5.57615e+07	2.67147e+07	1.37643e+07	2.34053e+06	273362	384102	0	0
VYRIQDGEKKPIGWD	605	619	4	0	451.74	6	12					-1
VYRIQDGEKKPIGWDTD	605	621	2	0	1010.51	6	14	7.27167	8.05915	1015.44	8.6691	0.6	0					0.480403		1.19908e+07	1.91175e+06	2.73955e+07	1.63371e+07	3.43249e+07	2.93847e+07	5.77156e+07	8.91897e+07	1.50724e+08	1.86524e+08	2.48152e+08	2.48654e+08	2.17074e+08	1.37282e+08	6.35257e+07	2.4712e+07	7.69491e+06	892296	256461	0	57070
VYRIQDGEKKPIGWDTD	605	621	3	0	674.009	6	14	7.28738	8.09058	677.289	8.64074	0.6	0					0.182071		319960	1.24209e+06	5.91851e+06	1.75281e+07	4.26908e+07	7.85538e+07	1.40717e+08	2.40058e+08	3.66655e+08	4.8697e+08	5.43671e+08	5.08595e+08	3.73443e+08	2.16729e+08	1.08553e+08	4.3362e+07	1.35641e+07	3.00452e+06	485439	381276	54493.9
VYRIQDGEKKPIGWDTD	605	621	4	0	505.759	6	14	7.5072	7.82277	507.945	7.54656	1	1	1.20878	0.176868	1	1	0.124989		6.6355e+06	29247	6.16548e+06	471550	6.93892e+06	3.24715e+06	1.12589e+07	1.13091e+07	2.14717e+07	2.24308e+07	2.75793e+07	2.16982e+07	1.70609e+07	8.22982e+06	2.9419e+06	688404	138793	733319	40117.5	0	0
VYRIQDGEKKPIGWDTDISW	605	624	2	0	1203.61	7	17	10.2994	10.487	1209.37	10.0723	0.6	0					0.263807		0	0	0	0	0	0	291486	642152	3.42399e+06	6.86338e+06	1.17693e+07	1.46819e+07	1.36323e+07	1.25336e+07	7.15757e+06	2.12388e+06	1.18663e+06	0	0	0	0	0	0	0	0
VYRIQDGEKKPIGWDTDISW	605	624	3	0	802.741	7	17	10.2216	10.6755	806.658	10.2978	0.6	0					0.483519		1.90505e+06	26906.5	3.22148e+06	3.82337e+06	6.94263e+06	2.16955e+07	2.95671e+07	4.9663e+07	9.28624e+07	1.32739e+08	1.87339e+08	2.78193e+08	2.44057e+08	2.31239e+08	2.47445e+08	1.18554e+08	6.4699e+07	3.9792e+07	6.75426e+06	1.52727e+06	435060	189334	385065	300008	0
VYRIQDGEKKPIGWDTDISW	605	624	4	0	602.308	7	17	10.206	10.5654	605.262	10.3658	1	0	1.48709	0.330095	1	0	0.123056		0	0	78177.9	247426	121742	422232	1.44241e+06	2.59637e+06	6.00362e+06	9.69144e+06	1.47582e+07	2.1908e+07	2.20772e+07	2.24024e+07	1.51481e+07	9.93639e+06	3.18398e+06	612364	220975	70093.7	17567.8	0	0	58197	62315.9
VYRIQDGEKKPIGWDTDISWL	605	625	2	0	1260.15	7	18	11.4615	11.6654	1266.32	10.8064	0.6	0					0.294545		0	102838	0	0	0	97028.1	0	1.37378e+06	333351	2.36544e+06	4.66546e+06	7.8468e+06	9.79268e+06	8.94008e+06	8.29008e+06	3.76544e+06	2.19943e+06	0	220942	0	0	94382.9	0	7582.44	0	0
VYRIQDGEKKPIGWDTDISWL	605	625	3	0	840.436	7	18	11.4772	11.7596	844.451	10.5186	1	1	1.38717	0.0610895	1	0	0.0464136		427141	72954.1	489369	7.37763e+06	3.77305e+06	7.30018e+06	2.49987e+07	2.28307e+07	3.49246e+07	1.15131e+08	8.68256e+07	1.13157e+08	1.82045e+08	1.42835e+08	1.2189e+08	9.8582e+07	5.64339e+07	2.98824e+07	1.41081e+07	3.63702e+06	348615	268454	178435	16588.6	29035.3	267754
VYRIQDGEKKPIGWDTDISWLTG	605	627	3	0	893.126	7	20					0
VYRIQDGEKKPIGWDTDISWLTGEE	605	629	3	0	979.154	7	22					-1
VYRIQDGEKKPIGWDTDISWLTGEEL	605	630	2	0	1524.77	7	23	11.8699	12.4355	1532.42	13.4818	0.6	0					0.283799		0	0	959864	0	544581	305955	3.30768e+06	4.05906e+06	9.14633e+06	1.04575e+07	1.68642e+07	2.37347e+07	3.09701e+07	4.53855e+07	5.99023e+07	7.04505e+07	7.79097e+07	6.91867e+07	5.88393e+07	4.14379e+07	2.52138e+07	8.68315e+06	2.40852e+06	171995	158613	0	0	0	0	0
VYRIQDGEKKPIGWDTDISWLTGEEL	605	630	3	0	1016.85	7	23	11.8067	12.5463	1021.97	13.5346	0.6	0					0.100486		94497.4	1.10876e+06	2.81738e+06	1.04605e+07	2.81344e+07	5.35518e+07	9.03007e+07	1.43835e+08	2.09482e+08	2.64135e+08	3.61149e+08	4.61516e+08	6.28735e+08	8.52784e+08	1.0736e+09	1.25376e+09	1.38082e+09	1.33119e+09	1.10434e+09	8.18916e+08	5.57183e+08	3.2878e+08	1.69153e+08	7.47453e+07	2.54842e+07	6.3677e+06	852960	70640.7	125527	367984
VYRIQDGEKKPIGWDTDISWLTGEEL	605	630	4	0	762.888	7	23	11.8856	12.1677	766.75	13.6226	0.6	0					0.0725467		0	342512	931120	1.34499e+06	3.00614e+06	6.8696e+06	1.37282e+07	1.90138e+07	2.92682e+07	4.16689e+07	5.94805e+07	6.894e+07	9.53399e+07	1.26915e+08	1.68052e+08	2.03436e+08	2.16956e+08	2.10117e+08	1.76987e+08	1.34754e+08	9.02441e+07	5.29677e+07	2.5148e+07	1.23252e+07	2.9182e+06	569758	374621	37147.7	134026	45231.1
VYRIQDGEKKPIGWDTDISWLTGEELHVEVL	605	635	3	0	1209.29	8	28	12.262	12.5463	1213.16	9.43792	0.4	1					0.23962		13110.4	2.15833e+06	0	94908.7	8.41963e+06	70386.7	688824	1.20447e+07	7.11244e+06	1.05047e+07	1.93331e+07	1.621e+07	1.66305e+07	1.67173e+07	1.29865e+07	9.19594e+06	6.7806e+06	3.28696e+06	1.68816e+06	3.49529e+06	968844	645159	2.95461e+06	560508	102970	143354	0	0	0	0
YRIQDGEKKPIGWD	606	619	2	0	852.939	5	11	7.52297	7.5545	857.43	7.96735	0.4	1					0.430115		0	0	72518.7	174315	1.02599e+06	3.55436e+06	5.85046e+06	9.34358e+06	1.03009e+07	9.79849e+06	6.1905e+06	3.25946e+06	1.20611e+06	9.90915e+06	0	1.27189e+06	0
YRIQDGEKKPIGWD	606	619	3	0	568.962	5	11	7.35017	7.93323	571.598	6.89268	1	0	1.55342	1.1116	1	1	0.0720559		0	265191	433969	3.52296e+06	1.40348e+07	3.68616e+07	7.20539e+07	1.03106e+08	1.15524e+08	9.56188e+07	6.29617e+07	3.03623e+07	9.90065e+06	2.13296e+06	106834	0	166909
YRIQDGEKKPIGWD	606	619	4	0	426.973	5	11					-1
YRIQDGEKKPIGWDTD	606	621	2	0	960.976	6	13	7.28738	7.79117	965.457	7.82537	1	0	1.45638	0.83456	1	1	0.214443		655235	729126	912268	1.3461e+06	4.32976e+06	1.66069e+07	3.83338e+07	6.77993e+07	9.2749e+07	1.05943e+08	9.33042e+07	6.36369e+07	3.62791e+07	1.43771e+07	4.33967e+06	354990	130235	63730.1	46959.1	48252.4
YRIQDGEKKPIGWDTD	606	621	3	0	640.987	6	13	7.3188	7.79117	643.963	7.7927	1	0	1.44649	0.724779	1	1	0.0686043		33046.9	236235	1.17435e+06	4.04683e+06	1.47208e+07	3.66375e+07	7.46168e+07	1.2842e+08	1.82878e+08	2.10403e+08	1.68717e+08	1.29798e+08	7.55292e+07	2.09774e+07	5.65708e+06	63190.8	682549	889222	1.97885e+06	0
YRIQDGEKKPIGWDTD	606	621	4	0	480.992	6	13	7.36585	7.42863	483.28	8.01918	0.4	0					0.112548		0	38330.7	0	0	0	195450	721141	508819	1.76828e+06	2.16548e+06	2.12176e+06	1.20675e+06	602022	82121.8	0	0	0	51650.2	0	0
YRIQDGEKKPIGWDTDISW	606	624	3	0	769.718	6	16	10.0657	10.6125	773.391	9.63382	1	0	1.45702	0.984932	1	1	0.0726897		96739.6	83138.7	48540.5	777939	934606	6.81817e+06	1.79267e+07	4.21852e+07	8.41743e+07	1.34784e+08	1.78246e+08	1.90084e+08	1.80601e+08	1.38114e+08	8.51996e+07	4.1562e+07	1.43702e+07	2.52159e+06	337371	244199	116087	0	161690
YRIQDGEKKPIGWDTDISW	606	624	4	0	577.541	6	16	10.1904	10.2216	580.218	9.32556	1	0	1.38119	-0.816919	1	1	0.26562		0	0	0	0	0	0	0	108010	510793	596553	675884	743290	700227	283471	278813	0	73000.3	0	0	0	0	0	0
YRIQDGEKKPIGWDTDISWL	606	625	2	0	1210.62	7	17	11.6811	11.9953	1216.43	10.1597	0.6	0					0.270246		275753	327461	0	302636	1.39564e+06	2.39067e+06	947157	1.08858e+06	693861	2.61478e+06	1.79942e+07	3.41531e+07	4.35419e+07	2.81964e+07	1.2183e+07	1.81428e+06	582668	0	123823	111546	85452	0	0	87165	105340
YRIQDGEKKPIGWDTDISWL	606	625	3	0	807.413	7	17					0
YRIQDGEKKPIGWDTDISWL	606	625	4	0	605.812	7	17	11.4301	11.5556	608.7	10.0908	0.6	0					0.170795		0	0	0	0	0	0	95524.1	245991	378376	1.48133e+06	2.02459e+06	2.49458e+06	2.90034e+06	2.35783e+06	1.31041e+06	515943	187634	0	0	0	0	0	0	0	0
YRIQDGEKKPIGWDTDISWLTG	606	627	3	0	860.103	7	19					-1
YRIQDGEKKPIGWDTDISWLTGEEL	606	630	2	0	1475.24	7	22	11.7753	12.3094	1483.07	13.8978	1	0	1.57353	0.940321	1	-2	0.443237		0	0	11512.9	0	0	86470.5	207271	894400	1.57521e+06	4.36278e+06	7.86947e+06	1.71098e+07	2.6307e+07	3.77898e+07	4.75671e+07	5.9027e+07	6.38723e+07	6.41493e+07	5.20504e+07	3.50789e+07	1.60904e+07	4.27762e+06	990074	150074	103744	0	109397	0	226374	265726
YRIQDGEKKPIGWDTDISWLTGEEL	606	630	3	0	983.826	7	22	11.7753	12.4988	988.79	13.1289	0.6	0					0.343015		196012	4.20873e+06	1.11882e+06	2.82366e+06	7.3296e+06	1.49854e+07	2.82699e+07	4.81473e+07	7.13153e+07	1.11503e+08	1.7892e+08	2.82962e+08	4.24815e+08	5.47216e+08	6.88453e+08	7.03161e+08	6.77772e+08	5.55976e+08	3.89854e+08	2.55784e+08	1.3918e+08	6.50654e+07	2.49453e+07	8.59652e+06	1.79744e+06	604969	1.46723e+07	539622	208750	5.30557e+07
RIQDGEKKPIGWDTD	607	621	2	0	879.444	6	12	6.56103	7.14545	883.282	6.64988	1	0	1.26828	1.11632	1	1	0.376488		1.33063e+07	51442.6	1.39767e+07	8.0531e+06	3.98142e+07	8.628e+07	1.59097e+08	2.17292e+08	2.35953e+08	1.94932e+08	1.19797e+08	6.37031e+07	2.40917e+07	5.2987e+06	857185	329004	223044	0	0
RIQDGEKKPIGWDTD	607	621	3	0	586.632	6	12	6.56103	7.1615	589.256	6.84627	1	0	1.33269	1.1724	1	1	0.0642407		0	70571.9	858354	1.09562e+07	4.36053e+07	1.09114e+08	2.00807e+08	2.84986e+08	3.00786e+08	2.44987e+08	1.54799e+08	7.87547e+07	3.34248e+07	1.0892e+07	2.08091e+06	730440	425533	446493	40463.3
RIQDGEKKPIGWDTD	607	621	4	0	440.226	6	12	6.70288	6.76595	442.069	6.34661	1	1	1.16881	-0.70545	1	0	0.136194		0	0	0	0	45373	375953	1.4289e+06	1.52065e+06	1.08986e+06	928314	386013	0	35526.1	0	0	0	0	0	0
RIQDGEKKPIGWDTDISW	607	624	2	0	1072.54	6	15					-1
RIQDGEKKPIGWDTDISW	607	624	3	0	715.364	6	15	9.95653	10.5497	718.548	8.27804	1	0	1.25928	1.14684	1	1	0.0922178		508980	414743	133333	9.98379e+06	5.84925e+06	2.81884e+07	8.95772e+07	1.68292e+08	2.65508e+08	3.20123e+08	3.23006e+08	2.68591e+08	1.41978e+08	9.47671e+07	4.09862e+07	311178	4.03417e+06	613270	350111	159715	0	5.60109e+06
RIQDGEKKPIGWDTDISWL	607	625	2	0	1129.08	6	16	11.1946	11.6497	1134.26	9.01162	1	0	1.30397	0.664386	1	1	0.31584		102298	605482	0	288493	194950	2.63976e+06	1.85938e+06	1.87436e+07	2.74258e+07	4.66431e+07	4.87104e+07	5.22418e+07	3.52842e+07	2.52479e+07	1.03519e+07	4.1197e+06	489924	281662	0	196833	92201	437374	0
RIQDGEKKPIGWDTDISWL	607	625	3	0	753.059	6	16	11.1316	11.7596	756.534	9.07901	1	0	1.32055	1.26885	1	1	0.0745324		2434.09	2.20093e+06	494539	428042	5.35515e+06	1.24551e+07	4.11182e+07	9.77377e+07	1.71957e+08	2.46444e+08	2.92921e+08	2.80315e+08	2.24483e+08	1.51824e+08	7.87781e+07	3.49733e+07	1.32907e+07	2.72706e+06	629174	828075	67142.4	75074.4	305481
RIQDGEKKPIGWDTDISWL	607	625	4	0	565.046	6	16	11.2576	11.3831	567.582	8.79891	1	0	1.25165	-0.487229	1	1	0.169512		0	0	0	0	0	0	307932	620442	2.54077e+06	3.35552e+06	3.80208e+06	2.81617e+06	2.45543e+06	1.03315e+06	423527	139571	0	0	0	0	0	0	0
RIQDGEKKPIGWDTDISWLTG	607	627	3	0	805.748	7	18					0
RIQDGEKKPIGWDTDISWLTGEEL	607	630	2	0	1393.7	7	21	11.7126	12.2725	1400.59	12.1173	1	0	1.35824	1.03088	1	0	0.189418		139192	0	111497	0	133444	686888	2.13528e+06	6.23388e+06	2.41654e+07	4.39889e+07	8.83186e+07	1.30447e+08	1.77228e+08	1.98534e+08	1.98559e+08	1.57951e+08	1.26406e+08	8.35216e+07	5.89525e+07	4.08093e+07	2.17674e+07	7.95949e+06	1.96917e+06	383443	161565	196569	0	0	846575
RIQDGEKKPIGWDTDISWLTGEEL	607	630	3	0	929.471	7	21	11.6811	12.3567	933.942	11.7603	1	0	1.29134	1.43477	1	0	0.0716245		107119	1.13289e+06	792796	4.54672e+06	1.03799e+07	2.33661e+07	5.27829e+07	1.05356e+08	2.19748e+08	4.43635e+08	8.28475e+08	1.26688e+09	1.74909e+09	1.94884e+09	1.91561e+09	1.57478e+09	1.15272e+09	7.08326e+08	4.00664e+08	1.94312e+08	7.99032e+07	2.7427e+07	6.04627e+06	719047	618771	0	216263	279696	46581
RIQDGEKKPIGWDTDISWLTGEEL	607	630	4	0	697.355	7	21	11.7126	12.2778	700.713	11.7791	1	0	1.29485	1.04923	1	0	0.102244		727061	0	269517	82545.4	169954	314207	1.72275e+06	5.46606e+06	1.68144e+07	4.06238e+07	7.61479e+07	1.23741e+08	1.58385e+08	1.78102e+08	1.77786e+08	1.4818e+08	1.0849e+08	6.40604e+07	3.26822e+07	1.30984e+07	2.93709e+06	759321	296841	0	232503	92609.4	610707	64614.2	1.51813e+06
RIQDGEKKPIGWDTDISWLTGEELHV	607	632	3	0	1008.18	7	23	11.5712	11.7753	1012.9	12.3745	0.6	0					0.255845		88104.5	74539.9	0	0	0	0	226335	153189	81299.1	712657	2.23425e+06	4.25543e+06	6.91227e+06	9.2482e+06	8.26095e+06	7.48349e+06	7.50584e+06	3.99773e+06	1.89098e+06	1.51114e+06	187178	181704	319081	14293.8	83515.3	0	0	75152.7	75559.7	0
TDISWLTGEEL	620	630	1	0	1263.61	5	9	11.3988	12.599	1272.87	8.50981	1	0	2.8086	3.26789	-1	0	1.02007		160556	175033	3.37959e+06	2.22761e+07	6.65662e+07	1.2951e+08	1.90105e+08	3.05736e+08	7.73224e+08	1.58143e+09	1.66318e+09	7.31872e+08	1.55349e+08	4.7112e+07	7.719e+07
TDISWLTGEEL	620	630	2	0	632.309	5	9	11.4145	12.0736	635.184	5.00598	0.6	0					0.536081		287794	1.26619e+06	7.5344e+06	2.17645e+07	4.8239e+07	7.64444e+07	8.28424e+07	6.20162e+07	3.35139e+07	1.15363e+07	1.85618e+06	496176	218161	39384.9	735873
ISWLTGEELHV	622	632	2	0	642.335	5	9	11.1474	11.1789	645.278	5.11287	1	0	1.32314	-0.815638		1	0.171272		0	0	0	108767	276223	449402	564400	511682	158478	33445.7	5060.3	0	14028.9	0	0
LTGEEL	625	630	1	0	661.34	4	4	6.18398	6.93937	663.662	1.94473	0.4	0					0.072248		9.92322e+07	4.75751e+08	8.14929e+08	6.73792e+08	2.66727e+08	6.30937e+07	5.11149e+06	931058	612507
LTGEELHV	625	632	2	0	449.237	4	6	7.24025	7.60178	450.698	2.40027	0.4	0					0.187254		239126	1.46262e+06	1.01768e+07	7.83362e+06	5.50807e+06	1.79716e+06	461472	0	34772.7	71139.8	31491.6
[truncated: 22 more columns]
