# Supplementary material for: Unveiling the domain-specific and RAS isoform-specific details of BRAF kinase regulation
Source: eLife. 2023 Dec 27;12:RP88836. doi: 10.7554/eLife.88836 (PMC10752582; doi:10.7554/eLife.88836)
Supplement: Figure 2—source data 1. — Also applies to plots presented in Supplementary file 1 and Figure 2—figure supplement 1 and Figure 2—figure supplement 3. [file elife-88836-fig2-data1.zip › Figure 2- source data 1/(BRAF_N2_BRAF-N2-15hr.mzXML) ExMS2_FinalTable.xls]

## Sheet: Sheet1
Sequence	START	END	Charge	ModMass	Monoisotopic m/z	maxND	maxD	RT Range(start, unit: min)	RT Range(end)	Centroid m/z	Delta Mass	Flag#1:Skip-tests	Flag#2:Unimodality check	Flag#3:Back exchange prediction check	Flag#4:Elution RT width check	Flag#5:Unique peptide RT/deltaD consistency check	Flag#6:Common-end peptides centroid subtraction check	Flag#7:Centroid shift within RT range check	Flag#8:Data multiple assignment check	Isotopic Envelope Amplitudes(start from this column(the Monoisotopic) to nonzero end):
GSSHHHHHHGTKTEEGKL	2	19	2	0	1008.48	6	16					-1
GSSHHHHHHGTKTEEGKL	2	19	3	0	672.656	6	16					-1
GSSHHHHHHGTKTEEGKL	2	19	4	0	504.744	6	16					-1
GSSHHHHHHGTKTEEGKL	2	19	5	0	403.997	6	16					-1
GSSHHHHHHGTKTEEGKLVIWINGDKGYNGL	2	32	4	0	862.178	8	29					-1
VIWINGDKGY	20	29	1	0	1164.6	5	8					-1
VIWINGDKGY	20	29	2	0	582.806	5	8					0
VIWINGDKGYNG	20	31	2	0	668.338	5	10	7.37682	7.65257	671.285	5.09148	1	0	2.97259	3.58708		1	0.184006		0	0	9453.54	55580.1	836113	1.68343e+06	1.94784e+06	1.18615e+06	246419	57202.7	7369.22	14642.3	123152	0	7333.31	0
VIWINGDKGYNGL	20	32	1	0	1448.75	5	11					-1
VIWINGDKGYNGL	20	32	2	0	724.88	5	11					-1
VIWINGDKGYNGLAE	20	34	2	0	824.92	5	13					-1
VIWINGDKGYNGLAEVGKKFEKDTG	20	44	3	0	913.476	7	23					-1
VIWINGDKGYNGLAEVGKKFEKDTGIKV	20	47	3	0	1026.89	7	26					-1
VIWINGDKGYNGLAEVGKKFEKDTGIKV	20	47	4	0	770.421	7	26					-1
VIWINGDKGYNGLAEVGKKFEKDTGIKV	20	47	5	0	616.538	7	26					-1
VIWINGDKGYNGLAEVGKKFEKDTGIKVTVEHPDKL	20	55	3	0	1333.38	9	33					-1
VIWINGDKGYNGLAEVGKKFEKDTGIKVTVEHPDKL	20	55	4	0	1000.29	9	33					-1
VIWINGDKGYNGLAEVGKKFEKDTGIKVTVEHPDKL	20	55	5	0	800.434	9	33					-1
VIWINGDKGYNGLAEVGKKFEKDTGIKVTVEHPDKL	20	55	6	0	667.196	9	33					-1
VIWINGDKGYNGLAEVGKKFEKDTGIKVTVEHPDKL	20	55	7	0	572.026	9	33					-1
INGDKGYNGLAEVGKKFEKDTGIKVTVEHPDKLEEKFPQVAA	23	64	3	0	1533.81	9	38					-1
NGDKGYNGLAEVGKKFEKDTGIKVTVE	24	50	3	0	966.173	7	25					-1
NGLAEVGKKFEKDTGIKVTVEHPDKL	30	55	3	0	951.522	7	23					-1
NGLAEVGKKFEKDTGIKVTVEHPDKLEEKFPQVAATGDGPDIIF	30	73	4	0	1192.63	9	39					-1
LAEVGKKFEKDTGIKVTVEHPDKL	32	55	3	0	894.501	7	21	7.7064	7.81145	903.592	25.6739	0.4	1					0.547468		17976.5	0	0	0	0	0	16212.1	0	0	7642.9	0	0	0	0	0	0	0	0	0	0	0	0	0	0	0	8024.17	0	0	1.11905e+06
LAEVGKKFEKDTGIKVTVEHPDKL	32	55	4	0	671.127	7	21					-1
LAEVGKKFEKDTGIKVTVEHPDKLEEKFPQVAATGDGPDIIF	32	73	5	0	920.091	9	37					-1
AEVGKKFEKDTG	33	44	2	0	654.843	5	10					-1
AEVGKKFEKDTGIKV	33	47	2	0	824.967	5	13					-1
AEVGKKFEKDTGIKV	33	47	3	0	550.314	5	13					-1
AEVGKKFEKDTGIKVTVEHPDKL	33	55	3	0	856.806	7	20	6.57768	6.59515	865.372	24.1708	0.4	1					0.503139		0	0	0	0	0	0	0	0	0	0	0	0	0	0	12113	0	0	0	0	0	0	0	0	0	18854.3	0	0	116935
AEVGKKFEKDTGIKVTVEHPDKL	33	55	4	0	642.856	7	20					-1
AEVGKKFEKDTGIKVTVEHPDKL	33	55	5	0	514.486	7	20					-1
AEVGKKFEKDTGIKVTVEHPDKL	33	55	6	0	428.907	7	20					-1
AEVGKKFEKDTGIKVTVEHPDKLEEKFPQVAATGDGPDIIF	33	73	3	0	1495.12	9	36					-1
AEVGKKFEKDTGIKVTVEHPDKLEEKFPQVAATGDGPDIIF	33	73	4	0	1121.59	9	36	10.8426	10.9674	1125.63	13.4637	1	0	2.10462	1.4612	1	0	0.09905		64787.6	127434	545447	710008	198563	379686	399356	379630	199640	2.50847e+06	6.24116e+06	1.35685e+07	2.36365e+07	3.65798e+07	4.90897e+07	5.68036e+07	5.72463e+07	5.02764e+07	4.09689e+07	2.87021e+07	1.84208e+07	1.05239e+07	5.81046e+06	2.92919e+06	1.4441e+06	948691	467893	295915	116778	191446
AEVGKKFEKDTGIKVTVEHPDKLEEKFPQVAATGDGPDIIF	33	73	5	0	897.474	9	36	10.8066	10.8304	900.665	13.2692	1	0	2.06991	0.03933	1	0	0.0992749		0	0	0	0	0	0	0	0	0	0	72944.9	92280.1	195403	346646	351009	431298	583133	422848	326724	226316	160484	73004.6	31666.4	8660.57	0	10187.1	0	0	0	0
AEVGKKFEKDTGIKVTVEHPDKLEEKFPQVAATGDGPDIIF	33	73	6	0	748.063	9	36					-1
AEVGKKFEKDTGIKVTVEHPDKLEEKFPQVAATGDGPDIIF	33	73	7	0	641.34	9	36					-1
VGKKFEKDTGIKVTVEHPDKL	35	55	3	0	790.113	6	18					-1
VGKKFEKDTGIKVTVEHPDKLEEKFPQVAATGDGPDIIF	35	73	4	0	1071.57	9	34					-1
VGKKFEKDTGIKVTVEHPDKLEEKFPQVAATGDGPDIIF	35	73	5	0	857.458	9	34					-1
IKVTVEHPDKL	45	55	2	0	639.874	5	8	7.05225	7.10382	644.188	7.86567	0.4	1					1.51979		6628	0	9856.3	0	5626.55	0	2202.08	6523.18	5675.97	6895.04	5037.8	0	33164.8	9882.25
TVEHPDKL	48	55	1	0	938.494	4	5					-1
TVEHPDKL	48	55	3	0	313.503	4	5					-1
TVEHPDKLEEKFPQVAATGDGPDIIF	48	73	3	0	951.815	7	21					0
LEEKFPQVAATGDGPDIIFWAHDRFGGYAQSGLLAEIT	55	92	4	0	1030.77	9	34	13.2126	13.3997	1035.74	17.4141	1	0	2.99206	2.34004			0.102662		7841.94	0	0	0	36728.2	9143.68	0	0	2574.33	1528.29	738.922	0	290.463	109109	708213	1.23208e+06	3.20037e+06	6.15842e+06	8.66838e+06	1.00448e+07	1.05747e+07	1.0401e+07	7.391e+06	3.55947e+06	2.51998e+06	583850	515741	235183	226425	56463.5
EEKFPQVAATGDGPDIIF	56	73	2	0	967.481	6	14	11.5045	11.6811	971.179	6.23581	1	0	2.56329	2.1915	1	1	0.0392517		93019.3	462388	234355	2.46213e+06	7.55229e+06	1.89195e+07	3.14639e+07	4.07271e+07	3.73975e+07	2.62912e+07	1.3984e+07	6.21827e+06	1.99758e+06	474545	132435	29737.9	71686.8	13093.9	14430.4	11901.5	248501
EEKFPQVAATGDGPDIIF	56	73	3	0	645.323	6	14	11.5555	11.6753	647.694	5.95027	1	0	2.43231	1.39197	1	1	0.0621405		0	15587.4	22520.5	132435	608590	1.36115e+06	2.25401e+06	2.52144e+06	2.21472e+06	1.35158e+06	680412	289835	52261	0	0	0	0	0	0	6707.47	0
WAHDRFGG	74	81	2	0	473.22	4	6					0
WAHDRFGG	74	81	3	0	315.816	4	6					-1
WAHDRFGGY	74	82	1	0	1108.5	5	7					-1
WAHDRFGGY	74	82	2	0	554.752	5	7					-1
WAHDRFGGY	74	82	3	0	370.17	5	7	7.65257	7.8819	373.998	10.8021	0.4	1					0.118769		16307.7	0	0	248168	0	0	88842.5	1018.88	0	425323	0	7586.53	6.5683e+06
WAHDRFGGYAQSGL	74	87	1	0	1564.73	5	12					-1
WAHDRFGGYAQSGL	74	87	2	0	782.868	5	12	7.95358	8.27682	789.897	13.1193	0.4	1					0.143656		590.792	0	0	775.523	10784.6	5298.1	9642.57	8311.09	0	14704.2	0	266110	1.27279e+06	2.74209e+06	3.29527e+06	2.52289e+06	1.33438e+06	351843
WAHDRFGGYAQSGL	74	87	3	0	522.248	5	12	8.9364	8.98983	527.11	13.6476	0.4	1					0.0500374		0	0	0	63532	0	0	4930.53	0	11173.2	18699.7	32898.2	154047	637788	1.48661e+06	2.25188e+06	2.34043e+06	2.12616e+06	916107
WAHDRFGGYAQSGLL	74	88	2	0	839.41	5	13	10.3851	10.637	845.153	10.4754	0.4	1					0.96091		81139.9	628047	213054	269255	41507.9	433492	571384	3.59407e+06	1.1024e+07	1.81996e+07	1.90936e+07	1.1972e+07	5.0226e+06	3.79754e+06	7.55584e+06	1.04778e+07	9.86506e+06	4.82336e+06	1.57585e+06
WAHDRFGGYAQSGLL	74	88	3	0	559.943	5	13	10.2999	10.4992	565.06	14.3409	0.4	1					0.116965		0	14809.8	0	0	42205.4	0	0	0	8772.66	9635.69	12855.2	88075.5	356521	1.02013e+06	2.63249e+06	4.24977e+06	4.69579e+06	2.21501e+06	707026
WAHDRFGGYAQSGLLA	74	89	2	0	874.929	6	14					-1
WAHDRFGGYAQSGLLA	74	89	3	0	583.622	6	14					0
YAQSGL	82	87	1	0	638.314	4	4	5.27297	5.3704	645.472	6.78463	0.4	1					0.377033		0	0	0	0	0	0	8851.18	104688	25727.1
AQSGLL	83	88	1	0	588.335	3	4					-1
LAEITPDKA	88	96	1	0	957.525	4	6					-1
LAEITPDKA	88	96	2	0	479.266	4	6					-1
LAEITPDKAFQDKL	88	101	2	0	794.933	5	11					-1
LAEITPDKAFQDKL	88	101	3	0	530.291	5	11					-1
LAEITPDKAFQDKLYPFT	88	105	2	0	1049.05	6	14					-1
LAEITPDKAFQDKLYPFT	88	105	3	0	699.702	6	14					-1
LAEITPDKAFQDKLYPFTW	88	106	2	0	1142.09	6	15	12.9169	13.1589	1146.1	6.61456	1	0	2.53476	3.11141	1	0	0.147268		35550.1	1.20201e+06	15599.1	765330	1.29585e+06	3.95928e+06	7.70011e+06	1.2578e+07	1.32217e+07	1.23011e+07	8.17354e+06	5.29186e+06	2.06206e+06	710549	69937.3	0	0	0	9297.54	18618.3	0	14713.1
LAEITPDKAFQDKLYPFTW	88	106	3	0	761.728	6	15	13.072	13.1589	764.457	6.76936	1	0	2.60103	0.928029	1	0	0.0186142		18551.1	41642.5	136771	522833	1.84124e+06	4.89669e+06	9.57684e+06	1.51545e+07	1.68932e+07	1.50557e+07	1.01897e+07	6.29861e+06	2.89161e+06	1.14544e+06	0	89913.4	13010.1	0	0	0	35068.6	0
LAEITPDKAFQDKLYPFTWD	88	107	2	0	1199.6	7	16	12.4251	12.6478	1203.81	6.93415	0.6	0					0.0530306		0	56096.1	143506	666734	2.84016e+06	7.83483e+06	1.60992e+07	2.53361e+07	2.96126e+07	2.76953e+07	2.11505e+07	1.24998e+07	6.49811e+06	2.73962e+06	1.00015e+06	239530	0	0	32737.8	0	27288.3	0	0	0
LAEITPDKAFQDKLYPFTWD	88	107	3	0	800.07	7	16	12.4251	12.6597	802.874	6.92849	0.6	0					0.031761		276579	222113	950760	2.22649e+06	7.53329e+06	2.2376e+07	4.6441e+07	7.24e+07	8.71412e+07	8.01794e+07	5.92759e+07	3.54403e+07	1.7928e+07	7.90162e+06	3.12602e+06	1.08166e+06	283904	106764	73528.5	53133.4	19113.1	41771.2	97058.9	2250.6
LAEITPDKAFQDKLYPFTWDA	88	108	2	0	1235.12	7	17					-1
LAEITPDKAFQDKLYPFTWDA	88	108	3	0	823.749	7	17	12.5474	12.8128	826.709	7.35603	0.6	0					0.155136		72832.4	361107	585968	1.86938e+06	5.99339e+06	1.71443e+07	3.49165e+07	5.46893e+07	6.6683e+07	6.25743e+07	4.50764e+07	3.09179e+07	1.51208e+07	6.59383e+06	1.86961e+07	990184	343254	6.48905e+06	116463	55256.5	279573	21571.2	26472.2	62253.2	427.648
LAEITPDKAFQDKLYPFTWDAVRY	88	111	3	0	963.16	7	20	11.0114	11.0279	968.135	13.1446	0.2	1					0.202317		233830	255532	287251	272732	99820.6	96406.1	20944.5	28795.5	0	19310.1	0	0	0	0	0	0	204598	215502	354838	673833	627911	679635	400155	45592.7	66978.2	323.495	32275.9	18772.2
LAEITPDKAFQDKLYPFTWDAVRYNGK	88	114	4	0	797.412	8	23	11.9691	12.1216	800.292	9.57185	0.6	0					0.0941591		121650	139255	177732	48746	0	213243	1.08848e+06	2.20435e+06	4.01717e+06	8.3948e+06	1.13449e+07	1.24776e+07	1.16683e+07	9.45153e+06	6.5421e+06	3.60423e+06	1.84572e+06	792570	319872	129010	66280.2	33112.3	14360.1	0	257132	458.169	0	0	553406	0
LAEITPDKAFQDKLYPFTWDAVRYNGKL	88	115	3	0	1100.57	8	24	12.0924	12.2325	1104.59	10.017	1	0	2.38321	1.67663	1	-1	0.0321317		0	15181.5	99421.4	81724.9	163138	263241	659418	2.88802e+06	6.4746e+06	1.16177e+07	1.81249e+07	2.36751e+07	2.27716e+07	2.19147e+07	1.55244e+07	1.04745e+07	6.08526e+06	2.89115e+06	1.4761e+06	616134	254826	156240	44826.7	21569.1	44830	14885.2	0	11634.9	0	0
LAEITPDKAFQDKLYPFTWDAVRYNGKL	88	115	4	0	825.683	8	24	12.0924	12.3015	828.669	9.92158	1	0	2.35769	2.64864	1	-1	0.0307777		0	185485	232670	363731	386627	611890	1.57639e+06	4.67214e+06	1.06635e+07	1.98636e+07	3.02679e+07	3.87338e+07	3.82965e+07	3.512e+07	2.54266e+07	1.59205e+07	9.05079e+06	4.55659e+06	2.09479e+06	1.00831e+06	449135	212207	148550	86816.5	35800.9	7220.11	0	21774.6	0	17738.9
LAEITPDKAFQDKLYPFTWDAVRYNGKL	88	115	5	0	660.748	8	24	12.1099	12.2208	663.171	10.0905	1	0	2.40289	1.26689	1	-1	0.0572004		0	0	15335.5	50957.4	32982.3	22365	34479.4	185744	670898	1.07701e+06	1.81393e+06	2.36651e+06	2.41494e+06	2.05315e+06	1.43982e+06	1.10415e+06	554054	245525	122811	38234.1	5105.4	91773.8	8386.33	9947.8	0	0	70255.1	0	0	0
AEITPDKA	89	96	1	0	844.441	4	5					-1
AEITPDKAFQDKL	89	101	2	0	738.391	5	10					-1
AEITPDKAFQDKL	89	101	3	0	492.596	5	10					-1
AEITPDKAFQDKLYPFT	89	105	2	0	992.507	6	13					-1
AEITPDKAFQDKLYPFT	89	105	3	0	662.007	6	13					-1
AEITPDKAFQDKLYPFTW	89	106	2	0	1085.55	6	14	12.7244	12.8128	1089.39	6.34815	1	0	2.61483	0.94868	1	0	0.0847577		0	13415.3	11511.1	0	327651	775458	1.60034e+06	1.89258e+06	1.99948e+06	1.48243e+06	945729	385343	124866	23784.6	0	0	0	0	0	0	37049.4
AEITPDKAFQDKLYPFTW	89	106	3	0	724.033	6	14	12.7422	12.8128	726.624	6.4285	1	0	2.65169	0.69852	1	1	0.0356486		0	6963.64	5650.01	75428.8	463140	1.05614e+06	2.10839e+06	2.70343e+06	2.74252e+06	2.03123e+06	1.56364e+06	618222	212224	144900	16375.9	8221.78	0	0	0	3319.53	0
AEITPDKAFQDKLYPFTWD	89	107	2	0	1143.06	6	15	12.1625	12.3015	1147.05	6.58236	1	0	2.52097	1.66161	1	0	0.254994		0	0	0	51175.4	157539	1.19038e+06	2.21786e+06	3.24638e+06	3.59696e+06	2.70986e+06	1.73038e+06	831508	231470	101806	0	25189.7	0	0	27731.3	31888.5	0	30549.7
AEITPDKAFQDKLYPFTWD	89	107	3	0	762.376	6	15	12.1625	12.2611	765.045	6.60615	1	0	2.53115	1.09371	1	0	0.0715732		0	9028.72	0	57947.4	496785	1.10818e+06	2.17404e+06	2.98414e+06	3.40813e+06	2.48096e+06	1.70801e+06	935188	413842	129087	34661.9	80634.7	8359.04	0	19153.6	16822.7	6456.02	18970.9
AEITPDKAFQDKLYPFTWDA	89	108	2	0	1178.58	7	16					-1
AEITPDKAFQDKLYPFTWDA	89	108	3	0	786.055	7	16	12.0924	12.4077	789.502	8.89217	0.6	0					0.354483		3017.72	235802	74425.6	278508	1.29966e+06	2.69873e+06	5.75702e+06	8.90856e+06	1.16673e+07	1.96433e+07	2.75307e+07	2.649e+07	1.97698e+07	1.19879e+07	6.17143e+06	2.49314e+06	1.07579e+06	475155	350439	245381	231376	225363	156966	99917.7
AEITPDKAFQDKLYPFTWDAVRYNGKL	89	115	3	0	1062.88	8	23	11.9342	12.0983	1066.65	9.37098	0.6	0					0.0673432		0	119623	598793	207412	99636.3	897279	1.10372e+06	3.48446e+06	7.33881e+06	1.22684e+07	1.64433e+07	1.93732e+07	1.72361e+07	1.43923e+07	9.40423e+06	5.43831e+06	2.87203e+06	1.27577e+06	598853	190179	138403	32673.6	11815.5	37061.4	2438.39	0	40521	0	0	0
AEITPDKAFQDKLYPFTWDAVRYNGKL	89	115	4	0	797.412	8	23	11.9691	12.1216	800.292	9.57185	0.6	0					0.0941591		121650	139255	177732	48746	0	213243	1.08848e+06	2.20435e+06	4.01717e+06	8.3948e+06	1.13449e+07	1.24776e+07	1.16683e+07	9.45153e+06	6.5421e+06	3.60423e+06	1.84572e+06	792570	319872	129010	66280.2	33112.3	14360.1	0	257132	458.169	0	0	553406	0
EITPDKAFQDKLYPFTWDAVRYNGKL	90	115	3	0	1039.2	8	22					-1
ITPDKAFQDKLYPFTWDAVRYNGKL	91	115	3	0	996.187	7	21					-1
FQDKLYPFT	97	105	2	0	579.795	5	6					-1
FQDKLYPFTW	97	106	1	0	1344.66	5	7					-1
FQDKLYPFTW	97	106	2	0	672.835	5	7	12.8653	13.1589	674.071	1.6118	1	0	1.18154	3.83889	1	1	0.0481574		1.94159e+06	9.92685e+06	1.56195e+07	1.29558e+07	6.69297e+06	2.46825e+06	603470	143554	15411.5	12644.1	0	15137.1	0
FQDKLYPFTWD	97	107	1	0	1459.69	5	8					-1
FQDKLYPFTWD	97	107	2	0	730.348	5	8	12.3903	12.4774	731.644	1.67096	1	0	1.04419	0.930375	1	0	0.0211921		1.5339e+06	7.60971e+06	1.20629e+07	1.05297e+07	5.81576e+06	2.46503e+06	830894	252478	77255.2	4701.96	0	0	0	0
FQDKLYPFTWDA	97	108	2	0	765.867	5	9					-1
FQDKLYPFTWDAVRYNGKL	97	115	2	0	1181.1	7	16					-1
FQDKLYPFTWDAVRYNGKL	97	115	3	0	787.739	7	16	10.3576	11.2099	791.276	9.14632	0.6	1					0.742409		6749.99	0	1.43392e+06	650197	2.09304e+06	6.18122e+06	1.10947e+07	1.46646e+07	1.63185e+07	1.61876e+07	1.57625e+07	1.71532e+07	2.008e+07	2.02361e+07	1.65475e+07	1.08003e+07	5.5311e+06	2.40685e+06	588704	73421.6	131100	0	41034.4	97195.8
FQDKLYPFTWDAVRYNGKL	97	115	4	0	591.056	7	16	10.3686	10.4178	594.083	10.6423	0.4	1					0.123875		0	0	0	0	0	108079	0	288578	0	473049	113779	672675	504509	716593	620968	400585	179033	85551.1	0	0	0	30655.4	0	12822.9
DKLYPFTWD	99	107	2	0	592.785	5	6					-1
DKLYPFTWDA	99	108	2	0	628.303	5	7					-1
DKLYPFTWDAVRYNGKL	99	115	3	0	696.03	6	14					-1
YPFTWD	102	107	1	0	828.356	4	4	11.5892	11.7555	829.576	0.688944	1	0	0.808929	2.04577		1	0.06754		3.30995e+06	6.47463e+06	3.6901e+06	1.25577e+06	52563.4	20419.3	0	0	8138.58
YPFTWDAVRYNGKL	102	115	2	0	865.438	6	12	9.82048	9.8845	867.887	3.82201	0.6	0					0.201066		0	60187.7	268164	1.07911e+06	1.51187e+06	1.43879e+06	840707	452660	214535	49429.6	76090.2	38509.8	0	49741.2	40487.7	0	0	0	0
YPFTWDAVRYNGKL	102	115	3	0	577.295	6	12					-1
WDAVRYNGKL	106	115	2	0	611.322	5	8					-1
DAVRYNGKL	107	115	1	0	1035.56	4	7					-1
DAVRYNGKL	107	115	2	0	518.283	4	7					-1
AVRYNGKL	108	115	1	0	920.531	4	6					-1
AVRYNGKL	108	115	2	0	460.769	4	6					-1
AVRYNGKLIAYPIAVEA	108	124	3	0	616.684	6	14					-1
VRYNGKL	109	115	2	0	425.251	4	5					-1
VRYNGKL	109	115	3	0	283.836	4	5					-1
RYNGKL	110	115	2	0	375.716	4	4	6.36243	6.61238	377.132	2.39206	0.4	0					0.133454		0	229803	761227	974038	664064	18737.7	0	9810.54	0
IAYPIA	116	121	1	0	647.376	4	3					0
IAYPIA	116	121	2	0	324.192	4	3	6.38742	6.78893	324.456	0.124313	0.4	0					0.136504		3.26565e+06	0	1.03399e+06	0	9363.65	3320.51	0	23588.1
IAYPIAV	116	122	2	0	373.726	4	4	7.95358	9.18875	374.497	1.07412	0.4	0					0.160045		0	2.73859e+07	13095.2	4.22169e+06	3109.74	2.34487e+06	0	66786.6	0
IAYPIAVE	116	123	1	0	875.487	4	5					-1
IAYPIAVE	116	123	2	0	438.247	4	5					0
IAYPIAVEA	116	124	1	0	946.524	4	6					-1
IAYPIAVEA	116	124	2	0	473.766	4	6					-1
IAYPIAVEAL	116	125	2	0	530.308	4	7					0
EALSLIYNKDLLPNPPKTWEEIPALDKELKAKGKSALM	123	160	4	0	1066.84	9	32					-1
ALSLIYNKDLLPNPPKT	124	140	2	0	949.043	6	12	9.72655	9.76223	949.712	0.188568	0.4	0					0.345835		0	739516	0	121144	0	12142.6	0	0	0	0	0	0	0	0	0	0	0	0	0
ALSLIYNKDLLPNPPKT	124	140	3	0	633.031	6	12					-1
ALSLIYNKDLLPNPPKTWEEIPAL	124	147	3	0	912.505	7	18	12.5474	12.7128	913.899	2.50274	1	0	0.595751	2.0338		0	0.168434		9574.14	204752	1.00817e+06	1.77272e+06	2.00999e+06	1.42769e+06	764821	221159	69145.7	744.227	1042.73	0	8649.44	0	9082.98	13448.6	20078.3	0	8623.8	0	25995.8	0	7283.72	15792	0	12637.9
LSLIYNKDLLPNPPKT	125	140	2	0	913.525	6	11					-1
LSLIYNKDLLPNPPKT	125	140	3	0	609.352	6	11					-1
LSLIYNKDLLPNPPKTW	125	141	3	0	671.379	6	12					-1
LSLIYNKDLLPNPPKTWEEIPAL	125	147	2	0	1332.74	7	17					-1
LSLIYNKDLLPNPPKTWEEIPAL	125	147	3	0	888.826	7	17	12.4077	12.6123	890.193	2.46511	1	0	0.634061	2.58645	1	0	0.0878737		216698	2.31062e+06	7.76576e+06	1.23837e+07	1.29439e+07	9.63114e+06	5.27099e+06	2.29897e+06	734630	154012	35868.3	33342.4	69875.5	27384.3	10342.8	221306	998.603	0	348635	2031.12	0	38754.1	0	0	12967.3
LSLIYNKDLLPNPPKTWEEIPALDKELKAKGKSAL	125	159	4	0	984.058	9	29					-1
LSLIYNKDLLPNPPKTWEEIPALDKELKAKGKSALM	125	160	3	0	1355.42	9	30					-1
LSLIYNKDLLPNPPKTWEEIPALDKELKAKGKSALM	125	160	4	0	1016.82	9	30	11.7099	11.836	1019.87	9.66294	1	1	1.77135	1.48021	1	1	0.228059		0	0	16204.9	62807.6	149968	766094	2.97672e+06	5.95094e+06	1.16116e+07	1.57919e+07	2.03818e+07	2.00075e+07	1.84896e+07	1.34831e+07	8.77607e+06	5.04193e+06	2.83067e+06	1.28465e+06	526321	150066	239519	61510	14771.8	42820.9	2.08398e+06	86970.4	39267.2	2285.24	5.11523e+06	0
LSLIYNKDLLPNPPKTWEEIPALDKELKAKGKSALM	125	160	5	0	813.656	9	30	11.6234	11.767	815.849	8.43307	1	0	1.50807	1.72708	1	1	0.113564		0	0	0	17525.5	18146.7	145240	245182	1.02012e+06	1.84128e+06	2.93189e+06	3.31714e+06	3.61178e+06	2.94243e+06	2.1977e+06	1.34005e+06	738740	302229	155465	22431.4	81563.4	0	14151.2	0	14194	43569.9	0	0	0	0	0
LSLIYNKDLLPNPPKTWEEIPALDKELKAKGKSALM	125	160	7	0	581.471	9	30					-1
LSLIYNKDLLPNPPKTWEEIPALDKELKAKGKSALMF	125	161	5	0	843.07	9	31					-1
SLIYNKDLLPNPPKT	126	140	2	0	856.983	6	10					0
SLIYNKDLLPNPPKT	126	140	3	0	571.658	6	10					-1
SLIYNKDLLPNPPKTWEEIPAL	126	147	2	0	1276.19	7	16	12.1451	12.1974	1278.11	2.26334	1	0	0.611276	0.44179	1	0	0.258471		0	175355	450603	780549	649806	539446	207289	53899.9	0	0	0	17369.3	0	0	0	0	0	20948.5	0	0	9522.55	0	0	0
SLIYNKDLLPNPPKTWEEIPAL	126	147	3	0	851.132	7	16	12.0391	12.2496	852.482	2.48743	1	0	0.701223	2.66835	1	0	0.080677		635713	2.84967e+06	7.1495e+06	1.11625e+07	1.15675e+07	8.57047e+06	4.23021e+06	1.82221e+06	577272	88495.8	55422.9	7022.97	33381.4	228905	27311.3	47306.6	38241.3	9487.57	555869	4864.14	0	37096.5	26478.4	0
SLIYNKDLLPNPPKTWEEIPALDKELKAKGKSALM	126	160	3	0	1317.73	9	29					-1
SLIYNKDLLPNPPKTWEEIPALDKELKAKGKSALM	126	160	4	0	988.547	9	29	11.4052	11.4384	991.331	8.67781	0.6	0					0.0996137		0	0	0	0	25314.3	33592.5	28893.8	296067	560179	807866	824591	834495	939029	596331	509475	235015	87043.9	0	55344.8	0	24591.1	35618.7	0	0	19577.3	0	0	0	3062.79	0
SLIYNKDLLPNPPKTWEEIPALDKELKAKGKSALM	126	160	5	0	791.039	9	29					-1
LIYNKDLLPNPPKT	127	140	2	0	813.467	5	9					-1
LIYNKDLLPNPPKT	127	140	3	0	542.647	5	9					-1
LIYNKDLLPNPPKTWEEIPA	127	146	3	0	784.426	7	14	11.5045	11.7842	785.705	2.3914	0.6	0					0.0242751		2.84546e+06	2.00694e+07	6.00655e+07	9.44736e+07	8.98087e+07	6.07962e+07	3.16591e+07	1.2847e+07	4.60227e+06	1.55709e+06	591509	385844	228381	38887.5	59575.8	1.47649e+06	57822.5	63301.6	164335	3177.2	12040.9	0
LIYNKDLLPNPPKTWEEIPAL	127	147	2	0	1232.68	7	15					0
LIYNKDLLPNPPKTWEEIPAL	127	147	3	0	822.121	7	15					-1
LIYNKDLLPNPPKTWEEIPALDKELKAKGKSALM	127	160	5	0	773.633	9	28					-1
IYNKDLLPNPPKT	128	140	2	0	756.925	5	8	7.72402	7.88775	758.642	2.52101	0.4	0					0.359527		0	73006.6	575098	828277	523754	128333	24779.8	39381.1	42717.6	56726.8	9281.68	0	0	6144.06
IYNKDLLPNPPKT	128	140	3	0	504.952	5	8					-1
IYNKDLLPNPPKTW	128	141	3	0	566.979	6	9					-1
IYNKDLLPNPPKTWEEIPAL	128	147	2	0	1176.14	7	14	11.5045	11.7155	1178.01	2.29897	1	0	0.757398	2.67586	1	0	0.144885		75445.5	2.12299e+06	6.89916e+06	1.03777e+07	1.00792e+07	6.81142e+06	3.23301e+06	1.12366e+06	205189	0	14736.1	0	0	0	0	0	0	2363.55	113055	21903.1	15413.9	0
IYNKDLLPNPPKTWEEIPAL	128	147	3	0	784.426	7	14	11.5045	11.7842	785.705	2.3914	1	0	0.799799	3.64411	1	0	0.0242751		2.84546e+06	2.00694e+07	6.00655e+07	9.44736e+07	8.98087e+07	6.07962e+07	3.16591e+07	1.2847e+07	4.60227e+06	1.55709e+06	591509	385844	228381	38887.5	59575.8	1.47649e+06	57822.5	63301.6	164335	3177.2	12040.9	0
IYNKDLLPNPPKTWEEIPAL	128	147	4	0	588.572	7	14					-1
IYNKDLLPNPPKTWEEIPALD	128	148	2	0	1233.65	7	15					-1
IYNKDLLPNPPKTWEEIPALD	128	148	3	0	822.769	7	15	9.7972	9.83203	824.313	3.12862	0.6	1					0.131216		0	22229.2	34378.2	153722	178729	117465	66326.8	58646.6	11476.1	19711.7	0	0	0	0	0	12168.4	0	0	0	0	0	0	0
IYNKDLLPNPPKTWEEIPALDKE	128	150	3	0	908.481	7	17					-1
IYNKDLLPNPPKTWEEIPALDKELKAKGKSAL	128	159	3	0	1207.34	8	26					-1
IYNKDLLPNPPKTWEEIPALDKELKAKGKSAL	128	159	4	0	905.758	8	26					-1
IYNKDLLPNPPKTWEEIPALDKELKAKGKSALM	128	160	3	0	1251.02	9	27	11.0942	11.2966	1254.62	8.45753	1	0	1.71447	2.555	1	1	0.0609108		0	33222.9	152927	90476.8	585063	2.71746e+06	8.82435e+06	1.99333e+07	3.71732e+07	5.36143e+07	6.42739e+07	6.14423e+07	5.21345e+07	3.79816e+07	2.47346e+07	1.30959e+07	6.39583e+06	2.97931e+06	1.55683e+06	511169	349093	87093.3	239168	309370	110794	0	0	0	0	0
IYNKDLLPNPPKTWEEIPALDKELKAKGKSALM	128	160	4	0	938.518	9	27	11.0279	11.2318	941.261	8.62856	1	0	1.75516	2.57612	1	1	0.0300371		75477.6	187096	253812	443896	1.22637e+06	3.69205e+06	1.09224e+07	2.5944e+07	4.86175e+07	7.15931e+07	8.55432e+07	8.85127e+07	7.47609e+07	5.40065e+07	3.56925e+07	2.01741e+07	1.07362e+07	4.74653e+06	2.36397e+06	1.41608e+06	1.18555e+06	989673	711169	667066	508464	183392	83321.9	50949.5	38119.9	0
IYNKDLLPNPPKTWEEIPALDKELKAKGKSALM	128	160	5	0	751.016	9	27	11.1271	11.2099	753.134	8.2494	1	0	1.66497	0.871238	1	1	0.0320156		72568.6	18051.8	2.65825e+06	73111.5	127246	770569	2.3817e+06	5.30513e+06	9.78889e+06	1.42806e+07	1.66821e+07	1.7327e+07	1.4502e+07	1.05947e+07	6.05516e+06	3.64847e+06	1.82272e+06	789004	215246	16619.5	44120.3	197610	48289.4	0	39490.9	13628.3	0	0	0	27362.7
IYNKDLLPNPPKTWEEIPALDKELKAKGKSALM	128	160	6	0	626.014	9	27	11.0445	11.1326	627.865	8.76332	1	0	1.78721	0.94469	1	1	0.063778		0	0	0	0	0	0	133075	324017	593404	1.16796e+06	1.31504e+06	1.22051e+06	1.06142e+06	792189	699128	147502	94574.1	12772	14766.3	12574.4	12058.2	14914.8	21617.1	0	0	0	0	0	12838.5	9268.47
IYNKDLLPNPPKTWEEIPALDKELKAKGKSALMF	128	161	3	0	1300.04	9	28					-1
IYNKDLLPNPPKTWEEIPALDKELKAKGKSALMF	128	161	4	0	975.285	9	28	11.7099	11.836	978.162	9.05861	1	0	1.78049	1.48021	1	0	0.0755252		14150.3	38567.9	15670.3	63738	17247.2	100078	251837	825155	1.96979e+06	3.037e+06	4.38415e+06	4.80935e+06	4.63415e+06	3.71746e+06	2.63469e+06	1.48829e+06	861576	375523	194232	34002.8	36350.8	60479	0	44401.7	0	16238.9	0	3022.45	0	2430.6
IYNKDLLPNPPKTWEEIPALDKELKAKGKSALMF	128	161	5	0	780.43	9	28					-1
IYNKDLLPNPPKTWEEIPALDKELKAKGKSALMF	128	161	6	0	650.526	9	28					-1
YNKDLLPNPPKTWEEIPAL	129	147	3	0	746.732	6	13	10.2999	10.6482	749.039	5.55732	1	0	2.44816	4.60814		-5	0.149975		34600.4	54605.3	304854	345129	1.52737e+06	3.54318e+06	5.03287e+06	5.30281e+06	4.35946e+06	2.71163e+06	1.23612e+06	268575	67945.8	12443.7	9495.39	11665.6	64441.5	104204	34104.1	28849.1
WEEIPAL	141	147	1	0	857.44	4	4	11.1769	11.516	858.025	0.0572552	1	0	-0.205253	4.4793	1	0	0.931819		1.45038e+07	7.77077e+06	2.17519e+06	362489	75058.3	74431.5	35720.4	57139.5	12585.5
WEEIPAL	141	147	2	0	429.224	4	4					-1
WEEIPALDKELKAKGKSALM	141	160	2	0	1129.12	7	17					-1
WEEIPALDKELKAKGKSALM	141	160	3	0	753.08	7	17					-1
WEEIPALDKELKAKGKSALM	141	160	4	0	565.062	7	17					-1
WEEIPALDKELKAKGKSALMF	141	161	3	0	802.103	7	18					-1
EEIPAL	142	147	1	0	671.361	4	3	8.88332	8.91893	673.466	1.70971	0.4	0					2.11268		6944.77	31845.6	0	0	0	5065.97	178.613	6937.33
EEIPALDKELKAKGKSALM	142	160	3	0	691.054	6	16					-1
PALDKELKAKGKSALM	145	160	3	0	567.331	6	14					-1
DKELKAKGKSAL	148	159	2	0	644.385	5	10					-1
DKELKAKGKSAL	148	159	3	0	429.926	5	10					-1
DKELKAKGKSALM	148	160	1	0	1418.8	5	11					-1
DKELKAKGKSALM	148	160	2	0	709.905	5	11					-1
DKELKAKGKSALM	148	160	3	0	473.606	5	11					-1
DKELKAKGKSALM	148	160	4	0	355.456	5	11					-1
DKELKAKGKSALMF	148	161	2	0	783.44	6	12					-1
DKELKAKGKSALMF	148	161	3	0	522.629	6	12					-1
DKELKAKGKSALMF	148	161	4	0	392.223	6	12					-1
KELKAKGKSALM	149	160	2	0	652.392	5	10					-1
KELKAKGKSALM	149	160	3	0	435.264	5	10					-1
KELKAKGKSALMF	149	161	3	0	484.287	5	11	7.86428	8.4251	489.119	13.5588	0.4	0					0.0379076		20043.2	3524	0	18896.4	3934.19	30447.5	3578.44	0	0	26322.2	0	0	2.06264e+07	0	0	8.7868e+07	0
MFNLQEPY	160	167	2	0	521.239	5	5	9.31943	9.55427	524.809	6.43431	0.4	1					1.33335		73187	22029.7	9924.98	0	94961.3	0	22841.3	0	157381	165220	197616
MFNLQEPYFTWPLIA	160	174	2	0	935.466	6	11	15.4291	15.8344	936.698	1.20958	1	0	0.408999	5.41142		0	0.290318		5.37133e+06	2.47165e+07	2.76214e+07	1.82898e+07	8.54351e+06	2.79641e+06	494590	448306	1.02727e+06	260002	373008	211236	323581	243775	254215	284519	184410	62313.9
FNLQEPY	161	167	1	0	910.431	4	4	8.44312	8.54827	910.87	-0.116829	1	0	-0.484748	1.18499	1	-1	0.233712		5.35438e+06	1.83526e+06	413197	141786	42766.8	8575.82	0	0	15093.3
FNLQEPY	161	167	2	0	455.719	4	4	8.20318	8.29568	455.987	-0.0197356	0.4	0					0.274149		192801	16602.6	11450.2	8011.25	0	0	0	9089.82	0
FNLQEPYFTW	161	170	2	0	672.817	5	7					-1
FNLQEPYFTWPLI	161	173	2	0	834.427	6	9	15.3492	15.7689	835.551	1.1804	1	0	0.545109	5.61417		0	0.218238		1.01308e+07	4.0492e+07	4.18108e+07	2.42372e+07	9.863e+06	2.66287e+06	1.06075e+06	761396	618841	736881	249417	363456	514232	91935.3	707688	320333
FNLQEPYFTWPLIA	161	174	1	0	1738.88	6	10	14.9143	15.0964	1740.76	0.763377	1	0	0.193067	2.26894	1	0	0.195851		635223	3.23976e+06	3.81672e+06	2.28083e+06	412634	0	0	0	0	0	0	0	0	0	0	0	0
FNLQEPYFTWPLIA	161	174	2	0	869.946	6	10	14.8407	15.3705	871.018	1.03659	1	0	0.368524	7.16441	1	0	0.0164005		1.70924e+08	6.22353e+08	6.57532e+08	4.07881e+08	1.78065e+08	6.24039e+07	2.32645e+07	1.17172e+07	9.43884e+06	6.80343e+06	2.67826e+06	1.05301e+06	492130	321158	105204	406789	423276
FNLQEPYFTWPLIA	161	174	3	0	580.299	6	10					-1
FNLQEPYFTWPLIAA	161	175	2	0	905.464	6	11	14.6368	14.8652	906.56	1.04392	1	0	0.312287	2.92038		0	0.1757		1.49186e+06	5.85518e+06	6.46636e+06	4.07559e+06	1.65052e+06	567940	228120	17337.9	46647	67001.1	7904.51	19796.8	48137.1	8416.59	36050.5	0	17090.1	21844.8
FNLQEPYFTWPLIAADGGYAFKYENGKYDIKDVGVDNAGAKAGL	161	204	4	0	1207.35	10	40	12.6006	13.0029	1216.88	35.1485	1	0	5.34595	5.36824		-5	0.15849		0	0	0	0	0	0	0	685.727	0	15641.3	0	34131.1	0	43922.2	0	13744.4	30019.4	61147.8	0	17366.8	0	47786.5	0	20934.9	0	59795.8	0	18042.2	0	75401.2
NLQEPY	162	167	1	0	763.362	4	3	6.38117	6.3998	769.633	5.82044	0.4	1					0.580974		0	0	0	0	0	0	11774.4	3723.27
NLQEPYFTWPLI	162	173	2	0	760.893	5	8					-1
NLQEPYFTWPLIA	162	174	1	0	1591.82	5	9	14.2031	14.325	1593.47	0.658238	0.4	0					0.314891		31256.4	484588	423682	132967	16134.6	0	0	0	0	0	0	0	0	0	0
NLQEPYFTWPLIA	162	174	2	0	796.411	5	9	14.105	14.4311	797.41	1.00116	1	0	0.417211	4.29602	1	0	0.0778899		1.07339e+07	3.69053e+07	3.68893e+07	2.08063e+07	8.50067e+06	2.83106e+06	1.06578e+06	601973	286127	121599	64443.7	0	7856.7	0	44193.3
NLQEPYFTWPLIAADGGYA	162	180	2	0	1063.52	6	15					-1
NLQEPYFTWPLIAADGGYAFKYENGKYDIKDVGVDNAGAKAGL	162	204	4	0	1170.58	9	39					-1
FTWPLIA	168	174	1	0	847.471	4	4	13.072	13.4244	847.751	-0.26888	1	0	-0.728867	4.6661	1	1	0.150546		3.80384e+07	1.37175e+07	0	0	65399.3	0	45152.6	14994.5	11398.5
FTWPLIA	168	174	2	0	424.239	4	4	13.1589	13.4244	424.462	-0.102827	1	0	-0.462267	3.44253	1	1	0.0400887		5.32668e+06	2.54229e+06	556187	25865.5	3884	0	592.081	0	263.062
AADGGYA	174	180	1	0	624.262	4	5					-1
AADGGYAF	174	181	1	0	771.331	4	6	7.34798	7.40592	777.708	5.9157	1	0	6.03463	0.520171		1	0.226865		0	0	0	0	0	165107	624157	359451	122676	0	0
AADGGYAFKYENGKY	174	188	2	0	827.381	5	13					-1
AADGGYAFKYENGKY	174	188	3	0	551.923	5	13					-1
AADGGYAFKYENGKYDIKDVGVDNAGAKAGL	174	204	3	0	1059.85	8	29					-1
AADGGYAFKYENGKYDIKDVGVDNAGAKAGL	174	204	4	0	795.143	8	29					-1
AADGGYAFKYENGKYDIKDVGVDNAGAKAGLTF	174	206	3	0	1142.56	8	31					-1
AADGGYAFKYENGKYDIKDVGVDNAGAKAGLTF	174	206	4	0	857.172	8	31					-1
AADGGYAFKYENGKYDIKDVGVDNAGAKAGLTFL	174	207	3	0	1180.25	8	32					-1
ADGGYA	175	180	1	0	553.225	3	4	4.14053	4.25713	555.589	2.05331	1	0	2.99943	1.34621		-1	0.397814		37136.3	216704	353392	358745	144080	12438.6	0	1129.39
ADGGYAFKYENGKY	175	188	2	0	791.862	5	12	6.88495	6.98368	796.125	7.56797	1	0	3.75297	1.09464	-1	-2	0.337023		0	0	0	0	0	7497.06	141546	340049	463395	390810	199222	130487	12139.5	0	0	0	0	27187.5
ADGGYAFKYENGKY	175	188	3	0	528.244	5	12	8.00678	8.31425	533.452	14.6655	0.4	1					0.179381		9550.93	0	473.386	9740.88	0	0	18881	0	0	19338.3	0	0	48840.3	337203	947483	2.26424e+06	2.46672e+06	2.14723e+06
ADGGYAFKYENGKYDIKD	175	192	2	0	1027.48	6	16	7.10382	7.15503	1037.82	19.4553	0.4	0					0.273493		0	0	0	0	0	0	0	0	0	0	0	0	0	0	0	0	0	0	118050	0	254555	0	314032
ADGGYAFKYENGKYDIKD	175	192	3	0	685.322	6	16					-1
ADGGYAFKYENGKYDIKDVGVDNAGAKAGL	175	204	3	0	1036.18	7	28					-1
ADGGYAFKYENGKYDIKDVGVDNAGAKAGL	175	204	4	0	777.383	7	28					-1
ADGGYAFKYENGKYDIKDVGVDNAGAKAGL	175	204	5	0	622.108	7	28					-1
ADGGYAFKYENGKYDIKDVGVDNAGAKAGLTF	175	206	2	0	1677.82	8	30					-1
ADGGYAFKYENGKYDIKDVGVDNAGAKAGLTF	175	206	3	0	1118.88	8	30					-1
ADGGYAFKYENGKYDIKDVGVDNAGAKAGLTF	175	206	4	0	839.412	8	30					-1
ADGGYAFKYENGKYDIKDVGVDNAGAKAGLTF	175	206	5	0	671.731	8	30					-1
ADGGYAFKYENGKYDIKDVGVDNAGAKAGLTFL	175	207	3	0	1156.58	8	31					0
ADGGYAFKYENGKYDIKDVGVDNAGAKAGLTFL	175	207	4	0	867.683	8	31					0
ADGGYAFKYENGKYDIKDVGVDNAGAKAGLTFL	175	207	5	0	694.348	8	31					-1
DGGYAFKYENGKY	176	188	2	0	756.344	5	11	7.82905	8.16715	763.717	13.8304	0.4	1					0.740899		0	0	0	0	20268.3	0	0	0	0	0	21653.4	14654	207768	1.44368e+06	2.47476e+06	3.7386e+06	2.80523e+06
DGGYAFKYENGKYDIKDVGVDNAGAKAGL	176	204	3	0	1012.5	7	27					-1
DGGYAFKYENGKYDIKDVGVDNAGAKAGL	176	204	4	0	759.624	7	27					-1
DGGYAFKYENGKYDIKDVGVDNAGAKAGLTF	176	206	4	0	821.653	8	29					-1
DGGYAFKYENGKYDIKDVGVDNAGAKAGLTFL	176	207	3	0	1132.9	8	30					-1
YAFKYENGKYDIKDVGVDNAGAKAGL	179	204	3	0	936.14	7	24					-1
AFKYENGKYDIKD	180	192	2	0	795.894	5	11	7.17223	7.45807	802.805	12.8651	0.4	1					0.229314		0	0	8724.49	0	0	0	0	6436.37	0	6923.52	62409.1	519044	2.14617e+06	3.90359e+06	4.68233e+06	3.23863e+06	1.45313e+06
AFKYENGKYDIKD	180	192	3	0	530.931	5	11	6.91405	7.22412	535.53	12.8374	0.4	1					0.0516074		0	14972.4	5589.62	0	0	0	0	0	0	0	70724.3	866482	3.38528e+06	3.12124e+06	8.80042e+06	6.61391e+06	9974.87
AFKYENGKYDIKDVGVDNAGAKAGL	180	204	3	0	881.785	7	23					-1
AFKYENGKYDIKDVGVDNAGAKAGL	180	204	4	0	661.591	7	23					-1
AFKYENGKYDIKDVGVDNAGAKAGLTF	180	206	4	0	723.62	7	25					-1
AFKYENGKYDIKDVGVDNAGAKAGLTFL	180	207	3	0	1002.19	7	26					-1
AFKYENGKYDIKDVGVDNAGAKAGLTFL	180	207	4	0	751.891	7	26					-1
FKYENGKY	181	188	1	0	1048.51	4	6					-1
FKYENGKY	181	188	2	0	524.759	4	6	5.84978	6.22988	525.562	0.963717	0.4	0					0.668808		5058.96	1.20174e+06	0	30734.8	0	13584.9	8111.12	56497.7	0	39259.4	1162.91
FKYENGKYDIKD	181	192	2	0	760.375	5	10					-1
FKYENGKYDIKD	181	192	3	0	507.252	5	10					-1
FKYENGKYDIKDVGVDNAGAKAGL	181	204	2	0	1286.66	7	22					-1
FKYENGKYDIKDVGVDNAGAKAGL	181	204	3	0	858.106	7	22					-1
FKYENGKYDIKDVGVDNAGAKAGL	181	204	4	0	643.831	7	22					-1
FKYENGKYDIKDVGVDNAGAKAGLTF	181	206	2	0	1410.71	7	24					-1
FKYENGKYDIKDVGVDNAGAKAGLTFL	181	207	3	0	978.506	7	25					-1
FKYENGKYDIKDVGVDNAGAKAGLTFL	181	207	4	0	734.132	7	25					-1
KYENGKYDIKD	182	192	2	0	686.841	5	9					-1
KYENGKYDIKDVGVDNAGAKAGL	182	204	2	0	1213.12	7	21					-1
KYENGKYDIKDVGVDNAGAKAGL	182	204	3	0	809.083	7	21					-1
KYENGKYDIKDVGVDNAGAKAGL	182	204	4	0	607.064	7	21					-1
KYENGKYDIKDVGVDNAGAKAGLTF	182	206	3	0	891.789	7	23					-1
KYENGKYDIKDVGVDNAGAKAGLTF	182	206	4	0	669.093	7	23					-1
KYENGKYDIKDVGVDNAGAKAGLTFL	182	207	3	0	929.483	7	24	9.70908	9.937	935.942	17.7147	0.6	0					0.20846		19917.1	0	9812.66	0	0	0	711.081	404.407	0	2403.79	0	11993.4	12735.6	18662.2	83018.2	336320	735024	1.45544e+06	2.14864e+06	2.56365e+06	2.54593e+06	2.0593e+06	1.27016e+06	603020	159413	0	0	0	0	0
KYENGKYDIKDVGVDNAGAKAGLTFL	182	207	4	0	697.364	7	24					-1
DIKDVGVDNAGAKAGL	189	204	2	0	771.91	5	14	7.86428	7.88775	776.553	8.40561	1	0	3.55862	0.0348712	0	-1	0.121419		0	0	0	0	0	0	8367.21	56523.2	116389	156453	158923	85939.6	22202.4	0	0	439.835	0	0	0	0
DIKDVGVDNAGAKAGL	189	204	3	0	514.942	5	14	7.95358	8.20318	517.427	6.57355	0.5	0					0.16119		9325.26	42113.3	324089	1.56588e+06	3.59135e+06	6.28025e+06	7.86504e+06	8.89407e+06	8.96173e+06	7.7385e+06	5.27495e+06	3.40354e+06	1.5701e+06	57423.2	37864.3	0	21299.6	0	0	18635
DIKDVGVDNAGAKAGLTF	189	206	2	0	895.968	6	16	8.63428	8.70607	898.398	3.81364	0.6	0					0.573871		0	0	137060	568208	859011	833487	649578	281835	74098.7	30338.1	11118.1	0	0	0	0	0	0	0	0	0	10555.5	5435.37	0
DIKDVGVDNAGAKAGLTF	189	206	3	0	597.648	6	16					-1
DIKDVGVDNAGAKAGLTFL	189	207	2	0	952.51	6	17					-1
DIKDVGVDNAGAKAGLTFL	189	207	3	0	635.342	6	17					-1
VGVDNAGAKAGLTF	193	206	2	0	660.351	5	12					-1
VGVDNAGAKAGLTFL	193	207	2	0	716.893	5	13					-1
NAGAKAGLTFL	197	207	2	0	531.801	4	9					0
LVDLIKNKHMNA	207	218	2	0	698.392	5	10					-1
LVDLIKNKHMNA	207	218	3	0	465.931	5	10					-1
LVDLIKNKHMNADTD	207	221	2	0	863.943	6	13	7.42333	7.45807	864.752	0.549929	1	0	-0.0255105	0.193509	1	1	0.252048		168159	224452	175410	55293.9	53307.5	8325.74	0	0	16981.5	0	0	0	0	0	0	0	0	0	0	0
LVDLIKNKHMNADTD	207	221	3	0	576.298	6	13					0
LVDLIKNKHMNADTDY	207	222	2	0	945.475	6	14					-1
LVDLIKNKHMNADTDY	207	222	3	0	630.652	6	14					-1
LVDLIKNKHMNADTDY	207	222	4	0	473.241	6	14					-1
LVDLIKNKHMNADTDYSIA	207	225	3	0	721.037	6	17					-1
LVDLIKNKHMNADTDYSIAE	207	226	2	0	1145.57	7	18					-1
LVDLIKNKHMNADTDYSIAE	207	226	3	0	764.051	7	18					-1
LVDLIKNKHMNADTDYSIAE	207	226	4	0	573.29	7	18					-1
LVDLIKNKHMNADTDYSIAEAA	207	228	3	0	811.409	7	20					-1
LVDLIKNKHMNADTDYSIAEAAF	207	229	3	0	860.432	7	21					-1
VDLIKNKHMNA	208	218	2	0	641.85	5	9					-1
VDLIKNKHMNA	208	218	3	0	428.236	5	9					-1
VDLIKNKHMNADTDY	208	222	2	0	888.933	6	13	6.73545	6.94897	898.094	17.2169	0.4	0					0.875943		0	13486.3	0	5063.55	0	0	0	0	0	5299.99	7146.3	0	0	0	0	0	0	52301.8	305601	703705
VDLIKNKHMNADTDY	208	222	3	0	592.958	6	13					-1
VDLIKNKHMNADTDY	208	222	4	0	444.97	6	13					-1
VDLIKNKHMNADTDYS	208	223	3	0	621.968	6	14					-1
VDLIKNKHMNADTDYSI	208	224	3	0	659.663	6	15					-1
VDLIKNKHMNADTDYSIA	208	225	2	0	1024.51	6	16					-1
VDLIKNKHMNADTDYSIA	208	225	3	0	683.342	6	16	7.15503	7.38852	684.21	1.34076	1	0	0.240975	2.99196	1	-1	0.146757		19095	1.28264e+06	2.34373e+06	1.96851e+06	998471	187080	46589	7687.05	0	28527.1	0	0	0	0	16419.3	15671.1	0	5654.24	0	0	0	0	0
VDLIKNKHMNADTDYSIAE	208	226	2	0	1089.03	6	17					-1
VDLIKNKHMNADTDYSIAE	208	226	3	0	726.356	6	17					0
VDLIKNKHMNADTDYSIAE	208	226	4	0	545.019	6	17					-1
VDLIKNKHMNADTDYSIAEA	208	227	3	0	750.035	7	18					-1
VDLIKNKHMNADTDYSIAEAA	208	228	2	0	1160.07	7	19					-1
VDLIKNKHMNADTDYSIAEAA	208	228	3	0	773.714	7	19					-1
VDLIKNKHMNADTDYSIAEAAF	208	229	3	0	822.737	7	20					0
VDLIKNKHMNADTDYSIAEAAFNKGETA	208	235	4	0	767.376	8	26					0
VDLIKNKHMNADTDYSIAEAAFNKGETAM	208	236	3	0	1066.51	8	27					-1
LIKNKHMNA	210	218	2	0	534.803	5	7					-1
LIKNKHMNA	210	218	3	0	356.871	5	7					-1
LIKNKHMNADTD	210	221	2	0	700.354	5	10					-1
LIKNKHMNADTD	210	221	3	0	467.238	5	10					-1
LIKNKHMNADTDY	210	222	2	0	781.885	6	11					-1
LIKNKHMNADTDYSIA	210	225	3	0	611.977	6	14					-1
LIKNKHMNADTDYSIAE	210	226	2	0	981.983	6	15	6.57768	6.6296	992.36	19.5424	0.4	1					0.147252		0	0	0	0	0	0	0	0	0	0	0	0	0	0	0	0	0	0	0	6315.59	34275.8	89014.7
LIKNKHMNADTDYSIAE	210	226	3	0	654.991	6	15					-1
LIKNKHMNADTDYSIAE	210	226	4	0	491.495	6	15					-1
LIKNKHMNADTDYSIAEAA	210	228	2	0	1053.02	6	17					-1
LIKNKHMNADTDYSIAEAA	210	228	3	0	702.349	6	17					-1
LIKNKHMNADTDYSIAEAAFNKGETA	210	235	3	0	951.468	7	24					-1
LIKNKHMNADTDYSIAEAAFNKGETAM	210	236	3	0	995.148	8	25					-1
LIKNKHMNADTDYSIAEAAFNKGETAM	210	236	4	0	746.613	8	25					-1
IKNKHMNADTD	211	221	2	0	643.812	5	9					-1
IKNKHMNADTDY	211	222	2	0	725.343	5	10					-1
IKNKHMNADTDYSIA	211	225	2	0	860.92	6	13					-1
IKNKHMNADTDYSIA	211	225	3	0	574.282	6	13	6.41865	6.56052	579.774	15.4062	0.4	1					1.50041		27849.8	0	0	0	0	0	0	0	0	8632.59	0	0	6076.16	0	0	10962.4	20355	98095.1	147563	103515
IKNKHMNADTDYSIAE	211	226	3	0	617.296	6	14					0
IKNKHMNADTDYSIAEAA	211	228	3	0	664.655	6	16					-1
DTDYSIA	219	225	1	0	784.336	4	5					0
DYSIAE	221	226	1	0	697.304	4	4	5.56113	5.61363	700.913	3.20597	0.3	0					0.278786		0	10104.6	132496	494563	466139	78275.1	45724.1	0	27704.9
YSIAEAA	222	228	1	0	724.351	4	5	6.59515	6.6296	731.594	6.81856	0.4	1					0.409245		0	0	0	0	11224	23625.3	17009.4	166383	57088.7	54505.8
SIAEAA	223	228	1	0	561.288	3	4					-1
SIAEAAFNKGETA	223	235	1	0	1308.64	5	11					-1
SIAEAAFNKGETAM	223	236	2	0	720.345	5	12					-1
IAEAAF	224	229	1	0	621.324	4	4	6.89663	6.98368	622.061	0.360471	1	0	0.281562	0.930141		1	1.11886		234715	37525.7	15736.7	0	5856.16	0	7161.63	0	11733.8
EAAFNKGETA	226	235	2	0	519.249	4	8					-1
EAAFNKGETAM	226	236	1	0	1168.53	5	9					-1
EAAFNKGETAM	226	236	2	0	584.769	5	9	5.33277	5.3704	591.807	13.3322	0.4	0					0		0	0	0	0	0	0	0	0	0	0	0	0	0	0	67881.3
AAFNKGETA	227	235	2	0	454.727	4	7	4.95995	5.0403	456.452	2.92653	0.4	1					2.12019		0	26196.6	0	0	0	0	0	0	0	0	0	8423.26
AAFNKGETAM	227	236	1	0	1039.49	5	8					-1
AAFNKGETAM	227	236	2	0	520.247	5	8					0
AAFNKGETAMT	227	237	2	0	570.771	5	9					0
AAFNKGETAMTINGPWAWSNIDTSKVNY	227	254	3	0	1029.49	8	25	10.8426	11.1435	1036.15	18.0575	1	0	4.34147	3.94191		0	0.093817		0	0	0	0	0	12198.4	10103.8	41578.3	0	0	0	0	320.293	22376.7	363237	1.10163e+06	2.47832e+06	4.87217e+06	7.27285e+06	8.48701e+06	8.87299e+06	8.58513e+06	6.60392e+06	4.37195e+06	2.37423e+06	584466	73558.6	57944.7	0	2011.84
FNKGETA	229	235	2	0	383.69	4	5					-1
FNKGETAM	229	236	1	0	897.413	5	6					-1
FNKGETAM	229	236	2	0	449.21	5	6	5.35172	5.83045	452.789	6.56443	0.4	1					0.60254		564705	65611.8	412722	791972	718332	930229	3.22715e+06	6.73475e+06	7.32506e+06	4.20049e+06	1.38558e+06	47092.7
NKGETAM	230	236	1	0	750.345	4	5					-1
NKGETAM	230	236	2	0	375.676	4	5	4.18147	4.21525	376.224	0.613725	0.4	0					0.137104		20713.4	73408.6	24639.6	3685.65	0	0	0	0	0	0
NKGETAMTINGPWAWSNIDTSKVNY	230	254	3	0	933.113	7	22					-1
NKGETAMTINGPWAWSNIDTSKVNYGVTVL	230	259	3	0	1089.54	8	27	12.4774	12.8421	1093.66	10.346	0.6	0					0.203884		0	0	11565.6	0	19333.6	22498.1	47271.8	446264	1.78648e+06	3.32923e+06	5.80334e+06	7.57403e+06	8.72351e+06	7.65192e+06	5.41487e+06	3.61889e+06	1.80722e+06	631379	233929	17962.5	23366.8	15263	33107.2	50552.9	11875.5	0	39165.3	89275.6	126562	90802.5
MTINGPWAWSNIDT	236	249	2	0	803.372	6	11	12.4598	12.7659	805.986	4.19334	1	0	2.15099	4.01395		1	0.037119		2929.93	571983	3.2313e+06	1.10406e+07	2.16208e+07	2.63427e+07	2.15016e+07	1.1921e+07	5.07696e+06	1.79043e+06	399863	38544.6	412818	44722.7	323152	1035.34	0	95153
MTINGPWAWSNIDTSKVNY	236	254	3	0	733.018	7	16	12.1451	12.3359	735.995	7.53898	1	0	2.7288	2.39097		0	0.188934		7764.73	45107.9	19320.9	28901	17831.1	189033	914735	1.64898e+06	1.98821e+06	2.18379e+06	1.82417e+06	1.26639e+06	556785	64785.8	44686.7	7057.29	86074.4	6555.68	971.784	55304.9	19080.2	8145.68	7487.74	17600.3
MTINGPWAWSNIDTSKVNYGVTVL	236	259	2	0	1333.67	7	21	13.0374	13.5296	1339.11	9.21589	1	0	2.52115	6.63452	1	0	0.110382		10160.8	34717.3	92212.3	8784.23	342901	214336	3.14432e+06	5.27397e+06	1.23128e+07	1.90622e+07	2.7267e+07	2.9084e+07	2.45524e+07	1.65921e+07	9.82635e+06	4.41371e+06	2.10413e+06	438751	70067.7	0	19463.8	0	14277.3	0	13791.9	0	24437.5	0	0
MTINGPWAWSNIDTSKVNYGVTVL	236	259	3	0	889.448	7	21	13.072	13.5852	893.074	9.20454	0.6	0					0.0470789		208768	533757	590051	537550	435715	1.25111e+06	3.83594e+06	1.07622e+07	2.38228e+07	4.07886e+07	5.34486e+07	5.6737e+07	4.77448e+07	3.22852e+07	1.89967e+07	9.23047e+06	3.62849e+06	1.76134e+06	438362	112254	53212.4	106076	29499	71938.6	60312.3	42075.3	0	36657.3	12596.7
MTINGPWAWSNIDTSKVNYGVTVLPTFKGQPSKPFVGVL	236	274	4	0	1063.06	9	33	12.9686	13.3262	1066.6	11.512	1	0	1.94315	4.73932		1	0.0777943		30318.2	24041.8	70657.1	14224.4	77320.3	36735.2	70040.7	132388	436765	1.41999e+06	3.91066e+06	6.40904e+06	9.70535e+06	1.2295e+07	1.42355e+07	1.17927e+07	9.82738e+06	6.55197e+06	4.23828e+06	1.91367e+06	897864	282486	153481	25465.8	25882.8	10467.7	31261.5	12145.4	26514.8	0
TINGPWAWSN	237	246	2	0	573.272	5	7	10.9949	11.1106	574.613	1.98609	1	0	1.52493	1.33284		1	0.138486		0	273834	785623	769380	345427	58547.1	0	0	9672.48	0	0	0	9365.43
TINGPWAWSNI	237	247	2	0	629.814	5	8	12.6537	12.9915	631.618	2.83879	0.6	0					0.112977		0	334090	1.84052e+06	3.81413e+06	3.83177e+06	2.05215e+06	473106	35438.6	21762.2	0	3374.43	8311.39	2860.85	18289.9
TINGPWAWSNIDT	237	249	2	0	737.852	5	10	11.7439	12.1508	740.337	4.08614	1	0	2.32696	5.43418		1	0.0619367		116510	1.1107e+06	4.50738e+06	1.36077e+07	2.71387e+07	3.12884e+07	2.33158e+07	1.17372e+07	4.31008e+06	991804	101159	74041.9	8094.71	102395	7090.39	137575
TINGPWAWSNIDTSKVNY	237	254	2	0	1033.5	6	15	11.6753	11.9457	1037.92	7.58697	1	0	2.95108	3.51152	1	1	0.048224		628648	16318.6	394733	121928	1.28162e+06	4.16183e+06	1.07588e+07	2.08839e+07	2.88067e+07	3.23573e+07	2.63082e+07	1.6321e+07	8.16633e+06	3.2283e+06	619555	100707	14819.7	0	11456.9	0	139870	36494.7
TINGPWAWSNIDTSKVNY	237	254	3	0	689.337	6	15	11.8303	11.8531	692.271	7.55914	0.3	0					0.0701087		14456.6	0	12363.2	11733	0	19999.4	156979	354914	407695	398083	303419	231767	125224	30289.7	10748	9269.18	0	0	8571.69	0	0	0
TINGPWAWSNIDTSKVNYGVTVL	237	259	2	0	1268.15	7	20	12.6892	13.2126	1273.41	8.99331	0.6	0					0.247761		649814	7.13689e+06	1.89745e+06	7.45707e+06	948815	8.01419e+06	1.05305e+07	3.00648e+07	5.65365e+07	9.86902e+07	1.28007e+08	1.26788e+08	1.07972e+08	6.92007e+07	3.78515e+07	1.76002e+07	7.222e+06	2.75334e+06	879811	660906	253373	80087.6	0	0	20735.4	0	0	9389.49
TINGPWAWSNIDTSKVNYGVTVLPTFKGQPSKPFVGVL	237	274	3	0	1373.4	9	32	12.6006	12.8537	1377.76	10.5662	1	0	1.82334	3.2684	1	1	0.660603		0	0	0	0	98341.2	152628	414680	657110	892569	1.07371e+06	1.53569e+06	2.01762e+06	2.67731e+06	3.2083e+06	3.17464e+06	2.74132e+06	2.25404e+06	1.34162e+06	680497	437729	64178.9	0	0	86762.7	53286	0	13089.5	0	0	0
TINGPWAWSNIDTSKVNYGVTVLPTFKGQPSKPFVGVL	237	274	4	0	1030.3	9	32	12.6537	12.8537	1033.61	10.7019	1	0	1.85058	2.52097	1	1	0.308139		1142.25	606518	26536	45748.9	61267.8	1.21324e+06	416817	866323	1.00284e+06	1.56847e+06	1.99872e+06	3.05973e+06	3.92226e+06	4.84134e+06	5.01153e+06	4.21159e+06	3.57784e+06	2.10623e+06	1.14536e+06	438391	15948.7	449.374	0	853.018	0	30259.2	0	83024.4	10579	14017
NIDTSKVNYGVTVL	246	259	2	0	761.909	5	12					-1
IDTSKVNYGVTVL	247	259	2	0	704.888	5	11	8.00678	8.04215	711.744	12.8787	0.4	1					1.35151		0	0	0	6756.6	0	0	0	0	0	0	0	0	0	0	13114.9	35291.3	8057.7
IDTSKVNYGVTVLPTFKGQPSKPFVGVL	247	274	3	0	997.89	7	23					-1
DTSKVNYGVTVL	248	259	2	0	648.346	5	10					-1
DTSKVNYGVTVLPTFKGQPSKPFVGVL	248	274	3	0	960.195	7	22					-1
SKVNYGVTVL	250	259	1	0	1079.61	4	8	7.67053	7.89972	1081.63	1.3778	0.6	0					0.453122		304548	984405	1.25586e+06	954952	305387	22766.7	0	0	0	0	0	0	0
SKVNYGVTVL	250	259	2	0	540.308	4	8	8.00678	8.3887	541.423	1.58827	0.6	0					0.356567		852418	2.51673e+06	2.85549e+06	1.96711e+06	929201	241509	37657.7	0	11336.2	0	153966	0	33074
SKVNYGVTVLPTF	250	262	2	0	712.893	5	10	9.14825	9.57118	717.311	7.96765	0.6	0					0.0797858		27976.2	26064.7	12913.9	7903.35	25414.7	4099.59	317625	4.42086e+06	1.66068e+07	2.23163e+07	1.13165e+07	1.89795e+06	37767	12214.6	0	11443.3
SKVNYGVTVLPTFKGQPSKPFVGVL	250	274	3	0	888.17	7	20					-1
SKVNYGVTVLPTFKGQPSKPFVGVLSAGINAASPNKELAKE	250	290	4	0	1061.58	9	35					-1
KVNYGVTVL	251	259	2	0	496.792	4	7					-1
KVNYGVTVLPTFKGQPSKPFVGVL	251	274	3	0	859.16	7	19					-1
GVTVLPTF	255	262	1	0	833.477	4	5					0
GVTVLPTFKGQPSKPFVGVL	255	274	2	0	1036.1	6	15	11.16	11.1989	1038.39	3.29886	1	0	1.11518	0.252646	1	0	0.11414		0	0	320510	770531	1.27138e+06	1.12794e+06	765205	301810	113712	0	0	0	0	0	0	0	0	0	0	0	0	0
GVTVLPTFKGQPSKPFVGVL	255	274	3	0	691.07	6	15	11.1271	11.2099	692.654	3.47418	1	0	1.19024	0.871238	1	0	0.142987		15655.7	298019	1.59809e+06	3.60327e+06	4.9136e+06	4.90201e+06	3.59312e+06	1.66421e+06	626888	133043	15517	13087	0	22492.9	0	0	0	0	0	0	182474	0
GVTVLPTFKGQPSKPFVGVLSAGINAASPNKELAKE	255	290	3	0	1218.01	8	30	10.5484	10.5813	1219.35	1.83377	1	1	0.0953753	0.168634	1	-1	0.472168		0	167605	324215	338607	129888	115456	109042	0	29485.5	0	0	0	0	0	277.788	0	27590.5	0	0	0	0	0	0	0	0	0	0	0	0	0
GVTVLPTFKGQPSKPFVGVLSAGINAASPNKELAKE	255	290	4	0	913.758	8	30					-1
VTVLPTFKGQPSKPFVGVL	256	274	3	0	672.063	6	14					-1
TVLPTFKGQPSKPFVGVL	257	274	3	0	639.04	6	13					-1
PTFKGQPSKPFVG	260	272	2	0	695.38	5	9					-1
PTFKGQPSKPFVGVL	260	274	1	0	1601.9	5	11					-1
PTFKGQPSKPFVGVL	260	274	2	0	801.456	5	11					-1
PTFKGQPSKPFVGVL	260	274	3	0	534.64	5	11					-1
PTFKGQPSKPFVGVLSA	260	276	2	0	880.491	6	13					-1
PTFKGQPSKPFVGVLSA	260	276	3	0	587.33	6	13					-1
PTFKGQPSKPFVGVLSAGIN	260	279	3	0	682.046	6	16					-1
PTFKGQPSKPFVGVLSAGINAASPNKELAKE	260	290	3	0	1061.58	8	26					-1
PTFKGQPSKPFVGVLSAGINAASPNKELAKE	260	290	4	0	796.436	8	26					-1
PTFKGQPSKPFVGVLSAGINAASPNKELAKEFLEN	260	294	3	0	1229.32	8	30					-1
PTFKGQPSKPFVGVLSAGINAASPNKELAKEFLEN	260	294	4	0	922.245	8	30					-1
PTFKGQPSKPFVGVLSAGINAASPNKELAKEFLENYL	260	296	3	0	1321.37	9	32					-1
PTFKGQPSKPFVGVLSAGINAASPNKELAKEFLENYL	260	296	5	0	793.227	9	32					-1
KGQPSKPFVGVL	263	274	2	0	628.872	5	8					-1
KGQPSKPFVGVL	263	274	3	0	419.584	5	8					-1
VLSAGINAASPNKELAKE	273	290	3	0	604.667	6	15					-1
SAGINAASPNKE	275	286	2	0	579.791	5	9					-1
SAGINAASPNKEL	275	287	1	0	1271.66	5	10					-1
SAGINAASPNKEL	275	287	2	0	636.333	5	10					0
SAGINAASPNKELAKE	275	290	2	0	800.42	5	13					-1
SAGINAASPNKELAKE	275	290	3	0	533.949	5	13					-1
SAGINAASPNKELAKEF	275	291	3	0	582.972	6	14					-1
SAGINAASPNKELAKEFL	275	292	2	0	930.497	6	15					-1
SAGINAASPNKELAKEFLEN	275	294	2	0	1052.04	6	17					-1
SAGINAASPNKELAKEFLEN	275	294	3	0	701.695	6	17					-1
SAGINAASPNKELAKEFLENYL	275	296	2	0	1190.11	6	19	11.6753	11.7099	1196.76	11.8772	0.6	0					0.357718		0	0	0	0	0	0	0	0	0	0	0	62707.6	193531	284122	207325	152249	0	0	0	0	0	0	0	0	0	0
SAGINAASPNKELAKEFLENYL	275	296	3	0	793.745	6	19	12.3359	12.53	795.622	4.22398	0.6	0					0.0321809		15808.2	506753	2.82917e+06	9.09943e+06	1.96674e+07	2.8637e+07	2.78996e+07	1.91206e+07	9.80971e+06	3.54131e+06	1.09499e+06	441395	82605.2	12318.3	29860.3	21487.6	17008.6	0	12504.3	32808	0	0	5552.38	109265	49454.6	19644.5
GINAASPNKELAKE	277	290	2	0	721.386	5	11					-1
AASPNKELAKE	280	290	2	0	579.312	5	8					-1
AASPNKELAKE	280	290	3	0	386.544	5	8					-1
AASPNKELAKEFLEN	280	294	2	0	830.931	5	12					-1
AASPNKELAKEFLENYL	280	296	3	0	646.339	6	14	11.7957	11.8645	649.945	9.65863	0.4	1					1.95543		0	0	0	1.72421e+06	402787	0	0	0	0	5171.46	0	4880.36	0	0	0	0	79285.7	415206	781220	638609	238148
LAKEFLENYL	287	296	2	0	620.335	5	8					-1
FLENYL	291	296	1	0	798.403	4	4	11.1271	11.2589	798.869	-0.0316123	0.4	0					0.0235588		7.74275e+07	3.53197e+07	9.20765e+06	1.09744e+06	1055.69	0	0	18041.9	0
FLENYL	291	296	2	0	399.705	4	4	10.318	10.4341	401.754	3.60073	0.4	0					0.345083		9186.09	151033	0	126873	0	621585	0	23313.2	0
YLLTDEGL	295	302	1	0	923.472	4	6	10.6314	10.6652	923.66	-0.362165	1	1	-0.684817	0.180602		0	0.207302		231938	53312.3	0	0	0	0	0	0	0	0	0
YLLTDEGLEAVNKDKPLGA	295	313	2	0	1023.54	6	16					-1
YLLTDEGLEAVNKDKPLGA	295	313	3	0	682.697	6	16					0
LTDEGL	297	302	1	0	647.325	4	4	6.70007	6.93148	648.161	0.470986	1	0	0.458996	2.96286		0	2.21083		270091	100419	0	8659.14	0	0	0	6736.3	20641
LTDEGLE	297	303	1	0	776.367	4	5	6.28658	6.30557	778.029	1.22544	0.4	0					0.579287		0	4457.52	8514.12	0	0	0	0	0	0	0
LTDEGLEA	297	304	1	0	847.404	4	6					-1
LTDEGLEAVNKDKPLGA	297	313	2	0	885.468	6	14					-1
LTDEGLEAVNKDKPLGA	297	313	3	0	590.647	6	14	6.58902	6.68238	592.173	3.55174	1	0	1.33207	1.01908	1	1	0.086154		5973.54	176632	485590	859302	1.16301e+06	1.23241e+06	1.04399e+06	530142	90960.8	7555.03	0	8877.02	0	0	5734.56	0	0	0	0	0	5785.97
LTDEGLEAVNKDKPLGAVA	297	315	2	0	970.52	6	16					-1
LTDEGLEAVNKDKPLGAVAL	297	316	2	0	1027.06	6	17					-1
LTDEGLEAVNKDKPLGAVALKSYEEE	297	322	3	0	940.15	7	23					-1
TDEGLEAVNKDKPLGA	298	313	2	0	828.926	5	13					-1
EGLEAVNKDKPLGAVALKSYEEELA	300	324	2	0	1337.2	7	22					-1
EAVNKDKPLGA	303	313	1	0	1141.62	5	8					-1
EAVNKDKPLGA	303	313	2	0	571.314	5	8					0
EAVNKDKPLGA	303	313	3	0	381.212	5	8					-1
EAVNKDKPLGAVAL	303	316	2	0	712.909	5	11					-1
EAVNKDKPLGAVALKS	303	318	2	0	820.472	5	13					-1
EAVNKDKPLGAVALKS	303	318	3	0	547.317	5	13					-1
EAVNKDKPLGAVALKSYEEE	303	322	2	0	1095.57	6	17					-1
EAVNKDKPLGAVALKSYEEE	303	322	3	0	730.714	6	17					-1
EAVNKDKPLGAVALKSYEEEL	303	323	3	0	768.409	6	18					-1
EAVNKDKPLGAVALKSYEEELAKDPRIAATME	303	334	3	0	1162.94	8	28					-1
EAVNKDKPLGAVALKSYEEELAKDPRIAATME	303	334	4	0	872.459	8	28					-1
AVNKDKPLGA	304	313	2	0	506.793	4	7					-1
AVNKDKPLGA	304	313	3	0	338.198	4	7					-1
AVNKDKPLGAVALKSYEEE	304	322	2	0	1031.05	6	16					-1
AVNKDKPLGAVALKSYEEE	304	322	3	0	687.7	6	16					-1
VNKDKPLGA	305	313	1	0	941.541	4	6					-1
VNKDKPLGA	305	313	2	0	471.274	4	6	4.78585	4.91705	473.23	3.36684	0.6	0					0.0903054		0	21566.4	247742	720946	773072	516045	173414	52333	0	0	0
VNKDKPLGAVALKSYEEE	305	322	2	0	995.528	6	15					-1
VALKSY	314	319	2	0	340.703	4	4	4.76405	4.95995	344.186	6.55409	0.4	1					0.500143		0	4092.06	0	4258.75	0	25549.8	0	1.32828e+06	0
VALKSYE	314	320	1	0	809.44	4	5					-1
VALKSYE	314	320	2	0	405.224	4	5					-1
VALKSYEEE	314	322	1	0	1067.53	4	7					-1
VALKSYEEE	314	322	2	0	534.266	4	7					0
VALKSYEEEL	314	323	1	0	1180.61	5	8					0
VALKSYEEEL	314	323	2	0	590.808	5	8	9.2513	9.29107	594.277	6.23734	0.4	1					1.179		0	185956	0	260641	0	63857.1	0	0	0	3079.18	0	0	0	365863
VALKSYEEELAKDPRIAA	314	331	2	0	1002.04	6	15					-1
VALKSYEEELAKDPRIAATM	314	333	3	0	745.728	7	17					-1
VALKSYEEELAKDPRIAATME	314	334	3	0	788.742	7	18					-1
VALKSYEEELAKDPRIAATMENAQKGEIM	314	342	3	0	1079.22	8	26					-1
VALKSYEEELAKDPRIAATMENAQKGEIMPNIPQMSA	314	350	5	0	815.613	9	32					-1
KSYEEE	317	322	1	0	784.336	4	4					0
KSYEEE	317	322	2	0	392.672	4	4					-1
KSYEEEL	317	323	2	0	449.214	4	5	6.21077	6.75325	449.836	0.723203	0.6	0					1.19424		4.10542e+07	8.50923e+07	5.1533e+07	1.62505e+07	54856.3	133836	25860.4	5886.28	397511	0
KSYEEELAKDPRIAA	317	331	3	0	573.969	6	12					-1
KSYEEELAKDPRIAATME	317	334	3	0	694.345	6	15					0
KSYEEELAKDPRIAATMENAQKGEIMPNIPQMSA	317	350	4	0	948.467	9	29					-1
YEEELAKDPRIAATME	319	334	2	0	933.451	6	13	7.49267	7.74155	935.985	3.91122	0.6	0					0.202963		7566.74	19092.8	415252	1.05949e+06	1.82072e+06	2.01994e+06	1.77872e+06	1.222e+06	373143	70842.2	0	0	0	0	0	0	0	0	7652.12	0
YEEELAKDPRIAATME	319	334	3	0	622.636	6	13	7.47533	7.82905	624.334	3.93507	0.6	0					0.121309		27968.8	168562	1.81162e+06	2.37484e+06	3.80306e+06	4.24847e+06	3.88367e+06	2.42257e+06	1.31674e+06	395727	39117.8	17243.1	0	0	76888.9	0	0	86138.5	0	0
EELAKDPRIAATME	321	334	2	0	787.398	6	11					0
EELAKDPRIAATME	321	334	3	0	525.268	6	11					-1
EELAKDPRIAATMENAQKGEIMPNIPQMSA	321	350	3	0	1095.21	8	25					-1
ELAKDPRIAATME	322	334	2	0	722.877	5	10	6.49122	6.73545	723.71	0.764774	0.6	0					1.71253		557971	697645	220714	8616.35	10569.9	0	0	5667.49	0	6288.26	0	7456.47	0	23200.2	53798.6	14991.1
LAKDPRIAA	323	331	2	0	477.79	4	6					-1
LAKDPRIAA	323	331	3	0	318.863	4	6					-1
LAKDPRIAAT	323	332	2	0	528.314	4	7					-1
LAKDPRIAATM	323	333	2	0	593.834	5	8					-1
LAKDPRIAATM	323	333	3	0	396.225	5	8					-1
LAKDPRIAATME	323	334	2	0	658.356	5	9					-1
LAKDPRIAATME	323	334	3	0	439.239	5	9					-1
LAKDPRIAATMENAQKGEIM	323	342	2	0	1094.07	7	17					-1
LAKDPRIAATMENAQKGEIM	323	342	3	0	729.714	7	17					-1
LAKDPRIAATMENAQKGEIMPNIPQM	323	348	3	0	956.491	8	21					0
LAKDPRIAATMENAQKGEIMPNIPQM	323	348	4	0	717.62	8	21					-1
LAKDPRIAATMENAQKGEIMPNIPQMSA	323	350	2	0	1513.27	8	23					-1
LAKDPRIAATMENAQKGEIMPNIPQMSA	323	350	3	0	1009.18	8	23	9.14825	9.36963	1012.24	7.20438	0.6	0					0.526763		0	0	0	0	13631.2	0	1.06967e+06	3.09775e+06	3.36948e+06	3.0394e+06	2.1873e+06	843090	269003	63598.5	12359.5	0	299776	0	0	402500	0	12342.5	241505	0	0	0	0	0	0	0
LAKDPRIAATMENAQKGEIMPNIPQMSA	323	350	4	0	757.137	8	23					-1
LAKDPRIAATMENAQKGEIMPNIPQMSAF	323	351	3	0	1058.2	8	24	11.1271	11.2966	1062.12	9.66549	0.6	0					0.047665		0	73449.9	83081.8	31739.9	101576	542743	2.01111e+06	6.26001e+06	1.37753e+07	2.29776e+07	3.18766e+07	3.84405e+07	3.65099e+07	3.19547e+07	2.44098e+07	1.49202e+07	8.40639e+06	4.33654e+06	1.89643e+06	354235	188814	137728	130759	0	0	0	0	0	25325.3	0
LAKDPRIAATMENAQKGEIMPNIPQMSAF	323	351	4	0	793.904	8	24	11.16	11.2859	796.982	10.235	0.6	0					0.375483		0	0	0	32711.2	0	16580.8	308574	1.07065e+06	2.26581e+06	3.88939e+06	5.4517e+06	6.53598e+06	6.53184e+06	5.06589e+06	3.43788e+06	2.14692e+06	1.02451e+06	301208	173745	64798.8	12553.2	15466.7	25159.6	18634	0	0	75726.9	0	17274.3	0
AKDPRIAAT	324	332	2	0	471.772	4	6	4.78585	4.98747	473.222	2.36302	0.6	0					0.0519694		53537.1	534194	1.32624e+06	1.5066e+06	1.0055e+06	374365	79295.3	5976.17	0	0	0
AKDPRIAATM	324	333	2	0	537.292	5	7					-1
AKDPRIAATME	324	334	2	0	601.814	5	8	5.19345	5.21302	602.456	0.527507	0.4	1					0.427715		10943.3	7020.56	0	0	0	4299.04	0	0	0	0	0	0	0	0
AKDPRIAATME	324	334	3	0	401.545	5	8					-1
AKDPRIAATMENAQKGEIM	324	342	2	0	1037.52	7	16					0
AKDPRIAATMENAQKGEIM	324	342	3	0	692.019	7	16					-1
AKDPRIAATMENAQKGEIMPNIPQM	324	348	3	0	918.796	8	20					-1
AKDPRIAATMENAQKGEIMPNIPQMSA	324	350	2	0	1456.72	8	22					-1
AKDPRIAATMENAQKGEIMPNIPQMSA	324	350	3	0	971.486	8	22	8.6516	8.72352	977.465	16.0407	1	1	4.38527	0.717059	1	-5	0.14223		0	0	0	0	0	11017.9	0	0	0	0	0	0	0	0	0	3475.7	119878	200861	147018	178492	123723	14619.9	0	0	0	0	0	0	0	0
AKDPRIAATMENAQKGEIMPNIPQMSA	324	350	4	0	728.866	8	22					-1
AKDPRIAATMENAQKGEIMPNIPQMSAF	324	351	2	0	1530.26	8	23	10.3352	10.4015	1541.6	20.6812	1	0	5.47742	0.638914	-3	-4	0.205747		0	0	0	0	0	0	0	0	0	0	0	0	0	0	0	0	0	0	0	42306.6	84900.1	719519	908825	1.03388e+06	564227	302180	0	0	0	0
AKDPRIAATMENAQKGEIMPNIPQMSAF	324	351	3	0	1020.51	8	23	11.0279	11.1326	1024.14	8.87575	0.6	0					0.131019		0	0	0	18017.6	86990.5	277001	1.62734e+06	3.26242e+06	5.83419e+06	9.43982e+06	1.12612e+07	1.06813e+07	1.0064e+07	6.46815e+06	4.53466e+06	2.60469e+06	1.12008e+06	646304	287717	71480.9	0	50328.2	0	0	0	0	0	0	0	0
AKDPRIAATMENAQKGEIMPNIPQMSAF	324	351	4	0	765.633	8	23	11.0279	11.0664	768.34	8.82446	0.6	0					0.220938		0	0	0	0	0	12789.8	0	19659.6	109665	222140	260259	304769	185251	101332	69970.9	0	31108.1	0	0	17509.4	0	0	0	0	0	0	0	0	0	0
TMENAQKGEIM	332	342	2	0	626.289	5	9	5.49232	5.49232	633.327	13.231	0.4	0					0		0	0	0	0	0	0	0	0	0	0	0	0	0	0	8372.39
TMENAQKGEIMPNIPQMSA	332	350	2	0	1045.49	7	15					-1
TMENAQKGEIMPNIPQMSA	332	350	3	0	697.329	7	15					-1
TMENAQKGEIMPNIPQMSAF	332	351	2	0	1119.02	7	16					-1
TMENAQKGEIMPNIPQMSAF	332	351	3	0	746.351	7	16					-1
MENAQKGEIMPNIPQMSA	333	350	2	0	994.966	7	14	8.72352	8.79448	999.739	8.18874	1	0	3.45914	0.703683		-2	0.327484		0	0	0	0	0	0	0	26906.4	183711	241063	139578	128291	0	0	0	0	0	1346.3	0	0	0	16876.4
ENAQKGEIMPNIPQMSA	334	350	2	0	929.445	6	13	7.79393	8.04215	935.714	11.3304	0.6	0					0.221293		8237.84	0	0	0	0	0	0	0	85974.4	215867	554560	967213	1.04015e+06	1.05843e+06	925141	549520	205125	76921.4	16488.8	0
ENAQKGEIMPNIPQMSAF	334	351	2	0	1002.98	7	14	10.3521	10.5813	1012.72	18.1527	0.4	1					0.20457		0	25567.1	0	0	0	0	0	32864.7	0	352171	0	3.16045e+06	38516.6	9.37735e+06	0	1.0284e+07	0	2.5813e+07	10015.5	8.22502e+07	5297.12	1.38913e+08
NAQKGEIM	335	342	2	0	445.724	5	6					-1
NAQKGEIMPNIPQMSA	335	350	2	0	864.924	6	12	8.95412	9.18875	868.263	5.53987	0.6	0					0.104375		29079.9	0	0	14685	0	5.43162e+06	8.13718e+06	6.63447e+06	3.63259e+06	1.53119e+06	386572	218884	19749	98284.3	21268.3	16912.7	6307.98	28162.8	0
NAQKGEIMPNIPQMSA	335	350	3	0	576.952	6	12	8.9364	8.99578	579.231	5.69961	0.6	0					0.164884		0	0	0	14234	0	172249	351052	335572	151242	63483.1	12484.1	0	4287.6	12694.5	10107.7	6026.63	152.778	0	0
PNIPQMSA	343	350	1	0	857.419	4	5	7.3537	7.37102	864.097	6.11637	0.4	1					2.53794		0	0	447.251	2035.92	0	0	7914.35	8152.6	8645.24	0
PNIPQMSA	343	350	2	0	429.213	4	5					-1
PNIPQMSAF	343	351	2	0	502.747	5	6					0
FWYAVRT	351	357	2	0	471.745	4	5	9.31943	9.83203	475.358	6.63	0.4	1					0.132113		0	0	7247.22	3650.17	0	0	0	1.71792e+07	3.72853e+06	155881
FWYAVRTAV	351	359	2	0	556.798	5	7					-1
FWYAVRTAVINA	351	362	2	0	705.88	5	10	11.2426	11.6348	708.415	4.19542	0.6	0					0.124364		0	162595	1.13205e+06	4.16174e+06	6.39467e+06	7.37057e+06	6.24153e+06	2.90507e+06	1.70402e+06	105351	91035.4	86360.3	0	34094.5	7766.73	138323
FWYAVRTAVINAASGRQTVDE	351	371	2	0	1177.6	6	19					-1
FWYAVRTAVINAASGRQTVDE	351	371	3	0	785.401	6	19	10.7527	11.1709	790.416	13.6481	0.6	0					0.149455		28780.9	17131.9	10738.8	19752.9	0	31751.1	175678	0	19310.9	93450	618929	2.38377e+06	6.02144e+06	1.05155e+07	1.4266e+07	1.57095e+07	1.37292e+07	9.34348e+06	5.48217e+06	2.53942e+06	847218	371235	75229.1	10332.9	49938.8	0
FWYAVRTAVINAASGRQTVDEALKDAQTGTD	351	381	3	0	1118.9	8	29	10.6257	10.7349	1124.57	15.0652	1	1	3.039	1.24202	1	0	0.15694		162598	185885	151878	100370	238294	306770	89457.1	14494.6	13929.1	0	85802.8	394351	1.31004e+06	3.85455e+06	7.78359e+06	1.34817e+07	2.13172e+07	2.88037e+07	2.788e+07	3.16971e+07	3.19825e+06	0	0	0	0	0	255516	224788	46764.6	0
FWYAVRTAVINAASGRQTVDEALKDAQTGTD	351	381	4	0	839.423	8	29					-1
WYAVRT	352	357	1	0	795.415	4	4					0
WYAVRT	352	357	2	0	398.211	4	4	6.54342	7.01803	400.262	3.61323	0.4	0					0.238833		16875.4	0	0	0	1.45204e+06	0	61209.4	0	19512.8
WYAVRTAVINA	352	362	1	0	1263.68	5	9					-1
WYAVRTAVINA	352	362	2	0	632.346	5	9					-1
WYAVRTAVINAASGRQ	352	367	2	0	881.971	6	14					-1
WYAVRTAVINAASGRQTVD	352	370	2	0	1039.54	6	17					0
WYAVRTAVINAASGRQTVD	352	370	3	0	693.364	6	17					-1
WYAVRTAVINAASGRQTVDE	352	371	2	0	1104.06	6	18					-1
WYAVRTAVINAASGRQTVDE	352	371	3	0	736.378	6	18					-1
WYAVRTAVINAASGRQTVDEAL	352	373	2	0	1196.12	6	20					-1
WYAVRTAVINAASGRQTVDEAL	352	373	3	0	797.752	6	20					-1
WYAVRTAVINAASGRQTVDEALKDAQTGTD	352	381	3	0	1069.87	7	28	11.0279	11.1326	1076.47	17.932	0.6	0					0.0413445		551810	401558	351774	175975	87170.8	93390.1	32236.2	0	0	0	0	98423	485480	1.80058e+06	4.54906e+06	9.58841e+06	1.96193e+07	2.92704e+07	3.91601e+07	4.59615e+07	4.71186e+07	4.15126e+07	3.24309e+07	2.30319e+07	1.39769e+07	7.38493e+06	3.99629e+06	1.56822e+06	439113	240821
WYAVRTAVINAASGRQTVDEALKDAQTGTD	352	381	4	0	802.656	7	28					-1
WYAVRTAVINAASGRQTVDEALKDAQTGTDYDIPTTENL	352	390	3	0	1418.7	9	36					-1
WYAVRTAVINAASGRQTVDEALKDAQTGTDYDIPTTENL	352	390	4	0	1064.28	9	36					-1
YAVRTAVINA	353	362	1	0	1077.61	4	8					-1
YAVRTAVINA	353	362	2	0	539.306	4	8	7.12085	7.25918	540.351	1.45712	0.4	0					0.283119		643654	423806	2.32582e+06	1.44374e+06	300767	8380.43	0	0	8570.17	0	0	0	1277.67
YAVRTAVINAASGRQ	353	367	3	0	526.29	5	13					0
YAVRTAVINAASGRQTVD	353	370	2	0	946.503	6	16					-1
YAVRTAVINAASGRQTVD	353	370	3	0	631.338	6	16					-1
YAVRTAVINAASGRQTVDE	353	371	2	0	1011.02	6	17					-1
YAVRTAVINAASGRQTVDE	353	371	3	0	674.352	6	17					-1
YAVRTAVINAASGRQTVDEA	353	372	3	0	698.031	6	18					-1
YAVRTAVINAASGRQTVDEAL	353	373	2	0	1103.08	6	19					-1
YAVRTAVINAASGRQTVDEAL	353	373	3	0	735.726	6	19					-1
YAVRTAVINAASGRQTVDEALKD	353	375	3	0	816.766	6	21					-1
YAVRTAVINAASGRQTVDEALKDAQTGTD	353	381	2	0	1511.27	7	27					-1
YAVRTAVINAASGRQTVDEALKDAQTGTD	353	381	3	0	1007.85	7	27	10.1689	10.2999	1013.53	15.3179	0.6	0					0.26082		14920.6	0	8607.02	0	74233.7	113650	76212.1	80389.5	243754	550597	1.73593e+06	3.77158e+06	6.65846e+06	1.00941e+07	1.26857e+07	1.38244e+07	1.32722e+07	1.22988e+07	1.17611e+07	1.15535e+07	1.04197e+07	8.66158e+06	6.31286e+06	4.28572e+06	2.43548e+06	1.26448e+06	550693	98392.8	47052.3	11901.6
YAVRTAVINAASGRQTVDEALKDAQTGTD	353	381	4	0	756.136	7	27					-1
YAVRTAVINAASGRQTVDEALKDAQTGTDYDIPTTENL	353	390	3	0	1356.68	9	35					-1
YAVRTAVINAASGRQTVDEALKDAQTGTDYDIPTTENL	353	390	4	0	1017.76	9	35					-1
AVRTAVINAASGRQTVDE	354	371	3	0	619.997	6	16					-1
VRTAVINAASGRQTVDE	355	371	2	0	893.974	6	15					-1
VRTAVINAASGRQTVDEALKDAQTGTD	355	381	3	0	929.813	7	25					-1
AVINAASGRQ	358	367	2	0	493.773	4	8					-1
AVINAASGRQTVD	358	370	2	0	651.344	5	11					-1
AVINAASGRQTVDE	358	371	1	0	1430.72	5	12					-1
AVINAASGRQTVDE	358	371	2	0	715.865	5	12					-1
AVINAASGRQTVDEA	358	372	2	0	751.384	5	13					-1
AVINAASGRQTVDEAL	358	373	2	0	807.926	5	14					-1
AVINAASGRQTVDEALKDAQTGTD	358	381	2	0	1216.11	6	22					-1
AVINAASGRQTVDEALKDAQTGTDYDIPTTENL	358	390	2	0	1739.35	8	30					-1
AVINAASGRQTVDEALKDAQTGTDYDIPTTENL	358	390	3	0	1159.9	8	30	10.8245	10.9112	1167.67	21.3095	0.6	1					0.10824		0	0	0	0	0	0	39176.5	0	2567.75	0	0	0	0	69281.4	0	0	453361	255301	709754	1.62758e+06	2.23004e+06	2.85416e+06	4.43408e+06	4.0592e+06	3.84155e+06	5.21431e+06	2.06115e+06	1.3703e+06	2.12991e+06	303503
AVINAASGRQTVDEALKDAQTGTDYDIPTTENL	358	390	4	0	870.18	8	30					-1
INAASGRQTVDE	360	371	2	0	630.813	5	10					-1
INAASGRQTVDEALKDAQTGTD	360	381	2	0	1131.05	6	20					-1
INAASGRQTVDEALKDAQTGTD	360	381	3	0	754.372	6	20					-1
INAASGRQTVDEALKDAQTGTDYDIPTTENL	360	390	3	0	1103.2	8	28					-1
ASGRQTVDE	363	371	2	0	481.731	4	7	3.7322	3.7912	484.502	5.02191	1	0	4.3101	0.535189		0	0.112168		0	0	4627.19	34761.6	90319.1	167249	158268	109793	31279.6	2905.41	0	0
ASGRQTVDEAL	363	373	2	0	573.791	5	9	6.21077	6.22988	578.982	9.74467	0.4	1					3.13283		139.218	0	0	4685	0	0	0	0	0	0	0	0	0	0	9742.95
ASGRQTVDEALKDAQTGTD	363	381	2	0	981.972	6	17	8.20318	8.23973	986.1	7.16603	0.6	0					0.419745		0	0	0	0	0	9054.59	75216.9	84857.3	135341	57404.7	33939.9	24414.1	0	0	0	0	0	0	0	5638.57	0	0	0	6385.32
ASGRQTVDEALKDAQTGTD	363	381	3	0	654.984	6	17	8.09535	8.13118	657.941	7.78379	0.6	0					0.347287		0	0	0	6030.37	0	66311	82869.6	128317	433422	552951	305708	166837	50429.5	18773.9	0	0	0	0	0	0	6109.32	0	0	0
ASGRQTVDEALKDAQTGTDYDIPTTENL	363	390	3	0	1003.81	7	25	9.2513	9.28543	1011.96	22.7152	1	0	5.53794	0.185061		-2	0.099011		0	0	0	0	0	0	0	0	0	0	0	0	0	0	0	0	0	0	0	0	0	0	232262	757431	792893	643406	334317	166827	47159.3	0
ALKDAQTGTD	372	381	1	0	1019.5	4	8					-1
ALKDAQTGTD	372	381	2	0	510.254	4	8	3.88688	3.9235	513.303	5.53443	1	0	4.14561	0.220027	1	1	0.0633601		1813.42	2620.34	0	5607.14	76834.1	150277	193480	158434	88733.5	19147.8	0	0	0
ALKDAQTGTDYDIPTTENL	372	390	2	0	1033.5	6	16					-1
ALKDAQTGTDYDIPTTENL	372	390	3	0	689.336	6	16					-1
LKDAQTGTD	373	381	2	0	474.735	4	7					-1
KDAQTGTDYDIPTTENL	374	390	2	0	941.439	6	14					-1
YDIPTTE	382	388	1	0	838.383	4	4	6.36243	6.43702	841.238	2.36359	0.4	0					2.29633		0	5430.22	60645.2	0	0	0	13291.4	0	3723.44
YDIPTTEN	382	389	1	0	952.426	4	5	6.26783	6.30557	960.11	7.13418	0.4	0					0.377149		0	0	0	0	5296.17	0	0	5965.44	13756.4	13484.2
YDIPTTEN	382	389	2	0	476.717	4	5	5.75458	5.77335	480.719	7.45452	0.4	0					0.338013		0	0	0	0	0	5858.59	8656.25	52513.1	0	81948.4
YDIPTTENL	382	390	1	0	1065.51	4	6	7.46377	7.61675	1071.3	5.17059	1	0	5.23711	1.8585	1	-2	0.249888		0	0	0	8934.23	273382	871693	1.00379e+06	542426	121224	0	0
YDIPTTENL	382	390	2	0	533.259	4	6	7.46377	8.00678	536.087	5.03327	1	0	5.09014	7.35027	1	-2	0.119861		826458	0	271216	2.20264e+06	9.10074e+06	1.88152e+07	2.07165e+07	1.25239e+07	4.36272e+06	759124	80166.4
LYFQGHM	390	396	2	0	448.21	5	5	7.93558	8.51348	451.089	5.13309	0.6	1					0.106297		17750.2	0	728021	1.70422e+06	6.86058e+06	1.45509e+07	1.73676e+07	1.08223e+07	3.59869e+06	819838	194695
YFQGHM	391	396	1	0	782.329	4	4					0
YFQGHM	391	396	2	0	391.668	4	4					-1
YFQGHMASM	391	399	1	0	1071.44	5	7					-1
YFQGHMASMTGGQQMGRGSA	391	410	2	0	1051.45	7	18					-1
YFQGHMASMTGGQQMGRGSA	391	410	3	0	701.305	7	18					-1
YFQGHMASMTGGQQMGRGSAA	391	411	2	0	1086.97	7	19					-1
YFQGHMASMTGGQQMGRGSAA	391	411	3	0	724.984	7	19					-1
YFQGHMASMTGGQQMGRGSAAL	391	412	2	0	1143.51	7	20					-1
YFQGHMASMTGGQQMGRGSAAL	391	412	3	0	762.679	7	20					-1
YFQGHMASMTGGQQMGRGSAALSGGGGGGAEPGQA	391	425	2	0	1634.72	8	32					-1
YFQGHMASMTGGQQMGRGSAALSGGGGGGAEPGQA	391	425	3	0	1090.15	8	32					-1
YFQGHMASMTGGQQMGRGSAALSGGGGGGAEPGQA	391	425	4	0	817.863	8	32					-1
YFQGHMASMTGGQQMGRGSAALSGGGGGGAEPGQAL	391	426	3	0	1127.84	8	33					-1
YFQGHMASMTGGQQMGRGSAALSGGGGGGAEPGQAL	391	426	4	0	846.134	8	33					-1
YFQGHMASMTGGQQMGRGSAALSGGGGGGAEPGQALF	391	427	3	0	1176.87	9	34					-1
YFQGHMASMTGGQQMGRGSAALSGGGGGGAEPGQALF	391	427	4	0	882.901	9	34					-1
YFQGHMASMTGGQQMGRGSAALSGGGGGGAEPGQALFNG	391	429	3	0	1233.89	9	36					-1
YFQGHMASMTGGQQMGRGSAALSGGGGGGAEPGQALFNG	391	429	4	0	925.668	9	36					-1
HMASMTGGQQMGRGSAALSGGGGGGAEPGQAL	395	426	3	0	962.773	8	29					-1
ASMTGGQQMGRGSAALSGGGGGGAEPGQAL	397	426	2	0	1309.61	7	27					-1
ASMTGGQQMGRGSAALSGGGGGGAEPGQAL	397	426	3	0	873.406	7	27					-1
TGGQQMGRGSAA	400	411	2	0	560.762	5	10					-1
TGGQQMGRGSAAL	400	412	2	0	617.304	5	11					0
TGGQQMGRGSAALSGGGGGGAEPGQA	400	425	3	0	739.342	6	23	5.3704	5.4061	741.066	3.88212	1	0	0.786785	0.20712		1	0.147126		10245.5	10480.1	47781.2	199488	427263	776927	634726	250917	0	0	0	0	13909.2	0	11470	0	6143.28	0	0	0	0	0	394.632	0	0	0	0	551.789	0	0
TGGQQMGRGSAALSGGGGGGAEPGQAL	400	426	2	0	1165.05	7	24					-1
TGGQQMGRGSAALSGGGGGGAEPGQAL	400	426	3	0	777.036	7	24					-1
TGGQQMGRGSAALSGGGGGGAEPGQALF	400	427	3	0	826.059	7	25					-1
MGRGSAALSGGGGGGAEPGQAL	405	426	2	0	929.447	6	19	7.79393	8.0598	935.688	11.3721	0.6	0					0.337888		65342.1	0	15258.7	0	0	0	0	0	103860	243172	599113	1.00869e+06	1.08455e+06	1.0812e+06	964159	584715	239210	84236.9	16488.8	0	0	0	23129.7	0	24341.8	6412.42
ALSGGGGGGAEPGQAL	411	426	2	0	649.82	5	13	5.50987	5.64835	656.363	12.3551	1	0	5.80631	1.65433		0	0.181369		0	17650.1	0	8112.4	0	0	0	0	0	2147.8	8803.31	36506.3	452157	704203	547211	124496	21462.7	5571.64	0
ALSGGGGGGAEPGQALF	411	427	2	0	723.355	5	14					-1
ALSGGGGGGAEPGQALFNG	411	429	2	0	808.887	5	16					-1
LSGGGGGGAEPGQAL	412	426	2	0	614.302	5	12					0
SGGGGGGAEPGQAL	413	426	2	0	557.76	4	11					0
SGGGGGGAEPGQALFNG	413	429	2	0	716.826	5	14					-1
FNGDMEPEAGAGAGAAASS	427	445	2	0	855.357	6	16	6.3244	6.34345	857.062	2.37311	0.4	0					2.14787		29369.5	9648.26	5384.46	0	0	0	0	0	0	0	0	0	0	0	0	0	0	0	4035.13	0	0	0	3828.2
FNGDMEPEAGAGAGAAASSAADPAIPEEVW	427	456	3	0	963.427	7	25	9.91907	10.1877	974.008	29.986	0.4	0					0.104985		601.573	578.493	14984.3	0	0	0	19779.8	24944	0	0	27300.4	0	21868.2	0	0	62376.4	0	0	61168.4	10793.9	0	18717.9	10497.1	207.063	11643.9	21640.2	74792.1	226442	0	52021.7
FNGDMEPEAGAGAGAAASSAADPAIPEEVWNIKQ	427	460	3	0	1124.52	8	29					-1
FNGDMEPEAGAGAGAAASSAADPAIPEEVWNIKQM	427	461	3	0	1168.2	8	30					-1
FNGDMEPEAGAGAGAAASSAADPAIPEEVWNIKQMIKLTQEHIEAL	427	472	4	0	1195.33	10	41					-1
NGDMEPEAGAGAGAAASSAADPAIPEEVWNIKQ	428	460	3	0	1075.5	8	28					-1
DMEPEAGAGAGAAASSAADPAIPEEVWNIKQ	430	460	3	0	1018.48	8	26					-1
AADPAIPEEVWNIKQMIKLTQEHIEAL	446	472	3	0	1029.88	8	23					-1
AADPAIPEEVWNIKQMIKLTQEHIEAL	446	472	4	0	772.66	8	23					-1
NIKQMIKLTQEHIEAL	457	472	2	0	955.032	6	14	11.2155	11.4548	957.3	3.33904	1	0	1.2345	3.07456	-1	0	0.352148		119648	1.51338e+06	6.5961e+06	8.28998e+06	9.77828e+06	8.88089e+06	6.37699e+06	5.29102e+06	2.09692e+06	740588	42026.4	91358.7	0	69360.5	0	0	0	39164.3	0	27539.9	19501.7
NIKQMIKLTQEHIEAL	457	472	3	0	637.024	6	14	12.6537	12.9398	641.066	10.9305	1	0	4.71683	3.73352	-1	1	0.0929019		0	0	0	0	18514.6	0	3855.94	65792.1	615333	2.13906e+06	4.48314e+06	7.72302e+06	9.05443e+06	7.9425e+06	5.11076e+06	2.33469e+06	778568	60490.1	0	10325.1	0
NIKQMIKLTQEHIEALL	457	473	3	0	674.719	6	15	14.2418	14.325	679.133	11.9749	1	0	4.82971	0.875932		0	0.179218		0	0	3898.98	0	0	10551.1	0	0	0	0	14655.3	120176	217686	305127	263504	192357	56075.8	5149.8	0	0	0	0
MIKLTQE	461	467	2	0	431.739	4	5	6.28658	6.54342	436.133	8.21893	0.4	1					0.0917495		0	0	8438.71	0	0	252588	0	26813.3	0	4.06556e+06
MIKLTQEHIEAL	461	472	3	0	475.931	5	10					-1
TQEHIEAL	465	472	2	0	470.74	4	6					-1
LLDKFGGEHNPPSIYL	472	487	2	0	900.47	6	12					-1
LDKFGGEHNPPSI	473	485	2	0	705.854	5	9					0
LDKFGGEHNPPSI	473	485	3	0	470.905	5	9					-1
LDKFGGEHNPPSIY	473	486	2	0	787.386	5	10					-1
LDKFGGEHNPPSIY	473	486	3	0	525.26	5	10					-1
LDKFGGEHNPPSIYL	473	487	3	0	562.954	5	11	9.57118	9.70908	566.14	8.53769	0.4	1					0.53468		0	23353.2	0	15238.9	67574.3	277496	293317	372077	161327	52286.3	10317.7	0	76522.5	165941	109172	62781.1	391746
LDKFGGEHNPPSIYLEA	473	489	2	0	943.968	6	13	8.77672	9.2513	948.666	8.26046	0.6	0					0.369072		13653.4	27813.4	985559	1.61226e+06	4.96199e+06	6.68739e+06	1.41262e+07	2.7235e+07	4.62752e+07	5.77993e+07	5.59525e+07	4.33019e+07	2.67804e+07	1.32378e+07	5.72199e+06	1.85541e+06	418223	32635.6	10140.2	19199.7
LDKFGGEHNPPSIYLEA	473	489	3	0	629.648	6	13	8.79448	9.26825	632.864	8.51328	0.6	0					0.0719999		0	7746.48	5696.35	575646	2.33518e+06	7.5912e+06	2.3654e+07	5.62638e+07	9.74141e+07	1.27704e+08	1.26879e+08	9.38309e+07	5.9788e+07	2.80854e+07	1.27003e+07	4.67443e+06	1.59991e+06	433419	91601.3	25676
DKFGGEHNPPSIY	474	486	2	0	730.844	5	9	7.65257	7.72402	736.456	10.3512	0.4	1					0.174079		0	0	0	11540.6	7349.34	49526.8	39465.2	117551	84763.8	142828	421862	698085	670852	533453	279891
EAYEEYTSKL	488	497	2	0	616.788	5	8					-1
EAYEEYTSKLDALQQREQQL	488	507	3	0	814.731	7	18					-1
YEEYTSKL	490	497	1	0	1032.49	4	6					0
YEEYTSKL	490	497	2	0	516.748	4	6					-1
YEEYTSKLDALQQREQQL	490	507	2	0	1121.55	6	16					-1
YEEYTSKLDALQQREQQL	490	507	3	0	748.038	6	16					-1
YEEYTSKLDALQQREQQLL	490	508	3	0	785.732	6	17	10.2818	10.5374	792.005	17.4408	0.6	0					0.0781966		0	0	0	0	17944.5	0	29310.2	0	302371	758025	18467.4	66728.6	880925	102851	192824	2.22716e+06	6.99652e+06	1.30158e+07	1.96154e+07	2.26164e+07	1.91463e+07	1.2525e+07	5.705e+06	1.05235e+06
YEEYTSKLDALQQREQQLLESLGNGTD	490	516	3	0	1043.51	7	25					-1
YEEYTSKLDALQQREQQLLESLGNGTDF	490	517	3	0	1092.53	8	26					-1
YTSKLDALQQREQQL	493	507	2	0	910.979	6	13					-1
YTSKLDALQQREQQL	493	507	3	0	607.655	6	13					-1
YTSKLDALQQREQQLLESLGNGTDF	493	517	3	0	952.145	7	23	11.6234	11.6753	955.418	8.1582	0.6	0					0.0933144		14708	40219.6	12506.8	0	15432	11845.2	230721	509910	1.00625e+06	1.07688e+06	1.0775e+06	903686	650825	214949	157778	28509.5	28615.8	11184.9	0	0	0	0	15295.4	0	0	0	0	12526.5	0	0
DALQQREQQL	498	507	1	0	1228.63	5	8					-1
DALQQREQQL	498	507	2	0	614.818	5	8					-1
DALQQREQQLL	498	508	2	0	671.36	5	9					-1
DALQQREQQLLESLGNGTDF	498	517	2	0	1131.55	6	18	12.8479	12.957	1138.52	12.6437	1	1	4.21383	1.24131	1	-1	0.606168		0	0	0	0	0	0	157823	0	198543	0	163154	60667.5	429829	529874	741175	615108	489825	149702	131124	14064	37280.2	0	0	14693.2	116166
DALQQREQQLLESLGNGTDF	498	517	3	0	754.705	6	18					-1
LESLGNGTD	508	516	1	0	905.421	4	7	5.29323	5.73657	909.702	3.78229	0.4	0					0.182706		0	0	0	5.17855e+06	1.11388e+07	7.1315e+06	2.10568e+06	203622	0	0	0	0
LESLGNGTDF	508	517	1	0	1052.49	4	8					-1
LESLGNGTDF	508	517	2	0	526.748	4	8	7.75322	7.93558	527.966	1.8312	0.4	0					1.17291		1776.18	277861	1047.57	9663.08	5763.04	21330.1	4782.54	0	0	33439	4794.65	6742.68	0
ESLGNGTDF	509	517	1	0	939.405	4	7	7.93558	8.18502	947.873	7.93553	0.4	1					0.635317		57448.4	60471.7	41931.5	70287.9	20309.3	0	14658	345542	1.17493e+06	1.44753e+06	853004	200601
FSVSSS	517	522	1	0	613.283	4	4					0
FSVSSSASM	517	525	1	0	902.392	5	7	8.02447	8.31425	908.528	5.54996	1	0	4.79455	3.78468		1	0.349929		699109	541805	2.36945e+06	8.28905e+06	2.51646e+07	4.82629e+07	6.21994e+07	5.43992e+07	3.14258e+07	1.23826e+07	2.96466e+06	97273.4	16370.3
SVSSSASMD	518	526	1	0	870.351	4	7					-1
SVSSSASMDTVTSSSSSSL	518	536	2	0	903.899	6	17					-1
SSSASMDTVTSSSSSSLSV	520	538	2	0	903.899	6	17					-1
DTVTSSSSSSL	526	536	1	0	1070.48	4	9					-1
DTVTSSSSSSL	526	536	2	0	535.746	4	9	5.79173	5.86955	538.952	5.83477	1	0	3.86629	0.800133	1	1	0.119938		9309.84	28646.7	28937.7	134387	416440	928660	1.29942e+06	1.25225e+06	812615	350110	118107	26557.3	0	0
DTVTSSSSSSLSVLPSSL	526	543	2	0	877.439	6	15					-1
TVTSSSSSSL	527	536	1	0	955.458	4	8	5.05973	5.23287	961.028	5.05191	0.4	0					0.137562		0	0	0	0	227417	874310	879184	284853	4187.23	0	0	0	0
SVLPSS	537	542	1	0	589.319	3	3					-1
SVLPSSL	537	543	1	0	702.403	4	4					-1
SVLPSSL	537	543	2	0	351.705	4	4					-1
SVFQNPTD	544	551	1	0	907.416	4	5					-1
SVFQNPTD	544	551	2	0	454.211	4	5	5.79173	5.86955	454.216	-0.515265	0.4	0					0.579287		53975.6	0	0	0	118.43	0	0	0	0	0
SVFQNPTDV	544	552	2	0	503.746	4	6	7.61675	7.89972	508.177	8.27623	0.4	0					0.495636		0	0	0	25768.4	5541.28	12787.9	0	45424.7	0	1.67044e+06	0
SVFQNPTDVARSNPKSPQKPIV	544	565	2	0	1205.15	6	16					-1
SVFQNPTDVARSNPKSPQKPIV	544	565	3	0	803.768	6	16					-1
FQNPTD	546	551	1	0	721.315	4	3					-1
FQNPTDVARSNPKSPQKPIV	546	565	3	0	741.734	6	14					-1
VARSNPKSPQKPIV	552	565	3	0	507.635	5	9					-1
GVTVRDSLKKALM	582	594	2	0	709.413	5	11					-1
GVTVRDSLKKALM	582	594	3	0	473.278	5	11					-1
GVTVRDSLKKALMM	582	595	2	0	774.934	6	12	8.52515	8.54827	775.83	0.74917	0.4	1					0.600595		55971.3	61886.8	30433.5	36331.1	44385.3	0	0	0	0	0	0	0	0	0	0	0	0	0	0
TVRDSLKKALM	584	594	2	0	631.368	5	9					-1
TVRDSLKKALM	584	594	3	0	421.248	5	9					-1
TVRDSLKKALMM	584	595	2	0	696.889	6	10					-1
TVRDSLKKALMM	584	595	3	0	464.928	6	10	8.33283	8.51348	467.236	5.97128	0.6	0					0.114202		93829.4	375682	0	12133	213644	805378	1.7307e+06	2.09287e+06	1.93366e+06	1.19795e+06	448512	41615.6	0	22692	0	0	0
VRDSLKKALM	585	594	2	0	580.845	5	8					-1
VRDSLKKALM	585	594	3	0	387.566	5	8					-1
VRDSLKKALMM	585	595	2	0	646.365	6	9					-1
VRDSLKKALMM	585	595	3	0	431.246	6	9					-1
SLKKALM	588	594	2	0	395.746	4	5					-1
KKALMMRGLIPE	590	601	2	0	693.902	6	9					-1
KKALMMRGLIPE	590	601	3	0	462.937	6	9					-1
AVYRIQDGEKKPIGWD	604	619	3	0	625.663	6	13					-1
AVYRIQDGEKKPIGWDTD	604	621	3	0	697.688	6	15					-1
AVYRIQDGEKKPIGWDTDISW	604	624	3	0	826.42	7	18					-1
AVYRIQDGEKKPIGWDTDISWL	604	625	3	0	864.115	7	19					-1
AVYRIQDGEKKPIGWDTDISWL	604	625	4	0	648.338	7	19					0
AVYRIQDGEKKPIGWDTDISWLTGEEL	604	630	2	0	1560.29	7	24	12.7244	12.8245	1568.6	14.7625	1	0	3.65304	1.11295	1	0	0.173834		0	0	0	0	0	0	0	0	0	0	0	13052.2	56957.4	236218	371397	687301	825262	964798	777698	474652	203820	35541.9	0	0	0	0	0	0	0	0
AVYRIQDGEKKPIGWDTDISWLTGEEL	604	630	3	0	1040.53	7	24	12.6537	12.8304	1046.06	14.7257	0.6	0					0.108777		341438	338989	271599	347063	166230	202563	33587	71223.5	91879.3	190263	616806	1.3595e+06	2.8795e+06	5.06296e+06	7.89544e+06	1.10988e+07	1.30117e+07	1.28713e+07	1.18341e+07	9.48569e+06	6.68125e+06	4.13698e+06	2.18424e+06	1.11024e+06	365094	37362.7	10357	0	0	12135.9
AVYRIQDGEKKPIGWDTDISWLTGEEL	604	630	4	0	780.648	7	24	12.7244	12.9055	784.877	15.0553	1	0	3.73139	2.25368	1	1	0.0754665		84502.4	84220.8	65687.2	65796.3	24766.3	0	17248.4	23557.2	24964.5	38210.3	306179	681353	1.90025e+06	3.01444e+06	4.71835e+06	6.3678e+06	7.41907e+06	7.55788e+06	6.6014e+06	7.95556e+06	3.8141e+06	2.30349e+06	1.14244e+06	1.12017e+06	213189	41724.1	16025.4	29073.8	2300.62	16270.2
VYRIQDGEKKPIGWD	605	619	3	0	601.984	6	12	7.54543	7.93558	606.237	11.676	0.6	0					0.270289		0	257141	0	0	492299	35285.6	57198.9	64422.5	6554.22	13680.4	526184	1.40651e+06	3.39688e+06	4.89169e+06	3.99028e+06	2.0054e+06	787180	121055	10344.8
VYRIQDGEKKPIGWD	605	619	4	0	451.74	6	12					-1
VYRIQDGEKKPIGWDTD	605	621	2	0	1010.51	6	14	8.23973	8.31425	1017.05	11.8854	0.6	0					0.253074		0	0	10390.8	0	0	0	0	23797.4	168017	12620.9	665235	1.63116e+06	2.44629e+06	2.92257e+06	2.07469e+06	1.38885e+06	719888	356670	100131	16223.6	0
VYRIQDGEKKPIGWDTD	605	621	3	0	674.009	6	14	8.25832	8.3703	678.478	12.2078	0.6	0					0.171699		10188.7	15634.4	41263.9	17091.8	32475.2	25057.7	76748.8	501150	371242	481593	511116	1.08493e+06	6.91178e+06	1.03136e+07	7.66309e+06	4.77814e+06	2.44681e+06	1.16549e+06	402414	80029	6179.82
VYRIQDGEKKPIGWDTD	605	621	4	0	505.759	6	14					-1
VYRIQDGEKKPIGWDTDISW	605	624	2	0	1203.61	7	17					-1
VYRIQDGEKKPIGWDTDISW	605	624	3	0	802.741	7	17					-1
VYRIQDGEKKPIGWDTDISW	605	624	4	0	602.308	7	17					-1
VYRIQDGEKKPIGWDTDISWL	605	625	2	0	1260.15	7	18					-1
VYRIQDGEKKPIGWDTDISWL	605	625	3	0	840.436	7	18					-1
VYRIQDGEKKPIGWDTDISWLTG	605	627	3	0	893.126	7	20					-1
VYRIQDGEKKPIGWDTDISWLTGEE	605	629	3	0	979.154	7	22					-1
VYRIQDGEKKPIGWDTDISWLTGEEL	605	630	2	0	1524.77	7	23	12.7244	12.9915	1532.84	14.3202	0.6	0					0.102553		0	0	0	0	0	0	0	0	0	71694	200604	651791	1.90807e+06	3.32141e+06	5.04768e+06	5.90199e+06	6.76091e+06	6.18321e+06	4.98396e+06	3.54021e+06	2.13662e+06	796599	189532	14520.7	0	31490.2	23336.2	0	0	0
VYRIQDGEKKPIGWDTDISWLTGEEL	605	630	3	0	1016.85	7	23	12.7244	13.0143	1022.25	14.3656	0.6	0					0.0522186		36531.2	275204	823856	1.20604e+06	1.02098e+06	700931	131192	311900	718419	2.08907e+06	6.75358e+06	1.59765e+07	2.90038e+07	5.07105e+07	7.45566e+07	9.10104e+07	1.00662e+08	9.71698e+07	8.09296e+07	5.77564e+07	3.57326e+07	2.01653e+07	9.53411e+06	4.3339e+06	1.29506e+06	252446	47426.6	0	0	0
VYRIQDGEKKPIGWDTDISWLTGEEL	605	630	4	0	762.888	7	23	12.7777	12.9398	766.88	14.1423	0.6	0					0.0932195		20595.1	42858.7	51569.8	159441	96577.8	29161.9	2.17552e+06	67657.2	44856.2	344687	2.6985e+06	2.42307e+06	4.64733e+06	7.99597e+06	1.17838e+07	1.5389e+07	1.6913e+07	1.60449e+07	1.30208e+07	9.08647e+06	6.22159e+06	3.2527e+06	1.54554e+06	660554	117428	54087.4	35169.6	18644.3	22313.8	0
VYRIQDGEKKPIGWDTDISWLTGEELHVEVL	605	635	3	0	1209.29	8	28					-1
YRIQDGEKKPIGWD	606	619	2	0	852.939	5	11					-1
YRIQDGEKKPIGWD	606	619	3	0	568.962	5	11					-1
YRIQDGEKKPIGWD	606	619	4	0	426.973	5	11					-1
YRIQDGEKKPIGWDTD	606	621	2	0	960.976	6	13					-1
YRIQDGEKKPIGWDTD	606	621	3	0	640.987	6	13	7.40592	7.44075	646.645	15.8402	0.4	1					0.479925		0	0	0	0	6671.51	0	0	0	0	0	0	0	0	7313.94	0	13515.5	29466.5	126268	119166	8428.96
YRIQDGEKKPIGWDTD	606	621	4	0	480.992	6	13					-1
YRIQDGEKKPIGWDTDISW	606	624	3	0	769.718	6	16					-1
YRIQDGEKKPIGWDTDISW	606	624	4	0	577.541	6	16					-1
YRIQDGEKKPIGWDTDISWL	606	625	2	0	1210.62	7	17					-1
YRIQDGEKKPIGWDTDISWL	606	625	3	0	807.413	7	17					0
YRIQDGEKKPIGWDTDISWL	606	625	4	0	605.812	7	17					-1
YRIQDGEKKPIGWDTDISWLTG	606	627	3	0	860.103	7	19	11.0609	11.16	863.264	7.93584	0.6	0					0.319249		0	0	0	0	15746.7	20963.4	92652.8	464425	742969	1.18157e+06	1.11195e+06	790679	203280	139543	14451.3	0	0	15323.4	0	17811.8	0	0	0	0	0	0	0
YRIQDGEKKPIGWDTDISWLTGEEL	606	630	2	0	1475.24	7	22	12.6892	12.8245	1483.85	15.4652	1	0	4.21729	1.60881	1	-7	0.387439		0	0	0	0	0	0	0	0	0	22539.4	39636.7	103371	242815	624514	714931	1.20526e+06	1.35861e+06	1.72608e+06	2.02185e+06	2.00599e+06	1.209e+06	567683	19120.8	30851.5	0	0	12392	0	0	0
YRIQDGEKKPIGWDTDISWLTGEEL	606	630	3	0	983.826	7	22	12.707	12.9915	988.941	13.583	0.6	0					0.0549618		31118.5	806661	557793	563783	547816	322507	209377	170803	709622	2.18156e+06	5.99663e+06	1.26481e+07	2.30051e+07	3.45375e+07	4.53882e+07	5.12905e+07	4.84543e+07	4.35027e+07	3.00842e+07	1.94233e+07	1.09554e+07	4.8778e+06	2.03741e+06	589462	80552.2	39093.4	100029	0	0	131053
RIQDGEKKPIGWDTD	607	621	2	0	879.444	6	12					-1
RIQDGEKKPIGWDTD	607	621	3	0	586.632	6	12	6.8247	6.86102	591.912	14.8137	0.4	1					0.589357		0	0	0	0	0	0	0	0	0	0	0	5319.82	0	0	33956.4	0	18386.6	27156.7	20635.5
RIQDGEKKPIGWDTD	607	621	4	0	440.226	6	12					-1
RIQDGEKKPIGWDTDISW	607	624	2	0	1072.54	6	15	9.58835	9.90162	1072.85	-0.655915	0.4	0					0		1.21997e+07	0	3.0992e+06	0	532947	0	41660.1	12790.8	29743.1	0	21206	0	20365	0	32072.7	0	0	0	2663.79	0	0	0
RIQDGEKKPIGWDTDISW	607	624	3	0	715.364	6	15					-1
RIQDGEKKPIGWDTDISWL	607	625	2	0	1129.08	6	16					-1
RIQDGEKKPIGWDTDISWL	607	625	3	0	753.059	6	16					-1
RIQDGEKKPIGWDTDISWL	607	625	4	0	565.046	6	16					-1
RIQDGEKKPIGWDTDISWLTG	607	627	3	0	805.748	7	18					-1
RIQDGEKKPIGWDTDISWLTGEEL	607	630	2	0	1393.7	7	21					-1
RIQDGEKKPIGWDTDISWLTGEEL	607	630	3	0	929.471	7	21	12.5828	12.8128	934.157	12.4034	1	0	3.49593	2.94338	1	-2	0.0328918		0	89573.5	141337	262707	300521	435819	747424	1.57388e+06	4.42777e+06	1.07775e+07	2.25535e+07	3.87123e+07	6.06377e+07	7.37533e+07	8.25495e+07	7.17861e+07	5.8768e+07	3.87348e+07	2.27148e+07	1.15101e+07	5.19471e+06	1.89183e+06	527046	57145.3	25476.6	0	0	7224.3	0
RIQDGEKKPIGWDTDISWLTGEEL	607	630	4	0	697.355	7	21	12.5828	12.7422	700.923	12.617	1	0	3.56124	1.94932	1	-2	0.149766		24384.6	0	0	0	32567.1	0	4979.62	16937.4	175049	532497	1.27678e+06	2.20953e+06	3.6351e+06	4.51684e+06	4.92192e+06	4.88632e+06	3.66516e+06	2.2835e+06	1.47837e+06	566281	290908	39599.3	80352.5	0	41279.5	0	20422.1	7636.09	206860
RIQDGEKKPIGWDTDISWLTGEELHV	607	632	3	0	1008.18	7	23	10.9508	11.1271	1013.1	12.9697	0.6	1					0.240514		1300.7	1.53125e+06	24041.8	2422.44	1.37334e+06	56232.8	105376	663462	21702.6	168982	498979	714017	1.29758e+06	1.96854e+06	2.18197e+06	2.92696e+06	3.37638e+06	3.54683e+06	3.28709e+06	2.90308e+06	1.80812e+06	984995	504388	56811.2	0	0	0	0	0	0
TDISWLTGEEL	620	630	1	0	1263.61	5	9	12.1625	12.6006	1271.92	7.56664	0.4	1					2.90669		0	18286.8	141428	980834	3.38785e+06	7.15087e+06	9.01424e+06	8.60423e+06	5.28962e+06	2.54376e+06	1.39332e+06	562819	106131	2.20394e+06	1.05262e+07
TDISWLTGEEL	620	630	2	0	632.309	5	9	12.353	12.5534	635.285	5.2065	0.6	0					0.203624		0	32427.7	244382	763934	2.02365e+06	3.21695e+06	3.77613e+06	3.079e+06	1.74795e+06	620193	132293	0	36297.3	5162.76	39111.3
ISWLTGEELHV	622	632	2	0	642.335	5	9					0
LTGEEL	625	630	1	0	661.34	4	4					-1
LTGEELHV	625	632	2	0	449.237	4	6	8.04215	8.18502	450.794	2.59288	0.4	0					0.860051		10668.8	0	179211	0	18708.3	9945.33	19517.8	0	797.178	16247.3	5521.43
[truncated: 21 more columns]
