# Supplementary material for: Unveiling the domain-specific and RAS isoform-specific details of BRAF kinase regulation
Source: eLife. 2023 Dec 27;12:RP88836. doi: 10.7554/eLife.88836 (PMC10752582; doi:10.7554/eLife.88836)
Supplement: Figure 2—source data 2. — Also applies to plots presented in Supplementary file 1; Figure 2—figure supplement 1 and Figure 2—figure supplement 2. [file elife-88836-fig2-data2.zip]

Archive with 58 entries (57 files):
- Figure 2- source data 2/
- __MACOSX/._Figure 2- source data 2
- Figure 2- source data 2/(BRAF-N3_BRAF-1min1.mzXML) ExMS2_FinalTable.xls
- __MACOSX/Figure 2- source data 2/._(BRAF-N3_BRAF-1min1.mzXML) ExMS2_FinalTable.xls
- Figure 2- source data 2/(BRAF_BRAFN3-KD-5min1.mzXML) ExMS2_FinalTable.xls
- __MACOSX/Figure 2- source data 2/._(BRAF_BRAFN3-KD-5min1.mzXML) ExMS2_FinalTable.xls
- Figure 2- source data 2/(BRAF-N3_BRAF-20sec1.mzXML) ExMS2_FinalTable.xls
- __MACOSX/Figure 2- source data 2/._(BRAF-N3_BRAF-20sec1.mzXML) ExMS2_FinalTable.xls
- Figure 2- source data 2/(BRAF-N3_BRAF-10min1.mzXML) ExMS2_FinalTable.xls
- __MACOSX/Figure 2- source data 2/._(BRAF-N3_BRAF-10min1.mzXML) ExMS2_FinalTable.xls
- Figure 2- source data 2/(BRAF_BRAFN3-KD-30min1.mzXML) ExMS2_FinalTable.xls
- __MACOSX/Figure 2- source data 2/._(BRAF_BRAFN3-KD-30min1.mzXML) ExMS2_FinalTable.xls
- Figure 2- source data 2/(BRAF-N3_N3_allH.mzXML) ExMS2_FinalTable.xls
- __MACOSX/Figure 2- source data 2/._(BRAF-N3_N3_allH.mzXML) ExMS2_FinalTable.xls
- Figure 2- source data 2/(BRAF-N3_BRAF-HRAF-1min1.mzXML) ExMS2_FinalTable.xls
- __MACOSX/Figure 2- source data 2/._(BRAF-N3_BRAF-HRAF-1min1.mzXML) ExMS2_FinalTable.xls
- Figure 2- source data 2/(BRAF_BRAF-30MIN1.mzXML) ExMS2_FinalTable.xls
- __MACOSX/Figure 2- source data 2/._(BRAF_BRAF-30MIN1.mzXML) ExMS2_FinalTable.xls
- Figure 2- source data 2/(BRAF-N3_BRAF-allH1.mzXML) ExMS2_FinalTable.xls
- __MACOSX/Figure 2- source data 2/._(BRAF-N3_BRAF-allH1.mzXML) ExMS2_FinalTable.xls
- Figure 2- source data 2/(BRAF_BRAF-HRAS-30min1.mzXML) ExMS2_FinalTable.xls
- __MACOSX/Figure 2- source data 2/._(BRAF_BRAF-HRAS-30min1.mzXML) ExMS2_FinalTable.xls
- Figure 2- source data 2/(BRAF_BRAF-overnight1.mzXML) ExMS2_FinalTable.xls
- __MACOSX/Figure 2- source data 2/._(BRAF_BRAF-overnight1.mzXML) ExMS2_FinalTable.xls
- Figure 2- source data 2/(BRAF_BRAF-allH1.mzXML) ExMS2_FinalTable.xls
- __MACOSX/Figure 2- source data 2/._(BRAF_BRAF-allH1.mzXML) ExMS2_FinalTable.xls
- Figure 2- source data 2/(BRAF-N3_BRAF-HRAF-20sec1.mzXML) ExMS2_FinalTable.xls
- __MACOSX/Figure 2- source data 2/._(BRAF-N3_BRAF-HRAF-20sec1.mzXML) ExMS2_FinalTable.xls
- Figure 2- source data 2/(BRAF-N3_BRAF-HRAF-5min1.mzXML) ExMS2_FinalTable.xls
- __MACOSX/Figure 2- source data 2/._(BRAF-N3_BRAF-HRAF-5min1.mzXML) ExMS2_FinalTable.xls
- Figure 2- source data 2/(BRAF_BRAF-HRAS-90min1.mzXML) ExMS2_FinalTable.xls
- __MACOSX/Figure 2- source data 2/._(BRAF_BRAF-HRAS-90min1.mzXML) ExMS2_FinalTable.xls
- Figure 2- source data 2/(BRAF-N3_BRAFN3-KD-5-5hr1.mzXML) ExMS2_FinalTable.xls
- __MACOSX/Figure 2- source data 2/._(BRAF-N3_BRAFN3-KD-5-5hr1.mzXML) ExMS2_FinalTable.xls
- Figure 2- source data 2/(BRAF_BRAF-90min1.mzXML) ExMS2_FinalTable.xls
- __MACOSX/Figure 2- source data 2/._(BRAF_BRAF-90min1.mzXML) ExMS2_FinalTable.xls
- Figure 2- source data 2/(BRAF-N3_BRAFN3-KD-15hr1.mzXML) ExMS2_FinalTable.xls
- __MACOSX/Figure 2- source data 2/._(BRAF-N3_BRAFN3-KD-15hr1.mzXML) ExMS2_FinalTable.xls
- Figure 2- source data 2/(BRAF_BRAF-HRAS-10MIN1.mzXML) ExMS2_FinalTable.xls
- __MACOSX/Figure 2- source data 2/._(BRAF_BRAF-HRAS-10MIN1.mzXML) ExMS2_FinalTable.xls
- Figure 2- source data 2/(BRAF-N3_BRAF-5hr1.mzXML) ExMS2_FinalTable.xls
- __MACOSX/Figure 2- source data 2/._(BRAF-N3_BRAF-5hr1.mzXML) ExMS2_FinalTable.xls
- Figure 2- source data 2/(BRAF_BRAFN3-KD-20sec1.mzXML) ExMS2_FinalTable.xls
- __MACOSX/Figure 2- source data 2/._(BRAF_BRAFN3-KD-20sec1.mzXML) ExMS2_FinalTable.xls
- Figure 2- source data 2/(BRAF-N3_BRAF-5min1.mzXML) ExMS2_FinalTable.xls
- __MACOSX/Figure 2- source data 2/._(BRAF-N3_BRAF-5min1.mzXML) ExMS2_FinalTable.xls
- Figure 2- source data 2/(BRAF_BRAFN3-KD-90min1.mzXML) ExMS2_FinalTable.xls
- __MACOSX/Figure 2- source data 2/._(BRAF_BRAFN3-KD-90min1.mzXML) ExMS2_FinalTable.xls
- Figure 2- source data 2/(BRAF-N3_BRAF-HRAS-16hr1.mzXML) ExMS2_FinalTable.xls
- __MACOSX/Figure 2- source data 2/._(BRAF-N3_BRAF-HRAS-16hr1.mzXML) ExMS2_FinalTable.xls
- Figure 2- source data 2/(BRAF_BRAFN3-KD-1min1.mzXML) ExMS2_FinalTable.xls
- __MACOSX/Figure 2- source data 2/._(BRAF_BRAFN3-KD-1min1.mzXML) ExMS2_FinalTable.xls
- Figure 2- source data 2/(BRAF-N3_BRAF-HRAS-5-5hr1.mzXML) ExMS2_FinalTable.xls
- __MACOSX/Figure 2- source data 2/._(BRAF-N3_BRAF-HRAS-5-5hr1.mzXML) ExMS2_FinalTable.xls
- Figure 2- source data 2/(BRAF_BRAFN3-KD-10min1.mzXML) ExMS2_FinalTable.xls
- __MACOSX/Figure 2- source data 2/._(BRAF_BRAFN3-KD-10min1.mzXML) ExMS2_FinalTable.xls
- Figure 2- source data 2/(BRAF-N3_BRAF-15hr1.mzXML) ExMS2_FinalTable.xls
- __MACOSX/Figure 2- source data 2/._(BRAF-N3_BRAF-15hr1.mzXML) ExMS2_FinalTable.xls
