# Supplementary material for: Unveiling the domain-specific and RAS isoform-specific details of BRAF kinase regulation
Source: eLife. 2023 Dec 27;12:RP88836. doi: 10.7554/eLife.88836 (PMC10752582; doi:10.7554/eLife.88836)
Supplement: Figure 2—source data 2. — Also applies to plots presented in Supplementary file 1; Figure 2—figure supplement 1 and Figure 2—figure supplement 2. [file elife-88836-fig2-data2.zip › Figure 2- source data 2/(BRAF-N3_BRAF-1min1.mzXML) ExMS2_FinalTable.xls]

## Sheet: Sheet1
Sequence	START	END	Charge	ModMass	Monoisotopic m/z	maxND	maxD	RT Range(start, unit: min)	RT Range(end)	Centroid m/z	Delta Mass	Flag#1:Skip-tests	Flag#2:Unimodality check	Flag#3:Back exchange prediction check	Flag#4:Elution RT width check	Flag#5:Unique peptide RT/deltaD consistency check	Flag#6:Common-end peptides centroid subtraction check	Flag#7:Centroid shift within RT range check	Flag#8:Data multiple assignment check	Isotopic Envelope Amplitudes(start from this column(the Monoisotopic) to nonzero end):
GSSHHHHHHGTKTEEGKL	2	19	2	0	1008.48	6	16	4.72162	5.55785	1010.76	3.40405	1	0	0.435589	1.45218	1	1	0.108977		1.02775e+08	1.71253e+08	2.95341e+08	5.56943e+08	8.15067e+08	8.5152e+08	6.4152e+08	3.64532e+08	1.58899e+08	5.40589e+07	1.48311e+07	1.53167e+06	391259	0	0	1020.7	143077	0	277524	44733.6	0	0	0
GSSHHHHHHGTKTEEGKL	2	19	3	0	672.656	6	16	4.72162	5.73235	674.18	3.41976	1	0	0.440998	1.95215	1	1	0.0865639		6.50401e+08	1.06965e+09	1.87078e+09	3.53314e+09	5.12116e+09	5.24135e+09	4.1292e+09	2.30163e+09	1.03023e+09	3.63773e+08	1.06405e+08	2.4195e+07	3.5702e+06	129585	132456	92539.1	26400.7	100446	155800	85103.1	65596.5	87890.1	0
GSSHHHHHHGTKTEEGKL	2	19	4	0	504.744	6	16	4.72162	5.74537	505.909	3.50711	1	0	0.471078	1.98944	1	1	0.0465921		2.09155e+08	3.33305e+08	5.76512e+08	1.09184e+09	1.62644e+09	1.71733e+09	1.33271e+09	7.7089e+08	3.4812e+08	1.2396e+08	3.51358e+07	7.29617e+06	1.33276e+06	0	49822.4	59691.7	509119	0	1.8126e+07	0	411384	0	5.03479e+06
GSSHHHHHHGTKTEEGKL	2	19	5	0	403.997	6	16	4.72162	5.74537	404.916	3.44233	1	0	0.44877	1.98944	1	1	0.0522777		1.17771e+08	1.96794e+08	3.39168e+08	6.24932e+08	9.53755e+08	1.0033e+09	7.52447e+08	4.42873e+08	1.91898e+08	6.77936e+07	1.74616e+07	3.26072e+06	43783	0	0	386907	92816.5	0	33053.9	85462.4	199607	81012.2	0
GSSHHHHHHGTKTEEGKLVIWINGDKGYNGL	2	32	3	0	1149.23	8	29	9.54355	9.56445	1152.13	6.66791	0.4	1					0.411153		0	1.08796e+06	0	0	2.42308e+06	1.93895e+06	2.25422e+06	3.1082e+06	1.87395e+06	1.92725e+06	532351	0	0	0	0	0	0	0	0	0	0	0	0	0	0	0	0	0	1.09461e+06	0
GSSHHHHHHGTKTEEGKLVIWINGDKGYNGL	2	32	4	0	862.178	8	29	9.40445	9.51162	863.986	5.20302	0.6	0					0.0691369		162331	2.64789e+06	3.82026e+06	5.32336e+06	1.02017e+07	1.65948e+07	2.27172e+07	2.57748e+07	2.57514e+07	1.80403e+07	1.33516e+07	5.76303e+06	4.04897e+06	216878	1.71523e+06	0	0	0	0	0	0	0	189881	28963.3	0	0	0	0	0	183482
GSSHHHHHHGTKTEEGKLVIWINGDKGYNGL	2	32	5	0	689.944	8	29	9.4681	9.6346	692.139	8.94355	0.4	1					0.353295		3.27309e+06	1.23105e+06	4.69963e+06	3.01434e+06	5.03832e+06	1.08403e+07	1.47164e+07	1.7929e+07	1.56212e+07	1.15643e+07	8.12833e+06	2.86665e+06	2.33389e+06	0	126313	0	147934	479692	0	0	0	0	2.72228e+06	0	0	0	0	1.14039e+06	136182	162660
VIWINGDKGY	20	29	1	0	1164.6	5	8	8.6896	9.11297	1167.48	2.16174	0.4	0					0.236314		1.86096e+06	9.379e+06	9.06202e+07	1.34442e+08	5.1622e+07	4.63394e+06	1.77811e+06	794753	216085	393528	0	0	36610.6	203669
VIWINGDKGY	20	29	2	0	582.806	5	8	9.34835	9.70795	584.041	1.75567	0.6	0					0.291489		3.02256e+07	5.56254e+07	5.18246e+07	2.95653e+07	1.03069e+07	5.81978e+06	211587	3.25586e+06	0	8.88115e+06	0	6.22706e+06	0	563971
VIWINGDKGYNG	20	31	2	0	668.338	5	10	8.67672	9.32243	669.995	2.51024	1	1	0.646436	0.906331		-2	0.307841		3.19409e+07	6.6197e+07	8.77772e+07	9.74305e+07	9.70304e+07	5.75769e+07	5.47654e+07	2.55275e+06	1.20628e+07	0	2.10593e+06	0	285004	9172.83	437285	0
VIWINGDKGYNGL	20	32	2	0	724.88	5	11	10.0921	11.0392	726.065	1.4939	1	0	0.0116819	1.76978		-1	0.0407257		2.12742e+09	4.93634e+09	6.03312e+09	4.87441e+09	2.85552e+09	1.22659e+09	4.39589e+08	1.54609e+08	5.136e+07	2.84937e+07	5.16085e+06	2.06495e+06	350720	719223	465359	1.97387e+06	470386
VIWINGDKGYNGLAE	20	34	2	0	824.92	5	13	9.64677	9.81465	826.233	1.64017	0.6	0					0.244564		1.15376e+07	3.23564e+07	4.19613e+07	3.33214e+07	1.96946e+07	7.91265e+06	1.27344e+06	258627	621773	0	0	0	0	0	0	584333	1.05029e+06	908176	411029
VIWINGDKGYNGLAEVGKKFEKDTG	20	44	3	0	913.476	7	23	10.0663	10.2238	914.554	1.59276	0.6	0					0.131298		0	3.82669e+06	9.10477e+06	8.99681e+06	8.53956e+06	3.92645e+06	1.42231e+06	262457	0	38349.8	0	0	42185	208368	0	0	0	0	0	0	0	0	0	0	0	0	0	17953.9	0	0
VIWINGDKGYNGLAEVGKKFEKDTGIKV	20	47	3	0	1026.89	7	26					-1
VIWINGDKGYNGLAEVGKKFEKDTGIKV	20	47	4	0	770.421	7	26	11.2434	11.7453	771.389	2.01861	1	0	-0.308796	0.494184	1	1	0.175492		1.13822e+07	4.33724e+07	8.04721e+07	9.65347e+07	8.32245e+07	5.98e+07	3.37751e+07	1.56241e+07	3.52753e+06	793088	127825	544152	372840	104651	157410	158174	9.97686e+06	0	0	571104	243377	0	0	0	638233	0	0	118966	197772	0
VIWINGDKGYNGLAEVGKKFEKDTGIKVTVEHPDKL	20	55	4	0	1000.29	9	33	10.546	11.367	1001.84	3.80887	1	0	-0.100646	1.40849	0	0	0.126287		3.62542e+07	1.08743e+08	2.80616e+08	5.54101e+08	8.9041e+08	1.11346e+09	1.10018e+09	9.4124e+08	6.51723e+08	3.96215e+08	2.11664e+08	9.73899e+07	4.26878e+07	1.0315e+07	5.53075e+06	3.59852e+06	788997	1.28786e+06	1.22771e+06	166324	0	421919	0	134077	318793	1.16904e+06	756070	503441	300131	181605
VIWINGDKGYNGLAEVGKKFEKDTGIKVTVEHPDKL	20	55	5	0	800.434	9	33	10.663	10.7879	801.786	4.3561	1	1	-0.00928675	-0.585678	-1	0	0.126273		3.69555e+06	3.24475e+07	6.77896e+07	1.42307e+08	2.21443e+08	2.6561e+08	2.80422e+08	2.4235e+08	1.62209e+08	1.05043e+08	5.22811e+07	2.73662e+07	1.21899e+07	4.10956e+06	1.96027e+06	357374	1.90156e+07	614846	172999	0	168123	7.28227e+07	0	29059.2	0	343013	9.80187e+06	0	0	0
VIWINGDKGYNGLAEVGKKFEKDTGIKVTVEHPDKL	20	55	6	0	667.196	9	33	10.5233	11.3076	668.315	4.3119	1	0	-0.0166659	1.30334	0	0	0.111346		7.50199e+06	2.44336e+07	1.17619e+08	2.45732e+08	3.9055e+08	4.93869e+08	5.07716e+08	4.18402e+08	2.98757e+08	1.73159e+08	1.02968e+08	4.62152e+07	1.54494e+07	5.29458e+06	3.01071e+06	1.04882e+06	877833	779326	468689	823901	340659	346091	483114	683907	60038.1	1.70972e+06	185609	1.33039e+06	351452	6.51149e+06
VIWINGDKGYNGLAEVGKKFEKDTGIKVTVEHPDKL	20	55	7	0	572.026	9	33	10.5106	10.9635	572.871	3.50961	1	0	-0.150607	0.353793	-1	0	0.0416887		3.49162e+06	2.30742e+07	5.21033e+07	1.13515e+08	1.80907e+08	2.36379e+08	2.41832e+08	1.9066e+08	1.35156e+08	8.52577e+07	4.64203e+07	1.78152e+07	9.3645e+06	1.06912e+06	811697	184110	1.58314e+06	0	0	257357	0	329105	194170	0	0	484351	168979	0	133630	0
NGDKGYNGLAEVGKKFEKDTGIKVTVE	24	50	3	0	966.173	7	25	10.1643	10.5585	967.718	2.93402	0.6	0					0.220757		4.11308e+06	1.89025e+07	3.52159e+07	5.83378e+07	7.49656e+07	6.68015e+07	5.56433e+07	3.86409e+07	1.71504e+07	5.78016e+06	2.58148e+06	589703	0	354909	0	0	258732	241546	0	20840.2	272260	342070	245024	0	0	0	0	0	0	0
GLAEVGKKFEKDTGIKVTVEHPDKL	31	55	4	0	685.383	7	22					-1
LAEVGKKFEKDTGIKVTVEHPDKL	32	55	3	0	894.501	7	21	8.23825	8.30568	895.691	1.97058	1	0	-0.219553	-0.750518	1	-2	0.0744412		272287	2.10945e+06	6.21643e+06	8.72332e+06	7.72467e+06	4.85257e+06	3.06911e+06	690763	0	0	0	0	0	0	0	0	0	0	0	0	0	0	0	0	31005.7	0	0	0	0
LAEVGKKFEKDTGIKVTVEHPDKL	32	55	4	0	671.127	7	21					-1
LAEVGKKFEKDTGIKVTVEHPDKLEEKFPQVAATGDGPDIIF	32	73	4	0	1149.86	9	37	10.4338	10.485	1153.03	9.89735	0.4	1					0.578287		0	0	345565	2.28447e+06	3.20715e+06	5.73723e+06	6.69338e+06	8.77895e+06	7.27444e+06	7.62752e+06	5.18134e+06	2.318e+06	442423	0	0	0	0	0	0	0	0	0	0	0	0	0	0	0	0	0
LAEVGKKFEKDTGIKVTVEHPDKLEEKFPQVAATGDGPDIIF	32	73	5	0	920.091	9	37					-1
AEVGKKFEKDTG	33	44	2	0	654.843	5	10	4.92543	5.47723	655.271	0.0916537	0.6	0					0.688338		2.61087e+07	1.85518e+07	9.19564e+06	1.46357e+06	398581	295426	257467	0	0	0	0	0	0	0	0	140345
AEVGKKFEKDTG	33	44	3	0	436.898	5	10	5.1876	5.87047	437.418	0.796866	0.4	0					0.036652		4.79025e+06	2.88568e+08	1.67665e+06	212179	5.07231e+07	0	59625.4	7.16556e+06	0	0	346042	1180.48	0	10844.1	0	0
AEVGKKFEKDTGIKV	33	47	2	0	824.967	5	13	7.50317	7.9902	825.518	0.127332	0.6	0					0.168948		8.35093e+07	9.09915e+07	5.07625e+07	1.7404e+07	2.69693e+06	408628	166109	127625	3977.31	0	0	115566	0	158955	0	0	0	352147	134996
AEVGKKFEKDTGIKV	33	47	3	0	550.314	5	13	7.4889	8.02368	550.701	0.186095	1	0	-0.657665	0.588494	1	0	0.126767		1.13413e+08	1.27131e+08	7.00989e+07	2.51042e+07	6.46228e+06	550232	368233	112253	0	789778	0	0	1.55227e+06	0	0	0	0	0	0
AEVGKKFEKDTGIKVTVEHPDKL	33	55	4	0	642.856	7	20	7.72873	7.85945	644.038	3.19968	1	1	0.14487	-0.569204	-1	-1	0.1618		4.14477e+07	1.28504e+08	2.86249e+08	3.88959e+08	3.63902e+08	2.35025e+08	1.14513e+08	4.70822e+07	1.69473e+07	4.5859e+06	603916	0	0	115925	608254	271690	125344	0	1.46758e+08	50022.4	0	0	0	19945.7	0	32703	0	0
AEVGKKFEKDTGIKVTVEHPDKL	33	55	5	0	514.486	7	20	7.63708	8.3249	515.186	1.97108	1	0	-0.193567	1.02695	0	-1	0.044477		3.42187e+07	1.32842e+08	2.86545e+08	3.92475e+08	3.42125e+08	2.28771e+08	1.10862e+08	4.19023e+07	1.36614e+07	3.41547e+06	95404.4	147275	72080.4	0	481175	0	0	92358.7	0	286024	0	9223.9	0	182342	768201	161899	0	0
AEVGKKFEKDTGIKVTVEHPDKL	33	55	6	0	428.907	7	20	7.61653	8.14795	429.522	2.16716	1	0	-0.139555	0.578848	0	-1	0.0857553		1.17401e+07	4.25187e+07	9.51497e+07	1.31324e+08	1.22514e+08	7.61775e+07	3.59598e+07	1.3455e+07	2.97858e+06	325175	0	230151	147656	0	8.78276e+06	0	0	0	0	0	110111	0	0	126775	0	0	1.17019e+06	0
AEVGKKFEKDTGIKVTVEHPDKLEEKFPQVAATGDGPDIIF	33	73	4	0	1121.59	9	36	10.1049	11.0888	1123.43	4.65269	1	0	-0.0245011	1.87531	0	-2	0.061833		9.67181e+06	2.21149e+08	4.01804e+08	6.3988e+08	1.07344e+09	1.82128e+09	2.57861e+09	2.92911e+09	2.77019e+09	2.20323e+09	1.48819e+09	9.02219e+08	4.82653e+08	2.28034e+08	1.03801e+08	4.20076e+07	1.7218e+07	3.57973e+06	1.6474e+06	824823	1.62977e+06	1.99795e+06	1.79461e+06	1.76677e+06	3.22727e+06	4.14068e+06	239607	514250	575232	0
AEVGKKFEKDTGIKVTVEHPDKLEEKFPQVAATGDGPDIIF	33	73	6	0	748.063	9	36	10.2109	10.5363	749.37	5.15889	1	0	0.0529657	-0.0112704	0	-2	0.162621		1.39811e+07	4.0917e+07	6.30707e+07	1.22826e+08	2.00952e+08	3.4077e+08	4.63529e+08	5.37677e+08	5.31446e+08	4.16614e+08	2.96267e+08	1.71245e+08	8.92558e+07	4.40718e+07	1.84329e+07	7.51967e+06	1.9784e+06	1.18171e+06	247894	35703.5	3.54545e+07	305023	227148	688082	587121	1.23823e+06	6.79222e+07	79875.7	272072	128622
AEVGKKFEKDTGIKVTVEHPDKLEEKFPQVAATGDGPDIIF	33	73	7	0	641.34	9	36	10.1258	10.6322	642.43	4.94032	1	0	0.0195161	0.507268	1	-2	0.121544		472667	5.32372e+06	1.00373e+07	1.40017e+07	4.03823e+07	6.56886e+07	8.72926e+07	1.09448e+08	9.21123e+07	6.88489e+07	4.49389e+07	3.04349e+07	1.53668e+07	3.90168e+06	4.30427e+06	1.20842e+06	87662.1	0	3.67214e+06	122116	184271	669656	0	97326	0	155037	0	0	16111.1	103180
VGKKFEKDTGIKVTVEHPDKL	35	55	2	0	1184.67	6	18					-1
VGKKFEKDTGIKVTVEHPDKL	35	55	3	0	790.113	6	18	7.36522	7.80923	791.169	1.7595	1	0	-0.197995	0.328437	1	-1	0.229276		2.91449e+06	2.63042e+07	3.52048e+07	4.69535e+07	4.80521e+07	1.975e+07	9.05383e+06	1.26462e+06	0	121062	129009	0	0	0	16770.8	0	0	0	0	0	0	0	258879	0	0
VGKKFEKDTGIKVTVEHPDKLEEKFPQVAATGDGPDIIF	35	73	4	0	1071.57	9	34	10.1643	10.3573	1073.45	4.951	1	0	0.0657214	-0.390803		-2	0.225274		342086	336506	4.01418e+06	5.06632e+06	1.05669e+07	1.8447e+07	2.22442e+07	2.72866e+07	2.73272e+07	2.0014e+07	1.21163e+07	4.30555e+06	946378	0	309307	0	0	0	0	0	0	0	0	0	0	0	169829	0	0	0
IKVTVEHPDKL	45	55	2	0	639.874	5	8	7.2694	7.37632	641.02	1.52861	1	0	0.316167	-0.637394	1	-1	0.429481		173555	1.43883e+06	2.52073e+06	1.58543e+06	811436	0	114375	0	0	0	0	0	0	0
IKVTVEHPDKL	45	55	3	0	426.919	5	8					-1
IKVTVEHPDKLEEKFPQVAATGDGPDIIF	45	73	3	0	1065.23	8	24					-1
TVEHPDKL	48	55	1	0	938.494	4	5	6.55217	6.77848	939.7	0.660107	0.4	0					0.453737		1.28109e+06	5.76617e+06	1.69412e+06	221083	87960.1	0	146831	0	0	0
TVEHPDKL	48	55	2	0	469.751	4	5	4.58985	4.59808	473.423	6.79912	0.4	1					0.393028		0	0	0	1739.99	0	0	0	64701.4	39571.2	0
TVEHPDKL	48	55	3	0	313.503	4	5	4.6514	6.12062	314.715	3.0919	0.4	1					0.514641		536602	1.12151e+06	3.06179e+07	1.87382e+06	1.37055e+06	2.80726e+06	119353	0	1.16529e+07	0
TVEHPDKLEEKFPQVAATGDGPDIIF	48	73	3	0	951.815	7	21	11.367	11.4393	954.341	5.87157	0.6	1					0.698385		0	0	0	834871	2.62092e+06	3.10483e+06	3.06999e+06	1.71195e+06	1.18978e+06	181072	0	210283	0	0	294891	0	0	145865	449538	0	0	0	0	0	0	177731	0	242042	457028
TVEHPDKLEEKFPQVAATGDGPDIIF	48	73	4	0	714.113	7	21	10.9441	10.9635	717.564	12.0961	0.4	1					0.111819		0	0	257817	613722	1.8507e+06	1.90859e+06	3.74422e+06	2.08924e+06	1.01768e+06	952365	0	0	0	0	0	0	712660	0	0	453478	0	0	0	0	2.4197e+06	0	0	0	4.82174e+06
EEKFPQVAATGDGPDIIF	56	73	2	0	967.481	6	14	11.0118	12.0758	969.879	3.63456	0.6	0					0.313722		3.81417e+08	9.1139e+08	1.96704e+09	3.07923e+09	3.36962e+09	2.62448e+09	1.44783e+09	6.1353e+08	2.27731e+08	1.03494e+08	8.4309e+07	8.59734e+07	4.54485e+07	7.15337e+06	3.86838e+06	984239	4.67272e+07	2.15653e+08	3.75488e+08	2.29241e+08	7.30559e+07
EEKFPQVAATGDGPDIIF	56	73	3	0	645.323	6	14	11.0118	11.8245	646.808	3.29505	1	0	0.560142	1.3848	1	0	0.427274		6.7068e+07	1.68382e+08	3.42398e+08	5.3261e+08	5.65848e+08	3.9865e+08	2.08799e+08	8.52049e+07	3.08034e+07	1.95922e+07	5.72332e+06	687759	666107	450215	146588	5.3782e+06	4.099e+06	2.96063e+07	4.82148e+07	2.92949e+07	9.92718e+06
WAHDRFGG	74	81	2	0	473.22	4	6	7.46935	8.0967	473.741	0.475495	1	0	-0.299923	0.853708	1	1	0.0799726		2.13211e+08	2.2256e+08	1.20971e+08	4.02168e+07	8.8103e+06	635819	0	0	715061	0	129398
WAHDRFGG	74	81	3	0	315.816	4	6	7.45152	7.85945	316.094	0.268575	1	0	-0.489921	0.225054	1	1	0.125275		1.61744e+07	1.603e+07	7.43842e+06	819587	0	74994.1	0	0	0	0	0
WAHDRFGGY	74	82	1	0	1108.5	5	7	8.57048	9.1631	1110	0.823969	1	0	-0.0880317	0.754193	1	1	1.23296		5.44782e+07	7.14783e+07	4.62857e+07	1.6771e+07	1.39593e+06	236128	0	0	198438	312005	0	752002	5.11705e+06
WAHDRFGGY	74	82	2	0	554.752	5	7	8.52608	9.2968	555.395	0.606383	1	0	-0.259281	1.26447	1	1	0.041807		4.18219e+08	5.4117e+08	3.54007e+08	1.47529e+08	4.64781e+07	1.01376e+07	1.26256e+06	83209.7	0	458905	56311.5	611901	76310.7
WAHDRFGGY	74	82	3	0	370.17	5	7	8.57048	9.15053	370.568	0.512235	1	0	-0.33338	0.718188	1	1	0.0453574		9.02665e+07	1.12083e+08	6.89635e+07	2.66008e+07	6.84493e+06	373859	103644	43233.9	0	179411	0	0	126359
WAHDRFGGYAQSGL	74	87	2	0	782.868	5	12	9.03317	9.86778	784.237	1.80016	1	0	0.0899385	1.44755	1	1	0.136285		1.34683e+09	3.09886e+09	3.65984e+09	3.12794e+09	1.88205e+09	9.14774e+08	4.20563e+08	2.08509e+08	1.29826e+08	7.33017e+07	3.29277e+07	1.20686e+07	2.05258e+06	1.78674e+08	543481	6.00772e+07	418399	1.01013e+06
WAHDRFGGYAQSGL	74	87	3	0	522.248	5	12	9.08755	9.81465	523.078	1.55252	1	1	-0.0237559	1.1395	1	1	0.0377323		8.97012e+08	2.03622e+09	2.47917e+09	2.02758e+09	1.24192e+09	6.20281e+08	2.71057e+08	1.07345e+08	4.70138e+07	2.44339e+07	7.06055e+06	1.75633e+06	718437	0	95791.9	126483	135230	81458
WAHDRFGGYAQSGLL	74	88	2	0	839.41	5	13	10.1643	10.7994	840.741	1.65074	0.6	0					0.0846008		4.07844e+08	9.62686e+08	1.24525e+09	1.18083e+09	7.88117e+08	3.82177e+08	1.54926e+08	5.93813e+07	2.85653e+07	1.33315e+07	5.66295e+06	1.27599e+06	513219	485050	593698	12411.1	775954	0	1.23998e+06
WAHDRFGGYAQSGLL	74	88	3	0	559.943	5	13	10.1514	11.0215	560.799	1.55976	0.6	0					0.160676		4.62299e+08	1.12101e+09	1.31359e+09	1.12153e+09	6.7272e+08	3.31442e+08	1.4045e+08	5.27535e+07	2.31884e+07	1.07116e+07	2.6161e+06	481249	242203	3.03232e+06	0	0	3.18101e+07	116564	248465
WAHDRFGGYAQSGLLA	74	89	2	0	874.929	6	14					-1
WAHDRFGGYAQSGLLA	74	89	3	0	583.622	6	14	9.8517	10.2838	584.459	1.45592	0.6	0					0.136988		1.75335e+07	4.50428e+07	6.59394e+07	4.83022e+07	2.65765e+07	1.16513e+07	3.28768e+06	341302	155722	139357	0	760313	288498	90212	229272	127211	328055	616466	0	310081	240979
YAQSGL	82	87	1	0	638.314	4	4	6.02962	6.75773	639.332	0.645255	1	0	0.152196	1.14242		1	0.489031		7.61062e+07	8.35472e+07	3.74129e+07	1.11907e+07	8985.14	220458	3.04705e+06	169073	306059
YAQSGLL	82	88	1	0	751.398	4	5	8.76792	9.1381	753.396	1.55134	0.4	1					1.19159		1.45463e+07	1.57434e+07	5.85551e+06	3.48055e+06	274292	161418	7.12518e+06	1.15364e+06	864732	45946.3
AQSGL	83	87	1	0	475.251	3	3	4.24727	5.46625	476.065	0.554688	1	0	0.282117	2.54881		1	0.123255		2.38993e+08	2.43903e+08	9.12569e+07	1.61263e+07	629639	282483	196955
AQSGLL	83	88	1	0	588.335	3	4	7.75217	8.13543	589.12	0.452221	1	0	-0.113675	0.154381		1	0.086618		7.79284e+07	7.80249e+07	3.04577e+07	2.50843e+06	383059	0	0	0
LAEITPDKA	88	96	1	0	957.525	4	6	5.91778	6.70227	960.895	2.81349	1	0	1.84686	1.30391	1	1	0.275074		3.64117e+07	5.97917e+07	1.55441e+08	2.6291e+08	2.68394e+08	1.48895e+08	4.58433e+07	7.70548e+06	98378.9	100519	0
LAEITPDKA	88	96	2	0	479.266	4	6	5.89268	6.7992	480.97	2.84985	1	0	1.88025	1.65355	1	1	0.0526377		1.78507e+08	2.91232e+08	7.38265e+08	1.34292e+09	1.33991e+09	7.25054e+08	2.4091e+08	5.84474e+07	7.7939e+06	131232	475484
LAEITPDKAFQ	88	98	2	0	616.83	5	8	8.12255	8.6896	618.767	3.13805	1	0	1.42453	0.680941		1	0.191548		3.24784e+06	6.06819e+06	2.0969e+07	4.37729e+07	5.41027e+07	3.80224e+07	1.57134e+07	2.92049e+06	93627.1	82269.8	805319	799923	6699.74	147606
LAEITPDKAFQDKL	88	101	2	0	794.933	5	11	9.24735	9.67007	797.153	3.49489	1	0	1.01387	0.26741	1	0	0.120169		1.11586e+07	2.27007e+07	5.55764e+07	1.61077e+08	1.95307e+08	2.62719e+08	1.30286e+08	5.89474e+07	1.36325e+07	1.64228e+06	0	2718.92	639765	247621	206329	0	0
LAEITPDKAFQDKL	88	101	3	0	530.291	5	11					-1
LAEITPDKAFQDKLYPFT	88	105	2	0	1049.05	6	14	10.8933	11.2688	1051.63	3.86808	0.6	0					0.093826		4.08221e+06	1.01594e+07	2.0393e+07	6.94099e+07	1.09647e+08	1.44856e+08	1.18275e+08	7.60004e+07	3.66627e+07	1.01607e+07	1.93478e+06	0	250500	291304	630747	0	0	37877.9	452127	299658	0
LAEITPDKAFQDKLYPFT	88	105	3	0	699.702	6	14	10.7307	11.5596	701.468	4.01287	0.6	0					0.221938		1.13768e+07	1.78089e+07	4.35953e+07	1.19455e+08	2.2972e+08	2.88526e+08	2.55311e+08	1.57578e+08	6.81846e+07	2.53109e+07	4.64312e+06	3.96016e+06	5.24536e+06	3.74743e+06	3.87887e+06	605505	429880	756795	109576	911035	828025
LAEITPDKAFQDKLYPFTW	88	106	3	0	761.728	6	15					-1
LAEITPDKAFQDKLYPFTWD	88	107	2	0	1199.6	7	16	12.042	12.8352	1202.26	3.83682	0.6	0					0.0963997		5.05725e+07	9.05573e+07	1.55404e+08	3.1668e+08	5.70121e+08	7.24529e+08	6.9429e+08	4.82958e+08	2.59358e+08	1.08496e+08	4.74431e+07	1.27778e+07	5.19556e+06	1.49323e+06	2.94046e+06	389163	2.9049e+06	567821	707879	270034	906071	0	383876	0
LAEITPDKAFQDKLYPFTWD	88	107	3	0	800.07	7	16	12.042	12.8813	801.836	3.81674	0.6	0					0.0328056		1.65425e+08	3.01176e+08	4.75357e+08	9.58524e+08	1.70237e+09	2.242e+09	2.07396e+09	1.4115e+09	7.58701e+08	3.39577e+08	1.32553e+08	4.79666e+07	2.42902e+07	1.22672e+07	1.04751e+07	6.70794e+06	3.40038e+06	1.88295e+06	2.17027e+06	1.80735e+06	239393	266060	495415	219612
LAEITPDKAFQDKLYPFTWDA	88	108	2	0	1235.12	7	17	12.042	12.8813	1237.78	3.79366	0.6	0					0.141516		1.27324e+07	3.13344e+07	5.64807e+07	1.22334e+08	1.9915e+08	2.65298e+08	2.38599e+08	1.6997e+08	8.87886e+07	3.75332e+07	1.05326e+07	2.77133e+06	0	1.44614e+06	232496	2.47833e+06	0	3.4686e+06	0	411264	0	506421	0	662352	0
LAEITPDKAFQDKLYPFTWDA	88	108	3	0	823.749	7	17	12.2108	12.8562	825.723	4.39815	0.6	1					0.0904522		5.75302e+07	1.01504e+08	1.61543e+08	3.34213e+08	5.81667e+08	7.29292e+08	7.16588e+08	4.90624e+08	2.90491e+08	1.22725e+08	4.65406e+07	3.03859e+08	8.18761e+06	3.82035e+06	8.41308e+07	1.47739e+06	510863	3.32741e+06	306376	0	556049	448676	0	402712	120089
LAEITPDKAFQDKLYPFTWDAVRYNGKL	88	115	3	0	1100.57	8	24	11.6101	12.4836	1103.08	5.48071	0.6	0					0.0660728		8.42087e+07	2.60717e+08	2.98568e+08	2.3938e+08	5.51203e+08	1.06168e+09	1.60896e+09	2.27403e+09	2.24568e+09	1.8775e+09	1.23499e+09	7.30177e+08	3.2428e+08	1.5283e+08	6.33131e+07	2.47234e+07	1.182e+07	6.50679e+06	6.57663e+06	3.43536e+06	3.78169e+06	991663	515966	0	115119	41834.4	0	30676.8	47424.1	0
LAEITPDKAFQDKLYPFTWDAVRYNGKL	88	115	4	0	825.683	8	24	11.6101	12.0291	827.572	5.53162	1	0	0.533276	0.256618	1	1	0.0303137		9.26461e+07	1.96978e+08	2.20742e+08	2.5266e+08	4.10041e+08	7.79571e+08	1.34804e+09	1.71589e+09	1.79997e+09	1.47125e+09	1.02334e+09	5.8446e+08	2.75329e+08	1.27064e+08	5.13632e+07	1.90393e+07	8.86569e+06	9.19832e+06	7.49972e+06	7.27439e+06	2.30431e+06	926271	3.43034e+06	1.06071e+06	164392	107846	143768	240053	1.79978e+06	130312
LAEITPDKAFQDKLYPFTWDAVRYNGKL	88	115	5	0	660.748	8	24	11.6101	12.3209	662.254	5.50548	1	0	0.527275	1.09275	1	1	0.0472819		1.38384e+07	4.13464e+07	4.53578e+07	5.62501e+07	9.23979e+07	1.7747e+08	3.05321e+08	3.86782e+08	4.00764e+08	3.34097e+08	2.17572e+08	1.25198e+08	5.47276e+07	2.35101e+07	6.69146e+06	2.07913e+06	2.45882e+06	799614	591078	849249	991487	591287	0	490785	73536.2	0	0	0	632862	234872
LAEITPDKAFQDKLYPFTWDAVRYNGKLIAYPIAVEA	88	124	3	0	1409.74	9	32					-1
LAEITPDKAFQDKLYPFTWDAVRYNGKLIAYPIAVEA	88	124	4	0	1057.56	9	32					-1
AEITPDKA	89	96	1	0	844.441	4	5	4.468	5.21927	847.543	2.61783	1	0	2.14795	1.20874	1	1	0.152919		6.88096e+06	1.69704e+07	5.08981e+07	8.21918e+07	6.29444e+07	2.53575e+07	4.59465e+06	80848	0	0
AEITPDKA	89	96	2	0	422.724	4	5	4.45983	5.33018	424.275	2.61856	1	0	2.14876	1.54993	1	1	0.0697477		5.6016e+07	9.33199e+07	2.54466e+08	3.98855e+08	3.17614e+08	1.34066e+08	3.49021e+07	6.94033e+06	1.12436e+06	305669
AEITPDKAFQDKL	89	101	2	0	738.391	5	10	8.73397	9.11297	739.995	2.33573	1	1	0.550294	0.142157	0	1	0.361962		2.76985e+07	6.95349e+06	2.63939e+07	4.49568e+07	4.81918e+07	2.9731e+07	1.17946e+07	1.85487e+06	292872	276598	161665	101170	354896	120446	247369	0
AEITPDKAFQDKL	89	101	3	0	492.596	5	10	8.69607	9.22643	494.491	4.81036	0.4	1					0.694711		1.28354e+06	3.43514e+06	1.36902e+07	2.59517e+07	2.77259e+07	2.00856e+07	4.72502e+06	714839	679108	53515.1	0	211135	85786.5	0	2.34347e+07	0
AEITPDKAFQDKLYPFT	89	105	3	0	662.007	6	13	10.5106	10.5363	664.044	4.89744	0.4	1					0.365108		170518	427756	892628	2.73328e+06	3.87774e+06	4.79669e+06	2.89775e+06	968672	226424	182007	0	16501.2	763512	0	0	0	0	0	0	1.72925e+06
AEITPDKAFQDKLYPFTW	89	106	2	0	1085.55	6	14	12.3596	12.8433	1088.03	3.62603	1	0	0.690388	0.441895	1	-2	0.207112		625141	1.62324e+06	1.08959e+07	2.81011e+07	4.52434e+07	5.07436e+07	3.82442e+07	1.87702e+07	6.79484e+06	878046	588849	445659	0	589924	721495	241710	617243	0	138168	0	395723
AEITPDKAFQDKLYPFTW	89	106	3	0	724.033	6	14	12.5094	12.9051	725.632	3.45102	1	1	0.621522	0.189956	1	-2	0.0565951		3.97413e+06	8.0615e+06	1.73346e+07	3.53214e+07	8.31705e+07	6.59104e+07	4.74831e+07	4.00423e+07	9.17764e+06	1.43857e+06	3.22495e+06	207963	163998	85379.8	183005	0	55154.6	0	0	336587	0
AEITPDKAFQDKLYPFTWD	89	107	2	0	1143.06	6	15	11.7713	12.4966	1145.55	3.57427	0.6	0					0.195064		1.00163e+07	2.98283e+07	6.55077e+07	1.46826e+08	2.41514e+08	2.54697e+08	2.0552e+08	1.17734e+08	5.31107e+07	1.96534e+07	1.71649e+06	2.11496e+06	227510	1.607e+06	0	2.37283e+06	150619	6.48695e+06	0	1.94157e+06	217301	161987
AEITPDKAFQDKLYPFTWD	89	107	3	0	762.376	6	15	11.7453	12.3338	763.974	3.39253	1	0	0.5095	0.742541	1	-4	0.0397534		4.65263e+07	8.70455e+07	1.59499e+08	3.35164e+08	5.39176e+08	5.83337e+08	4.44915e+08	2.59978e+08	1.16637e+08	5.02528e+07	1.45472e+07	4.25276e+06	2.40376e+06	729303	624407	1.07568e+06	41500.2	234750	459703	94189.5	230534	535665
AEITPDKAFQDKLYPFTWDA	89	108	2	0	1178.58	7	16	12.1	12.1726	1181.88	5.15649	0.6	1					0.352923		1.69528e+06	2.925e+06	5.67218e+06	1.00075e+07	1.60182e+07	1.70869e+07	1.44704e+07	9.78585e+06	7.32391e+06	5.35439e+06	4.40115e+06	1.91914e+06	3.19239e+06	21394.8	6.32602e+06	53221.9	2.3171e+06	351004	834078	0	227364	271513	508877	0
AEITPDKAFQDKLYPFTWDA	89	108	3	0	786.055	7	16	11.5214	12.4836	788.787	6.74817	0.6	0					0.449442		1.48488e+07	3.03447e+07	5.40137e+07	1.33661e+08	2.2095e+08	2.64903e+08	3.23166e+08	5.31143e+08	8.24289e+08	8.481e+08	6.46128e+08	3.72555e+08	1.67893e+08	6.96463e+07	2.55057e+07	6.92767e+06	2.76779e+06	5.02772e+06	9.48431e+06	9.37215e+06	9.15298e+06	1.97354e+06	2.30096e+06	153380
AEITPDKAFQDKLYPFTWDAVRYNGKL	89	115	2	0	1593.82	8	23	11.5596	11.7843	1597.56	5.5285	0.6	0					0.465458		293065	0	1.83187e+06	705216	4.76414e+06	4.64606e+06	1.13571e+07	9.60393e+06	1.03332e+07	6.34743e+06	6.22955e+06	973762	2.85919e+06	0	351785	654143	0	0	0	0	332845	0	0	0	269359	0	0	0	0	0
AEITPDKAFQDKLYPFTWDAVRYNGKL	89	115	3	0	1062.88	8	23	11.4618	12.3725	1065.21	5.05371	0.6	0					0.0661105		4.31788e+07	9.32075e+07	1.13018e+08	1.39828e+08	2.55667e+08	4.68975e+08	7.28726e+08	8.41261e+08	7.52468e+08	5.66746e+08	3.28634e+08	1.7328e+08	7.81697e+07	2.99354e+07	2.74901e+06	3.94576e+06	2.46699e+06	741814	1.34203e+06	699839	487774	0	184389	195881	0	0	49585.6	74070.4	37385.7	2.03839e+06
AEITPDKAFQDKLYPFTWDAVRYNGKL	89	115	4	0	797.412	8	23	11.4956	12.0162	799.203	5.21282	0.6	0					0.0490009		3.80495e+07	7.60242e+07	9.12695e+07	1.05414e+08	8.16318e+07	3.71306e+08	5.66743e+08	6.44622e+08	5.95891e+08	4.42522e+08	2.69811e+08	1.35983e+08	4.10158e+07	2.44256e+07	1.30794e+07	5.70837e+06	9.16172e+06	1.79307e+06	0	907959	0	429510	204643	0	4.85755e+06	17178.7	0	19571.2	4.3264e+06	207448
AEITPDKAFQDKLYPFTWDAVRYNGKL	89	115	5	0	638.131	8	23	11.6732	11.6986	639.545	5.12119	1	0	0.490174	-0.871092	0	0	0.0427008		1.29398e+06	1.73328e+06	2.96719e+06	4.29563e+06	6.61804e+06	1.2903e+07	2.05176e+07	2.27349e+07	2.39899e+07	1.40494e+07	1.03099e+07	4.84891e+06	2.39321e+06	738274	148976	0	100429	154966	0	0	0	59990.5	0	0	0	0	0	0	0	0
EITPDKAFQDKLYPFTWDAVRYNGKL	90	115	3	0	1039.2	8	22	11.5468	11.8132	1041.57	5.20665	0.6	0					0.22403		0	3.54832e+06	2.12483e+06	3.94167e+06	8.84597e+06	1.63558e+07	2.56766e+07	3.08401e+07	2.51364e+07	1.72725e+07	1.07705e+07	2.73374e+06	457433	0	0	0	1.13694e+06	0	0	0	0	0	1.28556e+06	0	0	192298	356414	0	31936	0
EITPDKAFQDKLYPFTWDAVRYNGKL	90	115	4	0	779.653	8	22					-1
ITPDKAFQDKLYPFTWDAVRYNGKL	91	115	3	0	996.187	7	21					-1
ITPDKAFQDKLYPFTWDAVRYNGKL	91	115	4	0	747.392	7	21					-1
FQDKLYPFT	97	105	2	0	579.795	5	6					0
FQDKLYPFTW	97	106	1	0	1344.66	5	7	12.651	12.9776	1346.89	1.36357	0.4	0					0.896369		2.11003e+06	1.8484e+07	1.52805e+07	7.66283e+06	2.01601e+06	0	0	482139	328045	384678	581020	268887	731164
FQDKLYPFTW	97	106	2	0	672.835	5	7	12.522	13.3293	673.662	0.793412	1	0	-0.112082	1.36929	0	0	0.0585126		1.3113e+08	3.81631e+08	3.18781e+08	1.43475e+08	4.48349e+07	1.1661e+07	665381	622827	0	97788.1	149977	379519	159823
FQDKLYPFTWD	97	107	1	0	1459.69	5	8	11.9357	12.2366	1463.46	2.84718	0.4	1					3.16959		3.87927e+06	2.04014e+07	1.86295e+07	5.59423e+06	477256	197118	281743	0	0	303173	683809	2.27506e+06	5.56518e+06	4.12606e+06
FQDKLYPFTWD	97	107	2	0	730.348	5	8	12.042	12.6852	731.216	0.815087	1	0	-0.175211	0.898881	0	-1	0.0280264		4.13247e+08	1.17285e+09	9.9779e+08	4.96536e+08	1.78735e+08	4.81296e+07	1.00283e+07	1.58674e+06	160599	208966	347488	636179	2.39362e+06	1.62612e+06
FQDKLYPFTWDA	97	108	2	0	765.867	5	9	11.9357	12.5608	766.809	0.923634	1	0	-0.171133	0.847309		0	0.145523		1.08171e+08	3.44138e+08	3.1155e+08	1.64247e+08	5.70034e+07	1.497e+07	3.3638e+06	1.38632e+06	352135	1.63045e+06	1.71387e+06	3.52844e+06	836408	1.56367e+06	651027
FQDKLYPFTWDAVRYNGKL	97	115	2	0	1181.1	7	16					-1
FQDKLYPFTWDAVRYNGKL	97	115	3	0	787.739	7	16	11.5214	11.8971	789.073	2.53543	0.6	0					0.0574317		6.18679e+07	1.53148e+08	3.84842e+08	6.50114e+08	6.79463e+08	5.16607e+08	3.02954e+08	1.36045e+08	5.72311e+07	2.30803e+07	5.99654e+06	2.11325e+06	2.86333e+06	7.37194e+06	1.39e+06	357951	2.15124e+06	0	204438	182144	282632	353641	198034	397484
FQDKLYPFTWDAVRYNGKL	97	115	4	0	591.056	7	16	11.5086	12.113	592.045	2.48835	1	0	0.120285	0.787858	1	0	0.0693916		7.83813e+06	4.31666e+07	9.1595e+07	1.61955e+08	1.7312e+08	1.25179e+08	6.74013e+07	2.79423e+07	8.82669e+06	4.47996e+06	254002	497826	79538.3	280947	52397	212941	131908	63690.5	113084	0	68357.3	2.29398e+06	262765	68615.8
DKLYPFTWD	99	107	2	0	592.785	5	6	11.4135	12.0291	595.59	4.86704	0.4	1					1.84694		8.70366e+06	2.5048e+07	1.10957e+07	3.08339e+06	456176	64807	874758	933496	887724	286558	74018.5	3.81643e+07
DKLYPFTWDAVRYNGKL	99	115	3	0	696.03	6	14	11.1941	11.4699	697.259	2.40194	0.6	0					0.206723		399354	5.78287e+06	1.08154e+07	1.65959e+07	1.78651e+07	8.32231e+06	3.44522e+06	729252	170065	0	174309	754420	700217	0	16919.6	0	0	0	0	240478	108065
YPFTWD	102	107	1	0	828.356	4	4	11.0968	11.6857	829.43	0.543403	0.4	0					0.113259		7.06695e+07	1.30405e+08	5.52532e+07	1.23741e+07	2.19035e+06	280454	91007.1	32858.8	198349
YPFTWDAVRYNGKL	102	115	2	0	865.438	6	12	11.108	11.3881	867.526	3.10077	0.6	0					0.368411		1.48367e+06	9.71862e+06	2.65414e+07	3.73182e+07	3.38771e+07	2.02903e+07	3.77191e+06	0	0	0	0	279580	990313	2.87286e+06	3.74086e+06	370447	813582	91895.8	2.30895e+06
YPFTWDAVRYNGKL	102	115	3	0	577.295	6	12					-1
DAVRYNGKL	107	115	2	0	518.283	4	7	6.72725	7.48075	519.387	1.60891	1	0	0.529753	1.21514	1	1	0.080635		1.82137e+08	5.24866e+08	8.34652e+08	5.79759e+08	2.50657e+08	7.46949e+07	1.60663e+07	1.26293e+06	384374	0	564726	132153
DAVRYNGKL	107	115	3	0	345.858	4	7	6.84455	7.3859	346.612	1.6637	1	0	0.572876	0.607308	1	1	0.123164		2.98436e+07	8.31282e+07	1.65095e+08	1.11655e+08	5.2463e+07	1.11357e+07	511102	1.05853e+06	0	0	206722	0
AVRYNGKL	108	115	1	0	920.531	4	6	6.565	7.28227	922.736	1.66319	1	0	0.790639	1.11133	1	1	0.128397		6.3981e+07	1.8624e+08	2.95767e+08	2.21576e+08	8.97914e+07	2.36144e+07	3.34907e+06	110179	188860	84810.8	0
AVRYNGKL	108	115	2	0	460.769	4	6	6.54128	7.29315	461.902	1.72489	1	0	0.847292	1.21046	1	1	0.0356576		8.15674e+08	2.26735e+09	3.68508e+09	2.94101e+09	1.25288e+09	3.50688e+08	7.20957e+07	8.38962e+06	338437	177457	0
VRYNGKL	109	115	1	0	849.494	4	5	6.40258	7.05855	851.55	1.55533	1	0	0.977222	0.935698	1	1	0.105904		3.25549e+07	9.76519e+07	1.50057e+08	9.8216e+07	3.36668e+07	5.3947e+06	202515	96029.5	0	0
VRYNGKL	109	115	2	0	425.251	4	5	6.39293	7.21722	426.297	1.59173	0.6	0					0.0487099		3.76523e+08	9.63041e+08	1.45995e+09	9.85042e+08	3.67787e+08	9.36203e+07	1.68171e+07	949902	618189	0
VRYNGKL	109	115	3	0	283.836	4	5	6.41352	7.0794	284.518	1.54473	1	0	0.965547	0.96411	1	1	0.050615		2.96586e+07	8.1187e+07	1.21836e+08	8.11912e+07	2.68832e+07	5.88303e+06	262939	0	0	0
RYNGKL	110	115	2	0	375.716	4	4	6.44897	7.21722	376.607	1.34269	1	0	1.1128	1.2574		1	0.0720413		3.91089e+07	9.86182e+07	1.08628e+08	5.69761e+07	1.87469e+07	1.90781e+06	196065	519797	0
IAYPIA	116	121	1	0	647.376	4	3	7.72873	8.72148	647.795	0.0133912	1	0	-0.711939	1.90062		1	0.0803173		2.36606e+09	9.14574e+08	2.13526e+08	4.11549e+07	2.04316e+06	299615	2515.29	61258.6
IAYPIAV	116	122	1	0	746.445	4	4	9.04123	9.91697	746.915	0.00219568	1	0	-0.733507	1.56535	1	1	0.059839		9.9873e+08	4.71266e+08	1.12686e+08	1.62934e+07	357627	98354.4	281037	12584.7	0
IAYPIAV	116	122	2	0	373.726	4	4	9.04123	9.54355	373.952	-0.0162238	1	0	-0.758876	0.495473	1	1	0.0558327		1.11572e+08	5.63584e+07	9.95127e+06	325322	0	415296	0	162118	0
IAYPIAVE	116	123	1	0	875.487	4	5	8.38895	9.24735	876.047	0.0216431	1	0	-0.712683	1.51569	1	1	0.0695092		8.32678e+08	4.38735e+08	1.33163e+08	2.68258e+07	1.82146e+06	553356	158937	86294.9	243831	102506
IAYPIAVE	116	123	2	0	438.247	4	5	8.37927	9.1882	438.52	0.00784643	1	0	-0.727885	1.37397	1	1	0.047489		4.40761e+08	2.28423e+08	6.26262e+07	1.46222e+07	1.59448e+06	0	174556	228376	77521.8	0
IAYPIAVEA	116	124	2	0	473.766	4	6	8.57048	9.38018	474.075	0.0403375	0.6	0					0.0158154		2.98015e+09	1.70626e+09	5.85348e+08	1.24677e+08	1.49821e+07	4.20438e+06	266287	60121.9	0	393872	176952
IAYPIAVEAL	116	125	1	0	1059.61	4	7					-1
IAYPIAVEAL	116	125	2	0	530.308	4	7	10.7994	11.2193	530.619	-0.0281493	1	0	-0.758686	0.259483	1	1	0.0564701		1.50365e+08	9.26936e+07	3.15167e+07	3.1639e+06	320076	0	97116.1	160068	301675	0	246073	0
VEAL	122	125	1	0	431.25	3	2	6.25865	7.05855	431.485	-0.0137963	1	0	-0.774535	1.34808		1	0.159332		2.25836e+08	4.66166e+07	3.95675e+06	0	1.06632e+06	1.28328e+06
VEALS	122	126	1	0	518.282	3	3	4.37758	5.14513	518.541	-0.0335078	1	0	-0.798066	1.2554		1	0.207701		3.97018e+07	9.28858e+06	591092	209304	82286.5	0	251532
EALSL	123	127	1	0	532.298	3	3	7.11047	7.73975	532.841	0.24	1	0	-0.295786	0.859247		1	0.893025		4.34434e+07	6.18765e+06	497341	867270	1.717e+06	1.47596e+06	968627
ALSL	124	127	1	0	403.255	3	2	8.14795	8.97385	403.449	-0.0394399	1	0	-0.845174	1.42258		1	0.0503985		6.04262e+08	1.17893e+08	1.12153e+07	165386	248250	57953.4
ALSLIYNKDLLPNPPKTWEEIPAL	124	147	3	0	912.505	7	18	12.0887	12.7627	913.382	0.951843	0.6	0					0.136308		2.74623e+07	8.72988e+07	1.16448e+08	9.82128e+07	5.86562e+07	2.51673e+07	5.39609e+06	1.47571e+06	366014	1.62902e+06	372832	231985	548435	326101	916530	696238	189601	0	158916	135969	416401	398531	478909	324457	0	0
LSLIYNKDLLPNPPKT	125	140	2	0	913.525	6	11	9.59172	10.1258	914.413	0.668507	1	0	-0.401712	0.586345	1	1	0.115764		3.50927e+07	9.43672e+07	8.86422e+07	5.66217e+07	1.36928e+07	2.96315e+06	0	0	0	0	0	0	11895.3	0	14363.2	350107	0	0
LSLIYNKDLLPNPPKT	125	140	3	0	609.352	6	11	9.51162	10.1974	609.971	0.748398	1	0	-0.361699	1.02098	1	1	0.050813		7.10487e+07	1.66338e+08	1.62079e+08	9.41943e+07	3.53009e+07	7.7024e+06	2.55626e+06	849664	727165	782097	187760	229787	193044	211721	0	223425	213394	88567
LSLIYNKDLLPNPPKTW	125	141	3	0	671.379	6	12	11.1733	11.183	672.264	1.41613	0.4	0					0.201395		0	474389	727184	438020	112326	0	0	0	0	6408.14	0	0	0	87291.5	0	0	0	0	0
LSLIYNKDLLPNPPKTWEEIPAL	125	147	2	0	1332.74	7	17	12.0758	12.6852	1333.96	0.810502	1	0	-0.473866	0.802088	1	0	0.133508		2.27191e+07	8.5091e+07	1.16049e+08	9.45887e+07	5.42302e+07	2.053e+07	6.01745e+06	304449	0	188174	8447.82	0	19823.7	0	0	408310	0	236866	0	320365	0	0	0	0	0
LSLIYNKDLLPNPPKTWEEIPAL	125	147	3	0	888.826	7	17	12.042	12.7982	889.658	0.858717	1	0	-0.458241	1.22278	1	0	0.0253751		3.12459e+08	8.86208e+08	1.14246e+09	9.29358e+08	5.67549e+08	2.72628e+08	1.07987e+08	3.12247e+07	7.00086e+06	1.59313e+06	865748	399426	1.01259e+06	1.40098e+06	780176	473537	120387	120525	0	313668	0	0	0	0	17292.9
LSLIYNKDLLPNPPKTWEEIPALD	125	148	3	0	927.169	7	18	11.7843	12.1726	928.117	1.14972	1	0	-0.384635	0.168898		1	0.308745		2.89055e+06	1.79141e+07	2.10978e+07	1.74006e+07	1.2003e+07	3.78231e+06	824537	968940	166734	229665	0	136037	173263	218197	124091	0	0	0	119867	332630	220922	0	226910	0	0	137920
LSLIYNKDLLPNPPKTWEEIPALDKELKAKGKSAL	125	159	4	0	984.058	9	29	11.0888	11.3331	985.344	2.75734	1	0	-0.212702	-0.243536	1	1	0.0828577		0	1.90399e+06	8.4493e+06	2.08263e+07	3.243e+07	3.22405e+07	2.50232e+07	1.88305e+07	1.0419e+07	1.8528e+06	275523	0	570727	211780	0	0	0	0	0	86846.7	0	0	0	0	0	0	109044	42847.4	24689.8	70182.9
LSLIYNKDLLPNPPKTWEEIPALDKELKAKGKSAL	125	159	5	0	787.448	9	29					-1
LSLIYNKDLLPNPPKTWEEIPALDKELKAKGKSALM	125	160	3	0	1355.42	9	30	11.2322	11.6857	1357.16	2.69077	1	0	-0.242389	0.35556	0	0	0.122309		0	6.02987e+06	2.33881e+07	4.80536e+07	6.65012e+07	7.87021e+07	7.12451e+07	4.9093e+07	3.00938e+07	1.1947e+07	3.14283e+06	302852	46432.4	397137	0	231108	46252.7	0	0	258266	0	0	0	0	0	0	0	0	0	0
LSLIYNKDLLPNPPKTWEEIPALDKELKAKGKSALM	125	160	4	0	1016.82	9	30	11.2069	11.8633	1018.26	3.24949	1	0	-0.139784	0.93694	1	1	0.208657		2.0466e+07	8.83271e+07	2.3139e+08	4.2392e+08	6.5008e+08	6.97982e+08	6.41101e+08	4.47888e+08	2.86472e+08	1.52463e+08	7.48528e+07	3.08373e+07	5.39746e+06	1.61318e+06	23527.3	170668	1.68774e+07	0	108969	348515	6.36083e+07	5407.14	1.12663e+06	1.42322e+06	2.90203e+07	599902	241305	4.67026e+06	708703	0
LSLIYNKDLLPNPPKTWEEIPALDKELKAKGKSALM	125	160	5	0	813.656	9	30	11.1491	11.8377	814.722	2.79858	1	0	-0.22259	1.0292	1	0	0.069888		1.26243e+07	5.3127e+07	1.38475e+08	2.5801e+08	3.98319e+08	4.31714e+08	3.92893e+08	2.89323e+08	1.65822e+08	9.0025e+07	3.98202e+07	1.98436e+07	4.6214e+06	814384	710038	758484	2.67053e+06	20175.4	300333	332759	324002	245516	429931	942936	276789	255168	126965	0	147081	0
LSLIYNKDLLPNPPKTWEEIPALDKELKAKGKSALM	125	160	6	0	678.214	9	30	11.1941	11.7843	679.121	2.90379	1	0	-0.203269	0.747317	1	0	0.0858351		1.14163e+06	1.69657e+07	3.97503e+07	8.1697e+07	1.15945e+08	1.27145e+08	1.16831e+08	8.88592e+07	5.28971e+07	2.75356e+07	1.16365e+07	3.91648e+06	756339	717429	195083	257664	164273	214329	185615	105440	483177	388487	242055	183355	477910	230657	422641	0	60374.2	395136
LSLIYNKDLLPNPPKTWEEIPALDKELKAKGKSALMF	125	161	5	0	843.07	9	31					-1
SLIYNKDLLPNPPKT	126	140	2	0	856.983	6	10	8.746	9.2011	857.862	0.72365	1	0	-0.33785	0.360192	1	1	0.0644935		2.8106e+07	1.08507e+08	6.58742e+07	5.27067e+07	1.43011e+07	4.21434e+06	13702	373805	158013	0	0	0	0	0	0	0	0
SLIYNKDLLPNPPKT	126	140	3	0	571.658	6	10	8.82567	9.32243	572.222	0.659673	1	0	-0.373097	0.479572	1	1	0.12193		2.97433e+07	6.44367e+07	5.59477e+07	2.89909e+07	1.03797e+07	2.12508e+06	0	0	137122	0	230192	177457	0	101640	0	71764.7	111283
SLIYNKDLLPNPPKTWEEIPAL	126	147	2	0	1276.19	7	16	11.6483	12.2958	1277.36	0.760341	1	0	-0.474722	0.911488	1	1	0.167645		3.10795e+07	1.01405e+08	1.22736e+08	1.00778e+08	5.04634e+07	1.83262e+07	3.29359e+06	835581	0	0	387605	29276.6	0	0	0	154838	277189	802336	0	0	217116	0	0	0
SLIYNKDLLPNPPKTWEEIPAL	126	147	3	0	851.132	7	16	11.5724	12.4626	851.946	0.879373	1	0	-0.433735	1.6069	1	1	0.0634329		2.48815e+08	7.20342e+08	8.84041e+08	6.70313e+08	3.71049e+08	1.66888e+08	6.02236e+07	1.49203e+07	2.86869e+06	3.79761e+06	3.59892e+06	688570	2.31845e+07	1.02792e+06	27148.5	737254	0	0	854014	265635	285614	238878	264640	14101.9
SLIYNKDLLPNPPKTWEEIPALDKELKAKGKSALM	126	160	3	0	1317.73	9	29	10.9893	11.2688	1319.45	2.71072	1	0	-0.221559	-0.142827		0	0.13112		494841	3.08784e+06	1.78388e+07	3.66693e+07	6.10516e+07	6.46965e+07	5.53394e+07	3.54434e+07	2.19504e+07	7.39367e+06	2.02842e+06	0	337873	0	0	0	0	0	0	0	0	0	0	1744.66	0	0	309678	0	0	0
LIYNKDLLPNPPKT	127	140	2	0	813.467	5	9	8.48052	8.75857	814.291	0.66357	0.5	0					0.146255		5.63455e+06	1.44419e+07	1.27615e+07	6.13397e+06	1.16774e+06	0	148394	0	161078	0	0	135552	0	0	0
LIYNKDLLPNPPKTWEEIPAL	127	147	3	0	822.121	7	15					-1
LIYNKDLLPNPPKTWEEIPALDKELKAKGKSALM	127	160	4	0	966.789	9	28	10.8676	10.9311	968.147	3.01692	1	0	-0.14292	-0.76174	1	1	0.181404		0	449844	2.89565e+06	7.90797e+06	1.10075e+07	9.79944e+06	1.09319e+07	6.30789e+06	3.00562e+06	1.7478e+06	486732	175778	0	0	0	0	0	0	0	0	0	0	0	0	550219	0	0	0	0	279073
LIYNKDLLPNPPKTWEEIPALDKELKAKGKSALM	127	160	5	0	773.633	9	28	10.8804	11.2322	774.797	3.40888	1	0	-0.0657962	0.0642731	1	-3	0.222399		575504	3.00513e+06	1.58118e+07	3.80502e+07	5.83637e+07	5.99608e+07	5.1753e+07	3.63582e+07	1.7704e+07	5.33397e+06	6.49826e+06	819747	1.59945e+06	0	268391	0	0	0	0	0	9807.72	191624	224924	0	755114	0	0	137874	225767	607190
IYNKDLLPNPPKT	128	140	2	0	756.925	5	8	7.45152	8.31685	757.727	0.691518	1	0	-0.260308	1.53556	1	1	0.0409643		4.29991e+08	8.35339e+08	7.21777e+08	3.38223e+08	1.17323e+08	3.16749e+07	6.04435e+06	791671	271792	0	145881	133551	0	0
IYNKDLLPNPPKT	128	140	3	0	504.952	5	8	7.46935	8.1608	505.488	0.693658	1	0	-0.258835	1.03736	1	1	0.0188275		3.28319e+08	6.72375e+08	5.43543e+08	2.70832e+08	9.28779e+07	2.33075e+07	4.08846e+06	1.66074e+06	75448.8	0	97534.4	0	0	336054
IYNKDLLPNPPKTW	128	141	3	0	566.979	6	9	9.4681	9.84047	567.747	1.25568	1	0	0.0321291	0.123151		-1	0.826507		1.3815e+07	2.82177e+07	2.75601e+07	1.40972e+07	3.66009e+06	357896	0	539748	198345	98912.6	119792	73621.4	0	4.44149e+06	81967.7	382041
IYNKDLLPNPPKTWE	128	142	3	0	609.993	6	10	9.42365	9.45558	610.697	0.991854	1	0	-0.190089	-0.85223		1	0.146158		909568	1.07776e+06	1.9209e+06	981830	467783	530622	0	0	0	0	0	0	0	0	0	0	0
IYNKDLLPNPPKTWEEIPAL	128	147	2	0	1176.14	7	14	11.0503	11.5852	1177.22	0.719393	1	0	-0.453434	0.588685	1	0	0.0477965		2.99532e+08	7.88822e+08	8.91464e+08	6.59541e+08	3.26782e+08	1.20507e+08	3.41535e+07	5.4793e+06	42079.4	1.12146e+06	296585	404157	467286	316330	53736.8	726718	0	57177.7	236222	25667.9	0	45949.8
IYNKDLLPNPPKTWEEIPAL	128	147	3	0	784.426	7	14	11.0392	12.0758	785.17	0.787362	1	0	-0.426687	2.02645	1	1	0.0171804		1.86636e+09	4.87629e+09	5.58387e+09	4.01239e+09	2.10103e+09	8.27504e+08	2.56837e+08	5.97916e+07	1.96264e+07	1.7191e+07	1.76319e+07	1.34001e+07	3.44423e+07	2.41009e+06	1.13066e+06	1.21254e+06	1.7746e+06	1.19997e+06	2.40825e+06	154185	235892	409465
IYNKDLLPNPPKTWEEIPALD	128	148	2	0	1233.65	7	15	10.8933	11.183	1234.77	0.735684	0.6	0					0.364169		7.03073e+06	1.56411e+07	2.04768e+07	8.9718e+06	4.76202e+06	0	2.35575e+06	0	0	0	320156	0	0	247686	0	0	0	35483.7	298537	304784	0	0	0
IYNKDLLPNPPKTWEEIPALDKE	128	150	3	0	908.481	7	17					-1
IYNKDLLPNPPKTWEEIPALDKELKAKGKSAL	128	159	3	0	1207.34	8	26	10.421	10.5842	1209.03	2.87308	1	0	-0.127736	-0.476279	1	1	0.309088		0	2.25114e+06	7.60706e+06	1.59712e+07	2.03843e+07	2.54737e+07	1.66169e+07	9.83523e+06	5.32085e+06	0	0	657200	0	35999.9	0	0	0	725673	0	63687.1	555866	0	13615.4	336275	0	0	0	0	0	0
IYNKDLLPNPPKTWEEIPALDKELKAKGKSAL	128	159	4	0	905.758	8	26	10.2838	10.8933	906.983	2.70903	1	0	-0.162498	0.802661	1	1	0.167853		3.55171e+06	2.72273e+07	7.5084e+07	1.44044e+08	2.0872e+08	2.04648e+08	1.61012e+08	1.00197e+08	5.01044e+07	2.11324e+07	8.03759e+06	255567	554349	0	779535	264013	741621	0	605158	0	283306	0	1.19858e+06	515539	605881	0	266941	0	224455	172235
IYNKDLLPNPPKTWEEIPALDKELKAKGKSAL	128	159	6	0	604.174	8	26	10.37	10.6209	605.029	2.93854	1	0	-0.113865	-0.224769	1	1	0.08612		361869	2.82032e+06	9.69266e+06	2.28552e+07	2.81157e+07	2.90873e+07	2.11169e+07	1.17749e+07	7.61961e+06	1.97835e+06	355860	444957	0	748755	0	0	0	475096	111298	122542	876516	0	0	339274	138058	238974	110592	0	0	0
IYNKDLLPNPPKTWEEIPALDKELKAKGKSALM	128	160	3	0	1251.02	9	27	10.4467	11.3412	1252.7	2.70665	1	0	-0.184245	1.61912	1	1	0.120996		1.74569e+07	9.53893e+07	2.53318e+08	4.99477e+08	7.06422e+08	7.36897e+08	6.08591e+08	4.06147e+08	2.29533e+08	1.07706e+08	4.25261e+07	1.17149e+07	719628	1.08176e+06	260365	721062	341485	182988	1.48912e+06	0	0	709699	0	348623	1.52465e+06	0	155386	2.2313e+06	793872	61850.8
IYNKDLLPNPPKTWEEIPALDKELKAKGKSALM	128	160	4	0	938.518	9	27	10.421	11.367	939.79	2.74554	1	0	-0.176309	1.76668	1	1	0.0290384		1.42614e+08	5.00679e+08	1.26792e+09	2.3762e+09	3.39648e+09	3.64524e+09	2.92028e+09	2.03935e+09	1.17639e+09	5.92414e+08	2.58475e+08	1.07124e+08	3.59969e+07	8.44897e+06	1.42038e+06	1.33722e+06	1.78041e+06	1.05012e+06	3.66574e+06	8.22172e+06	5.4996e+06	7.92862e+06	7.65562e+06	6.25532e+06	2.32109e+06	57550.7	537398	0	322427	37336.9
IYNKDLLPNPPKTWEEIPALDKELKAKGKSALM	128	160	5	0	751.016	9	27	10.4725	11.2817	752.038	2.76709	1	0	-0.171911	1.37487	1	1	0.0275678		6.74585e+07	2.56245e+08	6.11795e+08	1.20462e+09	1.73386e+09	1.84056e+09	1.51195e+09	1.04459e+09	5.88083e+08	2.93095e+08	1.25441e+08	5.01445e+07	1.34791e+07	183266	1.80312e+06	878154	1.32683e+06	1.78107e+06	1.54717e+06	3.81675e+06	4.25627e+06	2.67095e+06	1.99642e+06	1.89896e+06	1.62433e+06	487985	246840	148092	4.06497e+06	1.21898e+06
IYNKDLLPNPPKTWEEIPALDKELKAKGKSALM	128	160	6	0	626.014	9	27	10.421	11.2817	626.865	2.76457	1	0	-0.172425	1.52228	1	1	0.0360761		1.8981e+07	8.15967e+07	2.12e+08	4.22492e+08	5.99082e+08	6.42379e+08	5.23567e+08	3.57672e+08	1.9896e+08	1.04873e+08	3.97567e+07	1.74761e+07	2.97381e+06	330731	860313	35587.9	396890	757574	747122	615493	3.65145e+06	246565	368093	1.60036e+06	1.35305e+06	278637	936503	0	213929	242409
IYNKDLLPNPPKTWEEIPALDKELKAKGKSALM	128	160	7	0	536.728	9	27	10.4725	11.0311	537.446	2.68659	1	0	-0.188337	0.656731	1	1	0.052291		1.93652e+06	1.21339e+07	4.20697e+07	8.96277e+07	1.21441e+08	1.26773e+08	1.03909e+08	6.89845e+07	3.93641e+07	1.23936e+07	5.27911e+06	2.0659e+06	573900	214477	0	0	0	177167	149013	0	0	158191	150866	60428.2	0	140691	83154.8	242718	0	0
IYNKDLLPNPPKTWEEIPALDKELKAKGKSALMF	128	161	3	0	1300.04	9	28	11.3205	11.6732	1301.78	2.77269	1	0	-0.190975	0.066804	1	1	0.186693		306717	1.61612e+06	1.43861e+07	3.08041e+07	4.4668e+07	4.72511e+07	4.42928e+07	2.80461e+07	1.69721e+07	6.82006e+06	1.27207e+06	0	0	0	0	0	0	239065	0	278049	209064	0	0	161543	0	0	0	0	0	0
IYNKDLLPNPPKTWEEIPALDKELKAKGKSALMF	128	161	4	0	975.285	9	28	11.2688	12.0162	976.639	2.96537	1	0	-0.153063	1.19757	1	1	0.204557		9.67973e+06	4.6134e+07	1.11428e+08	2.11942e+08	3.22393e+08	3.67074e+08	3.15065e+08	2.26404e+08	1.39208e+08	7.27683e+07	3.58333e+07	1.33711e+07	2.32595e+06	399293	230695	1.22026e+06	130085	269648	301600	53056.7	350445	127664	651192	3971.91	214680	337458	6.27575e+06	0	226659	126628
IYNKDLLPNPPKTWEEIPALDKELKAKGKSALMF	128	161	5	0	780.43	9	28					-1
IYNKDLLPNPPKTWEEIPALDKELKAKGKSALMF	128	161	6	0	650.526	9	28	11.3205	11.7195	651.445	3.06684	1	0	-0.133096	0.199363	1	1	0.126846		743133	4.26597e+06	1.32475e+07	2.80439e+07	4.17761e+07	4.49956e+07	4.27509e+07	2.81199e+07	1.81458e+07	9.11515e+06	3.54025e+06	1.21479e+06	242557	646868	90408.8	565345	0	629080	0	741839	104324	467603	97457.1	494588	0	0	0	0	0	87493.7
WEEIPAL	141	147	1	0	857.44	4	4	10.7639	11.7115	857.996	0.028578	1	0	-0.69717	1.77121	1	1	0.208529		5.81685e+08	2.89064e+08	8.12725e+07	1.29909e+07	4.33441e+06	2.58577e+06	1.79809e+06	816957	303468
WEEIPAL	141	147	2	0	429.224	4	4	10.7533	11.5468	429.413	-0.14865	1	0	-0.941271	1.3296	1	1	0.115012		4.41337e+07	2.05791e+07	1.68043e+06	26107.1	0	0	58213.7	0	92176
WEEIPALDKELKAKGKSAL	141	159	3	0	709.4	6	16	9.74632	9.82745	710.825	3.00072	1	0	0.296711	-0.711266		-1	0.351338		337585	2.03186e+06	4.76345e+06	6.80557e+06	3.01413e+06	1.02516e+06	566193	0	0	0	0	895640	534532	1.30238e+06	267268	0	0	0	0	150625	0	0	0
WEEIPALDKELKAKGKSALM	141	160	2	0	1129.12	7	17	9.99445	10.2365	1130.74	1.81337	1	0	-0.14886	-0.250221	0	0	0.156357		3.148e+06	1.13799e+07	3.02118e+07	3.86522e+07	3.15843e+07	1.87826e+07	5.19309e+06	446870	0	0	0	354830	0	0	0	36555.6	334210	13099.8	0	0	0	0	0	0	0
WEEIPALDKELKAKGKSALM	141	160	3	0	753.08	7	17	9.99445	10.4725	754.399	2.53052	0.6	0					0.207798		4.55789e+07	1.49434e+08	3.71595e+08	4.419e+08	3.5634e+08	2.06506e+08	1.01219e+08	3.8546e+07	1.27602e+07	2.00001e+06	1.16126e+06	2.59019e+06	771700	392153	8757.35	51467.4	604647	7.24204e+06	0	306339	5.94272e+07	232210	189565	1.25129e+06	0
WEEIPALDKELKAKGKSALM	141	160	4	0	565.062	7	17	9.95762	10.5363	565.875	1.82576	1	0	-0.144844	0.714368	0	0	0.0736764		1.41169e+07	5.45738e+07	1.15925e+08	1.50146e+08	1.15201e+08	6.5361e+07	2.92254e+07	8.63057e+06	1.89435e+06	539195	92712.4	0	0	134705	614278	0	0	163786	216504	0	102888	236128	0	0	0
EEIPAL	142	147	1	0	671.361	4	3	8.69607	8.94802	671.995	0.239015	1	0	-0.297595	-0.221856		1	0.660381		2.18904e+07	6.27441e+06	481685	186173	735786	92067.1	360132	878003
EEIPALDKELKAKGKSALM	142	160	3	0	691.054	6	16	8.90123	9.07478	692.121	1.91189	1	0	-0.0782076	-0.446481		1	0.0727664		783228	9.69807e+06	1.89186e+07	2.11155e+07	1.54519e+07	9.42878e+06	3.65854e+06	946880	179560	0	0	0	0	437849	0	0	118387	0	0	0	0	0	0
DKELKAKGKSAL	148	159	2	0	644.385	5	10	4.98365	5.82667	645.533	1.54754	1	0	0.116054	1.47162	1	1	0.0441832		5.65267e+07	1.5279e+08	2.63432e+08	1.9332e+08	9.1203e+07	2.85562e+07	6.29103e+06	863246	132748	0	258034	0	0	0	8018.83	0
DKELKAKGKSAL	148	159	3	0	429.926	5	10	4.97065	5.82667	430.713	1.61293	1	0	0.152081	1.50886	1	1	0.034238		5.37969e+07	1.48371e+08	2.52177e+08	1.91265e+08	8.69378e+07	2.81665e+07	5.53849e+06	64696.4	457056	0	6.28587e+06	0	25669.1	241171	0	34043.8
DKELKAKGKSAL	148	159	4	0	322.696	5	10	5.07832	5.5922	323.284	1.60506	1	0	0.147743	0.528613	1	1	0.068595		5.59074e+06	1.80296e+07	3.14583e+07	2.31775e+07	1.14395e+07	2.2706e+06	1.56711e+06	44705	0	0	153462	0	0	0	79374.2	0
DKELKAKGKSALM	148	160	1	0	1418.8	5	11	5.96545	6.33923	1421.04	1.34271	1	0	-0.0640426	0.12721	1	1	0.230535		1.07158e+06	9.52506e+06	1.67228e+07	1.34695e+07	4.04587e+06	127059	0	0	0	0	0	0	0	0	0	0	0
DKELKAKGKSALM	148	160	2	0	709.905	5	11	5.91778	6.7992	711.154	1.60466	1	0	0.067158	1.58164	1	1	0.0434951		5.4782e+08	1.6512e+09	2.844e+09	2.42013e+09	1.23113e+09	4.82602e+08	1.55798e+08	4.46631e+07	1.38624e+07	6.75502e+06	3.07628e+06	1.49816e+06	12876.4	57598.2	0	13380.8	40885
DKELKAKGKSALM	148	160	3	0	473.606	5	11	5.88337	6.70227	474.438	1.60138	1	0	0.0655122	1.40252	1	1	0.02272		7.14226e+08	2.20186e+09	3.76028e+09	3.13033e+09	1.67341e+09	6.3029e+08	1.98572e+08	5.36764e+07	1.43879e+07	9.9871e+06	5.30292e+06	1.6585e+06	282114	89918.9	438128	10137.2	0
DKELKAKGKSALM	148	160	4	0	355.456	5	11	5.88337	6.72725	356.078	1.59132	1	0	0.060477	1.4741	1	1	0.0651899		1.01968e+08	3.10162e+08	5.31058e+08	4.22121e+08	2.21067e+08	8.49266e+07	2.24835e+07	3.83179e+06	200447	507266	104382	107757	0	0	26211.8	6.97736e+06	0
DKELKAKGKSALMF	148	161	2	0	783.44	6	12	8.49303	8.99915	784.749	1.61413	1	0	0.00452889	0.50636	1	1	0.0912219		2.14198e+07	8.53993e+07	1.51385e+08	1.42493e+08	8.30833e+07	3.09432e+07	7.79746e+06	616066	197737	0	93645.6	0	169531	28859.9	248284	0	309458	0	40519.8
DKELKAKGKSALMF	148	161	3	0	522.629	6	12	8.48052	9.05393	523.55	1.76005	0.6	0					0.0489454		4.94062e+07	1.74634e+08	3.21867e+08	3.09877e+08	1.8394e+08	8.3413e+07	3.12091e+07	8.54828e+06	5.92941e+06	1.18288e+06	224539	1.20277e+06	330603	0	118844	0	0	67028.8	0
KELKAKGKSALM	149	160	2	0	652.392	5	10	5.77627	6.3515	653.506	1.39449	1	0	0.0317356	0.704388	1	1	0.0717511		1.83284e+07	5.68053e+07	8.70168e+07	6.58069e+07	2.84934e+07	7.27934e+06	919147	0	50701.9	10420	0	0	0	204909	96395	0
KELKAKGKSALM	149	160	3	0	435.264	5	10					-1
LKAKGKSAL	151	159	2	0	458.303	4	7	4.67092	5.03992	459.192	1.24095	0.4	0					0.228686		1.05198e+06	3.55342e+06	5.66842e+06	2.30969e+06	35422.7	0	0	0	64542.9	0	0	0
LKAKGKSALM	151	160	2	0	523.823	5	8	5.83817	6.4597	524.83	1.32666	0.6	0					0.0888274		3.20377e+07	8.56649e+07	1.21339e+08	7.57336e+07	2.79577e+07	6.07834e+06	420925	39382.7	0	0	0	0	0	36828.3
LKAKGKSALM	151	160	3	0	349.551	5	8	5.88337	6.4597	350.168	1.1644	1	0	0.0653482	0.707539	1	1	0.0671861		1.15007e+07	3.75163e+07	4.62943e+07	2.41033e+07	7.18132e+06	595090	39021.2	51945.5	0	0	0	17614.4	0	0
MFNLQEPYFTWPLIA	160	174	2	0	935.466	6	11	15.012	15.1999	936.383	0.579805	1	0	-0.446138	-0.405367		0	0.160715		3.83039e+07	8.55538e+07	7.57152e+07	4.18305e+07	1.69487e+07	4.12567e+06	1.03171e+06	0	380849	0	282418	0	736101	209767	601310	198610	0	0
MFNLQEPYFTWPLIAA	160	175	2	0	970.984	6	12	14.9934	15.2194	972.245	1.22731	1	0	-0.173063	-0.296349		0	0.69912		5.09033e+06	1.48618e+07	1.03602e+07	6.15108e+06	911949	0	340422	0	223277	187194	293515	501258	568113	0	256037	229777	0	0	960975
MFNLQEPYFTWPLIAADGGYA	160	180	2	0	1202.57	7	17	13.0516	13.5684	1209.45	12.1988	0.6	0					0.192923		317.698	9169.63	0	107953	0	0	0	0	192270	0	4.48363e+06	1.23535e+07	2.15936e+07	3.73505e+07	4.20289e+07	2.5716e+07	1.1292e+07	1.75977e+06	1.06058e+06	314470	742113	0	643516	990395	1.12098e+06
FNLQEPY	161	167	1	0	910.431	4	4	9.17537	9.4777	911.562	0.575209	1	0	0.0557197	-0.0775023	0	1	0.537354		7.51698e+07	1.08118e+08	4.6581e+07	1.01689e+07	2.17695e+06	4.38365e+06	2.58124e+06	521843	0
FNLQEPY	161	167	2	0	455.719	4	4	9.15053	10.0663	456.212	0.430249	1	0	-0.143938	1.67991	0	1	0.0913834		1.85509e+08	2.57212e+08	1.04749e+08	2.34556e+07	2.71992e+06	794862	426062	1.13221e+06	562025
FNLQEPYFTWPLI	161	173	2	0	834.427	6	9	14.9358	15.2194	835.256	0.59163	0.6	0					0.443373		1.17925e+08	2.38421e+08	1.83694e+08	8.73724e+07	2.99031e+07	7.57359e+06	1.07213e+06	460315	2.14261e+06	1.0822e+06	471494	753118	507335	555632	1.44452e+06	336507
FNLQEPYFTWPLIA	161	174	2	0	869.946	6	10	14.4695	15.0626	870.772	0.544555	1	0	-0.436519	0.755387		1	0.0124396		5.51549e+09	1.15777e+10	9.18662e+09	4.51024e+09	1.66851e+09	5.05384e+08	1.47547e+08	6.12017e+07	3.43103e+07	2.2875e+07	1.10145e+07	4.85798e+06	2.73708e+06	659627	1.82497e+06	957709	2.11444e+06
FNLQEPYFTWPLIAA	161	175	2	0	905.464	6	11	14.249	14.7009	906.343	0.609237	1	0	-0.431397	0.351167		1	0.157203		1.68461e+08	3.49953e+08	2.78442e+08	1.45799e+08	5.75233e+07	1.79383e+07	4.9103e+06	2.12449e+06	1.27096e+06	1.42842e+06	1.43046e+06	552272	1.54384e+06	104601	614213	359740	1.01559e+06	533292
FNLQEPYFTWPLIAADGGY	161	179	2	0	1101.53	6	15	14.4597	14.6625	1102.66	0.881523	1	0	-0.412759	-0.362725		1	0.412879		1.19203e+07	2.05844e+07	1.71328e+07	1.04884e+07	3.99284e+06	260834	0	0	153381	0	167497	236153	234190	0	371852	0	0	0	0	0	1.44296e+06	249796
FNLQEPYFTWPLIAADGGYA	161	180	2	0	1137.05	6	16	14.1288	14.6446	1138.16	0.797854	1	0	-0.461805	0.534248		-1	0.199746		5.16962e+07	1.03598e+08	1.05496e+08	6.95247e+07	3.44237e+07	1.27344e+07	2.10808e+06	816940	154343	955152	953792	785673	1.86392e+06	1.74853e+06	502586	574325	135454	102815	226574	656160	256895	90538.6	0
FNLQEPYFTWPLIAADGGYAF	161	181	2	0	1210.58	7	17	15.3617	15.5332	1212.09	1.48702	0.6	0					1.75327		2.16713e+06	7.39685e+06	6.76761e+06	4.81802e+06	224594	575854	330007	0	0	325837	0	0	0	0	0	592994	0	0	29924.4	231963	0	0	407825	239487	0
NLQEPY	162	167	1	0	763.362	4	3	6.97452	7.4191	764.131	0.318658	0.4	0					0.391032		1.10624e+07	1.49755e+07	2.72134e+06	449358	190177	0	0	0
NLQEPYFTWPLI	162	173	2	0	760.893	5	8	14.3768	14.5897	761.851	0.960875	1	0	-0.074812	-0.333787		0	0.379775		1.09603e+07	2.17641e+07	1.52289e+07	7.73222e+06	1.63081e+06	2.93242e+06	0	180000	0	438875	294300	460881	361217	381646
NLQEPYFTWPLIA	162	174	1	0	1591.82	5	9	13.887	14.3122	1593.26	0.447926	1	0	-0.462335	0.274573	1	-1	0.136549		2.84368e+07	6.06959e+07	4.36932e+07	2.02839e+07	4.23125e+06	182053	0	0	0	0	0	0	0	0	0
NLQEPYFTWPLIA	162	174	2	0	796.411	5	9	13.8658	14.557	797.182	0.543742	1	0	-0.403682	1.03674	1	0	0.0463928		6.55848e+08	1.29167e+09	9.46073e+08	4.34457e+08	1.38589e+08	5.16736e+07	3991.01	6.24725e+06	801528	1.78451e+06	0	336552	1.23153e+06	1.38006e+06	1.28788e+06
NLQEPYFTWPLIAA	162	175	2	0	831.93	6	10	13.6976	14.0053	832.748	0.594237	0.6	0					0.123645		1.94999e+07	3.8943e+07	2.88675e+07	1.20926e+07	3.86094e+06	1.28157e+06	183748	174919	221945	52184.1	96131.7	110120	262066	140156	170288	192388	85659
NLQEPYFTWPLIAADGGY	162	179	2	0	1028	6	14					-1
NLQEPYFTWPLIAADGGYA	162	180	2	0	1063.52	6	15	11.2688	11.367	1068.12	7.90135	0.5	0					0.214803		826863	1.53884e+06	8.12419e+06	8.58181e+06	3.99983e+06	3.0023e+06	1.5486e+07	2.83032e+07	6.38041e+07	5.24138e+07	2.65737e+07	9.73705e+06	2.39967e+06	0	2.07358e+06	0	6.50779e+06	0	1.01572e+07	5.19118e+06	8.62059e+06	1.92641e+06
FTWPLIA	168	174	1	0	847.471	4	4	12.8923	13.6542	848.011	-0.0079832	1	0	-0.747526	1.23916		1	0.0804885		8.65296e+08	4.30238e+08	1.35582e+08	2.48918e+07	161958	187769	334021	459849	218849
AADGGYAF	174	181	1	0	771.331	4	6	9.11297	9.17537	771.795	0.00335922	1	0	-0.733446	-0.764939		1	0.147723		4.09639e+06	2.45062e+06	377838	0	0	0	0	0	0	0	0
AADGGYAFKYENGKYDIKDVGVDNAGAKAGLTF	174	206	4	0	857.172	8	31	9.88883	9.92663	859.419	6.94002	0.6	0					0.35705		0	799467	1.92479e+06	2.80652e+06	3.38327e+06	6.93797e+06	9.99707e+06	1.00128e+07	7.74148e+06	5.3832e+06	4.21346e+06	2.41032e+06	2.17826e+06	0	0	0	310088	179739	0	0	309021	0	0	0	0	289740	0	0	0	1.38018e+06
ADGGY	175	179	1	0	482.188	3	3	3.46247	4.8059	482.561	0.102193	1	0	-0.548861	2.90537		1	0.12457		2.63371e+08	9.57746e+07	1.7727e+07	1.03844e+06	224435	272883	715943
ADGGYA	175	180	1	0	553.225	3	4	3.61473	4.752	553.72	0.183623	1	0	-0.483622	2.31468		1	0.0464329		7.96878e+08	3.73512e+08	9.56166e+07	1.9847e+07	2.00644e+06	48646.9	30339.7	272206
ADGGYAFKYENGKY	175	188	2	0	791.862	5	12	8.07455	8.43037	793.627	2.57211	1	0	0.444346	0.0757336	1	1	0.0842574		2.8518e+07	7.41427e+07	1.48524e+08	1.93941e+08	1.74751e+08	1.14102e+08	5.76846e+07	2.34601e+07	1.09763e+07	572230	1.53386e+06	5830.18	180138	0	96248.7	1.21402e+06	769715	3.30523e+06
ADGGYAFKYENGKY	175	188	3	0	528.244	5	12	8.06165	8.5455	529.494	2.79225	1	0	0.545415	0.442564	1	1	0.126125		2.6113e+07	6.97393e+07	1.4956e+08	1.97015e+08	1.64779e+08	1.09948e+08	5.97863e+07	2.33841e+07	1.04114e+07	3.81323e+06	1.65118e+06	879447	65354.5	1.4967e+06	2.69239e+06	4.03448e+06	5.11272e+06	5.00489e+06
ADGGYAFKYENGKYDIKD	175	192	2	0	1027.48	6	16	8.21475	8.58335	1030.03	3.88043	1	0	0.599622	0.112359	0	-1	0.588851		795874	5.08353e+06	1.54647e+07	2.3817e+07	2.89116e+07	2.45075e+07	1.57219e+07	6.94914e+06	2.36164e+06	147617	443533	0	374069	0	0	167983	346777	26144.7	557358	623553	3.43888e+06	1.88132e+06	799467
ADGGYAFKYENGKYDIKD	175	192	3	0	685.322	6	16	8.13543	8.78083	686.718	2.95724	0.6	0					0.212264		4.53571e+07	3.13961e+07	6.81207e+07	1.15754e+08	1.12057e+08	9.9176e+07	6.8188e+07	3.56606e+07	1.81739e+07	8.41028e+06	5.33564e+06	2.70274e+06	2.80466e+06	1.24427e+06	421865	523279	415938	525908	895267	1.01546e+06	2.18594e+06	288167	168520
ADGGYAFKYENGKYDIKDVGVDNAGAKAGL	175	204	3	0	1036.18	7	28	8.87718	9.49873	1038.43	4.92402	1	0	0.232323	0.83709	1	1	0.0905351		1.61328e+07	1.06359e+08	6.87016e+07	1.17301e+08	3.76832e+08	3.15307e+08	3.74779e+08	5.63198e+08	3.24861e+08	2.35965e+08	2.09316e+08	8.61332e+07	4.56856e+07	4.17884e+07	1.31413e+07	7.59244e+06	1.10354e+07	6.02165e+06	4.74197e+06	8.33968e+06	3.54267e+06	2.2561e+06	2.62512e+06	869089	144252	174005	305871	89393.5	415827	924375
ADGGYAFKYENGKYDIKDVGVDNAGAKAGL	175	204	4	0	777.383	7	28	8.87718	9.07478	779.184	5.36258	1	0	0.318614	-0.377575	1	-1	0.0881889		2.04012e+07	2.12162e+07	2.88874e+07	5.93043e+07	1.10476e+08	1.65761e+08	1.80751e+08	2.02836e+08	1.84848e+08	1.25507e+08	7.93825e+07	4.70048e+07	3.89891e+07	1.34928e+07	5.51288e+06	3.67837e+06	6.51528e+06	2.99496e+06	2.61102e+06	3.32554e+06	9.04473e+06	1.97757e+06	5.35306e+06	0	7.15624e+06	0	0	0	0	0
ADGGYAFKYENGKYDIKDVGVDNAGAKAGLTF	175	206	4	0	839.412	8	30	9.68263	10.2838	841.143	4.91507	1	0	0.166089	0.778594		0	0.122325		1.06407e+08	1.11676e+08	3.32007e+08	3.09328e+08	7.05068e+08	8.18735e+08	1.1603e+09	1.0897e+09	1.0102e+09	6.99477e+08	5.1678e+08	2.65636e+08	1.81533e+08	8.10296e+07	5.16721e+07	2.41869e+07	2.45247e+07	1.7745e+07	2.09993e+07	1.52202e+07	1.69778e+07	8.69435e+06	7.79892e+06	3.27384e+06	3.6259e+06	0	409114	0	572414	0
ADGGYAFKYENGKYDIKDVGVDNAGAKAGLTFL	175	207	3	0	1156.58	8	31	10.4725	11.1733	1158.88	4.84477	0.6	0					0.728831		1.74613e+07	4.08708e+07	7.15751e+07	1.53723e+08	2.29361e+08	3.67255e+08	4.68603e+08	4.69503e+08	4.199e+08	3.29818e+08	2.20734e+08	1.26637e+08	6.97545e+07	2.2205e+07	2.32644e+06	4.01906e+06	1.19431e+06	453696	0	0	0	0	0	0	0	292396	0	0	893244	690642
ADGGYAFKYENGKYDIKDVGVDNAGAKAGLTFL	175	207	4	0	867.683	8	31	10.4725	11.367	869.393	4.75813	0.6	0					0.0572367		2.50532e+07	5.22204e+07	1.33389e+08	2.12039e+08	3.85083e+08	5.4643e+08	6.96709e+08	7.61121e+08	6.57482e+08	4.89433e+08	3.2399e+08	1.9662e+08	8.26505e+07	2.06086e+07	264178	2.60367e+06	0	0	0	0	0	0	0	227497	0	0	0	54304.6	964369	514037
DGGYAFKYENGKYDIKDVGVDNAGAKAGLTF	176	206	4	0	821.653	8	29					-1
YAFKYENGKYDIKDVGVDNAGAKAGL	179	204	3	0	936.14	7	24					0
AFKYENGKY	180	188	2	0	560.277	5	7	7.05208	7.54492	561.576	1.90992	1	0	0.766662	0.468302		-1	0.147432		1.35752e+07	2.89047e+07	4.98772e+07	5.2303e+07	3.61045e+07	1.39135e+07	954022	0	0	0	0	144656	0
AFKYENGKYDIKD	180	192	2	0	795.894	5	11	5.75507	6.565	801.88	11.0153	1	0	4.78043	1.37683	1	-9	0.040987		827696	231684	0	98179.7	0	325689	106432	0	0	7.79876e+08	2.18483e+09	4.46387e+09	5.38392e+09	3.68794e+09	1.68851e+09	5.82383e+08	1.66146e+08
AFKYENGKYDIKD	180	192	3	0	530.931	5	11	5.74537	6.50365	534.92	11.0068	1	0	4.7762	1.22885	1	-9	0.028971		63700.5	48812.6	59437.9	0	170537	0	52978.6	360347	204695	5.07895e+08	1.35807e+09	2.87192e+09	3.41665e+09	2.3321e+09	1.05881e+09	3.52952e+08	1.05707e+08
AFKYENGKYDIKDVGVDNAGAKAGL	180	204	3	0	881.785	7	23					-1
AFKYENGKYDIKDVGVDNAGAKAGL	180	204	4	0	661.591	7	23					-1
AFKYENGKYDIKDVGVDNAGAKAGLTF	180	206	3	0	964.491	7	25	9.49873	9.75923	966.566	4.49211	0.6	0					0.130137		2.53154e+06	1.25591e+07	1.56278e+07	2.78315e+07	5.53018e+07	6.90472e+07	7.70638e+07	6.79827e+07	5.60569e+07	3.35959e+07	1.81644e+07	6.33065e+06	4.50646e+06	206366	0	0	191071	224255	648894	0	0	0	35007.2	165840	117529	270129	112191	900104	313157	126739
AFKYENGKYDIKDVGVDNAGAKAGLTF	180	206	4	0	723.62	7	25	9.37373	9.77968	725.2	4.58778	0.6	0					0.191808		5.16761e+06	1.10829e+07	1.54136e+07	3.14272e+07	5.06579e+07	7.36709e+07	8.11846e+07	7.25966e+07	5.36953e+07	3.83355e+07	1.67415e+07	1.01302e+07	4.40257e+06	1.82462e+06	451334	1.59194e+06	805338	908048	278592	173918	151538	2768.86	67064.6	433450	188384	262926	216946	617367	509333	313261
AFKYENGKYDIKDVGVDNAGAKAGLTFL	180	207	3	0	1002.19	7	26	10.2963	10.5363	1004.28	4.47507	0.6	0					0.161403		7.34362e+06	8.30339e+06	1.44209e+07	2.22317e+07	3.52559e+07	5.10013e+07	5.4147e+07	5.04274e+07	4.09827e+07	2.56912e+07	1.36077e+07	6.61654e+06	1.02336e+06	282399	290528	0	0	37134.5	0	0	0	0	1245.6	0	0	6014.17	52090.2	46922.8	1.38733e+06	1.09854e+06
AFKYENGKYDIKDVGVDNAGAKAGLTFL	180	207	4	0	751.891	7	26	10.3956	10.4596	753.512	4.67992	0.6	0					0.136973		1.85885e+06	2.72233e+06	2.65441e+06	5.1005e+06	1.06245e+07	1.38791e+07	1.42818e+07	1.60174e+07	1.2697e+07	8.68998e+06	0	1.90043e+06	1.4886e+06	710424	1.05674e+06	230741	477043	0	260106	0	417694	147593	0	0	5553.22	20357.2	34562.4	483131	0	0
FKYENGKY	181	188	1	0	1048.51	4	6	6.87688	7.1837	1051.27	2.11512	1	0	1.20561	-0.0646571	1	1	0.34932		1.17888e+06	4.19179e+06	1.06029e+07	9.77687e+06	7.51433e+06	1.88297e+06	0	0	203628	90275.3	103846
FKYENGKY	181	188	2	0	524.759	4	6	6.74648	7.52095	526.069	1.97729	1	0	1.07905	1.27521	1	1	0.0960503		5.89082e+07	1.13504e+08	1.85161e+08	1.86664e+08	1.20664e+08	5.38022e+07	1.5616e+07	3.89323e+06	720899	351436	627326
FKYENGKYDIKD	181	192	2	0	760.375	5	10	7.20612	7.57345	761.945	2.22241	1	0	0.48786	0.10873	1	-1	0.129805		4.5483e+06	1.42717e+07	2.41188e+07	3.05616e+07	2.63697e+07	1.51589e+07	3.50854e+06	478196	810342	0	352922	121679	402900	0	0	126394
FKYENGKYDIKD	181	192	3	0	507.252	5	10	7.16115	7.58573	508.343	2.35505	1	0	0.560939	0.272758	1	-1	0.148913		5.77096e+06	1.93644e+07	2.82754e+07	4.14935e+07	3.78038e+07	2.30325e+07	8.75716e+06	2.65469e+06	326535	0	372713	0	148008	0	0	141760
FKYENGKYDIKDVGVDNAGAKAGL	181	204	2	0	1286.66	7	22	8.30568	8.64155	1289.43	4.01428	1	0	0.268737	0.0185745	1	1	0.199788		1.44716e+06	2.8616e+06	5.99425e+06	9.00677e+06	1.70902e+07	2.08614e+07	2.41708e+07	1.81084e+07	1.43881e+07	5.95477e+06	1.58954e+06	0	0	0	0	0	0	0	0	0	0	0	0	0	0	0	0	0	0	0
FKYENGKYDIKDVGVDNAGAKAGL	181	204	3	0	858.106	7	22	8.31685	8.62895	860.094	4.43387	1	0	0.373812	-0.0495197	1	-1	0.0435298		2.44985e+07	4.03635e+07	5.98049e+07	9.59239e+07	1.48449e+08	1.98897e+08	2.09372e+08	1.796e+08	1.29151e+08	8.04194e+07	4.29854e+07	2.26641e+07	1.22642e+07	9.41818e+06	6.38531e+06	4.81332e+06	3.34925e+06	1.80449e+06	858505	236356	225752	0	275621	0	0	0	0	0	321393	682317
FKYENGKYDIKDVGVDNAGAKAGL	181	204	4	0	643.831	7	22	8.44322	8.55823	645.402	4.75089	1	0	0.453199	-0.614186	1	-2	0.0394339		4.29113e+06	7.27889e+06	1.11166e+07	1.74203e+07	2.99911e+07	3.75053e+07	3.80784e+07	3.3109e+07	2.39083e+07	1.31462e+07	8.02277e+06	4.84839e+06	2.16588e+06	891829	7.91618e+06	856366	350765	346137	3.444e+06	0	0	0	101862	0	89914	0	0	0	0	0
FKYENGKYDIKDVGVDNAGAKAGLTF	181	206	2	0	1410.71	7	24	9.36115	9.6266	1413.45	3.77636	1	0	0.130348	-0.183177	0	-1	0.291734		1.9384e+06	3.06119e+06	5.70553e+06	8.72777e+06	1.58798e+07	1.91003e+07	2.13878e+07	1.81889e+07	1.4004e+07	4.1113e+06	1.14421e+06	57292.4	32460.4	23149.1	0	0	19059.7	17810.1	0	0	0	0	0	0	0	0	0	0	0	0
FKYENGKYDIKDVGVDNAGAKAGLTF	181	206	4	0	705.861	7	24	9.42365	9.59172	707.466	4.73023	1	0	0.349314	-0.462192	0	-1	0.0545282		2.5795e+07	3.56578e+07	4.34702e+07	6.69835e+07	1.01822e+08	1.34888e+08	1.41613e+08	1.2756e+08	9.1066e+07	5.54183e+07	2.91133e+07	1.7283e+07	8.62268e+06	5.23318e+06	4.64979e+06	2.83862e+06	2.93454e+06	1.04702e+06	5.56825e+06	4.16635e+06	1.04678e+07	7.89887e+06	7.63197e+06	1.18885e+06	717803	0	0	0	0	0
FKYENGKYDIKDVGVDNAGAKAGLTFL	181	207	3	0	978.506	7	25	10.2963	10.5585	980.381	3.85771	1	1	0.1136	-0.192632	1	-2	0.160782		2.17346e+07	1.01293e+08	9.62792e+07	3.69982e+07	1.38208e+08	1.74806e+08	1.67894e+08	1.68593e+08	1.22436e+08	7.49443e+07	4.63736e+07	2.14929e+07	6.61645e+06	5.7741e+06	3.56216e+06	1.31549e+06	1.78326e+06	551252	503920	260395	0	298091	0	0	248333	0	0	393743	244461	0
FKYENGKYDIKDVGVDNAGAKAGLTFL	181	207	4	0	734.132	7	25	10.1643	10.4082	735.592	4.076	1	0	0.161705	-0.245016	1	-1	0.110905		1.56019e+07	2.16834e+07	2.7819e+07	4.5269e+07	7.09585e+07	9.39406e+07	1.03317e+08	8.7974e+07	6.8797e+07	3.35121e+07	2.55824e+07	6.25753e+06	6.38433e+06	1.43136e+06	1.55809e+06	926269	742040	27782.1	448330	342424	148509	200238	0	0	0	180974	0	0	0	776047
KYENGKYDIKD	182	192	2	0	686.841	5	9	6.07077	6.10773	688.251	2.00894	0.4	0					0.0998308		438510	0	869753	878847	931545	140765	0	84135.9	0	0	0	0	0	0	0
KYENGKYDIKD	182	192	3	0	458.23	5	9					-1
KYENGKYDIKDVGVDNAGAKAGL	182	204	3	0	809.083	7	21	7.70307	8.10955	810.919	4.08311	1	0	0.334664	0.220899	1	1	0.137727		5.16323e+06	1.22786e+07	2.23746e+07	3.7178e+07	6.87666e+07	6.42913e+07	5.80087e+07	6.8274e+07	2.61151e+07	1.4226e+07	1.5455e+07	1.86306e+06	1.12916e+06	2.55918e+06	893734	157896	418213	3935.14	4759.3	141966	0	0	620943	0	0	291182	0	0	0
KYENGKYDIKDVGVDNAGAKAGL	182	204	4	0	607.064	7	21	7.78415	7.89242	608.409	3.95537	1	0	0.301152	-0.633526	1	1	0.0805996		120171	2.20736e+06	1.83935e+06	3.77234e+06	5.62208e+06	6.98634e+06	6.51259e+06	4.69695e+06	2.91993e+06	2.14972e+06	538634	0	0	259376	0	0	0	0	104716	0	0	0	133878	0	0	0	0	0	0
KYENGKYDIKDVGVDNAGAKAGLTF	182	206	3	0	891.789	7	23	8.90123	9.11297	893.667	4.04994	1	0	0.233571	-0.337082		1	0.0832091		7.40441e+06	1.86223e+07	2.94318e+07	4.8949e+07	7.42602e+07	9.41249e+07	8.50278e+07	6.86979e+07	4.51762e+07	2.35806e+07	1.21744e+07	6.42889e+06	3.03359e+06	1.72274e+06	6.83325e+06	593097	307836	0	236363	0	0	0	0	1.37716e+06	24661	0	490476	0	0	0
KYENGKYDIKDVGVDNAGAKAGLTFL	182	207	3	0	929.483	7	24	9.90603	10.2838	931.309	3.81665	0.6	0					0.146695		7.03327e+06	1.74736e+07	3.09822e+07	5.7274e+07	7.50302e+07	9.18649e+07	9.53691e+07	6.71193e+07	4.40668e+07	3.22411e+07	9.59136e+06	4.99305e+06	6.22343e+06	20268.7	445356	1.16206e+06	0	0	0	0	0	0	0	267869	37528.4	0	0	0	0	0
KYENGKYDIKDVGVDNAGAKAGLTFL	182	207	4	0	697.364	7	24	9.92663	10.3828	698.761	3.92841	1	0	0.165251	0.363296	1	1	0.117681		2.97717e+06	9.14339e+06	1.7043e+07	3.17515e+07	5.73193e+07	5.70844e+07	5.93673e+07	4.00606e+07	2.70448e+07	1.54998e+07	7.1443e+06	3.06175e+06	4.76618e+06	315317	458690	142109	471613	201042	282933	173898	478144	0	0	0	209963	0	160952	135509	165377	0
DIKDVGVD	189	196	2	0	430.722	4	6					-1
DIKDVGVDNAGAKAGL	189	204	2	0	771.91	5	14	7.28227	8.01558	773.455	2.20978	0.6	0					0.152971		4.1845e+07	1.07156e+08	2.00118e+08	2.17243e+08	1.63557e+08	9.02802e+07	4.08385e+07	1.42996e+07	6.20821e+06	3.01362e+06	631556	363758	114746	0	150052	495412	1.3412e+06	125337	0	144834
DIKDVGVDNAGAKAGL	189	204	3	0	514.942	5	14	7.42888	7.61653	515.969	2.19887	1	0	0.128773	-0.406083	1	1	0.0454855		7.81788e+06	2.664e+07	5.1629e+07	5.70901e+07	4.3571e+07	2.47337e+07	1.03192e+07	2.5271e+06	850744	142431	105615	13930.7	150976	175366	0	0	0	0	0	42675.6
DIKDVGVDNAGAKAGLTF	189	206	2	0	895.968	6	16	8.96085	9.6346	897.602	2.22169	0.6	0					0.458653		4.41115e+07	1.26506e+08	2.31551e+08	2.55938e+08	1.94082e+08	1.21726e+08	5.57371e+07	2.19322e+07	8.35504e+06	5.53369e+06	1.60822e+06	1.26701e+06	380045	723172	635090	2.59079e+06	1.81332e+06	0	13977.8	235169	177598	800243	545413
DIKDVGVDNAGAKAGLTF	189	206	3	0	597.648	6	16	9.04123	9.49873	598.726	2.18876	0.6	0					0.207831		3.75653e+07	9.90178e+07	1.83342e+08	1.96418e+08	1.60517e+08	8.87739e+07	4.4439e+07	2.00527e+07	6.60442e+06	4.66325e+06	3.49179e+06	2.39582e+06	761813	358219	545602	271716	90228.4	147937	0	2851.17	61226.8	218344	0
DIKDVGVDNAGAKAGLTFL	189	207	2	0	952.51	6	17	10.2615	10.7435	954.113	2.0852	1	0	-0.0607659	0.437216	1	1	0.229206		2.24375e+07	7.16549e+07	1.19281e+08	1.31632e+08	1.0425e+08	6.25085e+07	2.94407e+07	9.15923e+06	3.16316e+06	2.21539e+06	2.37627e+06	789952	1.3781e+06	627836	291816	300485	0	0	34974.6	0	388191	0	0	0
DIKDVGVDNAGAKAGLTFL	189	207	3	0	635.342	6	17	10.3189	10.7879	636.573	2.57034	1	0	0.0964555	0.400112	1	1	0.189185		2.41896e+07	8.91581e+07	1.66883e+08	1.84816e+08	1.47643e+08	8.6148e+07	4.47754e+07	1.80817e+07	8.17665e+06	7.0686e+06	2.08426e+06	2.25762e+06	838258	7.13507e+06	4.24736e+06	395697	597061	0	181483	321450	535889	146761	254278	7.81785e+06
VGVDNAGAKAGLTF	193	206	2	0	660.351	5	12	8.96085	9.5371	661.708	1.93939	1	0	0.153859	0.707301		1	0.675051		4.01262e+07	9.597e+07	1.66245e+08	1.40917e+08	8.27038e+07	3.65991e+07	1.42738e+07	5.13048e+06	953825	1.04447e+06	626714	0	2.94954e+06	21728.5	2.99384e+06	45929.3	616211	10568.7
VGVDNAGAKAGLTFL	193	207	2	0	716.893	5	13	10.2963	10.844	718.593	2.55254	1	0	0.345216	0.625501		1	1.86546		3.34854e+07	6.38039e+07	1.19412e+08	9.85903e+07	6.11297e+07	2.53926e+07	1.45952e+07	6.68033e+06	1.05029e+06	567776	596934	325350	0	174325	0	39569.5	2.5828e+06	3.64191e+06	1.57031e+07
TFLVD	205	209	1	0	594.313	3	3	8.72148	9.2011	595.002	0.331017	1	0	-0.128639	0.430435			0.320439		1.19559e+08	5.625e+07	1.04225e+07	1.15373e+06	937156	8.52652e+06	1.52017e+06
LVDL	207	210	1	0	459.281	3	2	8.24952	9.11297	459.528	-0.023959	1	0	-0.80253	1.53016		1	0.0359164		9.35384e+08	2.35152e+08	2.73195e+07	846658	575491	0
LVDLIKNKHMNA	207	218	3	0	465.931	5	10	7.5112	8.0358	466.596	1.108	1	0	-0.1261	0.559317		0	0.0799329		2.64837e+07	7.55446e+07	1.01111e+08	5.98573e+07	2.27844e+07	6.61667e+06	103623	0	0	0	0	0	0	0	0	0
LVDLIKNKHMNADTD	207	221	2	0	863.943	6	13	7.39723	7.71757	865.413	1.8702	0.6	0					0.423677		9.03871e+06	3.1541e+07	5.48098e+07	5.51394e+07	3.51314e+07	1.5043e+07	2.4034e+06	392878	0	100352	0	1.41772e+06	720881	2.36808e+06	534959	398543	90390.9	135682	0	0
LVDLIKNKHMNADTD	207	221	3	0	576.298	6	13	6.97452	6.99505	577.548	2.6815	0.4	0					0.615784		0	1.21932e+06	842726	0	0	0	0	0	0	250076	0	0	294003	0	0	0	0	0	0	68395.4
LVDLIKNKHMNADTDY	207	222	3	0	630.652	6	14	8.20665	8.86425	631.8	2.26298	1	0	0.153999	0.940378		1	0.0447087		9.72331e+07	2.43436e+08	5.01767e+08	6.96241e+08	6.10005e+08	3.6664e+08	1.80907e+08	6.82997e+07	2.19242e+07	8.26966e+06	4.00795e+06	1.36067e+06	668849	0	7.04117e+06	75397.5	390340	1.57599e+06	664097	115040	281654
LVDLIKNKHMNADTDYSIA	207	225	3	0	721.037	6	17	8.64155	9.28417	722.611	3.3869	0.6	0					0.131193		6.85182e+06	5.95252e+06	4.08042e+07	7.9385e+07	1.19668e+08	1.17113e+08	8.03968e+07	3.9827e+07	1.77254e+07	5.43177e+06	1.90727e+06	347969	325593	1.13588e+06	619323	404156	1.54068e+06	0	0	903647	344527	153545	0	0
LVDLIKNKHMNADTDYSIAE	207	226	2	0	1145.57	7	18	8.51475	8.97385	1147.93	3.29235	1	0	0.271166	0.371652	1	-1	0.366639		7.32757e+06	1.67989e+07	4.00377e+07	7.39215e+07	1.05696e+08	9.9881e+07	7.02406e+07	3.95333e+07	1.75253e+07	3.84918e+06	735663	410209	641243	153984	157139	167301	431394	0	1.976e+06	10988.7	1.48347e+06	830024	1.03459e+06	200929	343789	0
LVDLIKNKHMNADTDYSIAE	207	226	3	0	764.051	7	18	8.5024	9.1882	765.613	3.27512	1	0	0.265892	1.02117	1	-1	0.0831425		3.36833e+07	6.73057e+07	1.53342e+08	3.01517e+08	4.319e+08	4.33733e+08	3.05668e+08	1.77881e+08	8.04026e+07	3.0843e+07	9.41133e+06	3.797e+06	1.64184e+06	1.33056e+06	1.59873e+06	841678	300469	171653	361868	782269	1.51759e+06	1.2448e+06	904377	982532	258427	789172
LVDLIKNKHMNADTDYSIAE	207	226	4	0	573.29	7	18	8.51475	8.88997	574.456	3.25077	1	0	0.25844	0.131317	1	-1	0.0682973		1.81911e+06	5.06364e+06	1.56343e+07	2.61242e+07	3.79298e+07	3.66878e+07	2.91992e+07	1.63419e+07	6.71216e+06	807523	181347	0	235324	132631	73232	0	90940.1	0	0	62796.1	109833	218384	112212	86732.9	179334	0
LVDLIKNKHMNADTDYSIAEAA	207	228	3	0	811.409	7	20	8.82567	9.12557	813.538	4.89211	0.6	0					0.253578		1.33539e+07	1.77578e+07	3.71022e+07	7.70634e+07	1.42352e+08	1.86422e+08	1.99366e+08	1.7066e+08	1.31515e+08	8.24439e+07	4.74327e+07	2.50323e+07	1.54492e+07	8.2502e+06	5.54526e+06	4.75841e+06	4.17022e+06	4.56576e+06	2.66137e+06	2.558e+06	903256	721625	392858	786609	289748	189125	0	80934.8
LVDLIKNKHMNADTDYSIAEAAFNKGETAM	207	236	3	0	1104.21	8	28	10.421	10.5963	1106.9	5.99196	1	1	0.442452	-0.441611	0	-1	0.646861		0	2.88696e+06	3.61117e+06	9.39178e+06	1.51118e+07	1.81197e+07	1.69778e+07	1.18574e+07	5.6773e+06	1.85494e+06	459338	322409	0	1.24826e+06	0	309096	473268	0	0	1.0552e+06	299156	0	1.04188e+06	0	0	8.24102e+06	0	0	1.76886e+06	0
LVDLIKNKHMNADTDYSIAEAAFNKGETAM	207	236	4	0	828.408	8	28	10.37	10.5963	829.902	3.8928	0.6	0					0.172979		244369	1.71339e+06	6.45941e+06	1.4903e+07	2.37697e+07	2.80869e+07	2.87672e+07	1.93613e+07	1.06994e+07	3.98896e+06	1.14812e+06	178527	0	0	0	0	0	245597	283765	0	1.42193e+06	0	1.15336e+06	126945	842554	0	482051	0	0	157700
VDLIKNKHMNA	208	218	2	0	641.85	5	9	6.3134	7.11047	642.846	1.17394	1	0	-0.0179107	1.33997	0	0	0.0978321		6.21503e+07	1.70688e+08	2.15445e+08	1.26897e+08	4.91406e+07	1.51288e+07	2.36233e+06	185910	0	86930.4	0	107603	77616.4	87157.8	0
VDLIKNKHMNA	208	218	3	0	428.236	5	9	6.71485	6.73372	429.402	2.68117	0.4	1					0.0876686		1.56318e+06	3.25757e+06	4.01963e+06	3.11639e+06	1.23177e+06	0	0	0	0	3.19081e+06	0	0	322675	0	0
VDLIKNKHMNADTD	208	221	2	0	807.401	6	12	6.13535	6.7992	808.785	1.7738	1	0	0.0778359	0.958285		-1	0.182164		2.15872e+07	7.51308e+07	1.3049e+08	1.26216e+08	6.95615e+07	3.39642e+07	6.51974e+06	3.16261e+06	1.80199e+06	3.04043e+06	0	1.7111e+06	259128	550874	458396	0	454686	0	89191.8
VDLIKNKHMNADTDY	208	222	2	0	888.933	6	13	7.23013	7.98047	890.619	2.2662	1	0	0.223867	1.20607	1	0	0.08512		1.68539e+08	4.1295e+08	8.35254e+08	1.1277e+09	1.02431e+09	6.12017e+08	2.78871e+08	1.0841e+08	3.67379e+07	1.0511e+07	2.06718e+06	1.16905e+06	178103	156057	0	800651	0	352188	0	1.17216e+06
VDLIKNKHMNADTDY	208	222	3	0	592.958	6	13					-1
VDLIKNKHMNADTDYS	208	223	2	0	932.449	6	14					-1
VDLIKNKHMNADTDYS	208	223	3	0	621.968	6	14	6.84455	7.35395	623.324	2.91732	0.6	0					0.206118		3.76269e+06	9.27216e+06	2.24598e+07	4.55658e+07	5.62254e+07	4.32265e+07	2.35954e+07	9.08011e+06	2.57755e+06	71595.5	59519	0	0	162687	210338	0	527638	9236.11	0	388225	0
VDLIKNKHMNADTDYSIA	208	225	2	0	1024.51	6	16	7.85945	8.57048	1026.82	3.36678	1	0	0.422758	1.09347	1	-2	0.257872		1.31954e+07	2.52472e+07	5.51685e+07	9.97236e+07	1.37482e+08	1.25998e+08	8.94874e+07	4.58654e+07	1.82502e+07	2.88273e+06	974682	25390.4	972627	1.37564e+06	6.57786e+06	3.81873e+06	1.058e+06	172717	934995	161438	539246	149108	1.04523e+06
VDLIKNKHMNADTDYSIA	208	225	3	0	683.342	6	16	7.85945	8.58335	684.961	3.59209	1	0	0.500338	1.13033	1	-2	0.0751698		2.5894e+07	5.06348e+07	1.13363e+08	2.25555e+08	2.98753e+08	2.71642e+08	1.71148e+08	9.50439e+07	3.95033e+07	1.02187e+07	4.80629e+06	3.6203e+06	2.3053e+06	9.85527e+06	1.78144e+07	1.84489e+07	1.11129e+07	2.20747e+06	648037	220305	393634	1.15238e+06	281641
VDLIKNKHMNADTDYSIAE	208	226	2	0	1089.03	6	17	7.75217	8.73397	1091.95	4.50755	1	0	0.72426	1.86925	-1	-5	0.950781		2.94525e+07	6.87169e+07	1.47564e+08	2.87506e+08	4.14413e+08	4.02129e+08	2.76786e+08	1.50724e+08	6.45822e+07	2.52205e+07	9.46824e+06	9.53764e+06	1.28677e+07	3.44997e+07	7.09572e+07	7.59932e+07	4.72444e+07	2.18599e+07	3.96471e+06	875496	196335	291002	0	843599
VDLIKNKHMNADTDYSIAE	208	226	3	0	726.356	6	17	7.75217	8.76792	728.516	5.14646	0.6	1					0.707652		7.88254e+07	1.75947e+08	3.80716e+08	7.34431e+08	1.03326e+09	9.85903e+08	6.79422e+08	3.62101e+08	1.6506e+08	6.34487e+07	4.06836e+07	6.38984e+07	7.80837e+07	1.5386e+08	2.69496e+08	2.69692e+08	1.74626e+08	8.4462e+07	3.4036e+07	9.16783e+06	2.35983e+06	0	1.53987e+06	281838
VDLIKNKHMNADTDYSIAE	208	226	4	0	545.019	6	17	7.82145	7.9902	546.184	3.3257	1	0	0.341249	-0.460234	-3	-1	0.0551924		2.58682e+06	4.83435e+06	1.11984e+07	2.54616e+07	3.37653e+07	3.1198e+07	2.41143e+07	1.22376e+07	4.88812e+06	710274	104962	225409	0	576546	630191	942000	475567	179875	0	0	0	0	0	0
VDLIKNKHMNADTDYSIAEAA	208	228	3	0	773.714	7	19	8.0358	8.60873	775.365	3.5325	1	0	0.287765	0.697798		-4	0.20412		1.00301e+07	2.74513e+07	5.29594e+07	1.13744e+08	1.51262e+08	1.62193e+08	1.15029e+08	6.4363e+07	3.21918e+07	8.9147e+06	2.56921e+06	5.71395e+06	435725	845504	8.00753e+06	465551	328054	6.16992e+06	0	274533	2.36287e+06	135974	132076	611774	137065	0	87021.8
VDLIKNKHMNADTDYSIAEAAF	208	229	3	0	822.737	7	20					0
VDLIKNKHMNADTDYSIAEAAFNKGETA	208	235	3	0	1022.83	8	26	9.40445	9.76703	1030.48	21.0744	1	0	3.72906	0.0951209		-13	2.63491		1.04759e+06	3.20271e+06	8.1214e+06	1.9354e+07	2.86142e+07	2.45005e+07	2.71535e+07	2.30953e+07	7.0987e+06	2.55262e+06	4.78347e+06	0	0	20202.1	6.75723e+06	2.53668e+07	1.33549e+07	1.2428e+06	343358	223211	1.32089e+06	1.45448e+07	5.74792e+07	1.26654e+08	2.19607e+08	2.55313e+08	2.20549e+08	1.56488e+08	8.07243e+07	3.31121e+07
VDLIKNKHMNADTDYSIAEAAFNKGETAM	208	236	3	0	1066.51	8	27	10.37	10.7193	1072.34	15.465	1	0	2.41908	0.0570626		-9	0.221663		0	0	282461	6.49271e+06	1.00088e+07	1.14239e+07	9.65292e+06	3.49441e+06	1.19699e+06	2.51132e+06	3.62871e+07	9.17071e+07	1.05032e+08	1.22475e+08	2.11313e+08	3.5206e+08	5.5599e+08	6.71176e+08	6.78573e+08	5.36666e+08	3.94118e+08	2.46614e+08	1.44259e+08	7.74092e+07	4.48812e+07	1.50777e+07	9.25359e+06	1.13452e+07	5.48381e+06	2.77101e+06
LIKNKHMNA	210	218	2	0	534.803	5	7	4.5607	5.26722	535.732	1.1634	1	0	0.179114	1.08053	1	1	0.0659607		4.63534e+07	1.33977e+08	1.6422e+08	8.1078e+07	2.61221e+07	6.99571e+06	619636	34030.8	0	58421.7	0	66470.3	45663.4
LIKNKHMNA	210	218	3	0	356.871	5	7	4.5607	5.14513	357.493	1.17107	1	0	0.185153	0.730747	1	1	0.0553112		1.61967e+07	4.99076e+07	6.0748e+07	3.11843e+07	1.04237e+07	1.47349e+06	57152	159749	0	2291.88	102467	0	0
LIKNKHMNADTD	210	221	2	0	700.354	5	10	4.45983	5.15495	701.653	1.7304	1	0	0.216797	1.04787	1	1	0.0744533		2.61343e+07	8.33697e+07	1.46078e+08	1.41284e+08	7.544e+07	3.21073e+07	9.83573e+06	1.83257e+06	150820	161406	7946.63	15124.3	0	41003.8	30286.6	0
LIKNKHMNADTD	210	221	3	0	467.238	5	10	4.45983	4.71348	468.099	1.71445	1	0	0.208013	-0.216986	1	1	0.0305661		9.08764e+06	2.9336e+07	5.02162e+07	4.93873e+07	2.71378e+07	1.04974e+07	2.81113e+06	643325	69507.4	35170.7	0	0	1739.99	0	0	0
LIKNKHMNADTDY	210	222	2	0	781.885	6	11	6.0965	6.91995	783.507	2.26067	1	0	0.395715	1.41556		1	0.0651949		1.52433e+08	3.72131e+08	7.79502e+08	1.0724e+09	8.54315e+08	4.98703e+08	2.10147e+08	7.03994e+07	2.24787e+07	4.949e+06	705429	276047	0	220959	88366.4	89589.4	0	0
LIKNKHMNADTDYSIA	210	225	2	0	917.462	6	14	7.11047	7.78415	919.622	3.17849	1	0	0.514272	0.986458	1	1	0.110021		8.06654e+06	2.57779e+07	8.83759e+07	1.52611e+08	2.13025e+08	1.79435e+08	1.19883e+08	5.75436e+07	2.06526e+07	3.31941e+06	2100.61	0	199753	451458	0	201228	0	119526	178367	0	0
LIKNKHMNADTDYSIA	210	225	3	0	611.977	6	14	7.11047	7.79705	613.414	3.16908	1	0	0.510571	1.02342	1	1	0.0627527		1.91172e+07	4.12085e+07	1.02834e+08	2.0338e+08	2.67944e+08	2.49707e+08	1.58567e+08	7.01585e+07	2.88001e+07	6.19206e+06	1.43396e+06	231120	0	167745	0	0	121737	251907	285086	136028	99101.1
LIKNKHMNADTDYSIAE	210	226	2	0	981.983	6	15	7.11047	7.98047	984.225	3.27126	1	0	0.46496	1.54893	1	1	0.270284		5.40421e+07	1.09966e+08	2.34686e+08	4.76581e+08	6.31836e+08	5.94241e+08	4.15456e+08	2.41285e+08	9.99748e+07	4.18162e+07	9.60195e+06	1.4698e+06	358244	593744	0	141076	130219	0	239059	275073	220929	0
LIKNKHMNADTDYSIAE	210	226	3	0	654.991	6	15	7.10068	8.1608	656.535	3.41994	1	0	0.519569	2.09363	1	1	0.585568		9.55836e+07	3.47056e+08	4.14275e+08	8.22168e+08	1.18788e+09	1.13387e+09	8.18661e+08	5.0361e+08	2.63096e+08	8.10403e+07	1.73424e+07	8.77477e+06	4.82865e+06	2.51421e+06	1.02356e+06	109314	4.23121e+07	1.20058e+06	2.16107e+06	3.53677e+06	296329	761720
LIKNKHMNADTDYSIAEAA	210	228	2	0	1053.02	6	17	7.4889	7.85945	1055.8	4.26396	0.6	0					0.607065		1.9966e+06	6.1314e+06	1.50934e+07	3.5556e+07	5.17358e+07	4.99273e+07	3.42221e+07	1.66616e+07	4.53755e+06	1.65444e+06	127419	151976	0	374567	0	407757	0	2.23482e+06	154111	1.17075e+07	73005.9	1.38002e+06	246731	626256
LIKNKHMNADTDYSIAEAA	210	228	3	0	702.349	6	17	7.4889	8.07455	703.895	3.34407	0.6	0					0.336923		5.31172e+06	1.58122e+07	4.53791e+07	9.35576e+07	1.33105e+08	1.31283e+08	8.89242e+07	4.37541e+07	1.64987e+07	4.04786e+06	760677	511300	1.01977e+06	143905	45979.8	494968	0	0	3.01192e+06	131505	227269	844474	130334	0
LIKNKHMNADTDYSIAEAAF	210	229	3	0	751.372	7	18					-1
LIKNKHMNADTDYSIAEAAFNKGETAM	210	236	3	0	995.148	8	25	9.8517	10.0921	997.157	4.13895	0.6	1					0.474215		0	3.37807e+06	1.47869e+07	3.03522e+07	5.09388e+07	5.37939e+07	4.43642e+07	3.45372e+07	1.25958e+07	3.02875e+06	1.54424e+07	392627	19339.8	1.32707e+07	0	0	3.26682e+06	0	0	0	0	0	0	0	0	0	280993	0	0	478331
LIKNKHMNADTDYSIAEAAFNKGETAM	210	236	4	0	746.613	8	25	9.88883	9.95762	748.807	6.888	1	0	0.781393	-0.74665	0	-2	0.470936		0	0	2.43795e+06	5.28121e+06	8.17213e+06	1.17168e+07	9.40031e+06	7.25873e+06	3.47414e+06	0	141744	163728	0	0	129591	0	0	0	0	394659	410567	354939	178564	0	691294	615379	983240	0	744525	1.71404e+06
IKNKHMNADTDY	211	222	2	0	725.343	5	10	5.58407	6.30363	727.008	2.42473	1	0	0.599325	1.11792		1	0.0901109		4.26548e+07	1.07877e+08	2.41167e+08	3.1606e+08	2.56865e+08	1.44391e+08	6.54172e+07	2.8678e+07	1.2059e+07	4.03143e+06	857452	295982	0	0	265684	1.65752e+06
IKNKHMNADTDYSIA	211	225	2	0	860.92	6	13	6.74648	7.31067	863.02	3.13267	1	0	0.591071	0.672728	1	1	0.117213		1.89634e+06	9.5906e+06	2.52967e+07	5.36564e+07	7.00918e+07	6.03621e+07	3.5194e+07	1.42711e+07	3.52091e+06	360586	0	0	0	0	0	0	0	145070	0	0
IKNKHMNADTDYSIA	211	225	3	0	574.282	6	13	6.74648	7.23013	575.816	3.53364	1	0	0.760999	0.441991	1	1	0.235575		1.35943e+06	1.12104e+07	3.00963e+07	4.45725e+07	7.66951e+07	6.77023e+07	3.6429e+07	1.77649e+07	5.70979e+06	605446	69678.5	64850.1	107658	0	0	1.91411e+06	82438.1	0	5.37432e+06	0
IKNKHMNADTDYSIAE	211	226	2	0	925.441	6	14	6.6698	7.45968	927.597	3.17353	0.6	0					0.117482		1.4884e+07	3.5088e+07	8.24014e+07	1.7395e+08	2.25117e+08	1.99907e+08	1.29079e+08	6.15936e+07	2.1828e+07	6.15472e+06	1.56376e+06	559615	241384	164853	0	0	0	102870	0	0	389064
IKNKHMNADTDYSIAE	211	226	3	0	617.296	6	14	6.68287	7.3859	618.729	3.15771	0.6	0					0.0520292		2.31296e+07	5.4645e+07	1.36049e+08	2.53579e+08	3.42227e+08	2.94379e+08	1.961e+08	8.90523e+07	3.39039e+07	1.1244e+07	2.28556e+06	263701	183347	299640	104690	0	143528	152430	398677	427175	162869
IKNKHMNADTDYSIAEAA	211	228	3	0	664.655	6	16	7.30265	7.69057	666.223	3.48507	1	0	0.463487	0.167704		1	0.192776		3.71742e+06	5.30654e+06	1.48444e+07	3.1249e+07	4.18109e+07	3.50024e+07	2.31308e+07	8.7012e+06	2.06927e+06	157191	118356	95800.2	168019	0	156395	197572	0	6.4133e+06	0	0	133600	0	120353
DTDY	219	222	1	0	513.183	3	2	4.0347	4.93195	513.966	0.497177	0.4	0					0.240361		3.0925e+07	4.38004e+07	7.03781e+06	446633	1.41127e+06	87834.8
DTDYSIA	219	225	1	0	784.336	4	5	4.13258	4.6514	784.895	0.111365	0.6	0					3.66047		4.19604e+07	2.22508e+07	6.19366e+06	761705	535092	62361.8	0	23306.2	21592.5	33136.7
DTDYSIAE	219	226	1	0	913.379	4	6	6.48148	6.71485	915.201	1.30487	1	0	0.461619	-0.2751		1	0.242182		3.28495e+06	1.273e+07	1.64996e+07	7.91864e+06	1.80494e+06	0	0	0	0	0	0
DYSIAE	221	226	1	0	697.304	4	4	6.49413	6.90133	698.965	1.25859	0.4	0					1.674		2.1815e+06	5.42033e+06	1.13338e+06	223007	0	0	0	662039	461150
YSIAE	222	226	1	0	582.277	3	3	5.06035	5.1038	584.411	1.79412	0.4	1					1.95923		0	375079	0	0	109707	75185.1	0
YSIAEAA	222	228	1	0	724.351	4	5	6.74648	7.2694	725.29	0.51445	1	0	-0.169679	0.554494		0	0.907872		3.07389e+07	3.44262e+07	1.29485e+07	2.47416e+06	89254.8	292725	122072	457483	153908	212705
SIAEAA	223	228	1	0	561.288	3	4	4.0746	4.96415	561.649	0.0508086	1	0	-0.666551	1.60494		1	0.0554528		5.35801e+08	1.88394e+08	3.76622e+07	3.4454e+06	101605	0	30784.1	172378
SIAEAAFNKGETAM	223	236	2	0	720.345	5	12	8.48052	9.1882	720.887	0.182053	1	0	-0.652949	1.08387		1	0.220902		3.43286e+08	2.97566e+08	1.47978e+08	5.44894e+07	1.06708e+07	1.88291e+06	137496	42552.5	397145	1.9348e+06	4.27211e+06	1.56682e+06	887253	275536	417613	139054	444956	963252
EAAF	226	229	1	0	437.203	3	2	6.98697	7.39723	437.448	-0.0147705	1	0	-0.777219	0.231739		1	0.149896		6.13979e+07	1.1019e+07	1.99178e+06	214622	351990	258765
EAAFNKGETAM	226	236	1	0	1168.53	5	9	6.75773	7.5112	1169.29	0.0122256	1	0	-0.729047	1.21505	1	1	0.495258		8.99638e+07	6.16632e+07	2.40459e+07	4.05394e+06	0	209500	0	145321	388949	82376	866672	20903.3	0	0	0
EAAFNKGETAM	226	236	2	0	584.769	5	9	6.72725	7.54492	585.179	0.0762826	0.6	0					0.0650443		9.94329e+08	7.30087e+08	3.08407e+08	9.39262e+07	2.0226e+07	2.19663e+06	451034	863995	828652	904313	101169	220701	108254	654559	228465
AAFNKGETA	227	235	1	0	908.447	4	7	4.72162	5.54513	909.039	0.0679649	1	0	-0.68304	1.41575	1	0	0.0826738		3.23198e+08	1.94191e+08	6.09981e+07	9.78338e+06	0	0	106322	0	0	0	77945.2	0
AAFNKGETA	227	235	2	0	454.727	4	7	4.72162	5.75507	455.041	0.104009	1	0	-0.654671	2.01723	1	0	0.150914		1.52807e+09	8.8856e+08	2.74021e+08	6.11721e+07	7.89167e+06	1.39808e+06	2.68447e+06	2.72852e+06	1.29801e+06	1.70888e+06	929417	401244
AAFNKGETAM	227	236	1	0	1039.49	5	8	6.52907	7.29315	1040.23	0.0697534	1	0	-0.688494	1.24546	1	1	0.098518		8.02295e+08	5.09788e+08	2.06377e+08	6.04235e+07	1.25612e+07	1.1662e+06	251269	272579	219186	283222	312468	224269	347804	312021
AAFNKGETAM	227	236	2	0	520.247	5	8	6.52907	7.33185	520.661	0.153839	1	0	-0.630588	1.35634	1	1	0.126864		4.84614e+09	3.153e+09	1.24896e+09	3.55764e+08	1.87627e+08	8.73447e+06	8.63918e+07	7.30671e+06	5.88979e+06	1.13108e+06	440708	329475	632522	814571
AAFNKGETAMT	227	237	2	0	570.771	5	9	6.0965	6.72725	571.18	0.0886734	0.6	0					0.232725		9.39111e+07	6.54199e+07	2.56333e+07	5.26382e+06	342856	134631	142427	880686	460659	366882	4972.94	101203	408214	223909	0
FNKGETA	229	235	2	0	383.69	4	5	3.64412	4.27928	383.919	0.0139459	1	0	-0.721165	0.876104		1	0.0147559		4.26784e+08	1.83459e+08	4.66938e+07	7.22392e+06	356634	0	0	240012	74496.6	48635.9
FNKGETAM	229	236	1	0	897.413	5	6	5.74537	6.39293	897.973	-0.0325626	1	0	-0.76643	0.911631	1	1	0.122683		2.1885e+08	1.1275e+08	3.55247e+07	6.26926e+06	84157	99013.1	121427	0	0	93194.2	205808	146018
FNKGETAM	229	236	2	0	449.21	5	6	5.73235	6.48148	449.584	0.15469	1	0	-0.594492	1.20263	1	1	0.334208		1.00439e+09	5.21493e+08	1.64832e+08	3.62217e+07	1.62726e+06	517886	646329	107246	1.94732e+07	54242	1.84253e+07	123405
NKGETAM	230	236	1	0	750.345	4	5	3.77073	4.85287	750.777	-0.050222	1	0	-0.791869	2.15671	1	1	0.107752		6.09577e+08	2.4504e+08	6.87749e+07	4.78596e+06	469603	53808.7	73930.6	28507.6	23289.7	0
NKGETAM	230	236	2	0	375.676	4	5	3.77073	4.8059	375.889	-0.057107	1	0	-0.799455	2.02215	1	1	0.0243083		1.20978e+09	4.93189e+08	1.08739e+08	3.49336e+06	611874	705370	22438.1	6.1829e+06	78230.5	129123
NKGETAMTINGPWAWSNIDT	230	249	2	0	1103.52	7	17	11.5343	11.5596	1105.05	1.7011	0.6	0					0.240562		208063	478359	1.5751e+06	1.67381e+06	1.35264e+06	733307	240968	0	0	0	0	0	0	0	0	0	0	0	0	0	0	0	0	0	0
NKGETAMTINGPWAWSNIDTSKVNYGVTVL	230	259	3	0	1089.54	8	27	12.2495	12.643	1091.8	4.7623	0.6	0					0.333259		247129	1.31168e+06	5.4458e+06	1.16474e+07	2.2654e+07	3.74477e+07	4.66599e+07	4.18394e+07	3.19476e+07	1.99234e+07	7.98735e+06	2.27511e+06	840848	0	164705	178945	164826	0	368613	375109	894719	1.64792e+06	401830	449117	1.0895e+06	0	0	0	417528	194552
NKGETAMTINGPWAWSNIDTSKVNYGVTVLPTFKGQPSKPFVGVL	230	274	5	0	970.706	10	39	12.1979	12.6077	972.467	5.79455	1	0	0.0820315	0.230259		1	0.223086		289618	1.32898e+06	2.78471e+06	5.057e+06	1.86888e+07	1.67939e+07	2.65514e+07	3.18793e+07	3.50373e+07	3.20034e+07	2.30981e+07	1.37491e+07	6.20632e+06	1.70945e+06	1.47543e+06	161737	0	985533	0	1.53591e+06	229583	37235.3	272035	0	1.60413e+06	102448	0	0	23408.9	7.95781e+06
MTINGPWAWSNIDT	236	249	2	0	803.372	6	11	12.0033	12.9051	804.793	1.8066	1	0	0.168298	1.64004		0	0.0708157		8.84511e+07	2.69168e+08	5.00834e+08	5.24752e+08	3.2845e+08	1.52158e+08	4.74289e+07	1.18765e+07	2.36379e+06	499918	3.06375e+06	1.62744e+06	452477	825563	1.14901e+06	471913	4.21681e+06	1.36987e+06
MTINGPWAWSNIDTSKVNY	236	254	3	0	733.018	7	16	9.44913	9.68263	737.707	12.6764	0.5	0					0.078079		0	0	0	187323	180594	0	167563	165313	0	204467	6.61106e+06	2.47926e+07	5.78e+07	8.62421e+07	9.72125e+07	7.61613e+07	5.03876e+07	2.40387e+07	7.36231e+06	3.03117e+06	1.08253e+06	0	648039	385477
MTINGPWAWSNIDTSKVNYGVTVL	236	259	2	0	1333.67	7	21	12.672	13.6333	1336.64	4.27426	1	0	0.384812	1.81061	1	-1	0.21284		2.63789e+07	4.6074e+07	7.06917e+07	1.33434e+08	2.70303e+08	3.81161e+08	4.30648e+08	3.76985e+08	2.49067e+08	1.38522e+08	6.71588e+07	2.24609e+07	8.96885e+06	246262	661617	0	3.70143e+06	0	1.88904e+06	118474	708897	0	0	226035	7709.14	0	15433.7	0	999189
MTINGPWAWSNIDTSKVNYGVTVL	236	259	3	0	889.448	7	21	12.7078	13.5571	891.412	4.21834	0.6	0					0.0559736		5.80874e+07	1.04136e+08	1.51769e+08	2.7725e+08	5.04821e+08	7.60231e+08	8.409e+08	7.11915e+08	4.70879e+08	2.6645e+08	1.25895e+08	5.47202e+07	2.1866e+07	6.33924e+06	1.9157e+06	1.78239e+06	1.11473e+06	709106	427246	408990	327277	771209	961236	270249	241639	20650.6	210691	114392	32301
MTINGPWAWSNIDTSKVNYGVTVLPTFKGQPSKPFVGVL	236	274	4	0	1063.06	9	33	12.5997	13.3682	1064.92	4.77435	0.6	0					0.0459139		7.84331e+06	2.89719e+07	5.00009e+07	7.14589e+07	1.23464e+08	2.02764e+08	3.16066e+08	3.61663e+08	3.46353e+08	2.95478e+08	2.17113e+08	1.24933e+08	6.12255e+07	2.77331e+07	1.36184e+07	2.25811e+06	0	231927	599145	444468	413866	121495	245569	143149	206855	251862	418127	275620	131857	0
TINGPWAWSN	237	246	2	0	573.272	5	7	10.5233	11.623	574.749	2.25733	0.4	1					0.516407		8.50872e+07	2.04905e+08	2.2418e+08	1.04112e+08	2.83444e+07	5.08957e+06	1.39986e+06	828231	3.27738e+06	294903	7.8234e+07	6.50007e+06	1.99873e+07
TINGPWAWSNIDT	237	249	2	0	737.852	5	10	11.3205	12.3725	739.171	1.75543	1	0	0.230589	2.07028		0	0.073425		1.71372e+08	4.8108e+08	8.33669e+08	8.17572e+08	4.70664e+08	2.03094e+08	5.07344e+07	6.90059e+06	2.7769e+06	2.36155e+06	627246	3.64791e+06	110783	2.90846e+06	709112	2.10004e+06
TINGPWAWSNIDTSKVNY	237	254	2	0	1033.5	6	15	11.1491	12.1227	1035.91	3.56351	0.6	0					0.102334		1.17665e+08	1.64519e+08	3.01128e+08	5.82843e+08	8.9817e+08	9.29218e+08	7.09617e+08	3.90904e+08	1.75775e+08	5.91706e+07	1.78729e+07	2.55446e+06	4.16384e+06	0	1.1592e+07	0	4.9315e+07	491330	1.56784e+07	0	599065	564526
TINGPWAWSNIDTSKVNY	237	254	3	0	689.337	6	15	11.3205	12.1227	690.798	3.14077	1	0	0.417033	1.35458	1	0	0.156465		5.401e+07	4.3627e+07	8.24476e+07	1.65885e+08	2.38638e+08	2.40313e+08	1.72089e+08	8.76303e+07	3.83915e+07	6.10298e+06	3.06407e+06	229652	638107	320650	351698	687450	0	0	651300	86339.8	268723	426351
TINGPWAWSNIDTSKVNYGVTVLPTFKGQPSKPFVGVL	237	274	4	0	1030.3	9	32	12.2958	13.1064	1032.13	4.80891	0.6	0					0.0490869		3.8636e+07	1.62235e+08	1.73394e+08	2.75618e+08	4.29764e+08	7.05588e+08	9.853e+08	1.15188e+09	1.10211e+09	8.91831e+08	5.91198e+08	3.39081e+08	1.69081e+08	7.17663e+07	2.74866e+07	8.31282e+06	1.74194e+06	1.10269e+06	1.87854e+06	1.70769e+06	1.7509e+06	3.42746e+06	7.10535e+06	2.69225e+06	3.14878e+06	1.41242e+06	2.08198e+07	2.3192e+06	794655	32512.1
INGPWAWSNIDTSKVNY	238	254	2	0	982.979	6	14					-1
NIDTSKVNYGVTVL	246	259	2	0	761.909	5	12	9.42365	9.4681	763.824	2.93679	1	0	0.611774	-0.816368		0	0.10195		460929	1.87338e+06	2.94439e+06	5.99335e+06	6.37095e+06	3.99866e+06	2.23526e+06	489096	165464	348789	155228	171390	0	0	17632.9	0	0	0
IDTSKVNYGVTVL	247	259	2	0	704.888	5	11	8.38895	8.746	710.486	10.3632	1	0	4.45383	0.0792672		-8	0.0398624		428293	607074	0	652685	100245	0	0	19110.8	8.19203e+06	2.23549e+08	6.80102e+08	8.87321e+08	5.99817e+08	2.71365e+08	9.70775e+07	3.02186e+07	62688.5
IDTSKVNYGVTVLPTFKGQPSKPFVGVL	247	274	4	0	748.669	7	23					-1
DTSKVNYGVTVL	248	259	2	0	648.346	5	10	8.75857	9.32243	649.932	2.41275	1	0	0.592725	0.671821		0	0.196525		2.8522e+06	2.4855e+07	5.34917e+07	6.08382e+07	4.66945e+07	1.86292e+07	6.32507e+06	771828	853543	97252	518883	138003	2.21215e+06	0	721059	292645
DTSKVNYGVTVLPTFKGQPSKPFVGVL	248	274	3	0	960.195	7	22	10.6209	10.8676	961.699	2.7611	1	0	-0.045088	-0.237041		1	0.240537		293273	1.63086e+06	5.29802e+06	1.59832e+07	1.90457e+07	1.7683e+07	1.15755e+07	1.70587e+06	452876	0	0	0	0	666937	0	0	209851	0	0	0	0	0	13053	336224	0	329472	0	0	0	0
TSKVNYGVTVL	249	259	2	0	590.832	5	9	8.746	9.1381	592.229	2.09454	0.6	0					0.189632		9.85758e+06	1.31044e+07	7.10108e+07	6.15006e+07	3.61812e+07	1.11894e+07	4.39395e+06	1.14048e+06	119061	17168.9	144432	124308	0	0	248756
SKVNY	250	254	1	0	610.32	3	3	4.81537	5.61193	611.278	0.604954	0.4	0					0.123901		4.69437e+07	8.82267e+07	3.12913e+07	4.03958e+06	0	0	0
SKVNYGVTVL	250	259	1	0	1079.61	4	8	8.69607	9.32243	1081.47	1.21601	0.6	0					0.86401		2.98557e+07	8.76218e+07	1.02041e+08	5.84536e+07	1.87625e+07	742431	11591.9	605613	190902	0	0	0	0
SKVNYGVTVL	250	259	2	0	540.308	4	8	8.65427	9.48583	541.262	1.26618	0.6	0					0.090108		2.28965e+08	5.83347e+08	6.36704e+08	3.72581e+08	1.5261e+08	3.44075e+07	6.73995e+06	248547	2.04002e+06	440126	215672	903689	354139
SKVNYGVTVLPTFKGQPSKPFVGVL	250	274	3	0	888.17	7	20	10.4978	11.1411	889.306	1.7717	0.6	0					0.0964619		5.88545e+07	2.16441e+08	4.25758e+08	4.91989e+08	4.3817e+08	2.92671e+08	1.52509e+08	5.82136e+07	2.00391e+07	1.58392e+06	417104	310718	766706	0	0	0	231849	218070	221790	0	580502	0	0	1.15942e+06	483480	0	0	1594.99
KVNYGVTVL	251	259	2	0	496.792	4	7	8.746	9.22643	497.667	1.15296	1	0	0.1709	0.432775		0	0.10423		7.02084e+06	2.3371e+07	2.38211e+07	1.26301e+07	2.39307e+06	0	0	0	0	0	0	237956
KVNYGVTVLPTFKGQPSKPFVGVL	251	274	3	0	859.16	7	19					-1
GVTVLPTF	255	262	1	0	833.477	4	5					-1
GVTVLPTFKGQPSKPFVGVL	255	274	2	0	1036.1	6	15	10.546	11.3205	1037.32	1.15669	1	0	-0.311695	1.27521	1	1	0.150617		1.67904e+08	4.0953e+08	5.23244e+08	3.87939e+08	2.24315e+08	7.78786e+07	1.62077e+07	779127	250781	0	2.55689e+07	81522.2	1.81868e+07	0	0	0	0	312655	0	0	0	0
GVTVLPTFKGQPSKPFVGVL	255	274	3	0	691.07	6	15	10.546	11.5343	691.871	1.1274	1	0	-0.322453	1.88778	1	1	0.0858824		4.27557e+08	1.07496e+09	1.36918e+09	1.02308e+09	5.76683e+08	2.38906e+08	8.11759e+07	1.77638e+07	2.8187e+06	804716	424673	6.95577e+06	383307	125201	3.28007e+07	117772	15941.9	1.81066e+06	4093.24	264187	391104	943738
VTVLPTFKGQPSKPFVGVL	256	274	3	0	672.063	6	14					-1
PTFKGQPSKPFVG	260	272	2	0	695.38	5	9	7.55738	7.9902	698.762	5.91042	1	0	2.8815	0.296347		-1	0.561812		2.10182e+07	2.03748e+07	8.97386e+06	1.03268e+06	609000	133876	2.37277e+07	6.66218e+07	8.54687e+07	5.39533e+07	2.019e+07	1.77043e+06	330720	0	0
PTFKGQPSKPFVGVL	260	274	2	0	801.456	5	11	9.4681	10.3316	802.228	0.55468	1	0	-0.458722	1.5303	1	0	0.0192174		3.01919e+09	5.11339e+09	3.90372e+09	1.8904e+09	6.83883e+08	1.9649e+08	4.90702e+07	1.74622e+07	9.66305e+06	5.365e+06	2.20278e+06	2.28727e+06	0	569978	139740	164181	0
PTFKGQPSKPFVGVL	260	274	3	0	534.64	5	11	9.4681	10.4338	535.161	0.573654	1	0	-0.449219	1.82322	1	0	0.0147149		4.2518e+09	7.33226e+09	5.74794e+09	2.8153e+09	9.65788e+08	2.87576e+08	7.13717e+07	2.43807e+07	2.15015e+07	1.21801e+07	5.92253e+06	1.42692e+06	166529	122113	0	149240	161890
KGQPSKPFVGVL	263	274	2	0	628.872	5	8	8.86425	9.45558	629.464	0.419989	0.6	0					0.0663958		3.45885e+08	5.00161e+08	2.78524e+08	1.05649e+08	2.45645e+07	244145	98171.4	470708	271871	323651	16705.4	116583	0	0
KGQPSKPFVGVL	263	274	3	0	419.584	5	8	8.96085	9.49873	419.974	0.40501	0.6	0					0.0564431		1.08309e+08	1.50022e+08	7.87605e+07	2.66014e+07	4.1435e+06	621211	53302.9	99999.4	360330	76510.1	139514	1.65818e+06	114499	0
VLSAGINAASPNKELAKE	273	290	2	0	906.497	6	15	6.97452	7.33185	907.948	1.85217	1	0	-0.0562537	0.080079	1	1	0.178825		2.27363e+06	1.20708e+07	2.88245e+07	3.29059e+07	2.44401e+07	8.31151e+06	1.07438e+06	151820	0	0	0	0	228088	83128.3	0	0	11191.8	0	0	0	0	0
VLSAGINAASPNKELAKE	273	290	3	0	604.667	6	15	6.90133	7.29315	605.667	1.94834	1	0	-0.0209305	0.178878	1	1	0.109156		3.05058e+06	1.26578e+07	2.94649e+07	3.41989e+07	2.39918e+07	9.95742e+06	2.356e+06	169142	0	154416	0	105648	0	0	128427	0	0	295988	0	0	0	198256
SAGIN	275	279	1	0	461.235	3	3	2.86945	3.54552	461.413	-0.0706188	1	1	-0.866218	0.993287		1	0.181144		4.94733e+07	9.10222e+06	469028	0	86638.2	21571.4	0
SAGINAASPNKE	275	286	2	0	579.791	5	9	4.16172	4.60633	580.815	1.39871	1	0	0.119682	0.330156		1	0.0997291		1.55427e+07	4.82084e+07	7.50423e+07	4.52636e+07	1.51767e+07	3.25121e+06	379044	2942.13	0	0	0	46870.4	23073.7	0	0
SAGINAASPNKEL	275	287	2	0	636.333	5	10	6.4597	7.21722	637.671	1.95208	1	0	0.338927	1.22665		1	0.309781		3.70094e+07	9.37085e+07	1.80724e+08	1.87879e+08	1.0113e+08	3.81938e+07	7.20111e+06	4.44673e+06	3.21556e+06	1.98504e+06	595791	299551	238949	145629	110691	242550
SAGINAASPNKELAKE	275	290	2	0	800.42	5	13	5.75507	6.565	801.889	2.02642	1	0	0.122253	1.37683	1	1	0.0404616		7.79876e+08	2.18483e+09	4.46387e+09	5.38392e+09	3.68794e+09	1.68851e+09	5.82383e+08	1.66146e+08	4.04104e+07	8.79541e+06	2.4435e+06	1.7984e+06	166498	107074	14871.1	100931	0	48441.5	292229
SAGINAASPNKELAKE	275	290	3	0	533.949	5	13	5.74537	6.50365	534.926	2.01857	1	0	0.118925	1.22885	1	1	0.0293988		5.07895e+08	1.35807e+09	2.87192e+09	3.41665e+09	2.3321e+09	1.05881e+09	3.52952e+08	1.05707e+08	2.76954e+07	4.84677e+06	2.18079e+06	1.14495e+06	210055	107302	18186.9	39734.1	64485.3	50550.7	49529.6
SAGINAASPNKELAKEF	275	291	3	0	582.972	6	14	8.44322	8.69607	584.327	3.04273	0.6	0					0.0871436		1.05789e+06	9.78374e+06	1.5945e+07	2.01956e+07	1.80372e+07	5.62482e+06	1.98986e+06	1.68875e+06	136728	268739	413491	0	0	0	64605.3	204842	3.23642e+06	193559	61849.5	1.68518e+06	0
SAGINAASPNKELAKEFL	275	292	3	0	620.667	6	15	9.69497	10.0283	622.181	3.44783	1	0	0.529813	0.0114118		-2	0.477086		478895	3.9367e+06	1.67915e+07	2.19271e+07	1.53112e+07	5.31092e+06	839839	0	333756	0	113569	482119	519482	473006	2.23233e+06	1.76025e+06	1.03222e+06	1.41033e+06	0	319980	617772	0
SAGINAASPNKELAKEFLEN	275	294	2	0	1052.04	6	17	9.17537	9.59172	1053.75	2.19114	0.6	0					0.0624759		3.31652e+07	1.20841e+08	2.48213e+08	3.56462e+08	2.85301e+08	1.72763e+08	7.51051e+07	2.70298e+07	2.90333e+06	4.73083e+06	0	2.44348e+06	0	0	0	0	0	3.12363e+06	225875	1.9749e+06	0	181397	0	923538
SAGINAASPNKELAKEFLEN	275	294	3	0	701.695	6	17	9.26025	9.90603	703.253	3.44903	0.6	0					0.285309		6.3861e+07	2.1428e+08	4.91319e+08	6.77471e+08	5.63124e+08	3.23645e+08	1.43599e+08	4.95157e+07	1.73557e+07	2.14142e+06	756071	5.19664e+07	603636	1.5529e+06	1.57247e+08	484123	634894	9.97092e+07	0	3.5284e+06	1.28666e+07	576401	819299	2.5245e+06
SAGINAASPNKELAKEFLENYL	275	296	2	0	1190.11	6	19	11.7195	12.5997	1191.97	2.30547	0.6	0					0.263414		5.15486e+07	1.94783e+08	4.2602e+08	5.81403e+08	5.35443e+08	3.36418e+08	1.59696e+08	7.3601e+07	1.93727e+07	6.71293e+06	1.89473e+06	3.27779e+06	6.63133e+06	5.76308e+06	1.25651e+07	9.40036e+06	5.55684e+06	2.21484e+06	359303	556937	234918	306732	389650	194675	76199.4	140571
SAGINAASPNKELAKEFLENYL	275	296	3	0	793.745	6	19	11.7843	12.1469	794.916	2.10858	0.6	0					0.0133645		1.00044e+08	3.20118e+08	7.1119e+08	9.92761e+08	8.83581e+08	5.77216e+08	2.72249e+08	1.09729e+08	3.51949e+07	8.64016e+06	718158	333214	239505	220064	250468	312547	147929	0	0	460414	143423	304480	532766	4.71726e+06	273374	146881
SAGINAASPNKELAKEFLENYLLTDEGLEAVNKDKPLGA	275	313	4	0	1033.29	9	35					-1
GINAASPNKELAKE	277	290	2	0	721.386	5	11	5.65658	6.02962	722.814	2.02979	1	0	0.280079	0.125061		1	0.149978		5.44226e+06	1.26261e+07	3.26423e+07	4.07957e+07	2.56939e+07	1.0123e+07	1.70837e+06	0	15812.9	0	0	0	0	33504.5	46617	94225.6	85657.9
AASPNKELAKE	280	290	1	0	1157.62	5	8	4.42532	4.92543	1160.15	1.86761	1	0	0.549624	0.48917	1	1	0.138855		4.59527e+06	1.60629e+07	3.51592e+07	3.57224e+07	1.6958e+07	4.27468e+06	305417	0	0	96206.6	0	0	0	0
AASPNKELAKE	280	290	2	0	579.312	5	8	4.37758	5.13863	580.614	1.94072	1	0	0.599972	1.23677	1	1	0.0452563		3.05087e+08	7.33013e+08	1.47763e+09	1.57565e+09	8.49585e+08	2.8454e+08	7.34628e+07	1.48639e+07	1.38459e+06	26768	31982.4	26942.4	0	0
AASPNKELAKE	280	290	3	0	386.544	5	8	4.37758	5.0941	387.397	1.89833	1	0	0.570778	1.10918	1	1	0.0355489		7.64945e+07	1.86643e+08	3.74731e+08	3.83425e+08	2.05362e+08	6.30446e+07	1.63063e+07	2.88351e+06	4009.08	26983.9	0	0	0	0
AASPNKELAKEFLEN	280	294	2	0	830.931	5	12	8.76792	9.1381	832.513	2.1919	0.6	0					0.356766		1.6543e+07	5.46507e+07	1.14491e+08	1.44225e+08	1.07129e+08	5.05337e+07	1.39589e+07	3.2126e+06	445608	415170	0	0	158331	184876	0	4.65136e+06	0	1.76495e+06
AASPNKELAKEFLENYL	280	296	3	0	646.339	6	14	11.5973	12.0758	647.645	2.7582	0.6	0					0.383246		948244	5.55462e+07	1.33472e+08	1.69779e+08	1.34425e+08	6.59744e+07	2.666e+07	6.22082e+06	318773	790019	81618.6	4143.19	137927	1.78137e+06	1.01149e+07	1.46971e+07	7.45258e+06	1.35864e+06	174894	449961	399652
LAKEFLENYL	287	296	2	0	620.335	5	8	11.4264	11.8633	620.721	0.0109748	1	0	-0.728973	0.307951		-1	0.217446		1.78299e+07	1.34938e+07	4.89991e+06	250865	83057.4	0	56286.5	68590.4	0	0	97137.3	66735	0	122077
FLENYL	291	296	1	0	798.403	4	4	10.7879	12.0162	798.878	-0.0223975	1	0	-0.76738	2.57531	-1	0	0.441136		6.95744e+09	3.10577e+09	8.62311e+08	9.78341e+07	1.82018e+07	6.15258e+06	0	151126	505417
FLENYL	291	296	2	0	399.705	4	4	11.3076	11.8245	400.423	0.93793	0.4	1					0.852758		1.82858e+07	7.12418e+06	578555	380092	0	7.75335e+06	0	104961	0
FLENYLLTDEGLEAVNKDKPLGA	291	313	3	0	850.443	7	20	11.4264	11.5724	853.003	6.15618	0.4	1					0.564892		2.62363e+06	6.27173e+06	5.83708e+06	1.50008e+06	147965	105940	127493	221089	0	554898	103818	277944	1.22015e+06	14608.9	0	695875	390907	1.37597e+06	2.25033e+06	1.12433e+06	1.00934e+06	659776	645675	150565	170482	0	0	124553
LENYL	292	296	1	0	651.335	4	3	8.65427	9.42365	652.94	1.21391	0.6	0					1.93385		3.948e+07	1.14603e+07	1.6186e+06	873607	1.36394e+06	4.38383e+06	4.94543e+06	5.19726e+06
YLLTDEGL	295	302	1	0	923.472	4	6	10.2365	11.1283	924.465	0.442895	1	0	-0.329857	1.61134		1	0.138949		6.47165e+08	6.95706e+08	3.16953e+08	9.36291e+07	1.9649e+07	5.65144e+06	1.91818e+06	0	1.18591e+06	1.53799e+06	1.30343e+06
YLLTDEGLEAVNKDKPLGA	295	313	2	0	1023.54	6	16	9.6266	10.3444	1024.55	0.805889	1	0	-0.459038	1.11291	1	0	0.142611		3.02338e+08	6.24208e+08	5.6578e+08	3.55715e+08	1.5807e+08	6.36295e+07	1.37933e+07	2.43881e+07	1.05514e+07	5.01539e+06	5.58486e+06	2.12407e+06	1.11361e+06	36042.4	0	0	0	0	0	617797	1.16141e+06	0	76884.3
YLLTDEGLEAVNKDKPLGA	295	313	3	0	682.697	6	16	9.5371	10.37	683.483	1.14909	1	0	-0.340864	1.44268	1	0	0.305133		7.01418e+08	1.40172e+09	1.31622e+09	8.07578e+08	3.69555e+08	1.32463e+08	4.01992e+07	7.72075e+07	1.11949e+08	8.61307e+07	4.60216e+07	2.19096e+07	3.97551e+06	1.96607e+06	5.41423e+06	2.91768e+06	2.70991e+06	1.56492e+06	507674	221142	784829	359918	516068
LTDEGL	297	302	1	0	647.325	4	4	7.17085	8.08705	648.114	0.423076	1	0	-0.153818	1.6813		1	0.079852		1.83544e+09	1.67024e+09	5.95267e+08	1.21265e+08	1.7614e+07	2.52313e+06	2.61174e+06	1.81209e+06	394282
LTDEGLE	297	303	1	0	776.367	4	5	6.49413	7.21722	777.232	0.427858	1	0	-0.265091	1.12799		1	0.238803		1.47892e+08	1.4015e+08	5.4066e+07	1.15529e+07	645316	301943	148320	0	151507	2.03249e+06
LTDEGLEAVNKDKPLGA	297	313	2	0	885.468	6	14	7.75217	8.58335	886.218	0.475414	0.6	0					0.0263329		3.14001e+09	4.52204e+09	3.28808e+09	1.64739e+09	6.34101e+08	1.92775e+08	5.42348e+07	1.62675e+07	9.02197e+06	6.86164e+06	2.83507e+06	4.02465e+06	1.25617e+06	111220	760965	208965	155334	0	119462	4712.23	28425.3
LTDEGLEAVNKDKPLGA	297	313	3	0	590.647	6	14	7.75217	8.62895	591.164	0.522891	1	0	-0.530762	1.56836	1	1	0.0494106		3.61421e+09	5.42775e+09	4.0611e+09	2.01945e+09	7.5538e+08	2.61399e+08	6.79659e+07	1.86985e+07	1.23376e+07	1.16087e+07	7.14832e+06	1.94401e+07	2.33293e+06	473857	1.53836e+06	120354	68744.9	6.00339e+06	67294.4	253698	0
LTDEGLEAVNKDKPLGAVAL	297	316	3	0	685.044	6	17	9.51162	9.61532	686.403	2.87583	1	1	0.195457	-0.64661		0	0.507915		1.41516e+07	2.62602e+07	2.08164e+07	9.50984e+06	5.80431e+06	637766	471864	245396	0	0	86550.1	81331.2	0	334748	135520	0	0	3.79497e+06	7634.74	0	8.22654e+06	0	166041	0
LTDEGLEAVNKDKPLGAVALKS	297	318	3	0	756.753	6	19	8.30568	8.55823	757.937	2.23002	1	1	-0.0899061	-0.220137		0	0.0947832		1.56164e+07	3.93561e+07	7.67377e+07	4.36059e+07	2.84504e+07	2.80862e+07	1.43788e+07	1.07298e+07	8.41426e+06	6.62268e+06	4.52019e+06	3.51416e+06	1.68682e+06	706618	224863	117170	0	0	0	0	85854.3	0	0	767569	0	0
LTDEGLEAVNKDKPLGAVALKSYEEE	297	322	3	0	940.15	7	23					0
DEGLEAVNKDKPLGA	299	313	2	0	778.402	5	12	7.17085	7.71757	778.865	0.034155	0.6	0					0.207812		5.2595e+07	5.45527e+07	2.51624e+07	4.16941e+06	138158	0	0	0	257271	0	5420.46	0	36008.1	139073	162775	151002	0	0
LEAVNKDKPLGA	302	313	2	0	627.856	5	9	6.07077	6.5162	628.231	0.0169232	1	0	-0.726172	0.332496		1	0.778856		1.05223e+07	5.89112e+06	1.16411e+06	116221	0	10357.1	0	297034	0	117902	63442.3	0	0	0	89881.2
EAVNKDKPLGA	303	313	1	0	1141.62	5	8	5.03992	5.89268	1142.34	0.0595285	1	0	-0.695536	1.49955	1	1	0.122879		1.85742e+08	1.39513e+08	5.10239e+07	1.12962e+07	682261	0	0	0	0	0	0	2586.42	0	0
EAVNKDKPLGA	303	313	2	0	571.314	5	8	4.98365	5.95288	571.71	0.131608	1	0	-0.645897	1.83324	1	1	0.0416519		4.97865e+09	3.69987e+09	1.44206e+09	4.15741e+08	9.41787e+07	2.14674e+07	9.90377e+06	3.4282e+06	833079	60225.9	106659	32667.6	73293.5	64230.9
EAVNKDKPLGA	303	313	3	0	381.212	5	8	4.98365	5.62935	381.462	0.0917483	1	0	-0.673347	0.906283	1	1	0.0156004		7.0061e+08	5.00488e+08	1.97731e+08	5.02995e+07	9.77475e+06	639030	247016	40392.3	0	153828	0	0	64187.9	0
EAVNKDKPLGAVA	303	315	2	0	656.367	5	10	6.81222	7.03118	656.869	0.240628	0.6	0					0.033047		8.58397e+07	7.21152e+07	4.99092e+07	9.71662e+06	0	1595.1	4914.13	166112	278789	1.3543e+06	200396	70465.6	15294.4	0	0	0
EAVNKDKPLGAVAL	303	316	2	0	712.909	5	11	8.12255	8.55823	713.362	0.0702638	0.6	0					0.108911		9.48069e+07	8.34854e+07	4.00335e+07	1.27545e+07	1.19559e+06	677219	0	0	0	60769.5	0	0	0	0	0	0	0
EAVNKDKPLGAVALKS	303	318	2	0	820.472	5	13	6.70227	7.11047	821.261	0.619366	0.6	0					0.554326		9.93159e+06	2.37458e+07	1.79582e+07	7.55136e+06	1.07799e+06	181656	0	0	421728	67900.7	0	0	0	0	0	0	95060	0	172550
EAVNKDKPLGAVALKSYEEE	303	322	2	0	1095.57	6	17	7.94197	8.58335	1096.67	0.911564	0.6	0					0.297379		2.2258e+07	6.16753e+07	7.01372e+07	4.5848e+07	2.06849e+07	3.96471e+06	136858	196335	139295	0	569427	308103	182789	0	503177	0	125565	0	182179	175933	137805	114646	838357	148051
EAVNKDKPLGAVALKSYEEE	303	322	3	0	730.714	6	17	7.95475	8.4683	731.431	0.866665	0.6	0					0.0614811		7.866e+07	2.06526e+08	2.26293e+08	1.47637e+08	7.48137e+07	3.18591e+07	8.79087e+06	2.02584e+06	0	266677	0	0	33283.1	17493.3	473021	91164.1	129335	97489.7	103874	0	230939	353272	124024	434193
EAVNKDKPLGAVALKSYEEEL	303	323	3	0	768.409	6	18	9.56445	9.77968	769.221	1.08016	1	0	-0.405924	-0.327054		1	0.167026		8.05886e+06	3.29607e+07	3.5259e+07	2.52579e+07	1.53391e+07	2.76154e+06	1.26106e+06	0	0	545054	0	0	0	215629	0	223692	0	0	379042	220348	0	293372	0	0	362030
AVNKDKPLGA	304	313	1	0	1012.58	4	7	5.0941	5.12747	1013.04	-0.119678	1	0	-0.830723	-0.848123	0	0	0.0823078		2.78563e+06	1.64415e+06	228274	0	17525.8	0	0	0	0	0	0	0
AVNKDKPLGA	304	313	2	0	506.793	4	7	4.72162	5.7195	507.121	0.0697021	1	0	-0.681672	1.91533	0	1	0.0353888		4.20992e+08	2.74995e+08	9.3002e+07	1.86492e+07	2.18845e+06	49503	0	196762	4765.37	82144.5	14882.8	76154.9
VNKDKPLGA	305	313	1	0	941.541	4	6	4.38852	5.26722	942.074	-0.0131737	1	0	-0.748627	1.57385	1	1	0.535402		3.18402e+07	1.99243e+07	4.95717e+06	99049.1	0	0	0	0	0	0	0
VNKDKPLGA	305	313	2	0	471.274	4	6	4.29522	5.75507	471.748	0.401494	0.6	0					0.851577		4.61566e+08	3.18796e+08	1.31926e+08	3.87502e+07	5.3898e+06	1.26883e+06	670347	275803	139988	0	1.88161e+07
VNKDKPLGA	305	313	3	0	314.519	4	6	4.56677	5.26722	314.673	-0.0812904	1	0	-0.811173	1.06315	1	1	0.0848959		3.57811e+07	1.77627e+07	3.99578e+06	193384	29214.4	57714.3	0	0	0	0	0
VNKDKPLGAVAL	305	316	2	0	612.869	5	9	8.08705	8.49303	613.295	0.126976	1	0	-0.658803	0.219467		1	0.678382		7.05682e+06	4.88889e+06	876420	0	0	0	0	187310	0	71696.3	11876.3	26878.8	0	174695	0
VALKS	314	318	1	0	517.334	3	3	3.72018	4.67092	518.163	0.528996	0.4	0					0.0397934		3.10843e+08	4.76224e+08	1.13836e+08	1.70808e+07	729651	13084.2	82222.6
VALKS	314	318	2	0	259.171	3	3	3.72018	4.67092	259.572	0.502259	0.4	0					0.0281189		2.94622e+08	4.3308e+08	9.88748e+07	1.28255e+07	182836	0	153771
VALKSYE	314	320	1	0	809.44	4	5	6.29238	7.00778	810.52	0.596018	0.4	0					0.202396		7.15517e+07	1.41056e+08	6.10721e+07	1.36981e+07	824674	67586.3	0	0	40193.7	230358
VALKSYE	314	320	2	0	405.224	4	5	6.25865	7.03118	405.756	0.581662	1	0	-0.0956203	1.26967	1	1	0.0368244		2.84891e+08	4.99282e+08	2.1237e+08	5.35191e+07	7.29635e+06	220839	174695	578141	357508	80091
VALKSYEEE	314	322	1	0	1067.53	4	7	6.39293	7.19332	1068.86	0.70997	1	0	-0.177754	1.34947	1	1	0.210704		4.13952e+08	7.65766e+08	4.72134e+08	1.69522e+08	4.41429e+07	8.23005e+06	1.50287e+06	808283	2.38624e+06	114546	1.74128e+06	881349
VALKSYEEE	314	322	2	0	534.266	4	7	6.39293	7.23013	534.976	0.796185	1	0	-0.109899	1.45495	1	1	0.101467		2.26589e+09	4.426e+09	2.65898e+09	9.68939e+08	2.60723e+08	5.56099e+07	7315.15	895801	5.30056e+07	3.0941e+07	2.83233e+07	2.43249e+07
VALKSYEEEL	314	323	1	0	1180.61	5	8	8.78083	9.51162	1182.09	0.778976	1	0	-0.200079	1.15006	1	1	0.449135		9.94974e+07	1.94252e+08	1.34358e+08	6.41003e+07	2.10174e+07	1.92686e+06	498717	0	387048	137673	0	315956	177399	0
VALKSYEEEL	314	323	2	0	590.808	5	8	8.76792	9.6346	591.579	0.840564	1	0	-0.157666	1.53943	1	1	0.182161		9.74765e+08	1.99247e+09	1.29049e+09	5.57971e+08	1.74795e+08	3.87878e+07	8.61073e+06	613008	3.65252e+06	235738	1.28506e+06	3.75354e+07	393729	1.27535e+07
VALKSYEEELAKDPRIAA	314	331	2	0	1002.04	6	15	8.96085	9.08755	1004.14	3.01092	0.4	1					0.329056		778997	4.88619e+06	8.45095e+06	7.57552e+06	2.87441e+06	574556	0	4.52069e+06	0	4.2536e+06	0	1.4683e+06	0	5143.29	28981.3	5897.34	0	188934	0	0	0	0
VALKSYEEELAKDPRIAATM	314	333	2	0	1118.09	7	17	9.57887	9.61532	1119.35	1.128	1	0	-0.370973	-0.839289	1	-1	0.20187		0	919481	1.78289e+06	2.00049e+06	880945	0	0	0	0	0	0	0	0	0	0	0	0	0	0	0	0	0	0	0	0
VALKSYEEELAKDPRIAATM	314	333	3	0	745.728	7	17					-1
VALKSYEEELAKDPRIAATME	314	334	2	0	1182.61	7	18	9.30957	9.57887	1183.93	1.19021	1	0	-0.372239	-0.172147	0	0	0.5846		1.14833e+07	1.20983e+07	2.2499e+07	1.86428e+07	1.33754e+07	4.74315e+06	722418	973.026	0	0	0	0	0	0	0	0	0	2080.15	315956	0	0	0	0	0	324872	638203
VALKSYEEELAKDPRIAATME	314	334	3	0	788.742	7	18	9.4681	9.56445	789.951	2.16667	1	0	-0.0733717	-0.667668	0	0	0.210667		1.49281e+07	4.80468e+07	7.60867e+07	7.32186e+07	4.71326e+07	2.7924e+07	1.14998e+07	3.63442e+06	896609	0	0	0	0	0	407614	0	0	501531	0	0	2.78897e+06	0	910653	0	5.39451e+06	2.94047e+06
VALKSYEEELAKDPRIAATMENAQKGEIMPNIPQMSA	314	350	5	0	815.613	9	32	10.4082	10.7751	816.958	4.13071	1	0	-0.0253643	0.107584		0	0.0998578		222704	5.30096e+06	1.74422e+07	3.85069e+07	6.08807e+07	8.88808e+07	1.01862e+08	9.9382e+07	7.7839e+07	5.0542e+07	3.4794e+07	1.75378e+07	6.36388e+06	2.09583e+06	186989	0	0	0	0	0	0	0	0	0	637909	0	0	0	267934	494619
VALKSYEEELAKDPRIAATMENAQKGEIMPNIPQMSAF	314	351	3	0	1407.71	9	33	11.2946	11.623	1409.98	4.11287	0.6	0					0.236547		0	952194	6.53585e+06	1.5834e+07	2.63244e+07	3.72489e+07	4.72998e+07	4.16886e+07	3.73635e+07	2.88884e+07	1.62439e+07	5.31924e+06	748081	254763	272098	0	0	295707	331734	0	0	2.30847e+06	0	0	635529	0	0	657821	0	0
VALKSYEEELAKDPRIAATMENAQKGEIMPNIPQMSAF	314	351	4	0	1056.03	9	33	11.3205	11.4699	1058.02	5.25023	0.6	1					0.127924		3.21842e+06	9.73195e+06	2.31302e+07	4.13207e+07	6.4709e+07	8.89324e+07	1.07958e+08	1.10845e+08	1.00471e+08	7.65275e+07	5.78889e+07	2.80719e+07	1.28033e+07	5.70852e+06	6.05537e+07	0	0	0	3.82385e+07	0	0	141980	7.24271e+06	0	0	0	281760	238244	229745	0
KSYEEE	317	322	2	0	392.672	4	4	3.71037	4.58327	392.944	0.0975118	1	0	-0.602225	1.55724		1	0.0643977		1.65766e+08	8.48639e+07	2.68852e+07	4.21441e+06	174139	132697	41576.8	49301.4	0
KSYEEEL	317	323	1	0	897.42	4	5	7.54492	8.0487	898.173	0.232091	0.6	0					1.26294		7.18387e+07	4.22197e+07	1.39332e+07	1.71493e+06	3.82637e+06	256887	0	877619	189530	203485
KSYEEELAKDPRIAATMENAQKGEIMPNIPQMSA	317	350	4	0	948.467	9	29					-1
YEEELAKDPRIAATME	319	334	2	0	933.451	6	13	7.0794	7.23978	934.552	1.04368	0.6	0					0.162106		5.15135e+06	1.02737e+07	1.24231e+07	9.93252e+06	5.27101e+06	1.54946e+06	328641	0	0	0	0	0	0	108200	0	0	0	0	104937	0
YEEELAKDPRIAATME	319	334	3	0	622.636	6	13	7.1837	7.23978	623.34	0.954437	0.6	0					0.138495		2.38973e+06	5.12039e+06	5.16459e+06	4.21287e+06	2.13653e+06	369151	0	0	0	0	0	0	0	0	0	0	0	156496	0	0
EELAKDPRIAATM	321	333	2	0	722.877	5	10	7.61653	7.71757	723.944	1.23407	0.6	0					0.582073		992754	3.37162e+06	2.25529e+06	1.0445e+06	616371	268150	0	95612.8	0	0	0	143595	0	0	136576	0
LAKDPRIA	323	330	2	0	442.272	4	5	5.4566	5.50302	442.715	0.371092	1	0	-0.32764	-0.810733		0	0.0497762		1.26325e+06	1.65753e+06	695715	0	0	0	28691.1	0	0	0
LAKDPRIAA	323	331	2	0	477.79	4	6	5.4566	6.18502	478.36	0.58331	1	0	-0.200926	1.14328	1	0	0.0595723		2.19729e+08	2.79277e+08	1.58912e+08	5.45432e+07	1.25573e+07	1.96254e+06	334764	314219	0	3399.13	118211
LAKDPRIAA	323	331	3	0	318.863	4	6	5.49012	6.06267	319.298	0.751606	1	0	-0.0463935	0.6967	1	0	0.190933		3.58914e+07	4.63251e+07	2.54546e+07	7.65969e+06	15230	27211	0	112167	0	0	3.36014e+06
LAKDPRIAAT	323	332	2	0	528.314	4	7	5.03992	5.78458	528.931	0.623674	1	0	-0.245673	1.18983		0	0.0916863		5.79597e+07	8.55164e+07	5.05842e+07	1.81634e+07	3.19457e+06	820372	1.22919e+06	95384.3	105603	0	42911.9	46130.3
LAKDPRIAATM	323	333	2	0	593.834	5	8	6.85573	7.11047	594.696	0.962379	1	1	-0.0737762	-0.213882	-1	1	0.139002		1.30886e+08	1.79517e+08	1.13293e+08	4.67746e+07	1.40554e+07	6.62369e+07	322353	1.06716e+06	317380	131656	0	227800	0	0
LAKDPRIAATM	323	333	3	0	396.225	5	8	6.0498	6.07077	400.246	11.3024	0.4	1					0		0	0	0	0	0	0	0	0	0	0	0	0	294154	0
LAKDPRIAATME	323	334	2	0	658.356	5	9	6.72725	7.54492	659.049	0.556435	0.6	0					0.0307578		1.02721e+09	1.50096e+09	1.0319e+09	4.49275e+08	1.5458e+08	4.14452e+07	6.45956e+06	1.62806e+06	1.37812e+06	499696	403581	208506	1.63819e+06	32597.9	250477
LAKDPRIAATME	323	334	3	0	439.239	5	9	6.72725	7.48075	439.687	0.510727	0.6	0					0.040835		3.01457e+08	4.46561e+08	3.01073e+08	1.28054e+08	3.98398e+07	8.65376e+06	221907	0	0	205673	0	0	120628	0	0
LAKDPRIAATMENAQKGEIM	323	342	2	0	1094.07	7	17	8.5374	9.1631	1095.5	1.46843	0.6	0					0.488209		8.25381e+06	3.40175e+07	4.48338e+07	4.21538e+07	2.64697e+07	1.45088e+07	3.51628e+06	2.0286e+06	0	920747	0	469203	0	0	0	0	0	7348.07	7795.14	263849	158513	235120	59289.4	837978	40242.4
LAKDPRIAATMENAQKGEIM	323	342	3	0	729.714	7	17	8.23825	9.02177	730.838	1.96541	0.6	0					0.375957		5.40498e+07	1.43041e+08	1.87878e+08	2.03067e+08	2.01048e+08	1.48448e+08	8.82028e+07	3.58521e+07	1.22028e+07	2.1481e+06	368820	156203	99337.7	0	338790	284186	17493.3	527316	133827	0	104319	252120	26869.4	299196	520299
LAKDPRIAATMENAQKGEIMPNIPQM	323	348	3	0	956.491	8	21	9.65888	10.249	957.774	1.96341	1	0	-0.221434	0.74703		-1	0.189399		7.42917e+06	3.94775e+07	8.43254e+07	1.19279e+08	1.09786e+08	8.82768e+07	5.20541e+07	2.05611e+07	4.83991e+06	3.06059e+06	0	268686	235921	0	0	652674	0	0	228545	0	0	253408	0	0	640684	243370	0	579719	75649.9	337728
LAKDPRIAATMENAQKGEIMPNIPQMSA	323	350	2	0	1513.27	8	23	9.39148	9.73385	1515.5	2.49876	1	0	-0.137992	0.0371978	-1	-2	0.244042		6.55425e+06	1.44367e+07	2.76808e+07	5.12146e+07	5.89773e+07	6.1224e+07	4.4552e+07	2.7237e+07	7.94388e+06	2.78854e+06	833534	787202	0	462295	295150	0	0	0	0	252135	0	0	0	0	0	0	0	298776	0	353397
LAKDPRIAATMENAQKGEIMPNIPQMSA	323	350	3	0	1009.18	8	23	9.33537	9.51162	1010.86	3.07734	0.6	0					0.0651439		2.95461e+07	8.4504e+07	1.67424e+08	2.84008e+08	3.71892e+08	3.94659e+08	3.29352e+08	2.3749e+08	1.35942e+08	7.42088e+07	3.49397e+07	1.27138e+07	4.59105e+06	2.03004e+06	621894	966215	39561.1	1.94924e+06	468664	705692	591993	1.19154e+06	21.4485	623890	1.62635e+06	1.05112e+06	409909	459914	314749	197402
LAKDPRIAATMENAQKGEIMPNIPQMSA	323	350	4	0	757.137	8	23	9.33537	9.6266	758.516	3.54327	0.6	0					0.656688		3.58789e+07	9.9712e+07	1.84842e+08	2.87351e+08	3.75267e+08	3.38524e+08	2.71815e+08	1.60793e+08	7.16504e+07	2.21847e+07	5.49522e+06	1.89343e+06	457269	2.02916e+06	237114	1.26891e+06	1.60836e+06	1.64256e+06	437883	3.43212e+06	1.02755e+06	7.6098e+06	63757.8	1.38305e+07	1.99035e+06	2.44829e+07	1.65367e+06	2.26039e+07	1.01062e+06	1.3857e+07
LAKDPRIAATMENAQKGEIMPNIPQMSAF	323	351	3	0	1058.2	8	24	10.4978	11.3412	1059.95	3.15129	0.6	0					0.175016		1.09171e+08	3.2645e+08	6.53286e+08	1.13252e+09	1.59515e+09	1.72059e+09	1.54082e+09	1.14652e+09	7.36051e+08	3.93373e+08	1.89124e+08	7.68784e+07	1.88525e+07	4.66183e+06	44747.9	0	330965	0	1.68177e+06	1.24308e+06	686280	240403	0	0	631602	2.48114e+06	2.24856e+06	5.98902e+06	4.7243e+06	2.40419e+06
LAKDPRIAATMENAQKGEIMPNIPQMSAF	323	351	4	0	793.904	8	24	10.8933	11.2688	795.82	5.5865	0.6	1					0.248059		1.35976e+07	4.86516e+07	9.85258e+07	1.96798e+08	2.40872e+08	2.72589e+08	2.41437e+08	1.77618e+08	1.05299e+08	5.41536e+07	2.57268e+07	5.73126e+06	2.70619e+06	0	1.64068e+06	289530	0	365156	0	179429	164653	0	0	679695	1.46176e+06	2.16599e+06	690626	4.90132e+06	3.12707e+06	83948.5
AKDPRIAA	324	331	2	0	421.248	4	5	4.60633	5.55785	421.629	0.278885	0.6	0					0.153834		1.48751e+08	1.11864e+08	4.2687e+07	9.75519e+06	1.3086e+06	534659	469111	130616	82202.6	85152.8
AKDPRIAAT	324	332	2	0	471.772	4	6	4.25333	5.16477	472.028	-0.0257294	0.6	0					0.135706		2.86612e+08	1.23135e+08	3.80713e+07	7.44676e+06	1.44449e+06	712588	314223	104050	0	16894.3	0
AKDPRIAATM	324	333	2	0	537.292	5	7	6.39293	6.88828	538.008	0.744185	0.6	0					0.142056		1.97588e+08	1.80707e+08	7.93452e+07	3.3421e+07	2.91657e+07	2.3194e+07	1.59653e+07	4.38018e+06	746820	0	80556.8	0	0
AKDPRIAATME	324	334	2	0	601.814	5	8	6.13535	6.74648	602.324	0.262632	1	0	-0.555666	0.807245	1	1	0.030027		7.29687e+08	6.86367e+08	3.42837e+08	1.20669e+08	3.29456e+07	4.89487e+06	3.49364e+06	2.09687e+06	547845	330370	808027	1.45189e+06	78142.1	112551
AKDPRIAATME	324	334	3	0	401.545	5	8					-1
AKDPRIAATMENAQKGEIM	324	342	2	0	1037.52	7	16	8.35828	8.5374	1038.77	1.1488	0.6	0					0.230627		1.14902e+07	2.53976e+07	2.59062e+07	1.91146e+07	9.31838e+06	3.13223e+06	343679	0	407656	0	0	0	2.20459e+06	228374	150071	112678	1.07549e+06	0	0	0	2585.8	13854	7128.34	41564.9
AKDPRIAATMENAQKGEIM	324	342	3	0	692.019	7	16	8.26175	8.62895	692.757	0.881388	0.6	0					0.119321		5.01372e+07	1.1358e+08	1.22462e+08	8.43108e+07	4.22585e+07	1.90117e+07	6.3168e+06	290558	0	14024	116177	117830	596598	0	118555	0	109462	16650.4	202637	302235	549819	485099	405339	278917
AKDPRIAATMENAQKGEIMPNIPQMSA	324	350	2	0	1456.72	8	22	9.17537	9.57887	1459.15	2.95326	1	0	0.00303251	0.212352	1	0	0.414912		1.13096e+06	4.6916e+06	1.83053e+07	2.64005e+07	3.47385e+07	3.12541e+07	2.5729e+07	1.23967e+07	6.22685e+06	975733	659665	15849.4	1.46737e+06	0	1.6088e+06	342644	1.53595e+06	0	439802	0	0	0	0	0	0	0	221203	308125	0	0
AKDPRIAATMENAQKGEIMPNIPQMSA	324	350	4	0	728.866	8	22	9.1381	9.77968	730.04	2.79808	0.6	0					0.130224		8.4841e+06	4.19328e+07	9.27016e+07	1.52939e+08	1.92273e+08	1.82007e+08	1.38262e+08	8.5275e+07	4.10273e+07	1.51523e+07	1.05391e+07	808053	768473	0	1.17511e+06	201199	117670	529896	660554	0	0	156341	559282	0	218852	0	107275	0	864356	0
AKDPRIAATMENAQKGEIMPNIPQMSAF	324	351	3	0	1020.51	8	23	10.4725	11.2559	1022.12	2.82932	0.6	0					1.12414		0	2.23631e+08	4.7652e+08	1.00157e+09	1.02951e+09	1.00942e+09	8.03769e+08	5.29845e+08	2.99825e+08	1.46954e+08	6.26027e+07	1.70275e+07	6.35223e+06	671293	394836	3.91847e+06	0	1.05169e+06	1.77044e+06	0	0	5.58866e+06	1.23983e+06	2.34643e+06	3.36966e+06	700854	122640	997462	581052	335832
AKDPRIAATMENAQKGEIMPNIPQMSAF	324	351	4	0	765.633	8	23	10.421	10.9182	766.825	2.76207	1	0	-0.0749185	0.480861	1	-2	0.083108		3.07131e+07	7.14272e+07	1.53131e+08	2.51543e+08	3.2755e+08	3.27781e+08	2.44875e+08	1.62031e+08	8.60784e+07	3.57147e+07	1.58576e+07	2.44368e+06	1.44121e+06	561495	658192	566198	409632	184253	445489	1.56195e+06	212043	908683	382706	1.27635e+06	740577	1.32387e+06	0	0	694034	884085
PRIAATME	327	334	2	0	444.734	5	6	6.21367	6.5981	445.144	0.23914	1	0	-0.516948	0.157724		1	0.273703		6.63676e+06	4.56706e+06	1.37192e+06	174015	100065	64533.5	63033.2	49965.8	0	50297.1	32249.1	63826.2
TMENAQKGEIMPNIPQMSA	332	350	2	0	1045.49	7	15	9.00885	9.72088	1052.68	12.9748	1	0	4.02895	1.09634		-10	2.65588		2.14196e+07	1.50552e+07	5.05909e+07	5.10999e+07	5.91911e+07	3.49386e+07	1.98514e+07	6.78748e+06	2.7722e+06	161168	0	0	314578	8.25924e+06	9.81233e+07	2.04791e+08	3.73787e+08	3.12222e+08	1.89135e+08	7.88972e+07	2.6097e+07	2.30937e+06	1.04233e+07
TMENAQKGEIMPNIPQMSAF	332	351	2	0	1119.02	7	16	10.844	11.1283	1121.01	2.45535	1	0	0.108922	-0.129265	1	-2	0.202351		5.2571e+06	1.82364e+07	4.49676e+07	5.97981e+07	6.87884e+07	5.12309e+07	3.42635e+07	1.41702e+07	1.74553e+06	68517.4	355461	43661.4	0	358154	0	0	0	0	0	781786	0	1.21305e+06	0	330575
TMENAQKGEIMPNIPQMSAF	332	351	3	0	746.351	7	16					-1
MENAQKGEIMPNIPQMSA	333	350	2	0	994.966	7	14	8.97385	9.23447	996.889	2.48706	1	0	0.24218	-0.197025		0	0.289002		0	2.34478e+06	9.94249e+06	1.38379e+07	1.38742e+07	1.04132e+07	3.63253e+06	425685	0	0	39988.6	0	446099	254309	0	354684	0	13085	0	0	142378	0
ENAQKGEIMPNIPQMSAF	334	351	2	0	1002.98	7	14	10.546	11.2434	1005.55	3.82483	1	1	0.768621	1.05441	0	-4	0.487015		2.12575e+07	6.2079e+07	1.35202e+08	1.94128e+08	2.01821e+08	1.58754e+08	8.69003e+07	7.78806e+07	8.36893e+06	4.0344e+07	233973	1.40565e+07	0	2.44105e+07	27610.2	5.24257e+07	337965	1.2817e+07	552110	2.42472e+06	0	3.21598e+06
ENAQKGEIMPNIPQMSAF	334	351	3	0	668.989	7	14	10.6982	10.7994	670.326	2.6935	1	0	0.323421	-0.653868	0	0	0.157893		2.54836e+06	4.35839e+06	1.22603e+07	1.90054e+07	1.67181e+07	1.30844e+07	5.90722e+06	2.406e+06	838734	81607	185098	420982	911074	536464	0	163756	0	0	329766	456101	0	73140.5
NAQKGEIM	335	342	2	0	445.724	5	6	5.64232	6.68287	446.434	0.846457	1	0	0.0407	2.03757		1	1.26677		4.56873e+07	6.25021e+07	2.36986e+07	4.71387e+06	260946	121474	0	2.82622e+06	468146	635379	218798	4.43453e+06
NAQKGEIMPNIPQM	335	348	2	0	785.889	6	10					-1
NAQKGEIMPNIPQMSA	335	350	2	0	864.924	6	12	8.62095	9.45558	866.648	2.31072	0.6	0					0.809916		6.33694e+07	1.76488e+08	3.25593e+08	4.31886e+08	3.82881e+08	2.58208e+08	1.37166e+08	5.80333e+07	1.7061e+07	5.2016e+06	391877	0	0	263558	26052.4	732227	10433.7	182066	0
NAQKGEIMPNIPQMSAFWYAVRTAVINAASGRQTVDE	335	371	3	0	1355.34	9	33					-1
PNIPQMSA	343	350	1	0	857.419	4	5	7.0794	7.48075	859.508	1.52782	1	0	0.946912	0.206192	1	-1	0.158545		8.79446e+06	3.11732e+07	4.26039e+07	3.33889e+07	9.57843e+06	1.15105e+06	561139	195093	0	0
PNIPQMSA	343	350	2	0	429.213	4	5	7.03923	7.68462	430.156	1.3245	1	0	0.722878	0.905376	1	-1	0.120907		3.93841e+07	8.59349e+07	1.09022e+08	6.7173e+07	2.34166e+07	461798	766418	573589	428516	195658
PNIPQMSAF	343	351	1	0	1004.49	5	6	9.52452	9.64677	1010.45	5.28985	1	0	4.1207	-0.593462	-1	-8	0.16541		467501	0	4.87535e+06	2.71707e+07	6.68756e+07	2.19666e+08	6.59602e+08	3.10891e+08	1.88051e+07	1.31682e+06	2.9093e+06	2.08422e+06
PNIPQMSAF	343	351	2	0	502.747	5	6	9.8517	10.5106	503.869	1.57121	1	0	0.706179	0.944102	-1	1	0.112306		3.98078e+07	9.63238e+07	1.45168e+08	1.1312e+08	5.14393e+07	1.56828e+07	2.82801e+06	403406	350688	344734	0	575983
FWYA	351	354	1	0	586.266	3	2	10.4338	11.3412	586.602	-0.05392	1	0	-0.885062	1.65604		1	0.0964005		2.87795e+08	9.93949e+07	1.58177e+07	334815	193448	487114
FWYAVRT	351	357	1	0	942.483	4	5	9.82745	10.0537	943.271	0.192076	1	0	-0.524891	-0.295538	0	1	0.0770436		2.69524e+08	2.19466e+08	8.26813e+07	2.03569e+07	0	1.70245e+06	1.39537e+06	0	609255	0
FWYAVRT	351	357	2	0	471.745	4	5	9.52452	10.6088	472.149	0.212653	1	0	-0.502217	2.16283	0	1	0.0351333		1.63341e+09	1.39911e+09	5.55759e+08	1.36745e+08	1.00588e+07	3.40563e+06	2.0837e+06	751994	1.46491e+06	895415
FWYAVRTAV	351	359	2	0	556.798	5	7					-1
FWYAVRTAVINA	351	362	2	0	705.88	5	10	10.5963	11.623	706.425	0.21549	0.6	0					0.140561		2.47843e+08	2.49377e+08	1.23576e+08	4.16401e+07	1.18782e+07	3.89251e+06	1.44893e+06	1.32896e+06	961228	1.19334e+06	500705	406530	0	0	286743	397274
FWYAVRTAVINAASGRQTVDE	351	371	2	0	1177.6	6	19	10.844	11.2688	1180.72	4.83893	0.6	0					0.631498		46631.5	4.68213e+06	3.7098e+07	6.39668e+07	7.72545e+07	6.87673e+07	5.25328e+07	2.8197e+07	1.26764e+07	2.73829e+06	2.28517e+06	260739	844831	0	0	0	0	0	0	0	0	0	7.32029e+06	1.40432e+07	1.02051e+07	2.62018e+06
FWYAVRTAVINAASGRQTVDE	351	371	3	0	785.401	6	19	10.8566	11.3881	787.544	5.03328	0.6	1					0.424039		6.1061e+06	5.78033e+07	1.51375e+08	2.85934e+08	3.4055e+08	2.86328e+08	1.94789e+08	1.07408e+08	4.48448e+07	2.11801e+07	6.72794e+06	2.54725e+06	3.33866e+06	2.73758e+06	1.93661e+06	2.08687e+06	0	784419	7.08253e+07	18242.7	409145	1.34617e+08	0	7.36064e+06	3.61126e+06	0
FWYAVRTAVINAASGRQTVDEALKDAQTGTD	351	381	3	0	1118.9	8	29	11.6483	12.63	1121.49	5.82801	1	0	0.37065	1.86877	0	0	0.188055		2.42747e+07	5.86765e+07	7.90199e+07	1.08407e+08	1.86511e+08	3.20068e+08	4.67507e+08	5.64581e+08	5.68003e+08	4.83528e+08	3.71106e+08	2.66165e+08	1.43887e+08	7.72199e+07	8.85593e+07	1.755e+07	6.4043e+06	7.88809e+06	1.97463e+06	1.54092e+06	1.06025e+06	1.15083e+06	391715	1.56362e+06	144047	175367	1.05088e+06	0	0	334020
FWYAVRTAVINAASGRQTVDEALKDAQTGTD	351	381	4	0	839.423	8	29	11.8874	12.042	841.487	6.28867	0.6	1					0.124868		7.97654e+06	1.50464e+07	2.22901e+07	2.9904e+07	5.44517e+07	8.12767e+07	1.15477e+08	1.3617e+08	1.41255e+08	1.03844e+08	7.56702e+07	4.71032e+07	1.02869e+08	1.37415e+07	6.55634e+06	2.76872e+06	4.78087e+07	0	526937	83252.7	5.88145e+06	0	361092	134124	4.97601e+06	114542	128260	29619.8	606369	0
WYAVRT	352	357	1	0	795.415	4	4	7.88275	8.38895	796.17	0.266116	1	0	-0.370002	0.506599	1	1	0.0491663		3.60701e+08	2.89145e+08	1.05484e+08	2.27358e+07	591265	785993	563770	929569	495304
WYAVRT	352	357	2	0	398.211	4	4	7.82145	8.62895	398.589	0.267129	1	0	-0.368607	1.36986	1	1	0.0548656		1.13808e+09	9.821e+08	3.3789e+08	7.19373e+07	9.7833e+06	62530.9	56192.9	191839	92499.7
WYAVRTAVINA	352	362	2	0	632.346	5	9	9.00885	9.51162	633.457	1.4529	0.6	0					0.217746		4.06489e+08	3.92783e+08	1.90472e+08	6.6513e+07	1.71892e+07	3.05314e+06	518198	215756	685151	23417.1	2.42582e+07	6.27269e+07	3.86693e+07	1.48528e+07	3.19528e+06
WYAVRTAVINAASGRQ	352	367	2	0	881.971	6	14					0
WYAVRTAVINAASGRQTVD	352	370	2	0	1039.54	6	17					0
WYAVRTAVINAASGRQTVD	352	370	3	0	693.364	6	17					0
WYAVRTAVINAASGRQTVDE	352	371	2	0	1104.06	6	18	9.08755	9.69497	1106.14	2.85581	0.6	0					0.156227		2.05448e+07	5.16595e+07	1.0527e+08	1.62923e+08	1.83647e+08	1.57901e+08	1.00477e+08	5.66424e+07	2.04064e+07	8.28142e+06	1.21102e+06	1.15302e+06	0	184862	11100.3	465756	0	0	0	46706.6	245325	2.58479e+06	0	39148.2	0
WYAVRTAVINAASGRQTVDE	352	371	3	0	736.378	6	18	9.03317	9.77968	737.776	2.90378	0.6	0					0.185002		5.42814e+07	1.46758e+08	2.95662e+08	4.51335e+08	5.22111e+08	4.19462e+08	2.88937e+08	1.47525e+08	6.33418e+07	3.53424e+07	9.96466e+06	3.66572e+06	1.29087e+07	1.27872e+06	201390	2.03829e+06	132019	1848.43	307012	0	0	1.18477e+06	140573	0	555176
WYAVRTAVINAASGRQTVDEAL	352	373	2	0	1196.12	6	20	10.1877	10.3573	1198.68	3.70834	0.6	0					0.584123		214784	1.70603e+06	3.42866e+06	6.5095e+06	7.24167e+06	6.98701e+06	5.8102e+06	1.80945e+06	399651	638303	0	0	330925	0	0	32899.7	841487	0	0	0	249304	327211	0	365428	0	55345.7	0
WYAVRTAVINAASGRQTVDEAL	352	373	3	0	797.752	6	20					-1
WYAVRTAVINAASGRQTVDEALKDAQTGTD	352	381	2	0	1604.31	7	28					-1
WYAVRTAVINAASGRQTVDEALKDAQTGTD	352	381	3	0	1069.87	7	28	10.37	11.183	1072.35	5.58553	0.6	0					0.143351		5.84508e+07	1.32117e+08	1.40397e+08	1.83326e+08	2.9704e+08	4.92837e+08	7.52423e+08	8.94015e+08	9.04066e+08	7.13148e+08	5.11235e+08	3.31452e+08	1.75255e+08	9.18389e+07	5.56199e+07	1.71571e+07	9.25359e+06	1.33211e+07	5.78204e+06	2.77101e+06	4.64533e+06	297409	839482	473043	344134	0	663898	0	0	311979
WYAVRTAVINAASGRQTVDEALKDAQTGTD	352	381	4	0	802.656	7	28	10.3828	10.7879	804.524	5.61767	1	0	0.368806	0.216936	1	0	0.101041		1.87958e+07	5.12047e+07	7.06024e+07	8.5321e+07	1.45141e+08	2.38829e+08	3.4721e+08	4.3392e+08	4.05043e+08	3.1496e+08	2.40051e+08	1.73437e+08	7.90245e+07	4.16367e+07	1.81201e+07	1.5571e+07	3.96854e+06	4.32447e+06	2.70221e+06	3.35942e+06	1.02196e+06	382293	406978	1.21262e+06	210975	0	0	721308	0	0
WYAVRTAVINAASGRQTVDEALKDAQTGTDYDIPTTENL	352	390	3	0	1418.7	9	36	11.1411	11.6857	1423.63	12.2977	0.6	0					0.490285		788342	1.29098e+06	6.6888e+06	6.7159e+06	2.32719e+06	577309	288637	2.89145e+06	8.35155e+06	2.13797e+07	3.9392e+07	5.90757e+07	8.48917e+07	9.00512e+07	9.00254e+07	8.26648e+07	5.72358e+07	3.99336e+07	2.39142e+07	9.41381e+06	3.00646e+06	3.82632e+06	0	0	295049	28221.4	0	1.40805e+06	0	0
WYAVRTAVINAASGRQTVDEALKDAQTGTDYDIPTTENL	352	390	4	0	1064.28	9	36	11.1411	11.4828	1067.58	10.7128	0.6	0					0.1353		4.34967e+06	1.89845e+07	1.85078e+07	2.56071e+07	8.59022e+06	8.05069e+06	2.69562e+06	8.39308e+06	1.76805e+07	4.32036e+07	7.1292e+07	1.06848e+08	1.3701e+08	1.54313e+08	1.48429e+08	1.27504e+08	9.83674e+07	6.91463e+07	4.48576e+07	2.41854e+07	1.11011e+07	5.81195e+06	1.42782e+06	197124	0	1.1144e+07	386058	0	18071.3	4.28498e+06
YAVRT	353	357	1	0	609.335	3	3	4.752	5.61193	609.872	0.182911	1	0	-0.400627	1.52009	1	1	0.0716319		2.08404e+08	1.44669e+08	2.80006e+07	931604	245231	0	0
YAVRT	353	357	2	0	305.171	3	3	4.76175	5.69035	305.478	0.259823	1	0	-0.259383	1.71682	1	1	0.0344463		3.56088e+08	2.59409e+08	6.49406e+07	1.07493e+07	216784	37226.1	39529.4
YAVRTAVINA	353	362	1	0	1077.61	4	8	7.05208	7.46935	1078.29	0.0529959	1	0	-0.700035	0.251795	1	1	0.220115		4.18156e+07	3.64224e+07	1.18453e+07	0	0	0	0	0	0	0	154533	0	0
YAVRTAVINA	353	362	2	0	539.306	4	8	7.01872	7.83433	539.738	0.231356	1	0	-0.577204	1.39311	1	1	0.0776366		3.70753e+08	3.29501e+08	1.40827e+08	3.80086e+07	4.9691e+06	0	0	0	287817	0	102000	0	1.17606e+06
YAVRTAVINAASGRQ	353	367	3	0	526.29	5	13	5.95288	6.4597	527.126	1.60374	0.4	0					1.00921		1.88373e+07	0	0	1.2927e+06	0	0	59752.4	57698.4	89010.7	66338.4	0	589503	462797	454388	187532	609546	490738	191975	748296
YAVRTAVINAASGRQTVD	353	370	2	0	946.503	6	16	7.61653	7.96772	948.326	2.55975	1	0	0.144871	0.0624586	1	1	0.528453		5.35611e+06	5.34871e+06	1.38936e+07	2.04874e+07	2.20897e+07	1.48014e+07	8.99819e+06	1.3178e+06	420561	0	0	0	0	0	0	0	164010	0	308206	0	0	0	371790
YAVRTAVINAASGRQTVD	353	370	3	0	631.338	6	16	7.59703	7.85945	632.592	2.67724	1	0	0.185327	-0.191868	1	1	0.102854		2.14505e+06	7.11023e+06	1.39528e+07	2.44674e+07	2.44901e+07	1.81175e+07	1.18422e+07	2.22128e+06	212272	300598	206296	0	191117	0	108305	0	0	0	0	0	0	74984.9	0
YAVRTAVINAASGRQTVDE	353	371	2	0	1011.02	6	17	7.59703	8.48052	1013.35	3.49446	0.6	0					0.15089		5.0446e+07	1.29313e+08	2.90081e+08	4.63444e+08	5.73615e+08	5.34351e+08	4.01735e+08	2.34505e+08	1.10856e+08	4.61648e+07	1.07909e+07	1.98331e+06	0	319455	27784.2	241393	152330	2.59123e+06	172975	2.97729e+07	156284	8.69661e+06	1.3081e+06	311565
YAVRTAVINAASGRQTVDE	353	371	3	0	674.352	6	17	8.0967	8.4683	676.062	3.97287	0.6	0					0.0814361		4.49059e+06	1.06211e+08	2.56461e+08	4.81268e+08	7.02382e+08	7.13428e+08	6.1573e+08	4.10241e+08	1.52831e+08	1.11197e+07	4.56931e+06	2.82995e+06	425149	494613	236248	280546	0	0	107266	2.51532e+06	1.12074e+07	2.04252e+07	2.24341e+07	2.02856e+07
YAVRTAVINAASGRQTVDEA	353	372	3	0	698.031	6	18	8.2928	8.62895	699.65	3.65851	0.6	0					0.0840225		4.0452e+06	1.73381e+07	6.62828e+07	1.19096e+08	1.63313e+08	1.87642e+08	1.60495e+08	7.27802e+07	3.85848e+07	1.1143e+07	8.0703e+06	2.34633e+06	1.44321e+06	670859	250119	154185	388878	0	256990	227265	0	0	0	0	0
YAVRTAVINAASGRQTVDEAL	353	373	3	0	735.726	6	19	8.87718	9.1001	736.948	2.39656	0.6	0					0.25136		2.51426e+06	7.7804e+06	1.55062e+07	2.28195e+07	2.52058e+07	1.31123e+07	8.67757e+06	3.40658e+06	0	445427	0	0	294242	0	0	0	120195	180435	0	0	218320	0	0	0	0	0
YAVRTAVINAASGRQTVDEALKDAQTGTD	353	381	3	0	1007.85	7	27	9.33537	9.59172	1010.7	6.8513	0.6	0					0.137778		2.49964e+07	3.55541e+07	3.72529e+07	3.59888e+07	9.54997e+07	2.15628e+08	4.04744e+08	6.22699e+08	7.94957e+08	8.06195e+08	6.46078e+08	4.44961e+08	2.54075e+08	1.30859e+08	4.18204e+07	1.17877e+07	4.45733e+06	4.84693e+06	1.63704e+06	3.07765e+06	1.72723e+06	3.14128e+06	2.09416e+06	3.13462e+06	810330	1.19914e+06	16890.8	716804	794660	536585
VRTAVINA	355	362	2	0	422.256	4	6	4.98365	5.00588	422.355	-0.283678	0.6	1					0.289644		880165	217742	0	0	0	0	0	0	0	0	0
VRTAVINAASGRQTVDE	355	371	2	0	893.974	6	15	6.25865	6.4597	897.301	5.6483	1	1	1.33801	-0.367691	1	-5	0.567338		390201	2.02687e+06	4.9813e+06	7.87291e+06	9.32848e+06	6.68935e+06	4.06526e+06	1.68202e+06	398717	224451	0	16471	226983	694396	2.00326e+06	4.07365e+06	3.31173e+06	1.54439e+06	0	0	0	0
VRTAVINAASGRQTVDE	355	371	3	0	596.318	6	15					-1
AVINA	358	362	1	0	487.287	3	3	5.06852	5.96545	487.559	-0.00648227	1	0	-0.748435	1.6261		0	0.0546757		8.21826e+08	2.20634e+08	3.10863e+07	2.41269e+06	33061.1	47081.5	64726.8
AVINAASGRQ	358	367	2	0	493.773	4	8	4.45015	4.89978	494.816	1.53796	1	0	0.322608	0.344529		0	0.175809		5.16658e+06	1.21568e+07	1.62737e+07	1.13889e+07	4.87506e+06	1.15772e+06	156896	25696.8	0	101799	56172.5	3029.14	0
AVINAASGRQTVD	358	370	2	0	651.344	5	11	5.47723	6.06267	653.113	2.80747	0.6	0					0.350952		8.28118e+06	1.71414e+07	4.00714e+07	5.56478e+07	5.65421e+07	3.22705e+07	1.9867e+07	5.28221e+06	1.97359e+06	172150	813996	65169.7	113959	104475	155229	0	117248
AVINAASGRQTVDE	358	371	1	0	1430.72	5	12	5.7017	6.0835	1434.09	2.56243	1	0	0.439905	0.150179	1	0	0.285929		1.40918e+06	5.20072e+06	1.19735e+07	1.8664e+07	1.76484e+07	1.00294e+07	3.45632e+06	683898	0	0	0	0	0	0	0	0	0	0
AVINAASGRQTVDE	358	371	2	0	715.865	5	12	5.64232	6.44897	717.771	3.01124	1	0	0.645956	1.36742	1	0	0.24984		1.6625e+08	3.29983e+08	6.75171e+08	9.46051e+08	8.85754e+08	5.89041e+08	2.93582e+08	1.27785e+08	4.92511e+07	2.01496e+07	1.50377e+07	3.40325e+07	4.60966e+07	3.45039e+07	1.38449e+07	3.83098e+06	2.81811e+06	813760
AVINAASGRQTVDEA	358	372	2	0	751.384	5	13	7.43868	7.98047	757.714	11.8199	0.5	0					0.0441726		0	0	93097.5	0	310907	196531	1.23976e+06	0	1.61273e+06	0	149381	3.82978e+08	7.39199e+08	6.42058e+08	3.01577e+08	1.07366e+08	2.92521e+07	5.63806e+06	378626
AVINAASGRQTVDEAL	358	373	2	0	807.926	5	14	8.07455	8.70902	810.136	3.50678	1	0	0.643461	0.874098		-1	1.14667		9.25367e+06	2.88971e+07	5.9764e+07	9.57521e+07	8.68002e+07	6.59093e+07	3.05267e+07	1.42264e+07	2.61636e+06	1.53066e+06	0	5.27406e+06	1.31203e+07	1.16786e+07	5.77749e+06	1.05464e+06	348530	184627	0	161078
AVINAASGRQTVDEALKDAQTGTD	358	381	3	0	811.073	6	22	8.91423	9.74632	813.344	5.44563	0.6	0					0.174522		1.05366e+08	1.66173e+08	1.74824e+08	2.66709e+08	5.0072e+08	8.58212e+08	1.13073e+09	1.19053e+09	1.00313e+09	7.22333e+08	4.2962e+08	2.32456e+08	1.16033e+08	6.14878e+07	2.93849e+07	1.60214e+07	1.50854e+07	8.72748e+06	8.36429e+06	7.22048e+06	2.93851e+06	949326	1.01714e+06	615861	1.35719e+06	460380	144739	173840	283383
AVINAASGRQTVDEALKDAQTGTDYDIPTTENL	358	390	3	0	1159.9	8	30	10.1643	10.9635	1164.09	10.5692	0.6	0					0.192216		1.03648e+07	2.97934e+07	3.83984e+07	3.83459e+07	2.97331e+07	2.44965e+07	2.43812e+07	5.0528e+07	1.31902e+08	2.39838e+08	3.97003e+08	5.20584e+08	5.95428e+08	6.06673e+08	5.16344e+08	4.12551e+08	2.65866e+08	1.78676e+08	9.02502e+07	4.40491e+07	4.29839e+07	7.82689e+06	3.06268e+06	1.43101e+07	450885	0	3.65398e+06	0	0	2.17537e+06
AVINAASGRQTVDEALKDAQTGTDYDIPTTENL	358	390	4	0	870.18	8	30	10.2238	10.9055	873.107	9.71353	0.6	0					0.156608		1.98596e+06	6.84524e+06	1.27198e+07	3.31791e+07	4.02548e+07	5.81678e+07	8.48392e+07	1.31007e+08	2.59086e+08	4.63212e+08	6.95122e+08	8.51526e+08	9.22767e+08	8.40947e+08	6.63278e+08	4.24531e+08	1.67644e+08	8.93942e+07	3.31515e+07	1.39585e+07	4.07679e+06	2.02209e+06	1.57124e+06	325930	277668	419404	44157.2	392689	0	2.3787e+06
INAASGRQTVDE	360	371	2	0	630.813	5	10	4.56677	4.95125	632.502	2.68144	1	0	0.740758	0.157867		1	0.138334		2.42638e+06	5.16394e+06	1.27002e+07	1.89757e+07	1.67218e+07	9.38748e+06	4.64619e+06	1.20541e+06	318826	69674.2	0	0	0	0	0	22553.2
INAASGRQTVDEALKDAQTGTD	360	381	3	0	754.372	6	20					0
ASGRQTVDE	363	371	2	0	481.731	4	7	3.29973	4.13258	483.242	2.50297	1	0	1.23341	1.44249		1	0.0754411		3.81321e+07	6.9234e+07	1.34451e+08	1.74185e+08	1.33681e+08	7.22391e+07	2.81394e+07	7.08075e+06	724993	15208.3	0	29607
ASGRQTVDEAL	363	373	2	0	573.791	5	9	7.03923	7.28227	575.187	2.15431	0.4	0					0.132253		2.84151e+06	8.29828e+06	2.10642e+07	1.32169e+07	1.7027e+07	634909	1.77132e+06	524605	7661.33	72671.4	149909	207849	82506.8	0	194884
ASGRQTVDEALKD	363	375	2	0	695.352	5	11					-1
ASGRQTVDEALKDAQTGTD	363	381	2	0	981.972	6	17	7.88275	8.62095	985.011	4.98958	0.6	0					0.166963		3.79926e+07	4.8523e+07	5.6365e+07	1.03168e+08	1.83629e+08	2.86787e+08	3.32947e+08	3.02325e+08	2.19974e+08	1.34599e+08	6.69975e+07	3.10111e+07	1.23151e+07	4.0394e+06	1.88727e+06	303454	101603	850289	340176	1.26798e+06	459951	0	152954	1.59703e+06
ASGRQTVDEALKDAQTGTD	363	381	3	0	654.984	6	17	7.35395	8.5374	656.802	4.36507	0.6	0					0.214425		5.15573e+07	5.37904e+07	1.63388e+08	3.0232e+08	5.70532e+08	6.21869e+08	5.39253e+08	4.22817e+08	2.66613e+08	1.45318e+08	6.24736e+07	3.18983e+07	1.06196e+07	2.4556e+06	1.54487e+06	1.43648e+06	6.13011e+06	883336	561485	615011	748135	1.89291e+06	0	1.02031e+06
ASGRQTVDEALKDAQTGTDYDIPTTENL	363	390	3	0	1003.81	7	25	9.33537	10.1877	1010.21	17.4656	1	0	3.1124	1.49822		-6	0.563494		4.94523e+06	9.71322e+06	2.38866e+07	6.11813e+06	1.18509e+06	2.70035e+07	2.50365e+06	7.32674e+06	8.14609e+07	6.98559e+07	1.1357e+08	1.9243e+08	2.1754e+08	2.4953e+08	2.49588e+08	1.78549e+08	3.24093e+08	6.02015e+08	9.9747e+08	1.39784e+09	1.65756e+09	1.58394e+09	1.20588e+09	7.38675e+08	3.08019e+08	1.35937e+08	5.00205e+07	1.40471e+07	4.59105e+06	3.20025e+06
TVDEALKDAQTGTD	368	381	2	0	732.347	5	12	6.91995	7.2694	733.925	2.34015	0.4	1					0.267163		1.10507e+07	4.449e+06	1.85535e+07	1.58013e+07	1.88928e+07	1.2005e+07	5.0287e+06	791438	0	107803	384923	0	226433	186857	446980	0	0	0
EALKDAQTGTDYDIPTTENL	371	390	2	0	1098.02	6	17	9.06195	9.28417	1105.99	14.6762	1	0	4.01967	-0.307046		-6	0.529595		0	0	0	0	0	882348	159995	2.8123e+06	3.00447e+06	3.19878e+06	2.48946e+06	1.07768e+06	1.0942e+07	2.63781e+07	5.05209e+07	7.66185e+07	8.62602e+07	7.6852e+07	5.11459e+07	2.90228e+07	1.09334e+07	4.75324e+06	942721	0
ALKDAQTGTD	372	381	1	0	1019.5	4	8	3.43148	4.27928	1022.59	2.52878	1	0	1.00495	1.48532	1	1	0.149957		4.66403e+07	7.41098e+07	1.41751e+08	1.9799e+08	1.63685e+08	8.91242e+07	3.44421e+07	9.62623e+06	1.49816e+06	0	0	0	0
ALKDAQTGTD	372	381	2	0	510.254	4	8	3.43148	4.32557	511.799	2.5261	0.6	0					0.0646008		3.29579e+08	5.25053e+08	1.03132e+09	1.361e+09	1.14507e+09	6.09065e+08	2.37888e+08	7.33159e+07	1.8913e+07	3.64332e+06	99280.4	0	0
ALKDAQTGTDYDIPTTENL	372	390	2	0	1033.5	6	16	8.45547	8.88997	1037.93	7.66869	1	0	1.90404	0.30117	1	-2	0.301321		3.00245e+07	3.94275e+07	2.82025e+07	1.57804e+07	1.61805e+07	3.82756e+07	9.54558e+07	1.65171e+08	2.7904e+08	3.18596e+08	3.30614e+08	2.19711e+08	1.43682e+08	6.79385e+07	2.70578e+07	6.4125e+06	1.97891e+06	0	314412	0	755376	228374	141731
ALKDAQTGTDYDIPTTENL	372	390	3	0	689.336	6	16	8.26175	8.9863	692.564	8.49109	0.6	0					0.185222		3.88927e+06	3.85401e+06	3.73772e+06	2.42572e+06	940557	5.57205e+06	1.67545e+07	3.11761e+07	1.06132e+08	1.87234e+08	1.9557e+08	1.36793e+08	6.87212e+07	3.12524e+07	8.80058e+06	640265	5461.33	253346	116177	117830	596598	122593	302260
KDAQTGTDYDIPTTENL	374	390	2	0	941.439	6	14	8.49303	8.59615	946.563	9.16796	1	0	2.87126	-0.648281		-2	0.0772484		2.49654e+06	2.37164e+06	1.18686e+06	151119	528168	3.34257e+06	7.71567e+06	1.53359e+07	2.36112e+07	3.59773e+07	4.95725e+07	5.38883e+07	3.03235e+07	2.9389e+07	1.35615e+07	5.33035e+06	722351	163300	0	0	163925
YDIPTTE	382	388	1	0	838.383	4	4	6.69093	7.29315	841.475	2.60108	1	0	2.846	0.781698		1	0.302083		3.31102e+06	4.79948e+06	2.34515e+07	4.16625e+07	3.23726e+07	8.3513e+06	302323	553956	0
YDIPTTEN	382	389	1	0	952.426	4	5	6.25865	6.82503	956.143	3.16738	1	0	2.75348	0.679031		1	0.255991		6.01066e+06	6.29864e+06	1.67381e+07	3.92985e+07	5.19002e+07	3.44446e+07	1.21559e+07	1.48459e+06	5692.53	432467
YDIPTTENL	382	390	1	0	1065.51	4	6	8.64155	9.45558	1069.98	3.84671	1	0	2.79559	1.38858	1	1	0.143424		1.61625e+08	1.2755e+08	1.97774e+08	4.84692e+08	9.56228e+08	1.07183e+09	6.99855e+08	2.65573e+08	7.98406e+07	1.90489e+07	9.59175e+06
YDIPTTENL	382	390	2	0	533.259	4	6	8.64155	9.45558	535.411	3.68245	1	0	2.64476	1.38858	1	1	0.0678895		5.55824e+08	4.33842e+08	6.87986e+08	1.67478e+09	2.83346e+09	3.00744e+09	1.92052e+09	7.23013e+08	1.98073e+08	3.97774e+07	3.7857e+06
YFQGHM	391	396	1	0	782.329	4	4	7.33185	7.89242	784.938	2.06193	0.6	0					0.644693		5.64096e+06	1.03192e+07	2.61635e+07	3.1648e+07	1.88442e+07	1.87893e+06	268101	0	426725
YFQGHM	391	396	2	0	391.668	4	4	6.72725	8.0967	393.071	2.25903	0.4	0					0.424772		2.31735e+07	4.27169e+07	8.61354e+07	1.45994e+08	5.40505e+07	2.0722e+07	555929	1.58771e+07	106769
YFQGHMASM	391	399	1	0	1071.44	5	7	8.23825	8.60873	1076.1	3.87441	1	0	2.3128	0.117755	1	1	0.329424		2.35652e+06	366153	823399	7.38647e+06	1.71982e+07	2.04634e+07	1.45858e+07	4.07283e+06	177955	0	0	0	0
YFQGHMASM	391	399	2	0	536.223	5	7	8.24952	8.70902	538.426	3.62388	1	1	2.11562	0.372798	1	1	0.0556152		4.2189e+07	2.9582e+07	3.55943e+07	8.36322e+07	1.50306e+08	1.76335e+08	1.20545e+08	5.88402e+07	1.90956e+07	4.01661e+06	1324.33	7612.08	174546
YFQGHMASMTGGQQMGRGSSPQKPIV	391	416	2	0	1390.66	8	22	8.2708	8.6896	1398.34	13.5346	1	0	2.65283	0.256188	1	0	0.263492		182348	611904	561807	323021	0	0	0	0	0	0	1.35864e+06	3.92427e+06	1.1241e+07	1.83028e+07	2.55629e+07	2.75746e+07	2.99182e+07	2.36627e+07	1.6814e+07	8.99158e+06	3.63352e+06	450856	169328	0	0	0	393154	0	150263	0
YFQGHMASMTGGQQMGRGSSPQKPIV	391	416	3	0	927.44	8	22	8.23825	8.6896	932.225	12.516	1	0	2.39776	0.349448	1	-2	0.182427		2.02779e+07	3.34159e+07	3.27788e+07	2.03474e+07	9.3155e+06	1.2651e+06	609646	107225	1.81405e+06	1.00365e+07	2.68243e+07	5.43405e+07	9.89723e+07	1.43078e+08	1.94137e+08	2.13657e+08	2.10189e+08	1.7624e+08	1.22069e+08	8.36798e+07	4.57556e+07	1.40298e+07	9.35583e+06	745792	0	0	0	280122	0	143044
YFQGHMASMTGGQQMGRGSSPQKPIV	391	416	4	0	695.832	8	22					-1
YFQGHMASMTGGQQMGRGSSPQKPIVR	391	417	3	0	979.474	8	23	7.67343	7.83433	984.823	14.1239	0.4	1					0.105696		287956	464255	491133	520197	0	100427	278513	0	0	4.22552e+06	1.10119e+06	1.04618e+06	2.04219e+07	4.98604e+06	7.54867e+06	2.79294e+07	1.0914e+07	1.51379e+07	2.12939e+07	1.70219e+07	1.02061e+07	6.78268e+06	3.30642e+06	0	149369	0	0	0	0	0
YFQGHMASMTGGQQMGRGSSPQKPIVR	391	417	4	0	734.857	8	23	7.63708	7.76143	738.934	14.3848	1	0	2.70913	-0.587445	1	0	0.140384		0	0	351988	0	0	0	0	0	0	0	0	755070	1.25264e+06	2.8046e+06	6.06089e+06	5.28464e+06	6.10035e+06	6.32317e+06	5.7198e+06	4.22552e+06	2.34145e+06	951578	241434	0	0	0	148031	0	0	0
YFQGHMASMTGGQQMGRGSSPQKPIVRV	391	418	3	0	1012.5	8	24					0
YFQGHMASMTGGQQMGRGSSPQKPIVRVFLPNKQRTVVPARC	391	432	4	0	1162.1	10	36	8.62095	9.28417	1167.16	17.2478	1	0	1.903	0.95647	1	1	0.330591		3.23393e+06	1.06737e+07	2.4911e+07	1.96604e+07	1.66757e+07	8.67893e+06	6.60928e+06	3.11147e+06	201469	215748	2.6947e+06	195871	915052	2.65501e+06	1.64325e+07	2.21567e+07	4.25537e+07	6.77611e+07	1.04749e+08	1.27011e+08	1.53027e+08	1.53556e+08	1.52275e+08	1.34005e+08	1.09528e+08	8.47002e+07	5.57796e+07	3.63054e+07	2.37148e+07	1.34326e+07
YFQGHMASMTGGQQMGRGSSPQKPIVRVFLPNKQRTVVPARC	391	432	5	0	929.879	10	36	8.64155	9.34835	933.967	17.4227	1	0	1.92978	1.08134	1	1	0.156401		7.81935e+06	3.10946e+07	4.75175e+07	3.00083e+07	4.36261e+07	2.89962e+07	1.59679e+07	6.31977e+06	9.38755e+06	1.338e+06	835464	173588	4.90548e+06	2.49946e+07	2.99658e+07	5.79088e+07	1.0105e+08	1.58063e+08	2.3598e+08	2.91869e+08	3.3694e+08	3.54624e+08	3.56598e+08	3.06333e+08	2.58327e+08	1.98332e+08	1.43299e+08	9.48086e+07	6.90208e+07	4.08819e+07
YFQGHMASMTGGQQMGRGSSPQKPIVRVFLPNKQRTVVPARC	391	432	6	0	775.067	10	36	8.64155	8.94802	778.447	17.2621	1	0	1.9052	-0.0656598	1	1	0.0892068		5.82432e+06	1.79502e+07	3.40296e+07	3.42622e+07	2.82923e+07	1.96107e+07	1.13425e+07	2.98972e+06	0	246192	713938	134460	1.97618e+06	7.35687e+06	2.58309e+06	3.62514e+07	6.12954e+07	9.21205e+07	1.36932e+08	1.77945e+08	1.66771e+08	2.27053e+08	2.23565e+08	1.96798e+08	1.69472e+08	1.29514e+08	4.56536e+07	6.18554e+07	4.01085e+07	2.35346e+07
YFQGHMASMTGGQQMGRGSSPQKPIVRVFLPNKQRTVVPARC	391	432	7	0	664.487	10	36	8.64155	8.99915	667.449	17.7123	1	0	1.97409	0.0808431	1	1	0.0760192		4.93667e+06	1.54371e+07	2.47354e+07	2.68057e+07	2.37429e+07	1.57553e+07	8.13194e+06	3.26528e+06	1.05704e+06	210170	427669	442779	2.80468e+06	6.8801e+06	1.5577e+07	2.62433e+07	5.35087e+07	8.53383e+07	1.18454e+08	1.45786e+08	1.80904e+08	1.87374e+08	1.87391e+08	1.69823e+08	1.3194e+08	1.09533e+08	8.06999e+07	5.76505e+07	3.3073e+07	2.31032e+07
YFQGHMASMTGGQQMGRGSSPQKPIVRVFLPNKQRTVVPARCGV	391	434	5	0	961.096	10	38	8.93518	9.2011	965.314	17.9736	1	0	1.86931	-0.18184	1	1	0.0681506		866799	9.145e+06	1.30276e+07	1.74813e+07	1.35658e+07	1.09232e+07	7.02022e+06	1.4553e+06	2.52982e+06	0	0	0	263303	1.42354e+06	4.91686e+06	1.31189e+07	2.37353e+07	3.91522e+07	6.01564e+07	7.6789e+07	9.70352e+07	1.21335e+08	1.19163e+08	1.15161e+08	9.86867e+07	8.27444e+07	5.5859e+07	4.20445e+07	2.87831e+07	2.00897e+07
YFQGHMASMTGGQQMGRGSSPQKPIVRVFLPNKQRTVVPARCGV	391	434	6	0	801.082	10	38	8.90123	9.36115	804.513	17.4746	1	0	1.79697	0.373992	1	1	0.0884294		843549	9.78573e+06	2.1983e+07	1.68493e+07	1.25338e+07	1.89162e+07	3.64116e+06	1.94891e+06	8.54769e+06	951061	323049	8.41298e+06	674039	1.90506e+06	1.28178e+07	1.05334e+07	2.44293e+07	6.23039e+07	6.47869e+07	8.49022e+07	1.10328e+08	1.17155e+08	1.21771e+08	1.36706e+08	1.00412e+08	8.31027e+07	5.44562e+07	4.32182e+07	2.49843e+07	2.1096e+07
YFQGHMASMTGGQQMGRGSSPQKPIVRVFLPNKQRTVVPARCGV	391	434	7	0	686.785	10	38	8.96085	9.2968	689.855	18.3741	1	0	1.92737	0.0188133	1	1	0.115567		1.00939e+06	6.26812e+06	8.41455e+06	1.13141e+07	8.35731e+06	9.47787e+06	2.28886e+06	676520	203819	95489.7	100838	677063	657741	1.2202e+06	3.31367e+06	5.56501e+06	1.54087e+07	2.8484e+07	4.36024e+07	5.32773e+07	6.87752e+07	7.43714e+07	7.7491e+07	7.57972e+07	5.97445e+07	5.12162e+07	4.07886e+07	2.37283e+07	1.68247e+07	1.05965e+07
YFQGHMASMTGGQQMGRGSSPQKPIVRVFLPNKQRTVVPARCGV	391	434	8	0	601.063	10	38					-1
YFQGHMASMTGGQQMGRGSSPQKPIVRVFLPNKQRTVVPARCGVT	391	435	6	0	817.923	10	39	8.67672	9.15053	821.556	18.628	1	0	1.89494	0.413817		1	0.0678923		523520	2.18474e+06	5.12159e+06	8.17828e+06	7.21356e+06	3.44963e+06	1.87731e+06	164595	0	212229	0	486111	601144	869364	2.91863e+06	8.34048e+06	1.5294e+07	3.10954e+07	4.38567e+07	6.43049e+07	8.43834e+07	9.81522e+07	9.67598e+07	9.81369e+07	8.25725e+07	6.39639e+07	5.06405e+07	3.51574e+07	2.0199e+07	1.49639e+07
TGGQQMGRGSSPQKPIV	400	416	2	0	864.446	6	13	7.39723	7.4191	865.233	0.52006	0.5	0					0.123332		2.26783e+06	3.15421e+06	3.39557e+06	1.77381e+06	235316	223569	0	0	0	0	0	0	0	0	0	0	0	0	0	0
TGGQQMGRGSSPQKPIVRVFLPNKQRTVVPARC	400	432	4	0	898.991	8	27	8.00305	8.20665	902.606	12.227	1	0	1.75836	-0.360385	1	1	0.189093		150076	0	1.8452e+06	781272	258612	0	147586	0	0	149023	2.73014e+06	3.21321e+06	5.88882e+06	7.5282e+06	1.1166e+07	1.09298e+07	8.98722e+06	8.00878e+06	6.00276e+06	2.90632e+06	573608	0	179337	246491	0	0	0	164252	136551	0
TGGQQMGRGSSPQKPIVRVFLPNKQRTVVPARC	400	432	5	0	719.394	8	27	8.1608	8.20665	722.238	11.9853	1	1	1.70905	-0.812357	1	1	0.179265		721524	0	156520	0	0	0	0	0	0	0	0	1.02117e+06	1.32075e+06	2.14071e+06	1.53127e+06	2.03958e+06	2.06714e+06	1.18954e+06	1.10305e+06	349501	272836	0	0	0	0	0	0	0	129585	0
TGGQQMGRGSSPQKPIVRVFLPNKQRTVVPARC	400	432	6	0	599.663	8	27	8.0358	8.06165	602.103	12.4036	0.4	1					0.0412165		0	139131	0	0	0	0	0	0	0	112743	0	307003	555494	472576	1.42162e+06	1.21313e+06	616366	454257	483159	243222	0	0	0	0	0	0	0	0	97389.8	0
TGGQQMGRGSSPQKPIVRVFLPNKQRTVVPARCGVTVRDSLKKALM	400	445	7	0	713.97	10	40	9.34835	9.56445	716.427	14.0659	1	0	1.2008	-0.324571		1	0.150033		128546	1.30133e+06	1.77826e+06	4.9201e+06	2.70126e+06	5.71938e+06	400566	374703	1.78979e+06	0	1.52077e+06	1.69558e+06	6.46305e+06	6.72798e+06	1.15002e+07	1.61165e+07	1.99302e+07	2.29182e+07	2.55685e+07	2.10653e+07	1.87408e+07	1.0412e+07	7.82611e+06	5.39832e+06	2.18697e+06	1.68145e+06	25805.7	632986	159974	7227.8
MGRGSSPQKPIVRVFLPNKQRTVVPARC	405	432	4	0	781.189	8	22					-1
RVFLPNKQRTVVPARC	417	432	3	0	628.696	6	12	7.16115	7.58573	630.633	4.62686	0.6	0					0.129714		6.3591e+06	1.02052e+07	8.40169e+06	1.7404e+07	3.44758e+07	5.67602e+07	6.23501e+07	4.65235e+07	3.28519e+07	1.64937e+07	5.03154e+06	2.51171e+06	304342	0	2.0072e+06	0	0	2.11495e+06	0
RVFLPNKQRTVVPARC	417	432	4	0	471.774	6	12					0
RVFLPNKQRTVVPARCGV	417	434	3	0	680.726	6	14	8.02368	8.18652	682.152	3.00147	1	1	0.444614	-0.477186	1	-2	0.169509		1.27903e+06	7.27242e+06	1.33544e+07	1.39012e+07	1.30788e+07	1.00582e+07	6.55487e+06	4.38972e+06	3.55283e+06	1.39387e+06	1.66526e+06	1.16747e+06	445222	545880	329537	0	0	44302	0	0	0
RVFLPNKQRTVVPARCGV	417	434	4	0	510.797	6	14					-1
RVFLPNKQRTVVPARCGVT	417	435	3	0	714.409	6	15	7.53348	7.56383	716.747	5.68258	0.4	1					1.36758		0	0	0	0	593537	1.05074e+06	1.39142e+06	1.35008e+06	2.3403e+06	624168	269785	0	0	122219	0	0	0	0	0	0	0	0
RVFLPNKQRTVVPARCGVTVRDSLKKALM	417	445	4	0	821.475	8	25	9.21367	9.52452	823.626	6.52743	1	0	0.701934	-0.0531011	1	1	0.141022		547713	3.40657e+06	2.59273e+06	2.0658e+06	2.80435e+06	9.52995e+06	2.06472e+07	2.97233e+07	3.59848e+07	3.83604e+07	3.26442e+07	2.32118e+07	1.27903e+07	7.63419e+06	2.72886e+06	755785	0	154851	0	0	159992	167180	0	0	0	0	0	0	0	0
RVFLPNKQRTVVPARCGVTVRDSLKKALM	417	445	5	0	657.381	8	25	9.28417	9.49873	659.095	6.49174	1	0	0.694068	-0.328964	1	1	0.079962		1.25413e+06	4.61791e+06	4.71023e+06	4.70097e+06	6.14163e+06	1.21401e+07	2.33301e+07	3.63754e+07	4.66481e+07	4.37868e+07	3.64408e+07	2.55982e+07	1.70891e+07	9.64694e+06	5.30043e+06	2.11344e+06	473907	83693.7	396105	83701	238398	128179	141798	0	0	21842.3	0	104867	0	0
RVFLPNKQRTVVPARCGVTVRDSLKKALM	417	445	6	0	547.985	8	25	9.21367	9.51162	549.424	6.55013	1	0	0.706935	-0.0900611	1	1	0.105968		215656	620237	1.62883e+06	1.15776e+06	1.41208e+06	4.07699e+06	1.00191e+07	1.63453e+07	1.9001e+07	2.00408e+07	1.58666e+07	1.03853e+07	5.66076e+06	1.98972e+06	1.88095e+06	0	0	144260	0	0	142497	58948.3	63304.3	2659.7	0	71215.7	74764.8	0	0	213617
VFLPNKQRTVVPARCGV	418	434	3	0	628.693	6	13	7.11047	7.62585	630.627	4.61106	0.6	0					0.148435		6.59737e+06	1.05737e+07	8.50113e+06	1.773e+07	3.68407e+07	6.10158e+07	6.73213e+07	4.93444e+07	3.59443e+07	1.75901e+07	6.94361e+06	2.36607e+06	304342	0	2.16921e+06	0	0	858773	0	0
GVTVRDSL	433	440	2	0	423.738	4	6	6.71485	7.35395	426.25	4.54883	1	0	3.44028	0.887373		-4	0.114528		2.36332e+06	1.50974e+06	508119	1.85675e+08	4.70593e+08	6.69421e+08	4.24717e+08	1.48854e+08	3.68324e+07	7.77072e+06	246104
GVTVRDSLKKALM	433	445	2	0	709.413	5	11	8.37927	9.05393	710.5	1.28009	0.6	0					0.0623786		2.81283e+08	8.35093e+08	1.0851e+09	7.23251e+08	3.29426e+08	1.16249e+08	3.61095e+07	676622	1.84613e+06	4.35032e+06	3.3534e+06	916393	320468	0	145824	261778	0
GVTVRDSLKKALM	433	445	3	0	473.278	5	11	8.37927	9.07478	474.004	1.2846	1	0	-0.0931449	1.04901	1	0	0.067913		1.57358e+08	4.65864e+08	6.36627e+08	3.40589e+08	1.93685e+08	6.5546e+07	1.43049e+07	3.32635e+06	3.89696e+06	5.67571e+06	2.52861e+06	1.00868e+06	642337	200689	106963	47895.6	50927.8
GVTVRDSLKKALMM	433	446	2	0	774.934	6	12	9.93815	9.99445	776.428	1.94387	1	0	0.155915	-0.782416	0	0	0.109155		2.966e+06	1.04784e+07	1.62701e+07	1.50577e+07	7.91819e+06	3.73099e+06	242465	0	0	460934	980241	1.7427e+06	204935	319792	0	0	0	0	0
GVTVRDSLKKALMM	433	446	3	0	516.958	6	12	9.95762	10.0283	518.173	2.59914	1	0	0.456757	-0.741111	0	0	0.0778486		1.2265e+06	7.37943e+06	1.27409e+07	1.22383e+07	6.91914e+06	3.42936e+06	888953	338367	155350	63634.1	1.70176e+06	2.34331e+06	914859	405333	0	103620	0	0	0
GVTVRDSLKKALMMRGLIPECC	433	454	3	0	807.426	8	19					-1
GVTVRDSLKKALMMRGLIPECC	433	454	4	0	605.822	8	19					-1
GVTVRDSLKKALMMRGLIPECCA	433	455	3	0	831.105	8	20	11.3205	11.623	832.674	2.96769	0.6	0					0.322111		3.06885e+06	8.41079e+06	1.75357e+07	2.69461e+07	3.79301e+07	3.49172e+07	2.77428e+07	9.40961e+06	376963	0	0	0	11257.9	290314	298263	173089	93075.6	375591	0	124414	0	125968	132622	0	0	0	193017	3.12559e+06	38950.9
TVRDSLKKALM	435	445	2	0	631.368	5	9	7.88275	8.2928	632.397	1.25584	0.6	0					0.0486298		1.2413e+08	3.66737e+08	4.55609e+08	2.7061e+08	1.1096e+08	3.80425e+07	9.16383e+06	3.40646e+06	3.01043e+06	82491.8	106750	0	0	0	397294
TVRDSLKKALM	435	445	3	0	421.248	5	9	7.89242	8.66705	421.92	1.21529	1	0	0.00739987	1.27569	1	1	0.0531196		5.16335e+07	1.69174e+08	2.09351e+08	1.20245e+08	4.66036e+07	1.27298e+07	2.82261e+06	715630	242738	799743	0	0	487538	12569.2	0
TVRDSLKKALMM	435	446	2	0	696.889	6	10					-1
TVRDSLKKALMM	435	446	3	0	464.928	6	10	9.28417	9.65888	465.757	1.53312	0.6	0					0.195608		1.69922e+06	1.25886e+07	1.96483e+07	1.6799e+07	9.71542e+06	1.23261e+06	0	164810	0	59323.6	0	0	0	149770	0	65712.6	141669
TVRDSLKKALMMRGLIPECCA	435	455	3	0	779.075	7	18	11.1605	11.183	781.014	4.17566	0.6	1					0.0395612		0	196177	146504	1.51149e+06	2.03654e+06	1.96579e+06	1.79512e+06	510331	453791	0	147293	0	0	487996	0	0	0	0	0	0	0	190677	45046.1	7371.36	37325.5	18067
VRDSLKKALM	436	445	2	0	580.845	5	8	7.2694	7.94197	581.821	1.20599	1	0	0.0939914	0.983259	1	1	0.0531785		1.68525e+08	4.6799e+08	5.41856e+08	3.18946e+08	1.19505e+08	3.7492e+07	8.21367e+06	1.39257e+06	306167	166875	153549	0	0	0
VRDSLKKALM	436	445	3	0	387.566	5	8	7.28227	7.90507	388.272	1.3744	1	0	0.209966	0.840672	1	1	0.119754		5.41911e+07	1.661e+08	2.0418e+08	1.15043e+08	4.44839e+07	2.32946e+07	228194	0	9.71195e+06	0	0	1.26923e+06	0	0
VRDSLKKALMM	436	446	2	0	646.365	6	9	8.64155	8.86425	647.907	2.18759	0.4	0					0.10059		3.23e+06	1.99319e+07	6.9803e+07	2.83959e+07	3.18499e+07	7.28017e+06	1.20355e+07	4.69473e+06	3.81865e+06	674721	96543.8	241838	0	119001	0	361455
SLKKALM	439	445	2	0	395.746	4	5	6.5981	7.09087	396.514	0.9997	0.4	0					0.0877619		1.30838e+07	4.44441e+07	4.00494e+07	1.33091e+07	1.77716e+06	234176	0	0	4076.52	0
KKALM	441	445	2	0	295.688	4	3	5.0286	5.87047	296.066	0.336868	1	0	-0.117895	1.46832		1	0.110786		6.20226e+07	6.40649e+07	2.09412e+07	1.46457e+06	51192.3	220113	25907.5	41588.9
KKALMMRGLIPECCA	441	455	3	0	555.289	7	12	10.1643	10.1974	557.119	4.22961	0.4	1					0.44756		0	542845	749356	902668	567157	684642	421307	0	0	0	0	0	160369	0	143283	137198	0	12980.5	354621	0
MRGLIPEC	446	453	2	0	459.73	5	5	9.04123	9.85975	460.505	0.876624	1	0	0.229386	1.40142		-1	0.0889077		3.11048e+08	5.88949e+08	4.92037e+08	2.29844e+08	6.89261e+07	1.39522e+07	950696	38021.7	49656.9	176836	2.00555e+06
MRGLIPECC	446	454	1	0	1021.46	5	6	9.8808	10.4338	1023.19	0.935801	1	0	0.122738	0.640782	1	0	0.36978		1.91802e+08	3.74556e+08	3.21424e+08	1.74738e+08	7.70073e+07	1.97033e+07	1.90679e+06	1.8209e+06	1.20035e+06	36004.4	24155.5	2.77188e+06
MRGLIPECC	446	454	2	0	511.235	5	6	9.72088	10.6088	512.077	0.888376	1	0	0.0791908	1.60021	1	0	0.0328103		1.11311e+09	2.11401e+09	1.96091e+09	9.67909e+08	3.93374e+08	1.25093e+08	1.18152e+07	952087	328050	0	165931	0
MRGLIPECCA	446	455	1	0	1092.5	6	7	9.70795	10.4467	1094.3	0.963242	1	0	0.0215819	1.17293	1	0	0.242657		2.93682e+08	5.9317e+08	5.64451e+08	3.21584e+08	1.25181e+08	2.35641e+07	3.04611e+06	353412	281392	0	237492	306868	606914	1.08753e+07
MRGLIPECCA	446	455	2	0	546.754	6	7	9.64677	10.5963	547.648	0.947814	1	0	0.00943941	1.7767	1	0	0.039781		1.70921e+09	3.42954e+09	3.26154e+09	1.84468e+09	7.63344e+08	2.60222e+08	4.22661e+07	1.2636e+06	1.1795e+06	629416	166756	2.97176e+06	766523	976979
MRGLIPECCAV	446	456	2	0	596.288	6	8	10.676	10.7307	599.079	4.67809	0.4	1					1.21827		1.18523e+06	1.14007e+06	432121	0	149156	0	145399	107667	0	0	751306	261474	225679	0	840954
RGLIPEC	447	453	2	0	394.21	4	4	6.25865	7.42888	396.683	4.42475	0.4	1					0.855727		252304	30011.2	869918	525997	5.87605e+07	253417	1.80454e+07	149653	1.28364e+07
RGLIPECC	447	454	2	0	445.715	5	5	9.07478	9.75923	446.261	0.442397	1	0	-0.249071	1.01731		0	0.0844116		1.28659e+08	1.77933e+08	9.13454e+07	2.72254e+07	4.46915e+06	371066	45989.7	392749	110388	247621	97912.9
RGLIPECCA	447	455	2	0	481.233	5	6	8.9863	9.79215	481.916	0.674886	1	0	-0.116839	1.36513		0	0.334733		2.73124e+08	4.04914e+08	2.2897e+08	8.45676e+07	2.62322e+07	4.82365e+06	1.14662e+06	1.30873e+07	7.11334e+06	2.17447e+06	154627	154308
AVYRIQDGEKKPIGWDTD	455	472	2	0	1046.03	6	15	7.78415	8.65427	1048.7	4.10616	0.6	1					0.745608		5.0531e+06	4.03324e+07	7.31264e+07	7.69599e+07	9.26005e+07	1.07973e+08	1.055e+08	8.96674e+07	5.56135e+07	2.98523e+07	9.04564e+06	7.76055e+06	3.53105e+06	1.04175e+07	3.94329e+06	913034	183232	862751	119515	1.15604e+06	16398.8	2.33088e+06
AVYRIQDGEKKPIGWDTD	455	472	3	0	697.688	6	15	8.0358	8.72148	699.662	4.68261	0.6	0					0.181146		2.7148e+07	4.46464e+07	5.66886e+07	1.12514e+08	2.11295e+08	3.18507e+08	3.42985e+08	2.90067e+08	1.96054e+08	1.03628e+08	4.64947e+07	2.86369e+07	6.74209e+06	2.15485e+06	2.96498e+06	3.33856e+06	2.58631e+06	2.37486e+06	672735	443990	434655	1934.37
AVYRIQDGEKKPIGWDTDISW	455	475	2	0	1239.13	7	18	9.89687	9.91697	1241.84	3.93562	0.6	0					0.469597		0	0	0	1.10319e+06	1.7395e+06	2.31312e+06	992449	1.13447e+06	0	0	0	0	0	0	0	380659	0	0	0	0	0	0	0	0	0	0
AVYRIQDGEKKPIGWDTDISW	455	475	3	0	826.42	7	18	10.7096	11.183	828.658	5.22059	0.6	0					0.107625		3.49095e+06	5.64242e+06	6.53628e+06	1.3321e+07	3.1791e+07	6.29053e+07	9.65661e+07	9.05693e+07	7.14067e+07	4.27836e+07	2.22871e+07	7.83794e+06	2.35364e+06	638766	175061	861804	609255	0	745404	360111	150976	46894.3	228434	0	0	770911
AVYRIQDGEKKPIGWDTDISW	455	475	4	0	620.067	7	18					-1
AVYRIQDGEKKPIGWDTDISWL	455	476	3	0	864.115	7	19	11.8132	12.4109	866.337	5.09991	1	0	0.742257	0.768948	1	-2	0.10627		5.15364e+06	1.3126e+07	1.14287e+07	1.84432e+07	3.93224e+07	7.19204e+07	8.80711e+07	9.53283e+07	7.51225e+07	5.15569e+07	2.91883e+07	1.0984e+07	3.86518e+06	1.79302e+06	848081	959791	544425	155829	391487	596978	215064	535093	346835	490629	707312	36125.7	0
AVYRIQDGEKKPIGWDTDISWL	455	476	4	0	648.338	7	19	11.955	12.2958	650.057	5.31178	1	0	0.803691	0.0327091	1	-2	0.159352		2.00645e+06	607022	249038	813735	4.9016e+06	9.44547e+06	1.07941e+07	1.16736e+07	1.03539e+07	4.91994e+06	3.59562e+06	756662	1.4833e+06	0	124125	0	391911	0	0	0	497735	0	0	57473	229327	0	0
AVYRIQDGEKKPIGWDTDISWLTGEEL	455	481	2	0	1560.29	7	24	12.3468	12.8813	1564.72	7.00269	1	0	0.870967	0.587491	1	0	0.232567		501860	2.06723e+06	320168	1.35679e+06	2.14146e+06	1.35496e+07	2.04144e+07	3.73354e+07	4.8089e+07	5.91876e+07	4.56388e+07	3.51744e+07	1.81194e+07	8.71824e+06	1.50303e+06	206354	0	218086	0	0	0	0	0	0	212301	0	0	0	550481	0
AVYRIQDGEKKPIGWDTDISWLTGEEL	455	481	3	0	1040.53	7	24	12.2958	13.1532	1043.44	6.88684	0.6	0					0.083438		6.4316e+07	1.22618e+08	1.21647e+08	1.122e+08	1.28789e+08	2.40077e+08	4.57917e+08	7.44935e+08	9.9463e+08	1.09874e+09	9.76989e+08	7.2587e+08	4.7856e+08	2.63642e+08	1.38633e+08	6.8529e+07	3.14088e+07	1.63884e+07	1.00043e+07	5.41717e+06	2.99854e+06	933671	365882	0	0	0	0	20324.5	203423	332262
AVYRIQDGEKKPIGWDTDISWLTGEEL	455	481	4	0	780.648	7	24	12.3468	12.9518	783.035	7.68666	0.6	1					0.165142		1.54813e+07	3.41178e+07	3.28314e+07	3.02856e+07	3.52224e+07	7.20012e+07	1.38607e+08	2.36758e+08	2.93448e+08	3.37731e+08	2.99328e+08	2.27762e+08	1.49696e+08	8.31011e+07	3.91252e+07	7.0387e+07	7.55266e+06	3.19377e+06	2.27493e+06	1.10233e+08	512494	305510	307055	1.15869e+07	147735	41437.3	81716.4	2.75156e+06	13878.2	280675
VYRIQDGEKKPIGWD	456	470	2	0	902.473	6	12	8.13543	8.58335	905.197	4.36554	0.6	0					0.190757		3.43946e+06	8.61841e+06	1.44531e+07	3.74559e+07	6.56587e+07	8.93933e+07	8.33667e+07	6.54656e+07	3.66457e+07	1.32047e+07	5.1194e+06	1.21764e+06	400638	181984	0	0	0	0	169716
VYRIQDGEKKPIGWD	456	470	3	0	601.984	6	12	8.12255	8.62095	603.787	4.32356	0.6	0					0.12236		1.78696e+07	2.86174e+07	3.98748e+07	8.04058e+07	1.50276e+08	1.98224e+08	1.89188e+08	1.3775e+08	8.19499e+07	4.0692e+07	1.43893e+07	6.02977e+06	2.73932e+06	408611	521171	208832	263997	56015.7	0
VYRIQDGEKKPIGWDTD	456	472	2	0	1010.51	6	14	7.88275	8.78083	1013.38	4.53839	0.6	0					0.760604		3.51431e+07	5.53903e+07	7.52553e+07	1.45255e+08	2.82977e+08	3.9151e+08	4.01223e+08	3.15421e+08	1.97992e+08	9.47929e+07	4.29272e+07	1.33753e+07	4.19085e+06	852937	1.48224e+06	3.54175e+06	6.53273e+06	5.86895e+06	3.76711e+06	1.41524e+06	5.62293e+06
VYRIQDGEKKPIGWDTD	456	472	3	0	674.009	6	14	7.61653	8.8192	675.883	4.424	0.6	0					0.0780276		7.99741e+07	1.29239e+08	2.26677e+08	5.38537e+08	9.79416e+08	1.30092e+09	1.23502e+09	9.80085e+08	6.15177e+08	3.09763e+08	1.33875e+08	5.25983e+07	2.39648e+07	9.28978e+06	4.00436e+06	823590	1.51384e+06	151424	261942	1.24805e+06	1.71736e+06
VYRIQDGEKKPIGWDTD	456	472	4	0	505.759	6	14	8.01558	8.70902	507.155	4.38885	1	0	0.990577	1.04304	1	-1	0.0644202		1.66058e+07	1.33363e+07	2.86485e+07	3.86458e+07	8.3573e+07	1.16773e+08	1.25591e+08	1.01779e+08	6.41822e+07	3.10903e+07	1.14446e+07	4.7515e+06	410593	361512	1102.77	0	66225.7	0	236586	0	58436.5
VYRIQDGEKKPIGWDTDISW	456	475	3	0	802.741	7	17	10.7994	10.9554	804.857	4.8968	0.6	0					0.0367224		1.1513e+07	1.43078e+07	3.08756e+07	2.55597e+07	5.0001e+07	1.34477e+08	1.19155e+08	1.19497e+08	1.17369e+08	6.74965e+07	3.16044e+07	1.60256e+07	5.431e+06	1.29165e+06	387078	243697	0	258678	0	0	224082	0	0	0	0
VYRIQDGEKKPIGWDTDISW	456	475	4	0	602.308	7	17	11.38	11.4009	604.459	7.1526	0.4	1					0.333194		172202	175133	337853	73114	280121	360537	546974	591880	482050	127282	51339	0	0	0	0	0	0	369991	254180	175923	86364.9	170107	0	0	0
VYRIQDGEKKPIGWDTDISWL	456	476	2	0	1260.15	7	18	11.9824	12.2832	1263.4	4.98316	1	0	0.788677	-0.0821343	0	-3	0.268913		140698	1.17661e+06	454358	4.84209e+06	7.88994e+06	1.53054e+07	1.84446e+07	1.90677e+07	1.40178e+07	6.63576e+06	3.13556e+06	178109	170326	9292.39	486556	163902	214515	21277	0	0	18958.7	0	0	0	31987.2	466065
VYRIQDGEKKPIGWDTDISWL	456	476	3	0	840.436	7	18	12.042	12.3983	842.599	4.96315	1	1	0.782553	0.0770229	0	-3	0.0567659		4.26037e+07	2.48675e+07	2.7232e+07	1.35223e+08	8.68296e+07	1.4906e+08	2.34316e+08	2.01348e+08	1.58699e+08	1.06182e+08	5.74224e+07	2.74957e+07	1.00098e+07	8.10148e+06	5.91003e+06	9.94418e+06	1.114e+07	1.02101e+07	2.6457e+06	6.65752e+06	127504	195421	395807	116137	305186	378846
VYRIQDGEKKPIGWDTDISWL	456	476	4	0	630.579	7	18	11.8633	12.4238	632.501	6.16259	1	0	1.14967	0.662223	1	-3	0.215488		1.87981e+06	2.14461e+06	3.97679e+06	6.15274e+06	2.20517e+07	3.75661e+07	5.28221e+07	5.22473e+07	4.47229e+07	3.01821e+07	1.5079e+07	9.65127e+06	1.95251e+06	2.05165e+06	1.25902e+06	3.80988e+06	4.47511e+06	5.00807e+06	5.662e+06	2.6176e+06	1.39778e+06	403594	334573	94392.1	0	79673.3
VYRIQDGEKKPIGWDTDISWLTG	456	478	3	0	893.126	7	20	11.7713	11.8245	895.902	6.71819	0.6	1					0.0916281		333095	184836	216738	722930	1.09001e+06	1.62378e+06	2.4704e+06	4.24394e+06	3.74364e+06	4.61929e+06	3.93206e+06	1.63833e+06	190273	431917	0	206577	323413	0	0	691013	0	0	31306.3	0	0	161323	0	0
VYRIQDGEKKPIGWDTDISWLTGEE	456	480	3	0	979.154	7	22					-1
VYRIQDGEKKPIGWDTDISWLTGEEL	456	481	2	0	1524.77	7	23	12.3468	13.1661	1529.09	6.80871	1	0	0.894393	1.40348	1	-1	0.168243		6.99449e+06	1.57872e+07	1.91164e+07	1.37043e+07	2.38701e+07	4.78581e+07	9.34295e+07	1.46414e+08	2.02823e+08	2.03647e+08	1.83783e+08	1.34319e+08	8.29849e+07	4.10191e+07	1.73714e+07	2.94198e+06	1.06557e+06	527245	489323	0	327400	0	0	0	0	0	0	0	0	0
VYRIQDGEKKPIGWDTDISWLTGEEL	456	481	3	0	1016.85	7	23	12.2958	13.2303	1019.75	6.89268	0.6	0					0.0945531		1.76124e+08	3.33714e+08	3.39924e+08	2.56439e+08	3.36287e+08	6.57148e+08	1.21147e+09	2.02113e+09	2.64061e+09	2.73829e+09	2.57797e+09	1.90293e+09	1.18786e+09	6.83568e+08	3.60606e+08	1.60899e+08	7.62639e+07	4.65313e+07	3.04949e+07	1.70712e+07	1.3218e+07	3.76862e+06	895232	3.4478e+06	0	106107	0	200762	19524	387087
VYRIQDGEKKPIGWDTDISWLTGEEL	456	481	4	0	762.888	7	23	12.3468	13.2048	765.072	6.91254	0.6	0					0.0522758		5.38913e+07	1.02921e+08	6.50684e+07	8.66166e+07	1.07117e+08	1.97027e+08	4.37724e+08	6.29017e+08	8.38827e+08	8.94708e+08	7.91601e+08	5.99036e+08	3.8223e+08	2.22286e+08	1.07407e+08	4.80922e+07	2.17611e+07	1.31471e+07	9.63352e+06	4.48553e+06	2.94161e+06	434930	794928	150500	124586	313438	504862	79109.1	128934	88244.3
VYRIQDGEKKPIGWDTDISWLTGEELHV	456	483	3	0	1095.56	8	25	11.5724	11.9229	1102.67	19.357	0.6	0					0.164906		0	0	0	616923	0	1.03078e+06	1.1092e+06	1.14862e+06	1.16045e+06	761898	947876	438287	506988	0	60411.8	5.42412e+07	1.38471e+08	1.65063e+08	1.00382e+08	3.00512e+08	5.9121e+08	8.76707e+08	1.29389e+09	1.29377e+09	8.74042e+07	1.46576e+07	3.69465e+06	612789	1.06171e+06	933281
YRIQDGEKKPIGWD	457	470	2	0	852.939	5	11					-1
YRIQDGEKKPIGWD	457	470	3	0	568.962	5	11	7.929	8.59615	570.681	4.14188	1	0	1.33791	0.96774	1	1	0.100208		5.98032e+06	9.8883e+06	1.95836e+07	4.90604e+07	8.29051e+07	1.01808e+08	8.91853e+07	6.08127e+07	2.82869e+07	7.49326e+06	4.39838e+06	178716	73228.9	494035	86622.4	0	1.61195e+06
YRIQDGEKKPIGWDTD	457	472	2	0	960.976	6	13	7.82145	8.37123	964.568	6.04934	1	0	1.82713	0.63147	-1	-7	0.526906		4.71434e+06	1.22575e+07	1.68536e+07	4.52439e+07	8.113e+07	1.16112e+08	1.26864e+08	1.05046e+08	7.78723e+07	4.89283e+07	2.75285e+07	6.85285e+06	3.29111e+06	601982	449205	227854	9.27463e+06	1.90165e+07	2.86957e+07	1.56273e+07
YRIQDGEKKPIGWDTD	457	472	3	0	640.987	6	13	7.929	8.28008	642.899	4.60269	1	0	1.21406	0.0621721	0	1	0.0474213		1.48007e+07	2.37194e+07	3.05516e+07	6.96071e+07	1.33397e+08	1.94079e+08	2.14247e+08	1.54593e+08	1.08594e+08	5.01291e+07	2.08161e+07	5.3024e+06	464194	1.63034e+06	1.48544e+06	1.61743e+06	561327	198623	87665.3	1.82451e+06
YRIQDGEKKPIGWDTD	457	472	4	0	480.992	6	13	7.89242	8.17363	482.42	4.57945	1	0	1.2042	-0.138004	0	1	0.0966219		0	751904	934065	2.69998e+06	1.04004e+07	1.22195e+07	1.4763e+07	9.02033e+06	5.95639e+06	2.03544e+06	334162	58700.1	0	86918	0	0	0	90834.9	0	0
YRIQDGEKKPIGWDTDISW	457	475	3	0	769.718	6	16	10.676	11.0215	771.991	5.43334	1	0	1.13434	0.0462229	1	-3	0.156578		2.45321e+06	6.71311e+06	6.48513e+06	1.22481e+07	3.20888e+07	6.15726e+07	7.61144e+07	8.03245e+07	6.16736e+07	4.02964e+07	1.67329e+07	8.14636e+06	900351	730985	0	641309	1.97445e+06	5.41438e+06	1.20328e+06	296024	307759	0	926801
YRIQDGEKKPIGWDTDISW	457	475	4	0	577.541	6	16	10.8804	10.9055	579.33	5.77252	0.4	0					0.232611		0	110875	0	204401	422886	1.18413e+06	1.0186e+06	1.444e+06	711121	311390	212355	286287	0	0	0	158059	0	0	0	0	171934	21577.2	0
YRIQDGEKKPIGWDTDISWL	457	476	2	0	1210.62	7	17	12.0533	12.2703	1214.66	6.62607	1	0	1.41082	-0.321849	1	-4	0.357263		1.58666e+06	726931	367193	350682	1.95487e+06	4.54509e+06	8.18156e+06	1.0342e+07	1.90685e+07	1.93317e+07	1.42405e+07	4.08068e+06	2.46703e+06	0	272782	0	383902	0	0	0	0	0	0	0	0
YRIQDGEKKPIGWDTDISWL	457	476	3	0	807.413	7	17	11.8762	12.5094	809.885	5.95178	0.6	0					0.21176		3.90404e+06	7.16446e+06	7.69267e+06	2.12316e+07	4.13002e+07	7.51215e+07	1.01958e+08	9.85998e+07	7.9428e+07	6.13955e+07	3.12468e+07	1.03762e+07	3.59141e+06	837152	569947	1.09325e+06	152324	512671	289669	115064	0	2.01134e+07	14725.8	14916.3	7.25502e+06
YRIQDGEKKPIGWDTDISWLTGEEL	457	481	3	0	983.826	7	22	12.2832	12.8433	986.806	7.1769	0.6	0					0.180551		3.60324e+07	6.2352e+07	6.17541e+07	5.03743e+07	7.14768e+07	1.42081e+08	2.76975e+08	4.61528e+08	5.78218e+08	6.23623e+08	5.54678e+08	4.0826e+08	2.77984e+08	1.51797e+08	8.56847e+07	3.68888e+07	1.54771e+07	4.96773e+06	2.11362e+06	1.51145e+06	385685	174652	146586	1.01349e+06	313953	0	3.84384e+07	0	0	4.50448e+06
YRIQDGEKKPIGWDTDISWLTGEEL	457	481	4	0	738.121	7	22	12.3468	12.9518	740.379	7.2682	1	0	1.08359	0.789625	1	0	0.130116		3.31304e+06	1.88214e+06	9.55544e+06	561428	1.05979e+07	1.32754e+07	6.16266e+07	8.99793e+07	1.25912e+08	1.30857e+08	1.12689e+08	7.63363e+07	5.35643e+07	2.818e+07	1.41678e+07	4.32614e+06	1.75244e+06	827180	121496	82541.9	0	207003	0	60682.1	78547.5	449468	0	437430	778657	679385
RIQDGEKKPIGWDTD	458	472	2	0	879.444	6	12	7.33185	7.83433	882.068	4.22176	1	0	1.20172	0.495951	1	0	0.224691		944295	1.16534e+06	1.15084e+07	1.62723e+07	3.37403e+07	4.52449e+07	4.37462e+07	2.98738e+07	9.80041e+06	1.96118e+06	461951	0	0	143763	0	448415	181431	0	273822
RIQDGEKKPIGWDTD	458	472	3	0	586.632	6	12	7.3431	7.82145	588.439	4.39606	1	0	1.28174	0.426806	1	0	0.128016		842223	1.87796e+06	4.72545e+06	2.4567e+07	5.03352e+07	6.0946e+07	5.77924e+07	3.89566e+07	1.32779e+07	4.97929e+06	447420	858881	1.88836e+06	0	0	138336	316690	758300	0
RIQDGEKKPIGWDTDISWL	458	476	3	0	753.059	6	16	11.7115	12.2495	755.205	5.0914	1	0	1.0166	0.597901		0	0.180833		317673	2.89342e+06	752851	5.56942e+06	2.02103e+07	2.92504e+07	3.56664e+07	3.35288e+07	2.17911e+07	1.16566e+07	4.94113e+06	1.75945e+06	493974	717760	0	247159	1.18985e+06	0	72777.3	545030	11659.1	63827.9	290021
RIQDGEKKPIGWDTDISWLTGEEL	458	481	2	0	1393.7	7	21	12.2495	12.5479	1398.97	8.88924	1	1	1.59554	-0.0887718	-1	-8	0.680223		0	434469	673399	1.24649e+06	3.34906e+06	5.24821e+06	1.23018e+07	1.64134e+07	2.05189e+07	1.96478e+07	1.98976e+07	2.00291e+07	2.27748e+07	2.4894e+07	1.96124e+07	1.12466e+07	5.31219e+06	0	729913	0	0	265422	252926	0	0	0	0	0	318142
RIQDGEKKPIGWDTDISWLTGEEL	458	481	3	0	929.471	7	21	12.2238	13.0033	932.209	6.55929	1	0	0.984285	1.28954	0	0	0.128352		1.55071e+07	2.73972e+07	2.92289e+07	2.74678e+07	4.40942e+07	9.13313e+07	1.66764e+08	2.39234e+08	2.7139e+08	2.6909e+08	2.09361e+08	1.3354e+08	7.90505e+07	3.7502e+07	1.58305e+07	7.74935e+06	1.58067e+06	895918	1.16725e+06	134943	300579	830459	0	151380	114960	0	1.87259e+06	4.43037e+06	1.71494e+06
RIQDGEKKPIGWDTDISWLTGEEL	458	481	4	0	697.355	7	21	12.2832	12.7498	699.47	6.80698	1	0	1.04926	0.393284	0	0	0.14732		2.21023e+06	1.45756e+06	963700	2.18105e+06	3.97696e+06	8.84472e+06	1.75154e+07	2.75298e+07	3.25745e+07	3.14047e+07	2.37153e+07	1.49247e+07	8.1152e+06	2.25742e+06	670498	0	1.62876e+06	0	0	0	432098	0	0	0	678650	0	618865	446151	323355
RIQDGEKKPIGWDTDISWLTGEELHV	458	483	3	0	1008.18	7	23	10.421	10.7435	1010.35	4.70142	0.6	0					0.186052		2.66308e+06	1.21894e+07	2.86832e+06	6.03285e+06	2.13943e+07	3.0795e+07	3.60914e+07	4.21074e+07	3.46168e+07	2.25869e+07	1.0666e+07	2.34286e+06	307846	850297	350684	0	338681	0	0	220412	0	0	236232	0	299238	439565	0	925112	0	0
TDISWLTGEEL	471	481	1	0	1263.61	5	9	11.968	13.4328	1270.58	6.22303	1	0	3.07286	3.25319	-1	0	1.30732		1.47897e+07	4.00425e+07	1.13425e+08	1.66594e+08	1.39428e+08	3.02283e+08	6.01772e+08	1.42335e+09	1.28251e+09	4.18201e+08	7.06028e+07	6.47962e+06	1.90786e+06	4.35193e+07	3.95398e+07
TDISWLTGEEL	471	481	2	0	632.309	5	9	12.0162	12.6949	633.907	2.45132	1	0	0.764032	1.00083	-1	1	0.170289		1.06451e+07	3.13686e+07	7.53418e+07	1.03199e+08	7.87177e+07	4.00416e+07	1.23055e+07	3.54322e+06	894181	272928	767425	118728	171729	355773	807277
ISWLTGEEL	473	481	1	0	1047.54	4	7	11.7115	12.6607	1050.49	2.32439	1	0	1.09286	1.77604		0	0.107072		1.91078e+08	4.25813e+08	8.49787e+08	1.04434e+09	7.55414e+08	3.47589e+08	1.13303e+08	4.52565e+07	1.20733e+07	867130	382364	283021
ISWLTGEELHV	473	483	2	0	642.335	5	9	11.6357	11.8036	643.919	2.39375	1	0	0.728792	-0.46286		0	0.18489		859889	2.05257e+06	6.5343e+06	9.37998e+06	6.36245e+06	2.42838e+06	774137	0	117572	204273	33138	0	141383	0	79099.2
LTGEEL	476	481	1	0	661.34	4	4	6.98697	7.80923	662.711	0.994233	1	0	0.632851	1.41217		1	0.0670022		4.3667e+08	8.50339e+08	6.23416e+08	2.18533e+08	4.73521e+07	6.71365e+06	823609	212457	283317
TGEEL	477	481	1	0	548.256	3	3	5.64838	6.36428	549.27	0.713433	1	0	0.573641	1.10741		1	0.443383		2.82295e+08	3.01762e+08	1.39268e+08	3.8125e+07	2.0888e+07	2.48662e+06	383296
HVEVL	482	486	1	0	596.34	3	3	7.25037	7.9902	596.84	0.14911	1	0	-0.462701	1.17599		0	0.0248901		4.67579e+09	2.39178e+09	5.63161e+08	9.67942e+07	9.63377e+06	211055	381450
HVEVLENVPLTTHN	482	495	2	0	801.418	5	11	7.75217	8.43037	804.155	4.5389	1	0	1.53676	0.999399	1	0	0.118917		2.08435e+08	2.27922e+08	2.36324e+08	4.63221e+08	9.88833e+08	1.55848e+09	1.68391e+09	1.27794e+09	6.70976e+08	2.90636e+08	9.41338e+07	2.39324e+07	3.05449e+06	0	220908	171401	574717
HVEVLENVPLTTHN	482	495	3	0	534.614	5	11	7.73975	8.49303	536.293	4.0996	1	0	1.31674	1.21452	1	0	0.155277		8.84476e+07	1.44763e+08	1.75442e+08	3.26897e+08	5.32238e+08	6.84678e+08	6.14021e+08	4.27553e+08	2.05639e+08	8.09492e+07	2.38745e+07	5.71761e+06	543331	103860	2.32592e+07	0	158594
HVEVLENVPLTTHNF	482	496	2	0	874.952	6	12	9.24735	9.38018	881.086	11.2219	0.6	0					0.237817		0	0	0	0	0	230558	0	0	0	372498	565474	5.94057e+06	9.232e+06	7.12578e+06	3.28175e+06	566334	0	0	0
HVEVLENVPLTTHNFVRKT	482	500	3	0	745.074	6	16					-1
HVEVLENVPLTTHNFVRKT	482	500	4	0	559.058	6	16					-1
HVEVLENVPLTTHNFVRKTF	482	501	2	0	1190.64	6	17	9.61532	9.84047	1195.47	8.21935	0.6	0					0.409225		274488	0	0	0	0	0	3.67381e+06	5.09329e+06	1.1197e+07	1.49882e+07	1.55193e+07	1.08704e+07	4.60518e+06	1.80025e+06	1.22231e+06	1.10692e+06	0	0	745970	0	0	0	0	0
HVEVLENVPLTTHNFVRKTF	482	501	3	0	794.097	6	17					-1
HVEVLENVPLTTHNFVRKTF	482	501	4	0	595.825	6	17	9.60292	10.1386	598.131	7.79452	1	0	1.78949	0.590977	1	-1	0.103689		2.23721e+06	4.02033e+06	322839	1.19462e+06	1.02754e+06	4.75411e+06	1.60635e+07	3.77429e+07	5.7305e+07	6.66347e+07	5.71981e+07	4.35768e+07	2.73837e+07	1.13054e+07	4.25607e+06	1.76416e+06	698141	0	291969	0	324971	0	743579	267741
HVEVLENVPLTTHNFVRKTFF	482	502	3	0	843.12	7	18	10.7307	11.5086	846.347	8.13678	1	0	1.75391	1.28496	1	-2	0.168347		4.92801e+07	8.25081e+07	6.45006e+07	3.60506e+07	3.45618e+07	5.09394e+07	1.35628e+08	2.92227e+08	5.03537e+08	6.85584e+08	7.78221e+08	7.01278e+08	5.03354e+08	3.21082e+08	1.75061e+08	7.35026e+07	2.11528e+07	4.50549e+06	0	0	0	176525	223815	125502	1.7159e+06	14977
HVEVLENVPLTTHNFVRKTFF	482	502	4	0	632.592	7	18	10.7533	11.5086	635.005	8.11108	1	0	1.74605	1.2202	1	-2	0.120608		1.26147e+07	2.97284e+07	1.79273e+07	1.21998e+07	5.1715e+06	1.30197e+07	4.12494e+07	9.80684e+07	1.56425e+08	2.27667e+08	2.57929e+08	2.25065e+08	1.71939e+08	1.04267e+08	4.29167e+07	1.01888e+07	4.7263e+06	866994	264977	569097	80745.6	0	98373.3	766397	0	0
HVEVLENVPLTTHNFVRKTFFTL	482	504	3	0	914.497	7	20	11.6101	12.3725	918.174	9.35817	0.6	0					0.204119		2.66141e+07	4.79694e+07	4.05149e+07	2.14943e+07	1.0488e+07	8.26732e+06	1.60145e+07	4.49059e+07	9.85238e+07	1.79073e+08	2.63827e+08	3.27412e+08	3.41559e+08	2.87401e+08	2.10789e+08	1.18823e+08	6.21587e+07	2.50328e+07	5.32453e+06	598228	2.03057e+06	462100	0	256263	186888	0	0	228882
HVEVLENVPLTTHNFVRKTFFTL	482	504	4	0	686.125	7	20	11.7453	11.8971	689.025	9.92798	1	0	1.99828	-0.508845	1	-3	0.112207		2.4092e+06	6.52677e+06	4.74154e+06	2.97859e+06	705753	956545	2.26466e+06	7.34227e+06	1.46511e+07	2.99522e+07	4.44711e+07	5.13296e+07	5.34473e+07	4.55147e+07	3.25241e+07	2.07413e+07	8.90733e+06	4.7035e+06	1.34615e+06	141255	208405	8.55029e+06	0	363520	4645.37	3.34931e+06	0	0
HVEVLENVPLTTHNFVRKTFFTLA	482	505	2	0	1406.76	7	21	11.6357	12.0033	1412.61	9.98716	1	0	1.88358	0.109351	1	-2	0.438181		2.3291e+06	2.3502e+06	2.33241e+06	715740	649216	295303	31614.7	0	4.85031e+06	1.40452e+07	2.83653e+07	3.69736e+07	4.36435e+07	3.9576e+07	2.65679e+07	1.51196e+07	3.55461e+06	231879	0	349164	0	0	0	337850	0	530806	0	0	0
HVEVLENVPLTTHNFVRKTFFTLA	482	505	3	0	938.176	7	21	11.5724	12.3725	941.821	9.22087	1	1	1.68254	1.34856	1	-2	0.250791		1.0126e+08	1.78258e+08	1.39869e+08	8.35791e+07	1.59533e+08	2.49893e+07	4.2818e+07	1.3042e+08	2.00008e+08	3.72714e+08	5.84238e+08	7.58943e+08	8.41807e+08	7.80508e+08	6.20986e+08	3.98579e+08	2.19312e+08	1.06135e+08	4.18982e+07	1.27367e+07	3.89559e+06	1.35911e+06	230272	0	527787	511545	191962	116705	14613.4
HVEVLENVPLTTHNFVRKTFFTLA	482	505	4	0	703.884	7	21	11.6101	12.0533	706.732	9.67774	1	0	1.8024	0.325858	1	-1	0.187915		2.30961e+07	4.34099e+07	3.83951e+07	2.29205e+07	1.24528e+07	4.84068e+06	1.11429e+07	2.88216e+07	4.854e+07	1.16241e+08	1.82783e+08	2.42695e+08	2.74401e+08	2.58133e+08	2.00401e+08	1.32545e+08	7.37578e+07	3.49433e+07	1.44354e+07	4.41314e+06	599614	134872	132779	84247.4	107684	318887	321781	0	0
HVEVLENVPLTTHNFVRKTFFTLAF	482	506	2	0	1480.3	7	22	12.8433	13.192	1484.58	6.74814	1	1	0.953357	0.0555345	-1	-11	0.929905		6.10585e+06	1.82565e+07	1.96218e+07	1.30602e+07	5.78427e+06	827954	141541	148909	3.07906e+06	6.97595e+06	1.37554e+07	1.98785e+07	2.14239e+07	2.17653e+07	1.72312e+07	8.94652e+06	2.53271e+06	138397	0	0	0	0	0	0	0	0	0	213534	0	0
HVEVLENVPLTTHNFVRKTFFTLAF	482	506	3	0	987.199	7	22	12.6949	13.5993	990.92	9.34314	1	0	1.6032	1.64749	0	-2	0.266611		3.63058e+07	1.16678e+08	1.17159e+08	7.52444e+07	3.45758e+07	2.24633e+07	2.53927e+07	6.695e+07	1.16627e+08	2.24498e+08	3.40096e+08	4.54007e+08	5.27854e+08	5.01648e+08	3.95699e+08	2.82124e+08	1.46099e+08	9.07498e+07	3.8809e+07	1.08775e+07	2.62951e+06	342369	0	0	16896.8	134246	0	90668	520886	0
HVEVLENVPLTTHNFVRKTFFTLAF	482	506	4	0	740.651	7	22	12.7078	13.5247	743.498	9.56717	1	0	1.65931	1.39689	0	0	0.202497		1.11561e+07	2.79462e+07	3.1285e+07	1.95168e+07	9.89902e+06	4.3049e+06	6.72259e+06	1.52111e+07	3.43294e+07	6.56725e+07	1.05081e+08	1.48033e+08	1.61817e+08	1.55322e+08	1.25961e+08	8.62649e+07	5.24121e+07	2.34791e+07	9.77705e+06	2.94251e+06	424230	183255	100630	1.12518e+06	209079	77235.1	186627	141086	443305	242613
EVLENVPLTTHN	484	495	2	0	683.354	5	9	7.30265	7.90507	685.932	4.36393	0.6	0					0.117191		2.39048e+07	1.63344e+07	2.1721e+07	5.49953e+07	1.19208e+08	1.65472e+08	1.63121e+08	1.05121e+08	4.84938e+07	1.24925e+07	1.1216e+06	206135	0	0	267080
EVLENVPLTTHNFVRKTF	484	501	3	0	715.388	6	15					-1
EVLENVPLTTHNFVRKTFF	484	502	3	0	764.411	6	16	11.0118	11.2559	767.577	8.10491	0.6	0					0.101309		2.48307e+06	1.47766e+06	1.90654e+06	0	791334	1.97532e+06	7.03635e+06	1.54153e+07	2.70573e+07	3.55084e+07	4.11221e+07	3.38224e+07	2.05289e+07	1.03263e+07	2.85995e+06	282000	0	0	0	110542	1671.82	63010.2	52844.7
EVLENVPLTTHNFVRKTFFTL	484	504	3	0	835.788	7	18					-1
EVLENVPLTTHNFVRKTFFTLA	484	505	3	0	859.467	7	19	11.8377	11.9229	863.104	9.34154	1	1	1.97217	-0.699662		1	0.556819		1.0549e+06	2.04437e+06	178475	0	144943	0	406542	505941	549685	1.32172e+06	3.57279e+06	5.66642e+06	5.62815e+06	3.5979e+06	2.62113e+06	1.8419e+06	891504	270477	1181.46	5307.51	5828.19	39841.8	25071.2	226161	0	0	303656
LENVPLTTHNFVRKTFF	486	502	3	0	688.374	6	14	10.1386	10.5363	689.817	3.06832	0.6	0					0.262639		3.43859e+06	1.45044e+06	1.35829e+07	4.5698e+07	6.14365e+07	4.54742e+07	1.98056e+07	2.67891e+06	2.26853e+06	1.47573e+06	1.417e+06	800147	942819	284762	0	194970	0	116545	180208	963504	0
ENVPLTTHN	487	495	1	0	1024.51	4	6	4.93195	5.69035	1028.26	3.16842	0.6	0					1.15428		1.38358e+07	1.38152e+07	4.56474e+07	9.66696e+07	1.2722e+08	8.72824e+07	3.49843e+07	3.57578e+06	171301	362539	321863
ENVPLTTHN	487	495	2	0	512.757	4	6	4.95125	5.81838	514.677	3.25806	0.6	0					0.06289		1.33792e+08	1.69621e+08	4.2983e+08	9.16924e+08	1.18559e+09	8.27071e+08	3.56861e+08	1.05163e+08	2.13689e+07	1.91323e+06	2.25583e+07
ENVPLTTHNF	487	496	2	0	586.291	5	7	6.41352	6.4393	589.024	4.77468	0.4	1					0.914413		573260	0	0	0	113752	0	96093.3	0	99019.6	0	569782	0	57490.3
ENVPLTTHNFVRKTF	487	501	2	0	901.981	6	12	8.2259	9.04123	905.353	5.66189	0.6	0					0.208218		7.76982e+06	1.11426e+07	1.21333e+07	2.07144e+07	5.7882e+07	1.1964e+08	1.76282e+08	1.91473e+08	1.56139e+08	8.55654e+07	4.98721e+07	1.92455e+07	5.91049e+06	1.07548e+06	0	344219	0	0	0
ENVPLTTHNFVRKTF	487	501	4	0	451.494	6	12	8.55823	8.85133	453.274	6.03673	1	0	2.03498	-0.103957	1	1	0.0913696		918691	909454	590098	454380	4.41514e+06	9.49121e+06	1.56273e+07	1.67307e+07	1.69981e+07	1.22919e+07	7.32392e+06	883363	361435	0	51892.5	108787	81893.6	125644	0
ENVPLTTHNFVRKTFF	487	502	3	0	650.679	6	13	10.0663	10.7639	653.272	6.5905	1	0	2.05647	1.05503	1	0	0.0966651		4.23996e+07	5.04144e+07	4.17643e+07	3.48916e+07	7.85182e+07	2.04109e+08	3.93787e+08	5.94593e+08	6.43685e+08	5.75776e+08	3.8833e+08	2.09254e+08	9.07341e+07	2.99543e+07	8.00564e+06	1.2992e+06	312862	208842	195048	0
ENVPLTTHNFVRKTFF	487	502	4	0	488.261	6	13	10.1049	10.546	490.258	6.79954	1	0	2.14506	0.320319	1	0	0.0792743		1.08384e+06	1.90522e+06	802187	782289	4.67195e+06	1.20249e+07	3.19528e+07	4.35887e+07	5.3588e+07	4.58255e+07	2.89474e+07	1.21797e+07	6.85847e+06	942613	1.02501e+06	0	271784	0	29515.4	0
ENVPLTTHNFVRKTFFTL	487	504	2	0	1082.58	6	15	11.3076	11.6857	1087.31	8.13109	1	0	2.24991	0.139482	1	1	0.20378		1.16043e+06	1.44851e+06	1.45741e+06	200656	793149	2.90848e+06	1.11796e+07	2.54329e+07	4.44631e+07	5.64881e+07	5.94963e+07	4.76976e+07	2.77471e+07	1.22254e+07	1.90023e+06	0	0	0	0	0	0	0
ENVPLTTHNFVRKTFFTL	487	504	3	0	722.056	6	15	11.3076	11.9824	725.114	7.85488	1	0	2.14846	0.989658	1	1	0.105664		1.66701e+07	2.49373e+07	1.64593e+07	8.35724e+06	9.89275e+06	2.20581e+07	5.5794e+07	1.24278e+08	1.93979e+08	2.44544e+08	2.28248e+08	2.02644e+08	1.2715e+08	5.27551e+07	2.90127e+07	7.48951e+06	852898	626605	265632	372178	377156	0
ENVPLTTHNFVRKTFFTLA	487	505	2	0	1118.1	6	16	11.1491	11.6857	1122.75	7.93802	0.6	0					0.188731		1.86374e+07	2.58232e+07	1.9498e+07	1.32817e+07	1.64472e+07	2.25819e+07	4.31823e+07	8.34673e+07	1.40092e+08	1.92233e+08	1.9318e+08	1.66544e+08	1.26941e+08	7.76438e+07	4.20971e+07	9.01356e+06	1.50584e+06	0	0	232189	0	0	236804
ENVPLTTHNFVRKTFFTLA	487	505	3	0	745.736	6	16	11.1283	11.7583	748.889	8.10248	0.6	0					0.137488		9.12037e+07	1.25857e+08	9.56157e+07	6.42906e+07	6.64969e+07	1.00434e+08	1.89039e+08	3.82047e+08	6.48069e+08	9.04159e+08	9.90367e+08	8.78172e+08	6.52969e+08	3.95201e+08	2.07191e+08	8.44042e+07	2.63851e+07	0	2.88716e+06	0	0	0	0
ENVPLTTHNFVRKTFFTLA	487	505	4	0	559.553	6	16	11.1733	11.5468	562.032	8.55711	1	0	2.20995	0.12616	1	-1	0.124117		2.25336e+06	511552	2.18638e+06	1.45235e+06	875915	1.21368e+06	5.1995e+06	1.13438e+07	2.60234e+07	3.32494e+07	3.7201e+07	3.31877e+07	2.45144e+07	1.40541e+07	5.54343e+06	1.66436e+06	0	372677	0	935699	0	1.19288e+06	0
ENVPLTTHNFVRKTFFTLAF	487	506	2	0	1191.63	7	17	12.672	12.7982	1196.32	7.89346	0.6	0					0.0668351		1.09176e+07	1.1114e+07	8.21696e+06	4.71068e+06	2.45233e+06	3.36765e+06	9.9153e+06	2.06154e+07	3.42057e+07	4.82477e+07	5.74254e+07	5.53668e+07	3.96622e+07	2.6551e+07	1.41432e+07	6.57197e+06	1.2761e+06	0	0	202915	29331.8	22609.5	97013.6	54342.2	0
ENVPLTTHNFVRKTFFTLAF	487	506	3	0	794.758	7	17	12.6607	12.9776	797.9	7.95492	0.6	0					0.063958		6.43518e+07	8.56108e+07	6.20825e+07	3.53598e+07	2.63287e+07	3.92331e+07	8.37807e+07	1.66704e+08	2.84715e+08	3.7689e+08	4.50832e+08	4.16129e+08	3.11064e+08	2.05594e+08	1.04202e+08	5.19999e+07	1.80668e+07	6.29425e+06	1.4275e+06	49512.7	1.7898e+06	122101	161633	3.12874e+06	151539
FVRKTF	496	501	2	0	399.237	4	4	6.61087	7.30265	400.51	2.04987	1	0	2.0868	1.03832		1	0.0633567		4.95357e+07	1.23611e+08	2.58618e+08	2.47659e+08	1.36143e+08	4.4135e+07	7.55691e+06	620112	510442
FVRKTFF	496	502	2	0	472.771	4	5	9.34835	10.1643	474.421	2.69709	0.6	0					0.0802621		8.73114e+07	1.96456e+08	3.89817e+08	7.15949e+08	6.31119e+08	3.41667e+08	1.14226e+08	2.29696e+07	2.1662e+06	189784
FVRKTFF	496	502	3	0	315.517	4	5	9.1631	9.93815	316.58	2.58778	1	0	2.11485	1.27689	1	1	0.149556		9.14634e+06	2.24299e+07	1.07007e+08	1.13943e+08	9.22549e+07	5.11122e+07	1.60841e+07	2.2596e+06	234213	0
FVRKTFFTL	496	504	2	0	579.837	5	7	10.9554	11.7843	582.205	4.00135	1	0	2.4127	1.43103	1	1	0.0816959		3.96737e+07	4.38915e+07	6.37437e+07	1.65325e+08	3.09148e+08	3.72292e+08	2.95691e+08	1.47375e+08	4.92302e+07	9.07882e+06	919898	216802	153000
FVRKTFFTL	496	504	3	0	386.894	5	7	11.0118	11.6732	388.511	4.11701	1	0	2.50373	0.951265	1	1	0.092872		5.57621e+06	4.46672e+06	8.63389e+06	3.01443e+07	6.55187e+07	7.99191e+07	6.29257e+07	2.96986e+07	7.19494e+06	849985	130749	0	0
FVRKTFFTLA	496	505	2	0	615.356	5	8	10.421	11.2559	617.89	4.29384	1	0	2.22048	1.44841	1	1	0.0775833		9.98376e+07	9.5656e+07	1.21753e+08	2.85373e+08	5.7225e+08	8.04989e+08	7.31283e+08	4.61818e+08	1.9985e+08	5.98424e+07	1.137e+07	950898	0	0
FVRKTFFTLA	496	505	3	0	410.573	5	8	10.4978	10.9441	412.283	4.35562	1	0	2.26302	0.334883	1	1	0.0669982		9.23427e+06	8.18608e+06	1.23067e+07	3.30421e+07	7.48723e+07	1.01365e+08	9.42062e+07	5.81477e+07	2.49016e+07	3.94908e+06	399085	0	0	0
FVRKTFFTLAF	496	506	2	0	688.89	5	9	12.4756	13.3293	691.58	4.4975	1	0	2.01659	1.50223	1	1	0.0376438		1.04673e+08	1.09769e+08	1.12542e+08	2.27878e+08	4.83271e+08	7.57305e+08	7.53332e+08	5.78236e+08	2.91664e+08	1.2439e+08	3.89441e+07	6.73277e+06	70791.9	0	90987.1
FVRKTFFTLAF	496	506	3	0	459.596	5	9	12.5094	13.1064	461.386	4.48804	1	0	2.0108	0.766847	1	1	0.0504373		1.67642e+07	2.34548e+07	2.82117e+07	5.39526e+07	1.11738e+08	1.64803e+08	1.70111e+08	1.22886e+08	7.16869e+07	2.34748e+07	5.19283e+06	588667	0	0	332416
FTLAF	502	506	1	0	598.324	4	3	11.7453	12.672	600.148	1.43766	1	0	1.90363	1.71138		1	0.133342		1.09362e+08	2.94869e+08	3.40104e+08	1.90392e+08	5.72382e+07	7.79786e+06	233176	349106
TLAF	503	506	1	0	451.255	3	2	8.28008	9.86778	452.387	0.854513	1	0	1.61735	3.60522		1	0.205018		4.83025e+08	7.22797e+08	4.34156e+08	1.1707e+08	1.30438e+07	641619
TLAFCDF	503	509	1	0	816.36	4	5	12.3209	12.4626	818.702	1.77367	0.4	1					0.388657		2.50989e+06	3.50991e+06	2.0516e+06	5.84775e+06	3.67331e+06	329606	89509.3	0	0	0
AFCDF	505	509	1	0	602.228	4	3	10.5585	11.367	602.577	-0.0927553	1	1	-0.90687	1.37287		1	0.044893		8.04868e+08	2.98634e+08	4.8467e+07	1.17882e+06	0	346323	0	0
FCDF	506	509	1	0	531.191	4	2	9.82745	10.663	531.478	-0.113844	1	1	-1.05013	1.45008		1	0.0218295		3.98647e+09	1.26752e+09	1.36316e+08	537555	94854.3	136238	0
FCDFCRKLLFQGF	506	518	2	0	812.394	6	11					-1
CDFCRKLLFQGFRCQTCGYKFHQRCSTEVPLM	507	538	4	0	961.951	10	29					-1
DFCRKLLFQG	508	517	2	0	613.821	5	8	10.1049	10.3189	615.41	2.36578	0.6	0					0.589654		455017	4.12491e+06	1.22812e+07	1.14997e+07	6.05475e+06	2.0037e+06	382303	121109	204725	223215	1.04684e+06	467094	109165	229038
FCRKLLFQGF	509	518	2	0	629.842	5	8	11.4956	11.9229	631.272	2.00066	1	0	0.64125	0.280494		1	0.14616		2.89863e+06	1.62042e+07	3.88381e+07	4.37108e+07	2.48522e+07	9.99315e+06	1.21655e+06	412346	632484	210652	247060	328499	0	0
CRKLL	510	514	2	0	316.699	4	3	6.82503	7.4191	317.489	1.14178	1	0	1.36027	0.758347		1	0.136148		3.57653e+07	6.92239e+07	8.75925e+07	3.31935e+07	4.33681e+06	0	69037.5	69692
CRKLLF	510	515	2	0	390.233	4	4	9.40445	10.249	391.089	1.16883	1	0	0.873332	1.47601		1	0.088649		4.22687e+07	1.36349e+08	1.52407e+08	6.55284e+07	1.55506e+07	635918	84715.9	0	73373.2
CRKLLFQG	510	517	1	0	964.54	5	6	8.45547	8.9863	967.077	1.89152	1	0	1.00029	0.577177	-1	1	0.205397		3.03618e+07	8.05847e+07	1.7529e+08	1.69563e+08	8.63757e+07	2.5661e+07	5.006e+06	444620	401397	108816	0	0
CRKLLFQG	510	517	2	0	482.773	5	6	7.8469	9.2011	484.357	2.52187	1	1	1.5791	2.93622	-3	-1	2.00532		4.1921e+08	1.15833e+09	2.07078e+09	2.03376e+09	1.07652e+09	3.34368e+08	8.4127e+07	1.21849e+07	523110	702200	0	6.00376e+08
CRKLLFQG	510	517	3	0	322.185	5	6	8.5455	9.07478	323.012	1.83421	1	0	0.947671	0.572736	-1	1	0.0802011		1.45941e+07	5.67635e+07	9.63467e+07	8.72923e+07	3.79548e+07	9.52391e+06	9.50201e+06	108686	0	429959	0	0
CRKLLFQGF	510	518	1	0	1111.61	5	7	10.9055	11.5468	1113.96	1.59767	1	0	0.520905	0.893533	1	0	0.293367		3.33465e+07	8.56716e+07	1.28378e+08	1.20101e+08	6.17982e+07	1.62003e+07	408761	16085.3	0	153145	88428	105809	864994
CRKLLFQGF	510	518	2	0	556.308	5	7	10.7994	11.6732	557.628	1.88776	0.6	0					0.0282483		5.13823e+08	1.36223e+09	2.69006e+09	2.7981e+09	1.58069e+09	5.64333e+08	1.67249e+08	3.27463e+07	4.93296e+06	80546.3	390359	113423	237808
CRKLLFQGFRC	510	520	3	0	457.578	6	9	10.2238	10.6451	458.587	2.06344	0.5	0					0.192562		1.11718e+06	5.41428e+06	1.76206e+07	2.07776e+07	1.21962e+07	4.9565e+06	1.06589e+06	0	157547	29093.8	0	668798	38815.9	0	88309.7	0
CRKLLFQGFRCQTCG	510	524	3	0	587.29	6	13	9.75923	10.3316	589.18	4.42658	0.6	1					0.30337		7.62547e+06	2.1876e+07	6.18538e+07	9.57623e+07	9.96091e+07	8.24958e+07	4.23485e+07	1.95117e+07	3.91394e+06	1.12735e+06	1.71178e+07	2.37087e+07	6.62552e+07	3.10491e+06	1.02532e+06	1.31099e+07	137749	125738	538811	0
CRKLLFQGFRCQTCGYKFHQRC	510	531	5	0	545.268	8	20					-1
CRKLLFQGFRCQTCGYKFHQRCST	510	533	4	0	728.353	8	22	9.45558	9.76703	730.251	5.58391	0.6	0					0.177417		0	3.38611e+06	3.00843e+06	5.74599e+06	1.1158e+07	2.3014e+07	4.11155e+07	6.27338e+07	5.77463e+07	4.10072e+07	2.64989e+07	1.11567e+07	4.78143e+06	1.07013e+06	301814	131837	466421	0	0	122138	0	0	0	156341	134539	0	406875	829810	320241	0
CRKLLFQGFRCQTCGYKFHQRCSTE	510	534	4	0	760.613	8	23	9.49873	9.76703	762.963	7.32109	1	0	1.01712	-0.175012		-1	0.404805		688988	2.71215e+06	3.51242e+06	3.45373e+06	7.72761e+06	1.74064e+07	3.14111e+07	3.43297e+07	4.49677e+07	4.0514e+07	3.04462e+07	1.79369e+07	1.19265e+07	7.20426e+06	5.47773e+06	2.89472e+06	368223	159707	900471	5.18289e+06	544086	363307	496842	1.19501e+06	480386	0	180561	282331	289849	268335
CRKLLFQGFRCQTCGYKFHQRCSTEVPLM	510	538	4	0	870.675	9	26	10.4338	11.367	873.117	7.33813	0.6	0					0.0733896		5.52291e+06	5.48492e+07	8.60691e+07	8.55854e+07	1.0497e+08	1.568e+08	3.07525e+08	5.40102e+08	8.04515e+08	9.61707e+08	1.00884e+09	9.04063e+08	7.01503e+08	4.7903e+08	2.95092e+08	1.70121e+08	8.10606e+07	3.6354e+07	9.07538e+06	2.63579e+06	792897	117535	277668	1.63341e+06	0	212960	0	1.37872e+06	0	197599
CRKLLFQGFRCQTCGYKFHQRCSTEVPLM	510	538	5	0	696.741	9	26	10.4725	10.9055	698.706	7.39584	1	0	0.83062	0.297016	1	0	0.0667273		4.86137e+06	2.04656e+07	3.06036e+07	2.57802e+07	2.99554e+07	4.74752e+07	1.01104e+08	1.6472e+08	2.29202e+08	3.09336e+08	3.06037e+08	2.95895e+08	2.24023e+08	1.50545e+08	9.08822e+07	4.90552e+07	2.23796e+07	8.81355e+06	4.70571e+06	487424	0	0	169188	4.41948e+06	159068	268361	0	250093	5.49399e+06	0
CRKLLFQGFRCQTCGYKFHQRCSTEVPLM	510	538	6	0	580.786	9	26	10.5106	10.676	582.423	7.39394	1	0	0.830218	-0.469975	0	0	0.0472254		230340	1.94198e+06	1.8581e+06	1.42063e+06	2.21519e+06	4.02588e+06	1.05091e+07	1.92453e+07	2.73567e+07	3.68187e+07	3.32958e+07	3.17679e+07	2.64037e+07	1.63408e+07	9.39579e+06	3.67904e+06	1.84808e+06	229985	0	241984	0	0	0	0	128621	0	0	0	0	117122
CRKLLFQGFRCQTCGYKFHQRCSTEVPLMC	510	539	3	0	1194.9	9	27	10.8232	11.0503	1199.67	11.7515	0.4	1					0.558803		4.74962e+06	501594	826584	2.05181e+06	333030	1.7891e+06	1.31966e+06	7.0819e+06	1.3058e+07	2.0505e+07	2.83461e+07	2.89911e+07	2.30973e+07	2.02615e+07	9.62729e+06	3.10527e+06	2.5697e+06	0	0	272315	0	947118	0	484611	0	425294	827651	0	0	1.25941e+06
CRKLLFQGFRCQTCGYKFHQRCSTEVPLMC	510	539	4	0	896.427	9	27	10.9055	10.999	899.001	7.74049	1	0	0.842901	-0.676025	0	0	0.0614233		0	2.99556e+06	5.41504e+06	4.03766e+06	4.76858e+06	8.00723e+06	1.11299e+07	1.6609e+07	2.70304e+07	5.46549e+07	4.09429e+07	4.3483e+07	3.61353e+07	3.61967e+07	2.0299e+07	1.3063e+07	7.45958e+06	2.30375e+06	1.25488e+06	0	0	0	0	0	550745	0	0	0	0	0
CRKLLFQGFRCQTCGYKFHQRCSTEVPLMC	510	539	5	0	717.343	9	27	10.8566	10.999	719.425	7.85409	1	1	0.866082	-0.535873	0	0	0.0512543		656855	1.24757e+06	2.49919e+06	2.15755e+06	2.85767e+06	1.4866e+06	5.76635e+06	7.42261e+06	1.40096e+07	3.69028e+07	2.68016e+07	2.53764e+07	2.61193e+07	1.81229e+07	1.42101e+07	5.81084e+06	3.17164e+06	811287	0	161930	214275	0	0	0	369482	0	0	0	0	0
FRCQT	518	522	2	0	327.655	4	3	5.4566	5.87047	328.231	0.706165	1	0	0.560295	0.242054		1	0.182445		1.34889e+07	1.55351e+07	6.80133e+06	662113	0	1.47497e+06	0	859416
FRCQTCG	518	524	2	0	407.67	5	5	5.70982	6.38645	408.291	0.639591	1	0	-0.0317911	0.99491		1	0.179545		2.8806e+07	3.72975e+07	2.27593e+07	7.32728e+06	588546	503722	0	1.73569e+06	0	53813.2	32103.1
FRCQTCGYKFHQRC	518	531	4	0	444.952	7	12	7.56383	7.85945	445.864	2.38369	1	0	0.357843	-0.0967463		1	0.103711		630119	3.59501e+06	9.18122e+06	1.15403e+07	1.31701e+07	8.00012e+06	2.81533e+06	1.06804e+06	56531.9	67000.8	0	0	0	0	0	0	0	136971	0	368616
FRCQTCGYKFHQRCST	518	533	4	0	491.972	7	14	7.50317	7.58573	493.103	3.15966	1	0	0.506864	-0.707159		-2	0.0778982		0	138773	380424	1.58548e+06	3.44138e+06	3.40193e+06	1.84855e+06	459777	0	0	0	0	0	0	0	0	0	0	0	0	0	0
FRCQTCGYKFHQRCSTE	518	534	3	0	698.642	7	15	7.40983	7.60517	700.597	4.43127	1	0	0.891017	-0.38407		-1	0.524669		2.21792e+06	4.61326e+06	8.24247e+06	1.75298e+07	3.29012e+07	3.82486e+07	3.6777e+07	3.01661e+07	1.80664e+07	8.99341e+06	2.17286e+06	401604	793881	777948	1.5248e+06	1.60551e+06	695359	2.45019e+06	497792	388598	148848	343505	0
FRCQTCGYKFHQRCSTEVPLM	518	538	2	0	1267.58	8	18	9.33537	9.68263	1271.01	5.07488	1	0	0.816749	0.0512369	1	1	0.222208		0	1.78131e+06	1.98914e+06	7.10915e+06	1.45725e+07	2.7392e+07	3.6335e+07	4.00872e+07	3.77989e+07	2.51408e+07	1.28919e+07	2.01328e+06	644158	27243.5	15140	0	0	0	0	0	0	0	425652	0	0	0	223380
FRCQTCGYKFHQRCSTEVPLM	518	538	3	0	845.39	8	18	9.27285	10.1049	847.697	5.135	1	0	0.835152	1.44005	1	1	0.0750708		3.29449e+07	6.39991e+07	8.01116e+07	1.45166e+08	2.57951e+08	4.40181e+08	6.22971e+08	6.56088e+08	5.76879e+08	4.26948e+08	2.71093e+08	1.44453e+08	6.65482e+07	2.54738e+07	7.69956e+06	2.69003e+06	491661	0	3.6674e+06	10722.1	0	259212	421310	0	762303	428912	0
FRCQTCGYKFHQRCSTEVPLM	518	538	4	0	634.294	8	18	9.33537	9.6346	636.02	5.1161	1	0	0.829367	-0.0863842	1	1	0.0315202		1.05085e+07	1.74036e+07	2.48871e+07	3.85385e+07	8.25912e+07	1.25853e+08	1.76859e+08	1.99707e+08	1.71624e+08	1.234e+08	7.89399e+07	4.63968e+07	1.74327e+07	5.46998e+06	2.14957e+06	160229	210334	494282	0	0	0	0	0	0	0	247616	91143.5
FRCQTCGYKFHQRCSTEVPLMC	518	539	3	0	879.727	8	19	9.72088	10.2238	882.366	6.01001	1	0	1.00615	0.497097	1	0	0.254235		7.35414e+06	2.50788e+07	2.43177e+07	3.81838e+07	5.6588e+07	1.30121e+08	2.12514e+08	2.64146e+08	2.83464e+08	2.44027e+08	1.56994e+08	1.07225e+08	4.60115e+07	40680.4	8.6067e+06	6.04905e+07	308657	46908.8	4.9231e+06	262133	238682	6.20359e+06	14203.3	1930.86	133095	0	231823	70040.5
FRCQTCGYKFHQRCSTEVPLMC	518	539	4	0	660.047	8	19	9.59172	10.0792	662.161	6.54662	1	0	1.16175	0.452926	1	0	0.262433		3.67282e+06	5.87549e+06	9.77131e+06	1.40469e+07	3.0888e+07	5.8076e+07	9.8827e+07	1.28185e+08	1.2539e+08	1.15192e+08	8.50378e+07	5.1322e+07	2.60727e+07	9.99915e+06	2.24418e+06	1.16328e+06	217496	134162	611326	497485	147463	3.81806e+06	165263	242194	0	2.47976e+07	2.31223e+06	408461
RCQTCGY	519	525	2	0	415.668	5	5	5.78458	5.99115	416.481	1.01965	0.4	1					0.23577		5.63345e+06	7.3441e+06	3.81218e+06	400548	0	0	0	2.12746e+06	0	29701.6	0
RCQTCGYKFHQRC	519	531	2	0	815.363	6	11	6.4597	7.05208	817.039	2.19944	1	0	0.365048	0.753524	1	0	0.262764		1.49847e+06	1.1579e+07	2.4217e+07	3.20691e+07	2.72116e+07	1.59825e+07	5.60059e+06	1.10602e+06	462943	402942	129531	187305	173699	59947.4	0	0	177944	66996
RCQTCGYKFHQRC	519	531	3	0	543.911	6	11	6.4393	7.13268	545.031	2.20605	1	0	0.36836	1.0429	1	0	0.102933		1.11809e+07	3.84031e+07	6.67578e+07	8.4292e+07	7.78747e+07	4.57249e+07	2.42811e+07	1.04651e+07	1.57786e+06	747347	125346	364070	90589.9	1595.93	0	0	109925	0
RCQTCGYKFHQRCST	519	533	2	0	909.403	7	13	6.3134	6.5981	911.646	3.22749	1	0	0.631254	-0.128024	-1	-2	0.324213		310826	860385	3.75207e+06	7.70364e+06	1.03198e+07	9.13786e+06	6.55803e+06	2.41924e+06	668221	0	79296.7	0	958.081	96833	538137	0	0	0	0	0	0
RCQTCGYKFHQRCST	519	533	3	0	606.605	7	13	6.23777	6.70227	608.327	3.90917	1	0	0.920148	0.387124	1	-3	0.238032		4.44935e+06	9.09855e+06	2.15154e+07	3.54212e+07	4.70994e+07	4.41219e+07	3.06332e+07	1.64766e+07	7.31729e+06	1.8211e+06	532065	74457.7	0	0	403480	128448	0	57929.1	75026.8	215359	1.12854e+07
RCQTCGYKFHQRCST	519	533	4	0	455.205	7	13	6.30363	6.54128	456.558	4.15389	1	0	1.02386	-0.262828	0	-2	0.373489		161857	390684	1.24739e+06	3.2371e+06	4.67962e+06	4.07305e+06	3.10016e+06	671619	571686	0	0	0	47380	0	0	0	230315	0	0	0	1.05518e+06
RCQTCGYKFHQRCSTE	519	534	2	0	973.925	7	14	6.36428	6.7992	976.481	3.78518	1	0	0.753018	0.302364	-2	1	0.191154		109293	320537	3.47463e+06	8.02305e+06	1.48109e+07	1.46031e+07	1.31071e+07	8.67015e+06	4.84947e+06	892221	0	0	88505.2	0	0	713.041	15679.8	21157.7	0	0	0	0
RCQTCGYKFHQRCSTE	519	534	3	0	649.619	7	14	6.41352	7.82145	655.731	17.0076	0.5	1					2.2597		4.85145e+06	1.10765e+07	2.24617e+07	4.3385e+07	6.32199e+07	7.32134e+07	5.88708e+07	3.97424e+07	2.09335e+07	9.51854e+06	2.66419e+06	1.25864e+06	77748.6	0	4.47945e+06	316014	9.15925e+07	3.37748e+08	3.99625e+08	8.00934e+08	1.12863e+09	1.01792e+09
RCQTCGYKFHQRCSTE	519	534	4	0	487.466	7	14	6.47088	6.57623	489.163	5.46084	0.4	1					0.243756		0	232510	269933	1.61526e+06	3.57377e+06	2.67081e+06	2.95806e+06	2.07641e+06	945017	225291	0	0	0	0	0	65988	0	0	0	1.6901e+06	0	147878
RCQTCGYKFHQRCSTEVPLM	519	538	2	0	1194.05	8	17	8.85133	9.1001	1197.35	4.92621	1	0	0.859938	-0.230977	1	-1	0.127673		553777	1.25507e+06	4.51173e+06	7.14898e+06	1.72618e+07	2.93056e+07	3.53722e+07	3.61348e+07	3.11657e+07	1.90906e+07	9.5271e+06	4.50722e+06	309832	0	0	0	0	0	0	0	0	0	242122	263492	0	0
RCQTCGYKFHQRCSTEVPLM	519	538	3	0	796.367	8	17	8.67672	9.30957	798.552	4.87556	1	0	0.843524	0.869466	1	-1	0.0878858		4.69865e+07	7.04138e+07	9.7314e+07	1.67734e+08	3.06868e+08	4.89244e+08	6.00625e+08	6.44935e+08	5.03178e+08	3.56176e+08	2.11814e+08	1.0795e+08	4.54477e+07	1.76724e+07	2.82425e+06	0	0	149798	235420	308845	1.04803e+06	496244	392979	166535	25862.4	0
RCQTCGYKFHQRCSTEVPLM	519	538	4	0	597.527	8	17	8.80627	9.07478	599.184	4.94736	1	0	0.866792	-0.174391	1	-1	0.0420458		9.25845e+06	1.46571e+07	1.87512e+07	3.22727e+07	6.42206e+07	9.43812e+07	1.22271e+08	1.26828e+08	1.02406e+08	7.02662e+07	4.01537e+07	1.9552e+07	8.57788e+06	1.77986e+06	147541	94605.3	0	1.52167e+06	0	3.60527e+06	0	1.82659e+06	0	0	0	235187
RCQTCGYKFHQRCSTEVPLM	519	538	5	0	478.223	8	17					-1
RCQTCGYKFHQRCSTEVPLMC	519	539	3	0	830.704	8	18	9.08755	9.75923	833.182	5.63121	1	0	0.987027	0.980728	1	-1	0.132702		1.9489e+07	3.4366e+07	3.89999e+07	5.75867e+07	1.09541e+08	2.04905e+08	3.3343e+08	3.99775e+08	3.82575e+08	3.12107e+08	2.14244e+08	1.25287e+08	6.5806e+07	2.66214e+07	9.59844e+06	2.31166e+06	275264	196810	0	262503	0	0	233912	483779	0	0	2.10446e+06
RCQTCGYKFHQRCSTEVPLMC	519	539	4	0	623.28	8	18	9.26025	9.61532	625.134	5.61598	1	0	0.982365	0.0735848	1	-1	0.0750646		4.23058e+06	4.59642e+06	8.7362e+06	1.30467e+07	2.66308e+07	5.30319e+07	8.01127e+07	1.02808e+08	9.18827e+07	7.70288e+07	5.31607e+07	2.92865e+07	1.38477e+07	4.56047e+06	441099	435931	19793.9	641.618	142018	0	21159.6	0	281752	3550.36	128761	233398	0
CGYKFHQRCSTEVPLM	523	538	2	0	949.939	7	13	9.02177	9.1001	952.685	4.15236	1	0	1.02321	-0.719288	1	0	0.256333		171668	214807	156943	968511	2.87485e+06	4.37254e+06	4.73252e+06	1.92306e+06	1.04442e+06	0	0	0	0	0	0	0	0	0	0	223778	0
CGYKFHQRCSTEVPLM	523	538	3	0	633.629	7	13	8.90123	9.22643	635.484	4.22705	1	0	1.05486	-0.0119867	1	0	0.211446		3.20312e+06	5.29736e+06	5.88005e+06	1.11045e+07	2.09207e+07	2.82966e+07	2.93676e+07	2.34546e+07	1.55086e+07	5.22699e+06	2.24939e+06	1.21359e+06	103468	334259	1.3572e+06	119947	28890.8	0	0	0	153363
CGYKFHQRCSTEVPLMC	523	539	3	0	667.965	7	14	9.41562	9.51162	670.383	5.78979	1	1	1.54188	-0.668671		-2	0.186496		873438	234733	444617	886022	2.37263e+06	5.03393e+06	6.40515e+06	6.20604e+06	5.99815e+06	1.67e+06	865002	505928	0	0	116794	417390	861875	447883	107369	0	452114	508324
YKFHQRC	525	531	2	0	491.24	5	5	5.82667	6.04208	492.577	2.01408	0.4	0					0.569305		3.47683e+06	5.761e+06	1.2496e+07	6.12507e+06	3.45576e+06	64792.9	725997	910086	1.48959e+06	691748	223529
YKFHQRC	525	531	3	0	327.829	5	5	5.96545	5.97832	328.491	1.3245	0.4	0					0.108561		169267	590824	556306	484968	0	59904.7	0	44683.2	0	0	0
YKFHQRCST	525	533	2	0	585.28	5	7	6.3515	6.38645	590.011	8.70163	0.4	0					0.482851		0	0	97553.1	0	36059.6	0	264147	0	303531	0	79849.8	0	852252
YKFHQRCSTE	525	534	2	0	649.801	5	8	5.7017	5.97832	651.6	2.76646	1	0	1.16863	-0.151184		-2	0.178447		1.40649e+06	1.83709e+06	4.26625e+06	6.45258e+06	8.05687e+06	5.26518e+06	2.63187e+06	343479	59003.8	0	1509.29	55756	0	136626
YKFHQRCSTEVPLM	525	538	2	0	869.924	6	11	8.75857	9.26025	872.71	4.39206	0.6	0					0.343705		4.75599e+06	7.59861e+06	8.21083e+06	1.89855e+07	3.6386e+07	4.99166e+07	4.73066e+07	3.37265e+07	1.86678e+07	8.49756e+06	3.19233e+06	0	1.34934e+06	2243.37	381255	0	3.58797e+06	1.14624e+06
YKFHQRCSTEVPLM	525	538	3	0	580.285	6	11	8.746	9.2968	582.065	4.16017	1	0	1.34707	0.634383	1	-1	0.184045		1.29767e+07	1.7172e+07	2.27788e+07	4.11231e+07	7.07776e+07	9.54465e+07	9.45213e+07	6.57629e+07	3.57478e+07	1.39184e+07	7.1382e+06	5.92442e+06	1.03767e+06	2.51101e+06	163986	1.65751e+06	79007.5	323780
YKFHQRCSTEVPLMC	525	539	3	0	614.621	7	12	6.90133	7.19332	618.377	9.95787	0.5	0					0.217881		0	0	2.92821e+07	0	0	3.31643e+06	0	0	1.58805e+07	3.64976e+07	8.6762e+07	1.59941e+08	2.09442e+08	1.76896e+08	2.40956e+07	1.54313e+06	863302	102972	268474	70081.6
KFHQRC	526	531	2	0	409.708	4	4	4.26123	4.31902	410.633	1.30424	1	0	1.05983	-0.778166		1	0.0963093		606807	903154	1.47636e+06	986878	205608	21171.4	0	0	0
KFHQRCSTE	526	534	2	0	568.269	5	7					-1
KFHQRCSTEVPLM	526	538	2	0	788.392	6	10	8.28008	8.69607	790.884	3.91318	0.6	0					0.277957		2.35005e+06	4.89756e+06	5.76155e+06	1.3381e+07	2.10452e+07	2.9252e+07	2.43821e+07	1.54545e+07	6.66856e+06	1.30477e+06	591223	175945	943020	75749.8	0	0	0
KFHQRCSTEVPLM	526	538	3	0	525.931	6	10	8.3249	8.746	527.65	4.08805	1	0	1.5157	0.262778	1	1	0.110954		3.28279e+06	3.85795e+06	4.99823e+06	1.21082e+07	2.59552e+07	2.71057e+07	2.53848e+07	1.59448e+07	8.79843e+06	3.37389e+06	939449	523651	111460	643770	80594.5	72289	260955
KFHQRCSTEVPLMC	526	539	2	0	839.897	6	11	8.90123	9.12557	842.872	4.75652	1	0	1.64575	-0.300981	1	0	0.293931		0	172297	316332	1.83691e+06	3.09959e+06	6.66736e+06	8.39852e+06	5.54329e+06	3.27182e+06	700227	166467	0	0	0	0	0	0	305713
KFHQRCSTEVPLMC	526	539	3	0	560.267	6	11					-1
HQRCSTEVPLM	528	538	2	0	650.81	6	8					-1
STEVPLM	532	538	1	0	776.386	4	4	8.18652	8.88997	778.749	1.84483	1	1	1.8044	1.07174		1	0.808299		5.33858e+07	5.88698e+07	6.42053e+07	8.06748e+07	3.85034e+07	1.64453e+07	1.07991e+07	6.37924e+06	21943.5
STEVPLMC	532	539	1	0	879.395	5	5	9.27285	9.55642	882.563	2.52081	1	0	2.04105	-0.131271		1	0.342267		2.51353e+06	7.87845e+06	1.81364e+07	3.00965e+07	2.34756e+07	1.12083e+07	3.56846e+06	0	0	0	0
EVPLM	534	538	1	0	588.306	4	2	8.58335	8.8192	590.2	1.47463	0.5	0					0.173468		4.82172e+07	8.59115e+07	6.60023e+07	1.35232e+08	1.97595e+06	769875	656904
EVPLMC	534	539	1	0	691.315	5	3	9.17537	9.6346	693.734	1.87159	0.4	0					0.875916		7.30166e+06	1.7557e+07	2.63727e+07	1.66342e+07	2.88592e+06	153122	341904	848297	5.93907e+06
VPLM	535	538	1	0	459.264	4	2	7.63708	8.5374	460.677	1.06482	1	0	2.19669	1.63579		1	0.172433		1.35553e+08	2.44831e+08	2.50223e+08	8.45252e+07	2.55657e+06	226366	284188
VPLMC	535	539	1	0	562.273	4	3	8.35828	8.67672	564.347	1.60225	1	0	2.20589	-0.031374		1	0.531582		1.49424e+07	3.28948e+07	5.00766e+07	3.84792e+07	5.10848e+06	676706	455330	4.00523e+06
CVNY	539	542	1	0	498.202	4	2	5.31897	6.22497	499.589	1.02628	1	0	2.0905	1.65207		1	0.066043		2.49109e+08	5.71844e+08	5.865e+08	1.11113e+08	5.6316e+06	367697	992356
CVNYDQL	539	545	1	0	854.371	4	5	8.24952	8.90123	858.011	3.0778	1	0	2.65478	0.923521	1	1	0.158841		4.82203e+07	4.49655e+07	1.08051e+08	2.34902e+08	2.95232e+08	1.90498e+08	6.16322e+07	2.7022e+07	965183	82649.4
CVNYDQL	539	545	2	0	427.689	4	5	8.23825	8.96085	429.311	2.68221	1	0	2.21889	1.12661	1	1	0.103552		3.29329e+07	4.15758e+07	1.06e+08	1.84714e+08	1.81739e+08	8.93064e+07	2.21566e+07	2.50848e+06	515962	249655
CVNYDQLDL	539	547	1	0	1082.48	5	7	9.86778	10.6852	1086.91	3.73045	1	0	2.1995	1.39837	1	1	0.215911		4.10518e+07	3.32493e+07	7.88945e+07	1.95425e+08	3.37655e+08	3.36212e+08	2.10884e+08	8.92176e+07	3.23176e+07	3.77246e+06	680963	18690.4	20088.1
CVNYDQLDL	539	547	2	0	541.745	5	7	9.86778	10.663	543.84	3.49049	1	0	2.01063	1.33452	1	1	0.0732096		1.27952e+08	1.2479e+08	2.33565e+08	5.02175e+08	7.98113e+08	7.54202e+08	4.33966e+08	1.74633e+08	4.74531e+07	1.19633e+07	1.40438e+06	622973	663490
VNYDQL	540	545	1	0	751.362	4	4	7.98047	8.60873	754.43	2.62883	1	0	2.88422	0.856334		1	0.176326		4.75133e+07	6.48181e+07	1.94257e+08	3.08275e+08	2.51176e+08	9.81367e+07	1.64419e+07	1.54702e+06	3.69166e+06
VNYDQLDL	540	547	1	0	979.473	4	6	9.72088	10.2838	983.248	3.20325	1	0	2.20475	0.669003	1	1	0.168985		4.28746e+07	4.36199e+07	1.1643e+08	2.6384e+08	3.33633e+08	2.36233e+08	1.03157e+08	2.32447e+07	1.07672e+06	0	285222
VNYDQLDL	540	547	2	0	490.24	4	6	9.72088	10.5233	492.041	3.02933	1	0	2.04505	1.35544	1	1	0.0849003		6.72648e+07	8.20502e+07	1.95055e+08	3.74915e+08	4.40877e+08	2.8252e+08	1.20309e+08	2.92474e+07	1.93666e+06	76251.5	148708
YDQL	542	545	1	0	538.251	3	2	6.75773	7.29315	539.618	1.05271	1	0	2.16332	0.590308		1	0.131274		1.62923e+07	3.60767e+07	3.42041e+07	7.70532e+06	215864	72553
YDQLDL	542	547	1	0	766.362	4	4	9.2968	9.51162	768.468	1.65607	1	0	1.54442	-0.328248		1	0.09605		2.33482e+07	5.24846e+07	9.05625e+07	6.67202e+07	2.31452e+07	2.95078e+06	131666	263667	192750
DQLDL	543	547	1	0	603.298	3	3	8.26175	9.07478	604.725	1.09002	1	0	1.26521	1.38571		1	0.0639889		4.5673e+08	9.83302e+08	8.28244e+08	2.68473e+08	5.15829e+07	5.40317e+06	1.59751e+06
[truncated: 21 more columns]
