# Supplementary material for: Unveiling the domain-specific and RAS isoform-specific details of BRAF kinase regulation
Source: eLife. 2023 Dec 27;12:RP88836. doi: 10.7554/eLife.88836 (PMC10752582; doi:10.7554/eLife.88836)
Supplement: Figure 2—source data 2. — Also applies to plots presented in Supplementary file 1; Figure 2—figure supplement 1 and Figure 2—figure supplement 2. [file elife-88836-fig2-data2.zip › Figure 2- source data 2/(BRAF_BRAFN3-KD-5min1.mzXML) ExMS2_FinalTable.xls]

## Sheet: Sheet1
Sequence	START	END	Charge	ModMass	Monoisotopic m/z	maxND	maxD	RT Range(start, unit: min)	RT Range(end)	Centroid m/z	Delta Mass	Flag#1:Skip-tests	Flag#2:Unimodality check	Flag#3:Back exchange prediction check	Flag#4:Elution RT width check	Flag#5:Unique peptide RT/deltaD consistency check	Flag#6:Common-end peptides centroid subtraction check	Flag#7:Centroid shift within RT range check	Flag#8:Data multiple assignment check	Isotopic Envelope Amplitudes(start from this column(the Monoisotopic) to nonzero end):
GSSHHHHHHGTKTEEGKL	2	19	2	0	1008.48	6	16	5.303	5.82148	1010.92	3.72612	1	0	0.475757	1.59523	1	1	0.07596		7.01933e+06	6.0279e+07	2.0869e+08	4.74936e+08	7.35181e+08	7.98172e+08	6.2148e+08	3.6238e+08	1.52043e+08	5.0596e+07	1.21349e+07	905034	146556	380840	208619	0	358243	0	453474	0	304133	0	359361
GSSHHHHHHGTKTEEGKL	2	19	3	0	672.656	6	16	5.303	5.75913	674.294	3.76004	1	0	0.48588	1.31553	1	1	0.0466912		9.44853e+07	4.42449e+08	1.50831e+09	3.58372e+09	5.71345e+09	6.07612e+09	4.92017e+09	2.77382e+09	1.2399e+09	4.3127e+08	1.30311e+08	2.8563e+07	3.52638e+06	9982.65	202253	87107.8	0	53238.8	0	182006	74832.4	0	122419
GSSHHHHHHGTKTEEGKL	2	19	4	0	504.744	6	16	5.303	5.85265	505.984	3.80705	1	0	0.49991	1.73504	1	1	0.0459954		1.85003e+07	1.03218e+08	3.70794e+08	8.54912e+08	1.37594e+09	1.55349e+09	1.22587e+09	7.11351e+08	3.1105e+08	1.11597e+08	3.06882e+07	6.51814e+06	1.30335e+06	0	370916	0	0	0	4.58328e+06	0	0	0	563327
GSSHHHHHHGTKTEEGKL	2	19	5	0	403.997	6	16	5.303	5.83707	404.985	3.78856	1	0	0.494393	1.66514	1	1	0.0337663		6.85706e+06	5.16962e+07	1.97641e+08	4.80765e+08	7.71909e+08	8.48673e+08	6.72869e+08	3.8487e+08	1.69959e+08	5.73969e+07	1.53016e+07	1.77373e+06	172291	47535.7	0	0	555009	44881.2	52418.2	0	0	138853	0
GSSHHHHHHGTKTEEGKLVIWINGDKGYNGL	2	32	3	0	1149.23	8	29					-1
GSSHHHHHHGTKTEEGKLVIWINGDKGYNGL	2	32	4	0	862.178	8	29	9.74442	9.85323	864.32	6.53847	0.6	1					0.134021		0	0	0	558716	3.15917e+06	1.31271e+07	1.77732e+07	2.61658e+07	3.87655e+07	2.38205e+07	1.9689e+07	1.07859e+07	1.71576e+07	281918	0	47950.2	609040	502445	0	0	308082	632044	0	0	0	265550	0	0	0	503650
GSSHHHHHHGTKTEEGKLVIWINGDKGYNGL	2	32	5	0	689.944	8	29					-1
VIWINGDKGY	20	29	1	0	1164.6	5	8	9.08988	9.38588	1167.9	2.58158	0.4	0					0.286174		0	1.50716e+06	4.82899e+07	1.05061e+08	6.3381e+07	1.27393e+07	1.37371e+06	3.10088e+06	867102	376609	246871	252026	0	295830
VIWINGDKGY	20	29	2	0	582.806	5	8	9.66663	9.88435	584.418	2.51022	0.6	0					0.565306		1.63303e+06	2.19492e+07	3.8263e+07	3.15829e+07	1.67816e+07	5.24382e+06	684898	1.82964e+06	153651	2.11721e+06	841809	6.12562e+06	76934.4	844507
VIWINGDKGYNG	20	31	2	0	668.338	5	10					-1
VIWINGDKGYNGL	20	32	2	0	724.88	5	11	10.4761	11.139	726.689	2.74176	1	0	0.553917	2.24322		1	0.263646		4.87718e+08	1.99208e+09	4.17531e+09	5.18688e+09	4.16986e+09	2.32904e+09	1.04487e+09	4.94327e+08	4.69525e+08	5.48086e+08	3.26711e+08	3.36494e+07	1.84122e+07	9.98807e+06	450751	6.2733e+06	78171.3
VIWINGDKGYNGLAE	20	34	2	0	824.92	5	13	9.93103	10.3877	826.798	2.76929	0.6	0					0.692623		5.81236e+06	2.98101e+07	6.997e+07	8.71723e+07	7.44747e+07	4.61772e+07	2.70955e+07	1.248e+07	3.55346e+06	2.18749e+06	9105.65	507650	394007	0	0	410787	949658	1.73992e+06	2.62863e+06
VIWINGDKGYNGLAEVGKKFEKDTG	20	44	3	0	913.476	7	23	10.5073	10.5229	915.476	4.35858	0.6	1					0.850414		0	0	218102	888727	1.04137e+06	968535	637531	0	0	0	0	0	0	0	0	0	0	0	0	0	0	0	0	0	0	0	0	308666	0	0
VIWINGDKGYNGLAEVGKKFEKDTGIKV	20	47	3	0	1026.89	7	26					-1
VIWINGDKGYNGLAEVGKKFEKDTGIKV	20	47	4	0	770.421	7	26	11.558	11.7138	771.608	2.8975	1	0	-0.104143	-0.031966	1	0	0.205815		1.09165e+06	5.99398e+06	1.9774e+07	3.8148e+07	4.13601e+07	3.8691e+07	2.96825e+07	1.8648e+07	5.63424e+06	2.67366e+06	674781	692123	831254	285586	180102	486750	456237	123669	0	228363	261041	0	0	0	170320	0	0	0	171267	0
VIWINGDKGYNGLAEVGKKFEKDTGIKVTVEHPDKL	20	55	4	0	1000.29	9	33	10.8847	11.3828	1002.1	4.84621	1	0	0.0649591	1.50394	1	0	0.0938924		85325.2	0	4.93658e+07	1.65907e+08	3.80391e+08	6.027e+08	7.75181e+08	7.89609e+08	6.6428e+08	4.91025e+08	2.9573e+08	1.75301e+08	9.02188e+07	5.02076e+07	3.29613e+07	2.90602e+07	2.15978e+07	9.814e+06	8.49617e+06	7.94754e+06	2.15744e+06	716504	404369	452841	0	336148	0	315465	0	408948
VIWINGDKGYNGLAEVGKKFEKDTGIKVTVEHPDKL	20	55	5	0	800.434	9	33	10.9938	11.1027	801.997	5.41027	1	0	0.14658	-0.242057	1	0	0.0867137		815737	1.72473e+06	1.13711e+07	5.54801e+07	1.14902e+08	1.92047e+08	2.55364e+08	2.53572e+08	2.15337e+08	1.54798e+08	9.44363e+07	5.50282e+07	2.90866e+07	1.60083e+07	1.00756e+07	9.38062e+06	1.26201e+07	5.09486e+06	2.35208e+06	3.68728e+06	1.45991e+06	2.41762e+07	514250	597617	0	292200	2.2037e+07	74617.8	0	0
VIWINGDKGYNGLAEVGKKFEKDTGIKVTVEHPDKL	20	55	6	0	667.196	9	33	10.8847	11.1805	668.533	5.61643	1	0	0.176412	0.596289	1	0	0.0927637		201534	1.89408e+06	1.30414e+07	7.94215e+07	1.48813e+08	2.88746e+08	3.73433e+08	3.52396e+08	3.09685e+08	2.25793e+08	1.36252e+08	8.00535e+07	4.09098e+07	2.34517e+07	1.54079e+07	1.41323e+07	9.11639e+06	1.10816e+07	5.46777e+06	5.65303e+06	1.8169e+06	2.54934e+06	758050	1.15365e+06	222370	705413	27097.6	681035	418411	618386
VIWINGDKGYNGLAEVGKKFEKDTGIKVTVEHPDKL	20	55	7	0	572.026	9	33	10.9159	11.0872	573.107	5.15985	1	0	0.110344	0.037865	1	0	0.121594		14238.8	1.23843e+06	5.73243e+06	2.70942e+07	8.06616e+07	1.05475e+08	1.33933e+08	1.42218e+08	1.25103e+08	8.62887e+07	5.26917e+07	3.45538e+07	1.48234e+07	8.8834e+06	4.87989e+06	4.35362e+06	6.69213e+06	2.30838e+07	1.63161e+06	1.57018e+06	851812	349012	112529	973259	590803	86962.1	194460	0	0	0
NGDKGYNGLAEVGKKFEKDTGIKVTVE	24	50	3	0	966.173	7	25	9.79105	10.0244	967.173	1.29908	0.6	0					0.201227		5.06306e+07	9.466e+07	8.57237e+07	7.64116e+07	6.41606e+07	4.51152e+07	2.82569e+07	1.41617e+07	5.78942e+06	933415	1.45197e+06	705067	0	295434	0	0	0	0	44901.9	17001.3	114801	71570.2	206537	59565.8	317503	0	1.28424e+06	0	0	0
GLAEVGKKFEKDTGIKVTVEHPDKL	31	55	4	0	685.383	7	22					-1
LAEVGKKFEKDTGIKVTVEHPDKL	32	55	3	0	894.501	7	21	8.60738	8.65413	895.814	2.33905	1	0	-0.104424	-0.520933	1	-2	0.109009		0	174334	3.18481e+06	6.23805e+06	7.09116e+06	3.81803e+06	1.96495e+06	461113	0	0	177291	0	149104	0	0	0	0	0	0	0	0	0	0	0	0	0	0	0	0
LAEVGKKFEKDTGIKVTVEHPDKL	32	55	4	0	671.127	7	21					-1
LAEVGKKFEKDTGIKVTVEHPDKLEEKFPQVAATGDGPDIIF	32	73	4	0	1149.86	9	37					-1
LAEVGKKFEKDTGIKVTVEHPDKLEEKFPQVAATGDGPDIIF	32	73	5	0	920.091	9	37					-1
AEVGKKFEKDTG	33	44	2	0	654.843	5	10	5.39707	5.63443	655.268	0.0866961	0.6	0					0.179081		2.0339e+07	1.55966e+07	8.58412e+06	667369	301519	143155	0	0	0	0	0	192977	0	0	0	0
AEVGKKFEKDTG	33	44	3	0	436.898	5	10	5.65002	6.27523	437.417	0.793654	0.4	0					0.0631362		641600	3.65736e+08	460555	267528	6.73096e+07	0	0	5.33266e+06	0	0	309814	365336	0	63323	62353.3	42915
AEVGKKFEKDTGIKV	33	47	2	0	824.967	5	13	7.91877	8.10917	825.588	0.266594	0.6	0					0.242463		3.67341e+07	4.76901e+07	3.14697e+07	1.19301e+07	2.44716e+06	20555	13147.1	7873.86	10536.1	0	5513.48	111239	0	0	822.559	0	132750	105602	0
AEVGKKFEKDTGIKV	33	47	3	0	550.314	5	13	7.93433	8.29598	550.782	0.428004	1	0	-0.479085	0.891688	1	1	0.466007		7.01598e+07	8.97634e+07	5.37624e+07	2.1464e+07	6.62431e+06	1.37497e+06	1.09082e+06	377479	353679	96053.3	0	0	685468	0	162998	956127	110348	98734.8	556903
AEVGKKFEKDTGIKVTVEHPDKL	33	55	4	0	642.856	7	20	8.10917	8.26487	644.115	3.50717	1	1	0.20107	-0.0321903	-1	-1	0.209152		9.35208e+06	8.02619e+07	2.4182e+08	3.94993e+08	4.08347e+08	2.85298e+08	1.54957e+08	7.98182e+07	3.58745e+07	2.22376e+07	1.47735e+07	7.96512e+06	5.98414e+06	3.90263e+06	741135	327999	385788	125282	1.11167e+08	0	0	0	5.22735e+06	0	0	0	2.88036e+06	0
AEVGKKFEKDTGIKVTVEHPDKL	33	55	5	0	514.486	7	20	8.04673	8.45165	515.289	2.48843	1	0	-0.0421639	1.08578	0	0	0.0414019		4.41889e+06	6.13498e+07	1.90102e+08	2.99852e+08	2.95718e+08	2.13333e+08	1.22149e+08	5.46217e+07	2.31467e+07	1.03579e+07	6.17909e+06	3.41056e+06	1.47349e+06	908029	1.50589e+06	4070.24	0	2469.97	2287.06	173895	0	0	107779	319972	304207	0	0	152793
AEVGKKFEKDTGIKVTVEHPDKL	33	55	6	0	428.907	7	20	8.04673	8.3271	429.591	2.57916	1	0	-0.0205027	0.527056	0	0	0.0464209		1.00135e+06	1.37337e+07	4.71195e+07	7.68583e+07	8.02016e+07	5.57857e+07	3.12698e+07	1.53181e+07	4.90868e+06	839935	757516	744176	238678	112549	3.92225e+06	0	203825	3276.87	0	0	137890	0	0	0	0	84729.7	0	0
AEVGKKFEKDTGIKVTVEHPDKLEEKFPQVAATGDGPDIIF	33	73	4	0	1121.59	9	36	10.5073	11.1183	1123.79	6.11238	1	0	0.17447	2.01026	1	0	0.117132		35216.5	1.46494e+06	5.19153e+06	1.10123e+08	2.88163e+08	6.90597e+08	1.09711e+09	1.5392e+09	1.61701e+09	1.51385e+09	1.13657e+09	7.89755e+08	4.8034e+08	2.97573e+08	1.77094e+08	1.17976e+08	8.60011e+07	5.34848e+07	3.85414e+07	2.43849e+07	1.90404e+07	5.92194e+06	2.39406e+06	2.52732e+06	1.69267e+06	13783.5	251830	13187.6	6.6584e+07	346519
AEVGKKFEKDTGIKVTVEHPDKLEEKFPQVAATGDGPDIIF	33	73	6	0	748.063	9	36	10.5853	10.7757	749.535	6.14957	1	0	0.179404	0.123696	1	0	0.0314886		0	508991	79546.7	1.81413e+07	4.62724e+07	1.46064e+08	2.19348e+08	3.32547e+08	3.29201e+08	3.40909e+08	2.27394e+08	1.70826e+08	1.00444e+08	6.57215e+07	3.57173e+07	2.39393e+07	1.17798e+07	1.09269e+07	5.32771e+06	4.16831e+06	4.50339e+06	839053	1.26556e+06	860718	374156	292506	9.01442e+06	210048	0	179490
AEVGKKFEKDTGIKVTVEHPDKLEEKFPQVAATGDGPDIIF	33	73	7	0	641.34	9	36					-1
VGKKFEKDTGIKVTVEHPDKL	35	55	2	0	1184.67	6	18					-1
VGKKFEKDTGIKVTVEHPDKL	35	55	3	0	790.113	6	18	7.80983	7.97068	791.356	2.32125	1	0	-0.0204991	-0.00908779	1	-1	0.103532		0	1.23692e+07	1.9346e+07	3.50509e+07	4.06701e+07	2.02549e+07	8.60723e+06	5.56257e+06	424081	461234	341148	167777	158076	304038	132625	135040	153479	0	0	0	0	0	0	0	0
VGKKFEKDTGIKVTVEHPDKLEEKFPQVAATGDGPDIIF	35	73	4	0	1071.57	9	34	10.5541	10.6164	1074.02	7.23633	1	1	0.380018	-0.451177		-1	0.584619		225034	0	0	0	1.1728e+06	1.12618e+06	5.61517e+06	6.62662e+06	7.71533e+06	4.7813e+06	3.74523e+06	662610	1.13651e+06	0	0	0	0	0	0	0	0	314213	0	0	394529	0	0	0	0	0
IKVTVEHPDKL	45	55	2	0	639.874	5	8					-1
IKVTVEHPDKL	45	55	3	0	426.919	5	8					-1
IKVTVEHPDKLEEKFPQVAATGDGPDIIF	45	73	3	0	1065.23	8	24					-1
TVEHPDKL	48	55	1	0	938.494	4	5					0
TVEHPDKL	48	55	2	0	469.751	4	5	5.22438	5.24012	473.2	6.35234	0.4	1					0.527159		0	0	0	1055.37	0	23654	26047.2	0	62176.5	0
TVEHPDKL	48	55	3	0	313.503	4	5	6.3379	6.6817	314.671	2.9596	0.4	1					0.571653		615075	6.66184e+06	1.08885e+07	4.70491e+06	1.00417e+06	3.57183e+06	0	0	6.95057e+06	0
TVEHPDKLEEKFPQVAATGDGPDIIF	48	73	3	0	951.815	7	21					0
TVEHPDKLEEKFPQVAATGDGPDIIF	48	73	4	0	714.113	7	21					-1
EEKFPQVAATGDGPDIIF	56	73	2	0	967.481	6	14	11.3673	12.0608	970.148	4.17369	0.6	0					0.42148		4.60654e+07	3.25038e+08	1.12806e+09	2.2802e+09	2.94499e+09	2.67906e+09	1.74876e+09	9.17493e+08	3.98473e+08	1.56204e+08	6.73182e+07	5.31481e+07	3.85027e+07	3.57064e+06	1.03611e+06	183516	2.76935e+06	8.48704e+07	2.85318e+08	2.66018e+08	1.20151e+08
EEKFPQVAATGDGPDIIF	56	73	3	0	645.323	6	14	11.3984	11.9791	647.008	3.89379	1	0	0.691812	1.87441	1	1	0.282475		4.55144e+06	5.07729e+07	1.95023e+08	3.75989e+08	4.7277e+08	4.15036e+08	2.53005e+08	1.23805e+08	4.69947e+07	1.32017e+07	3.73339e+06	701195	1.20858e+06	564692	102881	2.96565e+06	282573	8.03197e+06	3.82511e+07	3.85224e+07	1.3939e+07
WAHDRFGG	74	81	2	0	473.22	4	6	7.88763	8.2493	473.909	0.812079	1	0	0.0100043	0.891762	1	1	0.0811846		1.30045e+08	1.95093e+08	1.43263e+08	6.11777e+07	1.88756e+07	2.28533e+06	445843	0	160075	0	159606
WAHDRFGG	74	81	3	0	315.816	4	6	7.87207	7.91877	316.197	0.578241	0.4	0					0.224175		665362	2.89299e+06	587269	356166	0	0	0	0	0	0	0
WAHDRFGGY	74	82	1	0	1108.5	5	7	8.90328	9.29233	1110.05	0.873701	1	0	-0.0402883	1.0146	1	1	0.41307		2.01816e+07	5.70758e+07	4.84464e+07	1.8745e+07	1.80379e+06	185757	0	614998	733356	9195.76	30074.9	0	0
WAHDRFGGY	74	82	2	0	554.752	5	7	8.90328	9.57313	555.547	0.911145	0.4	0					0.0499886		2.44903e+08	8.67221e+08	4.16177e+08	2.92861e+08	9.15778e+07	1.55968e+07	3.2111e+06	718645	200224	184448	545423	557584	470698
WAHDRFGGY	74	82	3	0	370.17	5	7	8.90328	9.40668	370.719	0.967748	1	0	0.0238679	1.52757	1	1	0.119453		3.69391e+07	8.73381e+07	7.74155e+07	3.66475e+07	9.46867e+06	1.45697e+06	144798	172419	310310	379589	317262	141005	170732
WAHDRFGGYAQSGL	74	87	2	0	782.868	5	12	9.4483	9.97772	784.796	2.9167	1	0	0.52435	1.64428	1	1	0.257431		2.42464e+08	1.0118e+09	2.02585e+09	2.60791e+09	2.26687e+09	1.61273e+09	9.15373e+08	4.875e+08	2.61582e+08	1.32452e+08	6.03673e+07	2.14755e+07	4.43572e+06	8.47672e+07	512137	7.0183e+07	297559	4.86826e+06
WAHDRFGGYAQSGL	74	87	3	0	522.248	5	12	9.4639	9.99328	523.459	2.69616	1	0	0.436587	1.64413	1	1	0.0425834		1.70056e+08	6.87375e+08	1.43463e+09	1.83588e+09	1.62764e+09	1.09926e+09	6.26509e+08	3.16355e+08	1.51827e+08	6.06198e+07	2.13156e+07	4.99295e+06	820688	0	208521	596017	127553	288537
WAHDRFGGYAQSGLL	74	88	2	0	839.41	5	13	10.4137	11.1338	841.543	3.25386	0.6	0					0.664854		4.73302e+07	3.32267e+08	1.08181e+09	9.54739e+08	1.24523e+09	6.98867e+08	4.31984e+08	1.99987e+08	1.02379e+08	5.12777e+07	2.20596e+07	7.97044e+06	4.33382e+06	4.32725e+06	9.37953e+06	9.04482e+06	1.27023e+08	5.94992e+07	3.98945e+06
WAHDRFGGYAQSGLL	74	88	3	0	559.943	5	13	10.5073	11.1494	561.208	2.78515	0.6	0					0.195101		8.81538e+07	3.96539e+08	7.77591e+08	9.92789e+08	8.65783e+08	6.06809e+08	3.62698e+08	1.82001e+08	9.1371e+07	3.962e+07	1.4523e+07	668976	69991.3	5.81466e+06	4.80631e+06	6.90179e+06	3.05114e+07	2.23028e+06	431471
WAHDRFGGYAQSGLLA	74	89	2	0	874.929	6	14					0
WAHDRFGGYAQSGLLA	74	89	3	0	583.622	6	14	10.2735	10.4605	584.979	3.01571	0.6	0					0.098779		2.09341e+06	1.42437e+07	2.8509e+07	3.93677e+07	3.66888e+07	2.67737e+07	1.49294e+07	8.0846e+06	6.99987e+06	722995	623863	2.02953e+06	0	0	12113.5	141620	457968	1.00867e+06	185513	98118.5	182102
YAQSGL	82	87	1	0	638.314	4	4	6.55675	6.75983	641.724	3.03672	0.4	1					1.24112		1.5285e+07	4.58144e+07	4.26347e+07	1.62916e+07	1.40567e+06	0	134661	98805.7	4.90132e+07
YAQSGLL	82	88	1	0	751.398	4	5					-1
AQSGL	83	87	1	0	475.251	3	3	4.64305	5.46478	476.52	1.00932	0.4	0					0.0976559		1.13632e+08	2.63366e+08	1.77724e+08	4.40156e+07	1.90038e+06	239656	35702.2
AQSGLL	83	88	1	0	588.335	3	4	8.09357	8.19225	589.601	0.933369	1	0	0.477952	-0.287963		1	0.0749129		1.94428e+07	3.78658e+07	2.61663e+07	6.97855e+06	895471	48498.8	40436.3	21089.1
LAEITPDKA	88	96	1	0	957.525	4	6	6.4005	6.80667	961.268	3.18642	1	0	1.89965	1.09139	1	1	0.119902		375858	2.15615e+07	9.70833e+07	1.92758e+08	2.27356e+08	1.39919e+08	4.42026e+07	7.52592e+06	233048	167232	211700
LAEITPDKA	88	96	2	0	479.266	4	6	6.38485	6.95033	481.126	3.16237	1	0	1.88052	1.80607	1	1	0.0304051		1.73399e+07	1.87426e+08	7.50859e+08	1.52762e+09	1.69904e+09	1.00784e+09	3.42219e+08	8.26308e+07	1.28013e+07	240414	155615
LAEITPDKAFQ	88	98	2	0	616.83	5	8	8.57623	8.82548	618.935	3.47401	1	0	1.43733	0.387469		1	0.153875		116162	1.2092e+06	7.57774e+06	2.36252e+07	3.50038e+07	2.67805e+07	1.32295e+07	1.00645e+06	0	486353	0	321666	0	366716
LAEITPDKAFQDKL	88	101	2	0	794.933	5	11	9.57313	9.9414	797.327	3.84289	1	0	1.03193	0.92137	1	0	0.139647		551627	1.44827e+06	2.99627e+07	9.55831e+07	1.5157e+08	1.81333e+08	1.19001e+08	5.51948e+07	1.35498e+07	939169	0	265387	0	408776	278465	299392	662492
LAEITPDKAFQDKL	88	101	3	0	530.291	5	11					-1
LAEITPDKAFQDKLYPFT	88	105	2	0	1049.05	6	14	11.2427	11.5684	1052.05	4.71652	0.6	1					0.216994		7336.97	724352	1.15025e+06	2.94777e+07	5.60128e+07	1.17056e+08	8.97445e+07	1.02617e+08	3.48092e+07	3.3188e+07	2.41541e+06	1.57603e+06	236419	1.33451e+06	6455.36	924644	1123.85	187926	0	244955	80402.2
LAEITPDKAFQDKLYPFT	88	105	3	0	699.702	6	14	11.1183	11.5736	701.676	4.6362	0.6	0					0.182881		623071	196138	1.47602e+07	5.3562e+07	1.30407e+08	1.98411e+08	2.01733e+08	1.40614e+08	7.64671e+07	3.49354e+07	1.15795e+07	2.5295e+06	5.91754e+06	8.47053e+06	2.39086e+06	896442	2183.68	299291	0	328525	398671
LAEITPDKAFQDKLYPFTW	88	106	3	0	761.728	6	15	13.0486	13.2553	763.708	4.52203	1	0	0.803268	0.196817		1	0.208618		305860	3.15012e+06	1.84386e+07	6.88443e+07	1.51478e+08	2.28411e+08	2.30813e+08	1.68713e+08	1.10603e+08	5.00053e+07	2.31455e+07	1.35476e+06	5.76176e+06	2.53012e+06	173475	696300	2.99092e+06	206389	68086.9	76249	268352	0
LAEITPDKAFQDKLYPFTWD	88	107	2	0	1199.6	7	16	12.3729	13.0017	1202.74	4.7869	0.6	0					0.380998		0	1.48269e+06	3.69629e+07	1.53381e+08	3.4257e+08	4.95184e+08	5.33147e+08	4.13715e+08	3.09556e+08	1.305e+08	1.14659e+08	4.20881e+07	3.56813e+07	1.0828e+07	3.12376e+06	327512	566223	158579	212947	7466.33	397780	0	503815	0
LAEITPDKAFQDKLYPFTWD	88	107	3	0	800.07	7	16	12.3417	13.0017	802.097	4.59795	0.6	0					0.0648758		1.43377e+06	2.27988e+07	1.62945e+08	6.49881e+08	1.51725e+09	2.26838e+09	2.33901e+09	1.75704e+09	1.05618e+09	5.43422e+08	2.65837e+08	1.40139e+08	7.77607e+07	4.85145e+07	2.74315e+07	1.32933e+07	1.30293e+07	2.24918e+06	1.19103e+06	1.51725e+06	728943	472035	736556	361499
LAEITPDKAFQDKLYPFTWDA	88	108	2	0	1235.12	7	17	12.4042	12.9549	1238.13	4.49481	0.6	0					0.168394		644696	1.99457e+06	1.04318e+07	5.08713e+07	1.21211e+08	1.78352e+08	1.88897e+08	1.54387e+08	8.58481e+07	4.65533e+07	1.72516e+07	7.73889e+06	1.46541e+06	587338	128736	147900	0	2.0211e+06	0	575223	0	148106	0	157458	0
LAEITPDKAFQDKLYPFTWDA	88	108	3	0	823.749	7	17	12.4511	12.9497	825.925	5.00458	0.6	0					0.14737		3.99493e+06	1.40092e+07	6.75228e+07	2.53137e+08	5.87422e+08	8.55337e+08	9.43262e+08	7.07299e+08	4.46207e+08	2.3053e+08	1.18395e+08	2.27875e+08	3.20308e+07	2.06161e+07	1.23239e+08	5.57048e+06	2.03958e+06	1.20802e+07	169679	284242	1.90629e+06	203245	84710.1	878585	0
LAEITPDKAFQDKLYPFTWDAVRYNGKL	88	115	3	0	1100.57	8	24	11.9791	12.5605	1103.54	6.87716	0.6	0					0.0738004		783324	3.90983e+06	1.17425e+07	1.18948e+07	1.7979e+08	4.69615e+08	8.5054e+08	1.38508e+09	1.61801e+09	1.51274e+09	1.19626e+09	7.97611e+08	4.59935e+08	2.70993e+08	1.65215e+08	1.0575e+08	7.55611e+07	5.64189e+07	3.86709e+07	2.49332e+07	1.58189e+07	7.52426e+06	2.25223e+06	1.35618e+06	582810	0	0	17951	0	171024
LAEITPDKAFQDKLYPFTWDAVRYNGKL	88	115	4	0	825.683	8	24	11.9791	12.4042	827.919	6.92222	1	0	0.740986	1.17602	1	1	0.0293322		949382	6.93145e+06	1.30154e+07	7.51997e+07	2.00031e+08	4.96875e+08	1.02391e+09	1.57791e+09	1.86862e+09	1.71727e+09	1.38722e+09	9.50072e+08	5.37668e+08	3.18033e+08	1.89546e+08	1.33296e+08	9.00683e+07	6.59403e+07	5.08105e+07	3.66096e+07	2.04177e+07	1.43072e+07	9.15969e+06	4.00219e+06	356255	653383	486311	358399	668794	1.01026e+06
LAEITPDKAFQDKLYPFTWDAVRYNGKL	88	115	5	0	660.748	8	24	11.9791	12.3313	662.516	6.81681	1	0	0.720013	0.848996	1	1	0.051297		253061	668805	925721	7.35913e+06	2.54425e+07	7.06176e+07	1.37975e+08	2.13985e+08	2.48147e+08	2.31509e+08	1.80756e+08	1.20235e+08	6.95878e+07	3.95269e+07	2.11529e+07	1.16782e+07	9.10706e+06	6.35705e+06	3.7655e+06	2.70537e+06	1.5438e+06	1.7996e+06	144517	346475	463187	103410	314888	131603	349688	192519
LAEITPDKAFQDKLYPFTWDAVRYNGKLIAYPIAVEA	88	124	3	0	1409.74	9	32					-1
LAEITPDKAFQDKLYPFTWDAVRYNGKLIAYPIAVEA	88	124	4	0	1057.56	9	32					-1
AEITPDKA	89	96	1	0	844.441	4	5	5.06742	5.50972	847.722	2.79708	1	0	2.03502	1.25348	1	1	0.198719		304297	7.89741e+06	3.75479e+07	6.62238e+07	5.32247e+07	2.1397e+07	2.99472e+06	0	0	0
AEITPDKA	89	96	2	0	422.724	4	5	5.00477	5.58765	424.375	2.81841	1	0	2.05538	1.88413	1	1	0.0597696		8.04878e+06	7.74791e+07	2.86009e+08	4.76597e+08	3.82446e+08	1.70937e+08	4.27081e+07	7.59389e+06	169529	134757
AEITPDKAFQDKL	89	101	2	0	738.391	5	10	9.19887	9.21443	740.46	3.26431	1	0	0.922467	-0.660819	0	0	0.181332		261749	254712	2.7241e+06	4.25865e+06	6.09784e+06	4.58603e+06	2.38927e+06	780826	0	0	0	0	2670.14	0	241591	0
AEITPDKAFQDKL	89	101	3	0	492.596	5	10	9.23	9.32352	494.405	4.55437	0.4	1					0.337134		0	207162	2.54374e+06	6.88571e+06	8.10811e+06	7.01466e+06	895097	430067	239868	0	0	0	0	0	4.47881e+06	0
AEITPDKAFQDKLYPFT	89	105	3	0	662.007	6	13	11.3673	11.6358	666.025	10.8422	0.5	0					0.29113		0	108273	0	256117	578341	280462	270442	422722	2.54322e+06	1.22288e+07	2.28051e+07	3.71169e+07	3.76202e+07	2.96567e+07	1.66353e+07	7.9681e+06	95869.3	2.79868e+06	4.61235e+06	1.88362e+06
AEITPDKAFQDKLYPFTW	89	106	2	0	1085.55	6	14	12.6387	12.8765	1088.24	4.037	1	0	0.74066	0.33588	1	-2	0.189827		212616	122948	3.32531e+06	1.27324e+07	3.1044e+07	3.49643e+07	3.29528e+07	1.57317e+07	7.84187e+06	1.61984e+06	1.08584e+06	5503.95	0	0	286467	0	632053	179742	143698	0	401220
AEITPDKAFQDKLYPFTW	89	106	3	0	724.033	6	14	12.7326	13.0173	725.825	4.03128	1	0	0.738707	0.546794	1	-2	0.133534		0	1.75874e+06	1.36825e+07	4.91013e+07	9.58298e+07	1.10067e+08	9.16303e+07	6.03072e+07	2.90113e+07	1.10457e+07	5.68409e+06	1.59237e+06	422238	579157	98070.7	125418	713808	65064	180561	297475	173559
AEITPDKAFQDKLYPFTWD	89	107	2	0	1143.06	6	15	12.1544	12.5762	1145.77	4.01519	0.6	0					0.15241		0	2.96295e+06	2.40469e+07	9.42301e+07	1.70112e+08	2.0577e+08	1.72679e+08	1.15554e+08	5.87823e+07	2.6325e+07	8.01589e+06	2.52038e+06	1.10049e+06	499727	282743	346348	0	1.20382e+06	0	582664	0	753862
AEITPDKAFQDKLYPFTWD	89	107	3	0	762.376	6	15	12.1076	12.5918	764.193	4.04799	1	0	0.652361	1.44144	1	-2	0.0390363		946019	1.47915e+07	1.00853e+08	3.16925e+08	6.09788e+08	7.3438e+08	6.11872e+08	3.9454e+08	2.03751e+08	9.68892e+07	4.858e+07	2.56359e+07	8.22107e+06	6.12873e+06	2.80668e+06	981748	544093	608293	245589	16147.9	208012	855610
AEITPDKAFQDKLYPFTWDA	89	108	2	0	1178.58	7	16					0
AEITPDKAFQDKLYPFTWDA	89	108	3	0	786.055	7	16	11.901	12.6387	788.861	6.97055	0.6	1					0.585712		330118	5.90475e+06	3.77261e+07	1.27581e+08	2.4175e+08	3.16194e+08	3.02086e+08	3.11935e+08	6.00591e+08	7.42262e+08	6.16035e+08	4.13861e+08	2.07208e+08	1.0046e+08	5.34073e+07	2.522e+07	1.78689e+06	8.39099e+06	6.30754e+06	598585	4.06121e+06	2.96459e+06	1.12136e+06	624237
AEITPDKAFQDKLYPFTWDAVRYNGKL	89	115	2	0	1593.82	8	23					-1
AEITPDKAFQDKLYPFTWDAVRYNGKL	89	115	3	0	1062.88	8	23	11.7918	12.4354	1065.62	6.2731	0.6	0					0.0835328		28455.8	144319	1.80339e+06	2.72307e+07	1.09207e+08	2.79487e+08	4.88738e+08	6.58541e+08	6.53281e+08	5.6594e+08	3.72574e+08	2.25817e+08	1.29195e+08	7.25443e+07	4.41642e+07	2.70097e+07	1.93271e+07	1.11958e+07	6.52436e+06	3.46622e+06	2.76093e+06	368580	437445	173508	265975	32414.1	864.161	0	58512.4	319338
AEITPDKAFQDKLYPFTWDAVRYNGKL	89	115	4	0	797.412	8	23	11.823	12.2948	799.506	6.42759	0.6	0					0.0590324		1.3696e+06	134836	4.44872e+06	2.69563e+07	8.6665e+07	2.49204e+08	4.44513e+08	6.03865e+08	5.90515e+08	5.07231e+08	3.62788e+08	2.14985e+08	1.12395e+08	7.34851e+07	4.48536e+07	3.31642e+07	2.28304e+07	1.82128e+07	8.89858e+06	7.08445e+06	3.41107e+06	4.15285e+06	813858	205557	3.95341e+06	183915	138512	0	1.94269e+06	6983.63
AEITPDKAFQDKLYPFTWDAVRYNGKL	89	115	5	0	638.131	8	23					-1
EITPDKAFQDKLYPFTWDAVRYNGKL	90	115	3	0	1039.2	8	22	12.0453	12.1284	1042.13	6.88777	0.6	0					0.414955		0	0	0	0	502338	2.73866e+06	7.03636e+06	1.08398e+07	8.65927e+06	5.84839e+06	3.48704e+06	707328	590936	362371	0	0	0	0	0	1.69516e+06	0	198941	1.0724e+06	38147.2	0	546598	0	0	0	0
EITPDKAFQDKLYPFTWDAVRYNGKL	90	115	4	0	779.653	8	22					-1
ITPDKAFQDKLYPFTWDAVRYNGKL	91	115	3	0	996.187	7	21	11.901	12.0104	998.819	6.06196	0.6	1					0.566624		0	162916	450390	1.00188e+06	4.7101e+06	1.02306e+07	1.03175e+07	1.08867e+07	6.0192e+06	4.0681e+06	3.34912e+06	0	0	200058	0	0	2.07118e+06	31350.7	0	1.37388e+06	0	0	496813	0	173753	861194	0	0	692446
ITPDKAFQDKLYPFTWDAVRYNGKL	91	115	4	0	747.392	7	21					-1
FQDKLYPFT	97	105	2	0	579.795	5	6					0
FQDKLYPFTW	97	106	1	0	1344.66	5	7					-1
FQDKLYPFTW	97	106	2	0	672.835	5	7	12.8925	13.3284	673.777	1.02265	0.4	0					0.0696322		9.04214e+07	3.96209e+08	3.67805e+08	1.91728e+08	6.98303e+07	2.24271e+07	5.64532e+06	1.65206e+06	92731.2	376753	217559	147531	36276.6
FQDKLYPFTWD	97	107	1	0	1459.69	5	8	12.3729	12.5292	1462.08	1.46982	0.4	0					1.80867		141768	7.81536e+06	6.22642e+06	1.25317e+06	306634	0	0	0	0	0	0	0	546013	655831
FQDKLYPFTWD	97	107	2	0	730.348	5	8	12.3729	12.6909	731.335	1.05281	1	0	-0.00787907	0.695652	1	1	0.0234928		2.7045e+08	1.03274e+09	1.01541e+09	5.43287e+08	2.18885e+08	7.66368e+07	4.25084e+07	1.0403e+07	2.01225e+06	571980	0	186887	714611	594448
FQDKLYPFTWDA	97	108	2	0	765.867	5	9	12.3104	12.6387	767.103	1.51304	1	0	0.166484	0.742007		1	0.239563		7.44406e+07	3.06034e+08	3.04051e+08	1.76087e+08	7.03906e+07	3.97611e+07	7.53077e+06	6.12462e+07	2.44928e+06	1.76889e+07	233588	1.35622e+06	192691	1.00205e+06	853282
FQDKLYPFTWDAVRYNGKL	97	115	2	0	1181.1	7	16					0
FQDKLYPFTWDAVRYNGKL	97	115	3	0	787.739	7	16	11.8386	12.3885	789.177	2.84737	0.6	0					0.286767		1.05706e+08	2.09759e+08	3.51004e+08	6.1158e+08	7.73268e+08	6.64552e+08	4.29284e+08	2.20456e+08	1.18153e+08	5.81185e+07	2.85298e+07	343197	1.04799e+07	8.58797e+06	333133	4.61678e+06	3.27286e+06	194625	250710	1.01255e+06	303917	511635	542516	747245
FQDKLYPFTWDAVRYNGKL	97	115	4	0	591.056	7	16	11.8386	12.1752	592.195	3.09133	1	0	0.286304	0.77939	1	1	0.0713113		305388	8.96303e+06	4.12903e+07	8.81929e+07	1.13925e+08	9.93447e+07	6.26545e+07	3.0206e+07	1.14507e+07	8.59859e+06	1.42995e+06	1.28328e+06	323591	1.22363e+06	60974.7	296858	46025.9	236507	0	62410.4	63614.9	106151	241066	107541
DKLYPFTWD	99	107	2	0	592.785	5	6	11.7761	12.0349	593.481	0.648082	0.4	0					0.779041		5.25448e+06	1.89021e+07	1.19204e+07	3.02856e+06	195732	55943.7	0	0	1200.85	86470.6	55466.5	58169.5
DKLYPFTWDAVRYNGKL	99	115	3	0	696.03	6	14					-1
YPFTWD	102	107	1	0	828.356	4	4	11.558	11.823	829.842	0.955328	0.4	0					0.647128		3.97929e+07	8.44015e+07	3.81517e+07	6.52304e+06	171700	0	0	1.69101e+06	9.18414e+06
YPFTWDAVRYNGKL	102	115	2	0	865.438	6	12					-1
YPFTWDAVRYNGKL	102	115	3	0	577.295	6	12					-1
DAVRYNGKL	107	115	2	0	518.283	4	7	7.15292	7.65098	519.579	1.99286	1	0	0.723167	1.50364	1	1	0.0508713		4.9764e+07	3.71141e+08	7.55867e+08	6.8111e+08	3.39485e+08	1.15599e+08	2.84311e+07	2.14189e+06	631221	11235.8	66091.9	178472
DAVRYNGKL	107	115	3	0	345.858	4	7	7.19968	7.55772	346.728	2.01238	1	0	0.736486	0.875463	1	1	0.101255		4.31807e+06	5.64622e+07	1.56684e+08	1.36249e+08	6.48859e+07	1.67594e+07	1.1292e+06	1.52384e+06	0	0	74776.8	0
AVRYNGKL	108	115	1	0	920.531	4	6	6.9815	7.49555	923.09	2.01752	1	0	0.969374	1.57534	1	1	0.15711		1.07862e+07	1.25571e+08	2.59556e+08	2.37901e+08	1.11908e+08	3.0885e+07	4.89354e+06	0	61046.4	10123.3	240140
AVRYNGKL	108	115	2	0	460.769	4	6	6.96592	7.57327	462.084	2.08824	1	0	1.02566	1.99388	1	1	0.0318804		2.66032e+08	1.69084e+09	3.58709e+09	3.4681e+09	1.76763e+09	5.51357e+08	1.36166e+08	2.38805e+07	2.14586e+06	932609	0
VRYNGKL	109	115	1	0	849.494	4	5	6.82228	7.28282	851.888	1.89366	0.4	0					0.154442		7.4489e+06	7.35761e+07	1.54823e+08	1.25318e+08	4.92806e+07	7.83566e+06	338650	236300	0	0
VRYNGKL	109	115	2	0	425.251	4	5	6.80667	7.4022	426.484	1.9662	0.6	0					0.050526		1.19565e+08	7.51058e+08	1.49525e+09	1.26024e+09	5.55564e+08	1.60259e+08	2.96982e+07	2.06437e+06	1.48063e+06	311551
VRYNGKL	109	115	3	0	283.836	4	5	6.82228	7.19448	284.659	1.96654	1	0	1.24182	0.939014	1	1	0.0474223		8.17211e+06	7.51401e+07	1.65969e+08	1.41069e+08	5.57625e+07	1.47802e+07	1.46961e+06	92786.6	0	0
RYNGKL	110	115	2	0	375.716	4	4	6.96592	7.30877	376.884	1.89596	1	0	1.62709	0.807352		1	0.144695		3.02241e+06	1.81138e+07	2.7592e+07	1.86347e+07	8.4171e+06	2.99556e+06	1.04809e+06	315264	0
IAYPIA	116	121	1	0	647.376	4	3	8.18705	8.7424	647.774	-0.00696605	1	0	-0.647388	1.76061		1	0.0392887		1.73602e+09	6.55677e+08	1.45311e+08	2.18655e+07	236119	356795	131646	0
IAYPIAV	116	122	1	0	746.445	4	4	9.47952	10.0348	746.913	0.000426954	1	0	-0.635791	1.76024	-1	1	0.102218		7.64684e+08	3.59267e+08	8.60509e+07	1.09075e+07	118509	177290	90083.2	356340	199614
IAYPIAV	116	122	2	0	373.726	4	4	8.54508	9.54712	374.297	0.674589	0.4	0					0.196539		9.44937e+06	9.03189e+07	497604	5.24538e+06	420808	1.43144e+06	186013	922800	0
IAYPIAVE	116	123	1	0	875.487	4	5	8.90328	9.38068	876.33	0.304689	1	0	-0.345311	1.41093	1	1	0.422261		2.41558e+08	2.52777e+08	9.46876e+07	1.83984e+07	989613	1.18156e+06	200579	486138	4594.38	82019.1
IAYPIAVE	116	123	2	0	438.247	4	5	8.79432	9.34948	438.608	0.184057	1	0	-0.460519	1.75979	1	1	0.0939609		3.5575e+08	1.94857e+08	1.26145e+08	1.38133e+07	877897	0	53452	127103	497169	93364.9
IAYPIAVEA	116	124	2	0	473.766	4	6	8.98103	9.60435	474.095	0.0805517	0.6	0					0.0255285		2.72966e+09	1.62725e+09	5.83577e+08	1.40417e+08	2.78601e+07	3.39451e+06	718716	756622	0	448115	0
IAYPIAVEAL	116	125	1	0	1059.61	4	7					-1
IAYPIAVEAL	116	125	2	0	530.308	4	7	11.0561	11.222	530.733	0.198606	1	0	-0.500817	0.0135662	1	1	0.221899		4.22329e+07	2.59453e+07	1.12051e+07	1.54968e+06	341232	465020	229239	173407	106421	0	675435	324008
VEAL	122	125	1	0	431.25	3	2					0
VEALS	122	126	1	0	518.282	3	3	4.91075	5.303	518.53	-0.0447231	1	0	-0.707487	1.02896		1	0.323273		2.32284e+07	4.97984e+06	0	119661	126865	99944.3	122344
EALSL	123	127	1	0	532.298	3	3	7.80983	7.8254	532.646	0.0449918	0.3	0					1.40653		447704	179505	0	14425.5	0	0	0
ALSL	124	127	1	0	403.255	3	2	8.57623	9.11582	403.451	-0.0375186	1	0	-0.72588	1.68988		1	0.147144		5.60384e+08	1.06191e+08	7.6851e+06	2.26303e+06	99492.3	741475
ALSLIYNKDLLPNPPKTWEEIPAL	124	147	3	0	912.505	7	18	12.5292	12.7691	913.478	1.24235	0.6	0					0.0962162		9.81397e+06	4.60807e+07	7.131e+07	6.71609e+07	4.20396e+07	2.2661e+07	8.37019e+06	3.25447e+06	615522	772143	247301	0	11351	404300	148614	239539	702966	173480	212942	0	205611	158883	162236	0	0	0
LSLIYNKDLLPNPPKT	125	140	2	0	913.525	6	11	9.93103	10.3202	914.586	1.01385	1	0	-0.196181	1.0152	1	-2	0.327795		9.29563e+06	6.27868e+07	7.91467e+07	4.95646e+07	1.41509e+07	337555	451240	209090	0	0	531458	0	0	162113	890380	0	260193	290230
LSLIYNKDLLPNPPKT	125	140	3	0	609.352	6	11	9.86878	10.1178	610.131	1.22749	1	0	-0.103439	0.386347	1	-2	0.144271		2.88172e+07	8.30465e+07	1.0266e+08	7.16206e+07	3.15606e+07	1.56577e+07	4.50873e+06	2.86496e+06	1.93235e+06	1.19259e+06	242572	287475	0	208515	529506	197116	138858	147624
LSLIYNKDLLPNPPKTW	125	141	3	0	671.379	6	12	9.47952	9.85323	676.202	13.2295	0.4	1					0.195555		1.60843e+06	2.10314e+06	1.90432e+06	4.94482e+06	13761	133069	2.27819e+06	0	202302	1.17239e+06	109915	4.17222e+06	2.41277e+07	7.22025e+07	1.13311e+08	1.19616e+08	8.7019e+07	4.25112e+07	1.48351e+07
LSLIYNKDLLPNPPKTWEEIPAL	125	147	2	0	1332.74	7	17	12.4667	12.7795	1334.1	1.09087	0.4	0					0.141655		3.78808e+06	3.33862e+07	5.6371e+07	4.99215e+07	3.12445e+07	1.50209e+07	3.30242e+06	220296	0	0	167329	0	0	0	0	0	0	172465	0	0	241425	0	0	0	0
LSLIYNKDLLPNPPKTWEEIPAL	125	147	3	0	888.826	7	17	12.3261	12.9497	889.814	1.32751	1	0	-0.263411	2.06678	1	0	0.0424373		1.59316e+08	5.92016e+08	9.44476e+08	8.99937e+08	6.05988e+08	3.32832e+08	1.58971e+08	7.03387e+07	3.27122e+07	1.49302e+07	7.13365e+06	2.11775e+06	2.60948e+06	1.15513e+06	572395	1.02198e+06	229349	217895	0	398477	398785	21973.8	200432	16214.4	0
LSLIYNKDLLPNPPKTWEEIPALD	125	148	3	0	927.169	7	18					-1
LSLIYNKDLLPNPPKTWEEIPALDKELKAKGKSAL	125	159	4	0	984.058	9	29	11.4764	11.558	985.612	3.82846	1	0	-0.0058994	-0.364374	1	0	0.222334		206394	0	169525	1.69138e+06	3.93984e+06	7.24947e+06	7.27361e+06	6.48017e+06	2.78258e+06	1.45186e+06	61953.1	0	0	0	0	0	0	0	0	0	0	0	22057.4	0	18672.2	36887.8	17312	0	0	368.978
LSLIYNKDLLPNPPKTWEEIPALDKELKAKGKSAL	125	159	5	0	787.448	9	29					-1
LSLIYNKDLLPNPPKTWEEIPALDKELKAKGKSALM	125	160	3	0	1355.42	9	30	11.6047	11.8074	1357.43	3.48603	1	0	-0.0814187	0.178424	0	-6	0.113881		0	0	540194	8.27711e+06	2.52215e+07	3.70228e+07	4.29111e+07	3.02604e+07	2.35074e+07	9.84605e+06	368690	0	0	0	0	0	0	0	0	0	407315	0	0	0	0	0	0	0	0	0
LSLIYNKDLLPNPPKTWEEIPALDKELKAKGKSALM	125	160	4	0	1016.82	9	30	11.558	12.0104	1018.53	4.33218	1	0	0.0532655	1.29856	1	-1	0.110997		0	2.47092e+06	4.6068e+07	1.50342e+08	3.20564e+08	4.47086e+08	4.95044e+08	4.08842e+08	3.08714e+08	1.89823e+08	1.08927e+08	5.24723e+07	3.28377e+07	2.09811e+07	1.46902e+07	1.01985e+07	9.43161e+06	4.63657e+06	3.24902e+06	255513	1.8279e+07	2.31318e+06	1.89242e+06	1.60777e+06	1.7813e+07	1.3074e+06	561405	3.88972e+06	1.55654e+06	0
LSLIYNKDLLPNPPKTWEEIPALDKELKAKGKSALM	125	160	5	0	813.656	9	30	11.5076	11.8802	814.985	4.10999	1	0	0.0178984	0.941182	1	-2	0.181787		228055	1.78615e+06	2.79096e+07	9.2377e+07	2.02194e+08	2.76024e+08	3.0028e+08	2.64063e+08	1.86477e+08	1.17104e+08	5.86591e+07	3.30155e+07	1.84824e+07	1.21524e+07	5.53422e+06	3.67787e+06	5.07525e+06	3.67645e+06	3.14315e+06	692089	693831	2.98111e+06	2.35836e+06	1.21004e+06	1.65689e+06	881483	1.76174e+06	1.16165e+06	838531	436591
LSLIYNKDLLPNPPKTWEEIPALDKELKAKGKSALM	125	160	6	0	678.214	9	30	11.558	11.9635	679.32	4.10054	1	0	0.0163936	1.08847	1	-2	0.116344		554298	1.69252e+06	5.77517e+06	2.6969e+07	6.35188e+07	9.22718e+07	9.70594e+07	7.96435e+07	6.15012e+07	3.40481e+07	1.82088e+07	7.79867e+06	3.93601e+06	1.98987e+06	2.05028e+06	1.59444e+06	1.60654e+06	308611	1.18552e+06	1.01381e+06	303062	179046	780201	577402	484398	501262	311005	420153	101539	197731
LSLIYNKDLLPNPPKTWEEIPALDKELKAKGKSALMF	125	161	5	0	843.07	9	31					-1
SLIYNKDLLPNPPKT	126	140	2	0	856.983	6	10	9.12102	9.47952	858.017	1.03428	1	0	-0.142414	0.877557	-1	0	0.186644		8.9833e+06	6.37536e+07	6.18241e+07	4.29775e+07	1.5457e+07	1.65544e+06	214869	518411	0	0	0	189540	0	193528	0	594124	0
SLIYNKDLLPNPPKT	126	140	3	0	571.658	6	10	8.29598	8.59182	573.11	3.32374	1	0	0.950845	0.596438	-1	-3	0.0802928		263178	101392	707969	6.25711e+07	9.82512e+07	7.43171e+07	3.10111e+07	4.27623e+06	379991	471834	0	100695	232519	113727	206038	0	0
SLIYNKDLLPNPPKTWEEIPAL	126	147	2	0	1276.19	7	16	12.0104	12.4042	1277.65	1.35758	1	0	-0.23113	1.03591	1	0	1.36111		6.49e+06	4.66647e+07	7.1836e+07	6.2586e+07	3.54093e+07	1.19014e+07	1.0336e+06	698611	341284	184388	0	0	0	0	0	240292	0	0	0	0	0	29906.1	4.80659e+06	0
SLIYNKDLLPNPPKTWEEIPAL	126	147	3	0	851.132	7	16	11.9167	12.5918	852.095	1.32794	1	0	-0.239978	2.29795	1	0	0.219993		1.49063e+08	5.3643e+08	7.96347e+08	6.9831e+08	4.30381e+08	2.25798e+08	9.94695e+07	4.13556e+07	1.52733e+07	5.95987e+06	2.55719e+06	1.33021e+06	1.93796e+07	689384	661140	3.15557e+06	320657	140837	1.0247e+06	72686.2	139013	1.09881e+07	671638	181646
SLIYNKDLLPNPPKTWEEIPALDKELKAKGKSALM	126	160	3	0	1317.73	9	29	11.305	11.5388	1319.74	3.58101	1	0	-0.0466455	0.318086		-3	0.161816		0	0	346491	6.0258e+06	1.88683e+07	3.17773e+07	3.21468e+07	2.87335e+07	1.55237e+07	5.358e+06	849819	0	250631	0	0	0	0	0	281717	0	240001	0	0	0	228566	0	0	0	0	0
LIYNKDLLPNPPKT	127	140	2	0	813.467	5	9	8.93438	8.96548	815.09	2.26171	0.4	0					1.19171		240538	591680	1.43587e+06	706951	216618	0	0	0	0	0	0	214007	0	0	205089
LIYNKDLLPNPPKTWEEIPAL	127	147	3	0	822.121	7	15					-1
LIYNKDLLPNPPKTWEEIPALDKELKAKGKSALM	127	160	4	0	966.789	9	28					-1
LIYNKDLLPNPPKTWEEIPALDKELKAKGKSALM	127	160	5	0	773.633	9	28	11.2738	11.4764	774.934	4.09261	1	0	0.0616636	0.177901	1	-3	0.186436		0	0	1.53199e+06	7.68617e+06	2.45587e+07	3.09427e+07	3.2294e+07	2.60713e+07	1.69935e+07	1.1065e+07	6.68791e+06	250345	1.22709e+06	197235	815545	158198	352056	0	0	19551.8	307478	0	0	0	284768	149697	0	0	0	345652
IYNKDLLPNPPKT	128	140	2	0	756.925	5	8	7.88763	8.4257	757.908	1.05321	1	0	-0.0076391	1.68308	1	1	0.0661106		2.25799e+08	6.29486e+08	6.77947e+08	3.90114e+08	1.6988e+08	5.60276e+07	1.53076e+07	3.79137e+06	15008.1	329122	26724.3	449547	271290	478288
IYNKDLLPNPPKT	128	140	3	0	504.952	5	8	7.94992	8.22337	505.623	1.09948	0.4	0					0.0446087		1.18066e+08	2.77341e+08	3.58019e+08	2.0848e+08	8.07171e+07	3.36559e+07	7.802e+06	1.18595e+06	646415	143413	174186	257504	0	248821
IYNKDLLPNPPKTW	128	141	3	0	566.979	6	9	9.86878	9.97772	567.646	0.952051	1	0	-0.131165	-0.241982		0	0.085717		2.85618e+06	1.36097e+07	1.71985e+07	8.77848e+06	1.99972e+06	285823	210104	99157	0	0	128957	0	163038	128136	0	0
IYNKDLLPNPPKTWE	128	142	3	0	609.993	6	10					-1
IYNKDLLPNPPKTWEEIPAL	128	147	2	0	1176.14	7	14	11.3984	11.9167	1177.41	1.10326	1	0	-0.259995	1.59426	1	1	0.10785		1.45674e+08	5.53215e+08	7.40656e+08	6.34917e+08	3.63061e+08	1.68016e+08	6.58086e+07	2.05833e+07	4.1866e+06	801234	1.01723e+06	0	208416	344864	24170.9	766647	40130	492497	229865	17900.2	0	51033
IYNKDLLPNPPKTWEEIPAL	128	147	3	0	784.426	7	14	11.3984	12.1752	785.33	1.26544	1	0	-0.204677	2.75395	1	1	0.069457		1.08002e+09	3.74781e+09	5.18856e+09	4.40231e+09	2.46838e+09	1.15908e+09	7.4623e+08	2.01345e+08	9.81427e+07	1.29063e+08	3.60919e+07	2.8858e+07	4.06455e+07	5.92204e+06	2.60272e+06	2.29955e+06	1.3213e+06	1.37616e+06	747481	497411	216907	243742
IYNKDLLPNPPKTWEEIPALD	128	148	2	0	1233.65	7	15					-1
IYNKDLLPNPPKTWEEIPALDKE	128	150	3	0	908.481	7	17					-1
IYNKDLLPNPPKTWEEIPALDKELKAKGKSAL	128	159	3	0	1207.34	8	26					-1
IYNKDLLPNPPKTWEEIPALDKELKAKGKSAL	128	159	4	0	905.758	8	26	10.6824	11.0561	907.214	3.63582	1	0	0.031458	0.945369	1	1	0.136964		0	397002	8.74093e+06	5.30222e+07	9.95902e+07	1.26487e+08	1.27791e+08	9.94542e+07	6.15682e+07	2.68605e+07	9.88134e+06	1.58176e+06	607944	0	228236	1.06535e+06	525741	218936	342255	319061	0	239767	0	273518	340202	0	0	174328	0	0
IYNKDLLPNPPKTWEEIPALDKELKAKGKSAL	128	159	6	0	604.174	8	26					-1
IYNKDLLPNPPKTWEEIPALDKELKAKGKSALM	128	160	3	0	1251.02	9	27	10.947	11.3828	1253.04	3.71239	1	0	0.0202685	1.22424	0	0	0.130501		0	2.54685e+06	5.01768e+07	1.48658e+08	2.94347e+08	4.04803e+08	4.14985e+08	3.21977e+08	2.14816e+08	1.231e+08	5.81845e+07	2.55352e+07	1.29999e+07	4.82369e+06	3.87342e+06	2.21714e+06	1.87976e+06	0	335453	199364	0	0	0	0	1.33705e+06	0	51327.7	55795.8	0	47108.9
IYNKDLLPNPPKTWEEIPALDKELKAKGKSALM	128	160	4	0	938.518	9	27	10.8068	11.3828	940.119	4.06431	1	0	0.0825087	1.85325	1	-1	0.0549687		2.07365e+06	5.19234e+07	3.0238e+08	8.73077e+08	1.68616e+09	2.34529e+09	2.41632e+09	1.95106e+09	1.31047e+09	7.7525e+08	4.01408e+08	2.11981e+08	1.24802e+08	9.07416e+07	6.68812e+07	6.05752e+07	5.15756e+07	3.5366e+07	2.52453e+07	1.99993e+07	2.06412e+07	1.78094e+07	1.40102e+07	1.26854e+07	6.48086e+06	1.84651e+06	664888	790059	429215	816553
IYNKDLLPNPPKTWEEIPALDKELKAKGKSALM	128	160	5	0	751.016	9	27	10.838	11.1805	752.293	4.04587	1	0	0.0792465	0.805932	1	-1	0.0415468		1.19456e+06	2.12503e+07	1.25806e+08	4.13964e+08	8.40485e+08	1.1401e+09	1.13936e+09	9.16583e+08	6.39268e+08	3.7803e+08	2.0706e+08	9.91815e+07	5.24214e+07	3.33897e+07	3.29849e+07	2.71109e+07	2.12856e+07	1.24616e+07	9.05449e+06	9.80623e+06	9.15419e+06	7.32081e+06	5.87628e+06	7.34717e+06	2.74068e+06	1.2334e+06	168742	0	431154	672938
IYNKDLLPNPPKTWEEIPALDKELKAKGKSALM	128	160	6	0	626.014	9	27	10.8847	11.3153	627.181	4.659	1	0	0.187684	1.20114	0	-5	0.216834		245033	6.84647e+06	5.14205e+07	1.61396e+08	3.48387e+08	4.55021e+08	4.89401e+08	3.81587e+08	2.57529e+08	1.41182e+08	7.04059e+07	4.16815e+07	1.86739e+07	1.35567e+07	1.2772e+07	8.50958e+06	6.57594e+06	6.78392e+06	3.59891e+06	2.06319e+06	5.23912e+06	2.60772e+06	1.9782e+06	3.47183e+06	1.04371e+06	569911	1.95653e+06	871140	0	164272
IYNKDLLPNPPKTWEEIPALDKELKAKGKSALM	128	160	7	0	536.728	9	27	10.8847	11.2686	537.677	4.30656	1	0	0.125353	0.991649	1	-2	0.249306		96853.2	448859	7.46477e+06	3.1997e+07	6.68926e+07	9.20473e+07	9.77072e+07	7.22273e+07	5.17258e+07	2.90239e+07	1.18344e+07	5.39329e+06	1.34365e+06	1.38224e+06	1.06078e+06	83595.6	696652	360725	53961.3	88866.3	295271	239313	51354.3	276461	390411	302587	0	0	55207.6	625564
IYNKDLLPNPPKTWEEIPALDKELKAKGKSALMF	128	161	3	0	1300.04	9	28					-1
IYNKDLLPNPPKTWEEIPALDKELKAKGKSALMF	128	161	4	0	975.285	9	28	11.6047	12.092	976.938	4.1617	1	0	0.0734454	1.45542	1	1	0.272099		0	1.72046e+06	2.20854e+07	8.78417e+07	1.89601e+08	2.82728e+08	3.15951e+08	2.66387e+08	2.09117e+08	1.20933e+08	6.23487e+07	3.52076e+07	1.48972e+07	8.76878e+06	7.21429e+06	2.24995e+06	3.36765e+06	1.48066e+06	595944	911775	1.37389e+06	359935	2.7046e+06	143022	0	27712.2	1.65545e+06	387581	588130	240973
IYNKDLLPNPPKTWEEIPALDKELKAKGKSALMF	128	161	5	0	780.43	9	28					-1
IYNKDLLPNPPKTWEEIPALDKELKAKGKSALMF	128	161	6	0	650.526	9	28	11.8074	11.8646	651.659	4.35133	0.3	0					0.100237		0	65774.5	456898	3.10635e+06	7.00094e+06	9.15892e+06	8.29625e+06	9.85211e+06	4.9999e+06	3.1432e+06	2.10278e+06	521334	375920	154207	171097	119145	134733	137697	0	0	143430	92282.9	0	255830	67744.4	0	135434	0	69802.9	0
WEEIPAL	141	147	1	0	857.44	4	4	11.1961	11.9167	858.038	0.070634	1	0	-0.551978	2.50206	1	1	0.269542		4.7405e+08	2.42811e+08	7.0958e+07	1.08063e+07	3.48704e+06	5.5066e+06	3.16959e+06	758971	52327.3
WEEIPAL	141	147	2	0	429.224	4	4	11.2116	11.5231	429.435	-0.105517	1	0	-0.762266	0.666942	1	1	0.177134		3.27504e+07	1.53334e+07	2.31834e+06	240397	0	0	104736	0	0
WEEIPALDKELKAKGKSAL	141	159	3	0	709.4	6	16					-1
WEEIPALDKELKAKGKSALM	141	160	2	0	1129.12	7	17	10.367	10.4917	1130.9	2.14687	1	0	-0.0332594	-0.171105	0	0	0.215285		12535.3	1.27812e+07	1.52779e+07	2.35012e+07	2.20888e+07	1.52111e+07	5.38345e+06	829501	278759	0	1.06793e+06	0	851075	420799	223218	0	40588.3	0	0	0	0	0	0	0	0
WEEIPALDKELKAKGKSALM	141	160	3	0	753.08	7	17	10.3358	10.4761	754.567	3.0355	0.6	0					0.253289		1.45362e+07	5.61201e+07	1.4534e+08	2.32133e+08	2.4709e+08	1.67633e+08	9.98577e+07	4.5761e+07	2.23782e+07	1.27436e+07	6.01523e+06	4.069e+06	2.91422e+06	1.20781e+06	615979	472008	118956	3.34967e+06	0	605812	2.47286e+07	0	42387.9	736578	0
WEEIPALDKELKAKGKSALM	141	160	4	0	565.062	7	17	10.367	10.4761	566.054	2.54261	1	0	0.0779009	-0.241085	1	0	0.0517663		2.21549e+06	1.74952e+07	4.34702e+07	7.39347e+07	7.02111e+07	5.33552e+07	2.54744e+07	1.23801e+07	7.18925e+06	1.59462e+06	1.48299e+06	674679	759534	251790	343483	104994	114728	0	13773.3	0	0	91369.5	0	0	0
EEIPAL	142	147	1	0	671.361	4	3	9.29233	9.30792	671.609	-0.147109	1	1	-0.870457	-0.660744		0	0.121633		3.88392e+06	1.15679e+06	0	0	23506	0	0	0
EEIPALDKELKAKGKSALM	142	160	3	0	691.054	6	16	8.90328	9.21443	696.642	15.4758	1	0	3.98242	0.665148		-22	0.0227653		524397	704884	0	1.13419e+06	4.8316e+06	594024	184042	2.63461e+07	0	0	3.13757e+07	0	2.03419e+07	2.40596e+08	8.13931e+08	1.74031e+09	2.47534e+09	2.43988e+09	1.74772e+09	1.04076e+09	4.80804e+08	1.86665e+08	6.61039e+07
DKELKAKGKSAL	148	159	2	0	644.385	5	10	5.50972	5.98793	645.865	2.21188	1	0	0.419912	1.4146	1	1	0.088774		4.75757e+06	8.46974e+07	2.26632e+08	2.29159e+08	1.41463e+08	5.88659e+07	1.99778e+07	7.90719e+06	1.99632e+06	378159	314869	0	346390	71513.5	70090.4	74611
DKELKAKGKSAL	148	159	3	0	429.926	5	10	5.50972	5.93063	430.942	2.30179	1	0	0.462849	1.15755	1	1	0.105127		7.14084e+06	6.85561e+07	1.89622e+08	2.02288e+08	1.18836e+08	5.15189e+07	1.8206e+07	2.80865e+06	2.59004e+06	304204	9.6821e+06	0	0	215849	0	129284
DKELKAKGKSAL	148	159	4	0	322.696	5	10	5.57207	5.81628	323.434	2.20323	1	0	0.415784	0.36489	1	1	0.145486		445855	5.22744e+06	1.59499e+07	2.07646e+07	1.0719e+07	1.96849e+06	1.96513e+06	114374	309282	0	0	0	140826	0	44369.8	0
DKELKAKGKSALM	148	160	1	0	1418.8	5	11	6.44742	6.6817	1421.57	1.87689	0.4	0					0.355118		0	729981	7.55525e+06	8.51444e+06	3.66634e+06	202075	0	0	0	0	0	0	0	0	0	0	0
DKELKAKGKSALM	148	160	2	0	709.905	5	11	6.38485	6.90025	711.463	2.22234	1	0	0.328435	1.5814	1	0	0.0401172		1.63895e+08	1.14513e+09	2.73591e+09	3.08367e+09	1.98425e+09	9.51604e+08	3.84765e+08	1.66289e+08	8.66337e+07	4.72025e+07	2.17116e+07	6.29566e+06	915776	236525	344815	19779	112437
DKELKAKGKSALM	148	160	3	0	473.606	5	11	6.36922	6.88467	474.645	2.22395	1	0	0.329133	1.58162	1	0	0.0244219		2.12486e+08	1.48406e+09	3.68769e+09	4.01946e+09	2.70196e+09	1.25799e+09	4.87929e+08	2.09707e+08	1.10565e+08	6.68438e+07	3.10463e+07	1.06126e+07	1.43141e+06	170471	1.28601e+06	0	0
DKELKAKGKSALM	148	160	4	0	355.456	5	11	6.36922	6.75462	356.225	2.18179	1	0	0.310834	0.998229	1	0	0.0249053		2.01817e+07	1.60503e+08	4.10803e+08	4.65119e+08	2.9125e+08	1.31419e+08	5.10276e+07	2.00335e+07	1.02654e+07	5.76938e+06	1.34015e+06	819779	0	0	0	291723	0
DKELKAKGKSALMF	148	161	2	0	783.44	6	12					-1
DKELKAKGKSALMF	148	161	3	0	522.629	6	12	8.80988	8.88773	523.758	2.38419	0.6	0					0.0856464		406431	8.95131e+06	2.33268e+07	3.24849e+07	2.44339e+07	1.3847e+07	6.53341e+06	1.90323e+06	110301	363285	201049	0	0	136468	0	0	0	0	0
KELKAKGKSALM	149	160	2	0	652.392	5	10	6.25957	6.35357	653.743	1.86779	1	0	0.255604	-0.308972	1	0	0.155301		304932	4.47015e+06	1.01635e+07	9.12867e+06	4.82887e+06	1.4618e+06	384496	0	0	0	0	0	0	0	87037.3	55311.4
KELKAKGKSALM	149	160	3	0	435.264	5	10	6.47865	6.69733	436.163	1.86476	1	0	0.254159	0.250349	1	0	0.126372		1.85813e+06	2.06049e+07	4.66051e+07	4.41594e+07	2.11159e+07	7.18093e+06	1.5371e+06	344131	322399	250181	0	0	3715.12	0	0	332742
LKAKGKSAL	151	159	2	0	458.303	4	7	5.25585	5.39707	459.457	1.77124	0.4	0					0.140615		31958.1	1.32975e+06	4.88401e+06	3.33745e+06	550182	0	0	0	0	0	0	0
LKAKGKSALM	151	160	2	0	523.823	5	8	6.30657	6.46823	525.101	1.86784	0.6	0					0.0848739		3.31859e+06	2.25399e+07	5.02702e+07	4.10054e+07	1.98629e+07	6.54e+06	1.7924e+06	56126.2	36896.5	0	52695.4	9637.46	0	8920.76
LKAKGKSALM	151	160	3	0	349.551	5	8	6.3379	6.66607	350.313	1.59712	1	0	0.317016	0.741484	1	0	0.101731		2.39753e+06	2.53851e+07	3.903e+07	3.08092e+07	1.16283e+07	1.10212e+06	362669	0	342248	0	0	596.743	0	0
MFNLQEPYFTWPLIA	160	174	2	0	935.466	6	11					-1
MFNLQEPYFTWPLIAA	160	175	2	0	970.984	6	12					-1
MFNLQEPYFTWPLIAADGGYA	160	180	2	0	1202.57	7	17	13.4277	13.5375	1210.39	14.0677	0.6	0					0.328307		0	0	0	0	0	0	174869	0	0	0	0	0	228056	4.60151e+06	9.96262e+06	1.08504e+07	7.69076e+06	3.022e+06	907370	2.29593e+06	1.39511e+06	1.2297e+06	766575	0	0
FNLQEPY	161	167	1	0	910.431	4	4	9.60435	10.0555	911.53	0.543282	0.4	0					0.359806		6.08327e+07	1.3095e+08	5.53991e+07	8.32909e+06	242253	0	309536	335329	1.31446e+06
FNLQEPY	161	167	2	0	455.719	4	4	9.52632	10.1178	456.283	0.572293	0.4	0					0.212102		1.05866e+08	2.20358e+08	9.70971e+07	2.33151e+07	1.29327e+06	1.04582e+06	188463	836226	622709
FNLQEPYFTWPLI	161	173	2	0	834.427	6	9					-1
FNLQEPYFTWPLIA	161	174	2	0	869.946	6	10	14.7526	15.064	870.946	0.894069	1	0	-0.209366	0.666344		0	0.0231702		1.53769e+09	4.65377e+09	4.10811e+09	2.31341e+09	9.93948e+08	3.89659e+08	1.84435e+08	1.01175e+08	6.3412e+07	3.82746e+07	1.71569e+07	6.66303e+06	1.20401e+06	924193	1.78855e+06	1.44416e+06	2.20026e+06
FNLQEPYFTWPLIAA	161	175	2	0	905.464	6	11	14.5764	14.7057	906.761	1.4447	1	0	-0.00914307	-0.150694		0	0.535596		1.28124e+07	4.03327e+07	3.59294e+07	2.09307e+07	1.04381e+07	4.0598e+06	2.95966e+06	1.15338e+06	708114	546026	555497	851050	1.23402e+06	1.21612e+06	203170	955274	912053	0
FNLQEPYFTWPLIAADGGY	161	179	2	0	1101.53	6	15					-1
FNLQEPYFTWPLIAADGGYA	161	180	2	0	1137.05	6	16	13.2449	13.3023	1144.72	13.924	1	0	3.51931	-0.473232		-5	0.173533		0	0	0	0	412612	0	144062	0	0	0	0	240169	0	2.37726e+06	5.57217e+06	8.37875e+06	7.71625e+06	5.77105e+06	1.57338e+06	387614	0	0	0
FNLQEPYFTWPLIAADGGYAF	161	181	2	0	1210.58	7	17					0
NLQEPY	162	167	1	0	763.362	4	3	6.6036	6.6192	767.641	3.82913	0.4	1					2.9015		0	93355.4	0	0	0	0	174805	0
NLQEPYFTWPLI	162	173	2	0	760.893	5	8					-1
NLQEPYFTWPLIA	162	174	1	0	1591.82	5	9	14.2004	14.3154	1593.46	0.649687	0.4	0					1.05414		381554	4.0153e+06	3.33803e+06	693027	0	0	0	0	0	0	0	0	101846	0	0
NLQEPYFTWPLIA	162	174	2	0	796.411	5	9	14.169	14.5556	797.326	0.833115	1	0	-0.194269	1.00331	1	-1	0.0376762		3.6484e+08	1.01586e+09	8.26303e+08	4.15685e+08	1.62571e+08	5.93375e+07	2.54174e+07	1.45584e+07	9.74575e+06	4.16885e+06	2.39256e+06	473633	1.27022e+06	819607	504130
NLQEPYFTWPLIAA	162	175	2	0	831.93	6	10					-1
NLQEPYFTWPLIAADGGY	162	179	2	0	1028	6	14					-1
NLQEPYFTWPLIAADGGYA	162	180	2	0	1063.52	6	15	11.5076	11.6826	1068.61	8.88204	0.5	0					0.786927		0	0	311952	0	0	0	273181	8.69264e+06	3.91254e+07	5.15318e+07	4.37167e+07	1.99879e+07	7.34149e+06	985353	1.24573e+06	0	853685	0	4.92248e+06	1.19572e+06	8.47517e+06	344576
FTWPLIA	168	174	1	0	847.471	4	4	13.1771	13.6579	847.982	-0.037244	1	0	-0.680762	1.42626		1	0.159085		6.82169e+08	3.07285e+08	8.91302e+07	1.80715e+07	1.79325e+06	175559	758373	617111	461443
AADGGYAF	174	181	1	0	771.331	4	6					-1
AADGGYAFKYENGKYDIKDVGVDNAGAKAGLTF	174	206	4	0	857.172	8	31	10.1956	10.3826	859.945	9.04474	0.6	1					0.310909		0	0	0	1.10408e+06	2.19581e+06	7.03628e+06	1.50932e+07	2.0903e+07	3.0172e+07	2.6604e+07	2.40662e+07	1.87929e+07	1.3182e+07	7.19373e+06	5.5328e+06	5.21693e+06	5.96398e+06	1.80748e+06	1.40685e+06	1.51779e+06	2.52326e+06	689321	231285	0	217084	0	0	176681	680139	0
ADGGY	175	179	1	0	482.188	3	3	3.7637	4.97343	482.722	0.262854	1	0	-0.217908	4.69613		1	0.259356		1.97891e+08	1.10712e+08	2.73817e+07	4.48737e+06	130936	372213	0
ADGGYA	175	180	1	0	553.225	3	4	3.99918	4.95778	553.964	0.42811	1	0	-0.125224	3.56957		-1	0.216686		5.61048e+08	3.86474e+08	1.47441e+08	4.04294e+07	6.69846e+06	140691	0	1.73004e+06
ADGGYAFKYENGKY	175	188	2	0	791.862	5	12	8.4828	8.88773	794.199	3.71604	1	0	0.84243	1.08585	1	0	0.141315		0	1.41923e+07	7.05156e+07	1.59318e+08	1.98691e+08	1.7573e+08	1.27631e+08	6.21756e+07	3.53987e+07	9.17368e+06	5.32392e+06	943007	428853	9559.74	0	1.52074e+06	501207	2.98887e+06
ADGGYAFKYENGKY	175	188	3	0	528.244	5	12	8.4828	8.71125	529.814	3.75431	1	0	0.857661	0.294161	1	0	0.0564837		0	1.05267e+07	4.33742e+07	9.0172e+07	1.17296e+08	1.10851e+08	7.59341e+07	4.24178e+07	2.14342e+07	8.80478e+06	3.70879e+06	1.35707e+06	385473	0	89451.7	541563	371356	625933
ADGGYAFKYENGKYDIKD	175	192	2	0	1027.48	6	16	8.57623	8.71643	1030.69	5.19855	1	0	0.915203	-0.101722	1	-2	0.545842		0	0	254203	3.05051e+06	1.06256e+07	1.37995e+07	1.31753e+07	8.3205e+06	2.8367e+06	1.78396e+06	438785	177179	162929	0	0	0	0	0	0	373839	835511	879111	981194
ADGGYAFKYENGKYDIKD	175	192	3	0	685.322	6	16					-1
ADGGYAFKYENGKYDIKDVGVDNAGAKAGL	175	204	3	0	1036.18	7	28	9.24557	9.58875	1039.22	7.29203	1	1	0.607299	0.808847	0	0	0.461941		0	1.8898e+07	196462	1.22628e+07	1.18997e+08	9.11796e+07	1.47006e+08	3.20429e+08	2.51737e+08	2.41378e+08	2.48446e+08	1.50098e+08	1.01074e+08	8.10924e+07	4.3034e+07	2.65566e+07	2.30795e+07	1.60543e+07	1.36378e+07	1.29392e+07	8.78091e+06	6.06003e+06	5.03645e+06	4.04027e+06	3.74492e+06	4.46291e+06	1.25112e+06	2.39022e+06	2.08229e+06	985038
ADGGYAFKYENGKYDIKDVGVDNAGAKAGL	175	204	4	0	777.383	7	28	9.74442	9.8636	783.875	24.1288	1	0	3.47868	-0.196002	0	-13	0.162186		1.19072e+07	0	0	0	0	0	517073	1.02134e+06	989285	514382	904894	2.0183e+06	236176	327352	0	295511	225153	2.33494e+06	4.99399e+06	9.1185e+06	7.09555e+06	3.61223e+07	6.05977e+07	2.35447e+08	4.74537e+08	7.11171e+08	6.68199e+08	5.26855e+08	3.59272e+08	2.11061e+08
ADGGYAFKYENGKYDIKDVGVDNAGAKAGLTF	175	206	4	0	839.412	8	30	10.0555	10.5229	842.327	9.64967	1	1	0.899665	1.36593		-4	0.797663		2.83781e+06	0	6.51549e+06	2.84097e+07	1.16565e+08	2.36197e+08	4.37519e+08	6.02429e+08	7.29071e+08	7.39431e+08	6.2272e+08	5.16328e+08	3.60412e+08	2.50102e+08	1.75709e+08	1.20112e+08	1.15311e+08	1.04014e+08	1.09336e+08	8.26541e+07	9.54608e+07	5.46701e+07	6.40313e+07	2.02985e+07	2.98853e+07	5.69146e+06	4.06546e+06	2.35171e+06	2.23167e+07	4.01894e+07
ADGGYAFKYENGKYDIKDVGVDNAGAKAGLTFL	175	207	3	0	1156.58	8	31	10.8847	11.3828	1159.79	7.55914	0.6	0					0.250391		96873.1	464361	284530	1.11642e+07	2.37201e+07	7.17436e+07	1.63439e+08	2.0476e+08	2.50692e+08	2.55743e+08	2.20149e+08	1.79563e+08	1.26674e+08	7.90212e+07	5.03637e+07	4.02926e+07	2.6173e+07	2.34601e+07	1.93513e+07	6.29938e+06	313537	843918	0	0	0	0	950334	1.33045e+06	3.04744e+06	850890
ADGGYAFKYENGKYDIKDVGVDNAGAKAGLTFL	175	207	4	0	867.683	8	31	10.9003	11.414	870.025	7.28489	0.6	0					0.0937178		499591	157565	1.70829e+06	1.19835e+07	5.03996e+07	1.29144e+08	2.4038e+08	3.44228e+08	3.96511e+08	4.01133e+08	3.58778e+08	2.78968e+08	1.92716e+08	1.31384e+08	8.7549e+07	5.68817e+07	4.20046e+07	2.74126e+07	9.76997e+06	1.0291e+06	483590	0	0	0	0	0	0	16195.3	0	0
DGGYAFKYENGKYDIKDVGVDNAGAKAGLTF	176	206	4	0	821.653	8	29					-1
YAFKYENGKYDIKDVGVDNAGAKAGL	179	204	3	0	936.14	7	24					0
AFKYENGKY	180	188	2	0	560.277	5	7	7.49555	7.77873	562.096	2.94884	1	0	1.37531	0.539691		-1	0.152567		949101	6.06814e+06	3.37035e+07	5.51186e+07	5.78179e+07	3.90509e+07	1.13018e+07	768213	134181	0	0	109393	250337
AFKYENGKYDIKD	180	192	2	0	795.894	5	11	6.24392	6.77545	802.173	11.6017	1	0	4.40008	1.65377	1	-10	0.0301867		1.43242e+06	183348	75941.1	63906.3	0	256509	0	172095	0	1.04317e+08	1.0236e+09	3.54474e+09	6.12215e+09	5.12104e+09	2.80125e+09	1.16752e+09	4.25381e+08
AFKYENGKYDIKD	180	192	3	0	530.931	5	11	6.24392	6.75983	535.114	11.5909	1	0	4.39541	1.58372	1	-10	0.0242207		0	146040	0	0	545177	73139.6	0	344605	0	5.49257e+07	5.85694e+08	2.09707e+09	3.4258e+09	2.85621e+09	1.57389e+09	6.66603e+08	2.44765e+08
AFKYENGKYDIKDVGVDNAGAKAGL	180	204	3	0	881.785	7	23	8.85662	8.91883	884.943	7.90189	0.4	1					0.167538		0	0	0	599733	3.02808e+06	6.28629e+06	1.37123e+07	1.50106e+07	9.59668e+06	1.20975e+07	8.97823e+06	1.24715e+07	3.23038e+06	2.27175e+06	1.58951e+07	0	0	2.54543e+06	0	285215	1.10747e+06	0	0	0	0	0	183968	0	0	0
AFKYENGKYDIKDVGVDNAGAKAGL	180	204	4	0	661.591	7	23	8.82548	8.94993	663.716	6.92985	1	1	0.802453	-0.172376	1	-3	0.305619		0	0	0	3.96861e+06	2.20036e+06	5.81524e+06	9.28466e+06	1.15371e+07	1.31141e+07	8.58209e+06	6.18301e+06	4.74234e+06	1.54539e+06	728336	181992	631137	0	185554	134648	2.29311e+06	0	0	127998	1.62408e+06	0	112023	0	0	0	154669
AFKYENGKYDIKDVGVDNAGAKAGLTF	180	206	3	0	964.491	7	25	9.77552	9.93103	967.398	6.99001	0.6	0					0.241057		433564	0	640667	0	0	9.49659e+06	3.28387e+07	5.25887e+07	5.83907e+07	5.30378e+07	3.80694e+07	2.58292e+07	1.41411e+07	5.193e+06	933415	1.15826e+06	335315	0	0	0	0	0	0	44901.9	19159.4	134525	47984.9	218211	86263.7	28392.1
AFKYENGKYDIKDVGVDNAGAKAGLTF	180	206	4	0	723.62	7	25					-1
AFKYENGKYDIKDVGVDNAGAKAGLTFL	180	207	3	0	1002.19	7	26	10.6475	10.8691	1004.9	6.33824	0.6	0					0.810219		779877	1.10477e+06	0	291404	8.77649e+06	2.33649e+07	3.16038e+07	4.15195e+07	4.26867e+07	3.69098e+07	2.10762e+07	1.82102e+07	1.46753e+07	2.01193e+06	1.31924e+06	735752	0	374292	0	0	0	0	0	0	0	293995	0	0	348133	607058
AFKYENGKYDIKDVGVDNAGAKAGLTFL	180	207	4	0	751.891	7	26	10.698	10.7913	754.011	6.67414	0.6	1					0.147606		578598	1.12792e+06	288536	0	5.66044e+06	1.2402e+07	1.95912e+07	2.51018e+07	2.38076e+07	2.1316e+07	7.07435e+06	1.23369e+07	6.89026e+06	2.59019e+06	2.03682e+06	1.3362e+06	827305	482366	954857	226462	0	0	1.11027e+06	0	268771	0	188311	0	8145.19	243511
FKYENGKY	181	188	1	0	1048.51	4	6	7.26203	7.41775	1052.26	3.10264	0.4	0					1.09357		0	317974	2.09803e+06	6.85428e+06	5.07113e+06	1.6965e+06	193307	0	168140	591664	273220
FKYENGKY	181	188	2	0	524.759	4	6	7.15292	7.65098	526.596	3.03146	1	0	1.77633	1.50364	1	0	0.149111		703668	2.58992e+07	1.1586e+08	1.96793e+08	1.7228e+08	1.00119e+08	3.93666e+07	2.01567e+07	5.76154e+06	1.55861e+06	1.26321e+06
FKYENGKYDIKD	181	192	2	0	760.375	5	10	7.66653	7.88763	762.645	3.62272	1	0	1.09361	0.26119	1	-2	0.213922		605641	602423	8.61539e+06	2.02149e+07	2.66665e+07	2.46993e+07	1.60049e+07	7.72853e+06	2.24089e+06	495297	334545	218911	159456	0	229573	0
FKYENGKYDIKD	181	192	3	0	507.252	5	10	7.68208	7.81502	508.854	3.88696	1	0	1.21979	-0.13432	1	-2	0.0987859		164738	240188	6.2995e+06	1.87986e+07	2.48854e+07	2.26191e+07	1.68944e+07	8.97106e+06	3.66942e+06	918295	315944	0	1.33933e+06	0	0	4139.48
FKYENGKYDIKDVGVDNAGAKAGL	181	204	2	0	1286.66	7	22					-1
FKYENGKYDIKDVGVDNAGAKAGL	181	204	3	0	858.106	7	22	8.71643	8.88773	861.079	7.38722	1	0	0.967124	0.0377902	1	-3	0.12368		15010.8	62721.4	255323	195332	9.59979e+06	3.85716e+07	8.32524e+07	9.86158e+07	1.14489e+08	9.31904e+07	7.46184e+07	5.07915e+07	3.10834e+07	1.83937e+07	1.48338e+07	8.5615e+06	1.18013e+07	1.76751e+06	1.32095e+06	6.05148e+06	163496	144316	303288	0	0	815553	261347	454806	631556	181760
FKYENGKYDIKDVGVDNAGAKAGL	181	204	4	0	643.831	7	22	8.76317	8.88773	645.886	6.68773	1	0	0.815297	-0.171852	1	-2	0.0813713		0	126877	663882	2.01764e+06	1.04991e+07	2.14349e+07	3.04176e+07	3.53703e+07	2.97905e+07	2.81853e+07	2.04788e+07	1.32315e+07	7.82939e+06	4.31283e+06	6.63822e+06	805555	817103	0	3.06081e+06	151553	0	0	283082	297730	154158	0	0	0	0	0
FKYENGKYDIKDVGVDNAGAKAGLTF	181	206	2	0	1410.71	7	24	9.54192	9.55752	1411.82	0.5294	0.4	1					0.26175		647789	531447	491527	0	0	192748	0	343979	0	0	0	0	0	0	0	0	0	0	0	0	0	0	0	0	0	0	0	0	0	0
FKYENGKYDIKDVGVDNAGAKAGLTF	181	206	4	0	705.861	7	24					-1
FKYENGKYDIKDVGVDNAGAKAGLTFL	181	207	3	0	978.506	7	25	10.6319	10.7913	981.295	6.60068	1	0	0.624478	-0.0159662	1	-1	0.338256		2.98163e+06	1.92759e+07	1.65817e+07	4.27393e+06	2.89221e+07	5.18123e+07	6.30374e+07	9.6385e+07	9.30027e+07	7.60642e+07	5.98216e+07	4.34368e+07	2.87885e+07	1.5957e+07	9.82684e+06	7.93885e+06	4.20679e+06	1.1641e+06	3.18763e+06	1.65283e+06	360345	6.20512e+06	4.04304e+06	3.98569e+06	2.45029e+06	897422	0	0	0	0
FKYENGKYDIKDVGVDNAGAKAGLTFL	181	207	4	0	734.132	7	25	10.5229	10.7757	736.086	6.05221	1	0	0.519717	0.403469	1	-2	0.201236		1.92174e+07	4.09138e+06	5.30103e+06	9.9637e+06	3.22602e+07	5.7141e+07	8.29025e+07	1.03692e+08	1.00425e+08	8.90674e+07	5.91596e+07	3.92654e+07	2.71922e+07	1.22976e+07	1.16366e+07	2.55601e+06	3.7362e+06	1.2212e+06	1.09562e+06	31481.3	299280	240657	0	265560	0	246182	0	0	0	1.7486e+06
KYENGKYDIKD	182	192	2	0	686.841	5	9	6.38485	6.54113	688.708	2.92419	1	0	0.915207	-0.0295735	1	-1	0.380594		0	862943	3.65826e+06	6.10243e+06	7.57601e+06	5.09305e+06	1.22465e+06	0	66957.3	0	0	65109.7	0	94004.2	0
KYENGKYDIKD	182	192	3	0	458.23	5	9	6.52552	6.55675	459.607	3.32203	0.4	1					0.288123		62670.3	348438	500706	729407	1.51459e+06	783314	595951	98556.6	0	0	0	0	0	0	131189
KYENGKYDIKDVGVDNAGAKAGL	182	204	3	0	809.083	7	21	8.23375	8.38937	811.521	5.88875	1	1	0.702741	-0.0325642	1	0	0.122078		0	249801	1.28188e+06	8.31431e+06	2.83738e+07	3.53632e+07	4.59927e+07	6.26142e+07	3.776e+07	2.76361e+07	2.90898e+07	8.68034e+06	6.01769e+06	7.1756e+06	875674	933239	1.52052e+06	0	158941	35941.3	0	0	708904	0	0	0	0	0	0
KYENGKYDIKDVGVDNAGAKAGL	182	204	4	0	607.064	7	21	8.23375	8.29598	608.984	6.25344	1	0	0.785667	-0.451476	1	0	0.133935		0	0	0	244996	2.05968e+06	3.84813e+06	6.10096e+06	6.0364e+06	4.38863e+06	4.06247e+06	1.43517e+06	1.17923e+06	790102	0	0	0	0	134934	0	490929	0	326647	0	128465	0	98961	0	0	0
KYENGKYDIKDVGVDNAGAKAGLTF	182	206	3	0	891.789	7	23	9.30792	9.49512	894.524	6.6195	1	0	0.738018	0.109117		-2	0.16073		0	163386	928517	1.52543e+07	3.82191e+07	6.5263e+07	8.10672e+07	8.92546e+07	7.72106e+07	5.7075e+07	3.95228e+07	2.33477e+07	1.77348e+07	1.08864e+07	1.35743e+07	4.48723e+06	2.46905e+06	1.98816e+07	426751	0	1.49275e+06	0	12873.1	3.78851e+06	0	0	1.9295e+06	0	0	1.03152e+06
KYENGKYDIKDVGVDNAGAKAGLTFL	182	207	3	0	929.483	7	24	10.3358	10.5853	931.996	5.87804	0.6	0					0.162673		375856	198245	683515	2.24176e+06	3.26421e+07	5.021e+07	5.89546e+07	6.71328e+07	5.61809e+07	4.77139e+07	3.10248e+07	1.83159e+07	1.16183e+07	6.18272e+06	2.00782e+06	1.27942e+06	221046	0	0	262590	444666	0	268911	0	0	0	0	0	159906	0
KYENGKYDIKDVGVDNAGAKAGLTFL	182	207	4	0	697.364	7	24	10.3514	10.6164	699.268	5.95482	1	0	0.548506	0.458197	1	0	0.159053		738424	147675	5.58615e+06	7.10173e+06	3.57071e+07	4.26719e+07	5.53028e+07	5.09602e+07	5.09996e+07	3.87574e+07	2.25141e+07	1.21323e+07	1.01255e+07	2.74693e+06	1.5452e+06	1.93719e+06	2.38496e+06	623106	342798	154039	1.55055e+06	132485	1.59442e+06	0	772148	139982	0	118252	471285	990106
DIKDVGVD	189	196	2	0	430.722	4	6					-1
DIKDVGVDNAGAKAGL	189	204	2	0	771.91	5	14	7.7321	8.17147	774.003	3.30503	0.6	0					0.153074		660455	3.13137e+07	1.13533e+08	1.81781e+08	1.74345e+08	1.32681e+08	8.246e+07	4.11821e+07	2.0174e+07	1.27882e+07	4.70494e+06	1.20976e+06	407818	854944	652700	1.18965e+06	420549	233446	0	0
DIKDVGVDNAGAKAGL	189	204	3	0	514.942	5	14	7.79428	8.05203	516.066	2.48996	0.4	1					0.141697		129280	9.17884e+07	3.91723e+07	5.84564e+07	6.29916e+07	4.60565e+07	2.83508e+07	1.27186e+07	4.77684e+06	1.67003e+06	283718	540919	0	467517	0	1067.93	906484	7209.36	0	0
DIKDVGVDNAGAKAGLTF	189	206	2	0	895.968	6	16	9.38588	9.75997	898.154	3.32616	0.6	0					0.344796		1.44331e+06	3.68611e+07	1.0995e+08	1.85536e+08	1.90831e+08	1.54155e+08	9.82146e+07	4.26043e+07	2.25175e+07	9.85607e+06	7.12507e+06	6.56592e+06	2.72258e+06	1.51502e+06	1.17039e+06	1.79514e+06	1.24529e+06	0	0	1.28252e+06	0	1.55095e+06	0
DIKDVGVDNAGAKAGLTF	189	206	3	0	597.648	6	16	9.4327	9.79105	599.114	3.35317	0.6	0					0.238656		1.76687e+06	3.29382e+07	1.03951e+08	1.72334e+08	1.80298e+08	1.28062e+08	8.67431e+07	4.42515e+07	2.01101e+07	1.19541e+07	8.11879e+06	5.24773e+06	3.87908e+06	2.39249e+06	4.65063e+06	768960	374750	487005	256538	93356.7	327537	286105	137727
DIKDVGVDNAGAKAGLTFL	189	207	2	0	952.51	6	17	10.6669	10.7291	954.874	3.60815	1	1	0.377203	-0.451924	1	1	0.447212		0	327242	5.38948e+06	1.01083e+07	1.10399e+07	8.82213e+06	8.20647e+06	1.3981e+06	542652	2.64233e+06	1.14384e+06	317886	0	0	368143	0	0	0	0	0	0	0	0	0
DIKDVGVDNAGAKAGLTFL	189	207	3	0	635.342	6	17	10.6669	11.0872	636.886	3.51146	1	0	0.350045	1.15456	1	1	0.150196		1.34139e+06	2.50493e+07	9.66678e+07	1.56352e+08	1.69242e+08	1.34589e+08	9.24429e+07	5.72037e+07	1.96208e+07	1.66478e+07	6.6484e+06	4.07819e+06	3.12038e+06	5.76914e+06	3.45361e+06	1.28399e+06	217283	0	276620	0	1.15428e+06	154349	18084.4	2.36248e+06
VGVDNAGAKAGLTF	193	206	2	0	660.351	5	12	9.4327	9.57313	661.843	2.20973	1	1	0.243024	-0.100676		0	0.299344		4.49573e+07	2.79499e+07	7.54943e+07	8.62949e+07	6.44665e+07	3.90449e+07	1.41898e+07	1.19637e+07	0	2.79474e+06	32988.8	0	0	0	297065	123559	105396	0
VGVDNAGAKAGLTFL	193	207	2	0	716.893	5	13	10.8068	11.1805	718.656	2.67831	1	0	0.347502	0.945594		1	0.197786		7.16822e+06	2.57138e+07	1.04717e+08	1.14929e+08	9.32065e+07	4.94386e+07	2.81939e+07	1.04045e+07	9.7618e+06	3.15923e+06	1.23637e+06	217881	0	0	0	0	79280.2	309317	382669
TFLVD	205	209	1	0	594.313	3	3	9.13657	9.47952	594.762	0.0912295	1	0	-0.491088	0.807801			0.215528		9.42056e+07	3.3001e+07	2.94925e+06	797317	356286	2.66538e+06	694565
LVDL	207	210	1	0	459.281	3	2	8.66972	9.3391	459.513	-0.0382936	1	1	-0.72773	2.27216		0	0.104334		6.15198e+08	1.52937e+08	1.06973e+07	619295	319267	620523
LVDLIKNKHMNA	207	218	3	0	465.931	5	10	6.95033	7.10613	469.854	10.8811	0.4	1					0.0205842		0	391850	18181	13673.2	0	0	0	86542.3	1.75153e+07	1.386e+08	3.99375e+08	6.62544e+08	7.131e+08	5.01039e+08	2.49101e+08	5.20069e+07
LVDLIKNKHMNADTD	207	221	2	0	863.943	6	13	7.77873	7.98108	865.481	2.00786	0.6	0					0.133513		700275	1.56858e+07	3.94662e+07	4.55237e+07	3.26522e+07	1.5038e+07	3.82424e+06	414586	539537	0	0	0	0	131950	0	0	0	96864.7	0	109190
LVDLIKNKHMNADTD	207	221	3	0	576.298	6	13					-1
LVDLIKNKHMNADTDY	207	222	3	0	630.652	6	14	8.57623	8.77873	632.385	4.01855	1	1	0.734366	0.177751		-2	0.466797		9.02455e+06	1.01503e+08	3.17395e+08	5.18492e+08	5.16459e+08	3.32799e+08	1.77105e+08	8.06174e+07	3.1779e+07	1.27638e+07	5.51161e+06	2.05387e+06	397039	287923	1.63061e+06	0	0	1.45001e+08	0	2.4073e+06	6.96371e+07
LVDLIKNKHMNADTDYSIA	207	225	3	0	721.037	6	17	9.07433	9.41708	722.76	3.83434	0.6	0					0.127729		0	0	1.34899e+07	4.08484e+07	7.04297e+07	8.69973e+07	7.01779e+07	3.88752e+07	1.70291e+07	3.25943e+06	923195	190896	904202	12052.4	0	185448	243413	150639	0	265616	0	0	0	543963
LVDLIKNKHMNADTDYSIAE	207	226	2	0	1145.57	7	18	8.90328	9.21443	1148.51	4.46973	1	0	0.549466	0.665148	1	-3	0.521871		0	0	572483	2.24358e+07	4.70828e+07	5.53872e+07	4.8966e+07	2.51116e+07	1.14669e+07	1.50808e+06	795915	0	924168	1.88373e+06	3.02519e+06	2.94519e+06	2.90758e+06	382968	0	0	332128	0	280715	491806	613696	0
LVDLIKNKHMNADTDYSIAE	207	226	3	0	764.051	7	18	8.90328	9.27675	766.032	4.53216	1	0	0.566028	0.944696	1	-3	0.310783		161439	3.82054e+06	4.78877e+07	1.39797e+08	2.49429e+08	2.92045e+08	2.48853e+08	1.57101e+08	8.39813e+07	4.00824e+07	1.22833e+07	2.98466e+06	3.1133e+06	1.80933e+06	1.42026e+06	2.93389e+06	4.98699e+06	0	125612	2.91411e+07	780986	1.27168e+06	6.22551e+06	517056	507659	8.3712e+06
LVDLIKNKHMNADTDYSIAE	207	226	4	0	573.29	7	18	8.94993	9.15213	574.688	4.18117	1	0	0.472913	0.176406	1	-3	0.199603		0	0	326119	5.06287e+06	1.20748e+07	1.73753e+07	1.42984e+07	7.60124e+06	2.40274e+06	132208	0	292993	315651	0	186964	134341	0	208020	0	0	127260	109726	0	0	153302	238815
LVDLIKNKHMNADTDYSIAEAA	207	228	3	0	811.409	7	20	9.23	9.4327	814.089	6.5478	0.6	0					0.425597		1.1741e+06	295950	2.3858e+06	1.93305e+07	3.90232e+07	5.99393e+07	7.10708e+07	7.89483e+07	7.10086e+07	6.37083e+07	4.76124e+07	3.25791e+07	2.37586e+07	1.51321e+07	9.88484e+06	7.31145e+06	5.06494e+06	2.32526e+06	2.16816e+06	1.5444e+06	670678	382139	461797	386582	375257	139358	0	585293
LVDLIKNKHMNADTDYSIAEAAFNKGETAM	207	236	3	0	1104.21	8	28	11.0405	11.492	1112.06	21.488	0.5	0					0.100106		528967	0	0	0	0	390595	0	575536	0	313258	205874	0	0	695896	0	0	393207	0	685979	2.5325e+07	9.9538e+07	2.27537e+08	3.73055e+08	4.57349e+08	4.2133e+08	3.18852e+08	1.94861e+08	1.01906e+08	2.91174e+07	9.24145e+06
LVDLIKNKHMNADTDYSIAEAAFNKGETAM	207	236	4	0	828.408	8	28	10.8224	10.9315	830.583	6.61927	0.6	1					0.751378		0	0	0	2.46337e+06	9.67821e+06	1.07813e+07	1.25487e+07	6.71942e+06	4.01124e+06	1.83465e+06	1.12954e+06	182228	404660	163353	173155	0	0	0	0	0	0	0	209320	13542.4	222588	0	0	7181.99	0	180892
VDLIKNKHMNA	208	218	2	0	641.85	5	9	6.69733	7.12172	646.364	8.21104	0.4	0					0.911579		2.73145e+07	1.42251e+08	2.1166e+08	1.40291e+08	6.3188e+07	2.11822e+07	2.98407e+06	1.40399e+06	3.28759e+07	2.0984e+08	4.98858e+08	5.88409e+08	4.5052e+08	2.33122e+08	2.8649e+07
VDLIKNKHMNA	208	218	3	0	428.236	5	9	6.58798	7.10613	431.592	9.25312	0.4	1					0.409385		1.80207e+07	9.96125e+07	1.52959e+08	9.67112e+07	3.75459e+07	9.56647e+06	4.07404e+07	354681	6.76098e+07	6.05832e+08	8.2748e+08	1.08427e+09	8.76864e+08	4.10973e+08	4.04034e+07
VDLIKNKHMNADTD	208	221	2	0	807.401	6	12	6.58798	6.81707	808.978	2.15931	1	0	0.222959	0.297002		-2	0.114519		5.82637e+06	4.61659e+07	1.0641e+08	1.20853e+08	8.29536e+07	4.10473e+07	1.5253e+07	5.29971e+06	656438	1.27102e+06	1.16858e+06	1.31426e+06	1.06828e+06	224729	0	0	0	71417.7	197884
VDLIKNKHMNADTDY	208	222	2	0	888.933	6	13	7.79428	8.12475	890.824	2.67662	1	0	0.346879	0.751801	1	-2	0.0603232		1.88596e+07	2.12181e+08	5.28657e+08	8.60955e+08	8.49504e+08	5.50355e+08	2.79208e+08	1.18897e+08	4.64645e+07	2.00324e+07	6.73383e+06	1.76074e+06	848277	5414.37	0	243320	0	367.748	0	292538
VDLIKNKHMNADTDY	208	222	3	0	592.958	6	13	7.8254	7.9655	594.225	2.69586	1	0	0.353949	-0.102171	1	-2	0.0120777		1.97695e+07	1.58685e+08	4.90976e+08	8.1517e+08	7.94018e+08	5.17713e+08	2.51878e+08	1.10075e+08	4.50095e+07	1.63528e+07	802707	4.00347e+06	1.17469e+06	10127.1	319874	0	104725	27355.1	18754.7	236658
VDLIKNKHMNADTDYS	208	223	2	0	932.449	6	14					-1
VDLIKNKHMNADTDYS	208	223	3	0	621.968	6	14	7.26203	7.49555	623.492	3.42132	0.6	0					0.180487		0	517382	5.87223e+06	2.2832e+07	3.39958e+07	3.06806e+07	1.67641e+07	6.02102e+06	662627	182415	0	0	199027	417362	132571	293583	20663.9	0	138209	269333	0
VDLIKNKHMNADTDYSIA	208	225	2	0	1024.51	6	16	8.29598	8.60738	1027.36	4.43917	1	0	0.688565	0.666269	1	-4	0.215875		284706	187704	1.77316e+07	4.43157e+07	8.64578e+07	8.75938e+07	8.81707e+07	4.48045e+07	3.4637e+07	1.50819e+07	1.21879e+07	2.27242e+06	2.34408e+06	1.10383e+06	4.78092e+06	999564	595350	0	515256	801454	901383	0	0
VDLIKNKHMNADTDYSIA	208	225	3	0	683.342	6	16	8.28042	8.59182	685.236	4.41887	1	0	0.682507	0.666269	1	-4	0.117379		683006	5.68876e+06	3.86546e+07	1.11185e+08	1.89024e+08	2.19871e+08	1.62552e+08	1.02336e+08	5.23681e+07	1.4012e+07	9.58293e+06	5.35824e+06	153802	6.52897e+06	1.38896e+07	1.28997e+07	1.20751e+07	4.39202e+06	1.3346e+06	722825	0	432265	0
VDLIKNKHMNADTDYSIAE	208	226	2	0	1089.03	6	17	8.18705	8.65413	1092.21	5.03515	1	0	0.77804	1.36465	1	-7	0.744742		207902	2.49197e+06	4.93007e+07	1.47511e+08	2.57977e+08	3.06752e+08	2.46449e+08	1.56868e+08	8.33908e+07	3.6622e+07	1.34904e+07	4.48743e+06	1.13067e+06	6.57707e+06	2.71628e+07	4.15094e+07	3.08093e+07	2.0726e+07	6.5129e+06	3.23025e+06	1.0292e+06	2.96605e+06	3.04889e+06	3.10007e+06
VDLIKNKHMNADTDYSIAE	208	226	3	0	726.356	6	17	8.17147	8.65413	728.715	5.74432	0.6	1					0.611515		438502	1.91026e+07	1.38181e+08	4.46539e+08	7.46915e+08	8.67486e+08	7.3098e+08	4.63967e+08	2.38853e+08	1.1088e+08	5.23549e+07	2.42231e+07	3.53968e+07	3.8885e+07	1.42519e+08	2.51279e+08	1.33599e+08	7.8182e+07	7.94669e+07	1.31433e+07	7.38897e+06	1.35354e+07	3.49285e+06	1.41019e+06
VDLIKNKHMNADTDYSIAE	208	226	4	0	545.019	6	17	8.23375	8.3738	546.442	4.357	1	0	0.587552	-0.102395	0	-2	0.148531		88090	359545	2.74732e+06	1.05415e+07	2.19007e+07	2.55266e+07	1.95844e+07	1.23517e+07	5.51892e+06	1.41531e+06	795707	0	0	400990	0	757061	281291	1.11198e+06	74713.3	1.33601e+06	0	0	14493.2	304382
VDLIKNKHMNADTDYSIAEAA	208	228	3	0	773.714	7	19	8.45165	8.84105	775.573	4.15513	1	0	0.407989	1.01617		-5	0.153797		163556	710096	1.68204e+07	5.11407e+07	9.12673e+07	1.16645e+08	9.62323e+07	6.39417e+07	3.41975e+07	1.1965e+07	3.92771e+06	4.01731e+06	1.18608e+06	1.09761e+06	3.19155e+06	422862	154045	1.2096e+06	157555	305997	351810	131619	281406	704673	157298	0	284225
VDLIKNKHMNADTDYSIAEAAF	208	229	3	0	822.737	7	20					0
VDLIKNKHMNADTDYSIAEAAFNKGETA	208	235	3	0	1022.83	8	26	9.88435	10.0088	1031.59	24.4073	1	0	3.84636	-0.172226		-13	0.329778		0	0	0	328727	1.2877e+06	308497	633429	1.51539e+06	278298	0	0	0	0	0	0	0	0	0	0	0	61575.6	0	1.56391e+06	1.63349e+07	3.70709e+07	5.73814e+07	6.72879e+07	5.9959e+07	4.21385e+07	2.55804e+07
VDLIKNKHMNADTDYSIAEAAFNKGETAM	208	236	3	0	1066.51	8	27	10.4293	10.5385	1068.56	4.13035	1	0	0.094189	-0.240786		-8	0.481744		0	0	625919	2.49428e+06	1.00143e+07	1.49655e+07	1.62233e+07	1.07705e+07	5.25858e+06	1.30618e+06	0	0	0	232135	0	0	0	0	0	0	0	0	0	0	0	0	227911	0	0	0
LIKNKHMNA	210	218	2	0	534.803	5	7	5.11443	5.50972	535.834	1.36761	1	0	0.296639	1.04256	1	-3	0.0496218		2.5557e+07	1.28869e+08	1.81811e+08	1.00097e+08	3.5326e+07	9.37326e+06	1.29757e+06	95749.6	57618.2	55959.5	89163.7	57212.8	0
LIKNKHMNA	210	218	3	0	356.871	5	7	5.13012	5.4127	357.541	1.31575	1	0	0.261267	0.537	1	-3	0.0446698		7.64537e+06	4.72012e+07	5.28264e+07	2.90734e+07	1.33508e+07	1.78959e+06	64968.7	152567	54099.4	0	62323.2	0	0
LIKNKHMNADTD	210	221	2	0	700.354	5	10	5.00477	5.42833	701.862	2.14826	1	0	0.389535	1.16944	1	0	0.109088		7.06355e+06	5.94086e+07	1.38309e+08	1.50682e+08	9.03004e+07	4.32678e+07	1.55755e+07	6.60818e+06	3.27471e+06	836305	112957	41671.6	49823.9	108916	342733	276096
LIKNKHMNADTD	210	221	3	0	467.238	5	10	5.02043	5.20863	468.254	2.18004	1	0	0.404711	0.113602	1	0	0.257397		1.20258e+06	1.55144e+07	3.72665e+07	4.28005e+07	2.53068e+07	1.18075e+07	3.61357e+06	604480	528764	46528.1	6540	57663.5	0	0	0	956137
LIKNKHMNADTDY	210	222	2	0	781.885	6	11	6.55675	7.09055	783.731	2.70906	1	0	0.539725	1.66394		0	0.0649339		2.63446e+07	2.28174e+08	6.93556e+08	1.17168e+09	1.07672e+09	6.75415e+08	3.1175e+08	1.20041e+08	4.16935e+07	1.13155e+07	1.22519e+06	3.1467e+06	138678	1.76356e+06	332364	834077	162114	113537
LIKNKHMNADTDYSIA	210	225	2	0	917.462	6	14	7.5111	7.85132	919.933	3.80041	1	0	0.659961	0.795539	1	-1	0.247394		1.47996e+06	284120	2.71315e+07	6.99418e+07	1.1808e+08	1.17831e+08	9.47126e+07	5.10214e+07	2.2826e+07	4.46023e+06	1.17665e+06	15786.2	11122.7	0	418517	143970	362763	202509	194632	140245	203410
LIKNKHMNADTDYSIA	210	225	3	0	611.977	6	14	7.5111	7.9032	613.662	3.91386	1	0	0.698658	1.02828	1	-1	0.0952237		176475	1.86317e+06	3.48525e+07	1.01056e+08	1.61953e+08	1.74909e+08	1.30588e+08	8.25577e+07	3.74965e+07	1.34928e+07	3.32459e+06	195834	22828.5	414858	0	0	258789	2509.84	3274.71	778270	398949
LIKNKHMNADTDYSIAE	210	226	2	0	981.983	6	15	7.43332	7.98108	984.524	3.86894	1	0	0.59536	1.72659	1	-1	0.100717		3.98591e+06	1.84819e+07	9.20455e+07	2.48611e+08	4.15448e+08	4.44442e+08	3.64816e+08	2.08264e+08	1.07592e+08	4.39792e+07	1.41393e+07	3.35547e+06	417375	752195	132092	552588	0	68601.3	181359	604126	0	215095
LIKNKHMNADTDYSIAE	210	226	3	0	654.991	6	15	7.49555	7.9032	656.683	3.86265	1	0	0.593357	1.09804	1	-1	0.127952		4.74659e+06	9.01424e+07	1.47787e+08	4.06161e+08	6.68654e+08	7.2632e+08	5.64778e+08	3.26544e+08	1.61803e+08	7.2582e+07	1.69612e+07	1.36861e+07	4.03909e+06	1.83e+06	412508	4502.85	2.21486e+07	0	0	2.31084e+06	0	0
LIKNKHMNADTDYSIAEAA	210	228	2	0	1053.02	6	17	7.91877	8.1559	1055.67	4.00411	0.6	0					0.432904		0	283329	1.13446e+06	9.7663e+06	2.07234e+07	2.67342e+07	1.94655e+07	1.33106e+07	3.3039e+06	1.77096e+06	19568.2	18520	9191.37	7153.22	5627.65	0	0	0	0	414597	142995	0	5823	0
LIKNKHMNADTDYSIAEAA	210	228	3	0	702.349	6	17	7.91877	7.94992	704.231	4.35148	0.6	0					0.0588522		124237	0	141920	1.40507e+06	5.05267e+06	5.65024e+06	4.39547e+06	3.06826e+06	1.78195e+06	155995	363428	0	201302	0	0	121617	0	0	0	0	0	0	116190	0
LIKNKHMNADTDYSIAEAAF	210	229	3	0	751.372	7	18					-1
LIKNKHMNADTDYSIAEAAFNKGETAM	210	236	3	0	995.148	8	25	10.2579	10.367	997.389	4.83494	0.6	0					0.33095		0	0	0	4.3453e+06	1.36488e+07	1.73598e+07	1.78872e+07	1.39991e+07	6.74065e+06	2.19805e+06	4.19857e+06	228411	35242.7	2.81212e+06	0	1.44346e+06	1.09272e+06	303606	0	523052	0	0	0	0	0	0	0	0	0	0
LIKNKHMNADTDYSIAEAAFNKGETAM	210	236	4	0	746.613	8	25	8.34267	8.71643	753.668	26.3321	0.4	1					0.0413885		0	123191	2.55788e+06	6.02868e+06	0	519358	0	2.01817e+06	226419	313745	0	240322	0	118290	0	254201	0	0	0	385174	0	573314	0	2.92002e+06	655067	1.97448e+08	7.83771e+08	1.29207e+09	1.39107e+09	1.07946e+09
IKNKHMNADTDY	211	222	2	0	725.343	5	10	6.0558	6.30135	727.201	2.81185	1	0	0.706408	0.370871		0	0.0524161		3.23269e+06	4.37708e+07	1.36506e+08	2.06105e+08	1.89083e+08	1.14405e+08	5.33288e+07	2.30986e+07	1.17198e+07	6.02464e+06	2.30235e+06	729583	144197	0	55410.2	9285.95
IKNKHMNADTDYSIA	211	225	2	0	860.92	6	13	7.19968	7.43332	863.343	3.77827	1	0	0.75154	0.317413	-1	1	0.18364		0	0	2.6713e+06	1.81222e+07	2.89688e+07	3.17655e+07	2.01422e+07	8.76086e+06	1.86682e+06	900766	126136	263911	0	0	0	142989	0	96900.7	145322	0
IKNKHMNADTDYSIA	211	225	3	0	574.282	6	13	7.80983	8.09357	577.282	7.92998	0.5	0					0.102672		306014	160485	88405.7	797862	0	28949.2	2.17516e+06	3.28814e+07	7.11471e+07	7.8896e+07	5.67295e+07	2.86442e+07	7.28184e+06	754050	0	84499.9	0	0	0	107808
IKNKHMNADTDYSIAE	211	226	2	0	925.441	6	14	7.09055	7.48	928.247	4.47283	0.6	0					0.435621		0	1.73399e+06	1.98918e+07	6.33553e+07	1.05833e+08	1.13802e+08	8.50512e+07	4.76317e+07	1.89315e+07	6.3072e+06	2.508e+06	113350	1.012e+07	0	1.69421e+07	0	6.67742e+06	0	228045	35520.6	1.1674e+06
IKNKHMNADTDYSIAE	211	226	3	0	617.296	6	14	7.09055	7.43332	618.95	3.82174	0.6	0					0.0723065		256036	3.65893e+06	3.31675e+07	9.55987e+07	1.67047e+08	1.70626e+08	1.28327e+08	7.21416e+07	3.03373e+07	1.03457e+07	1.48396e+06	0	442431	0	0	0	0	328759	200304	134678	488057
IKNKHMNADTDYSIAEAA	211	228	3	0	664.655	6	16	7.74763	7.9032	666.478	4.25091	1	0	0.632381	-0.0327885		0	0.246071		0	112106	2.59213e+06	7.16818e+06	1.70484e+07	1.70607e+07	1.46788e+07	5.54705e+06	1.35338e+06	165447	163498	140331	0	0	203346	0	248647	2.69279e+06	0	0	105985	0	0
DTDY	219	222	1	0	513.183	3	2	4.43843	5.14582	514.041	0.572163	0.4	0					0.186607		1.82871e+07	4.25888e+07	6.27013e+06	65821.9	496606	137146
DTDYSIA	219	225	1	0	784.336	4	5	4.20298	4.8479	785.087	0.303759	0.6	0					0.244401		6.76619e+07	4.87074e+07	1.79053e+07	4.10148e+06	1.92008e+06	124032	0	0	0	0
DTDYSIAE	219	226	1	0	913.379	4	6					-1
DYSIAE	221	226	1	0	697.304	4	4	7.0438	7.10613	699.152	1.44524	0.4	0					2.8513		0	476734	728902	0	0	0	0	0	46369.9
YSIAE	222	226	1	0	582.277	3	3	4.94212	5.06742	582.478	-0.138722	1	0	-0.857108	-0.168563		0	0.198356		7.30421e+06	841928	255058	0	0	68737.9	0
YSIAEAA	222	228	1	0	724.351	4	5	7.27762	7.41775	725.728	0.952227	0.4	0					1.23031		6.01935e+06	1.15266e+07	6.62923e+06	260820	286890	0	0	284658	423913	364612
SIAEAA	223	228	1	0	561.288	3	4	4.56427	5.20863	562.007	0.407936	0.4	0					0.333036		2.66452e+08	3.24982e+08	5.26164e+07	9.8464e+06	1.90896e+06	87745.4	0	306716
SIAEAAFNKGETAM	223	236	2	0	720.345	5	12	8.96548	9.26115	720.87	0.147457	1	0	-0.577622	0.595691		-1	0.0929149		2.00545e+08	1.72218e+08	8.81226e+07	3.38261e+07	2.42525e+06	1.42769e+06	743001	1.47281e+06	846822	632101	1.04764e+06	65915.3	886607	173352	0	233313	393394	0
EAAF	226	229	1	0	437.203	3	2	7.0438	7.48	437.534	0.0718992	1	0	-0.464634	1.22611		1	0.179297		1.68948e+08	4.00054e+07	1.50864e+07	1.06098e+06	0	211819
EAAFNKGETAM	226	236	1	0	1168.53	5	9	7.21528	7.51628	1169.23	-0.0423556	1	0	-0.658773	0.619616	1	-2	0.334779		4.5601e+07	3.25118e+07	9.27719e+06	646235	0	156451	0	0	0	154063	461954	0	0	0	172640
EAAFNKGETAM	226	236	2	0	584.769	5	9	7.15292	7.65098	585.194	0.105443	0.6	0					0.0535136		6.95653e+08	4.9344e+08	2.22369e+08	7.36169e+07	1.78656e+07	5.36335e+06	1.4823e+06	1.23337e+06	0	0	103245	336150	0	0	0
AAFNKGETA	227	235	1	0	908.447	4	7	5.303	5.85265	909.322	0.350572	1	0	-0.397151	1.73504	1	0	0.467203		2.50623e+08	1.52162e+08	4.60972e+07	1.01277e+07	1.23548e+07	2.86649e+06	1.23586e+07	588934	126694	0	729307	0
AAFNKGETA	227	235	2	0	454.727	4	7	5.27158	5.82148	455.064	0.150049	1	0	-0.533941	1.73616	1	0	0.0356249		1.49079e+09	8.69461e+08	2.87756e+08	7.60342e+07	2.25606e+07	1.00158e+07	4.22982e+06	1.01388e+06	173783	397806	0	381930
AAFNKGETAM	227	236	1	0	1039.49	5	8	6.96592	7.54218	1040.31	0.14798	1	0	-0.547971	1.85444	1	-1	0.198131		5.57887e+08	3.65442e+08	1.54057e+08	4.84795e+07	1.15871e+07	2.38019e+06	987658	322790	371054	387845	306695	1.04859e+06	928259	1.56663e+06
AAFNKGETAM	227	236	2	0	520.247	5	8	6.93477	7.57845	520.679	0.189564	1	0	-0.52315	2.15687	1	-1	0.115037		4.20829e+09	2.73278e+09	1.10544e+09	3.35765e+08	1.58283e+08	4.69324e+07	7.51845e+07	1.48818e+07	6.84643e+06	783421	1.68547e+06	293468	808562	571597
AAFNKGETAMT	227	237	2	0	570.771	5	9	6.57237	6.90025	571.192	0.11204	0.6	0					0.197686		8.20044e+07	5.98963e+07	2.23955e+07	7.17432e+06	854744	486321	0	774215	0	163532	0	366280	17041.1	158066	64072.6
FNKGETA	229	235	2	0	383.69	4	5	4.14032	4.7534	383.93	0.0364803	1	0	-0.60146	2.0196		0	0.0273271		4.69723e+08	2.08994e+08	5.46119e+07	1.07534e+07	1.04204e+06	70389.6	0	35243	0	84964.3
FNKGETAM	229	236	1	0	897.413	5	6	6.02445	6.39528	898.645	0.639515	1	0	-0.127333	0.932883	0	-2	4.43004		5.55556e+07	2.79824e+07	7.34923e+06	516033	0	0	50722.4	71043.5	0	1.87823e+06	4.32201e+06	1.50185e+06
FNKGETAM	229	236	2	0	449.21	5	6	6.21258	6.47865	449.53	0.0471938	1	0	-0.59874	0.462907	0	0	0.0787895		7.59816e+08	4.13005e+08	1.30366e+08	3.21554e+07	1.82176e+07	2.46831e+06	369700	0	493839	0	324329	0
NKGETAM	230	236	1	0	750.345	4	5	4.1873	4.89505	750.83	0.00220038	1	0	-0.634199	2.44427	1	0	0.146542		4.26538e+08	1.79616e+08	5.23637e+07	9.49788e+06	376132	250994	53972.7	0	0	811751
NKGETAM	230	236	2	0	375.676	4	5	4.1873	4.98912	375.91	-0.0142667	0.4	0					0.0335067		1.3717e+09	5.53914e+08	1.28531e+08	2.09191e+07	5.399e+06	3.32152e+06	92178.2	8.70741e+06	0	281123
NKGETAMTINGPWAWSNIDT	230	249	2	0	1103.52	7	17					0
NKGETAMTINGPWAWSNIDTSKVNYGVTVL	230	259	3	0	1089.54	8	27	12.5136	12.7169	1092.25	6.10223	0.6	0					0.164229		153792	0	0	256457	4.31125e+06	1.3964e+07	2.46856e+07	2.90924e+07	2.98104e+07	2.40826e+07	1.54153e+07	8.82088e+06	4.77083e+06	2.2477e+06	834169	142781	0	0	0	0	0	175175	110453	271707	1.04778e+06	414596	0	0	0	0
NKGETAMTINGPWAWSNIDTSKVNYGVTVLPTFKGQPSKPFVGVL	230	274	5	0	970.706	10	39	12.5449	12.67	972.874	7.83224	1	0	0.322685	-0.169236		1	0.292334		5524.8	0	110865	109034	1.70521e+06	1.37178e+06	1.63377e+06	6.05611e+06	8.79224e+06	1.01866e+07	9.84323e+06	8.04859e+06	5.94397e+06	2.48601e+06	1.64455e+06	391081	306363	247095	221669	1.37681e+06	324001	98635.7	247587	0	562914	0	89993.9	0	0	1.01481e+06
MTINGPWAWSNIDT	236	249	2	0	803.372	6	11	12.3729	12.9132	805.045	2.31104	1	0	0.366939	1.69325		0	0.297676		1.54142e+07	1.6506e+08	4.10673e+08	5.23026e+08	3.98407e+08	2.05188e+08	8.95724e+07	3.44614e+07	9.86296e+06	2.82361e+06	3.20307e+06	1.74369e+06	3.79626e+06	600007	1.57934e+06	222411	1.4161e+06	915752
MTINGPWAWSNIDTSKVNY	236	254	3	0	733.018	7	16	9.4483	9.8999	738.256	14.3218	0.5	0					0.259935		12681.7	1.18132e+06	0	0	2.39666e+06	1.85278e+06	2.67538e+06	300792	1.9053e+06	1.50059e+06	1.34711e+06	8.83851e+06	8.06945e+07	2.54716e+08	4.1461e+08	4.87586e+08	4.1039e+08	2.75644e+08	1.70496e+08	9.45794e+07	5.4304e+07	3.83208e+07	3.653e+07	2.5702e+07
MTINGPWAWSNIDTSKVNYGVTVL	236	259	2	0	1333.67	7	21	13.0173	13.616	1337.61	6.2063	1	0	0.774949	1.955	1	-1	0.115706		0	0	1.57447e+06	1.62145e+07	7.36319e+07	1.62039e+08	2.57775e+08	2.9482e+08	2.56186e+08	1.91759e+08	1.31822e+08	8.34668e+07	6.12978e+07	4.23244e+07	2.42366e+07	1.00235e+07	4.57565e+06	409805	423952	0	0	0	0	0	0	0	12155.9	0	696345
MTINGPWAWSNIDTSKVNYGVTVL	236	259	3	0	889.448	7	21	12.9549	13.5636	892.091	6.25294	0.6	0					0.0594195		797478	2.31034e+06	2.93188e+07	6.62739e+07	2.13075e+08	4.61882e+08	6.99569e+08	7.75612e+08	6.92287e+08	5.10269e+08	3.43429e+08	2.25247e+08	1.63274e+08	1.16413e+08	7.94721e+07	5.13281e+07	2.57783e+07	1.15815e+07	1.06243e+07	1.45386e+06	781362	1.4759e+06	267145	884602	1.09401e+06	328165	392539	326099	543508
MTINGPWAWSNIDTSKVNYGVTVLPTFKGQPSKPFVGVL	236	274	4	0	1063.06	9	33	12.8925	13.3754	1065.52	7.17108	0.6	0					0.108484		0	133921	1.09859e+06	475787	1.18135e+07	3.6422e+07	8.89227e+07	1.44925e+08	1.93105e+08	2.01271e+08	1.86005e+08	1.35542e+08	9.11698e+07	6.01685e+07	3.74267e+07	2.25644e+07	1.81197e+07	1.58404e+07	1.66192e+07	9.62983e+06	5.69398e+06	3.44169e+06	1.65573e+06	1.26464e+06	506303	123813	0	294612	545701	20677.4
TINGPWAWSN	237	246	2	0	573.272	5	7	11.1183	11.6982	574.679	2.11865	0.4	0					0.534113		4.66029e+07	1.77463e+08	2.12086e+08	1.1055e+08	4.54292e+07	1.05101e+07	6.3542e+06	2.83792e+06	893354	76930	4.68241e+07	375350	1.56651e+07
TINGPWAWSNIDT	237	249	2	0	737.852	5	10	11.6826	12.5657	739.437	2.28726	1	0	0.455911	3.23103		1	0.10135		4.12092e+07	3.28375e+08	7.91911e+08	1.00993e+09	6.74349e+08	3.40867e+08	1.19347e+08	4.15767e+07	1.04022e+07	5.87201e+06	1.39109e+06	4.58211e+06	675652	3.59458e+06	344312	4.3151e+06
TINGPWAWSNIDTSKVNY	237	254	2	0	1033.5	6	15	11.4608	12.2012	1036.42	4.60039	0.6	0					0.439669		5.08285e+06	4.40915e+06	8.8038e+07	3.05303e+08	6.42965e+08	8.57877e+08	8.27927e+08	5.49612e+08	2.95458e+08	1.3388e+08	5.14003e+07	2.39085e+07	7.58025e+06	8.20212e+06	1.27386e+07	6.60929e+06	3.83011e+07	871117	1.62956e+07	0	2.31744e+06	269770
TINGPWAWSNIDTSKVNY	237	254	3	0	689.337	6	15	11.6514	12.1648	691.152	4.20212	1	0	0.701426	1.57228	1	0	0.258938		1.22339e+07	1.35205e+06	2.14194e+07	8.33261e+07	1.61526e+08	2.0665e+08	1.84647e+08	1.20403e+08	6.42521e+07	2.16148e+07	8.84219e+06	3.41113e+06	537692	1.19038e+06	1.13758e+06	451861	411507	226304	531879	250184	109898	1.23447e+06
TINGPWAWSNIDTSKVNYGVTVLPTFKGQPSKPFVGVL	237	274	4	0	1030.3	9	32	12.6231	13.3075	1032.86	7.74074	0.6	0					0.085502		278523	5.97122e+07	796835	3.74188e+07	5.67763e+07	1.88155e+08	3.48246e+08	5.60175e+08	7.12252e+08	7.54031e+08	6.48251e+08	4.78529e+08	3.09381e+08	1.95389e+08	1.34605e+08	1.08392e+08	1.04268e+08	1.00581e+08	9.05015e+07	7.55231e+07	6.04972e+07	4.25783e+07	3.1202e+07	1.74766e+07	1.16932e+07	7.49292e+06	1.57418e+07	1.5961e+06	1.94437e+06	74516.7
INGPWAWSNIDTSKVNY	238	254	2	0	982.979	6	14					-1
NIDTSKVNYGVTVL	246	259	2	0	761.909	5	12					-1
IDTSKVNYGVTVL	247	259	2	0	704.888	5	11	8.82548	9.23	710.696	10.7842	1	0	4.04519	1.08398		-5	0.282553		209563	7.66535e+06	3.77135e+06	5.84923e+06	3.41204e+06	1.65994e+07	0	1.07111e+07	29155.1	7.2371e+07	4.06948e+08	8.43029e+08	7.29152e+08	3.86406e+08	1.72766e+08	6.53939e+07	2.51092e+07
IDTSKVNYGVTVLPTFKGQPSKPFVGVL	247	274	4	0	748.669	7	23					-1
DTSKVNYGVTVL	248	259	2	0	648.346	5	10	9.15213	9.41708	650.318	3.18453	1	0	0.884371	0.457898		-1	0.175781		388553	1.08903e+06	1.50665e+07	3.86715e+07	4.20051e+07	2.71967e+07	9.97601e+06	835266	194029	195138	321447	0	518700	88104	552804	9454.22
DTSKVNYGVTVLPTFKGQPSKPFVGVL	248	274	3	0	960.195	7	22					-1
TSKVNYGVTVL	249	259	2	0	590.832	5	9	8.35823	8.88773	594.075	5.78592	0.6	0					0.0595987		793784	152440	4.45706e+06	1.01776e+07	1.83597e+08	4.1492e+08	6.48769e+08	6.02317e+08	3.76947e+08	1.47668e+08	3.38748e+07	1.12817e+06	102261	448716	0
SKVNY	250	254	1	0	610.32	3	3	5.35008	5.78512	611.438	0.765021	0.4	0					0.172783		3.30327e+07	9.98994e+07	3.99893e+07	6.76516e+06	67123.8	0	0
SKVNYGVTVL	250	259	1	0	1079.61	4	8					0
SKVNYGVTVL	250	259	2	0	540.308	4	8	9.04323	9.65108	541.614	1.97075	0.6	0					0.109936		4.12897e+07	2.95924e+08	6.22522e+08	5.77562e+08	2.77472e+08	8.86783e+07	2.45423e+07	2.94031e+06	1.39666e+06	411137	493746	716649	802650
SKVNYGVTVLPTFKGQPSKPFVGVL	250	274	3	0	888.17	7	20	10.8847	11.414	889.761	3.13594	0.6	0					0.442877		0	3.15597e+07	1.52222e+08	3.10798e+08	4.19818e+08	3.80269e+08	2.39596e+08	1.20131e+08	5.06548e+07	2.09129e+07	6.71002e+06	4.0785e+06	3.21806e+06	629577	408669	261464	0	1.50904e+06	2.29987e+06	170128	1.39098e+06	6.47329e+06	0	375137	9.24606e+06	227691	193068	718200
KVNYGVTVL	251	259	2	0	496.792	4	7					-1
KVNYGVTVLPTFKGQPSKPFVGVL	251	274	3	0	859.16	7	19					-1
GVTVLPTF	255	262	1	0	833.477	4	5					-1
GVTVLPTFKGQPSKPFVGVL	255	274	2	0	1036.1	6	15	10.947	11.4608	1037.73	1.98068	1	0	-0.00575888	1.57385	1	1	0.11337		9.92611e+06	1.52767e+08	3.48546e+08	3.82089e+08	2.81527e+08	1.41907e+08	6.3843e+07	1.75357e+07	3.05123e+06	291921	2.87212e+06	209374	1.61056e+07	188887	199094	0	491551	0	0	555665	186761	0
GVTVLPTFKGQPSKPFVGVL	255	274	3	0	691.07	6	15	10.947	11.5388	692.193	2.09376	1	0	0.0302388	1.92368	1	1	0.0661559		6.9646e+07	4.36423e+08	9.49965e+08	1.09948e+09	7.8195e+08	4.11428e+08	1.96348e+08	8.86776e+07	2.24597e+07	2.78686e+07	1.19648e+07	3.54647e+06	3.52258e+06	1.51712e+06	1.9362e+07	394742	345580	1.48597e+07	5157.13	10837.4	5.78842e+06	17723.9
VTVLPTFKGQPSKPFVGVL	256	274	3	0	672.063	6	14					-1
PTFKGQPSKPFVG	260	272	2	0	695.38	5	9	8.02787	8.20262	699.518	7.42318	1	0	3.30226	0.0532667		-1	0.0972532		0	0	0	190027	62317.1	3074.87	6.54267e+06	3.55962e+07	5.20629e+07	3.74437e+07	1.45574e+07	1.51117e+06	712317	695131	1.36437e+06
PTFKGQPSKPFVGVL	260	274	2	0	801.456	5	11	9.79105	10.4917	802.506	1.11174	1	0	-0.153686	2.41234	1	0	0.518144		1.33927e+09	4.10589e+09	4.2518e+09	2.51355e+09	1.08373e+09	4.36421e+08	1.92504e+08	1.09735e+08	6.05896e+07	4.2591e+07	8.55343e+06	4.90971e+06	237368	463835	478981	0	464900
PTFKGQPSKPFVGVL	260	274	3	0	534.64	5	11	9.86878	10.5229	535.339	1.10922	1	0	-0.15478	2.2036	1	0	0.0237527		2.02988e+09	6.16008e+09	6.09949e+09	3.76537e+09	1.65239e+09	5.73485e+08	2.95848e+08	1.65049e+08	9.56784e+07	5.85613e+07	3.09092e+07	7.67739e+06	999473	277453	171294	237590	0
KGQPSKPFVGVL	263	274	2	0	628.872	5	8	9.41708	9.71333	629.589	0.669494	0.6	0					0.0429957		1.82597e+08	3.82175e+08	3.18948e+08	6.62579e+07	4.2782e+07	2.25184e+06	3.2355e+06	481224	301384	100157	0	136750	0	0
KGQPSKPFVGVL	263	274	3	0	419.584	5	8	9.35468	9.61993	420.066	0.682217	0.6	0					0.0359902		5.21585e+07	1.35096e+08	8.66301e+07	3.46195e+07	8.0557e+06	1.80093e+06	208850	72332.2	220610	0	0	194765	56158.3	48554.9
VLSAGINAASPNKELAKE	273	290	2	0	906.497	6	15					-1
VLSAGINAASPNKELAKE	273	290	3	0	604.667	6	15	7.33995	7.5111	605.872	2.56515	1	0	0.180304	0.0371173	1	1	0.248073		0	1.40462e+06	1.18022e+07	1.77018e+07	1.82082e+07	9.26693e+06	836668	0	196414	238251	0	152076	0	0	0	0	0	269776	0	0	252543	0
SAGIN	275	279	1	0	461.235	3	3	3.02437	3.55947	461.382	-0.101895	1	1	-0.79849	1.66977		1	0.0999148		4.93283e+07	7.9126e+06	186513	0	29378.4	0	0
SAGINAASPNKE	275	286	2	0	579.791	5	9	4.6746	5.01	581.014	1.79777	1	0	0.317554	0.773932		1	0.0827055		3.39599e+06	3.31995e+07	6.49806e+07	4.74621e+07	2.14082e+07	7.37691e+06	1.36473e+06	65124.1	3185.78	51682.4	0	0	0	0	0
SAGINAASPNKEL	275	287	2	0	636.333	5	10					-1
SAGINAASPNKELAKE	275	290	2	0	800.42	5	13	6.24392	6.77545	802.203	2.65376	1	0	0.338484	1.65377	1	1	0.0337769		1.04237e+08	1.0236e+09	3.54474e+09	6.12215e+09	5.12104e+09	2.80125e+09	1.16752e+09	4.25381e+08	1.47193e+08	5.21103e+07	2.02686e+07	8.86243e+06	2.59711e+06	486348	123017	11623.3	68322.3	0	59247.6
SAGINAASPNKELAKE	275	290	3	0	533.949	5	13	6.24392	6.75983	535.132	2.6384	1	0	0.332841	1.58372	1	1	0.0272376		5.49257e+07	5.85694e+08	2.09707e+09	3.4258e+09	2.85621e+09	1.57389e+09	6.66603e+08	2.44765e+08	7.70647e+07	2.61204e+07	1.01891e+07	3.48239e+06	1.67791e+06	711182	301969	0	176749	160164	347991
SAGINAASPNKELAKEF	275	291	3	0	582.972	6	14	8.80988	8.91883	584.35	3.11203	0.6	0					0.37316		339498	1.10159e+06	5.50582e+06	1.20734e+07	9.74996e+06	4.33833e+06	668608	1.69685e+06	149134	250101	842802	0	0	319413	0	0	948463	0	0	16762	0
SAGINAASPNKELAKEFL	275	292	3	0	620.667	6	15					-1
SAGINAASPNKELAKEFLEN	275	294	2	0	1052.04	6	17	9.54192	9.88435	1054.51	3.7085	0.6	0					0.612436		33116.8	1.74503e+07	1.01877e+08	1.94282e+08	2.0474e+08	1.50586e+08	7.64738e+07	4.56427e+07	6.67935e+06	1.39166e+07	537183	3.52413e+06	216307	482169	0	656993	0	851839	0	4.70936e+06	1.40714e+07	7.63359e+06	1.03281e+07	1.63901e+06
SAGINAASPNKELAKEFLEN	275	294	3	0	701.695	6	17	9.61993	9.8999	703.562	4.37656	0.6	1					0.364285		953843	4.39592e+07	1.98076e+08	3.67905e+08	3.79802e+08	2.48377e+08	1.30266e+08	5.69817e+07	1.68149e+07	1.20361e+06	828715	2.5099e+06	260958	0	7.7403e+07	57205.5	14237.1	1.15823e+08	0	253260	2.88969e+07	279899	55614.6	158397
SAGINAASPNKELAKEFLENYL	275	296	2	0	1190.11	6	19	12.092	12.6387	1192.19	2.74565	0.6	0					0.130719		331410	4.05813e+07	1.65412e+08	3.22341e+08	3.44747e+08	2.58632e+08	1.47365e+08	7.36505e+07	2.00445e+07	9.24505e+06	1.39679e+06	900757	212040	210525	393483	802321	0	853820	0	779375	206527	56901	155980	83066.2	8280.23	121217
SAGINAASPNKELAKEFLENYL	275	296	3	0	793.745	6	19	12.1076	12.4354	795.136	2.76684	0.6	0					0.0369072		7.25828e+06	1.16565e+08	4.59524e+08	8.67264e+08	9.49707e+08	7.02725e+08	3.98234e+08	1.87441e+08	8.49989e+07	3.04565e+07	1.01953e+07	4.88971e+06	846984	847062	335805	137525	150418	0	723925	434597	4216.76	1.65841e+06	994617	834567	637042	318239
SAGINAASPNKELAKEFLENYLLTDEGLEAVNKDKPLGA	275	313	4	0	1033.29	9	35					-1
GINAASPNKELAKE	277	290	2	0	721.386	5	11	6.14988	6.3379	723.122	2.64551	1	0	0.512135	0.11278		1	0.255025		104584	4.70568e+06	1.68581e+07	2.92467e+07	2.23507e+07	1.09258e+07	3.4283e+06	477655	64171.8	0	0	0	10379.1	48732.4	32180.2	394841	385264
AASPNKELAKE	280	290	1	0	1157.62	5	8	4.98912	5.27158	1160.63	2.35138	0.4	0					0.228307		0	1.17545e+06	1.164e+07	1.74827e+07	1.06767e+07	1.53262e+06	0	0	0	71675.2	0	0	0	0
AASPNKELAKE	280	290	2	0	579.312	5	8	4.92643	5.4908	580.885	2.48411	1	0	0.846459	1.80106	1	1	0.0395508		4.05763e+07	3.81747e+08	1.2425e+09	1.90828e+09	1.24678e+09	5.00085e+08	1.49835e+08	3.67989e+07	6.83624e+06	146030	0	0	0	0
AASPNKELAKE	280	290	3	0	386.544	5	8	4.92643	5.15628	387.581	2.44946	1	0	0.825776	0.300442	1	1	0.0263307		2.91188e+06	4.27175e+07	1.44826e+08	2.06237e+08	1.40495e+08	4.94354e+07	1.61248e+07	2.44005e+06	156709	112641	0	205397	0	0
AASPNKELAKEFLEN	280	294	2	0	830.931	5	12	9.16772	9.49512	832.692	2.55072	0.6	0					0.15667		325249	1.52867e+07	8.03702e+07	1.30181e+08	1.13521e+08	6.4701e+07	2.1974e+07	3.25081e+06	662665	273884	234782	148054	0	0	0	0	0	150263
AASPNKELAKEFLENYL	280	296	3	0	646.339	6	14	11.9167	12.3104	647.641	2.74506	0.6	0					0.420424		684065	2.52981e+07	9.02361e+07	1.60762e+08	1.4589e+08	8.75396e+07	3.69491e+07	1.21945e+07	2.40997e+06	1.4123e+06	209541	175110	627527	159236	1.19156e+06	2.82887e+06	5.141e+06	1.57933e+06	179704	138581	229918
LAKEFLENYL	287	296	2	0	620.335	5	8	11.7449	12.1024	621.135	0.838889	1	0	-0.135569	0.872921		0	1.11952		1.72254e+07	1.35519e+07	4.21021e+06	296674	15848.4	0	283963	544459	857042	613734	744855	327218	333506	553522
FLENYL	291	296	1	0	798.403	4	4	11.0716	11.8074	798.89	-0.0105057	1	0	-0.648842	2.56973	1	0	0.055901		5.75542e+09	2.61678e+09	7.22203e+08	1.00864e+08	5.1501e+06	1.62714e+07	405916	12079.9	822840
FLENYL	291	296	2	0	399.705	4	4	11.2998	11.7606	399.918	-0.0721969	1	0	-0.722489	1.33639	1	0	0.480956		1.99392e+08	8.7198e+07	1.81476e+07	1.14688e+06	0	383416	0	151962	0
FLENYLLTDEGLEAVNKDKPLGA	291	313	3	0	850.443	7	20	11.7918	11.823	852.887	5.8108	0.4	1					1.00808		0	668204	1.85142e+06	1.07028e+06	0	160599	296469	0	126337	0	0	0	339619	123028	117518	114274	0	385548	431165	459858	124827	0	0	0	0	0	0	0
LENYL	292	296	1	0	651.335	4	3	8.3271	8.49837	653.632	1.90605	0.6	0					1.53254		897645	4.47442e+06	7.15314e+06	4.00404e+06	855588	316008	976989	229441
YLLTDEGL	295	302	1	0	923.472	4	6	10.6475	11.305	924.792	0.770127	1	0	-0.0233839	2.2187		1	0.582758		3.43004e+08	5.26458e+08	3.14247e+08	1.14933e+08	4.59799e+07	1.2326e+07	1.92483e+06	935753	404000	2.05029e+06	734883
YLLTDEGLEAVNKDKPLGA	295	313	2	0	1023.54	6	16	10.0244	10.4605	1024.77	1.24987	1	0	-0.263277	1.22559	1	0	0.15218		1.20756e+08	3.48726e+08	3.77407e+08	2.67288e+08	1.38277e+08	6.24644e+07	2.58387e+07	1.91579e+07	1.75048e+07	1.01906e+07	2.96506e+06	1.84586e+06	1.06945e+06	0	0	356325	0	693797	1.97925e+06	619579	257245	0	0
YLLTDEGLEAVNKDKPLGA	295	313	3	0	682.697	6	16	9.94658	10.5697	683.635	1.60422	1	0	-0.157523	2.06446	1	1	0.394521		3.4586e+08	1.02507e+09	1.15613e+09	8.101e+08	4.2083e+08	1.83774e+08	9.23829e+07	8.9845e+07	9.89565e+07	7.7466e+07	4.44418e+07	2.47233e+07	9.09335e+06	7.44715e+06	8.24556e+06	4.74135e+06	2.98116e+06	3.31762e+06	1.02507e+06	1.25098e+06	1.00241e+06	583348	1.53776e+06
LTDEGL	297	302	1	0	647.325	4	4	7.6199	8.26487	648.366	0.67506	1	0	0.169584	2.16263		1	0.0937965		1.10231e+09	1.62686e+09	7.69801e+08	1.83025e+08	2.70603e+07	1.53411e+06	1.49765e+06	843508	737178
LTDEGLE	297	303	1	0	776.367	4	5	6.9815	7.26723	777.466	0.661846	1	0	-0.00421311	0.551131		1	0.223818		7.02728e+07	9.81507e+07	4.89563e+07	1.17104e+07	456935	397799	682146	0	420777	1.31445e+06
LTDEGLEAVNKDKPLGA	297	313	2	0	885.468	6	14	8.23375	8.71643	886.394	0.827989	0.6	0					0.0335141		2.00496e+09	3.41707e+09	2.79858e+09	1.60751e+09	7.40444e+08	3.28617e+08	1.69914e+08	1.0325e+08	4.64089e+07	1.07434e+07	576260	0	0	399453	1.52598e+06	510189	1.37677e+06	704467	1.01394e+06	0	156942
LTDEGLEAVNKDKPLGA	297	313	3	0	590.647	6	14	8.23375	8.71643	591.25	0.783126	1	0	-0.369188	1.43464	1	1	0.0410775		2.27659e+09	4.10973e+09	3.45316e+09	1.90784e+09	8.34775e+08	3.54513e+08	1.71743e+08	7.59428e+07	0	633366	0	0	0	0	0	0	1.17256e+06	1.27017e+07	95049.9	116962	7.12396e+06
LTDEGLEAVNKDKPLGAVAL	297	316	3	0	685.044	6	17	9.86878	9.96215	686.389	2.83355	1	1	0.159624	-0.311814		1	0.705808		8.42676e+06	1.7348e+07	1.81529e+07	8.73508e+06	5.82017e+06	1.69486e+06	313429	437788	0	385066	456871	242209	524941	413073	143959	1.22083e+06	132235	338160	0	0	5.24239e+06	214312	0	300011
LTDEGLEAVNKDKPLGAVALKS	297	318	3	0	756.753	6	19					-1
LTDEGLEAVNKDKPLGAVALKSYEEE	297	322	3	0	940.15	7	23	9.66663	9.81178	943.446	8.23789	0.6	1					0.123336		933524	2.05513e+07	2.4803e+07	2.8262e+07	4.14588e+07	2.45887e+07	4.03102e+07	7.21489e+07	1.0197e+08	1.19634e+08	1.1933e+08	9.56732e+07	7.50981e+07	4.17429e+07	2.85609e+07	2.1064e+07	1.26702e+07	7.27014e+06	3.28967e+06	3.97277e+07	327609	777224	2.258e+07	2.16395e+06	1.38265e+06	5.06193e+06	0	0	266322	0
DEGLEAVNKDKPLGA	299	313	2	0	778.402	5	12	7.63543	7.74245	778.881	0.0656833	0.6	0					0.356554		1.05029e+07	1.1923e+07	5.33983e+06	852603	25296.6	7909.42	11267.9	0	0	0	147.866	0	0	0	0	0	132541	0
LEAVNKDKPLGA	302	313	2	0	627.856	5	9	6.50988	6.79105	628.401	0.355854	1	0	-0.447492	0.530645		1	1.03396		1.05369e+07	7.87007e+06	1.68773e+06	62962.8	67525.2	160505	75698.2	107292	98938.2	172864	108514	275388	68442.2	176024	0
EAVNKDKPLGA	303	313	1	0	1141.62	5	8	5.55647	6.02967	1142.39	0.112996	1	0	-0.568853	1.39209	1	0	0.184597		1.19407e+08	9.53395e+07	3.49739e+07	7.52871e+06	812844	0	0	0	371696	0	254245	0	113277	99755.9
EAVNKDKPLGA	303	313	2	0	571.314	5	8	5.50972	6.11328	571.782	0.275865	1	0	-0.471637	1.97691	1	0	0.0174726		4.85996e+09	3.71954e+09	1.55583e+09	5.15335e+08	2.09026e+08	1.13929e+08	5.5849e+07	2.10198e+07	4.6328e+06	72957.5	70400.2	0	46715.3	0
EAVNKDKPLGA	303	313	3	0	381.212	5	8	5.50972	5.62923	381.49	0.175743	1	0	-0.5314	-0.194506	1	0	0.0329853		1.01361e+08	7.20204e+07	2.98834e+07	9.80238e+06	2.49406e+06	788276	257738	385450	0	0	0	0	111881	0
EAVNKDKPLGAVA	303	315	2	0	656.367	5	10	6.80667	7.41775	656.943	0.389299	0.6	0					0.561086		1.12113e+08	9.8676e+07	6.74226e+07	1.69111e+07	1.00683e+06	961564	708459	1.73564e+06	1.37731e+06	580905	585004	336684	119776	407556	228955	202311
EAVNKDKPLGAVAL	303	316	2	0	712.909	5	11					-1
EAVNKDKPLGAVALKS	303	318	2	0	820.472	5	13					0
EAVNKDKPLGAVALKSYEEE	303	322	2	0	1095.57	6	17	8.3738	8.65413	1097.1	1.78182	0.6	0					0.397191		5.17404e+06	2.58075e+07	4.02133e+07	3.04035e+07	2.00366e+07	5.94135e+06	2.58861e+06	1.0292e+06	2.34567e+06	2.81188e+06	1.98784e+06	650669	446214	337430	0	127296	442748	0	357518	0	194517	0	0	0
EAVNKDKPLGAVALKSYEEE	303	322	3	0	730.714	6	17					0
EAVNKDKPLGAVALKSYEEEL	303	323	3	0	768.409	6	18	9.0536	9.24557	774.074	15.6382	1	0	3.51234	0.1305		-7	0.0593083		526546	807579	819553	1.37082e+06	0	125612	7.44948e+06	588581	1.27168e+06	2.25331e+06	170103	507659	1.56855e+06	1.58688e+07	8.2539e+07	1.87691e+08	3.01004e+08	3.42732e+08	2.71952e+08	1.77605e+08	7.60169e+07	2.8595e+07	7.68243e+06	2.42526e+06	63294.6
AVNKDKPLGA	304	313	1	0	1012.58	4	7					0
AVNKDKPLGA	304	313	2	0	506.793	4	7	5.303	5.84745	507.167	0.163567	1	0	-0.52472	1.71172	1	1	0.0547639		4.30747e+08	2.7896e+08	1.06071e+08	3.04393e+07	8.03324e+06	3.76371e+06	919127	133651	0	101720	65935.5	0
VNKDKPLGA	305	313	1	0	941.541	4	6	5.19293	5.44395	941.933	-0.153365	0.4	0					0.202803		1.40916e+07	7.80726e+06	464432	0	0	0	0	0	0	0	0
VNKDKPLGA	305	313	2	0	471.274	4	6	4.83217	5.4127	471.737	0.379203	0.6	0					0.311643		3.53312e+08	2.58543e+08	1.25446e+08	5.05451e+07	1.39913e+07	3.84859e+06	837274	231886	29326	11236.5	0
VNKDKPLGA	305	313	3	0	314.519	4	6	5.11443	5.26633	314.695	-0.0153126	1	0	-0.648487	-0.0492369	1	1	0.08807		9.07607e+06	5.351e+06	1.02415e+06	0	33420.5	144381	0	0	0	0	0
VNKDKPLGAVAL	305	316	2	0	612.869	5	9					-1
VALKS	314	318	1	0	517.334	3	3	4.1873	4.89505	518.327	0.693451	0.4	0					0.0548556		1.84001e+08	4.77822e+08	1.33146e+08	2.05734e+07	300523	0	55889.6
VALKS	314	318	2	0	259.171	3	3	4.1873	4.89505	259.658	0.675124	0.4	0					0.0238786		2.58708e+08	6.98899e+08	1.74421e+08	2.23768e+07	1.43061e+06	0	408067
VALKSYE	314	320	1	0	809.44	4	5	6.75983	7.19968	810.768	0.844122	0.4	0					0.200994		3.148e+07	1.28532e+08	6.43457e+07	1.89405e+07	2.15035e+06	382796	129501	0	0	0
VALKSYE	314	320	2	0	405.224	4	5	6.71295	7.02823	405.89	0.848865	0.4	0					0.0495342		1.36461e+08	4.12594e+08	2.18109e+08	6.92283e+07	1.52595e+07	2.6256e+06	408599	0	157042	45489.9
VALKSYEEE	314	322	1	0	1067.53	4	7	6.82228	7.37108	1069.28	1.12985	1	0	0.134449	1.73123	1	-1	0.458347		1.62788e+08	4.94851e+08	3.8359e+08	1.76206e+08	6.34865e+07	1.83138e+07	4.2072e+06	2.11036e+06	3.022e+06	7.91547e+06	1.11512e+06	1.9399e+06
VALKSYEEE	314	322	2	0	534.266	4	7	6.80667	7.44888	535.133	1.10966	1	0	0.120675	2.15029	1	-1	0.131959		1.18141e+09	3.72328e+09	2.71141e+09	1.21901e+09	4.45138e+08	1.51908e+08	8.55591e+06	823353	2.3149e+07	3.01327e+07	3.01601e+07	3.03837e+07
VALKSYEEEL	314	323	1	0	1180.61	5	8	9.24557	9.71333	1182.31	0.99574	1	0	-0.0419448	1.36772	1	-2	0.522875		2.95559e+07	1.14214e+08	9.87371e+07	4.64701e+07	8.97703e+06	193748	209558	317856	453164	333858	530749	158885	223824	0
VALKSYEEEL	314	323	2	0	590.808	5	8	9.23	9.74442	591.719	1.12127	1	0	0.0329835	1.57699	1	-2	0.0549231		4.78877e+08	1.55128e+09	1.26737e+09	6.14462e+08	2.43666e+08	1.01728e+08	4.57948e+07	3.27692e+06	8.51801e+06	2.49614e+06	1.54383e+06	1.47337e+06	199441	869761
VALKSYEEELAKDPRIAA	314	331	2	0	1002.04	6	15					-1
VALKSYEEELAKDPRIAATM	314	333	2	0	1118.09	7	17	9.69777	9.72888	1126.94	16.3128	0.4	0					0.594808		0	0	0	0	0	320116	0	312710	0	302940	0	293027	0	0	0	0	0	2.39155e+06	3.9325e+06	5.02834e+06	829841	832157	0	0	0
VALKSYEEELAKDPRIAATM	314	333	3	0	745.728	7	17					-1
VALKSYEEELAKDPRIAATME	314	334	2	0	1182.61	7	18	9.35468	9.54192	1183.39	0.093843	0.4	0					0.606012		2.76058e+07	0	2.67221e+07	42698.6	5.5105e+06	0	0	0	0	0	0	203830	0	0	333858	0	0	0	0	0	0	0	538639	0	0	0
VALKSYEEELAKDPRIAATME	314	334	3	0	788.742	7	18	9.75997	10.0088	790.752	4.56843	1	1	0.575651	0.385749	0	0	1.32657		278066	2.96224e+07	7.77274e+07	1.09528e+08	9.67287e+07	6.4994e+07	2.97629e+07	1.14877e+07	3.10873e+06	306373	668352	2.11329e+06	0	0	1.21532e+06	0	0	341453	0	0	383049	201195	1.46377e+06	1.19371e+07	1.56854e+07	2.55842e+07
VALKSYEEELAKDPRIAATMENAQKGEIMPNIPQMSA	314	350	5	0	815.613	9	32					-1
VALKSYEEELAKDPRIAATMENAQKGEIMPNIPQMSAF	314	351	3	0	1407.71	9	33	11.6826	11.8074	1410.47	5.59452	0.6	0					0.322895		0	0	0	0	0	3.56734e+06	9.32268e+06	1.4872e+07	1.55459e+07	1.29951e+07	7.64176e+06	4.15113e+06	1.44247e+06	0	0	0	0	0	0	0	0	0	0	0	0	283437	0	0	0	0
VALKSYEEELAKDPRIAATMENAQKGEIMPNIPQMSAF	314	351	4	0	1056.03	9	33	11.6203	11.823	1058.65	7.75915	0.6	1					0.196869		0	0	478263	2.57102e+06	1.91677e+07	2.90832e+07	6.88566e+07	9.18121e+07	1.04135e+08	9.33804e+07	6.95327e+07	4.93872e+07	3.11339e+07	1.54002e+07	2.68253e+07	1.5515e+06	1.59813e+06	646224	3.25942e+07	1.18479e+06	1.07875e+06	744574	6.36024e+06	0	1.16646e+06	4.0074e+06	1.33279e+07	6.88445e+06	8.39778e+06	5.81025e+06
KSYEEE	317	322	2	0	392.672	4	4	4.17163	4.86363	393.041	0.292319	1	0	-0.287331	2.37362		0	0.0834265		1.54611e+08	1.10673e+08	4.02365e+07	1.18336e+07	1.8647e+06	119229	0	116067	0
KSYEEEL	317	323	1	0	897.42	4	5	7.91877	8.22337	898.157	0.216224	0.6	0					0.566423		2.89582e+07	2.37895e+07	3.31454e+06	1.1043e+06	1.45595e+06	200013	0	0	0	319362
KSYEEELAKDPRIAATMENAQKGEIMPNIPQMSA	317	350	4	0	948.467	9	29	10.7135	10.7913	956.479	29.6277	0.5	0					0.258639		0	0	0	0	0	0	0	0	0	0	0	0	0	0	0	0	274857	0	0	0	0	0	0	1.45565e+06	0	1.58152e+06	3.63003e+06	1.01566e+07	1.66638e+07	1.95067e+07
YEEELAKDPRIAATME	319	334	2	0	933.451	6	13	7.24645	7.49555	934.976	1.89304	0.6	0					0.251916		481469	1.11782e+07	1.45173e+07	1.39101e+07	5.96553e+06	1.55206e+06	441439	0	0	0	133794	0	178344	0	166157	0	263170	306187	1.18561e+06	0
YEEELAKDPRIAATME	319	334	3	0	622.636	6	13	7.24645	7.52663	623.496	1.42049	0.6	0					0.181983		5.12438e+06	2.53546e+07	3.75672e+07	3.35087e+07	1.8185e+07	6.24829e+06	534830	182415	0	0	199027	740456	132571	293583	20663.9	0	0	114275	0	125937
EELAKDPRIAATM	321	333	2	0	722.877	5	10	7.10613	7.26203	723.762	0.869125	0.6	0					0.654945		8.62707e+06	7.50538e+06	6.51466e+06	1.46644e+06	967845	272920	95941	283469	0	0	0	498164	0	314033	269611	91558.1
LAKDPRIA	323	330	2	0	442.272	4	5	5.79032	5.86823	443.053	1.0481	0.4	0					0.301088		246648	2.33425e+06	2.21478e+06	88190.5	0	0	0	106887	0	0
LAKDPRIAA	323	331	2	0	477.79	4	6	5.96187	6.24915	478.603	1.06943	1	0	0.214824	0.558084	1	1	0.0459348		1.03329e+08	2.40637e+08	1.99665e+08	9.26558e+07	3.11513e+07	8.57096e+06	1.87662e+06	140837	38353.2	26025.9	0
LAKDPRIAA	323	331	3	0	318.863	4	6	5.96187	6.1342	319.393	1.0349	1	0	0.187342	0.0424257	1	1	0.109246		7.7905e+06	2.33917e+07	1.93354e+07	7.74187e+06	1.82133e+06	189790	0	110895	0	0	168290
LAKDPRIAAT	323	332	2	0	528.314	4	7	5.55647	5.82148	529.146	1.05322	1	0	0.0821771	0.458197		1	0.106668		2.20313e+07	6.32899e+07	4.89501e+07	2.32236e+07	6.70679e+06	2.13711e+06	539521	332876	161002	0	82320.9	170821
LAKDPRIAATM	323	333	2	0	593.834	5	8	7.26203	7.46443	594.743	1.05706	1	0	-0.00534031	0.177303	1	0	0.0856018		6.91032e+07	1.70002e+08	1.43857e+08	7.8036e+07	3.08706e+07	1.58045e+07	1.7017e+06	2.37515e+06	0	318789	0	112606	0	250211
LAKDPRIAATM	323	333	3	0	396.225	5	8					-1
LAKDPRIAATME	323	334	2	0	658.356	5	9	7.15292	7.7321	659.298	1.05271	0.6	0					0.0495403		5.0205e+08	1.26574e+09	1.13619e+09	6.26854e+08	2.71171e+08	1.01531e+08	3.74838e+07	1.70688e+07	7.23102e+06	854341	932622	139708	1.35206e+06	134732	131417
LAKDPRIAATME	323	334	3	0	439.239	5	9					0
LAKDPRIAATMENAQKGEIM	323	342	2	0	1094.07	7	17	8.43608	8.62297	1096.98	4.41582	0.6	0					0.362159		1.116e+06	565262	173544	4.77213e+06	2.00095e+07	3.07443e+07	2.30597e+07	1.36609e+07	4.0212e+06	1.62864e+06	577104	1.58218e+06	1.74269e+06	1.76778e+06	428427	440190	154932	0	0	0	0	357518	0	0	0
LAKDPRIAATMENAQKGEIM	323	342	3	0	729.714	7	17	8.42052	8.5295	731.581	4.19476	0.6	0					0.044523		4.64973e+06	2.87778e+06	6.05581e+06	1.66141e+07	7.04056e+07	1.03281e+08	6.87368e+07	4.17045e+07	2.67881e+07	7.06744e+06	5.43748e+06	6.18279e+06	1.92153e+06	791967	814570	698839	151287	335734	0	0	88935.5	0	0	108718	0
LAKDPRIAATMENAQKGEIMPNIPQM	323	348	3	0	956.491	8	21	10.04	10.367	958.098	2.934	1	0	0.0308603	0.736175		-2	0.273961		447736	1.25233e+06	2.45426e+07	5.71694e+07	7.75946e+07	7.73032e+07	5.99816e+07	2.84023e+07	1.21149e+07	4.38395e+06	589554	0	218969	0	0	0	0	646658	0	0	481561	0	0	0	300167	0	0	0	53680.3	311729
LAKDPRIAATMENAQKGEIMPNIPQMSA	323	350	2	0	1513.27	8	23	9.86878	9.9881	1516.1	3.69551	1	0	0.130949	-0.195404	-1	-3	0.254806		0	0	364722	3.58853e+06	8.63907e+06	1.12232e+07	1.54128e+07	8.73833e+06	3.7501e+06	1.37174e+06	355872	0	0	0	0	0	0	0	0	0	0	0	0	0	0	0	0	0	0	0
LAKDPRIAATMENAQKGEIMPNIPQMSA	323	350	3	0	1009.18	8	23	9.69777	9.91545	1011.37	4.59395	0.6	0					0.10337		7.62975e+06	2.16644e+07	7.82253e+07	1.8608e+08	3.17377e+08	4.29385e+08	4.66299e+08	4.00923e+08	2.91931e+08	1.89924e+08	1.0702e+08	6.06684e+07	3.51808e+07	3.08693e+07	2.37537e+07	2.1222e+07	1.19583e+07	9.66811e+06	6.01242e+06	3.54735e+06	1.35761e+06	0	962925	347742	0	434464	370108	764575	406297	0
LAKDPRIAATMENAQKGEIMPNIPQMSA	323	350	4	0	757.137	8	23	9.72888	9.94658	759.014	5.535	0.6	0					0.500905		1.91632e+06	2.24938e+07	5.69104e+07	1.26436e+08	2.12089e+08	2.49669e+08	2.73241e+08	2.15564e+08	1.49029e+08	7.61645e+07	6.51096e+07	1.58061e+07	6.06491e+06	1.0336e+07	1.03515e+07	5.38083e+06	5.08553e+06	1.72944e+07	572695	1.75995e+06	867914	5.91538e+07	597823	2.3561e+06	553412	4.07404e+07	765699	7.52046e+06	271499	8.84768e+06
LAKDPRIAATMENAQKGEIMPNIPQMSAF	323	351	3	0	1058.2	8	24	10.9159	11.5891	1060.56	4.99572	0.6	0					0.156019		0	1.24552e+07	9.23591e+07	3.31936e+08	7.01383e+08	1.07663e+09	1.22795e+09	1.13489e+09	9.09532e+08	6.18441e+08	3.67032e+08	1.96105e+08	1.07619e+08	7.27137e+07	5.33842e+07	3.94675e+07	3.47911e+07	2.64985e+07	1.89376e+07	2.38079e+07	1.50263e+07	5.78844e+06	5.33128e+06	6.7868e+06	2.67213e+06	4.89671e+06	1.97121e+06	1.804e+06	5.45919e+06	1.60176e+06
LAKDPRIAATMENAQKGEIMPNIPQMSAF	323	351	4	0	793.904	8	24	11.1027	11.492	795.798	5.49608	0.6	0					0.673109		198050	3.57602e+06	3.17436e+07	1.16018e+08	2.23326e+08	3.40638e+08	3.84648e+08	3.65778e+08	2.57472e+08	1.8633e+08	9.71503e+07	5.46809e+07	3.28009e+07	2.52495e+07	1.29613e+07	3.38284e+06	4.08222e+06	2.31172e+06	23786.3	649080	2.52482e+06	515363	922051	29879.8	2.60756e+06	1.26851e+06	808132	4.94146e+06	6.25525e+06	1.88392e+06
AKDPRIAA	324	331	2	0	421.248	4	5	5.17722	5.57727	421.77	0.561864	0.6	0					0.0852739		1.3225e+08	1.41032e+08	7.19638e+07	2.39435e+07	6.1434e+06	1.37565e+06	397187	25391.4	0	218216
AKDPRIAAT	324	332	2	0	471.772	4	6	4.7534	5.16153	472.3	0.517675	0.6	0					0.137866		4.81865e+07	5.08937e+07	2.62622e+07	8.64421e+06	2.3185e+06	857079	277534	0	0	0	0
AKDPRIAATM	324	333	2	0	537.292	5	7	6.80667	6.9711	538.172	1.07147	0.6	0					0.0632019		1.06042e+08	1.26231e+08	7.13035e+07	3.3731e+07	2.16507e+07	2.0032e+07	1.33932e+07	7.57415e+06	1.16095e+06	136584	150436	0	133235
AKDPRIAATME	324	334	2	0	601.814	5	8	6.58798	6.75462	602.503	0.620001	1	0	-0.266223	0.0168559	1	-1	0.0636566		3.02442e+08	3.57086e+08	2.09748e+08	9.65107e+07	3.57706e+07	1.41897e+07	8.76727e+06	6.06249e+06	2.62473e+06	933923	79170.4	508289	409379	491118
AKDPRIAATME	324	334	3	0	401.545	5	8					-1
AKDPRIAATMENAQKGEIM	324	342	2	0	1037.52	7	16					-1
AKDPRIAATMENAQKGEIM	324	342	3	0	692.019	7	16					-1
AKDPRIAATMENAQKGEIMPNIPQMSA	324	350	2	0	1456.72	8	22					-1
AKDPRIAATMENAQKGEIMPNIPQMSA	324	350	4	0	728.866	8	22					-1
AKDPRIAATMENAQKGEIMPNIPQMSAF	324	351	3	0	1020.51	8	23	10.7913	11.1961	1022.6	4.27124	0.6	0					0.23105		1.19228e+06	1.51439e+07	1.04461e+08	3.87054e+08	5.35261e+08	6.88215e+08	7.16511e+08	5.67517e+08	3.94912e+08	2.37836e+08	1.31633e+08	6.47576e+07	4.61593e+07	2.68566e+07	1.84008e+07	1.77597e+07	5.82767e+06	1.76376e+06	2.41731e+06	276652	889265	585558	0	0	7.3119e+06	0	12977.4	1.25578e+07	383518	0
AKDPRIAATMENAQKGEIMPNIPQMSAF	324	351	4	0	765.633	8	23	10.7913	11.165	767.183	4.19436	1	0	0.234519	0.945668	1	0	0.116679		0	5.58994e+06	3.97331e+07	1.06141e+08	1.87074e+08	2.46476e+08	2.44496e+08	1.95727e+08	1.28785e+08	7.44584e+07	4.18536e+07	1.68993e+07	1.19202e+07	7.85574e+06	4.98917e+06	7.05775e+06	2.37562e+06	1.86025e+06	703793	575877	328463	182397	397476	1.34755e+06	151994	346921	409907	1.03882e+06	0	666900
PRIAATME	327	334	2	0	444.734	5	6	6.6817	6.7442	445.944	1.83832	0.4	1					0.924927		1.71818e+06	1.84128e+06	810443	415023	0	126739	374492	720429	231500	0	0	63355.8
TMENAQKGEIMPNIPQMSA	332	350	2	0	1045.49	7	15	9.58875	9.75997	1053.62	14.843	1	0	4.08891	0.0374164		-7	0.430684		4.02962e+06	43496.3	8.035e+06	1.3101e+06	7.46027e+06	2.37027e+06	2.22859e+06	282714	515041	26428.2	5.10784e+06	22485.6	1.93163e+07	63955.7	2.05101e+07	5.62523e+07	1.24813e+08	1.37149e+08	9.98047e+07	5.03008e+07	2.77619e+07	3.61066e+06	4.49221e+06
TMENAQKGEIMPNIPQMSAF	332	351	2	0	1119.02	7	16	11.1338	11.388	1121.99	4.41978	1	0	0.682778	0.409599	1	-1	0.52089		0	0	1.21385e+07	3.72909e+07	6.01033e+07	5.93919e+07	4.61254e+07	2.52672e+07	1.14182e+07	2.25598e+06	274798	293462	0	1.7944e+06	50091.6	948536	0	0	0	0	0	4.68274e+06	0	9.88503e+06
TMENAQKGEIMPNIPQMSAF	332	351	3	0	746.351	7	16					-1
MENAQKGEIMPNIPQMSA	333	350	2	0	994.966	7	14					-1
ENAQKGEIMPNIPQMSAF	334	351	2	0	1002.98	7	14	10.9159	11.3984	1005.57	3.86242	1	0	0.681113	1.43404	1	0	0.287592		125807	4.97172e+06	4.85199e+07	1.22485e+08	1.70065e+08	1.92199e+08	1.21206e+08	1.02085e+08	3.07668e+07	3.46917e+07	1.3962e+06	4.62736e+06	357887	264968	0	3.10406e+06	220142	2.65166e+06	0	2.95903e+06	31846.9	880001
ENAQKGEIMPNIPQMSAF	334	351	3	0	668.989	7	14	10.9938	11.2064	670.858	4.28999	1	0	0.82695	0.223134	1	0	0.299783		27977.8	911563	7.63198e+06	2.04462e+07	3.27421e+07	3.0703e+07	1.85949e+07	1.20254e+07	4.85182e+06	1.21424e+06	231357	417009	334358	932431	104334	121652	3.19088e+06	485657	221088	3.81588e+06	322588	144245
NAQKGEIM	335	342	2	0	445.724	5	6	6.38485	6.86908	446.557	1.09329	0.4	0					0.52544		3.13919e+07	9.19191e+07	4.88962e+07	1.35837e+07	1.9437e+06	380204	479740	1.39773e+06	407964	1.61171e+06	158732	5.02981e+06
NAQKGEIMPNIPQM	335	348	2	0	785.889	6	10					-1
NAQKGEIMPNIPQMSA	335	350	2	0	864.924	6	12	9.05877	9.58875	867.144	3.30369	0.6	0					0.082265		157096	3.21646e+07	1.33806e+08	2.68841e+08	3.36429e+08	2.92328e+08	1.84486e+08	1.02414e+08	4.09887e+07	1.39097e+07	2.97637e+06	1.36388e+06	144501	0	0	0	0	0	4726.39
NAQKGEIMPNIPQMSAFWYAVRTAVINAASGRQTVDE	335	371	3	0	1355.34	9	33					-1
PNIPQMSA	343	350	1	0	857.419	4	5	7.49555	7.69057	860.186	2.20547	0.4	0					0.948665		15884.2	2.86183e+06	1.3689e+07	1.49713e+07	6.17903e+06	745150	752053	0	0	0
PNIPQMSA	343	350	2	0	429.213	4	5	7.5111	7.69583	430.469	1.95032	1	0	1.22633	0.0980513	1	-2	0.168433		3.23396e+06	2.14832e+07	4.48165e+07	3.81559e+07	2.55339e+07	1.35307e+06	666489	0	0	0
PNIPQMSAF	343	351	1	0	1004.49	5	6	9.86878	9.99328	1011.12	5.95597	0.4	0					0.21655		0	0	0	2.91278e+06	1.12444e+07	6.2115e+07	3.8869e+08	3.98281e+08	8.41396e+07	1.77697e+07	1.27341e+07	1.92345e+06
PNIPQMSAF	343	351	2	0	502.747	5	6	10.2735	10.5541	504.176	2.18549	1	0	1.10306	0.528103	-1	1	0.0421375		1.04381e+07	6.18517e+07	1.31241e+08	1.46449e+08	9.71999e+07	3.66003e+07	8.73416e+06	646394	136904	721059	0	868602
FWYA	351	354	1	0	586.266	3	2	10.8847	11.5736	586.61	-0.0455595	1	0	-0.745078	2.35963		0	0.167833		2.18349e+08	7.91051e+07	8.64303e+06	1.26472e+06	390025	822718
FWYAVRT	351	357	1	0	942.483	4	5	9.93103	10.5437	943.373	0.294381	1	0	-0.355155	2.01766	1	0	0.201059		3.55742e+08	3.48789e+08	1.43116e+08	3.94381e+07	6.82458e+06	1.41163e+06	528751	248150	242966	59046.6
FWYAVRT	351	357	2	0	471.745	4	5	9.91545	10.6008	472.239	0.390905	1	0	-0.262972	2.34386	1	0	0.0390657		1.31737e+09	1.25946e+09	5.35542e+08	1.64987e+08	4.83815e+07	3.59858e+07	1.41262e+07	2.94435e+06	594763	1.6223e+06
FWYAVRTAV	351	359	2	0	556.798	5	7	9.10545	9.30792	561.747	9.19693	0.4	1					0.221357		203128	1.07133e+06	0	601519	0	390686	776114	1.03995e+06	2.8707e+06	2.42798e+07	3.74952e+07	2.14403e+07	8.82697e+06
FWYAVRTAVINA	351	362	2	0	705.88	5	10	10.9782	11.667	706.743	0.851317	0.6	0					0.584674		1.26019e+08	1.52173e+08	8.43707e+07	2.89373e+07	4.03496e+06	7.52126e+06	3.84592e+06	3.56015e+06	2.92499e+06	1.71125e+06	288249	353796	539096	129515	596686	1.0959e+07
FWYAVRTAVINAASGRQTVDE	351	371	2	0	1177.6	6	19	10.7913	11.5439	1180.27	3.94864	0.6	0					0.418635		1.34297e+07	4.13244e+07	1.10017e+08	1.93718e+08	2.4974e+08	2.32827e+08	1.8757e+08	1.08103e+08	5.51766e+07	1.26282e+07	9.30332e+06	1.28967e+06	7.06232e+06	658858	5.27038e+06	1.21524e+06	487327	0	345521	279226	764964	582016	9.25533e+06	1.70295e+07	1.59454e+07	952435
FWYAVRTAVINAASGRQTVDE	351	371	3	0	785.401	6	19					0
FWYAVRTAVINAASGRQTVDEALKDAQTGTD	351	381	3	0	1118.9	8	29	11.9947	12.3885	1122.25	8.11061	1	0	0.699205	1.03584	1	-1	0.302507		6307.3	0	323116	3.97955e+06	1.91457e+07	5.83953e+07	1.21961e+08	1.95065e+08	2.74487e+08	2.8947e+08	2.79439e+08	2.29197e+08	1.62895e+08	1.10165e+08	7.56331e+07	3.62868e+07	2.27672e+07	2.17151e+07	1.48626e+07	1.25637e+07	1.4352e+07	9.81688e+06	8.22336e+06	5.96982e+06	1.57469e+06	1.42204e+06	1.52379e+06	148533	5594.89	835915
FWYAVRTAVINAASGRQTVDEALKDAQTGTD	351	381	4	0	839.423	8	29	12.1544	12.2844	841.904	7.95613	0.6	0					0.0603594		1.10452e+06	80309.3	1.50561e+06	2.10456e+06	1.35121e+07	3.03737e+07	5.67829e+07	8.86364e+07	1.08383e+08	1.15129e+08	1.02178e+08	7.9915e+07	8.60859e+07	3.55471e+07	2.18944e+07	1.22909e+07	4.27018e+07	3.703e+06	5.0495e+06	2.76634e+06	4.40106e+06	870982	1.40393e+06	750911	1.69338e+06	0	113432	101532	1.10927e+06	0
WYAVRT	352	357	1	0	795.415	4	4	8.28042	8.79432	796.465	0.560521	0.4	0					0.318915		2.98197e+08	2.62442e+08	1.10882e+08	3.52256e+07	1.30322e+07	5.59733e+06	1.47695e+07	1.44375e+06	1.02333e+06
WYAVRT	352	357	2	0	398.211	4	4	8.26487	8.79432	398.652	0.39149	0.4	0					0.0440996		1.01539e+09	9.36722e+08	3.49448e+08	1.00961e+08	3.62146e+07	1.14889e+07	1.04069e+06	175495	559312
WYAVRTAVINA	352	362	2	0	632.346	5	9	9.88435	10.0711	633.174	0.888035	0.6	0					0.262245		2.87153e+07	3.7639e+07	1.73014e+07	4.71356e+06	934439	0	1.7281e+06	279371	1.827e+06	238188	472063	1.20439e+06	1.68262e+06	0	183603
WYAVRTAVINAASGRQ	352	367	2	0	881.971	6	14					0
WYAVRTAVINAASGRQTVD	352	370	2	0	1039.54	6	17					-1
WYAVRTAVINAASGRQTVD	352	370	3	0	693.364	6	17					-1
WYAVRTAVINAASGRQTVDE	352	371	2	0	1104.06	6	18	9.4483	9.8377	1107	4.57827	0.6	0					0.62777		0	1.52442e+06	2.35781e+07	7.62315e+07	1.27644e+08	1.45672e+08	1.19673e+08	7.98792e+07	4.3968e+07	2.28636e+07	1.31821e+07	9.18144e+06	6.39214e+06	6.3033e+06	4.16528e+06	3.97018e+06	3.90719e+06	3.42872e+06	1.23037e+06	633915	35384.3	43855.3	957952	390710	702569
WYAVRTAVINAASGRQTVDE	352	371	3	0	736.378	6	18	9.4639	9.8999	738.323	4.54602	0.6	0					0.154224		573554	1.21546e+07	9.06668e+07	2.63174e+08	4.12759e+08	4.81232e+08	4.03925e+08	2.72604e+08	1.68777e+08	9.31507e+07	5.39107e+07	4.04721e+07	3.6147e+07	2.7353e+07	1.95413e+07	1.36417e+07	4.25466e+06	19229.5	612284	233856	233647	600458	490248	49564.8	0
WYAVRTAVINAASGRQTVDEAL	352	373	2	0	1196.12	6	20					-1
WYAVRTAVINAASGRQTVDEAL	352	373	3	0	797.752	6	20	10.6319	10.6669	799.8	4.74098	0.6	1					0.42538		0	0	41830.1	1.89552e+06	4.85766e+06	4.90752e+06	4.83413e+06	2.00004e+06	1.58877e+06	1.13965e+06	0	62604.5	0	560474	0	0	28641.7	357175	262737	226026	0	0	0	0	0	0	0
WYAVRTAVINAASGRQTVDEALKDAQTGTD	352	381	2	0	1604.31	7	28					-1
WYAVRTAVINAASGRQTVDEALKDAQTGTD	352	381	3	0	1069.87	7	28	10.7291	11.3205	1073.2	8.13779	0.6	0					0.359493		0	201299	32866.4	4.94701e+06	3.51921e+07	1.15574e+08	2.62167e+08	4.27241e+08	5.83208e+08	6.05016e+08	5.58139e+08	4.72276e+08	3.22264e+08	2.05788e+08	1.33884e+08	6.87707e+07	4.53571e+07	6.32689e+07	3.10907e+07	2.80235e+07	3.35976e+07	1.40116e+07	9.5186e+06	5.16906e+06	915178	645947	0	0	682644	466047
WYAVRTAVINAASGRQTVDEALKDAQTGTD	352	381	4	0	802.656	7	28	10.7602	11.0872	805.222	8.4108	1	0	0.798097	0.7364	1	0	0.441678		2.22471e+06	208005	896585	8.46881e+06	3.76541e+07	8.01917e+07	1.48817e+08	2.52977e+08	2.99694e+08	3.23488e+08	2.91649e+08	2.54652e+08	1.66758e+08	9.97007e+07	6.2018e+07	4.82848e+07	2.68874e+07	2.20884e+07	1.80596e+07	1.64719e+07	9.06233e+06	9.56238e+06	3.03702e+06	4.43455e+06	483607	0	0	380418	186738	171592
WYAVRTAVINAASGRQTVDEALKDAQTGTDYDIPTTENL	352	390	3	0	1418.7	9	36					0
WYAVRTAVINAASGRQTVDEALKDAQTGTDYDIPTTENL	352	390	4	0	1064.28	9	36	11.4764	11.7294	1068.28	13.5234	0.6	0					0.21159		0	467055	0	10388	237904	327903	0	0	819812	3.47259e+06	7.38395e+06	1.71071e+07	3.3943e+07	5.214e+07	6.09453e+07	6.76519e+07	6.3434e+07	6.0458e+07	3.89074e+07	2.90875e+07	1.77674e+07	1.21058e+07	5.48177e+06	2.12183e+06	715723	3.48561e+06	271554	10101.4	0	3.28974e+06
YAVRT	353	357	1	0	609.335	3	3	5.3187	5.82148	609.963	0.273672	0.4	0					0.132005		1.68598e+08	1.34361e+08	2.82345e+07	4.37983e+06	1.73475e+06	0	0
YAVRT	353	357	2	0	305.171	3	3	5.303	5.82148	305.529	0.361568	1	0	-0.0607816	1.59523	1	0	0.0343802		4.39916e+08	3.58511e+08	1.04482e+08	2.1914e+07	6.60649e+06	555264	366325
YAVRTAVINA	353	362	1	0	1077.61	4	8	7.52663	7.71655	1078.25	0.0161219	1	0	-0.626677	0.121303	1	0	0.30471		1.75578e+07	1.5696e+07	4.11611e+06	41602.9	10601.2	4626.14	6654.81	0	6070.56	0	0	0	0
YAVRTAVINA	353	362	2	0	539.306	4	8	7.43332	7.9032	539.803	0.361339	1	0	-0.420617	1.37722	1	0	0.0781384		2.77774e+08	2.72954e+08	1.27855e+08	3.77545e+07	6.07105e+06	2.47412e+06	2.30734e+06	2.35009e+06	861365	187695	107707	0	468204
YAVRTAVINAASGRQ	353	367	3	0	526.29	5	13	6.50988	6.86908	527.349	2.27034	0.4	0					1.26437		2.06403e+07	180121	281516	941246	50799.3	0	390414	76879.7	427446	294909	183880	399998	221871	913811	973604	344767	728303	958066	554716
YAVRTAVINAASGRQTVD	353	370	2	0	946.503	6	16	8.04673	8.18705	949.125	4.15749	1	0	0.604498	-0.101199	1	0	0.407387		148055	738.033	720724	6.42956e+06	1.39912e+07	1.39143e+07	1.21608e+07	4.00767e+06	1.13537e+06	309850	23281.4	32014.7	10315.2	10947.1	13698.5	0	7606.61	0	167625	8905.19	380651	0	487797
YAVRTAVINAASGRQTVD	353	370	3	0	631.338	6	16	8.04673	8.23375	633.007	3.92046	1	0	0.533757	0.108294	1	0	0.208273		210839	466961	3.36269e+06	1.00133e+07	1.90406e+07	2.04143e+07	1.58896e+07	7.40302e+06	1.97828e+06	736709	3991.46	5321.52	176984	3061.61	2256.97	139647	117995	288.389	9492.17	35271.7	21384.6	407649	0
YAVRTAVINAASGRQTVDE	353	371	2	0	1011.02	6	17	7.9655	8.4776	1014.19	5.17616	0.6	0					1.11135		352377	5.73974e+06	7.07537e+07	1.78398e+08	2.90203e+08	3.12575e+08	2.60117e+08	1.71633e+08	9.39522e+07	5.16318e+07	2.78794e+07	3.01772e+07	3.03576e+07	3.7001e+07	3.28801e+07	2.77499e+07	1.41204e+07	6.5086e+06	934578	1.31883e+07	0	8.00295e+06	0	288309
YAVRTAVINAASGRQTVDE	353	371	3	0	674.352	6	17	8.04673	8.4776	676.236	4.49598	0.6	0					0.145961		2.00613e+06	2.06889e+07	1.21401e+08	2.9846e+08	4.78805e+08	5.23772e+08	4.05403e+08	3.01229e+08	1.73002e+08	7.92685e+07	4.50562e+07	2.80405e+07	1.68798e+07	1.47895e+07	1.00037e+07	3.69275e+06	2.98096e+06	4.75056e+06	3.75849e+06	2.24389e+06	1.94495e+06	3.51632e+06	6.88391e+06	9.46122e+06
YAVRTAVINAASGRQTVDEA	353	372	3	0	698.031	6	18	8.45165	8.7476	699.94	4.52949	0.6	0					0.165666		305321	2.82136e+07	3.08275e+07	9.00346e+07	1.75724e+08	2.28789e+08	2.4208e+08	1.88617e+08	1.2363e+08	5.275e+07	2.09903e+07	6.48164e+06	1.28504e+06	1.48607e+06	789709	121628	1.25243e+06	266544	745686	0	0	0	0	126534	0
YAVRTAVINAASGRQTVDEAL	353	373	3	0	735.726	6	19	9.23	9.60435	742.401	18.7556	0.6	0					0.338398		145786	552762	6.28494e+06	1.79379e+07	3.04085e+07	3.46971e+07	2.492e+07	1.52717e+07	7.80302e+06	2.59581e+06	1.43225e+06	0	484638	524631	0	525903	14218.2	1.79477e+06	4.46182e+07	1.57143e+08	3.24805e+08	3.67929e+08	3.13131e+08	2.03012e+08	1.019e+08	4.5806e+07
YAVRTAVINAASGRQTVDEALKDAQTGTD	353	381	3	0	1007.85	7	27	9.69777	9.86878	1011.47	9.13659	0.6	0					0.139136		0	309743	40585.3	473088	1.50899e+06	6.28401e+06	3.44339e+07	8.92488e+07	1.747e+08	2.43869e+08	2.71237e+08	2.43396e+08	1.76533e+08	1.15847e+08	6.20395e+07	3.58265e+07	2.26697e+07	2.12667e+07	1.44325e+07	1.47745e+07	6.37953e+06	6.33861e+06	4.04169e+06	3.47307e+06	865238	0	135810	1.59339e+06	2.81869e+06	1.57026e+06
VRTAVINA	355	362	2	0	422.256	4	6					0
VRTAVINAASGRQTVDE	355	371	2	0	893.974	6	15	6.6192	6.79105	896.634	4.31345	1	0	0.736869	0.0402575	1	1	0.443259		0	135123	369460	5.60626e+06	9.2199e+06	1.00014e+07	6.92697e+06	3.44086e+06	1.0332e+06	469713	146598	102271	0	223713	181354	203455	431845	112539	149017	0	0	0
VRTAVINAASGRQTVDE	355	371	3	0	596.318	6	15					-1
AVINA	358	362	1	0	487.287	3	3	5.57207	6.04013	487.615	0.0495927	0.4	0					0.0522886		6.32966e+08	1.93916e+08	3.69737e+07	4.85884e+06	141468	73372	0
AVINAASGRQ	358	367	2	0	493.773	4	8	5.02043	5.303	495.195	2.29588	1	0	0.734105	0.536925		0	0.211829		642348	7.67298e+06	1.46427e+07	1.49901e+07	8.92932e+06	3.64245e+06	419112	730752	0	0	46625.4	197588	106830
AVINAASGRQTVD	358	370	2	0	651.344	5	11	5.9775	6.18123	653.732	4.04604	0.6	0					0.118701		52759	305278	8.53741e+06	2.45567e+07	3.47547e+07	3.14273e+07	2.27106e+07	1.17037e+07	5.89592e+06	2.75088e+06	145623	0	0	0	0	65275.9	0
AVINAASGRQTVDE	358	371	1	0	1430.72	5	12	6.21258	6.364	1435.15	3.62352	1	0	0.805614	-0.0514051	1	0	0.482211		0	0	721799	4.7759e+06	6.69859e+06	6.52519e+06	3.62162e+06	355119	0	0	0	0	0	0	0	58526.4	0	0
AVINAASGRQTVDE	358	371	2	0	715.865	5	12	6.1342	6.62442	718.389	4.24757	1	0	1.05394	1.46843	1	0	0.401394		3.36699e+06	6.63225e+07	2.911e+08	6.59181e+08	9.16675e+08	8.39453e+08	5.7601e+08	3.30314e+08	1.64955e+08	7.89966e+07	3.92194e+07	3.42895e+07	4.51907e+07	4.31336e+07	2.48233e+07	1.21076e+07	2.68433e+06	1.38674e+06
AVINAASGRQTVDEA	358	372	2	0	751.384	5	13	7.7321	7.98628	757.762	11.9159	0.5	0					0.249662		749608	0	796115	106321	436144	163585	348704	0	0	0	0	1.2124e+07	5.61421e+07	6.0149e+07	3.30928e+07	8.37106e+06	1.24631e+06	0	0
AVINAASGRQTVDEAL	358	373	2	0	807.926	5	14	8.43608	8.71643	810.439	4.11203	1	0	0.766251	0.526981		-1	0.156485		0	833560	1.17843e+07	3.94694e+07	5.82186e+07	6.38332e+07	4.5801e+07	2.64412e+07	1.13953e+07	4.43884e+06	998815	1.32206e+06	669096	299456	0	629689	29607.1	0	0	0
AVINAASGRQTVDEALKDAQTGTD	358	381	3	0	811.073	6	22	9.38588	9.79105	814.063	7.60524	0.6	0					0.152521		0	2.3473e+07	2.43364e+06	3.11044e+07	1.29933e+08	2.7048e+08	4.86102e+08	7.16821e+08	8.52927e+08	8.37241e+08	7.06033e+08	4.90568e+08	3.04977e+08	1.95295e+08	1.06609e+08	6.43653e+07	7.316e+07	2.6169e+07	1.38421e+07	2.31362e+07	2.67255e+06	1.27369e+06	1.44918e+06	219770	0	680689	0	495727	463876
AVINAASGRQTVDEALKDAQTGTDYDIPTTENL	358	390	3	0	1159.9	8	30	10.5073	10.9678	1164.86	12.8856	0.6	0					0.177698		0	0	65556	0	0	0	0	0	1.44935e+06	1.34291e+07	4.39855e+07	9.70486e+07	1.45966e+08	1.89932e+08	2.26699e+08	2.20258e+08	1.85009e+08	1.43085e+08	9.72512e+07	6.44424e+07	2.62731e+07	2.04699e+07	7.67133e+06	5.68556e+06	575999	296187	3.15802e+06	12061.4	8888.5	1.14866e+06
AVINAASGRQTVDEALKDAQTGTDYDIPTTENL	358	390	4	0	870.18	8	30	10.5541	10.9107	873.719	12.1612	0.6	0					0.143781		0	0	0	0	247224	0	250862	1.05093e+06	4.97526e+06	1.68505e+07	4.39809e+07	7.82075e+07	1.10661e+08	1.3355e+08	1.36867e+08	1.27543e+08	1.06208e+08	7.18956e+07	3.54393e+07	1.76668e+07	8.93142e+06	2.45607e+06	537432	1.21447e+06	486827	811245	0	0	238869	972144
INAASGRQTVDE	360	371	2	0	630.813	5	10	5.09877	5.39707	633.065	3.80657	1	0	1.18141	0.607504		1	0.140227		0	0	5.08123e+06	1.49171e+07	2.03361e+07	1.76916e+07	1.2139e+07	3.48014e+06	1.77023e+06	135087	0	115042	69114.9	43368.7	0	0
INAASGRQTVDEALKDAQTGTD	360	381	3	0	754.372	6	20					-1
ASGRQTVDE	363	371	2	0	481.731	4	7	3.70092	4.32845	483.714	3.44678	1	0	1.71499	2.08442		1	0.0872627		396093	1.9157e+07	8.27031e+07	1.60285e+08	1.86285e+08	1.38309e+08	6.51816e+07	2.23804e+07	3.73426e+06	96952.4	0	0
ASGRQTVDEAL	363	373	2	0	573.791	5	9	7.37108	7.43852	575.783	3.34589	0.4	0					0.210405		0	0	2.85302e+06	4.8826e+06	8.19643e+06	3.07738e+06	2.88682e+06	126059	0	0	111128	0	0	0	0
ASGRQTVDEALKD	363	375	2	0	695.352	5	11					-1
ASGRQTVDEALKDAQTGTD	363	381	2	0	981.972	6	17	8.29598	8.71643	985.954	6.87552	0.6	0					0.197382		0	0	545061	8.72151e+06	4.44009e+07	1.04922e+08	1.78583e+08	2.19518e+08	2.33491e+08	1.89073e+08	1.32295e+08	7.98469e+07	3.73159e+07	1.84664e+07	5.43386e+06	1.84904e+06	264067	666040	487056	317603	122019	1.4341e+06	0	581289
ASGRQTVDEALKDAQTGTD	363	381	3	0	654.984	6	17	8.28042	8.85662	657.607	6.78054	0.6	0					0.507548		0	700321	2.38469e+06	1.54576e+07	5.4572e+07	1.32042e+08	2.14788e+08	2.64202e+08	2.60498e+08	2.14804e+08	1.20066e+08	8.20416e+07	3.96085e+07	3.95096e+06	5.977e+06	1.55834e+06	796809	1.51329e+06	1.00268e+06	3.46579e+06	5.06703e+06	4.76036e+06	1.97428e+06	1.47337e+06
ASGRQTVDEALKDAQTGTDYDIPTTENL	363	390	3	0	1003.81	7	25	9.71333	10.2424	1010.9	19.5305	1	0	3.09418	1.64248		-5	0.536238		886889	210770	171655	0	52054.8	300010	255952	299818	0	8.48851e+06	2.43942e+07	3.35614e+07	6.53382e+07	8.17911e+07	8.26581e+07	8.9672e+07	9.95923e+07	1.49973e+08	3.08155e+08	5.72171e+08	8.54884e+08	1.06332e+09	1.06945e+09	8.72717e+08	5.04324e+08	2.82713e+08	1.35195e+08	6.80753e+07	4.10477e+07	3.85408e+07
TVDEALKDAQTGTD	368	381	2	0	732.347	5	12	7.30877	7.48	734.58	3.65083	1	0	0.816481	0.0374912		1	0.263253		132038	116832	2.35468e+06	8.12285e+06	1.16555e+07	1.13005e+07	4.11941e+06	2.78486e+06	235720	126514	0	0	128271	0	176727	0	0	0
EALKDAQTGTDYDIPTTENL	371	390	2	0	1098.02	6	17					-1
ALKDAQTGTD	372	381	1	0	1019.5	4	8	3.92068	4.50132	1023.32	3.25058	1	0	1.30396	1.87403	1	1	0.133172		393663	2.1077e+07	7.96584e+07	1.44504e+08	1.56203e+08	1.07108e+08	4.85914e+07	1.40559e+07	1.75844e+06	0	0	0	0
ALKDAQTGTD	372	381	2	0	510.254	4	8	3.92068	4.56427	512.164	3.25611	0.6	0					0.0448802		3.72326e+07	2.74744e+08	9.09363e+08	1.53874e+09	1.63755e+09	1.15317e+09	5.28245e+08	1.93758e+08	5.86149e+07	1.25562e+07	467972	0	0
ALKDAQTGTDYDIPTTENL	372	390	2	0	1033.5	6	16	9.02768	9.26115	1038.46	8.73565	1	0	1.97085	0.316666	1	-1	0.165195		0	0	0	0	1.42507e+06	1.46682e+07	4.05158e+07	8.69935e+07	1.52377e+08	1.92442e+08	2.15548e+08	1.72655e+08	1.38009e+08	6.33775e+07	3.36234e+07	3.87986e+06	2.93291e+06	0	0	296921	2.96553e+06	874965	1.19379e+06
ALKDAQTGTDYDIPTTENL	372	390	3	0	689.336	6	16					-1
KDAQTGTDYDIPTTENL	374	390	2	0	941.439	6	14	8.80988	8.85662	946.989	10.0208	1	0	2.78163	-0.521008		0	0.126111		0	0	0	0	0	0	303486	2.78809e+06	5.97593e+06	9.0476e+06	1.19055e+07	2.17291e+07	1.09978e+07	1.27727e+07	6.78688e+06	1.83174e+06	0	0	0	0	0
YDIPTTE	382	388	1	0	838.383	4	4	7.15292	7.31397	841.692	2.81813	0.4	0					0.413573		0	5636.45	4.9001e+06	1.09699e+07	9.89635e+06	689458	142806	295543	0
YDIPTTEN	382	389	1	0	952.426	4	5	6.77545	6.82748	956.437	3.46136	1	0	2.66943	-0.497232		1	0.110395		0	110286	1.14868e+06	4.54457e+06	5.30137e+06	4.05028e+06	1.51555e+06	0	0	0
YDIPTTENL	382	390	1	0	1065.51	4	6	9.05877	9.60435	1070.33	4.19843	0.4	0					0.115761		0	1.40003e+07	1.08168e+08	3.2815e+08	6.81542e+08	8.27626e+08	5.6022e+08	2.1865e+08	4.62972e+07	4.67177e+06	784895
YDIPTTENL	382	390	2	0	533.259	4	6	8.28042	9.66663	535.918	4.69568	0.4	1					1.08197		1.95318e+07	1.44429e+08	6.12237e+08	1.72227e+09	3.0221e+09	3.27834e+09	2.22304e+09	8.0751e+08	1.16152e+09	7.34154e+07	1.10455e+09
YFQGHM	391	396	1	0	782.329	4	4	7.15292	7.4022	786.165	3.28885	0.6	0					0.286327		129465	576645	0	3.86989e+06	7.61627e+06	2.2427e+06	101983	160165	129930
YFQGHM	391	396	2	0	391.668	4	4	7.701	8.10917	393.127	2.36982	1	0	2.19278	1.10036	-1	1	0.333345		2.78079e+06	3.7472e+07	8.91103e+07	1.04167e+08	5.72302e+07	1.15517e+07	157218	1.5365e+07	0
YFQGHMASM	391	399	1	0	1071.44	5	7	8.68528	8.80988	1076.24	4.01599	1	0	2.10329	-0.171703	1	1	0.311043		183574	0	0	3.87989e+06	9.98041e+06	1.21735e+07	7.66195e+06	1.26072e+06	219173	0	0	0	0
YFQGHMASM	391	399	2	0	536.223	5	7	8.62297	9.02768	538.602	3.976	1	0	2.076	1.08488	1	1	0.136433		215824	7.24665e+06	3.71538e+07	8.99391e+07	1.54345e+08	1.76714e+08	1.25901e+08	5.66007e+07	1.71803e+07	1.39422e+06	685302	126383	138456
YFQGHMASMTGGQQMGRGSSPQKPIV	391	416	2	0	1390.66	8	22	8.70085	8.77873	1398.56	13.9696	0.4	0					0.309024		0	0	0	0	0	0	0	0	0	0	0	0	1.02605e+06	2.7706e+06	5.99252e+06	7.49626e+06	7.45215e+06	6.35773e+06	4.92919e+06	1.36284e+06	320700	0	0	0	0	0	0	0	0	0
YFQGHMASMTGGQQMGRGSSPQKPIV	391	416	3	0	927.44	8	22	8.60738	8.90328	932.72	14.0002	1	0	2.4025	0.596737	1	0	0.168933		220447	0	231767	0	0	0	0	690372	1.78546e+06	4.37503e+06	1.47449e+07	2.76492e+07	6.03655e+07	8.96995e+07	1.23447e+08	1.45879e+08	1.52851e+08	1.39784e+08	1.07052e+08	7.41519e+07	4.24741e+07	1.68289e+07	3.66445e+06	968689	3.04166e+06	0	154542	4.25801e+06	0	0
YFQGHMASMTGGQQMGRGSSPQKPIV	391	416	4	0	695.832	8	22					-1
YFQGHMASMTGGQQMGRGSSPQKPIVR	391	417	3	0	979.474	8	23					0
YFQGHMASMTGGQQMGRGSSPQKPIVR	391	417	4	0	734.857	8	23	8.02787	8.12475	738.899	14.2454	1	0	2.32128	-0.296038	1	1	0.230568		0	0	0	0	141811	0	156886	0	0	5892.88	12670.6	373250	903413	1.34239e+06	2.1641e+06	3.81747e+06	4.45765e+06	5.11303e+06	3.97932e+06	1.58442e+06	969095	35286.6	25304.3	4159.24	134493	0	3326.96	0	0	0
YFQGHMASMTGGQQMGRGSSPQKPIVRV	391	418	3	0	1012.5	8	24					-1
YFQGHMASMTGGQQMGRGSSPQKPIVRVFLPNKQRTVVPARC	391	432	4	0	1162.1	10	36	9.05877	9.4327	1167.79	19.7719	1	0	1.98633	0.94679	1	1	0.171315		0	0	0	0	0	0	0	179886	0	0	0	0	481984	249815	2.50022e+06	4.52735e+06	1.55421e+07	3.0083e+07	5.38404e+07	6.68072e+07	9.26242e+07	1.02086e+08	1.15501e+08	1.12944e+08	1.04335e+08	8.33365e+07	6.94892e+07	5.25925e+07	2.88744e+07	2.09983e+07
YFQGHMASMTGGQQMGRGSSPQKPIVRVFLPNKQRTVVPARC	391	432	5	0	929.879	10	36	9.05877	9.49512	934.467	19.9194	1	0	2.00589	1.22679	1	1	0.156965		0	0	319678	0	0	175895	0	0	207980	0	215251	368111	429706	1.02949e+07	8.83328e+06	2.02072e+07	4.0654e+07	7.92413e+07	1.34427e+08	1.72232e+08	2.11576e+08	2.4385e+08	2.80067e+08	2.68251e+08	2.43627e+08	2.11057e+08	1.63657e+08	1.24058e+08	1.00079e+08	5.82502e+07
YFQGHMASMTGGQQMGRGSSPQKPIVRVFLPNKQRTVVPARC	391	432	6	0	775.067	10	36	9.05877	9.30792	778.863	19.7593	1	0	1.98465	0.38702	1	1	0.0552078		1.02246e+06	23779.2	293939	55658	1.27707e+06	287334	1.57817e+06	215164	448505	0	1.98295e+06	692040	1.04027e+06	2.38442e+06	2.59305e+06	1.96383e+07	4.26771e+07	7.07596e+07	1.05335e+08	1.51611e+08	1.56241e+08	2.18319e+08	2.40652e+08	2.21933e+08	2.12507e+08	1.77859e+08	1.09478e+08	1.08989e+08	8.39277e+07	5.1978e+07
YFQGHMASMTGGQQMGRGSSPQKPIVRVFLPNKQRTVVPARC	391	432	7	0	664.487	10	36	9.05877	9.32352	667.661	19.2005	1	0	1.91054	0.457001	1	1	0.108919		10918.7	10060.2	391477	0	7.45968e+07	312977	36736.1	172114	0	0	406406	5.62505e+06	455930	2.83125e+06	6.47732e+06	1.45786e+07	2.69906e+07	4.95248e+07	8.24626e+07	1.10786e+08	1.38477e+08	1.69151e+08	1.86257e+08	1.793e+08	1.71351e+08	1.37745e+08	1.09821e+08	8.56421e+07	5.91758e+07	4.32711e+07
YFQGHMASMTGGQQMGRGSSPQKPIVRVFLPNKQRTVVPARCGV	391	434	5	0	961.096	10	38	9.40148	9.4483	965.841	20.61	1	0	1.9536	-0.520634	1	1	0.043126		0	0	543607	0	0	0	0	34450.6	0	0	0	0	10914.8	14826.3	226378	1.20549e+06	3.19678e+06	4.91694e+06	9.20066e+06	1.3551e+07	1.91884e+07	2.55528e+07	2.90217e+07	2.84579e+07	2.76976e+07	2.36415e+07	2.20391e+07	1.75265e+07	1.24109e+07	9.83155e+06
YFQGHMASMTGGQQMGRGSSPQKPIVRVFLPNKQRTVVPARCGV	391	434	6	0	801.082	10	38	9.27675	9.58875	804.973	20.2323	1	0	1.90614	0.668961	1	1	0.08518		491001	0	372266	0	0	312280	166986	0	401052	0	0	544518	319930	0	2.41878e+06	3.94804e+06	1.26877e+07	2.70289e+07	3.40569e+07	5.60255e+07	6.79366e+07	9.76335e+07	1.00432e+08	1.14106e+08	9.88791e+07	9.39456e+07	5.88853e+07	6.24076e+07	4.16993e+07	3.26883e+07
YFQGHMASMTGGQQMGRGSSPQKPIVRVFLPNKQRTVVPARCGV	391	434	7	0	686.785	10	38	9.29233	9.55752	690.193	20.7385	1	1	1.96975	0.458945	1	1	0.171782		0	0	352950	0	4.87619e+06	440012	0	0	344412	1.27451e+06	172228	3.40591e+06	722192	434432	722033	3.9593e+06	5.48745e+06	1.49545e+07	2.8582e+07	3.88173e+07	5.34427e+07	6.19419e+07	7.30798e+07	7.28948e+07	7.20675e+07	6.5865e+07	5.24413e+07	4.27337e+07	3.09118e+07	2.22692e+07
YFQGHMASMTGGQQMGRGSSPQKPIVRVFLPNKQRTVVPARCGV	391	434	8	0	601.063	10	38					-1
YFQGHMASMTGGQQMGRGSSPQKPIVRVFLPNKQRTVVPARCGVT	391	435	6	0	817.923	10	39	9.10545	9.38588	821.858	20.4412	1	0	1.86653	0.527355		1	0.0974988		0	0	0	234505	0	0	210982	0	0	0	0	392206	2.42675e+06	426460	0	5.21976e+06	4.36108e+06	1.08224e+07	2.28249e+07	3.11134e+07	4.53582e+07	5.81575e+07	6.38437e+07	7.24528e+07	6.70597e+07	6.21598e+07	4.7338e+07	3.94683e+07	3.00807e+07	1.89468e+07
TGGQQMGRGSSPQKPIV	400	416	2	0	864.446	6	13	7.77873	7.99667	865.499	1.05277	0.5	0					0.132819		1.67829e+07	4.19714e+07	4.84051e+07	3.47293e+07	1.64185e+07	4.00459e+06	414586	539537	0	0	0	0	131950	0	0	0	96864.7	0	109190	195426
TGGQQMGRGSSPQKPIVRVFLPNKQRTVVPARC	400	432	4	0	898.991	8	27	8.5295	8.57623	902.848	13.1937	1	0	1.69712	-0.521008	1	1	0.259815		0	0	0	0	0	0	187033	0	0	0	317004	173313	957360	2.22287e+06	2.19575e+06	2.47348e+06	2.54009e+06	1.7371e+06	1.30745e+06	1.00505e+06	439128	211917	191691	0	20811	0	8670.43	0	0	0
TGGQQMGRGSSPQKPIVRVFLPNKQRTVVPARC	400	432	5	0	719.394	8	27					-1
TGGQQMGRGSSPQKPIVRVFLPNKQRTVVPARC	400	432	6	0	599.663	8	27					0
TGGQQMGRGSSPQKPIVRVFLPNKQRTVVPARCGVTVRDSLKKALM	400	445	7	0	713.97	10	40					-1
MGRGSSPQKPIVRVFLPNKQRTVVPARC	405	432	4	0	781.189	8	22					-1
RVFLPNKQRTVVPARC	417	432	3	0	628.696	6	12	7.55772	7.8565	630.967	5.62714	0.6	0					0.14119		205305	199500	931215	6.47963e+06	2.34959e+07	4.56222e+07	6.12593e+07	6.15411e+07	4.99658e+07	2.76468e+07	1.4741e+07	6.19291e+06	1.44475e+06	933785	11660.9	0	0	300777	0
RVFLPNKQRTVVPARC	417	432	4	0	471.774	6	12					0
RVFLPNKQRTVVPARCGV	417	434	3	0	680.726	6	14	8.17147	8.18705	683.104	5.85696	0.3	1					0.0628015		175371	0	118031	0	427574	716024	2.11904e+06	1.56885e+06	1.269e+06	1.38744e+06	707149	308834	0	0	0	0	0	13239.5	0	0	0
RVFLPNKQRTVVPARCGV	417	434	4	0	510.797	6	14					-1
RVFLPNKQRTVVPARCGVT	417	435	3	0	714.409	6	15					0
RVFLPNKQRTVVPARCGVTVRDSLKKALM	417	445	4	0	821.475	8	25	9.52632	9.71333	823.959	7.85873	1	0	0.864775	0.108294	1	1	0.148245		0	0	167981	0	0	2.35856e+06	6.87684e+06	1.56893e+07	2.11442e+07	2.52638e+07	2.48237e+07	2.06001e+07	1.52676e+07	1.07412e+07	6.888e+06	2.38386e+06	1.61975e+06	526732	313214	0	0	0	0	0	0	0	0	0	0	0
RVFLPNKQRTVVPARCGVTVRDSLKKALM	417	445	5	0	657.381	8	25					-1
RVFLPNKQRTVVPARCGVTVRDSLKKALM	417	445	6	0	547.985	8	25					-1
VFLPNKQRTVVPARCGV	418	434	3	0	628.693	6	13	7.55772	7.84095	630.97	5.64125	0.6	0					0.118658		17460.1	14297.9	289777	5.77053e+06	2.29145e+07	4.32855e+07	5.82378e+07	5.99656e+07	4.78199e+07	2.76631e+07	1.4045e+07	5.99236e+06	1.39753e+06	625625	190103	0	0	0	0	0
GVTVRDSL	433	440	2	0	423.738	4	6	6.80667	7.4022	426.49	5.02964	1	0	3.36661	1.94087		-3	0.0576302		58297.9	838073	134860	8.79402e+07	7.22439e+08	1.49525e+09	1.25918e+09	5.54165e+08	1.58651e+08	2.9246e+07	2.09325e+06
GVTVRDSLKKALM	433	445	2	0	709.413	5	11	8.73202	9.24557	710.846	1.97261	0.6	0					0.159146		7.62769e+07	4.52756e+08	9.53434e+08	8.32512e+08	4.43306e+08	2.01276e+08	7.84739e+07	3.17454e+07	2.59936e+07	2.18378e+07	1.33658e+07	6.43897e+06	1.41126e+06	0	192997	0	306004
GVTVRDSLKKALM	433	445	3	0	473.278	5	11	8.73202	9.18328	474.241	1.99702	1	0	0.230622	1.2937	1	0	0.135328		2.93505e+07	2.6042e+08	5.60714e+08	4.60012e+08	2.61183e+08	1.11612e+08	4.06778e+07	2.11981e+07	1.81496e+07	1.59029e+07	6.78229e+06	1.81681e+06	1.06968e+06	0	84231.4	331763	0
GVTVRDSLKKALMM	433	446	2	0	774.934	6	12					-1
GVTVRDSLKKALMM	433	446	3	0	516.958	6	12	10.1022	10.3202	518.281	2.92409	1	0	0.52729	0.247283	1	-1	0.151334		137127	1.04945e+07	3.94652e+07	5.79706e+07	4.55981e+07	2.36821e+07	9.23197e+06	4.01267e+06	648011	1.03571e+06	2.82491e+06	5.24086e+06	2.90869e+06	574290	0	66057.9	1.06044e+06	18461.2	109037
GVTVRDSLKKALMMRGLIPECC	433	454	3	0	807.426	8	19					-1
GVTVRDSLKKALMMRGLIPECC	433	454	4	0	605.822	8	19					-1
GVTVRDSLKKALMMRGLIPECCA	433	455	3	0	831.105	8	20	11.6358	11.7761	833.119	4.30442	0.6	0					0.17361		0	157582	1.03213e+06	7.3786e+06	1.73822e+07	2.52266e+07	2.80988e+07	2.01098e+07	1.23628e+07	2.26111e+06	0	0	58586.2	251893	924540	552291	643143	0	0	355556	119068	0	0	0	132834	274614	137092	0	0
TVRDSLKKALM	435	445	2	0	631.368	5	9	8.31155	8.59182	632.731	1.92391	0.6	0					0.112939		3.31677e+07	2.36741e+08	4.60944e+08	3.66795e+08	1.77918e+08	7.84134e+07	3.67947e+07	2.27086e+07	1.2908e+07	3.61207e+06	264467	117865	0	0	205452
TVRDSLKKALM	435	445	3	0	421.248	5	9					-1
TVRDSLKKALMM	435	446	2	0	696.889	6	10					-1
TVRDSLKKALMM	435	446	3	0	464.928	6	10	9.60435	9.8066	466.051	2.41645	0.6	0					0.248021		0	920916	8.1948e+06	1.14881e+07	7.49647e+06	2.95131e+06	672605	169673	61878.7	0	87074.1	0	0	108532	63928.3	0	214089
TVRDSLKKALMMRGLIPECCA	435	455	3	0	779.075	7	18					-1
VRDSLKKALM	436	445	2	0	580.845	5	8	7.60435	8.12475	582.062	1.68773	1	0	0.371101	1.60383	1	0	0.108032		6.2926e+07	3.21567e+08	5.58175e+08	3.81302e+08	1.76634e+08	7.17626e+07	3.26109e+07	8.06007e+06	896224	350607	303312	297730	0	90366.1
VRDSLKKALM	436	445	3	0	387.566	5	8	7.66653	8.02787	388.404	1.77023	1	0	0.420349	0.890267	1	0	0.151097		6.99759e+06	8.1511e+07	1.56244e+08	1.10845e+08	4.88074e+07	2.21986e+07	1.88037e+06	374647	3.97993e+06	0	0	814374	0	0
VRDSLKKALMM	436	446	2	0	646.365	6	9	8.99658	9.04323	650.038	6.45009	0.4	1					0.462234		0	768108	1.11017e+07	8.25154e+06	7.60077e+06	2.42934e+06	821166	0	0	0	253289	0	241840	0	1.93466e+07	0
SLKKALM	439	445	2	0	395.746	4	5	7.05938	7.25165	396.782	1.53594	0.4	0					0.135369		1.41713e+06	1.44959e+07	2.454e+07	1.46289e+07	2.25877e+06	406224	0	139744	0	0
KKALM	441	445	2	0	295.688	4	3	5.38142	5.45957	296.249	0.702914	0.4	0					0.088657		458230	1.65356e+06	428634	60441.9	0	55436.6	0	0
KKALMMRGLIPECCA	441	455	3	0	555.289	7	12					-1
MRGLIPEC	446	453	2	0	459.73	5	5	9.4483	10.0711	460.714	1.29593	0.4	0					0.0718578		1.13096e+08	4.00281e+08	4.8373e+08	2.79752e+08	1.00099e+08	2.50451e+07	2.67014e+06	51544.8	138600	426581	262140
MRGLIPECC	446	454	1	0	1021.46	5	6	10.2112	10.6475	1023.63	1.37491	1	0	0.457944	1.22656	1	1	0.175658		4.76984e+07	1.89421e+08	2.37379e+08	1.55758e+08	7.54934e+07	2.51524e+07	1.62825e+06	560135	225237	755646	360982	355110
MRGLIPECC	446	454	2	0	511.235	5	6	10.1178	10.698	512.321	1.37717	1	0	0.459743	1.87209	1	1	0.0791802		4.90099e+08	1.68515e+09	2.13944e+09	1.42029e+09	6.46757e+08	2.36625e+08	7.11325e+07	1.0669e+07	687871	119105	354136	14880.5
MRGLIPECCA	446	455	1	0	1092.5	6	7	10.0244	10.5697	1094.79	1.4489	0.4	0					0.227352		6.85693e+07	2.75549e+08	3.69996e+08	2.66877e+08	1.32747e+08	4.26485e+07	6.56095e+06	257239	193553	705694	1.16096e+06	1.00174e+06	1.19274e+06	1.61531e+06
MRGLIPECCA	446	455	2	0	546.754	6	7	10.0244	10.6475	547.907	1.46661	1	0	0.364175	2.06453	1	1	0.0702874		6.9913e+08	2.61416e+09	3.5262e+09	2.38246e+09	1.223e+09	4.96702e+08	1.75397e+08	5.05791e+07	9.3552e+06	1.49075e+06	936309	416996	170521	547144
MRGLIPECCAV	446	456	2	0	596.288	6	8					-1
RGLIPEC	447	453	2	0	394.21	4	4	8.98103	9.27675	394.872	0.801379	0.4	0					0.343687		1.34849e+07	3.09253e+07	2.08054e+07	4.47423e+06	391655	0	0	0	728712
RGLIPECC	447	454	2	0	445.715	5	5	9.47952	9.8999	446.46	0.840338	1	0	0.166254	1.15516		1	0.172219		6.18544e+07	1.40819e+08	9.30456e+07	3.50873e+07	8.86092e+06	1.81852e+06	209171	295309	59388	1.37414e+06	2.01748e+06
RGLIPECCA	447	455	2	0	481.233	5	6	9.40148	9.94658	482.035	0.912371	1	0	0.0898235	1.71463		1	0.176056		1.3025e+08	3.17776e+08	2.27783e+08	9.93193e+07	3.18794e+07	7.48103e+06	2.6773e+06	4.89004e+06	3.28053e+06	254521	200519	215784
AVYRIQDGEKKPIGWDTD	455	472	2	0	1046.03	6	15	8.49837	8.73202	1049.53	5.75415	0.6	0					0.161206		0	437001	906086	4.08341e+06	2.4988e+07	4.54148e+07	6.20114e+07	6.35432e+07	4.67928e+07	3.37256e+07	1.55553e+07	9.25659e+06	3.90086e+06	1.31847e+06	669112	164527	0	558376	0	188443	0	0
AVYRIQDGEKKPIGWDTD	455	472	3	0	697.688	6	15	8.45165	8.7476	700.003	5.70608	0.6	0					0.150258		0	399984	1.28882e+07	3.45015e+07	9.30127e+07	1.75724e+08	2.29741e+08	2.4208e+08	1.94287e+08	1.2363e+08	6.53647e+07	3.08306e+07	1.04978e+07	2.49188e+06	2.67137e+06	668681	1.18723e+06	3.25815e+06	1.44207e+06	1.50401e+06	2.05104e+06	185715
AVYRIQDGEKKPIGWDTDISW	455	475	2	0	1239.13	7	18					-1
AVYRIQDGEKKPIGWDTDISW	455	475	3	0	826.42	7	18					0
AVYRIQDGEKKPIGWDTDISW	455	475	4	0	620.067	7	18	11.1805	11.2427	622.713	9.08993	0.4	1					0.552954		0	0	0	0	159298	773713	3.22874e+06	4.44547e+06	5.07834e+06	4.80039e+06	1.9653e+06	1.03685e+06	465206	0	0	0	0	0	0	0	0	0	0	0	122084	3.73997e+06
AVYRIQDGEKKPIGWDTDISWL	455	476	3	0	864.115	7	19	12.2324	12.5605	866.748	6.33315	1	1	0.955381	0.741259	1	-4	0.0746941		588221	4.38692e+06	1.18487e+06	4.37375e+06	3.82037e+07	4.27201e+07	6.97409e+07	1.31944e+08	9.16323e+07	7.59966e+07	9.26851e+07	2.75016e+07	1.58425e+07	9.69896e+06	3.1876e+06	1.15789e+06	1.05286e+06	694127	167341	942939	152941	0	232861	367516	192709	226395	376591
AVYRIQDGEKKPIGWDTDISWL	455	476	4	0	648.338	7	19	12.2948	12.3885	650.365	6.54155	1	0	1.00776	-0.310243	1	-4	0.120219		86868.7	0	0	0	143117	2.62507e+06	4.28447e+06	6.46298e+06	6.35516e+06	4.8793e+06	3.36171e+06	1.33106e+06	1.19466e+06	252837	197405	0	0	0	0	0	172048	121489	0	0	0	0	0
AVYRIQDGEKKPIGWDTDISWLTGEEL	455	481	2	0	1560.29	7	24	12.6857	12.908	1565.46	8.47515	1	0	1.04997	0.266947	1	-1	0.316373		0	0	0	0	8892.04	13154.8	1.13116e+06	4.60912e+06	1.04991e+07	1.77321e+07	1.90981e+07	1.82329e+07	1.26018e+07	7.91587e+06	2.32896e+06	546866	347948	261823	0	7499.51	0	161074	0	0	0	0	0	0	0	0
AVYRIQDGEKKPIGWDTDISWLTGEEL	455	481	3	0	1040.53	7	24	12.6075	13.2658	1044.09	8.81793	0.6	0					0.0808254		1.31192e+06	439097	886423	3.04738e+06	1.58235e+07	6.8116e+07	1.76691e+08	3.60518e+08	5.87094e+08	7.95829e+08	8.71991e+08	8.31772e+08	6.75486e+08	4.73505e+08	3.0083e+08	1.97728e+08	1.19521e+08	7.0018e+07	4.63199e+07	2.39902e+07	1.22729e+07	4.62542e+06	609114	303390	348469	260026	128341	136552	283201	14288.6
AVYRIQDGEKKPIGWDTDISWLTGEEL	455	481	4	0	780.648	7	24	12.6231	13.033	783.423	9.23578	0.6	0					0.170643		256830	0	172030	1.16629e+06	5.17779e+06	2.00419e+07	5.62666e+07	1.16772e+08	2.03852e+08	2.72811e+08	2.98873e+08	2.85215e+08	2.28487e+08	1.61932e+08	1.07799e+08	7.4442e+07	3.8035e+07	2.40659e+07	1.11718e+07	5.54245e+07	4.6267e+06	1.7868e+06	331625	1.55769e+07	1.68488e+06	153872	135255	5.74983e+06	1.85332e+06	1.10334e+06
VYRIQDGEKKPIGWD	456	470	2	0	902.473	6	12	8.5295	8.85662	905.574	5.11942	0.6	0					0.189647		169230	0	1.16731e+06	1.12896e+07	4.0714e+07	6.52111e+07	7.4652e+07	6.58008e+07	3.94798e+07	1.91677e+07	6.73311e+06	279518	1.01753e+06	157024	147899	0	311004	0	121430
VYRIQDGEKKPIGWD	456	470	3	0	601.984	6	12	8.60738	8.80988	604.071	5.17595	0.6	1					0.213299		201684	972548	7.9739e+06	3.42093e+07	1.40854e+08	1.14646e+08	1.30789e+08	1.0814e+08	6.7481e+07	3.62102e+07	1.91833e+07	4.16728e+06	654133	1.94879e+07	202642	13081.9	1.04678e+07	0	169456
VYRIQDGEKKPIGWDTD	456	472	2	0	1010.51	6	14	8.3271	8.80988	1013.9	5.59107	0.6	0					0.138178		0	1.55948e+06	6.10376e+06	3.8318e+07	1.09569e+08	2.06133e+08	2.58519e+08	2.57301e+08	1.93963e+08	1.21121e+08	6.87716e+07	2.48314e+07	1.81645e+07	1.73967e+06	2.08828e+06	444559	1.1833e+06	0	0	0	385606
VYRIQDGEKKPIGWDTD	456	472	3	0	674.009	6	14	8.23375	8.87217	676.286	5.63232	0.6	0					0.14713		380231	2.23415e+06	2.40694e+07	1.27039e+08	3.38726e+08	6.26747e+08	8.41315e+08	8.47559e+08	6.53871e+08	3.88428e+08	2.10362e+08	1.01442e+08	3.75798e+07	1.42417e+07	5.64735e+06	1.28254e+06	625673	1.15839e+06	2.04738e+06	4.3596e+06	2.06276e+06
VYRIQDGEKKPIGWDTD	456	472	4	0	505.759	6	14	8.42052	8.76317	507.424	5.46332	1	0	1.22716	0.806455	1	-6	0.101732		1.76185e+06	56993.3	3.49258e+06	1.02831e+07	3.07249e+07	6.08377e+07	8.02501e+07	8.19286e+07	5.93141e+07	3.77084e+07	1.89008e+07	4.93924e+06	578411	83202.7	328562	123562	0	104258	99671.7	105406	0
VYRIQDGEKKPIGWDTDISW	456	475	3	0	802.741	7	17	11.1183	11.6203	805.349	6.37168	0.6	0					0.238806		2.35483e+06	2.78468e+06	7.32813e+06	1.41695e+07	6.16805e+07	1.76892e+08	2.4703e+08	3.05242e+08	3.37198e+08	2.51794e+08	1.69083e+08	9.99218e+07	4.73875e+07	1.82414e+07	1.0314e+07	4.54972e+06	2.32852e+06	1.781e+06	827797	779955	1.54833e+06	664063	149885	459609	469627
VYRIQDGEKKPIGWDTDISW	456	475	4	0	602.308	7	17	11.2116	11.3828	604.256	6.34037	1	0	1.14467	0.0374912	1	-4	0.0797237		896.361	0	385686	929527	3.91325e+06	1.06758e+07	2.35933e+07	3.16196e+07	3.17259e+07	2.44617e+07	1.70272e+07	6.11469e+06	2.64909e+06	496457	0	253810	150155	0	0	0	189438	85971.1	0	0	0
VYRIQDGEKKPIGWDTDISWL	456	476	2	0	1260.15	7	18	11.2427	11.4608	1268.95	16.0647	1	0	3.62547	0.247508	1	-14	0.494615		4.81395e+06	5.41889e+06	1.85137e+06	850297	310428	0	0	0	0	0	0	239824	0	0	490620	4.58592e+06	1.37521e+07	2.84881e+07	3.6755e+07	3.99716e+07	3.19181e+07	1.96758e+07	7.59118e+06	1.18293e+06	0	0
VYRIQDGEKKPIGWDTDISWL	456	476	3	0	840.436	7	18	11.1701	11.3828	846.684	17.2181	1	0	3.93145	0.223508	1	-14	0.114657		4.04985e+06	3.27553e+07	1.27757e+07	0	4.02361e+06	420168	2.98806e+06	173002	0	805989	1.11309e+06	319932	7.65114e+06	1.00604e+07	3.25227e+07	8.51873e+07	1.78895e+08	2.94582e+08	4.04119e+08	4.22958e+08	3.83535e+08	3.09808e+08	1.84813e+08	9.18565e+07	4.86725e+07	1.44716e+07
VYRIQDGEKKPIGWDTDISWL	456	476	4	0	630.579	7	18	11.2323	11.3984	634.981	16.0852	1	0	3.63092	0.0143886	1	-14	0.206163		537086	938888	948281	3.54141e+07	160586	0	183335	4.24113e+07	0	546278	0	2.38571e+06	954269	971893	9.90994e+06	2.58256e+07	5.22065e+07	8.61565e+07	1.24382e+08	1.31591e+08	1.10704e+08	8.29935e+07	5.1343e+07	2.31891e+07	9.92722e+06	2.20487e+06
VYRIQDGEKKPIGWDTDISWLTG	456	478	3	0	893.126	7	20					-1
VYRIQDGEKKPIGWDTDISWLTGEE	456	480	3	0	979.154	7	22					-1
VYRIQDGEKKPIGWDTDISWLTGEEL	456	481	2	0	1524.77	7	23	12.67	13.1615	1529.96	8.55514	1	0	1.13989	1.47389	1	-4	0.186727		0	0	0	11792.3	369921	1.53983e+06	1.68963e+07	3.30982e+07	6.56744e+07	8.25977e+07	1.00417e+08	9.18045e+07	7.33641e+07	4.70414e+07	2.75602e+07	1.00509e+07	3.44003e+06	443096	414862	7898.22	0	0	0	0	0	0	0	0	0	0
VYRIQDGEKKPIGWDTDISWLTGEEL	456	481	3	0	1016.85	7	23	12.6387	13.2553	1020.39	8.79525	0.6	0					0.0678009		130847	1.35596e+06	3.26928e+06	1.16687e+07	6.16568e+07	1.93823e+08	4.59747e+08	9.51326e+08	1.5164e+09	2.04442e+09	2.33235e+09	2.0956e+09	1.72902e+09	1.25348e+09	7.94779e+08	4.7441e+08	2.83153e+08	1.7251e+08	9.79771e+07	5.60552e+07	2.95569e+07	1.08822e+07	1.9745e+06	1.54358e+06	0	0	245403	125624	19487.4	78310.1
VYRIQDGEKKPIGWDTDISWLTGEEL	456	481	4	0	762.888	7	23	12.67	13.0173	765.537	8.77233	0.6	0					0.0352893		39664	779410	1.89202e+07	1.96749e+06	1.70895e+07	5.53025e+07	1.4544e+08	2.92097e+08	4.83448e+08	6.4277e+08	7.08995e+08	6.62648e+08	5.42606e+08	3.84614e+08	2.4437e+08	1.50205e+08	8.76662e+07	5.11558e+07	3.13398e+07	1.70106e+07	8.04088e+06	3.59102e+06	2.54476e+06	232675	377061	230753	517127	382880	0	75701.1
VYRIQDGEKKPIGWDTDISWLTGEELHV	456	483	3	0	1095.56	8	25	12.092	12.1544	1102.9	20.0387	0.6	0					0.269965		174057	0	0	0	0	201691	354700	0	157943	384108	250724	0	277653	0	182762	1024.45	301273	1.12416e+06	6.7922e+06	3.54301e+07	9.4376e+07	1.4945e+08	2.58725e+08	1.81431e+08	7.77922e+07	0	0	0	0	0
YRIQDGEKKPIGWD	457	470	2	0	852.939	5	11	8.46722	8.54508	856.702	6.51207	0.4	1					0.41871		0	0	259672	6.28596e+06	1.21509e+07	2.47149e+07	2.08971e+07	2.28316e+07	9.97838e+06	8.36831e+06	586899	2.41397e+07	3.08397e+06	5.51754e+06	188643	1.05835e+06	2.19993e+06
YRIQDGEKKPIGWD	457	470	3	0	568.962	5	11	8.43608	8.63855	571.395	6.28469	1	1	2.09193	0.177602	1	-4	0.212702		0	122900	4.11738e+06	2.07865e+07	3.04647e+07	6.36396e+07	7.48205e+07	6.03547e+07	3.35525e+07	1.52255e+07	6.01536e+06	1.97811e+06	1.87051e+07	2.70915e+07	1.37679e+07	5.00726e+06	1.7429e+06
YRIQDGEKKPIGWDTD	457	472	2	0	960.976	6	13	8.2493	8.62297	964.583	6.07891	1	0	1.59662	0.945594	0	-2	0.318763		0	597502	1.0442e+06	1.56843e+07	4.18163e+07	8.01377e+07	1.06733e+08	1.10692e+08	9.45785e+07	7.12582e+07	4.3975e+07	2.66829e+07	4.06228e+06	1.64522e+06	11034.5	527859	192659	656214	3.1307e+06	1.75657e+06
YRIQDGEKKPIGWDTD	457	472	3	0	640.987	6	13	8.31155	8.66972	643.194	5.48692	1	0	1.37917	0.876062	-1	-3	0.117585		0	739897	5.71434e+06	3.93359e+07	9.70032e+07	1.75972e+08	2.30793e+08	2.21189e+08	1.59007e+08	9.64903e+07	4.1858e+07	1.85073e+07	3.0025e+06	2.48111e+06	1.71988e+06	268354	1.7605e+06	111505	102376	376223
YRIQDGEKKPIGWDTD	457	472	4	0	480.992	6	13	8.10917	8.12475	481.427	0.607388	0.4	0					0.256068		0	1.67112e+06	0	0	0	0	0	0	0	0	0	0	0	0	0	0	0	80495.9	0	0
YRIQDGEKKPIGWDTDISW	457	475	3	0	769.718	6	16	11.0094	11.3205	772.377	6.59139	1	0	1.33089	0.665223	1	-1	0.323496		922220	843030	809282	2.24307e+06	1.20877e+07	4.14063e+07	6.66062e+07	9.56591e+07	9.30809e+07	7.32847e+07	4.11247e+07	2.01892e+07	4.41131e+06	1.09645e+06	4.47483e+06	400126	504795	3.6933e+06	757209	800821	2.32273e+06	1.46245e+06	2.32768e+06
YRIQDGEKKPIGWDTDISW	457	475	4	0	577.541	6	16					-1
YRIQDGEKKPIGWDTDISWL	457	476	2	0	1210.62	7	17	11.3205	11.3205	1222.68	22.6715	0.4	1					0		0	0	0	0	0	0	0	0	0	0	0	0	0	0	0	0	0	0	0	0	0	0	0	0	282222
YRIQDGEKKPIGWDTDISWL	457	476	3	0	807.413	7	17	12.1544	12.6231	810.165	6.79275	0.6	0					0.340022		1.30336e+06	118902	445696	3.99607e+06	2.03743e+07	5.05777e+07	8.9697e+07	1.09363e+08	1.18978e+08	9.6274e+07	6.49113e+07	3.59703e+07	1.72654e+07	4.71094e+06	1.4777e+06	2.80657e+06	131483	1.35363e+06	3.96049e+06	2.44528e+06	1.7579e+06	5.74892e+06	613565	504691	3.07195e+06
YRIQDGEKKPIGWDTDISWLTGEEL	457	481	3	0	983.826	7	22	12.6231	13.0486	987.363	8.84908	0.6	0					0.0847333		490458	0	354840	2.6428e+06	1.15778e+07	4.30501e+07	1.06223e+08	2.22192e+08	3.55682e+08	4.56766e+08	5.27135e+08	4.69322e+08	3.9639e+08	2.60431e+08	1.73715e+08	9.3821e+07	5.56796e+07	2.8265e+07	1.18369e+07	4.48603e+06	1.2967e+06	113646	94671	667618	158264	335673	1.96129e+07	169579	97105	8.99507e+06
YRIQDGEKKPIGWDTDISWLTGEEL	457	481	4	0	738.121	7	22	12.67	13.059	740.768	8.82614	1	0	1.27945	1.01438	1	0	0.104515		69463.8	278778	337576	448001	1.29041e+06	2.72636e+06	1.99543e+07	4.2395e+07	7.69542e+07	1.02773e+08	1.1454e+08	1.08406e+08	8.74074e+07	6.05696e+07	3.50417e+07	2.11992e+07	1.08119e+07	5.34541e+06	1.85601e+06	544332	325130	263278	73170.3	78065.5	280792	140279	331513	153240	0	698831
RIQDGEKKPIGWDTD	458	472	2	0	879.444	6	12	6.95033	7.05938	884.098	8.28241	1	0	2.65954	-0.241459	-1	-8	0.298494		481.833	0	361585	425194	464364	0	0	266969	9.27748e+06	1.4631e+07	9.03372e+06	5.93628e+06	501617	0	0	0	255361	114402	333608
RIQDGEKKPIGWDTD	458	472	3	0	586.632	6	12	7.74763	7.85132	588.625	4.95467	1	0	1.33532	-0.265534	-1	0	0.180752		0	0	410627	2.56071e+06	5.92775e+06	1.29943e+07	1.4473e+07	1.19342e+07	5.03421e+06	1.72701e+06	163988	382220	0	0	0	0	0	169826	0
RIQDGEKKPIGWDTDISWL	458	476	3	0	753.059	6	16	12.0764	12.248	755.501	5.97893	1	0	1.14811	0.0389865		-4	0.197413		0	1.04899e+06	765158	1.58196e+06	8.70558e+06	1.70402e+07	2.52296e+07	2.9946e+07	2.28249e+07	1.67797e+07	9.33147e+06	3.48568e+06	854568	671876	0	322039	153018	848051	680163	540494	267217	202351	273381
RIQDGEKKPIGWDTDISWLTGEEL	458	481	2	0	1393.7	7	21	12.6231	12.743	1399.06	9.06342	1	1	1.42463	-0.192787	1	-1	0.295912		0	0	0	200500	195285	186325	2.07761e+06	3.41627e+06	7.1749e+06	7.96e+06	7.77211e+06	6.32596e+06	6.44967e+06	5.14675e+06	5.9302e+06	2.93313e+06	736576	441182	228698	0	0	0	0	0	0	0	0	0	0
RIQDGEKKPIGWDTDISWLTGEEL	458	481	3	0	929.471	7	21	12.4511	13.0173	932.764	8.22571	1	0	1.23414	1.80966	1	1	0.39852		105212	180935	357254	5.13483e+06	1.15763e+07	4.23052e+07	1.02844e+08	1.75471e+08	2.47509e+08	2.81826e+08	2.83532e+08	2.26672e+08	1.7087e+08	1.35327e+08	1.03404e+08	2.35983e+07	1.78822e+07	5.82452e+06	3.35012e+06	398981	315856	800478	708760	263341	125604	219887	16272.6	634015	211510
RIQDGEKKPIGWDTDISWLTGEEL	458	481	4	0	697.355	7	21	12.5292	12.8368	699.936	8.66975	0.4	0					0.325248		271616	0	153734	67084.7	2.25061e+06	3.02107e+06	1.31377e+07	1.82143e+07	2.96707e+07	3.27638e+07	3.10925e+07	2.52051e+07	2.35683e+07	2.10801e+07	1.75819e+07	7.23063e+06	4.51124e+06	494126	54590.9	125139	171516	0	67620.7	95454	313858	0	406601	83616.8	307364
RIQDGEKKPIGWDTDISWLTGEELHV	458	483	3	0	1008.18	7	23					0
TDISWLTGEEL	471	481	1	0	1263.61	5	9	12.0453	13.3806	1271.61	7.25434	1	0	3.21268	5.25972	-1	-1	2.44946		251700	5.18997e+06	4.40347e+07	9.76871e+07	1.09632e+08	8.18893e+07	1.55163e+08	6.73129e+08	1.09841e+09	6.29105e+08	2.66833e+08	1.14445e+08	3.72915e+07	5.59051e+07	6.51018e+07
TDISWLTGEEL	471	481	2	0	632.309	5	9	12.3729	12.8576	634.299	3.2355	1	0	1.08038	1.44353	-1	1	0.202725		913320	1.84544e+07	6.84196e+07	1.26964e+08	1.31967e+08	8.18386e+07	4.48488e+07	1.99872e+07	5.01764e+06	1.32545e+06	2.22176e+06	848632	1.55186e+06	459077	1.13128e+06
ISWLTGEEL	473	481	1	0	1047.54	4	7	12.0764	12.7951	1051.22	3.06151	1	0	1.45217	2.49332		0	0.2994		1.74797e+07	1.59916e+08	4.74169e+08	7.4063e+08	7.26702e+08	4.39271e+08	1.76086e+08	7.39709e+07	5.84294e+07	9.04744e+06	95470.9	340724
ISWLTGEELHV	473	483	2	0	642.335	5	9	11.8854	12.0297	644.372	3.30053	1	0	1.11488	-0.0835543		0	0.313042		12213.7	401639	5.64594e+06	1.17837e+07	1.43514e+07	8.22536e+06	4.08725e+06	1.04002e+06	628634	63678.9	60783.2	78117	243754	184790	18702.5
LTGEEL	476	481	1	0	661.34	4	4	7.48	8.09877	662.98	1.26322	1	0	0.871725	2.0451		0	0.0660395		2.55868e+08	7.70329e+08	7.21876e+08	3.15869e+08	7.43677e+07	9.10074e+06	711721	310390	0
TGEEL	477	481	1	0	548.256	3	3	6.08715	6.36922	549.776	1.21989	0.4	1					0.360382		4.13917e+07	6.77303e+07	3.7756e+07	1.62577e+07	1.99744e+07	1.38507e+06	116274
HVEVL	482	486	1	0	596.34	3	3	7.66653	8.07798	597.069	0.378391	1	0	-0.0340051	1.11509		1	0.0347922		2.92443e+09	2.15863e+09	7.81424e+08	1.93015e+08	2.91091e+07	447872	92436.8
HVEVLENVPLTTHN	482	495	2	0	801.418	5	11	8.0624	8.6749	804.072	4.3722	1	1	1.26171	2.01698	0	0	0.67522		7.55207e+06	5.72038e+08	9.17055e+08	8.38393e+08	9.41899e+08	1.39123e+09	1.70732e+09	1.47114e+09	9.23886e+08	4.37179e+08	1.68004e+08	4.86579e+07	7.24966e+06	1.12138e+06	1.40133e+06	149717	442296
HVEVLENVPLTTHN	482	495	3	0	534.614	5	11	8.0624	8.38937	535.788	2.58594	1	1	0.486278	0.7361	0	-3	0.334108		645282	7.35218e+08	1.14564e+09	8.78635e+08	4.37879e+08	4.01926e+08	3.58282e+08	2.94333e+08	1.43944e+08	7.43828e+07	2.48205e+07	1.018e+06	1.04415e+06	368788	4.28325e+06	0	25083.4
HVEVLENVPLTTHNF	482	496	2	0	874.952	6	12					-1
HVEVLENVPLTTHNFVRKT	482	500	3	0	745.074	6	16					-1
HVEVLENVPLTTHNFVRKT	482	500	4	0	559.058	6	16					-1
HVEVLENVPLTTHNFVRKTF	482	501	2	0	1190.64	6	17	10.0244	10.0555	1195.77	8.83214	0.6	0					0.311601		0	0	0	0	0	0	0	0	1.2927e+06	2.19718e+06	3.37371e+06	3.17218e+06	1.66384e+06	273545	0	0	0	0	0	0	0	0	0	0
HVEVLENVPLTTHNFVRKTF	482	501	3	0	794.097	6	17					-1
HVEVLENVPLTTHNFVRKTF	482	501	4	0	595.825	6	17	10.04	10.1489	598.724	10.1658	0.4	1					0.11386		0	0	184336	0	163900	1.08388e+06	5.61281e+06	1.01631e+07	2.01251e+07	2.80928e+07	3.20544e+07	2.73921e+07	2.31433e+07	1.15414e+07	5.79981e+06	2.08218e+06	425930	308674	2.9208e+07	183840	82448.2	36376.8	4.76854e+06	0
HVEVLENVPLTTHNFVRKTFF	482	502	3	0	843.12	7	18	11.1183	11.7294	846.974	10.0182	1	0	2.0214	2.01055	1	0	0.231599		205983	309299	1.50768e+06	793758	1.60606e+07	1.41998e+07	4.67082e+07	1.35495e+08	2.6706e+08	4.43058e+08	6.10366e+08	6.24033e+08	5.68719e+08	4.50031e+08	2.60964e+08	1.27638e+08	6.80116e+07	1.82415e+07	2.70038e+06	1.09234e+08	97924.1	217912	8.60484e+07	825228	282663	1.2887e+07
HVEVLENVPLTTHNFVRKTFF	482	502	4	0	632.592	7	18	11.1338	11.6618	635.332	9.41668	1	0	1.86183	1.63785	1	-1	0.252504		0	1.77526e+06	124275	8.93241e+06	1.26534e+06	2.38188e+06	1.32275e+07	4.43886e+07	8.83616e+07	1.47878e+08	2.13247e+08	2.27981e+08	1.93193e+08	1.47192e+08	8.47781e+07	3.80142e+07	1.46031e+07	3.2081e+06	491172	901989	729.301	364793	376026	569612	307873	88339.5
HVEVLENVPLTTHNFVRKTFFTL	482	504	3	0	914.497	7	20	11.9791	12.3261	918.703	10.9441	0.6	0					0.0858481		1.02486e+06	1.5042e+06	5.5492e+06	5.76575e+06	2.26019e+06	917886	4.70856e+06	2.18728e+07	5.20464e+07	1.05984e+08	1.93149e+08	2.79879e+08	3.36241e+08	3.45665e+08	2.99079e+08	1.9732e+08	1.2711e+08	6.6073e+07	2.26734e+07	7.45342e+06	2.57543e+06	183464	0	6316.36	0	4.12729e+06	0	314745
HVEVLENVPLTTHNFVRKTFFTL	482	504	4	0	686.125	7	20	12.0297	12.2792	689.3	11.0289	1	0	1.99696	0.38874	1	1	0.10637		554698	3.86941e+06	2.13236e+06	2.83471e+06	1.9603e+06	3.63686e+06	1.60463e+06	4.81948e+06	1.36083e+07	3.25358e+07	6.11482e+07	8.82847e+07	1.09026e+08	1.11288e+08	9.69468e+07	6.39313e+07	3.78067e+07	1.67549e+07	7.96507e+06	2.19483e+06	734769	1.32052e+06	303233	143430	302748	2.89382e+06	7.45476e+06	98377.6
HVEVLENVPLTTHNFVRKTFFTLA	482	505	2	0	1406.76	7	21	11.9791	12.2324	1413.38	11.5187	1	0	1.98293	0.405487	1	0	0.191405		0	0	0	0	144882	0	0	0	20629.7	3.63896e+06	1.19333e+07	2.39809e+07	3.43496e+07	3.86721e+07	3.84171e+07	3.05546e+07	1.48824e+07	4.57367e+06	879119	78439	0	0	0	0	0	0	0	0	0
HVEVLENVPLTTHNFVRKTFFTLA	482	505	3	0	938.176	7	21	11.9167	12.4667	942.603	11.5683	1	0	1.99421	1.73661	1	-1	0.136734		709314	4.97718e+06	1.13973e+06	644266	2.91613e+07	6.38728e+06	1.89151e+07	4.16157e+07	1.27445e+08	2.66236e+08	4.49784e+08	7.7629e+08	1.00927e+09	1.15819e+09	1.12356e+09	9.26752e+08	6.08967e+08	3.60396e+08	1.92879e+08	7.71794e+07	2.83532e+07	7.15038e+06	1.02845e+06	0	0	25424.9	111479	0	23508.5
HVEVLENVPLTTHNFVRKTFFTLA	482	505	4	0	703.884	7	21	11.901	12.3885	707.2	11.5498	1	0	1.99001	1.45617	1	0	0.0865325		139295	421738	1.43146e+06	377876	606836	3.14278e+06	4.84794e+06	1.36155e+07	2.93973e+07	8.18876e+07	1.45797e+08	2.46911e+08	3.37691e+08	3.83435e+08	3.49294e+08	2.86091e+08	1.88988e+08	1.08805e+08	4.74515e+07	2.2881e+07	5.22879e+06	964043	464300	206467	92545.2	0	0	257194	308875
HVEVLENVPLTTHNFVRKTFFTLAF	482	506	2	0	1480.3	7	22	13.1111	13.2866	1486.74	11.0671	1	0	1.76586	0.0567059	1	0	0.433849		206247	258551	390977	498230	794210	1.17786e+06	2.20554e+06	2.04901e+06	673905	867357	5.05239e+06	8.76745e+06	1.35732e+07	1.67023e+07	1.75528e+07	1.43393e+07	9.62363e+06	3.16991e+06	1.3293e+06	41628.1	0	0	0	0	0	0	0	0	0	0
HVEVLENVPLTTHNFVRKTFFTLAF	482	506	3	0	987.199	7	22	12.9549	13.5689	991.725	11.7583	1	0	1.91588	2.02379	1	1	0.152507		283204	4.28208e+06	1.00608e+06	2.68439e+06	7.6074e+06	2.21161e+07	3.23971e+07	4.93322e+07	7.84987e+07	1.53651e+08	2.71673e+08	4.58818e+08	6.425e+08	7.52935e+08	7.73488e+08	6.96958e+08	5.01882e+08	3.40459e+08	1.85221e+08	8.33531e+07	3.62454e+07	1.12351e+07	706560	793860	228555	375842	263514	134707	11493.5	410779
HVEVLENVPLTTHNFVRKTFFTLAF	482	506	4	0	740.651	7	22	12.9705	13.5532	744.036	11.7205	1	0	1.90768	1.88338	1	1	0.14249		392311	603707	535650	2.33419e+06	6.25081e+06	1.06599e+07	1.53241e+07	1.66632e+07	2.38704e+07	5.17837e+07	9.1403e+07	1.55227e+08	2.16712e+08	2.59981e+08	2.61922e+08	2.22567e+08	1.7629e+08	1.13601e+08	6.41221e+07	2.94349e+07	1.07158e+07	3.02186e+06	1.2793e+06	586372	356049	175648	430535	65391.2	898161	322720
EVLENVPLTTHN	484	495	2	0	683.354	5	9	7.7321	8.20262	686.199	4.89731	0.6	0					0.1535		2.39186e+06	535563	6.56559e+06	3.65607e+07	9.04775e+07	1.45091e+08	1.47057e+08	1.03546e+08	4.87581e+07	1.58572e+07	4.56687e+06	689255	469160	0	528950
EVLENVPLTTHNFVRKTF	484	501	3	0	715.388	6	15					-1
EVLENVPLTTHNFVRKTFF	484	502	3	0	764.411	6	16	11.3361	11.5231	767.738	8.58544	0.6	0					0.159369		5.00337e+06	16094.4	166294	6.77251e+06	174684	590361	3.7202e+06	8.60014e+06	1.82905e+07	2.91677e+07	3.82686e+07	3.65394e+07	2.99689e+07	1.86657e+07	7.85823e+06	1.0047e+06	232078	218112	107672	0	229214	0	0
EVLENVPLTTHNFVRKTFFTL	484	504	3	0	835.788	7	18					-1
EVLENVPLTTHNFVRKTFFTLA	484	505	3	0	859.467	7	19	12.2168	12.2948	864.154	12.49	1	1	2.50275	-0.380598		-3	0.292479		1.07252e+06	238805	120495	217628	0	0	441746	395376	468939	2.35861e+06	6.06799e+06	8.50877e+06	1.20146e+07	1.40099e+07	1.10941e+07	8.19685e+06	4.61985e+06	1.93541e+06	553032	165593	23673	63743	1.78263e+06	62637.6	81193.4	4.20341e+06	3.41013e+06
LENVPLTTHNFVRKTFF	486	502	3	0	688.374	6	14	10.5073	10.6164	690.086	3.87527	0.6	0					0.175402		625400	484320	239880	7.10602e+06	1.32722e+07	1.50257e+07	1.18228e+07	2.89288e+06	1.91455e+06	1.62819e+06	284120	257046	309102	0	0	31183.1	305.514	0	150244	0	171562
ENVPLTTHN	487	495	1	0	1024.51	4	6	5.4752	5.8942	1028.65	3.56648	0.6	0					0.233243		342916	2.4025e+06	2.4192e+07	6.28516e+07	9.09374e+07	6.9439e+07	2.75243e+07	4.16943e+06	3.22371e+06	1.17502e+06	265144
ENVPLTTHN	487	495	2	0	512.757	4	6	5.42833	5.98793	514.807	3.51793	0.6	0					0.0546653		6.12219e+06	7.6041e+07	3.23053e+08	7.62425e+08	1.0411e+09	7.92995e+08	3.56814e+08	1.09783e+08	2.09695e+07	2.72319e+06	2.77171e+06
ENVPLTTHNF	487	496	2	0	586.291	5	7	6.08715	6.27523	587.307	1.34028	1	0	0.277995	0.113079		-1	0.581229		4.05652e+06	7.53338e+06	8.38851e+06	3.56063e+06	615401	152836	357910	254944	3201.86	0	358254	178909	384233
ENVPLTTHNFVRKTF	487	501	2	0	901.981	6	12	8.54508	8.90328	905.672	6.29939	0.6	0					0.365492		144283	295869	0	1.36088e+06	1.17451e+07	3.44659e+07	6.3838e+07	8.8561e+07	6.26497e+07	4.79693e+07	1.84009e+07	1.19896e+07	632549	1.77235e+06	961930	655824	209586	753666	0
ENVPLTTHNFVRKTF	487	501	4	0	451.494	6	12	8.66972	8.71643	453.106	5.36548	0.4	1					0.157431		0	734137	0	115408	905934	2.75663e+06	2.99326e+06	2.17505e+06	4.09186e+06	1.36934e+06	132344	0	0	0	0	0	0	0	0
ENVPLTTHNFVRKTFF	487	502	3	0	650.679	6	13	10.4137	10.9003	653.567	7.47498	1	0	2.10942	1.45206	1	-1	0.0749358		250264	0	908581	5.76947e+06	2.19344e+07	9.17488e+07	2.05625e+08	3.64623e+08	4.83757e+08	4.71701e+08	3.87385e+08	2.28976e+08	1.14606e+08	4.07043e+07	1.22899e+07	1.49298e+06	126674	669030	294544	102131
ENVPLTTHNFVRKTFF	487	502	4	0	488.261	6	13	10.5229	10.6824	490.422	7.45234	1	0	2.10111	-0.0148447	1	-1	0.0924065		0	0	75919.4	0	2.18366e+06	2.46174e+06	1.41817e+07	1.99424e+07	3.27973e+07	2.81332e+07	2.36844e+07	1.1578e+07	7.67719e+06	997857	780303	135958	0	0	0	14644.7
ENVPLTTHNFVRKTFFTL	487	504	2	0	1082.58	6	15	11.667	11.9791	1087.93	9.37527	1	1	2.34828	0.669484	1	0	0.183916		0	0	224297	678558	382575	0	1.35198e+06	8.96345e+06	2.20614e+07	3.52257e+07	4.5279e+07	4.11947e+07	3.45915e+07	1.52741e+07	2.30662e+07	355091	3.0606e+06	0	0	0	0	0
ENVPLTTHNFVRKTFFTL	487	504	3	0	722.056	6	15	11.6203	12.092	725.456	8.88194	1	0	2.19123	1.38551	1	0	0.114783		206536	1.36971e+06	349987	672399	2.69919e+06	9.57637e+06	3.24909e+07	7.50794e+07	1.42671e+08	2.04803e+08	2.37604e+08	2.27044e+08	1.66196e+08	8.42741e+07	4.79149e+07	1.7154e+07	1.38863e+06	761041	409273	126074	903196	120040
ENVPLTTHNFVRKTFFTLA	487	505	2	0	1118.1	6	16	11.4608	11.9167	1123.5	9.43728	0.6	0					0.223489		0	371791	8250.57	1.12326e+06	1.69046e+06	5.42148e+06	1.59882e+07	3.54184e+07	7.60675e+07	1.28658e+08	1.74886e+08	1.83709e+08	1.63818e+08	1.10573e+08	5.88609e+07	1.68021e+07	4.9422e+06	327954	228704	1.75825e+06	674553	508034	219723
ENVPLTTHNFVRKTFFTLA	487	505	3	0	745.736	6	16	11.3984	11.7658	749.363	9.52582	0.6	0					0.129692		396552	1.38058e+06	3.30215e+06	9.21487e+06	2.49305e+07	8.16921e+07	7.49331e+07	1.58126e+08	3.23907e+08	5.41458e+08	7.38909e+08	8.03891e+08	7.0516e+08	5.20275e+08	3.26171e+08	1.43148e+08	5.79399e+07	2.71042e+07	2.6458e+06	1.10688e+06	2.41874e+06	164646	756896
ENVPLTTHNFVRKTFFTLA	487	505	4	0	559.553	6	16	11.4764	11.7606	562.299	9.62445	1	0	2.23611	0.544177	1	1	0.136153		85045.9	441553	0	371956	0	130444	756200	4.42679e+06	1.37669e+07	2.32168e+07	3.39496e+07	3.89466e+07	3.29981e+07	2.27979e+07	1.32622e+07	2.97302e+06	995496	161348	141614	21649.4	17265.6	87678.4	0
ENVPLTTHNFVRKTFFTLAF	487	506	2	0	1191.63	7	17	12.8765	13.3336	1197.27	9.80776	0.6	0					0.215295		1.78755e+06	1.3382e+06	2.12418e+06	199566	1.20241e+06	143434	3.05131e+06	1.18875e+07	2.98157e+07	5.32311e+07	8.31563e+07	1.02825e+08	1.03085e+08	7.59504e+07	4.80688e+07	2.28146e+07	5.79768e+06	535005	152913	0	19215.9	6724.41	15505.3	43459.5	149011
ENVPLTTHNFVRKTFFTLAF	487	506	3	0	794.758	7	17	12.8263	13.459	798.502	9.76193	0.6	0					0.103018		1.1021e+07	1.44484e+07	1.1154e+07	9.21898e+06	1.07706e+07	2.51163e+07	6.07648e+07	1.41238e+08	2.7849e+08	4.70665e+08	6.5196e+08	7.92801e+08	7.49942e+08	5.96169e+08	3.81108e+08	2.09402e+08	9.69699e+07	3.46385e+07	1.10692e+07	2.7506e+06	1.01021e+06	1.01384e+06	338720	1.25934e+06	1.28497e+06
FVRKTF	496	501	2	0	399.237	4	4	7.05938	7.55772	400.729	2.4872	0.4	0					0.115288		7.73597e+06	5.58738e+07	1.77064e+08	2.28181e+08	1.54308e+08	5.51291e+07	8.75888e+06	289784	166755
FVRKTFF	496	502	2	0	472.771	4	5	9.72888	10.1853	474.646	3.14649	0.6	0					0.0439253		6.62939e+06	7.79968e+07	2.65261e+08	5.51498e+08	6.08818e+08	3.80309e+08	1.47989e+08	3.48894e+07	1.77012e+06	290105
FVRKTFF	496	502	3	0	315.517	4	5	9.19887	10.1645	316.601	2.65196	0.4	0					0.224968		237272	5.46739e+06	2.36206e+08	1.2093e+08	1.2335e+08	9.14003e+07	2.62609e+07	988385	1.01409e+06	48393.8
FVRKTFFTL	496	504	2	0	579.837	5	7	11.3205	11.9635	582.536	4.66319	1	0	2.54478	2.1538	1	1	0.0643906		203062	2.96248e+06	3.19121e+07	1.12098e+08	2.52923e+08	3.61702e+08	3.57307e+08	2.11087e+08	8.48362e+07	1.98862e+07	1.17639e+06	480978	438809
FVRKTFFTL	496	504	3	0	386.894	5	7	11.3984	11.823	388.677	4.61331	1	0	2.51076	1.17393	1	1	0.0816763		0	301089	2.66274e+06	2.36238e+07	5.14407e+07	8.1292e+07	7.48432e+07	4.2366e+07	1.25999e+07	1.10966e+06	149255	0	0
FVRKTFFTLA	496	505	2	0	615.356	5	8	10.8068	11.414	618.302	5.11702	0.4	0					0.0731679		1.99416e+07	2.88479e+07	5.14581e+07	1.53431e+08	3.85711e+08	6.67316e+08	7.86185e+08	6.40808e+08	3.64466e+08	1.37542e+08	3.34826e+07	3.12877e+06	235942	39698.9
FVRKTFFTLA	496	505	3	0	410.573	5	8	10.8535	11.2738	412.57	5.21601	1	0	2.47712	1.15479	1	1	0.2689		0	579841	5.18742e+06	2.10517e+07	6.14983e+07	1.08894e+08	1.30814e+08	1.03309e+08	6.56848e+07	1.85657e+07	1.66443e+06	739671	0	20341.1
FVRKTFFTLAF	496	506	2	0	688.89	5	9	12.8263	13.3284	692.161	5.65975	1	0	2.36663	1.52151	1	1	0.0367941		1.327e+06	9.44254e+06	3.44835e+07	1.07138e+08	2.82839e+08	5.42758e+08	7.70327e+08	7.58686e+08	5.71916e+08	2.96895e+08	1.14054e+08	3.10502e+07	3.97093e+06	115850	0
FVRKTFFTLAF	496	506	3	0	459.596	5	9	12.8263	13.1111	461.767	5.63202	1	0	2.35191	0.546869	1	1	0.0608873		0	702941	9.80872e+06	2.0103e+07	5.05563e+07	1.05948e+08	1.41114e+08	1.48863e+08	1.04754e+08	5.28648e+07	1.92982e+07	5.0828e+06	198284	54707.7	1.15486e+06
FTLAF	502	506	1	0	598.324	4	3	12.1544	12.7638	600.684	1.97455	0.4	0					0.0943966		3.21049e+07	1.70404e+08	3.27216e+08	2.76734e+08	1.11287e+08	2.09209e+07	753883	62577.7
TLAF	503	506	1	0	451.255	3	2	9.54192	10.0451	452.683	1.15071	1	0	2.11113	1.52682		1	0.0993981		1.52122e+08	3.98664e+08	3.20087e+08	1.02073e+08	1.50658e+07	255248
TLAFCDF	503	509	1	0	816.36	4	5	12.5292	12.7274	819.626	2.69686	0.4	0					0.604594		217687	2.03015e+06	2.36253e+06	1.40988e+07	1.15718e+07	1.07625e+06	190675	203523	0	0
AFCDF	505	509	1	0	602.228	4	3	10.8691	11.3205	602.598	-0.0714905	1	0	-0.750094	1.29437		0	0.060904		6.24654e+08	2.39516e+08	4.33484e+07	2.13013e+06	0	136712	379753	0
FCDF	506	509	1	0	531.191	4	2	10.1645	10.7913	531.482	-0.110085	1	1	-0.899137	2.08113		1	0.0694098		4.11686e+09	1.29977e+09	1.44683e+08	7.61905e+06	259865	61940.9	233503
FCDFCRKLLFQGF	506	518	2	0	812.394	6	11					-1
CDFCRKLLFQGFRCQTCGYKFHQRCSTEVPLM	507	538	4	0	961.951	10	29					-1
DFCRKLLFQG	508	517	2	0	613.821	5	8					0
FCRKLLFQGF	509	518	2	0	629.842	5	8	11.8854	11.9947	631.561	2.57936	1	0	0.903318	-0.240263		1	0.148365		157732	4.60838e+06	1.78406e+07	2.62788e+07	1.90715e+07	1.06838e+07	2.70593e+06	862496	0	735610	174505	474557	193860	0
CRKLL	510	514	2	0	316.699	4	3	7.24645	7.59398	317.648	1.4607	1	0	1.68873	0.828361		1	0.145364		8.62311e+06	5.69247e+07	8.34423e+07	4.05691e+07	5.15252e+06	196025	0	284793
CRKLLF	510	515	2	0	390.233	4	4	9.77552	10.3514	391.236	1.46226	0.4	0					0.109047		8.36245e+06	1.12555e+08	1.84507e+08	9.21851e+07	1.65166e+07	793527	117728	0	57585.6
CRKLLFQG	510	517	1	0	964.54	5	6	8.88773	9.24557	967.355	2.16924	1	0	1.09012	0.874566	1	1	0.174694		3.29104e+06	7.06417e+07	2.16611e+08	2.4979e+08	1.32305e+08	3.924e+07	4.70833e+06	0	0	321073	207272	0
CRKLLFQG	510	517	2	0	482.773	5	6	8.84105	9.38588	484.204	2.21558	1	0	1.127	1.71344	1	1	0.0468025		9.42191e+07	7.10856e+08	1.85359e+09	2.16042e+09	1.25446e+09	4.34719e+08	1.20572e+08	1.77053e+07	824465	181833	0	1.17511e+06
CRKLLFQG	510	517	3	0	322.185	5	6	8.87217	9.29233	323.102	2.10418	1	0	1.03834	1.15419	1	1	0.105553		662345	2.54947e+07	8.09805e+07	8.7154e+07	4.18788e+07	7.69235e+06	1.66565e+06	0	18223.3	1.24268e+06	0	18582.5
CRKLLFQGF	510	518	1	0	1111.61	5	7	11.2894	11.6047	1114.73	2.36746	0.4	0					0.154611		0	1.17176e+06	7.08986e+07	1.0872e+08	6.6372e+07	1.45166e+07	506380	178271	0	0	157703	73237	292785
CRKLLFQGF	510	518	2	0	556.308	5	7	11.165	11.823	557.836	2.30367	0.6	0					0.0540737		9.66007e+07	8.67798e+08	2.59128e+09	3.41942e+09	2.087e+09	8.84137e+08	2.8584e+08	7.25801e+07	1.33236e+07	990212	797273	55255.9	471687
CRKLLFQGFRC	510	520	3	0	457.578	6	9	10.6669	10.947	458.884	2.95458	1	0	0.93133	0.525935		1	0.304196		109873	709484	1.16737e+07	1.96216e+07	1.60706e+07	8.3531e+06	1.2694e+06	101457	318930	0	0	1.82031e+06	0	0	1.44589e+06	0
CRKLLFQGFRCQTCG	510	524	3	0	587.29	6	13	10.0866	10.5333	589.053	4.04577	0.6	0					0.22339		407031	3.83826e+06	3.27905e+07	8.1118e+07	1.24412e+08	1.24588e+08	8.85208e+07	5.30975e+07	2.54365e+07	9.29125e+06	3.891e+06	3.4082e+06	1.63858e+07	645947	409476	3.75047e+06	248679	374378	1.8145e+06	1.17497e+06
CRKLLFQGFRCQTCGYKFHQRC	510	531	5	0	545.268	8	20					-1
CRKLLFQGFRCQTCGYKFHQRCST	510	533	4	0	728.353	8	22					-1
CRKLLFQGFRCQTCGYKFHQRCSTE	510	534	4	0	760.613	8	23					-1
CRKLLFQGFRCQTCGYKFHQRCSTEVPLM	510	538	4	0	870.675	9	26	10.7602	11.414	873.599	9.26619	0.6	0					0.0954838		0	0	288317	40256.9	677187	1.15142e+07	6.50258e+07	1.72454e+08	3.27323e+08	5.0245e+08	6.56882e+08	7.21919e+08	6.86084e+08	5.73495e+08	4.34035e+08	2.9252e+08	1.82502e+08	1.09637e+08	5.44089e+07	2.93228e+07	1.19346e+07	6.3203e+06	2.31191e+06	1.68037e+06	393905	610060	426750	1.39871e+06	0	875916
CRKLLFQGFRCQTCGYKFHQRCSTEVPLM	510	538	5	0	696.741	9	26	10.8535	11.2271	699.072	9.22223	1	0	1.05746	0.945369	1	0	0.0953902		0	0	901279	0	1.65732e+06	6.77913e+06	3.04546e+07	6.87249e+07	1.28247e+08	1.98773e+08	2.57052e+08	2.72848e+08	2.71717e+08	2.31551e+08	1.70085e+08	1.07728e+08	4.7094e+07	3.87928e+07	1.90956e+07	1.38385e+07	3.75896e+06	704493	345296	4.99039e+06	0	270936	526030	264369	4.22073e+06	139226
CRKLLFQGFRCQTCGYKFHQRCSTEVPLM	510	538	6	0	580.786	9	26	10.8535	10.9938	582.735	9.26523	1	0	1.06536	-0.101423	1	0	0.0855326		0	0	0	91280.9	0	173905	1.78679e+06	4.65742e+06	1.01401e+07	1.80068e+07	2.41708e+07	2.62903e+07	2.73684e+07	2.13393e+07	1.5362e+07	1.02746e+07	5.23336e+06	2.74886e+06	1.43235e+06	694136	165651	71098.7	0	0	69168.1	0	0	71823.1	0	0
CRKLLFQGFRCQTCGYKFHQRCSTEVPLMC	510	539	3	0	1194.9	9	27	11.165	11.2738	1200.23	13.4362	0.4	1					0.539365		569172	0	0	0	0	0	0	0	1.03558e+06	5.7073e+06	7.92119e+06	1.40921e+07	1.45271e+07	1.47507e+07	1.2542e+07	6.49316e+06	2.85697e+06	708212	0	239419	447790	0	299574	0	0	0	0	0	0	0
CRKLLFQGFRCQTCGYKFHQRCSTEVPLMC	510	539	4	0	896.427	9	27	11.1494	11.4452	899.516	9.80334	1	0	1.09751	0.596289	0	0	0.0831564		293292	241987	887523	0	224844	574693	3.92011e+06	1.32161e+07	3.07894e+07	8.30878e+07	8.28432e+07	1.0992e+08	1.01417e+08	1.17448e+08	8.98442e+07	6.6877e+07	4.37859e+07	2.59875e+07	1.36969e+07	3.5645e+06	1.33433e+06	1.87202e+06	650537	242353	261656	202335	0	447936	326158	0
CRKLLFQGFRCQTCGYKFHQRCSTEVPLMC	510	539	5	0	717.343	9	27	11.1494	11.2427	719.839	9.92744	1	0	1.11945	-0.311963	0	0	0.0631554		204556	0	0	0	0	0	436968	2.15182e+06	5.92214e+06	1.06157e+07	1.51685e+07	1.94896e+07	2.36275e+07	2.16637e+07	1.59747e+07	1.26295e+07	8.70973e+06	4.49339e+06	1.15199e+06	1.00407e+06	302292	0	0	0	161921	0	0	0	0	0
FRCQT	518	522	2	0	327.655	4	3					-1
FRCQTCG	518	524	2	0	407.67	5	5	6.25957	6.71295	408.509	1.07446	0.5	0					0.175714		1.35791e+07	4.3338e+07	4.36085e+07	1.46338e+07	4.01296e+06	889863	127576	877100	0	56811.8	0
FRCQTCGYKFHQRC	518	531	4	0	444.952	7	12	8.04673	8.09357	446.007	2.95513	1	0	0.53964	-0.520559		1	0.121535		0	236902	1.59296e+06	1.81554e+06	3.18641e+06	2.69403e+06	1.0692e+06	722029	178735	0	0	0	0	0	0	0	0	3530.52	0	20094.2
FRCQTCGYKFHQRCST	518	533	4	0	491.972	7	14					-1
FRCQTCGYKFHQRCSTE	518	534	3	0	698.642	7	15	7.8565	7.98108	700.819	5.09625	1	0	0.98607	-0.171778		1	0.366953		0	131488	1.82444e+06	8.69301e+06	2.29122e+07	3.06426e+07	3.56301e+07	3.13308e+07	2.31446e+07	1.3961e+07	4.89571e+06	1.77005e+06	105500	630873	1.33511e+06	711882	491662	849004	811647	422306	141973	0	0
FRCQTCGYKFHQRCSTEVPLM	518	538	2	0	1267.58	8	18					-1
FRCQTCGYKFHQRCSTEVPLM	518	538	3	0	845.39	8	18	9.61993	10.2891	848.134	6.445	1	0	1.07348	2.27104	1	0	0.0890919		0	893414	1.74802e+06	2.52791e+07	7.9714e+07	1.99201e+08	3.3969e+08	4.56061e+08	5.00132e+08	4.51737e+08	3.4835e+08	2.19252e+08	1.2016e+08	5.6303e+07	1.7789e+07	3.50787e+06	1.50103e+06	429515	454552	209373	253213	317383	634808	0	229519	201556	0
FRCQTCGYKFHQRCSTEVPLM	518	538	4	0	634.294	8	18	9.65108	10.0088	636.353	6.44841	1	0	1.07439	0.874192	1	0	0.0611798		153799	0	875455	5.23806e+06	2.72098e+07	6.49163e+07	1.13594e+08	1.69351e+08	1.70436e+08	1.63404e+08	1.19707e+08	7.96348e+07	3.92182e+07	1.62722e+07	4.1304e+06	585068	365264	380838	515308	174776	0	0	175903	117902	0	0	0
FRCQTCGYKFHQRCSTEVPLMC	518	539	3	0	879.727	8	19	10.1022	10.4293	883.005	7.92679	1	0	1.3559	0.736549	1	0	0.348514		0	473349	0	1.22497e+06	1.61276e+07	3.56105e+07	9.83717e+07	1.55377e+08	1.94386e+08	2.24506e+08	1.91261e+08	1.37669e+08	1.25248e+08	2.27553e+07	2.30263e+07	3.64359e+07	3.10125e+06	1.58358e+07	1.4645e+07	2.18701e+07	1.67523e+07	8.86356e+06	2.41841e+06	369041	210386	0	258814	0
FRCQTCGYKFHQRCSTEVPLMC	518	539	4	0	660.047	8	19	10.0244	10.4137	662.741	8.86909	1	1	1.59273	1.0158	1	-3	0.399383		307207	0	567952	973791	6.61723e+06	2.38897e+07	5.27286e+07	8.95303e+07	1.15647e+08	1.26145e+08	1.1041e+08	8.10339e+07	4.56387e+07	2.76403e+07	1.51669e+07	8.51006e+06	1.00028e+07	1.49268e+07	1.79763e+07	1.85514e+07	2.13201e+07	9.95184e+06	2.66665e+06	1.00419e+06	3.47286e+06	2.30166e+07	1.01266e+06	152863
RCQTCGY	519	525	2	0	415.668	5	5	6.21258	6.41613	416.409	0.876119	0.4	0					0.162153		1.57718e+06	8.96418e+06	5.99394e+06	1.38254e+06	107492	0	0	198529	0	0	0
RCQTCGYKFHQRC	519	531	2	0	815.363	6	11					0
RCQTCGYKFHQRC	519	531	3	0	543.911	6	11					-1
RCQTCGYKFHQRCST	519	533	2	0	909.403	7	13	6.86908	6.91913	911.958	3.85254	0.3	0					0.895959		0	0	119445	745331	1.91242e+06	1.72773e+06	1.53256e+06	570440	12541.1	3623.99	6589.02	0	5781.7	0	6584.41	0	138183	0	0	0	0
RCQTCGYKFHQRCST	519	533	3	0	606.605	7	13	6.66607	6.9815	608.683	4.97643	1	1	1.19165	0.684363	-2	-1	0.435531		6773.02	270116	8.71327e+06	2.25288e+07	3.76328e+07	4.27148e+07	3.70139e+07	2.4576e+07	1.1078e+07	3.67098e+06	188868	223377	1755.46	134694	256633	0	4952.56	0	58878.8	642015	1.37457e+07
RCQTCGYKFHQRCST	519	533	4	0	455.205	7	13	5.65002	5.9775	460.219	18.7971	0.4	1					0.0994915		21357.4	0	18245.2	0	159572	0	0	0	68370.4	0	0	0	0	0	0	0	0	0	0	0	7.55848e+07
RCQTCGYKFHQRCSTE	519	534	2	0	973.925	7	14	6.80667	6.86908	976.78	4.38153	1	0	0.858173	-0.450653	1	-2	0.203568		129397	0	91876.1	465786	1.7418e+06	3.18688e+06	3.32942e+06	2.65592e+06	922830	242526	0	0	0	0	0	0	0	0	0	0	0	0
RCQTCGYKFHQRCSTE	519	534	3	0	649.619	7	14	6.7442	7.02823	651.581	4.55951	0.4	0					0.384085		0	256760	3.38198e+06	1.74286e+07	3.86654e+07	5.32587e+07	5.11808e+07	4.38601e+07	2.68006e+07	1.17747e+07	5.26263e+06	794618	5224.22	0	100056	0	0	0	0	0	346265	0
RCQTCGYKFHQRCSTE	519	534	4	0	487.466	7	14					-1
RCQTCGYKFHQRCSTEVPLM	519	538	2	0	1194.05	8	17	9.23	9.38588	1197.89	6.00298	1	0	1.0499	-0.0313679	1	0	0.155199		0	0	0	485893	1.15883e+06	1.02487e+07	1.61595e+07	2.22806e+07	2.22757e+07	1.94429e+07	1.12504e+07	4.25667e+06	0	0	0	0	0	0	0	0	0	0	0	0	0	0
RCQTCGYKFHQRCSTEVPLM	519	538	3	0	796.367	8	17	9.05877	9.57313	799.046	6.35824	1	0	1.14969	1.57676	1	0	0.107048		3.55479e+06	0	1.00714e+07	4.58194e+07	1.38621e+08	3.02881e+08	4.49756e+08	5.75642e+08	5.77307e+08	4.8325e+08	3.26254e+08	2.14194e+08	1.21451e+08	7.48219e+07	4.85264e+07	2.2902e+07	8.7004e+06	4.54964e+06	376742	674718	0	0	453650	198664	1.93409e+06	746982
RCQTCGYKFHQRCSTEVPLM	519	538	4	0	597.527	8	17	9.16772	9.4483	599.536	6.3559	1	0	1.14903	0.528028	1	0	0.057563		0	0	656961	8.28187e+06	2.73999e+07	5.65776e+07	8.98384e+07	1.18222e+08	1.14886e+08	9.73474e+07	6.39856e+07	4.15845e+07	2.23266e+07	1.0982e+07	5.41793e+06	3.21744e+06	1.37321e+06	1.0222e+06	0	2.62477e+06	99091.3	1.26088e+06	0	124404	145574	147732
RCQTCGYKFHQRCSTEVPLM	519	538	5	0	478.223	8	17					0
RCQTCGYKFHQRCSTEVPLMC	519	539	3	0	830.704	8	18	9.47952	9.93103	833.605	6.9015	1	0	1.19458	1.29482	1	-2	0.0984637		0	0	904521	4.97515e+06	3.16372e+07	8.79007e+07	1.70844e+08	2.6773e+08	3.16212e+08	3.06413e+08	2.61126e+08	1.78534e+08	9.95791e+07	5.47127e+07	2.26243e+07	5.21712e+06	887765	0	0	208961	144359	192773	290026	788607	0	0	0
RCQTCGYKFHQRCSTEVPLMC	519	539	4	0	623.28	8	18					-1
CGYKFHQRCSTEVPLM	523	538	2	0	949.939	7	13					-1
CGYKFHQRCSTEVPLM	523	538	3	0	633.629	7	13	9.38588	9.52632	635.824	5.24677	1	0	1.29095	-0.100676	1	1	0.122416		0	0	0	3.39038e+06	1.10726e+07	1.49655e+07	2.5705e+07	2.39825e+07	1.37989e+07	9.10957e+06	3.49003e+06	464014	110835	0	15168.1	0	89915.2	167352	0	0	597899
CGYKFHQRCSTEVPLMC	523	539	3	0	667.965	7	14					-1
YKFHQRC	525	531	2	0	491.24	5	5	6.18123	6.57237	492.615	2.08925	0.4	0					1.77134		2.0171e+06	1.03203e+07	3.40965e+07	1.66802e+07	1.20288e+07	664850	477558	817503	2.19844e+06	1.57156e+06	174451
YKFHQRC	525	531	3	0	327.829	5	5	6.35357	6.47865	328.614	1.69426	0.4	0					0.211485		79820.5	1.91497e+06	3.61197e+06	3.67699e+06	709802	83257.8	0	48343.6	0	0	0
YKFHQRCST	525	533	2	0	585.28	5	7	6.10283	6.66607	589.108	6.89626	0.4	0					1.67536		717649	511945	7.00466e+06	1.31161e+07	1.18188e+07	4.89404e+06	1.00658e+06	151346	420246	228540	1.81881e+06	80259.2	3.6769e+07
YKFHQRCSTE	525	534	2	0	649.801	5	8	6.18123	6.41613	651.972	3.51055	0.5	0					0.175485		0	151015	2.50821e+06	7.08713e+06	1.08375e+07	7.52739e+06	4.63421e+06	1.46704e+06	121595	89904.1	68157	90884	0	69869.5
YKFHQRCSTEVPLM	525	538	2	0	869.924	6	11					-1
YKFHQRCSTEVPLM	525	538	3	0	580.285	6	11	9.27675	9.58875	582.303	4.87323	1	0	1.47921	0.668961	1	-1	0.0981848		110340	191899	3.28764e+06	1.80205e+07	4.26927e+07	6.36385e+07	7.21519e+07	6.05527e+07	3.82145e+07	1.69036e+07	4.82687e+06	1.23296e+06	1.32441e+06	100801	0	527987	0	18456.8
YKFHQRCSTEVPLMC	525	539	3	0	614.621	7	12	7.15292	7.49555	618.848	11.3714	0.5	0					0.115161		0	0	1.10198e+06	0	0	231337	0	0	117678	4.03554e+06	3.11025e+07	9.64267e+07	1.70162e+08	1.71327e+08	1.17799e+08	3.16147e+07	1.29228e+07	4.53719e+06	579395	103488
KFHQRC	526	531	2	0	409.708	4	4	4.59577	4.97343	410.755	1.54658	0.4	0					0.711029		219979	4.45141e+06	7.27877e+06	5.2252e+06	425232	0	54565.6	21798.5	0
KFHQRCSTE	526	534	2	0	568.269	5	7	4.78493	4.963	571.347	5.43412	0.4	0					0.131199		0	0	151461	1.62516e+06	2.34277e+06	5.33361e+07	7.33491e+07	4.3934e+07	1.55713e+07	3.36068e+06	615168	164639	0
KFHQRCSTEVPLM	526	538	2	0	788.392	6	10	8.68528	8.84105	791.463	5.07273	0.6	0					0.318351		149404	0	217730	1.47149e+06	7.21601e+06	1.53914e+07	1.67329e+07	1.23454e+07	5.55307e+06	2.32288e+06	912640	393246	37425.5	445679	0	0	403466
KFHQRCSTEVPLM	526	538	3	0	525.931	6	10	8.65413	8.90328	527.952	4.99485	0.4	0					0.180791		0	185828	511114	4.13978e+06	1.5485e+07	2.27989e+07	2.54609e+07	2.1144e+07	9.26079e+06	4.34681e+06	2.02671e+06	385199	0	526618	255313	0	487139
KFHQRCSTEVPLMC	526	539	2	0	839.897	6	11					0
KFHQRCSTEVPLMC	526	539	3	0	560.267	6	11					-1
HQRCSTEVPLM	528	538	2	0	650.81	6	8					-1
STEVPLM	532	538	1	0	776.386	4	4	8.63855	9.15213	779.488	2.58382	1	0	2.44826	1.57325		1	1.47605		6.33917e+06	2.50812e+07	3.84248e+07	4.62324e+07	2.96302e+07	1.332e+07	9.33725e+06	5.90177e+06	3.12602e+06
STEVPLMC	532	539	1	0	879.395	5	5	9.79105	9.8377	883.089	3.04723	0.4	0					0.496721		0	0	2.14978e+06	6.51816e+06	4.86493e+06	1.0081e+06	675481	1.08431e+06	0	0	0
EVPLM	534	538	1	0	588.306	4	2	8.80988	9.15213	590.554	1.82789	0.4	1					0.459324		3.79376e+07	1.2128e+08	1.14649e+08	1.05683e+08	7.58108e+06	2.36684e+07	2.74701e+07
EVPLMC	534	539	1	0	691.315	5	3	8.79432	8.91883	698.991	7.12878	0.4	1					1.53693		0	16292.8	47749.4	0	0	0	0	2.83631e+08	5.04191e+08
VPLM	535	538	1	0	459.264	4	2	7.8565	8.65413	460.76	1.14784	1	0	2.10427	2.84748		-1	0.444068		9.00733e+07	2.83792e+08	2.74229e+08	8.16376e+07	1.86787e+06	1.02909e+06	683833
VPLMC	535	539	1	0	562.273	4	3	8.49837	8.51393	568.853	6.10805	0.4	1					0.171638		0	0	0	0	0	0	1.88804e+06	2.28952e+06
CVNY	539	542	1	0	498.202	4	2	5.82148	6.30135	499.695	1.1323	1	0	2.06716	1.422		1	0.0378468		1.56438e+08	5.59987e+08	6.0312e+08	1.17665e+08	4.43211e+06	2.13411e+06	85887.3
CVNYDQL	539	545	1	0	854.371	4	5	8.76317	9.16772	858.272	3.33847	1	0	2.55207	1.08413	1	1	0.134549		0	7.58559e+06	5.44924e+07	1.39794e+08	1.88242e+08	1.19563e+08	3.45749e+07	5.99082e+06	288076	0
CVNYDQL	539	545	2	0	427.689	4	5	8.71643	9.07433	429.422	2.90408	1	0	2.1372	0.874865	1	1	0.0796459		82662.2	1.76224e+07	7.29316e+07	1.30537e+08	1.26571e+08	6.49841e+07	1.33572e+07	909722	71153.4	166567
CVNYDQLDL	539	547	1	0	1082.48	5	7	10.2579	10.7861	1087.31	4.1244	1	0	2.17724	1.6386	1	0	0.262901		0	259246	3.01065e+07	1.12394e+08	2.13055e+08	2.38602e+08	1.65252e+08	7.07035e+07	1.77728e+07	816338	0	0	42223.6
CVNYDQLDL	539	547	2	0	541.745	5	7	10.2735	10.8068	544.064	3.93761	1	0	2.04982	1.66192	1	0	0.29189		2.73797e+06	4.412e+07	1.98174e+08	5.01804e+08	8.23273e+08	8.52654e+08	5.63819e+08	2.44247e+08	7.193e+07	1.57723e+07	1.28413e+06	753412	555247
VNYDQL	540	545	1	0	751.362	4	4	8.59182	8.79432	754.663	2.86143	1	0	2.77967	0.177751		1	0.0783183		468235	1.70025e+07	6.87283e+07	1.29037e+08	1.12903e+08	4.27273e+07	4.03241e+06	0	307424
VNYDQLDL	540	547	1	0	979.473	4	6	9.96215	10.5541	983.559	3.5144	1	0	2.16068	1.92472	1	0	2.07552		3.24932e+07	1.61871e+07	7.21679e+07	1.76674e+08	2.59237e+08	2.02643e+08	9.61586e+07	1.49273e+07	499956	1.26799e+06	1.8719e+07
VNYDQLDL	540	547	2	0	490.24	4	6	10.1022	10.6475	492.247	3.44234	1	0	2.10333	1.71545	1	0	0.105453		3.90988e+06	4.85117e+07	1.81084e+08	3.82454e+08	4.93963e+08	3.63852e+08	1.61008e+08	4.88057e+07	7.07538e+06	772530	5.98934e+06
YDQL	542	545	1	0	538.251	3	2	7.1841	7.30877	539.793	1.22749	0.4	0					0.308449		597031	6.73826e+06	6.50497e+06	858360	106032	0
YDQLDL	542	547	1	0	766.362	4	4	8.51393	8.54508	771.789	4.97663	0.4	1					1.81395		0	0	0	265401	198812	7592.9	688409	0	195262
DQLDL	543	547	1	0	603.298	3	3	8.70085	9.29753	604.932	1.29779	0.4	0					0.077809		2.01545e+08	6.83303e+08	6.81451e+08	2.67551e+08	5.24226e+07	2.54636e+06	877108
[truncated: 20 more columns]
