# Supplementary material for: Unveiling the domain-specific and RAS isoform-specific details of BRAF kinase regulation
Source: eLife. 2023 Dec 27;12:RP88836. doi: 10.7554/eLife.88836 (PMC10752582; doi:10.7554/eLife.88836)
Supplement: Figure 2—source data 2. — Also applies to plots presented in Supplementary file 1; Figure 2—figure supplement 1 and Figure 2—figure supplement 2. [file elife-88836-fig2-data2.zip › Figure 2- source data 2/(BRAF-N3_BRAF-20sec1.mzXML) ExMS2_FinalTable.xls]

## Sheet: Sheet1
Sequence	START	END	Charge	ModMass	Monoisotopic m/z	maxND	maxD	RT Range(start, unit: min)	RT Range(end)	Centroid m/z	Delta Mass	Flag#1:Skip-tests	Flag#2:Unimodality check	Flag#3:Back exchange prediction check	Flag#4:Elution RT width check	Flag#5:Unique peptide RT/deltaD consistency check	Flag#6:Common-end peptides centroid subtraction check	Flag#7:Centroid shift within RT range check	Flag#8:Data multiple assignment check	Isotopic Envelope Amplitudes(start from this column(the Monoisotopic) to nonzero end):
GSSHHHHHHGTKTEEGKL	2	19	2	0	1008.48	6	16	4.97403	5.65538	1010.77	3.42806	1	0	0.606332	1.21767	1	1	0.0829203		7.08962e+06	4.72105e+07	1.43638e+08	2.84245e+08	3.91502e+08	3.79907e+08	2.71069e+08	1.47108e+08	6.02322e+07	1.86989e+07	4.01015e+06	228726	51006.7	0	216442	0	0	0	165662	0	26585.8	0	40335.9
GSSHHHHHHGTKTEEGKL	2	19	3	0	672.656	6	16	4.95792	5.78453	674.191	3.45185	1	0	0.615063	1.66981	1	1	0.0618283		1.16862e+08	5.82705e+08	1.78488e+09	3.60997e+09	5.08201e+09	4.84093e+09	3.5366e+09	1.88016e+09	7.94221e+08	2.64617e+08	7.57303e+07	1.6457e+07	1.68828e+06	112138	98334.3	0	0	76246.5	0	0	40624.5	62578.1	0
GSSHHHHHHGTKTEEGKL	2	19	4	0	504.744	6	16	4.95792	5.81675	505.912	3.52083	1	0	0.640368	1.77008	1	1	0.0360374		3.26952e+07	1.68281e+08	5.05022e+08	1.00248e+09	1.43561e+09	1.44367e+09	1.03042e+09	5.38505e+08	2.24014e+08	7.86763e+07	2.27175e+07	4.39665e+06	399509	29990.3	22696.9	0	64738.3	0	1.6176e+07	0	351743	526.723	5.49322e+06
GSSHHHHHHGTKTEEGKL	2	19	5	0	403.997	6	16	4.95792	5.80065	404.922	3.47421	1	0	0.623266	1.71997	1	1	0.0430412		1.37893e+07	9.08455e+07	2.74964e+08	5.59526e+08	7.85475e+08	7.85095e+08	5.62543e+08	2.97839e+08	1.25566e+08	4.16449e+07	1.11336e+07	1.29793e+06	55408.3	0	25738.9	156831	167904	84393.3	26590.9	23478.4	0	94960.8	26572.8
GSSHHHHHHGTKTEEGKLVIWINGDKGYNGL	2	32	3	0	1149.23	8	29	9.80302	9.84997	1151.59	5.03962	0.4	0					0.667673		0	525690	0	106523	1.63392e+06	2.28066e+06	1.73026e+06	2.24478e+06	912798	0	0	0	0	0	0	0	0	0	0	169393	0	0	0	0	0	451335	0	0	0	0
GSSHHHHHHGTKTEEGKLVIWINGDKGYNGL	2	32	4	0	862.178	8	29	9.64615	9.70878	863.875	4.7565	0.6	0					0.214388		0	181095	772947	2.42069e+06	5.00556e+06	5.87218e+06	6.87352e+06	6.56525e+06	4.06708e+06	2.83186e+06	2.71135e+06	0	498244	0	402031	0	0	0	0	0	172609	0	0	0	183603	0	0	0	0	0
GSSHHHHHHGTKTEEGKLVIWINGDKGYNGL	2	32	5	0	689.944	8	29	9.74022	9.80302	692.96	13.0502	0.4	1					0.597885		945148	6925.86	741888	983417	2.83994e+06	3.63474e+06	4.64124e+06	3.90455e+06	2.99706e+06	2.09163e+06	953961	77108.9	75726.1	142816	0	0	0	245413	0	0	0	0	1.55859e+06	0	0	0	0	422106	0	0
VIWINGDKGY	20	29	1	0	1164.6	5	8	8.84355	9.42372	1167.35	2.02754	0.4	0					0.30448		3.72357e+06	3.51666e+07	1.54733e+08	2.14741e+08	7.41693e+07	8.61715e+06	984352	208481	682905	431616	0	1510.42	43138.3	233442
VIWINGDKGY	20	29	2	0	582.806	5	8	9.56463	9.97825	583.773	1.21916	0.6	0					0.52073		9.23356e+07	1.11114e+08	6.69225e+07	2.90166e+07	9.75646e+06	8.80595e+06	216901	3.09836e+06	92135.3	1.68085e+07	58713.9	5.71029e+06	170102	633826
VIWINGDKGYNG	20	31	2	0	668.338	5	10	8.90652	9.39235	669.646	1.81179	1	1	0.412182	0.609129		-2	0.281949		7.98454e+07	1.20343e+08	8.90965e+07	8.71608e+07	6.28553e+07	2.47048e+07	5.3664e+07	1.32571e+06	1.34529e+07	217391	705734	50177.5	327936	76039.5	181250	0
VIWINGDKGYNGL	20	32	2	0	724.88	5	11	10.3181	11.1372	725.772	0.906614	1	0	-0.167541	1.64636		-1	0.0225676		5.51229e+09	8.81525e+09	6.88295e+09	3.73868e+09	1.75291e+09	8.39959e+08	4.21481e+08	2.07408e+08	9.4149e+07	4.44257e+07	1.22173e+07	2.71337e+06	70518.3	1.05398e+06	91330.5	649255	0
VIWINGDKGYNGLAE	20	34	2	0	824.92	5	13	9.86562	10.0744	825.852	0.87662	0.6	0					0.622955		4.78535e+07	8.51337e+07	7.23279e+07	3.97233e+07	1.87887e+07	7.36991e+06	1.45108e+06	451584	265785	458280	338293	156633	219241	138695	3357.23	492597	155261	673840	141835
VIWINGDKGYNGLAEVGKKFEKDTG	20	44	3	0	913.476	7	23	10.2868	10.4593	914.443	1.25822	0.6	0					0.353675		2.13532e+06	6.99665e+06	1.03839e+07	8.11682e+06	4.17033e+06	986744	879876	0	154230	475550	0	100386	267505	0	0	0	0	0	0	113902	0	0	0	0	0	179802	0	0	0	0
VIWINGDKGYNGLAEVGKKFEKDTGIKV	20	47	3	0	1026.89	7	26					-1
VIWINGDKGYNGLAEVGKKFEKDTGIKV	20	47	4	0	770.421	7	26	11.4139	11.9435	771.219	1.3414	1	0	-0.348498	0.745248	1	0	0.151594		2.44948e+07	6.48626e+07	8.73017e+07	7.95759e+07	4.75348e+07	2.76449e+07	1.12021e+07	6.3398e+06	2.36359e+06	1.58928e+06	939776	1.14522e+06	1.00377e+06	300858	271426	425572	6.95516e+06	66506.2	0	122112	72253.1	127608	104088	85212.1	856432	144068	0	0	134607	240705
VIWINGDKGYNGLAEVGKKFEKDTGIKVTVEHPDKL	20	55	4	0	1000.29	9	33	10.7412	11.461	1001.63	2.94063	1	0	-0.128267	1.33755	0	0	0.144093		4.71765e+07	2.46738e+08	6.75958e+08	1.06141e+09	1.31305e+09	1.19221e+09	9.04143e+08	5.95144e+08	3.32287e+08	1.85965e+08	1.00683e+08	7.29263e+07	5.75184e+07	2.64798e+07	3.96103e+07	3.32569e+07	2.58909e+07	5.18645e+06	1.017e+07	4.79976e+06	1.66216e+06	704646	967086	41411.4	0	951601	755163	1.20869e+06	0	1.66549e+06
VIWINGDKGYNGLAEVGKKFEKDTGIKVTVEHPDKL	20	55	5	0	800.434	9	33	10.8507	10.9756	801.578	3.3162	1	0	-0.0614603	-0.514213	1	0	0.0959017		3.49267e+06	4.7704e+07	1.28447e+08	2.14003e+08	2.48842e+08	2.24427e+08	1.8226e+08	1.13884e+08	6.39224e+07	3.61202e+07	1.06616e+07	1.49008e+07	1.16347e+07	8.81628e+06	8.47688e+06	5.6792e+06	3.56932e+07	2.26294e+06	1.83757e+06	263255	211275	3.24517e+07	232021	9292.29	9355.36	36871.4	2.53828e+06	0	0	0
VIWINGDKGYNGLAEVGKKFEKDTGIKVTVEHPDKL	20	55	6	0	667.196	9	33	10.7412	11.3825	668.236	3.83596	1	0	0.0309951	1.09322	-1	0	0.0959068		9.05271e+06	6.17408e+07	2.26038e+08	3.47959e+08	4.30306e+08	4.05214e+08	2.88419e+08	1.90127e+08	1.07086e+08	5.70557e+07	2.86991e+07	2.12536e+07	1.62587e+07	1.31932e+07	1.13982e+07	1.02644e+07	5.47967e+06	4.99223e+06	2.07389e+06	1.60989e+06	1.61547e+06	552951	468512	326144	278210	2.6852e+06	84013.2	1.79702e+06	227805	1.65985e+07
VIWINGDKGYNGLAEVGKKFEKDTGIKVTVEHPDKL	20	55	7	0	572.026	9	33	10.7412	11.0538	572.762	2.74859	1	0	-0.162427	0.0699455	-1	-1	0.0864756		3.13092e+06	3.04948e+07	7.54914e+07	1.29247e+08	1.5399e+08	1.43501e+08	1.1434e+08	7.10145e+07	3.85823e+07	2.03585e+07	1.32702e+07	6.2193e+06	6.74353e+06	5.63957e+06	4.74399e+06	2.44507e+06	3.7546e+06	1.27699e+06	648557	742451	73316.2	75477.5	0	333111	91635.8	0	326068	88769.9	95905.9	141713
NGDKGYNGLAEVGKKFEKDTGIKVTVE	24	50	3	0	966.173	7	25	10.5377	10.7725	967.286	1.63866	0.6	0					0.114881		1.01534e+07	2.67658e+07	4.02117e+07	4.29681e+07	3.55234e+07	2.37945e+07	1.39211e+07	9.62682e+06	3.36784e+06	493329	304602	0	88683	111005	0	0	0	0	11301.6	26717.7	138246	0	0	0	92022	0	0	0	0	0
GLAEVGKKFEKDTGIKVTVEHPDKL	31	55	4	0	685.383	7	22					-1
LAEVGKKFEKDTGIKVTVEHPDKL	32	55	3	0	894.501	7	21	8.41837	8.5755	895.625	1.77472	1	0	-0.155266	-0.41394	1	-2	0.107828		483949	8.13659e+06	1.68307e+07	2.02227e+07	1.64179e+07	1.05447e+07	4.2169e+06	1.43803e+06	263558	159522	0	0	243379	0	0	0	0	0	0	0	0	0	0	0	0	6715.65	0	0	108783
LAEVGKKFEKDTGIKVTVEHPDKL	32	55	4	0	671.127	7	21					-1
LAEVGKKFEKDTGIKVTVEHPDKLEEKFPQVAATGDGPDIIF	32	73	4	0	1149.86	9	37	10.6003	10.6942	1151.85	5.19133	1	0	0.172257	-0.610907	1	1	0.360887		0	123438	0	1.72671e+06	5.07368e+06	9.68884e+06	1.10146e+07	1.06991e+07	9.22899e+06	7.93061e+06	2.02182e+06	301535	0	0	9781.57	0	150735	0	0	0	0	22565.2	0	0	0	0	0	0	0	0
LAEVGKKFEKDTGIKVTVEHPDKLEEKFPQVAATGDGPDIIF	32	73	5	0	920.091	9	37					-1
AEVGKKFEKDTG	33	44	2	0	654.843	5	10	5.0381	5.59143	655.268	0.0862078	0.6	0					0.200727		2.55288e+07	1.77334e+07	7.75396e+06	1.44006e+06	356603	376852	80134.5	93971.8	0	36005.6	0	146613	0	69200.6	40516.6	0
AEVGKKFEKDTG	33	44	3	0	436.898	5	10	5.3382	6.04202	437.419	0.798854	0.4	0					0.127838		4.94312e+06	2.65423e+08	1.68631e+06	282979	4.8732e+07	116775	19074.9	5.94189e+06	0	0	162126	17032.3	3710.42	65587.4	0	0
AEVGKKFEKDTGIKV	33	47	2	0	824.967	5	13	7.65107	8.10487	825.504	0.0975799	0.6	0					0.0929109		8.06309e+07	8.53604e+07	4.79994e+07	1.65461e+07	3.25106e+06	853554	184433	0	0	0	81528.6	0	0	0	0	71323.5	0	0	0
AEVGKKFEKDTGIKV	33	47	3	0	550.314	5	13	7.65107	8.23037	550.719	0.239217	1	0	-0.543331	0.900041	1	0	0.125487		1.36814e+08	1.44145e+08	8.02098e+07	3.05914e+07	8.99617e+06	3.8297e+06	1.69069e+06	1.00089e+06	137713	956306	0	0	1.29795e+06	0	0	0	129117	0	0
AEVGKKFEKDTGIKVTVEHPDKL	33	55	4	0	642.856	7	20	7.90133	8.05793	644.063	3.3024	1	1	0.317917	-0.4156	-1	-2	0.225255		5.64835e+07	2.33909e+08	4.19906e+08	4.77211e+08	3.76835e+08	2.27046e+08	1.12949e+08	5.59812e+07	3.22694e+07	1.95536e+07	1.18089e+07	7.25028e+06	3.89671e+06	1.72288e+06	827083	542687	313160	0	2.14898e+08	0	0	0	0	0	0	20655.3	1.10121e+06	0
AEVGKKFEKDTGIKVTVEHPDKL	33	55	5	0	514.486	7	20	7.80735	8.48117	515.156	1.82104	1	0	-0.116869	1.19422	0	-1	0.0574675		4.89534e+07	2.08218e+08	3.94724e+08	4.36246e+08	3.20085e+08	1.99562e+08	9.78567e+07	4.91621e+07	2.52688e+07	1.31487e+07	7.90042e+06	4.37174e+06	1.81342e+06	441665	830669	0	63780.8	0	0	488858	0	0	5996.02	0	959095	49146.6	15765	5547.16
AEVGKKFEKDTGIKVTVEHPDKL	33	55	6	0	428.907	7	20	7.80735	8.32432	429.472	1.86561	1	0	-0.103787	0.706031	0	-1	0.0593088		1.62869e+07	6.50294e+07	1.28596e+08	1.45687e+08	1.11124e+08	6.12976e+07	3.23305e+07	1.42767e+07	6.58341e+06	3.04072e+06	2.77902e+06	670312	330402	319454	5.4234e+06	0	0	136273	0	0	93627.5	0	0	0	0	0	0	0
AEVGKKFEKDTGIKVTVEHPDKLEEKFPQVAATGDGPDIIF	33	73	4	0	1121.59	9	36	10.3494	11.3354	1123.34	4.31118	1	0	0.0516214	2.16614	-1	1	0.0626502		396018	9.94017e+07	4.1357e+08	1.04112e+09	1.88063e+09	2.74791e+09	3.16008e+09	2.98832e+09	2.37982e+09	1.6131e+09	1.01124e+09	6.14016e+08	3.79084e+08	2.61938e+08	1.95956e+08	1.46366e+08	1.07555e+08	7.79822e+07	4.89066e+07	3.20828e+07	1.96647e+07	9.88475e+06	5.23804e+06	2.63785e+06	1.9209e+06	2.08688e+06	264628	241793	392481	666505
AEVGKKFEKDTGIKVTVEHPDKLEEKFPQVAATGDGPDIIF	33	73	6	0	748.063	9	36	10.4593	10.7568	749.32	4.85719	1	0	0.140652	0.023051	0	1	0.163125		691175	9.58807e+06	4.2735e+07	1.20539e+08	2.16427e+08	3.20222e+08	3.60315e+08	3.50777e+08	2.73384e+08	1.82592e+08	1.22071e+08	6.87095e+07	4.36306e+07	2.95345e+07	2.29304e+07	1.62153e+07	1.11158e+07	8.76716e+06	4.63829e+06	1.25856e+06	5.6969e+07	556413	209888	784802	451863	470519	2.49362e+07	326117	0	435192
AEVGKKFEKDTGIKVTVEHPDKLEEKFPQVAATGDGPDIIF	33	73	7	0	641.34	9	36	10.3964	10.7881	642.334	4.26793	1	0	0.0445686	0.316038	0	1	0.10063		117953	961309	4.7263e+06	1.82039e+07	3.90816e+07	5.44619e+07	6.71671e+07	5.70852e+07	4.73262e+07	2.00133e+07	1.88553e+07	1.10865e+07	6.31797e+06	3.39408e+06	2.48486e+06	1.63144e+06	521991	395524	640173	224379	135029	412804	0	106573	118870	0	62957.8	0	288238	58547.9
VGKKFEKDTGIKVTVEHPDKL	35	55	2	0	1184.67	6	18					-1
VGKKFEKDTGIKVTVEHPDKL	35	55	3	0	790.113	6	18	7.49152	7.9744	791.128	1.63658	1	0	-0.117636	0.599947	1	-1	0.131124		3.33776e+06	3.85358e+07	5.40662e+07	5.73377e+07	4.89319e+07	2.30197e+07	1.05441e+07	2.22365e+06	464410	8889.11	0	77486.7	0	226826	0	0	55247.9	66388.8	0	0	0	0	376048	0	0
VGKKFEKDTGIKVTVEHPDKLEEKFPQVAATGDGPDIIF	35	73	4	0	1071.57	9	34	10.3964	10.569	1073.26	4.19533	1	0	0.0729713	-0.365904		1	0.177375		162378	96494.8	3.32136e+06	7.3981e+06	1.61916e+07	2.24062e+07	2.65292e+07	2.23172e+07	1.90677e+07	1.13401e+07	5.63859e+06	3.07291e+06	1.1757e+06	465722	280372	0	108991	0	0	0	0	116826	0	0	0	0	0	0	0	0
IKVTVEHPDKL	45	55	2	0	639.874	5	8	7.31915	7.52272	641.011	1.51009	1	0	0.456692	-0.269417	1	-1	0.49236		995607	3.40982e+06	5.2127e+06	4.00158e+06	1.15464e+06	134487	257192	59679.1	52917.8	0	51966.4	0	69621.7	0
IKVTVEHPDKL	45	55	3	0	426.919	5	8					-1
IKVTVEHPDKLEEKFPQVAATGDGPDIIF	45	73	3	0	1065.23	8	24					-1
TVEHPDKL	48	55	1	0	938.494	4	5	6.60735	6.63903	940.063	1.02309	0.4	0					0.69448		0	207020	86951	54724.8	0	0	0	0	0	0
TVEHPDKL	48	55	2	0	469.751	4	5	4.7969	4.81298	472.428	4.80929	0.4	1					1.5705		0	19622	0	0	1081.49	5446.14	0	0	32995.4	0
TVEHPDKL	48	55	3	0	313.503	4	5	6.0579	6.74952	314.725	3.1216	0.4	1					0.474528		2.24536e+06	1.13937e+07	1.5343e+07	4.62008e+06	578292	6.20338e+06	0	4659.47	1.33661e+07	0
TVEHPDKLEEKFPQVAATGDGPDIIF	48	73	3	0	951.815	7	21					0
TVEHPDKLEEKFPQVAATGDGPDIIF	48	73	4	0	714.113	7	21					-1
EEKFPQVAATGDGPDIIF	56	73	2	0	967.481	6	14	11.2102	12.0847	969.652	3.18135	0.6	0					0.252345		2.27065e+08	1.11081e+09	2.77082e+09	3.85588e+09	3.54148e+09	2.33503e+09	1.22337e+09	5.15611e+08	2.11825e+08	8.92742e+07	5.90688e+07	2.40658e+07	4.335e+06	862465	1.92669e+06	572752	8.68908e+07	2.90641e+08	2.71033e+08	1.14574e+08	3.38086e+07
EEKFPQVAATGDGPDIIF	56	73	3	0	645.323	6	14	11.2102	12.0586	646.643	2.80007	0.4	0					0.139999		4.19373e+07	2.34808e+08	5.47605e+08	7.55339e+08	6.77311e+08	4.06337e+08	2.00629e+08	7.93793e+07	3.25422e+07	1.39535e+07	4.53284e+06	636151	1.17288e+06	357130	489129	3.89381e+06	6.90886e+06	3.39837e+07	3.33676e+07	1.1215e+07	3.60435e+06
WAHDRFGG	74	81	2	0	473.22	4	6	7.60407	8.32432	473.683	0.359418	1	0	-0.299714	1.33874	1	1	0.0912928		3.45199e+08	3.18472e+08	1.51896e+08	4.42614e+07	8.76015e+06	437693	204448	2665.28	659802	79023.8	361471
WAHDRFGG	74	81	3	0	315.816	4	6	7.57288	7.917	316.079	0.223804	1	0	-0.432391	0.16804	1	1	0.0982877		3.15322e+07	2.90614e+07	9.86945e+06	1.11626e+06	1.31746e+06	0	0	0	0	0	0
WAHDRFGGY	74	82	1	0	1108.5	5	7	8.79622	9.37668	1109.45	0.272765	1	0	-0.422612	0.903672	1	1	0.35959		4.74954e+07	5.21854e+07	2.45545e+07	5.3992e+06	737151	233779	0	0	0	165530	119547	0	0
WAHDRFGGY	74	82	2	0	554.752	5	7	8.7647	9.51772	555.304	0.424186	1	0	-0.295634	1.44073	1	1	0.0363254		8.19452e+08	8.71462e+08	4.64701e+08	1.79798e+08	5.43604e+07	1.26658e+07	1.53892e+06	160771	83499.7	739940	302142	263563	244387
WAHDRFGGY	74	82	3	0	370.17	5	7	8.74892	9.34527	370.555	0.475418	1	0	-0.252672	0.953109	1	1	0.119545		1.5867e+08	1.66058e+08	8.61103e+07	2.97127e+07	6.15578e+06	747028	256793	0	0	4.56714e+06	0	48250.6	2.01277e+06
WAHDRFGGYAQSGL	74	87	2	0	782.868	5	12	9.31387	10.0744	783.965	1.2559	1	0	-0.0369971	1.46412	1	1	0.162849		2.89031e+09	4.95173e+09	4.02661e+09	2.48001e+09	1.22213e+09	5.96012e+08	3.46439e+08	2.47967e+08	1.67845e+08	8.8694e+07	3.71716e+07	1.52776e+07	2.08665e+06	1.79704e+08	305691	3.39427e+07	230767	6.45606e+06
WAHDRFGGYAQSGL	74	87	3	0	522.248	5	12	9.31387	10.1848	522.889	0.986018	1	0	-0.169016	1.80764	1	1	0.062904		1.96071e+09	3.20062e+09	2.66695e+09	1.60789e+09	7.95652e+08	3.76229e+08	1.99407e+08	9.80279e+07	4.91411e+07	2.88892e+07	9.07851e+06	984609	700609	93243.7	120868	442744	190395	0
WAHDRFGGYAQSGLL	74	88	2	0	839.41	5	13	10.4122	11.0538	840.485	1.13918	0.6	0					0.0730973		8.01941e+08	1.41817e+09	1.38626e+09	9.32874e+08	4.84607e+08	2.31431e+08	1.16319e+08	6.09233e+07	3.93638e+07	1.43643e+07	5.91479e+06	1.54955e+06	435115	212644	498717	111251	630502	521593	559818
WAHDRFGGYAQSGLL	74	88	3	0	559.943	5	13	10.3964	11.2676	560.636	1.06865	0.6	0					0.139882		9.34226e+08	1.61023e+09	1.34784e+09	8.5614e+08	4.43251e+08	2.08718e+08	1.05987e+08	5.22412e+07	2.54778e+07	9.79185e+06	2.57305e+06	562261	0	1.88528e+06	0	59492.3	3.97018e+07	286170	73794.6
WAHDRFGGYAQSGLLA	74	89	2	0	874.929	6	14					0
WAHDRFGGYAQSGLLA	74	89	3	0	583.622	6	14	10.1088	10.4907	584.268	0.882099	0.6	0					0.309975		3.58933e+07	6.70819e+07	6.55382e+07	3.76229e+07	1.82144e+07	6.18111e+06	1.71349e+06	405352	141248	0	84611.7	203451	1039.93	53855.7	46770	250113	368343	103737	61008.4	344139	1089.67
YAQSGL	82	87	1	0	638.314	4	4	6.18755	6.76002	638.963	0.276259	1	0	-0.245933	0.878773		1	0.555476		1.03861e+08	6.44686e+07	2.01212e+07	4.32362e+06	116.867	45477.4	233627	524175	294185
YAQSGLL	82	88	1	0	751.398	4	5	8.79622	9.15708	752.921	1.07615	0.4	1					0.55679		4.71646e+07	3.45226e+07	1.01946e+07	2.53522e+06	581717	411802	1.54416e+07	1.15668e+06	330294	0
AQSGL	83	87	1	0	475.251	3	3	4.47463	5.46445	475.754	0.24369	1	0	-0.174522	2.17776		1	0.0949813		3.68325e+08	1.89834e+08	4.62758e+07	6.84396e+06	412603	294370	165541
AQSGLL	83	88	1	0	588.335	3	4	7.917	8.19385	588.871	0.204106	1	0	-0.351819	-0.0413252		1	0.0581404		1.2931e+08	7.23271e+07	2.07793e+07	1.15053e+06	498324	98180.4	0	0
LAEITPDKA	88	96	1	0	957.525	4	6	6.0896	6.80727	960.778	2.69592	1	0	1.98619	1.3307	1	1	0.209273		1.59262e+06	2.63964e+07	8.61433e+07	1.27584e+08	1.10967e+08	4.95279e+07	1.01858e+07	531558	0	0	0
LAEITPDKA	88	96	2	0	479.266	4	6	6.0579	6.93978	480.91	2.73046	1	0	2.01998	1.84182	1	1	0.040448		4.81495e+07	3.31487e+08	9.98008e+08	1.5223e+09	1.30181e+09	5.87982e+08	1.7337e+08	3.89251e+07	4.29783e+06	124808	227008
LAEITPDKAFQ	88	98	2	0	616.83	5	8	8.32432	8.85407	618.692	2.98698	0.4	0					0.152303		0	2.7868e+06	3.00638e+07	5.59031e+07	6.03777e+07	3.21168e+07	1.0872e+07	1.5199e+06	41827.7	190405	213267	491673	131401	282810
LAEITPDKAFQDKL	88	101	2	0	794.933	5	11	9.51772	9.93842	797.027	3.24205	1	0	1.07875	0.406403	1	0	0.0968151		2.16008e+06	3.96623e+07	9.5992e+07	2.71159e+08	2.73189e+08	2.99069e+08	1.19545e+08	5.1099e+07	1.58981e+07	5.84405e+06	404276	160817	0	108799	139281	0	237064
LAEITPDKAFQDKL	88	101	3	0	530.291	5	11					-1
LAEITPDKAFQDKLYPFT	88	105	2	0	1049.05	6	14	11.1945	11.4925	1051.5	3.60775	0.6	0					0.105042		0	1.38539e+06	1.34467e+07	5.2884e+07	6.81282e+07	8.61494e+07	5.90294e+07	3.40088e+07	1.09886e+07	2.67469e+06	0	174842	0	0	0	164209	17494.9	125065	0	226949	0
LAEITPDKAFQDKLYPFT	88	105	3	0	699.702	6	14	10.96	11.6758	701.411	3.84176	0.6	0					0.131327		325619	6.09816e+06	5.18221e+07	1.58383e+08	2.81156e+08	3.14159e+08	2.41066e+08	1.3729e+08	5.65908e+07	1.92253e+07	4.65372e+06	4.90986e+06	6.1999e+06	1.90621e+06	1.12621e+06	332460	293962	1.15277e+06	109589	351520	414424
LAEITPDKAFQDKLYPFTW	88	106	3	0	761.728	6	15	13.0186	13.1766	763.407	3.62115	1	0	0.765742	-0.411138		1	0.0549884		648439	6.37391e+06	2.59366e+07	6.65588e+07	1.13961e+08	1.28568e+08	9.56979e+07	5.8438e+07	2.45467e+07	1.14727e+07	3.70399e+06	0	488585	241496	73441.2	203794	35437.2	175831	0	133161	0	0
LAEITPDKAFQDKLYPFTWD	88	107	2	0	1199.6	7	16	12.1999	13.0028	1202.24	3.78728	0.6	0					0.0778288		606405	1.90155e+07	1.10712e+08	2.92196e+08	4.98896e+08	5.79966e+08	4.91564e+08	3.16693e+08	1.65414e+08	6.77892e+07	2.52678e+07	6.82254e+06	2.0383e+06	1.41766e+06	1.42162e+06	491856	1.32599e+06	301151	596135	75753.9	317162	0	83684.7	81789.3
LAEITPDKAFQDKLYPFTWD	88	107	3	0	800.07	7	16	12.1999	13.0238	801.83	3.79857	0.6	0					0.029177		1.06298e+07	1.30595e+08	4.70533e+08	1.26721e+09	2.27411e+09	2.67412e+09	2.19989e+09	1.35868e+09	6.90588e+08	3.06442e+08	1.26506e+08	5.35879e+07	3.00098e+07	1.17674e+07	1.2284e+07	8.42971e+06	4.35947e+06	3.36499e+06	2.07977e+06	1.49574e+06	357242	316751	456176	49311
LAEITPDKAFQDKLYPFTWDA	88	108	2	0	1235.12	7	17	12.2629	12.9555	1237.76	3.7579	0.6	0					0.443203		0	4.4137e+06	3.35065e+07	1.0255e+08	1.73945e+08	2.04766e+08	1.77621e+08	1.12946e+08	5.6343e+07	2.29171e+07	5.626e+06	1.41554e+06	0	449881	85586.5	1.02225e+06	0	237919	99212.2	86193	0	241539	0	357521	0
LAEITPDKAFQDKLYPFTWDA	88	108	3	0	823.749	7	17	12.3417	12.945	825.663	4.21952	0.6	0					0.0942157		2.89909e+06	3.96991e+07	1.81179e+08	4.70656e+08	8.61434e+08	9.8769e+08	8.75863e+08	5.44748e+08	3.13901e+08	1.2909e+08	5.5965e+07	2.487e+08	1.17654e+07	6.41144e+06	6.12257e+07	2.09004e+06	604334	2.62701e+06	0	117134	998927	305674	48604.8	502726	0
LAEITPDKAFQDKLYPFTWDAVRYNGKL	88	115	3	0	1100.57	8	24	11.8071	12.6411	1103.13	5.63712	0.6	0					0.0568274		67141.1	9.85284e+06	4.38427e+07	1.05963e+08	3.92852e+08	8.02665e+08	1.16605e+09	1.47294e+09	1.37333e+09	1.06873e+09	7.01487e+08	4.08543e+08	2.06182e+08	1.04351e+08	4.91288e+07	2.34471e+07	9.48609e+06	5.68503e+06	2.77255e+06	900351	1.16883e+06	537505	91674.1	63435.1	80563	0	0	24104.3	33639.4	18529.4
LAEITPDKAFQDKLYPFTWDAVRYNGKL	88	115	4	0	825.683	8	24	11.8071	12.389	827.597	5.63088	1	0	0.725883	0.908134	1	1	0.0472171		1.03876e+06	9.7438e+06	4.11944e+07	1.79791e+08	3.65648e+08	7.224e+08	1.16349e+09	1.36062e+09	1.32739e+09	9.95266e+08	6.81272e+08	3.83201e+08	1.97161e+08	1.03268e+08	4.95393e+07	2.33922e+07	1.05551e+07	7.31026e+06	4.84525e+06	2.51696e+06	622741	735168	360938	539560	643972	115491	48822.7	11150.9	1.80389e+06	0
LAEITPDKAFQDKLYPFTWDAVRYNGKL	88	115	5	0	660.748	8	24	11.8071	12.3312	662.282	5.64914	1	0	0.730352	0.728285	1	1	0.103334		0	592371	4.0018e+06	1.94597e+07	5.14979e+07	1.00586e+08	1.64647e+08	1.91605e+08	1.81664e+08	1.33716e+08	9.15352e+07	5.3298e+07	2.51107e+07	1.08793e+07	5.65098e+06	1.32194e+06	4.2852e+06	487094	485319	173784	42196.2	1.33108e+06	0	177256	49374.6	116194	0	80527.1	227579	74321
LAEITPDKAFQDKLYPFTWDAVRYNGKLIAYPIAVEA	88	124	3	0	1409.74	9	32					-1
LAEITPDKAFQDKLYPFTWDAVRYNGKLIAYPIAVEA	88	124	4	0	1057.56	9	32					-1
AEITPDKA	89	96	1	0	844.441	4	5	4.71628	5.3382	847.497	2.57244	1	0	2.36873	1.03268	1	1	0.276842		217007	7.02761e+06	2.72007e+07	3.96036e+07	2.79507e+07	8.173e+06	803369	0	20155.5	0
AEITPDKA	89	96	2	0	422.724	4	5	4.66788	5.44863	424.274	2.61572	1	0	2.41953	1.52705	1	1	0.0525115		1.602e+07	1.03989e+08	2.96358e+08	4.40066e+08	3.25294e+08	1.19712e+08	2.82589e+07	4.36185e+06	81761.9	209068
AEITPDKAFQDKL	89	101	2	0	738.391	5	10	8.96927	9.31387	740.132	2.61001	1	0	0.88074	0.169545	0	1	0.209453		1.1615e+07	7.59447e+06	3.57072e+07	6.50652e+07	6.42519e+07	3.83399e+07	1.41296e+07	2.50293e+06	311499	79221.3	68011.1	0	0	166014	0	92960.3
AEITPDKAFQDKL	89	101	3	0	492.596	5	10	8.92222	9.32433	494.565	5.03222	0.4	1					0.535368		0	3.04118e+06	1.93446e+07	3.78525e+07	3.61297e+07	2.50644e+07	6.29003e+06	947932	2.90303e+06	52734.6	0	149248	0	0	3.42872e+07	148596
AEITPDKAFQDKLYPFT	89	105	3	0	662.007	6	13					-1
AEITPDKAFQDKLYPFTW	89	106	2	0	1085.55	6	14	12.5465	12.8768	1087.98	3.52969	1	0	0.828613	0.125192	1	-1	0.144532		87280.9	427558	1.0561e+07	2.41229e+07	4.50863e+07	4.45319e+07	3.25295e+07	1.55671e+07	6.75245e+06	692273	425911	93320.8	138379	90366	170918	0	344792	0	140623	171371	0
AEITPDKAFQDKLYPFTW	89	106	3	0	724.033	6	14	12.6568	12.987	725.66	3.53519	1	0	0.83092	0.124725	1	-1	0.0458494		63865.4	4.55251e+06	2.30807e+07	6.20084e+07	1.10138e+08	1.00883e+08	7.2191e+07	4.45332e+07	1.69701e+07	4.81932e+06	3.09558e+06	38764.5	52543.3	187559	81782	49202.7	169742	90159	122777	145963	188095
AEITPDKAFQDKLYPFTWD	89	107	2	0	1143.06	6	15	11.9958	12.6411	1145.55	3.57551	0.6	0					0.121411		0	5.34957e+06	4.7845e+07	1.28114e+08	2.16512e+08	2.28014e+08	1.69997e+08	9.89154e+07	4.19401e+07	1.24023e+07	2.02399e+06	664317	0	544651	78654.6	776385	65241.6	1.94058e+06	0	138800	0	104925
AEITPDKAFQDKLYPFTWD	89	107	3	0	762.376	6	15	11.933	12.5623	764.039	3.5875	1	0	0.752575	1.05556	1	-1	0.055683		2.02037e+06	3.6924e+07	1.72768e+08	4.34757e+08	7.20483e+08	7.72593e+08	5.80413e+08	3.19465e+08	1.49445e+08	6.75427e+07	2.31812e+07	8.16205e+06	2.00039e+06	1.21822e+06	382378	933262	111417	241450	441568	90367.3	189907	910124
AEITPDKAFQDKLYPFTWDA	89	108	2	0	1178.58	7	16					0
AEITPDKAFQDKLYPFTWDA	89	108	3	0	786.055	7	16	11.7126	12.704	788.728	6.56997	0.6	1					0.4962		770438	1.57856e+07	6.78841e+07	1.83007e+08	3.07078e+08	3.41589e+08	3.07805e+08	4.60831e+08	7.76299e+08	7.95288e+08	5.68404e+08	3.23811e+08	1.56753e+08	6.37638e+07	2.37317e+07	6.4458e+06	2.29279e+06	8.61658e+06	1.71954e+07	1.81182e+07	8.38498e+06	2.95789e+06	3.20409e+06	448015
AEITPDKAFQDKLYPFTWDAVRYNGKL	89	115	2	0	1593.82	8	23					-1
AEITPDKAFQDKLYPFTWDAVRYNGKL	89	115	3	0	1062.88	8	23	11.6338	12.515	1065.32	5.38192	0.6	0					0.0691511		129776	2.44628e+06	1.82662e+07	7.75143e+07	2.08739e+08	3.94973e+08	5.79926e+08	6.64318e+08	5.61012e+08	4.24855e+08	2.56404e+08	1.35467e+08	6.913e+07	3.14795e+07	1.11679e+07	5.38119e+06	2.11711e+06	1.45316e+06	258025	250345	478038	413744	0	34643.5	0	21272.1	24589.9	37735.9	8028.38	777134
AEITPDKAFQDKLYPFTWDAVRYNGKL	89	115	4	0	797.412	8	23	11.6811	12.1842	799.302	5.61088	0.6	0					0.0391448		6.12702e+06	1.77936e+06	1.62161e+07	5.46926e+07	1.28641e+06	2.83423e+08	4.10443e+08	4.66155e+08	3.7226e+08	2.88614e+08	1.86575e+08	1.03167e+08	1.78435e+07	2.56485e+07	1.29962e+07	6.39496e+06	6.24712e+06	1.53179e+06	0	544857	1.51011e+06	61127.6	0	149688	5.37387e+06	161529	89785.3	154557	935502	223070
AEITPDKAFQDKLYPFTWDAVRYNGKL	89	115	5	0	638.131	8	23					-1
EITPDKAFQDKLYPFTWDAVRYNGKL	90	115	3	0	1039.2	8	22	11.7756	11.9487	1041.66	5.46172	0.6	0					0.223471		95290.8	515918	0	907703	4.47524e+06	9.70146e+06	1.50134e+07	1.71257e+07	1.43986e+07	9.49194e+06	5.27415e+06	1.00618e+06	158179	144882	0	0	195638	0	0	222727	0	0	1.05939e+06	89023.7	0	214368	87677.5	0	18877.3	0
EITPDKAFQDKLYPFTWDAVRYNGKL	90	115	4	0	779.653	8	22					-1
ITPDKAFQDKLYPFTWDAVRYNGKL	91	115	3	0	996.187	7	21					-1
ITPDKAFQDKLYPFTWDAVRYNGKL	91	115	4	0	747.392	7	21					-1
FQDKLYPFT	97	105	2	0	579.795	5	6					0
FQDKLYPFTW	97	106	1	0	1344.66	5	7	12.8926	12.9818	1346.67	1.14471	0.4	0					1.08086		442637	3.82723e+06	2.90217e+06	968006	125933	0	158301	194220	0	0	105283	0	102977
FQDKLYPFTW	97	106	2	0	672.835	5	7	12.704	13.3303	673.68	0.830435	1	0	0.0450377	1.04643	1	1	0.0322595		1.34649e+08	5.16006e+08	4.08438e+08	1.89744e+08	6.12773e+07	1.50385e+07	1.41578e+06	243025	32718.9	69400.5	94465.6	115915	126368
FQDKLYPFTWD	97	107	1	0	1459.69	5	8	12.2314	12.5675	1462.21	1.60408	0.4	0					1.11019		1.16902e+06	1.65763e+07	1.2312e+07	2.5293e+06	11333.4	78044.8	94611.8	0	0	0	89470.3	1.25925e+06	2.02237e+06	194307
FQDKLYPFTWD	97	107	2	0	730.348	5	8	12.2314	12.6935	731.244	0.871256	1	0	-0.0120577	0.535312	0	1	0.0216086		3.7321e+08	1.39122e+09	1.16006e+09	5.61098e+08	2.0362e+08	6.37006e+07	2.40435e+07	4.15524e+06	0	382202	281897	973287	2.67048e+06	682796
FQDKLYPFTWDA	97	108	2	0	765.867	5	9	12.137	12.8036	766.824	0.954518	1	0	-0.028784	1.17155		0	0.115666		1.22214e+08	4.66977e+08	4.0581e+08	2.15816e+08	7.76575e+07	2.35193e+07	6.49637e+06	2.30074e+06	987867	3.37568e+06	2.37738e+06	3.731e+06	697663	988387	801427
FQDKLYPFTWDAVRYNGKL	97	115	2	0	1181.1	7	16					-1
FQDKLYPFTWDAVRYNGKL	97	115	3	0	787.739	7	16	11.6338	12.0115	789.149	2.76482	0.6	0					0.229549		1.58746e+07	8.25745e+07	2.72607e+08	5.195e+08	5.55669e+08	3.98909e+08	2.2839e+08	1.12028e+08	4.74842e+07	1.87994e+07	6.04873e+06	1.75259e+06	9.794e+06	1.97228e+07	5.24547e+06	340293	887364	71769.1	10143.5	322992	316467	196225	184151	237201
FQDKLYPFTWDAVRYNGKL	97	115	4	0	591.056	7	16	11.6811	12.179	592.068	2.58362	1	0	0.296527	0.646738	1	1	0.0687856		561687	2.04058e+07	5.18649e+07	9.89853e+07	9.86898e+07	7.35113e+07	4.14487e+07	1.83196e+07	5.33857e+06	3.89628e+06	415765	340557	108416	684021	76839.6	129835	0	256415	0	0	75854.5	286867	127073	130012
DKLYPFTWD	99	107	2	0	592.785	5	6	11.6181	12.0324	593.719	1.12411	0.4	0					0.456898		8.89065e+06	3.34364e+07	1.95863e+07	6.52962e+06	483977	99700.2	60240.9	151521	0	38424.7	0	3.55601e+06
DKLYPFTWDAVRYNGKL	99	115	3	0	696.03	6	14	11.3825	11.5867	697.305	2.53924	0.6	0					0.220395		0	2.92345e+06	7.41344e+06	1.37195e+07	1.4749e+07	7.41636e+06	3.16817e+06	565690	152723	94737.9	437189	0	198519	0	0	0	0	0	0	433523	17816.5
YPFTWD	102	107	1	0	828.356	4	4	11.2728	11.9958	829.512	0.624728	0.4	0					0.130063		8.65635e+07	1.76467e+08	7.67845e+07	1.96937e+07	5.37907e+06	1.18007e+06	384483	67571.6	384264
YPFTWDAVRYNGKL	102	115	2	0	865.438	6	12	11.3511	11.5762	867.305	2.65941	0.6	0					0.302061		290340	6.64506e+06	2.05391e+07	3.00152e+07	2.55005e+07	1.29321e+07	0	0	0	742481	831310	340870	1.72083e+06	660262	613646	76131	401469	0	576651
YPFTWDAVRYNGKL	102	115	3	0	577.295	6	12					-1
DAVRYNGKL	107	115	2	0	518.283	4	7	6.89255	7.65107	519.397	1.629	1	0	0.714694	1.45785	1	1	0.0577538		1.12889e+08	5.72709e+08	9.63876e+08	6.21656e+08	2.43646e+08	6.69852e+07	1.29478e+07	1.08163e+06	373788	12117.2	131714	119473
DAVRYNGKL	107	115	3	0	345.858	4	7	6.98713	7.55728	346.611	1.65956	1	0	0.740321	0.871562	1	1	0.101625		2.31392e+07	1.23627e+08	2.25982e+08	1.44125e+08	5.82728e+07	1.24004e+07	1.04218e+06	2.55405e+06	0	0	458045	1466.91
AVRYNGKL	108	115	1	0	920.531	4	6	6.74952	7.36635	922.752	1.67995	1	0	0.992215	1.01686	1	1	0.120031		1.22721e+07	8.12374e+07	1.38525e+08	9.42471e+07	3.32393e+07	7.04432e+06	267565	10327.1	80918.7	0	54475.4
AVRYNGKL	108	115	2	0	460.769	4	6	6.70218	7.50712	461.912	1.74505	1	0	1.05591	1.60232	1	1	0.0392652		4.8392e+08	2.43763e+09	4.30557e+09	3.08991e+09	1.21379e+09	3.01411e+08	6.09416e+07	7.79732e+06	474899	373811	0
VRYNGKL	109	115	1	0	849.494	4	5	6.57575	7.17695	851.534	1.539	0.4	0					0.131416		6.70546e+06	5.09481e+07	8.15938e+07	4.5992e+07	1.07739e+07	526514	55996.9	105908	92848.8	42325.1
VRYNGKL	109	115	2	0	425.251	4	5	6.52837	7.3349	426.31	1.61837	0.6	0					0.039752		2.2057e+08	1.07205e+09	1.71793e+09	1.02321e+09	3.41454e+08	8.17001e+07	1.27485e+07	533985	987938	0
VRYNGKL	109	115	3	0	283.836	4	5	6.52837	7.19278	284.539	1.6088	1	0	1.2374	1.16496	1	1	0.0363735		2.60122e+07	1.60008e+08	2.59368e+08	1.50125e+08	4.61266e+07	9.01533e+06	561100	1.3516e+06	0	4666.96
RYNGKL	110	115	2	0	375.716	4	4	6.73373	7.12942	376.64	1.40889	1	0	1.41622	0.32854		1	0.118147		8.68083e+06	3.38252e+07	3.7639e+07	1.6099e+07	5.04056e+06	1.75593e+06	34222	608748	0
IAYPIA	116	121	1	0	647.376	4	3	7.87	8.7384	647.781	0.000102125	1	0	-0.651148	1.79986		1	0.0353348		2.04686e+09	7.69098e+08	1.74313e+08	3.25319e+07	934495	322741	0	44442.1
IAYPIAV	116	122	1	0	746.445	4	4	9.26678	10.0354	746.927	0.0143767	0.4	0					0.0790846		9.24749e+08	4.47611e+08	1.10932e+08	1.62353e+07	323501	149941	84396.3	4509.46	0
IAYPIAV	116	122	2	0	373.726	4	4	9.36098	9.54377	373.967	0.0138064	1	0	-0.631086	-0.334105	1	1	0.0292181		1.3163e+08	6.83184e+07	1.47224e+07	713626	275130	357261	33595.2	106000	0
IAYPIAVE	116	123	1	0	875.487	4	5	8.60698	9.36098	876.05	0.0242828	1	0	-0.622839	1.44379	1	1	0.0857443		6.24754e+08	3.34312e+08	1.01759e+08	1.99029e+07	740478	672795	0	18619.4	223310	91231.8
IAYPIAVE	116	123	2	0	438.247	4	5	8.59125	9.35052	438.526	0.0202212	1	0	-0.627608	1.46018	1	1	0.0283731		6.49743e+08	3.47495e+08	9.9963e+07	2.24108e+07	1.42603e+06	0	207684	168431	59117.3	78071.2
IAYPIAVEA	116	124	2	0	473.766	4	6	8.7647	9.58028	474.081	0.0512268	0.6	0					0.0146485		4.73012e+09	2.73383e+09	9.54058e+08	2.04949e+08	3.23006e+07	8.1863e+06	440964	411641	61110	312002	0
IAYPIAVEAL	116	125	1	0	1059.61	4	7					-1
IAYPIAVEAL	116	125	2	0	530.308	4	7	11.0381	11.2206	530.642	0.0180223	1	0	-0.636234	-0.33509	1	1	0.0411014		8.51281e+07	5.40672e+07	1.9312e+07	3.40273e+06	247327	105473	126497	227258	64607.7	0	125110	0
VEAL	122	125	1	0	431.25	3	2	6.3324	7.2244	431.483	-0.0154445	1	0	-0.696677	1.87331		1	0.420307		1.95023e+08	3.92184e+07	3.20229e+06	0	1.56956e+06	759222
VEALS	122	126	1	0	518.282	3	3	4.71628	5.149	518.504	-0.0709467	1	1	-0.790168	0.443805		1	0.119673		2.18083e+07	4.7955e+06	25313.6	190159	64692.1	54597	0
EALSL	123	127	1	0	532.298	3	3	7.55728	7.57288	533.726	1.1247	0.4	1					1.02741		557298	220324	0	49948.8	0	225358	0
ALSL	124	127	1	0	403.255	3	2	8.32432	9.11533	403.463	-0.0254747	1	0	-0.726116	1.559		1	0.0594185		6.87097e+08	1.36233e+08	1.55826e+07	528474	747332	503223
ALSLIYNKDLLPNPPKTWEEIPAL	124	147	3	0	912.505	7	18	12.2944	12.7669	913.321	0.769667	0.6	0					0.171769		3.16483e+07	7.88378e+07	8.41451e+07	6.45269e+07	3.55918e+07	1.61338e+07	5.31951e+06	1.87669e+06	261154	168615	589855	782729	444401	384512	0	0	159992	10708.4	98599.4	167147	329577	882779	584421	194753	10509.8	0
LSLIYNKDLLPNPPKT	125	140	2	0	913.525	6	11	9.83433	10.3337	914.318	0.477163	1	0	-0.396714	0.651303	1	1	0.303586		4.82858e+07	9.28363e+07	7.43524e+07	3.39304e+07	1.03817e+07	1.22765e+06	468314	193359	0	3420.71	18494.4	409918	4125.2	477707	509547	5710.17	165873	0
LSLIYNKDLLPNPPKT	125	140	3	0	609.352	6	11	9.72448	10.4383	609.934	0.636903	1	0	-0.31147	1.31882	1	1	0.157093		1.18549e+08	1.98102e+08	1.58201e+08	8.75128e+07	3.12031e+07	1.15068e+07	6.29153e+06	2.76781e+06	2.50632e+06	1.98352e+06	218185	343676	58946.6	177301	491230	182147	0	361391
LSLIYNKDLLPNPPKTW	125	141	3	0	671.379	6	12					-1
LSLIYNKDLLPNPPKTWEEIPAL	125	147	2	0	1332.74	7	17	12.2629	12.7512	1333.81	0.510285	1	0	-0.475148	0.616755	1	1	0.201623		1.60528e+07	4.47661e+07	4.73117e+07	3.37413e+07	1.79295e+07	5.98934e+06	907169	0	0	0	137982	55457.4	251257	0	85312	0	176838	0	83980.5	0	0	0	0	0	0
LSLIYNKDLLPNPPKTWEEIPAL	125	147	3	0	888.826	7	17	12.1999	12.8768	889.629	0.772269	1	0	-0.384685	1.20377	1	1	0.0314388		3.32886e+08	7.30617e+08	8.04004e+08	6.06597e+08	3.60876e+08	1.77724e+08	8.87998e+07	4.08018e+07	1.88545e+07	8.93627e+06	2.82119e+06	1.10596e+06	985005	420347	290282	664524	186104	159941	62306.9	0	0	124444	67527.4	0	85096.9
LSLIYNKDLLPNPPKTWEEIPALD	125	148	3	0	927.169	7	18	12.0272	12.3417	928.015	0.841965	1	0	-0.376771	0.0760149		1	0.23515		3.41562e+06	1.28441e+07	1.48359e+07	1.05201e+07	6.06199e+06	2.27056e+06	428695	152487	92829.4	218511	333960	69742.5	0	134151	117424	2354.77	0	53217.4	76717.8	117137	0	68474.9	0	0	0	66449.1
LSLIYNKDLLPNPPKTWEEIPALDKELKAKGKSAL	125	159	4	0	984.058	9	29	11.3041	11.4453	985.075	1.68376	0.3	0					0.834949		0	2.75209e+06	7.38219e+06	1.30649e+07	1.3333e+07	1.02752e+07	4.97754e+06	3.26446e+06	848130	312555	189354	0	0	0	0	0	0	0	0	0	7757.75	779.172	817.403	9100.98	13637.5	33221.8	0	0	20099.5	0
LSLIYNKDLLPNPPKTWEEIPALDKELKAKGKSAL	125	159	5	0	787.448	9	29					-1
LSLIYNKDLLPNPPKTWEEIPALDKELKAKGKSALM	125	160	3	0	1355.42	9	30	11.4139	11.8544	1356.85	1.7619	1	0	-0.306599	0.467875	-2	0	0.140287		0	6.2133e+06	2.63551e+07	4.50218e+07	4.61974e+07	4.12954e+07	2.88135e+07	1.33143e+07	4.65533e+06	1.09698e+06	299794	116198	110331	523654	0	118935	176615	143255	0	0	0	0	0	0	0	0	0	0	0	0
LSLIYNKDLLPNPPKTWEEIPALDKELKAKGKSALM	125	160	4	0	1016.82	9	30	11.3825	12.0586	1018.25	3.18992	1	0	-0.0271804	1.20112	-2	0	0.210603		1.66784e+07	1.10013e+08	2.72296e+08	3.98923e+08	4.41565e+08	3.71905e+08	2.73932e+08	1.61847e+08	1.00764e+08	6.5e+07	4.31791e+07	3.14453e+07	2.32848e+07	2.10468e+07	1.48136e+07	6.36812e+06	5.46584e+07	1.39221e+06	185724	487525	7.50138e+07	0	465325	1.93181e+06	1.30545e+07	135601	126942	3.3506e+06	219530	202904
LSLIYNKDLLPNPPKTWEEIPALDKELKAKGKSALM	125	160	5	0	813.656	9	30	11.3825	11.8806	814.629	2.33359	1	0	-0.194737	0.647153	-1	0	0.0506645		8.95627e+06	5.54454e+07	1.3471e+08	1.92267e+08	2.23478e+08	1.87296e+08	1.37119e+08	8.42776e+07	4.73429e+07	3.01044e+07	1.91491e+07	1.55546e+07	1.24265e+07	8.9977e+06	6.99207e+06	3.09266e+06	1.3556e+06	813454	573659	148924	238147	301251	346020	263199	378133	326873	0	167319	0	108320
LSLIYNKDLLPNPPKTWEEIPALDKELKAKGKSALM	125	160	6	0	678.214	9	30	11.3982	11.9015	679.028	2.35026	1	0	-0.191476	0.663597	-1	0	0.0855146		1.70862e+06	1.55846e+07	3.63416e+07	5.56767e+07	6.21426e+07	5.18116e+07	3.86003e+07	2.264e+07	1.32337e+07	6.03169e+06	5.49505e+06	3.18808e+06	2.11404e+06	2.61464e+06	1.33093e+06	1.00201e+06	278429	384728	282477	286193	131784	45351.9	190820	151676	128870	294843	163913	52197.8	0	278798
LSLIYNKDLLPNPPKTWEEIPALDKELKAKGKSALMF	125	161	5	0	843.07	9	31					-1
SLIYNKDLLPNPPKT	126	140	2	0	856.983	6	10	8.95358	9.48642	857.737	0.474049	1	0	-0.373078	0.755415	1	1	0.122142		5.6711e+07	1.32636e+08	6.70061e+07	5.21528e+07	9.27861e+06	2.12447e+06	240463	745310	0	0	0	0	337233	129055	0	0	0
SLIYNKDLLPNPPKT	126	140	3	0	571.658	6	10	9.0006	9.47072	572.155	0.457993	1	0	-0.382503	0.560211	1	1	0.0933153		5.54271e+07	9.27135e+07	6.66633e+07	3.16304e+07	9.28505e+06	2.31684e+06	232846	62360.4	263196	97832.6	63389.5	325575	46096.1	42993.4	403233	50767.3	920.398
SLIYNKDLLPNPPKTWEEIPAL	126	147	2	0	1276.19	7	16	11.7913	12.4047	1277.2	0.45602	1	0	-0.484044	1.00612	1	1	0.170273		3.67605e+07	8.02037e+07	8.49977e+07	5.69506e+07	2.71731e+07	8.67907e+06	1.90483e+06	347952	0	94487.6	0	334998	0	0	0	212946	0	90527.3	79625.6	0	0	76107.6	0	0
SLIYNKDLLPNPPKTWEEIPAL	126	147	3	0	851.132	7	16	11.7441	12.5938	851.878	0.675474	1	0	-0.403531	1.74165	1	1	0.0454709		3.9655e+08	8.29746e+08	8.79714e+08	6.03273e+08	3.20526e+08	1.48392e+08	6.46487e+07	2.98253e+07	1.15208e+07	8.89552e+06	3.29531e+06	896109	8.75734e+06	252204	122138	281107	6972.73	41087.2	333404	134723	135606	587150	158268	47806.5
SLIYNKDLLPNPPKTWEEIPALDKELKAKGKSALM	126	160	3	0	1317.73	9	29	11.1632	11.461	1319.15	1.80955	1	0	-0.285066	0.0238291		0	0.144761		279098	7.06493e+06	2.16161e+07	3.55543e+07	3.846e+07	3.29759e+07	1.99462e+07	1.01334e+07	2.36668e+06	967059	459179	0	18985.4	0	0	120654	0	0	131899	0	0	0	21541.4	158.808	277142	304503	364000	27006.9	0	0
LIYNKDLLPNPPKT	127	140	2	0	813.467	5	9	8.67005	9.01625	814.132	0.345084	0.4	0					0.290629		9.33388e+06	1.5854e+07	9.95317e+06	3.38313e+06	428328	0	74949.3	0	270842	0	136249	0	55999.2	0	7829.6
LIYNKDLLPNPPKTWEEIPAL	127	147	3	0	822.121	7	15					-1
LIYNKDLLPNPPKTWEEIPALDKELKAKGKSALM	127	160	4	0	966.789	9	28	10.9912	11.1632	967.941	2.19251	1	0	-0.191699	-0.367668	0	1	0.277725		742643	6.68058e+06	2.2209e+07	3.13167e+07	3.317e+07	2.48641e+07	1.83683e+07	8.75586e+06	4.39684e+06	2.35872e+06	826533	811400	886738	683181	95017.4	124804	0	0	107482	0	392338	0	0	112333	1.05234e+06	0	0	0	90217.9	0
LIYNKDLLPNPPKTWEEIPALDKELKAKGKSALM	127	160	5	0	773.633	9	28	11.0381	11.3982	774.691	2.87605	1	0	-0.0483985	0.217788	0	-3	0.396342		810905	8.31755e+06	2.49099e+07	3.83358e+07	4.12408e+07	3.33969e+07	2.01001e+07	1.36633e+07	5.14843e+06	3.53915e+06	1.88949e+06	582157	2.42707e+06	349074	1.05971e+06	148350	75394.2	139305	0	110035	0	278733	95000	201153	374669	87461	0	189351	0	205729
IYNKDLLPNPPKT	128	140	2	0	756.925	5	8	7.57288	8.4236	757.624	0.484978	1	0	-0.295492	1.74482	1	1	0.0495823		6.75575e+08	9.14871e+08	6.30365e+08	2.86809e+08	1.05798e+08	3.3116e+07	7.41362e+06	999069	299440	273766	170080	195085	123563	1.17254e+06
IYNKDLLPNPPKT	128	140	3	0	504.952	5	8	7.57288	8.22515	505.411	0.463735	1	0	-0.311079	1.12715	1	1	0.0361159		5.27649e+08	7.62e+08	4.94279e+08	2.25342e+08	8.00401e+07	2.35289e+07	4.5986e+06	767846	0	0	239993	0	81418.8	495854
IYNKDLLPNPPKTW	128	141	3	0	566.979	6	9	9.67743	10.1088	567.605	0.831556	1	0	-0.108983	0.439707		1	0.4868		3.24284e+07	4.95772e+07	3.76166e+07	1.65243e+07	4.55266e+06	740875	282536	393962	61756.9	51351.5	257634	45296.3	0	5.0086e+06	150413	352636
IYNKDLLPNPPKTWE	128	142	3	0	609.993	6	10	9.59597	9.75592	610.668	0.904977	1	0	-0.120121	-0.405173		1	0.238275		3.78635e+06	5.58657e+06	5.42229e+06	2.26729e+06	928242	488756	207052	1243.27	771.383	39704	265507	81516.5	7597.3	62006.4	75382	0	161245
IYNKDLLPNPPKTWEEIPAL	128	147	2	0	1176.14	7	14	11.2571	11.9015	1177.13	0.546716	1	0	-0.422115	1.10266	1	1	0.0658015		4.30314e+08	8.54933e+08	7.95122e+08	5.2655e+08	2.53578e+08	1.09333e+08	4.5195e+07	1.52713e+07	3.64704e+06	1.7024e+06	239977	10789.6	39376.5	52627.4	282311	194552	0	48496	2922.04	115655	105318	60657.5
IYNKDLLPNPPKTWEEIPAL	128	147	3	0	784.426	7	14	11.2571	12.179	785.11	0.606325	1	0	-0.397122	1.96617	1	1	0.0201494		3.30658e+09	6.41663e+09	6.02563e+09	3.86041e+09	1.8913e+09	8.31246e+08	3.56143e+08	1.71944e+08	9.11233e+07	5.16082e+07	3.0065e+07	1.73309e+07	1.89257e+07	2.49217e+06	797725	1.33641e+06	1.31616e+06	839893	1.35768e+06	56789.6	75574.8	417621
IYNKDLLPNPPKTWEEIPALD	128	148	2	0	1233.65	7	15	11.1163	11.3511	1234.61	0.415289	0.6	0					0.475019		3.0815e+06	7.98865e+06	9.47477e+06	3.59656e+06	1.18603e+06	0	495040	0	0	0	0	0	0	0	0	0	0	127507	0	118100	0	0	0
IYNKDLLPNPPKTWEEIPALDKE	128	150	3	0	908.481	7	17					0
IYNKDLLPNPPKTWEEIPALDKELKAKGKSAL	128	159	3	0	1207.34	8	26	10.5534	10.8351	1208.75	2.04619	1	0	-0.189377	-0.0261779	0	1	0.466359		0	4.57982e+06	1.69138e+07	2.46909e+07	2.54003e+07	1.67258e+07	7.88953e+06	1.77749e+06	845646	344149	0	119602	0	19892.2	0	0	0	1.02647e+06	152584	24468.1	1.17364e+06	15891.5	6633.75	233115	0	126088	0	0	0	0
IYNKDLLPNPPKTWEEIPALDKELKAKGKSAL	128	159	4	0	905.758	8	26	10.475	11.1372	906.813	2.02987	1	0	-0.193062	1.15796	0	1	0.148883		8.08623e+06	6.5717e+07	1.52603e+08	2.16499e+08	2.19777e+08	1.57094e+08	1.01438e+08	5.3186e+07	2.34063e+07	1.32307e+07	8.51122e+06	6.25842e+06	2.71131e+06	966114	2.23851e+06	787007	936518	101380	326658	139061	300803	254769	643443	779593	294018	469122	128376	375116	223220	0
IYNKDLLPNPPKTWEEIPALDKELKAKGKSAL	128	159	6	0	604.174	8	26	10.6159	10.8194	605.039	2.99941	1	0	0.0258339	-0.269677	-1	-8	0.158127		201605	4.02033e+06	1.03297e+07	1.37166e+07	1.35236e+07	1.15768e+07	5.48279e+06	2.94286e+06	1.61687e+06	967267	454981	1.20764e+06	128647	1.98417e+06	146723	1.04241e+06	54639.7	854699	41112.3	111556	691262	0	47025.9	275883	0	248506	70173.2	0	0	143521
IYNKDLLPNPPKTWEEIPALDKELKAKGKSALM	128	160	3	0	1251.02	9	27	10.6785	11.5082	1252.46	1.96481	1	0	-0.22418	1.6794	1	0	0.16263		2.74875e+07	1.6782e+08	3.81647e+08	5.53402e+08	5.73916e+08	4.59236e+08	3.01166e+08	1.69084e+08	9.00592e+07	4.52792e+07	2.81477e+07	1.66723e+07	1.20921e+07	9.26523e+06	4.3368e+06	1.35515e+06	655775	0	424667	0	0	183099	0	15020.4	620002	0	532653	447085	186719	161224
IYNKDLLPNPPKTWEEIPALDKELKAKGKSALM	128	160	4	0	938.518	9	27	10.6629	11.5553	939.643	2.1586	1	0	-0.182048	1.87471	1	-1	0.0403325		2.25716e+08	1.08247e+09	2.39454e+09	3.34647e+09	3.46377e+09	2.8469e+09	1.81354e+09	1.05422e+09	5.87065e+08	3.49815e+08	2.24391e+08	1.8065e+08	1.40154e+08	1.00374e+08	7.05792e+07	4.81583e+07	2.96523e+07	1.61069e+07	1.04776e+07	9.53237e+06	7.22706e+06	4.78539e+06	5.77985e+06	5.16414e+06	2.22134e+06	901060	685111	367933	139471	122189
IYNKDLLPNPPKTWEEIPALDKELKAKGKSALM	128	160	5	0	751.016	9	27	10.7098	11.461	751.914	2.15031	1	0	-0.183849	1.43513	1	-1	0.0397373		8.45314e+07	4.06672e+08	9.22102e+08	1.32579e+09	1.36799e+09	1.11522e+09	7.3325e+08	4.27833e+08	2.15121e+08	1.2504e+08	8.63727e+07	6.78809e+07	4.56106e+07	3.12106e+07	2.92456e+07	1.5869e+07	8.42843e+06	1.49281e+06	2.68451e+06	3.48555e+06	3.15168e+06	2.6445e+06	1.24874e+06	1.2338e+06	4.16492e+06	1.20218e+06	418494	266299	1.24094e+06	402682
IYNKDLLPNPPKTWEEIPALDKELKAKGKSALM	128	160	6	0	626.014	9	27	10.7098	11.3146	626.757	2.11626	1	0	-0.191252	0.979357	1	0	0.0508536		1.90003e+07	1.15252e+08	2.70136e+08	3.84423e+08	3.87803e+08	3.1507e+08	1.99829e+08	1.13843e+08	5.96461e+07	3.52024e+07	1.77502e+07	1.83247e+07	1.02763e+07	9.54224e+06	8.92246e+06	2.80814e+06	1.2288e+06	3.91682e+06	535457	432365	3.47698e+06	266640	615978	1.37084e+06	78802	113803	235950	50784.8	90815.1	60341.8
IYNKDLLPNPPKTWEEIPALDKELKAKGKSALM	128	160	7	0	536.728	9	27	10.7098	11.2414	537.346	1.9887	1	0	-0.218985	0.75168	1	0	0.0797352		2.22305e+06	1.82288e+07	4.30241e+07	6.3708e+07	7.00972e+07	4.99932e+07	3.42303e+07	1.84684e+07	8.37152e+06	4.2202e+06	2.45006e+06	1.42653e+06	841258	702342	312003	121462	229161	137275	390022	0	31626	65444.2	0	0	128784	619938	105153	0	0	0
IYNKDLLPNPPKTWEEIPALDKELKAKGKSALMF	128	161	3	0	1300.04	9	28	11.5082	11.8858	1301.4	1.61971	1	0	-0.311784	0.272256	-1	-2	0.107748		105632	6.59744e+06	2.31761e+07	3.88644e+07	4.0717e+07	3.32707e+07	2.25082e+07	8.86021e+06	2.01684e+06	166831	0	0	0	0	117480	0	0	0	0	0	0	0	0	0	0	0	0	0	0	0
IYNKDLLPNPPKTWEEIPALDKELKAKGKSALMF	128	161	4	0	975.285	9	28	11.4453	12.1423	976.497	2.39995	1	0	-0.148211	1.26633	0	0	0.28349		1.158e+07	8.78388e+07	2.04944e+08	2.9255e+08	3.22825e+08	2.72745e+08	1.89614e+08	1.15192e+08	6.60671e+07	3.40827e+07	2.36701e+07	1.69773e+07	1.29275e+07	8.60339e+06	5.49185e+06	3.54539e+06	1.53986e+06	663241	124503	352719	192905	135720	3.20055e+06	55374	154266	124198	1.21455e+07	27661.3	0	109901
IYNKDLLPNPPKTWEEIPALDKELKAKGKSALMF	128	161	5	0	780.43	9	28					-1
IYNKDLLPNPPKTWEEIPALDKELKAKGKSALMF	128	161	6	0	650.526	9	28	11.5396	11.8648	651.304	2.2227	1	0	-0.18537	0.109266	0	0	0.0860654		819779	6.44495e+06	1.85258e+07	2.74686e+07	3.06158e+07	2.46494e+07	1.72778e+07	9.39748e+06	3.68339e+06	1.77187e+06	1.39606e+06	997543	944755	481387	286929	827091	169153	262542	58823.7	471731	87216.2	280071	48575.9	173419	81107.9	0	50538.1	0	0	0
WEEIPAL	141	147	1	0	857.44	4	4	10.8663	11.9173	858.05	0.0825804	1	0	-0.53016	2.36804	1	1	0.382844		5.59178e+08	2.95307e+08	9.17268e+07	2.18391e+07	3.2997e+06	1.48063e+06	1.828e+06	1.2528e+06	1.11709e+06
WEEIPAL	141	147	2	0	429.224	4	4	10.96	11.5553	429.474	-0.0267235	1	0	-0.690565	0.949892	1	1	0.278479		5.60473e+07	2.71715e+07	5.4232e+06	129790	826591	0	287178	21291.5	165351
WEEIPALDKELKAKGKSAL	141	159	3	0	709.4	6	16	9.89683	10.2055	710.637	2.43534	1	0	0.242126	0.0578069		-3	0.620722		2.36316e+06	1.4646e+07	2.18858e+07	1.75817e+07	8.46845e+06	2.64406e+06	937074	189293	104197	2257.81	459189	1.6696e+06	3.46556e+06	2.37878e+06	911668	389898	286108	104201	0	0	0	200041	0
WEEIPALDKELKAKGKSALM	141	160	2	0	1129.12	7	17	10.2244	10.4593	1130.37	1.08587	1	0	-0.276398	-0.172049	0	0	0.203423		1.78088e+06	1.5418e+07	2.40952e+07	2.30437e+07	1.17233e+07	2.93842e+06	135812	0	0	0	0	186330	0	0	0	0	99753.2	0	0	0	0	0	0	0	0
WEEIPALDKELKAKGKSALM	141	160	3	0	753.08	7	17	10.19	10.7725	754.199	1.93025	0.6	0					0.510304		9.67065e+07	3.35263e+08	5.16014e+08	4.50762e+08	2.97378e+08	1.55152e+08	7.43026e+07	3.9619e+07	1.83293e+07	1.15684e+07	5.2067e+06	2.39707e+06	646814	916298	900805	111652	513403	1.81704e+07	17750.4	308844	3.88495e+07	18941.3	166024	962821	155310
WEEIPALDKELKAKGKSALM	141	160	4	0	565.062	7	17	10.19	10.7098	565.755	1.34795	1	0	-0.185905	0.715005	0	0	0.0784025		2.06588e+07	7.90692e+07	1.16344e+08	1.03159e+08	6.47552e+07	3.08188e+07	1.44456e+07	6.33725e+06	2.16952e+06	1.29827e+06	619381	482847	0	703.088	219452	47499.3	0	9300.7	0	12690.4	0	122888	19329.2	226686	0
EEIPAL	142	147	1	0	671.361	4	3	8.90652	9.0319	671.995	0.239187	1	0	-0.183334	-0.512761		1	1.11711		7.10846e+06	1.7342e+06	76887.4	0	300569	224145	173455	129015
EEIPALDKELKAKGKSALM	142	160	3	0	691.054	6	16	9.12577	9.26678	691.89	1.21946	1	0	-0.203955	-0.464102		1	0.0611983		4.39306e+06	1.79077e+07	2.32799e+07	1.91043e+07	1.00659e+07	5.32146e+06	1.85525e+06	169542	422396	0	0	88841.9	66193.6	0	0	0	0	0	0	0	0	0	24634.5
DKELKAKGKSAL	148	159	2	0	644.385	5	10	5.16475	5.81675	645.354	1.19073	1	0	0.0476156	1.12632	1	1	0.0584635		6.52424e+07	1.72351e+08	1.75496e+08	9.96277e+07	4.52545e+07	1.64451e+07	4.29493e+06	865735	123755	56355.1	36037.6	26579.8	0	0	0	50489.2
DKELKAKGKSAL	148	159	3	0	429.926	5	10	5.16475	5.92998	430.618	1.32776	1	0	0.128055	1.47875	1	1	0.0937776		8.22467e+07	2.07896e+08	2.17689e+08	1.23601e+08	5.11408e+07	2.04706e+07	7.7014e+06	218599	444046	116532	1.11847e+07	0	0	831588	0	28003.3
DKELKAKGKSAL	148	159	4	0	322.696	5	10	5.22782	5.7523	323.184	1.20133	1	0	0.0538405	0.729426	1	1	0.0824498		9.06689e+06	3.01338e+07	2.99923e+07	1.69779e+07	5.59056e+06	1.05227e+06	1.48826e+06	128284	15814.3	0	87161.9	0	0	18227.2	324251	0
DKELKAKGKSALM	148	160	1	0	1418.8	5	11	6.22225	6.34838	1420.74	1.04784	0.4	0					0.416832		140035	1.27637e+06	2.3568e+06	717606	144254	42034.6	19029.8	8141.15	0	0	0	0	0	0	0	0	0
DKELKAKGKSALM	148	160	2	0	709.905	5	11	6.10542	6.85978	710.953	1.2008	1	0	-0.0105499	1.44493	0	1	0.0347117		7.79439e+08	2.05831e+09	2.15153e+09	1.39707e+09	6.23187e+08	2.6297e+08	1.01976e+08	4.42815e+07	1.81063e+07	8.34751e+06	3.09106e+06	564703	81777.6	81464.2	17232.7	35267.7	208043
DKELKAKGKSALM	148	160	3	0	473.606	5	11	6.0579	6.85978	474.303	1.19755	1	0	-0.0122846	1.59282	0	1	0.0427562		1.32215e+09	3.456e+09	3.73393e+09	2.32187e+09	1.07247e+09	4.35815e+08	1.62791e+08	6.96527e+07	3.02332e+07	1.51535e+07	7.7057e+06	2.52839e+06	351314	52002	513946	6512.62	0
DKELKAKGKSALM	148	160	4	0	355.456	5	11	6.0579	6.75477	355.967	1.14844	1	0	-0.0384902	1.26596	1	1	0.0270402		1.86665e+08	4.99422e+08	5.3504e+08	3.1606e+08	1.42555e+08	5.56796e+07	2.09075e+07	6.59222e+06	2.39968e+06	918086	404543	356598	1017.17	0	0	1.66453e+06	24294.5
DKELKAKGKSALMF	148	161	2	0	783.44	6	12	8.7647	9.23545	784.532	1.17996	1	0	-0.0741472	0.562183	1	1	0.0747599		4.41043e+07	1.36476e+08	1.59369e+08	1.08765e+08	5.33988e+07	1.84039e+07	8.67048e+06	1.24866e+06	272218	0	9206.04	0	397153	63945.2	0	15542.7	10840.7	0	9809.19
DKELKAKGKSALMF	148	161	3	0	522.629	6	12	8.74892	9.29817	523.411	1.34072	0.6	0					0.0544321		1.18202e+08	3.45123e+08	4.14895e+08	2.81095e+08	1.46541e+08	6.74971e+07	2.98346e+07	1.3955e+07	1.07789e+07	1.74601e+06	453043	1.1584e+06	126486	0	170522	59411.9	99223.4	42049.6	58213.5
KELKAKGKSALM	149	160	2	0	652.392	5	10	5.94605	6.35362	653.306	0.994117	1	0	-0.0677954	0.365526	0	1	0.0706498		2.25378e+07	5.61852e+07	5.5447e+07	3.21101e+07	1.27469e+07	2.45874e+06	248651	93995.5	0	50235.9	111614	0	90312.2	28363.3	0	0
KELKAKGKSALM	149	160	3	0	435.264	5	10	6.4778	6.63903	435.904	1.08585	1	0	-0.0139473	-0.401179	0	1	0.108021		2.50047e+06	7.74617e+06	7.4204e+06	4.67616e+06	1.03107e+06	188291	100780	0	36406.1	0	0	0	197677	31390.9	35690.5	0
LKAKGKSAL	151	159	2	0	458.303	4	7	4.95792	5.22782	459.004	0.864557	0.4	0					0.558368		853749	4.27022e+06	3.3559e+06	378460	71326.5	0	0	0	0	9814.95	0	0
LKAKGKSALM	151	160	2	0	523.823	5	8	6.01013	6.46722	524.663	0.992423	0.6	0					0.0527947		3.91227e+07	9.20945e+07	7.99483e+07	3.87683e+07	1.45527e+07	3.79603e+06	524399	47757.2	36217.5	52003.6	24857.7	0	0	21460.9
LKAKGKSALM	151	160	3	0	349.551	5	8	6.0579	6.63903	350.038	0.774517	1	0	-0.0830404	0.905747	1	1	0.0952611		2.38279e+07	4.7215e+07	3.36612e+07	1.57815e+07	3.93e+06	563321	0	0	5619.85	20531.5	0	145635	0	5426.62
MFNLQEPYFTWPLIA	160	174	2	0	935.466	6	11	15.0403	15.2023	936.431	0.676908	1	0	-0.290122	-0.398585		1	0.662796		1.26812e+07	1.86533e+07	1.45759e+07	6.92051e+06	1.67117e+06	486158	172472	142413	0	319682	265430	321071	277955	455809	210509	274208	0	355134
MFNLQEPYFTWPLIAA	160	175	2	0	970.984	6	12	15.1814	15.1971	971.955	0.646469	0.4	0					0.450569		140756	1.05831e+06	629731	229255	0	0	0	0	160507	0	0	0	0	0	0	0	0	0	0
MFNLQEPYFTWPLIAADGGYA	160	180	2	0	1202.57	7	17					0
FNLQEPY	161	167	1	0	910.431	4	4	9.29817	9.72448	911.323	0.335828	1	0	-0.158516	0.423885	1	1	0.807596		1.34303e+08	1.10485e+08	4.29937e+07	1.20938e+07	2.18195e+06	3.48518e+06	1.74992e+06	455859	142003
FNLQEPY	161	167	2	0	455.719	4	4	9.39235	10.164	456.109	0.223255	0.4	0					0.0650189		4.599e+08	3.7679e+08	1.41718e+08	3.47626e+07	3.92169e+06	466014	206671	582743	472286
FNLQEPYFTWPLI	161	173	2	0	834.427	6	9	15.0559	15.2233	835.223	0.525125	0.6	0					0.160548		5.27782e+07	7.8058e+07	5.25899e+07	2.56087e+07	8.92189e+06	2.55555e+06	925437	391643	787155	914813	274524	294606	386582	315939	476370	345076
FNLQEPYFTWPLIA	161	174	2	0	869.946	6	10	14.5695	15.0664	870.695	0.391008	1	0	-0.421824	0.643626		1	0.0121768		5.42924e+09	7.72287e+09	5.26914e+09	2.61705e+09	1.04039e+09	3.69597e+08	1.39553e+08	6.20192e+07	3.12735e+07	1.32742e+07	3.52334e+06	1.75793e+06	1.38296e+06	1.13898e+06	1.62625e+06	989711	1.65049e+06
FNLQEPYFTWPLIAA	161	175	2	0	905.464	6	11	14.3624	14.7007	906.347	0.616486	1	0	-0.322365	0.150092		1	0.156289		1.22863e+08	1.86942e+08	1.35305e+08	7.34085e+07	3.61371e+07	1.38169e+07	6.36376e+06	2.22652e+06	1.64609e+06	1.46798e+06	891762	524303	288202	466817	444708	626914	373090	604915
FNLQEPYFTWPLIAADGGY	161	179	2	0	1101.53	6	15	14.6326	14.664	1103.06	1.67599	1	1	0.0045299	-0.805021		1	0.875996		391267	1.25401e+06	1.194e+06	781853	750021	532735	0	0	0	299258	0	0	0	0	134620	0	0	0	0	0	0	0
FNLQEPYFTWPLIAADGGYA	161	180	2	0	1137.05	6	16	14.2666	14.643	1138.64	1.774	1	0	-0.000507053	0.268832		1	1.05594		7.85355e+06	1.72949e+07	1.92321e+07	1.44352e+07	1.20655e+07	8.04512e+06	4.32041e+06	3.78436e+06	848943	378560	454973	256811	0	107952	0	589583	0	150278	0	241028	0	361495	257751
FNLQEPYFTWPLIAADGGYAF	161	181	2	0	1210.58	7	17					0
NLQEPY	162	167	1	0	763.362	4	3	7.12942	7.4811	763.864	0.0521135	1	0	-0.549378	0.191591		1	0.343962		1.57393e+07	9.53762e+06	971566	252977	238162	42970	0	0
NLQEPYFTWPLI	162	173	2	0	760.893	5	8					-1
NLQEPYFTWPLIA	162	174	1	0	1591.82	5	9	14.0266	14.3144	1592.97	0.157775	1	0	-0.548442	-0.00724369	1	1	0.354482		1.15615e+07	1.73179e+07	1.00819e+07	3.23447e+06	329332	0	0	0	0	0	47394	0	0	0	0
NLQEPYFTWPLIA	162	174	2	0	796.411	5	9	13.9627	14.5537	797.108	0.396372	1	0	-0.392822	0.936405	1	1	0.0278514		7.13957e+08	9.50388e+08	6.05569e+08	2.77632e+08	1.0256e+08	4.09327e+07	1.03302e+07	6.16573e+06	1.59271e+06	1.06002e+06	215035	184647	380165	793243	661200
NLQEPYFTWPLIAA	162	175	2	0	831.93	6	10	13.786	14.0106	832.687	0.471911	0.6	0					0.235147		1.12811e+07	1.69325e+07	1.08693e+07	4.35266e+06	1.45571e+06	568961	218082	39829.1	118906	48522.8	35597.3	158422	64071.9	94468.7	37269.4	49975.6	77310.9
NLQEPYFTWPLIAADGGY	162	179	2	0	1028	6	14					-1
NLQEPYFTWPLIAADGGYA	162	180	2	0	1063.52	6	15	13.8984	14.1866	1064.94	1.53469	0.5	0					0.750636		2.32065e+06	7.04916e+06	5.84812e+06	3.98595e+06	1.27959e+06	929434	835329	0	255070	0	0	0	126152	0	396011	112096	442004	0	0	6929.13	101863	90000
FTWPLIA	168	174	1	0	847.471	4	4	13.0343	13.6568	848.041	0.0217398	1	0	-0.619444	1.0344		1	0.136035		6.53332e+08	3.55878e+08	1.08581e+08	2.33742e+07	48631.7	247971	404263	119779	107995
AADGGYAF	174	181	1	0	771.331	4	6					-1
AADGGYAFKYENGKYDIKDVGVDNAGAKAGLTF	174	206	4	0	857.172	8	31	10.2244	10.2712	858.981	5.18967	0.6	0					0.270596		0	143038	1.00823e+06	4.31489e+06	6.8205e+06	9.2189e+06	7.31737e+06	4.49122e+06	3.23594e+06	1.17963e+06	503447	141834	0	275371	0	0	630469	122195	0	0	0	0	0	0	0	0	0	157130	149583	0
ADGGY	175	179	1	0	482.188	3	3	3.70867	5.00612	482.52	0.0614237	1	0	-0.531161	3.13526		1	0.136746		2.66015e+08	8.45867e+07	1.40667e+07	957658	58167.1	417775	577261
ADGGYA	175	180	1	0	553.225	3	4	3.91678	4.92563	553.655	0.118668	1	0	-0.477201	2.237		1	0.045278		7.10154e+08	2.63432e+08	6.78416e+07	1.55138e+07	1.5366e+06	0	0	173352
ADGGYAFKYENGKY	175	188	2	0	791.862	5	12	8.26167	8.95358	793.373	2.06449	1	0	0.35854	1.25056	1	1	0.276822		2.70645e+07	1.58394e+08	3.03388e+08	2.82288e+08	1.65772e+08	8.14438e+07	3.43588e+07	1.20493e+07	8.2032e+06	1.13428e+06	1.93897e+06	608906	927115	184549	2.79864e+06	3.12109e+06	3.39394e+06	3.14363e+06
ADGGYAFKYENGKY	175	188	3	0	528.244	5	12	8.27733	8.70687	529.262	2.09791	1	0	0.374889	0.433897	1	1	0.0835446		2.23967e+07	1.30415e+08	2.49634e+08	2.28099e+08	1.41551e+08	6.53281e+07	2.7733e+07	1.21213e+07	5.93507e+06	6.28198e+06	2.0875e+06	992830	312548	958602	1.24124e+06	2.78044e+06	3.0442e+06	1.73446e+06
ADGGYAFKYENGKYDIKD	175	192	2	0	1027.48	6	16	8.41837	8.812	1029.36	2.53601	1	0	0.279061	0.322159	1	-1	0.934242		356099	1.00682e+07	2.40567e+07	2.78044e+07	1.97917e+07	1.06265e+07	3.82296e+06	1.02196e+06	224014	0	80904	66231.3	0	0	73707.4	0	393071	396677	551360	415062	1.67776e+06	455474	0
ADGGYAFKYENGKYDIKD	175	192	3	0	685.322	6	16	8.32432	8.96927	686.566	2.50265	0.6	0					0.287181		4.37082e+07	7.5618e+07	1.52878e+08	1.82422e+08	1.29241e+08	7.60528e+07	4.44216e+07	2.36695e+07	1.53552e+07	1.0541e+07	6.86468e+06	4.44398e+06	2.59003e+06	1.7186e+06	732133	585760	1.23405e+06	1.0205e+06	651981	357357	7.4936e+06	1.40679e+06	620911
ADGGYAFKYENGKYDIKDVGVDNAGAKAGL	175	204	3	0	1036.18	7	28	9.06318	9.72448	1037.97	3.55349	1	1	0.0936222	1.15526	1	0	0.0802879		1.62573e+06	1.68993e+08	1.58319e+08	3.35393e+08	6.77509e+08	5.13838e+08	4.18348e+08	3.97255e+08	1.67854e+08	9.37544e+07	8.4446e+07	3.33992e+07	2.01146e+07	2.52913e+07	1.12445e+07	7.44301e+06	1.02732e+07	3.63239e+06	4.2079e+06	5.07989e+06	2.68594e+06	1.63789e+06	1.85417e+06	466828	503355	303516	118351	72279	418095	337218
ADGGYAFKYENGKYDIKDVGVDNAGAKAGL	175	204	4	0	777.383	7	28	9.12577	9.29817	778.84	3.98639	1	0	0.184379	-0.366423	1	0	0.111068		2.23924e+07	1.45048e+07	5.0783e+07	1.2578e+08	1.85745e+08	1.91976e+08	1.44854e+08	1.03965e+08	6.96599e+07	3.39843e+07	1.74875e+07	1.35017e+07	1.70883e+07	7.08135e+06	6.57909e+06	3.85661e+06	5.91687e+06	2.61062e+06	6.03673e+06	1.99813e+06	6.74943e+06	754500	3.54471e+06	355934	3.46117e+06	0	0	0	0	0
ADGGYAFKYENGKYDIKDVGVDNAGAKAGLTF	175	206	4	0	839.412	8	30	9.97825	10.522	840.882	3.87223	1	0	0.106326	0.789393		1	0.119581		8.79207e+07	7.36202e+07	4.05932e+08	6.01524e+08	1.0107e+09	9.84051e+08	9.08364e+08	6.2509e+08	4.49954e+08	2.48808e+08	1.8708e+08	1.05932e+08	9.08785e+07	5.65654e+07	4.85804e+07	3.10807e+07	2.45046e+07	1.87811e+07	1.84611e+07	1.25831e+07	1.0322e+07	6.72666e+06	5.46714e+06	1.41326e+06	2.2404e+06	150532	270012	234717	591938	134575
ADGGYAFKYENGKYDIKDVGVDNAGAKAGLTFL	175	207	3	0	1156.58	8	31	10.7098	11.5762	1158.49	3.67299	0.6	0					0.152448		4.85348e+06	2.38443e+07	1.10809e+08	2.63727e+08	3.75561e+08	4.33741e+08	3.85982e+08	2.64151e+08	1.72632e+08	1.14045e+08	6.32021e+07	3.91913e+07	3.21966e+07	1.78462e+07	1.02586e+07	2.42725e+06	195121	0	0	0	0	0	212281	258610	518297	0	108659	0	963331	8946.53
ADGGYAFKYENGKYDIKDVGVDNAGAKAGLTFL	175	207	4	0	867.683	8	31	10.7098	11.571	869.126	3.68904	0.6	0					0.0694607		2.97595e+06	3.36851e+07	1.83455e+08	3.86494e+08	5.93045e+08	6.45138e+08	5.53803e+08	4.29095e+08	2.75683e+08	1.64191e+08	1.04728e+08	6.93152e+07	4.40093e+07	3.06933e+07	1.35589e+07	1.20442e+06	12344.4	0	0	0	0	0	0	0	2919.18	0	336612	1.17793e+06	1.0212e+06	967348
DGGYAFKYENGKYDIKDVGVDNAGAKAGLTF	176	206	4	0	821.653	8	29					-1
YAFKYENGKYDIKDVGVDNAGAKAGL	179	204	3	0	936.14	7	24					0
AFKYENGKY	180	188	2	0	560.277	5	7	7.17695	7.6823	561.472	1.70124	1	0	0.775275	0.669874		-1	0.188793		6.80288e+06	4.87429e+07	8.27368e+07	5.70684e+07	2.7625e+07	9.78992e+06	1.56363e+06	230400	76570.3	0	156747	110246	9259.16
AFKYENGKYDIKD	180	192	2	0	795.894	5	11	5.9139	6.70218	801.839	10.9326	1	0	5.18274	1.5505	1	-11	0.0516319		257512	213628	151212	40320.1	0	86915.3	4376.94	0	29486	3.38724e+08	2.04272e+09	4.27528e+09	4.1193e+09	2.41203e+09	1.09546e+09	4.63007e+08	2.03107e+08
AFKYENGKYDIKD	180	192	3	0	530.931	5	11	5.89783	6.6232	534.889	10.916	1	0	5.17386	1.35467	1	-11	0.0365809		0	139280	83893.3	24709.7	155891	0	111077	415031	265521	2.51719e+08	1.56916e+09	3.31978e+09	3.10575e+09	1.80129e+09	8.21955e+08	3.42132e+08	1.49986e+08
AFKYENGKYDIKDVGVDNAGAKAGL	180	204	3	0	881.785	7	23	8.74892	8.812	884.17	5.58403	0.4	1					0.0598159		75733.9	1.83749e+06	1.04128e+07	2.09252e+07	2.63812e+07	2.462e+07	1.85618e+07	1.13184e+07	5.96828e+06	3.37855e+06	2.59552e+06	2.535e+07	1.04373e+06	488912	1.94552e+07	333780	431118	3.79608e+06	0	0	316201	0	0	82224.1	0	0	0	0	0	0
AFKYENGKYDIKDVGVDNAGAKAGL	180	204	4	0	661.591	7	23	8.62273	8.8593	662.851	3.46805	1	1	0.233768	-0.166706	0	-1	0.0695564		292464	2.82327e+06	1.20008e+07	3.33588e+07	3.15658e+07	2.86682e+07	2.01958e+07	1.6734e+07	7.08705e+06	3.14267e+06	1.45615e+06	4.04535e+06	451147	563870	352003	391283	89241.2	157704	56511.5	244627	0	39852.2	0	253225	0	0	0	192466	0	0
AFKYENGKYDIKDVGVDNAGAKAGLTF	180	206	3	0	964.491	7	25	9.70878	10.2712	966.213	3.43535	0.6	0					0.565619		796342	1.41176e+07	6.0233e+07	1.26566e+08	1.71435e+08	1.64105e+08	1.26041e+08	7.5903e+07	4.08444e+07	2.18173e+07	1.31135e+07	7.76765e+06	5.77394e+06	2.54466e+06	916323	624359	125103	413783	159071	30270.4	0	51837.4	109624	280844	199356	516569	946737	1.04076e+06	920875	52237
AFKYENGKYDIKDVGVDNAGAKAGLTF	180	206	4	0	723.62	7	25	9.63052	10.0588	724.942	3.55601	0.6	0					0.149969		260638	9.63405e+06	3.96426e+07	8.61707e+07	1.07413e+08	1.05135e+08	8.0913e+07	5.28626e+07	2.72165e+07	1.57119e+07	9.16379e+06	7.29046e+06	2.57531e+06	3.40821e+06	852907	1.103e+06	385885	501017	268101	499448	212150	78801.3	43438.9	855657	258320	675664	248223	166099	295986	208956
AFKYENGKYDIKDVGVDNAGAKAGLTFL	180	207	3	0	1002.19	7	26	10.5063	10.7568	1003.91	3.36272	0.6	0					0.160984		313335	4.85996e+06	2.7152e+07	5.61462e+07	6.94766e+07	7.26903e+07	5.56581e+07	3.49485e+07	2.04806e+07	9.75168e+06	4.47757e+06	2.57615e+06	1.40673e+06	1.13171e+06	290935	433011	252392	0	138269	0	0	0	16164.3	27324.1	42614.3	1112.7	13969	35754.9	262421	299874
AFKYENGKYDIKDVGVDNAGAKAGLTFL	180	207	4	0	751.891	7	26					-1
FKYENGKY	181	188	1	0	1048.51	4	6	7.01865	7.25605	1050.77	1.6213	0.4	0					1.26209		47029.5	2.24365e+06	5.20912e+06	2.80496e+06	583206	39745.2	49315.8	0	40404.8	42696.1	44749.7
FKYENGKY	181	188	2	0	524.759	4	6	6.89255	7.65107	525.932	1.7031	1	0	1.01486	1.45785	1	1	0.0943002		3.36722e+07	1.69519e+08	2.63884e+08	1.88549e+08	8.68507e+07	2.95048e+07	8.26843e+06	1.9578e+06	550482	209467	391831
FKYENGKYDIKD	181	192	2	0	760.375	5	10	7.31915	7.76042	761.689	1.71018	1	0	0.35254	0.470417	1	-1	0.162846		2.00677e+06	2.26301e+07	4.14185e+07	3.54323e+07	1.88371e+07	6.85547e+06	1.53101e+06	121932	205523	6295.19	142576	0	93286.6	164714	0	86670.7
FKYENGKYDIKD	181	192	3	0	507.252	5	10	7.3349	7.81778	508.161	1.80981	1	0	0.411018	0.599947	1	-1	0.117334		3.69491e+06	3.94934e+07	6.46598e+07	5.95817e+07	3.49288e+07	1.45759e+07	5.4836e+06	1.16666e+06	722251	63337.5	111842	0	137034	0	0	0
FKYENGKYDIKDVGVDNAGAKAGL	181	204	2	0	1286.66	7	22	8.54403	8.8593	1288.92	2.99655	1	0	0.148194	0.0782455	0	0	0.227693		70968.7	238508	5.6526e+06	1.33518e+07	1.68226e+07	1.46416e+07	9.99231e+06	4.42527e+06	1.71778e+06	397944	78247.5	0	78690.7	0	41912.2	0	0	0	0	0	0	0	0	0	0	0	0	0	78146.1	0
FKYENGKYDIKDVGVDNAGAKAGL	181	204	3	0	858.106	7	22	8.51258	8.87505	859.799	3.54712	1	0	0.295097	0.225154	1	-2	0.170286		3.76974e+06	3.88016e+07	1.30069e+08	2.36687e+08	2.90709e+08	2.66868e+08	1.89416e+08	1.11865e+08	6.74749e+07	4.0869e+07	2.47509e+07	1.87308e+07	1.35257e+07	9.58146e+06	7.28095e+06	5.83913e+06	3.73467e+06	2.11246e+06	900275	395653	59142.9	68065.1	441809	53407	0	189874	0	0	65264.5	130859
FKYENGKYDIKDVGVDNAGAKAGL	181	204	4	0	643.831	7	22	8.60698	8.84355	645.165	3.80277	1	0	0.363309	-0.166706	0	-2	0.0725107		421233	8.25573e+06	3.37999e+07	6.4413e+07	7.84161e+07	6.78947e+07	5.22291e+07	3.04029e+07	1.69984e+07	9.45813e+06	6.02815e+06	3.39289e+06	1.82903e+06	1.57329e+06	1.04225e+07	735279	623576	269774	3.77085e+06	43864.2	57195.8	0	191169	91349.6	155635	0	74260.9	85513	668377	0
FKYENGKYDIKDVGVDNAGAKAGLTF	181	206	2	0	1410.71	7	24	9.6149	9.7716	1412.99	2.85982	0.4	0					0.338998		18730.8	705374	4.32588e+06	9.43422e+06	1.05615e+07	8.90877e+06	7.39992e+06	3.89754e+06	809997	30294.8	17881.7	13188	9552.26	9899.08	6169.66	0	0	0	6800.02	0	0	0	0	0	0	0	0	0	0	231615
FKYENGKYDIKDVGVDNAGAKAGLTF	181	206	4	0	705.861	7	24	9.63052	10.3076	707.257	3.89437	1	0	0.301159	1.20444	-1	-1	0.189823		1.10243e+07	4.17491e+07	1.17836e+08	2.14798e+08	2.85827e+08	2.60915e+08	1.8861e+08	1.22247e+08	6.84871e+07	3.74064e+07	2.08602e+07	1.58587e+07	1.04955e+07	7.91184e+06	4.99447e+06	3.8124e+06	5.26434e+06	1.35508e+06	1.00446e+07	5.2139e+06	1.78374e+07	9.40911e+06	8.97867e+06	929763	817173	157176	626621	0	123109	0
FKYENGKYDIKDVGVDNAGAKAGLTFL	181	207	3	0	978.506	7	25	10.475	10.8194	980.201	3.31892	1	0	0.127942	0.169026	1	0	0.0846581		0	7.28651e+07	1.3388e+08	1.88637e+08	2.75335e+08	2.6608e+08	1.96889e+08	1.30712e+08	8.01712e+07	4.23884e+07	3.01348e+07	2.05523e+07	8.69724e+06	1.07391e+07	6.97079e+06	1.3213e+06	1.44588e+06	1.49799e+06	799978	347115	0	593943	0	0	0	102030	317517	107700	124230	0
FKYENGKYDIKDVGVDNAGAKAGLTFL	181	207	4	0	734.132	7	25	10.6785	11.1632	735.334	3.04538	1	0	0.0637145	0.605653	1	-2	0.170112		8.88302e+06	2.42304e+07	5.567e+07	1.01134e+08	1.23064e+08	1.1364e+08	8.55472e+07	4.57811e+07	2.74922e+07	6.83327e+06	9.71505e+06	584050	3.828e+06	363755	2.17894e+06	1.14942e+06	587993	908868	261688	139265	73772.7	516260	0	189003	74763.7	2.05181e+06	0	155426	246742	359414
KYENGKYDIKD	182	192	2	0	686.841	5	9	6.137	6.18755	688.173	1.85279	0.4	0					0.233021		59020	382609	1.90855e+06	1.21866e+06	672710	58743.1	95579.2	56077.3	0	0	0	822.89	0	443.231	0
KYENGKYDIKD	182	192	3	0	458.23	5	9	6.20328	6.30092	459.147	1.94005	0.4	0					0.175831		463412	3.16027e+06	4.63841e+06	2.48421e+06	1.65005e+06	280677	944195	46712.3	0	84514.1	0	0	122291	135836	46102.7
KYENGKYDIKDVGVDNAGAKAGL	182	204	3	0	809.083	7	21	7.90133	8.37133	810.612	3.16082	1	0	0.232184	0.559848	1	1	0.0950342		364147	1.51048e+07	6.15103e+07	1.07082e+08	1.4365e+08	1.01439e+08	6.3153e+07	4.58517e+07	1.76175e+07	8.76651e+06	8.25153e+06	2.22766e+06	1.55653e+06	1.47292e+06	787850	393534	221280	15389	173016	85127.3	0	0	349105	0	0	173139	0	0	298158
KYENGKYDIKDVGVDNAGAKAGL	182	204	4	0	607.064	7	21	7.99527	8.12053	608.249	3.314	1	0	0.275002	-0.513124	1	1	0.0987167		0	1.60638e+06	5.03154e+06	1.06686e+07	1.22716e+07	1.13113e+07	6.09726e+06	3.62934e+06	1.46102e+06	2.63562e+06	335968	260474	0	323152	0	0	0	133154	0	0	0	0	0	0	0	186967	0	0	0
KYENGKYDIKDVGVDNAGAKAGLTF	182	206	3	0	891.789	7	23	9.14143	9.34527	893.46	3.42714	1	0	0.223326	-0.268587		0	0.129855		971100	1.75577e+07	4.85792e+07	8.89289e+07	1.04842e+08	9.07323e+07	6.43889e+07	3.93517e+07	2.19542e+07	1.35558e+07	7.7096e+06	6.23564e+06	3.3213e+06	3.0509e+06	6.53296e+06	535980	359093	0	0	0	627592	0	17936.5	1.1357e+06	0	100247	401605	0	94320.4	105407
KYENGKYDIKDVGVDNAGAKAGLTFL	182	207	3	0	929.483	7	24	10.1588	10.5063	931.117	3.23991	0.6	0					0.133008		463155	1.32159e+07	5.16236e+07	9.50901e+07	1.07054e+08	9.54476e+07	7.40423e+07	4.01229e+07	2.23686e+07	1.98068e+07	6.69433e+06	2.95741e+06	6.73306e+06	131891	463834	1.5138e+06	129685	0	372521	0	124445	244933	18794.8	0	0	0	0	0	0	0
KYENGKYDIKDVGVDNAGAKAGLTFL	182	207	4	0	697.364	7	24	10.2055	10.6159	698.536	3.02748	1	0	0.0891295	0.374345	1	1	0.21394		282006	7.1358e+06	2.80748e+07	5.11851e+07	6.45577e+07	5.1316e+07	3.63912e+07	1.777e+07	9.46007e+06	5.07798e+06	2.18227e+06	808039	3.10694e+06	324021	289807	64681.3	166175	112292	91490.6	313044	15612.6	0	176054	26738.9	192519	183877	89932.8	67519.2	64777.8	0
DIKDVGVD	189	196	2	0	430.722	4	6					-1
DIKDVGVDNAGAKAGL	189	204	2	0	771.91	5	14	7.41337	8.19385	773.23	1.75963	0.6	0					0.168958		3.5034e+07	2.0307e+08	2.82823e+08	2.14609e+08	1.19453e+08	5.37217e+07	2.53991e+07	1.12056e+07	5.69598e+06	3.12812e+06	1.06383e+06	234243	92911.7	375715	287865	1.17455e+06	534831	356964	0	137330
DIKDVGVDNAGAKAGL	189	204	3	0	514.942	5	14	7.55728	7.7917	515.812	1.72844	1	0	0.0733688	-0.173398	1	1	0.0577801		1.14545e+07	5.66836e+07	8.68824e+07	6.43248e+07	3.63097e+07	1.74353e+07	7.17819e+06	2.36731e+06	1.26987e+06	310204	986897	301610	0	69530.4	0	0	0	0	0	0
DIKDVGVDNAGAKAGLTF	189	206	2	0	895.968	6	16	9.20408	9.98865	897.42	1.85657	0.6	0					0.342194		5.69831e+07	2.98093e+08	4.38261e+08	3.51267e+08	2.03486e+08	1.08684e+08	4.84156e+07	2.81414e+07	1.51179e+07	1.35089e+07	5.70517e+06	2.80213e+06	809391	1.42854e+06	2.35721e+06	2.49888e+06	758432	737368	604931	830546	790879	261056	0
DIKDVGVDNAGAKAGLTF	189	206	3	0	597.648	6	16	9.31387	9.75592	598.61	1.84065	0.6	0					0.0623631		4.69268e+07	2.22655e+08	3.42232e+08	2.63521e+08	1.59825e+08	7.40699e+07	3.64669e+07	2.11858e+07	1.40435e+07	1.13038e+07	8.30356e+06	4.24554e+06	2.02634e+06	898522	578539	55801.5	77427.5	42933.4	62167.2	57024.3	233979	146924	156553
DIKDVGVDNAGAKAGLTFL	189	207	2	0	952.51	6	17	10.522	10.9756	953.953	1.76595	1	0	-0.0415704	0.508856	1	0	0.152208		3.23407e+07	1.20214e+08	1.77964e+08	1.45453e+08	8.7775e+07	4.59681e+07	2.05934e+07	9.9578e+06	1.05891e+07	8.90859e+06	1.12588e+06	1.07731e+06	927314	615422	356089	0	0	0	238492	0	398007	0	0	0
DIKDVGVDNAGAKAGLTFL	189	207	3	0	635.342	6	17	10.5377	11.1163	636.417	2.10248	1	0	0.0746348	0.897966	1	1	0.138599		2.81784e+07	1.75461e+08	2.80111e+08	2.33037e+08	1.42118e+08	7.12156e+07	3.53362e+07	1.8655e+07	1.06035e+07	8.51688e+06	2.70475e+06	4.7131e+06	5.17281e+06	6.17311e+06	3.82875e+06	1.51074e+06	210593	128134	70000.1	87681.2	4.92771e+06	20569.4	137625	2.27464e+06
VGVDNAGAKAGLTF	193	206	2	0	660.351	5	12	9.23545	9.88122	661.552	1.62776	1	0	0.144907	1.10692		1	0.209275		5.16256e+07	2.24595e+08	2.77635e+08	1.81464e+08	8.88541e+07	3.91617e+07	1.88082e+07	1.02595e+07	3.77434e+06	1.73696e+06	622200	62458.9	1.2467e+06	89502.3	1.48377e+06	258371	281796	7686.16
VGVDNAGAKAGLTFL	193	207	2	0	716.893	5	13	10.4593	11.4139	718.596	2.55717	1	0	0.503322	2.0682		0	2.22066		4.57805e+07	1.51962e+08	2.15843e+08	1.42802e+08	7.37227e+07	3.11512e+07	1.4623e+07	5.88009e+06	3.25653e+06	1.87981e+06	1.9112e+06	949168	145791	260091	0	72367.9	1.71751e+07	1.00501e+07	2.16383e+07
TFLVD	205	209	1	0	594.313	3	3	8.7647	9.31387	595.004	0.332668	1	0	-0.000421457	0.806252			0.582798		1.13773e+08	4.74925e+07	9.44179e+06	4.67198e+06	2.38207e+06	6.64992e+06	682036
LVDL	207	210	1	0	459.281	3	2	8.43407	9.37145	459.529	-0.0227629	1	0	-0.718157	2.01456		1	0.0569492		9.00347e+08	2.2123e+08	2.71471e+07	552864	716624	807936
LVDLIKNKHMNA	207	218	3	0	465.931	5	10	7.65107	8.24602	466.646	1.25794	1	0	0.0870674	0.948751		0	0.0731485		1.5278e+07	7.57457e+07	1.21284e+08	7.39106e+07	2.65573e+07	7.28232e+06	344190	92250.3	66093.4	0	0	0	0	0	0	0
LVDLIKNKHMNADTD	207	221	2	0	863.943	6	13	7.49152	7.87	865.384	1.8134	0.6	0					0.412339		1.58015e+06	2.35231e+07	4.60032e+07	4.23488e+07	2.40026e+07	9.38418e+06	1.1372e+06	124934	0	0	0	892678	76389.1	1.47005e+06	84488.5	287002	65766.2	0	19946.7	223081
LVDLIKNKHMNADTD	207	221	3	0	576.298	6	13					-1
LVDLIKNKHMNADTDY	207	222	3	0	630.652	6	14	8.41837	9.07882	631.75	2.11457	1	0	0.235269	1.15262		1	0.0429578		6.02582e+07	3.15589e+08	6.74265e+08	7.85602e+08	6.01578e+08	3.34051e+08	1.63573e+08	6.68302e+07	2.76359e+07	1.02693e+07	3.97768e+06	1.26627e+06	699516	309094	2.03368e+06	212920	250563	1.02104e+06	545761	319267	763272
LVDLIKNKHMNADTDYSIA	207	225	3	0	721.037	6	17	8.90652	9.47072	722.475	2.97826	0.6	0					0.12774		518089	5.63159e+06	4.95707e+07	9.1432e+07	1.01783e+08	8.52097e+07	4.82937e+07	2.03381e+07	8.18042e+06	2.32133e+06	1.73828e+06	494668	220822	530266	132664	231860	741180	234801	71961.1	554789	6863.02	50894.9	0	15462.4
LVDLIKNKHMNADTDYSIAE	207	226	2	0	1145.57	7	18	8.74892	9.17275	1147.78	2.99544	1	0	0.325508	0.416156	1	-1	0.320924		0	5.92619e+06	2.57341e+07	4.63208e+07	5.31027e+07	4.30645e+07	2.69891e+07	1.14045e+07	4.07573e+06	142776	67800.3	281834	145541	114370	66508.2	122976	155256	330266	141757	0	1.14448e+06	112415	279431	93142.4	589069	0
LVDLIKNKHMNADTDYSIAE	207	226	3	0	764.051	7	18	8.71737	9.42372	765.537	3.04691	1	0	0.342293	1.29548	1	-1	0.0768115		5.07587e+06	5.28404e+07	1.79494e+08	3.13789e+08	3.65069e+08	2.99358e+08	1.87653e+08	1.00452e+08	5.00843e+07	2.01784e+07	7.21449e+06	2.89208e+06	1.91397e+06	986187	495870	334635	489259	413002	667889	2.47584e+06	1.91092e+06	1.78335e+06	1.07246e+06	1.21817e+06	289805	893719
LVDLIKNKHMNADTDYSIAE	207	226	4	0	573.29	7	18	8.7647	9.04753	574.422	3.11655	1	0	0.365003	-0.0227023	1	-1	0.130623		235257	1.65873e+06	9.77452e+06	1.75647e+07	2.04569e+07	1.75195e+07	9.93507e+06	5.70234e+06	2.09904e+06	323069	350191	79236.7	0	65898.4	67242.8	0	361303	0	37546.1	244924	112283	0	39054.2	56240.3	352261	0
LVDLIKNKHMNADTDYSIAEAA	207	228	3	0	811.409	7	20	9.18842	9.43415	812.899	2.9762	0.6	0					0.17486		7.69744e+07	2.4633e+08	4.94743e+08	7.03151e+08	7.48917e+08	6.18358e+08	4.20185e+08	2.54842e+08	1.47382e+08	9.1509e+07	5.73423e+07	3.80214e+07	2.6609e+07	1.51348e+07	7.80849e+06	6.83003e+06	3.71243e+06	2.27668e+06	1.92585e+06	1.4352e+06	761875	415795	249676	196977	13040.5	937.896	39800.4	12399.4
LVDLIKNKHMNADTDYSIAEAAFNKGETAM	207	236	3	0	1104.21	8	28	10.6629	10.7098	1107.64	8.20985	0.4	1					1.03873		0	0	214979	1.69192e+06	1.60268e+06	1.7162e+06	1.20217e+06	903482	110537	0	154227	114923	0	0	0	0	0	0	0	0	0	0	941272	0	0	1.78815e+06	0	0	0	0
LVDLIKNKHMNADTDYSIAEAAFNKGETAM	207	236	4	0	828.408	8	28	10.6316	10.7098	829.836	3.63128	0.6	0					0.211583		0	230339	1.04442e+06	2.81226e+06	6.41304e+06	5.28001e+06	4.47869e+06	3.22006e+06	1.19047e+06	276497	259153	99355.7	288862	0	0	77202.3	0	102945	109652	0	556221	0	0	0	0	0	152811	0	0	0
VDLIKNKHMNA	208	218	2	0	641.85	5	9	6.46197	7.12942	642.931	1.34409	1	0	0.225308	1.17441	0	0	0.0646756		3.06611e+07	1.34349e+08	1.92481e+08	1.20364e+08	4.91654e+07	1.52715e+07	2.39271e+06	360789	9378.03	140657	36862.9	52929	44180.8	43056.2	34699.2
VDLIKNKHMNA	208	218	3	0	428.236	5	9	6.63903	7.06612	429.449	2.82343	0.4	1					0.0885437		2.10078e+07	8.39434e+07	1.18409e+08	7.03899e+07	2.76942e+07	7.52708e+06	755104	153555	0	7.69099e+07	0	41873.6	1.1433e+07	0	0
VDLIKNKHMNADTD	208	221	2	0	807.401	6	12	6.26945	6.81777	808.793	1.78839	1	0	0.22348	0.803606		-1	0.180586		8.93881e+06	5.89068e+07	1.07682e+08	9.54961e+07	4.66565e+07	2.41327e+07	5.77594e+06	1.57726e+06	1.50652e+06	3.40564e+06	152904	842560	637072	566756	227067	103489	94298.1	0	41372
VDLIKNKHMNADTDY	208	222	2	0	888.933	6	13	7.38202	8.15217	890.527	2.0827	1	0	0.28908	1.49406	1	-1	0.0585474		8.19084e+07	4.57048e+08	9.28194e+08	1.0388e+09	8.05723e+08	4.32942e+08	2.05841e+08	7.78038e+07	2.63769e+07	7.1503e+06	1.33954e+06	101278	0	156436	222531	476280	167807	149105	112462	227478
VDLIKNKHMNADTDY	208	222	3	0	592.958	6	13	7.4759	7.71353	594.028	2.10631	1	0	0.29974	-0.163386	1	-1	0.0137974		9.40099e+07	4.94004e+08	1.01646e+09	1.1967e+09	8.84559e+08	5.02521e+08	2.24515e+08	9.07575e+07	3.42495e+07	1.33472e+07	25728.2	1.02019e+06	546778	21681.2	63301.7	0	35561	155525	0	120481
VDLIKNKHMNADTDYS	208	223	2	0	932.449	6	14					-1
VDLIKNKHMNADTDYS	208	223	3	0	621.968	6	14	6.95557	7.49152	623.275	2.77061	0.6	0					0.156254		315814	7.05493e+06	2.5823e+07	4.48282e+07	4.58578e+07	3.202e+07	1.55e+07	5.89933e+06	698049	138120	53337.2	0	37978.7	299144	16212.6	48912.9	841696	80559.9	0	120596	46327.5
VDLIKNKHMNADTDYSIA	208	225	2	0	1024.51	6	16	8.07357	8.68582	1026.55	2.8134	1	0	0.380828	1.0026	1	-1	0.237173		3.33251e+06	1.69032e+07	4.9381e+07	8.3349e+07	9.26451e+07	7.07512e+07	3.91255e+07	1.60368e+07	4.20889e+06	322705	430639	197715	436329	608180	1.70945e+06	658984	165635	88093.3	70465.4	0	82573.3	68476.4	550456
VDLIKNKHMNADTDYSIA	208	225	3	0	683.342	6	16	8.05793	8.70687	684.859	3.2866	1	0	0.554433	1.11677	1	0	0.0837883		1.3903e+07	5.69586e+07	1.6134e+08	2.7383e+08	2.94356e+08	2.2042e+08	1.26315e+08	6.40549e+07	2.67704e+07	8.97104e+06	4.53838e+06	3.43364e+06	2.82253e+06	1.18573e+07	1.93761e+07	1.72672e+07	6.58191e+06	1.50828e+06	796042	309011	338216	1.02274e+06	228710
VDLIKNKHMNADTDYSIAE	208	226	2	0	1089.03	6	17	7.93265	8.62273	1091.57	3.749	1	0	0.643173	1.24485	1	-3	0.550501		2.94172e+06	4.27417e+07	1.34398e+08	2.33372e+08	2.73089e+08	2.17859e+08	1.32076e+08	6.7409e+07	2.65565e+07	8.54474e+06	2.98253e+06	755996	79864.4	1.66457e+07	3.43825e+07	3.17408e+07	1.48265e+07	4.68363e+06	1.52203e+06	0	0	94304.7	163295	0
VDLIKNKHMNADTDYSIAE	208	226	3	0	726.356	6	17	7.917	8.78045	728.282	4.44276	0.6	1					0.525991		2.15019e+07	1.79602e+08	5.43721e+08	9.40826e+08	1.06808e+09	8.46616e+08	5.14923e+08	2.55708e+08	1.19037e+08	4.77395e+07	2.21821e+07	1.14476e+07	5.58123e+06	1.18001e+08	2.13744e+08	1.91805e+08	1.1383e+08	5.76855e+07	2.85594e+07	1.43203e+07	9.10954e+06	2.79063e+06	5.91499e+06	1.73956e+06
VDLIKNKHMNADTDYSIAE	208	226	4	0	545.019	6	17	8.0266	8.24602	546.174	3.2856	1	0	0.483163	-0.220085	-1	-1	0.143037		0	2.85903e+06	1.53499e+07	2.79826e+07	3.37666e+07	2.58792e+07	1.59339e+07	5.97019e+06	2.16055e+06	278234	89363.5	73964.4	66375.3	758395	1.15321e+06	1.42217e+06	890613	470357	156308	276712	0	248799	4216.26	0
VDLIKNKHMNADTDYSIAEAA	208	228	3	0	773.714	7	19	8.26167	8.84355	775.297	3.329	1	0	0.377146	0.908082		-2	0.300696		827574	2.22532e+07	6.68016e+07	1.19281e+08	1.37524e+08	1.17189e+08	7.1406e+07	3.80409e+07	2.02355e+07	6.26302e+06	2.79219e+06	1.06042e+07	650877	989119	8.44398e+06	509092	600521	3.8899e+06	227958	73242.5	626831	338784	295944	630247	0	166596	167394
VDLIKNKHMNADTDYSIAEAAF	208	229	3	0	822.737	7	20					0
VDLIKNKHMNADTDYSIAEAAFNKGETA	208	235	3	0	1022.83	8	26	9.66178	9.94362	1030.59	21.4049	1	0	4.18126	-0.0258148		-14	2.3624		862841	2.21082e+06	9.754e+06	1.24528e+07	1.56445e+07	1.31865e+07	9.13378e+06	1.16213e+07	3.25434e+06	924464	1.84543e+06	0	0	17630.7	0	299952	11887.2	137656	0	1.49443e+06	9.17812e+06	2.39942e+07	6.07321e+07	1.0747e+08	1.56755e+08	1.79731e+08	1.45546e+08	9.36658e+07	4.6444e+07	1.68173e+07
VDLIKNKHMNADTDYSIAEAAFNKGETAM	208	236	3	0	1066.51	8	27	10.569	10.7203	1071.92	14.2009	1	0	2.43607	-0.432303		-5	0.190538		0	0	363140	4.08836e+06	4.66918e+06	5.32647e+06	3.06924e+06	52177.3	151531	261571	180190	1.00031e+07	4.14676e+07	9.06054e+07	1.46885e+08	1.81363e+08	1.8021e+08	1.4759e+08	1.01875e+08	6.86997e+07	4.37947e+07	2.86021e+07	2.18857e+07	1.59367e+07	1.01558e+07	6.03688e+06	1.91715e+06	2.25398e+06	720139	189346
LIKNKHMNA	210	218	2	0	534.803	5	7	4.74852	5.48028	535.801	1.30115	1	0	0.439768	1.37459	1	1	0.0826208		2.84275e+07	1.22105e+08	1.70649e+08	8.75458e+07	3.02797e+07	7.12101e+06	737649	20119.1	0	162452	33371.1	0	0
LIKNKHMNA	210	218	3	0	356.871	5	7	4.76465	5.27517	357.535	1.29916	1	0	0.4381	0.685955	1	1	0.0503627		1.07147e+07	4.95047e+07	7.10149e+07	3.40323e+07	1.36811e+07	1.75489e+06	105676	218596	0	1585.67	43804.5	0	0
LIKNKHMNADTD	210	221	2	0	700.354	5	10	4.63563	5.29093	701.627	1.6795	1	0	0.334529	1.13659	1	1	0.0784421		1.40983e+07	7.83371e+07	1.37786e+08	1.1552e+08	5.86883e+07	2.34629e+07	7.03952e+06	1.40241e+06	287450	55044.1	4863.95	0	22177.6	48425.6	39616.7	0
LIKNKHMNADTD	210	221	3	0	467.238	5	10	4.65175	4.94178	468.087	1.6793	0.4	0					0.0423343		5.68294e+06	3.10798e+07	5.85142e+07	4.59955e+07	2.46364e+07	9.86055e+06	2.75502e+06	334647	18291.3	60773.6	11388.5	0	67916.1	0	0	0
LIKNKHMNADTDY	210	222	2	0	781.885	6	11	6.23797	7.01865	783.41	2.06631	1	0	0.451319	1.52684		1	0.051735		8.4604e+07	4.22767e+08	8.43484e+08	9.59112e+08	6.5143e+08	3.44778e+08	1.41821e+08	5.14082e+07	1.60723e+07	3.3672e+06	260028	9682.12	0	108166	43978.7	121824	0	0
LIKNKHMNADTDYSIA	210	225	2	0	917.462	6	14	7.27183	7.85432	919.404	2.74308	1	0	0.498796	0.909949	1	1	0.113139		167820	1.5252e+07	7.32053e+07	1.13737e+08	1.17602e+08	8.55987e+07	4.5581e+07	1.49773e+07	2.93109e+06	454235	233222	0	18916.4	140388	109456	0	0	0	0	113960	264814
LIKNKHMNADTDYSIA	210	225	3	0	611.977	6	14	7.25605	7.90657	613.28	2.76615	1	0	0.508471	1.1217	1	1	0.0571918		1.25091e+06	3.88361e+07	1.21477e+08	2.00613e+08	2.10119e+08	1.51642e+08	8.20374e+07	3.43513e+07	8.98422e+06	1.70238e+06	210526	56419.1	81008.1	350789	0	0	127732	0	0	227384	26803.7
LIKNKHMNADTDYSIAE	210	226	2	0	981.983	6	15	7.25605	7.97962	984.003	2.82851	1	0	0.455551	1.34907	1	1	0.178627		5.88415e+06	6.00431e+07	1.79968e+08	3.09199e+08	3.21822e+08	2.44784e+08	1.40304e+08	7.8168e+07	2.11831e+07	1.02312e+07	1.08054e+06	159716	0	0	0	0	0	75611.6	0	0	0	167850
LIKNKHMNADTDYSIAE	210	226	3	0	654.991	6	15	7.25605	8.16258	656.335	2.81816	1	0	0.451502	1.91854	1	1	0.125681		1.94459e+07	2.76499e+08	4.40353e+08	7.50032e+08	8.22516e+08	6.04411e+08	3.46745e+08	1.67816e+08	6.53211e+07	2.80706e+07	0	5.19314e+06	2.60276e+06	2.81997e+06	155389	248240	1.95643e+07	907766	424115	2.677e+06	394480	58407.3
LIKNKHMNADTDYSIAEAA	210	228	2	0	1053.02	6	17	7.66668	7.93265	1055.17	2.99758	0.6	0					0.294421		158011	1.88647e+06	1.00835e+07	2.00249e+07	2.24505e+07	1.79387e+07	9.63029e+06	4.46976e+06	441000	148612	171753	195643	0	162889	0	80326.1	0	102153	0	769461	0	0	0	0
LIKNKHMNADTDYSIAEAA	210	228	3	0	702.349	6	17	7.63547	8.12053	703.736	2.86912	0.6	0					0.099597		675371	1.38268e+07	5.65742e+07	1.01315e+08	1.12171e+08	8.51604e+07	5.13168e+07	2.22987e+07	8.44347e+06	1.55781e+06	408001	118636	530598	0	70763.7	186675	0	148759	900775	0	0	232269	0	0
LIKNKHMNADTDYSIAEAAF	210	229	3	0	751.372	7	18					-1
LIKNKHMNADTDYSIAEAAFNKGETAM	210	236	3	0	995.148	8	25	10.1433	10.2556	997.176	4.19554	0.6	1					0.31166		0	20815.1	4.22534e+06	1.13326e+07	1.45358e+07	1.40022e+07	1.03863e+07	6.43533e+06	2.53142e+06	576498	5.61808e+06	225973	0	3.19646e+06	0	0	905683	0	0	0	0	10396.2	0	0	231768	32546.8	5603.58	0	256347	355101
LIKNKHMNADTDYSIAEAAFNKGETAM	210	236	4	0	746.613	8	25					-1
IKNKHMNADTDY	211	222	2	0	725.343	5	10	5.72005	6.30092	726.891	2.19188	1	0	0.635295	0.904917		1	0.0983031		2.04458e+07	1.17542e+08	2.30444e+08	2.46674e+08	1.71568e+08	9.46896e+07	4.23293e+07	1.71163e+07	4.49546e+06	967458	410102	198528	86649.6	173782	566482	812597
IKNKHMNADTDYSIA	211	225	2	0	860.92	6	13	6.93978	7.38202	862.806	2.70315	1	0	0.569241	0.473425	1	1	0.126196		0	2.99776e+06	1.78359e+07	3.11068e+07	3.16704e+07	2.17362e+07	9.2918e+06	1.73736e+06	0	133934	0	0	0	0	0	60593.1	0	0	0	41518.9
IKNKHMNADTDYSIA	211	225	3	0	574.282	6	13	6.93978	7.31915	575.687	3.14596	1	0	0.769187	0.277755	1	1	0.176235		0	9.73245e+06	2.89397e+07	3.94417e+07	4.92905e+07	3.19975e+07	1.53783e+07	5.56706e+06	998055	84623.5	57752.3	0	105546	0	0	1.07026e+06	38942.2	0	4.72673e+06	4547.24
IKNKHMNADTDYSIAE	211	226	2	0	925.441	6	14	6.82827	7.4811	927.393	2.76459	0.6	0					0.148459		1.08981e+06	2.00697e+07	6.15603e+07	1.02703e+08	1.07143e+08	7.66414e+07	4.13575e+07	1.75388e+07	3.98267e+06	398973	192299	0	0	0	51702.5	122355	57571.1	5476.95	317206	109938	145889
IKNKHMNADTDYSIAE	211	226	3	0	617.296	6	14	6.79677	7.43423	618.606	2.78843	0.6	0					0.0805343		2.56163e+06	4.44106e+07	1.31434e+08	2.1789e+08	2.26789e+08	1.60251e+08	8.94597e+07	3.77135e+07	1.35137e+07	4.73512e+06	640637	134879	71042.2	99210.7	71805.9	59981.6	2032.62	58692.9	188486	99882.5	4386.91
IKNKHMNADTDYSIAEAA	211	228	3	0	664.655	6	16	7.41337	7.823	666.09	3.08757	1	0	0.481416	0.371959		1	0.249298		1.05497e+06	4.12898e+06	1.79979e+07	2.98539e+07	3.28561e+07	2.23074e+07	1.15551e+07	2.48259e+06	706232	4303.11	0	89228.5	108109	169124	1.4913e+06	255414	0	2.9818e+06	64950.4	0	146262	0	66596.1
DTDY	219	222	1	0	513.183	3	2	4.25943	5.13325	513.776	0.307414	0.4	0					0.168401		4.12314e+07	3.61356e+07	5.75755e+06	239581	264339	0
DTDYSIA	219	225	1	0	784.336	4	5	4.12808	4.74852	784.927	0.143405	0.6	0					0.151723		5.73533e+07	3.09475e+07	9.3849e+06	1.62053e+06	1.05286e+06	46572.6	16046.3	2058.12	0	0
DTDYSIAE	219	226	1	0	913.379	4	6	6.60735	7.11357	914.887	0.99087	1	0	0.318062	0.672571		1	0.189093		1.32937e+07	3.96548e+07	3.42798e+07	1.27968e+07	1.10318e+06	0	42646.1	48911.3	0	0	63578.2
DYSIAE	221	226	1	0	697.304	4	4	6.74952	6.93978	698.648	0.941355	0.4	0					1.02036		278728	2.85354e+06	668639	47156.5	0	66146.5	58334.8	54361.9	0
YSIAE	222	226	1	0	582.277	3	3					0
YSIAEAA	222	228	1	0	724.351	4	5	6.89255	7.41858	725.196	0.420425	1	0	-0.157764	0.73425		1	0.910305		2.37948e+07	2.44275e+07	8.9777e+06	1.33153e+06	39850.9	0	40476.5	128094	134229	101138
SIAEAA	223	228	1	0	561.288	3	4	4.29148	5.10167	561.661	0.0622724	0.4	0					0.043783		4.33569e+08	1.49048e+08	3.26267e+07	4.98071e+06	120226	18606.2	99957.4	34062.1
SIAEAAFNKGETAM	223	236	2	0	720.345	5	12	8.67005	9.40803	720.974	0.355399	1	0	-0.477497	1.39394		1	0.33602		2.59928e+08	2.2898e+08	1.16303e+08	5.04629e+07	1.02233e+07	8.30477e+06	2.29289e+06	1.87281e+06	2.14543e+06	2.5917e+06	4.28805e+06	1.66179e+06	1.12834e+06	70459.9	235435	161595	481467	867168
EAAF	226	229	1	0	437.203	3	2	6.97662	7.429	437.464	0.00112672	1	0	-0.648041	0.505017		1	0.146491		1.23091e+08	2.99005e+07	4.09602e+06	187744	275441	246189
EAAFNKGETAM	226	236	1	0	1168.53	5	9	6.93978	7.36635	1169.15	-0.127113	1	0	-0.734254	0.424663	1	1	0.579287		2.04452e+07	1.4212e+07	4.56312e+06	138234	0	0	82789.9	0	0	0	0	0	0	0	0
EAAFNKGETAM	226	236	2	0	584.769	5	9	6.87678	7.61967	585.217	0.152704	0.6	0					0.0664834		6.98064e+08	5.09829e+08	2.21318e+08	7.79106e+07	2.65741e+07	1.01251e+07	3.51609e+06	1.13829e+06	384921	240960	0	247993	0	364186	0
AAFNKGETA	227	235	1	0	908.447	4	7	4.95792	5.63933	909.049	0.0782017	1	0	-0.585769	1.21788	1	0	0.137028		1.36239e+08	8.20629e+07	2.58615e+07	4.70285e+06	306385	0	0	0	0	42735.3	0	0
AAFNKGETA	227	235	2	0	454.727	4	7	4.92563	5.72005	455.074	0.169973	1	0	-0.508811	1.56959	1	0	0.0306508		1.37981e+09	8.11391e+08	2.73174e+08	7.89394e+07	2.53746e+07	1.22602e+07	2.98454e+06	642268	182465	379125	16723.4	219706
AAFNKGETAM	227	236	1	0	1039.49	5	8	6.68642	7.50712	1040.3	0.140581	1	0	-0.548195	1.65139	1	1	0.278522		2.85501e+08	1.83598e+08	7.9719e+07	2.60693e+07	7.74126e+06	1.64067e+06	163957	51717.6	0	42427.4	263969	502509	298650	100365
AAFNKGETAM	227	236	2	0	520.247	5	8	6.68642	7.50712	520.728	0.286917	1	0	-0.44082	1.65139	1	1	0.136312		4.18923e+09	2.75047e+09	1.20067e+09	3.87317e+08	3.15106e+08	5.89053e+07	9.79299e+07	1.30204e+07	7.48647e+06	831269	321979	352320	972380	161648
AAFNKGETAMT	227	237	2	0	570.771	5	9	6.23797	6.89255	571.202	0.132771	0.6	0					0.0826723		7.95762e+07	5.75853e+07	2.17983e+07	6.13106e+06	1.10697e+06	688331	298782	619477	156321	615688	0	239434	126068	47247.6	0
FNKGETA	229	235	2	0	383.69	4	5	3.91678	4.45543	383.951	0.0788432	1	0	-0.558785	0.773519		1	0.0293146		3.66076e+08	1.70106e+08	4.77954e+07	1.01901e+07	2.11856e+06	182659	0	253070	78622.3	259196
FNKGETAM	229	236	1	0	897.413	5	6	5.92998	6.39567	897.989	-0.0166052	1	0	-0.667593	0.546413	1	1	0.15096		9.28912e+07	4.90934e+07	1.63792e+07	2.54756e+06	96392.2	56755	0	0	0	94332.7	0	137387
FNKGETAM	229	236	2	0	449.21	5	6	5.8817	6.48305	449.551	0.08973	1	0	-0.563561	0.968671	1	1	0.1261		9.80347e+08	5.2996e+08	1.76406e+08	4.39124e+07	1.35192e+07	3.93135e+06	530056	96517.6	5.06908e+06	0	6.13958e+06	178837
NKGETAM	230	236	1	0	750.345	4	5	4.07992	5.149	750.835	0.00769032	1	0	-0.642319	2.42448	1	1	0.28901		3.00094e+08	1.23649e+08	3.75588e+07	7.92402e+06	783621	107355	443579	62277.2	63576.3	0
NKGETAM	230	236	2	0	375.676	4	5	4.07992	5.00612	375.925	0.0161992	1	0	-0.632329	1.97976	1	1	0.0371287		1.28821e+09	5.7242e+08	1.3753e+08	2.43832e+07	7.44195e+06	1.96464e+06	22889.7	6.90473e+06	156810	334783
NKGETAMTINGPWAWSNIDT	230	249	2	0	1103.52	7	17					0
NKGETAMTINGPWAWSNIDTSKVNYGVTVL	230	259	3	0	1089.54	8	27	12.578	12.7145	1091.76	4.64454	0.6	0					0.345857		0	0	1.20241e+06	4.48159e+06	5.43168e+06	7.77935e+06	6.55946e+06	5.48041e+06	3.75311e+06	2.35982e+06	617939	147387	279930	86129.4	0	0	0	72355.8	72235.2	0	0	120266	0	207877	208631	0	0	196701	367259	112967
NKGETAMTINGPWAWSNIDTSKVNYGVTVLPTFKGQPSKPFVGVL	230	274	5	0	970.706	10	39	12.5623	12.6253	972.671	6.81578	0.4	1					0.555555		0	0	92938.5	537847	2.21784e+06	1.71981e+06	1.897e+06	2.33576e+06	1.51621e+06	918426	915690	237550	164381	129806	535502	64765.9	63160.3	124246	0	47364.7	103878	0	0	0	0	0	0	0	0	1.17338e+06
MTINGPWAWSNIDT	236	249	2	0	803.372	6	11	12.0899	12.9136	804.731	1.68357	1	0	0.247077	1.66057		0	0.074576		7.53084e+07	3.69282e+08	6.44173e+08	5.51677e+08	3.24353e+08	1.44058e+08	5.31291e+07	1.65569e+07	4.52015e+06	1.05211e+06	1.24784e+06	444241	2.42165e+06	653448	1.81829e+06	470805	2.00117e+06	677542
MTINGPWAWSNIDTSKVNY	236	254	3	0	733.018	7	16	9.44982	9.92802	737.496	12.042	0.5	0					0.0550128		169515	502755	0	88062.9	371060	257268	0	295675	791006	1.77565e+06	4.74457e+07	2.536e+08	4.89147e+08	5.16607e+08	4.10585e+08	2.46623e+08	1.41394e+08	6.74024e+07	3.37541e+07	1.73953e+07	6.09477e+06	2.42601e+06	5.97456e+06	175388
MTINGPWAWSNIDTSKVNYGVTVL	236	259	2	0	1333.67	7	21	12.7983	13.6407	1336.39	3.76623	1	0	0.401412	1.71888	1	-1	0.0894604		286919	1.72215e+07	8.2766e+07	1.85847e+08	2.79587e+08	2.86672e+08	2.53739e+08	1.86599e+08	1.20301e+08	7.03702e+07	3.69168e+07	1.64325e+07	5.21827e+06	370517	292098	0	214686	0	69741.9	117275	185119	102156	0	0	2462.77	0	61325.2	139741	514879
MTINGPWAWSNIDTSKVNYGVTVL	236	259	3	0	889.448	7	21	12.7826	13.5604	891.283	3.82893	0.6	0					0.0866647		7.6272e+06	6.48835e+07	2.32728e+08	5.2232e+08	7.54718e+08	7.94319e+08	6.77701e+08	4.99601e+08	3.25014e+08	1.99803e+08	1.10421e+08	5.73186e+07	2.94908e+07	1.13146e+07	4.19962e+06	3.31922e+06	1.12676e+06	651641	1.13894e+06	264258	744604	1.52378e+06	1.23378e+06	1.00736e+06	922681	642385	199273	317305	271918
MTINGPWAWSNIDTSKVNYGVTVLPTFKGQPSKPFVGVL	236	274	4	0	1063.06	9	33	12.7354	13.3732	1064.78	4.20118	0.6	0					0.0776088		188523	1.44676e+06	1.93433e+07	4.44272e+07	8.27646e+07	1.08492e+08	1.2979e+08	1.07374e+08	8.18443e+07	5.9219e+07	4.93503e+07	2.50683e+07	1.71682e+07	1.00075e+07	8.53248e+06	4.14357e+06	2.00328e+06	1.01906e+06	650710	179029	245961	0	137619	72437.8	76300	111082	77297.6	116469	80751.5	153604
TINGPWAWSN	237	246	2	0	573.272	5	7	10.6942	11.7021	574.631	2.02148	1	0	1.04382	2.23425		1	0.410449		9.19414e+07	3.14211e+08	3.57676e+08	1.83224e+08	6.05989e+07	1.60008e+07	5.83887e+06	2.57758e+06	2.05545e+06	434798	7.34626e+07	1.2272e+07	2.00989e+07
TINGPWAWSNIDT	237	249	2	0	737.852	5	10	11.5082	12.5465	739.134	1.67996	1	0	0.334797	2.32856		1	0.0491433		1.64914e+08	7.56636e+08	1.23664e+09	1.03023e+09	5.32674e+08	2.3387e+08	6.86363e+07	2.44513e+07	5.94245e+06	6.59925e+06	166438	4.1141e+06	268931	1.04174e+06	91189.3	1.05926e+06
TINGPWAWSNIDTSKVNY	237	254	2	0	1033.5	6	15	11.3041	12.2262	1035.65	3.05145	0.6	0					0.103589		3.58554e+07	1.58151e+08	5.07729e+08	9.35265e+08	1.03994e+09	7.9251e+08	4.84055e+08	2.37066e+08	1.1052e+08	3.96254e+07	1.20246e+07	1.76852e+06	1.53211e+06	695165	8.0514e+06	93722.4	3.14802e+07	0	7.54387e+06	11639.1	226386	106126
TINGPWAWSNIDTSKVNY	237	254	3	0	689.337	6	15	11.5239	12.1633	690.67	2.75693	1	0	0.427543	1.08694	1	-1	0.0990517		3.6241e+07	4.66319e+07	1.53343e+08	2.81177e+08	2.99264e+08	2.27924e+08	1.32814e+08	6.07761e+07	2.57819e+07	2.68194e+06	3.32135e+06	783502	228240	41437.5	63158	504170	97051.8	3328.9	635299	0	0	891086
TINGPWAWSNIDTSKVNYGVTVLPTFKGQPSKPFVGVL	237	274	4	0	1030.3	9	32	12.4834	13.3088	1032.06	4.53614	0.6	0					0.111322		1.15879e+06	3.30648e+07	8.27871e+07	2.07626e+08	3.50049e+08	4.6243e+08	4.58022e+08	3.97297e+08	2.91872e+08	1.94101e+08	1.22274e+08	8.44801e+07	5.98549e+07	4.63344e+07	3.49058e+07	2.63405e+07	1.88177e+07	1.1054e+07	6.9908e+06	5.30549e+06	3.54932e+06	1.8083e+06	7.49672e+06	525906	424786	13846.7	2.41622e+07	412408	51568	303498
INGPWAWSNIDTSKVNY	238	254	2	0	982.979	6	14	11.6338	11.6653	986.292	5.44125	0.4	1					0.919301		0	668894	1.11357e+06	2.42091e+06	2.06864e+06	2.02343e+06	1.09543e+06	95683.8	0	134206	105828	0	0	0	142467	140561	475974	1.26945e+06	230133	163928	113903
NIDTSKVNYGVTVL	246	259	2	0	761.909	5	12	9.59597	9.72448	763.274	1.83793	1	0	0.247717	-0.503008		0	0.146527		2.82928e+06	1.25481e+07	2.11966e+07	1.83325e+07	1.02619e+07	3.99467e+06	1.10169e+06	527184	822167	414737	266439	5199.8	0	10035.3	8835.34	3305.08	0	147663
IDTSKVNYGVTVL	247	259	2	0	704.888	5	11	8.59125	9.18842	710.409	10.2085	1	0	4.79634	0.955651		-8	0.099805		2.3569e+06	9.58882e+06	1.5527e+06	1.81169e+06	580082	918017	419327	505474	1.37139e+07	3.00733e+08	1.23441e+09	1.23684e+09	6.99437e+08	3.12877e+08	1.28452e+08	5.2083e+07	1.18317e+07
IDTSKVNYGVTVLPTFKGQPSKPFVGVL	247	274	4	0	748.669	7	23					-1
DTSKVNYGVTVL	248	259	2	0	648.346	5	10	9.0006	9.41848	649.543	1.63495	1	0	0.308379	0.397637		0	0.172908		1.32058e+07	6.72373e+07	8.15767e+07	5.38638e+07	2.83733e+07	8.79533e+06	4.02492e+06	593026	445310	214919	583884	0	2.30414e+06	0	467182	84207.7
DTSKVNYGVTVLPTFKGQPSKPFVGVL	248	274	3	0	960.195	7	22	10.8507	11.0538	961.385	1.81865	1	0	-0.166096	-0.271025		1	0.358857		346335	5.24425e+06	1.61443e+07	1.88822e+07	1.33204e+07	7.2485e+06	1.97106e+06	617144	356053	304992	120655	133776	132407	0	0	0	0	0	324810	0	127847	296630	0	0	0	285036	119200	0	0	0
TSKVNYGVTVL	249	259	2	0	590.832	5	9	8.93792	9.44462	591.958	1.55083	0.6	0					0.398504		2.14967e+07	8.95253e+07	1.15405e+08	6.30179e+07	2.53716e+07	7.52897e+06	6.3662e+06	4.76426e+06	2.39939e+06	510547	244079	159845	134055	105027	409034
SKVNY	250	254	1	0	610.32	3	3	5.02215	5.7523	611.019	0.345608	1	0	0.024899	1.36956		1	0.128837		5.95793e+07	5.67959e+07	1.73536e+07	748354	0	0	0
SKVNYGVTVL	250	259	1	0	1079.61	4	8	8.93792	9.51772	1080.78	0.528109	0.6	0					0.274252		5.46789e+07	8.25774e+07	4.94145e+07	1.61293e+07	1.45097e+06	0	197451	0	108507	0	0	0	45810.7
SKVNYGVTVL	250	259	2	0	540.308	4	8	8.92222	9.72448	540.985	0.71274	0.6	0					0.0662034		7.35066e+08	1.08533e+09	6.67461e+08	2.80637e+08	1.06111e+08	2.95754e+07	8.27254e+06	688202	1.5575e+06	968077	736694	858793	525853
SKVNYGVTVLPTFKGQPSKPFVGVL	250	274	3	0	888.17	7	20	10.7568	11.3825	889.125	1.2273	0.6	0					0.0645957		1.67038e+08	4.58493e+08	5.82922e+08	4.78e+08	3.03844e+08	1.61251e+08	8.70529e+07	4.55049e+07	3.54897e+07	2.51807e+07	1.29103e+07	8.41423e+06	3.28351e+06	259966	577346	105382	37234.4	1.19833e+06	11546	9347.19	604673	236597	0	666440	271510	148983	0	22579.4
KVNYGVTVL	251	259	2	0	496.792	4	7	9.0319	9.51772	497.353	0.525611	0.4	0					0.151979		3.60787e+07	4.80862e+07	2.69899e+07	9.2514e+06	591393	75044.7	71074	0	0	26016.2	47440.8	184786
KVNYGVTVLPTFKGQPSKPFVGVL	251	274	3	0	859.16	7	19					-1
GVTVLPTF	255	262	1	0	833.477	4	5					-1
GVTVLPTFKGQPSKPFVGVL	255	274	2	0	1036.1	6	15	10.7725	11.6234	1037.13	0.773362	1	0	-0.348702	1.74544	1	1	0.178377		2.45356e+08	4.07229e+08	3.80829e+08	2.12845e+08	1.08912e+08	4.26193e+07	2.27709e+07	1.17658e+07	6.17169e+06	1.11027e+06	2.37856e+07	7785.05	258430	0	0	0	0	158342	287979	143884	0	275274
GVTVLPTFKGQPSKPFVGVL	255	274	3	0	691.07	6	15	10.7725	11.6601	691.791	0.886536	1	0	-0.304413	1.85956	1	1	0.0432593		9.50158e+08	1.58669e+09	1.44058e+09	8.41153e+08	4.14866e+08	2.10707e+08	1.27361e+08	9.11978e+07	5.99642e+07	3.60422e+07	1.55345e+07	1.53986e+07	2.30232e+06	98002.6	1.30551e+07	0	0	656047	31352.5	28760.8	1.34327e+06	1.67041e+06
VTVLPTFKGQPSKPFVGVL	256	274	3	0	672.063	6	14	10.8507	11.1163	672.622	0.428965	1	0	-0.471487	-0.0763405		1	0.102243		1.29836e+07	2.31784e+07	1.97939e+07	9.60219e+06	2.31984e+06	970116	167873	290638	204611	85709.9	214269	105138	55803.8	0	0	0	73176.9	47625.7	0	0	0
PTFKGQPSKPFVG	260	272	2	0	695.38	5	9	7.74478	8.16778	698.915	6.21552	1	0	3.40259	0.413562		-1	0.343502		1.61065e+07	1.57514e+07	6.35964e+06	952256	644524	153921	1.00839e+07	5.53697e+07	8.23754e+07	5.67487e+07	1.84518e+07	2.87395e+06	306767	59725	0
PTFKGQPSKPFVGVL	260	274	2	0	801.456	5	11	9.75592	10.6003	802.184	0.46771	1	0	-0.401758	1.7251	1	0	0.0286393		4.42182e+09	5.42523e+09	3.41216e+09	1.5659e+09	6.63515e+08	3.22462e+08	1.7381e+08	9.5621e+07	4.16771e+07	1.41922e+07	2.62726e+06	513674	118440	5721.3	144595	313874	0
PTFKGQPSKPFVGVL	260	274	3	0	534.64	5	11	9.74022	10.6159	535.136	0.498904	1	0	-0.385112	1.82263	1	0	0.0236334		7.21637e+09	9.14171e+09	5.93732e+09	2.73873e+09	1.13796e+09	5.41699e+08	2.90849e+08	1.55765e+08	8.17814e+07	3.58983e+07	1.01361e+07	4.12016e+06	171558	185055	260017	169052	48801.8
KGQPSKPFVGVL	263	274	2	0	628.872	5	8	9.12577	9.72448	629.392	0.274601	0.6	0					0.0450517		6.39591e+08	6.3913e+08	3.20944e+08	1.21556e+08	4.01313e+07	878618	1.13667e+06	734777	113715	425134	40563.1	113804	0	0
KGQPSKPFVGVL	263	274	3	0	419.584	5	8	9.23545	9.6201	419.929	0.269968	0.6	0					0.0775529		1.82465e+08	1.79301e+08	8.44086e+07	3.11909e+07	8.88274e+06	2.60132e+06	444133	349008	1.00215e+06	0	46190.2	216895	24516.2	0
VLSAGINAASPNKELAKE	273	290	2	0	906.497	6	15	7.09775	7.38202	907.885	1.72568	1	0	0.0239758	-0.0182411	1	1	0.149903		170454	6.59165e+06	1.7118e+07	1.58922e+07	1.00132e+07	2.68052e+06	328209	35559.4	35252.8	0	0	0	0	0	0	7388.04	0	53922.7	47169.8	0	0	11970.5
VLSAGINAASPNKELAKE	273	290	3	0	604.667	6	15	7.03447	7.429	605.617	1.79818	1	0	0.052346	0.324961	1	1	0.113519		995290	1.16686e+07	2.98249e+07	2.73897e+07	1.61239e+07	6.37139e+06	1.2134e+06	402200	158171	0	0	43394.5	0	0	91736.6	0	0	265786	0	0	0	50051.7
SAGIN	275	279	1	0	461.235	3	3	3.17753	3.54738	461.417	-0.0673196	1	1	-0.783071	0.248134		1	0.134167		8.78976e+06	1.78186e+06	31343.6	0	18713.2	0	0
SAGINAASPNKE	275	286	2	0	579.791	5	9	4.35887	4.78077	580.907	1.58275	1	0	0.380964	0.410138		1	0.0596798		4.14692e+06	3.44349e+07	6.31234e+07	3.52439e+07	1.28862e+07	3.9865e+06	798695	199197	0	36971.7	0	0	0	0	0
SAGINAASPNKEL	275	287	2	0	636.333	5	10	6.57575	7.3139	637.615	1.84126	1	0	0.429483	1.39446		1	0.212589		1.75169e+07	1.1764e+08	2.2878e+08	1.71738e+08	8.53607e+07	3.48412e+07	6.40439e+06	3.18121e+06	1.86301e+06	1.41672e+06	295169	600995	53440.1	69701.6	56768.3	403566
SAGINAASPNKELAKE	275	290	2	0	800.42	5	13	5.9139	6.70218	801.87	1.98904	1	0	0.246787	1.5505	1	0	0.0526338		3.38724e+08	2.04272e+09	4.27528e+09	4.1193e+09	2.42433e+09	1.09546e+09	4.63007e+08	2.03107e+08	9.33414e+07	4.10583e+07	1.55081e+07	5.12377e+06	863933	138725	71445	0	50329.8	92835.2	415631
SAGINAASPNKELAKE	275	290	3	0	533.949	5	13	5.89783	6.6232	534.91	1.97247	1	0	0.239306	1.35467	1	0	0.0410591		2.51719e+08	1.56916e+09	3.31978e+09	3.10575e+09	1.80129e+09	8.23113e+08	3.42583e+08	1.50098e+08	7.03788e+07	3.12823e+07	1.11667e+07	4.2987e+06	1.12534e+06	559826	130645	31236.2	153322	36996.9	26296
SAGINAASPNKELAKEF	275	291	3	0	582.972	6	14	8.63848	8.92222	584.298	2.95577	0.6	0					0.299467		547051	1.19946e+07	1.81894e+07	1.97419e+07	1.69436e+07	5.21479e+06	1.68654e+06	959125	197128	197591	502092	0	0	144140	0	454071	3.68669e+06	348089	155927	1.12321e+06	42254
SAGINAASPNKELAKEFL	275	292	3	0	620.667	6	15	9.94362	10.2244	622.555	4.57042	1	1	1.13723	-0.0289791		-5	0.803574		773.033	6.17499e+06	1.79423e+07	1.72067e+07	1.12828e+07	3.21594e+06	651507	82689.3	85064.7	596.003	97368.9	364555	2.69502e+06	744373	4.88293e+06	4.58154e+06	2.21346e+06	833321	449881	0	881348	0
SAGINAASPNKELAKEFLEN	275	294	2	0	1052.04	6	17	9.40803	9.83433	1053.77	2.22981	0.6	0					0.175197		9.69455e+06	8.60824e+07	2.0106e+08	2.39116e+08	1.76587e+08	1.0066e+08	4.56548e+07	2.15998e+07	8.00727e+06	4.94716e+06	376525	1.12242e+06	111284	247227	0	474286	0	5.06691e+06	0	1.3052e+06	0	816388	0	117307
SAGINAASPNKELAKEFLEN	275	294	3	0	701.695	6	17					0
SAGINAASPNKELAKEFLENYL	275	296	2	0	1190.11	6	19	11.9015	12.4047	1191.9	2.15751	0.6	0					0.134476		9.84022e+06	7.93079e+07	1.90099e+08	2.35035e+08	1.84458e+08	1.12472e+08	5.62878e+07	3.05111e+07	1.43479e+07	8.96081e+06	1.5658e+06	688511	159038	482271	470373	342653	264493	815232	2018.28	308347	0	164043	92054.9	157834	20318	137754
SAGINAASPNKELAKEFLENYL	275	296	3	0	793.745	6	19	11.9801	12.3102	794.954	2.22049	0.6	0					0.0236638		3.34882e+07	1.94107e+08	4.73525e+08	5.7798e+08	4.52888e+08	2.75659e+08	1.37581e+08	7.0503e+07	3.97851e+07	2.06421e+07	1.01685e+07	7.13739e+06	1.12587e+06	328212	231081	179378	236747	18072.9	68372.4	87924.4	32401.9	464857	265839	9.08596e+06	284313	62910.9
SAGINAASPNKELAKEFLENYLLTDEGLEAVNKDKPLGA	275	313	4	0	1033.29	9	35					-1
GINAASPNKELAKE	277	290	2	0	721.386	5	11	5.80065	6.20328	722.744	1.8901	1	0	0.357288	0.350172		1	0.199808		1.94262e+06	1.30422e+07	3.35923e+07	2.84683e+07	1.52876e+07	5.12439e+06	1.15731e+06	119881	0	0	0	0	80993.3	48617.4	206198	149633	119765
AASPNKELAKE	280	290	1	0	1157.62	5	8	4.65175	5.06992	1159.93	1.64887	0.4	0					0.250509		82335.4	5.28373e+06	1.11725e+07	7.78735e+06	2.92082e+06	42347.4	0	0	0	0	0	0	0	0
AASPNKELAKE	280	290	2	0	579.312	5	8	4.55503	5.36973	580.547	1.80705	1	0	0.674588	1.63272	1	1	0.0404517		1.52162e+08	8.77366e+08	1.70149e+09	1.33694e+09	6.00031e+08	2.01432e+08	5.81359e+07	1.46608e+07	2.70594e+06	200208	39987.5	54178.7	0	0
AASPNKELAKE	280	290	3	0	386.544	5	8	4.55503	5.15425	387.349	1.75259	1	0	0.634628	0.962031	1	1	0.0188873		3.97965e+07	2.23876e+08	4.23769e+08	3.21734e+08	1.42509e+08	4.09627e+07	1.27356e+07	2.68949e+06	7593.6	14087.1	0	200342	0	0
AASPNKELAKEFLEN	280	294	2	0	830.931	5	12	9.0006	9.39235	832.472	2.11111	0.6	0					0.400398		7.48865e+06	6.15168e+07	1.30431e+08	1.33442e+08	8.39666e+07	3.95456e+07	1.29959e+07	2.25571e+06	216269	685603	197091	390415	193802	552028	0	6.19623e+06	0	574673
AASPNKELAKEFLENYL	280	296	3	0	646.339	6	14	11.7913	12.2157	647.558	2.49604	0.6	0					0.268633		0	2.78e+07	1.01455e+08	1.06726e+08	7.34074e+07	3.75077e+07	1.43296e+07	3.99939e+06	594844	370271	0	42123.8	500868	1.34292e+06	5.83216e+06	5.90752e+06	1.50974e+06	351939	457427	227883	115321
LAKEFLENYL	287	296	2	0	620.335	5	8	11.6181	12.0586	620.741	0.0504346	1	0	-0.614341	0.467771		0	0.978357		1.78288e+07	1.32623e+07	4.20718e+06	407048	0	0	180445	85397.1	85722.7	118837	116338	0	86304.1	76190.1
FLENYL	291	296	1	0	798.403	4	4	10.8976	11.8228	798.906	0.00547335	1	0	-0.643315	1.9769	1	0	0.0679926		6.41827e+09	3.05611e+09	8.67022e+08	1.12154e+08	1.99676e+07	8.72596e+06	0	8816.26	719030
FLENYL	291	296	2	0	399.705	4	4	11.3041	11.3825	399.981	0.053834	1	0	-0.572345	-0.659047	1	0	0.0785353		3.34217e+07	1.62279e+07	3.34144e+06	823000	0	851754	0	61873.2	0
FLENYLLTDEGLEAVNKDKPLGA	291	313	3	0	850.443	7	20	11.571	11.6653	855.418	13.4037	0.4	1					0.911206		605332	1.71548e+06	1.04321e+06	216141	238781	0	157542	187128	70650.8	719696	264445	83123.8	1.09024e+06	90514.1	324230	124869	1.28299e+06	3.82845e+06	3.87666e+06	2.59624e+06	1.26225e+06	991613	1.40921e+06	390702	152392	0	8407.44	322276
LENYL	292	296	1	0	651.335	4	3	8.90652	9.48642	652.355	0.62947	0.6	0					1.27488		4.50542e+07	1.52506e+07	2.14091e+06	905842	1.57516e+06	3.44364e+06	1.38557e+06	2.80611e+06
YLLTDEGL	295	302	1	0	923.472	4	6	10.4593	11.3668	924.331	0.30956	1	0	-0.348492	1.92166		1	0.136059		7.57944e+08	6.16341e+08	2.54781e+08	7.94874e+07	1.54701e+07	3.20715e+06	1.19048e+06	406552	1.48912e+06	1.25681e+06	779558
YLLTDEGLEAVNKDKPLGA	295	313	2	0	1023.54	6	16	9.86562	10.6107	1024.59	0.878118	1	0	-0.329185	1.41609	1	0	0.231941		2.81213e+08	4.60118e+08	3.57168e+08	2.09201e+08	9.31842e+07	4.6383e+07	2.40901e+07	2.73015e+07	2.78832e+07	1.49185e+07	6.81203e+06	1.93896e+06	362613	73161.1	0	107125	0	343403	625944	0	525810	259262	0
YLLTDEGLEAVNKDKPLGA	295	313	3	0	682.697	6	16	9.80302	10.6472	683.483	1.15063	1	0	-0.229207	1.72448	1	0	0.208201		8.0228e+08	1.29578e+09	1.05215e+09	5.88318e+08	2.8227e+08	1.34717e+08	7.39434e+07	1.01457e+08	1.12923e+08	7.73428e+07	4.09014e+07	2.40671e+07	8.29867e+06	7.87327e+06	5.76562e+06	3.15169e+06	2.24558e+06	2.34796e+06	801688	629685	745617	188697	599864
LTDEGL	297	302	1	0	647.325	4	4	7.31915	8.23037	647.955	0.264445	1	0	-0.263271	1.93312		1	0.14576		2.09559e+09	1.26294e+09	4.07733e+08	7.8861e+07	1.44678e+07	3.69154e+06	2.77889e+06	2.69977e+06	424443
LTDEGLE	297	303	1	0	776.367	4	5	6.59155	7.2244	777.068	0.264063	1	0	-0.341334	1.06671		1	0.247114		1.36606e+08	9.10689e+07	3.18705e+07	6.8875e+06	135148	264796	0	0	210251	891369
LTDEGLEAVNKDKPLGA	297	313	2	0	885.468	6	14	7.96397	8.70158	886.258	0.554786	0.6	0					0.0313388		2.9568e+09	3.66467e+09	2.36513e+09	1.17686e+09	5.36109e+08	2.70724e+08	1.55537e+08	9.66962e+07	4.77115e+07	2.57159e+07	7.73187e+06	4.70746e+06	742389	218902	187711	0	455019	0	147985	0	471638
LTDEGLEAVNKDKPLGA	297	313	3	0	590.647	6	14	7.96397	8.73313	591.219	0.689999	1	0	-0.362038	1.491	1	0	0.215087		4.06045e+09	5.30278e+09	3.61032e+09	1.74711e+09	7.51727e+08	3.73316e+08	2.12112e+08	1.28231e+08	7.06872e+07	3.91633e+07	1.79736e+07	2.19613e+07	2.07345e+06	502412	1.58968e+06	134832	126157	1.12333e+08	132678	0	94319.1
LTDEGLEAVNKDKPLGAVAL	297	316	3	0	685.044	6	17	9.74022	9.81868	686.49	3.13516	0.4	1					0.418475		5.92052e+06	1.13697e+07	8.009e+06	4.28915e+06	3.04843e+06	1.0615e+06	504785	606243	407158	268834	406566	0	0	71643.1	0	0	69806	3.07927e+06	0	0	2.45139e+06	0	69234.1	0
LTDEGLEAVNKDKPLGAVALKS	297	318	3	0	756.753	6	19	8.51258	8.74892	757.888	2.0826	1	1	-0.00792753	-0.167432		0	0.100013		1.52121e+07	3.0059e+07	4.60921e+07	2.69198e+07	1.98764e+07	1.74991e+07	1.10857e+07	8.4644e+06	5.93459e+06	3.77857e+06	2.4526e+06	1.17026e+06	794919	295613	92432.8	49417.3	117470	0	0	177422	50386	0	0	439549	0	0
LTDEGLEAVNKDKPLGAVALKSYEEE	297	322	3	0	940.15	7	23	9.56463	9.81347	942.817	6.35094	0.6	1					0.130524		1.95614e+07	5.80701e+07	5.98473e+07	8.40147e+07	1.83216e+08	3.02553e+08	3.66574e+08	3.43743e+08	2.62504e+08	1.77256e+08	1.07031e+08	5.52205e+07	3.97057e+07	2.72079e+07	1.90041e+07	1.36222e+07	7.54147e+06	5.69309e+06	3.93907e+06	9.49613e+07	4.79248e+06	7.70362e+06	6.48121e+07	1.04583e+07	7.0851e+06	2.04767e+07	780236	145308	1.04442e+06	7352.47
DEGLEAVNKDKPLGA	299	313	2	0	778.402	5	12	7.28762	7.74478	778.903	0.109911	0.6	0					0.626646		3.04824e+07	3.34463e+07	1.43627e+07	1.70804e+06	280641	52817.2	7625.24	0	74675.5	2061.21	211779	72128.1	138044	94928.9	236885	107370	0	68379.9
LEAVNKDKPLGA	302	313	2	0	627.856	5	9	6.22225	6.71795	628.385	0.323329	1	0	-0.440463	0.639839		0	2.69857		8.06394e+06	6.26888e+06	1.19491e+06	34462.9	105620	121977	38762.3	174396	26290.7	113817	0	255795	35533.7	83639	44025.7
EAVNKDKPLGA	303	313	1	0	1141.62	5	8	5.24357	5.89783	1142.35	0.0649096	1	0	-0.60372	1.13337	1	0	0.177544		5.83328e+07	4.21069e+07	1.64274e+07	3.67497e+06	315450	0	0	0	0	0	0	0	0	0
EAVNKDKPLGA	303	313	2	0	571.314	5	8	5.19623	6.0579	571.768	0.248964	1	0	-0.468669	1.7789	1	0	0.0192425		4.43395e+09	3.22132e+09	1.41612e+09	4.89846e+08	1.84953e+08	7.87242e+07	3.19027e+07	9.90025e+06	1.77608e+06	97698.4	43915.1	0	0	84639.2
EAVNKDKPLGA	303	313	3	0	381.212	5	8	5.21207	5.62865	381.503	0.215301	1	0	-0.493369	0.39359	1	0	0.0184295		6.12528e+08	4.34761e+08	1.86295e+08	6.42978e+07	2.3258e+07	9.50952e+06	2.5129e+06	438435	18385.2	97703.4	0	0	238523	0
EAVNKDKPLGAVA	303	315	2	0	656.367	5	10	6.80202	7.17695	656.877	0.257815	0.6	0					0.0462775		9.31695e+07	8.00481e+07	5.75279e+07	1.25719e+07	152398	69442.3	312338	491748	412343	597662	113742	0	0	0	58952.8	0
EAVNKDKPLGAVAL	303	316	2	0	712.909	5	11	8.387	8.74892	713.574	0.494402	0.6	0					0.141525		6.6299e+07	6.30823e+07	3.35883e+07	1.70221e+07	9.14699e+06	4.42172e+06	1.54528e+06	821374	0	118292	0	44401.7	0	292620	0	0	0
EAVNKDKPLGAVALKS	303	318	2	0	820.472	5	13	6.87678	7.17695	821.127	0.352849	0.6	0					0.227786		6.71275e+06	1.16554e+07	7.23928e+06	2.15929e+06	395440	0	0	85997.2	55395.1	0	57970.8	47409.5	69750.2	0	0	0	0	0	0
EAVNKDKPLGAVALKSYEEE	303	322	2	0	1095.57	6	17	8.15217	8.62273	1096.46	0.503315	0.6	0					0.288823		1.57258e+07	3.40297e+07	3.13446e+07	1.4771e+07	4.55262e+06	1.52203e+06	0	0	94304.7	83694.2	0	0	298601	0	248940	0	173083	0	92215.8	101285	0	0	81910.2	0
EAVNKDKPLGAVALKSYEEE	303	322	3	0	730.714	6	17	8.15217	8.48117	731.428	0.856974	0.6	0					0.0622899		8.55184e+07	1.59996e+08	1.4533e+08	8.6151e+07	4.35466e+07	2.2827e+07	1.25419e+07	7.74459e+06	2.69316e+06	3.71285e+06	810400	0	238047	69293.4	213328	86640.6	0	483156	0	0	81981	0	335388	257514
EAVNKDKPLGAVALKSYEEEL	303	323	3	0	768.409	6	18	9.81868	9.94362	769.228	1.10033	1	0	-0.292515	-0.514161		1	0.179313		1.03255e+07	2.26787e+07	2.14605e+07	1.37362e+07	6.99324e+06	2.44508e+06	2.74224e+06	973401	157036	1.18708e+06	288623	0	327303	0	31863.8	0	0	19823.8	0	0	0	0	113788	0	555820
AVNKDKPLGA	304	313	1	0	1012.58	4	7	5.46445	5.51197	1012.84	-0.32616	0.3	1					0.51813		235336	82044.3	0	0	0	0	0	0	0	0	0	0
AVNKDKPLGA	304	313	2	0	506.793	4	7	4.95792	5.84395	507.161	0.151142	1	0	-0.524603	1.85474	0	1	0.0410382		4.1689e+08	2.62832e+08	9.96287e+07	3.04029e+07	9.55676e+06	1.79527e+06	204961	53416.7	31855.6	28300.6	27513.5	13885.9
VNKDKPLGA	305	313	1	0	941.541	4	6	4.84522	5.3382	941.928	-0.158319	1	0	-0.806238	0.631383	0	1	0.364578		1.05057e+07	4.80685e+06	363878	0	0	0	0	0	67105.3	0	0
VNKDKPLGA	305	313	2	0	471.274	4	6	4.49072	5.75768	471.726	0.358049	0.6	0					0.570898		4.60667e+08	3.27214e+08	1.38483e+08	4.19998e+07	1.10598e+07	2.41361e+06	1.48664e+06	95015.3	67047.8	2961.31	9.72874e+06
VNKDKPLGA	305	313	3	0	314.519	4	6	4.78077	5.26985	314.707	0.0185971	1	0	-0.633153	0.619244	1	1	0.0583236		4.65221e+07	2.61618e+07	7.52558e+06	1.00275e+06	127296	181041	0	0	23984.5	0	0
VNKDKPLGAVAL	305	316	2	0	612.869	5	9	8.40268	8.67005	613.775	1.08679	0.4	0					1.08593		4.89247e+06	3.47734e+06	1.10803e+06	80640.8	0	28621	0	151032	0	0	53099.2	12011.4	0	882577	0
VALKS	314	318	1	0	517.334	3	3	3.99672	4.81298	517.929	0.295504	1	0	-0.0731402	1.63759	1	1	0.0469004		3.2107e+08	2.22305e+08	5.6061e+07	8.20245e+06	274663	19065.8	45085.8
VALKS	314	318	2	0	259.171	3	3	3.99672	4.90953	259.472	0.301903	1	0	-0.0606177	1.9381	1	1	0.0234035		6.39324e+08	4.79632e+08	1.0877e+08	1.21299e+07	2.41535e+06	25600.9	220063
VALKSYE	314	320	1	0	809.44	4	5	6.4272	7.14528	810.276	0.352158	1	0	-0.237911	1.332	1	1	0.365395		6.68278e+07	6.65367e+07	2.44763e+07	5.67776e+06	482177	168692	37292.6	83335.6	16331.6	67046.3
VALKSYE	314	320	2	0	405.224	4	5	6.4272	7.02918	405.646	0.36157	1	0	-0.22686	0.970642	1	1	0.0268242		5.05696e+08	4.64557e+08	1.80814e+08	4.95303e+07	9.33011e+06	1.02744e+06	193794	11549.7	118037	34864.5
VALKSYEEE	314	322	1	0	1067.53	4	7	6.52837	7.31915	1068.6	0.455427	1	0	-0.269436	1.55828	1	1	0.226981		2.61996e+08	2.88024e+08	1.45393e+08	5.2872e+07	1.5409e+07	2.60141e+06	558203	745118	0	9676.27	139843	276683
VALKSYEEE	314	322	2	0	534.266	4	7	6.52837	7.36635	534.877	0.597791	1	0	-0.150053	1.70519	1	1	0.10681		3.47806e+09	3.84083e+09	1.93347e+09	7.15275e+08	2.24718e+08	6.67906e+07	1672.26	544679	6.08837e+07	4.66781e+07	4.01475e+07	2.62065e+07
VALKSYEEEL	314	323	1	0	1180.61	5	8	9.04753	9.70878	1181.73	0.417129	1	0	-0.345276	1.15511	0	1	0.437724		9.59497e+07	1.06888e+08	6.19098e+07	2.58422e+07	4.36055e+06	235763	119890	195709	0	0	5432.9	0	0	18636.1
VALKSYEEEL	314	323	2	0	590.808	5	8	8.26167	9.84997	591.554	0.791338	0.4	0					0.601		2.05536e+09	3.96243e+09	1.33581e+09	6.80702e+08	1.95187e+08	8.6045e+07	2.44964e+07	5.31253e+06	8.13453e+06	1.63595e+06	2.79964e+06	1.60989e+08	575155	6.13612e+07
VALKSYEEELAKDPRIAA	314	331	2	0	1002.04	6	15	9.15708	9.36098	1003.46	1.64263	0.4	0					1.23559		1.59448e+06	5.55062e+06	4.75197e+06	850576	0	0	0	735490	0	563505	116847	0	0	6711.98	219618	198100	107860	0	0	277732	0	0
VALKSYEEELAKDPRIAATM	314	333	2	0	1118.09	7	17					-1
VALKSYEEELAKDPRIAATM	314	333	3	0	745.728	7	17					-1
VALKSYEEELAKDPRIAATME	314	334	2	0	1182.61	7	18	9.54898	9.84997	1183.72	0.752902	1	0	-0.405816	0.033789	0	0	2.39042		9.38129e+06	1.17318e+07	1.54946e+07	6.98702e+06	2.99869e+06	20548.2	148004	11751.2	0	5555.6	107760	0	0	0	0	0	0	0	0	0	0	0	359718	224991	311497	302365
VALKSYEEELAKDPRIAATME	314	334	3	0	788.742	7	18	9.72448	9.7873	789.819	1.77218	1	0	-0.073416	-0.707497	0	1	0.307845		1.64685e+07	3.78315e+07	4.26765e+07	2.90749e+07	1.6578e+07	8.36441e+06	3.91599e+06	2.00243e+06	2.04583e+06	876140	0	0	0	0	166552	0	0	118867	0	0	1.70399e+06	123151	802943	0	2.32824e+06	1.67832e+06
VALKSYEEELAKDPRIAATMENAQKGEIMPNIPQMSA	314	350	5	0	815.613	9	32	10.6316	10.9444	816.676	2.72246	1	0	-0.151941	0.0706199		-1	0.205842		623899	5.97023e+06	1.75095e+07	3.32045e+07	3.77125e+07	3.40797e+07	2.74098e+07	1.77965e+07	9.15255e+06	3.26692e+06	719196	162579	83343.6	126140	679745	140058	90032.8	0	0	426339	152957	0	0	86584.1	537379	83827.7	0	0	118593	935463
VALKSYEEELAKDPRIAATMENAQKGEIMPNIPQMSAF	314	351	3	0	1407.71	9	33	11.4925	11.7756	1409.27	1.99452	0.6	0					0.276364		0	554000	7.59152e+06	1.30091e+07	1.73978e+07	1.55068e+07	1.29297e+07	6.71935e+06	1.09381e+06	822614	150400	0	180126	0	0	0	0	110289	0	0	0	343656	0	118342	0	0	0	0	0	0
VALKSYEEELAKDPRIAATMENAQKGEIMPNIPQMSAF	314	351	4	0	1056.03	9	33					-1
KSYEEE	317	322	2	0	392.672	4	4	3.98072	4.84522	392.953	0.116291	1	0	-0.480689	1.78772		1	0.0504528		2.12178e+08	1.1087e+08	3.36166e+07	7.4763e+06	951233	128080	39890.5	0	0
KSYEEEL	317	323	1	0	897.42	4	5	7.66668	8.10487	898.281	0.340698	0.6	0					0.699829		4.34057e+07	2.43884e+07	5.93729e+06	2.8853e+06	4.95592e+06	315713	244048	440564	0	0
KSYEEELAKDPRIAATMENAQKGEIMPNIPQMSA	317	350	4	0	948.467	9	29					-1
YEEELAKDPRIAATME	319	334	2	0	933.451	6	13	6.98713	7.16113	934.402	0.744804	0.6	0					0.243427		4.057e+06	7.06113e+06	7.38976e+06	5.25285e+06	2.2354e+06	130500	0	95102.1	0	0	115301	100415	0	0	0	0	0	0	0	0
YEEELAKDPRIAATME	319	334	3	0	622.636	6	13	7.31915	7.44465	623.361	1.0172	0.6	0					0.204776		4.21771e+06	6.50194e+06	7.10291e+06	4.12623e+06	1.35988e+06	527269	0	56673.1	0	0	0	240265	1198.6	0	529057	0	0	72276.4	46327.5	0
EELAKDPRIAATM	321	333	2	0	722.877	5	10					0
LAKDPRIA	323	330	2	0	442.272	4	5	5.62332	5.63933	442.818	0.577285	0.3	0					0.145239		780669	758600	287408	0	0	0	0	0	94762.9	0
LAKDPRIAA	323	331	2	0	477.79	4	6	5.6074	6.18755	478.256	0.37667	1	0	-0.282835	0.902687	1	0	0.0305644		2.94237e+08	2.51e+08	1.15193e+08	3.8954e+07	1.16805e+07	2.88253e+06	425146	79146.3	42515.9	146589	0
LAKDPRIAA	323	331	3	0	318.863	4	6	5.63933	6.13175	319.17	0.36539	1	0	-0.293871	0.629619	1	0	0.0555762		7.36753e+07	6.58303e+07	2.94721e+07	8.73121e+06	1.01992e+06	113446	0	175926	0	0	826291
LAKDPRIAAT	323	332	2	0	528.314	4	7	5.22782	5.8709	528.833	0.428003	1	0	-0.292433	1.09856		0	0.079444		7.86555e+07	7.49465e+07	3.48188e+07	1.37884e+07	3.9588e+06	1.30573e+06	920021	191291	82521	0	19313.3	0
LAKDPRIAATM	323	333	2	0	593.834	5	8	7.00288	7.3349	594.577	0.724667	1	1	-0.119618	0.130379	-1	1	0.154724		2.59371e+08	2.52569e+08	1.3503e+08	5.70542e+07	2.20627e+07	7.54054e+07	3.81819e+06	1.12796e+06	247611	272910	0	50780.2	0	0
LAKDPRIAATM	323	333	3	0	396.225	5	8	5.72005	5.80065	400.138	10.9755	0.4	1					0.197709		31854.3	0	0	68336.6	0	0	18931.8	0	0	15649.5	0	0	3.42748e+06	0
LAKDPRIAATME	323	334	2	0	658.356	5	9	6.85978	7.66668	659	0.458402	0.6	0					0.0472662		1.33683e+09	1.41956e+09	8.23057e+08	3.60223e+08	1.50641e+08	6.54893e+07	2.82052e+07	1.19948e+07	4.58664e+06	953569	875787	0	1.45356e+06	111151	77154.4
LAKDPRIAATME	323	334	3	0	439.239	5	9	6.87678	7.63547	439.647	0.392042	0.6	0					0.0616384		4.36439e+08	4.5322e+08	2.58966e+08	1.09585e+08	4.06019e+07	1.66141e+07	7.24621e+06	1.77532e+06	524244	219142	0	0	707692	0	48597
LAKDPRIAATMENAQKGEIM	323	342	2	0	1094.07	7	17	8.8593	9.32433	1095.13	0.72866	0.6	0					0.461064		1.83713e+07	4.14898e+07	3.90589e+07	2.83776e+07	1.24595e+07	3.81879e+06	328927	69800.8	0	384492	0	73430.4	0	0	0	0	0	0	0	45972.3	29174.4	687.501	508150	600774	137972
LAKDPRIAATMENAQKGEIM	323	342	3	0	729.714	7	17	8.24602	9.48642	730.797	1.84336	0.6	0					0.431093		1.61727e+08	3.03956e+08	2.88352e+08	3.08227e+08	3.05228e+08	2.26808e+08	1.27725e+08	6.33284e+07	3.33835e+07	1.52724e+07	7.41795e+06	2.98067e+06	3.10785e+06	821306	587994	570464	59287.8	354756	187317	71429.1	681741	201687	111185	442809	400978
LAKDPRIAATMENAQKGEIMPNIPQM	323	348	3	0	956.491	8	21	9.89683	10.3912	957.466	1.04008	1	0	-0.360618	0.635741		-2	0.124137		2.99154e+07	9.04157e+07	1.3236e+08	1.29459e+08	9.29547e+07	5.37574e+07	2.22215e+07	6.52508e+06	2.81789e+06	935625	410489	190649	285447	5993.45	0	391245	0	3982.07	114540	0	207311	173361	4277.31	0	655772	0	63783.6	110579	99387	82982.3
LAKDPRIAATMENAQKGEIMPNIPQMSA	323	350	2	0	1513.27	8	23	9.66178	9.86562	1514.83	1.16086	1	0	-0.355073	-0.268587	0	-4	0.258527		7.52384e+06	1.75851e+07	2.45981e+07	2.56615e+07	2.15831e+07	1.51378e+07	6.57768e+06	1.18201e+06	241976	0	110047	135275	141564	0	0	0	0	158199	0	0	195189	0	0	136725	0	188742	0	164726	0	0
LAKDPRIAATMENAQKGEIMPNIPQMSA	323	350	3	0	1009.18	8	23	9.48642	9.63052	1010.54	2.11084	0.6	0					0.0814301		1.0413e+07	4.09352e+07	6.90657e+07	8.61232e+07	7.77119e+07	5.61201e+07	3.44547e+07	1.96158e+07	1.01797e+07	6.82544e+06	5.99851e+06	3.82963e+06	2.4726e+06	1.18065e+06	931461	39850	0	33726.6	129023	160735	15958.2	1.80492e+06	171860	17971.6	488078	15878	139041	0	0	129179
LAKDPRIAATMENAQKGEIMPNIPQMSA	323	350	4	0	757.137	8	23					0
LAKDPRIAATMENAQKGEIMPNIPQMSAF	323	351	3	0	1058.2	8	24	10.7412	11.6601	1059.64	2.24159	0.6	0					0.0844839		1.86794e+08	7.51777e+08	1.40336e+09	1.72365e+09	1.59915e+09	1.19852e+09	7.7932e+08	4.76857e+08	2.70713e+08	1.75237e+08	1.31134e+08	9.27464e+07	7.45202e+07	4.77734e+07	2.67299e+07	1.5388e+07	7.50007e+06	2.60656e+06	2.06162e+06	2.44813e+06	0	1.50124e+06	2.10045e+06	1.18477e+06	1.34586e+06	7.26071e+06	1.06431e+07	9.07285e+06	7.66054e+06	3.75637e+06
LAKDPRIAATMENAQKGEIMPNIPQMSAF	323	351	4	0	793.904	8	24	11.085	11.3041	795.606	4.73025	0.6	1					0.238611		2.18424e+07	8.62295e+07	1.56485e+08	1.96627e+08	1.79733e+08	1.36646e+08	9.05635e+07	5.10417e+07	2.79969e+07	1.42765e+07	1.15018e+07	8.23982e+06	6.61827e+06	2.16181e+06	1.8502e+06	177415	504801	419292	0	188464	0	194393	0	1.21755e+06	4.40782e+06	6.80718e+06	202014	3.42137e+06	3.69049e+06	347662
AKDPRIAA	324	331	2	0	421.248	4	5	4.8291	5.52782	421.605	0.230411	0.6	0					0.071182		1.92255e+08	1.2299e+08	4.50616e+07	1.07765e+07	2.58512e+06	365626	966632	58647.7	71330.8	261835
AKDPRIAAT	324	332	2	0	471.772	4	6	4.45543	5.16475	472.064	0.0468337	0.6	0					0.101711		2.37259e+08	1.06518e+08	3.61028e+07	1.07936e+07	2.87287e+06	895386	257579	103374	2961.31	49483.3	31256.6
AKDPRIAATM	324	333	2	0	537.292	5	7	6.57575	6.97135	537.983	0.692823	0.6	0					0.11253		2.31144e+08	1.70661e+08	7.81254e+07	4.26236e+07	3.66521e+07	2.31109e+07	1.23738e+07	3.47851e+06	489145	0	142967	47307	223247
AKDPRIAATME	324	334	2	0	601.814	5	8	6.28518	6.75477	602.347	0.308455	1	0	-0.425017	0.558551	1	0	0.0409158		7.96436e+08	6.43959e+08	3.17677e+08	1.27827e+08	4.81466e+07	1.83777e+07	8.50805e+06	4.26874e+06	1.88167e+06	1.29492e+06	2.92854e+06	726219	121832	221503
AKDPRIAATME	324	334	3	0	401.545	5	8					-1
AKDPRIAATMENAQKGEIM	324	342	2	0	1037.52	7	16	8.5755	8.73313	1038.44	0.507276	0.6	0					0.114511		1.23947e+07	2.03414e+07	1.71493e+07	1.1265e+07	4.96393e+06	1.71477e+06	322028	57569.9	204109	71604.5	130577	89368	180364	0	0	0	0	0	0	0	786.88	3814.38	9210.97	7371.27
AKDPRIAATMENAQKGEIM	324	342	3	0	692.019	7	16	8.44975	8.82778	692.685	0.663603	0.6	0					0.107834		9.00854e+07	1.4273e+08	1.30429e+08	7.80721e+07	3.97019e+07	1.80214e+07	8.52975e+06	729746	203414	209324	959372	348120	274311	163428	176480	0	163107	0	89367.2	352588	394444	576253	495421	505935
AKDPRIAATMENAQKGEIMPNIPQMSA	324	350	2	0	1456.72	8	22	9.40803	9.70878	1458.35	1.34954	1	0	-0.291263	0.0330628	1	0	0.296827		258310	9.36222e+06	1.94014e+07	2.07884e+07	1.91936e+07	8.62848e+06	3.91093e+06	745598	28799.3	134455	391788	10354.7	161078	6513.1	10987.2	0	0	0	6860.51	0	0	103626	0	0	0	0	0	0	0	0
AKDPRIAATMENAQKGEIMPNIPQMSA	324	350	4	0	728.866	8	22	9.48642	9.94362	729.761	1.68031	0.6	0					0.133151		1.98006e+07	7.39892e+07	1.3105e+08	1.57909e+08	1.33815e+08	8.65355e+07	4.30575e+07	2.34377e+07	9.2023e+06	6.2802e+06	6.07395e+06	1.3087e+06	908419	111469	563757	68372.2	0	0	224126	162687	97107.7	88751.7	0	0	83088.8	105740	184723	309821	151525	145540
AKDPRIAATMENAQKGEIMPNIPQMSAF	324	351	3	0	1020.51	8	23	10.6159	11.4925	1021.87	2.06565	0.6	0					0.560296		2.15918e+08	5.45765e+08	9.20097e+08	1.14577e+09	9.90845e+08	7.12469e+08	4.30923e+08	2.47311e+08	1.42635e+08	9.3788e+07	6.60404e+07	4.8717e+07	4.2351e+07	1.86284e+07	9.55122e+06	7.57577e+06	732277	149888	854608	1.10064e+06	3.77108e+06	1.57846e+07	1.11552e+07	6.0901e+06	5.32298e+06	479974	451309	2.78947e+06	891112	1.20988e+06
AKDPRIAATMENAQKGEIMPNIPQMSAF	324	351	4	0	765.633	8	23	10.6159	11.0538	766.634	1.99784	1	0	-0.141459	0.459679	1	-2	0.158276		3.60786e+07	1.15212e+08	2.10509e+08	2.47621e+08	2.10328e+08	1.57929e+08	9.2848e+07	5.04794e+07	3.08441e+07	1.66962e+07	1.32857e+07	9.11488e+06	5.44206e+06	2.77703e+06	1.52608e+06	1.2532e+06	245994	245203	89951.6	253001	598515	82779.1	79536	90697.3	443614	279234	726522	666792	192346	1.41525e+06
PRIAATME	327	334	2	0	444.734	5	6	6.46197	6.65485	445.611	1.17397	0.4	0					0.634406		3.45142e+06	2.58999e+06	871020	120125	6673.7	0	342701	518577	61294.2	232258	0	143823
TMENAQKGEIMPNIPQMSA	332	350	2	0	1045.49	7	15	9.23545	9.76115	1051.94	11.4877	1	1	3.84422	0.733213		-9	2.79347		3.67444e+07	4.16013e+07	6.63741e+07	5.30139e+07	3.50866e+07	1.73094e+07	5.31808e+06	2.06309e+06	271301	0	326737	0	354078	3.92487e+06	6.3085e+07	1.75306e+08	2.14955e+08	1.57166e+08	8.9722e+07	3.99901e+07	1.90917e+07	4.55538e+06	3.15444e+06
TMENAQKGEIMPNIPQMSAF	332	351	2	0	1119.02	7	16	11.1789	11.2414	1120.47	1.3652	1	0	-0.150485	-0.708327	1	-2	0.0803162		2.31721e+06	1.17951e+07	1.83372e+07	1.71664e+07	1.25869e+07	6.30991e+06	2.95494e+06	476220	78367	20044.7	83026.1	0	0	0	0	0	0	0	0	177273	0	0	0	0
TMENAQKGEIMPNIPQMSAF	332	351	3	0	746.351	7	16					-1
MENAQKGEIMPNIPQMSA	333	350	2	0	994.966	7	14	9.15708	9.44462	996.313	1.3361	1	0	-0.0911337	-0.00807369		0	0.36879		1.5138e+06	1.12977e+07	1.60496e+07	1.44163e+07	5.17419e+06	1.21173e+06	208438	0	0	0	0	115631	124388	560550	0	581396	0	0	0	123032	0	119778
ENAQKGEIMPNIPQMSAF	334	351	2	0	1002.98	7	14	10.7568	11.4873	1005.02	2.765	1	1	0.507987	1.37054	0	-5	0.516702		6.05221e+07	1.70128e+08	2.55518e+08	2.22864e+08	1.54305e+08	1.12771e+08	4.61872e+07	6.64745e+07	4.56413e+06	3.05378e+07	156380	1.56218e+07	448057	4.24776e+07	179700	3.46122e+07	204757	3.45235e+06	519830	2.02978e+06	0	1.72765e+06
ENAQKGEIMPNIPQMSAF	334	351	3	0	668.989	7	14	10.7568	11.205	670.02	1.77541	1	0	0.0930614	0.491789	0	0	0.217169		1.40211e+07	4.8432e+07	6.82945e+07	5.62235e+07	4.22164e+07	1.98011e+07	9.73253e+06	4.12457e+06	1.5706e+06	511833	1.5551e+06	74360.6	147302	714934	660342	437251	354391	611728	352474	1.55999e+06	742227	152650
NAQKGEIM	335	342	2	0	445.724	5	6	6.01013	6.79677	446.239	0.456247	1	0	-0.204982	1.54536		1	0.353091		9.52918e+07	7.52244e+07	2.6593e+07	5.95774e+06	554943	308082	72214.3	1.1654e+06	272452	800446	47257.8	4.32682e+06
NAQKGEIMPNIPQM	335	348	2	0	785.889	6	10					-1
NAQKGEIMPNIPQMSA	335	350	2	0	864.924	6	12	8.84355	9.64615	866.177	1.36963	0.6	0					0.0767923		1.9609e+08	5.06839e+08	6.02322e+08	4.71389e+08	2.89524e+08	1.52117e+08	7.13329e+07	3.16439e+07	1.09531e+07	3.93509e+06	169922	342891	0	401669	67376.7	297099	255126	126271	0
NAQKGEIMPNIPQMSAFWYAVRTAVINAASGRQTVDE	335	371	3	0	1355.34	9	33					-1
PNIPQMSA	343	350	1	0	857.419	4	5	7.19278	7.55728	858.863	0.882914	0.4	0					0.510884		1.43423e+07	2.86758e+07	1.85386e+07	6.05393e+06	1.45408e+06	435616	309767	207873	849163	0
PNIPQMSA	343	350	2	0	429.213	4	5	7.2086	7.6979	429.827	0.666379	1	0	0.130989	0.619919	1	-1	0.0516926		1.10128e+08	1.50753e+08	1.00203e+08	3.72325e+07	8.05905e+06	68730.5	220856	106745	56039	0
PNIPQMSAF	343	351	1	0	1004.49	5	6	9.74022	10.1381	1009.73	4.56891	0.4	0					0.337481		392393	1.44991e+07	7.72882e+07	1.00466e+08	1.77824e+08	9.12476e+08	8.48862e+08	1.10687e+08	9.58141e+06	1.23688e+07	3.2098e+06	974302
PNIPQMSAF	343	351	2	0	502.747	5	6	10.025	10.5534	503.513	0.85911	1	0	0.189156	0.741513	0	1	0.550461		1.5061e+08	2.60945e+08	2.0033e+08	9.75793e+07	3.13335e+07	7.3378e+06	237568	361366	35200	262632	0	2.18011e+06
FWYA	351	354	1	0	586.266	3	2	10.7098	11.6811	586.6	-0.0557004	1	0	-0.81483	2.12003		1	0.0848551		3.4797e+08	1.2256e+08	1.86086e+07	762172	0	227510
FWYAVRT	351	357	1	0	942.483	4	5	10.0933	10.1277	943.274	0.195177	0.2	0					0.122805		3.34572e+07	2.48925e+07	9.35749e+06	2.39016e+06	24432.5	666588	7978.02	0	212798	0
FWYAVRT	351	357	2	0	471.745	4	5	9.80302	10.6889	472.161	0.235566	1	0	-0.374791	1.85438	0	1	0.0340251		1.80746e+09	1.66166e+09	6.73965e+08	1.6913e+08	7.50286e+06	1.86775e+06	1.92867e+06	700783	639244	575795
FWYAVRTAV	351	359	2	0	556.798	5	7					-1
FWYAVRTAVINA	351	362	2	0	705.88	5	10	10.8351	11.7441	706.427	0.217728	0.6	0					0.129574		2.04053e+08	2.06954e+08	1.02286e+08	4.02307e+07	9.13393e+06	4.51485e+06	1.1007e+06	726994	108873	1.01082e+06	0	368897	97226.8	0	78696	164939
FWYAVRTAVINAASGRQTVDE	351	371	2	0	1177.6	6	19	11.085	11.3982	1179.95	3.31199	0.6	0					0.705632		167288	7.03326e+06	2.58354e+07	3.07822e+07	2.74696e+07	1.59636e+07	6.95872e+06	1.61143e+06	486411	130739	979051	139628	0	133705	155311	0	117010	0	166789	0	111826	0	3.08606e+06	4.04702e+06	114019	159362
FWYAVRTAVINAASGRQTVDE	351	371	3	0	785.401	6	19	11.085	11.5239	787.233	4.09978	0.6	1					0.388163		8.45073e+06	8.8109e+07	1.96082e+08	2.39611e+08	1.95681e+08	1.26822e+08	7.37115e+07	3.54759e+07	1.56575e+07	8.0698e+06	2.99395e+06	1.2136e+06	2.07311e+06	1.3728e+06	990832	2.46127e+06	390671	317944	8.58673e+07	198643	214351	3.91496e+07	24174.9	4.84061e+06	2.00406e+06	108845
FWYAVRTAVINAASGRQTVDEALKDAQTGTD	351	381	3	0	1118.9	8	29	11.8544	12.7564	1121.11	4.6863	1	0	0.297234	1.90475	0	0	0.239741		616440	1.42431e+07	6.04217e+07	1.42719e+08	2.33107e+08	2.84222e+08	2.74521e+08	2.32102e+08	1.64204e+08	1.1207e+08	7.65722e+07	9.161e+07	3.18946e+07	2.01631e+07	5.55509e+07	4.83523e+06	1.54888e+06	3.93509e+06	366153	643750	1.13189e+06	483526	72679.2	440115	179296	0	386367	96361.7	0	136811
FWYAVRTAVINAASGRQTVDEALKDAQTGTD	351	381	4	0	839.423	8	29	12.0272	12.137	841.153	4.95147	0.6	1					0.131664		735061	3.72409e+06	1.48563e+07	3.0194e+07	5.13092e+07	5.68943e+07	5.35544e+07	4.29046e+07	3.41039e+07	1.94821e+07	1.09671e+07	7.45291e+06	3.35701e+07	2.89715e+06	1.44923e+06	826248	8.27319e+06	12584.5	267594	0	825486	0	118043	0	2.83999e+06	135220	82322.8	39066.4	475667	0
WYAVRT	352	357	1	0	795.415	4	4	8.04227	8.52828	796.183	0.279033	1	0	-0.241862	0.6097	1	1	0.0653753		2.39755e+08	2.09223e+08	7.47272e+07	1.38592e+07	333325	70168.6	12164	1.04781e+06	486150
WYAVRT	352	357	2	0	398.211	4	4	8.0266	8.79622	398.602	0.292009	0.4	0					0.0268905		1.561e+09	1.44198e+09	4.86544e+08	1.10955e+08	1.58476e+07	196173	418553	89304.8	252519
WYAVRTAVINA	352	362	2	0	632.346	5	9	9.26678	10.2348	633.354	1.24675	0.6	0					0.34556		6.71003e+08	6.7014e+08	3.26422e+08	1.15967e+08	3.04947e+07	6.8773e+06	5.26991e+06	747321	3.81134e+06	464074	5.52072e+07	7.36681e+07	4.21638e+07	1.63009e+07	5.98566e+06
WYAVRTAVINAASGRQ	352	367	2	0	881.971	6	14	9.26678	9.32957	883.205	1.42631	0.6	0					0.300241		94550.7	857595	2.00371e+06	1.86298e+06	512758	238805	0	0	0	0	0	0	0	0	0	0	0	0	0	0	0
WYAVRTAVINAASGRQTVD	352	370	2	0	1039.54	6	17					0
WYAVRTAVINAASGRQTVD	352	370	3	0	693.364	6	17					0
WYAVRTAVINAASGRQTVDE	352	371	2	0	1104.06	6	18	9.26678	9.91242	1105.73	2.04114	0.6	0					0.183139		1.55409e+07	9.74092e+07	1.86063e+08	2.01446e+08	1.54571e+08	1.02244e+08	5.0211e+07	2.35932e+07	9.34613e+06	3.12889e+06	237246	162333	5707.67	228584	166081	97071.7	0	0	0	11247.7	0	713620	0	180971	95243.5
WYAVRTAVINAASGRQTVDE	352	371	3	0	736.378	6	18	9.26678	10.0744	737.547	2.21749	0.6	0					0.304259		7.87645e+07	3.79948e+08	7.1891e+08	7.70124e+08	6.18829e+08	3.73285e+08	2.19593e+08	1.04982e+08	5.7105e+07	3.8613e+07	1.27308e+07	4.79171e+06	2.44221e+07	727794	145138	3.33942e+06	421613	0	829228	149632	1684.49	489132	0	0	512893
WYAVRTAVINAASGRQTVDEAL	352	373	2	0	1196.12	6	20					-1
WYAVRTAVINAASGRQTVDEAL	352	373	3	0	797.752	6	20					-1
WYAVRTAVINAASGRQTVDEALKDAQTGTD	352	381	2	0	1604.31	7	28					-1
WYAVRTAVINAASGRQTVDEALKDAQTGTD	352	381	3	0	1069.87	7	28	10.569	11.461	1071.88	4.1629	0.6	0					0.14959		3.64936e+06	6.17022e+07	2.05215e+08	4.51947e+08	7.04217e+08	8.34915e+08	7.76959e+08	6.2499e+08	4.34501e+08	2.59734e+08	1.52432e+08	1.06034e+08	6.15574e+07	4.0039e+07	3.09361e+07	1.17576e+07	5.03281e+06	7.94621e+06	1.78066e+06	1.00535e+06	1.81847e+06	221187	120883	577538	0	0	533885	167798	127163	516067
WYAVRTAVINAASGRQTVDEALKDAQTGTD	352	381	4	0	802.656	7	28	10.5846	10.9756	804.159	4.15707	1	0	0.22016	0.313859	1	0	0.0843952		7.32477e+06	2.22024e+07	8.44968e+07	1.79768e+08	2.73996e+08	3.09476e+08	2.98437e+08	2.46031e+08	1.56021e+08	9.47993e+07	6.05741e+07	4.88678e+07	2.42421e+07	1.32925e+07	9.74752e+06	9.52689e+06	3.47261e+06	1.98885e+06	692165	829264	331099	0	211213	204303	0	110487	0	359344	120340	0
WYAVRTAVINAASGRQTVDEALKDAQTGTDYDIPTTENL	352	390	3	0	1418.7	9	36	11.3668	11.6024	1423.3	11.2992	0.6	0					0.690708		0	0	0	0	0	135110	1.22739e+06	5.54673e+06	9.81162e+06	1.49115e+07	1.70702e+07	1.97984e+07	1.92209e+07	1.39574e+07	1.06563e+07	3.90452e+06	1.18816e+06	385137	114123	0	0	0	0	0	0	0	0	0	106594	0
WYAVRTAVINAASGRQTVDEALKDAQTGTDYDIPTTENL	352	390	4	0	1064.28	9	36	11.3825	11.5867	1067.24	9.34886	0.6	0					0.180258		0	3.478e+06	0	1.02549e+06	301005	2.54533e+06	5.11085e+06	1.08646e+07	1.85531e+07	2.86355e+07	3.38401e+07	3.21454e+07	3.15666e+07	2.75618e+07	1.90168e+07	1.40915e+07	6.54184e+06	3.49661e+06	1.538e+06	469933	100995	0	0	21511.2	0	1.26237e+06	0	0	0	0
YAVRT	353	357	1	0	609.335	3	3	4.99012	5.72005	609.907	0.217358	1	0	-0.226046	1.36888	1	1	0.0985142		1.39635e+08	1.07763e+08	2.04494e+07	838209	366493	111642	0
YAVRT	353	357	2	0	305.171	3	3	4.97403	5.81675	305.503	0.310219	1	0	-0.0443475	1.71992	1	1	0.0269254		5.8213e+08	4.87678e+08	1.2727e+08	1.977e+07	869202	19432.8	128015
YAVRTAVINA	353	362	1	0	1077.61	4	8	7.24023	7.65107	1078.23	-0.00363248	1	0	-0.654013	0.375694	1	1	0.289789		1.33997e+07	1.4453e+07	2.16034e+06	17261.9	0	0	0	0	0	0	0	0	0
YAVRTAVINA	353	362	2	0	539.306	4	8	7.14528	7.90657	539.757	0.268502	1	0	-0.454332	1.46646	1	1	0.0608756		3.73004e+08	3.50442e+08	1.57816e+08	4.57413e+07	7.10042e+06	257199	81370.2	0	144370	0	5707.48	5727.89	407000
YAVRTAVINAASGRQ	353	367	3	0	526.29	5	13	6.0896	6.4778	526.892	0.900074	0.4	0					1.08979		1.7157e+07	0	0	1.01231e+06	0	47492.9	103310	35151.5	1717.38	4113.32	556999	561787	167753	123587	119227	387008	264887	131759	223661
YAVRTAVINAASGRQTVD	353	370	2	0	946.503	6	16	7.76042	8.15217	947.969	1.84418	1	0	0.0252411	0.316297	1	0	0.304594		4.27993e+06	1.54107e+07	2.86547e+07	2.88152e+07	2.24062e+07	1.03974e+07	4.01762e+06	0	107767	85274.5	0	0	0	0	0	203745	0	0	78079.6	0	0	0	173908
YAVRTAVINAASGRQTVD	353	370	3	0	631.338	6	16	7.76042	8.07357	632.354	1.96048	1	0	0.0679111	0.0716574	1	0	0.0877502		3.80737e+06	2.1743e+07	3.71643e+07	4.10915e+07	2.83823e+07	1.57262e+07	8.25185e+06	1.45749e+06	0	240322	57680.8	39257.8	0	0	75169.1	0	0	58104.5	86595.3	0	45001.6	87266.9	0
YAVRTAVINAASGRQTVDE	353	371	2	0	1011.02	6	17	7.74478	8.48117	1012.92	2.62951	0.6	0					0.180637		5.16497e+07	2.34764e+08	4.25196e+08	4.81688e+08	4.08695e+08	2.97757e+08	1.8157e+08	9.62326e+07	3.50655e+07	1.40022e+07	2.57505e+06	190045	66551.9	0	0	229761	0	5.04971e+06	0	2.62718e+07	163876	4.20013e+06	289718	448265
YAVRTAVINAASGRQTVDE	353	371	3	0	674.352	6	17	7.77605	8.15217	675.476	2.21489	0.6	0					0.0422519		9.05552e+07	3.49379e+08	5.71217e+08	6.04726e+08	4.30707e+08	2.63198e+08	1.42141e+08	7.51455e+07	3.68034e+07	1.79604e+07	7.88499e+06	2.20211e+06	1.46076e+06	457874	64567.2	945541	0	0	351889	132630	79301.4	581215	4.26852e+06	1.51795e+07
YAVRTAVINAASGRQTVDEA	353	372	3	0	698.031	6	18	8.29298	8.87505	699.468	3.11205	0.6	0					0.0797711		1.00446e+07	6.7702e+07	2.04262e+08	3.51457e+08	4.36209e+08	3.82622e+08	2.7168e+08	1.08244e+08	3.16774e+07	1.38166e+07	4.91051e+06	2.92086e+06	539392	2.28455e+06	767366	369883	405766	0	0	389554	581199	202922	10531.8	47069.7	41755.6
YAVRTAVINAASGRQTVDEAL	353	373	3	0	735.726	6	19	9.21975	9.37668	736.464	0.942704	0.6	0					0.233152		4.4057e+06	2.05435e+07	2.89631e+07	1.66639e+07	6.56399e+06	460126	301136	130129	90894	270379	0	0	0	69956.8	0	0	12070.6	537503	0	0	66931.6	0	0	0	0	0
YAVRTAVINAASGRQTVDEALKDAQTGTD	353	381	3	0	1007.85	7	27	9.54898	9.81868	1010.3	5.65093	0.6	0					0.165795		1.16771e+07	1.96048e+07	5.7613e+07	1.29766e+08	2.82066e+08	5.36684e+08	7.58583e+08	8.17423e+08	6.83986e+08	4.82925e+08	2.99871e+08	1.66293e+08	8.59731e+07	4.5356e+07	3.52821e+07	3.07625e+07	2.45795e+07	1.72427e+07	1.20172e+07	5.69138e+06	4.25056e+06	3.04646e+06	1.79616e+06	1.25778e+06	168353	2.15348e+06	35383.9	51184.8	704217	174434
VRTAVINA	355	362	2	0	422.256	4	6					-1
VRTAVINAASGRQTVDE	355	371	2	0	893.974	6	15	6.41143	6.60735	895.453	1.95167	1	0	0.112413	-0.293228	-1	1	0.249597		522951	3.52636e+06	6.83865e+06	6.70701e+06	4.45333e+06	2.13616e+06	376163	174829	0	3919.59	0	295799	0	59160.9	54391.7	0	0	0	0	0	0	0
VRTAVINAASGRQTVDE	355	371	3	0	596.318	6	15	5.97817	6.10542	597.723	3.20836	0.4	1					0.259155		742035	2.29827e+06	3.10948e+06	3.54776e+06	3.26448e+06	1.76375e+06	550281	55076	34069.8	2.65557e+06	0	0	419763	0	0	0	40622.7	83869.4	33248	0	0	86324.5
AVINA	358	362	1	0	487.287	3	3	5.27517	6.04202	487.556	-0.00862386	0.4	0					0.0420637		6.91683e+08	1.80788e+08	2.73296e+07	2.02235e+06	0	56038.7	0
AVINAASGRQ	358	367	2	0	493.773	4	8	4.65175	5.11747	494.59	1.08556	1	0	0.145189	0.546516		0	0.110685		8.85848e+06	2.03246e+07	1.77014e+07	8.648e+06	2.42078e+06	473826	0	0	0	60786.5	39105.2	26211.3	39948.1
AVINAASGRQTVD	358	370	2	0	651.344	5	11	5.62332	6.15278	652.627	1.8362	0.6	0					0.0768394		1.11664e+07	4.09712e+07	6.00611e+07	4.84415e+07	2.96749e+07	1.17124e+07	7.13984e+06	967129	325730	77947	87979.5	22139.5	48269.7	0	0	0	33383.3
AVINAASGRQTVDE	358	371	1	0	1430.72	5	12	5.8817	6.22225	1432.97	1.44556	1	0	0.0557795	0.156939	0	0	0.424738		282800	4.28185e+06	5.99188e+06	4.75847e+06	1.5107e+06	147588	9913.66	64599.4	0	0	0	6714.83	27279.9	0	0	0	0	0
AVINAASGRQTVDE	358	371	2	0	715.865	5	12	5.80065	6.6232	717.333	2.1342	1	0	0.392641	1.65715	0	0	0.330074		2.35857e+08	7.85548e+08	1.06647e+09	8.62745e+08	5.01232e+08	2.45521e+08	1.13416e+08	5.38598e+07	2.34894e+07	1.16011e+07	1.98245e+07	4.35095e+07	4.4636e+07	2.53726e+07	9.17686e+06	2.89994e+06	1.14342e+06	494249
AVINAASGRQTVDEA	358	372	2	0	751.384	5	13	7.57288	7.98483	757.606	11.6041	0.5	0					0.0790663		0	0	142361	100168	420896	0	762126	0	1.42934e+06	0	174545	4.40227e+08	5.95133e+08	4.08029e+08	1.87726e+08	7.00293e+07	2.27438e+07	5.24042e+06	410631
AVINAASGRQTVDEAL	358	373	2	0	807.926	5	14	8.24602	8.79097	809.333	1.89948	1	0	0.145086	0.793128		-1	0.531487		1.92663e+07	8.74892e+07	1.20113e+08	1.02497e+08	5.79016e+07	2.76471e+07	1.32733e+07	4.3315e+06	849295	654557	130212	1.78927e+06	3.48312e+06	2.17071e+06	867136	282096	78120.3	343864	0	0
AVINAASGRQTVDEALKDAQTGTD	358	381	3	0	811.073	6	22	9.18842	9.94362	812.823	3.88307	0.6	0					0.1519		2.46254e+07	1.95161e+08	5.9371e+08	1.1609e+09	1.58022e+09	1.62656e+09	1.30217e+09	8.53348e+08	5.01696e+08	2.78635e+08	1.65362e+08	9.78108e+07	6.05186e+07	4.35274e+07	2.19157e+07	1.10749e+07	1.04616e+07	5.47466e+06	3.55204e+06	3.26091e+06	2.33486e+06	1.46516e+06	1.53464e+06	832928	308148	269764	133633	56956.9	335816
AVINAASGRQTVDEALKDAQTGTDYDIPTTENL	358	390	3	0	1159.9	8	30	10.3494	10.9652	1163.5	8.80508	0.6	0					0.0991461		0	0	550088	516926	5.50286e+06	3.54929e+07	7.32525e+07	1.45847e+08	2.31596e+08	3.09584e+08	3.59831e+08	3.43552e+08	2.96232e+08	2.19671e+08	1.5368e+08	9.00529e+07	3.85457e+07	2.97184e+07	8.03468e+06	2.79782e+06	1.0789e+07	166694	24652.1	4.89878e+06	217245	17062.8	1.364e+06	147154	0	760274
AVINAASGRQTVDEALKDAQTGTDYDIPTTENL	358	390	4	0	870.18	8	30	10.475	10.908	872.823	8.57489	0.6	0					0.0886813		0	90843.2	0	136715	3.45859e+06	3.0091e+07	8.82751e+07	1.78246e+08	2.91162e+08	4.06712e+08	4.56399e+08	4.48571e+08	3.73751e+08	2.7832e+08	1.59197e+08	7.09281e+07	3.12006e+07	1.93044e+07	8.31442e+06	2.86894e+06	1.30679e+06	521096	93931.6	595354	88166.6	414590	0	122857	0	669155
INAASGRQTVDE	360	371	2	0	630.813	5	10	4.70017	5.22782	631.989	1.65607	1	0	0.320777	0.739282		1	0.260061		5.27148e+06	2.07415e+07	2.75596e+07	2.14578e+07	1.12994e+07	4.00773e+06	946520	324851	50890.5	0	33926.5	50589.8	0	39982.6	0	0
INAASGRQTVDEALKDAQTGTD	360	381	3	0	754.372	6	20	8.812	9.26678	756.258	4.39596	0.6	1					0.523738		1.58081e+07	2.07813e+06	1.39545e+07	3.82291e+07	3.99813e+07	3.99415e+07	3.50716e+07	1.77971e+07	1.07433e+07	5.10291e+06	1.78013e+06	1.45168e+06	1.17115e+06	224782	291143	1.67117e+06	582965	230171	7.59444e+06	153238	525198	4.24058e+06	237529	570203	1.09949e+06	174533	167494
ASGRQTVDE	363	371	2	0	481.731	4	7	3.56347	4.39097	482.84	1.69732	1	0	0.771987	1.67256		0	0.0593285		6.41213e+07	1.90062e+08	2.36224e+08	1.73473e+08	8.20304e+07	3.18404e+07	1.02035e+07	1.87852e+06	75530.3	22474.6	0	3190.96
ASGRQTVDEAL	363	373	2	0	573.791	5	9	7.08195	7.43943	574.849	1.47868	1	0	0.313092	0.209644		-1	0.177105		9.10671e+06	3.30431e+07	3.77809e+07	1.51502e+07	1.05608e+07	562993	642821	569215	37027.1	49746	84773.8	678079	232374	601071	292254
ASGRQTVDEALKD	363	375	2	0	695.352	5	11	4.78077	4.8291	701.205	10.9313	0.4	0					0.89464		0	0	0	0	0	0	0	0	47008.3	18286.7	0	12891.2	505.094	7562.99	56612.4	25113.6	0
ASGRQTVDEALKDAQTGTD	363	381	2	0	981.972	6	17	8.05793	8.73313	984.293	3.55339	0.6	0					0.17242		2.6858e+06	5.1318e+07	1.62342e+08	2.96499e+08	3.5561e+08	3.29144e+08	2.32404e+08	1.36708e+08	6.68107e+07	3.2522e+07	1.54755e+07	6.24532e+06	1.45022e+06	1.22662e+06	582840	152150	647759	394567	363054	684957	432081	151193	0	281874
ASGRQTVDEALKDAQTGTD	363	381	3	0	654.984	6	17	8.04227	8.68582	656.524	3.53177	0.6	0					0.110152		1.04668e+07	8.17116e+07	2.42555e+08	4.16507e+08	5.03687e+08	4.37912e+08	3.08739e+08	1.75569e+08	9.13769e+07	4.49989e+07	1.66664e+07	1.18115e+07	5.3327e+06	1.37162e+06	1.3077e+06	1.19903e+06	674000	610088	413185	231444	3.16702e+06	2.8428e+06	249053	2.47639e+06
ASGRQTVDEALKDAQTGTDYDIPTTENL	363	390	3	0	1003.81	7	25	9.54898	10.3181	1009.85	16.3962	1	0	3.19851	1.49074		-6	0.578122		436954	82641.1	1.14449e+07	377973	1.17541e+06	4.27187e+07	2.77135e+07	5.85563e+07	1.13911e+08	1.1673e+08	1.29408e+08	1.30904e+08	9.86767e+07	1.04603e+08	2.23109e+08	4.2856e+08	7.82127e+08	1.26768e+09	1.61496e+09	1.61415e+09	1.32038e+09	8.86546e+08	5.13062e+08	2.11262e+08	8.53783e+07	4.54425e+07	3.69104e+07	2.66625e+07	2.32306e+07	2.03343e+07
TVDEALKDAQTGTD	368	381	2	0	732.347	5	12	7.01865	7.38202	733.784	2.05839	1	0	0.355555	0.227955		1	0.208878		4.97503e+06	8.05761e+06	2.61756e+07	2.1145e+07	1.77703e+07	6.58065e+06	2.63802e+06	198624	122994	0	47919.8	0	241690	0	162712	58688.5	0	0
EALKDAQTGTDYDIPTTENL	371	390	2	0	1098.02	6	17	9.12577	9.20408	1102.12	6.93132	1	0	1.74202	-0.659254		-2	0.376486		0	0	0	0	0	686470	613836	4.2497e+06	4.01958e+06	4.32601e+06	2.38043e+06	347717	0	0	0	0	0	0	0	0	0	0	0	0
ALKDAQTGTD	372	381	1	0	1019.5	4	8	3.69262	4.50677	1022.17	2.10602	1	0	0.893962	1.631	1	1	0.145881		1.07274e+07	5.57051e+07	1.03686e+08	1.01348e+08	5.93647e+07	2.28028e+07	6.12477e+06	342639	22363.5	0	0	16731.9	0
ALKDAQTGTD	372	381	2	0	510.254	4	8	3.69262	4.55503	511.604	2.13649	0.6	0					0.0466289		2.20126e+08	9.71296e+08	1.80497e+09	1.71612e+09	1.01394e+09	4.0568e+08	1.3451e+08	4.05395e+07	1.06014e+07	1.40035e+06	16252.5	0	41654.3
ALKDAQTGTDYDIPTTENL	372	390	2	0	1033.5	6	16	8.62273	9.09447	1037.64	7.09111	1	0	1.95023	0.565243	1	0	0.360941		0	61701.2	3.66771e+06	1.42934e+07	3.91534e+07	7.99097e+07	1.39641e+08	1.99756e+08	2.62822e+08	2.36525e+08	1.89906e+08	1.02652e+08	5.4262e+07	1.94935e+07	7.48893e+06	732110	269704	71604.5	424598	168184	131500	68299.3	0
ALKDAQTGTDYDIPTTENL	372	390	3	0	689.336	6	16	8.46545	9.18842	692.45	8.14989	0.6	0					0.273572		791111	421600	648074	3.74147e+06	7.12216e+06	1.95508e+07	3.33534e+07	4.66802e+07	1.65843e+08	2.29258e+08	1.97676e+08	1.17534e+08	5.69769e+07	2.4152e+07	9.3514e+06	1.18068e+06	533083	448228	1.0332e+06	454671	190931	293676	176480
KDAQTGTDYDIPTTENL	374	390	2	0	941.439	6	14	8.70158	8.79622	946.479	9.00134	1	1	3.12282	-0.608469		-2	0.115747		0	0	194161	581533	2.84287e+06	5.47822e+06	9.26621e+06	1.25895e+07	1.55431e+07	2.34147e+07	2.71412e+07	3.8069e+07	2.63992e+07	1.7213e+07	6.87614e+06	2.39445e+06	179084	55487.6	124692	0	61482.9
YDIPTTE	382	388	1	0	838.383	4	4	6.87678	7.3139	841.301	2.42701	0.4	0					0.224056		0	3.66604e+06	1.72603e+07	2.50051e+07	1.45029e+07	2.14034e+06	0	0	0
YDIPTTEN	382	389	1	0	952.426	4	5	6.4272	6.82827	956.094	3.11835	1	0	3.00963	0.345295		1	0.19653		0	2.14166e+06	1.37325e+07	2.51486e+07	2.86593e+07	1.67347e+07	4.97681e+06	114990	957.969	51584.1
YDIPTTENL	382	390	1	0	1065.51	4	6	8.84355	9.66178	1069.99	3.85702	1	0	3.12214	1.64371	1	1	0.143133		4.76831e+06	6.65151e+07	2.36853e+08	5.27545e+08	8.75458e+08	8.72798e+08	5.2546e+08	1.8693e+08	5.08801e+07	1.09357e+07	3.96181e+06
YDIPTTENL	382	390	2	0	533.259	4	6	8.84355	9.67743	535.419	3.69835	1	0	2.9669	1.69242	1	1	0.0515179		9.03474e+07	4.80859e+08	1.54331e+09	3.30669e+09	4.72539e+09	4.43852e+09	2.60829e+09	9.41664e+08	2.50058e+08	5.27523e+07	4.37282e+06
YFQGHM	391	396	1	0	782.329	4	4					0
YFQGHM	391	396	2	0	391.668	4	4	6.73373	8.11008	393.197	2.51123	0.4	0					0.246097		5.36667e+06	5.07341e+07	1.14648e+08	2.18311e+08	7.8939e+07	3.75834e+07	746368	2.50677e+07	0
YFQGHMASM	391	399	1	0	1071.44	5	7	8.51258	8.71737	1076.23	4.01389	1	0	2.71462	-0.265631	1	1	0.353003		0	0	0	2.26169e+06	5.8468e+06	6.95577e+06	4.89317e+06	460705	0	0	0	0	0
YFQGHMASM	391	399	2	0	536.223	5	7	8.43407	8.95358	538.58	3.93285	1	0	2.64666	0.713967	1	1	0.065095		4.60026e+06	2.24242e+07	5.63775e+07	1.17717e+08	1.89723e+08	2.2747e+08	1.62365e+08	8.10268e+07	2.64258e+07	7.01156e+06	128592	0	304246
YFQGHMASMTGGQQMGRGSSPQKPIV	391	416	2	0	1390.66	8	22	8.51258	8.84355	1398.38	13.6039	1	0	2.97846	0.127111	1	0	0.263393		0	0	0	0	0	0	0	0	221097	144257	816171	2.55821e+06	4.9611e+06	7.92523e+06	9.91326e+06	1.27884e+07	1.2547e+07	1.09286e+07	7.75238e+06	4.26593e+06	946689	594987	103983	0	62166.9	0	0	0	0	62377.1
YFQGHMASMTGGQQMGRGSSPQKPIV	391	416	3	0	927.44	8	22	8.41837	8.87505	932.522	13.4072	1	0	2.92596	0.5184	1	0	0.0922057		0	0	63685.9	67042.1	549936	951571	3.50838e+06	8.27133e+06	1.68182e+07	2.93835e+07	4.36274e+07	6.76355e+07	9.30032e+07	1.29572e+08	1.72382e+08	1.9175e+08	1.92186e+08	1.80168e+08	1.33357e+08	9.51893e+07	5.30625e+07	2.33311e+07	1.19408e+07	2.30553e+06	157811	194621	0	269975	111138	0
YFQGHMASMTGGQQMGRGSSPQKPIV	391	416	4	0	695.832	8	22					-1
YFQGHMASMTGGQQMGRGSSPQKPIVR	391	417	3	0	979.474	8	23	7.85432	8.04227	984.798	14.0506	0.4	1					0.181685		0	0	0	0	0	0	84765.6	69940	180673	3.06796e+06	1.04689e+06	2.68702e+06	1.63329e+07	4.1943e+06	6.22877e+06	1.74281e+07	1.15948e+07	1.42727e+07	1.63028e+07	1.271e+07	7.30991e+06	3.41394e+06	624020	0	114064	0	79519.5	0	94152	87513.6
YFQGHMASMTGGQQMGRGSSPQKPIVR	391	417	4	0	734.857	8	23	7.88565	7.99527	738.904	14.2637	1	0	2.98902	-0.561834	1	1	0.138217		21327.9	0	0	0	4488.85	0	4704.13	0	3245.4	0	102605	960783	1.07012e+06	2.52379e+06	3.09618e+06	3.10182e+06	3.96941e+06	4.28496e+06	4.34707e+06	2.75415e+06	726789	665355	139583	0	120022	0	0	0	0	0
YFQGHMASMTGGQQMGRGSSPQKPIVRV	391	418	3	0	1012.5	8	24					0
YFQGHMASMTGGQQMGRGSSPQKPIVRVFLPNKQRTVVPARC	391	432	4	0	1162.1	10	36	8.84355	9.50207	1167.32	17.891	1	0	2.2659	1.1466	1	1	0.138801		400184	243841	286526	201858	0	273976	1.40449e+06	624865	527295	1.22643e+06	5.8296e+06	5.31833e+06	1.21239e+07	2.55184e+07	3.89463e+07	6.13631e+07	8.83552e+07	1.22201e+08	1.59244e+08	1.88047e+08	2.15998e+08	2.20004e+08	2.20569e+08	1.91208e+08	1.53913e+08	1.15742e+08	7.6788e+07	5.02749e+07	3.0091e+07	1.7196e+07
YFQGHMASMTGGQQMGRGSSPQKPIVRVFLPNKQRTVVPARC	391	432	5	0	929.879	10	36	8.90652	9.54898	934.071	17.9407	1	0	2.27401	1.09665	1	1	0.156611		0	119909	94998.3	2.40205e+06	376029	683096	378130	1.15662e+06	2.55344e+07	4.12052e+06	7.29088e+06	1.27989e+07	2.69973e+07	4.32808e+07	7.31666e+07	1.10006e+08	1.4686e+08	2.11387e+08	2.74932e+08	3.45859e+08	3.87608e+08	3.99408e+08	3.98582e+08	3.52623e+08	2.82337e+08	2.14466e+08	1.47261e+08	9.70779e+07	6.39168e+07	3.46807e+07
YFQGHMASMTGGQQMGRGSSPQKPIVRVFLPNKQRTVVPARC	391	432	6	0	775.067	10	36	8.87505	9.21975	778.588	18.1056	1	0	2.30089	0.169856	1	1	0.272242		607322	0	1.00238e+06	0	97398.1	1.33383e+06	900628	392034	14135.4	3.32496e+06	5.3558e+06	1.21214e+07	2.09181e+07	3.39221e+07	1.25336e+07	7.70132e+07	1.08815e+08	1.38833e+08	1.91982e+08	2.32476e+08	1.97636e+08	2.8078e+08	2.84173e+08	2.314e+08	2.09172e+08	1.51962e+08	7.53049e+07	7.24855e+07	4.64824e+07	2.78534e+07
YFQGHMASMTGGQQMGRGSSPQKPIVRVFLPNKQRTVVPARC	391	432	7	0	664.487	10	36	8.87505	9.25112	667.539	18.346	1	0	2.34009	0.267484	1	1	0.0676715		0	78184.9	211432	255714	516205	995591	1.16467e+06	82394.7	1.25753e+06	1.88534e+06	4.7208e+06	7.70459e+06	1.57843e+07	2.77246e+07	4.13448e+07	6.03459e+07	8.14924e+07	1.17354e+08	1.50281e+08	1.84561e+08	2.07505e+08	2.31287e+08	2.15862e+08	2.02444e+08	1.66856e+08	1.26456e+08	8.62444e+07	6.61204e+07	3.7129e+07	2.2281e+07
YFQGHMASMTGGQQMGRGSSPQKPIVRVFLPNKQRTVVPARCGV	391	434	5	0	961.096	10	38	9.12577	9.48642	965.44	18.6026	1	0	2.2223	0.2195	1	1	0.0870825		0	0	100290	239963	0	151482	392792	400212	122970	615429	1.59743e+06	3.41948e+06	6.74595e+06	1.19219e+07	1.69332e+07	3.00883e+07	4.42208e+07	6.23524e+07	8.73231e+07	1.04078e+08	1.3015e+08	1.41507e+08	1.40984e+08	1.3645e+08	1.16714e+08	9.68053e+07	6.65791e+07	4.41965e+07	3.2207e+07	1.77751e+07
YFQGHMASMTGGQQMGRGSSPQKPIVRVFLPNKQRTVVPARCGV	391	434	6	0	801.082	10	38	9.12577	9.59597	804.599	17.9916	1	0	2.12791	0.560471	1	1	0.145668		0	0	2.43093e+06	0	85387.3	2.82087e+06	371168	258763	8.94426e+06	450005	1.45362e+06	2.21551e+07	5.19895e+06	8.38216e+06	3.50214e+07	2.87838e+07	4.08764e+07	9.1105e+07	7.72103e+07	1.01616e+08	1.24038e+08	1.3031e+08	1.31489e+08	1.38073e+08	1.06758e+08	8.63681e+07	5.51544e+07	4.28295e+07	2.49071e+07	1.94705e+07
YFQGHMASMTGGQQMGRGSSPQKPIVRVFLPNKQRTVVPARCGV	391	434	7	0	686.785	10	38	9.18842	9.50207	689.962	19.1219	1	1	2.30252	0.0732136	1	0	0.0929736		0	0	0	301871	569058	874475	186514	0	85249.1	72710.4	942420	1.89838e+06	4.02341e+06	4.95054e+06	8.9113e+06	1.86604e+07	2.24163e+07	3.35814e+07	4.90468e+07	5.75348e+07	7.2047e+07	7.97128e+07	7.8677e+07	7.50741e+07	6.62704e+07	5.08245e+07	3.81279e+07	2.46947e+07	1.43314e+07	9.86094e+06
YFQGHMASMTGGQQMGRGSSPQKPIVRVFLPNKQRTVVPARCGV	391	434	8	0	601.063	10	38					-1
YFQGHMASMTGGQQMGRGSSPQKPIVRVFLPNKQRTVVPARCGVT	391	435	6	0	817.923	10	39	8.90652	9.37668	821.551	18.5987	1	0	2.14802	0.560367		0	0.0629986		0	91834.3	76736.6	197945	0	0	98522.1	0	194245	661133	350094	853880	1.89528e+06	5.98792e+06	9.81945e+06	1.74381e+07	2.58947e+07	3.83748e+07	5.43263e+07	7.19581e+07	8.78991e+07	9.09026e+07	9.48222e+07	9.04918e+07	7.96174e+07	5.77027e+07	4.8067e+07	3.18967e+07	1.86599e+07	1.03517e+07
TGGQQMGRGSSPQKPIV	400	416	2	0	864.446	6	13	7.55728	7.71353	865.319	0.691943	0.5	0					0.132396		1.29386e+07	2.52348e+07	2.3688e+07	1.35026e+07	5.81446e+06	790348	0	0	0	0	0	0	0	0	0	0	0	0	136816	0
TGGQQMGRGSSPQKPIVRVFLPNKQRTVVPARC	400	432	4	0	898.991	8	27	8.19907	8.46545	902.67	12.4799	1	0	2.0619	-0.0739024	1	1	0.159858		167062	0	374669	0	0	0	311093	93975.3	377691	998314	4.81751e+06	6.12405e+06	1.25768e+07	1.58462e+07	1.84573e+07	1.99128e+07	1.64583e+07	1.38344e+07	8.05862e+06	4.0076e+06	1.36962e+06	660826	4941.34	158457	103424	0	335661	84660.9	0	0
TGGQQMGRGSSPQKPIVRVFLPNKQRTVVPARC	400	432	5	0	719.394	8	27	8.23037	8.46545	722.325	12.4214	1	0	2.04918	-0.171323	1	1	0.123713		707224	0	0	0	0	277759	0	92192.1	69674.3	319899	2.98724e+06	4.4346e+06	5.87019e+06	1.00455e+07	1.11885e+07	1.21624e+07	9.58457e+06	6.67334e+06	5.27253e+06	2.14312e+06	751685	132574	156138	68462.6	0	102412	0	73330.6	78147.4	0
TGGQQMGRGSSPQKPIVRVFLPNKQRTVVPARC	400	432	6	0	599.663	8	27	8.33998	8.37133	602.166	12.7846	0.4	1					0.139206		0	0	61044.9	0	0	0	0	0	0	71714	208298	237245	374963	1.60444e+06	1.52932e+06	1.72843e+06	731120	874931	651406	263202	71832.7	0	177761	8504.76	0	0	3226.17	0	0	0
TGGQQMGRGSSPQKPIVRVFLPNKQRTVVPARCGVTVRDSLKKALM	400	445	7	0	713.97	10	40	9.58028	9.80302	716.402	13.8934	1	0	1.38753	-0.209762		1	0.111054		0	0	0	4.38265e+06	78363.9	1.01177e+06	0	243478	1.03479e+06	206692	2.29233e+06	3.48479e+06	6.73695e+06	1.00135e+07	1.41526e+07	1.86651e+07	2.25872e+07	2.23411e+07	2.19567e+07	1.6755e+07	1.28899e+07	9.22411e+06	5.58039e+06	2.82045e+06	914209	341218	72784.8	148422	178879	100633
MGRGSSPQKPIVRVFLPNKQRTVVPARC	405	432	4	0	781.189	8	22					-1
RVFLPNKQRTVVPARC	417	432	3	0	628.696	6	12	7.25605	7.87	630.557	4.39813	0.6	0					0.129303		542698	2.49031e+06	1.1606e+07	3.53218e+07	6.92386e+07	9.28089e+07	9.06294e+07	6.14213e+07	3.17527e+07	1.45435e+07	3.9394e+06	1.26191e+06	9919.52	87203.5	1.35988e+06	99812.4	0	1.05109e+06	6879.5
RVFLPNKQRTVVPARC	417	432	4	0	471.774	6	12	5.52782	6.01013	474.863	11.172	0.5	1					1.66069		1.51272e+07	0	4.92371e+06	0	369123	0	226731	0	0	0	0	1668.59	0	0	60368.7	0	0	0	4.21749e+07
RVFLPNKQRTVVPARCGV	417	434	3	0	680.726	6	14	8.13617	8.26167	682.385	3.69948	1	0	0.899805	-0.512397	1	-2	0.22705		274874	2.11175e+06	4.82282e+06	5.09036e+06	6.24629e+06	6.60054e+06	4.82441e+06	3.72966e+06	2.71439e+06	1.26809e+06	524548	431849	485459	295055	95038.8	45640.1	8133.35	0	78073	0	0
RVFLPNKQRTVVPARCGV	417	434	4	0	510.797	6	14					-1
RVFLPNKQRTVVPARCGVT	417	435	3	0	714.409	6	15	7.63547	7.80735	716.562	5.12906	0.3	1					0.422977		0	0	0	424459	1.36601e+06	5.70873e+06	6.52551e+06	4.73361e+06	4.77099e+06	1.4123e+06	188901	0	0	0	0	0	0	0	0	102496	0	0
RVFLPNKQRTVVPARCGVTVRDSLKKALM	417	445	4	0	821.475	8	25	9.40803	9.7873	823.481	5.94666	1	0	0.74494	0.277443	1	0	0.100935		4255.69	220758	174847	1.02712e+06	7.61038e+06	2.54921e+07	3.91793e+07	4.88086e+07	4.87785e+07	4.41463e+07	2.90037e+07	1.78647e+07	8.20714e+06	4.40186e+06	872928	500345	335536	998745	0	0	207081	0	211604	72328.2	0	101567	0	0	435.941	0
RVFLPNKQRTVVPARCGVTVRDSLKKALM	417	445	5	0	657.381	8	25					-1
RVFLPNKQRTVVPARCGVTVRDSLKKALM	417	445	6	0	547.985	8	25	9.40803	9.6931	549.354	6.13389	1	0	0.788903	-0.0157511	1	0	0.101124		0	63544.3	259870	265993	2.33019e+06	6.49237e+06	1.37234e+07	1.97123e+07	1.94753e+07	1.44135e+07	1.22495e+07	5.81115e+06	2.64033e+06	1.6358e+06	1.13701e+06	105595	198839	123517	46639.9	0	238345	0	49842.3	38205.7	0	53179.8	233764	0	114568	0
VFLPNKQRTVVPARCGV	418	434	3	0	628.693	6	13	7.24023	7.87	630.554	4.39261	0.6	0					0.16157		461327	1.97614e+06	9.79792e+06	3.45016e+07	6.93862e+07	9.30279e+07	9.07043e+07	6.15021e+07	3.1599e+07	1.47986e+07	4.76258e+06	1.22707e+06	9919.52	0	379436	76213.6	0	511160	6879.5	86490
GVTVRDSL	433	440	2	0	423.738	4	6	6.71268	7.38202	426.302	4.65302	1	0	3.9009	1.18027		-3	0.0481552		706998	702943	182131	1.84056e+08	9.08132e+08	1.45709e+09	8.60813e+08	2.84857e+08	6.79621e+07	1.12014e+07	557457
GVTVRDSLKKALM	433	445	2	0	709.413	5	11	8.59125	9.32957	710.448	1.17709	0.6	0					0.0653731		3.17377e+08	1.29093e+09	1.2916e+09	7.2821e+08	3.26091e+08	1.32702e+08	5.44208e+07	1.20164e+07	5.94963e+06	5.96898e+06	4.23602e+06	1.22497e+06	324869	136101	66814.1	73258.7	207541
GVTVRDSLKKALM	433	445	3	0	473.278	5	11	8.59125	9.31387	473.962	1.16	1	0	-0.0323213	1.34611	1	0	0.0782864		1.73817e+08	7.44757e+08	7.52255e+08	2.89152e+08	1.9184e+08	7.37512e+07	2.44116e+07	1.2903e+07	7.30934e+06	8.44218e+06	2.53302e+06	927147	529324	85321.7	0	81153.6	130074
GVTVRDSLKKALMM	433	446	2	0	774.934	6	12					-1
GVTVRDSLKKALMM	433	446	3	0	516.958	6	12	10.1433	10.1433	518.033	2.18058	0.4	0					0		235610	1.84301e+06	2.05225e+06	1.02722e+06	500296	150707	0	0	0	302131	183835	278784	0	0	0	0	0	0	115196
GVTVRDSLKKALMMRGLIPECC	433	454	3	0	807.426	8	19					-1
GVTVRDSLKKALMMRGLIPECC	433	454	4	0	605.822	8	19					-1
GVTVRDSLKKALMMRGLIPECCA	433	455	3	0	831.105	8	20	11.5082	11.7598	832.802	3.35203	0.6	0					0.323938		80131.6	9.01124e+06	2.34406e+07	3.30854e+07	3.09304e+07	2.19708e+07	1.3294e+07	1.87417e+06	19164.7	12428.9	0	455661	248688	745618	73601.4	192168	174215	0	181767	214005	106310	158042	361263	0	130491	191324	72991	7.18236e+06	5334.36
TVRDSLKKALM	435	445	2	0	631.368	5	9	8.08923	8.49687	632.351	1.16384	0.6	0					0.0482686		1.50803e+08	6.22474e+08	5.77893e+08	3.03761e+08	1.26252e+08	4.76514e+07	1.75648e+07	9.31201e+06	3.48954e+06	809407	150211	19279	50395.7	0	219989
TVRDSLKKALM	435	445	3	0	421.248	5	9	8.12053	8.82778	421.899	1.15026	1	0	0.0988833	1.29828	1	1	0.0797059		5.3885e+07	2.6196e+08	2.37639e+08	1.21891e+08	4.51406e+07	1.3605e+07	4.34415e+06	917129	439695	6.8098e+06	0	14482.3	332501	0	0
TVRDSLKKALMM	435	446	2	0	696.889	6	10					-1
TVRDSLKKALMM	435	446	3	0	464.928	6	10	9.48642	9.89683	465.636	1.17156	0.6	0					0.137		1.61596e+06	2.52475e+07	2.67836e+07	1.63168e+07	5.86364e+06	1.03897e+06	134344	305634	54828.8	0	89292.9	0	0	162724	0	25116.1	80615.6
TVRDSLKKALMMRGLIPECCA	435	455	3	0	779.075	7	18					-1
VRDSLKKALM	436	445	2	0	580.845	5	8	7.35063	8.10487	581.737	1.03766	1	0	0.110039	1.44452	1	1	0.0615295		1.80021e+08	6.43715e+08	5.46554e+08	2.82268e+08	1.0395e+08	3.04548e+07	3.50704e+06	1.13175e+06	19251.5	326735	85135.1	152190	0	0
VRDSLKKALM	436	445	3	0	387.566	5	8	7.429	7.99527	388.21	1.18819	1	0	0.220494	0.859475	1	1	0.115224		5.17524e+07	2.1765e+08	1.97675e+08	9.45908e+07	3.22168e+07	1.64456e+07	362000	105519	9.15804e+06	0	0	1.21732e+06	0	0
VRDSLKKALMM	436	446	2	0	646.365	6	9	8.82778	9.26678	647.637	1.64756	0.4	0					0.128651		6.86489e+06	5.23954e+07	9.78035e+07	3.26416e+07	3.67721e+07	5.28294e+06	1.22919e+07	2.29732e+06	1.98891e+06	190156	73024.8	51945.6	77517.7	0	109797	7212.69
SLKKALM	439	445	2	0	395.746	4	5	6.76527	7.25078	396.416	0.802909	0.4	0					0.120156		1.74848e+07	6.53818e+07	3.80493e+07	9.2102e+06	737162	157634	0	347206	599.599	594.537
KKALM	441	445	2	0	295.688	4	3	5.22782	5.92998	295.963	0.130806	1	0	-0.395402	1.28246		1	0.0452671		1.33388e+08	7.89967e+07	2.08304e+07	2.35988e+06	40695.5	262043	0	0
KKALMMRGLIPECCA	441	455	3	0	555.289	7	12					-1
MRGLIPEC	446	453	2	0	459.73	5	5	9.31387	10.1485	460.313	0.492966	1	0	-0.0726002	1.6946		-1	0.0551667		7.02729e+08	8.95714e+08	4.99124e+08	1.88471e+08	5.07485e+07	8.8215e+06	620102	92843.8	0	1.08046e+06	550664
MRGLIPECC	446	454	1	0	1021.46	5	6	10.1433	10.6316	1022.8	0.539461	1	0	-0.12357	0.616806	1	0	0.262803		1.7291e+08	2.21063e+08	1.42068e+08	6.87695e+07	2.34916e+07	2.33824e+06	672844	542557	343283	18243.5	21433.9	1.32167e+06
MRGLIPECC	446	454	2	0	511.235	5	6	9.99385	10.8455	511.889	0.512518	1	0	-0.149929	1.74767	1	0	0.0382245		2.18583e+09	2.81067e+09	1.80225e+09	7.90059e+08	2.82005e+08	8.11722e+07	7.21498e+06	1.11149e+06	229275	121441	81039.1	67773.3
MRGLIPECCA	446	455	1	0	1092.5	6	7	9.88122	10.6003	1093.97	0.63109	1	0	-0.122128	1.33511	1	0	1.05112		2.64031e+08	3.58505e+08	2.47033e+08	1.19404e+08	2.76465e+07	4.43424e+06	487773	0	7675.03	0	8661.49	0	4.41079e+06	9.11618e+06
MRGLIPECCA	446	455	2	0	546.754	6	7	9.88122	10.7412	547.468	0.587524	1	0	-0.158662	1.7735	1	0	0.0597468		3.17535e+09	4.36116e+09	2.98547e+09	1.41381e+09	5.61443e+08	1.76457e+08	4.16926e+07	5.55377e+06	645398	1.04711e+06	42700.8	9.23992e+06	189908	1.1548e+06
MRGLIPECCAV	446	456	2	0	596.288	6	8	10.8507	10.9288	599.242	5.00571	0.4	1					1.39418		1.12292e+06	1.34205e+06	691210	150535	0	104881	0	0	366174	135382	1.00635e+06	115058	246723	45821.7	1.05789e+06
RGLIPEC	447	453	2	0	394.21	4	4	6.92405	7.55728	396.346	3.75008	0.4	0					0.191848		6126.54	36767.6	1.01144e+06	125535	9.63551e+07	255205	1.3168e+07	0	1.02865e+06
RGLIPECC	447	454	2	0	445.715	5	5	9.31387	10.0985	446.159	0.237994	1	0	-0.37194	1.53903		0	0.127687		2.79701e+08	2.41909e+08	9.69985e+07	2.98916e+07	3.87332e+06	552978	30517.1	818406	354030	3.142e+06	89706.4
RGLIPECCA	447	455	2	0	481.233	5	6	9.21975	10.0094	481.793	0.428373	1	0	-0.232252	1.5548		0	0.367171		5.27802e+08	5.03367e+08	2.29992e+08	7.84649e+07	2.08284e+07	4.33611e+06	1.35229e+06	1.98786e+07	1.05897e+07	1.7221e+06	478591	358822
AVYRIQDGEKKPIGWDTD	455	472	2	0	1046.03	6	15	8.33998	8.72788	1048.87	4.45376	0.6	0					0.237147		0	541184	1.36574e+07	3.31464e+07	5.82896e+07	7.14459e+07	6.47298e+07	4.61939e+07	2.30171e+07	1.05497e+07	5.89871e+06	5.42361e+06	2.63847e+06	4.36834e+06	487588	422582	197193	84801.3	0	0	0	0
AVYRIQDGEKKPIGWDTD	455	472	3	0	697.688	6	15	8.26167	8.92222	699.518	4.24936	0.6	0					0.10437		613739	1.96468e+07	8.26494e+07	2.10485e+08	3.60296e+08	4.49923e+08	3.93557e+08	2.78968e+08	1.61448e+08	7.28198e+07	2.92485e+07	1.31523e+07	3.48503e+06	992731	3.4894e+06	2.35475e+06	1.29091e+06	1.16367e+06	150436	0	489830	241639
AVYRIQDGEKKPIGWDTDISW	455	475	2	0	1239.13	7	18					-1
AVYRIQDGEKKPIGWDTDISW	455	475	3	0	826.42	7	18	10.9444	11.3982	828.435	4.55186	0.6	0					0.0925337		345490	796291	1.4312e+07	5.69412e+07	1.12423e+08	1.50379e+08	1.65158e+08	1.3019e+08	8.67473e+07	4.40932e+07	1.88459e+07	4.81272e+06	1.90532e+06	809660	396989	1.49292e+06	346691	617358	755531	499787	0	792339	12919.5	335701	567920	148368
AVYRIQDGEKKPIGWDTDISW	455	475	4	0	620.067	7	18	11.1789	11.1945	623.646	12.8231	0.4	0					0.314686		0	0	0	340194	979310	1.34523e+06	1.44532e+06	1.12589e+06	471981	0	91593.7	0	0	0	0	0	0	95848.7	0	0	0	0	0	0	0	4.59343e+06
AVYRIQDGEKKPIGWDTDISWL	455	476	3	0	864.115	7	19	12.0272	12.6726	866.11	4.4179	1	0	0.713564	1.10588	1	-4	0.122223		3.06743e+06	6.55384e+06	1.92532e+07	4.58096e+07	8.98316e+07	1.18811e+08	1.25844e+08	1.03409e+08	6.98885e+07	3.54701e+07	1.63504e+07	6.32412e+06	2.04065e+06	2.11784e+06	849923	530847	1.11644e+06	190430	287043	1.0796e+06	572076	173080	427348	133997	0	3725.08	131141
AVYRIQDGEKKPIGWDTDISWL	455	476	4	0	648.338	7	19	12.0899	12.389	649.955	4.90017	1	0	0.86256	0.0277716	1	-2	0.176023		797866	0	1.11531e+06	3.57303e+06	9.90199e+06	1.33515e+07	1.41291e+07	1.16473e+07	7.9881e+06	2.91805e+06	1.74605e+06	196180	3.53669e+06	0	212474	5242.74	1.08307e+06	0	0	0	180079	0	0	0	208132	0	33884.1
AVYRIQDGEKKPIGWDTDISWLTGEEL	455	481	2	0	1560.29	7	24	12.5465	12.9818	1564.09	5.73183	1	0	0.750575	0.451897	0	-1	0.241154		0	0	0	690332	2.87581e+06	1.23247e+07	1.86118e+07	2.50469e+07	2.34957e+07	1.94766e+07	1.12472e+07	5.11562e+06	730470	225996	0	80638.9	0	0	0	0	0	0	0	0	0	0	0	0	0	0
AVYRIQDGEKKPIGWDTDISWLTGEEL	455	481	3	0	1040.53	7	24	12.452	13.2612	1043.14	5.97102	0.6	0					0.0651983		1.07314e+06	6.8338e+06	3.82476e+07	1.18949e+08	2.72273e+08	4.90304e+08	7.29322e+08	8.77151e+08	8.83423e+08	7.39021e+08	5.30822e+08	3.31431e+08	1.85816e+08	9.11892e+07	4.55068e+07	2.27502e+07	1.17666e+07	7.81616e+06	5.87352e+06	2.0694e+06	1.77176e+06	197358	214150	75980.2	0	0	0	0	88501.3	0
AVYRIQDGEKKPIGWDTDISWLTGEEL	455	481	4	0	780.648	7	24	12.5465	13.1766	782.849	6.94099	0.6	1					0.136941		110476	778342	1.00466e+07	3.38739e+07	8.5926e+07	1.60682e+08	2.45951e+08	2.85489e+08	2.90016e+08	2.45023e+08	1.66435e+08	1.09927e+08	5.8744e+07	2.59127e+07	1.15331e+07	8.84398e+07	3.74469e+06	1.58136e+06	1.42354e+06	9.59406e+07	384743	219639	365040	1.05598e+07	85474.5	207313	4074	2.25617e+06	172054	358681
VYRIQDGEKKPIGWD	456	470	2	0	902.473	6	12	8.387	8.87505	905.041	4.05232	0.6	0					0.144112		85477.6	2.05648e+06	1.81132e+07	5.01004e+07	7.824e+07	9.37755e+07	8.2131e+07	4.94408e+07	2.37697e+07	6.25304e+06	960166	256483	323476	0	0	0	58359.5	0	93428.6
VYRIQDGEKKPIGWD	456	470	3	0	601.984	6	12	8.33998	8.8593	603.665	3.95876	0.6	0					0.0750845		644648	1.72714e+07	6.08225e+07	1.41945e+08	2.31223e+08	2.51034e+08	2.05301e+08	1.18179e+08	6.28185e+07	2.51296e+07	4.41482e+06	3.80478e+06	1.41608e+06	404484	232268	96971.3	123565	0	39684.4
VYRIQDGEKKPIGWDTD	456	472	2	0	1010.51	6	14	7.76042	8.92222	1013.13	4.03173	0.6	0					0.25949		4.75017e+06	2.48389e+07	9.59369e+07	3.12351e+08	5.47879e+08	5.20824e+08	3.98254e+08	2.48612e+08	1.30201e+08	5.43652e+07	2.02589e+07	3.50973e+06	585813	235932	1.05333e+06	476734	921033	681220	3.65273e+06	96345.3	2.45645e+07
VYRIQDGEKKPIGWDTD	456	472	3	0	674.009	6	14	7.99527	9.01625	675.792	4.14931	0.6	0					0.0815817		2.16587e+06	5.95821e+07	2.69058e+08	7.33374e+08	1.27163e+09	1.44139e+09	1.18993e+09	8.14781e+08	4.45501e+08	1.97515e+08	8.75639e+07	3.63973e+07	1.99542e+07	1.09058e+07	3.34084e+06	1.05892e+06	1.81575e+06	283212	0	1.24705e+06	1.77889e+06
VYRIQDGEKKPIGWDTD	456	472	4	0	505.759	6	14	8.24602	8.87505	507.063	4.01941	1	0	1.03395	1.05483	1	-3	0.0652489		1.10861e+07	3.04191e+06	2.74736e+07	5.65623e+07	1.02807e+08	1.20715e+08	1.07446e+08	7.44905e+07	3.89394e+07	1.64683e+07	3.46111e+06	1.52423e+06	323149	101679	306660	0	0	59152.8	222612	8161.35	102676
VYRIQDGEKKPIGWDTDISW	456	475	3	0	802.741	7	17	11.0069	11.4296	804.682	4.37083	0.6	0					0.0326191		3.2726e+06	1.51725e+07	1.13337e+08	1.83422e+08	3.44527e+08	5.17555e+08	4.65218e+08	3.61102e+08	2.45327e+08	1.31228e+08	5.98801e+07	2.84242e+07	1.03311e+07	5.62449e+06	3.35144e+06	533430	610727	875715	464340	152802	452303	372209	86728.1	351423	259914
VYRIQDGEKKPIGWDTDISW	456	475	4	0	602.308	7	17	11.2102	11.4296	603.783	4.45013	1	0	0.885269	-0.219929	1	-3	0.0686625		0	321756	3.1379e+06	1.21352e+07	1.98532e+07	3.12405e+07	3.11185e+07	2.41073e+07	1.34879e+07	6.36093e+06	2.48013e+06	527913	81078.4	0	75852.9	0	49831.3	0	343471	0	765573	0	119585	0	151756
VYRIQDGEKKPIGWDTDISWL	456	476	2	0	1260.15	7	18	12.137	12.4834	1263.15	4.47222	1	0	0.807106	0.175147	-3	-1	0.979774		0	242865	315520	5.97469e+06	1.14812e+07	1.79653e+07	1.78614e+07	1.27135e+07	8.24785e+06	1.4993e+06	389240	7855.5	88279.4	281473	231609	106519	120312	120173	0	997.31	0	59974.2	103416	434106	345683	0
VYRIQDGEKKPIGWDTDISWL	456	476	3	0	840.436	7	18	11.1684	11.7126	846.086	15.4258	1	0	4.37923	0.79069	-1	-15	0.0591875		0	82081.3	173195	483484	0	113624	1.05944e+06	179704	527341	1.6803e+06	7.85508e+06	2.49625e+07	6.73434e+07	1.2448e+08	2.18127e+08	3.35435e+08	4.4154e+08	4.84641e+08	4.51744e+08	3.10618e+08	1.96061e+08	1.06274e+08	4.77141e+07	1.71694e+07	3.52539e+06	581237
VYRIQDGEKKPIGWDTDISWL	456	476	4	0	630.579	7	18	11.231	11.7441	634.747	15.1477	1	0	4.28854	0.69384	-1	-15	0.131048		45097.2	59770.4	94603.5	962360	0	5663.98	0	2.20066e+06	90378.7	4.01684e+06	123359	9.09159e+06	9.68355e+06	2.40002e+07	4.05363e+07	6.43669e+07	8.00296e+07	8.99005e+07	7.66029e+07	5.50687e+07	3.35871e+07	1.64427e+07	6.12172e+06	315846	296873	127524
VYRIQDGEKKPIGWDTDISWLTG	456	478	3	0	893.126	7	20	11.9801	12.0586	895.779	6.34867	0.6	1					0.324916		0	413513	0	953956	2.91125e+06	3.72417e+06	5.81758e+06	6.29378e+06	4.2796e+06	3.7265e+06	3.24177e+06	403892	97878.4	81306.7	0	0	2.21072e+06	107705	0	830995	0	81400.6	92956.4	0	210252	0	0	0
VYRIQDGEKKPIGWDTDISWLTGEE	456	480	3	0	979.154	7	22					-1
VYRIQDGEKKPIGWDTDISWLTGEEL	456	481	2	0	1524.77	7	23	12.5465	13.203	1528.59	5.81097	1	0	0.831726	1.14048	1	-4	0.171094		0	0	1.31687e+06	7.57419e+06	2.75563e+07	5.21026e+07	8.56446e+07	9.93979e+07	1.01061e+08	7.98516e+07	5.57032e+07	2.94761e+07	1.37015e+07	2.80709e+06	661727	90690.5	18116.1	0	0	142318	58409.4	0	0	0	0	0	0	0	142552	151463
VYRIQDGEKKPIGWDTDISWLTGEEL	456	481	3	0	1016.85	7	23	12.4834	13.2877	1019.45	5.97637	0.6	0					0.0638716		2.46936e+06	2.83927e+07	1.13154e+08	3.24236e+08	7.13052e+08	1.36499e+09	1.9318e+09	2.38946e+09	2.33675e+09	1.89275e+09	1.37829e+09	8.47412e+08	4.53786e+08	2.39345e+08	1.19168e+08	6.18942e+07	3.59705e+07	2.73485e+07	1.8914e+07	1.22382e+07	8.55187e+06	2.37345e+06	670020	189392	141086	68424.1	0	280570	473266	342764
VYRIQDGEKKPIGWDTDISWLTGEEL	456	481	4	0	762.888	7	23	12.5623	13.0817	764.849	6.01785	0.6	0					0.0397631		547642	7.68629e+06	1.58896e+07	9.38451e+07	2.14549e+08	3.94437e+08	6.42034e+08	7.22099e+08	7.12713e+08	5.94333e+08	4.23816e+08	2.56814e+08	1.44255e+08	7.28197e+07	3.45923e+07	1.87715e+07	1.1078e+07	8.83245e+06	6.62101e+06	3.39323e+06	2.49768e+06	366806	720167	156515	161074	0	287461	59080.6	122209	133600
VYRIQDGEKKPIGWDTDISWLTGEELHV	456	483	3	0	1095.56	8	25	11.9801	12.0115	1102.59	19.1175	0.6	0					0.246894		0	0	0	0	0	0	474093	143010	273528	0	0	477951	183393	0	0	35910	846225	3.06386e+06	1.1991e+07	3.83034e+07	8.03261e+07	9.97572e+07	1.24612e+08	3.91378e+07	0	0	0	0	0	0
YRIQDGEKKPIGWD	457	470	2	0	852.939	5	11					-1
YRIQDGEKKPIGWD	457	470	3	0	568.962	5	11	8.16778	8.84355	570.606	3.91827	1	0	1.43961	1.20029	1	1	0.0728151		107585	8.71155e+06	3.5679e+07	9.04245e+07	1.37266e+08	1.40099e+08	1.08926e+08	6.88122e+07	2.21847e+07	6.06105e+06	4.87338e+06	316149	0	525668	5917.61	0	3.46048e+06
YRIQDGEKKPIGWDTD	457	472	2	0	960.976	6	13	8.04227	8.55975	964.09	5.09186	1	0	1.64784	0.707639	0	-6	0.339312		141661	3.24561e+06	2.04726e+07	5.82222e+07	9.43836e+07	1.10728e+08	1.02193e+08	6.90923e+07	4.32889e+07	2.08973e+07	1.26103e+07	1.2787e+06	369014	363051	84337.7	334450	7.1228e+06	1.13236e+07	1.09524e+07	5.91195e+06
YRIQDGEKKPIGWDTD	457	472	3	0	640.987	6	13	8.12053	8.52828	642.742	4.13209	1	0	1.21447	0.366097	0	1	0.065166		214484	1.46262e+07	6.82056e+07	1.6293e+08	2.60302e+08	3.08043e+08	2.71853e+08	1.60237e+08	9.20213e+07	3.9314e+07	1.51969e+07	1.9722e+06	556535	3.41872e+06	981175	332253	889700	261959	144803	1.69171e+06
YRIQDGEKKPIGWDTD	457	472	4	0	480.992	6	13	8.15217	8.44975	482.271	3.98091	1	0	1.1462	0.0232066	0	1	0.109708		0	1.06575e+06	1.51623e+06	6.81907e+06	1.33411e+07	1.38994e+07	1.40651e+07	5.42808e+06	2.79424e+06	973889	70819.9	118452	37776.2	238096	0	0	0	94986.8	0	0
YRIQDGEKKPIGWDTDISW	457	475	3	0	769.718	6	16	10.8976	11.3668	771.697	4.5513	1	0	1.01843	0.557514	1	-1	0.173831		0	2.49004e+06	2.19182e+07	6.83087e+07	1.25836e+08	1.67783e+08	1.6234e+08	1.30485e+08	8.07046e+07	3.89615e+07	1.4099e+07	4.70536e+06	595950	177355	359807	935439	956911	6.1711e+06	1.07029e+06	248261	1.44056e+06	72790.4	1.90182e+06
YRIQDGEKKPIGWDTDISW	457	475	4	0	577.541	6	16	11.1006	11.2258	578.99	4.41504	1	1	0.968434	-0.513487	1	-1	0.161059		0	189994	280892	4.57779e+06	4.07136e+06	5.52899e+06	5.04257e+06	5.03842e+06	2.16994e+06	701572	200607	1.02123e+06	0	367450	0	0	46628.4	9839.67	69158.7	90999.8	21526.5	0	0
YRIQDGEKKPIGWDTDISWL	457	476	2	0	1210.62	7	17	12.2629	12.326	1213.85	5.01332	1	1	1.07974	-0.706875	1	-3	0.298092		86545.3	0	0	196658	1.00545e+06	1.71211e+06	1.78941e+06	1.30893e+06	1.92901e+06	588666	288343	0	0	0	0	0	79208.3	0	0	0	0	0	0	0	0
YRIQDGEKKPIGWDTDISWL	457	476	3	0	807.413	7	17	12.0586	12.6516	809.541	4.92234	0.6	0					0.207546		1.1228e+06	3.28868e+06	1.88813e+07	5.35818e+07	9.38128e+07	1.19533e+08	1.24998e+08	9.59076e+07	6.17605e+07	3.46709e+07	1.32844e+07	2.96048e+06	2.1771e+06	414214	182470	233956	254865	356877	387637	674658	240347	1.22484e+07	146654	74849.7	9.942e+06
YRIQDGEKKPIGWDTDISWLTGEEL	457	481	3	0	983.826	7	22	12.452	12.9398	986.424	6.03119	0.6	0					0.155227		146640	3.62344e+06	2.55175e+07	7.13523e+07	1.70793e+08	3.00769e+08	4.25119e+08	5.18914e+08	4.91602e+08	4.05623e+08	2.85505e+08	1.80912e+08	9.78215e+07	4.86604e+07	2.24715e+07	9.07269e+06	5.27948e+06	2.5132e+06	938695	414194	242077	91230.1	0	216601	58582.1	281610	1.54047e+07	15107	360965	1.02047e+06
YRIQDGEKKPIGWDTDISWLTGEEL	457	481	4	0	738.121	7	22	12.5465	13.0606	740.066	6.01838	1	0	0.95448	0.697264	1	0	0.0808384		100595	0	4.80185e+06	1.67849e+06	3.68213e+07	5.10607e+07	9.56715e+07	1.05629e+08	1.10204e+08	8.59398e+07	6.08981e+07	3.29262e+07	1.8343e+07	7.64294e+06	3.0903e+06	1.00538e+06	511615	411532	318652	95372.9	104109	225575	0	46196.8	0	57963.9	80960.9	328473	228731	253881
RIQDGEKKPIGWDTD	458	472	2	0	879.444	6	12	7.50712	7.83865	881.81	3.70636	1	0	1.1617	0.128875	1	1	0.2074		0	0	6.09034e+06	1.64566e+07	2.62208e+07	2.85621e+07	2.25998e+07	9.26362e+06	1.04415e+06	337348	0	0	0	0	0	0	0	0	0
RIQDGEKKPIGWDTD	458	472	3	0	586.632	6	12	7.4759	7.85432	588.286	3.93807	1	0	1.27504	0.274798	1	1	0.147773		0	1.20964e+06	1.14733e+07	3.43972e+07	5.69026e+07	6.04724e+07	4.60206e+07	2.51929e+07	6.33948e+06	1.88839e+06	92858.6	293184	202715	357333	260815	0	0	1.58487e+06	0
RIQDGEKKPIGWDTDISWL	458	476	3	0	753.059	6	16	11.933	12.2472	754.962	4.36342	1	0	0.949495	0.0748736		-2	0.138204		128214	825282	4.24956e+06	1.52981e+07	3.00505e+07	3.50303e+07	3.29783e+07	2.43267e+07	1.48388e+07	6.59603e+06	2.05542e+06	412758	289281	272214	401533	0	521340	445.612	72158.3	512307	0	126626	275300
RIQDGEKKPIGWDTDISWLTGEEL	458	481	2	0	1393.7	7	21	12.4677	12.7197	1398.35	7.632	1	1	1.482	-0.11867	-1	-8	0.671396		0	0	0	1.37827e+06	3.63518e+06	7.02777e+06	1.14936e+07	1.15694e+07	1.09654e+07	8.94688e+06	1.08917e+07	1.21175e+07	1.3654e+07	7.46686e+06	4.36615e+06	1.71886e+06	1.13127e+06	0	0	0	0	0	0	0	0	72744.9	0	0	90833.5
RIQDGEKKPIGWDTDISWLTGEEL	458	481	3	0	929.471	7	21	12.3732	13.0133	931.892	5.60928	1	0	0.916593	1.08918	0	0	0.0708017		303897	2.96287e+06	1.88903e+07	5.81868e+07	1.22888e+08	2.04973e+08	2.72363e+08	3.0546e+08	2.72823e+08	2.02178e+08	1.31199e+08	7.07502e+07	3.64056e+07	1.58634e+07	5.57149e+06	3.68605e+06	1.4205e+06	522798	1.23564e+06	330724	491032	638460	171500	113242	447590	234593	0	1.30085e+06	270358
RIQDGEKKPIGWDTDISWLTGEEL	458	481	4	0	697.355	7	21	12.4205	12.8402	699.192	5.6939	1	0	0.940248	0.403291	0	0	0.207845		780337	36951	898695	4.20775e+06	1.24802e+07	2.3376e+07	3.1724e+07	3.54384e+07	3.15863e+07	2.28718e+07	1.3305e+07	6.0959e+06	2.96309e+06	557456	303271	106470	2.07744e+06	0	245688	87378.7	271627	44545.3	118173	0	392774	50311.6	98034.4	0	110508
RIQDGEKKPIGWDTDISWLTGEELHV	458	483	3	0	1008.18	7	23	10.4122	11.0069	1010.03	3.76665	0.6	0					0.282865		2.29685e+06	2.03869e+07	2.45192e+07	4.94612e+07	7.34209e+07	8.80464e+07	8.3295e+07	6.63064e+07	3.74278e+07	1.69046e+07	5.72587e+06	1.83824e+06	356596	1.06053e+06	415470	186824	570285	274180	0	505812	130485	166671	280296	0	377942	849056	0	1.56571e+06	1.10924e+06	480195
TDISWLTGEEL	471	481	1	0	1263.61	5	9	11.9958	13.5123	1270.35	5.99274	0.4	0					2.32611		1.10068e+07	7.31158e+07	1.24918e+08	1.11226e+08	6.13001e+07	1.45997e+08	8.85001e+08	1.11455e+09	5.9818e+08	1.96138e+08	5.25267e+07	7.70337e+06	391654	6.95123e+07	4.62727e+07
TDISWLTGEEL	471	481	2	0	632.309	5	9	12.1528	13.0343	633.6	1.83631	1	0	0.546343	1.84068	0	1	0.162999		2.62737e+07	1.15188e+08	1.82997e+08	1.52789e+08	8.4349e+07	3.08612e+07	1.13881e+07	3.48445e+06	1.00457e+06	151561	277201	247891	375669	477742	1.68181e+06
ISWLTGEEL	473	481	1	0	1047.54	4	7	11.8701	12.814	1049.9	1.73847	1	0	0.806497	2.035		0	0.126866		1.98455e+08	6.53327e+08	9.23442e+08	7.01191e+08	3.62801e+08	1.31381e+08	3.82121e+07	2.28488e+07	5.67293e+06	979832	14758.4	120053
ISWLTGEELHV	473	483	2	0	642.335	5	9	11.8386	11.8544	643.639	1.83501	0.3	0					0.0798037		227669	889465	1.68749e+06	1.59983e+06	870616	125537	218743	0	10134.7	0	8836.12	0	0	0	0
LTGEEL	476	481	1	0	661.34	4	4	7.17695	7.99527	662.519	0.801979	1	0	0.525568	1.64397		1	0.076282		4.88535e+08	9.31053e+08	4.83622e+08	1.39542e+08	2.47664e+07	2.27844e+06	338635	68188.4	310178
TGEEL	477	481	1	0	548.256	3	3	5.80065	6.3694	549.148	0.591681	1	0	0.506386	0.867205		1	0.569099		2.44368e+08	2.00496e+08	7.71541e+07	2.78703e+07	1.4516e+07	849610	297994
HVEVL	482	486	1	0	596.34	3	3	7.41337	8.14137	596.74	0.0491978	1	0	-0.555083	1.36287		0	0.0216012		3.79185e+09	1.44847e+09	3.14528e+08	4.83811e+07	1.40813e+06	90786.6	384223
HVEVLENVPLTTHN	482	495	2	0	801.418	5	11	7.917	8.65427	804.097	4.4223	1	0	1.70857	1.39171	1	0	0.0821435		3.13277e+07	1.05036e+08	3.0345e+08	7.22951e+08	1.34771e+09	1.82626e+09	1.74735e+09	1.16519e+09	5.50845e+08	2.14137e+08	6.2922e+07	1.19357e+07	682026	0	233953	518485	552142
HVEVLENVPLTTHN	482	495	3	0	534.614	5	11	7.917	8.59125	536.275	4.047	1	0	1.5083	1.19557	1	0	0.0802715		1.80567e+07	8.23916e+07	1.98824e+08	4.25698e+08	6.37227e+08	7.20694e+08	5.6996e+08	3.62012e+08	1.64619e+08	5.5566e+07	1.58913e+07	4.40853e+06	0	57284.3	2.90128e+07	109802	17113.7
HVEVLENVPLTTHNF	482	496	2	0	874.952	6	12	9.51772	9.63052	880.917	10.8832	0.6	0					0.300629		0	0	0	0	0	0	0	0	0	801616	1.53602e+06	8.49314e+06	8.77963e+06	5.65478e+06	501678	7560.82	0	254804	420361
HVEVLENVPLTTHNFVRKT	482	500	3	0	745.074	6	16	8.68582	8.78045	748.532	9.04887	1	0	2.66849	-0.608469	1	-5	0.172625		94097	53594.2	56702.7	136369	0	57604.9	56857.2	286897	1.33684e+06	2.40763e+06	3.20391e+06	3.19453e+06	2.43208e+06	1.00468e+06	346494	0	0	47529.9	0	132207	0	0	8034.37
HVEVLENVPLTTHNFVRKT	482	500	4	0	559.058	6	16					-1
HVEVLENVPLTTHNFVRKTF	482	501	2	0	1190.64	6	17	9.91242	9.97825	1194.78	6.85306	0.6	0					0.660485		0	0	0	0	250045	319189	1.91122e+06	3.01161e+06	4.24913e+06	3.77286e+06	915280	562540	17351.7	0	437528	383900	0	0	0	0	0	0	0	0
HVEVLENVPLTTHNFVRKTF	482	501	3	0	794.097	6	17					-1
HVEVLENVPLTTHNFVRKTF	482	501	4	0	595.825	6	17	9.83433	10.1088	597.934	7.00564	1	0	1.76768	-0.0486395	1	-1	0.228001		0	325633	436483	1.44296e+06	5.17307e+06	1.34664e+07	2.73864e+07	3.82303e+07	4.44366e+07	4.28209e+07	3.22315e+07	2.01209e+07	1.10656e+07	3.7267e+06	1.96917e+06	713028	214910	0	147402	69023.2	128181	1230.83	647068	94469.3
HVEVLENVPLTTHNFVRKTFF	482	502	3	0	843.12	7	18	10.96	11.7441	846.142	7.52371	1	0	1.80224	1.53737	1	-2	0.117482		469355	1.40034e+06	8.89036e+06	3.08633e+07	9.23735e+07	1.71491e+08	3.09831e+08	4.88479e+08	6.67636e+08	7.42619e+08	7.04504e+08	5.01664e+08	3.19217e+08	1.78746e+08	8.38598e+07	3.30186e+07	8.00941e+06	1.21474e+06	0	127613	108253	147680	259579	0	1.58966e+06	90643.4
HVEVLENVPLTTHNFVRKTFF	482	502	4	0	632.592	7	18	10.9912	11.6601	634.827	7.39587	1	0	1.76055	1.17866	1	-2	0.0960825		51552.8	6.97066e+06	299073	1.34886e+07	1.71004e+07	4.23342e+07	7.57559e+07	1.22791e+08	1.58113e+08	1.85835e+08	1.66495e+08	1.18158e+08	7.82427e+07	4.09948e+07	1.61727e+07	265838	1.65216e+06	376663	0	819479	45765.7	294651	0	459587	61688.4	47122.3
HVEVLENVPLTTHNFVRKTFFTL	482	504	3	0	914.497	7	20	11.8071	12.5938	918.021	8.899	0.6	0					0.10477		687765	815758	2.61071e+06	1.05752e+07	2.03817e+07	4.03317e+07	7.44147e+07	1.26304e+08	2.0068e+08	2.86549e+08	3.52188e+08	3.66403e+08	3.17332e+08	2.368e+08	1.49044e+08	7.45883e+07	3.38904e+07	1.17895e+07	1.34049e+06	392020	557531	237510	78664	212330	228861	136588	73446.1	61563.5
HVEVLENVPLTTHNFVRKTFFTL	482	504	4	0	686.125	7	20	11.9644	12.1056	688.956	9.65442	1	1	2.18225	-0.463532	1	-4	0.088061		0	104991	234876	682928	2.38172e+06	4.27871e+06	8.35215e+06	1.25002e+07	2.0547e+07	2.9975e+07	4.0169e+07	4.26595e+07	3.52388e+07	2.61129e+07	1.62037e+07	8.59745e+06	3.98593e+06	1.37847e+06	245353	164436	45176.9	1.38823e+07	26926.4	0	20152.7	2.60312e+06	0	0
HVEVLENVPLTTHNFVRKTFFTLA	482	505	2	0	1406.76	7	21	11.8071	12.2314	1412.2	9.16513	1	0	1.91055	0.417712	1	-1	0.212051		0	0	86420.5	0	122699	740648	2.72182e+06	1.04846e+07	1.91679e+07	3.35049e+07	4.14647e+07	4.87815e+07	4.34765e+07	3.13781e+07	1.72922e+07	4.87302e+06	212975	133769	128562	100432	221676	0	0	0	0	0	0	0	0
HVEVLENVPLTTHNFVRKTFFTLA	482	505	3	0	938.176	7	21	11.7284	12.6411	941.728	8.94371	1	0	1.84865	1.93795	1	-2	0.131647		2.18684e+06	2.08354e+07	2.15397e+07	4.83532e+07	2.3834e+08	1.644e+08	2.80349e+08	4.83583e+08	7.15289e+08	1.04753e+09	1.34924e+09	1.44535e+09	1.29999e+09	1.00882e+09	6.69042e+08	3.83464e+08	1.89877e+08	8.50517e+07	3.28636e+07	8.20332e+06	1.88412e+06	590235	5055.02	0	0	267259	63314.2	63918.6	199957
HVEVLENVPLTTHNFVRKTFFTLA	482	505	4	0	703.884	7	21	11.7756	12.6253	706.587	9.10014	1	0	1.89238	1.74176	1	-2	0.0982114		241865	315226	3.26959e+06	8.25869e+06	1.98008e+07	3.8449e+07	7.54824e+07	1.15037e+08	1.83564e+08	2.71872e+08	3.50098e+08	3.76375e+08	3.39742e+08	2.63289e+08	1.68312e+08	9.813e+07	4.47703e+07	1.81484e+07	5.10998e+06	2.15778e+06	457777	119797	131464	150306	1.02037e+06	0	422056	115592	174651
HVEVLENVPLTTHNFVRKTFFTLAF	482	506	2	0	1480.3	7	22	12.9084	13.352	1485.36	8.30961	0.4	0					0.655694		1.91817e+06	4.92317e+06	3.6003e+06	1.24012e+06	616531	919063	3.17367e+06	7.11357e+06	1.28593e+07	1.96568e+07	2.50732e+07	2.81247e+07	2.6005e+07	2.01856e+07	1.10352e+07	2.68191e+06	370609	75582	0	0	0	0	0	0	0	0	0	71849.6	0	0
HVEVLENVPLTTHNFVRKTFFTLAF	482	506	3	0	987.199	7	22	12.8297	13.5604	990.85	9.1354	1	0	1.78617	1.37111	1	-1	0.1002		0	646121	7.43227e+06	2.73448e+07	5.54251e+07	9.06287e+07	1.62902e+08	2.54751e+08	4.01236e+08	5.77168e+08	7.19972e+08	8.22286e+08	7.72977e+08	5.97979e+08	4.10431e+08	2.55449e+08	1.31632e+08	6.9507e+07	2.91378e+07	9.42362e+06	1.8711e+06	208093	108522	169608	119002	0	69274.2	0	0	16911.2
HVEVLENVPLTTHNFVRKTFFTLAF	482	506	4	0	740.651	7	22	12.8297	13.5819	743.395	9.15678	1	0	1.79187	1.43814	1	0	0.0892993		264917	1.01811e+06	2.35922e+06	7.25231e+06	1.42522e+07	2.85638e+07	4.57807e+07	8.06527e+07	1.22372e+08	1.85836e+08	2.30013e+08	2.6061e+08	2.47585e+08	1.9564e+08	1.28666e+08	7.83748e+07	4.3019e+07	1.96096e+07	7.17007e+06	1.56278e+06	568381	94467.1	37883	136829	75031.1	60375.3	59279.3	117063	104843	190008
EVLENVPLTTHN	484	495	2	0	683.354	5	9	7.41337	8.07357	685.862	4.22362	0.6	0					0.138954		4.78475e+06	6.07107e+06	2.85173e+07	7.52107e+07	1.29994e+08	1.67583e+08	1.36963e+08	8.19944e+07	2.93868e+07	4.47281e+06	419248	0	59945.7	81972.1	125510
EVLENVPLTTHNFVRKTF	484	501	3	0	715.388	6	15	9.88122	9.91242	718.001	6.54859	1	0	1.91136	-0.805903		1	0.29815		0	0	100738	130279	0	413875	694801	1.50905e+06	1.56189e+06	1.00197e+06	901466	104314	0	0	0	0	0	0	0	89528.5	0	0
EVLENVPLTTHNFVRKTFF	484	502	3	0	764.411	6	16	11.2102	11.461	767.333	7.37073	0.6	0					0.0658564		394796	80406.5	333268	86919.4	4.55795e+06	1.19962e+07	1.77475e+07	3.55276e+07	4.40597e+07	4.83435e+07	3.97291e+07	2.79189e+07	1.51854e+07	5.53146e+06	1.35952e+06	223017	109444	61893.8	0	44480.7	75936.6	47522.8	120535
EVLENVPLTTHNFVRKTFFTL	484	504	3	0	835.788	7	18					-1
EVLENVPLTTHNFVRKTFFTLA	484	505	3	0	859.467	7	19	11.9801	12.0742	863.119	9.38448	1	1	2.24799	-0.610077		1	0.217086		1.30219e+06	862581	220948	330928	214455	268574	633677	2.08769e+06	1.78641e+06	5.01214e+06	6.87396e+06	7.53638e+06	6.44084e+06	4.95507e+06	3.23201e+06	963402	582289	101999	4009.92	65835.2	9624.94	17428.8	0	188637	0	0	1.56505e+06
LENVPLTTHNFVRKTFF	486	502	3	0	688.374	6	14	10.3964	10.7255	689.698	2.70896	0.6	0					0.192903		3.80536e+06	2.70446e+06	1.3399e+07	3.07611e+07	3.79323e+07	2.25612e+07	9.60346e+06	396981	985025	1.28496e+06	957008	771003	595307	74933.6	0	166675	0	0	161520	90164	0
ENVPLTTHN	487	495	1	0	1024.51	4	6	5.149	5.72005	1028.13	3.04014	0.6	0					0.371466		645068	3.22379e+06	1.51009e+07	2.84637e+07	3.00716e+07	1.76709e+07	5.18938e+06	199729	163118	385983	0
ENVPLTTHN	487	495	2	0	512.757	4	6	5.11747	5.8817	514.571	3.04714	0.6	0					0.0568342		3.05961e+07	1.43987e+08	4.13806e+08	7.20533e+08	7.5633e+08	4.60578e+08	1.76278e+08	5.01552e+07	7.85956e+06	1.3345e+06	5.60607e+06
ENVPLTTHNF	487	496	2	0	586.291	5	7	5.86552	5.97817	587.01	0.745671	1	0	-0.0260431	-0.552393		-2	0.304373		2.51839e+06	3.38507e+06	2.09487e+06	620036	122561	32724.7	74997.7	0	0	0	174741	0	60823.6
ENVPLTTHNFVRKTF	487	501	2	0	901.981	6	12	8.40268	9.15708	905.034	5.02412	0.6	0					0.182436		103069	554984	4.44585e+06	2.97782e+07	7.79312e+07	1.25516e+08	1.42292e+08	1.21e+08	6.8562e+07	3.36323e+07	1.35634e+07	2.94638e+06	795806	542484	0	108677	20228.3	58359.5	298424
ENVPLTTHNFVRKTF	487	501	4	0	451.494	6	12	8.78045	9.06318	453.085	5.28047	1	0	1.9317	-0.0230135	1	1	0.115572		0	245114	353356	1.53644e+06	5.21306e+06	9.33778e+06	1.29146e+07	9.23548e+06	7.4447e+06	2.97219e+06	1.025e+06	195733	83874.2	386079	0	240989	0	64197.2	0
ENVPLTTHNFVRKTFF	487	502	3	0	650.679	6	13	10.3181	11.0538	653.048	5.91589	1	0	2.01993	1.38678	1	0	0.106621		159582	3.10653e+06	3.25819e+07	7.57238e+07	1.60981e+08	2.94485e+08	4.38794e+08	5.11426e+08	4.52957e+08	3.20936e+08	1.74189e+08	8.06943e+07	3.2142e+07	1.04595e+07	1.6034e+06	354322	166820	293275	226745	78680
ENVPLTTHNFVRKTFF	487	502	4	0	488.261	6	13	10.3651	10.6472	490.078	6.07797	1	0	2.09311	-0.024881	1	0	0.112209		36338.2	42565.8	489245	1.61265e+06	7.05386e+06	1.32442e+07	2.05686e+07	2.24048e+07	2.40933e+07	1.47178e+07	7.53293e+06	2.12238e+06	1.8306e+06	156375	304066	0	824574	0	28881	40113.7
ENVPLTTHNFVRKTFFTL	487	504	2	0	1082.58	6	15	11.5239	11.9173	1086.93	7.37305	1	0	2.234	0.321226	1	1	0.165629		184300	0	161479	425817	1.80057e+06	8.05252e+06	1.8856e+07	3.07128e+07	4.20541e+07	4.5704e+07	3.93098e+07	2.44099e+07	1.04347e+07	1.89765e+06	0	130588	19516.1	9529.38	0	0	0	0
ENVPLTTHNFVRKTFFTL	487	504	3	0	722.056	6	15	11.5553	12.137	724.913	7.25191	1	0	2.18659	0.907615	1	1	0.0657877		62783.9	2.13068e+06	4.89093e+06	1.49514e+07	3.22181e+07	6.10727e+07	1.07037e+08	1.60504e+08	2.23675e+08	2.30338e+08	1.67223e+08	1.31612e+08	7.14051e+07	2.27924e+07	1.30596e+07	2.2891e+06	233442	128826	0	102101	486792	139042
ENVPLTTHNFVRKTFFTLA	487	505	2	0	1118.1	6	16	11.3511	11.8544	1122.36	7.16635	0.6	0					0.183607		112662	1.84006e+06	3.58317e+06	1.48451e+07	2.99852e+07	4.84033e+07	8.13387e+07	1.35157e+08	1.73626e+08	1.74709e+08	1.28346e+08	9.0171e+07	6.23973e+07	2.94651e+07	7.08134e+06	416107	0	119246	94371.8	117249	0	0	0
ENVPLTTHNFVRKTFFTLA	487	505	3	0	745.736	6	16	11.2728	11.7703	748.695	7.51994	0.6	0					0.0838416		1.88875e+06	1.29094e+07	3.85198e+07	8.07076e+07	1.47021e+08	2.38603e+08	3.9608e+08	6.56026e+08	9.14037e+08	1.03525e+09	9.2026e+08	6.75186e+08	3.89368e+08	1.99742e+08	9.54896e+07	3.49864e+07	1.17375e+07	0	413370	164088	0	149352	0
ENVPLTTHNFVRKTFFTLA	487	505	4	0	559.553	6	16	11.4139	11.7598	561.81	7.66965	1	0	2.16248	0.173643	1	1	0.116135		0	105820	430947	1.08269e+06	2.78686e+06	5.90272e+06	1.25219e+07	1.90388e+07	2.60387e+07	3.10714e+07	2.8319e+07	1.88177e+07	9.63488e+06	3.90489e+06	748770	380484	0	26786.5	0	458036	0	2.14105e+06	0
ENVPLTTHNFVRKTFFTLAF	487	506	2	0	1191.63	7	17	12.7669	13.3198	1195.99	7.24941	0.6	0					0.165741		5.65576e+06	4.14607e+06	5.97101e+06	7.57723e+06	1.49819e+07	2.91338e+07	4.97901e+07	8.25125e+07	1.08043e+08	1.22901e+08	1.13168e+08	8.36801e+07	4.88526e+07	2.14728e+07	6.19572e+06	572352	177831	0	0	179386	74067	61602.5	150967	96650.2	244110
ENVPLTTHNFVRKTFFTLAF	487	506	3	0	794.758	7	17	12.7197	13.4477	797.724	7.42652	0.6	0					0.0749571		2.01886e+07	2.83906e+07	3.79872e+07	6.09452e+07	1.09067e+08	1.94207e+08	3.2935e+08	5.33962e+08	7.2786e+08	8.186e+08	7.24911e+08	5.57798e+08	3.36659e+08	1.82857e+08	8.55917e+07	3.73664e+07	1.3113e+07	3.52554e+06	3.07389e+06	421234	3.19848e+06	102539	204852	1.5922e+06	232139
FVRKTF	496	501	2	0	399.237	4	4	6.81252	7.49152	400.328	1.6855	1	0	1.82215	1.21035		1	0.0929169		4.47558e+07	1.54984e+08	2.28668e+08	1.58478e+08	6.79712e+07	1.89596e+07	2.29803e+06	134078	169134
FVRKTFF	496	502	2	0	472.771	4	5	9.64615	10.1848	474.243	2.34079	0.6	0					0.0905059		5.57056e+07	2.81651e+08	5.56163e+08	7.02663e+08	4.71993e+08	2.10468e+08	6.27992e+07	1.05654e+07	251481	233556
FVRKTFF	496	502	3	0	315.517	4	5	9.0319	10.522	316.46	2.22794	0.5	0					0.276114		4.60018e+06	5.86935e+07	4.21757e+08	1.74594e+08	1.07315e+08	6.75278e+07	9.99575e+06	641189	2.4193e+07	34792.4
FVRKTFFTL	496	504	2	0	579.837	5	7	11.2258	12.0219	582.076	3.74277	1	0	2.48726	1.57488	1	1	0.0646163		9.17217e+06	4.43898e+07	1.2898e+08	2.85958e+08	4.43382e+08	4.34888e+08	2.83131e+08	1.19748e+08	3.63473e+07	5.89187e+06	177621	272100	0
FVRKTFFTL	496	504	3	0	386.894	5	7	11.2885	11.8228	388.391	3.75579	1	0	2.49818	0.760239	1	1	0.0537048		789045	5.79907e+06	2.51232e+07	5.90795e+07	9.2056e+07	9.43908e+07	5.85913e+07	2.20473e+07	5.08121e+06	437041	280205	0	0
FVRKTFFTLA	496	505	2	0	615.356	5	8	10.7098	11.5867	617.684	3.88052	1	0	2.19601	1.82636	1	1	0.056599		2.37785e+07	8.03793e+07	2.08126e+08	4.96464e+08	8.0403e+08	8.54147e+08	5.90644e+08	2.93582e+08	1.00992e+08	2.69649e+07	1.85582e+06	0	217362	12496.9
FVRKTFFTLA	496	505	3	0	410.573	5	8	10.7412	11.3041	412.127	3.88593	1	0	2.19998	0.849256	1	1	0.062664		2.32503e+06	1.16359e+07	2.93259e+07	8.13427e+07	1.29097e+08	1.41961e+08	9.58307e+07	4.45813e+07	1.66092e+07	868188	69486.6	246551	0	0
FVRKTFFTLAF	496	506	2	0	688.89	5	9	12.6883	13.3303	691.316	3.97053	1	0	1.93835	1.0953	1	1	0.0308381		2.80939e+07	7.38611e+07	1.90179e+08	4.34975e+08	7.34626e+08	7.98948e+08	6.09869e+08	3.34372e+08	1.47505e+08	5.68225e+07	1.60649e+07	1.39498e+06	32121.7	0	69218.9
FVRKTFFTLAF	496	506	3	0	459.596	5	9	12.6726	13.1133	461.222	3.99794	1	0	1.95622	0.468653	1	1	0.0614978		2.84537e+06	1.36197e+07	4.8592e+07	9.19187e+07	1.47715e+08	1.75679e+08	1.25617e+08	6.80968e+07	3.83987e+07	9.80483e+06	1.29643e+06	772530	0	0	1.89317e+06
FTLAF	502	506	1	0	598.324	4	3	11.9487	12.7512	599.936	1.22567	1	0	1.7469	1.59474		1	0.117111		9.93356e+07	3.26705e+08	3.00559e+08	1.18799e+08	2.60724e+07	2.66947e+06	269377	205619
TLAF	503	506	1	0	451.255	3	2	9.28247	10.0458	452.041	0.508532	1	0	0.841208	1.47279		1	0.0687813		5.93547e+08	6.13841e+08	2.04484e+08	3.42593e+07	1.96488e+06	250071
TLAFCDF	503	509	1	0	816.36	4	5	12.389	12.5623	819.228	2.2988	0.4	0					0.347692		2.9967e+06	1.82002e+06	1.37293e+06	1.39072e+07	7.26347e+06	857851	62744.4	188475	0	0
AFCDF	505	509	1	0	602.228	4	3	10.7098	11.6967	602.577	-0.0921023	1	1	-0.831563	2.16879		1	0.0515816		8.54026e+08	3.18458e+08	5.09032e+07	1.21657e+06	145778	176039	0	161860
FCDF	506	509	1	0	531.191	4	2	9.99385	10.9444	531.478	-0.113684	1	1	-0.985013	2.05549		1	0.0349464		4.39088e+09	1.38308e+09	1.56873e+08	15923.8	76500	50112.1	149416
FCDFCRKLLFQGF	506	518	2	0	812.394	6	11	13.4157	13.4477	814.592	3.2416	0.4	0					0.769232		0	109237	345993	643135	302815	68070.4	0	28245.8	0	0	29872.1	28000.9	45319	0	43091.7	0	0	76047.8
CDFCRKLLFQGFRCQTCGYKFHQRCSTEVPLM	507	538	4	0	961.951	10	29					-1
DFCRKLLFQG	508	517	2	0	613.821	5	8	10.3337	10.5846	615.174	1.89378	0.6	0					0.257087		417875	9.08951e+06	1.4052e+07	1.03281e+07	3.90386e+06	1.11829e+06	53249.7	456717	107885	366969	589403	673127	51231.6	10392.7
FCRKLLFQGF	509	518	2	0	629.842	5	8	11.6653	12.0219	631.184	1.82515	1	0	0.687871	0.206998		1	0.138482		2.57516e+06	2.73959e+07	5.68298e+07	4.67394e+07	2.44999e+07	1.11398e+07	1.71388e+06	696340	270746	109577	42931.3	271934	26905.6	370740
CRKLL	510	514	2	0	316.699	4	3	6.98713	7.59368	317.433	1.03132	1	0	1.36662	0.984856		1	0.139097		4.143e+07	7.20709e+07	8.32908e+07	2.57139e+07	3.46418e+06	147110	5736.89	79629.1
CRKLLF	510	515	2	0	390.233	4	4	9.70878	10.3494	390.985	0.960525	0.4	0					0.262718		7.13039e+07	2.49528e+08	1.90254e+08	6.89831e+07	1.11987e+07	68804.7	243324	175842	258081
CRKLLFQG	510	517	1	0	964.54	5	6	8.71737	9.17275	966.868	1.68205	1	0	0.994275	0.514354	-1	1	0.218998		1.06529e+07	6.59729e+07	1.18565e+08	8.70285e+07	3.62923e+07	7.82022e+06	1.36685e+06	604071	0	0	0	94576.7
CRKLLFQG	510	517	2	0	482.773	5	6	7.84908	9.47072	484.66	3.1266	0.4	1					2.09993		4.63181e+08	1.98096e+09	2.98772e+09	2.23602e+09	9.50316e+08	2.70912e+08	6.57689e+07	7.49751e+06	722980	708091	0	1.84883e+09
CRKLLFQG	510	517	3	0	322.185	5	6	8.74892	9.34003	322.966	1.69878	1	0	1.01064	0.93682	-1	1	0.0869992		2.3667e+07	1.07717e+08	1.57984e+08	1.00689e+08	3.94507e+07	7.39506e+06	1.32238e+07	82086.8	0	7.72323e+06	0	0
CRKLLFQGF	510	518	1	0	1111.61	5	7	11.1945	11.6653	1113.88	1.51467	1	0	0.618826	0.562234	1	0	3.18982		1.0998e+07	4.59304e+07	7.64872e+07	5.65922e+07	2.12108e+07	4.44517e+06	125018	0	139208	41287.9	111013	106090	844581
CRKLLFQGF	510	518	2	0	556.308	5	7	11.0694	11.9435	557.537	1.70619	0.6	0					0.0311628		4.97331e+08	2.30174e+09	4.20192e+09	3.39304e+09	1.6205e+09	5.39193e+08	1.52524e+08	2.95176e+07	3.14582e+06	86465.5	286130	54779.3	246696
CRKLLFQGFRC	510	520	3	0	457.578	6	9	10.522	10.9912	458.571	2.01375	0.5	0					0.159363		304461	1.06338e+07	2.98135e+07	3.13552e+07	2.02513e+07	6.3204e+06	1.30239e+06	129715	958041	0	30081.2	572074	88634.8	48493.9	45625.5	7178.46
CRKLLFQGFRCQTCG	510	524	3	0	587.29	6	13	9.97825	10.5325	589.002	3.89383	0.6	1					0.268213		2.28701e+06	3.79822e+07	1.10098e+08	1.46203e+08	1.2354e+08	8.25406e+07	4.14145e+07	1.62834e+07	3.18738e+06	321037	1.88384e+07	2.543e+07	7.37529e+07	3.43975e+06	807365	9.74324e+06	826.707	0	619825	125306
CRKLLFQGFRCQTCGYKFHQRC	510	531	5	0	545.268	8	20					-1
CRKLLFQGFRCQTCGYKFHQRCST	510	533	4	0	728.353	8	22	9.6931	10.2244	730.015	4.6394	0.6	0					0.490025		343817	339452	2.4118e+06	1.26644e+07	3.70951e+07	5.98536e+07	7.35277e+07	6.35508e+07	4.16562e+07	3.11198e+07	1.51885e+07	7.99662e+06	1.90408e+06	326226	0	111469	476183	0	2778.32	0	568953	164403	119113	1830.47	484217	2440.63	83088.8	216590	86960.7	173763
CRKLLFQGFRCQTCGYKFHQRCSTE	510	534	4	0	760.613	8	23	9.72448	9.94362	762.713	6.31944	1	0	0.961499	-0.220967		-2	0.218277		0	376997	1.69786e+06	7.20847e+06	2.03617e+07	3.45309e+07	4.7073e+07	4.91701e+07	4.50297e+07	3.30845e+07	2.26313e+07	1.36691e+07	9.54506e+06	3.99169e+06	853304	558216	363510	0	157140	1.3903e+06	137527	0	301041	242070	0	0	91576.2	578917	0	0
CRKLLFQGFRCQTCGYKFHQRCSTEVPLM	510	538	4	0	870.675	9	26	10.475	11.571	872.861	6.31528	0.6	0					0.086905		9543.23	228962	1.00733e+07	7.45522e+07	2.06553e+08	4.15473e+08	6.55113e+08	9.03409e+08	1.02622e+09	9.73022e+08	8.06008e+08	5.9856e+08	4.0204e+08	2.4874e+08	1.40731e+08	7.85853e+07	3.52959e+07	1.40388e+07	5.27899e+06	2.21492e+06	282802	965546	165920	936410	199857	88828.7	111521	1.42461e+06	175817	371364
CRKLLFQGFRCQTCGYKFHQRCSTEVPLM	510	538	5	0	696.741	9	26	10.7098	11.1476	698.539	6.55656	1	0	0.828936	0.459627	1	0	0.0793212		90074.3	578119	3.08398e+06	1.61847e+07	4.23804e+07	9.1033e+07	1.47291e+08	1.96697e+08	2.28275e+08	2.17755e+08	1.86472e+08	1.36709e+08	9.70138e+07	5.78853e+07	3.52141e+07	1.32524e+07	5.65249e+06	2.33133e+06	2.09323e+06	142603	82925.5	0	213946	3.5918e+06	0	102130	0	235100	7.66807e+06	0
CRKLLFQGFRCQTCGYKFHQRCSTEVPLM	510	538	6	0	580.786	9	26	10.7412	10.7725	582.271	6.4853	0.3	0					0.171353		0	0	106738	9334.93	0	715996	1.13762e+06	2.26917e+06	2.51043e+06	2.70428e+06	2.43193e+06	1.01917e+06	585808	396241	164154	85542.4	0	123978	0	0	0	0	0	0	0	0	0	0	0	41543.1
CRKLLFQGFRCQTCGYKFHQRCSTEVPLMC	510	539	3	0	1194.9	9	27	11.0069	11.3041	1199.52	11.2941	0.4	1					0.495274		4.24456e+06	0	0	708775	1.75548e+06	5.7429e+06	1.90841e+07	2.66528e+07	3.09498e+07	3.29046e+07	3.0248e+07	2.63795e+07	2.01602e+07	1.11694e+07	4.53019e+06	1.48205e+06	966203	0	173096	667953	0	940553	717422	193254	150471	0	177601	0	0	2.12044e+06
CRKLLFQGFRCQTCGYKFHQRCSTEVPLMC	510	539	4	0	896.427	9	27	11.1319	11.3354	898.76	6.77644	1	0	0.821915	-0.269625	0	0	0.0563183		0	96229.2	1.16403e+06	4.20651e+06	1.3736e+07	3.21904e+07	4.85858e+07	6.97123e+07	8.55547e+07	1.33642e+08	8.04571e+07	6.83312e+07	4.72869e+07	4.07269e+07	2.10615e+07	1.15758e+07	7.79872e+06	2.34659e+06	359613	0	127430	0	372243	212568	127624	0	109507	3454.48	0	158228
CRKLLFQGFRCQTCGYKFHQRCSTEVPLMC	510	539	5	0	717.343	9	27					-1
FRCQT	518	522	2	0	327.655	4	3	5.6074	5.8709	328.345	0.935087	0.4	0					0.191792		1.61712e+07	1.58569e+07	5.62617e+06	0	34811.3	1.70048e+06	0	3.26662e+06
FRCQTCG	518	524	2	0	407.67	5	5	6.0896	6.20328	408.244	0.545173	1	0	-0.011309	-0.549176		1	0.20947		1.54232e+07	1.69029e+07	7.35746e+06	1.72852e+06	102106	166298	0	1.48798e+06	0	112759	0
FRCQTCGYKFHQRC	518	531	4	0	444.952	7	12	7.76042	7.97962	445.751	1.93096	1	0	0.29322	-0.220759		1	0.102857		102749	4.71484e+06	9.50591e+06	1.13106e+07	7.91251e+06	4.15053e+06	1.5272e+06	206544	48240.4	126145	0	0	0	0	0	0	0	26769.8	0	223044
FRCQTCGYKFHQRCST	518	533	4	0	491.972	7	14					-1
FRCQTCGYKFHQRCSTE	518	534	3	0	698.642	7	15	7.4759	7.77605	700.588	4.40306	0.4	0					1.10943		0	2.71997e+06	1.91903e+07	3.94522e+07	5.25125e+07	5.03152e+07	3.72059e+07	2.28687e+07	1.01378e+07	2.98976e+06	681545	920457	2.14568e+06	4.75764e+06	5.44995e+06	6.41743e+06	4.20177e+06	3.66494e+06	1.17432e+06	424903	75768.6	282340	3651.6
FRCQTCGYKFHQRCSTEVPLM	518	538	2	0	1267.58	8	18	9.59597	9.9625	1270.48	4.00377	1	0	0.654338	0.237811	1	0	0.31047		0	501834	145094	8.32862e+06	1.82591e+07	2.71696e+07	2.71118e+07	2.27954e+07	1.16122e+07	3.10956e+06	1.108e+06	277314	10926	0	0	0	0	0	0	0	0	0	0	0	132862	0	0
FRCQTCGYKFHQRCSTEVPLM	518	538	3	0	845.39	8	18	9.50207	10.3651	847.422	4.31	1	0	0.754203	1.78305	1	0	0.118063		312253	2.48224e+07	1.37896e+08	3.68544e+08	6.16873e+08	8.19805e+08	8.64965e+08	7.21578e+08	5.03916e+08	3.1026e+08	1.63952e+08	7.99519e+07	3.17468e+07	1.10141e+07	2.14657e+06	5.51804e+06	624405	73484.7	5.85509e+06	361913	7543.9	274266	618518	263231	683581	275130	4525.2
FRCQTCGYKFHQRCSTEVPLM	518	538	4	0	634.294	8	18	9.58028	9.91242	635.808	4.27018	1	0	0.741217	0.130742	1	0	0.0517951		2.7456e+06	5.88217e+06	3.08506e+07	7.78869e+07	1.43735e+08	1.82189e+08	1.86812e+08	1.60457e+08	1.12242e+08	7.13789e+07	3.67849e+07	1.73286e+07	5.12001e+06	2.76764e+06	247124	0	100531	320858	67044	0	41530.2	67991.4	0	0	238772	336875	129359
FRCQTCGYKFHQRCSTEVPLMC	518	539	3	0	879.727	8	19	9.97825	10.4593	881.993	4.88913	1	0	0.859151	0.594189	0	-1	0.283121		0	3.88542e+06	3.45692e+07	9.41402e+07	1.84271e+08	2.8473e+08	3.36283e+08	3.11336e+08	2.42425e+08	1.79643e+08	9.10791e+07	5.11117e+07	3.59282e+07	801096	3.21759e+06	1.9729e+07	20853.3	388.705	4.3349e+06	7500.41	136977	6.4589e+06	19329.7	221297	471017	0	0	167475
FRCQTCGYKFHQRCSTEVPLMC	518	539	4	0	660.047	8	19	9.86562	10.3024	662.016	5.96564	1	1	1.19174	0.456462	1	-3	0.358533		217511	518777	7.67821e+06	3.22729e+07	6.09168e+07	9.99475e+07	1.17904e+08	1.14245e+08	9.00877e+07	6.34825e+07	3.57653e+07	1.95342e+07	6.17663e+06	3.64885e+06	738201	943714	104645	400145	122036	160325	93899.9	4.91892e+06	101339	84853	0	3.73648e+07	1.69401e+06	352019
RCQTCGY	519	525	2	0	415.668	5	5	5.89783	6.3799	416.288	0.634052	1	0	0.0930368	0.597405		0	0.343208		1.45972e+07	1.21531e+07	4.16442e+06	985932	0	29336.9	0	1.77358e+06	0	285537	389379
RCQTCGYKFHQRC	519	531	2	0	815.363	6	11	6.6232	7.12942	816.871	1.86154	1	0	0.342045	0.672571	1	0	0.28275		155802	9.13413e+06	2.28993e+07	2.26017e+07	1.6332e+07	6.92727e+06	1.47313e+06	162043	83291.4	53848.3	160376	0	57833.4	0	0	103892	232364	0
RCQTCGYKFHQRC	519	531	3	0	543.911	6	11	6.57575	7.13998	544.946	1.94978	1	0	0.389137	0.853147	1	0	0.0727595		7.36262e+06	4.60779e+07	9.23494e+07	9.35473e+07	7.29299e+07	3.7805e+07	1.7214e+07	6.092e+06	1.59082e+06	236902	483541	95439.8	33278.7	52301.2	0	0	80030.4	66665.3
RCQTCGYKFHQRCST	519	533	2	0	909.403	7	13	6.4778	6.76527	911.286	2.50697	1	0	0.480656	-0.00828118	0	-2	0.144083		0	244111	3.65029e+06	6.45713e+06	6.4285e+06	4.08692e+06	1.44246e+06	128752	0	0	946.808	0	86038.5	0	0	0	0	0	0	0	51495.7
RCQTCGYKFHQRCST	519	533	3	0	606.605	7	13	6.36415	7.11357	608.217	3.57828	1	0	0.964397	1.42952	0	-2	0.49747		543400	1.08291e+07	3.76885e+07	5.94044e+07	6.2139e+07	4.69248e+07	2.53759e+07	1.14224e+07	3.78799e+06	944801	112637	57326.6	50002.8	70853.4	251887	45034.6	139250	321145	124821	482305	1.38673e+07
RCQTCGYKFHQRCST	519	533	4	0	455.205	7	13	6.4968	6.73373	456.243	2.89381	1	0	0.65533	-0.165565	0	-2	0.22518		5855.57	251060	2.13577e+06	4.27681e+06	4.04932e+06	2.46168e+06	1.3246e+06	271573	247296	0	0	0	57111.5	0	0	0	67975.9	0	0	0	201659
RCQTCGYKFHQRCSTE	519	534	2	0	973.925	7	14	6.55993	6.87678	976.07	2.96226	1	0	0.590697	0.0831735	-2	0	0.13868		0	0	2.65186e+06	6.03166e+06	8.33145e+06	6.42502e+06	3.91975e+06	1.32419e+06	73643.1	68294.9	0	0	0	0	40845.5	0	0	0	0	0	0	0
RCQTCGYKFHQRCSTE	519	534	3	0	649.619	7	14	6.52837	7.99527	655.532	16.4123	0.4	1					2.33744		329912	1.02323e+07	3.90554e+07	7.55881e+07	8.60514e+07	7.50508e+07	5.13181e+07	2.64728e+07	1.24619e+07	4.15798e+06	744995	547673	49737.9	178988	2.7279e+06	35905.8	1.44858e+07	2.17222e+08	4.49951e+08	7.70215e+08	8.40853e+08	6.12581e+08
RCQTCGYKFHQRCSTE	519	534	4	0	487.466	7	14	6.6232	6.78102	488.91	4.44708	0.4	1					0.0921467		0	144447	1.3944e+06	4.06958e+06	4.60747e+06	3.47985e+06	2.80077e+06	942010	217611	42140.8	36071.5	38103.3	0	0	0	263030	0	0	0	1.66991e+06	0	25498.5
RCQTCGYKFHQRCSTEVPLM	519	538	2	0	1194.05	8	17	9.14143	9.26678	1196.88	3.98562	1	0	0.724877	-0.512864	1	0	0.152534		0	122986	3.27906e+06	8.67269e+06	1.54484e+07	1.97634e+07	1.9629e+07	1.70863e+07	9.50061e+06	4.71682e+06	501249	347177	0	0	0	105634	0	0	0	0	0	0	0	0	0	0
RCQTCGYKFHQRCSTEVPLM	519	538	3	0	796.367	8	17	8.92222	9.56463	798.287	4.08118	1	0	0.757874	1.09649	1	0	0.0484861		5.44088e+06	4.84537e+07	1.85517e+08	4.40822e+08	7.50044e+08	9.30794e+08	8.70401e+08	7.0472e+08	4.52274e+08	2.66516e+08	1.35455e+08	6.4087e+07	2.51906e+07	6.38066e+06	1.15102e+06	74798.5	0	0	93686.6	1168.76	165772	264880	79293.5	0	0	0
RCQTCGYKFHQRCSTEVPLM	519	538	4	0	597.527	8	17	9.06318	9.34527	599.042	4.37898	1	0	0.860702	-0.0250366	1	0	0.0558119		200949	5.74406e+06	2.67584e+07	6.36545e+07	1.13183e+08	1.43064e+08	1.328e+08	1.05139e+08	6.83322e+07	3.98635e+07	1.82557e+07	6.95644e+06	918390	0	63653.4	217383	0	7.49321e+06	0	9.2769e+06	0	2.29453e+06	34437.8	0	0	362955
RCQTCGYKFHQRCSTEVPLM	519	538	5	0	478.223	8	17					-1
RCQTCGYKFHQRCSTEVPLMC	519	539	3	0	830.704	8	18	9.36098	10.1485	832.855	4.65084	1	0	0.865356	1.54795	1	-2	0.15259		126537	1.01301e+07	6.78662e+07	1.91471e+08	3.5351e+08	5.06902e+08	5.94904e+08	5.32455e+08	3.91213e+08	2.70847e+08	1.49789e+08	7.55411e+07	3.72886e+07	1.23066e+07	2.68852e+06	1.07268e+06	8824.78	218685	202274	211081	151.851	0	0	122995	73737.6	2415.26	1.27493e+06
RCQTCGYKFHQRCSTEVPLMC	519	539	4	0	623.28	8	18	9.74022	9.83433	624.866	4.54391	1	0	0.830486	-0.610077	1	-2	0.0670096		0	66380.4	2.18053e+06	6.43394e+06	1.35294e+07	1.7455e+07	2.09893e+07	1.8962e+07	1.3286e+07	8.42885e+06	3.9058e+06	1.48687e+06	494621	440034	86599.4	108081	31156.4	0	78768.4	20273.1	83040.8	0	0	0	191857	0	0
CGYKFHQRCSTEVPLM	523	538	2	0	949.939	7	13	9.29817	9.42372	952.417	3.61747	1	0	0.982094	-0.512242	1	0	0.379705		0	78081.7	883299	3.41122e+06	5.93637e+06	4.63538e+06	5.26495e+06	1.69008e+06	583505	80195.1	0	0	0	90116	0	0	0	238438	0	0	0
CGYKFHQRCSTEVPLM	523	538	3	0	633.629	7	13	9.18842	9.51772	635.313	3.71322	1	0	1.02533	0.121924	1	0	0.123932		210115	2.3683e+06	1.15395e+07	2.88629e+07	4.06609e+07	4.45907e+07	3.42404e+07	2.10758e+07	1.16984e+07	2.80161e+06	550520	1.48845e+06	0	66474.2	165525	7218.7	0	455709	0	145449	413496
CGYKFHQRCSTEVPLMC	523	539	3	0	667.965	7	14	9.67743	9.70878	670.299	5.53922	1	0	1.67119	-0.805436		-5	0.510269		0	0	290220	503685	1.45873e+06	2.3998e+06	2.30372e+06	1.62306e+06	520937	336989	151526	0	0	0	0	61359.1	65943.2	63942.8	69123.5	72558.1	231734	474211
YKFHQRC	525	531	2	0	491.24	5	5	5.89783	6.18755	492.745	2.34916	0.4	0					1.14467		1.56446e+06	4.56051e+06	9.89886e+06	4.60312e+06	1.99513e+06	0	286490	992513	1.61345e+06	1.19372e+06	228955
YKFHQRC	525	531	3	0	327.829	5	5					-1
YKFHQRCST	525	533	2	0	585.28	5	7	5.92465	6.54415	590.158	8.9967	0.4	1					1.42707		169888	890375	3.53135e+06	3.7928e+06	2.4921e+06	919606	318364	92245.3	1.04175e+06	170183	3.35456e+06	4407.18	3.6186e+07
YKFHQRCSTE	525	534	2	0	649.801	5	8	5.83283	6.10542	651.526	2.61936	1	0	1.27062	-0.0546051		-2	0.221036		0	763665	3.64029e+06	6.05372e+06	5.47974e+06	1.29558e+06	859563	215458	31724	33273.8	77292.5	87521.1	0	17764
YKFHQRCSTEVPLM	525	538	2	0	869.924	6	11	9.0319	9.53333	872.284	3.54081	0.6	0					0.182037		0	1.44074e+06	1.73754e+07	4.28256e+07	6.41416e+07	6.16542e+07	4.31022e+07	2.07632e+07	7.58031e+06	1.49997e+06	980945	113306	832900	131199	126212	0	118886	93930.9
YKFHQRCSTEVPLM	525	538	3	0	580.285	6	11	9.0319	9.59597	581.894	3.64654	1	0	1.2946	0.852628	1	-1	0.152222		1.08615e+06	1.21045e+07	4.90823e+07	1.03004e+08	1.36227e+08	1.3895e+08	9.83237e+07	5.4617e+07	2.25568e+07	1.25102e+07	4.54962e+06	3.25337e+06	4.8318e+06	722796	224747	733372	180553	67213.6
YKFHQRCSTEVPLMC	525	539	3	0	614.621	7	12	6.95557	7.38202	618.399	10.0235	0.5	0					0.104689		26506.5	0	1.12823e+07	0	31033.4	444647	0	0	2.62038e+06	3.83964e+07	1.10361e+08	1.84011e+08	1.90012e+08	1.04177e+08	1.89312e+07	2.55784e+06	1.67397e+06	1.27977e+06	369842	104886
KFHQRC	526	531	2	0	409.708	4	4	4.30753	4.60335	410.618	1.27333	0.4	0					0.211611		606639	3.25029e+06	3.61917e+06	1.80047e+06	168353	29214.8	16859.9	76930.4	0
KFHQRCSTE	526	534	2	0	568.269	5	7					-1
KFHQRCSTEVPLM	526	538	2	0	788.392	6	10	8.52828	8.84355	790.674	3.49354	0.6	0					0.185662		187963	2.34447e+06	9.64316e+06	2.00202e+07	2.70745e+07	2.354e+07	1.68835e+07	7.33629e+06	2.42828e+06	52451.8	310998	59071.6	1.55985e+06	18920.5	0	0	319565
KFHQRCSTEVPLM	526	538	3	0	525.931	6	10	8.52828	8.96927	527.446	3.47592	1	0	1.38904	0.469535	1	1	0.0941553		99899.8	3.96196e+06	1.32615e+07	2.88713e+07	4.05059e+07	3.53113e+07	2.28085e+07	1.22441e+07	4.98767e+06	1.19e+06	360737	276728	154757	274249	0	97547.6	176744
KFHQRCSTEVPLMC	526	539	2	0	839.897	6	11	9.18842	9.40803	842.401	3.81505	1	0	1.38452	-0.219462	1	0	0.259447		0	0	444170	3.95751e+06	7.90566e+06	7.99117e+06	6.98587e+06	3.24268e+06	547114	420404	0	0	0	0	0	0	0	0
KFHQRCSTEVPLMC	526	539	3	0	560.267	6	11					-1
HQRCSTEVPLM	528	538	2	0	650.81	6	8	8.51258	8.565	652.994	3.48113	0.4	1					0.164954		79308.4	756216	2.18784e+06	3.15727e+06	4.0855e+06	2.55396e+06	984720	2.99077e+06	338245	123229	96698.7	0	0	16694.2	0
STEVPLM	532	538	1	0	776.386	4	4	8.90652	9.09447	778.433	1.52889	1	0	1.59232	-0.318024		1	0.47182		2.43145e+07	6.3686e+07	5.07591e+07	3.02689e+07	1.61381e+07	9.7313e+06	4.51918e+06	1.48171e+06	513426
STEVPLMC	532	539	1	0	879.395	5	5	9.54898	9.75592	882.003	1.96098	1	0	1.65086	-0.258939		0	0.48258		713411	1.13296e+07	2.08675e+07	1.87435e+07	1.02348e+07	3.83831e+06	212900	23814.5	4531.1	0	74005.4
EVPLM	534	538	1	0	588.306	4	2	8.7647	8.92222	589.972	1.24634	0.4	0					0.092144		4.31833e+07	7.65656e+07	4.32382e+07	6.71898e+07	4.70719e+06	1.0395e+06	676269
EVPLMC	534	539	1	0	691.315	5	3	9.43938	9.7716	693.309	1.44691	0.4	0					0.725451		7.24169e+06	2.29679e+07	2.2945e+07	8.54484e+06	553738	354746	7297.44	857290	3.58523e+06
VPLM	535	538	1	0	459.264	4	2	7.76042	8.65427	460.653	1.04007	1	0	2.40129	1.87907		1	0.227746		1.60168e+08	3.355e+08	2.73164e+08	1.08904e+08	1.71244e+06	191147	288555
VPLMC	535	539	1	0	562.273	4	3	8.59125	8.68582	564.313	1.56767	0.4	0					0.530894		1.60727e+06	5.322e+06	5.3475e+06	2.15425e+06	377939	70809.2	452675	824253
CVNY	539	542	1	0	498.202	4	2	5.51197	6.30092	499.643	1.08092	1	0	2.52117	1.55257		1	0.0498653		1.65667e+08	5.29138e+08	5.26256e+08	1.01498e+08	4.28104e+06	200356	465573
CVNYDQL	539	545	1	0	854.371	4	5	8.48117	9.09447	858.149	3.21542	1	0	3.12359	1.00587	1	1	0.106473		4.33025e+06	3.27284e+07	9.62999e+07	1.93808e+08	2.39999e+08	1.63724e+08	5.3006e+07	1.33969e+07	386670	76789.6
CVNYDQL	539	545	2	0	427.689	4	5	8.41837	9.15187	429.377	2.81325	1	0	2.65144	1.37998	1	1	0.0604264		1.10804e+07	6.74288e+07	1.83768e+08	2.87931e+08	2.90158e+08	1.42992e+08	4.1469e+07	4.66424e+06	556342	432007
CVNYDQLDL	539	547	1	0	1082.48	5	7	10.1088	10.7881	1087.04	3.86195	0.4	0					0.253818		0	7.12592e+06	5.95237e+07	1.46032e+08	2.34487e+08	2.32359e+08	1.44212e+08	5.75356e+07	1.72287e+07	996886	215217	18516.5	931820
CVNYDQLDL	539	547	2	0	541.745	5	7	10.0588	10.809	543.914	3.63875	1	0	2.40003	1.43181	1	1	0.259196		1.40696e+07	1.00756e+08	3.11784e+08	6.51341e+08	9.59305e+08	8.96555e+08	5.17889e+08	1.9587e+08	5.34702e+07	1.6048e+07	714684	348812	1.07689e+06
VNYDQL	540	545	1	0	751.362	4	4	8.15217	8.812	754.617	2.81566	1	0	3.48067	1.1507		1	0.188218		4.69231e+06	5.46325e+07	1.82947e+08	2.77724e+08	2.36478e+08	1.00177e+08	1.88009e+07	4.13511e+06	1.934e+06
VNYDQLDL	540	547	1	0	979.473	4	6	9.97825	10.5063	983.326	3.28167	1	0	2.55925	0.740631	1	1	0.156727		552202	2.22935e+07	9.14832e+07	1.86413e+08	2.34853e+08	1.62495e+08	6.50675e+07	6.13842e+06	224366	0	190190
VNYDQLDL	540	547	2	0	490.24	4	6	9.89683	10.6785	492.104	3.15561	1	0	2.43592	1.52995	1	1	0.0713801		1.32406e+07	8.65228e+07	2.68702e+08	4.79209e+08	5.48143e+08	3.66411e+08	1.43943e+08	3.35498e+07	2.42045e+06	107663	616179
YDQL	542	545	1	0	538.251	3	2	6.92405	7.3454	539.77	1.20531	1	0	2.88626	0.408427		1	0.190782		8.41294e+06	2.70942e+07	2.54801e+07	8.34587e+06	480825	201575
YDQLDL	542	547	1	0	766.362	4	4	9.31387	9.51772	768.463	1.65064	0.4	0					0.374206		3.422e+06	1.34265e+07	2.18481e+07	1.48082e+07	3.71288e+06	0	193328	279849	212799
DQLDL	543	547	1	0	603.298	3	3	8.46545	9.29817	604.727	1.09213	0.4	0					0.0836945		4.03811e+08	1.13931e+09	9.05934e+08	2.52551e+08	4.63744e+07	2.93648e+06	1.34022e+06
[truncated: 21 more columns]
