# Supplementary material for: Unveiling the domain-specific and RAS isoform-specific details of BRAF kinase regulation
Source: eLife. 2023 Dec 27;12:RP88836. doi: 10.7554/eLife.88836 (PMC10752582; doi:10.7554/eLife.88836)
Supplement: Figure 2—source data 2. — Also applies to plots presented in Supplementary file 1; Figure 2—figure supplement 1 and Figure 2—figure supplement 2. [file elife-88836-fig2-data2.zip › Figure 2- source data 2/(BRAF-N3_BRAF-10min1.mzXML) ExMS2_FinalTable.xls]

## Sheet: Sheet1
Sequence	START	END	Charge	ModMass	Monoisotopic m/z	maxND	maxD	RT Range(start, unit: min)	RT Range(end)	Centroid m/z	Delta Mass	Flag#1:Skip-tests	Flag#2:Unimodality check	Flag#3:Back exchange prediction check	Flag#4:Elution RT width check	Flag#5:Unique peptide RT/deltaD consistency check	Flag#6:Common-end peptides centroid subtraction check	Flag#7:Centroid shift within RT range check	Flag#8:Data multiple assignment check	Isotopic Envelope Amplitudes(start from this column(the Monoisotopic) to nonzero end):
GSSHHHHHHGTKTEEGKL	2	19	2	0	1008.48	6	16	4.83342	5.70665	1011.01	3.90089	1	0	0.353978	1.74756	1	1	0.134284		8.64736e+06	8.37502e+07	3.03768e+08	7.09918e+08	1.15991e+09	1.34593e+09	1.1127e+09	6.88809e+08	3.1441e+08	1.09657e+08	3.1218e+07	3.81367e+06	178552	0	394603	0	154819	992.657	140394	166257	209675	0	0
GSSHHHHHHGTKTEEGKL	2	19	3	0	672.656	6	16	4.83342	5.8807	674.341	3.90212	1	0	0.354342	2.27493	1	1	0.0963551		1.2989e+08	7.12237e+08	2.45568e+09	5.91597e+09	9.8177e+09	1.10596e+10	9.29001e+09	5.61801e+09	2.63676e+09	9.46166e+08	2.90414e+08	7.13744e+07	1.06416e+07	973363	354079	49953.2	35805.7	230524	108107	58486.5	444208	134299	221752
GSSHHHHHHGTKTEEGKL	2	19	4	0	504.744	6	16	4.83342	5.84913	506.029	3.98806	1	0	0.379812	2.17929	1	1	0.0542259		3.35623e+07	2.14142e+08	7.52514e+08	1.7838e+09	3.03049e+09	3.59265e+09	3.01872e+09	1.8287e+09	8.34543e+08	3.12488e+08	9.49128e+07	2.39213e+07	3.56874e+06	190315	90142	0	0	46281	3.52145e+07	0	316614	0	1.23728e+07
GSSHHHHHHGTKTEEGKL	2	19	5	0	403.997	6	16	4.83342	5.80163	405.017	3.94824	1	0	0.368013	2.03536	1	1	0.0598232		1.48107e+07	1.16488e+08	4.29532e+08	1.02398e+09	1.74477e+09	2.0519e+09	1.74532e+09	1.05034e+09	4.81747e+08	1.80327e+08	4.97332e+07	1.01359e+07	587953	42896.9	34393.8	116579	317841	111015	37280.5	1788.75	0	130155	109146
GSSHHHHHHGTKTEEGKLVIWINGDKGYNGL	2	32	3	0	1149.23	8	29	9.64378	9.67498	1152.35	7.31968	0.4	0					0.840259		0	268697	0	0	3.11446e+06	565932	1.20203e+06	4.68721e+06	3.28458e+06	3.2972e+06	3.51747e+06	543171	555288	760643	0	0	226880	0	0	0	0	0	0	0	0	0	0	0	0	0
GSSHHHHHHGTKTEEGKLVIWINGDKGYNGL	2	32	4	0	862.178	8	29	9.47207	9.5657	864.504	7.27157	0.6	0					0.143919		0	0	0	0	1.1167e+06	4.21407e+06	9.36407e+06	1.3821e+07	1.77111e+07	1.87434e+07	1.77667e+07	1.25374e+07	5.35333e+06	2.33383e+06	1.87227e+06	282063	744526	0	363455	0	408958	0	0	0	0	0	0	189822	369575	134193
GSSHHHHHHGTKTEEGKLVIWINGDKGYNGL	2	32	5	0	689.944	8	29	9.58132	9.76845	692.116	8.82813	1	1	0.641405	-0.331325	1	1	0.335889		5.34819e+06	483792	3.4924e+06	347399	2.10833e+06	1.07519e+07	1.64946e+07	2.78455e+07	3.52291e+07	2.98047e+07	2.97473e+07	1.85092e+07	1.05429e+07	4.50667e+06	990111	164394	4942.21	452403	0	0	0	12440.9	1.8137e+06	0	0	105355	115563	4.4199e+06	0	123827
VIWINGDKGY	20	29	1	0	1164.6	5	8	8.73448	9.3003	1167.98	2.65857	0.4	0					0.370088		1.2315e+06	1.13979e+07	7.8884e+07	1.94947e+08	1.58012e+08	4.73538e+07	3.61413e+06	810706	964394	292242	146335	916860	173716	187739
VIWINGDKGY	20	29	2	0	582.806	5	8	9.47207	9.83067	584.555	2.78429	0.6	0					0.223858		7.75028e+06	4.80181e+07	9.87565e+07	1.07084e+08	6.577e+07	2.9299e+07	5.97204e+06	1.4033e+07	445139	4.91176e+06	202595	2.21928e+07	88937.9	432595
VIWINGDKGYNG	20	31	2	0	668.338	5	10	8.89385	9.39387	670.65	3.82014	1	1	1.00937	0.616713		-1	0.278125		7.70559e+06	3.11559e+07	7.59944e+07	1.22737e+08	1.41951e+08	1.65175e+08	1.82031e+08	5.7113e+07	4.03122e+07	2.59133e+06	2.97348e+06	175831	346901	131929	143235	144079
VIWINGDKGYNGL	20	32	2	0	724.88	5	11	10.2201	11.0019	726.707	2.77707	1	0	0.395022	1.47072		0	0.0382383		5.78467e+08	3.03935e+09	7.84455e+09	1.19975e+10	1.1471e+10	7.46694e+09	3.58708e+09	1.38018e+09	4.55566e+08	1.52128e+08	4.41831e+07	1.17112e+07	757195	1.01069e+06	309818	5.86828e+06	63840.6
VIWINGDKGYNGLAE	20	34	2	0	824.92	5	13	9.72175	9.92395	826.795	2.76396	0.6	0					0.119891		4.77724e+06	1.96986e+07	4.78887e+07	7.97757e+07	8.32754e+07	5.63333e+07	2.74142e+07	7.06364e+06	246067	581897	0	520782	208206	529038	228984	492354	320283	448437	205382
VIWINGDKGYNGLAEVGKKFEKDTG	20	44	3	0	913.476	7	23	10.189	10.3293	915.331	3.92206	0.6	0					0.397268		228337	251471	2.02226e+06	8.76123e+06	1.26923e+07	1.29669e+07	1.03487e+07	6.47612e+06	1.35183e+06	1.5402e+06	232851	0	746723	0	0	224134	203553	0	180181	237349	0	342530	0	0	500540	0	0	0	0	0
VIWINGDKGYNGLAEVGKKFEKDTGIKV	20	47	3	0	1026.89	7	26					-1
VIWINGDKGYNGLAEVGKKFEKDTGIKV	20	47	4	0	770.421	7	26	11.316	11.8182	771.799	3.66072	1	0	-0.134492	0.623227	1	1	0.143238		3.10727e+06	8.26224e+06	3.66987e+07	9.5847e+07	1.42087e+08	1.59614e+08	1.33934e+08	9.27879e+07	4.80406e+07	2.75749e+07	1.00108e+07	5.48481e+06	1.12895e+06	372859	0	1984.92	5.99177e+06	303768	0	501278	3.95694e+06	321715	0	285653	658381	0	0	1.43232e+06	377657	0
VIWINGDKGYNGLAEVGKKFEKDTGIKVTVEHPDKL	20	55	4	0	1000.29	9	33	10.6256	11.444	1002.31	5.68394	1	0	0.0146142	1.58152	0	1	0.15952		1.42034e+06	386054	5.6035e+07	1.97597e+08	5.15368e+08	9.43915e+08	1.50947e+09	1.79343e+09	1.73958e+09	1.48134e+09	1.03851e+09	6.82366e+08	4.01462e+08	2.09689e+08	1.1263e+08	5.97442e+07	2.97877e+07	9.3685e+06	7.50723e+06	4.73214e+06	3.39349e+06	420389	1.04464e+06	1.70123e+06	674160	1.03833e+06	273638	741893	0	873587
VIWINGDKGYNGLAEVGKKFEKDTGIKVTVEHPDKL	20	55	5	0	800.434	9	33	10.753	10.8619	802.248	6.6674	1	0	0.155936	-0.568423	0	1	0.115676		0	1.30633e+06	9.27582e+06	4.59714e+07	1.05453e+08	2.26547e+08	3.47072e+08	4.15018e+08	4.44281e+08	3.66702e+08	2.53265e+08	1.74435e+08	1.00312e+08	5.48291e+07	3.15361e+07	1.20997e+07	1.17562e+07	3.73432e+06	2.57453e+06	743263	592684	4.04348e+07	0	278386	0	158537	1.10567e+08	15515.9	182567	0
VIWINGDKGYNGLAEVGKKFEKDTGIKVTVEHPDKL	20	55	6	0	667.196	9	33	10.6256	11.316	668.683	6.52002	1	0	0.134757	1.19352	1	1	0.117013		74682.8	2.27655e+06	1.67475e+07	8.28191e+07	2.03025e+08	4.68766e+08	7.122e+08	8.32024e+08	8.62966e+08	7.22373e+08	4.99869e+08	3.321e+08	1.90342e+08	1.0356e+08	5.60487e+07	2.70791e+07	1.28188e+07	1.06339e+07	3.01319e+06	2.96746e+06	1.89425e+06	1.83986e+06	1.04778e+06	1.70996e+06	617768	2.27969e+06	1.19196e+06	2.93574e+06	1.17881e+06	1.62903e+06
VIWINGDKGYNGLAEVGKKFEKDTGIKVTVEHPDKL	20	55	7	0	572.026	9	33	10.61	10.9864	573.177	5.6516	1	0	0.00996713	0.242154	1	1	0.0615342		51504.2	417993	7.38575e+06	3.03222e+07	9.85404e+07	1.9275e+08	3.01094e+08	3.68735e+08	3.71213e+08	3.18889e+08	2.27227e+08	1.50868e+08	8.52805e+07	4.11849e+07	2.06695e+07	1.09447e+07	1.31808e+07	2.39042e+06	1.1874e+06	825456	268868	310731	224882	132501	444129	294303	497390	594635	749.737	127482
NGDKGYNGLAEVGKKFEKDTGIKVTVE	24	50	3	0	966.173	7	25	10.298	10.688	968.574	5.50346	0.6	0					0.155437		0	1.67075e+06	3.20198e+06	2.13256e+07	5.14926e+07	8.71375e+07	1.12525e+08	1.3085e+08	1.14516e+08	8.40503e+07	5.47165e+07	2.2918e+07	7.76144e+06	4.31237e+06	0	0	163807	0	0	0	234644	316414	244728	1.38183e+06	1.31345e+06	577113	0	0	178851	0
GLAEVGKKFEKDTGIKVTVEHPDKL	31	55	4	0	685.383	7	22					-1
LAEVGKKFEKDTGIKVTVEHPDKL	32	55	3	0	894.501	7	21	8.35827	8.64065	895.953	2.75866	1	0	-0.179219	-0.0427173	1	-2	0.152036		0	613828	1.50985e+07	3.29498e+07	3.71705e+07	3.09877e+07	1.8657e+07	8.42148e+06	2.87138e+06	471251	100276	0	121200	136122	0	132086	0	0	0	0	0	96021.1	0	0	0	0	0	104971	0
LAEVGKKFEKDTGIKVTVEHPDKL	32	55	4	0	671.127	7	21					-1
LAEVGKKFEKDTGIKVTVEHPDKLEEKFPQVAATGDGPDIIF	32	73	4	0	1149.86	9	37	10.4851	10.5941	1152.73	8.71301	1	0	0.31453	-0.567918	1	-2	0.734276		0	0	0	0	281546	1.6725e+06	7.21785e+06	1.53843e+07	1.59559e+07	1.90925e+07	1.63148e+07	1.65604e+07	9.29775e+06	2.30917e+06	1.62539e+06	0	0	0	0	474767	0	0	0	312549	0	404119	0	0	0	0
LAEVGKKFEKDTGIKVTVEHPDKLEEKFPQVAATGDGPDIIF	32	73	5	0	920.091	9	37					-1
AEVGKKFEKDTG	33	44	2	0	654.843	5	10	5.00928	5.57843	655.442	0.434972	0.6	0					0.469155		3.28581e+07	3.31484e+07	2.53616e+07	6.85043e+06	2.40031e+06	774555	79664.3	67295.9	0	107287	0	68903	0	0	0	64158.1
AEVGKKFEKDTG	33	44	3	0	436.898	5	10	5.29295	5.97513	437.432	0.839359	0.4	0					0.0523385		5.19266e+06	5.609e+08	6.03146e+06	1.58185e+06	1.035e+08	195463	47653.4	1.49859e+07	0	44536.2	652855	0	0	114739	53135.9	362.98
AEVGKKFEKDTGIKV	33	47	2	0	824.967	5	13	7.61888	8.12098	825.704	0.498938	0.6	0					0.107794		9.52323e+07	1.50725e+08	1.0801e+08	5.68342e+07	1.77769e+07	3.32604e+06	0	221323	0	304321	0	0	8423.36	0	0	0	0	99711.5	267870
AEVGKKFEKDTGIKV	33	47	3	0	550.314	5	13	7.58775	8.21448	550.861	0.666392	1	0	-0.559075	1.00066	1	1	0.158075		1.48618e+08	2.35692e+08	1.75833e+08	8.96338e+07	3.39907e+07	1.04573e+07	3.82644e+06	894466	201442	863751	0	95170.5	5.51342e+06	0	12196.7	287076	0	0	0
AEVGKKFEKDTGIKVTVEHPDKL	33	55	4	0	642.856	7	20	7.85605	7.99635	644.265	4.11017	1	1	0.172373	-0.47323	-1	-1	0.196918		1.29223e+07	1.0613e+08	3.60513e+08	6.44249e+08	7.70591e+08	6.24139e+08	3.98823e+08	2.05322e+08	1.04404e+08	4.65078e+07	1.71875e+07	9.43729e+06	2.86236e+06	1.64033e+06	1.52443e+06	800177	322422	465706	3.34268e+08	0	101738	0	0	29072.4	0	0	0	0
AEVGKKFEKDTGIKVTVEHPDKL	33	55	5	0	514.486	7	20	7.79032	8.45205	515.347	2.77802	1	0	-0.143482	1.10672	0	-1	0.0353738		9.29427e+06	1.03662e+08	3.5908e+08	6.51361e+08	7.47215e+08	6.10253e+08	3.7435e+08	1.87646e+08	8.86574e+07	3.15875e+07	1.37487e+07	4.29291e+06	2.93498e+06	515755	1.25978e+06	578336	293699	341439	0	1.67287e+06	54018.7	0	0	315827	103535	70326.4	24193.1	19010.7
AEVGKKFEKDTGIKVTVEHPDKL	33	55	6	0	428.907	7	20	7.79032	8.32702	429.64	2.8748	1	0	-0.120535	0.727863	0	-1	0.0497093		4.65116e+06	3.25941e+07	1.23458e+08	2.25146e+08	2.56186e+08	2.07391e+08	1.27588e+08	6.34696e+07	2.51677e+07	1.18231e+07	4.86042e+06	1.45061e+06	1330.99	291810	1.33155e+07	0	0	43178.7	0	0	501824	0	0	77925.4	75675.7	0	540393	0
AEVGKKFEKDTGIKVTVEHPDKLEEKFPQVAATGDGPDIIF	33	73	4	0	1121.59	9	36	10.2357	11.0331	1123.89	6.51789	1	0	0.056401	1.51784	1	0	0.0564415		0	4.01197e+06	4.3213e+07	1.6822e+08	4.5733e+08	1.17008e+09	2.2792e+09	3.44044e+09	4.19306e+09	4.33268e+09	3.79131e+09	2.87564e+09	1.98455e+09	1.25483e+09	7.56144e+08	4.09721e+08	2.09507e+08	1.07348e+08	5.30479e+07	2.53731e+07	1.16804e+07	7.37837e+06	5.85709e+06	8.13034e+06	5.88251e+06	2.67691e+06	2.97253e+06	1.89816e+06	2.56199e+06	53772.1
AEVGKKFEKDTGIKVTVEHPDKLEEKFPQVAATGDGPDIIF	33	73	6	0	748.063	9	36	10.3137	10.6256	749.677	6.99848	1	0	0.119706	0.0468194	1	0	0.147397		444955	1.18324e+06	4.74937e+06	3.28804e+07	1.04065e+08	2.51993e+08	4.77062e+08	7.53932e+08	8.78552e+08	9.92756e+08	8.55174e+08	6.46624e+08	4.69251e+08	2.90403e+08	1.74471e+08	9.44258e+07	4.59881e+07	2.5055e+07	9.2743e+06	4.14594e+06	6.02597e+06	1.29028e+06	838900	149353	1.54872e+06	837578	1.36644e+08	36011.1	628252	890836
AEVGKKFEKDTGIKVTVEHPDKLEEKFPQVAATGDGPDIIF	33	73	7	0	641.34	9	36	10.2513	10.81	642.709	6.89553	1	0	0.106145	0.794776	1	0	0.13317		677119	548242	238238	3.54267e+06	2.10038e+07	4.50628e+07	8.86933e+07	1.34694e+08	1.72388e+08	1.72983e+08	1.58747e+08	1.22747e+08	8.211e+07	4.92805e+07	2.7202e+07	1.52398e+07	1.17586e+06	1.55452e+06	2.83335e+06	511714	94946.8	954858	91380.1	312479	295006	1.37542e+06	116562	0	683522	0
VGKKFEKDTGIKVTVEHPDKL	35	55	2	0	1184.67	6	18					-1
VGKKFEKDTGIKVTVEHPDKL	35	55	3	0	790.113	6	18	7.46333	7.93402	791.408	2.47709	1	0	-0.149577	0.527833	1	-1	0.141255		0	3.46595e+07	4.24625e+07	7.82329e+07	9.83807e+07	6.30346e+07	3.5916e+07	1.9215e+07	2.76459e+06	132940	348939	0	0	254699	0	0	360875	0	134355	156498	0	0	0	94412.9	0
VGKKFEKDTGIKVTVEHPDKLEEKFPQVAATGDGPDIIF	35	73	4	0	1071.57	9	34	10.2357	10.4695	1073.82	6.42968	1	0	0.0946015	-0.189875		1	0.136498		0	0	0	266444	4.46969e+06	6.31756e+06	2.28923e+07	3.28446e+07	4.69711e+07	4.1569e+07	3.94139e+07	2.82361e+07	1.75049e+07	7.0034e+06	1.76063e+06	0	356091	0	0	0	366491	0	0	0	0	0	0	0	0	232345
IKVTVEHPDKL	45	55	2	0	639.874	5	8	7.38555	7.41665	641.515	2.51905	0.4	0					1.79473		0	577988	895659	1.57555e+06	625199	0	0	0	0	0	0	312107	0	0
IKVTVEHPDKL	45	55	3	0	426.919	5	8					-1
IKVTVEHPDKLEEKFPQVAATGDGPDIIF	45	73	3	0	1065.23	8	24					-1
TVEHPDKL	48	55	1	0	938.494	4	5	6.52617	6.83897	940.283	1.24327	0.4	0					1.07363		539506	1.07186e+07	9.37203e+06	1.06189e+06	1.29973e+06	290791	121051	220149	86656.5	0
TVEHPDKL	48	55	2	0	469.751	4	5	4.99362	5.07182	472.404	4.76024	0.4	0					0.512059		0	0	0	98262.5	0	62031.7	118292	3962.9	55065.5	0
TVEHPDKL	48	55	3	0	313.503	4	5	4.70635	6.69837	314.896	3.63489	0.5	1					0.552947		1.44014e+06	1.81324e+07	6.86523e+07	1.76009e+07	4.22344e+06	1.74735e+07	539482	213438	5.64147e+07	0
TVEHPDKLEEKFPQVAATGDGPDIIF	48	73	3	0	951.815	7	21	10.9553	11.1109	954.386	6.00643	0.6	1					0.251133		0	0	5.12695e+06	1.82615e+07	4.71146e+07	8.25567e+07	1.01568e+08	1.01519e+08	8.40109e+07	5.81767e+07	3.15618e+07	2.07628e+07	3.66517e+06	736409	4.58203e+07	0	0	1.73515e+07	53440	0	1.06661e+06	0	0	362310	0	0	0	0	645041
TVEHPDKLEEKFPQVAATGDGPDIIF	48	73	4	0	714.113	7	21					-1
EEKFPQVAATGDGPDIIF	56	73	2	0	967.481	6	14	11.1293	12.083	970.255	4.38609	0.6	0					0.238186		5.73706e+07	4.98431e+08	1.86293e+09	4.10511e+09	5.81632e+09	5.87688e+09	4.34753e+09	2.44726e+09	1.13046e+09	4.49732e+08	1.70047e+08	1.16533e+08	1.13489e+08	3.82745e+07	1.09785e+07	1.8875e+06	6.77253e+06	6.91943e+07	3.92736e+08	5.64565e+08	3.79292e+08
EEKFPQVAATGDGPDIIF	56	73	3	0	645.323	6	14	11.1293	11.896	647.056	4.03747	1	0	0.565403	1.42471	1	1	0.182219		6.3492e+06	1.12641e+08	4.24628e+08	8.71531e+08	1.23415e+09	1.14467e+09	7.60732e+08	3.9517e+08	1.7893e+08	7.59675e+07	3.59925e+07	7.33152e+06	3.97256e+06	1.38312e+06	938358	6.47101e+06	424990	8.01212e+06	6.01334e+07	9.01864e+07	5.53866e+07
WAHDRFGG	74	81	2	0	473.22	4	6	7.5722	8.21448	474.066	1.1248	1	0	0.0868192	1.04778	1	1	0.0836242		1.87252e+08	3.87713e+08	3.60452e+08	1.93363e+08	6.87446e+07	1.33455e+07	885178	0	185121	81108.3	557106
WAHDRFGG	74	81	3	0	315.816	4	6	7.5722	7.9184	316.361	1.06959	1	0	0.0431829	0.150648	1	1	0.0941376		1.47205e+07	3.97444e+07	4.09481e+07	1.96033e+07	2.98415e+06	0	0	0	0	0	0
WAHDRFGGY	74	82	1	0	1108.5	5	7	8.70322	9.25347	1110.51	1.33015	0.4	0					0.401476		1.74436e+07	6.0932e+07	7.32188e+07	4.74507e+07	1.67554e+07	1.72503e+06	0	0	0	164489	380932	208442	432119
WAHDRFGGY	74	82	2	0	554.752	5	7	8.67195	9.42503	555.785	1.38684	1	0	0.137337	1.38351	1	1	0.0768935		2.98118e+08	7.32883e+08	8.378e+08	5.60271e+08	2.75238e+08	9.44499e+07	2.10645e+07	2.15367e+06	167759	448602	126905	154130	201577
WAHDRFGGY	74	82	3	0	370.17	5	7	8.70322	9.23785	370.854	1.37012	1	0	0.12601	0.721601	1	1	0.0818092		6.46031e+07	1.673e+08	1.88935e+08	1.31268e+08	5.78349e+07	1.64965e+07	3.06082e+06	85358.9	0	1.17942e+06	0	0	633754
WAHDRFGGYAQSGL	74	87	2	0	782.868	5	12	9.191	10.0328	785.098	3.52088	0.4	0					0.109869		2.87485e+08	1.26915e+09	3.2005e+09	5.31829e+09	6.14761e+09	5.28838e+09	3.42053e+09	1.81457e+09	8.66469e+08	4.10686e+08	1.83722e+08	7.40151e+07	2.59268e+07	1.52665e+08	676234	2.35461e+08	1.25712e+06	3.35722e+07
WAHDRFGGYAQSGL	74	87	3	0	522.248	5	12	9.20663	10.1267	523.657	3.28815	1	0	0.497218	1.88937	1	1	0.0554071		2.14637e+08	9.65962e+08	2.49365e+09	4.15134e+09	4.74453e+09	3.95538e+09	2.56428e+09	1.36309e+09	5.9109e+08	2.36221e+08	7.84311e+07	1.96408e+07	4.26243e+06	81009.5	74961.6	950146	152293	0
WAHDRFGGYAQSGLL	74	88	2	0	839.41	5	13	9.79957	10.9085	841.854	3.8763	0.6	0					0.269979		7.36256e+07	3.62778e+08	1.00699e+09	2.01334e+09	3.16273e+09	3.48858e+09	2.71525e+09	1.47851e+09	6.37897e+08	2.71231e+08	1.36328e+08	6.10323e+07	2.36525e+07	2.58528e+06	2.12901e+06	968685	2.11117e+06	462510	1.05015e+06
WAHDRFGGYAQSGLL	74	88	3	0	559.943	5	13	10.2513	11.0331	561.377	3.29161	0.6	0					0.0618347		1.10868e+08	4.98288e+08	1.30705e+09	2.13631e+09	2.45722e+09	2.14503e+09	1.42471e+09	7.65886e+08	3.58085e+08	1.3582e+08	4.469e+07	1.20477e+07	1.37271e+06	5.54296e+06	244412	435390	9.62526e+06	67196.6	306703
WAHDRFGGYAQSGLLA	74	89	2	0	874.929	6	14					-1
WAHDRFGGYAQSGLLA	74	89	3	0	583.622	6	14	9.9395	10.4383	585.092	3.35463	0.6	0					0.211852		522903	1.6129e+07	6.25525e+07	1.0489e+08	1.25192e+08	1.11414e+08	6.90985e+07	3.57472e+07	1.08315e+07	1.18284e+06	0	980511	454841	376035	253002	33610.1	60347.8	2.71265e+06	770851	738508	883042
YAQSGL	82	87	1	0	638.314	4	4	6.1323	6.76083	640.111	1.4246	0.4	0					0.28674		3.29862e+07	1.20835e+08	1.38931e+08	8.0514e+07	7.43086e+06	199177	492686	1.07963e+06	546486
YAQSGLL	82	88	1	0	751.398	4	5	8.80023	9.03457	754.22	2.37552	0.4	1					0.580552		4.46216e+06	2.24745e+07	2.81235e+07	1.51651e+07	4.21886e+06	358814	1.27319e+07	5.94862e+06	340542	0
AQSGL	83	87	1	0	475.251	3	3	4.32437	5.46307	476.745	1.23401	0.4	0					0.118493		1.24173e+08	3.82054e+08	3.68377e+08	1.05455e+08	7.47213e+06	759843	467242
AQSGLL	83	88	1	0	588.335	3	4	7.87163	8.1937	589.7	1.03289	0.4	0					0.146818		5.5136e+07	1.39919e+08	1.28147e+08	1.77385e+07	4.37835e+06	430772	123597	122646
LAEITPDKA	88	96	1	0	957.525	4	6	6.02208	6.8077	961.264	3.18173	1	0	1.71249	1.48208	1	1	0.365408		5.42598e+06	5.63964e+07	2.28001e+08	4.56435e+08	5.33408e+08	3.33861e+08	1.08857e+08	2.18691e+07	698261	0	0
LAEITPDKA	88	96	2	0	479.266	4	6	5.99078	6.90152	481.149	3.20842	0.4	0					0.0564726		3.37712e+07	3.75446e+08	1.50356e+09	3.0526e+09	3.51913e+09	2.20232e+09	7.50554e+08	1.91566e+08	2.78996e+07	1.97128e+06	209303
LAEITPDKAFQ	88	98	2	0	616.83	5	8	8.28017	8.85225	619.022	3.64833	1	0	1.36041	0.835075		1	0.283564		257285	2.14951e+06	2.18479e+07	7.0718e+07	1.04071e+08	8.72375e+07	4.099e+07	1.20375e+07	1.29324e+06	620294	1.85688e+06	2.71079e+06	240957	420692
LAEITPDKAFQDKL	88	101	2	0	794.933	5	11	9.37828	9.84622	797.603	4.39338	1	0	1.0918	0.5195	1	1	0.157644		5.9407e+06	1.16934e+07	5.21632e+07	2.03837e+08	2.95636e+08	6.04237e+08	4.92127e+08	3.41314e+08	9.04847e+07	3.62657e+07	2.13583e+06	733992	134615	185546	180144	276332	147186
LAEITPDKAFQDKL	88	101	3	0	530.291	5	11					-1
LAEITPDKAFQDKLYPFT	88	105	2	0	1049.05	6	14	10.8619	11.3315	1052.02	4.64777	0.6	0					0.150882		0	791546	2.5526e+06	5.62965e+07	1.2009e+08	2.13491e+08	2.19223e+08	1.73585e+08	9.93231e+07	4.01251e+07	9.939e+06	1.90012e+06	664269	208329	8826.35	7251.17	0	0	19267.6	140600	100626
LAEITPDKAFQDKLYPFT	88	105	3	0	699.702	6	14	10.8775	11.6465	701.739	4.82739	0.6	0					0.182001		1.12376e+06	1.44453e+06	1.97635e+07	1.14709e+08	3.10263e+08	4.97957e+08	5.43247e+08	4.23241e+08	2.42277e+08	1.01243e+08	3.17299e+07	7.02376e+06	9.36924e+06	1.42904e+07	1.4969e+07	5.26064e+06	1.89916e+06	817902	502724	795848	1.31263e+06
LAEITPDKAFQDKLYPFTW	88	106	3	0	761.728	6	15					-1
LAEITPDKAFQDKLYPFTWD	88	107	2	0	1199.6	7	16	12.083	12.9735	1202.7	4.72067	0.6	0					0.0925011		6545.44	5.83767e+06	6.87846e+07	2.67289e+08	6.3236e+08	9.86975e+08	1.1341e+09	9.74519e+08	6.34219e+08	3.13109e+08	1.44015e+08	4.79734e+07	2.00617e+07	5.16144e+06	2.68702e+06	1.21147e+06	2.38228e+06	547040	2.18092e+06	399727	971516	150092	941346	666328
LAEITPDKAFQDKLYPFTWD	88	107	3	0	800.07	7	16	12.083	13.0048	802.131	4.69997	0.6	0					0.0344337		3.41799e+06	6.69029e+07	3.03817e+08	1.06486e+09	2.62134e+09	4.19972e+09	4.70681e+09	3.8447e+09	2.45976e+09	1.27426e+09	5.49867e+08	2.12046e+08	8.68491e+07	4.83918e+07	2.8811e+07	1.90822e+07	9.89663e+06	7.48593e+06	7.58009e+06	7.28706e+06	3.77158e+06	1.43786e+06	1.72922e+06	736251
LAEITPDKAFQDKLYPFTWDA	88	108	2	0	1235.12	7	17	12.1612	12.9109	1238.24	4.72241	0.6	0					0.161104		0	414530	1.23334e+07	9.01167e+07	2.18406e+08	3.41304e+08	3.98434e+08	3.50358e+08	2.17281e+08	1.23924e+08	4.40072e+07	1.25998e+07	2.53355e+06	1.42861e+06	220951	275654	0	3.29752e+06	0	1.7461e+06	0	191162	304458	487555	0
LAEITPDKAFQDKLYPFTWDA	88	108	3	0	823.749	7	17	12.2393	12.9474	826.052	5.38501	0.6	1					0.112613		504020	1.20318e+07	7.09025e+07	3.93133e+08	9.52979e+08	1.50856e+09	1.80992e+09	1.49812e+09	9.46814e+08	5.24342e+08	2.34148e+08	6.24831e+08	3.87439e+07	1.66361e+07	3.87304e+08	7.87732e+06	2.63294e+06	2.16498e+07	526039	222556	2.16635e+06	248261	295107	2.24308e+06	223423
LAEITPDKAFQDKLYPFTWDAVRYNGKL	88	115	3	0	1100.57	8	24	11.7089	12.5051	1103.57	6.97565	0.6	0					0.0703928		4.03245e+06	1.04482e+07	2.58287e+07	1.22371e+07	2.90215e+08	8.20018e+08	1.56503e+09	2.87297e+09	3.74793e+09	3.85934e+09	3.31343e+09	2.30679e+09	1.34512e+09	7.22048e+08	3.26061e+08	1.28987e+08	5.4829e+07	2.43396e+07	1.96253e+07	1.51508e+07	1.24566e+07	5.8453e+06	2.34153e+06	821771	123809	0	0	245162	42711.8	24099
LAEITPDKAFQDKLYPFTWDAVRYNGKL	88	115	4	0	825.683	8	24	11.6777	12.2081	827.943	7.01549	1	0	0.583997	0.708623	1	1	0.0310616		793484	9.05074e+06	1.86402e+07	1.40523e+08	3.1854e+08	8.68279e+08	1.93553e+09	3.22235e+09	4.34757e+09	4.39269e+09	3.89297e+09	2.64075e+09	1.59074e+09	8.40492e+08	3.70867e+08	1.60216e+08	6.64855e+07	3.9726e+07	2.95656e+07	2.54612e+07	1.97712e+07	1.41032e+07	1.12998e+07	4.09045e+06	868493	362608	536132	204424	1.49027e+06	81350.9
LAEITPDKAFQDKLYPFTWDAVRYNGKL	88	115	5	0	660.748	8	24	11.6621	12.3279	662.542	6.94751	1	0	0.570565	1.11909	1	1	0.0743656		171326	330013	1.8872e+06	2.00478e+07	6.21764e+07	1.75489e+08	3.8107e+08	6.26104e+08	8.2285e+08	8.38771e+08	7.17154e+08	4.99801e+08	2.87862e+08	1.51489e+08	6.63894e+07	2.29402e+07	1.02692e+07	4.58824e+06	2.42134e+06	1.46435e+06	2.09943e+06	5.33e+06	503352	913397	286968	192107	471293	104170	444675	226943
LAEITPDKAFQDKLYPFTWDAVRYNGKLIAYPIAVEA	88	124	3	0	1409.74	9	32					-1
LAEITPDKAFQDKLYPFTWDAVRYNGKLIAYPIAVEA	88	124	4	0	1057.56	9	32					-1
AEITPDKA	89	96	1	0	844.441	4	5	4.61098	5.26173	847.794	2.86927	1	0	1.91907	1.07344	1	1	0.198549		176278	1.3191e+07	6.53641e+07	1.16411e+08	1.00924e+08	4.2326e+07	7.64869e+06	285156	39038.9	0
AEITPDKA	89	96	2	0	422.724	4	5	4.61098	5.43693	424.409	2.88662	1	0	1.93553	1.60429	1	1	0.068714		1.62951e+07	1.30371e+08	4.71977e+08	8.22922e+08	7.13095e+08	3.27941e+08	8.68553e+07	1.74187e+07	882387	158435
AEITPDKAFQDKL	89	101	2	0	738.391	5	10	8.86265	9.14415	740.481	3.30653	1	0	0.765811	-0.0453938	0	1	0.201792		6.63157e+06	1.91185e+06	2.74923e+07	5.4817e+07	7.63504e+07	6.1517e+07	3.96045e+07	1.21486e+07	992094	0	401827	0	106887	99569.9	297622	0
AEITPDKAFQDKL	89	101	3	0	492.596	5	10	8.83145	9.3263	494.259	4.11384	1	0	1.14864	0.601058	1	1	0.320674		81149.7	872022	1.78092e+07	3.94758e+07	5.97025e+07	5.16004e+07	2.34833e+07	6.02713e+06	5.13038e+06	69481.3	66653.4	503696	0	0	1.48916e+07	0
AEITPDKAFQDKLYPFT	89	105	3	0	662.007	6	13					0
AEITPDKAFQDKLYPFTW	89	106	2	0	1085.55	6	14	12.4269	12.8485	1088.34	4.25021	1	0	0.637461	0.378908	1	0	0.217882		137311	159796	3.95755e+06	2.57033e+07	6.24667e+07	7.76757e+07	7.77488e+07	4.35487e+07	2.41338e+07	4.42415e+06	2.62809e+06	0	336755	0	509731	222571	2.26084e+06	327215	442807	0	123878
AEITPDKAFQDKLYPFTW	89	106	3	0	724.033	6	14	12.5207	12.9109	725.906	4.27337	1	0	0.645306	0.284018	1	0	0.0605456		0	2.2268e+06	1.68096e+07	6.61451e+07	1.49543e+08	1.71912e+08	1.5052e+08	1.41019e+08	5.07435e+07	1.65719e+07	2.56192e+07	791007	53480.8	1.37077e+06	0	221324	578151	0	109380	568571	0
AEITPDKAFQDKLYPFTWD	89	107	2	0	1143.06	6	15	11.8805	12.5363	1145.89	4.26638	0.6	0					0.171077		0	1.13821e+06	3.01218e+07	1.27655e+08	2.96446e+08	3.91504e+08	3.68322e+08	2.61872e+08	1.36017e+08	5.80727e+07	1.12683e+07	4.28375e+06	396592	1.39792e+06	0	1.60848e+06	113994	4.43573e+06	0	2.59987e+06	197648	267834
AEITPDKAFQDKLYPFTWD	89	107	3	0	762.376	6	15	11.8337	12.3956	764.248	4.21518	1	0	0.530413	0.80427	1	0	0.0468046		700811	2.10291e+07	1.40106e+08	4.64542e+08	9.43572e+08	1.27032e+09	1.17275e+09	7.88722e+08	4.39957e+08	2.13202e+08	7.78997e+07	2.77551e+07	1.22739e+07	5.38318e+06	2.67452e+06	2.46833e+06	208006	161926	1.32129e+06	376432	503911	709469
AEITPDKAFQDKLYPFTWDA	89	108	2	0	1178.58	7	16					0
AEITPDKAFQDKLYPFTWDA	89	108	3	0	786.055	7	16	11.6309	12.4894	789.032	7.48295	0.6	0					0.436302		612038	6.37527e+06	4.7661e+07	1.79937e+08	3.77905e+08	5.29797e+08	5.58612e+08	7.82158e+08	1.3398e+09	1.86412e+09	1.711e+09	1.18632e+09	6.34712e+08	2.91286e+08	1.16713e+08	4.76881e+07	2.10399e+07	1.17819e+07	1.67813e+07	1.53684e+07	1.87439e+07	1.17833e+07	3.96757e+06	1.9451e+06
AEITPDKAFQDKLYPFTWDAVRYNGKL	89	115	2	0	1593.82	8	23					0
AEITPDKAFQDKLYPFTWDAVRYNGKL	89	115	3	0	1062.88	8	23	11.5219	12.3956	1065.68	6.44085	0.6	0					0.0652949		356016	1.166e+06	5.56604e+06	4.10346e+07	1.87755e+08	4.66381e+08	9.13176e+08	1.36205e+09	1.5223e+09	1.42111e+09	1.04047e+09	6.56902e+08	3.5454e+08	1.63274e+08	5.87673e+07	2.6062e+07	8.55207e+06	2.22387e+06	4.5412e+06	3.42995e+06	2.86789e+06	694140	266497	0	460182	58329.4	460520	18183.7	66693.7	1.06319e+06
AEITPDKAFQDKLYPFTWDAVRYNGKL	89	115	4	0	797.412	8	23	11.5686	12.0986	799.543	6.5732	0.6	0					0.0358204		5.94081e+06	1.98917e+06	1.27972e+07	4.73206e+07	0	4.35172e+08	8.45424e+08	1.23435e+09	1.34119e+09	1.2866e+09	9.72154e+08	6.10089e+08	2.82711e+08	1.43755e+08	6.93174e+07	2.6965e+07	1.67545e+07	8.80634e+06	836056	6.62639e+06	2.48917e+06	1.76363e+06	0	858219	7.28158e+06	144235	109794	147412	8.42984e+06	430173
AEITPDKAFQDKLYPFTWDAVRYNGKL	89	115	5	0	638.131	8	23					-1
EITPDKAFQDKLYPFTWDAVRYNGKL	90	115	3	0	1039.2	8	22	11.6153	11.9427	1041.93	6.27107	0.6	0					0.208465		0	4.82527e+06	0	0	7.31216e+06	1.84346e+07	3.88514e+07	5.80822e+07	6.67433e+07	5.75462e+07	3.92221e+07	2.25825e+07	5.7047e+06	2.65761e+06	606664	0	800858	0	173788	0	378627	0	1.70841e+06	0	302568	397011	295705	0	7022.13	219342
EITPDKAFQDKLYPFTWDAVRYNGKL	90	115	4	0	779.653	8	22					-1
ITPDKAFQDKLYPFTWDAVRYNGKL	91	115	3	0	996.187	7	21					-1
ITPDKAFQDKLYPFTWDAVRYNGKL	91	115	4	0	747.392	7	21					-1
FQDKLYPFT	97	105	2	0	579.795	5	6					0
FQDKLYPFTW	97	106	1	0	1344.66	5	7	12.7704	12.9839	1346.79	1.26876	0.4	0					1.03584		125672	1.23704e+07	1.40355e+07	4.44513e+06	778634	335930	158319	0	187292	219181	147629	578754	0
FQDKLYPFTW	97	106	2	0	672.835	5	7	12.6299	13.3295	673.802	1.07266	1	0	-0.0754985	1.2213	1	1	0.029896		1.59438e+08	7.23407e+08	7.48175e+08	4.06639e+08	1.46553e+08	4.38379e+07	7.09672e+06	2.01221e+06	184804	134635	98334.5	264444	387850
FQDKLYPFTWD	97	107	1	0	1459.69	5	8	12.1143	12.2237	1461.65	1.04163	0.4	0					0.654366		0	7.01286e+06	7.22818e+06	2.76752e+06	0	0	0	0	0	0	0	0	0	314613
FQDKLYPFTWD	97	107	2	0	730.348	5	8	12.1299	12.6924	731.353	1.0895	1	0	-0.15635	0.806088	1	1	0.0216373		4.93052e+08	1.98893e+09	2.15919e+09	1.23612e+09	4.85815e+08	1.62429e+08	4.65744e+07	9.1432e+06	533156	461607	215864	121156	3.77625e+06	1.67003e+06
FQDKLYPFTWDA	97	108	2	0	765.867	5	9	12.0206	12.5051	766.92	1.1466	1	0	-0.198019	0.569495		1	0.0800503		1.30968e+08	5.71671e+08	6.2729e+08	3.91965e+08	1.64492e+08	5.54666e+07	1.29624e+07	3.51726e+06	468521	428854	451387	1.83284e+06	815193	2.42041e+06	982570
FQDKLYPFTWDAVRYNGKL	97	115	2	0	1181.1	7	16					0
FQDKLYPFTWDAVRYNGKL	97	115	3	0	787.739	7	16	11.5686	12.0362	789.287	3.17767	0.6	0					0.12946		1.08416e+08	2.11478e+08	5.30456e+08	1.16834e+09	1.65171e+09	1.5336e+09	1.07041e+09	5.72018e+08	2.6029e+08	1.11579e+08	4.6266e+07	1.82232e+07	1.25274e+07	2.19117e+07	5.53077e+06	4.05215e+06	1.81608e+06	154789	188224	1.85219e+06	403756	727227	492016	658335
FQDKLYPFTWDAVRYNGKL	97	115	4	0	591.056	7	16	11.5686	12.1768	592.213	3.16093	1	0	0.134671	0.944711	1	1	0.0422854		318883	4.15447e+07	1.08132e+08	2.76588e+08	3.75283e+08	3.49563e+08	2.39653e+08	1.23919e+08	5.04096e+07	1.79642e+07	3.46451e+06	1.15545e+06	114911	810422	81877.3	0	0	262125	0	68544	140632	3.08344e+06	0	0
DKLYPFTWD	99	107	2	0	592.785	5	6	11.5219	12.0362	593.8	1.2866	0.4	0					0.892038		1.37655e+07	5.6127e+07	3.27708e+07	9.8223e+06	656792	182837	55529.9	1.36656e+06	2.58964e+06	1.12028e+06	61915.2	4.86656e+06
DKLYPFTWDAVRYNGKL	99	115	3	0	696.03	6	14	11.2849	11.4752	697.403	2.83348	0.6	0					0.321598		0	7.86946e+06	9.95427e+06	2.36459e+07	3.44593e+07	2.11858e+07	1.02611e+07	3.78313e+06	531396	664309	743091	206444	222385	461626	320932	0	0	0	1356.09	0	331373
YPFTWD	102	107	1	0	828.356	4	4	11.2382	11.7245	829.5	0.612743	0.4	0					0.104596		9.40038e+07	2.19524e+08	9.73239e+07	1.99544e+07	1.9434e+06	1.87633e+06	636683	152427	0
YPFTWDAVRYNGKL	102	115	2	0	865.438	6	12	11.176	11.5219	867.651	3.3499	0.6	0					0.380937		190762	4.8697e+06	3.98723e+07	7.58921e+07	8.32511e+07	5.65795e+07	3.64309e+07	1.256e+07	251370	0	3073	0	1.57515e+06	1.78921e+06	5.5718e+06	1.91396e+06	924792	249987	1.02922e+06
YPFTWDAVRYNGKL	102	115	3	0	577.295	6	12					-1
DAVRYNGKL	107	115	2	0	518.283	4	7	6.82332	7.58775	519.649	2.13256	1	0	0.642512	1.4179	1	1	0.0548567		8.79815e+07	5.90677e+08	1.42643e+09	1.51298e+09	7.72339e+08	2.63271e+08	6.72344e+07	1.00468e+07	1.6572e+06	102569	613044	229826
DAVRYNGKL	107	115	3	0	345.858	4	7	6.90152	7.46333	346.822	2.29352	0.4	0					0.0905965		1.1709e+07	4.66881e+07	3.62985e+08	3.82403e+08	2.18212e+08	5.13012e+07	8.5424e+06	3.33695e+06	0	0	565899	0
AVRYNGKL	108	115	1	0	920.531	4	6	6.63567	7.2922	923.289	2.21712	1	0	0.950118	1.09096	1	1	0.127999		1.50415e+07	1.45132e+08	3.60507e+08	4.04345e+08	2.15769e+08	6.63321e+07	1.19366e+07	240528	15646.3	348635	93925.2
AVRYNGKL	108	115	2	0	460.769	4	6	6.63567	7.4011	462.169	2.25913	1	0	0.983319	1.42093	1	1	0.0389047		4.21951e+08	2.72731e+09	6.79686e+09	7.58235e+09	4.40803e+09	1.42414e+09	3.31151e+08	5.74794e+07	5.92345e+06	643875	67245.8
VRYNGKL	109	115	1	0	849.494	4	5	6.51052	7.1363	852.091	2.09584	1	0	1.18555	0.997786	1	1	0.147454		8.5951e+06	9.27566e+07	2.24666e+08	2.17354e+08	1.03483e+08	2.40869e+07	1.50993e+06	0	217058	106091
VRYNGKL	109	115	2	0	425.251	4	5	6.46358	7.22992	426.573	2.14489	0.6	0					0.0485241		1.93177e+08	1.23234e+09	2.84002e+09	2.94468e+09	1.43119e+09	4.06593e+08	8.34492e+07	1.02133e+07	3.0126e+06	0
VRYNGKL	109	115	3	0	283.836	4	5	6.47922	7.15193	284.711	2.1227	1	0	1.21103	1.13999	1	1	0.0359955		2.12731e+07	1.93456e+08	4.52802e+08	4.70501e+08	2.14368e+08	5.64028e+07	8.73368e+06	430933	0	41877.9
RYNGKL	110	115	2	0	375.716	4	4	6.58875	7.15193	376.888	1.90414	1	0	1.45522	0.808108		1	0.111549		4.70381e+06	5.34474e+07	9.3592e+07	6.6743e+07	2.97187e+07	5.10417e+06	100226	1.10641e+06	56247.6
IAYPIA	116	121	1	0	647.376	4	3	7.85605	8.7397	647.801	0.0195865	1	0	-0.771196	1.77912		1	0.0898799		4.08178e+09	1.57506e+09	3.69493e+08	8.40079e+07	3.78009e+06	1.097e+06	166750	20125.5
IAYPIAV	116	122	1	0	746.445	4	4	9.1754	10.0328	746.944	0.0319496	1	0	-0.764279	1.69964	0	1	0.0752199		1.71625e+09	8.63065e+08	2.22042e+08	3.3042e+07	815962	110401	0	106656	157628
IAYPIAV	116	122	2	0	373.726	4	4	8.54068	9.54487	374.039	0.158269	1	0	-0.614527	2.14434	0	1	0.23431		2.98835e+08	2.26682e+08	3.22321e+07	1.599e+07	236129	2.38291e+06	631356	549007	91284.9
IAYPIAVE	116	123	1	0	875.487	4	5	8.56235	9.37828	876.087	0.0614137	1	0	-0.743911	1.57394	1	1	0.115181		1.12447e+09	6.41593e+08	2.0511e+08	4.20848e+07	3.83034e+06	1.67202e+06	465572	157925	28599	57802
IAYPIAVE	116	123	2	0	438.247	4	5	8.53025	9.35228	438.541	0.0486757	0.4	0					0.0466887		9.31165e+08	5.25366e+08	1.55188e+08	3.49607e+07	3.99898e+06	0	379244	700904	264024	0
IAYPIAVEA	116	124	2	0	473.766	4	6	8.70322	9.55007	474.094	0.0785846	0.6	0					0.0246272		6.16793e+09	3.7378e+09	1.33442e+09	2.9487e+08	4.94878e+07	1.41668e+07	4.06026e+06	1.13735e+06	219690	235539	0
IAYPIAVEAL	116	125	1	0	1059.61	4	7					-1
IAYPIAVEAL	116	125	2	0	530.308	4	7	10.8775	11.2226	530.646	0.0253829	1	0	-0.784961	0.147567	1	1	0.142524		2.48548e+08	1.67229e+08	6.1394e+07	9.48943e+06	518225	72706.8	114934	337358	498770	40199.2	41513	35258.4
VEAL	122	125	1	0	431.25	3	2	6.25712	7.105	431.507	0.00855269	1	0	-0.781877	1.67075		1	0.131926		5.09369e+08	1.25778e+08	1.12525e+07	54783.4	1.64822e+06	2.32289e+06
VEALS	122	126	1	0	518.282	3	3	4.56295	4.99362	518.577	0.0025983	1	0	-0.798049	0.406582		1	0.126145		4.74911e+07	1.33639e+07	685682	547484	374254	0	86767.9
EALSL	123	127	1	0	532.298	3	3	7.79032	7.82153	536.198	3.59708	0.4	1					1.51812		108830	0	0	38458.5	110201	0	209286
ALSL	124	127	1	0	403.255	3	2	8.28017	9.08173	403.47	-0.0188877	0.4	0					0.0570053		1.20139e+09	2.51346e+08	2.58871e+07	1.23166e+06	1.65405e+06	791118
ALSLIYNKDLLPNPPKTWEEIPAL	124	147	3	0	912.505	7	18	12.1612	12.7652	913.582	1.5524	0.6	0					0.180031		1.69357e+07	1.01169e+08	1.90039e+08	2.00352e+08	1.42727e+08	8.03918e+07	3.25337e+07	1.06636e+07	1.22727e+06	1.38636e+06	271228	425894	663130	277719	685707	1.05807e+06	526415	139352	87822	0	270984	1.04283e+06	1.19415e+06	1.23456e+06	1.50105e+06	425269
LSLIYNKDLLPNPPKT	125	140	2	0	913.525	6	11	9.70617	10.2357	914.694	1.22974	1	0	-0.272023	0.706047	1	1	0.133112		1.36513e+07	1.17793e+08	1.71927e+08	1.31906e+08	6.10654e+07	1.07119e+07	944203	265349	277400	0	0	574838	36180.5	0	68149.3	764466	309566	0
LSLIYNKDLLPNPPKT	125	140	3	0	609.352	6	11	9.59693	10.3604	610.173	1.3526	1	0	-0.21906	1.41502	1	1	0.0982626		7.4337e+07	2.68569e+08	3.94849e+08	2.95187e+08	1.4015e+08	6.18397e+07	1.27472e+07	7.90222e+06	6.09458e+06	5.52115e+06	935601	1.02773e+06	801756	552534	1.36054e+06	287220	406102	656962
LSLIYNKDLLPNPPKTW	125	141	3	0	671.379	6	12	11.2849	11.3315	672.254	1.38512	0.4	0					0.380948		652077	1.37572e+06	4.12699e+06	2.10297e+06	1.28967e+06	282033	154373	0	0	0	0	0	113771	0	0	0	0	0	105070
LSLIYNKDLLPNPPKTWEEIPAL	125	147	2	0	1332.74	7	17	12.1768	12.7236	1334.25	1.38318	1	0	-0.416328	0.758467	1	1	0.222163		6.4636e+06	6.6262e+07	1.26434e+08	1.39514e+08	9.84944e+07	4.55479e+07	1.59236e+07	2.43307e+06	178396	0	0	35674.4	541153	0	381230	0	0	0	301484	239156	251475	133341	0	0	495198
LSLIYNKDLLPNPPKTWEEIPAL	125	147	3	0	888.826	7	17	12.1143	12.8797	889.874	1.50575	1	0	-0.382138	1.42093	1	1	0.0283218		2.36231e+08	1.02859e+09	1.90539e+09	2.05329e+09	1.52497e+09	8.60982e+08	4.0337e+08	1.65368e+08	6.08454e+07	2.0114e+07	4.94858e+06	3.06359e+06	4.06762e+06	2.53289e+06	1.0381e+06	1.55822e+06	411052	726372	944473	354785	511371	357632	299310	27298.9	145075
LSLIYNKDLLPNPPKTWEEIPALD	125	148	3	0	927.169	7	18	11.8493	12.2393	928.329	1.78635	1	0	-0.33155	0.283463		1	0.266692		261406	1.90183e+07	3.60537e+07	4.29003e+07	3.73514e+07	1.60331e+07	5.43481e+06	2.34698e+06	586892	111559	852253	218319	119938	337325	129560	558148	350524	157806	301015	528911	355679	83007.4	0	126676	0	143177
LSLIYNKDLLPNPPKTWEEIPALDKELKAKGKSAL	125	159	4	0	984.058	9	29	11.1449	11.2849	985.748	4.37211	1	0	-0.087236	-0.47419	1	0	0.151798		200913	0	389648	3.11517e+06	1.12155e+07	2.1942e+07	2.63314e+07	2.85697e+07	1.83232e+07	1.01164e+07	4.16164e+06	1.85807e+06	492189	467329	207947	0	0	0	0	0	44143.4	18509	83111.4	7644.61	44929.7	51839	16821.7	62865.7	67359.3	27342.7
LSLIYNKDLLPNPPKTWEEIPALDKELKAKGKSAL	125	159	5	0	787.448	9	29					-1
LSLIYNKDLLPNPPKTWEEIPALDKELKAKGKSALM	125	160	3	0	1355.42	9	30	11.316	11.7089	1357.77	4.52374	1	0	-0.0870983	0.2923	1	0	0.126583		0	0	0	4.38866e+06	3.02681e+07	6.47566e+07	8.79866e+07	9.13181e+07	7.87116e+07	5.80026e+07	2.64045e+07	9.45471e+06	3.69665e+06	283519	24058.9	0	0	0	125.819	0	0	86.2235	0	0	0	343626	0	0	0	0
LSLIYNKDLLPNPPKTWEEIPALDKELKAKGKSALM	125	160	4	0	1016.82	9	30	11.2693	11.9895	1018.75	5.2036	1	0	0.0203657	1.28372	1	1	0.180433		0	2.69228e+06	4.27725e+07	1.70704e+08	4.24347e+08	7.38484e+08	9.99412e+08	9.91526e+08	8.59651e+08	6.39207e+08	4.00782e+08	2.25069e+08	1.18204e+08	5.58353e+07	2.21791e+07	5.4607e+06	6.03074e+06	902920	979965	228523	6.74147e+07	1.04516e+06	266157	98354.7	1.08262e+08	1.08589e+06	704535	2.28364e+06	1.41472e+07	285105
LSLIYNKDLLPNPPKTWEEIPALDKELKAKGKSALM	125	160	5	0	813.656	9	30	11.2382	11.8805	815.105	4.71066	1	0	-0.0575529	1.04773	1	0	0.0493164		807189	1.45777e+06	2.47717e+07	1.07283e+08	2.8479e+08	4.85494e+08	6.77617e+08	6.74062e+08	5.76508e+08	4.41203e+08	2.71623e+08	1.53077e+08	7.71747e+07	3.69278e+07	1.39883e+07	8.7685e+06	8.35079e+06	911888	1990.35	577159	1.2596e+06	317130	842535	321344	923397	804449	168967	217065	970904	310999
LSLIYNKDLLPNPPKTWEEIPALDKELKAKGKSALM	125	160	6	0	678.214	9	30	11.2538	11.8649	679.422	4.70928	1	0	-0.0577704	0.953346	1	0	0.0758099		1.2558e+06	1.60876e+06	5.23296e+06	3.12809e+07	8.67306e+07	1.55654e+08	2.15598e+08	2.274e+08	1.92145e+08	1.31236e+08	7.93985e+07	4.50189e+07	2.21496e+07	8.98653e+06	2.67013e+06	1.37471e+06	282701	870887	863727	747881	166153	461759	147661	708079	240709	253971	827199	197687	0	621392
LSLIYNKDLLPNPPKTWEEIPALDKELKAKGKSALMF	125	161	5	0	843.07	9	31					-1
SLIYNKDLLPNPPKT	126	140	2	0	856.983	6	10	8.89385	9.39387	858.095	1.18931	1	0	-0.238183	0.616713	1	1	0.259415		1.67272e+07	1.1762e+08	1.2733e+08	1.13242e+08	3.72232e+07	1.36688e+07	474748	498963	23545.5	217163	22448.6	392898	0	137331	267678	36438.7	0
SLIYNKDLLPNPPKT	126	140	3	0	571.658	6	10	8.89385	9.46685	572.402	1.19812	1	0	-0.234003	0.837853	1	1	0.132265		2.39765e+07	1.14754e+08	1.47624e+08	1.04027e+08	4.53928e+07	1.38543e+07	1.63063e+06	389976	113596	0	0	328885	363659	82102.1	409093	526694	0
SLIYNKDLLPNPPKTWEEIPAL	126	147	2	0	1276.19	7	16	11.7245	12.4061	1277.6	1.24463	1	0	-0.433276	1.16671	1	1	0.180444		1.05367e+07	9.72747e+07	1.67492e+08	1.69981e+08	1.04154e+08	4.65687e+07	1.26364e+07	2.99487e+06	195629	0	207689	559662	0	322558	0	0	0	180296	0	380709	0	33550.7	151766	11.0698
SLIYNKDLLPNPPKTWEEIPAL	126	147	3	0	851.132	7	16	11.6465	12.4894	852.138	1.45483	1	0	-0.370978	1.65575	1	1	0.0473624		2.22072e+08	9.4821e+08	1.67357e+09	1.64862e+09	1.08954e+09	5.78415e+08	2.60923e+08	9.87579e+07	3.12971e+07	1.01453e+07	5.04251e+06	3.89108e+06	3.072e+07	3.98143e+06	850423	1.44069e+07	378021	474191	592954	161388	660255	702525	799193	619721
SLIYNKDLLPNPPKTWEEIPALDKELKAKGKSALM	126	160	3	0	1317.73	9	29	11.0642	11.3315	1320.09	4.63123	1	0	-0.0448643	-0.0883694		0	0.204121		0	0	0	3.94616e+06	2.5192e+07	4.71301e+07	6.2787e+07	6.908e+07	5.06149e+07	3.24141e+07	1.49444e+07	4.90233e+06	53564.7	21138.7	20690.2	269317	0	286153	360082	0	0	0	281838	0	273.367	449.844	384801	686930	380869	384383
LIYNKDLLPNPPKT	127	140	2	0	813.467	5	9	8.56235	8.86265	814.528	1.13641	0.5	0					0.308462		2.52061e+06	1.67338e+07	2.58068e+07	1.56312e+07	5.63924e+06	120226	0	0	0	0	0	0	95793.7	0	100362
LIYNKDLLPNPPKTWEEIPAL	127	147	3	0	822.121	7	15					-1
LIYNKDLLPNPPKTWEEIPALDKELKAKGKSALM	127	160	4	0	966.789	9	28	10.9397	11.0798	968.541	4.59414	1	0	-0.0240999	-0.473937	0	1	0.0861739		0	0	1.25911e+06	7.96346e+06	2.64977e+07	4.48838e+07	6.09814e+07	6.11543e+07	4.84547e+07	3.03578e+07	2.01269e+07	9.47734e+06	3.83327e+06	1.70428e+06	250569	496196	0	0	0	163133	0	0	0	0	412262	0	0	366208	187780	0
LIYNKDLLPNPPKTWEEIPALDKELKAKGKSALM	127	160	5	0	773.633	9	28	10.9864	11.3315	775.25	5.67109	1	0	0.15829	0.147416	1	-3	0.379903		265538	25669.3	3.02006e+06	1.16002e+07	4.34373e+07	7.30456e+07	8.60425e+07	9.6171e+07	7.16176e+07	6.12732e+07	3.5127e+07	8.84551e+06	1.29118e+07	309177	1.47667e+06	1.66947e+06	0	290451	193733	189543	177691	0	483315	869781	56210.4	192631	308962	0	205010	1.10881e+06
IYNKDLLPNPPKT	128	140	2	0	756.925	5	8	7.5722	8.3895	757.981	1.1999	1	0	-0.0909131	1.57808	1	1	0.0456488		3.65169e+08	1.23609e+09	1.61418e+09	9.7834e+08	4.36449e+08	1.44502e+08	3.49885e+07	5.33486e+06	448734	119773	668567	438815	343053	630483
IYNKDLLPNPPKT	128	140	3	0	504.952	5	8	7.60332	8.22488	505.648	1.17351	1	0	-0.106554	0.98501	1	1	0.0244594		2.98344e+08	1.04704e+09	1.25852e+09	7.9318e+08	3.39403e+08	1.13066e+08	2.63895e+07	4.32649e+06	222555	0	106572	78255.7	0	893556
IYNKDLLPNPPKTW	128	141	3	0	566.979	6	9	9.58132	10.0484	567.844	1.54755	1	0	0.0132351	0.516824		1	0.356997		1.01975e+07	5.37712e+07	8.34179e+07	5.78904e+07	2.14093e+07	4.12912e+06	788106	1.34864e+06	227709	0	244910	264715	144325	7.2208e+06	329339	180044
IYNKDLLPNPPKTWE	128	142	3	0	609.993	6	10	9.53448	9.5657	610.98	1.8408	0.3	0					0.210409		0	1.63947e+06	2.81606e+06	2.3961e+06	845472	210291	321186	0	117666	121408	0	92343.5	151923	0	0	0	0
IYNKDLLPNPPKTWEEIPAL	128	147	2	0	1176.14	7	14	11.1293	11.6933	1177.5	1.29333	1	0	-0.364084	0.810482	1	0	0.0809443		2.05077e+08	9.00791e+08	1.41297e+09	1.3456e+09	8.37113e+08	3.95717e+08	1.58624e+08	4.44837e+07	4.96702e+06	1.1217e+06	715338	1.34307e+06	0	2.08649e+06	414035	623145	32628.9	477265	266426	327785	0	348647
IYNKDLLPNPPKTWEEIPAL	128	147	3	0	784.426	7	14	11.1293	12.1299	785.355	1.34267	1	0	-0.347373	2.13328	1	1	0.0213515		1.57704e+09	6.64084e+09	1.06796e+10	9.69481e+09	6.04158e+09	2.95742e+09	1.18742e+09	4.02782e+08	1.2965e+08	6.54021e+07	5.63467e+07	4.90214e+07	5.70852e+07	8.88973e+06	3.77216e+06	7.65678e+06	2.60313e+06	3.01898e+06	3.31588e+06	638978	213672	2.347e+06
IYNKDLLPNPPKTWEEIPALD	128	148	2	0	1233.65	7	15	11.0019	11.2226	1235.18	1.56592	0.6	0					0.734724		1.04356e+06	7.56448e+06	1.98191e+07	1.34638e+07	8.58967e+06	618642	655010	12536	275948	308417	12696.8	0	17858	0	266187	0	1.22426e+06	0	0	0	416459	0	0
IYNKDLLPNPPKTWEEIPALDKE	128	150	3	0	908.481	7	17					-1
IYNKDLLPNPPKTWEEIPALDKELKAKGKSAL	128	159	3	0	1207.34	8	26	10.4851	10.7191	1209.62	4.64252	1	0	0.0445746	-0.189168	1	1	0.246422		0	0	43177.4	1.47801e+06	1.33822e+07	2.51534e+07	3.29191e+07	2.66403e+07	2.49098e+07	1.33713e+07	1.85651e+06	1.12671e+06	0	0	0	0	0	312654	0	401039	2.03207e+06	40514.9	32775.3	0	236681	12244.7	0	0	0	0
IYNKDLLPNPPKTWEEIPALDKELKAKGKSAL	128	159	4	0	905.758	8	26	10.3916	11.0019	907.428	4.48897	1	0	0.0165684	0.951023	0	1	0.11819		0	940300	1.26633e+07	6.69758e+07	1.81321e+08	3.04896e+08	3.5745e+08	3.32885e+08	2.58802e+08	1.62687e+08	8.6337e+07	3.36932e+07	1.68157e+07	3.18715e+06	1.93196e+06	527287	336946	288773	728115	674153	892332	0	182549	698065	262509	0	1.1508e+06	1.16025e+06	550598	0
IYNKDLLPNPPKTWEEIPALDKELKAKGKSAL	128	159	6	0	604.174	8	26	10.4539	10.7841	605.466	5.56014	1	0	0.211934	0.102117	1	-7	0.214304		91757.6	2.46275e+06	955406	1.04048e+07	2.14075e+07	4.42113e+07	4.85779e+07	4.93935e+07	3.95275e+07	2.39533e+07	1.13623e+07	5.84521e+06	1.38019e+06	4.31875e+06	724628	4.22818e+06	110858	6.99495e+06	71489.2	995189	1.52398e+06	473893	108956	2.84515e+06	300166	910634	1.87563e+06	79737	101320	805734
IYNKDLLPNPPKTWEEIPALDKELKAKGKSALM	128	160	3	0	1251.02	9	27	10.5785	11.3315	1253.29	4.47433	1	0	-0.0163259	1.38325	1	0	0.108022		0	15513.1	2.62572e+07	1.55496e+08	3.90172e+08	6.62571e+08	8.34564e+08	7.93527e+08	6.23465e+08	4.15164e+08	2.499e+08	1.18897e+08	5.42854e+07	1.80933e+07	3.0236e+06	50221.8	1.17015e+06	0	26135	319872	258516	1.04758e+06	311450	273004	822060	290726	0	394012	291461	0
IYNKDLLPNPPKTWEEIPALDKELKAKGKSALM	128	160	4	0	938.518	9	27	10.5007	11.3784	940.252	4.59368	1	0	0.00463545	1.7614	1	0	0.0401756		2.92591e+06	4.39105e+07	3.15375e+08	1.12523e+09	2.56689e+09	4.40246e+09	5.60873e+09	5.41042e+09	4.20098e+09	2.96717e+09	1.68279e+09	9.24684e+08	4.67446e+08	2.34851e+08	9.77783e+07	5.30089e+07	2.77366e+07	1.21025e+07	1.49651e+07	1.53002e+07	1.70653e+07	1.72744e+07	1.87931e+07	1.62162e+07	6.33953e+06	2.53925e+06	1.02487e+06	256216	224794	29141.4
IYNKDLLPNPPKTWEEIPALDKELKAKGKSALM	128	160	5	0	751.016	9	27	10.61	11.3627	752.403	4.59362	1	0	0.00462583	1.38224	1	0	0.038821		991878	2.19022e+07	1.43682e+08	5.89011e+08	1.40285e+09	2.35078e+09	2.95905e+09	2.88547e+09	2.30568e+09	1.53804e+09	9.04234e+08	4.83905e+08	2.44687e+08	1.05304e+08	5.14214e+07	2.87861e+07	1.30537e+07	3.82337e+06	1.01714e+06	7.27147e+06	9.50586e+06	8.24577e+06	4.04954e+06	4.43562e+06	6.85947e+06	3.41888e+06	885921	1.0115e+06	1.37242e+06	2.22516e+06
IYNKDLLPNPPKTWEEIPALDKELKAKGKSALM	128	160	6	0	626.014	9	27	10.5785	11.2538	627.171	4.59637	1	0	0.00510758	1.14757	1	0	0.0403132		125778	3.97107e+06	4.88075e+07	1.89957e+08	4.72288e+08	7.89769e+08	9.93293e+08	9.92151e+08	7.65571e+08	5.14347e+08	2.9418e+08	1.57158e+08	7.37344e+07	3.57542e+07	1.55744e+07	5.65504e+06	3.3796e+06	4.91845e+06	1.09496e+06	2.05172e+06	8.63959e+06	1.59357e+06	1.87778e+06	5.55255e+06	1.20962e+06	749824	2.22991e+06	174725	260361	449299
IYNKDLLPNPPKTWEEIPALDKELKAKGKSALM	128	160	7	0	536.728	9	27	10.61	11.2382	537.71	4.53137	1	0	-0.00630814	1.00511	1	0	0.0653252		118317	602865	5.8582e+06	3.61151e+07	8.78801e+07	1.54924e+08	2.04804e+08	2.03088e+08	1.61895e+08	1.00498e+08	5.87529e+07	2.47471e+07	1.10756e+07	4.78529e+06	2.12137e+06	622009	85036.7	212242	470631	205159	50668.3	194235	159939	194830	268465	278456	117619	0	0	61401.4
IYNKDLLPNPPKTWEEIPALDKELKAKGKSALMF	128	161	3	0	1300.04	9	28	11.3974	11.7245	1302.4	4.61488	1	0	-0.0205882	0.0929764	1	0	0.208759		0	0	0	2.1068e+06	1.689e+07	3.76393e+07	5.53461e+07	5.68883e+07	4.86061e+07	3.77362e+07	1.67152e+07	2.83876e+06	582577	0	0	0	0	0	0	478481	0	0	0	0	0	0	0	0	0	0
IYNKDLLPNPPKTWEEIPALDKELKAKGKSALMF	128	161	4	0	975.285	9	28	11.3315	11.9895	977.174	5.10856	1	0	0.0630218	1.0952	1	1	0.338071		0	4.6136e+06	1.53759e+07	6.76123e+07	1.99251e+08	3.81014e+08	5.1644e+08	5.43919e+08	4.9438e+08	3.67498e+08	2.33571e+08	1.27692e+08	6.43305e+07	2.72252e+07	9.73415e+06	3.26056e+06	305748	192042	0	679483	167619	626414	2.12962e+06	524626	194893	35989.2	9.66401e+06	33051.6	0	430771
IYNKDLLPNPPKTWEEIPALDKELKAKGKSALMF	128	161	5	0	780.43	9	28					-1
IYNKDLLPNPPKTWEEIPALDKELKAKGKSALMF	128	161	6	0	650.526	9	28	11.3784	11.7714	651.764	4.9816	1	0	0.041519	0.29225	1	0	0.092143		0	184440	863944	7.52469e+06	2.68001e+07	5.55418e+07	6.80426e+07	8.1868e+07	7.18338e+07	5.1297e+07	3.59218e+07	1.51074e+07	5.35142e+06	2.94361e+06	777575	1.38684e+06	120988	891695	423949	480572	183193	671875	0	643139	125404	100997	4972.7	0	15344.4	355067
WEEIPAL	141	147	1	0	857.44	4	4	10.8619	11.896	858.072	0.104623	1	0	-0.678124	2.23514	1	1	0.236845		1.00345e+09	5.47939e+08	1.78647e+08	3.64562e+07	1.2481e+07	3.06146e+06	3.06484e+06	1.86098e+06	1.8452e+06
WEEIPAL	141	147	2	0	429.224	4	4	10.893	11.553	429.431	-0.112201	0.4	0					0.119221		9.39265e+07	4.77974e+07	5.72515e+06	58318.3	275059	0	0	88066.1	0
WEEIPALDKELKAKGKSAL	141	159	3	0	709.4	6	16	9.79957	10.0639	711.221	4.18951	1	0	0.439519	-0.0973584		-1	0.313868		639749	2.48282e+06	7.81563e+06	2.10856e+07	3.29811e+07	2.61709e+07	1.75179e+07	3.767e+06	610665	165910	129816	857121	2.84679e+06	3.90127e+06	4.43115e+06	1.52044e+06	223754	728237	214078	194977	194566	421458	156612
WEEIPALDKELKAKGKSALM	141	160	2	0	1129.12	7	17	10.0955	10.3916	1131.28	2.899	1	0	0.00649986	-0.00125672	0	0	0.165154		1.18813e+06	1.38266e+06	1.41798e+07	4.09045e+07	5.61824e+07	4.94989e+07	3.00995e+07	8.91199e+06	285074	503068	0	0	0	0	0	0	3874.79	64414	0	0	0	0	0	0	0
WEEIPALDKELKAKGKSALM	141	160	3	0	753.08	7	17	10.0955	10.5941	754.793	3.7136	0.6	0					0.200826		1.93738e+06	6.58249e+07	3.06875e+08	6.61238e+08	8.90135e+08	8.12631e+08	5.54498e+08	2.94219e+08	1.30578e+08	5.19318e+07	1.77735e+07	5.95385e+06	2.38816e+06	2.53231e+06	1.23636e+06	1.00906e+06	1.07326e+06	1.39398e+07	681198	658144	1.02006e+08	39505.7	384446	1.19102e+07	16530.9
WEEIPALDKELKAKGKSALM	141	160	4	0	565.062	7	17	10.0795	10.6568	566.202	3.13593	1	0	0.0725907	0.850831	1	0	0.0869837		337449	1.84173e+07	1.10375e+08	2.45799e+08	3.39206e+08	2.97022e+08	1.99117e+08	9.95953e+07	3.86074e+07	1.0807e+07	2.7546e+06	496451	154450	855000	583244	107452	6783.63	327201	227175	103001	0	515546	33757.3	468086	77804.1
EEIPAL	142	147	1	0	671.361	4	3	8.90943	8.94075	671.709	-0.0471509	1	0	-0.876686	-0.803451		1	0.28039		5.30931e+06	1.25405e+06	0	57476.7	821.482	44321.4	116370	0
EEIPALDKELKAKGKSALM	142	160	3	0	691.054	6	16	9.01897	9.14415	692.435	2.85554	1	0	0.0441607	-0.519034		1	0.10917		0	9.48997e+06	9.98381e+06	2.18156e+07	2.82939e+07	2.44814e+07	1.36856e+07	6.33844e+06	1.65426e+06	418718	273478	0	0	0	0	0	0	0	120385	152191	0	0	0
DKELKAKGKSAL	148	159	2	0	644.385	5	10	5.08743	5.92803	645.963	2.40751	1	0	0.339494	1.64868	1	1	0.0440201		1.27499e+07	1.24938e+08	3.61219e+08	4.67108e+08	3.34434e+08	1.54014e+08	5.50372e+07	1.30551e+07	892895	301742	296578	0	38008.5	0	2561.24	10391.3
DKELKAKGKSAL	148	159	3	0	429.926	5	10	5.10305	5.89653	430.994	2.45804	1	0	0.363454	1.50592	1	1	0.0484157		1.28317e+07	1.15609e+08	3.81606e+08	5.24092e+08	3.57296e+08	1.69647e+08	5.33914e+07	2.461e+06	2.85302e+06	209162	1.16213e+07	0	60323.9	336203	0	70891.5
DKELKAKGKSAL	148	159	4	0	322.696	5	10	5.1343	5.81748	323.489	2.42181	1	0	0.346276	1.17171	1	1	0.0576592		204520	1.79002e+07	5.82581e+07	8.60554e+07	5.46354e+07	2.43914e+07	7.69396e+06	402581	224372	44449	376265	0	0	33261.6	165169	0
DKELKAKGKSALM	148	160	1	0	1418.8	5	11	6.05427	6.38538	1421.92	2.22589	1	0	0.157412	0.104945	1	1	0.331201		49991.2	2.18583e+06	1.45812e+07	2.28432e+07	1.60518e+07	3.28991e+06	446575	58200.1	0	0	0	169592	0	0	0	0	0
DKELKAKGKSALM	148	160	2	0	709.905	5	11	5.99078	6.82332	711.568	2.43209	1	0	0.246301	1.62424	1	1	0.0410386		1.95055e+08	1.48381e+09	4.22582e+09	5.7698e+09	4.60162e+09	2.2938e+09	9.00918e+08	3.11668e+08	1.02337e+08	3.78633e+07	1.4928e+07	3.88259e+06	816941	141289	100400	45890.3	104176
DKELKAKGKSALM	148	160	3	0	473.606	5	11	5.99078	6.7296	474.721	2.45193	1	0	0.254857	1.34028	1	1	0.0292681		2.74884e+08	2.04666e+09	6.0743e+09	8.65132e+09	6.77925e+09	3.45694e+09	1.34039e+09	4.389e+08	1.33538e+08	5.15363e+07	2.69882e+07	9.00482e+06	2.23085e+06	484358	1.07531e+06	0	0
DKELKAKGKSALM	148	160	4	0	355.456	5	11	5.99078	6.75043	356.284	2.41601	1	0	0.239371	1.4034	1	1	0.0325842		3.73241e+07	3.2648e+08	9.59544e+08	1.42396e+09	1.05097e+09	5.19739e+08	1.98395e+08	5.93019e+07	1.49179e+07	3.16836e+06	1.66671e+06	554507	142397	0	8397.45	4.84939e+06	0
DKELKAKGKSALMF	148	161	2	0	783.44	6	12	8.62497	9.11295	785.253	2.62194	1	0	0.233953	0.580252	1	1	0.122339		4.1561e+06	4.09732e+07	1.31965e+08	2.24541e+08	2.14287e+08	1.27767e+08	5.38604e+07	1.35019e+07	2.18374e+06	0	26051.7	0	955823	549.688	1.46442e+06	0	245000	155322	0
DKELKAKGKSALMF	148	161	3	0	522.629	6	12	8.62497	9.191	523.892	2.78469	0.6	0					0.0505516		1.3501e+07	1.02112e+08	3.47742e+08	5.76501e+08	5.63336e+08	3.47067e+08	1.72386e+08	6.97004e+07	3.08468e+07	6.53585e+06	1.64586e+06	6.86473e+06	265532	578.045	536061	111971	100118	157134	88376.4
KELKAKGKSALM	149	160	2	0	652.392	5	10	5.86492	6.35415	653.818	2.01679	1	0	0.154211	0.584039	0	1	0.0595286		3.53278e+06	6.14218e+07	1.55808e+08	1.66334e+08	9.61707e+07	3.74414e+07	8.68509e+06	766202	356337	179322	0	127618	86107.8	0	5222.58	2897.63
KELKAKGKSALM	149	160	3	0	435.264	5	10	6.47922	6.51052	436.164	1.86532	1	0	0.082383	-0.803501	0	1	0.0665138		0	1.23787e+06	2.67171e+06	3.07016e+06	1.73778e+06	307784	0	0	0	0	0	0	0	0	0	0
LKAKGKSAL	151	159	2	0	458.303	4	7	4.81757	5.11867	459.547	1.95042	0.4	0					0.155942		0	2.47708e+06	1.15046e+07	1.07585e+07	2.20087e+06	85672.7	0	0	0	0	0	0
LKAKGKSALM	151	160	2	0	523.823	5	8	5.91228	6.46878	525.162	1.99041	0.6	0					0.0617974		1.40575e+07	1.07525e+08	2.50036e+08	2.64904e+08	1.28091e+08	4.11587e+07	8.2556e+06	193937	68904.3	0	0	46364.9	18910	22776.6
LKAKGKSALM	151	160	3	0	349.551	5	8	5.95943	6.55747	350.376	1.78715	1	0	0.257184	0.913704	1	1	0.0699655		5.17094e+06	6.22844e+07	1.20686e+08	1.09151e+08	4.57929e+07	1.03627e+07	656088	136920	71623.2	0	0	197269	42944.1	0
MFNLQEPYFTWPLIA	160	174	2	0	935.466	6	11	15.0758	15.206	936.557	0.928765	1	0	-0.401771	-0.503834		0	0.315245		1.18242e+07	4.45392e+07	4.79436e+07	2.86139e+07	1.1672e+07	3.22098e+06	908850	520266	0	410742	281348	231178	168418	499348	0	243401	388864	257722
MFNLQEPYFTWPLIAA	160	175	2	0	970.984	6	12	15.1227	15.3421	972.566	1.86937	1	0	-0.0634396	-0.233406		0	0.869963		1.14395e+06	1.504e+07	1.72144e+07	1.13764e+07	2.64539e+06	1.83079e+06	918577	350180	320852	738661	458833	366923	0	445916	278869	561534	328037	983878	273273
MFNLQEPYFTWPLIAADGGYA	160	180	2	0	1202.57	7	17	13.0988	13.6354	1210.52	14.3307	0.6	0					0.148184		7837	145.143	0	0	118032	0	113141	0	0	0	0	387486	861098	9.77191e+06	3.34286e+07	5.75815e+07	5.80365e+07	3.98942e+07	1.89203e+07	6.82865e+06	1.81096e+06	679119	396736	73032.2	980926
FNLQEPY	161	167	1	0	910.431	4	4	9.26908	9.53448	911.82	0.833219	0.4	0					0.670637		5.14558e+07	1.23934e+08	6.11883e+07	1.7876e+07	3.32044e+06	5.45305e+06	1.76617e+06	1.32549e+06	1.26622e+06
FNLQEPY	161	167	2	0	455.719	4	4	9.28468	10.163	456.317	0.64023	0.4	0					0.115133		2.63719e+08	6.15207e+08	2.94177e+08	7.84122e+07	8.87091e+06	1.06379e+06	243621	2.01114e+06	1.73892e+06
FNLQEPYFTWPLI	161	173	2	0	834.427	6	9	14.9822	15.2217	835.443	0.965189	0.6	0					0.437502		5.34038e+07	1.8029e+08	1.60304e+08	8.15058e+07	3.26273e+07	7.97908e+06	2.73184e+06	1.29082e+06	2.93033e+06	2.35442e+06	787933	1.08998e+06	1.07703e+06	2.30273e+06	979313	1.09303e+06
FNLQEPYFTWPLIA	161	174	2	0	869.946	6	10	14.5598	15.0654	870.908	0.81661	1	0	-0.414917	0.633681		1	0.0105791		4.47774e+09	1.48046e+10	1.33277e+10	7.55637e+09	3.04341e+09	1.01191e+09	3.15587e+08	1.30894e+08	8.68916e+07	5.949e+07	3.49681e+07	1.54064e+07	2.85811e+06	1.90953e+06	1.53199e+06	1.43407e+06	1.80607e+06
FNLQEPYFTWPLIAA	161	175	2	0	905.464	6	11	14.3387	14.701	906.514	0.951876	1	0	-0.391808	0.19938		1	0.115756		1.05462e+08	3.63461e+08	3.45667e+08	2.09401e+08	9.29329e+07	3.63576e+07	1.13723e+07	3.84356e+06	3.86737e+06	1.53587e+06	1.98947e+06	837339	1.60518e+06	820770	596200	737891	788579	311202
FNLQEPYFTWPLIAADGGY	161	179	2	0	1101.53	6	15	14.4494	14.6645	1103.21	1.98634	1	0	-0.174205	-0.246738		1	0.529966		956488	8.1345e+06	1.2538e+07	1.23177e+07	8.10889e+06	3.88946e+06	1.20746e+06	181337	340709	0	0	228361	385123	435624	470510	0	489183	0	0	0	151113	193175
FNLQEPYFTWPLIAADGGYA	161	180	2	0	1137.05	6	16	14.2437	14.6435	1138.78	2.04219	1	0	-0.196898	0.313056		-1	0.282613		4.28565e+06	3.61801e+07	6.74898e+07	7.07706e+07	5.64539e+07	3.50067e+07	1.9164e+07	7.23628e+06	2.64313e+06	1.15998e+06	259608	568402	673151	670219	359844	1.01675e+06	296343	735416	0	0	0	141818	195544
FNLQEPYFTWPLIAADGGYAF	161	181	2	0	1210.58	7	17	15.5156	15.5788	1212.33	1.96532	0.6	0					0.673274		0	906756	2.15472e+06	2.27227e+06	1.4196e+06	677866	163135	0	0	328158	0	0	298872	0	0	0	0	0	0	0	0	0	0	0	0
NLQEPY	162	167	1	0	763.362	4	3	7.0424	7.46333	764.298	0.485651	0.4	0					0.285378		6.73914e+06	2.56138e+07	4.05954e+06	111256	0	0	0	0
NLQEPYFTWPLI	162	173	2	0	760.893	5	8	14.5283	14.5912	762.037	1.33102	0.4	0					0.280644		1.97706e+06	1.00269e+07	7.41769e+06	5.11693e+06	775430	619768	0	307388	79511.7	408167	103294	113012	249370	356613
NLQEPYFTWPLIA	162	174	1	0	1591.82	5	9	14.0044	14.3123	1593.55	0.742938	1	0	-0.410707	0.0344973	1	-1	0.252473		9.43289e+06	3.80445e+07	3.2048e+07	1.63439e+07	5.43785e+06	679651	0	0	76271	0	0	0	0	0	0
NLQEPYFTWPLIA	162	174	2	0	796.411	5	9	13.9405	14.5546	797.312	0.803824	1	0	-0.378627	0.962335	1	-1	0.0543662		5.66139e+08	1.88934e+09	1.59937e+09	7.9285e+08	2.88824e+08	1.02099e+08	1.89924e+07	1.47104e+07	5.72912e+06	4.23163e+06	1.42466e+06	289302	114494	1.34618e+06	1.08e+06
NLQEPYFTWPLIAA	162	175	2	0	831.93	6	10	13.7967	14.0097	832.894	0.887413	0.6	0					0.160705		8.98608e+06	3.21326e+07	2.89241e+07	1.41881e+07	4.84822e+06	947712	446877	228910	186927	159725	55505.3	102555	221627	94537.7	0	317463	163301
NLQEPYFTWPLIAADGGY	162	179	2	0	1028	6	14					-1
NLQEPYFTWPLIAADGGYA	162	180	2	0	1063.52	6	15	11.2538	11.4907	1068.94	9.5411	0.5	0					0.708693		269502	237445	2.17014e+06	4.68782e+06	1.56818e+06	998726	4.59294e+06	1.94051e+07	8.0975e+07	1.41843e+08	1.57421e+08	1.16647e+08	5.99169e+07	1.53806e+07	6.44451e+06	1.21537e+06	1.19049e+07	0	1.91016e+07	5.48028e+06	3.12475e+07	9.0986e+06
FTWPLIA	168	174	1	0	847.471	4	4	12.9892	13.6196	847.935	-0.0849251	1	0	-0.902835	1.01177		1	0.10623		1.32417e+09	4.88893e+08	1.53872e+08	3.98897e+07	1.09875e+06	245449	77132.7	294237	385086
AADGGYAF	174	181	1	0	771.331	4	6	8.01193	8.02752	776.072	4.28017	0.4	0					1.17335		0	0	0	136041	528169	405827	0	0	0	117068	0
AADGGYAFKYENGKYDIKDVGVDNAGAKAGLTF	174	206	4	0	857.172	8	31	9.86175	10.2513	860.169	9.94246	0.6	0					0.295598		681959	0	247833	454171	477834	5.32971e+06	1.9944e+07	3.81269e+07	6.46661e+07	8.11115e+07	9.5449e+07	9.15702e+07	8.66854e+07	6.25444e+07	4.61021e+07	2.43106e+07	2.80854e+07	5.52412e+06	1.74476e+06	1.90141e+06	6.21044e+06	770484	435468	336641	1.30924e+06	451004	14159.2	90753.1	164053	587207
ADGGY	175	179	1	0	482.188	3	3	3.50122	4.89662	482.913	0.454319	1	0	-0.0840234	3.32973		1	0.127741		2.61956e+08	2.12835e+08	7.22761e+07	1.31846e+07	406314	993630	435730
ADGGYA	175	180	1	0	553.225	3	4	3.7073	4.81757	554.194	0.657635	1	0	-0.0225242	2.46577		0	0.0576143		7.2785e+08	7.5745e+08	3.5359e+08	1.14418e+08	2.33721e+07	1.03302e+06	50721.9	272462
ADGGYAFKYENGKY	175	188	2	0	791.862	5	12	8.249	8.86265	794.58	4.479	1	0	0.967808	0.961022	1	1	0.158131		0	1.15686e+07	6.80148e+07	1.90969e+08	3.18188e+08	3.58111e+08	3.20859e+08	1.94925e+08	1.22932e+08	3.97466e+07	2.51367e+07	1.55388e+06	1.70998e+06	438105	4.43518e+06	3.85943e+06	8.64986e+06	6.75016e+06
ADGGYAFKYENGKY	175	188	3	0	528.244	5	12	8.249	8.67195	530.092	4.58788	1	0	1.01083	0.3832	1	1	0.0804525		947390	1.17501e+07	5.96553e+07	1.55378e+08	2.66951e+08	3.15521e+08	2.77469e+08	1.88121e+08	9.62898e+07	5.35041e+07	2.24873e+07	6.44229e+06	973723	802589	1.53522e+06	4.07574e+06	8.42157e+06	9.30859e+06
ADGGYAFKYENGKYDIKD	175	192	2	0	1027.48	6	16	8.37388	8.71885	1031.13	6.06394	1	0	0.995056	0.146911	1	-1	0.577231		82970	114511	319041	2.72119e+06	1.20434e+07	2.36806e+07	3.27535e+07	3.24329e+07	2.50004e+07	1.62574e+07	9.43623e+06	1.81893e+06	1.27399e+06	151517	227700	0	0	138428	124282	1.20352e+06	1.9442e+06	924978	1.03822e+06
ADGGYAFKYENGKYDIKD	175	192	3	0	685.322	6	16	8.29578	8.84705	687.616	5.65042	0.6	0					0.306888		4.60969e+07	285584	8.97255e+06	5.63194e+07	8.64123e+07	1.41641e+08	1.87103e+08	1.81696e+08	1.50317e+08	1.07722e+08	6.62574e+07	3.75221e+07	2.01894e+07	9.88047e+06	3.52391e+06	215079	348945	258028	1.10705e+06	1.15741e+06	6.82008e+06	9.24023e+06	371712
ADGGYAFKYENGKYDIKDVGVDNAGAKAGL	175	204	3	0	1036.18	7	28	8.98777	9.61255	1039.54	8.26895	0.4	0					0.115568		222475	5.58643e+07	206610	1.91828e+06	2.45609e+08	6.18648e+07	1.44997e+08	5.95217e+08	3.8797e+08	4.78725e+08	7.05239e+08	4.74867e+08	4.04438e+08	3.81377e+08	2.16309e+08	1.35801e+08	1.0169e+08	5.0568e+07	3.45524e+07	3.86235e+07	1.99647e+07	1.29896e+07	9.66426e+06	2.99241e+06	775715	1.13519e+06	203956	12452	728819	276109
ADGGYAFKYENGKYDIKDVGVDNAGAKAGL	175	204	4	0	777.383	7	28	8.98777	9.191	780.163	9.28053	1	0	0.769579	-0.282542	1	-1	0.0643501		1.54509e+07	89566.8	311479	1.58471e+06	3.10887e+07	3.70443e+07	6.18425e+07	1.47801e+08	2.39645e+08	2.87513e+08	3.0059e+08	2.99887e+08	2.84102e+08	1.89153e+08	1.32282e+08	8.48616e+07	7.56675e+07	3.37549e+07	3.70949e+07	2.13833e+07	2.94369e+07	1.17558e+07	1.88639e+07	3.20835e+06	1.32658e+07	132115	1.35837e+06	0	2.57623e+06	0
ADGGYAFKYENGKYDIKDVGVDNAGAKAGLTF	175	206	4	0	839.412	8	30	9.79957	10.376	842.139	8.89944	1	0	0.604558	0.848306		1	0.109877		4.30029e+06	724239	3.89083e+07	2.40921e+07	1.76512e+08	2.2116e+08	6.11196e+08	8.30096e+08	1.42838e+09	1.6107e+09	1.88777e+09	1.76065e+09	1.60901e+09	1.136e+09	8.96902e+08	5.34199e+08	3.60647e+08	2.19198e+08	1.65154e+08	1.16654e+08	9.44515e+07	6.69295e+07	5.0514e+07	3.12369e+07	2.24585e+07	8.9339e+06	2.44143e+06	230452	1.01286e+06	735978
ADGGYAFKYENGKYDIKDVGVDNAGAKAGLTFL	175	207	3	0	1156.58	8	31	10.5785	11.2538	1160.15	8.65254	0.6	0					0.612366		0	538995	313608	5.02239e+06	1.33292e+07	5.7623e+07	1.7596e+08	2.58585e+08	3.95083e+08	5.07809e+08	5.55152e+08	5.47216e+08	4.86583e+08	3.51873e+08	2.58154e+08	1.75384e+08	9.60929e+07	5.38038e+07	3.11979e+07	2.99843e+06	0	359675	64635.5	0	0	0	0	598275	0	1.17581e+06
ADGGYAFKYENGKYDIKDVGVDNAGAKAGLTFL	175	207	4	0	867.683	8	31	10.5785	11.3784	870.349	8.58135	0.6	0					0.0738258		6171.11	804140	1.75504e+07	1.0825e+07	4.83075e+07	1.27372e+08	2.89639e+08	5.15247e+08	7.59484e+08	9.97104e+08	1.0937e+09	1.04109e+09	9.12135e+08	7.22276e+08	5.20156e+08	3.30198e+08	1.90015e+08	1.01583e+08	2.99855e+07	2.49037e+06	0	365936	0	0	0	0	0	15618.3	25943.7	216679
DGGYAFKYENGKYDIKDVGVDNAGAKAGLTF	176	206	4	0	821.653	8	29					-1
YAFKYENGKYDIKDVGVDNAGAKAGL	179	204	3	0	936.14	7	24					0
AFKYENGKY	180	188	2	0	560.277	5	7	7.15193	7.54107	562.386	3.52993	1	0	1.58914	0.280736		-1	0.110571		246260	2.39223e+06	2.68231e+07	7.29662e+07	9.31668e+07	8.2431e+07	4.28038e+07	9.06886e+06	965064	0	139603	225679	18096.7
AFKYENGKYDIKD	180	192	2	0	795.894	5	11	5.86492	6.6513	802.28	11.8149	0.4	1					0.0499526		6.33659e+06	499210	0	176355	89099.6	166922	196867	188995	0	1.37169e+08	1.4204e+09	5.47845e+09	1.06041e+10	1.0301e+10	6.29136e+09	2.84501e+09	1.06564e+09
AFKYENGKYDIKD	180	192	3	0	530.931	5	11	5.86492	6.58875	535.189	11.815	0.4	1					0.0328767		0	184006	124154	0	271434	90661.4	429393	490978	216492	9.1092e+07	9.78171e+08	3.84752e+09	7.19434e+09	6.96803e+09	4.32763e+09	1.99646e+09	7.18466e+08
AFKYENGKYDIKDVGVDNAGAKAGL	180	204	3	0	881.785	7	23					-1
AFKYENGKYDIKDVGVDNAGAKAGL	180	204	4	0	661.591	7	23	8.578	8.73448	663.93	7.78502	1	0	0.802922	-0.424195	1	-1	0.0679313		0	331411	0	7.09023e+06	1.85904e+06	5.67186e+06	1.44135e+07	2.66053e+07	2.84085e+07	3.36065e+07	3.03177e+07	2.96034e+07	1.36088e+07	1.25331e+07	5.98884e+06	4.71761e+06	1.73889e+06	1.25879e+06	151906	113487	0	0	0	216769	0	0	0	130058	0	79778.4
AFKYENGKYDIKDVGVDNAGAKAGLTF	180	206	3	0	964.491	7	25	9.59693	9.81512	967.694	7.87871	0.6	0					0.0719638		425229	0	0	0	9.30959e+06	2.0228e+07	5.00757e+07	8.25422e+07	1.06511e+08	1.15823e+08	1.03082e+08	8.77663e+07	6.9134e+07	4.09212e+07	2.21364e+07	1.36328e+07	4.03251e+06	2.01894e+06	698189	265976	0	0	0	26992.3	275935	206062	411592	181248	450406	718051
AFKYENGKYDIKDVGVDNAGAKAGLTF	180	206	4	0	723.62	7	25	9.47207	10.0639	726.028	7.90074	0.6	0					0.140209		0	0	126867	2.90883e+06	9.5375e+06	3.34835e+07	7.08236e+07	1.14501e+08	1.4417e+08	1.61747e+08	1.4824e+08	1.26679e+08	8.4049e+07	5.64533e+07	2.16699e+07	1.84637e+07	7.48006e+06	5.60374e+06	2.47722e+06	2.18274e+06	303050	350362	0	1.17564e+06	402267	501007	562471	1.04037e+06	1.41671e+06	852111
AFKYENGKYDIKDVGVDNAGAKAGLTFL	180	207	3	0	1002.19	7	26	10.3916	10.5941	1005.35	7.67722	0.6	0					0.179707		2.05623e+06	4.01114e+06	876288	1.1279e+06	2.89989e+06	1.49828e+07	3.0968e+07	4.68377e+07	6.53561e+07	6.84569e+07	7.13749e+07	5.57846e+07	3.98528e+07	2.14531e+07	1.36066e+07	6.96055e+06	1.07722e+06	1.4979e+06	344310	20528.9	0	34474.9	72107.6	44240.6	29144.2	10138.3	35545.6	33600.9	9268.72	267755
AFKYENGKYDIKDVGVDNAGAKAGLTFL	180	207	4	0	751.891	7	26	10.5162	10.5785	754.357	8.05849	0.6	1					0.0725202		450891	583952	0	0	3.07025e+06	5.61891e+06	1.12112e+07	2.07049e+07	2.61804e+07	2.8601e+07	1.29788e+07	2.31254e+07	1.66282e+07	1.11346e+07	4.09248e+06	4.89392e+06	2.73898e+06	671021	1.90834e+06	366431	473000	568174	566624	0	191818	0	143034	238224	440697	357493
FKYENGKY	181	188	1	0	1048.51	4	6	6.9485	7.16753	1052.46	3.30197	1	0	1.80752	-0.234668	1	1	0.335569		69877.2	0	2.59296e+06	1.01079e+07	1.08318e+07	8.17979e+06	984840	61026.8	215173	192868	174165
FKYENGKY	181	188	2	0	524.759	4	6	6.82332	7.65003	526.74	3.3192	1	0	1.82114	1.60662	1	1	0.129521		1.83406e+06	3.79816e+07	1.57314e+08	3.28431e+08	3.77513e+08	2.86085e+08	1.27998e+08	3.49264e+07	7.22945e+06	1.55988e+06	1.19771e+06
FKYENGKYDIKD	181	192	2	0	760.375	5	10	7.27663	7.65003	763.043	4.41875	1	0	1.29323	0.233064	1	-1	0.216944		0	602770	2.04347e+06	1.9426e+07	4.10756e+07	4.92341e+07	4.22154e+07	2.90478e+07	1.02042e+07	1.67131e+06	683160	183928	408533	234806	389695	0
FKYENGKYDIKD	181	192	3	0	507.252	5	10	7.26105	7.69675	509.049	4.4732	1	0	1.31905	0.421833	1	-1	0.121275		0	114493	5.7174e+06	3.13785e+07	6.44467e+07	7.75668e+07	6.89604e+07	5.06659e+07	2.59193e+07	2.69837e+06	1.23039e+06	119895	0	0	0	0
FKYENGKYDIKDVGVDNAGAKAGL	181	204	2	0	1286.66	7	22	8.4833	8.76903	1291.1	7.35433	1	0	0.783046	-0.0325668	1	0	0.328487		0	561.599	0	225082	1.07582e+06	4.18283e+06	1.42509e+07	1.72805e+07	2.38028e+07	2.25529e+07	1.95483e+07	1.43476e+07	8.92021e+06	3.15015e+06	2.29762e+06	191454	43620.3	0	0	0	0	0	0	0	0	0	0	0	187754	0
FKYENGKYDIKDVGVDNAGAKAGL	181	204	3	0	858.106	7	22	8.45205	8.80023	861.203	7.76071	1	0	0.870641	0.156657	1	-2	0.0588762		176612	31082.6	2.56818e+06	1.2273e+07	3.61174e+07	9.44519e+07	1.83356e+08	2.69414e+08	3.31828e+08	3.40322e+08	2.96907e+08	2.34641e+08	1.63291e+08	1.03841e+08	6.39625e+07	4.0256e+07	2.37725e+07	1.23532e+07	6.5025e+06	1.84975e+06	687482	330098	127228	0	107613	801166	0	0	478807	671486
FKYENGKYDIKDVGVDNAGAKAGL	181	204	4	0	643.831	7	22	8.56235	8.6876	646.183	7.87603	1	0	0.895499	-0.518832	1	-2	0.036586		74546.2	106815	5.23866e+06	2.45751e+06	7.53924e+06	1.97183e+07	3.89815e+07	5.56535e+07	6.85753e+07	7.1351e+07	6.40409e+07	4.83738e+07	3.45271e+07	1.95912e+07	1.84961e+07	8.08492e+06	4.26156e+06	2.52182e+06	9.59303e+06	172780	293535	65719.5	0	0	13054.6	0	337566	0	475736	6868.35
FKYENGKYDIKDVGVDNAGAKAGLTF	181	206	2	0	1410.71	7	24	9.50328	9.67498	1415.05	6.98508	0.4	0					0.299671		0	0	304478	239913	496971	1.41956e+06	6.5383e+06	1.18467e+07	1.5595e+07	1.39365e+07	1.20442e+07	9.56511e+06	3.25537e+06	243550	0	230243	0	0	0	0	0	0	0	0	0	0	0	0	0	0
FKYENGKYDIKDVGVDNAGAKAGLTF	181	206	4	0	705.861	7	24	9.45645	10.2357	708.188	7.61669	1	0	0.702786	1.46269	0	-1	0.119547		2.05312e+07	3.42532e+07	4.69332e+07	4.8976e+07	7.10123e+07	1.32688e+08	2.35547e+08	3.55921e+08	4.21751e+08	4.43822e+08	3.98162e+08	3.14235e+08	2.08798e+08	1.38274e+08	7.33543e+07	4.47476e+07	2.89018e+07	1.54715e+07	1.21702e+07	5.14472e+06	2.30487e+07	1.3534e+07	3.00896e+07	1.2606e+07	1.43398e+07	2.02353e+06	2.19524e+06	173532	441023	255225
FKYENGKYDIKDVGVDNAGAKAGLTFL	181	207	3	0	978.506	7	25	10.3916	10.8204	981.344	6.74895	1	1	0.477993	0.400926	1	-3	0.254151		1.74356e+07	1.09394e+08	1.22638e+08	8.94692e+06	1.0229e+08	1.29975e+08	1.16022e+08	3.03286e+08	3.69844e+08	3.60849e+08	3.56562e+08	2.82305e+08	1.80101e+08	1.2457e+08	7.38126e+07	3.0085e+07	2.33064e+07	1.26886e+07	2.21698e+06	721319	616103	1.18264e+06	0	213253	1.5948e+06	0	0	765130	0	0
FKYENGKYDIKDVGVDNAGAKAGLTFL	181	207	4	0	734.132	7	25	10.3137	10.9241	736.31	6.94908	1	0	0.515954	0.951326	1	-2	0.150063		2.60355e+07	5.55129e+07	4.94025e+07	5.27908e+07	6.50913e+07	1.22385e+08	2.01121e+08	2.88885e+08	3.85094e+08	3.89736e+08	3.66e+08	2.63868e+08	2.02532e+08	9.80573e+07	7.32137e+07	2.0321e+07	2.66543e+07	4.25817e+06	6.22939e+06	2.14225e+06	1.78286e+06	654745	332182	674963	0	2.70819e+06	168606	126118	107113	2.74439e+06
KYENGKYDIKD	182	192	2	0	686.841	5	9					-1
KYENGKYDIKD	182	192	3	0	458.23	5	9					-1
KYENGKYDIKDVGVDNAGAKAGL	182	204	3	0	809.083	7	21	7.85605	8.21448	811.909	7.05213	1	0	0.790293	0.187715	1	1	0.107715		130473	689224	865766	4.8646e+06	2.96329e+07	5.43823e+07	8.36145e+07	1.46081e+08	1.21267e+08	1.11108e+08	1.2385e+08	5.83875e+07	3.42795e+07	3.36505e+07	9.83104e+06	4.60959e+06	2.49506e+06	533664	589232	144846	0	52816.1	540921	0	0	1.04857e+06	116812	0	0
KYENGKYDIKDVGVDNAGAKAGL	182	204	4	0	607.064	7	21	7.9184	8.08983	609.145	6.89898	1	0	0.755711	-0.378896	1	1	0.0787874		0	0	0	939090	2.93524e+06	1.01412e+07	1.65499e+07	2.44396e+07	2.50382e+07	2.20772e+07	1.55873e+07	1.0399e+07	5.48345e+06	3.17434e+06	1.51639e+06	389926	155983	459142	0	0	0	0	0	77462.2	0	219002	0	0	0
KYENGKYDIKDVGVDNAGAKAGLTF	182	206	3	0	891.789	7	23	9.01897	9.20663	894.647	6.98905	1	0	0.638813	-0.329709		1	0.115616		0	0	1.55593e+06	8.73927e+06	2.47453e+07	5.42322e+07	8.37597e+07	1.05498e+08	1.16691e+08	1.09496e+08	8.09775e+07	5.74029e+07	3.84819e+07	2.24035e+07	1.58355e+07	7.27729e+06	3.66528e+06	1.99137e+06	900378	0	3.29211e+06	0	47624.1	166695	0	0	1.14285e+06	0	0	443264
KYENGKYDIKDVGVDNAGAKAGLTFL	182	207	3	0	929.483	7	24	9.98615	10.3916	932.275	6.71575	0.6	0					0.140155		0	0	227922	1.16465e+07	3.43622e+07	7.14298e+07	1.23282e+08	1.37194e+08	1.4702e+08	1.56459e+08	1.01338e+08	7.24044e+07	5.77355e+07	2.03708e+07	1.28776e+07	1.18303e+07	1.05258e+06	1.09172e+06	1.13672e+06	0	0	0	0	0	188920	0	0	266058	0	0
KYENGKYDIKDVGVDNAGAKAGLTFL	182	207	4	0	697.364	7	24	10.0795	10.4695	699.472	6.76965	1	0	0.535423	0.283311	1	1	0.0912511		137223	196731	604353	3.87713e+06	2.42619e+07	4.96461e+07	8.46654e+07	1.0179e+08	1.26006e+08	1.06972e+08	8.31812e+07	5.5809e+07	3.58077e+07	1.57113e+07	8.16566e+06	4.84659e+06	4.67415e+06	344004	364204	515880	477501	121427	0	29695.3	65486.5	10044	0	178765	508295	126175
DIKDVGVD	189	196	2	0	430.722	4	6					-1
DIKDVGVDNAGAKAGL	189	204	2	0	771.91	5	14	7.4011	8.10542	774.263	3.82549	0.6	0					0.14998		134854	3.3293e+07	1.31844e+08	2.73278e+08	3.3844e+08	3.14237e+08	2.2188e+08	1.28084e+08	6.59487e+07	2.93052e+07	1.28625e+07	3.04951e+06	652765	432854	1.25602e+06	1.03818e+06	1.4673e+06	483309	0	0
DIKDVGVDNAGAKAGL	189	204	3	0	514.942	5	14	7.54107	7.77472	516.499	3.78834	1	0	0.481016	-0.19038	1	1	0.0581518		192677	9.85235e+06	4.51832e+07	7.78012e+07	1.06631e+08	9.57585e+07	6.9916e+07	4.0607e+07	2.02124e+07	7.80111e+06	2.68489e+06	939593	456430	20304.5	0	163667	111901	0	0	186790
DIKDVGVDNAGAKAGLTF	189	206	2	0	895.968	6	16	9.09735	9.67498	898.412	3.84128	0.6	0					0.220822		618164	5.61403e+07	1.56227e+08	3.06154e+08	3.76873e+08	3.78428e+08	2.81134e+08	1.69744e+08	9.21473e+07	5.31716e+07	1.88596e+07	1.1624e+07	3.98516e+06	860683	558295	2.24225e+06	2.50576e+06	671648	344147	319293	796367	1.39162e+06	1.10516e+06
DIKDVGVDNAGAKAGLTF	189	206	3	0	597.648	6	16	9.20663	9.59693	599.281	3.85255	0.6	0					0.0475472		2.82487e+06	3.66597e+07	1.34775e+08	2.56892e+08	3.39362e+08	3.01e+08	2.31522e+08	1.44692e+08	7.52355e+07	4.12755e+07	2.43128e+07	1.50595e+07	7.1907e+06	2.51367e+06	1.50511e+06	87740	386532	124870	87436.2	60832.5	290516	0	191084
DIKDVGVDNAGAKAGLTFL	189	207	2	0	952.51	6	17	10.3916	10.8775	954.966	3.79194	1	0	0.255581	0.573788	1	1	0.237524		1.23133e+06	2.15616e+07	8.25813e+07	1.45442e+08	1.85676e+08	1.77346e+08	1.37438e+08	8.81516e+07	4.72966e+07	2.49631e+07	1.47088e+07	4.49399e+06	2.65784e+06	1.08758e+06	713970	239834	246812	0	597707	0	306260	0	528104	0
DIKDVGVDNAGAKAGLTFL	189	207	3	0	635.342	6	17	10.4383	10.8775	637.156	4.3213	1	0	0.403241	0.432185	1	1	0.19533		907774	3.06074e+07	1.19159e+08	2.36476e+08	3.17658e+08	3.09283e+08	2.24845e+08	1.46571e+08	8.58439e+07	5.33354e+07	2.12374e+07	7.75921e+06	8.34449e+06	1.20238e+07	9.88085e+06	4.99409e+06	1.04066e+06	90069.5	249686	1.29218e+06	2.67248e+06	175886	20812	2.45118e+07
VGVDNAGAKAGLTF	193	206	2	0	660.351	5	12	9.08173	9.6594	662.246	3.01507	1	0	0.389308	0.851993		1	0.143742		8.85828e+06	7.25919e+07	2.09982e+08	3.07604e+08	2.77234e+08	1.90837e+08	1.0107e+08	4.64442e+07	1.61864e+07	4.24535e+06	1.80606e+06	314674	1.05085e+06	218514	2.64178e+06	442842	1.42881e+06	761619
VGVDNAGAKAGLTFL	193	207	2	0	716.893	5	13	10.5162	10.9708	718.846	3.0577	1	0	0.313207	0.4791		1	0.233632		1.17222e+07	4.10483e+07	1.44358e+08	1.83502e+08	1.82416e+08	1.25576e+08	6.7909e+07	3.12276e+07	1.45201e+07	4.63381e+06	1.05984e+06	1.46649e+06	0	0	243028	0	171556	668132	6.14136e+06
TFLVD	205	209	1	0	594.313	3	3	8.81583	9.44077	594.89	0.218691	0.4	0					1.47068		2.22585e+08	8.65468e+07	1.26784e+07	7.37993e+06	1.87486e+06	8.32518e+06	2.14902e+06
LVDL	207	210	1	0	459.281	3	2	8.37388	9.22225	459.54	-0.0119603	1	0	-0.830514	1.67221		1	0.0332847		1.69144e+09	4.45303e+08	5.56336e+07	1.40737e+06	847304	259094
LVDLIKNKHMNA	207	218	3	0	465.931	5	10	7.63445	8.21448	466.715	1.46489	1	0	-0.107499	0.859164		0	0.0658248		2.36081e+07	1.23028e+08	2.17508e+08	1.68732e+08	6.63188e+07	2.45439e+07	2.21907e+06	360581	100444	99429.7	0	0	0	0	0	0
LVDLIKNKHMNADTD	207	221	2	0	863.943	6	13	7.44778	7.83713	865.61	2.26538	0.6	0					0.248046		1.53747e+06	2.8861e+07	7.70949e+07	9.93004e+07	7.59268e+07	4.23639e+07	1.03926e+07	707673	168191	143295	0	128397	197139	2.09289e+06	136848	1.14126e+06	433697	238166	110780	196612
LVDLIKNKHMNADTD	207	221	3	0	576.298	6	13					-1
LVDLIKNKHMNADTDY	207	222	3	0	630.652	6	14	8.35827	8.97218	632.009	2.88999	1	0	0.176732	0.96183		1	0.044912		2.11246e+07	2.03406e+08	6.57962e+08	1.17485e+09	1.26774e+09	9.16853e+08	4.88585e+08	2.27349e+08	8.55325e+07	3.22998e+07	1.38191e+07	3.13579e+06	2.22689e+06	727817	1.42641e+07	288796	13968.8	3.78162e+06	863718	1.41324e+06	1.21052e+06
LVDLIKNKHMNADTDYSIA	207	225	3	0	721.037	6	17	8.78462	9.36268	722.872	4.16878	0.6	0					0.582475		173253	366582	2.74996e+07	8.81983e+07	1.61593e+08	2.1308e+08	1.89194e+08	1.22431e+08	6.83023e+07	2.36523e+07	7.86362e+06	1.73145e+06	1.89003e+06	1.3301e+06	367217	421187	1.89308e+06	126175	0	801333	241873	180978	108761	320628
LVDLIKNKHMNADTDYSIAE	207	226	2	0	1145.57	7	18	8.62497	9.05017	1148.37	4.18667	1	0	0.300806	0.390018	1	-2	0.246593		7676.37	369661	1.62879e+07	5.15403e+07	1.00461e+08	1.27859e+08	1.28175e+08	8.31064e+07	4.14414e+07	1.55328e+07	4.80305e+06	135026	412177	16260	524876	192644	460742	209849	896784	20464.4	2.23691e+06	565567	352998	10630.3	138345	0
LVDLIKNKHMNADTDYSIAE	207	226	3	0	764.051	7	18	8.62497	9.3003	765.947	4.27525	1	0	0.324144	1.14792	1	-2	0.0806063		820107	1.13783e+07	9.7606e+07	2.9585e+08	5.75009e+08	7.78214e+08	6.96758e+08	4.99089e+08	2.76448e+08	1.24175e+08	5.2576e+07	1.84822e+07	8.58989e+06	3.22541e+06	2.24205e+06	2.21527e+06	1.21918e+06	1.28486e+06	605742	1.63199e+06	1.65451e+06	3.53621e+06	2.78349e+06	2.03791e+06	2.67307e+06	650390
LVDLIKNKHMNADTDYSIAE	207	226	4	0	573.29	7	18	8.64065	8.95658	574.709	4.26434	1	0	0.321269	0.0589394	1	-2	0.0919433		77733.1	84147.7	4.36594e+06	2.16328e+07	4.45545e+07	5.87389e+07	5.7052e+07	4.02819e+07	2.05926e+07	8.31477e+06	2.05852e+06	313137	507046	0	0	0	184078	1153.03	156758	0	396269	149724	240524	136961	239692	0
LVDLIKNKHMNADTDYSIAEAA	207	228	3	0	811.409	7	20	9.06613	9.43023	814.376	7.40831	0.6	0					0.106986		5.59785e+06	7.65415e+06	2.71725e+07	9.52023e+07	2.3935e+08	4.98305e+08	8.60859e+08	1.22498e+09	1.49103e+09	1.51315e+09	1.25624e+09	9.08051e+08	6.30084e+08	3.68897e+08	1.95256e+08	1.12095e+08	6.14362e+07	3.65605e+07	2.36149e+07	1.16851e+07	3.18303e+06	3.11654e+06	857205	749094	894412	683518	288144	0
LVDLIKNKHMNADTDYSIAEAAFNKGETAM	207	236	3	0	1104.21	8	28	10.5318	10.7374	1107.07	6.49979	1	1	0.298637	-0.27527	0	-2	0.92478		0	543314	0	2.67842e+06	1.41162e+07	2.02171e+07	2.81173e+07	2.19472e+07	1.55454e+07	5.35368e+06	1.82837e+06	197614	0	784335	265394	0	405069	0	6773.46	20712.6	0	0	20778.7	299871	336101	8.29834e+06	328567	0	4.17792e+06	0
LVDLIKNKHMNADTDYSIAEAAFNKGETAM	207	236	4	0	828.408	8	28	10.4851	10.7374	830.102	4.69648	0.6	0					0.142035		0	176012	890076	9.89082e+06	2.95347e+07	5.10666e+07	5.91801e+07	5.06068e+07	3.8957e+07	2.30543e+07	1.05487e+07	2.06741e+06	1.998e+06	449386	0	0	182515	0	0	142572	1.78922e+06	184714	173149	158013	649425	8714.68	0	147231	372507	4803.84
VDLIKNKHMNA	208	218	2	0	641.85	5	9	6.36977	7.08935	643.013	1.50897	1	0	-0.00708937	1.282	0	0	0.0871121		6.66187e+07	2.74579e+08	4.41458e+08	3.15228e+08	1.4708e+08	4.99392e+07	1.16891e+07	1.51667e+06	0	292498	91947.4	111248	0	396007	100325
VDLIKNKHMNA	208	218	3	0	428.236	5	9	6.62003	6.77647	429.538	3.09092	0.4	1					0.0585816		1.78084e+07	8.33384e+07	1.24918e+08	9.36341e+07	4.03342e+07	1.34574e+07	1.94108e+06	422125	91284.7	8.83988e+07	14321.9	0	1.88307e+07	0	0
VDLIKNKHMNADTD	208	221	2	0	807.401	6	12	6.21032	6.8181	809.074	2.35071	1	0	0.126774	0.943246		-2	0.207883		6.82368e+06	8.22116e+07	2.10381e+08	2.66106e+08	1.76667e+08	9.93292e+07	2.6913e+07	1.14137e+07	1.38722e+06	4.87116e+06	2.57207e+06	4.91401e+06	943196	2.07364e+06	2.86969e+06	748513	891950	844546	487574
VDLIKNKHMNADTDY	208	222	2	0	888.933	6	13	7.33888	8.12098	890.904	2.83634	1	0	0.232461	1.47143	1	-1	0.094731		2.50341e+07	3.25151e+08	1.02541e+09	1.74385e+09	1.88104e+09	1.32618e+09	6.94988e+08	2.97324e+08	1.05612e+08	3.73801e+07	7.04963e+06	596105	244103	690702	0	1.46332e+06	127845	934332	0	1.34797e+06
VDLIKNKHMNADTDY	208	222	3	0	592.958	6	13					-1
VDLIKNKHMNADTDYS	208	223	2	0	932.449	6	14					-1
VDLIKNKHMNADTDYS	208	223	3	0	621.968	6	14	6.91718	7.4011	623.525	3.52133	0.6	0					0.117795		0	2.87289e+06	2.34986e+07	6.1521e+07	9.88009e+07	9.25864e+07	5.98157e+07	3.03995e+07	8.59164e+06	725297	276626	0	0	74656.4	197349	0	968348	0	0	459820	94631.9
VDLIKNKHMNADTDYSIA	208	225	2	0	1024.51	6	16	7.98077	8.62497	1027.25	4.22153	1	0	0.449008	1.05359	1	-1	0.192761		880100	2.42429e+06	3.08822e+07	8.54457e+07	1.62899e+08	2.04435e+08	1.81386e+08	1.19841e+08	6.03189e+07	1.94741e+07	4.38523e+06	158199	981163	39311.1	3.53221e+06	5.0639e+06	2.05699e+06	1.33038e+06	673335	144934	294421	0	243626
VDLIKNKHMNADTDYSIA	208	225	3	0	683.342	6	16	7.98077	8.70843	685.293	4.59035	1	0	0.558317	1.30649	1	-1	0.0971513		1.71274e+06	1.90385e+07	9.42746e+07	2.55825e+08	4.82357e+08	5.86388e+08	4.94416e+08	3.30062e+08	1.73017e+08	6.29784e+07	2.77953e+07	1.14085e+07	8.28388e+06	8.99809e+06	2.71054e+07	4.04897e+07	3.28893e+07	1.52631e+07	6.26818e+06	1.40526e+06	722088	712370	199400
VDLIKNKHMNADTDYSIAE	208	226	2	0	1089.03	6	17	7.87163	8.62497	1092.26	5.11804	1	0	0.625486	1.38426	1	-5	0.542388		246985	7.67668e+06	8.12273e+07	2.57428e+08	4.93654e+08	6.41942e+08	5.87423e+08	3.84938e+08	2.13067e+08	9.02047e+07	3.34612e+07	9.62899e+06	1.95753e+06	9.5167e+06	5.552e+07	8.33395e+07	7.23101e+07	4.42946e+07	1.97968e+07	4.45306e+06	823214	1.01106e+06	14973.8	276153
VDLIKNKHMNADTDYSIAE	208	226	3	0	726.356	6	17	7.85605	8.77943	728.701	5.70183	0.6	1					0.5477		1.52079e+06	5.24359e+07	3.06717e+08	8.82639e+08	1.66337e+09	2.15332e+09	1.94683e+09	1.31991e+09	6.81819e+08	3.09031e+08	1.23721e+08	5.15747e+07	3.02849e+07	8.95264e+07	2.98321e+08	4.28677e+08	3.79903e+08	2.47718e+08	1.34356e+08	5.35597e+07	2.3697e+07	9.61402e+06	4.23211e+06	3.54297e+06
VDLIKNKHMNADTDYSIAE	208	226	4	0	545.019	6	17	7.94958	8.13655	546.436	4.33634	1	0	0.407437	-0.33183	-1	-1	0.0741485		0	345052	9.12592e+06	2.9092e+07	6.15754e+07	7.57909e+07	6.94275e+07	4.59603e+07	2.47587e+07	7.81506e+06	1.23231e+06	435846	176756	409147	667844	2.70832e+06	1.95173e+06	1.26895e+06	279960	86994.1	0	295187	0	242953
VDLIKNKHMNADTDYSIAEAA	208	228	3	0	773.714	7	19	8.1989	8.75343	775.677	4.46758	1	0	0.312866	0.781899		-4	0.306184		426166	7.76568e+06	3.39084e+07	1.06348e+08	2.08659e+08	2.81025e+08	2.51312e+08	1.77941e+08	1.0156e+08	4.32394e+07	1.40314e+07	8.1928e+06	1.74767e+06	3.32618e+06	1.18612e+07	2.9598e+06	410297	1.00468e+07	1.17356e+06	672285	6.21396e+06	122785	168920	1.0519e+06	119131	7838.06	441447
VDLIKNKHMNADTDYSIAEAAF	208	229	3	0	822.737	7	20	10.1422	10.4799	825.122	5.62918	0.6	1					0.268894		0	135520	1.55109e+07	1.82389e+07	3.63693e+07	7.73345e+07	6.25513e+07	5.08945e+07	5.33532e+07	3.29567e+07	2.30308e+07	4.26119e+07	6.71246e+06	1.05402e+06	1.36412e+07	0	0	1.89808e+06	0	0	335143	0	553683	182365	0	0	194315	0
VDLIKNKHMNADTDYSIAEAAFNKGETA	208	235	3	0	1022.83	8	26	9.51888	9.84622	1031.18	23.1875	1	0	3.42692	0.0934814		-15	2.48923		249033	0	3.02176e+06	1.06225e+07	2.4614e+07	3.09996e+07	4.0179e+07	3.46187e+07	1.46413e+07	8.89729e+06	1.15397e+07	845754	0	397485	12309.6	0	260660	515839	396973	30696.9	14811.6	1.15849e+06	2.25872e+07	6.13367e+07	1.39551e+08	2.38411e+08	3.05995e+08	3.00112e+08	2.34454e+08	1.55937e+08
VDLIKNKHMNADTDYSIAEAAFNKGETAM	208	236	3	0	1066.51	8	27	10.4851	10.7191	1073.45	18.7885	1	0	2.49768	-0.189168		-17	0.0897176		0	0	0	1.27089e+06	6.50258e+06	1.10145e+07	1.76374e+07	1.10128e+07	4.27981e+06	4.2452e+06	318509	0	3.14874e+06	1.5607e+06	1.14732e+07	5.55151e+07	1.3175e+08	2.69748e+08	4.38249e+08	5.7503e+08	6.90592e+08	6.99442e+08	5.92581e+08	4.4547e+08	3.00517e+08	1.79886e+08	1.06201e+08	6.44091e+07	2.92852e+07	1.86253e+07
LIKNKHMNA	210	218	2	0	534.803	5	7	4.67462	5.48398	535.891	1.48203	1	0	0.201821	1.55404	1	1	0.296823		3.9063e+07	2.15757e+08	3.20528e+08	2.00874e+08	7.89701e+07	2.11863e+07	3.43575e+06	203055	136287	134061	1076.07	282542	122544
LIKNKHMNA	210	218	3	0	356.871	5	7	4.69048	5.21487	357.589	1.45851	1	0	0.185886	0.690544	1	1	0.0635659		1.60424e+07	8.63323e+07	1.3116e+08	8.04084e+07	2.96024e+07	7.30835e+06	672676	213276	0	6947.86	541617	0	0
LIKNKHMNADTD	210	221	2	0	700.354	5	10	4.59483	5.32418	701.887	2.19925	1	0	0.240737	1.31159	0	1	0.1235		9.57834e+06	8.63735e+07	2.13378e+08	2.60948e+08	1.72777e+08	8.03276e+07	2.9475e+07	7.97121e+06	1.08457e+06	253246	90748.2	122013	49958.5	0	3012.14	55999.7
LIKNKHMNADTD	210	221	3	0	467.238	5	10	4.59483	4.81757	468.275	2.24145	1	0	0.260748	-0.223457	0	1	0.0427055		3.33413e+06	2.46069e+07	6.46963e+07	7.85653e+07	5.36649e+07	2.65237e+07	9.4392e+06	2.81796e+06	276050	105057	0	0	175821	0	0	0
LIKNKHMNADTDY	210	222	2	0	781.885	6	11	6.16352	6.99545	783.794	2.83541	1	0	0.420171	1.62242		1	0.0683109		4.35584e+07	3.45862e+08	1.07916e+09	1.92778e+09	1.97378e+09	1.29414e+09	6.19573e+08	2.54579e+08	8.71047e+07	2.38257e+07	3.19859e+06	623889	296092	168129	69446.8	0	128949	314523
LIKNKHMNADTDYSIA	210	225	2	0	917.462	6	14	7.19875	7.85605	920.048	4.02969	1	0	0.562765	1.09328	1	1	0.111506		144364	675050	5.50856e+07	1.30971e+08	2.73261e+08	3.02164e+08	2.66917e+08	1.55056e+08	7.12989e+07	1.81377e+07	2.27413e+06	0	600720	325897	851098	127020	530992	0	0	0	0
LIKNKHMNADTDYSIA	210	225	3	0	611.977	6	14	7.15193	7.90282	613.71	4.05605	1	0	0.571696	1.37684	1	1	0.0637737		82631.9	6.05629e+06	7.09045e+07	2.30156e+08	4.19297e+08	5.04127e+08	4.19564e+08	2.5182e+08	1.16017e+08	3.96419e+07	6.72159e+06	127057	254805	700178	126954	0	323164	0	89374.9	352481	0
LIKNKHMNADTDYSIAE	210	226	2	0	981.983	6	15	7.19875	7.98077	984.627	4.07568	1	0	0.486311	1.47117	1	1	0.146361		9.03935e+06	3.07832e+07	1.37588e+08	4.08332e+08	7.15118e+08	8.9458e+08	7.63955e+08	5.05086e+08	2.43008e+08	1.10759e+08	2.84816e+07	4.81666e+06	697698	178992	0	0	0	107271	274259	128751	239640	269596
LIKNKHMNADTDYSIAE	210	226	3	0	654.991	6	15	7.18315	8.16772	656.837	4.3252	1	0	0.565193	2.0849	1	1	0.419795		1.13683e+06	3.75524e+08	2.86029e+08	8.41034e+08	1.60621e+09	1.91101e+09	1.65665e+09	1.1185e+09	6.44692e+08	3.6988e+08	1.59888e+08	1.20291e+08	5.13774e+07	6.73377e+06	8.0656e+06	1.80136e+06	7.58431e+07	2.30263e+06	1.04289e+06	1.34161e+07	550400	335839
LIKNKHMNADTDYSIAEAA	210	228	2	0	1053.02	6	17	7.63445	7.94958	1055.8	4.25778	0.6	0					0.212258		518854	608804	4.29593e+06	2.55387e+07	5.42871e+07	7.06666e+07	6.31403e+07	3.7521e+07	1.97662e+07	6.1739e+06	924339	157435	0	162994	0	273444	0	213910	4277.85	1.60993e+06	140918	441987	0	469626
LIKNKHMNADTDYSIAEAA	210	228	3	0	702.349	6	17	7.58775	8.12098	704.188	4.22472	0.6	0					0.131411		425328	868143	2.43577e+07	1.05113e+08	2.02572e+08	2.61236e+08	2.34332e+08	1.48633e+08	7.83207e+07	3.06001e+07	9.07191e+06	2.63064e+06	1.11759e+06	315909	232251	1.13436e+06	211356	0	2.72919e+06	0	109984	1.2951e+06	15520	210805
LIKNKHMNADTDYSIAEAAF	210	229	3	0	751.372	7	18					-1
LIKNKHMNADTDYSIAEAAFNKGETAM	210	236	3	0	995.148	8	25	9.9706	10.2045	997.483	5.118	0.6	0					0.29976		0	0	1.01902e+06	2.06776e+07	5.32277e+07	7.51825e+07	8.31915e+07	6.44265e+07	4.34518e+07	1.88012e+07	2.00412e+07	599035	240424	1.85623e+07	0	0	1.21736e+07	0	20242.5	2.71876e+06	0	0	238765	0	0	0	234731	296850	245709	594753
LIKNKHMNADTDYSIAEAAFNKGETAM	210	236	4	0	746.613	8	25	9.98615	10.0639	748.905	7.28212	1	0	0.579125	-0.662707	0	-2	0.529763		143620	134597	237230	4.62674e+06	1.36229e+07	1.80329e+07	1.95186e+07	1.52337e+07	9.40195e+06	3.7459e+06	2.88973e+06	599844	143073	0	288463	0	0	137472	171436	788309	0	189646	154922	191097	196873	444106	0	146979	696119	2.31781e+06
IKNKHMNADTDY	211	222	2	0	725.343	5	10	5.65918	6.30208	727.332	3.07321	1	0	0.655172	1.04965		1	0.0995523		9.24893e+06	9.45541e+07	3.17056e+08	5.26467e+08	5.15296e+08	3.22906e+08	1.59279e+08	7.52199e+07	4.67396e+07	3.23031e+07	1.71466e+07	5.66868e+06	1.47284e+06	798756	468299	1.76732e+06
IKNKHMNADTDYSIA	211	225	2	0	860.92	6	13	6.82332	7.35443	863.446	3.98414	1	0	0.651144	0.710946	1	1	0.150594		0	1.01867e+06	1.11229e+07	4.68606e+07	8.73779e+07	1.00551e+08	8.2232e+07	4.36382e+07	1.61032e+07	2.83593e+06	231894	0	0	0	0	88192.7	0	0	0	0
IKNKHMNADTDYSIA	211	225	3	0	574.282	6	13	6.82332	7.37	576.051	4.23707	1	0	0.743407	0.758113	1	1	0.145574		64650.4	554387	1.92754e+07	5.003e+07	1.25465e+08	1.45998e+08	9.22178e+07	6.58292e+07	2.78449e+07	4.03318e+06	1.53589e+06	61078.2	151140	65522.2	0	1.51216e+06	0	192921	6.50842e+06	309361
IKNKHMNADTDYSIAE	211	226	2	0	925.441	6	14	6.76083	7.43218	928.035	4.04886	0.6	0					0.119015		250035	5.39573e+06	4.71337e+07	1.50817e+08	2.84512e+08	3.35031e+08	2.69393e+08	1.65313e+08	7.47133e+07	2.55366e+07	5.19782e+06	92477.8	0	0	221147	145065	233952	185706	271770	474922	443803
IKNKHMNADTDYSIAE	211	226	3	0	617.296	6	14	6.7296	7.43218	619.033	4.0707	0.6	0					0.0701535		351557	1.2573e+07	9.54293e+07	2.80107e+08	5.20887e+08	6.07199e+08	4.94647e+08	3.07773e+08	1.43767e+08	5.28627e+07	1.59909e+07	3.38673e+06	1.18521e+06	0	102373	517595	469388	282056	756106	346267	456094
IKNKHMNADTDYSIAEAA	211	228	3	0	664.655	6	16	7.37	7.83713	666.496	4.30536	1	0	0.473853	0.517076		1	0.186477		2.77843e+06	3.88899e+06	1.07959e+07	3.68029e+07	6.75492e+07	8.33639e+07	7.23908e+07	3.93242e+07	1.23701e+07	3.6286e+06	102250	160684	0	232720	338752	87199	0	1.14215e+07	105660	407963	1.45316e+06	86085.2	0
DTDY	219	222	1	0	513.183	3	2	4.1025	4.9778	514.134	0.665367	0.4	0					0.167126		3.27383e+07	7.27672e+07	1.4414e+07	848337	3.32013e+06	42974.9
DTDYSIA	219	225	1	0	784.336	4	5	4.12883	4.70635	785.267	0.48394	0.6	0					3.74573		6.10319e+07	5.60655e+07	2.55166e+07	6.96271e+06	2.87612e+06	274604	99930	0	54240.3	0
DTDYSIAE	219	226	1	0	913.379	4	6	6.63567	7.18315	915.737	1.84116	0.4	0					0.244273		2.3149e+06	4.86579e+07	1.01254e+08	7.90585e+07	2.50537e+07	2.94456e+06	432450	225328	126254	0	354651
DYSIAE	221	226	1	0	697.304	4	4	6.69837	6.93283	699.437	1.73012	0.4	0					1.28122		509425	6.2127e+06	5.81854e+06	718899	310462	0	307201	485795	684717
YSIAE	222	226	1	0	582.277	3	3	5.59602	5.66445	584.874	2.25768	0.4	1					1.88577		48833.6	13792.3	307025	0	6781.34	132082	0
YSIAEAA	222	228	1	0	724.351	4	5	6.8546	7.41665	725.891	1.11524	0.4	0					1.10959		2.13213e+07	5.78202e+07	3.69932e+07	9.63659e+06	277704	1.4087e+06	4.07671e+06	535535	338187	447463
SIAEAA	223	228	1	0	561.288	3	4	4.16575	5.11867	561.824	0.225205	1	0	-0.535174	1.989		1	0.0981335		6.66039e+08	3.74973e+08	9.33369e+07	1.61398e+07	575855	61503.7	33728.4	302842
SIAEAAFNKGETAM	223	236	2	0	720.345	5	12	8.62497	9.3159	721.007	0.421832	1	0	-0.635461	1.19519		0	0.385767		5.02841e+08	4.76719e+08	2.6846e+08	1.15031e+08	2.45947e+07	1.30443e+07	710327	1.41271e+06	1.32417e+06	3.37358e+06	1.06663e+07	8.55611e+06	4.35869e+06	587306	1.0807e+06	0	1.72919e+06	653157
EAAF	226	229	1	0	437.203	3	2	6.9798	7.38555	437.459	-0.00398981	1	0	-0.811616	0.331084		1	0		1.56144e+08	3.63785e+07	5.94264e+06	351365	350811	0
EAAFNKGETAM	226	236	1	0	1168.53	5	9	6.82332	7.43218	1169.31	0.0356734	1	0	-0.78336	0.946529	1	0	0.374249		8.84739e+07	6.82877e+07	2.7601e+07	5.58766e+06	0	0	0	78607.5	180793	0	369700	208973	0	0	0
EAAFNKGETAM	226	236	2	0	584.769	5	9	6.8077	7.65003	585.231	0.180604	0.6	0					0.0573856		1.59026e+09	1.27238e+09	5.84221e+08	2.03778e+08	5.605e+07	1.56842e+07	4.30086e+06	2.36284e+06	737789	1.17734e+06	57723.7	701694	368295	815173	213423
AAFNKGETA	227	235	1	0	908.447	4	7	4.86512	5.675	909.122	0.151298	1	0	-0.699661	1.55561	1	0	0.126547		4.2768e+08	2.90613e+08	1.00208e+08	2.37088e+07	913302	0	57369	0	0	130718	0	0
AAFNKGETA	227	235	2	0	454.727	4	7	4.83342	5.8807	455.104	0.230411	1	0	-0.646068	2.27493	1	0	0.175345		2.79278e+09	1.82071e+09	6.43755e+08	1.80328e+08	4.84098e+07	1.89171e+07	8.00097e+06	6.61321e+06	3.76084e+06	4.62528e+06	3.65498e+06	1.64065e+06
AAFNKGETAM	227	236	1	0	1039.49	5	8	6.60438	7.35443	1040.36	0.203132	1	0	-0.681748	1.37432	1	1	0.143543		1.0089e+09	7.18084e+08	3.25596e+08	1.13218e+08	3.32917e+07	9.74553e+06	2.23873e+06	919139	256917	159462	178870	338782	542698	632847
AAFNKGETAM	227	236	2	0	520.247	5	8	6.62003	7.43218	520.736	0.302792	1	0	-0.622674	1.56248	1	1	0.0965173		8.94338e+09	6.4427e+09	2.95681e+09	9.33139e+08	5.06658e+08	9.39402e+07	2.54868e+08	2.87106e+07	2.49086e+07	2.36055e+06	1.98855e+06	293500	855361	648835
AAFNKGETAMT	227	237	2	0	570.771	5	9	6.22592	6.8077	571.2	0.127525	0.6	0					0.190661		1.7811e+08	1.40417e+08	6.09116e+07	1.56367e+07	1.5231e+06	759947	188848	363331	215545	309060	90521.7	468127	0	517989	77948
FNKGETA	229	235	2	0	383.69	4	5	3.75463	4.51518	383.977	0.131624	1	0	-0.677322	1.40613		0	0.199058		8.3502e+08	4.07627e+08	1.15764e+08	2.38725e+07	4.10404e+06	376442	29316.9	5.93714e+06	703345	2.51076e+06
FNKGETAM	229	236	1	0	897.413	5	6	5.86492	6.3958	898.034	0.0285475	1	0	-0.779594	0.710239	1	1	0.0906437		3.53202e+08	2.07835e+08	7.09351e+07	1.46788e+07	1.00348e+06	88495.5	122871	79550.5	0	0	52154.8	83741
FNKGETAM	229	236	2	0	449.21	5	6	5.80163	6.47922	449.578	0.142738	1	0	-0.689345	1.15474	1	1	0.157752		2.21144e+09	1.30987e+09	4.38815e+08	1.07505e+08	2.82585e+07	5.38263e+06	1.20511e+06	849029	1.20274e+07	0	2.70358e+07	365769
NKGETAM	230	236	1	0	750.345	4	5	3.86532	5.10305	750.898	0.0710439	1	0	-0.734777	2.852	1	1	0.454739		7.22111e+08	3.35132e+08	1.01525e+08	2.66804e+07	5.77371e+06	663248	798391	1.04358e+06	144739	45104.7
NKGETAM	230	236	2	0	375.676	4	5	3.88112	4.94375	375.928	0.021532	1	0	-0.781735	2.32144	1	1	0.0266036		2.43457e+09	1.13242e+09	2.88114e+08	4.49819e+07	1.12838e+07	3.99578e+06	124556	7.88438e+06	315550	314168
NKGETAMTINGPWAWSNIDT	230	249	2	0	1103.52	7	17					-1
NKGETAMTINGPWAWSNIDTSKVNYGVTVL	230	259	3	0	1089.54	8	27	12.3019	12.5987	1092.4	6.55561	0.6	0					0.146223		0	19308.4	0	314457	3.80817e+06	1.83157e+07	3.71777e+07	5.67551e+07	6.44496e+07	6.11848e+07	4.3828e+07	2.75234e+07	1.36651e+07	2.2226e+06	232988	574387	0	0	197372	0	139765	827090	673705	969350	2.08802e+06	169379	0	0	213031	0
NKGETAMTINGPWAWSNIDTSKVNYGVTVLPTFKGQPSKPFVGVL	230	274	5	0	970.706	10	39	12.2862	12.5831	972.948	8.2043	1	1	0.195409	0.00121779		1	0.181852		115775	0	60751.2	0	2.12903e+07	2.63295e+06	6.10679e+06	1.4663e+07	2.76203e+07	4.70151e+07	4.65195e+07	4.58062e+07	3.4892e+07	2.43141e+07	1.68473e+07	7.94088e+06	3.64691e+06	3.14008e+06	343923	1.49403e+06	0	0	1.34247e+06	0	605139	0	194226	0	0	7.14141e+06
MTINGPWAWSNIDT	236	249	2	0	803.372	6	11	12.083	12.9162	805.132	2.48557	1	0	0.269359	1.62606		0	0.0840945		2.24266e+07	2.50198e+08	7.21562e+08	1.0419e+09	8.78084e+08	4.81869e+08	2.07113e+08	7.38896e+07	1.89251e+07	3.22573e+06	4.99917e+06	2.40207e+06	9.8879e+06	2.73825e+06	1.50651e+06	1.96899e+06	5.30298e+06	1.98798e+06
MTINGPWAWSNIDTSKVNY	236	254	3	0	733.018	7	16	9.45125	9.92395	738.302	14.4605	0.5	0					0.0932382		98784.5	0	0	0	121183	312500	346825	363543	2.1507e+06	279697	2.67867e+06	7.80184e+06	3.97644e+07	1.34424e+08	2.83805e+08	3.92152e+08	3.75025e+08	2.97224e+08	1.78432e+08	8.86698e+07	3.53666e+07	1.23439e+07	8.16678e+06	1.36033e+06
MTINGPWAWSNIDTSKVNYGVTVL	236	259	2	0	1333.67	7	21	12.7704	13.6406	1337.59	6.17582	1	0	0.592413	1.73852	1	-1	0.136451		0	0	1.70726e+06	2.04583e+07	8.699e+07	2.07943e+08	3.98169e+08	5.33515e+08	5.35045e+08	4.44853e+08	2.89219e+08	1.48526e+08	6.35626e+07	1.76259e+07	4.21945e+06	256549	224006	106726	2.4164e+06	366129	1.55892e+06	0	245620	0	2197	0	0	6772.34	1.06274e+06
MTINGPWAWSNIDTSKVNYGVTVL	236	259	3	0	889.448	7	21	12.8016	13.5615	892.058	6.15381	0.6	0					0.0363691		934828	3.57595e+06	2.16347e+07	8.11049e+07	2.66902e+08	6.28149e+08	1.12145e+09	1.47371e+09	1.49343e+09	1.19979e+09	7.77072e+08	4.15405e+08	1.93792e+08	7.81285e+07	2.79846e+07	1.22334e+07	4.27382e+06	2.18688e+06	3.843e+06	1.25268e+06	1.0308e+06	1.87434e+06	1.1283e+06	794561	1.93477e+06	377324	164458	304722	420440
MTINGPWAWSNIDTSKVNYGVTVLPTFKGQPSKPFVGVL	236	274	4	0	1063.06	9	33	12.6612	13.3768	1065.59	7.45763	0.6	0					0.0408876		0	201482	1.24717e+06	316397	1.07833e+07	4.887e+07	1.50658e+08	2.53276e+08	4.24654e+08	5.25534e+08	5.97579e+08	4.87344e+08	3.64019e+08	2.48344e+08	1.55231e+08	7.48072e+07	3.20407e+07	1.10333e+07	3.08034e+06	1.43564e+06	411133	404290	611895	495733	100573	114531	262165	125528	367394	0
TINGPWAWSN	237	246	2	0	573.272	5	7	11.0642	11.553	575.036	2.8323	0.4	1					0.416102		5.54455e+07	2.26615e+08	2.88715e+08	1.5755e+08	5.28504e+07	1.0408e+07	2.2813e+06	2.88827e+06	2.23174e+06	405323	1.21721e+08	1.99839e+06	4.803e+07
TINGPWAWSNIDT	237	249	2	0	737.852	5	10	11.444	12.5051	739.492	2.3973	1	0	0.33465	2.3166		1	0.0895641		6.77784e+07	5.32758e+08	1.39736e+09	2.01709e+09	1.50355e+09	7.86174e+08	2.76088e+08	7.82688e+07	1.19577e+07	3.61529e+06	363955	9.10472e+06	767502	6.01072e+06	559617	1.76718e+06
TINGPWAWSNIDTSKVNY	237	254	2	0	1033.5	6	15	11.2693	12.2289	1036.52	4.8016	0.6	0					0.150893		1.34288e+07	9.24753e+06	1.36076e+08	4.73263e+08	1.09422e+09	1.61731e+09	1.7531e+09	1.29514e+09	7.47762e+08	3.33758e+08	1.21696e+08	3.36382e+07	1.04444e+07	1.03074e+06	9.9039e+06	613196	7.46797e+07	418177	5.2139e+07	174369	3.49324e+06	255105
TINGPWAWSNIDTSKVNY	237	254	3	0	689.337	6	15	11.4285	12.1664	691.18	4.28556	1	0	0.552661	1.3376	1	0	0.220411		8.96765e+07	3.36491e+06	4.77801e+07	1.93152e+08	3.95428e+08	5.71751e+08	5.74748e+08	4.10244e+08	2.20245e+08	9.42588e+07	3.01877e+07	6.70587e+06	1.0201e+06	336460	278120	1.42174e+06	72215.5	640835	1.2703e+06	86510.7	371149	2.39889e+06
TINGPWAWSNIDTSKVNYGVTVLPTFKGQPSKPFVGVL	237	274	4	0	1030.3	9	32	12.38	13.2559	1032.8	7.48547	0.6	0					0.0645499		125962	8.52656e+07	6.91014e+06	2.91282e+07	6.47074e+07	2.3484e+08	4.87867e+08	9.68049e+08	1.47591e+09	1.85066e+09	1.89534e+09	1.6311e+09	1.17899e+09	7.50478e+08	4.11171e+08	2.11487e+08	9.81828e+07	3.61687e+07	9.68737e+06	3.81473e+06	1.9578e+06	3.85255e+06	4.34046e+06	4.49746e+06	6.22305e+06	4.20149e+06	1.22635e+07	2.73126e+06	1.15587e+06	90385.4
INGPWAWSNIDTSKVNY	238	254	2	0	982.979	6	14					-1
NIDTSKVNYGVTVL	246	259	2	0	761.909	5	12	9.44077	9.53448	764.474	4.2382	1	0	0.872651	-0.614378		0	0.110304		343443	3.37648e+06	1.09927e+06	7.31851e+06	1.60453e+07	1.97436e+07	1.76485e+07	9.45884e+06	4.29498e+06	1.21168e+06	540223	34634.5	0	16282.6	51440.2	0	0	18954.3
IDTSKVNYGVTVL	247	259	2	0	704.888	5	11	8.51462	8.86265	710.92	11.2321	1	0	4.03994	0.156203		-8	0.0761821		507392	6.98844e+06	379519	753569	268222	258584	180349	155915	285464	7.22644e+07	5.12291e+08	1.28651e+09	1.37856e+09	8.97973e+08	4.62343e+08	1.95439e+08	5.67138e+07
IDTSKVNYGVTVLPTFKGQPSKPFVGVL	247	274	4	0	748.669	7	23					-1
DTSKVNYGVTVL	248	259	2	0	648.346	5	10	8.86265	9.41985	650.501	3.55194	1	0	0.882185	0.789979		0	0.235915		151736	3.10578e+06	3.35137e+07	8.91871e+07	1.30806e+08	1.00414e+08	4.33225e+07	1.16194e+07	3.0506e+06	257426	1.46227e+06	150448	2.91199e+06	0	2.11016e+06	81824.3
DTSKVNYGVTVLPTFKGQPSKPFVGVL	248	274	3	0	960.195	7	22	10.7374	10.9553	962.347	4.70613	1	0	0.212235	-0.238304		1	0.225439		0	0	227692	1.68111e+06	1.21637e+07	2.62517e+07	3.31769e+07	2.62552e+07	1.61789e+07	5.89539e+06	2.39016e+06	245037	0	644185	0	0	276449	0	192484	0	0	0	0	0	196255	10952.1	0	0	223184	240601
TSKVNYGVTVL	249	259	2	0	590.832	5	9	8.84705	9.39387	592.735	3.10507	0.6	0					0.250376		1.95756e+06	119597	7.57286e+07	1.3158e+08	1.44498e+08	6.6427e+07	3.24136e+07	1.20956e+07	2.78153e+06	25671.9	214407	248312	156633	455242	580674
SKVNY	250	254	1	0	610.32	3	3	4.92803	5.78582	611.496	0.82241	0.4	0					0.193052		4.39222e+07	1.60124e+08	6.86622e+07	1.15768e+07	79446.8	45077.4	142028
SKVNYGVTVL	250	259	1	0	1079.61	4	8	8.83145	9.44077	1082.43	2.18254	0.6	0					0.240249		593654	2.97547e+07	1.19006e+08	1.48284e+08	7.23403e+07	1.5376e+07	279903	497498	23859.9	0	0	161311	32504.8
SKVNYGVTVL	250	259	2	0	540.308	4	8	8.81583	9.58132	541.745	2.23392	0.6	0					0.0540836		4.86128e+07	3.97155e+08	1.12823e+09	1.37861e+09	7.43282e+08	2.48211e+08	6.77224e+07	8.76546e+06	2.4581e+06	625154	903201	759169	1.10161e+06
SKVNYGVTVLPTFKGQPSKPFVGVL	250	274	3	0	888.17	7	20	10.6256	11.2226	889.883	3.50139	0.6	0					0.311		210077	2.77428e+07	1.73325e+08	4.76834e+08	8.15085e+08	8.723e+08	6.72718e+08	4.12184e+08	2.07658e+08	9.44999e+07	2.81933e+07	8.82348e+06	2.097e+06	244278	1.03617e+06	730456	34764.5	2.59635e+06	364266	255261	1.45289e+06	552722	0	1.30166e+06	368637	0	373837	576939
KVNYGVTVL	251	259	2	0	496.792	4	7	8.95658	9.36268	498.119	2.05615	0.4	0					0.099446		680427	1.62334e+07	4.87823e+07	5.54797e+07	2.24369e+07	3.12684e+06	219698	51693.7	11418.8	122350	0	39749
KVNYGVTVLPTFKGQPSKPFVGVL	251	274	3	0	859.16	7	19	10.9085	10.9553	860.931	3.72416	1	0	0.127323	-0.756788		1	0.487059		400996	177446	439796	2.20101e+06	4.93938e+06	4.61816e+06	3.64385e+06	1.28894e+06	0	0	0	0	0	0	0	0	0	0	0	0	0	274043	0	0	0	0	389058
GVTVLPTF	255	262	1	0	833.477	4	5					-1
GVTVLPTFKGQPSKPFVGVL	255	274	2	0	1036.1	6	15	10.6724	11.4129	1038.01	2.53532	1	0	-0.000650134	1.34553	1	1	0.173511		5.68577e+06	1.54921e+08	4.9867e+08	6.77296e+08	6.43895e+08	3.86213e+08	1.93431e+08	6.02997e+07	1.60329e+07	1.63363e+06	4.25867e+06	146692	6.32047e+07	105513	5.09401e+06	750.432	0	249680	0	18056.3	0	0
GVTVLPTFKGQPSKPFVGVL	255	274	3	0	691.07	6	15	10.7035	11.553	692.325	2.48914	1	0	-0.0152519	1.6755	1	1	0.100315		5.63779e+07	5.39432e+08	1.54896e+09	2.32241e+09	1.97147e+09	1.2959e+09	6.38546e+08	2.61165e+08	1.05193e+08	4.01136e+07	1.0905e+07	5.51941e+06	3.22614e+06	1.41147e+06	2.77585e+07	908107	119975	4.66875e+07	0	32148.7	2.6428e+06	100543
VTVLPTFKGQPSKPFVGVL	256	274	3	0	672.063	6	14	10.7035	11.0019	673.144	1.99762	1	0	-0.12553	0.0058133		1	0.147407		764317	1.13223e+07	3.49611e+07	3.83907e+07	2.95317e+07	1.72868e+07	2.27194e+06	875552	1.03301e+06	26702.8	242834	0	107228	0	0	215332	107129	0	0	112875	222035
PTFKGQPSKPFVG	260	272	2	0	695.38	5	9	7.71235	8.13655	699.056	6.49941	1	0	2.62233	0.386988		-1	0.28563		1.62737e+07	2.82812e+07	2.04847e+07	7.51339e+06	2.91669e+06	321190	1.9528e+07	1.02734e+08	1.58572e+08	1.21188e+08	5.2122e+07	1.37831e+07	939673	0	145487
PTFKGQPSKPFVGVL	260	274	2	0	801.456	5	11	9.58132	10.4228	802.592	1.28371	1	0	-0.248758	1.65126	1	0	0.0240958		1.76498e+09	6.78473e+09	8.69365e+09	5.90144e+09	2.78042e+09	1.07785e+09	3.73529e+08	1.40126e+08	5.83404e+07	3.6493e+07	1.24529e+07	1.92818e+06	331840	489246	0	0	208282
PTFKGQPSKPFVGVL	260	274	3	0	534.64	5	11	9.58132	10.5318	535.4	1.29238	1	0	-0.245017	1.98163	1	0	0.0172954		3.05499e+09	1.17001e+10	1.44672e+10	1.00813e+10	4.91043e+09	1.81459e+09	6.28066e+08	2.36971e+08	1.1873e+08	6.56284e+07	3.86903e+07	1.40723e+07	2.87851e+06	207499	148567	29183.7	290593
KGQPSKPFVGVL	263	274	2	0	628.872	5	8	9.03457	9.5657	629.665	0.822127	0.6	0					0.0364135		3.09467e+08	1.00989e+09	7.57231e+08	3.24869e+08	1.09616e+08	164552	3.43753e+06	1.10059e+06	640913	739951	176604	187472	44655.1	8767.41
KGQPSKPFVGVL	263	274	3	0	419.584	5	8	9.05017	9.62297	420.107	0.803918	0.6	0					0.0651863		1.37164e+08	4.06865e+08	2.9358e+08	1.22525e+08	3.75299e+07	7.72123e+06	827958	363589	897210	260791	71674.3	415382	261691	114978
VLSAGINAASPNKELAKE	273	290	2	0	906.497	6	15	7.0424	7.41665	908.367	2.69065	1	0	0.0484539	0.235639	1	1	0.171071		0	1.61221e+06	2.08568e+07	4.46774e+07	4.37949e+07	2.55104e+07	8.63263e+06	920108	0	156182	0	0	0	82476.9	208064	0	0	11992.1	0	0	124158	0
VLSAGINAASPNKELAKE	273	290	3	0	604.667	6	15	6.9798	7.32332	605.94	2.76969	1	0	0.073441	0.142517	1	1	0.116908		64065	3.05599e+06	2.63185e+07	5.3067e+07	5.21516e+07	3.46028e+07	1.23685e+07	2.4661e+06	680547	81593.6	0	105750	85059.8	0	279703	160109	0	251356	0	0	0	0
SAGIN	275	279	1	0	461.235	3	3	2.90155	3.56457	461.503	0.0190699	1	1	-0.772012	1.1106		1	0.234337		6.36142e+07	1.81745e+07	1.84162e+06	112735	39535.1	0	0
SAGINAASPNKE	275	286	2	0	579.791	5	9	4.29262	4.69048	581.1	1.96853	1	0	0.23505	0.307198		1	0.140318		4.22093e+06	4.24891e+07	9.64763e+07	8.57912e+07	4.0622e+07	1.37137e+07	3.45096e+06	493073	28550.1	110050	0	45584.6	0	0	0
SAGINAASPNKEL	275	287	2	0	636.333	5	10	6.51052	7.24548	638.049	2.70961	1	0	0.48275	1.32861		1	0.234568		4.70412e+06	6.37554e+07	2.44541e+08	3.83395e+08	3.27846e+08	1.66657e+08	5.2061e+07	8.37659e+06	3.51254e+06	2.65645e+06	1.72837e+06	983808	703742	159631	13093.8	267597
SAGINAASPNKELAKE	275	290	2	0	800.42	5	13	5.86492	6.6513	802.314	2.87624	1	0	0.247014	1.48441	1	1	0.0442975		1.36763e+08	1.4204e+09	5.47845e+09	1.06041e+10	1.0301e+10	6.33133e+09	2.85097e+09	1.06798e+09	3.54916e+08	1.12012e+08	3.5625e+07	1.12028e+07	3.80405e+06	451648	63724.9	21228.3	0	167818	656152
SAGINAASPNKELAKE	275	290	3	0	533.949	5	13	5.86492	6.58875	535.209	2.8686	1	0	0.244228	1.29488	1	1	0.0349834		9.03606e+07	9.78171e+08	3.84752e+09	7.19434e+09	6.96803e+09	4.32763e+09	1.99646e+09	7.18464e+08	2.30146e+08	7.14581e+07	1.9924e+07	7.24827e+06	2.63242e+06	908007	136182	18119.9	181392	14130.7	280551
SAGINAASPNKELAKEF	275	291	3	0	582.972	6	14	8.56235	8.81583	584.515	3.60708	0.6	0					0.290495		554626	6.81785e+06	1.52001e+07	3.04034e+07	4.3538e+07	2.29601e+07	8.84347e+06	6.47266e+06	425028	113143	269341	84926	0	166377	66321	184734	4.89769e+06	136128	0	2.78966e+06	0
SAGINAASPNKELAKEFL	275	292	3	0	620.667	6	15	9.79957	10.2357	622.645	4.83952	1	1	0.727788	0.423045		-3	0.493682		328912	1.15017e+06	1.81633e+07	4.87667e+07	5.04817e+07	3.00706e+07	1.03775e+07	1.69902e+06	1.14781e+06	0	339560	623218	589023	1.00701e+06	8.92843e+06	1.0953e+07	2.71648e+06	4.05477e+06	1.34723e+06	753158	3.39517e+06	344273
SAGINAASPNKELAKEFLEN	275	294	2	0	1052.04	6	17	9.28468	9.70617	1054.19	3.0746	0.6	0					0.103685		166960	3.94478e+07	2.00081e+08	4.21303e+08	4.84699e+08	3.72811e+08	2.13326e+08	1.01697e+08	3.4771e+07	9.23325e+06	1.07133e+06	2.4165e+06	0	617652	437625	653894	192047	916067	0	6.84046e+06	0	1.18524e+06	0	384320
SAGINAASPNKELAKEFLEN	275	294	3	0	701.695	6	17	9.42503	10.1111	703.547	4.32984	0.6	0					0.185539		6.35871e+06	1.01934e+08	4.69561e+08	9.81593e+08	1.15603e+09	8.92709e+08	4.81138e+08	2.17153e+08	9.34036e+07	2.61026e+07	9.0084e+06	1.2092e+07	2.20861e+06	2.34287e+06	1.14203e+08	197551	1.0513e+06	2.8374e+08	556446	2.95834e+06	9.10748e+07	1.04241e+06	6.50407e+06	8.69829e+06
SAGINAASPNKELAKEFLENYL	275	296	2	0	1190.11	6	19	11.7714	12.6143	1192.35	3.06516	0.6	0					0.610313		1.99534e+06	8.73673e+07	3.32024e+08	7.1229e+08	8.62318e+08	6.91765e+08	4.31975e+08	2.2163e+08	8.46948e+07	3.67034e+07	7.47248e+06	4.0433e+06	1.52416e+06	3.17297e+06	8.17641e+06	5.84682e+06	9.85583e+06	3.66646e+06	1.56089e+06	1.19157e+06	144908	358079	673508	346666	153672	159942
SAGINAASPNKELAKEFLENYL	275	296	3	0	793.745	6	19	11.8337	12.2237	795.203	2.96977	0.6	0					0.0163381		1.52863e+07	2.06514e+08	8.57962e+08	1.83877e+09	2.24848e+09	1.83385e+09	1.09487e+09	5.2895e+08	2.42428e+08	9.02475e+07	2.90189e+07	1.53885e+07	2.18541e+06	959334	814713	800893	1.29933e+06	46528	143059	188047	53700.5	275745	210729	3.40987e+06	875367	377992
SAGINAASPNKELAKEFLENYLLTDEGLEAVNKDKPLGA	275	313	4	0	1033.29	9	35	12.2706	12.3644	1034.98	4.34049	0.6	0					0.103376		0	0	177211	2.64883e+06	1.03778e+07	1.91703e+07	2.21868e+07	1.70514e+07	1.47273e+07	4.15933e+06	5.9679e+06	0	2.72338e+06	0	707054	0	129644	0	15203.5	147790	0	366177	0	101949	0	149791	0	0	0	0
GINAASPNKELAKE	277	290	2	0	721.386	5	11	5.76998	6.1479	723.224	2.84978	1	0	0.426368	0.246749		1	0.174261		840568	8.4464e+06	3.19339e+07	7.64238e+07	7.14717e+07	3.90803e+07	1.52244e+07	3.0479e+06	268540	0	0	111165	13667.2	120060	158214	106934	75688.9
AASPNKELAKE	280	290	1	0	1157.62	5	8	4.54698	4.94375	1160.89	2.61424	1	0	0.747446	0.303865	1	1	0.14942		36770.3	3.37e+06	2.02833e+07	3.50383e+07	2.73585e+07	1.07966e+07	1.39365e+06	0	0	23479.1	0	0	0	0
AASPNKELAKE	280	290	2	0	579.312	5	8	4.49928	5.33982	580.982	2.67683	1	0	0.784545	1.64848	1	1	0.0484759		4.70514e+07	4.80471e+08	1.73847e+09	2.94146e+09	2.2706e+09	1.04716e+09	3.31142e+08	8.13003e+07	1.60051e+07	2.07386e+06	334510	64565.8	0	0
AASPNKELAKE	280	290	3	0	386.544	5	8	4.49928	5.15513	387.64	2.62728	1	0	0.755175	1.08889	1	1	0.0328701		1.23224e+07	1.32589e+08	4.81701e+08	7.74531e+08	5.99921e+08	2.60693e+08	8.16841e+07	1.83844e+07	92114.5	134434	0	146694	0	0
AASPNKELAKEFLEN	280	294	2	0	830.931	5	12	8.86265	9.25347	832.891	2.9489	0.6	0					0.629914		616355	2.80142e+07	1.22733e+08	2.31184e+08	2.17159e+08	1.36929e+08	5.8986e+07	1.82746e+07	2.02697e+06	545697	557598	160758	413135	667040	640341	2.35567e+06	0	9.10704e+06
AASPNKELAKEFLENYL	280	296	3	0	646.339	6	14	11.6777	12.1143	647.766	3.11948	0.6	0					0.310157		0	6.14232e+06	1.91594e+08	3.55335e+08	3.55705e+08	2.32018e+08	1.1305e+08	4.15201e+07	8.01345e+06	1.50383e+06	513958	72024.8	349712	104420	2.25852e+06	1.24255e+07	1.82141e+07	5.56545e+06	1.60984e+06	461358	182689
LAKEFLENYL	287	296	2	0	620.335	5	8	11.5374	12.0051	620.881	0.329776	1	0	-0.60668	0.518541		1	0.750958		3.39432e+07	3.10338e+07	1.07826e+07	817261	375032	0	314983	0	588846	425924	459696	911001	462865	0
FLENYL	291	296	1	0	798.403	4	4	10.8152	11.6777	798.904	0.00327785	1	0	-0.79827	1.71504	1	0	0.0927018		1.10937e+10	5.19403e+09	1.4741e+09	1.98389e+08	3.48284e+06	3.83974e+07	7.01845e+06	1606.2	592240
FLENYL	291	296	2	0	399.705	4	4	11.3004	11.6621	399.916	-0.075822	1	0	-0.892043	0.197613	1	0	0.120768		1.01935e+08	4.56282e+07	6.58053e+06	923620	0	790705	0	0	0
FLENYLLTDEGLEAVNKDKPLGA	291	313	3	0	850.443	7	20					-1
LENYL	292	296	1	0	651.335	4	3	8.76903	9.47207	652.508	0.781769	0.6	0					1.66116		6.69607e+07	2.1973e+07	2.81328e+06	827626	2.20838e+06	2.64277e+06	8.84345e+06	3.23743e+06
YLLTDEGL	295	302	1	0	923.472	4	6	10.3604	11.2226	924.897	0.875042	1	0	-0.110576	1.71418		1	0.423911		5.5137e+08	1.0495e+09	7.61707e+08	2.81986e+08	7.3758e+07	1.21679e+07	5.23881e+06	594243	803825	4.0418e+06	4.46431e+06
YLLTDEGLEAVNKDKPLGA	295	313	2	0	1023.54	6	16	9.72175	10.4695	1024.99	1.69214	1	0	-0.300644	1.3673	1	1	0.206505		1.80779e+08	6.473e+08	8.35324e+08	6.95605e+08	3.85076e+08	2.03617e+08	9.15455e+07	6.19728e+07	5.79646e+07	4.84895e+07	2.76364e+07	1.20656e+07	6.10818e+06	1.76039e+06	0	0	12012.8	361566	347772	672959	632729	3028.64	1.3757e+06
YLLTDEGLEAVNKDKPLGA	295	313	3	0	682.697	6	16	9.67498	10.4695	683.719	1.85857	1	0	-0.251319	1.509	1	1	0.237601		5.40478e+08	1.89506e+09	2.54167e+09	2.06812e+09	1.18712e+09	5.64073e+08	2.55341e+08	1.85291e+08	2.11811e+08	1.97754e+08	1.40269e+08	7.27691e+07	3.56554e+07	1.46773e+07	1.21999e+07	6.65448e+06	3.43379e+06	3.23324e+06	1.8659e+06	1.51958e+06	1.91509e+06	403102	893474
LTDEGL	297	302	1	0	647.325	4	4	7.27663	8.16772	648.547	0.856778	1	0	0.213561	1.80165		1	0.140657		1.79225e+09	3.39655e+09	2.00102e+09	5.31568e+08	9.92157e+07	1.55209e+07	5.53463e+06	7.01449e+06	1.83425e+06
LTDEGLE	297	303	1	0	776.367	4	5	6.52617	7.21433	777.628	0.824273	1	0	-0.0204099	1.18681		1	0.223155		1.44348e+08	2.58313e+08	1.6765e+08	4.9631e+07	7.69523e+06	131763	463630	0	0	1.61986e+06
LTDEGLEAVNKDKPLGA	297	313	2	0	885.468	6	14	7.9184	8.73448	886.505	1.04886	0.6	0					0.0572245		3.01693e+09	6.11757e+09	6.1179e+09	3.97345e+09	1.94819e+09	8.42019e+08	3.55281e+08	1.50836e+08	7.06753e+07	3.88933e+07	1.93529e+07	1.53837e+07	5.78229e+06	1.56532e+06	1.04352e+06	345358	268740	0	375.115	115880	589950
LTDEGLEAVNKDKPLGA	297	313	3	0	590.647	6	14	7.9184	8.73448	591.367	1.13198	1	0	-0.418734	1.5744	1	0	0.101389		4.0818e+09	8.94565e+09	9.05641e+09	5.7225e+09	2.77763e+09	1.21992e+09	4.7931e+08	2.07357e+08	1.05376e+08	5.72915e+07	3.79659e+07	4.29081e+07	1.30545e+07	4.11778e+06	7.0052e+06	174567	97385.6	1.33894e+08	302411	718756	7.0908e+06
LTDEGLEAVNKDKPLGAVAL	297	316	3	0	685.044	6	17	9.61255	9.6594	687.35	5.71627	0.4	1					0.343129		3.24964e+06	8.44636e+06	1.00069e+07	6.43988e+06	5.21109e+06	1.83662e+06	532597	125403	121638	97044.8	144921	92795.5	0	0	99381.6	0	22327.7	1.199e+06	20724.5	16422.1	1.10659e+07	0	0	315649
LTDEGLEAVNKDKPLGAVALKS	297	318	3	0	756.753	6	19	8.4364	8.6876	758.388	3.58044	1	1	0.0914521	-0.137203		0	0.168433		5.71689e+06	3.60664e+07	9.47255e+07	6.90311e+07	5.5232e+07	5.92684e+07	2.74098e+07	2.37586e+07	2.59873e+07	1.98904e+07	2.0057e+07	1.37318e+07	1.05907e+07	6.34608e+06	2.70098e+06	765601	363300	215507	0	0	7649.59	0	0	897789	0	0
LTDEGLEAVNKDKPLGAVALKSYEEE	297	322	3	0	940.15	7	23					0
DEGLEAVNKDKPLGA	299	313	2	0	778.402	5	12	7.2922	7.74353	778.928	0.160648	0.6	0					0.273281		6.5354e+07	7.85983e+07	3.86502e+07	6.6253e+06	442107	0	0	0	180013	0	180602	175309	471438	209434	179096	205971	267543	0
LEAVNKDKPLGA	302	313	2	0	627.856	5	9	6.16352	6.52617	628.398	0.350668	1	0	-0.617392	0.200491		1	0.564462		1.68369e+07	1.42063e+07	5.17617e+06	270798	151173	377866	0	397396	613447	523871	2099.37	15528.1	0	8501.98	83774
EAVNKDKPLGA	303	313	1	0	1141.62	5	8	5.14992	6.00643	1142.51	0.228785	1	0	-0.666543	1.69691	1	1	0.286105		2.10277e+08	1.89913e+08	8.35156e+07	2.37574e+07	5.18522e+06	239116	93474	0	0	0	0	13849.9	233468	53406
EAVNKDKPLGA	303	313	2	0	571.314	5	8	5.10305	6.03863	571.811	0.333828	1	0	-0.604278	1.93648	1	1	0.0225957		8.51094e+09	7.31531e+09	3.57051e+09	1.21422e+09	4.04238e+08	1.43306e+08	6.03004e+07	2.4847e+07	7.00132e+06	1.06518e+06	4652.96	49859.1	60081.4	93201.8
EAVNKDKPLGA	303	313	3	0	381.212	5	8	5.08743	5.63285	381.527	0.286538	1	0	-0.632309	0.754275	1	1	0.0238972		1.31576e+09	1.08217e+09	5.11991e+08	1.75519e+08	5.61118e+07	1.66104e+07	5.32515e+06	1.43494e+06	0	187707	0	0	0	0
EAVNKDKPLGAVA	303	315	2	0	656.367	5	10	6.80248	7.08935	656.912	0.327757	0.6	0					0.0420971		1.77611e+08	1.70564e+08	1.19265e+08	3.30923e+07	130847	281070	53298.9	348125	566055	984555	1.03193e+06	723241	240392	0	86429.8	0
EAVNKDKPLGAVAL	303	316	2	0	712.909	5	11	8.26458	8.6876	713.543	0.432699	0.6	0					0.149557		1.2115e+08	1.33519e+08	7.73259e+07	3.91188e+07	1.28438e+07	6.01029e+06	562453	101689	0	82108.7	0	0	0	190965	0	0	6189.79
EAVNKDKPLGAVALKS	303	318	2	0	820.472	5	13	6.79208	7.16753	821.416	0.930025	0.6	0					0.149073		4.91646e+06	3.44154e+07	3.22613e+07	1.80424e+07	4.26939e+06	497478	0	87372.5	100674	116605	280743	80957.7	0	0	0	0	0	0	0
EAVNKDKPLGAVALKSYEEE	303	322	2	0	1095.57	6	17	8.10542	8.70843	1096.92	1.4248	0.6	0					0.421476		8.62979e+06	5.64489e+07	8.59948e+07	7.22905e+07	4.41337e+07	1.94851e+07	3.66342e+06	823214	487501	153935	439651	0	121483	218003	295513	90124.7	302136	0	0	0	388189	0	732517	0
EAVNKDKPLGAVALKSYEEE	303	322	3	0	730.714	6	17	8.15215	8.50418	731.666	1.57038	0.6	0					0.0330674		4.50997e+07	2.08961e+08	3.10399e+08	2.82081e+08	1.85148e+08	1.0135e+08	4.25476e+07	2.07031e+07	7.16983e+06	2.01758e+06	932340	429845	376734	145827	42327.4	32286.6	3386.65	68605.9	0	0	369722	0	0	256802
EAVNKDKPLGAVALKSYEEEL	303	323	3	0	768.409	6	18	9.69058	9.9395	769.541	2.04017	1	0	-0.264681	-0.144121		1	0.146365		3.27046e+06	4.38267e+07	7.70253e+07	7.53196e+07	5.58571e+07	2.97177e+07	1.66368e+07	4.66084e+06	1.55763e+06	2.35964e+06	424683	378486	2.63819e+06	0	563162	195999	0	0	0	0	0	2.38796e+06	0	0	431328
AVNKDKPLGA	304	313	1	0	1012.58	4	7	5.48398	5.59602	1012.99	-0.17605	0.3	0					0.438838		1.2634e+06	471665	39332.8	0	46729	0	0	0	0	0	607.876	0
AVNKDKPLGA	304	313	2	0	506.793	4	7	4.88088	5.84387	507.205	0.238053	1	0	-0.640891	2.0195	0	1	0.0575763		7.02486e+08	5.36689e+08	2.23563e+08	6.70205e+07	1.71121e+07	2.67353e+06	613782	70497.1	0	95186	66161.1	4821.53
VNKDKPLGA	305	313	1	0	941.541	4	6	4.57888	5.42128	942.115	0.0280333	1	0	-0.78	1.65414	1	1	0.639801		3.50411e+07	2.45649e+07	6.00928e+06	356011	13549.1	0	0	0	0	0	0
VNKDKPLGA	305	313	2	0	471.274	4	6	4.45152	5.75942	471.788	0.481251	0.6	0					0.506452		7.83768e+08	6.01176e+08	2.8969e+08	1.17322e+08	3.74772e+07	8.65086e+06	2.89976e+06	723989	504267	0	1.47027e+07
VNKDKPLGA	305	313	3	0	314.519	4	6	4.49928	5.26693	314.754	0.16131	1	0	-0.674667	1.42764	1	1	0.205172		9.66124e+07	6.65654e+07	2.40363e+07	5.62756e+06	512373	453971	19208.5	0	71092	0	2029.22
VNKDKPLGAVAL	305	316	2	0	612.869	5	9	8.29578	8.60932	613.531	0.598934	1	0	-0.486582	0.0516674		1	1.16523		9.10451e+06	7.65382e+06	2.2029e+06	136281	0	137491	64095.6	268251	0	141597	0	282768	0	524392	33887.8
VALKS	314	318	1	0	517.334	3	3	3.83373	4.76992	518.346	0.711691	0.4	0					0.0428107		3.00026e+08	8.32486e+08	2.28798e+08	3.77489e+07	1.77766e+06	0	242870
VALKS	314	318	2	0	259.171	3	3	3.80198	4.78583	259.669	0.696831	0.4	0					0.0205323		4.89215e+08	1.36889e+09	3.65567e+08	4.88399e+07	2.86539e+06	49009.3	212199
VALKSYE	314	320	1	0	809.44	4	5	6.36977	7.0424	810.876	0.952459	0.4	0					0.219013		4.99805e+07	2.47059e+08	1.44513e+08	4.41569e+07	8.59892e+06	233681	215706	271793	121814	12680.6
VALKSYE	314	320	2	0	405.224	4	5	6.36977	7.03198	405.918	0.904379	0.4	0					0.027667		3.51932e+08	1.10883e+09	6.64944e+08	2.18691e+08	4.54088e+07	6.00792e+06	681367	180467	156443	140972
VALKSYEEE	314	322	1	0	1067.53	4	7	6.47922	7.16753	1069.36	1.20697	1	0	0.015486	1.18726	1	1	0.116616		2.72829e+08	9.4146e+08	8.71113e+08	4.51477e+08	1.68054e+08	4.58602e+07	7.74394e+06	4.78395e+06	2.49714e+06	375872	0	0
VALKSYEEE	314	322	2	0	534.266	4	7	6.46358	7.2922	535.193	1.23069	1	0	0.0315564	1.61237	1	1	0.0871094		2.35255e+09	7.89335e+09	6.89901e+09	3.78116e+09	1.35538e+09	3.87564e+08	1.35606e+07	1.69817e+06	217284	6.62652e+07	4.57536e+07	6.04218e+07
VALKSYEEEL	314	323	1	0	1180.61	5	8	8.95658	9.6594	1182.61	1.30398	1	0	-0.0292168	1.2312	0	1	0.57683		5.25854e+07	2.01268e+08	2.11541e+08	1.3353e+08	6.29862e+07	1.18772e+07	267155	0	0	178286	392789	116072	330692	0
VALKSYEEEL	314	323	2	0	590.808	5	8	8.37388	9.70617	591.92	1.52153	1	0	0.0997362	3.13848	0	1	0.903687		8.68187e+08	3.41872e+09	3.11147e+09	1.98514e+09	7.68906e+08	2.691e+08	6.43681e+07	3.1531e+06	8.36757e+06	2.94808e+06	8.31093e+06	1.31814e+08	1.50777e+06	1.38164e+08
VALKSYEEELAKDPRIAA	314	331	2	0	1002.04	6	15	9.12855	9.20663	1004.49	3.70071	0.4	1					0.425223		0	379051	2.54155e+06	5.71089e+06	5.02964e+06	3.45901e+06	852407	3.26545e+06	0	1.81912e+06	0	594681	20015.2	8876.45	0	0	179686	0	0	136411	0	0
VALKSYEEELAKDPRIAATM	314	333	2	0	1118.09	7	17					-1
VALKSYEEELAKDPRIAATM	314	333	3	0	745.728	7	17					-1
VALKSYEEELAKDPRIAATME	314	334	2	0	1182.61	7	18	9.55007	9.72175	1184.5	2.32273	1	0	-0.190242	-0.378139	0	0	0.594391		3.30538e+06	657936	1.44451e+07	1.70622e+07	2.03323e+07	1.21945e+07	5.97013e+06	262284	0	0	0	0	0	0	0	0	0	260418	0	0	0	0	199249	0	300888	279242
VALKSYEEELAKDPRIAATME	314	334	3	0	788.742	7	18	9.5657	9.70617	790.424	3.58652	1	0	0.142699	-0.472725	0	1	0.347624		1.24781e+06	2.36707e+07	7.42754e+07	1.2409e+08	1.3484e+08	1.1375e+08	7.32137e+07	4.06186e+07	1.89856e+07	7.10448e+06	1.91845e+06	1.65483e+06	129654	198640	297247	139923	121257	875551	0	0	2.62558e+06	0	213786	2.73241e+06	5.11368e+06	1.28339e+07
VALKSYEEELAKDPRIAATMENAQKGEIMPNIPQMSA	314	350	5	0	815.613	9	32	10.4851	10.8775	817.501	6.84348	1	0	0.211969	0.290533		0	0.183228		177575	0	0	2.18961e+06	1.09079e+07	3.37147e+07	6.59534e+07	9.82906e+07	1.34001e+08	1.49198e+08	1.30297e+08	1.0152e+08	7.04237e+07	4.59085e+07	2.09274e+07	6.63961e+06	1.77441e+06	454281	0	545359	0	218071	0	0	580477	157948	0	0	144910	1.3247e+06
VALKSYEEELAKDPRIAATMENAQKGEIMPNIPQMSAF	314	351	3	0	1407.71	9	33	11.3784	11.6465	1410.85	6.71566	0.6	0					0.154481		0	0	0	0	217520	1.61238e+06	1.65462e+07	2.63764e+07	4.31698e+07	4.95521e+07	4.27925e+07	3.73372e+07	2.44793e+07	7.72225e+06	2.05931e+06	490993	63991.8	0	0	0	0	28197.6	292802	0	0	0	0	60281.2	0	0
VALKSYEEELAKDPRIAATMENAQKGEIMPNIPQMSAF	314	351	4	0	1056.03	9	33					0
KSYEEE	317	322	2	0	392.672	4	4	3.80198	4.76992	393.126	0.460644	0.4	0					0.065365		2.79388e+08	2.62618e+08	1.16521e+08	3.54232e+07	6.98601e+06	793384	92782.7	119704	0
KSYEEEL	317	323	1	0	897.42	4	5	7.68117	8.15215	898.542	0.601285	0.6	0					0.724743		6.99338e+07	6.75228e+07	3.28091e+07	8.42373e+06	8.53438e+06	1.16603e+06	260013	593969	929817	135614
KSYEEELAKDPRIAATMENAQKGEIMPNIPQMSA	317	350	4	0	948.467	9	29	10.2045	10.2513	950.522	5.80178	1	0	0.146541	-0.756738		0	0.0853481		0	0	0	0	306177	1.00871e+06	4.9419e+06	7.34478e+06	7.97007e+06	5.05133e+06	5.01827e+06	2.60867e+06	619574	0	0	0	345394	0	0	0	0	0	0	0	0	0	0	0	0	0
YEEELAKDPRIAATME	319	334	2	0	933.451	6	13	6.93283	7.32332	934.781	1.50236	0.6	0					0.193686		3.83264e+06	2.67701e+07	4.27712e+07	4.19483e+07	2.52593e+07	9.68221e+06	1.83643e+06	116583	0	0	104295	81439.8	0	246985	0	0	0	0	0	0
YEEELAKDPRIAATME	319	334	3	0	622.636	6	13	6.93283	7.4011	623.556	1.60014	0.6	0					0.403762		2.21063e+07	6.14168e+07	9.77595e+07	9.20566e+07	5.99163e+07	3.01738e+07	8.5628e+06	841991	350821	0	0	142855	202258	0	1.89645e+06	86460.1	0	381350	465846	224550
EELAKDPRIAATM	321	333	2	0	722.877	5	10					0
LAKDPRIA	323	330	2	0	442.272	4	5	5.49968	5.54697	443.228	1.39629	0.4	0					0.09896		98480.8	2.6453e+06	2.57045e+06	1.22864e+06	422910	34365.7	0	0	0	0
LAKDPRIAA	323	331	2	0	477.79	4	6	5.54697	6.1167	478.735	1.33436	1	0	0.252439	0.827955	1	0	0.036536		1.3474e+08	4.71803e+08	5.09377e+08	2.71353e+08	9.9235e+07	2.45659e+07	4.77513e+06	238907	44502.4	22316.9	35120.2
LAKDPRIAA	323	331	3	0	318.863	4	6	5.57843	6.1323	319.48	1.29645	1	0	0.222476	0.779879	1	0	0.0546553		3.34102e+07	1.22707e+08	1.40124e+08	7.44506e+07	2.04298e+07	2.44962e+06	80210.6	396489	0	4006.55	458451
LAKDPRIAAT	323	332	2	0	528.314	4	7	5.16555	5.84913	529.34	1.44045	1	0	0.173656	1.17292		0	0.0705567		3.17135e+07	1.36795e+08	1.49734e+08	9.31769e+07	3.56669e+07	1.11285e+07	3.42983e+06	1.25327e+06	205079	828.605	63923.3	93421.7
LAKDPRIAATM	323	333	2	0	593.834	5	8	6.9485	7.21433	595.117	1.80359	1	0	0.266928	-0.0928639	-1	0	0.160687		9.48119e+07	3.12325e+08	3.4475e+08	2.06107e+08	9.27351e+07	1.12416e+08	8.86996e+06	7.16658e+07	625195	6.19079e+06	69675.8	2.59379e+06	335294	93480.4
LAKDPRIAATM	323	333	3	0	396.225	5	8	5.70665	5.76998	400.063	10.7506	0.4	0					0.226813		0	0	0	214650	0	0	25162.7	0	0	0	0	0	3.55789e+06	0
LAKDPRIAATME	323	334	2	0	658.356	5	9	6.77647	7.58775	659.435	1.32791	0.6	0					0.0366816		5.72247e+08	2.11693e+09	2.4602e+09	1.6057e+09	7.42082e+08	2.7169e+08	8.15661e+07	2.45924e+07	6.85545e+06	1.21164e+06	1.52224e+06	82193.6	1.89617e+06	160863	1.75929e+06
LAKDPRIAATME	323	334	3	0	439.239	5	9	6.79208	7.5722	439.943	1.2796	0.6	0					0.0544221		1.82717e+08	6.8997e+08	8.19768e+08	5.28467e+08	2.24374e+08	8.05193e+07	2.07991e+07	2.3189e+06	423972	274311	0	0	173340	0	0
LAKDPRIAATMENAQKGEIM	323	342	2	0	1094.07	7	17	8.73448	9.191	1095.95	2.36177	0.6	0					0.426438		555859	1.04654e+07	3.50777e+07	5.49934e+07	4.72302e+07	3.20078e+07	1.478e+07	3.57731e+06	351635	20641.4	0	310752	0	0	0	0	33635.6	27287.9	259.281	31251.5	639189	325551	188919	422351	255284
LAKDPRIAATMENAQKGEIM	323	342	3	0	729.714	7	17	8.40512	9.3003	731.129	2.8404	0.6	0					0.300953		1.52767e+07	9.81067e+07	2.72882e+08	3.85505e+08	4.19993e+08	3.60492e+08	2.49944e+08	1.35406e+08	6.94106e+07	2.1682e+07	4.69096e+06	2.29081e+06	452932	307575	252398	593624	477416	969741	236853	196901	437056	122030	68414.6	417753	240592
LAKDPRIAATMENAQKGEIMPNIPQM	323	348	3	0	956.491	8	21	9.72175	10.3293	958.349	3.68973	1	0	0.0310256	0.942388		0	0.23587		0	951007	2.32206e+07	9.68427e+07	1.58821e+08	1.93065e+08	1.85943e+08	1.24901e+08	6.916e+07	2.87185e+07	8.36154e+06	2.9865e+06	1.53772e+06	73802.6	0	501313	0	0	927020	235019	0	201978	0	237825	573381	12481.9	0	2.52969e+06	0	58828.6
LAKDPRIAATMENAQKGEIMPNIPQMSA	323	350	2	0	1513.27	8	23	9.55007	9.7529	1516.59	4.66939	1	0	0.160557	-0.283754	0	-2	0.274908		1.63745e+06	849669	3.62893e+06	8.87797e+06	1.90298e+07	3.86221e+07	4.32429e+07	4.8523e+07	3.67865e+07	2.50486e+07	1.27392e+07	4.9053e+06	0	0	0	0	0	0	0	0	0	0	251115	0	0	0	0	0	0	0
LAKDPRIAATMENAQKGEIMPNIPQMSA	323	350	3	0	1009.18	8	23	9.45645	9.69058	1011.52	5.05697	0.6	0					0.0861002		2.91877e+07	4.79026e+07	1.02498e+08	2.29819e+08	4.86015e+08	8.04542e+08	1.04861e+09	1.09957e+09	9.22004e+08	6.74948e+08	4.22527e+08	2.35024e+08	1.15096e+08	5.34963e+07	2.28274e+07	9.89754e+06	1.04635e+07	5.15659e+06	4.63129e+06	2.99241e+06	2.35159e+06	1.72642e+06	705567	0	2.78768e+06	0	7615.16	1.55407e+06	1.4274e+06	648602
LAKDPRIAATMENAQKGEIMPNIPQMSA	323	350	4	0	757.137	8	23	9.45645	9.70617	759.059	5.71753	0.6	0					0.452098		1.69917e+06	1.33376e+07	4.49264e+07	1.19837e+08	2.69713e+08	3.95533e+08	5.17226e+08	5.23443e+08	4.40315e+08	2.71379e+08	1.26386e+08	6.3059e+07	1.82149e+07	1.0157e+07	2.61497e+06	2.91991e+06	966656	2.10929e+06	1.10481e+06	841022	1.50926e+06	4.2191e+06	1.66709e+06	2.88154e+06	936021	1.66212e+07	2.5713e+06	3.44473e+07	1.68645e+06	4.20263e+07
LAKDPRIAATMENAQKGEIMPNIPQMSAF	323	351	3	0	1058.2	8	24	10.6256	11.4129	1060.71	5.44769	0.6	0					0.112738		266080	6.44391e+07	8.63673e+07	3.44973e+08	8.85411e+08	1.66836e+09	2.39129e+09	2.6765e+09	2.42742e+09	1.93177e+09	1.31652e+09	7.71934e+08	4.0254e+08	1.91546e+08	6.74127e+07	2.09758e+07	5.72948e+06	1.24659e+06	325644	3.12669e+06	416504	7177.02	1.77262e+06	1.09037e+06	0	1.25749e+06	3.49708e+06	6.30185e+06	9.08427e+06	8.39651e+06
LAKDPRIAATMENAQKGEIMPNIPQMSAF	323	351	4	0	793.904	8	24	10.7997	11.4907	796.068	6.57576	0.6	0					0.232757		60059.1	2.75334e+06	3.94426e+07	1.92641e+08	4.04371e+08	7.55022e+08	1.03551e+09	1.21411e+09	1.10613e+09	8.32934e+08	5.50786e+08	3.12842e+08	1.60386e+08	6.77313e+07	2.44838e+07	4.16798e+06	2.02382e+06	986747	529467	1.10408e+06	1.37536e+06	706731	229649	758201	959615	3.79028e+06	1.67488e+06	1.25353e+07	1.52664e+07	6.22719e+06
AKDPRIAA	324	331	2	0	421.248	4	5	4.75405	5.54697	421.897	0.815579	0.6	0					0.100789		1.65732e+08	2.52786e+08	1.64637e+08	6.20155e+07	1.66597e+07	2.71461e+06	1.40103e+06	567393	198666	25949.2
AKDPRIAAT	324	332	2	0	471.772	4	6	4.40387	5.16033	472.201	0.319687	0.6	0					0.232854		3.4888e+08	2.47461e+08	1.0796e+08	3.77259e+07	1.14631e+07	3.45702e+06	962236	367899	0	0	0
AKDPRIAATM	324	333	2	0	537.292	5	7	6.51052	6.87025	538.339	1.40479	0.6	0					0.123343		1.80189e+08	3.38828e+08	2.18947e+08	1.05241e+08	6.20412e+07	5.22711e+07	4.81038e+07	2.76151e+07	9.93349e+06	707680	433948	130501	187403
AKDPRIAATME	324	334	2	0	601.814	5	8	6.1947	6.75043	602.568	0.749779	0.4	0					0.0669266		8.83553e+08	1.34876e+09	9.42352e+08	4.60266e+08	1.78446e+08	4.96911e+07	1.40937e+07	1.01475e+07	7.18555e+06	1.79838e+06	766294	2.5221e+06	1.35575e+06	409442
AKDPRIAATME	324	334	3	0	401.545	5	8					-1
AKDPRIAATMENAQKGEIM	324	342	2	0	1037.52	7	16	8.49895	8.71885	1039.07	1.76517	0.6	0					0.221906		4.43272e+06	2.7315e+07	4.53966e+07	4.43395e+07	2.70499e+07	1.68152e+07	5.95275e+06	1.35994e+06	284966	0	600594	197578	1.68119e+06	157823	1.10083e+06	0	243191	0	0	210303	111824	1275.31	9069.39	9741.27
AKDPRIAATMENAQKGEIM	324	342	3	0	692.019	7	16	8.37388	8.73448	693.045	1.74644	0.6	0					0.237607		1.82996e+07	1.1352e+08	1.87071e+08	1.78906e+08	1.25832e+08	7.18126e+07	3.18037e+07	1.18453e+07	1.31573e+06	177373	27588.4	547985	459540	859429	427083	352124	238834	87104	227951	149651	0	1.10214e+06	1.32674e+06	959832
AKDPRIAATMENAQKGEIMPNIPQMSA	324	350	2	0	1456.72	8	22	9.3159	9.59693	1459.86	4.37477	1	0	0.140813	-0.0468078	1	0	0.323986		0	0	718047	3.72504e+06	1.87233e+07	2.86358e+07	3.37397e+07	2.95403e+07	2.21177e+07	7.93884e+06	1.56407e+06	411183	227081	0	203764	0	0	0	222385	214743	183610	0	0	0	0	0	0	0	0	0
AKDPRIAATMENAQKGEIMPNIPQMSA	324	350	4	0	728.866	8	22	9.25347	9.89285	730.459	4.47166	0.6	0					0.123903		418038	4.13302e+06	3.22703e+07	1.01169e+08	1.92392e+08	3.07088e+08	3.5799e+08	3.05506e+08	2.35035e+08	1.19481e+08	7.61911e+07	2.84288e+07	9.16747e+06	2.89641e+06	1.63121e+06	192948	239971	126985	410148	0	274738	197895	502224	121156	0	243180	681150	130599	495949	132248
AKDPRIAATMENAQKGEIMPNIPQMSAF	324	351	3	0	1020.51	8	23	10.5785	11.4596	1022.87	5.09126	0.6	0					1.07712		802632	1.32047e+07	1.05273e+08	5.13502e+08	8.42189e+08	1.28071e+09	1.74006e+09	1.55459e+09	1.24314e+09	8.15551e+08	4.83197e+08	2.54004e+08	1.10657e+08	4.13705e+07	1.53642e+07	9.48199e+06	1.2824e+06	0	3.82566e+06	0	282219	1.57978e+07	1.84083e+07	3.82746e+07	4.95053e+07	4.10141e+07	2.74078e+07	1.50179e+07	4.37527e+06	1.66588e+06
AKDPRIAATMENAQKGEIMPNIPQMSAF	324	351	4	0	765.633	8	23	10.5007	11.0487	767.322	4.75196	1	0	0.177581	0.762103	1	-1	0.163944		4.25969e+06	3.78289e+06	3.93469e+07	1.36664e+08	2.98232e+08	4.74751e+08	5.7013e+08	5.43316e+08	4.07376e+08	2.71567e+08	1.59819e+08	7.03801e+07	3.69565e+07	9.52734e+06	3.97191e+06	2.89892e+06	731156	1.18155e+06	758659	2.06099e+06	1.22816e+06	1.16997e+06	160848	420163	645886	1.20893e+06	780349	865591	1.85489e+06	2.45027e+06
PRIAATME	327	334	2	0	444.734	5	6	6.36977	6.55747	445.722	1.39458	1	1	0.300037	-0.329608		0	1.24364		5.06957e+06	4.49169e+06	1.45289e+06	348359	183807	125382	612394	1.27458e+06	290374	46174.7	119842	136129
TMENAQKGEIMPNIPQMSA	332	350	2	0	1045.49	7	15	9.12855	9.75808	1052.91	13.417	1	1	3.43943	1.00915		-11	2.53064		2.43493e+07	195188	5.26454e+07	3.86368e+07	1.26069e+08	8.18907e+07	7.31951e+07	3.92892e+07	1.62235e+07	4.0318e+06	657440	237574	0	373916	2.77609e+07	1.73565e+08	4.29251e+08	5.09051e+08	3.92662e+08	2.24926e+08	1.03087e+08	3.22138e+07	7.37623e+06
TMENAQKGEIMPNIPQMSAF	332	351	2	0	1119.02	7	16	10.9708	11.2071	1121.73	3.89469	1	0	0.352139	-0.182451	1	-2	0.181653		0	264481	7.77313e+06	4.47631e+07	8.44898e+07	1.007e+08	9.49868e+07	5.28082e+07	3.24873e+07	4.95743e+06	2.1745e+06	226429	44156.1	0	0	0	211167	0	0	427175	0	313225	17212.7	1.29459e+06
TMENAQKGEIMPNIPQMSAF	332	351	3	0	746.351	7	16					-1
MENAQKGEIMPNIPQMSA	333	350	2	0	994.966	7	14	9.08173	9.28468	997.567	3.84388	1	0	0.49983	-0.283401		0	0.363572		0	0	630584	8.1354e+06	1.68076e+07	1.90637e+07	1.21933e+07	6.1018e+06	814392	199147	0	0	0	0	157981	799286	351511	0	0	0	160214	229432
ENAQKGEIMPNIPQMSAF	334	351	2	0	1002.98	7	14	10.6412	11.2849	1006.09	4.90608	1	0	0.859613	1.05197	1	-1	0.465703		290030	2.09608e+06	5.41935e+07	1.63316e+08	2.9486e+08	3.79084e+08	3.01326e+08	2.41851e+08	9.98649e+07	1.06028e+08	5.69289e+06	3.3485e+07	540305	9.19759e+06	835947	3.59319e+07	808575	4.74183e+07	0	9.20461e+06	589935	2.60169e+06
ENAQKGEIMPNIPQMSAF	334	351	3	0	668.989	7	14	10.893	11.1109	670.815	4.15924	1	0	0.606649	-0.238102	1	0	0.177976		130108	1.08539e+06	6.16809e+06	2.21574e+07	4.045e+07	4.6167e+07	4.07327e+07	2.25141e+07	9.89001e+06	2.95317e+06	1.82798e+06	111011	158589	724858	150159	207049	252681	631014	385238	1.4255e+06	732697	344938
NAQKGEIM	335	342	2	0	445.724	5	6	5.91228	6.66708	446.686	1.3517	0.4	0					0.316198		4.38195e+07	1.68819e+08	9.35767e+07	2.57836e+07	2.34309e+06	432986	462393	5.05707e+06	1.29091e+06	1.35634e+06	144481	1.66211e+07
NAQKGEIMPNIPQM	335	348	2	0	785.889	6	10					0
NAQKGEIMPNIPQMSA	335	350	2	0	864.924	6	12	8.75343	9.5657	867.345	3.70557	0.6	0					0.101921		666104	3.53189e+07	1.88967e+08	4.63489e+08	6.91924e+08	7.17243e+08	5.13219e+08	2.96221e+08	1.28024e+08	5.03033e+07	1.01168e+07	1.58063e+06	0	574993	183325	131711	496309	1.32336e+06	232222
NAQKGEIMPNIPQMSAFWYAVRTAVINAASGRQTVDE	335	371	3	0	1355.34	9	33					-1
PNIPQMSA	343	350	1	0	857.419	4	5	7.15193	7.55663	860.353	2.37294	0.4	0					0.288401		0	1.18275e+07	5.20422e+07	6.27198e+07	3.92596e+07	4.51494e+06	1.85297e+06	1.42728e+06	562203	0
PNIPQMSA	343	350	2	0	429.213	4	5	7.105	7.69675	430.536	2.08325	1	0	1.17361	0.894665	1	-1	0.0882087		2.11232e+07	1.03724e+08	2.16652e+08	2.25237e+08	1.37972e+08	3.245e+07	3.33658e+06	600144	319545	0
PNIPQMSAF	343	351	1	0	1004.49	5	6	9.58132	9.81512	1011.23	6.07504	0.4	0					0.271709		207528	230074	309426	3.19121e+07	9.713e+07	1.41802e+08	7.9839e+08	1.52585e+09	4.79775e+08	4.33046e+07	1.07917e+07	5.22386e+06
PNIPQMSAF	343	351	2	0	502.747	5	6	9.9706	10.5578	504.279	2.39178	1	0	1.08816	0.880727	-1	1	0.0629351		1.45451e+07	1.14077e+08	2.76609e+08	3.6307e+08	2.62133e+08	1.14012e+08	2.76157e+07	5.13169e+06	568536	1.09217e+06	156266	965877
FWYA	351	354	1	0	586.266	3	2	10.5474	11.4129	586.62	-0.0357895	1	0	-0.887013	1.72433		1	0.136623		4.9382e+08	1.83172e+08	2.97708e+07	1.51933e+06	713461	4542.99
FWYAVRT	351	357	1	0	942.483	4	5	9.70617	10.4695	943.485	0.406026	1	0	-0.417078	1.41451	1	1	0.15654		7.91026e+08	9.1042e+08	4.58096e+08	1.23756e+08	0	1.41267e+07	2.55885e+06	905595	245513	605785
FWYAVRT	351	357	2	0	471.745	4	5	9.67498	10.5941	472.209	0.331956	1	0	-0.487326	1.88669	1	1	0.0280567		3.05083e+09	3.13927e+09	1.40796e+09	4.10588e+08	3.89646e+07	7.11838e+06	5.65291e+06	1.32846e+06	2.40095e+06	1.70282e+06
FWYAVRTAV	351	359	2	0	556.798	5	7					-1
FWYAVRTAVINA	351	362	2	0	705.88	5	10	10.7191	11.7089	706.511	0.385606	0.6	0					0.250619		3.75212e+08	4.64046e+08	2.72848e+08	1.01363e+08	2.5493e+07	1.06128e+07	2.74745e+06	3.17933e+06	1.12329e+06	1.60389e+06	1.36672e+06	1.20162e+06	138742	788520	799597	389770
FWYAVRTAVINAASGRQTVDE	351	371	2	0	1177.6	6	19	10.9708	11.3471	1181.18	5.76608	0.6	0					0.554716		660451	66254.3	2.01589e+06	2.11914e+07	6.78135e+07	1.02673e+08	1.02344e+08	8.01433e+07	5.54401e+07	2.46485e+07	8.78235e+06	750354	932103	24341.6	884982	0	305908	0	9693.05	0	0	270464	1.17069e+06	6.11308e+06	1.70482e+07	6.57679e+06
FWYAVRTAVINAASGRQTVDE	351	371	3	0	785.401	6	19					0
FWYAVRTAVINAASGRQTVDEALKDAQTGTD	351	381	3	0	1118.9	8	29	11.7245	12.708	1122.51	8.88175	1	0	0.650173	2.08157	0	1	0.14484		0	0	1.24162e+06	4.31059e+06	2.6747e+07	8.56794e+07	1.9347e+08	3.60089e+08	5.72584e+08	7.5825e+08	8.57577e+08	8.62284e+08	7.01378e+08	5.62644e+08	4.63655e+08	2.31781e+08	1.34004e+08	9.08038e+07	2.79415e+07	1.35844e+07	1.06485e+07	4.87039e+06	2.66779e+06	4.74141e+06	925830	494103	2.20973e+06	365791	575917	488505
FWYAVRTAVINAASGRQTVDEALKDAQTGTD	351	381	4	0	839.423	8	29	11.9583	12.0986	842.222	9.22608	0.6	1					0.0852103		628673	1.08277e+06	1.62804e+06	735166	1.33791e+07	2.85944e+07	6.33977e+07	1.14424e+08	1.74365e+08	2.19188e+08	2.35413e+08	2.22139e+08	2.47353e+08	1.33734e+08	8.53247e+07	4.93328e+07	1.69868e+08	1.22577e+07	7.59526e+06	3.39457e+06	3.55785e+07	143435	1.44458e+06	536344	9.64799e+06	474662	514894	0	3.01136e+06	0
WYAVRT	352	357	1	0	795.415	4	4	7.98077	8.578	796.278	0.373495	1	0	-0.359375	0.91128	1	1	0.0811449		5.01465e+08	4.81376e+08	2.03977e+08	4.93351e+07	3.28114e+06	1.01407e+06	5703.44	424933	1.2196e+06
WYAVRT	352	357	2	0	398.211	4	4	7.96518	8.76903	398.645	0.378901	1	0	-0.352966	1.53733	1	1	0.0369425		2.16507e+09	2.18202e+09	8.54933e+08	2.23912e+08	3.73999e+07	2.57897e+06	531478	64371.2	184785
WYAVRTAVINA	352	362	2	0	632.346	5	9	9.12855	9.64378	633.569	1.67832	0.6	0					0.225981		6.67234e+08	7.90493e+08	4.56497e+08	1.92756e+08	6.26855e+07	1.78358e+07	5.05533e+06	2.1346e+06	658151	435640	2.2918e+07	1.23519e+08	9.19638e+07	4.11665e+07	1.10742e+07
WYAVRTAVINAASGRQ	352	367	2	0	881.971	6	14					0
WYAVRTAVINAASGRQTVD	352	370	2	0	1039.54	6	17					0
WYAVRTAVINAASGRQTVD	352	370	3	0	693.364	6	17	9.34708	9.42503	695.699	5.78603	0.6	1					0.234862		905276	343702	618006	5.92784e+06	1.00995e+07	1.25289e+07	1.40108e+07	1.0751e+07	7.34996e+06	3.8518e+06	753723	164938	418503	0	0	5.32979e+06	0	0	3.43181e+06	0	0	148543	0	0
WYAVRTAVINAASGRQTVDE	352	371	2	0	1104.06	6	18	9.191	9.72175	1106.99	4.56517	0.6	0					0.153829		1.89434e+06	2.42958e+06	2.59981e+07	1.02679e+08	1.89314e+08	2.71149e+08	2.62534e+08	2.0597e+08	1.29097e+08	7.45123e+07	2.57921e+07	6.08933e+06	360785	779908	0	423500	0	141505	0	338844	0	660145	0	909288	0
WYAVRTAVINAASGRQTVDE	352	371	3	0	736.378	6	18	9.1754	10.0328	738.365	4.6717	0.6	0					0.134486		1.99083e+06	1.84749e+07	1.1611e+08	3.86728e+08	7.42493e+08	1.02265e+09	9.96541e+08	7.71316e+08	4.97652e+08	2.6689e+08	1.16804e+08	5.09201e+07	5.02792e+07	1.02397e+07	5.27065e+06	1.2783e+07	765078	514677	952271	106288	357873	884295	602738	351259	1.73633e+06
WYAVRTAVINAASGRQTVDEAL	352	373	2	0	1196.12	6	20					0
WYAVRTAVINAASGRQTVDEAL	352	373	3	0	797.752	6	20					-1
WYAVRTAVINAASGRQTVDEALKDAQTGTD	352	381	2	0	1604.31	7	28					-1
WYAVRTAVINAASGRQTVDEALKDAQTGTD	352	381	3	0	1069.87	7	28	10.4851	11.2693	1073.43	8.82095	0.6	0					0.163303		795111	519010	3.63657e+06	1.18767e+07	4.01313e+07	9.85201e+07	2.89367e+08	5.63102e+08	8.78825e+08	1.12471e+09	1.29153e+09	1.27615e+09	1.04059e+09	7.64145e+08	5.21609e+08	2.84941e+08	1.54035e+08	9.77329e+07	3.88688e+07	2.05013e+07	2.75022e+07	1.04172e+07	4.85168e+06	6.12125e+06	1.77068e+06	237133	1.26996e+06	0	250094	611792
WYAVRTAVINAASGRQTVDEALKDAQTGTD	352	381	4	0	802.656	7	28	10.4851	10.9241	805.32	8.80131	1	0	0.688419	0.431933	1	1	0.111525		4.68963e+06	233087	792821	4.13835e+06	3.19013e+07	6.35976e+07	1.66643e+08	3.54615e+08	4.80467e+08	6.36243e+08	7.05929e+08	7.82413e+08	5.58887e+08	4.03619e+08	2.67434e+08	2.12175e+08	8.75698e+07	4.83386e+07	2.60252e+07	2.27119e+07	8.47838e+06	9.88759e+06	2.73037e+06	4.01458e+06	602093	1.07762e+06	266300	890052	0	0
WYAVRTAVINAASGRQTVDEALKDAQTGTDYDIPTTENL	352	390	3	0	1418.7	9	36	11.1915	11.5841	1424.58	15.1457	0.6	0					0.407108		0	0	12357	0	0	0	0	0	0	1.07492e+06	1.30931e+06	7.62636e+06	2.42623e+07	4.21726e+07	6.39912e+07	8.00618e+07	8.73261e+07	8.55873e+07	8.5001e+07	6.52869e+07	4.4734e+07	2.81585e+07	8.2367e+06	1.87766e+06	2.63595e+06	266654	409222	24533.6	0	0
WYAVRTAVINAASGRQTVDEALKDAQTGTDYDIPTTENL	352	390	4	0	1064.28	9	36	11.2226	11.553	1068.51	14.4406	0.6	0					0.130725		0	3.17483e+06	0	7.03194e+06	36013.3	2.00831e+06	0	1.27665e+06	602851	6.79614e+06	1.54216e+07	3.47187e+07	6.14183e+07	1.02015e+08	1.3542e+08	1.75233e+08	1.93952e+08	1.95013e+08	1.75064e+08	1.41221e+08	9.42919e+07	7.2043e+07	4.24496e+07	2.07441e+07	7.23738e+06	1.30013e+07	1.18645e+06	1.21537e+06	735460	1.44001e+07
YAVRT	353	357	1	0	609.335	3	3	4.88088	5.7383	610	0.310666	1	0	-0.311093	1.69964	1	1	0.108174		3.02841e+08	2.67357e+08	6.72413e+07	6.20865e+06	1.46855e+06	49848.6	114439
YAVRT	353	357	2	0	305.171	3	3	4.88088	5.80163	305.54	0.383223	1	0	-0.196404	1.89154	1	1	0.0420789		8.6758e+08	7.924e+08	2.43386e+08	4.59657e+07	3.3679e+06	332018	418649
YAVRTAVINA	353	362	1	0	1077.61	4	8	7.19875	7.55663	1078.4	0.157934	1	0	-0.708539	0.186048	1	0	0.334116		3.83207e+07	4.29558e+07	1.51362e+07	679697	0	0	0	0	0	0	0	120344	0
YAVRTAVINA	353	362	2	0	539.306	4	8	7.16753	7.90282	539.827	0.408251	1	0	-0.560163	1.32957	1	1	0.110862		5.52582e+08	5.82592e+08	3.08389e+08	1.04769e+08	2.32555e+07	688252	18187	0	205126	0	375128	334508	1.13458e+06
YAVRTAVINAASGRQ	353	367	3	0	526.29	5	13	7.58775	7.79032	527.472	2.63917	1	0	0.160539	-0.284562		1	0.177223		0	1.81016e+06	1.04034e+07	1.28338e+07	1.28165e+07	7.36496e+06	1.79822e+06	239346	0	0	0	0	0	0	0	371098	79360.3	0	0
YAVRTAVINAASGRQTVD	353	370	2	0	946.503	6	16	7.75912	8.08983	949.227	4.36101	1	0	0.490348	0.103733	1	1	0.257963		972834	270037	5.40418e+06	1.39265e+07	3.12365e+07	3.71912e+07	3.7284e+07	2.35166e+07	1.28981e+07	3.18007e+06	522771	10374.7	338201	4629.88	219003	0	323156	0	138538	0	109165	0	169021
YAVRTAVINAASGRQTVD	353	370	3	0	631.338	6	16	7.71235	7.99635	633.188	4.46422	1	0	0.520937	-0.0378188	1	1	0.108856		444725	440060	5.3247e+06	2.16822e+07	3.80089e+07	4.82314e+07	4.97024e+07	3.39238e+07	1.80951e+07	8.35355e+06	1.53297e+06	103143	258197	0	0	92517.2	0	0	126243	0	0	195084	0
YAVRTAVINAASGRQTVDE	353	371	2	0	1011.02	6	17	7.71235	8.4781	1014.16	5.11797	0.6	0					0.0997314		249378	6.95692e+06	8.60618e+07	2.84034e+08	5.64594e+08	7.61632e+08	8.24483e+08	6.60894e+08	4.36533e+08	2.43025e+08	9.7909e+07	3.43394e+07	1.0353e+07	2.93312e+06	494523	281747	9298.63	312138	103708	4.13101e+07	0	4.06285e+07	472780	4.03473e+06
YAVRTAVINAASGRQTVDE	353	371	3	0	674.352	6	17	7.71235	8.4781	676.398	4.97997	0.6	0					0.10672		3.76697e+06	4.14209e+07	2.46474e+08	6.88384e+08	1.33014e+09	1.91379e+09	2.04577e+09	1.71586e+09	1.15928e+09	6.6026e+08	2.83795e+08	7.9377e+07	1.80865e+07	9.24057e+06	4.00278e+06	2.41153e+06	788259	271246	1.75959e+06	365422	1.23191e+06	8.64217e+06	2.35491e+07	3.91215e+07
YAVRTAVINAASGRQTVDEA	353	372	3	0	698.031	6	18	8.29058	8.70322	700.145	5.14523	0.6	0					0.239191		1.01252e+06	4.47193e+06	5.19922e+07	1.45479e+08	2.60265e+08	4.5008e+08	5.31829e+08	4.74885e+08	3.47257e+08	2.08209e+08	9.3958e+07	2.93111e+07	1.26232e+07	4.71418e+06	2.14044e+06	530031	852281	110226	111132	424371	82613.3	0	319515	0	107211
YAVRTAVINAASGRQTVDEAL	353	373	3	0	735.726	6	19	9.01897	9.20663	737.583	4.30061	0.6	0					0.254044		106953	0	6.37854e+06	1.72442e+07	3.25274e+07	4.36021e+07	4.01917e+07	2.70316e+07	1.33191e+07	6.8685e+06	2.51145e+06	0	0	122245	0	0	0	384062	0	123877	484925	0	0	152034	0	0
YAVRTAVINAASGRQTVDEALKDAQTGTD	353	381	3	0	1007.85	7	27	9.45645	9.784	1011.38	8.86388	0.6	0					0.207904		3.77141e+07	5.84459e+07	7.33395e+07	8.93311e+07	9.62791e+07	1.22042e+08	2.1774e+08	4.25283e+08	8.14687e+08	1.28388e+09	1.64344e+09	1.67166e+09	1.3807e+09	9.82696e+08	5.89102e+08	3.35096e+08	1.40589e+08	6.56868e+07	2.45764e+07	1.55504e+07	2.08439e+07	1.13264e+07	1.0753e+07	7.50513e+06	3.64285e+06	1.72642e+06	705567	0	2.01432e+06	13912.5
VRTAVINA	355	362	2	0	422.256	4	6					-1
VRTAVINAASGRQTVDE	355	371	2	0	893.974	6	15	6.41665	6.4323	896.82	4.68663	1	0	0.679455	-0.850921	1	1	0.485926		0	78199.7	0	454112	1.15922e+06	1.70961e+06	1.61908e+06	1.13429e+06	403004	239231	202329	0	0	0	0	0	0	0	0	0	0	0
VRTAVINAASGRQTVDE	355	371	3	0	596.318	6	15	5.92803	6.00643	598.022	4.10502	0.4	1					0.253059		231111	882248	2.20799e+06	3.10595e+06	3.23776e+06	2.62721e+06	1.06786e+06	251420	250257	2.84448e+06	0	0	574052	0	0	50075.1	0	0	0	72706.1	143534	59041.9
AVINA	358	362	1	0	487.287	3	3	5.19678	6.04385	487.634	0.0688699	1	0	-0.693295	1.66828		0	0.067228		1.36678e+09	4.692e+08	8.51341e+07	8.44238e+06	275111	56238	48799.2
AVINAASGRQ	358	367	2	0	493.773	4	8	4.54698	4.99362	495.358	2.62261	1	0	0.752409	0.454961		0	0.126629		355233	8.12113e+06	2.21202e+07	2.97639e+07	2.15276e+07	1.08249e+07	2.83786e+06	547005	0	28045	43449.4	46031	0
AVINAASGRQTVD	358	370	2	0	651.344	5	11	5.5627	6.1479	653.909	4.3996	0.6	0					0.147236		63827.5	1.22657e+06	1.62362e+07	5.01978e+07	9.79027e+07	1.03441e+08	9.20669e+07	4.76607e+07	2.32195e+07	7.00645e+06	1.46663e+06	422622	379459	10624.2	203412	55612.7	0
AVINAASGRQTVDE	358	371	1	0	1430.72	5	12	5.80163	6.1323	1435.77	4.24336	1	0	0.874689	0.103581	1	0	0.35097		0	26470.2	856277	8.13604e+06	1.79528e+07	2.02717e+07	1.60893e+07	8.99376e+06	1.11127e+06	65831.5	21571.9	10351.4	20184.7	10900.3	0	0	49162.4	0
AVINAASGRQTVDE	358	371	2	0	715.865	5	12	5.7383	6.54182	718.643	4.7546	1	0	1.07672	1.53632	1	-1	0.246858		3.44922e+06	6.51562e+07	3.21299e+08	8.99545e+08	1.56621e+09	1.79923e+09	1.46492e+09	9.31485e+08	4.69173e+08	2.04522e+08	8.13471e+07	5.82407e+07	9.102e+07	1.07804e+08	7.67316e+07	3.38322e+07	7.88896e+06	2.45129e+06
AVINAASGRQTVDEA	358	372	2	0	751.384	5	13	7.58775	7.98597	757.98	12.3506	0.5	0					0.0402224		126112	0	108942	2682.32	0	340643	942443	103549	2.35717e+06	0	789643	2.45125e+08	9.10607e+08	1.18416e+09	7.27732e+08	3.29443e+08	1.10442e+08	2.9509e+07	4.11717e+06
AVINAASGRQTVDEAL	358	373	2	0	807.926	5	14	8.21448	8.78982	810.933	5.10102	1	0	0.925643	0.844923		-1	0.755048		0	277305	9.0731e+06	6.16473e+07	1.09232e+08	1.59263e+08	1.33452e+08	9.4935e+07	4.66386e+07	2.01529e+07	5.15795e+06	2.95747e+06	1.01947e+07	1.6716e+07	1.10354e+07	3.05072e+06	123662	377856	264890	456637
AVINAASGRQTVDEALKDAQTGTD	358	381	3	0	811.073	6	22	9.06613	9.784	814.35	8.46584	0.6	0					0.0975687		2.40157e+06	6.28966e+06	8.65933e+06	3.4139e+07	1.30303e+08	3.31211e+08	6.91214e+08	1.17569e+09	1.64856e+09	1.98845e+09	1.97824e+09	1.6303e+09	1.16198e+09	7.96504e+08	4.56017e+08	2.35198e+08	1.39044e+08	7.10969e+07	4.26361e+07	3.14297e+07	1.33391e+07	4.44236e+06	5.44875e+06	1.19607e+06	1.12772e+06	1.92152e+06	1.03434e+06	605448	1.47194e+06
AVINAASGRQTVDEALKDAQTGTDYDIPTTENL	358	390	3	0	1159.9	8	30	10.2357	10.9656	1165.13	13.6952	0.6	0					0.295373		0	0	0	0	0	0	194290	1.09792e+06	1.05787e+07	4.55643e+07	1.31915e+08	2.73517e+08	4.26942e+08	6.00729e+08	7.15619e+08	7.93048e+08	7.38312e+08	6.61135e+08	4.97316e+08	3.47561e+08	2.47163e+08	1.32659e+08	7.29491e+07	5.80028e+07	1.28058e+07	3.03639e+06	1.91044e+07	0	0	4.47606e+06
AVINAASGRQTVDEALKDAQTGTDYDIPTTENL	358	390	4	0	870.18	8	30	10.3293	10.9085	873.749	12.2808	0.6	0					0.237082		190259	191188	0	0	0	404121	890649	3.66393e+06	4.73841e+07	1.86818e+08	3.96296e+08	6.73756e+08	9.89939e+08	1.24773e+09	1.37479e+09	1.29966e+09	1.0715e+09	7.77925e+08	4.56315e+08	1.8024e+08	9.31812e+07	5.31944e+07	2.4445e+07	7.37503e+06	1.73538e+06	1.12918e+06	136682	57376	0	1.86587e+06
INAASGRQTVDE	360	371	2	0	630.813	5	10	4.67462	5.11867	633.361	4.40012	1	0	1.2844	0.447134		1	0.131707		78352.2	138575	3.67396e+06	1.7089e+07	3.02582e+07	3.62022e+07	2.83816e+07	1.60166e+07	6.64708e+06	1.32106e+06	121098	0	77620	0	0	32288.8
INAASGRQTVDEALKDAQTGTD	360	381	3	0	754.372	6	20					0
ASGRQTVDE	363	371	2	0	481.731	4	7	3.40627	4.27677	483.971	3.96004	1	0	1.8805	1.73928		1	0.104496		352505	2.28559e+07	9.56955e+07	2.29033e+08	3.46647e+08	3.25821e+08	2.01959e+08	8.53051e+07	2.55039e+07	3.26785e+06	239700	172048
ASGRQTVDEAL	363	373	2	0	573.791	5	9	7.15193	7.22992	576.156	4.09266	0.4	0					0.162865		0	139091	2.48132e+06	6.80514e+06	1.65102e+07	8.60827e+06	9.5271e+06	2.67663e+06	501291	205999	0	0	262581	179835	411056
ASGRQTVDEALKD	363	375	2	0	695.352	5	11					-1
ASGRQTVDEALKDAQTGTD	363	381	2	0	981.972	6	17	7.99635	8.73448	986.341	7.64945	0.6	0					0.214413		0	0	405859	1.25307e+07	5.43029e+07	1.3009e+08	2.42521e+08	3.66409e+08	4.60846e+08	4.59257e+08	3.84378e+08	2.71128e+08	1.53633e+08	7.51365e+07	3.13605e+07	1.12748e+07	1.30057e+06	1.7023e+06	1.03695e+06	1.96926e+06	482922	729695	0	549975
ASGRQTVDEALKDAQTGTD	363	381	3	0	654.984	6	17	7.99635	8.78462	657.855	7.52341	0.6	0					0.161745		48715.8	3.20843e+06	4.63058e+06	3.1999e+07	9.38394e+07	1.99775e+08	3.42884e+08	4.99134e+08	6.10842e+08	6.07662e+08	4.77261e+08	3.3385e+08	1.95501e+08	9.05396e+07	4.0956e+07	1.584e+07	1.85759e+06	733058	739100	538836	5.90805e+06	4.60855e+06	545938	5.57355e+06
ASGRQTVDEALKDAQTGTDYDIPTTENL	363	390	3	0	1003.81	7	25	9.45645	10.2668	1011.03	19.9259	1	0	2.97741	1.55718		-7	0.500026		720074	29176.1	3.20551e+06	0	0	1.05763e+07	207788	10589.3	4.33836e+07	1.08565e+07	3.91244e+07	1.55998e+08	1.5411e+08	2.09987e+08	3.12587e+08	2.8155e+08	2.76813e+08	3.24592e+08	4.41226e+08	7.91046e+08	1.39951e+09	2.08229e+09	2.54994e+09	2.52206e+09	2.03623e+09	1.26239e+09	6.06361e+08	2.66605e+08	1.19438e+08	6.01482e+07
TVDEALKDAQTGTD	368	381	2	0	732.347	5	12	6.9485	7.24548	734.814	4.11923	1	0	0.825638	0.00152079		1	0.205932		1.65474e+06	0	1.17391e+07	1.09941e+07	2.5787e+07	2.68546e+07	2.34238e+07	1.30954e+07	6.2096e+06	1.44805e+06	80196.9	101304	194996	87373.8	423735	0	0	0
EALKDAQTGTDYDIPTTENL	371	390	2	0	1098.02	6	17	9.1754	9.28468	1106.85	16.3959	1	1	3.77135	-0.567211		-8	0.602284		0	0	0	0	0	0	136563	1.22506e+06	905905	2.39268e+06	3.0589e+06	3.49769e+06	1.53722e+06	1.01406e+06	2.8627e+06	1.46842e+07	2.98657e+07	4.49919e+07	4.79591e+07	3.7143e+07	2.5973e+07	1.47981e+07	6.50153e+06	938764
ALKDAQTGTD	372	381	1	0	1019.5	4	8	3.53288	4.35617	1023.68	3.61993	1	0	1.34357	1.59621	1	1	0.171525		579572	2.76911e+07	1.00333e+08	2.06495e+08	2.69891e+08	2.15549e+08	1.21214e+08	4.86044e+07	1.26825e+07	971290	54864	0	0
ALKDAQTGTD	372	381	2	0	510.254	4	8	3.53288	4.45152	512.343	3.61388	0.6	0					0.0892281		5.14522e+07	3.22414e+08	1.14389e+09	2.21372e+09	2.77296e+09	2.39185e+09	1.28499e+09	5.15974e+08	1.67692e+08	4.08845e+07	6.6282e+06	28674.5	0
ALKDAQTGTDYDIPTTENL	372	390	2	0	1033.5	6	16	8.60932	9.01897	1038.73	9.26734	1	0	1.94447	0.342901	1	-2	0.181799		0	0	7491.18	1.66515e+06	9.04476e+06	2.85303e+07	6.62265e+07	1.41166e+08	2.51702e+08	3.81857e+08	4.6036e+08	4.21927e+08	3.86836e+08	2.03828e+08	1.44904e+08	4.22118e+07	2.67507e+07	1.1799e+06	4.58201e+06	0	2.24295e+06	0	571429
ALKDAQTGTDYDIPTTENL	372	390	3	0	689.336	6	16	8.3895	9.09735	692.876	9.4298	0.6	0					0.173274		2.89808e+06	4.32245e+06	1.09926e+06	1.65802e+06	1.43619e+06	5.75513e+06	1.62307e+07	3.25103e+07	8.18845e+07	2.27107e+08	3.31833e+08	3.06519e+08	2.18824e+08	1.2503e+08	5.61916e+07	1.83871e+07	2.37494e+06	305281	427480	793861	812486	1.81292e+06	575601
KDAQTGTDYDIPTTENL	374	390	2	0	941.439	6	14	8.59365	8.73448	947.028	10.0987	1	0	2.61844	-0.471614		-2	0.145407		0	15730.4	0	0	1.30949e+06	3.84638e+06	9.64515e+06	2.16889e+07	3.55087e+07	5.59568e+07	8.78233e+07	1.10911e+08	1.1354e+08	8.87933e+07	4.64163e+07	1.95483e+07	5.91473e+06	1.16499e+06	162960	0	0
YDIPTTE	382	388	1	0	838.383	4	4	6.8077	7.27663	841.722	2.84736	0.3	0					0.237784		127271	1.70791e+06	2.97945e+07	6.04747e+07	5.22766e+07	1.3579e+07	701332	548994	358075
YDIPTTEN	382	389	1	0	952.426	4	5	6.35415	6.82852	956.479	3.50302	1	0	2.52013	0.538993		1	0.18221		94217.7	723441	2.12342e+07	5.56125e+07	7.90023e+07	5.78273e+07	2.19202e+07	2.37137e+06	107872	0
YDIPTTENL	382	390	1	0	1065.51	4	6	8.76903	9.55007	1070.38	4.25187	1	0	2.55826	1.46819	1	0	0.148532		456004	3.4427e+07	2.10131e+08	6.43756e+08	1.34062e+09	1.66238e+09	1.14935e+09	4.351e+08	1.32712e+08	2.67253e+07	8.45253e+06
YDIPTTENL	382	390	2	0	533.259	4	6	8.76903	9.58132	535.612	4.08427	1	0	2.4258	1.56288	1	0	0.0466758		3.96017e+07	2.93381e+08	1.22856e+09	3.43089e+09	6.06995e+09	6.79722e+09	4.63743e+09	1.79802e+09	4.8767e+08	1.04378e+08	1.12722e+07
YFQGHM	391	396	1	0	782.329	4	4	7.43218	7.89762	785.162	2.28607	0.6	0					0.248589		345304	1.24227e+07	4.14422e+07	5.7996e+07	3.21781e+07	3.42322e+06	258683	284209	0
YFQGHM	391	396	2	0	391.668	4	4	6.7244	8.1106	393.192	2.50019	0.4	0					0.260825		3.36598e+06	8.41845e+07	2.03113e+08	4.24812e+08	1.42875e+08	6.92084e+07	1.27014e+06	3.25353e+07	0
YFQGHMASM	391	399	1	0	1071.44	5	7	8.3895	8.73448	1076.37	4.14441	1	0	2.0054	0.146961	1	1	0.333728		0	0	324453	9.39648e+06	2.23849e+07	2.88012e+07	2.06512e+07	5.88052e+06	192582	0	0	0	137961
YFQGHMASM	391	399	2	0	536.223	5	7	8.3895	8.84705	538.653	4.07879	1	0	1.96095	0.488039	1	1	0.0570814		2.28026e+06	2.00572e+07	7.24248e+07	1.76477e+08	3.07003e+08	3.7829e+08	2.75199e+08	1.35685e+08	4.88364e+07	1.18586e+07	192744	48635.7	0
YFQGHMASMTGGQQMGRGSSPQKPIV	391	416	2	0	1390.66	8	22	8.42075	8.75343	1398.7	14.2454	1	0	2.26839	0.109692	1	0	0.22076		0	0	0	0	0	0	0	29198.8	38651.9	271001	675976	4.2451e+06	9.5343e+06	1.69754e+07	2.49841e+07	3.10014e+07	3.48379e+07	3.30619e+07	2.76566e+07	1.81136e+07	9.53063e+06	1.99369e+06	611790	401.945	175921	0	9039.24	0	0	0
YFQGHMASMTGGQQMGRGSSPQKPIV	391	416	3	0	927.44	8	22	8.37388	8.81583	932.739	14.0566	1	0	2.22769	0.440771	1	0	0.099457		85408.8	0	0	117095	152732	649645	1.6639e+06	5.8711e+06	1.52329e+07	2.73366e+07	4.16385e+07	7.69739e+07	1.24756e+08	1.89079e+08	2.74369e+08	3.34676e+08	3.60699e+08	3.5127e+08	2.70661e+08	2.02978e+08	1.17478e+08	5.21326e+07	3.02327e+07	1.0084e+07	689057	271919	231.497	403830	0	0
YFQGHMASMTGGQQMGRGSSPQKPIV	391	416	4	0	695.832	8	22	8.70322	8.75343	700.024	14.9281	1	0	2.41555	-0.746183	1	0	0.106588		0	0	0	0	0	0	0	137555	314365	251393	1.10933e+06	2.02659e+06	4.5992e+06	7.71208e+06	8.39414e+06	1.27395e+07	1.35158e+07	1.05935e+07	1.00626e+07	6.78318e+06	3.90483e+06	1.51461e+06	379099	130070	185392	2469.18	957085	0	2.1143e+06	0
YFQGHMASMTGGQQMGRGSSPQKPIVR	391	417	3	0	979.474	8	23	7.79032	7.96518	985.128	15.0381	0.4	0					0.107541		262292	141480	0	127557	0	0	9360.87	4536.25	8257.14	811606	571197	1.88501e+06	2.28099e+07	7.3582e+06	1.11618e+07	4.66236e+07	1.63789e+07	2.28287e+07	4.02834e+07	2.7458e+07	2.29146e+07	1.73143e+07	7.21823e+06	1.51764e+06	540664	16807.4	9671.61	178992	103916	0
YFQGHMASMTGGQQMGRGSSPQKPIVR	391	417	4	0	734.857	8	23	7.79032	7.83713	739.066	14.9117	1	0	2.27228	-0.756485	1	1	0.0618893		0	0	0	0	0	0	198260	0	0	0	229941	178745	718487	1.89645e+06	3.04717e+06	3.75635e+06	4.80979e+06	6.00771e+06	4.1833e+06	4.44341e+06	2.29266e+06	1.33245e+06	611305	100552	0	0	0	0	0	0
YFQGHMASMTGGQQMGRGSSPQKPIVRV	391	418	3	0	1012.5	8	24					0
YFQGHMASMTGGQQMGRGSSPQKPIVRVFLPNKQRTVVPARC	391	432	4	0	1162.1	10	36	8.75343	9.36268	1167.96	20.4206	1	0	1.88771	0.94769	1	1	0.164199		185584	0	1.27151e+06	0	0	221397	1.36851e+06	0	560999	134512	1.96421e+06	429153	2.86045e+06	4.75218e+06	1.62365e+07	1.4396e+07	3.37406e+07	4.91314e+07	8.46336e+07	1.05337e+08	1.40973e+08	1.68368e+08	2.01347e+08	2.03181e+08	1.97325e+08	1.86046e+08	1.6058e+08	1.21555e+08	1.0129e+08	7.36148e+07
YFQGHMASMTGGQQMGRGSSPQKPIVRVFLPNKQRTVVPARC	391	432	5	0	929.879	10	36	8.75343	9.37828	934.61	20.6338	1	0	1.91579	0.994958	1	1	0.13841		166044	337546	169212	269982	9772.44	722939	1.30993e+06	1.12463e+06	180888	1.84818e+06	3.64585e+06	4.87435e+06	1.25855e+07	1.68204e+07	3.55202e+07	5.34532e+07	8.42188e+07	1.42901e+08	2.12631e+08	2.92635e+08	3.57395e+08	4.36445e+08	5.13374e+08	5.42342e+08	5.22785e+08	4.95665e+08	4.1324e+08	3.46475e+08	2.85038e+08	2.05157e+08
YFQGHMASMTGGQQMGRGSSPQKPIVRVFLPNKQRTVVPARC	391	432	6	0	775.067	10	36	8.75343	9.06613	779.004	20.6041	1	0	1.91188	0.0491424	1	1	0.0791427		1.22676e+06	0	2.73025e+06	185826	2.406e+06	232947	1.85013e+06	1.15312e+06	342083	1.2673e+06	2.79885e+06	5.57305e+06	8.61347e+06	1.61707e+07	5.03693e+06	3.98102e+07	6.2843e+07	8.92606e+07	1.35574e+08	1.84496e+08	1.80773e+08	3.01511e+08	3.53362e+08	3.54616e+08	3.63827e+08	3.31903e+08	2.14625e+08	2.40362e+08	1.95051e+08	1.38452e+08
YFQGHMASMTGGQQMGRGSSPQKPIVRVFLPNKQRTVVPARC	391	432	7	0	664.487	10	36	8.75343	9.11295	667.909	20.9348	1	0	1.95544	0.190997	1	1	0.179679		198985	277330	379968	630708	941676	1.10645e+06	309507	495521	1.2777e+06	1.09831e+06	1.45112e+06	4.57271e+06	7.50168e+06	1.23082e+07	1.87231e+07	3.20366e+07	5.19701e+07	7.67869e+07	1.12253e+08	1.59516e+08	2.06859e+08	2.5552e+08	2.92769e+08	3.20704e+08	3.07383e+08	2.79498e+08	2.4735e+08	2.04097e+08	1.5837e+08	1.2038e+08
YFQGHMASMTGGQQMGRGSSPQKPIVRVFLPNKQRTVVPARCGV	391	434	5	0	961.096	10	38	9.03457	9.3159	965.976	21.2841	1	0	1.8539	-0.0458988	1	1	0.0576463		0	0	113042	165517	0	0	0	5078.85	850465	180261	489940	1.05729e+06	2.50792e+06	4.14356e+06	8.73411e+06	1.47609e+07	2.34112e+07	3.62354e+07	5.61285e+07	8.25676e+07	1.06552e+08	1.38249e+08	1.64978e+08	1.78168e+08	1.82867e+08	1.88951e+08	1.65309e+08	1.38045e+08	1.17207e+08	9.33301e+07
YFQGHMASMTGGQQMGRGSSPQKPIVRVFLPNKQRTVVPARCGV	391	434	6	0	801.082	10	38	8.98777	9.50328	805.055	20.7278	1	0	1.78447	0.663678	1	1	0.107639		0	123566	1.21377e+06	145846	468236	5.46009e+06	0	138650	1.0213e+07	1.28862e+06	1.8185e+06	1.28409e+07	4.46012e+06	3.95496e+06	2.8869e+07	1.59999e+07	2.62291e+07	7.99169e+07	6.35462e+07	8.93365e+07	1.37355e+08	1.59668e+08	1.92742e+08	2.53389e+08	2.17114e+08	2.104e+08	1.78817e+08	1.64528e+08	1.27349e+08	1.13787e+08
YFQGHMASMTGGQQMGRGSSPQKPIVRVFLPNKQRTVVPARCGV	391	434	7	0	686.785	10	38	9.06613	9.39387	690.337	21.751	1	1	1.91216	0.0946934	1	1	0.114526		19872.5	124499	71692.7	91377.2	582797	1.41017e+06	100742	107256	579364	149304	827802	1.67967e+06	4.61713e+06	2.6133e+06	4.41296e+06	8.32665e+06	1.53877e+07	2.34148e+07	4.06402e+07	5.61129e+07	7.96634e+07	9.4709e+07	1.22971e+08	1.26737e+08	1.34076e+08	1.31566e+08	1.15395e+08	1.0279e+08	8.35216e+07	5.96995e+07
YFQGHMASMTGGQQMGRGSSPQKPIVRVFLPNKQRTVVPARCGV	391	434	8	0	601.063	10	38					-1
YFQGHMASMTGGQQMGRGSSPQKPIVRVFLPNKQRTVVPARCGVT	391	435	6	0	817.923	10	39	8.81583	9.26908	822.031	21.479	1	0	1.80948	0.47501		1	0.0978635		305712	0	0	168904	0	0	0	144443	0	1.22827e+06	272416	573343	212577	1.84214e+06	2.40509e+06	9.64599e+06	1.21112e+07	2.38808e+07	3.98247e+07	6.01967e+07	8.94909e+07	1.11371e+08	1.32762e+08	1.45334e+08	1.59919e+08	1.50807e+08	1.32146e+08	1.20631e+08	9.8578e+07	7.53516e+07
TGGQQMGRGSSPQKPIV	400	416	2	0	864.446	6	13	7.43218	7.83713	865.621	1.29515	0.5	0					0.253174		2.88567e+07	7.78665e+07	1.00183e+08	7.60863e+07	4.25593e+07	1.03926e+07	707673	168191	143295	0	128397	197139	2.09289e+06	136848	1.14126e+06	433697	238166	110780	196612	123657
TGGQQMGRGSSPQKPIVRVFLPNKQRTVVPARC	400	432	4	0	898.991	8	27	8.15215	8.35827	903.178	14.5142	1	0	1.74699	-0.273806	1	1	0.213103		144382	0	609499	99728.2	0	688.93	298625	0	260154	144924	1.8894e+06	1.49452e+06	5.41606e+06	7.13938e+06	1.19067e+07	1.40692e+07	1.88406e+07	1.6806e+07	1.6682e+07	1.23456e+07	8.6102e+06	5.23176e+06	3.93169e+06	1.54773e+06	605517	737995	18507.5	19428.8	153915	0
TGGQQMGRGSSPQKPIVRVFLPNKQRTVVPARC	400	432	5	0	719.394	8	27	8.21448	8.4364	722.752	14.5551	1	0	1.75417	-0.225932	1	1	0.269694		2.02234e+06	0	0	0	0	629887	0	0	107613	11991.1	360521	1.06569e+06	3.59832e+06	6.6214e+06	9.32375e+06	1.39948e+07	1.30379e+07	1.42223e+07	1.21878e+07	1.05758e+07	7.92375e+06	4.57536e+06	3.78554e+06	1.8035e+06	652294	715413	103587	132612	2863.72	0
TGGQQMGRGSSPQKPIVRVFLPNKQRTVVPARC	400	432	6	0	599.663	8	27	8.21448	8.3114	602.549	15.0814	1	0	1.8466	-0.604682	1	1	0.188512		0	0	104658	0	84627.3	0	0	173558	106438	7781.34	246026	487113	821653	1.63003e+06	3.07178e+06	4.15292e+06	2.74655e+06	4.3411e+06	3.92932e+06	3.08304e+06	3.12873e+06	2.11483e+06	1.33622e+06	497086	253652	276699	21970.3	5218.58	153633	1429.73
TGGQQMGRGSSPQKPIVRVFLPNKQRTVVPARCGVTVRDSLKKALM	400	445	7	0	713.97	10	40	9.44077	9.70617	716.891	17.3167	1	0	1.25075	-0.0941769		1	0.186655		0	0	175984	3.29524e+06	114450	2.80134e+06	126468	0	2.98555e+06	148506	3.68922e+06	494633	1.31174e+07	2.71244e+06	8.21516e+06	9.58916e+06	2.23632e+07	3.00076e+07	3.97658e+07	4.13008e+07	4.30283e+07	4.26777e+07	3.19462e+07	3.07952e+07	2.37659e+07	1.90958e+07	1.02242e+07	7.06446e+06	4.38103e+06	3.13076e+06
MGRGSSPQKPIVRVFLPNKQRTVVPARC	405	432	4	0	781.189	8	22					-1
RVFLPNKQRTVVPARC	417	432	3	0	628.696	6	12	7.19875	7.83713	631.145	6.16238	0.6	0					0.178458		247376	1.12639e+06	3.20139e+06	1.03604e+07	3.69033e+07	7.81547e+07	1.18632e+08	1.28427e+08	1.10811e+08	8.04674e+07	5.14255e+07	2.7629e+07	8.63543e+06	2.12369e+06	2.33613e+06	166297	161626	4.80881e+06	0
RVFLPNKQRTVVPARC	417	432	4	0	471.774	6	12	4.9071	5.99078	472.295	0.900878	0.4	0					1.37202		3.95859e+08	89966	1.49112e+08	0	4.35371e+07	0	7.92486e+06	0	1.11377e+06	43051.3	406098	0	0	0	143129	0	0	0	4.43084e+07
RVFLPNKQRTVVPARCGV	417	434	3	0	680.726	6	14	8.12098	8.26458	683.028	5.62983	1	1	1.10476	-0.463231	1	-1	0.227662		112334	363780	3.03062e+06	7.8689e+06	1.23486e+07	1.55852e+07	1.70018e+07	1.34032e+07	1.00168e+07	9.2116e+06	8.11199e+06	4.83412e+06	4.21339e+06	2.63256e+06	1.05437e+06	390286	0	109080	30196.4	0	0
RVFLPNKQRTVVPARCGV	417	434	4	0	510.797	6	14					-1
RVFLPNKQRTVVPARCGVT	417	435	3	0	714.409	6	15	7.5722	7.63445	717.117	6.79268	1	1	1.34525	-0.709722		0	0.154617		0	0	0	161777	0	595589	3.56343e+06	5.12685e+06	4.67283e+06	4.1776e+06	1.86537e+06	1.94848e+06	617868	113912	0	0	0	0	0	0	0	0
RVFLPNKQRTVVPARCGVTVRDSLKKALM	417	445	4	0	821.475	8	25	9.3159	9.69058	824.202	8.82989	1	0	0.872708	0.236952	1	1	0.169542		0	0	71784.9	0	245333	1.99626e+06	7.24e+06	2.71322e+07	4.30234e+07	5.97411e+07	6.88978e+07	6.61454e+07	5.92981e+07	4.56807e+07	2.98227e+07	1.93279e+07	6.959e+06	4.13967e+06	2.04985e+06	214829	162236	474842	400145	368053	0	0	0	0	326593	0
RVFLPNKQRTVVPARCGVTVRDSLKKALM	417	445	5	0	657.381	8	25	9.44077	9.5657	659.603	9.03033	1	0	0.910729	-0.519792	1	1	0.0484508		779138	0	82733.7	0	559438	2.72087e+06	8.11273e+06	2.01362e+07	3.19878e+07	4.34496e+07	4.78085e+07	4.87023e+07	4.13806e+07	3.17902e+07	2.29206e+07	1.42276e+07	8.56279e+06	4.9308e+06	2.80808e+06	1.51604e+06	1.67393e+06	799993	408514	129428	315387	151655	556474	8314.58	131826	0
RVFLPNKQRTVVPARCGVTVRDSLKKALM	417	445	6	0	547.985	8	25	9.3159	9.6594	549.833	9.0079	1	0	0.906474	0.142467	1	1	0.0951779		64925.5	0	271411	0	0	942065	3.60471e+06	1.48431e+07	2.50611e+07	3.12733e+07	3.83178e+07	3.76696e+07	3.28148e+07	2.51849e+07	1.74865e+07	1.01343e+07	6.07302e+06	3.59214e+06	905119	410220	403494	616935	446051	344766	74700.3	0	199287	83222.9	0	350771
VFLPNKQRTVVPARCGV	418	434	3	0	628.693	6	13	7.19875	7.83713	631.13	6.1216	0.6	0					0.154572		110594	752672	2.7749e+06	9.55669e+06	3.36844e+07	7.68985e+07	1.18381e+08	1.28307e+08	1.10036e+08	8.05348e+07	5.20849e+07	2.67901e+07	8.53042e+06	1.87166e+06	620918	129902	0	1.95655e+06	0	0
GVTVRDSL	433	440	2	0	423.738	4	6	6.70878	7.22992	426.554	5.15724	1	0	3.27381	0.680696		-3	0.0441511		495344	368499	77786.2	1.07633e+08	7.55623e+08	1.68376e+09	1.69652e+09	8.08813e+08	2.2888e+08	4.61489e+07	5.15044e+06
GVTVRDSLKKALM	433	445	2	0	709.413	5	11	8.51462	9.1754	710.982	2.24496	0.6	0					0.10454		8.62387e+07	6.35175e+08	1.57494e+09	1.66446e+09	1.07845e+09	5.54432e+08	2.31871e+08	6.16207e+07	3.13938e+07	3.18519e+07	2.60142e+07	1.76006e+07	5.56394e+06	344122	381083	240206	125153
GVTVRDSLKKALM	433	445	3	0	473.278	5	11	8.53025	9.06613	474.342	2.29984	1	0	0.189292	0.725389	1	0	0.085521		5.13032e+07	3.86775e+08	9.72985e+08	9.36847e+08	6.79854e+08	3.46749e+08	1.3036e+08	5.18141e+07	2.74281e+07	2.80899e+07	2.08932e+07	1.12792e+07	4.55949e+06	378510	56216.3	140684	0
GVTVRDSLKKALMM	433	446	2	0	774.934	6	12	10.0795	10.2825	776.834	2.75576	1	0	0.286838	-0.283401	1	0	0.185555		6.17449e+06	9.09008e+06	2.55868e+07	4.48422e+07	4.18929e+07	2.70497e+07	1.21161e+07	1.99678e+06	407699	427856	459064	1.27025e+06	845349	3.14914e+06	0	202209	0	22654	0
GVTVRDSLKKALMM	433	446	3	0	516.958	6	12	9.9084	10.2513	518.392	3.2586	1	0	0.485543	0.140497	1	0	0.123203		505298	1.34663e+07	6.5221e+07	1.12474e+08	1.11053e+08	7.06705e+07	3.10543e+07	1.19255e+07	1.9644e+06	1.19003e+06	3.84666e+06	8.24111e+06	1.05262e+07	4.78768e+06	1.13361e+06	472014	394203	0	140534
GVTVRDSLKKALMMRGLIPECC	433	454	3	0	807.426	8	19					-1
GVTVRDSLKKALMMRGLIPECC	433	454	4	0	605.822	8	19					-1
GVTVRDSLKKALMMRGLIPECCA	433	455	3	0	831.105	8	20	11.3471	11.7558	833.284	4.7992	0.6	0					0.257863		0	366009	1.00881e+06	8.07984e+06	3.17614e+07	5.79173e+07	7.65751e+07	7.95941e+07	5.61106e+07	1.13686e+07	961020	281755	230910	460098	1.03689e+06	865023	128367	0	118405	298773	469962	328523	643984	293685	634675	633786	299823	139809	125933
TVRDSLKKALM	435	445	2	0	631.368	5	9	8.01193	8.42075	632.824	2.11017	0.6	0					0.0968722		4.68981e+07	3.48555e+08	8.32734e+08	7.57654e+08	4.25278e+08	1.8364e+08	7.60684e+07	3.92227e+07	2.74156e+07	1.07282e+07	1.67032e+06	0	298127	1318.22	488611
TVRDSLKKALM	435	445	3	0	421.248	5	9	8.01193	8.75343	422.199	2.0497	1	0	0.277814	1.34841	1	1	0.0620527		1.56651e+07	1.70668e+08	4.02231e+08	3.64628e+08	1.95576e+08	8.32146e+07	2.95389e+07	1.20718e+07	7.28844e+06	7.18189e+06	219592	69783.7	501205	66377.7	0
TVRDSLKKALMM	435	446	2	0	696.889	6	10					-1
TVRDSLKKALMM	435	446	3	0	464.928	6	10	9.39387	9.7529	466.086	2.52143	0.6	0					0.110772		38602.1	5.94743e+06	2.50232e+07	4.38291e+07	3.53422e+07	1.8054e+07	6.08975e+06	1.43431e+06	254762	56411.4	85111.6	0	0	82276	59499.4	0	55821
TVRDSLKKALMMRGLIPECCA	435	455	3	0	779.075	7	18					-1
VRDSLKKALM	436	445	2	0	580.845	5	8	7.27663	8.07427	582.179	1.92153	1	0	0.336839	1.51849	1	1	0.0729737		7.48773e+07	5.54727e+08	1.14943e+09	9.41913e+08	5.05003e+08	2.06782e+08	7.59432e+07	2.35936e+07	5.03294e+06	126816	366484	389300	255653	0
VRDSLKKALM	436	445	3	0	387.566	5	8	7.33888	7.99635	388.51	2.08832	1	0	0.435703	1.09379	1	1	0.137204		1.72821e+07	1.91318e+08	4.20579e+08	3.70918e+08	1.86855e+08	9.82011e+07	1.61555e+07	3.00196e+06	2.75712e+07	0	0	4.8368e+06	0	0
VRDSLKKALMM	436	446	2	0	646.365	6	9	8.76903	9.03457	648.27	2.91334	0.4	1					0.17872		6474.98	6.31018e+06	1.07032e+08	6.51451e+07	7.84771e+07	2.79191e+07	3.41362e+07	1.5381e+07	1.3212e+07	4.22224e+06	500564	174352	658486	0	0	0
SLKKALM	439	445	2	0	395.746	4	5	6.58875	7.0737	396.851	1.67264	0.4	0					0.55471		5.09072e+06	5.20961e+07	9.81553e+07	5.35186e+07	1.66105e+07	3.84573e+06	95454.5	1.52173e+06	19271.2	325334
KKALM	441	445	2	0	295.688	4	3	5.10305	5.89653	296.31	0.824095	0.4	0					0.052583		8.05901e+07	2.14616e+08	1.19015e+08	2.93394e+07	2.69228e+06	351422	0	0
KKALMMRGLIPECCA	441	455	3	0	555.289	7	12	10.2357	10.2668	557.152	4.33073	1	1	0.909214	-0.803855		1	0.204507		0	80546.8	204147	692904	1.07525e+06	1.09158e+06	1.45252e+06	805609	128846	0	0	0	187488	0	0	13560.7	0	153923	0	0
MRGLIPEC	446	453	2	0	459.73	5	5	9.20663	10.1267	460.803	1.47278	1	0	0.59464	1.88937		1	0.0596436		2.55225e+08	9.91681e+08	1.35534e+09	8.9786e+08	3.59506e+08	1.08075e+08	2.18025e+07	2.51042e+06	158400	455578	720617
MRGLIPECC	446	454	1	0	1021.46	5	6	9.9706	10.4851	1023.83	1.56975	1	0	0.438476	0.660547	1	1	0.123902		9.35359e+07	3.83635e+08	5.27774e+08	3.94075e+08	2.04641e+08	8.37398e+07	2.22317e+07	4.83331e+06	1.56336e+06	354372	371130	42718.4
MRGLIPECC	446	454	2	0	511.235	5	6	9.84622	10.7191	512.401	1.53692	1	0	0.41253	1.7466	1	1	0.0456202		8.79274e+08	3.26961e+09	4.63681e+09	3.50536e+09	1.68325e+09	6.37299e+08	2.02962e+08	4.31821e+07	2.60389e+06	695823	726088	462883
MRGLIPECCA	446	455	1	0	1092.5	6	7	9.784	10.4851	1094.94	1.60076	1	0	0.28225	1.22595	1	1	0.245062		1.24483e+08	5.52127e+08	8.1899e+08	6.58717e+08	3.50759e+08	1.35498e+08	2.71004e+07	4.71302e+06	397114	0	0	268413	597609	4.65214e+06
MRGLIPECCA	446	455	2	0	546.754	6	7	9.76845	10.6412	547.987	1.62534	1	0	0.298905	1.7461	1	1	0.0471863		1.20795e+09	4.90102e+09	7.23583e+09	5.62263e+09	3.06603e+09	1.24802e+09	4.45175e+08	1.29798e+08	3.76609e+07	4.21066e+06	1.07716e+06	1.67405e+06	361755	3.64544e+06
MRGLIPECCAV	446	456	2	0	596.288	6	8					-1
RGLIPEC	447	453	2	0	394.21	4	4	8.59365	9.25347	394.919	0.896599	1	0	0.26077	1.10091		1	0.152884		4.61617e+07	1.11114e+08	8.21392e+07	2.89384e+07	3.1373e+06	271110	792352	147975	532217
RGLIPECC	447	454	2	0	445.715	5	5	9.20663	10.0017	446.52	0.960336	1	0	0.108633	1.51072		1	0.108624		1.49058e+08	3.89244e+08	3.15103e+08	1.39596e+08	4.2001e+07	8.74031e+06	624377	630055	831847	1.38105e+06	413781
RGLIPECCA	447	455	2	0	481.233	5	6	9.12855	9.89285	482.159	1.16168	1	0	0.115965	1.41749		1	0.229816		2.82537e+08	7.5724e+08	6.38281e+08	3.28794e+08	1.2252e+08	3.74469e+07	1.18869e+07	2.45874e+07	1.47771e+07	3.523e+06	840558	288383
AVYRIQDGEKKPIGWDTD	455	472	2	0	1046.03	6	15	8.29578	8.72928	1049.91	6.53384	0.6	0					0.200639		0	269349	3.53314e+06	9.05391e+06	3.43159e+07	6.39906e+07	1.03601e+08	1.22114e+08	1.0757e+08	7.84189e+07	5.0737e+07	4.35199e+07	1.74639e+07	1.80521e+07	7.80566e+06	4.22701e+06	0	285602	97111.8	94159.1	0	0
AVYRIQDGEKKPIGWDTD	455	472	3	0	697.688	6	15	8.18332	8.59365	700.181	6.23857	0.6	0					0.0796461		0	963937	1.09101e+07	4.58256e+07	1.31942e+08	2.70941e+08	4.20029e+08	5.0313e+08	4.6658e+08	3.35524e+08	2.00978e+08	1.08319e+08	5.11216e+07	2.33424e+07	1.15209e+07	2.43707e+06	709193	4.99576e+06	414808	540162	803211	116677
AVYRIQDGEKKPIGWDTDISW	455	475	2	0	1239.13	7	18					-1
AVYRIQDGEKKPIGWDTDISW	455	475	3	0	826.42	7	18	10.7686	11.3004	829.234	6.94868	0.6	0					0.251204		477084	198272	0	2.34913e+06	1.29758e+07	5.26682e+07	1.18895e+08	1.68347e+08	1.88776e+08	1.69373e+08	1.20664e+08	7.10113e+07	3.37408e+07	1.63864e+07	5.40732e+06	3.27837e+06	400252	769006	2.65448e+06	681994	1.31079e+06	1.51809e+06	431331	1.60319e+06	1.13819e+06	198766
AVYRIQDGEKKPIGWDTDISW	455	475	4	0	620.067	7	18	11.0175	11.1109	622.568	8.51262	1	1	1.44046	-0.615388	1	-3	0.352619		0	29345.1	0	118534	354645	1.90049e+06	3.32294e+06	8.87235e+06	1.18078e+07	8.51402e+06	5.79578e+06	3.79937e+06	1.70657e+06	549355	80185.5	206884	0	254970	175444	137198	0	211239	0	0	0	4.37624e+06
AVYRIQDGEKKPIGWDTDISWL	455	476	3	0	864.115	7	19	11.9272	12.5051	866.964	6.9805	1	0	0.94004	0.8527	1	-3	0.124718		2.54625e+06	6.65536e+06	5.27091e+06	7.22901e+06	2.53869e+07	6.16144e+07	1.13364e+08	1.64458e+08	1.86036e+08	1.8591e+08	1.41187e+08	9.69342e+07	5.32281e+07	2.66886e+07	1.19817e+07	6.14004e+06	4.40291e+06	1.47754e+06	1.72146e+06	3.43457e+06	687012	528361	1.02769e+06	850648	295819	238446	114154
AVYRIQDGEKKPIGWDTDISWL	455	476	4	0	648.338	7	19	11.9739	12.3487	650.587	7.43023	1	0	1.05229	0.237457	1	-1	0.150127		616031	0	0	253749	2.44282e+06	5.36866e+06	1.48565e+07	2.64916e+07	3.3744e+07	2.88311e+07	2.29065e+07	1.3509e+07	1.08629e+07	3.39848e+06	3.36641e+06	450327	1.54046e+06	67755.7	172133	88643.3	2.62246e+06	0	46657.9	48197.2	265904	0	58245
AVYRIQDGEKKPIGWDTDISWLTGEEL	455	481	2	0	1560.29	7	24	12.4113	12.8485	1565.84	9.23859	1	0	1.02325	0.426327	1	0	0.253941		0	0	0	0	0	0	1.03011e+06	8.31633e+06	2.09148e+07	4.0773e+07	4.77657e+07	5.78854e+07	4.9337e+07	4.2179e+07	2.15108e+07	8.9544e+06	301914	193807	0	127334	0	0	0	0	0	0	0	0	152676	0
AVYRIQDGEKKPIGWDTDISWLTGEEL	455	481	3	0	1040.53	7	24	12.38	13.2612	1044.3	9.45265	0.6	0					0.0888435		3.13391e+06	2.88695e+06	3.82717e+06	1.33419e+07	3.4092e+07	9.72225e+07	2.35909e+08	4.68773e+08	8.49712e+08	1.29324e+09	1.65672e+09	1.80295e+09	1.651e+09	1.27858e+09	8.79477e+08	5.64758e+08	3.25612e+08	1.83274e+08	1.14622e+08	6.62475e+07	4.1671e+07	2.14615e+07	1.05448e+07	3.27766e+06	533670	0	7747.31	0	0	0
AVYRIQDGEKKPIGWDTDISWLTGEEL	455	481	4	0	780.648	7	24	12.4113	13.0831	783.659	10.1817	0.6	1					0.0986272		285477	459998	1.14901e+06	1.99039e+06	6.37792e+06	2.98418e+07	8.03324e+07	1.71115e+08	3.25161e+08	4.7887e+08	6.18144e+08	6.83671e+08	6.26965e+08	4.8553e+08	3.41989e+08	2.59617e+08	1.18636e+08	6.81132e+07	3.82507e+07	3.03904e+08	1.42592e+07	8.32072e+06	4.40354e+06	5.60875e+07	329951	331027	177968	1.14243e+07	443027	626696
VYRIQDGEKKPIGWD	456	470	2	0	902.473	6	12	8.3114	8.76903	905.924	5.81873	0.6	0					0.301411		11318	131223	360758	1.58631e+07	5.49259e+07	1.04145e+08	1.48481e+08	1.49989e+08	1.22961e+08	8.07327e+07	4.31875e+07	1.32793e+07	3.49668e+06	269878	385081	0	107251	0	228080
VYRIQDGEKKPIGWD	456	470	3	0	601.984	6	12	8.26458	8.75343	604.249	5.71084	0.6	0					0.100781		80520.5	7.51013e+06	1.51855e+07	5.77909e+07	1.46493e+08	2.53562e+08	3.52897e+08	3.64521e+08	2.99283e+08	1.80887e+08	9.16905e+07	4.35559e+07	1.64178e+07	498309	1.07089e+06	551764	707138	333947	163882
VYRIQDGEKKPIGWDTD	456	472	2	0	1010.51	6	14	7.94958	8.86265	1014.15	6.078	0.6	0					0.357674		2.82076e+06	7.36006e+06	2.2233e+07	5.80802e+07	1.83179e+08	3.59085e+08	5.74216e+08	6.75299e+08	5.75935e+08	3.80027e+08	2.22574e+08	9.92582e+07	3.96602e+07	8.6721e+06	1.93728e+06	1.35329e+06	3.92751e+06	3.88531e+06	2.64347e+06	504258	1.94354e+07
VYRIQDGEKKPIGWDTD	456	472	3	0	674.009	6	14	7.94958	8.90943	676.447	6.11634	0.6	0					0.11721		1.469e+06	4.5318e+06	4.10075e+07	1.87851e+08	5.58122e+08	1.12183e+09	1.82911e+09	2.11117e+09	1.78295e+09	1.25234e+09	7.31356e+08	3.6461e+08	1.68185e+08	7.63375e+07	3.27515e+07	9.94838e+06	4.22541e+06	348515	470032	2.44498e+06	687021
VYRIQDGEKKPIGWDTD	456	472	4	0	505.759	6	14	8.18332	8.83145	507.54	5.92506	1	0	1.20476	1.06551	1	-2	0.0759888		7.29154e+06	1.20829e+06	2.03659e+07	1.77969e+07	6.92109e+07	1.1993e+08	1.89984e+08	2.1618e+08	1.98828e+08	1.44621e+08	8.11346e+07	3.37528e+07	1.47754e+07	3.20005e+06	1.12823e+06	189156	0	0	151827	0	0
VYRIQDGEKKPIGWDTDISW	456	475	3	0	802.741	7	17	10.9085	11.4285	805.504	6.83728	0.6	0					0.435783		6.90004e+06	5.55257e+06	1.24323e+07	2.45956e+07	7.96823e+07	2.54185e+08	3.39894e+08	4.85927e+08	6.66344e+08	4.90869e+08	3.73849e+08	2.5687e+08	1.26649e+08	5.90405e+07	3.62428e+07	1.33857e+07	3.34688e+06	3.27882e+06	2.55624e+06	3.78073e+06	3.51661e+06	2.01373e+06	1.2803e+06	1.67931e+06	302384
VYRIQDGEKKPIGWDTDISW	456	475	4	0	602.308	7	17	10.3293	10.3604	605.131	9.8399	0.4	1					1.22868		2.63785e+06	0	0	0	98718.5	71188.8	0	0	244257	0	0	0	0	0	97764.4	0	96734.5	0	456974	0	192768	0	1.58436e+06	0	704222
VYRIQDGEKKPIGWDTDISWL	456	476	2	0	1260.15	7	18	12.0051	12.3175	1264.41	7.00117	1	0	1.04227	0.0484354	1	-3	0.401498		0	0	0	1.4512e+06	667471	6.95778e+06	1.2197e+07	2.34943e+07	2.64172e+07	2.5015e+07	1.84212e+07	1.05796e+07	3.81737e+06	331449	133454	146947	611786	414187	381473	485159	0	279242	0	0	119836	458564
VYRIQDGEKKPIGWDTDISWL	456	476	3	0	840.436	7	18	12.1143	12.4113	843.231	6.86111	1	0	1.00538	0.00162179	1	-3	0.0708988		1.19997e+06	1.14933e+06	3.36267e+06	1.22527e+08	4.76304e+07	1.06184e+08	3.243e+08	3.17866e+08	3.70946e+08	3.60307e+08	2.73403e+08	1.81376e+08	9.65799e+07	5.66545e+07	2.80532e+07	1.93321e+07	1.38275e+07	1.38918e+07	1.08811e+07	1.20979e+07	375792	14321.5	2.0575e+06	131443	425138	522465
VYRIQDGEKKPIGWDTDISWL	456	476	4	0	630.579	7	18	11.9272	12.5519	632.898	7.75054	1	0	1.23969	0.994756	1	-3	0.240455		0	61893.4	343666	1.6061e+06	9.91908e+06	2.17893e+07	6.87684e+07	9.51434e+07	1.17721e+08	1.20623e+08	8.69533e+07	6.50174e+07	3.2914e+07	1.69185e+07	9.18014e+06	6.15653e+06	4.19956e+06	5.84108e+06	6.43192e+06	8.14295e+06	5.62465e+06	3.9492e+06	1.42896e+06	582028	121227	350363
VYRIQDGEKKPIGWDTDISWLTG	456	478	3	0	893.126	7	20	11.7558	11.9272	896.55	8.6614	0.6	0					0.225896		834395	917502	647644	1.2412e+06	1.48351e+06	1.98597e+06	7.597e+06	1.55033e+07	1.94028e+07	2.48165e+07	2.86344e+07	2.4894e+07	1.62917e+07	1.28727e+07	4.14749e+06	1.35541e+06	7.06343e+06	679444	204246	2.32521e+06	331473	0	1.58854e+06	373471	359940	174612	0	304815
VYRIQDGEKKPIGWDTDISWLTGEE	456	480	3	0	979.154	7	22					-1
VYRIQDGEKKPIGWDTDISWLTGEEL	456	481	2	0	1524.77	7	23	12.4269	13.2035	1530.34	9.32183	1	0	1.11977	1.45476	1	-2	0.808959		0	0	600694	0	254914	2.9216e+06	2.34973e+07	5.37715e+07	1.10455e+08	1.658e+08	2.25493e+08	2.37876e+08	2.18658e+08	1.69487e+08	1.1202e+08	6.16375e+07	2.96231e+07	9.33273e+06	2.30447e+06	768376	0	0	0	0	0	125625	251087	0	137850	0
VYRIQDGEKKPIGWDTDISWLTGEEL	456	481	3	0	1016.85	7	23	12.38	13.2559	1020.61	9.45864	0.6	0					0.0868618		1.25751e+06	5.23909e+06	1.6218e+07	3.75856e+07	1.08115e+08	2.74612e+08	5.96963e+08	1.31968e+09	2.25945e+09	3.50352e+09	4.44229e+09	4.561e+09	4.3668e+09	3.45497e+09	2.32959e+09	1.42516e+09	8.47399e+08	4.98409e+08	2.83513e+08	1.65715e+08	1.10003e+08	5.01381e+07	2.08578e+07	1.11638e+07	982770	500696	702635	824517	105630	766047
VYRIQDGEKKPIGWDTDISWLTGEEL	456	481	4	0	762.888	7	23	12.4269	13.2559	765.707	9.44956	0.6	0					0.047576		960488	3.06481e+06	1.25352e+07	1.39399e+07	3.7884e+07	1.00148e+08	1.89215e+08	4.82591e+08	8.6761e+08	1.27446e+09	1.64376e+09	1.73029e+09	1.59668e+09	1.24542e+09	8.70185e+08	5.43732e+08	3.10543e+08	1.76046e+08	1.01637e+08	5.87085e+07	3.25739e+07	1.68476e+07	7.77502e+06	2.32955e+06	803690	312090	944864	175157	275104	179938
VYRIQDGEKKPIGWDTDISWLTGEELHV	456	483	3	0	1095.56	8	25	11.896	11.9583	1103.02	20.4036	0.6	0					0.194256		0	0	0	330956	0	301828	175105	921831	1.68108e+06	1.40655e+06	585321	377572	240624	166933	0	481116	847306	3.72153e+06	2.24942e+06	5.14361e+07	1.47222e+08	1.89433e+08	5.36547e+08	4.86767e+08	3.43696e+08	0	0	0	0	0
YRIQDGEKKPIGWD	457	470	2	0	852.939	5	11					-1
YRIQDGEKKPIGWD	457	470	3	0	568.962	5	11	8.08983	8.71885	571.142	5.52601	1	0	1.58007	1.00758	1	1	0.0880627		0	911502	5.32954e+06	3.49554e+07	8.80675e+07	1.55309e+08	1.96282e+08	2.0645e+08	1.30326e+08	6.39601e+07	3.57529e+07	6.45279e+06	686580	743418	79012.9	0	9.62756e+06
YRIQDGEKKPIGWDTD	457	472	2	0	960.976	6	13	7.98077	8.56235	965.104	7.11978	1	0	1.79494	0.86386	1	-6	0.471326		995012	3.71383e+06	1.03816e+06	2.18561e+07	5.61589e+07	1.16612e+08	1.77869e+08	2.07271e+08	1.93987e+08	1.48345e+08	9.31316e+07	4.87619e+07	2.0125e+07	4.62943e+06	655888	277047	6.26182e+06	1.5695e+07	3.58196e+07	3.67654e+07
YRIQDGEKKPIGWDTD	457	472	3	0	640.987	6	13	8.05868	8.46768	643.373	6.02345	1	0	1.39503	0.340932	1	1	0.0633316		96792.6	430830	6.21641e+06	4.62471e+07	1.3537e+08	2.70065e+08	4.08568e+08	4.44959e+08	3.93073e+08	2.80272e+08	1.35963e+08	6.79216e+07	1.66896e+07	5.75127e+06	2.07805e+06	1.84051e+06	7.36088e+06	299449	0	536751
YRIQDGEKKPIGWDTD	457	472	4	0	480.992	6	13	8.01193	8.32702	482.799	6.09198	1	0	1.42003	0.0563639	1	1	0.119937		0	672752	193827	1.12842e+06	6.04043e+06	1.32006e+07	2.92198e+07	2.71772e+07	2.79914e+07	1.92539e+07	8.35633e+06	1.98906e+06	553953	801928	55562.5	0	0	136824	0	90521.3
YRIQDGEKKPIGWDTDISW	457	475	3	0	769.718	6	16	10.753	11.3004	772.546	7.09869	1	0	1.30173	0.760335	1	0	0.31051		0	0	818353	3.87216e+06	2.37167e+07	7.03642e+07	1.27808e+08	1.92718e+08	2.23439e+08	1.96049e+08	1.40306e+08	8.27166e+07	3.73423e+07	1.1536e+07	3.51776e+06	940195	1.89014e+06	5.09002e+06	5.32673e+06	1.92749e+06	1.26099e+07	619579	2.2497e+06
YRIQDGEKKPIGWDTDISW	457	475	4	0	577.541	6	16					-1
YRIQDGEKKPIGWDTDISWL	457	476	2	0	1210.62	7	17	12.2237	12.354	1215.51	8.33402	1	0	1.52256	-0.503682	1	-5	0.244135		312655	0	111747	0	1.44904e+06	1.37836e+06	1.33056e+06	4.7121e+06	8.94584e+06	1.80405e+07	2.54934e+07	1.87325e+07	9.6681e+06	1.49172e+06	1.44863e+06	156750	162481	0	0	0	166736	0	0	0	0
YRIQDGEKKPIGWDTDISWL	457	476	3	0	807.413	7	17	11.896	12.5987	810.453	7.65591	0.6	0					0.353771		1.18924e+06	2.02175e+06	2.28432e+06	7.71019e+06	2.30986e+07	6.10392e+07	1.29138e+08	1.77786e+08	2.17837e+08	2.23116e+08	1.67799e+08	1.09107e+08	6.35606e+07	2.68133e+07	9.27465e+06	3.95673e+06	252343	1.80704e+06	1.96113e+06	1.69666e+06	1.4359e+06	1.95867e+07	431301	398550	2.94852e+07
YRIQDGEKKPIGWDTDISWLTGEEL	457	481	3	0	983.826	7	22	12.38	12.8797	987.596	9.54691	0.6	0					0.0954923		242538	343038	2.43045e+06	6.29708e+06	2.10002e+07	6.17106e+07	1.42683e+08	3.05195e+08	5.44262e+08	7.82392e+08	1.01002e+09	1.04035e+09	9.87164e+08	7.54967e+08	5.50709e+08	3.15368e+08	1.79496e+08	9.57898e+07	5.12582e+07	2.3177e+07	8.23601e+06	2.34545e+06	862665	553148	257769	187884	3.18707e+07	3416.01	0	2.67149e+07
YRIQDGEKKPIGWDTDISWLTGEEL	457	481	4	0	738.121	7	22	12.4113	12.8797	740.951	9.55594	1	0	1.2576	0.520965	1	0	0.0667802		57518.7	68267.8	632849	0	3.46077e+06	144415	3.09917e+07	4.06611e+07	1.25129e+08	1.68931e+08	2.45893e+08	2.46179e+08	2.35529e+08	1.89453e+08	1.19669e+08	7.15706e+07	3.83888e+07	2.2182e+07	8.33774e+06	3.01496e+06	899110	751055	489031	248956	454995	272185	0	167989	67504.2	768328
RIQDGEKKPIGWDTD	458	472	2	0	879.444	6	12	7.44778	7.83713	882.481	5.04776	1	0	1.19256	0.281392	1	0	0.217638		327069	0	6.65584e+06	7.80322e+06	2.99757e+07	4.98295e+07	6.1294e+07	5.63552e+07	3.65732e+07	1.04681e+07	1.38375e+06	0	0	0	441684	101410	121621	0	155774
RIQDGEKKPIGWDTD	458	472	3	0	586.632	6	12	7.44778	7.85605	588.738	5.29189	1	0	1.28904	0.33871	1	0	0.109301		140497	0	1.11427e+06	1.55683e+07	5.45472e+07	8.76953e+07	1.09893e+08	9.93443e+07	5.97989e+07	3.12632e+07	9.02886e+06	1.35584e+06	2.3074e+06	288521	498131	0	174141	630959	147026
RIQDGEKKPIGWDTDISWL	458	476	3	0	753.059	6	16	11.7714	12.2498	755.647	6.41896	1	0	1.10028	0.551164		0	0.151824		295177	3.44654e+06	399180	1.62945e+06	1.45122e+07	3.22539e+07	5.99088e+07	8.08504e+07	7.31787e+07	5.4916e+07	3.62927e+07	1.65366e+07	5.95775e+06	2.5833e+06	1.61222e+06	328718	1.50528e+06	85542.5	0	2.78903e+06	190771	224104	927019
RIQDGEKKPIGWDTDISWLTGEEL	458	481	2	0	1393.7	7	21	12.38	12.5519	1399.63	10.1997	1	1	1.50105	-0.377381	1	-7	0.543463		0	0	0	0	0	181252	2.71057e+06	9.30791e+06	1.31454e+07	1.66993e+07	1.8276e+07	1.69513e+07	1.46965e+07	1.41081e+07	1.71706e+07	1.50885e+07	1.27019e+07	4.69326e+06	2.42812e+06	219579	171075	0	0	0	0	0	151509	0	0
RIQDGEKKPIGWDTDISWLTGEEL	458	481	3	0	929.471	7	21	12.2862	13.0152	932.865	8.52743	1	0	1.12343	1.31048	1	0	0.0918527		311179	619519	1.5041e+06	6.77946e+06	2.14338e+07	6.15794e+07	1.38992e+08	2.52451e+08	3.83029e+08	4.89188e+08	5.30121e+08	4.62034e+08	3.77801e+08	2.41563e+08	1.47255e+08	8.72845e+07	4.02903e+07	1.86022e+07	1.07735e+07	3.13782e+06	432137	1.15585e+06	310160	339544	997593	281286	131792	407446	0
RIQDGEKKPIGWDTDISWLTGEEL	458	481	4	0	697.355	7	21	12.3331	12.8381	699.908	8.55915	0.4	0					0.181704		1.65227e+06	0	0	567328	3.69259e+06	4.93492e+06	1.59722e+07	3.31021e+07	5.66856e+07	7.12103e+07	7.81353e+07	6.79226e+07	5.29807e+07	3.13998e+07	1.86085e+07	5.91366e+06	7.22561e+06	1.39128e+06	390343	144413	252333	165215	651678	0	1.04043e+06	0	1.07056e+06	204503	711145
RIQDGEKKPIGWDTDISWLTGEELHV	458	483	3	0	1008.18	7	23	10.3293	10.7686	1010.93	6.44608	0.6	1					0.307126		5.00873e+06	4.45556e+07	6.79321e+06	5.8097e+06	2.38177e+07	1.48987e+07	3.94608e+07	7.37107e+07	9.11382e+07	1.00298e+08	9.25198e+07	6.05414e+07	3.47336e+07	1.52375e+07	3.7299e+06	926784	2.12925e+06	0	275230	0	249914	0	0	0	0	2.5637e+06	556235	510757	56567.4	5185.14
TDISWLTGEEL	471	481	1	0	1263.61	5	9	11.9635	13.5245	1271.6	7.24259	0.4	0					1.71288		0	8.00654e+06	6.52756e+07	1.66022e+08	2.17253e+08	1.82983e+08	2.25738e+08	1.04392e+09	2.36034e+09	1.65777e+09	5.195e+08	8.35702e+07	7.02826e+06	5.94235e+07	9.68087e+07
TDISWLTGEEL	471	481	2	0	632.309	5	9	12.083	12.8797	634.38	3.39751	1	0	0.987967	1.51561	-1	1	0.160152		1.32862e+06	2.48211e+07	1.03993e+08	2.14784e+08	2.497e+08	1.80125e+08	9.90917e+07	4.00201e+07	1.56439e+07	4.96253e+06	1.09315e+06	41236.7	563583	515024	1.97395e+06
ISWLTGEEL	473	481	1	0	1047.54	4	7	11.8026	12.6768	1051.33	3.16658	1	0	1.34299	1.75054		0	0.115142		2.75817e+07	2.61255e+08	8.50165e+08	1.47162e+09	1.61739e+09	1.04687e+09	4.63178e+08	1.57976e+08	6.19139e+07	7.15376e+06	419903	18169.2
ISWLTGEELHV	473	483	2	0	642.335	5	9	11.7558	11.8805	644.453	3.46297	1	0	1.02245	-0.5206		0	0.21332		129972	600123	3.69923e+06	1.10894e+07	1.35306e+07	9.75727e+06	4.62724e+06	1.28872e+06	308044	95759.3	76461.6	0	268913	209940	181135
LTGEEL	476	481	1	0	661.34	4	4	7.0737	7.96518	663.132	1.41525	1	0	0.875638	1.80286		0	0.0907002		3.77412e+08	1.19814e+09	1.30871e+09	6.7446e+08	1.82236e+08	3.12668e+07	1.27619e+06	1.07882e+06	122171
TGEEL	477	481	1	0	548.256	3	3	5.78582	6.36977	549.652	1.09614	1	0	0.930489	0.871031		1	0.405906		3.22341e+08	6.09592e+08	4.24069e+08	1.46437e+08	6.40077e+07	6.21972e+06	796049
HVEVL	482	486	1	0	596.34	3	3	7.21433	8.12098	597.249	0.559025	1	0	0.0814819	1.84881		0	0.040557		5.46684e+09	5.84263e+09	2.53049e+09	6.20637e+08	1.02244e+08	4.50155e+06	430444
HVEVLENVPLTTHN	482	495	2	0	801.418	5	11	7.85605	8.67195	804.656	5.54198	1	0	1.58696	1.57384	1	0	0.136425		3.60298e+07	1.08061e+08	2.0848e+08	5.16287e+08	1.25475e+09	2.34382e+09	3.21831e+09	3.21914e+09	2.31399e+09	1.22279e+09	5.31379e+08	1.75727e+08	4.15207e+07	3.70803e+06	503484	157303	241304
HVEVLENVPLTTHN	482	495	3	0	534.614	5	11	7.87163	8.58843	536.608	5.04493	1	0	1.37268	1.27357	1	0	0.0964		2.06248e+07	9.03066e+07	1.74514e+08	4.50247e+08	8.73665e+08	1.30238e+09	1.44251e+09	1.24577e+09	8.20643e+08	4.08264e+08	1.56004e+08	5.24613e+07	6.26139e+06	656500	3.78322e+07	134867	350680
HVEVLENVPLTTHNF	482	496	2	0	874.952	6	12	9.3315	9.53448	881.467	11.9837	0.6	0					0.242497		151142	0	0	19037.5	187066	0	0	177756	0	0	190022	7.52361e+06	1.80454e+07	2.4776e+07	1.56046e+07	6.2481e+06	504916	141155	1.10248e+06
HVEVLENVPLTTHNFVRKT	482	500	3	0	745.074	6	16	8.60932	8.78462	748.78	9.79265	1	0	2.10016	-0.36718	1	0	0.106882		335808	285680	177910	180723	65612.6	0	0	745574	3.18967e+06	7.04147e+06	1.05412e+07	1.19098e+07	1.22441e+07	9.32703e+06	3.2949e+06	1.29742e+06	485899	0	0	326345	0	0	0
HVEVLENVPLTTHNFVRKT	482	500	4	0	559.058	6	16					-1
HVEVLENVPLTTHNFVRKTF	482	501	2	0	1190.64	6	17	9.70617	9.84622	1196.01	9.30536	0.6	0					0.580361		0	0	349954	0	0	0	199249	675315	6.77796e+06	1.02376e+07	1.42657e+07	1.55994e+07	1.17103e+07	6.73344e+06	1.38083e+06	606664	550541	0	366905	0	298629	0	0	0
HVEVLENVPLTTHNFVRKTF	482	501	3	0	794.097	6	17					-1
HVEVLENVPLTTHNFVRKTF	482	501	4	0	595.825	6	17	9.69058	10.2825	598.544	9.44673	1	0	1.83294	0.895019	1	0	0.096282		121007	0	1.01831e+06	134262	643350	2.24988e+06	1.60025e+07	3.12481e+07	6.26951e+07	1.06431e+08	1.27577e+08	1.43308e+08	1.30527e+08	8.46007e+07	4.49763e+07	2.39804e+07	7.16429e+06	1.57966e+06	1.36947e+06	238910	851767	98366.7	1.89071e+06	529464
HVEVLENVPLTTHNFVRKTFF	482	502	3	0	843.12	7	18	10.8308	11.553	847.002	10.1037	1	0	1.85962	1.28998	1	-1	0.108676		250488	1.68702e+06	1.00084e+06	697052	1.22571e+07	2.43596e+07	6.98273e+07	2.05569e+08	4.1647e+08	7.46715e+08	1.11416e+09	1.29691e+09	1.39045e+09	1.18302e+09	8.16764e+08	4.70615e+08	2.38807e+08	9.38351e+07	2.76221e+07	4.15298e+06	28098.5	0	162108	217972	208093	176006
HVEVLENVPLTTHNFVRKTFF	482	502	4	0	632.592	7	18	10.8775	11.553	635.485	10.0289	1	0	1.83993	1.14858	1	-1	0.107488		156179	7.53749e+06	439138	4.84103e+06	859048	7.12905e+06	1.88978e+07	6.52644e+07	1.32213e+08	2.44688e+08	3.68185e+08	4.4748e+08	4.50011e+08	3.86263e+08	2.613e+08	1.31794e+08	7.85193e+07	2.6083e+07	4.06279e+06	850994	139143	190558	0	358489	470234	510765
HVEVLENVPLTTHNFVRKTFFTL	482	504	3	0	914.497	7	20	11.7089	12.4426	918.883	11.4844	0.6	0					0.101664		1.39019e+06	159962	719571	3.21073e+06	3.2815e+06	3.13825e+06	1.03863e+07	3.72418e+07	8.42157e+07	1.82855e+08	3.22686e+08	4.94055e+08	6.43509e+08	7.36343e+08	7.19294e+08	5.41723e+08	3.69556e+08	2.14031e+08	9.39766e+07	3.73688e+07	1.1973e+07	1.41922e+06	121704	611605	19309.6	129113	347747	31959.6
HVEVLENVPLTTHNFVRKTFFTL	482	504	4	0	686.125	7	20	11.787	12.0206	689.516	11.8914	1	0	2.0173	-0.19038	1	0	0.0738288		169810	672986	194653	619178	305836	871069	1.94471e+06	5.13521e+06	1.83981e+07	3.80279e+07	7.41644e+07	1.18195e+08	1.52042e+08	1.76116e+08	1.71581e+08	1.40224e+08	8.82473e+07	5.1317e+07	2.31989e+07	1.0932e+07	2.48293e+06	8.49131e+06	2955.63	22900	178261	2.35589e+07	129891	0
HVEVLENVPLTTHNFVRKTFFTLA	482	505	2	0	1406.76	7	21	11.6933	12.0518	1413.65	12.0628	1	0	1.92175	0.187917	1	0	0.290147		236193	0	236175	0	0	0	34687.1	225566	279784	2.83326e+06	1.16309e+07	2.95728e+07	4.7099e+07	5.78963e+07	6.42426e+07	5.74283e+07	4.04056e+07	1.9148e+07	3.3512e+06	144968	427322	0	0	0	0	0	0	0	0
HVEVLENVPLTTHNFVRKTFFTLA	482	505	3	0	938.176	7	21	11.6309	12.4582	942.709	11.8849	1	0	1.88159	1.60828	1	0	0.13962		2.72603e+06	1.80941e+07	8.03806e+06	1.08991e+07	1.23909e+08	2.2331e+07	4.06672e+07	2.30925e+08	1.69663e+08	3.45262e+08	6.58438e+08	1.0267e+09	1.4399e+09	1.76476e+09	1.8886e+09	1.76143e+09	1.3104e+09	8.51733e+08	4.98659e+08	2.44972e+08	9.61889e+07	3.5532e+07	6.86985e+06	731827	0	111408	305358	0	205409
HVEVLENVPLTTHNFVRKTFFTLA	482	505	4	0	703.884	7	21	11.6309	12.3331	707.356	12.1736	1	0	1.94677	1.22938	1	0	0.116818		126063	1.23456e+06	1.84353e+06	2.09039e+06	2.83003e+06	4.6152e+06	1.44553e+07	2.20768e+07	3.84527e+07	1.11635e+08	1.94653e+08	3.51751e+08	5.06772e+08	6.22114e+08	6.67072e+08	6.20021e+08	4.64957e+08	3.02108e+08	1.66856e+08	8.27887e+07	3.04078e+07	8.43437e+06	2.16468e+06	1.28074e+06	1.55103e+06	256024	2.61093e+06	489836	1.19712e+06
HVEVLENVPLTTHNFVRKTFFTLAF	482	506	2	0	1480.3	7	22	12.8953	13.2717	1486.52	10.6273	1	1	1.48852	0.242053	1	-5	1.28276		0	1.60267e+06	4.46072e+06	1.01738e+07	9.42411e+06	4.11564e+06	931030	629283	276456	2.32693e+06	4.20866e+06	1.20628e+07	1.99125e+07	2.83537e+07	3.22116e+07	2.82325e+07	2.50857e+07	1.36545e+07	4.13715e+06	251333	0	0	0	0	0	0	0	0	0	0
HVEVLENVPLTTHNFVRKTFFTLAF	482	506	3	0	987.199	7	22	12.7548	13.5561	991.927	12.3645	1	0	1.86298	1.5297	1	1	0.115598		0	61095.7	0	653346	2.71929e+06	6.00742e+06	2.74367e+07	5.05933e+07	9.19583e+07	1.83987e+08	3.29976e+08	5.25163e+08	7.67934e+08	9.5158e+08	1.09529e+09	1.0683e+09	8.66379e+08	6.47603e+08	4.00086e+08	2.01507e+08	1.02549e+08	4.17899e+07	6.16903e+06	1.35039e+06	285228	131185	0	60238.2	200724	92613.7
HVEVLENVPLTTHNFVRKTFFTLAF	482	506	4	0	740.651	7	22	12.7548	13.5826	744.203	12.3904	1	0	1.86855	1.60985	1	1	0.106358		87629.7	375888	453034	1.55513e+06	2.67233e+06	4.61768e+06	5.57009e+06	1.531e+07	3.19577e+07	6.44498e+07	1.13803e+08	1.89538e+08	2.78997e+08	3.65017e+08	3.96101e+08	3.84606e+08	3.32786e+08	2.38878e+08	1.49733e+08	7.70957e+07	3.37526e+07	1.03714e+07	2.19162e+06	1.21396e+06	170256	135766	198925	224555	834259	132597
EVLENVPLTTHN	484	495	2	0	683.354	5	9	7.4011	8.01193	686.286	5.07157	0.6	0					0.144948		1.34456e+07	1.10992e+06	2.4938e+07	7.29e+07	1.66985e+08	2.92037e+08	3.34077e+08	2.6611e+08	1.52617e+08	5.72241e+07	1.30356e+07	483262	657005	212640	330274
EVLENVPLTTHNFVRKTF	484	501	3	0	715.388	6	15	9.73733	9.76845	718.779	8.88515	0.4	0					0.400272		0	0	0	0	36704.7	0	513683	454028	1.14959e+06	1.58722e+06	1.4226e+06	1.36074e+06	1.36541e+06	0	330095	0	0	0	168356	0	0	165562
EVLENVPLTTHNFVRKTFF	484	502	3	0	764.411	6	16	11.0953	11.316	768.112	9.70833	0.6	0					0.081205		296791	221561	0	0	344881	357691	1.16122e+06	7.75549e+06	2.41613e+07	4.41701e+07	6.09239e+07	6.86598e+07	6.00129e+07	4.66339e+07	2.50127e+07	1.06491e+07	2.49402e+06	235657	0	0	0	0	24232.9
EVLENVPLTTHNFVRKTFFTL	484	504	3	0	835.788	7	18					-1
EVLENVPLTTHNFVRKTFFTLA	484	505	3	0	859.467	7	19	11.8649	12.0051	863.691	11.1026	1	0	1.96885	-0.473584		1	0.391071		2.8915e+06	3.57443e+06	617431	302716	575129	395221	285845	652000	839260	2.05876e+06	4.47136e+06	9.61744e+06	1.43498e+07	1.77071e+07	1.85833e+07	1.25905e+07	8.5878e+06	5.79269e+06	1.66014e+06	792717	447796	49378.3	94741.4	642379	108935	33464.1	268229
LENVPLTTHNFVRKTFF	486	502	3	0	688.374	6	14	10.2668	10.6568	690.123	3.98435	0.6	0					0.194832		1.546e+07	2.38184e+06	8.12123e+06	3.43429e+07	7.81476e+07	1.10909e+08	9.15661e+07	4.57726e+07	2.05779e+07	1.02639e+07	6.20479e+06	1.44221e+06	729847	118018	0	1.50582e+06	0	240902	219690	0	132069
ENVPLTTHN	487	495	1	0	1024.51	4	6	5.04055	5.78582	1028.74	3.64705	0.6	0					0.237559		1.68498e+06	6.20675e+06	4.20943e+07	1.15077e+08	1.74492e+08	1.50514e+08	7.38424e+07	1.47862e+07	506938	244829	199690
ENVPLTTHN	487	495	2	0	512.757	4	6	5.10305	5.92803	514.896	3.69727	0.6	0					0.0663036		1.26494e+07	1.4305e+08	6.42106e+08	1.59457e+09	2.32608e+09	2.0396e+09	1.01504e+09	3.26014e+08	7.56333e+07	1.21874e+07	1.46568e+07
ENVPLTTHNF	487	496	2	0	586.291	5	7	5.85965	5.91228	587.556	1.83841	1	0	0.443243	-0.738861		-2	0.410682		867653	3.16255e+06	4.08685e+06	2.47661e+06	793925	140104	0	0	103937	0	451935	0	260680
ENVPLTTHNFVRKTF	487	501	2	0	901.981	6	12	8.3895	9.14415	905.993	6.94134	0.6	0					0.22971		416881	604967	377933	2.3915e+06	2.57196e+07	8.32125e+07	1.65024e+08	2.49465e+08	2.7064e+08	2.25951e+08	1.53118e+08	7.68764e+07	3.0825e+07	8.659e+06	751036	146404	0	158495	2482.28
ENVPLTTHNFVRKTF	487	501	4	0	451.494	6	12	8.45205	8.98777	453.472	6.82977	1	0	1.89676	0.724884	1	1	0.199603		0	811973	77128.9	745847	5.92343e+06	1.43929e+07	3.97167e+07	5.18088e+07	6.55644e+07	4.49923e+07	3.17419e+07	7.55814e+06	6.71956e+06	1.39645e+06	230421	60132.1	107948	713227	0
ENVPLTTHNFVRKTFF	487	502	3	0	650.679	6	13	10.189	10.8308	653.701	7.87762	1	0	2.07138	1.04642	1	0	0.0635293		211586	247317	8.69445e+06	1.37152e+07	6.34926e+07	2.06303e+08	4.55019e+08	8.62696e+08	1.25704e+09	1.37662e+09	1.2713e+09	8.65856e+08	4.79785e+08	2.1092e+08	7.54579e+07	1.8803e+07	1.95293e+06	850478	538113	88645.7
ENVPLTTHNFVRKTFF	487	502	4	0	488.261	6	13	10.2201	10.688	490.532	7.89429	1	0	2.07746	0.519298	1	0	0.0795516		0	0	111654	0	2.49769e+06	1.06918e+07	3.67905e+07	7.08103e+07	1.03393e+08	1.21181e+08	9.89039e+07	6.86313e+07	3.71438e+07	1.14943e+07	5.1883e+06	678438	1.1747e+06	72591.2	176230	0
ENVPLTTHNFVRKTFFTL	487	504	2	0	1082.58	6	15	11.3974	11.8805	1087.9	9.31096	1	0	2.14137	0.565455	1	1	0.238032		420100	0	305299	0	575488	288337	3.11822e+06	1.81798e+07	5.23067e+07	8.94688e+07	1.13137e+08	1.13639e+08	9.77933e+07	5.71114e+07	2.37301e+07	4.69758e+06	359725	0	0	0	254381	0
ENVPLTTHNFVRKTFFTL	487	504	3	0	722.056	6	15	11.3784	12.1143	725.58	9.25159	1	0	2.1226	1.33119	1	1	0.10014		503424	2.89788e+06	310196	889309	5.41724e+06	1.70793e+07	5.8136e+07	1.43362e+08	2.76867e+08	4.3661e+08	5.38827e+08	5.78417e+08	4.5601e+08	2.56623e+08	1.67102e+08	6.61402e+07	9.24201e+06	4.25489e+06	647927	1.20197e+06	681558	303023
ENVPLTTHNFVRKTFFTLA	487	505	2	0	1118.1	6	16	11.2226	11.7089	1123.7	9.84445	0.6	0					0.145437		254301	642106	565373	2.80612e+06	8.58522e+06	1.68743e+07	2.68563e+07	6.18204e+07	1.18465e+08	2.07363e+08	2.88394e+08	3.2188e+08	3.22503e+08	2.76073e+08	1.83153e+08	9.35253e+07	2.25032e+07	1.61082e+06	0	0	0	205702	0
ENVPLTTHNFVRKTFFTLA	487	505	3	0	745.736	6	16	11.1604	11.7662	749.509	9.96268	0.6	0					0.099107		503700	3.65173e+06	1.25686e+07	2.01066e+07	5.84693e+07	1.08391e+08	1.66303e+08	3.37871e+08	6.70065e+08	1.17049e+09	1.69133e+09	2.02802e+09	1.96739e+09	1.61292e+09	1.11146e+09	5.5178e+08	2.46608e+08	8.94958e+07	2.50015e+07	5.14461e+06	0	250163	111372
ENVPLTTHNFVRKTFFTLA	487	505	4	0	559.553	6	16	11.2382	11.7245	562.393	9.99974	1	0	2.16154	0.575252	1	1	0.0933926		0	281667	493636	1.13972e+06	314830	1.1035e+06	2.26522e+06	7.83249e+06	2.5094e+07	5.09509e+07	7.69003e+07	9.58864e+07	9.72971e+07	7.10622e+07	4.69355e+07	1.71735e+07	3.46656e+06	410643	0	79109.1	0	216399	0
ENVPLTTHNFVRKTFFTLAF	487	506	2	0	1191.63	7	17	12.6143	13.3505	1197.12	9.50616	0.6	0					0.419277		2.50078e+07	3.18701e+07	3.13764e+07	1.41104e+07	9.15111e+06	2.44964e+06	1.28568e+07	2.56421e+07	6.06782e+07	1.16467e+08	1.74319e+08	2.32907e+08	2.40389e+08	2.10451e+08	1.48732e+08	8.63814e+07	3.53041e+07	1.02269e+07	548066	17781.6	133515	50822.7	82023.9	449652	473367
ENVPLTTHNFVRKTFFTLAF	487	506	3	0	794.758	7	17	12.5987	13.4295	798.566	9.95424	0.6	0					0.0973867		7.88825e+07	1.26877e+08	5.3974e+07	6.67011e+07	3.92135e+07	4.93067e+07	9.97556e+07	2.16376e+08	4.40629e+08	7.51217e+08	1.1065e+09	1.46078e+09	1.53923e+09	1.3383e+09	9.83143e+08	5.98784e+08	3.06843e+08	1.2584e+08	4.52477e+07	1.03935e+07	8.08601e+06	600502	630613	1.2623e+07	903107
FVRKTF	496	501	2	0	399.237	4	4	6.68273	7.44778	400.837	2.70315	1	0	2.40245	1.41977		1	0.0786405		1.50288e+07	1.1821e+08	3.86739e+08	5.60171e+08	4.40062e+08	2.0049e+08	4.5098e+07	5.0667e+06	562159
FVRKTFF	496	502	2	0	472.771	4	5	9.48767	10.189	474.772	3.398	0.6	0					0.0677527		1.75557e+07	1.53992e+08	4.66995e+08	1.22048e+09	1.5651e+09	1.13118e+09	4.86805e+08	1.33909e+08	2.29312e+07	706265
FVRKTFF	496	502	3	0	315.517	4	5	9.1754	10.3137	316.782	3.19275	0.5	0					0.458399		621372	1.96042e+07	3.31496e+08	3.23288e+08	4.07687e+08	3.03377e+08	1.21842e+08	2.61785e+07	1.97312e+07	87206
FVRKTFFTL	496	504	2	0	579.837	5	7	11.0642	11.9116	582.638	4.8677	1	0	2.49538	1.66924	1	1	0.0672161		5070.1	5.40114e+06	5.30391e+07	2.09735e+08	4.90998e+08	7.72181e+08	8.19657e+08	5.45551e+08	2.40853e+08	7.02578e+07	7.50227e+06	101218	0
FVRKTFFTL	496	504	3	0	386.894	5	7	11.0953	11.7558	388.757	4.85322	1	0	2.48558	1.10288	1	1	0.0904926		0	681063	4.61401e+06	4.87859e+07	1.31247e+08	2.08103e+08	2.19561e+08	1.37087e+08	5.58804e+07	1.07845e+07	368299	0	53885
FVRKTFFTLA	496	505	2	0	615.356	5	8	10.5318	11.3627	618.482	5.47641	1	0	2.44401	1.61919	1	1	0.0568542		1.99733e+06	1.23115e+07	6.41957e+07	2.44081e+08	6.15536e+08	1.15476e+09	1.55316e+09	1.43161e+09	8.85514e+08	3.84195e+08	1.08503e+08	2.12455e+07	1.12091e+06	0
FVRKTFFTLA	496	505	3	0	410.573	5	8	10.5785	11.2849	412.655	5.46967	1	0	2.44001	1.24185	1	1	0.0824919		118962	1.58883e+06	5.95837e+06	4.11419e+07	1.181e+08	2.36312e+08	3.1816e+08	2.80638e+08	1.74513e+08	6.86991e+07	1.49623e+07	1.5152e+06	0	0
FVRKTFFTLAF	496	506	2	0	688.89	5	9	12.5519	13.3295	692.319	5.9756	1	0	2.34634	1.45754	1	1	0.0301985		7.74672e+06	2.42983e+07	6.03516e+07	1.72486e+08	4.5199e+08	9.07169e+08	1.44951e+09	1.66523e+09	1.36592e+09	8.05319e+08	3.41131e+08	1.02936e+08	2.11032e+07	1.92912e+06	255178
FVRKTFFTLAF	496	506	3	0	459.596	5	9	12.5519	13.1146	461.868	5.93329	1	0	2.32405	0.806442	1	1	0.0459306		279275	2.01665e+06	2.24335e+07	4.16863e+07	1.12926e+08	2.49686e+08	3.54283e+08	4.20019e+08	3.49848e+08	1.91581e+08	7.81485e+07	2.37725e+07	2.69191e+06	0	1.46249e+06
FTLAF	502	506	1	0	598.324	4	3	11.8337	12.7704	600.891	2.18093	1	0	2.64519	1.93976		1	0.153363		5.00057e+07	2.91009e+08	6.76984e+08	7.00479e+08	3.16455e+08	7.12197e+07	4.78501e+06	405057
TLAF	503	506	1	0	451.255	3	2	8.37388	10.0484	452.97	1.43741	0.4	0					0.143944		3.6151e+08	1.19305e+09	1.41336e+09	6.13659e+08	1.00907e+08	8.67715e+06
TLAFCDF	503	509	1	0	816.36	4	5	12.4426	12.5676	818.987	2.05861	1	0	1.15024	-0.51959		1	0.417849		1.19287e+06	5.08254e+06	6.74491e+06	7.26141e+06	6.62099e+06	1.03872e+06	170185	120786	0	0
AFCDF	505	509	1	0	602.228	4	3	10.6724	11.4907	602.616	-0.0536584	1	0	-0.886972	1.58126		1	0.0740026		1.4718e+09	5.96392e+08	1.14123e+08	5.99086e+06	143588	300451	85828.1	105486
FCDF	506	509	1	0	531.191	4	2	9.89285	10.7191	531.49	-0.101395	1	1	-1.04257	1.6053		1	0.0299242		8.58134e+09	2.85221e+09	3.24352e+08	2.77115e+06	143445	145862	205359
FCDFCRKLLFQGF	506	518	2	0	812.394	6	11					-1
CDFCRKLLFQGFRCQTCGYKFHQRCSTEVPLM	507	538	4	0	961.951	10	29					-1
DFCRKLLFQG	508	517	2	0	613.821	5	8	10.2201	10.5007	615.634	2.81424	0.6	0					0.275252		186559	4.79878e+06	2.26716e+07	3.52624e+07	2.29733e+07	9.44844e+06	1.86267e+06	776210	140205	477158	1.07766e+06	2.41029e+06	1.16443e+06	492323
FCRKLLFQGF	509	518	2	0	629.842	5	8	11.5374	12.0206	631.544	2.54463	1	0	0.706186	0.565758		1	0.173417		676771	1.68387e+07	8.00585e+07	1.2299e+08	9.41443e+07	4.19259e+07	1.39842e+07	1.39705e+06	1.01278e+06	1.70058e+06	547870	598412	568672	876385
CRKLL	510	514	2	0	316.699	4	3	6.88587	7.41665	317.708	1.58104	1	0	1.69695	0.709936		1	0.112945		2.42406e+07	1.25595e+08	1.94049e+08	1.14013e+08	2.94929e+07	1.32504e+06	0	472498
CRKLLF	510	515	2	0	390.233	4	4	9.55007	10.3137	391.243	1.47603	0.4	0					0.0730412		3.48407e+07	2.51894e+08	4.46177e+08	2.21895e+08	5.02527e+07	2.96959e+06	176157	0	210859
CRKLLFQG	510	517	1	0	964.54	5	6	8.62497	9.08173	967.544	2.35772	1	0	1.06124	0.485665	1	1	0.182765		2.76419e+06	6.27446e+07	2.18651e+08	2.85235e+08	1.72018e+08	6.68438e+07	1.24817e+07	335722	251273	181374	0	275.293
CRKLLFQG	510	517	2	0	482.773	5	6	8.60932	9.3159	484.265	2.33707	1	0	1.04492	1.24261	1	1	0.0342753		1.87283e+08	1.37538e+09	3.76709e+09	4.82745e+09	3.10999e+09	1.1382e+09	3.10831e+08	6.48006e+07	5.35615e+06	504566	239232	7.98335e+06
CRKLLFQG	510	517	3	0	322.185	5	6	8.67195	9.28468	323.16	2.28084	1	0	1.00048	0.958245	1	1	0.0834146		6.92286e+06	9.58905e+07	2.62442e+08	2.89417e+08	1.70973e+08	5.13072e+07	3.39581e+07	1.32341e+06	0	2.96928e+06	0	0
CRKLLFQGF	510	518	1	0	1111.61	5	7	11.0331	11.5219	1114.44	2.07707	1	0	0.604917	0.582676	1	1	0.257349		2.75775e+06	7.00448e+07	1.58178e+08	1.91035e+08	1.17248e+08	3.03977e+07	3.74274e+06	16014.5	0	11010.5	108317	485384	990533
CRKLLFQGF	510	518	2	0	556.308	5	7	10.9241	11.8026	557.86	2.35266	0.6	0					0.0338221		2.20131e+08	1.58059e+09	4.9015e+09	6.77893e+09	4.43785e+09	1.86121e+09	5.95557e+08	1.51905e+08	1.83988e+07	980285	527855	0	418535
CRKLLFQGFRC	510	520	3	0	457.578	6	9	10.3604	10.753	458.77	2.61078	0.5	0					0.0993548		115528	5.40486e+06	3.1522e+07	5.77158e+07	4.75903e+07	2.74084e+07	8.97668e+06	1.81106e+06	280378	0	0	308257	51414	99739.6	269800	0
CRKLLFQGFRCQTCG	510	524	3	0	587.29	6	13	9.8773	10.3448	589.437	5.19661	0.6	1					0.153769		124248	2.66974e+06	3.9148e+07	1.18306e+08	2.08555e+08	2.38656e+08	2.00215e+08	1.2173e+08	6.20842e+07	1.9436e+07	2.95038e+07	4.18586e+07	9.49491e+07	1.68315e+07	2.86914e+06	3.65631e+07	109264	131693	1.17265e+06	181001
CRKLLFQGFRCQTCGYKFHQRC	510	531	5	0	545.268	8	20					-1
CRKLLFQGFRCQTCGYKFHQRCST	510	533	4	0	728.353	8	22	9.5657	9.92395	730.655	7.20148	0.6	0					0.171755		196753	0	0	394460	4.18249e+06	2.00211e+07	3.96477e+07	8.58979e+07	1.15215e+08	1.30175e+08	1.17247e+08	8.23262e+07	4.7176e+07	2.27854e+07	8.35333e+06	1.94246e+06	1.00024e+06	341031	130881	0	150437	379723	274738	296704	369943	0	94540.1	215116	313707	134703
CRKLLFQGFRCQTCGYKFHQRCSTE	510	534	4	0	760.613	8	23	9.58132	9.9084	763.24	8.42702	1	0	0.935288	0.0927239		0	0.199656		755393	389491	804316	793388	3.9917e+06	8.96047e+06	2.80907e+07	5.86307e+07	9.4814e+07	1.04983e+08	1.14672e+08	9.81723e+07	7.15622e+07	4.2507e+07	2.65597e+07	1.21283e+07	6.52273e+06	2.8855e+06	1.85366e+06	9.36831e+06	585381	670660	1.14756e+06	5.61923e+06	2.27845e+06	1.67732e+06	2.18125e+06	996674	849555	226883
CRKLLFQGFRCQTCGYKFHQRCSTEVPLM	510	538	4	0	870.675	9	26	10.3916	11.3627	873.749	9.86512	0.6	0					0.19761		0	0	64656.8	230609	505691	1.32732e+07	1.02219e+08	2.86766e+08	5.74793e+08	9.65479e+08	1.3926e+09	1.72472e+09	1.8843e+09	1.74879e+09	1.39294e+09	1.04169e+09	6.73735e+08	3.9338e+08	2.07716e+08	9.29726e+07	3.49604e+07	7.83106e+06	2.72489e+06	1.62653e+06	562045	734663	376398	1.51718e+06	178626	167303
CRKLLFQGFRCQTCGYKFHQRCSTEVPLM	510	538	5	0	696.741	9	26	10.5785	11.0331	699.203	9.87639	1	0	0.999157	0.478949	1	0	0.155965		109033	102047	540226	208567	2.75212e+06	1.01033e+07	3.81806e+07	1.00165e+08	2.02051e+08	3.17612e+08	4.69002e+08	5.72675e+08	6.24872e+08	5.88129e+08	4.62388e+08	3.17344e+08	1.97098e+08	1.14913e+08	5.44884e+07	2.86406e+07	4.50271e+06	1.74771e+06	979784	4.18947e+06	0	0	26768.2	8018.75	3.51356e+07	0
CRKLLFQGFRCQTCGYKFHQRCSTEVPLM	510	538	6	0	580.786	9	26	10.61	10.7841	582.821	9.7832	1	0	0.98216	-0.370816	0	0	0.0409677		0	96026	102819	469481	798101	1.69368e+06	3.47132e+06	9.20151e+06	2.31253e+07	3.23455e+07	4.51914e+07	6.15331e+07	7.03485e+07	6.72826e+07	5.43882e+07	3.76962e+07	2.2832e+07	1.18281e+07	4.56599e+06	1.30656e+06	465797	605704	0	378352	0	249341	0	414547	0	106924
CRKLLFQGFRCQTCGYKFHQRCSTEVPLMC	510	539	3	0	1194.9	9	27	10.9085	11.1293	1199.68	11.7845	1	1	1.26757	-0.229315	1	-2	0.480913		6.3603e+06	0	0	1.34734e+06	0	13088.4	32662.3	657042	3.85351e+06	8.29203e+06	2.30898e+07	2.96054e+07	3.66838e+07	4.27412e+07	3.69487e+07	3.04199e+07	1.55429e+07	6.54294e+06	614307	1.01177e+06	0	337998	0	268666	1.0348e+06	1.88835e+06	0	0	0	225835
CRKLLFQGFRCQTCGYKFHQRCSTEVPLMC	510	539	4	0	896.427	9	27	11.0487	11.1449	899.593	10.1091	1	0	0.973308	-0.606753	1	0	0.0328505		887988	454.696	1.2394e+06	175128	704059	530061	3.20825e+06	8.96301e+06	1.72317e+07	5.57392e+07	5.32786e+07	6.71466e+07	7.40474e+07	1.00887e+08	7.7202e+07	5.85997e+07	4.05144e+07	2.4604e+07	1.49796e+07	6.67832e+06	1.49256e+06	10179.3	0	0	0	296082	227781	219521	0	4548.2
CRKLLFQGFRCQTCGYKFHQRCSTEVPLMC	510	539	5	0	717.343	9	27	10.9241	11.0953	719.951	10.4863	1	0	1.03956	-0.379553	1	0	0.0662719		385368	7376.93	0	215204	129263	777385	1.31905e+06	5.99976e+06	1.24926e+07	2.65753e+07	3.94244e+07	5.42427e+07	6.36513e+07	6.99593e+07	6.71111e+07	5.0653e+07	3.68231e+07	2.07254e+07	1.15535e+07	6.10559e+06	1.29996e+06	309284	269791	201491	578436	111859	0	0	0	0
FRCQT	518	522	2	0	327.655	4	3	5.42128	5.87545	328.509	1.26217	0.4	0					0.327368		1.52536e+07	4.57599e+07	3.42247e+07	8.40419e+06	588191	2.53588e+06	50696.9	5.07315e+06
FRCQTCG	518	524	2	0	407.67	5	5	5.86492	6.47922	408.693	1.44266	1	0	0.566074	0.962992		1	0.268411		1.51812e+07	6.4743e+07	8.54283e+07	4.97416e+07	1.37184e+07	1.66096e+06	0	4.2217e+06	54040.3	0	44053.6
FRCQTCGYKFHQRC	518	531	4	0	444.952	7	12	7.71235	8.04312	446.11	3.36609	1	0	0.528019	0.103884		1	0.109622		63455.3	2.21461e+06	8.07762e+06	1.75395e+07	2.72802e+07	2.49858e+07	1.81188e+07	9.6262e+06	1.76904e+06	595569	155179	129956	0	100373	0	0	0	156476	0	249297
FRCQTCGYKFHQRCST	518	533	4	0	491.972	7	14	7.6656	7.71235	493.405	4.36486	1	0	0.676293	-0.756687		-1	0.0944112		0	0	0	780295	2.19973e+06	2.64882e+06	3.10203e+06	1.78793e+06	1.31417e+06	458019	0	0	0	0	0	0	0	0	0	0	0	0
FRCQTCGYKFHQRCSTE	518	534	3	0	698.642	7	15	7.49442	7.72793	701.059	5.81706	1	0	1.03682	-0.190784		0	0.557731		0	154814	2.32411e+06	1.32524e+07	3.63598e+07	6.5223e+07	8.27121e+07	8.42464e+07	6.95226e+07	4.33958e+07	2.08236e+07	8.72705e+06	1.69922e+06	1.80469e+06	1.9866e+06	3.62466e+06	3.93856e+06	2.57605e+06	4.50598e+06	2.32462e+06	1.66549e+06	825076	0
FRCQTCGYKFHQRCSTEVPLM	518	538	2	0	1267.58	8	18	9.47207	9.7529	1271.95	6.94224	1	0	1.02675	-0.0474138	1	1	0.179884		0	0	0	0	0	6.39007e+06	1.94763e+07	3.61692e+07	4.35174e+07	4.62729e+07	3.87128e+07	2.62641e+07	8.51055e+06	989323	0	0	0	0	0	0	0	0	333510	0	289441	0	0
FRCQTCGYKFHQRCSTEVPLM	518	538	3	0	845.39	8	18	9.36268	10.2357	848.332	7.04112	1	0	1.0528	1.7468	1	1	0.0934642		0	714140	5.51782e+06	3.82037e+07	1.36077e+08	3.41556e+08	6.65423e+08	9.75688e+08	1.24635e+09	1.28074e+09	1.10397e+09	7.70574e+08	4.70717e+08	2.34539e+08	1.06067e+08	3.3723e+07	1.03944e+07	1.53296e+06	5.8992e+06	447246	0	2.16526e+06	1.79402e+06	177866	175167	666363	0
FRCQTCGYKFHQRCSTEVPLM	518	538	4	0	634.294	8	18	9.44077	9.784	636.504	7.05269	1	0	1.05585	0.141659	1	1	0.0326297		365677	422481	2.14013e+06	1.24324e+07	5.02165e+07	1.0178e+08	1.94723e+08	3.07449e+08	3.97391e+08	4.05501e+08	3.4751e+08	2.4699e+08	1.51266e+08	7.81864e+07	3.55357e+07	1.04133e+07	784797	365430	0	38686.3	228436	381495	101664	0	609858	334103	0
FRCQTCGYKFHQRCSTEVPLMC	518	539	3	0	879.727	8	19	9.83067	10.376	883.04	8.02934	1	0	1.20181	0.754073	1	0	0.266818		0	1.85338e+06	238634	3.52286e+06	2.75677e+07	8.20537e+07	1.79034e+08	3.23775e+08	4.79224e+08	5.74984e+08	5.57954e+08	4.57776e+08	4.09066e+08	1.29533e+08	9.83623e+07	1.43047e+08	1.27334e+06	3.0289e+06	2.30591e+07	408696	8972.92	2.49088e+07	24785.4	4055.77	1.10802e+07	0	619977	2.04751e+06
FRCQTCGYKFHQRCSTEVPLMC	518	539	4	0	660.047	8	19	9.70617	10.2201	662.593	8.27642	1	0	1.26348	0.65883	1	0	0.208086		1.28535e+06	22427.1	105212	3.67394e+06	1.18216e+07	3.8319e+07	9.34788e+07	1.81164e+08	2.55841e+08	3.07193e+08	3.11668e+08	2.69882e+08	1.8049e+08	1.15065e+08	5.48986e+07	2.51502e+07	5.37373e+06	2.04304e+06	521376	968552	0	1.82562e+06	182075	963450	413883	5.65824e+07	2.11152e+06	130796
RCQTCGY	519	525	2	0	415.668	5	5	5.86492	6.29167	416.711	1.48038	0.4	0					2.0995		3.5748e+06	1.58775e+07	1.72021e+07	9.10563e+06	1.12404e+06	284621	0	1.5238e+06	0	169895	740371
RCQTCGYKFHQRC	519	531	2	0	815.363	6	11	6.55747	7.0424	817.528	3.17663	1	0	0.567268	0.57101	1	0	0.210502		0	2.9434e+06	1.95094e+07	3.9877e+07	5.37758e+07	4.65103e+07	2.86268e+07	9.98388e+06	1.26688e+06	639301	331903	102301	0	0	0	118305	8570.02	419107
RCQTCGYKFHQRC	519	531	3	0	543.911	6	11	6.51052	7.14153	545.407	3.33331	1	0	0.634815	1.01364	1	0	0.0854512		514291	1.99858e+07	7.57715e+07	1.49305e+08	1.89309e+08	1.55335e+08	1.00645e+08	7.82469e+07	2.13577e+07	5.25931e+06	4.09414e+06	369932	353498	0	0	149258	192103	78361.3
RCQTCGYKFHQRCST	519	533	2	0	909.403	7	13	6.36977	6.66708	912.301	4.53803	1	0	0.853187	0.00253079	1	-2	0.123422		138770	0	0	4.11849e+06	1.19214e+07	1.77983e+07	1.89046e+07	1.17559e+07	6.5606e+06	1.31746e+06	192556	0	14742.9	0	518387	0	0	0	0	97730.2	217312
RCQTCGYKFHQRCST	519	533	3	0	606.605	7	13	6.44793	6.96415	608.68	4.96972	1	0	1.01066	0.665799	1	-2	0.178434		0	1.42264e+06	1.32201e+07	3.5538e+07	7.03985e+07	9.20877e+07	8.98202e+07	6.73361e+07	3.68297e+07	1.61228e+07	5.07348e+06	305294	318625	71276.9	645476	0	230426	897012	129056	234972	1.81866e+07
RCQTCGYKFHQRCST	519	533	4	0	455.205	7	13	6.4323	6.68273	456.713	4.77297	1	0	0.938887	-0.139526	1	-1	0.19146		6724.32	0	1.07798e+06	3.10133e+06	6.73583e+06	9.3905e+06	1.05622e+07	7.11682e+06	2.92701e+06	597116	469359	54214.5	263961	0	61620.6	0	484967	0	0	0	926150
RCQTCGYKFHQRCSTE	519	534	2	0	973.925	7	14	6.4323	6.9485	977.109	5.04138	1	0	0.905443	0.665748	-2	1	0.178886		21000.6	217712	0	759369	1.08793e+07	2.15375e+07	2.87963e+07	2.69456e+07	1.68657e+07	6.57178e+06	394514	100789	0	3393.57	0	224614	0	123299	0	0	0	0
RCQTCGYKFHQRCSTE	519	534	3	0	649.619	7	14	6.44793	7.98077	655.69	16.8839	0.4	1					2.15618		302678	532132	8.94053e+06	4.0137e+07	8.80635e+07	1.43707e+08	1.65824e+08	1.44511e+08	1.05567e+08	5.82178e+07	2.64331e+07	9.61815e+06	1.68955e+06	118093	7.24246e+06	329888	479355	1.71268e+08	2.65152e+08	8.21806e+08	1.67039e+09	2.00149e+09
RCQTCGYKFHQRCSTE	519	534	4	0	487.466	7	14	6.51052	6.69837	489.359	6.24362	1	1	1.31266	-0.329154	-1	0	0.0740116		0	87671.8	0	2.08221e+06	6.54985e+06	9.09608e+06	1.2725e+07	1.05138e+07	6.93943e+06	2.86514e+06	985504	264096	68633.8	0	49594.8	812605	0	0	0	4.65806e+06	0	799408
RCQTCGYKFHQRCSTEVPLM	519	538	2	0	1194.05	8	17	8.95658	9.28468	1198.22	6.67266	1	0	1.05914	0.0958044	1	0	0.184023		0	0	293333	256236	5.04216e+06	1.80045e+07	3.8472e+07	5.42758e+07	6.45737e+07	6.44919e+07	4.29506e+07	2.83845e+07	1.01978e+07	2.30518e+06	276290	0	343659	139720	0	0	156974	185037	244544	243308	502820	0
RCQTCGYKFHQRCSTEVPLM	519	538	3	0	796.367	8	17	8.81583	9.39387	799.146	6.65701	1	0	1.05477	0.853104	1	0	0.100095		1.80444e+07	1.33733e+06	1.67496e+07	6.97813e+07	1.88573e+08	4.26958e+08	7.07101e+08	1.04157e+09	1.19807e+09	1.09491e+09	8.66887e+08	5.76441e+08	3.10678e+08	1.51666e+08	6.41191e+07	1.5052e+07	2.01484e+06	189010	0	1.1177e+06	874995	627084	1.21396e+06	145675	32664.3	0
RCQTCGYKFHQRCSTEVPLM	519	538	4	0	597.527	8	17	8.89385	9.22225	599.638	6.76589	1	0	1.08514	0.0967134	1	0	0.050612		0	85073.7	2.2211e+06	1.3315e+07	4.04384e+07	9.16468e+07	1.64839e+08	2.49333e+08	2.8041e+08	2.53242e+08	1.92454e+08	1.28429e+08	7.25806e+07	3.42062e+07	1.22736e+07	2.09966e+06	678658	642243	167716	5.80595e+06	0	5.94145e+06	0	0	104866	0
RCQTCGYKFHQRCSTEVPLM	519	538	5	0	478.223	8	17					-1
RCQTCGYKFHQRCSTEVPLMC	519	539	3	0	830.704	8	18	9.20663	10.0484	833.793	7.46332	1	0	1.16403	1.65212	1	-1	0.100699		211032	162947	1.1415e+06	1.1408e+07	5.92084e+07	1.5806e+08	3.2697e+08	5.58311e+08	7.58175e+08	8.32801e+08	7.6887e+08	5.91851e+08	3.98225e+08	2.1845e+08	1.02056e+08	4.28462e+07	1.23466e+07	1.20105e+06	728563	538678	833629	282879	251046	1.27739e+06	406008	407595	856987
RCQTCGYKFHQRCSTEVPLMC	519	539	4	0	623.28	8	18	9.42503	9.83067	625.58	7.39746	1	0	1.14668	0.330731	1	-1	0.077038		87908.5	463483	644296	2.51067e+06	1.12436e+07	2.88691e+07	6.85791e+07	1.09789e+08	1.57756e+08	1.67861e+08	1.51601e+08	1.12957e+08	7.30382e+07	4.18144e+07	1.77801e+07	7.00923e+06	732071	269029	89930.6	191560	603789	387800	141449	255946	225462	159286	253969
CGYKFHQRCSTEVPLM	523	538	2	0	949.939	7	13	9.14415	9.1754	953.404	5.59091	0.3	0					0.257255		0	0	0	0	150649	826231	1.68679e+06	1.84032e+06	2.09648e+06	319914	121088	0	0	0	0	0	0	0	0	0	0
CGYKFHQRCSTEVPLM	523	538	3	0	633.629	7	13	9.05017	9.36268	635.909	5.50148	1	0	1.20463	0.0485869	1	1	0.121227		0	317369	1.35207e+06	7.14152e+06	2.21268e+07	4.42174e+07	6.48385e+07	6.56344e+07	5.4941e+07	3.03314e+07	1.3691e+07	3.49356e+06	714773	234807	1.38838e+06	0	38829.6	677962	70919.8	91228.2	314005
CGYKFHQRCSTEVPLMC	523	539	3	0	667.965	7	14	9.55007	9.6594	670.544	6.27346	1	0	1.32277	-0.56706		0	0.0667676		0	0	0	357223	2.19457e+06	7.81003e+06	1.27963e+07	1.69428e+07	1.65351e+07	1.34282e+07	7.07073e+06	3.64457e+06	951865	73916	0	220933	121384	334539	104586	0	224904	4617.4
YKFHQRC	525	531	2	0	491.24	5	5	5.80163	6.1479	492.975	2.80868	0.4	0					1.16664		1.06061e+06	7.39945e+06	3.01221e+07	1.72676e+07	1.28977e+07	951084	1.10273e+06	1.37704e+06	4.89949e+06	4.45265e+06	1.59177e+06
YKFHQRC	525	531	3	0	327.829	5	5	5.95943	6.16352	328.768	2.15495	0.4	0					0.266449		570191	1.80613e+06	8.48992e+06	7.89187e+06	1.58996e+06	33088.2	41152.7	231153	577794	656706	2681.77
YKFHQRCST	525	533	2	0	585.28	5	7	5.92803	6.401	590.366	9.41247	0.4	1					1.02315		94934.6	170514	2.35716e+06	4.385e+06	3.8512e+06	1.89113e+06	935901	117651	2.01968e+06	58071.3	1.87043e+06	0	5.05288e+07
YKFHQRCSTE	525	534	2	0	649.801	5	8	5.81748	6.08548	652.08	3.72745	1	0	1.40731	-0.0862989		-2	0.547202		0	172462	2.81728e+06	8.09453e+06	1.31519e+07	1.02881e+07	7.01844e+06	2.08836e+06	367592	203069	125116	50590.1	247104	260376
YKFHQRCSTEVPLM	525	538	2	0	869.924	6	11	8.87825	9.37828	873.212	5.39702	0.6	0					0.584475		0	0	614015	9.60925e+06	3.21494e+07	6.6092e+07	8.52879e+07	8.26284e+07	5.93715e+07	2.95723e+07	1.11768e+07	310736	3.70799e+06	166573	594337	38819.3	208366	379394
YKFHQRCSTEVPLM	525	538	3	0	580.285	6	11	8.87825	9.45645	582.466	5.36206	1	0	1.5094	0.853609	1	-1	0.131172		615172	2.06269e+06	9.66469e+06	3.99584e+07	9.60956e+07	1.64088e+08	2.0919e+08	1.94399e+08	1.3975e+08	7.14358e+07	3.24482e+07	1.30024e+07	8.82454e+06	4.57201e+06	2.25504e+06	5.64324e+06	159897	90437.8
YKFHQRCSTEVPLMC	525	539	3	0	614.621	7	12	6.8963	7.43218	618.839	11.3434	0.5	0					0.190236		0	149380	1.58281e+07	0	151789	318056	0	156275	209133	1.1878e+07	8.25469e+07	2.37617e+08	4.47161e+08	5.09628e+08	3.8735e+08	9.8697e+07	1.03973e+07	5.26046e+06	2.20136e+06	1.37051e+06
KFHQRC	526	531	2	0	409.708	4	4	4.24498	4.83342	410.83	1.69726	0.4	0					1.04707		363817	6.02214e+06	1.10994e+07	8.55054e+06	2.22067e+06	74217.1	33676	17017.7	0
KFHQRCSTE	526	534	2	0	568.269	5	7					-1
KFHQRCSTEVPLM	526	538	2	0	788.392	6	10	8.42075	8.81583	791.461	5.06873	0.6	0					0.217182		204992	227979	2.49051e+06	1.11912e+07	2.21979e+07	3.84303e+07	4.5209e+07	4.26189e+07	2.65383e+07	1.01002e+07	3.34619e+06	697469	764480	160392	97205.5	264334	0
KFHQRCSTEVPLM	526	538	3	0	525.931	6	10	8.40512	8.94075	528.033	5.23884	1	0	1.68212	0.724631	1	1	0.14705		0	2.12831e+06	1.7177e+06	1.06077e+07	3.87379e+07	5.15529e+07	6.12332e+07	5.70194e+07	3.83492e+07	1.90619e+07	7.98683e+06	2.57132e+06	859753	1.07111e+06	256548	452166	672774
KFHQRCSTEVPLMC	526	539	2	0	839.897	6	11	9.06613	9.20663	843.398	5.80947	1	0	1.70227	-0.472624	1	0	0.283915		0	0	0	138403	285114	3.69253e+06	6.09029e+06	7.17334e+06	5.74618e+06	3.28803e+06	602475	0	0	0	0	0	0	0
KFHQRCSTEVPLMC	526	539	3	0	560.267	6	11					-1
HQRCSTEVPLM	528	538	2	0	650.81	6	8					-1
STEVPLM	532	538	1	0	776.386	4	4	8.4364	8.84705	779.162	2.25746	1	0	1.87409	0.345931		1	0.631464		1.28207e+07	2.03631e+07	4.32597e+07	5.06315e+07	3.96436e+07	1.26634e+07	1.91086e+06	156865	1.62589e+06
STEVPLMC	532	539	1	0	879.395	5	5	9.42503	9.6594	883.131	3.08903	0.4	0					0.233164		0	1.64606e+06	1.69656e+07	3.66103e+07	4.03677e+07	2.39644e+07	8.04514e+06	0	0	0	0
EVPLM	534	538	1	0	588.306	4	2	8.70322	8.92503	590.477	1.75183	0.5	0					1.27471		4.48006e+07	1.36424e+08	1.38901e+08	2.52917e+08	2.68185e+07	2.80296e+06	2.46438e+06
EVPLMC	534	539	1	0	691.315	5	3	9.3315	9.7529	693.718	1.8554	1	0	2.13063	0.378504		1	0.4299		1.73824e+06	2.54808e+07	5.02839e+07	3.90824e+07	1.21523e+07	766900	146395	282678	2.22289e+06
VPLM	535	538	1	0	459.264	4	2	7.72793	8.6511	460.879	1.26634	1	0	2.20036	1.89886		1	0.239014		1.69149e+08	5.57814e+08	6.00228e+08	2.3938e+08	1.62898e+07	1.10588e+06	608058
VPLMC	535	539	1	0	562.273	4	3	8.46768	8.6876	564.685	1.93978	1	0	2.26402	-0.231992		1	0.47112		3.2218e+06	2.13726e+07	4.15839e+07	3.04474e+07	5.60312e+06	381940	521582	5.32476e+06
CVNY	539	542	1	0	498.202	4	2	5.42128	6.30208	499.701	1.13837	1	0	1.89693	1.77049		1	0.128728		3.05772e+08	1.12693e+09	1.2091e+09	2.39772e+08	1.2473e+07	91632.5	1.89131e+06
CVNYDQL	539	545	1	0	854.371	4	5	8.42075	9.05017	858.291	3.35759	1	0	2.3822	1.0088	1	1	0.109791		1.09107e+06	3.23559e+07	1.47017e+08	3.52888e+08	4.63347e+08	3.18225e+08	1.0405e+08	2.56313e+07	584083	581393
CVNYDQL	539	545	2	0	427.689	4	5	8.37388	9.05017	429.448	2.95598	1	0	2.00131	1.1508	1	1	0.0563637		5.52454e+06	7.26871e+07	2.55626e+08	4.5203e+08	4.76798e+08	2.39597e+08	6.81855e+07	1.22976e+07	326252	667373
CVNYDQLDL	539	547	1	0	1082.48	5	7	9.98615	10.7191	1087.54	4.35678	1	0	2.14927	1.3226	1	1	0.208066		0	563449	5.99974e+07	2.18762e+08	4.45415e+08	5.2867e+08	4.08126e+08	2.13909e+08	7.63398e+07	1.69709e+07	113347	0	360145
CVNYDQLDL	539	547	2	0	541.745	5	7	10.0017	10.7374	544.161	4.13179	1	0	1.99685	1.33094	1	1	0.0457768		9.41606e+06	8.98821e+07	3.86744e+08	9.90805e+08	1.78021e+09	2.03926e+09	1.49694e+09	7.03872e+08	2.3065e+08	6.13221e+07	2.45462e+06	943706	605924
VNYDQL	540	545	1	0	751.362	4	4	8.10542	8.75343	754.748	2.94686	1	0	2.69137	1.06515		1	0.260588		2.66091e+06	6.77594e+07	2.67063e+08	5.03769e+08	4.41481e+08	1.79714e+08	3.87421e+07	7.00571e+06	5.84097e+06
VNYDQLDL	540	547	1	0	979.473	4	6	9.84622	10.3448	983.814	3.7692	1	0	2.17679	0.612471	1	1	0.187147		5.96142e+06	1.84933e+07	1.17236e+08	3.11247e+08	4.94464e+08	4.41444e+08	2.4341e+08	7.1616e+07	7.47318e+06	209423	342462
VNYDQLDL	540	547	2	0	490.24	4	6	9.84622	10.5941	492.341	3.63026	1	0	2.06697	1.36785	1	1	0.0719338		7.42551e+06	8.56336e+07	3.47436e+08	7.65445e+08	1.08416e+09	9.22023e+08	4.70726e+08	1.54818e+08	3.04092e+07	1.18275e+06	373822
YDQL	542	545	1	0	538.251	3	2	6.87025	7.32332	539.81	1.24456	1	0	2.14871	0.474454		1	0.132259		1.23096e+07	5.7081e+07	5.95777e+07	1.56675e+07	295240	209743
YDQLDL	542	547	1	0	766.362	4	4	9.28468	9.51888	768.968	2.15564	0.4	0					0.180361		5.04463e+06	3.56658e+07	8.09057e+07	8.52145e+07	4.01052e+07	9.45038e+06	858051	221899	177706
DQLDL	543	547	1	0	603.298	3	3	8.3895	9.191	605.143	1.50806	0.4	0					0.0686983		3.44426e+08	1.31125e+09	1.62294e+09	8.33296e+08	1.89086e+08	2.36898e+07	3.51241e+06
[truncated: 21 more columns]
