# Supplementary material for: Unveiling the domain-specific and RAS isoform-specific details of BRAF kinase regulation
Source: eLife. 2023 Dec 27;12:RP88836. doi: 10.7554/eLife.88836 (PMC10752582; doi:10.7554/eLife.88836)
Supplement: Figure 2—source data 2. — Also applies to plots presented in Supplementary file 1; Figure 2—figure supplement 1 and Figure 2—figure supplement 2. [file elife-88836-fig2-data2.zip › Figure 2- source data 2/(BRAF_BRAFN3-KD-30min1.mzXML) ExMS2_FinalTable.xls]

## Sheet: Sheet1
Sequence	START	END	Charge	ModMass	Monoisotopic m/z	maxND	maxD	RT Range(start, unit: min)	RT Range(end)	Centroid m/z	Delta Mass	Flag#1:Skip-tests	Flag#2:Unimodality check	Flag#3:Back exchange prediction check	Flag#4:Elution RT width check	Flag#5:Unique peptide RT/deltaD consistency check	Flag#6:Common-end peptides centroid subtraction check	Flag#7:Centroid shift within RT range check	Flag#8:Data multiple assignment check	Isotopic Envelope Amplitudes(start from this column(the Monoisotopic) to nonzero end):
GSSHHHHHHGTKTEEGKL	2	19	2	0	1008.48	6	16	5.32132	5.88362	1010.94	3.77168	1	0	0.354805	1.77892	1	1	0.0822373		2.70102e+06	3.67639e+07	1.505e+08	3.55764e+08	5.67985e+08	6.18975e+08	4.83577e+08	2.82553e+08	1.22366e+08	3.93028e+07	9.25182e+06	446547	0	98757.5	192634	0	425690	249539	390591	0	0	0	0
GSSHHHHHHGTKTEEGKL	2	19	3	0	672.656	6	16	5.32132	5.82125	674.312	3.81406	1	0	0.366452	1.50345	1	1	0.0437161		6.13079e+07	3.30745e+08	1.18271e+09	2.89188e+09	4.81205e+09	5.24781e+09	4.15086e+09	2.43548e+09	1.08291e+09	3.87751e+08	1.12953e+08	2.5461e+07	2.5439e+06	76983.7	159136	0	0	113512	88390.4	0	272239	123995	0
GSSHHHHHHGTKTEEGKL	2	19	4	0	504.744	6	16	5.32132	5.93042	505.993	3.84486	1	0	0.374917	1.98564	1	1	0.0367822		1.45582e+07	1.03333e+08	3.79971e+08	9.24521e+08	1.5552e+09	1.76938e+09	1.41844e+09	8.11603e+08	3.43401e+08	1.2389e+08	3.47894e+07	7.88344e+06	1.27935e+06	75892.6	0	0	129327	0	3.37971e+06	0	0	0	1.10436e+06
GSSHHHHHHGTKTEEGKL	2	19	5	0	403.997	6	16	5.32132	5.89922	404.996	3.84296	1	0	0.374396	1.84783	1	1	0.0348226		7.56758e+06	6.95729e+07	2.74045e+08	6.73236e+08	1.10538e+09	1.26336e+09	1.00491e+09	5.91974e+08	2.53407e+08	8.91313e+07	2.52065e+07	3.89816e+06	0	58574.1	0	0	225889	17739	0	0	112879	0	0
GSSHHHHHHGTKTEEGKLVIWINGDKGYNGL	2	32	3	0	1149.23	8	29					-1
GSSHHHHHHGTKTEEGKLVIWINGDKGYNGL	2	32	4	0	862.178	8	29	9.89145	9.90702	864.679	7.97501	0.6	1					0.126577		0	0	0	0	0	1.17793e+06	1.29367e+06	3.29962e+06	6.68903e+06	5.55234e+06	5.88918e+06	5.1227e+06	4.20687e+06	859500	0	0	1.04983e+06	0	0	0	0	0	0	0	304948	0	0	0	0	0
GSSHHHHHHGTKTEEGKLVIWINGDKGYNGL	2	32	5	0	689.944	8	29					-1
VIWINGDKGY	20	29	1	0	1164.6	5	8	9.12477	9.42405	1168.5	3.18618	0.4	0					0.504279		0	767326	1.63409e+07	7.45981e+07	9.56084e+07	5.01529e+07	6.14806e+06	2.25621e+06	102091	588320	714878	262016	317166	0
VIWINGDKGY	20	29	2	0	582.806	5	8	9.76703	9.9796	584.73	3.13427	0.6	0					0.30816		271401	6.18542e+06	2.86574e+07	4.21319e+07	3.24223e+07	1.48268e+07	3.30137e+06	4.05332e+06	226748	1.39921e+06	923613	4.89306e+06	428747	1.20541e+06
VIWINGDKGYNG	20	31	2	0	668.338	5	10	8.12842	8.22185	675.763	14.0459	0.4	0					0.236452		0	0	0	0	0	0	0	0	175857	0	0	0	235461	0	142492	8.40221e+06
VIWINGDKGYNGL	20	32	2	0	724.88	5	11	10.5643	11.139	727.123	3.60998	1	0	0.761344	1.83369		0	0.140185		927675	7.41235e+08	2.23146e+09	4.304e+09	5.11582e+09	4.1437e+09	2.45744e+09	1.14663e+09	5.14909e+08	4.55981e+08	4.55741e+08	1.40017e+08	2.44355e+07	2.50236e+07	8.73019e+06	1.00626e+07	1.21801e+06
VIWINGDKGYNGLAE	20	34	2	0	824.92	5	13	10.0315	10.2805	827.251	3.6755	0.6	0					0.210455		2.19759e+06	5.8463e+06	2.26202e+07	4.35915e+07	6.08402e+07	5.18481e+07	3.95852e+07	1.60679e+07	9.13212e+06	3.23473e+06	313985	383124	0	184733	0	0	229497	844288	2.1249e+06
VIWINGDKGYNGLAEVGKKFEKDTG	20	44	3	0	913.476	7	23					-1
VIWINGDKGYNGLAEVGKKFEKDTGIKV	20	47	3	0	1026.89	7	26					-1
VIWINGDKGYNGLAEVGKKFEKDTGIKV	20	47	4	0	770.421	7	26	11.5955	11.7355	772.057	4.69019	1	0	0.11146	-0.0861728	1	0	0.130628		114977	0	1.71764e+06	7.69302e+06	1.9253e+07	3.07222e+07	3.35762e+07	2.80087e+07	1.88946e+07	1.28913e+07	7.77105e+06	2.02304e+06	186806	0	163041	0	437379	17874.5	0	0	0	196572	154677	0	0	0	603313	0	167025	150565
VIWINGDKGYNGLAEVGKKFEKDTGIKVTVEHPDKL	20	55	4	0	1000.29	9	33	10.9574	11.4969	1002.55	6.62099	1	0	0.200482	1.67814	1	0	0.0895072		526136	0	3.31276e+06	4.46082e+07	1.01456e+08	2.24457e+08	4.6165e+08	6.56694e+08	8.02464e+08	8.28136e+08	6.81491e+08	5.21543e+08	3.30696e+08	2.08223e+08	1.08706e+08	6.10548e+07	3.37519e+07	2.07894e+07	1.0054e+07	6.2637e+06	1.15015e+06	389685	669526	2.65704e+06	301854	255911	342251	1.08398e+06	0	779722
VIWINGDKGYNGLAEVGKKFEKDTGIKVTVEHPDKL	20	55	5	0	800.434	9	33	11.0197	11.1442	802.373	7.29378	1	0	0.290134	-0.154784	1	0	0.131243		172689	653612	1.32418e+06	8.98581e+06	2.91357e+07	7.28252e+07	1.28514e+08	2.0538e+08	2.49863e+08	2.45197e+08	2.08534e+08	1.56661e+08	1.0717e+08	6.28471e+07	3.70967e+07	2.29428e+07	1.44884e+07	7.874e+06	3.7686e+06	1.83646e+06	1.75362e+06	1.02586e+07	15760.3	193454	188410	269556	1.98142e+07	0	77437	0
VIWINGDKGYNGLAEVGKKFEKDTGIKVTVEHPDKL	20	55	6	0	667.196	9	33	10.9574	11.2064	668.826	7.3734	1	0	0.300745	0.395211	1	0	0.0437752		302990	1.41862e+06	502513	2.20876e+07	2.20995e+07	9.08274e+07	1.59156e+08	2.21253e+08	2.91882e+08	2.9059e+08	2.47853e+08	1.90548e+08	1.27013e+08	7.85838e+07	4.15915e+07	2.73499e+07	1.21411e+07	1.11015e+07	3.75758e+06	2.84655e+06	1.54628e+06	1.04939e+06	320834	544350	88302.4	838455	169729	454108	112217	104343
VIWINGDKGYNGLAEVGKKFEKDTGIKVTVEHPDKL	20	55	7	0	572.026	9	33	10.9574	11.1287	573.381	7.08288	1	0	0.262031	0.051786	1	0	0.0869104		0	0	125142	2.76993e+06	2.17964e+07	3.01517e+07	5.26643e+07	8.19204e+07	1.08019e+08	1.03602e+08	9.72919e+07	8.25425e+07	4.79132e+07	3.19336e+07	1.65727e+07	9.38576e+06	9.28691e+06	1.93469e+07	1.19768e+06	1.01345e+06	723694	317658	224998	433793	2.60908e+06	0	0	254587	63403.8	80346.6
NGDKGYNGLAEVGKKFEKDTGIKVTVE	24	50	3	0	966.173	7	25	9.89145	10.0781	968.291	4.65442	0.6	0					0.296113		1.05557e+07	1.9607e+07	1.43065e+07	3.66706e+07	4.83418e+07	4.63708e+07	5.43593e+07	6.04778e+07	5.54658e+07	4.49858e+07	3.2259e+07	1.95757e+07	6.37675e+06	2.09928e+06	1.0636e+06	0	0	0	0	0	51635.9	13889	98786.3	107293	284592	0	0	454034	0	0
GLAEVGKKFEKDTGIKVTVEHPDKL	31	55	4	0	685.383	7	22					-1
LAEVGKKFEKDTGIKVTVEHPDKL	32	55	3	0	894.501	7	21	8.62668	8.76688	896.201	3.50187	1	0	0.051496	-0.0855103	1	-1	0.207933		328320	0	925988	9.3331e+06	1.43328e+07	1.45827e+07	9.19545e+06	5.20329e+06	2.10298e+06	485059	0	278066	449378	0	128121	0	0	0	0	0	0	0	0	0	0	0	0	0	363585
LAEVGKKFEKDTGIKVTVEHPDKL	32	55	4	0	671.127	7	21					-1
LAEVGKKFEKDTGIKVTVEHPDKLEEKFPQVAATGDGPDIIF	32	73	4	0	1149.86	9	37					-1
LAEVGKKFEKDTGIKVTVEHPDKLEEKFPQVAATGDGPDIIF	32	73	5	0	920.091	9	37					-1
AEVGKKFEKDTG	33	44	2	0	654.843	5	10	5.4154	5.65487	655.585	0.72088	0.6	0					0.189801		6.01444e+06	1.37248e+07	1.26309e+07	3.85675e+06	418697	207555	0	80082.5	0	0	0	83519.8	0	0	0	0
AEVGKKFEKDTG	33	44	3	0	436.898	5	10					0
AEVGKKFEKDTGIKV	33	47	2	0	824.967	5	13	7.97262	8.1388	825.891	0.87331	0.6	0					0.113855		1.72992e+07	4.01565e+07	4.40491e+07	2.29919e+07	1.00306e+07	883647	396629	0	0	239605	169678	0	0	146736	0	0	92016.2	0	0
AEVGKKFEKDTGIKV	33	47	3	0	550.314	5	13	7.97262	8.336	550.951	0.936735	1	0	-0.364935	0.900299	1	1	0.308596		3.56649e+07	8.88357e+07	8.46358e+07	4.47643e+07	2.01238e+07	5.49487e+06	2.59782e+06	800226	407279	279837	0	73610	585323	0	0	67581.3	0	139089	214906
AEVGKKFEKDTGIKVTVEHPDKL	33	55	4	0	642.856	7	20	8.12842	8.33082	644.251	4.0524	1	1	0.209206	0.189229	1	0	0.221479		5.66053e+06	5.47551e+07	2.08233e+08	4.24336e+08	5.75444e+08	5.42119e+08	3.86598e+08	2.26407e+08	1.14992e+08	5.85112e+07	2.76261e+07	1.61575e+07	7.86566e+06	5.05564e+06	2.12239e+06	953514	379149	657651	1.58105e+08	27989.7	0	0	0	0	0	0	830313	0
AEVGKKFEKDTGIKVTVEHPDKL	33	55	5	0	514.486	7	20	8.11283	8.5488	515.443	3.25648	1	0	0.0342076	1.2209	0	0	0.0454276		1.04894e+06	3.81754e+07	1.4322e+08	3.05009e+08	4.02838e+08	3.83009e+08	2.7294e+08	1.58035e+08	7.70838e+07	3.30687e+07	1.84031e+07	7.26598e+06	3.05603e+06	1.32603e+06	643451	699356	354191	295216	0	305091	0	0	0	374870	586023	103469	0	74271.3
AEVGKKFEKDTGIKVTVEHPDKL	33	55	6	0	428.907	7	20	8.06608	8.36195	429.716	3.32808	1	0	0.0499505	0.602075	0	0	0.063401		827799	6.01144e+06	4.18371e+07	8.25875e+07	1.20156e+08	1.1508e+08	8.05937e+07	4.67312e+07	2.38006e+07	6.78017e+06	4.18056e+06	1.78854e+06	734237	387051	2.24325e+06	193080	278006	174384	216620	0	578767	0	0	0	0	0	0	8881.11
AEVGKKFEKDTGIKVTVEHPDKLEEKFPQVAATGDGPDIIF	33	73	4	0	1121.59	9	36	10.5643	11.2375	1124.25	7.96723	1	0	0.291402	2.2687	1	1	0.0938549		618352	627811	415719	1.68587e+07	4.1184e+07	2.14328e+08	4.60814e+08	8.75837e+08	1.23465e+09	1.59668e+09	1.66111e+09	1.5905e+09	1.25682e+09	9.52366e+08	6.16633e+08	4.05437e+08	2.27847e+08	1.36653e+08	6.20244e+07	3.33868e+07	2.32619e+07	6.36296e+06	1.87781e+06	2.58094e+06	3.74282e+06	1.74191e+06	903218	70612.6	6.98345e+07	81841.5
AEVGKKFEKDTGIKVTVEHPDKLEEKFPQVAATGDGPDIIF	33	73	6	0	748.063	9	36	10.6578	10.7759	749.834	7.94359	1	0	0.288515	-0.183495	1	1	0.0284628		0	0	307647	564816	3.89093e+06	2.28194e+07	4.43225e+07	1.01273e+08	1.4168e+08	1.99703e+08	2.05797e+08	1.94382e+08	1.47412e+08	1.22829e+08	6.54701e+07	4.68278e+07	2.05301e+07	1.42396e+07	4.25636e+06	1.82467e+06	611699	263890	901341	227914	519851	18908.7	6.36745e+06	226248	220350	289587
AEVGKKFEKDTGIKVTVEHPDKLEEKFPQVAATGDGPDIIF	33	73	7	0	641.34	9	36					-1
VGKKFEKDTGIKVTVEHPDKL	35	55	2	0	1184.67	6	18					-1
VGKKFEKDTGIKVTVEHPDKL	35	55	3	0	790.113	6	18	7.84818	7.97262	791.62	3.11247	1	0	0.0785818	-0.155152	1	0	0.214099		0	3.57941e+06	8.10856e+06	1.85637e+07	2.80667e+07	2.13523e+07	1.2406e+07	1.08211e+07	1.63221e+06	0	181185	0	0	135564	0	0	162336	0	0	124810	281548	175364	0	0	0
VGKKFEKDTGIKVTVEHPDKLEEKFPQVAATGDGPDIIF	35	73	4	0	1071.57	9	34					-1
IKVTVEHPDKL	45	55	2	0	639.874	5	8					0
IKVTVEHPDKL	45	55	3	0	426.919	5	8					-1
IKVTVEHPDKLEEKFPQVAATGDGPDIIF	45	73	3	0	1065.23	8	24					-1
TVEHPDKL	48	55	1	0	938.494	4	5	6.48545	6.50108	941.363	2.32281	0.4	0					0.932721		0	0	177101	170767	111663	0	0	0	0	0
TVEHPDKL	48	55	2	0	469.751	4	5	6.21242	6.2471	472.156	4.26571	0.4	1					1.49032		0	57410.1	7555.43	68296.3	0	0	44581	35497.5	71052.4	0
TVEHPDKL	48	55	3	0	313.503	4	5	6.4698	6.82943	314.47	2.35538	0.4	1					0.312929		415761	8.26398e+06	1.40164e+07	6.75143e+06	1.94225e+06	2.84335e+06	0	30959.9	3.95881e+06	0
TVEHPDKLEEKFPQVAATGDGPDIIF	48	73	3	0	951.815	7	21					0
TVEHPDKLEEKFPQVAATGDGPDIIF	48	73	4	0	714.113	7	21					-1
EEKFPQVAATGDGPDIIF	56	73	2	0	967.481	6	14	11.3931	12.0841	970.475	4.8261	0.6	0					0.298255		1.87117e+07	1.46219e+08	5.87223e+08	1.46319e+09	2.51453e+09	3.06778e+09	2.70735e+09	1.8417e+09	9.98554e+08	4.46504e+08	1.71662e+08	7.52019e+07	6.71239e+07	3.83257e+07	9.21002e+06	620072	1.25816e+06	5.16821e+06	9.42748e+07	2.54034e+08	2.58508e+08
EEKFPQVAATGDGPDIIF	56	73	3	0	645.323	6	14	11.4554	12.0165	647.238	4.58359	1	0	0.757911	1.77355	1	1	0.203179		425216	1.76644e+07	9.06463e+07	2.24842e+08	3.66253e+08	4.30844e+08	3.64262e+08	2.28474e+08	1.18618e+08	4.58547e+07	1.48417e+07	4.14011e+06	485054	342277	583946	1.57369e+06	346690	287373	1.21172e+07	3.18228e+07	3.30583e+07
WAHDRFGG	74	81	2	0	473.22	4	6	7.92593	8.36195	474.237	1.46761	1	0	0.39382	1.22112	1	1	0.0896808		5.33207e+07	1.62283e+08	1.82542e+08	1.2679e+08	5.32276e+07	1.43e+07	1.08617e+06	91132.5	0	0	476923
WAHDRFGG	74	81	3	0	315.816	4	6					-1
WAHDRFGGY	74	82	1	0	1108.5	5	7	9.00035	9.31493	1111.05	1.87058	1	0	0.493306	0.684747	1	1	0.38123		316914	1.9694e+07	3.76627e+07	3.48551e+07	1.72753e+07	1.91366e+06	0	0	998793	2594.12	0	27881.1	0
WAHDRFGGY	74	82	2	0	554.752	5	7	8.96925	9.62165	555.852	1.52172	0.4	0					0.21694		7.56249e+07	6.84508e+08	3.99219e+08	4.01975e+08	2.28188e+08	7.1151e+07	2.71552e+07	1.2612e+06	394200	140556	433134	487193	475608
WAHDRFGGY	74	82	3	0	370.17	5	7	8.96925	9.40845	371.035	1.91596	1	0	0.521813	1.23518	1	1	0.0816263		6.1528e+06	4.94938e+07	8.04428e+07	7.59043e+07	4.20853e+07	1.48876e+07	1.1654e+06	368362	389065	18344.1	464246	105123	292482
WAHDRFGGYAQSGL	74	87	2	0	782.868	5	12	9.53325	10.0626	785.649	4.62284	0.4	0					0.185479		6.14953e+07	1.96908e+08	5.15451e+08	1.17583e+09	2.11501e+09	2.63019e+09	2.40248e+09	1.76383e+09	1.0162e+09	4.82206e+08	2.00135e+08	6.98548e+07	2.37313e+07	2.04072e+07	222749	9.6783e+07	246499	2.93853e+07
WAHDRFGGYAQSGL	74	87	3	0	522.248	5	12	9.53325	10.0781	524.041	4.43988	1	0	0.945199	1.70206	1	1	0.0391545		4.32266e+07	1.3565e+08	3.82854e+08	8.75014e+08	1.50306e+09	1.92847e+09	1.82937e+09	1.23385e+09	7.13001e+08	2.97628e+08	1.08488e+08	2.7563e+07	4.5029e+06	383026	183662	633847	243380	597983
WAHDRFGGYAQSGLL	74	88	2	0	839.41	5	13	10.1715	11.1909	842.63	5.42781	0.6	1					0.634887		2.08237e+07	5.74028e+07	6.10288e+07	3.86363e+08	1.42404e+09	1.10552e+09	1.47482e+09	1.32814e+09	9.97741e+08	5.57947e+08	2.53645e+08	9.72145e+07	3.66141e+07	8.24553e+06	7.91268e+06	8.01739e+06	8.544e+07	9.75645e+07	1.81802e+07
WAHDRFGGYAQSGLL	74	88	3	0	559.943	5	13	10.5799	11.222	561.8	4.56143	0.6	0					0.137705		1.63946e+07	6.77439e+07	1.95001e+08	4.49378e+08	7.70523e+08	1.01283e+09	9.58115e+08	7.04161e+08	4.19105e+08	1.94432e+08	6.88925e+07	1.58768e+07	521937	8.86163e+06	2.56161e+06	5.20222e+06	2.37152e+07	4.07109e+06	235301
WAHDRFGGYAQSGLLA	74	89	2	0	874.929	6	14					0
WAHDRFGGYAQSGLLA	74	89	3	0	583.622	6	14	10.3463	10.5072	585.538	4.69349	0.6	0					0.0892775		154316	1.40428e+06	5.81665e+06	1.36265e+07	2.68438e+07	3.14647e+07	3.19993e+07	2.59992e+07	1.71127e+07	6.65843e+06	1.59621e+06	1.15471e+06	0	211446	0	95595.4	266595	309960	383794	111103	355442
YAQSGL	82	87	1	0	638.314	4	4	6.56362	6.76165	641.246	2.5592	0.4	1					0.519436		1.78369e+06	1.27519e+07	2.4106e+07	1.95238e+07	5.90387e+06	291571	58925.6	0	8.48609e+06
YAQSGLL	82	88	1	0	751.398	4	5					-1
AQSGL	83	87	1	0	475.251	3	3	4.70863	5.46235	476.944	1.4333	0.4	0					0.083039		3.68455e+07	1.63104e+08	2.08241e+08	7.28625e+07	5.15509e+06	426998	0
AQSGLL	83	88	1	0	588.335	3	4	8.14398	8.19072	590.014	1.34658	1	0	0.798565	-0.498356		1	0.0834544		4.41575e+06	1.42697e+07	1.62389e+07	6.01574e+06	1.4318e+06	0	15580.5	54703.3
LAEITPDKA	88	96	1	0	957.525	4	6	6.45417	6.80858	961.326	3.24368	1	0	1.69551	0.860693	1	1	0.153282		488994	1.3716e+07	6.56349e+07	1.39254e+08	1.63098e+08	1.07522e+08	3.62653e+07	5.81124e+06	76652.4	63582.4	154690
LAEITPDKA	88	96	2	0	479.266	4	6	6.45417	7.03035	481.158	3.22699	1	0	1.68327	1.84024	1	1	0.0344775		1.13568e+07	1.50681e+08	6.45415e+08	1.30665e+09	1.51166e+09	9.65033e+08	3.36417e+08	7.98664e+07	1.2407e+07	423636	182453
LAEITPDKAFQ	88	98	2	0	616.83	5	8	8.62668	8.85515	619.031	3.66513	0.4	0					0.143361		0	473107	3.72276e+06	1.77704e+07	3.27346e+07	2.63743e+07	1.33584e+07	2.82157e+06	0	0	0	235821	0	111889
LAEITPDKAFQDKL	88	101	2	0	794.933	5	11	9.65803	9.93812	797.591	4.37048	1	0	1.06537	0.53236	1	1	0.0949757		0	0	9.75156e+06	5.70003e+07	1.12233e+08	1.62522e+08	1.32927e+08	8.39725e+07	3.40459e+07	5.83503e+06	0	0	0	0	0	564065	0
LAEITPDKAFQDKL	88	101	3	0	530.291	5	11					-1
LAEITPDKAFQDKLYPFT	88	105	2	0	1049.05	6	14	11.2997	11.5695	1052.37	5.35025	0.6	0					0.131286		0	0	348700	4.81791e+06	3.43383e+07	8.21972e+07	8.71522e+07	1.12571e+08	4.79718e+07	5.26087e+07	4.49146e+06	5.35409e+06	0	464976	243700	0	359704	250666	0	0	526990
LAEITPDKAFQDKLYPFT	88	105	3	0	699.702	6	14	11.1753	11.6733	701.829	5.09633	0.6	0					0.102336		156556	157120	6.71109e+06	2.92779e+07	9.82888e+07	1.91221e+08	2.3034e+08	2.09401e+08	1.30347e+08	6.25845e+07	2.43792e+07	3.29435e+06	3.27201e+06	1.97673e+06	1.0202e+06	2.03652e+06	952283	680965	0	442029	218547
LAEITPDKAFQDKLYPFTW	88	106	3	0	761.728	6	15	13.0639	13.3301	763.871	5.0131	1	0	0.787848	0.470889		1	0.0528225		958891	2.34894e+06	1.08675e+07	3.99523e+07	1.10181e+08	1.87014e+08	2.38116e+08	2.08445e+08	1.41496e+08	7.681e+07	3.51275e+07	9.25364e+06	5.20926e+06	1.55466e+06	0	314864	4.36017e+06	11452.1	484490	800196	257626	175466
LAEITPDKAFQDKLYPFTWD	88	107	2	0	1199.6	7	16	12.4067	13.0014	1203.03	5.3684	0.6	0					0.404729		0	296376	1.55621e+07	8.03942e+07	2.3128e+08	4.05355e+08	5.06469e+08	4.81818e+08	4.00641e+08	1.946e+08	1.47395e+08	5.63943e+07	5.35532e+07	1.58054e+07	1.14765e+07	1.50366e+06	1.17648e+06	146568	1.12729e+06	0	154406	135230	485366	0
LAEITPDKAFQDKLYPFTWD	88	107	3	0	800.07	7	16	12.3911	13.0222	802.267	5.10928	0.6	0					0.0556428		412742	5.31014e+06	6.36997e+07	3.42014e+08	9.30084e+08	1.65226e+09	2.0484e+09	1.92318e+09	1.36149e+09	7.69246e+08	3.70281e+08	1.56935e+08	6.60312e+07	3.56807e+07	1.53538e+07	8.74169e+06	1.51819e+07	1.91861e+06	1.78455e+06	2.29265e+06	1.99268e+06	412824	530883	214720
LAEITPDKAFQDKLYPFTWDA	88	108	2	0	1235.12	7	17	12.438	12.9545	1238.4	5.04228	0.6	0					0.160972		0	339992	3.04903e+06	2.7735e+07	7.89156e+07	1.40705e+08	1.85602e+08	1.79071e+08	1.19667e+08	7.36472e+07	2.75749e+07	9.69334e+06	606302	358175	0	240879	0	1.25343e+06	24614.8	1.93134e+06	0	0	0	468262	0
LAEITPDKAFQDKLYPFTWDA	88	108	3	0	823.749	7	17	12.4692	12.9493	826.128	5.61392	0.6	0					0.152403		748920	4.42276e+06	2.45295e+07	1.32264e+08	3.58822e+08	6.38515e+08	8.36747e+08	7.90417e+08	5.60249e+08	3.20024e+08	1.6424e+08	1.88162e+08	2.92899e+07	1.37554e+07	1.96672e+08	4.40187e+06	1.75534e+06	1.74988e+07	453151	292007	1.4022e+06	147434	360548	1.1303e+06	0
LAEITPDKAFQDKLYPFTWDAVRYNGKL	88	115	3	0	1100.57	8	24	11.9852	12.6258	1103.76	7.52782	0.6	0					0.0800682		4.68877e+06	5.84736e+06	8.17703e+06	3.78588e+06	8.17419e+07	2.44964e+08	5.21626e+08	1.10078e+09	1.65441e+09	1.82769e+09	1.83584e+09	1.36291e+09	9.16137e+08	5.16649e+08	2.49226e+08	1.11767e+08	5.19718e+07	2.52591e+07	1.88248e+07	1.10986e+07	8.47382e+06	6.91986e+06	2.08027e+06	659911	335354	0	0	46128.7	26105.7	0
LAEITPDKAFQDKLYPFTWDAVRYNGKL	88	115	4	0	825.683	8	24	12.0008	12.4536	828.08	7.56384	1	0	0.704091	1.29511	1	1	0.0369155		996195	2.99979e+06	8.0798e+06	5.02161e+07	7.85778e+07	2.3529e+08	5.77881e+08	1.1562e+09	1.62464e+09	1.95886e+09	1.84128e+09	1.52261e+09	9.44247e+08	5.11827e+08	2.63366e+08	1.41327e+08	5.329e+07	2.96981e+07	1.83382e+07	1.77032e+07	1.05678e+07	6.58696e+06	4.57132e+06	3.39192e+06	368223	173480	602335	573683	342028	580556
LAEITPDKAFQDKLYPFTWDAVRYNGKL	88	115	5	0	660.748	8	24	12.0008	12.3286	662.663	7.54996	1	0	0.701548	0.742905	1	1	0.0405849		121211	175335	846955	2.83868e+06	9.09012e+06	3.18232e+07	8.04786e+07	1.58509e+08	2.39534e+08	2.6927e+08	2.57963e+08	1.95959e+08	1.26614e+08	7.60367e+07	3.464e+07	1.5815e+07	6.33115e+06	2.25906e+06	1.11365e+06	1.19926e+06	848797	1.5462e+06	309702	301168	454620	74622.6	222668	211265	87156.6	431351
LAEITPDKAFQDKLYPFTWDAVRYNGKLIAYPIAVEA	88	124	3	0	1409.74	9	32					-1
LAEITPDKAFQDKLYPFTWDAVRYNGKLIAYPIAVEA	88	124	4	0	1057.56	9	32					-1
AEITPDKA	89	96	1	0	844.441	4	5	5.16427	5.52485	847.764	2.83941	1	0	1.81542	0.887931	1	0	0.234631		0	4.84177e+06	2.72577e+07	4.86836e+07	3.9541e+07	1.6906e+07	2.15669e+06	69441	0	7636.53
AEITPDKA	89	96	2	0	422.724	4	5	5.07028	5.62368	424.393	2.85344	0.4	0					0.0610298		6.73732e+06	6.73494e+07	2.43189e+08	4.16292e+08	3.43124e+08	1.57735e+08	4.18265e+07	6.70668e+06	239301	229142
AEITPDKAFQDKL	89	101	2	0	738.391	5	10					-1
AEITPDKAFQDKL	89	101	3	0	492.596	5	10	9.26823	9.32532	494.199	3.93542	1	0	1.04877	-0.45264	1	0	0.147395		0	0	1.02288e+06	4.87338e+06	5.76344e+06	8.30226e+06	3.73223e+06	1.44857e+06	393984	0	0	96798	81868.3	0	455779	0
AEITPDKAFQDKLYPFT	89	105	3	0	662.007	6	13	11.1598	11.6733	666.217	11.4186	1	0	3.18067	1.5633		-12	0.143109		0	164931	285024	1.12236e+06	3.60675e+06	1.03746e+07	1.07866e+07	2.4828e+06	9.75396e+06	2.70107e+07	7.17227e+07	1.46036e+08	2.04509e+08	2.17868e+08	1.81526e+08	1.09326e+08	1.08655e+06	1.95526e+07	1.42059e+07	1.39359e+07
AEITPDKAFQDKLYPFTW	89	106	2	0	1085.55	6	14	12.704	12.8764	1088.45	4.46395	1	0	0.720332	0.0563502	1	-1	0.113805		579494	123225	1.45152e+06	7.1969e+06	2.24602e+07	2.83044e+07	3.15771e+07	2.06638e+07	1.39273e+07	5.18964e+06	784115	433788	0	0	204992	135964	164571	0	0	149725	0
AEITPDKAFQDKLYPFTW	89	106	3	0	724.033	6	14	12.751	13.017	725.984	4.50802	1	0	0.734176	0.470153	1	-1	0.0568074		0	1.02145e+06	6.132e+06	2.69583e+07	6.27001e+07	9.23338e+07	9.47965e+07	7.21113e+07	3.95563e+07	1.52994e+07	7.98861e+06	852599	210276	611255	291378	147754	315688	110586	83044.6	375911	183752
AEITPDKAFQDKLYPFTWD	89	107	2	0	1143.06	6	15	12.1569	12.5788	1146.04	4.56539	0.6	0					0.287708		0	434616	6.38059e+06	5.80518e+07	1.29752e+08	2.01286e+08	2.02251e+08	1.60341e+08	9.23237e+07	4.75884e+07	1.16431e+07	3.2531e+06	0	897815	157172	211835	93368.4	540544	0	2.21429e+06	0	968575
AEITPDKAFQDKLYPFTWD	89	107	3	0	762.376	6	15	12.1413	12.5944	764.354	4.53126	1	0	0.646591	1.29673	1	-2	0.0546886		0	4.16846e+06	4.47334e+07	1.70886e+08	3.92068e+08	6.07192e+08	6.3152e+08	4.80389e+08	2.70524e+08	1.32469e+08	5.72082e+07	2.02772e+07	4.17436e+06	4.49811e+06	1.30793e+06	402497	183451	165567	963663	99491.3	272293	446635
AEITPDKAFQDKLYPFTWDA	89	108	2	0	1178.58	7	16	12.313	12.5892	1182.33	6.05161	0.6	1					0.651327		15536	0	484192	1.6711e+07	3.75446e+07	5.89668e+07	6.02407e+07	4.82465e+07	3.15884e+07	1.72193e+07	7.79589e+06	3.21708e+06	2.15331e+06	352807	1.94798e+07	99752.1	2.07981e+07	443033	3.68864e+06	0	1.09704e+06	0	905558	172877
AEITPDKAFQDKLYPFTWDA	89	108	3	0	786.055	7	16	11.9384	12.657	789.053	7.54633	0.6	1					0.540421		432915	3.54707e+06	1.5974e+07	6.72031e+07	1.62445e+08	2.56105e+08	2.87025e+08	2.84415e+08	4.8417e+08	7.46443e+08	7.41426e+08	5.34444e+08	3.08459e+08	1.40262e+08	6.23361e+07	2.75372e+07	2.09437e+06	7.98339e+06	7.27597e+06	726743	7.59774e+06	4.18051e+06	1.86344e+06	1.77676e+06
AEITPDKAFQDKLYPFTWDAVRYNGKL	89	115	2	0	1593.82	8	23					0
AEITPDKAFQDKLYPFTWDAVRYNGKL	89	115	3	0	1062.88	8	23	11.8289	12.5005	1065.86	7.00415	0.6	0					0.0548233		0	26393.2	560322	5.11778e+06	4.38498e+07	1.45792e+08	3.26038e+08	5.67548e+08	7.25532e+08	7.48453e+08	6.30955e+08	4.14161e+08	2.49691e+08	1.244e+08	5.75418e+07	2.30524e+07	9.51277e+06	5.44272e+06	2.74376e+06	1.647e+06	1.64306e+06	0	1.16447e+06	516785	0	0	14747.6	0	2922.44	192740
AEITPDKAFQDKLYPFTWDAVRYNGKL	89	115	4	0	797.412	8	23	11.8757	12.3442	799.683	7.13224	0.6	0					0.0425143		311446	714067	2.212e+06	7.15697e+06	0	1.19803e+08	2.77195e+08	4.63594e+08	5.73918e+08	6.16928e+08	5.0324e+08	3.56191e+08	1.96219e+08	1.11557e+08	4.49647e+07	2.05551e+07	7.71702e+06	1.03057e+07	4.35084e+06	3.87811e+06	4.52595e+06	3.62544e+06	247048	375341	1.70387e+06	724667	82180.3	110764	3.15177e+06	6576.95
AEITPDKAFQDKLYPFTWDAVRYNGKL	89	115	5	0	638.131	8	23					-1
EITPDKAFQDKLYPFTWDAVRYNGKL	90	115	3	0	1039.2	8	22	12.0477	12.0945	1042.29	7.35885	0.6	0					0.262298		0	206194	0	0	857468	575621	2.45268e+06	6.13309e+06	7.99447e+06	6.9979e+06	6.29695e+06	3.3807e+06	1.79772e+06	1.02031e+06	0	0	0	0	0	996008	0	23528.5	380931	19526.3	0	145471	0	0	237380	0
EITPDKAFQDKLYPFTWDAVRYNGKL	90	115	4	0	779.653	8	22					-1
ITPDKAFQDKLYPFTWDAVRYNGKL	91	115	3	0	996.187	7	21	11.9228	12.0112	998.988	6.57101	0.6	0					0.371166		0	0	0	185887	1.10179e+06	5.50142e+06	6.62058e+06	1.02273e+07	8.98217e+06	6.96401e+06	5.01713e+06	1.60323e+06	0	187957	0	0	145915	0	0	1.35232e+06	0	0	0	0	0	150520	0	0	1.10064e+06
ITPDKAFQDKLYPFTWDAVRYNGKL	91	115	4	0	747.392	7	21					-1
FQDKLYPFT	97	105	2	0	579.795	5	6					0
FQDKLYPFTW	97	106	1	0	1344.66	5	7					-1
FQDKLYPFTW	97	106	2	0	672.835	5	7	12.9076	13.3301	673.848	1.16579	1	0	0.0505513	1.16142	1	1	0.03486		7.04295e+07	3.44051e+08	3.92503e+08	2.27552e+08	8.57547e+07	2.44337e+07	4.80806e+06	1.02797e+06	157823	222063	124547	674785	133859
FQDKLYPFTWD	97	107	1	0	1459.69	5	8	12.438	12.5683	1462.01	1.40407	0.4	0					0.940212		0	7.38044e+06	8.88725e+06	3.30361e+06	359635	0	0	0	0	0	0	168454	0	765393
FQDKLYPFTWD	97	107	2	0	730.348	5	8	12.3911	12.6936	731.399	1.18122	1	0	-0.0325091	0.631522	1	1	0.0295203		1.91333e+08	8.58402e+08	1.02451e+09	6.13269e+08	2.48392e+08	7.82216e+07	3.28622e+07	6.1117e+06	1.46657e+06	72289.2	0	176834	593256	438316
FQDKLYPFTWDA	97	108	2	0	765.867	5	9	12.3286	12.657	767.18	1.6663	1	0	0.132358	0.746071		1	0.240606		5.25314e+07	2.58828e+08	3.14349e+08	1.98293e+08	8.43947e+07	3.29868e+07	8.08161e+06	4.11046e+07	2.36411e+06	2.90475e+07	217365	6.01164e+06	62479.5	1.84542e+06	79403
FQDKLYPFTWDAVRYNGKL	97	115	2	0	1181.1	7	16					0
FQDKLYPFTWDAVRYNGKL	97	115	3	0	787.739	7	16	11.907	12.2037	789.416	3.5656	0.6	0					0.0559618		1.1617e+07	3.73043e+07	1.40718e+08	3.5455e+08	6.11533e+08	6.39745e+08	4.54024e+08	2.6497e+08	1.30873e+08	5.51044e+07	2.51496e+07	0	8.02625e+06	6.97297e+06	0	6.54622e+06	3.40691e+06	1.34137e+06	549104	501325	143254	251801	194786	324526
FQDKLYPFTWDAVRYNGKL	97	115	4	0	591.056	7	16	11.8445	12.1777	592.305	3.53094	1	0	0.288639	0.766831	1	1	0.125343		43809.1	1.87673e+06	2.01851e+07	6.17367e+07	9.88316e+07	1.05039e+08	7.07541e+07	3.94639e+07	1.7506e+07	9.13026e+06	1.39813e+06	795422	273131	990058	78888.6	143418	117454	682766	0	126859	0	377603	0	67637
DKLYPFTWD	99	107	2	0	592.785	5	6	11.8134	12.0321	593.464	0.615589	0.4	0					0.188432		3.71243e+06	1.58517e+07	8.15968e+06	2.57158e+06	82679.2	174769	0	53759.6	0	0	0	0
DKLYPFTWDAVRYNGKL	99	115	3	0	696.03	6	14					0
YPFTWD	102	107	1	0	828.356	4	4	11.5955	11.7978	829.489	0.602037	0.4	0					0.182725		2.88661e+07	7.90153e+07	3.23696e+07	3.4767e+06	176904	0	18179.1	224298	890174
YPFTWDAVRYNGKL	102	115	2	0	865.438	6	12					-1
YPFTWDAVRYNGKL	102	115	3	0	577.295	6	12					-1
DAVRYNGKL	107	115	2	0	518.283	4	7	7.207	7.6461	519.738	2.31155	1	0	0.770322	1.23474	1	1	0.0676819		1.49095e+07	1.84067e+08	5.51928e+08	6.9341e+08	3.68096e+08	1.34631e+08	3.68123e+07	4.05534e+06	160611	20493.5	67781.5	113479
DAVRYNGKL	107	115	3	0	345.858	4	7	7.23818	7.55807	346.835	2.3314	1	0	0.78279	0.708158	1	1	0.0986773		669715	3.08506e+07	1.36638e+08	1.64095e+08	9.42847e+07	2.80893e+07	3.08528e+06	824713	0	51585.1	49244.7	0
AVRYNGKL	108	115	1	0	920.531	4	6	7.0511	7.55288	923.436	2.36346	0.4	0					0.162787		458403	4.93769e+07	1.72666e+08	2.26682e+08	1.21636e+08	3.4353e+07	5.63973e+06	24954.9	31741.8	0	16663.8
AVRYNGKL	108	115	2	0	460.769	4	6	7.03553	7.64092	462.247	2.4152	0.4	0					0.0355098		9.31832e+07	8.18168e+08	2.53599e+09	3.29132e+09	1.95651e+09	6.79445e+08	1.62265e+08	2.62801e+07	2.57134e+06	399162	97044.2
VRYNGKL	109	115	1	0	849.494	4	5	6.90753	7.28313	852.259	2.26418	0.4	0					0.109187		19794.4	2.89503e+07	9.78881e+07	1.15406e+08	5.67303e+07	1.07806e+07	284091	122142	3510	0
VRYNGKL	109	115	2	0	425.251	4	5	6.87632	7.50627	426.654	2.3059	0.6	0					0.0495808		3.95527e+07	3.93748e+08	1.11472e+09	1.36565e+09	6.90978e+08	1.99714e+08	4.01147e+07	3.72524e+06	1.6663e+06	97132.9
VRYNGKL	109	115	3	0	283.836	4	5	6.89192	7.1914	284.778	2.32513	1	0	1.36312	0.61805	1	1	0.0302501		1.21894e+06	4.4432e+07	1.39662e+08	1.72371e+08	8.56689e+07	2.34676e+07	3.93601e+06	157318	0	0
RYNGKL	110	115	2	0	375.716	4	4	7.0511	7.3195	377.015	2.1588	1	0	1.69149	0.480754		1	0.332762		884063	1.21248e+07	2.70246e+07	2.22467e+07	1.1247e+07	3.54493e+06	427330	521517	0
IAYPIA	116	121	1	0	647.376	4	3	8.20628	8.74093	647.767	-0.0143396	1	0	-0.702817	1.65679		1	0.0374829		1.58192e+09	5.96926e+08	1.31294e+08	1.4692e+07	319649	0	0	70099.3
IAYPIAV	116	122	1	0	746.445	4	4	9.53325	10.0366	746.928	0.0154419	1	0	-0.664822	1.51876	-1	1	0.0925538		7.52289e+08	3.67842e+08	9.16662e+07	1.02281e+07	0	13138.2	479524	74588	452289
IAYPIAV	116	122	2	0	373.726	4	4	8.53842	9.54365	374.335	0.751019	0.4	0					0.244225		1.88186e+06	6.15988e+07	997643	3.80531e+06	375490	813508	354190	250983	94545.6
IAYPIAVE	116	123	1	0	875.487	4	5	8.96925	9.38247	876.837	0.811999	0.4	0					0.535718		2.47371e+07	1.44214e+08	7.00935e+07	1.84726e+07	642241	442789	0	265749	271598	0
IAYPIAVE	116	123	2	0	438.247	4	5	7.74453	9.35128	438.881	0.729037	0.4	0					0.361521		3.3821e+08	2.27491e+08	3.30219e+08	1.14283e+08	1.21886e+07	749771	186252	245432	577473	304475
IAYPIAVEA	116	124	2	0	473.766	4	6	9.03145	9.63205	474.099	0.0883656	0.6	0					0.0226452		2.82053e+09	1.74116e+09	6.21563e+08	1.46213e+08	2.46075e+07	4.27514e+06	1.36818e+06	779590	0	416552	147401
IAYPIAVEAL	116	125	1	0	1059.61	4	7					-1
IAYPIAVEAL	116	125	2	0	530.308	4	7	11.1131	11.222	530.781	0.295592	1	0	-0.496106	-0.223984	1	0	0.334141		1.70363e+07	1.31588e+07	3.84646e+06	380062	99325.6	0	75202.2	0	188458	0	570443	325838
VEAL	122	125	1	0	431.25	3	2					-1
VEALS	122	126	1	0	518.282	3	3	5.03897	5.27418	518.558	-0.0169603	1	0	-0.706658	0.334182		1	0.379843		1.32667e+07	3.16688e+06	0	73409.8	0	58433.7	151677
EALSL	123	127	1	0	532.298	3	3					0
ALSL	124	127	1	0	403.255	3	2	8.64227	9.09365	403.452	-0.0372572	1	0	-0.763715	1.289		1	0.0747514		4.8051e+08	9.47404e+07	6.71389e+06	492189	195566	762000
ALSLIYNKDLLPNPPKTWEEIPAL	124	147	3	0	912.505	7	18	12.5631	12.7666	913.623	1.67483	0.6	0					0.317434		4.76713e+06	2.30766e+07	5.13474e+07	6.03554e+07	4.58626e+07	2.67641e+07	1.19523e+07	4.16822e+06	364690	347121	114298	157515	120813	184217	132611	249918	539843	96473.1	500469	0	15886.3	0	0	0	223419	194251
LSLIYNKDLLPNPPKT	125	140	2	0	913.525	6	11	10.0159	10.3878	914.755	1.35161	1	0	-0.141473	0.937844	1	-1	0.256841		1.16629e+06	3.6695e+07	7.67926e+07	6.16327e+07	2.04483e+07	1.75357e+06	0	0	0	0	476813	367032	392804	23838.1	0	0	747125	0
LSLIYNKDLLPNPPKT	125	140	3	0	609.352	6	11	9.96923	10.1715	610.188	1.39926	1	0	-0.122421	0.188861	1	-1	0.0706401		1.88057e+07	5.04719e+07	9.23079e+07	7.70018e+07	3.40267e+07	1.60385e+07	3.40143e+06	1.33908e+06	1.28008e+06	860057	95844.1	223514	0	92300.4	303605	101527	0	0
LSLIYNKDLLPNPPKTW	125	141	3	0	671.379	6	12	9.7826	9.79815	676.691	14.6973	0.4	1					0.0892997		0	0	0	0	0	0	0	0	147303	0	0	0	0	223245	1.0533e+06	3.79161e+06	4.18754e+06	2.39129e+06	1.67793e+06
LSLIYNKDLLPNPPKTWEEIPAL	125	147	2	0	1332.74	7	17	12.4536	12.8135	1334.28	1.44433	1	0	-0.30819	0.88506	1	0	0.21829		635252	2.03553e+07	4.89604e+07	6.01257e+07	4.38166e+07	1.83298e+07	4.57946e+06	519715	0	199369	0	0	0	0	0	171683	0	0	0	191710	0	154568	0	0	0
LSLIYNKDLLPNPPKTWEEIPAL	125	147	3	0	888.826	7	17	12.3598	12.9493	889.943	1.71519	1	0	-0.238127	1.89884	1	0	0.0366769		6.23281e+07	3.53525e+08	7.77869e+08	9.1678e+08	7.01859e+08	4.12169e+08	2.00392e+08	8.29624e+07	3.46526e+07	1.30417e+07	5.14495e+06	4.83135e+06	4.51406e+06	1.66134e+06	878211	375164	518095	224241	238922	232874	0	244776	119979	118148	107234
LSLIYNKDLLPNPPKTWEEIPALD	125	148	3	0	927.169	7	18					-1
LSLIYNKDLLPNPPKTWEEIPALDKELKAKGKSAL	125	159	4	0	984.058	9	29	11.4865	11.5799	986.053	5.59276	1	0	0.16626	-0.292301	1	-1	0.196519		0	0	0	0	588753	3.49299e+06	8.81908e+06	1.35314e+07	1.21881e+07	9.28252e+06	4.81201e+06	2.44729e+06	661650	47244.1	0	0	0	0	0	0	0	0	0	34042.1	16311.7	65785	10706.8	80282.5	64085.3	0
LSLIYNKDLLPNPPKTWEEIPALDKELKAKGKSAL	125	159	5	0	787.448	9	29					-1
LSLIYNKDLLPNPPKTWEEIPALDKELKAKGKSALM	125	160	3	0	1355.42	9	30	11.6421	11.9228	1358.05	5.3394	1	0	0.100854	0.534642	1	-3	0.131083		0	0	0	0	1.61402e+06	1.73206e+07	3.50357e+07	5.05289e+07	5.1599e+07	4.44129e+07	2.64292e+07	9.39699e+06	1.77857e+06	946237	0	0	0	0	0	0	0	0	276434	0	0	0	0	0	0	0
LSLIYNKDLLPNPPKTWEEIPALDKELKAKGKSALM	125	160	4	0	1016.82	9	30	11.5332	12.1049	1018.93	5.93169	1	0	0.187671	1.82037	1	-1	0.261048		0	178256	1.55643e+06	2.56857e+07	1.01332e+08	2.48475e+08	4.31248e+08	5.52915e+08	5.69973e+08	4.92636e+08	3.40287e+08	2.0949e+08	1.16271e+08	5.82622e+07	2.57213e+07	7.11327e+06	5.08902e+06	2.44883e+06	217898	32507.6	1.37344e+07	0	744860	368659	3.78466e+07	453483	0	1.55874e+06	1.13267e+07	314164
LSLIYNKDLLPNPPKTWEEIPALDKELKAKGKSALM	125	160	5	0	813.656	9	30	11.5643	11.8809	815.296	5.66678	1	0	0.148841	0.693655	1	-1	0.0645316		524658	557760	674427	1.11209e+07	4.61073e+07	1.22026e+08	2.2803e+08	2.77726e+08	2.91944e+08	2.52171e+08	1.64983e+08	1.09827e+08	5.95981e+07	3.06214e+07	1.27643e+07	4.36124e+06	2.08942e+06	1.91101e+06	594373	0	211831	848758	1.19158e+06	1.33742e+06	924983	352818	1.89388e+06	1.1644e+06	372001	0
LSLIYNKDLLPNPPKTWEEIPALDKELKAKGKSALM	125	160	6	0	678.214	9	30	11.611	11.9696	679.568	5.58517	1	0	0.136879	0.87895	1	-1	0.0788405		458958	158423	176876	2.98732e+06	1.27884e+07	3.91209e+07	7.38402e+07	9.42059e+07	9.98938e+07	8.17933e+07	5.71523e+07	3.04222e+07	1.62715e+07	5.63598e+06	2.00712e+06	725507	527133	400623	479172	379714	82221.6	158377	230963	54121.2	292861	345901	249143	0	283003	57827.9
LSLIYNKDLLPNPPKTWEEIPALDKELKAKGKSALMF	125	161	5	0	843.07	9	31					-1
SLIYNKDLLPNPPKT	126	140	2	0	856.983	6	10	9.206	9.50725	858.18	1.36056	1	0	-0.0835021	0.625854	-1	1	0.114784		2.38662e+06	3.99979e+07	6.20908e+07	5.3261e+07	2.22841e+07	3.91201e+06	0	157111	0	365622	0	160276	0	176509	0	0	0
SLIYNKDLLPNPPKT	126	140	3	0	571.658	6	10	8.36195	8.62668	573.153	3.4512	1	0	0.835838	0.464558	-1	-3	0.0813461		247988	0	277392	5.51049e+07	9.08859e+07	7.04564e+07	3.19622e+07	9.44621e+06	2.47205e+06	593812	369647	0	194863	0	12297.9	0	0
SLIYNKDLLPNPPKTWEEIPAL	126	147	2	0	1276.19	7	16	12.0633	12.4067	1277.76	1.57529	1	0	-0.248847	0.812032	1	0	0.698906		1.13017e+06	3.91437e+07	6.70227e+07	7.37766e+07	5.27833e+07	2.18932e+07	2.89788e+06	234795	0	0	0	0	0	161922	0	0	0	0	0	0	187397	301419	3.44157e+06	7319.43
SLIYNKDLLPNPPKTWEEIPAL	126	147	3	0	851.132	7	16	11.9696	12.6258	852.227	1.72205	1	0	-0.208512	2.19353	1	0	0.187255		6.37004e+07	3.4536e+08	6.99849e+08	7.75946e+08	5.52699e+08	2.98656e+08	1.4426e+08	5.47749e+07	2.12796e+07	5.15212e+06	3.0219e+06	1.79576e+06	4.27488e+06	950173	619793	1.50363e+07	161962	207750	1.33048e+06	243359	0	8.561e+06	127069	222448
SLIYNKDLLPNPPKTWEEIPALDKELKAKGKSALM	126	160	3	0	1317.73	9	29	11.3464	11.5332	1320.3	5.26817	1	0	0.11704	0.120324		-2	0.157289		0	0	0	0	1.95721e+06	7.36394e+06	2.38155e+07	3.20414e+07	2.83336e+07	2.38856e+07	1.28441e+07	4.71553e+06	0	0	0	0	0	0	0	0	0	0	0	0	313276	0	0	0	0	0
LIYNKDLLPNPPKT	127	140	2	0	813.467	5	9					0
LIYNKDLLPNPPKTWEEIPAL	127	147	3	0	822.121	7	15					-1
LIYNKDLLPNPPKTWEEIPALDKELKAKGKSALM	127	160	4	0	966.789	9	28					-1
LIYNKDLLPNPPKTWEEIPALDKELKAKGKSALM	127	160	5	0	773.633	9	28	11.3153	11.5021	775.263	5.73579	1	0	0.219011	0.12025	1	0	0.129516		0	0	0	377947	3.67823e+06	1.14404e+07	2.38191e+07	3.18749e+07	3.23397e+07	2.94465e+07	1.86411e+07	5.05569e+06	3.01951e+06	1.13741e+06	2.55922e+06	658296	203564	201101	0	17537.1	0	0	186778	0	451222	0	146792	0	0	683586
IYNKDLLPNPPKT	128	140	2	0	756.925	5	8	7.92593	8.42422	758.085	1.40705	0.4	0					0.0530458		1.05953e+08	5.02368e+08	7.57399e+08	5.38438e+08	2.48509e+08	8.96215e+07	2.12495e+07	3.85572e+06	129999	412173	394641	204209	151942	281749
IYNKDLLPNPPKT	128	140	3	0	504.952	5	8	7.97262	8.22703	505.73	1.42029	1	0	0.0989046	0.418989	1	1	0.0536436		6.49386e+07	2.29625e+08	4.40081e+08	3.05129e+08	1.24103e+08	4.58465e+07	1.31042e+07	1.34366e+06	356653	0	150910	0	344897	86225.8
IYNKDLLPNPPKTW	128	141	3	0	566.979	6	9	9.93812	10.0626	567.791	1.38682	1	0	-0.00419598	-0.154931		0	0.122968		653621	9.09259e+06	1.93072e+07	1.40986e+07	4.73502e+06	911621	0	139960	104816	117279	0	0	0	278303	0	0
IYNKDLLPNPPKTWE	128	142	3	0	609.993	6	10					-1
IYNKDLLPNPPKTWEEIPAL	128	147	2	0	1176.14	7	14	11.4242	11.954	1177.6	1.48158	1	0	-0.216433	1.63507	1	1	0.13637		6.16967e+07	3.83672e+08	7.15875e+08	7.51685e+08	4.80446e+08	2.37028e+08	9.57801e+07	2.90146e+07	5.02453e+06	1.32543e+06	34501.8	1.97728e+06	0	1.24173e+06	287699	309792	0	274567	0	283455	0	19453.4
IYNKDLLPNPPKTWEEIPAL	128	147	3	0	784.426	7	14	11.4087	12.1777	785.466	1.67326	1	0	-0.156224	2.69207	1	1	0.120078		5.08454e+08	2.60803e+09	5.0044e+09	5.04462e+09	3.29904e+09	1.66682e+09	1.02818e+09	2.89738e+08	1.08754e+08	1.92276e+08	3.23723e+07	2.2091e+07	6.11319e+07	6.13918e+06	2.57042e+06	1.43568e+07	800282	1.42522e+06	946185	1.07008e+06	169326	529931
IYNKDLLPNPPKTWEEIPALD	128	148	2	0	1233.65	7	15					-1
IYNKDLLPNPPKTWEEIPALDKE	128	150	3	0	908.481	7	17					-1
IYNKDLLPNPPKTWEEIPALDKELKAKGKSAL	128	159	3	0	1207.34	8	26					-1
IYNKDLLPNPPKTWEEIPALDKELKAKGKSAL	128	159	4	0	905.758	8	26	10.7241	11.1131	907.637	5.32816	1	0	0.219361	1.01374	1	0	0.104154		0	277756	38303.3	5.84174e+06	2.93296e+07	7.49427e+07	1.16153e+08	1.44908e+08	1.42153e+08	1.03863e+08	6.01909e+07	2.73641e+07	1.0531e+07	1.78352e+06	580149	366942	216794	0	245791	437048	0	277176	0	0	0	314586	0	0	0	0
IYNKDLLPNPPKTWEEIPALDKELKAKGKSAL	128	159	6	0	604.174	8	26	10.864	10.9418	605.465	5.55323	0.3	0					0.111718		0	235001	0	349266	1.9276e+06	4.91258e+06	6.16918e+06	8.7074e+06	7.09334e+06	5.58712e+06	3.04985e+06	1.75657e+06	255133	0	150924	0	106937	85960.4	85087	194354	0	0	0	423890	117541	93478.7	0	82673	0	0
IYNKDLLPNPPKTWEEIPALDKELKAKGKSALM	128	160	3	0	1251.02	9	27	11.0197	11.4242	1253.6	5.38042	1	0	0.194497	1.08199	1	0	0.125378		0	0	5.76303e+06	1.30751e+07	6.72338e+07	1.84341e+08	2.98831e+08	3.603e+08	3.54324e+08	2.67804e+08	1.76491e+08	9.94416e+07	4.1719e+07	1.72788e+07	4.24851e+06	1.0466e+06	226470	345252	0	0	303570	270367	0	0	0	0	0	654004	0	78338.7
IYNKDLLPNPPKTWEEIPALDKELKAKGKSALM	128	160	4	0	938.518	9	27	10.8951	11.4398	940.497	5.57551	1	0	0.226269	1.70111	1	0	0.0726761		1.00284e+06	1.57686e+06	3.05434e+07	1.65716e+08	5.624e+08	1.26375e+09	2.13698e+09	2.67919e+09	2.50105e+09	2.05658e+09	1.3358e+09	7.7822e+08	4.14861e+08	2.09994e+08	1.00789e+08	5.85431e+07	3.02005e+07	2.3238e+07	1.55219e+07	1.30731e+07	1.62894e+07	1.28412e+07	1.06441e+07	1.05277e+07	4.93485e+06	2.74471e+06	498813	0	257719	234799
IYNKDLLPNPPKTWEEIPALDKELKAKGKSALM	128	160	5	0	751.016	9	27	10.8796	11.222	752.6	5.57707	1	0	0.226524	0.807762	1	0	0.0351218		232919	1.07882e+06	6.95344e+06	6.73318e+07	2.30803e+08	5.45619e+08	8.85199e+08	1.08004e+09	1.10507e+09	8.62118e+08	5.78538e+08	3.33914e+08	1.65579e+08	9.17236e+07	4.42729e+07	2.11629e+07	1.31947e+07	4.50325e+06	2.38098e+06	4.65914e+06	5.48445e+06	5.37549e+06	2.08925e+06	2.0809e+06	1.86118e+06	2.08292e+06	181425	424926	289422	414933
IYNKDLLPNPPKTWEEIPALDKELKAKGKSALM	128	160	6	0	626.014	9	27	10.9574	11.3153	627.407	6.01423	1	0	0.297722	0.876079	1	-2	0.104034		104081	222574	2.67353e+06	1.95384e+07	8.25416e+07	1.94348e+08	3.33736e+08	4.05013e+08	4.10497e+08	3.18809e+08	2.03116e+08	1.17932e+08	5.8746e+07	3.27197e+07	1.4294e+07	7.28443e+06	3.74067e+06	3.98933e+06	1.0438e+06	913878	2.7562e+06	367028	486957	3.45707e+06	756479	364704	1.40597e+06	217825	104600	0
IYNKDLLPNPPKTWEEIPALDKELKAKGKSALM	128	160	7	0	536.728	9	27	10.973	11.2686	537.91	5.93453	1	0	0.284742	0.601045	1	-2	0.0969306		68633.1	115333	342051	1.69705e+06	1.1592e+07	3.17963e+07	5.74196e+07	7.43036e+07	7.6467e+07	5.50912e+07	3.48955e+07	1.9133e+07	8.28147e+06	4.0397e+06	1.75909e+06	555048	86970.3	150432	344035	0	131198	79990.2	149875	96948.7	279526	139818	258856	232704	192077	350262
IYNKDLLPNPPKTWEEIPALDKELKAKGKSALMF	128	161	3	0	1300.04	9	28					-1
IYNKDLLPNPPKTWEEIPALDKELKAKGKSALMF	128	161	4	0	975.285	9	28	11.6577	12.0789	977.389	5.9693	1	0	0.255684	1.15568	1	1	0.0953677		0	934711	190435	4.14859e+06	2.68478e+07	9.55728e+07	1.82428e+08	2.47518e+08	2.90029e+08	2.53586e+08	1.86916e+08	1.28826e+08	7.2998e+07	2.75095e+07	1.09245e+07	5.28814e+06	1.8835e+06	208991	351756	33749.6	501322	46579.5	427886	209349	0	290590	0	0	228378	23576.8
IYNKDLLPNPPKTWEEIPALDKELKAKGKSALMF	128	161	5	0	780.43	9	28					-1
IYNKDLLPNPPKTWEEIPALDKELKAKGKSALMF	128	161	6	0	650.526	9	28					-1
WEEIPAL	141	147	1	0	857.44	4	4	11.2375	11.9436	858.084	0.116744	0.4	0					0.28241		5.30165e+08	2.9773e+08	9.42039e+07	1.47928e+07	4.14212e+06	5.90494e+06	4.58461e+06	962357	26731.6
WEEIPAL	141	147	2	0	429.224	4	4	11.2375	11.554	429.412	-0.150691	1	0	-0.847461	0.692919	1	0	0.134068		2.16006e+07	1.03513e+07	782912	0	0	0	0	54589.8	0
WEEIPALDKELKAKGKSAL	141	159	3	0	709.4	6	16	9.75148	9.7826	715.729	17.711	0.4	1					1.77559		0	0	197216	0	0	0	427890	0	0	375198	0	0	0	0	0	0	0	1.03549e+08	1.97767e+08	1.44697e+08	1.10915e+08	5.59323e+07	3.88687e+07
WEEIPALDKELKAKGKSALM	141	160	2	0	1129.12	7	17	10.4553	10.5488	1131.42	3.18516	0.4	1					0.564736		283601	1.13115e+07	2.26886e+06	1.23952e+07	1.68532e+07	1.66395e+07	1.29875e+07	5.19543e+06	1.10354e+06	0	960789	0	3.385e+06	0	305739	0	273685	0	0	0	0	0	0	0	0
WEEIPALDKELKAKGKSALM	141	160	3	0	753.08	7	17	10.393	10.5488	754.936	4.14153	0.6	0					0.192266		1.2891e+07	2.58745e+07	5.99836e+07	1.44505e+08	2.48621e+08	2.85399e+08	2.24674e+08	1.42342e+08	6.96127e+07	3.16835e+07	1.3796e+07	4.41979e+06	986975	2.49928e+06	268331	165098	669620	2.68795e+06	0	425934	2.65561e+07	0	226411	9.94473e+06	15286.1
WEEIPALDKELKAKGKSALM	141	160	4	0	565.062	7	17	10.3618	10.6111	566.311	3.56892	1	0	0.241379	0.396315	1	-1	0.0912978		3.17363e+06	1.99811e+07	2.97047e+07	7.93835e+07	1.35952e+08	1.55138e+08	1.14402e+08	7.0414e+07	3.3045e+07	1.39158e+07	3.71855e+06	1.92863e+06	667723	595354	432844	0	1457.29	117728	0	11868.7	0	297707	0	87271.5	108093
EEIPAL	142	147	1	0	671.361	4	3	9.33052	9.39287	671.803	0.0474931	0.2	0					0.166289		1.4155e+07	6.29576e+06	266855	688168	0	0	0	82793.5
EEIPALDKELKAKGKSALM	142	160	3	0	691.054	6	16	8.93815	9.25267	696.905	16.2642	1	0	3.78822	0.684453		-22	0.0243855		559686	389260	418651	495381	1.91506e+06	1.33339e+06	878183	2.1445e+07	85159.3	0	4.53044e+07	0	491182	7.46841e+07	2.99603e+08	9.1186e+08	1.77036e+09	2.39029e+09	2.24047e+09	1.58654e+09	8.84176e+08	3.80606e+08	1.44998e+08
DKELKAKGKSAL	148	159	2	0	644.385	5	10	5.54047	5.99292	646.162	2.80564	1	0	0.551957	1.29371	1	0	0.0845533		191996	2.09315e+07	1.02697e+08	1.85588e+08	1.70268e+08	8.63352e+07	3.12905e+07	6.85989e+06	514523	0	228912	0	81297.8	0	185891	81200.2
DKELKAKGKSAL	148	159	3	0	429.926	5	10	5.54047	5.93042	431.105	2.78856	1	0	0.544448	1.01764	1	0	0.0498751		1.02199e+06	2.31401e+07	1.11232e+08	1.9897e+08	1.73374e+08	9.30169e+07	3.20829e+07	4.97454e+06	1.57412e+06	153175	1.65027e+06	0	0	24311.7	0	0
DKELKAKGKSAL	148	159	4	0	322.696	5	10	5.57168	5.81605	323.576	2.77168	1	0	0.537023	0.374598	1	0	0.0618352		0	1.79512e+06	1.43952e+07	2.79411e+07	2.51299e+07	1.2218e+07	2.32242e+06	530373	0	0	146795	0	129656	0	0	0
DKELKAKGKSALM	148	160	1	0	1418.8	5	11	6.54798	6.64175	1422.16	2.46223	1	0	0.302516	-0.290608	1	0	0.430035		0	95756.8	1.94602e+06	3.37702e+06	3.26437e+06	965630	96825.7	0	0	0	0	0	0	0	0	0	0
DKELKAKGKSALM	148	160	2	0	709.905	5	11	6.42288	6.97322	711.742	2.77979	1	0	0.429464	1.72606	1	0	0.0315306		4.03508e+07	3.99165e+08	1.44986e+09	2.48314e+09	2.43905e+09	1.34948e+09	5.84382e+08	2.13193e+08	7.07031e+07	2.54399e+07	9.24949e+06	2.7083e+06	618441	355146	106788	111409	11989.2
DKELKAKGKSALM	148	160	3	0	473.606	5	11	6.42288	6.97322	474.832	2.78483	1	0	0.431479	1.72606	1	0	0.0238842		6.12928e+07	5.5719e+08	2.11623e+09	3.88526e+09	3.54888e+09	2.08581e+09	8.77479e+08	2.98586e+08	9.82047e+07	3.71642e+07	1.57185e+07	5.84222e+06	1.21069e+06	176385	1.18596e+06	410.352	0
DKELKAKGKSALM	148	160	4	0	355.456	5	11	6.42288	6.75123	356.378	2.79309	1	0	0.434779	0.745555	1	0	0.02112		7.11019e+06	7.36841e+07	2.82097e+08	5.42288e+08	5.14583e+08	2.94553e+08	1.22282e+08	4.05718e+07	1.15183e+07	2.8796e+06	1.39523e+06	320285	102905	37761	0	271988	0
DKELKAKGKSALMF	148	161	2	0	783.44	6	12					-1
DKELKAKGKSALMF	148	161	3	0	522.629	6	12					-1
KELKAKGKSALM	149	160	2	0	652.392	5	10	6.30982	6.35163	654.088	2.55677	1	0	0.44252	-0.520073	1	0	0.283083		0	416018	1.21615e+06	2.0746e+06	1.1838e+06	362645	55582	0	286869	0	0	0	0	0	0	56431.8
KELKAKGKSALM	149	160	3	0	435.264	5	10	6.48023	6.76687	436.273	2.19195	1	0	0.282093	0.561291	1	0	0.0914173		349294	1.85936e+07	5.90745e+07	7.69551e+07	4.2244e+07	1.68943e+07	5.29205e+06	1.0777e+06	70894.9	198083	0	99056.3	118658	0	0	94617.7
LKAKGKSAL	151	159	2	0	458.303	4	7	5.33702	5.39975	459.645	2.14759	0.4	0					0.2455		0	266178	1.58879e+06	1.96635e+06	496724	0	0	0	41519	0	0	0
LKAKGKSALM	151	160	2	0	523.823	5	8	6.34118	6.46458	525.243	2.15203	0.6	0					0.128483		219545	4.13038e+06	1.50415e+07	1.74367e+07	8.74102e+06	2.55881e+06	447799	64556.3	0	0	27239.9	0	0	0
LKAKGKSALM	151	160	3	0	349.551	5	8	6.38823	6.71995	350.41	1.88807	1	0	0.35603	0.760426	1	0	0.072544		1.09888e+06	1.92361e+07	4.16833e+07	4.15337e+07	1.97008e+07	3.37911e+06	389558	0	135973	0	0	0	0	0
MFNLQEPYFTWPLIA	160	174	2	0	935.466	6	11					-1
MFNLQEPYFTWPLIAA	160	175	2	0	970.984	6	12					-1
MFNLQEPYFTWPLIAADGGYA	160	180	2	0	1202.57	7	17	13.2831	13.5658	1211.55	16.394	0.6	0					0.230156		0	0	0	0	22068.5	0	159467	0	0	0	151846	0	0	0	0	3.74528e+06	1.24295e+07	2.04575e+07	2.46917e+07	1.80034e+07	9.52699e+06	2.14001e+06	886520	132983	0
FNLQEPY	161	167	1	0	910.431	4	4	9.6892	10.0937	911.555	0.567608	0.4	0					0.249267		5.90063e+07	1.31213e+08	5.48665e+07	8.77899e+06	1.31235e+06	274539	0	213340	1.59532e+06
FNLQEPY	161	167	2	0	455.719	4	4	9.62685	10.1612	456.312	0.630359	0.4	0					0.101832		9.59245e+07	2.36746e+08	1.07079e+08	2.77467e+07	2.83335e+06	689545	222103	847534	313757
FNLQEPYFTWPLI	161	173	2	0	834.427	6	9					-1
FNLQEPYFTWPLIA	161	174	2	0	869.946	6	10	14.7877	15.0638	870.935	0.870721	1	0	-0.298906	0.514397		0	0.0165436		1.34654e+09	4.66661e+09	4.41441e+09	2.49893e+09	1.00839e+09	3.426e+08	1.17873e+08	5.32418e+07	3.70883e+07	2.6061e+07	1.67963e+07	4.37359e+06	1.99118e+06	1.50521e+06	317999	1.22996e+06	2.10172e+06
FNLQEPYFTWPLIAA	161	175	2	0	905.464	6	11	14.5997	14.7042	906.734	1.39051	1	0	-0.125923	-0.243125		0	0.310272		8.79031e+06	3.65269e+07	3.64621e+07	2.15439e+07	9.53993e+06	4.7219e+06	2.37622e+06	707462	577891	188208	411780	740337	606746	11356.3	494866	805747	187780	848336
FNLQEPYFTWPLIAADGGY	161	179	2	0	1101.53	6	15					-1
FNLQEPYFTWPLIAADGGYA	161	180	2	0	1137.05	6	16	13.2466	13.3458	1145.12	14.7219	1	0	3.36434	-0.266756		-6	0.187375		0	0	117100	0	0	0	0	0	0	0	0	0	0	1.03036e+06	4.58458e+06	9.38486e+06	1.10781e+07	1.06625e+07	5.05175e+06	1.31063e+06	199984	0	0
FNLQEPYFTWPLIAADGGYAF	161	181	2	0	1210.58	7	17					0
NLQEPY	162	167	1	0	763.362	4	3					0
NLQEPYFTWPLI	162	173	2	0	760.893	5	8					-1
NLQEPYFTWPLIA	162	174	1	0	1591.82	5	9	14.2611	14.3135	1593.43	0.61877	0.4	0					0.290062		228235	2.53428e+06	2.03483e+06	391849	0	0	130722	0	0	0	0	0	0	0	0
NLQEPYFTWPLIA	162	174	2	0	796.411	5	9	14.1666	14.5546	797.341	0.862447	1	0	-0.260405	1.00903	1	0	0.044808		2.69135e+08	9.34208e+08	7.92126e+08	3.96066e+08	1.49048e+08	5.04764e+07	1.67407e+07	9.79602e+06	5.47651e+06	4.54223e+06	2.03818e+06	1.34486e+06	865982	993182	811169
NLQEPYFTWPLIAA	162	175	2	0	831.93	6	10					-1
NLQEPYFTWPLIAADGGY	162	179	2	0	1028	6	14					-1
NLQEPYFTWPLIAADGGYA	162	180	2	0	1063.52	6	15	11.5021	11.7355	1069.25	10.1564	0.5	0					0.227913		0	0	211803	1.24233e+06	0	0	0	0	5.10711e+06	3.12941e+07	7.10252e+07	8.54336e+07	7.54689e+07	3.72487e+07	1.69523e+07	1.1148e+06	2.14789e+06	0	1.4022e+06	0	7.77653e+06	269175
FTWPLIA	168	174	1	0	847.471	4	4	13.2049	13.6549	847.937	-0.0823322	1	0	-0.77231	1.28318		1	0.154582		6.47839e+08	2.66687e+08	6.88317e+07	1.50182e+07	765622	695174	672773	592054	89114.3
AADGGYAF	174	181	1	0	771.331	4	6					-1
AADGGYAFKYENGKYDIKDVGVDNAGAKAGLTF	174	206	4	0	857.172	8	31	10.2183	10.4501	861.381	14.7906	0.6	1					0.414605		0	0	183208	197618	907718	210846	10178.4	1.18266e+06	1.2531e+06	1.20245e+06	6.1604e+06	1.27344e+07	2.25559e+07	2.72973e+07	2.88587e+07	2.9542e+07	3.21223e+07	2.32776e+07	1.85157e+07	1.10627e+07	9.37858e+06	4.4239e+06	2.84361e+06	934708	929103	0	241377	2674.06	742977	969181
ADGGY	175	179	1	0	482.188	3	3	3.86043	5.00242	483.341	0.88168	1	0	0.610573	4.3394		0	0.354815		6.71025e+07	1.09949e+08	6.52256e+07	1.9352e+07	400715	213235	9425.6
ADGGYA	175	180	1	0	553.225	3	4	4.096	5.08593	554.762	1.22643	1	0	0.666485	3.66779		-2	0.317264		1.58744e+08	3.36208e+08	2.72002e+08	1.30405e+08	3.37161e+07	3.70906e+06	65046.6	1.20519e+06
ADGGYAFKYENGKY	175	188	2	0	791.862	5	12	8.53323	8.90703	795.243	5.80421	1	0	1.44516	0.94631	1	-1	0.116768		0	0	1.457e+06	1.9002e+07	6.1373e+07	1.1493e+08	1.53854e+08	1.53035e+08	1.24147e+08	6.77357e+07	4.02207e+07	9.58727e+06	2.26355e+06	235488	0	149909	668538	1.07049e+06
ADGGYAFKYENGKY	175	188	3	0	528.244	5	12	8.53323	8.70978	530.552	5.96648	1	0	1.50463	0.075049	1	-1	0.0567833		93937.7	0	653787	1.04918e+07	3.23098e+07	5.82394e+07	7.77698e+07	8.40091e+07	7.20766e+07	4.33721e+07	2.5598e+07	8.81295e+06	2.61917e+06	366852	79967.7	84557.8	291524	202443
ADGGYAFKYENGKYDIKD	175	192	2	0	1027.48	6	16	8.62668	8.76688	1032.5	8.80408	1	0	1.7379	-0.0855103	1	-2	0.519604		0	0	0	0	0	154529	1.6685e+06	5.63564e+06	9.95378e+06	1.0744e+07	1.05153e+07	5.94028e+06	3.92162e+06	1.30837e+06	456866	0	153712	0	165994	196331	1.95211e+06	0	931975
ADGGYAFKYENGKYDIKD	175	192	3	0	685.322	6	16					-1
ADGGYAFKYENGKYDIKDVGVDNAGAKAGL	175	204	3	0	1036.18	7	28	9.31493	9.67363	1040.75	11.8885	1	0	1.18529	0.879612	0	0	0.380381		0	1.54197e+06	270041	0	4.66516e+07	0	1.97639e+06	1.07788e+08	2.97051e+07	5.67445e+07	1.83101e+08	1.39462e+08	1.78285e+08	2.47966e+08	2.1945e+08	2.08296e+08	1.86354e+08	1.37711e+08	9.83152e+07	7.41748e+07	4.64265e+07	2.8838e+07	1.94872e+07	7.70577e+06	3.32289e+06	3.83777e+06	2.93946e+06	4.61662e+06	2.84e+06	2.17273e+06
ADGGYAFKYENGKYDIKDVGVDNAGAKAGL	175	204	4	0	777.383	7	28	9.7826	9.86552	784.464	26.4814	1	0	3.47711	-0.338533	0	-15	0.194818		1.18974e+06	0	0	0	0	0	0	0	0	269674	266162	426664	1.5214e+06	1.67786e+06	1.57746e+06	1.7623e+06	2.14119e+06	1.25873e+06	1.87403e+06	2.65175e+06	5.25275e+06	6.67092e+06	0	3.0079e+07	2.37797e+07	1.15612e+08	1.68919e+08	3.84937e+08	5.01942e+08	3.84614e+08
ADGGYAFKYENGKYDIKDVGVDNAGAKAGLTF	175	206	4	0	839.412	8	30	10.1715	10.6215	843.64	14.9037	1	1	1.5028	1.28267		-3	0.940427		1.88712e+06	0	830486	672356	7.58017e+06	3.10412e+06	1.87658e+07	3.38412e+07	1.01091e+08	1.62201e+08	2.81918e+08	4.04963e+08	5.39271e+08	6.35577e+08	6.93462e+08	6.41889e+08	5.97999e+08	4.80985e+08	3.70586e+08	2.55773e+08	1.99327e+08	1.15564e+08	1.00139e+08	4.18984e+07	4.37222e+07	7.69874e+06	8.48421e+06	6.03304e+06	1.3671e+07	3.69081e+07
ADGGYAFKYENGKYDIKDVGVDNAGAKAGLTFL	175	207	3	0	1156.58	8	31	10.9574	11.4398	1161.34	12.2095	0.6	0					0.16517		236116	507883	900539	778745	170316	137443	8.62999e+06	5.53381e+06	1.99367e+07	6.8713e+07	9.57069e+07	1.44415e+08	2.03129e+08	2.36393e+08	2.43562e+08	2.36744e+08	2.06957e+08	1.59191e+08	1.25459e+08	7.96345e+07	3.75811e+07	8.1765e+06	25211.5	53692.8	0	0	0	39032.7	862474	388325
ADGGYAFKYENGKYDIKDVGVDNAGAKAGLTFL	175	207	4	0	867.683	8	31	10.973	11.5176	871.204	12.0012	0.6	0					0.145446		40293.2	110597	256969	722015	1.20408e+06	1.80414e+06	4.10533e+06	1.84767e+07	4.76797e+07	9.66571e+07	1.67821e+08	2.49192e+08	3.25527e+08	3.81391e+08	4.00738e+08	3.82346e+08	3.38534e+08	2.55293e+08	1.87214e+08	1.06124e+08	3.63363e+07	1.72769e+06	0	243422	0	149294	0	0	0	698361
DGGYAFKYENGKYDIKDVGVDNAGAKAGLTF	176	206	4	0	821.653	8	29					-1
YAFKYENGKYDIKDVGVDNAGAKAGL	179	204	3	0	936.14	7	24					0
AFKYENGKY	180	188	2	0	560.277	5	7	7.5218	7.77562	562.728	4.21354	1	0	1.96515	0.416339		-2	0.154481		137360	1.28177e+06	3.83344e+06	2.15862e+07	4.44081e+07	5.53119e+07	4.08651e+07	1.59254e+07	2.65141e+06	124919	0	288090	0
AFKYENGKYDIKD	180	192	2	0	795.894	5	11	6.82943	7.49072	802.365	11.9863	0.4	1					0.137769		1.32128e+06	5.60136e+06	14144.8	1.60881e+06	0	4256.65	4110.72	112203	0	552718	1.62281e+07	9.95164e+07	2.228e+08	2.57155e+08	1.82732e+08	9.03782e+07	3.21165e+07
AFKYENGKYDIKD	180	192	3	0	530.931	5	11	6.67302	6.71995	535.285	12.1043	0.4	1					0.00563504		0	0	0	0	119422	0	0	284644	0	493825	1.20284e+07	5.28071e+07	1.19888e+08	1.47382e+08	1.02426e+08	4.99852e+07	1.99235e+07
AFKYENGKYDIKDVGVDNAGAKAGL	180	204	3	0	881.785	7	23	8.84475	9.00035	886.082	11.3193	0.4	1					0.111019		0	0	244422	0	152237	0	0	1.81608e+06	4.44131e+06	1.7071e+07	2.81861e+07	4.13194e+07	3.44187e+07	3.1761e+07	7.33687e+07	1.94806e+07	9.86001e+06	2.41087e+07	249479	0	1.29099e+06	0	0	243636	0	0	442894	0	0	0
AFKYENGKYDIKDVGVDNAGAKAGL	180	204	4	0	661.591	7	23	8.8759	8.96925	664.737	11.013	1	1	1.42379	-0.292449	1	-4	0.20152		0	0	0	2.27925e+06	0	0	508591	2.21649e+06	1.95252e+06	5.76962e+06	7.22299e+06	1.01854e+07	1.17972e+07	9.56136e+06	8.64561e+06	6.26286e+06	2.84914e+06	2.0629e+06	278002	4.6262e+06	0	0	0	1.45381e+06	0	0	0	517183	0	0
AFKYENGKYDIKDVGVDNAGAKAGLTF	180	206	3	0	964.491	7	25	9.89145	10.156	968.558	10.4687	0.6	0					0.219498		0	581630	0	0	0	0	0	0	9.78417e+06	4.69598e+07	5.21799e+07	6.16402e+07	6.88164e+07	6.36484e+07	5.05159e+07	3.36984e+07	1.91796e+07	6.97764e+06	1.67991e+06	802537	0	0	0	0	0	51635.9	13889	78974.5	119767	283520
AFKYENGKYDIKDVGVDNAGAKAGLTF	180	206	4	0	723.62	7	25					-1
AFKYENGKYDIKDVGVDNAGAKAGLTFL	180	207	3	0	1002.19	7	26	10.7086	10.9107	1006.25	10.3776	0.6	0					0.279639		6.46137e+06	1.24897e+06	0	0	0	0	0	1.90185e+06	9.5173e+06	1.70246e+07	3.16452e+07	3.85473e+07	4.6775e+07	3.53096e+07	3.39706e+07	2.90907e+07	6.23053e+06	3.42043e+06	2.08645e+06	1.54534e+06	0	360435	381133	0	0	1.37798e+06	617692	326280	911375	0
AFKYENGKYDIKDVGVDNAGAKAGLTFL	180	207	4	0	751.891	7	26	10.7551	10.8951	755.019	10.7074	0.6	1					0.134019		1.56551e+06	1.23857e+06	0	0	57128.2	371666	1.03163e+06	2.41803e+06	1.07458e+07	1.47711e+07	9.85238e+06	2.93452e+07	3.22877e+07	3.23476e+07	2.04208e+07	1.733e+07	1.30076e+07	6.72907e+06	2.42799e+06	172343	296797	199481	560080	128517	197271	779168	826471	239269	353610	3829.47
FKYENGKY	181	188	1	0	1048.51	4	6	6.3255	6.4698	1057.72	8.57072	0.4	1					0.251252		0	0	0	222709	98717.4	0	142853	0	0	121428	2.82251e+06
FKYENGKY	181	188	2	0	524.759	4	6	7.2226	7.66165	527.054	3.94749	1	0	2.21133	1.23452	-1	1	0.110224		0	2.77409e+06	3.24187e+07	1.12101e+08	1.7367e+08	1.8634e+08	9.92879e+07	3.78408e+07	1.26978e+07	1.49191e+06	831824
FKYENGKYDIKD	181	192	2	0	760.375	5	10	7.70825	7.92593	763.702	5.73696	0.4	0					0.263645		0	240450	1.28909e+06	996127	6.89398e+06	1.4398e+07	2.27683e+07	2.53338e+07	1.82861e+07	6.5659e+06	3.58625e+06	0	296013	0	354811	0
FKYENGKYDIKD	181	192	3	0	507.252	5	10	7.69272	7.81708	509.512	5.86127	1	0	1.89564	-0.155447	1	-2	0.100934		144809	0	0	961862	3.88098e+06	1.45035e+07	2.10844e+07	2.38147e+07	2.10203e+07	3.99292e+06	4.28784e+06	208284	0	31641.8	0	0
FKYENGKYDIKDVGVDNAGAKAGL	181	204	2	0	1286.66	7	22					-1
FKYENGKYDIKDVGVDNAGAKAGL	181	204	3	0	858.106	7	22	8.70458	8.96925	862.18	10.69	1	0	1.45494	0.464264	1	-2	0.0866468		3097.08	15601.5	170430	142480	13431	189109	270213	1.03217e+07	4.40147e+07	9.29232e+07	1.23406e+08	1.3979e+08	1.40346e+08	1.18173e+08	9.8243e+07	6.82443e+07	5.09955e+07	2.33768e+07	9.90139e+06	1.31242e+07	582684	128113	792412	156327	171952	1.89803e+06	174891	526282	343638	0
FKYENGKYDIKDVGVDNAGAKAGL	181	204	4	0	643.831	7	22	8.78247	8.90703	646.787	10.2917	1	0	1.37534	-0.154563	1	-1	0.0771527		0	5125.15	1.95772e+06	133128	0	576321	4.46316e+06	8.06377e+06	1.62113e+07	2.89827e+07	3.80459e+07	4.18572e+07	4.35531e+07	3.95162e+07	2.83934e+07	2.03589e+07	1.01514e+07	7.25201e+06	6.99964e+06	455987	232462	0	283535	101350	0	0	443429	0	0	0
FKYENGKYDIKDVGVDNAGAKAGLTF	181	206	2	0	1410.71	7	24					-1
FKYENGKYDIKDVGVDNAGAKAGLTF	181	206	4	0	705.861	7	24					-1
FKYENGKYDIKDVGVDNAGAKAGLTFL	181	207	3	0	978.506	7	25	10.7086	10.8225	982.441	10.0402	1	0	1.08423	-0.201531	1	0	0.266611		2.40158e+06	1.05516e+07	1.35496e+07	0	9.20946e+06	5.82567e+06	0	1.69878e+07	2.95009e+07	3.56708e+07	6.67405e+07	8.07127e+07	7.63954e+07	6.96626e+07	5.4578e+07	3.85326e+07	2.21316e+07	1.21132e+07	7.00556e+06	3.18332e+06	506615	3.97985e+06	2.64315e+06	3.27726e+06	6.60495e+06	2.72589e+06	870244	1.22846e+06	1.09182e+06	0
FKYENGKYDIKDVGVDNAGAKAGLTFL	181	207	4	0	734.132	7	25	10.6111	11.0509	736.793	8.87879	1	1	0.879951	1.23761	1	-2	0.256413		4.85216e+07	2.18692e+07	2.10552e+07	1.62898e+07	2.24995e+07	1.21273e+07	1.34834e+07	2.66626e+07	6.0458e+07	9.3673e+07	1.27332e+08	1.46739e+08	1.5079e+08	1.30559e+08	1.11665e+08	6.95692e+07	4.80602e+07	1.40602e+07	6.52176e+06	2.00298e+06	669274	2.3373e+06	0	223480	0	795204	132921	173280	181609	2.14372e+06
KYENGKYDIKD	182	192	2	0	686.841	5	9	6.42288	6.57923	689.739	4.98445	1	0	1.75361	-0.0141751	1	-1	0.219158		92620.4	81092.7	0	772191	3.34671e+06	4.80556e+06	6.88878e+06	5.04971e+06	1.52275e+06	152452	0	0	77186.1	73895	0
KYENGKYDIKD	182	192	3	0	458.23	5	9	6.51672	6.61048	460.176	5.02736	1	0	1.77458	-0.290608	1	-1	0.146642		0	0	119709	1.01637e+06	2.84945e+06	4.43463e+06	6.13513e+06	3.74759e+06	1.39711e+06	316406	0	0	0	132740	180707
KYENGKYDIKDVGVDNAGAKAGL	182	204	3	0	809.083	7	21	8.23742	8.47095	812.661	9.30978	1	0	1.26767	0.326747	1	0	0.100255		0	0	119757	95899.1	993095	1.45598e+06	6.6263e+06	3.3906e+07	2.83788e+07	4.40606e+07	6.99234e+07	5.16868e+07	4.44427e+07	4.3241e+07	2.20869e+07	1.21283e+07	6.34368e+06	2.11129e+06	437625	368210	22448.7	0	449785	0	0	298594	0	150435	250990
KYENGKYDIKDVGVDNAGAKAGL	182	204	4	0	607.064	7	21	8.20628	8.36195	609.834	9.65667	1	0	1.34031	-0.0171934	1	-1	0.142495		0	0	0	78043.7	0	526510	1.0269e+06	1.48879e+06	5.16234e+06	9.63282e+06	1.10876e+07	1.17068e+07	1.01958e+07	6.41433e+06	3.98755e+06	1.50546e+06	682970	330357	0	265247	0	551811	0	283716	0	359651	0	0	0
KYENGKYDIKDVGVDNAGAKAGLTF	182	206	3	0	891.789	7	23	9.36168	9.54883	895.535	9.65224	1	0	1.16363	0.12187		0	0.112755		0	176492	275233	0	278038	3.72142e+06	1.44519e+07	2.97531e+07	4.7368e+07	6.93566e+07	8.07066e+07	7.85457e+07	7.17603e+07	5.55172e+07	3.87088e+07	2.45127e+07	1.26795e+07	1.46783e+07	1.7442e+06	372272	1.10533e+06	0	0	715285	151285	22218.1	4.73207e+06	0	0	1.53601e+06
KYENGKYDIKDVGVDNAGAKAGLTFL	182	207	3	0	929.483	7	24	10.3618	10.6578	933.08	9.12978	0.6	0					0.1916		1.7302e+06	1.16661e+06	0	706078	0	1.43232e+06	4.31561e+06	2.54389e+07	4.28958e+07	6.11957e+07	6.81307e+07	7.24604e+07	6.66224e+07	4.71731e+07	3.01236e+07	1.69983e+07	5.35606e+06	991300	787918	0	0	0	0	0	252370	0	0	319226	231344	0
KYENGKYDIKDVGVDNAGAKAGLTFL	182	207	4	0	697.364	7	24	10.4397	10.6578	700.106	9.30806	1	0	1.02368	0.258798	1	1	0.130763		2.20701e+06	1.47275e+06	3.42585e+06	168563	5.4811e+06	1.86823e+06	9.81254e+06	1.58804e+07	3.43927e+07	4.0311e+07	4.66824e+07	5.17415e+07	4.69587e+07	3.44063e+07	2.65943e+07	1.55191e+07	8.0966e+06	1.6439e+06	599471	364413	1.00277e+06	108950	1.11711e+06	654444	1.6158e+06	0	293740	279332	0	512327
DIKDVGVD	189	196	2	0	430.722	4	6					-1
DIKDVGVDNAGAKAGL	189	204	2	0	771.91	5	14	7.77043	8.19072	775.077	5.45246	0.6	0					0.165628		0	216036	1.04719e+07	4.51794e+07	9.3733e+07	1.30107e+08	1.46067e+08	1.37867e+08	1.01464e+08	6.10716e+07	3.10494e+07	1.06393e+07	2.29172e+06	679362	582236	151747	585132	0	0	0
DIKDVGVDNAGAKAGL	189	204	3	0	514.942	5	14	7.81708	8.0505	516.433	3.59021	0.4	1					0.289531		191434	1.4859e+08	5.36297e+06	1.68881e+07	4.64792e+07	5.47232e+07	6.09056e+07	5.42758e+07	3.69516e+07	2.07683e+07	7.84291e+06	2.83149e+06	286644	970800	0	0	597094	21286.6	0	317395
DIKDVGVDNAGAKAGLTF	189	206	2	0	895.968	6	16	9.45523	9.76703	899.161	5.33945	0.6	0					0.239985		278044	3.91454e+06	1.30046e+07	5.33596e+07	9.45086e+07	1.49038e+08	1.78698e+08	1.52629e+08	1.07287e+08	6.19581e+07	3.60642e+07	1.84972e+07	6.04964e+06	1.78499e+06	0	0	0	0	0	3.13405e+06	0	536546	0
DIKDVGVDNAGAKAGLTF	189	206	3	0	597.648	6	16	9.48645	9.8137	599.788	5.37407	0.6	0					0.144074		0	1.07805e+06	1.44772e+07	4.92176e+07	9.70963e+07	1.47627e+08	1.7186e+08	1.52532e+08	9.82838e+07	6.34877e+07	3.47353e+07	1.69448e+07	7.76352e+06	3.141e+06	2.19056e+06	712586	0	454768	252304	230200	991248	421288	343952
DIKDVGVDNAGAKAGLTFL	189	207	2	0	952.51	6	17					-1
DIKDVGVDNAGAKAGLTFL	189	207	3	0	635.342	6	17	10.7086	11.1598	637.612	5.6871	1	0	0.789292	1.28834	1	1	0.274537		1.1808e+06	585743	1.01585e+07	3.81659e+07	8.54005e+07	1.32371e+08	1.57749e+08	1.48786e+08	1.18275e+08	7.8248e+07	4.22197e+07	1.36393e+07	5.56334e+06	4.68897e+06	3.48074e+06	2.37248e+06	816776	560810	532061	0	878520	73380.1	618204	6.77712e+06
VGVDNAGAKAGLTF	193	206	2	0	660.351	5	12	9.51765	9.64245	662.521	3.56572	1	1	0.624864	-0.153533		1	0.286523		2.00577e+07	4.09863e+06	2.63441e+07	4.36992e+07	6.62916e+07	6.35553e+07	4.58784e+07	2.94231e+07	1.29073e+06	5.60434e+06	193250	0	239088	0	233964	0	332367	132401
VGVDNAGAKAGLTFL	193	207	2	0	716.893	5	13	10.8796	11.222	719.328	4.02246	1	0	0.67885	0.807762		1	0.148639		1.55008e+06	4.24422e+06	3.37136e+07	5.51542e+07	8.89307e+07	8.52198e+07	7.67321e+07	4.36035e+07	2.00791e+07	5.18055e+06	696568	1.07288e+06	141610	306302	0	13131.4	69402.1	83829.7	174093
TFLVD	205	209	1	0	594.313	3	3	9.0781	9.50205	594.725	0.0543359	1	0	-0.602152	1.16782			0.726675		9.40556e+07	2.75433e+07	2.11352e+06	698042	660864	2.52921e+06	573224
LVDL	207	210	1	0	459.281	3	2	8.73575	9.37207	459.522	-0.0298336	1	1	-0.747393	2.10586		0	0.098491		5.82249e+08	1.455e+08	1.2523e+07	806881	580928	539849
LVDLIKNKHMNA	207	218	3	0	465.931	5	10	7.33507	7.58397	469.998	11.3137	0.4	1					0.0972711		135729	95593.7	151350	0	114986	0	0	93664.2	297810	6.4251e+06	3.19047e+07	7.02789e+07	9.24224e+07	7.98634e+07	4.4781e+07	1.25431e+07
LVDLIKNKHMNADTD	207	221	2	0	863.943	6	13	7.83262	7.983	865.637	2.31945	0.6	0					0.192652		157946	6.4298e+06	1.96876e+07	2.80972e+07	2.5909e+07	1.4094e+07	4.61871e+06	617091	0	0	0	0	0	0	0	0	0	0	0	0
LVDLIKNKHMNADTD	207	221	3	0	576.298	6	13	7.38178	7.39737	576.85	0.588956	0.4	0					0.117921		573553	1.88186e+06	787967	208142	0	0	0	0	0	0	0	0	0	0	0	0	0	0	98793.1	0
LVDLIKNKHMNADTDY	207	222	3	0	630.652	6	14	8.62668	8.81362	632.459	4.24137	1	1	0.650419	0.120913		-3	0.456185		5.66344e+06	6.12581e+07	2.16354e+08	4.01723e+08	4.53853e+08	3.45861e+08	2.01642e+08	1.03865e+08	3.94546e+07	1.63502e+07	6.57674e+06	1.19768e+06	424783	302859	913550	0	0	1.29737e+08	182392	1.8357e+06	5.03852e+07
LVDLIKNKHMNADTDYSIA	207	225	3	0	721.037	6	17	9.15588	9.48645	722.988	4.51865	0.6	0					0.149113		24088.3	0	1.3622e+06	1.92156e+07	5.05012e+07	7.52115e+07	8.1887e+07	5.50649e+07	3.04723e+07	1.14317e+07	1.25031e+06	291650	173624	448715	82145.7	195211	191359	21136.5	151992	352753	339779	0	431316	0
LVDLIKNKHMNADTDYSIAE	207	226	2	0	1145.57	7	18	8.9537	9.2371	1148.78	4.999	1	0	0.539462	0.547009	1	-3	0.423581		0	0	0	4.1929e+06	2.84653e+07	4.51552e+07	4.93179e+07	3.85809e+07	1.64159e+07	2.70887e+06	22523.2	0	855663	16351	760470	1.18922e+06	3.55902e+06	1.7516e+06	896245	9094.88	894757	280597	334334	18653.8	10234.9	0
LVDLIKNKHMNADTDYSIAE	207	226	3	0	764.051	7	18	8.92258	9.51765	766.245	5.17017	1	0	0.581279	1.92365	1	-3	0.440661		997895	1.87893e+06	1.63663e+07	8.51106e+07	2.09381e+08	3.19307e+08	3.31908e+08	2.60395e+08	1.56587e+08	7.76081e+07	2.36214e+07	6.42141e+06	3.45981e+06	703394	508660	1.63229e+06	1.55522e+06	427351	196172	2.13975e+07	162534	767911	2.18765e+07	263759	711266	1.4741e+07
LVDLIKNKHMNADTDYSIAE	207	226	4	0	573.29	7	18	8.9848	9.17145	574.831	4.75157	1	0	0.479015	0.119661	1	-3	0.145685		180927	0	196661	1.74355e+06	1.15647e+07	1.7305e+07	1.94453e+07	1.61035e+07	6.45305e+06	2.53603e+06	101153	0	390096	0	323592	0	0	195730	0	122162	0	0	135763	0	289586	276133
LVDLIKNKHMNADTDYSIAEAA	207	228	3	0	811.409	7	20	9.22155	9.43445	813.987	6.24134	0.6	1					0.5455		457295	1.17495e+06	4.45939e+06	9.80986e+06	2.33514e+07	3.9801e+07	4.2238e+07	3.57884e+07	2.29377e+07	1.34255e+07	9.3453e+06	9.04866e+06	9.89943e+06	9.93943e+06	7.57687e+06	5.8723e+06	2.49116e+06	1.05752e+06	558490	0	178133	421856	0	961246	1.22011e+06	633333	0	1.17668e+06
LVDLIKNKHMNADTDYSIAEAAFNKGETAM	207	236	3	0	1104.21	8	28	11.1131	11.6266	1112.21	21.9127	0.5	0					0.103379		75891.7	0	0	274488	0	0	230456	964979	0	247866	319304	0	0	270344	0	0	0	0	430978	1.3368e+07	6.31327e+07	1.71244e+08	3.10391e+08	4.02887e+08	4.15131e+08	3.44717e+08	2.3218e+08	1.30075e+08	5.60729e+07	2.21708e+07
LVDLIKNKHMNADTDYSIAEAAFNKGETAM	207	236	4	0	828.408	8	28	10.8329	10.9314	830.498	6.27889	0.6	0					0.454343		289628	0	0	855564	5.46595e+06	1.30364e+07	1.85517e+07	1.74087e+07	1.13464e+07	8.53306e+06	2.94008e+06	566138	187142	0	0	0	0	0	239036	201275	0	0	0	254058	0	0	0	233441	0	0
VDLIKNKHMNA	208	218	2	0	641.85	5	9	6.92643	6.95765	645.817	7.11701	0.4	0					1.03389		2.82251e+06	1.44158e+07	2.47736e+07	2.01497e+07	1.01987e+07	4.01531e+06	451296	225212	418710	6.18718e+06	1.89798e+07	2.96944e+07	3.02144e+07	1.97655e+07	8.92464e+06
VDLIKNKHMNA	208	218	3	0	428.236	5	9	6.8138	6.84507	431.997	10.4672	0.4	1					0.044299		165219	3.76262e+06	6.17393e+06	4.70157e+06	2.73047e+06	738652	994117	0	3.7978e+06	5.15391e+07	9.20088e+07	1.71823e+08	1.74326e+08	1.14828e+08	3.76627e+07
VDLIKNKHMNADTD	208	221	2	0	807.401	6	12	6.64175	6.819	809.175	2.55263	1	0	0.253615	0.078141		-3	0.155269		765137	1.81785e+07	5.07583e+07	6.90099e+07	5.6574e+07	3.18554e+07	1.36264e+07	4.85238e+06	554865	419489	2.11674e+06	258596	0	788828	845327	287609	0	0	0
VDLIKNKHMNADTDY	208	222	2	0	888.933	6	13	7.70825	8.22185	890.963	2.95575	1	0	0.318023	1.56381	1	-2	0.0700395		1.00551e+07	1.95858e+08	4.8247e+08	8.90194e+08	9.4651e+08	7.52486e+08	4.12339e+08	2.03224e+08	7.77722e+07	2.37565e+07	5.71425e+06	1.21411e+06	173259	0	0	0	0	314237	0	0
VDLIKNKHMNADTDY	208	222	3	0	592.958	6	13	7.86373	7.9882	594.324	2.99383	1	0	0.330904	-0.155005	1	-2	0.0159237		1.0844e+07	1.06449e+08	3.75243e+08	6.37893e+08	7.51384e+08	5.39679e+08	3.19861e+08	1.43968e+08	5.82997e+07	2.10833e+07	2.93803e+06	3.01621e+06	1.10031e+06	19670.2	62216.8	0	1632.38	22689.1	2803.75	22846.1
VDLIKNKHMNADTDYS	208	223	2	0	932.449	6	14					-1
VDLIKNKHMNADTDYS	208	223	3	0	621.968	6	14	7.30392	7.53217	623.6	3.74497	0.6	0					0.16218		0	0	2.79421e+06	1.88262e+07	2.88837e+07	2.92237e+07	2.13353e+07	9.56091e+06	2.8439e+06	154449	0	0	168278	0	0	0	270891	0	364373	152092	0
VDLIKNKHMNADTDYSIA	208	225	2	0	1024.51	6	16	8.34637	8.65785	1027.8	5.31479	1	0	0.778909	0.671055	1	-5	0.239015		0	0	1.83223e+06	1.84581e+07	5.58998e+07	7.42362e+07	8.32189e+07	5.41928e+07	4.42018e+07	1.65165e+07	1.62997e+07	5.82538e+06	5.95736e+06	365057	4.03777e+06	2.50212e+06	2.34954e+06	198036	895031	896431	1.64763e+06	432484	367337
VDLIKNKHMNADTDYSIA	208	225	3	0	683.342	6	16	8.33082	8.64227	685.424	4.98234	1	0	0.687539	0.670907	1	-3	0.0890962		275387	2.71288e+06	1.54448e+07	5.89552e+07	1.38492e+08	1.9593e+08	1.91603e+08	1.38821e+08	8.22869e+07	2.99179e+07	1.38917e+07	4.66465e+06	439297	3.03601e+06	8.81578e+06	8.1773e+06	1.13309e+07	8.95062e+06	2.58587e+06	1.93713e+06	517294	690839	131636
VDLIKNKHMNADTDYSIAE	208	226	2	0	1089.03	6	17	8.22185	8.72017	1092.57	5.74521	1	0	0.804323	1.4963	1	-7	0.730198		0	570235	1.38074e+07	6.82757e+07	1.57428e+08	2.4128e+08	2.59698e+08	1.98746e+08	1.19793e+08	5.8429e+07	1.99048e+07	6.24978e+06	818016	1.41734e+06	1.12802e+07	2.8872e+07	3.22393e+07	2.57923e+07	1.66601e+07	6.89793e+06	1.67831e+06	1.49152e+06	2.56049e+06	5.00225e+06
VDLIKNKHMNADTDYSIAE	208	226	3	0	726.356	6	17	8.20628	8.67343	728.939	6.41543	0.6	1					0.600818		166709	3.30632e+06	4.21478e+07	2.0804e+08	4.9515e+08	7.63709e+08	8.09219e+08	6.33518e+08	3.77912e+08	1.91569e+08	8.13596e+07	3.03367e+07	2.7299e+07	1.67163e+07	6.91156e+07	1.82047e+08	1.4849e+08	1.16311e+08	1.13115e+08	3.6718e+07	1.70494e+07	1.76991e+07	1.71266e+06	1.62149e+06
VDLIKNKHMNADTDYSIAE	208	226	4	0	545.019	6	17	8.25298	8.39827	546.578	4.90414	1	0	0.586762	-0.063057	0	-2	0.189869		0	90675	475892	5.19027e+06	1.519e+07	2.90464e+07	2.63503e+07	1.96213e+07	9.45631e+06	5.79387e+06	922035	118375	0	225284	86141.1	225982	305319	698198	225903	1.39214e+06	0	113004	0	233389
VDLIKNKHMNADTDYSIAEAA	208	228	3	0	773.714	7	19	8.51767	8.89148	775.782	4.78274	1	0	0.425132	0.946383		-5	0.19368		0	842071	4.30481e+06	2.19019e+07	6.39597e+07	1.00432e+08	1.07627e+08	8.82427e+07	5.25774e+07	2.20285e+07	8.86843e+06	3.56598e+06	1.24511e+06	336767	1.53726e+06	707843	0	483002	157386	0	1.22359e+06	0	0	1.07353e+06	187713	0	700087
VDLIKNKHMNADTDYSIAEAAF	208	229	3	0	822.737	7	20					0
VDLIKNKHMNADTDYSIAEAAFNKGETA	208	235	3	0	1022.83	8	26	9.96923	10.0107	1031.56	24.3201	0.4	1					0.763446		0	0	0	400449	285127	3.29068e+06	1.19754e+06	1.48982e+06	419302	0	289045	307559	0	0	0	0	284342	0	0	0	0	0	0	0	959305	3.39214e+06	4.92419e+06	8.36036e+06	1.20223e+07	1.11188e+07
VDLIKNKHMNADTDYSIAEAAFNKGETAM	208	236	3	0	1066.51	8	27	10.4708	10.6267	1068.79	4.83588	1	0	0.105808	-0.0163837		-7	0.320269		0	233051	348200	1.66802e+06	9.99576e+06	2.55315e+07	2.75872e+07	2.53524e+07	1.99451e+07	1.23579e+07	2.40328e+06	609938	665858	0	327974	428146	0	0	302431	0	0	0	0	0	0	0	305180	0	0	0
LIKNKHMNA	210	218	2	0	534.803	5	7	5.16427	5.56128	535.973	1.64558	1	0	0.351957	1.04886	1	-3	0.0753381		1.31098e+07	8.18332e+07	1.34384e+08	9.66457e+07	4.2487e+07	1.37261e+07	2.21225e+06	252674	8880.75	0	92453.2	234290	0
LIKNKHMNA	210	218	3	0	356.871	5	7	5.16427	5.4154	357.629	1.58087	1	0	0.311311	0.404486	1	-3	0.0679719		5.73812e+06	3.53519e+07	4.87478e+07	3.61201e+07	1.60425e+07	4.46396e+06	313219	290899	0	0	189171	44059.5	0
LIKNKHMNADTD	210	221	2	0	700.354	5	10	5.05462	5.46235	701.994	2.41327	1	0	0.379417	1.09619	1	-1	0.116463		2.08651e+06	3.25436e+07	8.83264e+07	1.10104e+08	8.4602e+07	4.46401e+07	1.844e+07	5.81999e+06	949590	159097	121439	10827	76922.4	8160.66	163575	213847
LIKNKHMNADTD	210	221	3	0	467.238	5	10	5.07028	5.23228	468.331	2.41026	1	0	0.378091	0.0107811	1	-1	0.156805		889704	1.04411e+07	2.61018e+07	3.60866e+07	2.76208e+07	1.44253e+07	4.9853e+06	1.17125e+06	237600	53843.5	0	0	5387.7	0	0	382210
LIKNKHMNADTDY	210	222	2	0	781.885	6	11	6.61048	7.207	783.876	2.99781	1	0	0.516623	1.93006		0	0.0731359		1.35981e+07	1.45117e+08	4.72769e+08	8.52607e+08	9.39407e+08	6.60511e+08	3.5175e+08	1.57026e+08	5.35721e+07	1.35321e+07	2.42682e+06	1.10168e+06	360724	889058	249416	664848	51465.7	123057
LIKNKHMNADTDYSIA	210	225	2	0	917.462	6	14	7.5995	7.85337	920.282	4.49918	1	0	0.731399	0.41656	1	-1	0.16021		429641	0	3.71783e+06	2.53606e+07	6.33425e+07	8.3221e+07	8.33241e+07	5.70846e+07	3.01957e+07	8.49822e+06	1.52842e+06	149274	609209	0	0	82400.1	0	212502	463944	116590	193491
LIKNKHMNADTDYSIA	210	225	3	0	611.977	6	14	7.58397	7.90518	613.898	4.62061	1	0	0.76954	0.714047	1	-1	0.0659712		0	431675	8.26057e+06	4.84624e+07	1.08636e+08	1.52601e+08	1.5002e+08	1.10929e+08	6.13287e+07	2.78707e+07	7.7426e+06	1.10147e+06	0	154904	0	0	0	0	0	1.39087e+06	0
LIKNKHMNADTDYSIAE	210	226	2	0	981.983	6	15	7.47517	7.983	984.853	4.52733	1	0	0.645437	1.53834	1	-1	0.106881		2.17889e+06	4.93751e+06	2.97595e+07	1.14562e+08	2.51941e+08	3.41108e+08	3.63052e+08	2.57188e+08	1.50741e+08	6.88903e+07	1.9318e+07	2.57128e+06	524071	623805	0	261430	0	177499	0	74056.6	0	1.28402e+06
LIKNKHMNADTDYSIAE	210	226	3	0	654.991	6	15	7.5218	7.94148	656.895	4.49963	1	0	0.637318	1.14898	1	-1	0.130281		1.61146e+06	5.54381e+07	6.5877e+07	2.24155e+08	5.03139e+08	6.73501e+08	6.71408e+08	4.91664e+08	2.66091e+08	1.25677e+08	3.58342e+07	1.45427e+07	3.17747e+06	0	8325.98	40045.6	2.06531e+07	0	115395	5.53587e+06	0	0
LIKNKHMNADTDYSIAEAA	210	228	2	0	1053.02	6	17	7.95705	8.18033	1056.04	4.7427	0.6	0					0.312094		0	0	178432	2.85094e+06	1.25192e+07	2.21955e+07	2.0444e+07	1.99303e+07	7.74697e+06	4.08312e+06	254157	0	0	137343	0	0	0	0	0	0	0	0	0	455049
LIKNKHMNADTDYSIAEAA	210	228	3	0	702.349	6	17					0
LIKNKHMNADTDYSIAEAAF	210	229	3	0	751.372	7	18					-1
LIKNKHMNADTDYSIAEAAFNKGETAM	210	236	3	0	995.148	8	25	10.3152	10.4708	997.792	6.04359	0.6	1					0.49352		0	0	234388	2.68488e+06	2.013e+07	3.09186e+07	3.8908e+07	3.38862e+07	2.50146e+07	1.40084e+07	1.33649e+07	312378	390865	7.26661e+06	433052	1.98488e+06	8.84436e+06	2.80648e+06	1.02314e+06	3.0482e+06	0	0	0	0	0	0	0	0	309714	0
LIKNKHMNADTDYSIAEAAFNKGETAM	210	236	4	0	746.613	8	25	8.51767	8.78247	753.764	26.7174	0.4	0					0.0289116		0	7651.07	2.34177e+06	1.57178e+06	0	0	0	3.25565e+06	103557	0	93613.3	444822	424164	0	0	0	0	0	0	532459	0	0	0	4.01507e+06	299280	1.01457e+08	4.27772e+08	8.15952e+08	9.74948e+08	8.30994e+08
IKNKHMNADTDY	211	222	2	0	725.343	5	10	6.10255	6.3046	727.342	3.09351	1	0	0.678548	0.187683		0	0.0790026		1.08124e+06	1.89656e+07	6.68613e+07	1.14238e+08	1.18426e+08	7.99491e+07	3.93645e+07	1.63781e+07	6.63726e+06	4.35034e+06	3.10822e+06	2.37068e+06	1.07817e+06	111724	0	0
IKNKHMNADTDYSIA	211	225	2	0	860.92	6	13	7.26938	7.50627	863.594	4.27944	1	0	0.765778	0.341544	-1	1	0.184238		0	0	399114	6.2211e+06	1.75822e+07	2.53478e+07	2.30586e+07	1.15139e+07	2.67644e+06	720296	8762.53	10382.1	169305	0	0	0	0	132161	0	0
IKNKHMNADTDYSIA	211	225	3	0	574.282	6	13	7.81708	8.19072	577.407	8.30483	0.5	0					0.120305		0	261031	83644.5	896569	0	110743	2.90282e+06	1.98024e+07	6.20737e+07	8.35121e+07	7.12627e+07	4.11859e+07	1.47253e+07	2.17028e+06	1.66548e+06	219991	0	0	157293	0
IKNKHMNADTDYSIAE	211	226	2	0	925.441	6	14	7.16022	7.48035	928.562	5.10358	0.6	0					0.463939		72197.9	213868	4.0712e+06	2.57272e+07	6.30534e+07	8.80674e+07	7.9881e+07	5.55296e+07	2.86906e+07	1.00321e+07	2.02752e+06	578048	2.9927e+06	0	1.23938e+07	0	1.05728e+07	443981	307962	213868	277399
IKNKHMNADTDYSIAE	211	226	3	0	617.296	6	14	7.14462	7.43368	619.169	4.47765	0.6	0					0.0568266		0	425551	1.11342e+07	4.58476e+07	1.0523e+08	1.47697e+08	1.37239e+08	1.00521e+08	4.90908e+07	2.0702e+07	3.1056e+06	377609	197583	0	0	102693	0	284131	196615	135865	329697
IKNKHMNADTDYSIAEAA	211	228	3	0	664.655	6	16	7.83262	7.91037	666.616	4.66327	1	0	0.599847	-0.361354		0	0.206066		0	0	117460	1.91655e+06	6.80602e+06	9.41462e+06	9.40347e+06	5.2112e+06	1.3672e+06	0	0	0	160099	0	0	0	0	918849	0	0	369066	0	0
DTDY	219	222	1	0	513.183	3	2	4.59842	5.21135	514.076	0.607751	0.4	0					0.211901		1.57186e+07	3.5635e+07	5.80485e+06	194404	970630	52246.4
DTDYSIA	219	225	1	0	784.336	4	5	4.28422	4.86618	785.628	0.844835	0.6	0					0.273719		2.60562e+07	4.06336e+07	2.64816e+07	9.11019e+06	3.65185e+06	179091	45829.2	0	0	0
DTDYSIAE	219	226	1	0	913.379	4	6	7.09787	7.181	915.781	1.88439	0.4	0					0.247667		0	1.81901e+06	7.05478e+06	6.07628e+06	1.00944e+06	0	0	0	0	0	0
DYSIAE	221	226	1	0	697.304	4	4	5.58728	5.61848	701.412	3.7056	0.4	0					1.10192		0	0	0	108676	357756	0	79251.2	0	0
YSIAE	222	226	1	0	582.277	3	3	4.88193	5.11727	582.521	-0.0960202	1	0	-0.822544	0.334697		0	0.355894		8.83305e+06	1.33899e+06	458033	56833.8	0	35556.7	0
YSIAEAA	222	228	1	0	724.351	4	5	7.30392	7.41813	726.025	1.24891	0.4	0					0.592088		171456	5.25335e+06	4.32314e+06	676341	0	0	0	128454	121423	0
SIAEAA	223	228	1	0	561.288	3	4	4.6614	5.03897	561.964	0.36504	1	0	-0.280489	0.962947		1	0.368731		1.75678e+08	1.70712e+08	3.62264e+07	5.87941e+06	140583	0	0	58532.3
SIAEAAFNKGETAM	223	236	2	0	720.345	5	12	9.0159	9.25267	720.916	0.239798	1	0	-0.593924	0.341028		-2	0.0765731		1.53907e+08	1.55843e+08	8.3064e+07	3.6691e+07	7.4236e+06	881026	206879	468542	407585	975614	1.08449e+06	39520.1	47901.8	36621.6	216076	0	257237	0
EAAF	226	229	1	0	437.203	3	2	7.09787	7.50627	437.563	0.100647	1	0	-0.460505	1.09914		1	0.341555		1.48252e+08	3.46137e+07	1.52338e+07	2.1019e+06	35235.8	74522.9
EAAFNKGETAM	226	236	1	0	1168.53	5	9	7.26938	7.51662	1169.26	-0.0168201	1	0	-0.690016	0.38726	1	-2	0.282575		3.0116e+07	2.59624e+07	7.90928e+06	217923	7547.35	7737.83	0	0	0	215536	242636	0	0	0	0
EAAFNKGETAM	226	236	2	0	584.769	5	9	7.2226	7.6461	585.225	0.16789	0.6	0					0.0504821		5.59949e+08	4.5919e+08	2.08634e+08	7.2761e+07	1.59352e+07	4.97222e+06	952175	204373	0	226676	0	299481	0	386950	149956
AAFNKGETA	227	235	1	0	908.447	4	7	5.32132	5.89922	909.301	0.330074	1	0	-0.474444	1.84783	1	0	0.412049		1.87737e+08	1.22758e+08	4.13806e+07	8.32673e+06	6.95701e+06	2.37497e+06	6.82252e+06	824908	0	0	323604	95802
AAFNKGETA	227	235	2	0	454.727	4	7	5.3056	5.90962	455.088	0.198692	1	0	-0.556979	1.96319	1	0	0.0275253		1.28509e+09	8.22491e+08	2.92217e+08	7.94754e+07	2.2958e+07	8.63973e+06	3.39354e+06	876172	125970	62189.2	0	230324
AAFNKGETAM	227	236	1	0	1039.49	5	8	7.01997	7.53735	1040.34	0.179261	1	0	-0.583262	1.58052	1	-2	0.209739		4.12937e+08	2.8756e+08	1.29125e+08	4.23969e+07	1.01535e+07	1.41865e+06	663201	298081	124518	0	233963	349966	941848	650225
AAFNKGETAM	227	236	2	0	520.247	5	8	7.00438	7.57878	520.718	0.266534	1	0	-0.53529	1.83237	1	-2	0.145672		3.50092e+09	2.45734e+09	1.05476e+09	3.49576e+08	1.55548e+08	4.7285e+07	8.84966e+07	1.35018e+07	7.82014e+06	74233	1.16756e+06	652607	422130	451639
AAFNKGETAMT	227	237	2	0	570.771	5	9	6.67302	7.16022	571.256	0.240448	0.6	0					0.351484		7.58462e+07	5.52254e+07	2.48527e+07	9.96133e+06	3.00564e+06	131043	0	316209	109742	81831.8	431037	356707	290276	148190	0
FNKGETA	229	235	2	0	383.69	4	5	4.23718	4.92915	383.964	0.10433	1	0	-0.590041	2.35166		0	0.0934611		3.7554e+08	1.95169e+08	5.40738e+07	1.05555e+07	1.42075e+06	80967.8	0	201834	171570	424951
FNKGETAM	229	236	1	0	897.413	5	6	6.16532	6.39345	898.813	0.807176	1	0	-0.0902168	0.302895	0	-5	3.57272		1.59532e+07	8.84018e+06	2.25198e+06	160470	0	0	0	100728	0	89133.7	594884	1.84337e+06
FNKGETAM	229	236	2	0	449.21	5	6	6.27847	6.48023	449.545	0.0774474	1	0	-0.625036	0.186432	0	0	0.102395		4.01006e+08	2.33547e+08	7.96007e+07	2.13088e+07	7.30829e+06	1.82515e+06	216862	0	39360.3	40949.1	0	9702.73
NKGETAM	230	236	1	0	750.345	4	5	4.26853	5.05462	750.892	0.0642169	1	0	-0.62532	2.76738	1	0	0.413187		3.19916e+08	1.51716e+08	4.53337e+07	7.54666e+06	364598	193906	131452	0	0	2.09969e+06
NKGETAM	230	236	2	0	375.676	4	5	4.26853	5.1016	375.928	0.0213303	0.4	0					0.0437573		1.1684e+09	5.40322e+08	1.33196e+08	2.48241e+07	7.06227e+06	1.82697e+06	84609.1	3.11766e+06	0	231042
NKGETAMTINGPWAWSNIDT	230	249	2	0	1103.52	7	17					0
NKGETAMTINGPWAWSNIDTSKVNYGVTVL	230	259	3	0	1089.54	8	27	12.5005	12.7145	1092.68	7.39447	0.6	0					0.189122		0	0	0	0	115323	2.97067e+06	1.31114e+07	2.48315e+07	3.39773e+07	3.79834e+07	3.03767e+07	2.11682e+07	1.29335e+07	4.96751e+06	1.38995e+06	272402	0	0	190378	137261	240991	0	0	0	537875	788426	963426	1.20052e+06	0	0
NKGETAMTINGPWAWSNIDTSKVNYGVTVLPTFKGQPSKPFVGVL	230	274	5	0	970.706	10	39	12.5318	12.704	973.02	8.56164	1	0	0.283562	0.0559821		1	0.134154		119444	0	121050	103829	6.25037e+06	0	619113	1.78309e+06	6.06115e+06	1.39219e+07	1.54021e+07	1.74558e+07	1.81722e+07	1.43955e+07	9.76947e+06	6.12777e+06	2.66278e+06	1.92773e+06	403940	756261	0	0	494588	0	245655	0	146321	0	0	107560
MTINGPWAWSNIDT	236	249	2	0	803.372	6	11	12.438	12.9128	805.303	2.82826	1	0	0.44884	1.39265		0	0.0591863		2.63228e+06	8.23404e+07	2.60185e+08	4.39484e+08	4.29218e+08	2.93555e+08	1.4128e+08	5.70439e+07	1.64689e+07	4.0018e+06	1.47013e+06	384591	7.37309e+06	946088	549257	925175	1.47313e+06	589901
MTINGPWAWSNIDTSKVNY	236	254	3	0	733.018	7	16	9.50205	9.96923	738.744	15.7855	0.5	0					0.410499		0	2.80364e+06	15650.4	0	4.00805e+07	455903	191524	498829	1.05557e+06	774664	286107	2.45128e+06	7.69717e+06	4.49521e+07	1.39817e+08	3.16765e+08	4.36244e+08	5.06863e+08	4.40205e+08	3.25018e+08	2.03871e+08	1.08641e+08	5.96117e+07	1.91185e+07
MTINGPWAWSNIDTSKVNYGVTVL	236	259	2	0	1333.67	7	21	12.9857	13.6445	1337.93	6.85012	1	0	0.752622	2.20472	1	-1	0.118069		129544	32681.7	0	1.14124e+06	1.76934e+07	6.84979e+07	1.55549e+08	2.45648e+08	3.02985e+08	2.93691e+08	2.16697e+08	1.27257e+08	6.8532e+07	2.74656e+07	7.79588e+06	687112	198125	86163	0	272017	402200	0	0	0	0	0	16824.4	215311	182005
MTINGPWAWSNIDTSKVNYGVTVL	236	259	3	0	889.448	7	21	12.9701	13.5605	892.294	6.8634	0.6	0					0.0638345		227834	597138	9.70751e+06	1.51282e+07	6.5072e+07	2.02183e+08	4.03715e+08	6.47579e+08	7.76777e+08	7.28057e+08	5.4679e+08	3.38755e+08	1.80259e+08	8.25155e+07	3.54e+07	1.40086e+07	5.2797e+06	2.73607e+06	4.60754e+06	795536	1.14995e+06	1.54525e+06	351452	1.12269e+06	936153	411747	562215	174323	376201
MTINGPWAWSNIDTSKVNYGVTVLPTFKGQPSKPFVGVL	236	274	4	0	1063.06	9	33	12.8764	13.3719	1065.85	8.49257	0.6	0					0.0577044		0	147649	257002	123893	1.20585e+06	5.23945e+06	2.95812e+07	6.21687e+07	1.30325e+08	1.93252e+08	2.67562e+08	2.53071e+08	2.35034e+08	1.6744e+08	1.21794e+08	7.44613e+07	3.63393e+07	1.71457e+07	9.0643e+06	2.1452e+06	820746	405688	1.41518e+06	232091	369709	0	126192	97172.1	0	0
TINGPWAWSN	237	246	2	0	573.272	5	7	11.3153	11.6421	574.736	2.23151	1	0	0.720039	0.73893		1	0.373112		3.30123e+07	1.26779e+08	1.64832e+08	1.0203e+08	4.01676e+07	1.27891e+07	2.1266e+06	1.58503e+06	297000	243722	3.75029e+07	38262.1	1.41948e+07
TINGPWAWSNIDT	237	249	2	0	737.852	5	10	11.7511	12.5683	739.67	2.75331	1	0	0.528948	2.90505		1	0.121165		1.75487e+07	1.83931e+08	5.76287e+08	9.16138e+08	8.28541e+08	5.33871e+08	2.32254e+08	7.75349e+07	1.67909e+07	4.36114e+06	235138	2.53603e+06	290734	2.71338e+06	471217	3.77342e+06
TINGPWAWSNIDTSKVNY	237	254	2	0	1033.5	6	15	11.5332	12.2297	1036.8	5.35358	0.6	0					0.240435		7.5497e+06	1.49141e+06	2.90225e+07	1.3074e+08	3.72925e+08	6.51544e+08	8.44154e+08	7.35633e+08	5.1136e+08	2.71306e+08	1.04578e+08	4.00346e+07	4.75717e+06	6.19709e+06	6.60416e+06	5.29353e+06	3.34791e+07	1.59498e+06	2.98425e+07	0	2.29273e+06	0
TINGPWAWSNIDTSKVNY	237	254	3	0	689.337	6	15	11.72	12.1673	691.393	4.92578	1	0	0.762249	1.27118	1	0	0.135252		1.3742e+07	244146	3.57378e+06	3.62781e+07	8.2653e+07	1.46835e+08	1.75907e+08	1.44298e+08	9.62363e+07	4.56529e+07	1.80613e+07	4.23752e+06	432935	1.20422e+06	272600	730662	435620	225477	970112	328857	99578.7	1.13234e+06
TINGPWAWSNIDTSKVNYGVTVLPTFKGQPSKPFVGVL	237	274	4	0	1030.3	9	32	12.6258	13.3092	1033.16	8.91881	0.6	0					0.0986097		0	7.35717e+07	415959	2.78913e+07	5.48484e+06	6.97308e+07	1.02573e+08	2.57813e+08	4.56838e+08	6.97069e+08	8.49139e+08	8.67975e+08	7.3495e+08	5.51813e+08	3.64307e+08	2.27082e+08	1.52985e+08	1.12591e+08	8.6508e+07	6.6739e+07	4.90196e+07	4.2195e+07	2.71786e+07	1.48645e+07	1.76055e+07	9.76044e+06	5.78773e+06	1.52582e+06	895033	164229
INGPWAWSNIDTSKVNY	238	254	2	0	982.979	6	14					-1
NIDTSKVNYGVTVL	246	259	2	0	761.909	5	12	9.67363	9.72037	764.816	4.92246	0.3	1					0.655543		0	1.07293e+06	0	490167	1.32018e+06	3.10946e+06	3.14798e+06	1.61089e+06	1.18315e+06	516527	143675	0	0	0	0	185407	0	188608
IDTSKVNYGVTVL	247	259	2	0	704.888	5	11	8.96925	9.2371	711.108	11.6073	1	1	3.95841	0.478325		-6	0.732336		409675	9.412e+06	551822	1.98047e+06	1.32868e+06	5.00905e+06	0	6.09862e+06	71581	1.85088e+07	7.27232e+07	2.16375e+08	3.02128e+08	2.66723e+08	1.78901e+08	9.63123e+07	4.20815e+07
IDTSKVNYGVTVLPTFKGQPSKPFVGVL	247	274	4	0	748.669	7	23					-1
DTSKVNYGVTVL	248	259	2	0	648.346	5	10	9.206	9.41885	650.654	3.85644	1	0	1.01404	0.235387		-1	0.132304		0	0	1.56702e+06	1.90883e+07	3.55254e+07	3.27071e+07	1.76025e+07	4.16018e+06	548835	0	213609	0	242191	0	336618	0
DTSKVNYGVTVLPTFKGQPSKPFVGVL	248	274	3	0	960.195	7	22					-1
TSKVNYGVTVL	249	259	2	0	590.832	5	9	8.39308	8.9537	594.257	6.14973	0.6	0					0.0680528		693623	176119	2.80579e+06	1.01641e+06	1.1814e+08	2.99817e+08	5.85024e+08	6.39929e+08	4.86175e+08	2.04578e+08	6.67941e+07	6.81869e+06	175186	221424	0
SKVNY	250	254	1	0	610.32	3	3	5.4154	5.78485	611.512	0.838245	0.4	0					0.146362		2.35941e+07	7.59851e+07	3.92329e+07	5.54811e+06	147384	0	0
SKVNYGVTVL	250	259	1	0	1079.61	4	8					0
SKVNYGVTVL	250	259	2	0	540.308	4	8	9.1092	9.75148	541.881	2.50506	0.6	0					0.0631327		4.40255e+06	1.21593e+08	4.64346e+08	7.08888e+08	4.55387e+08	1.69304e+08	4.64771e+07	7.733e+06	1.00583e+06	532568	868212	161064	418692
SKVNYGVTVLPTFKGQPSKPFVGVL	250	274	3	0	888.17	7	20	10.9574	11.3931	890.109	4.18006	0.6	0					0.214596		553490	917013	3.3099e+07	1.35123e+08	3.18112e+08	4.22787e+08	3.85745e+08	2.68143e+08	1.50656e+08	6.76701e+07	2.23001e+07	9.99285e+06	2.41447e+06	751594	265073	499389	230246	255216	520308	0	0	4.65761e+06	32294.5	253039	9.04457e+06	0	199018	1.57772e+06
KVNYGVTVL	251	259	2	0	496.792	4	7					0
KVNYGVTVLPTFKGQPSKPFVGVL	251	274	3	0	859.16	7	19					-1
GVTVLPTF	255	262	1	0	833.477	4	5					-1
GVTVLPTFKGQPSKPFVGVL	255	274	2	0	1036.1	6	15	10.9886	11.5332	1038.17	2.86402	1	0	0.157821	1.70096	1	1	0.135914		226644	2.91672e+07	1.73319e+08	3.17824e+08	3.49287e+08	2.32524e+08	1.22504e+08	4.30469e+07	1.59617e+07	611048	95287.3	0	2.13671e+07	347174	5.92775e+06	194362	280539	0	0	274555	0	0
GVTVLPTFKGQPSKPFVGVL	255	274	3	0	691.07	6	15	11.0197	11.6421	692.444	2.84514	1	0	0.152286	2.04453	1	1	0.0780099		5.47808e+06	1.56581e+08	5.73135e+08	1.09909e+09	1.10835e+09	7.93616e+08	4.26171e+08	1.86821e+08	5.94003e+07	3.61329e+07	1.56474e+07	2.3911e+06	2.80916e+06	1.31545e+06	1.07749e+06	755911	137448	9.85471e+06	0	258908	1.82859e+07	0
VTVLPTFKGQPSKPFVGVL	256	274	3	0	672.063	6	14					-1
PTFKGQPSKPFVG	260	272	2	0	695.38	5	9	8.06608	8.25298	699.638	7.6625	0.5	0					0.0950115		0	0	0	0	127206	0	3.1332e+06	2.60967e+07	5.03999e+07	4.21311e+07	2.22438e+07	1.37655e+06	1.67417e+06	0	959535
PTFKGQPSKPFVGVL	260	274	2	0	801.456	5	11	9.89145	10.5488	802.753	1.60545	0.4	0					0.0350517		4.90332e+08	2.52988e+09	4.25215e+09	3.3755e+09	1.76933e+09	7.19848e+08	2.75725e+08	1.10824e+08	4.81636e+07	4.1077e+07	8.42742e+06	1.05496e+07	503025	551761	24893.7	0	409275
PTFKGQPSKPFVGVL	260	274	3	0	534.64	5	11	9.95368	10.6267	535.495	1.57723	1	0	-0.0512776	2.26789	1	0	0.0148653		7.76681e+08	4.03388e+09	6.71983e+09	5.2462e+09	2.71184e+09	1.0351e+09	4.2295e+08	1.77765e+08	7.05202e+07	5.22745e+07	2.74757e+07	5.99276e+06	942083	315205	277582	226600	198971
KGQPSKPFVGVL	263	274	2	0	628.872	5	8					0
KGQPSKPFVGVL	263	274	3	0	419.584	5	8	9.40845	9.62165	420.136	0.893113	0.6	0					0.0398271		3.1346e+07	1.05018e+08	8.17065e+07	3.57493e+07	1.13425e+07	3.46373e+06	61793.3	113997	193964	90098.5	52229.4	255334	0	0
VLSAGINAASPNKELAKE	273	290	2	0	906.497	6	15					-1
VLSAGINAASPNKELAKE	273	290	3	0	604.667	6	15	7.39737	7.51145	606.134	3.35052	1	0	0.300445	-0.200869	1	0	0.193676		0	0	4.20494e+06	1.00325e+07	1.26616e+07	1.19968e+07	3.65921e+06	1.125e+06	311041	90027.2	360167	0	87943.3	125068	0	0	0	104355	0	139717	246960	0
SAGIN	275	279	1	0	461.235	3	3	3.10195	3.60558	461.397	-0.0867708	1	1	-0.808987	1.51979		1	0.103287		4.5751e+07	8.08017e+06	130752	128120	0	0	0
SAGINAASPNKE	275	286	2	0	579.791	5	9	4.75592	5.00763	581.305	2.37866	1	0	0.48042	0.407063		1	0.0953924		472044	9.30167e+06	3.16683e+07	3.71526e+07	2.3794e+07	1.06435e+07	2.85287e+06	0	0	0	0	0	0	0	0
SAGINAASPNKEL	275	287	2	0	636.333	5	10					-1
SAGINAASPNKELAKE	275	290	2	0	800.42	5	13	6.29415	6.86068	802.515	3.27767	1	0	0.426914	1.79762	1	0	0.0418299		2.57817e+07	3.48344e+08	1.59147e+09	3.70587e+09	4.51054e+09	3.31253e+09	1.71909e+09	7.27354e+08	2.77266e+08	9.86247e+07	3.34509e+07	1.09866e+07	3.17107e+06	312936	7319.24	0	119160	115687	323764
SAGINAASPNKELAKE	275	290	3	0	533.949	5	13	6.29415	6.84507	535.346	3.27872	1	0	0.42727	1.72864	1	0	0.0300266		1.66403e+07	2.4794e+08	1.11573e+09	2.65233e+09	3.29139e+09	2.43661e+09	1.23323e+09	5.16644e+08	1.85237e+08	6.17099e+07	2.25092e+07	7.42096e+06	3.56203e+06	759983	138683	174304	205314	0	131527
SAGINAASPNKELAKEF	275	291	3	0	582.972	6	14	8.84475	8.9537	584.521	3.62529	0.6	0					0.336975		1.45225e+06	920615	3.00052e+06	6.60094e+06	1.21787e+07	7.47133e+06	3.01928e+06	2.00092e+06	0	0	1.31551e+06	0	0	0	111600	0	0	0	187668	975464	0
SAGINAASPNKELAKEFL	275	292	3	0	620.667	6	15					-1
SAGINAASPNKELAKEFLEN	275	294	2	0	1052.04	6	17	9.64245	9.95368	1054.78	4.26192	0.6	0					0.401627		19382.6	1.87277e+06	5.46282e+07	1.46234e+08	1.9798e+08	1.84007e+08	1.19864e+08	6.8625e+07	2.46883e+07	2.12241e+07	0	1.26067e+07	0	555339	660155	862074	0	0	0	1.259e+06	3.19673e+06	1.25424e+07	1.4016e+07	2.68302e+06
SAGINAASPNKELAKEFLEN	275	294	3	0	701.695	6	17	9.70478	9.98478	703.714	4.83207	0.6	1					0.310835		594065	1.94432e+07	1.18362e+08	2.84919e+08	3.93194e+08	3.61597e+08	2.26011e+08	1.13754e+08	4.58561e+07	1.33496e+07	2.34525e+06	1.19845e+06	0	0	2.52481e+07	0	373890	1.24557e+08	0	235443	5.41958e+07	0	0	1.8328e+06
SAGINAASPNKELAKEFLENYL	275	296	2	0	1190.11	6	19	12.1257	12.6414	1192.5	3.37519	0.6	0					0.105106		371792	1.84697e+07	1.07936e+08	2.77189e+08	3.85785e+08	3.76836e+08	2.59915e+08	1.44895e+08	6.19841e+07	2.97447e+07	6.91306e+06	3.11805e+06	0	120682	0	150669	71880.7	669988	0	592359	0	0	194352	457770	67558.7	119522
SAGINAASPNKELAKEFLENYL	275	296	3	0	793.745	6	19	12.1413	12.4692	795.349	3.40734	0.6	0					0.0399671		1.54334e+06	5.74982e+07	2.79027e+08	6.81348e+08	9.94593e+08	9.45204e+08	6.34353e+08	3.52769e+08	1.69771e+08	7.06591e+07	3.1002e+07	1.74824e+07	3.76455e+06	2.07735e+06	1.35469e+06	434014	438831	0	0	299629	29032.8	542362	1.48787e+06	869835	1.38337e+06	1.22256e+06
SAGINAASPNKELAKEFLENYLLTDEGLEAVNKDKPLGA	275	313	4	0	1033.29	9	35					-1
GINAASPNKELAKE	277	290	2	0	721.386	5	11	5.52485	5.72767	724.657	5.71561	1	0	1.6031	0.19107		-2	0.119176		0	0	0	0	4306.09	1.35851e+07	3.48889e+07	3.22778e+07	1.18932e+07	1.49747e+06	363375	0	0	0	0	0	0
AASPNKELAKE	280	290	1	0	1157.62	5	8	5.08593	5.28988	1161.12	2.84243	0.4	0					0.263696		0	0	3.97523e+06	1.05016e+07	1.0392e+07	3.88215e+06	0	0	0	0	0	0	0	0
AASPNKELAKE	280	290	2	0	579.312	5	8	4.97627	5.55608	581.145	3.00242	1	0	0.968561	1.85629	1	1	0.0529407		1.12222e+07	1.49246e+08	6.27545e+08	1.31785e+09	1.27216e+09	6.94166e+08	2.67736e+08	7.39804e+07	1.57244e+07	1.8714e+06	63206.2	0	0	0
AASPNKELAKE	280	290	3	0	386.544	5	8	4.97627	5.15905	387.767	3.00769	1	0	0.971457	0.102582	1	1	0.0284127		373594	1.50922e+07	6.50783e+07	1.33023e+08	1.40229e+08	7.53603e+07	2.6856e+07	6.78816e+06	149416	119407	0	95616.3	0	0
AASPNKELAKEFLEN	280	294	2	0	830.931	5	12	9.25267	9.58005	832.906	2.9782	0.6	0					0.103187		0	5.00541e+06	5.14012e+07	1.13341e+08	1.24177e+08	8.7257e+07	3.93188e+07	9.27299e+06	404743	452348	0	179699	0	0	0	212492	0	163481
AASPNKELAKEFLENYL	280	296	3	0	646.339	6	14	11.9696	12.3286	647.809	3.2489	0.6	0					0.224645		440010	8.45501e+06	6.11884e+07	1.2966e+08	1.48309e+08	1.14883e+08	5.71498e+07	2.39223e+07	7.10524e+06	2.08545e+06	569453	153137	791703	0	100594	1.96326e+06	3.70804e+06	4.6808e+06	1.28755e+06	135908	191241
LAKEFLENYL	287	296	2	0	620.335	5	8	11.8602	12.1049	621.098	0.763564	1	0	-0.262084	0.376291		1	0.495166		1.33674e+07	1.24392e+07	3.37244e+06	415997	0	0	0	333771	540388	943494	667748	158021	222698	230839
FLENYL	291	296	1	0	798.403	4	4	11.1442	11.907	798.908	0.00764711	1	0	-0.673391	2.66417	1	1	0.0752872		5.89752e+09	2.74949e+09	7.79481e+08	1.37779e+08	1.77055e+06	6.12866e+06	9.95372e+06	17127	745898
FLENYL	291	296	2	0	399.705	4	4	11.2997	11.6733	399.895	-0.118641	1	0	-0.812226	0.945132	1	1	0.121797		6.30075e+07	2.80138e+07	3.56775e+06	129817	0	51186.1	0	0	0
FLENYLLTDEGLEAVNKDKPLGA	291	313	3	0	850.443	7	20					-1
LENYL	292	296	1	0	651.335	4	3					0
YLLTDEGL	295	302	1	0	923.472	4	6	10.7241	11.4242	925.117	1.09558	1	0	0.121157	2.38788		1	0.392672		1.96587e+08	5.0986e+08	4.28195e+08	1.66267e+08	5.45593e+07	2.09584e+07	7.86446e+06	2.45392e+06	671071	569409	1.47949e+06
YLLTDEGLEAVNKDKPLGA	295	313	2	0	1023.54	6	16	10.0937	10.4553	1025.03	1.75871	1	0	-0.198436	0.892127	1	1	0.182844		4.99715e+07	2.03679e+08	3.30041e+08	3.01158e+08	1.87359e+08	9.52705e+07	4.12134e+07	2.13689e+07	1.60983e+07	1.24964e+07	5.16612e+06	1.52326e+06	283763	630916	0	0	0	116554	525112	0	0	1.06932e+06	246468
YLLTDEGLEAVNKDKPLGA	295	313	3	0	682.697	6	16	10.0315	10.689	683.793	2.08071	1	0	-0.109938	2.19942	1	1	0.226907		1.55099e+08	7.07082e+08	1.11449e+09	1.0326e+09	6.30728e+08	3.19913e+08	1.53711e+08	8.68681e+07	9.50038e+07	8.55197e+07	5.8036e+07	3.72877e+07	1.34096e+07	5.54067e+06	5.88798e+06	2.50088e+06	2.78968e+06	4.01064e+06	1.44748e+06	1.36299e+06	1.2358e+06	426597	2.1212e+06
LTDEGL	297	302	1	0	647.325	4	4	7.69272	8.33082	648.688	0.997547	1	0	0.414859	2.11373		1	0.0568521		6.04494e+08	1.48652e+09	1.0544e+09	3.15109e+08	5.08476e+07	4.26236e+06	827602	1.15049e+06	119859
LTDEGLE	297	303	1	0	776.367	4	5	6.94207	7.26938	777.868	1.06423	1	0	0.25417	0.740991		1	0.261016		3.42833e+07	8.81667e+07	6.67794e+07	1.83673e+07	1.12558e+06	121514	4.733e+06	0	0	1.20143e+06
LTDEGLEAVNKDKPLGA	297	313	2	0	885.468	6	14	8.23742	8.79803	886.621	1.28122	0.6	0					0.0566843		1.00041e+09	2.43289e+09	2.83459e+09	1.99388e+09	1.05976e+09	4.84708e+08	2.04194e+08	9.73642e+07	5.04161e+07	1.76338e+07	5.76535e+06	2.70132e+06	957738	392782	461274	841879	1.71246e+06	1.22861e+06	914198	993493	178565
LTDEGLEAVNKDKPLGA	297	313	3	0	590.647	6	14	8.23742	8.79803	591.398	1.22578	1	0	-0.29678	1.77149	1	1	0.0666472		1.28704e+09	3.44259e+09	3.89247e+09	2.65121e+09	1.36742e+09	6.16444e+08	2.51218e+08	1.06419e+08	5.48905e+06	4.04356e+06	214922	0	0	0	0	0	0	298899	155179	435417	2.70626e+07
LTDEGLEAVNKDKPLGAVAL	297	316	3	0	685.044	6	17	9.95368	10.0315	686.737	3.87595	0.4	1					0.614114		3.55754e+06	1.07564e+07	1.67481e+07	1.00481e+07	6.82299e+06	1.64317e+06	627657	609049	0	548009	114983	0	333184	0	137763	2.23559e+06	56909.2	246792	297401	0	6.48242e+06	190902	0	167817
LTDEGLEAVNKDKPLGAVALKS	297	318	3	0	756.753	6	19					-1
LTDEGLEAVNKDKPLGAVALKSYEEE	297	322	3	0	940.15	7	23					0
DEGLEAVNKDKPLGA	299	313	2	0	778.402	5	12	7.69272	7.74453	778.927	0.157955	0.6	0					0.187006		2.21868e+06	4.15331e+06	1.5612e+06	526803	0	0	0	0	0	0	0	0	0	0	0	0	0	0
LEAVNKDKPLGA	302	313	2	0	627.856	5	9	6.59487	6.84507	628.794	1.14289	1	0	-0.123378	0.400364		0	1.21822		5.89557e+06	4.81254e+06	1.57167e+06	78958.6	0	161449	147971	527864	243936	399003	83396.2	112237	0	450872	0
EAVNKDKPLGA	303	313	1	0	1141.62	5	8	5.58728	6.02943	1142.48	0.195506	1	0	-0.574332	1.24821	1	0	0.235715		7.41278e+07	6.84226e+07	3.01133e+07	7.016e+06	849760	0	0	0	101563	0	0	0	0	0
EAVNKDKPLGA	303	313	2	0	571.314	5	8	5.57168	6.11302	571.848	0.407229	1	0	-0.457953	1.68631	1	0	0.0186326		3.30814e+09	3.03533e+09	1.54458e+09	5.66247e+08	1.96318e+08	8.15933e+07	3.54148e+07	1.22834e+07	2.34442e+06	152858	60294.6	0	0	0
EAVNKDKPLGA	303	313	3	0	381.212	5	8	5.50922	5.62888	381.534	0.308342	1	0	-0.512309	-0.176207	1	0	0.0631844		4.54722e+07	4.15724e+07	1.95888e+07	6.8093e+06	1.53715e+06	338414	211734	0	56031.3	92454	0	0	0	0
EAVNKDKPLGAVA	303	315	2	0	656.367	5	10	7.0511	7.44407	656.983	0.4684	0.6	0					0.206989		7.45096e+07	8.17818e+07	5.25673e+07	1.60386e+07	2.59599e+06	556864	179280	443152	1.21962e+06	821247	225704	723963	274694	0	117851	0
EAVNKDKPLGAVAL	303	316	2	0	712.909	5	11					-1
EAVNKDKPLGAVALKS	303	318	2	0	820.472	5	13					-1
EAVNKDKPLGAVALKSYEEE	303	322	2	0	1095.57	6	17	8.40865	8.65785	1097.63	2.84606	0.6	0					0.474135		612773	8.98459e+06	2.56176e+07	2.88392e+07	2.32215e+07	1.58827e+07	6.48673e+06	1.67831e+06	1.17928e+06	2.61454e+06	4.52005e+06	695167	500945	170677	340103	0	555131	0	571127	0	206855	0	711425	0
EAVNKDKPLGAVALKSYEEE	303	322	3	0	730.714	6	17					0
EAVNKDKPLGAVALKSYEEEL	303	323	3	0	768.409	6	18	9.05218	9.31493	774.351	16.4704	1	0	3.34193	0.455798		-7	0.101294		526924	508660	1.18544e+06	953236	425720	2186.96	6.0139e+06	2586.88	488934	8.64975e+06	479299	595896	2.0866e+06	2.75211e+06	3.51323e+07	1.10101e+08	2.64725e+08	3.87311e+08	4.15672e+08	3.41903e+08	2.09824e+08	6.43364e+07	3.23907e+07	6.67396e+06	470760
AVNKDKPLGA	304	313	1	0	1012.58	4	7					-1
AVNKDKPLGA	304	313	2	0	506.793	4	7	5.36838	5.84723	507.221	0.270803	1	0	-0.511678	1.41032	1	1	0.0441893		3.04301e+08	2.40731e+08	1.0629e+08	3.40089e+07	7.53209e+06	873047	287688	10136.4	0	0	0	62106.3
VNKDKPLGA	305	313	1	0	941.541	4	6	5.25847	5.43105	942.009	-0.0781834	1	0	-0.739098	0.0575281	0	0	0.194302		7.67243e+06	5.18331e+06	522681	0	0	0	0	0	0	0	0
VNKDKPLGA	305	313	2	0	471.274	4	6	4.91342	5.4467	471.826	0.557905	0.6	0					0.426945		2.39612e+08	1.93248e+08	1.10906e+08	5.53209e+07	2.01375e+07	3.37609e+06	1.05705e+06	35134.8	69046.1	0	9541.73
VNKDKPLGA	305	313	3	0	314.519	4	6	5.22705	5.26893	314.749	0.146719	1	0	-0.574267	-0.519779	1	0	0.0870492		3.22923e+06	2.40119e+06	668457	262315	0	0	0	0	0	0	0
VNKDKPLGAVAL	305	316	2	0	612.869	5	9	8.67343	8.72017	615.303	4.14175	0.4	1					2.03458		584483	352346	270011	0	0	0	0	230104	0	0	0	723710	0	0	0
VALKS	314	318	1	0	517.334	3	3	4.31558	4.94488	518.339	0.705207	0.4	0					0.0534357		1.22298e+08	3.41786e+08	9.3774e+07	1.43212e+07	178228	0	14219.1
VALKS	314	318	2	0	259.171	3	3	4.28422	4.94488	259.664	0.68746	0.4	0					0.0271014		2.04633e+08	5.90888e+08	1.47857e+08	1.87877e+07	707233	0	253433
VALKSYE	314	320	1	0	809.44	4	5	6.82943	7.22778	811.056	1.13267	0.4	0					0.244881		1.25275e+07	7.95977e+07	6.40127e+07	2.34385e+07	3.33181e+06	263460	75200.6	62852.4	6810.48	222282
VALKSYE	314	320	2	0	405.224	4	5	6.79815	7.03035	406.032	1.13243	1	0	0.314152	0.320857	1	0	0.0248451		6.85282e+07	2.42067e+08	1.96491e+08	8.17735e+07	2.23586e+07	3.20303e+06	62034.8	0	207765	232639
VALKSYEEE	314	322	1	0	1067.53	4	7	6.90753	7.40257	1069.81	1.66323	1	0	0.363049	1.4818	1	0	0.390435		5.89882e+07	2.56655e+08	3.25779e+08	2.34631e+08	1.13254e+08	3.65785e+07	5.85948e+06	1.68929e+06	1.39966e+06	3.68736e+06	2.1431e+06	1.04382e+06
VALKSYEEE	314	322	2	0	534.266	4	7	6.87632	7.49072	535.395	1.63366	1	0	0.344472	2.00905	1	0	0.143867		5.48343e+08	2.16803e+09	2.65845e+09	1.85027e+09	8.98125e+08	3.16256e+08	7.65218e+07	435578	2.38546e+06	2.32018e+07	1.74057e+07	1.90343e+07
VALKSYEEEL	314	323	1	0	1180.61	5	8	9.29937	9.73592	1182.94	1.63447	1	0	0.216634	1.22348	1	-1	0.351304		8.68612e+06	6.07093e+07	8.89319e+07	7.03852e+07	3.39572e+07	5.99595e+06	457606	0	484782	184382	0	0	186952	205813
VALKSYEEEL	314	323	2	0	590.808	5	8	9.2838	9.64245	592.036	1.75404	1	0	0.282356	0.879392	1	-1	0.0368393		2.05565e+08	8.6362e+08	1.21939e+09	9.60246e+08	5.22905e+08	2.21002e+08	7.30062e+07	816991	5.99442e+06	4.73179e+06	2.45079e+06	3.916e+06	149323	538620
VALKSYEEELAKDPRIAA	314	331	2	0	1002.04	6	15					-1
VALKSYEEELAKDPRIAATM	314	333	2	0	1118.09	7	17					-1
VALKSYEEELAKDPRIAATM	314	333	3	0	745.728	7	17					-1
VALKSYEEELAKDPRIAATME	314	334	2	0	1182.61	7	18	8.90703	8.96925	1194.14	21.6	0.4	1					0.986069		0	0	0	0	0	0	0	0	0	0	0	0	0	0	0	0	0	0	685516	797076	0	766551	240527	1.37664e+06	2.1794e+06	2.80571e+06
VALKSYEEELAKDPRIAATME	314	334	3	0	788.742	7	18	9.84478	10.0315	790.613	4.15391	1	0	0.333005	0.119808	-1	1	0.292302		0	897186	1.71348e+07	4.58014e+07	6.72759e+07	7.85181e+07	6.63893e+07	4.88828e+07	2.53098e+07	9.25437e+06	3.21944e+06	1.94283e+06	24167.1	0	1.23604e+06	0	0	0	0	0	372198	0	0	2.63295e+06	933972	2.36839e+06
VALKSYEEELAKDPRIAATMENAQKGEIMPNIPQMSA	314	350	5	0	815.613	9	32					-1
VALKSYEEELAKDPRIAATMENAQKGEIMPNIPQMSAF	314	351	3	0	1407.71	9	33	11.7355	11.7978	1411.36	8.2629	0.6	0					0.218495		0	0	0	0	0	0	0	734027	3.69508e+06	7.51082e+06	8.86775e+06	9.37802e+06	1.00786e+07	6.54884e+06	1.74671e+06	456821	0	0	505775	0	0	0	0	0	0	0	0	0	0	0
VALKSYEEELAKDPRIAATMENAQKGEIMPNIPQMSAF	314	351	4	0	1056.03	9	33	11.6577	11.8445	1059.23	10.1103	0.6	1					0.121202		468609	0	61872.6	0	295255	0	1.07187e+07	2.94153e+07	5.48323e+07	7.92643e+07	9.98227e+07	1.05204e+08	9.94906e+07	8.16041e+07	6.2682e+07	3.8369e+07	2.29513e+07	1.03223e+07	4.56289e+07	2.41838e+06	0	320458	2.11175e+07	610549	0	2.71179e+06	9.72727e+06	5.53172e+06	7.5447e+06	4.58712e+06
KSYEEE	317	322	2	0	392.672	4	4	4.26853	4.92915	393.294	0.797925	1	0	0.195403	2.21319		1	0.0694419		7.99191e+07	1.12427e+08	7.15844e+07	2.91089e+07	6.77613e+06	423772	0	79085.3	0
KSYEEEL	317	323	1	0	897.42	4	5	7.92593	8.22703	899.027	1.08669	0.6	0					1.08645		1.08803e+07	2.11585e+07	1.59819e+07	3.38522e+06	4.9383e+06	1.81657e+06	0	0	0	139596
KSYEEELAKDPRIAATMENAQKGEIMPNIPQMSA	317	350	4	0	948.467	9	29					0
YEEELAKDPRIAATME	319	334	2	0	933.451	6	13	7.33507	7.45962	934.919	1.7776	0.6	0					0.269225		0	3.66727e+06	6.16012e+06	7.39269e+06	4.56062e+06	807555	514277	0	0	0	0	0	0	0	133956	0	0	0	168865	0
YEEELAKDPRIAATME	319	334	3	0	622.636	6	13	7.30392	7.55288	623.591	1.70572	0.6	0					0.160282		2.31059e+06	1.92908e+07	3.09129e+07	3.16684e+07	2.21727e+07	9.69509e+06	2.70814e+06	154449	0	0	0	0	0	0	773876	0	0	0	0	0
EELAKDPRIAATM	321	333	2	0	722.877	5	10	7.1914	7.39737	723.95	1.2454	0.6	0					0.270411		5.95331e+06	1.43513e+07	1.4473e+07	8.90731e+06	6.60571e+06	601035	213060	286013	0	0	0	523473	0	234559	0	0
LAKDPRIA	323	330	2	0	442.272	4	5					-1
LAKDPRIAA	323	331	2	0	477.79	4	6	6.00855	6.2471	478.933	1.72959	0.4	0					0.0284423		1.97864e+07	9.67274e+07	1.61786e+08	1.12122e+08	4.91451e+07	1.36222e+07	2.58854e+06	194165	0	0	0
LAKDPRIAA	323	331	3	0	318.863	4	6	6.0242	6.13395	319.639	1.7732	1	0	0.617786	-0.220009	1	1	0.0623898		621469	6.97168e+06	1.35574e+07	9.89223e+06	3.63503e+06	206377	0	0	0	0	210116
LAKDPRIAAT	323	332	2	0	528.314	4	7	5.60288	5.87322	529.52	1.80127	1	0	0.449762	0.489294		1	0.127012		2.44223e+06	2.84138e+07	4.7265e+07	3.53962e+07	1.56494e+07	4.72476e+06	640820	143634	0	107736	357580	0
LAKDPRIAATM	323	333	2	0	593.834	5	8	7.30392	7.4648	595.034	1.63883	1	0	0.219027	0.00584877	1	1	0.0805155		1.13226e+07	6.39914e+07	1.00219e+08	7.50279e+07	3.75403e+07	1.37779e+07	2.46223e+06	667928	0	0	0	12593.1	0	128810
LAKDPRIAATM	323	333	3	0	396.225	5	8					-1
LAKDPRIAATME	323	334	2	0	658.356	5	9	7.1758	7.73415	659.615	1.68763	0.6	0					0.051099		1.25003e+08	6.94212e+08	1.11222e+09	8.68504e+08	4.6485e+08	1.87665e+08	6.1826e+07	1.75542e+07	3.94407e+06	353546	1.23314e+06	0	778979	0	780981
LAKDPRIAATME	323	334	3	0	439.239	5	9					0
LAKDPRIAATMENAQKGEIM	323	342	2	0	1094.07	7	17	8.48652	8.67343	1097.44	5.33114	0.6	0					0.37258		906221	1.09489e+06	0	1.24504e+06	7.62001e+06	2.09123e+07	2.38231e+07	1.81635e+07	1.08133e+07	4.33718e+06	1.30527e+06	946875	2.12367e+06	3.80728e+06	901362	126903	170677	0	0	311227	0	322335	0	0	0
LAKDPRIAATMENAQKGEIM	323	342	3	0	729.714	7	17	8.6111	8.65785	731.842	4.97808	0.6	0					0.17172		1.00234e+06	258739	152209	1.34422e+06	9.82971e+06	1.86629e+07	2.17423e+07	1.60231e+07	9.52511e+06	4.24866e+06	1.59999e+06	750149	148371	412553	1.28339e+06	0	0	646343	0	0	194412	0	0	0	0
LAKDPRIAATMENAQKGEIMPNIPQM	323	348	3	0	956.491	8	21	10.1249	10.3878	958.63	4.53258	1	0	0.267327	0.456607		-1	0.171792		0	234882	235013	8.63291e+06	3.20479e+07	5.33553e+07	6.57567e+07	5.37836e+07	4.07915e+07	2.38802e+07	6.6325e+06	1.35833e+06	836369	0	0	268639	0	875036	0	3379.03	0	0	0	0	38300.2	0	349.972	0	0	45721.4
LAKDPRIAATMENAQKGEIMPNIPQMSA	323	350	2	0	1513.27	8	23	9.95368	9.98997	1517.33	6.14841	1	0	0.493728	-0.544514	0	0	0.413554		0	0	0	0	0	1.58082e+06	2.60167e+06	3.77568e+06	4.47212e+06	4.77542e+06	2.85012e+06	1.70376e+06	0	0	0	0	0	0	0	0	0	0	0	0	0	0	0	0	0	0
LAKDPRIAATMENAQKGEIMPNIPQMSA	323	350	3	0	1009.18	8	23	9.75148	9.9122	1012.06	6.67777	0.6	0					0.111938		0	0	0	7.24419e+06	2.10127e+07	6.16708e+07	1.1067e+08	1.54623e+08	1.65522e+08	1.56947e+08	1.17342e+08	8.60102e+07	4.90547e+07	3.50589e+07	1.41937e+07	8.26337e+06	5.27622e+06	1.43327e+06	1.57082e+06	814016	247689	0	59619.5	0	0	106413	724795	225693	753391	348884
LAKDPRIAATMENAQKGEIMPNIPQMSA	323	350	4	0	757.137	8	23	9.8137	10.0003	759.518	7.55122	0.6	0					0.345169		244194	484172	1.70356e+06	1.34595e+07	4.91776e+07	9.9289e+07	1.67361e+08	2.13472e+08	2.36062e+08	1.98221e+08	1.62549e+08	9.26281e+07	5.16441e+07	2.39837e+07	1.36351e+07	4.5164e+06	2.55279e+06	4.06776e+06	1.87278e+06	1.50993e+06	1.19514e+06	5.2328e+07	393492	805824	434996	4.0939e+07	42666.8	4.43519e+06	404077	1.17429e+07
LAKDPRIAATMENAQKGEIMPNIPQMSAF	323	351	3	0	1058.2	8	24	10.9574	11.6421	1061.11	6.65566	0.6	0					0.13029		0	6.52054e+06	4.04516e+06	3.99972e+07	1.86023e+08	4.56709e+08	8.62445e+08	1.2622e+09	1.38125e+09	1.28286e+09	1.05239e+09	7.04433e+08	4.25665e+08	2.43376e+08	1.22191e+08	6.09495e+07	2.82859e+07	1.49785e+07	1.11461e+07	1.01993e+07	1.08709e+07	5.13868e+06	6.65515e+06	3.24587e+06	2.23235e+06	4.83817e+06	2.15973e+06	1.98282e+06	8.06514e+06	4.23496e+06
LAKDPRIAATMENAQKGEIMPNIPQMSAF	323	351	4	0	793.904	8	24	11.0664	11.5488	796.181	7.02964	0.6	0					0.361247		18071	0	3.24618e+06	2.55794e+07	8.28237e+07	2.00532e+08	3.4695e+08	5.27774e+08	5.75655e+08	5.39559e+08	4.14792e+08	2.7446e+08	1.67106e+08	1.14009e+08	3.85245e+07	1.50208e+07	8.56227e+06	3.13525e+06	744349	508654	916123	654222	1.38314e+06	228690	1.54857e+06	1.07116e+06	2.69455e+06	2.88302e+06	4.92722e+06	5.37909e+06
AKDPRIAA	324	331	2	0	421.248	4	5	5.21135	5.57688	422.031	1.08299	0.6	0					0.0663762		4.54943e+07	1.17222e+08	9.29893e+07	4.03133e+07	1.19944e+07	2.09842e+06	231659	0	24425.2	0
AKDPRIAAT	324	332	2	0	471.772	4	6	4.83467	5.16427	472.585	1.08746	0.6	0					0.134027		1.3725e+07	3.30426e+07	3.01627e+07	1.36696e+07	3.65153e+06	929547	119721	0	0	0	0
AKDPRIAATM	324	333	2	0	537.292	5	7	6.87632	6.97322	538.398	1.52387	0.6	0					0.0578553		2.24397e+07	6.44385e+07	5.34006e+07	2.73639e+07	1.37828e+07	9.51017e+06	8.15434e+06	5.47401e+06	1.14371e+06	0	111423	0	0
AKDPRIAATME	324	334	2	0	601.814	5	8	6.62612	6.75123	602.745	1.10418	1	0	-0.0748579	-0.152134	1	0	0.0745235		4.43159e+07	1.0728e+08	9.79562e+07	5.24324e+07	2.24978e+07	7.20891e+06	2.54728e+06	1.36615e+06	774401	56984.5	0	361016	72786	202593
AKDPRIAATME	324	334	3	0	401.545	5	8					-1
AKDPRIAATMENAQKGEIM	324	342	2	0	1037.52	7	16					-1
AKDPRIAATMENAQKGEIM	324	342	3	0	692.019	7	16					-1
AKDPRIAATMENAQKGEIMPNIPQMSA	324	350	2	0	1456.72	8	22					-1
AKDPRIAATMENAQKGEIMPNIPQMSA	324	350	4	0	728.866	8	22					-1
AKDPRIAATMENAQKGEIMPNIPQMSAF	324	351	3	0	1020.51	8	23	10.8796	11.2531	1023.13	5.8517	0.6	0					0.148633		2.33781e+06	68773.1	8.78765e+06	4.8198e+07	1.73364e+08	3.70554e+08	7.00826e+08	7.19503e+08	6.95547e+08	5.63641e+08	3.75045e+08	2.22557e+08	1.2428e+08	5.64052e+07	2.43447e+07	1.51747e+07	4.54175e+06	1.15103e+06	2.48069e+06	265953	249515	1.96542e+06	0	289763	4.56154e+06	0	0	8.33332e+06	0	0
AKDPRIAATMENAQKGEIMPNIPQMSAF	324	351	4	0	765.633	8	23	10.8796	11.2842	767.562	5.71134	0.4	0					0.118709		0	452984	1.35097e+07	1.96211e+07	5.0027e+07	1.43097e+08	2.0989e+08	2.50155e+08	2.31276e+08	1.77985e+08	1.16732e+08	7.23494e+07	3.312e+07	1.28697e+07	7.73869e+06	3.17911e+06	3.08007e+06	3.09095e+06	534731	412469	0	206551	337768	1.40654e+06	246422	0	279151	285124	355301	570482
PRIAATME	327	334	2	0	444.734	5	6	6.76687	6.89192	445.588	1.12681	1	0	0.144041	-0.152428		0	0.354294		2.49314e+06	5.3854e+06	2.51267e+06	1.7943e+06	355086	0	213036	171812	202571	51915	0	68794.9
TMENAQKGEIMPNIPQMSA	332	350	2	0	1045.49	7	15	9.65803	9.76185	1053.59	14.7817	0.4	1					0.689435		1.51922e+06	133535	2.76279e+06	294086	1.79996e+07	4.50816e+06	1.20518e+07	1.72064e+06	1.76083e+06	36936.5	279474	36141.8	835456	21586.6	3.03805e+06	9.79161e+06	2.77987e+07	7.72075e+07	7.27439e+07	4.79851e+07	2.73452e+07	7.30777e+06	4.82106e+06
TMENAQKGEIMPNIPQMSAF	332	351	2	0	1119.02	7	16	11.2375	11.3879	1122.54	5.51084	1	0	0.832793	-0.0404565	1	-1	0.394952		0	0	0	4.01712e+06	2.52473e+07	4.39551e+07	5.0718e+07	4.11171e+07	2.65085e+07	1.11716e+07	2.31077e+06	311048	0	316372	0	789240	0	0	0	0	0	3.20187e+06	0	7.55217e+06
TMENAQKGEIMPNIPQMSAF	332	351	3	0	746.351	7	16					-1
MENAQKGEIMPNIPQMSA	333	350	2	0	994.966	7	14					-1
ENAQKGEIMPNIPQMSAF	334	351	2	0	1002.98	7	14	11.082	11.4554	1006.08	4.87729	1	0	0.850165	0.944469	1	0	0.321069		0	44444	3.96874e+06	4.11241e+07	9.57548e+07	1.66402e+08	1.52881e+08	1.50203e+08	7.30569e+07	5.16464e+07	6.76345e+06	6.21051e+06	440584	309169	0	276671	0	3.61044e+06	0	2.24998e+06	240516	2.54354e+06
ENAQKGEIMPNIPQMSAF	334	351	3	0	668.989	7	14					-1
NAQKGEIM	335	342	2	0	445.724	5	6	6.45417	6.90753	446.513	1.00531	0.3	0					0.186148		1.991e+07	9.36165e+07	5.20504e+07	1.77759e+07	3.36721e+06	381225	40937.1	352782	200375	1.03672e+06	173534	1.63638e+06
NAQKGEIMPNIPQM	335	348	2	0	785.889	6	10					0
NAQKGEIMPNIPQMSA	335	350	2	0	864.924	6	12	9.1092	9.70478	867.618	4.25049	0.6	0					0.123198		0	1.56596e+06	4.21239e+07	1.42761e+08	2.85025e+08	3.64536e+08	3.15456e+08	1.97687e+08	1.04335e+08	3.94549e+07	9.24541e+06	2.48521e+06	1.07989e+06	432718	0	0	0	0	145.206
NAQKGEIMPNIPQMSAFWYAVRTAVINAASGRQTVDE	335	371	3	0	1355.34	9	33					-1
PNIPQMSA	343	350	1	0	857.419	4	5	6.78252	6.79815	859.425	1.44478	0.4	0					0		0	0	344151	0	0	0	0	0	0	0
PNIPQMSA	343	350	2	0	429.213	4	5	7.5995	7.6979	430.707	2.42587	1	0	1.45171	-0.270142	-1	-1	0.117769		217838	5.47632e+06	1.81495e+07	2.62008e+07	1.62193e+07	5.10105e+06	539436	0	0	0
PNIPQMSAF	343	351	1	0	1004.49	5	6	9.90702	10.1352	1011.82	6.66506	0.4	1					0.302003		0	0	0	702379	1.72289e+07	4.55718e+07	1.61406e+08	6.53529e+08	5.16323e+08	9.3926e+07	1.7546e+07	2.13804e+06
PNIPQMSAF	343	351	2	0	502.747	5	6	10.3307	10.5539	504.505	2.84247	1	0	1.40145	0.281177	0	1	0.0628301		1.1926e+06	2.23636e+07	6.93132e+07	1.15324e+08	1.0773e+08	6.09416e+07	2.07138e+07	4.86876e+06	70054.8	345779	53581.1	801572
FWYA	351	354	1	0	586.266	3	2	10.9574	11.6733	586.668	0.0123714	1	0	-0.654597	2.45723		0	0.430941		2.18145e+08	9.82868e+07	1.34381e+07	983222	212417	810771
FWYAVRT	351	357	1	0	942.483	4	5	9.62685	10.5436	944.114	1.0354	1	0	0.228818	3.34432	0	0	0.67968		2.17766e+08	3.84283e+08	4.30167e+08	2.42747e+08	2.41847e+07	2.87079e+06	3.22217e+06	1.44511e+06	343766	1.09408e+06
FWYAVRT	351	357	2	0	471.745	4	5	10.0003	10.689	472.303	0.520743	1	0	-0.223813	2.33687	0	0	0.0405		1.02695e+09	1.26491e+09	7.02655e+08	2.53537e+08	4.55977e+07	7.05763e+06	1.09803e+06	814045	804191	992291
FWYAVRTAV	351	359	2	0	556.798	5	7	9.14032	9.34608	562.085	9.87135	0.4	0					0.202225		23364.7	631703	18963.2	331946	103508	114768	13516.1	779289	624272	7.18012e+06	3.2021e+07	3.19972e+07	1.80441e+07
FWYAVRTAVINA	351	362	2	0	705.88	5	10	11.0664	11.777	706.854	1.07229	0.6	0					0.309233		8.12499e+07	1.51951e+08	1.35468e+08	7.46139e+07	2.35184e+07	9.18868e+06	6.96387e+06	5.72232e+06	1.98636e+06	798674	176024	173712	253024	504626	2.3692e+06	1.7069e+06
FWYAVRTAVINAASGRQTVDE	351	371	2	0	1177.6	6	19	10.8329	11.5436	1181.02	5.45485	0.6	0					0.36074		4.28571e+06	4.16046e+06	3.12793e+07	7.0606e+07	1.40743e+08	1.93149e+08	2.24073e+08	2.01389e+08	1.5825e+08	8.65395e+07	4.40733e+07	9.44239e+06	3.04871e+06	0	3.31339e+06	0	2.16176e+06	0	1.35383e+06	0	1.04367e+06	0	815613	6.4371e+06	1.93751e+07	1.51895e+07
FWYAVRTAVINAASGRQTVDE	351	371	3	0	785.401	6	19					0
FWYAVRTAVINAASGRQTVDEALKDAQTGTD	351	381	3	0	1118.9	8	29	12.0008	12.6884	1123.36	11.4374	1	0	1.05251	2.33216	1	1	0.155004		149466	276374	0	469859	959467	3.7334e+06	1.54712e+07	2.74446e+07	6.25746e+07	1.21798e+08	1.89987e+08	2.72216e+08	3.31209e+08	3.72678e+08	3.60954e+08	2.94783e+08	2.26873e+08	1.6654e+08	9.66834e+07	5.18114e+07	2.42517e+07	8.91026e+06	3.74498e+06	3.06776e+06	1.28384e+06	0	651230	169843	0	903185
FWYAVRTAVINAASGRQTVDEALKDAQTGTD	351	381	4	0	839.423	8	29	12.1881	12.2818	842.714	11.1977	0.6	0					0.0657636		0	0	0	0	2.6012e+06	1.87327e+06	4.80397e+06	1.03696e+07	2.05156e+07	3.08224e+07	4.61809e+07	6.06264e+07	7.74181e+07	7.52276e+07	7.18751e+07	5.18493e+07	6.13037e+07	2.73668e+07	1.68956e+07	8.01395e+06	1.18424e+07	655178	565803	554676	1.36066e+06	191005	0	205301	607841	0
WYAVRT	352	357	1	0	795.415	4	4	8.33082	8.81362	796.608	0.703969	1	0	0.0921133	1.42777	1	1	0.32553		2.10208e+08	2.48584e+08	1.28868e+08	3.87619e+07	1.02984e+07	1.96292e+06	1.26965e+07	2.69752e+06	1.33763e+06
WYAVRT	352	357	2	0	398.211	4	4	8.33082	8.82918	398.718	0.524238	1	0	-0.105475	1.49653	1	1	0.0331671		8.2576e+08	9.696e+08	4.7403e+08	1.39768e+08	2.81544e+07	1.79022e+06	233578	264411	412578
WYAVRTAVINA	352	362	2	0	632.346	5	9	9.59565	9.89145	634.016	2.57171	0.6	1					0.242194		1.49251e+08	2.66312e+08	2.20935e+08	1.27947e+08	4.28363e+07	1.8951e+07	3.28746e+06	1.41959e+06	4.14623e+06	0	5.8675e+06	7.87113e+07	5.06852e+07	2.34226e+07	4.3763e+06
WYAVRTAVINAASGRQ	352	367	2	0	881.971	6	14					0
WYAVRTAVINAASGRQTVD	352	370	2	0	1039.54	6	17					-1
WYAVRTAVINAASGRQTVD	352	370	3	0	693.364	6	17					-1
WYAVRTAVINAASGRQTVDE	352	371	2	0	1104.06	6	18	9.51765	9.89145	1107.75	6.08342	0.6	0					0.267768		0	504306	217414	1.05292e+07	3.70007e+07	8.33814e+07	1.19286e+08	1.32802e+08	1.18607e+08	8.62951e+07	4.97312e+07	2.67904e+07	5.91704e+06	1.83597e+06	340830	359262	255252	0	2.02122e+06	864933	797143	612389	0	789943	836026
WYAVRTAVINAASGRQTVDE	352	371	3	0	736.378	6	18	9.51765	10.0003	738.827	6.05594	0.6	0					0.104551		318094	1.42392e+06	1.2958e+07	5.47854e+07	1.66152e+08	3.27948e+08	4.46464e+08	5.09947e+08	4.44531e+08	3.27425e+08	2.05443e+08	1.10852e+08	5.9859e+07	2.24695e+07	6.19467e+06	7.5636e+06	669172	488294	253905	170539	242955	760103	334351	528715	44810.2
WYAVRTAVINAASGRQTVDEAL	352	373	2	0	1196.12	6	20					-1
WYAVRTAVINAASGRQTVDEAL	352	373	3	0	797.752	6	20					0
WYAVRTAVINAASGRQTVDEALKDAQTGTD	352	381	2	0	1604.31	7	28					-1
WYAVRTAVINAASGRQTVDEALKDAQTGTD	352	381	3	0	1069.87	7	28	10.7862	11.3931	1074.31	11.4654	0.6	0					0.402721		259417	371692	514914	0	351336	573575	1.20923e+07	4.3911e+07	1.00531e+08	1.95959e+08	3.1142e+08	4.50519e+08	5.27008e+08	5.58446e+08	5.38473e+08	4.45181e+08	3.24697e+08	2.41499e+08	1.27072e+08	6.83945e+07	5.02362e+07	1.53291e+07	3.78136e+06	4.67498e+06	0	0	2.10901e+06	0	250747	279499
WYAVRTAVINAASGRQTVDEALKDAQTGTD	352	381	4	0	802.656	7	28	10.8173	11.1442	806.011	11.5662	1	0	1.13468	0.739298	1	1	0.182641		7.07406e+06	804362	1.14147e+06	4.65912e+06	8.97009e+06	1.76234e+06	6.25937e+06	3.2643e+07	6.20491e+07	1.06489e+08	1.69278e+08	2.47282e+08	2.76111e+08	2.84197e+08	2.66134e+08	2.42592e+08	1.6388e+08	1.06724e+08	6.73255e+07	3.80464e+07	1.9282e+07	5.98839e+06	2.51602e+06	2.35795e+06	1.68536e+06	725787	401370	211441	0	0
WYAVRTAVINAASGRQTVDEALKDAQTGTDYDIPTTENL	352	390	3	0	1418.7	9	36	11.5176	11.7044	1425.53	17.9857	0.6	1					0.427579		0	0	0	0	0	0	0	0	0	0	0	0	0	860681	4.61419e+06	1.17886e+07	1.89224e+07	2.87983e+07	4.06979e+07	3.69152e+07	3.24171e+07	4.14115e+07	2.23847e+07	1.67425e+07	2.22323e+07	3.77412e+06	292749	3.08372e+06	0	0
WYAVRTAVINAASGRQTVDEALKDAQTGTDYDIPTTENL	352	390	4	0	1064.28	9	36	11.4865	11.7874	1069.14	16.958	0.6	0					0.139343		0	446299	0	1.48942e+06	0	387239	0	0	0	0	233617	278804	1.21461e+06	7.35501e+06	2.46534e+07	4.19949e+07	6.07078e+07	8.62188e+07	9.00632e+07	9.96992e+07	9.35421e+07	9.05406e+07	6.62935e+07	4.4251e+07	2.55013e+07	2.1152e+07	6.52918e+06	1.14536e+06	615717	5.72468e+06
YAVRT	353	357	1	0	609.335	3	3	5.36838	5.85243	610.107	0.417397	1	0	-0.0699758	1.43329	1	1	0.129061		1.16022e+08	1.17682e+08	3.88328e+07	4.0249e+06	1.43446e+06	113960	0
YAVRT	353	357	2	0	305.171	3	3	5.36838	5.86282	305.599	0.502206	1	0	0.0543375	1.47915	1	1	0.0538157		3.54476e+08	3.79916e+08	1.45527e+08	3.10203e+07	2.99836e+06	414732	359981
YAVRTAVINA	353	362	1	0	1077.61	4	8	7.58397	7.71862	1078.7	0.465646	0.4	0					0.374933		4.39962e+06	9.34224e+06	5.44207e+06	404956	0	0	0	0	0	0	0	0	0
YAVRTAVINA	353	362	2	0	539.306	4	8	7.49072	7.90518	540.001	0.756215	1	0	-0.266124	1.12594	1	0	0.0730972		1.64241e+08	2.3178e+08	1.64553e+08	8.22578e+07	2.50772e+07	2.04827e+06	143211	0	182493	0	164586	0	530032
YAVRTAVINAASGRQ	353	367	3	0	526.29	5	13	7.91037	8.0505	527.765	3.51818	1	0	0.50827	-0.0858048		1	0.225972		609333	218294	832518	4.51535e+06	6.51165e+06	5.87063e+06	4.43852e+06	591545	133000	163690	0	0	0	0	0	0	0	0	81108.4
YAVRTAVINAASGRQTVD	353	370	2	0	946.503	6	16	8.06608	8.29968	950.043	5.99297	1	0	0.9653	0.327041	1	1	0.435218		18649.9	29093.7	10965.5	0	3.86577e+06	8.64483e+06	1.64979e+07	1.6338e+07	1.56704e+07	6.98135e+06	1.06084e+06	0	204045	0	156265	0	0	145865	217617	334922	146370	320205	0
YAVRTAVINAASGRQTVD	353	370	3	0	631.338	6	16	8.06608	8.31525	633.649	5.84787	1	0	0.925421	0.3958	1	1	0.187665		565379	0	153559	1.03723e+06	8.86737e+06	1.72622e+07	2.2681e+07	2.54602e+07	1.96933e+07	1.4259e+07	5.30346e+06	1.3295e+06	735920	115667	0	120502	117312	0	34334.3	118847	14366.7	151170	96143
YAVRTAVINAASGRQTVDE	353	371	2	0	1011.02	6	17	7.9882	8.48132	1015.05	6.9016	0.6	0					1.14328		147001	173345	2.54712e+06	2.64779e+07	9.38081e+07	1.66448e+08	2.33063e+08	2.63796e+08	2.19713e+08	1.57732e+08	9.36893e+07	5.25415e+07	2.93125e+07	2.96017e+07	2.92111e+07	3.21338e+07	2.4836e+07	1.3181e+07	4.96281e+06	6.10929e+06	193819	1.22245e+07	0	1.56375e+06
YAVRTAVINAASGRQTVDE	353	371	3	0	674.352	6	17	8.06608	8.42422	676.724	5.95755	0.6	0					0.0853709		473622	1.31402e+06	1.58441e+07	6.13556e+07	1.64625e+08	3.11166e+08	3.88432e+08	4.41473e+08	3.58356e+08	2.38503e+08	1.5569e+08	7.98852e+07	2.96644e+07	1.34783e+07	3.78182e+06	1.30052e+06	876421	1.3426e+06	1.89806e+06	4.28901e+06	2.04685e+06	1.13324e+06	422397	0
YAVRTAVINAASGRQTVDEA	353	372	3	0	698.031	6	18	8.5021	8.79803	700.303	5.61809	0.6	0					0.180455		125173	2.26963e+07	6.00875e+06	3.42589e+07	8.49325e+07	1.64623e+08	2.30938e+08	2.37884e+08	1.93419e+08	1.36164e+08	6.56819e+07	2.48755e+07	9.7148e+06	1.62933e+06	248557	210418	1.6826e+06	742304	157477	621000	108457	122222	0	0	0
YAVRTAVINAASGRQTVDEAL	353	373	3	0	735.726	6	19					0
YAVRTAVINAASGRQTVDEALKDAQTGTD	353	381	3	0	1007.85	7	27	9.7826	10.0003	1012.07	10.9518	0.6	0					0.107606		0	0	383405	2.02926e+06	2.52976e+06	1.30479e+06	1.00769e+07	3.07823e+07	7.96442e+07	1.88759e+08	3.23976e+08	4.44317e+08	4.80617e+08	4.4734e+08	3.51114e+08	2.53959e+08	1.61689e+08	1.05138e+08	5.45508e+07	3.03111e+07	1.96457e+07	7.48078e+06	5.15933e+06	2.18718e+06	1.21009e+06	0	213947	0	0	1.3335e+06
VRTAVINA	355	362	2	0	422.256	4	6					0
VRTAVINAASGRQTVDE	355	371	2	0	893.974	6	15	6.7043	6.79815	897.384	5.81349	1	0	1.02249	-0.29024	1	1	0.182754		0	0	0	111125	589344	3.01868e+06	4.84951e+06	5.01229e+06	4.00569e+06	1.64181e+06	426213	0	0	65367.1	0	0	0	0	0	0	0	0
VRTAVINAASGRQTVDE	355	371	3	0	596.318	6	15					-1
AVINA	358	362	1	0	487.287	3	3	5.63408	6.03987	487.801	0.236039	1	0	-0.335811	1.08758		1	0.0607928		3.68741e+08	1.95018e+08	5.25398e+07	5.80416e+06	276727	0	0
AVINAASGRQ	358	367	2	0	493.773	4	8	5.07028	5.3527	495.702	3.31	1	0	1.13763	0.542666		1	0.260907		731531	1.61993e+06	6.34017e+06	1.24344e+07	1.28744e+07	9.02934e+06	3.8725e+06	1.74249e+06	89525.1	33787	47387.1	186789	130832
AVINAASGRQTVD	358	370	2	0	651.344	5	11	6.0242	6.18103	654.496	5.574	0.6	0					0.115184		0	0	120691	2.29262e+06	9.00193e+06	1.5929e+07	2.0684e+07	1.64071e+07	1.11107e+07	5.97758e+06	1.86074e+06	0	53809.7	0	0	0	0
AVINAASGRQTVDE	358	371	1	0	1430.72	5	12	6.27847	6.3621	1436.88	5.35886	1	0	1.28196	-0.335367	1	1	0.326163		0	0	0	144980	760355	2.17024e+06	2.66585e+06	2.55949e+06	1.28334e+06	93738.8	0	0	0	0	0	0	0	0
AVINAASGRQTVDE	358	371	2	0	715.865	5	12	6.18103	6.62612	719.165	5.79904	1	0	1.44327	1.26117	1	1	0.284411		91843	2.95566e+06	3.44519e+07	1.46381e+08	3.53651e+08	5.83913e+08	6.97899e+08	6.35093e+08	4.49483e+08	2.54096e+08	1.12767e+08	4.78512e+07	3.20881e+07	3.03754e+07	2.68595e+07	1.56537e+07	7.54489e+06	1.445e+06
AVINAASGRQTVDEA	358	372	2	0	751.384	5	13	6.64175	6.8138	754.616	5.62345	1	0	1.22041	0.0551724		1	0.456191		387867	130113	0	145700	1.5979e+06	4.24546e+06	6.13634e+06	6.43825e+06	4.90448e+06	1.33394e+06	292339	0	0	0	72542.8	0	0	0	3431.63
AVINAASGRQTVDEAL	358	373	2	0	807.926	5	14	8.5021	8.76688	811.465	6.16499	0.4	0					0.194768		0	128697	338820	2.58384e+06	1.17327e+07	3.88896e+07	5.3609e+07	5.88042e+07	4.55919e+07	3.14353e+07	1.63174e+07	6.11804e+06	873497	484452	0	0	208042	47039.7	25070	0
AVINAASGRQTVDEALKDAQTGTD	358	381	3	0	811.073	6	22	9.42405	9.86033	815.12	10.7742	0.6	0					0.172958		0	1.21856e+07	347792	1.36947e+06	2.54897e+07	2.95226e+07	7.35438e+07	1.53328e+08	2.6013e+08	4.33762e+08	6.35436e+08	7.9317e+08	8.44129e+08	7.68967e+08	6.43348e+08	4.54345e+08	2.96577e+08	1.67653e+08	8.49281e+07	6.40558e+07	1.47426e+07	3.49437e+06	1.72686e+06	120592	0	560135	158285	386593	1.77101e+06
AVINAASGRQTVDEALKDAQTGTDYDIPTTENL	358	390	3	0	1159.9	8	30	10.5643	10.9678	1166	16.2892	0.6	0					0.253524		0	375600	277424	0	0	804668	0	0	337528	34923.1	878225	6.21397e+06	1.89169e+07	5.60558e+07	8.76952e+07	1.1959e+08	1.57318e+08	1.78629e+08	1.94467e+08	1.8411e+08	1.65027e+08	1.36068e+08	9.13969e+07	6.10256e+07	3.03596e+07	7.70194e+06	1.21009e+07	356125	305302	939573
AVINAASGRQTVDEALKDAQTGTDYDIPTTENL	358	390	4	0	870.18	8	30	10.5488	10.9107	874.473	15.1757	0.6	0					0.238147		0	0	6310.52	233425	0	0	848245	0	326144	895166	3.7952e+06	9.26794e+06	2.07627e+07	3.79912e+07	6.76566e+07	7.71175e+07	8.7948e+07	9.32539e+07	8.65949e+07	7.15785e+07	6.05162e+07	4.20315e+07	2.36457e+07	9.43537e+06	4.24908e+06	922337	31416.3	802671	0	1.85903e+06
INAASGRQTVDE	360	371	2	0	630.813	5	10	5.16427	5.42062	633.846	5.36867	1	0	1.67903	0.427529		1	0.206494		0	53528.8	43445.9	1.35381e+06	7.56892e+06	1.35216e+07	1.55011e+07	1.24352e+07	7.87389e+06	1.74786e+06	318876	171242	0	0	0	0
INAASGRQTVDEALKDAQTGTD	360	381	3	0	754.372	6	20					-1
ASGRQTVDE	363	371	2	0	481.731	4	7	3.8133	4.42545	484.238	4.49499	1	0	2.14196	1.99911		0	0.0876113		0	1.95796e+06	2.11767e+07	7.0761e+07	1.44668e+08	1.73706e+08	1.37209e+08	6.73262e+07	2.24257e+07	3.30343e+06	123501	0
ASGRQTVDEAL	363	373	2	0	573.791	5	9	7.08228	7.2226	580.059	11.8969	0.4	1					0.184179		0	0	109742	0	338425	0	136684	0	0	132280	718772	4.82262e+06	1.09687e+07	1.3525e+07	7.93689e+06
ASGRQTVDEALKD	363	375	2	0	695.352	5	11					-1
ASGRQTVDEALKDAQTGTD	363	381	2	0	981.972	6	17	8.34637	8.76688	987.244	9.45518	0.6	0					0.221224		171098	0	0	117728	1.29682e+06	4.40009e+06	2.67478e+07	6.00179e+07	1.10591e+08	1.53439e+08	1.91255e+08	1.86143e+08	1.49036e+08	1.05996e+08	5.95671e+07	2.32657e+07	7.91454e+06	835902	0	392431	487890	157115	0	482380
ASGRQTVDEALKDAQTGTD	363	381	3	0	654.984	6	17	8.33082	8.79803	658.412	9.19466	0.6	0					0.173786		0	285129	255298	397255	4.0303e+06	1.82194e+07	4.60873e+07	8.76625e+07	1.51972e+08	2.19718e+08	2.30717e+08	2.41981e+08	1.90923e+08	1.00224e+08	6.8911e+07	2.75678e+07	2.95107e+06	1.59305e+06	1.14905e+06	916897	688041	929836	944156	541758
ASGRQTVDEALKDAQTGTDYDIPTTENL	363	390	3	0	1003.81	7	25	9.7826	10.3204	1011.67	21.8491	1	0	3.16139	1.67063		-7	0.548949		934674	40780.2	0	287022	0	321.901	0	0	269524	0	974835	1.65007e+06	1.49254e+07	3.47794e+07	3.83717e+07	7.9223e+07	9.15259e+07	9.18517e+07	1.01013e+08	1.44478e+08	2.37419e+08	4.48294e+08	7.17636e+08	9.28628e+08	1.00544e+09	9.12837e+08	6.36622e+08	3.84115e+08	2.08054e+08	1.13376e+08
TVDEALKDAQTGTD	368	381	2	0	732.347	5	12	7.36623	7.41293	735.386	5.26274	1	0	1.24674	-0.498503		1	0.235268		0	0	0	0	1.08901e+06	2.23775e+06	2.65249e+06	2.34416e+06	711832	381619	0	0	0	0	0	0	0	0
EALKDAQTGTDYDIPTTENL	371	390	2	0	1098.02	6	17					-1
ALKDAQTGTD	372	381	1	0	1019.5	4	8	4.01748	4.61415	1024.35	4.28368	1	0	1.67284	1.93072	1	1	0.204728		82957.7	831585	1.97364e+07	5.55512e+07	9.59425e+07	1.03402e+08	7.94922e+07	4.03609e+07	1.13141e+07	1.19527e+06	53719.5	0	0
ALKDAQTGTD	372	381	2	0	510.254	4	8	4.00178	4.70863	512.69	4.30772	0.6	0					0.0630672		7.48896e+06	6.91742e+07	2.95904e+08	7.3643e+08	1.20635e+09	1.32028e+09	1.04458e+09	5.50357e+08	2.05965e+08	6.00081e+07	1.03886e+07	200454	28646.6
ALKDAQTGTDYDIPTTENL	372	390	2	0	1033.5	6	16	9.06255	9.31493	1039.03	9.86965	1	0	2.03076	0.410008	1	0	0.120464		0	45033.4	0	0	508157	1.20371e+06	1.11255e+07	4.18483e+07	8.70158e+07	1.37413e+08	1.85445e+08	2.00705e+08	1.78014e+08	1.21005e+08	8.19507e+07	2.90409e+07	2.0674e+07	1.53593e+06	2.39928e+06	666586	235105	676760	3.3559e+06
ALKDAQTGTDYDIPTTENL	372	390	3	0	689.336	6	16					-1
KDAQTGTDYDIPTTENL	374	390	2	0	941.439	6	14	8.89148	8.9848	946.958	9.95819	1	0	2.44608	-0.292596		0	0.183534		0	0	0	0	0	0	218456	1.85474e+06	8.57865e+06	1.32089e+07	1.55902e+07	2.1432e+07	2.00568e+07	1.39644e+07	7.29128e+06	729024	303278	0	0	0	0
YDIPTTE	382	388	1	0	838.383	4	4	7.207	7.31432	841.576	2.70214	0.4	0					0.451978		0	0	1.81482e+06	3.56487e+06	2.87045e+06	240949	0	0	0
YDIPTTEN	382	389	1	0	952.426	4	5	5.77445	5.82125	958.935	5.9592	0.4	1					0.711545		0	0	0	0	0	0	997692	911422	0	0
YDIPTTENL	382	390	1	0	1065.51	4	6	9.12477	9.67363	1070.37	4.23299	1	0	2.42057	1.71959	1	0	0.0972706		220385	7.74812e+06	9.14856e+07	3.04851e+08	6.4803e+08	8.07665e+08	5.58875e+08	2.13587e+08	4.25408e+07	1.51571e+06	0
YDIPTTENL	382	390	2	0	533.259	4	6	9.12477	9.75148	535.617	4.0942	1	0	2.31885	2.06345	1	0	0.0389007		9.97539e+06	1.20388e+08	5.78875e+08	1.69861e+09	3.05807e+09	3.39713e+09	2.30529e+09	8.47064e+08	2.40875e+08	4.60637e+07	1.42487e+07
YFQGHM	391	396	1	0	782.329	4	4					0
YFQGHM	391	396	2	0	391.668	4	4	6.71995	8.10763	393.232	2.58034	0.4	0					0.183818		692130	3.28492e+07	8.60617e+07	2.90355e+08	6.08762e+07	4.91595e+07	320655	1.36732e+07	62366.8
YFQGHMASM	391	399	1	0	1071.44	5	7	8.73575	8.8759	1076.38	4.15975	1	0	1.93136	-0.0857311	1	1	0.366137		0	0	0	2.10842e+06	9.04084e+06	1.12951e+07	7.19204e+06	1.2067e+06	0	0	0	0	175882
YFQGHMASM	391	399	2	0	536.223	5	7	8.67343	9.0781	538.635	4.04156	1	0	1.85712	1.08265	1	1	0.120451		0	6.58594e+06	2.95578e+07	8.4544e+07	1.47365e+08	1.8129e+08	1.24078e+08	5.63293e+07	1.79927e+07	1.50159e+06	438437	222510	538985
YFQGHMASMTGGQQMGRGSSPQKPIV	391	416	2	0	1390.66	8	22	8.72017	8.89148	1398.72	14.2854	1	0	2.1736	0.0519332	1	0	0.312859		0	0	0	0	0	0	0	0	257771	0	180974	0	1.1058e+06	4.4762e+06	7.82087e+06	1.12774e+07	1.32606e+07	1.16797e+07	8.26157e+06	5.19964e+06	960801	0	261762	189087	0	0	0	0	0	0
YFQGHMASMTGGQQMGRGSSPQKPIV	391	416	3	0	927.44	8	22	8.62668	9.0159	932.921	14.6038	1	0	2.23725	1.01441	1	0	0.262584		0	0	0	0	0	0	0	0	417957	2.84074e+06	9.57941e+06	2.22787e+07	4.09108e+07	7.92438e+07	1.18043e+08	1.51793e+08	1.65557e+08	1.67695e+08	1.28925e+08	9.88698e+07	6.33253e+07	3.29562e+07	9.84802e+06	1.20097e+06	8.62757e+06	0	10660.1	8.30861e+06	0	272639
YFQGHMASMTGGQQMGRGSSPQKPIV	391	416	4	0	695.832	8	22					-1
YFQGHMASMTGGQQMGRGSSPQKPIVR	391	417	3	0	979.474	8	23	8.11283	8.15957	985.216	15.3038	0.4	1					0.233573		0	0	0	0	0	0	0	0	0	0	125377	0	1.26616e+06	979023	2.21407e+06	5.4435e+06	2.88174e+06	3.54251e+06	5.27544e+06	4.04209e+06	2.78545e+06	3.0811e+06	370793	0	0	0	0	0	0	0
YFQGHMASMTGGQQMGRGSSPQKPIVR	391	417	4	0	734.857	8	23	8.08167	8.14398	739.119	15.1249	1	1	2.20996	-0.429524	1	1	0.151882		0	0	0	0	0	0	0	0	0	0	0	170429	163014	1.55942e+06	1.58571e+06	2.07232e+06	2.39534e+06	3.77728e+06	3.68268e+06	3.01684e+06	1.51841e+06	597829	0	0	0	0	0	0	0	0
YFQGHMASMTGGQQMGRGSSPQKPIVRV	391	418	3	0	1012.5	8	24					-1
YFQGHMASMTGGQQMGRGSSPQKPIVRVFLPNKQRTVVPARC	391	432	4	0	1162.1	10	36	9.09365	9.50205	1168.44	22.3601	1	0	2.0495	1.09914	1	1	0.168482		0	275075	0	0	0	0	0	263635	250286	0	0	0	0	0	1.44281e+06	617052	4.41114e+06	5.88297e+06	1.98555e+07	3.06809e+07	4.89536e+07	5.79009e+07	8.54333e+07	9.92457e+07	1.10048e+08	1.18747e+08	1.10632e+08	1.01706e+08	9.21282e+07	7.03768e+07
YFQGHMASMTGGQQMGRGSSPQKPIVRVFLPNKQRTVVPARC	391	432	5	0	929.879	10	36	9.06255	9.58005	934.987	22.5211	1	0	2.06916	1.58104	1	1	0.161022		187883	0	0	199240	274075	0	0	727400	850887	0	242787	360182	0	427318	3.00585e+06	7.57688e+06	1.36034e+07	2.77401e+07	5.81776e+07	8.56203e+07	1.21114e+08	1.63803e+08	2.14953e+08	2.7525e+08	2.82788e+08	2.83899e+08	2.89454e+08	2.62186e+08	2.58007e+08	1.97273e+08
YFQGHMASMTGGQQMGRGSSPQKPIVRVFLPNKQRTVVPARC	391	432	6	0	775.067	10	36	9.1092	9.37727	779.298	22.3687	1	0	2.05055	0.479282	1	1	0.0653482		1.02385e+06	0	864175	63902.7	1.8064e+06	222754	1.08516e+06	0	493036	0	2.62154e+06	1.00848e+06	2.22712e+06	476840	813577	6.59822e+06	1.26471e+07	2.73039e+07	4.12902e+07	6.74359e+07	6.74933e+07	1.34791e+08	1.68681e+08	1.99489e+08	2.30072e+08	2.31738e+08	1.86142e+08	2.10101e+08	1.90413e+08	1.57063e+08
YFQGHMASMTGGQQMGRGSSPQKPIVRVFLPNKQRTVVPARC	391	432	7	0	664.487	10	36	9.09365	9.36168	667.977	21.4115	1	0	1.93362	0.479134	1	1	0.166519		151797	0	46653.5	156354	9.24318e+07	0	0	16684	969334	0	189853	7.80517e+06	1.08491e+06	1.32986e+06	1.65841e+06	3.97788e+06	7.25978e+06	1.77023e+07	2.91755e+07	4.51044e+07	7.01312e+07	9.25907e+07	1.26833e+08	1.48853e+08	1.5715e+08	1.62974e+08	1.59583e+08	1.55423e+08	1.40559e+08	1.11878e+08
YFQGHMASMTGGQQMGRGSSPQKPIVRVFLPNKQRTVVPARCGV	391	434	5	0	961.096	10	38					-1
YFQGHMASMTGGQQMGRGSSPQKPIVRVFLPNKQRTVVPARCGV	391	434	6	0	801.082	10	38	9.33052	9.70478	805.434	23.0041	1	0	1.98027	0.948371	1	1	0.0804349		0	0	438767	0	0	374634	500934	0	238480	0	0	655505	343114	374507	1.43842e+06	1.55626e+06	3.41209e+06	1.1237e+07	1.34788e+07	2.31509e+07	3.12725e+07	5.45961e+07	7.04375e+07	1.04861e+08	1.0341e+08	1.14186e+08	1.08601e+08	1.16272e+08	1.03134e+08	9.0256e+07
YFQGHMASMTGGQQMGRGSSPQKPIVRVFLPNKQRTVVPARCGV	391	434	7	0	686.785	10	38	9.37727	9.64245	690.555	23.2751	1	0	2.01163	0.466546	1	1	0.113164		122771	0	0	5505.86	3.2608e+06	303758	0	529671	231616	1.18875e+06	0	3.11609e+06	537786	0	110585	856614	2.04841e+06	4.65798e+06	1.06599e+07	1.56313e+07	2.3201e+07	3.59311e+07	4.61672e+07	5.77146e+07	6.48765e+07	7.20356e+07	7.41334e+07	7.37025e+07	6.11343e+07	5.95877e+07
YFQGHMASMTGGQQMGRGSSPQKPIVRVFLPNKQRTVVPARCGV	391	434	8	0	601.063	10	38					-1
YFQGHMASMTGGQQMGRGSSPQKPIVRVFLPNKQRTVVPARCGVT	391	435	6	0	817.923	10	39	9.15588	9.45523	822.352	23.4065	1	0	1.95738	0.617461		1	0.112834		234606	309209	0	0	0	0	0	0	0	539217	0	0	178167	0	170893	2.91605e+06	396300	1.30842e+06	7.68502e+06	1.10749e+07	1.98025e+07	3.01061e+07	4.17307e+07	4.7659e+07	6.1019e+07	6.52638e+07	6.65482e+07	6.98278e+07	6.22953e+07	5.33409e+07
TGGQQMGRGSSPQKPIV	400	416	2	0	864.446	6	13	7.83262	7.99338	865.652	1.35719	0.5	0					0.189143		6.75706e+06	2.11591e+07	3.03269e+07	2.82939e+07	1.5465e+07	5.28645e+06	754332	0	0	0	0	0	0	0	0	0	0	0	0	0
TGGQQMGRGSSPQKPIVRVFLPNKQRTVVPARC	400	432	4	0	898.991	8	27	8.5021	8.57995	903.723	16.6938	1	0	2.03708	-0.360913	1	0	0.330064		130497	0	0	0	0	0	0	0	0	0	0	0	586231	346968	2.33947e+06	2.13838e+06	3.96089e+06	5.18737e+06	5.26939e+06	5.29182e+06	4.54205e+06	5.16958e+06	2.48454e+06	2.54345e+06	576429	448839	0	0	0	0
TGGQQMGRGSSPQKPIVRVFLPNKQRTVVPARC	400	432	5	0	719.394	8	27					-1
TGGQQMGRGSSPQKPIVRVFLPNKQRTVVPARC	400	432	6	0	599.663	8	27					-1
TGGQQMGRGSSPQKPIVRVFLPNKQRTVVPARCGVTVRDSLKKALM	400	445	7	0	713.97	10	40					-1
MGRGSSPQKPIVRVFLPNKQRTVVPARC	405	432	4	0	781.189	8	22					-1
RVFLPNKQRTVVPARC	417	432	3	0	628.696	6	12	7.58397	7.86373	631.563	7.41715	0.6	0					0.107731		0	0	272329	195214	2.25507e+06	1.25322e+07	2.83875e+07	4.56909e+07	5.15656e+07	5.36087e+07	4.39515e+07	3.00841e+07	1.3492e+07	4.0263e+06	924608	151490	0	0	0
RVFLPNKQRTVVPARC	417	432	4	0	471.774	6	12					0
RVFLPNKQRTVVPARCGV	417	434	3	0	680.726	6	14					-1
RVFLPNKQRTVVPARCGV	417	434	4	0	510.797	6	14					-1
RVFLPNKQRTVVPARCGVT	417	435	3	0	714.409	6	15					0
RVFLPNKQRTVVPARCGVTVRDSLKKALM	417	445	4	0	821.475	8	25	9.61125	9.76703	824.76	11.0642	1	0	1.26436	-0.0166781	1	1	0.20792		0	0	159810	0	150490	0	22166.6	654019	2.8842e+06	7.65751e+06	1.21183e+07	1.67701e+07	1.95232e+07	1.8684e+07	1.72578e+07	1.49593e+07	1.34519e+07	7.11859e+06	3.72028e+06	2.32425e+06	371101	0	156687	0	0	0	0	0	0	0
RVFLPNKQRTVVPARCGVTVRDSLKKALM	417	445	5	0	657.381	8	25					-1
RVFLPNKQRTVVPARCGVTVRDSLKKALM	417	445	6	0	547.985	8	25					-1
VFLPNKQRTVVPARCGV	418	434	3	0	628.693	6	13	7.58397	7.84818	631.56	7.40932	0.6	0					0.118429		0	0	338733	195214	2.87908e+06	1.10505e+07	2.85829e+07	4.37608e+07	4.98664e+07	5.23249e+07	4.16305e+07	2.89983e+07	1.4344e+07	3.60772e+06	924608	151490	0	0	0	0
GVTVRDSL	433	440	2	0	423.738	4	6	6.87632	7.47517	426.654	5.35741	1	1	3.24466	1.94036		-2	0.0509813		0	90688.2	59251.6	2.46493e+07	3.90452e+08	1.10387e+09	1.35536e+09	6.85819e+08	1.99234e+08	3.96919e+07	4.24679e+06
GVTVRDSLKKALM	433	445	2	0	709.413	5	11	8.78247	9.26823	711.389	3.05721	0.6	0					0.216985		2.79261e+07	1.47952e+08	4.67889e+08	6.84707e+08	6.35305e+08	4.3698e+08	2.51123e+08	1.18725e+08	5.8068e+07	3.85864e+07	2.59431e+07	1.14041e+07	2.94763e+06	154628	536040	0	0
GVTVRDSLKKALM	433	445	3	0	473.278	5	11	8.78247	9.2371	474.612	3.1097	1	0	0.56135	1.30335	1	0	0.149371		7.93902e+06	8.77851e+07	2.98373e+08	4.17722e+08	4.10844e+08	2.82527e+08	1.5364e+08	8.14359e+07	3.89494e+07	2.76388e+07	1.50202e+07	6.5215e+06	2.14247e+06	87969.1	0	367958	0
GVTVRDSLKKALMM	433	446	2	0	774.934	6	12					-1
GVTVRDSLKKALMM	433	446	3	0	516.958	6	12	10.1404	10.3204	518.654	4.04242	1	0	0.799553	0.0901406	1	-1	0.148107		0	697409	8.40666e+06	2.30104e+07	3.42583e+07	3.26638e+07	2.15876e+07	1.19261e+07	6.01008e+06	2.00031e+06	1.34214e+06	837494	936187	1.03578e+06	984639	398630	448856	0	163964
GVTVRDSLKKALMMRGLIPECC	433	454	3	0	807.426	8	19					0
GVTVRDSLKKALMMRGLIPECC	433	454	4	0	605.822	8	19					-1
GVTVRDSLKKALMMRGLIPECCA	433	455	3	0	831.105	8	20	11.6888	11.7822	833.718	6.09991	0.6	1					0.14793		0	0	0	156854	1.55813e+06	5.51085e+06	1.0192e+07	1.46025e+07	1.75784e+07	1.24826e+07	1.09465e+06	5.13165e+06	329316	0	476032	379309	370275	0	194576	0	0	0	0	0	0	177036	0	0	0
TVRDSLKKALM	435	445	2	0	631.368	5	9	8.36195	8.62668	633.131	2.72396	0.6	0					0.11485		6.83195e+06	9.99234e+07	2.66041e+08	3.50746e+08	2.68866e+08	1.62766e+08	8.12622e+07	4.11257e+07	2.24054e+07	6.59389e+06	222678	0	0	0	0
TVRDSLKKALM	435	445	3	0	421.248	5	9					-1
TVRDSLKKALMM	435	446	2	0	696.889	6	10					-1
TVRDSLKKALMM	435	446	3	0	464.928	6	10	9.76703	9.82925	466.308	3.1867	0.6	0					0.146962		0	221039	1.12616e+06	3.37873e+06	4.68712e+06	3.87946e+06	1.42195e+06	480635	0	0	0	0	0	0	0	0	0
TVRDSLKKALMMRGLIPECCA	435	455	3	0	779.075	7	18					-1
VRDSLKKALM	436	445	2	0	580.845	5	8	7.81708	8.15957	582.367	2.29843	1	0	0.581596	0.807983	1	0	0.069714		1.40507e+07	1.13604e+08	2.63178e+08	2.84242e+08	1.9079e+08	9.73693e+07	4.02717e+07	1.29293e+07	1.17881e+06	0	0	212523	0	116823
VRDSLKKALM	436	445	3	0	387.566	5	8	7.67718	8.06088	388.632	2.45415	1	0	0.667192	0.990038	1	0	0.141929		0	3.37035e+07	1.28517e+08	1.50758e+08	9.97916e+07	5.40686e+07	1.09538e+07	2.28279e+06	7.29817e+06	0	0	196843	0	0
VRDSLKKALMM	436	446	2	0	646.365	6	9	9.0159	9.17145	649.653	5.67936	0.4	1					0.388015		561068	140839	2.3391e+07	1.50356e+07	2.4954e+07	1.01324e+07	8.91614e+06	1.28563e+06	699235	268363	255706	0	369269	0	3.25857e+07	0
SLKKALM	439	445	2	0	395.746	4	5	7.14462	7.24858	397.061	2.09243	0.4	0					0.099877		0	3.14319e+06	1.10481e+07	9.50971e+06	4.37468e+06	808837	0	74137.6	0	0
KKALM	441	445	2	0	295.688	4	3	5.50922	5.60288	296.511	1.22717	0.4	0					0.133698		101316	4.46228e+06	3.38492e+06	883686	56503.4	53726.4	0	54083.6
KKALMMRGLIPECCA	441	455	3	0	555.289	7	12					-1
MRGLIPEC	446	453	2	0	459.73	5	5	9.54883	10.1508	460.991	1.84929	1	0	0.944618	1.95413		0	0.074888		5.47537e+07	2.67531e+08	4.66019e+08	4.31869e+08	2.15419e+08	7.37506e+07	1.58548e+07	977686	0	608133	391720
MRGLIPECC	446	454	1	0	1021.46	5	6	10.3152	10.6734	1024.22	1.95709	1	0	0.752558	0.877404	1	1	0.158679		1.45781e+07	1.06469e+08	1.91049e+08	1.83426e+08	1.19568e+08	4.95807e+07	1.27773e+07	1.98068e+06	0	828518	352022	0
MRGLIPECC	446	454	2	0	511.235	5	6	10.1871	10.8173	512.601	1.93754	1	0	0.73823	2.07876	1	1	0.0667802		2.37268e+08	1.08429e+09	1.92352e+09	1.83266e+09	1.11024e+09	5.00548e+08	1.82448e+08	4.85254e+07	4.09459e+06	819939	864512	89675.4
MRGLIPECCA	446	455	1	0	1092.5	6	7	10.1249	10.6734	1095.39	2.05071	1	0	0.60646	1.71819	1	1	0.27298		2.21883e+07	1.52378e+08	2.89781e+08	2.96705e+08	2.02802e+08	9.71361e+07	3.35484e+07	2.26225e+06	0	391538	791222	973111	608283	242774
MRGLIPECCA	446	455	2	0	546.754	6	7	10.0937	10.7086	548.209	2.07021	1	0	0.618714	2.01096	1	1	0.154067		3.2602e+08	1.49119e+09	2.85628e+09	2.92569e+09	1.88819e+09	9.51183e+08	3.93241e+08	1.38332e+08	3.27149e+07	2.22364e+06	548565	547300	303514	987542
MRGLIPECCAV	446	456	2	0	596.288	6	8					-1
RGLIPEC	447	453	2	0	394.21	4	4	7.3195	7.63057	397.132	5.32239	0.5	1					0.962211		122598	25850.4	305712	0	4.04425e+06	0	4.59326e+07	69039.9	380011
RGLIPECC	447	454	2	0	445.715	5	5	9.56443	9.98478	446.763	1.44709	1	0	0.590895	1.15192		0	0.133785		2.82143e+07	1.12432e+08	1.29293e+08	8.04669e+07	2.97741e+07	7.79109e+06	868741	209070	151981	1.84106e+06	2.81329e+06
RGLIPECCA	447	455	2	0	481.233	5	6	9.45523	10.0003	482.35	1.54204	1	0	0.448367	1.70302		0	0.20023		6.62088e+07	2.39966e+08	2.95222e+08	1.94089e+08	8.84537e+07	3.1342e+07	9.58776e+06	9.22002e+06	4.5019e+06	818372	109154	44709
AVYRIQDGEKKPIGWDTD	455	472	2	0	1046.03	6	15	8.5488	8.73057	1050.07	6.83677	0.6	0					0.167942		165543	168696	349468	1.88959e+06	5.62107e+06	1.66446e+07	3.22676e+07	4.37715e+07	4.48333e+07	3.98619e+07	2.52188e+07	1.6579e+07	7.72851e+06	3.11855e+06	172310	519667	0	468019	0	346875	0	350628
AVYRIQDGEKKPIGWDTD	455	472	3	0	697.688	6	15	8.47095	8.78247	700.379	6.833	0.6	0					0.246011		162146	125173	2.94655e+06	6.4071e+06	3.34227e+07	8.43875e+07	1.6116e+08	2.25559e+08	2.36216e+08	1.89284e+08	1.34107e+08	7.17477e+07	3.72217e+07	1.29786e+07	3.3967e+06	142648	313140	3.46395e+06	1.00519e+06	1.61054e+06	4.2194e+06	586213
AVYRIQDGEKKPIGWDTDISW	455	475	2	0	1239.13	7	18					-1
AVYRIQDGEKKPIGWDTDISW	455	475	3	0	826.42	7	18					-1
AVYRIQDGEKKPIGWDTDISW	455	475	4	0	620.067	7	18	11.2375	11.3309	622.44	7.99776	1	0	1.27206	-0.292522	1	1	0.195944		0	0	507511	115670	0	157756	579610	3.33884e+06	6.20702e+06	6.46235e+06	5.86313e+06	3.68255e+06	1.57019e+06	461645	129477	0	0	297157	0	100822	132355	0	0	0	0	479816
AVYRIQDGEKKPIGWDTDISWL	455	476	3	0	864.115	7	19	12.2506	12.6258	867.262	7.8743	1	1	1.14065	0.952494	1	-1	0.101966		299724	2.62709e+06	1.29908e+06	1.17823e+06	1.73488e+07	1.01954e+07	2.714e+07	8.21838e+07	7.59637e+07	8.69373e+07	1.37413e+08	6.8058e+07	4.61927e+07	4.2806e+07	1.43579e+07	5.37181e+06	1.76973e+06	1.20405e+06	355794	410209	891604	147976	116532	204660	207826	0	101340
AVYRIQDGEKKPIGWDTDISWL	455	476	4	0	648.338	7	19	12.3286	12.3911	650.877	8.58986	0.4	0					0.216603		145067	0	0	0	0	136887	116699	1.46339e+06	2.65673e+06	3.20599e+06	2.6999e+06	2.99105e+06	1.81978e+06	785754	227988	172212	103685	0	60644	67732.1	0	0	0	180013	181672	0	0
AVYRIQDGEKKPIGWDTDISWLTGEEL	455	481	2	0	1560.29	7	24	12.704	12.9389	1566.47	10.5085	1	0	1.24363	0.332489	1	1	0.203208		0	0	0	0	0	0	0	678115	1.18932e+06	7.11695e+06	1.37104e+07	1.94923e+07	2.17303e+07	2.1385e+07	1.55252e+07	1.16896e+07	3.87947e+06	2.06327e+06	0	0	0	0	0	0	0	0	0	0	0	0
AVYRIQDGEKKPIGWDTDISWLTGEEL	455	481	3	0	1040.53	7	24	12.6258	13.2622	1044.74	10.7785	0.6	0					0.077062		950623	1.06375e+06	2.40037e+06	1.2122e+06	2.99554e+06	9.78657e+06	3.39604e+07	8.57858e+07	1.93199e+08	3.65567e+08	5.80938e+08	7.69468e+08	8.92031e+08	8.57023e+08	6.8941e+08	5.13929e+08	3.42205e+08	2.06218e+08	1.23107e+08	6.52574e+07	3.37097e+07	2.1506e+07	7.13749e+06	1.54246e+06	151330	134991	387169	337133	211162	8708.87
AVYRIQDGEKKPIGWDTDISWLTGEEL	455	481	4	0	780.648	7	24	12.6414	13.0483	783.908	11.1789	0.6	0					0.156082		348184	277458	303992	177723	1.20389e+06	1.54569e+06	9.50878e+06	2.21922e+07	5.65252e+07	1.12078e+08	1.84412e+08	2.3984e+08	2.57945e+08	2.67613e+08	2.2081e+08	1.61833e+08	1.00618e+08	6.00396e+07	3.19057e+07	6.52978e+07	1.08282e+07	5.01291e+06	1.6733e+06	2.05249e+07	389812	653709	226616	1.22336e+07	801819	404285
VYRIQDGEKKPIGWD	456	470	2	0	902.473	6	12	8.62668	8.90703	906.039	6.05018	0.6	0					0.186268		168609	205325	0	1.43593e+06	1.3164e+07	3.65939e+07	5.41841e+07	6.89032e+07	5.68916e+07	3.8059e+07	1.7728e+07	3.37374e+06	192328	19380.4	239321	22213.8	208101	0	0
VYRIQDGEKKPIGWD	456	470	3	0	601.984	6	12					0
VYRIQDGEKKPIGWDTD	456	472	2	0	1010.51	6	14	7.9882	8.33082	1015.37	8.52244	0.6	1					1.18249		0	0	157576	1.77688e+06	1.38804e+07	3.35122e+07	7.02474e+07	9.09237e+07	1.82747e+08	1.79068e+08	1.28051e+08	7.98195e+07	3.74749e+07	2.6554e+07	2.52354e+07	2.95156e+07	3.18536e+07	2.37476e+07	1.24599e+07	5.56644e+06	5.27114e+06
VYRIQDGEKKPIGWDTD	456	472	3	0	674.009	6	14	8.39308	8.86033	676.648	6.71954	0.6	0					0.0679089		114300	1.21626e+06	3.82763e+06	3.52227e+07	1.21997e+08	2.91013e+08	5.55735e+08	7.51465e+08	7.68815e+08	6.42022e+08	4.21336e+08	2.35524e+08	1.08909e+08	4.18862e+07	1.26701e+07	1.43394e+06	370774	261787	230318	1.22455e+06	1.07882e+06
VYRIQDGEKKPIGWDTD	456	472	4	0	505.759	6	14	8.5021	8.79803	507.715	6.62632	1	0	1.39954	0.60237	-1	-2	0.0591921		556343	89153.1	1.50487e+06	2.07108e+06	1.57308e+07	3.6268e+07	6.74944e+07	1.01487e+08	1.00805e+08	7.75792e+07	5.64052e+07	2.74866e+07	6.82737e+06	2.7558e+06	1.04343e+06	264707	0	0	496970	0	0
VYRIQDGEKKPIGWDTDISW	456	475	3	0	802.741	7	17	11.1131	11.7096	805.837	7.83412	0.6	0					0.194175		3.21083e+06	2.59222e+06	5.98096e+06	3.9572e+06	1.35452e+07	6.46145e+07	1.40866e+08	2.53624e+08	4.19721e+08	3.79597e+08	3.46096e+08	3.00099e+08	1.52896e+08	8.16469e+07	5.42966e+07	1.82199e+07	8.11197e+06	6.25186e+06	849929	769416	1.67616e+06	956852	2.39164e+06	2.21668e+06	1.14064e+06
VYRIQDGEKKPIGWDTDISW	456	475	4	0	602.308	7	17	11.2997	11.3776	604.58	7.63547	0.3	0					0.0568255		0	0	0	0	561429	1.50677e+06	6.49688e+06	1.02339e+07	1.34629e+07	1.59367e+07	1.27382e+07	1.07322e+07	4.65342e+06	2.3397e+06	415893	348594	0	172585	0	0	0	80614	149012	0	0
VYRIQDGEKKPIGWDTDISWL	456	476	2	0	1260.15	7	18	11.2531	11.4865	1269.09	16.3572	1	1	3.31427	0.326305	-3	-12	0.827781		5.36402e+06	1.04382e+07	7.22324e+06	2.17709e+06	1.91444e+06	0	0	0	0	0	0	0	0	0	0	0	231310	5.73859e+06	1.73322e+07	3.05305e+07	3.31648e+07	3.5163e+07	2.83401e+07	1.44425e+07	4.2107e+06	0
VYRIQDGEKKPIGWDTDISWL	456	476	3	0	840.436	7	18	12.3286	12.7562	843.649	8.1131	1	0	1.30024	1.18409	-1	0	0.067401		477114	1.37686e+06	2.18208e+06	1.99695e+06	1.17082e+07	3.55883e+07	1.33353e+08	1.56459e+08	2.43034e+08	3.14985e+08	2.71906e+08	2.33461e+08	1.62283e+08	9.78241e+07	5.61827e+07	2.58068e+07	1.04379e+07	4.08027e+06	2.72835e+06	2.6036e+06	181726	99370	2.03253e+06	333830	335895	277136
VYRIQDGEKKPIGWDTDISWL	456	476	4	0	630.579	7	18	12.2506	12.5892	633.024	8.25682	1	0	1.33535	0.791124	-1	0	0.103898		50966.8	219735	185579	1.62209e+06	661406	2.19796e+06	1.12465e+07	3.24651e+07	3.47731e+07	4.19334e+07	4.02534e+07	4.1313e+07	2.38557e+07	1.33197e+07	7.68568e+06	3.98061e+06	837543	526368	69123.7	983308	242714	348474	432194	519538	0	0
VYRIQDGEKKPIGWDTDISWLTG	456	478	3	0	893.126	7	20					-1
VYRIQDGEKKPIGWDTDISWLTGEE	456	480	3	0	979.154	7	22					-1
VYRIQDGEKKPIGWDTDISWLTGEEL	456	481	2	0	1524.77	7	23	12.6727	13.1265	1530.98	10.5963	1	0	1.34412	1.29967	1	-1	0.199786		0	0	0	0	104460	0	1.98267e+06	4.72572e+06	2.12691e+07	3.98968e+07	7.26097e+07	9.11024e+07	1.11372e+08	1.03002e+08	8.35886e+07	5.75471e+07	3.55045e+07	1.59178e+07	5.06969e+06	315126	337382	0	0	0	182591	0	0	0	0	0
VYRIQDGEKKPIGWDTDISWLTGEEL	456	481	3	0	1016.85	7	23	12.657	13.2883	1021.04	10.7404	0.6	0					0.0641421		93108.4	294183	2.27343e+06	3.11327e+06	1.39271e+07	3.54789e+07	9.35997e+07	2.52934e+08	5.28846e+08	9.95186e+08	1.53819e+09	2.04892e+09	2.34498e+09	2.20841e+09	1.78975e+09	1.34624e+09	8.87277e+08	5.30733e+08	2.91442e+08	1.63532e+08	8.27511e+07	3.657e+07	1.2626e+07	5.17304e+06	357966	0	259998	0	160192	120904
VYRIQDGEKKPIGWDTDISWLTGEEL	456	481	4	0	762.888	7	23	12.6727	13.0483	766.013	10.675	0.6	0					0.0461816		192907	1.09069e+06	2.75139e+07	1.30078e+06	2.92235e+06	9.79362e+06	3.96969e+07	6.44236e+07	1.48092e+08	2.69246e+08	4.32717e+08	5.73784e+08	6.4687e+08	6.19427e+08	5.05963e+08	3.77314e+08	2.44107e+08	1.47682e+08	8.48805e+07	4.37662e+07	2.17737e+07	9.72644e+06	5.73631e+06	1.15839e+06	765454	108540	1.11614e+06	375951	137371	107130
VYRIQDGEKKPIGWDTDISWLTGEELHV	456	483	3	0	1095.56	8	25	12.0321	12.1101	1103.34	21.3812	0.6	0					0.180788		0	0	0	0	0	133922	473620	0	0	0	0	451788	396886	0	0	0	336256	258760	810418	6.60654e+06	2.51369e+07	4.27665e+07	1.14759e+08	1.61235e+08	1.56008e+08	1.27333e+08	0	1.8609e+06	0	508113
YRIQDGEKKPIGWD	457	470	2	0	852.939	5	11	8.51767	8.59033	857.027	7.16114	0.4	1					0.431153		0	123197	0	775974	3.80728e+06	1.11763e+07	1.62427e+07	2.40731e+07	1.2249e+07	1.06515e+07	3.44087e+06	2.02823e+07	1.02244e+06	6.65074e+06	0	668406	617570
YRIQDGEKKPIGWD	457	470	3	0	568.962	5	11	8.34637	8.6111	572.042	8.22655	0.4	1					0.738401		0	234252	352091	3.02168e+06	1.2091e+07	3.56623e+07	5.4616e+07	6.33086e+07	4.60922e+07	2.92117e+07	1.52589e+07	3.49684e+06	3.02166e+07	6.57424e+07	2.96001e+07	1.44905e+07	4.43513e+06
YRIQDGEKKPIGWDTD	457	472	2	0	960.976	6	13	8.31525	8.65785	965.069	7.05026	1	0	1.70304	0.808498	1	-1	0.226622		0	302185	224100	1.27111e+06	1.05913e+07	3.77048e+07	6.70923e+07	9.1795e+07	9.6336e+07	8.44337e+07	6.10248e+07	4.42927e+07	1.58286e+07	5.40406e+06	797939	169697	10766.4	0	1.0703e+06	1.95873e+06
YRIQDGEKKPIGWDTD	457	472	3	0	640.987	6	13	8.36195	8.689	643.536	6.51423	1	0	1.52172	0.739813	1	-3	0.062016		0	227097	1.24322e+06	8.2393e+06	3.76081e+07	9.25789e+07	1.65798e+08	2.22259e+08	2.19765e+08	1.75472e+08	9.14642e+07	5.0023e+07	1.72465e+07	1.48913e+06	1.77752e+06	1.31858e+06	935512	106850	0	0
YRIQDGEKKPIGWDTD	457	472	4	0	480.992	6	13	8.36195	8.55398	482.91	6.53954	0.4	0					0.142727		0	652124	73805.9	100788	404226	2.967e+06	9.59677e+06	1.1244e+07	1.11845e+07	9.26831e+06	4.57902e+06	1.85677e+06	325129	316055	0	0	78772.4	0	0	0
YRIQDGEKKPIGWDTDISW	457	475	3	0	769.718	6	16	11.1598	11.5332	772.867	8.06093	1	0	1.53365	0.94469	1	1	0.255102		537320	1.52458e+06	570106	562991	1.37832e+06	1.12563e+07	3.42522e+07	6.60572e+07	9.54055e+07	9.87762e+07	9.14619e+07	6.73804e+07	3.57409e+07	1.31973e+07	6.3405e+06	700225	526189	1.47255e+06	1.78839e+06	1.92448e+06	4.5826e+06	1.55301e+06	6.27555e+06
YRIQDGEKKPIGWDTDISW	457	475	4	0	577.541	6	16					-1
YRIQDGEKKPIGWDTDISWL	457	476	2	0	1210.62	7	17					-1
YRIQDGEKKPIGWDTDISWL	457	476	3	0	807.413	7	17	12.2037	12.6518	810.75	8.54877	0.6	0					0.386825		1.15632e+06	266589	596567	530866	2.73697e+06	9.64061e+06	3.04026e+07	5.51195e+07	9.05543e+07	1.06217e+08	1.0033e+08	8.64438e+07	5.60302e+07	3.10946e+07	1.2123e+07	5.02785e+06	490368	1.54677e+06	2.32531e+06	4.11404e+06	2.68062e+06	4.62888e+06	1.55418e+06	550379	7.2627e+06
YRIQDGEKKPIGWDTDISWLTGEEL	457	481	3	0	983.826	7	22	12.6414	13.0483	988.008	10.7849	0.6	0					0.0736295		503071	81810.3	375146	446610	1.49235e+06	5.7357e+06	2.16467e+07	5.31627e+07	1.28239e+08	2.24593e+08	3.5362e+08	4.57708e+08	4.99658e+08	4.83924e+08	4.09585e+08	2.78061e+08	1.80372e+08	1.05616e+08	5.4032e+07	2.51321e+07	8.63676e+06	1.84649e+06	191438	443389	119610	398370	1.25083e+07	28470.3	0	1.55538e+07
YRIQDGEKKPIGWDTDISWLTGEEL	457	481	4	0	738.121	7	22	12.657	13.017	741.247	10.7401	1	0	1.46495	0.885134	1	1	0.106085		116680	270063	360030	147245	548156	224788	2.41312e+06	1.96649e+06	2.14772e+07	3.62776e+07	6.9685e+07	8.52228e+07	9.70292e+07	9.60624e+07	7.79725e+07	5.0765e+07	3.26829e+07	1.95819e+07	6.27629e+06	2.93347e+06	585276	939912	146094	104544	221516	250577	217887	0	175826	392196
RIQDGEKKPIGWDTD	458	472	2	0	879.444	6	12	7.03553	7.14462	884.288	8.66306	1	0	2.49279	-0.222954	1	-7	0.406841		0	0	224457	698456	1.12045e+06	368063	0	100037	2.33749e+06	6.69054e+06	8.06437e+06	6.53838e+06	2.94086e+06	172380	187112	0	119728	0	223492
RIQDGEKKPIGWDTD	458	472	3	0	586.632	6	12					-1
RIQDGEKKPIGWDTDISWL	458	476	3	0	753.059	6	16	12.1569	12.2506	755.887	7.13895	1	0	1.28026	-0.291123		-1	0.135093		0	1.41458e+06	525267	295891	2.59708e+06	4.00197e+06	8.57263e+06	1.34328e+07	1.5012e+07	1.50483e+07	1.07438e+07	7.81883e+06	3.86126e+06	1.73235e+06	294970	123040	225261	104028	0	745888	360989	250679	85681
RIQDGEKKPIGWDTDISWLTGEEL	458	481	2	0	1393.7	7	21	12.6258	12.7406	1399.61	10.1659	1	0	1.44695	-0.197629	1	1	0.285599		0	0	0	0	0	0	321009	506229	3.78735e+06	5.29325e+06	6.36424e+06	6.72016e+06	7.35988e+06	6.91765e+06	6.79142e+06	3.28348e+06	1.89451e+06	995584	0	0	0	0	0	0	0	0	0	0	0
RIQDGEKKPIGWDTDISWLTGEEL	458	481	3	0	929.471	7	21	12.4223	13.017	933.305	9.84981	1	0	1.38076	1.92189	1	1	0.522694		0	20214.2	0	1.41123e+06	1.75258e+06	9.61423e+06	3.02467e+07	6.57671e+07	1.20199e+08	1.8599e+08	2.42966e+08	2.65236e+08	2.47675e+08	2.28278e+08	1.88915e+08	1.20532e+08	5.89946e+07	2.48316e+07	1.76739e+06	1.9217e+06	140480	1.50092e+06	288395	0	723333	201809	301938	764997	95307.8
RIQDGEKKPIGWDTDISWLTGEEL	458	481	4	0	697.355	7	21	12.5631	12.8396	700.278	10.0402	1	0	1.42062	0.516311	1	1	0.204477		459250	0	79030.5	152562	529936	316204	2.9748e+06	3.64883e+06	1.23447e+07	1.77504e+07	2.55884e+07	2.75919e+07	2.52341e+07	2.47303e+07	2.19819e+07	1.3546e+07	6.63457e+06	2.13734e+06	541259	60963.4	367756	74815.4	156673	79606.5	124810	0	209570	52981.6	111042
RIQDGEKKPIGWDTDISWLTGEELHV	458	483	3	0	1008.18	7	23					0
TDISWLTGEEL	471	481	1	0	1263.61	5	9	12.0633	13.5028	1272.13	7.77891	1	0	3.11899	5.65369	-1	-1	2.08884		0	297561	1.14197e+07	4.73081e+07	8.97369e+07	1.03159e+08	1.15821e+08	3.60561e+08	1.0319e+09	1.07658e+09	4.80924e+08	1.16691e+08	3.26259e+07	5.34917e+07	8.7074e+07
TDISWLTGEEL	471	481	2	0	632.309	5	9	12.3598	12.9232	634.781	4.1982	1	0	1.36945	1.78378	-1	1	0.216728		224168	4.99693e+06	2.53758e+07	6.43549e+07	1.01178e+08	1.04324e+08	7.54087e+07	4.3545e+07	1.68056e+07	4.23542e+06	3.0596e+06	1.09444e+06	2.54644e+06	1.12898e+06	1.55402e+06
ISWLTGEEL	473	481	1	0	1047.54	4	7	11.2375	12.8448	1052.73	4.56367	1	1	2.1851	6.39443		-1	1.51009		5.05454e+06	6.90539e+07	2.76991e+08	6.09176e+08	9.57284e+08	8.79745e+08	4.82959e+08	2.57385e+08	4.35713e+08	3.3889e+08	7.31128e+07	1.37248e+06
ISWLTGEELHV	473	483	2	0	642.335	5	9	11.9384	12.0737	644.708	3.97186	1	0	1.25886	-0.106859		-1	0.143949		0	0	1.84713e+06	7.24161e+06	1.23876e+07	1.24483e+07	6.96489e+06	2.88922e+06	1.27971e+06	68101	186530	0	47288.2	212577	13472.1
LTGEEL	476	481	1	0	661.34	4	4	7.50627	8.09725	663.315	1.59824	1	0	1.07523	1.90562		0	0.0896786		1.21258e+08	5.07697e+08	7.03302e+08	4.10587e+08	1.13496e+08	1.5483e+07	1.5398e+06	0	0
TGEEL	477	481	1	0	548.256	3	3	6.18103	6.36732	550.364	1.80725	0.4	1					0.390936		8.44744e+06	2.43181e+07	2.02551e+07	1.08954e+07	1.66892e+07	1.54251e+06	114266
HVEVL	482	486	1	0	596.34	3	3	7.58397	8.11283	597.689	0.998991	1	0	0.782528	1.63124		1	0.0444178		1.13008e+09	2.57309e+09	1.93236e+09	5.31302e+08	8.93234e+07	5.55616e+06	418779
HVEVLENVPLTTHN	482	495	2	0	801.418	5	11	8.11283	8.67343	804.412	5.05237	1	1	1.33796	1.77141	0	1	0.756425		978644	4.9164e+08	7.77358e+08	6.35175e+08	5.19322e+08	7.91459e+08	1.24653e+09	1.4804e+09	1.28641e+09	7.93284e+08	3.90823e+08	1.3689e+08	4.03448e+07	5.13128e+06	673895	281917	433409
HVEVLENVPLTTHN	482	495	3	0	534.614	5	11	8.08167	8.40865	535.904	2.93247	1	1	0.4905	0.739519	0	-6	0.410706		320965	6.67175e+08	1.06553e+09	8.10882e+08	4.40938e+08	3.15926e+08	3.36948e+08	3.37741e+08	2.64758e+08	1.4757e+08	6.213e+07	4.07031e+06	5.04289e+06	364678	3.74661e+06	0	145102
HVEVLENVPLTTHNF	482	496	2	0	874.952	6	12					0
HVEVLENVPLTTHNFVRKT	482	500	3	0	745.074	6	16					-1
HVEVLENVPLTTHNFVRKT	482	500	4	0	559.058	6	16					-1
HVEVLENVPLTTHNFVRKTF	482	501	2	0	1190.64	6	17					-1
HVEVLENVPLTTHNFVRKTF	482	501	3	0	794.097	6	17					-1
HVEVLENVPLTTHNFVRKTF	482	501	4	0	595.825	6	17					-1
HVEVLENVPLTTHNFVRKTFF	482	502	3	0	843.12	7	18	11.1287	11.7511	847.56	11.7757	1	0	2.19501	2.04439	1	-1	0.273351		0	1.6078e+06	861965	810751	6.64352e+06	1.46049e+06	6.86206e+06	4.48361e+07	8.86476e+07	1.9767e+08	3.81783e+08	5.52864e+08	7.05683e+08	7.36443e+08	6.05469e+08	4.29974e+08	2.6513e+08	1.17109e+08	4.45976e+07	6.20528e+07	729888	482906	1.72225e+08	474296	895530	7.07417e+07
HVEVLENVPLTTHNFVRKTFF	482	502	4	0	632.592	7	18	11.1598	11.5176	635.719	10.9672	1	0	1.9975	0.875932	1	-1	0.1216		10942.9	1.74032e+06	0	2.31331e+07	0	708500	730259	5.32701e+06	1.74897e+07	5.07277e+07	9.26523e+07	1.48271e+08	1.85821e+08	1.9545e+08	1.65749e+08	1.17992e+08	6.30754e+07	2.35726e+07	7.64582e+06	710012	264860	127054	0	136723	211012	268630
HVEVLENVPLTTHNFVRKTFFTL	482	504	3	0	914.497	7	20	12.0008	12.3755	919.246	12.5749	0.6	0					0.104251		8.00753e+06	2.48676e+06	3.79724e+06	6.6353e+06	2.44849e+06	1.64284e+06	1.2601e+06	3.5897e+06	1.12592e+07	2.77698e+07	6.7619e+07	1.33202e+08	2.05793e+08	2.90698e+08	3.5465e+08	3.33571e+08	2.7318e+08	1.99618e+08	9.85668e+07	4.59646e+07	1.89653e+07	1.95703e+06	153437	1.49312e+06	181863	3.05344e+06	0	35745.1
HVEVLENVPLTTHNFVRKTFFTL	482	504	4	0	686.125	7	20	12.0789	12.2662	689.676	12.5326	1	0	2.07375	0.122311	1	0	0.084814		191576	1.52867e+06	1.80498e+06	2.67682e+06	1.58958e+06	5.12478e+06	289627	1.10925e+06	2.09596e+06	7.06094e+06	1.34126e+07	2.80413e+07	4.70836e+07	6.42476e+07	8.00195e+07	7.89297e+07	6.3607e+07	3.84366e+07	2.28193e+07	9.22866e+06	4.48498e+06	1.32336e+06	173880	124629	299003	3.26602e+06	1.38787e+06	0
HVEVLENVPLTTHNFVRKTFFTLA	482	505	2	0	1406.76	7	21	12.0008	12.2037	1414.33	13.4233	1	0	2.12905	0.191364	1	0	0.224582		0	0	0	0	0	0	0	0	0	0	188950	3.62139e+06	9.69125e+06	2.03541e+07	2.89379e+07	3.09156e+07	2.90405e+07	2.29298e+07	1.08712e+07	1.95892e+06	13976.8	0	0	0	345811	0	431772	0	0
HVEVLENVPLTTHNFVRKTFFTLA	482	505	3	0	938.176	7	21	11.9384	12.5162	943.211	13.3916	1	0	2.12241	1.84739	1	0	0.152402		453203	4.53352e+06	672368	1.13166e+06	9.96136e+06	2.85857e+06	6.50168e+06	2.85313e+07	3.53659e+07	7.06919e+07	9.61103e+07	2.87235e+08	4.90637e+08	7.15888e+08	9.5841e+08	1.10241e+09	1.05045e+09	8.12301e+08	5.39374e+08	3.14478e+08	1.51892e+08	6.17388e+07	1.81554e+07	4.45403e+06	794913	122241	134723	0	122663
HVEVLENVPLTTHNFVRKTFFTLA	482	505	4	0	703.884	7	21	11.954	12.438	707.657	13.3791	1	0	2.11979	1.43307	1	0	0.090345		380363	845825	434156	512987	812851	1.80877e+06	1.58574e+06	3.23517e+06	4.45351e+06	2.21515e+07	3.35419e+07	8.34501e+07	1.41856e+08	2.20508e+08	3.02313e+08	3.35393e+08	2.90147e+08	2.43552e+08	1.56287e+08	9.14898e+07	3.87246e+07	1.36879e+07	3.32605e+06	933564	102443	209955	2.22022e+06	508034	421291
HVEVLENVPLTTHNFVRKTFFTLAF	482	506	2	0	1480.3	7	22	13.0639	13.2362	1487.35	12.2973	1	1	1.77622	0.0559821	1	-2	0.476694		150563	206575	446131	1.49007e+06	1.92284e+06	3.16862e+06	660912	2.06217e+06	2.95389e+06	932118	564540	1.19133e+06	3.88774e+06	6.24453e+06	1.06047e+07	1.49107e+07	1.46988e+07	1.43731e+07	8.25648e+06	3.24511e+06	368350	0	0	0	0	0	0	102794	0	0
HVEVLENVPLTTHNFVRKTFFTLAF	482	506	3	0	987.199	7	22	12.9857	13.5815	992.355	13.6492	1	0	2.04643	1.92652	1	1	0.18075		17389.7	7.1416e+06	0	0	3.4971e+06	5.64117e+06	1.57214e+07	3.17716e+07	4.06312e+07	5.67288e+07	8.75096e+07	1.46534e+08	2.56755e+08	3.9479e+08	5.7118e+08	6.92199e+08	7.02118e+08	6.15531e+08	4.79307e+08	2.9452e+08	1.72067e+08	8.12741e+07	2.73511e+07	7.11117e+06	2.05503e+06	252289	621083	392344	387052	217737
HVEVLENVPLTTHNFVRKTFFTLAF	482	506	4	0	740.651	7	22	12.9857	13.5815	744.486	13.5203	1	0	2.02068	1.92652	1	1	0.157757		673278	458210	458213	1.52106e+06	3.93653e+06	5.31709e+06	1.50775e+07	2.12048e+07	2.44246e+07	2.3594e+07	3.33561e+07	5.74753e+07	9.99898e+07	1.5524e+08	2.19656e+08	2.68939e+08	2.88569e+08	2.51956e+08	1.85176e+08	1.20911e+08	6.65105e+07	2.66175e+07	9.81764e+06	3.28151e+06	1.01146e+06	744850	509054	577050	1.20652e+06	507778
EVLENVPLTTHN	484	495	2	0	683.354	5	9	7.78598	8.19072	686.486	5.47126	0.6	0					0.124537		1.54096e+06	346387	4.26311e+06	1.58778e+07	5.60987e+07	1.12957e+08	1.43527e+08	1.29071e+08	7.61351e+07	3.23169e+07	1.09386e+07	1.12438e+06	681846	428667	560373
EVLENVPLTTHNFVRKTF	484	501	3	0	715.388	6	15					-1
EVLENVPLTTHNFVRKTFF	484	502	3	0	764.411	6	16	11.3931	11.5332	768.119	9.72869	0.6	0					0.158707		3.00419e+06	29342.9	53537	5.61427e+06	0	534285	6.66129e+06	828342	5.16864e+06	1.28493e+07	2.24964e+07	2.99962e+07	3.21379e+07	2.68048e+07	1.93699e+07	8.76164e+06	2.32915e+06	0	378508	104501	0	0	0
EVLENVPLTTHNFVRKTFFTL	484	504	3	0	835.788	7	18					-1
EVLENVPLTTHNFVRKTFFTLA	484	505	3	0	859.467	7	19	12.2037	12.2974	864.3	12.9281	1	1	2.31033	-0.291123		1	0.2941		1.99129e+06	1.74427e+06	85806.6	0	99225	0	280144	0	374825	584998	1.32653e+06	4.35284e+06	6.31776e+06	1.15489e+07	1.49562e+07	1.30076e+07	9.937e+06	6.27585e+06	3.07005e+06	404910	0	94215.4	204720	8037.48	56373.3	5.93657e+06	276800
LENVPLTTHNFVRKTFF	486	502	3	0	688.374	6	14	10.5643	10.6423	690.578	5.35116	0.6	1					0.217286		337305	193957	423995	966350	1.43531e+06	7.43347e+06	8.16371e+06	7.06804e+06	5.20791e+06	4.2425e+06	719379	0	512276	0	0	188019	170406	0	0	0	0
ENVPLTTHN	487	495	1	0	1024.51	4	6	5.47798	5.89402	1028.88	3.79143	0.6	0					0.333913		136031	373597	1.39546e+07	4.65829e+07	7.02493e+07	6.59074e+07	3.06337e+07	6.36681e+06	1.68335e+06	1.35875e+06	91022.9
ENVPLTTHN	487	495	2	0	512.757	4	6	5.4936	5.99292	514.926	3.75714	0.6	0					0.0560296		3.09447e+06	4.88345e+07	2.50592e+08	6.54259e+08	9.6392e+08	8.98575e+08	4.62781e+08	1.45924e+08	3.14308e+07	4.0427e+06	2.93745e+06
ENVPLTTHNF	487	496	2	0	586.291	5	7	6.13395	6.38823	587.674	2.07393	1	0	0.621049	0.4184		-1	0.821524		2.38569e+06	7.43239e+06	9.30948e+06	5.19017e+06	1.00103e+06	398717	113797	311892	0	0	1.15575e+06	0	1.4245e+06
ENVPLTTHNFVRKTF	487	501	2	0	901.981	6	12	8.62668	8.78247	906.005	6.96474	0.6	0					0.400164		150482	168609	0	0	1.46486e+06	5.16219e+06	2.06694e+07	3.34654e+07	4.47212e+07	3.62173e+07	2.0646e+07	5.04533e+06	1.71347e+06	118242	19380.4	0	0	0	0
ENVPLTTHNFVRKTF	487	501	4	0	451.494	6	12					-1
ENVPLTTHNFVRKTFF	487	502	3	0	650.679	6	13	10.4864	11.0197	653.904	8.48513	1	0	2.1884	1.65083	1	-1	0.067591		223699	8866.3	874310	972059	1.8649e+06	3.17839e+07	1.08289e+08	2.35892e+08	4.27072e+08	5.54943e+08	5.65367e+08	4.49808e+08	2.73862e+08	1.36103e+08	4.82594e+07	1.08169e+07	1.24878e+06	1.63967e+06	0	106243
ENVPLTTHNFVRKTFF	487	502	4	0	488.261	6	13	10.5488	10.7862	490.662	8.4152	1	0	2.16475	0.344047	1	0	0.101392		0	0	0	0	294918	226317	9.41463e+06	1.39496e+07	3.8119e+07	3.60364e+07	4.44757e+07	3.04366e+07	2.16827e+07	4.82437e+06	3.63504e+06	182639	150697	0	0	0
ENVPLTTHNFVRKTFFTL	487	504	2	0	1082.58	6	15	11.72	11.9852	1088.42	10.3574	1	1	2.3546	0.466767	1	1	0.18433		0	0	459853	405924	0	0	0	1.02824e+06	7.94184e+06	2.11274e+07	3.23544e+07	3.98357e+07	4.16671e+07	2.57161e+07	3.34768e+07	2.75995e+06	7.43231e+06	0	0	0	0	0
ENVPLTTHNFVRKTFFTL	487	504	3	0	722.056	6	15	11.6577	12.1101	725.793	9.89169	1	0	2.21806	1.29349	1	1	0.0783653		117700	929013	144709	175063	1.56115e+06	3.75642e+06	8.59881e+06	3.07684e+07	7.60159e+07	1.30806e+08	2.0269e+08	2.439e+08	2.20895e+08	1.5709e+08	1.03515e+08	4.33741e+07	7.3249e+06	2.24153e+06	681811	1.64179e+06	568248	152515
ENVPLTTHNFVRKTFFTLA	487	505	2	0	1118.1	6	16	11.5176	11.907	1124.14	10.7311	0.6	0					0.197229		0	300258	0	248857	708924	1.24956e+06	3.4529e+06	9.72593e+06	2.56892e+07	6.90912e+07	1.12158e+08	1.59833e+08	1.85675e+08	1.80632e+08	1.31359e+08	7.16356e+07	2.5918e+07	4.28726e+06	725342	683719	925084	534748	497202
ENVPLTTHNFVRKTFFTLA	487	505	3	0	745.736	6	16	11.4554	11.7667	749.776	10.7646	0.6	0					0.0917757		1.42851e+06	1.19102e+06	1.22877e+06	3.13819e+06	1.46699e+07	2.50535e+07	3.62103e+07	5.64734e+07	1.26335e+08	2.75322e+08	4.64988e+08	6.70135e+08	7.61179e+08	7.21781e+08	5.77681e+08	3.45539e+08	1.6429e+08	6.70707e+07	1.62428e+07	2.21026e+06	3.11269e+06	304186	750291
ENVPLTTHNFVRKTFFTLA	487	505	4	0	559.553	6	16	11.5332	11.72	562.616	10.8912	1	0	2.31152	0.120103	1	1	0.127341		83656.2	191734	20901.3	0	310883	0	63136.9	470246	1.38745e+06	7.19508e+06	1.13866e+07	2.09083e+07	2.89583e+07	2.19397e+07	1.96911e+07	7.95575e+06	2.36526e+06	334244	0	154584	0	0	496484
ENVPLTTHNFVRKTFFTLAF	487	506	2	0	1191.63	7	17	12.9076	13.2988	1197.93	11.1228	0.6	0					0.21245		3.16958e+06	2.30635e+06	3.12123e+06	1.55236e+06	1.62136e+06	0	512781	2.09678e+06	6.82287e+06	1.56211e+07	3.84558e+07	6.58053e+07	9.16543e+07	9.89853e+07	8.46467e+07	5.99688e+07	2.92088e+07	1.00403e+07	1.20163e+06	159912	11639.4	40158.7	46100	51161	46316.7
ENVPLTTHNFVRKTFFTLAF	487	506	3	0	794.758	7	17	12.8607	13.4557	798.917	11.0067	0.6	0					0.0726552		1.34255e+07	2.22777e+07	1.87328e+07	1.45515e+07	7.39216e+06	1.00882e+07	1.95637e+07	4.61825e+07	9.96838e+07	2.04332e+08	3.61646e+08	5.3401e+08	7.0893e+08	7.13052e+08	6.34554e+08	4.26416e+08	2.51948e+08	1.13661e+08	4.27912e+07	1.33948e+07	2.76124e+06	1.41698e+06	330099	481458	262364
FVRKTF	496	501	2	0	399.237	4	4	7.11343	7.55807	400.995	3.01923	1	0	2.63741	1.25918		1	0.0704692		814221	2.15672e+07	1.10195e+08	2.13651e+08	2.16894e+08	1.03059e+08	2.43805e+07	1.54153e+06	122677
FVRKTFF	496	502	2	0	472.771	4	5	9.7826	10.1871	474.926	3.70705	0.6	0					0.0482039		2.40911e+06	3.18022e+07	1.45637e+08	4.35366e+08	6.92509e+08	6.01109e+08	2.94885e+08	8.7246e+07	1.21588e+07	163784
FVRKTFF	496	502	3	0	315.517	4	5	9.86033	10.2805	316.887	3.50821	1	0	2.40361	1.15104	1	1	0.0623031		68002.9	1.66256e+06	6.59925e+07	1.05205e+08	1.58959e+08	1.38415e+08	6.00664e+07	1.09056e+07	437491	0
FVRKTFFTL	496	504	2	0	579.837	5	7	11.362	12.0008	582.824	5.23841	1	0	2.60898	2.11705	1	1	0.0673876		0	342912	8.52446e+06	6.1811e+07	1.76326e+08	3.44293e+08	4.38227e+08	3.40283e+08	1.64879e+08	4.6375e+07	5.93079e+06	197089	162743
FVRKTFFTL	496	504	3	0	386.894	5	7	11.4398	11.855	388.875	5.20952	1	0	2.59083	1.12888	1	1	0.0851856		0	58212.7	200796	5.48108e+06	3.50584e+07	7.40216e+07	9.05035e+07	6.63913e+07	2.95563e+07	3.50436e+06	227892	0	0
FVRKTFFTLA	496	505	2	0	615.356	5	8	10.9418	11.5176	618.666	5.84408	1	0	2.53056	1.8387	1	1	0.0616536		1.16805e+07	1.9163e+07	2.06768e+07	6.9544e+07	2.03284e+08	4.50035e+08	7.37451e+08	8.14127e+08	6.0601e+08	2.7065e+08	8.2552e+07	1.80322e+07	570379	100065
FVRKTFFTLA	496	505	3	0	410.573	5	8	10.8796	11.3049	412.81	5.93661	1	0	2.58142	1.17416	1	1	0.0739001		0	53795.5	249113	7.42751e+06	2.69956e+07	7.30265e+07	1.25771e+08	1.36754e+08	1.00306e+08	3.98879e+07	1.08955e+07	1.27339e+06	0	0
FVRKTFFTLAF	496	506	2	0	688.89	5	9	12.8607	13.3301	692.638	6.61431	1	0	2.54996	1.36843	1	1	0.0365239		533170	2.02507e+06	1.04338e+07	3.98739e+07	1.19837e+08	2.8137e+08	5.31401e+08	8.07721e+08	8.25672e+08	5.72905e+08	2.81558e+08	9.81096e+07	2.23836e+07	2.9282e+06	316744
FVRKTFFTLAF	496	506	3	0	459.596	5	9	12.8607	13.1109	462.079	6.5674	1	0	2.52704	0.400069	1	1	0.0380837		0	0	3.74404e+06	5.45396e+06	1.73357e+07	4.59938e+07	9.22096e+07	1.24605e+08	1.3384e+08	9.04755e+07	4.0439e+07	1.46045e+07	2.52939e+06	86508.6	899344
FTLAF	502	506	1	0	598.324	4	3	12.1881	12.7927	601.088	2.37775	1	0	2.80352	1.96569		1	0.0791449		1.15525e+07	1.0032e+08	2.87491e+08	3.72771e+08	1.85113e+08	3.98727e+07	3.23025e+06	392221
TLAF	503	506	1	0	451.255	3	2	9.62685	10.047	453.058	1.5252	0.4	0					0.083624		6.94762e+07	3.13321e+08	4.5642e+08	1.81084e+08	2.64794e+07	1.58706e+06
TLAFCDF	503	509	1	0	816.36	4	5	12.6884	12.7301	819.25	2.32137	0.4	0					0.734372		0	683772	990108	1.29855e+06	1.27095e+06	118501	103480	0	0	0
AFCDF	505	509	1	0	602.228	4	3	10.973	11.4087	602.613	-0.0561541	1	0	-0.764108	1.21972		1	0.0575491		6.55585e+08	2.64834e+08	4.98951e+07	2.34054e+06	96532.9	96593.1	0	156062
FCDF	506	509	1	0	531.191	4	2	10.2338	10.9263	531.48	-0.112163	1	1	-0.92841	2.3538		1	0.0785684		4.18873e+09	1.34152e+09	1.37196e+08	5.30053e+06	303137	0	0
FCDFCRKLLFQGF	506	518	2	0	812.394	6	11					-1
CDFCRKLLFQGFRCQTCGYKFHQRCSTEVPLM	507	538	4	0	961.951	10	29					-1
DFCRKLLFQG	508	517	2	0	613.821	5	8					-1
FCRKLLFQGF	509	518	2	0	629.842	5	8	11.9228	12.0217	631.768	2.99354	1	0	0.963682	-0.26786		1	0.160513		71758.2	2.04605e+06	1.04004e+07	1.96982e+07	1.96851e+07	1.08134e+07	5.25816e+06	662691	313333	1.15191e+06	69751.7	268479	237251	101587
CRKLL	510	514	2	0	316.699	4	3	7.30392	7.55288	317.791	1.74628	1	0	1.87791	0.394916		1	0.0999119		4.25127e+06	3.12517e+07	5.50875e+07	4.34238e+07	1.03509e+07	114275	0	127920
CRKLLF	510	515	2	0	390.233	4	4	9.89145	10.3515	391.254	1.49881	0.4	0					0.0630685		4.9969e+06	1.05737e+08	1.97863e+08	9.3978e+07	1.72506e+07	344712	47395.3	0	76662.2
CRKLLFQG	510	517	1	0	964.54	5	6	8.90703	9.33052	967.647	2.46123	1	0	1.12204	1.16576	1	1	0.153665		339779	4.08901e+07	1.68501e+08	2.61398e+08	1.77494e+08	5.60718e+07	6.86017e+06	9240.39	330315	0	878566	239387
CRKLLFQG	510	517	2	0	482.773	5	6	8.90703	9.49685	484.323	2.45339	1	0	1.11629	1.90046	1	1	0.0288097		4.69881e+07	4.89175e+08	1.54535e+09	2.19436e+09	1.47635e+09	5.67435e+08	1.63248e+08	3.28616e+07	551445	285464	231659	284136
CRKLLFQG	510	517	3	0	322.185	5	6	8.90703	9.3357	323.198	2.39285	1	0	1.07193	1.18866	1	1	0.0890735		104400	1.8583e+07	8.34981e+07	1.09177e+08	6.57972e+07	2.13577e+07	4.80562e+06	0	0	1.10446e+06	0	0
CRKLLFQGF	510	518	1	0	1111.61	5	7	11.3464	11.6888	1114.92	2.5592	0.4	0					1.11999		0	698365	4.52744e+07	9.15271e+07	7.51426e+07	1.59672e+07	1.58179e+06	198059	0	0	40936.1	49691.1	293964
CRKLLFQGF	510	518	2	0	556.308	5	7	11.2375	11.8757	557.953	2.53719	0.6	0					0.0794053		6.01325e+07	6.75133e+08	2.32289e+09	3.58683e+09	2.72602e+09	1.24954e+09	4.07593e+08	1.05617e+08	1.49295e+07	490574	282632	125295	252879
CRKLLFQGFRC	510	520	3	0	457.578	6	9	10.8329	10.9263	458.956	3.16954	1	0	0.866842	-0.292228		1	0.597006		0	288701	3.55271e+06	7.32438e+06	8.26602e+06	3.64065e+06	816635	0	0	0	0	405396	86674.8	75899.9	881212	0
CRKLLFQGFRCQTCG	510	524	3	0	587.29	6	13	10.156	10.5332	589.328	4.87112	0.6	0					0.180191		1.94765e+06	1.54902e+06	9.50887e+06	2.11902e+07	7.73712e+07	1.13799e+08	1.08891e+08	8.26886e+07	4.42505e+07	1.80193e+07	6.17333e+06	2.43079e+06	1.21946e+07	259776	2261.14	6.8998e+06	0	464776	2.16896e+06	343544
CRKLLFQGFRCQTCGYKFHQRC	510	531	5	0	545.268	8	20					-1
CRKLLFQGFRCQTCGYKFHQRCST	510	533	4	0	728.353	8	22					-1
CRKLLFQGFRCQTCGYKFHQRCSTE	510	534	4	0	760.613	8	23	10.0003	10.0315	763.196	8.25062	0.3	0					0.041925		0	123464	38989.3	301294	0	0	654747	4.3269e+06	5.38844e+06	8.68785e+06	7.8509e+06	8.96075e+06	6.43507e+06	4.49544e+06	1.18047e+06	1.00628e+06	0	185258	0	0	0	0	0	166016	0	278136	0	0	0	0
CRKLLFQGFRCQTCGYKFHQRCSTEVPLM	510	538	4	0	870.675	9	26	10.6423	11.5176	873.955	10.6895	0.6	0					0.30888		8578.57	17138.9	137299	0	52693.8	363026	331509	2.73048e+07	1.39692e+08	3.15545e+08	5.28569e+08	7.31678e+08	8.64695e+08	9.05704e+08	7.81433e+08	6.28651e+08	4.5457e+08	2.74941e+08	1.57997e+08	8.0196e+07	3.69313e+07	1.09858e+07	4.76767e+06	1.55006e+06	1.11003e+06	2.46143e+06	1.13686e+06	4.9942e+06	746384	557545
CRKLLFQGFRCQTCGYKFHQRCSTEVPLM	510	538	5	0	696.741	9	26	10.8796	11.2842	699.344	10.5857	1	0	1.10857	1.0825	1	1	0.138475		0	159929	310789	10414.8	194258	374281	3.24688e+06	1.92371e+07	4.87444e+07	1.0415e+08	1.7184e+08	2.33946e+08	2.75918e+08	3.01815e+08	2.62005e+08	1.9304e+08	1.09995e+08	7.4669e+07	3.809e+07	2.35268e+07	5.33038e+06	251852	453832	7.82504e+06	0	186686	1.07857e+06	277596	1.08063e+07	0
CRKLLFQGFRCQTCGYKFHQRCSTEVPLM	510	538	6	0	580.786	9	26	10.9574	11.082	582.94	10.4983	1	0	1.0938	-0.154416	1	1	0.0491919		89737.9	0	81127.7	206872	0	0	743861	1.30443e+06	3.85085e+06	9.65519e+06	2.1038e+07	2.94759e+07	3.62698e+07	3.26799e+07	3.22069e+07	2.44716e+07	1.56891e+07	9.66213e+06	3.29855e+06	1.15023e+06	872605	85491.5	181752	0	0	190756	124698	80485.8	0	0
CRKLLFQGFRCQTCGYKFHQRCSTEVPLMC	510	539	3	0	1194.9	9	27	11.2064	11.3309	1199.65	11.6907	1	0	1.22224	-0.155152	1	1	0.449895		736683	0	0	0	0	0	0	0	0	2.11932e+06	5.12333e+06	1.19038e+07	1.7683e+07	1.96684e+07	2.30815e+07	1.5898e+07	1.0662e+07	5.73489e+06	1.05091e+06	446374	0	676047	0	0	0	0	0	369336	0	0
CRKLLFQGFRCQTCGYKFHQRCSTEVPLMC	510	539	4	0	896.427	9	27	11.222	11.4865	899.832	11.0646	1	0	1.12026	0.463675	1	0	0.0719948		0	0	202186	176473	277105	0	3.53194e+06	3.77751e+06	1.2815e+07	4.38313e+07	5.83296e+07	9.57899e+07	1.28833e+08	1.69282e+08	1.44217e+08	1.19247e+08	9.42624e+07	6.75265e+07	3.56969e+07	1.87437e+07	5.16047e+06	2.20253e+06	249509	370626	0	279571	774764	605460	0	0
CRKLLFQGFRCQTCGYKFHQRCSTEVPLMC	510	539	5	0	717.343	9	27	11.1909	11.2686	720.089	11.1766	1	0	1.13851	-0.361428	1	0	0.0768376		0	0	0	0	0	0	0	190988	1.5321e+06	2.86849e+06	7.08462e+06	1.15635e+07	1.45396e+07	1.64345e+07	1.99289e+07	1.71213e+07	1.15327e+07	7.56194e+06	2.01168e+06	1.36189e+06	828626	0	0	174272	161282	0	0	0	141249	0
FRCQT	518	522	2	0	327.655	4	3					-1
FRCQTCG	518	524	2	0	407.67	5	5	6.29415	6.76687	408.835	1.72701	0.4	0					0.248527		2.02535e+06	2.50553e+07	4.71397e+07	2.99036e+07	1.28105e+07	1.97712e+06	139933	1.00683e+06	0	89562.2	0
FRCQTCGYKFHQRC	518	531	4	0	444.952	7	12	8.0505	8.12842	446.171	3.61063	1	0	0.641323	-0.360618		1	0.091136		88544.9	7374.57	1.27344e+06	3.26978e+06	5.38439e+06	6.96799e+06	4.93894e+06	1.7596e+06	604268	287091	0	0	0	75316	0	0	0	0	0	46465.3
FRCQTCGYKFHQRCST	518	533	4	0	491.972	7	14					-1
FRCQTCGYKFHQRCSTE	518	534	3	0	698.642	7	15	7.86373	8.02972	701.119	5.99664	1	0	1.07618	0.0283757		1	0.750577		0	121078	436176	3.4909e+06	1.43742e+07	2.92772e+07	3.95714e+07	4.39083e+07	3.99607e+07	2.4891e+07	1.37e+07	2.2671e+06	1.08522e+06	512200	1.88173e+06	2.62069e+06	2.2577e+06	2.20163e+06	1.14858e+06	202451	609882	0	4932.67
FRCQTCGYKFHQRCSTEVPLM	518	538	2	0	1267.58	8	18					-1
FRCQTCGYKFHQRCSTEVPLM	518	538	3	0	845.39	8	18	9.70478	10.3618	848.488	7.50999	1	0	1.1529	2.19744	1	-1	0.115515		0	730570	538171	5.55202e+06	1.9112e+07	8.141e+07	1.99393e+08	3.30941e+08	4.78954e+08	5.49349e+08	4.99699e+08	3.84164e+08	2.43886e+08	1.33156e+08	5.56809e+07	1.59761e+07	2.4001e+06	535116	462613	191616	706864	721410	253673	171484	0	630714	0
FRCQTCGYKFHQRCSTEVPLM	518	538	4	0	634.294	8	18	9.72037	10.047	636.61	7.47527	1	0	1.14441	0.73812	1	-1	0.0586974		0	188682	0	927808	8.44324e+06	2.90346e+07	6.51147e+07	1.15288e+08	1.67434e+08	1.98873e+08	1.70977e+08	1.34681e+08	8.11879e+07	4.30996e+07	1.71547e+07	2.84138e+06	696912	1.20501e+06	0	136517	193621	0	169172	0	0	0	422864
FRCQTCGYKFHQRCSTEVPLMC	518	539	3	0	879.727	8	19	10.1715	10.4604	883.393	9.09034	1	0	1.42209	0.571303	1	-2	0.277469		0	245538	0	0	3.38204e+06	5.16752e+06	4.10074e+07	8.9189e+07	1.4357e+08	1.98525e+08	2.18511e+08	1.88947e+08	1.50816e+08	8.27498e+07	5.2153e+07	4.20421e+07	1.74946e+06	1.35414e+07	2.24467e+07	2.47491e+07	2.44561e+07	1.6656e+07	7.53089e+06	3.06726e+06	0	10584	264900	3116.86
FRCQTCGYKFHQRCSTEVPLMC	518	539	4	0	660.047	8	19	10.1093	10.476	662.948	9.6952	1	0	1.56209	0.915096	1	-3	0.304375		331268	9719.78	364566	192180	1.57475e+06	6.34147e+06	2.17863e+07	4.53583e+07	8.03061e+07	1.12313e+08	1.20747e+08	1.11805e+08	7.99983e+07	5.08302e+07	3.28548e+07	1.53629e+07	1.17026e+07	1.2297e+07	1.03601e+07	2.03133e+07	1.72048e+07	1.35901e+07	5.64444e+06	1.90947e+06	1.11414e+07	9.34223e+06	694616	0
RCQTCGY	519	525	2	0	415.668	5	5	6.19672	6.48545	416.736	1.5301	0.4	0					0.237493		239837	6.78981e+06	1.13286e+07	7.45241e+06	824071	58328.1	0	210007	0	0	52303.3
RCQTCGYKFHQRC	519	531	2	0	815.363	6	11	6.92643	6.9888	817.807	3.73532	1	0	0.811452	-0.429303	1	0	0.371264		0	5939.6	380735	1.35857e+06	2.1348e+06	2.15488e+06	1.75099e+06	577736	9998.4	126724	8822.76	0	3467.3	0	411.286	237.653	124059	0
RCQTCGYKFHQRC	519	531	3	0	543.911	6	11					-1
RCQTCGYKFHQRCST	519	533	2	0	909.403	7	13					0
RCQTCGYKFHQRCST	519	533	3	0	606.605	7	13	6.71995	7.01997	608.901	5.63127	1	1	1.22305	0.620406	-1	0	0.350916		2451.86	12845.8	3.29879e+06	9.72634e+06	2.39339e+07	3.67828e+07	4.10626e+07	3.53395e+07	1.90523e+07	8.67657e+06	1.62443e+06	439778	64470.4	0	544955	0	0	213772	0	2984.53	1.27284e+07
RCQTCGYKFHQRCST	519	533	4	0	455.205	7	13	5.72767	6.0242	460.191	18.6834	0.4	1					0.216813		0	0	59206.5	0	146080	0	218675	0	164749	0	0	0	0	0	12092.7	50894.8	129482	0	0	0	5.46676e+07
RCQTCGYKFHQRCSTE	519	534	2	0	973.925	7	14	6.89192	6.95765	977.139	5.10032	1	0	0.920218	-0.414432	1	-1	0.146289		75365.9	0	0	32326.3	646755	1.73755e+06	3.02943e+06	2.585e+06	1.49328e+06	516291	129703	15708	0	0	0	0	0	0	0	0	0	0
RCQTCGYKFHQRCSTE	519	534	3	0	649.619	7	14	6.79815	7.09787	651.801	5.2176	1	0	0.957056	0.619081	1	0	0.469677		83823.6	85900.3	1.48698e+06	9.24114e+06	2.30757e+07	4.53658e+07	5.87679e+07	5.23429e+07	3.94041e+07	2.34165e+07	1.13353e+07	2.40235e+06	147687	222211	0	78357.7	0	0	9706.6	0	224277	3808.64
RCQTCGYKFHQRCSTE	519	534	4	0	487.466	7	14					0
RCQTCGYKFHQRCSTEVPLM	519	538	2	0	1194.05	8	17	9.31493	9.48645	1198.43	7.09144	1	0	1.15256	0.0528166	1	0	0.311305		0	0	262258	342208	425193	1.93703e+06	9.64112e+06	1.67395e+07	2.18737e+07	2.32775e+07	1.82059e+07	1.23432e+07	3.65637e+06	794610	303525	0	0	0	0	0	0	0	0	312108	365637	0
RCQTCGYKFHQRCSTEVPLM	519	538	3	0	796.367	8	17	9.12477	9.65803	799.372	7.33617	1	0	1.21586	1.65068	1	0	0.136443		8.39014e+06	0	1.29058e+06	2.20639e+07	5.98184e+07	1.52105e+08	2.95837e+08	4.6862e+08	6.0492e+08	6.01003e+08	5.1604e+08	3.62478e+08	2.14657e+08	1.21546e+08	7.59632e+07	4.60864e+07	2.76598e+07	1.88357e+07	3.97259e+06	3.05612e+06	0	0	837681	453522	168628	346116
RCQTCGYKFHQRCSTEVPLM	519	538	4	0	597.527	8	17	9.206	9.48125	599.79	7.37394	1	0	1.22563	0.511011	1	0	0.0513175		0	0	0	1.21915e+06	9.79977e+06	3.03362e+07	6.22987e+07	1.0419e+08	1.37005e+08	1.31297e+08	1.11789e+08	7.79327e+07	4.92931e+07	2.45733e+07	1.13364e+07	5.69198e+06	4.35474e+06	2.23566e+06	456717	1.96694e+06	192330	1.98476e+06	0	604680	156779	374439
RCQTCGYKFHQRCSTEVPLM	519	538	5	0	478.223	8	17					-1
RCQTCGYKFHQRCSTEVPLMC	519	539	3	0	830.704	8	18	9.54883	10.0315	833.941	7.9081	1	0	1.25016	1.42703	1	-2	0.0936479		320044	0	320702	139324	8.00427e+06	3.85075e+07	9.67225e+07	1.86592e+08	2.85388e+08	3.53869e+08	3.44985e+08	2.99253e+08	1.95011e+08	1.27214e+08	5.94348e+07	2.15709e+07	4.19981e+06	724656	0	0	0	0	0	0	0	0	3904.05
RCQTCGYKFHQRCSTEVPLMC	519	539	4	0	623.28	8	18					-1
CGYKFHQRCSTEVPLM	523	538	2	0	949.939	7	13					-1
CGYKFHQRCSTEVPLM	523	538	3	0	633.629	7	13					-1
CGYKFHQRCSTEVPLMC	523	539	3	0	667.965	7	14					-1
YKFHQRC	525	531	2	0	491.24	5	5	6.37255	6.57923	492.576	2.01164	0.4	0					0.359249		828887	5.44251e+06	1.79633e+07	1.30355e+07	8.59222e+06	680436	376879	74006	435727	123993	136866
YKFHQRC	525	531	3	0	327.829	5	5	6.4039	6.62612	328.689	1.91898	0.4	0					0.279099		416331	1.98546e+06	6.63512e+06	5.28566e+06	1.53284e+06	48535.8	0	56337.3	67887.6	0	373732
YKFHQRCST	525	533	2	0	585.28	5	7	6.14963	6.50108	588.164	5.0068	0.4	1					1.6627		0	213332	3.3842e+06	8.44153e+06	9.51281e+06	5.24788e+06	1.19892e+06	340573	105277	0	362358	0	8.7504e+06
YKFHQRCSTE	525	534	2	0	649.801	5	8	6.26278	6.42288	652.034	3.63501	0.5	0					0.168234		3611.92	74823.1	927292	4.41145e+06	7.28019e+06	5.54505e+06	3.47358e+06	1.32975e+06	0	70608	0	6074.86	0	0
YKFHQRCSTEVPLM	525	538	2	0	869.924	6	11					-1
YKFHQRCSTEVPLM	525	538	3	0	580.285	6	11	9.34608	9.64245	582.46	5.34403	1	0	1.45456	0.604284	1	0	0.0667068		0	387861	1.12351e+06	1.1408e+07	2.88566e+07	5.37179e+07	7.41026e+07	7.12962e+07	5.27052e+07	2.71326e+07	8.48879e+06	2.31461e+06	1.04287e+06	13037.1	0	783686	32936.8	0
YKFHQRCSTEVPLMC	525	539	3	0	614.621	7	12	7.12903	7.50627	619.079	12.0647	0.5	0					0.117337		149973	0	0	0	0	89479.9	0	0	0	619626	1.09294e+07	5.19624e+07	1.19049e+08	1.69627e+08	1.54089e+08	8.99195e+07	2.78123e+07	7.8174e+06	973398	255042
KFHQRC	526	531	2	0	409.708	4	4	4.72438	4.99197	410.884	1.80438	0.4	0					0.225563		114047	1.36557e+06	5.77681e+06	4.14037e+06	526081	92424.5	36207.4	22311.9	0
KFHQRCSTE	526	534	2	0	568.269	5	7	4.83467	4.96582	571.377	5.49499	1	0	2.77016	-0.125484		-1	0.22465		0	0	97077.6	362345	1.36659e+06	1.73069e+07	2.23938e+07	1.43533e+07	5.73179e+06	1.83701e+06	493201	58817.5	0
KFHQRCSTEVPLM	526	538	2	0	788.392	6	10	8.76688	8.83957	791.719	5.58294	0.6	0					0.330585		0	0	0	394074	1.98279e+06	6.38152e+06	7.71086e+06	7.21416e+06	4.9567e+06	2.28174e+06	369952	63714.9	252547	0	0	17806.1	406708
KFHQRCSTEVPLM	526	538	3	0	525.931	6	10	8.73575	8.90703	528.064	5.33126	1	0	1.66258	0.051786	1	1	0.110485		0	0	96350.1	1.96561e+06	8.9617e+06	1.62687e+07	2.24153e+07	2.00907e+07	1.36028e+07	6.40609e+06	480263	142227	0	217052	232124	0	198134
KFHQRCSTEVPLMC	526	539	2	0	839.897	6	11					-1
KFHQRCSTEVPLMC	526	539	3	0	560.267	6	11					-1
HQRCSTEVPLM	528	538	2	0	650.81	6	8					-1
STEVPLM	532	538	1	0	776.386	4	4	8.89148	9.17145	779.859	2.95486	1	0	2.56664	0.531844		0	1.2222		2.25611e+06	9.05748e+06	2.98032e+07	3.40803e+07	2.97342e+07	1.09743e+07	4.09788e+06	4.68807e+06	6.42818e+06
STEVPLMC	532	539	1	0	879.395	5	5	8.56437	8.56437	880.861	0.819161	0.4	0					2.94846		0	204739	0	0	0	0	0	0	14424.1	0	0
EVPLM	534	538	1	0	588.306	4	2	8.84475	9.17145	590.809	2.08286	0.4	1					0.485528		2.80608e+07	1.03994e+08	1.18062e+08	1.44587e+08	1.39659e+07	1.52681e+07	4.2925e+07
EVPLMC	534	539	1	0	691.315	5	3	8.82918	8.93815	699.023	7.16048	0.4	1					0.218184		0	36971.7	72593.5	0	0	0	234158	1.72658e+08	3.55325e+08
VPLM	535	538	1	0	459.264	4	2	8.06608	8.65265	460.76	1.14748	1	0	1.84116	1.88611		0	0.182321		7.06228e+07	2.64377e+08	2.49635e+08	6.74934e+07	1.06148e+06	652185	328373
VPLMC	535	539	1	0	562.273	4	3	7.86373	7.89482	564.224	1.47908	0.4	0					1.42041		0	693398	0	0	318356	0	0	0
CVNY	539	542	1	0	498.202	4	2	5.86802	6.3046	499.694	1.13131	0.4	0					0.0554952		1.21877e+08	4.53657e+08	4.80636e+08	9.5491e+07	3.32769e+06	665819	39096.3
CVNYDQL	539	545	1	0	854.371	4	5	8.81362	9.17145	858.298	3.36427	0.4	0					0.126392		217646	4.77371e+06	5.05899e+07	1.33171e+08	1.81955e+08	1.22496e+08	3.26145e+07	4.25234e+06	207476	96892.6
CVNYDQL	539	545	2	0	427.689	4	5	8.76688	9.15588	429.437	2.93313	1	0	1.89784	1.01345	1	0	0.0787973		158756	1.42644e+07	7.48688e+07	1.35606e+08	1.38104e+08	6.60518e+07	1.36779e+07	1.49966e+06	78086.7	0
CVNYDQLDL	539	547	1	0	1082.48	5	7	10.3307	10.7862	1087.7	4.52149	1	0	2.15861	1.30703	1	1	0.210706		0	0	6.64686e+06	7.39759e+07	1.67805e+08	2.34926e+08	1.96054e+08	1.00071e+08	2.6925e+07	4.26554e+06	220293	0	382887
CVNYDQLDL	539	547	2	0	541.745	5	7	10.3307	10.8069	544.229	4.26932	1	0	2.00019	1.39861	1	1	0.0582313		2.0415e+06	2.89624e+07	1.39988e+08	3.94155e+08	7.35184e+08	8.92774e+08	7.13122e+08	3.39326e+08	1.19341e+08	2.96304e+07	1.98118e+06	1.17634e+06	1.49228e+06
VNYDQL	540	545	1	0	751.362	4	4	8.62668	8.82918	754.724	2.92304	1	0	2.53165	0.189671		0	0.0865785		0	1.34254e+07	6.85733e+07	1.28331e+08	1.20378e+08	4.4155e+07	6.1265e+06	155296	143193
VNYDQLDL	540	547	1	0	979.473	4	6	10.1715	10.5955	983.705	3.66022	1	0	2.00079	1.16797	1	0	0.463664		3.733e+07	2.08939e+07	4.09966e+07	1.29298e+08	2.24853e+08	2.26967e+08	1.31214e+08	2.95597e+07	3.12543e+06	4128.02	2.20285e+06
VNYDQLDL	540	547	2	0	490.24	4	6	10.1715	10.6734	492.406	3.75948	0.4	0					0.0790422		1.1743e+06	2.77696e+07	1.28794e+08	3.17424e+08	4.80226e+08	4.32847e+08	2.33167e+08	7.36237e+07	1.19333e+07	1.05592e+06	4.08183e+06
YDQL	542	545	1	0	538.251	3	2	6.4039	6.45417	543.214	4.64892	0.4	1					1.76292		7771.41	0	2113.71	0	0	736215
YDQLDL	542	547	1	0	766.362	4	4	8.48652	8.48652	771.384	4.57206	0.4	1					0		0	0	0	0	0	168532	0	0	0
DQLDL	543	547	1	0	603.298	3	3	8.75132	9.29937	605.296	1.6615	1	0	1.75363	1.71598		0	0.160286		9.42696e+07	4.66775e+08	7.19869e+08	4.17929e+08	8.91404e+07	1.19639e+07	1.42893e+06
[truncated: 20 more columns]
