# Supplementary material for: Unveiling the domain-specific and RAS isoform-specific details of BRAF kinase regulation
Source: eLife. 2023 Dec 27;12:RP88836. doi: 10.7554/eLife.88836 (PMC10752582; doi:10.7554/eLife.88836)
Supplement: Figure 2—source data 2. — Also applies to plots presented in Supplementary file 1; Figure 2—figure supplement 1 and Figure 2—figure supplement 2. [file elife-88836-fig2-data2.zip › Figure 2- source data 2/(BRAF-N3_N3_allH.mzXML) ExMS2_FinalTable.xls]

## Sheet: Sheet1
Sequence	START	END	Charge	ModMass	Monoisotopic m/z	maxND	maxD	RT Range(start, unit: min)	RT Range(end)	Centroid m/z	Delta Mass	Flag#1:Skip-tests	Flag#2:Unimodality check	Flag#3:Back exchange prediction check	Flag#4:Elution RT width check	Flag#5:Unique peptide RT/deltaD consistency check	Flag#6:Common-end peptides centroid subtraction check	Flag#7:Centroid shift within RT range check	Flag#8:Data multiple assignment check	Isotopic Envelope Amplitudes(start from this column(the Monoisotopic) to nonzero end):
GSSHHHHHHGTKTEEGKL	2	19	2	0	1008.48	6	16	6.4069	6.48048	1009.1	0.0955534	0.5						0.0506335		1.03797e+08	1.14056e+08	7.0319e+07	2.96031e+07	1.10004e+07	4.10554e+06	1.2857e+06
GSSHHHHHHGTKTEEGKL	2	19	3	0	672.656	6	16	6.39102	6.46482	673.074	0.0997254	0.5						0.00724935		6.09108e+08	6.78819e+08	4.02879e+08	1.72311e+08	6.58446e+07	2.49185e+07	1.04196e+07
GSSHHHHHHGTKTEEGKL	2	19	4	0	504.744	6	16	6.37512	6.47003	505.054	0.0865281	0.5						0.00648815		3.41386e+08	3.68176e+08	2.14521e+08	9.24095e+07	3.73952e+07	1.43524e+07	4.95782e+06
GSSHHHHHHGTKTEEGKL	2	19	5	0	403.997	6	16	6.39102	6.48048	404.248	0.102344	0.5						0.00890353		2.94573e+08	3.21393e+08	1.91899e+08	8.35654e+07	3.30493e+07	1.21564e+07	4.7929e+06
GSSHHHHHHGTKTEEGKLVIWINGDKGYNGL	2	32	3	0	1149.23	8	29	10.8491	11.0827	1149.81	-0.296833	0.5						0.1129		2.03788e+07	5.05434e+07	3.92257e+07	2.58936e+07	1.11764e+07	940018	0	0	0
GSSHHHHHHGTKTEEGKLVIWINGDKGYNGL	2	32	4	0	862.178	8	29	10.8023	11.0983	862.71	0.098801	0.5						0.0491616		1.45205e+08	2.46807e+08	2.66726e+08	1.77864e+08	9.96679e+07	3.72003e+07	1.95569e+07	7.08234e+06	9.75729e+06
GSSHHHHHHGTKTEEGKLVIWINGDKGYNGL	2	32	5	0	689.944	8	29	10.8646	11.1138	690.354	0.0224179	0.5						0.0570687		3.62468e+07	7.90268e+07	8.15604e+07	5.36639e+07	2.34369e+07	9.45418e+06	4.5261e+06	3.14757e+06	387375
VIWINGDKGY	20	29	1	0	1164.6	5	8	10.8491	10.9738	1165.01	-0.304431	0.5						0.701696		7.80346e+06	3.87184e+06	0	285646	0	33390.7
VIWINGDKGY	20	29	2	0	582.806	5	8	10.8179	11.0205	583.176	0.0257881	0.4						0.0427171		1.5004e+08	9.84823e+07	3.55185e+07	1.2696e+07	1.45578e+06	1.5057e+06
VIWINGDKGYNG	20	31	2	0	668.338	5	10	10.1447	10.3945	668.745	0.0115517	0.5						0.0717957		1.53792e+08	1.20564e+08	5.19535e+07	1.59851e+07	1.69287e+06	0
VIWINGDKGYNGL	20	32	2	0	724.88	5	11	11.4905	11.8072	725.37	0.103125	0.5						0.00820046		1.13253e+10	9.66303e+09	4.59681e+09	1.61103e+09	5.64656e+08	2.84711e+08
VIWINGDKGYNGLAE	20	34	2	0	824.92	5	13	10.9738	11.2986	825.386	-0.0554045	0.5						0.0786516		1.97091e+08	1.8128e+08	9.15858e+07	2.40408e+07	4.6783e+06	1.79892e+06
VIWINGDKGYNGLAEVGKKFEKDTG	20	44	3	0	913.476	7	23	11.4749	11.5997	913.929	-0.281991	0.5						0.0867103		1.94995e+07	2.50326e+07	1.89493e+07	1.07235e+07	1.20413e+06	289784	0	199080
VIWINGDKGYNGLAEVGKKFEKDTGIKV	20	47	3	0	1026.89	7	26	12.5672	12.8943	1027.47	-0.129395	0.5						0.0640529		7.45571e+07	1.40086e+08	1.19358e+08	8.18727e+07	3.37626e+07	1.59212e+06	1.73002e+06	0
VIWINGDKGYNGLAEVGKKFEKDTGIKV	20	47	4	0	770.421	7	26	12.5361	12.9307	770.875	-0.0369451	0.5						0.0477251		1.13632e+08	2.05944e+08	1.88827e+08	1.17708e+08	5.46119e+07	1.72068e+07	4.20073e+06	759557
VIWINGDKGYNGLAEVGKKFEKDTGIKVTVEHPDKL	20	55	4	0	1000.29	9	33	11.8487	12.5517	1000.9	0.0272709	1						0.0287829		1.01846e+09	2.28297e+09	2.74352e+09	2.25196e+09	1.31056e+09	6.99273e+08	2.9331e+08	1.0498e+08	3.47098e+07	30324.4
VIWINGDKGYNGLAEVGKKFEKDTGIKVTVEHPDKL	20	55	5	0	800.434	9	33	11.8799	12.2145	800.923	0.0444246	0.5						0.0177894		4.29009e+08	1.22519e+09	1.39432e+09	1.10902e+09	7.16493e+08	2.84269e+08	1.55802e+08	5.76326e+07	1.84749e+07	6.96604e+06
VIWINGDKGYNGLAEVGKKFEKDTGIKVTVEHPDKL	20	55	6	0	667.196	9	33	11.8643	12.2508	667.599	0.0133279	0.5						0.0196859		4.00131e+08	9.39888e+08	1.10907e+09	8.8518e+08	5.4148e+08	2.64833e+08	1.09051e+08	3.91326e+07	1.17626e+07	6.11776e+06
VIWINGDKGYNGLAEVGKKFEKDTGIKVTVEHPDKL	20	55	7	0	572.026	9	33	11.8799	12.287	572.37	0.00284601	0.5						0.0255352		2.11413e+08	4.77354e+08	5.56201e+08	4.4526e+08	2.82975e+08	1.37044e+08	5.52683e+07	1.71115e+07	5.13301e+06	2.36155e+06
NGDKGYNGLAEVGKKFEKDTGIKVTVE	24	50	3	0	966.173	7	25	11.5997	11.9629	966.8	0.179645	0.5						0.0933586		9.59302e+07	1.71673e+08	1.42996e+08	8.80337e+07	4.75083e+07	1.94976e+07	8.66306e+06	2.87867e+06
GLAEVGKKFEKDTGIKVTVEHPDKL	31	55	4	0	685.383	7	22					-1
LAEVGKKFEKDTGIKVTVEHPDKL	32	55	3	0	894.501	7	21	9.76607	9.9589	895.004	-0.0902613	0.5						0.0659324		3.04673e+07	4.50353e+07	3.73523e+07	1.95212e+07	5.04503e+06	1.68772e+06	340671	155622
LAEVGKKFEKDTGIKVTVEHPDKL	32	55	4	0	671.127	7	21	9.76607	9.985	671.488	-0.156769	0.5						0.0743442		1.80642e+07	2.62485e+07	2.22485e+07	9.29854e+06	3.00537e+06	420512	279860	0
LAEVGKKFEKDTGIKVTVEHPDKLEEKFPQVAATGDGPDIIF	32	73	4	0	1149.86	9	37	11.7086	11.9733	1150.54	-0.0647828	0.5						0.132978		1.93814e+07	6.59031e+07	9.32154e+07	8.54837e+07	5.82372e+07	3.10993e+07	1.065e+07	2.49209e+06	791333	231302
LAEVGKKFEKDTGIKVTVEHPDKLEEKFPQVAATGDGPDIIF	32	73	5	0	920.091	9	37	11.7242	11.9733	920.635	-0.0351152	0.5						0.0547638		1.11975e+07	4.31723e+07	6.86884e+07	5.97067e+07	3.97949e+07	2.13599e+07	6.94745e+06	2.04108e+06	967849	0
AEVGKKFEKDTG	33	44	2	0	654.843	5	10	6.59502	6.64185	655.031	-0.386977	0.5						0.146154		3.51818e+06	1.57659e+06	205412	0	0	0
AEVGKKFEKDTG	33	44	3	0	436.898	5	10					0
AEVGKKFEKDTGIKV	33	47	2	0	824.967	5	13	9.07532	9.25283	825.453	-0.00422161	0.5						0.0482938		8.14862e+07	7.54367e+07	3.90759e+07	1.14624e+07	3.24095e+06	741257
AEVGKKFEKDTGIKV	33	47	3	0	550.314	5	13	9.07532	9.23192	550.648	0.0261854	0.5						0.0370065		1.20953e+08	1.10009e+08	5.37705e+07	1.84639e+07	6.49393e+06	2.54776e+06
AEVGKKFEKDTGIKVTVEHPDKL	33	55	4	0	642.856	7	20	9.21625	9.36768	643.26	0.0891797	0.5						0.00806831		5.47189e+08	7.80543e+08	6.08543e+08	3.12845e+08	1.33654e+08	5.03715e+07	2.28655e+07	1.75571e+07
AEVGKKFEKDTGIKVTVEHPDKL	33	55	5	0	514.486	7	20	9.27897	9.40417	514.801	0.0439895	0.5						0.00809106		3.13402e+08	4.60602e+08	3.34767e+08	1.80776e+08	6.38426e+07	2.68378e+07	1.05714e+07	9.43258e+06
AEVGKKFEKDTGIKVTVEHPDKL	33	55	6	0	428.907	7	20	9.23192	9.44062	429.167	0.0349163	0.5						0.0161975		1.34191e+08	1.94799e+08	1.4013e+08	7.78019e+07	3.1767e+07	9.99332e+06	3.81131e+06	2.49601e+06
AEVGKKFEKDTGIKVTVEHPDKLEEKFPQVAATGDGPDIIF	33	73	4	0	1121.59	9	36	11.4905	12.287	1122.28	0.0527373	1						0.0165117		2.27019e+09	5.96293e+09	7.79779e+09	6.98426e+09	4.84674e+09	2.66744e+09	1.28067e+09	5.35371e+08	2.00581e+08	9.24051e+07
AEVGKKFEKDTGIKVTVEHPDKLEEKFPQVAATGDGPDIIF	33	73	6	0	748.063	9	36	11.5061	11.911	748.518	0.0429546	0.5						0.0166187		4.71299e+08	1.22654e+09	1.59573e+09	1.40786e+09	9.70589e+08	5.42845e+08	2.64377e+08	1.15897e+08	3.6946e+07	1.74798e+07
AEVGKKFEKDTGIKVTVEHPDKLEEKFPQVAATGDGPDIIF	33	73	7	0	641.34	9	36	11.5217	11.937	641.726	0.0143956	0.5						0.0440429		5.03978e+07	1.57825e+08	1.71508e+08	1.6775e+08	1.23531e+08	6.7054e+07	2.67227e+07	1.10543e+07	3.24892e+06	0
VGKKFEKDTGIKVTVEHPDKL	35	55	2	0	1184.67	6	18					-1
VGKKFEKDTGIKVTVEHPDKL	35	55	3	0	790.113	6	18	8.93473	9.1327	790.576	-0.0203956	0.5						0.0512135		4.97164e+07	6.26873e+07	4.64563e+07	2.28697e+07	7.37953e+06	1.83977e+06	315983
VGKKFEKDTGIKVTVEHPDKLEEKFPQVAATGDGPDIIF	35	73	4	0	1071.57	9	34	11.5217	11.8643	1072.18	-0.142059	0.5						0.0767216		4.1308e+07	1.10981e+08	1.42507e+08	1.15928e+08	7.7375e+07	3.52588e+07	8.68215e+06	312063	1.33416e+06	0
IKVTVEHPDKL	45	55	2	0	639.874	5	8					-1
IKVTVEHPDKL	45	55	3	0	426.919	5	8	8.80992	8.82552	427.14	-0.099444	0.5						0.0618491		2.57808e+06	2.04505e+06	520440	133315	0	0
IKVTVEHPDKLEEKFPQVAATGDGPDIIF	45	73	3	0	1065.23	8	24					-1
TVEHPDKL	48	55	1	0	938.494	4	5	7.59167	7.6229	938.71	-0.330236	0.5						0.404446		1.46895e+06	401536	0	0	0
TVEHPDKL	48	55	2	0	469.751	4	5	7.43418	7.57083	469.974	-0.0981361	0.5						0.100667		2.14875e+07	1.07123e+07	1.96708e+06	231550	0
TVEHPDKL	48	55	3	0	313.503	4	5	7.49763	7.65413	313.635	-0.150815	0.5						0.0522373		1.92216e+07	8.25818e+06	1.45433e+06	83762.7	0
TVEHPDKLEEKFPQVAATGDGPDIIF	48	73	3	0	951.815	7	21	12.0851	12.4478	952.353	-0.0934315	0.5						0.0466966		1.93247e+08	3.20305e+08	2.43378e+08	1.51672e+08	6.63042e+07	7.28003e+06	2.98202e+06	599818
TVEHPDKLEEKFPQVAATGDGPDIIF	48	73	4	0	714.113	7	21					0
EEKFPQVAATGDGPDIIF	56	73	2	0	967.481	6	14	12.3492	12.6555	968.097	0.0711715	0.5						0.0238194		3.2055e+09	3.40041e+09	1.96604e+09	8.56466e+08	3.21639e+08	1.24652e+08	6.69015e+07
EEKFPQVAATGDGPDIIF	56	73	3	0	645.323	6	14	12.3803	12.8008	645.718	0.0252149	0.5						0.0299477		8.06033e+08	8.65171e+08	4.92065e+08	2.03001e+08	6.8641e+07	2.49088e+07	1.07599e+07
WAHDRFGG	74	81	2	0	473.22	4	6	8.8411	9.1327	473.495	-0.0170803	0.5						0.031591		4.78804e+08	2.50451e+08	7.34621e+07	1.416e+07	2.17171e+06
WAHDRFGG	74	81	3	0	315.816	4	6	8.88787	9.12747	315.973	-0.0952389	0.5						0.0468971		6.96263e+07	3.56091e+07	8.13509e+06	103995	315841
WAHDRFGGY	74	82	1	0	1108.5	5	7	10.051	10.4101	1109.04	-0.134011	0.5						0.173232		1.3016e+08	8.35044e+07	2.01055e+07	1.42992e+06	0	0
WAHDRFGGY	74	82	2	0	554.752	5	7	10.051	10.2541	555.093	0.00357271	0.5						0.0552619		7.94122e+08	4.87171e+08	1.78104e+08	4.7865e+07	1.01993e+07	1.42463e+06
WAHDRFGGY	74	82	3	0	370.17	5	7	10.051	10.2177	370.385	-0.035461	0.5						0.0258234		1.29111e+08	8.12393e+07	2.77283e+07	6.29546e+06	422349	0
WAHDRFGGYAQSGL	74	87	2	0	782.868	5	12	10.5217	10.7607	783.367	0.0587195	0.5						0.011583		5.89063e+09	5.12591e+09	2.56937e+09	8.83426e+08	3.00038e+08	1.39303e+08
WAHDRFGGYAQSGL	74	87	3	0	522.248	5	12	10.5217	10.7867	522.577	0.0502561	0.5						0.00789983		4.69139e+09	4.1602e+09	2.0215e+09	6.94629e+08	2.29521e+08	1.03556e+08
WAHDRFGGYAQSGLL	74	88	2	0	839.41	5	13	11.5373	12.0614	839.934	0.0359994	1						0.0152767		3.8163e+09	3.96852e+09	1.94583e+09	6.51471e+08	2.20474e+08	9.24353e+07
WAHDRFGGYAQSGLL	74	88	3	0	559.943	5	13	11.5061	11.8747	560.294	0.0447203	0.5						0.0109229		3.26264e+09	3.23035e+09	1.65271e+09	5.88118e+08	1.93166e+08	8.07406e+07
WAHDRFGGYAQSGLLA	74	89	2	0	874.929	6	14	11.2381	11.5945	875.417	-0.0807364	0.5						0.0983973		1.16125e+08	1.17409e+08	6.12266e+07	1.84895e+07	2.17072e+06	660042	0
WAHDRFGGYAQSGLLA	74	89	3	0	583.622	6	14	11.2381	11.5789	583.959	-0.0452329	0.5						0.0407414		1.96994e+08	1.83915e+08	9.82087e+07	3.63499e+07	6.89708e+06	1.8894e+06	367982
YAQSGL	82	87	1	0	638.314	4	4	7.65413	7.72178	638.533	-0.153487	0.5						0.184309		1.13307e+07	2.18553e+06	223383	0	96865.3
YAQSGLL	82	88	1	0	751.398	4	5	9.95368	10.301	751.858	0.0134303	0.5						0.315785		8.90079e+07	3.5881e+07	7.22896e+06	2.53065e+06	1.05883e+06
AQSGL	83	87	1	0	475.251	3	3	5.88797	6.61582	475.475	-0.0358938	1						0.0472064		4.57286e+08	9.74014e+07	1.18006e+07	1.90388e+06
AQSGLL	83	88	1	0	588.335	3	4	8.99715	9.35203	588.581	-0.0868154	0.3						0.104897		2.51523e+08	6.03595e+07	8.20297e+06	554015
LAEITPDKA	88	96	1	0	957.525	4	6	7.51335	7.56562	957.836	-0.24628	0.5						0.229174		3.58889e+06	1.17563e+06	176954	0	0
LAEITPDKA	88	96	2	0	479.266	4	6	7.5604	8.16592	479.545	0.00168691	1						0.0111589		4.30723e+09	2.15416e+09	6.53741e+08	1.58798e+08	3.2178e+07
LAEITPDKAFQ	88	98	2	0	616.83	5	8	9.66918	9.9589	617.163	-0.0707121	0.5						0.159627		9.43446e+07	6.0082e+07	2.18905e+07	4.97007e+06	338664	111390
LAEITPDKAFQDKL	88	101	2	0	794.933	5	11	10.7244	10.8646	795.461	0.110667	0.5						0.046879		2.21374e+08	1.89651e+08	9.67022e+07	3.88453e+07	2.15951e+07	3.19197e+06
LAEITPDKAFQDKL	88	101	3	0	530.291	5	11	10.6153	10.927	530.607	0.00267537	0.5						0.0340732		3.19354e+08	2.93276e+08	1.43904e+08	4.44695e+07	1.07146e+07	2.58237e+06
LAEITPDKAFQDKLYPFT	88	105	2	0	1049.05	6	14	12.1006	12.5984	1049.67	-0.0399547	1						0.0895534		2.49213e+08	3.18985e+08	1.93227e+08	1.06651e+08	1.55864e+07	2.4989e+06	0
LAEITPDKAFQDKLYPFT	88	105	3	0	699.702	6	14	12.1006	12.4841	700.117	-0.0406234	0.5						0.0359141		4.52864e+08	5.49879e+08	3.44203e+08	1.52056e+08	4.75469e+07	7.71929e+06	1.13829e+06
LAEITPDKAFQDKLYPFTW	88	106	3	0	761.728	6	15	13.9699	14.3034	762.18	-0.0603962	0.5						0.0178864		5.09679e+08	6.66076e+08	4.64748e+08	2.17758e+08	8.08289e+07	0	1.05228e+07
LAEITPDKAFQDKLYPFTWD	88	107	2	0	1199.6	7	16	13.2681	13.6843	1200.39	0.0958606	0.5						0.0646085		1.02197e+09	1.37686e+09	9.96303e+08	5.34672e+08	2.41771e+08	9.32638e+07	4.15142e+07	2.11005e+07
LAEITPDKAFQDKLYPFTWD	88	107	3	0	800.07	7	16	13.2681	13.6843	800.587	0.0691932	0.5						0.0107213		3.91703e+09	5.29551e+09	3.9225e+09	2.05098e+09	8.4506e+08	3.06028e+08	1.28527e+08	8.70878e+07
LAEITPDKAFQDKLYPFTWDA	88	108	2	0	1235.12	7	17	13.3148	13.6635	1235.89	0.0233957	0.5						0.0647328		2.89671e+08	4.34755e+08	3.23662e+08	1.62515e+08	6.68608e+07	2.18983e+07	8.52591e+06	3.14048e+06
LAEITPDKAFQDKLYPFTWDA	88	108	3	0	823.749	7	17					0
LAEITPDKAFQDKLYPFTWDAVRYNGKL	88	115	3	0	1100.57	8	24	12.9099	13.2629	1101.27	0.0660581	0.5						0.011324		2.31097e+09	4.68964e+09	4.61568e+09	3.16227e+09	1.66106e+09	7.21695e+08	2.87739e+08	1.14444e+08	6.61264e+07
LAEITPDKAFQDKLYPFTWDAVRYNGKL	88	115	4	0	825.683	8	24	12.9099	13.6271	826.203	0.0575824	1						0.0113549		3.88142e+09	7.61459e+09	7.48267e+09	5.12808e+09	2.69224e+09	1.15923e+09	4.51222e+08	2.14999e+08	1.0673e+08
LAEITPDKAFQDKLYPFTWDAVRYNGKL	88	115	5	0	660.748	8	24	12.9099	13.3668	661.159	0.0310516	0.5						0.0141803		6.09864e+08	1.15909e+09	1.1353e+09	7.821e+08	4.09342e+08	1.76291e+08	6.31737e+07	2.18232e+07	1.60744e+07
LAEITPDKAFQDKLYPFTWDAVRYNGKLIAYPIAVEA	88	124	3	0	1409.74	9	32					0
LAEITPDKAFQDKLYPFTWDAVRYNGKLIAYPIAVEA	88	124	4	0	1057.56	9	32	13.4084	13.7518	1058.17	-0.157283	0.5						0.0937855		2.09622e+07	4.6855e+07	6.15863e+07	5.48742e+07	2.63089e+07	1.62869e+07	4.58084e+06	275458	1.92321e+06	536607
AEITPDKA	89	96	1	0	844.441	4	5					0
AEITPDKA	89	96	2	0	422.724	4	5	6.26275	6.69912	422.962	-0.00769499	0.5						0.0128947		1.14024e+09	5.0596e+08	1.33853e+08	2.61948e+07	1.29803e+06
AEITPDKAFQDKL	89	101	2	0	738.391	5	10	10.1916	10.4697	738.804	-0.0476269	0.5						0.0892452		1.29723e+08	9.68978e+07	4.23438e+07	1.45903e+07	2.36723e+06	120295
AEITPDKAFQDKL	89	101	3	0	492.596	5	10	10.2072	10.4464	492.902	0.0441101	0.5						0.103994		6.99148e+07	5.30312e+07	2.55403e+07	5.40443e+06	1.45878e+06	3.88992e+06
AEITPDKAFQDKLYPFT	89	105	3	0	662.007	6	13	11.8331	12.2093	662.38	-0.0924086	0.5						0.0580247		1.4176e+08	1.66117e+08	9.59646e+07	3.75682e+07	3.48798e+06	2.77696e+06	233226
AEITPDKAFQDKLYPFTW	89	106	2	0	1085.55	6	14	13.5178	14.0011	1086.18	-0.0833918	0.5						0.125733		1.14357e+08	1.35992e+08	9.90689e+07	3.71686e+07	1.02584e+07	1.13387e+06	1.60669e+06
AEITPDKAFQDKLYPFTW	89	106	3	0	724.033	6	14	13.5022	13.918	724.474	-0.020787	0.5						0.0387853		2.46035e+08	3.01643e+08	1.95598e+08	8.75999e+07	3.42615e+07	9.45822e+06	2.83455e+06
AEITPDKAFQDKLYPFTWD	89	107	2	0	1143.06	6	15	13.0345	13.4553	1143.76	0.00491588	0.5						0.0644857		4.43732e+08	5.53615e+08	4.03961e+08	1.91442e+08	7.24365e+07	2.38879e+07	5.32588e+06
AEITPDKAFQDKLYPFTWD	89	107	3	0	762.376	6	15	13.0345	13.4293	762.856	0.0379097	0.5						0.0149235		1.26633e+09	1.65204e+09	1.1271e+09	5.63381e+08	2.18321e+08	8.2509e+07	3.65199e+07
AEITPDKAFQDKLYPFTWDA	89	108	2	0	1178.58	7	16	13.0968	13.4917	1179.28	-0.0507474	0.5						0.067533		1.46352e+08	1.95101e+08	1.38565e+08	7.24989e+07	2.19651e+07	4.42889e+06	1.05099e+06	350748
AEITPDKAFQDKLYPFTWDA	89	108	3	0	786.055	7	16	13.0656	13.497	786.517	-0.0608478	0.5						0.0297235		5.01312e+08	6.79878e+08	4.85614e+08	2.43094e+08	9.98539e+07	0	0	0
AEITPDKAFQDKLYPFTWDAVRYNGKL	89	115	2	0	1593.82	8	23	12.832	13.0501	1594.92	0.264985	0.5						0.351919		1.39357e+07	2.91493e+07	2.80797e+07	1.34035e+07	6.78189e+06	1.19516e+06	7.70843e+06	245516	2.63153e+06
AEITPDKAFQDKLYPFTWDAVRYNGKL	89	115	3	0	1062.88	8	23	12.8008	13.1227	1063.54	0.0444389	0.5						0.0211852		1.08374e+09	1.92665e+09	1.90768e+09	1.24219e+09	6.32234e+08	2.54159e+08	1.04507e+08	4.95256e+07	1.18778e+07
AEITPDKAFQDKLYPFTWDAVRYNGKL	89	115	4	0	797.412	8	23	12.7541	13.1746	797.916	0.0673725	0.5						0.0331172		1.12532e+09	2.05894e+09	1.9981e+09	1.32171e+09	7.43725e+08	2.99848e+08	1.1207e+08	4.56269e+07	1.09175e+06
AEITPDKAFQDKLYPFTWDAVRYNGKL	89	115	5	0	638.131	8	23	12.8008	13.0812	638.527	0.0322187	0.5						0.0215084		1.598e+08	3.01924e+08	2.98549e+08	1.8325e+08	9.59028e+07	3.97836e+07	1.51138e+07	2.76994e+06	4.32584e+06
EITPDKAFQDKLYPFTWDAVRYNGKL	90	115	3	0	1039.2	8	22	12.8008	13.2057	1039.78	-0.169217	0.5						0.0823315		5.81122e+07	1.1514e+08	1.0718e+08	6.39167e+07	2.61056e+07	3.14117e+06	456144	289193	498040
EITPDKAFQDKLYPFTWDAVRYNGKL	90	115	4	0	779.653	8	22	12.941	13.2525	780.066	-0.255788	0.5						0.0887465		3.4894e+07	6.39068e+07	5.7765e+07	2.91542e+07	3.83422e+06	5.0687e+06	1.83509e+06	511324	385565
ITPDKAFQDKLYPFTWDAVRYNGKL	91	115	3	0	996.187	7	21	12.8164	13.0189	996.745	-0.160185	0.5						0.0729777		2.54304e+07	5.44822e+07	4.99138e+07	2.65126e+07	1.06839e+07	0	0	366770
ITPDKAFQDKLYPFTWDAVRYNGKL	91	115	4	0	747.392	7	21					0
FQDKLYPFT	97	105	2	0	579.795	5	6	11.4593	11.802	580.115	-0.0891182	0.5						0.0716003		1.19105e+08	8.29727e+07	2.62309e+07	1.83434e+06	467621	965622
FQDKLYPFTW	97	106	1	0	1344.66	5	7	13.9699	14.2668	1345.18	-0.338998	0.5						0.236722		2.57033e+07	2.14707e+07	1.03471e+06	330713	0	160235
FQDKLYPFTW	97	106	2	0	672.835	5	7	13.7363	14.2407	673.257	-0.0170923	1						0.0340484		5.95863e+08	4.64399e+08	2.04632e+08	6.59388e+07	1.34203e+07	1.29425e+06
FQDKLYPFTWD	97	107	1	0	1459.69	5	8	13.2993	13.6115	1460.31	-0.298969	0.5						0.280553		3.41884e+07	2.84654e+07	6.64056e+06	483602	0	0
FQDKLYPFTWD	97	107	2	0	730.348	5	8	13.2057	13.6479	730.819	0.0223345	0.5						0.0149772		1.93325e+09	1.65575e+09	7.80486e+08	2.7211e+08	7.95343e+07	2.04851e+07
FQDKLYPFTWDA	97	108	2	0	765.867	5	9	13.2057	13.6219	766.351	0.00726027	0.5						0.0378443		5.42083e+08	4.81242e+08	2.39208e+08	8.28673e+07	2.34579e+07	4.43924e+06
FQDKLYPFTWDAVRYNGKL	97	115	2	0	1181.1	7	16					-1
FQDKLYPFTWDAVRYNGKL	97	115	3	0	787.739	7	16	12.7541	13.1746	788.264	0.109665	0.5						0.0276819		1.19374e+09	1.72126e+09	1.28078e+09	6.59063e+08	2.84233e+08	1.11841e+08	4.02286e+07	1.99454e+07
FQDKLYPFTWDAVRYNGKL	97	115	4	0	591.056	7	16	12.7541	13.185	591.429	0.0272133	0.5						0.0312456		2.44806e+08	3.56234e+08	2.50815e+08	1.30013e+08	4.71277e+07	1.51652e+07	3.31072e+06	4.73794e+06
DKLYPFTWD	99	107	2	0	592.785	5	6	12.7074	13.1901	593.051	-0.211501	1						0.114549		4.10342e+07	2.70011e+07	5.11374e+06	552653	61986.5	0
DKLYPFTWDAVRYNGKL	99	115	3	0	696.03	6	14	12.4426	12.7748	696.43	-0.0834155	0.5						0.0787712		4.74392e+07	6.98705e+07	3.22292e+07	1.42326e+07	5.03792e+06	1.06465e+06	179543
YPFTWD	102	107	1	0	828.356	4	4	12.3803	12.8268	828.822	-0.0643299	0.5						0.179151		1.7959e+08	7.87336e+07	1.60104e+07	6.35305e+06	167889
YPFTWDAVRYNGKL	102	115	2	0	865.438	6	12	12.3647	12.6866	866.034	0.116229	0.5						0.150655		9.96589e+07	9.11082e+07	4.51368e+07	1.39814e+07	2.60141e+07	0	0
YPFTWDAVRYNGKL	102	115	3	0	577.295	6	12	12.3181	12.7178	577.629	-0.0712291	0.5						0.0513704		1.54305e+08	1.50695e+08	8.24069e+07	2.83725e+07	3.0667e+06	377861	878614
DAVRYNGKL	107	115	2	0	518.283	4	7	8.3117	8.52437	518.608	0.050514	0.5						0.0520072		7.6292e+08	4.19342e+08	1.35218e+08	3.35901e+07	2.54433e+07
DAVRYNGKL	107	115	3	0	345.858	4	7	8.34285	8.47768	346.012	-0.137595	0.5						0.128698		1.43053e+08	4.5568e+07	2.15173e+07	1.6196e+06	1.16503e+06
AVRYNGKL	108	115	1	0	920.531	4	6	8.1242	8.34285	921.051	-0.0218178	0.5						0.0548463		2.22519e+08	1.0957e+08	3.17542e+07	5.78228e+06	249804
AVRYNGKL	108	115	2	0	460.769	4	6	8.09285	8.17115	461.047	0.0146578	0.5						0.0116493		4.61518e+08	2.42813e+08	6.75284e+07	1.73373e+07	2.09972e+06
VRYNGKL	109	115	1	0	849.494	4	5	7.96712	8.11898	849.929	-0.0662378	0.5						0.0660767		6.72015e+07	2.92931e+07	7.09051e+06	536973	0
VRYNGKL	109	115	2	0	425.251	4	5	7.9514	8.13463	425.503	0.00459772	0.5						0.0107166		1.23537e+09	5.95708e+08	1.55136e+08	3.30984e+07	3.32101e+06
VRYNGKL	109	115	3	0	283.836	4	5	7.96712	8.21288	283.998	-0.0147803	0.5						0.0134955		5.07171e+08	2.41015e+08	6.08021e+07	1.06299e+07	685520
RYNGKL	110	115	2	0	375.716	4	4	7.4501	7.68533	375.882	-0.107778	0.3						0.128249		3.54925e+07	1.17559e+07	1.66421e+06	381570	0
IAYPIA	116	121	1	0	647.376	4	3	9.31028	9.47703	647.751	-0.030682	0.5						0.0313309		5.56658e+08	2.03479e+08	4.18477e+07	4.57903e+06	0
IAYPIAV	116	122	1	0	746.445	4	4	10.5841	10.8231	746.882	-0.0303852	0.5						0.046214		8.06046e+08	3.42612e+08	8.32921e+07	1.01518e+07	489916
IAYPIAV	116	122	2	0	373.726	4	4	10.5997	10.9946	373.931	-0.0567593	0.5						0.0378273		2.83877e+08	1.34531e+08	2.03914e+07	1.70447e+06	0
IAYPIAVE	116	123	1	0	875.487	4	5	9.985	10.2333	876.029	0.00340725	0.4						0.0820843		5.07664e+08	2.60067e+08	8.00715e+07	1.42958e+07	601523
IAYPIAVE	116	123	2	0	438.247	4	5	10.0007	10.2437	438.509	-0.0144879	0.5						0.0480935		4.02637e+08	1.96047e+08	5.44908e+07	1.31946e+07	881021
IAYPIAVEA	116	124	2	0	473.766	4	6	10.176	10.4308	474.06	0.00958272	0.5						0.0152703		2.99698e+09	1.66433e+09	5.3e+08	1.09301e+08	1.55712e+07
IAYPIAVEAL	116	125	1	0	1059.61	4	7	12.2404	12.6191	1060.16	-0.103862	0.5						0.0883122		2.22245e+08	1.30427e+08	3.97364e+07	1.65331e+06	0
IAYPIAVEAL	116	125	2	0	530.308	4	7	12.0851	12.5153	530.592	-0.0827412	0.5						0.072352		2.29301e+08	1.31632e+08	4.41023e+07	2.8173e+06	778183
VEAL	122	125	1	0	431.25	3	2	7.51335	7.79993	431.452	-0.0468686	0.5						0.0841693		1.30062e+08	2.81253e+07	2.04245e+06	0
VEALS	122	126	1	0	518.282	3	3	6.03477	6.35915	518.479	-0.0956231	0.5						0.0439409		2.95887e+07	6.71835e+06	225665	0
EALSL	123	127	1	0	532.298	3	3	9.92238	10.1291	532.579	-0.0222566	0.5						0.0734768		2.69928e+08	7.07728e+07	1.26383e+07	1.08871e+06
ALSL	124	127	1	0	403.255	3	2	9.68477	9.93282	403.447	-0.0415116	0.5						0.0373542		4.41494e+08	8.42389e+07	9.1134e+06	0
ALSLIYNKDLLPNPPKTWEEIPAL	124	147	3	0	912.505	7	18	13.3929	13.809	913.055	-0.0290607	0.5						0.0464528		1.41026e+08	2.29561e+08	1.93495e+08	1.02975e+08	4.83399e+07	1.61424e+07	367778	0
LSLIYNKDLLPNPPKT	125	140	2	0	913.525	6	11	10.8802	11.1863	914.011	-0.136833	0.5						0.156804		9.55487e+07	1.09387e+08	5.18815e+07	1.65779e+07	624981	0	0
LSLIYNKDLLPNPPKT	125	140	3	0	609.352	6	11	10.9114	11.2226	609.744	0.0678071	0.5						0.0492234		2.65933e+08	2.76251e+08	1.53478e+08	6.12073e+07	2.34296e+07	8.60506e+06	4.41065e+06
LSLIYNKDLLPNPPKTW	125	141	3	0	671.379	6	12	12.4114	12.6139	671.705	-0.260539	0.5						0.127748		1.30783e+07	1.84509e+07	6.25801e+06	1.29529e+06	382577	274586	211106
LSLIYNKDLLPNPPKTWEEIPAL	125	147	2	0	1332.74	7	17	13.3773	13.7103	1333.51	-0.0811526	0.5						0.0744333		1.04548e+08	1.63402e+08	1.35806e+08	7.15325e+07	2.61993e+07	5.53147e+06	564640	211953
LSLIYNKDLLPNPPKTWEEIPAL	125	147	3	0	888.826	7	17	13.2993	13.9803	889.393	0.0638677	1						0.0181513		1.81541e+09	2.83372e+09	2.25361e+09	1.23585e+09	5.59173e+08	2.33836e+08	1.04811e+08	4.26066e+07
LSLIYNKDLLPNPPKTWEEIPALD	125	148	3	0	927.169	7	18	13.1279	13.4241	927.687	-0.139869	0.5						0.0979944		3.11065e+07	5.23204e+07	4.3263e+07	2.06702e+07	8.28673e+06	1.1519e+06	541226	169052
LSLIYNKDLLPNPPKTWEEIPALDKELKAKGKSAL	125	159	4	0	984.058	9	29	12.4426	12.7697	984.614	-0.160985	0.5						0.0719654		3.74413e+07	9.6627e+07	1.09543e+08	8.92743e+07	4.75617e+07	1.94909e+07	3.08072e+06	871224	0	0
LSLIYNKDLLPNPPKTWEEIPALDKELKAKGKSAL	125	159	5	0	787.448	9	29	12.4582	12.6607	787.868	-0.286919	0.5						0.0538957		3.03171e+07	4.55623e+07	5.12514e+07	3.72e+07	2.09334e+07	9.38002e+06	1.82028e+06	1.46276e+06	154940	257025
LSLIYNKDLLPNPPKTWEEIPALDKELKAKGKSALM	125	160	3	0	1355.42	9	30	12.5672	12.8995	1356.21	-0.154	0.5						0.0738143		5.30854e+07	1.46829e+08	1.70315e+08	1.44579e+08	8.87892e+07	4.36849e+07	9.23237e+06	917148	426807	0
LSLIYNKDLLPNPPKTWEEIPALDKELKAKGKSALM	125	160	4	0	1016.82	9	30	12.5361	12.7645	1017.47	0.0577821	0.5						0.0207253		3.77814e+08	9.16322e+08	1.07802e+09	9.44933e+08	6.15322e+08	3.1491e+08	1.46363e+08	5.65495e+07	3.77492e+07	1.09582e+07
LSLIYNKDLLPNPPKTWEEIPALDKELKAKGKSALM	125	160	5	0	813.656	9	30	12.4738	12.7385	814.171	0.0439209	0.5						0.0258806		2.15307e+08	5.21295e+08	6.39782e+08	5.32127e+08	3.40169e+08	1.92566e+08	8.23533e+07	3.45497e+07	1.41632e+07	5.74836e+06
LSLIYNKDLLPNPPKTWEEIPALDKELKAKGKSALM	125	160	6	0	678.214	9	30	12.5049	12.9099	678.644	0.0450426	0.5						0.0269442		1.24237e+08	3.01154e+08	3.63566e+08	3.14124e+08	2.0675e+08	1.09487e+08	4.98186e+07	1.95864e+07	4.91394e+06	2.74879e+06
LSLIYNKDLLPNPPKTWEEIPALDKELKAKGKSALMF	125	161	5	0	843.07	9	31	13.1746	13.4709	843.597	-0.00294347	0.5						0.0380981		2.63173e+07	7.36505e+07	8.31676e+07	8.50528e+07	5.67128e+07	2.94567e+07	1.14452e+07	2.16237e+06	1.94823e+06	522103
SLIYNKDLLPNPPKT	126	140	2	0	856.983	6	10	10.2541	10.4749	857.476	-0.047431	0.5						0.0512072		8.60407e+07	9.62916e+07	4.01254e+07	1.84087e+07	1.11934e+06	468699	0
SLIYNKDLLPNPPKT	126	140	3	0	571.658	6	10	10.301	10.436	572.001	-0.00427347	0.5						0.035159		7.09307e+07	7.17522e+07	3.55783e+07	1.48465e+07	2.30663e+06	897176	92770.5
SLIYNKDLLPNPPKTWEEIPAL	126	147	2	0	1276.19	7	16	12.941	13.3305	1276.9	-0.144262	0.5						0.0966216		9.87267e+07	1.5432e+08	1.1816e+08	5.83769e+07	1.46216e+07	527044	386190	0
SLIYNKDLLPNPPKTWEEIPAL	126	147	3	0	851.132	7	16	12.8787	13.1953	851.678	0.0748671	0.5						0.0273738		5.73936e+08	8.95255e+08	7.00023e+08	3.65062e+08	1.56931e+08	6.12288e+07	2.57101e+07	1.02553e+07
SLIYNKDLLPNPPKTWEEIPALDKELKAKGKSALM	126	160	3	0	1317.73	9	29	12.287	12.5517	1318.5	-0.151282	0.5						0.0774171		3.26064e+07	8.19357e+07	1.01452e+08	8.36267e+07	4.8982e+07	2.07456e+07	3.60347e+06	122191	92760	0
LIYNKDLLPNPPKT	127	140	2	0	813.467	5	9	10.051	10.2489	813.871	-0.176665	0.5						0.0962677		2.37854e+07	2.12173e+07	9.9382e+06	1.08635e+06	259440	0
LIYNKDLLPNPPKTWEEIPAL	127	147	3	0	822.121	7	15	12.8008	13.1538	822.604	-0.0683991	0.5						0.106756		1.5313e+08	2.24497e+08	1.59214e+08	7.6426e+07	3.21858e+07	6.85233e+06	1.24959e+06	265559
LIYNKDLLPNPPKTWEEIPALDKELKAKGKSALM	127	160	4	0	966.789	9	28	12.1938	12.4945	967.37	-0.0894278	0.5						0.0516355		8.62537e+07	2.00458e+08	2.30323e+08	1.72319e+08	1.10636e+08	5.10107e+07	2.19292e+07	1.91506e+06	0	1.08281e+06
LIYNKDLLPNPPKTWEEIPALDKELKAKGKSALM	127	160	5	0	773.633	9	28	12.1938	12.5309	774.109	-0.0345525	0.5						0.0438401		4.69224e+07	1.17001e+08	1.39751e+08	1.09514e+08	7.25043e+07	3.60023e+07	8.24761e+06	2.03783e+06	210581	333871
IYNKDLLPNPPKT	128	140	2	0	756.925	5	8	9.07532	9.36247	757.397	0.0318697	0.5						0.0295908		9.26273e+08	7.73118e+08	3.64961e+08	1.32323e+08	4.13813e+07	1.03011e+07
IYNKDLLPNPPKT	128	140	3	0	504.952	5	8	9.0284	9.37288	505.268	0.035509	0.5						0.0186726		9.46924e+08	8.50161e+08	3.7534e+08	1.28826e+08	4.577e+07	1.18498e+07
IYNKDLLPNPPKTW	128	141	3	0	566.979	6	9	10.9426	11.1967	567.302	-0.0779499	0.5						0.0691044		6.68444e+07	6.49491e+07	3.22712e+07	9.30562e+06	2.83647e+06	308792	98605.2
IYNKDLLPNPPKTWE	128	142	3	0	609.993	6	10	10.7555	10.9582	610.369	0.00757511	0.5						0.0915034		1.44608e+07	1.71467e+07	1.01042e+07	2.12895e+06	1.44988e+06	344162	0
IYNKDLLPNPPKTWEEIPAL	128	147	2	0	1176.14	7	14	12.4426	13.0034	1176.85	-0.0176442	1						0.0615938		1.18157e+09	1.70329e+09	1.16966e+09	5.51436e+08	2.04578e+08	6.42371e+07	1.52318e+07	4.40774e+06
IYNKDLLPNPPKTWEEIPAL	128	147	3	0	784.426	7	14	12.3803	12.6918	784.919	0.033826	0.5						0.0342319		2.90467e+09	4.02959e+09	2.8775e+09	1.36276e+09	5.06786e+08	1.81089e+08	8.91935e+07	4.78369e+07
IYNKDLLPNPPKTWEEIPALD	128	148	2	0	1233.65	7	15					0
IYNKDLLPNPPKTWEEIPALDKE	128	150	3	0	908.481	7	17	11.7086	11.911	908.898	-0.402225	0.5						0.139939		1.88855e+07	2.85152e+07	2.09699e+07	5.20869e+06	0	0	1.16479e+06	0
IYNKDLLPNPPKTWEEIPALDKELKAKGKSAL	128	159	3	0	1207.34	8	26	11.7553	11.9578	1208.04	-0.100009	0.5						0.0934224		2.16448e+07	4.73502e+07	5.67546e+07	4.13719e+07	1.498e+07	7.81407e+06	801722	0	1.42121e+06
IYNKDLLPNPPKTWEEIPALDKELKAKGKSAL	128	159	4	0	905.758	8	26	11.6464	12.0251	906.297	-0.0351136	0.5						0.0525408		2.24039e+08	4.78427e+08	5.1352e+08	3.70517e+08	2.04876e+08	8.6298e+07	3.19346e+07	7.48895e+06	760366
IYNKDLLPNPPKTWEEIPALDKELKAKGKSAL	128	159	6	0	604.174	8	26	11.7553	12.0044	604.539	-0.00367762	0.5						0.0425453		2.99282e+07	6.9169e+07	7.32802e+07	5.41856e+07	2.84941e+07	1.38747e+07	3.85307e+06	1.45026e+06	435138
IYNKDLLPNPPKTWEEIPALDKELKAKGKSALM	128	160	3	0	1251.02	9	27	11.8487	12.1213	1251.81	0.0156228	0.5						0.0408202		2.79027e+08	6.20211e+08	7.08661e+08	5.56251e+08	3.35903e+08	1.60402e+08	7.04138e+07	2.10168e+07	3.81626e+06	3.27131e+06
IYNKDLLPNPPKTWEEIPALDKELKAKGKSALM	128	160	4	0	938.518	9	27	11.8331	12.5828	939.114	0.0429629	1						0.0145		3.52785e+09	7.60326e+09	8.20704e+09	6.69164e+09	3.96711e+09	1.98319e+09	8.74804e+08	3.52019e+08	1.38561e+08	8.24239e+07
IYNKDLLPNPPKTWEEIPALDKELKAKGKSALM	128	160	5	0	751.016	9	27	11.8643	12.142	751.49	0.0315427	0.5						0.0101785		1.10477e+09	2.3304e+09	2.63208e+09	2.01968e+09	1.25173e+09	6.16299e+08	2.79898e+08	9.52652e+07	3.17751e+07	2.47585e+07
IYNKDLLPNPPKTWEEIPALDKELKAKGKSALM	128	160	6	0	626.014	9	27	11.8331	12.051	626.414	0.057339	0.5						0.0185201		2.26698e+08	4.90362e+08	5.82448e+08	4.49059e+08	2.65639e+08	1.43002e+08	5.63572e+07	2.28537e+07	8.60954e+06	3.08701e+06
IYNKDLLPNPPKTWEEIPALDKELKAKGKSALM	128	160	7	0	536.728	9	27	11.8487	12.2145	537.058	-0.0267885	0.5						0.0354039		9.05502e+07	2.04249e+08	2.27264e+08	1.72924e+08	1.05852e+08	4.86961e+07	2.04831e+07	5.37525e+06	1.19837e+06	1.15409e+06
IYNKDLLPNPPKTWEEIPALDKELKAKGKSALMF	128	161	3	0	1300.04	9	28	12.6295	13.0034	1300.8	-0.182931	0.5						0.104881		3.48313e+07	9.41712e+07	1.1342e+08	9.56428e+07	5.29349e+07	2.06391e+07	1.73335e+06	0	0	0
IYNKDLLPNPPKTWEEIPALDKELKAKGKSALMF	128	161	4	0	975.285	9	28	12.5672	12.9982	975.905	0.0306037	0.5						0.0240506		3.29846e+08	7.44956e+08	8.43884e+08	7.24709e+08	4.55761e+08	2.29253e+08	1.06038e+08	3.778e+07	1.2105e+07	5.22671e+06
IYNKDLLPNPPKTWEEIPALDKELKAKGKSALMF	128	161	5	0	780.43	9	28	12.5828	12.9774	780.926	0.0342544	0.5						0.0290267		1.47816e+08	3.43244e+08	4.23475e+08	3.47547e+08	2.19002e+08	1.07394e+08	4.64395e+07	1.63943e+07	6.78101e+06	1.34829e+06
IYNKDLLPNPPKTWEEIPALDKELKAKGKSALMF	128	161	6	0	650.526	9	28	12.6139	12.9826	650.923	-0.0642709	0.5						0.0451811		4.79544e+07	1.07901e+08	1.46881e+08	1.05154e+08	6.88804e+07	2.96837e+07	1.06219e+07	2.91418e+06	1.26374e+06	475673
WEEIPAL	141	147	1	0	857.44	4	4	12.1938	12.9878	857.949	-0.017969	1						0.0967225		8.85215e+08	4.33932e+08	1.14766e+08	1.69569e+07	6.23807e+06
WEEIPAL	141	147	2	0	429.224	4	4	12.2404	12.5568	429.394	-0.187267	0.5						0.095949		4.56239e+07	1.93633e+07	1.37406e+06	0	98998.3
WEEIPALDKELKAKGKSAL	141	159	3	0	709.4	6	16	11.0516	11.3659	709.819	-0.0163098	0.5						0.123237		3.96438e+07	5.27989e+07	3.0719e+07	1.63187e+07	1.29897e+06	601154	1.2432e+06
WEEIPALDKELKAKGKSALM	141	160	2	0	1129.12	7	17	11.397	11.7398	1129.72	-0.220022	0.5						0.156723		6.88791e+07	9.19286e+07	5.74769e+07	2.48927e+07	2.94524e+06	280514	0	226581
WEEIPALDKELKAKGKSALM	141	160	3	0	753.08	7	17	11.3504	11.6308	753.57	0.0452891	0.5						0.0303624		7.97395e+08	1.03833e+09	7.41206e+08	3.70905e+08	1.49805e+08	4.7574e+07	1.88524e+07	9.85375e+06
WEEIPALDKELKAKGKSALM	141	160	4	0	565.062	7	17	11.3504	11.7294	565.415	-0.0129586	0.5						0.0352506		2.85794e+08	3.64117e+08	2.55529e+08	1.2137e+08	4.85809e+07	1.32824e+07	3.28158e+06	3.14835e+06
EEIPAL	142	147	1	0	671.361	4	3	10.2541	10.4153	671.672	-0.0843515	0.5						0.199046		2.64408e+07	6.86526e+06	197789	435561	524682
EEIPALDKELKAKGKSALM	142	160	3	0	691.054	6	16	10.3322	10.5685	691.44	-0.128856	0.5						0.0772775		5.89252e+07	6.66721e+07	4.09935e+07	1.61189e+07	3.47055e+06	485105	496480
DKELKAKGKSAL	148	159	2	0	644.385	5	10	6.64185	6.74605	644.741	-0.0353993	0.5						0.0623679		4.1616e+07	2.70823e+07	1.05695e+07	2.1454e+06	431056	403373
DKELKAKGKSAL	148	159	3	0	429.926	5	10	6.61063	6.68348	430.173	-0.00663545	0.5						0.0835814		8.91735e+06	6.07958e+06	2.25405e+06	420084	369659	0
DKELKAKGKSAL	148	159	4	0	322.696	5	10	6.6887	6.74605	322.855	-0.11241	0.5						0.0695237		8.47176e+06	5.28374e+06	1.83043e+06	164089	86372.2	56467.8
DKELKAKGKSALM	148	160	1	0	1418.8	5	11	7.54475	7.7322	1419.46	-0.236038	0.5						0.179462		1.75206e+07	1.35003e+07	4.01018e+06	610347	0	0
DKELKAKGKSALM	148	160	2	0	709.905	5	11	7.48185	7.64373	710.376	0.0481342	0.5						0.00934385		1.52267e+09	1.17466e+09	5.51506e+08	2.03537e+08	6.82081e+07	3.50645e+07
DKELKAKGKSALM	148	160	3	0	473.606	5	11	7.48185	7.52905	473.911	0.0223648	0.5						0.0111421		2.37053e+08	1.74696e+08	8.43059e+07	2.93481e+07	8.93002e+06	5.03953e+06
DKELKAKGKSALM	148	160	4	0	355.456	5	11	7.48185	7.58647	355.674	-0.022837	0.5						0.0103058		2.23133e+08	1.67579e+08	7.80114e+07	2.35919e+07	6.99658e+06	2.62735e+06
DKELKAKGKSALMF	148	161	2	0	783.44	6	12	9.985	10.2854	783.902	-0.0803988	0.5						0.0390811		4.03012e+08	3.13944e+08	1.56701e+08	5.65064e+07	1.46671e+07	2.78386e+06	643902
DKELKAKGKSALMF	148	161	3	0	522.629	6	12	9.96933	10.2854	522.981	0.0520265	0.5						0.0240676		8.38228e+08	7.13777e+08	3.72433e+08	1.48795e+08	5.19226e+07	2.04918e+07	8.89071e+06
KELKAKGKSALM	149	160	2	0	652.392	5	10	7.3865	7.52905	652.798	-0.0225814	0.5						0.056544		5.83497e+07	4.21566e+07	1.75709e+07	5.70622e+06	1.31315e+06	371436
KELKAKGKSALM	149	160	3	0	435.264	5	10	7.3865	7.52905	435.541	-0.00233457	0.5						0.0180535		9.57885e+07	6.68911e+07	2.85883e+07	1.07074e+07	1.86702e+06	1.29476e+06
LKAKGKSAL	151	159	2	0	458.303	4	7					-1
LKAKGKSALM	151	160	2	0	523.823	5	8	7.41832	7.88865	524.133	-0.0674641	0.5						0.0409852		2.87394e+08	1.55796e+08	5.61892e+07	1.20561e+07	2.69375e+06	556226
LKAKGKSALM	151	160	3	0	349.551	5	8	7.41832	7.54475	349.752	-0.086255	0.5						0.0342356		3.85111e+07	2.1961e+07	7.36013e+06	1.15913e+06	341812	0
MFNLQEPYFTWPLIA	160	174	2	0	935.466	6	11	16.1646	16.6234	936.122	0.0579904	0.5						0.0353201		6.31288e+08	7.11805e+08	4.57052e+08	2.10926e+08	8.18644e+07	2.87314e+07	9.42941e+06
MFNLQEPYFTWPLIAA	160	175	2	0	970.984	6	12	16.1802	16.2895	971.609	-0.0459757	0.5						0.272188		7.64278e+06	1.01666e+07	6.60525e+06	2.59369e+06	737171	109241	0
MFNLQEPYFTWPLIAADGGYA	160	180	2	0	1202.57	7	17					-1
FNLQEPY	161	167	1	0	910.431	4	4	10.7244	10.927	910.955	-0.0319702	0.5						0.108907		1.51442e+08	7.67461e+07	2.20106e+07	1.12705e+06	2.07484e+06
FNLQEPY	161	167	2	0	455.719	4	4	10.6776	11.0049	455.972	-0.0511564	0.5						0.042565		3.72376e+08	1.91176e+08	4.96054e+07	7.16391e+06	142337
FNLQEPYFTWPLI	161	173	2	0	834.427	6	9	16.0985	16.9638	834.988	0.0543769	1						0.0870809		1.11925e+09	1.141e+09	6.05953e+08	2.45069e+08	8.75614e+07	2.40846e+07	8.82963e+06
FNLQEPYFTWPLIA	161	174	2	0	869.946	6	10	15.6153	16.6287	870.531	0.0631205	1						0.0164994		1.72945e+10	1.87549e+10	1.05089e+10	4.17656e+09	1.46108e+09	5.09124e+08	1.66965e+08
FNLQEPYFTWPLIAA	161	175	2	0	905.464	6	11	15.4743	15.8649	906.086	0.0954083	0.5						0.0595529		4.40725e+08	4.70548e+08	2.87173e+08	1.19485e+08	4.98045e+07	1.84689e+07	4.89889e+06
FNLQEPYFTWPLIAADGGY	161	179	2	0	1101.53	6	15	15.5527	15.839	1102.16	-0.116847	0.5						0.214055		2.55951e+07	3.24783e+07	2.25239e+07	7.20533e+06	1.86399e+06	1.19937e+06	313001
FNLQEPYFTWPLIAADGGYA	161	180	2	0	1137.05	6	16	15.3168	16.1802	1137.78	0.0397305	1						0.153901		1.84987e+08	2.48958e+08	1.77312e+08	8.042e+07	2.96041e+07	1.61714e+07	5.76905e+06
FNLQEPYFTWPLIAADGGYAF	161	181	2	0	1210.58	7	17	16.4926	16.7283	1211.25	-0.187803	0.5						0.294824		8.74573e+06	1.16928e+07	8.50284e+06	2.45791e+06	163043	329456	242307	550272
NLQEPY	162	167	1	0	763.362	4	3	8.56068	8.66447	763.521	-0.291687	0.5						0.180098		6.04156e+06	1.13362e+06	0	0	0
NLQEPYFTWPLI	162	173	2	0	760.893	5	8	15.7871	16.0621	761.425	0.107617	0.5						0.121312		7.19705e+07	6.58619e+07	2.82898e+07	1.17897e+07	5.16781e+06	3.97346e+06
NLQEPYFTWPLIA	162	174	1	0	1591.82	5	9	15.1247	15.5527	1592.52	-0.288287	0.5						0.191102		5.11502e+07	4.54485e+07	1.51125e+07	1.38691e+06	0	0
NLQEPYFTWPLIA	162	174	2	0	796.411	5	9	15.0609	15.4063	796.921	0.022834	0.5						0.0110108		1.23874e+09	1.15833e+09	5.74395e+08	2.10098e+08	7.03725e+07	2.12813e+07
NLQEPYFTWPLIAA	162	175	2	0	831.93	6	10	15.045	15.4482	832.465	0.0285651	0.5						0.114724		7.63821e+07	7.55594e+07	3.618e+07	1.34281e+07	2.96667e+06	3.15715e+06	1.13974e+06
NLQEPYFTWPLIAADGGY	162	179	2	0	1028	6	14	15.2212	15.285	1028.52	-0.216946	0.5						0.207156		1.95827e+06	2.47013e+06	1.02968e+06	617287	0	0	0
NLQEPYFTWPLIAADGGYA	162	180	2	0	1063.52	6	15	14.9338	15.1462	1064.18	0.0113464	0.5						0.179914		9.01483e+06	1.42008e+07	9.63665e+06	3.92124e+06	1.10953e+06	69429.3	0
FTWPLIA	168	174	1	0	847.471	4	4	14.0479	14.5217	847.98	-0.0394568	0.5						0.0840241		9.14445e+08	4.58988e+08	1.20161e+08	2.31303e+07	95335.5
AADGGYAF	174	181	1	0	771.331	4	6	10.3477	10.5685	771.674	-0.117999	0.5						0.0790573		6.1459e+07	2.2681e+07	3.67927e+06	0	0
AADGGYAFKYENGKYDIKDVGVDNAGAKAGLTF	174	206	4	0	857.172	8	31	11.1293	11.5009	857.68	-0.0141088	0.5						0.0369415		1.21739e+08	2.2706e+08	2.24599e+08	1.63337e+08	1.01609e+08	2.29761e+07	8.09102e+06	792457	3.72353e+06
ADGGY	175	179	1	0	482.188	3	3	5.0817	5.93128	482.412	-0.0473503	1						0.0609106		1.99353e+08	4.46651e+07	5.31637e+06	76848
ADGGYA	175	180	1	0	553.225	3	4	5.27747	5.3744	553.488	-0.0477064	0.5						0.0472955		2.0585e+07	5.51088e+06	765095	0
ADGGYAFKYENGKY	175	188	2	0	791.862	5	12	9.63802	9.83375	792.337	-0.00807759	0.5						0.0325745		2.88138e+08	2.51177e+08	1.23531e+08	4.09716e+07	1.03388e+07	3.23647e+06
ADGGYAFKYENGKY	175	188	3	0	528.244	5	12	9.63802	9.83375	528.561	-0.00655126	0.5						0.0246755		2.8427e+08	2.51361e+08	1.22297e+08	4.11362e+07	1.04016e+07	2.78882e+06
ADGGYAFKYENGKYDIKD	175	192	2	0	1027.48	6	16	9.74717	9.93282	1028.05	-0.0795958	0.5						0.10244		3.86472e+07	4.47777e+07	2.64957e+07	9.8893e+06	2.50271e+06	752819	15087.4
ADGGYAFKYENGKYDIKD	175	192	3	0	685.322	6	16	9.71595	9.8963	685.749	0.0509104	0.5						0.0247179		1.61848e+08	1.71428e+08	1.08109e+08	4.85569e+07	1.87423e+07	7.15054e+06	3.22375e+06
ADGGYAFKYENGKYDIKDVGVDNAGAKAGL	175	204	3	0	1036.18	7	28	10.3322	10.5789	1036.8	0.0351975	0.5						0.0137447		4.63592e+08	8.15592e+08	7.42246e+08	4.6988e+08	2.37129e+08	8.84711e+07	2.84909e+07	8.58814e+06
ADGGYAFKYENGKYDIKDVGVDNAGAKAGL	175	204	4	0	777.383	7	28	10.3322	10.6101	777.844	0.00202281	0.5						0.0185251		5.45517e+08	8.2287e+08	7.68813e+08	4.84563e+08	2.52895e+08	9.40272e+07	2.8916e+07	6.08934e+06
ADGGYAFKYENGKYDIKDVGVDNAGAKAGLTF	175	206	4	0	839.412	8	30	11.0983	11.4178	839.923	0.035234	0.5						0.00857499		1.48296e+09	2.96523e+09	2.84026e+09	1.96322e+09	1.03048e+09	4.35985e+08	1.62871e+08	5.10006e+07	1.39585e+07
ADGGYAFKYENGKYDIKDVGVDNAGAKAGLTFL	175	207	3	0	1156.58	8	31	11.8331	12.2404	1157.28	0.0399512	0.5						0.021097		5.9246e+08	1.14224e+09	1.2022e+09	8.67042e+08	4.6544e+08	2.04263e+08	7.95048e+07	1.86767e+07	4.19407e+06
ADGGYAFKYENGKYDIKDVGVDNAGAKAGLTFL	175	207	4	0	867.683	8	31	11.8331	12.2404	868.214	0.04267	0.5						0.0135742		1.07653e+09	2.08722e+09	2.21043e+09	1.56552e+09	8.32091e+08	3.79702e+08	1.35327e+08	4.42005e+07	1.33588e+07
DGGYAFKYENGKYDIKDVGVDNAGAKAGLTF	176	206	4	0	821.653	8	29	11.1604	11.3659	822.234	0.356607	0.5						0.105805		4.23951e+07	7.85605e+07	7.31418e+07	5.16963e+07	2.49477e+07	6.9409e+06	2.44292e+06	2.55048e+07	0
YAFKYENGKYDIKDVGVDNAGAKAGL	179	204	3	0	936.14	7	24	10.301	10.5685	936.626	-0.222889	0.5						0.152632		1.40925e+07	2.34827e+07	2.01057e+07	7.20183e+06	2.31045e+06	225574	191715	261970
AFKYENGKY	180	188	2	0	560.277	5	7	8.5918	8.80472	560.589	-0.0649365	0.5						0.0728465		1.10841e+08	7.01688e+07	2.11106e+07	4.12066e+06	734808	204795
AFKYENGKYDIKD	180	192	2	0	795.894	5	11	8.95033	9.1066	796.286	-0.172069	0.5						0.138021		1.6959e+07	1.45326e+07	5.03237e+06	370376	83356	686757
AFKYENGKYDIKD	180	192	3	0	530.931	5	11	8.91907	9.08573	531.232	-0.0544476	0.5						0.073941		3.13632e+07	2.67608e+07	1.21999e+07	2.31989e+06	256130	1.57329e+06
AFKYENGKYDIKDVGVDNAGAKAGL	180	204	3	0	881.785	7	23	9.92238	10.1656	882.305	-0.0108172	0.5						0.033052		1.3849e+08	2.01044e+08	1.53883e+08	8.51135e+07	3.47846e+07	1.13465e+07	1.60643e+06	763216
AFKYENGKYDIKDVGVDNAGAKAGL	180	204	4	0	661.591	7	23	10.0163	10.1135	661.992	0.0345399	0.5						0.0157551		3.44334e+07	5.1778e+07	4.02627e+07	2.35565e+07	8.65542e+06	1.87801e+06	361197	1.54624e+06
AFKYENGKYDIKDVGVDNAGAKAGLTF	180	206	3	0	964.491	7	25	10.8023	11.1967	965.052	-0.0484613	0.5						0.0600506		2.61489e+08	4.35295e+08	3.67212e+08	2.17674e+08	8.85582e+07	2.91025e+07	4.93378e+06	926040
AFKYENGKYDIKDVGVDNAGAKAGLTF	180	206	4	0	723.62	7	25	10.8023	11.0983	724.052	-0.00364228	0.5						0.0278605		1.84293e+08	3.11355e+08	2.60443e+08	1.58404e+08	6.94146e+07	2.48711e+07	3.77878e+06	2.39332e+06
AFKYENGKYDIKDVGVDNAGAKAGLTFL	180	207	3	0	1002.19	7	26	11.6464	11.9421	1002.77	-0.0475483	0.5						0.0320251		1.62163e+08	2.88858e+08	2.61642e+08	1.54382e+08	7.34438e+07	2.31116e+07	871017	6520.06
AFKYENGKYDIKDVGVDNAGAKAGLTFL	180	207	4	0	751.891	7	26	11.7242	11.9421	752.337	-0.0198139	0.5						0.0244391		1.20073e+08	2.08404e+08	1.85378e+08	1.12757e+08	5.59562e+07	2.08893e+07	0	1.20352e+06
FKYENGKY	181	188	1	0	1048.51	4	6	8.40513	8.46732	1048.83	-0.319217	0.4						0.241428		4.3844e+06	2.09517e+06	0	0	0
FKYENGKY	181	188	2	0	524.759	4	6	8.28053	8.4155	525.073	-0.0156752	0.4						0.0888156		6.35203e+07	4.23778e+07	1.31226e+07	2.47067e+06	0
FKYENGKYDIKD	181	192	2	0	760.375	5	10	8.71642	8.90347	760.799	-0.0687915	0.5						0.139039		4.19993e+07	3.64168e+07	1.51337e+07	3.98905e+06	1.21079e+06	0
FKYENGKYDIKD	181	192	3	0	507.252	5	10	8.71642	8.93992	507.562	0.0129091	0.5						0.0542988		9.89111e+07	8.80136e+07	4.14162e+07	1.3609e+07	3.49614e+06	455525
FKYENGKYDIKDVGVDNAGAKAGL	181	204	2	0	1286.66	7	22	9.87543	10.1656	1287.35	-0.134355	0.5						0.135781		3.52615e+07	4.93331e+07	4.05182e+07	1.75423e+07	5.47799e+06	300347	14907.3	9371.95
FKYENGKYDIKDVGVDNAGAKAGL	181	204	3	0	858.106	7	22	9.84417	10.0614	858.626	0.0293376	0.5						0.0274754		3.60708e+08	5.26895e+08	3.83967e+08	2.07768e+08	8.61729e+07	2.8015e+07	1.03754e+07	5.16199e+06
FKYENGKYDIKDVGVDNAGAKAGL	181	204	4	0	643.831	7	22	9.85982	10.0822	644.219	0.0197571	0.5						0.0207088		1.49759e+08	2.16322e+08	1.67593e+08	8.55185e+07	3.67416e+07	1.04637e+07	4.00289e+06	802602
FKYENGKYDIKDVGVDNAGAKAGLTF	181	206	2	0	1410.71	7	24	10.7867	11.0309	1411.38	-0.368398	0.5						0.168868		3.31597e+07	5.0028e+07	3.8956e+07	1.49025e+07	2.68041e+06	268904	0	0
FKYENGKYDIKDVGVDNAGAKAGLTF	181	206	4	0	705.861	7	24	10.9738	11.0205	706.285	0.00645371	0.5						0.0105742		7.93919e+07	1.12527e+08	9.42146e+07	5.42894e+07	2.5394e+07	1.0522e+07	2.753e+06	1.36705e+06
FKYENGKYDIKDVGVDNAGAKAGLTFL	181	207	3	0	978.506	7	25	11.5997	11.7086	979.063	-0.0956196	0.5						0.0294437		1.54042e+08	2.52132e+08	2.04877e+08	9.07692e+07	5.97291e+07	2.22923e+07	900331	2.98369e+06
FKYENGKYDIKDVGVDNAGAKAGLTFL	181	207	4	0	734.132	7	25	11.5529	11.7086	734.581	0.0343786	0.5						0.0406293		1.30172e+08	2.01604e+08	1.75711e+08	1.13511e+08	5.68834e+07	2.17592e+07	5.9503e+06	0
KYENGKYDIKD	182	192	2	0	686.841	5	9	7.48185	7.65933	687.119	-0.254399	0.5						0.135722		1.63767e+07	8.86033e+06	3.07671e+06	131466	0	84309.2
KYENGKYDIKD	182	192	3	0	458.23	5	9					-1
KYENGKYDIKDVGVDNAGAKAGL	182	204	3	0	809.083	7	21	9.35725	9.503	809.605	0.140564	0.5						0.0391738		1.20178e+08	1.64744e+08	1.19414e+08	5.87419e+07	3.84701e+07	5.43356e+06	1.01062e+06	4.59947e+06
KYENGKYDIKDVGVDNAGAKAGL	182	204	4	0	607.064	7	21	9.31028	9.51338	607.405	-0.0625236	0.5						0.0521713		4.46043e+07	6.30679e+07	4.11347e+07	1.80362e+07	6.16985e+06	1.81971e+06	561582	237815
KYENGKYDIKDVGVDNAGAKAGLTF	182	206	3	0	891.789	7	23	10.3789	10.6984	892.321	0.0111649	0.5						0.0374814		3.16405e+08	4.80538e+08	3.82544e+08	2.08254e+08	8.37366e+07	2.66056e+07	7.74678e+06	2.23886e+06
KYENGKYDIKDVGVDNAGAKAGLTFL	182	207	3	0	929.483	7	24	11.2882	11.7086	930.051	0.0436376	0.5						0.0368561		2.55909e+08	4.1109e+08	3.46025e+08	2.29181e+08	8.89636e+07	2.75633e+07	3.57164e+06	1.21774e+06
KYENGKYDIKDVGVDNAGAKAGLTFL	182	207	4	0	697.364	7	24	11.2727	11.6931	697.791	0.0458195	0.5						0.040525		1.89368e+08	2.81939e+08	2.28527e+08	1.29815e+08	8.90283e+07	1.64762e+07	3.13667e+06	1.66952e+06
DIKDVGVD	189	196	2	0	430.722	4	6					0
DIKDVGVDNAGAKAGL	189	204	2	0	771.91	5	14	8.8567	9.07532	772.365	0.0297783	0.5						0.0694313		2.34371e+08	1.90624e+08	9.20598e+07	3.02972e+07	7.22181e+06	2.18284e+06
DIKDVGVDNAGAKAGL	189	204	3	0	514.942	5	14	8.88787	8.93473	515.211	-0.073552	0.5						0.0898862		1.36578e+07	1.05407e+07	4.63321e+06	721669	400165	127508
DIKDVGVDNAGAKAGLTF	189	206	2	0	895.968	6	16	10.4594	10.8023	896.508	0.0339144	0.5						0.0467993		5.92967e+08	5.7498e+08	3.0386e+08	1.27131e+08	3.26096e+07	9.287e+06	5.43764e+06
DIKDVGVDNAGAKAGLTF	189	206	3	0	597.648	6	16	10.5529	10.7919	598.001	0.0118362	0.5						0.0172557		4.98152e+08	5.00488e+08	2.51235e+08	9.47858e+07	2.51313e+07	5.76586e+06	7.07849e+06
DIKDVGVDNAGAKAGLTFL	189	207	2	0	952.51	6	17	11.6464	11.9888	953.065	-0.00970195	0.5						0.0698802		3.26592e+08	3.22592e+08	1.84181e+08	7.27358e+07	2.02833e+07	5.99858e+06	2.48385e+06
DIKDVGVDNAGAKAGLTFL	189	207	3	0	635.342	6	17	11.6308	12.0251	635.729	0.0398722	0.5						0.0716968		5.53026e+08	5.69978e+08	3.24383e+08	1.23677e+08	3.61974e+07	1.05027e+07	1.7378e+07
VGVDNAGAKAGLTF	193	206	2	0	660.351	5	12	10.3322	10.6049	660.732	-0.0123108	0.5						0.0597044		3.11045e+08	2.27906e+08	8.43801e+07	2.19421e+07	6.06984e+06	1.78358e+06
VGVDNAGAKAGLTFL	193	207	2	0	716.893	5	13	11.7242	12.1213	717.294	-0.045493	0.5						0.0656175		3.69306e+08	2.79647e+08	1.18024e+08	3.29655e+07	5.0435e+06	2.0182e+06
TFLVD	205	209	1	0	594.313	3	3	10.1135	10.436	594.636	-0.0349303	0.4						0.132745		1.61604e+08	5.12616e+07	5.76516e+06	2.80444e+06
LVDL	207	210	1	0	459.281	3	2	6.95512	8.09285	459.448	-0.103432	1						0.329793		1.91677e+08	3.2268e+07	1.79457e+06	607412
LVDLIKNKHMNA	207	218	3	0	465.931	5	10	9.07532	9.26852	466.209	-0.0550467	0.5						0.0321964		1.41296e+08	1.03389e+08	4.89089e+07	1.60061e+07	2.52249e+06	41348.1
LVDLIKNKHMNADTD	207	221	2	0	863.943	6	13	8.93473	9.12225	864.451	-0.0528202	0.5						0.0610992		8.21498e+07	7.6995e+07	4.12944e+07	1.64718e+07	2.74803e+06	375740	167351
LVDLIKNKHMNADTD	207	221	3	0	576.298	6	13	8.87227	9.07532	576.653	-0.00428161	0.5						0.0613955		1.23257e+08	1.16768e+08	6.07628e+07	2.2044e+07	8.20372e+06	2.33388e+06	934878
LVDLIKNKHMNADTDY	207	222	3	0	630.652	6	14	9.78172	9.94327	631.075	0.0901837	0.5						0.00679011		1.10241e+09	1.15332e+09	7.04396e+08	3.12307e+08	1.21238e+08	4.81036e+07	2.69562e+07
LVDLIKNKHMNADTDYSIA	207	225	3	0	721.037	6	17	10.1916	10.4957	721.496	0.0411867	0.5						0.0394649		2.67989e+08	2.66953e+08	2.2085e+08	1.04802e+08	3.26967e+07	1.38711e+07	4.73442e+06
LVDLIKNKHMNADTDYSIAE	207	226	2	0	1145.57	7	18	10.051	10.3685	1146.29	0.0241151	0.5						0.0727674		1.70912e+08	2.2025e+08	1.50436e+08	8.06268e+07	3.01109e+07	8.74967e+06	3.32506e+06	710976
LVDLIKNKHMNADTDYSIAE	207	226	3	0	764.051	7	18	10.051	10.2906	764.555	0.0990339	0.5						0.0754549		7.72984e+08	9.49786e+08	6.82226e+08	3.50132e+08	1.39718e+08	5.75485e+07	2.84755e+07	1.95596e+07
LVDLIKNKHMNADTDYSIAE	207	226	4	0	573.29	7	18	10.051	10.3529	573.646	0.0126235	0.5						0.0443468		8.85064e+07	1.1172e+08	8.0578e+07	3.8678e+07	1.37992e+07	5.04147e+06	2.15784e+06	221624
LVDLIKNKHMNADTDYSIAEAA	207	228	3	0	811.409	7	20	10.2541	10.4905	811.91	0.010773	0.5						0.0473074		1.08972e+08	1.42502e+08	1.04123e+08	5.44253e+07	2.14228e+07	6.15697e+06	3.35049e+06	1.90053e+06
LVDLIKNKHMNADTDYSIAEAAFNKGETAM	207	236	3	0	1104.21	8	28	11.7709	12.0665	1104.79	-0.333663	0.5						0.11904		4.76356e+07	7.62473e+07	7.51023e+07	5.02592e+07	1.96943e+07	2.29511e+06	264487	511923	272175
LVDLIKNKHMNADTDYSIAEAAFNKGETAM	207	236	4	0	828.408	8	28	11.7398	12.1006	828.912	-0.0644799	0.5						0.0720818		7.49129e+07	1.44337e+08	1.39078e+08	9.68528e+07	5.24867e+07	2.09032e+07	4.64563e+06	1.53877e+06	1.63907e+06
VDLIKNKHMNA	208	218	2	0	641.85	5	9	7.91997	8.03003	642.26	0.00295299	0.5						0.028942		9.79353e+07	6.88445e+07	3.01006e+07	9.35542e+06	3.06047e+06	362760
VDLIKNKHMNA	208	218	3	0	428.236	5	9	7.90432	8.13463	428.496	-0.0374414	0.5						0.0221332		2.98856e+08	2.02034e+08	8.41713e+07	2.6388e+07	6.26307e+06	1.14794e+06
VDLIKNKHMNADTD	208	221	2	0	807.401	6	12	7.74783	7.97235	807.914	0.0311332	0.5						0.0827475		1.81264e+08	1.57942e+08	7.92693e+07	3.20165e+07	1.09064e+07	2.81917e+06	873807
VDLIKNKHMNADTDY	208	222	2	0	888.933	6	13	8.79433	8.98153	889.524	0.0759531	0.5						0.0196826		8.17877e+08	7.66779e+08	4.44408e+08	1.96061e+08	7.34365e+07	2.69129e+07	1.35868e+07
VDLIKNKHMNADTDY	208	222	3	0	592.958	6	13	8.79433	8.92952	593.347	0.0611316	0.5						0.0106364		9.90108e+08	9.16692e+08	5.34739e+08	2.20404e+08	8.2521e+07	3.32983e+07	1.75849e+07
VDLIKNKHMNADTDYS	208	223	2	0	932.449	6	14	8.49843	8.56068	932.954	-0.138718	0.5						0.156748		1.40246e+07	1.35979e+07	8.92122e+06	2.70264e+06	0	0	0
VDLIKNKHMNADTDYS	208	223	3	0	621.968	6	14	8.38957	8.53475	622.298	-0.160218	0.5						0.0701656		4.34745e+07	3.94299e+07	2.35028e+07	8.76856e+06	282723	0	0
VDLIKNKHMNADTDYSIA	208	225	2	0	1024.51	6	16	9.43542	9.68997	1025.15	0.0201299	0.5						0.0702532		1.80127e+08	1.99849e+08	1.2513e+08	6.06451e+07	2.11999e+07	6.43812e+06	2.10007e+06
VDLIKNKHMNADTDYSIA	208	225	3	0	683.342	6	16	9.43542	9.68997	683.778	0.0455304	0.5						0.0338051		5.04095e+08	5.66692e+08	3.59966e+08	1.70557e+08	6.2142e+07	2.1641e+07	9.11738e+06
VDLIKNKHMNADTDYSIAE	208	226	2	0	1089.03	6	17	9.35725	9.51338	1089.74	0.0768635	0.5						0.0253475		2.95715e+08	3.5156e+08	2.46392e+08	1.20159e+08	4.3056e+07	1.90819e+07	8.54731e+06
VDLIKNKHMNADTDYSIAE	208	226	3	0	726.356	6	17	9.35725	9.503	726.819	0.056633	0.5						0.00893205		1.04846e+09	1.24426e+09	8.06949e+08	3.94413e+08	1.65133e+08	6.32943e+07	2.96088e+07
VDLIKNKHMNADTDYSIAE	208	226	4	0	545.019	6	17	9.35725	9.54972	545.352	-0.000975118	0.5						0.0266749		9.86587e+07	1.20508e+08	7.6825e+07	3.8037e+07	1.29389e+07	4.83916e+06	597284
VDLIKNKHMNADTDYSIAEAA	208	228	3	0	773.714	7	19	9.63802	9.87022	774.21	0.0665918	0.5						0.0282724		2.0878e+08	2.58991e+08	1.90173e+08	9.5193e+07	3.98245e+07	1.43502e+07	5.37268e+06	2.84948e+06
VDLIKNKHMNADTDYSIAEAAF	208	229	3	0	822.737	7	20					0
VDLIKNKHMNADTDYSIAEAAFNKGETA	208	235	3	0	1022.83	8	26	10.8491	11.0049	1023.42	-0.0917814	0.5						0.0629499		3.39522e+07	6.63693e+07	5.5673e+07	3.57936e+07	1.49847e+07	6.211e+06	0	0	0
VDLIKNKHMNADTDYSIAEAAFNKGETAM	208	236	3	0	1066.51	8	27	11.4749	11.8487	1067.16	-0.0625329	0.5						0.0661653		1.24674e+08	1.98058e+08	1.93456e+08	1.35623e+08	6.92742e+07	3.11175e+07	7.37494e+06	1.11135e+06	0
LIKNKHMNA	210	218	2	0	534.803	5	7	6.295	6.31643	535.102	-0.0960044	0.5						0.0457564		1.43058e+06	938154	220424	43267.8	17978.2	0
LIKNKHMNA	210	218	3	0	356.871	5	7	6.3111	6.35915	357.056	-0.139312	0.5						0.0250862		6.92573e+06	3.6099e+06	1.14074e+06	179547	37498	0
LIKNKHMNADTD	210	221	2	0	700.354	5	10	6.1975	6.25697	700.739	-0.0980684	0.5						0.0767595		1.97736e+06	1.4961e+06	704047	135418	0	0
LIKNKHMNADTD	210	221	3	0	467.238	5	10	6.2462	6.2789	467.507	-0.0608942	0.5						0.0490475		6.5555e+06	4.70237e+06	2.02026e+06	692631	131475	0
LIKNKHMNADTDY	210	222	2	0	781.885	6	11	7.68533	7.78952	782.409	0.064232	0.5						0.0342582		1.83065e+08	1.59967e+08	8.25207e+07	3.32341e+07	1.07404e+07	3.92838e+06	1.38178e+06
LIKNKHMNADTDYSIA	210	225	2	0	917.462	6	14	8.66967	8.82032	918.044	0.0219307	0.5						0.0597837		1.11118e+08	1.11667e+08	6.97687e+07	2.48972e+07	1.15911e+07	1.58952e+06	674206
LIKNKHMNADTDYSIA	210	225	3	0	611.977	6	14	8.65408	8.76315	612.36	0.00729286	0.5						0.0307509		1.01315e+08	1.06625e+08	6.16694e+07	2.52975e+07	8.22522e+06	1.4042e+06	615671
LIKNKHMNADTDYSIAE	210	226	2	0	981.983	6	15	8.56068	8.75797	982.611	0.0446455	0.5						0.0548326		3.44749e+08	3.80456e+08	2.35009e+08	9.93658e+07	3.75698e+07	1.26058e+07	5.89549e+06
LIKNKHMNADTDYSIAE	210	226	3	0	654.991	6	15	8.56068	8.67485	655.41	0.0434514	0.5						0.0199918		2.97788e+08	3.10626e+08	1.90421e+08	8.57721e+07	3.35088e+07	1.14391e+07	4.85548e+06
LIKNKHMNADTDYSIAEAA	210	228	2	0	1053.02	6	17	9.04403	9.23192	1053.66	-0.015581	0.5						0.0974755		4.66203e+07	5.4481e+07	3.5568e+07	1.74158e+07	5.44553e+06	708648	155941
LIKNKHMNADTDYSIAEAA	210	228	3	0	702.349	6	17	9.04403	9.24238	702.795	0.0445782	0.5						0.0453342		1.6677e+08	1.99548e+08	1.27728e+08	5.82837e+07	2.31236e+07	8.66499e+06	2.71849e+06
LIKNKHMNADTDYSIAEAAF	210	229	3	0	751.372	7	18	10.9738	11.3193	751.814	-0.0777615	0.5						0.0927652		6.48897e+07	9.26439e+07	5.88172e+07	2.80765e+07	6.66844e+06	2.35127e+06	222545	188465
LIKNKHMNADTDYSIAEAAFNKGETAM	210	236	3	0	995.148	8	25	11.2381	11.4905	995.829	0.155801	0.5						0.129395		1.01968e+08	1.63179e+08	1.40492e+08	9.44646e+07	4.64168e+07	1.34704e+07	3.5844e+06	2.93978e+07	0
LIKNKHMNADTDYSIAEAAFNKGETAM	210	236	4	0	746.613	8	25	11.2727	11.5217	747.081	-0.0132925	0.5						0.0383291		9.23763e+07	1.57208e+08	1.37807e+08	8.88021e+07	4.25873e+07	2.07032e+07	6.07139e+06	1.26959e+06	552992
IKNKHMNADTDY	211	222	2	0	725.343	5	10	7.17733	7.28912	725.804	0.0162738	0.5						0.03812		6.65678e+07	5.18499e+07	2.43306e+07	9.16398e+06	2.72179e+06	746773
IKNKHMNADTDYSIA	211	225	2	0	860.92	6	13	8.3117	8.47768	861.38	-0.148053	0.5						0.13127		4.262e+07	4.00064e+07	1.9979e+07	6.55155e+06	163673	0	0
IKNKHMNADTDYSIA	211	225	3	0	574.282	6	13	8.29612	8.46215	574.604	-0.103537	0.5						0.0621474		6.474e+07	6.63597e+07	3.17476e+07	1.13626e+07	957575	0	132717
IKNKHMNADTDYSIAE	211	226	2	0	925.441	6	14	8.23372	8.47768	925.997	-0.0278907	0.5						0.0599265		1.94995e+08	1.9276e+08	1.11598e+08	4.92888e+07	1.31631e+07	1.42443e+06	0
IKNKHMNADTDYSIAE	211	226	3	0	617.296	6	14	8.23372	8.44658	617.687	0.0333276	0.5						0.0214547		3.45234e+08	3.36189e+08	2.02972e+08	8.28128e+07	2.96395e+07	1.00461e+07	3.48561e+06
IKNKHMNADTDYSIAEAA	211	228	3	0	664.655	6	16	8.76315	9.01278	665.055	-0.017745	0.5						0.092103		6.84275e+07	7.14189e+07	4.5983e+07	2.01778e+07	5.6952e+06	1.69508e+06	88904.2
DTDY	219	222	1	0	513.183	3	2	5.67875	5.81262	513.336	-0.132711	0.3						0.100611		3.88837e+06	699098	0	0
DTDYSIA	219	225	1	0	784.336	4	5	5.47105	6.13218	784.913	0.129668	1						0.170201		9.52552e+07	3.72008e+07	9.90767e+06	1.02954e+06	6.52772e+06
DTDYSIAE	219	226	1	0	913.379	4	6	8.1242	8.21808	913.747	-0.149279	0.5						0.13895		1.28542e+07	5.09706e+06	914518	0	0
DYSIAE	221	226	1	0	697.304	4	4					0
YSIAE	222	226	1	0	582.277	3	3	7.68533	7.85212	582.572	-0.0448632	0.5						0.0752081		1.03588e+08	2.97381e+07	5.19193e+06	212777
YSIAEAA	222	228	1	0	724.351	4	5	8.45177	8.5503	724.527	-0.249116	0.5						0.187873		1.69141e+07	3.06137e+06	0	152830	0
SIAEAA	223	228	1	0	561.288	3	4	5.71082	5.78038	561.405	-0.194029	0.5						0.115695		2.2455e+06	295513	0	0
SIAEAAFNKGETAM	223	236	2	0	720.345	5	12	10.051	10.2646	720.791	-0.0102623	0.5						0.0748572		4.67988e+08	3.57385e+08	1.47434e+08	6.23498e+07	1.72532e+07	6.43154e+06
EAAF	226	229	1	0	437.203	3	2	7.74783	8.08242	437.422	-0.0404772	0.5						0.131069		1.19426e+08	2.55248e+07	3.28754e+06	94186.5
EAAFNKGETAM	226	236	1	0	1168.53	5	9	8.35842	8.5503	1169.05	-0.224526	0.5						0.207882		4.4682e+07	2.60271e+07	7.13974e+06	0	0	0
EAAFNKGETAM	226	236	2	0	584.769	5	9	8.24933	8.3792	585.095	-0.0910544	0.5						0.0480332		1.18439e+08	7.188e+07	2.72725e+07	5.49425e+06	678090	0
AAFNKGETA	227	235	1	0	908.447	4	7	6.45432	6.48572	908.833	-0.138376	0.5						0.184933		4.10389e+06	1.87666e+06	260135	0	0
AAFNKGETA	227	235	2	0	454.727	4	7	6.45432	7.092	454.997	0.015604	1						0.0118426		2.88056e+09	1.40172e+09	4.14183e+08	9.37886e+07	1.82938e+07
AAFNKGETAM	227	236	1	0	1039.49	5	8	8.09285	8.21808	1040.14	-0.0231967	0.4						0.0431665		1.19674e+08	6.60115e+07	2.58545e+07	7.61832e+06	441081	0
AAFNKGETAM	227	236	2	0	520.247	5	8	8.06148	8.17115	520.562	-0.0449528	0.5						0.0103002		6.98211e+08	3.91615e+08	1.40979e+08	3.93898e+07	0	921563
AAFNKGETAMT	227	237	2	0	570.771	5	9	7.7322	7.8782	571.097	-0.0783786	0.5						0.102904		3.60584e+07	2.15292e+07	7.80085e+06	1.91347e+06	231409	0
FNKGETA	229	235	2	0	383.69	4	5	5.3422	5.39583	383.819	-0.184366	0.5						0.0828037		1.10086e+06	342279	16901.3	0	0
FNKGETAM	229	236	1	0	897.413	5	6	7.3865	7.5552	897.939	-0.0665333	0.5						0.0635063		8.30781e+07	3.98838e+07	1.37113e+07	1.68009e+06	0	30361.2
FNKGETAM	229	236	2	0	449.21	5	6	7.33853	7.5081	449.491	-0.0304028	0.5						0.0220176		4.23558e+08	1.99994e+08	6.3071e+07	1.28977e+07	7.40236e+06	306160
NKGETAM	230	236	1	0	750.345	4	5	5.45505	6.18125	750.767	-0.0601427	1						0.0430988		4.03382e+08	1.44321e+08	4.23452e+07	7.09565e+06	252780
NKGETAM	230	236	2	0	375.676	4	5	5.43907	6.14842	375.874	-0.0872692	1						0.0135551		1.96383e+09	7.36701e+08	1.67484e+08	2.1442e+07	395998
NKGETAMTINGPWAWSNIDT	230	249	2	0	1103.52	7	17	12.8008	12.9722	1104.01	-0.383341	0.5						0.129424		1.78373e+07	2.52401e+07	1.14343e+07	2.39842e+06	239707	0	0	0
NKGETAMTINGPWAWSNIDTSKVNYGVTVL	230	259	3	0	1089.54	8	27	13.3148	13.7051	1090.19	-0.063715	0.5						0.0524159		1.03724e+08	1.92195e+08	1.88683e+08	1.28545e+08	6.28277e+07	2.36999e+07	6.97364e+06	627307	535178
NKGETAMTINGPWAWSNIDTSKVNYGVTVLPTFKGQPSKPFVGVL	230	274	5	0	970.706	10	39	13.5803	13.6895	971.303	-0.0226206	0.5						0.0277839		1.08156e+07	3.49179e+07	4.81937e+07	4.93983e+07	3.6096e+07	2.10489e+07	1.16244e+07	4.64807e+06	1.14069e+06	1.23902e+06	0
MTINGPWAWSNIDT	236	249	2	0	803.372	6	11	13.2681	14.1156	803.894	0.0105444	1						0.0395618		1.12392e+09	1.03577e+09	5.36232e+08	2.04288e+08	6.06317e+07	2.12921e+07	7.24257e+06
MTINGPWAWSNIDTSKVNY	236	254	3	0	733.018	7	16	12.9566	13.4449	733.471	-0.03325	0.5						0.0550425		3.27078e+08	4.05295e+08	2.72556e+08	1.27483e+08	3.99692e+07	1.44739e+07	6.08556e+06	2.55867e+06
MTINGPWAWSNIDTSKVNYGVTVL	236	259	2	0	1333.67	7	21	13.9076	14.812	1334.51	0.00777556	1						0.062528		6.52966e+08	9.64771e+08	7.99667e+08	4.63771e+08	2.08238e+08	7.15083e+07	2.38145e+07	1.04469e+07
MTINGPWAWSNIDTSKVNYGVTVL	236	259	3	0	889.448	7	21	13.9543	14.3034	890.026	0.0603308	0.5						0.0176231		9.48307e+08	1.45754e+09	1.17984e+09	6.96871e+08	3.14719e+08	1.20911e+08	5.37737e+07	3.10986e+07
MTINGPWAWSNIDTSKVNYGVTVLPTFKGQPSKPFVGVL	236	274	4	0	1063.06	9	33	13.7674	14.3905	1063.73	0.0132559	1						0.0301918		3.24195e+08	8.41456e+08	1.07498e+09	9.39682e+08	6.26384e+08	3.63152e+08	1.73243e+08	6.44869e+07	2.46296e+07	4.15111e+06
TINGPWAWSN	237	246	2	0	573.272	5	7	11.9888	12.7645	573.601	-0.0379781	1						0.0589416		5.81538e+08	3.60455e+08	1.2228e+08	2.4334e+07	7.7665e+06	2.16754e+06
TINGPWAWSNIDT	237	249	2	0	737.852	5	10	12.6762	13.5959	738.315	0.0432378	1						0.0389308		2.20207e+09	1.7362e+09	8.17238e+08	3.19724e+08	9.62092e+07	1.58257e+07
TINGPWAWSNIDTSKVNY	237	254	2	0	1033.5	6	15	12.4426	13.3773	1034.13	0.0222384	1						0.041547		2.1442e+09	2.42272e+09	1.55743e+09	6.33318e+08	2.26903e+08	6.76474e+07	4.22161e+07
TINGPWAWSNIDTSKVNY	237	254	3	0	689.337	6	15	10.1916	10.6776	689.742	-0.0279028	1						0.0499154		1.44468e+08	1.62611e+08	9.84614e+07	4.62783e+07	1.29481e+07	1.80585e+06	1.09392e+06
TINGPWAWSNIDTSKVNYGVTVLPTFKGQPSKPFVGVL	237	274	4	0	1030.3	9	32	13.5334	14.3453	1030.94	0.0416252	1						0.0129862		1.27157e+09	3.03403e+09	3.74343e+09	3.15257e+09	2.02219e+09	1.08052e+09	4.69894e+08	1.87163e+08	7.23346e+07	3.66545e+07
INGPWAWSNIDTSKVNY	238	254	2	0	982.979	6	14					-1
NIDTSKVNYGVTVL	246	259	2	0	761.909	5	12	10.7244	10.9478	762.337	-0.0367819	0.5						0.0982427		6.40599e+07	5.25746e+07	2.26781e+07	6.0694e+06	1.58611e+06	666891
IDTSKVNYGVTVL	247	259	2	0	704.888	5	11	10.5217	10.8075	705.286	-0.0368371	0.5						0.0340959		5.74404e+08	4.16342e+08	1.60619e+08	5.3848e+07	1.21766e+07	4.32988e+06
IDTSKVNYGVTVLPTFKGQPSKPFVGVL	247	274	4	0	748.669	7	23	12.0851	12.4893	749.111	-0.0569494	1						0.0577977		9.68696e+07	1.5791e+08	1.53871e+08	9.84933e+07	3.95177e+07	8.21165e+06	1.82177e+06	1.64228e+06
DTSKVNYGVTVL	248	259	2	0	648.346	5	10	10.2541	10.5529	648.693	-0.0648355	0.5						0.0771622		1.20301e+08	8.08132e+07	3.26887e+07	4.34583e+06	1.50119e+06	164356
DTSKVNYGVTVLPTFKGQPSKPFVGVL	248	274	3	0	960.195	7	22	11.9578	12.3025	960.682	-0.288708	0.5						0.128974		3.59907e+07	6.36473e+07	5.31828e+07	2.41088e+07	4.19389e+06	581411	285772	235202
TSKVNYGVTVL	249	259	2	0	590.832	5	9	10.2385	10.4464	591.126	-0.11315	0.4						0.053516		1.21137e+08	5.97677e+07	2.36994e+07	3.90363e+06	348224	424366
SKVNY	250	254	1	0	610.32	3	3	6.50135	6.94987	610.602	-0.0718255	0.5						0.10549		1.31523e+08	4.13192e+07	4.22758e+06	0
SKVNYGVTVL	250	259	1	0	1079.61	4	8	10.2698	10.5633	1080.16	-0.0890564	0.5						0.0804858		1.51228e+08	8.99984e+07	2.56683e+07	2.14539e+06	0
SKVNYGVTVL	250	259	2	0	540.308	4	8	10.2072	10.3945	540.645	0.0339234	0.5						0.0534916		5.65123e+08	3.29036e+08	1.10172e+08	3.01535e+07	1.65464e+07
SKVNYGVTVLPTFKGQPSKPFVGVL	250	274	3	0	888.17	7	20	11.8955	12.2767	888.717	0.00589496	0.5						0.0307168		6.62191e+08	1.04178e+09	8.66849e+08	4.67307e+08	1.87679e+08	6.80411e+07	2.02339e+07	5.77698e+06
KVNYGVTVL	251	259	2	0	496.792	4	7	10.2854	10.5477	497.221	0.260284	0.5						0.168687		5.72777e+07	2.7221e+07	1.10406e+07	6.2886e+06	5.9567e+06
KVNYGVTVLPTFKGQPSKPFVGVL	251	274	3	0	859.16	7	19	12.0665	12.2559	859.634	-0.166638	0.5						0.145353		1.48792e+07	2.77309e+07	1.87495e+07	9.47655e+06	1.07112e+06	0	898674	0
GVTVLPTF	255	262	1	0	833.477	4	5	11.397	11.8487	833.738	-0.250568	1						0.257382		4.96077e+07	1.59937e+07	350951	0	133915
GVTVLPTFKGQPSKPFVGVL	255	274	2	0	1036.1	6	15	11.9578	12.3595	1036.72	-0.0487007	0.5						0.0421064		6.89561e+08	8.21638e+08	5.21528e+08	2.31918e+08	5.94931e+07	9.73503e+06	2.12102e+06
GVTVLPTFKGQPSKPFVGVL	255	274	3	0	691.07	6	15	11.9421	12.3025	691.512	0.0505806	0.5						0.0171574		1.9295e+09	2.33678e+09	1.52002e+09	6.68844e+08	2.32443e+08	7.94178e+07	5.20441e+07
VTVLPTFKGQPSKPFVGVL	256	274	3	0	672.063	6	14	11.9578	12.1938	672.433	-0.137138	0.5						0.0736083		3.30897e+07	4.05847e+07	2.33392e+07	8.57677e+06	918519	269224	33685
PTFKGQPSKPFVG	260	272	2	0	695.38	5	9	8.82552	9.04403	695.894	0.17525	0.5						0.144507		5.41271e+07	4.34421e+07	1.88404e+07	4.18461e+06	1.00811e+07	0
PTFKGQPSKPFVGVL	260	274	2	0	801.456	5	11	10.927	11.6619	801.972	0.0426498	1						0.0147597		9.59931e+09	8.98439e+09	4.43796e+09	1.61505e+09	5.51552e+08	2.47617e+08
PTFKGQPSKPFVGVL	260	274	3	0	534.64	5	11	10.927	11.1967	534.986	0.0484119	0.5						0.00799191		9.55179e+09	9.02419e+09	4.57238e+09	1.62125e+09	5.3997e+08	2.45251e+08
KGQPSKPFVGVL	263	274	2	0	628.872	5	8	10.3945	10.6361	629.258	0.0074043	0.5						0.0357826		5.40857e+08	3.91407e+08	1.55519e+08	4.05933e+07	1.38459e+07	0
KGQPSKPFVGVL	263	274	3	0	419.584	5	8	10.4256	10.7244	419.833	-0.017513	0.5						0.0290745		2.93153e+08	2.15003e+08	7.98859e+07	2.14208e+07	3.41909e+06	949683
VLSAGINAASPNKELAKE	273	290	2	0	906.497	6	15	8.52955	8.59698	906.836	-0.372817	0.5						0.0940158		8.89787e+06	8.72237e+06	2.00421e+06	227173	0	0	0
VLSAGINAASPNKELAKE	273	290	3	0	604.667	6	15	8.514	8.66447	604.957	-0.179468	0.5						0.0680937		3.46293e+07	3.25386e+07	1.50533e+07	3.86261e+06	164780	0	0
SAGIN	275	279	1	0	461.235	3	3	4.0696	4.72288	461.385	-0.0995474	1						0.0994501		1.49536e+07	2.54865e+06	28128.5	0
SAGINAASPNKE	275	286	2	0	579.791	5	9					-1
SAGINAASPNKEL	275	287	2	0	636.333	5	10	8.04577	8.22852	636.692	-0.00579774	0.5						0.0382731		1.32858e+08	8.81216e+07	3.33313e+07	1.01837e+07	496120	475930
SAGINAASPNKELAKE	275	290	2	0	800.42	5	13	7.30508	7.41302	800.9	0.048915	0.5						0.0628591		5.88676e+07	5.1765e+07	2.38313e+07	7.85222e+06	2.56566e+06	1.30464e+06
SAGINAASPNKELAKE	275	290	3	0	533.949	5	13	7.28912	7.35985	534.24	-0.0399219	0.5						0.049222		1.34302e+07	1.09142e+07	4.99704e+06	1.40418e+06	244809	190445
SAGINAASPNKELAKEF	275	291	3	0	582.972	6	14	9.96933	10.1604	583.282	-0.0905208	0.5						0.0740271		3.96265e+07	3.92852e+07	1.78996e+07	4.8e+06	1.05607e+06	175544	154988
SAGINAASPNKELAKEFL	275	292	3	0	620.667	6	15	11.0672	11.4074	620.989	-0.127695	0.5						0.103013		5.54882e+07	5.66702e+07	3.13392e+07	6.76588e+06	623873	675203	111661
SAGINAASPNKELAKEFLEN	275	294	2	0	1052.04	6	17	10.7244	10.9374	1052.69	0.0800258	0.5						0.0537762		4.04932e+08	4.73825e+08	2.93418e+08	1.35707e+08	4.7235e+07	1.73798e+07	8.6205e+06
SAGINAASPNKELAKEFLEN	275	294	3	0	701.695	6	17	10.7244	11.0049	702.135	0.0953154	0.5						0.0135482		1.25255e+09	1.48387e+09	9.21907e+08	3.92893e+08	1.47577e+08	6.71524e+07	3.797e+07
SAGINAASPNKELAKEFLENYL	275	296	2	0	1190.11	6	19	13.0345	13.8297	1190.85	0.0671249	1						0.0962758		9.7425e+08	1.29218e+09	9.31603e+08	4.65767e+08	1.7169e+08	7.34387e+07	2.99222e+07
SAGINAASPNKELAKEFLENYL	275	296	3	0	793.745	6	19	13.0345	13.372	794.242	0.0866664	0.5						0.0202508		1.76376e+09	2.35974e+09	1.68903e+09	8.48537e+08	3.43624e+08	1.33301e+08	6.65471e+07
SAGINAASPNKELAKEFLENYLLTDEGLEAVNKDKPLGA	275	313	4	0	1033.29	9	35	13.4397	13.6271	1033.84	-0.233798	0.5						0.0545094		2.26629e+07	4.6747e+07	7.36711e+07	3.53762e+07	3.60719e+07	5.72131e+06	2.79377e+06	0	0	0
GINAASPNKELAKE	277	290	2	0	721.386	5	11	7.32105	7.43418	721.783	-0.0312231	0.5						0.0786994		1.1272e+07	8.52269e+06	3.75297e+06	897747	198971	0
AASPNKELAKE	280	290	1	0	1157.62	5	8					0
AASPNKELAKE	280	290	2	0	579.312	5	8	6.21372	6.71997	579.666	0.0457572	1						0.0168969		3.46897e+09	2.14643e+09	7.54679e+08	2.23571e+08	7.61136e+07	1.94002e+07
AASPNKELAKE	280	290	3	0	386.544	5	8					-1
AASPNKELAKEFLEN	280	294	2	0	830.931	5	12	10.2854	10.5633	831.429	0.0253182	0.5						0.0780077		2.71719e+08	2.58062e+08	1.3116e+08	4.39517e+07	1.22867e+07	2.89907e+06
AASPNKELAKEFLENYL	280	296	3	0	646.339	6	14	12.9099	13.3148	646.75	0.071879	0.5						0.0436913		3.90793e+08	4.27048e+08	2.62441e+08	1.06387e+08	4.00762e+07	9.85802e+06	8.14885e+06
LAKEFLENYL	287	296	2	0	620.335	5	8	12.7229	13.1279	620.602	-0.227538	0.5						0.117046		3.82308e+07	2.50443e+07	4.3753e+06	667715	166465	10160.4
FLENYL	291	296	1	0	798.403	4	4	12.0354	12.4114	798.863	-0.0374574	0.5						0.0571658		6.89435e+09	3.09394e+09	7.41799e+08	1.1429e+08	1.49122e+07
FLENYL	291	296	2	0	399.705	4	4	12.1006	12.3647	399.865	-0.178791	0.5						0.0931766		8.29822e+07	3.38723e+07	1.9373e+06	0	0
FLENYLLTDEGLEAVNKDKPLGA	291	313	3	0	850.443	7	20					0
LENYL	292	296	1	0	651.335	4	3	10.0822	10.5113	651.712	-0.013601	0.4						0.502137		5.78651e+07	1.85878e+07	3.19803e+06	1.38318e+06	369484
YLLTDEGL	295	302	1	0	923.472	4	6	11.6152	11.9629	924.036	0.0142536	0.5						0.0898603		9.50754e+08	5.06574e+08	1.52835e+08	3.57562e+07	1.60879e+06
YLLTDEGLEAVNKDKPLGA	295	313	2	0	1023.54	6	16	11.0205	11.3711	1024.17	0.0397227	0.5						0.0468563		7.22702e+08	8.44515e+08	5.14565e+08	2.24027e+08	7.86991e+07	2.28808e+07	4.72788e+06
YLLTDEGLEAVNKDKPLGA	295	313	3	0	682.697	6	16	11.0049	11.0983	683.126	0.0797914	0.5						0.0185716		2.03315e+08	2.54661e+08	1.59076e+08	7.19021e+07	2.60769e+07	5.43133e+06	1.23583e+06
LTDEGL	297	302	1	0	647.325	4	4	8.66967	8.83592	647.67	-0.0208307	0.5						0.0553887		2.94892e+08	9.76271e+07	2.21435e+07	251794	0
LTDEGLE	297	303	1	0	776.367	4	5	7.9514	8.08242	776.768	-0.0356264	0.4						0.14377		2.80397e+07	1.13513e+07	2.74035e+06	0	0
LTDEGLEAVNKDKPLGA	297	313	2	0	885.468	6	14	9.37288	10.0007	886.021	0.0821173	1						0.0162011		7.41379e+09	7.02015e+09	3.64601e+09	1.40963e+09	4.85843e+08	2.24217e+08	1.40972e+08
LTDEGLEAVNKDKPLGA	297	313	3	0	590.647	6	14	9.37288	9.5082	591.025	0.10678	0.5						0.0089308		1.94475e+09	1.85859e+09	1.00014e+09	3.82701e+08	1.34235e+08	6.18545e+07	4.51289e+07
LTDEGLEAVNKDKPLGAVAL	297	316	3	0	685.044	6	17	10.9426	11.0983	685.448	0.00873376	0.5						0.0496839		9.51784e+07	1.08591e+08	5.92679e+07	2.66138e+07	1.05057e+07	2.62121e+06	691004
LTDEGLEAVNKDKPLGAVALKS	297	318	3	0	756.753	6	19					-1
LTDEGLEAVNKDKPLGAVALKSYEEE	297	322	3	0	940.15	7	23	10.5529	10.7711	940.808	0.324248	0.5						0.0612595		2.20363e+08	3.90725e+08	3.08962e+08	2.09791e+08	1.30924e+08	5.70327e+07	2.264e+07	1.08942e+07
DEGLEAVNKDKPLGA	299	313	2	0	778.402	5	12	8.74757	8.98153	778.795	-0.105787	0.5						0.0944344		4.48967e+07	3.84851e+07	1.53123e+07	3.55533e+06	119373	0
LEAVNKDKPLGA	302	313	2	0	627.856	5	9	7.71657	7.94617	628.153	-0.140219	0.5						0.182192		1.55494e+07	8.99555e+06	507561	141828	956454	270201
EAVNKDKPLGA	303	313	1	0	1141.62	5	8	6.71997	6.80352	1142.08	-0.196997	0.5						0.213668		9.50502e+06	5.36034e+06	823060	88249	0	0
EAVNKDKPLGA	303	313	2	0	571.314	5	8	6.64185	6.6887	571.644	-0.00070592	0.4						0.0339152		2.96323e+07	1.77725e+07	6.26604e+06	1.47984e+06	437470	0
EAVNKDKPLGA	303	313	3	0	381.212	5	8	6.62622	6.6887	381.404	-0.0841308	0.5						0.105319		6.21787e+06	3.5433e+06	980220	150139	84812.8	0
EAVNKDKPLGAVA	303	315	2	0	656.367	5	10	7.70095	7.8104	656.633	-0.230932	0.5						0.127594		9.46764e+06	6.28106e+06	1.40667e+06	0	0	0
EAVNKDKPLGAVAL	303	316	2	0	712.909	5	11	9.78172	9.97978	713.352	0.0489001	0.5						0.0374016		1.42844e+08	1.08468e+08	4.76162e+07	1.61327e+07	6.23822e+06	1.55393e+06
EAVNKDKPLGAVALKS	303	318	2	0	820.472	5	13	8.3117	8.45177	820.839	-0.224391	0.5						0.157314		1.81549e+07	1.61347e+07	6.02258e+06	555509	0	0
EAVNKDKPLGAVALKSYEEE	303	322	2	0	1095.57	6	17	9.56012	9.77132	1096.18	-0.0690234	0.5						0.0785927		5.25044e+07	6.60633e+07	4.30047e+07	1.68453e+07	4.27848e+06	143307	176506
EAVNKDKPLGAVALKSYEEE	303	322	3	0	730.714	6	17	9.52897	9.71595	731.152	0.0298559	0.5						0.0346723		1.81469e+08	2.17308e+08	1.41087e+08	6.45498e+07	2.20794e+07	5.35344e+06	3.98947e+06
EAVNKDKPLGAVALKSYEEEL	303	323	3	0	768.409	6	18	10.9738	11.3555	768.863	0.00548112	0.5						0.0611552		1.45841e+08	1.91934e+08	1.2851e+08	5.85811e+07	1.84673e+07	3.0181e+06	5.99286e+06
AVNKDKPLGA	304	313	1	0	1012.58	4	7	6.53258	6.65747	1012.93	-0.233926	0.5						0.254914		7.53544e+06	3.34642e+06	283054	0	0
AVNKDKPLGA	304	313	2	0	506.793	4	7	6.45432	6.53258	507.085	-0.00101671	0.5						0.0580621		2.82134e+07	1.49481e+07	5.06711e+06	1.14959e+06	68143.5
VNKDKPLGA	305	313	1	0	941.541	4	6	6.39102	6.44908	941.845	-0.242197	0.5						0.171828		2.94801e+06	1.27617e+06	0	0	0
VNKDKPLGA	305	313	2	0	471.274	4	6	5.43907	5.47105	471.351	-0.392034	0.4						0		225434	0	18644.6	0	0
VNKDKPLGA	305	313	3	0	314.519	4	6	6.34315	6.40158	314.69	-0.0308295	0.5						0.037003		5.80788e+06	3.76225e+06	726989	25653.7	0
VNKDKPLGAVAL	305	316	2	0	612.869	5	9	9.70037	9.88065	613.086	-0.291408	0.5						0.151163		1.00549e+07	5.62085e+06	287697	141590	0	74848.2
VALKS	314	318	1	0	517.334	3	3	5.51897	6.11597	517.612	-0.0221084	1						0.0226874		5.31831e+08	1.43119e+08	2.3489e+07	1.08855e+06
VALKS	314	318	2	0	259.171	3	3	5.43907	5.51897	259.274	-0.0928253	0.5						0.0393939		1.14315e+07	2.52684e+06	193827	0
VALKSYE	314	320	1	0	809.44	4	5	7.88865	8.03528	809.841	-0.0820327	0.5						0.159636		3.99311e+07	1.52675e+07	3.76478e+06	298749	0
VALKSYE	314	320	2	0	405.224	4	5	7.88865	7.9776	405.45	-0.0304246	0.5						0.0256101		8.70359e+07	3.62722e+07	8.47516e+06	1.95273e+06	356046
VALKSYEEE	314	322	1	0	1067.53	4	7	7.9514	8.07195	1068.15	0.0062105	0.5						0.14641		4.79056e+07	2.62383e+07	8.74064e+06	2.35696e+06	782908
VALKSYEEE	314	322	2	0	534.266	4	7	7.96712	8.11375	534.612	0.0682789	0.5						0.0117609		1.28817e+09	7.84045e+08	2.69993e+08	8.05672e+07	3.10286e+07
VALKSYEEEL	314	323	1	0	1180.61	5	8	10.3322	10.5737	1181.26	-0.0506298	0.5						0.177651		1.90264e+08	1.25074e+08	3.98457e+07	8.51587e+06	1.29588e+06	227594
VALKSYEEEL	314	323	2	0	590.808	5	8	10.3322	10.4853	591.187	0.0564844	0.5						0.0155597		1.21581e+09	8.19974e+08	2.97695e+08	9.25796e+07	3.51103e+07	5.60225e+06
VALKSYEEELAKDPRIAA	314	331	2	0	1002.04	6	15	10.4749	10.6464	1002.62	-0.0336253	0.5						0.177936		1.6449e+07	2.50018e+07	1.67798e+07	2.85721e+06	0	0	589734
VALKSYEEELAKDPRIAATM	314	333	2	0	1118.09	7	17					0
VALKSYEEELAKDPRIAATM	314	333	3	0	745.728	7	17					-1
VALKSYEEELAKDPRIAATME	314	334	2	0	1182.61	7	18	10.8491	11.0983	1183.17	-0.333636	0.5						0.212997		3.72971e+07	3.91493e+07	3.06464e+07	8.88179e+06	556224	396054	0	0
VALKSYEEELAKDPRIAATME	314	334	3	0	788.742	7	18	10.8491	11.0827	789.228	-0.00209038	0.5						0.0312308		2.89656e+08	3.78935e+08	2.78017e+08	1.37091e+08	5.67273e+07	1.80755e+07	3.56079e+06	702448
VALKSYEEELAKDPRIAATMENAQKGEIMPNIPQMSA	314	350	5	0	815.613	9	32	11.8331	12.1731	816.11	-0.107867	0.5						0.0530693		7.212e+07	1.63094e+08	1.91191e+08	1.68924e+08	1.15842e+08	5.71444e+07	2.02869e+07	5.26516e+06	972472	557682
VALKSYEEELAKDPRIAATMENAQKGEIMPNIPQMSAF	314	351	3	0	1407.71	9	33	12.6295	12.993	1408.58	-0.0834591	0.5						0.0948855		3.92921e+07	1.01596e+08	1.35147e+08	1.19006e+08	8.29022e+07	4.37313e+07	1.76268e+07	2.05324e+06	0	2.10775e+06
VALKSYEEELAKDPRIAATMENAQKGEIMPNIPQMSAF	314	351	4	0	1056.03	9	33	12.5984	12.9255	1056.72	0.043335	0.5						0.0219089		2.00864e+08	4.90835e+08	6.24965e+08	5.42273e+08	3.91504e+08	2.31681e+08	1.19256e+08	4.80635e+07	1.74307e+07	2.09805e+06
KSYEEE	317	322	2	0	392.672	4	4	5.45505	5.59342	392.887	-0.0175448	0.5						0.0279123		5.00011e+07	1.96554e+07	5.46572e+06	622734	0
KSYEEEL	317	323	1	0	897.42	4	5	7.3865	7.96712	897.888	-0.0532494	0.6						0.176582		2.59219e+08	1.2203e+08	3.10489e+07	2.95685e+06	139609
KSYEEELAKDPRIAATMENAQKGEIMPNIPQMSA	317	350	4	0	948.467	9	29	11.3038	11.636	949.024	-0.190041	0.5						0.0895745		3.5582e+07	8.09368e+07	9.01159e+07	7.04448e+07	4.53176e+07	1.73857e+07	2.93211e+06	747539	0	0
YEEELAKDPRIAATME	319	334	2	0	933.451	6	13	9.63802	9.80772	934.088	0.11714	0.5						0.127291		1.25568e+07	1.27205e+07	1.05223e+07	5.42925e+06	844853	4600.14	0
YEEELAKDPRIAATME	319	334	3	0	622.636	6	13	9.63802	9.78172	622.972	-0.150866	0.5						0.113767		1.47074e+07	1.41434e+07	7.93055e+06	2.489e+06	112822	397556	0
EELAKDPRIAATM	321	333	2	0	722.877	5	10	9.04403	9.17968	723.189	-0.276722	0.5						0.140374		8.29726e+06	6.26603e+06	1.53991e+06	103230	0	98360.5
LAKDPRIA	323	330	2	0	442.272	4	5	6.89237	7.03397	442.456	-0.147199	0.5						0.227315		6.79314e+06	2.26024e+06	147329	0	226460
LAKDPRIAA	323	331	2	0	477.79	4	6	7.08145	7.16625	478.057	-0.021489	0.5						0.0447939		1.21086e+07	6.55009e+06	1.54416e+06	418419	25997.7
LAKDPRIAA	323	331	3	0	318.863	4	6	7.09733	7.17733	319.033	-0.0459676	0.5						0.0443291		5.61507e+06	2.69406e+06	830604	98472.7	12813.8
LAKDPRIAAT	323	332	2	0	528.314	4	7	6.71997	6.83487	528.601	-0.037599	0.5						0.118112		1.03428e+07	6.08862e+06	1.61853e+06	306874	70434.8
LAKDPRIAATM	323	333	2	0	593.834	5	8	8.42067	8.57623	594.273	0.115325	0.4						0.106753		1.70668e+08	1.06712e+08	4.32255e+07	1.20012e+07	4.0918e+06	1.17757e+07
LAKDPRIAATM	323	333	3	0	396.225	5	8	8.43622	8.5503	396.429	-0.149614	0.4						0.0706691		3.49924e+07	2.07457e+07	7.34554e+06	1.26347e+06	0	0
LAKDPRIAATME	323	334	2	0	658.356	5	9	8.23372	8.34803	658.777	0.0107352	0.5						0.0466527		9.70799e+07	6.70075e+07	3.14642e+07	9.9008e+06	2.17245e+06	1.42571e+06
LAKDPRIAATME	323	334	3	0	439.239	5	9	8.29612	8.44658	439.513	-0.0109674	0.5						0.0207807		2.30677e+08	1.70924e+08	7.35284e+07	1.90868e+07	7.69208e+06	1.0497e+06
LAKDPRIAATMENAQKGEIM	323	342	2	0	1094.07	7	17	10.1916	10.3789	1094.72	-0.108787	0.5						0.0956207		3.4243e+07	4.27527e+07	2.62288e+07	1.24876e+07	5.31175e+06	391182	122656	114815
LAKDPRIAATMENAQKGEIM	323	342	3	0	729.714	7	17	10.176	10.301	730.229	0.138545	0.5						0.0488519		1.33899e+08	1.60198e+08	1.04383e+08	6.15554e+07	2.98401e+07	1.30701e+07	5.18683e+06	2.43026e+06
LAKDPRIAATMENAQKGEIMPNIPQM	323	348	3	0	956.491	8	21	11.0516	11.3711	957.06	-0.178325	0.5						0.0786724		1.1647e+08	1.92387e+08	1.70817e+08	1.02042e+08	4.02162e+07	1.24391e+07	1.88285e+06	1.03233e+06	506685
LAKDPRIAATMENAQKGEIMPNIPQMSA	323	350	2	0	1513.27	8	23	10.8802	11.0827	1514.12	-0.260294	0.5						0.176548		1.61283e+07	4.84449e+07	3.86844e+07	2.52668e+07	5.43401e+06	978988	0	355217	0
LAKDPRIAATMENAQKGEIMPNIPQMSA	323	350	3	0	1009.18	8	23	10.7711	10.927	1009.85	0.0480297	0.5						0.0364323		2.24383e+08	3.58672e+08	3.46839e+08	2.37614e+08	1.30542e+08	5.72396e+07	2.21485e+07	9.18812e+06	3.3317e+06
LAKDPRIAATMENAQKGEIMPNIPQMSA	323	350	4	0	757.137	8	23					0
LAKDPRIAATMENAQKGEIMPNIPQMSAF	323	351	3	0	1058.2	8	24	11.8955	12.1627	1058.92	0.0643812	0.5						0.0302997		9.78717e+08	1.68354e+09	1.66497e+09	1.20192e+09	7.08275e+08	3.34406e+08	1.33909e+08	5.31578e+07	2.16276e+07
LAKDPRIAATMENAQKGEIMPNIPQMSAF	323	351	4	0	793.904	8	24	11.9266	12.2508	794.44	0.0655551	0.5						0.018		7.44997e+08	1.32779e+09	1.34708e+09	9.62203e+08	5.60358e+08	2.62081e+08	1.03687e+08	3.77539e+07	1.20024e+07
AKDPRIAA	324	331	2	0	421.248	4	5	6.39102	6.48048	421.519	0.0598916	0.5						0.0378293		6.63662e+07	2.87182e+07	7.59746e+06	3.14996e+06	1.11504e+06
AKDPRIAAT	324	332	2	0	471.772	4	6					-1
AKDPRIAATM	324	333	2	0	537.292	5	7	7.9514	8.09285	537.699	0.125908	0.4						0.0195393		2.04448e+08	1.43417e+08	6.31314e+07	1.79904e+07	5.03339e+06	1.95284e+06
AKDPRIAATME	324	334	2	0	601.814	5	8	7.71657	7.78952	602.166	-0.0531828	0.5						0.0417505		3.69736e+07	2.50261e+07	9.24554e+06	2.06246e+06	547885	0
AKDPRIAATME	324	334	3	0	401.545	5	8	7.7791	7.9252	401.807	0.0292146	0.5						0.0248134		1.34641e+08	8.49098e+07	4.31008e+07	1.03673e+07	2.11668e+06	1.24321e+06
AKDPRIAATMENAQKGEIM	324	342	2	0	1037.52	7	16	9.87543	10.1447	1038.17	-0.0343688	0.5						0.104738		4.97193e+07	5.60045e+07	4.38065e+07	1.77092e+07	5.93615e+06	359394	384319	102089
AKDPRIAATMENAQKGEIM	324	342	3	0	692.019	7	16	9.84417	10.0163	692.466	0.00680619	0.5						0.0897235		1.16215e+08	1.24928e+08	8.35537e+07	3.93471e+07	1.63085e+07	5.35445e+06	2.81115e+06	0
AKDPRIAATMENAQKGEIMPNIPQMSA	324	350	2	0	1456.72	8	22	10.6932	10.953	1457.57	-0.214948	0.5						0.202157		2.68097e+07	4.62243e+07	4.23605e+07	2.42381e+07	8.37531e+06	768742	609726	0	937426
AKDPRIAATMENAQKGEIMPNIPQMSA	324	350	4	0	728.866	8	22	10.6309	10.927	729.342	0.00595519	0.5						0.0453047		2.07733e+08	3.16121e+08	2.71248e+08	1.90955e+08	9.99344e+07	4.22802e+07	1.48422e+07	5.75434e+06	1.3263e+06
AKDPRIAATMENAQKGEIMPNIPQMSAF	324	351	3	0	1020.51	8	23	11.7865	12.5517	1021.17	-0.0267651	1						0.0263414		2.08809e+09	2.98362e+09	2.81519e+09	1.92474e+09	1.04032e+09	4.92463e+08	1.93302e+08	7.29684e+07	3.31203e+07
AKDPRIAATMENAQKGEIMPNIPQMSAF	324	351	4	0	765.633	8	23	11.802	12.1627	766.135	0.00127257	0.5						0.0305171		4.68585e+08	7.92984e+08	7.41923e+08	5.02938e+08	2.76997e+08	1.29988e+08	4.72004e+07	8.92088e+06	7.6828e+06
PRIAATME	327	334	2	0	444.734	5	6	7.82603	7.99855	445.041	0.0333422	0.5						0.329623		5.28576e+06	3.3373e+06	747946	291810	60583.8	0
TMENAQKGEIMPNIPQMSA	332	350	2	0	1045.49	7	15	10.4594	10.6361	1046.08	-0.232939	0.5						0.109451		5.00017e+07	5.09569e+07	3.60934e+07	1.52933e+07	3.42562e+06	186806	0	0
TMENAQKGEIMPNIPQMSAF	332	351	2	0	1119.02	7	16	12.2249	12.4893	1119.73	-0.10479	0.5						0.0602254		1.48558e+08	1.66919e+08	1.29089e+08	7.02005e+07	2.81557e+07	3.17419e+06	1.01219e+06	324973
TMENAQKGEIMPNIPQMSAF	332	351	3	0	746.351	7	16	12.1162	12.4269	746.841	-0.052284	0.5						0.062172		1.27757e+08	1.5968e+08	1.09233e+08	6.25054e+07	2.30181e+07	9.5905e+06	2.81559e+06	229087
MENAQKGEIMPNIPQMSA	333	350	2	0	994.966	7	14	10.5061	10.688	995.519	-0.252078	0.5						0.209325		2.1866e+07	2.47494e+07	1.17705e+07	4.47349e+06	286397	0	149140	1.02936e+06
ENAQKGEIMPNIPQMSAF	334	351	2	0	1002.98	7	14	11.911	12.2197	1003.8	0.31777	0.5						0.0814538		3.3839e+08	3.52976e+08	2.34711e+08	1.3879e+08	4.32542e+07	6.79312e+07	1.73952e+06	2.95596e+07
ENAQKGEIMPNIPQMSAF	334	351	3	0	668.989	7	14	11.9578	12.3647	669.378	-0.151086	0.5						0.0812888		9.92028e+07	1.03263e+08	6.58035e+07	2.54446e+07	6.07157e+06	1.01837e+06	1.34851e+06	496352
NAQKGEIM	335	342	2	0	445.724	5	6	7.40242	7.5604	446	-0.0211719	0.5						0.0644518		2.83228e+07	1.3179e+07	4.23497e+06	1.1127e+06	153427	63764.6
NAQKGEIMPNIPQM	335	348	2	0	785.889	6	10					-1
NAQKGEIMPNIPQMSA	335	350	2	0	864.924	6	12	10.1916	10.8334	865.495	0.00551195	1						0.0587191		1.04683e+09	9.74518e+08	5.62308e+08	2.39638e+08	8.14919e+07	2.88412e+07	1.08009e+07
NAQKGEIMPNIPQMSAFWYAVRTAVINAASGRQTVDE	335	371	3	0	1355.34	9	33					-1
PNIPQMSA	343	350	1	0	857.419	4	5					0
PNIPQMSA	343	350	2	0	429.213	4	5	8.62292	8.78393	429.398	-0.192494	0.5						0.0940083		5.43834e+07	2.00745e+07	4.2676e+06	143110	0
PNIPQMSAF	343	351	1	0	1004.49	5	6	11.3504	11.3815	1004.67	-0.485203	0.4						0.0797176		3.88895e+07	8.05556e+06	402447	0	0	0
PNIPQMSAF	343	351	2	0	502.747	5	6	11.2727	11.6308	503.045	-0.0779815	0.5						0.0524437		4.57026e+08	2.5565e+08	8.25895e+07	1.9237e+07	1.21308e+06	73123
FWYA	351	354	1	0	586.266	3	2	11.7709	12.2352	586.55	-0.106232	0.5						0.0779313		2.77097e+08	8.8995e+07	7.8248e+06	379357
FWYAVRT	351	357	1	0	942.483	4	5					-1
FWYAVRT	351	357	2	0	471.745	4	5	10.9738	11.3038	472.027	-0.0316015	0.5						0.0330482		2.48357e+09	1.37398e+09	3.97188e+08	7.98787e+07	8.35132e+06
FWYAVRTAV	351	359	2	0	556.798	5	7	11.6152	12.0044	557.035	-0.227539	0.5						0.167134		5.73698e+07	3.43299e+07	2.99262e+06	403846	133107	654765
FWYAVRTAVINA	351	362	2	0	705.88	5	10	12.1472	12.3284	706.28	-0.0747763	0.5						0.0480823		1.65945e+08	1.3604e+08	5.61453e+07	1.46412e+07	862806	572376
FWYAVRTAVINAASGRQTVDE	351	371	2	0	1177.6	6	19	12.2404	12.4893	1178.27	-0.0606122	0.5						0.159488		7.0918e+07	1.01828e+08	7.26508e+07	2.45006e+07	7.42354e+06	1.10697e+06	3.08975e+06
FWYAVRTAVINAASGRQTVDE	351	371	3	0	785.401	6	19	12.1472	12.5101	785.877	0.0317492	0.5						0.0480151		4.23715e+08	5.93079e+08	4.21064e+08	2.03433e+08	7.20371e+07	1.83756e+07	8.05952e+06
FWYAVRTAVINAASGRQTVDEALKDAQTGTD	351	381	3	0	1118.9	8	29	13.0345	13.2889	1119.56	0.038398	0.5						0.0171529		5.04804e+08	9.48982e+08	8.72345e+08	6.12777e+08	3.13897e+08	1.34692e+08	5.08466e+07	1.81853e+07	2.39545e+06
FWYAVRTAVINAASGRQTVDEALKDAQTGTD	351	381	4	0	839.423	8	29					0
WYAVRT	352	357	1	0	795.415	4	4	9.40417	9.63282	795.9	-0.00480205	0.5						0.0601167		4.13398e+08	1.91838e+08	4.7989e+07	8.93687e+06	1.49754e+06
WYAVRT	352	357	2	0	398.211	4	4	9.37288	9.58608	398.457	0.00232063	0.5						0.0151635		1.27799e+09	5.97759e+08	1.54866e+08	3.23732e+07	1.90164e+06
WYAVRTAVINA	352	362	2	0	632.346	5	9	10.5061	10.8179	632.73	6.04601e-05	0.5						0.0322407		7.60405e+08	5.5256e+08	2.13303e+08	5.90377e+07	1.40385e+07	3.12872e+06
WYAVRTAVINAASGRQ	352	367	2	0	881.971	6	14	10.5841	10.6828	882.294	-0.395576	0.5						0.228563		5.53836e+06	5.50383e+06	1.18277e+06	0	0	0	0
WYAVRTAVINAASGRQTVD	352	370	2	0	1039.54	6	17	10.5841	10.8334	1039.96	-0.37464	0.5						0.145267		2.31982e+07	2.63605e+07	1.0342e+07	885350	187320	0	170255
WYAVRTAVINAASGRQTVD	352	370	3	0	693.364	6	17	10.5841	10.8231	693.798	0.0818696	0.5						0.0781538		6.61195e+07	7.09152e+07	3.82113e+07	1.61454e+07	7.87845e+06	3.85058e+06	3.57828e+06
WYAVRTAVINAASGRQTVDE	352	371	2	0	1104.06	6	18	10.5841	10.7763	1104.7	-0.0251824	0.5						0.0369245		2.21483e+08	2.77473e+08	1.79016e+08	7.72023e+07	2.52197e+07	3.68076e+06	327312
WYAVRTAVINAASGRQTVDE	352	371	3	0	736.378	6	18	10.5685	10.8023	736.828	0.0592467	0.5						0.0645516		8.53424e+08	1.09843e+09	6.80129e+08	3.25199e+08	1.11713e+08	3.2708e+07	2.66771e+07
WYAVRTAVINAASGRQTVDEAL	352	373	2	0	1196.12	6	20	11.5997	11.7865	1196.73	-0.183168	0.5						0.227682		1.27324e+07	2.08074e+07	8.62863e+06	4.22481e+06	1.47127e+06	407704	0
WYAVRTAVINAASGRQTVDEAL	352	373	3	0	797.752	6	20	11.5061	11.8436	798.201	-0.0545935	0.5						0.0459054		1.4918e+08	1.97387e+08	1.32949e+08	6.43006e+07	1.9126e+07	5.98624e+06	357480
WYAVRTAVINAASGRQTVDEALKDAQTGTD	352	381	2	0	1604.31	7	28					0
WYAVRTAVINAASGRQTVDEALKDAQTGTD	352	381	3	0	1069.87	7	28	11.7865	12.5517	1070.5	0.0232428	1						0.0280911		1.69188e+09	3.0302e+09	2.80363e+09	1.7571e+09	8.50227e+08	3.53816e+08	9.95479e+07	2.54517e+07
WYAVRTAVINAASGRQTVDEALKDAQTGTD	352	381	4	0	802.656	7	28	11.802	12.1006	803.138	0.0743535	0.5						0.0244445		6.71743e+08	1.16821e+09	1.09497e+09	8.19016e+08	3.48618e+08	1.36582e+08	4.29162e+07	1.56596e+07
WYAVRTAVINAASGRQTVDEALKDAQTGTDYDIPTTENL	352	390	3	0	1418.7	9	36	12.4893	12.8527	1419.5	-0.092638	0.5						0.0468881		1.02733e+08	2.27461e+08	2.90561e+08	2.42156e+08	1.49556e+08	7.49693e+07	2.10678e+07	2.06913e+06	0	0
WYAVRTAVINAASGRQTVDEALKDAQTGTDYDIPTTENL	352	390	4	0	1064.28	9	36	12.4738	12.8475	1064.9	0.00918642	0.5						0.028248		2.23923e+08	5.24853e+08	6.36355e+08	5.53312e+08	3.40096e+08	1.83001e+08	7.33716e+07	2.58402e+07	1.12844e+06	1.16935e+06
YAVRT	353	357	1	0	609.335	3	3	5.74297	5.80723	609.335	-0.353737	0.4						0		19665.6	0	0	0
YAVRT	353	357	2	0	305.171	3	3	5.45505	5.6147	305.171	-0.353737	0.4						0		1.57652e+06	0	0	0
YAVRTAVINA	353	362	1	0	1077.61	4	8	8.66967	8.77353	1078.05	-0.188018	0.5						0.252968		1.28805e+07	6.43336e+06	1.36483e+06	0	0
YAVRTAVINA	353	362	2	0	539.306	4	8	8.5918	8.6437	539.482	-0.280001	0.5						0.0675249		1.26083e+07	4.40573e+06	598031	191683	21858.2
YAVRTAVINAASGRQ	353	367	3	0	526.29	5	13	9.0284	9.1014	526.536	-0.166482	0.5						0.0755389		6.89316e+06	5.57677e+06	1.62763e+06	685799	0	0
YAVRTAVINAASGRQTVD	353	370	2	0	946.503	6	16	9.23192	9.36768	946.993	-0.10737	0.5						0.09968		3.42379e+07	3.15183e+07	1.76238e+07	5.26389e+06	644635	511048	0
YAVRTAVINAASGRQTVD	353	370	3	0	631.338	6	16	9.21625	9.3155	631.691	-0.0265342	0.5						0.0282283		2.58835e+07	2.68734e+07	1.43734e+07	6.15998e+06	911286	101830	58884.8
YAVRTAVINAASGRQTVDE	353	371	2	0	1011.02	6	17	9.23192	9.35725	1011.61	0.0170524	0.5						0.0273082		1.80647e+08	2.02606e+08	1.2066e+08	4.63161e+07	1.51622e+07	3.70056e+06	889675
YAVRTAVINAASGRQTVDE	353	371	3	0	674.352	6	17	9.21625	9.35725	674.749	0.0339117	0.5						0.0140585		3.83387e+08	4.39085e+08	2.48348e+08	1.01124e+08	3.35791e+07	9.64421e+06	4.46563e+06
YAVRTAVINAASGRQTVDEA	353	372	3	0	698.031	6	18					-1
YAVRTAVINAASGRQTVDEAL	353	373	3	0	735.726	6	19	10.3789	10.6205	736.034	-0.34629	0.5						0.0991314		9.63474e+07	1.13297e+08	4.50039e+07	1.21324e+07	1.8523e+06	150576	0
YAVRTAVINAASGRQTVDEALKDAQTGTD	353	381	3	0	1007.85	7	27					-1
VRTAVINA	355	362	2	0	422.256	4	6	7.43418	7.47655	422.63	0.264618	0.5						0.0536911		6.06433e+06	2.63093e+06	1.27578e+06	199319	550623
VRTAVINAASGRQTVDE	355	371	2	0	893.974	6	15	7.79473	7.8469	894.48	0.00623729	0.5						0.140789		4.29515e+06	5.03293e+06	2.33416e+06	874680	109579	0	0
VRTAVINAASGRQTVDE	355	371	3	0	596.318	6	15					-1
AVINA	358	362	1	0	487.287	3	3	6.6887	6.78262	487.384	-0.181188	0.5						0.0780942		1.24713e+07	1.32618e+06	0	0
AVINAASGRQ	358	367	2	0	493.773	4	8					-1
AVINAASGRQTVD	358	370	2	0	651.344	5	11	7.16093	7.20927	651.661	-0.0964828	0.4						0.0687669		4.45224e+06	3.04451e+06	846859	166882	39986.3	0
AVINAASGRQTVDE	358	371	1	0	1430.72	5	12	7.3865	7.49235	1431.33	-0.189121	0.5						0.187513		5.53039e+06	3.81903e+06	1.35045e+06	0	0	0
AVINAASGRQTVDE	358	371	2	0	715.865	5	12	7.27313	7.3492	716.298	0.0652	0.5						0.0622514		1.82675e+07	1.39077e+07	5.68765e+06	1.62117e+06	491811	574235
AVINAASGRQTVDEA	358	372	2	0	751.384	5	13	7.79473	7.98808	751.721	-0.165859	0.5						0.0743439		2.82719e+07	1.95681e+07	7.18347e+06	1.18854e+06	96251	0
AVINAASGRQTVDEAL	358	373	2	0	807.926	5	14	9.63802	9.83897	808.393	0.0201449	0.5						0.0914298		1.15953e+08	1.09604e+08	4.83882e+07	1.19334e+07	4.646e+06	2.3875e+06
AVINAASGRQTVDEALKDAQTGTD	358	381	3	0	811.073	6	22	10.5685	11.1915	811.544	0.0483735	1						0.0270205		3.15963e+09	4.17685e+09	2.82826e+09	1.36726e+09	5.41072e+08	1.72746e+08	6.10997e+07
AVINAASGRQTVDEALKDAQTGTDYDIPTTENL	358	390	3	0	1159.9	8	30	11.6152	11.8851	1160.65	0.240518	0.5						0.0839479		4.73296e+08	8.49116e+08	9.17479e+08	6.61122e+08	3.95811e+08	2.01179e+08	8.63971e+07	3.25563e+07	9.79246e+06
AVINAASGRQTVDEALKDAQTGTDYDIPTTENL	358	390	4	0	870.18	8	30	11.6152	11.8176	870.753	0.29651	0.5						0.0755194		1.18597e+08	2.14021e+08	2.36941e+08	1.72739e+08	1.05221e+08	5.60368e+07	2.4072e+07	9.35221e+06	4.01986e+06
INAASGRQTVDE	360	371	2	0	630.813	5	10					-1
INAASGRQTVDEALKDAQTGTD	360	381	3	0	754.372	6	20	10.1916	10.4205	754.762	-0.0921951	0.5						0.0409832		7.10177e+07	7.93898e+07	5.11557e+07	2.25843e+07	3.71543e+06	199549	139425
ASGRQTVDE	363	371	2	0	481.731	4	7	5.0164	5.11977	481.991	-0.000748748	0.5						0.0253236		1.9657e+07	9.31014e+06	2.8108e+06	560716	41509.7
ASGRQTVDEAL	363	373	2	0	573.791	5	9	7.25717	7.43418	573.979	-0.262911	1						0.440093		5.05399e+06	2.19874e+06	262504	30669.2	0	1075.2
ASGRQTVDEALKD	363	375	2	0	695.352	5	11					0
ASGRQTVDEALKDAQTGTD	363	381	2	0	981.972	6	17					0
ASGRQTVDEALKDAQTGTD	363	381	3	0	654.984	6	17	9.51338	10.0718	655.348	0.00296001	0.6						0.0292979		1.0392e+09	1.02985e+09	5.74453e+08	2.24466e+08	6.36959e+07	1.49304e+07	5.46412e+06
ASGRQTVDEALKDAQTGTDYDIPTTENL	363	390	3	0	1003.81	7	25	10.9893	11.3607	1004.39	0.0111266	0.5						0.0532266		2.8125e+08	4.90188e+08	4.15578e+08	2.45388e+08	1.11359e+08	4.1769e+07	3.1413e+06	70278.5
TVDEALKDAQTGTD	368	381	2	0	732.347	5	12	8.46732	8.58662	732.66	-0.189675	0.4						0.150272		1.90677e+07	1.33616e+07	5.01576e+06	0	0	0
EALKDAQTGTDYDIPTTENL	371	390	2	0	1098.02	6	17	10.2698	10.5425	1098.6	-0.112638	0.5						0.150585		4.02133e+07	5.20321e+07	2.77462e+07	8.01903e+06	1.25523e+06	2.99297e+06	6339.63
ALKDAQTGTD	372	381	1	0	1019.5	4	8					-1
ALKDAQTGTD	372	381	2	0	510.254	4	8	5.29365	5.79645	510.573	0.0733691	1						0.0141394		4.39882e+09	2.37933e+09	8.08026e+08	2.25117e+08	8.80088e+07
ALKDAQTGTDYDIPTTENL	372	390	2	0	1033.5	6	16	10.1447	10.3633	1034.23	0.261041	0.5						0.0938357		5.6021e+08	6.47747e+08	3.79757e+08	1.75046e+08	6.36605e+07	2.18267e+07	8.37197e+07
ALKDAQTGTDYDIPTTENL	372	390	3	0	689.336	6	16	10.1916	10.4853	689.742	0.0271563	0.5						0.0372217		1.18941e+08	1.34208e+08	8.08071e+07	3.86164e+07	1.10042e+07	1.61882e+06	934368
KDAQTGTDYDIPTTENL	374	390	2	0	941.439	6	14	9.90673	10.1395	941.98	0.00385857	0.5						0.0731535		9.29314e+07	9.40603e+07	5.08018e+07	2.09745e+07	4.99316e+06	823242	558311
YDIPTTE	382	388	1	0	838.383	4	4	8.34285	8.48287	838.603	-0.271271	0.3						0.147925		2.31958e+07	5.95455e+06	247233	0	0
YDIPTTEN	382	389	1	0	952.426	4	5	7.88865	7.9776	952.85	-0.126239	0.5						0.207137		5.96882e+06	2.66498e+06	622683	0	0
YDIPTTENL	382	390	1	0	1065.51	4	6	10.2072	10.8958	1066.17	0.0370505	1						0.0635592		3.20494e+09	1.84763e+09	6.37761e+08	1.85011e+08	5.53978e+07
YDIPTTENL	382	390	2	0	533.259	4	6	10.2072	10.3997	533.594	0.0472072	0.5						0.00790043		3.98734e+09	2.18828e+09	8.23655e+08	2.37969e+08	8.47989e+07
YFQGHM	391	396	1	0	782.329	4	4	8.8411	9.05443	782.77	-0.105718	0.5						0.177975		4.76982e+07	1.98448e+07	6.13114e+06	112883	0
YFQGHM	391	396	2	0	391.668	4	4	8.79433	9.05443	391.874	-0.134928	0.5						0.0337353		2.36124e+08	1.00696e+08	2.24701e+07	730218	0
YFQGHMASM	391	399	1	0	1071.44	5	7	9.74717	9.94847	1071.96	-0.264537	0.5						0.203783		3.38766e+07	1.83476e+07	5.11596e+06	400405	0	0
YFQGHMASM	391	399	2	0	536.223	5	7	9.68477	9.90673	536.576	-0.0756933	0.5						0.0681085		2.91695e+08	1.72099e+08	6.73694e+07	2.14127e+07	3.91156e+06	1.16972e+06
YFQGHMASMTGGQQMGRGSSPQKPIV	391	416	2	0	1390.66	8	22	9.84417	10.0614	1391.54	-0.0767632	0.5						0.138477		3.09067e+07	4.71679e+07	4.66652e+07	2.79314e+07	1.33303e+07	3.43755e+06	210508	104005	192141
YFQGHMASMTGGQQMGRGSSPQKPIV	391	416	3	0	927.44	8	22	9.79733	10.0372	928.076	0.0690551	0.5						0.0386448		3.00189e+08	4.59661e+08	3.95714e+08	2.5834e+08	1.39539e+08	6.08158e+07	2.27955e+07	9.47828e+06	6.23896e+06
YFQGHMASMTGGQQMGRGSSPQKPIV	391	416	4	0	695.832	8	22	9.985	10.0926	696.318	0.104946	0.5						0.0338068		5.68381e+07	1.00849e+08	8.32898e+07	5.22467e+07	2.61188e+07	2.1808e+07	3.7649e+06	1.2255e+06	235809
YFQGHMASMTGGQQMGRGSSPQKPIVR	391	417	3	0	979.474	8	23	9.21625	9.37288	980.114	-0.00283342	0.5						0.0569514		2.05228e+07	3.3922e+07	3.09116e+07	2.10999e+07	9.81972e+06	3.52089e+06	1.25242e+06	734731	721772
YFQGHMASMTGGQQMGRGSSPQKPIVR	391	417	4	0	734.857	8	23	9.15358	9.35203	735.323	-0.0597351	0.5						0.0509833		2.22396e+07	3.78103e+07	3.6222e+07	2.16617e+07	1.08066e+07	4.49703e+06	1.17198e+06	211996	72044.7
YFQGHMASMTGGQQMGRGSSPQKPIVRV	391	418	3	0	1012.5	8	24					0
YFQGHMASMTGGQQMGRGSSPQKPIVRVFLPNKQRTVVPARC	391	432	4	0	1162.1	10	36	10.176	10.3893	1162.86	0.0376652	0.5						0.0241438		9.08686e+07	2.41874e+08	3.44227e+08	3.18877e+08	2.65544e+08	1.63425e+08	9.37503e+07	4.47953e+07	1.66839e+07	5.56459e+06	1.13993e+06
YFQGHMASMTGGQQMGRGSSPQKPIVRVFLPNKQRTVVPARC	391	432	5	0	929.879	10	36	10.1916	10.3426	930.496	0.0635374	0.5						0.0111051		1.56533e+08	4.27221e+08	5.94416e+08	5.59069e+08	4.61957e+08	2.98397e+08	1.62224e+08	7.82201e+07	3.35363e+07	1.2977e+07	3.11195e+06
YFQGHMASMTGGQQMGRGSSPQKPIVRVFLPNKQRTVVPARC	391	432	6	0	775.067	10	36	10.1916	10.3841	775.573	0.0160802	0.5						0.0105283		2.03369e+08	5.17284e+08	7.48535e+08	7.30622e+08	5.76323e+08	3.71878e+08	2.03173e+08	1.02252e+08	0	1.78953e+07	5.90435e+06
YFQGHMASMTGGQQMGRGSSPQKPIVRVFLPNKQRTVVPARC	391	432	7	0	664.487	10	36	10.1916	10.3893	664.928	0.0692955	0.5						0.00925098		1.42692e+08	3.84088e+08	5.27281e+08	5.35999e+08	4.18258e+08	2.61377e+08	1.47757e+08	7.3137e+07	3.20578e+07	1.049e+07	3.79454e+06
YFQGHMASMTGGQQMGRGSSPQKPIVRVFLPNKQRTVVPARCGV	391	434	5	0	961.096	10	38	10.3477	10.6724	961.719	-0.00119312	0.5						0.0272595		1.12331e+08	2.84471e+08	4.13845e+08	4.31887e+08	3.27488e+08	2.23709e+08	1.25638e+08	5.2522e+07	2.3557e+07	5.00494e+06	1.79612e+06
YFQGHMASMTGGQQMGRGSSPQKPIVRVFLPNKQRTVVPARCGV	391	434	6	0	801.082	10	38	10.3477	10.5737	801.617	0.0981691	0.5						0.0300243		6.5507e+07	1.70368e+08	2.87772e+08	2.61329e+08	2.07063e+08	1.67134e+08	7.47319e+07	3.70146e+07	2.72334e+07	4.18189e+06	1.59155e+06
YFQGHMASMTGGQQMGRGSSPQKPIVRVFLPNKQRTVVPARCGV	391	434	7	0	686.785	10	38	10.3477	10.662	687.231	0.00539285	0.5						0.0237803		6.18345e+07	1.74116e+08	2.39363e+08	2.47187e+08	1.98258e+08	1.27402e+08	7.69214e+07	3.118e+07	1.357e+07	2.80947e+06	891736
YFQGHMASMTGGQQMGRGSSPQKPIVRVFLPNKQRTVVPARCGV	391	434	8	0	601.063	10	38	10.5217	10.6153	601.438	-0.110203	0.5						0.0660907		5.71665e+06	1.72607e+07	2.35288e+07	2.08432e+07	1.97834e+07	1.20671e+07	1.09524e+06	3.40065e+06	1.0994e+06	347067	860081
YFQGHMASMTGGQQMGRGSSPQKPIVRVFLPNKQRTVVPARCGVT	391	435	6	0	817.923	10	39	10.1916	10.4749	818.461	0.062186	0.5						0.0196783		6.37484e+07	1.73388e+08	2.55806e+08	2.6595e+08	2.10759e+08	1.51456e+08	8.35099e+07	4.53722e+07	1.85333e+07	5.10761e+06	593635
TGGQQMGRGSSPQKPIV	400	416	2	0	864.446	6	13					0
TGGQQMGRGSSPQKPIVRVFLPNKQRTVVPARC	400	432	4	0	898.991	8	27	9.68477	9.75757	899.607	0.229514	0.5						0.0799512		6.4736e+06	1.64949e+07	1.92197e+07	1.48292e+07	7.41557e+06	4.06978e+06	423098	141863	2.98847e+06
TGGQQMGRGSSPQKPIVRVFLPNKQRTVVPARC	400	432	5	0	719.394	8	27	9.60685	9.75237	719.795	-0.228898	0.5						0.0443269		1.60524e+07	2.42533e+07	2.69987e+07	1.56036e+07	1.04319e+07	5.60815e+06	517086	159948	0
TGGQQMGRGSSPQKPIVRVFLPNKQRTVVPARC	400	432	6	0	599.663	8	27	9.63802	9.76607	600.033	-0.012935	0.5						0.0659323		5.3723e+06	1.09987e+07	1.31792e+07	1.01661e+07	5.01154e+06	2.60496e+06	681606	254251	5725.51
TGGQQMGRGSSPQKPIVRVFLPNKQRTVVPARCGVTVRDSLKKALM	400	445	7	0	713.97	10	40					-1
MGRGSSPQKPIVRVFLPNKQRTVVPARC	405	432	4	0	781.189	8	22					0
RVFLPNKQRTVVPARC	417	432	3	0	628.696	6	12					0
RVFLPNKQRTVVPARC	417	432	4	0	471.774	6	12	8.76315	8.90347	472.056	-0.0554278	0.5						0.0334733		4.48854e+07	4.92566e+07	2.79256e+07	1.07556e+07	3.62914e+06	363435	20903.5
RVFLPNKQRTVVPARCGV	417	434	3	0	680.726	6	14	9.2476	9.52377	681.137	-0.0430599	0.5						0.0482294		4.96702e+07	5.6946e+07	3.67793e+07	1.59403e+07	4.7225e+06	687539	342798
RVFLPNKQRTVVPARCGV	417	434	4	0	510.797	6	14	9.2476	9.44062	511.08	-0.141714	0.5						0.066475		1.6156e+07	1.63479e+07	1.33526e+07	2.91586e+06	606893	81344.8	253520
RVFLPNKQRTVVPARCGVT	417	435	3	0	714.409	6	15	8.88787	9.0284	714.821	-0.0930057	0.5						0.085766		1.31662e+07	1.7769e+07	1.05748e+07	4.4157e+06	1.43331e+06	0	103361
RVFLPNKQRTVVPARCGVTVRDSLKKALM	417	445	4	0	821.475	8	25	10.6309	10.9789	821.971	-0.0929431	0.5						0.0720633		7.94069e+07	1.54417e+08	1.49237e+08	1.08842e+08	5.55143e+07	1.95554e+07	4.30111e+06	944370	191608
RVFLPNKQRTVVPARCGVTVRDSLKKALM	417	445	5	0	657.381	8	25	10.6309	10.9893	657.789	-0.0398482	0.5						0.0295215		1.06885e+08	2.012e+08	1.95686e+08	1.3721e+08	7.20673e+07	3.41833e+07	1.0853e+07	1.181e+06	1.08811e+06
RVFLPNKQRTVVPARCGVTVRDSLKKALM	417	445	6	0	547.985	8	25	10.6932	10.9738	548.318	-0.0818365	0.5						0.0494372		3.37226e+07	6.29001e+07	6.49208e+07	4.399e+07	2.36203e+07	8.44437e+06	2.10209e+06	203749	355851
VFLPNKQRTVVPARCGV	418	434	3	0	628.693	6	13	8.68525	9.2476	629.065	-0.073353	0.6						0.0645049		2.03867e+08	2.21584e+08	1.25468e+08	4.9455e+07	1.36567e+07	1.55945e+06	511356
GVTVRDSL	433	440	2	0	423.738	4	6	8.79433	8.91907	423.939	-0.0723851	0.4						0.0823434		1.89881e+07	9.31053e+06	1.28567e+06	0	4931.17
GVTVRDSLKKALM	433	445	2	0	709.413	5	11	9.93803	10.0718	709.853	-0.014867	0.5						0.0171827		5.53042e+08	4.17884e+08	1.84183e+08	6.55054e+07	1.89385e+07	6.40358e+06
GVTVRDSLKKALM	433	445	3	0	473.278	5	11	9.95368	10.1656	473.565	-0.0309235	0.5						0.0152129		9.89102e+08	7.47108e+08	3.40379e+08	1.0258e+08	3.10631e+07	9.49386e+06
GVTVRDSLKKALMM	433	446	2	0	774.934	6	12	11.0983	11.4645	775.388	-0.134797	0.5						0.0672697		2.23429e+08	1.74003e+08	9.15734e+07	3.40091e+07	4.3895e+06	328864	0
GVTVRDSLKKALMM	433	446	3	0	516.958	6	12	11.1138	11.4697	517.264	-0.127045	0.5						0.0526963		2.2796e+08	1.81459e+08	1.03063e+08	3.17499e+07	4.01466e+06	113280	364480
GVTVRDSLKKALMMRGLIPECC	433	454	3	0	807.426	8	19	12.5828	12.9514	807.993	0.00197645	0.5						0.138609		6.21415e+07	8.36004e+07	6.61501e+07	4.05865e+07	1.7188e+07	5.43298e+06	1.49802e+06	559883	3.60067e+06
GVTVRDSLKKALMMRGLIPECC	433	454	4	0	605.822	8	19	12.7697	12.8008	606.185	-0.243369	0.5						0.11334		1.3722e+06	1.0933e+06	1.40872e+06	806927	175986	0	0	0	0
GVTVRDSLKKALMMRGLIPECCA	433	455	3	0	831.105	8	20	12.6295	12.8995	831.667	-0.0516626	0.5						0.0427474		1.03557e+08	1.44905e+08	1.20628e+08	7.3745e+07	3.72693e+07	1.32609e+07	1.40957e+06	0	0
TVRDSLKKALM	435	445	2	0	631.368	5	9	9.51338	9.67438	631.764	-0.010134	0.5						0.0467237		6.17298e+08	4.21627e+08	1.74503e+08	5.5845e+07	1.60037e+07	2.79123e+06
TVRDSLKKALM	435	445	3	0	421.248	5	9	9.49782	9.67957	421.502	-0.0385355	0.5						0.0482734		2.56361e+08	1.7157e+08	6.7033e+07	2.13244e+07	3.79502e+06	2.54183e+06
TVRDSLKKALMM	435	446	2	0	696.889	6	10	10.74	11.0672	697.332	-0.0657295	0.5						0.122503		8.03209e+07	6.3197e+07	3.33098e+07	8.76098e+06	2.30008e+06	165315	0
TVRDSLKKALMM	435	446	3	0	464.928	6	10	10.74	11.0516	465.168	-0.233474	0.5						0.0730575		7.23897e+07	5.18757e+07	1.95212e+07	4.94803e+06	233338	0	0
TVRDSLKKALMMRGLIPECCA	435	455	3	0	779.075	7	18	12.4582	12.5672	779.597	-0.0741375	0.5						0.110987		1.53213e+07	2.03132e+07	1.46392e+07	8.55109e+06	2.7371e+06	768512	1.22563e+06	317780
VRDSLKKALM	436	445	2	0	580.845	5	8	8.74757	8.86708	581.193	-0.0489303	0.5						0.0510502		2.13015e+08	1.28046e+08	4.70966e+07	1.40124e+07	3.41314e+06	923710
VRDSLKKALM	436	445	3	0	387.566	5	8	8.79433	9.00235	387.861	0.14004	0.5						0.0608022		3.5949e+08	2.30157e+08	8.21465e+07	2.16139e+07	2.97915e+06	3.49531e+07
VRDSLKKALMM	436	446	2	0	646.365	6	9	10.0666	10.3114	646.848	0.0705504	0.5						0.224661		9.80681e+07	6.61641e+07	1.01812e+07	8.95829e+06	1.38779e+07	1.83788e+06	2.72341e+06
SLKKALM	439	445	2	0	395.746	4	5	8.1555	8.39995	395.908	-0.213169	0.5						0.0684836		7.97109e+07	3.01755e+07	3.08978e+06	0	0
KKALM	441	445	2	0	295.688	4	3	6.57942	6.72518	295.878	-0.0400865	0.5						0.0736477		7.07766e+07	1.96159e+07	1.12722e+06	4.8312e+06	0
KKALMMRGLIPECCA	441	455	3	0	555.289	7	12	11.4905	11.5997	555.615	-0.28055	0.5						0.0861625		7.23733e+06	8.30398e+06	4.94577e+06	588373	0	0	123214	0
MRGLIPEC	446	453	2	0	459.73	5	5	10.5529	11.2727	460.001	-0.131235	1						0.0340091		2.39654e+09	1.10544e+09	3.84924e+08	8.1393e+07	2.824e+06	2.15392e+06
MRGLIPECC	446	454	1	0	1021.46	5	6	11.2226	11.5581	1022.21	-0.0521672	0.5						0.075681		7.8814e+08	4.11865e+08	1.92406e+08	6.6567e+07	1.66357e+07	6.98696e+06
MRGLIPECC	446	454	2	0	511.235	5	6	11.1604	11.4905	511.587	-0.0919597	0.4						0.018072		5.52782e+09	2.96969e+09	1.37635e+09	4.37715e+08	5.15599e+07	4.94973e+06
MRGLIPECCA	446	455	1	0	1092.5	6	7	11.0983	11.7242	1093.18	-0.164855	1						0.0711533		1.3872e+09	7.85649e+08	4.00118e+08	5.18104e+07	6.19591e+06	1.05706e+06	327870
MRGLIPECCA	446	455	2	0	546.754	6	7	11.0983	11.8176	547.147	-0.0529372	1						0.020598		1.28941e+10	7.33531e+09	3.82605e+09	1.2761e+09	2.6295e+08	3.69445e+07	1.41191e+07
MRGLIPECCAV	446	456	2	0	596.288	6	8	11.9578	12.1162	596.679	-0.12063	0.5						0.415887		1.14832e+07	7.60192e+06	835497	127831	903042	600021	104173
RGLIPEC	447	453	2	0	394.21	4	4	9.985	10.2437	394.396	-0.149947	0.5						0.0530961		1.07664e+08	3.99091e+07	7.79376e+06	396784	281511
RGLIPECC	447	454	2	0	445.715	5	5	10.5373	10.7711	445.965	-0.149098	0.4						0.0531983		2.64069e+08	1.19505e+08	3.80046e+07	5.11138e+06	519557	83548.6
RGLIPECCA	447	455	2	0	481.233	5	6	10.4749	10.7503	481.532	-0.092288	0.5						0.0238537		6.9939e+08	3.42235e+08	1.27731e+08	3.62965e+07	2.70358e+06	704176
AVYRIQDGEKKPIGWDTD	455	472	2	0	1046.03	6	15	9.63802	9.985	1046.68	0.0570857	0.5						0.0648611		1.67708e+08	2.09999e+08	1.37507e+08	6.35327e+07	1.75228e+07	5.15048e+06	1.06211e+06
AVYRIQDGEKKPIGWDTD	455	472	3	0	697.688	6	15	9.63802	10.1239	698.106	0.0135752	0.5						0.0203765		8.40082e+08	9.59183e+08	6.18125e+08	2.62916e+08	8.95013e+07	1.98114e+07	8.26466e+06
AVYRIQDGEKKPIGWDTDISW	455	475	2	0	1239.13	7	18					0
AVYRIQDGEKKPIGWDTDISW	455	475	3	0	826.42	7	18	12.0044	12.4374	826.895	-0.0694286	0.5						0.0569235		2.46811e+08	3.32765e+08	2.42158e+08	1.27125e+08	4.03307e+07	4.71225e+06	4.42734e+06	1.12633e+06
AVYRIQDGEKKPIGWDTDISW	455	475	4	0	620.067	7	18	12.0851	12.4322	620.393	-0.188155	0.5						0.0985624		3.5329e+07	5.24096e+07	3.3635e+07	1.37232e+07	3.7382e+06	980742	231591	0
AVYRIQDGEKKPIGWDTDISWL	455	476	3	0	864.115	7	19	13.0501	13.4241	864.661	0.0716204	0.5						0.0568684		1.86289e+08	2.8184e+08	2.10293e+08	1.1549e+08	5.30728e+07	1.68117e+07	6.08938e+06	7.13183e+06
AVYRIQDGEKKPIGWDTDISWL	455	476	4	0	648.338	7	19	13.0968	13.5595	648.694	-0.143474	0.5						0.0837498		3.82934e+07	5.4818e+07	4.30197e+07	1.96087e+07	6.92831e+06	830924	69381.7	0
AVYRIQDGEKKPIGWDTDISWLTGEEL	455	481	2	0	1560.29	7	24	13.5334	14.0167	1561.16	-0.118944	0.5						0.159295		7.09501e+07	1.40694e+08	1.26168e+08	8.48693e+07	2.37032e+07	4.88986e+06	2.30953e+06	1.57759e+06
AVYRIQDGEKKPIGWDTDISWLTGEEL	455	481	3	0	1040.53	7	24	13.5178	13.9491	1041.16	0.0294717	0.5						0.0122934		1.76764e+09	3.11278e+09	2.84583e+09	1.78208e+09	8.82403e+08	3.56402e+08	1.35129e+08	5.21843e+07
AVYRIQDGEKKPIGWDTDISWLTGEEL	455	481	4	0	780.648	7	24	13.5022	13.9907	781.12	0.0239041	0.5						0.0201094		6.90433e+08	1.26281e+09	1.11222e+09	7.24398e+08	3.63577e+08	1.38848e+08	4.5425e+07	1.59639e+07
VYRIQDGEKKPIGWD	456	470	2	0	902.473	6	12	9.68477	9.94327	902.999	-0.0313344	0.5						0.0639708		1.44625e+08	1.46485e+08	7.70954e+07	3.21095e+07	6.51511e+06	801213	14774
VYRIQDGEKKPIGWD	456	470	3	0	601.984	6	12	9.66918	9.90673	602.343	-0.00753014	0.5						0.030479		3.15362e+08	3.19774e+08	1.73005e+08	6.45622e+07	1.89002e+07	3.48862e+06	1.34749e+06
VYRIQDGEKKPIGWDTD	456	472	2	0	1010.51	6	14	9.57568	9.97978	1011.17	0.118983	0.5						0.044606		5.48473e+08	7.0568e+08	4.54248e+08	1.88918e+08	7.61813e+07	1.94037e+07	6.9945e+06
VYRIQDGEKKPIGWDTD	456	472	3	0	674.009	6	14	9.56012	10.0059	674.441	0.0969597	0.5						0.0434808		2.06147e+09	2.45222e+09	1.53917e+09	6.52241e+08	2.41549e+08	8.49781e+07	4.14953e+07
VYRIQDGEKKPIGWDTD	456	472	4	0	505.759	6	14	9.54453	9.77652	506.055	-0.0141469	0.5						0.0291553		1.60328e+08	1.66604e+08	1.06577e+08	4.01309e+07	1.49066e+07	2.75314e+06	1.25686e+06
VYRIQDGEKKPIGWDTDISW	456	475	3	0	802.741	7	17	12.1472	12.4478	803.246	0.0617777	0.5						0.0256578		5.21269e+08	7.27919e+08	7.29481e+08	2.54879e+08	9.93788e+07	3.42265e+07	4.77243e+06	5.43866e+06
VYRIQDGEKKPIGWDTDISW	456	475	4	0	602.308	7	17					-1
VYRIQDGEKKPIGWDTDISWL	456	476	2	0	1260.15	7	18	13.1279	13.5438	1260.8	-0.220223	0.5						0.180463		4.35855e+07	6.75305e+07	4.35832e+07	1.74032e+07	1.15107e+06	2.86538e+06	141614	466438
VYRIQDGEKKPIGWDTDISWL	456	476	3	0	840.436	7	18	13.0501	13.5699	840.908	-0.11018	1						0.0561189		9.49335e+08	9.10665e+08	6.87147e+08	3.92995e+08	1.46524e+08	4.6687e+07	2.17042e+07	6.72113e+06
VYRIQDGEKKPIGWDTDISWL	456	476	4	0	630.579	7	18	13.0968	13.346	630.95	-0.0424198	0.5						0.0430567		7.41757e+07	1.04422e+08	8.18661e+07	3.97316e+07	1.39842e+07	3.10778e+06	818404	1.18565e+06
VYRIQDGEKKPIGWDTDISWLTG	456	478	3	0	893.126	7	20	12.8631	13.2473	893.64	-0.0676209	0.5						0.109792		4.36276e+07	7.32987e+07	5.24736e+07	2.67747e+07	1.16537e+07	1.05626e+06	377923	1.67326e+06
VYRIQDGEKKPIGWDTDISWLTGEE	456	480	3	0	979.154	7	22	12.9722	13.4189	979.733	-0.0129546	0.5						0.117234		5.67429e+07	9.8583e+07	8.45585e+07	5.19757e+07	2.56828e+07	3.81861e+06	225580	1.97084e+06
VYRIQDGEKKPIGWDTDISWLTGEEL	456	481	2	0	1524.77	7	23	13.5803	14.1833	1525.68	-0.00836295	1						0.0747136		2.67759e+08	5.34707e+08	4.78258e+08	2.94156e+08	1.30758e+08	4.13641e+07	1.12158e+07	2.16846e+06
VYRIQDGEKKPIGWDTDISWLTGEEL	456	481	3	0	1016.85	7	23	13.5334	14.3453	1017.47	0.0289341	1						0.0095564		5.72899e+09	9.53687e+09	8.9109e+09	5.323e+09	2.59918e+09	1.06443e+09	3.67949e+08	1.31442e+08
VYRIQDGEKKPIGWDTDISWLTGEEL	456	481	4	0	762.888	7	23	13.549	13.9803	763.35	0.0212724	0.5						0.00986655		1.6719e+09	2.79263e+09	2.54171e+09	1.55609e+09	7.62523e+08	2.97768e+08	1.04605e+08	3.50424e+07
VYRIQDGEKKPIGWDTDISWLTGEELHV	456	483	3	0	1095.56	8	25	13.346	13.6895	1096.21	-0.0174244	0.5						0.0515486		9.35194e+07	1.72414e+08	1.63076e+08	1.08641e+08	5.53712e+07	2.40379e+07	6.85392e+06	939099	696082
YRIQDGEKKPIGWD	457	470	2	0	852.939	5	11	9.49782	9.78692	853.392	-0.108177	0.5						0.0623477		1.18076e+08	1.1164e+08	5.43998e+07	1.49079e+07	1.44513e+06	154033
YRIQDGEKKPIGWD	457	470	3	0	568.962	5	11	9.49782	9.70037	569.283	-0.0510292	0.5						0.0259261		1.51226e+08	1.42097e+08	7.3693e+07	2.3427e+07	3.82321e+06	927575
YRIQDGEKKPIGWDTD	457	472	2	0	960.976	6	13	9.37288	9.61722	961.733	0.378631	0.5						0.120829		1.69223e+08	1.77212e+08	1.00514e+08	7.15786e+07	4.21973e+07	1.71681e+07	5.40623e+06
YRIQDGEKKPIGWDTD	457	472	3	0	640.987	6	13	9.49782	9.66398	641.375	0.0306716	0.5						0.014694		4.15331e+08	4.30657e+08	2.50938e+08	1.07308e+08	3.13838e+07	9.94919e+06	3.66495e+06
YRIQDGEKKPIGWDTD	457	472	4	0	480.992	6	13	9.40417	9.63802	481.257	-0.0741891	0.5						0.0497771		3.71714e+07	4.54827e+07	2.2383e+07	7.878e+06	1.76624e+06	87075.1	0
YRIQDGEKKPIGWDTDISW	457	475	3	0	769.718	6	16	11.9578	12.3906	770.144	-0.108687	0.5						0.0354196		2.8133e+08	3.57913e+08	2.45816e+08	1.09141e+08	2.43225e+07	5.28999e+06	205007
YRIQDGEKKPIGWDTDISW	457	475	4	0	577.541	6	16					0
YRIQDGEKKPIGWDTDISWL	457	476	2	0	1210.62	7	17					0
YRIQDGEKKPIGWDTDISWL	457	476	3	0	807.413	7	17	13.0501	13.5334	807.912	0.0337418	1						0.100851		2.42021e+08	3.23739e+08	2.34164e+08	1.17199e+08	3.58408e+07	1.06372e+07	1.21955e+07	7.67253e+06
YRIQDGEKKPIGWDTDISWLTGEEL	457	481	3	0	983.826	7	22	13.5334	14.0011	984.423	0.0300897	0.5						0.013327		1.35235e+09	2.15412e+09	1.93167e+09	1.14919e+09	5.34224e+08	2.16389e+08	7.13954e+07	2.36789e+07
YRIQDGEKKPIGWDTDISWLTGEEL	457	481	4	0	738.121	7	22	13.5959	14.0792	738.557	-0.0176736	0.5						0.0257339		2.94589e+08	4.81326e+08	4.50796e+08	2.3838e+08	1.20598e+08	3.64845e+07	1.19169e+07	1.32007e+06
RIQDGEKKPIGWDTD	458	472	2	0	879.444	6	12	8.8567	9.0284	879.967	0.0211532	0.5						0.0732018		3.59871e+07	3.35734e+07	2.4784e+07	3.93136e+06	2.35504e+06	0	106401
RIQDGEKKPIGWDTD	458	472	3	0	586.632	6	12	8.79433	9.00758	586.955	-0.0570347	0.5						0.0986468		7.45438e+07	6.87533e+07	3.50086e+07	1.13827e+07	2.10914e+06	892701	0
RIQDGEKKPIGWDTDISWL	458	476	3	0	753.059	6	16	12.9255	13.3929	753.473	-0.105675	0.5						0.0728118		8.32632e+07	1.14626e+08	7.00066e+07	2.92116e+07	7.76038e+06	389648	552116
RIQDGEKKPIGWDTDISWLTGEEL	458	481	2	0	1393.7	7	21	13.5022	13.5959	1394.63	0.201936	0.5						0.24311		1.1055e+07	1.51164e+07	1.19976e+07	5.19836e+06	2.44136e+06	611029	1.85771e+06	2.04499e+06
RIQDGEKKPIGWDTDISWLTGEEL	458	481	3	0	929.471	7	21	13.4553	13.8609	930.04	0.0544757	0.5						0.0302353		5.26089e+08	8.51264e+08	6.9053e+08	3.81745e+08	1.75448e+08	6.70461e+07	2.53971e+07	1.05357e+07
RIQDGEKKPIGWDTDISWLTGEEL	458	481	4	0	697.355	7	21	13.4865	13.9543	697.748	-0.0823968	0.5						0.0499428		8.55955e+07	1.37015e+08	1.06992e+08	5.83635e+07	2.24388e+07	6.143e+06	933564	200453
RIQDGEKKPIGWDTDISWLTGEELHV	458	483	3	0	1008.18	7	23					0
TDISWLTGEEL	471	481	1	0	1263.61	5	9	13.2837	13.6532	1264.27	-0.0865081	0.5						0.117973		2.58943e+08	1.71497e+08	6.29755e+07	9.3269e+06	1.15285e+06	194467
TDISWLTGEEL	471	481	2	0	632.309	5	9	13.2681	13.6635	632.663	-0.0371388	0.5						0.037635		3.05132e+08	2.0151e+08	7.67707e+07	2.0799e+07	2.25479e+06	375003
ISWLTGEEL	473	481	1	0	1047.54	4	7	13.0345	13.3668	1048.18	0.01596	0.5						0.0367449		1.61784e+09	8.99456e+08	3.216e+08	8.54931e+07	2.13598e+07
ISWLTGEELHV	473	483	2	0	642.335	5	9	12.7074	13.1123	642.648	-0.148641	0.5						0.223747		7.71691e+07	5.12792e+07	1.57971e+07	1.59242e+06	715953	176521
LTGEEL	476	481	1	0	661.34	4	4	8.57623	9.3416	661.7	-0.0174849	1						0.0499086		2.0545e+09	6.57267e+08	1.50022e+08	2.43803e+07	905230
TGEEL	477	481	1	0	548.256	3	3	7.22527	7.43418	548.677	0.120607	0.5						0.121225		1.20866e+08	4.08646e+07	7.04105e+06	6.12236e+06
HVEVL	482	486	1	0	596.34	3	3	8.70082	9.37288	596.68	-0.0100541	1						0.0128001		8.49438e+09	2.67897e+09	5.38672e+08	8.04019e+07
HVEVLENVPLTTHN	482	495	2	0	801.418	5	11	9.35725	9.89107	801.899	0.0270195	1						0.0237594		5.40453e+09	4.68068e+09	2.19831e+09	7.66e+08	2.42366e+08	9.99295e+07
HVEVLENVPLTTHN	482	495	3	0	534.614	5	11	9.43542	9.48223	534.946	0.0585085	0.5						0.0107367		2.57397e+08	2.17958e+08	9.98387e+07	3.78563e+07	1.44655e+07	8.10039e+06
HVEVLENVPLTTHNF	482	496	2	0	874.952	6	12	10.9426	11.0983	875.294	-0.361165	0.5						0.171899		1.87375e+07	1.79935e+07	4.05384e+06	369457	0	204293	0
HVEVLENVPLTTHNFVRKT	482	500	3	0	745.074	6	16					0
HVEVLENVPLTTHNFVRKT	482	500	4	0	559.058	6	16	10.0978	10.176	559.382	-0.0263059	0.5						0.105572		3.39439e+06	6.41084e+06	3.3674e+06	906948	58565.7	594163	0
HVEVLENVPLTTHNFVRKTF	482	501	2	0	1190.64	6	17	11.0516	11.397	1191.19	-0.331275	0.5						0.186566		5.68265e+07	7.12953e+07	4.82863e+07	1.01525e+07	2.05167e+06	0	31048
HVEVLENVPLTTHNFVRKTF	482	501	3	0	794.097	6	17	11.0049	11.2986	794.587	0.0396045	0.5						0.0447311		4.96464e+08	6.84009e+08	4.71612e+08	2.22086e+08	1.43585e+08	2.22166e+07	2.27651e+06
HVEVLENVPLTTHNFVRKTF	482	501	4	0	595.825	6	17	11.0205	11.2779	596.168	-0.0583589	0.5						0.0256295		1.68028e+08	2.48479e+08	1.64409e+08	7.78777e+07	2.60779e+07	5.75181e+06	130418
HVEVLENVPLTTHNFVRKTFF	482	502	3	0	843.12	7	18	12.0851	12.7852	843.632	-0.00564005	1						0.0191614		2.2631e+09	3.32812e+09	2.47991e+09	1.31771e+09	5.36333e+08	1.66083e+08	3.92616e+07	1.26762e+07
HVEVLENVPLTTHNFVRKTFF	482	502	4	0	632.592	7	18	12.1783	12.4893	632.969	-0.0353223	1						0.0219178		5.65511e+08	8.60671e+08	6.30914e+08	3.20865e+08	1.30585e+08	3.61037e+07	4.64289e+06	2.68426e+06
HVEVLENVPLTTHNFVRKTFFTL	482	504	3	0	914.497	7	20	12.9255	13.3305	915.051	-0.0122388	0.5						0.0191042		8.73402e+08	1.37011e+09	1.11321e+09	6.18978e+08	2.72897e+08	9.71784e+07	2.87582e+07	6.12285e+06
HVEVLENVPLTTHNFVRKTFFTL	482	504	4	0	686.125	7	20	12.9255	13.346	686.535	-0.0323775	0.5						0.025679		3.31828e+08	5.14472e+08	4.20382e+08	2.36555e+08	1.01725e+08	2.92464e+07	9.42955e+06	2.10094e+06
HVEVLENVPLTTHNFVRKTFFTLA	482	505	2	0	1406.76	7	21	12.941	13.2785	1407.52	-0.200866	0.5						0.069779		9.55204e+07	1.81635e+08	1.37899e+08	8.38833e+07	1.25484e+07	2.95826e+06	210902	0
HVEVLENVPLTTHNFVRKTFFTLA	482	505	3	0	938.176	7	21	12.9099	13.2733	938.748	0.00178353	0.5						0.0112355		2.3196e+09	3.81411e+09	3.12238e+09	1.78765e+09	8.24764e+08	2.96322e+08	9.37251e+07	3.36307e+07
HVEVLENVPLTTHNFVRKTFFTLA	482	505	4	0	703.884	7	21	12.9099	13.5178	704.31	-0.00822008	1						0.0199795		9.00219e+08	1.53296e+09	1.2317e+09	7.17362e+08	3.16223e+08	1.16641e+08	3.15518e+07	8.67667e+06
HVEVLENVPLTTHNFVRKTFFTLAF	482	506	2	0	1480.3	7	22	13.9855	14.1104	1481.04	-0.333565	0.5						0.140857		2.08875e+07	3.07912e+07	2.69372e+07	1.34291e+07	3.52077e+06	675121	0	0
HVEVLENVPLTTHNFVRKTFFTLAF	482	506	3	0	987.199	7	22	13.9543	14.5849	987.807	0.00660326	1						0.0118478		1.69781e+09	2.91565e+09	2.45671e+09	1.58017e+09	7.32985e+08	2.86883e+08	1.05168e+08	4.08051e+07
HVEVLENVPLTTHNFVRKTFFTLAF	482	506	4	0	740.651	7	22	13.9232	14.6166	741.102	-0.0158546	1						0.0211707		5.88079e+08	1.02056e+09	9.07518e+08	5.29163e+08	2.59653e+08	9.5212e+07	2.92861e+07	9.02503e+06
EVLENVPLTTHN	484	495	2	0	683.354	5	9	8.93473	9.03883	683.738	-0.0241337	0.5						0.0276144		8.74651e+07	6.41437e+07	2.61584e+07	7.22253e+06	702928	309437
EVLENVPLTTHNFVRKTF	484	501	3	0	715.388	6	15	11.0827	11.2226	715.749	-0.206666	0.5						0.114482		1.80972e+07	2.1571e+07	1.37387e+07	4.44978e+06	0	0	0
EVLENVPLTTHNFVRKTFF	484	502	3	0	764.411	6	16	12.3181	12.6762	764.852	-0.0703504	0.5						0.0552649		1.89597e+08	2.41714e+08	1.641e+08	6.41131e+07	2.82264e+07	5.38584e+06	2.68449e+06
EVLENVPLTTHNFVRKTFFTL	484	504	3	0	835.788	7	18	13.1746	13.5699	836.271	-0.0797385	0.5						0.0665762		4.71726e+07	7.23534e+07	5.62761e+07	2.52985e+07	6.72599e+06	2.58585e+06	362421	285399
EVLENVPLTTHNFVRKTFFTLA	484	505	3	0	859.467	7	19	13.1901	13.4709	859.957	-0.0988922	0.5						0.036302		9.11674e+07	1.25318e+08	9.333e+07	5.30298e+07	1.90694e+07	2.69735e+06	627563	0
LENVPLTTHNFVRKTFF	486	502	3	0	688.374	6	14	11.8955	12.0665	688.777	-0.0536439	0.5						0.114737		2.32083e+07	2.41803e+07	1.58361e+07	4.80595e+06	2.05019e+06	939200	496851
ENVPLTTHN	487	495	1	0	1024.51	4	6	6.65747	6.74605	1024.82	-0.271049	0.5						0.301768		6.79922e+06	3.0583e+06	0	0	0
ENVPLTTHN	487	495	2	0	512.757	4	6	6.57942	6.64185	512.95	-0.195257	0.5						0.117091		6.78488e+06	3.27991e+06	373540	0	0
ENVPLTTHNF	487	496	2	0	586.291	5	7	9.63802	9.82855	586.651	0.0280473	0.5						0.305609		2.36405e+07	1.29852e+07	4.67895e+06	1.22615e+06	1.25801e+06	91564.8
ENVPLTTHNFVRKTF	487	501	2	0	901.981	6	12	10.051	10.301	902.565	0.0852756	0.5						0.117606		2.19377e+08	2.51733e+08	1.51348e+08	6.23664e+07	1.58417e+07	1.50858e+06	964135
ENVPLTTHNFVRKTF	487	501	4	0	451.494	6	12	10.0822	10.3166	451.757	-0.031359	0.5						0.0686044		5.00806e+07	5.5323e+07	3.11265e+07	8.07437e+06	2.69589e+06	346993	67362
ENVPLTTHNFVRKTFF	487	502	3	0	650.679	6	13	11.4749	11.8124	651.074	-0.00511277	0.5						0.0106492		1.83559e+09	2.06163e+09	1.21893e+09	4.82708e+08	1.54852e+08	4.27888e+07	1.20355e+07
ENVPLTTHNFVRKTFF	487	502	4	0	488.261	6	13	11.4749	11.9266	488.539	-0.0762047	0.5						0.0432179		1.56858e+08	1.78589e+08	1.01546e+08	3.85141e+07	7.87482e+06	1.67808e+06	170033
ENVPLTTHNFVRKTFFTL	487	504	2	0	1082.58	6	15	12.5984	13.0708	1083.15	-0.18255	0.5						0.102837		1.50804e+08	1.86932e+08	1.20216e+08	4.25636e+07	3.89149e+06	0	0
ENVPLTTHNFVRKTFFTL	487	504	3	0	722.056	6	15	12.5672	12.9722	722.486	-0.0291547	0.5						0.0260934		6.26856e+08	7.7465e+08	4.84798e+08	2.25182e+08	7.57907e+07	1.8226e+07	3.80875e+06
ENVPLTTHNFVRKTFFTLA	487	505	2	0	1118.1	6	16					0
ENVPLTTHNFVRKTFFTLA	487	505	3	0	745.736	6	16					0
ENVPLTTHNFVRKTFFTLA	487	505	4	0	559.553	6	16	12.5049	12.9358	559.868	-0.0985166	0.5						0.0408466		1.27045e+08	1.58615e+08	1.10189e+08	4.5849e+07	1.10512e+07	1.73932e+06	208089
ENVPLTTHNFVRKTFFTLAF	487	506	2	0	1191.63	7	17	13.7518	14.4743	1192.33	-0.0808738	1						0.0752664		3.79445e+08	5.15623e+08	3.62042e+08	1.82248e+08	6.15397e+07	1.06087e+07	947232	208201
ENVPLTTHNFVRKTFFTLAF	487	506	3	0	794.758	7	17	13.7051	14.5375	795.244	-0.0114975	1						0.0196139		2.17275e+09	3.01515e+09	2.16044e+09	1.05523e+09	4.06925e+08	1.26293e+08	3.38893e+07	1.20637e+07
FVRKTF	496	501	2	0	399.237	4	4	8.13985	8.34803	399.461	-0.0494357	0.5						0.0326415		3.1069e+08	1.37519e+08	3.52634e+07	2.90484e+06	0
FVRKTFF	496	502	2	0	472.771	4	5	10.7711	11.0983	473.027	-0.0902633	0.5						0.0415282		2.39074e+09	1.35439e+09	2.96794e+08	4.16699e+07	3.61664e+06
FVRKTFF	496	502	3	0	315.517	4	5	10.8334	11.2226	315.714	-0.0104314	0.5						0.0190791		6.30942e+08	3.56478e+08	1.3028e+08	1.651e+07	862735
FVRKTFFTL	496	504	2	0	579.837	5	7	12.2404	12.7074	580.198	-0.014108	0.5						0.0380814		1.13472e+09	7.85147e+08	2.862e+08	7.28472e+07	1.45464e+07	3.17397e+06
FVRKTFFTL	496	504	3	0	386.894	5	7	12.287	12.832	387.109	-0.0881004	1						0.0481388		3.41402e+08	2.30802e+08	7.87979e+07	1.19439e+07	746172	164347
FVRKTFFTLA	496	505	2	0	615.356	5	8	11.7865	12.2093	615.735	-0.01802	0.5						0.0176375		2.69727e+09	1.95654e+09	7.38536e+08	2.01927e+08	4.21356e+07	1.13901e+07
FVRKTFFTLA	496	505	3	0	410.573	5	8	11.802	12.2663	410.812	-0.0595198	0.5						0.0279949		4.90143e+08	3.71876e+08	1.34401e+08	2.76545e+07	1.58295e+06	498126
FVRKTFFTLAF	496	506	2	0	688.89	5	9	13.6895	14.1729	689.337	0.012051	0.5						0.0164174		2.40175e+09	2.02202e+09	8.93909e+08	2.7274e+08	6.70126e+07	3.54874e+07
FVRKTFFTLAF	496	506	3	0	459.596	5	9	13.6895	14.1729	459.884	-0.0186256	0.5						0.028515		6.41862e+08	5.38289e+08	2.36975e+08	6.58199e+07	1.38667e+07	5.56846e+06
FTLAF	502	506	1	0	598.324	4	3	13.0501	13.3564	598.681	-0.028996	0.5						0.0443269		6.56234e+08	2.26245e+08	4.68292e+07	3.93947e+06	179506
TLAF	503	506	1	0	451.255	3	2	10.5061	10.9634	451.501	-0.031198	0.5						0.0335882		1.95139e+09	4.82914e+08	6.08554e+07	2.93297e+06
TLAFCDF	503	509	1	0	816.36	4	5	13.6739	13.9907	816.842	-0.0870458	0.5						0.472449		1.7599e+07	6.13688e+06	2.88062e+06	242070	79590.8
AFCDF	505	509	1	0	602.228	4	3	11.8176	12.2042	602.541	-0.128094	0.5						0.0324778		1.00024e+09	3.24631e+08	4.97201e+07	1.63899e+06	211348
FCDF	506	509	1	0	531.191	4	2	11.1449	11.9578	531.453	-0.1386	1						0.0240625		9.13106e+09	2.60263e+09	2.65116e+08	1.5022e+06	217748
FCDFCRKLLFQGF	506	518	2	0	812.394	6	11	14.3957	14.5059	812.909	-0.12409	0.5						0.207351		2.95502e+06	3.30063e+06	1.27158e+06	601755	68685	57532.9	51672.7
CDFCRKLLFQGFRCQTCGYKFHQRCSTEVPLM	507	538	4	0	961.951	10	29	12.9099	13.1746	962.557	-0.30299	0.5						0.134592		1.44901e+07	3.25795e+07	3.57644e+07	3.29419e+07	1.87296e+07	1.08282e+07	1.38511e+06	1.45506e+06	165625	971167	0
DFCRKLLFQG	508	517	2	0	613.821	5	8					0
FCRKLLFQGF	509	518	2	0	629.842	5	8	12.7385	13.2265	630.225	-0.0934883	0.5						0.255351		1.56441e+08	1.12425e+08	3.58788e+07	7.61828e+06	1.00742e+06	6.60501e+06
CRKLL	510	514	2	0	316.699	4	3	8.29612	8.48805	316.811	-0.213783	0.5						0.0919044		9.59849e+07	2.70403e+07	0	118775	0
CRKLLF	510	515	2	0	390.233	4	4	10.8491	11.2329	390.438	-0.133778	0.5						0.0238553		5.76109e+08	2.42925e+08	5.16495e+07	2.68156e+06	492483
CRKLLFQG	510	517	1	0	964.54	5	6	9.985	10.3166	965.158	-0.0277098	0.5						0.118443		4.67263e+08	2.47129e+08	9.08012e+07	2.65697e+07	1.23866e+06	10030.9
CRKLLFQG	510	517	2	0	482.773	5	6	9.985	10.2281	483.082	-0.0281434	0.5						0.0199154		4.5168e+09	2.45992e+09	8.94043e+08	1.92354e+08	3.78683e+07	2.99687e+06
CRKLLFQG	510	517	3	0	322.185	5	6	9.985	10.301	322.366	-0.103571	0.4						0.0339034		3.30748e+08	1.7273e+08	5.08618e+07	9.42157e+06	507785	86969.5
CRKLLFQGF	510	518	1	0	1111.61	5	7	12.1472	12.5828	1112.16	-0.196142	0.5						0.16782		2.64967e+08	1.68051e+08	3.96674e+07	4.12053e+06	1.38896e+06	0
CRKLLFQGF	510	518	2	0	556.308	5	7	12.1162	12.9099	556.669	-0.0301902	1						0.0142564		1.01058e+10	6.47381e+09	2.41808e+09	7.09018e+08	1.79842e+08	3.8683e+07
CRKLLFQGFRC	510	520	3	0	457.578	6	9	11.5997	11.9733	457.833	-0.198513	0.5						0.0697834		9.22204e+07	7.01383e+07	3.10305e+07	5.81604e+06	372292	327180	0
CRKLLFQGFRCQTCG	510	524	3	0	587.29	6	13	11.0983	11.4905	587.681	-0.0694847	0.5						0.0359983		3.87567e+08	3.67795e+08	2.26127e+08	1.01855e+08	3.9315e+07	6.63235e+06	1.15062e+06
CRKLLFQGFRCQTCGYKFHQRC	510	531	5	0	545.268	8	20	10.9893	11.0361	545.635	-0.0725217	0.5						0.0250682		1.16037e+07	1.76037e+07	1.6588e+07	1.01559e+07	4.57902e+06	2.77973e+06	457016	90263.1	0
CRKLLFQGFRCQTCGYKFHQRCST	510	533	4	0	728.353	8	22					0
CRKLLFQGFRCQTCGYKFHQRCSTE	510	534	4	0	760.613	8	23	10.8646	11.1915	761.123	-0.0395336	0.5						0.040085		1.17454e+08	1.94708e+08	2.05052e+08	1.44027e+08	7.57423e+07	3.50629e+07	1.01247e+07	968537	1.41355e+06
CRKLLFQGFRCQTCGYKFHQRCSTEVPLM	510	538	4	0	870.675	9	26	11.9733	12.3803	871.291	0.0335813	1						0.0184263		1.07426e+09	2.03422e+09	2.23623e+09	1.78616e+09	1.14828e+09	6.42436e+08	3.12855e+08	1.26752e+08	6.05929e+07	3.16232e+07
CRKLLFQGFRCQTCGYKFHQRCSTEVPLM	510	538	5	0	696.741	9	26	11.8331	12.1938	697.237	0.0495097	0.5						0.014702		5.47823e+08	1.06795e+09	1.21273e+09	9.77111e+08	6.46908e+08	3.35867e+08	1.65446e+08	7.05049e+07	2.41808e+07	1.54443e+07
CRKLLFQGFRCQTCGYKFHQRCSTEVPLM	510	538	6	0	580.786	9	26	11.8799	12.2559	581.183	-0.044779	0.5						0.0402212		9.943e+07	2.19603e+08	2.49919e+08	1.97641e+08	1.18017e+08	6.61289e+07	2.63648e+07	6.98422e+06	2.39291e+06	471352
CRKLLFQGFRCQTCGYKFHQRCSTEVPLMC	510	539	3	0	1194.9	9	27	12.051	12.4582	1195.69	-0.184558	0.5						0.104647		6.12694e+07	1.44731e+08	1.70184e+08	1.45962e+08	8.73683e+07	4.33252e+07	1.03353e+07	3.08058e+06	0	14360.2
CRKLLFQGFRCQTCGYKFHQRCSTEVPLMC	510	539	4	0	896.427	9	27	12.1162	12.3958	897.131	0.262036	0.5						0.0272991		3.09147e+08	6.17102e+08	6.82625e+08	5.91979e+08	4.09267e+08	4.31307e+08	1.11446e+08	5.17267e+07	1.89411e+07	4.99645e+07
CRKLLFQGFRCQTCGYKFHQRCSTEVPLMC	510	539	5	0	717.343	9	27	12.0851	12.4478	717.843	-0.0566295	0.5						0.0410347		1.23582e+08	2.42988e+08	2.84162e+08	2.34677e+08	1.65301e+08	8.50086e+07	4.08671e+07	1.1815e+07	3.59539e+06	1.1449e+06
FRCQT	518	522	2	0	327.655	4	3					0
FRCQTCG	518	524	2	0	407.67	5	5	7.35452	7.43418	407.855	-0.232263	0.5						0.0562548		8.24941e+06	2.97269e+06	663028	31197.8	0	0
FRCQTCGYKFHQRC	518	531	4	0	444.952	7	12	9.13792	9.26852	445.231	-0.150165	0.5						0.0444057		1.99059e+07	2.12569e+07	1.12674e+07	5.30594e+06	925513	310866	101372	0
FRCQTCGYKFHQRCST	518	533	4	0	491.972	7	14	8.91907	9.13792	492.247	-0.265671	0.5						0.0881315		1.56325e+07	1.6986e+07	1.07977e+07	3.63815e+06	458661	178190	0	0
FRCQTCGYKFHQRCSTE	518	534	3	0	698.642	7	15	8.95033	9.13792	699.128	0.0229685	0.5						0.0455918		7.96098e+07	8.77226e+07	6.38395e+07	3.54714e+07	1.40187e+07	5.48809e+06	1.47828e+06	667905
FRCQTCGYKFHQRCSTEVPLM	518	538	2	0	1267.58	8	18	10.7867	11.0827	1268.33	-0.286529	0.5						0.138686		5.08463e+07	7.98701e+07	6.86217e+07	3.23452e+07	1.07058e+07	1.43167e+06	0	0	0
FRCQTCGYKFHQRCSTEVPLM	518	538	3	0	845.39	8	18	10.7244	10.953	846.01	0.0754321	0.5						0.0173045		8.81288e+08	1.2562e+09	1.0755e+09	6.70222e+08	3.38606e+08	1.51925e+08	6.95492e+07	3.18139e+07	2.03589e+07
FRCQTCGYKFHQRCSTEVPLM	518	538	4	0	634.294	8	18	10.7244	11.0724	634.745	0.0159489	0.5						0.0264157		5.04164e+08	6.70778e+08	5.68116e+08	3.56118e+08	1.80698e+08	7.77931e+07	3.30645e+07	1.14718e+07	7.35303e+06
FRCQTCGYKFHQRCSTEVPLMC	518	539	3	0	879.727	8	19	11.1915	11.5477	880.304	-0.177309	0.5						0.0528046		4.28966e+08	6.15951e+08	5.52122e+08	3.75541e+08	8.26961e+07	7.06029e+07	1.92627e+07	5.76879e+06	4.22695e+06
FRCQTCGYKFHQRCSTEVPLMC	518	539	4	0	660.047	8	19	11.0049	11.3659	660.517	-0.0274214	0.5						0.0323782		2.62702e+08	3.8934e+08	3.49284e+08	2.21954e+08	1.26422e+08	5.21054e+07	1.6539e+07	6.65761e+06	1.14286e+06
RCQTCGY	519	525	2	0	415.668	5	5					-1
RCQTCGYKFHQRC	519	531	2	0	815.363	6	11	8.03003	8.16072	815.878	-0.122999	0.5						0.121185		1.81442e+07	1.70347e+07	9.68224e+06	3.74679e+06	755115	0	0
RCQTCGYKFHQRC	519	531	3	0	543.911	6	11	7.99855	8.1242	544.269	-0.0806651	0.5						0.0433521		4.69405e+07	4.25327e+07	2.42903e+07	1.15091e+07	1.25618e+06	803411	276834
RCQTCGYKFHQRCST	519	533	2	0	909.403	7	13	7.91997	7.98283	909.87	-0.324227	0.5						0.105192		4.67079e+06	4.82031e+06	2.30445e+06	640804	70782.1	0	0	0
RCQTCGYKFHQRCST	519	533	3	0	606.605	7	13	7.82603	7.93042	607.002	-0.0662251	0.5						0.041651		1.80333e+07	1.8116e+07	1.06987e+07	4.55079e+06	1.49474e+06	437077	125704	238625
RCQTCGYKFHQRCST	519	533	4	0	455.205	7	13	7.90432	7.99855	455.485	-0.137706	0.5						0.0844184		6.87745e+06	6.6803e+06	4.07517e+06	1.63229e+06	371242	113551	53921.1	0
RCQTCGYKFHQRCSTE	519	534	2	0	973.925	7	14	7.9514	8.05622	974.448	-0.281982	0.5						0.177753		6.24108e+06	6.6323e+06	3.7012e+06	1.15081e+06	242109	71320.5	0	0
RCQTCGYKFHQRCSTE	519	534	3	0	649.619	7	14	7.90432	8.03528	650.072	0.030062	0.5						0.0444485		4.01842e+07	4.14212e+07	2.74328e+07	1.32811e+07	6.47481e+06	1.59666e+06	721753	559694
RCQTCGYKFHQRCSTE	519	534	4	0	487.466	7	14					-1
RCQTCGYKFHQRCSTEVPLM	519	538	2	0	1194.05	8	17	10.2229	10.6309	1194.8	-0.168689	0.5						0.11392		8.53744e+07	1.16784e+08	8.91031e+07	5.69887e+07	1.81081e+07	1.67086e+06	763953	12650.5	533502
RCQTCGYKFHQRCSTEVPLM	519	538	3	0	796.367	8	17	10.1916	10.4464	796.962	0.105547	0.5						0.02053		9.03673e+08	1.16658e+09	9.65252e+08	5.58318e+08	2.99423e+08	1.23538e+08	5.88501e+07	3.3344e+07	2.10051e+07
RCQTCGYKFHQRCSTEVPLM	519	538	4	0	597.527	8	17	10.2072	10.4256	597.95	0.0137294	0.5						0.0273141		2.34619e+08	2.96449e+08	2.39146e+08	1.42511e+08	6.62334e+07	2.79603e+07	1.14701e+07	4.453e+06	2.81483e+06
RCQTCGYKFHQRCSTEVPLM	519	538	5	0	478.223	8	17	10.2698	10.5841	478.517	-0.208314	0.5						0.0725098		2.44368e+07	3.53967e+07	2.87433e+07	1.35993e+07	3.72386e+06	1.4038e+06	300389	44392.5	0
RCQTCGYKFHQRCSTEVPLMC	519	539	3	0	830.704	8	18	10.5841	10.8127	831.337	0.0959889	0.5						0.0176982		5.88875e+08	7.75761e+08	6.9785e+08	4.487e+08	2.28483e+08	1.11627e+08	4.87498e+07	2.488e+07	1.30666e+07
RCQTCGYKFHQRCSTEVPLMC	519	539	4	0	623.28	8	18	10.5373	10.8386	623.731	0.00156076	0.5						0.0341633		2.41519e+08	3.25267e+08	2.70599e+08	1.73796e+08	9.17634e+07	3.92185e+07	1.36261e+07	4.7589e+06	3.44561e+06
CGYKFHQRCSTEVPLM	523	538	2	0	949.939	7	13	10.4594	10.5997	950.436	-0.344497	0.5						0.116229		1.86266e+07	1.92986e+07	1.13112e+07	3.08237e+06	227408	0	0	0
CGYKFHQRCSTEVPLM	523	538	3	0	633.629	7	13	10.4594	10.5997	634.053	-0.0658813	0.5						0.0452986		6.17994e+07	6.0355e+07	4.18902e+07	1.9946e+07	6.70865e+06	1.97692e+06	650569	119678
CGYKFHQRCSTEVPLMC	523	539	3	0	667.965	7	14	10.8491	11.0361	668.403	-0.149072	0.5						0.0668525		4.14723e+07	4.55488e+07	3.29879e+07	1.54115e+07	3.7862e+06	1.90126e+06	417301	83745.8
YKFHQRC	525	531	2	0	491.24	5	5	7.41832	7.51335	491.499	-0.141674	0.5						0.122005		7.85993e+06	3.50483e+06	1.33223e+06	117286	31206.3	0
YKFHQRC	525	531	3	0	327.829	5	5	7.43418	7.53953	327.963	-0.259469	0.5						0.0620352		7.20648e+06	2.76159e+06	662727	4982.33	42236.5	0
YKFHQRCST	525	533	2	0	585.28	5	7	6.03477	6.09975	585.543	-0.23416	0.4						0.215374		182577	0	25581.6	23482.5	0	0
YKFHQRCSTE	525	534	2	0	649.801	5	8	7.28912	7.50287	650.146	-0.140623	0.5						0.0815421		1.49654e+07	9.85844e+06	4.59322e+06	271180	134233	29371.1
YKFHQRCSTEVPLM	525	538	2	0	869.924	6	11	10.2229	10.5165	870.475	-0.0770553	0.5						0.107879		1.06098e+08	9.95223e+07	5.90848e+07	2.45065e+07	6.83983e+06	586737	930056
YKFHQRCSTEVPLM	525	538	3	0	580.285	6	11	10.2698	10.5373	580.678	-0.000412507	0.5						0.028564		2.5392e+08	2.4919e+08	1.48081e+08	6.45991e+07	2.38824e+07	9.11101e+06	0
YKFHQRCSTEVPLMC	525	539	3	0	614.621	7	12	10.6153	10.8958	615.065	0.0215834	0.5						0.0776786		1.28781e+08	1.24642e+08	9.11542e+07	4.13233e+07	1.5743e+07	6.46576e+06	1.72626e+06	1.23465e+06
KFHQRC	526	531	2	0	409.708	4	4	5.8556	5.96385	409.982	0.000895871	0.5						0.109713		4.26475e+06	1.809e+06	191374	499240	0
KFHQRCSTE	526	534	2	0	568.269	5	7					-1
KFHQRCSTEVPLM	526	538	2	0	788.392	6	10	9.78172	10.0007	788.897	-0.0596299	0.5						0.116133		5.75337e+07	4.90762e+07	2.59436e+07	9.73369e+06	3.2834e+06	818332	0
KFHQRCSTEVPLM	526	538	3	0	525.931	6	10	9.78172	10.0007	526.3	0.0376093	0.5						0.0693537		6.96964e+07	5.67519e+07	3.27753e+07	1.1882e+07	9.07184e+06	692397	394027
KFHQRCSTEVPLMC	526	539	2	0	839.897	6	11	10.3322	10.5529	840.279	-0.429809	0.5						0.181497		1.74515e+07	1.53593e+07	5.53159e+06	1.23282e+06	0	0	0
KFHQRCSTEVPLMC	526	539	3	0	560.267	6	11					-1
HQRCSTEVPLM	528	538	2	0	650.81	6	8	9.63802	9.82333	651.185	-0.136943	0.5						0.114017		3.10579e+07	2.18748e+07	8.4873e+06	2.20032e+06	167049	352364	0
STEVPLM	532	538	1	0	776.386	4	4	10.0007	10.1499	776.844	-0.0601847	0.5						0.149627		5.32863e+07	2.09949e+07	7.28851e+06	505924	116916
STEVPLMC	532	539	1	0	879.395	5	5	10.7244	10.9738	879.923	-0.119121	0.5						0.205684		6.79773e+07	4.30163e+07	9.66291e+06	469763	0	0
EVPLM	534	538	1	0	588.306	4	2					-1
EVPLMC	534	539	1	0	691.315	5	3	10.6153	10.953	691.68	-0.182488	0.5						0.30397		9.2922e+07	2.87544e+07	4.00526e+06	0	0	1.91667e+06
VPLM	535	538	1	0	459.264	4	2	9.16925	9.45623	459.588	-0.0242514	0.5						0.0891083		4.79705e+08	1.15558e+08	4.47536e+07	625633	120734
VPLMC	535	539	1	0	562.273	4	3	9.82855	10.0614	562.498	-0.247474	0.5						0.086357		9.16704e+07	2.54946e+07	201369	60684.6	62833.6
CVNY	539	542	1	0	498.202	4	2	6.90803	7.58647	498.432	-0.13008	1						0.0243298		1.77062e+09	4.40064e+08	3.70035e+07	791051	39464.9
CVNYDQL	539	545	1	0	854.371	4	5	9.78172	9.99545	854.89	-0.0438986	0.5						0.066094		3.28507e+08	1.42946e+08	4.78254e+07	1.19261e+07	0
CVNYDQL	539	545	2	0	427.689	4	5	9.78172	10.0111	427.921	-0.0985171	0.5						0.038168		2.9617e+08	1.30572e+08	3.42022e+07	4.95002e+06	412792
CVNYDQLDL	539	547	1	0	1082.48	5	7	11.2882	11.6049	1083.24	0.0589755	0.5						0.135789		7.97045e+08	4.49741e+08	1.75535e+08	5.30228e+07	1.20184e+07	2.75502e+07
CVNYDQLDL	539	547	2	0	541.745	5	7	11.2882	11.5997	542.086	-0.0181726	0.5						0.017415		2.65682e+09	1.46408e+09	5.7069e+08	1.72504e+08	4.2073e+07	9.76249e+06
VNYDQL	540	545	1	0	751.362	4	4	9.52897	9.71595	751.801	-0.000402948	0.5						0.0679545		1.85809e+08	7.17434e+07	1.94891e+07	3.85451e+06	155649
VNYDQLDL	540	547	1	0	979.473	4	6	11.1449	11.6671	980.042	-0.00293563	1						0.103989		1.15231e+09	6.14473e+08	1.90726e+08	4.09006e+07	4.06959e+06
VNYDQLDL	540	547	2	0	490.24	4	6	11.1604	11.5061	490.541	0.0297607	0.5						0.0454756		1.50911e+09	8.10699e+08	2.61328e+08	6.77318e+07	1.49888e+07
YDQL	542	545	1	0	538.251	3	2	8.17115	8.5503	538.544	-0.0206656	0.5						0.17418		7.61698e+07	1.90586e+07	5.0546e+06	65826.3
YDQLDL	542	547	1	0	766.362	4	4	10.5997	10.901	766.813	0.00065424	0.5						0.0998694		3.05549e+08	1.26665e+08	3.30744e+07	6.11012e+06	235817
DQLDL	543	547	1	0	603.298	3	3	9.79733	10.0614	603.637	0.00251996	0.5						0.0197246		1.35436e+09	4.04868e+08	9.28073e+07	1.29567e+07
