# Supplementary material for: Unveiling the domain-specific and RAS isoform-specific details of BRAF kinase regulation
Source: eLife. 2023 Dec 27;12:RP88836. doi: 10.7554/eLife.88836 (PMC10752582; doi:10.7554/eLife.88836)
Supplement: Figure 2—source data 2. — Also applies to plots presented in Supplementary file 1; Figure 2—figure supplement 1 and Figure 2—figure supplement 2. [file elife-88836-fig2-data2.zip › Figure 2- source data 2/(BRAF-N3_BRAF-HRAF-1min1.mzXML) ExMS2_FinalTable.xls]

## Sheet: Sheet1
Sequence	START	END	Charge	ModMass	Monoisotopic m/z	maxND	maxD	RT Range(start, unit: min)	RT Range(end)	Centroid m/z	Delta Mass	Flag#1:Skip-tests	Flag#2:Unimodality check	Flag#3:Back exchange prediction check	Flag#4:Elution RT width check	Flag#5:Unique peptide RT/deltaD consistency check	Flag#6:Common-end peptides centroid subtraction check	Flag#7:Centroid shift within RT range check	Flag#8:Data multiple assignment check	Isotopic Envelope Amplitudes(start from this column(the Monoisotopic) to nonzero end):
GSSHHHHHHGTKTEEGKL	2	19	2	0	1008.48	6	16	4.92478	5.71823	1010.88	3.65554	1	0	0.568439	1.84652	1	1	0.114228		9.24609e+06	6.48141e+07	2.06886e+08	4.42828e+08	6.72316e+08	7.12018e+08	5.39816e+08	3.17105e+08	1.35185e+08	4.23643e+07	1.09548e+07	562625	51887.5	0	101911	0	37612.8	0	473873	31345.1	60748.1	49032.1	106832
GSSHHHHHHGTKTEEGKL	2	19	3	0	672.656	6	16	4.90885	5.71823	674.274	3.69891	1	0	0.582597	1.89915	1	1	0.0724738		1.34692e+08	6.34879e+08	1.98117e+09	4.35941e+09	6.75382e+09	7.17676e+09	5.57118e+09	3.23957e+09	1.41999e+09	4.87869e+08	1.50662e+08	3.57938e+07	4.69661e+06	231357	80715.9	52772.3	7060.91	42635.3	0	32036.3	273182	0	36672.6
GSSHHHHHHGTKTEEGKL	2	19	4	0	504.744	6	16	4.90885	5.71823	505.97	3.7512	1	0	0.599667	1.89915	1	1	0.0389393		3.91249e+07	1.8618e+08	5.73507e+08	1.25991e+09	1.99379e+09	2.17031e+09	1.71127e+09	9.71582e+08	4.20698e+08	1.52507e+08	4.75993e+07	9.37852e+06	1.99085e+06	70730.2	49873	52438.2	136274	45519.3	1.23558e+07	0	157878	0	3.99622e+06
GSSHHHHHHGTKTEEGKL	2	19	5	0	403.997	6	16	4.90885	5.71823	404.97	3.71547	1	0	0.588005	1.89915	1	1	0.0466633		1.56264e+07	1.01548e+08	3.21141e+08	7.16835e+08	1.11112e+09	1.19893e+09	9.41928e+08	5.43385e+08	2.32648e+08	8.38718e+07	2.03494e+07	2.84767e+06	117135	51906.6	11101.6	23703.6	320103	22995.7	116011	100860	0	167683	40579.2
GSSHHHHHHGTKTEEGKLVIWINGDKGYNGL	2	32	3	0	1149.23	8	29					-1
GSSHHHHHHGTKTEEGKLVIWINGDKGYNGL	2	32	4	0	862.178	8	29					0
GSSHHHHHHGTKTEEGKLVIWINGDKGYNGL	2	32	5	0	689.944	8	29					-1
VIWINGDKGY	20	29	1	0	1164.6	5	8	8.86675	9.11593	1167.82	2.49855	0.4	0					0.45467		0	0	3.03303e+07	8.49371e+07	3.24978e+07	3.32598e+06	607189	0	320092	1.08865e+06	503781	367080	650384	0
VIWINGDKGY	20	29	2	0	582.806	5	8	9.42893	9.83373	583.888	1.44945	0.6	0					0.275859		3.76369e+07	8.57836e+07	8.57476e+07	4.33653e+07	9.59662e+06	4.01179e+06	778558	4.5835e+06	196310	7.16165e+06	85394.1	3.95026e+06	300805	1.27387e+06
VIWINGDKGYNG	20	31	2	0	668.338	5	10	9.06922	9.39262	673.621	9.76339	1	1	4.47479	0.294124		-9	0.616558		3.47011e+06	1.50079e+07	2.09128e+07	6.04026e+07	8.86044e+07	5.7406e+07	3.10922e+07	3.82261e+06	5.28619e+07	2.35405e+08	3.78046e+08	4.5282e+08	4.53588e+08	3.27142e+08	1.62151e+08	5.88627e+07
VIWINGDKGYNGL	20	32	2	0	724.88	5	11	10.2086	11.0372	726.092	1.5473	1	0	0.109791	1.96283		-1	0.0369131		2.26252e+09	5.95409e+09	7.91888e+09	6.2497e+09	3.61361e+09	1.5581e+09	5.86541e+08	2.01959e+08	7.55636e+07	3.05341e+07	6.31349e+06	1.11842e+06	283590	598849	0	3.03289e+06	133788
VIWINGDKGYNGLAE	20	34	2	0	824.92	5	13	9.72477	9.99078	826.165	1.50365	0.6	0					0.350328		1.32005e+07	6.30643e+07	7.85862e+07	6.95531e+07	3.81298e+07	1.22179e+07	406790	258530	758683	623767	43159.4	302415	151988	107473	313519	305747	0	858129	186330
VIWINGDKGYNGLAEVGKKFEKDTG	20	44	3	0	913.476	7	23	10.2397	10.2864	915.284	3.7827	0.6	0					0.444959		321240	593834	3.18687e+06	4.36041e+06	3.34811e+06	2.78942e+06	3.63594e+06	3.21444e+06	1.89306e+06	1.33277e+06	411678	229815	37812.8	0	0	155987	0	0	0	0	0	0	0	256119	0	0	0	231695	0	0
VIWINGDKGYNGLAEVGKKFEKDTGIKV	20	47	3	0	1026.89	7	26					-1
VIWINGDKGYNGLAEVGKKFEKDTGIKV	20	47	4	0	770.421	7	26	11.3349	11.913	771.523	2.55396	1	0	-0.111857	1.13503	1	-1	0.478909		1.30694e+07	4.02209e+07	8.39926e+07	1.00848e+08	9.52944e+07	5.93803e+07	3.62482e+07	1.89817e+07	4.45021e+06	3.0822e+06	1.14171e+06	894679	720609	188714	147757	450409	1.14081e+07	283952	0	908125	233810	18588.3	645844	386912	503176	167365	397545	538174	333877	2.68244e+06
VIWINGDKGYNGLAEVGKKFEKDTGIKVTVEHPDKL	20	55	4	0	1000.29	9	33	10.6792	11.4963	1001.82	3.73121	1	0	-0.0343543	1.92491	-2	-2	0.104348		2.00598e+07	7.28804e+07	2.45676e+08	5.52028e+08	9.51929e+08	1.20547e+09	1.23729e+09	1.02165e+09	7.07917e+08	4.52989e+08	2.4265e+08	1.34615e+08	6.33779e+07	2.28171e+07	1.67212e+07	1.06767e+07	4.07625e+06	358043	305112	181289	272235	617019	20024.5	99727.1	0	802614	366254	400838	0	1.50717e+06
VIWINGDKGYNGLAEVGKKFEKDTGIKVTVEHPDKL	20	55	5	0	800.434	9	33	10.8193	10.8971	801.852	4.68918	1	1	0.117275	-0.517056	-1	-1	0.105261		269930	7.88892e+06	3.71754e+07	9.783e+07	1.63744e+08	2.15537e+08	2.14916e+08	1.73411e+08	1.29422e+08	7.95662e+07	3.97811e+07	2.45443e+07	1.15286e+07	7.95473e+06	3.00909e+06	1.62823e+06	8.40588e+06	223805	99245.7	0	312843	6.24819e+07	0	58266.3	213270	218592	9.85216e+06	0	0	195630
VIWINGDKGYNGLAEVGKKFEKDTGIKVTVEHPDKL	20	55	6	0	667.196	9	33	10.6636	11.2871	668.358	4.56547	1	0	0.0976932	1.28535	1	-1	0.113347		784220	2.85747e+06	1.04841e+08	2.64307e+08	4.6646e+08	6.29832e+08	6.40575e+08	5.12994e+08	3.58215e+08	2.24702e+08	1.20688e+08	6.15652e+07	3.12524e+07	1.53271e+07	9.69326e+06	5.97582e+06	2.0433e+06	1.33884e+06	597802	1.95869e+06	459844	360044	773669	245847	827408	1.39699e+06	205459	3.57609e+06	526913	6.71077e+06
VIWINGDKGYNGLAEVGKKFEKDTGIKVTVEHPDKL	20	55	7	0	572.026	9	33	10.6636	11.0216	572.907	3.76401	1	0	-0.0291626	0.408615	-1	-2	0.0788091		177413	6.40374e+06	4.37617e+07	1.22293e+08	2.14082e+08	2.69208e+08	2.80046e+08	2.27208e+08	1.59182e+08	9.88317e+07	5.4132e+07	2.68461e+07	1.51158e+07	7.87495e+06	3.92355e+06	1.08104e+06	4.414e+06	688799	115804	293311	260212	121482	281574	674127	0	119274	0	88485.3	0	0
NGDKGYNGLAEVGKKFEKDTGIKVTVE	24	50	3	0	966.173	7	25					0
GLAEVGKKFEKDTGIKVTVEHPDKL	31	55	4	0	685.383	7	22					-1
LAEVGKKFEKDTGIKVTVEHPDKL	32	55	3	0	894.501	7	21					-1
LAEVGKKFEKDTGIKVTVEHPDKL	32	55	4	0	671.127	7	21					-1
LAEVGKKFEKDTGIKVTVEHPDKLEEKFPQVAATGDGPDIIF	32	73	4	0	1149.86	9	37					-1
LAEVGKKFEKDTGIKVTVEHPDKLEEKFPQVAATGDGPDIIF	32	73	5	0	920.091	9	37					-1
AEVGKKFEKDTG	33	44	2	0	654.843	5	10	5.01995	5.57278	655.266	0.0826653	0.6	0					0.276591		2.97833e+07	2.11245e+07	1.12994e+07	1.24633e+06	347326	185313	46928.9	167344	0	120223	0	133767	0	44810.2	0	0
AEVGKKFEKDTG	33	44	3	0	436.898	5	10	5.32125	5.86113	437.417	0.795261	0.4	0					0.0408787		5.4574e+06	2.57468e+08	1.71284e+06	357725	4.74029e+07	84346.2	0	5.69006e+06	0	0	102801	0	6937.2	113555	720.855	0
AEVGKKFEKDTGIKV	33	47	2	0	824.967	5	13					-1
AEVGKKFEKDTGIKV	33	47	3	0	550.314	5	13	7.6317	7.69398	551.251	1.83612	0.4	0					0.900157		0	2.07261e+06	3.50325e+06	1.87197e+06	246332	0	0	0	0	0	0	0	163212	77090.8	0	293188	0	0	0
AEVGKKFEKDTGIKVTVEHPDKL	33	55	4	0	642.856	7	20	7.80735	8.00973	644.152	3.65539	1	1	0.329725	-0.105549	-1	-1	0.582599		2.13268e+07	1.59973e+08	4.28274e+08	6.30217e+08	5.97454e+08	4.05422e+08	2.18584e+08	9.66909e+07	3.91765e+07	1.31188e+07	3.15932e+06	1.28611e+06	234097	151254	515205	302750	341699	143998	2.72204e+08	0	0	0	9.17973e+06	0	0	0	1.77942e+06	0
AEVGKKFEKDTGIKVTVEHPDKL	33	55	5	0	514.486	7	20	7.74182	8.33677	515.233	2.20394	1	0	-0.0493447	1.19095	0	-1	0.0494253		1.12e+07	1.19152e+08	3.56956e+08	5.00531e+08	4.71152e+08	3.18357e+08	1.62953e+08	6.80543e+07	2.3382e+07	2.99649e+06	1.70754e+06	452293	0	136281	691188	288151	0	0	191411	364212	172812	179755	0	553102	998329	102586	411027	85414.1
AEVGKKFEKDTGIKVTVEHPDKL	33	55	6	0	428.907	7	20	7.75737	8.24337	429.53	2.21413	1	0	-0.0466844	0.831132	0	-1	0.0699831		3.27822e+06	3.49316e+07	1.21382e+08	1.79654e+08	1.52874e+08	1.04206e+08	5.60995e+07	2.0465e+07	6.81737e+06	1.53772e+06	93107.8	236362	335764	0	2.37479e+06	114480	168440	75927.7	433605	0	0	0	0	0	0	0	76466.5	0
AEVGKKFEKDTGIKVTVEHPDKLEEKFPQVAATGDGPDIIF	33	73	4	0	1121.59	9	36	10.2086	11.1308	1123.52	5.04942	1	0	0.107693	2.27174	1	-1	0.0608358		1.65965e+06	1.82312e+07	1.14652e+08	3.88179e+08	9.22889e+08	1.80354e+09	2.72675e+09	3.19441e+09	3.03933e+09	2.48437e+09	1.69211e+09	1.05074e+09	5.79411e+08	3.23336e+08	1.44821e+08	7.68668e+07	2.22387e+07	1.11783e+07	3.38822e+06	3.34522e+06	1.79065e+06	799304	601933	1.99538e+06	891268	596932	349175	14521.9	331653	26406.3
AEVGKKFEKDTGIKVTVEHPDKLEEKFPQVAATGDGPDIIF	33	73	6	0	748.063	9	36	10.302	10.6636	749.405	5.36895	1	0	0.154053	0.42034	1	0	0.106422		223860	1.35686e+06	1.34201e+07	7.51845e+07	1.99709e+08	4.05628e+08	5.81312e+08	7.21414e+08	6.3519e+08	5.50725e+08	3.51181e+08	2.28924e+08	1.08552e+08	7.44226e+07	1.96592e+07	1.59581e+07	3.65319e+06	2.75915e+06	445705	387534	1.37759e+07	493719	375885	538386	276092	743800	5.60535e+07	506734	0	199932
AEVGKKFEKDTGIKVTVEHPDKLEEKFPQVAATGDGPDIIF	33	73	7	0	641.34	9	36					-1
VGKKFEKDTGIKVTVEHPDKL	35	55	2	0	1184.67	6	18					-1
VGKKFEKDTGIKVTVEHPDKL	35	55	3	0	790.113	6	18	7.5384	7.75737	791.175	1.77661	1	0	-0.109397	-0.0507801	1	-2	0.171515		0	1.33855e+07	1.77199e+07	2.58738e+07	2.33407e+07	1.18528e+07	3.06465e+06	742237	0	0	300372	0	0	0	0	0	0	0	0	0	0	0	0	0	0
VGKKFEKDTGIKVTVEHPDKLEEKFPQVAATGDGPDIIF	35	73	4	0	1071.57	9	34	10.2086	10.5044	1073.09	3.50087	0.4	0					0.461034		4.55347e+07	45551.7	1.43413e+07	2.9313e+06	1.92431e+07	1.94184e+07	3.76113e+07	4.68649e+07	4.33621e+07	2.503e+07	1.56492e+07	6.84232e+06	1.43527e+06	0	0	0	679839	336711	0	0	1.13304e+06	0	0	0	266187	0	0	0	693220	0
IKVTVEHPDKL	45	55	2	0	639.874	5	8	6.46248	6.4937	642.464	4.41636	0.4	1					1.68931		0	360367	0	0	0	0	5580.45	56434.7	18790.6	228370	0	78014.9	0	0
IKVTVEHPDKL	45	55	3	0	426.919	5	8					-1
IKVTVEHPDKLEEKFPQVAATGDGPDIIF	45	73	3	0	1065.23	8	24					-1
TVEHPDKL	48	55	1	0	938.494	4	5	6.40007	6.4937	940.432	1.39188	0.4	0					1.04614		513518	1.13773e+06	1.0447e+06	379864	637484	0	0	49486.3	0	0
TVEHPDKL	48	55	2	0	469.751	4	5	5.9716	6.77467	474.189	8.33095	0.5	0					0.393084		9.16229e+06	4.39819e+07	3.6868e+07	1.32642e+07	4.46684e+06	1.30373e+06	3.65812e+06	2.7142e+06	714035	4.68268e+09
TVEHPDKL	48	55	3	0	313.503	4	5	5.92433	6.36885	314.531	2.53918	0.4	1					0.463621		307540	7.50805e+06	1.4497e+07	5.54354e+06	650507	3.12186e+06	0	4287.13	5.23324e+06	0
TVEHPDKLEEKFPQVAATGDGPDIIF	48	73	3	0	951.815	7	21	10.9594	11.1776	954.257	5.61714	0.6	1					0.217921		196892	220088	1.00468e+07	3.07045e+07	6.06555e+07	7.89964e+07	8.51012e+07	6.97965e+07	4.27782e+07	2.40539e+07	1.29979e+07	1.77511e+07	937100	54408.5	2.8283e+07	250912	0	7.48286e+06	231936	0	490559	0	0	0	0	185291	11928.7	3.25626e+06	8.76517e+06
TVEHPDKLEEKFPQVAATGDGPDIIF	48	73	4	0	714.113	7	21	9.83373	10.302	716.36	7.28131	1	0	1.18614	0.772455	-1	-3	0.0292168		798121	19795	1.20938e+06	1.05215e+06	1.03434e+06	2.61534e+07	2.575e+08	6.24963e+08	8.9098e+08	8.99758e+08	6.77677e+08	4.17002e+08	2.12644e+08	9.59721e+07	3.4992e+07	5.07784e+06	1.40474e+06	423334	1.16149e+06	952028	1.48227e+06	1.82913e+06	280721	181813	168524	168360	147755	413189	3619.11
EEKFPQVAATGDGPDIIF	56	73	2	0	967.481	6	14	11.1776	11.6317	969.936	3.74975	0.6	0					0.275976		7.52418e+07	4.68154e+08	1.42203e+09	2.58744e+09	3.071e+09	2.41475e+09	1.37743e+09	6.17789e+08	2.38035e+08	8.66759e+07	7.69551e+07	8.18838e+07	2.69825e+07	2.88866e+06	482080	684218	1.66789e+06	1.28829e+08	2.68372e+08	1.752e+08	6.93453e+07
EEKFPQVAATGDGPDIIF	56	73	3	0	645.323	6	14	11.1776	11.6317	646.842	3.39547	1	0	0.64189	0.725888	1	1	0.193135		1.37164e+07	1.09058e+08	3.20738e+08	5.71958e+08	6.26796e+08	4.88514e+08	2.7235e+08	1.169e+08	3.99632e+07	1.25271e+07	2.08395e+06	312425	823518	125763	488215	2.12332e+06	1.21747e+06	2.4763e+07	2.73183e+07	3.11074e+07	1.20682e+07
WAHDRFGG	74	81	2	0	473.22	4	6	7.49177	7.99417	473.766	0.526509	1	0	-0.166586	0.885295	1	1	0.234344		2.00785e+08	2.28051e+08	1.21808e+08	3.76265e+07	6.70124e+06	0	0	130727	1.58513e+06	1.60076e+06	1.37943e+06
WAHDRFGG	74	81	3	0	315.816	4	6					-1
WAHDRFGGY	74	82	1	0	1108.5	5	7	8.69517	9.13152	1109.8	0.622198	1	0	-0.160663	0.667156	1	1	1.0566		4.65329e+07	6.49579e+07	3.66579e+07	6.69727e+06	249630	0	367333	0	0	2.82968e+06	731367	0	1.11839e+06
WAHDRFGGY	74	82	2	0	554.752	5	7	8.74195	9.36668	555.415	0.647514	1	0	-0.141772	1.28932	1	1	0.0938918		4.21098e+08	5.55416e+08	3.63599e+08	1.35453e+08	4.68293e+07	1.56377e+07	506669	2.3631e+06	2.10661e+06	3.4182e+06	2.08209e+06	635995	0
WAHDRFGGY	74	82	3	0	370.17	5	7	8.63275	9.19387	370.513	0.348257	1	0	-0.365074	1.07921	1	1	0.100833		2.19375e+08	1.63869e+08	1.05381e+08	4.30297e+07	8.60261e+06	485592	229837	0	0	822407	0	10788.2	528221
WAHDRFGGYAQSGL	74	87	2	0	782.868	5	12	9.16272	9.88042	784.243	1.81242	1	0	0.163964	1.59635	1	1	0.192527		1.32112e+09	3.57852e+09	4.35615e+09	3.62697e+09	2.06854e+09	1.0454e+09	4.70349e+08	2.41582e+08	1.53083e+08	8.09794e+07	3.42904e+07	8.01737e+06	412483	1.98079e+08	0	7.30548e+07	205669	2.47725e+06
WAHDRFGGYAQSGL	74	87	3	0	522.248	5	12	9.1471	9.72477	523.082	1.56402	1	0	0.0558419	1.13387	1	1	0.026522		9.82654e+08	2.54453e+09	3.26336e+09	2.61591e+09	1.54331e+09	7.30904e+08	3.34121e+08	1.40684e+08	6.05774e+07	2.4053e+07	6.45798e+06	810823	464688	310992	86728.9	344763	343064	371044
WAHDRFGGYAQSGLL	74	88	2	0	839.41	5	13	10.2708	10.9594	840.822	1.81222	0.6	0					0.149287		5.04949e+08	1.2323e+09	1.59479e+09	1.4618e+09	9.27977e+08	5.01769e+08	2.88356e+08	1.73357e+08	9.40773e+07	3.08825e+07	1.08826e+07	625045	545816	750201	1.00247e+06	906960	919090	158446	1.25978e+06
WAHDRFGGYAQSGLL	74	88	3	0	559.943	5	13	10.2397	11.0372	560.797	1.55191	0.6	0					0.138963		6.25457e+08	1.63519e+09	2.01946e+09	1.64238e+09	9.73959e+08	4.8667e+08	2.22028e+08	9.09433e+07	3.9696e+07	1.53123e+07	5.71898e+06	1.02274e+06	430689	7.86223e+06	29386.6	0	2.15301e+07	345228	303825
WAHDRFGGYAQSGLLA	74	89	2	0	874.929	6	14					-1
WAHDRFGGYAQSGLLA	74	89	3	0	583.622	6	14	9.99078	10.0219	584.636	1.987	0.6	0					0.237422		555670	2.80139e+06	2.38769e+06	3.66542e+06	1.35501e+06	864249	150647	0	0	0	0	0	0	0	0	19806.6	83022.3	0	42877.8	0	267246
YAQSGL	82	87	1	0	638.314	4	4	6.1313	6.74347	639.342	0.65499	1	0	0.230366	1.24781		0	0.420962		7.01008e+07	9.54728e+07	4.24504e+07	1.1486e+07	537700	4109.1	1.06763e+06	412428	75713.2
YAQSGLL	82	88	1	0	751.398	4	5	8.75757	9.17828	759.765	7.92042	0.4	1					2.24547		1.48012e+07	2.04971e+07	5.89138e+06	1.03526e+06	159244	606695	1.03426e+07	1.35997e+06	1.34632e+07	5.15176e+08
AQSGL	83	87	1	0	475.251	3	3	4.34965	5.46257	476.09	0.579236	1	0	0.383571	2.9016		1	0.101563		2.6697e+08	3.06466e+08	1.12373e+08	1.86363e+07	504338	36569.2	5036.49
AQSGLL	83	88	1	0	588.335	3	4	7.8229	8.1499	589.147	0.479202	1	0	0.000816301	0.306014		0	0.0946984		9.34514e+07	1.00696e+08	3.88814e+07	2.45668e+06	951671	279541	0	63753.5
LAEITPDKA	88	96	1	0	957.525	4	6	6.003	6.80588	961.032	2.95028	1	0	1.94343	1.87768	1	0	0.480462		1.01748e+07	4.1225e+07	1.43178e+08	2.55606e+08	2.66203e+08	1.50943e+08	3.83412e+07	5.17633e+06	95091.5	94357.4	29588
LAEITPDKA	88	96	2	0	479.266	4	6	6.1313	6.82148	481.067	3.04405	1	0	2.02507	1.50547	1	0	0.0379326		1.96481e+07	1.91956e+08	7.495e+08	1.38405e+09	1.42997e+09	7.96675e+08	2.54376e+08	6.13339e+07	5.07641e+06	85402.3	300242
LAEITPDKAFQ	88	98	2	0	616.83	5	8	8.52363	8.61717	618.255	2.11376	0.4	0					0.0757339		0	2.34067e+07	4.55398e+06	2.09843e+07	1.25553e+07	9.50529e+06	2.49569e+06	128711	0	0	0	0	5250.39	0
LAEITPDKAFQDKL	88	101	2	0	794.933	5	11	9.33558	9.83373	797.248	3.68348	1	0	1.12415	0.871259	1	0	0.140953		2.33136e+06	1.58346e+07	7.3646e+07	2.37322e+08	3.09704e+08	4.73694e+08	2.35184e+08	1.03517e+08	1.39861e+07	896328	170078	393405	192121	231851	225153	530238	745201
LAEITPDKAFQDKL	88	101	3	0	530.291	5	11					-1
LAEITPDKAFQDKLYPFT	88	105	2	0	1049.05	6	14	11.0528	11.3818	1051.86	4.34377	0.6	0					0.138955		0	718739	3.79183e+06	4.55174e+07	8.09564e+07	1.13483e+08	9.49323e+07	6.10339e+07	3.71063e+07	1.61802e+07	4.21057e+06	1.68773e+06	1.80694e+06	2.15033e+06	557074	343924	36561.1	188674	53230.3	152369	0
LAEITPDKAFQDKLYPFT	88	105	3	0	699.702	6	14	10.9127	11.5849	701.541	4.23322	0.6	0					0.143472		0	964722	2.64237e+07	1.12214e+08	2.36535e+08	3.13694e+08	2.8147e+08	1.79915e+08	8.00349e+07	2.45536e+07	7.54035e+06	3.61342e+06	5.76847e+06	4.79258e+06	2.83848e+06	887431	316897	860537	416703	275445	378365
LAEITPDKAFQDKLYPFTW	88	106	3	0	761.728	6	15					-1
LAEITPDKAFQDKLYPFTWD	88	107	2	0	1199.6	7	16	12.3043	13.0034	1203	5.31283	0.6	1					0.199534		3.84856e+06	6.44225e+06	1.09453e+08	2.38278e+08	5.20589e+08	6.38319e+08	6.00025e+08	4.2266e+08	2.42622e+08	9.43213e+07	4.32031e+07	1.02178e+07	9.61864e+06	515883	5.86108e+07	758766	1.68706e+08	12446.3	1.21874e+08	0	2.11184e+07	996007	759459	0
LAEITPDKAFQDKLYPFTWD	88	107	3	0	800.07	7	16	12.2886	13.0243	801.939	4.12301	0.6	0					0.0439149		2.3862e+06	6.39323e+07	3.31789e+08	1.08324e+09	2.22735e+09	2.97778e+09	2.72926e+09	1.86297e+09	9.9837e+08	4.513e+08	1.82903e+08	7.16039e+07	2.91186e+07	1.06026e+07	1.35306e+07	8.03521e+06	649591	6.12176e+06	2.63321e+06	1.88381e+06	777852	545655	798397	290859
LAEITPDKAFQDKLYPFTWDA	88	108	2	0	1235.12	7	17	12.179	12.9564	1238.05	4.34108	0.6	0					0.260128		2.2062e+06	5.71708e+06	2.73821e+07	1.01556e+08	2.03287e+08	2.72559e+08	2.61065e+08	1.88602e+08	9.66731e+07	4.83982e+07	1.24137e+07	1.47462e+07	0	1.674e+07	7018.1	4.3911e+06	138325	579901	265776	1.88095e+06	2.59225e+06	2.82114e+06	128438	435041	136873
LAEITPDKAFQDKLYPFTWDA	88	108	3	0	823.749	7	17	12.273	12.9459	825.799	4.62731	0.6	1					0.09597		1.16999e+06	2.20767e+07	1.39561e+08	4.55644e+08	9.62045e+08	1.28624e+09	1.25855e+09	8.67408e+08	4.92087e+08	2.20319e+08	8.8949e+07	4.5473e+08	1.18291e+07	1.61571e+06	9.93636e+07	0	0	0	0	0	22704.4	0	197513	1.40012e+06	90039.5
LAEITPDKAFQDKLYPFTWDAVRYNGKL	88	115	3	0	1100.57	8	24	11.726	12.6172	1103.25	6.00039	0.6	0					0.0690186		1.00987e+06	820004	2.23044e+07	4.4321e+07	3.81235e+08	9.41519e+08	1.59627e+09	2.20809e+09	2.35922e+09	1.93521e+09	1.35223e+09	7.8256e+08	3.6619e+08	1.74778e+08	6.18955e+07	1.4972e+07	4.52923e+06	2.11799e+06	2.40356e+06	1.25691e+06	1.81107e+06	275550	0	190168	344585	0	0	278578	222839	174623
LAEITPDKAFQDKLYPFTWDAVRYNGKL	88	115	4	0	825.683	8	24	11.6949	12.3043	827.701	6.04719	1	0	0.69116	1.23868	1	1	0.0550087		898789	3.89849e+06	2.32423e+07	1.88943e+08	4.22481e+08	9.95086e+08	1.84129e+09	2.50353e+09	2.68324e+09	2.19191e+09	1.53191e+09	8.69073e+08	4.50482e+08	2.03999e+08	8.66785e+07	2.40542e+07	1.30675e+07	1.00758e+07	6.6544e+06	4.69146e+06	3.41638e+06	1.96612e+06	4.6848e+06	1.38309e+06	485381	556884	547532	870747	1.87704e+06	471972
LAEITPDKAFQDKLYPFTWDAVRYNGKL	88	115	5	0	660.748	8	24	11.6949	12.3304	662.371	6.09398	1	0	0.701345	1.32509	1	1	0.101974		191898	241757	2.35386e+06	2.39638e+07	8.15392e+07	1.85885e+08	3.48726e+08	4.84426e+08	5.05635e+08	3.9508e+08	2.82979e+08	1.62896e+08	7.42415e+07	2.99342e+07	9.47675e+06	2.46264e+06	1.3919e+06	996646	701354	701171	706980	916704	290435	1.54964e+06	230195	434163	0	372730	3.45069e+06	279740
LAEITPDKAFQDKLYPFTWDAVRYNGKLIAYPIAVEA	88	124	3	0	1409.74	9	32					-1
LAEITPDKAFQDKLYPFTWDAVRYNGKLIAYPIAVEA	88	124	4	0	1057.56	9	32	12.4451	12.4608	1059.73	6.07412	0.6	0					0.200208		0	0	0	138482	0	418236	804011	2.03269e+06	2.18002e+06	2.43478e+06	1.63857e+06	1.3442e+06	427784	0	272864	0	0	0	0	0	0	0	0	0	0	0	0	0	0	287.923
AEITPDKA	89	96	1	0	844.441	4	5	4.66983	5.2115	847.748	2.82287	1	0	2.32401	1.01498	1	1	0.18298		102256	6.25887e+06	3.38437e+07	5.82124e+07	4.74549e+07	1.7736e+07	2.89094e+06	315572	55835.3	433325
AEITPDKA	89	96	2	0	422.724	4	5	4.63798	5.1175	424.378	2.82305	1	0	2.3242	0.80972	1	1	0.0631139		1.00154e+07	8.54767e+07	2.75292e+08	4.70327e+08	4.04645e+08	1.67388e+08	4.33805e+07	8.22602e+06	450520	256841
AEITPDKAFQDKL	89	101	2	0	738.391	5	10	8.78875	9.1471	740.256	2.85735	1	0	0.867549	0.409551	0	1	0.30725		5.58599e+06	1.22028e+06	3.29173e+07	4.6073e+07	5.10672e+07	3.01992e+07	1.13165e+07	3.60516e+06	987364	35792.8	132988	65773.8	173810	141960	404366	889583
AEITPDKAFQDKL	89	101	3	0	492.596	5	10	8.82002	9.06922	494.812	5.77523	0.4	1					0.390174		0	543345	9.56892e+06	2.29775e+07	2.75495e+07	1.92054e+07	4.13554e+06	1.82246e+06	385355	47548	139030	9.17927e+06	309567	99245.4	2.59722e+07	0
AEITPDKAFQDKLYPFT	89	105	3	0	662.007	6	13	10.6013	10.6636	663.976	4.69583	1	0	1.26182	-0.568302		-4	0.370074		119610	0	837750	2.83383e+06	7.29909e+06	8.52724e+06	6.13918e+06	837638	647156	144083	153456	6834.87	224572	0	213741	157532	299222	142399	1.34394e+06	290666
AEITPDKAFQDKLYPFTW	89	106	2	0	1085.55	6	14	12.4764	12.878	1088.06	3.6779	1	0	0.747265	0.55217	1	-2	0.199721		134699	549097	7.91486e+06	2.86865e+07	5.9085e+07	6.21412e+07	4.78167e+07	2.20182e+07	7.8228e+06	1.34421e+06	228757	153083	489386	0	1.17322e+06	24310.8	237475	0	147191	140104	0
AEITPDKAFQDKLYPFTW	89	106	3	0	724.033	6	14	12.5859	13.0138	725.663	3.54413	1	0	0.697355	0.639249	1	-2	0.063387		191278	2.68613e+07	2.1642e+07	6.93324e+07	1.31231e+08	1.3981e+08	1.02152e+08	6.341e+07	2.30316e+07	6.3122e+06	2.60711e+06	381491	377670	969735	129442	72856.6	396349	116620	26206.9	402526	196397
AEITPDKAFQDKLYPFTWD	89	107	2	0	1143.06	6	15	11.8662	12.6328	1145.61	3.69424	0.6	0					0.156862		0	1.19412e+06	4.59821e+07	1.68965e+08	3.19206e+08	3.60932e+08	2.63893e+08	1.52696e+08	5.88036e+07	1.74165e+07	1.05049e+06	1.61853e+06	610378	819637	0	1.09058e+06	0	3.61962e+06	0	540641	27373.6	208822
AEITPDKAFQDKLYPFTWD	89	107	3	0	762.376	6	15	11.835	12.4451	764.103	3.77884	1	0	0.690932	1.24104	1	-4	0.100426		1.02677e+06	2.43582e+07	1.47469e+08	4.33761e+08	8.06315e+08	9.2123e+08	7.22021e+08	4.14741e+08	1.92454e+08	7.54179e+07	2.58684e+07	8.66536e+06	2.85184e+06	1.63883e+06	1.25543e+06	1.23606e+06	444844	404148	6.58077e+06	448909	406738	3.20105e+06
AEITPDKAFQDKLYPFTWDA	89	108	2	0	1178.58	7	16					0
AEITPDKAFQDKLYPFTWDA	89	108	3	0	786.055	7	16	11.6317	12.7058	788.688	6.45211	0.6	1					0.46576		1.03849e+06	6.41581e+06	5.36257e+07	1.85653e+08	3.61017e+08	4.33881e+08	3.87063e+08	3.87572e+08	6.66893e+08	8.00418e+08	5.8594e+08	3.44738e+08	1.63943e+08	7.35793e+07	2.24195e+07	5.80758e+06	3.20881e+06	3.51481e+06	7.68875e+06	8.03135e+06	5.68503e+06	2.39138e+06	4.43565e+06	1.15609e+06
AEITPDKAFQDKLYPFTWDAVRYNGKL	89	115	2	0	1593.82	8	23					-1
AEITPDKAFQDKLYPFTWDAVRYNGKL	89	115	3	0	1062.88	8	23	11.6949	11.7571	1065.41	5.63037	0.6	0					0.0293749		0	0	1.40358e+06	9.6659e+06	3.83022e+07	7.86936e+07	1.23876e+08	1.62011e+08	1.44902e+08	1.13249e+08	7.19607e+07	3.77159e+07	1.63559e+07	6.20479e+06	460796	0	256028	498497	0	0	288805	0	0	0	0	44033.5	71815.7	121879	164527	131477
AEITPDKAFQDKLYPFTWDAVRYNGKL	89	115	4	0	797.412	8	23	11.5693	12.1322	799.356	5.82426	0.6	0					0.0507077		3.43988e+06	1.00106e+06	1.08958e+07	5.444e+07	3.54706e+07	4.03332e+08	6.53171e+08	7.80734e+08	6.91433e+08	5.37721e+08	3.43446e+08	1.76212e+08	6.90662e+07	2.90533e+07	1.01005e+07	4.29204e+06	1.60058e+07	2.06554e+06	186160	1.10695e+06	4.18119e+06	776344	630746	380311	6.14089e+06	1.56787e+06	2.86293e+06	1.99278e+06	1.67425e+06	857804
AEITPDKAFQDKLYPFTWDAVRYNGKL	89	115	5	0	638.131	8	23	11.6005	11.7104	639.657	5.68127	1	0	0.665283	-0.410767	1	0	0.0328267		102540	230867	359968	1.64419e+06	7.47679e+06	2.14484e+07	2.80587e+07	3.60554e+07	3.61302e+07	2.88821e+07	1.78305e+07	8.56487e+06	2.85377e+06	1.32002e+06	98864.7	4637.14	263097	128645	0	81963.8	0	19003.8	0	25034.1	120104	82713.4	189377	0	28538.4	4748.77
EITPDKAFQDKLYPFTWDAVRYNGKL	90	115	3	0	1039.2	8	22					-1
EITPDKAFQDKLYPFTWDAVRYNGKL	90	115	4	0	779.653	8	22					-1
ITPDKAFQDKLYPFTWDAVRYNGKL	91	115	3	0	996.187	7	21					-1
ITPDKAFQDKLYPFTWDAVRYNGKL	91	115	4	0	747.392	7	21					-1
FQDKLYPFT	97	105	2	0	579.795	5	6					0
FQDKLYPFTW	97	106	1	0	1344.66	5	7	12.8675	12.9825	1346.38	0.854678	0.4	0					0.434271		0	6.28491e+06	4.37159e+06	1.30201e+06	252823	0	0	176320	0	0	0	0	0
FQDKLYPFTW	97	106	2	0	672.835	5	7	12.6641	13.3284	673.697	0.863331	1	0	0.0192678	1.42005	1	0	0.0482193		1.43757e+08	6.00838e+08	4.94068e+08	2.35755e+08	7.12238e+07	1.53067e+07	1.35424e+06	1.27296e+06	203173	331432	278082	317650	310363
FQDKLYPFTWD	97	107	1	0	1459.69	5	8	12.1634	12.539	1465.33	4.71755	0.4	1					3.23211		623641	2.32998e+07	1.78866e+07	3.31815e+06	127801	0	227412	0	478855	166807	228863	2.13486e+06	1.2451e+07	1.22399e+07
FQDKLYPFTWD	97	107	2	0	730.348	5	8	12.1478	12.6901	731.291	0.965852	1	0	0.00567938	1.01712	0	-1	0.0691862		3.76854e+08	1.54438e+09	1.3549e+09	6.69654e+08	2.62628e+08	1.04453e+08	3.91443e+07	7.46537e+06	3.03767e+06	108411	146799	418701	3.13197e+06	1.26727e+06
FQDKLYPFTWDA	97	108	2	0	765.867	5	9	12.0231	12.6953	766.843	0.991719	1	0	-0.0493772	1.44614		-1	0.208153		1.19874e+08	5.04759e+08	4.5825e+08	2.45247e+08	9.029e+07	2.28923e+07	3.94832e+06	2.1346e+06	1.15451e+06	1.55653e+06	2.03813e+06	1.70274e+06	1.08598e+06	5.14252e+06	2.201e+06
FQDKLYPFTWDAVRYNGKL	97	115	2	0	1181.1	7	16	10.8815	10.8971	1182.06	0.437413	0.6	0					0.200777		4.50713e+06	5.88771e+06	4.36612e+06	3.41651e+06	1.21193e+06	1.63602e+06	480859	0	0	0	0	0	0	0	0	0	0	0	0	0	0	0	0	0
FQDKLYPFTWDAVRYNGKL	97	115	3	0	787.739	7	16	11.5693	11.9764	789.159	2.79418	0.6	0					0.135282		1.58171e+07	8.84114e+07	2.76805e+08	5.41429e+08	6.39985e+08	4.74221e+08	2.81e+08	1.34995e+08	6.1038e+07	2.07006e+07	4.72343e+06	1.88583e+06	1.68898e+06	5.97464e+06	3.23735e+06	2.27626e+06	1.9717e+06	827659	193370	439543	682310	422672	648169	1.04259e+06
FQDKLYPFTWDAVRYNGKL	97	115	4	0	591.056	7	16	11.5693	12.179	592.099	2.70748	1	0	0.258937	1.23989	-1	0	0.126117		371926	2.10979e+07	6.28889e+07	1.40553e+08	1.53006e+08	1.10312e+08	6.14165e+07	2.57812e+07	6.81743e+06	3.54679e+06	182369	427928	0	461598	0	65627.5	115340	107559	104214	430624	228657	1.82199e+06	208400	564060
DKLYPFTWD	99	107	2	0	592.785	5	6	11.5693	12.0335	594.23	2.14703	0.4	1					1.34648		5.00859e+06	2.3787e+07	1.25255e+07	1.95865e+06	27398.9	0	0	421747	915694	145329	162643	7.55131e+06
DKLYPFTWDAVRYNGKL	99	115	3	0	696.03	6	14					-1
YPFTWD	102	107	1	0	828.356	4	4	11.3184	11.7883	829.324	0.43753	0.4	0					0.124439		5.89968e+07	1.36741e+08	4.91385e+07	137429	19378.5	137024	50455.9	15766.6	0
YPFTWDAVRYNGKL	102	115	2	0	865.438	6	12					-1
YPFTWDAVRYNGKL	102	115	3	0	577.295	6	12					-1
DAVRYNGKL	107	115	2	0	518.283	4	7	6.80588	7.5073	519.451	1.73726	1	0	0.671385	1.54257	1	0	0.0979612		8.6577e+07	5.39815e+08	9.79473e+08	6.90434e+08	2.85117e+08	8.07079e+07	1.61122e+07	814058	1.04155e+06	126017	1.93305e+06	19028.8
DAVRYNGKL	107	115	3	0	345.858	4	7	6.86832	7.44513	346.658	1.80069	1	0	0.718719	1.13107	1	0	0.131461		1.86783e+07	1.12387e+08	2.73569e+08	1.84423e+08	8.38874e+07	1.59971e+07	1.42534e+06	2.62447e+06	74310.7	0	233027	0
AVRYNGKL	108	115	1	0	920.531	4	6	6.63413	7.1963	922.877	1.8044	1	0	0.945887	1.08268	1	0	0.179538		1.75813e+07	1.57791e+08	2.93716e+08	2.1894e+08	8.45387e+07	2.18377e+07	1.61952e+06	104883	62244.7	28620.9	0
AVRYNGKL	108	115	2	0	460.769	4	6	6.61852	7.28963	461.986	1.89216	1	0	1.02229	1.4425	1	0	0.0244349		4.24078e+08	2.49742e+09	4.79568e+09	3.76628e+09	1.61282e+09	4.71782e+08	9.21997e+07	7.1696e+07	333235	4.94594e+06	0
VRYNGKL	109	115	1	0	849.494	4	5	6.52488	7.11833	851.75	1.75516	0.4	0					0.18312		9.37661e+06	9.91899e+07	1.79144e+08	1.16684e+08	3.90372e+07	8.48902e+06	1.4654e+06	52615.2	145812	443618
VRYNGKL	109	115	2	0	425.251	4	5	6.4937	7.11833	426.369	1.73593	0.6	0					0.663062		1.9435e+08	1.10773e+09	1.94438e+09	1.31658e+09	4.6266e+08	1.14856e+08	1.98318e+07	727820	871965	75002.5
VRYNGKL	109	115	3	0	283.836	4	5	6.46248	7.11833	284.568	1.69385	1	0	1.14457	1.39208	1	0	0.0603533		3.16842e+07	1.85059e+08	3.25196e+08	2.22083e+08	6.99363e+07	1.39429e+07	653638	559.98	0	40171.1
RYNGKL	110	115	2	0	375.716	4	4	6.83708	7.00898	376.629	1.38671	1	0	1.18588	-0.206224		0	0.107601		3.55291e+06	1.68981e+07	1.979e+07	8.34467e+06	1.81758e+06	532837	57259.2	157412	18529.4
IAYPIA	116	121	1	0	647.376	4	3	7.85402	8.3212	647.77	-0.0111404	1	0	-0.644337	0.768987		1	0.03079		1.69775e+09	6.386e+08	1.37152e+08	2.07947e+07	591662	116520	102786	90557.5
IAYPIAV	116	122	1	0	746.445	4	4	9.19387	9.92708	746.905	-0.00745358	1	0	-0.634674	1.6476	1	1	0.0836238		1.06354e+09	5.06647e+08	1.20812e+08	8.95377e+06	356698	162916	0	215213	168756
IAYPIAV	116	122	2	0	373.726	4	4	9.17828	9.543	373.948	-0.024662	1	0	-0.657145	0.430578	1	1	0.0844327		2.43211e+08	1.2191e+08	2.14271e+07	476135	208528	741934	0	88860.9	0
IAYPIAVE	116	123	1	0	875.487	4	5	8.58598	8.99133	876.039	0.0138534	1	0	-0.610468	0.564775	1	1	0.058681		5.24546e+08	2.7798e+08	8.42595e+07	1.45012e+07	47349.5	262773	0	302304	0	285815
IAYPIAVE	116	123	2	0	438.247	4	5	8.5704	9.32002	438.51	-0.0123756	1	0	-0.637869	1.70176	1	1	0.0753627		5.27044e+08	2.84692e+08	6.63086e+07	1.34336e+07	933767	217557	414820	288456	137843	0
IAYPIAVEA	116	124	2	0	473.766	4	6	8.71077	9.49113	474.068	0.0270281	0.6	0					0.0290232		4.06978e+09	2.2736e+09	7.6465e+08	1.59654e+08	1.83465e+07	7.14666e+06	395681	779737	81701.2	93790.8	0
IAYPIAVEAL	116	125	1	0	1059.61	4	7					-1
IAYPIAVEAL	116	125	2	0	530.308	4	7	10.866	11.2192	530.646	0.0247989	1	0	-0.606436	0.392598	1	1	0.0530904		2.11587e+08	1.37791e+08	4.91452e+07	9.30643e+06	758959	0	141607	185218	513013	0	259865	0
VEAL	122	125	1	0	431.25	3	2	6.25622	6.9777	431.485	-0.0135468	1	0	-0.66032	1.60885		1	0.254117		2.31958e+08	4.63681e+07	2.54574e+06	0	215336	2.83232e+06
VEALS	122	126	1	0	518.282	3	3	4.60605	5.06713	518.509	-0.065908	1	1	-0.739694	0.748841		1	0.1289		2.87956e+07	6.5877e+06	141485	34747.7	137100	0	93153.2
EALSL	123	127	1	0	532.298	3	3	7.80735	8.06165	535.44	2.83858	0.4	0					0.822733		226208	194133	0	2.31437e+07	229356	1.16361e+06	607458
ALSL	124	127	1	0	403.255	3	2	8.30563	9.02245	403.443	-0.0459907	1	0	-0.745053	1.59343		0	0.0560117		7.2934e+08	1.38799e+08	1.08848e+07	543784	623457	0
ALSLIYNKDLLPNPPKTWEEIPAL	124	147	3	0	912.505	7	18	12.2886	12.7685	913.508	1.33078	0.6	0					0.222771		2.33641e+07	9.6759e+07	1.29713e+08	1.07453e+08	6.91104e+07	3.23912e+07	9.27628e+06	1.70029e+06	597328	277243	8.78023e+06	11852.4	510106	5.17423e+06	1.04253e+06	705869	0	147805	22190.7	0	1.30608e+06	898874	851679	1.04585e+06	120433	0
LSLIYNKDLLPNPPKT	125	140	2	0	913.525	6	11	9.88042	9.94263	914.449	0.739777	1	0	-0.273659	-0.568467	1	1	0.0725193		4.87317e+06	1.81483e+07	1.81083e+07	1.05078e+07	3.31233e+06	301921	84139.1	0	68843.3	0	0	0	34882.1	0	0	0	0	0
LSLIYNKDLLPNPPKT	125	140	3	0	609.352	6	11	9.72477	10.2397	610.015	0.881074	1	0	-0.206564	0.926743	1	1	0.0949143		6.98229e+07	1.86637e+08	2.01159e+08	1.16888e+08	4.97589e+07	1.34787e+07	3.85916e+06	1.87629e+06	1.45099e+06	362346	248817	748684	415567	130838	96707.1	0	197894	260146
LSLIYNKDLLPNPPKTW	125	141	3	0	671.379	6	12					-1
LSLIYNKDLLPNPPKTWEEIPAL	125	147	2	0	1332.74	7	17	12.2103	12.711	1333.95	0.792193	1	0	-0.381536	0.879735	1	0	0.180372		9.71001e+06	6.21146e+07	8.48453e+07	7.131e+07	3.59691e+07	1.06272e+07	3.43643e+06	0	147627	0	155534	0	0	0	299176	0	0	271380	0	0	0	0	0	0	0
LSLIYNKDLLPNPPKTWEEIPAL	125	147	3	0	888.826	7	17	12.1478	12.8989	889.728	1.06879	1	0	-0.296549	1.7066	1	0	0.124208		3.37276e+08	1.05336e+09	1.46991e+09	1.25673e+09	7.74742e+08	3.97666e+08	1.70195e+08	6.28424e+07	2.13813e+07	8.06354e+06	1.83144e+06	604464	1.23271e+06	126384	657184	787350	473634	289023	142305	7.85232e+06	83984.3	123639	1.12162e+07	30934.9	0
LSLIYNKDLLPNPPKTWEEIPALD	125	148	3	0	927.169	7	18					-1
LSLIYNKDLLPNPPKTWEEIPALDKELKAKGKSAL	125	159	4	0	984.058	9	29	11.2715	11.3662	985.616	3.84599	1	0	0.0677789	-0.461242	1	-1	0.297431		0	0	3.54359e+06	9.79903e+06	1.49007e+07	1.65589e+07	1.64262e+07	9.47752e+06	3.71731e+06	1.40605e+06	288913	0	0	19265.5	0	0	0	0	0	0	21261.2	26400.1	8820.58	7113.51	19264.9	50525	0	0	16270.1	0
LSLIYNKDLLPNPPKTWEEIPALDKELKAKGKSAL	125	159	5	0	787.448	9	29					-1
LSLIYNKDLLPNPPKTWEEIPALDKELKAKGKSALM	125	160	3	0	1355.42	9	30	11.3184	11.5849	1357.31	3.12529	1	0	-0.0807934	0.10626	0	-1	0.258644		0	246717	5.14874e+06	2.9581e+07	4.71385e+07	5.42487e+07	5.29686e+07	3.69109e+07	2.12624e+07	4.71633e+06	829600	42153.4	0	0	27826.1	0	0	0	0	0	0	0	0	279470	0	0	0	0	0	0
LSLIYNKDLLPNPPKTWEEIPALDKELKAKGKSALM	125	160	4	0	1016.82	9	30	11.3027	12.0387	1018.39	3.76826	1	0	0.0311542	1.65657	1	1	0.298431		404985	2.66721e+07	1.63009e+08	4.01303e+08	6.64708e+08	7.47981e+08	6.80516e+08	4.96051e+08	3.15539e+08	1.76939e+08	8.48398e+07	4.17125e+07	1.67523e+07	6.23071e+06	4.77724e+06	843990	1.37924e+07	0	353531	439281	6.74265e+07	177014	264648	477295	2.76155e+07	215012	354633	2.48376e+06	2.79473e+06	0
LSLIYNKDLLPNPPKTWEEIPALDKELKAKGKSALM	125	160	5	0	813.656	9	30	11.2715	11.8506	814.812	3.24755	1	0	-0.0595059	1.13877	1	-1	0.107624		1.44135e+06	1.7876e+07	1.08441e+08	2.65937e+08	4.44642e+08	4.99225e+08	4.46948e+08	3.34726e+08	2.08772e+08	1.25819e+08	6.30006e+07	3.37408e+07	1.5482e+07	7.72367e+06	3.32474e+06	2.05224e+06	2.72035e+06	350666	110723	692325	829975	12162.1	1.03588e+06	314983	609214	3.23496e+06	1.25718e+06	630392	512531	1.0328e+06
LSLIYNKDLLPNPPKTWEEIPALDKELKAKGKSALM	125	160	6	0	678.214	9	30	11.2871	11.8662	679.204	3.40128	1	0	-0.0327402	1.13861	1	1	0.0909211		659394	5.72013e+06	3.32146e+07	9.26675e+07	1.52847e+08	1.71225e+08	1.53848e+08	1.1661e+08	7.07301e+07	3.89422e+07	1.68758e+07	8.61633e+06	3.59423e+06	2.7979e+06	988375	805439	504203	961030	321556	1.28133e+06	7.65753e+06	367701	192777	253346	499924	507051	553260	441475	271934	249871
LSLIYNKDLLPNPPKTWEEIPALDKELKAKGKSALMF	125	161	5	0	843.07	9	31					-1
SLIYNKDLLPNPPKT	126	140	2	0	856.983	6	10	8.9135	8.99133	857.827	0.654419	1	0	-0.283116	-0.516891	1	1	0.0970697		4.90804e+06	1.75118e+07	1.37613e+07	8.51176e+06	1.66926e+06	242505	0	0	0	0	0	0	0	0	0	0	0
SLIYNKDLLPNPPKT	126	140	3	0	571.658	6	10	8.89793	9.00688	572.253	0.751601	1	0	-0.232355	-0.414124	1	1	0.078796		1.02331e+07	2.83863e+07	2.67498e+07	1.43238e+07	4.57121e+06	442511	0	0	380637	0	0	141005	0	0	145168	0	0
SLIYNKDLLPNPPKTWEEIPAL	126	147	2	0	1276.19	7	16	11.7571	12.3356	1277.76	1.57823	1	0	-0.109715	1.13662	0	-1	0.610803		1.00316e+07	7.71593e+07	9.03111e+07	6.90344e+07	2.82081e+07	8.01374e+06	554497	686306	0	171683	0	0	0	251746	0	0	0	0	0	0	570824	23473.4	1.31782e+07	9934.75
SLIYNKDLLPNPPKTWEEIPAL	126	147	3	0	851.132	7	16	11.6949	12.5859	851.996	1.03159	1	0	-0.288168	2.16892	0	1	0.0727579		2.40894e+08	7.50399e+08	9.53719e+08	7.63662e+08	4.4078e+08	2.0253e+08	7.68625e+07	2.37006e+07	4.28833e+06	1.81953e+06	2.66975e+06	1.29463e+06	3.98485e+07	1.85395e+06	2.14589e+06	2.1621e+06	181286	572233	335570	325095	442136	616010	530609	549494
SLIYNKDLLPNPPKTWEEIPALDKELKAKGKSALM	126	160	3	0	1317.73	9	29	11.084	11.3506	1319.5	2.84959	1	0	-0.111687	0.106425		0	0.168443		63204.4	0	7.1671e+06	2.19545e+07	3.59272e+07	4.36365e+07	3.62193e+07	2.61167e+07	9.653e+06	1.29063e+06	538866	0	0	0	0	27912.3	0	0	0	0	0	0	189828	0	327503	215456	529201	211977	0	0
LIYNKDLLPNPPKT	127	140	2	0	813.467	5	9	7.3052	7.33628	814.007	0.0950983	0.4	0					0.236414		1.12742e+06	434258	0	254614	259408	0	0	0	0	0	0	0	0	0	0
LIYNKDLLPNPPKTWEEIPAL	127	147	3	0	822.121	7	15					-1
LIYNKDLLPNPPKTWEEIPALDKELKAKGKSALM	127	160	4	0	966.789	9	28	11.0528	11.1308	968.155	3.04683	1	0	-0.0565623	-0.516506	0	1	0.0478413		0	1.06698e+06	8.6087e+06	2.12559e+07	3.36945e+07	3.47901e+07	3.12909e+07	2.18345e+07	1.29897e+07	7.60675e+06	3.58453e+06	1.18165e+06	6319.4	388100	0	327441	0	0	0	0	0	0	0	0	0	0	0	0	0	0
LIYNKDLLPNPPKTWEEIPALDKELKAKGKSALM	127	160	5	0	773.633	9	28	11.0684	11.2871	774.896	3.90044	1	0	0.102676	-0.0516058	0	-2	0.267758		333319	871483	1.03762e+07	2.55987e+07	4.66927e+07	5.23116e+07	4.40994e+07	3.14996e+07	1.71058e+07	7.82899e+06	6.66697e+06	386340	928932	0	323849	440854	0	0	0	179122	0	219919	0	0	155682	0	0	0	0	0
IYNKDLLPNPPKT	128	140	2	0	756.925	5	8	7.56948	8.29007	757.758	0.752975	1	0	-0.133311	1.60587	1	0	0.0615616		3.29693e+08	7.53967e+08	6.56078e+08	3.11191e+08	1.16127e+08	3.13801e+07	3.4102e+06	403885	209972	543325	139449	117458	353643	46035.7
IYNKDLLPNPPKT	128	140	3	0	504.952	5	8	7.55393	8.18107	505.504	0.741137	1	0	-0.141041	1.29724	1	0	0.0399167		2.95708e+08	6.86887e+08	5.66646e+08	2.86145e+08	9.98454e+07	2.43133e+07	4.06055e+06	869426	0	157113	307506	0	0	395879
IYNKDLLPNPPKTW	128	141	3	0	566.979	6	9	9.69358	9.94263	567.911	1.74852	0.4	1					0.292594		1.11239e+07	3.90003e+07	3.81833e+07	1.94536e+07	5.43448e+06	727530	445890	817138	0	0	158747	110013	0	1.08987e+07	0	0
IYNKDLLPNPPKTWE	128	142	3	0	609.993	6	10					-1
IYNKDLLPNPPKTWEEIPAL	128	147	2	0	1176.14	7	14	11.1776	11.7104	1177.28	0.836887	1	0	-0.312702	0.98597	1	0	0.0652909		2.3974e+08	6.95529e+08	8.24794e+08	6.25441e+08	3.23076e+08	1.36275e+08	4.54003e+07	1.01605e+07	1.06442e+06	1.71031e+06	443588	44282.1	54176.3	56788.1	33572.8	1.48539e+06	244.34	668162	0	111693	0	69778.6
IYNKDLLPNPPKTWEEIPAL	128	147	3	0	784.426	7	14	11.1776	12.1166	785.2	0.878048	1	0	-0.297345	2.32733	1	0	0.0321358		1.86538e+09	5.11241e+09	5.95108e+09	4.38411e+09	2.34368e+09	1.01089e+09	3.62911e+08	1.14515e+08	4.49855e+07	3.81443e+07	1.80487e+07	9.52665e+06	4.31391e+07	4.84038e+06	2.79992e+06	2.52618e+06	2.06582e+06	1.39267e+06	1.19044e+06	155665	804217	453875
IYNKDLLPNPPKTWEEIPALD	128	148	2	0	1233.65	7	15					0
IYNKDLLPNPPKTWEEIPALDKE	128	150	3	0	908.481	7	17					-1
IYNKDLLPNPPKTWEEIPALDKELKAKGKSAL	128	159	3	0	1207.34	8	26	10.6013	10.7103	1208.97	2.70953	1	0	-0.0806034	-0.413959	0	1	0.189987		0	0	1.40936e+06	5.18701e+06	1.0219e+07	1.1991e+07	7.75597e+06	3.10491e+06	967782	227225	0	357938	0	0	0	0	0	0	0	0	0	0	0	0	0	0	0	0	0	0
IYNKDLLPNPPKTWEEIPALDKELKAKGKSAL	128	159	4	0	905.758	8	26	10.4577	11.0372	907.041	2.94332	1	0	-0.0336351	1.14015	1	1	0.117891		0	7.79938e+06	6.48258e+07	1.61758e+08	2.48317e+08	2.60608e+08	1.98108e+08	1.23307e+08	6.32671e+07	2.87242e+07	1.10252e+07	1.82479e+06	522972	722862	956411	388682	220492	0	824365	264993	0	242777	806899	0	1.64936e+06	503617	617224	231484	0	0
IYNKDLLPNPPKTWEEIPALDKELKAKGKSAL	128	159	6	0	604.174	8	26	10.5546	10.7882	605.126	3.52003	1	0	0.0822242	-0.00261681	0	-1	0.150792		0	308662	5.07948e+06	1.32431e+07	2.81611e+07	2.62093e+07	2.29362e+07	1.32656e+07	8.06648e+06	1.96872e+06	951520	655403	105393	489633	94381.8	82016.6	0	741038	109842	94513	637118	447632	73476.2	668602	0	403092	208947	0	94395.4	0
IYNKDLLPNPPKTWEEIPALDKELKAKGKSALM	128	160	3	0	1251.02	9	27	10.6169	11.3184	1252.78	2.93082	1	0	-0.0579536	1.54274	1	0	0.079574		0	2.06664e+07	1.48578e+08	3.67389e+08	5.6787e+08	6.26688e+08	5.31614e+08	3.61554e+08	2.04913e+08	9.8511e+07	4.00763e+07	1.10309e+07	1.77492e+06	1.10639e+06	0	0	388774	565565	560439	0	0	0	0	0	0	0	459151	0	0	0
IYNKDLLPNPPKTWEEIPALDKELKAKGKSALM	128	160	4	0	938.518	9	27	10.6636	11.413	939.871	3.06948	1	0	-0.0311295	1.70121	1	1	0.0371562		2.12793e+07	2.55641e+08	1.0626e+09	2.44834e+09	3.56677e+09	3.97879e+09	3.36761e+09	2.27679e+09	1.31828e+09	7.59676e+08	3.75848e+08	2.01345e+08	1.03763e+08	6.32077e+07	3.3371e+07	2.03507e+07	8.16452e+06	2.96021e+06	3.87111e+06	3.84397e+06	3.72033e+06	3.2822e+06	6.62872e+06	5.81727e+06	7.59259e+06	873362	343597	454161	1.05869e+06	96744.6
IYNKDLLPNPPKTWEEIPALDKELKAKGKSALM	128	160	5	0	751.016	9	27	10.6325	11.3818	752.1	3.08082	1	0	-0.0289353	1.70077	1	1	0.0337078		1.50043e+07	1.28381e+08	5.69378e+08	1.34197e+09	2.04709e+09	2.24073e+09	1.86459e+09	1.29591e+09	7.62573e+08	4.21459e+08	2.1458e+08	9.8778e+07	4.64894e+07	1.61089e+07	1.50976e+07	8.95826e+06	4.83897e+06	3.98004e+06	1.77087e+06	3.1075e+06	3.52478e+06	3.07722e+06	2.76664e+06	3.26818e+06	3.83805e+06	2.39357e+06	547282	259263	1.92074e+06	995525
IYNKDLLPNPPKTWEEIPALDKELKAKGKSALM	128	160	6	0	626.014	9	27	10.6013	11.3184	626.923	3.1093	1	0	-0.0234255	1.5942	1	1	0.0538089		1.08325e+06	4.28792e+07	1.95883e+08	4.8211e+08	7.52096e+08	8.26619e+08	6.73605e+08	4.50621e+08	2.68261e+08	1.45021e+08	6.83827e+07	3.66726e+07	1.56248e+07	7.28806e+06	4.96658e+06	1.67527e+06	677357	2.00166e+06	513882	857580	4.05813e+06	507927	2.02108e+06	1.81913e+06	2.28797e+06	693261	4.01411e+06	97951.3	1.75537e+06	444419
IYNKDLLPNPPKTWEEIPALDKELKAKGKSALM	128	160	7	0	536.728	9	27	10.6636	11.2244	537.496	3.03945	1	0	-0.0369392	1.07822	1	1	0.0740122		596288	4.97816e+06	3.50943e+07	9.06108e+07	1.43169e+08	1.58059e+08	1.35713e+08	9.29959e+07	5.37441e+07	2.2551e+07	7.59497e+06	3.63508e+06	1.17951e+06	455791	526109	381100	120977	80960.5	363122	183319	397811	0	66116.8	0	0	855886	207281	63325.9	70556.7	0
IYNKDLLPNPPKTWEEIPALDKELKAKGKSALMF	128	161	3	0	1300.04	9	28	11.4287	11.6005	1301.87	3.01768	1	0	-0.0620006	-0.206444	1	0	0.164658		0	0	248775	8.33024e+06	2.01073e+07	2.37084e+07	2.31587e+07	1.49167e+07	3.88807e+06	1.31913e+06	0	0	0	0	0	0	0	0	279325	0	0	435540	0	0	0	0	0	0	0	0
IYNKDLLPNPPKTWEEIPALDKELKAKGKSALMF	128	161	4	0	975.285	9	28	11.4287	11.6949	976.707	3.24088	1	0	-0.0203622	0.105269	1	1	0.0451221		0	2.33714e+06	5.07369e+07	1.35388e+08	2.25998e+08	2.76163e+08	2.50455e+08	1.85564e+08	1.08906e+08	7.20632e+07	2.91472e+07	1.56255e+07	6.32773e+06	187786	352355	355806	355614	110816	190926	218188	0	0	0	0	258817	63590	0	37080	0	216837
IYNKDLLPNPPKTWEEIPALDKELKAKGKSALMF	128	161	5	0	780.43	9	28					-1
IYNKDLLPNPPKTWEEIPALDKELKAKGKSALMF	128	161	6	0	650.526	9	28	11.4443	11.6161	651.477	3.25746	1	0	-0.0172695	-0.206499	1	1	0.0888793		400334	1.97326e+06	6.76502e+06	2.00449e+07	3.12976e+07	2.45671e+07	3.54491e+07	2.46804e+07	1.27121e+07	6.26074e+06	3.01281e+06	738718	272136	682589	0	3599.54	95319.3	80339.9	69119.7	120697	254750	0	82395.9	61411.9	75820.3	257381	313691	78635.2	0	60773.2
WEEIPAL	141	147	1	0	857.44	4	4	11.7571	11.7883	858.411	0.4439	1	0	-0.045282	-0.671014	-1	1	0.634169		6.16442e+06	3.40867e+06	1.60833e+06	275905	200900	141805	0	115747	248631
WEEIPAL	141	147	2	0	429.224	4	4	11.0216	11.5537	429.41	-0.155197	1	0	-0.827602	0.983053	-1	1	0.0890009		6.08385e+07	2.7115e+07	2.47387e+06	75057.3	316930	0	18324.5	0	0
WEEIPALDKELKAKGKSAL	141	159	3	0	709.4	6	16					-1
WEEIPALDKELKAKGKSALM	141	160	2	0	1129.12	7	17	10.1307	10.3175	1130.77	1.8813	1	0	-0.0469019	-0.157015	0	1	0.205869		0	3.80894e+06	1.75167e+07	2.82418e+07	2.36166e+07	1.15341e+07	634451	479148	0	0	0	0	0	0	0	0	0	0	0	0	0	0	0	0	0
WEEIPALDKELKAKGKSALM	141	160	3	0	753.08	7	17	10.084	10.6169	754.489	2.80101	0.6	0					0.284239		1.32507e+07	1.25344e+08	4.22117e+08	5.49864e+08	4.48284e+08	2.88464e+08	1.39116e+08	6.28964e+07	1.90652e+07	5.11366e+06	3.93169e+06	1025.65	616095	1.15408e+06	1.3025e+06	29085.9	420988	2.16794e+07	421396	1.63125e+06	5.44178e+07	339968	5.54356e+06	3.05096e+06	898637
WEEIPALDKELKAKGKSALM	141	160	4	0	565.062	7	17	10.0685	10.6013	565.945	2.10578	1	0	0.0220713	0.98575	0	1	0.0787851		1.64288e+06	4.21278e+07	1.56211e+08	1.95646e+08	1.67932e+08	9.67604e+07	4.61993e+07	1.64515e+07	3.31281e+06	2.01663e+06	403014	82282	0	561935	142360	112501	0	214174	28597.9	163859	38125.4	0	221116	227391	121246
EEIPAL	142	147	1	0	671.361	4	3					0
EEIPALDKELKAKGKSALM	142	160	3	0	691.054	6	16	9.05365	9.10037	691.911	1.28305	0.4	0					0.137577		195507	2.82522e+07	6.75255e+06	8.22349e+06	1.19708e+07	2.90813e+06	0	0	0	0	1.4687e+06	589152	0	0	0	160983	0	0	0	0	0	141338	0
DKELKAKGKSAL	148	159	2	0	644.385	5	10	5.13318	5.86113	645.642	1.76504	1	0	0.296996	1.6302	1	1	0.0675729		2.22281e+07	1.51743e+08	2.93702e+08	2.30613e+08	1.14881e+08	4.01236e+07	1.03235e+07	1.47327e+06	250498	0	165101	0	0	0	0	18168.9
DKELKAKGKSAL	148	159	3	0	429.926	5	10	5.13318	5.86113	430.799	1.87025	1	0	0.351949	1.6302	1	1	0.063625		2.46852e+07	1.51994e+08	3.30463e+08	2.59602e+08	1.19413e+08	4.38717e+07	1.05683e+07	400420	372869	44740.6	1.18407e+07	29735.3	116017	828119	5988.98	0
DKELKAKGKSAL	148	159	4	0	322.696	5	10	5.16452	5.76602	323.326	1.77056	1	0	0.299882	1.21259	1	1	0.110497		1.66322e+06	2.36416e+07	4.92029e+07	3.73978e+07	1.62571e+07	3.47824e+06	2.07328e+06	35655.1	71225.3	41957.1	195124	0	0	0	363196	0
DKELKAKGKSALM	148	160	1	0	1418.8	5	11	6.10008	6.28745	1421.21	1.50966	0.4	0					0.371817		0	1.7753e+06	6.67146e+06	5.24963e+06	1.0205e+06	113890	0	0	0	0	0	0	0	0	0	0	0
DKELKAKGKSALM	148	160	2	0	709.905	5	11	6.003	6.75907	711.244	1.7834	1	0	0.221904	1.72306	1	0	0.0489379		2.77355e+08	1.63125e+09	3.24806e+09	2.75464e+09	1.49647e+09	6.33351e+08	2.17414e+08	7.20516e+07	2.05621e+07	8.96057e+06	3.16526e+06	722160	188179	0	18128.9	6774.53	291107
DKELKAKGKSALM	148	160	3	0	473.606	5	11	5.9716	6.68102	474.503	1.79604	1	0	0.227906	1.56899	1	0	0.0240907		3.73342e+08	2.23993e+09	4.61419e+09	3.89482e+09	2.18124e+09	8.82647e+08	2.95755e+08	9.16396e+07	2.54004e+07	1.38992e+07	6.81057e+06	1.60088e+06	249235	83650.7	5.17867e+06	0	0
DKELKAKGKSALM	148	160	4	0	355.456	5	11	5.9716	6.69663	356.143	1.85202	1	0	0.254486	1.62057	1	0	0.0762216		5.31143e+07	3.6616e+08	7.58345e+08	6.55407e+08	3.45702e+08	1.34396e+08	4.24524e+07	1.02622e+07	1.66071e+06	782446	157864	419539	0	0	31859	1.81562e+07	0
DKELKAKGKSALMF	148	161	2	0	783.44	6	12	8.69517	9.05365	784.85	1.81588	1	0	0.16547	0.409992	1	1	0.237945		6.87168e+06	5.58912e+07	1.34709e+08	1.31698e+08	7.66258e+07	3.15133e+07	7.53755e+06	665192	82516.1	0	28221.9	0	1.12355e+06	0	0	0	57902.7	0	391641
DKELKAKGKSALMF	148	161	3	0	522.629	6	12	8.5704	9.13152	523.588	1.87426	0.6	0					0.0709761		2.55598e+07	1.77129e+08	3.74428e+08	3.85307e+08	2.36425e+08	1.04836e+08	3.47976e+07	8.84764e+06	4.49171e+06	326430	97182.9	1.07792e+06	0	0	136559	186945	9951.19	166121	94178.6
KELKAKGKSALM	149	160	2	0	652.392	5	10	5.87695	6.3187	653.598	1.57805	1	0	0.199329	0.68499	1	1	0.147785		6.84646e+06	5.77475e+07	1.03104e+08	7.40876e+07	3.38483e+07	1.06467e+07	1.71524e+06	152423	95235.1	144794	13992.9	0	154330	176103	137888	0
KELKAKGKSALM	149	160	3	0	435.264	5	10					-1
LKAKGKSAL	151	159	2	0	458.303	4	7	4.89287	5.1175	459.321	1.49836	0.4	0					0.176416		78054.1	2.9917e+06	6.5528e+06	3.10528e+06	110424	0	0	38165.8	0	0	0	0
LKAKGKSALM	151	160	2	0	523.823	5	8	5.92433	6.43128	524.93	1.52674	0.6	0					0.0853592		1.40656e+07	7.69992e+07	1.37778e+08	8.82582e+07	3.47716e+07	6.50385e+06	308582	48973.3	62121.1	0	0	0	0	0
LKAKGKSALM	151	160	3	0	349.551	5	8	5.9716	6.3343	350.219	1.31487	1	0	0.233558	0.423918	1	1	0.0570054		7.61846e+06	4.26559e+07	5.38526e+07	3.23893e+07	9.63985e+06	1.55029e+06	141256	0	0	0	0	33811	0	0
MFNLQEPYFTWPLIA	160	174	2	0	935.466	6	11	15.1428	15.2053	936.463	0.73996	1	0	-0.273572	-0.567696		-1	0.260987		6.71853e+06	1.48404e+07	1.26213e+07	7.53611e+06	4.07327e+06	0	918008	0	0	0	289666	0	326213	0	0	208542	0	0
MFNLQEPYFTWPLIAA	160	175	2	0	970.984	6	12	15.2053	15.2677	973.201	3.13916	0.4	0					1.11177		982423	4.50213e+06	3.57239e+06	1.46171e+06	167013	179911	259872	0	0	672504	422084	0	0	465483	177041	0	0	1.11558e+06	349638
MFNLQEPYFTWPLIAADGGYA	160	180	2	0	1202.57	7	17	12.8675	13.5779	1210.15	13.601	0.6	0					0.326841		63691.8	84110.5	11456.5	125190	0	0	83335.9	0	427940	0	229705	2.40076e+06	3.67811e+07	1.12512e+08	1.56434e+08	1.61738e+08	1.31636e+08	8.25229e+07	4.69535e+07	1.30702e+07	4.71088e+06	228291	103393	946397	6.23947e+06
FNLQEPY	161	167	1	0	910.431	4	4	9.72477	10.1255	916.457	5.46987	0.4	1					0.748753		3.6999e+06	9.03886e+06	4.33254e+06	5.36245e+06	5.20308e+06	1.44168e+07	1.50019e+08	1.13072e+08	5.82741e+06
FNLQEPY	161	167	2	0	455.719	4	4	9.28888	9.95818	457.253	2.51156	0.4	0					0.711262		1.16641e+08	0	0	1.10418e+06	1.93056e+08	6.12205e+07	8.08589e+06	2.30369e+06	4.44085e+06
FNLQEPYFTWPLI	161	173	2	0	834.427	6	9	15.0961	15.2209	835.384	0.847769	0.6	0					0.333244		4.03723e+07	8.49381e+07	6.5587e+07	3.03624e+07	1.03307e+07	3.41833e+06	1.61502e+06	572571	1.84521e+06	865274	889196	587644	746649	770877	491773	1.6207e+06
FNLQEPYFTWPLIA	161	174	2	0	869.946	6	10	14.6262	15.065	870.795	0.591835	1	0	-0.315806	0.675027		-1	0.0582391		4.60863e+09	9.52662e+09	7.42272e+09	3.88963e+09	1.5463e+09	5.15915e+08	1.62356e+08	6.79545e+07	4.06457e+07	2.64383e+07	1.45395e+07	3.52549e+06	1.47934e+06	2.13901e+06	3.61224e+06	1.9296e+06	990194
FNLQEPYFTWPLIAA	161	175	2	0	905.464	6	11	14.4226	14.7059	906.422	0.767088	1	0	-0.260691	0.161634		-2	0.205342		1.15776e+08	2.30718e+08	1.93369e+08	1.07522e+08	4.44296e+07	1.62665e+07	6.84865e+06	1.54981e+06	2.18026e+06	1.65687e+06	316554	1.00352e+06	940009	420435	608235	2.04418e+06	1.8689e+06	336301
FNLQEPYFTWPLIAADGGY	161	179	2	0	1101.53	6	15	14.6262	14.6627	1103	1.56933	0.4	0					1.36921		671149	2.16058e+06	3.45387e+06	1.235e+06	606483	245719	224636	0	0	0	0	0	366928	0	0	0	0	0	0	0	241442	0
FNLQEPYFTWPLIAADGGYA	161	180	2	0	1137.05	6	16	14.4226	14.6418	1138.53	1.54721	1	0	-0.119841	-0.0499545		-2	0.327866		1.08603e+07	3.56496e+07	4.1658e+07	3.56326e+07	2.08842e+07	1.0566e+07	5.32266e+06	2.69245e+06	1.08196e+06	581652	471886	247661	1.38259e+06	512317	379501	218284	888045	0	0	854079	0	22609.4	238159
FNLQEPYFTWPLIAADGGYAF	161	181	2	0	1210.58	7	17					0
NLQEPY	162	167	1	0	763.362	4	3	7.11833	7.14953	764.512	0.6994	1	0	0.592791	-0.670904		-1	0.934689		703388	723068	303703	0	0	0	0	111131
NLQEPYFTWPLI	162	173	2	0	760.893	5	8					-1
NLQEPYFTWPLIA	162	174	1	0	1591.82	5	9	14.0588	14.3174	1593.21	0.39726	1	0	-0.394383	0.080114	1	1	0.217622		1.12451e+07	2.51334e+07	1.91267e+07	7.25016e+06	409205	268362	0	0	0	0	0	0	0	0	0
NLQEPYFTWPLIA	162	174	2	0	796.411	5	9	13.9953	14.5533	797.2	0.580434	1	0	-0.288075	1.06876	1	1	0.0324882		6.98659e+08	1.36959e+09	9.95476e+08	4.58503e+08	1.59754e+08	5.20198e+07	1.29889e+07	8.84894e+06	3.50712e+06	3.31905e+06	1.71846e+06	1.05639e+06	789662	1.56582e+06	2.36842e+06
NLQEPYFTWPLIAA	162	175	2	0	831.93	6	10	13.8201	14.0112	833.032	1.16198	0.6	0					0.649336		1.03144e+07	2.12145e+07	1.52677e+07	6.10595e+06	1.27489e+06	497766	255589	400118	112239	118255	114039	170237	344331	796641	1.12348e+06	387734	389414
NLQEPYFTWPLIAADGGY	162	179	2	0	1028	6	14					-1
NLQEPYFTWPLIAADGGYA	162	180	2	0	1063.52	6	15					-1
FTWPLIA	168	174	1	0	847.471	4	4	13.04	13.6555	848.037	0.0179137	1	0	-0.601548	1.25893		1	0.44249		7.64609e+08	3.83872e+08	1.24614e+08	2.54486e+07	251452	784068	1.53055e+06	1.15492e+06	412940
AADGGYAF	174	181	1	0	771.331	4	6					-1
AADGGYAFKYENGKYDIKDVGVDNAGAKAGLTF	174	206	4	0	857.172	8	31					0
ADGGY	175	179	1	0	482.188	3	3	3.52702	4.97255	482.571	0.112324	1	0	-0.429372	4.00011		1	0.163341		3.15406e+08	1.20139e+08	2.12349e+07	1.2589e+06	305682	373034	1.00376e+06
ADGGYA	175	180	1	0	553.225	3	4	3.72265	4.87688	553.735	0.199039	1	0	-0.365029	3.03806		1	0.0508411		8.45092e+08	3.9861e+08	1.0892e+08	2.37766e+07	2.843e+06	3039.38	45026.2	194537
ADGGYAFKYENGKY	175	188	2	0	791.862	5	12	8.18107	8.75757	793.643	2.60344	1	0	0.508277	1.13002	1	1	0.208118		3.70713e+06	7.9469e+07	2.12113e+08	2.87245e+08	2.33674e+08	1.37944e+08	6.87222e+07	2.64656e+07	8.1438e+06	812642	309630	427427	0	150966	865288	1.48976e+06	1.26447e+06	3.39413e+06
ADGGYAFKYENGKY	175	188	3	0	528.244	5	12	8.16548	8.63275	529.449	2.65668	1	0	0.53145	0.769262	1	1	0.0843895		3.59134e+06	7.36095e+07	1.87721e+08	2.49605e+08	2.10334e+08	1.27704e+08	6.14554e+07	2.24528e+07	5.64224e+06	3.41531e+06	1.31187e+06	677214	1.76722e+06	340042	901551	1.76428e+06	2.38398e+06	2.5419e+06
ADGGYAFKYENGKYDIKD	175	192	2	0	1027.48	6	16	8.3212	8.58598	1030.48	4.77273	1	1	0.933155	0.100535	0	-1	1.13461		0	535511	7.91128e+06	1.74896e+07	1.80068e+07	1.43533e+07	4.97356e+06	1.25e+06	0	0	0	0	0	0	0	0	174592	0	525777	0	4.5519e+06	1.17186e+06	2.80333e+06
ADGGYAFKYENGKYDIKD	175	192	3	0	685.322	6	16	8.25893	8.75757	686.773	3.12187	0.6	0					0.292673		2.65133e+07	1.90793e+07	7.03047e+07	1.21822e+08	1.19633e+08	9.33376e+07	5.96153e+07	2.82417e+07	1.02701e+07	3.04556e+06	1.0312e+06	1.48545e+06	653874	0	373943	536844	363697	249839	1.37316e+06	882013	6.43478e+06	3.17645e+06	1.95082e+06
ADGGYAFKYENGKYDIKDVGVDNAGAKAGL	175	204	3	0	1036.18	7	28	8.99133	9.53782	1038.62	5.49038	1	0	0.399275	1.03089	1	-2	0.289915		3.42662e+06	4.95608e+07	3.57506e+07	9.13396e+07	2.97302e+08	2.859e+08	3.31202e+08	4.24254e+08	2.52331e+08	1.72342e+08	1.4625e+08	5.10615e+07	2.31224e+07	2.21304e+07	2.41137e+06	838847	6.19264e+06	358432	372086	4.97879e+06	2.18071e+06	1.02903e+06	8.12783e+06	2.02066e+06	1.07662e+06	1.82828e+06	24157.1	286909	2.30441e+06	465898
ADGGYAFKYENGKYDIKDVGVDNAGAKAGL	175	204	4	0	777.383	7	28	8.97577	9.16272	779.165	5.28677	1	0	0.361293	-0.156519	1	-1	0.0663579		1.14456e+07	331117	1.14875e+07	5.28001e+07	1.21861e+08	1.91233e+08	2.00868e+08	2.04653e+08	1.70852e+08	1.1727e+08	6.54702e+07	3.9286e+07	3.62655e+07	8.59186e+06	5.17227e+06	2.77832e+06	1.06103e+07	976163	4.45009e+06	249516	6.22718e+06	0	1.86971e+06	182775	4.98042e+06	0	333457	0	246675	0
ADGGYAFKYENGKYDIKDVGVDNAGAKAGLTF	175	206	4	0	839.412	8	30	9.8493	10.3798	841.213	5.19664	1	0	0.27985	0.978099		-1	0.0521513		7.63235e+07	7.1852e+06	2.44229e+08	2.54584e+08	7.45986e+08	8.89499e+08	1.26962e+09	1.08608e+09	9.63716e+08	6.69606e+08	4.83352e+08	2.69194e+08	1.94719e+08	1.03612e+08	8.83618e+07	5.29678e+07	4.34954e+07	2.85527e+07	2.11189e+07	1.78463e+07	1.55964e+07	1.05926e+07	6.39656e+06	5.3036e+06	3.96054e+06	864072	416287	236251	2.36368e+06	658730
ADGGYAFKYENGKYDIKDVGVDNAGAKAGLTFL	175	207	3	0	1156.58	8	31	10.5857	11.2559	1158.93	4.99568	0.6	0					0.34507		2.79037e+06	285286	1.51466e+07	1.29284e+08	2.16908e+08	3.61809e+08	4.63334e+08	4.36006e+08	3.62148e+08	2.74131e+08	1.68272e+08	9.61598e+07	6.0788e+07	1.71629e+07	6.24206e+06	7.76598e+06	0	957107	265811	0	0	0	0	0	104397	818810	763993	1.16381e+06	2.33199e+06	1.53555e+06
ADGGYAFKYENGKYDIKDVGVDNAGAKAGLTFL	175	207	4	0	867.683	8	31	10.5857	11.2402	869.45	4.98562	0.6	0					0.0530788		187866	3.37719e+06	6.61633e+07	1.94497e+08	4.18459e+08	6.4477e+08	8.01801e+08	8.10831e+08	6.52875e+08	4.90702e+08	3.25259e+08	1.98489e+08	1.00338e+08	6.22237e+07	2.03696e+07	7.43458e+06	248736	214642	0	144842	0	0	0	8111.34	0	164644	0	256340	754675	1.41126e+06
DGGYAFKYENGKYDIKDVGVDNAGAKAGLTF	176	206	4	0	821.653	8	29					-1
YAFKYENGKYDIKDVGVDNAGAKAGL	179	204	3	0	936.14	7	24	9.44448	9.55337	940.606	11.7165	0.6	0					0.124224		0	0	264517	0	0	0	216427	389723	1.04953e+06	1.47835e+07	6.76399e+07	2.53723e+08	5.39386e+08	7.57577e+08	7.47288e+08	3.23131e+08	0	0	0	0	0	0	0	0	0	0	502279	0	0	0
AFKYENGKY	180	188	2	0	560.277	5	7	7.16512	7.18072	562.093	2.94284	0.3	0					0.174753		0	1.15713e+06	2.49094e+06	2.84797e+06	2.32545e+06	460626	0	0	597666	0	571117	0	121329
AFKYENGKYDIKD	180	192	2	0	795.894	5	11	5.86113	6.5561	801.985	11.2266	1	0	4.70597	1.52127	1	-9	0.0456555		393752	381884	248946	263382	78195.9	356977	0	189568	0	2.26337e+08	1.77192e+09	4.8637e+09	6.21528e+09	4.22337e+09	1.99936e+09	7.63971e+08	2.54755e+08
AFKYENGKYDIKD	180	192	3	0	530.931	5	11	5.86113	6.52488	534.989	11.2157	1	0	4.70083	1.41817	1	-9	0.027536		0	133701	138999	0	129255	91152.6	64723.8	183115	116305	1.5657e+08	1.2452e+09	3.39187e+09	4.18671e+09	2.85717e+09	1.38015e+09	5.20237e+08	1.73299e+08
AFKYENGKYDIKDVGVDNAGAKAGL	180	204	3	0	881.785	7	23					-1
AFKYENGKYDIKDVGVDNAGAKAGL	180	204	4	0	661.591	7	23	8.60157	8.66395	663.599	6.46018	0.4	0					0.0796179		0	86114	1.88906e+06	5.63106e+06	9.18854e+06	1.28869e+07	1.2828e+07	2.26185e+07	7.77207e+06	2.57457e+07	1.71058e+06	1.7989e+07	132989	9.23826e+06	160140	2.75741e+06	93720.1	0	0	0	87694.8	0	0	0	0	0	154619	0	120783	89999.2
AFKYENGKYDIKDVGVDNAGAKAGLTF	180	206	3	0	964.491	7	25	9.63125	9.88042	966.582	4.54266	0.6	0					0.103562		363153	398484	6.53382e+06	2.97408e+07	6.28294e+07	9.30455e+07	9.75168e+07	8.12566e+07	5.87775e+07	3.29697e+07	1.24471e+07	1.37536e+06	813585	253862	0	256230	239580	0	587741	0	47910.9	691265	0	338460	365734	713421	305027	812711	440974	149587
AFKYENGKYDIKDVGVDNAGAKAGLTF	180	206	4	0	723.62	7	25	9.49113	9.91153	725.247	4.77517	0.6	0					0.278461		283063	1.91866e+06	1.04499e+07	4.43973e+07	8.57938e+07	1.23705e+08	1.3486e+08	1.18434e+08	8.09534e+07	4.855e+07	2.38665e+07	1.54831e+07	3.78466e+06	1.26934e+06	258026	1.97938e+06	625628	254230	179430	286753	333464	0	164787	823010	351294	508448	1.04079e+06	1.10582e+06	1.52841e+06	1.13665e+06
AFKYENGKYDIKDVGVDNAGAKAGLTFL	180	207	3	0	1002.19	7	26	10.3487	10.7103	1004.43	4.9346	0.6	0					0.414594		1.5394e+06	1.04601e+06	5.89586e+06	2.70868e+07	6.24178e+07	8.73707e+07	9.39675e+07	9.09929e+07	5.60289e+07	3.47382e+07	3.58844e+07	2.28223e+06	0	1.02055e+06	566559	284518	301911	0	0	0	269343	525316	40089.5	0	0	9001.25	99014.1	809617	481752	1.10398e+06
AFKYENGKYDIKDVGVDNAGAKAGLTFL	180	207	4	0	751.891	7	26	10.4732	10.5702	753.501	4.63365	0.6	0					0.161397		861767	1.93171e+06	3.46293e+06	5.41065e+06	2.22617e+07	3.11141e+07	3.10685e+07	3.51e+07	2.07623e+07	1.4378e+07	0	2.8967e+06	1.51283e+06	460714	947410	0	238471	2505.88	505818	193426	403062	0	200765	162347	0	382340	0	0	0	177409
FKYENGKY	181	188	1	0	1048.51	4	6	6.94645	7.02463	1051.13	1.97279	0.4	0					0.541974		0	1.04753e+06	2.72446e+06	3.08677e+06	890290	0	107130	0	0	80784	0
FKYENGKY	181	188	2	0	524.759	4	6	6.83708	7.38293	526.164	2.16738	1	0	1.26188	1.02879	1	0	0.125627		1.20087e+07	9.74251e+07	2.14831e+08	2.22899e+08	1.32969e+08	5.27467e+07	1.31194e+07	2.11137e+06	431432	1.12931e+06	85027.9
FKYENGKYDIKD	181	192	2	0	760.375	5	10	7.58503	7.61613	761.747	1.82666	0.2	1					0.686342		3.74232e+06	2.72618e+06	1.43124e+06	1.45434e+06	796999	148391	339258	643077	185591	0	374377	0	0	0	594804	0
FKYENGKYDIKD	181	192	3	0	507.252	5	10	7.25855	7.5384	507.907	1.04738	1	1	-0.0778587	0.150295	0	-3	0.237269		5.21872e+07	8.93916e+07	7.1269e+07	2.62621e+07	3.76896e+07	1.82024e+07	0	2.3021e+06	138183	75938.3	251654	219928	180956	191841	281025	50081.8
FKYENGKYDIKDVGVDNAGAKAGL	181	204	2	0	1286.66	7	22	8.53922	8.66395	1288.99	3.131	1	0	0.118434	-0.361998	0	-3	0.271441		2.40537e+06	1.439e+06	4.18794e+06	7.44426e+06	9.81003e+06	1.0576e+07	9.00097e+06	6.1515e+06	2.78668e+06	824819	273140	0	159058	0	0	0	0	0	0	0	0	0	0	0	0	0	0	0	0	0
FKYENGKYDIKDVGVDNAGAKAGL	181	204	3	0	858.106	7	22	8.43017	8.77317	859.861	3.73316	1	1	0.261401	0.358856	1	-5	0.112129		6.29952e+06	1.02581e+07	2.13527e+08	2.18496e+08	2.50957e+08	2.65505e+08	2.51118e+08	1.87902e+08	1.24352e+08	7.50441e+07	4.14937e+07	2.13436e+07	8.08312e+06	5.18643e+06	2.8314e+06	643737	1.31146e+06	186781	242890	725148	118200	0	360088	126152	4699.82	120722	0	0	112710	0
FKYENGKYDIKDVGVDNAGAKAGL	181	204	4	0	643.831	7	22	8.49247	8.67957	645.278	4.25427	1	0	0.385126	-0.156024	0	-5	0.229748		1.6049e+06	2.62416e+07	5.79691e+07	6.73895e+07	7.69443e+07	8.79002e+07	8.96822e+07	6.48447e+07	4.12254e+07	2.70936e+07	1.17205e+07	6.46285e+06	2.72826e+06	1.70854e+06	1.04849e+07	758794	10367.3	327196	4.95117e+06	200054	0	0	9.62638e+06	0	471060	0	390341	0	566950	0
FKYENGKYDIKDVGVDNAGAKAGLTF	181	206	2	0	1410.71	7	24	9.52225	9.58452	1413.03	2.94474	1	0	0.0159484	-0.568302	1	-5	0.49577		0	2.03488e+06	3.71222e+06	3.53508e+06	5.3837e+06	5.95049e+06	4.91375e+06	3.58309e+06	1.73552e+06	323357	0	202757	0	0	0	0	0	0	0	0	0	0	0	0	0	0	0	0	0	0
FKYENGKYDIKDVGVDNAGAKAGLTF	181	206	4	0	705.861	7	24	9.38225	9.95818	707.154	3.48071	1	1	0.132597	1.12815	1	-3	0.251908		0	4.58936e+07	4.00934e+08	6.45315e+08	4.45262e+08	4.24958e+08	3.62237e+08	2.82803e+08	1.88297e+08	1.14974e+08	5.2028e+07	3.15859e+07	1.08245e+07	4.42046e+06	2.86501e+06	2.78421e+06	3.62492e+06	1.69335e+06	5.51728e+06	5.0824e+06	1.71886e+07	9.88468e+06	1.39016e+07	3.46279e+06	1.97034e+06	524657	1.54186e+06	148989	463868	0
FKYENGKYDIKDVGVDNAGAKAGLTFL	181	207	3	0	978.506	7	25	10.3798	10.8245	980.239	3.43343	1	0	0.0924167	0.694733	1	-2	0.209606		1.33855e+07	1.30913e+08	2.5401e+08	1.47072e+08	2.65856e+08	3.07205e+08	2.81691e+08	2.4532e+08	1.75004e+08	9.85819e+07	5.80868e+07	2.58373e+07	2.89368e+06	3.61016e+06	1.56937e+06	1.50917e+06	1.83776e+06	0	46441.4	0	0	472461	0	202288	629346	0	0	259040	0	55296.9
FKYENGKYDIKDVGVDNAGAKAGLTFL	181	207	4	0	734.132	7	25	10.2241	10.8971	735.275	2.80785	1	1	-0.0382885	1.44856	0	-6	0.385565		7.08008e+06	1.86788e+08	5.94986e+08	5.0339e+08	4.09695e+08	3.78704e+08	3.31002e+08	2.7738e+08	1.94255e+08	9.96797e+07	6.04848e+07	1.32751e+07	1.52686e+07	3.07877e+06	4.05238e+06	1.36918e+06	1.40876e+06	2.30719e+06	440744	115478	296239	1.89267e+06	121622	295016	52407.7	667077	160071	0	523261	1.48052e+06
KYENGKYDIKD	182	192	2	0	686.841	5	9					-1
KYENGKYDIKD	182	192	3	0	458.23	5	9					-1
KYENGKYDIKDVGVDNAGAKAGL	182	204	3	0	809.083	7	21	7.83845	8.16548	811.119	4.68202	1	0	0.539617	0.306124	1	-4	0.404226		778862	1.39285e+07	1.78323e+07	4.229e+07	8.87102e+07	7.93061e+07	6.78193e+07	6.87086e+07	2.62029e+07	1.23449e+07	9.6085e+06	640822	344559	465427	228273	464067	416761	20156.8	0	7953.36	0	0	0	34980.7	2.04666e+06	537.558	72387.7	1.39792e+07	779232
KYENGKYDIKDVGVDNAGAKAGL	182	204	4	0	607.064	7	21	7.9007	8.08762	608.486	4.26292	1	0	0.435376	-0.156629	1	-2	0.172514		0	920803	1.98442e+06	9.0093e+06	1.75848e+07	2.41975e+07	1.83074e+07	1.30875e+07	7.67155e+06	5.76121e+06	610644	0	198513	668022	0	0	86862.8	461680	78279.8	131311	0	163404	0	0	0	0	0	0	0
KYENGKYDIKDVGVDNAGAKAGLTF	182	206	3	0	891.789	7	23	9.03807	9.21105	894.502	6.55434	1	1	0.863557	-0.202646		-7	0.449805		0	1.65979e+06	1.75526e+07	4.75708e+07	8.09221e+07	8.99879e+07	8.63624e+07	6.749e+07	3.83802e+07	2.14926e+07	1.06177e+07	7.52948e+06	5.82017e+06	1.07305e+07	4.77533e+07	3.93044e+07	3.00067e+07	1.69028e+07	6.52995e+06	3.31343e+06	1.97064e+06	54992.5	268176	1.85915e+06	0	18301.1	0	0	0	7146
KYENGKYDIKDVGVDNAGAKAGLTFL	182	207	3	0	929.483	7	24	10.053	10.2553	931.303	3.79917	0.6	0					0.477873		4.60276e+06	5.27834e+06	1.94534e+07	4.5307e+07	6.54031e+07	7.0835e+07	6.87885e+07	5.23939e+07	3.15886e+07	1.86336e+07	3.18624e+06	1.11303e+06	881609	0	253721	1.31734e+06	212521	0	269793	0	0	0	0	0	0	0	1.44011e+06	0	0	265620
KYENGKYDIKDVGVDNAGAKAGLTFL	182	207	4	0	697.364	7	24	10.0685	10.2241	698.804	4.09751	1	0	0.266835	-0.259892	1	-3	0.0991153		235006	874507	6.83062e+06	2.06463e+07	4.05704e+07	4.4442e+07	3.5889e+07	2.81926e+07	2.19031e+07	8.75214e+06	2.05389e+06	717662	1.99063e+06	235266	333236	118297	748287	404603	214039	153361	353366	0	0	0	401670	0	0	89681.7	235521	0
DIKDVGVD	189	196	2	0	430.722	4	6					-1
DIKDVGVDNAGAKAGL	189	204	2	0	771.91	5	14	7.39848	7.88515	773.323	1.94568	0.6	0					0.243531		3.67321e+06	7.078e+07	1.5951e+08	1.69609e+08	1.00488e+08	1.84578e+07	2.59982e+06	6.00014e+06	1.29984e+06	978274	139448	637293	0	146280	174957	561822	1.01735e+06	0	0	172398
DIKDVGVDNAGAKAGL	189	204	3	0	514.942	5	14	7.49177	7.72512	516.021	2.35411	1	0	0.253366	-0.00327733	1	1	0.143944		198169	2.47527e+07	6.76309e+07	7.30779e+07	5.15335e+07	2.50141e+07	7.87849e+06	2.4973e+06	392184	384707	403899	0	0	1.17914e+06	0	0	1.60853e+06	0	0	0
DIKDVGVDNAGAKAGLTF	189	206	2	0	895.968	6	16	9.08478	9.19387	897.519	2.05525	0.6	1					0.12901		1.29972e+06	4.03724e+07	4.80215e+07	7.53534e+07	4.11372e+07	2.75031e+07	9.76356e+06	4.01512e+06	499055	0	0	0	0	0	0	0	0	394674	0	0	339860	0	0
DIKDVGVDNAGAKAGLTF	189	206	3	0	597.648	6	16					0
DIKDVGVDNAGAKAGLTFL	189	207	2	0	952.51	6	17					-1
DIKDVGVDNAGAKAGLTFL	189	207	3	0	635.342	6	17					-1
VGVDNAGAKAGLTF	193	206	2	0	660.351	5	12	9.56893	9.8493	666.014	10.551	0.4	0					0.0699944		107911	2.66471e+06	8.66623e+06	8.18702e+06	3.23322e+06	1.15177e+06	3.17078e+06	1.43166e+06	1.16574e+06	121980	3.81838e+08	1.4916e+09	9.10175e+08	2.17563e+08	2.34422e+07	596072	133442	210975
VGVDNAGAKAGLTFL	193	207	2	0	716.893	5	13	10.6792	10.9594	718.332	2.02939	1	0	0.190457	0.151396		0	0.0852768		1.10614e+07	5.32068e+07	1.36684e+08	1.20286e+08	7.57275e+07	3.03994e+07	1.09371e+07	4.94717e+06	1.14054e+06	573548	0	203295	0	0	0	0	0	196521	927757
TFLVD	205	209	1	0	594.313	3	3	8.78875	9.3978	594.707	0.036338	0.4	0					1.58904		4.61623e+08	1.56663e+08	2.74621e+07	4.77147e+06	1.50413e+06	3.84981e+06	1.12046e+06
LVDL	207	210	1	0	459.281	3	2	8.35233	9.16272	459.519	-0.0332145	1	0	-0.711685	1.90245		1	0.174221		7.91192e+08	1.86101e+08	1.78239e+07	3.31851e+06	1.16107e+06	0
LVDLIKNKHMNA	207	218	3	0	465.931	5	10	7.61613	8.08762	466.64	1.23923	1	0	0.0223475	0.783189		0	0.187909		1.07114e+07	7.43376e+07	1.1422e+08	7.28514e+07	2.48076e+07	2.30706e+06	5011.15	367239	0	0	0	0	0	75129.1	0	0
LVDLIKNKHMNADTD	207	221	2	0	863.943	6	13	7.41403	7.75737	865.384	1.81396	0.6	0					1.19281		149282	1.51094e+07	4.47792e+07	5.2667e+07	3.06138e+07	9.03567e+06	608443	166693	0	142611	0	0	0	179218	0	0	0	141609	0	0
LVDLIKNKHMNADTD	207	221	3	0	576.298	6	13					-1
LVDLIKNKHMNADTDY	207	222	3	0	630.652	6	14	8.30563	8.71077	631.916	2.61117	1	0	0.349274	0.564059		1	0.0625587		2.21878e+07	1.85839e+08	5.24516e+08	7.91412e+08	7.28022e+08	4.51984e+08	2.2468e+08	8.58202e+07	3.05961e+07	8.85735e+06	1.29494e+07	1.69996e+07	1.34501e+07	5.26997e+06	5.80749e+06	732695	2.51742e+06	790633	263667	0	0
LVDLIKNKHMNADTDYSIA	207	225	3	0	721.037	6	17	8.71077	9.27332	722.664	3.5456	0.6	0					0.290245		0	568156	2.89447e+07	8.63243e+07	1.20244e+08	1.32738e+08	9.20814e+07	4.76995e+07	1.59812e+07	1.5447e+06	1.82607e+06	923010	142116	238655	18270.1	154048	914801	546599	840470	351771	698784	0	0	260444
LVDLIKNKHMNADTDYSIAE	207	226	2	0	1145.57	7	18	8.64835	8.94463	1148.1	3.65016	1	0	0.434281	0.204568	1	-2	0.24917		0	260716	1.52411e+07	4.91445e+07	7.48827e+07	7.65904e+07	5.70361e+07	3.01314e+07	1.16278e+07	1.49697e+06	907621	0	478163	0	463000	0	377650	0	442618	455965	1.8282e+06	143778	634919	0	360432	0
LVDLIKNKHMNADTDYSIAE	207	226	3	0	764.051	7	18	8.60157	8.75757	765.768	3.73995	1	0	0.460337	-0.258736	1	-2	0.126743		178515	2.91592e+06	4.30949e+07	1.00722e+08	1.25095e+08	1.69532e+08	1.27198e+08	6.43437e+07	3.39575e+07	1.27043e+07	4.56743e+06	1.39287e+06	640147	1.09424e+06	97942.6	0	3.57288e+06	0	464916	3.27911e+06	448006	302728	0	178878	0	33268
LVDLIKNKHMNADTDYSIAE	207	226	4	0	573.29	7	18	8.64835	8.82002	574.538	3.57989	1	0	0.41389	-0.206994	1	-2	0.0778318		445366	565481	4.87772e+06	1.89796e+07	3.20926e+07	2.99917e+07	2.42671e+07	1.36852e+07	5.38664e+06	240098	226856	97045.1	257133	116060	0	0	113222	0	0	0	266480	115907	111682	71527.5	114794	0
LVDLIKNKHMNADTDYSIAEAA	207	228	3	0	811.409	7	20	9.08478	9.4341	813.578	5.01253	0.6	0					0.368054		4.35098e+06	4.05998e+07	1.60786e+08	3.90974e+08	6.98333e+08	9.23237e+08	9.81216e+08	8.36978e+08	5.87994e+08	3.70526e+08	1.95323e+08	8.85947e+07	6.04937e+07	1.91721e+07	8.36806e+06	1.44986e+07	6.60931e+06	3.89622e+06	9.22599e+07	1.91364e+06	366180	4.84966e+07	29447	0	0	0	0	0
LVDLIKNKHMNADTDYSIAEAAFNKGETAM	207	236	3	0	1104.21	8	28	10.5391	10.7259	1106.66	5.26316	1	0	0.356887	-0.15696	1	-1	0.894648		244359	564384	767484	4.80163e+06	1.67725e+07	2.21038e+07	1.82945e+07	1.70826e+07	4.71094e+06	2.22688e+06	676466	0	0	5519.48	0	0	51559	0	0	488110	0	0	1.65819e+06	0	0	1.33753e+06	0	344755	979014	0
LVDLIKNKHMNADTDYSIAEAAFNKGETAM	207	236	4	0	828.408	8	28					-1
VDLIKNKHMNA	208	218	2	0	641.85	5	9	6.38445	6.96208	642.922	1.32688	1	0	0.14514	1.13376	0	-1	0.0885162		3.50779e+07	1.65398e+08	2.3947e+08	1.51041e+08	6.11075e+07	1.48689e+07	1.33412e+06	179966	94609.2	0	0	183138	0	0	0
VDLIKNKHMNA	208	218	3	0	428.236	5	9	6.5405	6.88395	429.426	2.75256	0.4	1					0.102832		2.40859e+07	9.73892e+07	1.42123e+08	8.17952e+07	3.19214e+07	8.29e+06	593268	0	0	8.56692e+07	12359.6	0	1.25462e+07	0	0
VDLIKNKHMNADTD	208	221	2	0	807.401	6	12	5.76602	5.76602	807.401	-0.994725	0.4	0					0		48448.6	0	0	0	0	0	0	0	0	0	0	0	0	0	0	0	0	0	0
VDLIKNKHMNADTDY	208	222	2	0	888.933	6	13	7.39848	7.97858	890.764	2.55744	1	0	0.402626	1.14191	1	-1	0.170871		2.33059e+07	1.88513e+08	5.91059e+08	8.27945e+08	7.88936e+08	4.57732e+08	2.29909e+08	7.7846e+07	2.3904e+07	5.90567e+06	4.99537e+06	5.2782e+06	439935	3.56926e+06	347494	1.11897e+06	138808	6.50074e+06	0	3.36097e+06
VDLIKNKHMNADTDY	208	222	3	0	592.958	6	13	7.47622	7.75737	594.131	2.41564	1	0	0.34565	0.154588	1	-1	0.0243167		3.23581e+07	2.45471e+08	7.10304e+08	1.0095e+09	9.5992e+08	5.72413e+08	2.5632e+08	3.89444e+07	3.3511e+07	9.11977e+06	0	852274	260500	0	171263	0	0	0	0	46195.9
VDLIKNKHMNADTDYS	208	223	2	0	932.449	6	14					-1
VDLIKNKHMNADTDYS	208	223	3	0	621.968	6	14	6.9152	7.22743	623.496	3.43419	0.6	0					0.185454		0	1.35542e+06	1.14087e+07	2.91597e+07	3.95879e+07	3.59718e+07	1.88625e+07	6.59149e+06	1.39333e+06	195333	447799	0	0	746602	101437	0	1.29806e+06	0	513327	441436	0
VDLIKNKHMNADTDYSIA	208	225	2	0	1024.51	6	16	7.99417	8.43017	1027.19	4.09732	1	0	0.712661	0.666	0	-5	0.363186		153263	2.46606e+06	2.43163e+07	6.4265e+07	1.02871e+08	9.7428e+07	7.62916e+07	3.37274e+07	1.25586e+07	920687	740614	240085	3.5364e+06	4.15942e+06	1.439e+07	3.03749e+06	2.73845e+06	0	194664	0	370051	168346	975112
VDLIKNKHMNADTDYSIA	208	225	3	0	683.342	6	16	7.97858	8.55482	685.416	4.959	1	1	0.993965	1.12914	1	-3	0.172377		0	2.03725e+07	9.02407e+07	1.59259e+08	3.10344e+08	3.03197e+08	1.9379e+08	1.09716e+08	4.11366e+07	1.85371e+07	5.7287e+06	1.8462e+07	4.00674e+07	5.50693e+07	5.82307e+07	4.40564e+07	2.1608e+07	4.13797e+06	1.54305e+06	96622.8	710517	735385	150718
VDLIKNKHMNADTDYSIAE	208	226	2	0	1089.03	6	17	7.91628	8.4146	1092.21	5.01779	1	0	0.916797	0.871809	0	-6	0.834802		0	1.44347e+06	4.13869e+07	1.68229e+08	3.24104e+08	3.41261e+08	2.49205e+08	1.34806e+08	5.74332e+07	1.94361e+07	2.28029e+06	3.78559e+06	2.658e+06	1.4772e+07	4.96515e+07	5.38472e+07	3.48906e+07	2.45157e+07	5.27368e+06	8.88905e+06	676702	1.07962e+06	212205	0
VDLIKNKHMNADTDYSIAE	208	226	3	0	726.356	6	17	7.91628	8.77837	728.852	6.15484	0.6	1					0.919222		0	6.77129e+06	1.14392e+08	4.07987e+08	8.46748e+08	9.91022e+08	7.45073e+08	4.21909e+08	1.89613e+08	6.69037e+07	3.06134e+07	3.1733e+07	3.70899e+07	1.1192e+08	2.64736e+08	2.86307e+08	2.07353e+08	1.17858e+08	5.83113e+07	2.26822e+07	1.06136e+07	7.3615e+06	846490	732053
VDLIKNKHMNADTDYSIAE	208	226	4	0	545.019	6	17					-1
VDLIKNKHMNADTDYSIAEAA	208	228	3	0	773.714	7	19	8.21222	8.69517	775.431	3.72902	1	0	0.400212	0.821059		-4	0.274347		150354	3.50585e+06	3.03901e+07	9.14283e+07	1.44379e+08	1.50967e+08	1.0831e+08	5.85386e+07	2.66921e+07	6.17494e+06	1.45669e+06	2.63152e+06	148131	493388	3.81832e+06	1.65687e+06	245204	4.08327e+06	219103	134603	884259	0	161453	756514	0	248872	736178
VDLIKNKHMNADTDYSIAEAAF	208	229	3	0	822.737	7	20					-1
VDLIKNKHMNADTDYSIAEAAFNKGETA	208	235	3	0	1022.83	8	26	9.6624	9.89597	1030.96	22.5239	1	0	3.90005	-0.00256176		-14	0.767952		0	160057	2.73888e+07	4.23019e+06	8.76051e+06	9.35484e+06	7.59828e+06	6.0421e+06	250373	890762	64544	0	0	0	0	0	0	0	52364.2	0	1.77404e+06	1.75201e+07	5.75777e+07	1.36798e+08	2.24703e+08	2.97291e+08	2.58515e+08	1.72886e+08	8.35484e+07	3.91423e+07
VDLIKNKHMNADTDYSIAEAAFNKGETAM	208	236	3	0	1066.51	8	27	10.5391	10.7207	1072.51	15.9777	1	0	2.46604	-0.174133		-7	0.0866626		0	0	0	603362	4.31387e+06	3.29871e+06	1.61893e+06	3.29429e+06	0	0	0	70576.9	1.97631e+06	3.24164e+07	1.09472e+08	2.17345e+08	3.47339e+08	4.35283e+08	4.35537e+08	3.42615e+08	2.44264e+08	1.62094e+08	8.84907e+07	4.57316e+07	2.70694e+07	1.02236e+07	3.37648e+06	6.40796e+06	793512	440386
LIKNKHMNA	210	218	2	0	534.803	5	7	4.73347	5.3526	535.813	1.3257	1	0	0.364281	1.27082	1	1	0.0981728		2.73848e+07	1.30792e+08	1.85648e+08	9.75214e+07	3.35014e+07	7.56492e+06	784050	37226.3	0	51699.5	44211.5	76228.9	0
LIKNKHMNA	210	218	3	0	356.871	5	7	4.73347	4.98837	357.543	1.32139	1	0	0.361065	0.0678943	1	1	0.0467337		6.95673e+06	3.50593e+07	5.10619e+07	2.66739e+07	9.5566e+06	1.30212e+06	35746	0	0	0	37867.1	0	0
LIKNKHMNADTD	210	221	2	0	700.354	5	10	4.63798	5.2115	701.738	1.90016	1	0	0.367577	1.12017	1	0	0.0804606		9.74641e+06	6.84821e+07	1.45484e+08	1.43302e+08	8.20091e+07	3.42205e+07	9.81848e+06	2.05788e+06	156704	22167.2	111177	33471.6	31422.5	84422.2	33144.7	33634.4
LIKNKHMNADTD	210	221	3	0	467.238	5	10	4.65387	4.89287	468.168	1.9218	1	0	0.378878	0.0153825	1	0	0.197416		3.69878e+06	2.45928e+07	5.30252e+07	5.50581e+07	3.12925e+07	1.29159e+07	4.05752e+06	388209	37034.6	62394.6	0	0	40596.5	0	0	66020.3
LIKNKHMNADTDY	210	222	2	0	781.885	6	11	6.16252	6.9777	783.628	2.50221	1	0	0.563226	1.9183		1	0.0604144		4.05416e+07	2.90621e+08	7.70719e+08	1.1756e+09	1.02416e+09	5.90889e+08	2.54896e+08	8.76724e+07	2.52063e+07	4.1941e+06	22837.8	69895.3	98577.7	793745	99763.8	143635	0	277734
LIKNKHMNADTDYSIA	210	225	2	0	917.462	6	14	7.22743	7.67842	919.861	3.6564	1	0	0.739243	0.715485	1	0	0.565244		188938	1.34245e+06	2.41025e+07	6.97124e+07	9.86024e+07	9.52783e+07	6.33309e+07	2.88511e+07	1.4166e+07	333541	2.73431e+06	446690	0	328959	142859	530784	940626	213194	1.38647e+06	0	416451
LIKNKHMNADTDYSIA	210	225	3	0	611.977	6	14	7.16512	7.75737	613.502	3.43379	1	0	0.656189	1.18204	1	0	0.114796		0	6.98861e+06	5.00227e+07	1.30031e+08	1.897e+08	1.71232e+08	1.10946e+08	5.42891e+07	1.1596e+07	3.59427e+06	3.29562e+06	0	0	409349	6591.24	0	652978	0	109985	441531	9782.63
LIKNKHMNADTDYSIAE	210	226	2	0	981.983	6	15	7.08712	7.98378	984.448	3.7171	1	0	0.669434	2.18741	1	0	0.421119		3.08327e+06	2.36914e+07	1.18698e+08	3.01346e+08	4.47929e+08	4.43572e+08	3.1478e+08	2.07534e+08	6.85984e+07	5.75765e+07	2.07425e+06	7.75222e+06	326322	2.57238e+06	1.38232e+06	2.01566e+06	393096	2.04266e+06	25729.6	811419	10164.1	991479
LIKNKHMNADTDYSIAE	210	226	3	0	654.991	6	15	7.13393	7.60058	656.53	3.40379	1	0	0.560333	0.767226	1	-1	0.145074		176661	1.37234e+08	2.04637e+08	4.85108e+08	7.37566e+08	6.74353e+08	4.58716e+08	2.32432e+08	9.7297e+07	3.41842e+07	901811	2.81785e+06	209544	585220	0	0	1.98767e+07	0	10747.3	1.99668e+06	0	126049
LIKNKHMNADTDYSIAEAA	210	228	2	0	1053.02	6	17	7.61613	7.85402	1055.71	4.08236	0.6	0					0.678535		0	218207	3.30371e+06	1.38176e+07	2.33013e+07	2.21263e+07	1.35825e+07	5.44824e+06	1.19875e+06	496987	11366.8	6126.6	0	362760	225290	297845	0	176135	0	823675	0	1.20631e+06	167383	1.04472e+06
LIKNKHMNADTDYSIAEAA	210	228	3	0	702.349	6	17					0
LIKNKHMNADTDYSIAEAAF	210	229	3	0	751.372	7	18					-1
LIKNKHMNADTDYSIAEAAFNKGETAM	210	236	3	0	995.148	8	25	9.95818	10.1307	997.119	4.02566	0.6	0					0.548005		0	0	2.34369e+06	1.63777e+07	3.07536e+07	3.49273e+07	3.22608e+07	2.22323e+07	8.93047e+06	2.58249e+06	2.08049e+06	38233.4	0	0	10899.7	0	634223	44971.6	0	867148	0	0	581145	0	0	254128	392632	0	1.18879e+06	604508
LIKNKHMNADTDYSIAEAAFNKGETAM	210	236	4	0	746.613	8	25	9.99078	10.053	749.161	8.30453	1	1	1.11015	-0.568577	0	-1	0.782947		0	0	723845	4.14582e+06	7.99041e+06	8.94197e+06	8.20001e+06	7.11424e+06	3.18535e+06	521770	412788	378899	145316	178369	0	230734	142884	0	0	391405	421956	220757	206232	423831	350884	0	0	433463	925401	2.33985e+06
IKNKHMNADTDY	211	222	2	0	725.343	5	10	5.70242	6.25622	727.125	2.65882	1	0	0.763848	1.05505		1	0.132521		7.58087e+06	6.56115e+07	1.96564e+08	2.94617e+08	2.49931e+08	1.42376e+08	6.67514e+07	2.9591e+07	1.04603e+07	3.02446e+06	929450	7928.74	100675	0	5097.94	570675
IKNKHMNADTDYSIA	211	225	2	0	860.92	6	13	6.83708	7.22743	863.969	5.02972	1	0	1.39597	0.515235	0	-5	0.849633		162953	0	6.43364e+06	2.70527e+07	3.95703e+07	3.39171e+07	1.99605e+07	6.09666e+06	660913	1.1494e+06	0	0	0	0	0	122771	0	917145	9.17098e+06	7.66654e+06
IKNKHMNADTDYSIA	211	225	3	0	574.282	6	13	6.83708	7.21187	575.858	3.65824	1	0	0.844919	0.463824	0	1	0.167479		672543	733889	1.31011e+07	2.23112e+07	5.24418e+07	4.70885e+07	2.71645e+07	9.98361e+06	1.5789e+06	556213	149072	0	512648	94137.5	0	950183	0	92173.8	1.58232e+06	0
IKNKHMNADTDYSIAE	211	226	2	0	925.441	6	14	6.74347	7.25855	927.756	3.49052	0.6	0					0.187112		234914	5.64189e+06	3.7678e+07	1.06626e+08	1.46449e+08	1.39039e+08	8.8329e+07	4.14197e+07	7.52785e+06	3.03787e+06	337967	90633.7	2.72508e+06	0	3.24874e+06	106582	390723	0	131492	102819	307713
IKNKHMNADTDYSIAE	211	226	3	0	617.296	6	14	6.75907	7.3674	618.822	3.43882	0.6	0					0.114139		360192	1.14169e+07	7.03187e+07	1.74171e+08	2.52758e+08	2.30218e+08	1.43881e+08	6.82765e+07	2.45762e+07	6.21607e+06	938393	0	870351	0	0	2.13575e+06	190688	20294.4	366573	148080	299676
IKNKHMNADTDYSIAEAA	211	228	3	0	664.655	6	16					-1
DTDY	219	222	1	0	513.183	3	2	4.15487	4.97255	514.029	0.560301	0.4	0					0.127401		2.50565e+07	4.73432e+07	1.0202e+07	494285	228897	24699.2
DTDYSIA	219	225	1	0	784.336	4	5	4.12828	4.71758	784.947	0.16409	0.6	0					0.213323		5.04422e+07	2.92461e+07	8.61992e+06	1.37369e+06	1.12655e+06	15409.8	30212.9	0	0	0
DTDYSIAE	219	226	1	0	913.379	4	6	6.47808	6.68102	915.058	1.16177	0.4	0					0.346429		0	4.82018e+06	6.09118e+06	789337	91370.4	0	0	0	0	0	0
DYSIAE	221	226	1	0	697.304	4	4	5.33692	5.36832	702.786	5.07922	0.5	1					0.632462		0	0	0	59939.3	531554	0	0	509976	52835.8
YSIAE	222	226	1	0	582.277	3	3	4.95663	5.36832	582.971	0.354382	1	0	-0.00792222	0.585691		0	0.81134		7.29063e+06	5.26932e+06	773410	63327.5	203489	307517	48767
YSIAEAA	222	228	1	0	724.351	4	5	6.93083	7.25855	725.404	0.6283	0.4	0					0.390541		1.59326e+07	2.5989e+07	1.08789e+07	0	191190	0	208051	549429	400248	0
SIAEAA	223	228	1	0	561.288	3	4	4.23782	5.05142	561.672	0.0738116	1	0	-0.528555	1.91307		1	0.0569177		5.22781e+08	1.88643e+08	4.00886e+07	4.90639e+06	304235	254833	384377	286911
SIAEAAFNKGETAM	223	236	2	0	720.345	5	12	8.71077	9.10037	721.831	2.06962	1	1	0.27592	0.512758		1	0.306891		2.82149e+08	2.36628e+08	1.21575e+08	4.98803e+07	4.10568e+06	2.50599e+06	67377.8	38760.2	1.03276e+06	0	3.55622e+07	190766	8.28151e+07	0	1.66815e+07	958181	8.48549e+06	6.35317e+06
EAAF	226	229	1	0	437.203	3	2	6.9777	7.28963	437.417	-0.046049	1	0	-0.745205	0.256254		1	0.133138		7.12733e+07	1.48168e+07	1.29954e+06	221632	147405	0
EAAFNKGETAM	226	236	1	0	1168.53	5	9	6.86832	7.32075	1169.18	-0.0963791	1	0	-0.680876	0.720273	1	1	0		5.03083e+07	3.57146e+07	1.14753e+07	600515	0	159584	0	0	0	0	230251	0	0	0	0
EAAFNKGETAM	226	236	2	0	584.769	5	9	6.79027	7.5073	585.188	0.0941876	0.6	0					0.632352		7.87309e+08	5.94811e+08	2.50434e+08	7.95865e+07	1.89037e+07	3.22275e+06	759440	475989	65654.2	394273	259079	247418	424521	196616	0
AAFNKGETA	227	235	1	0	908.447	4	7	4.92478	5.63917	909.043	0.0715785	1	0	-0.571529	1.5854	1	0	0.141107		2.4027e+08	1.43607e+08	4.61091e+07	6.90263e+06	310125	0	0	0	1371.53	47956.2	127957	0
AAFNKGETA	227	235	2	0	454.727	4	7	4.92478	5.71823	455.06	0.141772	1	0	-0.519152	1.84652	1	0	0.0408027		1.87802e+09	1.10304e+09	3.62559e+08	9.76013e+07	2.46916e+07	1.07316e+07	2.88453e+06	882331	251079	685575	93055.2	280300
AAFNKGETAM	227	236	1	0	1039.49	5	8	6.61852	7.38293	1040.3	0.143111	1	0	-0.531501	1.75064	0	1	0.98184		7.19687e+08	4.65888e+08	2.00654e+08	6.15203e+07	1.23713e+07	1.18501e+06	224160	243785	301562	273883	1.08595e+06	3.58607e+06	1.47841e+06	979257
AAFNKGETAM	227	236	2	0	520.247	5	8	6.61852	6.86832	520.697	0.225036	1	0	-0.478011	0.0510509	0	1	0.129071		2.86278e+09	1.85953e+09	7.8206e+08	2.38562e+08	1.40666e+08	2.12465e+07	7.11434e+07	7.74902e+06	5.7696e+06	591605	201830	456035	660376	757328
AAFNKGETAMT	227	237	2	0	570.771	5	9	6.24062	6.71223	571.151	0.0302542	0.6	0					0.133234		8.27144e+07	5.74405e+07	2.19372e+07	3.7502e+06	455479	397650	0	516507	0	0	0	302341	9958.4	170378	93598.3
FNKGETA	229	235	2	0	383.69	4	5	3.82028	4.44582	383.937	0.0501451	1	0	-0.572556	1.29196		0	0.0163617		5.51213e+08	2.58799e+08	6.68857e+07	1.17753e+07	1.30304e+06	157821	0	27415.5	172065	227456
FNKGETAM	229	236	1	0	897.413	5	6	5.87695	6.39485	897.982	-0.0232492	1	0	-0.64518	0.936486	0	1	0.159886		2.07984e+08	1.11197e+08	3.33479e+07	5.28118e+06	204532	101974	224646	61433.5	0	140788	298467	226930
FNKGETAM	229	236	2	0	449.21	5	6	5.15408	6.4833	449.644	0.2759	1	0	-0.384754	3.61596	0	1	0.370426		1.5822e+09	7.34459e+08	2.64392e+08	5.22823e+07	1.19041e+07	2.55924e+07	3.87759e+07	2.85947e+07	2.23883e+07	2.66677e+06	1.63334e+07	863922
NKGETAM	230	236	1	0	750.345	4	5	3.9318	5.08285	750.817	-0.0105868	1	0	-0.636	3.02754	1	1	0.325354		4.29329e+08	1.77506e+08	5.06861e+07	9.30034e+06	563022	188649	300108	178514	55725.5	67111.5
NKGETAM	230	236	2	0	375.676	4	5	3.9318	4.89287	375.911	-0.0129862	1	0	-0.638507	2.4001	1	1	0.0386068		1.661e+09	7.27315e+08	1.68817e+08	2.3537e+07	4.43815e+06	1.6235e+06	43107.1	6.63283e+06	172956	392430
NKGETAMTINGPWAWSNIDT	230	249	2	0	1103.52	7	17					0
NKGETAMTINGPWAWSNIDTSKVNYGVTVL	230	259	3	0	1089.54	8	27	12.3669	12.7162	1091.8	4.75834	0.6	0					0.300616		17178.4	110889	898364	8.24955e+06	2.46118e+07	4.17922e+07	5.42492e+07	4.91085e+07	3.51522e+07	2.0579e+07	5.04193e+06	1.20502e+06	358776	0	198503	442479	125620	0	0	0	279904	169546	0	444121	1.28382e+06	365375	401520	0	208906	318321
NKGETAMTINGPWAWSNIDTSKVNYGVTVLPTFKGQPSKPFVGVL	230	274	5	0	970.706	10	39	12.3356	12.7058	972.571	6.31733	1	0	0.221149	0.448412		1	0.237512		0	0	384010	599452	1.7135e+07	1.71339e+07	3.05714e+07	3.61294e+07	4.17298e+07	3.86496e+07	2.73959e+07	1.57872e+07	9.04784e+06	2.89687e+06	3.26112e+06	548454	363161	239100	250656	1.16592e+06	182506	98529.4	169968	0	440181	127512	0	0	113671	8.24612e+06
MTINGPWAWSNIDT	236	249	2	0	803.372	6	11	12.3356	12.8519	804.908	2.0368	1	0	0.342232	0.931036		0	0.0766798		3.69106e+07	2.40806e+08	5.28368e+08	5.44673e+08	3.60081e+08	1.70699e+08	5.67723e+07	1.77856e+07	6.88269e+06	6.81219e+06	1.52808e+06	1.86438e+06	3.46062e+06	1.52744e+06	2.12634e+06	2.16818e+06	6.27508e+06	1.35091e+06
MTINGPWAWSNIDTSKVNY	236	254	3	0	733.018	7	16	9.44967	9.69358	737.706	12.6733	0.5	0					0.0988922		0	0	0	0	1.51712e+06	8.05562e+06	5.75786e+06	3.43353e+06	2.29187e+06	458119	1.95974e+06	2.97725e+07	1.07994e+08	2.16399e+08	2.32191e+08	1.86396e+08	1.00911e+08	5.49322e+07	2.41518e+07	6.57068e+06	1.31087e+06	0	884423	0
MTINGPWAWSNIDTSKVNYGVTVL	236	259	2	0	1333.67	7	21	12.805	13.6396	1336.84	4.66257	1	0	0.53478	1.98248	1	-1	0.300476		0	418722	2.65509e+07	1.01647e+08	2.28131e+08	3.33235e+08	3.82659e+08	3.21567e+08	2.10982e+08	1.21043e+08	5.63178e+07	1.53792e+07	3.86797e+06	685549	275396	326698	947976	0	645336	0	1.27498e+07	18643.8	6.53228e+06	128207	312654	0	892185	296479	0
MTINGPWAWSNIDTSKVNYGVTVL	236	259	3	0	889.448	7	21	12.8206	13.562	891.521	4.5431	0.6	0					0.0569933		871539	2.03562e+07	1.08238e+08	3.56689e+08	7.39456e+08	1.08488e+09	1.19067e+09	9.964e+08	6.75452e+08	3.92305e+08	1.89261e+08	8.50847e+07	3.92572e+07	1.04838e+07	3.07979e+06	5.27767e+06	1.71297e+06	1.07029e+06	4.68098e+06	1.15951e+06	951374	1.82315e+06	1.5891e+06	1.26658e+06	706701	405605	444830	192204	636834
MTINGPWAWSNIDTSKVNYGVTVLPTFKGQPSKPFVGVL	236	274	4	0	1063.06	9	33	12.8519	13.3757	1065.03	5.21974	0.6	0					0.0387128		0	158568	7.58934e+06	3.02954e+07	8.66885e+07	1.71957e+08	2.71689e+08	3.02921e+08	3.0646e+08	2.3685e+08	1.8872e+08	1.11624e+08	6.37324e+07	3.44809e+07	2.16065e+07	6.61046e+06	2.23312e+06	811310	202719	616678	115742	138132	836369	0	593864	127779	114522	129436	0	0
TINGPWAWSN	237	246	2	0	573.272	5	7	10.7103	11.6473	574.738	2.23512	0.4	1					0.456214		7.05747e+07	2.71603e+08	3.23022e+08	1.60633e+08	4.7369e+07	7.54864e+06	1.84552e+06	706696	1.29856e+06	92744.4	8.47739e+07	9.411e+06	2.76957e+07
TINGPWAWSNIDT	237	249	2	0	737.852	5	10	11.4599	12.539	739.283	1.97832	1	0	0.408403	2.78998		1	0.14492		8.59048e+07	4.94394e+08	1.00693e+09	1.04549e+09	5.99818e+08	2.68877e+08	6.69831e+07	1.19661e+07	2.24051e+06	1.43875e+06	620424	3.60182e+06	795960	1.63597e+06	438540	2.09164e+07
TINGPWAWSNIDTSKVNY	237	254	2	0	1033.5	6	15	11.3027	11.7883	1036.03	3.81554	0.6	0					0.0761471		2.82502e+06	2.73944e+07	1.62108e+08	4.27108e+08	6.8094e+08	7.24122e+08	5.65011e+08	3.06419e+08	1.41583e+08	4.60044e+07	1.23095e+07	927552	4.64166e+06	250200	3.91537e+06	0	2.34638e+07	0	4.81873e+06	0	499539	550275
TINGPWAWSNIDTSKVNY	237	254	3	0	689.337	6	15	11.6005	11.7883	690.926	3.52307	1	0	0.60187	-0.153602	1	0	0.0795563		2.23339e+06	5.20837e+06	5.17124e+07	7.55766e+07	1.17141e+08	1.25993e+08	8.31885e+07	4.82393e+07	1.93202e+07	4.44515e+06	733985	0	149956	0	218931	161327	0	219821	409689	0	99187.4	2.84412e+06
TINGPWAWSNIDTSKVNYGVTVLPTFKGQPSKPFVGVL	237	274	4	0	1030.3	9	32	12.3982	13.3074	1032.25	5.29505	0.6	0					0.0722741		744088	6.33295e+07	3.44945e+07	1.55958e+08	3.79346e+08	7.1655e+08	1.00993e+09	1.1671e+09	1.10858e+09	8.88667e+08	6.15404e+08	3.89261e+08	2.18893e+08	1.22527e+08	6.25654e+07	3.06803e+07	1.57738e+07	6.77186e+06	2.03997e+06	1.28839e+06	1.84331e+06	4.04967e+06	1.81525e+06	298854	1.3497e+06	1.17243e+06	1.58614e+07	1.06614e+06	737770	169746
INGPWAWSNIDTSKVNY	238	254	2	0	982.979	6	14					-1
NIDTSKVNYGVTVL	246	259	2	0	761.909	5	12					-1
IDTSKVNYGVTVL	247	259	2	0	704.888	5	11	8.52363	9.61567	709.798	8.98658	1	0	3.64232	2.83263		-4	1.52389		4.49239e+06	8.54773e+06	2.93542e+07	2.68681e+08	2.74406e+08	2.0964e+08	7.97462e+07	2.7067e+07	3.80018e+06	1.92139e+08	9.30475e+08	1.19765e+09	7.78819e+08	3.44546e+08	1.26635e+08	3.80891e+07	1.02614e+06
IDTSKVNYGVTVLPTFKGQPSKPFVGVL	247	274	4	0	748.669	7	23					-1
DTSKVNYGVTVL	248	259	2	0	648.346	5	10					-1
DTSKVNYGVTVLPTFKGQPSKPFVGVL	248	274	3	0	960.195	7	22					-1
TSKVNYGVTVL	249	259	2	0	590.832	5	9					0
SKVNY	250	254	1	0	610.32	3	3	5.00418	5.71823	611.374	0.700671	0.4	0					0.372303		3.95193e+07	1.01113e+08	3.8499e+07	3.62739e+06	285576	188743	301137
SKVNYGVTVL	250	259	1	0	1079.61	4	8					0
SKVNYGVTVL	250	259	2	0	540.308	4	8	8.78875	9.49113	541.314	1.37144	0.6	0					0.0891781		1.23568e+08	6.01846e+08	6.7807e+08	4.08925e+08	1.53539e+08	3.24213e+07	4.65173e+06	0	360487	754253	1.04543e+06	824992	233152
SKVNYGVTVLPTFKGQPSKPFVGVL	250	274	3	0	888.17	7	20	10.7259	11.1932	889.368	1.95783	0.6	0					0.0471855		4.19252e+07	1.96099e+08	4.06202e+08	5.26747e+08	4.73788e+08	3.17039e+08	1.68787e+08	7.80038e+07	3.21894e+07	9.2054e+06	1.48865e+06	774440	1.09749e+06	21291.3	0	907815	183099	1.54012e+06	178405	0	348284	148036	145358	243909	264468	0	254457	0
KVNYGVTVL	251	259	2	0	496.792	4	7	9.02245	9.19387	497.531	0.881663	1	0	0.0329468	-0.20782		0	0.162312		9.51002e+06	1.8496e+07	1.61924e+07	6.65879e+06	908704	0	0	107684	62263.2	0	87259.6	0
KVNYGVTVLPTFKGQPSKPFVGVL	251	274	3	0	859.16	7	19					-1
GVTVLPTF	255	262	1	0	833.477	4	5					-1
GVTVLPTFKGQPSKPFVGVL	255	274	2	0	1036.1	6	15	10.6947	11.3027	1037.43	1.3801	1	0	-0.14436	1.23405	1	1	0.250819		9.77865e+07	3.36883e+08	5.15779e+08	3.88859e+08	2.34963e+08	9.4666e+07	3.03367e+07	3.72889e+06	464048	55187.8	2.70222e+07	35337.1	1.44453e+07	342631	0	0	0	489787	0	0	0	258502
GVTVLPTFKGQPSKPFVGVL	255	274	3	0	691.07	6	15	10.6947	11.2244	691.968	1.41626	1	0	-0.131768	0.975346	1	1	0.140329		3.04013e+08	9.84369e+08	1.41218e+09	1.18099e+09	6.6303e+08	3.16801e+08	1.37567e+08	5.31007e+07	2.48776e+07	8.18422e+06	2.84529e+06	5.41063e+06	1.22519e+06	121932	3.6344e+07	371587	125466	1.92127e+06	889415	26995.4	1.67213e+06	1.17269e+06
VTVLPTFKGQPSKPFVGVL	256	274	3	0	672.063	6	14					-1
PTFKGQPSKPFVG	260	272	2	0	695.38	5	9	7.66285	8.00973	699.136	6.65941	1	0	3.23998	0.371681		-1	0.333724		6.9421e+06	8.86429e+06	1.73739e+06	848384	1.11457e+06	180384	6.31009e+06	4.9181e+07	7.42637e+07	4.8817e+07	1.42025e+07	1.31052e+06	301218	308083	468684
PTFKGQPSKPFVGVL	260	274	2	0	801.456	5	11	9.55337	10.3642	802.295	0.689563	1	0	-0.297503	1.90405	1	0	0.0501012		2.97613e+09	5.49636e+09	4.36995e+09	2.20992e+09	9.0927e+08	3.1691e+08	1.40786e+08	4.56941e+07	2.87775e+07	1.12337e+07	1.5368e+06	381417	0	0	11754.1	52122	426100
PTFKGQPSKPFVGVL	260	274	3	0	534.64	5	11	9.55337	10.411	535.2	0.690633	1	0	-0.296995	2.0585	1	0	0.0273889		5.13115e+09	9.27154e+09	7.31942e+09	3.81536e+09	1.53118e+09	5.4158e+08	2.13129e+08	9.02531e+07	4.77189e+07	2.43282e+07	1.03838e+07	3.07004e+06	497920	429765	457910	443170	163804
KGQPSKPFVGVL	263	274	2	0	628.872	5	8	8.9602	9.3978	629.486	0.46302	0.6	0					0.0702351		3.34899e+08	5.02354e+08	2.95097e+08	1.11346e+08	2.93697e+07	887988	0	739109	20342.6	683579	32526.1	101381	0	0
KGQPSKPFVGVL	263	274	3	0	419.584	5	8	9.02245	9.50668	419.977	0.415686	0.6	0					0.0708926		1.50413e+08	2.26674e+08	1.28017e+08	4.40652e+07	7.70565e+06	952687	0	165295	389836	54496.2	228003	0	0	0
VLSAGINAASPNKELAKE	273	290	2	0	906.497	6	15	7.14953	7.27408	908.116	2.18886	0.4	0					0.268109		0	563416	7.48092e+06	9.66111e+06	6.54039e+06	779567	243194	189109	878684	0	92774.2	0	0	0	0	0	0	0	0	0	0	0
VLSAGINAASPNKELAKE	273	290	3	0	604.667	6	15					-1
SAGIN	275	279	1	0	461.235	3	3	2.91393	3.52702	461.419	-0.0654155	1	1	-0.738836	1.25084		1	0.163361		2.91684e+07	5.78508e+06	235052	0	44653.5	0	0
SAGINAASPNKE	275	286	2	0	579.791	5	9	3.88388	4.74937	582.44	4.64887	1	0	2.07312	2.08442		-6	0.287512		4.22747e+06	3.84284e+07	7.66195e+07	2.66825e+08	8.48745e+08	9.27565e+08	6.11944e+08	3.38314e+08	1.96719e+08	1.0813e+08	5.32022e+07	2.10156e+07	6.03968e+06	543630	160894
SAGINAASPNKEL	275	287	2	0	636.333	5	10	6.5405	7.18072	637.759	2.12952	1	0	0.487376	1.34045		0	0.199762		6.21631e+06	8.61853e+07	2.14007e+08	2.27872e+08	1.25318e+08	4.8057e+07	6.0374e+06	1.39339e+06	1.33278e+06	1.3264e+06	156133	671719	488825	879514	795833	252107
SAGINAASPNKELAKE	275	290	2	0	800.42	5	13	5.87695	6.5873	802.003	2.25439	1	0	0.280862	1.57208	1	0	0.045134		2.26241e+08	1.77796e+09	4.87115e+09	6.22334e+09	4.24794e+09	1.99966e+09	7.64128e+08	2.55151e+08	8.24891e+07	2.42685e+07	7.71126e+06	2.00608e+06	540809	176389	1.76459e+06	113966	2.24591e+06	0	61430.4
SAGINAASPNKELAKE	275	290	3	0	533.949	5	13	5.86113	6.52488	535.003	2.24927	1	0	0.278805	1.41817	1	0	0.0463062		1.56303e+08	1.2452e+09	3.3918e+09	4.18671e+09	2.85717e+09	1.38119e+09	5.20606e+08	1.73182e+08	5.21098e+07	1.55613e+07	2.24763e+07	2.15285e+06	780540	990048	262044	0	150541	41607.3	94411.2
SAGINAASPNKELAKEF	275	291	3	0	582.972	6	14					-1
SAGINAASPNKELAKEFL	275	292	3	0	620.667	6	15	9.83373	9.92708	622.275	3.73101	1	1	0.674277	-0.465645		-3	0.443313		0	865736	5.10093e+06	8.11813e+06	5.64739e+06	3.8905e+06	922093	349251	0	0	133761	165276	344943	537351	1.17963e+06	650020	250772	0	157774	105320	112937	0
SAGINAASPNKELAKEFLEN	275	294	2	0	1052.04	6	17	9.28888	9.67798	1053.88	2.46645	0.6	0					0.166744		2.06528e+06	5.08405e+07	2.30473e+08	3.15828e+08	2.7804e+08	1.71735e+08	8.08332e+07	2.42235e+07	2.7122e+06	706312	673329	2.31635e+06	1.59053e+06	529804	0	240882	0	2.00761e+06	0	1.53335e+06	0	0	53698.5	2.57511e+06
SAGINAASPNKELAKEFLEN	275	294	3	0	701.695	6	17					0
SAGINAASPNKELAKEFLENYL	275	296	2	0	1190.11	6	19	11.8818	12.3982	1192	2.36732	0.6	0					0.0604342		4.40007e+06	1.12942e+08	3.06543e+08	4.77223e+08	4.34764e+08	2.92281e+08	1.47409e+08	7.38829e+07	1.55253e+07	7.90055e+06	610868	1.49447e+06	515326	570031	27424.7	0	0	0	0	151411	46422.6	451185	814599	853430	825329	168774
SAGINAASPNKELAKEFLENYL	275	296	3	0	793.745	6	19	11.8662	12.2886	794.997	2.34928	0.6	0					0.0198982		3.68189e+07	3.13269e+08	9.57829e+08	1.4473e+09	1.30316e+09	8.71796e+08	4.4724e+08	1.86459e+08	6.92243e+07	2.69227e+07	7.13504e+06	8.06809e+06	262075	637064	482756	0	685909	0	460020	49397.7	16630.9	198007	458065	4.59641e+06	481587	487540
SAGINAASPNKELAKEFLENYLLTDEGLEAVNKDKPLGA	275	313	4	0	1033.29	9	35					-1
GINAASPNKELAKE	277	290	2	0	721.386	5	11	5.78188	6.08115	722.758	1.91935	0.4	0					0.235531		1.50397e+06	7.87879e+06	3.32231e+07	4.18693e+07	1.36078e+07	1.35056e+06	93839.4	38680.6	0	0	3368.73	221.601	6413.32	0	6092.29	753069	77186
AASPNKELAKE	280	290	1	0	1157.62	5	8	4.60605	5.00418	1160.28	2.00121	0.4	0					0.254138		0	3.38912e+06	1.19178e+07	1.24067e+07	5.6773e+06	419430	0	0	0	52079	27156.5	0	0	0
AASPNKELAKE	280	290	2	0	579.312	5	8	4.558	5.2899	580.7	2.11262	1	0	0.754425	1.64325	1	1	0.0378025		9.20434e+07	6.75165e+08	1.67505e+09	1.83867e+09	9.5906e+08	3.30616e+08	8.81006e+07	1.81299e+07	2.71498e+06	253909	210261	0	12601.3	0
AASPNKELAKE	280	290	3	0	386.544	5	8	4.558	5.15408	387.454	2.06798	1	0	0.725277	1.1947	1	1	0.0267918		2.413e+07	1.85482e+08	4.49795e+08	4.7087e+08	2.39226e+08	8.00962e+07	2.14869e+07	3.63803e+06	155957	86648.7	0	370128	0	0
AASPNKELAKEFLEN	280	294	2	0	830.931	5	12	8.85118	9.19387	832.513	2.19213	0.6	0					0.380986		491244	3.46986e+07	1.09376e+08	1.35347e+08	9.26615e+07	3.57741e+07	5.15503e+06	1.08886e+06	1.15918e+06	1.18902e+06	177683	587179	165229	192005	0	1.72649e+06	0	1.252e+06
AASPNKELAKEFLENYL	280	296	3	0	646.339	6	14	11.6785	12.3043	647.541	2.44652	0.6	0					0.278032		299522	3.97355e+07	1.71845e+08	2.25828e+08	1.73808e+08	9.28772e+07	3.5242e+07	8.55729e+06	1.29038e+06	1.97521e+06	1.66741e+06	1.002e+06	0	1.27941e+06	7.21039e+06	3.21755e+06	942095	57702.2	669002	405074	642411
LAKEFLENYL	287	296	2	0	620.335	5	8	11.6005	11.7883	620.855	0.279047	1	0	-0.442746	-0.153602		1	0.744988		1.0965e+07	8.23984e+06	2.85449e+06	520610	501354	156113	0	131867	100047	129289	257796	0	0	82697
FLENYL	291	296	1	0	798.403	4	4	10.8504	11.6317	798.881	-0.0200575	1	0	-0.651132	1.80629	1	0	0.0650905		6.81459e+09	3.20293e+09	8.65015e+08	6.77815e+07	4.61251e+06	1.21781e+07	0	0	539174
FLENYL	291	296	2	0	399.705	4	4	11.3027	11.6473	399.941	-0.0269833	1	0	-0.660176	0.36403	1	0	0.205048		6.1545e+07	2.98388e+07	4.80478e+06	1.253e+06	0	550258	0	0	0
FLENYLLTDEGLEAVNKDKPLGA	291	313	3	0	850.443	7	20					-1
LENYL	292	296	1	0	651.335	4	3	8.9135	9.25773	652.398	0.672698	0.6	0					1.70366		2.64218e+07	5.60372e+06	450750	1.29381e+06	164261	552108	2.45558e+06	1.78054e+06
YLLTDEGL	295	302	1	0	923.472	4	6	10.5857	11.2244	924.502	0.480348	1	0	-0.206772	1.33528		1	0.201123		5.5365e+08	6.69174e+08	3.09856e+08	8.54435e+07	2.02586e+07	2.59396e+06	1.64116e+06	624169	1.09909e+06	2.6354e+06	505050
YLLTDEGLEAVNKDKPLGA	295	313	2	0	1023.54	6	16	9.7559	10.2553	1024.65	1.0024	1	0	-0.297701	0.875277	1	0	0.181199		2.14219e+08	4.77539e+08	4.30959e+08	2.8801e+08	1.25713e+08	5.64027e+07	1.6866e+07	2.27271e+07	2.82444e+07	1.39053e+07	5.46073e+06	838073	924827	0	0	0	547547	232908	327154	928936	1330.53	2162.96	0
YLLTDEGLEAVNKDKPLGA	295	313	3	0	682.697	6	16	9.67798	10.5199	683.568	1.4055	1	0	-0.166105	2.00665	1	0	0.269452		7.24367e+08	1.5563e+09	1.4515e+09	9.25891e+08	4.49699e+08	1.92885e+08	7.89057e+07	1.24414e+08	1.50262e+08	1.07161e+08	6.14419e+07	3.28691e+07	1.05701e+07	6.75431e+06	9.34135e+06	3.10883e+06	3.29064e+06	5.26048e+06	1.73795e+06	1.97877e+06	6.02728e+06	5.32229e+06	3.6102e+06
LTDEGL	297	302	1	0	647.325	4	4	7.27408	8.13433	648.134	0.44372	1	0	-0.0455172	2.06714		1	0.188912		1.51173e+09	1.40568e+09	5.05407e+08	1.00857e+08	9.51782e+06	1.06288e+07	4.99417e+06	2.99637e+06	589087
LTDEGLE	297	303	1	0	776.367	4	5	6.68102	7.14953	777.229	0.425304	0.4	0					0.793828		1.23326e+08	1.13155e+08	3.99885e+07	7.05616e+06	780879	318668	1.45411e+06	0	1.32581e+06	1.03673e+06
LTDEGLEAVNKDKPLGA	297	313	2	0	885.468	6	14	7.91628	8.61717	886.303	0.64501	0.6	0					0.0466784		2.92496e+09	4.0855e+09	3.10223e+09	1.65107e+09	7.08303e+08	2.95923e+08	1.32044e+08	5.21277e+07	6.13909e+07	6.49866e+06	1.50399e+07	459614	9.26226e+06	0	8956.12	0	384170	454319	716752	5.2222e+06	3.78184e+06
LTDEGLEAVNKDKPLGA	297	313	3	0	590.647	6	14	7.91628	8.46132	591.232	0.727429	1	0	-0.353541	1.0261	1	0	0.0545934		3.99695e+09	6.03255e+09	4.49581e+09	2.30972e+09	9.71934e+08	4.05235e+08	1.71429e+08	8.10112e+07	3.53814e+07	2.07072e+07	1.21095e+07	1.28137e+07	1.81066e+06	502877	479410	0	8.73834e+06	4.66914e+07	2.23551e+07	4.84588e+07	7.05375e+06
LTDEGLEAVNKDKPLGAVAL	297	316	3	0	685.044	6	17					-1
LTDEGLEAVNKDKPLGAVALKS	297	318	3	0	756.753	6	19	8.44575	8.63275	757.975	2.34139	1	1	0.0187358	-0.156354		1	0.194385		7.74005e+06	3.0915e+07	5.4474e+07	3.54994e+07	2.39496e+07	1.97046e+07	1.07633e+07	7.3718e+06	4.38205e+06	3.40837e+06	2.43045e+06	2.04916e+06	245519	169666	0	0	156044	0	0	0	119227	0	1.63187e+06	490194	0	1.09479e+06
LTDEGLEAVNKDKPLGAVALKSYEEE	297	322	3	0	940.15	7	23					-1
DEGLEAVNKDKPLGA	299	313	2	0	778.402	5	12	7.32075	7.69398	779.127	0.558558	0.6	0					1.34026		2.25411e+07	2.41182e+07	7.1221e+06	639392	0	0	0	115718	647505	395307	725719	411005	374286	0	347190	499696	360403	0
LEAVNKDKPLGA	302	313	2	0	627.856	5	9	6.17815	6.35322	630.315	4.18424	0.4	1					0.596464		4.32162e+06	2.42862e+06	525415	254203	0	23563.4	763715	4.02291e+06	4.06818e+06	2.22832e+06	296199	0	0	0	0
EAVNKDKPLGA	303	313	1	0	1141.62	5	8	5.24287	5.86113	1142.35	0.0738982	1	0	-0.576691	1.26796	1	0	0.291529		1.03223e+08	7.69342e+07	3.14857e+07	6.0681e+06	88014.7	82294.7	6715.08	0	0	0	0	0	29634.9	0
EAVNKDKPLGA	303	313	2	0	571.314	5	8	5.14887	5.98728	571.746	0.204137	1	0	-0.491656	1.99503	1	0	0.0214515		5.5217e+09	4.06059e+09	1.7609e+09	5.44377e+08	1.62839e+08	5.94646e+07	2.85849e+07	1.25568e+07	3.85304e+06	161965	245799	0	41666.1	181026
EAVNKDKPLGA	303	313	3	0	381.212	5	8	5.16452	5.62862	381.485	0.161021	1	0	-0.519808	0.758804	1	0	0.0266822		8.3705e+08	6.0122e+08	2.52527e+08	7.68316e+07	2.19826e+07	5.16866e+06	1.85437e+06	292791	0	156368	696.867	0	352995	27188.9
EAVNKDKPLGAVA	303	315	2	0	656.367	5	10	6.80068	7.10272	657.283	1.06923	0.6	0					0.860089		1.0921e+08	8.99455e+07	5.96296e+07	1.45342e+07	92824.5	157559	485947	991653	690159	1.21526e+06	377462	306389	294036	100285	1.76468e+07	0
EAVNKDKPLGAVAL	303	316	2	0	712.909	5	11	8.3212	8.63275	713.52	0.386273	0.6	0					0.144646		7.31798e+07	6.86051e+07	3.64552e+07	1.10432e+07	3.3359e+06	1.08734e+06	310154	4.10218e+06	0	1.67084e+06	0	0	113407	263093	0	0	0
EAVNKDKPLGAVALKS	303	318	2	0	820.472	5	13					0
EAVNKDKPLGAVALKSYEEE	303	322	2	0	1095.57	6	17	8.05647	8.46132	1097.23	2.03153	0.6	0					0.669203		1.51563e+07	5.12186e+07	5.63162e+07	3.54434e+07	2.03218e+07	5.64115e+06	3.54202e+06	997348	398726	212205	0	8519.62	175059	329638	856042	946895	1.35298e+06	3.35345e+06	3.41341e+06	1.47906e+06	1.79256e+06	374417	220069	478478
EAVNKDKPLGAVALKSYEEE	303	322	3	0	730.714	6	17	8.05647	8.50285	731.509	1.10008	0.6	0					0.0917682		7.28678e+07	2.16768e+08	2.41916e+08	1.75314e+08	9.35123e+07	4.11541e+07	1.22543e+07	4.53364e+06	1.21349e+06	236808	432706	975609	736119	87934.3	577481	1.96445e+06	39430.6	956142	784898	156002	742786	0	401778	808616
EAVNKDKPLGAVALKSYEEEL	303	323	3	0	768.409	6	18					-1
AVNKDKPLGA	304	313	1	0	1012.58	4	7	5.41542	5.49405	1012.71	-0.453677	0.4	1					0.162356		1.30087e+06	196818	0	0	0	0	0	0	0	0	0	0
AVNKDKPLGA	304	313	2	0	506.793	4	7	4.92478	5.71823	507.139	0.107398	1	0	-0.544801	1.84652	0	0	0.0449353		5.09456e+08	3.23547e+08	1.16899e+08	2.98766e+07	5.73426e+06	708969	3598.18	387395	353196	181274	75724.7	29698.2
VNKDKPLGA	305	313	1	0	941.541	4	6	4.81312	5.19587	941.935	-0.151401	1	0	-0.756743	0.490135	0	0	8.03887e-14		1.40422e+07	7.24491e+06	528549	60188.7	29324.6	0	0	0	0	0	0
VNKDKPLGA	305	313	2	0	471.274	4	6	4.47793	5.71823	471.675	0.25611	0.6	0					0.353658		5.53648e+08	3.78313e+08	1.57984e+08	4.5353e+07	1.05226e+07	1.72653e+06	1.10855e+06	397940	61103.8	0	2.9005e+06
VNKDKPLGA	305	313	3	0	314.519	4	6	4.71758	5.26898	314.7	-0.00052903	1	0	-0.625401	1.04712	1	0	0.0950439		6.36837e+07	3.58599e+07	9.78116e+06	1.0459e+06	34194.1	164992	0	29530.1	42951.5	0	0
VNKDKPLGAVAL	305	316	2	0	612.869	5	9					-1
VALKS	314	318	1	0	517.334	3	3	3.86797	4.73347	518.208	0.574059	0.4	0					0.0506044		2.3144e+08	3.90147e+08	1.02165e+08	1.58048e+07	473016	4171.79	85807
VALKS	314	318	2	0	259.171	3	3	3.86797	4.73347	259.605	0.56878	0.4	0					0.0204338		4.20979e+08	7.38782e+08	1.83583e+08	2.2988e+07	1.93135e+06	3689.22	254594
VALKSYE	314	320	1	0	809.44	4	5	6.60292	6.82148	811.273	1.34907	0.4	0					0.572451		0	1.14281e+07	1.84608e+07	2.8825e+06	466784	276083	0	0	76756.5	65966.2
VALKSYE	314	320	2	0	405.224	4	5	6.41567	7.02983	405.919	0.907735	0.4	0					0.0697262		5.21583e+07	5.05964e+08	2.38053e+08	5.77542e+07	8.58452e+06	675190	88175.1	0	153361	266037
VALKSYEEE	314	322	1	0	1067.53	4	7	6.4937	7.14953	1068.92	0.771423	1	0	-0.0493125	1.39203	1	0	0.151251		3.08912e+08	6.49641e+08	4.09886e+08	1.58401e+08	4.50538e+07	8.16351e+06	2.44559e+06	1.64252e+06	338950	0	778907	0
VALKSYEEE	314	322	2	0	534.266	4	7	6.4937	7.18072	534.991	0.82649	1	0	-0.00822275	1.49501	1	0	0.0615517		2.29457e+09	4.83681e+09	2.9189e+09	1.13956e+09	3.25566e+08	8.21804e+07	528384	870230	1.19437e+07	2.9029e+07	3.47876e+07	3.53294e+07
VALKSYEEEL	314	323	1	0	1180.61	5	8	8.88235	9.47558	1182.07	0.762959	1	0	-0.126793	1.18528	0	0	0.765255		6.39265e+07	1.57663e+08	1.01466e+08	3.81214e+07	8.45075e+06	561525	0	945301	587157	283398	1.0157e+06	872739	16341.7	0
VALKSYEEEL	314	323	2	0	590.808	5	8	8.89793	10.0219	591.621	0.923745	1	0	-0.0218131	2.93799	0	1	0.922902		1.00065e+09	2.27978e+09	1.51519e+09	5.74282e+08	2.24569e+08	4.87672e+07	1.10414e+07	1.2238e+06	2.02889e+06	2.97835e+07	3.0754e+07	3.48278e+07	3.0996e+06	4.80565e+06
VALKSYEEELAKDPRIAA	314	331	2	0	1002.04	6	15					-1
VALKSYEEELAKDPRIAATM	314	333	2	0	1118.09	7	17					-1
VALKSYEEELAKDPRIAATM	314	333	3	0	745.728	7	17					-1
VALKSYEEELAKDPRIAATME	314	334	2	0	1182.61	7	18	9.52225	9.6624	1183.92	1.16471	1	0	-0.286959	-0.311082	0	0	0.690556		940612	5.24372e+06	1.31313e+07	8.2126e+06	6.76032e+06	622357	0	0	0	0	0	0	0	0	0	0	0	0	0	0	0	0	0	0	0	224413
VALKSYEEELAKDPRIAATME	314	334	3	0	788.742	7	18	9.55337	9.69358	789.923	2.08409	1	0	-0.0201683	-0.310862	0	1	0.365387		1.37727e+07	6.12256e+07	9.96722e+07	9.86023e+07	6.74896e+07	3.92004e+07	1.66795e+07	3.68362e+06	788004	453804	0	354145	0	0	0	0	0	146856	0	0	307321	0	0	0	6.10606e+06	5.79862e+06
VALKSYEEELAKDPRIAATMENAQKGEIMPNIPQMSA	314	350	5	0	815.613	9	32	10.5546	10.9127	816.99	4.29023	1	0	0.0753495	0.40845		0	0.105861		0	0	1.02335e+07	3.49944e+07	6.57827e+07	9.2484e+07	1.08906e+08	9.69015e+07	8.25707e+07	5.16318e+07	3.20234e+07	1.68523e+07	6.84833e+06	2.85518e+06	433162	6072.26	0	0	0	361310	0	0	0	0	657128	0	1.39427e+06	0	0	977801
VALKSYEEELAKDPRIAATMENAQKGEIMPNIPQMSAF	314	351	3	0	1407.71	9	33	11.3974	11.538	1410.07	4.39033	0.6	0					0.337058		0	0	0	3.16432e+06	1.02292e+07	1.73188e+07	2.18753e+07	1.9548e+07	1.72213e+07	1.01495e+07	2.68547e+06	971590	350252	0	0	209226	0	0	0	0	0	380129	307922	0	1.002e+06	1.44531e+06	0	0	0	0
VALKSYEEELAKDPRIAATMENAQKGEIMPNIPQMSAF	314	351	4	0	1056.03	9	33					0
KSYEEE	317	322	2	0	392.672	4	4	3.8362	4.73347	392.979	0.166869	1	0	-0.407038	2.18939		1	0.0561041		2.43968e+08	1.45936e+08	4.46946e+07	1.00218e+07	1.22212e+06	150190	20907.3	298992	0
KSYEEEL	317	323	1	0	897.42	4	5	7.55393	8.00973	898.135	0.194616	0.6	0					0.810986		4.68002e+07	2.71765e+07	5.10767e+06	692432	954575	0	619584	1.49203e+06	0	191683
KSYEEELAKDPRIAATMENAQKGEIMPNIPQMSA	317	350	4	0	948.467	9	29					-1
YEEELAKDPRIAATME	319	334	2	0	933.451	6	13	6.94645	7.28963	934.645	1.22979	0.6	0					0.563821		4.13465e+06	1.48264e+07	2.13201e+07	1.80147e+07	7.78275e+06	1.07334e+06	154840	0	0	0	198215	0	356001	0	0	0	0	0	398883	0
YEEELAKDPRIAATME	319	334	3	0	622.636	6	13	6.9152	7.18072	623.525	1.5079	0.6	0					0.300692		9.60719e+06	2.62394e+07	3.56076e+07	3.14135e+07	1.76012e+07	6.21146e+06	1.37378e+06	110923	235374	0	0	869528	6479.39	0	1.15856e+06	0	0	1.14599e+06	0	0
EELAKDPRIAATM	321	333	2	0	722.877	5	10	5.89277	6.61852	725.308	3.96077	0.6	0					0.20254		486079	1.48619e+08	7.58074e+08	1.92212e+09	2.90854e+09	3.07545e+09	2.14572e+09	1.22594e+09	5.42974e+08	2.00666e+08	6.90244e+07	2.23523e+07	6.03901e+06	650646	177474	861254
LAKDPRIA	323	330	2	0	442.272	4	5	5.58857	5.63917	442.773	0.487274	0.3	0					0.102666		1.24469e+06	1.63565e+06	790170	95129.7	57873.2	0	7652.15	0	7154.45	0
LAKDPRIAA	323	331	2	0	477.79	4	6	5.60757	6.20938	478.379	0.62222	1	0	-0.083264	1.21363	1	1	0.0737312		2.44972e+08	3.25321e+08	1.89906e+08	6.63905e+07	1.76362e+07	3.24258e+06	491373	45771	177976	4824.1	0
LAKDPRIAA	323	331	3	0	318.863	4	6	5.60757	6.10008	319.26	0.63736	1	0	-0.070084	0.852654	1	1	0.0968708		6.00416e+07	8.51115e+07	4.59167e+07	1.51391e+07	1.08517e+06	76577.3	0	214709	23359.3	0	2.05073e+06
LAKDPRIAAT	323	332	2	0	528.314	4	7	5.2115	5.8453	528.947	0.655171	1	0	-0.136059	1.31926		1	0.0965263		6.0775e+07	9.21394e+07	5.40578e+07	2.09865e+07	5.40487e+06	639173	965004	277469	36678.3	0	87386.9	0
LAKDPRIAATM	323	333	2	0	593.834	5	8	6.9152	7.18072	594.674	0.917949	1	1	-0.025597	0.102957	1	0	0.146915		1.40893e+08	1.98459e+08	1.26612e+08	5.45576e+07	1.99738e+07	5.02226e+07	437212	1.9608e+06	163666	407712	583508	1.38816e+06	516811	221536
LAKDPRIAATM	323	333	3	0	396.225	5	8					-1
LAKDPRIAATME	323	334	2	0	658.356	5	9	6.77467	7.46067	659.073	0.603922	0.6	0					0.0439119		9.6868e+08	1.45713e+09	9.65565e+08	4.53042e+08	1.40434e+08	4.8905e+07	9.44998e+06	6.41275e+06	1.03353e+07	5.15483e+06	1.69803e+06	409135	964953	0	127926
LAKDPRIAATME	323	334	3	0	439.239	5	9	6.79027	7.44513	439.708	0.57393	0.6	0					0.106721		3.45724e+08	5.0233e+08	3.3248e+08	1.44595e+08	4.98037e+07	1.14895e+07	1.65499e+07	177587	72040.5	68611.3	0	0	549598	0	0
LAKDPRIAATMENAQKGEIM	323	342	2	0	1094.07	7	17	8.75757	9.30445	1097.85	6.16037	0.6	0					0.550936		1.28108e+06	1.61216e+07	2.25678e+07	2.40495e+07	1.96151e+07	6.36316e+07	1.64246e+08	2.793e+08	2.87331e+08	2.11326e+08	1.17441e+08	4.95222e+07	8.69601e+06	1.29043e+06	0	378308	419395	91875	661575	378146	0	884401	3642.52	51542.1	11867.2
LAKDPRIAATMENAQKGEIM	323	342	3	0	729.714	7	17	8.77317	9.44448	732.312	6.38905	0.6	0					0.194197		4.98811e+07	1.46796e+08	2.09186e+08	1.59876e+08	1.83347e+08	6.53389e+08	1.73886e+09	2.94972e+09	3.36909e+09	2.31087e+09	1.31711e+09	6.97428e+08	2.43344e+08	8.96228e+07	5.71379e+07	2.3676e+07	1.54378e+07	9.31201e+06	1.52488e+06	673056	435568	410308	123886	763821	304376
LAKDPRIAATMENAQKGEIMPNIPQM	323	348	3	0	956.491	8	21	9.8493	10.1774	957.761	1.92436	1	0	-0.146296	0.309702		-1	0.210674		1.33349e+07	1.92801e+07	5.71443e+07	9.3891e+07	7.13857e+07	5.51119e+07	3.65754e+07	1.15918e+07	2.5082e+06	1.60155e+06	434776	0	387910	0	0	27046.9	8692.68	0	326255	0	225102	1.3221e+06	0	0	534249	0	157741	473661	21342.9	62237.2
LAKDPRIAATMENAQKGEIMPNIPQMSA	323	350	2	0	1513.27	8	23	9.56893	9.78702	1515.58	2.64883	1	0	-0.0233871	-0.0536975	0	-3	0.30215		0	2.55294e+06	1.06506e+07	2.17813e+07	2.82417e+07	2.88594e+07	1.82214e+07	1.13364e+07	1.6094e+06	231041	8630.23	601228	360720	0	0	0	0	0	0	0	0	0	0	0	238498	0	0	0	0	292617
LAKDPRIAATMENAQKGEIMPNIPQMSA	323	350	3	0	1009.18	8	23	9.47558	9.6624	1010.82	2.95703	0.6	0					0.097445		2.94223e+07	9.05133e+07	2.08735e+08	3.60691e+08	4.44464e+08	4.2999e+08	3.43749e+08	2.38434e+08	1.4109e+08	8.00778e+07	4.17809e+07	1.6174e+07	7.91985e+06	4.19397e+06	265394	299358	631513	1.00916e+06	486528	435454	567833	1.21072e+06	374808	507322	551541	629374	0	504225	0	0
LAKDPRIAATMENAQKGEIMPNIPQMSA	323	350	4	0	757.137	8	23	9.47558	9.6624	758.43	3.19995	0.6	0					0.191285		1.30092e+07	4.34961e+07	9.37262e+07	1.65313e+08	2.13757e+08	1.94963e+08	1.51113e+08	9.80179e+07	5.37089e+07	2.33417e+07	5.97752e+06	5.56675e+06	951889	1.23493e+06	675747	1.24159e+06	1.22765e+06	1.31483e+06	1.94338e+06	4.11161e+06	4.30428e+06	5.66701e+06	1.16721e+06	9.00626e+06	1.32877e+06	1.70732e+06	647087	0	362737	0
LAKDPRIAATMENAQKGEIMPNIPQMSAF	323	351	3	0	1058.2	8	24	10.6636	11.5693	1060.01	3.34622	0.6	0					0.119512		1.64149e+07	2.77915e+08	6.2061e+08	1.25458e+09	1.80372e+09	1.91881e+09	1.60844e+09	1.18257e+09	7.41943e+08	4.36651e+08	2.49024e+08	1.21756e+08	6.26323e+07	3.44812e+07	1.43744e+07	4.43294e+06	3.49737e+06	1.24323e+06	1.47706e+06	7.01994e+06	2.46466e+06	1.15743e+06	2.80465e+06	1.47555e+06	2.45493e+06	1.03375e+06	3.01649e+06	4.48106e+06	4.19316e+06	3.37256e+06
LAKDPRIAATMENAQKGEIMPNIPQMSAF	323	351	4	0	793.904	8	24	10.9749	11.4287	795.618	4.77922	0.6	0					0.34259		3.53696e+06	4.5305e+07	1.31736e+08	3.45609e+08	4.28311e+08	4.55846e+08	3.78921e+08	2.77978e+08	1.69468e+08	9.48285e+07	5.28535e+07	1.96268e+07	1.39842e+07	2.86501e+06	3.86703e+06	660327	1.46294e+06	764450	0	299308	420206	131500	119366	311317	594758	3.5339e+06	1.12867e+06	9.31954e+06	8.68012e+06	1.25035e+06
AKDPRIAA	324	331	2	0	421.248	4	5	4.7972	5.44683	421.656	0.332675	0.6	0					0.0820362		1.87682e+08	1.49784e+08	6.1647e+07	1.44766e+07	3.09849e+06	391509	1.31513e+06	67113	31292.9	68127.5
AKDPRIAAT	324	332	2	0	471.772	4	6	4.4298	5.16452	472.057	0.0312113	0.6	0					0.139206		2.94917e+08	1.35591e+08	4.44833e+07	1.18926e+07	2.42222e+06	1.12666e+06	449219	27658.7	0	0	0
AKDPRIAATM	324	333	2	0	537.292	5	7	6.5093	6.75907	538.026	0.779717	0.6	0					0.139332		1.66018e+08	1.48641e+08	7.11401e+07	3.20764e+07	2.72332e+07	2.13878e+07	1.11619e+07	3.92738e+06	753237	128315	0	0	73508.5
AKDPRIAATME	324	334	2	0	601.814	5	8	6.19377	6.75387	602.443	0.500265	1	0	-0.298309	1.07586	1	0	0.13659		8.5279e+08	7.76919e+08	3.99637e+08	1.5062e+08	4.85003e+07	9.70641e+06	9.9382e+06	1.87056e+07	2.38183e+07	1.49793e+07	3.23147e+06	5.56827e+06	522891	1.37799e+06
AKDPRIAATME	324	334	3	0	401.545	5	8					-1
AKDPRIAATMENAQKGEIM	324	342	2	0	1037.52	7	16	8.44575	8.64835	1039.6	2.81374	0.6	1					0.58038		8.33536e+06	1.9967e+07	2.39755e+07	1.62372e+07	5.91826e+06	739206	224073	180725	301705	0	6.31301e+06	565594	1.08235e+07	0	2.99569e+06	0	694596	0	0	0	0	20536	0	0
AKDPRIAATMENAQKGEIM	324	342	3	0	692.019	7	16	8.39903	8.71077	692.805	1.02581	0.6	0					0.24028		3.77281e+07	1.01258e+08	1.06372e+08	6.97685e+07	4.0399e+07	1.52875e+07	3.51826e+06	769962	0	193975	1.31559e+06	2.47056e+06	485387	114783	0	0	243017	0	139884	38113	108494	1.03374e+06	575904	805954
AKDPRIAATMENAQKGEIMPNIPQMSA	324	350	2	0	1456.72	8	22	9.44448	9.56893	1459.11	2.88111	1	0	0.0591033	-0.362934	1	0	0.482152		0	0	1.04291e+06	7.94853e+06	1.15739e+07	8.97935e+06	5.75276e+06	1.69539e+06	273800	0	176222	0	640250	0	669811	0	0	0	0	0	0	0	0	0	0	0	0	0	0	0
AKDPRIAATMENAQKGEIMPNIPQMSA	324	350	4	0	728.866	8	22					-1
AKDPRIAATMENAQKGEIMPNIPQMSAF	324	351	3	0	1020.51	8	23	10.5546	11.3662	1022.18	2.99819	0.6	0					0.351963		929208	1.60922e+08	5.03051e+08	1.12915e+09	1.23056e+09	1.13331e+09	9.1385e+08	6.05917e+08	3.54419e+08	1.96906e+08	9.20316e+07	4.06112e+07	2.55885e+07	2.95368e+06	882907	4.01142e+06	538360	201513	3.81665e+06	737903	777974	8.48201e+06	4.4419e+06	5.38782e+06	4.05594e+06	1.35433e+06	420977	764503	414682	0
AKDPRIAATMENAQKGEIMPNIPQMSAF	324	351	4	0	765.633	8	23	10.7415	11.084	767.118	3.93443	1	1	0.268572	0.35726	0	-1	0.0844634		1.27797e+07	3.52865e+07	1.23893e+08	2.61795e+08	2.97524e+08	2.8146e+08	2.09925e+08	1.58766e+08	7.70831e+07	3.55237e+07	1.85657e+07	1.192e+07	3.65834e+06	1.39838e+06	1.15381e+06	1.54272e+08	530445	1.11101e+06	1.28234e+06	1.33716e+07	0	101168	129176	136316	160287	584225	149546	20816.3	542575	478479
PRIAATME	327	334	2	0	444.734	5	6	6.36885	6.4937	445.942	1.83559	1	0	0.973044	-0.361612		-4	1.63903		1.80638e+06	718715	230472	52471.7	22615.5	240443	0	298.344	93805.9	165261	0	365384
TMENAQKGEIMPNIPQMSA	332	350	2	0	1045.49	7	15	9.13152	9.61567	1052.96	13.5294	1	1	4.08628	0.825022		-8	2.7605		1.90289e+07	2.42666e+06	2.9334e+07	3.15117e+07	3.14255e+07	1.84285e+07	5.58298e+06	703680	218834	332592	304692	716703	5.56657e+06	0	3.76151e+07	1.59847e+08	2.67724e+08	2.41658e+08	1.49939e+08	6.87519e+07	1.69148e+07	2.1169e+06	1.03551e+06
TMENAQKGEIMPNIPQMSAF	332	351	2	0	1119.02	7	16	10.9905	11.2244	1120.99	2.40594	1	0	0.160499	-0.00146089	1	-2	0.102904		0	9.98748e+06	4.02108e+07	5.90569e+07	6.54481e+07	4.51084e+07	2.83678e+07	8.16026e+06	2.28332e+06	131702	144935	522081	308179	0	0	0	0	0	0	0	0	213960	0	0
TMENAQKGEIMPNIPQMSAF	332	351	3	0	746.351	7	16					0
MENAQKGEIMPNIPQMSA	333	350	2	0	994.966	7	14					-1
ENAQKGEIMPNIPQMSAF	334	351	2	0	1002.98	7	14	10.7103	11.3027	1005.4	3.53127	1	0	0.692556	1.18259	1	-2	0.425855		2.77822e+06	4.55062e+07	1.57386e+08	2.33236e+08	2.18814e+08	1.81893e+08	8.98673e+07	7.86252e+07	6.61036e+06	3.3686e+07	263481	1.21771e+07	2.76214e+06	1.38206e+07	1.2938e+06	2.18592e+07	857391	9.42581e+06	4.05359e+06	8.78717e+06	998724	829841
ENAQKGEIMPNIPQMSAF	334	351	3	0	668.989	7	14	11.0528	11.2036	670.396	2.90197	1	0	0.457771	-0.275964	0	0	0.289661		96571.2	2.26893e+06	7.56075e+06	1.08941e+07	9.8978e+06	5.75399e+06	2.90787e+06	1.30988e+06	0	102808	100210	225705	522330	241046	0	0	102366	213203	0	606500	83600.9	178322
NAQKGEIM	335	342	2	0	445.724	5	6	5.8453	6.77467	447.905	3.78922	1	0	2.67378	2.29541		-2	0.386243		1.26977e+08	3.52699e+08	3.33239e+08	1.66983e+08	1.11135e+08	3.6176e+08	6.70804e+08	3.39335e+08	1.03434e+08	2.19256e+07	2.19497e+06	5.14377e+06
NAQKGEIMPNIPQM	335	348	2	0	785.889	6	10					0
NAQKGEIMPNIPQMSA	335	350	2	0	864.924	6	12	8.72637	8.9602	866.814	2.64223	0.6	0					0.173702		4.64917e+06	4.91738e+07	1.10427e+08	1.45343e+08	1.28725e+08	8.43219e+07	4.57607e+07	2.28945e+07	8.92304e+06	1.71904e+06	0	138058	206870	289966	0	837650	1.3687e+06	1.55544e+06	3.49843e+06
NAQKGEIMPNIPQMSAFWYAVRTAVINAASGRQTVDE	335	371	3	0	1355.34	9	33					-1
PNIPQMSA	343	350	1	0	857.419	4	5	7.24298	7.44513	859.566	1.58584	0.4	0					0.491095		0	1.16345e+07	1.89992e+07	1.02047e+07	1.2511e+06	157774	599503	140676	233219	0
PNIPQMSA	343	350	2	0	429.213	4	5	7.22743	7.6317	430.144	1.30116	0.4	0					0.124593		1.42615e+07	6.62696e+07	8.1111e+07	4.75432e+07	5.27532e+06	0	0	148542	692336	123922
PNIPQMSAF	343	351	1	0	1004.49	5	6	9.67798	9.8493	1010.28	5.11564	1	0	3.8285	-0.20815	-1	-8	0.154902		0	0	9.69586e+06	5.30309e+07	6.63284e+07	2.89621e+08	7.08308e+08	2.69414e+08	0	1.35688e+06	2.07561e+06	1.5019e+06
PNIPQMSAF	343	351	2	0	502.747	5	6	9.99078	10.5546	503.878	1.5886	1	0	0.758024	1.08824	-1	1	0.120469		4.0617e+07	1.58104e+08	2.28938e+08	1.71968e+08	6.92851e+07	1.94297e+07	692844	518663	661408	3.94284e+06	99034.2	1.01522e+06
FWYA	351	354	1	0	586.266	3	2	10.6013	11.413	586.573	-0.083035	1	0	-0.8418	1.90685		1	0.132747		2.79195e+08	9.47357e+07	9.7504e+06	200927	290494	309149
FWYAVRT	351	357	1	0	942.483	4	5	9.70917	10.4577	943.228	0.14884	1	0	-0.469452	1.69807	1	1	0.328934		6.08324e+08	4.36412e+08	1.54193e+08	3.35381e+07	4.37189e+06	3.78318e+06	272876	559127	2.5871e+06	1.80164e+06
FWYAVRT	351	357	2	0	471.745	4	5	9.6624	10.5546	472.146	0.204854	1	0	-0.410936	2.17277	1	1	0.0324942		1.84913e+09	1.552e+09	6.04883e+08	1.55025e+08	1.22855e+07	3.9424e+06	2.05816e+06	1.24183e+06	970333	1.38609e+06
FWYAVRTAV	351	359	2	0	556.798	5	7					-1
FWYAVRTAVINA	351	362	2	0	705.88	5	10	10.8815	11.1308	706.396	0.155818	0.6	0					0.0676503		1.24261e+08	1.22146e+08	6.21706e+07	2.33514e+07	2.22304e+06	733140	318469	503657	128290	358336	0	272643	0	178506	111934	27052.5
FWYAVRTAVINAASGRQTVDE	351	371	2	0	1177.6	6	19	10.9749	11.3506	1180.62	4.64003	0.6	1					0.563328		17021.8	831866	2.15813e+07	5.11255e+07	6.66397e+07	5.59539e+07	4.41603e+07	3.61273e+07	3.98351e+07	1.8832e+07	8.92507e+06	3.5324e+06	2.15738e+06	520685	334293	0	408031	196287	1.01932e+06	42045.5	1.0383e+06	0	1.39891e+06	4.7993e+06	2.71991e+06	260888
FWYAVRTAVINAASGRQTVDE	351	371	3	0	785.401	6	19	10.9905	11.4287	787.516	4.94978	0.6	1					0.532444		446919	2.99232e+07	1.56656e+08	3.18122e+08	3.72833e+08	3.06802e+08	2.03013e+08	1.11587e+08	5.59113e+07	1.87236e+07	9.47666e+06	3.03729e+06	2.28228e+06	3.40709e+06	2.02828e+06	3.20363e+06	696730	516360	4.8451e+07	378617	242387	1.37779e+08	0	1.10506e+07	4.34985e+06	227839
FWYAVRTAVINAASGRQTVDEALKDAQTGTD	351	381	3	0	1118.9	8	29	11.7727	12.7528	1121.59	6.12931	1	0	0.479038	2.46296	1	-1	0.172002		5840.12	339313	4.90381e+06	4.77951e+07	1.51234e+08	3.2011e+08	4.86116e+08	5.60664e+08	5.77674e+08	4.69995e+08	3.48799e+08	2.54239e+08	1.34103e+08	6.33306e+07	7.55099e+07	5.59328e+06	1.04545e+06	4.33744e+06	129897	130570	1.6457e+06	534853	0	657127	217531	0	1.32368e+06	277416	171297	2.51714e+06
FWYAVRTAVINAASGRQTVDEALKDAQTGTD	351	381	4	0	839.423	8	29					0
WYAVRT	352	357	1	0	795.415	4	4	7.93185	8.63275	796.171	0.266743	0.4	0					0.158399		4.21068e+08	3.579e+08	1.26643e+08	2.30458e+07	625230	928517	1.20436e+06	359012	699561
WYAVRT	352	357	2	0	398.211	4	4	7.96302	8.66395	398.609	0.305552	1	0	-0.225942	1.54098	1	1	0.0667532		1.31882e+09	1.19836e+09	3.99382e+08	8.82496e+07	2.33934e+07	7.0436e+06	931018	822849	608171
WYAVRTAVINA	352	362	2	0	632.346	5	9	9.22662	9.86487	633.479	1.49743	0.6	0					0.293399		5.74159e+08	5.3418e+08	2.45593e+08	8.23283e+07	1.27629e+07	1.78803e+06	2.0445e+06	1.38232e+06	1.53451e+06	208095	3.01661e+07	9.76374e+07	6.24498e+07	1.81642e+07	2.14874e+06
WYAVRTAVINAASGRQ	352	367	2	0	881.971	6	14					-1
WYAVRTAVINAASGRQTVD	352	370	2	0	1039.54	6	17					-1
WYAVRTAVINAASGRQTVD	352	370	3	0	693.364	6	17	9.35113	9.38225	694.934	3.48943	0.6	0					0.253522		0	0	1.6827e+06	4.61291e+06	5.23581e+06	3.30339e+06	976764	716360	220186	0	0	0	298965	0	0	313765	0	0	199758	0	0	193697	0	0
WYAVRTAVINAASGRQTVDE	352	371	2	0	1104.06	6	18	9.16272	9.70917	1106.19	2.96904	0.6	0					0.235999		215084	2.75976e+07	1.11897e+08	2.12476e+08	2.34242e+08	1.92667e+08	1.13739e+08	5.57767e+07	1.8738e+07	4.60699e+06	1.51996e+06	667927	270445	764484	0	0	0	0	0	194000	0	1.69526e+06	0	870167	0
WYAVRTAVINAASGRQTVDE	352	371	3	0	736.378	6	18	9.1471	9.58452	737.825	3.04922	0.6	0					0.109239		3.28255e+06	9.24489e+07	3.63119e+08	6.47852e+08	7.16118e+08	5.77757e+08	3.71135e+08	1.87244e+08	8.75173e+07	4.20334e+07	1.13809e+07	3.96178e+06	1.09531e+07	187054	390257	1.12527e+06	0	257404	436846	1421.59	0	494519	343771	0	0
WYAVRTAVINAASGRQTVDEAL	352	373	2	0	1196.12	6	20					-1
WYAVRTAVINAASGRQTVDEAL	352	373	3	0	797.752	6	20					-1
WYAVRTAVINAASGRQTVDEALKDAQTGTD	352	381	2	0	1604.31	7	28					-1
WYAVRTAVINAASGRQTVDEALKDAQTGTD	352	381	3	0	1069.87	7	28	10.5546	11.5328	1072.72	6.68619	0.6	0					0.317171		338174	2.69286e+06	1.51709e+07	1.25097e+08	3.4418e+08	6.78209e+08	1.06451e+09	1.34386e+09	1.44228e+09	1.29556e+09	1.08152e+09	8.43146e+08	5.4644e+08	3.2696e+08	1.93761e+08	8.99528e+07	3.95941e+07	2.50625e+07	2.9139e+06	627588	3.9203e+06	324037	418693	663343	845330	0	1.07704e+06	271698	0	282618
WYAVRTAVINAASGRQTVDEALKDAQTGTD	352	381	4	0	802.656	7	28	10.5044	10.9438	804.618	5.9944	1	0	0.493299	0.677339	0	0	0.128516		1.60459e+06	1.37014e+06	1.47207e+07	6.78576e+07	1.85148e+08	3.49081e+08	5.06848e+08	6.63088e+08	5.71305e+08	4.42541e+08	3.18274e+08	2.59181e+08	1.07246e+08	4.98786e+07	2.09257e+07	2.22188e+07	3.10141e+06	2.91092e+06	1.24287e+06	7.64663e+06	501928	4.05525e+06	1.20504e+06	4.37901e+06	0	2.3748e+06	0	1.69369e+06	877206	193855
WYAVRTAVINAASGRQTVDEALKDAQTGTDYDIPTTENL	352	390	3	0	1418.7	9	36	11.2402	11.5849	1423.66	12.3865	0.6	0					0.430543		0	0	0	0	0	0	443327	29158.4	2.3656e+06	1.14989e+07	2.56098e+07	3.94332e+07	5.58231e+07	6.01163e+07	6.39102e+07	5.57609e+07	3.6652e+07	2.50547e+07	1.57164e+07	3.19351e+06	1.54109e+06	1.16183e+06	25107	0	21441.1	0	0	0	0	0
WYAVRTAVINAASGRQTVDEALKDAQTGTDYDIPTTENL	352	390	4	0	1064.28	9	36	11.2402	11.3506	1067.79	11.541	0.6	0					0.0664936		0	0	0	25674.3	0	40435.6	0	1.17295e+06	2.69905e+06	1.07141e+07	1.85403e+07	3.02768e+07	4.10032e+07	4.35543e+07	4.71914e+07	4.03308e+07	3.35981e+07	2.40747e+07	1.61685e+07	8.67853e+06	3.44633e+06	1.09076e+06	177229	745924	282863	820926	0	0	0	0
YAVRT	353	357	1	0	609.335	3	3	4.95663	5.67075	609.897	0.207612	0.4	0					0.137185		1.76357e+08	1.34249e+08	2.25416e+07	1.24671e+06	906969	70555.9	104950
YAVRT	353	357	2	0	305.171	3	3	4.95663	5.71823	305.497	0.298097	1	0	-0.105922	1.74134	1	1	0.0275827		6.07928e+08	4.95933e+08	1.26151e+08	1.93639e+07	988055	115864	277559
YAVRTAVINA	353	362	1	0	1077.61	4	8	7.13393	7.46067	1078.28	0.0426762	1	0	-0.597077	0.305133	1	1	0.484194		2.49339e+07	2.28297e+07	2.88652e+06	346964	0	0	0	153486	166749	0	0	0	218588
YAVRTAVINA	353	362	2	0	539.306	4	8	7.11833	7.88515	539.727	0.209052	1	0	-0.488447	1.75856	1	1	0.230545		3.0102e+08	2.64869e+08	1.08518e+08	2.57134e+07	2.23137e+06	253622	144305	0	1.40657e+06	0	427415	235924	262315
YAVRTAVINAASGRQ	353	367	3	0	526.29	5	13	6.11568	6.19377	527.992	4.19961	0.4	0					1.00313		4.49466e+06	0	0	96401.3	0	0	0	0	0	61500	0	362139	710696	81636.5	659638	622532	211590	0	53998.1
YAVRTAVINAASGRQTVD	353	370	2	0	946.503	6	16					-1
YAVRTAVINAASGRQTVD	353	370	3	0	631.338	6	16	7.80735	7.86958	632.659	2.87724	1	0	0.314357	-0.568412	1	-1	0.113915		0	2.07405e+06	7.18812e+06	1.21809e+07	1.25857e+07	9.05367e+06	5.87807e+06	1.46627e+06	595198	101325	0	0	14497.5	0	0	0	0	0	25679.2	0	0	94765.6	0
YAVRTAVINAASGRQTVDE	353	371	2	0	1011.02	6	17	7.70955	8.4769	1013.28	3.3463	0.6	0					0.172118		1.70203e+06	6.63215e+07	2.70196e+08	4.97657e+08	5.80667e+08	5.15076e+08	3.62652e+08	2.11052e+08	8.29592e+07	2.13883e+07	3.29115e+06	2.0031e+06	10322.7	451467	8794.14	585668	0	750087	0	7.84637e+06	227356	783692	0	1.05322e+06
YAVRTAVINAASGRQTVDE	353	371	3	0	674.352	6	17	7.74182	8.02532	675.729	2.97272	0.6	0					0.0374169		8.39501e+06	9.01999e+07	2.79161e+08	4.54636e+08	5.04066e+08	3.79474e+08	2.16084e+08	1.10312e+08	4.66246e+07	1.64844e+07	4.61674e+06	1.15385e+06	556997	608619	1836.23	407062	95188.6	0	438856	0	0	0	973189	3.84868e+06
YAVRTAVINAASGRQTVDEA	353	372	3	0	698.031	6	18	8.29007	8.66395	699.682	3.75551	0.6	0					0.0878808		1.40257e+06	1.27364e+07	6.91593e+07	1.56129e+08	2.36655e+08	2.67458e+08	2.19264e+08	1.10161e+08	5.57487e+07	1.88862e+07	6.45702e+06	1.0621e+06	0	922961	0	0	165532	243283	0	277831	0	0	49418.1	0	0
YAVRTAVINAASGRQTVDEAL	353	373	3	0	735.726	6	19	9.06922	9.1471	737.022	2.61638	0.6	0					0.0802335		226964	868689	1.08548e+07	1.92896e+07	2.11164e+07	1.5284e+07	6.74822e+06	799365	736895	150715	0	0	0	0	0	0	0	0	0	0	0	0	0	0	0	0
YAVRTAVINAASGRQTVDEALKDAQTGTD	353	381	3	0	1007.85	7	27	9.47558	9.7559	1010.65	6.67983	0.6	0					0.200561		2.45694e+07	2.63101e+07	2.85353e+07	4.65972e+07	1.01882e+08	2.44905e+08	4.70822e+08	7.50782e+08	8.70815e+08	8.17468e+08	6.31247e+08	4.16106e+08	2.30094e+08	8.55771e+07	3.24167e+07	1.81911e+07	7.8162e+06	6.4169e+06	2.92032e+06	2.4441e+06	1.33798e+06	952344	1.14342e+06	2.42772e+06	1.45131e+06	1.25716e+06	953442	507322	596457	387075
VRTAVINA	355	362	2	0	422.256	4	6					-1
VRTAVINAASGRQTVDE	355	371	2	0	893.974	6	15	6.3343	6.43128	896.132	3.3098	0.4	0					0.182792		0	170599	845215	7.61458e+06	4.5753e+06	8.94116e+06	908894	1.02917e+06	0	93452	0	88604.8	127566	134643	0	0	0	0	0	0	0	0
VRTAVINAASGRQTVDE	355	371	3	0	596.318	6	15					-1
AVINA	358	362	1	0	487.287	3	3	5.25853	5.9716	487.562	-0.00280962	1	0	-0.629832	1.58105		0	0.0405847		7.27251e+08	1.9732e+08	2.96243e+07	1.37367e+06	209349	26016.9	23418.1
AVINAASGRQ	358	367	2	0	493.773	4	8	4.60605	5.08285	494.873	1.65198	1	0	0.453665	0.800748		0	0.158658		2.40782e+06	1.65777e+07	2.34235e+07	1.47819e+07	6.44574e+06	1.26302e+06	107152	7801.63	0	50589.3	135347	67982.5	0
AVINAASGRQTVD	358	370	2	0	651.344	5	11	5.63917	6.1313	653.507	3.59618	0.6	0					0.348367		1.30142e+06	1.47805e+07	6.28406e+07	1.2415e+08	1.58827e+08	1.17709e+08	6.50239e+07	2.40332e+07	9.49891e+06	6.2265e+06	6.38108e+06	4.79224e+06	1.68579e+06	873321	0	78794.8	101121
AVINAASGRQTVDE	358	371	1	0	1430.72	5	12	5.86113	6.08115	1434.17	2.64287	1	0	0.525442	-0.0473124	1	-1	0.352361		0	361299	4.85261e+06	8.17843e+06	7.36492e+06	3.10997e+06	732976	109462	0	0	0	0	0	0	0	0	0	0
AVINAASGRQTVDE	358	371	2	0	715.865	5	12	5.76602	6.43128	717.804	3.07759	1	0	0.714665	1.42318	1	-1	0.161078		2.78134e+07	2.65447e+08	7.49364e+08	1.10549e+09	9.78148e+08	6.11064e+08	2.95424e+08	1.23712e+08	4.53584e+07	1.96316e+07	9.44537e+06	2.53079e+07	4.33167e+07	3.42121e+07	1.41838e+07	709905	1.34298e+06	652981
AVINAASGRQTVDEA	358	372	2	0	751.384	5	13	7.58503	7.98897	757.72	11.8323	0.5	0					0.131613		1.92861e+06	2.4989e+06	2.26107e+06	1.23914e+06	346807	174021	1.09534e+06	0	736566	159688	138149	2.65275e+08	6.0181e+08	5.29049e+08	2.50749e+08	9.76275e+07	2.67805e+07	2.89306e+06	0
AVINAASGRQTVDEAL	358	373	2	0	807.926	5	14	8.18107	8.53922	809.751	2.73642	1	0	0.396003	0.408891		-1	0.130049		0	1.19227e+07	5.05068e+07	7.43994e+07	7.15953e+07	4.13673e+07	2.43874e+07	1.54039e+06	1.38574e+06	166379	0	134307	166595	0	158964	56193.6	40520.4	66536.7	0	211932
AVINAASGRQTVDEALKDAQTGTD	358	381	3	0	811.073	6	22	9.08478	9.88042	813.559	6.09271	0.6	0					0.297352		634933	6.64097e+06	5.85645e+07	2.45895e+08	6.02083e+08	1.03841e+09	1.35681e+09	1.40068e+09	1.19217e+09	8.17015e+08	5.09109e+08	2.87759e+08	1.52941e+08	9.9725e+07	3.14339e+07	1.08901e+07	2.25585e+07	6.60931e+06	4.0701e+06	1.19431e+08	2.10316e+06	557579	5.71592e+07	618954	4.34537e+06	3.44422e+06	0	0	0
AVINAASGRQTVDEALKDAQTGTDYDIPTTENL	358	390	3	0	1159.9	8	30	10.2708	10.9645	1164.15	10.7399	0.6	0					0.223397		0	0	0	0	367240	1.52351e+06	5.00747e+06	3.61251e+07	1.10886e+08	2.13093e+08	3.54627e+08	4.84299e+08	5.35247e+08	5.41362e+08	4.65474e+08	3.55092e+08	2.30107e+08	1.43565e+08	5.85448e+07	2.29389e+07	1.34785e+07	289454	0	2.71649e+06	0	0	352774	0	0	733757
AVINAASGRQTVDEALKDAQTGTDYDIPTTENL	358	390	4	0	870.18	8	30	10.3487	10.9127	873.184	10.0218	0.6	0					0.162136		0	0	346224	1.03452e+06	569955	5.99759e+06	3.59401e+07	1.31497e+08	2.82698e+08	5.07657e+08	7.65245e+08	9.49232e+08	1.03191e+09	9.26857e+08	7.55736e+08	4.91384e+08	2.14643e+08	1.0874e+08	3.90701e+07	1.18529e+07	4.2876e+06	402990	503075	452069	0	1.33722e+06	0	257207	0	1.28052e+06
INAASGRQTVDE	360	371	2	0	630.813	5	10	4.71758	5.16452	632.555	2.78767	1	0	0.831148	0.702109		1	0.162719		147055	4.36923e+06	1.83954e+07	2.63036e+07	2.23966e+07	1.26032e+07	4.99204e+06	1.55721e+06	254216	31246.4	0	38881.9	0	0	0	0
INAASGRQTVDEALKDAQTGTD	360	381	3	0	754.372	6	20					-1
ASGRQTVDE	363	371	2	0	481.731	4	7	3.4148	4.18677	483.33	2.67917	1	0	1.37423	1.77557		0	0.0644964		7.76037e+06	7.219e+07	1.8747e+08	2.32899e+08	1.83232e+08	9.26459e+07	3.42891e+07	8.08799e+06	836379	0	0	54208.6
ASGRQTVDEAL	363	373	2	0	573.791	5	9	7.04025	7.24298	575.362	2.50427	0.4	0					0.210798		0	4.36749e+06	1.66483e+07	1.42122e+07	1.52521e+07	806482	584444	235106	0	331259	247207	246272	95835.2	627936	0
ASGRQTVDEALKD	363	375	2	0	695.352	5	11	5.54125	5.57278	700.776	10.0733	0.4	0					0.628941		46902.2	0	61179	52873.8	0	0	0	0	47862.3	0	0	374242	530476	257483	94044	0	0
ASGRQTVDEALKDAQTGTD	363	381	2	0	981.972	6	17	8.00973	8.55482	985.192	5.34989	0.6	0					0.189329		287384	488245	1.35824e+07	6.39556e+07	1.5652e+08	2.40418e+08	2.82251e+08	2.49421e+08	1.80309e+08	1.03928e+08	4.58353e+07	2.66781e+07	4.69101e+06	2.20736e+06	1.02701e+06	183712	168774	734281	189088	963268	260975	841979	709927	1.55032e+06
ASGRQTVDEALKDAQTGTD	363	381	3	0	654.984	6	17	8.07203	8.53922	657.116	5.30722	0.6	0					0.0983354		243474	13180.3	3.24203e+07	1.06184e+08	1.01759e+08	3.10413e+08	3.47669e+08	2.75615e+08	2.1772e+08	1.19516e+08	4.39892e+07	2.30019e+07	8.47166e+06	2.84723e+06	279347	249457	660013	708816	792538	1.06015e+06	498614	1.84741e+06	1.958e+06	838492
ASGRQTVDEALKDAQTGTDYDIPTTENL	363	390	3	0	1003.81	7	25	9.47558	10.2553	1010.27	17.6455	1	0	3.06179	1.80106		-6	0.499521		949987	0	8.19773e+06	259117	0	1.54471e+07	323771	4.65635e+06	6.43052e+07	5.42436e+07	9.76484e+07	1.56118e+08	1.53294e+08	1.44236e+08	1.65996e+08	1.53304e+08	2.95863e+08	6.05687e+08	1.02595e+09	1.49358e+09	1.63611e+09	1.47603e+09	1.09264e+09	5.97098e+08	2.32944e+08	1.02542e+08	4.71086e+07	2.10826e+07	9.12796e+06	5.79594e+06
TVDEALKDAQTGTD	368	381	2	0	732.347	5	12	6.99333	7.22743	734.214	2.91849	1	0	0.64541	-0.000800363		1	0.299566		181975	208218	8.15562e+06	1.30469e+07	1.34528e+07	7.66901e+06	1.97282e+06	306921	0	0	178418	104125	136499	0	106251	0	123617	0
EALKDAQTGTDYDIPTTENL	371	390	2	0	1098.02	6	17	8.2226	8.74195	1102.25	7.20464	1	0	1.58872	0.941274		-3	0.0904693		0	0	187777	142327	0	1.65481e+07	1.33299e+08	3.13689e+08	3.82524e+08	3.33179e+08	2.02232e+08	1.03799e+08	3.72916e+07	9.83995e+06	349933	427926	0	311495	480853	348602	525302	379009	180822	743111
ALKDAQTGTD	372	381	1	0	1019.5	4	8	3.56228	4.34965	1022.8	2.73287	1	0	1.15939	1.82643	1	1	0.141739		3.84466e+06	3.77377e+07	1.02335e+08	1.42168e+08	1.21773e+08	6.16803e+07	2.14168e+07	4.96034e+06	174589	0	0	28779.5	0
ALKDAQTGTD	372	381	2	0	510.254	4	8	3.56228	4.38165	511.907	2.74069	0.6	0					0.0590276		1.02838e+08	5.96472e+08	1.53052e+09	2.14974e+09	1.74814e+09	9.39958e+08	3.39401e+08	1.03796e+08	2.82555e+07	5.13509e+06	7222.11	65939.3	0
ALKDAQTGTDYDIPTTENL	372	390	2	0	1033.5	6	16	8.53922	8.99133	1038.39	8.59035	1	0	2.17945	0.719228	1	-1	0.675137		0	0	0	677226	1.05706e+07	3.08018e+07	6.90842e+07	1.24047e+08	2.14588e+08	2.46244e+08	2.65466e+08	1.78013e+08	1.19462e+08	4.66217e+07	2.13825e+07	1.73205e+06	3.66626e+06	576022	1.22299e+07	520308	2.47173e+07	0	1.27291e+07
ALKDAQTGTDYDIPTTENL	372	390	3	0	689.336	6	16	8.43017	8.85118	692.689	8.86713	0.6	0					0.135751		579834	86863	0	715290	229276	914003	6.56537e+06	1.0561e+07	6.24877e+07	1.38137e+08	1.41898e+08	9.47976e+07	5.3724e+07	1.94739e+07	4.30797e+06	2.92878e+06	0	521381	2.16111e+06	2.22314e+06	339248	650711	0
KDAQTGTDYDIPTTENL	374	390	2	0	941.439	6	14	8.4769	8.72637	947.089	10.2202	1	0	3.18816	0.04995		-2	0.292183		0	0	0	778231	1.28258e+06	3.12718e+06	8.22009e+06	1.61912e+07	3.35993e+07	6.35434e+07	1.03366e+08	1.79508e+08	1.72653e+08	1.07713e+08	5.59378e+07	1.69284e+07	4.24051e+06	181225	1.13603e+06	159683	164737
YDIPTTE	382	388	1	0	838.383	4	4	6.85272	7.16512	841.653	2.77919	1	0	3.00421	0.257795		1	0.290141		182009	257203	9.97766e+06	2.44055e+07	1.90719e+07	3.08763e+06	0	0	100148
YDIPTTEN	382	389	1	0	952.426	4	5	6.38445	6.82668	956.548	3.57165	1	0	3.10623	0.686587		1	0.376411		104149	0	6.38632e+06	2.88677e+07	4.07556e+07	2.79312e+07	9.67389e+06	1.92881e+06	267994	0
YDIPTTENL	382	390	1	0	1065.51	4	6	8.75757	9.55337	1070.39	4.25353	1	0	3.07799	1.85429	1	1	0.196623		60607	2.50899e+07	1.2157e+08	3.65758e+08	7.35013e+08	8.96708e+08	6.37767e+08	2.42312e+08	6.84492e+07	1.53107e+07	1.74912e+07
YDIPTTENL	382	390	2	0	533.259	4	6	8.77317	9.56893	535.582	4.02487	1	0	2.87893	1.85418	1	1	0.0806687		3.32761e+07	2.09828e+08	7.63282e+08	2.00673e+09	3.4395e+09	3.81645e+09	2.60499e+09	9.72757e+08	1.31294e+08	5.24826e+07	6.68922e+07
YFQGHM	391	396	1	0	782.329	4	4					0
YFQGHM	391	396	2	0	391.668	4	4	6.79027	8.10838	393.28	2.67701	0.4	0					0.43256		964403	3.14087e+07	8.4035e+07	2.2612e+08	6.11384e+07	2.82308e+07	797393	3.19337e+07	0
YFQGHMASM	391	399	1	0	1071.44	5	7	8.46132	8.52363	1076.21	3.98775	0.4	0					0.371104		0	0	0	919753	3.58771e+06	4.52161e+06	1.85784e+06	381460	0	0	0	0	0
YFQGHMASM	391	399	2	0	536.223	5	7	8.38347	8.5704	538.6	3.97287	1	0	2.33957	-0.156574	1	1	0.0518463		1.69378e+06	9.75041e+06	2.24539e+07	5.52968e+07	9.70634e+07	1.18761e+08	8.34785e+07	3.97418e+07	1.09576e+07	2.47423e+06	0	0	0
YFQGHMASMTGGQQMGRGSSPQKPIV	391	416	2	0	1390.66	8	22	8.4769	8.64835	1398.57	13.9954	1	0	2.69789	-0.20771	1	-1	0.248043		0	0	0	0	0	0	0	0	0	0	242407	1.29167e+06	3.64085e+06	5.06769e+06	1.01954e+07	1.36715e+07	1.28232e+07	1.03484e+07	1.02573e+07	3.22657e+06	3.00192e+06	173068	0	0	0	0	0	0	0	0
YFQGHMASMTGGQQMGRGSSPQKPIV	391	416	3	0	927.44	8	22	8.38347	8.75757	932.637	13.7513	1	0	2.63994	0.461568	1	-1	0.0836171		144642	203324	0	0	0	183800	1.77836e+06	2.53497e+06	5.64614e+06	1.29257e+07	2.1243e+07	3.83158e+07	7.44687e+07	1.00512e+08	1.41261e+08	1.97507e+08	1.71229e+08	1.59391e+08	1.23909e+08	8.03108e+07	4.52687e+07	1.76742e+07	5.20278e+06	2.41692e+06	644179	293738	624344	289420	197412	0
YFQGHMASMTGGQQMGRGSSPQKPIV	391	416	4	0	695.832	8	22	8.61717	8.72637	699.923	14.5268	0.4	1					0.2309		111374	0	0	106927	0	0	308175	380273	726382	950702	724355	3.28689e+06	7.67708e+06	1.23453e+07	2.55682e+06	1.71929e+07	1.99935e+07	1.69981e+07	8.2691e+06	6.68452e+06	3.18951e+06	855103	575037	166591	244938	0	1.24772e+06	119825	2.30131e+06	0
YFQGHMASMTGGQQMGRGSSPQKPIVR	391	417	3	0	979.474	8	23	7.70955	7.94743	986.519	19.2136	0.4	1					0.7273		0	0	194393	148607	0	0	0	7146.76	8218.99	419605	171819	425889	1.40633e+07	2.34829e+06	3.98598e+06	4.67114e+07	1.22633e+07	2.19458e+07	5.71524e+07	4.53044e+07	4.25737e+07	4.04129e+07	2.64531e+07	1.76652e+07	5.90449e+06	1.14789e+06	290243	423701	4.28392e+06	1.96966e+07
YFQGHMASMTGGQQMGRGSSPQKPIVR	391	417	4	0	734.857	8	23					-1
YFQGHMASMTGGQQMGRGSSPQKPIVRV	391	418	3	0	1012.5	8	24					-1
YFQGHMASMTGGQQMGRGSSPQKPIVRVFLPNKQRTVVPARC	391	432	4	0	1162.1	10	36	8.69517	9.17828	1167.55	18.7977	1	0	2.10246	0.821609	1	1	0.129484		0	0	1.07173e+06	0	0	0	1.05168e+06	0	0	179770	260277	175148	915347	1.81957e+06	560644	2.5405e+06	3.27053e+07	4.67778e+07	6.45713e+07	9.00781e+07	1.20579e+08	1.25911e+08	1.30828e+08	1.16032e+08	1.02947e+08	7.36695e+07	5.22798e+07	2.87829e+07	1.45611e+07	2.91748e+06
YFQGHMASMTGGQQMGRGSSPQKPIVRVFLPNKQRTVVPARC	391	432	5	0	929.879	10	36	8.71077	9.32002	934.282	18.9979	1	0	2.13151	1.23818	1	1	0.0946176		502236	0	366407	150083	422475	994515	356466	514021	4.50483e+06	2.36471e+06	4.54077e+06	3.74946e+06	9.97107e+06	3.12729e+07	3.8443e+07	5.48759e+07	9.80505e+07	1.64832e+08	2.43266e+08	3.28242e+08	3.85617e+08	4.20387e+08	4.18155e+08	3.72876e+08	3.11586e+08	2.47905e+08	1.81971e+08	1.13654e+08	7.53067e+07	4.21463e+07
YFQGHMASMTGGQQMGRGSSPQKPIVRVFLPNKQRTVVPARC	391	432	6	0	775.067	10	36	8.69517	9.10037	778.661	18.542	1	0	2.06536	0.564279	1	0	0.0593822		1.52793e+06	0	9.85516e+06	0	1.01847e+06	8.93211e+06	1.17202e+06	1.79882e+06	4.00448e+06	1.77215e+06	4.44439e+06	1.13604e+07	9.78483e+06	2.17264e+07	6.38628e+06	5.30482e+07	8.71185e+07	1.35042e+08	1.98193e+08	2.51866e+08	2.4895e+08	3.42243e+08	3.45479e+08	2.97862e+08	2.66759e+08	2.05062e+08	8.65493e+07	1.01135e+08	6.81456e+07	3.76636e+07
YFQGHMASMTGGQQMGRGSSPQKPIVRVFLPNKQRTVVPARC	391	432	7	0	664.487	10	36	8.72637	9.10037	667.633	19.0002	1	0	2.13185	0.461237	1	1	0.071025		8021.72	183917	99723.4	144891	1.12124e+06	485951	586115	1.64637e+06	2.2759e+06	2.2336e+06	2.84672e+06	5.03938e+06	8.27751e+06	1.55502e+07	2.0458e+07	4.21536e+07	6.52962e+07	9.75276e+07	1.43487e+08	1.94118e+08	2.64426e+08	2.56618e+08	2.58924e+08	2.33664e+08	1.963e+08	1.49762e+08	1.109e+08	9.8764e+07	4.26657e+07	2.74863e+07
YFQGHMASMTGGQQMGRGSSPQKPIVRVFLPNKQRTVVPARCGV	391	434	5	0	961.096	10	38					-1
YFQGHMASMTGGQQMGRGSSPQKPIVRVFLPNKQRTVVPARCGV	391	434	6	0	801.082	10	38	9.03807	9.44448	804.74	18.8372	1	0	1.96435	0.568298	1	1	0.484207		208457	0	484183	11401.5	0	700364	183550	588848	2.04804e+06	603184	1.02576e+06	4.24949e+06	1.36891e+06	3.41986e+06	1.43682e+07	1.39782e+07	2.54857e+07	6.97122e+07	7.48613e+07	9.77496e+07	1.26557e+08	1.53559e+08	1.58069e+08	1.64242e+08	1.26424e+08	1.09743e+08	5.28871e+07	5.77408e+07	1.68144e+07	2.4153e+07
YFQGHMASMTGGQQMGRGSSPQKPIVRVFLPNKQRTVVPARCGV	391	434	7	0	686.785	10	38					-1
YFQGHMASMTGGQQMGRGSSPQKPIVRVFLPNKQRTVVPARCGV	391	434	8	0	601.063	10	38					-1
YFQGHMASMTGGQQMGRGSSPQKPIVRVFLPNKQRTVVPARCGVT	391	435	6	0	817.923	10	39	8.88235	9.06922	821.665	19.2843	1	0	1.95784	-0.156795		1	0.0542041		0	0	0	0	24703.1	0	1.62617e+06	0	0	318182	0	828853	1.51968e+06	1.69959e+06	2.6628e+06	4.43509e+06	9.04206e+06	1.59095e+07	2.5054e+07	3.92216e+07	5.11537e+07	5.90236e+07	6.61622e+07	6.12823e+07	5.84834e+07	4.65712e+07	3.4601e+07	2.25983e+07	1.55393e+07	8.22358e+06
TGGQQMGRGSSPQKPIV	400	416	2	0	864.446	6	13	7.41403	7.85402	865.433	0.920809	0.5	0					0.530112		1.65105e+07	5.12755e+07	5.5956e+07	3.25295e+07	9.86794e+06	822268	906843	166539	491787	3363.13	417021	3453.14	935065	0	151703	0	141609	0	0	0
TGGQQMGRGSSPQKPIVRVFLPNKQRTVVPARC	400	432	4	0	898.991	8	27					-1
TGGQQMGRGSSPQKPIVRVFLPNKQRTVVPARC	400	432	5	0	719.394	8	27					-1
TGGQQMGRGSSPQKPIVRVFLPNKQRTVVPARC	400	432	6	0	599.663	8	27					-1
TGGQQMGRGSSPQKPIVRVFLPNKQRTVVPARCGVTVRDSLKKALM	400	445	7	0	713.97	10	40					-1
MGRGSSPQKPIVRVFLPNKQRTVVPARC	405	432	4	0	781.189	8	22					-1
RVFLPNKQRTVVPARC	417	432	3	0	628.696	6	12	7.27408	7.5073	630.497	4.21693	0.6	0					0.177537		4.71288e+06	3.7693e+06	4.3188e+06	8.94877e+06	2.38076e+07	3.57781e+07	4.1129e+07	2.75542e+07	1.02059e+07	6.50794e+06	476896	0	0	0	144177	0	0	0	0
RVFLPNKQRTVVPARC	417	432	4	0	471.774	6	12					0
RVFLPNKQRTVVPARCGV	417	434	3	0	680.726	6	14					-1
RVFLPNKQRTVVPARCGV	417	434	4	0	510.797	6	14					0
RVFLPNKQRTVVPARCGVT	417	435	3	0	714.409	6	15					-1
RVFLPNKQRTVVPARCGVTVRDSLKKALM	417	445	4	0	821.475	8	25	9.3978	9.58452	823.525	6.12242	1	0	0.654235	-0.15729	1	1	0.214515		6.161e+06	0	0	0	1.62564e+06	9.66889e+06	1.76106e+07	2.54778e+07	3.40484e+07	2.99548e+07	2.48696e+07	1.65038e+07	5.58484e+06	3.81503e+06	165635	240269	189484	0	0	0	0	0	0	0	0	0	0	0	0	0
RVFLPNKQRTVVPARCGVTVRDSLKKALM	417	445	5	0	657.381	8	25	9.42893	9.63125	659.147	6.75219	1	0	0.785814	-0.105769	1	1	0.0763019		0	0	0	327401	2.38391e+06	1.15732e+07	2.4946e+07	4.15569e+07	5.27913e+07	4.59914e+07	3.71185e+07	3.15906e+07	1.27136e+07	5.25006e+06	2.30463e+06	844838	192239	0	190006	206464	11224.8	578838	138090	120356	0	197719	334264	0	110496	0
RVFLPNKQRTVVPARCGVTVRDSLKKALM	417	445	6	0	547.985	8	25	9.49113	9.50668	549.399	6.4009	0.3	1					0.0430488		0	0	0	0	227860	907464	1.22264e+06	1.99556e+06	2.61657e+06	2.16623e+06	2.94806e+06	637015	201618	220005	143220	0	0	0	129073	0	0	0	0	0	0	0	0	0	0	0
VFLPNKQRTVVPARCGV	418	434	3	0	628.693	6	13	7.27408	7.5073	630.505	4.24547	0.6	0					0.183351		4.35087e+06	3.3871e+06	3.54263e+06	8.95131e+06	2.38076e+07	3.57747e+07	4.1129e+07	2.82236e+07	1.04884e+07	5.60998e+06	734490	0	0	0	144177	0	0	0	0	0
GVTVRDSL	433	440	2	0	423.738	4	6	6.71223	7.11833	426.361	4.77166	1	0	3.52905	0.567252		-2	0.0539524		0	246328	67979.1	9.83831e+07	6.22772e+08	1.09007e+09	7.27468e+08	2.53945e+08	6.14206e+07	9.93117e+06	357729
GVTVRDSLKKALM	433	445	2	0	709.413	5	11	8.52363	9.11593	710.525	1.33052	0.6	0					0.06461		1.83455e+08	8.93963e+08	1.14866e+09	7.56191e+08	3.363e+08	1.26282e+08	3.82671e+07	1.02614e+06	2.5683e+06	2.18139e+06	1.10371e+06	394517	277992	54192.8	15336.6	147445	0
GVTVRDSLKKALM	433	445	3	0	473.278	5	11	8.5704	9.1471	474.036	1.38128	0.4	0					0.114396		1.17974e+08	6.20459e+08	7.98673e+08	1.16817e+07	2.34098e+08	8.42086e+07	1.49426e+06	6.29044e+06	3.32158e+06	6.56428e+07	1.61771e+06	575621	9.80766e+06	61467.2	76623.2	619025	90438.2
GVTVRDSLKKALMM	433	446	2	0	774.934	6	12					-1
GVTVRDSLKKALMM	433	446	3	0	516.958	6	12	10.0219	10.1307	517.963	1.96987	1	1	0.232498	-0.4144	1	0	0.153236		498288	1.51249e+07	2.42583e+07	1.86689e+07	8.82325e+06	3.30938e+06	937076	320317	0	501175	2.51703e+06	923067	311789	292411	100836	0	106720	0	28821.3
GVTVRDSLKKALMMRGLIPECC	433	454	3	0	807.426	8	19					-1
GVTVRDSLKKALMMRGLIPECC	433	454	4	0	605.822	8	19					-1
GVTVRDSLKKALMMRGLIPECCA	433	455	3	0	831.105	8	20					-1
TVRDSLKKALM	435	445	2	0	631.368	5	9					0
TVRDSLKKALM	435	445	3	0	421.248	5	9	8.05647	8.50803	422.127	1.8344	0.4	0					0.106201		3.7395e+07	2.07505e+08	2.55291e+08	1.50132e+08	5.65533e+07	1.35266e+07	8.47146e+07	491607	190176	2.04116e+07	82439.5	0	1.05031e+06	0	0
TVRDSLKKALMM	435	446	2	0	696.889	6	10					-1
TVRDSLKKALMM	435	446	3	0	464.928	6	10	9.55337	9.60008	465.652	1.22043	0.6	0					0.103419		278873	2.53239e+06	4.71247e+06	3.06827e+06	747177	141149	0	0	0	0	0	0	0	0	0	0	0
TVRDSLKKALMMRGLIPECCA	435	455	3	0	779.075	7	18					-1
VRDSLKKALM	436	445	2	0	580.845	5	8	7.24298	7.94743	581.82	1.20501	1	0	0.161827	1.55259	1	1	0.0953067		8.42982e+07	4.22937e+08	4.71872e+08	2.51662e+08	9.03256e+07	2.39858e+07	483518	589719	0	247203	46290.1	405322	207941	0
VRDSLKKALM	436	445	3	0	387.566	5	8	7.28963	7.80735	388.259	1.33454	0.4	0					0.150389		2.04937e+07	1.6793e+08	1.83899e+08	9.95363e+07	3.15289e+07	8.63517e+06	0	80158.7	8.07613e+06	0	0	1.10065e+06	0	0
VRDSLKKALMM	436	446	2	0	646.365	6	9	8.74195	8.9135	647.699	1.77126	0.4	0					0.186303		1.17038e+06	1.47524e+07	4.45756e+07	1.84505e+07	1.72903e+07	1.8833e+06	1.45703e+06	1.69439e+06	653455	0	448302	0	424684	0	0	0
SLKKALM	439	445	2	0	395.746	4	5	6.72783	6.99333	396.56	1.09127	0.4	0					0.0884939		6.7218e+06	4.59003e+07	3.77691e+07	1.15103e+07	629240	288897	0	1.24779e+06	0	11336.4
KKALM	441	445	2	0	295.688	4	3	5.14887	5.87695	296.026	0.255814	1	0	-0.17954	1.63064		1	0.0806718		1.17911e+08	9.78349e+07	2.96344e+07	2.68752e+06	64466.8	326479	0	0
KKALMMRGLIPECCA	441	455	3	0	555.289	7	12					-1
MRGLIPEC	446	453	2	0	459.73	5	5	9.27332	9.89597	460.56	0.987673	1	0	0.406847	1.28244		-1	0.0506258		3.21716e+08	7.60246e+08	6.54452e+08	3.13005e+08	1.00956e+08	2.69211e+07	6.64333e+06	2.57445e+06	153915	1.35131e+06	136523
MRGLIPECC	446	454	1	0	1021.46	5	6	9.99078	10.5199	1023.22	0.964806	1	0	0.214975	0.973585	1	0	0.291873		1.21893e+08	3.23591e+08	2.90355e+08	1.58111e+08	6.37129e+07	7.00053e+06	549320	0	707629	12145.5	0	1.7977e+06
MRGLIPECC	446	454	2	0	511.235	5	6	9.8493	10.648	512.109	0.953408	1	0	0.205053	1.86397	1	0	0.037175		1.15786e+09	2.68239e+09	2.46132e+09	1.25612e+09	5.08116e+08	1.71455e+08	1.80796e+07	1.97561e+06	385950	24599.3	0	99327.9
MRGLIPECCA	446	455	1	0	1092.5	6	7	9.7559	10.4732	1094.45	1.10818	1	0	0.201973	1.59514	1	0	1.02766		1.91068e+08	4.846e+08	4.82898e+08	2.78706e+08	1.08299e+08	1.18169e+07	1.38436e+06	0	397049	20893.5	304749	802154	3.42154e+06	1.74845e+07
MRGLIPECCA	446	455	2	0	546.754	6	7	9.7559	10.6325	547.701	1.05467	1	0	0.162043	2.12103	1	0	0.0412105		1.65579e+09	4.15497e+09	3.99603e+09	2.24115e+09	1.03163e+09	3.78313e+08	9.52971e+07	1.01188e+07	1.58666e+06	1.56399e+06	793936	2.9011e+06	402453	2.75222e+06
MRGLIPECCAV	446	456	2	0	596.288	6	8	10.7882	10.8193	600.301	7.12364	0.4	1					0.982757		600840	893497	436510	0	191434	0	117339	0	90294.6	102805	1.67296e+06	415374	95613.1	0	1.58693e+06
RGLIPEC	447	453	2	0	394.21	4	4	6.5405	7.33628	396.504	4.06632	0.4	0					0.719207		76893.8	38878.8	825017	867487	6.9454e+07	499455	1.91737e+07	411424	4.29806e+06
RGLIPECC	447	454	2	0	445.715	5	5	9.22662	9.83373	446.31	0.540496	1	0	-0.0603036	1.23114		0	0.211813		1.58315e+08	2.63589e+08	1.29184e+08	3.71014e+07	3.64392e+06	1.70318e+06	397620	1.8123e+06	185433	4.09688e+06	239303
RGLIPECCA	447	455	2	0	481.233	5	6	9.03807	9.3978	481.966	0.775115	1	0	0.0498396	0.41412		0	0.544627		1.87307e+08	3.13281e+08	1.89682e+08	7.22956e+07	1.86094e+07	2.98246e+06	1.11506e+06	1.34849e+07	9.13162e+06	737994	77412.2	64928.2
AVYRIQDGEKKPIGWDTD	455	472	2	0	1046.03	6	15	7.80735	8.64835	1049.32	5.34265	0.6	0					2.31588		0	1.74933e+07	2.81578e+07	3.87346e+07	5.68836e+07	8.35755e+07	8.17309e+07	7.15537e+07	3.69307e+07	2.23907e+07	4.8044e+06	7.74536e+06	1.92631e+06	963925	172310	5.94778e+06	523739	1.12261e+07	1.12217e+07	9.13861e+06	2.8631e+06	1.38297e+06
AVYRIQDGEKKPIGWDTD	455	472	3	0	697.688	6	15	8.13433	8.55482	699.731	4.88809	0.6	0					0.0699071		0	949436	2.01598e+07	7.79023e+07	1.7e+08	2.7141e+08	3.00569e+08	2.54393e+08	1.6621e+08	8.15633e+07	3.43978e+07	1.0403e+07	1.67494e+06	0	1.33489e+06	0	545739	1.40498e+06	377859	0	214233	0
AVYRIQDGEKKPIGWDTDISW	455	475	2	0	1239.13	7	18					-1
AVYRIQDGEKKPIGWDTDISW	455	475	3	0	826.42	7	18					-1
AVYRIQDGEKKPIGWDTDISW	455	475	4	0	620.067	7	18					0
AVYRIQDGEKKPIGWDTDISWL	455	476	3	0	864.115	7	19					-1
AVYRIQDGEKKPIGWDTDISWL	455	476	4	0	648.338	7	19	12.0698	12.2259	650.208	5.91382	1	0	1.00084	-0.25857	1	-2	0.184111		705432	0	114217	469778	2.46145e+06	6.15744e+06	9.30997e+06	1.07236e+07	8.22951e+06	4.66385e+06	2.52908e+06	325544	1.40747e+06	139524	420151	0	1.02773e+06	0	0	67114.9	411534	0	14988.7	75351.1	0	164394	80776.6
AVYRIQDGEKKPIGWDTDISWLTGEEL	455	481	2	0	1560.29	7	24	12.5077	12.7424	1564.72	6.99538	1	0	0.897524	0.00101608	1	-1	0.261443		0	173320	239952	0	176435	3.85197e+06	7.83132e+06	1.7311e+07	2.25899e+07	2.62532e+07	2.21612e+07	1.52947e+07	4.2063e+06	1.29725e+06	0	407362	0	0	0	0	0	161410	0	0	0	198117	0	0	0	0
AVYRIQDGEKKPIGWDTDISWLTGEEL	455	481	3	0	1040.53	7	24	12.3982	13.2287	1043.66	7.53769	0.6	0					0.074781		4.43499e+06	0	2.01915e+06	1.40135e+07	5.00521e+07	1.57927e+08	4.13348e+08	8.02308e+08	1.1353e+09	1.28981e+09	1.16893e+09	8.8817e+08	5.80897e+08	3.11801e+08	1.52271e+08	7.66513e+07	2.31503e+07	8.37859e+06	9.07451e+06	2.84761e+06	1.44345e+06	2.24084e+06	206769	129290	28964.3	224246	0	13258.3	0	0
AVYRIQDGEKKPIGWDTDISWLTGEEL	455	481	4	0	780.648	7	24	12.4608	12.9145	783.1	7.94471	0.6	0					0.104455		199546	0	1.71099e+06	1.17047e+06	2.87406e+07	7.53985e+07	1.7796e+08	2.98124e+08	4.06102e+08	4.2933e+08	3.95972e+08	3.08238e+08	1.91564e+08	1.04038e+08	4.8388e+07	5.22271e+07	8.95322e+06	3.64239e+06	1.50941e+06	9.83758e+07	1.16452e+06	743079	779444	1.56258e+07	0	932416	202251	4.41454e+06	87416.1	171584
VYRIQDGEKKPIGWD	456	470	2	0	902.473	6	12	8.29007	8.67957	905.261	4.4927	0.6	0					0.161978		572462	175230	3.89109e+06	2.85299e+07	4.82002e+07	8.37031e+07	7.0768e+07	5.50191e+07	2.40356e+07	5.00501e+06	538423	776540	181356	0	0	0	368162	0	1.0156e+06
VYRIQDGEKKPIGWD	456	470	3	0	601.984	6	12	8.63275	8.67957	603.889	4.63103	0.6	0					0.432829		0	711370	2.62108e+06	7.60905e+06	1.52263e+07	2.11483e+07	2.13492e+07	1.59193e+07	8.66023e+06	3.30736e+06	1.53547e+06	1.1673e+06	213509	127833	0	0	25560.1	0	0
VYRIQDGEKKPIGWDTD	456	472	2	0	1010.51	6	14	8.02532	8.69517	1013.42	4.62145	0.6	0					0.158968		1.59252e+06	1.55417e+06	3.28324e+07	1.31304e+08	2.56368e+08	3.46832e+08	3.55906e+08	2.70167e+08	1.71288e+08	7.50307e+07	3.39952e+07	5.0737e+06	4.17671e+06	0	1.04285e+06	0	152.866	0	458859	0	1.2583e+06
VYRIQDGEKKPIGWDTD	456	472	3	0	674.009	6	14	8.02532	8.29007	676.013	4.81456	0.6	0					0.0955024		0	3.3335e+06	4.27708e+07	1.57286e+08	3.30646e+08	4.82174e+08	5.08988e+08	4.03654e+08	2.53077e+08	1.24132e+08	5.45523e+07	2.12401e+07	9.83407e+06	6.39059e+06	1.20066e+06	613423	2.43711e+06	0	24193.3	1.52556e+06	116794
VYRIQDGEKKPIGWDTD	456	472	4	0	505.759	6	14	8.2278	8.55482	507.586	6.11192	0.4	1					0.145159		3.54943e+06	662713	1.21724e+07	2.89404e+07	6.47954e+07	1.01648e+08	1.12229e+08	9.60553e+07	5.5065e+07	2.71861e+07	7.04794e+07	1.5064e+06	1.35542e+06	199507	6.52094e+07	0	1.57915e+06	0	8.04309e+06	0	90657.5
VYRIQDGEKKPIGWDTDISW	456	475	3	0	802.741	7	17	10.9438	11.3506	805.044	5.4577	0.6	0					0.152032		1.81448e+06	2.39951e+06	3.30867e+07	6.15259e+07	1.6146e+08	4.0945e+08	4.00883e+08	4.0242e+08	3.52933e+08	2.04679e+08	1.07467e+08	5.54254e+07	2.01854e+07	8.92018e+06	9.51433e+06	7.67312e+06	4.00293e+06	8.35938e+06	2.52138e+06	273035	9.26914e+06	0	351407	397392	121601
VYRIQDGEKKPIGWDTDISW	456	475	4	0	602.308	7	17	11.084	11.3818	604.059	5.55243	1	0	1.08107	0.209577	1	-4	0.290786		242446	481100	663075	6.00724e+06	1.58345e+07	3.23016e+07	4.68346e+07	4.50448e+07	3.20954e+07	2.01316e+07	7.98565e+06	2.50607e+06	927584	70384.5	240015	94698.1	0	0	727923	0	2.81114e+06	213291	869343	128376	533955
VYRIQDGEKKPIGWDTDISWL	456	476	2	0	1260.15	7	18	12.1478	12.2886	1263.63	5.43226	1	0	0.951418	-0.308881	-3	-3	0.560553		0	219893	0	593635	1.5476e+06	7.48828e+06	7.27099e+06	9.36076e+06	5.28797e+06	2.21901e+06	1.5619e+06	255480	0	0	0	294881	0	0	0	0	0	0	0	0	0	566757
VYRIQDGEKKPIGWDTDISWL	456	476	3	0	840.436	7	18	11.1724	11.6005	846.445	16.5027	1	0	4.16389	0.639965	-1	-12	0.0882646		34104.6	0	154226	492881	121839	284184	933905	0	140562	3.35624e+06	575959	1.22177e+06	2.23547e+07	2.68226e+07	6.69054e+07	1.71851e+08	2.39047e+08	3.53448e+08	3.98278e+08	3.28636e+08	2.51673e+08	1.52283e+08	7.68178e+07	2.96641e+07	9.71298e+06	980443
VYRIQDGEKKPIGWDTDISWL	456	476	4	0	630.579	7	18	11.2299	11.6005	635.069	16.4341	1	0	4.14397	0.450118	-1	-12	0.135188		267383	34545.2	66468.3	205022	146206	0	0	964603	67862.8	1.50455e+06	56037.4	2.07963e+06	400247	4.51045e+06	1.17257e+07	3.41041e+07	5.84723e+07	8.33057e+07	9.05935e+07	7.9704e+07	5.71415e+07	3.0711e+07	1.29215e+07	3.3156e+06	1.01537e+06	124778
VYRIQDGEKKPIGWDTDISWLTG	456	478	3	0	893.126	7	20					-1
VYRIQDGEKKPIGWDTDISWLTGEE	456	480	3	0	979.154	7	22					-1
VYRIQDGEKKPIGWDTDISWLTGEEL	456	481	2	0	1524.77	7	23	12.4764	13.2025	1529.21	7.06124	1	0	0.978675	1.62376	1	-4	0.176447		1.00321e+06	0	472141	681750	9.62424e+06	2.45817e+07	6.62233e+07	9.94475e+07	1.38609e+08	1.46986e+08	1.35574e+08	9.03165e+07	5.30875e+07	1.68244e+07	3.79996e+06	654418	175051	0	0	214108	0	0	6642.63	0	0	0	219579	0	0	0
VYRIQDGEKKPIGWDTDISWLTGEEL	456	481	3	0	1016.85	7	23	12.4608	13.2864	1019.89	7.30394	0.6	0					0.0709055		654154	6.10497e+06	2.97188e+07	9.56984e+07	3.08037e+08	7.68033e+08	1.47662e+09	2.4928e+09	3.12223e+09	3.49913e+09	3.08398e+09	2.24577e+09	1.46424e+09	8.18366e+08	3.99588e+08	1.78527e+08	7.49096e+07	4.42556e+07	2.00169e+07	1.31229e+07	7.26244e+06	1.02571e+06	769957	1.14715e+06	0	227637	321130	534401	179489	4.30839e+06
VYRIQDGEKKPIGWDTDISWLTGEEL	456	481	4	0	762.888	7	23	12.4764	13.2759	765.148	7.21434	0.6	0					0.0582308		557202	2.04433e+06	1.47341e+07	3.6101e+07	1.14277e+08	2.80287e+08	6.19644e+08	8.90796e+08	1.1574e+09	1.24019e+09	1.11256e+09	8.13762e+08	5.2622e+08	2.45791e+08	1.38339e+08	6.16436e+07	2.44565e+07	2.31088e+06	9.16462e+06	4.67817e+06	3.2648e+06	606820	2.31919e+06	462758	93948.4	420641	1.24479e+06	94391.7	362949	330419
VYRIQDGEKKPIGWDTDISWLTGEELHV	456	483	3	0	1095.56	8	25	11.9764	12.0387	1102.88	19.9989	0.6	0					0.179372		0	0	0	0	239244	0	0	0	515754	0	0	0	199326	0	0	13788.3	224890	2.98377e+06	7.97778e+06	5.48796e+07	1.51743e+08	2.56559e+08	3.57477e+08	2.36602e+08	1.64e+08	0	0	0	0	1.95973e+06
YRIQDGEKKPIGWD	457	470	2	0	852.939	5	11					-1
YRIQDGEKKPIGWD	457	470	3	0	568.962	5	11	8.18107	8.63275	570.74	4.32074	1	0	1.42675	0.717796	1	1	0.125204		34689.8	1.18845e+06	1.02471e+07	4.38315e+07	8.25325e+07	1.03212e+08	8.69651e+07	5.91134e+07	2.23053e+07	5.86348e+06	4.2139e+06	313860	0	1.4199e+06	168598	0	611263
YRIQDGEKKPIGWDTD	457	472	2	0	960.976	6	13	7.93185	8.43017	964.235	5.38254	1	0	1.53773	0.871809	1	-1	0.42934		0	313626	5.84374e+06	3.95575e+07	7.2622e+07	1.10379e+08	1.22882e+08	1.01976e+08	6.28634e+07	4.66017e+07	1.80815e+07	7.17584e+06	504563	1.68782e+06	475424	3.82866e+06	1.27484e+06	5.00766e+06	2.85239e+06	5.1084e+06
YRIQDGEKKPIGWDTD	457	472	3	0	640.987	6	13	8.05647	8.38347	643.001	4.90796	1	0	1.34705	0.306014	1	1	0.10402		0	1.1416e+06	2.06758e+07	7.33817e+07	1.58331e+08	2.261e+08	2.39284e+08	1.97195e+08	1.15663e+08	5.93163e+07	4.79535e+07	4.22129e+06	454989	3.62272e+06	1.63041e+06	258131	272603	0	0	462778
YRIQDGEKKPIGWDTD	457	472	4	0	480.992	6	13	8.07203	8.24337	482.485	4.83787	1	0	1.31889	-0.208095	1	1	0.142732		0	315236	233553	4.17365e+06	7.60031e+06	1.02234e+07	1.45082e+07	9.41164e+06	6.0199e+06	2.38144e+06	270262	221482	0	601499	0	49317.6	0	190422	0	0
YRIQDGEKKPIGWDTDISW	457	475	3	0	769.718	6	16	10.8349	11.1152	772.073	5.68032	1	0	1.22944	0.151836	-1	0	0.119282		12155.4	406842	1.36325e+06	1.24032e+07	4.38751e+07	8.21094e+07	1.15544e+08	1.20698e+08	9.42913e+07	6.14073e+07	2.85297e+07	1.17039e+07	1.47348e+06	377707	1.04466e+06	598378	831978	5.36909e+06	1.06005e+06	165343	2.74088e+06	139569	410411
YRIQDGEKKPIGWDTDISW	457	475	4	0	577.541	6	16	9.46003	9.70917	579.793	7.62522	1	0	1.86437	0.0488491	-1	-2	0.0582928		0	0	0	9.18216e+06	117955	0	1.88885e+07	1.24108e+08	2.82743e+08	3.60172e+08	3.26899e+08	9.85472e+07	7.29283e+06	2.86655e+06	1.16113e+06	1.06993e+06	218536	245960	72129	2.81216e+06	0	0	0
YRIQDGEKKPIGWDTDISWL	457	476	2	0	1210.62	7	17	12.3043	12.3565	1215.03	7.37097	1	0	1.63982	-0.601438	1	-4	0.203401		266639	0	100604	0	0	574053	1.28188e+06	2.46064e+06	6.72388e+06	7.61506e+06	6.43002e+06	1.46443e+06	226926	0	112544	0	0	0	0	0	418606	0	0	0	0
YRIQDGEKKPIGWDTDISWL	457	476	3	0	807.413	7	17	11.9608	12.5547	810.028	6.38226	0.6	0					0.246069		0	778160	3.26496e+06	1.55337e+07	4.3849e+07	9.69886e+07	1.34417e+08	1.29812e+08	1.16961e+08	8.14487e+07	3.94728e+07	1.18575e+07	3.62239e+06	1.0232e+06	222667	540533	282790	2.37377e+06	1.53505e+06	814003	741546	2.9285e+07	814711	24426.8	1.00467e+07
YRIQDGEKKPIGWDTDISWLTGEEL	457	481	3	0	983.826	7	22	12.3982	12.8989	986.967	7.66151	0.6	0					0.201592		223157	298713	3.6569e+06	2.10243e+07	6.2985e+07	1.62077e+08	3.21899e+08	5.2805e+08	6.93437e+08	6.90867e+08	6.41063e+08	4.70723e+08	3.09999e+08	1.66595e+08	8.78393e+07	3.6782e+07	1.34146e+07	5.15647e+06	1.38813e+06	1.22784e+06	428664	91921.9	93930.5	1.16337e+07	9967.33	19139.6	6.70095e+07	347908	0	7.97919e+06
YRIQDGEKKPIGWDTDISWLTGEEL	457	481	4	0	738.121	7	22	12.4764	13.04	740.427	7.46146	1	0	1.14659	1.08709	1	0	0.086921		504511	77778.9	800335	3448.36	1.3909e+07	1.82927e+07	7.95208e+07	1.17078e+08	1.71963e+08	1.67264e+08	1.58987e+08	1.1298e+08	7.406e+07	3.83492e+07	1.62237e+07	5.35197e+06	2.30322e+06	2.39001e+06	265152	230379	0	415156	133753	152661	0	471960	542580	465958	312758	1.18227e+06
RIQDGEKKPIGWDTD	458	472	2	0	879.444	6	12	7.41403	7.66285	882.459	5.0037	1	0	1.55305	0.0478033	1	1	0.605561		0	0	1.87077e+06	5.94906e+06	1.61312e+07	2.09237e+07	1.98025e+07	1.17506e+07	7.11954e+06	4.71191e+06	3.81004e+06	728336	875717	0	0	0	0	708039	559168
RIQDGEKKPIGWDTD	458	472	3	0	586.632	6	12	7.42958	7.75737	588.436	4.38603	1	0	1.2842	0.308601	1	1	0.111766		0	5487.56	862761	1.40011e+07	3.51693e+07	4.11295e+07	4.39296e+07	2.71975e+07	5.66615e+06	2.80885e+06	637418	0	0	98708.5	0	0	0	163841	0
RIQDGEKKPIGWDTDISWL	458	476	3	0	753.059	6	16					-1
RIQDGEKKPIGWDTDISWLTGEEL	458	481	2	0	1393.7	7	21	12.4608	12.6641	1398.95	8.84237	1	1	1.57442	-0.102631	-1	-8	0.622232		187910	0	0	0	0	1.16136e+06	8.31676e+06	1.15987e+07	1.46215e+07	1.36724e+07	1.14207e+07	7.98967e+06	1.54211e+07	1.57602e+07	1.17517e+07	4.18375e+06	840391	0	367542	177079	0	0	0	0	167385	0	18710.7	0	272312
RIQDGEKKPIGWDTDISWLTGEEL	458	481	3	0	929.471	7	21	12.3513	13.0138	932.249	6.6816	1	0	1.03697	1.41421	0	0	0.129742		5.03657e+06	1.21035e+06	5.49637e+06	8.64106e+07	5.30561e+07	1.24541e+08	2.42709e+08	3.3991e+08	4.12583e+08	3.87104e+08	3.04268e+08	1.98507e+08	1.22038e+08	4.49781e+07	2.14756e+07	1.61408e+07	786591	589887	1.22752e+06	466225	480186	968489	525948	182614	591476	409639	119305	326548	95185.4
RIQDGEKKPIGWDTDISWLTGEEL	458	481	4	0	697.355	7	21	12.3982	12.8362	699.523	7.01763	1	0	1.12055	0.672716	0	0	0.152224		637652	207300	169928	673513	4.41252e+06	1.31395e+07	2.94773e+07	4.26471e+07	5.51861e+07	4.78958e+07	3.58318e+07	2.33085e+07	1.11084e+07	3.89978e+06	968862	51907.1	940178	90953.8	263688	85278.5	591855	67592.4	289379	235794	1.01348e+06	139533	954548	0	1.03136e+06
RIQDGEKKPIGWDTDISWLTGEELHV	458	483	3	0	1008.18	7	23	10.1774	10.6792	1010.32	4.61317	0.6	1					0.874383		4.59212e+06	3.77411e+07	4.12419e+06	1.59931e+07	5.91521e+07	6.93693e+07	9.67585e+07	1.04928e+08	8.0738e+07	5.13929e+07	2.33576e+07	1.06632e+07	5.59156e+06	3.44722e+06	1.93481e+06	317678	714726	231761	0	1.24059e+06	311962	0	0	0	0	333860	218777	56575.6	37509.4	42687.8
TDISWLTGEEL	471	481	1	0	1263.61	5	9	11.9608	13.4972	1270.77	6.41155	0.4	0					2.02399		0	2.21791e+07	9.71414e+07	1.52364e+08	1.23819e+08	8.78576e+07	5.07939e+08	1.37057e+09	1.16482e+09	3.84492e+08	6.60271e+07	5.20645e+06	2.21861e+06	5.21079e+07	4.44465e+07
TDISWLTGEEL	471	481	2	0	632.309	5	9	12.1166	12.805	634.221	3.07937	1	0	1.16223	1.49947	-1	1	0.448602		4.66297e+06	5.15241e+07	1.51954e+08	2.16531e+08	1.70912e+08	8.00235e+07	4.00118e+07	2.01498e+07	1.0645e+07	1.28907e+07	1.46159e+07	7.44806e+06	4.11242e+06	2.00831e+06	2.49374e+06
ISWLTGEEL	473	481	1	0	1047.54	4	7	11.8506	12.7737	1050.58	2.41983	1	0	1.18071	2.27455		0	0.1614		6.09049e+07	3.55405e+08	8.5056e+08	1.03765e+09	7.48394e+08	3.15427e+08	9.93224e+07	2.86419e+07	1.33942e+07	274260	180983	81337.3
ISWLTGEELHV	473	483	2	0	642.335	5	9					0
LTGEEL	476	481	1	0	661.34	4	4	7.04025	7.75737	662.776	1.0592	1	0	0.758193	1.59442		1	0.179548		3.09532e+08	7.91209e+08	5.88701e+08	2.04749e+08	3.39079e+07	7.66533e+06	52108.3	1227.95	1.98944e+06
TGEEL	477	481	1	0	548.256	3	3	5.78188	6.36885	549.282	0.726054	1	0	0.639199	1.16459		1	0.586856		3.02193e+08	3.55513e+08	1.57683e+08	4.58476e+07	2.37643e+07	155918	157915
HVEVL	482	486	1	0	596.34	3	3	7.27408	8.08762	596.798	0.107168	1	0	-0.438349	1.91285		1	0.048406		4.013e+09	1.81817e+09	4.31495e+08	6.37531e+07	1.481e+06	406674	748955
HVEVLENVPLTTHN	482	495	2	0	801.418	5	11	7.86958	8.55482	804.345	4.91822	1	0	1.71047	1.48913	1	1	0.0907672		1.3968e+07	4.75169e+07	1.52755e+08	4.49429e+08	1.04988e+09	1.72211e+09	1.96082e+09	1.52743e+09	8.36157e+08	3.31755e+08	9.37434e+07	2.0632e+07	1.83578e+06	0	294435	133675	433450
HVEVLENVPLTTHN	482	495	3	0	534.614	5	11	7.86958	8.2745	536.439	4.54003	1	0	1.53088	0.563344	1	1	0.0587613		1.32247e+07	4.60016e+07	1.29199e+08	3.38065e+08	6.15931e+08	8.32287e+08	7.8146e+08	5.2885e+08	3.3338e+08	1.03152e+08	2.80273e+07	2.3531e+07	415657	82295.9	1.15287e+07	18710.9	0
HVEVLENVPLTTHNF	482	496	2	0	874.952	6	12					-1
HVEVLENVPLTTHNFVRKT	482	500	3	0	745.074	6	16					-1
HVEVLENVPLTTHNFVRKT	482	500	4	0	559.058	6	16					-1
HVEVLENVPLTTHNFVRKTF	482	501	2	0	1190.64	6	17					-1
HVEVLENVPLTTHNFVRKTF	482	501	3	0	794.097	6	17					-1
HVEVLENVPLTTHNFVRKTF	482	501	4	0	595.825	6	17	9.67798	9.99078	598.465	9.12918	1	1	2.18004	0.259116	1	1	0.154821		596241	0	1.16144e+06	355476	1.26259e+06	2.91132e+06	2.15128e+07	3.97909e+07	6.128e+07	8.22621e+07	7.23756e+07	6.18399e+07	3.85212e+07	1.78667e+07	6.47449e+06	1.54878e+06	554884	343192	1.12712e+06	119802	277171	229813	3.57409e+07	98918.2
HVEVLENVPLTTHNFVRKTFF	482	502	3	0	843.12	7	18	10.866	11.5224	846.538	8.7122	1	0	1.90321	1.39395	1	1	0.104424		493520	3.7053e+06	1.49094e+06	2.8605e+06	3.98173e+07	5.24168e+07	1.30102e+08	3.21895e+08	5.33524e+08	8.00223e+08	9.17262e+08	8.19258e+08	6.56196e+08	4.09947e+08	2.17079e+08	9.14292e+07	3.28452e+07	7.48839e+06	1.05054e+06	306575	145843	156467	672988	110559	406861	162694
HVEVLENVPLTTHNFVRKTFF	482	502	4	0	632.592	7	18	10.9282	11.6005	635.139	8.64555	1	0	1.88387	1.4463	1	1	0.112001		134311	3.09395e+06	404257	3.23634e+06	2.26566e+06	1.541e+07	4.04131e+07	9.91405e+07	1.82246e+08	2.77941e+08	3.09872e+08	2.792e+08	2.09047e+08	1.30417e+08	5.95033e+07	1.2884e+07	7.68558e+06	1.43902e+06	185531	967714	89004	303462	68978.3	646794	314969	171882
HVEVLENVPLTTHNFVRKTFFTL	482	504	3	0	914.497	7	20	11.7416	12.5547	918.423	10.1039	0.6	0					0.0944155		2.4305e+06	1.13763e+06	866845	1.63655e+06	1.89418e+06	5.20473e+06	2.03124e+07	4.91429e+07	1.26589e+08	2.39602e+08	3.72656e+08	4.68828e+08	4.93787e+08	4.29231e+08	3.04851e+08	1.71291e+08	8.60427e+07	3.38625e+07	3.50364e+06	964074	1.1606e+06	1.19035e+06	0	311142	183031	0	726703	22857
HVEVLENVPLTTHNFVRKTFFTL	482	504	4	0	686.125	7	20	11.835	12.0698	689.081	10.1542	1	0	2.02701	0.00151148	1	1	0.0564283		159986	291352	206443	604920	377208	2.09884e+06	3.65589e+06	1.00546e+07	2.58242e+07	4.65932e+07	7.77012e+07	1.02737e+08	9.80578e+07	8.85965e+07	6.09124e+07	3.70667e+07	1.53788e+07	1.84835e+06	1.91124e+06	290019	652957	1.61664e+06	21118.1	0	208324	2.9224e+06	88041.9	124436
HVEVLENVPLTTHNFVRKTFFTLA	482	505	2	0	1406.76	7	21	11.726	12.0542	1412.92	10.6021	1	0	2.01213	0.310087	0	0	0.27564		212497	0	290748	0	0	0	0	57667.5	1.37822e+06	7.20564e+06	2.48688e+07	4.11258e+07	4.89434e+07	4.40059e+07	3.00039e+07	1.80761e+07	3.1499e+06	616606	0	500852	0	0	229084	0	0	0	0	0	0
HVEVLENVPLTTHNFVRKTFFTLA	482	505	3	0	938.176	7	21	11.6317	12.5703	942.159	10.2349	1	0	1.92079	2.3259	0	0	0.0994837		147320	8.94199e+06	2.26676e+06	2.0058e+06	1.37465e+08	3.11051e+07	7.15948e+07	2.01428e+08	3.33411e+08	6.30356e+08	1.04647e+09	1.4319e+09	1.59134e+09	1.48081e+09	1.18619e+09	7.47622e+08	3.51745e+08	1.46663e+08	4.77506e+07	2.66744e+06	2.6767e+06	1.03748e+06	294218	557536	16710.7	785236	0	12253.4	0
HVEVLENVPLTTHNFVRKTFFTLA	482	505	4	0	703.884	7	21	11.6317	12.4451	706.91	10.39	1	0	1.95936	1.91258	1	0	0.0805489		142102	521510	5.01803e+06	807072	3.93357e+06	6.79808e+06	1.92263e+07	4.58428e+07	9.69051e+07	2.05934e+08	3.4928e+08	4.82438e+08	5.59989e+08	5.27008e+08	4.00209e+08	2.48925e+08	1.04312e+08	3.46665e+07	4.94162e+06	3.6322e+06	1.13108e+06	1.39965e+06	663383	1.53219e+06	515600	466489	497452	1.51353e+06	79832.8
HVEVLENVPLTTHNFVRKTFFTLAF	482	506	2	0	1480.3	7	22	12.9145	13.2917	1486.05	9.68178	1	0	1.67375	0.471531	1	-2	0.383734		644343	2.89399e+06	5.33546e+06	4.22694e+06	988640	457646	141822	403412	1.46688e+06	8.88877e+06	1.8295e+07	2.73138e+07	3.2329e+07	3.32582e+07	2.75932e+07	1.2966e+07	3.11313e+06	224131	0	0	0	0	0	0	0	0	0	0	0	0
HVEVLENVPLTTHNFVRKTFFTLAF	482	506	3	0	987.199	7	22	12.805	13.5993	991.317	10.5363	1	0	1.87664	1.84944	1	1	0.106115		0	867488	1.73464e+06	8.30997e+06	1.43842e+07	3.25215e+07	6.58464e+07	1.26914e+08	2.4791e+08	4.45515e+08	7.22216e+08	1.04176e+09	1.17496e+09	1.14678e+09	9.59243e+08	6.64946e+08	3.75784e+08	2.0882e+08	9.43593e+07	2.38691e+07	1.04821e+07	1.05169e+06	425729	311449	0	141264	70410.8	0	197353	215857
HVEVLENVPLTTHNFVRKTFFTLAF	482	506	4	0	740.651	7	22	12.805	13.562	743.753	10.5883	1	0	1.88897	1.7262	1	1	0.108342		284998	815887	1.27694e+06	2.91556e+06	4.73053e+06	8.56709e+06	2.07125e+07	4.07774e+07	8.46208e+07	1.57437e+08	2.55755e+08	3.67835e+08	4.36151e+08	4.25022e+08	3.37491e+08	2.36021e+08	1.43011e+08	7.0059e+07	3.69897e+07	9.74435e+06	2.26475e+06	780154	316756	566089	242761	186400	393846	51013.4	581807	270897
EVLENVPLTTHN	484	495	2	0	683.354	5	9	7.42958	7.94743	686.109	4.71809	0.6	0					0.136199		1.83883e+06	10831.8	7.04772e+06	3.66598e+07	9.7082e+07	1.4641e+08	1.41867e+08	9.35232e+07	3.93123e+07	3.16041e+06	329723	2773.02	745398	1.50822e+06	0
EVLENVPLTTHNFVRKTF	484	501	3	0	715.388	6	15					-1
EVLENVPLTTHNFVRKTFF	484	502	3	0	764.411	6	16	11.1152	11.3974	767.737	8.58311	0.6	0					0.166974		1.06694e+07	199403	121001	1.08068e+06	523950	2.2545e+06	8.2734e+06	2.23258e+07	3.84498e+07	5.26458e+07	6.11531e+07	5.34687e+07	3.48512e+07	1.70669e+07	8.57568e+06	2.61387e+06	291140	273151	1.14826e+06	2.50147e+06	4.46749e+06	1.81113e+06	1.32123e+06
EVLENVPLTTHNFVRKTFFTL	484	504	3	0	835.788	7	18					-1
EVLENVPLTTHNFVRKTFFTLA	484	505	3	0	859.467	7	19	11.9608	12.1478	863.352	10.0858	1	0	2.14776	-0.156354		1	0.198504		3.56673e+06	1.3393e+06	402924	937690	182641	997258	2.30905e+06	2.77051e+06	3.26141e+06	1.0866e+07	2.07414e+07	2.86159e+07	3.27132e+07	2.90753e+07	1.95572e+07	1.03854e+07	4.70636e+06	1.38406e+06	41367.8	483169	361289	482787	522860	19386.4	23469.9	219339	458998
LENVPLTTHNFVRKTFF	486	502	3	0	688.374	6	14					0
ENVPLTTHN	487	495	1	0	1024.51	4	6	5.13318	5.75013	1028.48	3.39242	0.6	0					0.249788		884506	3.20753e+06	2.16855e+07	5.53819e+07	7.32699e+07	5.34596e+07	1.9616e+07	2.3795e+06	274765	139550	99364.2
ENVPLTTHN	487	495	2	0	512.757	4	6	5.1175	5.86113	514.773	3.45147	0.6	0					0.0557438		1.36386e+07	1.02781e+08	4.04169e+08	9.48411e+08	1.20716e+09	9.24796e+08	3.92432e+08	1.11624e+08	2.13987e+07	2.6337e+06	7.4803e+06
ENVPLTTHNF	487	496	2	0	586.291	5	7					-1
ENVPLTTHNFVRKTF	487	501	2	0	901.981	6	12	8.49247	8.92907	905.511	5.9772	0.6	0					0.248342		347792	1.84359e+06	369026	5.39208e+06	2.77922e+07	5.67336e+07	9.9527e+07	1.02784e+08	9.04427e+07	5.71795e+07	3.07723e+07	7.41215e+06	1.81016e+06	711975	0	384826	0	167992	186212
ENVPLTTHNFVRKTF	487	501	4	0	451.494	6	12					-1
ENVPLTTHNFVRKTFF	487	502	3	0	650.679	6	13	10.1774	10.648	653.41	7.00319	1	0	2.1889	0.780326	1	1	0.0639458		322465	406078	7.0866e+06	1.95709e+07	7.07606e+07	1.92506e+08	3.73713e+08	6.14312e+08	6.9269e+08	5.912e+08	4.14692e+08	2.93644e+08	9.67954e+07	3.00403e+07	7.0359e+06	333631	181476	297114	113783	341302
ENVPLTTHNFVRKTFF	487	502	4	0	488.261	6	13	10.2241	10.5546	490.36	7.20424	1	0	2.26968	0.317518	1	1	0.146194		0	0	278232	0	3.05843e+06	1.01138e+07	2.23204e+07	4.6759e+07	4.63069e+07	4.00145e+07	2.6322e+07	8.2184e+06	6.62018e+06	909276	299625	0	7.61698e+06	51535.1	161209	0
ENVPLTTHNFVRKTFFTL	487	504	2	0	1082.58	6	15	11.3974	11.7416	1087.41	8.33809	1	0	2.27856	0.362764	1	1	0.365005		543845	0	776199	0	0	265993	3.76112e+06	1.52023e+07	3.11544e+07	4.65341e+07	4.92652e+07	3.70987e+07	1.847e+07	5.77729e+06	748554	0	223533	0	334007	0	174807	0
ENVPLTTHNFVRKTFFTL	487	504	3	0	722.056	6	15	11.3818	11.8039	725.288	8.37568	1	0	2.29165	0.620149	1	1	0.0857734		1.33722e+06	2.65152e+06	1.64303e+06	2.6798e+06	7.17106e+06	1.7789e+07	4.4299e+07	8.32376e+07	1.58511e+08	2.13432e+08	2.10435e+08	1.87088e+08	1.18862e+08	4.92433e+07	2.9807e+07	7.57297e+06	579159	651528	64335.3	92646.7	1.04217e+06	519081
ENVPLTTHNFVRKTFFTLA	487	505	2	0	1118.1	6	16	11.2559	11.726	1123.07	8.57896	0.6	0					0.145253		0	0	270962	2.53207e+06	7.2593e+06	1.63512e+07	3.37471e+07	7.4284e+07	1.3048e+08	1.91276e+08	2.04453e+08	1.78104e+08	1.36478e+08	8.00018e+07	3.05958e+07	3.58636e+06	18360.5	227971	0	0	0	0	0
ENVPLTTHNFVRKTFFTLA	487	505	3	0	745.736	6	16	11.2402	11.7675	749.102	8.74209	0.6	0					0.0755361		570638	2.18437e+06	9.49474e+06	2.61267e+07	6.20622e+07	1.10322e+08	1.92195e+08	4.05453e+08	7.30816e+08	1.08367e+09	1.24592e+09	1.14459e+09	8.17472e+08	4.82702e+08	2.63467e+08	1.07818e+08	3.50614e+07	546272	4.44589e+06	6155.95	35422.6	318536	24366.7
ENVPLTTHNFVRKTFFTLA	487	505	4	0	559.553	6	16	11.2559	11.6161	562	8.42775	1	0	2.12637	0.415716	1	1	0.181954		113998	253465	0	1.46787e+07	281819	1.98175e+06	5.39554e+06	2.04292e+07	3.04408e+07	4.54921e+07	5.84899e+07	4.98803e+07	3.40232e+07	1.87035e+07	5.62342e+06	3.21652e+06	401998	22003.9	0	347319	0	993142	116708
ENVPLTTHNFVRKTFFTLAF	487	506	2	0	1191.63	7	17	12.711	13.3547	1196.55	8.37202	0.6	0					0.218804		1.44097e+07	1.24224e+07	8.91498e+06	891486	1.91161e+06	3.3563e+06	1.90092e+07	4.59047e+07	8.53355e+07	1.28347e+08	1.54827e+08	1.43337e+08	1.02642e+08	6.24267e+07	2.92095e+07	8.11707e+06	400499	136725	23330.4	223288	225440	125056	139515	88713.8	38091.1
ENVPLTTHNFVRKTFFTLAF	487	506	3	0	794.758	7	17	12.758	13.2287	798.133	8.65449	0.6	0					0.0482472		3.59447e+07	3.72344e+07	2.17414e+07	2.32324e+07	3.43909e+07	6.91438e+07	1.35859e+08	2.75329e+08	5.0123e+08	7.42131e+08	8.62222e+08	8.18848e+08	6.33709e+08	3.89344e+08	2.1202e+08	9.43351e+07	3.65495e+07	9.50929e+06	4.97825e+06	812550	6.51188e+06	170378	275466	6.54672e+06	780982
FVRKTF	496	501	2	0	399.237	4	4	6.72783	7.28963	400.555	2.14023	1	0	2.16983	1.08147		1	0.0601339		1.86323e+07	1.15294e+08	2.64303e+08	2.5456e+08	1.34139e+08	4.25192e+07	6.1277e+06	126384	146106
FVRKTFF	496	502	2	0	472.771	4	5	9.44448	9.95818	474.477	2.80912	0.6	0					0.0716762		2.24088e+07	1.55186e+08	4.21643e+08	7.65872e+08	6.97791e+08	3.3703e+08	1.19358e+08	1.86284e+07	470693	450786
FVRKTFF	496	502	3	0	315.517	4	5	10.0996	10.2397	316.813	3.28625	0.4	1					0.342815		0	89689.3	9.60544e+06	2.69784e+06	1.79815e+06	2.30539e+06	1.01007e+06	328732	3.53226e+06	0
FVRKTFFTL	496	504	2	0	579.837	5	7	11.0996	11.7883	582.333	4.25767	1	0	2.55209	1.50068	1	1	0.0764201		2.65522e+06	1.5835e+07	5.9623e+07	1.89855e+08	3.86358e+08	4.77906e+08	3.62974e+08	1.90895e+08	6.09388e+07	1.06862e+07	416419	56304.3	2530.05
FVRKTFFTL	496	504	3	0	386.894	5	7	11.1464	11.6473	388.564	4.27664	1	0	2.56624	0.880396	1	1	0.0847989		100370	1.5761e+06	9.71693e+06	4.25756e+07	8.73939e+07	1.15189e+08	8.59839e+07	4.02625e+07	1.12853e+07	1.06247e+06	82840.5	0	0
FVRKTFFTLA	496	505	2	0	615.356	5	8	10.5702	11.3184	618.022	4.55658	1	0	2.35012	1.69697	1	1	0.0590182		2.99166e+07	4.39949e+07	1.16467e+08	3.48166e+08	7.58459e+08	1.11497e+09	1.00926e+09	6.33668e+08	2.74013e+08	8.24724e+07	1.3935e+07	223475	67531.3	129810
FVRKTFFTLA	496	505	3	0	410.573	5	8	10.6636	11.2559	412.359	4.5824	1	0	2.36698	1.1822	1	1	0.0825721		621663	3.46416e+06	1.15905e+07	6.04978e+07	1.37189e+08	1.96345e+08	1.8468e+08	1.08086e+08	4.22608e+07	7.83923e+06	593335	137195	0	0
FVRKTFFTLAF	496	506	2	0	688.89	5	9	12.6015	13.3284	691.735	4.8083	1	0	2.16565	1.62657	1	1	0.0365606		1.44984e+07	3.87857e+07	1.02673e+08	2.93692e+08	7.03032e+08	1.0937e+09	1.10488e+09	8.03047e+08	4.31252e+08	1.75169e+08	5.32666e+07	9.86808e+06	885453	186691	88056.8
FVRKTFFTLAF	496	506	3	0	459.596	5	9	12.6015	13.1134	461.489	4.79885	1	0	2.16017	0.916505	1	1	0.0466623		399184	4.67587e+06	3.01391e+07	6.95174e+07	1.64537e+08	2.64189e+08	2.63128e+08	1.91883e+08	1.0136e+08	3.63677e+07	9.25178e+06	1.74856e+06	103580	0	904749
FTLAF	502	506	1	0	598.324	4	3	11.913	12.7268	600.24	1.53063	1	0	2.04006	1.91379		1	0.125611		8.1358e+07	3.54684e+08	4.35348e+08	2.38168e+08	7.01007e+07	8.65826e+06	697481	651497
TLAF	503	506	1	0	451.255	3	2	9.52225	9.6624	452.297	0.764634	1	0	1.37203	-0.311082		0	0.0485861		1.33089e+08	1.8258e+08	9.75098e+07	2.25522e+07	2.30381e+06	122409
TLAFCDF	503	509	1	0	816.36	4	5	12.5703	12.6328	822.262	5.33361	0.4	1					1.97445		1.50286e+06	2.37886e+06	764781	1.54944e+06	881051	230605	0	1980.33	600006	9.08266e+06
AFCDF	505	509	1	0	602.228	4	3	10.6169	11.4912	602.571	-0.0986969	0.4	1					0.0578208		1.00191e+09	3.64188e+08	5.81957e+07	1.35483e+06	62610.1	294595	127562	0
FCDF	506	509	1	0	531.191	4	2	9.89597	10.7103	531.467	-0.124545	1	1	-0.950209	1.91555		0	0.0303969		5.0941e+09	1.55014e+09	1.58386e+08	1.78959e+06	0	327720	157826
FCDFCRKLLFQGF	506	518	2	0	812.394	6	11					-1
CDFCRKLLFQGFRCQTCGYKFHQRCSTEVPLM	507	538	4	0	961.951	10	29					-1
DFCRKLLFQG	508	517	2	0	613.821	5	8					0
FCRKLLFQGF	509	518	2	0	629.842	5	8	11.7104	11.835	631.325	2.10705	1	0	0.750786	-0.362493		1	0.106616		214313	8.48384e+06	2.12906e+07	2.60852e+07	1.3937e+07	6.20203e+06	602797	0	99986	90782.4	246562	0	500762	0
CRKLL	510	514	2	0	316.699	4	3	7.05588	7.16512	317.464	1.09177	0.2	0					0.0721858		2.31083e+07	2.90839e+07	3.92071e+07	1.63505e+07	3.06613e+06	0	0	0
CRKLLF	510	515	2	0	390.233	4	4	9.47558	10.2397	391.145	1.27996	0.4	0					0.111724		2.66242e+07	1.83467e+08	2.33899e+08	9.52882e+07	1.78554e+07	152688	83445.3	117559	313428
CRKLLFQG	510	517	1	0	964.54	5	6	8.58598	8.88235	967.094	1.90802	1	0	1.03609	0.204843	-1	0	0.3989		1.45938e+07	6.65472e+07	1.34802e+08	1.39864e+08	6.48874e+07	1.88027e+07	1.42355e+06	0	160751	343873	175561	0
CRKLLFQG	510	517	2	0	482.773	5	6	7.84883	9.27332	484.571	2.94855	0.4	1					1.94376		1.864e+08	1.11314e+09	2.46932e+09	2.44213e+09	1.2155e+09	3.86793e+08	9.63002e+07	7.22857e+07	343484	2.78279e+06	196984	9.83712e+08
CRKLLFQG	510	517	3	0	322.185	5	6	8.64835	9.10037	323.04	1.92105	1	0	1.04744	0.718897	-1	0	0.0739536		5.12711e+06	7.74168e+07	1.67443e+08	1.45692e+08	6.54537e+07	1.60273e+07	7.73462e+06	72455.8	0	334512	0	29860.4
CRKLLFQGF	510	518	1	0	1111.61	5	7	11.0684	11.538	1114.25	1.89298	1	0	0.787584	0.777024	1	-1	0.315009		1.81944e+06	6.11835e+07	1.16036e+08	1.14585e+08	6.09124e+07	1.87091e+07	234226	245528	35923.2	176042	236849	169810	375981
CRKLLFQGF	510	518	2	0	556.308	5	7	10.9438	11.7571	557.704	2.03898	0.6	0					0.0370871		2.361e+08	1.6124e+09	3.85451e+09	4.21739e+09	2.26658e+09	8.4146e+08	2.34936e+08	5.35112e+07	738905	528524	655060	94879.9	210702
CRKLLFQGFRC	510	520	3	0	457.578	6	9	10.3798	10.7726	458.652	2.25866	0.5	0					0.148061		79640	4.23624e+06	2.68388e+07	3.97827e+07	2.79894e+07	8.51296e+06	1.20899e+06	414219	58628.6	0	0	371030	0	0	471157	13167.3
CRKLLFQGFRCQTCG	510	524	3	0	587.29	6	13	9.83373	10.1774	588.945	3.72066	0.6	1					0.19595		763646	1.29612e+07	6.63894e+07	1.17904e+08	1.37173e+08	1.00648e+08	5.20773e+07	2.20256e+07	3.58724e+06	957898	9.16981e+06	1.70821e+07	4.09235e+07	4.03912e+06	279602	878161	0	0	429954	0
CRKLLFQGFRCQTCGYKFHQRC	510	531	5	0	545.268	8	20					-1
CRKLLFQGFRCQTCGYKFHQRCST	510	533	4	0	728.353	8	22	10.053	10.2241	734.098	20.9725	0.6	0					0.159338		4.41467e+06	1.82589e+06	1.8294e+06	1.5132e+06	2.61206e+06	2.61475e+06	3.35729e+06	2.95311e+06	2.43533e+06	2.88684e+06	3.22806e+06	1.28242e+06	0	0	0	0	0	0	0	2.24642e+07	1.36264e+08	3.87483e+08	5.94086e+08	5.89787e+08	4.48649e+08	2.89135e+08	1.53577e+08	7.25416e+07	2.96701e+07	1.08802e+07
CRKLLFQGFRCQTCGYKFHQRCSTE	510	534	4	0	760.613	8	23	9.6624	9.81817	762.774	6.56193	1	0	0.865282	-0.259506		-1	0.181589		0	0	1.07652e+06	1.66437e+06	7.73455e+06	1.91974e+07	3.34664e+07	4.14909e+07	5.20632e+07	4.07166e+07	3.22155e+07	7.82595e+06	1.23039e+07	532817	2.38156e+06	0	385792	0	573764	0	539082	0	413791	0	0	0	1354.52	0	170902	0
CRKLLFQGFRCQTCGYKFHQRCSTEVPLM	510	538	4	0	870.675	9	26	10.5546	11.2559	873.205	7.69233	0.6	0					0.12212		0	0	798415	1.02764e+07	5.84369e+07	1.84644e+08	3.98961e+08	7.15891e+08	1.05849e+09	1.29155e+09	1.36049e+09	1.19578e+09	9.4636e+08	6.376e+08	3.96728e+08	2.04534e+08	1.07373e+08	3.90061e+07	1.09803e+07	2.39142e+06	1.03809e+06	0	523462	8.74185e+06	0	66318.6	219437	1.35215e+07	157755	228057
CRKLLFQGFRCQTCGYKFHQRCSTEVPLM	510	538	5	0	696.741	9	26	10.8193	11.0684	698.774	7.73376	1	0	0.928749	0.048684	1	-2	0.0923244		0	0	184837	1.93172e+06	1.04423e+07	3.43314e+07	7.98823e+07	1.28738e+08	1.31442e+08	2.25388e+08	2.37688e+08	2.1944e+08	1.63109e+08	6.91292e+07	6.6237e+07	3.19942e+07	1.16804e+07	4.24829e+06	2.5639e+06	867018	439728	0	0	9.54614e+06	3318.91	203311	0	21559.7	6.53043e+06	0
CRKLLFQGFRCQTCGYKFHQRCSTEVPLM	510	538	6	0	580.786	9	26	10.6636	10.757	582.464	7.64261	1	0	0.910439	-0.465315	1	-2	0.0476978		474194	0	87516.9	110292	246934	1.89363e+06	7.15418e+06	1.37425e+07	2.16696e+07	2.43571e+07	2.94091e+07	2.5295e+07	1.9235e+07	1.18825e+07	6.54345e+06	3.63044e+06	1.61522e+06	353276	0	102856	103986	0	0	0	0	0	103898	0	0	0
CRKLLFQGFRCQTCGYKFHQRCSTEVPLMC	510	539	3	0	1194.9	9	27	10.9594	11.2244	1199.41	10.98	0.4	1					0.559353		7.10128e+06	0	0	485543	0	785296	5.66743e+06	1.55709e+07	2.41063e+07	3.32415e+07	3.89103e+07	4.01431e+07	3.24452e+07	2.27232e+07	1.76206e+07	4.93535e+06	933245	290849	253053	552769	185819	940738	221354	0	0	0	610015	0	0	248366
CRKLLFQGFRCQTCGYKFHQRCSTEVPLMC	510	539	4	0	896.427	9	27	10.9905	11.2715	899.117	8.20667	1	0	0.962693	0.154038	0	-2	0.0577648		216395	0	205798	620291	4.29667e+06	1.67056e+07	3.50226e+07	6.75496e+07	1.05481e+08	2.06546e+08	1.90282e+08	1.85035e+08	1.57477e+08	1.44128e+08	8.3765e+07	5.0644e+07	1.76072e+07	1.1889e+07	1.31121e+06	477290	124864	0	507753	468791	419922	933340	0	395444	159339	129417
CRKLLFQGFRCQTCGYKFHQRCSTEVPLMC	510	539	5	0	717.343	9	27	10.9438	11.162	719.55	8.47874	1	0	1.01533	-0.0534222	0	-2	0.0674065		200681	0	119049	511976	313595	3.63623e+06	1.03249e+07	2.52672e+07	3.89716e+07	7.93002e+07	7.00919e+07	7.10089e+07	6.41904e+07	5.15259e+07	3.83443e+07	1.83514e+07	1.09911e+07	3.91793e+06	282506	37469.4	976173	163170	0	426659	540644	428428	0	0	0	111641
FRCQT	518	522	2	0	327.655	4	3	5.38403	5.87168	329.842	3.9294	0.4	1					0.798358		1.93185e+07	2.60689e+07	1.22343e+07	6.32045e+06	0	2.33551e+06	22480.5	7.83198e+07
FRCQTCG	518	524	2	0	407.67	5	5	5.87695	6.47808	408.404	0.865858	1	0	0.279591	1.21137		-1	1.07361		3.77186e+07	5.98088e+07	3.50464e+07	1.12926e+07	1.17798e+06	532803	306750	5.63296e+06	547468	420561	284600
FRCQTCGYKFHQRC	518	531	4	0	444.952	7	12	7.75737	7.83845	445.868	2.39857	1	0	0.419103	-0.506158		-1	0.166026		158657	986938	3.90025e+06	4.35243e+06	4.60746e+06	2.36418e+06	573957	559019	0	0	0	0	0	130870	0	0	0	239393	0	0
FRCQTCGYKFHQRCST	518	533	4	0	491.972	7	14	8.05647	8.08762	497.251	19.7514	0.4	1					8.03887e-14		0	0	0	0	0	0	0	0	0	0	0	0	0	0	0	0	0	0	0	0	0	1.57846e+06
FRCQTCGYKFHQRCSTE	518	534	3	0	698.642	7	15					-1
FRCQTCGYKFHQRCSTEVPLM	518	538	2	0	1267.58	8	18					-1
FRCQTCGYKFHQRCSTEVPLM	518	538	3	0	845.39	8	18	9.35113	9.8026	847.774	5.36615	1	0	0.932234	0.717081	1	-1	0.0727276		0	1.727e+06	2.4903e+07	9.81439e+07	2.45011e+08	4.57462e+08	6.28351e+08	6.62662e+08	5.73071e+08	4.29565e+08	2.66161e+08	1.89237e+08	3.29955e+07	0	0	0	0	1.04055e+06	697503	197071	5750.65	0	536330	0	309134	436879	2.74718e+06
FRCQTCGYKFHQRCSTEVPLM	518	538	4	0	634.294	8	18					-1
FRCQTCGYKFHQRCSTEVPLMC	518	539	3	0	879.727	8	19	10.0374	10.302	882.527	6.49214	1	0	1.15982	0.0998197	1	-2	0.180173		0	0	200472	4.65307e+06	2.34085e+07	4.9642e+07	8.44783e+07	1.10328e+08	1.1162e+08	9.70674e+07	6.23818e+07	4.52529e+07	2.13585e+07	605472	1.88775e+07	9.52014e+06	225026	7.78919e+06	772604	83506.9	285062	4.65342e+06	46922	149306	0	0	39730.9	593298
FRCQTCGYKFHQRCSTEVPLMC	518	539	4	0	660.047	8	19	9.70917	10.1618	662.169	6.5803	1	0	1.18406	0.721099	1	-2	0.208951		522416	135199	301452	6.30691e+06	2.6629e+07	6.8414e+07	1.13551e+08	1.58104e+08	1.60139e+08	1.42062e+08	1.0177e+08	5.71605e+07	2.38082e+07	7.20394e+06	1.18224e+06	748743	492982	139990	292579	763529	125333	1.38295e+06	387150	1.06497e+06	0	2.16566e+07	2.54448e+06	524185
RCQTCGY	519	525	2	0	415.668	5	5	5.8453	6.16252	416.161	0.381012	1	0	-0.226911	0.273703		-1	0.24781		1.35645e+07	1.60135e+07	7.20163e+06	1.73582e+06	181098	99678.5	0	61192.9	0	41237.8	68667.9
RCQTCGYKFHQRC	519	531	2	0	815.363	6	11	6.5561	6.96208	817.071	2.26226	1	0	0.449287	0.566866	1	-1	0.437224		88957.3	7.6716e+06	2.64809e+07	3.35011e+07	2.97128e+07	1.95988e+07	2.26632e+06	2.11787e+06	0	0	3278.8	0	700410	0	0	63293.1	0	0
RCQTCGYKFHQRC	519	531	3	0	543.911	6	11	6.5093	7.08712	545.083	2.36182	1	0	0.496565	1.13437	1	-1	0.107725		2.18919e+06	3.44149e+07	8.87637e+07	1.15256e+08	9.65093e+07	5.46975e+07	2.66127e+07	1.55857e+07	552469	0	3.53721e+06	0	0	0	0	0	658429	0
RCQTCGYKFHQRCST	519	533	2	0	909.403	7	13	6.4937	6.5405	911.67	3.2768	1	0	0.691661	-0.619383	-2	-2	0.426998		0	110226	374868	1.93924e+06	2.01429e+06	2.52875e+06	812095	376223	106116	99815.6	0	0	10633.5	0	112245	0	0	0	0	0	0
RCQTCGYKFHQRCST	519	533	3	0	606.605	7	13	6.38445	6.5405	608.349	3.97609	1	0	0.972628	-0.25857	-1	-2	0.150733		0	840363	8.32922e+06	1.86171e+07	2.88225e+07	2.4886e+07	1.52853e+07	8.34601e+06	5.05068e+06	660593	75005.9	310023	5320.2	0	274030	0	0	127540	0	0	4.20339e+06
RCQTCGYKFHQRCST	519	533	4	0	455.205	7	13	5.36832	5.98728	460.17	18.603	0.5	1					0.143797		228508	0	262184	0	356298	34906.5	63203.4	0	434502	0	11344.6	0	65379	0	98923.9	0	540505	0	115071	0	9.97962e+07
RCQTCGYKFHQRCSTE	519	534	2	0	973.925	7	14	6.4937	6.68102	976.537	3.89738	1	0	0.82915	-0.155308	-1	0	0.191684		97075.8	107874	682915	3.03371e+06	8.72742e+06	9.11889e+06	8.33097e+06	4.23404e+06	1.97392e+06	557793	85280.3	0	0	0	0	0	0	0	0	0	0	0
RCQTCGYKFHQRCSTE	519	534	3	0	649.619	7	14	6.46248	7.55393	655.576	16.5439	0.4	1					2.37801		0	1.01467e+06	1.10573e+06	4.80952e+07	7.25581e+07	8.54395e+07	6.68444e+07	4.45375e+07	1.90897e+07	7.57293e+06	1.43223e+06	628255	82304	188288	628079	268446	185304	5.18536e+07	1.83788e+08	4.73119e+08	7.10735e+08	6.87579e+08
RCQTCGYKFHQRCSTE	519	534	4	0	487.466	7	14					-1
RCQTCGYKFHQRCSTEVPLM	519	538	2	0	1194.05	8	17	8.8356	9.02245	1197.38	4.99585	1	0	0.910057	-0.15685	1	-2	0.262033		0	499811	0	1.52583e+06	9.31948e+06	2.00727e+07	2.4674e+07	2.66667e+07	2.03959e+07	1.05558e+07	1.19534e+06	622142	0	0	0	0	0	403688	0	0	0	233248	394650	0	0	0
RCQTCGYKFHQRCSTEVPLM	519	538	3	0	796.367	8	17	8.9602	9.35113	798.612	5.05521	1	0	0.928295	0.517162	1	-2	0.0623524		454825	458521	2.90671e+07	1.00047e+08	2.22277e+08	3.82782e+08	4.75525e+08	4.81535e+08	3.69074e+08	2.55002e+08	1.37655e+08	6.61913e+07	2.0615e+07	3.83192e+06	585030	0	392412	0	255130	0	310139	0	227152	0	647707	0
RCQTCGYKFHQRCSTEVPLM	519	538	4	0	597.527	8	17	8.85118	9.16272	599.235	5.15131	1	0	0.957824	0.254933	1	-2	0.0387243		0	509026	4.83158e+06	3.50754e+07	8.23991e+07	1.3593e+08	1.83913e+08	1.81308e+08	1.51438e+08	1.01889e+08	5.44918e+07	2.36472e+07	8.18636e+06	1.16168e+06	121937	145257	141860	759269	150290	0	0	104940	0	0	237962	0
RCQTCGYKFHQRCSTEVPLM	519	538	5	0	478.223	8	17					-1
RCQTCGYKFHQRCSTEVPLMC	519	539	3	0	830.704	8	18	9.16272	9.83373	833.255	5.84913	1	0	1.07239	1.44217	1	-3	0.100414		0	437354	7.57139e+06	4.19857e+07	1.29835e+08	2.72332e+08	4.41136e+08	5.36429e+08	5.07419e+08	4.12972e+08	2.81278e+08	1.46449e+08	7.01971e+07	2.40176e+07	3.67043e+06	896257	74557.7	0	197310	250422	873367	326114	140732	3.57244e+06	7799.67	0	0
RCQTCGYKFHQRCSTEVPLMC	519	539	4	0	623.28	8	18	9.35113	9.7559	625.174	5.77278	1	0	1.05023	0.562848	1	-3	0.0867398		0	689475	1.05537e+06	5.67289e+06	3.24434e+07	6.83648e+07	1.06989e+08	1.38036e+08	1.23443e+08	9.53956e+07	6.45909e+07	3.38275e+07	1.24495e+07	2.69665e+06	835893	465364	0	149811	147784	0	0	376419	138272	0	142699	206646	0
CGYKFHQRCSTEVPLM	523	538	2	0	949.939	7	13					-1
CGYKFHQRCSTEVPLM	523	538	3	0	633.629	7	13					-1
CGYKFHQRCSTEVPLMC	523	539	3	0	667.965	7	14					-1
YKFHQRC	525	531	2	0	491.24	5	5	5.90855	6.17815	492.524	1.90699	0.4	0					0.397736		1.45298e+06	1.01295e+07	3.7062e+07	1.12867e+07	8.65435e+06	189570	543990	781098	1.78512e+06	988343	114391
YKFHQRC	525	531	3	0	327.829	5	5	6.24062	6.25622	328.673	1.87139	0.4	0					0.228951		0	0	339423	183630	61107	0	0	0	0	0	0
YKFHQRCST	525	533	2	0	585.28	5	7					-1
YKFHQRCSTE	525	534	2	0	649.801	5	8	5.78188	6.08115	651.732	3.03102	1	0	1.35406	0.214421		-1	0.470555		0	286859	4.46206e+06	7.57795e+06	9.458e+06	5.76229e+06	1.92344e+06	120150	78482.9	112151	91963.6	0	0	154127
YKFHQRCSTEVPLM	525	538	2	0	869.924	6	11	8.88235	9.16272	872.727	4.42614	0.6	0					0.203403		0	213314	1.04964e+06	1.09886e+07	2.66905e+07	3.85559e+07	3.69734e+07	2.29878e+07	1.49118e+07	2.53483e+06	200481	177270	458641	0	0	39004.9	0	0
YKFHQRCSTEVPLM	525	538	3	0	580.285	6	11	8.82002	9.32002	582.206	4.58379	1	0	1.55166	0.877368	1	-1	0.138227		148490	786408	9.69223e+06	4.76121e+07	9.85164e+07	1.25997e+08	1.37883e+08	8.41052e+07	4.50258e+07	2.13757e+07	7.55512e+06	3.97316e+06	6.66762e+06	766346	366336	1.44047e+06	263206	266217
YKFHQRCSTEVPLMC	525	539	3	0	614.621	7	12	6.89958	7.27408	618.671	10.8395	0.5	0					0.183729		3274.8	261288	3.76204e+06	0	0	0	0	0	597527	9.54343e+06	5.1802e+07	1.20244e+08	1.79768e+08	1.62807e+08	8.20211e+07	3.35627e+06	2.16399e+06	939924	0	0
KFHQRC	526	531	2	0	409.708	4	4	4.30167	4.74937	410.716	1.46872	0.4	0					0.319785		753015	5.70044e+06	8.73666e+06	5.15429e+06	808615	43193.2	0	94807.1	0
KFHQRCSTE	526	534	2	0	568.269	5	7	4.33362	4.47793	570.33	3.40082	1	0	1.91271	-0.297321		-1	0.314589		0	47423	770710	1.88882e+06	2.05091e+06	1.52588e+06	145937	16925	4790.49	0	213101	101345	52208.8
KFHQRCSTEVPLM	526	538	2	0	788.392	6	10	8.4146	8.69517	791.22	4.58636	0.6	0					0.236209		290735	0	533656	9.95495e+06	1.9396e+07	2.54789e+07	2.59952e+07	1.61151e+07	7.47536e+06	1.39087e+06	500000	509820	2.54133e+06	22332	0	0	226521
KFHQRCSTEVPLM	526	538	3	0	525.931	6	10	8.50803	8.55482	527.945	4.97413	1	0	1.97321	-0.619438	1	-2	0.142444		0	0	111459	1.61612e+06	4.32046e+06	5.52063e+06	6.08359e+06	4.08977e+06	1.77464e+06	718745	201290	124404	21348.8	740298	0	0	339235
KFHQRCSTEVPLMC	526	539	2	0	839.897	6	11	8.60157	8.67957	847.524	14.0611	0.4	0					1.00724		0	133979	0	380403	0	0	0	0	0	0	334989	0	128218	770144	0	87008.2	3.54924e+06	4.05823e+06
KFHQRCSTEVPLMC	526	539	3	0	560.267	6	11					-1
HQRCSTEVPLM	528	538	2	0	650.81	6	8	7.99417	8.21222	655.927	9.34797	0.4	1					0.0733406		0	112092	135563	376593	416710	227364	286086	1.09445e+07	1.39584e+08	4.62433e+08	5.18324e+08	3.20401e+08	1.9731e+08	5.13266e+07	5.93851e+07
STEVPLM	532	538	1	0	776.386	4	4	8.5704	8.85118	779.16	2.25545	0.4	0					0.917948		4.2446e+06	2.18093e+07	2.13787e+07	2.9928e+07	1.55961e+07	7.10704e+06	4.43605e+06	1.35387e+06	785001
STEVPLMC	532	539	1	0	879.395	5	5	9.42893	9.52225	882.649	2.60702	0.4	0					0.547902		0	273498	5.12715e+06	8.27713e+06	7.37581e+06	1.59761e+06	217142	0	0	0	0
EVPLM	534	538	1	0	588.306	4	2					0
EVPLMC	534	539	1	0	691.315	5	3	9.33558	9.74033	693.588	1.72536	0.4	0					0.647099		330971	1.62263e+07	3.18087e+07	1.67592e+07	616092	145422	526152	479615	2.02877e+06
VPLM	535	538	1	0	459.264	4	2	7.69398	8.65355	460.775	1.16205	1	0	2.40993	2.39515		0	0.236839		1.05333e+08	3.48571e+08	3.38991e+08	1.04555e+08	2.47294e+06	605142	653103
VPLMC	535	539	1	0	562.273	4	3	8.5704	8.68477	564.754	2.00937	1	0	2.87358	-0.396235		0	0.318403		1.33282e+06	1.34552e+07	2.33969e+07	1.64237e+07	3.87565e+06	244274	1.18953e+06	3.25535e+06
CVNY	539	542	1	0	498.202	4	2	5.4783	6.25622	499.704	1.14122	0.4	0					0.140065		1.81684e+08	6.69638e+08	7.28332e+08	1.44324e+08	6.85602e+06	430027	505963
CVNYDQL	539	545	1	0	854.371	4	5	8.44575	8.94463	858.471	3.53719	1	0	3.07024	0.873681	1	1	0.562028		152064	1.20624e+07	6.99154e+07	1.7856e+08	2.36473e+08	1.69762e+08	5.49053e+07	3.20518e+07	9.51609e+06	783179
CVNYDQL	539	545	2	0	427.689	4	5	8.35233	8.92907	429.479	3.01641	1	0	2.52619	1.13079	1	0	0.0978688		1.46532e+06	2.42765e+07	1.18866e+08	2.22092e+08	2.40645e+08	1.19467e+08	3.25143e+07	5.5677e+06	333754	416848
CVNYDQLDL	539	547	1	0	1082.48	5	7	10.053	10.6947	1087.22	4.03996	1	0	2.38964	1.34557	1	0	0.332702		0	0	3.57965e+07	1.54796e+08	2.84015e+08	2.95974e+08	1.86786e+08	6.96947e+07	1.56712e+07	2.83054e+06	375140	960617	2.28807e+06
CVNYDQLDL	539	547	2	0	541.745	5	7	10.053	10.7726	544.007	3.82489	1	0	2.22915	1.60274	1	0	0.0604059		5.83119e+06	7.57324e+07	3.10834e+08	7.15641e+08	1.22538e+09	1.18557e+09	7.19452e+08	2.89416e+08	8.09046e+07	1.69971e+07	2.27508e+06	951009	1.63263e+06
VNYDQL	540	545	1	0	751.362	4	4	8.10318	8.85118	754.769	2.96785	1	0	3.25057	1.69642		0	0.409145		265103	2.95009e+07	1.50463e+08	2.70424e+08	2.43509e+08	1.018e+08	2.00246e+07	3.93214e+06	2.13157e+06
VNYDQLDL	540	547	1	0	979.473	4	6	9.88042	10.3798	983.635	3.59019	1	0	2.50051	0.875332	1	0	0.354487		2.28976e+06	1.04283e+07	8.82784e+07	2.20138e+08	3.08342e+08	2.27507e+08	1.02137e+08	2.87101e+07	1.04277e+07	3.54548e+06	675821
VNYDQLDL	540	547	2	0	490.24	4	6	9.86487	10.6792	492.148	3.24307	1	0	2.19832	1.91538	1	0	0.138951		3.46456e+06	6.19878e+07	2.41149e+08	4.90546e+08	5.65116e+08	3.99662e+08	1.26536e+08	3.87998e+07	1.67807e+06	239559	1.16507e+06
YDQL	542	545	1	0	538.251	3	2	6.17815	6.20938	542.307	3.74161	0.4	1					0.46204		0	53665.2	0	566739	312816	792825
YDQLDL	542	547	1	0	766.362	4	4	8.48728	8.53922	771.88	5.0679	0.4	1					1.08092		0	0	0	0	1.8307e+06	397404	381097	1.54651e+06	161258
DQLDL	543	547	1	0	603.298	3	3	8.38347	9.00688	604.829	1.19448	1	0	1.45477	1.28497		0	0.118699		3.1544e+08	1.03848e+09	8.90922e+08	2.79982e+08	6.07024e+07	8.0002e+06	2.77612e+06
[truncated: 20 more columns]
