# Supplementary material for: Unveiling the domain-specific and RAS isoform-specific details of BRAF kinase regulation
Source: eLife. 2023 Dec 27;12:RP88836. doi: 10.7554/eLife.88836 (PMC10752582; doi:10.7554/eLife.88836)
Supplement: Figure 2—source data 2. — Also applies to plots presented in Supplementary file 1; Figure 2—figure supplement 1 and Figure 2—figure supplement 2. [file elife-88836-fig2-data2.zip › Figure 2- source data 2/(BRAF_BRAF-30MIN1.mzXML) ExMS2_FinalTable.xls]

## Sheet: Sheet1
Sequence	START	END	Charge	ModMass	Monoisotopic m/z	maxND	maxD	RT Range(start, unit: min)	RT Range(end)	Centroid m/z	Delta Mass	Flag#1:Skip-tests	Flag#2:Unimodality check	Flag#3:Back exchange prediction check	Flag#4:Elution RT width check	Flag#5:Unique peptide RT/deltaD consistency check	Flag#6:Common-end peptides centroid subtraction check	Flag#7:Centroid shift within RT range check	Flag#8:Data multiple assignment check	Isotopic Envelope Amplitudes(start from this column(the Monoisotopic) to nonzero end):
GSSHHHHHHGTKTEEGKL	2	19	2	0	1008.48	6	16	5.08238	5.76115	1010.94	3.7575	1	0	0.164114	1.80553	1	1	0.0711454		1.52486e+07	1.31505e+08	4.92697e+08	1.13235e+09	1.79373e+09	1.94853e+09	1.5108e+09	8.83018e+08	3.832e+08	1.30729e+08	4.06808e+07	5.10935e+06	542424	0	257740	0	233715	90713.9	508221	156984	708774	0	303.626
GSSHHHHHHGTKTEEGKL	2	19	3	0	672.656	6	16	5.08238	5.82427	674.307	3.7992	1	0	0.175279	2.05473	1	1	0.0474393		1.36286e+08	8.51856e+08	3.20797e+09	7.72763e+09	1.26422e+10	1.36589e+10	1.08823e+10	6.29232e+09	2.80913e+09	9.70957e+08	2.93637e+08	7.0201e+07	1.12603e+07	245934	504457	0	0	128076	0	3299.92	907414	73196.3	7156.04
GSSHHHHHHGTKTEEGKL	2	19	4	0	504.744	6	16	5.06658	5.82427	506.004	3.88807	1	0	0.199074	2.11711	1	1	0.0664279		2.24162e+07	1.89408e+08	7.26506e+08	1.7525e+09	2.91188e+09	3.30724e+09	2.62844e+09	1.52247e+09	6.55967e+08	2.35197e+08	7.23917e+07	1.73458e+07	2.57397e+06	556307	218754	0	183022	0	3.04261e+07	0	152444	1105.74	1.66536e+07
GSSHHHHHHGTKTEEGKL	2	19	5	0	403.997	6	16	5.08238	5.80847	404.993	3.82779	1	0	0.182934	1.99235	1	1	0.0287714		1.47838e+07	1.2771e+08	5.02809e+08	1.24065e+09	1.99873e+09	2.242e+09	1.80536e+09	1.04823e+09	4.54892e+08	1.60616e+08	4.59399e+07	6.68655e+06	154619	139886	0	125187	417952	118601	0	131438	0	176158	13086
GSSHHHHHHGTKTEEGKLVIWINGDKGYNGL	2	32	3	0	1149.23	8	29	9.88257	9.91373	1151.77	5.56624	0.4	0					0.136939		0	0	0	0	3.41519e+06	608188	2.33707e+06	6.93204e+06	2.63295e+06	4.02094e+06	3.56312e+06	1.08398e+06	454013	0	0	0	0	0	0	0	0	0	0	0	0	0	0	0	0	0
GSSHHHHHHGTKTEEGKLVIWINGDKGYNGL	2	32	4	0	862.178	8	29					-1
GSSHHHHHHGTKTEEGKLVIWINGDKGYNGL	2	32	5	0	689.944	8	29	9.89815	9.96045	692.242	9.45925	1	1	0.555391	-0.628343	0	1	0.294128		792795	0	800103	115767	305970	3.67513e+06	5.2607e+06	8.98772e+06	1.24145e+07	1.3644e+07	1.17306e+07	9.15607e+06	3.68379e+06	1.1554e+06	405272	190750	135088	29460.2	0	0	0	0	502318	0	0	0	0	1.47662e+06	0	0
VIWINGDKGY	20	29	1	0	1164.6	5	8	9.1618	9.63322	1168.47	3.14883	1	0	0.844222	0.986894	0	1	0.671762		518285	1.15903e+06	4.12553e+07	1.70613e+08	2.15456e+08	1.0705e+08	1.69835e+07	1.92811e+06	1.30608e+06	1.87192e+06	317947	579573	760353	42860.2
VIWINGDKGY	20	29	2	0	582.806	5	8	9.8202	9.97602	584.66	2.99332	0.6	0					0.203887		1.88357e+06	2.7786e+07	7.44384e+07	9.31817e+07	7.23786e+07	3.796e+07	1.08986e+07	1.32159e+07	473859	2.8239e+06	146315	1.49728e+07	0	456684
VIWINGDKGYNG	20	31	2	0	668.338	5	10	9.1618	9.22428	670.695	3.91158	1	1	0.833745	-0.627619		-1	0.234859		684610	1.33027e+06	4.84246e+06	9.35229e+06	1.04727e+07	8.13335e+06	6.8133e+06	1.18473e+06	934579	1.13401e+06	2.25605e+06	837103	267210	0	325365	0
VIWINGDKGYNGL	20	32	2	0	724.88	5	11	10.4428	11.0967	726.96	3.28244	1	0	0.436396	1.70742		0	0.0229133		2.83534e+08	1.83488e+09	5.94282e+09	1.09087e+10	1.28754e+10	1.04115e+10	6.13929e+09	2.71546e+09	9.50494e+08	3.11655e+08	7.80649e+07	2.20813e+07	1.09059e+06	1.1478e+06	309297	5.30479e+06	170613
VIWINGDKGYNGLAE	20	34	2	0	824.92	5	13	9.97602	10.1471	827.062	3.29769	0.6	0					0.112953		5.76818e+06	1.34271e+07	3.94115e+07	7.59107e+07	9.32834e+07	8.08072e+07	5.24334e+07	2.20488e+07	3.25349e+06	974277	660717	1.06159e+06	205001	265829	189555	235015	15308.7	1.3759e+06	1.07964e+06
VIWINGDKGYNGLAEVGKKFEKDTG	20	44	3	0	913.476	7	23	10.3493	10.4896	915.637	4.84109	0.6	0					0.347297		331692	247568	0	5.09147e+06	1.06318e+07	1.63634e+07	1.68982e+07	1.44172e+07	8.43728e+06	7.11919e+06	1.03272e+06	0	1.03604e+06	0	197524	558852	0	200005	0	0	0	14672.7	215657	0	1.04514e+06	0	0	0	0	0
VIWINGDKGYNGLAEVGKKFEKDTGIKV	20	47	3	0	1026.89	7	26					-1
VIWINGDKGYNGLAEVGKKFEKDTGIKV	20	47	4	0	770.421	7	26	11.5952	11.9432	771.997	4.45044	1	0	-0.108653	0.499698	1	1	0.0926467		1.71827e+06	1.85275e+06	1.10289e+07	3.79954e+07	7.49149e+07	1.09391e+08	1.18693e+08	1.0556e+08	6.96638e+07	4.21351e+07	2.10346e+07	6.96308e+06	2.23844e+06	542175	343014	132754	1.6194e+06	0	0	0	2.46377e+06	375386	322050	461264	301194	257025	0	0	0	229314
VIWINGDKGYNGLAEVGKKFEKDTGIKVTVEHPDKL	20	55	4	0	1000.29	9	33	10.7854	11.4393	1002.54	6.61182	1	0	0.0163815	1.70736	1	1	0.0843339		1.4332e+06	632749	1.29627e+07	7.73669e+07	2.36173e+08	5.33649e+08	1.04721e+09	1.50028e+09	1.86198e+09	1.90287e+09	1.57542e+09	1.24152e+09	7.99823e+08	4.66131e+08	2.51771e+08	1.23397e+08	5.26308e+07	2.76891e+07	7.07964e+06	6.88735e+06	3.29752e+06	555260	2.20531e+06	506087	557292	571819	1.29569e+06	388186	0	1.56295e+06
VIWINGDKGYNGLAEVGKKFEKDTGIKVTVEHPDKL	20	55	5	0	800.434	9	33	10.8945	11.0188	802.356	7.20754	1	0	0.0937154	-0.383165	1	1	0.078041		3.17239e+06	745481	3.74775e+06	2.14917e+07	6.50091e+07	1.69292e+08	2.93971e+08	4.54979e+08	5.75312e+08	5.59576e+08	4.94629e+08	3.85916e+08	2.48611e+08	1.32401e+08	7.99797e+07	3.75249e+07	1.86354e+07	6.85929e+06	3.81867e+06	2.03877e+06	1.02796e+06	8.22816e+06	667635	70705.2	0	714491	5.95114e+07	281826	778649	234966
VIWINGDKGYNGLAEVGKKFEKDTGIKVTVEHPDKL	20	55	6	0	667.196	9	33	10.7854	11.4237	668.853	7.54	1	0	0.136873	1.64583	1	1	0.0783537		393880	259198	4.63914e+06	2.84298e+07	6.30961e+07	2.63019e+08	5.15294e+08	7.30653e+08	9.43896e+08	9.70487e+08	7.86443e+08	6.21427e+08	4.06693e+08	2.35953e+08	1.18742e+08	5.89885e+07	2.48924e+07	1.14868e+07	3.0322e+06	3.15087e+06	1.58949e+06	1.62259e+06	1.43367e+06	1.28472e+06	563790	1.44349e+06	1.56577e+06	2.37057e+06	1.33993e+06	2.24146e+06
VIWINGDKGYNGLAEVGKKFEKDTGIKVTVEHPDKL	20	55	7	0	572.026	9	33	10.7854	11.1122	573.321	6.65683	1	0	0.0222253	0.416063	1	1	0.0611271		0	238996	1.30721e+06	9.01589e+06	3.82968e+07	1.04244e+08	1.98697e+08	3.14039e+08	3.89258e+08	3.9938e+08	3.38987e+08	2.53915e+08	1.70003e+08	9.34465e+07	4.75764e+07	2.25839e+07	1.65008e+07	5.5646e+06	995482	1.28252e+06	110150	0	503333	559956	232461	422606	258238	294165	165620	0
NGDKGYNGLAEVGKKFEKDTGIKVTVE	24	50	3	0	966.173	7	25	9.85138	10.1937	968.579	5.51712	0.6	0					0.141228		452638	8.04535e+06	2.58009e+07	5.11535e+07	8.57678e+07	1.16237e+08	1.43314e+08	1.57026e+08	1.4474e+08	1.23811e+08	9.15972e+07	4.96667e+07	2.8804e+07	1.62276e+07	4.57332e+06	908554	742052	201715	0	0	144250	342292	130906	461710	779089	627591	280620	471885	205435	0
GLAEVGKKFEKDTGIKVTVEHPDKL	31	55	4	0	685.383	7	22					-1
LAEVGKKFEKDTGIKVTVEHPDKL	32	55	3	0	894.501	7	21	8.67387	8.9427	896.086	3.15649	1	0	-0.198022	0.187073	1	-1	0.135158		434260	1.0425e+06	1.55378e+07	4.41242e+07	5.9598e+07	5.47723e+07	4.20717e+07	2.4078e+07	9.29388e+06	2.08916e+06	134398	0	390247	0	0	147195	0	0	0	0	0	0	0	0	64.5627	23531.5	0	0	117819
LAEVGKKFEKDTGIKVTVEHPDKL	32	55	4	0	671.127	7	21					-1
LAEVGKKFEKDTGIKVTVEHPDKLEEKFPQVAATGDGPDIIF	32	73	4	0	1149.86	9	37	10.6608	10.7543	1152.54	7.95522	1	0	0.0791317	-0.505491	1	0	0.160519		0	0	0	0	0	537815	4.42822e+06	9.07136e+06	1.43621e+07	2.0741e+07	2.32041e+07	2.10737e+07	1.95354e+07	1.43272e+07	6.18592e+06	1.59719e+06	623587	0	0	0	0	0	0	0	0	0	0	0	0	0
LAEVGKKFEKDTGIKVTVEHPDKLEEKFPQVAATGDGPDIIF	32	73	5	0	920.091	9	37					-1
AEVGKKFEKDTG	33	44	2	0	654.843	5	10	5.24222	5.65127	655.676	0.901378	0.6	0					0.142306		3.07575e+07	5.77611e+07	5.42343e+07	2.34061e+07	9.37465e+06	2.35813e+06	1.08764e+06	639554	0	73015.5	0	72808.2	0	0	0	0
AEVGKKFEKDTG	33	44	3	0	436.898	5	10	5.47612	6.12465	437.433	0.843018	0.4	0					0.0422684		1.97008e+06	5.13846e+08	8.5344e+06	2.01679e+06	9.60201e+07	0	114752	1.26973e+07	0	0	393682	72597.4	0	174818	0	0
AEVGKKFEKDTGIKV	33	47	2	0	824.967	5	13	7.94125	8.13882	825.969	1.02787	0.6	0					0.0627757		3.87201e+07	1.21349e+08	1.25459e+08	8.20604e+07	3.72459e+07	1.06694e+07	1.31532e+06	105340	96497.8	0	0	0	13051.3	0	0	0	0	145376	0
AEVGKKFEKDTGIKV	33	47	3	0	550.314	5	13	7.94125	8.30005	550.987	1.04365	1	0	-0.498013	0.542271	1	1	0.0945636		7.42049e+07	2.11949e+08	2.20629e+08	1.30363e+08	5.72599e+07	1.94009e+07	4.74822e+06	236364	163978	273282	226420	107477	3.5755e+06	75165.4	0	263913	0	0	0
AEVGKKFEKDTGIKVTVEHPDKL	33	55	4	0	642.856	7	20	8.14402	8.31563	644.237	3.99835	1	1	0.0144937	-0.196749	0	-1	0.212089		1.02595e+07	9.52098e+07	3.6106e+08	7.60132e+08	1.02469e+09	9.51282e+08	6.91214e+08	3.87871e+08	1.75887e+08	7.4319e+07	2.54184e+07	8.8811e+06	3.04054e+06	959551	1.76424e+06	1.69686e+06	1.7041e+06	1.30636e+06	2.96068e+08	114715	0	0	4.75996e+06	0	0	0	536658	0
AEVGKKFEKDTGIKVTVEHPDKL	33	55	5	0	514.486	7	20	8.08157	8.64267	515.422	3.15125	1	0	-0.166948	1.34097	0	0	0.0387284		4.996e+06	7.83805e+07	2.93594e+08	6.13877e+08	8.41014e+08	7.70391e+08	5.59869e+08	3.11587e+08	1.44459e+08	4.8064e+07	1.91481e+07	3.59882e+06	1.39e+06	667942	3.3842e+06	579807	603010	201121	119228	927115	0	0	0	882616	791208	0	0	0
AEVGKKFEKDTGIKVTVEHPDKL	33	55	6	0	428.907	7	20	8.06595	8.44538	429.698	3.22276	0.4	0					0.0753443		648888	1.6072e+07	7.46884e+07	1.63376e+08	2.3571e+08	2.1195e+08	1.45293e+08	8.14219e+07	3.62114e+07	1.18606e+07	2.65506e+06	806366	98218.7	338799	9.18115e+06	105627	0	0	58921.1	0	1.09844e+06	0	0	52842.8	0	0	0	8051.56
AEVGKKFEKDTGIKVTVEHPDKLEEKFPQVAATGDGPDIIF	33	73	4	0	1121.59	9	36	10.4116	11.159	1124.18	7.67781	1	0	0.0717053	2.07637	1	0	0.0484509		982239	1.8006e+06	1.26856e+07	4.93581e+07	1.62609e+08	5.26424e+08	1.21342e+09	2.16302e+09	3.14469e+09	3.9264e+09	4.1954e+09	3.88385e+09	3.18492e+09	2.3084e+09	1.52321e+09	8.95597e+08	4.68396e+08	2.35813e+08	1.02351e+08	4.41722e+07	1.50933e+07	8.576e+06	4.20005e+06	9.918e+06	7.1335e+06	7.0417e+06	6.88014e+06	7.15668e+06	2.11401e+06	335193
AEVGKKFEKDTGIKVTVEHPDKLEEKFPQVAATGDGPDIIF	33	73	6	0	748.063	9	36	10.5051	10.775	749.852	8.05176	1	0	0.116204	0.191285	1	0	0.131643		306430	574278	1.41064e+06	7.93972e+06	3.75198e+07	1.09688e+08	2.64476e+08	4.7867e+08	6.86914e+08	9.2536e+08	9.36358e+08	8.93389e+08	7.25046e+08	5.12974e+08	3.36429e+08	2.04317e+08	1.00901e+08	5.19115e+07	2.04043e+07	6.7646e+06	2.32894e+06	1.09323e+06	1.18798e+06	834198	1.79289e+06	999867	1.29554e+08	429331	412349	360044
AEVGKKFEKDTGIKVTVEHPDKLEEKFPQVAATGDGPDIIF	33	73	7	0	641.34	9	36	10.4739	10.7543	642.825	7.70554	1	0	0.0750054	0.232411	1	0	0.0568712		559656	0	0	0	4.0936e+06	8.31475e+06	2.66344e+07	4.11227e+07	7.70248e+07	9.69265e+07	1.02745e+08	9.54629e+07	7.85693e+07	5.66303e+07	2.63599e+07	1.98875e+07	4.27144e+06	3.53358e+06	1.2479e+06	217028	141486	417163	136863	470310	199802	566365	40900.5	0	194200	0
VGKKFEKDTGIKVTVEHPDKL	35	55	2	0	1184.67	6	18	8.00355	8.03473	1186.72	2.69808	0.4	0					0.24395		104098	0	0	499218	1.1428e+06	826220	0	112340	0	0	0	0	0	0	0	0	0	0	0	0	0	0	0	0	0
VGKKFEKDTGIKVTVEHPDKL	35	55	3	0	790.113	6	18	7.80127	7.97238	791.587	3.01254	1	0	-0.124964	-0.198723	1	0	0.0837794		0	1.28239e+07	2.51615e+07	5.39014e+07	7.94723e+07	5.71426e+07	4.07549e+07	2.83036e+07	5.86926e+06	1.32145e+06	326750	169965	0	120355	0	0	544323	0	0	147501	0	0	0	0	0
VGKKFEKDTGIKVTVEHPDKLEEKFPQVAATGDGPDIIF	35	73	4	0	1071.57	9	34	10.4272	10.5986	1074.09	7.5174	1	0	0.105237	-0.197538		0	0.160979		0	0	0	0	1.12258e+06	2.59777e+06	1.38938e+07	2.05475e+07	3.56602e+07	3.91066e+07	4.54587e+07	3.93071e+07	3.47196e+07	2.29226e+07	7.10473e+06	908779	248555	0	0	0	0	0	0	0	0	0	0	0	0	0
IKVTVEHPDKL	45	55	2	0	639.874	5	8	7.58365	7.8168	641.42	2.32827	1	0	0.404826	0.0461916	1	0	0.239841		0	5.18817e+06	1.49735e+07	2.65951e+07	1.55127e+07	4.89976e+06	808899	139530	0	0	0	0	276473	0
IKVTVEHPDKL	45	55	3	0	426.919	5	8					-1
IKVTVEHPDKLEEKFPQVAATGDGPDIIF	45	73	3	0	1065.23	8	24					-1
TVEHPDKL	48	55	1	0	938.494	4	5	6.32812	6.3749	940.221	1.18123	0.4	0					0.748715		462584	1.69915e+06	1.33453e+06	187509	0	86956.5	139699	99128.8	0	0
TVEHPDKL	48	55	2	0	469.751	4	5	5.28897	5.30453	473.194	6.34141	0.4	1					0.538693		0	0	0	0	0	41208.4	56124.4	0	108273	0
TVEHPDKL	48	55	3	0	313.503	4	5	6.2969	6.79942	314.361	2.02952	0.4	0					0.406699		2.41772e+06	2.26735e+07	3.77611e+07	1.97171e+07	3.7357e+06	3.95844e+06	53827.2	0	7.15535e+06	54625.1
TVEHPDKLEEKFPQVAATGDGPDIIF	48	73	3	0	951.815	7	21	11.0188	11.3303	954.557	6.51825	0.6	1					0.197959		0	293909	3.36116e+06	1.69738e+07	5.95149e+07	1.23374e+08	1.81945e+08	2.24264e+08	2.13487e+08	1.75441e+08	1.31171e+08	6.7742e+07	3.36409e+07	1.47347e+07	7.27152e+07	287447	218245	2.4302e+07	45162.3	0	2.27071e+06	0	0	0	0	0	368681	25630.7	803149
TVEHPDKLEEKFPQVAATGDGPDIIF	48	73	4	0	714.113	7	21	10.1315	10.1626	716.805	9.05847	1	0	1.00595	-0.751523	-1	-4	0.116699		0	0	0	0	0	154490	0	500018	1.27853e+06	2.20937e+06	2.92797e+06	2.43377e+06	1.65636e+06	1.73627e+06	152860	0	351318	0	0	0	0	0	0	34328.4	189788	0	0	0	0
EEKFPQVAATGDGPDIIF	56	73	2	0	967.481	6	14	11.377	12.0836	970.404	4.68557	0.6	0					0.23057		3.16152e+07	3.32344e+08	1.34611e+09	3.18273e+09	5.48211e+09	6.53347e+09	5.65182e+09	3.70903e+09	1.95751e+09	8.75576e+08	3.28061e+08	1.2531e+08	1.0221e+08	7.12457e+07	1.6804e+07	3.73122e+06	1.81167e+06	1.36803e+07	1.74947e+08	4.71138e+08	4.94161e+08
EEKFPQVAATGDGPDIIF	56	73	3	0	645.323	6	14	11.3925	11.751	647.136	4.27853	1	0	0.467265	0.540824	1	1	0.0990547		1.86181e+06	2.78588e+07	1.25757e+08	2.92636e+08	4.5243e+08	5.26065e+08	4.3998e+08	2.77846e+08	1.36023e+08	5.79932e+07	1.77755e+07	3.6791e+06	1.23143e+06	514343	470041	3.01246e+06	94657.6	667744	1.01154e+07	2.16925e+07	2.04575e+07
WAHDRFGG	74	81	2	0	473.22	4	6	7.86345	8.34678	474.249	1.4909	1	0	0.222547	1.03394	1	1	0.0593079		1.60643e+08	4.40781e+08	4.93541e+08	3.41783e+08	1.58676e+08	4.8482e+07	8.24373e+06	453070	765835	0	0
WAHDRFGG	74	81	3	0	315.816	4	6	7.87902	7.91532	316.57	1.69667	0.4	0					0.148436		0	1.60675e+06	4.21066e+06	2.29702e+06	790498	0	0	0	0	0	0
WAHDRFGGY	74	82	1	0	1108.5	5	7	9.08365	9.48248	1111.08	1.90578	1	0	0.324376	0.700327	1	1	0.357018		1.60321e+07	6.89425e+07	1.15014e+08	1.1003e+08	7.00571e+07	2.09787e+07	1.5737e+06	291273	309610	265399	265453	539484	280435
WAHDRFGGY	74	82	2	0	554.752	5	7	9.05233	9.602	556.066	1.94914	1	0	0.350909	1.29583	1	1	0.0550501		2.07208e+08	6.63403e+08	1.06917e+09	1.04486e+09	6.25949e+08	2.68393e+08	8.47932e+07	1.80466e+07	1.32367e+06	603791	176490	229481	32805.7
WAHDRFGGY	74	82	3	0	370.17	5	7	9.068	9.40618	371.043	1.93793	1	0	0.344048	0.460874	1	1	0.0639357		3.11988e+07	1.0631e+08	1.71477e+08	1.53509e+08	1.01121e+08	4.24181e+07	1.06625e+07	976622	0	1.15856e+06	0	0	714152
WAHDRFGGYAQSGL	74	87	2	0	782.868	5	12	9.5552	10.0693	785.652	4.63036	1	0	0.811063	1.15541	1	1	0.0995031		1.13259e+08	4.07081e+08	1.17654e+09	2.55862e+09	4.61932e+09	5.5839e+09	5.14374e+09	3.7634e+09	2.13328e+09	1.02369e+09	4.34042e+08	1.74222e+08	6.00509e+07	5.90772e+07	582539	2.18131e+08	17975.2	8.34693e+07
WAHDRFGGYAQSGL	74	87	3	0	522.248	5	12	9.5552	10.0693	524.038	4.432	0.4	0					0.0402814		7.29767e+07	2.62857e+08	7.44621e+08	1.68484e+09	2.84469e+09	3.60005e+09	3.4175e+09	2.31493e+09	1.32678e+09	5.69382e+08	2.04293e+08	6.29695e+07	1.33712e+07	441691	310858	565977	54144.5	0
WAHDRFGGYAQSGLL	74	88	2	0	839.41	5	13	10.0071	11.0655	842.499	5.16753	0.6	0					0.411253		2.89734e+07	1.31669e+08	3.76602e+08	8.92911e+08	1.63942e+09	2.40092e+09	2.87007e+09	2.68679e+09	1.89609e+09	1.06685e+09	4.86908e+08	1.72647e+08	4.91021e+07	5.81962e+06	3.24083e+06	1.01475e+06	1.24582e+06	455968	3.28799e+06
WAHDRFGGYAQSGLL	74	88	3	0	559.943	5	13	10.5051	11.0967	561.77	4.47042	0.6	0					0.0378189		4.44109e+07	1.7274e+08	4.94638e+08	1.06696e+09	1.89334e+09	2.4032e+09	2.28993e+09	1.69033e+09	9.81848e+08	4.62552e+08	1.70999e+08	5.5437e+07	1.03707e+07	6.48443e+06	84515.7	153503	1.70542e+06	179501	0
WAHDRFGGYAQSGLLA	74	89	2	0	874.929	6	14	10.396	10.4272	878.132	5.35069	0.6	1					0.111668		0	186293	1.38902e+06	4.2936e+06	7.97503e+06	1.04647e+07	9.66432e+06	7.78408e+06	4.89022e+06	846655	247904	509360	0	222171	36534.3	55272.6	0	86583.5	0	2.95285e+06	0
WAHDRFGGYAQSGLLA	74	89	3	0	583.622	6	14	10.1782	10.5103	585.525	4.65368	0.6	0					0.169434		337283	1.20393e+06	1.57084e+07	4.08703e+07	6.85679e+07	9.33112e+07	9.26839e+07	6.71736e+07	3.81457e+07	1.71215e+07	3.89499e+06	4.36191e+06	190356	0	3.01327e+06	230517	64165.3	375019	859835	411283	217380
YAQSGL	82	87	1	0	638.314	4	4	6.48393	6.76295	640.53	1.84263	1	0	1.13147	0.227278		1	0.157463		1.19748e+07	5.9181e+07	1.07286e+08	8.26923e+07	2.58956e+07	2.16523e+06	83997.9	352241	0
YAQSGLL	82	88	1	0	751.398	4	5	9.08365	9.17742	754.456	2.61084	0.4	1					0.347121		2.69429e+06	1.64766e+07	3.26703e+07	2.55876e+07	1.05252e+07	2.23e+06	1.53342e+07	3.43226e+06	769055	3404.62
AQSGL	83	87	1	0	475.251	3	3	4.50713	5.46572	476.954	1.44294	1	0	1.21853	2.91028		1	0.0778538		1.32927e+08	5.06536e+08	6.63948e+08	2.37706e+08	2.5702e+07	2.2668e+06	70085.6
AQSGLL	83	88	1	0	588.335	3	4	8.11278	8.19085	590.059	1.3912	0.4	0					0.0357992		1.78098e+07	5.76261e+07	6.82068e+07	2.94052e+07	6.53374e+06	0	0	0
LAEITPDKA	88	96	1	0	957.525	4	6	6.3749	6.80983	961.219	3.1374	1	0	1.39811	0.842854	1	1	0.0631404		1.12093e+07	6.84182e+07	2.74476e+08	5.43901e+08	5.94357e+08	3.59386e+08	1.24569e+08	2.68869e+07	2.16994e+06	209743	0
LAEITPDKA	88	96	2	0	479.266	4	6	6.31252	7.02865	481.123	3.15753	1	0	1.41248	1.95306	1	1	0.0233364		3.95077e+07	4.27557e+08	1.6835e+09	3.25128e+09	3.5771e+09	2.19963e+09	7.50912e+08	1.84234e+08	3.34776e+07	2.15993e+06	300822
LAEITPDKAFQ	88	98	2	0	616.83	5	8	8.58033	8.85083	619.05	3.70321	1	0	1.14108	0.193653		1	0.088666		0	2.49079e+06	1.66265e+07	5.3541e+07	7.97816e+07	7.38576e+07	4.16728e+07	1.41429e+07	2.5251e+06	389151	0	284332	0	142130
LAEITPDKAFQDKL	88	101	2	0	794.933	5	11	9.67997	9.9397	797.628	4.44412	1	0	0.888803	0.151145	1	1	0.0891918		502332	3.53898e+06	4.28341e+07	1.47721e+08	2.75119e+08	3.93213e+08	3.42851e+08	2.45871e+08	9.02035e+07	3.78364e+07	5.08223e+06	180202	358448	471036	0	370478	581247
LAEITPDKAFQDKL	88	101	3	0	530.291	5	11	9.77347	9.96045	532.044	4.31358	0.6	0					0.0386646		506079	1.93707e+06	2.88792e+07	8.83001e+07	1.65796e+08	2.06055e+08	1.68631e+08	1.01713e+08	4.4727e+07	2.73048e+07	2.83713e+06	309730	1.03938e+06	0	0	0	0
LAEITPDKAFQDKLYPFT	88	105	2	0	1049.05	6	14	11.05	11.5692	1052.15	4.9224	0.6	0					0.126739		0	0	2.60694e+06	5.81843e+07	1.37832e+08	2.64249e+08	2.86684e+08	2.54005e+08	1.60652e+08	7.37485e+07	2.81523e+07	5.03553e+06	803333	626125	201275	586260	195223	0	29740	252122	18341.4
LAEITPDKAFQDKLYPFT	88	105	3	0	699.702	6	14	11.05	11.6731	701.806	5.02695	0.6	0					0.142289		426345	1.33121e+06	2.06441e+07	1.16873e+08	3.22795e+08	5.50738e+08	6.57638e+08	5.667e+08	3.68097e+08	1.80112e+08	6.68375e+07	1.62399e+07	5.66527e+06	9.21412e+06	9.54469e+06	6.67027e+06	1.72014e+06	894793	447339	268837	365808
LAEITPDKAFQDKLYPFTW	88	106	3	0	761.728	6	15	13.0966	13.2397	763.825	4.87471	1	0	0.550249	-0.309599		1	0.0238501		79571.3	1.32346e+06	1.31032e+07	5.07206e+07	1.28458e+08	2.25397e+08	2.69521e+08	2.34915e+08	1.61642e+08	8.72804e+07	3.68021e+07	0	5.04142e+06	1.456e+06	0	192146	112126	242406	0	74082.1	103490	0
LAEITPDKAFQDKLYPFTWD	88	107	2	0	1199.6	7	16	12.3625	13.0029	1202.87	5.06002	0.6	0					0.12749		721032	2.84817e+06	5.798e+07	2.28144e+08	5.8485e+08	9.94473e+08	1.23012e+09	1.16672e+09	8.41811e+08	4.49971e+08	2.18325e+08	8.22953e+07	3.76069e+07	1.03401e+07	1.54574e+07	817249	1.338e+07	604990	5.56914e+06	1.10188e+06	1.05658e+06	0	640153	101555
LAEITPDKAFQDKLYPFTWD	88	107	3	0	800.07	7	16	12.3625	13.0237	802.232	5.00473	0.6	0					0.0873959		499406	2.99205e+07	1.91176e+08	7.58265e+08	1.99563e+09	3.48323e+09	4.20966e+09	3.85663e+09	2.73297e+09	1.51488e+09	6.97052e+08	2.77364e+08	1.11895e+08	5.46195e+07	2.67468e+07	1.38302e+07	8.08005e+06	6.48215e+06	4.35386e+06	8.28944e+06	4.73428e+06	1.98272e+06	1.13757e+06	428612
LAEITPDKAFQDKLYPFTWDA	88	108	2	0	1235.12	7	17	12.4093	12.9561	1238.4	5.03983	0.6	0					0.104513		0	288346	1.33653e+07	7.6024e+07	1.99105e+08	3.47949e+08	4.43363e+08	4.31611e+08	2.92027e+08	1.78638e+08	7.48137e+07	3.07639e+07	7.00071e+06	3.22371e+06	455773	528742	165681	3.24524e+06	395859	2.60472e+06	0	0	0	213128	0
LAEITPDKAFQDKLYPFTWDA	88	108	3	0	823.749	7	17	12.4562	12.9457	826.046	5.36838	0.6	0					0.136878		466770	7.04875e+06	5.89723e+07	2.77214e+08	7.54992e+08	1.32257e+09	1.72333e+09	1.57205e+09	1.13221e+09	6.32537e+08	3.06145e+08	3.21014e+08	4.74367e+07	2.12556e+07	2.41401e+08	5.10483e+06	1.47328e+06	1.446e+07	468383	274473	2.00082e+06	0	491099	1.24002e+06	297252
LAEITPDKAFQDKLYPFTWDAVRYNGKL	88	115	3	0	1100.57	8	24	11.9692	12.6282	1103.73	7.4406	0.6	0					0.0792218		7.15267e+06	5.86149e+06	9.26561e+06	2.97013e+06	1.4884e+08	4.44263e+08	9.04564e+08	1.88141e+09	2.77041e+09	3.02531e+09	3.00124e+09	2.2112e+09	1.44481e+09	7.89416e+08	3.80089e+08	1.60952e+08	7.2617e+07	3.41285e+07	2.13226e+07	1.93545e+07	1.39729e+07	9.35816e+06	2.88877e+06	1.08682e+06	587049	0	158569	298103	0	290.896
LAEITPDKAFQDKLYPFTWDAVRYNGKL	88	115	4	0	825.683	8	24	11.9692	12.4093	828.056	7.46851	1	0	0.491163	0.86345	1	0	0.0319062		319400	1.86501e+06	6.41005e+06	5.62473e+07	1.41108e+08	4.25465e+08	1.04431e+09	1.95065e+09	2.81094e+09	3.26566e+09	3.09316e+09	2.29048e+09	1.53324e+09	8.24835e+08	3.88361e+08	1.73782e+08	7.33318e+07	3.96571e+07	2.92766e+07	2.79327e+07	1.67725e+07	1.46681e+07	8.81258e+06	3.39639e+06	1.09915e+06	582671	967027	324989	335603	0
LAEITPDKAFQDKLYPFTWDAVRYNGKL	88	115	5	0	660.748	8	24	11.9692	12.3313	662.643	7.45071	1	0	0.487985	0.555168	1	0	0.0408137		0	49963.4	701820	3.17238e+06	2.02263e+07	6.92654e+07	1.7034e+08	3.16339e+08	4.7052e+08	5.24841e+08	4.98143e+08	3.8633e+08	2.40322e+08	1.39221e+08	6.22572e+07	2.38005e+07	1.11366e+07	4.1191e+06	2.51186e+06	1.91352e+06	1.13315e+06	3.69914e+06	928735	667712	294286	140094	417674	160256	255260	0
LAEITPDKAFQDKLYPFTWDAVRYNGKLIAYPIAVEA	88	124	3	0	1409.74	9	32					-1
LAEITPDKAFQDKLYPFTWDAVRYNGKLIAYPIAVEA	88	124	4	0	1057.56	9	32	12.5969	12.6594	1060.1	7.54575	0.6	0					0.147386		154622	0	0	0	228368	297056	1.3105e+06	3.65184e+06	5.71788e+06	8.50844e+06	9.16416e+06	7.48055e+06	5.56872e+06	2.58687e+06	2.21822e+06	277212	482228	0	0	0	0	0	0	0	0	0	0	0	0	0
AEITPDKA	89	96	1	0	844.441	4	5	4.86078	5.4137	847.801	2.87637	1	0	1.62248	1.30866	1	1	0.154843		590441	2.37264e+07	1.08887e+08	1.86394e+08	1.53329e+08	7.06212e+07	1.67625e+07	1.80551e+06	163790	7874.39
AEITPDKA	89	96	2	0	422.724	4	5	4.84487	5.42932	424.4	2.86735	1	0	1.61474	1.43316	1	1	0.0667235		2.09531e+07	1.84952e+08	6.36073e+08	1.09073e+09	9.38862e+08	4.17677e+08	1.15163e+08	2.43e+07	1.4832e+06	370256
AEITPDKAFQDKL	89	101	2	0	738.391	5	10	9.23988	9.46692	740.69	3.72548	0.4	0					0.0685069		2.2407e+06	2.38507e+06	2.81184e+07	6.055e+07	9.94009e+07	9.43607e+07	6.4077e+07	2.90253e+07	9.44194e+06	1.3142e+06	339338	144306	308559	0	0	81237
AEITPDKAFQDKL	89	101	3	0	492.596	5	10	9.23988	9.32308	494.228	4.02252	1	0	0.88127	-0.545827	1	1	0.0753794		50750.4	71037.4	2.71599e+06	9.54508e+06	1.46627e+07	1.66706e+07	9.77133e+06	4.58428e+06	3.59934e+06	0	75312.9	0	0	0	511499	0
AEITPDKAFQDKLYPFT	89	105	3	0	662.007	6	13					-1
AEITPDKAFQDKLYPFTW	89	106	2	0	1085.55	6	14	12.6751	12.8781	1088.48	4.53141	1	0	0.544645	-0.0728438	1	0	0.0916463		432416	0	2.61531e+06	1.92314e+07	4.77465e+07	6.95413e+07	7.44165e+07	5.24259e+07	2.9516e+07	1.19979e+07	5.73162e+06	655416	440634	155688	0	0	958765	0	134399	0	0
AEITPDKAFQDKLYPFTW	89	106	3	0	724.033	6	14	12.7532	13.0133	725.959	4.4319	1	0	0.514193	0.152593	1	0	0.046616		0	2.40344e+06	1.27043e+07	5.11473e+07	1.09632e+08	1.61244e+08	1.61514e+08	1.22078e+08	6.38728e+07	2.88233e+07	1.41311e+07	1.58908e+06	273586	927803	137728	117800	119031	62184.2	70100.4	112415	0
AEITPDKAFQDKLYPFTWD	89	107	2	0	1143.06	6	15	12.1096	12.7063	1146.05	4.58599	0.6	0					0.170887		38362.9	1.3455e+06	2.74988e+07	1.3554e+08	3.29101e+08	4.77093e+08	4.92145e+08	3.86835e+08	2.17884e+08	1.07578e+08	3.78136e+07	1.04286e+07	1.40974e+06	1.26456e+06	0	762289	0	4.50633e+06	0	9.55623e+06	0	2.00078e+06
AEITPDKAFQDKLYPFTWD	89	107	3	0	762.376	6	15	12.094	12.5344	764.334	4.47227	1	0	0.435317	0.864239	1	0	0.0587107		403930	1.46486e+07	1.04404e+08	3.57487e+08	8.03181e+08	1.20949e+09	1.23845e+09	9.34084e+08	5.33999e+08	2.61301e+08	1.01726e+08	3.61368e+07	8.83387e+06	6.50888e+06	2.56305e+06	1.6058e+06	237448	243954	1.01453e+06	0	471694	646600
AEITPDKAFQDKLYPFTWDA	89	108	2	0	1178.58	7	16	12.3001	12.5917	1182.21	5.82278	0.6	1					0.377871		0	572991	8.20603e+06	4.10946e+07	9.33984e+07	1.32609e+08	1.34041e+08	1.04048e+08	7.108e+07	4.12007e+07	2.39136e+07	1.29361e+07	7.00027e+06	3.34079e+06	2.55341e+07	1.09939e+06	4.67666e+07	1.37509e+06	6.55208e+06	0	1.45692e+06	330529	1.05916e+06	290093
AEITPDKAFQDKLYPFTWDA	89	108	3	0	786.055	7	16	11.8912	12.6594	789.019	7.44351	0.6	1					0.546098		505133	1.3362e+07	3.77842e+07	1.57981e+08	3.51212e+08	5.44471e+08	5.95327e+08	6.52688e+08	1.04178e+09	1.45445e+09	1.43914e+09	1.02842e+09	5.81079e+08	2.68093e+08	1.09255e+08	4.82288e+07	2.51327e+07	1.43566e+07	1.50486e+07	1.84624e+07	1.71567e+07	9.97829e+06	4.45589e+06	1.33499e+06
AEITPDKAFQDKLYPFTWDAVRYNGKL	89	115	2	0	1593.82	8	23	11.938	12.0784	1598.25	6.91588	0.6	0					0.270638		0	0	0	0	150126	712595	4.90926e+06	8.46782e+06	1.25068e+07	1.0755e+07	9.44501e+06	4.20197e+06	3.6611e+06	0	1.20867e+06	258599	228955	0	0	0	0	0	0	0	0	0	0	0	0	0
AEITPDKAFQDKLYPFTWDAVRYNGKL	89	115	3	0	1062.88	8	23	11.8133	12.4719	1065.83	6.90661	0.6	0					0.0733091		165313	0	2.95635e+06	1.7512e+07	9.16957e+07	2.71101e+08	5.85796e+08	9.99312e+08	1.24929e+09	1.26442e+09	1.04384e+09	6.81638e+08	4.07607e+08	1.9468e+08	8.19436e+07	3.4295e+07	1.38921e+07	6.66944e+06	7.22664e+06	5.67635e+06	2.90827e+06	1.7606e+06	536828	0	31709.6	160362	126545	387195	821797	283694
AEITPDKAFQDKLYPFTWDAVRYNGKL	89	115	4	0	797.412	8	23	11.8756	12.3313	799.654	7.01933	0.6	0					0.0356405		3.88485e+06	1.06052e+06	5.18194e+06	1.79424e+07	0	2.37598e+08	5.08514e+08	8.26425e+08	1.01231e+09	1.0506e+09	8.69351e+08	6.00939e+08	3.24369e+08	1.6377e+08	7.44816e+07	2.99042e+07	1.28675e+07	9.27612e+06	6.40195e+06	7.91113e+06	5.00059e+06	2.42941e+06	102757	288664	2.32822e+06	258039	674733	663714	9.02394e+06	1.05173e+06
AEITPDKAFQDKLYPFTWDAVRYNGKL	89	115	5	0	638.131	8	23					-1
EITPDKAFQDKLYPFTWDAVRYNGKL	90	115	3	0	1039.2	8	22	11.8912	12.1304	1041.99	6.45815	0.6	0					0.213988		0	1.26182e+07	209226	172314	4.18203e+06	6.96931e+06	2.23619e+07	3.86498e+07	5.0089e+07	4.82537e+07	4.09578e+07	2.4118e+07	1.03925e+07	2.43711e+06	0	0	610153	0	0	45096.4	448100	149635	377051	0	0	862016	0	0	509346	0
EITPDKAFQDKLYPFTWDAVRYNGKL	90	115	4	0	779.653	8	22					-1
ITPDKAFQDKLYPFTWDAVRYNGKL	91	115	3	0	996.187	7	21	11.8756	12.0108	999.21	7.23733	0.6	0					0.279155		0	0	0	411846	6.04526e+06	1.01035e+07	1.99378e+07	3.03479e+07	2.68146e+07	2.23115e+07	1.55729e+07	6.49592e+06	888679	447843	340680	204788	2.02964e+06	0	0	6.66051e+06	0	0	197274	0	0	0	0	0	5.56184e+06
ITPDKAFQDKLYPFTWDAVRYNGKL	91	115	4	0	747.392	7	21					-1
FQDKLYPFT	97	105	2	0	579.795	5	6	10.4428	10.7283	580.717	1.11582	0.6	0					0.136119		2.71857e+07	1.31014e+08	1.31212e+08	6.34474e+07	1.76086e+07	1.01668e+06	95380.1	933024	669137	1.26741e+06	633018	432.99
FQDKLYPFTW	97	106	1	0	1344.66	5	7					-1
FQDKLYPFTW	97	106	2	0	672.835	5	7	12.8781	13.3285	673.839	1.14846	1	0	-0.13909	0.903918	1	0	0.0262259		1.59296e+08	7.17924e+08	8.3407e+08	4.77899e+08	1.78371e+08	5.15846e+07	1.0404e+07	1.39282e+06	135007	103852	252677	69501.3	40781.8
FQDKLYPFTWD	97	107	1	0	1459.69	5	8	12.3625	12.5188	1461.75	1.14134	0.4	0					0.367979		1.9181e+06	2.08121e+07	2.566e+07	1.31339e+07	2.15286e+06	0	0	141125	0	0	0	226071	166994	573187
FQDKLYPFTWD	97	107	2	0	730.348	5	8	12.3469	12.6907	731.386	1.15467	1	0	-0.223619	0.483181	1	0	0.0101009		4.84229e+08	2.05868e+09	2.44255e+09	1.45576e+09	5.80613e+08	1.92823e+08	5.61956e+07	1.52592e+07	1.36779e+06	437491	0	16990.4	391202	718423
FQDKLYPFTWDA	97	108	2	0	765.867	5	9	12.3001	12.7219	766.94	1.18536	1	0	-0.277713	0.791265		0	0.0281509		1.519e+08	6.84518e+08	8.13435e+08	5.31031e+08	2.25964e+08	7.39237e+07	1.93827e+07	5.70063e+06	373898	342062	178669	341270	292531	682700	387612
FQDKLYPFTWDAVRYNGKL	97	115	2	0	1181.1	7	16	11.3458	11.4549	1188.18	12.6913	0.6	1					1.49973		0	5.74969e+06	2.67678e+06	4.46897e+06	1.11858e+06	368996	0	633005	0	0	0	0	0	0	0	246287	5.70879e+06	1.74801e+07	1.53262e+07	6.98376e+06	1.98421e+06	752459	338782	0
FQDKLYPFTWDAVRYNGKL	97	115	3	0	787.739	7	16	11.8288	12.2221	789.39	3.4884	0.6	0					0.113585		3.34001e+07	9.55474e+07	3.12861e+08	7.85506e+08	1.25603e+09	1.28551e+09	9.24216e+08	5.24385e+08	2.40589e+08	1.00405e+08	4.27393e+07	2.08977e+07	1.56481e+07	1.94352e+07	8.22493e+06	7.21562e+06	2.8114e+06	354354	739655	2.16184e+06	341663	484623	325813	355807
FQDKLYPFTWDAVRYNGKL	97	115	4	0	591.056	7	16	11.8444	12.1408	592.27	3.38958	1	0	0.0656057	0.295975	-1	1	0.0528995		161764	9.28584e+06	5.53741e+07	1.4412e+08	2.27333e+08	2.30714e+08	1.64453e+08	8.84819e+07	3.70568e+07	1.50583e+07	3.6791e+06	1.97823e+06	779826	1.03952e+06	56048.9	0	0	136255	0	0	0	58327.9	0	0
DKLYPFTWD	99	107	2	0	592.785	5	6	11.7666	12.0368	593.49	0.666273	0.4	0					0.113665		1.05396e+07	4.27885e+07	2.6127e+07	8.57862e+06	725546	225990	53402.7	0	0	0	0	0
DKLYPFTWDAVRYNGKL	99	115	3	0	696.03	6	14	11.5328	11.6264	697.374	2.74764	0.6	0					0.056744		24578.9	7.35552e+06	5.38169e+06	1.31667e+07	2.34134e+07	1.48837e+07	7.73792e+06	1.71553e+06	637450	387334	394662	0	0	495868	0	0	0	0	0	3538.34	30304
YPFTWD	102	107	1	0	828.356	4	4	11.5017	12.0628	829.485	0.598015	0.4	0					0.0705896		1.48968e+08	3.38054e+08	1.51019e+08	3.60216e+07	1.14546e+06	557085	666190	210409	0
YPFTWDAVRYNGKL	102	115	2	0	865.438	6	12	11.4549	11.5744	867.667	3.38298	0.6	0					0.191		0	2.07267e+06	1.98126e+07	4.33432e+07	5.08057e+07	3.61246e+07	1.94028e+07	8.5801e+06	2.54721e+06	1.12802e+06	0	0	0	160380	1.1873e+06	1.06692e+06	1.47376e+06	158936	774691
YPFTWDAVRYNGKL	102	115	3	0	577.295	6	12					-1
DAVRYNGKL	107	115	2	0	518.283	4	7	7.18992	7.65102	519.723	2.27966	1	0	0.553182	0.946163	1	0	0.0323838		6.79781e+07	5.77511e+08	1.6967e+09	2.08036e+09	1.10492e+09	3.8024e+08	1.00393e+08	1.79237e+07	4.40146e+06	9325.78	207228	52895.8
DAVRYNGKL	107	115	3	0	345.858	4	7	7.22117	7.55772	346.844	2.36056	1	0	0.602691	0.454426	1	0	0.0748604		4.69058e+06	7.20058e+07	2.91364e+08	3.6376e+08	2.11682e+08	6.19821e+07	1.19646e+07	4.11307e+06	98354.8	0	1.15673e+06	88062.8
AVRYNGKL	108	115	1	0	920.531	4	6	6.987	7.52137	923.421	2.34879	1	0	0.835056	1.23543	1	1	0.0998811		1.44992e+07	1.68355e+08	4.94349e+08	6.3036e+08	3.46319e+08	1.15754e+08	2.37563e+07	1.53463e+06	110117	157756	0
AVRYNGKL	108	115	2	0	460.769	4	6	6.97137	7.58365	462.248	2.41636	1	0	0.883299	1.54305	1	1	0.0298992		3.13306e+08	2.51983e+09	7.65736e+09	9.64216e+09	5.99763e+09	2.0764e+09	4.93452e+08	9.48971e+07	1.24001e+07	705095	151451
VRYNGKL	109	115	1	0	849.494	4	5	6.83067	7.27848	852.252	2.25689	1	0	1.09172	0.893719	1	1	0.0585043		6.67808e+06	9.50618e+07	2.77638e+08	3.13687e+08	1.52585e+08	4.47911e+07	5.7914e+06	121824	96250.9	78999.7
VRYNGKL	109	115	2	0	425.251	4	5	6.83067	7.42778	426.653	2.30482	0.6	0					0.0306881		1.35981e+08	1.13143e+09	3.15535e+09	3.85094e+09	1.99897e+09	5.70056e+08	1.18295e+08	1.70218e+07	1.94006e+06	0
VRYNGKL	109	115	3	0	283.836	4	5	6.86195	7.19512	284.762	2.2764	1	0	1.10843	0.441068	1	1	0.0237178		9.14149e+06	1.22463e+08	3.49537e+08	4.16264e+08	1.98437e+08	5.71721e+07	1.11689e+07	799598	54162.4	0
RYNGKL	110	115	2	0	375.716	4	4	6.9245	7.38088	376.965	2.05884	1	0	1.36302	0.927541		1	0.129955		2.26264e+06	4.06055e+07	9.53445e+07	7.86065e+07	3.59569e+07	4.65336e+06	560959	917931	10960.4
IAYPIA	116	121	1	0	647.376	4	3	8.20645	8.74145	647.786	0.00464101	1	0	-0.835299	1.23793		1	0.0281715		4.37204e+09	1.65204e+09	3.7256e+08	7.41608e+07	4.4874e+06	1.09408e+06	178508	9467.85
IAYPIAV	116	122	1	0	746.445	4	4	9.5708	10.033	746.937	0.024721	1	0	-0.815451	0.950571	-1	1	0.0438821		1.80178e+09	8.58765e+08	2.25547e+08	3.93216e+07	1.27765e+06	120919	441290	71354	0
IAYPIAV	116	122	2	0	373.726	4	4	8.5388	9.5448	374.433	0.945921	0.4	0					0.292052		669796	1.18513e+08	0	2.63194e+07	183943	997272	196924	416068	28960.1
IAYPIAVE	116	123	1	0	875.487	4	5	8.92705	9.38022	876.103	0.0776998	1	0	-0.775355	0.914841	1	0	0.0352136		1.37616e+09	7.89463e+08	2.53185e+08	6.06171e+07	9.96793e+06	544053	1.01842e+06	216249	24511.9	61278.6
IAYPIAVE	116	123	2	0	438.247	4	5	8.9427	9.34905	438.552	0.0706339	1	0	-0.781409	0.730004	1	0	0.0250836		7.14546e+08	4.22153e+08	1.30314e+08	2.97918e+07	3.16919e+06	181711	112553	113280	148823	55338.9
IAYPIAVEA	116	124	2	0	473.766	4	6	9.11492	9.63322	474.091	0.0728139	0.6	0					0.0175007		4.42364e+09	2.71879e+09	9.23632e+08	2.0813e+08	3.74073e+07	6.81118e+06	3.25237e+06	287342	311112	215199	0
IAYPIAVEAL	116	125	1	0	1059.61	4	7					-1
IAYPIAVEAL	116	125	2	0	530.308	4	7	11.0188	11.2212	530.672	0.077365	1	0	-0.794581	-0.0753443	1	0	0.0893097		9.3606e+07	6.55723e+07	2.54003e+07	4.6411e+06	465024	315856	0	79725.5	240364	2532.13	204025	0
VEAL	122	125	1	0	431.25	3	2	6.4995	6.89323	431.52	0.0210787	1	0	-0.796777	0.680192		1	0.0642802		3.72456e+08	9.90817e+07	1.21492e+07	48696.4	934043	630138
VEALS	122	126	1	0	518.282	3	3	4.74603	5.27338	518.62	0.0452636	1	0	-0.777292	1.20772		1	0.174862		6.93021e+07	1.87904e+07	1.84128e+06	1.01408e+06	727539	82051.9	361517
EALSL	123	127	1	0	532.298	3	3	7.8168	7.95682	534.859	2.25786	0.4	1					1.82513		1.66351e+06	1.1428e+06	144147	277117	212722	0	1.63917e+06
ALSL	124	127	1	0	403.255	3	2	8.64267	9.11492	403.469	-0.0199986	1	0	-0.884762	0.990184		0	0.0247061		1.39733e+09	2.94391e+08	3.35104e+07	396747	627784	544643
ALSLIYNKDLLPNPPKTWEEIPAL	124	147	3	0	912.505	7	18	12.4406	12.7688	913.599	1.60328	0.6	0					0.115094		4.50167e+06	6.03323e+07	1.30944e+08	1.41922e+08	1.11533e+08	6.3795e+07	2.62929e+07	9.17432e+06	1.33262e+06	331831	0	96014.5	337067	192465	328556	673632	255450	338599	0	136556	0	0	221223	240229	517001	124134
LSLIYNKDLLPNPPKT	125	140	2	0	913.525	6	11	9.99157	10.3908	914.756	1.35341	1	0	-0.314851	0.701972	1	1	0.093214		9.31266e+06	1.03324e+08	1.82426e+08	1.47408e+08	7.29241e+07	1.98189e+07	1.28218e+06	0	320114	0	12756.8	0	0	331362	108372	0	54382.8	0
LSLIYNKDLLPNPPKT	125	140	3	0	609.352	6	11	9.88257	10.4375	610.211	1.46754	0.4	0					0.0934345		6.34102e+07	1.96995e+08	3.35872e+08	2.75044e+08	1.35937e+08	6.04321e+07	1.78087e+07	6.78172e+06	6.69755e+06	4.70698e+06	1.32969e+06	826790	464364	0	711190	432886	91349.2	481647
LSLIYNKDLLPNPPKTW	125	141	3	0	671.379	6	12	11.4237	11.642	672.244	1.35538	1	0	-0.35807	-0.0127668		1	0.209038		931558	6.38024e+06	1.70545e+07	1.32186e+07	4.58178e+06	849794	499046	141249	0	244204	66314.7	0	70134.4	92582.7	0	80144.8	0	0	100395
LSLIYNKDLLPNPPKTWEEIPAL	125	147	2	0	1332.74	7	17	12.425	12.8625	1334.33	1.54939	1	0	-0.451491	0.853053	1	1	0.196468		3.14286e+06	5.52027e+07	1.23551e+08	1.46596e+08	1.07284e+08	5.68826e+07	2.08554e+07	4.8604e+06	0	175418	177412	16549.3	599523	0	151806	0	168514	0	144480	129910	524365	0	0	0	299535
LSLIYNKDLLPNPPKTWEEIPAL	125	147	3	0	888.826	7	17	12.3937	12.9457	889.919	1.64095	1	0	-0.42842	1.30478	1	1	0.0376343		1.25628e+08	6.76028e+08	1.46853e+09	1.71812e+09	1.33076e+09	7.50519e+08	3.51906e+08	1.44526e+08	5.00785e+07	1.53029e+07	4.78062e+06	1.59994e+06	3.09872e+06	2.48786e+06	1.02101e+06	1.29993e+06	366997	192190	107634	476321	240091	140837	121593	0	156121
LSLIYNKDLLPNPPKTWEEIPALD	125	148	3	0	927.169	7	18	12.191	12.4406	928.387	1.95918	1	0	-0.375655	0.111138		1	0.180716		0	1.01009e+07	2.5546e+07	3.00895e+07	2.78004e+07	1.58193e+07	6.25043e+06	2.99242e+06	853051	242095	553885	227728	0	570489	0	0	253938	0	140652	191289	210206	0	111142	0	0	118252
LSLIYNKDLLPNPPKTWEEIPALDKELKAKGKSAL	125	159	4	0	984.058	9	29	11.4082	11.6264	985.992	5.34881	1	0	-0.0518025	-0.0127668	1	1	0.145162		0	0	0	862127	6.89793e+06	1.98073e+07	3.11624e+07	4.3086e+07	3.74273e+07	3.27073e+07	1.72147e+07	9.76384e+06	1.61847e+06	654661	772060	0	0	0	0	0	0	7529.03	40586.1	68391.6	33366.1	31453.7	46147.6	143623	130853	25493.4
LSLIYNKDLLPNPPKTWEEIPALDKELKAKGKSAL	125	159	5	0	787.448	9	29					-1
LSLIYNKDLLPNPPKTWEEIPALDKELKAKGKSALM	125	160	3	0	1355.42	9	30	11.5484	11.938	1358.03	5.28897	1	0	-0.0866839	0.663741	1	1	0.121504		0	0	0	620907	1.10751e+07	3.95608e+07	7.23046e+07	9.31749e+07	9.78342e+07	8.17389e+07	5.46376e+07	2.44031e+07	7.69466e+06	1.57847e+06	0	0	0	0	0	0	0	0	0	0	0	0	0	0	0	0
LSLIYNKDLLPNPPKTWEEIPALDKELKAKGKSALM	125	160	4	0	1016.82	9	30	11.5328	12.1044	1018.91	5.8468	1	0	-0.00702892	1.38243	1	1	0.174591		0	393921	3.81343e+06	3.74858e+07	1.57431e+08	3.71226e+08	6.28107e+08	8.13225e+08	8.26478e+08	7.12569e+08	4.90166e+08	3.04196e+08	1.56263e+08	7.11796e+07	2.7961e+07	7.00534e+06	3.74365e+06	1.46211e+06	415794	28586.7	1.64562e+07	720718	1.35285e+06	754272	5.97903e+07	501635	1.60082e+06	5.25606e+06	1.61388e+07	0
LSLIYNKDLLPNPPKTWEEIPALDKELKAKGKSALM	125	160	5	0	813.656	9	30	11.5328	11.8808	815.271	5.54132	1	0	-0.0506503	0.4995	1	1	0.0343808		422636	0	3.16127e+06	2.407e+07	8.29591e+07	2.13323e+08	3.64452e+08	4.62907e+08	4.90369e+08	4.15568e+08	2.8645e+08	1.7524e+08	9.5488e+07	4.29673e+07	1.6766e+07	6.17354e+06	2.39456e+06	1.33582e+06	930418	160770	0	431958	1.42227e+06	788596	1.0266e+06	597508	319218	578673	0	106513
LSLIYNKDLLPNPPKTWEEIPALDKELKAKGKSALM	125	160	6	0	678.214	9	30	11.5328	11.99	679.564	5.56671	0.4	0					0.0666488		1.34069e+06	854321	1.40318e+06	8.3652e+06	2.74556e+07	8.02893e+07	1.39299e+08	1.84044e+08	1.89533e+08	1.56618e+08	1.04975e+08	6.56988e+07	3.53587e+07	1.65748e+07	4.57028e+06	781253	813108	728494	0	159725	0	76153.6	105759	825035	559582	631425	1.16799e+06	377289	97123.8	267736
LSLIYNKDLLPNPPKTWEEIPALDKELKAKGKSALMF	125	161	5	0	843.07	9	31					-1
SLIYNKDLLPNPPKT	126	140	2	0	856.983	6	10	9.2867	9.50843	858.184	1.36753	1	0	-0.256094	0.0011174	1	1	0.0767038		1.12369e+07	8.28983e+07	1.30138e+08	1.06489e+08	4.56125e+07	1.63681e+07	1.05389e+06	0	3111.38	208021	0	595973	0	0	0	234185	0
SLIYNKDLLPNPPKT	126	140	3	0	571.658	6	10	9.30228	9.46692	572.45	1.34213	1	0	-0.266975	-0.22432	1	1	0.0431471		1.04815e+07	6.4074e+07	9.88572e+07	7.59748e+07	3.59449e+07	1.08337e+07	1.49676e+06	257352	208248	164730	0	0	0	21585.9	406049	0	0
SLIYNKDLLPNPPKTWEEIPAL	126	147	2	0	1276.19	7	16	12.0316	12.4041	1277.73	1.50107	1	0	-0.440028	0.59636	1	1	0.090003		6.16642e+06	7.75198e+07	1.57711e+08	1.65243e+08	1.16542e+08	6.32766e+07	2.36968e+07	6.56428e+06	1.80199e+06	362494	6106.35	0	0	6445.52	0	0	0	133140	0	183345	0	124177	280901	86.1039
SLIYNKDLLPNPPKTWEEIPAL	126	147	3	0	851.132	7	16	11.9224	12.5969	852.193	1.62223	1	0	-0.407587	1.78862	1	1	0.0632593		1.3252e+08	7.03176e+08	1.4236e+09	1.55586e+09	1.10084e+09	5.90413e+08	2.65164e+08	9.69567e+07	3.40638e+07	7.35312e+06	3.10667e+06	2.98762e+06	1.23415e+07	4.7601e+06	1.72669e+06	2.49952e+07	278352	258527	1.17131e+06	455169	625266	436769	242693	231029
SLIYNKDLLPNPPKTWEEIPALDKELKAKGKSALM	126	160	3	0	1317.73	9	29	11.2836	11.5952	1320.33	5.3535	1	0	-0.051109	0.355986		1	0.129601		257008	0	0	894519	9.83859e+06	2.83509e+07	5.21204e+07	7.28705e+07	6.9131e+07	5.69693e+07	3.57732e+07	1.75989e+07	2.58159e+06	1.36844e+06	551305	200233	0	0	513417	0	0	0	0	0	0	0	238738	10152.9	43243.2	0
LIYNKDLLPNPPKT	127	140	2	0	813.467	5	9	8.97402	9.2711	814.639	1.35867	1	0	-0.19522	0.298607		1	0.163511		6.6546e+06	2.81189e+07	4.37576e+07	3.19212e+07	1.56597e+07	2.52099e+06	603019	108989	186585	0	171424	105893	321751	0	407216
LIYNKDLLPNPPKTWEEIPAL	127	147	3	0	822.121	7	15					-1
LIYNKDLLPNPPKTWEEIPALDKELKAKGKSALM	127	160	4	0	966.789	9	28	11.0967	11.3458	968.757	5.45767	1	0	-0.00692869	0.109427	1	1	0.0678224		0	0	530083	5.51064e+06	2.76065e+07	7.72576e+07	1.27499e+08	1.55899e+08	1.59942e+08	1.31707e+08	9.1372e+07	4.82536e+07	2.29522e+07	9.96522e+06	1.61671e+06	850284	0	44099.4	631068	0	238710	0	0	225442	194347	0	0	158852	0	189626
LIYNKDLLPNPPKTWEEIPALDKELKAKGKSALM	127	160	5	0	773.633	9	28	11.159	11.5172	775.243	5.63673	1	0	0.0204673	0.540297	1	1	0.106169		160253	454634	444496	3.52741e+06	2.1912e+07	6.85018e+07	1.11181e+08	1.51025e+08	1.45661e+08	1.21435e+08	8.32685e+07	3.92252e+07	2.30357e+07	5.13376e+06	4.30726e+06	3.78153e+06	163837	686921	0	156544	884777	476763	451184	156677	54598.3	0	420231	0	165469	527731
IYNKDLLPNPPKT	128	140	2	0	756.925	5	8	7.87902	8.42462	758.07	1.37845	1	0	-0.10379	1.27978	1	1	0.0406519		2.85886e+08	1.30923e+09	1.91022e+09	1.35759e+09	6.15175e+08	2.05917e+08	5.13622e+07	1.24719e+07	2.12941e+06	633522	1.61407e+06	11647	292248	411779
IYNKDLLPNPPKT	128	140	3	0	504.952	5	8	7.94125	8.22725	505.71	1.36195	1	0	-0.112624	0.254849	1	1	0.0215361		1.44907e+08	6.16132e+08	9.90195e+08	6.74867e+08	2.92663e+08	9.12892e+07	2.48885e+07	5.37718e+06	397206	0	0	79322.7	0	65813.8
IYNKDLLPNPPKTW	128	141	3	0	566.979	6	9	9.88257	10.2507	567.842	1.54094	1	0	-0.108461	0.579252		0	0.229073		5.1487e+06	4.7238e+07	9.08814e+07	7.2551e+07	3.04357e+07	7.29255e+06	442107	442836	0	293264	234754	90949.4	0	3.8828e+06	0	86918.7
IYNKDLLPNPPKTWE	128	142	3	0	609.993	6	10	9.74228	9.79942	611.54	3.52268	0.4	1					0.504099		0	2.43445e+06	5.34099e+06	4.51666e+06	3.32836e+06	1.66598e+06	450051	0	269182	0	0	0	0	98386.7	55273.5	0	2.52339e+06
IYNKDLLPNPPKTWEEIPAL	128	147	2	0	1176.14	7	14	11.4082	11.9536	1177.59	1.46786	1	0	-0.392775	1.27919	1	0	0.0533687		1.79684e+08	9.67345e+08	1.84455e+09	1.89381e+09	1.20375e+09	6.04141e+08	2.47635e+08	8.28884e+07	1.4954e+07	3.14545e+06	319603	390628	1.14926e+06	868278	686256	410289	81525	284435	194438	104935	0	65870.1
IYNKDLLPNPPKTWEEIPAL	128	147	3	0	784.426	7	14	11.4082	12.1408	785.411	1.50949	1	0	-0.380038	2.01834	1	0	0.0151819		9.99303e+08	5.26237e+09	9.83374e+09	9.7134e+09	6.39773e+09	3.20551e+09	1.30517e+09	4.46388e+08	1.45435e+08	6.22467e+07	5.2229e+07	4.93297e+07	4.42617e+07	1.30494e+07	3.18085e+06	1.40024e+07	917543	2.09634e+06	1.50124e+06	894751	747808	2.07475e+06
IYNKDLLPNPPKTWEEIPALD	128	148	2	0	1233.65	7	15	11.1122	11.3874	1235.3	1.78902	0.6	0					0.749217		591249	9.1092e+06	3.01983e+07	2.67516e+07	1.29857e+07	2.61757e+06	1.17499e+06	0	250678	0	250664	0	212312	0	255422	0	976557	0	267804	289316	519542	420890	391540
IYNKDLLPNPPKTWEEIPALDKE	128	150	3	0	908.481	7	17					-1
IYNKDLLPNPPKTWEEIPALDKELKAKGKSAL	128	159	3	0	1207.34	8	26	10.6608	10.8477	1209.89	5.46161	1	0	0.0579518	-0.136408	1	1	0.229384		0	0	0	0	3.04831e+06	1.87676e+07	3.00696e+07	3.85356e+07	3.72846e+07	2.45898e+07	8.11439e+06	5.55009e+06	661020	51847.2	219344	0	0	0	0	288217	0	0	0	278450	220374	678817	387266	0	0	0
IYNKDLLPNPPKTWEEIPALDKELKAKGKSAL	128	159	4	0	905.758	8	26	10.5675	11.05	907.654	5.39288	1	0	0.0466273	1.03072	1	1	0.104659		327506	449658	1.40498e+06	2.22065e+07	8.48558e+07	2.02324e+08	3.20436e+08	3.80469e+08	3.66115e+08	2.79159e+08	1.74214e+08	8.40129e+07	3.30348e+07	1.23066e+07	3.36262e+06	488223	388013	164065	1.75067e+06	645462	821976	452448	0	40387.3	226416	224546	253655	1.19346e+06	770316	711357
IYNKDLLPNPPKTWEEIPALDKELKAKGKSAL	128	159	6	0	604.174	8	26	10.6453	10.8789	605.5	5.76332	1	0	0.107663	0.0479683	1	1	0.0749181		0	1.00672e+06	291442	1.77713e+06	7.88562e+06	2.61372e+07	4.57873e+07	5.74288e+07	5.39434e+07	3.7407e+07	2.34496e+07	1.03038e+07	3.19178e+06	2.61672e+06	628086	709573	0	4.1036e+06	0	268371	538669	115434	219821	1.07445e+06	0	918440	504390	192567	0	418651
IYNKDLLPNPPKTWEEIPALDKELKAKGKSALM	128	160	3	0	1251.02	9	27	10.7698	11.4237	1253.6	5.38651	1	0	0.0127074	1.70736	1	1	0.0917996		0	0	4.76715e+06	4.83794e+07	1.95793e+08	4.65963e+08	7.7324e+08	9.47547e+08	9.20265e+08	7.08918e+08	4.63798e+08	2.67326e+08	1.36346e+08	5.39406e+07	1.15013e+07	1.84289e+06	2.1137e+06	0	0	258678	0	1.34622e+06	274383	243739	742781	0	0	245598	0	0
IYNKDLLPNPPKTWEEIPALDKELKAKGKSALM	128	160	4	0	938.518	9	27	10.692	11.4861	940.478	5.49903	1	0	0.0305603	2.26088	1	1	0.0422173		1.74196e+06	3.35252e+06	7.3625e+07	3.89184e+08	1.24786e+09	2.82674e+09	4.78185e+09	6.09974e+09	5.66026e+09	4.5979e+09	3.06991e+09	1.70435e+09	8.76185e+08	4.20305e+08	1.60591e+08	7.76468e+07	2.40796e+07	1.96006e+07	1.47498e+07	2.39461e+07	2.32043e+07	2.25375e+07	2.29809e+07	2.455e+07	1.12215e+07	3.33953e+06	3.29098e+06	689210	400886	22840.7
IYNKDLLPNPPKTWEEIPALDKELKAKGKSALM	128	160	5	0	751.016	9	27	10.7698	11.4393	752.583	5.49404	1	0	0.0297682	1.76888	1	1	0.034115		421753	1.62947e+06	2.44058e+07	1.94202e+08	6.58123e+08	1.50532e+09	2.44459e+09	3.04645e+09	3.00764e+09	2.35528e+09	1.58015e+09	9.0268e+08	4.59067e+08	2.05791e+08	8.20368e+07	3.04647e+07	1.33349e+07	4.56398e+06	802344	9.15234e+06	1.13567e+07	1.38824e+07	5.74095e+06	4.18148e+06	7.71839e+06	3.53306e+06	2.43234e+06	485501	948913	1.92969e+06
IYNKDLLPNPPKTWEEIPALDKELKAKGKSALM	128	160	6	0	626.014	9	27	10.7231	11.3147	627.326	5.52845	1	0	0.0352275	1.46139	1	1	0.0292636		0	300404	9.35657e+06	5.80084e+07	2.16245e+08	5.22723e+08	8.80718e+08	1.12346e+09	1.07924e+09	8.57131e+08	5.64284e+08	3.11566e+08	1.45182e+08	6.84443e+07	2.98548e+07	1.02727e+07	2.87502e+06	6.82163e+06	1.62576e+06	2.7913e+06	1.01395e+07	2.14689e+06	3.95679e+06	9.76695e+06	1.07238e+06	1.09218e+06	3.19617e+06	0	0	134535
IYNKDLLPNPPKTWEEIPALDKELKAKGKSALM	128	160	7	0	536.728	9	27	10.7698	11.268	537.852	5.53119	1	0	0.0356633	1.09237	1	1	0.0479218		0	59169.2	768741	4.16808e+06	3.55223e+07	9.18553e+07	1.6425e+08	2.14547e+08	2.13571e+08	1.63445e+08	1.07126e+08	5.70062e+07	2.63801e+07	1.16737e+07	2.76569e+06	1.42297e+06	0	378165	549071	118288	158882	472901	169312	283657	268595	621679	293407	205247	178543	117986
IYNKDLLPNPPKTWEEIPALDKELKAKGKSALMF	128	161	3	0	1300.04	9	28	11.6731	11.938	1302.77	5.7409	1	0	0.0364048	0.171478	1	1	0.168533		0	222166	0	0	4.16953e+06	2.15866e+07	4.99051e+07	6.83699e+07	7.34129e+07	6.71216e+07	4.89964e+07	2.69314e+07	9.04569e+06	1.10145e+06	238749	0	0	0	0	0	532140	0	0	0	216413	0	297633	0	0	0
IYNKDLLPNPPKTWEEIPALDKELKAKGKSALMF	128	161	4	0	975.285	9	28	11.6108	12.0628	977.388	5.9638	1	0	0.0705081	0.910498	1	1	0.0990809		0	1.08117e+06	1.24738e+06	1.44203e+07	6.3524e+07	1.72826e+08	3.31845e+08	4.6029e+08	5.16886e+08	4.82313e+08	3.47889e+08	2.21706e+08	1.22776e+08	6.20761e+07	2.5669e+07	6.21945e+06	1.72541e+06	783238	569873	153168	1.20224e+06	239024	1.16915e+06	699143	753793	553657	0	563138	0	243588
IYNKDLLPNPPKTWEEIPALDKELKAKGKSALMF	128	161	5	0	780.43	9	28					-1
IYNKDLLPNPPKTWEEIPALDKELKAKGKSALMF	128	161	6	0	650.526	9	28	11.6575	11.8652	651.927	5.95642	1	0	0.0693788	-0.0544193	1	1	0.0645456		105098	68307.1	86074.1	605538	5.84014e+06	1.9473e+07	3.72234e+07	6.26353e+07	6.31417e+07	5.72696e+07	4.3894e+07	2.83669e+07	1.21904e+07	5.60912e+06	1.37175e+06	0	314408	96496	0	325350	380674	98818.2	503354	235800	0	0	0	0	0	0
WEEIPAL	141	147	1	0	857.44	4	4	11.1901	11.9432	858.041	0.0740037	1	0	-0.762671	2.09901	1	1	0.0981711		1.18469e+09	6.2935e+08	1.92804e+08	3.6606e+07	9.33842e+06	2.69256e+06	4.9886e+06	2.43145e+06	1.76485e+06
WEEIPAL	141	147	2	0	429.224	4	4	11.0188	11.5536	429.458	-0.0590812	1	0	-0.905201	1.23701	1	0	0.285684		7.08194e+07	3.45325e+07	6.2776e+06	340315	218787	0	386755	0	158795
WEEIPALDKELKAKGKSAL	141	159	3	0	709.4	6	16	9.97602	10.1937	711.318	4.48044	1	0	0.357675	-0.0148724		-1	0.339189		0	1e+06	2.48755e+06	1.19964e+07	3.17971e+07	3.66418e+07	2.81841e+07	1.20785e+07	2.48504e+06	910632	274091	0	1.25024e+06	3.14209e+06	1.53149e+06	2.03843e+06	1.41333e+06	0	275108	291255	234568	50344.7	475918
WEEIPALDKELKAKGKSALM	141	160	2	0	1129.12	7	17	10.287	10.5519	1131.7	3.74802	1	0	0.102545	0.171347	1	0	0.328129		512730	616582	5.91605e+06	3.03747e+07	6.35018e+07	7.79773e+07	6.57284e+07	3.63949e+07	8.96058e+06	916296	46881.4	0	0	0	0	0	0	430813	452210	496219	0	304204	0	0	0
WEEIPALDKELKAKGKSALM	141	160	3	0	753.08	7	17	10.2559	10.6764	754.936	4.14335	0.6	0					0.146434		376557	2.38577e+07	1.29019e+08	4.2287e+08	8.20939e+08	9.91217e+08	8.48139e+08	5.18374e+08	2.61517e+08	1.09553e+08	3.91997e+07	1.15198e+07	3.20361e+06	2.07283e+06	914473	1.06671e+06	746381	1.80535e+06	370257	383980	4.00516e+07	9831.43	328384	2.2174e+07	15704.7
WEEIPALDKELKAKGKSALM	141	160	4	0	565.062	7	17	10.2715	10.7387	566.374	3.82406	1	0	0.121707	0.970246	1	0	0.052015		0	4.76015e+06	3.28538e+07	1.30434e+08	2.51336e+08	3.12743e+08	2.48021e+08	1.4808e+08	6.68818e+07	2.6229e+07	7.11189e+06	1.60395e+06	327009	1.02747e+06	131226	0	0	90206.8	33110.2	0	0	199754	97090.5	0	0
EEIPAL	142	147	1	0	671.361	4	3	9.17742	9.20867	672.306	0.549675	0.4	0					0.812717		3.76149e+06	295902	896672	166322	325365	125067	143620	0
EEIPALDKELKAKGKSALM	142	160	3	0	691.054	6	16	9.38022	9.46173	692.605	3.36461	1	1	0.0589197	-0.552473		1	0.219935		0	1.1065e+07	1.4633e+06	1.13949e+07	2.56296e+07	2.6505e+07	2.08568e+07	1.08578e+07	2.49209e+06	228329	293827	122142	0	0	0	152295	0	145259	0	0	0	0	0
DKELKAKGKSAL	148	159	2	0	644.385	5	10	5.33573	5.96673	646.136	2.75285	1	0	0.337359	1.61695	1	1	0.0749916		8.61559e+06	1.11791e+08	3.87093e+08	6.50294e+08	5.89934e+08	3.0067e+08	1.16675e+08	3.05555e+07	8.16058e+06	860951	143211	0	108966	0	0	35712.9
DKELKAKGKSAL	148	159	3	0	429.926	5	10	5.33573	5.92978	431.107	2.79468	1	0	0.355276	1.47106	1	1	0.0296411		5.36778e+06	7.30367e+07	3.06948e+08	5.41193e+08	4.62285e+08	2.41127e+08	8.46817e+07	7.09331e+06	5.49939e+06	478107	1.71046e+07	0	104597	1.48192e+06	68969.1	0
DKELKAKGKSAL	148	159	4	0	322.696	5	10	5.33573	5.819	323.594	2.84137	1	0	0.37528	1.03368	1	1	0.0540669		71637.5	5.51442e+06	3.75011e+07	7.27334e+07	6.63231e+07	3.15062e+07	1.19049e+07	1.87109e+06	77173.7	65226.6	96151.6	0	0	0	563712	0
DKELKAKGKSALM	148	160	1	0	1418.8	5	11	6.3749	6.73687	1422.16	2.45953	1	0	0.115919	0.554774	1	1	0.26084		144539	3.1309e+06	2.29775e+07	4.34537e+07	3.72033e+07	1.39824e+07	2.08849e+06	43365.7	0	0	0	0	0	0	0	0	0
DKELKAKGKSALM	148	160	2	0	709.905	5	11	6.2188	6.95575	711.699	2.69318	1	0	0.206912	2.03525	1	1	0.050325		1.49763e+08	1.31169e+09	4.4268e+09	7.13182e+09	6.83701e+09	3.71265e+09	1.5109e+09	5.22786e+08	1.71774e+08	5.75347e+07	2.38942e+07	6.94594e+06	678714	132755	134023	14719.4	130621
DKELKAKGKSALM	148	160	3	0	473.606	5	11	6.2188	6.95575	474.807	2.70977	1	0	0.213374	2.03525	1	1	0.0152087		1.68591e+08	1.49599e+09	5.10678e+09	8.99785e+09	8.03236e+09	4.56763e+09	1.88531e+09	6.28332e+08	1.8953e+08	6.36823e+07	2.95078e+07	9.62495e+06	3.0364e+06	69529	1.12665e+06	0	0
DKELKAKGKSALM	148	160	4	0	355.456	5	11	6.2188	6.75252	356.354	2.69792	1	0	0.208761	1.23286	1	1	0.0241528		1.64344e+07	1.8588e+08	6.76131e+08	1.22493e+09	1.10333e+09	6.07952e+08	2.3845e+08	7.99102e+07	1.98038e+07	4.13388e+06	1.02154e+06	903265	0	0	0	730294	0
DKELKAKGKSALMF	148	161	2	0	783.44	6	12	9.02102	9.2659	785.455	3.02664	1	0	0.238551	0.0925161	1	1	0.0453936		638782	2.4765e+07	1.0683e+08	2.35001e+08	2.79717e+08	2.00684e+08	1.0266e+08	3.51623e+07	5.33553e+06	685157	59621.5	0	21938	0	113353	0	272469	3988.97	0
DKELKAKGKSALMF	148	161	3	0	522.629	6	12	9.00535	9.45653	524.044	3.2398	0.6	0					0.0357768		5.83063e+06	5.86798e+07	2.62405e+08	5.67217e+08	7.41734e+08	5.70583e+08	3.14697e+08	1.28552e+08	5.26057e+07	1.28209e+07	1.84724e+06	4.75847e+06	63309.5	58713.2	118728	0	81628.9	169883	139529
KELKAKGKSALM	149	160	2	0	652.392	5	10	6.14042	6.3541	653.882	2.14548	1	0	0.077171	-0.0306649	1	1	0.0450716		2.83864e+06	4.00403e+07	1.11418e+08	1.32449e+08	8.40485e+07	3.30572e+07	9.97062e+06	1.30631e+06	61948.6	0	53758.5	96961.5	56470.9	0	0	0
KELKAKGKSALM	149	160	3	0	435.264	5	10	6.47873	6.76815	436.259	2.15135	1	0	0.0796858	0.268338	1	1	0.0694827		1.07263e+06	2.13328e+07	5.84519e+07	7.38541e+07	4.40416e+07	1.77696e+07	3.28404e+06	291947	0	219272	0	0	9129.34	0	0	570720
LKAKGKSAL	151	159	2	0	458.303	4	7	5.0508	5.36692	459.657	2.17031	0.4	0					0.220819		57081.8	3.21918e+06	1.54753e+07	1.86316e+07	6.68056e+06	263283	67347.6	0	0	126286	62360.1	0
LKAKGKSALM	151	160	2	0	523.823	5	8	6.17183	6.46835	525.216	2.09798	0.6	0					0.0396632		7.57482e+06	6.96289e+07	1.78305e+08	2.09996e+08	1.05643e+08	3.54315e+07	8.38013e+06	119950	0	0	0	0	0	0
LKAKGKSALM	151	160	3	0	349.551	5	8	6.20317	6.71797	350.369	1.7668	1	0	0.104165	1.15818	1	1	0.0623021		8.25991e+06	6.43847e+07	1.18822e+08	1.13716e+08	4.74327e+07	9.93563e+06	684902	0	79971.8	64186.7	0	85951.2	0	0
MFNLQEPYFTWPLIA	160	174	2	0	935.466	6	11					-1
MFNLQEPYFTWPLIAA	160	175	2	0	970.984	6	12	15.2545	15.4578	972.507	1.751	0.4	0					0.635954		2.85715e+06	1.92396e+07	2.03306e+07	1.08088e+07	2.2509e+06	1.40823e+06	469275	355321	924263	290561	490071	857184	1.41664e+06	12836.4	920679	256789	0	487517	800547
MFNLQEPYFTWPLIAADGGYA	160	180	2	0	1202.57	7	17	13.1615	13.7921	1211.32	15.9354	0.6	0					0.291735		12480.4	154713	12241.4	0	0	0	0	117598	0	0	0	0	0	1.34446e+06	9.1585e+06	2.40592e+07	4.23591e+07	5.47455e+07	5.38378e+07	3.71304e+07	1.90193e+07	7.22865e+06	2.45877e+06	99028	592119
FNLQEPY	161	167	1	0	910.431	4	4	9.61762	10.1211	911.661	0.674141	0.4	0					0.597859		1.47728e+08	3.52267e+08	1.68091e+08	4.78577e+07	6.76285e+06	2.03923e+06	0	1.30238e+06	1.76307e+06
FNLQEPY	161	167	2	0	455.719	4	4	9.6644	10.1626	456.303	0.611758	0.4	0					0.0967127		1.93671e+08	4.55095e+08	1.98296e+08	5.28292e+07	6.96443e+06	536733	395680	1.03886e+06	1.11765e+06
FNLQEPYFTWPLI	161	173	2	0	834.427	6	9					-1
FNLQEPYFTWPLIA	161	174	2	0	869.946	6	10	14.7713	15.0676	870.914	0.828466	1	0	-0.487022	0.295646		0	0.0140438		2.84878e+09	9.75241e+09	8.89627e+09	5.01811e+09	2.01846e+09	6.61685e+08	2.08316e+08	8.75081e+07	6.31144e+07	4.5046e+07	2.19222e+07	6.80583e+06	2.78366e+06	1.43463e+06	1.36681e+06	3.36532e+06	963418
FNLQEPYFTWPLIAA	161	175	2	0	905.464	6	11	14.5367	14.7035	906.64	1.20318	1	0	-0.373355	-0.215634		0	0.609994		2.05768e+07	7.79418e+07	7.42311e+07	4.33617e+07	1.85938e+07	6.3341e+06	3.29419e+06	2.64224e+06	1.34572e+06	1.60532e+06	1.34502e+06	1.45491e+06	959574	625476	851445	236595	38277.5	493299
FNLQEPYFTWPLIAADGGY	161	179	2	0	1101.53	6	15					-1
FNLQEPYFTWPLIAADGGYA	161	180	2	0	1137.05	6	16	13.2449	13.5068	1145.11	14.7036	1	0	3.09484	0.159831		-5	0.134504		76467.1	0	0	0	0	0	0	0	124423	521782	0	129954	1.03492e+06	1.07731e+07	2.91681e+07	4.92576e+07	5.54741e+07	4.82909e+07	2.86873e+07	1.34674e+07	2.55384e+06	432211	0
FNLQEPYFTWPLIAADGGYAF	161	181	2	0	1210.58	7	17					0
NLQEPY	162	167	1	0	763.362	4	3	7.38088	7.4798	764.46	0.647628	0.4	0					0.303968		2.14349e+06	8.42821e+06	2.85413e+06	290263	0	0	0	0
NLQEPYFTWPLI	162	173	2	0	760.893	5	8					-1
NLQEPYFTWPLIA	162	174	1	0	1591.82	5	9	14.237	14.3162	1593.71	0.897729	0.4	0					0.356567		892274	5.05171e+06	4.49451e+06	2.01081e+06	769389	579203	0	0	0	0	0	0	0	0	0
NLQEPYFTWPLIA	162	174	2	0	796.411	5	9	14.1894	14.5523	797.315	0.811132	1	0	-0.455839	0.55859	1	0	0.0172676		4.84896e+08	1.70529e+09	1.45273e+09	6.99169e+08	2.5235e+08	7.89932e+07	2.17566e+07	1.02174e+07	7.35191e+06	5.03577e+06	2.75154e+06	1.47196e+06	1.16029e+06	1.05401e+06	1.63908e+06
NLQEPYFTWPLIAA	162	175	2	0	831.93	6	10					-1
NLQEPYFTWPLIAADGGY	162	179	2	0	1028	6	14					-1
NLQEPYFTWPLIAADGGYA	162	180	2	0	1063.52	6	15	11.4861	11.6108	1069.23	10.1229	0.5	0					0.188705		0	0	647990	897513	1.09238e+06	1.18021e+06	278105	1.73686e+06	1.42102e+07	3.03598e+07	6.49445e+07	7.36532e+07	6.67755e+07	3.6576e+07	1.67883e+07	4.21653e+06	2.11811e+06	0	1.15068e+06	389026	9.32921e+06	1.46851e+06
FTWPLIA	168	174	1	0	847.471	4	4	13.1927	13.6544	847.946	-0.0737464	1	0	-0.920906	0.948532		1	0.15046		1.50976e+09	6.17102e+08	1.71087e+08	4.25091e+07	3.70833e+06	554503	137742	275515	229133
AADGGYAF	174	181	1	0	771.331	4	6					-1
AADGGYAFKYENGKYDIKDVGVDNAGAKAGLTF	174	206	4	0	857.172	8	31	10.0848	10.4479	860.957	13.0936	0.6	0					0.247669		3.11182e+06	909674	1.03532e+06	1.00122e+06	1.02032e+06	0	1.11122e+06	1.00484e+06	5.54841e+06	1.12942e+07	1.9504e+07	3.84608e+07	5.35618e+07	6.29504e+07	6.17359e+07	6.24671e+07	6.16497e+07	4.52727e+07	3.17439e+07	2.34726e+07	1.82858e+07	4.39009e+06	4.02656e+06	1.63885e+06	2.24632e+06	453914	176851	410167	198681	419792
ADGGY	175	179	1	0	482.188	3	3	3.63262	4.9717	483.37	0.911349	1	0	0.45944	4.41254		1	0.101171		2.00896e+08	3.35629e+08	2.08237e+08	5.80619e+07	5.77676e+06	456833	286427
ADGGYA	175	180	1	0	553.225	3	4	3.85523	4.90838	554.818	1.28225	1	0	0.531325	3.28364		-1	0.0763756		4.16781e+08	9.35205e+08	8.01153e+08	3.88071e+08	1.10492e+08	1.74301e+07	1.06106e+06	169850
ADGGYAFKYENGKY	175	188	2	0	791.862	5	12	8.54918	8.84562	795.295	5.90745	1	0	1.26697	0.296041	1	1	0.066528		0	797465	1.36549e+07	6.27818e+07	1.59234e+08	2.87589e+08	3.73761e+08	3.76888e+08	3.25533e+08	1.89828e+08	1.20703e+08	4.21887e+07	1.77247e+07	1.43261e+06	358859	1.80317e+06	2.87448e+06	4.44771e+06
ADGGYAFKYENGKY	175	188	3	0	528.244	5	12	8.54918	8.71025	530.547	5.95114	1	0	1.28257	-0.238401	1	1	0.0673814		404552	279827	3.76426e+06	1.88063e+07	5.22972e+07	9.38248e+07	1.29354e+08	1.39477e+08	1.1521e+08	7.6155e+07	3.89795e+07	1.7566e+07	5.04015e+06	375906	116593	0	214752	223938
ADGGYAFKYENGKYDIKD	175	192	2	0	1027.48	6	16	8.62708	8.88015	1032.26	8.33628	1	0	1.39005	0.124825	1	-1	0.221372		234384	171653	158610	8915.04	471796	4.78764e+06	1.62414e+07	2.95065e+07	4.03135e+07	4.66851e+07	4.38902e+07	3.49871e+07	2.39679e+07	1.21914e+07	5.61243e+06	129583	184285	0	0	0	500466	1.54064e+06	1.75309e+06
ADGGYAFKYENGKYDIKD	175	192	3	0	685.322	6	16	8.6115	8.7831	688.448	8.14709	0.6	0					0.230259		2.5571e+06	35519.6	77959	2.67735e+06	5.7603e+06	1.70853e+07	3.76869e+07	6.12044e+07	8.81369e+07	9.90536e+07	9.13299e+07	7.5219e+07	5.21776e+07	2.90761e+07	1.47779e+07	4.27356e+06	1.1204e+06	188883	244110	0	355500	597856	1.44192e+06
ADGGYAFKYENGKYDIKDVGVDNAGAKAGL	175	204	3	0	1036.18	7	28	9.41138	9.69555	1040.73	11.8359	1	0	0.968919	0.247611	1	1	0.129712		0	1.2075e+07	201169	0	7.1464e+07	2.36209e+06	9.71046e+06	1.78686e+08	6.30899e+07	1.15155e+08	3.11096e+08	2.60454e+08	3.47945e+08	4.50238e+08	4.06355e+08	3.94708e+08	3.39824e+08	2.66525e+08	2.00111e+08	1.42969e+08	8.82034e+07	5.53379e+07	3.63717e+07	1.39664e+07	3.69132e+06	2.68231e+06	259288	0	672511	15230.4
ADGGYAFKYENGKYDIKDVGVDNAGAKAGL	175	204	4	0	777.383	7	28	9.4306	9.5552	781.027	12.7373	1	0	1.10682	-0.382375	1	-1	0.0605349		3.50576e+06	0	0	251801	1.09944e+07	1.72572e+06	1.19072e+06	1.72563e+07	4.1261e+07	6.51547e+07	9.41053e+07	1.44823e+08	2.04699e+08	2.24131e+08	2.43743e+08	2.37019e+08	1.98284e+08	1.55557e+08	1.14301e+08	8.49602e+07	6.70232e+07	3.31919e+07	3.00672e+07	1.11781e+07	1.45491e+07	0	2.36593e+06	43339.4	1.45308e+07	0
ADGGYAFKYENGKYDIKDVGVDNAGAKAGLTF	175	206	4	0	839.412	8	30	10.0227	10.5363	843.022	12.4323	1	0	0.933357	1.15364		0	0.137076		0	0	3.51727e+06	568698	1.60687e+07	1.33386e+07	7.25732e+07	9.01421e+07	2.37727e+08	3.30158e+08	5.71622e+08	7.42663e+08	1.01028e+09	1.14041e+09	1.2771e+09	1.12223e+09	1.04032e+09	8.47261e+08	6.41774e+08	4.43586e+08	3.09459e+08	1.94218e+08	1.23503e+08	7.28911e+07	3.78347e+07	1.46207e+07	5.07722e+06	1.33694e+06	1.56778e+06	229028
ADGGYAFKYENGKYDIKDVGVDNAGAKAGLTFL	175	207	3	0	1156.58	8	31	10.7698	11.4705	1161.26	11.9838	0.6	0					0.144126		314245	0	404279	2.51596e+06	429153	291916	2.21351e+07	3.42535e+07	7.90976e+07	1.7433e+08	2.33359e+08	3.26706e+08	4.41454e+08	4.91452e+08	5.09222e+08	5.12408e+08	4.4265e+08	3.4263e+08	2.66191e+08	1.60866e+08	7.18655e+07	1.10193e+07	0	0	0	0	0	336472	853317	1.40209e+06
ADGGYAFKYENGKYDIKDVGVDNAGAKAGLTFL	175	207	4	0	867.683	8	31	10.7698	11.4393	871.169	11.8626	0.6	0					0.0711274		349029	314584	6.73816e+06	3.44753e+06	3.25446e+06	7.65599e+06	3.57098e+07	6.95974e+07	1.35976e+08	2.56459e+08	4.03057e+08	5.58872e+08	7.48236e+08	8.78132e+08	9.03295e+08	8.6784e+08	7.73918e+08	6.28569e+08	4.39209e+08	2.51778e+08	6.80803e+07	1.10366e+06	0	0	0	0	7483.06	0	0	0
DGGYAFKYENGKYDIKDVGVDNAGAKAGLTF	176	206	4	0	821.653	8	29					-1
YAFKYENGKYDIKDVGVDNAGAKAGL	179	204	3	0	936.14	7	24					0
AFKYENGKY	180	188	2	0	560.277	5	7	7.47462	7.78053	562.747	4.25204	1	0	1.76024	0.333482		-1	0.0669906		0	2.39948e+06	1.95467e+07	6.60355e+07	1.36e+08	1.58316e+08	1.18011e+08	5.65008e+07	1.83887e+07	224307	341726	261833	0
AFKYENGKYDIKD	180	192	2	0	795.894	5	11	6.34372	6.79942	802.401	12.0583	0.4	1					0.030145		9.58413e+06	2.69959e+06	175311	375587	0	0	111107	76095.4	92986.6	7.5519e+07	8.94117e+08	3.66183e+09	7.84435e+09	9.03032e+09	6.43011e+09	3.21473e+09	1.23683e+09
AFKYENGKYDIKD	180	192	3	0	530.931	5	11	6.09315	6.75252	535.291	12.1203	0.4	1					0.0288102		0	52858.7	0	2366.66	382124	0	0	380500	67650.5	7.01619e+07	8.34596e+08	3.51314e+09	7.79703e+09	9.46874e+09	6.82725e+09	3.49928e+09	1.34773e+09
AFKYENGKYDIKDVGVDNAGAKAGL	180	204	3	0	881.785	7	23	8.9427	9.19303	885.983	11.0232	0.4	1					0.065995		0	0	326358	125080	128319	2.1219e+06	1.06242e+07	2.67267e+07	5.2946e+07	8.3136e+07	1.12159e+08	1.93526e+08	1.41385e+08	1.31315e+08	2.52517e+08	8.22811e+07	5.91783e+07	7.85465e+07	1.78425e+07	8.16113e+06	8.77146e+06	0	0	1.10485e+06	0	0	527740	0	0	113260
AFKYENGKYDIKDVGVDNAGAKAGL	180	204	4	0	661.591	7	23	8.92705	9.068	664.594	10.4419	1	0	1.10294	-0.317824	1	-1	0.0489303		0	0	0	2.81576e+06	143799	786427	1.08748e+06	9.42455e+06	9.61567e+06	1.5188e+07	2.15618e+07	3.11258e+07	2.79186e+07	2.68208e+07	1.98753e+07	1.83592e+07	1.10594e+07	7.02938e+06	3.35691e+06	530034	301888	138619	0	356289	0	0	0	125159	0	0
AFKYENGKYDIKDVGVDNAGAKAGLTF	180	206	3	0	964.491	7	25	9.85138	10.2093	968.556	10.4639	0.6	0					0.150217		1.43076e+06	197033	0	0	533851	452638	7.83092e+06	2.50948e+07	5.17058e+07	8.69391e+07	1.17586e+08	1.45858e+08	1.58902e+08	1.46755e+08	1.24592e+08	9.21129e+07	4.96667e+07	2.82768e+07	1.58492e+07	3.79472e+06	908554	414465	201715	0	0	114805	342292	135467	470387	387623
AFKYENGKYDIKDVGVDNAGAKAGLTF	180	206	4	0	723.62	7	25	9.75787	10.2093	726.703	10.6009	0.6	0					0.121506		145175	0	0	427916	273064	1.38249e+06	7.82857e+06	2.40761e+07	5.23472e+07	8.46328e+07	1.18667e+08	1.46301e+08	1.5431e+08	1.42221e+08	1.17526e+08	8.9687e+07	5.99077e+07	3.59635e+07	1.52075e+07	6.54359e+06	2.2134e+06	352764	954402	689609	183930	380571	182219	475607	1.04569e+06	801736
AFKYENGKYDIKDVGVDNAGAKAGLTFL	180	207	3	0	1002.19	7	26	10.5519	10.7854	1006.26	10.4173	0.6	0					0.0757468		482518	1.85601e+06	714259	0	284535	715532	3.42059e+06	1.43462e+07	3.27484e+07	5.79568e+07	8.11245e+07	9.90849e+07	9.85588e+07	9.47372e+07	8.16359e+07	6.38176e+07	3.99897e+07	2.47727e+07	9.42008e+06	1.99762e+06	300272	0	123756	0	0	0	0	0	3989.43	36309.4
AFKYENGKYDIKDVGVDNAGAKAGLTFL	180	207	4	0	751.891	7	26	10.6297	10.7543	754.976	10.5334	0.6	1					0.0951627		3.61507e+06	6.08522e+06	628046	0	159227	1.53552e+06	4.23974e+06	1.09912e+07	2.38591e+07	3.64006e+07	2.16865e+07	6.78249e+07	7.96151e+07	7.27725e+07	4.92715e+07	4.42416e+07	3.3445e+07	1.63313e+07	1.10784e+07	3.5465e+06	3.16761e+06	550050	733828	0	134022	0	460513	0	19831.1	122089
FKYENGKY	181	188	1	0	1048.51	4	6	7.25243	7.4902	1053.06	3.90229	1	0	1.94422	0.0644187	1	1	0.270546		0	31717.2	2.09353e+06	1.46822e+07	2.41112e+07	2.53013e+07	1.23509e+07	2.32336e+06	395621	251161	372667
FKYENGKY	181	188	2	0	524.759	4	6	7.18992	7.6821	527.026	3.89063	0.4	0					0.0569875		81907.1	1.87715e+07	1.08983e+08	3.19606e+08	5.20672e+08	5.2292e+08	3.10496e+08	1.07963e+08	2.58238e+07	3.07874e+06	828517
FKYENGKYDIKD	181	192	2	0	760.375	5	10	7.52137	8.00355	763.653	5.63802	1	0	1.57333	1.0294	1	-1	0.815872		3.10366e+06	1.67741e+06	2.17647e+06	4.15176e+06	2.71541e+07	6.12086e+07	8.96897e+07	9.47612e+07	6.88813e+07	3.55417e+07	5.39148e+06	318888	370598	220875	540224	118382
FKYENGKYDIKD	181	192	3	0	507.252	5	10	7.5992	7.8168	509.513	5.86475	1	0	1.67046	-0.0152014	1	-1	0.0983335		0	215689	0	5.47663e+06	2.11563e+07	4.92877e+07	6.43147e+07	7.5673e+07	6.47438e+07	2.73077e+07	1.04217e+07	1.3988e+06	1.88927e+06	602933	0	0
FKYENGKYDIKDVGVDNAGAKAGL	181	204	2	0	1286.66	7	22	8.7831	9.068	1292.44	10.0343	1	0	1.11197	0.250506	1	-1	0.18062		0	0	0	0	284881	170535	1.83451e+06	6.17682e+06	1.4918e+07	2.32822e+07	3.11494e+07	3.50587e+07	3.59129e+07	3.10978e+07	2.33156e+07	1.52106e+07	6.81283e+06	1.54598e+06	348520	16672.6	7846.42	0	0	0	0	0	0	0	0	0
FKYENGKYDIKDVGVDNAGAKAGL	181	204	3	0	858.106	7	22	8.76748	9.19303	862.016	10.1997	1	0	1.14418	0.805807	1	-1	0.0642768		608052	7179.91	706606	3.01537e+06	3.3818e+06	2.31292e+07	5.8244e+07	1.2355e+08	2.24488e+08	3.43525e+08	4.44925e+08	5.13555e+08	4.96526e+08	4.36265e+08	3.52536e+08	2.47797e+08	1.52127e+08	8.39401e+07	4.22448e+07	1.55114e+07	4.62986e+06	1.04726e+06	663386	116009	95103.3	624923	0	3867.41	1.04302e+06	300162
FKYENGKYDIKDVGVDNAGAKAGL	181	204	4	0	643.831	7	22	8.86455	9.07843	646.803	10.3541	1	0	1.17424	-0.0298752	1	-2	0.0452034		2957.91	138727	5.44094e+06	108187	1.04457e+06	2.9856e+06	1.38749e+07	2.67851e+07	4.73593e+07	6.86015e+07	9.43476e+07	1.02286e+08	1.10035e+08	9.04129e+07	7.6055e+07	5.1672e+07	2.93022e+07	1.71878e+07	2.48169e+07	2.96585e+06	864481	52822.5	3.96388e+06	87873.8	96134	0	1.74079e+06	0	714593	0
FKYENGKYDIKDVGVDNAGAKAGLTF	181	206	2	0	1410.71	7	24	9.77347	9.94488	1416.45	9.78802	1	0	0.905182	-0.197538	1	-1	0.366154		0	0	321633	0	0	281933	316789	326682	4.65092e+06	1.15746e+07	1.77343e+07	2.04711e+07	1.87948e+07	1.66208e+07	1.24257e+07	3.63633e+06	863582	0	0	0	0	0	0	0	0	0	0	0	0	0
FKYENGKYDIKDVGVDNAGAKAGLTF	181	206	4	0	705.861	7	24	9.77347	10.2248	708.84	10.2272	1	0	0.983571	0.907669	1	-1	0.127797		9.47902e+06	3.88358e+06	2.72814e+07	1.30764e+07	2.56755e+07	2.7251e+07	3.933e+07	9.04533e+07	1.48577e+08	2.34734e+08	2.94321e+08	3.4866e+08	3.53792e+08	3.08982e+08	2.48772e+08	1.73237e+08	1.0388e+08	6.02416e+07	3.15679e+07	1.2333e+07	2.36163e+07	1.56104e+07	2.91888e+07	1.39299e+07	2.09023e+07	5.46642e+06	3.91713e+06	164041	336013	499663
FKYENGKYDIKDVGVDNAGAKAGLTFL	181	207	3	0	978.506	7	25	10.5986	10.8218	982.126	9.09449	1	1	0.716459	0.00690796	1	-4	0.185386		4.11936e+06	5.22798e+07	7.80763e+07	5.91846e+06	8.04842e+07	6.47784e+07	917647	9.14006e+07	1.39767e+08	1.7606e+08	2.66076e+08	3.09377e+08	2.9919e+08	2.72571e+08	2.23165e+08	1.44537e+08	9.67812e+07	6.15762e+07	1.74817e+07	9.81184e+06	4.58833e+06	422891	0	227190	1.33219e+06	0	212854	0	0	0
FKYENGKYDIKDVGVDNAGAKAGLTFL	181	207	4	0	734.132	7	25	10.4896	10.9566	736.906	9.33072	1	0	0.756937	0.969851	1	-3	0.162359		1.12471e+07	4.59884e+07	3.48072e+07	4.8348e+07	4.50971e+07	4.45546e+07	5.41735e+07	9.5969e+07	1.59942e+08	2.4842e+08	3.31248e+08	3.7077e+08	3.99613e+08	3.35025e+08	2.73784e+08	1.67265e+08	1.28949e+08	4.86693e+07	3.72324e+07	3.21471e+06	7.40851e+06	1.11277e+06	212610	593012	0	469018	149757	271505	0	2.72879e+06
KYENGKYDIKD	182	192	2	0	686.841	5	9	6.23443	6.59302	689.638	4.78291	1	0	1.43467	0.541416	1	-1	2.40732		0	696490	1.46493e+06	3.23494e+06	2.04931e+07	2.49629e+07	2.71794e+07	1.85621e+07	7.54518e+06	780172	0	245712	0	233729	99914
KYENGKYDIKD	182	192	3	0	458.23	5	9	6.39047	6.57742	460.156	4.96871	1	0	1.52311	-0.136211	1	-1	0.151043		0	137405	836005	3.8829e+06	9.93218e+06	1.44968e+07	1.68025e+07	1.05858e+07	4.58965e+06	581583	0	0	392406	320005	1.04349e+06
KYENGKYDIKDVGVDNAGAKAGL	182	204	3	0	809.083	7	21	8.14402	8.51803	812.632	9.22203	1	0	1.03931	0.602348	1	1	0.0793722		371013	278678	341754	627209	7.59152e+06	7.04645e+06	2.43233e+07	1.02152e+08	9.32694e+07	1.23068e+08	2.03856e+08	1.44392e+08	1.30162e+08	1.1859e+08	6.68117e+07	4.08494e+07	2.10266e+07	8.29249e+06	2.79691e+06	246772	0	222248	480853	126657	0	315600	0	0	296430
KYENGKYDIKDVGVDNAGAKAGL	182	204	4	0	607.064	7	21	8.19085	8.31563	609.791	9.48354	1	0	1.09266	-0.381652	1	0	0.113837		0	0	0	0	0	1.00564e+06	1.83401e+06	3.92661e+06	8.63505e+06	1.48401e+07	1.56027e+07	1.46287e+07	1.34939e+07	1.022e+07	6.43358e+06	3.98893e+06	1.98147e+06	599724	0	72117.9	0	261753	0	0	0	146797	0	0	0
KYENGKYDIKDVGVDNAGAKAGLTF	182	206	3	0	891.789	7	23	9.4306	9.5708	895.442	9.37368	1	0	0.90397	-0.320785		1	0.075343		0	0	363778	334862	4.81433e+06	1.45698e+07	2.96624e+07	5.6992e+07	9.28699e+07	1.27403e+08	1.45176e+08	1.3852e+08	1.29185e+08	1.05694e+08	6.99206e+07	4.45374e+07	2.45517e+07	2.26225e+07	4.17404e+06	911448	137103	0	0	283509	0	0	647839	0	26654.5	2.74045e+06
KYENGKYDIKDVGVDNAGAKAGLTFL	182	207	3	0	929.483	7	24	10.2559	10.5675	933.009	8.91855	0.6	0					0.133832		0	235476	0	2.19595e+06	9.8597e+06	2.35959e+07	5.20662e+07	7.31295e+07	1.06605e+08	1.5282e+08	1.63072e+08	1.57791e+08	1.5219e+08	1.06641e+08	7.82659e+07	5.15183e+07	2.21051e+07	1.01515e+07	4.93699e+06	240255	421093	224035	0	0	0	0	0	0	0	0
KYENGKYDIKDVGVDNAGAKAGLTFL	182	207	4	0	697.364	7	24	10.2715	10.583	700.084	9.21904	1	0	0.803622	0.355657	1	1	0.0904529		0	0	0	146750	1.97432e+06	5.421e+06	1.78475e+07	4.03904e+07	7.08402e+07	8.02212e+07	1.00008e+08	1.03443e+08	9.53053e+07	7.37625e+07	4.59194e+07	2.62624e+07	1.70579e+07	4.71644e+06	1.59532e+06	405874	501947	161823	144537	384777	36439	0	124610	419624	824959	0
DIKDVGVD	189	196	2	0	430.722	4	6					-1
DIKDVGVDNAGAKAGL	189	204	2	0	771.91	5	14	7.73908	8.19085	775.062	5.42283	0.6	0					0.16328		0	4.65093e+06	4.14278e+07	1.24585e+08	2.38479e+08	3.34635e+08	3.64365e+08	3.30968e+08	2.49178e+08	1.56284e+08	8.30005e+07	3.44115e+07	1.14297e+07	2.50674e+06	482653	653861	1.09198e+06	694226	140513	130581
DIKDVGVDNAGAKAGL	189	204	3	0	514.942	5	14	7.8168	8.05035	517.006	5.31038	1	0	0.783	0.0477709	1	1	0.109498		0	1.33402e+06	9.78239e+06	4.0294e+07	7.42917e+07	1.03118e+08	1.17739e+08	9.77175e+07	7.49284e+07	4.47774e+07	2.30601e+07	5.08531e+06	1.57808e+06	312926	0	0	0	25263.2	0	334576
DIKDVGVDNAGAKAGLTF	189	206	2	0	895.968	6	16	9.4773	9.88257	899.159	5.33571	0.6	0					0.109542		0	2.70974e+07	4.75703e+07	1.86015e+08	2.62682e+08	4.00295e+08	4.46759e+08	4.14434e+08	3.08473e+08	2.05966e+08	1.13045e+08	5.83565e+07	2.13927e+07	7.09258e+06	1.32775e+06	2.54562e+06	1.80065e+06	2.89938e+06	1.26032e+06	716971	0	702770	697352
DIKDVGVDNAGAKAGLTF	189	206	3	0	597.648	6	16	9.5552	9.80982	599.809	5.43755	0.6	0					0.0396557		191823	5.92424e+06	3.25764e+07	1.08673e+08	1.96178e+08	2.87868e+08	3.31724e+08	2.94628e+08	2.30938e+08	1.45134e+08	8.83617e+07	4.52046e+07	2.12389e+07	7.39303e+06	2.0926e+06	87003	0	535164	0	168245	372909	338528	129315
DIKDVGVDNAGAKAGLTFL	189	207	2	0	952.51	6	17	10.6453	11.0344	955.739	5.33759	1	0	0.503105	0.661965	1	1	0.188753		694106	6.99205e+06	3.9357e+07	8.77089e+07	1.31322e+08	1.89753e+08	2.20071e+08	2.09921e+08	1.61287e+08	1.09199e+08	7.09922e+07	3.20393e+07	1.21472e+07	5.71606e+06	1.88123e+06	1.61909e+06	0	39629.2	246653	70572.9	64643.8	41205.8	399500	255275
DIKDVGVDNAGAKAGLTFL	189	207	3	0	635.342	6	17	10.5986	11.0344	637.63	5.74327	1	0	0.605333	0.846341	1	1	0.150705		340771	3.39945e+06	3.46252e+07	9.72596e+07	2.20001e+08	3.14806e+08	3.57046e+08	3.43816e+08	2.65917e+08	1.88924e+08	1.06302e+08	5.18939e+07	1.86332e+07	1.35871e+07	1.57326e+07	8.06961e+06	3.81589e+06	473675	957060	458125	2.70888e+06	249402	0	1.71264e+07
VGVDNAGAKAGLTF	193	206	2	0	660.351	5	12	9.4773	9.92412	662.927	4.37832	1	0	0.721086	0.889771		1	0.911506		1.45922e+06	2.54057e+07	1.03312e+08	2.23646e+08	2.95532e+08	3.0078e+08	2.38078e+08	1.44053e+08	7.07485e+07	2.34587e+07	1.01206e+07	2.17496e+07	2.50144e+07	1.22459e+07	4.80606e+06	773907	1.25449e+06	530252
VGVDNAGAKAGLTFL	193	207	2	0	716.893	5	13	10.692	11.1745	719.327	4.02014	0.4	0					0.414022		1.03332e+07	1.85517e+07	8.92458e+07	1.37643e+08	2.25329e+08	2.23609e+08	1.83311e+08	1.13032e+08	5.83939e+07	2.03006e+07	1.43815e+06	1.32045e+06	184977	437059	0	155058	798693	181422	2.31349e+06
TFLVD	205	209	1	0	594.313	3	3	9.11492	9.77347	594.874	0.202928	1	0	-0.552154	1.72572			0.569046		2.64065e+08	9.80482e+07	1.71325e+07	6.30727e+06	3.38649e+06	9.3797e+06	1.97133e+06
LVDL	207	210	1	0	459.281	3	2	8.75187	9.36983	459.537	-0.0152064	1	0	-0.874498	1.56549		1	0.0468962		1.86979e+09	4.74646e+08	6.3843e+07	1.46072e+06	395394	1.01874e+06
LVDLIKNKHMNA	207	218	3	0	465.931	5	10	7.97238	8.28965	466.775	1.64255	1	0	-0.138279	0.378293		-1	0.0402874		1.75768e+07	1.00107e+08	1.82313e+08	1.49277e+08	7.66399e+07	3.03528e+07	7.97857e+06	816909	0	0	0	0	0	0	0	87109.9
LVDLIKNKHMNADTD	207	221	2	0	863.943	6	13	7.75463	7.98277	865.598	2.2413	0.6	0					0.258387		857603	2.27547e+07	5.96433e+07	8.53885e+07	6.88174e+07	3.75374e+07	1.31889e+07	1.90703e+06	0	175198	0	0	0	0	184578	0	0	0	0	0
LVDLIKNKHMNADTD	207	221	3	0	576.298	6	13	7.47462	7.53695	576.886	0.696511	0.4	0					0.290176		1.50877e+06	8.51144e+06	4.53723e+06	0	0	112351	466348	0	0	113926	0	0	0	0	0	0	0	0	297889	0
LVDLIKNKHMNADTDY	207	222	3	0	630.652	6	14	8.65827	9.22948	632.054	3.02513	1	0	0.0837348	1.38092		0	0.0381903		2.23165e+07	2.19548e+08	7.23874e+08	1.31147e+09	1.49546e+09	1.13321e+09	6.48891e+08	3.13805e+08	1.29882e+08	5.01596e+07	2.09587e+07	7.88131e+06	5.45498e+06	2.60767e+06	1.60534e+07	616448	85395.3	3.40183e+06	1.0395e+06	1.20445e+06	1.02959e+06
LVDLIKNKHMNADTDYSIA	207	225	3	0	721.037	6	17	9.20867	9.5448	722.997	4.54595	0.6	0					0.193454		120395	1133.58	1.34538e+07	5.38542e+07	1.13683e+08	1.69505e+08	1.71036e+08	1.27752e+08	7.42185e+07	3.45068e+07	1.11637e+07	2.71734e+06	1.0006e+06	1.06216e+06	103515	409732	1.89163e+06	463044	0	504349	0	252783	224566	469760
LVDLIKNKHMNADTDYSIAE	207	226	2	0	1145.57	7	18	9.068	9.36463	1148.51	4.46302	1	0	0.22024	0.296831	1	-2	0.114486		140833	160230	1.00852e+07	4.47117e+07	9.91167e+07	1.3676e+08	1.39815e+08	1.10062e+08	6.1982e+07	2.97925e+07	9.17328e+06	1.43224e+06	428696	0	520077	0	427508	204697	152288	0	589314	0	1.09901e+06	0	409483	0
LVDLIKNKHMNADTDYSIAE	207	226	3	0	764.051	7	18	9.05233	9.44615	766.071	4.64801	1	0	0.264266	0.680521	1	-2	0.0713062		190278	1.76553e+06	6.05898e+07	2.09329e+08	4.09982e+08	6.52158e+08	6.86923e+08	5.10424e+08	3.2671e+08	1.63009e+08	6.96181e+07	2.58477e+07	9.57162e+06	2.96517e+06	2.68436e+06	1.77641e+06	1.01252e+06	1.49739e+06	1.18619e+06	1.17714e+06	1.24594e+06	2.63254e+06	2.62378e+06	3.63189e+06	3.13052e+06	910376
LVDLIKNKHMNADTDYSIAE	207	226	4	0	573.29	7	18	9.08365	9.22948	574.78	4.54575	1	0	0.23993	-0.298544	1	-2	0.0802963		326420	0	681293	6.3433e+06	1.6055e+07	2.31218e+07	2.64343e+07	2.02613e+07	1.17055e+07	4.58011e+06	1.08428e+06	109326	341544	0	0	0	375487	0	0	0	0	107153	0	0	0	102502
LVDLIKNKHMNADTDYSIAEAA	207	228	3	0	811.409	7	20	9.2711	9.4306	813.745	5.5139	0.6	0					0.524416		2.04585e+06	5.50476e+06	1.01736e+07	1.86205e+07	3.39476e+07	4.60936e+07	4.69326e+07	4.07959e+07	2.50021e+07	1.16912e+07	5.34653e+06	2.22948e+06	1.13583e+06	1.54872e+06	663371	683327	288806	632956	817852	0	0	985112	835217	2.39913e+06	6.14547e+06	3.96888e+06	2.24768e+06	388748
LVDLIKNKHMNADTDYSIAEAAFNKGETAM	207	236	3	0	1104.21	8	28	10.7075	10.8633	1107.19	6.8775	1	1	0.210299	-0.259326	0	0	0.77066		197808	0	0	1.84185e+06	9.18981e+06	1.88366e+07	2.45422e+07	2.08482e+07	1.93974e+07	9.97246e+06	3.19478e+06	1.82895e+06	0	900854	0	0	0	0	0	968316	0	0	659341	0	268329	6.00545e+06	0	280970	5.82459e+06	0
LVDLIKNKHMNADTDYSIAEAAFNKGETAM	207	236	4	0	828.408	8	28	10.6453	10.8633	830.146	4.87101	0.6	0					0.109575		0	0	0	5.1376e+06	2.11484e+07	4.43195e+07	5.37645e+07	5.34066e+07	3.798e+07	2.6682e+07	9.06965e+06	4.4033e+06	323371	406608	196283	390579	170654	0	227369	0	556680	0	271026	0	546721	526734	0	0	0	171863
VDLIKNKHMNA	208	218	2	0	641.85	5	9	6.75252	7.19512	643.088	1.65957	1	0	-0.0519947	0.873123	0	-1	0.0502979		8.02325e+07	2.9896e+08	5.22812e+08	4.12304e+08	2.21496e+08	8.32385e+07	2.53054e+07	3.67555e+06	108999	101604	0	179113	0	81473.4	76316.3
VDLIKNKHMNA	208	218	3	0	428.236	5	9	6.86195	7.1483	429.486	2.93371	0.4	1					0.0877984		3.42941e+07	1.5919e+08	2.7471e+08	2.14468e+08	1.03904e+08	3.78662e+07	7.95376e+06	1.31515e+06	201832	1.5057e+08	3189.32	0	3.69533e+07	0	0
VDLIKNKHMNADTD	208	221	2	0	807.401	6	12	6.56183	6.81505	809.192	2.58689	1	0	0.0815672	0.125417		-2	0.127142		8.723e+06	6.36284e+07	1.57032e+08	2.11695e+08	1.8278e+08	9.41076e+07	5.53651e+07	1.53065e+07	1.02971e+07	4.25342e+06	6.04743e+06	1.19323e+06	1.79822e+06	557131	1.23764e+06	635204	240435	3954.09	0
VDLIKNKHMNADTDY	208	222	2	0	888.933	6	13	7.67692	8.23765	890.973	2.97549	1	0	0.138581	1.33953	1	-1	0.0564723		4.19127e+07	3.64407e+08	1.22542e+09	2.13026e+09	2.34928e+09	1.82439e+09	9.90797e+08	4.61412e+08	1.84791e+08	6.61556e+07	2.2482e+07	4.03182e+06	1.80288e+06	617833	0	533326	116361	337367	228960	909540
VDLIKNKHMNADTDY	208	222	3	0	592.958	6	13					-1
VDLIKNKHMNADTDYS	208	223	2	0	932.449	6	14					0
VDLIKNKHMNADTDYS	208	223	3	0	621.968	6	14	7.25243	7.53175	623.568	3.64869	0.6	0					0.0691601		87573.9	4.45062e+06	2.08046e+07	5.41624e+07	8.44999e+07	8.61197e+07	6.22857e+07	3.48479e+07	1.31044e+07	2.55554e+06	374994	0	88899.5	0	14913.3	91146	185841	0	0	189322	227201
VDLIKNKHMNADTDYSIA	208	225	2	0	1024.51	6	16	8.33122	8.73105	1027.47	4.65763	1	0	0.405117	0.704275	1	-2	0.347555		703696	3.07632e+06	2.48652e+07	8.03948e+07	1.58633e+08	2.19948e+08	2.21241e+08	1.57889e+08	8.85627e+07	3.96221e+07	1.05229e+07	710595	1.44777e+06	116498	2.84393e+06	5.56406e+06	6.94788e+06	4.52594e+06	2.20179e+06	736463	1.64764e+06	154522	1.69631e+06
VDLIKNKHMNADTDYSIA	208	225	3	0	683.342	6	16	8.31563	8.71025	685.439	5.02829	1	0	0.504358	0.683679	1	-1	0.0526179		224211	8.52869e+06	5.19199e+07	1.64821e+08	3.5377e+08	4.88674e+08	4.69491e+08	3.42575e+08	1.93506e+08	8.62927e+07	3.98228e+07	1.79667e+07	8.24174e+06	6.57936e+06	1.77852e+07	3.24566e+07	3.3955e+07	2.29575e+07	1.24947e+07	2.20021e+06	1.01906e+06	584887	221045
VDLIKNKHMNADTDYSIAE	208	226	2	0	1089.03	6	17	8.20645	8.74145	1092.52	5.65207	1	0	0.582353	1.23793	1	-5	0.838802		290452	5.17508e+06	5.70831e+07	2.06045e+08	4.44717e+08	6.47778e+08	6.64957e+08	4.80007e+08	2.87978e+08	1.34592e+08	5.33021e+07	2.21127e+07	5.05677e+06	8.24133e+06	3.85233e+07	7.70684e+07	9.29389e+07	7.76328e+07	4.82039e+07	2.49661e+07	4.46792e+06	119886	151312	560928
VDLIKNKHMNADTDYSIAE	208	226	3	0	726.356	6	17	8.20645	8.7779	728.863	6.18626	0.6	1					0.72536		606218	1.51e+07	1.52137e+08	5.45082e+08	1.19306e+09	1.73832e+09	1.79892e+09	1.34271e+09	7.73847e+08	3.75829e+08	1.62876e+08	5.81284e+07	2.25105e+07	3.70419e+07	1.47412e+08	2.96513e+08	3.70768e+08	3.10716e+08	1.87859e+08	9.89455e+07	4.48248e+07	1.44078e+07	5.06413e+06	2.72277e+06
VDLIKNKHMNADTDYSIAE	208	226	4	0	545.019	6	17	8.26885	8.39868	546.738	5.5413	1	1	0.55444	-0.361714	1	-5	0.20731		0	268206	2.11504e+06	1.1384e+07	2.75905e+07	4.20059e+07	3.803e+07	3.0574e+07	1.83456e+07	7.46093e+06	1.38491e+06	341780	85149.9	583325	0	341390	137407	1.29092e+07	5483.44	114079	14356.6	3.87214e+06	0	0
VDLIKNKHMNADTDYSIAEAA	208	228	3	0	773.714	7	19	8.5336	8.93748	775.757	4.70828	1	0	0.219635	0.720265		-4	0.105156		0	1.76901e+06	1.76737e+07	7.12212e+07	1.74373e+08	2.51282e+08	2.58592e+08	2.04684e+08	1.25241e+08	5.92895e+07	2.142e+07	7.83307e+06	2.07177e+06	2.81822e+06	8.1574e+06	883096	355929	5.77438e+06	224720	113584	3.29174e+06	131383	179655	1.35674e+06	7139	150284	413898
VDLIKNKHMNADTDYSIAEAAF	208	229	3	0	822.737	7	20					0
VDLIKNKHMNADTDYSIAEAAFNKGETA	208	235	3	0	1022.83	8	26	9.78903	10.0071	1031.76	24.9315	1	0	3.2659	-0.0132932		-14	1.68726		0	0	670364	1.50035e+06	1.35177e+07	2.25608e+07	2.97297e+07	2.82902e+07	1.50311e+07	5.07762e+06	7.40025e+06	380320	0	1.69812e+06	0	0	0	25625.4	0	660421	860875	591785	5.68638e+06	1.6199e+07	5.46448e+07	1.09912e+08	1.93685e+08	2.35308e+08	2.46561e+08	2.26878e+08
VDLIKNKHMNADTDYSIAEAAFNKGETAM	208	236	3	0	1066.51	8	27	10.6297	10.7179	1074.49	21.9273	1	0	2.63711	-0.526087		-22	0.0937592		0	0	0	350736	1.82764e+06	4.50425e+06	7.27078e+06	2.9935e+06	270228	624592	0	0	0	0	0	318880	1.39537e+06	9.91666e+06	1.80645e+07	3.95601e+07	6.91053e+07	1.00583e+08	1.34142e+08	1.50174e+08	1.64979e+08	1.42102e+08	1.18789e+08	8.91821e+07	6.10692e+07	3.7185e+07
LIKNKHMNA	210	218	2	0	534.803	5	7	4.92422	5.3981	535.975	1.65016	0.4	0					0.0695988		5.09639e+07	2.57082e+08	4.17484e+08	3.12228e+08	1.38137e+08	4.40205e+07	1.10077e+07	1.37966e+06	71103.3	88121.8	0	125007	0
LIKNKHMNA	210	218	3	0	356.871	5	7	4.94005	5.30453	357.634	1.59527	1	0	0.13435	0.56471	1	1	0.0571562		1.53506e+07	8.51029e+07	1.32691e+08	9.37327e+07	4.07608e+07	1.22003e+07	2.23152e+06	446549	0	7455.01	66178.4	0	0
LIKNKHMNADTD	210	221	2	0	700.354	5	10	4.84487	5.30453	701.983	2.39021	1	0	0.182009	0.940504	1	0	0.0845572		1.44536e+07	1.09141e+08	2.65528e+08	3.44318e+08	2.62124e+08	1.39275e+08	5.74912e+07	1.98632e+07	5.16056e+06	491648	315130	131408	108905	16253	71009.9	73632.1
LIKNKHMNADTD	210	221	3	0	467.238	5	10	4.84487	5.0508	468.322	2.38315	0.4	0					0.0233968		4.55467e+06	3.2198e+07	8.29083e+07	1.03235e+08	8.01599e+07	4.25657e+07	1.69488e+07	5.93482e+06	1.3851e+06	123715	186280	28785.6	58471.3	0	0	0
LIKNKHMNADTDY	210	222	2	0	781.885	6	11	6.53067	7.22117	783.851	2.94833	1	0	0.306279	1.85186		1	0.0374233		4.43555e+07	4.02348e+08	1.23967e+09	2.19021e+09	2.38568e+09	1.64914e+09	8.48401e+08	3.74826e+08	1.36005e+08	3.8654e+07	8.60894e+06	1.04387e+06	208883	313624	144463	108659	133514	0
LIKNKHMNADTDYSIA	210	225	2	0	917.462	6	14	7.55252	7.85308	920.288	4.51082	1	0	0.538343	0.31236	1	1	0.11221		133650	284981	2.63779e+07	8.64118e+07	1.95146e+08	2.59039e+08	2.56026e+08	1.7145e+08	9.40928e+07	3.73846e+07	1.17432e+07	784383	1.39956e+06	0	2.29475e+06	449211	1.77398e+06	409864	1.05929e+06	0	193327
LIKNKHMNADTDYSIA	210	225	3	0	611.977	6	14	7.52137	7.90493	613.835	4.43375	1	0	0.514759	0.640053	1	1	0.0413936		0	1.34623e+06	3.27338e+07	1.19758e+08	2.61215e+08	3.52105e+08	3.37803e+08	2.31185e+08	1.2285e+08	5.10756e+07	1.0974e+07	1.07539e+06	0	1.47769e+06	0	0	0	0	0	0	0
LIKNKHMNADTDYSIAE	210	226	2	0	981.983	6	15	7.4902	7.98277	984.794	4.40907	1	0	0.417267	1.0704	1	1	0.0547856		1.13412e+07	2.73201e+07	1.12505e+08	3.43048e+08	7.07091e+08	9.44822e+08	9.52722e+08	6.60895e+08	3.7546e+08	1.66786e+08	6.33166e+07	1.8042e+07	1.87056e+06	209423	0	0	0	0	186186	164702	160109	232509
LIKNKHMNADTDYSIAE	210	226	3	0	654.991	6	15	7.52137	7.95682	656.857	4.38674	1	0	0.410889	0.844894	1	1	0.161322		568064	1.67853e+08	1.61968e+08	5.38757e+08	1.13257e+09	1.52261e+09	1.46367e+09	1.01168e+09	5.62208e+08	2.66928e+08	7.70156e+07	3.94241e+07	9.12302e+06	0	215635	0	1.9081e+07	0	0	1.82012e+07	0	0
LIKNKHMNADTDYSIAEAA	210	228	2	0	1053.02	6	17	7.95682	8.18045	1055.92	4.50934	0.6	0					0.180943		1.57342e+06	1.08666e+06	2.36418e+06	1.92385e+07	4.29805e+07	6.26224e+07	6.40179e+07	4.4566e+07	2.36213e+07	1.07841e+07	2.66655e+06	652039	0	91377.2	0	196244	0	0	0	1.8322e+06	0	289208	0	0
LIKNKHMNADTDYSIAEAA	210	228	3	0	702.349	6	17	7.92568	8.11798	704.306	4.57626	0.6	0					0.103167		0	0	9.01203e+06	3.70499e+07	9.03121e+07	1.26215e+08	1.32522e+08	9.1085e+07	5.30878e+07	2.60739e+07	8.96625e+06	660396	2.73427e+06	0	221362	1.78837e+06	0	0	424950	0	0	291192	79325.7	226432
LIKNKHMNADTDYSIAEAAF	210	229	3	0	751.372	7	18					0
LIKNKHMNADTDYSIAEAAFNKGETAM	210	236	3	0	995.148	8	25	10.1626	10.3649	997.52	5.22873	0.6	0					0.335334		0	0	0	1.2212e+07	3.5134e+07	6.22358e+07	7.04336e+07	6.53139e+07	4.52971e+07	2.43557e+07	1.53093e+07	1.07887e+06	0	6.99522e+06	0	7892.84	1.16041e+07	221813	0	3.84805e+06	0	0	0	0	0	0	0	0	299576	0
LIKNKHMNADTDYSIAEAAFNKGETAM	210	236	4	0	746.613	8	25	10.2093	10.2248	748.707	6.48951	1	0	0.270083	-0.812917	1	-1	0.288939		0	0	0	224637	1.80041e+06	2.62966e+06	3.85953e+06	3.37143e+06	2.88661e+06	1.1769e+06	428862	149827	0	0	0	0	0	0	0	0	0	0	0	149014	0	0	0	0	0	146170
IKNKHMNADTDY	211	222	2	0	725.343	5	10	5.91923	6.3021	727.446	3.30018	1	0	0.571828	0.637289		1	0.107143		1.37253e+07	1.18465e+08	3.73453e+08	6.42215e+08	6.64511e+08	4.33466e+08	2.18905e+08	9.80402e+07	5.87049e+07	5.31461e+07	4.24523e+07	3.01464e+07	1.4635e+07	4.91046e+06	1.48396e+06	1.13374e+06
IKNKHMNADTDYSIA	211	225	2	0	860.92	6	13	7.18992	7.5992	863.608	4.30709	1	0	0.577381	0.741585	1	1	0.106477		0	431587	8.82337e+06	3.92408e+07	8.19077e+07	1.07227e+08	1.00166e+08	6.14642e+07	2.86267e+07	7.56496e+06	37782.5	13483.1	0	0	0	0	0	119454	0	121717
IKNKHMNADTDYSIA	211	225	3	0	574.282	6	13	7.18992	7.55252	576.08	4.32356	1	0	0.582811	0.557274	1	1	0.0918244		0	421107	9.8806e+06	3.19285e+07	8.78031e+07	1.13903e+08	7.30243e+07	6.34874e+07	2.90352e+07	1.61367e+06	2.15768e+06	91983.2	467519	0	0	1.1534e+06	0	0	1.32659e+06	0
IKNKHMNADTDYSIAE	211	226	2	0	925.441	6	14	7.09628	7.4798	928.221	4.42149	0.6	0					0.131748		146481	3.45244e+06	3.0329e+07	1.13656e+08	2.26363e+08	3.01659e+08	2.73405e+08	1.84423e+08	9.71604e+07	4.26112e+07	1.16639e+07	2.2903e+06	284756	247102	2.43425e+06	98599.1	1.96241e+06	15214.7	335392	976817	779417
IKNKHMNADTDYSIAE	211	226	3	0	617.296	6	14	7.11188	7.43298	619.138	4.38587	0.6	0					0.038702		211225	5.3568e+06	4.31166e+07	1.44873e+08	3.02611e+08	4.04151e+08	3.58989e+08	2.50131e+08	1.28571e+08	5.59538e+07	1.72567e+07	5.30813e+06	508415	93112.8	85094.6	460516	1229.4	113742	161742	303315	152532
IKNKHMNADTDYSIAEAA	211	228	3	0	664.655	6	16	7.77017	7.94125	666.783	5.16475	1	1	0.540894	-0.198854		-1	0.240629		499482	592278	2.64336e+06	1.20067e+07	2.8762e+07	3.43688e+07	3.34058e+07	2.41301e+07	8.85039e+06	4.18393e+06	1.49141e+06	204949	22077.4	0	0	0	139197	1.07513e+07	128308	0	1.05022e+06	354635	0
DTDY	219	222	1	0	513.183	3	2	4.26603	5.16082	514.115	0.646495	0.4	0					0.123547		5.52301e+07	1.1876e+08	2.95271e+07	2.69955e+06	1.8395e+06	0
DTDYSIA	219	225	1	0	784.336	4	5	4.12893	4.76198	785.869	1.08533	0.6	0					0.200591		7.26265e+07	1.16351e+08	8.33654e+07	3.64454e+07	2.12597e+07	6.08226e+06	776854	133228	80097.5	100101
DTDYSIAE	219	226	1	0	913.379	4	6	6.95575	7.18472	915.963	2.06649	1	0	0.633503	0.0296754		1	0.221603		397508	2.45668e+07	6.16134e+07	6.08158e+07	2.33069e+07	5.83514e+06	221783	0	196437	0	0
DYSIAE	221	226	1	0	697.304	4	4	6.95575	7.38088	699.426	1.71932	0.4	0					1.49637		74065	9.60496e+06	1.3444e+07	1.91849e+06	170091	319626	0	605973	1.10229e+06
YSIAE	222	226	1	0	582.277	3	3	4.37685	4.49117	582.812	0.19581	1	0	-0.562318	-0.422975		0	0.341523		1.66088e+06	1.25672e+06	204828	0	0	0	0
YSIAEAA	222	228	1	0	724.351	4	5	7.20553	7.39653	726.034	1.25852	0.4	0					0.905142		4.1009e+06	2.29574e+07	1.94664e+07	5.26076e+06	90130.6	105618	186764	547596	217187	479719
SIAEAA	223	228	1	0	561.288	3	4	4.42762	5.09812	561.882	0.283163	1	0	-0.538668	1.7729		1	0.0364293		8.67189e+08	5.8519e+08	1.43889e+08	2.60336e+07	2.22479e+06	0	85786.7	165933
SIAEAAFNKGETAM	223	236	2	0	720.345	5	12	9.00535	9.4306	720.957	0.322029	1	0	-0.726965	0.804623		0	0.383472		5.05832e+08	4.94036e+08	2.88735e+08	1.2331e+08	3.08467e+07	1.26697e+07	1.16995e+06	500274	614812	499417	5.60024e+06	1.40551e+06	3.11585e+06	909499	235000	346158	873786	113212
EAAF	226	229	1	0	437.203	3	2	6.97658	7.5681	437.45	-0.0123496	1	0	-0.868379	1.46106		1	0.0642097		5.05918e+08	1.25939e+08	1.37119e+07	963573	424550	297998
EAAFNKGETAM	226	236	1	0	1168.53	5	9	7.20553	7.51618	1169.5	0.224884	1	0	-0.734885	0.35217	1	0	0.435451		9.25918e+07	7.36535e+07	3.46061e+07	8.9855e+06	445522	18716	9581.49	0	0	247606	1.16491e+06	1.70178e+06	152341	0	0
EAAFNKGETAM	226	236	2	0	584.769	5	9	7.17432	7.65102	585.23	0.177495	0.6	0					0.0313771		1.58959e+09	1.31318e+09	5.83707e+08	2.09262e+08	5.60517e+07	1.27039e+07	3.13998e+06	1.78545e+06	772963	1.02741e+06	0	113714	329234	723840	533055
AAFNKGETA	227	235	1	0	908.447	4	7	5.11382	5.7454	909.113	0.142503	1	0	-0.754717	1.61925	1	0	0.088573		6.08268e+08	4.06691e+08	1.46604e+08	2.84886e+07	1.44151e+06	0	0	0	0	0	0	0
AAFNKGETA	227	235	2	0	454.727	4	7	5.08238	5.7769	455.082	0.186762	1	0	-0.727632	1.86772	1	0	0.0194768		3.17683e+09	2.11079e+09	7.35083e+08	1.91977e+08	4.25768e+07	1.32042e+07	4.35624e+06	1.98756e+06	407066	506131	55244	320067
AAFNKGETAM	227	236	1	0	1039.49	5	8	6.95575	7.5681	1040.36	0.195711	1	0	-0.737127	1.54331	1	0	0.100136		1.23239e+09	8.82102e+08	4.01682e+08	1.38533e+08	3.61252e+07	8.91718e+06	3.66505e+06	1.54239e+06	288109	0	101830	1.20781e+06	439383	20733.9
AAFNKGETAM	227	236	2	0	520.247	5	8	6.95575	7.57847	520.705	0.240934	1	0	-0.71291	1.58424	1	0	0.087901		9.45982e+09	6.95032e+09	3.21469e+09	9.5347e+08	3.01123e+08	6.09421e+07	1.77735e+08	3.03179e+07	2.58564e+07	3.25628e+06	1.19579e+06	662165	686229	846622
AAFNKGETAMT	227	237	2	0	570.771	5	9	6.54625	7.11188	571.174	0.0756016	0.6	0					0.137472		1.78594e+08	1.40467e+08	5.89138e+07	1.27227e+07	738541	320816	419055	464008	233368	111833	60885.1	133038	0	213843	73115.9
FNKGETA	229	235	2	0	383.69	4	5	3.98178	4.55485	383.965	0.106365	1	0	-0.750795	1.38822		0	0.0176162		9.38564e+08	5.08599e+08	1.36997e+08	2.7439e+07	3.89039e+06	414273	0	43638.7	34050.1	155859
FNKGETAM	229	236	1	0	897.413	5	6	6.12465	6.39567	898.059	0.0532315	1	0	-0.80392	0.195693	0	0	0.0814361		3.34982e+08	2.01256e+08	6.79517e+07	1.66957e+07	756567	130272	106539	0	0	0	340630	507930
FNKGETAM	229	236	2	0	449.21	5	6	5.24222	6.47873	449.715	0.416743	1	0	-0.544381	4.00759	0	0	1.31842		2.59178e+09	1.60822e+09	5.55959e+08	1.50635e+08	1.98609e+07	1.34471e+07	3.78496e+07	7.73243e+07	8.11112e+07	3.96919e+07	1.17736e+07	283340
NKGETAM	230	236	1	0	750.345	4	5	4.04478	4.95588	750.866	0.038388	1	0	-0.809037	2.72281	1	1	0.0461338		9.75769e+08	4.60721e+08	1.35903e+08	2.99025e+07	2.35908e+06	142703	51814.1	0	0	0
NKGETAM	230	236	2	0	375.676	4	5	4.06055	4.95588	375.94	0.0448368	1	0	-0.803511	2.66056	1	1	0.0250833		2.75718e+09	1.42863e+09	3.56959e+08	5.47394e+07	8.57575e+06	3.48905e+06	198816	8.9864e+06	132688	293484
NKGETAMTINGPWAWSNIDT	230	249	2	0	1103.52	7	17	11.8756	11.9068	1105.49	2.57705	0.6	0					0.201248		0	0	1.01961e+06	2.90917e+06	3.2116e+06	2.31391e+06	975024	0	0	0	0	0	0	0	0	0	0	0	0	0	0	0	0	0	0
NKGETAMTINGPWAWSNIDTSKVNYGVTVL	230	259	3	0	1089.54	8	27	12.55	12.7167	1092.59	7.13983	0.6	0					0.127946		0	0	10419.6	0	501041	6.5846e+06	1.9353e+07	3.2356e+07	4.16775e+07	4.52895e+07	3.67672e+07	2.44102e+07	1.5869e+07	6.48086e+06	592994	154730	0	0	136333	170760	0	0	0	0	1.23344e+06	893038	822542	394994	0	0
NKGETAMTINGPWAWSNIDTSKVNYGVTVLPTFKGQPSKPFVGVL	230	274	5	0	970.706	10	39	12.5344	12.7063	973.049	8.70586	1	1	0.114349	-0.195498		1	0.162683		0	5592.08	433058	0	1.39128e+07	229707	1.11971e+06	4.52172e+06	1.17672e+07	2.57347e+07	2.63074e+07	2.6608e+07	2.79053e+07	2.11655e+07	1.69457e+07	9.26222e+06	5.14673e+06	4.6525e+06	88315.1	826577	0	1358.48	4.26455e+06	0	0	0	0	0	116746	305781
MTINGPWAWSNIDT	236	249	2	0	803.372	6	11	12.3781	12.9145	805.305	2.83246	1	0	0.261153	1.24326		0	0.0532395		7.92559e+06	1.72611e+08	5.72471e+08	9.22793e+08	9.23688e+08	6.2033e+08	2.97682e+08	1.16117e+08	3.67143e+07	1.06232e+07	7.19531e+06	1.06533e+06	2.08831e+07	1.68781e+06	1.378e+06	967712	2.4313e+06	1.35248e+06
MTINGPWAWSNIDTSKVNY	236	254	3	0	733.018	7	16	9.5396	9.99157	738.769	15.8622	0.5	0					0.117202		295635	346511	170212	113066	186469	0	317328	278249	939920	544358	4.64687e+06	1.06985e+07	3.08272e+07	1.13341e+08	3.00993e+08	6.15077e+08	8.23178e+08	9.25567e+08	7.85973e+08	5.54145e+08	3.50553e+08	1.86123e+08	1.09861e+08	4.14893e+07
MTINGPWAWSNIDTSKVNYGVTVL	236	259	2	0	1333.67	7	21	12.9873	13.6438	1337.89	6.76043	1	0	0.53716	1.71782	1	0	0.109258		147278	0	389144	1.01466e+07	5.63766e+07	1.51261e+08	3.26518e+08	4.98743e+08	5.87168e+08	5.66249e+08	4.14302e+08	2.48623e+08	1.25099e+08	5.49118e+07	2.12132e+07	2.72763e+06	1.65126e+06	444899	1.47126e+06	298433	874043	0	66613.1	0	3558.81	7965.85	20970	0	90880.9
MTINGPWAWSNIDTSKVNYGVTVL	236	259	3	0	889.448	7	21	12.9873	13.5594	892.251	6.73267	0.6	0					0.0647558		482435	525120	8.34578e+06	3.63566e+07	1.33375e+08	3.39684e+08	6.65908e+08	9.95665e+08	1.17582e+09	1.09495e+09	8.12307e+08	4.94211e+08	2.54609e+08	1.13177e+08	4.39193e+07	1.82299e+07	6.23624e+06	3.89217e+06	3.55776e+06	968167	805228	1.14988e+06	900495	722552	2.05515e+06	336733	337693	791428	576540
MTINGPWAWSNIDTSKVNYGVTVLPTFKGQPSKPFVGVL	236	274	4	0	1063.06	9	33	12.8781	13.3756	1065.81	8.33307	0.6	0					0.0620272		10147.9	107948	785778	130934	1.69554e+06	1.2796e+07	4.49107e+07	9.96187e+07	1.9895e+08	2.84082e+08	3.73354e+08	3.63555e+08	3.20153e+08	2.45596e+08	1.6043e+08	9.58777e+07	4.58301e+07	1.75242e+07	6.99898e+06	1.20845e+06	0	429479	646023	294124	146693	485310	678500	394436	0	6321.35
TINGPWAWSN	237	246	2	0	573.272	5	7	11.1434	11.6991	574.709	2.17686	1	0	0.490272	1.31959		1	0.402266		1.19671e+08	4.22594e+08	5.38472e+08	3.24054e+08	1.17382e+08	3.17754e+07	6.60569e+06	5.86277e+06	4.9901e+06	643845	1.05279e+08	2.17005e+06	5.48659e+07
TINGPWAWSNIDT	237	249	2	0	737.852	5	10	11.7354	12.5656	739.654	2.72116	1	0	0.323785	2.40354		1	0.0491247		4.192e+07	3.91437e+08	1.13361e+09	1.8391e+09	1.64223e+09	1.04621e+09	4.49377e+08	1.52005e+08	3.27925e+07	7.69499e+06	959146	6.61349e+06	440831	4.15291e+06	743863	1.85534e+06
TINGPWAWSNIDTSKVNY	237	254	2	0	1033.5	6	15	11.5017	12.2273	1036.73	5.20638	0.6	0					0.12812		2.99066e+07	3.68717e+06	9.39574e+07	3.32049e+08	8.68768e+08	1.44003e+09	1.85752e+09	1.58606e+09	1.10335e+09	5.79688e+08	2.45714e+08	8.36343e+07	2.51425e+07	3.95842e+06	5.68255e+06	0	4.64826e+07	155516	4.80782e+07	225378	3.59629e+06	347077
TINGPWAWSNIDTSKVNY	237	254	3	0	689.337	6	15	11.6731	12.1668	691.339	4.76178	1	0	0.517998	1.07481	1	-1	0.16162		3.75744e+07	1.29272e+06	1.30209e+07	7.70367e+07	1.62952e+08	2.78015e+08	3.27917e+08	2.69846e+08	1.78607e+08	8.22293e+07	3.25012e+07	7.65256e+06	870305	128089	99706.4	583919	95440.5	118255	367590	164866	276321	1.31075e+06
TINGPWAWSNIDTSKVNYGVTVLPTFKGQPSKPFVGVL	237	274	4	0	1030.3	9	32	12.5969	13.3075	1033.11	8.7377	0.6	0					0.0981889		0	5.94549e+07	652645	4.87709e+06	1.47336e+07	1.0036e+08	1.78731e+08	4.12261e+08	7.24076e+08	1.08671e+09	1.32036e+09	1.35533e+09	1.13688e+09	8.27782e+08	5.18088e+08	2.87099e+08	1.39793e+08	6.10056e+07	1.91574e+07	7.54093e+06	1.79843e+06	1.50294e+06	1.43111e+06	3.49231e+06	4.71953e+06	3.13169e+06	1.10387e+07	2.08741e+06	1.53059e+06	176611
INGPWAWSNIDTSKVNY	238	254	2	0	982.979	6	14	11.7977	11.8288	987.444	7.74429	0.4	1					0.361977		0	0	0	354201	1.41445e+06	3.88747e+06	4.07342e+06	3.46293e+06	2.85399e+06	158366	635199	0	0	0	0	0	0	1.62054e+06	1.30138e+06	1.65242e+06	225117
NIDTSKVNYGVTVL	246	259	2	0	761.909	5	12	9.69555	9.89815	764.768	4.8256	1	0	0.88076	-0.0744231		1	0.158439		0	4.06703e+06	2.00355e+06	1.35443e+07	2.86481e+07	4.4132e+07	4.51233e+07	2.96609e+07	1.69871e+07	6.36831e+06	2.92753e+06	2.57754e+06	181439	22166.2	119140	16118.9	0	35433.6
IDTSKVNYGVTVL	247	259	2	0	704.888	5	11	9.41138	9.87737	707.853	5.0971	1	0	1.1431	0.965443		1	1.01229		528339	3.55563e+07	4.405e+07	1.95524e+08	4.40105e+08	6.04762e+08	5.27258e+08	2.7879e+08	1.0605e+08	2.99535e+07	2.151e+07	5.40475e+07	6.49149e+07	5.74772e+07	3.09346e+07	1.96634e+07	3.42017e+06
IDTSKVNYGVTVLPTFKGQPSKPFVGVL	247	274	4	0	748.669	7	23					-1
DTSKVNYGVTVL	248	259	2	0	648.346	5	10	9.2711	9.41657	650.68	3.90906	1	0	0.832665	-0.299992		1	0.140032		0	459831	1.28216e+07	2.84866e+07	5.24673e+07	4.36885e+07	2.7232e+07	7.89582e+06	3.56329e+06	0	411296	0	1.89024e+06	0	1.93512e+06	0
DTSKVNYGVTVLPTFKGQPSKPFVGVL	248	274	3	0	960.195	7	22	10.91	11.1122	962.529	5.25111	1	0	0.180577	-0.0758049		1	0.163855		0	200341	25630.7	450210	6.42697e+06	1.96829e+07	3.43887e+07	3.27792e+07	2.56936e+07	1.44145e+07	1.86568e+06	415643	169022	208525	0	241744	424327	0	0	186499	0	0	0	0	220691	5098.67	189962	196630	187040	234101
TSKVNYGVTVL	249	259	2	0	590.832	5	9	9.23988	9.44615	592.789	3.2127	0.6	0					0.0948632		368958	412608	3.73376e+07	8.46244e+07	1.07207e+08	5.94667e+07	2.20451e+07	4.12093e+06	193059	12298.9	0	513516	0	920534	97353.5
SKVNY	250	254	1	0	610.32	3	3	5.17647	5.78743	611.605	0.932009	0.4	0					0.125078		6.7983e+07	2.6064e+08	1.40415e+08	3.11811e+07	2.20787e+06	0	0
SKVNYGVTVL	250	259	1	0	1079.61	4	8	9.22428	9.5448	1082.68	2.43312	0.6	0					0.122277		94955.8	2.31522e+07	1.0974e+08	1.65676e+08	1.06213e+08	3.23962e+07	3.68712e+06	270873	32.3727	0	0	25817.5	0
SKVNYGVTVL	250	259	2	0	540.308	4	8	9.19303	9.74748	541.864	2.47119	0.6	0					0.0490136		2.1592e+07	2.6937e+08	9.82484e+08	1.45514e+09	9.33496e+08	3.34646e+08	9.63548e+07	1.67712e+07	1.93784e+06	864813	327203	575988	1.4177e+06
SKVNYGVTVLPTFKGQPSKPFVGVL	250	274	3	0	888.17	7	20	10.8166	11.4237	890.047	3.99421	0.6	0					0.0418086		595991	8.59233e+06	9.99941e+07	3.6141e+08	7.73932e+08	1.03459e+09	9.45274e+08	6.56712e+08	3.72895e+08	1.7315e+08	6.03237e+07	1.53701e+07	3.97898e+06	661500	646215	343314	0	740479	434497	58652.6	832691	501809	17333.9	1.20727e+06	176880	0	251665	198546
KVNYGVTVL	251	259	2	0	496.792	4	7	9.33348	9.5448	498.256	2.33142	0.4	0					0.089116		146545	6.61047e+06	3.29099e+07	4.85257e+07	2.32059e+07	6.09472e+06	25427.3	22033.2	10894.4	103686	71127.8	0
KVNYGVTVLPTFKGQPSKPFVGVL	251	274	3	0	859.16	7	19	11.0033	11.1434	861.009	3.95651	1	0	0.050135	-0.32118		1	0.201379		0	0	173178	5.29152e+06	1.288e+07	1.65873e+07	1.40109e+07	8.05754e+06	2.37563e+06	853824	225838	153934	441817	0	0	352906	0	0	0	0	0	230195	0	0	182711	0	0
GVTVLPTF	255	262	1	0	833.477	4	5					-1
GVTVLPTFKGQPSKPFVGVL	255	274	2	0	1036.1	6	15	10.8477	11.6264	1038.18	2.87171	1	0	-0.0217918	2.19982	1	1	0.191855		1.35706e+06	1.18148e+08	5.05272e+08	8.67823e+08	9.75842e+08	6.48304e+08	3.51578e+08	1.2218e+08	3.88133e+07	4.75037e+06	1.19712e+06	62050.6	6.29635e+07	125197	3.22601e+07	0	45325.8	0	0	28371.7	4950.52	3778.33
GVTVLPTFKGQPSKPFVGVL	255	274	3	0	691.07	6	15	10.8477	11.6108	692.428	2.79689	0.4	0					0.100579		1.87999e+07	3.93917e+08	1.40186e+09	2.64834e+09	2.69582e+09	1.95248e+09	9.83517e+08	4.15703e+08	1.49436e+08	4.86516e+07	1.34044e+07	6.52314e+06	4.16949e+06	2.58035e+06	5.14655e+06	1.09589e+06	153740	3.82176e+07	3543.25	18762.8	3.61742e+07	446790
VTVLPTFKGQPSKPFVGVL	256	274	3	0	672.063	6	14	10.8477	11.1278	673.198	2.15719	1	0	-0.181846	0.231555		1	0.097432		1.33295e+06	6.61883e+06	3.04238e+07	4.61499e+07	3.89366e+07	1.86623e+07	5.61397e+06	393052	646817	103557	117198	226685	0	0	0	0	105847	0	0	0	223227
PTFKGQPSKPFVG	260	272	2	0	695.38	5	9	8.05035	8.47133	699.332	7.05057	0.5	0					0.21094		5.74336e+06	2.21264e+07	1.45829e+07	8.08729e+06	1.86972e+06	762618	2.16336e+07	1.05427e+08	1.80747e+08	1.46048e+08	7.68676e+07	2.93876e+07	3.4687e+06	248821	245292
PTFKGQPSKPFVGVL	260	274	2	0	801.456	5	11	9.88257	10.5363	802.727	1.55352	1	0	-0.236921	1.7067	1	0	0.0190465		1.13183e+09	5.75916e+09	1.00365e+10	8.01404e+09	4.13337e+09	1.58457e+09	5.17889e+08	1.6689e+08	6.17136e+07	4.12131e+07	1.8969e+07	4.876e+06	304768	666292	0	152698	217408
PTFKGQPSKPFVGVL	260	274	3	0	534.64	5	11	9.88257	10.583	535.485	1.54581	1	0	-0.23992	1.89114	1	0	0.0114424		1.60459e+09	8.14073e+09	1.38075e+10	1.07758e+10	5.7512e+09	2.18273e+09	6.93755e+08	2.22911e+08	1.00109e+08	5.7596e+07	3.37694e+07	1.36591e+07	3.36275e+06	611110	307728	172657	77252.4
KGQPSKPFVGVL	263	274	2	0	628.872	5	8	9.44615	9.78903	629.684	0.858981	0.6	0					0.0248057		3.4336e+08	1.17069e+09	9.22171e+08	4.10615e+08	1.32589e+08	50386	6.241e+06	736494	441639	687660	66648.9	505856	97902.6	0
KGQPSKPFVGVL	263	274	3	0	419.584	5	8	9.4306	9.62282	420.128	0.867338	0.6	0					0.0443577		4.26312e+07	1.33585e+08	1.03801e+08	4.63332e+07	1.36691e+07	3.07903e+06	0	53318.6	620918	0	110304	111116	170180	0
VLSAGINAASPNKELAKE	273	290	2	0	906.497	6	15	7.36522	7.5006	908.593	3.14149	1	0	0.0552573	-0.339802	0	1	0.0750741		135217	674237	1.41582e+07	3.15679e+07	3.93774e+07	3.04825e+07	1.76225e+07	6.44655e+06	141492	0	87964	0	0	0	110097	0	0	0	0	0	0	0
VLSAGINAASPNKELAKE	273	290	3	0	604.667	6	15	7.34628	7.51098	606.331	3.94257	1	0	0.284037	-0.224056	0	1	0.442987		0	1.58086e+06	1.51301e+07	3.5176e+07	4.3498e+07	3.42163e+07	1.77283e+07	5.53449e+06	1.71106e+06	7571.73	0	5.4226e+06	0	3693.63	6.79183e+06	0	0	2.23422e+06	0	0	429537	0
SAGIN	275	279	1	0	461.235	3	3	2.96393	3.48963	461.455	-0.028735	1	1	-0.882959	1.20121		1	0.059853		1.20462e+08	2.6818e+07	2.82639e+06	60346.7	68700.9	0	0
SAGINAASPNKE	275	286	2	0	579.791	5	9	4.20273	4.80983	581.884	3.53758	1	1	0.84191	1.52259		0	0.718154		3.56063e+06	3.4767e+07	9.65183e+07	1.22093e+08	9.7568e+07	7.03166e+07	5.79791e+07	4.4593e+07	2.89065e+07	1.34598e+07	4.46195e+06	169443	0	20770.2	0
SAGINAASPNKEL	275	287	2	0	636.333	5	10	6.8776	7.31498	638.211	3.03379	1	0	0.457712	0.852527		0	0.0343866		3.47298e+06	4.74737e+07	2.00902e+08	3.95375e+08	4.22949e+08	2.60707e+08	1.0422e+08	2.71305e+07	2.23883e+06	1.44904e+06	415173	887369	0	0	4789.73	12327.8
SAGINAASPNKELAKE	275	290	2	0	800.42	5	13	6.09315	6.79942	802.472	3.19164	1	0	0.20981	1.91411	1	0	0.0461247		1.18428e+08	1.4176e+09	6.21341e+09	1.36614e+10	1.61992e+10	1.18586e+10	6.07527e+09	2.37514e+09	7.74257e+08	2.21565e+08	6.13639e+07	1.8786e+07	5.09929e+06	1.02751e+06	90164.6	69511.5	92727.8	604276	85474.5
SAGINAASPNKELAKE	275	290	3	0	533.949	5	13	6.09315	6.75252	535.316	3.18967	1	0	0.209161	1.72894	1	0	0.0318468		6.94798e+07	8.34596e+08	3.51314e+09	7.79703e+09	9.46874e+09	6.82725e+09	3.49928e+09	1.34773e+09	4.20898e+08	1.23879e+08	3.09012e+07	9.90071e+06	3.32328e+06	603392	117706	0	326756	88540.7	11428.3
SAGINAASPNKELAKEF	275	291	3	0	582.972	6	14	8.95837	9.07843	584.69	4.13385	0.6	0					0.211929		0	1.55522e+06	5.43087e+06	1.4457e+07	2.38927e+07	1.51246e+07	7.38779e+06	4.30914e+06	461574	98254.4	346242	76174.5	130903	0	0	211405	1.87107e+06	1.34677e+06	866394	977871	72448.4
SAGINAASPNKELAKEFL	275	292	3	0	620.667	6	15	10.0693	10.2922	623.058	6.07812	1	1	0.893933	0.00578933		-6	0.461357		0	0	6.9624e+06	2.25849e+07	3.24187e+07	2.37267e+07	1.35039e+07	3.99646e+06	981888	361581	96277.4	261785	568495	1.90884e+06	8.64575e+06	8.56904e+06	6.19109e+06	6.4357e+06	1.43073e+06	229763	1.37797e+06	0
SAGINAASPNKELAKEFLEN	275	294	2	0	1052.04	6	17	9.63322	9.96045	1054.36	3.41979	0.6	0					0.0831033		0	2.20238e+07	1.37136e+08	3.36542e+08	4.65954e+08	4.23385e+08	2.60441e+08	1.4292e+08	4.93793e+07	1.33362e+07	1.47323e+06	917006	0	1.31753e+06	0	725674	0	0	178912	3.8385e+06	0	4.52938e+06	0	1.84899e+06
SAGINAASPNKELAKEFLEN	275	294	3	0	701.695	6	17	9.71112	10.1626	703.87	5.29931	0.6	1					0.30837		1.34597e+06	5.16858e+07	2.65605e+08	6.59179e+08	9.12631e+08	8.38994e+08	5.16303e+08	2.45005e+08	1.00347e+08	3.13125e+07	8.03798e+06	2.65872e+06	2.15493e+06	2.32153e+06	1.07415e+08	1.38525e+06	598405	3.62457e+08	1.0642e+06	1.79236e+06	1.65378e+08	0	858556	1.45251e+07
SAGINAASPNKELAKEFLENYL	275	296	2	0	1190.11	6	19	12.0784	12.6646	1192.48	3.32339	0.6	0					0.0520551		896904	4.51826e+07	2.07857e+08	5.2655e+08	7.43488e+08	7.04088e+08	4.87576e+08	2.74255e+08	1.11168e+08	5.07287e+07	8.80576e+06	4.37618e+06	0	303947	0	436432	235586	533963	0	528387	0	234512	641269	366110	140536	76103.4
SAGINAASPNKELAKEFLENYL	275	296	3	0	793.745	6	19	12.1096	12.4719	795.312	3.29605	0.6	0					0.0193567		3.75871e+06	9.4045e+07	4.72185e+08	1.15168e+09	1.65146e+09	1.56228e+09	1.0563e+09	5.511e+08	2.45477e+08	9.26551e+07	2.95561e+07	1.42239e+07	1.64265e+06	263038	1.00177e+06	404538	805890	0	135708	243086	16327.3	260903	343014	578422	727959	232173
SAGINAASPNKELAKEFLENYLLTDEGLEAVNKDKPLGA	275	313	4	0	1033.29	9	35					-1
GINAASPNKELAKE	277	290	2	0	721.386	5	11	5.98257	6.33852	723.32	3.04324	1	0	0.343242	0.531019		1	0.132001		0	757208	4.74287e+07	9.06477e+07	1.05886e+08	7.05251e+07	2.41228e+07	4.39702e+06	215007	0	36145.6	40137	34314.2	51625.1	195767	92696.9	53263.6
AASPNKELAKE	280	290	1	0	1157.62	5	8	4.82893	5.14518	1161.19	2.90739	1	0	0.714933	0.374279	1	1	0.141327		0	4.1649e+06	2.44391e+07	5.18624e+07	5.14795e+07	2.54846e+07	7.00705e+06	293494	0	0	0	0	0	0
AASPNKELAKE	280	290	2	0	579.312	5	8	4.76198	5.28897	581.137	2.988	1	0	0.7581	1.20628	1	1	0.0398988		3.91604e+07	4.41561e+08	1.82641e+09	3.51064e+09	3.48283e+09	1.94903e+09	7.30557e+08	1.9736e+08	4.2896e+07	7.91394e+06	398649	0	0	0
AASPNKELAKE	280	290	3	0	386.544	5	8	4.76198	5.15562	387.739	2.92184	1	0	0.72267	0.679797	1	1	0.0250817		7.76487e+06	9.61825e+07	3.62148e+08	7.21944e+08	7.00251e+08	3.53752e+08	1.34291e+08	3.57178e+07	31106.9	706564	0	0	0	0
AASPNKELAKEFLEN	280	294	2	0	830.931	5	12	9.30228	9.602	832.998	3.16187	0.6	0					0.440989		288334	2.04865e+07	1.0594e+08	2.2678e+08	2.57898e+08	1.73355e+08	8.61855e+07	2.77208e+07	4.95683e+06	1.37632e+06	349127	509684	1739.95	547223	170353	2.9111e+06	196515	8.24907e+06
AASPNKELAKEFLENYL	280	296	3	0	646.339	6	14	11.9536	12.2689	647.797	3.21464	0.6	0					0.488448		1.15594e+06	1.59909e+07	1.07402e+08	2.12878e+08	2.4366e+08	1.78817e+08	9.13297e+07	3.64705e+07	1.00915e+07	1.24514e+06	331485	169769	166172	91427.7	299189	3.34156e+06	8.83967e+06	8.22677e+06	1.98959e+06	327530	175683
LAKEFLENYL	287	296	2	0	620.335	5	8	11.7977	12.1044	620.764	0.0962246	1	0	-0.7904	0.336772		1	0.296267		3.0937e+07	2.79015e+07	1.15549e+07	1.04898e+06	298097	0	141559	0	66927.3	243878	85885.5	64294.8	74683.8	46952
FLENYL	291	296	1	0	798.403	4	4	11.0344	11.8912	798.902	0.00123616	1	0	-0.840603	2.50836	1	1	0.0484446		1.43391e+10	6.62748e+09	1.79258e+09	3.00628e+08	3.16203e+07	2.4151e+07	2.26654e+07	22871.8	679535
FLENYL	291	296	2	0	399.705	4	4	11.2991	11.8288	399.946	-0.0166752	1	0	-0.859785	1.217	1	1	0.254744		2.66735e+08	1.23527e+08	2.53981e+07	1.86811e+06	0	4.17099e+06	0	202615	0
FLENYLLTDEGLEAVNKDKPLGA	291	313	3	0	850.443	7	20					-1
LENYL	292	296	1	0	651.335	4	3	9.19303	9.50843	652.198	0.472052	0.6	0					0.743		6.20234e+07	2.18803e+07	2.21375e+06	374806	634306	1.33529e+06	3.91804e+06	3.13068e+06
YLLTDEGL	295	302	1	0	923.472	4	6	10.6297	11.4549	925.051	1.02928	1	0	-0.107046	2.3836		1	0.125514		4.89651e+08	1.21273e+09	1.06014e+09	4.1367e+08	1.11737e+08	1.79624e+07	7.78789e+06	2.01686e+06	1.02583e+06	1.75132e+06	3.01487e+06
YLLTDEGLEAVNKDKPLGA	295	313	2	0	1023.54	6	16	9.99157	10.3649	1025.1	1.903	1	0	-0.332413	0.599519	1	1	0.135455		1.16365e+08	4.82744e+08	7.8297e+08	7.12767e+08	4.58846e+08	2.28364e+08	9.79092e+07	5.57916e+07	5.36321e+07	5.06238e+07	3.30936e+07	1.11354e+07	5.47717e+06	0	29567.4	0	0	0	0	838609	313377	289297	556682
YLLTDEGLEAVNKDKPLGA	295	313	3	0	682.697	6	16	9.94488	10.692	683.791	2.07383	1	0	-0.286675	2.07526	1	1	0.261214		2.67122e+08	1.29776e+09	2.12448e+09	1.98376e+09	1.23591e+09	5.92662e+08	2.59292e+08	1.4552e+08	1.58342e+08	1.65152e+08	1.23084e+08	7.14757e+07	3.42571e+07	1.26717e+07	9.52364e+06	3.59868e+06	4.98387e+06	4.97874e+06	2.06156e+06	1.67112e+06	1.92633e+06	522973	440197
LTDEGL	297	302	1	0	647.325	4	4	7.6303	8.33122	648.693	1.00259	1	0	0.231816	1.89298		1	0.0708194		1.48207e+09	3.67653e+09	2.62159e+09	7.59681e+08	1.36217e+08	1.81592e+07	3.34548e+06	614661	396754
LTDEGLE	297	303	1	0	776.367	4	5	6.86195	7.26807	777.77	0.966387	1	0	-0.0139512	0.729083		1	0.0728081		1.2474e+08	2.85225e+08	2.16667e+08	7.14734e+07	1.47851e+07	612320	0	0	0	297937
LTDEGLEAVNKDKPLGA	297	313	2	0	885.468	6	14	8.26885	8.82998	886.604	1.247	0.6	0					0.0351976		2.4977e+09	6.33792e+09	7.6079e+09	5.4572e+09	2.80351e+09	1.1776e+09	4.50259e+08	1.59596e+08	7.03345e+07	3.94319e+07	2.3394e+07	1.9563e+07	7.82076e+06	1.22865e+06	1.11394e+06	295443	0	0	514009	0	333014
LTDEGLEAVNKDKPLGA	297	313	3	0	590.647	6	14	8.23765	8.82998	591.418	1.28514	1	0	-0.448685	1.46429	1	1	0.275218		2.72127e+09	7.39935e+09	8.50815e+09	5.98845e+09	3.09188e+09	1.34601e+09	4.77866e+08	1.69412e+08	7.80637e+07	4.38821e+07	3.29568e+07	2.44753e+07	1.20888e+07	2.45752e+06	2.31717e+06	192405	194409	5.99738e+07	0	516151	3.27701e+07
LTDEGLEAVNKDKPLGAVAL	297	316	3	0	685.044	6	17	9.89815	9.92932	686.947	4.50809	0.4	1					0.240456		3.40552e+06	8.02505e+06	9.35605e+06	7.53285e+06	5.5403e+06	1.37742e+06	370050	285880	0	0	0	0	0	109739	0	0	4093.88	151288	0	195783	7.84764e+06	0	0	220817
LTDEGLEAVNKDKPLGAVALKS	297	318	3	0	756.753	6	19	8.75187	8.88015	758.851	4.96957	1	1	0.278547	-0.367833		1	0.122006		1.16699e+06	9.60529e+06	2.96386e+07	2.45063e+07	2.08703e+07	2.41023e+07	1.3079e+07	1.34856e+07	1.52465e+07	1.45947e+07	1.61559e+07	1.39938e+07	1.0735e+07	6.5286e+06	2.1491e+06	1.25366e+06	389774	0	0	233243	90918.5	0	0	81297.9	0	0
LTDEGLEAVNKDKPLGAVALKSYEEE	297	322	3	0	940.15	7	23					0
DEGLEAVNKDKPLGA	299	313	2	0	778.402	5	12	7.6303	7.74427	779.079	0.461415	0.6	0					0.510492		2.01536e+07	2.87216e+07	1.78551e+07	6.26496e+06	206919	0	0	0	153219	162097	0	0	279180	181299	183487	367458	0	0
LEAVNKDKPLGA	302	313	2	0	627.856	5	9	6.4995	6.90887	628.513	0.579895	1	0	-0.565905	0.741914		1	2.16476		2.17639e+07	2.19386e+07	8.66477e+06	724375	340326	383398	268754	790170	1.39716e+06	535190	99093.3	186493	0	172044	138555
EAVNKDKPLGA	303	313	1	0	1141.62	5	8	5.38252	6.03	1142.57	0.291732	1	0	-0.685709	1.68202	1	1	0.135382		2.97017e+08	2.89976e+08	1.43398e+08	4.2515e+07	8.62564e+06	304811	130687	0	0	0	0	0	13172.6	0
EAVNKDKPLGA	303	313	2	0	571.314	5	8	5.35132	6.09315	571.833	0.379043	1	0	-0.638955	2.05453	1	1	0.0190125		1.05074e+10	9.89033e+09	5.16535e+09	1.75627e+09	5.26163e+08	1.58621e+08	6.35055e+07	3.14867e+07	1.15336e+07	1.31314e+06	0	0	10186	48583
EAVNKDKPLGA	303	313	3	0	381.212	5	8	5.36692	5.6304	381.542	0.330752	1	0	-0.664814	0.165951	1	1	0.0223738		6.44824e+08	5.99644e+08	2.97611e+08	1.01835e+08	2.70781e+07	5.57635e+06	2.35058e+06	480919	81121.9	226373	0	0	76974.3	0
EAVNKDKPLGAVA	303	315	2	0	656.367	5	10	6.80462	7.4434	656.945	0.393452	0.6	0					0.125155		2.63773e+08	2.82163e+08	1.79793e+08	5.87541e+07	2.37859e+06	495521	52014.5	105003	912184	1.32625e+06	2.87201e+06	2.59962e+06	521640	174099	73853.5	0
EAVNKDKPLGAVAL	303	316	2	0	712.909	5	11	8.6115	9.03668	713.557	0.460709	0.6	0					0.142219		1.47572e+08	1.92e+08	1.17381e+08	5.33536e+07	1.45791e+07	4.98914e+06	303901	200528	0	587280	150214	168946	0	247968	0	0	125984
EAVNKDKPLGAVALKS	303	318	2	0	820.472	5	13	7.08068	7.5058	821.457	1.01176	0.6	0					0.189179		8.02794e+06	4.89572e+07	5.06605e+07	2.99382e+07	8.93369e+06	727509	316321	0	0	0	0	394492	292.818	76626.5	66686.4	0	89353.3	0	105643
EAVNKDKPLGAVALKSYEEE	303	322	2	0	1095.57	6	17	8.40907	8.71025	1097.25	2.08751	0.6	0					0.220168		5.76564e+06	3.41422e+07	7.23246e+07	8.60411e+07	7.14943e+07	4.48029e+07	2.32362e+07	4.46792e+06	0	151312	385059	0	149273	0	159311	0	296504	161708	780697	151044	343932	0	0	0
EAVNKDKPLGAVALKSYEEE	303	322	3	0	730.714	6	17					0
EAVNKDKPLGAVALKSYEEEL	303	323	3	0	768.409	6	18	9.97602	10.1315	769.69	2.48711	1	0	-0.250012	-0.260445		1	0.119728		1.79923e+06	1.97407e+07	4.10408e+07	5.46433e+07	5.54469e+07	3.62955e+07	2.38253e+07	7.63046e+06	2.49364e+06	2.45919e+06	543793	145544	705822	175842	0	0	0	385814	0	0	13991.3	217665	0	0	553058
AVNKDKPLGA	304	313	1	0	1012.58	4	7	5.55417	5.59583	1013.28	0.112409	0.3	0					0.437995		1.47902e+06	1.33726e+06	476668	0	0	0	0	0	0	0	0	0
AVNKDKPLGA	304	313	2	0	506.793	4	7	5.09812	5.84533	507.232	0.292454	1	0	-0.66295	2.07578	1	1	0.0356363		9.40485e+08	7.97689e+08	3.49974e+08	1.06816e+08	2.51016e+07	3.77162e+06	561459	276388	383930	0	107205	7034.99
VNKDKPLGA	305	313	1	0	941.541	4	6	4.84487	5.42932	942.233	0.146203	1	0	-0.737541	1.43316	1	1	0.618219		5.22467e+07	4.36425e+07	1.36133e+07	1.92951e+06	31007.9	0	0	0	0	4445.98	0
VNKDKPLGA	305	313	2	0	471.274	4	6	4.69823	5.60105	471.814	0.532997	0.6	0					0.408628		9.87954e+08	8.20154e+08	4.33254e+08	1.98656e+08	7.15362e+07	1.80699e+07	6.57259e+06	1.67065e+06	263047	95184.6	1.56075e+06
VNKDKPLGA	305	313	3	0	314.519	4	6	4.73008	5.26818	314.798	0.293407	1	0	-0.63244	1.25017	1	1	0.276217		7.41332e+07	5.88748e+07	2.35997e+07	8.65504e+06	1.40145e+06	311784	37487.8	0	22676.9	0	0
VNKDKPLGAVAL	305	316	2	0	612.869	5	9	8.56475	8.91142	613.386	0.308065	1	0	-0.695292	0.494368		1	0.461058		1.36676e+07	1.44013e+07	5.62808e+06	673046	0	338214	199574	0	0	0	18413.4	118495	0	83178.3	233441
VALKS	314	318	1	0	517.334	3	3	4.07632	4.80983	518.338	0.703777	0.4	0					0.0250665		4.59984e+08	1.25571e+09	3.33409e+08	5.58819e+07	4.54343e+06	30314.8	140388
VALKS	314	318	2	0	259.171	3	3	4.07632	4.80983	259.673	0.704151	0.4	0					0.0137176		5.45178e+08	1.57116e+09	4.13858e+08	5.883e+07	4.15165e+06	57557.7	304115
VALKSYE	314	320	1	0	809.44	4	5	6.75252	7.22638	811.15	1.22629	0.4	0					0.142217		3.80127e+07	2.46824e+08	2.14175e+08	9.15115e+07	2.11844e+07	1.50363e+06	329976	130850	0	66145.1
VALKSYE	314	320	2	0	405.224	4	5	6.75252	7.02865	406.045	1.1602	1	0	0.152106	0.215894	1	1	0.0144469		2.45695e+08	8.48068e+08	7.31863e+08	3.13534e+08	8.04964e+07	1.57118e+07	1.40067e+06	59346.3	78082.9	86345.7
VALKSYEEE	314	322	1	0	1067.53	4	7	6.81505	7.40173	1069.85	1.69812	1	0	0.19729	1.44198	1	1	0.131819		1.78561e+08	7.27388e+08	1.00435e+09	7.47812e+08	3.70667e+08	1.29683e+08	3.57148e+07	3.77812e+06	3.63376e+06	2.54197e+06	639199	0
VALKSYEEE	314	322	2	0	534.266	4	7	6.81505	7.4902	535.443	1.7304	1	0	0.217045	1.79126	1	1	0.136438		1.38302e+09	5.38462e+09	7.24692e+09	5.43343e+09	2.75926e+09	9.1526e+08	2.01745e+08	802148	5700.6	1.06712e+08	5.88723e+07	5.87033e+07
VALKSYEEEL	314	323	1	0	1180.61	5	8	9.34905	9.77347	1183.09	1.77955	1	0	0.110995	0.801333	1	1	0.293859		2.97851e+07	1.44377e+08	2.23687e+08	1.91672e+08	1.08138e+08	3.90424e+07	5.58007e+06	225186	291427	228941	10223.8	0	223414	23844.5
VALKSYEEEL	314	323	2	0	590.808	5	8	9.33348	9.88257	592.072	1.82691	1	0	0.136355	1.29353	1	1	0.0686155		4.20399e+08	1.82317e+09	2.75857e+09	2.35796e+09	1.29974e+09	5.40599e+08	1.83042e+08	176177	1.40856e+07	853985	7.6429e+06	3.43587e+06	2.08114e+06	2.83792e+06
VALKSYEEELAKDPRIAA	314	331	2	0	1002.04	6	15	9.46173	9.52402	1005.1	4.93701	0.4	1					0.328559		0	0	394149	3.48597e+06	6.32257e+06	6.82991e+06	6.35767e+06	1.18024e+07	232483	3.92171e+06	237702	840623	0	2527.05	7376.18	0	375061	214212	0	0	0	0
VALKSYEEELAKDPRIAATM	314	333	2	0	1118.09	7	17					-1
VALKSYEEELAKDPRIAATM	314	333	3	0	745.728	7	17					-1
VALKSYEEELAKDPRIAATME	314	334	2	0	1182.61	7	18	9.74228	9.92932	1185.09	3.49627	1	0	-0.00983868	-0.135882	0	0	0.330922		2.02976e+06	0	4.76137e+06	8.77251e+06	2.2986e+07	2.02671e+07	2.24802e+07	9.07954e+06	3.55614e+06	0	0	0	311279	0	206771	0	0	0	288229	0	0	0	0	0	0	0
VALKSYEEELAKDPRIAATME	314	334	3	0	788.742	7	18	9.8202	9.96045	790.701	4.41651	1	0	0.20917	-0.320588	0	0	0.290124		0	6.24032e+06	3.51677e+07	7.85582e+07	1.23867e+08	1.37099e+08	1.25992e+08	8.44157e+07	5.30271e+07	2.42444e+07	8.02739e+06	2.2062e+06	165229	0	855195	0	0	1.06849e+06	0	0	1.91869e+06	0	161104	1.4512e+06	4.30476e+06	1.22025e+07
VALKSYEEELAKDPRIAATMENAQKGEIMPNIPQMSA	314	350	5	0	815.613	9	32	10.6764	10.9878	817.845	8.56423	1	0	0.304575	0.354934		-1	0.161103		0	0	0	0	169070	4.52313e+06	1.40262e+07	3.47011e+07	6.4401e+07	8.95556e+07	1.04025e+08	1.04064e+08	9.92024e+07	7.81219e+07	6.09169e+07	3.10724e+07	1.60674e+07	5.62057e+06	1.41041e+06	1.34555e+06	166815	148931	0	0	374545	188934	0	0	0	682461
VALKSYEEELAKDPRIAATMENAQKGEIMPNIPQMSAF	314	351	3	0	1407.71	9	33	11.6575	11.8392	1411.46	8.55694	0.6	0					0.159861		0	0	0	0	0	0	1.93061e+06	5.50343e+06	1.8455e+07	3.06542e+07	3.57518e+07	4.12471e+07	3.74698e+07	2.75873e+07	2.26553e+07	1.14153e+07	3.01357e+06	356349	0	0	0	0	0	0	235568	0	0	0	0	0
VALKSYEEELAKDPRIAATMENAQKGEIMPNIPQMSAF	314	351	4	0	1056.03	9	33	11.6575	11.8133	1059.13	9.70324	0.6	1					0.11316		0	211485	0	0	0	1.33128e+06	1.28464e+07	3.13294e+07	6.26847e+07	9.36949e+07	1.25594e+08	1.30768e+08	1.34757e+08	1.0811e+08	8.0754e+07	4.96606e+07	3.18672e+07	1.63289e+07	5.34038e+07	1.7928e+06	280892	6596.13	3.9293e+07	22125.6	0	274100	5.70758e+06	0	0	314374
KSYEEE	317	322	2	0	392.672	4	4	3.99752	4.80983	393.352	0.913202	0.4	0					0.0508418		1.8702e+08	2.83864e+08	2.03699e+08	8.65718e+07	2.4042e+07	4.53545e+06	174802	20621.8	0
KSYEEEL	317	323	1	0	897.42	4	5	7.98797	8.22725	899.117	1.17625	0.6	0					0.270763		3.76028e+07	6.87674e+07	5.68937e+07	3.03577e+07	1.78641e+07	3.77691e+06	0	0	0	0
KSYEEELAKDPRIAATMENAQKGEIMPNIPQMSA	317	350	4	0	948.467	9	29	10.287	10.3649	951.011	7.75696	1	0	0.303928	-0.567015		-1	0.154212		0	0	0	0	0	1.30595e+06	3.48312e+06	6.00499e+06	1.05019e+07	1.19332e+07	1.20427e+07	9.23002e+06	7.8714e+06	1.37909e+06	225174	0	0	0	0	0	0	0	0	0	795459	0	0	0	2.17812e+06	0
YEEELAKDPRIAATME	319	334	2	0	933.451	6	13	7.26807	7.64585	934.846	1.63265	0.6	0					0.199126		9.29177e+06	3.68936e+07	6.17724e+07	6.00193e+07	4.09149e+07	1.96585e+07	4.88221e+06	421657	172710	0	0	168022	214836	86002.8	194169	129035	105502	0	237285	94832.9
YEEELAKDPRIAATME	319	334	3	0	622.636	6	13	7.25243	7.42778	623.588	1.69652	0.6	0					0.0662029		1.02437e+07	2.81079e+07	4.58503e+07	4.68047e+07	3.31889e+07	1.83489e+07	6.08585e+06	1.53553e+06	374994	5393.12	0	0	0	0	162818	0	0	353109	0	0
EELAKDPRIAATM	321	333	2	0	722.877	5	10	6.15612	6.81505	725.481	4.3079	0.6	0					0.380868		374891	780011	4.01934e+07	1.47306e+08	2.2396e+08	2.48635e+08	1.98374e+08	1.30726e+08	6.41081e+07	2.18205e+07	6.48845e+06	2.12939e+06	2.05144e+06	4.07378e+06	1.56606e+06	313721
LAKDPRIA	323	330	2	0	442.272	4	5	5.71397	5.84005	443.363	1.66802	0.4	0					0.0822132		480738	8.06998e+06	1.35567e+07	8.68654e+06	2.33895e+06	185858	134277	0	27257.3	42375.4
LAKDPRIAA	323	331	2	0	477.79	4	6	5.82427	6.24485	478.941	1.7454	1	0	0.404249	0.786199	1	0	0.0224734		8.77122e+07	4.31767e+08	6.9266e+08	5.05145e+08	2.175e+08	6.33784e+07	1.44396e+07	1.64573e+06	86958.8	5646.82	0
LAKDPRIAA	323	331	3	0	318.863	4	6	5.84005	6.13517	319.636	1.76392	1	0	0.417473	0.290843	1	0	0.0653934		1.35207e+07	7.10312e+07	1.18961e+08	8.30564e+07	3.36768e+07	9.16736e+06	1.2538e+06	221330	0	0	2.20906e+06
LAKDPRIAAT	323	332	2	0	528.314	4	7	5.4137	5.87172	529.563	1.88643	1	0	0.312536	0.933989		0	0.0512242		1.415e+07	1.09937e+08	1.89045e+08	1.46684e+08	6.92174e+07	2.56161e+07	8.12022e+06	2.93331e+06	506789	153498	0	147537
LAKDPRIAATM	323	333	2	0	593.834	5	8	7.29933	7.4642	595.088	1.74689	1	0	0.0935065	-0.223398	-1	0	0.0454453		3.40093e+07	1.57583e+08	2.55562e+08	1.88899e+08	9.30221e+07	3.5998e+07	1.04527e+07	9.8107e+06	340913	6.19452e+06	0	15339.4	162400	0
LAKDPRIAATM	323	333	3	0	396.225	5	8	5.70873	5.88757	400.166	11.0605	0.4	1					0.1494		12315	0	0	114214	0	0	310846	0	0	77122.5	0	0	1.30997e+07	0
LAKDPRIAATME	323	334	2	0	658.356	5	9	7.1431	7.7339	659.616	1.69024	0.6	0					0.022872		3.54268e+08	2.04134e+09	3.36861e+09	2.73692e+09	1.41299e+09	5.49952e+08	1.67175e+08	4.68845e+07	1.09519e+07	2.20641e+06	1.62115e+06	200595	1.22332e+06	84050.3	723311
LAKDPRIAATME	323	334	3	0	439.239	5	9	7.1275	7.66138	440.064	1.6426	0.6	0					0.0356542		9.14661e+07	4.93669e+08	7.92922e+08	6.5568e+08	3.35821e+08	1.1749e+08	3.54259e+07	4.10038e+06	497863	302493	0	0	469615	0	89844.9
LAKDPRIAATMENAQKGEIM	323	342	2	0	1094.07	7	17	8.50247	8.81435	1097.15	4.76137	0.6	0					0.162228		6.6168e+06	3.664e+06	541344	6.69842e+06	3.35699e+07	7.00985e+07	8.39701e+07	6.98157e+07	4.32447e+07	2.14035e+07	3.52248e+06	158661	151312	302353	0	23746.7	0	387842	0	646742	161708	756201	151044	0	0
LAKDPRIAATMENAQKGEIM	323	342	3	0	729.714	7	17	8.79873	9.5448	731.428	3.73502	0.6	0					0.294023		4.35333e+06	5.77516e+07	2.00482e+08	3.57404e+08	4.40847e+08	3.64888e+08	2.73318e+08	1.90649e+08	1.33018e+08	9.35358e+07	6.10495e+07	3.97111e+07	2.20672e+07	8.81169e+06	4.01554e+06	606443	100612	1.11993e+06	455224	80227.2	803372	87251.1	236903	376702	53817.3
LAKDPRIAATMENAQKGEIMPNIPQM	323	348	3	0	956.491	8	21	9.97602	10.3908	958.632	4.53625	1	0	0.0834407	0.763365		0	0.0832239		0	0	3.81436e+06	4.36325e+07	9.59375e+07	1.60619e+08	1.92799e+08	1.71545e+08	1.2702e+08	7.46305e+07	3.06753e+07	6.61774e+06	789497	0	0	667714	0	0	247535	0	208154	472110	0	0	1.76953e+06	0	0	0	0	0
LAKDPRIAATMENAQKGEIMPNIPQMSA	323	350	2	0	1513.27	8	23	9.75787	9.99157	1517.19	5.87814	1	0	0.252908	0.0483631	1	-2	0.404685		822976	1.70186e+06	1.05091e+06	4.73725e+06	8.70465e+06	2.09457e+07	3.76518e+07	5.1749e+07	5.42392e+07	5.02715e+07	3.04703e+07	1.33326e+07	5.46096e+06	1.07032e+06	463147	0	0	0	0	0	0	0	0	317073	0	0	0	330088	0	335130
LAKDPRIAATMENAQKGEIMPNIPQMSA	323	350	3	0	1009.18	8	23	9.7267	9.91373	1011.99	6.44409	0.6	0					0.102914		1.99419e+07	2.87883e+07	4.44855e+07	9.00626e+07	2.1133e+08	4.1394e+08	7.09543e+08	9.56297e+08	1.06705e+09	9.86442e+08	7.71872e+08	5.42778e+08	3.46113e+08	1.90965e+08	6.80856e+07	3.8847e+07	2.16424e+07	1.00957e+07	8.39169e+06	5.93609e+06	5.32253e+06	717653	1.55385e+06	904114	2.97842e+06	272014	0	7.89039e+06	1.15828e+06	576621
LAKDPRIAATMENAQKGEIMPNIPQMSA	323	350	4	0	757.137	8	23	9.71112	9.91373	759.349	6.87568	0.6	0					0.332355		557752	2.53938e+06	7.91799e+06	3.74183e+07	1.0537e+08	2.07796e+08	3.24182e+08	4.1536e+08	4.73381e+08	3.87259e+08	2.08288e+08	7.89002e+07	4.21245e+07	1.84021e+07	3.27896e+06	1.24661e+06	843489	366371	664709	1.12874e+06	1.7056e+06	1.85849e+06	2.55306e+06	2.62774e+06	1.31532e+06	9.95262e+06	2.50853e+06	2.92296e+07	2.72602e+06	4.52892e+07
LAKDPRIAATMENAQKGEIMPNIPQMSAF	323	351	3	0	1058.2	8	24	10.8166	11.6108	1061.07	6.5124	0.6	0					0.0675616		0	9.06227e+06	1.56565e+07	1.24195e+08	4.4709e+08	1.05532e+09	1.93293e+09	2.78427e+09	3.16338e+09	2.8687e+09	2.30807e+09	1.57656e+09	9.31474e+08	4.77256e+08	2.14968e+08	8.45027e+07	2.34498e+07	5.918e+06	1.21548e+06	3.44057e+06	628900	434679	2.69238e+06	2.06387e+06	794171	1.31088e+06	4.58755e+06	7.7392e+06	1.73998e+07	2.23122e+07
LAKDPRIAATMENAQKGEIMPNIPQMSAF	323	351	4	0	793.904	8	24	10.9255	11.5172	796.178	7.01935	0.6	0					0.121827		0	420751	9.4296e+06	6.84109e+07	2.01062e+08	4.6434e+08	8.09976e+08	1.20381e+09	1.34082e+09	1.22907e+09	9.33338e+08	6.16823e+08	3.54935e+08	1.7596e+08	8.33823e+07	2.44598e+07	5.55826e+06	1.67513e+06	2.09597e+06	1.27528e+06	1.07877e+06	1.6575e+06	2.43393e+06	184425	746381	3.58952e+06	2.67926e+06	1.57754e+07	1.36921e+07	1.09573e+07
AKDPRIAA	324	331	2	0	421.248	4	5	4.98752	5.52295	422.073	1.16718	0.6	0					0.117229		1.25102e+08	3.42556e+08	2.91169e+08	1.31183e+08	3.74292e+07	8.72059e+06	3.50347e+06	1.80791e+06	284362	59326
AKDPRIAAT	324	332	2	0	471.772	4	6	4.61857	5.16082	472.477	0.872101	0.6	0					0.172993		1.35914e+08	2.79867e+08	1.58456e+08	6.80705e+07	2.29379e+07	7.69235e+06	2.24196e+06	642426	44901.3	10725.5	0
AKDPRIAATM	324	333	2	0	537.292	5	7	6.79942	6.97137	538.417	1.5613	0.6	0					0.0533554		9.69011e+07	3.11441e+08	2.61854e+08	1.26723e+08	5.86e+07	4.70934e+07	4.12107e+07	2.53305e+07	9.46444e+06	558125	80083.2	0	302822
AKDPRIAATME	324	334	2	0	601.814	5	8	6.56183	6.75252	602.727	1.06925	1	0	-0.269361	-0.121471	1	1	0.0659306		1.99256e+08	5.1913e+08	4.6556e+08	2.37899e+08	9.70751e+07	2.72153e+07	7.94582e+06	5.84741e+06	5.77479e+06	1.53151e+06	84448.7	317297	418035	830098
AKDPRIAATME	324	334	3	0	401.545	5	8					-1
AKDPRIAATMENAQKGEIM	324	342	2	0	1037.52	7	16	8.76748	9.02102	1039.3	2.21192	0.6	0					0.192969		1.88512e+06	2.21257e+07	5.63182e+07	6.70109e+07	5.47406e+07	3.04045e+07	1.43661e+07	5.5139e+06	2.79877e+06	274481	1.46368e+06	94081.8	1.35296e+06	888135	832574	0	262558	0	103669	0	33935.2	0	12288.8	83014.1
AKDPRIAATMENAQKGEIM	324	342	3	0	692.019	7	16	8.70505	9.1514	693.148	2.05306	0.6	0					0.172274		1.06336e+07	1.13719e+08	2.54154e+08	2.98324e+08	2.39077e+08	1.37311e+08	6.5703e+07	2.43954e+07	7.3115e+06	424154	295741	84778.4	705800	681857	1.01375e+06	720829	481833	0	209524	0	0	984819	705332	1.17188e+06
AKDPRIAATMENAQKGEIMPNIPQMSA	324	350	2	0	1456.72	8	22	9.61762	9.8358	1460.38	5.40479	1	0	0.210502	-0.0128984	1	-1	0.250377		0	0	0	1.09993e+06	1.08721e+07	2.17885e+07	3.56596e+07	3.95093e+07	3.67698e+07	2.26882e+07	1.30311e+07	2.77277e+06	490629	0	533913	0	839991	0	277445	0	520320	263389	263888	0	231097	0	0	0	0	0
AKDPRIAATMENAQKGEIMPNIPQMSA	324	350	4	0	728.866	8	22	9.61762	9.99675	730.651	5.24074	0.6	0					0.111378		150737	541434	7.72172e+06	4.33537e+07	1.03839e+08	1.97022e+08	2.81918e+08	3.05547e+08	2.44732e+08	1.64977e+08	9.33628e+07	5.0589e+07	1.85429e+07	7.92014e+06	5.50276e+06	157513	0	126751	8.41349e+06	0	317527	0	524853	146592	106271	33022.4	373776	177442	189134	0
AKDPRIAATMENAQKGEIMPNIPQMSAF	324	351	3	0	1020.51	8	23	10.7075	11.4237	1023.07	5.67445	0.6	0					0.0899089		1.66366e+06	511955	3.07643e+07	1.59611e+08	4.52179e+08	9.543e+08	1.78175e+09	1.87294e+09	1.80443e+09	1.4503e+09	9.47218e+08	5.50112e+08	2.74896e+08	1.21824e+08	4.65809e+07	2.01766e+07	2.10099e+06	574263	6.07817e+06	212683	237924	1.81055e+06	155318	0	2.68527e+06	0	0	2.66956e+06	67295.5	348506
AKDPRIAATMENAQKGEIMPNIPQMSAF	324	351	4	0	765.633	8	23	10.7075	11.1434	767.536	5.6063	1	0	0.202276	0.846539	1	0	0.0959435		1.01461e+06	142505	8.13833e+06	4.94531e+07	1.62935e+08	3.00508e+08	4.63245e+08	5.51363e+08	5.08968e+08	3.98448e+08	2.70392e+08	1.50115e+08	7.39968e+07	2.60688e+07	9.0757e+06	7.38392e+06	962193	678858	438304	3.30964e+06	412455	542252	368475	360746	127849	568637	132534	254229	0	622535
PRIAATME	327	334	2	0	444.734	5	6	6.75252	6.9245	445.288	0.526234	1	0	-0.466206	-0.195301		1	0.28518		8.96347e+06	7.28155e+06	2.27005e+06	623447	33117.9	60901.8	630592	270036	46253.3	0	151307	74126.5
TMENAQKGEIMPNIPQMSA	332	350	2	0	1045.49	7	15	9.69555	9.76307	1053.08	13.7643	0.4	1					0.824585		5.55898e+06	0	0	2.43692e+06	5.11557e+07	1.10971e+07	3.15582e+07	6.30332e+06	5.09581e+06	390521	0	0	0	0	2.85762e+06	1.87523e+07	6.74655e+07	1.19787e+08	1.10852e+08	6.93706e+07	3.91776e+07	1.48968e+07	2.12077e+06
TMENAQKGEIMPNIPQMSAF	332	351	2	0	1119.02	7	16	11.0655	11.3874	1122.03	4.48681	1	0	0.359381	0.396323	1	-2	0.0895124		214867	316618	5.66524e+06	5.02119e+07	1.25689e+08	1.92112e+08	2.0984e+08	1.67041e+08	9.95997e+07	4.39872e+07	1.98798e+07	711828	106447	0	0	0	0	0	0	250158	0	0	327093	860426
TMENAQKGEIMPNIPQMSAF	332	351	3	0	746.351	7	16					-1
MENAQKGEIMPNIPQMSA	333	350	2	0	994.966	7	14	9.17742	9.22428	1003.42	15.5403	0.4	1					0.609153		0	0	0	0	0	0	0	0	0	0	0	0	0	0	414279	1.1593e+06	1.15791e+06	1.36057e+06	1.00308e+06	1.25441e+06	0	0
ENAQKGEIMPNIPQMSAF	334	351	2	0	1002.98	7	14	10.9566	11.4861	1006.14	4.99766	1	0	0.687312	1.21588	1	-1	0.247226		2670.85	1.11447e+06	2.91984e+07	1.26229e+08	2.6925e+08	4.22394e+08	3.93534e+08	3.65708e+08	1.84001e+08	1.5533e+08	3.14311e+07	4.23123e+07	205745	8.50637e+06	0	4.28729e+06	0	1.97972e+07	501812	8.89229e+06	142118	5.7137e+06
ENAQKGEIMPNIPQMSAF	334	351	3	0	668.989	7	14					-1
NAQKGEIM	335	342	2	0	445.724	5	6	6.14042	6.9245	446.729	1.43769	0.4	0					0.331481		6.86235e+07	2.72522e+08	1.62915e+08	5.71939e+07	1.46919e+07	8.9597e+06	1.14316e+07	2.0264e+07	6.1148e+06	3.06405e+06	217752	1.01947e+07
NAQKGEIMPNIPQM	335	348	2	0	785.889	6	10					0
NAQKGEIMPNIPQMSA	335	350	2	0	864.924	6	12	9.1618	9.69555	867.591	4.19638	0.6	0					0.119817		44762.8	1.45002e+07	1.15361e+08	3.39447e+08	6.4896e+08	7.96586e+08	6.7705e+08	4.16931e+08	2.24247e+08	8.50001e+07	2.72649e+07	5.83427e+06	192835	1.13587e+06	0	463335	2.22954e+06	2.69249e+06	942319
NAQKGEIMPNIPQMSAFWYAVRTAVINAASGRQTVDE	335	371	3	0	1355.34	9	33					-1
PNIPQMSA	343	350	1	0	857.419	4	5	7.53695	7.68728	860.587	2.60667	0.4	0					0.129918		137141	4.15714e+06	2.64104e+07	4.06664e+07	3.05645e+07	1.06344e+07	0	227988	0	0
PNIPQMSA	343	350	2	0	429.213	4	5	7.47462	7.69765	430.697	2.40697	1	0	1.2203	0.00624994	1	-2	0.0707407		3.00998e+06	3.53977e+07	9.53647e+07	1.19939e+08	8.39881e+07	3.17e+07	3.65795e+06	218335	0	0
PNIPQMSAF	343	351	1	0	1004.49	5	6	9.8202	10.1367	1011.66	6.50406	0.4	1					0.353523		17612.4	0	0	1.35132e+07	9.4384e+07	1.66194e+08	4.41132e+08	1.62332e+09	1.20448e+09	1.7778e+08	1.74807e+07	9.34438e+06
PNIPQMSAF	343	351	2	0	502.747	5	6	10.2559	10.5571	504.484	2.79988	1	0	1.15713	0.314663	0	1	0.0548675		6.12914e+06	6.43493e+07	1.91762e+08	3.11935e+08	2.78162e+08	1.54877e+08	5.58627e+07	1.33428e+07	563257	1.0589e+06	66898.7	2.15364e+06
FWYA	351	354	1	0	586.266	3	2	10.8633	11.642	586.682	0.0262413	1	0	-0.785719	2.19988		1	0.0739827		6.02418e+08	2.63649e+08	5.28739e+07	3.27563e+06	75096.2	631157
FWYAVRT	351	357	1	0	942.483	4	5	9.71112	10.5467	944.057	0.978242	1	0	-0.00379428	2.4246	1	1	0.540541		6.13941e+08	9.65401e+08	9.95869e+08	5.51803e+08	5.92071e+07	4.50432e+06	1.91558e+07	6.94072e+06	335906	970352
FWYAVRT	351	357	2	0	471.745	4	5	9.97602	10.692	472.309	0.531278	1	0	-0.386741	1.95234	1	1	0.0376397		2.17859e+09	2.73732e+09	1.50559e+09	5.46606e+08	1.15613e+08	1.59646e+07	3.39641e+06	762620	1.76188e+06	1.16202e+06
FWYAVRTAV	351	359	2	0	556.798	5	7					-1
FWYAVRTAVINA	351	362	2	0	705.88	5	10	10.9255	11.751	707.399	2.16285	0.6	0					1.15865		2.33158e+08	3.97323e+08	3.20739e+08	1.76501e+08	7.20542e+07	1.83897e+07	5.32806e+06	6.08164e+06	7.53182e+06	2.52051e+07	4.62855e+07	5.92033e+07	4.58906e+07	2.22493e+07	6.28649e+06	866988
FWYAVRTAVINAASGRQTVDE	351	371	2	0	1177.6	6	19	11.0811	11.3458	1181.65	6.70178	0.6	0					0.429686		0	0	380275	652665	1.78721e+07	3.48085e+07	5.37732e+07	6.09785e+07	5.93271e+07	4.17173e+07	3.13965e+07	1.21048e+07	5.27093e+06	1.81623e+06	668629	241177	602311	0	237473	0	0	0	400479	0	4.70302e+06	6.17282e+06
FWYAVRTAVINAASGRQTVDE	351	371	3	0	785.401	6	19					0
FWYAVRTAVINAASGRQTVDEALKDAQTGTD	351	381	3	0	1118.9	8	29	11.9692	12.7532	1123.31	11.2722	1	0	0.823202	2.22101	1	1	0.179642		0	170618	338467	16480.7	4.64535e+06	1.83858e+07	4.15253e+07	7.81352e+07	1.4034e+08	2.32297e+08	3.37286e+08	4.61895e+08	5.57124e+08	5.98924e+08	5.9167e+08	4.92247e+08	3.61701e+08	2.77066e+08	1.54459e+08	9.02688e+07	4.52844e+07	2.38054e+07	1.09424e+07	4.65841e+06	3.39601e+06	899489	2.26514e+06	792523	139715	551289
FWYAVRTAVINAASGRQTVDEALKDAQTGTD	351	381	4	0	839.423	8	29	12.191	12.2845	842.749	11.3364	0.6	1					0.0754948		97748.3	0	489323	196709	2.81684e+06	5.7011e+06	1.34234e+07	2.03175e+07	3.76838e+07	5.5002e+07	7.92729e+07	9.732e+07	1.32649e+08	1.17122e+08	1.05594e+08	8.83089e+07	1.26771e+08	3.95246e+07	2.51638e+07	1.44749e+07	4.60898e+07	205092	1.09588e+06	887889	8.73669e+06	285215	358851	0	778723	0
WYAVRT	352	357	1	0	795.415	4	4	8.31563	8.79873	796.447	0.542655	1	0	-0.26076	1.03302	1	1	0.063631		6.14356e+08	7.17335e+08	3.66095e+08	1.10002e+08	2.10524e+07	505170	305393	586262	1.49331e+06
WYAVRT	352	357	2	0	398.211	4	4	8.30005	8.82998	398.724	0.536696	0.4	0					0.0180709		2.0813e+09	2.46168e+09	1.21564e+09	3.62524e+08	7.86572e+07	1.03296e+07	402249	36657.7	283586
WYAVRTAVINA	352	362	2	0	632.346	5	9	9.5552	9.88257	633.835	2.20996	0.6	0					0.21065		4.33314e+08	6.89832e+08	5.28426e+08	2.77959e+08	1.12175e+08	3.77437e+07	1.42859e+07	5.2226e+06	1.5502e+06	2.25212e+06	3.31358e+07	1.43822e+08	9.93726e+07	4.46191e+07	1.17025e+07
WYAVRTAVINAASGRQ	352	367	2	0	881.971	6	14	9.52402	9.63322	884.406	3.82784	0.6	0					0.309948		0	0	837238	5.07088e+06	7.5187e+06	8.95366e+06	5.32792e+06	1.88433e+06	192933	368361	585280	0	0	182125	0	0	0	0	0	0	0
WYAVRTAVINAASGRQTVD	352	370	2	0	1039.54	6	17					-1
WYAVRTAVINAASGRQTVD	352	370	3	0	693.364	6	17	9.63322	9.74228	696.015	6.73384	0.6	1					0.388175		916513	493133	227937	4.02152e+06	9.38907e+06	1.9694e+07	2.69193e+07	2.585e+07	2.4369e+07	1.63458e+07	1.03995e+07	4.87086e+06	2.54222e+06	306776	366889	6.36437e+06	179452	0	6.22869e+06	0	345457	1.11632e+06	0	164253
WYAVRTAVINAASGRQTVDE	352	371	2	0	1104.06	6	18	9.5396	9.91373	1107.67	5.91489	0.6	0					0.157048		382171	2.09509e+06	6.01133e+06	4.13965e+07	1.12235e+08	2.03937e+08	2.89801e+08	3.03953e+08	2.75507e+08	1.92406e+08	1.23099e+08	6.48271e+07	2.51282e+07	1.20003e+07	2.41456e+06	490201	0	0	212493	0	0	303644	0	1.01846e+06	0
WYAVRTAVINAASGRQTVDE	352	371	3	0	736.378	6	18	9.5396	10.0227	738.79	5.94512	0.6	0					0.133038		1.95942e+06	4.84008e+06	3.44607e+07	1.31781e+08	3.37556e+08	6.47911e+08	8.38305e+08	9.36451e+08	7.95419e+08	5.62434e+08	3.53056e+08	1.88546e+08	1.10436e+08	4.29483e+07	1.68611e+07	2.05408e+07	2.50932e+06	197048	1.59327e+06	0	0	794660	111318	105408	1.32715e+06
WYAVRTAVINAASGRQTVDEAL	352	373	2	0	1196.12	6	20					-1
WYAVRTAVINAASGRQTVDEAL	352	373	3	0	797.752	6	20					-1
WYAVRTAVINAASGRQTVDEALKDAQTGTD	352	381	2	0	1604.31	7	28					-1
WYAVRTAVINAASGRQTVDEALKDAQTGTD	352	381	3	0	1069.87	7	28	10.6297	11.2836	1074.29	11.3863	0.6	0					0.227574		640311	484222	496054	1.47875e+06	1.09234e+07	1.23055e+07	6.02893e+07	1.37522e+08	2.47175e+08	4.5963e+08	7.17347e+08	9.92983e+08	1.16963e+09	1.20206e+09	1.13645e+09	9.35957e+08	6.98263e+08	4.95996e+08	2.92962e+08	1.68048e+08	1.14337e+08	4.80962e+07	2.89509e+07	2.27544e+07	5.81385e+06	1.93366e+06	1.96779e+06	410563	767002	205304
WYAVRTAVINAASGRQTVDEALKDAQTGTD	352	381	4	0	802.656	7	28	10.6297	11.0188	805.944	11.2979	1	0	0.886595	0.662031	1	1	0.181436		2.60504e+06	182251	681096	1.47214e+06	1.27907e+07	6.63529e+06	3.18767e+07	8.31434e+07	1.43283e+08	2.59661e+08	3.8696e+08	5.62163e+08	6.32733e+08	6.35568e+08	5.98064e+08	5.29953e+08	3.59608e+08	2.39896e+08	1.53704e+08	9.58755e+07	4.63766e+07	2.77079e+07	1.51404e+07	1.26618e+07	6.3044e+06	3.65846e+06	425090	1.51874e+06	0	549025
WYAVRTAVINAASGRQTVDEALKDAQTGTDYDIPTTENL	352	390	3	0	1418.7	9	36	11.4393	11.7666	1425.38	17.5337	0.6	0					0.363224		0	0	0	0	225926	0	0	0	0	0	0	667618	2.69175e+06	5.07411e+06	1.71985e+07	3.19318e+07	4.01798e+07	5.71363e+07	7.02012e+07	6.63402e+07	6.44163e+07	5.99941e+07	4.32104e+07	2.9436e+07	1.82884e+07	6.38664e+06	2.6798e+06	2.04536e+06	342787	0
WYAVRTAVINAASGRQTVDEALKDAQTGTDYDIPTTENL	352	390	4	0	1064.28	9	36	11.4393	11.751	1069.08	16.7104	0.6	0					0.199438		0	4.03046e+06	0	5.31009e+06	0	3.47445e+06	258128	4.48087e+06	0	1.54294e+06	1.43535e+06	7.91846e+06	1.01729e+07	2.71897e+07	4.22696e+07	6.3884e+07	9.12673e+07	1.22699e+08	1.4072e+08	1.39367e+08	1.31742e+08	1.18912e+08	9.28569e+07	6.43979e+07	4.15819e+07	3.33935e+07	1.2481e+07	4.9814e+06	1.78121e+06	1.18598e+07
YAVRT	353	357	1	0	609.335	3	3	5.12952	5.7769	610.13	0.440497	0.4	0					0.0807795		4.08475e+08	4.27008e+08	1.41864e+08	2.15562e+07	3.89382e+06	583589	58249.8
YAVRT	353	357	2	0	305.171	3	3	5.12952	5.82427	305.601	0.505116	1	0	-0.120643	1.86864	1	1	0.0266659		9.49353e+08	1.02648e+09	3.89423e+08	8.49138e+07	1.02059e+07	521548	545204
YAVRTAVINA	353	362	1	0	1077.61	4	8	7.52137	7.71837	1078.79	0.5501	1	0	-0.547357	-0.0965325	1	0	0.195829		2.81571e+07	4.36025e+07	2.99139e+07	7.68476e+06	505473	0	0	168747	0	0	0	0	0
YAVRTAVINA	353	362	2	0	539.306	4	8	7.42778	7.90493	540.012	0.779099	1	0	-0.424731	1.00953	1	1	0.0621374		4.38049e+08	6.16614e+08	4.36139e+08	2.12337e+08	6.98261e+07	1.70988e+07	2.05736e+06	180929	0	0	0	0	1.58398e+06
YAVRTAVINAASGRQ	353	367	3	0	526.29	5	13	7.91012	8.1284	527.785	3.57976	1	0	0.337706	-0.0125036		1	0.161849		40903.7	618994	5.64118e+06	1.37748e+07	1.72797e+07	1.59209e+07	9.98524e+06	2.83747e+06	406929	0	0	91286.1	0	0	80745.9	516493	0	0	393578
YAVRTAVINAASGRQTVD	353	370	2	0	946.503	6	16	8.09717	8.34678	949.852	5.61183	1	0	0.660596	0.111204	1	1	0.215552		2.23218e+06	0	5.44501e+06	4.98017e+06	1.89001e+07	2.96074e+07	4.49656e+07	4.23323e+07	3.92042e+07	2.49157e+07	1.06592e+07	3.59705e+06	1.33729e+06	150504	35670.6	108311	110503	0	122860	0	120699	0	0
YAVRTAVINAASGRQTVD	353	370	3	0	631.338	6	16	8.05035	8.28445	633.583	5.64927	1	0	0.670619	0.0499423	1	1	0.0860205		190036	235558	2.25888e+06	8.0123e+06	2.48705e+07	4.08255e+07	5.67304e+07	5.22395e+07	4.09152e+07	2.8657e+07	1.2147e+07	5.36706e+06	2.77673e+06	229524	0	97063.9	0	0	315780	0	0	178754	0
YAVRTAVINAASGRQTVDE	353	371	2	0	1011.02	6	17	8.01915	8.47652	1014.83	6.46248	0.6	0					0.143329		0	1.60887e+06	1.97045e+07	8.73124e+07	2.49441e+08	4.51541e+08	5.89521e+08	6.38411e+08	5.31129e+08	3.7605e+08	2.18586e+08	1.1511e+08	4.66426e+07	2.30189e+07	8.81421e+06	1.93391e+06	508744	533664	130545	4.9192e+07	0	7.96488e+07	0	1.13896e+07
YAVRTAVINAASGRQTVDE	353	371	3	0	674.352	6	17	8.03473	8.47652	676.686	5.84483	0.6	0					0.0933394		1.42835e+06	1.06495e+07	4.50518e+07	1.61799e+08	3.90532e+08	6.8377e+08	9.22223e+08	9.47141e+08	7.7144e+08	5.40753e+08	3.21578e+08	1.61669e+08	6.91764e+07	3.16232e+07	1.39569e+07	5.76793e+06	2.13715e+06	247843	1.72041e+06	134925	0	74394.1	1.00062e+06	3.74266e+06
YAVRTAVINAASGRQTVDEA	353	372	3	0	698.031	6	18	8.51803	8.9427	700.337	5.72117	0.6	0					0.0907229		471936	4.50729e+06	3.40525e+07	1.11965e+08	2.36622e+08	4.74742e+08	6.39701e+08	6.46134e+08	5.31105e+08	3.68083e+08	2.17719e+08	8.15117e+07	2.93346e+07	1.36107e+07	3.86087e+06	385746	1.81664e+06	740793	510843	767873	202796	130127	782184	182898	392904
YAVRTAVINAASGRQTVDEAL	353	373	3	0	735.726	6	19	9.36463	9.5552	738.186	6.10931	0.6	0					0.282308		189698	271876	1.21553e+06	2.76607e+06	1.39451e+07	3.24532e+07	4.83849e+07	5.6878e+07	5.26581e+07	3.79156e+07	2.22286e+07	5.64334e+06	4.84665e+06	1.80561e+06	0	503767	582128	0	183960	142086	602536	0	0	0	0	0
YAVRTAVINAASGRQTVDEALKDAQTGTD	353	381	3	0	1007.85	7	27	9.7267	10.1626	1011.78	10.0734	0.6	0					0.357091		2.75494e+07	6.3684e+07	1.00853e+08	1.3608e+08	1.64624e+08	1.7582e+08	2.0454e+08	2.7655e+08	4.99398e+08	9.04533e+08	1.43936e+09	1.88521e+09	2.06368e+09	1.86231e+09	1.43441e+09	9.80562e+08	5.70354e+08	2.97903e+08	1.46649e+08	8.48215e+07	4.08424e+07	2.8056e+07	1.91989e+07	1.72504e+07	1.09071e+07	2.95006e+06	2.40796e+06	904114	2.15441e+06	1.09906e+06
VRTAVINA	355	362	2	0	422.256	4	6					-1
VRTAVINAASGRQTVDE	355	371	2	0	893.974	6	15	6.6242	6.83067	897.866	6.77735	1	0	1.09363	-0.059157	-1	-2	0.402495		280816	416786	113829	932063	4.77728e+06	1.25991e+07	1.80913e+07	1.86501e+07	1.70937e+07	9.32593e+06	4.6429e+06	1.61191e+06	503057	98262.6	322334	1.35055e+06	3.08933e+06	2.32765e+06	1.33335e+06	116211	0	0
VRTAVINAASGRQTVDE	355	371	3	0	596.318	6	15	6.17183	6.2188	598.001	4.04163	1	1	0.312329	-0.68888	-1	-2	0.190491		136650	434291	980793	2.52513e+06	2.90697e+06	2.2291e+06	1.07699e+06	303543	421350	1.42801e+06	0	0	314360	0	72414.5	136700	0	65897	0	0	0	0
AVINA	358	362	1	0	487.287	3	3	5.42932	6.04053	487.811	0.245842	1	0	-0.490874	1.53884		0	0.050096		1.36446e+09	7.28532e+08	1.91399e+08	2.98924e+07	1.82456e+06	0	0
AVINAASGRQ	358	367	2	0	493.773	4	8	4.82893	5.16082	495.746	3.39817	0.3	0					0.0783668		77573.5	5.24634e+06	2.23061e+07	3.97626e+07	4.11424e+07	3.17812e+07	1.53084e+07	7.27635e+06	864011	245255	0	7898.63	4359.39
AVINAASGRQTVD	358	370	2	0	651.344	5	11	5.82427	6.18228	654.41	5.40272	0.6	0					0.0897453		132971	529824	5.53511e+06	2.49075e+07	7.18083e+07	9.88957e+07	1.28306e+08	1.00116e+08	6.7076e+07	3.22512e+07	1.24391e+07	3.23405e+06	358377	93009.4	94853.5	0	0
AVINAASGRQTVDE	358	371	1	0	1430.72	5	12	6.03	6.3645	1436.94	5.41851	1	0	1.09242	0.446332	1	-1	0.302607		0	0	166864	3.42564e+06	1.73957e+07	2.97491e+07	3.65048e+07	3.13807e+07	2.00309e+07	8.95828e+06	1.43109e+06	0	0	0	0	0	0	0
AVINAASGRQTVDE	358	371	2	0	715.865	5	12	5.9984	6.6242	719.126	5.72161	1	0	1.20063	1.59642	1	-1	0.36925		608315	2.44371e+07	1.55074e+08	5.49109e+08	1.26324e+09	2.08829e+09	2.46497e+09	2.17912e+09	1.48833e+09	8.3776e+08	3.68194e+08	1.67339e+08	1.15123e+08	1.19953e+08	9.67335e+07	5.3677e+07	1.37802e+07	910036
AVINAASGRQTVDEA	358	372	2	0	751.384	5	13	7.52137	7.98797	758.027	12.446	0.5	0					0.180586		0	0	0	444675	307644	0	959447	356456	288572	197428	428532	9.93883e+06	9.46568e+07	1.47732e+08	1.08373e+08	4.46485e+07	7.56561e+06	508119	318349
AVINAASGRQTVDEAL	358	373	2	0	807.926	5	14	8.5336	8.79352	811.407	6.04793	1	0	1.00868	0.151869		0	0.105796		0	247287	1.08825e+06	1.78988e+07	4.93297e+07	1.11079e+08	1.4574e+08	1.60124e+08	1.24177e+08	8.72657e+07	4.45559e+07	1.85738e+07	5.07787e+06	907303	2647.49	0	50660.3	47751.3	0	190349
AVINAASGRQTVDEALKDAQTGTD	358	381	3	0	811.073	6	22	9.44615	9.94488	815.098	10.7095	0.6	0					0.135869		581385	1.24141e+06	3.0096e+06	7.28804e+06	3.63979e+07	9.1688e+07	1.89592e+08	3.62089e+08	6.00888e+08	9.58146e+08	1.36955e+09	1.70963e+09	1.79473e+09	1.61691e+09	1.35664e+09	9.56089e+08	6.09877e+08	3.64908e+08	1.86046e+08	1.01051e+08	4.09644e+07	1.78892e+07	4.88413e+06	1.35137e+06	1.06583e+06	728372	0	461717	152621
AVINAASGRQTVDEALKDAQTGTDYDIPTTENL	358	390	3	0	1159.9	8	30	10.4116	10.967	1165.81	15.7108	0.6	0					0.394324		0	0	0	0	0	0	51674.9	0	0	675051	2.30437e+07	9.80073e+07	1.76302e+08	2.8263e+08	3.74686e+08	4.63202e+08	5.1218e+08	5.41509e+08	5.19123e+08	4.73435e+08	4.00351e+08	3.1285e+08	2.18507e+08	1.52818e+08	7.89634e+07	3.68958e+07	4.69157e+07	1.12999e+06	347985	2.09789e+07
AVINAASGRQTVDEALKDAQTGTDYDIPTTENL	358	390	4	0	870.18	8	30	10.4896	10.91	874.049	13.4811	0.6	0					0.362417		0	445728	220334	0	223761	0	217660	210386	237726	6.03729e+06	7.50111e+07	2.43906e+08	4.09887e+08	5.65059e+08	6.88895e+08	7.37145e+08	6.86823e+08	5.39389e+08	4.31268e+08	2.56557e+08	1.53381e+08	9.39398e+07	6.23144e+07	3.67588e+07	1.71197e+07	3.86706e+06	2.54337e+06	710175	0	697655
INAASGRQTVDE	360	371	2	0	630.813	5	10	4.92422	5.20768	633.912	5.50062	1	0	1.51447	0.244847		0	0.100852		98390	284000	909313	8.14121e+06	2.4918e+07	4.07696e+07	4.82138e+07	4.15736e+07	2.8906e+07	1.31679e+07	3.95294e+06	406246	0	0	0	0
INAASGRQTVDEALKDAQTGTD	360	381	3	0	754.372	6	20	9.14618	9.31268	758.259	10.3991	0.6	1					0.205952		1.25621e+07	0	306336	1.27431e+07	0	379612	4.68929e+06	5.12448e+06	1.05239e+07	1.93571e+07	2.80294e+07	3.50294e+07	3.73343e+07	3.49093e+07	2.72524e+07	2.10319e+07	1.26647e+07	5.76004e+06	5.42615e+06	1.39099e+06	739840	4.05165e+06	435367	1.39572e+06	2.96455e+06	1.57491e+06	680673
ASGRQTVDE	363	371	2	0	481.731	4	7	3.56908	4.21857	484.259	4.53668	1	0	1.93444	1.68992		1	0.0509208		248208	1.14475e+07	6.80271e+07	2.07811e+08	4.06502e+08	5.04448e+08	4.09514e+08	2.04913e+08	7.6159e+07	1.90652e+07	2.88243e+06	41415.3
ASGRQTVDEAL	363	373	2	0	573.791	5	9					-1
ASGRQTVDEALKD	363	375	2	0	695.352	5	11					-1
ASGRQTVDEALKDAQTGTD	363	381	2	0	981.972	6	17	8.31563	8.84562	987.2	9.36712	0.6	0					0.228026		173786	0	320525	1.8719e+06	8.92144e+06	4.22348e+07	1.00804e+08	2.05239e+08	3.48788e+08	4.8206e+08	5.94808e+08	5.63048e+08	4.53049e+08	3.22278e+08	1.91639e+08	8.43205e+07	3.08753e+07	3.95684e+06	113079	699490	1.15358e+06	1.12953e+06	135540	114713
ASGRQTVDEALKDAQTGTD	363	381	3	0	654.984	6	17	8.33122	8.84562	658.444	9.29276	0.6	0					0.142593		96323.9	1.0828e+06	621731	2.21918e+06	5.22722e+06	4.95935e+07	1.17343e+08	2.14405e+08	3.74582e+08	5.38847e+08	6.14989e+08	5.68799e+08	4.73947e+08	3.03437e+08	1.79033e+08	8.25262e+07	2.69861e+07	2.52377e+06	910014	1.10968e+06	1.37637e+06	4.19362e+06	1.4329e+06	4.75512e+06
ASGRQTVDEALKDAQTGTDYDIPTTENL	363	390	3	0	1003.81	7	25	9.7267	10.3182	1011.62	21.7137	1	0	2.87882	1.46086		-9	0.397867		261566	278121	2.17185e+06	587686	0	1.22737e+06	0	0	4.92442e+06	0	1.73258e+06	2.84674e+07	3.58981e+07	7.34019e+07	1.34325e+08	1.61389e+08	1.892e+08	2.1461e+08	2.32953e+08	3.08305e+08	5.49314e+08	9.8629e+08	1.56232e+09	2.03429e+09	2.22057e+09	1.99203e+09	1.44184e+09	8.46506e+08	4.5065e+08	2.02325e+08
TVDEALKDAQTGTD	368	381	2	0	732.347	5	12	7.2368	7.4798	735.632	5.75339	1	0	1.21197	0.0850805		1	0.185866		10504.2	0	2.32927e+06	3.17926e+06	1.43242e+07	2.52288e+07	3.42627e+07	3.54326e+07	2.63806e+07	1.4055e+07	5.69416e+06	983110	11665.1	236280	82003.5	0	0	0
EALKDAQTGTDYDIPTTENL	371	390	2	0	1098.02	6	17	8.59592	8.73625	1102.71	8.12335	1	0	1.20509	-0.320259		-3	0.59108		37543.5	0	21254.4	0	0	288521	152399	3.52421e+06	8.18356e+06	1.07906e+07	8.22913e+06	5.20805e+06	2.60444e+06	0	217766	0	0	0	0	0	0	270561	0	0
ALKDAQTGTD	372	381	1	0	1019.5	4	8	3.77575	4.40853	1024.39	4.32469	1	0	1.47387	1.62399	1	1	0.113962		370318	1.62894e+07	7.39734e+07	1.84197e+08	3.15248e+08	3.36316e+08	2.68755e+08	1.44296e+08	5.42741e+07	1.43238e+07	1.54463e+06	25421.4	0
ALKDAQTGTD	372	381	2	0	510.254	4	8	3.77575	4.42762	512.701	4.32903	0.6	0					0.0540896		2.74521e+07	1.96882e+08	7.73004e+08	1.98204e+09	3.24519e+09	3.53197e+09	2.85902e+09	1.5588e+09	5.62246e+08	1.62822e+08	3.72677e+07	5.13909e+06	108918
ALKDAQTGTDYDIPTTENL	372	390	2	0	1033.5	6	16	8.86455	9.34905	1038.98	9.77421	1	0	1.77504	1.03855	1	-1	0.123211		1.25565e+06	498258	442359	0	3.14861e+06	1.54934e+07	3.98632e+07	8.65823e+07	1.71332e+08	2.99708e+08	4.29419e+08	4.59765e+08	3.86617e+08	2.67672e+08	1.69085e+08	7.29851e+07	3.78665e+07	5.14501e+06	5.53536e+06	349020	1.03796e+06	340959	1.19798e+06
ALKDAQTGTDYDIPTTENL	372	390	3	0	689.336	6	16	8.70505	9.36463	693.056	9.96727	0.6	0					0.173935		1.77321e+06	1.99398e+06	5.12619e+06	2.8305e+06	1.28403e+06	928676	4.19993e+06	9.48389e+06	3.50259e+07	1.62039e+08	3.26083e+08	3.76219e+08	2.99047e+08	1.73867e+08	8.67272e+07	2.97213e+07	7.22175e+06	548304	295741	84778.4	705800	782797	1.13523e+06
KDAQTGTDYDIPTTENL	374	390	2	0	941.439	6	14	8.92705	9.13055	947.04	10.1223	1	0	2.25541	-0.0708698		-1	0.199575		0	27194.1	19980	9450.69	793997	3.7676e+06	1.38896e+07	2.99868e+07	5.51531e+07	7.99935e+07	1.27964e+08	1.62964e+08	1.5787e+08	1.18452e+08	7.00713e+07	3.01941e+07	9.21729e+06	2.94141e+06	633075	90992.8	150738
YDIPTTE	382	388	1	0	838.383	4	4	7.11188	7.31498	841.707	2.83265	1	0	2.19175	-0.072449		1	0.248694		0	1.67291e+06	1.3576e+07	2.73963e+07	2.43981e+07	6.47811e+06	325401	111310	241556
YDIPTTEN	382	389	1	0	952.426	4	5	6.70235	6.82547	956.494	3.5177	1	0	2.17195	-0.388232		1	0.189257		0	436623	4.72893e+06	1.35888e+07	2.01366e+07	1.33169e+07	5.13918e+06	936938	87063.2	111393
YDIPTTENL	382	390	1	0	1065.51	4	6	9.20867	9.7267	1070.39	4.25535	1	0	2.1963	1.17094	1	1	0.0929727		0	3.32821e+07	2.31842e+08	7.5178e+08	1.63045e+09	1.99049e+09	1.35405e+09	5.02638e+08	1.47168e+08	3.45442e+07	1.22596e+07
YDIPTTENL	382	390	2	0	533.259	4	6	9.19303	9.74748	535.602	4.06441	1	0	2.05997	1.31472	1	1	0.0359067		2.21258e+07	2.38513e+08	1.11527e+09	3.35204e+09	5.82674e+09	6.38961e+09	4.28738e+09	1.59132e+09	4.26276e+08	8.79733e+07	9.70147e+06
YFQGHM	391	396	1	0	782.329	4	4	7.73908	7.89457	785.272	2.39558	0.6	0					0.3258		0	3.78574e+06	1.78435e+07	2.59795e+07	1.62802e+07	1.60872e+06	458947	0	0
YFQGHM	391	396	2	0	391.668	4	4	7.73908	8.10757	393.117	2.35086	1	0	1.67577	0.580502	1	1	0.107098		6.02357e+06	7.95938e+07	1.96373e+08	2.41507e+08	1.37625e+08	3.32703e+07	2.85552e+06	1.98611e+07	0
YFQGHMASM	391	399	1	0	1071.44	5	7	8.68945	8.95313	1076.28	4.05993	1	0	1.64267	0.166741	1	1	0.218535		0	97097.3	3.11437e+06	1.74566e+07	3.32633e+07	3.98136e+07	2.98656e+07	1.08594e+07	746722	8768.71	8944.68	0	0
YFQGHMASM	391	399	2	0	536.223	5	7	8.67387	9.1514	538.642	4.0569	1	0	1.64082	1.01104	1	1	0.0367174		684636	2.38551e+07	9.9585e+07	2.61529e+08	4.51278e+08	5.43081e+08	3.77562e+08	1.82836e+08	6.35447e+07	1.66065e+07	553272	37224.5	469156
YFQGHMASMTGGQQMGRGSSPQKPIV	391	416	2	0	1390.66	8	22	8.75187	9.04712	1398.72	14.2902	1	0	1.94069	0.291369	1	0	0.161805		0	0	0	0	0	0	16870.5	18524.4	137807	148243	1.56955e+06	5.10903e+06	1.38119e+07	2.239e+07	3.2881e+07	4.29443e+07	5.07703e+07	4.59946e+07	3.81769e+07	2.62685e+07	1.52523e+07	2.62255e+06	906576	157188	0	9706.37	18348.7	0	0	0
YFQGHMASMTGGQQMGRGSSPQKPIV	391	416	3	0	927.44	8	22	8.72065	9.1514	932.797	14.2311	1	0	1.92917	0.826338	1	0	0.0609046		0	0	0	96032.1	77970.5	18842.3	1.67945e+06	7.88542e+06	1.31081e+07	2.7023e+07	4.80084e+07	9.26816e+07	1.61376e+08	2.49665e+08	3.6896e+08	4.67198e+08	4.93871e+08	4.9325e+08	3.89343e+08	2.86995e+08	1.68938e+08	9.41146e+07	4.49812e+07	1.61834e+07	867394	560718	6079.02	154258	0	0
YFQGHMASMTGGQQMGRGSSPQKPIV	391	416	4	0	695.832	8	22	8.92705	9.05233	699.861	14.2771	1	0	1.93814	-0.379678	1	0	0.124469		60765.1	0	0	0	0	0	112857	105757	391273	1.44094e+06	4.32991e+06	8.68808e+06	1.53588e+07	2.52351e+07	3.05219e+07	4.79093e+07	4.82074e+07	4.36975e+07	2.47602e+07	2.58158e+07	1.59596e+07	7.1139e+06	0	689194	496208	0	332724	0	1.96088e+06	0
YFQGHMASMTGGQQMGRGSSPQKPIVR	391	417	3	0	979.474	8	23	8.05035	8.25327	985.337	15.6671	0.4	0					0.153888		147665	0	0	0	159844	0	0	0	0	399636	1.57799e+06	3.20869e+06	1.5594e+07	1.01366e+07	1.62475e+07	4.7598e+07	2.81938e+07	3.32483e+07	5.14546e+07	3.42201e+07	3.01731e+07	2.43331e+07	1.40888e+07	5.59935e+06	1.65642e+06	120592	0	111060	0	0
YFQGHMASMTGGQQMGRGSSPQKPIVR	391	417	4	0	734.857	8	23	8.05035	8.15963	739.145	15.2281	1	0	1.99439	-0.442847	1	1	0.128417		0	0	97962	0	0	0	151551	0	188088	0	0	446811	1.62965e+06	2.68202e+06	7.21439e+06	9.61323e+06	1.20958e+07	1.28992e+07	1.38711e+07	8.84234e+06	7.3254e+06	3.21673e+06	2.33145e+06	554346	240866	93531.2	70239.7	0	0	0
YFQGHMASMTGGQQMGRGSSPQKPIVRV	391	418	3	0	1012.5	8	24					0
YFQGHMASMTGGQQMGRGSSPQKPIVRVFLPNKQRTVVPARC	391	432	4	0	1162.1	10	36	9.17742	9.602	1168.41	22.2481	1	0	1.80552	0.801991	1	1	0.157117		0	0	719889	0	224421	199407	725941	0	221326	196404	293566	534642	1.99921e+06	2.99422e+06	3.60003e+06	6.13899e+06	1.27141e+07	2.34009e+07	4.71825e+07	6.1721e+07	9.33706e+07	1.31425e+08	1.68491e+08	1.97119e+08	2.17006e+08	2.20462e+08	2.1298e+08	2.09065e+08	1.66828e+08	1.41645e+08
YFQGHMASMTGGQQMGRGSSPQKPIVRVFLPNKQRTVVPARC	391	432	5	0	929.879	10	36	9.17742	9.63322	934.951	22.3432	1	0	1.81683	0.925238	1	1	0.126192		178147	0	0	0	17738.5	172052	230069	165144	328406	639600	1.97784e+06	3.01537e+06	7.70895e+06	2.25098e+06	1.82769e+07	2.77363e+07	3.87366e+07	6.97729e+07	1.16339e+08	1.65756e+08	2.45523e+08	3.08542e+08	4.06788e+08	5.15815e+08	5.13778e+08	5.50583e+08	5.4282e+08	4.99287e+08	4.53568e+08	3.60358e+08
YFQGHMASMTGGQQMGRGSSPQKPIVRVFLPNKQRTVVPARC	391	432	6	0	775.067	10	36	9.19303	9.46173	779.284	22.281	1	0	1.80943	0.186547	1	1	0.0710032		306651	0	1.44401e+06	0	1.55862e+06	225037	497824	445458	388016	604405	1.16853e+06	3.93726e+06	7.19842e+06	9.92625e+06	2.41718e+06	2.73691e+07	4.1924e+07	6.26286e+07	9.47214e+07	1.43387e+08	1.40115e+08	2.80259e+08	3.47735e+08	4.25479e+08	4.66857e+08	4.90884e+08	3.75529e+08	4.52076e+08	4.12697e+08	3.15387e+08
YFQGHMASMTGGQQMGRGSSPQKPIVRVFLPNKQRTVVPARC	391	432	7	0	664.487	10	36	9.1618	9.5552	668.147	22.6039	1	0	1.84786	0.678876	1	1	0.121909		247919	457201	653728	13336	485136	445333	126910	209509	550392	1.73416e+06	1.7439e+06	3.06684e+06	4.98995e+06	1.27437e+07	1.09472e+07	1.97872e+07	2.95285e+07	4.94782e+07	7.71476e+07	1.24967e+08	1.85262e+08	2.46682e+08	3.01011e+08	3.6501e+08	4.02921e+08	4.09464e+08	4.06841e+08	3.85019e+08	3.38473e+08	2.75532e+08
YFQGHMASMTGGQQMGRGSSPQKPIVRVFLPNKQRTVVPARCGV	391	434	5	0	961.096	10	38	9.4306	9.63322	966.342	23.1152	1	0	1.76392	-0.0743572	1	1	0.0954072		0	0	0	0	460356	0	202798	2.3707e+06	779712	0	230448	1.28854e+06	8.53618e+06	5.20847e+06	0	4.64043e+06	1.23275e+07	1.92644e+07	2.69608e+07	2.52507e+07	6.73495e+07	9.11639e+07	1.22456e+08	1.46217e+08	1.73037e+08	1.94012e+08	1.93787e+08	2.00273e+08	1.8058e+08	1.60528e+08
YFQGHMASMTGGQQMGRGSSPQKPIVRVFLPNKQRTVVPARCGV	391	434	6	0	801.082	10	38	9.3958	9.77347	805.401	22.8022	1	0	1.72864	0.616759	1	1	0.0927352		0	0	980658	225725	39717.3	392424	188494	0	4.14729e+06	664422	432607	3.00496e+06	1.12455e+06	2.11812e+06	1.0394e+07	8.26041e+06	1.34293e+07	2.7521e+07	3.20838e+07	5.15713e+07	7.66703e+07	1.06324e+08	1.45024e+08	1.90114e+08	1.94736e+08	2.26038e+08	2.06262e+08	2.17824e+08	1.97641e+08	1.86452e+08
YFQGHMASMTGGQQMGRGSSPQKPIVRVFLPNKQRTVVPARCGV	391	434	7	0	686.785	10	38	9.4306	9.69555	690.575	23.4184	1	1	1.79811	0.171741	1	1	0.0905147		201810	26932.2	0	110907	1.63849e+06	728562	15201.3	210109	587508	0	308721	1.52224e+07	6.80517e+06	1.70399e+06	3.17529e+06	4.68447e+06	8.6578e+06	1.40596e+07	2.90244e+07	3.64726e+07	5.21048e+07	6.98903e+07	9.83245e+07	1.13531e+08	1.40938e+08	1.7063e+08	1.49093e+08	1.48193e+08	1.37601e+08	1.17104e+08
YFQGHMASMTGGQQMGRGSSPQKPIVRVFLPNKQRTVVPARCGV	391	434	8	0	601.063	10	38	9.52402	9.602	604.285	22.6664	1	0	1.71334	-0.566423	1	1	0.0824544		0	187113	276705	0	0	0	0	333263	105259	113275	0	0	0	130314	0	230830	861688	817520	2.67587e+06	2.63167e+06	5.2502e+06	6.02025e+06	6.54242e+06	1.18535e+07	1.08595e+07	1.03524e+07	1.59956e+07	1.13778e+07	1.06092e+07	8.64296e+06
YFQGHMASMTGGQQMGRGSSPQKPIVRVFLPNKQRTVVPARCGVT	391	435	6	0	817.923	10	39	9.22428	9.52402	822.355	23.4218	1	0	1.73079	0.30907		1	0.0874198		0	0	0	0	0	0	0	230659	150862	202659	0	295359	0	780645	1.78786e+06	5.45417e+06	4.52348e+06	9.7189e+06	1.53111e+07	2.61027e+07	4.14598e+07	6.57052e+07	8.20966e+07	1.0147e+08	1.23544e+08	1.33223e+08	1.46368e+08	1.39774e+08	1.33247e+08	1.22475e+08
TGGQQMGRGSSPQKPIV	400	416	2	0	864.446	6	13	7.75463	7.99315	865.608	1.26916	0.5	0					0.252916		2.39196e+07	6.30603e+07	9.011e+07	7.23765e+07	3.98025e+07	1.4074e+07	2.45374e+06	0	175198	0	0	0	0	184578	0	0	0	0	0	0
TGGQQMGRGSSPQKPIVRVFLPNKQRTVVPARC	400	432	4	0	898.991	8	27	8.47133	8.67387	903.617	16.2686	1	0	1.73928	-0.0746863	1	0	0.14136		286597	0	1.3871e+06	0	0	0	1.98247e+06	0	0	0	1.26495e+06	654439	4.5029e+06	6.03608e+06	1.3569e+07	1.68638e+07	2.40221e+07	2.69561e+07	3.07655e+07	2.96034e+07	2.8507e+07	2.24364e+07	1.99299e+07	1.17901e+07	7.6824e+06	5.80202e+06	1.20703e+06	537234	138626	0
TGGQQMGRGSSPQKPIVRVFLPNKQRTVVPARC	400	432	5	0	719.394	8	27					-1
TGGQQMGRGSSPQKPIVRVFLPNKQRTVVPARC	400	432	6	0	599.663	8	27					-1
TGGQQMGRGSSPQKPIVRVFLPNKQRTVVPARCGVTVRDSLKKALM	400	445	7	0	713.97	10	40	9.71112	9.77347	717.375	20.7069	1	0	1.37572	-0.628145		1	0.0839769		0	0	0	104247	0	0	0	0	524393	0	2.10693e+06	0	211460	523538	1.35902e+06	2.3413e+06	2.72325e+06	4.27276e+06	6.78147e+06	8.67181e+06	1.34458e+07	1.42257e+07	1.54529e+07	1.58945e+07	1.68846e+07	1.29252e+07	1.14158e+07	9.89249e+06	8.82274e+06	7.59917e+06
MGRGSSPQKPIVRVFLPNKQRTVVPARC	405	432	4	0	781.189	8	22					-1
RVFLPNKQRTVVPARC	417	432	3	0	628.696	6	12	7.53695	8.00355	631.533	7.32489	0.6	0					0.329014		997080	1.61246e+06	3.47845e+06	8.03202e+06	1.96667e+07	5.49067e+07	9.3462e+07	1.23461e+08	1.51914e+08	1.48663e+08	1.21798e+08	9.14835e+07	5.02107e+07	2.09802e+07	7.34409e+06	284585	0	4.22391e+06	0
RVFLPNKQRTVVPARC	417	432	4	0	471.774	6	12	5.9034	6.14042	475.896	15.3029	0.5	0					1.56892		4.53809e+06	0	785696	0	140286	44448.1	58193.6	0	38038.3	0	3535.75	12893.4	0	0	32912.5	0	0	7412.42	5.55031e+07
RVFLPNKQRTVVPARCGV	417	434	3	0	680.726	6	14	8.20645	8.23765	683.851	8.09848	1	0	1.63613	-0.751129	1	0	0.080461		0	0	0	0	215004	2.02541e+06	3.40284e+06	5.60788e+06	6.55632e+06	7.09864e+06	8.02092e+06	6.25587e+06	4.61846e+06	2.60321e+06	1.33928e+06	0	153735	39189.3	0	0	0
RVFLPNKQRTVVPARCGV	417	434	4	0	510.797	6	14					-1
RVFLPNKQRTVVPARCGVT	417	435	3	0	714.409	6	15					0
RVFLPNKQRTVVPARCGVTVRDSLKKALM	417	445	4	0	821.475	8	25	9.61762	9.8358	824.713	10.8744	1	0	1.02145	-0.0128984	1	0	0.158945		301464	208539	0	0	274348	687224	374093	6.93233e+06	1.80592e+07	3.13418e+07	4.20102e+07	4.87325e+07	5.50712e+07	5.33983e+07	4.91971e+07	4.12809e+07	3.07955e+07	2.32705e+07	1.30498e+07	8.17991e+06	3.09084e+06	3.0184e+06	1.30696e+06	786793	171799	0	0	0	0	0
RVFLPNKQRTVVPARCGVTVRDSLKKALM	417	445	5	0	657.381	8	25	9.7267	9.8358	659.969	10.8586	1	0	1.01875	-0.443571	1	0	0.0767221		1.24925e+06	156382	0	256092	83362.8	1.08496e+06	1.10222e+06	5.32286e+06	1.47402e+07	2.13168e+07	3.05361e+07	3.57064e+07	3.76051e+07	3.43738e+07	3.20944e+07	2.41183e+07	2.16727e+07	1.38947e+07	1.01812e+07	7.10464e+06	3.25277e+06	3.11893e+06	785073	1.2035e+06	281133	8764.86	321186	98395.1	126308	0
RVFLPNKQRTVVPARCGVTVRDSLKKALM	417	445	6	0	547.985	8	25	9.602	9.86698	550.192	11.1577	1	0	1.07	0.171873	1	0	0.130179		0	150876	504592	0	77665	730810	385161	3.21076e+06	1.08321e+07	1.47662e+07	2.74995e+07	3.33777e+07	3.57022e+07	4.14229e+07	3.62465e+07	2.91006e+07	1.93999e+07	1.30665e+07	7.49866e+06	7.39726e+06	4.49095e+06	2.36688e+06	1.78551e+06	726299	704031	200979	0	0	248646	421225
VFLPNKQRTVVPARCGV	418	434	3	0	628.693	6	13	7.52137	8.00355	631.54	7.35089	0.6	0					0.143979		540776	945222	2.0982e+06	6.56657e+06	1.77106e+07	5.58486e+07	9.36456e+07	1.24373e+08	1.53799e+08	1.50122e+08	1.24338e+08	9.22411e+07	4.95949e+07	2.06681e+07	7.72798e+06	284585	207085	3.45324e+06	0	158418
GVTVRDSL	433	440	2	0	423.738	4	6	6.83067	7.42778	426.65	5.34883	1	1	2.97702	1.48317		-2	0.0295582		52568.4	503736	0	1.22353e+08	1.13143e+09	3.15535e+09	3.85094e+09	1.99897e+09	5.70056e+08	1.18085e+08	1.76204e+07
GVTVRDSLKKALM	433	445	2	0	709.413	5	11	8.86455	9.41138	711.435	3.15053	0.6	0					0.226749		5.80996e+07	4.81516e+08	1.45471e+09	2.22252e+09	2.12772e+09	1.37538e+09	7.78012e+08	3.54803e+08	2.03096e+08	1.52477e+08	1.19611e+08	6.84973e+07	2.91572e+07	7.15495e+06	391464	0	0
GVTVRDSLKKALM	433	445	3	0	473.278	5	11	8.91142	9.3958	474.64	3.19216	1	0	0.401235	1.03809	1	-1	0.132675		2.3996e+07	2.2395e+08	6.97829e+08	9.83614e+08	1.03568e+09	6.67661e+08	3.5488e+08	1.80456e+08	1.0338e+08	8.27306e+07	5.80883e+07	3.25105e+07	1.38591e+07	2.22618e+06	49716.4	59688.3	67263.4
GVTVRDSLKKALMM	433	446	2	0	774.934	6	12	10.0693	10.1004	778.474	6.0357	0.4	1					0.333817		681149	2.12467e+06	1.81542e+06	8.38286e+06	1.3256e+07	1.29118e+07	1.00611e+07	5.52761e+06	3.11528e+06	1.683e+06	453215	7.51101e+06	0	9.91218e+06	0	4.67496e+06	0	492434	0
GVTVRDSLKKALMM	433	446	3	0	516.958	6	12	10.0227	10.3182	518.712	4.21751	1	0	0.663678	0.292422	0	0	0.146427		126629	3.59955e+06	3.20387e+07	7.27567e+07	1.03137e+08	8.89145e+07	5.94635e+07	3.72786e+07	1.49826e+07	7.37425e+06	4.77635e+06	5.26546e+06	7.46825e+06	7.05572e+06	4.53933e+06	1.3519e+06	117973	0	3.09181e+06
GVTVRDSLKKALMMRGLIPECC	433	454	3	0	807.426	8	19					0
GVTVRDSLKKALMMRGLIPECC	433	454	4	0	605.822	8	19					0
GVTVRDSLKKALMMRGLIPECCA	433	455	3	0	831.105	8	20	11.6108	11.9536	833.745	6.18051	0.6	0					0.193306		301268	37531.8	0	1.2389e+06	9.22375e+06	2.16827e+07	3.85342e+07	5.73714e+07	6.07641e+07	5.40566e+07	2.41365e+07	1.30089e+07	682820	551776	515820	611846	1.67031e+06	264233	294695	423256	614248	606653	180302	107227	291555	306443	0	141608	127080
TVRDSLKKALM	435	445	2	0	631.368	5	9	8.33122	8.72065	633.135	2.73204	0.6	0					0.224622		3.56422e+07	3.27172e+08	8.94692e+08	1.08511e+09	8.34137e+08	4.77144e+08	2.33635e+08	1.32297e+08	9.23164e+07	3.90754e+07	1.37222e+07	917386	250839	0	292954
TVRDSLKKALM	435	445	3	0	421.248	5	9	8.34678	8.82998	422.417	2.70619	1	0	0.446182	1.03342	1	1	0.110444		7.67199e+06	9.92833e+07	2.82589e+08	3.53916e+08	2.77982e+08	1.45133e+08	7.21693e+07	3.56738e+07	1.96632e+07	1.92678e+07	1.28304e+06	214351	277957	0	0
TVRDSLKKALMM	435	446	2	0	696.889	6	10					-1
TVRDSLKKALMM	435	446	3	0	464.928	6	10	9.71112	9.96045	466.289	3.12941	0.6	0					0.124002		0	1.50021e+06	1.3606e+07	3.55177e+07	3.89398e+07	2.8198e+07	1.22008e+07	4.61594e+06	1.61332e+06	503015	141774	0	0	0	0	0	0
TVRDSLKKALMMRGLIPECCA	435	455	3	0	779.075	7	18					0
VRDSLKKALM	436	445	2	0	580.845	5	8	7.6303	8.20645	582.419	2.40327	1	0	0.444986	1.40039	1	1	0.0699289		4.5918e+07	4.03662e+08	9.72482e+08	1.09467e+09	7.22907e+08	3.90384e+08	1.7829e+08	7.18319e+07	2.30903e+07	1.84081e+06	606267	0	0	0
VRDSLKKALM	436	445	3	0	387.566	5	8	7.67692	8.06075	388.657	2.52947	1	0	0.512564	0.641106	1	1	0.103959		4.52202e+06	1.00892e+08	2.65961e+08	3.26099e+08	2.16941e+08	1.29669e+08	4.48589e+07	1.12455e+07	2.33625e+07	0	0	634298	0	0
VRDSLKKALMM	436	446	2	0	646.365	6	9	9.13055	9.2659	648.527	3.42796	1	1	0.789733	-0.339933		1	0.0770531		0	3.39236e+06	4.99688e+07	4.67601e+07	6.64444e+07	3.87409e+07	3.19913e+07	1.7821e+07	1.28749e+07	5.34951e+06	874375	65808.7	122971	0	0	7343.88
SLKKALM	439	445	2	0	395.746	4	5	7.03387	7.25243	397.08	2.13126	1	0	0.984078	-0.0113849		1	0.0816115		1.4315e+06	2.68522e+07	6.17567e+07	5.71686e+07	3.17778e+07	9.28499e+06	636902	601357	20309.9	0
KKALM	441	445	2	0	295.688	4	3	5.32013	5.92978	296.478	1.15991	1	0	0.81438	1.53265		1	0.0571933		6.56582e+07	2.14109e+08	1.89859e+08	7.7454e+07	1.39728e+07	165446	0	0
KKALMMRGLIPECCA	441	455	3	0	555.289	7	12	10.4583	10.5363	557.521	5.4375	1	1	1.0992	-0.566555		1	0.312685		0	182611	336821	439268	2.6402e+06	3.23619e+06	4.92816e+06	3.99223e+06	2.03541e+06	102926	425864	275004	435014	184285	0	733152	39683	0	277480	0
MRGLIPEC	446	453	2	0	459.73	5	5	9.5864	10.1471	460.997	1.86056	1	0	0.752153	1.3392		1	0.0587759		1.39911e+08	6.03195e+08	1.05313e+09	9.18731e+08	4.97657e+08	1.79097e+08	4.71175e+07	8.88636e+06	345815	165346	164237
MRGLIPECC	446	454	1	0	1021.46	5	6	10.2248	10.6453	1024.28	2.01859	1	0	0.599301	0.785738	1	1	0.116997		6.66236e+07	3.1253e+08	5.5278e+08	5.28944e+08	3.44241e+08	1.7294e+08	6.23133e+07	1.85035e+07	3.84071e+06	249760	50160.2	46142.8
MRGLIPECC	446	454	2	0	511.235	5	6	10.1471	10.8166	512.613	1.96179	1	0	0.558752	1.76908	1	1	0.0718736		5.40466e+08	2.38679e+09	4.16162e+09	4.07811e+09	2.48414e+09	1.15047e+09	4.17805e+08	1.39448e+08	1.18978e+07	1.45401e+06	360893	127693
MRGLIPECCA	446	455	1	0	1092.5	6	7	10.0693	10.6142	1095.42	2.08393	0.4	0					0.139432		8.38239e+07	4.33498e+08	7.6964e+08	7.86296e+08	5.51275e+08	2.80082e+08	1.16914e+08	3.38872e+07	1.63642e+06	1.52397e+06	0	349069	0	757463
MRGLIPECCA	446	455	2	0	546.754	6	7	10.0693	10.7075	548.222	2.09621	1	0	0.440918	1.6455	1	1	0.0432197		7.15435e+08	3.24414e+09	6.10004e+09	6.27144e+09	4.11914e+09	2.12487e+09	8.85769e+08	3.26847e+08	1.02179e+08	1.51685e+07	1.58672e+06	2.43225e+06	125531	678603
MRGLIPECCAV	446	456	2	0	596.288	6	8					-1
RGLIPEC	447	453	2	0	394.21	4	4	8.91142	9.50843	395.091	1.23902	1	0	0.485029	1.48278		1	0.265821		2.8948e+07	9.33597e+07	9.24946e+07	5.18829e+07	1.17645e+07	457721	245725	0	787890
RGLIPECC	447	454	2	0	445.715	5	5	9.5864	10.0693	446.722	1.36426	1	0	0.326936	1.03223		1	0.0961775		8.05612e+07	2.68736e+08	3.00546e+08	1.91738e+08	7.69995e+07	2.07046e+07	2.62832e+06	502228	745448	1.37003e+06	233433
RGLIPECCA	447	455	2	0	481.233	5	6	9.49287	9.97602	482.357	1.55598	1	0	0.269011	1.03322		1	0.252547		1.62145e+08	5.01189e+08	6.14259e+08	4.10449e+08	2.01737e+08	7.62407e+07	2.50038e+07	1.82651e+07	8.6168e+06	2.44076e+06	429544	151611
AVYRIQDGEKKPIGWDTD	455	472	2	0	1046.03	6	15	8.26885	8.73105	1049.62	5.94674	0.6	1					1.12774		30299	1.7945e+07	6.74607e+07	8.45406e+07	8.27145e+07	7.61263e+07	8.80702e+07	1.09868e+08	1.07823e+08	9.18093e+07	7.17049e+07	6.74189e+07	3.98342e+07	3.60985e+07	1.9555e+07	6.43096e+06	545383	718285	122015	1.08934e+06	165877	735991
AVYRIQDGEKKPIGWDTD	455	472	3	0	697.688	6	15	8.51803	8.88015	700.364	6.78901	0.6	0					0.0577319		0	337150	5.19416e+06	3.20613e+07	1.01438e+08	2.41898e+08	4.38106e+08	5.91855e+08	6.07563e+08	4.91657e+08	3.41952e+08	2.11378e+08	1.05539e+08	5.21974e+07	2.44384e+07	6.33055e+06	916074	4.51854e+06	982583	825854	642978	208226
AVYRIQDGEKKPIGWDTDISW	455	475	2	0	1239.13	7	18					-1
AVYRIQDGEKKPIGWDTDISW	455	475	3	0	826.42	7	18	10.9878	11.4965	829.524	7.81811	0.6	0					0.145196		0	0	0	1.61987e+06	7.14516e+06	4.23084e+07	1.24915e+08	1.90023e+08	2.49862e+08	2.60248e+08	2.28889e+08	1.63709e+08	9.99854e+07	6.06653e+07	3.26692e+07	1.71828e+07	3.52891e+06	1.33165e+06	3.77344e+06	385365	664315	3.12568e+06	598187	0	8.12649e+06	592726
AVYRIQDGEKKPIGWDTDISW	455	475	4	0	620.067	7	18	11.1122	11.377	622.411	7.88505	1	0	1.03466	0.170886	1	1	0.117855		223019	148502	0	0	287199	3.12761e+06	1.14637e+07	2.58578e+07	3.56935e+07	3.57736e+07	3.31917e+07	2.28805e+07	1.24409e+07	5.37968e+06	2.75967e+06	1.71922e+06	568561	835987	73349.8	227312	0	378071	92878.4	69305.6	0	1.37011e+06
AVYRIQDGEKKPIGWDTDISWL	455	476	3	0	864.115	7	19	12.2221	12.7063	867.329	8.07617	1	0	0.978983	1.0373	1	-3	0.105864		2.64529e+06	4.42384e+06	4.11446e+06	4.36444e+06	1.17576e+07	2.73846e+07	6.47822e+07	1.1426e+08	1.63452e+08	1.87408e+08	1.77387e+08	1.49346e+08	1.04068e+08	6.52738e+07	3.7451e+07	1.79046e+07	1.29387e+07	4.57628e+06	1.832e+06	3.19592e+06	829263	529680	746725	349488	215020	424602	231202
AVYRIQDGEKKPIGWDTDISWL	455	476	4	0	648.338	7	19	12.2066	12.3937	650.804	8.2974	1	0	1.02886	-0.13529	1	-2	0.0973942		0	0	0	186891	622432	1.27224e+06	5.12406e+06	9.94014e+06	1.77711e+07	1.99832e+07	2.01501e+07	1.5559e+07	1.1923e+07	6.16971e+06	5.09212e+06	1.06063e+06	706829	112025	75419.6	0	336101	0	60737.8	65124.2	0	129025	0
AVYRIQDGEKKPIGWDTDISWLTGEEL	455	481	2	0	1560.29	7	24	12.6438	12.9821	1566.43	10.419	1	0	1.01781	0.461269	1	1	0.209104		0	215756	0	0	0	688632	211429	2.16881e+06	7.84613e+06	2.26898e+07	3.20725e+07	4.82369e+07	5.14517e+07	5.07153e+07	3.90989e+07	2.80994e+07	1.36865e+07	4.77642e+06	235289	769673	0	0	0	0	0	0	0	0	0	0
AVYRIQDGEKKPIGWDTDISWLTGEEL	455	481	3	0	1040.53	7	24	12.6282	13.2658	1044.74	10.7812	0.6	0					0.0710219		1.42445e+07	7.32661e+06	6.24355e+06	6.84632e+06	8.34419e+06	2.28929e+07	7.49724e+07	1.68962e+08	3.62382e+08	6.54909e+08	9.86424e+08	1.33079e+09	1.50103e+09	1.4222e+09	1.16925e+09	8.76969e+08	5.99948e+08	3.82794e+08	2.39485e+08	1.3947e+08	8.49684e+07	4.67427e+07	2.0967e+07	6.71511e+06	863481	311118	109138	0	0	0
AVYRIQDGEKKPIGWDTDISWLTGEEL	455	481	4	0	780.648	7	24	12.6282	13.1771	783.918	11.2168	0.6	0					0.131053		3.48407e+06	2.0526e+06	1.12339e+06	611859	2.67506e+06	7.35186e+06	2.48274e+07	5.81897e+07	1.32803e+08	2.39745e+08	3.74299e+08	4.87625e+08	5.35376e+08	5.23577e+08	4.49132e+08	3.31135e+08	2.14648e+08	1.3589e+08	8.6087e+07	1.86846e+08	2.7781e+07	1.61261e+07	8.0535e+06	4.57741e+07	917656	684968	61967.6	1.42103e+07	162359	550953
VYRIQDGEKKPIGWD	456	470	2	0	902.473	6	12	8.62708	9.04712	906.077	6.12442	0.6	0					0.0783082		0	0	111307	1.1527e+07	4.76933e+07	1.14834e+08	1.74496e+08	2.03468e+08	1.78128e+08	1.16463e+08	6.68848e+07	2.60981e+07	7.15599e+06	254578	322089	0	321788	0	103062
VYRIQDGEKKPIGWD	456	470	3	0	601.984	6	12	8.6115	8.97402	604.364	6.056	0.6	0					0.034688		91357	1.17532e+06	6.11531e+06	3.45564e+07	1.03961e+08	2.19072e+08	3.37477e+08	3.83572e+08	3.3996e+08	2.30596e+08	1.13728e+08	5.11998e+07	1.87166e+07	660892	736626	260110	729564	239445	0
VYRIQDGEKKPIGWDTD	456	472	2	0	1010.51	6	14	8.3935	9.04712	1014.42	6.62659	0.6	0					0.0911312		947539	5.70249e+06	1.89223e+07	4.15919e+07	1.2205e+08	3.05154e+08	5.10705e+08	7.11202e+08	7.29746e+08	5.79119e+08	3.95661e+08	2.14088e+08	1.01283e+08	3.79789e+07	1.1141e+07	454188	353140	0	560101	276797	1.21902e+06
VYRIQDGEKKPIGWDTD	456	472	3	0	674.009	6	14	8.26885	9.09407	676.655	6.73979	0.6	0					0.131193		813743	1.42324e+06	1.94801e+07	1.09575e+08	3.77927e+08	8.71258e+08	1.58504e+09	2.16012e+09	2.19015e+09	1.83743e+09	1.22075e+09	6.83862e+08	3.37656e+08	1.46053e+08	6.26928e+07	1.8061e+07	6.15272e+06	351430	0	1.4216e+06	284051
VYRIQDGEKKPIGWDTD	456	472	4	0	505.759	6	14	8.51803	8.96358	507.683	6.5008	1	0	1.14726	0.88477	1	-5	0.0618746		2.35518e+06	269188	1.38787e+07	6.07037e+06	4.23346e+07	7.22569e+07	1.37823e+08	1.73698e+08	1.85949e+08	1.46602e+08	1.03075e+08	4.93764e+07	2.42819e+07	7.60576e+06	692879	477230	59677	0	11466.8	17412.9	0
VYRIQDGEKKPIGWDTDISW	456	475	3	0	802.741	7	17	11.0188	11.7095	805.774	7.64778	0.6	0					0.156721		1.28921e+07	1.49518e+07	1.49031e+07	2.09283e+07	6.36596e+07	2.0386e+08	3.98691e+08	6.57905e+08	9.52218e+08	8.87032e+08	7.91437e+08	6.4516e+08	3.59423e+08	2.09253e+08	1.21113e+08	5.04346e+07	1.99186e+07	7.64046e+06	2.89609e+06	2.91721e+06	3.54207e+06	4.07672e+06	5.23363e+06	3.81042e+06	878199
VYRIQDGEKKPIGWDTDISW	456	475	4	0	602.308	7	17	11.2368	11.268	604.568	7.58845	1	0	1.0703	-0.75126	1	-3	0.014496		0	0	0	77706.4	1.26824e+06	4.22503e+06	9.207e+06	1.68025e+07	2.19813e+07	2.16582e+07	1.88919e+07	1.4293e+07	7.71836e+06	4.26529e+06	2.15477e+06	640717	227671	72121.5	52678	0	65705	0	0	0	81091.5
VYRIQDGEKKPIGWDTDISWL	456	476	2	0	1260.15	7	18	11.2316	11.5172	1270.2	18.5709	1	0	3.57781	0.253467	1	-13	0.216733		0	0	0	0	0	182763	0	0	0	1.06495e+06	0	198062	260057	0	0	1.89492e+06	8.15399e+06	2.25316e+07	3.77786e+07	5.46753e+07	6.26594e+07	6.02258e+07	4.66621e+07	2.53596e+07	5.60324e+06	404901
VYRIQDGEKKPIGWDTDISWL	456	476	3	0	840.436	7	18	11.2991	11.7043	847.199	18.7625	1	1	3.62342	0.725266	1	-13	0.0433737		1.14305e+06	14237.5	197314	766977	357675	451041	259859	0	211059	591186	918419	424608	1.78604e+06	4.17374e+06	2.01559e+07	5.69061e+07	1.37853e+08	2.74209e+08	4.45239e+08	6.02676e+08	7.23214e+08	6.87832e+08	5.41466e+08	3.64094e+08	2.03343e+08	9.13999e+07
VYRIQDGEKKPIGWDTDISWL	456	476	4	0	630.579	7	18	11.2524	11.6575	635.66	18.7997	1	1	3.63226	0.725266	1	-13	0.0621402		0	206695	0	239418	0	127219	83421.3	582490	0	2.39394e+06	176581	3.49318e+06	182426	2.27587e+06	6.51871e+06	2.59508e+07	5.91553e+07	1.25131e+08	2.05854e+08	2.87134e+08	3.46916e+08	3.47297e+08	2.67259e+08	1.69708e+08	1.01075e+08	4.15948e+07
VYRIQDGEKKPIGWDTDISWLTG	456	478	3	0	893.126	7	20					-1
VYRIQDGEKKPIGWDTDISWLTGEE	456	480	3	0	979.154	7	22					-1
VYRIQDGEKKPIGWDTDISWLTGEEL	456	481	2	0	1524.77	7	23	12.6594	13.2031	1531	10.6406	1	0	1.13994	1.27228	1	-3	0.152059		188669	0	356681	0	487129	196379	6.08964e+06	1.75778e+07	4.92525e+07	9.2928e+07	1.49062e+08	1.89528e+08	2.26814e+08	2.12654e+08	1.72632e+08	1.25639e+08	8.26223e+07	4.2288e+07	2.04384e+07	3.87944e+06	1.88502e+06	334577	361096	214835	0	156931	146407	0	0	0
VYRIQDGEKKPIGWDTDISWLTGEEL	456	481	3	0	1016.85	7	23	12.6282	13.2866	1021.05	10.7695	0.6	0					0.0769714		9141.08	1.17667e+06	2.0545e+06	7.41526e+06	2.83214e+07	9.02347e+07	2.06402e+08	5.00738e+08	9.75001e+08	1.79174e+09	2.6834e+09	3.51095e+09	4.04169e+09	3.80281e+09	3.09392e+09	2.36787e+09	1.60899e+09	9.95224e+08	5.68082e+08	3.3194e+08	1.87049e+08	9.21723e+07	3.81551e+07	1.45976e+07	1.5899e+06	636530	857751	417105	0	576506
VYRIQDGEKKPIGWDTDISWLTGEEL	456	481	4	0	762.888	7	23	12.6594	13.0654	766.042	10.7891	0.6	0					0.0364031		222610	119215	4.1046e+06	2.92958e+06	9.07967e+06	2.79343e+07	6.7265e+07	1.5146e+08	3.08044e+08	5.49057e+08	8.58104e+08	1.12162e+09	1.25984e+09	1.19602e+09	1.01412e+09	7.40149e+08	4.99457e+08	3.20074e+08	1.92769e+08	1.14571e+08	5.8519e+07	2.82764e+07	1.35995e+07	3.52767e+06	289885	59256	494580	64075.5	0	150174
VYRIQDGEKKPIGWDTDISWLTGEELHV	456	483	3	0	1095.56	8	25	12.016	12.0784	1103.23	21.0475	0.6	0					0.189574		0	0	0	0	0	0	0	0	0	510465	0	0	353535	0	182054	168877	0	173596	590654	7.36891e+06	2.78712e+07	6.89272e+07	1.35627e+08	1.88776e+08	1.32313e+08	8.54463e+07	0	0	0	0
YRIQDGEKKPIGWD	457	470	2	0	852.939	5	11					0
YRIQDGEKKPIGWD	457	470	3	0	568.962	5	11	8.40907	8.88015	571.267	5.90066	1	0	1.45605	0.985578	1	1	0.0648436		0	473699	1.40377e+06	2.35171e+07	6.93622e+07	1.52074e+08	2.08497e+08	2.37339e+08	1.84323e+08	1.0627e+08	5.46831e+07	1.60772e+07	2.50057e+06	394847	103514	0	6.71946e+06
YRIQDGEKKPIGWDTD	457	472	2	0	960.976	6	13	8.28445	8.75187	965.208	7.32757	1	0	1.57272	0.971102	1	-6	0.353867		1.29084e+06	2.69943e+06	2.54458e+06	1.2976e+07	5.11259e+07	1.14967e+08	2.1377e+08	2.72377e+08	2.80058e+08	2.36565e+08	1.72036e+08	1.00195e+08	4.89594e+07	1.53217e+07	2.26044e+06	717686	4.00143e+06	8.15654e+06	2.70937e+07	4.47121e+07
YRIQDGEKKPIGWDTD	457	472	3	0	640.987	6	13	8.36237	8.71025	643.529	6.49208	1	0	1.2974	0.499171	1	0	0.040717		0	125567	1.98135e+06	2.63723e+07	9.81728e+07	2.2523e+08	3.74208e+08	4.91293e+08	4.88484e+08	3.90296e+08	2.08223e+08	1.23095e+08	4.07788e+07	5.85233e+06	3.45432e+06	3.33373e+06	2.83684e+06	335433	259010	0
YRIQDGEKKPIGWDTD	457	472	4	0	480.992	6	13	8.3935	8.5336	482.924	6.5954	0.4	0					0.094632		0	0	0	370746	1.88564e+06	5.23071e+06	1.16523e+07	1.44113e+07	1.91895e+07	1.41106e+07	7.85521e+06	2.04838e+06	419961	311920	0	0	0	0	0	0
YRIQDGEKKPIGWDTDISW	457	475	3	0	769.718	6	16	10.9411	11.5484	772.771	7.77508	1	0	1.23979	1.52351	1	1	0.127776		0	117093	208598	1.89249e+06	1.28351e+07	5.43843e+07	1.25258e+08	2.13511e+08	2.82946e+08	2.88964e+08	2.45116e+08	1.76782e+08	1.02204e+08	4.9255e+07	1.52996e+07	3.14716e+06	1.85071e+06	218341	4.41974e+06	8.1208e+06	1.40041e+07	2.98797e+06	3.32703e+06
YRIQDGEKKPIGWDTDISW	457	475	4	0	577.541	6	16	11.0967	11.2057	579.776	7.55707	1	0	1.18142	-0.443966	1	1	0.138551		0	0	0	549244	93730.8	1.05638e+06	3.64315e+06	7.22063e+06	9.91212e+06	1.01497e+07	8.98413e+06	6.17317e+06	3.42307e+06	812787	132192	193664	0	112445	0	0	0	13368.9	17022.8
YRIQDGEKKPIGWDTDISWL	457	476	2	0	1210.62	7	17					-1
YRIQDGEKKPIGWDTDISWL	457	476	3	0	807.413	7	17	12.0472	12.6542	810.777	8.62867	0.6	0					1.32559		245637	1.56697e+06	1.06312e+06	1.56292e+06	8.20455e+06	2.84898e+07	6.83522e+07	1.25709e+08	1.83416e+08	2.25445e+08	2.13821e+08	1.72432e+08	1.12981e+08	6.31526e+07	3.10686e+07	1.33674e+07	2.34044e+06	3.63413e+06	4.71572e+06	5.7474e+06	5.3334e+06	7.04102e+06	2.72214e+06	431818	3.22984e+07
YRIQDGEKKPIGWDTDISWLTGEEL	457	481	3	0	983.826	7	22	12.6282	13.0654	987.994	10.7428	0.6	0					0.067839		115162	218204	747884	478326	6.19773e+06	1.85918e+07	4.85497e+07	1.20666e+08	2.53052e+08	4.2258e+08	6.62465e+08	8.59966e+08	9.38268e+08	8.82672e+08	7.41857e+08	5.23471e+08	3.50916e+08	2.03623e+08	1.12385e+08	5.50826e+07	2.52833e+07	7.23574e+06	2.84461e+06	653961	112937	79566.2	9.90143e+06	0	0	2.78178e+07
YRIQDGEKKPIGWDTDISWLTGEEL	457	481	4	0	738.121	7	22	12.6282	13.0341	741.256	10.7788	1	0	1.25694	0.728425	1	1	0.0912727		71907.1	455376	142050	174479	572670	171741	9.00363e+06	9.00314e+06	5.41127e+07	8.09481e+07	1.4437e+08	1.84159e+08	2.02768e+08	1.95855e+08	1.58821e+08	1.18315e+08	7.54068e+07	4.36094e+07	2.32392e+07	8.75652e+06	3.64974e+06	1.52318e+06	562654	532100	530599	566228	594596	203651	290306	255537
RIQDGEKKPIGWDTD	458	472	2	0	879.444	6	12	7.77017	7.83753	882.587	5.25994	1	0	1.03582	-0.608339	1	0	0.193611		0	0	2.68904e+06	652672	4.37636e+06	7.82071e+06	1.10507e+07	1.14905e+07	9.2134e+06	3.13723e+06	787245	0	0	0	0	0	0	0	0
RIQDGEKKPIGWDTD	458	472	3	0	586.632	6	12	7.72355	7.85308	588.869	5.68754	1	0	1.18846	-0.362898	1	0	0.116965		0	0	0	341386	8.15894e+06	1.77147e+07	2.52344e+07	2.57448e+07	1.717e+07	9.2609e+06	4.13619e+06	585872	0	0	0	0	0	165368	0
RIQDGEKKPIGWDTDISWL	458	476	3	0	753.059	6	16	12.0784	12.2481	755.882	7.12127	1	0	1.06474	-0.204447		-3	0.136046		388899	3.60136e+06	0	235249	5.5798e+06	1.29218e+07	2.32975e+07	4.11742e+07	4.28603e+07	4.30113e+07	3.49868e+07	1.97918e+07	1.16445e+07	5.10577e+06	1.80442e+06	896266	631235	229606	247354	422782	223129	156124	350106
RIQDGEKKPIGWDTDISWLTGEEL	458	481	2	0	1393.7	7	21	12.6125	12.7428	1399.87	10.6857	1	0	1.33788	-0.360069	1	1	0.309466		0	0	148295	0	535272	158819	1.0443e+06	4.12707e+06	9.17172e+06	1.42181e+07	1.78423e+07	1.98974e+07	1.87318e+07	1.41404e+07	1.40167e+07	1.12167e+07	1.13026e+07	8.32493e+06	4.81223e+06	1.18431e+06	289417	0	0	157840	167577	0	180653	0	146837
RIQDGEKKPIGWDTDISWLTGEEL	458	481	3	0	929.471	7	21	12.5344	13.0133	933.226	9.61243	1	0	1.11895	1.0165	1	1	0.0683668		120890	0	726726	2.67248e+06	8.38167e+06	2.48034e+07	6.58566e+07	1.28362e+08	2.28369e+08	3.34853e+08	4.45224e+08	4.80318e+08	4.35999e+08	3.49909e+08	2.47053e+08	1.61698e+08	9.14625e+07	4.55452e+07	2.34666e+07	7.04041e+06	1.96362e+06	516573	352515	283812	435989	311210	216672	676527	0
RIQDGEKKPIGWDTDISWLTGEEL	458	481	4	0	697.355	7	21	12.5656	12.8156	700.175	9.62744	0.4	0					0.11267		683299	74669.3	0	0	649545	1.2183e+06	4.27911e+06	1.23026e+07	2.62615e+07	4.15268e+07	5.38865e+07	5.94109e+07	5.81568e+07	4.08795e+07	2.87245e+07	1.79573e+07	8.58427e+06	3.54168e+06	1.04415e+06	235308	244491	70972	0	86727.8	50167.8	0	361937	0	377473
RIQDGEKKPIGWDTDISWLTGEELHV	458	483	3	0	1008.18	7	23					0
TDISWLTGEEL	471	481	1	0	1263.61	5	9	12.1408	13.5542	1271.94	7.58836	1	0	2.77002	4.70581	-1	-1	2.09142		0	2.5587e+06	3.3693e+07	1.18022e+08	2.0827e+08	2.42685e+08	2.5734e+08	7.89631e+08	2.13278e+09	2.11256e+09	8.78111e+08	1.70245e+08	2.05155e+07	7.75427e+07	1.56289e+08
TDISWLTGEEL	471	481	2	0	632.309	5	9	12.3937	12.9405	634.683	4.00324	1	0	1.06356	1.28425	-1	1	0.0997829		52914.6	1.39545e+07	6.10281e+07	1.48677e+08	2.24663e+08	2.24424e+08	1.61543e+08	8.38592e+07	3.45467e+07	1.09299e+07	1.06018e+06	276116	339810	73976.6	1.43652e+06
ISWLTGEEL	473	481	1	0	1047.54	4	7	12.094	12.8156	1051.76	3.5943	1	0	1.35772	1.97471		0	0.105694		1.30032e+07	1.53542e+08	6.21035e+08	1.31276e+09	1.79592e+09	1.44834e+09	7.69152e+08	2.88572e+08	1.07019e+08	2.05334e+07	237076	275769
ISWLTGEELHV	473	483	2	0	642.335	5	9	11.938	12.0732	644.622	3.7991	0.4	0					0.136344		130252	64527	4.7833e+06	1.48758e+07	2.1125e+07	2.12835e+07	1.19865e+07	4.16522e+06	2.22036e+06	107246	51561.3	0	165663	88876.2	52628.5
LTGEEL	476	481	1	0	661.34	4	4	7.459	8.05035	663.344	1.62647	1	0	0.899973	1.4604		0	0.0591321		3.02024e+08	1.21759e+09	1.67922e+09	1.01777e+09	2.99251e+08	5.66408e+07	1.81596e+06	2.02179e+06	0
TGEEL	477	481	1	0	548.256	3	3	5.9984	6.3697	549.919	1.36242	1	0	1.10355	0.591623		1	0.447403		1.22422e+08	2.98341e+08	2.46869e+08	9.84848e+07	6.5984e+07	5.31976e+06	2.06371e+06
HVEVL	482	486	1	0	596.34	3	3	7.53695	8.13882	597.723	1.03294	1	0	0.633065	1.50192		1	0.0418902		2.92806e+09	6.87683e+09	5.4138e+09	1.49277e+09	2.80583e+08	3.03031e+07	1.12076e+06
HVEVLENVPLTTHN	482	495	2	0	801.418	5	11	8.20645	8.67387	804.959	6.14684	1	0	1.55192	0.971102	1	1	0.0603687		4.33563e+06	1.66056e+07	8.86276e+07	3.05159e+08	8.74466e+08	1.89272e+09	3.07184e+09	3.70875e+09	3.2441e+09	1.98554e+09	9.55676e+08	3.45412e+08	1.00365e+08	2.00013e+07	1.2089e+06	0	259908
HVEVLENVPLTTHN	482	495	3	0	534.614	5	11	8.20645	8.59072	536.76	5.50104	1	0	1.30042	0.642816	1	1	0.047172		375122	2.08787e+07	7.85372e+07	2.4069e+08	5.26899e+08	8.9074e+08	1.12009e+09	1.0903e+09	8.11809e+08	4.45421e+08	1.93438e+08	6.61364e+07	1.38766e+07	774346	1.12389e+07	0	0
HVEVLENVPLTTHNF	482	496	2	0	874.952	6	12					0
HVEVLENVPLTTHNFVRKT	482	500	3	0	745.074	6	16	8.97402	9.02102	748.944	10.284	1	0	1.91152	-0.688749	1	1	0.152371		0	77374.3	0	105681	0	0	0	0	160303	943306	2.43197e+06	3.46229e+06	2.6842e+06	2.03959e+06	1.23961e+06	419131	0	0	73354.3	167033	0	0	0
HVEVLENVPLTTHNFVRKT	482	500	4	0	559.058	6	16					-1
HVEVLENVPLTTHNFVRKTF	482	501	2	0	1190.64	6	17	9.96045	10.1471	1196.74	10.7717	0.6	0					0.237369		0	0	0	0	0	0	0	0	1.75676e+06	9.18064e+06	1.91949e+07	2.82133e+07	2.91549e+07	2.32412e+07	1.72765e+07	6.37434e+06	6.02861e+06	2.18346e+06	759252	0	305477	0	229385	0
HVEVLENVPLTTHNFVRKTF	482	501	3	0	794.097	6	17					-1
HVEVLENVPLTTHNFVRKTF	482	501	4	0	595.825	6	17	9.89815	10.3026	598.805	10.4913	1	0	1.80181	0.722502	1	1	0.0935411		322646	100040	207643	0	551757	77762.6	5.21637e+06	7.43376e+06	2.38022e+07	5.80669e+07	9.50749e+07	1.2239e+08	1.36232e+08	1.13133e+08	8.19549e+07	4.7373e+07	1.91705e+07	6.37676e+06	2.17882e+06	360263	468780	76038.4	1.14617e+06	245312
HVEVLENVPLTTHNFVRKTFF	482	502	3	0	843.12	7	18	11.0188	11.6731	847.314	11.0399	1	0	1.78549	1.70881	1	0	0.108824		378721	346502	1.20055e+06	424608	1.96593e+06	8.23275e+06	3.35555e+07	1.18733e+08	2.65595e+08	5.57417e+08	9.56312e+08	1.37352e+09	1.7389e+09	1.71082e+09	1.41493e+09	9.94234e+08	5.89406e+08	2.82121e+08	1.06992e+08	3.32056e+07	5.05439e+06	0	0	0	254727	644513
HVEVLENVPLTTHNFVRKTFF	482	502	4	0	632.592	7	18	11.0344	11.642	635.721	10.9736	1	0	1.7697	1.52436	1	0	0.0900528		0	4.93492e+06	176581	5.85147e+06	335288	4.62884e+06	9.30198e+06	4.0917e+07	8.97877e+07	1.96364e+08	3.37336e+08	4.89678e+08	6.11519e+08	6.32608e+08	5.11722e+08	3.4027e+08	2.04298e+08	9.21594e+07	2.64836e+07	1.88673e+06	989320	283484	15161.4	530392	103091	720684
HVEVLENVPLTTHNFVRKTFFTL	482	504	3	0	914.497	7	20	11.9692	12.5656	919.246	12.5732	0.6	0					0.0964058		320786	0	0	1.55444e+06	626780	242749	2.2988e+06	9.38996e+06	2.92783e+07	7.15878e+07	1.47227e+08	2.5941e+08	4.12365e+08	5.5351e+08	6.48215e+08	6.21719e+08	4.88244e+08	3.3756e+08	1.86776e+08	8.80937e+07	3.44377e+07	5.75625e+06	604387	1.07528e+06	222730	176152	0	111167
HVEVLENVPLTTHNFVRKTFFTL	482	504	4	0	686.125	7	20	12.0472	12.2845	689.727	12.7373	1	0	1.88633	0.0624447	1	1	0.0660439		0	216776	54446.3	0	121787	510857	397865	1.4467e+06	6.48942e+06	1.67519e+07	3.7494e+07	6.97843e+07	1.09687e+08	1.45674e+08	1.77591e+08	1.63509e+08	1.345e+08	9.13105e+07	4.93326e+07	2.54886e+07	1.05358e+07	4.78839e+06	176145	0	185019	8.22656e+06	136682	0
HVEVLENVPLTTHNFVRKTFFTLA	482	505	2	0	1406.76	7	21	11.9536	12.2689	1414.27	13.2992	1	0	1.87103	0.370529	1	1	0.191543		0	215334	0	0	295416	0	0	0	225892	354750	2.8463e+06	1.40696e+07	3.40474e+07	5.44899e+07	6.78647e+07	7.75613e+07	7.52921e+07	5.53527e+07	3.13439e+07	9.73067e+06	739435	268428	191120	0	215733	382636	0	0	0
HVEVLENVPLTTHNFVRKTFFTLA	482	505	3	0	938.176	7	21	11.8912	12.5188	943.165	13.2551	1	0	1.86203	1.60346	1	1	0.152729		1.6827e+06	9.06773e+06	2.77635e+06	2.82555e+06	2.39783e+07	3.80927e+06	7.84921e+06	9.04966e+07	6.02124e+07	1.35979e+08	2.93671e+08	5.22296e+08	8.75742e+08	1.29214e+09	1.65097e+09	1.87189e+09	1.77009e+09	1.37159e+09	9.08335e+08	5.3929e+08	2.57459e+08	1.08584e+08	3.49879e+07	8.74973e+06	1.87513e+06	283362	135532	3438.21	265163
HVEVLENVPLTTHNFVRKTFFTLA	482	505	4	0	703.884	7	21	11.9068	12.4406	707.662	13.3987	1	0	1.89133	1.23312	1	1	0.105368		361075	258607	532387	366042	267323	234180	3.53195e+06	6.3622e+06	9.7703e+06	4.42646e+07	8.13493e+07	1.75818e+08	2.92531e+08	4.4203e+08	5.9325e+08	6.64687e+08	5.97845e+08	4.76733e+08	3.3043e+08	1.90456e+08	8.76751e+07	3.31683e+07	8.95262e+06	2.95876e+06	706484	338896	0	79301.2	95909.2
HVEVLENVPLTTHNFVRKTFFTLAF	482	506	2	0	1480.3	7	22	13.081	13.4595	1487.84	13.271	1	0	1.74222	0.620181	1	1	0.278015		126519	536196	932598	2.22152e+06	5.30023e+06	3.61229e+06	992006	675134	338966	1.28596e+06	3.08264e+06	8.95006e+06	1.86855e+07	3.39234e+07	4.72163e+07	5.76141e+07	6.02516e+07	5.17759e+07	3.73622e+07	1.93629e+07	6.28576e+06	1.11913e+06	19495.9	0	0	169475	0	0	0	0
HVEVLENVPLTTHNFVRKTFFTLAF	482	506	3	0	987.199	7	22	12.9873	13.6016	992.392	13.761	1	0	1.83764	1.55101	1	1	0.0923517		0	0	0	360287	449779	0	3.14853e+06	1.17056e+07	3.11284e+07	7.88674e+07	1.57077e+08	3.0085e+08	4.95449e+08	7.47514e+08	1.06138e+09	1.27292e+09	1.28028e+09	1.11981e+09	8.38517e+08	5.19042e+08	3.0335e+08	1.46987e+08	5.68764e+07	1.57282e+07	2.52211e+06	91043.6	80006.2	0	0	90224.9
HVEVLENVPLTTHNFVRKTFFTLAF	482	506	4	0	740.651	7	22	12.9717	13.5805	744.557	13.8053	1	0	1.84627	1.5295	1	1	0.0917939		211723	163775	39579.2	622197	1.05054e+06	1.64658e+06	1.61671e+06	4.30807e+06	1.12535e+07	2.62709e+07	5.10081e+07	9.89743e+07	1.75475e+08	2.7206e+08	3.66553e+08	4.46575e+08	4.70803e+08	4.13616e+08	3.16914e+08	2.02282e+08	1.11333e+08	4.69637e+07	1.83694e+07	2.76591e+06	803226	387446	230199	57699.6	69524.5	147331
EVLENVPLTTHN	484	495	2	0	683.354	5	9	7.73908	8.25327	686.406	5.31202	0.6	0					0.170266		1.14477e+07	817236	2.31221e+07	5.83682e+07	1.59383e+08	2.82941e+08	3.61376e+08	3.1538e+08	1.97062e+08	8.31648e+07	2.07878e+07	1.61938e+06	532093	461746	441455
EVLENVPLTTHNFVRKTF	484	501	3	0	715.388	6	15					-1
EVLENVPLTTHNFVRKTFF	484	502	3	0	764.411	6	16	11.2368	11.5796	768.32	10.3321	0.6	0					0.0791179		576206	243615	0	125422	278090	514773	0	6.08252e+06	2.22325e+07	4.94163e+07	8.06349e+07	1.05288e+08	1.09484e+08	9.14965e+07	5.85171e+07	3.0434e+07	1.0955e+07	1.81349e+06	472559	114343	0	406364	83443.8
EVLENVPLTTHNFVRKTFFTL	484	504	3	0	835.788	7	18					-1
EVLENVPLTTHNFVRKTFFTLA	484	505	3	0	859.467	7	19	12.2533	12.2845	864.018	12.0839	1	0	1.88259	-0.751194		1	0.134705		965269	1.36579e+06	143533	129998	0	0	109890	0	163369	342772	2.59709e+06	3.76338e+06	6.09991e+06	9.27633e+06	8.64597e+06	1.0021e+07	6.935e+06	4.43965e+06	2.20691e+06	903660	570419	21889.8	60313.2	18450.1	29856.5	72502.2	60289.4
LENVPLTTHNFVRKTFF	486	502	3	0	688.374	6	14	10.3337	10.7543	690.496	5.10505	0.6	0					0.451892		1.4451e+07	1.93006e+06	4.08283e+06	1.47664e+07	3.89391e+07	7.28494e+07	9.95977e+07	8.16918e+07	6.12722e+07	4.06254e+07	1.96796e+07	6.64314e+06	1.38414e+06	478407	145640	382570	133166	117605	340866	217984	0
ENVPLTTHN	487	495	1	0	1024.51	4	6	5.28897	5.89285	1028.74	3.65094	0.6	0					0.125947		3.1487e+06	9.84282e+06	6.0275e+07	1.66852e+08	2.53032e+08	2.2683e+08	1.09158e+08	1.95319e+07	1.76828e+06	202324	101290
ENVPLTTHN	487	495	2	0	512.757	4	6	5.33573	5.96673	514.924	3.75277	0.6	0					0.0440943		1.37977e+07	1.56876e+08	7.46051e+08	1.93597e+09	2.81375e+09	2.60162e+09	1.33935e+09	4.30157e+08	1.0227e+08	1.72579e+07	1.74764e+07
ENVPLTTHNF	487	496	2	0	586.291	5	7	5.9984	6.0616	587.253	1.23169	1	0	-0.0881525	-0.624789		-6	0.0807969		3.20778e+06	7.7883e+06	7.93018e+06	5.57125e+06	2.27581e+06	608287	0	0	0	0	0	0	0
ENVPLTTHNFVRKTF	487	501	2	0	901.981	6	12	8.65827	9.17742	906.153	7.26062	0.6	0					0.215018		0	146394	0	985230	1.14367e+07	5.50826e+07	1.43948e+08	2.29643e+08	2.82223e+08	2.51102e+08	1.83189e+08	7.72521e+07	4.47073e+07	1.40895e+07	3.49703e+06	925198	0	349801	0
ENVPLTTHNFVRKTF	487	501	4	0	451.494	6	12	8.65827	8.82998	453.379	6.45628	1	0	1.46289	-0.196354	1	-1	0.192367		0	1.84244e+06	0	108684	1.26616e+06	3.13111e+06	1.39868e+07	1.64674e+07	2.2222e+07	7.15579e+06	8.50486e+06	1.11966e+06	847533	487005	0	0	0	79237.7	0
ENVPLTTHNFVRKTFF	487	502	3	0	650.679	6	13	10.396	10.91	653.876	8.40206	1	0	1.92679	1.15502	1	-2	0.0549112		0	102587	8.96613e+06	4.36338e+06	2.9579e+07	1.17844e+08	2.89046e+08	6.2561e+08	1.07021e+09	1.34066e+09	1.41613e+09	1.07329e+09	6.70692e+08	3.24356e+08	1.29677e+08	3.71108e+07	5.32994e+06	388463	188871	0
ENVPLTTHNFVRKTFF	487	502	4	0	488.261	6	13	10.4116	10.801	490.685	8.50528	1	0	1.96081	0.663215	1	-2	0.0840558		86724.7	0	0	91293.8	965326	2.77796e+06	1.72208e+07	4.1311e+07	8.42207e+07	1.02138e+08	1.07068e+08	8.33705e+07	4.93285e+07	2.05487e+07	9.39436e+06	1.01499e+06	2.1402e+06	0	142108	0
ENVPLTTHNFVRKTFFTL	487	504	2	0	1082.58	6	15	11.6575	12.0628	1088.15	9.82551	1	0	1.96416	0.725858	1	0	0.173572		256215	0	0	0	117370	190296	1.85979e+06	1.09135e+07	3.92249e+07	7.78609e+07	1.11452e+08	1.25066e+08	1.21217e+08	8.67458e+07	4.24388e+07	1.70381e+07	902604	198797	259026	0	0	0
ENVPLTTHNFVRKTFFTL	487	504	3	0	722.056	6	15	11.642	12.1668	725.773	9.83282	1	0	1.96624	1.19785	1	0	0.07244		276476	2.18694e+06	303818	150497	2.03358e+06	5.54383e+06	2.40081e+07	7.65559e+07	1.6201e+08	2.95161e+08	4.37365e+08	5.21608e+08	4.64094e+08	3.18316e+08	2.08943e+08	9.61647e+07	1.70404e+07	8.3053e+06	1.09289e+06	489222	128987	456677
ENVPLTTHNFVRKTFFTLA	487	505	2	0	1118.1	6	16	11.4549	11.9536	1124	10.4389	0.6	0					0.136021		0	468004	0	1.05932e+06	5.1271e+06	1.86651e+07	2.14923e+07	4.07054e+07	8.42817e+07	1.703e+08	2.72672e+08	3.62162e+08	4.13221e+08	3.7898e+08	2.74309e+08	1.47907e+08	6.27107e+07	1.0153e+07	0	271742	0	247332	0
ENVPLTTHNFVRKTFFTLA	487	505	3	0	745.736	6	16	11.3925	11.7666	749.721	10.5976	0.6	0					0.0676849		2.43273e+06	688221	3.83484e+06	6.42308e+06	2.82911e+07	5.99858e+07	7.80807e+07	1.30995e+08	2.88481e+08	5.68459e+08	9.64471e+08	1.35613e+09	1.47686e+09	1.33294e+09	1.03863e+09	5.86791e+08	2.75518e+08	1.23342e+08	3.45596e+07	8.27199e+06	0	255664	243168
ENVPLTTHNFVRKTFFTLA	487	505	4	0	559.553	6	16	11.4549	11.7562	562.567	10.6959	1	0	2.02181	0.315124	1	1	0.0817154		0	234747	0	335728	109764	74644.8	592781	4.28473e+06	1.21545e+07	2.71272e+07	4.97098e+07	7.26627e+07	7.94702e+07	7.42049e+07	5.36847e+07	2.88597e+07	1.05966e+07	2.60138e+06	291899	319481	0	254207	75328.3
ENVPLTTHNFVRKTFFTLAF	487	506	2	0	1191.63	7	17	12.8469	13.3756	1197.82	10.894	0.6	0					0.131921		5.2219e+06	9.52258e+06	9.13756e+06	3.09704e+06	2.09048e+06	339517	2.08729e+06	1.17907e+07	3.54848e+07	7.41522e+07	1.41834e+08	2.05999e+08	2.54888e+08	2.55084e+08	2.15848e+08	1.50608e+08	8.29762e+07	3.16753e+07	7.02267e+06	343374	165802	59692	59003.4	265165	419740
ENVPLTTHNFVRKTFFTLAF	487	506	3	0	794.758	7	17	12.8469	13.4805	798.91	10.9865	0.6	0					0.0668803		2.01572e+07	3.20017e+07	2.22337e+07	2.17556e+07	1.06006e+07	1.54278e+07	3.70679e+07	9.4116e+07	2.11022e+08	4.15762e+08	6.9916e+08	1.07325e+09	1.3633e+09	1.33825e+09	1.17179e+09	7.74042e+08	4.61417e+08	2.05364e+08	7.84409e+07	2.54432e+07	5.52653e+06	1.92817e+06	267613	3.8606e+06	887847
FVRKTF	496	501	2	0	399.237	4	4	7.06508	7.55772	400.991	3.0123	1	0	2.38415	1.07066		1	0.0364235		8.60655e+06	9.251e+07	3.70463e+08	6.84538e+08	6.95504e+08	3.41811e+08	9.01552e+07	1.54133e+07	1.56446e+06
FVRKTFF	496	502	2	0	472.771	4	5	9.8358	10.1885	474.907	3.66801	0.6	0					0.0390208		4.05455e+06	8.33119e+07	3.62156e+08	1.01985e+09	1.53028e+09	1.32253e+09	6.33575e+08	1.88648e+08	3.75882e+07	2.38729e+06
FVRKTFF	496	502	3	0	315.517	4	5	9.6644	10.3493	316.882	3.4942	1	0	2.15182	1.82968	1	1	0.246383		149121	1.00084e+07	1.85816e+08	2.52022e+08	3.77942e+08	3.27292e+08	1.49734e+08	3.64573e+07	6.235e+06	0
FVRKTFFTL	496	504	2	0	579.837	5	7	11.3303	12.0004	582.787	5.16555	1	0	2.31929	1.77151	1	1	0.0449187		182034	1.29921e+06	3.09581e+07	1.45697e+08	4.12696e+08	7.32384e+08	8.76112e+08	6.84564e+08	3.19431e+08	1.03325e+08	1.82342e+07	863874	0
FVRKTFFTL	496	504	3	0	386.894	5	7	11.3614	11.8548	388.852	5.13888	1	0	2.30297	1.07362	1	1	0.0685751		0	123305	2.25913e+06	2.82521e+07	9.66375e+07	1.85037e+08	2.10292e+08	1.54369e+08	7.00039e+07	1.85809e+07	1.50039e+06	88312.4	0
FVRKTFFTLA	496	505	2	0	615.356	5	8	10.7698	11.4861	618.675	5.86252	1	0	2.29736	1.95346	1	1	0.0534426		1.57023e+06	5.97578e+06	3.54092e+07	1.70735e+08	4.91268e+08	1.10542e+09	1.73072e+09	1.81838e+09	1.34447e+09	6.14303e+08	1.95132e+08	4.46686e+07	4.43791e+06	26309.4
FVRKTFFTLA	496	505	3	0	410.573	5	8	10.7698	11.3043	412.794	5.8875	1	0	2.31074	1.23589	1	1	0.0552797		0	285115	1.44882e+06	2.09825e+07	7.80688e+07	1.86814e+08	3.10237e+08	3.19253e+08	2.33413e+08	1.03861e+08	2.75354e+07	3.87352e+06	0	0
FVRKTFFTLAF	496	506	2	0	688.89	5	9	12.8156	13.3285	692.593	6.5239	1	0	2.26336	1.15035	1	1	0.0326142		1.63532e+06	6.04955e+06	2.49313e+07	8.27331e+07	2.47313e+08	5.84669e+08	1.10778e+09	1.55662e+09	1.56406e+09	1.06438e+09	4.99124e+08	1.66766e+08	4.219e+07	5.84087e+06	264413
FVRKTFFTLAF	496	506	3	0	459.596	5	9	12.8156	13.1122	462.043	6.45887	1	0	2.2324	0.296699	1	1	0.0354445		0	173418	8.98783e+06	1.40305e+07	4.08452e+07	1.03708e+08	1.86388e+08	2.63566e+08	2.54821e+08	1.68278e+08	7.75225e+07	2.66876e+07	5.20405e+06	268168	1.94333e+06
FTLAF	502	506	1	0	598.324	4	3	12.191	12.7948	601.06	2.34967	1	0	2.51329	1.50975		1	0.0612756		3.05682e+07	2.28341e+08	6.43801e+08	7.89068e+08	3.86923e+08	9.07467e+07	8.37289e+06	218158
TLAF	503	506	1	0	451.255	3	2	9.602	10.0486	453.095	1.56229	0.4	0					0.0472689		1.9988e+08	7.98671e+08	1.16835e+09	5.17383e+08	9.42545e+07	9.2503e+06
TLAFCDF	503	509	1	0	816.36	4	5	12.5656	12.6594	819.787	2.8581	0.4	0					0.232529		0	2.28661e+06	2.35638e+06	1.27817e+07	1.44423e+07	3.34858e+06	0	97802.9	0	0
AFCDF	505	509	1	0	602.228	4	3	10.8633	11.4861	602.621	-0.0485521	0.4	0					0.0348789		1.68823e+09	6.9275e+08	1.32194e+08	8.49453e+06	310893	259830	152813	235560
FCDF	506	509	1	0	531.191	4	2	10.2093	10.8633	531.491	-0.100752	0.4	1					0.0172345		8.91003e+09	2.93967e+09	3.51549e+08	2.87387e+06	35249	70255.2	0
FCDFCRKLLFQGF	506	518	2	0	812.394	6	11	13.6016	13.6809	814.639	3.33597	1	0	0.457242	-0.56129		1	0.450392		0	0	570249	2.45595e+06	1.95916e+06	1.48245e+06	537841	154962	48733.7	0	0	0	0	0	175932	120884	71852	0
CDFCRKLLFQGFRCQTCGYKFHQRCSTEVPLM	507	538	4	0	961.951	10	29					-1
DFCRKLLFQG	508	517	2	0	613.821	5	8	10.396	10.609	615.698	2.94108	0.6	0					0.272623		0	1.88183e+06	1.92615e+07	3.19812e+07	2.64949e+07	1.43629e+07	4.1774e+06	1.153e+06	296814	259770	208275	1.30226e+06	441332	756174
FCRKLLFQGF	509	518	2	0	629.842	5	8	11.8288	12.0212	631.682	2.82205	1	0	0.669238	-0.11476		1	0.0979024		106354	6.74126e+06	3.40201e+07	6.2967e+07	6.39249e+07	3.66584e+07	1.3703e+07	1.97022e+06	89090.1	561015	189420	100417	147796	203867
CRKLL	510	514	2	0	316.699	4	3	7.2368	7.59402	317.803	1.77077	1	0	1.68665	0.53602		1	0.0537793		2.28273e+07	1.2059e+08	1.98573e+08	1.60872e+08	5.25118e+07	3.70293e+06	0	179704
CRKLLF	510	515	2	0	390.233	4	4	9.86698	10.3493	391.259	1.50878	0.4	0					0.0737866		2.56524e+07	2.40629e+08	4.49658e+08	2.18789e+08	5.28711e+07	3.42181e+06	71440.1	88726.7	41936.5
CRKLLFQG	510	517	1	0	964.54	5	6	9.00535	9.41657	967.659	2.47361	1	0	0.924178	0.749218	1	1	0.0972364		6.59381e+06	9.10732e+07	3.09338e+08	4.33356e+08	2.91604e+08	1.22112e+08	3.40823e+07	2.17608e+06	718963	175836	0	0
CRKLLFQG	510	517	2	0	482.773	5	6	8.97402	9.49287	484.337	2.48159	1	0	0.929874	1.17417	1	1	0.0240081		1.66656e+08	1.31732e+09	4.20337e+09	5.8506e+09	4.10943e+09	1.67573e+09	4.80729e+08	1.12901e+08	1.07819e+07	1.04578e+06	226074	1.19507e+06
CRKLLFQG	510	517	3	0	322.185	5	6	9.02102	9.33867	323.189	2.36713	1	0	0.848155	0.379807	1	1	0.0771435		3.38704e+06	5.14289e+07	1.55725e+08	1.89698e+08	1.20839e+08	4.43399e+07	1.4857e+07	743206	41483.2	2.15241e+06	0	0
CRKLLFQGF	510	518	1	0	1111.61	5	7	11.2836	11.7666	1114.65	2.2884	1	0	0.558534	1.03256	1	1	0.210561		3.37403e+06	6.41391e+07	1.84616e+08	2.44527e+08	1.71453e+08	6.2304e+07	1.36751e+07	550387	218463	90996.1	30478.3	166326	350765
CRKLLFQGF	510	518	2	0	556.308	5	7	11.1278	11.8756	557.932	2.49549	0.6	0					0.0204258		1.97988e+08	1.68605e+09	5.44936e+09	8.09114e+09	6.00246e+09	2.76939e+09	9.0157e+08	2.36478e+08	4.09621e+07	2.42497e+06	388692	25532.2	261658
CRKLLFQGFRC	510	520	3	0	457.578	6	9	10.5363	10.9255	458.813	2.73942	1	0	0.461997	0.662491		1	0.0900178		0	4.34443e+06	3.2365e+07	6.80624e+07	6.58084e+07	3.74075e+07	1.40423e+07	1.21322e+06	353007	89006.9	0	295076	0	57188.8	294394	0
CRKLLFQGFRCQTCG	510	524	3	0	587.29	6	13	10.0538	10.5363	589.373	5.00553	0.6	0					0.212525		231533	506791	1.9858e+07	7.56492e+07	1.64193e+08	2.24129e+08	2.22165e+08	1.69349e+08	9.59304e+07	3.88971e+07	1.15478e+07	8.5338e+06	3.26762e+07	5.04851e+06	1.29683e+06	2.79996e+07	139267	23378.1	3.79323e+06	0
CRKLLFQGFRCQTCGYKFHQRC	510	531	5	0	545.268	8	20	9.89815	10.0071	547.012	6.81286	1	0	0.617344	-0.444097		1	0.101338		65121.5	0	0	0	2.25031e+06	5.2348e+06	1.33827e+07	2.11311e+07	2.32446e+07	2.07388e+07	1.3247e+07	1.04777e+07	4.46639e+06	2.25232e+06	178389	262073	85538.8	82565.8	0	0	395690	663702	105308	0	101251	219124	1.01665e+06	0	219278
CRKLLFQGFRCQTCGYKFHQRCST	510	533	4	0	728.353	8	22	9.8358	10.1315	730.758	7.61107	0.6	0					0.173954		192640	198317	195863	186741	1.99825e+06	8.99022e+06	2.91088e+07	5.67592e+07	8.73225e+07	1.03663e+08	9.60692e+07	7.94818e+07	5.05455e+07	2.80629e+07	1.41607e+07	4.08609e+06	1.02454e+06	20409.2	0	152402	545093	0	153918	0	311443	146592	259490	737173	297745	0
CRKLLFQGFRCQTCGYKFHQRCSTE	510	534	4	0	760.613	8	23	9.92932	9.94488	763.21	8.30709	0.3	0					0.0544231		0	0	0	286419	0	364023	2.13948e+06	4.32835e+06	9.13579e+06	9.68658e+06	1.28256e+07	1.19631e+07	9.13136e+06	5.75668e+06	3.84479e+06	2.03582e+06	504778	234138	0	0	0	0	0	0	0	0	0	0	0	0
CRKLLFQGFRCQTCGYKFHQRCSTEVPLM	510	538	4	0	870.675	9	26	10.5207	11.4861	873.939	10.6262	0.6	0					0.338492		0	42426.8	275502	26900	22181.9	730229	1.21701e+06	7.26638e+07	3.23287e+08	6.797e+08	1.08018e+09	1.49206e+09	1.71648e+09	1.74501e+09	1.51105e+09	1.19886e+09	8.6331e+08	5.57758e+08	3.07028e+08	1.86226e+08	8.80488e+07	3.28952e+07	1.47105e+07	2.74697e+06	1.38424e+06	196015	1.0107e+06	2.12941e+06	666213	1.00969e+06
CRKLLFQGFRCQTCGYKFHQRCSTEVPLM	510	538	5	0	696.741	9	26	10.7698	11.1434	699.32	10.4626	1	0	0.881936	0.600572	1	1	0.0871803		19310.6	13879.6	62106.3	39896	282530	1.36938e+06	1.19688e+07	4.99325e+07	1.08804e+08	2.25339e+08	3.44863e+08	4.80727e+08	5.7994e+08	5.65655e+08	4.99079e+08	3.77269e+08	2.45652e+08	1.49438e+08	7.50483e+07	5.01438e+07	1.38686e+07	1.67295e+06	1.16958e+06	5.20726e+06	515126	0	0	0	1.67622e+07	163304
CRKLLFQGFRCQTCGYKFHQRCSTEVPLM	510	538	6	0	580.786	9	26	10.7698	10.9722	582.889	10.1894	1	0	0.836921	-0.0753443	0	0	0.048602		160787	126839	123451	411055	240583	503599	2.38816e+06	8.5179e+06	1.86159e+07	3.49471e+07	5.08102e+07	7.43343e+07	8.68432e+07	9.04596e+07	7.09056e+07	5.79569e+07	3.56626e+07	2.16022e+07	7.55841e+06	2.8886e+06	790542	117528	111852	0	0	184959	0	0	0	115718
CRKLLFQGFRCQTCGYKFHQRCSTEVPLMC	510	539	3	0	1194.9	9	27	11.0188	11.2991	1199.65	11.7076	1	1	1.01563	0.232279	1	0	0.476066		7.91499e+06	11935.3	0	6.87058e+06	50562.4	0	289906	175702	3.1322e+06	1.00903e+07	2.61049e+07	4.29989e+07	5.02517e+07	6.11645e+07	5.50753e+07	4.62678e+07	3.1115e+07	1.95439e+07	6.38172e+06	1.88957e+06	257692	1.32768e+06	0	0	2.03878e+06	615476	319645	258831	552610	332664
CRKLLFQGFRCQTCGYKFHQRCSTEVPLMC	510	539	4	0	896.427	9	27	11.1122	11.4237	899.741	10.702	1	0	0.856065	0.35546	1	0	0.0511689		238572	228561	654943	743200	381043	1.09123e+06	1.25832e+07	1.77709e+07	4.5454e+07	1.2698e+08	1.59464e+08	2.24001e+08	2.69317e+08	3.82375e+08	2.94567e+08	2.43588e+08	1.80839e+08	1.26698e+08	7.11433e+07	3.84001e+07	1.27028e+07	2.03537e+06	517817	448370	0	1.59297e+06	182749	676285	259930	0
CRKLLFQGFRCQTCGYKFHQRCSTEVPLMC	510	539	5	0	717.343	9	27	11.0811	11.3614	720.033	10.8974	1	0	0.88707	0.232411	1	0	0.0655314		151782	0	132504	41606.1	0	793060	2.13326e+06	5.7412e+06	1.68009e+07	3.17071e+07	5.82188e+07	8.14817e+07	1.04383e+08	1.1547e+08	1.16219e+08	9.95993e+07	7.00224e+07	4.92707e+07	2.92038e+07	1.3928e+07	4.11738e+06	1.59887e+06	375780	100341	515845	0	0	162755	0	0
FRCQT	518	522	2	0	327.655	4	3	5.71397	5.87172	328.558	1.3617	0.4	0					0.322063		3.75953e+06	1.60147e+07	1.38866e+07	3.07629e+06	199456	1.31869e+06	0	1.62296e+06
FRCQTCG	518	524	2	0	407.67	5	5	6.1089	6.81505	408.812	1.681	1	0	0.598307	1.91365		1	0.175513		1.22568e+07	8.85503e+07	1.49823e+08	1.02215e+08	4.15106e+07	6.53853e+06	357679	2.91198e+06	0	423787	76211
FRCQTCGYKFHQRC	518	531	4	0	444.952	7	12	7.97238	8.1284	446.188	3.67834	1	0	0.471203	-0.258339		1	0.119782		0	587523	3.57023e+06	8.6503e+06	1.46369e+07	1.71382e+07	1.33195e+07	7.96896e+06	1.89172e+06	507349	0	0	0	113841	0	0	0	55572.8	0	88976.1
FRCQTCGYKFHQRCST	518	533	4	0	491.972	7	14	7.94125	8.03473	493.53	4.86513	1	0	0.646757	-0.505227		-1	0.150614		0	0	0	100211	1.7991e+06	5.33748e+06	5.94824e+06	5.96954e+06	2.34207e+06	548039	0	0	0	0	0	0	0	0	0	0	0	98680.9
FRCQTCGYKFHQRCSTE	518	534	3	0	698.642	7	15	7.83235	8.02953	701.133	6.0402	1	0	0.883103	-0.0958086		0	0.483901		0	0	1.70623e+06	1.46228e+07	4.0967e+07	7.43302e+07	1.02609e+08	1.07288e+08	8.88168e+07	6.23626e+07	3.31803e+07	1.37769e+07	5.03733e+06	1.50826e+06	4.40364e+06	6.61799e+06	6.86558e+06	4.41688e+06	3.99331e+06	2.32744e+06	1.47944e+06	431105	520227
FRCQTCGYKFHQRCSTEVPLM	518	538	2	0	1267.58	8	18	9.75787	9.97602	1272.15	7.35003	1	0	0.907327	-0.01303	1	0	0.151933		0	0	0	270524	0	1.77622e+06	1.30348e+07	3.26651e+07	4.20085e+07	5.31772e+07	4.85131e+07	3.59793e+07	1.57217e+07	2.72694e+06	0	0	0	0	0	0	0	0	0	0	0	0	0
FRCQTCGYKFHQRCSTEVPLM	518	538	3	0	845.39	8	18	9.71112	10.3337	848.485	7.49969	1	0	0.942947	1.58378	1	0	0.06761		174414	268981	964064	1.60246e+07	7.10783e+07	2.12612e+08	4.62761e+08	7.85164e+08	1.09034e+09	1.23338e+09	1.12603e+09	8.43218e+08	5.53527e+08	2.99884e+08	1.4518e+08	5.37697e+07	1.87479e+07	2.54013e+06	5.25345e+06	200951	212457	7.77368e+06	963822	17486.5	433104	605059	201660
FRCQTCGYKFHQRCSTEVPLM	518	538	4	0	634.294	8	18	9.75787	9.97602	636.607	7.46337	1	0	0.934303	-0.01303	1	0	0.0330263		25934.6	114111	1.21779e+06	3.28329e+06	2.44212e+07	6.17917e+07	1.3297e+08	2.3081e+08	3.23862e+08	3.62015e+08	3.25417e+08	2.51268e+08	1.54865e+08	8.90316e+07	4.32466e+07	1.78895e+07	2.93458e+06	459505	105515	0	415893	126409	0	0	0	0	0
FRCQTCGYKFHQRCSTEVPLMC	518	539	3	0	879.727	8	19	10.0538	10.4583	883.141	8.33338	1	0	1.03697	0.723095	1	0	0.125334		0	536977	0	293775	1.41441e+07	4.74038e+07	1.10288e+08	2.33891e+08	3.87522e+08	5.08248e+08	5.50624e+08	4.85906e+08	3.89583e+08	2.15033e+08	1.36189e+08	8.88768e+07	2.03035e+06	1.01408e+07	2.26694e+07	384556	302201	7.94498e+06	264029	0	6.5653e+06	23511.2	0	1.96067e+06
FRCQTCGYKFHQRCSTEVPLMC	518	539	4	0	660.047	8	19	9.96045	10.396	662.655	8.52366	1	0	1.07988	0.845289	1	0	0.154628		1.00106e+06	81808.4	490894	1.7242e+06	2.53825e+06	1.73183e+07	4.96461e+07	1.07655e+08	1.72846e+08	2.31961e+08	2.41369e+08	2.30529e+08	1.67639e+08	1.14799e+08	5.65203e+07	2.85319e+07	6.93898e+06	1.72615e+06	214393	771676	106065	170217	759872	702981	0	2.77821e+07	624928	157900
RCQTCGY	519	525	2	0	415.668	5	5	6.0616	6.48393	416.75	1.55865	1	0	0.493482	0.793108		0	1.69355		3.0314e+06	2.49054e+07	3.77747e+07	2.364e+07	5.55108e+06	1.20444e+06	0	789291	0	0	497307
RCQTCGYKFHQRC	519	531	2	0	815.363	6	11	6.8776	7.39653	817.639	3.39855	0.4	0					0.170233		0	2.8146e+06	2.65415e+07	6.5249e+07	8.45266e+07	8.5854e+07	5.26951e+07	2.81073e+07	6.62846e+06	1.20906e+06	218448	87147.9	342914	0	88888.8	0	187332	0
RCQTCGYKFHQRC	519	531	3	0	543.911	6	11	6.8776	7.1379	545.491	3.58749	1	0	0.555195	0.153383	1	0	0.0533308		531408	1.31582e+07	5.40461e+07	1.12646e+08	1.59911e+08	1.47459e+08	1.01824e+08	7.12825e+07	2.47485e+07	7.9956e+06	1.06731e+07	197061	3525.7	0	0	0	98491.1	0
RCQTCGYKFHQRCST	519	533	2	0	909.403	7	13	6.71797	7.09628	912.459	4.85463	1	0	0.757814	0.619325	1	-1	0.186703		0	103770	581832	7.80078e+06	2.17971e+07	3.16915e+07	3.51663e+07	2.68491e+07	1.51711e+07	6.1808e+06	982626	202296	113776	0	234894	169447	460633	6237.56	112653	414300	1.32221e+06
RCQTCGYKFHQRCST	519	533	3	0	606.605	7	13	6.76815	7.04948	608.815	5.37298	1	1	0.928623	0.236425	1	-2	0.144222		0	1.12951e+06	1.09606e+07	3.45606e+07	7.24958e+07	9.93092e+07	1.05127e+08	8.38611e+07	5.32886e+07	2.55416e+07	9.99193e+06	1.2856e+06	250955	0	703656	0	0	1.15071e+06	144323	0	2.71618e+07
RCQTCGYKFHQRCST	519	533	4	0	455.205	7	13	6.71797	6.94012	456.754	4.93554	1	0	0.784476	0.00276245	1	-1	0.226564		0	67043.9	427287	2.80957e+06	7.25408e+06	1.10622e+07	1.13877e+07	9.6046e+06	4.78841e+06	2.17106e+06	583574	0	59421.5	0	0	0	184901	0	57314.2	0	984648
RCQTCGYKFHQRCSTE	519	534	2	0	973.925	7	14	6.78378	7.1431	977.205	5.23321	1	0	0.759388	0.544311	-1	1	0.30149		0	103526	251597	2.9684e+06	1.59686e+07	3.03535e+07	3.87159e+07	3.80153e+07	2.84457e+07	1.68311e+07	4.51604e+06	622790	79801.4	0	20306.3	4114.34	4923.12	4014.37	5203.22	0	0	0
RCQTCGYKFHQRCSTE	519	534	3	0	649.619	7	14	5.16082	5.19208	655.396	16.0022	0.4	1					0.410436		0	0	0	0	0	64776	0	0	0	0	0	0	0	0	59291.1	115419	634681	1.04572e+06	1.32455e+06	456355	168661	0
RCQTCGYKFHQRCSTE	519	534	4	0	487.466	7	14					0
RCQTCGYKFHQRCSTEVPLM	519	538	2	0	1194.05	8	17	9.38022	9.63322	1198.4	7.01826	1	0	0.926622	0.124562	1	-1	0.206632		0	0	0	60696.7	1.94906e+06	1.42361e+07	3.50971e+07	5.72078e+07	7.03078e+07	6.90936e+07	5.80636e+07	3.91059e+07	1.63092e+07	5.72609e+06	339185	265318	0	0	61546.7	321429	0	234697	337699	316659	0	271391
RCQTCGYKFHQRCSTEVPLM	519	538	3	0	796.367	8	17	9.19303	9.69555	799.287	7.08071	1	0	0.942359	1.10968	1	-1	0.146745		1.68629e+07	0	4.44245e+06	4.92503e+07	1.32706e+08	3.31785e+08	6.40406e+08	9.90936e+08	1.29658e+09	1.23974e+09	1.07561e+09	7.48517e+08	4.25527e+08	2.23289e+08	1.01952e+08	3.54731e+07	7.00006e+06	1.19042e+06	0	1.27682e+06	2.82482e+06	2.09572e+06	1.11292e+06	218288	879005	0
RCQTCGYKFHQRCSTEVPLM	519	538	4	0	597.527	8	17	9.30228	9.48248	599.723	7.10457	1	0	0.948371	-0.162861	1	-1	0.03298		0	138506	156734	3.30818e+06	1.728e+07	4.5267e+07	9.5451e+07	1.47654e+08	1.88171e+08	1.86241e+08	1.54535e+08	1.09918e+08	5.96803e+07	3.30762e+07	1.16858e+07	2.55559e+06	580797	193448	0	1.29885e+06	630.786	805449	0	0	0	93125
RCQTCGYKFHQRCSTEVPLM	519	538	5	0	478.223	8	17	9.3958	9.4773	479.877	6.58948	1	0	0.818571	-0.552539	1	-1	0.0942386		154857	0	0	159111	917449	2.38604e+06	4.12785e+06	6.97299e+06	7.71604e+06	7.27306e+06	6.10292e+06	1.55858e+06	1.8011e+06	660782	38930.1	165974	12492.5	0	52462.7	65787	0	0	0	0	0	1556.32
RCQTCGYKFHQRCSTEVPLMC	519	539	3	0	830.704	8	18	9.5864	10.1471	833.931	7.87953	1	0	1.03335	1.3392	1	-1	0.0831009		0	202910	0	2.32651e+06	2.97385e+07	9.55734e+07	2.24561e+08	4.15042e+08	6.34775e+08	7.57811e+08	7.40265e+08	6.35251e+08	4.2702e+08	2.59634e+08	1.3069e+08	5.80185e+07	2.05091e+07	2.41623e+06	1.46203e+06	19314.7	0	214233	211542	0	340042	0	177481
RCQTCGYKFHQRCSTEVPLMC	519	539	4	0	623.28	8	18	9.74228	9.99157	625.684	7.81602	1	0	1.01823	0.109888	1	-1	0.0586273		0	123986	232877	257311	4.94409e+06	1.4836e+07	4.21251e+07	7.40366e+07	1.20828e+08	1.32819e+08	1.30849e+08	1.07401e+08	7.38056e+07	4.54345e+07	2.16262e+07	7.07934e+06	894017	995743	208943	515073	72630.2	302340	155133	25317.7	128845	55181.8	156492
CGYKFHQRCSTEVPLM	523	538	2	0	949.939	7	13	9.4773	9.5396	953.365	5.51233	1	0	0.974542	-0.628343	1	0	0.360894		0	22030.2	39710	0	1.21601e+06	3.48251e+06	6.5061e+06	5.14472e+06	5.6749e+06	960681	0	0	0	0	0	328083	0	304688	0	0	0
CGYKFHQRCSTEVPLM	523	538	3	0	633.629	7	13	9.49287	9.69555	635.944	5.60655	1	0	1.00559	-0.074094	1	0	0.072378		0	0	475305	6.90857e+06	2.21931e+07	4.46389e+07	7.35207e+07	7.60958e+07	6.38791e+07	3.71238e+07	1.80055e+07	3.01286e+06	729556	144483	124682	0	114082	279218	0	0	1.31198e+06
CGYKFHQRCSTEVPLMC	523	539	3	0	667.965	7	14	9.80462	9.85138	670.617	6.4925	1	0	1.14472	-0.68967		0	0.26515		0	0	0	0	377969	1.46746e+06	3.09668e+06	5.55376e+06	4.36917e+06	3.56232e+06	2.95311e+06	683096	106191	0	0	143065	118815	0	187257	0	0	9645.99
YKFHQRC	525	531	2	0	491.24	5	5	5.98257	6.46835	492.85	2.56005	0.4	0					1.23463		4.57049e+06	2.54239e+07	6.43255e+07	3.87745e+07	2.74056e+07	1.73392e+06	2.31875e+06	3.80812e+06	1.01126e+07	7.59164e+06	2.7142e+06
YKFHQRC	525	531	3	0	327.829	5	5	6.14042	6.45277	328.829	2.33873	0.4	0					0		1.3941e+06	6.54685e+06	1.63738e+07	1.43087e+07	3.88368e+06	328040	0	1.04613e+06	1.80605e+06	1.61719e+06	801753
YKFHQRCST	525	533	2	0	585.28	5	7	6.70235	6.71797	588.869	6.41771	0.4	1					2.02782		0	0	562205	0	0	0	217158	0	248189	0	0	0	602777
YKFHQRCSTE	525	534	2	0	649.801	5	8	5.9984	6.32812	651.985	3.53667	1	0	1.0519	0.427447		-2	0.211133		0	818312	7.18063e+06	1.96542e+07	2.97225e+07	2.26344e+07	1.40239e+07	3.66917e+06	1.12767e+06	227774	42475.9	189621	30995.7	245744
YKFHQRCSTEVPLM	525	538	2	0	869.924	6	11	9.2867	9.67478	873.25	5.47158	0.6	0					0.197165		0	320704	305551	9.74619e+06	3.85911e+07	7.83351e+07	1.08329e+08	1.04834e+08	7.80124e+07	4.48602e+07	1.58852e+07	673741	2.71466e+06	0	706645	437167	0	51375.9
YKFHQRCSTEVPLM	525	538	3	0	580.285	6	11	9.2867	9.71112	582.486	5.42311	1	0	1.27007	0.801333	1	-2	0.0940936		226429	103257	3.52325e+06	2.95195e+07	8.87573e+07	1.59684e+08	2.18968e+08	2.0468e+08	1.51122e+08	8.11588e+07	3.38821e+07	1.23071e+07	3.02853e+06	1.09166e+06	1.2915e+06	2.93279e+06	78252.9	83875.8
YKFHQRCSTEVPLMC	525	539	3	0	614.621	7	12	7.11188	7.61477	618.948	11.6704	0.5	0					0.166378		0	0	2.10262e+07	0	0	470573	62178.8	3377.42	477180	6.1814e+06	5.29611e+07	1.81043e+08	3.76646e+08	4.98336e+08	4.2679e+08	2.19048e+08	2.94011e+07	8.87239e+06	1.63388e+06	1.25391e+06
KFHQRC	526	531	2	0	409.708	4	4	4.45937	4.74603	410.874	1.78482	1	0	1.06956	0.257481		1	0.125408		896733	6.55321e+06	1.39047e+07	1.15923e+07	3.98797e+06	260268	0	0	0
KFHQRCSTE	526	534	2	0	568.269	5	7	4.50713	4.69823	570.448	3.6371	1	0	1.38391	-0.119826		0	0.151932		25018.4	147762	1.55532e+06	5.07999e+06	7.41462e+06	7.35473e+06	3.18488e+06	612325	0	24166.3	195925	91022.1	0
KFHQRCSTEVPLM	526	538	2	0	788.392	6	10	8.73625	8.8404	791.421	4.9874	0.6	0					0.166066		0	0	535275	2.37594e+06	4.89826e+06	9.56794e+06	1.38518e+07	1.12961e+07	6.07496e+06	517420	407834	97025.8	58473.7	195663	162649	9450.72	0
KFHQRCSTEVPLM	526	538	3	0	525.931	6	10	8.72065	8.9949	528.062	5.32305	1	0	1.4384	0.208459	1	0	0.126155		63374.7	669587	952741	7.9354e+06	2.75431e+07	4.13443e+07	5.30939e+07	4.618e+07	3.28315e+07	1.7013e+07	5.9215e+06	2.59673e+06	706409	707241	405024	260526	50101.5
KFHQRCSTEVPLMC	526	539	2	0	839.897	6	11	9.3958	9.50843	843.372	5.75692	1	0	1.40006	-0.429621	1	0	0.591262		199850	0	5940.3	0	414807	4.1046e+06	8.89233e+06	8.26488e+06	8.13428e+06	3.27581e+06	785323	0	0	0	0	0	0	0
KFHQRCSTEVPLMC	526	539	3	0	560.267	6	11					-1
HQRCSTEVPLM	528	538	2	0	650.81	6	8	8.28445	8.3935	656.39	10.2723	0.4	0					0.249458		0	233555	265909	211510	368910	124121	353161	517793	6.34267e+06	1.7262e+07	2.61733e+07	3.60309e+07	3.06361e+07	2.17527e+07	1.1534e+07
STEVPLM	532	538	1	0	776.386	4	4	8.82998	9.2711	779.382	2.4778	1	0	1.81171	0.867266		0	0.413166		9.96666e+06	4.09244e+07	1.13827e+08	1.46325e+08	1.05863e+08	3.57903e+07	9.20794e+06	1.69482e+06	1.31635e+06
STEVPLMC	532	539	1	0	879.395	5	5	9.77347	9.8358	883.242	3.19925	1	0	1.89911	-0.628211		-1	0.18625		0	0	2.75e+06	7.10809e+06	9.09228e+06	6.43578e+06	874149	0	4132.2	0	0
EVPLM	534	538	1	0	588.306	4	2	9.00535	9.30228	590.199	1.47321	1	1	2.31359	0.298015		0	0.110309		8.34091e+07	2.63318e+08	2.84244e+08	2.37356e+08	3.66151e+07	3.45331e+06	1.33433e+06
EVPLMC	534	539	1	0	691.315	5	3	9.71112	9.77347	693.731	1.86836	1	0	1.82602	-0.628145		-1	0.102629		126180	4.62243e+06	1.05122e+07	9.6142e+06	3.03888e+06	0	152006	0	0
VPLM	535	538	1	0	459.264	4	2	7.97238	8.65307	460.794	1.18151	1	0	1.68879	1.8131		-1	0.330045		1.77209e+08	6.32028e+08	6.09148e+08	1.92179e+08	1.02678e+07	249713	754204
VPLMC	535	539	1	0	562.273	4	3	7.72355	7.73908	563.276	0.531016	0.4	0					0		0	54327.9	0	0	0	0	0	0
CVNY	539	542	1	0	498.202	4	2	5.66692	6.3021	499.68	1.1179	1	0	1.55254	1.63346		1	0.0294045		4.03497e+08	1.48093e+09	1.50776e+09	2.99443e+08	1.70317e+07	125724	241312
CVNYDQL	539	545	1	0	854.371	4	5	8.68945	9.20345	858.283	3.34971	1	0	2.02802	1.15502	1	1	0.0819355		2.66819e+06	5.07119e+07	2.3347e+08	5.7132e+08	7.27213e+08	5.05814e+08	1.63495e+08	4.07122e+07	686556	633165
CVNYDQL	539	545	2	0	427.689	4	5	8.70505	9.1514	429.415	2.8885	1	0	1.63286	0.887928	1	1	0.0532138		4.03452e+06	6.09665e+07	2.09778e+08	3.64375e+08	3.59152e+08	1.71099e+08	4.91079e+07	5.71613e+06	1.04092e+06	368049
CVNYDQLDL	539	547	1	0	1082.48	5	7	10.2559	10.7906	1087.72	4.53628	1	0	1.93419	1.23674	1	0	0.125707		0	859555	4.51135e+07	2.07164e+08	4.58077e+08	6.04553e+08	5.10954e+08	2.68541e+08	1.03559e+08	3.19073e+07	651520	1613.08	14418.2
CVNYDQLDL	539	547	2	0	541.745	5	7	10.2559	10.8114	544.217	4.24482	1	0	1.75583	1.3188	1	0	0.0320681		2.08668e+06	5.67658e+07	2.73137e+08	7.52982e+08	1.40931e+09	1.67933e+09	1.31904e+09	6.33777e+08	2.17678e+08	5.54206e+07	2.70128e+06	1.33352e+06	846008
VNYDQL	540	545	1	0	751.362	4	4	8.45577	8.88015	754.712	2.91102	1	0	2.27568	0.801201		1	0.0985952		2.55839e+06	7.98011e+07	3.17829e+08	5.85001e+08	5.23524e+08	1.98694e+08	4.23384e+07	4.46339e+06	2.15632e+06
VNYDQLDL	540	547	1	0	979.473	4	6	10.1315	10.5051	983.998	3.9534	0.4	0					0.0750964		3.95476e+06	1.51903e+07	1.07242e+08	3.04232e+08	5.34057e+08	5.22678e+08	3.10892e+08	1.07904e+08	2.01581e+07	660410	223763
VNYDQLDL	540	547	2	0	490.24	4	6	10.1315	10.7023	492.391	3.73078	1	0	1.82177	1.37947	1	0	0.0491772		2.90686e+06	5.31892e+07	2.33782e+08	5.4716e+08	8.33376e+08	7.47967e+08	3.89524e+08	1.28251e+08	2.62537e+07	1.30293e+06	585464
YDQL	542	545	1	0	538.251	3	2	7.1275	7.17432	540.115	1.55044	1	0	2.47901	-0.689472		0	0.220059		362403	1.85132e+06	3.95496e+06	1.27791e+06	0	77028.8
YDQLDL	542	547	1	0	766.362	4	4	8.9427	9.03668	773.363	6.55105	0.4	1					2.78049		2097.36	0	87901	85306.4	0	0	163811	698402	894385
DQLDL	543	547	1	0	603.298	3	3	8.7831	9.2971	605.322	1.68779	0.4	0					0.0268252		3.2232e+08	1.46742e+09	2.34053e+09	1.40236e+09	3.21915e+08	5.03528e+07	2.99817e+06
[truncated: 21 more columns]
