# Supplementary material for: Unveiling the domain-specific and RAS isoform-specific details of BRAF kinase regulation
Source: eLife. 2023 Dec 27;12:RP88836. doi: 10.7554/eLife.88836 (PMC10752582; doi:10.7554/eLife.88836)
Supplement: Figure 2—source data 2. — Also applies to plots presented in Supplementary file 1; Figure 2—figure supplement 1 and Figure 2—figure supplement 2. [file elife-88836-fig2-data2.zip › Figure 2- source data 2/(BRAF-N3_BRAF-allH1.mzXML) ExMS2_FinalTable.xls]

## Sheet: Sheet1
Sequence	START	END	Charge	ModMass	Monoisotopic m/z	maxND	maxD	RT Range(start, unit: min)	RT Range(end)	Centroid m/z	Delta Mass	Flag#1:Skip-tests	Flag#2:Unimodality check	Flag#3:Back exchange prediction check	Flag#4:Elution RT width check	Flag#5:Unique peptide RT/deltaD consistency check	Flag#6:Common-end peptides centroid subtraction check	Flag#7:Centroid shift within RT range check	Flag#8:Data multiple assignment check	Isotopic Envelope Amplitudes(start from this column(the Monoisotopic) to nonzero end):
GSSHHHHHHGTKTEEGKL	2	19	2	0	1008.48	6	16	4.84785	5.73872	1009.06	0.00261496	1	0	-0.106875	2.2962	1	1	0.239		4.46566e+08	4.67631e+08	2.7483e+08	1.00457e+08	3.27024e+07	4.78137e+06	2.64216e+06	0	205899	0	1.99894e+06	0	417893	0	98293.5	0	329244	0	0	0	542363	72611.8	16661.5
GSSHHHHHHGTKTEEGKL	2	19	3	0	672.656	6	16	4.8043	5.55478	673.031	-0.0281579	1	0	-0.141381	1.81582	1	1	0.0161439		1.9848e+09	2.07116e+09	1.14726e+09	4.69643e+08	1.4198e+08	3.51322e+07	4.18867e+06	350421	207733	0	0	331715	8398.64	0	490595	0	0	332040	0	0	0	0	0
GSSHHHHHHGTKTEEGKL	2	19	4	0	504.744	6	16	4.84132	5.5897	505.022	-0.0413132	1	0	-0.156132	1.80864	1	1	0.0570764		6.37122e+08	6.58167e+08	3.6659e+08	1.42662e+08	3.98852e+07	6.80965e+06	308504	0	0	0	0	0	560735	0	254537	0	50680.5	0	92464.4	0	0	0	1.17463e+06
GSSHHHHHHGTKTEEGKL	2	19	5	0	403.997	6	16	4.81563	5.44492	404.224	-0.0165155	1	0	-0.128326	1.40109	1	1	0.0452954		3.6594e+08	3.83452e+08	2.09598e+08	8.55494e+07	2.32962e+07	5.2031e+06	240976	38375.5	0	0	0	0	0	0	0	0	167454	0	0	0	0	1.64781e+06	0
GSSHHHHHHGTKTEEGKLVIWINGDKGYNGL	2	32	3	0	1149.23	8	29	9.46723	9.57567	1149.83	-0.237204	0.4	0					0.421095		925032	3.42897e+06	2.77668e+06	734185	275658	0	0	0	0	0	0	0	0	0	0	0	0	0	0	0	0	117715	0	0	0	0	0	0	0	0
GSSHHHHHHGTKTEEGKLVIWINGDKGYNGL	2	32	4	0	862.178	8	29	9.41653	9.52468	863.366	2.72114	0.6	0					1.01205		6.13046e+06	9.57588e+06	1.10211e+07	6.95331e+06	2.66393e+06	908370	23706.6	0	0	95487.2	0	0	0	0	0	0	0	0	0	0	0	0	127147	0	0	0	0	0	0	251377
GSSHHHHHHGTKTEEGKLVIWINGDKGYNGL	2	32	5	0	689.944	8	29	9.46723	9.5883	691.212	4.30892	1	1	2.55591	-0.337985	-1	1	0.653384		3.2217e+06	5.45235e+06	4.76222e+06	3.3612e+06	979065	91780.2	110434	119152	0	0	0	0	0	0	0	0	0	1.38094e+06	0	0	0	88718.9	88463.9	0	0	272131	0	0	0	0
VIWINGDKGY	20	29	1	0	1164.6	5	8	9.18847	9.23948	1164.92	-0.393767	1	0	-0.992871	-0.577691	1	1	0.294172		1.70536e+06	799360	0	0	0	0	0	0	0	0	0	0	0	0
VIWINGDKGY	20	29	2	0	582.806	5	8	9.45472	9.48003	583.162	-0.00300119	0.6	0					0.0613774		4.71332e+06	2.8701e+06	989805	167573	0	0	0	0	0	101289	0	0	0	0
VIWINGDKGYNG	20	31	2	0	668.338	5	10	8.55688	8.90887	669.05	0.619794	1	0	1.00216	0.452192		-1	0.216932		3.23489e+07	1.98387e+07	8.93948e+06	776463	882422	0	7.54633e+06	0	1.22523e+06	0	158550	126767	15291.8	0	0	0
VIWINGDKGYNGL	20	32	2	0	724.88	5	11	9.9633	10.2907	725.299	-0.0383898	1	0	-0.172421	0.368127		-1	0.0339596		2.20116e+09	1.74392e+09	7.43068e+08	2.11497e+08	5.30945e+07	7.95777e+06	0	439394	0	415133	0	468117	0	542939	228211	341544	0
VIWINGDKGYNGLAE	20	34	2	0	824.92	5	13	9.48003	9.87913	826.753	2.67996	0.6	1					0		4.85799e+07	4.45765e+07	2.01201e+07	4.84418e+06	642733	0	0	2.99433e+06	0	943035	0	0	0	280285	0	2.21851e+06	1.43658e+07	8.14836e+06	148746
VIWINGDKGYNGLAEVGKKFEKDTG	20	44	3	0	913.476	7	23					-1
VIWINGDKGYNGLAEVGKKFEKDTGIKV	20	47	3	0	1026.89	7	26					-1
VIWINGDKGYNGLAEVGKKFEKDTGIKV	20	47	4	0	770.421	7	26	11.1386	11.4466	771.025	0.564895	1	0	0.279989	0.30197	1	0	0.420708		6.95925e+06	1.67249e+07	1.45147e+07	7.22251e+06	1.11609e+06	475328	152393	144899	0	0	0	0	115573	0	0	157867	488182	0	0	0	320762	0	0	0	0	0	171326	0	304592	0
VIWINGDKGYNGLAEVGKKFEKDTGIKVTVEHPDKL	20	55	4	0	1000.29	9	33	10.5583	11.0013	1000.91	0.0688302	1	0	-0.0723871	0.763472	0	-5	0.0662578		1.11476e+08	2.59373e+08	2.87755e+08	2.30297e+08	1.34958e+08	6.93782e+07	2.57906e+07	7.70627e+06	630334	0	391722	981763	0	788664	738587	698846	0	257420	0	0	0	0	0	0	0	647035	265689	206365	0	0
VIWINGDKGYNGLAEVGKKFEKDTGIKVTVEHPDKL	20	55	5	0	800.434	9	33	10.6186	10.684	800.969	0.269633	1	0	0.0367818	-0.528529	1	-4	0.0793095		2.14858e+07	4.79941e+07	5.9283e+07	4.62876e+07	2.71233e+07	9.02712e+06	5.02489e+06	1.15421e+06	3.54294e+06	199739	525994	3.04683e+06	0	20567.2	0	139266	1.63293e+06	0	0	225645	0	0	0	0	0	0	0	0	0	0
VIWINGDKGYNGLAEVGKKFEKDTGIKVTVEHPDKL	20	55	6	0	667.196	9	33	10.5831	10.9548	667.704	0.645419	1	0	0.241082	0.51966	0	-4	0.175706		3.70314e+07	7.83822e+07	1.13026e+08	7.83211e+07	4.89007e+07	2.19414e+07	6.90158e+06	1.10294e+06	314746	469691	0	291724	0	0	0	153036	0	238793	135981	152087	0	63736.2	133526	169347	0	356063	0	292250	101247	2.25679e+06
VIWINGDKGYNGLAEVGKKFEKDTGIKVTVEHPDKL	20	55	7	0	572.026	9	33	10.5711	10.9165	572.435	0.454462	1	0	0.137266	0.42955	1	-4	0.290013		1.45425e+07	4.32455e+07	7.43255e+07	4.36102e+07	2.45462e+07	1.05253e+07	2.51861e+06	737300	0	2.28782e+06	0	0	923.792	60949.8	0	0	216689	0	0	165697	0	104196	0	0	0	0	247245	0	0	0
NGDKGYNGLAEVGKKFEKDTGIKVTVE	24	50	3	0	966.173	7	25					-1
GLAEVGKKFEKDTGIKVTVEHPDKL	31	55	4	0	685.383	7	22					-1
LAEVGKKFEKDTGIKVTVEHPDKL	32	55	3	0	894.501	7	21					-1
LAEVGKKFEKDTGIKVTVEHPDKL	32	55	4	0	671.127	7	21					-1
LAEVGKKFEKDTGIKVTVEHPDKLEEKFPQVAATGDGPDIIF	32	73	4	0	1149.86	9	37					-1
LAEVGKKFEKDTGIKVTVEHPDKLEEKFPQVAATGDGPDIIF	32	73	5	0	920.091	9	37					-1
AEVGKKFEKDTG	33	44	2	0	654.843	5	10	4.82695	5.11222	655.136	-0.177181	0.6	0					0.434594		7.30943e+06	4.02163e+06	106177	0	0	0	0	0	0	0	0	0	0	0	0	169304
AEVGKKFEKDTG	33	44	3	0	436.898	5	10	4.88903	5.62773	437.422	0.810103	0.4	0					0.0382867		2.70001e+06	8.10516e+08	480737	0	1.49185e+08	0	0	1.78737e+07	1394.63	0	59835.4	0	0	318502	0	0
AEVGKKFEKDTGIKV	33	47	2	0	824.967	5	13	7.51808	7.81663	825.376	-0.156775	0.6	0					0.449655		1.55899e+07	1.11262e+07	4.17804e+06	932161	27594.1	0	0	327709	0	0	0	0	0	127573	0	0	0	698.99	0
AEVGKKFEKDTGIKV	33	47	3	0	550.314	5	13	7.47463	7.72835	550.603	-0.107124	1	0	-0.257645	0.115932	1	0	0.162927		1.99507e+07	1.4935e+07	5.31813e+06	700994	23178.7	5430.2	205019	0	0	283507	0	0	381998	0	0	0	0	0	0
AEVGKKFEKDTGIKVTVEHPDKL	33	55	4	0	642.856	7	20	7.66772	7.79137	644.321	4.3342	0.4	1					0.519119		8.07171e+07	1.19478e+08	8.9996e+07	4.48065e+07	1.71676e+07	6.1576e+06	1.00188e+06	18717	0	0	0	0	0	0	0	0	0	0	1.03737e+08	0	142334	0	1.79992e+07	0	0	0	29132.7	0
AEVGKKFEKDTGIKVTVEHPDKL	33	55	5	0	514.486	7	20	7.6121	8.00717	514.775	-0.0826754	1	0	-0.183971	0.599619	-1	-2	0.0533031		8.34574e+07	1.10623e+08	8.20487e+07	4.41408e+07	1.18878e+07	2.49447e+06	293383	8129.13	0	0	0	5025.04	0	0	214827	0	0	0	0	445099	0	0	0	0	102709	3221.16	0	0
AEVGKKFEKDTGIKVTVEHPDKL	33	55	6	0	428.907	7	20	7.66772	7.84885	430.306	6.86751	0.4	1					0.516968		2.33286e+07	3.10944e+07	2.29614e+07	1.11941e+07	3.32247e+06	361372	163484	0	372457	0	0	0	0	0	0	0	127627	0	0	0	0	0	0	0	0	0	3.64929e+07	0
AEVGKKFEKDTGIKVTVEHPDKLEEKFPQVAATGDGPDIIF	33	73	4	0	1121.59	9	36	10.1263	10.9884	1122.26	0.000692795	1	0	-0.109462	2.19765	-1	-5	0.0809038		3.70992e+08	8.59277e+08	1.08915e+09	9.43965e+08	6.65496e+08	3.54467e+08	1.66156e+08	5.3703e+07	1.44274e+07	2.47904e+06	287774	0	300305	0	0	320019	645410	0	877644	0	0	0	337387	0	465374	0	385995	689339	209470	0
AEVGKKFEKDTGIKVTVEHPDKLEEKFPQVAATGDGPDIIF	33	73	6	0	748.063	9	36	10.2664	10.2794	748.503	-0.0466075	1	0	-0.133035	-0.707951	0	-5	0.0143539		6.87945e+06	1.47555e+07	2.08495e+07	1.40368e+07	1.40523e+07	4.9573e+06	2.37669e+06	1.6961e+06	0	0	0	0	0	0	0	0	0	0	0	0	0	0	193048	0	0	0	0	0	0	0
AEVGKKFEKDTGIKVTVEHPDKLEEKFPQVAATGDGPDIIF	33	73	7	0	641.34	9	36	10.1926	10.3664	641.738	0.0929202	1	0	-0.0635001	-0.157479	0	-5	0.109304		4.35651e+06	1.14518e+07	1.11884e+07	1.37219e+07	9.73963e+06	3.43453e+06	1.0744e+06	262805	0	0	0	0	0	0	0	0	0	0	0	0	0	0	322635	0	0	0	0	0	291283	0
VGKKFEKDTGIKVTVEHPDKL	35	55	2	0	1184.67	6	18					-1
VGKKFEKDTGIKVTVEHPDKL	35	55	3	0	790.113	6	18	7.51808	7.6121	790.717	0.40274	1	0	0.291609	-0.430548	1	-3	0.41376		1.48238e+06	2.04523e+06	887813	843336	15254.1	0	0	0	0	0	0	0	0	0	0	0	0	0	0	180730	0	0	0	0	0
VGKKFEKDTGIKVTVEHPDKLEEKFPQVAATGDGPDIIF	35	73	4	0	1071.57	9	34	10.2429	10.3455	1072.24	0.103116	1	0	-0.0553961	-0.401291		-2	0.301396		2.38428e+06	6.13499e+06	9.45093e+06	9.90788e+06	3.33388e+06	1.90811e+06	306050	0	0	0	0	0	0	0	0	0	0	0	0	0	0	0	0	0	0	0	0	0	0	0
IKVTVEHPDKL	45	55	2	0	639.874	5	8					-1
IKVTVEHPDKL	45	55	3	0	426.919	5	8					-1
IKVTVEHPDKLEEKFPQVAATGDGPDIIF	45	73	3	0	1065.23	8	24					-1
TVEHPDKL	48	55	1	0	938.494	4	5					0
TVEHPDKL	48	55	2	0	469.751	4	5	4.62777	4.6652	472.317	4.58623	0.4	1					1.17467		0	0	0	33279.2	0	1942.25	1949.72	19921.4	0	7944.4
TVEHPDKL	48	55	3	0	313.503	4	5	5.25085	5.29743	314.906	3.66342	0.4	1					0.729425		0	0	270057	0	0	0	0	0	155192	0
TVEHPDKLEEKFPQVAATGDGPDIIF	48	73	3	0	951.815	7	21	10.7238	11.0571	952.767	1.1478	0.6	0					0.473033		2.07337e+07	3.10175e+07	2.12437e+07	1.26275e+07	2.30867e+06	439282	0	0	2.01122e+06	12526.5	0	572145	389712	0	177254	190489	0	142519	0	0	152547	0	0	152718	209521	265312	1.79863e+06	1.60272e+06	278406
TVEHPDKLEEKFPQVAATGDGPDIIF	48	73	4	0	714.113	7	21					0
EEKFPQVAATGDGPDIIF	56	73	2	0	967.481	6	14	10.8321	11.6562	968.403	0.682453	0.6	0					0.764145		1.26186e+09	1.34861e+09	7.61795e+08	2.89596e+08	8.40392e+07	1.8371e+07	1.89821e+06	530715	1.28247e+06	6.87367e+06	5.20737e+06	525096	308919	227777	930907	173590	7.83836e+07	7.47394e+07	2.06114e+07	1.35088e+06	466283
EEKFPQVAATGDGPDIIF	56	73	3	0	645.323	6	14	10.9548	11.5873	645.973	0.788354	1	0	0.900459	1.41192	1	-3	0.721751		1.40819e+08	1.47025e+08	8.17372e+07	3.13856e+07	7.42579e+06	110488	375000	299713	187867	967562	146362	0	0	0	0	0	1.03286e+07	7.25177e+06	3.18359e+06	241373	2.01087e+06
WAHDRFGG	74	81	2	0	473.22	4	6	7.24692	7.88723	473.436	-0.135366	1	0	-0.514571	1.43884	1	1	0.33913		7.16678e+07	3.154e+07	4.30903e+06	0	3927.34	0	31319.5	0	133210	4595.43	501743
WAHDRFGG	74	81	3	0	315.816	4	6	7.39935	7.41887	315.911	-0.281056	1	0	-0.950203	-0.685481	1	1	0.1128		367526	146193	0	0	0	0	0	0	0	0	0
WAHDRFGGY	74	82	1	0	1108.5	5	7	8.46605	8.9845	1109.11	-0.0629312	1	0	-0.271099	1.02183	1	1	0.632684		3.29528e+07	1.80463e+07	1.97486e+06	0	0	0	0	0	0	0	0	332063	625172
WAHDRFGGY	74	82	2	0	554.752	5	7	8.42787	9.21373	555.056	-0.0716648	1	0	-0.293483	1.9369	1	1	0.143075		2.10317e+08	1.24369e+08	3.82638e+07	5.24874e+06	0	656307	135108	0	0	0	4175.76	738662	117529
WAHDRFGGY	74	82	3	0	370.17	5	7	8.46605	8.9593	370.456	0.17857	1	0	0.347862	0.935594	1	1	0.235939		3.54013e+07	2.24424e+07	3.87194e+06	2.1468e+06	0	0	0	0	0	2.0781e+06	0	105313	0
WAHDRFGGYAQSGL	74	87	2	0	782.868	5	12	8.97178	9.65192	783.44	0.204634	1	0	0.196135	1.57509	1	1	0.233856		1.37584e+09	1.1643e+09	5.45431e+08	1.75339e+08	4.07861e+07	6.97662e+06	2.23183e+07	1.94379e+07	7.40417e+06	2.2738e+06	322994	126676	145471	3.96425e+07	146795	1.01132e+06	0	302145
WAHDRFGGYAQSGL	74	87	3	0	522.248	5	12	8.97178	9.68905	522.549	-0.0341125	1	0	-0.160808	1.70216	1	1	0.0238996		9.45715e+08	8.15083e+08	3.62147e+08	1.17454e+08	2.71673e+07	4.33339e+06	687825	58092.4	0	1.29875e+06	0	65592.7	252561	0	0	497475	0	0
WAHDRFGGYAQSGLL	74	88	2	0	839.41	5	13	10.0372	10.7829	839.885	-0.0609872	0.6	0					0.0752639		6.41461e+08	6.18683e+08	2.8558e+08	8.14712e+07	1.63359e+07	0	1.47248e+06	205684	223654	240790	325645	0	728029	0	629932	0	593232	529354	434791
WAHDRFGGYAQSGLL	74	88	3	0	559.943	5	13	10.0709	10.7705	560.339	0.178012	0.6	0					0.341714		4.26637e+08	3.89709e+08	1.86172e+08	6.21105e+07	7.3691e+06	606754	186764	257677	0	189942	222334	125539	0	0	159188	0	1.85126e+07	380108	0
WAHDRFGGYAQSGLLA	74	89	2	0	874.929	6	14					-1
WAHDRFGGYAQSGLLA	74	89	3	0	583.622	6	14	9.85395	10.0372	584.243	0.806408	0.6	0					0.490162		9.45886e+06	8.6531e+06	3.01102e+06	612397	0	0	0	0	0	0	0	0	8537.94	0	583550	0	0	0	0	0	915358
YAQSGL	82	87	1	0	638.314	4	4	6.17003	6.26427	638.314	-0.372485	0.4	0					1.22796e-13		3.84486e+06	0	0	0	0	0	0	0	0
YAQSGLL	82	88	1	0	751.398	4	5	8.4407	8.66937	752.79	0.945316	1	1	3.28214	0.0302126		-1	1.11337		1.19397e+07	3.936e+06	215123	276791	159596	805543	3.06602e+06	0	0	0
AQSGL	83	87	1	0	475.251	3	3	4.21737	5.09115	475.514	0.00365806	1	0	-0.0879313	2.23775		1	0.375554		1.47182e+08	2.7673e+07	7.81321e+06	317894	506936	83563.7	254185
AQSGLL	83	88	1	0	588.335	3	4	7.72835	8.17583	589.34	0.672874	0.4	0					0.398761		6.1516e+06	3.29273e+07	4.57963e+06	549342	7147.45	0	105489	0
LAEITPDKA	88	96	1	0	957.525	4	6	5.92485	6.35677	957.91	-0.172239	1	0	-0.624825	0.725717	1	1	1.12489		9.09095e+07	2.67009e+07	760194	405854	1.06547e+06	0	982549	736284	239319	0	0
LAEITPDKA	88	96	2	0	479.266	4	6	5.88653	6.54272	479.429	-0.230989	1	0	-0.800496	1.49314	1	1	0.206761		2.143e+08	8.5211e+07	4.0221e+06	686586	947623	0	0	0	0	0	0
LAEITPDKAFQ	88	98	2	0	616.83	5	8	8.11855	8.36952	617.402	0.407488	1	0	0.804027	0.106521		1	1.04458		8.19316e+06	3.12408e+06	1.49953e+06	22545.4	0	8904.13	0	122638	0	272364	0	258664	275713	0
LAEITPDKAFQDKL	88	101	2	0	794.933	5	11	9.2267	9.44217	795.503	0.195054	1	0	0.208323	-0.0149567	1	0	0.131159		3.55094e+07	3.21123e+07	1.44642e+07	6.03369e+06	3.81088e+06	804333	11915.4	0	0	236946	0	0	0	0	164994	0	203841
LAEITPDKAFQDKL	88	101	3	0	530.291	5	11					-1
LAEITPDKAFQDKLYPFT	88	105	2	0	1049.05	6	14					-1
LAEITPDKAFQDKLYPFT	88	105	3	0	699.702	6	14	10.7238	11.2129	700.31	0.539285	0.6	0					0.875397		4.44064e+07	5.12454e+07	3.49124e+07	1.16463e+07	688209	1.00408e+06	371833	124226	366513	185690	203661	242770	168557	0	0	436751	402781	284138	574092	3.32436e+06	227327
LAEITPDKAFQDKLYPFTW	88	106	3	0	761.728	6	15	12.4176	12.8311	762.184	-0.0487346	1	0	-0.168097	0.662696		-2	0.0799647		7.75568e+07	1.02253e+08	7.07618e+07	3.1491e+07	1.08422e+07	0	121442	0	952056	181556	0	205424	82076.4	76445.3	175781	0	0	140279	0	71268.1	0	0
LAEITPDKAFQDKLYPFTWD	88	107	2	0	1199.6	7	16	11.8103	12.574	1200.31	-0.0559686	0.6	0					0.254388		2.2875e+08	2.9666e+08	2.14609e+08	1.05506e+08	3.82823e+07	7.05692e+06	1.04324e+06	0	0	0	0	0	160895	0	530574	0	115603	0	146076	165808	0	124190	602391	0
LAEITPDKAFQDKLYPFTWD	88	107	3	0	800.07	7	16	11.799	12.5259	800.566	0.0066783	0.6	0					0.0537955		5.5249e+08	9.07392e+08	5.20763e+08	2.64001e+08	1.38857e+08	3.18434e+07	7.04348e+06	5.3108e+06	1.58269e+06	1.79594e+06	1.8862e+06	0	228733	266606	90313.3	0	105448	77096.4	169110	135996	146579	106750	300638	33493.6
LAEITPDKAFQDKLYPFTWDA	88	108	2	0	1235.12	7	17	11.8568	12.5048	1235.94	0.107545	0.6	0					0.385346		7.59436e+07	1.13007e+08	8.16692e+07	3.93758e+07	1.2386e+07	3.29101e+06	278408	140221	171874	3.2167e+06	363684	723101	236507	502582	0	563260	24470.8	0	152898	198342	0	0	153447	0	299245
LAEITPDKAFQDKLYPFTWDA	88	108	3	0	823.749	7	17	11.9164	12.5178	824.448	0.574114	0.6	1					0.0143676		2.1467e+08	2.97248e+08	2.24203e+08	1.10725e+08	4.34752e+07	1.24963e+07	2.41185e+06	270465	7.52283e+07	2.1627e+06	1.91897e+06	5.16849e+06	388912	0	320770	107145	0	720138	184707	0	353972	223744	0	190750	115772
LAEITPDKAFQDKLYPFTWDAVRYNGKL	88	115	3	0	1100.57	8	24	11.5038	12.1936	1101.24	-0.0209829	0.6	0					0.0486765		3.29989e+08	6.72067e+08	6.27397e+08	4.30013e+08	2.2135e+08	9.45823e+07	2.78843e+07	6.08472e+06	162235	146718	0	0	257868	0	0	153847	0	290444	125085	0	173525	0	0	0	107084	0	229455	0	0	0
LAEITPDKAFQDKLYPFTWDAVRYNGKL	88	115	4	0	825.683	8	24	11.4846	12.1936	826.191	0.00706279	1	0	-0.104528	1.67399	1	-3	0.0475703		3.66841e+08	6.49178e+08	6.67032e+08	4.30607e+08	2.22545e+08	9.0968e+07	2.84481e+07	1.8955e+07	555011	138238	142398	711703	128954	91552.4	0	728320	138337	477017	129465	329790	267275	178615	0	190750	0	0	195725	0	301325	73806.6
LAEITPDKAFQDKLYPFTWDAVRYNGKL	88	115	5	0	660.748	8	24	11.562	11.8568	661.234	0.407608	1	0	0.194894	0.256686	1	1	0.119221		4.12908e+07	7.95941e+07	7.57575e+07	8.16001e+07	2.65135e+07	9.80769e+06	2.17367e+06	211189	7.89434e+06	0	0	0	0	214476	0	0	0	0	140425	0	121677	0	0	0	123912	0	0	0	1.99961e+06	0
LAEITPDKAFQDKLYPFTWDAVRYNGKLIAYPIAVEA	88	124	3	0	1409.74	9	32					-1
LAEITPDKAFQDKLYPFTWDAVRYNGKLIAYPIAVEA	88	124	4	0	1057.56	9	32					-1
AEITPDKA	89	96	1	0	844.441	4	5	4.4544	5.11222	844.807	-0.117291	1	0	-0.530669	1.49873	1	0	0.174179		2.60923e+07	1.0445e+07	1.58345e+06	31261.1	26929.2	27563.5	0	0	0	0
AEITPDKA	89	96	2	0	422.724	4	5	4.39418	5.13292	422.988	0.0444097	1	0	0.0495419	1.77562	1	0	0.266235		2.06122e+08	8.04548e+07	1.95211e+07	1.09972e+06	160670	396130	25153.2	4.9398e+06	140387	391959
AEITPDKAFQDKL	89	101	2	0	738.391	5	10	8.65658	8.99737	738.789	-0.0769574	1	0	-0.247876	0.413866	0	0	1.16699		1.523e+07	1.17633e+07	3.3422e+06	0	131117	0	146590	0	0	132756	171267	0	5300.53	140472	0	0
AEITPDKAFQDKL	89	101	3	0	492.596	5	10	8.69507	8.88315	493.142	0.765337	1	0	1.26327	-0.10866	0	-7	0.639429		5.81407e+06	4.73739e+06	916162	0	118256	126160	0	0	0	0	0	0	0	111245	821882	0
AEITPDKAFQDKLYPFT	89	105	3	0	662.007	6	13	9.23948	9.3912	667.316	14.7162	0.4	0					0.0694751		0	111625	0	95179.1	0	0	0	87678.7	0	83095.9	0	0	0	5.38786e+06	0	1.75206e+07	2.01848e+07	1.24014e+07	5.56509e+06	1.50358e+06
AEITPDKAFQDKLYPFTW	89	106	2	0	1085.55	6	14	12.0938	12.3536	1086.55	0.660264	1	0	0.736313	0.136862	0	-7	0.741944		1.58374e+07	1.90492e+07	1.13481e+07	3.47575e+06	379157	156843	493942	0	0	0	1.1994e+06	2.37488e+06	912505	0	309472	0	0	0	0	0	0
AEITPDKAFQDKLYPFTW	89	106	3	0	724.033	6	14	12.155	12.4418	725.148	1.99898	1	1	2.45186	0.229026	0	-8	0.644609		2.67687e+07	3.2905e+07	2.1322e+07	8.87769e+06	8.41086e+06	216875	0	0	113030	0	6.78568e+06	8.40795e+06	5.86123e+06	1.77996e+06	0	0	326875	80441.8	215104	236733	24556
AEITPDKAFQDKLYPFTWD	89	107	2	0	1143.06	6	15	11.5873	12.2316	1143.73	-0.0591348	0.6	0					0.230089		9.94156e+07	1.33201e+08	8.93733e+07	3.73889e+07	8.29553e+06	1.22327e+06	395904	0	0	637403	0	263884	0	0	0	399687	200178	0	239039	501521	0	0
AEITPDKAFQDKLYPFTWD	89	107	3	0	762.376	6	15	11.605	12.1422	762.841	-0.00804616	1	0	-0.119431	1.08616	1	-6	0.0545429		1.79289e+08	2.35589e+08	1.66856e+08	7.83664e+07	2.56101e+07	5.39514e+06	644788	0	0	243506	0	154413	445115	93405.4	0	420567	0	290697	0	109913	0	124363
AEITPDKAFQDKLYPFTWDA	89	108	2	0	1178.58	7	16	11.7523	12.0825	1180.22	1.8257	0.6	1					0.651045		2.91548e+07	3.87167e+07	2.57419e+07	7.35768e+06	2.14643e+06	1.21885e+06	753751	0	485554	0	1.14039e+07	257808	1.10393e+07	35256.6	1.43439e+06	0	228217	212748	0	0	302264	385029	0	0
AEITPDKAFQDKLYPFTWDA	89	108	3	0	786.055	7	16	11.605	12.2065	786.978	1.32092	0.6	1					0.450216		8.22398e+07	1.02282e+08	7.1169e+07	3.28911e+07	1.03814e+07	1.82548e+07	3.76355e+07	2.7395e+07	1.24615e+07	5.68965e+06	1.59176e+06	320862	0	864337	0	111499	508349	0	328722	1.12252e+06	99261.7	136069	81822.1	0
AEITPDKAFQDKLYPFTWDAVRYNGKL	89	115	2	0	1593.82	8	23	11.4466	11.6306	1594.75	-0.0748848	0.6	0					0.400901		2.41672e+06	6.87999e+06	6.73829e+06	2.87908e+06	678425	0	0	0	0	0	0	180370	0	0	0	0	0	0	0	0	0	170079	0	0	0	0	0	0	0	0
AEITPDKAFQDKLYPFTWDAVRYNGKL	89	115	3	0	1062.88	8	23	11.3425	12.0825	1063.54	0.0234977	0.6	0					0.227469		1.71613e+08	3.16774e+08	3.00588e+08	1.90286e+08	9.70014e+07	3.48868e+07	9.67114e+06	1.02949e+06	338663	158025	0	540197	136496	0	133486	278601	0	314197	0	988546	0	0	74967.2	391351	524318	381346	784609	0	0	0
AEITPDKAFQDKLYPFTWDAVRYNGKL	89	115	4	0	797.412	8	23	11.3296	11.8103	797.876	-0.0941018	0.6	0					0.11826		1.26128e+08	2.41597e+08	2.23176e+08	1.43444e+08	6.66625e+06	2.78187e+07	9.25224e+06	693658	0	146851	0	98150.7	0	0	97751.8	160365	175241	150258	300157	128945	1.38498e+06	1.33155e+06	0	169592	805344	117926	0	161702	0	0
AEITPDKAFQDKLYPFTWDAVRYNGKL	89	115	5	0	638.131	8	23	11.4926	11.8313	638.536	0.0765173	1	0	-0.0501212	0.406623	1	-7	0.196701		1.18665e+07	2.28455e+07	2.34228e+07	1.15886e+07	6.29881e+06	1.79704e+06	278004	326322	0	0	0	183751	0	0	0	0	0	0	127835	158022	97721.7	285230	0	0	0	0	0	89299.8	0	0
EITPDKAFQDKLYPFTWDAVRYNGKL	90	115	3	0	1039.2	8	22	11.4212	11.6306	1040.05	0.632686	0.6	0					0.66379		3.99935e+06	9.32782e+06	9.7181e+06	4.27076e+06	782337	0	0	0	0	0	0	0	0	198426	0	336506	0	0	0	0	0	0	292098	0	0	409047	0	0	0	199342
EITPDKAFQDKLYPFTWDAVRYNGKL	90	115	4	0	779.653	8	22					-1
ITPDKAFQDKLYPFTWDAVRYNGKL	91	115	3	0	996.187	7	21					-1
ITPDKAFQDKLYPFTWDAVRYNGKL	91	115	4	0	747.392	7	21					-1
FQDKLYPFT	97	105	2	0	579.795	5	6					0
FQDKLYPFTW	97	106	1	0	1344.66	5	7	12.3648	12.4952	1345.3	-0.2231	0.4	0					0.724709		4.80129e+06	1.49915e+06	701777	0	0	0	0	243013	0	0	0	0	0
FQDKLYPFTW	97	106	2	0	672.835	5	7	12.2829	12.8899	673.212	-0.105847	1	0	-0.38109	1.32467	1	1	0.154089		7.45213e+07	5.94962e+07	2.31145e+07	2.9578e+06	544797	108275	95260.7	104797	0	0	124081	0	119406
FQDKLYPFTWD	97	107	1	0	1459.69	5	8	11.7731	12.0938	1460.35	-0.258126	1	0	-0.688683	0.344972	1	-1	0.948884		1.19444e+07	8.67435e+06	1.41245e+06	0	0	0	0	0	214506	174673	0	0	0	0
FQDKLYPFTWD	97	107	2	0	730.348	5	8	11.9402	12.0002	730.822	0.0269755	1	0	-0.0493121	-0.547064	1	-1	0.0212843		5.40587e+07	4.28609e+07	1.94132e+07	6.77285e+06	1.28814e+06	0	0	0	327455	140084	221392	0	433616	0
FQDKLYPFTWDA	97	108	2	0	765.867	5	9	11.7167	12.3214	766.341	-0.012541	1	0	-0.134807	1.31685		1	0.224841		7.60864e+07	6.88976e+07	3.01507e+07	8.072e+06	642716	291582	608072	426043	0	451438	0	0	199756	75266.5	311024
FQDKLYPFTWDAVRYNGKL	97	115	2	0	1181.1	7	16					0
FQDKLYPFTWDAVRYNGKL	97	115	3	0	787.739	7	16	11.3296	12.0002	788.311	0.249293	0.6	0					0.272697		9.33418e+07	1.36692e+08	9.71151e+07	4.78798e+07	1.95592e+07	4.30321e+06	459641	0	824992	176954	111499	1.4155e+06	0	1.17254e+06	461103	571749	136069	105593	337533	264037	1.25764e+06	479305	163163	419987
FQDKLYPFTWDAVRYNGKL	97	115	4	0	591.056	7	16	11.3682	11.6802	591.418	-0.0192212	1	0	-0.13136	0.315486	1	0	0.137304		1.20827e+07	2.11485e+07	1.28029e+07	5.806e+06	751270	0	0	0	0	217223	0	0	0	191745	0	0	0	97123.2	113963	0	0	69181.7	0	0
DKLYPFTWD	99	107	2	0	592.785	5	6	11.033	11.1386	597.961	9.609	0.4	1					0.18015		0	0	0	0	0	0	0	0	0	0	1.93764e+06	829832
DKLYPFTWDAVRYNGKL	99	115	3	0	696.03	6	14	11.1035	11.1273	696.399	-0.17875	0.6	0					0.114923		597930	596176	324808	0	147744	0	0	0	0	0	0	0	0	0	0	0	0	0	0	0	0
YPFTWD	102	107	1	0	828.356	4	4	12.1171	12.1422	830.859	1.97207	0.4	1					5.68616		169896	0	0	0	0	0	0	0	76763.2
YPFTWDAVRYNGKL	102	115	2	0	865.438	6	12	10.9548	11.0138	866.427	0.903421	0.6	0					0.685925		3.77244e+06	3.74834e+06	1.15121e+06	0	444595	0	0	407734	199575	0	0	0	0	0	351310	0	0	0	164777
YPFTWDAVRYNGKL	102	115	3	0	577.295	6	12					-1
DAVRYNGKL	107	115	2	0	518.283	4	7	6.69607	7.15107	518.541	-0.0833237	1	0	-0.323364	0.804706	1	1	0.0949232		2.04759e+08	1.01409e+08	2.73362e+07	3.24863e+06	17313.8	26157	42596	0	577562	0	298196	0
DAVRYNGKL	107	115	3	0	345.858	4	7	6.70893	7.09832	346.017	-0.121602	1	0	-0.421471	0.580171	1	1	0.735424		3.94939e+07	1.91052e+07	1.35252e+06	0	0	0	0	0	0	0	709847	0
AVRYNGKL	108	115	1	0	920.531	4	6	6.46358	7.09832	920.944	-0.127879	1	0	-0.492183	1.41974	1	1	0.16005		2.55037e+08	1.12305e+08	2.25977e+07	595037	0	339043	0	0	0	0	0
AVRYNGKL	108	115	2	0	460.769	4	6	6.445	7.14297	461.011	-0.0577942	1	0	-0.28262	1.63612	1	1	0.0544168		1.12503e+09	5.53407e+08	1.39788e+08	1.70124e+07	0	0	0	0	0	0	0
VRYNGKL	109	115	1	0	849.494	4	5	6.31023	6.78338	849.866	-0.129012	1	0	-0.572723	0.866814	0	1	1.27676		1.0118e+08	4.07895e+07	2.15115e+06	0	0	246902	506099	0	287485	243021
VRYNGKL	109	115	2	0	425.251	4	5	6.30108	7.3561	425.446	-0.109135	0.6	0					0.235376		4.93731e+08	2.04547e+08	3.43436e+07	2.09949e+06	224127	0	452646	0	503620	0
VRYNGKL	109	115	3	0	283.836	4	5	6.3788	6.69607	283.961	-0.127223	1	0	-0.566305	0.333394	0	1	0.129105		3.57123e+07	1.57515e+07	0	0	208912	0	0	398567	0	0
RYNGKL	110	115	2	0	375.716	4	4	6.51408	6.82942	375.875	-0.121504	1	0	-0.654776	0.326779		1	0.562781		2.70605e+07	3.78998e+06	0	1.93773e+06	0	157911	0	0	0
IAYPIA	116	121	1	0	647.376	4	3	7.47463	8.26833	647.734	-0.0476757	1	0	-0.394922	1.96371		1	0.290812		3.21282e+08	1.10804e+08	1.65039e+07	1.61553e+06	296546	181999	327751	1.18691e+06
IAYPIAV	116	122	1	0	746.445	4	4	8.85322	9.56283	746.781	-0.131743	1	0	-0.700703	1.67598	-1	1	0.209057		2.14392e+08	6.37874e+07	9.39795e+06	1.00099e+06	1.35729e+06	213953	371467	223279	191531
IAYPIAV	116	122	2	0	373.726	4	4	9.48003	9.52468	374.292	0.663659	0.4	0					0.0534149		178868	5.69086e+06	0	495182	0	0	0	0	0
IAYPIAVE	116	123	1	0	875.487	4	5	8.2328	8.92175	875.953	-0.0721251	1	0	-0.368605	1.60526	1	0	0.228399		2.01532e+08	9.0401e+07	2.22218e+07	2.6059e+06	179821	0	78726.6	271127	207824	0
IAYPIAVE	116	123	2	0	438.247	4	5	8.24253	8.87347	438.464	-0.104173	1	0	-0.483598	1.40673	1	0	0.147752		9.42066e+07	4.03937e+07	8.89524e+06	764583	3663.95	0	338066	0	0	0
IAYPIAVEA	116	124	2	0	473.766	4	6	8.38238	9.17565	474.023	-0.0645533	0.6	0					0.0391889		8.17653e+08	4.05111e+08	1.15664e+08	1.62219e+07	399975	839832	0	506177	0	0	0
IAYPIAVEAL	116	125	1	0	1059.61	4	7	10.6714	10.9884	1059.99	-0.268643	1	0	-0.798333	0.332539	1	0	0.152364		3.78745e+07	2.04385e+07	284629	0	0	0	234398	0	0	0	0	0
IAYPIAVEAL	116	125	2	0	530.308	4	7	10.5831	10.7238	530.67	0.0737386	1	0	0.0791829	-0.270859	1	0	0.69592		1.50101e+07	9.78509e+06	1.86275e+06	0	609258	0	0	0	0	0	402720	0
VEAL	122	125	1	0	431.25	3	2	6.7534	6.7658	431.25	-0.248568	1	0	-2.33957	-0.709834		1	5.68434e-14		891979	0	0	0	0	0
VEALS	122	126	1	0	518.282	3	3	4.443	4.68788	518.654	0.0792259	1	0	0.363986	0.0857046		1	0.287667		4.59379e+06	923942	319184	0	17053.9	116116	0
EALSL	123	127	1	0	532.298	3	3	6.66123	7.62183	532.526	-0.0750416	1	0	-0.558577	2.53483		1	0.323265		2.63856e+08	5.9973e+07	3.87735e+06	1.64253e+06	160117	355784	0
ALSL	124	127	1	0	403.255	3	2	7.88723	8.61795	403.628	0.138749	1	0	1.13483	1.74818		1	0.544426		1.3287e+08	2.14864e+07	1.44481e+06	886272	8.56894e+06	0
ALSLIYNKDLLPNPPKTWEEIPAL	124	147	3	0	912.505	7	18	11.9656	12.2829	913.119	0.165321	0.6	0					0.373913		1.25242e+07	2.11365e+07	1.49988e+07	6.92283e+06	2.99964e+06	116794	120558	0	128178	228271	644368	234740	0	220062	0	130703	280091	0	0	138640	0	0	0	0	106520	0
LSLIYNKDLLPNPPKT	125	140	2	0	913.525	6	11	9.73928	9.77788	913.968	-0.221754	1	0	-0.471485	-0.620179	1	-2	0.0824986		3.06285e+06	3.31727e+06	1.52734e+06	291588	0	0	0	0	0	0	0	0	0	0	0	0	0	0
LSLIYNKDLLPNPPKT	125	140	3	0	609.352	6	11	9.51183	9.94018	609.744	0.0669055	1	0	-0.000685556	0.713512	1	0	0.098276		4.69869e+07	4.91966e+07	2.67611e+07	1.04492e+07	2.13462e+06	500773	1.32083e+06	148026	240816	0	0	0	150838	0	168844	0	86747.5	16397.5
LSLIYNKDLLPNPPKTW	125	141	3	0	671.379	6	12					-1
LSLIYNKDLLPNPPKTWEEIPAL	125	147	2	0	1332.74	7	17	11.881	12.3648	1333.46	-0.189168	1	0	-0.309445	0.903542	1	0	0.231838		2.81473e+07	4.45569e+07	3.53026e+07	1.39405e+07	4.80855e+06	248814	144903	0	159577	0	0	0	0	0	0	0	0	0	0	0	0	178856	23002.9	0	0
LSLIYNKDLLPNPPKTWEEIPAL	125	147	3	0	888.826	7	17	11.8184	12.4498	889.348	-0.0724269	1	0	-0.186243	1.40862	1	0	0.0839648		1.72922e+08	2.60549e+08	2.00011e+08	1.07253e+08	4.05029e+07	1.10213e+07	2.19642e+06	274349	0	317426	383392	653851	0	0	0	251516	0	142583	0	0	0	97231.6	0	0	208124
LSLIYNKDLLPNPPKTWEEIPALD	125	148	3	0	927.169	7	18					-1
LSLIYNKDLLPNPPKTWEEIPALDKELKAKGKSAL	125	159	4	0	984.058	9	29					-1
LSLIYNKDLLPNPPKTWEEIPALDKELKAKGKSAL	125	159	5	0	787.448	9	29					-1
LSLIYNKDLLPNPPKTWEEIPALDKELKAKGKSALM	125	160	3	0	1355.42	9	30	11.2033	11.5241	1356.38	0.34926	1	0	0.0990599	0.345599	1	-1	0.372968		1.45765e+07	4.01258e+07	4.86164e+07	3.91656e+07	2.17942e+07	1.03051e+07	3.09622e+06	386569	152055	0	894331	0	0	1.47821e+06	0	5338.12	2.59728e+06	0	0	0	0	315710	0	0	0	0	0	0	170353	0
LSLIYNKDLLPNPPKTWEEIPALDKELKAKGKSALM	125	160	4	0	1016.82	9	30	11.1035	11.605	1017.53	0.314507	1	0	0.0782764	0.963711	1	-1	0.234327		6.19481e+07	1.46328e+08	1.86913e+08	1.47197e+08	9.79661e+07	4.26474e+07	1.9265e+07	4.27535e+06	3.88919e+06	410709	0	998401	175701	0	0	404587	1.40722e+07	0	0	0	1.34335e+06	0	0	0	0	0	0	0	0	0
LSLIYNKDLLPNPPKTWEEIPALDKELKAKGKSALM	125	160	5	0	813.656	9	30	11.0571	11.381	814.15	-0.06524	1	0	-0.148823	0.356093	1	-1	0.18724		3.2046e+07	6.84874e+07	8.29194e+07	6.88595e+07	4.45713e+07	2.3358e+07	7.48644e+06	842419	0	0	0	0	134833	0	0	0	145190	159209	0	0	0	0	0	0	0	0	149404	0	0	309801
LSLIYNKDLLPNPPKTWEEIPALDKELKAKGKSALM	125	160	6	0	678.214	9	30	11.2033	11.5116	678.645	0.0471903	1	0	-0.0815864	0.302768	1	-1	0.0893521		8.30738e+06	2.2065e+07	2.72458e+07	2.36077e+07	1.53751e+07	7.47664e+06	1.56705e+06	320181	110365	0	141747	0	0	0	0	0	0	0	0	0	0	0	0	0	0	156617	0	0	0	101705
LSLIYNKDLLPNPPKTWEEIPALDKELKAKGKSALMF	125	161	5	0	843.07	9	31					-1
SLIYNKDLLPNPPKT	126	140	2	0	856.983	6	10	8.81468	8.82758	857.447	-0.106208	1	0	-0.300353	-0.708123	1	0	0.053618		1.04972e+06	1.20812e+06	820365	0	0	0	0	0	0	0	0	0	0	0	0	0	0
SLIYNKDLLPNPPKT	126	140	3	0	571.658	6	10	8.7315	8.97178	572.1	0.294017	1	0	0.417683	0.0699638	1	-1	0.36838		1.08746e+07	1.01348e+07	4.07548e+06	1.39459e+06	154983	149963	0	10299.3	0	149501	408385	389787	0	0	243748	0	0
SLIYNKDLLPNPPKTWEEIPAL	126	147	2	0	1276.19	7	16	11.5038	11.9402	1276.89	-0.167972	1	0	-0.298155	0.741115	1	0	0.259629		2.66026e+07	4.11371e+07	2.70906e+07	1.06591e+07	1.51186e+06	0	0	0	0	0	165317	0	0	207228	415423	186034	0	0	0	213139	0	0	0	0
SLIYNKDLLPNPPKTWEEIPAL	126	147	3	0	851.132	7	16	11.4003	12.0002	851.645	-0.0228308	1	0	-0.135408	1.30054	1	0	0.132566		1.0534e+08	1.5109e+08	1.18802e+08	5.91602e+07	1.78446e+07	3.50394e+06	255143	248775	0	2.58891e+06	646400	0	394870	0	0	0	0	291853	164137	175974	136072	0	0	0
SLIYNKDLLPNPPKTWEEIPALDKELKAKGKSALM	126	160	3	0	1317.73	9	29	10.8658	11.1386	1318.68	0.40572	1	0	0.141191	0.181062		-1	0.387802		8.60981e+06	1.84686e+07	2.4949e+07	1.55104e+07	9.83867e+06	3.14482e+06	0	0	0	0	0	0	0	0	174257	0	2.01815e+06	0	0	1.94489e+06	0	0	0	0	0	0	0	0	0	0
LIYNKDLLPNPPKT	127	140	2	0	813.467	5	9	8.53445	8.54725	814.15	0.380718	0.4	1					0.176329		399020	534494	0	0	0	0	158681	0	0	0	0	0	0	0	0
LIYNKDLLPNPPKTWEEIPAL	127	147	3	0	822.121	7	15					-1
LIYNKDLLPNPPKTWEEIPALDKELKAKGKSALM	127	160	4	0	966.789	9	28					-1
LIYNKDLLPNPPKTWEEIPALDKELKAKGKSALM	127	160	5	0	773.633	9	28	10.8545	11.0265	774.316	0.999954	1	0	0.530907	-0.163468	1	-4	0.435788		3.62274e+06	8.82414e+06	1.14287e+07	8.30178e+06	5.43014e+06	1.37983e+06	536760	0	0	0	167946	0	0	0	0	0	0	0	0	0	0	0	0	0	0	0	0	1.14705e+06	0	0
IYNKDLLPNPPKT	128	140	2	0	756.925	5	8	7.05353	8.41553	762.782	10.8021	0.4	1					0.546765		1.99484e+08	1.80536e+08	7.19372e+07	1.82387e+07	2.49792e+06	4.60389e+08	2.90986e+06	4.75198e+07	640134	4.77999e+09	671067	1.71035e+09	5881.1	1.6504e+10
IYNKDLLPNPPKT	128	140	3	0	504.952	5	8	7.41887	7.72835	505.239	-0.0528676	1	0	-0.228369	0.30676	-1	1	0.240149		1.08859e+08	8.76513e+07	3.82404e+07	1.01573e+07	1.8345e+06	5770.67	0	0	0	0	135472	0	0	681490
IYNKDLLPNPPKTW	128	141	3	0	566.979	6	9	9.40363	9.70182	567.665	1.00879	1	1	1.90115	0.268093		-10	0.595504		1.21244e+07	1.28187e+07	5.34671e+06	521604	322798	0	0	74560.9	0	202839	61871.8	0	0	3.14318e+06	0	54789.5
IYNKDLLPNPPKTWE	128	142	3	0	609.993	6	10	9.26315	9.30172	610.757	1.17195	0.4	0					0.145586		408256	624614	0	49340.8	0	0	0	0	0	0	0	0	58104	0	45621.6	28859.5	16694.2
IYNKDLLPNPPKTWEEIPAL	128	147	2	0	1176.14	7	14	10.9293	11.5241	1176.81	-0.098271	1	0	-0.235741	1.28303	1	-3	0.0647137		3.34639e+08	4.49164e+08	3.15956e+08	1.40178e+08	4.61721e+07	7.61339e+06	265153	136500	218126	373707	8995.05	47567.4	0	203645	0	14653.1	0	103106	0	0	0	0
IYNKDLLPNPPKTWEEIPAL	128	147	3	0	784.426	7	14	10.904	11.6802	784.896	-0.036255	1	0	-0.156268	1.90377	1	-3	0.0379699		9.41009e+08	1.24921e+09	8.5746e+08	4.10426e+08	1.45344e+08	3.91707e+07	1.03738e+07	3.72501e+06	1.09083e+06	2.73898e+06	148389	462797	1.13794e+06	390944	202571	435243	0	142484	306189	0	191743	21929.6
IYNKDLLPNPPKTWEEIPALD	128	148	2	0	1233.65	7	15					0
IYNKDLLPNPPKTWEEIPALDKE	128	150	3	0	908.481	7	17					-1
IYNKDLLPNPPKTWEEIPALDKELKAKGKSAL	128	159	3	0	1207.34	8	26	10.4821	10.5711	1208.25	0.542848	0.4	0					0.582834		1.16839e+06	4.28204e+06	5.81706e+06	2.58805e+06	0	0	324989	0	0	0	0	0	0	0	0	0	0	0	0	0	0	0	0	0	0	0	0	0	0	0
IYNKDLLPNPPKTWEEIPALDKELKAKGKSAL	128	159	4	0	905.758	8	26	10.334	10.6396	906.275	-0.122359	1	0	-0.194239	0.293529	0	-5	0.114129		2.08479e+07	4.02974e+07	4.60022e+07	3.01241e+07	1.45229e+07	2.63484e+06	0	311530	0	0	0	367614	0	0	0	0	0	0	0	277493	0	0	0	0	311690	0	0	0	301840	0
IYNKDLLPNPPKTWEEIPALDKELKAKGKSAL	128	159	6	0	604.174	8	26					-1
IYNKDLLPNPPKTWEEIPALDKELKAKGKSALM	128	160	3	0	1251.02	9	27	10.4821	11.033	1251.77	-0.107743	1	0	-0.1814	1.13292	1	-4	0.0657702		1.35096e+08	2.77602e+08	3.08065e+08	2.41422e+08	1.25732e+08	6.0932e+07	2.04332e+07	4.01787e+06	347639	0	0	0	0	0	0	338637	0	0	0	0	421553	0	0	310827	357286	0	0	310546	0	0
IYNKDLLPNPPKTWEEIPALDKELKAKGKSALM	128	160	4	0	938.518	9	27	10.5583	11.1273	939.101	-0.00820925	1	0	-0.115262	1.19492	1	-4	0.0341308		3.26383e+08	7.07321e+08	7.71134e+08	6.09071e+08	3.54899e+08	1.76963e+08	6.88557e+07	2.27395e+07	5.87682e+06	790731	183671	0	706223	0	0	0	0	1.00991e+06	188492	0	393018	0	0	0	0	243524	0	0	0	0
IYNKDLLPNPPKTWEEIPALDKELKAKGKSALM	128	160	5	0	751.016	9	27	10.4901	11.1386	751.502	0.0903624	1	0	-0.0497639	1.46673	1	-3	0.102375		1.84974e+08	4.02348e+08	4.48479e+08	3.36843e+08	1.98041e+08	9.94202e+07	3.48567e+07	7.28974e+06	951660	110494	0	0	0	0	200637	0	242764	572138	629263	0	0	0	289093	271559	0	0	0	0	7.95549e+06	0
IYNKDLLPNPPKTWEEIPALDKELKAKGKSALM	128	160	6	0	626.014	9	27	10.5711	10.8194	626.396	-0.0505914	1	0	-0.143424	0.0973391	1	-4	0.0334884		4.81848e+07	9.8458e+07	1.06033e+08	8.53518e+07	4.5032e+07	2.36881e+07	7.4589e+06	2.41399e+06	1.1641e+06	0	184577	0	0	0	0	0	0	0	0	0	331469	0	0	0	0	0	0	0	0	174422
IYNKDLLPNPPKTWEEIPALDKELKAKGKSALM	128	160	7	0	536.728	9	27	10.5583	10.7705	537.114	0.364465	1	0	0.132371	-0.0260779	1	-3	0.165916		4.87321e+06	1.47877e+07	2.10782e+07	1.38522e+07	1.02518e+07	3.45632e+06	533895	303894	0	0	0	0	0	0	0	0	0	0	0	0	0	0	0	0	0	0	0	0	0	0
IYNKDLLPNPPKTWEEIPALDKELKAKGKSALMF	128	161	3	0	1300.04	9	28	11.2478	11.5116	1300.9	0.130983	1	0	-0.0258811	0.150208	1	-2	0.190356		6.90551e+06	2.34699e+07	2.96856e+07	1.75083e+07	9.41474e+06	8.04769e+06	0	0	420220	0	0	0	0	150108	0	0	0	462689	0	0	205146	0	145796	334758	0	0	19294.3	0	0	0
IYNKDLLPNPPKTWEEIPALDKELKAKGKSALMF	128	161	4	0	975.285	9	28	11.2033	11.6434	975.91	0.0508781	1	0	-0.0772077	0.754005	1	-2	0.275604		3.40516e+07	7.63776e+07	9.20593e+07	7.29175e+07	4.21635e+07	2.06303e+07	5.27077e+06	1.19448e+06	471920	1.47328e+06	0	1.46177e+06	0	171403	0	0	0	4633.35	896720	0	0	0	0	0	0	0	0	0	0	206440
IYNKDLLPNPPKTWEEIPALDKELKAKGKSALMF	128	161	5	0	780.43	9	28					-1
IYNKDLLPNPPKTWEEIPALDKELKAKGKSALMF	128	161	6	0	650.526	9	28					-1
WEEIPAL	141	147	1	0	857.44	4	4	10.5831	11.4846	857.958	-0.00949388	1	0	-0.15239	2.33242	1	0	0.510384		1.651e+08	7.42536e+07	1.47926e+07	1.85792e+06	2.36683e+06	933230	495650	666585	419550
WEEIPAL	141	147	2	0	429.224	4	4	10.8911	11.0571	429.578	0.180893	0.4	0					0.589534		4.46919e+06	481864	0	0	211075	0	119313	0	230244
WEEIPALDKELKAKGKSAL	141	159	3	0	709.4	6	16	9.65192	9.76498	710.076	0.753691	0.4	0					0.421686		1.71e+06	4.81005e+06	2.11217e+06	1.02808e+06	149054	0	0	242780	594642	131038	0	0	94606.5	0	0	0	0	0	30021.3	0	0	0	0
WEEIPALDKELKAKGKSALM	141	160	2	0	1129.12	7	17	9.97297	10.2225	1129.73	-0.201418	1	0	-0.322373	0.101445	0	0	0.167804		2.12742e+07	2.7306e+07	1.87592e+07	7.073e+06	625682	470230	256576	0	0	0	0	0	0	0	0	0	0	0	0	0	0	0	0	0	0
WEEIPALDKELKAKGKSALM	141	160	3	0	753.08	7	17	9.9633	10.2305	753.622	0.199893	0.6	0					0.14183		9.60112e+07	1.19638e+08	8.21483e+07	3.92036e+07	1.55196e+07	1.81431e+06	649506	248709	0	0	0	6.99747e+06	37799.6	406406	262885	0	0	0	0	569603	0	0	181599	0	422737
WEEIPALDKELKAKGKSALM	141	160	4	0	565.062	7	17	9.9273	10.2907	565.791	1.48954	1	0	1.46217	0.491316	-1	-10	1.0368		2.69494e+07	3.17643e+07	2.16444e+07	6.87943e+06	1.44657e+06	193863	0	0	0	0	0	0	0	27963.2	0	2.00976e+06	0	1.11625e+06	0	2.05803e+06	132935	686399	0	3.34697e+06	0
EEIPAL	142	147	1	0	671.361	4	3	8.55688	8.99737	672.279	0.522843	1	0	3.01694	0.755031		-7	1.77502		1.06039e+07	1.37287e+06	310053	15291.8	0	128941	1.28693e+06	349503
EEIPALDKELKAKGKSALM	142	160	3	0	691.054	6	16	8.87347	8.9845	691.404	-0.237034	1	0	-0.375594	-0.372319		-1	0.132978		3.86187e+06	4.42329e+06	2.52354e+06	472539	0	0	0	0	134143	0	0	0	0	0	0	0	0	0	0	0	0	0	0
DKELKAKGKSAL	148	159	2	0	644.385	5	10	4.97812	5.49305	644.803	0.0880205	1	0	0.0481086	1.00979	0	1	0.284181		9.16006e+07	6.28407e+07	1.8666e+07	3.34244e+06	302372	0	174080	0	0	0	212627	0	0	0	1.56172e+06	871452
DKELKAKGKSAL	148	159	3	0	429.926	5	10	5.11222	5.51233	430.983	2.42502	0.4	1					0.532891		6.71481e+07	4.57336e+07	1.46076e+07	1.73105e+06	299098	0	0	0	0	0	4.02803e+07	0	0	4.93165e+06	0	291233
DKELKAKGKSAL	148	159	4	0	322.696	5	10	5.03497	5.31968	322.986	0.410802	1	0	0.627205	0.222011	0	-3	0.2568		9.94416e+06	4.94781e+06	1.30459e+06	0	0	0	1.08832e+06	0	0	0	210904	0	0	0	225718	78659.4
DKELKAKGKSALM	148	160	1	0	1418.8	5	11					-1
DKELKAKGKSALM	148	160	2	0	709.905	5	11	5.88653	6.71998	710.292	-0.121	1	0	-0.307156	2.09973	1	-1	0.160377		6.57701e+08	4.64826e+08	1.99819e+08	3.86297e+07	1.92184e+06	1.05887e+06	1.61521e+06	367956	692775	436112	0	0	78807.8	851825	624647	1.00184e+06	224111
DKELKAKGKSALM	148	160	3	0	473.606	5	11	5.81113	6.74748	473.84	-0.191145	1	0	-0.421563	2.45184	1	-1	0.068999		7.55158e+08	5.83325e+08	2.17498e+08	3.07603e+07	0	0	0	0	0	0	0	0	0	0	0	0	0
DKELKAKGKSALM	148	160	4	0	355.456	5	11	5.88653	6.3982	355.602	-0.312394	1	0	-0.619318	0.998614	1	-1	0.0825731		1.70253e+08	1.21158e+08	2.43539e+07	4.44611e+06	0	0	0	0	0	0	0	0	0	0	0	153892	0
DKELKAKGKSALMF	148	161	2	0	783.44	6	12	8.45313	8.78893	784.1	0.316803	1	0	0.363835	0.396814	1	0	0.212739		4.68963e+07	4.20032e+07	1.92612e+07	6.55105e+06	1.31653e+07	0	1.44808e+06	0	571478	0	410652	0	126472	0	0	0	0	0	0
DKELKAKGKSALMF	148	161	3	0	522.629	6	12	8.45313	8.9593	523.024	0.181733	0.6	0					0.118583		1.01496e+08	8.11179e+07	3.29089e+07	1.37846e+07	1.97528e+06	124668	142651	0	5.73154e+06	2.89565e+06	839690	299052	143186	0	0	4706.36	0	144587	0
KELKAKGKSALM	149	160	2	0	652.392	5	10	5.8192	5.8725	652.496	-0.625545	0.4	1					0.259065		2.22942e+06	586434	0	0	0	0	0	0	0	0	0	0	0	0	0	0
KELKAKGKSALM	149	160	3	0	435.264	5	10					-1
LKAKGKSAL	151	159	2	0	458.303	4	7	4.74812	4.87693	458.462	-0.219613	1	0	-0.672671	-0.311466		1	0.0937889		1.89313e+06	590090	15835.5	63348.2	0	0	0	0	0	0	0	0
LKAKGKSALM	151	160	2	0	523.823	5	8					0
LKAKGKSALM	151	160	3	0	349.551	5	8					-1
MFNLQEPYFTWPLIA	160	174	2	0	935.466	6	11					-1
MFNLQEPYFTWPLIAA	160	175	2	0	970.984	6	12	14.5933	14.6144	975.555	7.84763	0.4	0					0.134929		0	513367	0	0	0	0	0	0	6.8167e+06	2.13823e+07	1.52212e+07	0	0	0	0	0	0	0	0
MFNLQEPYFTWPLIAADGGYA	160	180	2	0	1202.57	7	17					-1
FNLQEPY	161	167	1	0	910.431	4	4	9.02267	9.63903	910.882	-0.104958	1	0	-0.580568	1.35689	1	1	0.261896		5.77548e+07	2.66278e+07	4.31138e+06	0	317860	102475	404349	124197	0
FNLQEPY	161	167	2	0	455.719	4	4	8.9845	9.66455	455.953	-0.0877223	1	0	-0.503261	1.57481	1	1	0.101668		8.373e+07	3.88551e+07	8.48807e+06	825717	0	322694	0	240928	35119.6
FNLQEPYFTWPLI	161	173	2	0	834.427	6	9	14.6051	14.8454	835.023	0.124935	0.6	0					0.781591		2.93579e+07	2.30686e+07	7.21408e+06	0	0	1.11046e+06	0	0	0	0	0	0	0	0	2.26788e+06	0
FNLQEPYFTWPLIA	161	174	2	0	869.946	6	10	13.9639	14.5689	870.48	-0.0396313	1	0	-0.180909	1.31822		1	0.0645647		1.78288e+09	1.77638e+09	9.7891e+08	3.58878e+08	9.15242e+07	1.55054e+07	352737	642138	681170	0	2.27666e+06	477924	927866	594199	0	735075	627541
FNLQEPYFTWPLIAA	161	175	2	0	905.464	6	11	13.7951	14.2157	906.052	0.028135	1	0	-0.0639197	0.686878		0	0.414415		9.99456e+07	1.08318e+08	5.65682e+07	1.87804e+07	3.49864e+06	499253	373796	732202	0	0	267943	384997	193504	320053	403890	274558	245105	767947
FNLQEPYFTWPLIAADGGY	161	179	2	0	1101.53	6	15	13.9817	14.1746	1102.49	0.549077	1	0	0.546919	-0.092292		0	0.594726		7.42608e+06	1.06233e+07	5.55866e+06	901603	2.2661e+06	0	0	0	480901	0	0	0	466173	0	0	0	0	337996	0	0	282917	0
FNLQEPYFTWPLIAADGGYA	161	180	2	0	1137.05	6	16	13.6783	14.1458	1137.76	0.00478647	1	0	-0.10444	0.847708		0	0.841863		3.5464e+07	5.01041e+07	3.04624e+07	1.39636e+07	1.34079e+06	457997	0	0	0	746102	0	348680	198844	506434	0	0	0	267057	298832	0	0	0	0
FNLQEPYFTWPLIAADGGYAF	161	181	2	0	1210.58	7	17					-1
NLQEPY	162	167	1	0	763.362	4	3	6.92692	6.98462	763.362	-0.450209	0.4	0					0		1.33852e+06	0	0	0	0	0	0	0
NLQEPYFTWPLI	162	173	2	0	760.893	5	8	13.8913	14.0952	761.376	0.0107919	1	0	-0.0856056	-0.0544228		0	0.341815		1.10647e+07	9.18548e+06	2.24048e+06	823731	0	182797	12149.9	0	84750.1	291338	0	108418	0	124738
NLQEPYFTWPLIA	162	174	1	0	1591.82	5	9	13.4298	13.8816	1592.68	-0.133907	1	0	-0.376742	0.793756	1	0	0.763121		4.81563e+07	4.6428e+07	1.40986e+07	2.83255e+06	421582	189171	0	914695	0	0	0	0	449653	0	0
NLQEPYFTWPLIA	162	174	2	0	796.411	5	9	13.385	14.1297	796.872	-0.0760367	1	0	-0.261381	1.79615	1	0	0.186501		3.32853e+08	2.61614e+08	1.39604e+08	3.97799e+07	4.29515e+06	856252	753347	271167	932999	0	794185	325501	135345	486429	231234
NLQEPYFTWPLIAA	162	175	2	0	831.93	6	10					0
NLQEPYFTWPLIAADGGY	162	179	2	0	1028	6	14					-1
NLQEPYFTWPLIAADGGYA	162	180	2	0	1063.52	6	15	13.6171	13.6268	1063.79	-0.763694	0.4	0					0.0425858		573760	689040	0	0	0	0	0	0	0	0	0	0	0	0	0	0	0	0	0	0	0	0
FTWPLIA	168	174	1	0	847.471	4	4	12.4418	13.1663	847.968	-0.0516116	1	0	-0.341296	1.72697		1	0.22211		2.07519e+08	1.00559e+08	2.32502e+07	3.02827e+06	1.03369e+06	75998.4	431414	227066	201022
AADGGYAF	174	181	1	0	771.331	4	6	8.53445	8.7315	772.131	0.338857	1	0	0.903421	-0.077977		1	1.108		6.00858e+06	1.46814e+06	493946	0	7867.23	7666.46	15266.8	0	521346	0	0
AADGGYAFKYENGKYDIKDVGVDNAGAKAGLTF	174	206	4	0	857.172	8	31					-1
ADGGY	175	179	1	0	482.188	3	3	3.89328	4.50632	482.454	-0.00470947	1	0	-0.137971	1.34548		1	0.116289		8.12283e+07	1.78319e+07	2.32807e+06	279631	49109	136840	486687
ADGGYA	175	180	1	0	553.225	3	4	3.6301	4.62777	553.51	-0.0257224	1	0	-0.225178	2.66167		0	0.103876		2.64363e+08	6.60545e+07	1.04975e+07	876372	100706	32813.1	640599	476293
ADGGYAFKYENGKY	175	188	2	0	791.862	5	12	7.8039	8.65658	793.034	1.3852	1	0	1.96117	2.16554	0	-5	2.84291		8.09951e+07	7.21122e+07	2.87815e+07	6.08392e+06	385013	0	0	7.62502e+06	0	1.05637e+06	0	585032	0	312913	178329	133484	1.05049e+06	1.50306e+07
ADGGYAFKYENGKY	175	188	3	0	528.244	5	12	8.0438	8.21193	528.578	0.0453171	1	0	-0.0420553	-0.176927	0	0	0.14454		3.76903e+07	2.82052e+07	1.12654e+07	3.19386e+06	0	0	627931	0	0	0	0	0	252026	0	0	0	0	876575
ADGGYAFKYENGKYDIKD	175	192	2	0	1027.48	6	16	8.15503	8.4407	1029.27	2.3451	1	0	2.51976	0.225262	0	-6	2.47432		5.73798e+06	9.2944e+06	3.49022e+06	764563	188525	0	185649	0	0	0	0	0	0	0	213641	0	0	0	0	0	1.12519e+06	896295	714028
ADGGYAFKYENGKYDIKD	175	192	3	0	685.322	6	16	8.10642	8.35727	685.897	0.495841	0.6	0					0.354235		2.01623e+07	2.30212e+07	1.31216e+07	3.81195e+06	533575	139002	0	0	0	0	0	0	0	0	0	0	0	160988	1.48489e+06	0	465917	0	289854
ADGGYAFKYENGKYDIKDVGVDNAGAKAGL	175	204	3	0	1036.18	7	28	8.80177	9.48003	1036.79	0.0133275	1	0	-0.101268	1.56871	0	-2	0.255781		6.9275e+07	1.13947e+08	1.03243e+08	5.89413e+07	2.60337e+07	5.8429e+06	678538	0	0	0	819677	0	0	1.02779e+06	91804.7	0	0	0	0	129290	136156	0	0	98517.8	0	179555	0	0	422974	0
ADGGYAFKYENGKYDIKDVGVDNAGAKAGL	175	204	4	0	777.383	7	28	8.81468	8.9593	777.837	-0.0240995	1	0	-0.125249	-0.257399	0	-3	0.0473386		3.08218e+07	5.09255e+07	4.35976e+07	2.60742e+07	1.45064e+07	3.45663e+06	168559	0	632677	0	0	0	159556	0	0	0	0	0	0	0	0	0	34314.5	0	0	0	0	0	0	287078
ADGGYAFKYENGKYDIKDVGVDNAGAKAGLTF	175	206	4	0	839.412	8	30	9.68905	10.2794	839.918	0.0166847	0.4	0					0.0558597		4.10529e+08	2.66765e+08	4.94853e+08	1.6984e+08	2.01563e+08	3.30645e+07	4.60776e+07	1.52058e+06	1.0005e+07	354098	390756	446708	1.20555e+06	0	247253	317793	400054	0	800535	0	609696	0	346536	0	659000	0	0	0	1.50398e+06	0
ADGGYAFKYENGKYDIKDVGVDNAGAKAGLTFL	175	207	3	0	1156.58	8	31	10.4501	11.033	1157.28	0.0233945	0.6	0					0.251668		6.71423e+07	1.33588e+08	1.30784e+08	9.66906e+07	4.05042e+07	1.40506e+07	2.2584e+06	0	0	290553	0	416505	0	0	630770	0	0	317699	1.55541e+06	355643	0	0	0	342205	0	0	0	235585	0	0
ADGGYAFKYENGKYDIKDVGVDNAGAKAGLTFL	175	207	4	0	867.683	8	31	10.4501	10.9421	868.235	0.127389	0.6	0					0.163021		7.40173e+07	1.52726e+08	1.61295e+08	1.06602e+08	5.3474e+07	2.6486e+07	3.58034e+06	2.08912e+06	226198	703726	483613	0	0	0	6652.19	0	10733.7	0	1.05671e+06	848327	143735	0	0	0	0	444927	0	0	0	0
DGGYAFKYENGKYDIKDVGVDNAGAKAGLTF	176	206	4	0	821.653	8	29					-1
YAFKYENGKYDIKDVGVDNAGAKAGL	179	204	3	0	936.14	7	24					0
AFKYENGKY	180	188	2	0	560.277	5	7	7.00545	7.2806	560.656	0.069412	1	0	0.0680939	0.189275		-2	0.318909		1.87116e+07	1.1989e+07	3.66274e+06	0	0	0	0	0	547162	0	0	259661	0
AFKYENGKYDIKD	180	192	2	0	795.894	5	11	7.83607	7.94815	801.703	10.6613	1	0	17.2786	-0.368726	1	-9	0.161103		0	0	0	132229	0	151118	0	331773	1.78776e+06	4.70221e+06	2.88095e+06	2.2052e+08	1.51511e+08	5.53063e+07	0	636273	121447
AFKYENGKYDIKD	180	192	3	0	530.931	5	11	7.98138	8.29372	535.094	11.529	0.4	0					0.164953		0	0	0	0	416553	0	0	0	0	2.0886e+06	2.01403e+06	7.38421e+07	2.26881e+08	1.7353e+08	6.47458e+07	2.27111e+06	1.92522e+06
AFKYENGKYDIKDVGVDNAGAKAGL	180	204	3	0	881.785	7	23	8.4407	8.61795	883.183	2.62264	0.4	1					0.460246		1.51426e+07	2.24944e+07	1.4679e+07	8.69069e+06	2.45167e+06	213273	483308	146806	0	0	0	1.71651e+07	0	0	5.62392e+06	0	0	0	0	0	0	0	0	0	0	0	0	0	0	133223
AFKYENGKYDIKDVGVDNAGAKAGL	180	204	4	0	661.591	7	23	8.41553	8.56932	662.021	0.150439	1	0	0.00754028	-0.226032	0	-1	0.154508		7.58919e+06	1.26019e+07	7.92839e+06	4.84974e+06	1.18899e+06	96362.5	156650	0	0	195491	0	0	0	0	0	0	0	129409	0	0	0	0	0	111968	0	0	0	0	0	0
AFKYENGKYDIKDVGVDNAGAKAGLTF	180	206	3	0	964.491	7	25	9.44217	9.89195	965.095	0.0805689	0.6	0					0.554098		3.78474e+07	6.42735e+07	5.24509e+07	2.98514e+07	1.05047e+07	2.13989e+06	379234	148016	0	164525	0	0	0	0	0	136770	0	0	0	0	0	51591.9	94745.9	638397	153796	357962	0	111817	0	0
AFKYENGKYDIKDVGVDNAGAKAGLTF	180	206	4	0	723.62	7	25	9.34033	9.7521	724.108	0.218893	0.6	0					0.158193		3.35663e+07	5.62887e+07	4.65543e+07	2.65033e+07	1.23083e+07	3.48414e+06	365889	2.05389e+06	0	197637	0	129801	0	0	0	221222	0	0	0	540952	7512.84	34751.1	123506	255293	68771.7	111687	95405.9	0	0	163805
AFKYENGKYDIKDVGVDNAGAKAGLTFL	180	207	3	0	1002.19	7	26	10.2664	10.4501	1002.96	0.515585	0.6	0					0.355422		1.73513e+07	2.42166e+07	2.4318e+07	1.11855e+07	3.12703e+06	708679	0	0	0	0	318933	0	0	0	0	0	0	0	0	852306	428553	649157	0	504759	0	377853	0	0	356499	0
AFKYENGKYDIKDVGVDNAGAKAGLTFL	180	207	4	0	751.891	7	26	10.3117	10.5009	752.904	2.24537	0.6	0					0.624353		1.08573e+07	1.79704e+07	1.87447e+07	7.09184e+06	3.57032e+06	494182	280470	0	0	0	711119	298462	320298	394512	226089	0	0	0	253376	0	313143	298914	337921	235971	284183	236538	3.61935e+06	0	66178.3	0
FKYENGKY	181	188	1	0	1048.51	4	6	6.78338	6.95415	1049.37	0.218254	0.4	0					1.11545		7.43147e+06	682701	0	0	0	0	1.22095e+06	0	0	0	0
FKYENGKY	181	188	2	0	524.759	4	6	6.69607	7.16402	525.593	1.02622	1	1	2.95875	0.84902	0	-8	0.466226		8.28817e+07	4.85565e+07	1.03021e+07	399822	0	196464	2.5145e+07	9.64272e+06	189133	243307	209596
FKYENGKYDIKD	181	192	2	0	760.375	5	10					-1
FKYENGKYDIKD	181	192	3	0	507.252	5	10	7.15107	7.40755	507.621	0.189965	0.4	0					0.345543		1.40954e+07	6.93155e+06	1.32197e+06	0	0	0	890713	0	0	0	0	0	210937	272091	0	371238
FKYENGKYDIKDVGVDNAGAKAGL	181	204	2	0	1286.66	7	22	8.3062	8.56932	1287.27	-0.304579	1	0	-0.358189	0.148098	0	-2	0.11408		9.25607e+06	1.34425e+07	1.04817e+07	3.44851e+06	0	0	0	0	0	0	0	0	0	0	0	0	0	0	0	0	0	0	0	0	0	0	0	0	0	0
FKYENGKYDIKDVGVDNAGAKAGL	181	204	3	0	858.106	7	22	8.29372	8.60545	858.624	0.023125	1	0	-0.0909492	0.31446	1	-1	0.23816		5.64259e+07	7.42934e+07	5.84849e+07	2.80198e+07	1.0498e+07	1.67507e+06	0	176834	0	0	0	0	0	171813	0	0	173065	0	0	0	0	0	0	0	0	0	0	0	907163	0
FKYENGKYDIKDVGVDNAGAKAGL	181	204	4	0	643.831	7	22	8.31903	8.5815	644.321	0.426512	1	0	0.23801	0.145873	0	-3	0.0902359		2.6823e+07	3.67691e+07	2.55797e+07	1.21936e+07	4.02275e+06	537812	0	0	0	0	322984	0	0	134665	3.18703e+06	0	0	0	858624	0	127004	124680	111533	0	0	0	0	0	0	0
FKYENGKYDIKDVGVDNAGAKAGLTF	181	206	2	0	1410.71	7	24	9.31455	9.66455	1411.33	-0.456269	1	0	-0.450884	0.445405	0	-4	0.230766		5.8434e+06	1.06011e+07	7.12362e+06	2.18066e+06	118614	0	0	0	0	0	0	0	0	0	0	0	0	0	0	0	0	0	0	0	0	0	0	0	0	0
FKYENGKYDIKDVGVDNAGAKAGLTF	181	206	4	0	705.861	7	24	9.26315	9.82173	706.4	0.464021	1	0	0.237064	1.15916	0	-2	0.243689		8.93065e+07	1.34019e+08	1.08124e+08	6.00357e+07	2.43242e+07	7.87229e+06	1.78668e+06	200307	0	103878	213322	0	89206.9	103508	1.83705e+06	130446	638248	715963	4.90806e+06	2.09311e+06	739678	103085	349374	0	205132	137477	699024	0	622493	0
FKYENGKYDIKDVGVDNAGAKAGLTFL	181	207	3	0	978.506	7	25	10.1737	10.3246	978.988	-0.319678	1	0	-0.339219	-0.235784	1	-6	0.0624869		3.4134e+07	4.77571e+07	4.03294e+07	1.72313e+07	5.36084e+06	1.09979e+06	698268	0	0	0	0	0	0	0	0	0	0	0	0	0	0	0	0	0	0	0	0	0	0	0
FKYENGKYDIKDVGVDNAGAKAGLTFL	181	207	4	0	734.132	7	25					-1
KYENGKYDIKD	182	192	2	0	686.841	5	9					0
KYENGKYDIKD	182	192	3	0	458.23	5	9					-1
KYENGKYDIKDVGVDNAGAKAGL	182	204	3	0	809.083	7	21	7.6823	7.93563	809.603	0.134814	1	0	0.00536775	0.11462	1	0	0.21443		1.4515e+07	2.57275e+07	1.43199e+07	6.5327e+06	1.00366e+06	0	0	438820	0	0	133194	0	0	0	0	0	105117	0	156754	0	0	190651	169148	0	0	134146	0	0	19495
KYENGKYDIKDVGVDNAGAKAGL	182	204	4	0	607.064	7	21	7.82957	7.83607	607.446	0.102341	1	0	-0.0223751	-0.730023	1	-1	0.0274289		1.35721e+06	1.37401e+06	869374	581758	131443	0	0	154944	0	7583.54	0	28510.1	0	0	0	0	0	0	0	0	0	0	0	0	0	0	0	0	0
KYENGKYDIKDVGVDNAGAKAGLTF	182	206	3	0	891.789	7	23	8.85322	8.9845	893.305	2.96354	0.4	1					0.699554		9.73533e+06	1.62592e+07	1.42544e+07	6.28172e+06	1.46922e+06	1.38374e+06	0	0	0	0	0	0	0	0	1.27245e+07	0	0	1.49836e+06	0	0	0	0	247377	0	0	0	0	0	156764	0
KYENGKYDIKDVGVDNAGAKAGLTFL	182	207	3	0	929.483	7	24	9.90485	10.2554	930.035	-0.00389535	0.6	0					0.175938		2.66268e+07	4.45896e+07	3.73028e+07	2.14236e+07	4.87963e+06	46529.3	693389	0	0	0	0	0	0	0	0	0	0	0	267234	0	0	0	0	0	0	0	0	267769	0	0
KYENGKYDIKDVGVDNAGAKAGLTFL	182	207	4	0	697.364	7	24	9.9273	10.1263	697.833	0.21334	1	0	0.0496718	-0.0711902	1	-1	0.0964951		1.08612e+07	1.78531e+07	1.13779e+07	7.85605e+06	5.29501e+06	227721	0	0	0	0	0	0	226187	0	186997	0	171862	0	191068	0	176757	0	0	0	0	0	0	0	0	0
DIKDVGVD	189	196	2	0	430.722	4	6					0
DIKDVGVDNAGAKAGL	189	204	2	0	771.91	5	14					-1
DIKDVGVDNAGAKAGL	189	204	3	0	514.942	5	14	7.2899	7.55338	515.193	-0.130227	1	0	-0.276692	0.149352	1	1	0.213164		2.74732e+07	1.76071e+07	5.40598e+06	213290	0	0	0	0	0	0	958428	0	0	0	0	0	0	0	0	0
DIKDVGVDNAGAKAGLTF	189	206	2	0	895.968	6	16	8.89603	9.49277	896.479	-0.0255732	0.6	0					0.274612		1.33053e+08	1.23206e+08	6.11723e+07	2.11593e+07	3.93816e+06	289441	164584	345802	118181	242911	0	290051	97163.1	177230	172459	0	0	0	0	481800	5574.5	0	0
DIKDVGVDNAGAKAGLTF	189	206	3	0	597.648	6	16	8.9593	9.31455	597.977	-0.0587585	0.6	0					0.0403772		8.94474e+07	8.82063e+07	4.47776e+07	1.33371e+07	1.59655e+06	243092	0	88241.8	92953.5	0	0	0	60299.9	417595	137770	0	0	0	0	0	0	0	0
DIKDVGVDNAGAKAGLTFL	189	207	2	0	952.51	6	17	10.1737	10.6283	953.113	0.0847596	1	0	-0.0203569	0.803394	1	1	0.426814		7.51443e+07	7.64484e+07	3.87562e+07	7.37982e+06	0	0	606130	0	487545	0	231205	0	0	0	0	0	267092	316778	0	541028	0	308653	1.36458e+06	0
DIKDVGVDNAGAKAGLTFL	189	207	3	0	635.342	6	17	10.1344	10.6618	635.752	0.108095	1	0	0.00426972	1.05257	1	1	0.270025		6.77764e+07	7.06078e+07	3.71498e+07	1.01068e+07	570685	0	808695	190297	237760	310687	0	0	173236	0	0	0	0	0	31096.4	39197	911129	803671	258658	0
VGVDNAGAKAGLTF	193	206	2	0	660.351	5	12	8.86558	9.25228	660.706	-0.0639245	1	0	-0.205379	0.570989		1	0.112821		9.64932e+07	5.74418e+07	2.19595e+07	3.58808e+06	390928	118135	0	0	0	0	175238	184300	421224	0	358107	0	0	0
VGVDNAGAKAGLTFL	193	207	2	0	716.893	5	13					-1
TFLVD	205	209	1	0	594.313	3	3	8.65658	8.86558	595.266	0.595135	0.4	0					0.206496		1.71165e+07	3.74697e+07	1.07601e+07	124379	0	537931	122704
LVDL	207	210	1	0	459.281	3	2	8.03565	8.87347	459.556	0.00393151	1	0	-0.0745402	2.11467		1	0.391534		1.18175e+08	2.06872e+07	3.19876e+06	474651	1.47251e+06	1.05137e+06
LVDLIKNKHMNA	207	218	3	0	465.931	5	10	7.44952	7.72835	466.359	0.396455	1	0	0.601466	0.201879		0	0.291015		1.78409e+07	1.31179e+07	3.13435e+06	375944	828236	107241	3461.28	0	0	0	2.18829e+06	0	0	159020	0	0
LVDLIKNKHMNADTD	207	221	2	0	863.943	6	13					-1
LVDLIKNKHMNADTD	207	221	3	0	576.298	6	13					-1
LVDLIKNKHMNADTDY	207	222	3	0	630.652	6	14	8.15503	8.7315	631.057	0.0366849	1	0	-0.0627962	1.22035		1	0.0979821		2.12171e+08	2.1457e+08	1.23158e+08	4.85453e+07	1.36945e+07	1.00534e+06	308332	666214	2.08003e+06	116682	21074.7	1.99744e+06	231774	0	119534	0	491294	867069	0	0	592204
LVDLIKNKHMNADTDYSIA	207	225	3	0	721.037	6	17	8.69507	8.99737	721.551	0.206045	0.6	0					0.303497		1.78029e+07	2.10159e+07	1.39915e+07	4.66208e+06	1.11138e+06	0	0	157536	0	142573	311640	0	0	349053	0	0	510325	298669	0	114337	0	0	0	0
LVDLIKNKHMNADTDYSIAE	207	226	2	0	1145.57	7	18	8.4882	8.82758	1146.22	-0.109584	1	0	-0.219031	0.409076	1	-5	0.243429		2.5075e+07	2.91566e+07	1.98332e+07	5.5002e+06	916808	0	179003	0	0	0	0	0	0	0	0	0	0	0	0	0	0	201617	0	0	469084	0
LVDLIKNKHMNADTDYSIAE	207	226	3	0	764.051	7	18					-1
LVDLIKNKHMNADTDYSIAE	207	226	4	0	573.29	7	18	8.53445	8.7315	573.708	0.261566	1	0	0.150899	-0.077977	1	-3	0.365006		8.02601e+06	6.7555e+06	5.63415e+06	819967	886051	0	0	0	110517	0	0	0	98517.1	0	0	0	0	0	0	0	262781	0	0	0	147777	129066
LVDLIKNKHMNADTDYSIAEAA	207	228	3	0	811.409	7	20	8.74435	8.89603	812	0.280346	0.6	0					0.448597		7.09628e+06	8.71693e+06	4.82914e+06	2.43318e+06	0	0	205537	0	0	0	0	0	0	0	0	0	0	0	149363	0	0	0	0	555366	0	0	0	0
LVDLIKNKHMNADTDYSIAEAAFNKGETAM	207	236	3	0	1104.21	8	28					-1
LVDLIKNKHMNADTDYSIAEAAFNKGETAM	207	236	4	0	828.408	8	28					-1
VDLIKNKHMNA	208	218	2	0	641.85	5	9	6.34907	6.70893	642.672	0.826701	1	0	1.53816	0.479168	0	-4	1.02388		3.54461e+07	2.09438e+07	4.0344e+06	2.38535e+06	237990	766419	292139	389835	219232	1.74846e+06	0	513006	560171	3.09411e+06	0
VDLIKNKHMNA	208	218	3	0	428.236	5	9	6.34085	6.67255	428.323	-0.556562	0.4	1					0.100471		2.22941e+07	7.78396e+06	0	0	0	0	0	0	0	0	0	0	0	0	0
VDLIKNKHMNADTD	208	221	2	0	807.401	6	12	6.21333	6.3788	807.749	-0.299271	1	0	-0.557239	-0.186052		-1	0.214141		1.09433e+07	8.84086e+06	1.31783e+06	999431	255203	0	0	0	0	0	0	0	0	0	0	0	0	0	0
VDLIKNKHMNADTDY	208	222	2	0	888.933	6	13	7.18353	7.92602	889.484	-0.00291221	1	0	-0.113827	1.78845	1	-1	0.203953		3.71452e+08	3.43311e+08	1.89078e+08	6.87323e+07	1.23752e+07	731680	0	0	0	5.12948e+06	0	884882	0	0	0	352120	138289	223059	0	2.35478e+06
VDLIKNKHMNADTDY	208	222	3	0	592.958	6	13	7.2899	7.90012	593.311	-0.0446666	1	0	-0.17145	1.33584	1	-1	0.0521791		3.84399e+08	3.72922e+08	1.94562e+08	8.03141e+07	1.85604e+07	1.48871e+06	113064	0	135303	0	397489	8521.27	0	899136	5441.52	0	116641	0	0	551437
VDLIKNKHMNADTDYS	208	223	2	0	932.449	6	14	4.92158	5.04453	933.12	0.191482	0.6	0					0.272283		1.29283e+06	1.57631e+06	950286	0	0	0	0	0	0	0	0	0	0	0	0	0	0	0	0	91998.4	0
VDLIKNKHMNADTDYS	208	223	3	0	621.968	6	14					0
VDLIKNKHMNADTDYSIA	208	225	2	0	1024.51	6	16	7.84885	8.21193	1025.16	0.0466784	1	0	-0.0574669	0.490175	0	-2	0.252773		2.74297e+07	2.83e+07	1.5182e+07	5.8688e+06	824876	0	0	518012	602248	0	0	0	0	296053	350995	185115	116804	0	0	0	136645	0	0
VDLIKNKHMNADTDYSIA	208	225	3	0	683.342	6	16	7.83607	8.3062	683.975	0.636697	1	0	0.604122	0.856491	0	0	0.175499		5.4277e+07	5.36006e+07	3.49016e+07	1.65109e+07	1.78667e+06	598432	4.19577e+06	14487.4	105921	331563	578340	0	846560	2.81569e+06	1.89049e+06	1.32164e+06	480848	129418	393578	0	0	141555	0
VDLIKNKHMNADTDYSIAE	208	226	2	0	1089.03	6	17	7.71907	8.25538	1090.4	1.40601	1	0	1.37402	1.08296	0	-3	1.00064		9.47108e+07	1.06724e+08	7.14248e+07	3.1039e+07	8.18156e+06	747553	0	176494	0	291464	0	0	148566	1.26255e+07	1.64509e+07	9.73012e+06	847367	200028	46144.6	420241	161233	131779	319992	109587
VDLIKNKHMNADTDYSIAE	208	226	3	0	726.356	6	17	7.70767	8.29372	727.434	1.89897	0.6	0					0.744361		2.15605e+08	2.38899e+08	1.51891e+08	6.92954e+07	2.31963e+07	5.89054e+06	325439	0	13840.1	495846	0	260423	2.26463e+06	3.45199e+07	4.25953e+07	3.04923e+07	9.59645e+06	2.82852e+06	2.3743e+06	0	269494	402760	0	191171
VDLIKNKHMNADTDYSIAE	208	226	4	0	545.019	6	17	7.83607	7.92602	546.118	3.06197	0.4	1					0.205676		6.08165e+06	7.21541e+06	4.36819e+06	1.68925e+06	303139	0	12730.7	0	0	50094.8	0	80318.4	0	4.94819e+06	0	268374	0	641767	0	292404	0	0	0	270166
VDLIKNKHMNADTDYSIAEAA	208	228	3	0	773.714	7	19	8.03565	8.2808	774.298	0.330159	1	0	0.201947	0.0866171		-3	0.151934		1.47344e+07	2.20944e+07	2.09107e+07	5.56694e+06	1.5219e+06	2.04909e+06	0	0	1.4202e+06	0	0	301652	0	0	112045	0	0	0	0	0	0	0	0	173179	0	0	120708
VDLIKNKHMNADTDYSIAEAAF	208	229	3	0	822.737	7	20					-1
VDLIKNKHMNADTDYSIAEAAFNKGETA	208	235	3	0	1022.83	8	26	9.3657	9.49925	1024.94	4.46218	0.4	1					0.740429		2.10479e+06	4.2012e+06	5.12422e+06	1.19369e+06	172295	381442	0	0	130669	0	125558	0	105791	0	0	0	272794	0	0	0	0	0	0	0	0	0	0	0	276021	0
VDLIKNKHMNADTDYSIAEAAFNKGETAM	208	236	3	0	1066.51	8	27	10.3455	10.7142	1070.47	9.8618	1	0	6.44312	0.509338		-2	0.0384736		966181	0	0	0	0	0	1.27801e+06	0	0	346086	2.13011e+08	3.38465e+08	3.19161e+08	2.09218e+08	9.59771e+07	3.02338e+07	8.54362e+06	0	1.15953e+06	0	578585	269014	0	0	0	0	0	0	0	286708
LIKNKHMNA	210	218	2	0	534.803	5	7	4.58418	5.06557	535.092	-0.114956	1	0	-0.404437	0.894987	1	0	0.078926		5.9163e+07	3.20418e+07	9.78398e+06	1.9266e+06	181963	60823.1	11084.6	12043.3	0	95221.4	0	20473.1	0
LIKNKHMNA	210	218	3	0	356.871	5	7	4.70245	4.94263	357.226	0.371834	1	1	0.843194	0.0696216	1	-1	0.0973798		1.49692e+07	6.80941e+06	2.32806e+06	204098	4.28121e+06	0	9088.33	59508.2	0	0	86747.6	0	0
LIKNKHMNADTD	210	221	2	0	700.354	5	10	4.4849	4.97812	700.759	-0.0574286	1	0	-0.212839	0.93548	0	0	0.0640924		5.71199e+07	4.07291e+07	1.93719e+07	5.32794e+06	677182	0	114905	0	0	0	5687.67	32898.1	37723.5	0	0	0
LIKNKHMNADTD	210	221	3	0	467.238	5	10	4.34515	4.67502	468.519	2.97456	0.4	1					2.2321		1.22261e+07	9.92282e+06	4.32058e+06	773912	73012.1	18756.2	77710.9	0	0	60624.3	0	0	114072	0	0	7.32022e+06
LIKNKHMNADTDY	210	222	2	0	781.885	6	11	6.0695	6.7947	782.631	0.508311	1	0	0.71924	1.72931		-3	0.798049		2.59575e+08	2.09251e+08	8.16103e+07	1.78835e+07	1.40797e+06	2.5593e+06	329606	0	0	90755	0	5.49956e+06	726803	2.48006e+06	3.81764e+06	1.42035e+07	2.97875e+06	2.03427e+06
LIKNKHMNADTDYSIA	210	225	2	0	917.462	6	14	7.06167	7.43833	918.169	0.27172	1	0	0.238398	0.536656	1	-1	1.62046		2.445e+07	2.21969e+07	9.87326e+06	2.26846e+06	227957	0	478784	319029	874900	0	0	0	0	0	0	0	241045	0	740529	0	422922
LIKNKHMNADTDYSIA	210	225	3	0	611.977	6	14	7.15107	7.27088	612.449	0.274703	1	0	0.242221	-0.342263	1	-1	0.195621		1.35469e+07	1.47086e+07	7.19456e+06	2.42397e+06	932117	0	0	225761	0	0	732825	281594	0	0	0	0	0	0	0	250352	0
LIKNKHMNADTDYSIAE	210	226	2	0	981.983	6	15	6.96703	7.50523	982.609	0.0391413	1	0	-0.0629923	1.08941	0	-3	0.344939		9.49504e+07	1.0733e+08	6.15496e+07	2.19206e+07	1.69132e+06	0	0	199399	0	0	0	193694	0	477005	0	0	213028	0	583182	476594	1.08948e+06	248791
LIKNKHMNADTDYSIAE	210	226	3	0	654.991	6	15	7.00545	7.57827	655.603	0.622694	1	0	0.63497	1.20786	0	-3	0.393677		1.39065e+08	1.66756e+08	8.60713e+07	3.20144e+07	9.31534e+06	512589	0	758613	312199	282404	3.15229e+06	0	6.19289e+06	1.56984e+07	570848	961197	935574	165199	0	245233	0	317360
LIKNKHMNADTDYSIAEAA	210	228	2	0	1053.02	6	17	7.56582	7.6823	1053.85	0.361069	0.6	0					0.648659		2.59579e+06	3.55518e+06	1.50941e+06	51016.1	14559.8	0	0	0	0	0	0	0	0	203976	0	0	0	0	0	0	0	0	177781	0
LIKNKHMNADTDYSIAEAA	210	228	3	0	702.349	6	17					0
LIKNKHMNADTDYSIAEAAF	210	229	3	0	751.372	7	18					-1
LIKNKHMNADTDYSIAEAAFNKGETAM	210	236	3	0	995.148	8	25	10.3246	10.3455	1002.49	20.1479	0.6	0					0.386822		0	0	0	0	0	0	0	414222	0	0	0	0	500348	0	0	0	0	0	0	0	0	3.88849e+06	5.73455e+06	5.36457e+06	2.30386e+06	1.16924e+06	0	0	0	0
LIKNKHMNADTDYSIAEAAFNKGETAM	210	236	4	0	746.613	8	25					-1
IKNKHMNADTDY	211	222	2	0	725.343	5	10	5.52323	5.88063	725.753	-0.085222	1	0	-0.262703	0.470727		1	0.498444		5.57887e+07	4.00643e+07	1.40881e+07	978862	439131	0	0	0	0	0	0	0	0	570930	339672	461712
IKNKHMNADTDYSIA	211	225	2	0	860.92	6	13	6.7947	6.82942	861.171	-0.565309	0.4	0					0.0964124		744426	748563	0	0	0	0	0	0	0	0	0	0	0	0	0	0	0	0	0	0
IKNKHMNADTDYSIA	211	225	3	0	574.282	6	13					0
IKNKHMNADTDYSIAE	211	226	2	0	925.441	6	14	6.69607	6.98462	926.16	0.29935	0.6	0					2.43372		2.17473e+07	1.82161e+07	9.6835e+06	440917	0	0	0	0	240274	0	0	0	224769	0	345818	548619	205825	0	0	0	758030
IKNKHMNADTDYSIAE	211	226	3	0	617.296	6	14					0
IKNKHMNADTDYSIAEAA	211	228	3	0	664.655	6	16					-1
DTDY	219	222	1	0	513.183	3	2	4.0275	4.84785	513.376	-0.0920498	1	0	-0.935533	2.0549		1	0.273231		2.41308e+07	4.30193e+06	241282	21668.8	157629	17778.6
DTDYSIA	219	225	1	0	784.336	4	5	4.13337	4.52235	784.681	-0.102585	0.6	0					0.358649		7.95674e+06	2.56817e+06	192296	0	21473.4	78041.5	0	0	37635.8	0
DTDYSIAE	219	226	1	0	913.379	4	6	6.55207	6.65313	913.799	-0.0975109	0.4	0					1.80869		5.57171e+06	448422	0	0	0	0	370720	0	0	0	0
DYSIAE	221	226	1	0	697.304	4	4	6.10713	6.11527	700.282	2.57549	0.4	1					1.16117		330154	0	473249	0	0	0	0	355749	0
YSIAE	222	226	1	0	582.277	3	3	4.81563	5.16527	582.788	0.171758	0.4	0					1.30338		4.09193e+06	183821	26204.4	146226	141858	0	199329
YSIAEAA	222	228	1	0	724.351	4	5	6.7947	6.91887	725.298	0.521804	0.4	0					1.36303		4.9019e+06	0	257172	0	0	0	0	0	0	538975
SIAEAA	223	228	1	0	561.288	3	4	3.93002	5.14257	561.543	-0.0553217	1	0	-0.357937	3.39698		1	0.0848443		2.08915e+08	5.07047e+07	7.62715e+06	405293	18208.6	44970.2	48173.7	58231.9
SIAEAAFNKGETAM	223	236	2	0	720.345	5	12	8.40267	8.94705	720.818	0.0437072	1	0	-0.0444622	1.11057		-1	0.384515		7.69579e+07	5.80793e+07	2.02518e+07	6.20223e+06	525472	0	0	0	824814	0	345508	0	68098.5	299838	0	0	1.11034e+06	200731
EAAF	226	229	1	0	437.203	3	2	7.47463	7.76642	437.464	0.00140731	1	0	-0.0971833	0.246192		1	0.533528		1.09223e+07	411609	169825	0	598332	0
EAAFNKGETAM	226	236	1	0	1168.53	5	9	6.69607	7.01993	1169.02	-0.257438	1	0	-0.62299	0.355979	1	-1	0.47113		2.15151e+07	9.66384e+06	594158	243725	0	0	0	0	0	232741	205415	0	0	0	0
EAAFNKGETAM	226	236	2	0	584.769	5	9	6.65313	7.15107	585.211	0.140199	0.6	0					1.63574		1.34504e+08	7.54284e+07	1.86939e+07	3.31683e+06	0	0	0	148936	759640	1.22647e+06	357770	777098	1.20702e+06	819207	2.34149e+06
AAFNKGETA	227	235	1	0	908.447	4	7	4.67502	5.52323	908.89	-0.0807132	1	0	-0.316674	2.15026	1	1	0.341247		7.02349e+07	2.94711e+07	6.29579e+06	172943	355420	293908	0	88762.8	0	0	115813	0
AAFNKGETA	227	235	2	0	454.727	4	7	4.65907	5.41267	454.97	-0.0374433	1	0	-0.205774	1.82649	1	1	0.0571281		3.98899e+08	1.81696e+08	4.66198e+07	5.95693e+06	162081	54954.2	0	209812	24929.1	1.03256e+06	111003	173019
AAFNKGETAM	227	236	1	0	1039.49	5	8	6.3982	7.07148	1040.03	-0.12832	1	0	-0.397579	1.55165	1	-1	0.427265		2.64175e+08	1.3304e+08	3.33864e+07	3.21783e+06	0	0	261152	0	0	903752	992638	0	262222	382792
AAFNKGETAM	227	236	2	0	520.247	5	8	6.3982	7.09832	520.558	-0.052898	1	0	-0.228437	1.64347	1	-1	0.124362		8.68422e+08	4.47063e+08	1.3748e+08	2.56742e+07	2.43291e+07	0	0	388476	0	138897	957665	1.28666e+06	637865	0
AAFNKGETAMT	227	237	2	0	570.771	5	9					0
FNKGETA	229	235	2	0	383.69	4	5	3.6157	4.39418	383.943	0.063824	1	0	0.119204	1.91164		1	0.407628		1.21469e+08	4.42627e+07	9.79386e+06	929635	38446.2	39769.4	13173.3	2.12899e+06	129183	851714
FNKGETAM	229	236	1	0	897.413	5	6	5.56715	5.89623	897.816	-0.189921	1	0	-0.677697	0.37383	1	-1	0.442891		4.05991e+07	1.60668e+07	1.17779e+06	10972.3	0	326347	577701	0	0	0	0	0
FNKGETAM	229	236	2	0	449.21	5	6	5.56715	6.02015	449.45	-0.113671	1	0	-0.449699	0.797862	1	-1	0.605739		1.41872e+08	4.95231e+07	6.2686e+06	0	0	0	837236	0	490691	0	850062	1.49592e+06
NKGETAM	230	236	1	0	750.345	4	5	3.793	4.62777	750.706	-0.121195	1	1	-0.544677	2.10424	0	1	0.135384		1.28383e+08	4.0379e+07	1.01757e+07	603993	0	1220.81	16114	276115	17071	0
NKGETAM	230	236	2	0	375.676	4	5	3.57485	4.67502	376.338	0.840605	1	0	2.90643	3.01241	0	-6	1.25786		3.34281e+08	1.10636e+08	2.56465e+07	1.50576e+06	65075.9	1241.27	29511	6.27503e+07	7345.08	1.27708e+07
NKGETAMTINGPWAWSNIDT	230	249	2	0	1103.52	7	17					-1
NKGETAMTINGPWAWSNIDTSKVNYGVTVL	230	259	3	0	1089.54	8	27	12.0567	12.1807	1090.62	1.21776	0.6	0					0.767056		1.88996e+06	5.98337e+06	5.41072e+06	3.81561e+06	1.37237e+06	0	0	0	0	0	23199.1	0	0	0	0	0	145039	0	0	0	392014	351241	0	548742	0	0	0	0	0	0
NKGETAMTINGPWAWSNIDTSKVNYGVTVLPTFKGQPSKPFVGVL	230	274	5	0	970.706	10	39	12.0938	12.2065	971.732	2.11954	1	0	0.865226	-0.366615		1	0.46978		442934	2.3201e+06	3.23514e+06	3.22713e+06	1.34277e+06	1.12699e+06	569606	0	0	0	0	0	0	0	117346	0	102803	0	0	0	0	0	0	0	309049	0	0	0	0	350489
MTINGPWAWSNIDT	236	249	2	0	803.372	6	11	11.605	12.4176	803.939	0.0989152	1	0	0.0515217	2.02838		0	0.377957		1.65814e+08	1.37656e+08	6.77169e+07	2.24243e+07	3.81301e+06	193670	1.00708e+06	125964	889898	22828.4	1.72374e+06	175648	494123	89378	720707	76482.6	2.83185e+06	287400
MTINGPWAWSNIDTSKVNY	236	254	3	0	733.018	7	16	9.45472	9.49277	736.786	9.91156	0.5	0					0.144999		0	0	0	0	0	121753	0	271552	0	105132	5.19032e+06	8.92087e+06	6.15653e+06	2.63965e+06	589683	0	0	0	0	0	0	0	0	0
MTINGPWAWSNIDTSKVNYGVTVL	236	259	2	0	1333.67	7	21	12.3536	13.1447	1334.47	-0.0806015	1	0	-0.178667	1.95487	1	-2	0.381988		9.08655e+07	1.34925e+08	1.07613e+08	5.68573e+07	1.84496e+07	2.0099e+06	139106	0	156668	0	471087	0	0	241906	160915	153060	221866	0	0	208796	0	0	417297	0	178296	0	683270	0	0
MTINGPWAWSNIDTSKVNYGVTVL	236	259	3	0	889.448	7	21	12.3536	13.0637	890.046	0.117717	0.6	0					0.750335		1.35751e+08	2.02337e+08	1.67648e+08	8.91683e+07	3.83956e+07	1.043e+07	3.96557e+06	339463	0	3.68232e+06	104486	151737	1.20063e+06	0	409035	0	131951	291100	0	186317	366514	382606	527152	0	464378	0	310437	555095	348255
MTINGPWAWSNIDTSKVNYGVTVLPTFKGQPSKPFVGVL	236	274	4	0	1063.06	9	33	12.3536	12.8771	1063.76	0.1229	0.6	0					0.288948		1.47879e+07	3.74944e+07	6.28322e+07	4.79682e+07	2.9616e+07	1.38793e+07	3.40102e+06	558331	0	0	120982	210561	0	0	161767	0	0	0	0	385156	232380	115207	229602	0	0	0	189595	0	0	119049
TINGPWAWSN	237	246	2	0	573.272	5	7	10.4228	11.0138	573.787	0.332983	1	0	0.743621	1.27003		1	0.465638		8.75881e+07	5.20175e+07	1.30082e+07	292629	1.87628e+06	419637	710456	0	5.35297e+06	1.85998e+06	1.11144e+06	0	434911
TINGPWAWSNIDT	237	249	2	0	737.852	5	10	11.0779	12.0696	738.299	0.0106623	1	0	-0.0906785	2.64148		1	0.213514		3.29868e+08	2.64461e+08	1.11052e+08	3.78431e+07	4.81163e+06	158749	15744.3	123441	0	492410	0	97521	116876	1.5131e+06	200696	1.33777e+06
TINGPWAWSNIDTSKVNY	237	254	2	0	1033.5	6	15	10.9421	11.7862	1034.16	0.0714902	0.6	0					0.195148		4.01163e+08	4.63165e+08	2.70945e+08	1.09167e+08	3.27697e+07	5.00502e+06	946352	0	0	0	0	0	1.14483e+07	0	2.32611e+06	0	410146	204552	203015	0	1.07767e+06	0
TINGPWAWSNIDTSKVNY	237	254	3	0	689.337	6	15	11.1514	11.6675	689.775	0.0712219	1	0	-0.0246221	1.01367	1	0	0.135394		6.64288e+07	7.5598e+07	4.82889e+07	1.80267e+07	3.80197e+06	108275	156243	0	0	156243	135160	0	141705	185360	0	0	0	236514	219499	0	585288	535921
TINGPWAWSNIDTSKVNYGVTVLPTFKGQPSKPFVGVL	237	274	4	0	1030.3	9	32	12.1171	12.8311	1030.94	0.0334279	0.6	0					0.173448		7.51359e+07	1.94339e+08	2.31931e+08	1.91453e+08	1.14621e+08	6.74467e+07	1.93693e+07	6.90265e+06	1.22436e+06	0	0	0	0	663932	0	401317	198052	297534	882030	407935	308436	127491	141910	0	0	217854	0	0	0	0
INGPWAWSNIDTSKVNY	238	254	2	0	982.979	6	14					-1
NIDTSKVNYGVTVL	246	259	2	0	761.909	5	12	9.31455	9.32735	762.363	0.0160855	1	0	-0.0857585	-0.708465		-1	0.047512		1.06153e+06	701688	433403	200148	0	0	0	0	0	0	0	0	0	0	0	0	0	0
IDTSKVNYGVTVL	247	259	2	0	704.888	5	11	8.93452	9.37862	705.649	0.689323	1	0	1.01447	0.767407		-2	0.511361		1.47311e+08	1.02786e+08	4.19834e+07	1.25886e+07	597523	185606	0	107352	0	1.57634e+07	9.87368e+06	2.94701e+06	347730	0	0	93481.7	0
IDTSKVNYGVTVLPTFKGQPSKPFVGVL	247	274	4	0	748.669	7	23					-1
DTSKVNYGVTVL	248	259	2	0	648.346	5	10	8.6308	8.92175	648.86	0.268284	1	0	0.371517	0.243341		1	0.516101		1.1965e+07	6.98264e+06	995420	0	351615	0	0	0	107586	0	287759	0	0	0	388479	144117
DTSKVNYGVTVLPTFKGQPSKPFVGVL	248	274	3	0	960.195	7	22	10.6396	10.6618	961.077	0.896565	0.4	0					0.520867		303773	1.51285e+06	1.1403e+06	654378	260651	0	0	0	0	0	0	0	0	0	299789	0	0	0	0	0	0	0	0	0	0	0	0	0	0	0
TSKVNYGVTVL	249	259	2	0	590.832	5	9	8.76968	8.81468	591.115	-0.135076	0.6	0					0.151387		5.91891e+06	3.42903e+06	503437	0	0	0	0	0	149047	0	0	0	0	0	0
SKVNY	250	254	1	0	610.32	3	3	4.68788	5.37627	610.597	-0.076212	1	0	-0.565577	1.60332		1	0.864609		3.23232e+07	6.41486e+06	569732	84074.1	0	403635	206645
SKVNYGVTVL	250	259	1	0	1079.61	4	8	8.54725	9.0481	1080.16	-0.0867555	0.6	0					0.501676		3.64913e+07	1.94781e+07	4.09378e+06	269028	0	291830	0	0	0	0	0	150716	167805
SKVNYGVTVL	250	259	2	0	540.308	4	8	8.52207	9.25228	540.704	0.15201	0.6	0					0.224876		2.12331e+08	1.1829e+08	3.42136e+07	3.74982e+06	181175	0	0	0	449188	119128	7.07092e+06	907854	1.21614e+06
SKVNYGVTVLPTFKGQPSKPFVGVL	250	274	3	0	888.17	7	20	10.5106	11.033	888.683	-0.0985406	0.6	0					0.10918		9.81912e+07	1.56956e+08	1.17886e+08	6.47551e+07	2.03324e+07	3.60983e+06	0	54172.3	337052	0	70742	151732	0	0	400534	0	0	0	0	0	0	0	0	278781	0	0	57684.7	152275
KVNYGVTVL	251	259	2	0	496.792	4	7	8.71872	9.0355	497.401	0.620743	0.4	0					0.687843		8.46076e+06	1.09805e+06	0	0	0	134997	0	102631	0	812367	0	310858
KVNYGVTVLPTFKGQPSKPFVGVL	251	274	3	0	859.16	7	19					-1
GVTVLPTF	255	262	1	0	833.477	4	5					-1
GVTVLPTFKGQPSKPFVGVL	255	274	2	0	1036.1	6	15	10.4692	11.1273	1036.69	-0.108814	1	0	-0.239955	1.49998	1	1	0.165699		1.94292e+08	2.2918e+08	1.3324e+08	4.8684e+07	1.15206e+07	308072	820929	0	0	0	2.55228e+06	0	254875	0	0	0	0	0	0	0	0	0
GVTVLPTFKGQPSKPFVGVL	255	274	3	0	691.07	6	15	10.4821	11.1773	691.485	-0.0305691	1	0	-0.14637	1.62676	1	1	0.0515833		3.7646e+08	4.67346e+08	2.72145e+08	1.17172e+08	3.36483e+07	3.80577e+06	151980	0	0	385389	0	4.7342e+06	0	0	127420	139319	0	80268	76479.4	15892.3	145063	129852
VTVLPTFKGQPSKPFVGVL	256	274	3	0	672.063	6	14					-1
PTFKGQPSKPFVG	260	272	2	0	695.38	5	9	7.65522	7.72835	698.696	5.77865	0.4	0					0.110281		18009.1	0	25255.7	0	0	8382.49	4.22283e+06	3.19519e+06	830906	151164	0	0	0	0	0
PTFKGQPSKPFVGVL	260	274	2	0	801.456	5	11	9.40363	10.2047	801.93	-0.0403604	1	0	-0.175635	1.98897	1	0	0.0670494		1.25973e+09	1.14545e+09	5.47608e+08	1.83003e+08	4.49049e+07	6.32516e+06	94337.6	0	68657.3	207913	342379	0	125072	0	151415	0	189962
PTFKGQPSKPFVGVL	260	274	3	0	534.64	5	11	9.3912	10.1579	534.961	-0.0245714	1	0	-0.149883	1.87132	1	0	0.0439626		2.13716e+09	1.96707e+09	9.56994e+08	3.18379e+08	7.87787e+07	2.06955e+07	1.09531e+06	123173	231497	0	0	202709	46002.3	0	52614.3	0	0
KGQPSKPFVGVL	263	274	2	0	628.872	5	8	8.80177	9.32735	629.23	-0.0481984	0.6	0					0.0674862		1.42464e+08	9.89645e+07	3.67558e+07	9.41438e+06	569356	18040.7	0	293437	0	79113.9	0	36066.4	0	0
KGQPSKPFVGVL	263	274	3	0	419.584	5	8					0
VLSAGINAASPNKELAKE	273	290	2	0	906.497	6	15	6.98462	6.99267	907.051	0.0569762	1	0	-0.0416608	-0.724719	0	0	0.0306068		1.08222e+06	793829	840566	276441	0	0	0	0	0	0	0	0	0	0	0	0	0	0	0	0	0	0
VLSAGINAASPNKELAKE	273	290	3	0	604.667	6	15	6.98462	7.01188	606.277	3.77817	0.4	0					0.813975		1.48297e+06	888160	788869	0	0	0	0	314750	0	0	0	0	0	0	0	0	167319	0	177823	0	232915	263273
SAGIN	275	279	1	0	461.235	3	3	2.83638	3.16492	461.433	-0.0515118	1	0	-0.417863	0.371948		1	0.333881		3.24676e+06	422204	41383	19714.8	0	12307.8	18832.5
SAGINAASPNKE	275	286	2	0	579.791	5	9	4.11422	4.5599	580.108	-0.0145631	1	0	-0.138838	0.772825		1	0.178976		3.2372e+07	1.83691e+07	6.04327e+06	1.57837e+06	248882	61719.5	5429.28	26254.9	0	0	3985.43	0	32608.1	0	0
SAGINAASPNKEL	275	287	2	0	636.333	5	10	6.445	6.82942	636.738	0.08626	1	0	0.0449501	0.563176		1	0.45158		4.28405e+07	2.30986e+07	3.88857e+06	1.24961e+06	470076	394188	711279	193568	0	0	203950	401960	380335	188036	157695	0
SAGINAASPNKELAKE	275	290	2	0	800.42	5	13	5.67405	6.5852	800.854	-0.0432173	1	0	-0.16945	2.36561	1	-1	0.0946693		1.24354e+09	9.96065e+08	4.81504e+08	1.23083e+08	2.3667e+07	1.4262e+06	416976	0	0	0	0	0	0	0	949380	0	355763	413775	1.34698e+06
SAGINAASPNKELAKE	275	290	3	0	533.949	5	13	5.69478	6.37065	534.226	-0.0820809	1	0	-0.223085	1.56049	1	-1	0.0804346		9.24448e+08	7.91749e+08	3.29945e+08	7.95395e+07	9.1164e+06	669464	0	328463	0	0	1.0685e+06	0	0	1.1532e+06	0	0	462798	0	0
SAGINAASPNKELAKEF	275	291	3	0	582.972	6	14					0
SAGINAASPNKELAKEFL	275	292	3	0	620.667	6	15	9.68905	9.80932	621.813	2.34209	0.4	0					0.676529		2.2297e+06	3.34204e+06	1.16894e+06	0	0	235582	0	0	131190	0	109023	0	384279	262975	313349	0	99116	136505	0	221558	0	0
SAGINAASPNKELAKEFLEN	275	294	2	0	1052.04	6	17	9.12428	9.6008	1052.73	0.153551	0.6	0					0.309679		7.90157e+07	8.66187e+07	5.26029e+07	2.09498e+07	3.7624e+06	233156	0	345774	0	0	0	3.39802e+06	0	0	0	0	0	0	0	734424	0	781215	0	0
SAGINAASPNKELAKEFLEN	275	294	3	0	701.695	6	17	9.21373	9.49277	702.407	0.911737	0.6	0					0.295846		1.25837e+08	1.3977e+08	8.89899e+07	3.5641e+07	1.24126e+07	3.93538e+06	0	107348	0	127746	66916.6	3.32284e+07	0	112557	3.02531e+06	0	0	185606	0	0	0	0	0	1.63713e+06
SAGINAASPNKELAKEFLENYL	275	296	2	0	1190.11	6	19	11.5746	11.9784	1190.81	-0.0205369	0.6	0					0.108277		9.24474e+07	1.22771e+08	7.7233e+07	4.10707e+07	8.10433e+06	1.86757e+06	161788	0	0	155032	0	0	35872.3	915872	0	180922	0	209635	0	0	699.928	49674.3	359011	243382	0	0
SAGINAASPNKELAKEFLENYL	275	296	3	0	793.745	6	19	11.6306	11.9164	794.316	0.308096	0.6	0					0.048887		1.44346e+08	1.88468e+08	1.29695e+08	6.13945e+07	2.05992e+07	4.5169e+06	724613	130276	356537	150268	0	0	0	0	75089.7	0	0	443904	0	128901	1.58875e+06	38511.6	118767	7.1204e+06	0	0
SAGINAASPNKELAKEFLENYLLTDEGLEAVNKDKPLGA	275	313	4	0	1033.29	9	35	11.9402	12.0358	1034.11	0.845062	0.6	0					0.343483		890099	2.99229e+06	6.78333e+06	4.16241e+06	2.98257e+06	852898	0	0	0	0	0	0	0	0	0	0	0	258217	0	0	0	157309	0	0	0	0	0	0	0	0
GINAASPNKELAKE	277	290	2	0	721.386	5	11	5.81113	5.83155	722.915	2.23242	0.4	1					1.47721		1.49053e+06	0	313279	0	0	0	0	0	0	0	0	0	0	0	443633	0	0
AASPNKELAKE	280	290	1	0	1157.62	5	8	4.41247	4.86722	1158.04	-0.241064	1	0	-0.650419	0.80385	1	1	0.199531		8.55646e+06	4.48525e+06	636431	0	0	0	0	0	0	0	0	0	0	0
AASPNKELAKE	280	290	2	0	579.312	5	8	4.37743	5.13292	579.624	-0.039008	1	0	-0.197287	1.83293	1	1	0.0321681		8.81283e+08	5.16829e+08	1.6485e+08	4.07127e+07	6.79162e+06	479420	416032	143854	24607	0	100977	0	0	3522.54
AASPNKELAKE	280	290	3	0	386.544	5	8	4.38415	4.64093	386.75	-0.0446542	1	0	-0.209949	0.126425	1	1	0.026988		9.55984e+07	5.80485e+07	1.73698e+07	4.82699e+06	317078	2338.41	0	0	12788.6	0	0	0	0	0
AASPNKELAKEFLEN	280	294	2	0	830.931	5	12	8.70785	9.17565	831.476	0.118044	0.6	0					0.219652		5.26393e+07	4.32549e+07	2.12098e+07	8.71996e+06	1.24385e+06	1.05218e+06	0	429939	182414	0	0	0	0	629618	0	199511	202922	0
AASPNKELAKEFLENYL	280	296	3	0	646.339	6	14	11.4466	11.8313	647.226	1.50122	0.6	0					0.721369		3.45877e+07	3.83008e+07	1.73375e+07	3.79376e+06	813032	111508	130017	0	0	0	0	0	0	1.79056e+06	1.94215e+06	798880	0	2.04526e+06	2.37263e+06	2.85923e+06	0
LAKEFLENYL	287	296	2	0	620.335	5	8	11.5873	11.605	620.513	-0.405347	1	0	-1.01884	-0.691583		-1	0.127311		790164	436593	0	0	0	0	0	0	0	0	0	0	0	0
FLENYL	291	296	1	0	798.403	4	4	11.3553	12.4498	799.212	0.311361	1	1	1.28671	2.99319	-1	0	0.213796		2.00509e+09	8.6679e+08	9.31389e+08	1.40288e+08	4.22315e+06	2.04739e+06	307803	356444	419321
FLENYL	291	296	2	0	399.705	4	4	11.3042	11.8697	401.915	3.92201	0.4	0					0.366439		5.64712e+06	772415	91813.2	800572	112277	4.25325e+07	0	1.2785e+06	0
FLENYLLTDEGLEAVNKDKPLGA	291	313	3	0	850.443	7	20	11.6562	11.6802	853.849	8.69621	0.4	1					1.04242		1.2022e+06	0	0	0	0	0	0	0	0	0	0	238203	0	0	0	139101	0	0	0	256986	306233	196864	174655	145397	0	0	0	0
LENYL	292	296	1	0	651.335	4	3					0
YLLTDEGL	295	302	1	0	923.472	4	6	10.0945	11.2705	923.975	-0.0470901	1	0	-0.250614	3.27179		1	0.857473		3.42155e+08	1.58084e+08	3.47533e+07	1.67121e+06	1.91219e+06	714191	2.01454e+06	1.38226e+06	322533	184586	232474
YLLTDEGLEAVNKDKPLGA	295	313	2	0	1023.54	6	16	9.52468	10.1138	1024.3	0.30392	1	0	0.230979	1.26353	0	-1	1.35659		1.21213e+08	1.41235e+08	8.12863e+07	2.83566e+07	5.41071e+06	942797	0	1.0057e+07	3.15901e+06	930684	5.06575e+06	287179	2.18615e+06	0	192347	0	0	0	0	0	69067.1	0	15042.2
YLLTDEGLEAVNKDKPLGA	295	313	3	0	682.697	6	16	9.48003	10.058	683.413	0.938015	1	0	0.941991	1.2256	0	-1	0.583432		2.7559e+08	3.17269e+08	1.84441e+08	7.71514e+07	2.44909e+07	3.33595e+06	501712	4.2192e+07	5.06913e+07	2.68304e+07	9.6543e+06	5.01124e+06	6233.53	84413.7	580336	99716.2	97311.6	263597	0	0	160942	1.07662e+06	440036
LTDEGL	297	302	1	0	647.325	4	4	6.95415	7.86177	647.654	-0.0366077	1	0	-0.274001	2.35352		1	0.198772		6.32324e+08	1.87091e+08	3.17247e+07	1.07723e+06	688561	3.18013e+06	0	660061	526357
LTDEGLE	297	303	1	0	776.367	4	5	6.30108	6.66123	777.457	0.652897	1	0	2.2329	0.480137		-1	1.06944		3.85711e+07	5.19623e+06	727846	1.07239e+06	0	911975	0	465768	4.80147e+06	0
LTDEGLEAVNKDKPLGA	297	313	2	0	885.468	6	14	7.71907	8.36952	885.967	-0.0258553	0.6	0					0.0621612		1.06227e+09	9.77322e+08	4.83004e+08	1.75297e+08	4.5234e+07	8.19816e+06	770254	69761.5	0	242110	0	359923	792196	506432	1.30764e+06	210969	0	0	0	0	269531
LTDEGLEAVNKDKPLGA	297	313	3	0	590.647	6	14	7.70767	8.41553	591.022	0.0968986	1	0	0.014367	1.66999	1	-2	0.119049		1.14004e+09	1.03356e+09	5.22053e+08	1.84063e+08	4.90459e+07	1.39537e+07	772000	212000	966358	18125.5	0	2.49076e+06	0	0	615840	9667.1	0	1.95051e+07	0	0	2.15345e+06
LTDEGLEAVNKDKPLGAVAL	297	316	3	0	685.044	6	17	9.41653	9.86672	685.568	0.369407	1	0	0.280044	0.788224		0	0.363516		4.27745e+07	5.04975e+07	2.64714e+07	1.01947e+07	4.74421e+06	0	84413.7	552366	99716.2	97311.6	263597	0	0	0	841794	285454	931342	1.16187e+06	0	165656	0	0	112700	0
LTDEGLEAVNKDKPLGAVALKS	297	318	3	0	756.753	6	19					-1
LTDEGLEAVNKDKPLGAVALKSYEEE	297	322	3	0	940.15	7	23	9.12428	9.68905	941.802	3.30629	0.6	1					0.415103		3.47953e+07	6.74266e+07	1.5145e+08	2.00461e+08	1.57117e+08	8.0604e+07	3.15943e+07	3.12398e+07	1.20755e+06	101941	289162	0	0	159873	106050	512574	170148	0	3889.45	5.23436e+07	2.73756e+06	1.82799e+06	2.46552e+07	15487.2	0	2.99938e+06	0	0	437278	0
DEGLEAVNKDKPLGA	299	313	2	0	778.402	5	12					-1
LEAVNKDKPLGA	302	313	2	0	627.856	5	9					-1
EAVNKDKPLGA	303	313	1	0	1141.62	5	8	4.97812	5.54417	1142.1	-0.17977	1	0	-0.512962	1.18471	0	1	0.163788		7.46596e+07	4.24016e+07	8.67561e+06	141167	0	0	0	0	0	0	0	0	0	0
EAVNKDKPLGA	303	313	2	0	571.314	5	8	4.93292	5.62773	571.621	-0.0459709	1	0	-0.212902	1.62534	0	1	0.0248549		1.28775e+09	7.41355e+08	2.45706e+08	5.47413e+07	6.42917e+06	0	30256.3	2818.29	720330	0	0	0	0	0
EAVNKDKPLGA	303	313	3	0	381.212	5	8	5.00942	5.13292	381.926	1.48184	0.4	1					0.230805		2.84673e+07	2.40952e+07	8.01961e+06	0	0	0	2.30271e+07	0	0	0	0	0	0	0
EAVNKDKPLGAVA	303	315	2	0	656.367	5	10					0
EAVNKDKPLGAVAL	303	316	2	0	712.909	5	11	8.09362	8.47572	713.632	0.609879	0.6	0					0.510664		4.51756e+07	3.32278e+07	1.14078e+07	922975	0	237298	0	439333	0	0	127939	0	0	4.21314e+06	0	1.36742e+06	12732.4
EAVNKDKPLGAVALKS	303	318	2	0	820.472	5	13					0
EAVNKDKPLGAVALKSYEEE	303	322	2	0	1095.57	6	17	7.92602	8.25538	1096.11	-0.203373	0.6	0					0.120637		1.23451e+07	1.62327e+07	9.2559e+06	1.06676e+06	200028	46144.6	0	161233	0	0	0	0	0	0	0	139427	0	0	0	0	0	0	12389	0
EAVNKDKPLGAVALKSYEEE	303	322	3	0	730.714	6	17					-1
EAVNKDKPLGAVALKSYEEEL	303	323	3	0	768.409	6	18	9.57567	9.7271	768.988	0.379436	1	0	0.268381	-0.234073		0	0.144804		1.17369e+07	1.3564e+07	9.2981e+06	4.3443e+06	1.04001e+06	7601.73	137173	335732	0	235604	0	0	117044	100959	0	85972	146379	0	0	98219.5	0	0	0	179016	206764
AVNKDKPLGA	304	313	1	0	1012.58	4	7	4.82695	5.2054	1012.78	-0.388569	0.4	1					0.233352		5.86994e+06	1.42508e+06	0	0	0	0	0	0	0	0	709.842	0
AVNKDKPLGA	304	313	2	0	506.793	4	7	4.73683	5.23082	507.044	-0.0825594	1	0	-0.321405	0.938104	1	0	0.047232		1.24629e+08	6.38981e+07	1.69861e+07	1.81739e+06	123832	31611.5	0	4856.19	0	0	0	0
VNKDKPLGA	305	313	1	0	941.541	4	6	4.61637	4.9668	941.742	-0.344286	1	1	-1.13927	0.446888	1	1	0.164381		5.20461e+06	1.30411e+06	0	0	0	0	0	0	0	0	0
VNKDKPLGA	305	313	2	0	471.274	4	6	4.28265	4.99803	471.611	0.126975	0.6	0					0.471961		1.33701e+08	9.07794e+07	2.9779e+07	4.892e+06	793722	0	5517.11	0	0	0	636183
VNKDKPLGA	305	313	3	0	314.519	4	6	4.64093	4.77023	314.684	-0.0501319	1	0	-0.259709	-0.309812	1	1	0.0484641		3.60687e+06	1.78947e+06	223130	11469.5	0	112781	0	0	0	0	0
VNKDKPLGAVAL	305	316	2	0	612.869	5	9	8.06957	8.09362	614.536	2.60781	0.4	1					2.16596		164926	263824	0	0	0	0	0	0	0	0	0	0	0	119579	0
VALKS	314	318	1	0	517.334	3	3	3.70342	4.53848	517.577	-0.0563754	1	0	-0.446948	2.10526	1	1	0.049669		1.58769e+08	3.79777e+07	5.3567e+06	14186.7	61960.6	0	0
VALKS	314	318	2	0	259.171	3	3	3.70958	4.57428	259.308	-0.02442	1	0	-0.255846	2.20666	1	1	0.0366901		1.82556e+08	4.45984e+07	6.4675e+06	264614	1.34669e+06	0	132713
VALKSYE	314	320	1	0	809.44	4	5	6.2929	6.61272	809.791	-0.132205	1	0	-0.584182	0.34212	1	1	0.599171		4.16047e+07	8.33764e+06	396213	0	315849	0	639393	0	0	427641
VALKSYE	314	320	2	0	405.224	4	5	6.12812	6.82942	405.294	-0.343381	0.4	0					0.876137		2.54109e+08	2.09377e+07	6.38928e+06	0	408156	202148	0	0	183853	167825
VALKSYEEE	314	322	1	0	1067.53	4	7	6.30108	6.90607	1067.99	-0.154716	1	0	-0.506341	1.31794	1	0	0.147514		2.54116e+08	1.33265e+08	2.85267e+07	1.46072e+06	0	0	0	0	0	0	0	0
VALKSYEEE	314	322	2	0	534.266	4	7	6.2929	7.11932	534.727	0.298834	1	0	0.656098	2.07566	1	-1	0.727719		8.41946e+08	4.46984e+08	1.31567e+08	2.00548e+07	744712	3.49052e+06	1.71028e+07	2.06684e+07	3.17239e+06	262345	2.03234e+07	1.12534e+07
VALKSYEEEL	314	323	1	0	1180.61	5	8	8.77617	9.31455	1181.22	-0.0930225	1	0	-0.31842	1.09004	1	1	0.3153		7.41089e+07	4.45428e+07	1.18701e+07	499623	0	167418	384286	300098	279031	0	0	247116	0	16209.4
VALKSYEEEL	314	323	2	0	590.808	5	8	8.75687	9.52468	591.165	0.0115877	1	0	-0.0838208	1.87514	1	1	0.0973138		5.6813e+08	3.64762e+08	1.32577e+08	3.36478e+07	3.47568e+06	252234	183348	9949.86	1.35057e+06	126395	123340	1.7778e+06	8374.36	438490
VALKSYEEELAKDPRIAA	314	331	2	0	1002.04	6	15					-1
VALKSYEEELAKDPRIAATM	314	333	2	0	1118.09	7	17					0
VALKSYEEELAKDPRIAATM	314	333	3	0	745.728	7	17	9.49277	9.65192	746.258	0.201101	0.6	0					0.168608		7.65141e+06	1.0115e+07	6.84749e+06	1.84282e+06	594128	396062	0	0	0	0	0	111104	0	0	131081	0	0	126451	0	0	20833	0	0	112988	105706
VALKSYEEELAKDPRIAATME	314	334	2	0	1182.61	7	18	9.37862	9.65192	1183.81	0.940886	1	0	0.827987	0.182944	0	0	2.69778		4.97339e+06	6.48187e+06	3.898e+06	520157	0	0	0	0	0	0	0	0	0	0	0	0	0	722774	385158	0	314007	0	0	0	0	0
VALKSYEEELAKDPRIAATME	314	334	3	0	788.742	7	18	9.40363	9.57567	789.369	0.419519	1	0	0.308332	-0.163582	0	1	0.267675		3.23058e+07	4.03802e+07	2.81114e+07	1.44127e+07	4.96682e+06	728462	0	0	0	0	0	0	0	0	0	0	485415	1.99678e+06	180324	171082	1.07947e+06	0	0	0	3915.12	20313.1
VALKSYEEELAKDPRIAATMENAQKGEIMPNIPQMSA	314	350	5	0	815.613	9	32	10.4901	10.5711	816.28	0.73865	0.4	0					0.536637		1.6331e+06	3.88877e+06	3.51344e+06	4.7557e+06	560600	0	0	0	0	0	0	0	0	0	0	0	0	0	0	509626	0	0	0	0	222525	0	0	0	0	0
VALKSYEEELAKDPRIAATMENAQKGEIMPNIPQMSAF	314	351	3	0	1407.71	9	33	11.2033	11.3425	1408.71	0.308338	0.6	0					0.288712		1.62031e+06	9.02932e+06	1.11137e+07	1.21054e+07	7.3886e+06	4.10075e+06	1.16833e+06	0	0	309405	0	0	0	0	0	0	0	0	0	0	0	0	0	0	0	0	0	0	0	0
VALKSYEEELAKDPRIAATMENAQKGEIMPNIPQMSAF	314	351	4	0	1056.03	9	33	11.1773	11.3425	1057	1.18826	0.6	1					0.177804		7.634e+06	2.62068e+07	2.97032e+07	2.52107e+07	1.95839e+07	1.01823e+07	6.35696e+06	834988	0	0	1.60615e+07	0	0	58326.2	3.01236e+06	0	311360	0	227321	0	197387	0	0	0	0	0	0	502819	0	0
KSYEEE	317	322	2	0	392.672	4	4	3.57485	5.0783	393.377	0.962405	0.4	1					1.14204		7.19609e+07	3.56965e+07	5.68544e+06	1.1572e+06	19221.2	283779	26664	1.8208e+07	1.07018e+06
KSYEEEL	317	323	1	0	897.42	4	5	7.37692	7.72835	897.644	-0.296309	0.6	1					0.228556		2.23261e+07	5.35919e+06	28669.8	0	0	148037	0	11165.9	0	0
KSYEEELAKDPRIAATMENAQKGEIMPNIPQMSA	317	350	4	0	948.467	9	29					-1
YEEELAKDPRIAATME	319	334	2	0	933.451	6	13					0
YEEELAKDPRIAATME	319	334	3	0	622.636	6	13					0
EELAKDPRIAATM	321	333	2	0	722.877	5	10					0
LAKDPRIA	323	330	2	0	442.272	4	5	5.38745	5.40148	442.35	-0.358914	0.4	0					0.0707551		655097	0	3762.45	0	24791.4	0	0	0	0	0
LAKDPRIAA	323	331	2	0	477.79	4	6	5.38745	5.75002	477.991	-0.153305	1	0	-0.568212	0.488407	0	1	0.0985148		6.59716e+07	2.79604e+07	5.4442e+06	0	0	0	0	155992	0	0	0
LAKDPRIAA	323	331	3	0	318.863	4	6	5.39557	5.57847	320.036	2.96439	0.4	1					1.08887		4.79039e+06	149383	0	0	0	0	0	0	0	0	2.63861e+06
LAKDPRIAAT	323	332	2	0	528.314	4	7	5.1008	5.29743	528.595	-0.0491929	1	0	-0.235888	-0.0794028		0	0.180178		1.67291e+07	1.00553e+07	1.41477e+06	0	0	123147	183358	0	0	160177	0	0
LAKDPRIAATM	323	333	2	0	593.834	5	8	6.77225	7.19173	594.206	-0.0179111	1	0	-0.149975	0.683171	1	-1	0.283998		8.58713e+07	4.87388e+07	1.68899e+07	2.74808e+06	414635	898363	0	921450	0	930614	238026	8222.08	11155.1	198803
LAKDPRIAATM	323	333	3	0	396.225	5	8					-1
LAKDPRIAATME	323	334	2	0	658.356	5	9	6.70893	7.23555	658.777	0.0116786	0.6	0					1.46018		3.83027e+08	2.57842e+08	1.18311e+08	2.86497e+07	2.80742e+06	730666	91622.9	0	632216	625098	1.70086e+06	0	2.98725e+06	0	798662
LAKDPRIAATME	323	334	3	0	439.239	5	9	6.70893	7.17218	439.454	-0.186415	0.6	0					0.0684765		1.36909e+08	8.71091e+07	3.04485e+07	6.60838e+06	0	0	0	0	0	0	0	0	0	0	0
LAKDPRIAATMENAQKGEIM	323	342	2	0	1094.07	7	17	8.61795	8.84047	1094.95	0.356883	0.6	0					1.46481		8.58788e+06	1.15044e+07	4.86991e+06	1.36981e+06	0	0	0	0	0	0	0	159222	0	359014	0	0	0	0	460420	0	0	0	209869	172344	0
LAKDPRIAATMENAQKGEIM	323	342	3	0	729.714	7	17	8.59445	9.06053	730.236	0.161797	0.6	0					0.170199		3.88849e+07	4.76329e+07	2.9456e+07	1.63588e+07	5.39764e+06	1.65755e+06	297456	267969	741847	0	136861	0	0	22404.8	118130	339695	0	0	208760	8026	284297	412050	28168.2	0	0
LAKDPRIAATMENAQKGEIMPNIPQM	323	348	3	0	956.491	8	21	9.63903	9.90485	957.234	0.34233	1	0	0.182654	0.157337		-1	0.484511		1.74813e+07	2.37739e+07	2.16894e+07	1.28456e+07	2.71336e+06	448165	340239	227129	0	0	367360	375879	161743	0	0	303339	0	0	0	0	0	0	0	0	0	591.404	17103.9	683890	803462	164469
LAKDPRIAATMENAQKGEIMPNIPQMSA	323	350	2	0	1513.27	8	23	9.3912	9.49277	1513.98	-0.53627	1	0	-0.528117	-0.404713	-1	-10	0.304556		1.91594e+06	3.82021e+06	2.88228e+06	1.51078e+06	144640	0	0	0	0	0	0	0	0	0	0	0	0	0	0	0	0	0	0	0	0	0	0	0	0	0
LAKDPRIAATMENAQKGEIMPNIPQMSA	323	350	3	0	1009.18	8	23	9.30172	9.41653	1010.26	1.25558	0.6	1					0.510232		2.60345e+07	4.16771e+07	3.95904e+07	2.5391e+07	1.33841e+07	5.77416e+06	2.29913e+06	714063	0	0	0	0	0	0	0	0	0	0	0	1.10134e+07	0	0	1.35865e+06	0	0	0	0	0	0	0
LAKDPRIAATMENAQKGEIMPNIPQMSA	323	350	4	0	757.137	8	23	9.57567	9.63903	757.797	0.667745	0.6	0					0.145268		7.98605e+06	1.64346e+07	1.56455e+07	1.11739e+07	5.28912e+06	2.03744e+06	1.20433e+06	476532	0	695187	199393	139927	0	353927	33258	429418	28275.2	364769	0	170515	0	458945	101665	0	0	0	0	0	0	0
LAKDPRIAATMENAQKGEIMPNIPQMSAF	323	351	3	0	1058.2	8	24	10.4821	11.2129	1058.9	0.0216196	0.6	0					0.0779975		3.24665e+08	5.7208e+08	5.46167e+08	3.91098e+08	2.07856e+08	9.76673e+07	3.14636e+07	6.39929e+06	308966	499707	0	0	0	170071	0	0	226826	221443	0	298056	0	1.88657e+06	3.51665e+06	1.23559e+06	371049	0	0	0	203590	0
LAKDPRIAATMENAQKGEIMPNIPQMSAF	323	351	4	0	793.904	8	24	10.9293	10.9884	795.376	3.80873	0.6	1					0.900036		4.7229e+06	1.05876e+07	1.15334e+07	7.1686e+06	3.98963e+06	737350	797103	176556	786502	0	0	0	0	0	0	0	0	0	0	122167	0	225515	0	311726	395811	201739	0	0	0	0
AKDPRIAA	324	331	2	0	421.248	4	5	4.60847	5.0783	421.466	-0.0476451	0.6	0					0.110177		6.69806e+07	2.60938e+07	6.17973e+06	979368	24142.4	0	354972	0	0	0
AKDPRIAAT	324	332	2	0	471.772	4	6	4.19813	4.6652	472.011	-0.0604582	0.6	0					0.0413144		3.5819e+07	1.64537e+07	4.12385e+06	622540	0	53572.8	0	0	0	1336.6	32702
AKDPRIAATM	324	333	2	0	537.292	5	7	6.2929	6.4748	537.594	-0.0833856	0.6	0					0.241959		2.17225e+07	1.47674e+07	2.22306e+06	0	1.20807e+06	0	0	0	0	0	0	0	0
AKDPRIAATME	324	334	2	0	601.814	5	8	6.0695	6.25493	602.089	-0.206486	1	0	-0.572874	-0.117728	0	0	0.277478		8.10422e+07	4.09352e+07	1.16666e+07	639210	0	445109	0	0	0	670185	0	0	0	0
AKDPRIAATME	324	334	3	0	401.545	5	8	5.25085	5.36532	401.661	-0.409451	1	1	-1.02804	-0.36057	0	0	0.147506		6.62883e+06	2.84981e+06	7195.72	0	0	63683.1	0	0	17829.2	0	0	0	0	0
AKDPRIAATMENAQKGEIM	324	342	2	0	1037.52	7	16	8.31903	8.52207	1038.5	0.612754	0.6	0					1.56465		7.26146e+06	7.5244e+06	3.39264e+06	928205	116716	0	0	0	0	0	0	0	0	0	0	0	0	0	0	0	1.08969e+06	0	0	0
AKDPRIAATMENAQKGEIM	324	342	3	0	692.019	7	16	8.3062	8.65658	692.598	0.403969	0.6	0					0.493069		2.63717e+07	3.20707e+07	1.69732e+07	5.88044e+06	1.00612e+06	128978	270705	156380	153535	0	608482	0	528173	517647	16139.1	0	299790	1043.18	188544	13867	130348	0	1.22787e+06	0
AKDPRIAATMENAQKGEIMPNIPQMSA	324	350	2	0	1456.72	8	22	9.13723	9.37862	1457.48	-0.393871	1	0	-0.431006	0.0737279	1	-4	0.276492		4.71134e+06	8.6049e+06	7.32883e+06	3.33761e+06	669720	0	0	0	154370	0	0	0	0	0	0	0	0	0	0	0	0	0	0	0	0	0	0	0	0	0
AKDPRIAATMENAQKGEIMPNIPQMSA	324	350	4	0	728.866	8	22					-1
AKDPRIAATMENAQKGEIMPNIPQMSAF	324	351	3	0	1020.51	8	23	10.3891	11.0138	1021.22	0.127964	0.6	0					3.60077		2.46321e+08	3.98132e+08	3.79525e+08	2.54075e+08	1.31407e+08	5.67748e+07	3.86822e+07	2.01214e+06	454367	5.4893e+06	306195	0	173196	0	0	205977	0	0	0	0	0	929465	1.43398e+06	442090	919884	0	0	524988	240408	365008
AKDPRIAATMENAQKGEIMPNIPQMSAF	324	351	4	0	765.633	8	23	10.4501	10.7142	766.399	1.05969	1	0	0.716788	0.151291	0	-3	0.198418		4.56313e+07	7.76692e+07	7.43436e+07	4.67793e+07	2.60816e+07	8.81579e+06	2.42556e+06	1.05745e+06	0	0	0	0	379014	0	0	1.08626e+07	0	7.30198e+06	21663.9	1.39025e+06	249166	246310	515176	202973	0	292112	0	0	0	0
PRIAATME	327	334	2	0	444.734	5	6	4.84132	5.25085	445.413	0.77676	0.4	0					5.68434e-14		274274	2.84694e+07	1.00135e+07	575963	0	289833	7444.49	4705.37	131172	124777	5023.69	0
TMENAQKGEIMPNIPQMSA	332	350	2	0	1045.49	7	15	8.75687	9.17565	1050.02	7.64085	0.4	1					3.96874		1.05899e+07	1.22735e+07	8.13607e+06	1.18817e+06	544300	0	0	0	0	0	520102	0	0	0	620622	1.55585e+06	667854	0	0	0	1.03848e+07	7.55338e+06	2.93967e+06
TMENAQKGEIMPNIPQMSAF	332	351	2	0	1119.02	7	16	10.6714	10.8911	1119.73	-0.115022	1	0	-0.238782	-0.000356538	1	-1	0.167709		2.70303e+07	3.58442e+07	2.35314e+07	1.24982e+07	2.4191e+06	274127	16715.8	110785	0	216684	0	0	0	0	0	329031	0	0	0	0	0	206725	0	0
TMENAQKGEIMPNIPQMSAF	332	351	3	0	746.351	7	16					-1
MENAQKGEIMPNIPQMSA	333	350	2	0	994.966	7	14	8.92175	8.97178	995.277	-0.736145	0.4	0					0.325085		972819	729779	237149	0	0	0	0	0	0	0	0	0	0	0	0	0	0	0	0	0	0	0
ENAQKGEIMPNIPQMSAF	334	351	2	0	1002.98	7	14	10.4341	10.9884	1003.8	0.330752	1	0	0.314047	1.14462	1	0	0.801583		9.54608e+07	1.02263e+08	6.26139e+07	2.41872e+07	4.72983e+06	7.40981e+06	0	1.32232e+06	0	1.56067e+06	1.28131e+06	1.47335e+06	291868	2.60943e+06	1.71028e+06	2.06723e+06	483005	0	0	0	0	0
ENAQKGEIMPNIPQMSAF	334	351	3	0	668.989	7	14	10.5583	10.6618	669.495	0.199731	1	0	0.146145	-0.398097	1	0	0.236066		7.13903e+06	7.16323e+06	2.56503e+06	974470	230476	0	0	143781	42775	540685	440131	0	0	0	0	173653	0	0	0	0	0	0
NAQKGEIM	335	342	2	0	445.724	5	6	4.77848	4.8043	448.028	4.03527	0.4	1					2.27439		56631.8	0	0	0	25978.2	0	0	20819.5	25386.2	0	25530.1	0
NAQKGEIMPNIPQM	335	348	2	0	785.889	6	10	9.0481	9.35322	786.444	0.0575997	0.6	0					0.368746		1.94773e+07	1.58181e+07	6.45468e+06	1.87668e+06	85931.6	0	0	1.59241e+06	129599	0	0	172820	0	138314	0	0	0
NAQKGEIMPNIPQMSA	335	350	2	0	864.924	6	12	8.52207	9.18847	865.498	0.0112815	0.6	0					0.393918		1.56868e+08	1.40364e+08	7.80603e+07	2.99146e+07	5.16944e+06	352365	0	224056	288350	0	1.44131e+06	1.42988e+06	1.56809e+06	174040	297259	257815	181879	0	118639
NAQKGEIMPNIPQMSAFWYAVRTAVINAASGRQTVDE	335	371	3	0	1355.34	9	33					-1
PNIPQMSA	343	350	1	0	857.419	4	5	6.91887	7.17218	858.245	0.264041	0.4	0					0.978513		1.21128e+07	1.56037e+06	1.65139e+06	180454	2.31437e+06	0	0	0	0	0
PNIPQMSA	343	350	2	0	429.213	4	5	7.03262	7.11932	429.515	0.0418817	0.4	0					0.465956		7.35601e+06	1.35158e+06	0	0	338872	0	0	0	0	325108
PNIPQMSAF	343	351	1	0	1004.49	5	6	9.48003	9.57567	1009.27	4.10995	0.4	0					0.232663		4.2047e+06	161523	0	0	9.28869e+07	1.2029e+08	3.72615e+07	1.24383e+06	0	0	143549	2.18454e+06
PNIPQMSAF	343	351	2	0	502.747	5	6	9.61367	10.0709	503.132	0.0958508	1	0	0.1768	0.812177	0	1	0.439795		6.50221e+07	3.53108e+07	7.78678e+06	6.35984e+06	3.47316e+06	110902	60753.6	226404	0	320641	52860.4	115476
FWYA	351	354	1	0	586.266	3	2	10.7829	11.3042	586.527	-0.128923	1	0	-1.2663	1.03152		0	0.19308		4.98245e+07	1.44466e+07	962289	0	0	124235
FWYAVRT	351	357	1	0	942.483	4	5	9.97297	10.0248	943.02	-0.058881	0.4	0					0.453689		3.94059e+06	950469	0	0	480465	0	0	0	0	0
FWYAVRT	351	357	2	0	471.745	4	5	9.3657	10.1926	472.043	-0.000217714	1	0	-0.110589	2.07732	0	0	0.414724		3.87243e+08	2.0581e+08	5.3136e+07	6.77686e+06	310105	958877	698400	7.16982e+06	0	0
FWYAVRTAV	351	359	2	0	556.798	5	7	9.25228	9.28887	556.798	-0.701069	0.4	0					0.000888073		725985	628.469	0	0	0	0	0	0	0	0	0	0	0
FWYAVRTAVINA	351	362	2	0	705.88	5	10	10.7367	11.1386	706.282	-0.0712325	0.6	0					0.639731		2.61578e+07	2.18318e+07	7.24213e+06	2.02624e+06	0	0	0	135231	186320	0	0	0	116674	0	0	0
FWYAVRTAVINAASGRQTVDE	351	371	2	0	1177.6	6	19	10.8194	11.0442	1178.61	0.632386	0.6	1					0.433936		1.07446e+07	1.7362e+07	1.2551e+07	5.53005e+06	1.51167e+06	0	4.35577e+06	545268	1.14026e+06	0	0	0	0	0	0	0	0	0	0	257496	0	0	0	0	0	0
FWYAVRTAVINAASGRQTVDE	351	371	3	0	785.401	6	19					0
FWYAVRTAVINAASGRQTVDEALKDAQTGTD	351	381	3	0	1118.9	8	29	11.5746	12.2955	1119.83	0.827227	1	0	0.401956	1.71459	1	-1	0.367419		6.24828e+07	1.16766e+08	1.12216e+08	7.33555e+07	3.82868e+07	1.30939e+07	1.38063e+06	477380	3.37503e+06	336674	50177.6	1.0775e+07	817902	0	1.90181e+06	0	0	5.95822e+06	287782	230736	3.75298e+06	117343	0	636194	0	0	218491	0	322225	166376
FWYAVRTAVINAASGRQTVDEALKDAQTGTD	351	381	4	0	839.423	8	29					0
WYAVRT	352	357	1	0	795.415	4	4	7.62183	8.40267	796.04	0.135899	1	0	0.499726	1.91968	1	1	1.23221		1.27355e+08	5.26636e+07	1.40167e+07	1.01904e+06	138876	0	62453.7	1.37398e+06	3.82219e+06
WYAVRT	352	357	2	0	398.211	4	4	7.69518	8.36952	398.425	-0.062136	1	0	-0.3885	1.55525	1	1	0.0721069		3.50652e+08	1.53506e+08	3.17586e+07	2.90748e+06	157600	99718.7	146901	23145.6	235824
WYAVRTAVINA	352	362	2	0	632.346	5	9	8.94705	9.73928	633.341	1.22084	0.6	0					0.296697		1.71809e+08	1.24974e+08	4.41189e+07	8.82392e+06	435452	26174.8	1.20445e+06	0	383565	180617	2.58275e+07	1.69917e+07	5.52999e+06	168835	2.15916e+06
WYAVRTAVINAASGRQ	352	367	2	0	881.971	6	14					-1
WYAVRTAVINAASGRQTVD	352	370	2	0	1039.54	6	17	9.13723	9.18847	1040.78	1.24847	0.6	0					1.00367		1.57168e+06	1.43956e+06	682696	0	0	0	0	0	0	0	179555	0	0	0	0	168268	0	192645	0	0	0	0	0	0
WYAVRTAVINAASGRQTVD	352	370	3	0	693.364	6	17	9.07333	9.32735	694.092	0.963504	0.6	0					0.471037		9.99327e+06	1.17813e+07	5.33208e+06	2.24726e+06	620569	113780	342365	0	0	258132	0	0	1.69175e+06	0	0	209643	0	0	254925	0	0	0	182259	149545
WYAVRTAVINAASGRQTVDE	352	371	2	0	1104.06	6	18	8.97178	9.62613	1104.67	-0.0793117	0.6	0					0.199213		9.30059e+07	1.119e+08	6.67922e+07	2.97419e+07	5.41309e+06	767135	0	0	0	0	0	211194	110173	472271	0	142946	0	0	0	0	0	0	0	0	0
WYAVRTAVINAASGRQTVDE	352	371	3	0	736.378	6	18	8.97178	9.65192	736.808	-0.00045417	0.6	0					0.0498751		2.4432e+08	2.90465e+08	1.85203e+08	8.2954e+07	2.45929e+07	5.46406e+06	1.90355e+06	135609	0	529190	0	0	263212	94123.5	100190	0	93606.7	96577.4	284086	0	0	147328	0	0	222465
WYAVRTAVINAASGRQTVDEAL	352	373	2	0	1196.12	6	20	10.1344	10.2554	1197.61	1.57834	0.6	0					1.49713		3.68434e+06	5.73689e+06	3.07837e+06	748906	0	396282	0	0	250024	0	0	295065	0	0	0	0	0	0	0	331538	0	542469	0	281120	0	0	0
WYAVRTAVINAASGRQTVDEAL	352	373	3	0	797.752	6	20	10.2305	10.2429	798.134	-0.255221	0.6	0					0.0511049		2.64586e+06	2.63239e+06	1.85708e+06	459051	0	0	197597	0	0	0	0	0	0	0	0	0	0	0	0	0	0	0	0	0	0	0	0
WYAVRTAVINAASGRQTVDEALKDAQTGTD	352	381	2	0	1604.31	7	28	10.5583	10.6283	1605.34	0.219001	0.4	0					0.38242		684290	3.83872e+06	2.65958e+06	1.14718e+06	480937	0	0	0	0	0	0	0	0	335983	0	0	0	0	0	0	0	0	0	0	0	0	0	0	0	0
WYAVRTAVINAASGRQTVDEALKDAQTGTD	352	381	3	0	1069.87	7	28	10.3455	11.033	1070.49	0.000466607	0.6	0					0.709876		2.45512e+08	3.91556e+08	3.71005e+08	2.40064e+08	1.07783e+08	3.23204e+07	9.02975e+06	0	1.15953e+06	0	578585	651818	0	0	462785	0	0	0	0	286708	636214	0	0	160631	361782	57706	0	0	0	385472
WYAVRTAVINAASGRQTVDEALKDAQTGTD	352	381	4	0	802.656	7	28	10.3455	10.6494	803.126	0.0254524	1	0	-0.093499	0.287655	1	-6	0.0799857		7.97613e+07	1.50995e+08	1.25422e+08	8.59633e+07	3.19884e+07	1.0608e+07	2.57302e+06	1.83603e+06	0	0	0	682902	0	0	0	266175	0	0	0	0	0	210238	0	0	0	0	0	0	0	0
WYAVRTAVINAASGRQTVDEALKDAQTGTDYDIPTTENL	352	390	3	0	1418.7	9	36	11.0442	11.2914	1419.71	0.542594	0.6	0					0.426177		4.97857e+06	1.8494e+07	2.20089e+07	1.75023e+07	8.56216e+06	2.57781e+06	377221	0	0	0	0	0	0	0	0	0	0	0	1.08967e+06	0	352765	1.46827e+06	0	0	0	0	0	0	0	0
WYAVRTAVINAASGRQTVDEALKDAQTGTDYDIPTTENL	352	390	4	0	1064.28	9	36	11.0571	11.2786	1065.08	0.733918	0.6	0					0.250857		7.62864e+06	2.11226e+07	2.93076e+07	2.11313e+07	1.01175e+07	4.3284e+06	1.16325e+06	0	0	2.6878e+06	0	3.80013e+06	0	1.90697e+06	0	288492	0	228840	0	0	0	714306	0	0	0	0	0	0	0	0
YAVRT	353	357	1	0	609.335	3	3	4.72703	5.42237	609.553	-0.135887	1	0	-0.92245	1.62711	1	0	0.764985		6.72922e+07	1.25505e+07	1.47438e+06	501071	0	0	131404
YAVRT	353	357	2	0	305.171	3	3	4.7123	5.49305	305.313	-0.0706435	1	0	-0.532276	1.91939	1	0	0.249451		1.3776e+08	3.76494e+07	4.45489e+06	213571	92597.1	0	569735
YAVRTAVINA	353	362	1	0	1077.61	4	8	6.98462	7.21932	1078.23	-0.00321889	1	0	-0.117026	0.0508581	1	0	0.718439		1.57074e+07	9.33321e+06	619701	0	0	0	234536	0	313648	231797	0	0	0
YAVRTAVINA	353	362	2	0	539.306	4	8	6.74748	7.40755	539.559	-0.1261	1	0	-0.3926	1.50643	1	0	0.291212		8.75809e+07	4.11247e+07	6.45065e+06	0	648692	0	0	0	209629	0	186490	0	745246
YAVRTAVINAASGRQ	353	367	3	0	526.29	5	13	7.46192	7.48432	526.355	-0.711636	0.4	1					0.105948		1.13691e+06	272371	0	0	0	0	0	0	0	0	0	0	0	0	0	0	0	0	0
YAVRTAVINAASGRQTVD	353	370	2	0	946.503	6	16	7.62183	7.8744	947.164	0.235358	0.4	0					0.635033		9.54461e+06	8.95543e+06	153167	294911	167271	0	0	0	0	0	322037	0	0	0	0	0	266025	0	160977	94911.8	0	0	158741
YAVRTAVINAASGRQTVD	353	370	3	0	631.338	6	16					-1
YAVRTAVINAASGRQTVDE	353	371	2	0	1011.02	6	17	7.55338	8.02322	1011.59	-0.0327825	0.6	0					0.114695		1.56008e+08	1.70187e+08	9.21899e+07	3.38556e+07	7.71919e+06	4.07395e+06	0	131071	0	0	0	240830	0	0	0	237090	0	205427	0	0	131232	34512.8	0	0
YAVRTAVINAASGRQTVDE	353	371	3	0	674.352	6	17	7.55338	7.98138	674.855	0.352841	0.6	0					0.102599		2.06989e+08	2.16504e+08	1.23295e+08	4.58932e+07	1.30347e+07	3.76473e+06	1.03409e+06	469124	193199	413326	0	0	89928.5	0	0	143698	0	0	17556	5.24849e+06	5.00251e+06	1.68525e+06	393741	244804
YAVRTAVINAASGRQTVDEA	353	372	3	0	698.031	6	18					-1
YAVRTAVINAASGRQTVDEAL	353	373	3	0	735.726	6	19	8.81468	9.14998	736.198	0.145894	0.6	0					0.401895		2.08161e+07	2.41404e+07	7.12018e+06	2.11328e+06	188523	498249	0	431682	162345	0	219548	0	0	0	1.20602e+06	0	0	0	0	171808	138120	0	0	155564	0	0
YAVRTAVINAASGRQTVDEALKDAQTGTD	353	381	3	0	1007.85	7	27	9.32735	9.71462	1009.18	2.27177	0.6	1					0.258203		1.88314e+08	2.99689e+08	2.46173e+08	1.34583e+08	2.1928e+08	2.83382e+08	2.46834e+08	1.66274e+08	8.63557e+07	3.71852e+07	7.79684e+06	2.37617e+06	168388	0	222470	0	0	0	143391	282459	228429	0	0	1.60479e+07	0	0	2.2988e+06	0	0	0
VRTAVINA	355	362	2	0	422.256	4	6	4.53235	4.59032	422.649	0.303325	0.6	0					0.223439		350355	298014	17057.6	3472.8	21477.3	0	0	0	0	0	12156.8
VRTAVINAASGRQTVDE	355	371	2	0	893.974	6	15	6.04583	6.17003	900.923	12.8918	0.4	0					0.0682969		0	0	0	0	0	0	0	783207	0	0	0	6.03128e+06	4.6873e+06	1.10909e+08	9.72801e+07	5.51454e+07	1.76318e+07	0	0	0	348257	0
VRTAVINAASGRQTVDE	355	371	3	0	596.318	6	15					-1
AVINA	358	362	1	0	487.287	3	3	4.86722	5.54417	487.49	-0.0750474	1	0	-0.558612	1.5642		1	0.100287		1.67523e+08	2.95629e+07	5.42829e+06	167479	0	0	0
AVINAASGRQ	358	367	2	0	493.773	4	8	4.35627	4.85597	494.003	-0.0871397	1	0	-0.305227	0.957666		0	0.135787		1.50199e+07	6.44483e+06	1.33305e+06	31873.8	0	239537	0	21373.6	0	0	0	386.154	6049.93
AVINAASGRQTVD	358	370	2	0	651.344	5	11	5.42237	5.70288	652.156	0.893903	0.6	1					0.515131		1.33814e+07	8.9402e+06	5.16393e+06	489631	0	0	4.67521e+06	0	0	0	0	0	146455	0	0	186749	0
AVINAASGRQTVDE	358	371	1	0	1430.72	5	12	5.61502	5.86662	1431.06	-0.468272	0.4	0					0.259839		2.647e+07	1.01414e+07	0	447472	214546	0	0	0	0	0	0	0	0	0	0	0	0	0
AVINAASGRQTVDE	358	371	2	0	715.865	5	12	5.52323	6.0695	716.273	0.015407	1	0	-0.086773	1.11701	1	-1	0.223356		3.13385e+08	2.26384e+08	8.32578e+07	1.49571e+07	0	0	401509	1.51983e+06	0	537186	0	1.25821e+06	376412	3.48489e+06	183675	205705	0	9183.48
AVINAASGRQTVDEA	358	372	2	0	751.384	5	13					-1
AVINAASGRQTVDEAL	358	373	2	0	807.926	5	14	8.15503	8.29372	808.588	0.410498	1	0	0.416241	-0.277703		-1	0.407678		1.08903e+07	9.912e+06	3.2085e+06	669852	0	0	0	0	0	0	0	215077	0	295164	0	0	0	0	0	490918
AVINAASGRQTVDEALKDAQTGTD	358	381	3	0	811.073	6	22	8.97178	9.65192	811.572	0.130975	0.6	0					1.91257		4.11175e+08	5.16106e+08	3.46586e+08	1.67852e+08	9.44803e+07	1.88773e+07	4.60794e+06	929043	415575	16009.8	536927	0	307209	1.50811e+06	777537	303063	563638	111627	141909	192583	94599	0	487287	251790	128061	309317	133254	108772	591664
AVINAASGRQTVDEALKDAQTGTDYDIPTTENL	358	390	3	0	1159.9	8	30	10.1579	10.9676	1160.96	1.17591	0.6	0					0.368248		4.45319e+07	9.70336e+07	1.63852e+08	1.73858e+08	1.51253e+08	1.02024e+08	3.64506e+07	1.31983e+07	5.29632e+06	778028	0	597942	0	287152	291643	282287	0	232020	336623	0	0	0	0	0	0	0	546881	0	0	950386
AVINAASGRQTVDEALKDAQTGTDYDIPTTENL	358	390	4	0	870.18	8	30	10.1926	10.904	871.203	2.09581	0.6	0					0.311006		8.32316e+06	2.31724e+07	1.5002e+08	2.69569e+08	2.61231e+08	2.12169e+08	1.18895e+08	2.75153e+07	9.90505e+06	3.52033e+06	918420	556685	0	380860	277320	0	0	1.09347e+06	0	360282	0	0	0	0	0	1.10506e+06	0	0	0	2.4651e+06
INAASGRQTVDE	360	371	2	0	630.813	5	10	4.52235	4.92158	631.37	0.416521	1	0	0.637466	0.613877		-1	0.577585		1.37388e+07	7.66673e+06	2.69181e+06	588351	0	31344.5	0	1.66868e+06	6378.26	150879	0	24684.5	23148.9	15342.7	54797.7	0
INAASGRQTVDEALKDAQTGTD	360	381	3	0	754.372	6	20					-1
ASGRQTVDE	363	371	2	0	481.731	4	7	3.24882	3.80752	481.971	-0.0390097	1	0	-0.209788	1.15956		-1	0.0459841		1.49224e+08	6.27264e+07	1.81647e+07	3.06759e+06	196176	35050	38257.2	3351.4	14693.8	49056.9	0	197095
ASGRQTVDEAL	363	373	2	0	573.791	5	9	6.84705	6.94297	574.742	1.26422	0.4	0					1.05051		4.59493e+06	334650	0	0	0	0	0	0	0	341400	0	0	0	323012	246052
ASGRQTVDEALKD	363	375	2	0	695.352	5	11	5.56715	5.63573	703.207	14.9359	0.4	0					0.362387		0	0	0	0	0	0	0	0	0	0	159739	0	0	0	0	0	2.39224e+06
ASGRQTVDEALKDAQTGTD	363	381	2	0	981.972	6	17	7.82957	8.1997	983.919	2.80575	0.6	0					2.1904		1.21777e+08	1.23505e+08	6.3838e+07	2.51781e+07	7.15967e+06	382283	0	0	0	111827	0	0	0	0	259872	298569	0	0	744317	2.86257e+06	1.25894e+07	1.98519e+07	1.52387e+07	4.60418e+06
ASGRQTVDEALKDAQTGTD	363	381	3	0	654.984	6	17	7.84885	8.38238	655.513	0.49911	0.6	0					0.490212		1.27324e+08	1.21513e+08	6.37807e+07	2.04386e+07	6.04425e+06	188138	0	512002	0	0	253025	0	101521	646380	306489	2.56725e+06	4.73289e+06	1.5691e+06	310652	144357	370752	490520	373381	1.19733e+06
ASGRQTVDEALKDAQTGTDYDIPTTENL	363	390	3	0	1003.81	7	25	9.35322	9.66455	1009	13.8333	0.4	1					0.512442		1.2613e+07	2.12042e+07	1.88511e+07	9.35338e+06	3.62486e+06	1.60618e+06	0	0	0	0	0	502517	1.15626e+08	2.52324e+08	2.12937e+08	1.16957e+08	2.05149e+08	2.61824e+08	2.28154e+08	1.53153e+08	7.96763e+07	3.62076e+07	1.28347e+07	3.42751e+06	168388	0	0	0	0	0
TVDEALKDAQTGTD	368	381	2	0	732.347	5	12	6.87235	6.93493	733.404	1.29795	1	0	1.83072	-0.53811		-4	1.28675		3.94277e+06	2.80407e+06	503592	0	0	280871	0	0	0	0	0	0	0	0	367911	0	261825	175627
EALKDAQTGTDYDIPTTENL	371	390	2	0	1098.02	6	17					-1
ALKDAQTGTD	372	381	1	0	1019.5	4	8	3.43185	4.20438	1020.01	-0.0556555	1	0	-0.234621	1.89128	1	1	0.0821139		1.04595e+08	5.17661e+07	1.5163e+07	1.90512e+06	50251.2	0	0	0	0	0	0	0	0
ALKDAQTGTD	372	381	2	0	510.254	4	8	3.41513	4.2635	510.534	-0.00495674	0.6	0					0.0145533		1.36255e+09	7.10246e+08	2.13233e+08	4.57579e+07	6.9883e+06	148873	23004.1	0	22415.6	67623	0	0	100710
ALKDAQTGTDYDIPTTENL	372	390	2	0	1033.5	6	16	8.47572	8.84047	1034.18	0.173676	1	0	0.0849364	0.495878	0	-1	0.464512		1.28142e+08	1.33271e+08	7.82052e+07	3.24214e+07	9.44305e+06	1.12875e+06	6.2857e+06	0	4.2923e+06	2.67316e+06	984605	278640	116716	0	0	0	0	0	0	0	0	0	0
ALKDAQTGTDYDIPTTENL	372	390	3	0	689.336	6	16	8.61795	8.86558	690.124	1.17173	0.6	0					0.483133		1.07702e+07	1.2976e+07	7.45921e+06	2.46293e+06	0	0	486193	0	1.68166e+06	2.52163e+06	442151	134830	0	0	0	0	0	0	128850	0	358228	164509	0
KDAQTGTDYDIPTTENL	374	390	2	0	941.439	6	14	8.2808	8.33165	945.947	7.9368	0.4	0					0.149034		768952	616063	214451	0	0	0	0	0	2.01602e+07	2.52596e+07	1.49003e+07	5.70781e+06	1.74925e+06	0	0	0	0	0	0	0	0
YDIPTTE	382	388	1	0	838.383	4	4	6.78338	6.81662	838.614	-0.260194	1	1	-1.27683	-0.638544		1	0.221395		2.22892e+06	667333	0	0	0	0	0	0	0
YDIPTTEN	382	389	1	0	952.426	4	5	6.272	6.3295	952.542	-0.434109	0.4	1					0.409618		3.53765e+06	462423	0	0	0	0	0	0	0	0
YDIPTTENL	382	390	1	0	1065.51	4	6	8.4882	9.2267	1066.07	-0.0591376	1	0	-0.286637	1.77482	1	1	0.0945316		6.97511e+08	3.69297e+08	1.14487e+08	2.08082e+07	2.2221e+06	194026	153267	0	143840	149642	305097
YDIPTTENL	382	390	2	0	533.259	4	6	8.4882	9.25228	533.554	-0.0317584	1	0	-0.204769	1.86236	1	1	0.0178767		1.74645e+09	9.45399e+08	3.06696e+08	6.61736e+07	6.24723e+06	2.53972e+06	162271	10437	1.35813e+06	116704	349802
YFQGHM	391	396	1	0	782.329	4	4	7.25972	7.51808	782.881	0.00470457	0.6	0					1.06686		1.04875e+07	2.33172e+06	382589	0	0	211290	183641	343106	0
YFQGHM	391	396	2	0	391.668	4	4	7.21932	7.91315	392.513	1.14181	0.4	1					1.4265		3.56701e+07	5.85315e+06	580590	2.22398e+06	0	0	0	1.14323e+07	0
YFQGHMASM	391	399	1	0	1071.44	5	7	8.31903	8.45313	1071.72	-0.498939	0.4	1					0.200343		4.88424e+06	1.91974e+06	0	0	0	0	0	0	0	0	0	0	0
YFQGHMASM	391	399	2	0	536.223	5	7	8.06957	8.56932	536.526	-0.175345	1	0	-0.559212	0.957837	1	0	0.142038		8.98349e+07	4.90953e+07	1.51143e+07	2.99563e+06	159020	0	144126	121840	0	0	97720.8	155671	175618
YFQGHMASMTGGQQMGRGSSPQKPIV	391	416	2	0	1390.66	8	22	8.2328	8.56932	1391.71	0.265538	1	0	0.106737	0.399266	0	0	0.764691		8.76613e+06	1.97759e+07	1.64855e+07	7.00021e+06	1.30994e+06	217150	24718.4	0	0	0	0	0	0	0	0	0	0	0	300959	537920	0	273462	293992	161160	0	164742	0	0	0	0
YFQGHMASMTGGQQMGRGSSPQKPIV	391	416	3	0	927.44	8	22	8.1997	8.6821	928.048	-0.0155554	1	0	-0.122493	0.898466	0	0	0.181663		5.57337e+07	8.44416e+07	7.27173e+07	4.47021e+07	2.24461e+07	6.36327e+06	2.98888e+06	0	0	0	0	0	0	0	0	0	0	0	348827	196220	0	0	0	0	0	0	0	207027	127591	0
YFQGHMASMTGGQQMGRGSSPQKPIV	391	416	4	0	695.832	8	22	8.34455	8.46605	697.321	4.11601	0.4	1					0.683925		8.87464e+06	1.47079e+07	1.25202e+07	7.35156e+06	4.41617e+06	1.32897e+06	335358	0	0	24051.6	0	0	0	0	161803	0	0	0	0	0	0	0	0	0	8.05275e+06	0	2.90893e+06	0	0	0
YFQGHMASMTGGQQMGRGSSPQKPIVR	391	417	3	0	979.474	8	23					-1
YFQGHMASMTGGQQMGRGSSPQKPIVR	391	417	4	0	734.857	8	23					-1
YFQGHMASMTGGQQMGRGSSPQKPIVRV	391	418	3	0	1012.5	8	24					-1
YFQGHMASMTGGQQMGRGSSPQKPIVRVFLPNKQRTVVPARC	391	432	4	0	1162.1	10	36	8.71872	9.14998	1162.89	0.158864	1	0	-0.0306368	0.723492	1	-1	0.162796		2.46096e+07	6.9625e+07	9.57242e+07	9.44785e+07	7.49876e+07	4.20408e+07	3.18876e+07	1.05806e+07	4.49784e+06	444995	2.72103e+06	0	1.33797e+06	22005.2	368653	0	0	0	0	0	0	0	0	0	0	0	158557	0	0	0
YFQGHMASMTGGQQMGRGSSPQKPIVRVFLPNKQRTVVPARC	391	432	5	0	929.879	10	36	8.6821	9.21373	930.478	-0.0224811	1	0	-0.121011	1.06694	0	-2	0.0567972		7.04489e+07	1.88184e+08	2.39208e+08	2.52155e+08	1.85124e+08	1.12513e+08	5.8672e+07	2.7245e+07	1.09537e+07	1.59471e+06	191572	0	0	177600	0	0	116106	0	0	170468	0	0	0	284126	0	0	0	0	390019	0
YFQGHMASMTGGQQMGRGSSPQKPIVRVFLPNKQRTVVPARC	391	432	6	0	775.067	10	36	8.71872	9.18847	775.57	0.00103367	1	0	-0.109292	0.855179	0	-2	0.0360089		6.04816e+07	1.43347e+08	1.97463e+08	1.81167e+08	1.55359e+08	8.79764e+07	4.88943e+07	2.25852e+07	1.8709e+06	1.48353e+06	506364	348751	0	0	455448	0	0	566761	21765.8	167928	865628	0	0	0	0	0	328971	0	0	610059
YFQGHMASMTGGQQMGRGSSPQKPIVRVFLPNKQRTVVPARC	391	432	7	0	664.487	10	36	8.71872	9.0481	664.992	0.515736	1	0	0.147213	0.374856	-1	-1	0.147122		3.78908e+07	9.26727e+07	1.26177e+08	1.32266e+08	9.39166e+07	6.39624e+07	3.49021e+07	1.41374e+07	4.71443e+06	993257	172296	0	0	996533	0	0	0	114469	0	104811	574364	0	130717	0	0	0	0	5.61091e+06	0	0
YFQGHMASMTGGQQMGRGSSPQKPIVRVFLPNKQRTVVPARCGV	391	434	5	0	961.096	10	38	8.88315	9.3657	961.73	0.0530251	1	0	-0.0847729	0.89898	1	-1	0.0899365		2.28172e+07	6.70537e+07	8.52372e+07	9.11251e+07	6.82673e+07	4.20358e+07	2.19669e+07	9.43704e+06	1.85309e+06	639331	0	0	221110	0	156307	0	0	139917	0	0	0	127251	1.76611e+06	0	126695	0	0	1.10547e+06	0	0
YFQGHMASMTGGQQMGRGSSPQKPIVRVFLPNKQRTVVPARCGV	391	434	6	0	801.082	10	38	8.88315	9.34033	801.638	0.227923	1	0	-0.00219881	0.812177	1	-1	0.0897151		1.69746e+07	4.67385e+07	7.18916e+07	6.52536e+07	5.49098e+07	4.01299e+07	1.95493e+07	7.72759e+06	6.58001e+06	139050	0	0	0	0	116992	39819.7	0	0	0	0	0	0	217564	0	169894	0	416459	0	0	157539
YFQGHMASMTGGQQMGRGSSPQKPIVRVFLPNKQRTVVPARCGV	391	434	7	0	686.785	10	38	8.94705	9.3657	687.308	0.54664	1	0	0.148276	0.680319	1	-1	0.159106		1.00004e+07	3.00272e+07	4.02269e+07	4.65611e+07	3.49956e+07	2.23614e+07	1.00305e+07	4.28337e+06	1.15129e+06	130154	0	239878	0	0	0	0	0	0	226747	0	192344	0	0	0	0	325050	89133.1	82356.2	0	0
YFQGHMASMTGGQQMGRGSSPQKPIVRVFLPNKQRTVVPARCGV	391	434	8	0	601.063	10	38	9.01022	9.14998	601.485	0.266565	0.4	0					0.123895		145993	3.00384e+06	5.81326e+06	5.70536e+06	1.7433e+06	2.36453e+06	959100	364377	0	0	0	0	0	0	0	0	0	0	144447	0	0	0	0	0	0	0	102425	0	0	0
YFQGHMASMTGGQQMGRGSSPQKPIVRVFLPNKQRTVVPARCGVT	391	435	6	0	817.923	10	39	8.74435	9.11182	818.463	0.0743812	1	0	-0.0755906	0.505174		-1	0.107354		1.12713e+07	2.7623e+07	4.28993e+07	3.93303e+07	3.42879e+07	2.15153e+07	9.66245e+06	3.781e+06	218970	364144	0	0	0	0	0	326104	0	158771	0	0	218097	0	0	0	0	0	0	0	0	191746
TGGQQMGRGSSPQKPIV	400	416	2	0	864.446	6	13					-1
TGGQQMGRGSSPQKPIVRVFLPNKQRTVVPARC	400	432	4	0	898.991	8	27	7.98138	8.14377	899.705	0.620441	0.4	0					0.424013		1.17261e+06	4.60124e+06	4.78524e+06	1.86885e+06	660007	95882.4	136345	0	0	0	374937	0	283868	0	144163	0	0	0	0	0	0	259217	133024	0	0	0	0	0	0	0
TGGQQMGRGSSPQKPIVRVFLPNKQRTVVPARC	400	432	5	0	719.394	8	27					-1
TGGQQMGRGSSPQKPIVRVFLPNKQRTVVPARC	400	432	6	0	599.663	8	27					-1
TGGQQMGRGSSPQKPIVRVFLPNKQRTVVPARCGVTVRDSLKKALM	400	445	7	0	713.97	10	40	9.3657	9.61367	714.842	2.97295	1	0	1.22363	0.0962555		1	0.284265		2.16208e+06	8.50081e+06	1.27843e+07	1.83052e+07	1.02448e+07	5.1961e+06	2.59955e+06	1.16239e+06	110235	0	201787	0	0	76107.1	86346.4	325443	0	0	0	115518	0	0	0	0	0	0	0	128959	74910.8	91641.9
MGRGSSPQKPIVRVFLPNKQRTVVPARC	405	432	4	0	781.189	8	22					-1
RVFLPNKQRTVVPARC	417	432	3	0	628.696	6	12	7.16402	7.30935	629.111	0.0589047	0.6	0					0.356354		1.00033e+07	1.04409e+07	4.64981e+06	561378	288595	0	0	0	0	0	0	0	0	0	0	0	0	604162	0
RVFLPNKQRTVVPARC	417	432	4	0	471.774	6	12					0
RVFLPNKQRTVVPARCGV	417	434	3	0	680.726	6	14	7.7536	7.76642	681.046	-0.316312	1	0	-0.515157	-0.708408	1	1	0.10807		690399	663955	322912	143336	0	0	0	0	0	0	0	0	0	0	0	0	0	0	0	0	0
RVFLPNKQRTVVPARCGV	417	434	4	0	510.797	6	14					-1
RVFLPNKQRTVVPARCGVT	417	435	3	0	714.409	6	15					-1
RVFLPNKQRTVVPARCGVTVRDSLKKALM	417	445	4	0	821.475	8	25	9.25228	9.49925	821.994	-0.00311078	1	0	-0.11204	0.0928336	0	1	0.0685126		7.80104e+06	1.66918e+07	1.69465e+07	1.05171e+07	5.62574e+06	2.53383e+06	114133	118685	134143	0	0	99721.4	0	0	0	0	0	0	7790.3	0	0	0	0	0	81802.1	106213	0	0	0	0
RVFLPNKQRTVVPARCGVTVRDSLKKALM	417	445	5	0	657.381	8	25	9.28887	9.52468	657.816	0.0960777	1	0	-0.0408589	0.0546793	0	1	0.0644625		1.07362e+07	1.85028e+07	1.77919e+07	1.29052e+07	6.76433e+06	1.79278e+06	479819	194134	67493.5	0	73140.7	0	0	256362	0	0	0	0	220211	0	0	0	0	158225	0	0	0	0	95179.1	0
RVFLPNKQRTVVPARCGVTVRDSLKKALM	417	445	6	0	547.985	8	25	9.30172	9.40363	548.658	1.95735	1	1	1.29485	-0.403515	-1	1	0.239865		1.4227e+06	3.71041e+06	3.93362e+06	2.31084e+06	546138	335315	66354.8	0	0	0	0	0	1.00126e+06	0	1.54162e+06	0	163546	0	0	0	89490	0	0	0	0	0	0	0	0	0
VFLPNKQRTVVPARCGV	418	434	3	0	628.693	6	13					0
GVTVRDSL	433	440	2	0	423.738	4	6	6.7658	6.91887	425.434	2.91753	0.4	0					0.0420026		0	0	0	5.09735e+07	2.3074e+07	3.12946e+06	0	0	0	0	0
GVTVRDSLKKALM	433	445	2	0	709.413	5	11	8.33165	8.9593	709.848	-0.0242135	0.6	0					0.24495		3.58883e+08	2.57084e+08	1.14428e+08	3.65563e+07	7.38368e+06	295204	101379	151946	4.0025e+06	320010	1.04147e+06	0	0	0	151375	0	0
GVTVRDSLKKALM	433	445	3	0	473.278	5	11	8.35727	9.3912	473.653	0.232097	1	0	0.26874	2.78577	1	-1	0.51556		2.70528e+08	1.82421e+08	8.01965e+07	5.46623e+06	3.70444e+06	112273	1.26035e+06	279607	0	3.51672e+06	9.87547e+06	5.9116e+06	3.17132e+06	149205	0	975724	123952
GVTVRDSLKKALMM	433	446	2	0	774.934	6	12	9.76498	9.95043	775.736	0.560436	1	0	0.728084	-0.117671	1	-1	0.389702		2.02082e+07	1.45642e+07	6.90073e+06	1.89393e+06	229107	265170	188324	0	325422	3.42376e+06	288260	57921.9	0	0	0	0	201647	0	0
GVTVRDSLKKALMM	433	446	3	0	516.958	6	12	9.80932	9.86672	517.522	0.646944	0.4	0					0.0626995		6.95177e+06	0	2.4192e+06	394622	130586	0	0	0	135688	1.26623e+06	0	0	0	0	0	0	0	0	0
GVTVRDSLKKALMMRGLIPECC	433	454	3	0	807.426	8	19					-1
GVTVRDSLKKALMMRGLIPECC	433	454	4	0	605.822	8	19	10.0834	10.0945	605.822	-1.69671	0.4	1					0		1.18232e+06	0	0	0	0	0	0	0	0	0	0	0	0	0	0	0	0	0	0	0	0	0	0	0	0	0	0	0
GVTVRDSLKKALMMRGLIPECCA	433	455	3	0	831.105	8	20	11.235	11.3907	831.776	0.275068	0.6	0					0.253564		8.75869e+06	1.26836e+07	9.66112e+06	5.08584e+06	1.60374e+06	147464	0	0	0	372132	0	0	0	199469	0	0	0	0	0	319277	0	0	137330	0	0	0	0	0	333426
TVRDSLKKALM	435	445	2	0	631.368	5	9	7.84885	8.35727	631.833	0.126476	0.6	0					0.187064		1.83172e+08	1.18099e+08	4.69672e+07	1.28716e+07	1.30925e+07	5.70382e+06	0	0	533189	145954	31550.1	94286.6	0	0	1.04291e+06
TVRDSLKKALM	435	445	3	0	421.248	5	9	7.88723	8.33165	421.514	-0.00411856	1	0	-0.118018	0.768491	1	1	0.104388		6.24476e+07	4.04247e+07	1.57387e+07	8.0955e+06	526585	0	0	0	0	92817.6	93636.9	0	108309	0	0
TVRDSLKKALMM	435	446	2	0	696.889	6	10					-1
TVRDSLKKALMM	435	446	3	0	464.928	6	10	9.31455	9.5883	465.456	0.630011	0.6	0					0.573129		8.65791e+06	3.72366e+06	2.3672e+06	205921	127460	114537	0	301457	0	0	680571	0	0	72425.3	0	0	386959
TVRDSLKKALMMRGLIPECCA	435	455	3	0	779.075	7	18					-1
VRDSLKKALM	436	445	2	0	580.845	5	8	7.1302	7.84885	581.193	-0.0504986	1	0	-0.223056	1.70689	1	1	0.53189		1.21462e+08	6.59951e+07	2.07856e+07	1.35359e+06	404095	0	6533.21	1.12304e+06	134729	16224.4	0	2.30885e+06	17721.4	8368.38
VRDSLKKALM	436	445	3	0	387.566	5	8	7.24692	7.3561	387.707	-0.321761	1	0	-0.83139	-0.378649	1	1	0.0653035		2.01863e+07	1.18964e+07	323951	0	0	255252	0	0	0	0	0	0	0	0
VRDSLKKALMM	436	446	2	0	646.365	6	9	8.54725	8.82758	646.996	0.365739	1	0	0.619266	0.207011		1	0.372188		7.17005e+06	4.89235e+06	2.83571e+06	493154	182466	22493.4	625835	0	0	0	0	257246	116195	0	0	0
SLKKALM	439	445	2	0	395.746	4	5					-1
KKALM	441	445	2	0	295.688	4	3	4.91207	5.43212	295.767	-0.260694	1	1	-1.66883	1.0273		1	0.140776		1.93108e+07	2.827e+06	53509.2	125346	0	42738.1	0	0
KKALMMRGLIPECCA	441	455	3	0	555.289	7	12					-1
MRGLIPEC	446	453	2	0	459.73	5	5	8.94705	9.65192	460.042	-0.0489091	1	0	-0.285302	1.65973		0	0.118397		2.37984e+08	1.05363e+08	3.23775e+07	8.35806e+06	226577	2.9258e+06	153140	702058	0	2.91196e+06	0
MRGLIPECC	446	454	1	0	1021.46	5	6	9.77788	10.2225	1022.28	0.0195888	1	0	-0.0512342	0.769004	1	0	0.8083		1.54437e+08	7.24486e+07	3.36893e+07	6.86006e+06	0	0	255909	354633	0	4.14399e+06	1.46632e+06	562713
MRGLIPECC	446	454	2	0	511.235	5	6	9.61367	10.3455	511.567	-0.131623	1	0	-0.503379	1.75195	1	0	0.0589356		8.33993e+08	4.20642e+08	1.8648e+08	6.05616e+07	3.2167e+06	252521	0	0	475346	0	230069	32224.8
MRGLIPECCA	446	455	1	0	1092.5	6	7	9.53717	10.2047	1093.36	0.0162045	1	0	-0.0682756	1.53203	1	1	1.3487		1.96689e+08	1.07145e+08	4.98622e+07	7.49784e+06	0	0	142296	0	0	165381	0	503769	5.13281e+06	1.20128e+06
MRGLIPECCA	446	455	2	0	546.754	6	7	9.52468	10.2554	547.122	-0.1037	1	0	-0.375587	1.74807	1	1	0.0595277		1.38708e+09	7.40577e+08	3.54038e+08	1.19926e+08	1.35974e+07	642525	0	128328	78277.4	359388	0	1.81095e+06	0	2.65743e+06
MRGLIPECCAV	446	456	2	0	596.288	6	8					-1
RGLIPEC	447	453	2	0	394.21	4	4	7.5309	7.54055	396.892	4.84267	0.4	0					1.0668		0	0	0	157558	0	0	557838	0	0
RGLIPECC	447	454	2	0	445.715	5	5	8.93452	9.62613	446.121	0.161884	1	0	0.47106	1.61439		-1	0.493861		6.33851e+07	2.82801e+07	5.53139e+06	984162	0	1.4054e+06	0	928385	69024.2	3.04797e+06	0
RGLIPECCA	447	455	2	0	481.233	5	6	8.92175	9.6008	481.534	-0.0891211	1	0	-0.376292	1.57139		0	0.160764		1.29989e+08	5.86797e+07	1.72368e+07	3.70489e+06	3.18986e+06	657741	138708	0	583036	72149.7	207194	0
AVYRIQDGEKKPIGWDTD	455	472	2	0	1046.03	6	15	8.01362	8.26833	1047.21	1.12269	0.6	0					1.19007		2.00243e+07	1.8865e+07	1.32447e+07	2.37689e+06	502536	0	0	0	0	0	265814	0	136950	0	0	174078	0	2.84094e+06	0	1.29018e+06	0	328709
AVYRIQDGEKKPIGWDTD	455	472	3	0	697.688	6	15					0
AVYRIQDGEKKPIGWDTDISW	455	475	2	0	1239.13	7	18					-1
AVYRIQDGEKKPIGWDTDISW	455	475	3	0	826.42	7	18	10.6283	11.0013	826.913	-0.0140344	0.6	0					0.182393		3.21928e+07	4.3884e+07	2.85385e+07	1.1765e+07	3.08177e+06	169102	553130	0	0	0	0	327867	0	0	0	0	0	0	0	0	0	354679	298416	136524	231263	0
AVYRIQDGEKKPIGWDTDISW	455	475	4	0	620.067	7	18	10.9548	10.9756	623.433	11.9703	0.4	1					1.9259		517024	625987	276529	0	0	0	0	0	0	144599	0	0	0	0	0	0	0	0	0	0	0	0	0	0	0	1.59002e+06
AVYRIQDGEKKPIGWDTDISWL	455	476	3	0	864.115	7	19	11.6675	12.1807	864.75	0.339329	1	0	0.210605	1.00403	1	-4	0.290029		2.05076e+07	3.59801e+07	2.60454e+07	1.19224e+07	2.90243e+06	635978	0	727544	0	200111	721230	512773	0	364611	91521.4	220235	341128	0	231707	0	0	0	166994	0	212555	175306	127667
AVYRIQDGEKKPIGWDTDISWL	455	476	4	0	648.338	7	19					-1
AVYRIQDGEKKPIGWDTDISWLTGEEL	455	481	2	0	1560.29	7	24	12.1046	12.5259	1561.06	-0.318914	1	0	-0.348207	0.68933	0	-7	0.184539		1.16893e+07	2.7973e+07	1.97059e+07	1.14551e+07	2.06778e+06	0	0	0	0	0	0	0	215319	0	0	0	0	0	0	0	0	0	0	0	0	0	0	0	0	0
AVYRIQDGEKKPIGWDTDISWLTGEEL	455	481	3	0	1040.53	7	24	12.0825	12.766	1041.16	0.0356452	0.6	0					0.903538		1.90519e+08	3.23048e+08	2.87107e+08	1.81107e+08	8.72313e+07	2.69887e+07	9.35321e+06	271334	0	829545	160510	133429	202096	647370	553966	467839	0	775583	239859	0	0	0	0	0	248856	0	0	955417	0	0
AVYRIQDGEKKPIGWDTDISWLTGEEL	455	481	4	0	780.648	7	24	12.1171	12.7059	781.356	0.969373	0.6	0					0.380799		6.10144e+07	1.12537e+08	9.84407e+07	5.72933e+07	2.75956e+07	8.94419e+06	1.29183e+06	222737	0	113689	216841	2.2459e+06	293338	99906.3	136609	1.8523e+07	11147.9	0	43553	6.4983e+06	0	207761	0	418453	88527.5	0	0	455151	96181.6	0
VYRIQDGEKKPIGWD	456	470	2	0	902.473	6	12	8.09362	8.54725	903.001	-0.0266728	0.6	0					0.318519		2.58851e+07	2.62491e+07	1.14692e+07	2.29028e+06	353481	373187	931220	0	0	0	0	0	279393	259352	0	0	0	0	0
VYRIQDGEKKPIGWD	456	470	3	0	601.984	6	12	8.08075	8.47572	602.394	0.146623	0.6	0					0.108051		4.44022e+07	4.80047e+07	2.27647e+07	6.90524e+06	1.31014e+06	0	133268	1.94538e+06	0	0	1.0763e+06	0	0	524515	0	0	121782	0	139746
VYRIQDGEKKPIGWDTD	456	472	2	0	1010.51	6	14	7.94815	8.54725	1011.18	0.148158	0.6	0					0.531715		9.10804e+07	1.17366e+08	7.93425e+07	3.21539e+07	9.90077e+06	505334	3.59126e+06	0	417488	173654	0	0	0	0	186374	0	0	130603	194642	0	0
VYRIQDGEKKPIGWDTD	456	472	3	0	674.009	6	14	7.88723	8.61795	674.502	0.280239	0.6	0					0.866952		2.20937e+08	2.79115e+08	1.63857e+08	6.94497e+07	2.67299e+07	4.12015e+06	2.57554e+06	1.59118e+06	571199	304815	3.70404e+06	300152	368508	4.22027e+06	240448	0	0	0	266846	0	3.33796e+06
VYRIQDGEKKPIGWDTD	456	472	4	0	505.759	6	14	7.99422	8.46605	506.016	-0.168539	1	0	-0.325788	0.862308	1	-1	0.0727382		3.54197e+07	3.9731e+07	1.98907e+07	5.88029e+06	706168	0	308173	0	0	0	0	0	0	0	0	0	0	0	161608	0	0
VYRIQDGEKKPIGWDTDISW	456	475	3	0	802.741	7	17	10.684	11.2705	803.313	0.263492	0.6	0					0.613379		1.22448e+08	1.63557e+08	1.39697e+08	5.15021e+07	1.79472e+07	4.28383e+06	250036	666587	0	229138	0	0	0	0	4.87504e+06	2.99318e+06	1.37256e+06	905645	0	208797	321369	155924	224733	303503	0
VYRIQDGEKKPIGWDTDISW	456	475	4	0	602.308	7	17	10.7705	11.0442	602.727	0.224228	1	0	0.12683	0.18437	1	0	0.267795		1.28166e+07	2.00353e+07	1.40669e+07	6.41032e+06	1.17189e+06	16159.9	133667	0	0	204621	0	0	0	129056	812630	0	0	0	0	0	290038	0	0	0	0
VYRIQDGEKKPIGWDTDISWL	456	476	2	0	1260.15	7	18	11.7298	12.0938	1261.01	0.190113	1	0	0.0796806	0.493255	1	-1	0.696354		1.18432e+07	2.04987e+07	1.02361e+07	4.12688e+06	459586	0	0	155240	215585	373435	0	276328	0	0	0	0	0	0	57948.2	0	329563	361691	0	0	179546	0
VYRIQDGEKKPIGWDTDISWL	456	476	3	0	840.436	7	18	11.7523	12.2571	841.011	0.200406	1	0	0.0899399	0.975231	1	-1	0.176804		8.21287e+07	1.03757e+08	7.62102e+07	3.75622e+07	1.15545e+07	1.25227e+06	818562	607512	2.6337e+06	2.33908e+06	2.60597e+06	882975	272477	111307	174815	417151	230237	58391.8	96502.2	273547	149591	664200	98134.9	0	87645.5	183904
VYRIQDGEKKPIGWDTDISWL	456	476	4	0	630.579	7	18	11.7298	12.0938	630.959	-0.00492294	1	0	-0.114714	0.493255	1	-1	0.242074		1.33219e+07	1.81395e+07	1.21047e+07	5.984e+06	370613	166599	0	119450	239503	594054	82397	213553	89690.4	0	0	0	0	0	0	0	0	152180	0	0	0	0
VYRIQDGEKKPIGWDTDISWLTG	456	478	3	0	893.126	7	20					-1
VYRIQDGEKKPIGWDTDISWLTGEE	456	480	3	0	979.154	7	22					-1
VYRIQDGEKKPIGWDTDISWLTGEEL	456	481	2	0	1524.77	7	23	12.1422	12.7059	1525.64	-0.0865168	1	0	-0.177294	1.17667	1	-4	0.49698		6.41235e+07	1.09505e+08	8.93001e+07	5.33422e+07	2.20858e+07	4.21993e+06	777294	0	0	0	0	0	0	0	0	0	0	0	0	0	0	0	0	159989	257576	0	214773	276857	171572	0
VYRIQDGEKKPIGWDTDISWLTGEEL	456	481	3	0	1016.85	7	23	12.1046	12.7894	1017.46	0.000890174	0.6	0					0.0382293		5.09752e+08	8.34479e+08	7.58923e+08	4.54807e+08	2.11747e+08	8.37099e+07	2.40525e+07	4.20824e+06	1.61094e+06	503648	124723	0	134600	236306	473779	485721	163569	144399	278919	0	149777	0	0	130054	289829	21043.7	165467	0	856264	259517
VYRIQDGEKKPIGWDTDISWLTGEEL	456	481	4	0	762.888	7	23	12.1422	12.812	763.349	0.0170751	0.6	0					0.057794		1.7238e+08	2.92318e+08	2.61001e+08	1.4886e+08	7.08096e+07	2.63335e+07	8.27497e+06	687310	538986	0	242361	272588	163347	144133	958975	278146	165889	0	167024	0	114834	186728	553651	122334	85132.3	150712	269090	0	0	113898
VYRIQDGEKKPIGWDTDISWLTGEELHV	456	483	3	0	1095.56	8	25					-1
YRIQDGEKKPIGWD	457	470	2	0	852.939	5	11					-1
YRIQDGEKKPIGWD	457	470	3	0	568.962	5	11	7.8744	8.38238	569.289	-0.0325063	1	0	-0.162825	0.98601	1	1	0.230686		2.97531e+07	3.40684e+07	9.06732e+06	832311	905360	0	0	1.20485e+06	0	0	148100	114914	0	0	0	0	332045
YRIQDGEKKPIGWDTD	457	472	2	0	960.976	6	13	7.8039	8.2328	961.803	0.518963	1	0	0.606396	0.715394	-1	-1	0.436126		3.12612e+07	3.16514e+07	1.61286e+07	6.23439e+06	263849	0	0	274308	0	0	0	268247	2.34371e+06	2.19524e+06	167197	152078	0	0	0	0
YRIQDGEKKPIGWDTD	457	472	3	0	640.987	6	13	7.90012	8.21193	641.361	-0.012208	1	0	-0.126655	0.314745	0	0	0.0764593		5.09831e+07	5.15052e+07	3.15506e+07	8.41965e+06	1.31012e+06	0	0	30288.7	229191	0	269519	354001	154344	272013	0	0	217963	0	0	0
YRIQDGEKKPIGWDTD	457	472	4	0	480.992	6	13	7.94815	7.9578	481.226	-0.199288	1	0	-0.384839	-0.719244	0	0	0.026642		830818	934434	667754	0	0	0	0	0	0	0	0	0	0	0	0	0	0	0	0	0
YRIQDGEKKPIGWDTDISW	457	475	3	0	769.718	6	16	10.6396	10.8321	770.252	0.216818	1	0	0.133311	-0.0935467	1	0	0.189743		2.48945e+07	3.10793e+07	2.06099e+07	8.50818e+06	1.33121e+06	765587	0	307009	284826	0	0	1.12741e+06	674384	278323	0	0	0	0	0	0	207675	0	195829
YRIQDGEKKPIGWDTDISW	457	475	4	0	577.541	6	16					-1
YRIQDGEKKPIGWDTDISWL	457	476	2	0	1210.62	7	17	11.8184	11.881	1211.92	1.14464	0.4	0					1.07368		1.47963e+06	1.24247e+06	954459	0	0	0	0	0	0	0	0	0	0	0	188943	0	0	0	0	0	0	0	0	207574	0
YRIQDGEKKPIGWDTDISWL	457	476	3	0	807.413	7	17	11.693	12.0825	808.285	1.15308	0.6	0					0.847088		2.04553e+07	2.86634e+07	1.81976e+07	6.94109e+06	926746	1.08824e+06	419358	203546	0	0	0	0	633250	109187	146993	942900	78566.4	138867	822686	0	0	2.41574e+06	0	0	967362
YRIQDGEKKPIGWDTDISWLTGEEL	457	481	3	0	983.826	7	22	12.0938	12.8311	984.637	0.671489	0.6	0					1.15545		1.17615e+08	1.85259e+08	1.57215e+08	9.36806e+07	4.13641e+07	1.5783e+07	2.24538e+06	640090	1.4635e+06	5.96021e+06	1.70519e+06	1.90398e+06	548847	193025	555370	276473	1.72842e+06	1.16141e+06	0	101615	98622.5	0	118441	1.28453e+07	10092.8	108956	1.01576e+06	0	0	525702
YRIQDGEKKPIGWDTDISWLTGEEL	457	481	4	0	738.121	7	22	12.1422	12.574	738.594	0.1273	1	0	-0.00599534	0.725203	0	-4	0.165784		2.44261e+07	3.419e+07	3.29424e+07	1.659e+07	7.53046e+06	630541	230443	0	0	454417	0	388985	243103	232471	196882	80517.9	0	107514	0	0	0	0	0	0	281531	222670	0	0	0	244798
RIQDGEKKPIGWDTD	458	472	2	0	879.444	6	12	7.31897	7.42858	880.595	1.27666	0.4	0					1.51476		2.1284e+06	2.97146e+06	535318	0	0	0	0	0	0	0	0	0	0	211591	0	0	481237	0	0
RIQDGEKKPIGWDTD	458	472	3	0	586.632	6	12					-1
RIQDGEKKPIGWDTDISWL	458	476	3	0	753.059	6	16					-1
RIQDGEKKPIGWDTDISWLTGEEL	458	481	2	0	1393.7	7	21	12.0825	12.3408	1395.31	1.55941	1	0	1.22244	0.13133	-1	-7	1.52388		6.92743e+06	1.10309e+07	9.5857e+06	4.10381e+06	713536	0	480623	1.45885e+06	251800	0	0	0	0	0	0	0	0	0	0	0	0	0	0	0	0	0	417668	557341	1.09684e+06
RIQDGEKKPIGWDTDISWLTGEEL	458	481	3	0	929.471	7	21	12.0358	12.5178	930.183	0.483146	1	0	0.302956	0.897269	-1	-3	0.93898		5.33508e+07	8.98587e+07	7.75107e+07	4.15997e+07	1.66092e+07	5.05692e+06	871203	691867	464055	510045	118282	0	226620	0	169539	271306	0	141282	0	0	0	174165	0	0	0	0	4.30294e+06	520630	0
RIQDGEKKPIGWDTDISWLTGEEL	458	481	4	0	697.355	7	21	12.0696	12.3536	698.567	3.19571	1	1	2.62037	0.219559	-1	-7	0.91035		5.97353e+06	1.10033e+07	9.05726e+06	3.3281e+06	1.23807e+06	0	0	0	0	0	0	0	180907	19959.7	0	0	263387	70835.3	0	0	2.7787e+06	0	198825	0	927220	0	314780	647375	600057
RIQDGEKKPIGWDTDISWLTGEELHV	458	483	3	0	1008.18	7	23					-1
TDISWLTGEEL	471	481	1	0	1263.61	5	9	12.7297	12.8311	1266.09	1.73563	0.4	1					0.0817035		1.6418e+07	1.01832e+07	3.70151e+06	381295	0	1.41196e+07	5.68056e+06	0	0	0	0	0	140980	0	0
TDISWLTGEEL	471	481	2	0	632.309	5	9	12.3793	13.0843	632.69	0.0166601	1	0	-0.0765969	1.66041	0	1	0.415296		4.71182e+07	2.82914e+07	8.79233e+06	579317	148976	0	69713.5	0	0	0	112261	0	946704	0	318337
ISWLTGEEL	473	481	1	0	1047.54	4	7	11.6802	12.6762	1048.18	0.0134965	1	0	-0.0752163	2.65585		1	0.267462		4.47376e+08	2.43953e+08	7.23896e+07	1.40989e+07	1.09955e+06	1.63332e+06	2.33002e+06	4.14122e+06	672044	1.0433e+06	0	121157
ISWLTGEELHV	473	483	2	0	642.335	5	9					-1
LTGEEL	476	481	1	0	661.34	4	4	6.7947	7.71907	661.668	-0.0494212	1	0	-0.331472	2.41084		1	0.407605		3.56433e+08	1.04712e+08	1.38141e+07	744046	189431	1.74832e+06	746717	470498	573562
TGEEL	477	481	1	0	548.256	3	3	5.41267	5.98368	548.54	-0.0158319	1	1	-0.204487	1.20171		1	0.394998		7.82759e+07	2.41479e+07	499544	173189	950302	0	0
HVEVL	482	486	1	0	596.34	3	3	7.04383	7.64268	596.653	-0.0374348	1	0	-0.333678	1.29695		1	0.0588211		7.04897e+08	2.2716e+08	3.4877e+07	604065	0	187548	348334
HVEVLENVPLTTHN	482	495	2	0	801.418	5	11	7.69518	8.61795	802.014	0.256748	1	0	0.308945	2.40536	1	1	0.184085		6.10904e+08	7.1498e+08	4.25406e+08	1.67521e+08	5.1169e+07	6.11306e+06	1.53325e+06	0	1.73865e+06	0	0	0	347915	214678	572368	0	758419
HVEVLENVPLTTHN	482	495	3	0	534.614	5	11	7.70767	8.5815	535.133	0.619688	1	0	0.900894	2.23792	1	-9	0.155231		2.36781e+08	4.99893e+08	3.72792e+08	1.6544e+08	5.29205e+07	1.10855e+07	978824	0	4.69014e+06	0	0	291312	0	323731	1.84027e+06	0	137997
HVEVLENVPLTTHNF	482	496	2	0	874.952	6	12					-1
HVEVLENVPLTTHNFVRKT	482	500	3	0	745.074	6	16					-1
HVEVLENVPLTTHNFVRKT	482	500	4	0	559.058	6	16					-1
HVEVLENVPLTTHNFVRKTF	482	501	2	0	1190.64	6	17	9.68905	9.87913	1191.47	0.230396	0.6	0					0.584716		7.48649e+06	8.81479e+06	5.32988e+06	1.1504e+06	527723	11672.4	0	0	0	0	0	460468	0	0	743893	0	0	0	0	0	0	0	0	0
HVEVLENVPLTTHNFVRKTF	482	501	3	0	794.097	6	17					-1
HVEVLENVPLTTHNFVRKTF	482	501	4	0	595.825	6	17	9.62613	9.86672	596.188	0.0236734	1	0	-0.084824	0.0709904	1	-1	0.122651		1.89926e+07	2.62382e+07	1.41627e+07	6.88163e+06	284573	0	0	0	0	0	0	0	93535.4	97303	336294	0	165875	0	290381	0	0	72710.5	249050	0
HVEVLENVPLTTHNFVRKTFF	482	502	3	0	843.12	7	18	10.7367	11.4466	843.603	-0.0938634	1	0	-0.203362	1.67712	1	-1	0.0887186		1.99909e+08	2.74484e+08	2.01208e+08	1.00442e+08	3.75088e+07	8.87972e+06	1.02495e+06	202890	149748	0	428110	0	0	142434	0	0	0	0	0	0	133770	0	0	0	24901.6	0
HVEVLENVPLTTHNFVRKTFF	482	502	4	0	632.592	7	18	10.7941	11.235	632.957	-0.0821543	1	0	-0.191692	0.756343	1	-1	0.0720508		5.0045e+07	7.85039e+07	5.45424e+07	2.81559e+07	9.66047e+06	573094	0	0	0	0	0	145283	0	0	0	0	0	0	0	269190	0	0	0	0	122980	0
HVEVLENVPLTTHNFVRKTFFTL	482	504	3	0	914.497	7	20	11.5369	12.2065	915.035	-0.0575847	0.6	0					0.65035		1.26184e+08	1.9743e+08	1.56034e+08	8.34008e+07	3.55083e+07	7.77993e+06	1.22865e+06	476095	0	260437	384932	126332	144416	0	0	290790	0	189683	129386	0	114113	0	0	377463	0	0	0	0
HVEVLENVPLTTHNFVRKTFFTL	482	504	4	0	686.125	7	20	11.6306	12.0227	686.651	0.432712	1	0	0.278353	0.589296	1	-1	0.21265		3.57835e+07	5.92641e+07	4.52502e+07	2.2024e+07	8.24622e+06	2.33854e+06	325577	26423.6	0	203699	0	133135	0	0	135653	0	0	52061.3	0	0	0	4.29709e+06	0	0	0	264505	219018	122387
HVEVLENVPLTTHNFVRKTFFTLA	482	505	2	0	1406.76	7	21	11.5116	12.0696	1407.54	-0.148252	1	0	-0.236463	1.15728	1	-3	0.458465		7.80948e+07	1.2519e+08	1.00553e+08	5.57664e+07	1.8574e+07	877696	0	0	0	0	0	0	0	0	0	0	481216	0	160418	0	0	0	0	0	0	0	200871	161644	0
HVEVLENVPLTTHNFVRKTFFTLA	482	505	3	0	938.176	7	21	11.5038	12.1936	938.747	-0.00162648	1	0	-0.111197	1.60806	1	-1	0.0429782		5.1339e+08	8.26184e+08	6.83415e+08	3.90663e+08	1.84851e+08	5.67938e+07	1.49981e+07	2.01876e+06	0	141026	149070	0	33365.7	520352	110601	123242	132523	0	0	416077	0	0	0	0	0	133847	939679	189090	473872
HVEVLENVPLTTHNFVRKTFFTLA	482	505	4	0	703.884	7	21	11.5038	12.1679	704.319	0.0254939	1	0	-0.0880274	1.52011	1	-1	0.0820698		1.54235e+08	2.53125e+08	2.08605e+08	1.25517e+08	5.26864e+07	1.51581e+07	5.76753e+06	219838	455935	335031	494859	0	0	213135	463167	113813	0	0	90758.4	0	0	338264	203349	0	221998	0	153753	109219	0
HVEVLENVPLTTHNFVRKTFFTLAF	482	506	2	0	1480.3	7	22	12.5259	12.963	1481.16	-0.0854575	1	0	-0.179497	0.74334	1	-1	0.241932		3.77931e+07	6.87285e+07	6.02438e+07	3.47686e+07	1.27808e+07	2.25442e+06	0	0	0	452054	0	0	0	0	0	0	0	424553	0	0	0	0	0	150227	0	0	0	0	193883	0
HVEVLENVPLTTHNFVRKTFFTLAF	482	506	3	0	987.199	7	22	12.484	13.1029	987.805	-0.00109279	1	0	-0.110699	1.36567	1	0	0.0557363		3.34471e+08	5.76708e+08	5.00702e+08	3.11632e+08	1.43814e+08	5.12373e+07	1.57998e+07	3.47482e+06	434058	0	855261	0	298110	190533	10092.8	139205	478913	178958	375042	132499	0	0	0	0	227390	133526	0	0	0	110967
HVEVLENVPLTTHNFVRKTFFTLAF	482	506	4	0	740.651	7	22	12.5259	12.922	741.098	-0.0328517	1	0	-0.136598	0.603041	1	0	0.0317398		1.07061e+08	1.86091e+08	1.66112e+08	9.90687e+07	4.24578e+07	1.49679e+07	3.04373e+06	1.14752e+06	85446.4	92835.5	0	183484	147936	0	0	301803	0	0	0	371424	0	0	0	86106.6	0	0	0	0	0	0
EVLENVPLTTHN	484	495	2	0	683.354	5	9	7.19992	7.84885	683.762	0.0225383	0.6	0					0.557862		4.63404e+07	3.36312e+07	9.81589e+06	403750	541582	6332.41	828323	0	147976	336813	641641	0	128740	129399	0
EVLENVPLTTHNFVRKTF	484	501	3	0	715.388	6	15	9.82173	9.87913	716.445	1.88151	1	0	2.14059	-0.555847		-3	0.179176		0	212928	4.47769e+06	4.81077e+06	3.09469e+06	1.22671e+06	262176	210218	0	0	0	0	0	0	0	0	0	0	0	0	0	0
EVLENVPLTTHNFVRKTFF	484	502	3	0	764.411	6	16	10.9165	11.1773	764.856	-0.0605379	0.6	0					0.16844		2.25023e+07	2.83828e+07	1.84113e+07	5.44984e+06	2.05297e+06	164353	15314.4	136219	0	184581	0	141085	0	0	0	120734	0	0	0	0	195525	0	134374
EVLENVPLTTHNFVRKTFFTL	484	504	3	0	835.788	7	18					-1
EVLENVPLTTHNFVRKTFFTLA	484	505	3	0	859.467	7	19	11.7167	12.1422	860.139	0.444993	1	0	0.31038	0.703931		-1	0.451857		2.0772e+07	2.45217e+07	1.53407e+07	9.49183e+06	2.46168e+06	105976	240345	0	0	1.17438e+06	0	0	8668.43	0	167713	40956.1	54840	0	306865	364835	0	148996	0	0	0	83701.2	972996
LENVPLTTHNFVRKTFF	486	502	3	0	688.374	6	14					0
ENVPLTTHN	487	495	1	0	1024.51	4	6	4.88903	5.39557	1024.99	-0.0968532	0.6	0					0.514331		3.04485e+07	1.13704e+07	2.47384e+06	154886	130120	10948.7	35332.8	479496	0	104412	0
ENVPLTTHN	487	495	2	0	512.757	4	6	4.84785	5.49305	513.023	-0.0487639	0.6	0					0		2.55015e+08	1.25312e+08	3.67441e+07	4.96327e+06	0	159415	0	193891	0	0	924031
ENVPLTTHNF	487	496	2	0	586.291	5	7	6.59488	6.6224	592.096	10.9189	0.4	1					0.208068		0	0	0	0	0	0	0	0	0	0	0	931031	1.14085e+06
ENVPLTTHNFVRKTF	487	501	2	0	901.981	6	12	8.4882	8.6821	902.509	-0.0256472	0.6	0					0.149953		1.25058e+07	1.30947e+07	7.4428e+06	1.91436e+06	159463	0	0	0	0	0	0	0	0	0	0	187631	0	0	0
ENVPLTTHNFVRKTF	487	501	4	0	451.494	6	12	8.66937	8.71872	451.699	-0.261228	1	0	-0.500362	-0.583394	1	0	0.157948		956967	917034	314913	112065	0	0	0	0	0	0	0	0	0	0	0	0	0	0	0
ENVPLTTHNFVRKTFF	487	502	3	0	650.679	6	13	10.0709	10.5583	651.02	-0.167873	1	0	-0.341483	0.915747	1	-1	0.0845803		9.58806e+07	1.05732e+08	5.57163e+07	1.54607e+07	3.0435e+06	0	0	0	0	0	0	0	0	0	0	0	332336	0	0	0
ENVPLTTHNFVRKTFF	487	502	4	0	488.261	6	13	10.2225	10.2429	488.443	-0.461712	0.4	0					0.129123		626099	1.64933e+06	0	0	0	0	0	0	0	0	0	0	0	0	0	0	0	0	0	0
ENVPLTTHNFVRKTFFTL	487	504	2	0	1082.58	6	15	11.2033	11.605	1083.09	-0.30083	1	0	-0.469617	0.622432	1	-1	0.209618		2.20656e+07	2.79979e+07	1.39292e+07	2.81138e+06	0	198700	0	0	0	0	0	0	0	0	0	0	0	163254	0	0	0	0
ENVPLTTHNFVRKTFFTL	487	504	3	0	722.056	6	15	11.2033	11.5873	722.48	-0.0472902	1	0	-0.166369	0.56175	1	-1	0.115488		5.41327e+07	6.60096e+07	3.89815e+07	1.37976e+07	3.28308e+06	142774	104751	268608	123351	0	52030.3	119468	0	0	0	0	0	0	107589	252267	706891	0
ENVPLTTHNFVRKTFFTLA	487	505	2	0	1118.1	6	16	10.9884	11.5746	1118.77	-0.0220371	0.6	0					0.156637		1.2177e+08	1.56419e+08	1.02382e+08	4.61198e+07	1.41459e+07	2.20277e+06	145768	0	0	0	186157	160322	163644	690430	0	185349	0	188824	0	0	0	0	169149
ENVPLTTHNFVRKTFFTLA	487	505	3	0	745.736	6	16	11.1273	11.2129	746.185	-0.00847002	0.6	0					0.0201974		1.04918e+08	1.28984e+08	8.23706e+07	4.02991e+07	1.51733e+07	4.19094e+06	660261	131065	0	0	36597.7	0	0	441209	0	0	0	0	0	0	0	0	0
ENVPLTTHNFVRKTFFTLA	487	505	4	0	559.553	6	16	11.1514	11.1773	560.053	0.639529	1	0	0.607299	-0.663638	-1	-4	0.259663		1.64755e+06	1.86325e+06	799451	297367	0	0	0	0	0	0	0	0	0	0	0	118314	0	217701	0	0	0	0	0
ENVPLTTHNFVRKTFFTLAF	487	506	2	0	1191.63	7	17	12.3326	12.9932	1192.39	0.047255	0.6	0					0.431351		7.72964e+07	1.08797e+08	7.40484e+07	3.49082e+07	7.869e+06	423273	226156	167294	0	0	110800	0	196680	236578	189433	0	0	27247.6	137755	1.42393e+06	905697	0	0	405303	0
ENVPLTTHNFVRKTFFTLAF	487	506	3	0	794.758	7	17	12.392	12.8552	795.345	0.290977	0.6	0					1.03768		1.94222e+08	2.67221e+08	1.88732e+08	8.99481e+07	3.22214e+07	7.46264e+06	960506	69569.3	105505	0	135988	533579	238537	3870.59	590166	413499	0	2.78193e+06	81316.9	0	9.35326e+06	28113	0	2.12851e+06	0
FVRKTF	496	501	2	0	399.237	4	4	6.60303	7.33987	399.378	-0.213821	1	0	-1.06884	1.76912		0	0.122757		6.59365e+07	1.52554e+07	4.43923e+06	0	0	0	0	0	0
FVRKTFF	496	502	2	0	472.771	4	5	9.20132	9.68905	473.102	0.0583455	0.6	0					0.220144		2.00423e+08	1.16969e+08	2.14642e+07	6.7498e+06	149181	1.78914e+06	294071	3.29559e+06	0	2.00551e+06
FVRKTFF	496	502	3	0	315.517	4	5	7.7411	9.25228	316.288	1.71082	0.4	0					0.154789		101998	0	2.26459e+08	0	0	1.82228e+07	0	0	3.55338e+06	0
FVRKTFFTL	496	504	2	0	579.837	5	7	10.8194	11.5241	580.155	-0.0998775	1	0	-0.365791	1.65916	0	0	0.148923		1.49317e+08	9.22389e+07	3.01538e+07	4.5374e+06	636506	197210	0	139546	156030	292346	0	117317	0
FVRKTFFTL	496	504	3	0	386.894	5	7	10.8783	11.381	387.386	0.740802	1	0	1.78885	0.96776	0	-6	0.558677		2.2529e+07	1.73447e+07	2.15158e+06	100698	19201.3	0	0	161334	0	0	4.54036e+06	27930.4	0
FVRKTFFTLA	496	505	2	0	615.356	5	8	10.3455	11.1273	615.7	-0.0871539	1	0	-0.305259	1.92316	1	-1	0.102935		2.98179e+08	2.11257e+08	7.96494e+07	1.12861e+07	479826	1816.3	691235	172173	0	0	131800	0	0	0
FVRKTFFTLA	496	505	3	0	410.573	5	8	10.4501	10.8069	410.744	-0.26283	1	0	-0.699231	0.468617	1	-1	0.101759		3.22066e+07	2.067e+07	4.27099e+06	0	0	0	0	0	0	0	0	0	0	0
FVRKTFFTLAF	496	506	2	0	688.89	5	9	12.2316	12.8311	689.309	-0.0444758	1	0	-0.198467	1.29912	1	-1	0.0652303		2.82958e+08	2.30915e+08	9.73864e+07	2.52806e+07	2.36567e+06	4.22342e+06	0	0	0	88198.5	0	78455.5	0	261199	8974.67
FVRKTFFTLAF	496	506	3	0	459.596	5	9	12.2955	12.6155	459.99	0.299707	1	0	0.487636	0.342519	1	0	0.145465		5.12847e+07	4.34331e+07	2.32015e+07	1.02417e+06	0	118497	0	0	6.22e+06	0	0	341519	0	0	68350.2
FTLAF	502	506	1	0	598.324	4	3	11.5038	12.2955	598.671	-0.0384026	1	0	-0.339466	1.95686		1	0.316303		1.25227e+08	3.94095e+07	4.47424e+06	96579.2	561061	462374	227079	681036
TLAF	503	506	1	0	451.255	3	2	8.77617	9.55002	451.467	-0.0657262	1	0	-0.6994	1.89578		0	0.0945439		1.92705e+08	4.12112e+07	3.80799e+06	0	0	285098
TLAFCDF	503	509	1	0	816.36	4	5	12.6397	12.6935	824.109	7.18026	0.4	1					0.68208		0	0	0	90840.9	0	0	124459	0	1.70981e+06	111808
AFCDF	505	509	1	0	602.228	4	3	10.4821	11.1902	602.476	-0.193171	1	1	-1.26502	1.67085		0	0.118887		1.74574e+08	4.70426e+07	3.65971e+06	119853	0	0	181538	0
FCDF	506	509	1	0	531.191	4	2	9.94018	11.033	531.425	-0.166852	1	1	-1.60654	2.98732		0	0.04358		8.94355e+08	2.35108e+08	1.54597e+07	167165	0	0	117730
FCDFCRKLLFQGF	506	518	2	0	812.394	6	11					-1
CDFCRKLLFQGFRCQTCGYKFHQRCSTEVPLM	507	538	4	0	961.951	10	29					-1
DFCRKLLFQG	508	517	2	0	613.821	5	8					0
FCRKLLFQGF	509	518	2	0	629.842	5	8	11.2607	11.6675	630.29	0.0376968	1	0	-0.0252684	0.639884		1	0.501524		1.72766e+07	1.27785e+07	826999	107840	0	1.16393e+06	602534	261000	0	0	0	0	77850.6	215349
CRKLL	510	514	2	0	316.699	4	3	6.74748	7.09832	316.752	-0.331444	1	1	-2.09194	0.448256		1	0.174999		1.78534e+07	2.09921e+06	0	0	0	0	0	0
CRKLLF	510	515	2	0	390.233	4	4	9.35322	10.1344	390.527	0.0442159	1	0	0.0885099	1.92076		1	0.691347		8.96998e+07	2.94777e+07	1.50683e+07	153463	1.8006e+06	0	0	0	1.66948e+06
CRKLLFQG	510	517	1	0	964.54	5	6	8.33165	8.92175	965.073	-0.112489	1	0	-0.446165	1.26701	0	1	0.394159		1.07527e+08	4.94824e+07	1.28094e+07	1.36958e+06	189908	356180	0	0	0	161107	195809	606994
CRKLLFQG	510	517	2	0	482.773	5	6	8.34455	9.0355	483.048	-0.096403	1	0	-0.398066	1.61211	0	1	0.0511396		7.19218e+08	3.53352e+08	1.05959e+08	2.1377e+07	1.0282e+06	0	0	699783	0	258606	0	1.6978e+06
CRKLLFQG	510	517	3	0	322.185	5	6	8.47572	8.64375	322.783	1.14939	0.4	1					0.16599		1.74805e+07	5.78605e+06	1.18723e+06	607028	0	0	6.12496e+06	0	0	1.25134e+06	0	0
CRKLLFQGF	510	518	1	0	1111.61	5	7	10.8069	11.1514	1112.25	-0.115158	1	0	-0.404955	0.426698	1	0	0.308151		7.73178e+07	4.61637e+07	1.3098e+07	1.31072e+06	0	460630	0	14000.2	72509	0	63565.9	445898	305324
CRKLLFQGF	510	518	2	0	556.308	5	7	10.7078	11.4466	556.671	-0.0252275	0.6	0					0.100382		1.18613e+09	7.33136e+08	2.55164e+08	7.20591e+07	8.76101e+06	468128	194361	0	609131	0	0	1.13603e+07	1.4395e+06
CRKLLFQGFRC	510	520	3	0	457.578	6	9					-1
CRKLLFQGFRCQTCG	510	524	3	0	587.29	6	13	9.6008	10.0372	588.381	2.02808	0.6	0					0.841897		3.83969e+07	3.73436e+07	2.22732e+07	7.66606e+06	842686	0	0	0	1.55182e+06	3.63552e+06	6.35968e+06	4.9491e+06	7.95474e+06	0	0	4.06514e+06	0	0	681378	117602
CRKLLFQGFRCQTCGYKFHQRC	510	531	5	0	545.268	8	20					-1
CRKLLFQGFRCQTCGYKFHQRCST	510	533	4	0	728.353	8	22	9.45472	9.73928	729.675	3.2801	0.6	1					1.16944		1.4123e+07	2.30562e+07	2.20893e+07	1.21324e+07	3.29277e+06	3.53699e+06	538825	195220	0	100868	0	93647.6	0	170274	0	0	82381.5	0	1.76e+06	452238	1.18329e+06	0	0	0	2.58104e+06	0	114847	0	290359	0
CRKLLFQGFRCQTCGYKFHQRCSTE	510	534	4	0	760.613	8	23	9.63903	9.66455	762.276	4.57126	0.4	1					0.33128		2.84021e+06	3.56889e+06	4.1724e+06	2.38487e+06	1.40397e+06	144057	0	0	0	0	0	183733	0	0	0	153275	0	0	0	0	0	0	0	0	183512	134680	0	0	0	0
CRKLLFQGFRCQTCGYKFHQRCSTEVPLM	510	538	4	0	870.675	9	26	10.4692	11.1773	871.42	0.550134	0.6	0					0.629944		1.43221e+08	2.82977e+08	2.84239e+08	2.41031e+08	1.42691e+08	7.65171e+07	2.95653e+07	1.15324e+07	1.71651e+06	948994	0	909093	0	0	196703	250752	0	360282	0	208928	0	0	0	1.72834e+07	0	0	248356	1.51922e+07	247748	0
CRKLLFQGFRCQTCGYKFHQRCSTEVPLM	510	538	5	0	696.741	9	26	10.4692	10.8321	697.274	0.233149	1	0	0.0510728	0.489833	1	-8	0.235941		4.81683e+07	8.42898e+07	9.65878e+07	7.55483e+07	4.67372e+07	2.62915e+07	8.05423e+06	480033	0	0	0	0	0	217722	0	0	0	211013	7.36799e+06	0	0	0	0	301144	185296	0	0	0	0	165148
CRKLLFQGFRCQTCGYKFHQRCSTEVPLM	510	538	6	0	580.786	9	26	10.5711	10.6283	581.189	-0.00988414	1	0	-0.116628	-0.556703	-1	-9	0.125417		2.96889e+06	6.18701e+06	7.82973e+06	3.79093e+06	2.91892e+06	1.18974e+06	1.35584e+06	0	0	0	0	0	0	0	0	0	0	0	0	0	0	0	0	0	0	189790	0	0	0	0
CRKLLFQGFRCQTCGYKFHQRCSTEVPLMC	510	539	3	0	1194.9	9	27	10.7941	10.9756	1198.1	7.05752	0.4	1					0.809497		4.63575e+06	1.52772e+07	1.74737e+07	1.37265e+07	6.90376e+06	3.23106e+06	0	0	0	0	0	205994	0	233209	0	0	0	0	0	0	0	0	0	0	0	0	1.27388e+07	0	0	1.09363e+07
CRKLLFQGFRCQTCGYKFHQRCSTEVPLMC	510	539	4	0	896.427	9	27	10.7829	11.033	897.124	0.235901	1	0	0.0469428	0.103556	0	-6	0.0693822		2.67967e+07	5.19788e+07	5.54908e+07	4.63421e+07	3.37887e+07	3.5688e+07	7.12149e+06	2.4474e+06	981093	1.184e+06	0	0	0	169810	487391	0	149004	0	0	0	0	0	158052	0	0	0	0	0	202268	0
CRKLLFQGFRCQTCGYKFHQRCSTEVPLMC	510	539	5	0	717.343	9	27					-1
FRCQT	518	522	2	0	327.655	4	3	4.89983	4.92158	329.875	3.99561	0.4	1					1.00647		0	0	0	150305	32055.6	24762.7	0	82456.1
FRCQTCG	518	524	2	0	407.67	5	5					0
FRCQTCGYKFHQRC	518	531	4	0	444.952	7	12					-1
FRCQTCGYKFHQRCST	518	533	4	0	491.972	7	14	7.56582	7.5911	495.625	13.2467	0.5	1					1.40848		0	254553	0	0	0	0	0	0	0	0	0	0	0	0	0	0	0	0	0	0	0	532516
FRCQTCGYKFHQRCSTE	518	534	3	0	698.642	7	15					-1
FRCQTCGYKFHQRCSTEVPLM	518	538	2	0	1267.58	8	18	9.32735	9.57567	1268.36	-0.227485	1	0	-0.336545	0.0974532	1	-8	0.579214		6.16237e+06	8.51355e+06	7.21385e+06	2.44737e+06	227108	0	0	0	0	0	0	0	0	0	0	0	0	0	179998	0	0	0	193820	0	0	0	0
FRCQTCGYKFHQRCSTEVPLM	518	538	3	0	845.39	8	18	9.25228	9.86672	846.009	0.0723949	1	0	-0.0376506	1.35027	1	-5	0.18728		1.50766e+08	2.11537e+08	1.76213e+08	1.04947e+08	5.10293e+07	1.89768e+07	6.83877e+06	376543	0	0	0	0	140582	291995	132046	849552	0	45424	535576	167257	0	325702	275879	0	2.89576e+06	160963	124558
FRCQTCGYKFHQRCSTEVPLM	518	538	4	0	634.294	8	18	9.28887	9.65192	634.723	-0.0715932	1	0	-0.181165	0.490061	1	-7	0.0496925		5.55917e+07	7.61132e+07	6.23613e+07	3.69403e+07	1.78383e+07	6.31432e+06	1.56877e+06	0	102749	0	0	0	337807	91432.7	0	241068	0	0	0	86174.5	169763	73221.5	0	0	0	0	0
FRCQTCGYKFHQRCSTEVPLMC	518	539	3	0	879.727	8	19	9.77788	9.9633	880.318	-0.13662	1	0	-0.238812	-0.117785	0	-5	0.095644		2.65818e+07	4.09349e+07	3.46159e+07	2.54559e+07	1.44814e+06	1.78152e+06	5.78471e+06	0	0	0	0	0	0	0	0	0	0	0	0	0	0	0	0	0	242605	0	0	0
FRCQTCGYKFHQRCSTEVPLMC	518	539	4	0	660.047	8	19	9.65192	9.86672	660.619	0.378814	1	0	0.24789	-0.017238	0	-4	0.19747		1.62664e+07	2.28738e+07	2.4801e+07	1.37922e+07	6.1718e+06	1.79365e+06	642945	0	0	0	0	124352	160939	0	0	0	0	0	158437	128081	332518	839483	107728	0	0	0	608294	0
RCQTCGY	519	525	2	0	415.668	5	5	4.35627	4.37073	417.965	3.98918	0.4	1					1.00879		0	52625.7	0	14658.4	0	470.607	0	3632.26	2305.53	43886.4	0
RCQTCGYKFHQRC	519	531	2	0	815.363	6	11					-1
RCQTCGYKFHQRC	519	531	3	0	543.911	6	11					-1
RCQTCGYKFHQRCST	519	533	2	0	909.403	7	13					0
RCQTCGYKFHQRCST	519	533	3	0	606.605	7	13					0
RCQTCGYKFHQRCST	519	533	4	0	455.205	7	13	5.12475	5.14257	457.849	9.31737	0.4	1					0.669858		799606	0	0	0	0	0	0	0	0	0	0	0	0	0	0	0	0	0	0	0	886864
RCQTCGYKFHQRCSTE	519	534	2	0	973.925	7	14	6.98462	7.2806	982.502	15.8272	0.4	1					0.0400533		0	0	0	0	0	0	0	0	0	0	0	0	0	0	291713	0	8.00434e+07	8.88427e+07	5.16406e+07	1.9249e+07	2.13519e+06	0
RCQTCGYKFHQRCSTE	519	534	3	0	649.619	7	14	6.96703	7.33987	655.327	15.7949	0.4	1					0.0402113		0	0	389660	0	0	228042	0	531081	2.05121e+06	264297	0	0	0	0	0	0	1.25514e+08	1.3941e+08	8.04973e+07	2.94934e+07	1.03511e+07	512589
RCQTCGYKFHQRCSTE	519	534	4	0	487.466	7	14					-1
RCQTCGYKFHQRCSTEVPLM	519	538	2	0	1194.05	8	17	8.71872	9.07333	1194.79	-0.186645	1	0	-0.306782	0.461203	1	-10	0.355398		2.79126e+07	3.51536e+07	2.72296e+07	1.44702e+07	2.86256e+06	419433	169159	217137	0	0	0	0	0	0	0	0	0	0	0	0	0	450118	0	152765	0	0
RCQTCGYKFHQRCSTEVPLM	519	538	3	0	796.367	8	17	8.6821	9.32735	796.937	0.0295883	1	0	-0.0785817	1.45573	1	-8	0.125026		1.60146e+08	2.14939e+08	1.63994e+08	1.15945e+08	4.53381e+07	1.44607e+07	5.81867e+06	99202	0	0	0	200341	171379	0	792037	370901	511745	0	0	0	0	746043	0	0	142943	148581
RCQTCGYKFHQRCSTEVPLM	519	538	4	0	597.527	8	17	8.75687	8.9845	597.951	0.0147318	1	0	-0.0942604	0.0266766	1	-8	0.103531		3.23674e+07	4.54024e+07	3.51718e+07	1.8454e+07	7.81421e+06	2.75882e+06	401319	438141	0	0	0	266527	0	186213	0	301827	0	526605	63238.6	0	0	82209.6	0	0	0	0
RCQTCGYKFHQRCSTEVPLM	519	538	5	0	478.223	8	17					-1
RCQTCGYKFHQRCSTEVPLMC	519	539	3	0	830.704	8	18	9.07333	9.63903	831.474	0.507322	1	0	0.395847	1.18351	0	-7	0.233073		9.50627e+07	1.22311e+08	1.02349e+08	6.63214e+07	3.40792e+07	1.23856e+07	4.64208e+07	786179	122452	6.20957e+06	124468	0	0	0	0	0	0	219830	0	134379	1.57279e+06	110539	97578.6	209285	0	222661	261927
RCQTCGYKFHQRCSTEVPLMC	519	539	4	0	623.28	8	18	9.26315	9.49925	623.73	-0.000122671	1	0	-0.10993	0.0556488	0	-6	0.071793		2.14065e+07	2.56224e+07	2.27147e+07	1.32513e+07	7.04939e+06	2.75107e+06	310593	101809	0	0	88213.8	0	0	0	0	25225	258548	0	20265.2	0	97738.2	7873.9	12020.7	0	221011	0	0
CGYKFHQRCSTEVPLM	523	538	2	0	949.939	7	13	8.97178	9.07333	950.991	0.764633	1	0	0.945435	-0.40477	0	-8	0.851898		3.05287e+06	2.5816e+06	1.91425e+06	307763	0	0	0	0	0	0	0	0	215534	0	0	0	0	216343	0	222374	0
CGYKFHQRCSTEVPLM	523	538	3	0	633.629	7	13	8.88315	9.16275	634.104	0.0863854	1	0	0.00940991	0.204502	0	-3	0.221988		1.27873e+07	1.48392e+07	6.53082e+06	2.43004e+06	118252	0	0	0	0	0	101214	136587	232407	0	734796	189040	0	0	0	0	0
CGYKFHQRCSTEVPLMC	523	539	3	0	667.965	7	14	10.058	10.0945	672.438	11.9548	1	0	15.2102	-0.627308		-8	0.0826112		0	0	0	0	0	0	0	0	0	0	0	0	7.04103e+06	1.19189e+07	7.50535e+06	3.50592e+06	831843	226530	0	0	0	0
YKFHQRC	525	531	2	0	491.24	5	5	4.6652	4.67502	495.236	7.33203	0.4	1					0.0217037		0	0	0	0	0	1094.87	0	0	71216.9	0	0
YKFHQRC	525	531	3	0	327.829	5	5	5.262	5.2749	331.179	9.39029	0.4	0					0		0	0	0	0	0	0	0	0	0	0	253548
YKFHQRCST	525	533	2	0	585.28	5	7	6.38682	6.445	586.957	2.59312	0.4	1					2.56554		2.62004e+06	0	1.00048e+06	0	0	301489	0	0	30636.5	0	0	325106	802058
YKFHQRCSTE	525	534	2	0	649.801	5	8					-1
YKFHQRCSTEVPLM	525	538	2	0	869.924	6	11					0
YKFHQRCSTEVPLM	525	538	3	0	580.285	6	11	8.82758	9.25228	580.798	0.358505	1	0	0.47491	0.701022	1	-7	0.356621		4.02044e+07	3.85154e+07	2.1649e+07	7.4466e+06	1.5101e+06	238036	2.48285e+06	0	0	3.22352e+06	0	0	358759	0	0	151349	847078	213648
YKFHQRCSTEVPLMC	525	539	3	0	614.621	7	12					-1
KFHQRC	526	531	2	0	409.708	4	4	4.60847	4.85597	411.104	2.24438	0.4	0					0.82234		446711	173472	1090.53	105275	819449	199404	0	20061.1	0
KFHQRCSTE	526	534	2	0	568.269	5	7	4.1413	4.85597	573.422	9.58408	0.4	0					0.217064		2.91854e+06	1.44544e+06	297358	78194.6	116502	0	145482	21963.3	72984	109712	1.23235e+08	6.92018e+07	1.56521e+07
KFHQRCSTEVPLM	526	538	2	0	788.392	6	10	8.31903	8.34455	789.168	0.481664	0.6	0					0.949521		1.66911e+06	1.50059e+06	704232	212006	0	0	203612	0	0	0	220268	0	0	0	0	0	0
KFHQRCSTEVPLM	526	538	3	0	525.931	6	10	8.31903	8.53445	526.15	-0.411201	0.4	0					0.152561		9.85025e+06	6.67556e+06	1.05289e+06	590430	0	0	0	0	0	0	146934	0	0	0	0	0	0
KFHQRCSTEVPLMC	526	539	2	0	839.897	6	11					-1
KFHQRCSTEVPLMC	526	539	3	0	560.267	6	11					-1
HQRCSTEVPLM	528	538	2	0	650.81	6	8	8.05662	8.06957	651.868	1.22901	0.4	1					0.0963213		615972	263075	0	0	0	0	0	324505	0	0	0	0	0	0	0
STEVPLM	532	538	1	0	776.386	4	4	8.24253	8.80177	778.009	1.10491	1	0	4.84597	1.16138		-13	0.93927		9.11034e+07	3.53117e+07	7.44169e+06	2.27879e+06	869702	0	230697	1.56608e+07	1.18349e+07
STEVPLMC	532	539	1	0	879.395	5	5	9.06053	9.5883	880.009	-0.0331449	1	0	-0.228737	1.05371		-3	0.442379		2.13116e+07	1.40552e+07	2.21739e+06	273862	0	156976	0	0	148306	133012	101394
EVPLM	534	538	1	0	588.306	4	2	8.99737	9.12428	589.92	1.19405	0.5	0					0.617111		0	1.81275e+07	4.36909e+06	0	10431	0	2.11045e+06
EVPLMC	534	539	1	0	691.315	5	3	8.69507	9.37862	695.677	3.81454	0.4	1					2.59415		1.23464e+07	1.42434e+06	109211	95627.3	200363	1.43294e+06	694406	2.03319e+07	731190
VPLM	535	538	1	0	459.264	4	2	7.41887	8.64375	460.162	0.549544	1	0	4.81983	3.43918		-8	1.51935		1.22031e+08	2.76364e+07	1.10862e+07	2.13968e+06	2.26171e+07	2.90402e+06	1.45511e+06
VPLMC	535	539	1	0	562.273	4	3	7.98138	8.10642	564.875	2.13001	0.4	1					2.31065		944188	184629	120167	438429	0	639268	93425.6	175322
CVNY	539	542	1	0	498.202	4	2	5.13292	5.80525	498.368	-0.194476	1	1	-1.85434	1.5484		0	0.0850931		2.93897e+08	5.68047e+07	185220	325134	0	0	0
CVNYDQL	539	545	1	0	854.371	4	5	7.84885	8.6821	858.362	3.42856	0.4	1					2.80395		1.5353e+08	6.17832e+07	1.95195e+07	915452	320382	101429	0	2.06443e+08	4.89828e+07	1.95e+06
CVNYDQL	539	545	2	0	427.689	4	5	7.99422	8.66937	428.057	0.172726	1	0	0.509962	1.55804	0	1	0.440431		8.25213e+07	3.29639e+07	1.89125e+07	1.53206e+06	773100	129226	0	1.55257e+06	647666	800040
CVNYDQLDL	539	547	1	0	1082.48	5	7	9.70182	10.3891	1083.12	-0.0661287	1	0	-0.279294	1.59962	1	0	1.27464		2.44512e+08	1.2987e+08	4.49489e+07	5.98308e+06	0	403106	0	538932	0	533520	456434	741455	814603
CVNYDQLDL	539	547	2	0	541.745	5	7	9.65192	10.3567	542.11	0.0306078	1	0	-0.0313603	1.65927	1	0	0.603251		3.46272e+08	1.84949e+08	6.64052e+07	1.41623e+07	879856	32878.6	0	7.65621e+06	14899.7	1.52206e+06	167826	425031	1.36519e+06
VNYDQL	540	545	1	0	751.362	4	4	7.8039	8.78893	752.005	0.204143	1	0	0.805816	2.61843		0	0.95082		1.316e+08	4.77947e+07	2.01437e+07	8.5159e+06	1.78877e+06	640826	8112.9	762435	820619
VNYDQLDL	540	547	1	0	979.473	4	6	9.52468	10.2111	980.027	-0.0176843	1	0	-0.162686	1.59677	1	1	0.47191		1.73701e+08	8.21982e+07	1.87118e+07	938840	2.8891e+06	1.99274e+06	247432	194851	550132	195003	261739
VNYDQLDL	540	547	2	0	490.24	4	6	9.49277	10.2554	490.504	-0.044401	1	0	-0.242573	1.85729	1	1	0.275435		1.76648e+08	8.68972e+07	2.20799e+07	1.10318e+06	67197.8	0	99440	0	178644	0	1.49334e+06
YDQL	542	545	1	0	538.251	3	2	6.6224	6.85952	538.36	-0.204641	0.4	0					0.447208		9.30859e+06	0	269678	175399	0	0
YDQLDL	542	547	1	0	766.362	4	4					-1
DQLDL	543	547	1	0	603.298	3	3	8.03565	8.80177	603.592	-0.0429542	1	0	-0.366686	1.86932		1	0.119441		4.88357e+08	1.31666e+08	1.93335e+07	3.10397e+06	948695	306375	537817
[truncated: 21 more columns]
