# Supplementary material for: Unveiling the domain-specific and RAS isoform-specific details of BRAF kinase regulation
Source: eLife. 2023 Dec 27;12:RP88836. doi: 10.7554/eLife.88836 (PMC10752582; doi:10.7554/eLife.88836)
Supplement: Figure 2—source data 2. — Also applies to plots presented in Supplementary file 1; Figure 2—figure supplement 1 and Figure 2—figure supplement 2. [file elife-88836-fig2-data2.zip › Figure 2- source data 2/(BRAF_BRAF-HRAS-30min1.mzXML) ExMS2_FinalTable.xls]

## Sheet: Sheet1
Sequence	START	END	Charge	ModMass	Monoisotopic m/z	maxND	maxD	RT Range(start, unit: min)	RT Range(end)	Centroid m/z	Delta Mass	Flag#1:Skip-tests	Flag#2:Unimodality check	Flag#3:Back exchange prediction check	Flag#4:Elution RT width check	Flag#5:Unique peptide RT/deltaD consistency check	Flag#6:Common-end peptides centroid subtraction check	Flag#7:Centroid shift within RT range check	Flag#8:Data multiple assignment check	Isotopic Envelope Amplitudes(start from this column(the Monoisotopic) to nonzero end):
GSSHHHHHHGTKTEEGKL	2	19	2	0	1008.48	6	16					-1
GSSHHHHHHGTKTEEGKL	2	19	3	0	672.656	6	16					-1
GSSHHHHHHGTKTEEGKL	2	19	4	0	504.744	6	16					-1
GSSHHHHHHGTKTEEGKL	2	19	5	0	403.997	6	16					-1
GSSHHHHHHGTKTEEGKLVIWINGDKGYNGL	2	32	3	0	1149.23	8	29					-1
GSSHHHHHHGTKTEEGKLVIWINGDKGYNGL	2	32	4	0	862.178	8	29	9.6429	9.77097	864.581	7.58317	0.6	0					0.23287		216785	305129	250432	6144.1	4.7251e+06	8.20024e+06	3.06985e+07	4.43672e+07	7.07545e+07	6.99043e+07	6.496e+07	4.42476e+07	3.42261e+07	1.27433e+07	4.42248e+06	5.77035e+06	1.88848e+06	2.29382e+06	0	3.55652e+06	4265.16	1.52496e+06	0	1.63731e+06	0	0	0	333099	358465	0
GSSHHHHHHGTKTEEGKLVIWINGDKGYNGL	2	32	5	0	689.944	8	29					-1
VIWINGDKGY	20	29	1	0	1164.6	5	8	8.88922	9.09495	1168.22	2.90504	0.4	0					1.08305		0	340251	9.7191e+06	6.61366e+07	5.95112e+07	1.5779e+07	0	295375	553179	13703.7	0	92955	823757	0
VIWINGDKGY	20	29	2	0	582.806	5	8	9.61182	9.84877	584.487	2.64717	0.6	0					0.292927		237740	1.08834e+07	4.47386e+07	5.48245e+07	3.52736e+07	1.11199e+07	1.08724e+06	4.5745e+06	165916	633725	0	4.92933e+06	27188.1	263508
VIWINGDKGYNG	20	31	2	0	668.338	5	10	9.02918	9.15708	671.812	6.14556	0.4	1					0.392208		34112.8	1.5252e+06	8.68043e+06	1.95669e+07	1.49954e+07	1.57146e+07	1.91909e+07	9.1772e+06	8.59417e+06	1.26875e+07	2.44603e+07	1.32744e+07	3.96635e+06	2.89595e+06	1.39797e+06	750820
VIWINGDKGYNGL	20	32	2	0	724.88	5	11	10.3523	10.9587	726.896	3.15606	1	0	0.702475	2.23095		0	0.0264752		2.2401e+08	1.10277e+09	3.83016e+09	6.36825e+09	7.2041e+09	5.47468e+09	3.10304e+09	1.36e+09	4.80876e+08	1.46814e+08	2.89309e+07	3.63746e+06	202407	1.49839e+06	0	7.80747e+06	0
VIWINGDKGYNGLAE	20	34	2	0	824.92	5	13	9.81763	10.0198	826.947	3.06685	0.6	0					0.0809257		4.79916e+06	1.22531e+07	2.89766e+07	5.45254e+07	6.51501e+07	5.2492e+07	3.07011e+07	1.11377e+07	944255	537049	0	739202	49407.1	22054.9	211097	560306	593631	255054	0
VIWINGDKGYNGLAEVGKKFEKDTG	20	44	3	0	913.476	7	23	10.2551	10.3678	916.128	6.31365	0.6	0					0.575883		1.02704e+06	0	0	1.70804e+06	2.83238e+06	4.10695e+06	8.51866e+06	1.07329e+07	1.34007e+07	1.29862e+07	7.40205e+06	3.46418e+06	3.05158e+06	196527	0	365797	0	0	192267	0	0	511667	0	0	0	0	0	0	0	0
VIWINGDKGYNGLAEVGKKFEKDTGIKV	20	47	3	0	1026.89	7	26					-1
VIWINGDKGYNGLAEVGKKFEKDTGIKV	20	47	4	0	770.421	7	26	11.4411	11.7249	772.078	4.77738	1	0	0.230603	0.709113	1	-1	0.213979		3.45442e+06	1.41749e+06	8.07673e+06	3.2629e+07	7.22522e+07	9.73686e+07	1.13873e+08	9.23884e+07	7.49368e+07	4.29785e+07	2.46459e+07	7.3946e+06	4.7484e+06	1.01488e+06	338590	377348	1.88434e+06	365152	233465	968407	3.86029e+06	183658	337373	184527	1.31929e+06	166733	0	0	0	593878
VIWINGDKGYNGLAEVGKKFEKDTGIKVTVEHPDKL	20	55	4	0	1000.29	9	33	10.741	11.3476	1002.5	6.42256	1	0	0.280355	2.23182	1	1	0.332572		5.62832e+07	8.79895e+07	8.95935e+07	1.12225e+08	2.00245e+08	4.48736e+08	7.61085e+08	1.0838e+09	1.37364e+09	1.41054e+09	1.17984e+09	9.33028e+08	6.03956e+08	3.75628e+08	2.07334e+08	1.0717e+08	5.98606e+07	3.29381e+07	1.51749e+07	7.38898e+06	4.05251e+06	639969	1.90193e+06	412395	489913	547757	707939	134584	50018.6	2.56364e+06
VIWINGDKGYNGLAEVGKKFEKDTGIKVTVEHPDKL	20	55	5	0	800.434	9	33	10.912	11.0364	802.376	7.30778	1	0	0.403046	-0.0431578	1	1	0.133102		1.27274e+06	7.29429e+06	8.69002e+06	1.6901e+07	6.1094e+07	1.34922e+08	2.39671e+08	3.85942e+08	4.75134e+08	4.79427e+08	4.29135e+08	3.30193e+08	2.22829e+08	1.36763e+08	7.98524e+07	3.92845e+07	2.37364e+07	1.27548e+07	3.96747e+06	3.61144e+06	1.3843e+06	9.65823e+06	782327	45234.6	247975	932074	3.99451e+07	0	355786	0
VIWINGDKGYNGLAEVGKKFEKDTGIKVTVEHPDKL	20	55	6	0	667.196	9	33	10.8188	11.2231	668.852	7.53004	1	0	0.43385	1.27756	1	1	0.133298		813840	2.50091e+06	5.19302e+06	2.49046e+07	4.28841e+07	1.88342e+08	3.66979e+08	5.34522e+08	6.86223e+08	6.84993e+08	6.08209e+08	4.52285e+08	3.07048e+08	1.80021e+08	1.0607e+08	4.75161e+07	2.3167e+07	1.32297e+07	7.04441e+06	4.31014e+06	1.32823e+06	1.18618e+06	1.07417e+06	898316	930871	1.08779e+06	342465	283243	702741	1.22964e+06
VIWINGDKGYNGLAEVGKKFEKDTGIKVTVEHPDKL	20	55	7	0	572.026	9	33	10.8032	11.1453	573.329	6.71723	1	0	0.321196	0.983824	1	1	0.0767057		0	189412	907427	6.39187e+06	2.85021e+07	9.02863e+07	1.72539e+08	2.51067e+08	3.1927e+08	3.14519e+08	2.72254e+08	2.09167e+08	1.4133e+08	8.66147e+07	4.37191e+07	2.60517e+07	1.55383e+07	3.65061e+06	1.99284e+06	1.55814e+06	272223	288461	121244	703493	249330	548194	495418	113676	0	168467
NGDKGYNGLAEVGKKFEKDTGIKVTVE	24	50	3	0	966.173	7	25	9.70875	9.89543	968.738	5.99413	0.6	0					0.164582		0	4.40309e+06	1.04216e+07	2.63838e+07	4.46327e+07	6.75525e+07	7.86034e+07	8.56952e+07	8.24978e+07	6.56932e+07	4.50966e+07	2.76684e+07	1.19912e+07	4.71895e+06	983779	305146	495872	265323	1.05459e+06	7.11558e+06	6.91516e+06	6.02867e+06	2.83445e+06	397551	618367	622336	369789	79277.1	36662.5	0
GLAEVGKKFEKDTGIKVTVEHPDKL	31	55	4	0	685.383	7	22					-1
LAEVGKKFEKDTGIKVTVEHPDKL	32	55	3	0	894.501	7	21					-1
LAEVGKKFEKDTGIKVTVEHPDKL	32	55	4	0	671.127	7	21					-1
LAEVGKKFEKDTGIKVTVEHPDKLEEKFPQVAATGDGPDIIF	32	73	4	0	1149.86	9	37					-1
LAEVGKKFEKDTGIKVTVEHPDKLEEKFPQVAATGDGPDIIF	32	73	5	0	920.091	9	37					-1
AEVGKKFEKDTG	33	44	2	0	654.843	5	10					-1
AEVGKKFEKDTG	33	44	3	0	436.898	5	10	3.7388	4.18958	437.371	0.654742	0.4	0					0.0699964		0	1.23567e+07	0	0	1.87137e+06	0	2152.04	0	0	0	0	0	4793.48	7849.27	0	8107.29
AEVGKKFEKDTGIKV	33	47	2	0	824.967	5	13					-1
AEVGKKFEKDTGIKV	33	47	3	0	550.314	5	13					-1
AEVGKKFEKDTGIKVTVEHPDKL	33	55	4	0	642.856	7	20	7.95612	8.00275	644.038	3.20254	0.3	0					0.0164789		1.40351e+06	1.32132e+07	4.9695e+07	1.04914e+08	1.48431e+08	1.3533e+08	9.47053e+07	5.66561e+07	2.78837e+07	1.20284e+07	3.8036e+06	2.31139e+06	180844	304384	0	273705	0	0	0	0	0	0	10375.9	0	0	0	0	0
AEVGKKFEKDTGIKVTVEHPDKL	33	55	5	0	514.486	7	20	7.92502	8.28273	515.42	3.14026	1	0	0.108335	1.05773	1	0	0.0536785		2.92145e+06	4.17303e+07	1.75377e+08	3.55912e+08	4.71115e+08	4.14513e+08	3.08052e+08	1.72493e+08	7.79891e+07	2.86503e+07	1.35519e+07	4.60429e+06	1.08036e+06	509526	391996	175503	213017	381081	0	719119	124594	0	0	0	935378	0	643798	0
AEVGKKFEKDTGIKVTVEHPDKL	33	55	6	0	428.907	7	20	7.92502	8.17388	429.745	3.5023	1	0	0.191128	0.544239	1	0	0.0702747		1.03069e+06	8.35121e+06	4.5775e+07	8.61699e+07	1.21144e+08	1.18457e+08	8.02934e+07	4.35466e+07	2.00955e+07	7.06331e+06	1.4691e+06	757297	108380	129065	2.15052e+07	0	239889	0	0	0	585918	0	0	0	0	0	0	0
AEVGKKFEKDTGIKVTVEHPDKLEEKFPQVAATGDGPDIIF	33	73	4	0	1121.59	9	36	10.3367	11.192	1124.17	7.65193	1	0	0.362365	3.40465	1	-1	0.106156		1.14502e+06	1.16972e+06	4.26459e+06	3.82669e+07	1.23666e+08	3.51218e+08	7.658e+08	1.34532e+09	1.96353e+09	2.40543e+09	2.52699e+09	2.39193e+09	1.97225e+09	1.47012e+09	9.45733e+08	5.71563e+08	2.67274e+08	1.62103e+08	5.51313e+07	3.13512e+07	7.31842e+06	1.82124e+06	479772	2.01318e+06	541533	1.4104e+06	608751	6.45009e+06	680811	81612.5
AEVGKKFEKDTGIKVTVEHPDKLEEKFPQVAATGDGPDIIF	33	73	6	0	748.063	9	36	10.3989	10.741	749.818	7.84644	1	0	0.387078	0.98406	1	-1	0.061048		200508	561332	2.32906e+06	6.92334e+06	4.00166e+07	1.18439e+08	2.647e+08	4.72136e+08	6.83665e+08	9.22988e+08	9.25213e+08	8.98766e+08	7.08421e+08	5.32284e+08	3.21073e+08	2.06238e+08	9.31804e+07	5.26921e+07	1.81772e+07	1.04801e+07	1.88048e+06	4.1446e+06	48814.8	920848	529663	461810	5.32708e+07	8617.71	458616	774651
AEVGKKFEKDTGIKVTVEHPDKLEEKFPQVAATGDGPDIIF	33	73	7	0	641.34	9	36					-1
VGKKFEKDTGIKVTVEHPDKL	35	55	2	0	1184.67	6	18					-1
VGKKFEKDTGIKVTVEHPDKL	35	55	3	0	790.113	6	18	7.73832	7.87835	791.618	3.1052	1	0	0.179219	0.030827	1	-1	0.323064		0	3.68807e+06	5.44979e+06	1.29002e+07	2.11728e+07	1.34617e+07	7.03592e+06	5.24123e+06	192633	0	250823	0	0	677815	0	0	266827	0	0	1.03246e+06	0	0	0	0	0
VGKKFEKDTGIKVTVEHPDKLEEKFPQVAATGDGPDIIF	35	73	4	0	1071.57	9	34	10.2085	10.5855	1072.44	0.91821	0.4	1					0.634555		3.14922e+08	0	1.6774e+08	0	7.70121e+07	320785	4.03509e+07	1.48603e+07	4.34895e+07	2.2313e+07	3.6183e+07	2.36937e+07	1.80396e+07	7.48448e+06	54594.1	345359	341305	0	0	403774	701795	0	0	0	279139	0	0	0	630605	0
IKVTVEHPDKL	45	55	2	0	639.874	5	8					0
IKVTVEHPDKL	45	55	3	0	426.919	5	8					-1
IKVTVEHPDKLEEKFPQVAATGDGPDIIF	45	73	3	0	1065.23	8	24					-1
TVEHPDKL	48	55	1	0	938.494	4	5					0
TVEHPDKL	48	55	2	0	469.751	4	5					0
TVEHPDKL	48	55	3	0	313.503	4	5	4.8571	4.90858	315.456	5.3148	0.4	0					0.135863		0	0	190364	0	0	361460	0	0	475209	0
TVEHPDKLEEKFPQVAATGDGPDIIF	48	73	3	0	951.815	7	21	11.0364	11.2542	954.529	6.43579	0.6	0					0.201529		0	207702	3.40668e+06	9.50316e+06	3.37113e+07	6.71172e+07	9.51466e+07	1.12708e+08	1.15337e+08	9.00798e+07	5.62536e+07	4.1554e+07	1.49221e+07	5.71614e+06	4.0595e+07	181251	0	9.39384e+06	39441.4	32035.4	561685	368878	238270	1.45465e+06	0	0	0	0	73695.3
TVEHPDKLEEKFPQVAATGDGPDIIF	48	73	4	0	714.113	7	21	9.87987	10.2396	716.729	8.75472	1	0	1.29696	1.06701	-1	-2	0.107386		469908	0	0	2480.23	899053	2.13526e+06	4.31106e+07	2.10703e+08	5.61626e+08	9.50721e+08	1.13528e+09	1.00094e+09	7.01052e+08	4.12933e+08	1.99098e+08	7.89482e+07	2.83774e+07	3.51596e+06	1.31849e+06	46346.3	888659	303372	1.41017e+06	256596	446833	265977	188818	794591	261660
EEKFPQVAATGDGPDIIF	56	73	2	0	967.481	6	14	11.3009	11.7249	970.484	4.84446	0.6	0					0.297764		8.4265e+06	1.83067e+08	6.89347e+08	1.75101e+09	2.9172e+09	3.39328e+09	2.8732e+09	1.87155e+09	1.00643e+09	4.44294e+08	1.72956e+08	7.65233e+07	1.14691e+08	1.00804e+08	3.07888e+07	5.18992e+06	500074	1.28432e+06	1.02392e+08	3.02799e+08	3.36569e+08
EEKFPQVAATGDGPDIIF	56	73	3	0	645.323	6	14	11.332	11.7249	647.356	4.93875	0.4	0					0.49787		1.35548e+06	2.30883e+07	1.07086e+08	2.52098e+08	3.93371e+08	4.23271e+08	3.50673e+08	2.25161e+08	1.14928e+08	4.53942e+07	1.14217e+07	2.18273e+06	1.93191e+06	833289	735518	2.95118e+06	385300	1.9855e+06	1.2444e+07	6.45743e+07	6.86202e+07
WAHDRFGG	74	81	2	0	473.22	4	6	7.83165	8.23613	474.122	1.2375	1	0	0.333536	1.27835	-1	1	0.132472		7.17834e+07	1.63618e+08	1.57918e+08	9.67422e+07	2.82324e+07	5.55029e+06	81060.3	451303	2.43366e+06	983525	773738
WAHDRFGG	74	81	3	0	315.816	4	6	7.03597	7.2383	319.118	9.3408	0.4	0					0.533641		0	178267	0	0	94451.7	0	0	80052.6	0	146776	1.70503e+07
WAHDRFGGY	74	82	1	0	1108.5	5	7	8.78042	8.99808	1111	1.82608	1	0	0.583345	0.397056	0	0	0.463985		6.24871e+06	3.96541e+07	6.28034e+07	5.35713e+07	2.00604e+07	1.54846e+06	0	0	294216	499907	4.09974e+06	1.12704e+06	0
WAHDRFGGY	74	82	2	0	554.752	5	7	8.78042	9.29712	555.966	1.74955	1	0	0.53334	1.80772	0	0	0.0957376		9.44969e+07	2.85292e+08	4.34322e+08	3.47818e+08	1.92389e+08	6.93542e+07	1.38907e+07	1.98886e+06	362588	2.2769e+06	4.13757e+06	2.59108e+06	370734
WAHDRFGGY	74	82	3	0	370.17	5	7	8.82703	9.35938	370.725	0.985086	0.4	1					0.218992		1.62832e+08	6.96827e+07	1.11428e+08	9.48416e+07	4.15118e+07	1.33635e+07	1.77174e+06	0	0	210355	0	0	0
WAHDRFGGYAQSGL	74	87	2	0	782.868	5	12	9.26597	9.81763	785.531	4.38791	1	0	1.06264	1.97267	1	0	0.2828		1.01035e+08	3.43596e+08	9.52549e+08	2.08882e+09	3.49084e+09	4.04223e+09	3.52102e+09	2.3486e+09	1.24396e+09	5.49769e+08	2.25942e+08	7.28759e+07	1.81112e+07	2.60272e+07	403826	1.48946e+08	311562	5.77429e+07
WAHDRFGGYAQSGL	74	87	3	0	522.248	5	12	9.28153	9.81763	523.969	4.22368	1	0	1.00004	1.89924	1	0	0.038964		6.73581e+07	2.42356e+08	6.75926e+08	1.47382e+09	2.43286e+09	2.92239e+09	2.57357e+09	1.65343e+09	8.6506e+08	3.42928e+08	1.08227e+08	2.79244e+07	3.22141e+06	134114	310658	423909	83836.9	307561
WAHDRFGGYAQSGLL	74	88	2	0	839.41	5	13	9.87987	11.0053	842.452	5.07202	0.6	0					0.533424		3.38698e+07	1.80258e+08	4.91008e+08	7.85007e+08	1.22269e+09	1.76205e+09	2.12268e+09	2.07315e+09	1.53387e+09	8.82754e+08	3.83303e+08	1.15794e+08	2.67262e+07	2.36276e+06	5.07148e+06	4.77855e+06	7.08452e+06	2.24333e+06	1.9527e+06
WAHDRFGGYAQSGLL	74	88	3	0	559.943	5	13	10.3523	10.9587	561.657	4.13158	0.6	0					0.101991		4.04326e+07	2.98897e+08	5.75789e+08	9.25182e+08	1.45203e+09	1.77658e+09	1.58797e+09	1.08808e+09	6.22974e+08	2.82098e+08	9.34043e+07	2.35569e+07	1.26319e+06	4.58327e+06	146935	137037	6.05877e+06	143503	95349
WAHDRFGGYAQSGLLA	74	89	2	0	874.929	6	14					0
WAHDRFGGYAQSGLLA	74	89	3	0	583.622	6	14	10.0354	10.1908	585.505	4.59303	0.6	0					0.219389		0	728686	2.38213e+06	1.30563e+07	1.9542e+07	2.48138e+07	2.46851e+07	1.82038e+07	7.03784e+06	1.67768e+06	236070	1.23591e+06	0	664081	1.62845e+06	14578.8	32362.9	201942	108986	64390.1	400809
YAQSGL	82	87	1	0	638.314	4	4					-1
YAQSGLL	82	88	1	0	751.398	4	5	8.90477	9.17782	759.754	7.90925	0.4	1					1.72014		884441	8.12135e+06	1.41483e+07	1.27221e+07	1.44392e+06	437417	1.81681e+06	647598	1.85282e+07	3.51814e+08
AQSGL	83	87	1	0	475.251	3	3					0
AQSGLL	83	88	1	0	588.335	3	4					0
LAEITPDKA	88	96	1	0	957.525	4	6					-1
LAEITPDKA	88	96	2	0	479.266	4	6	6.9426	6.9893	479.515	-0.0587133	1	0	-0.654566	-0.409465	1	1	0.184899		5.74343e+06	2.55775e+06	617979	253250	0	0	0	0	0	0	0
LAEITPDKAFQ	88	98	2	0	616.83	5	8	8.54747	8.57852	618.37	2.34418	0.4	0					0.136844		0	1.31919e+07	1.29157e+06	1.01532e+07	6.90236e+06	5.24624e+06	1.67522e+06	957567	200887	319246	185002	0	0	0
LAEITPDKAFQDKL	88	101	2	0	794.933	5	11	9.40968	9.89543	797.62	4.42766	1	0	1.2312	1.66172	1	0	0.412649		2.09346e+06	8.77014e+06	4.47165e+07	1.42072e+08	2.12506e+08	3.50003e+08	3.09029e+08	2.60967e+08	7.33793e+07	2.20291e+07	211551	1.02801e+06	597676	1.09263e+06	916557	1.1052e+06	39446.4
LAEITPDKAFQDKL	88	101	3	0	530.291	5	11					-1
LAEITPDKAFQDKLYPFT	88	105	2	0	1049.05	6	14	11.0675	11.4878	1052.2	5.00891	0.6	0					0.153122		0	256434	2.72274e+06	4.02938e+07	1.06021e+08	1.80531e+08	1.89079e+08	1.56185e+08	1.02189e+08	4.94061e+07	2.64857e+07	8.77598e+06	3.34106e+06	2.25026e+06	2.29362e+06	3.58261e+06	794365	566310	0	18487.2	20015.6
LAEITPDKAFQDKLYPFT	88	105	3	0	699.702	6	14	11.0675	11.5657	701.75	4.8584	0.6	0					0.0847909		338609	599619	1.48535e+07	9.24692e+07	2.17391e+08	3.58011e+08	4.0089e+08	3.22772e+08	1.97032e+08	9.46854e+07	3.07929e+07	9.6297e+06	2.41309e+06	4.44312e+06	4.64495e+06	2.59412e+06	1.14172e+06	1.55011e+06	591101	1.2818e+06	823468
LAEITPDKAFQDKLYPFTW	88	106	3	0	761.728	6	15	13.0498	13.1437	763.75	4.6487	0.3	0					0.0214937		352343	1.49264e+06	1.2549e+07	4.09212e+07	9.41589e+07	1.48138e+08	1.64998e+08	1.35652e+08	8.36133e+07	4.25825e+07	1.94605e+07	0	2.60289e+06	759336	0	75179.8	386308	188018	0	570333	310596	58893
LAEITPDKAFQDKLYPFTWD	88	107	2	0	1199.6	7	16	12.4255	12.8938	1203.26	5.84384	0.6	0					0.253497		0	2.06163e+06	4.9825e+07	1.76739e+08	4.36205e+08	6.5512e+08	7.66456e+08	6.36154e+08	4.51372e+08	2.38676e+08	1.12295e+08	3.87616e+07	1.80476e+07	1.97133e+06	1.26839e+07	533839	7.55756e+07	751039	1.54624e+08	320366	9.77778e+07	52149.5	1.49919e+07	506079
LAEITPDKAFQDKLYPFTWD	88	107	3	0	800.07	7	16	12.3943	12.9093	802.172	4.82389	0.6	0					0.041873		1.06102e+06	2.83934e+07	2.01303e+08	7.34176e+08	1.71548e+09	2.70401e+09	3.16733e+09	2.78497e+09	1.86094e+09	9.95561e+08	4.50994e+08	1.81057e+08	6.99209e+07	6.15669e+07	1.96552e+07	8.54477e+06	0	3.12081e+06	3.87864e+06	3.95918e+06	1.84791e+06	698708	1.67221e+06	842815
LAEITPDKAFQDKLYPFTWDA	88	108	2	0	1235.12	7	17	12.3006	12.8938	1238.45	5.12988	0.6	0					0.311942		0	449909	1.18817e+07	6.90138e+07	1.58462e+08	2.65061e+08	2.96114e+08	2.92114e+08	1.77238e+08	1.08352e+08	4.00064e+07	1.90852e+07	2.92187e+06	1.69534e+07	20553.2	2.1169e+07	0	6.40781e+06	0	1.02991e+06	572634	1.89769e+06	2.49474e+06	3.10881e+06	329829
LAEITPDKAFQDKLYPFTWDA	88	108	3	0	823.749	7	17	12.3786	12.8782	826.014	5.27153	0.6	0					0.158885		310596	1.14095e+07	4.12317e+07	2.75119e+08	6.73582e+08	1.13743e+09	1.31127e+09	1.20277e+09	7.59018e+08	4.4386e+08	2.12766e+08	3.14492e+08	3.44993e+07	1.56005e+07	2.26494e+08	1.2834e+06	0	1.48586e+06	0	0	0	0	10495.3	0	260323
LAEITPDKAFQDKLYPFTWDAVRYNGKL	88	115	3	0	1100.57	8	24	11.8804	12.535	1103.64	7.16746	0.6	0					0.0642129		5.20552e+06	5.25882e+06	6.81302e+06	8.00675e+06	1.91673e+08	5.50399e+08	1.13113e+09	2.09831e+09	2.95406e+09	3.02514e+09	2.85026e+09	1.98492e+09	1.28711e+09	6.63498e+08	3.09612e+08	1.33815e+08	5.22784e+07	2.17152e+07	1.26425e+07	3.60123e+06	4.7462e+06	2.21257e+06	675504	0	508171	0	597928	0	0	0
LAEITPDKAFQDKLYPFTWDAVRYNGKL	88	115	4	0	825.683	8	24	11.7871	12.4099	827.986	7.1889	1	0	0.760211	2.30816	1	0	0.0603586		4.13409e+06	4.36808e+06	1.40703e+07	1.49189e+08	2.55047e+08	7.43358e+08	1.63196e+09	2.96516e+09	3.9494e+09	4.40013e+09	3.87814e+09	2.79798e+09	1.80045e+09	9.42522e+08	4.492e+08	1.82954e+08	7.88926e+07	4.49488e+07	2.3801e+07	2.57767e+07	1.08712e+07	1.05847e+07	4.96528e+06	2.15749e+06	137148	863647	2.01734e+06	2.15524e+06	620239	223067
LAEITPDKAFQDKLYPFTWDAVRYNGKL	88	115	5	0	660.748	8	24	11.8493	12.3266	662.582	7.14777	1	0	0.752372	1.62186	1	0	0.0357282		220623	86926.5	682818	8.90745e+06	4.14601e+07	1.36922e+08	3.07194e+08	5.4526e+08	7.56092e+08	7.93009e+08	6.90517e+08	5.15749e+08	3.07701e+08	1.63322e+08	7.30359e+07	2.75138e+07	9.95493e+06	3.8904e+06	3.66656e+06	1.97302e+06	589215	465962	343948	1.37279e+06	257851	75358.3	71197.6	0	1.55337e+06	707689
LAEITPDKAFQDKLYPFTWDAVRYNGKLIAYPIAVEA	88	124	3	0	1409.74	9	32					-1
LAEITPDKAFQDKLYPFTWDAVRYNGKLIAYPIAVEA	88	124	4	0	1057.56	9	32	12.4412	12.6287	1060.05	7.34674	0.6	0					0.113959		567106	0	0	357173	748052	1.08471e+06	6.45931e+06	1.5115e+07	2.67348e+07	3.12516e+07	3.34887e+07	2.90196e+07	2.0663e+07	1.15398e+07	5.992e+06	1.2028e+06	1.07617e+06	0	0	0	0	262942	0	0	189894	0	0	0	0	467380
AEITPDKA	89	96	1	0	844.441	4	5					-1
AEITPDKA	89	96	2	0	422.724	4	5					-1
AEITPDKAFQDKL	89	101	2	0	738.391	5	10	8.88922	9.04473	740.659	3.66234	1	0	1.06526	0.103868	0	1	0.285178		590612	0	1.15163e+07	1.58362e+07	3.93236e+07	2.36999e+07	1.94046e+07	6.16481e+06	4.36823e+06	0	0	85927.5	0	280022	0	229838
AEITPDKAFQDKL	89	101	3	0	492.596	5	10	8.92032	9.09495	494.64	5.25719	0.4	1					0.340023		0	105804	8.30133e+06	1.13694e+07	1.75663e+07	2.08765e+07	5.76007e+06	1.21391e+06	6.07223e+06	146907	0	2.28587e+06	98097.4	142264	1.325e+07	0
AEITPDKAFQDKLYPFT	89	105	3	0	662.007	6	13	10.7255	10.8343	663.921	4.53127	1	0	0.984426	-0.116199		-1	0.125443		155927	330841	1.16347e+06	9.95848e+06	2.4489e+07	3.1884e+07	2.88257e+07	1.88824e+07	1.14917e+07	2.33963e+06	180838	443601	362938	0	282149	545794	194961	0	382637	1.00037e+06
AEITPDKAFQDKLYPFTW	89	106	2	0	1085.55	6	14	12.5974	12.8782	1088.35	4.26311	1	0	0.782943	0.694568	1	-1	0.203656		0	0	2.51956e+06	2.01823e+07	4.95776e+07	6.56269e+07	6.60843e+07	4.27435e+07	2.20236e+07	4.22452e+06	2.04628e+06	368842	0	161831	0	0	406385	0	238877	0	202060
AEITPDKAFQDKLYPFTW	89	106	3	0	724.033	6	14	12.6287	13.0134	725.626	3.43475	0.4	1					0.0832854		147360	1.66901e+08	1.60227e+07	5.44485e+07	1.26583e+08	1.67108e+08	1.56404e+08	1.11708e+08	5.4595e+07	2.11281e+07	1.21708e+07	1.76305e+06	352947	1.0257e+06	247155	219279	863153	167277	233596	469478	64259.6
AEITPDKAFQDKLYPFTWD	89	107	2	0	1143.06	6	15	11.9736	12.5974	1146.01	4.50165	0.6	0					0.174119		0	1.55211e+06	1.18214e+07	1.01016e+08	2.35565e+08	3.39106e+08	3.55449e+08	2.73094e+08	1.53968e+08	7.4662e+07	1.38298e+07	3.52818e+06	0	0	1.03746e+06	1.06886e+06	0	3.39708e+06	0	2.88302e+06	0	546226
AEITPDKAFQDKLYPFTWD	89	107	3	0	762.376	6	15	11.958	12.4724	764.306	4.38897	1	0	0.728471	1.79687	1	-1	0.150232		586878	1.17476e+07	9.60712e+07	3.13165e+08	6.45468e+08	8.90633e+08	8.79863e+08	6.44894e+08	3.50235e+08	1.54414e+08	6.16205e+07	2.06777e+07	5.26923e+06	2.07672e+06	935056	2.24397e+06	404817	323991	2.24232e+07	1.0267e+06	401968	5.56907e+06
AEITPDKAFQDKLYPFTWDA	89	108	2	0	1178.58	7	16					0
AEITPDKAFQDKLYPFTWDA	89	108	3	0	786.055	7	16	11.7405	12.5506	789.011	7.41904	0.6	1					0.525901		2.49528e+06	4.69128e+06	3.07619e+07	1.23721e+08	2.54931e+08	3.65417e+08	4.12843e+08	4.77908e+08	4.69758e+08	1.20447e+09	1.09433e+09	7.2895e+08	3.92323e+08	1.69006e+08	6.81789e+07	2.68844e+07	2.03112e+07	6.98203e+06	7.35181e+06	7.8945e+06	3.56007e+06	3.34244e+06	5.02423e+06	654293
AEITPDKAFQDKLYPFTWDAVRYNGKL	89	115	2	0	1593.82	8	23					-1
AEITPDKAFQDKLYPFTWDAVRYNGKL	89	115	3	0	1062.88	8	23	11.7405	11.9425	1065.76	6.69249	0.6	0					0.0321886		290115	505087	2.23694e+06	1.47097e+07	7.80029e+07	2.05513e+08	4.06566e+08	6.57008e+08	7.95831e+08	7.58926e+08	6.12261e+08	3.79708e+08	2.1967e+08	1.03035e+08	4.79839e+07	1.31777e+07	5.51137e+06	2.94426e+06	2.53059e+06	1.22493e+06	1.43501e+06	839632	309110	593504	0	38515.6	0	90099.1	1.00445e+06	194995
AEITPDKAFQDKLYPFTWDAVRYNGKL	89	115	4	0	797.412	8	23	11.6626	12.2382	799.605	6.82301	0.6	0					0.0431508		7.95254e+06	1.62379e+06	1.41602e+07	2.66844e+07	3.3127e+07	3.30751e+08	6.81298e+08	1.05834e+09	1.24346e+09	1.23163e+09	9.57101e+08	6.20238e+08	3.44756e+08	1.63129e+08	6.97768e+07	2.33506e+07	4.04517e+07	3.45219e+06	7.00034e+06	5.87453e+06	1.1688e+07	867276	845977	385993	6.73179e+06	61561.9	363573	2.6305e+06	7.26257e+06	2.71052e+06
AEITPDKAFQDKLYPFTWDAVRYNGKL	89	115	5	0	638.131	8	23	11.6626	11.9114	639.865	6.71839	1	0	0.726212	0.544161	1	-1	0.0876153		411124	0	134267	3.72061e+06	1.19307e+07	3.45046e+07	8.94967e+07	1.37028e+08	1.66872e+08	1.6213e+08	1.23329e+08	7.42388e+07	4.55214e+07	1.90298e+07	5.27379e+06	983649	556799	295451	426369	83486.1	0	600573	250791	446979	89059	371760	332051	213710	327237	146465
EITPDKAFQDKLYPFTWDAVRYNGKL	90	115	3	0	1039.2	8	22	11.958	12.098	1045.2	16.0989	0.6	0					0.163775		339912	0	354233	0	276434	291362	1.61303e+06	3.22981e+06	5.21326e+06	4.49274e+06	1.82529e+06	503245	351016	0	1.07879e+06	2.10577e+06	1.92467e+07	4.95833e+07	7.98429e+07	7.12445e+07	5.02599e+07	2.2871e+07	3.58235e+06	277589	354319	0	0	0	0	0
EITPDKAFQDKLYPFTWDAVRYNGKL	90	115	4	0	779.653	8	22					0
ITPDKAFQDKLYPFTWDAVRYNGKL	91	115	3	0	996.187	7	21					-1
ITPDKAFQDKLYPFTWDAVRYNGKL	91	115	4	0	747.392	7	21					-1
FQDKLYPFT	97	105	2	0	579.795	5	6					0
FQDKLYPFTW	97	106	1	0	1344.66	5	7	12.9405	12.9821	1347.74	2.21405	0.4	0					2.82176		0	1.47832e+06	2.87407e+06	869245	0	0	254739	0	0	608951	258353	0	0
FQDKLYPFTW	97	106	2	0	672.835	5	7	12.8002	13.3266	673.787	1.04427	1	0	0.072513	1.85356	0	1	0.0757942		1.25093e+08	5.16387e+08	5.21903e+08	2.84777e+08	1.02911e+08	2.6188e+07	3.26878e+06	1.86926e+06	404300	824449	230145	300354	169599
FQDKLYPFTWD	97	107	1	0	1459.69	5	8	12.2694	12.4412	1461.68	1.0706	0.4	0					1.8606		166659	1.54078e+07	1.56827e+07	5.01444e+06	511449	224609	0	0	0	0	0	0	285047	505045
FQDKLYPFTWD	97	107	2	0	730.348	5	8	12.2538	12.6911	731.378	1.13911	1	0	0.0414473	1.43324	1	0	0.109991		3.67185e+08	1.45163e+09	1.5115e+09	8.63697e+08	3.43694e+08	1.28948e+08	6.68283e+07	2.60293e+07	1.0295e+07	1.24092e+06	603348	321391	1.51516e+06	497109
FQDKLYPFTWDA	97	108	2	0	765.867	5	9	12.1914	12.5974	766.892	1.09046	1	0	-0.0556394	1.28566		0	0.104829		9.71682e+07	4.09153e+08	4.52542e+08	2.6804e+08	1.10195e+08	3.52359e+07	7.4346e+06	1.42384e+06	392781	347067	0	401349	549618	663982	976254
FQDKLYPFTWDAVRYNGKL	97	115	2	0	1181.1	7	16					0
FQDKLYPFTWDAVRYNGKL	97	115	3	0	787.739	7	16	11.7093	12.1135	789.327	3.29747	0.6	0					0.433954		1.2953e+07	9.47989e+07	2.98074e+08	7.11248e+08	1.11519e+09	1.02773e+09	6.85192e+08	3.73339e+08	1.59663e+08	6.70314e+07	2.32976e+07	1.24315e+07	5.5134e+06	6.15394e+06	4.89238e+06	2.15363e+06	2.01534e+06	1.73614e+06	255936	2.1073e+06	1.67202e+06	1.06259e+06	2.49705e+06	930148
FQDKLYPFTWDAVRYNGKL	97	115	4	0	591.056	7	16	11.6626	12.1447	592.222	3.20007	1	0	0.304969	1.64442	1	0	0.0844653		512954	6.62321e+06	6.92602e+07	1.95832e+08	2.63726e+08	2.37758e+08	1.67961e+08	7.04716e+07	2.69213e+07	9.00846e+06	1.50735e+06	853432	0	351488	0	0	216530	138003	96991.5	328715	94575.3	1.58376e+06	220243	2.18746e+06
DKLYPFTWD	99	107	2	0	592.785	5	6	11.8337	11.9425	593.462	0.611221	0.4	0					0.174698		2.02651e+06	7.61642e+06	3.78262e+06	1.02987e+06	228260	0	0	0	0	0	74514.9	0
DKLYPFTWDAVRYNGKL	99	115	3	0	696.03	6	14					0
YPFTWD	102	107	1	0	828.356	4	4	11.4878	11.8804	829.27	0.382733	0.4	0					0.137931		7.74129e+07	1.20226e+08	4.62124e+07	1.65256e+06	911920	247505	85479	3006.46	219421
YPFTWDAVRYNGKL	102	115	2	0	865.438	6	12	11.3164	11.4099	867.751	3.55111	0.6	0					0.302178		0	3.71767e+06	1.62827e+07	3.14041e+07	3.18133e+07	2.0461e+07	1.3703e+07	6.54883e+06	3.38405e+06	761820	0	0	0	0	2.27618e+06	2.23261e+06	1.40262e+06	324999	252288
YPFTWDAVRYNGKL	102	115	3	0	577.295	6	12					-1
DAVRYNGKL	107	115	2	0	518.283	4	7	7.44043	7.65017	519.812	2.45957	1	0	0.997265	0.359631	1	0	0.502266		2.5735e+07	1.70366e+08	4.37494e+08	4.32301e+08	2.12329e+08	6.58645e+07	1.89066e+07	1.59238e+06	2.03645e+07	113661	5.89037e+07	172411
DAVRYNGKL	107	115	3	0	345.858	4	7	7.48707	7.55965	346.863	2.41537	0.4	1					0.102086		465301	2.20839e+07	5.6862e+07	5.45489e+07	2.47969e+07	5.82198e+06	485234	1.62772e+07	0	0	0	0
AVRYNGKL	108	115	1	0	920.531	4	6	7.37825	7.59593	923.282	2.20994	1	0	1.07482	0.397135	1	0	0.0725244		480523	1.1207e+08	3.09088e+08	3.28607e+08	1.67266e+08	4.73766e+07	6.52898e+06	0	74562.7	97320.1	0
AVRYNGKL	108	115	2	0	460.769	4	6	7.37825	7.6398	462.156	2.23278	1	0	1.09224	0.604072	1	0	0.0200725		1.31236e+08	9.4908e+08	2.54201e+09	2.81972e+09	1.45311e+09	4.79286e+08	1.08119e+08	1.90008e+07	645278	682789	114419
VRYNGKL	109	115	1	0	849.494	4	5	6.9893	7.00485	853.603	3.60793	0.4	1					2.10509		0	0	146589	0	68845.1	67301.8	25534	45627.3	0	14252.6
VRYNGKL	109	115	2	0	425.251	4	5	7.31603	7.58038	426.562	2.12192	0.6	0					0.0274825		5.60874e+07	4.40732e+08	1.0631e+09	1.07315e+09	4.75392e+08	1.30087e+08	2.47273e+07	2.56852e+06	5.00422e+06	112022
VRYNGKL	109	115	3	0	283.836	4	5	7.0982	7.1605	284.484	1.44304	0.4	0					0.175046		0	2.17406e+06	562849	713910	332900	75090.4	0	0	0	45825.1
RYNGKL	110	115	2	0	375.716	4	4	7.25385	7.40417	376.981	2.09111	0.4	0					0.16654		318196	5.12502e+06	2.30075e+07	1.49531e+07	5.66091e+06	956152	124899	0	398344
IAYPIA	116	121	1	0	647.376	4	3	8.20502	8.59403	647.771	-0.0103742	1	0	-0.625625	1.20539		1	0.0233084		2.28973e+09	8.71719e+08	1.94305e+08	2.11747e+07	930648	215350	0	0
IAYPIAV	116	122	1	0	746.445	4	4	9.37855	10.0043	746.924	0.0115054	1	0	-0.596653	2.32216	0	1	0.0986889		1.39877e+09	6.8112e+08	1.75177e+08	1.74901e+07	0	0	165470	73645.8	11873.7
IAYPIAV	116	122	2	0	373.726	4	4	8.53712	9.54447	374.208	0.495477	0.4	0					0.202298		4.53752e+07	1.42952e+08	2.20881e+06	1.14157e+07	1.00404e+06	1.27335e+06	153035	538433	0
IAYPIAVE	116	123	1	0	875.487	4	5	8.79595	9.26597	876.133	0.107658	1	0	-0.511327	1.5875	1	1	0.0993089		7.8257e+08	4.50053e+08	1.42766e+08	5.1213e+07	2.7095e+06	1.34892e+06	1.6965e+06	0	631760	0
IAYPIAVE	116	123	2	0	438.247	4	5	8.74935	9.32825	438.498	-0.0373196	1	0	-0.643947	2.10114	1	0	0.0796318		3.30193e+08	1.76298e+08	4.01785e+07	3.61412e+06	524311	138154	149305	404324	157910	0
IAYPIAVEA	116	124	2	0	473.766	4	6	8.88922	9.53412	474.083	0.0567896	0.6	0					0.0359857		2.75457e+09	1.62954e+09	5.5456e+08	1.2051e+08	1.94055e+07	6.96711e+06	660367	202899	132338	14887	0
IAYPIAVEAL	116	125	1	0	1059.61	4	7					-1
IAYPIAVEAL	116	125	2	0	530.308	4	7	10.9898	11.2231	530.636	0.0061671	1	0	-0.605779	0.470884	1	1	0.0730693		9.42263e+07	6.65882e+07	2.31878e+07	2.35499e+06	202799	84276.7	76619.9	0	0	0	18426.1	37310.5
VEAL	122	125	1	0	431.25	3	2					0
VEALS	122	126	1	0	518.282	3	3					-1
EALSL	123	127	1	0	532.298	3	3	7.40933	7.42488	536.79	4.18853	0.4	1					0.559048		0	0	51670.4	9746.32	1.01369e+06	567395	209012
ALSL	124	127	1	0	403.255	3	2	8.60957	9.11565	403.436	-0.0527682	1	1	-0.730484	1.75764		0	0.0622247		7.42427e+08	1.44153e+08	6.65171e+06	218051	792981	0
ALSLIYNKDLLPNPPKTWEEIPAL	124	147	3	0	912.505	7	18	12.3943	12.7691	913.734	2.00969	0.6	0					0.376677		6.97084e+06	6.49304e+07	1.32394e+08	1.54905e+08	1.1711e+08	6.72113e+07	2.81771e+07	8.84903e+06	1.89802e+06	642420	362769	173724	29186.2	1.45071e+07	612017	59168.5	5.7342e+06	0	504207	199618	369894	800675	606642	817897	389357	401290
LSLIYNKDLLPNPPKT	125	140	2	0	913.525	6	11	9.8332	10.082	914.827	1.49574	1	0	0.0121171	0.543925	1	1	0.105464		2.15531e+06	6.41678e+07	1.12032e+08	1.02477e+08	5.19611e+07	1.46668e+07	1.28277e+06	303862	144207	103803	243943	0	203797	0	65781.9	357318	183077	440432
LSLIYNKDLLPNPPKT	125	140	3	0	609.352	6	11	9.80208	10.2862	610.216	1.4832	1	0	0.00690167	1.65401	1	1	0.310644		2.81587e+07	1.39689e+08	2.48941e+08	2.06977e+08	1.08012e+08	4.74182e+07	1.22283e+07	2.7846e+06	1.25351e+06	426377	0	131553	321112	398622	527817	128951	271958	103509
LSLIYNKDLLPNPPKTW	125	141	3	0	671.379	6	12	11.3788	11.4878	672.261	1.40668	0.4	0					0.186148		1.09149e+06	3.58496e+06	8.34885e+06	6.40391e+06	2.14707e+06	482496	95947.2	0	0	147611	0	0	85847.9	0	197565	104093	24630.8	0	114426
LSLIYNKDLLPNPPKTWEEIPAL	125	147	2	0	1332.74	7	17	12.3943	12.7535	1334.3	1.49977	1	0	-0.206302	1.06473	1	1	0.161458		1.21206e+06	4.86841e+07	1.04267e+08	1.19608e+08	9.13476e+07	5.09095e+07	1.15779e+07	1.94823e+06	744645	0	16783.8	0	0	173367	0	0	422018	356066	218937	19493.8	0	0	0	0	185097
LSLIYNKDLLPNPPKTWEEIPAL	125	147	3	0	888.826	7	17	12.285	12.9457	889.936	1.6927	1	0	-0.154395	2.48734	1	1	0.129813		1.41063e+08	7.81017e+08	1.68726e+09	1.92041e+09	1.4644e+09	8.48988e+08	4.00574e+08	1.70596e+08	6.04029e+07	2.17759e+07	6.22393e+06	3.1139e+06	3.16049e+06	1.14497e+06	633181	749094	155786	188086	1.34843e+06	805141	96624.4	529983	1.98609e+07	567703	950924
LSLIYNKDLLPNPPKTWEEIPALD	125	148	3	0	927.169	7	18					-1
LSLIYNKDLLPNPPKTWEEIPALDKELKAKGKSAL	125	159	4	0	984.058	9	29	11.3009	11.4878	986.163	6.03575	1	0	0.34213	0.252231	1	1	0.200483		0	0	514208	190416	5.37978e+06	1.93876e+07	4.12591e+07	5.16745e+07	4.87637e+07	3.6655e+07	2.69435e+07	1.53912e+07	5.22493e+06	1.09142e+06	200610	0	302796	253107	0	0	0	14342.1	40709.4	38705.7	10069.1	6201.78	21633.5	83504.9	97166.7	116493
LSLIYNKDLLPNPPKTWEEIPALDKELKAKGKSAL	125	159	5	0	787.448	9	29					-1
LSLIYNKDLLPNPPKTWEEIPALDKELKAKGKSALM	125	160	3	0	1355.42	9	30	11.4567	11.7093	1358.12	5.55865	1	0	0.23766	0.562008	1	1	0.16279		11987.3	0	10280.6	865646	4.67992e+06	2.58409e+07	5.69325e+07	7.27216e+07	7.50413e+07	6.39466e+07	4.57004e+07	2.56541e+07	5.29025e+06	954114	26559.3	0	11700.7	0	0	0	0	0	0	0	1289.67	0	0	0	60724.3	13213.1
LSLIYNKDLLPNPPKTWEEIPALDKELKAKGKSALM	125	160	4	0	1016.82	9	30	11.4255	11.8182	1018.94	5.95358	1	0	0.29787	1.22268	1	1	0.235869		0	0	6.01077e+06	4.55629e+07	1.58028e+08	3.8994e+08	6.34993e+08	8.95547e+08	9.19924e+08	7.95361e+08	5.5799e+08	3.59993e+08	1.89013e+08	9.60727e+07	4.20611e+07	1.5535e+07	9.14694e+06	716559	650947	62746.7	2.6729e+07	344992	627731	654363	4.0116e+07	2.09105e+06	728961	1.62049e+06	7.42269e+06	0
LSLIYNKDLLPNPPKTWEEIPALDKELKAKGKSALM	125	160	5	0	813.656	9	30	11.3943	11.8337	815.301	5.69259	1	0	0.258081	1.44299	1	1	0.0493483		0	184850	5.48336e+06	3.13657e+07	1.26498e+08	3.09924e+08	5.37556e+08	7.27527e+08	7.46728e+08	6.40513e+08	4.69687e+08	2.96311e+08	1.61498e+08	8.00808e+07	3.64134e+07	1.8015e+07	7.44535e+06	1.88042e+06	126182	380815	2.82316e+06	2.02052e+06	1.55596e+06	869374	1.96929e+06	2.3624e+06	2.66618e+06	398519	166993	317203
LSLIYNKDLLPNPPKTWEEIPALDKELKAKGKSALM	125	160	6	0	678.214	9	30	11.4099	11.8337	679.61	5.84038	1	0	0.280612	1.36947	1	1	0.0909399		1.26175e+06	2.6078e+06	738228	9.16233e+06	4.02928e+07	1.04836e+08	1.81693e+08	2.39591e+08	2.57154e+08	2.20682e+08	1.5446e+08	9.70948e+07	4.78622e+07	2.2871e+07	1.05066e+07	4.84471e+06	1.75739e+06	1.17389e+06	435887	1.22421e+06	1.3411e+07	577649	321388	304485	1.59649e+06	443260	1.58862e+06	728286	582421	432463
LSLIYNKDLLPNPPKTWEEIPALDKELKAKGKSALMF	125	161	5	0	843.07	9	31					-1
SLIYNKDLLPNPPKT	126	140	2	0	856.983	6	10	8.98255	9.15708	858.163	1.32582	1	0	-0.00340945	0.193578	1	1	0.121758		640779	3.02748e+07	4.71576e+07	3.75498e+07	1.45206e+07	1.52652e+06	245366	311899	0	0	0	0	0	0	381656	0	0
SLIYNKDLLPNPPKT	126	140	3	0	571.658	6	10	8.95143	9.17263	572.454	1.35459	1	0	0.00974985	0.413724	1	1	0.0785879		1.56921e+06	3.1976e+07	5.92707e+07	4.13557e+07	1.93291e+07	3.02751e+06	175314	0	673422	0	0	145331	0	0	0	0	0
SLIYNKDLLPNPPKTWEEIPAL	126	147	2	0	1276.19	7	16	11.9114	12.3786	1277.64	1.32086	1	0	-0.232227	1.57421	1	1	0.198845		2.82229e+06	6.18185e+07	9.8645e+07	1.20417e+08	7.4695e+07	3.03654e+07	2.71365e+06	1.2003e+06	260905	0	0	216140	0	758091	184504	0	0	262840	0	261134	0	0	624569	0
SLIYNKDLLPNPPKTWEEIPAL	126	147	3	0	851.132	7	16	11.7871	12.5818	852.21	1.67206	1	0	-0.131833	3.11916	1	1	0.0805602		8.98284e+07	5.14759e+08	1.01089e+09	1.09819e+09	8.02114e+08	4.12138e+08	1.88195e+08	6.52092e+07	1.47778e+07	4.8197e+06	6.0992e+06	1.2146e+06	8.66838e+06	2.6214e+06	2.29224e+06	3.53873e+07	673843	560647	2.26981e+06	183887	769274	619709	762613	376276
SLIYNKDLLPNPPKTWEEIPALDKELKAKGKSALM	126	160	3	0	1317.73	9	29	11.2231	11.4567	1320.35	5.41336	1	0	0.243968	0.47222		1	0.124967		0	0	0	902945	6.17458e+06	2.35241e+07	4.448e+07	6.09721e+07	6.32483e+07	5.01344e+07	3.37438e+07	1.62523e+07	4.69702e+06	1.38446e+06	0	344767	0	0	268616	0	0	0	0	0	262320	0	0	0	0	0
LIYNKDLLPNPPKT	127	140	2	0	813.467	5	9	8.71827	8.88922	814.845	1.77097	0.4	0					1.13895		0	6.35439e+06	1.63684e+07	8.69965e+06	2.19125e+06	0	0	0	924192	0	715.714	0	682810	0	637595
LIYNKDLLPNPPKTWEEIPAL	127	147	3	0	822.121	7	15					-1
LIYNKDLLPNPPKTWEEIPALDKELKAKGKSALM	127	160	4	0	966.789	9	28	11.1297	11.2698	968.792	5.59721	1	0	0.304493	0.0309843	1	1	0.0571151		0	0	0	2.70754e+06	1.33937e+07	3.4419e+07	6.5946e+07	8.37094e+07	8.50447e+07	7.32258e+07	5.10989e+07	2.83698e+07	1.51012e+07	5.01208e+06	1.08436e+06	5199.93	0	323336	0	511759	0	0	0	0	179783	0	0	0	0	0
LIYNKDLLPNPPKTWEEIPALDKELKAKGKSALM	127	160	5	0	773.633	9	28	11.1608	11.3788	775.254	5.69101	1	0	0.319815	0.398314	1	1	0.100032		234264	0	173465	1.61041e+06	1.34595e+07	3.71837e+07	7.32192e+07	9.31034e+07	9.50683e+07	7.94386e+07	5.93396e+07	2.35659e+07	1.28388e+07	4.41524e+06	2.93604e+06	3.0988e+06	208922	219064	0	0	168325	179763	390590	14616	19673.4	0	0	0	25736.1	0
IYNKDLLPNPPKT	128	140	2	0	756.925	5	8	7.80053	8.34482	758.072	1.38245	1	0	0.180571	1.93784	1	1	0.0724384		1.02429e+08	5.32432e+08	7.81084e+08	5.78019e+08	2.48491e+08	8.08865e+07	1.71884e+07	1.94062e+06	380676	320896	469556	190611	199705	261992
IYNKDLLPNPPKT	128	140	3	0	504.952	5	8	7.84722	8.22577	505.724	1.4023	1	0	0.191919	1.15601	1	1	0.0333728		8.3832e+07	4.05302e+08	6.4436e+08	4.43346e+08	1.98662e+08	6.044e+07	1.2172e+07	5.08155e+06	121746	0	1.59549e+06	0	0	3.09097e+06
IYNKDLLPNPPKTW	128	141	3	0	566.979	6	9	9.78652	9.98875	567.961	1.89946	1	0	0.355495	0.32425		1	0.230612		1.5314e+06	2.19783e+07	4.22671e+07	3.32164e+07	1.4027e+07	2.42251e+06	486043	554431	0	225636	224000	0	0	5.76101e+06	0	0
IYNKDLLPNPPKTWE	128	142	3	0	609.993	6	10					-1
IYNKDLLPNPPKTWEEIPAL	128	147	2	0	1176.14	7	14	11.332	11.8182	1177.61	1.49676	1	0	-0.12082	1.66368	1	1	0.131879		1.01207e+08	5.31299e+08	1.04973e+09	1.04362e+09	6.85825e+08	3.56555e+08	1.38774e+08	5.14663e+07	9.96189e+06	2.08199e+06	1.35888e+06	1.53305e+06	385231	80708.9	168571	1.08238e+06	33010.8	648435	68296.3	264599	9349.88	81930
IYNKDLLPNPPKTWEEIPAL	128	147	3	0	784.426	7	14	11.3009	12.0824	785.421	1.53828	1	0	-0.107253	3.05697	1	1	0.0697694		8.60133e+08	3.31034e+09	6.27949e+09	6.4171e+09	4.26962e+09	2.17273e+09	9.104e+08	3.14236e+08	9.52356e+07	4.62059e+07	1.79422e+07	8.22618e+06	7.75279e+07	3.63658e+06	1.86782e+06	2.82903e+07	2.13974e+06	3.63097e+06	1.31717e+06	1.59555e+06	416298	758303
IYNKDLLPNPPKTWEEIPALD	128	148	2	0	1233.65	7	15					0
IYNKDLLPNPPKTWEEIPALDKE	128	150	3	0	908.481	7	17					-1
IYNKDLLPNPPKTWEEIPALDKELKAKGKSAL	128	159	3	0	1207.34	8	26	10.6632	10.8032	1209.9	5.49412	1	0	0.356689	0.0305125	1	1	0.348304		0	0	0	0	0	1.09232e+07	1.51687e+07	1.87899e+07	1.98652e+07	9.91894e+06	2.53686e+06	2.95525e+06	0	0	0	0	0	0	0	0	899036	535001	0	774730	0	0	0	0	0	0
IYNKDLLPNPPKTWEEIPALDKELKAKGKSAL	128	159	4	0	905.758	8	26	10.6011	10.9742	907.667	5.44871	1	0	0.348699	1.13054	1	1	0.0747258		0	230341	240079	1.17257e+07	6.37333e+07	1.51306e+08	2.43248e+08	2.93835e+08	2.73493e+08	2.15451e+08	1.37414e+08	6.97969e+07	2.8628e+07	8.86737e+06	2.47786e+06	736727	549677	0	514231	0	267174	0	513846	563693	998636	244925	857477	281106	257709	0
IYNKDLLPNPPKTWEEIPALDKELKAKGKSAL	128	159	6	0	604.174	8	26	10.6322	10.881	605.497	5.74579	1	0	0.400961	0.543925	1	1	0.128429		0	688030	152785	376128	7.7247e+06	1.9073e+07	3.9879e+07	5.39767e+07	4.68335e+07	3.56397e+07	2.01847e+07	1.11065e+07	4.01008e+06	675553	371506	228260	95306.1	641402	124099	133939	575832	109265	199955	113057	222900	1.06249e+06	936725	0	292751	122619
IYNKDLLPNPPKTWEEIPALDKELKAKGKSALM	128	160	3	0	1251.02	9	27	10.7721	11.3164	1253.61	5.41026	1	0	0.306686	1.93808	1	1	0.07878		340511	0	838227	2.79421e+07	1.23445e+08	3.11864e+08	5.20642e+08	6.61962e+08	6.48015e+08	4.9273e+08	3.25222e+08	1.92316e+08	9.38994e+07	2.84251e+07	7.9732e+06	1.1297e+06	0	280445	0	0	0	358789	0	281927	0	0	303319	258457	0	315042
IYNKDLLPNPPKTWEEIPALDKELKAKGKSALM	128	160	4	0	938.518	9	27	10.8188	11.4411	940.498	5.57708	1	0	0.334944	2.30596	1	1	0.0381803		2.3823e+06	5.01727e+06	6.10431e+07	3.07791e+08	9.83947e+08	2.16198e+09	3.71978e+09	4.82221e+09	4.61879e+09	3.7081e+09	2.55828e+09	1.48988e+09	7.68671e+08	3.82211e+08	1.64577e+08	8.56803e+07	3.3232e+07	2.0416e+07	1.52235e+07	1.8557e+07	1.72153e+07	1.85501e+07	1.32591e+07	9.25651e+06	6.17459e+06	2.24344e+06	1.59828e+06	289738	1.69242e+06	4276.6
IYNKDLLPNPPKTWEEIPALDKELKAKGKSALM	128	160	5	0	751.016	9	27	10.7566	11.3476	752.6	5.58161	1	0	0.335713	2.15838	1	1	0.0337111		2.16467e+06	4.50498e+06	2.45122e+07	1.78189e+08	5.8918e+08	1.34622e+09	2.26218e+09	2.85254e+09	2.82445e+09	2.28367e+09	1.53674e+09	9.0601e+08	4.68752e+08	2.20618e+08	9.87295e+07	4.16167e+07	2.12364e+07	7.86759e+06	4.03706e+06	1.01252e+07	1.05041e+07	1.3506e+07	9.80117e+06	4.58061e+06	5.14197e+06	1.82342e+06	902025	245702	1.35893e+06	2.82126e+06
IYNKDLLPNPPKTWEEIPALDKELKAKGKSALM	128	160	6	0	626.014	9	27	10.7566	11.3164	627.342	5.62234	1	0	0.342612	2.01144	1	1	0.0490704		0	1.03359e+06	8.70753e+06	5.45203e+07	1.88441e+08	4.47128e+08	7.43996e+08	9.72694e+08	9.52407e+08	7.88424e+08	5.06799e+08	2.92607e+08	1.55412e+08	7.13172e+07	3.04129e+07	9.94867e+06	5.64067e+06	4.29959e+06	2.14785e+06	1.36544e+06	4.4125e+06	3.28298e+06	1.50778e+06	4.4836e+06	2.026e+06	938278	7.28752e+06	0	1.10093e+06	284417
IYNKDLLPNPPKTWEEIPALDKELKAKGKSALM	128	160	7	0	536.728	9	27	10.7721	11.2231	537.87	5.65389	1	0	0.347956	1.49763	1	1	0.0604181		0	0	512281	5.0193e+06	2.83193e+07	7.06577e+07	1.36885e+08	1.8285e+08	1.73091e+08	1.48172e+08	1.04467e+08	5.12105e+07	2.62935e+07	1.1514e+07	4.55467e+06	1.26587e+06	391860	0	625493	435303	163102	627570	156391	312440	449022	500095	105030	392968	66684	0
IYNKDLLPNPPKTWEEIPALDKELKAKGKSALMF	128	161	3	0	1300.04	9	28	11.5502	11.7249	1302.89	6.09639	1	0	0.386032	0.1946	1	1	0.247679		0	0	325443	0	0	3.41435e+06	1.81459e+07	3.19835e+07	3.6317e+07	3.55906e+07	2.30515e+07	1.2571e+07	1.21394e+06	59435.8	0	5901.36	255280	0	0	0	0	1.19403e+06	0	517057	6089.77	0	459115	0	0	313111
IYNKDLLPNPPKTWEEIPALDKELKAKGKSALMF	128	161	4	0	975.285	9	28	11.5034	11.7405	977.434	6.14785	1	0	0.394438	0.488259	1	1	0.0582119		0	0	0	1.81551e+06	3.07527e+07	1.02533e+08	2.07765e+08	3.04257e+08	3.36043e+08	3.39267e+08	2.3748e+08	1.84086e+08	9.15196e+07	4.9593e+07	1.7294e+07	6.83958e+06	1.93352e+06	997614	0	411895	1.01743e+06	38452	1.4139e+06	475937	786706	40090.1	0	245058	0	178609
IYNKDLLPNPPKTWEEIPALDKELKAKGKSALMF	128	161	5	0	780.43	9	28					-1
IYNKDLLPNPPKTWEEIPALDKELKAKGKSALMF	128	161	6	0	650.526	9	28	11.5502	11.7249	651.965	6.18452	1	0	0.400428	0.1946	1	1	0.0551844		109679	152459	101841	1.60957e+06	6.39737e+06	1.10938e+07	3.56446e+07	5.61748e+07	6.55147e+07	6.02355e+07	4.25794e+07	2.795e+07	1.27659e+07	7.31594e+06	2.75736e+06	1.36233e+06	353510	406747	0	578003	0	122416	204265	0	0	492374	8967.41	351850	140157	152527
WEEIPAL	141	147	1	0	857.44	4	4	11.5034	11.5813	858.111	0.143553	1	0	-0.445663	-0.262518	1	0	0.119781		1.24493e+08	7.55532e+07	2.54867e+07	4.25955e+06	661472	433952	1.52661e+06	320928	0
WEEIPAL	141	147	2	0	429.224	4	4	11.0519	11.5554	429.447	-0.0806013	0.4	0					0.38437		5.50339e+07	2.87515e+07	3.0762e+06	159403	245247	0	370823	0	53349.8
WEEIPALDKELKAKGKSAL	141	159	3	0	709.4	6	16					-1
WEEIPALDKELKAKGKSALM	141	160	2	0	1129.12	7	17	10.2085	10.4144	1131.76	3.86891	1	0	0.431106	0.341941	1	1	0.234882		4834.24	721866	942156	1.65526e+07	4.11077e+07	4.92761e+07	3.84645e+07	2.28419e+07	6.9164e+06	99878.3	60027.1	0	60058	0	0	663295	0	1.30983e+06	56311.6	0	1026.91	0	0	0	0
WEEIPALDKELKAKGKSALM	141	160	3	0	753.08	7	17	10.2085	10.5544	755.016	4.3805	0.6	0					0.188551		220162	6.42722e+06	5.54416e+07	2.11663e+08	4.30548e+08	5.38915e+08	4.61055e+08	2.87331e+08	1.48893e+08	5.75111e+07	2.04298e+07	3.17543e+06	1.59852e+06	1.65728e+06	174305	222371	1374.77	2.5899e+06	517001	322873	5.01098e+07	1.46802e+06	1.59093e+06	7.23233e+06	162703
WEEIPALDKELKAKGKSALM	141	160	4	0	565.062	7	17	10.1908	10.5389	566.395	3.90707	1	0	0.441373	1.01236	1	1	0.0795169		0	1.15476e+06	1.80509e+07	6.84157e+07	1.42041e+08	1.87495e+08	1.53384e+08	9.53751e+07	4.13336e+07	1.40979e+07	1.69768e+06	814360	261528	0	214533	24988.4	0	364007	480847	0	0	364548	360261	0	0
EEIPAL	142	147	1	0	671.361	4	3	9.14155	9.17263	672.672	0.91585	1	1	0.78649	-0.483136		-1	0.307096		1.1526e+07	6.92126e+06	4.78417e+06	3.79462e+06	2.18591e+06	414585	0	0
EEIPALDKELKAKGKSALM	142	160	3	0	691.054	6	16					-1
DKELKAKGKSAL	148	159	2	0	644.385	5	10					-1
DKELKAKGKSAL	148	159	3	0	429.926	5	10					-1
DKELKAKGKSAL	148	159	4	0	322.696	5	10					-1
DKELKAKGKSALM	148	160	1	0	1418.8	5	11	7.2072	7.31603	1422.14	2.4407	0.5	0					0.215689		0	218781	8.4278e+06	1.65635e+07	1.29159e+07	4.57452e+06	208421	0	0	0	0	0	0	0	0	0	0
DKELKAKGKSALM	148	160	2	0	709.905	5	11	7.14492	7.21755	711.714	2.72307	1	0	0.52244	-0.287127	1	1	0.0132343		6.77745e+06	8.26314e+07	2.99906e+08	5.12537e+08	4.56088e+08	2.59889e+08	1.12586e+08	4.05069e+07	1.27753e+07	2.6089e+06	1.13122e+06	11699	0	0	0	0	0
DKELKAKGKSALM	148	160	3	0	473.606	5	11	7.14492	7.26422	474.825	2.76244	1	0	0.538808	-0.0669808	1	1	0.00792927		2.93253e+07	2.6428e+08	9.7224e+08	1.74319e+09	1.60523e+09	9.33197e+08	3.86057e+08	1.33651e+08	4.08652e+07	1.41181e+07	5.54451e+06	3.59881e+06	563426	0	0	0	0
DKELKAKGKSALM	148	160	4	0	355.456	5	11					-1
DKELKAKGKSALMF	148	161	2	0	783.44	6	12	8.6872	8.93588	785.519	3.15395	1	0	0.592315	0.543375	1	1	0.136454		1.66184e+06	9.92125e+06	6.88224e+07	1.5037e+08	1.83367e+08	1.42912e+08	7.56933e+07	2.76928e+07	6.07499e+06	939891	413920	0	207793	0	298506	0	213626	285087	0
DKELKAKGKSALMF	148	161	3	0	522.629	6	12	8.60957	9.06028	524.041	3.23348	0.6	0					0.0869585		3.50258e+06	2.14623e+07	1.06074e+08	2.87826e+08	3.67704e+08	2.81913e+08	1.53593e+08	6.21148e+07	1.46544e+07	1.23256e+06	230990	908951	0	0	371106	13836.6	0	417464	710484
KELKAKGKSALM	149	160	2	0	652.392	5	10					-1
KELKAKGKSALM	149	160	3	0	435.264	5	10	7.12933	7.28495	436.27	2.1838	1	0	0.389013	0.10434	1	1	0.0570663		942206	2.41175e+07	7.22077e+07	8.71331e+07	5.39262e+07	2.10016e+07	8.13702e+06	716003	0	0	76620.3	0	144000	0	0	19828.8
LKAKGKSAL	151	159	2	0	458.303	4	7					0
LKAKGKSALM	151	160	2	0	523.823	5	8					-1
LKAKGKSALM	151	160	3	0	349.551	5	8					-1
MFNLQEPYFTWPLIA	160	174	2	0	935.466	6	11					-1
MFNLQEPYFTWPLIAA	160	175	2	0	970.984	6	12	15.3504	15.4437	972.818	2.37209	0.4	1					1.169		1.37999e+06	1.10831e+07	1.0315e+07	5.47282e+06	1.88751e+06	519799	285171	0	298683	558315	312811	979975	0	1.55835e+06	0	576401	1.13135e+06	0	306337
MFNLQEPYFTWPLIAADGGYA	160	180	2	0	1202.57	7	17	12.9249	13.6966	1211.2	15.6826	0.6	0					0.143868		206411	22532.4	0	0	206847	0	0	0	0	0	739976	0	369339	1.60748e+07	7.06029e+07	1.69372e+08	2.57024e+08	3.0083e+08	2.70232e+08	1.70909e+08	9.27315e+07	3.44087e+07	1.10932e+07	1.03156e+06	2.7963e+06
FNLQEPY	161	167	1	0	910.431	4	4	8.87367	10.1234	916.86	5.87258	0.4	1					1.53176		1.00227e+08	1.51995e+08	1.69304e+07	2.32089e+07	5.23896e+07	1.24057e+07	2.96841e+08	1.71129e+09	5.26233e+08
FNLQEPY	161	167	2	0	455.719	4	4	9.31268	10.1131	457.721	3.44782	0.4	0					0.66483		1.0593e+07	6.05281e+06	7.24622e+06	8.13066e+06	1.82251e+08	5.12087e+07	5.00311e+06	2.74337e+06	2.55883e+06
FNLQEPYFTWPLI	161	173	2	0	834.427	6	9					-1
FNLQEPYFTWPLIA	161	174	2	0	869.946	6	10	14.7363	15.0679	870.92	0.841534	1	0	-0.22491	0.934842		-1	0.027604		2.90812e+09	1.00989e+10	9.27122e+09	5.29719e+09	2.14343e+09	7.13336e+08	2.20335e+08	9.76437e+07	5.91887e+07	4.43406e+07	1.64268e+07	9.87139e+06	4.85448e+06	998893	2.77897e+06	1.1537e+06	3.5962e+06
FNLQEPYFTWPLIAA	161	175	2	0	905.464	6	11	14.5493	14.7051	906.816	1.55588	1	0	0.037122	0.105441		-1	0.446165		2.95956e+07	9.82607e+07	9.80372e+07	5.83672e+07	2.78928e+07	9.87145e+06	5.76921e+06	4.00912e+06	5.11825e+06	1.53348e+06	726950	2.26865e+06	2.76033e+06	2.7668e+06	1.12481e+06	3.13692e+06	994947	1.46281e+06
FNLQEPYFTWPLIAADGGY	161	179	2	0	1101.53	6	15					-1
FNLQEPYFTWPLIAADGGYA	161	180	2	0	1137.05	6	16	14.4713	14.6428	1139.31	3.11465	1	0	0.280548	0.179426		-3	0.632951		1.56988e+06	2.47947e+06	1.7831e+07	2.53932e+07	2.59231e+07	1.82295e+07	1.04764e+07	4.3983e+06	1.28665e+06	374739	0	0	465949	1.02929e+06	0	1.04017e+06	321473	378279	318672	518750	0	1.66015e+06	0
FNLQEPYFTWPLIAADGGYAF	161	181	2	0	1210.58	7	17	15.6309	15.7291	1212.65	2.59536	0.6	0					0.614716		358463	814731	3.18159e+06	7.52627e+06	7.11152e+06	6.55575e+06	3.75659e+06	30971.8	0	0	0	0	334188	452462	0	0	0	0	0	0	0	8604.07	0	0	0
NLQEPY	162	167	1	0	763.362	4	3	6.88013	6.9426	766.808	2.9959	1	0	3.95772	-0.335087		-2	0.0852244		581523	135778	0	5.11087e+07	2.95207e+07	4.37764e+06	314203	0
NLQEPYFTWPLI	162	173	2	0	760.893	5	8					-1
NLQEPYFTWPLIA	162	174	1	0	1591.82	5	9	14.22	14.3146	1593.59	0.778846	0.4	0					0.357195		822676	8.60066e+06	7.77692e+06	2.90166e+06	283450	231146	163266	121799	0	0	0	0	0	0	0
NLQEPYFTWPLIA	162	174	2	0	796.411	5	9	14.1568	14.5545	797.336	0.852984	1	0	-0.176324	1.24627	1	-1	0.031285		4.75351e+08	1.66765e+09	1.44466e+09	7.09269e+08	2.59934e+08	8.33269e+07	2.71976e+07	1.2566e+07	9.47148e+06	5.48764e+06	3.63724e+06	1.85275e+06	2.62633e+06	3.41618e+06	1.97897e+06
NLQEPYFTWPLIAA	162	175	2	0	831.93	6	10					-1
NLQEPYFTWPLIAADGGY	162	179	2	0	1028	6	14					-1
NLQEPYFTWPLIAADGGYA	162	180	2	0	1063.52	6	15	11.3632	11.4567	1069.43	10.5214	0.5	0					0.202236		0	0	0	0	0	0	0	898688	4.52526e+06	1.96427e+07	4.83752e+07	7.21433e+07	6.46842e+07	4.26545e+07	1.84034e+07	6.09614e+06	1.64873e+06	0	2.46531e+06	0	8.14806e+06	0
FTWPLIA	168	174	1	0	847.471	4	4	13.128	13.6544	847.956	-0.0635786	1	0	-0.682507	1.85356		1	0.159648		1.15487e+09	4.85394e+08	1.33544e+08	3.12527e+07	3.13214e+06	418537	953814	448465	593893
AADGGYAF	174	181	1	0	771.331	4	6					-1
AADGGYAFKYENGKYDIKDVGVDNAGAKAGLTF	174	206	4	0	857.172	8	31					0
ADGGY	175	179	1	0	482.188	3	3					-1
ADGGYA	175	180	1	0	553.225	3	4					-1
ADGGYAFKYENGKY	175	188	2	0	791.862	5	12	8.3293	8.71827	795.258	5.83398	1	0	1.61381	1.20515	1	1	0.209755		0	0	62315.5	1.50282e+07	6.88659e+07	1.38533e+08	1.91205e+08	1.85292e+08	1.62622e+08	7.00781e+07	5.09207e+07	5.43578e+06	1.15268e+06	2.04239e+06	0	517439	414409	1.79397e+06
ADGGYAFKYENGKY	175	188	3	0	528.244	5	12	8.3293	8.65613	530.508	5.83571	1	0	1.61446	0.912041	1	1	0.0846619		0	0	942308	1.05314e+07	5.5491e+07	1.14098e+08	1.5642e+08	1.59185e+08	1.15813e+08	7.51995e+07	2.8628e+07	5.96061e+06	1.11545e+06	0	0	1.89522e+06	1.3884e+06	1.55315e+06
ADGGYAFKYENGKYDIKD	175	192	2	0	1027.48	6	16	8.4069	8.51643	1032.47	8.75438	1	0	1.89273	-0.113054	1	-3	0.548947		0	0	0	0	0	50571.4	1.1469e+06	4.54264e+06	7.23626e+06	1.27761e+07	1.23989e+07	1.01557e+07	1.58164e+06	78490.8	0	0	0	0	364001	0	0	0	2.16063e+06
ADGGYAFKYENGKYDIKD	175	192	3	0	685.322	6	16	8.37587	8.60957	688.396	7.99029	0.6	0					0.129837		315721	6.09099	295697	286480	1.17977e+06	4.48848e+06	2.51362e+07	4.24286e+07	6.4404e+07	7.29268e+07	6.41839e+07	4.92538e+07	2.1228e+07	1.03783e+07	3.3951e+06	34906.2	22737.3	11904.3	307441	11526.3	210232	2.09807e+06	292512
ADGGYAFKYENGKYDIKDVGVDNAGAKAGL	175	204	3	0	1036.18	7	28	9.17263	9.47193	1040.85	12.1761	1	0	1.37915	0.782155	1	0	0.334511		77673.8	4.44974e+06	1.04212e+06	2.72814e+06	3.60724e+07	4.67841e+06	8.35054e+06	7.35936e+07	2.48341e+07	4.96491e+07	1.41739e+08	1.31804e+08	1.73162e+08	2.28692e+08	2.23945e+08	2.13163e+08	1.83193e+08	1.4041e+08	9.98292e+07	7.8134e+07	3.71424e+07	1.74251e+07	1.38302e+07	952213	328324	920097	0	282305	1.52683e+06	654360
ADGGYAFKYENGKYDIKDVGVDNAGAKAGL	175	204	4	0	777.383	7	28	9.09495	9.28153	780.923	12.3181	1	0	1.40235	0.250423	1	0	0.0534555		1.11734e+07	0	0	88170.2	3.35074e+07	508072	811403	9.8109e+06	6.47584e+07	5.04785e+07	8.78236e+07	1.42364e+08	2.17219e+08	2.28944e+08	2.51086e+08	2.43334e+08	2.25567e+08	1.63148e+08	1.21908e+08	8.29636e+07	5.70661e+07	2.67925e+07	1.44821e+07	4.71233e+06	2.787e+06	0	68164.7	0	1.43739e+06	0
ADGGYAFKYENGKYDIKDVGVDNAGAKAGLTF	175	206	4	0	839.412	8	30	9.95765	10.4144	843	12.3429	1	0	1.27198	1.52515		1	0.151809		1.0806e+07	0	4.75651e+06	0	1.78941e+07	3.3799e+06	6.14633e+07	5.17176e+07	1.82651e+08	2.23455e+08	4.8628e+08	5.92342e+08	8.57775e+08	9.37104e+08	1.06851e+09	9.35706e+08	8.83861e+08	6.77952e+08	5.20365e+08	3.37304e+08	2.31454e+08	1.3527e+08	7.5177e+07	3.42753e+07	1.85616e+07	6.46741e+06	1.8867e+06	1.14443e+06	2.01021e+06	1.1642e+06
ADGGYAFKYENGKYDIKDVGVDNAGAKAGLTFL	175	207	3	0	1156.58	8	31	10.7255	11.332	1161.34	12.2087	0.6	0					0.145948		2.14166e+06	0	0	7.37343e+06	0	426899	1.67964e+07	5.62048e+06	3.07004e+07	1.09072e+08	1.45712e+08	2.33077e+08	3.44231e+08	3.92136e+08	4.1372e+08	4.26347e+08	3.66278e+08	2.84437e+08	2.13716e+08	1.28878e+08	4.82756e+07	3.2063e+06	0	29925.3	0	0	0	0	388480	619820
ADGGYAFKYENGKYDIKDVGVDNAGAKAGLTFL	175	207	4	0	867.683	8	31	10.7255	11.3476	871.229	12.103	0.6	0					0.0744083		552979	719315	3.19576e+06	3.88903e+06	2.05516e+06	6.08082e+06	2.28743e+07	4.89448e+07	1.17071e+08	2.3903e+08	3.95833e+08	6.18949e+08	8.42988e+08	1.00095e+09	1.08436e+09	1.0747e+09	9.69309e+08	7.56544e+08	5.3556e+08	2.99456e+08	9.26433e+07	1.05981e+06	0	293003	0	280396	0	723.911	44457.5	41388.1
DGGYAFKYENGKYDIKDVGVDNAGAKAGLTF	176	206	4	0	821.653	8	29					-1
YAFKYENGKYDIKDVGVDNAGAKAGL	179	204	3	0	936.14	7	24	9.61182	10.0198	940.884	12.5512	0.6	0					0.282839		0	0	0	0	395930	0	0	588120	1.39381e+06	1.58173e+07	6.80185e+07	1.68857e+08	3.47675e+08	5.94567e+08	8.19639e+08	8.4205e+08	5.82017e+08	1.73634e+08	2.16424e+07	29151.8	417685	19215.3	0	24131.5	0	0	0	0	16573.1	28503
AFKYENGKY	180	188	2	0	560.277	5	7	7.62942	7.62942	562.572	3.90143	0.4	0					0		0	0	340232	230439	1.08477e+06	1.26371e+06	445014	279999	0	0	0	0	0
AFKYENGKYDIKD	180	192	2	0	795.894	5	11	7.00485	7.05152	802.455	12.1661	0.4	1					0.038417		0	0	0	378592	0	0	0	0	148878	0	7.07999e+06	3.74757e+07	8.81331e+07	1.05856e+08	8.0135e+07	4.18345e+07	1.50201e+07
AFKYENGKYDIKD	180	192	3	0	530.931	5	11	7.14492	7.30048	535.289	12.1147	0.4	1					0.010605		0	109291	0	127814	113691	0	0	0	272873	2.13418e+07	2.34274e+08	1.03651e+09	2.24485e+09	2.67211e+09	1.98824e+09	9.96207e+08	3.83652e+08
AFKYENGKYDIKDVGVDNAGAKAGL	180	204	3	0	881.785	7	23	8.65613	8.7338	886.009	11.1011	0.4	1					0.08404		0	0	0	0	175186	828943	1.89106e+06	4.12382e+06	8.34282e+06	1.49287e+07	2.15587e+07	4.59747e+07	2.4176e+07	2.08221e+07	6.64096e+07	1.35214e+07	7.78968e+06	2.09266e+07	477074	0	313533	266890	0	837670	0	0	0	0	0	520994
AFKYENGKYDIKDVGVDNAGAKAGL	180	204	4	0	661.591	7	23	8.62508	8.70273	664.622	10.5543	0.4	0					0.0889367		0	0	0	1.33114e+06	136314	0	0	8.24447e+06	1.83223e+06	1.95503e+07	9.69928e+06	3.94674e+07	1.44694e+07	3.51999e+07	9.16214e+06	2.01712e+07	4.06005e+06	7.0565e+06	1.39216e+06	934038	0	0	181069	160020	0	0	0	0	171544	0
AFKYENGKYDIKDVGVDNAGAKAGLTF	180	206	3	0	964.491	7	25	9.70875	9.89543	968.718	10.9508	0.6	0					0.17103		0	0	0	512705	0	0	3.86057e+06	9.82066e+06	2.58967e+07	4.46327e+07	6.75525e+07	7.86034e+07	8.56952e+07	8.24978e+07	6.56932e+07	4.50966e+07	2.73179e+07	1.10565e+07	4.18342e+06	1.11943e+06	305146	0	265323	1.05459e+06	6.61568e+06	6.91516e+06	5.45931e+06	2.83445e+06	397551	582951
AFKYENGKYDIKDVGVDNAGAKAGLTF	180	206	4	0	723.62	7	25	9.66213	9.95765	726.726	10.6909	0.6	0					0.107268		0	0	38937	1.78396e+06	338117	299276	2.16041e+06	1.49381e+07	2.99902e+07	5.28045e+07	8.17852e+07	9.878e+07	1.07137e+08	1.02551e+08	8.33775e+07	6.01183e+07	3.83657e+07	1.61391e+07	5.26852e+06	3.37682e+06	0	485336	0	204175	444768	565829	3.63596e+06	802498	682642	837438
AFKYENGKYDIKDVGVDNAGAKAGLTFL	180	207	3	0	1002.19	7	26	10.4611	10.7877	1006.3	10.5499	0.6	0					0.192337		2.14582e+06	931799	0	485461	0	0	409701	5.91296e+06	1.34564e+07	3.35434e+07	6.83005e+07	6.97653e+07	7.80372e+07	9.79408e+07	5.72632e+07	4.20591e+07	3.14363e+07	8.07238e+06	2.51798e+06	926722	400887	0	241917	223525	0	354852	0	265819	20918.1	546930
AFKYENGKYDIKDVGVDNAGAKAGLTFL	180	207	4	0	751.891	7	26	10.5233	10.7099	754.885	10.1726	0.6	1					0.156672		1.69935e+06	1.9981e+06	2.45411e+07	282860	297922	486335	3.95944e+06	6.22221e+06	1.78429e+07	3.40024e+07	3.66705e+07	5.99765e+07	7.09657e+07	6.90025e+07	5.03594e+07	4.25845e+07	2.89078e+07	1.54545e+07	7.9861e+06	2.62069e+06	1.24694e+06	188332	691215	387648	272727	549817	172723	153537	153888	185777
FKYENGKY	181	188	1	0	1048.51	4	6	7.28495	7.31603	1053.97	4.82098	0.4	0					2.08899		0	275379	1.15783e+06	994230	690144	0	197975	0	1.3337e+06	474820	745410
FKYENGKY	181	188	2	0	524.759	4	6	7.44043	7.68128	526.974	3.78652	1	0	2.27664	0.506421	0	-2	0.11806		106026	8.91946e+06	2.57454e+07	7.28275e+07	1.20954e+08	1.17276e+08	6.43093e+07	1.9368e+07	3.3777e+06	1.04545e+06	1.24964e+06
FKYENGKYDIKD	181	192	2	0	760.375	5	10	7.62942	7.75387	761.538	1.40946	0.2	1					0.251382		6.13994e+07	6.91189e+07	7.09305e+07	3.26264e+07	1.50167e+07	1.7414e+07	1.43546e+07	1.53892e+07	4.99031e+06	1.25608e+06	0	0	0	0	0	0
FKYENGKYDIKD	181	192	3	0	507.252	5	10	7.50262	7.75387	508.173	1.8442	1	0	0.233687	0.555483	1	-4	0.384471		3.89788e+07	1.46406e+08	1.49619e+08	9.27362e+07	4.47661e+07	3.51678e+07	2.68517e+07	2.49642e+07	1.6732e+07	2.80277e+06	664407	105348	1.05878e+06	7477.08	26402.2	259497
FKYENGKYDIKDVGVDNAGAKAGL	181	204	2	0	1286.66	7	22	8.2672	8.3293	1288.67	2.49781	1	1	-0.0905166	-0.336817	0	-13	1.36943		987466	3.54346e+06	4.11414e+06	4.90677e+06	4.40431e+06	1.1515e+06	1.4523e+06	0	504168	0	355773	0	0	0	0	0	291264	0	0	0	614950	0	357904	0	0	0	0	0	0	0
FKYENGKYDIKDVGVDNAGAKAGL	181	204	3	0	858.106	7	22	8.50092	8.70273	861.009	7.17658	1	1	0.882196	0.322285	0	-4	0.45483		4.42909e+07	1.02244e+08	9.58458e+07	1.00515e+08	5.8831e+07	3.65337e+07	2.64867e+07	3.65864e+07	5.65479e+07	9.06268e+07	1.26556e+08	1.36683e+08	1.38696e+08	1.24449e+08	1.00057e+08	6.50454e+07	3.62381e+07	1.56895e+07	6.89733e+06	1.23672e+06	0	0	445658	0	0	200625	0	0	0	236912
FKYENGKYDIKDVGVDNAGAKAGL	181	204	4	0	643.831	7	22					-1
FKYENGKYDIKDVGVDNAGAKAGLTF	181	206	2	0	1410.71	7	24	9.67767	9.7243	1416.11	9.09751	1	1	1.12394	-0.40978	1	-4	0.458096		609687	1.37491e+06	1.46766e+06	573971	1.22493e+06	0	396460	441022	1.42012e+06	5.61792e+06	7.20501e+06	8.59337e+06	8.4167e+06	6.96829e+06	5.80085e+06	1.83669e+06	448047	0	0	0	0	0	0	0	0	0	0	0	589625	0
FKYENGKYDIKDVGVDNAGAKAGLTF	181	206	4	0	705.861	7	24	9.6429	9.91098	708.697	9.65423	1	1	1.23004	0.634892	1	-2	0.20356		0	0	4.19343e+06	1.64113e+07	4.28032e+07	9.95606e+07	4.58077e+07	6.15637e+07	9.57733e+07	1.47466e+08	1.84652e+08	2.17033e+08	2.24886e+08	1.97167e+08	1.53237e+08	9.88493e+07	6.07451e+07	3.48395e+07	1.52438e+07	6.45946e+06	5.72367e+06	7.35212e+06	1.52698e+07	1.29124e+07	9.91324e+06	2.72419e+06	1.66505e+06	605948	454997	185921
FKYENGKYDIKDVGVDNAGAKAGLTFL	181	207	3	0	978.506	7	25	10.4767	10.7877	981.973	8.63599	1	1	0.970157	0.83727	1	-3	0.437471		0	9.7156e+06	4.04022e+07	6.50082e+07	1.13134e+08	8.65649e+07	1.13847e+07	6.54367e+07	9.28548e+07	1.24218e+08	1.96532e+08	2.27219e+08	2.17128e+08	2.03409e+08	1.64447e+08	1.00215e+08	6.58824e+07	3.48876e+07	6.47982e+06	1.68552e+06	624068	348073	0	275363	637824	0	0	0	0	0
FKYENGKYDIKDVGVDNAGAKAGLTFL	181	207	4	0	734.132	7	25	10.5078	10.912	736.65	8.31034	1	1	0.910579	1.2774	1	-6	0.2948		0	5.15709e+06	3.70716e+07	1.42805e+08	1.58821e+08	1.15672e+08	6.79878e+07	8.01596e+07	1.07437e+08	1.64505e+08	2.19873e+08	2.69232e+08	2.71812e+08	2.36018e+08	1.86472e+08	1.29329e+08	8.34417e+07	3.31979e+07	1.47504e+07	2.37329e+06	814056	779745	194319	175782	241806	154550	0	209937	0	354556
KYENGKYDIKD	182	192	2	0	686.841	5	9					-1
KYENGKYDIKD	182	192	3	0	458.23	5	9					-1
KYENGKYDIKDVGVDNAGAKAGL	182	204	3	0	809.083	7	21	8.0494	8.23613	812.409	8.55245	0.4	1					0.390765		0	1.00491e+07	1.81747e+06	1.1831e+06	2.33268e+07	2.15145e+06	3.9467e+06	2.55015e+07	2.27537e+07	3.52531e+07	4.12793e+07	3.77885e+07	3.61638e+07	2.27134e+07	1.4522e+07	8.30939e+06	3.50378e+06	185096	185781	355693	0	0	195675	0	0	0	39790.8	5.45144e+06	852162
KYENGKYDIKDVGVDNAGAKAGL	182	204	4	0	607.064	7	21	8.11163	8.15832	609.68	9.03889	1	0	1.35885	-0.409544	1	-2	0.0774583		0	400880	0	268685	0	1.06515e+06	825813	2.93562e+06	4.11951e+06	7.12963e+06	7.9354e+06	6.66513e+06	5.66776e+06	4.38836e+06	2.82767e+06	872640	1.34381e+06	311440	0	0	0	0	0	22157.2	0	16743.6	0	0	0
KYENGKYDIKDVGVDNAGAKAGLTF	182	206	3	0	891.789	7	23	9.09495	9.29712	895.627	9.92825	1	0	1.36452	0.323936		-2	0.22755		0	231477	0	687612	1.78227e+06	6.61602e+06	1.92254e+07	3.91777e+07	6.17357e+07	8.53813e+07	9.66862e+07	1.01219e+08	8.33546e+07	6.73807e+07	5.44664e+07	3.84969e+07	2.99441e+07	2.0238e+07	1.20056e+07	4.59526e+06	1.02863e+07	292516	0	2.07318e+06	236687	0	2.95023e+06	229687	0	311824
KYENGKYDIKDVGVDNAGAKAGLTFL	182	207	3	0	929.483	7	24	10.0665	10.3173	932.986	8.84843	0.6	0					0.191534		3.44228e+06	0	1.01366e+06	8.04846e+06	5.57598e+06	8.30815e+06	2.31902e+07	3.30808e+07	5.11696e+07	7.39227e+07	8.11126e+07	8.07557e+07	7.89315e+07	5.67223e+07	3.65328e+07	2.03259e+07	8.06424e+06	2.91729e+06	4.11581e+06	1.09864e+06	277610	302177	287200	0	286650	0	1.60469e+06	48973.3	0	0
KYENGKYDIKDVGVDNAGAKAGLTFL	182	207	4	0	697.364	7	24	10.0665	10.3173	700.03	9.0029	1	0	1.10591	0.553674	1	-1	0.191539		175105	541960	0	203324	514196	3.27948e+06	8.76763e+06	1.77534e+07	4.47002e+07	4.28336e+07	4.29211e+07	4.72441e+07	4.81232e+07	3.27482e+07	2.21717e+07	1.08457e+07	6.19127e+06	850529	0	320319	0	0	0	0	230714	0	0	443944	331308	0
DIKDVGVD	189	196	2	0	430.722	4	6					-1
DIKDVGVDNAGAKAGL	189	204	2	0	771.91	5	14	7.76943	7.97167	775.52	6.33873	0.6	0					0.289066		0	1.14117e+06	3.44185e+06	5.64829e+06	7.0566e+06	2.0729e+07	5.73509e+07	7.0808e+07	5.7943e+07	3.87331e+07	1.70504e+07	4.60258e+06	565954	0	420584	498388	0	282672	0	201616
DIKDVGVDNAGAKAGL	189	204	3	0	514.942	5	14					-1
DIKDVGVDNAGAKAGLTF	189	206	2	0	895.968	6	16					0
DIKDVGVDNAGAKAGLTF	189	206	3	0	597.648	6	16					-1
DIKDVGVDNAGAKAGLTFL	189	207	2	0	952.51	6	17					-1
DIKDVGVDNAGAKAGLTFL	189	207	3	0	635.342	6	17					-1
VGVDNAGAKAGLTF	193	206	2	0	660.351	5	12	9.17263	9.51857	662.743	4.00954	1	0	0.91842	1.00214		1	0.296796		2.73569e+06	1.0552e+07	5.50415e+07	1.12581e+08	1.55877e+08	1.47847e+08	1.12249e+08	5.2822e+07	2.00511e+07	2.54662e+06	2.96259e+06	1.12044e+07	7.51561e+06	211320	194969	28894	402065	558269
VGVDNAGAKAGLTFL	193	207	2	0	716.893	5	13	10.5855	11.0364	719.173	3.712	1	0	0.696181	1.49732		1	0.434912		2.30858e+07	1.55299e+07	6.29708e+07	1.00446e+08	1.58146e+08	1.56414e+08	1.16881e+08	6.52624e+07	2.53851e+07	7.25672e+06	1.38488e+06	2.05455e+06	26082.5	513474	283580	195978	197569	31490.1	313504
TFLVD	205	209	1	0	594.313	3	3	9.02918	9.66213	594.722	0.0505992	1	0	-0.532665	2.35612			0.308387		6.26651e+08	2.19321e+08	5.30771e+07	9.20888e+06	962096	1.59002e+06	1.00111e+06
LVDL	207	210	1	0	459.281	3	2	8.70273	9.34382	459.516	-0.0360121	1	0	-0.692164	2.39449		1	0.0557586		9.96629e+08	2.35288e+08	1.95042e+07	2.64944e+06	2.21873e+06	506563
LVDLIKNKHMNA	207	218	3	0	465.931	5	10	7.84722	8.18945	466.725	1.4922	1	0	0.0726918	0.984689		0	0.090107		1.10923e+07	5.85373e+07	1.0628e+08	8.40855e+07	3.56432e+07	1.05e+07	612659	522116	123782	0	0	0	0	159396	0	83249.7
LVDLIKNKHMNADTD	207	221	2	0	863.943	6	13	7.73832	7.98202	865.549	2.14237	0.6	0					0.18949		1.41489e+06	2.10923e+07	4.88759e+07	6.07017e+07	4.78813e+07	2.60106e+07	6.06792e+06	189691	940244	0	0	0	332638	220115	0	427531	0	291852	0	0
LVDLIKNKHMNADTD	207	221	3	0	576.298	6	13					-1
LVDLIKNKHMNADTDY	207	222	3	0	630.652	6	14	8.4069	8.76488	632.003	2.87229	1	0	0.328563	1.05899		0	0.0755583		7.22171e+06	1.32841e+08	4.10925e+08	6.72853e+08	7.1185e+08	5.18683e+08	2.97789e+08	1.27636e+08	4.68033e+07	1.34223e+07	5.29503e+06	6.11962e+06	5.21662e+06	1.80563e+06	1.8844e+06	268526	180044	2.61491e+06	4.61185e+06	1.1025e+06	246225
LVDLIKNKHMNADTDYSIA	207	225	3	0	721.037	6	17	8.82703	9.09495	722.954	4.41519	0.6	0					0.155247		0	0	7.07724e+06	3.62231e+07	7.61742e+07	1.10427e+08	1.12902e+08	7.61535e+07	4.35124e+07	1.32318e+07	4.26577e+06	0	281920	1.27968e+06	217842	509356	924130	0	0	207234	326612	362967	543769	0
LVDLIKNKHMNADTDYSIAE	207	226	2	0	1145.57	7	18	8.71827	9.01363	1148.55	4.54335	1	0	0.544653	0.763599	1	-3	0.260089		0	0	6.74152e+06	3.51068e+07	8.63725e+07	1.25259e+08	1.32993e+08	9.60302e+07	5.86626e+07	2.30654e+07	4.80998e+06	2.01009e+06	1.66909e+06	219488	3.16573e+06	463747	0	291997	272330	0	420059	383135	597940	243125	352482	0
LVDLIKNKHMNADTDYSIAE	207	226	3	0	764.051	7	18	8.6872	8.8115	766.077	4.66633	1	0	0.5759	-0.0433937	1	-3	0.0722455		0	1.49515e+06	1.00375e+07	4.59064e+07	7.89242e+07	1.60355e+08	1.74134e+08	1.13852e+08	7.94286e+07	4.17751e+07	8.0823e+06	5.75412e+06	1.62161e+06	674144	0	0	1.80087e+06	0	0	1.44486e+06	467699	193880	169186	506311	191499	453066
LVDLIKNKHMNADTDYSIAE	207	226	4	0	573.29	7	18	8.71827	8.90477	574.774	4.5254	1	0	0.540091	0.25003	1	-3	0.137101		0	0	1.8978e+06	1.14079e+07	3.06081e+07	4.44428e+07	5.02383e+07	3.55068e+07	2.20972e+07	7.26679e+06	1.72193e+06	0	197683	0	0	0	0	0	0	210715	694413	0	205182	0	248153	0
LVDLIKNKHMNADTDYSIAEAA	207	228	3	0	811.409	7	20	9.2504	9.43043	815.401	10.482	0.6	0					0.123324		0	0	308489	2.90731e+06	1.12769e+07	2.79605e+07	5.19642e+07	9.50235e+07	1.70677e+08	2.70503e+08	3.91441e+08	4.72808e+08	5.01177e+08	4.4599e+08	3.42975e+08	2.42544e+08	1.39701e+08	7.52708e+07	5.57246e+07	1.69854e+07	5.06001e+06	3.05309e+07	934626	0	0	0	0	0
LVDLIKNKHMNADTDYSIAEAAFNKGETAM	207	236	3	0	1104.21	8	28	10.6788	10.8499	1106.79	5.65252	1	0	0.313527	0.177224	1	-2	0.483201		0	0	0	2.2924e+06	1.45221e+07	2.3651e+07	2.68925e+07	3.21428e+07	2.17233e+07	8.87807e+06	3.99004e+06	602309	892841	688144	0	309923	502062	1.53119e+06	0	1.47297e+06	275431	303157	0	0	0	1.26645e+06	232341	0	2.12217e+06	0
LVDLIKNKHMNADTDYSIAEAAFNKGETAM	207	236	4	0	828.408	8	28	10.7255	10.8499	830.095	4.66512	0.6	0					0.0932873		0	0	238924	7.87617e+06	2.51008e+07	5.28811e+07	5.6611e+07	6.81369e+07	3.52574e+07	3.05948e+07	727156	5.45943e+06	23617.5	627115	46111.8	0	201124	207932	36787.5	216111	31082.8	473660	218030	298574	110665	0	30077.8	477504	0	0
VDLIKNKHMNA	208	218	2	0	641.85	5	9	6.83307	6.86448	646.214	7.91116	1	0	3.41063	-0.481563	1	-8	0.193689		0	0	137855	0	0	10505.9	0	369284	1.58274e+06	2.18831e+06	636061	491476	0	0	0
VDLIKNKHMNA	208	218	3	0	428.236	5	9					-1
VDLIKNKHMNADTD	208	221	2	0	807.401	6	12					-1
VDLIKNKHMNADTDY	208	222	2	0	888.933	6	13	7.73832	8.0494	890.914	2.85687	1	0	0.395322	0.837741	1	-2	0.0932782		1.15937e+07	1.08833e+08	3.62165e+08	5.59362e+08	5.91249e+08	4.10883e+08	2.28178e+08	9.66479e+07	3.38402e+07	9.28561e+06	769359	2.80071e+06	2.44237e+06	3.46207e+06	795927	1.36089e+06	0	1.92574e+06	0	4.39416e+06
VDLIKNKHMNADTDY	208	222	3	0	592.958	6	13	7.7072	7.83165	594.257	2.79289	1	0	0.372812	-0.0426861	1	-2	0.0194576		2.13025e+07	1.49259e+08	4.64581e+08	7.76469e+08	7.81062e+08	5.56409e+08	3.07338e+08	1.30303e+08	4.59759e+07	1.78103e+07	10298.5	1.05915e+06	514830	72204.3	182745	0	855404	0	0	0
VDLIKNKHMNADTDYS	208	223	2	0	932.449	6	14					-1
VDLIKNKHMNADTDYS	208	223	3	0	621.968	6	14	7.45597	7.52853	623.418	3.19916	0.6	1					0.165309		0	5.45588e+06	3.106e+06	8.2973e+06	1.49702e+07	1.22818e+07	8.21444e+06	3.68176e+06	963680	228793	490669	0	0	0	0	217795	0	0	0	0	0
VDLIKNKHMNADTDYSIA	208	225	2	0	1024.51	6	16	8.11163	8.45343	1027.64	4.99866	1	0	0.819115	0.982645	0	-5	0.463018		0	0	7.17751e+06	3.77824e+07	8.92355e+07	1.2407e+08	1.24055e+08	8.28686e+07	5.01076e+07	1.67633e+07	7.91393e+06	304795	3.42023e+06	1.6831e+06	7.51571e+06	8.11717e+06	8.80038e+06	1.16882e+06	1.85101e+06	0	545163	247588	813560
VDLIKNKHMNADTDYSIA	208	225	3	0	683.342	6	16	8.12718	8.4854	685.767	6.01225	1	1	1.10886	1.06009	1	-6	0.160153		26204.8	2.07512e+06	2.59037e+07	3.23999e+07	2.08846e+08	2.96289e+08	2.79133e+08	1.93642e+08	1.11593e+08	4.57681e+07	1.59948e+07	7.12709e+06	1.12819e+07	2.40054e+07	5.18861e+07	5.74097e+07	4.50114e+07	2.60987e+07	1.06445e+07	1.82773e+06	219644	542109	176036
VDLIKNKHMNADTDYSIAE	208	226	2	0	1089.03	6	17	8.06495	8.34482	1092.81	6.21684	1	0	1.06281	0.690479	1	-6	1.1088		0	285888	9.93022e+06	5.57743e+07	1.59591e+08	2.72435e+08	3.32523e+08	2.58546e+08	1.42358e+08	6.95588e+07	2.73339e+07	6.30415e+06	2.00508e+06	2.37911e+06	1.08042e+07	3.25097e+07	4.48417e+07	4.37739e+07	3.00841e+07	2.96048e+07	5.28637e+06	5.45128e+06	226108	0
VDLIKNKHMNADTDYSIAE	208	226	3	0	726.356	6	17	8.06495	8.46897	729.157	7.06781	0.6	1					1.31005		0	638371	1.73642e+07	1.14581e+08	3.38008e+08	6.05486e+08	7.26014e+08	6.12985e+08	3.79143e+08	1.65078e+08	7.62222e+07	2.64257e+07	1.04097e+07	1.06579e+07	6.81271e+07	1.53921e+08	2.01429e+08	1.7135e+08	1.16455e+08	5.96003e+07	2.25503e+07	4.52351e+06	1.71195e+06	751734
VDLIKNKHMNADTDYSIAE	208	226	4	0	545.019	6	17					-1
VDLIKNKHMNADTDYSIAEAA	208	228	3	0	773.714	7	19	8.29827	8.54747	775.724	4.60787	1	0	0.499422	0.545812		-7	0.167443		0	262938	3.88745e+06	3.79114e+07	8.58115e+07	1.24851e+08	1.3193e+08	1.0138e+08	6.0863e+07	2.10888e+07	1.52258e+06	951473	28571.5	271415	526376	0	0	901624	1.72166e+06	2.12816e+06	2.55023e+06	657868	624587	437715	0	0	230702
VDLIKNKHMNADTDYSIAEAAF	208	229	3	0	822.737	7	20					-1
VDLIKNKHMNADTDYSIAEAAFNKGETA	208	235	3	0	1022.83	8	26	9.77097	9.92653	1031.44	23.9513	1	0	3.60357	0.104104		-8	1.40796		0	159300	3.20642e+07	1.56945e+06	5.30324e+06	1.01066e+07	1.03899e+07	9.61434e+06	4.50697e+06	4.68305e+06	1.91739e+06	0	0	0	0	0	86792.8	0	0	301627	418507	0	6.65033e+06	2.89084e+07	7.21779e+07	1.2011e+08	1.84671e+08	1.92906e+08	1.78168e+08	1.33921e+08
VDLIKNKHMNADTDYSIAEAAFNKGETAM	208	236	3	0	1066.51	8	27	10.6477	10.7203	1074.71	22.5751	1	0	3.21439	-0.28752		-16	0.12321		0	0	0	0	0	1.09801e+06	1.60427e+06	2.31761e+06	342165	0	0	0	0	0	0	468352	0	1.0018e+06	2.93851e+06	1.16458e+07	2.72616e+07	4.19225e+07	6.19846e+07	7.77713e+07	9.22517e+07	8.38638e+07	7.05644e+07	5.85241e+07	3.70275e+07	2.55803e+07
LIKNKHMNA	210	218	2	0	534.803	5	7					-1
LIKNKHMNA	210	218	3	0	356.871	5	7					-1
LIKNKHMNADTD	210	221	2	0	700.354	5	10					-1
LIKNKHMNADTD	210	221	3	0	467.238	5	10					-1
LIKNKHMNADTDY	210	222	2	0	781.885	6	11	7.17607	7.29013	783.776	2.7992	1	0	0.554095	-0.0916686		1	0.0328693		9.4353e+06	9.07195e+07	2.67174e+08	4.13317e+08	4.19068e+08	2.61398e+08	1.33798e+08	5.8297e+07	1.75215e+07	4.31962e+06	191381	0	231023	440440	2.52716e+06	2.34889e+06	958191	165535
LIKNKHMNADTDYSIA	210	225	2	0	917.462	6	14	7.62942	7.8524	920.516	4.96674	1	1	1.01282	0.422137	1	-2	0.46285		0	219855	7.78046e+06	3.90731e+07	7.70976e+07	1.10405e+08	9.7343e+07	6.28982e+07	6.42058e+07	9.77386e+06	2.35289e+07	829179	1.90746e+07	296084	0	242661	0	0	0	0	1.34167e+06
LIKNKHMNADTDYSIA	210	225	3	0	611.977	6	14	7.62942	7.90428	613.776	4.25526	1	0	0.780379	0.666892	1	0	0.0535536		304075	3.28931e+06	1.91652e+07	7.38676e+07	1.41896e+08	1.86985e+08	1.66646e+08	1.07784e+08	5.2942e+07	2.07578e+07	4.85061e+06	194070	0	0	0	0	372865	0	0	0	24332.5
LIKNKHMNADTDYSIAE	210	226	2	0	981.983	6	15	7.53372	7.98202	984.999	4.82045	1	0	0.860038	1.48505	1	0	1.08418		4.41318e+06	7.17607e+06	4.4041e+07	1.53257e+08	2.97328e+08	4.28332e+08	3.95909e+08	2.89753e+08	1.54312e+08	7.18268e+07	1.99274e+07	8.16433e+06	632221	1.08197e+06	307122	1.87619e+06	8.05515e+06	1.43004e+07	1.85463e+07	1.48087e+07	5.86215e+06	2.26995e+06
LIKNKHMNADTDYSIAE	210	226	3	0	654.991	6	15	7.59593	7.87835	656.831	4.30627	1	0	0.703255	0.702509	1	-2	0.144272		165551	6.3685e+07	6.33086e+07	2.19407e+08	4.58587e+08	5.93969e+08	5.67245e+08	4.08261e+08	2.25405e+08	9.69259e+07	6.57198e+06	1.16772e+07	3.42886e+06	0	0	29071.6	1.01273e+07	197611	0	435646	24782.9	0
LIKNKHMNADTDYSIAEAA	210	228	2	0	1053.02	6	17	7.81608	8.0183	1056.39	5.44125	0.6	0					0.53231		0	0	627372	7.57801e+06	2.30008e+07	3.26796e+07	3.25058e+07	2.30402e+07	1.16613e+07	9.50791e+06	4.06858e+06	3.51749e+06	769186	0	0	490250	0	210499	214069	277696	262123	3.21881e+06	0	2.07665e+06
LIKNKHMNADTDYSIAEAA	210	228	3	0	702.349	6	17					0
LIKNKHMNADTDYSIAEAAF	210	229	3	0	751.372	7	18					0
LIKNKHMNADTDYSIAEAAFNKGETAM	210	236	3	0	995.148	8	25	10.0665	10.224	997.371	4.78113	0.6	0					0.171223		0	0	0	6.90762e+06	2.28791e+07	4.37847e+07	5.23367e+07	4.46022e+07	2.98323e+07	1.72977e+07	9.03808e+06	1.0244e+06	0	3.07603e+06	79750.7	0	891142	40520.5	0	437863	1172.69	0	264102	0	319789	414343	0	0	0	0
LIKNKHMNADTDYSIAEAAFNKGETAM	210	236	4	0	746.613	8	25	10.082	10.1908	748.637	6.2103	1	0	0.526374	-0.116671	0	-2	0.30937		0	216564	607645	4.75242e+06	1.36726e+07	2.64992e+07	3.1402e+07	3.09718e+07	1.87274e+07	1.11917e+07	5.66973e+06	3.55765e+06	475963	418762	372144	648731	0	714444	437799	578737	0	0	0	0	182103	586742	149836	1.24673e+06	0	2.23717e+06
IKNKHMNADTDY	211	222	2	0	725.343	5	10					-1
IKNKHMNADTDYSIA	211	225	2	0	860.92	6	13	7.42488	7.66053	863.6	4.29304	1	0	0.90061	0.481891	0	1	0.258067		0	290201	1.30798e+06	2.09755e+07	3.49749e+07	5.38305e+07	3.60159e+07	3.03131e+07	9.29354e+06	2.76734e+06	25134.2	45602.4	278041	0	0	640428	227525	0	0	1238.57
IKNKHMNADTDYSIA	211	225	3	0	574.282	6	13	7.73832	7.94057	577.378	8.21812	0.5	0					0.0848946		277014	0	207813	0	1.3259e+06	541391	5.90294e+06	2.58573e+07	6.7981e+07	8.61466e+07	6.24925e+07	3.30087e+07	1.8421e+07	3.7053e+06	612906	614715	0	0	2.16882e+06	0
IKNKHMNADTDYSIAE	211	226	2	0	925.441	6	14	7.37825	7.48188	928.227	4.43262	0.6	0					0.115733		0	184058	5.55116e+06	2.70978e+07	5.29184e+07	7.19609e+07	6.00902e+07	3.9836e+07	1.93398e+07	8.27577e+06	819449	805075	0	0	2.17493e+06	181747	1.58624e+06	0	194908	214722	0
IKNKHMNADTDYSIAE	211	226	3	0	617.296	6	14	7.34715	7.43007	619.147	4.41392	0.6	0					0.108714		327380	0	2.1651e+06	1.18046e+07	2.88943e+07	4.33043e+07	3.48311e+07	2.47701e+07	1.22892e+07	5.40039e+06	317005	0	174698	271751	0	0	0	0	0	0	0
IKNKHMNADTDYSIAEAA	211	228	3	0	664.655	6	16					-1
DTDY	219	222	1	0	513.183	3	2					-1
DTDYSIA	219	225	1	0	784.336	4	5					-1
DTDYSIAE	219	226	1	0	913.379	4	6	7.06707	7.1605	916.051	2.15482	0.4	0					1.76788		349738	790749	1.05002e+07	8.60472e+06	2.03123e+06	382756	0	0	215299	0	208924
DYSIAE	221	226	1	0	697.304	4	4	6.83307	6.86448	703.955	6.24788	0.4	0					1.25456		0	0	0	58290.8	0	7172.16	0	0	160942
YSIAE	222	226	1	0	582.277	3	3	4.9772	5.13175	585.304	2.68691	0.4	0					0.0797954		0	0	0	420532	6384.19	0	0
YSIAEAA	222	228	1	0	724.351	4	5	7.1605	7.17607	726.47	1.69431	0.4	0					0.15083		24906.9	25210.3	2.12136e+07	0	0	0	345244	0	187575	0
SIAEAA	223	228	1	0	561.288	3	4					-1
SIAEAAFNKGETAM	223	236	2	0	720.345	5	12	8.78042	9.21928	721.585	1.57825	1	0	-0.00826138	1.44055		0	0.707385		3.278e+08	3.29538e+08	1.83679e+08	7.62841e+07	9.32363e+06	4.718e+06	402674	290142	387121	0	1.49825e+07	0	3.10426e+07	27348.9	3.40905e+07	1.73393e+06	2.08482e+07	1.38538e+07
EAAF	226	229	1	0	437.203	3	2	7.6761	8.18945	437.435	-0.0271647	1	0	-0.671931	1.79192		1	0.141917		2.23072e+08	4.85337e+07	3.45982e+06	0	1.34316e+06	665557
EAAFNKGETAM	226	236	1	0	1168.53	5	9					-1
EAAFNKGETAM	226	236	2	0	584.769	5	9	7.48707	7.65017	585.252	0.222529	0.6	0					0.0969305		3.49889e+08	2.80847e+08	1.29753e+08	4.80358e+07	1.38265e+07	2.57034e+06	219569	1.54531e+06	181406	0	0	556992	534478	1.21496e+06	315086
AAFNKGETA	227	235	1	0	908.447	4	7					-1
AAFNKGETA	227	235	2	0	454.727	4	7					0
AAFNKGETAM	227	236	1	0	1039.49	5	8	7.3938	7.57002	1040.39	0.233029	1	0	-0.47658	0.201519	0	0	0.0583688		5.07084e+08	3.76795e+08	1.69949e+08	6.24772e+07	1.79966e+07	4.34134e+06	2.51161e+06	405241	495063	222243	0	0	714109	199146
AAFNKGETAM	227	236	2	0	520.247	5	8	7.45597	7.53372	520.995	0.821187	1	1	-0.140317	-0.26299	0	-1	0.130405		1.1381e+09	8.70119e+08	3.51536e+08	1.16765e+08	4.37977e+08	1.05241e+07	1.16934e+08	2.33713e+06	1.21277e+07	138338	277137	189070	278851	53721.2
AAFNKGETAMT	227	237	2	0	570.771	5	9					0
FNKGETA	229	235	2	0	383.69	4	5					-1
FNKGETAM	229	236	1	0	897.413	5	6					-1
FNKGETAM	229	236	2	0	449.21	5	6					-1
NKGETAM	230	236	1	0	750.345	4	5					-1
NKGETAM	230	236	2	0	375.676	4	5					-1
NKGETAMTINGPWAWSNIDT	230	249	2	0	1103.52	7	17					-1
NKGETAMTINGPWAWSNIDTSKVNYGVTVL	230	259	3	0	1089.54	8	27	12.4099	12.7171	1092.61	7.17253	0.6	0					0.215185		0	96256.6	232945	198811	1.76222e+06	1.18441e+07	3.68555e+07	6.44143e+07	8.96247e+07	9.00216e+07	7.78073e+07	5.02705e+07	3.23284e+07	9.16384e+06	1.64173e+06	425514	0	0	218823	0	0	160475	175561	216140	1.46141e+06	2.2848e+06	591781	371632	482612	241357
NKGETAMTINGPWAWSNIDTSKVNYGVTVLPTFKGQPSKPFVGVL	230	274	5	0	970.706	10	39	12.4568	12.7015	973.059	8.75936	1	0	0.417458	0.524505		1	0.123036		144656	0	0	162106	9.68953e+06	604795	4.09553e+06	1.23325e+07	2.72012e+07	4.90172e+07	5.52913e+07	5.9919e+07	5.76865e+07	4.67303e+07	3.54617e+07	1.89198e+07	8.48776e+06	3.97877e+06	1.64089e+06	2.44066e+06	134802	0	389653	0	2.04923e+06	157564	0	0	0	2.57728e+06
MTINGPWAWSNIDT	236	249	2	0	803.372	6	11	12.4255	12.9145	805.282	2.78559	1	0	0.548436	1.67697		0	0.0994368		1.02988e+07	1.31811e+08	3.84724e+08	6.01014e+08	5.60531e+08	3.78536e+08	1.71162e+08	6.97353e+07	2.09985e+07	9.08109e+06	7.28769e+06	4.94525e+06	7.63624e+06	1.90111e+06	2.50239e+06	1.12126e+06	5.58351e+06	1.97856e+06
MTINGPWAWSNIDTSKVNY	236	254	3	0	733.018	7	16	9.45118	9.67767	738.688	15.6174	0.5	0					0.0526125		0	0	0	0	70462.3	528971	593806	786309	2.02783e+06	228980	226320	1.15501e+06	7.62191e+06	5.31323e+07	1.31435e+08	2.63983e+08	3.26289e+08	3.66609e+08	2.95527e+08	1.84558e+08	1.14899e+08	5.59221e+07	2.53819e+07	7.00218e+06
MTINGPWAWSNIDTSKVNYGVTVL	236	259	2	0	1333.67	7	21	12.9405	13.6438	1337.93	6.8413	1	0	0.88022	2.68799	1	-1	0.258477		0	0	820640	7.87415e+06	4.88665e+07	1.37575e+08	2.9299e+08	4.31309e+08	5.32145e+08	4.9348e+08	3.58527e+08	2.15954e+08	1.12968e+08	4.56624e+07	1.40832e+07	2.33275e+06	611750	10138.2	1.75334e+06	0	1.24303e+06	0	1.04957e+07	43573.3	7.17197e+06	169645	1.24826e+06	0	459748
MTINGPWAWSNIDTSKVNYGVTVL	236	259	3	0	889.448	7	21	12.9249	13.5586	892.262	6.76782	0.6	0					0.0858973		417194	1.50376e+06	4.91837e+06	3.63135e+07	1.242e+08	3.25245e+08	6.55647e+08	1.00359e+09	1.17506e+09	1.08308e+09	7.89955e+08	4.86161e+08	2.62124e+08	1.16055e+08	4.3099e+07	2.37652e+07	6.61577e+06	2.61434e+06	5.3813e+06	1.09624e+06	977143	3.88213e+06	1.08152e+06	1.48962e+06	774305	1.03592e+06	1.03971e+06	1.22572e+06	1.42396e+06
MTINGPWAWSNIDTSKVNYGVTVLPTFKGQPSKPFVGVL	236	274	4	0	1063.06	9	33	12.8158	13.3737	1065.81	8.33055	0.6	0					0.0396531		0	0	1.02062e+06	320367	2.80109e+06	2.14714e+07	7.71838e+07	1.69366e+08	3.25166e+08	4.82919e+08	6.10113e+08	5.91742e+08	5.45972e+08	3.90193e+08	2.73258e+08	1.54028e+08	7.54948e+07	3.36547e+07	1.59865e+07	4.71889e+06	377522	897464	790358	691092	140794	217259	946829	0	232536	132252
TINGPWAWSN	237	246	2	0	573.272	5	7	11.1608	11.4411	574.882	2.52316	0.4	1					0.448587		4.72439e+07	1.58161e+08	1.90583e+08	1.11611e+08	4.07253e+07	8.89323e+06	2.30454e+06	1.10393e+06	1.60013e+06	187011	7.0515e+07	206062	2.32208e+07
TINGPWAWSNIDT	237	249	2	0	737.852	5	10	11.8026	12.535	739.615	2.64303	1	0	0.599054	2.8248		1	0.103218		2.33721e+07	2.27728e+08	6.19348e+08	9.3419e+08	7.91305e+08	5.03397e+08	2.0324e+08	6.35465e+07	1.06563e+07	1.61992e+06	104800	1.48348e+06	227979	1.74623e+06	1.05657e+06	9.96523e+06
TINGPWAWSNIDTSKVNY	237	254	2	0	1033.5	6	15	11.4099	12.1602	1036.7	5.14354	0.6	0					0.153798		2.63528e+06	686257	4.95064e+07	2.23537e+08	5.6835e+08	9.05963e+08	1.08782e+09	9.28893e+08	6.11615e+08	2.99634e+08	1.21207e+08	3.03943e+07	6.50498e+06	945360	4.93623e+06	0	4.23139e+07	0	3.51205e+07	405960	3.04812e+06	1.77248e+06
TINGPWAWSNIDTSKVNY	237	254	3	0	689.337	6	15	11.7405	11.9114	691.255	4.51242	1	1	0.766114	0.176831	1	0	0.121327		3.78537e+06	840591	4.21976e+07	1.99266e+07	4.29023e+07	7.49788e+07	8.82432e+07	6.6612e+07	4.24097e+07	1.85659e+07	7.09452e+06	595704	625951	229182	136741	1.05989e+06	147411	0	998753	0	481406	1.98261e+06
TINGPWAWSNIDTSKVNYGVTVLPTFKGQPSKPFVGVL	237	274	4	0	1030.3	9	32	12.535	13.3109	1032.97	8.17245	0.6	0					0.0506994		26815.2	1.02967e+08	1.57104e+06	1.00608e+07	2.84455e+07	1.55883e+08	3.14825e+08	6.96592e+08	1.21637e+09	1.70676e+09	1.99796e+09	1.97825e+09	1.655e+09	1.2065e+09	7.55798e+08	4.28202e+08	2.15263e+08	9.63731e+07	3.73822e+07	1.01609e+07	2.95831e+06	3.71537e+06	2.86939e+06	3.62991e+06	3.7992e+06	4.68709e+06	7.2301e+06	809013	818861	366118
INGPWAWSNIDTSKVNY	238	254	2	0	982.979	6	14					-1
NIDTSKVNYGVTVL	246	259	2	0	761.909	5	12					-1
IDTSKVNYGVTVL	247	259	2	0	704.888	5	11	8.76488	9.06028	711	11.3908	1	0	4.12645	0.763757		-5	0.381511		799716	2.0885e+07	0	1393.17	0	1.14845e+06	0	602352	0	1.3336e+07	1.31746e+08	3.69305e+08	4.79508e+08	3.77072e+08	2.07971e+08	9.51182e+07	2.99018e+07
IDTSKVNYGVTVLPTFKGQPSKPFVGVL	247	274	4	0	748.669	7	23					-1
DTSKVNYGVTVL	248	259	2	0	648.346	5	10					-1
DTSKVNYGVTVLPTFKGQPSKPFVGVL	248	274	3	0	960.195	7	22					-1
TSKVNYGVTVL	249	259	2	0	590.832	5	9	8.95143	9.15708	592.812	3.26018	0.6	0					0.542616		45617.5	581848	9.98012e+06	3.14523e+07	3.74419e+07	1.97234e+07	7.39603e+06	265443	0	19779.8	0	928490	171024	455533	807.305
SKVNY	250	254	1	0	610.32	3	3	5.20042	5.52487	613.551	2.87745	1	0	3.77713	0.900798		1	0.120584		0	0	0	5.66957e+06	1.41983e+06	72211.3	0
SKVNYGVTVL	250	259	1	0	1079.61	4	8					0
SKVNYGVTVL	250	259	2	0	540.308	4	8	8.87367	9.53412	541.881	2.50433	0.6	0					0.160328		30402.5	1.17422e+08	4.36472e+08	6.67654e+08	4.47488e+08	1.59e+08	4.41905e+07	1.01009e+06	230382	0	210702	539221	1.10937e+06
SKVNYGVTVLPTFKGQPSKPFVGVL	250	274	3	0	888.17	7	20	10.8343	11.2698	890.04	3.97342	0.6	0					0.0505739		531627	7.85275e+06	7.87494e+07	2.58547e+08	5.36118e+08	7.13353e+08	6.29113e+08	4.45129e+08	2.54954e+08	1.18674e+08	4.27877e+07	1.36264e+07	4.61333e+06	399595	593491	0	321319	237263	0	21020.5	352814	276366	545138	0	436180	0	0	859592
KVNYGVTVL	251	259	2	0	496.792	4	7	8.92032	9.34382	497.715	1.24946	1	0	0.206586	1.36806		0	0.370693		1.75217e+07	2.6789e+07	2.31889e+07	2.23975e+07	7.26554e+06	963678	468809	241550	0	0	127177	214704
KVNYGVTVLPTFKGQPSKPFVGVL	251	274	3	0	859.16	7	19					-1
GVTVLPTF	255	262	1	0	833.477	4	5					-1
GVTVLPTFKGQPSKPFVGVL	255	274	2	0	1036.1	6	15	10.8343	11.3164	1038.15	2.81604	1	0	0.248856	1.64466	1	1	0.283641		1.56407e+06	8.71751e+07	3.4818e+08	6.16567e+08	6.27465e+08	3.93139e+08	2.0378e+08	6.46208e+07	2.01646e+07	1.77365e+06	257632	0	4.49891e+07	1.43784e+06	3.06007e+07	0	0	363991	0	0	0	0
GVTVLPTFKGQPSKPFVGVL	255	274	3	0	691.07	6	15	10.8343	11.3009	692.416	2.76032	1	0	0.231865	1.57122	1	1	0.147709		1.50221e+07	2.36996e+08	9.61505e+08	1.72357e+09	1.68635e+09	1.12801e+09	5.56591e+08	2.40706e+08	9.13438e+07	2.91861e+07	9.36583e+06	2.63828e+06	2.32053e+06	0	1.79924e+06	458645	7438.72	3.76149e+07	22377.8	109288	2.95351e+07	616204
VTVLPTFKGQPSKPFVGVL	256	274	3	0	672.063	6	14	10.9431	10.9742	673.155	2.02899	1	0	0.0530582	-0.483136		1	0.100941		151800	1.10125e+06	5.06652e+06	7.26533e+06	4.62994e+06	2.07322e+06	945631	0	0	0	0	0	0	0	0	0	0	0	117463	0	0
PTFKGQPSKPFVG	260	272	2	0	695.38	5	9	7.6761	8.09607	698.298	4.982	1	0	1.92203	1.35139		-1	1.3919		2.66775e+07	4.72438e+07	3.72098e+07	1.51396e+07	6.04936e+06	387377	2.36753e+07	4.54501e+07	8.21797e+07	5.7034e+07	3.09829e+07	2.46178e+06	955065	694768	389509
PTFKGQPSKPFVGVL	260	274	2	0	801.456	5	11	9.66213	10.3018	802.72	1.5391	1	0	0.0301486	2.38765	1	0	0.0472907		7.77666e+08	3.95792e+09	6.47772e+09	5.12439e+09	2.6347e+09	1.03729e+09	3.84404e+08	1.15003e+08	5.37411e+07	2.28742e+07	9.28181e+06	1.79168e+06	812143	442230	0	0	0
PTFKGQPSKPFVGVL	260	274	3	0	534.64	5	11	9.66213	10.2706	535.478	1.52704	1	0	0.0251338	2.24086	1	0	0.0215691		1.10907e+09	5.53893e+09	9.08382e+09	7.08846e+09	3.58015e+09	1.44726e+09	4.96407e+08	1.61636e+08	6.78825e+07	3.7974e+07	1.91915e+07	5.2631e+06	800785	166440	302042	380152	0
KGQPSKPFVGVL	263	274	2	0	628.872	5	8	9.09495	9.48748	629.673	0.837505	0.6	0					0.0451437		1.75453e+08	6.02689e+08	4.68277e+08	2.00671e+08	6.02905e+07	1.18781e+06	968319	454187	132101	110861	247859	419021	0	608136
KGQPSKPFVGVL	263	274	3	0	419.584	5	8	9.17263	9.54965	420.097	0.773609	0.6	0					0.0454926		6.89376e+07	2.08348e+08	1.57218e+08	6.13473e+07	1.638e+07	1.92026e+06	0	0	637028	0	0	137567	111419	0
VLSAGINAASPNKELAKE	273	290	2	0	906.497	6	15	7.45597	7.50262	909.061	4.07746	1	0	0.633487	-0.409701	1	1	0.504943		273628	0	0	2.4248e+06	4.13606e+06	3.80773e+06	3.17382e+06	1.17786e+06	289339	0	0	0	3013.97	0	0	0	511769	0	0	0	0	0
VLSAGINAASPNKELAKE	273	290	3	0	604.667	6	15					-1
SAGIN	275	279	1	0	461.235	3	3					-1
SAGINAASPNKE	275	286	2	0	579.791	5	9					-1
SAGINAASPNKEL	275	287	2	0	636.333	5	10					-1
SAGINAASPNKELAKE	275	290	2	0	800.42	5	13	7.03597	7.08263	802.496	3.24133	1	0	0.530588	-0.409623	1	1	0.0193476		1.22568e+06	3.49409e+07	1.66154e+08	3.77753e+08	4.47466e+08	3.45862e+08	1.75841e+08	7.0147e+07	2.42409e+07	5.69607e+06	1.28219e+06	0	0	0	0	0	0	0	187501
SAGINAASPNKELAKE	275	290	3	0	533.949	5	13					-1
SAGINAASPNKELAKEF	275	291	3	0	582.972	6	14					0
SAGINAASPNKELAKEFL	275	292	3	0	620.667	6	15	9.87987	10.0509	622.266	3.70295	1	0	0.519289	0.177146		1	0.289019		277120	0	3.43699e+06	1.56714e+07	2.06997e+07	1.72793e+07	8.04023e+06	3.51794e+06	577702	168210	247591	202233	319375	279898	674339	277578	0	225186	0	163568	452466	162468
SAGINAASPNKELAKEFLEN	275	294	2	0	1052.04	6	17	9.40968	9.80208	1054.39	3.48243	0.6	0					0.852684		368871	1.176e+07	1.33702e+08	3.23991e+08	4.64354e+08	4.21318e+08	2.70087e+08	1.40407e+08	5.19162e+07	1.00643e+07	1.28149e+06	1.92636e+06	1.94874e+06	6.0836e+06	1.09116e+06	1.88071e+06	0	1.91943e+06	0	4.18627e+06	0	782839	0	1.9447e+06
SAGINAASPNKELAKEFLEN	275	294	3	0	701.695	6	17					0
SAGINAASPNKELAKEFLENYL	275	296	2	0	1190.11	6	19	11.9736	12.5818	1192.5	3.37339	0.6	0					0.0880706		359447	4.49929e+07	2.01848e+08	5.22599e+08	7.14499e+08	7.20944e+08	4.80602e+08	2.80444e+08	1.10658e+08	5.30804e+07	7.20016e+06	6.22488e+06	644204	847906	27396.5	933867	369348	2.01317e+06	332087	1.61297e+06	0	102516	632839	915496	1.01354e+06	545656
SAGINAASPNKELAKEFLENYL	275	296	3	0	793.745	6	19	11.9736	12.3786	795.329	3.34663	0.6	0					0.0230426		5.2727e+06	1.04833e+08	5.25251e+08	1.26411e+09	1.83211e+09	1.78849e+09	1.24232e+09	6.72198e+08	2.9892e+08	1.08876e+08	2.73292e+07	1.58544e+07	3.33553e+06	1.31177e+06	1.81037e+06	1.24724e+06	1.17124e+06	0	508376	134172	22239.1	230781	371432	595380	798851	766570
SAGINAASPNKELAKEFLENYLLTDEGLEAVNKDKPLGA	275	313	4	0	1033.29	9	35	12.3943	12.4985	1035.15	5.00938	0.6	0					0.0469894		183406	0	595835	2.78696e+06	9.85332e+06	2.09432e+07	3.02357e+07	3.25394e+07	2.87186e+07	2.06138e+07	1.4581e+07	4.60073e+06	4.23462e+06	505103	1.54624e+06	223054	344895	608974	0	0	0	373139	160689	0	0	312.417	0	137953	0	10727.9
GINAASPNKELAKE	277	290	2	0	721.386	5	11					-1
AASPNKELAKE	280	290	1	0	1157.62	5	8					-1
AASPNKELAKE	280	290	2	0	579.312	5	8					-1
AASPNKELAKE	280	290	3	0	386.544	5	8					-1
AASPNKELAKEFLEN	280	294	2	0	830.931	5	12	8.99808	9.31268	832.863	2.8927	0.6	0					0.109733		0	8.46528e+06	7.93533e+07	1.59461e+08	1.75269e+08	1.09986e+08	4.73764e+07	9.70098e+06	1.18915e+06	865066	0	320127	257590	0	0	2238.71	342335	266721
AASPNKELAKEFLENYL	280	296	3	0	646.339	6	14	11.8026	12.1758	647.734	3.02452	0.6	0					0.146041		1.5421e+06	2.21865e+07	1.05816e+08	2.12582e+08	2.47178e+08	1.8463e+08	9.56309e+07	3.37263e+07	6.77826e+06	2.67739e+06	259014	657521	0	2.39908e+06	910412	1.69488e+06	4.52504e+06	712010	177501	97923	821018
LAKEFLENYL	287	296	2	0	620.335	5	8	11.7093	11.9425	621.041	0.650239	1	0	-0.238052	0.470255		1	0.983077		1.52322e+07	1.418e+07	4.97599e+06	1.17247e+06	119455	219266	501223	271074	398138	712202	434938	106158	441406	0
FLENYL	291	296	1	0	798.403	4	4	10.9898	11.6937	798.92	0.0187211	1	0	-0.588402	2.69114	1	1	0.0482143		8.91994e+09	4.42091e+09	1.22132e+09	2.05261e+08	3.9412e+06	1.19706e+07	9.51838e+06	0	0
FLENYL	291	296	2	0	399.705	4	4	11.3009	11.7093	399.938	-0.0313586	1	0	-0.645665	1.29698	1	1	0.313895		1.01592e+08	4.74915e+07	9.84262e+06	1.06131e+06	0	805788	0	49514.7	0
FLENYLLTDEGLEAVNKDKPLGA	291	313	3	0	850.443	7	20					0
LENYL	292	296	1	0	651.335	4	3					0
YLLTDEGL	295	302	1	0	923.472	4	6	10.6943	11.2698	924.962	0.939915	1	0	0.106686	2.08471		1	0.7425		3.4829e+08	8.51554e+08	6.53033e+08	2.41364e+08	5.45512e+07	7.37714e+06	2.33968e+06	1.19049e+06	768569	2.77401e+06	2.42056e+06
YLLTDEGLEAVNKDKPLGA	295	313	2	0	1023.54	6	16	9.84877	10.2396	1025.1	1.90723	1	0	-0.0646051	1.21372	1	1	0.268523		8.0867e+07	3.72316e+08	6.12272e+08	5.72765e+08	3.84725e+08	1.90052e+08	8.39004e+07	4.68841e+07	4.28814e+07	3.21453e+07	1.91767e+07	7.73501e+06	1.90898e+06	0	386814	0	0	0	0	722572	493292	451632	0
YLLTDEGLEAVNKDKPLGA	295	313	3	0	682.697	6	16	9.81763	10.3678	683.815	2.14457	1	0	0.00324246	1.9656	1	1	0.479122		2.09436e+08	9.61426e+08	1.57746e+09	1.5619e+09	1.0015e+09	4.9638e+08	2.1562e+08	1.31686e+08	1.36113e+08	1.2836e+08	9.2979e+07	5.41625e+07	2.3209e+07	1.07949e+07	5.68623e+06	3.23185e+06	2.56285e+06	6.13896e+06	5.06318e+06	1.18424e+06	1.41354e+06	289712	1.34064e+06
LTDEGL	297	302	1	0	647.325	4	4	7.87835	8.36033	648.663	0.972141	1	0	0.501781	1.64395		1	0.079756		6.77655e+08	1.50903e+09	1.03694e+09	2.87952e+08	4.34671e+07	5.33949e+06	1.01345e+07	7.47051e+06	1.50884e+06
LTDEGLE	297	303	1	0	776.367	4	5					0
LTDEGLEAVNKDKPLGA	297	313	2	0	885.468	6	14	8.08052	8.57852	886.551	1.14195	0.6	0					0.0526795		1.70922e+09	3.84054e+09	4.05478e+09	2.69689e+09	1.34922e+09	5.6735e+08	2.19197e+08	7.86315e+07	5.97441e+07	1.38673e+07	2.40941e+07	2.73524e+06	8.29197e+06	724747	1.12788e+06	0	640876	393073	402287	8.01831e+06	1.64195e+07
LTDEGLEAVNKDKPLGA	297	313	3	0	590.647	6	14	8.08052	8.59403	591.574	1.75487	1	0	-0.0364953	1.7927	0	1	0.538162		2.19787e+09	4.96298e+09	5.06831e+09	3.29065e+09	1.63935e+09	6.99364e+08	2.50821e+08	1.00259e+08	4.4122e+07	2.13018e+07	1.25507e+07	1.62676e+07	3.28967e+06	1.03336e+06	1.53847e+06	0	1.59398e+06	4.28369e+08	1.43847e+07	4.45243e+07	3.18212e+08
LTDEGLEAVNKDKPLGAVAL	297	316	3	0	685.044	6	17					-1
LTDEGLEAVNKDKPLGAVALKS	297	318	3	0	756.753	6	19	8.50092	8.6872	758.336	3.42595	1	1	0.214905	0.249008		1	0.256535		267449	1.79598e+07	4.8264e+07	4.17726e+07	3.08361e+07	2.6527e+07	1.19856e+07	8.17256e+06	1.11637e+07	7.9296e+06	9.68549e+06	7.79697e+06	2.57861e+06	1.0061e+06	500065	0	0	179114	0	0	237026	278098	333675	1.12219e+06	0	741237
LTDEGLEAVNKDKPLGAVALKSYEEE	297	322	3	0	940.15	7	23	9.35938	9.48748	942.046	4.03684	0.6	1					0.787009		1.5602e+08	4.34476e+08	7.54678e+08	9.06262e+08	8.23346e+08	5.78515e+08	3.54067e+08	2.15507e+08	8.90017e+07	3.58311e+07	3.68922e+07	5.02557e+06	1.34495e+06	1.2299e+07	0	1.20642e+06	2.11098e+06	0	0	3.07025e+08	29227.4	0	1.89328e+08	0	0	6.59435e+07	0	0	1.42016e+07	0
DEGLEAVNKDKPLGA	299	313	2	0	778.402	5	12					0
LEAVNKDKPLGA	302	313	2	0	627.856	5	9					0
EAVNKDKPLGA	303	313	1	0	1141.62	5	8					-1
EAVNKDKPLGA	303	313	2	0	571.314	5	8					-1
EAVNKDKPLGA	303	313	3	0	381.212	5	8					-1
EAVNKDKPLGAVA	303	315	2	0	656.367	5	10	7.42488	7.53372	656.964	0.431013	0.6	0					0.0684519		7.62565e+07	7.49988e+07	5.26913e+07	1.61495e+07	5.26754e+06	242689	6216.82	158406	803311	581932	54424.7	286793	0	121575	124008	0
EAVNKDKPLGAVAL	303	316	2	0	712.909	5	11	8.43792	8.6872	713.598	0.542673	0.6	0					0.238278		5.46565e+07	7.92141e+07	4.66829e+07	2.13759e+07	2.46181e+06	1.34568e+06	3385.79	512516	486486	1.82084e+06	0	0	0	557771	0	214058	0
EAVNKDKPLGAVALKS	303	318	2	0	820.472	5	13					0
EAVNKDKPLGAVALKSYEEE	303	322	2	0	1095.57	6	17	8.17388	8.37587	1097.51	2.59408	0.6	0					0.349871		2.73623e+06	1.28755e+07	3.57406e+07	5.17493e+07	4.50333e+07	3.19076e+07	2.18374e+07	5.28637e+06	1.60848e+06	226108	0	0	604106	53629.3	1.34409e+06	660911	1.02633e+06	197701	59366.4	0	171366	0	0	0
EAVNKDKPLGAVALKSYEEE	303	322	3	0	730.714	6	17	8.25167	8.36033	731.919	2.32903	0.6	0					0.0450547		4.10997e+06	3.68107e+07	7.70032e+07	1.05216e+08	8.80276e+07	6.0992e+07	3.01652e+07	1.21983e+07	2.20585e+06	700670	465238	774646	1.17004e+06	102578	23550.4	679584	70619.6	381974	733300	88196.2	178626	0	0	0
EAVNKDKPLGAVALKSYEEEL	303	323	3	0	768.409	6	18					-1
AVNKDKPLGA	304	313	1	0	1012.58	4	7					-1
AVNKDKPLGA	304	313	2	0	506.793	4	7					-1
VNKDKPLGA	305	313	1	0	941.541	4	6					-1
VNKDKPLGA	305	313	2	0	471.274	4	6					0
VNKDKPLGA	305	313	3	0	314.519	4	6					-1
VNKDKPLGAVAL	305	316	2	0	612.869	5	9					0
VALKS	314	318	1	0	517.334	3	3					-1
VALKS	314	318	2	0	259.171	3	3	3.21007	5.06868	259.795	0.949717	0.4	1					0.0807908		4.49711e+07	1669.66	2.57476e+07	0	1.22674e+07	0	566499
VALKSYE	314	320	1	0	809.44	4	5					-1
VALKSYE	314	320	2	0	405.224	4	5					-1
VALKSYEEE	314	322	1	0	1067.53	4	7	7.30048	7.40417	1069.99	1.84642	1	0	0.596635	-0.140651	1	1	0.167385		3.27711e+07	1.46633e+08	2.10434e+08	1.63137e+08	8.72559e+07	3.26097e+07	1.02484e+07	3.98437e+06	2.86155e+06	1.1843e+06	1.0594e+06	0
VALKSYEEE	314	322	2	0	534.266	4	7	7.30048	7.49225	535.472	1.78767	1	0	0.558251	0.274875	1	1	0.070642		3.41219e+08	1.38012e+09	1.97426e+09	1.58607e+09	7.66001e+08	2.92454e+08	5.11995e+07	0	2.85305e+06	2.04683e+07	1.32346e+07	2.03259e+07
VALKSYEEEL	314	323	1	0	1180.61	5	8	9.06028	9.47193	1183.19	1.87664	0.4	0					0.714704		8.71382e+06	8.66816e+07	1.41597e+08	1.30926e+08	7.83686e+07	2.01444e+07	1.40709e+06	637756	339065	570667	453019	230781	275432	0
VALKSYEEEL	314	323	2	0	590.808	5	8	8.99808	9.59627	592.127	1.93673	1	0	0.497464	2.19211	1	1	0.124362		2.21837e+08	1.05781e+09	1.64643e+09	1.48734e+09	8.76677e+08	3.65113e+08	1.24578e+08	12292.4	8.2092e+06	483138	3.66806e+06	4.86861e+06	2.52956e+06	1.5237e+07
VALKSYEEELAKDPRIAA	314	331	2	0	1002.04	6	15	9.20373	9.2504	1005	4.72984	1	1	0.832407	-0.409623		-1	0.621506		0	0	0	1.47803e+06	2.29343e+06	3.64523e+06	2.61315e+06	2.00439e+06	310177	1.12878e+06	0	0	0	22819.7	0	547014	0	0	0	0	0	0
VALKSYEEELAKDPRIAATM	314	333	2	0	1118.09	7	17					-1
VALKSYEEELAKDPRIAATM	314	333	3	0	745.728	7	17					-1
VALKSYEEELAKDPRIAATME	314	334	2	0	1182.61	7	18	9.70875	9.80208	1185.41	4.14437	1	0	0.44327	-0.189476	1	-1	0.326845		0	0	998154	5.27613e+06	1.38802e+07	1.34852e+07	1.60515e+07	7.31901e+06	3.51222e+06	660478	972108	0	0	0	314693	0	0	0	646090	317496	0	0	0	0	0	0
VALKSYEEELAKDPRIAATME	314	334	3	0	788.742	7	18	9.66213	9.81763	790.635	4.21979	1	0	0.462435	0.10379	1	-1	0.137195		0	401036	2.39501e+07	7.41643e+07	1.19729e+08	1.40214e+08	1.27733e+08	8.87251e+07	5.58015e+07	2.60021e+07	9.60038e+06	3.61992e+06	0	0	222286	0	0	238672	0	0	953460	0	0	4.10342e+06	996075	1.45828e+06
VALKSYEEELAKDPRIAATMENAQKGEIMPNIPQMSA	314	350	5	0	815.613	9	32	10.7255	10.9898	817.837	8.52486	1	0	0.608655	0.617124		0	0.0939203		0	0	0	0	1.92044e+06	5.51746e+06	1.94424e+07	3.75189e+07	7.18166e+07	1.03391e+08	1.17866e+08	1.30198e+08	1.14677e+08	8.86066e+07	5.58518e+07	3.58529e+07	1.66788e+07	7.46922e+06	1.14209e+06	1.57015e+06	0	251021	242798	0	477126	263869	426890	0	0	731820
VALKSYEEELAKDPRIAATMENAQKGEIMPNIPQMSAF	314	351	3	0	1407.71	9	33	11.5034	11.5968	1411.69	9.23823	0.6	0					0.162037		0	0	0	0	0	0	0	288158	3.82323e+06	1.27194e+07	1.60628e+07	1.95233e+07	1.96668e+07	1.47848e+07	1.22501e+07	6.61543e+06	2.14464e+06	914135	403417	0	0	0	0	0	0	892199	0	509021	0	0
VALKSYEEELAKDPRIAATMENAQKGEIMPNIPQMSAF	314	351	4	0	1056.03	9	33	11.5034	11.6626	1059.07	9.45815	0.6	0					0.0896031		0	868.841	0	0	0	1.39402e+06	1.6406e+07	3.52469e+07	7.39033e+07	1.1514e+08	1.50398e+08	1.62411e+08	1.53278e+08	1.34897e+08	1.1189e+08	6.95936e+07	4.0282e+07	2.61599e+07	5.06133e+07	1.77185e+06	741220	21772.1	2.55367e+07	0	0	0	2.15858e+06	0	321732	0
KSYEEE	317	322	2	0	392.672	4	4					-1
KSYEEEL	317	323	1	0	897.42	4	5	7.17607	7.59593	898.032	0.0916904	0.6	0					0.329071		3.0483e+08	1.84208e+08	6.31724e+07	3.31671e+06	436255	0	0	440490	456888	1.29858e+06
KSYEEELAKDPRIAATMENAQKGEIMPNIPQMSA	317	350	4	0	948.467	9	29					-1
YEEELAKDPRIAATME	319	334	2	0	933.451	6	13					0
YEEELAKDPRIAATME	319	334	3	0	622.636	6	13	7.25385	7.37825	625.108	6.25776	0.6	0					0.392477		0	0	937815	0	359237	1.58683e+06	1.01782e+07	1.24741e+07	1.41205e+07	8.28203e+06	1.68218e+06	0	115960	0	0	0	209129	0	0	0
EELAKDPRIAATM	321	333	2	0	722.877	5	10	7.11377	7.54927	725.844	5.03319	0.6	0					0.0613756		653955	1.2594e+07	1.59392e+08	6.63618e+08	1.69027e+09	2.67726e+09	3.1038e+09	2.35727e+09	1.26535e+09	5.4712e+08	1.83881e+08	4.9268e+07	1.0354e+07	1.59954e+06	368938	219761
LAKDPRIA	323	330	2	0	442.272	4	5					-1
LAKDPRIAA	323	331	2	0	477.79	4	6					-1
LAKDPRIAA	323	331	3	0	318.863	4	6					-1
LAKDPRIAAT	323	332	2	0	528.314	4	7					-1
LAKDPRIAATM	323	333	2	0	593.834	5	8					-1
LAKDPRIAATM	323	333	3	0	396.225	5	8	6.75452	6.80688	400.24	11.2819	0.4	1					0.024667		0	0	0	0	0	0	53420.4	0	0	0	0	0	1.56967e+07	0
LAKDPRIAATME	323	334	2	0	658.356	5	9	7.40933	7.73313	659.423	1.3026	0.6	0					0.0402167		1.85537e+08	8.22354e+08	9.91458e+08	6.59225e+08	2.53247e+08	1.09013e+08	7.45545e+06	4.8654e+06	621324	0	1.0283e+06	0	701151	275933	746277
LAKDPRIAATME	323	334	3	0	439.239	5	9	7.45597	7.66053	439.995	1.43453	0.6	0					0.0519299		8.30371e+07	2.72313e+08	3.38354e+08	2.57685e+08	1.04533e+08	3.16138e+07	3.86694e+07	678748	0	480460	0	93452.9	546312	0	0
LAKDPRIAATMENAQKGEIM	323	342	2	0	1094.07	7	17	8.82703	9.32307	1097.93	6.32916	0.6	0					0.232335		0	1.02678e+06	1.09975e+07	3.55902e+07	3.87203e+07	8.66463e+07	1.7494e+08	2.92671e+08	3.18062e+08	2.54983e+08	1.52817e+08	6.86883e+07	1.62142e+07	1.08979e+06	273575	902612	0	327910	268132	1.15269e+06	463964	532626	0	37990.6	0
LAKDPRIAATMENAQKGEIM	323	342	3	0	729.714	7	17	8.82703	9.48748	732.397	6.6441	0.6	0					0.10711		509562	2.48081e+07	1.21463e+08	1.76106e+08	2.34573e+08	5.59733e+08	1.40119e+09	2.52404e+09	2.891e+09	2.30309e+09	1.41464e+09	7.4322e+08	3.053e+08	1.18914e+08	5.65591e+07	2.5656e+07	1.34927e+07	8.32955e+06	2.05674e+06	209528	982236	149532	174260	1.20373e+06	377715
LAKDPRIAATMENAQKGEIMPNIPQM	323	348	3	0	956.491	8	21	9.91098	10.3173	958.414	3.88245	1	0	0.235786	1.28715		-3	0.355255		4.00548e+07	0	884257	7.42684e+07	5.30967e+07	9.87154e+07	1.26974e+08	9.73701e+07	6.43915e+07	3.67406e+07	1.0907e+07	2.33608e+06	1.5682e+06	315839	0	1.34077e+06	309268	0	2.05443e+06	221633	0	2.10704e+06	0	0	580179	0	0	1.01143e+06	0	262847
LAKDPRIAATMENAQKGEIMPNIPQMSA	323	350	2	0	1513.27	8	23	9.69322	9.89543	1517.26	6.02385	1	0	0.588094	0.324172	1	-2	0.308427		394295	0	0	1.32772e+06	3.80817e+06	1.99216e+07	3.49071e+07	5.07848e+07	4.73163e+07	4.20535e+07	2.43682e+07	1.73294e+07	5.61833e+06	2.79416e+06	811655	292367	0	272301	0	0	0	0	0	0	0	0	0	0	0	339314
LAKDPRIAATMENAQKGEIMPNIPQMSA	323	350	3	0	1009.18	8	23	9.62735	9.81763	1012.01	6.53059	0.6	0					0.423033		7.2669e+06	1.11062e+07	2.05148e+07	5.58164e+07	1.58297e+08	3.30761e+08	5.42501e+08	7.25514e+08	7.95353e+08	7.19475e+08	5.62148e+08	3.9859e+08	2.60386e+08	1.56302e+08	8.88981e+07	5.01533e+07	2.49895e+07	1.4912e+07	8.52168e+06	3.54565e+06	1.5897e+06	1.03575e+06	45636.7	363338	19401.1	8772.03	20949.9	30969.5	28272.2	758902
LAKDPRIAATMENAQKGEIMPNIPQMSA	323	350	4	0	757.137	8	23	9.66213	9.80208	759.169	6.15705	0.6	0					0.0996237		0	1.45325e+06	2.88943e+06	2.30737e+07	7.88156e+07	1.43889e+08	2.42565e+08	3.13903e+08	3.3302e+08	2.7184e+08	1.57164e+08	1.18983e+08	5.73167e+07	2.03456e+07	1.25076e+07	1.12713e+07	2.40033e+06	0	5.19026e+06	4.4255e+06	4.40114e+06	2.07264e+06	1.82001e+06	2.00923e+06	1.14138e+06	2.02917e+06	941255	3.29463e+06	2.20864e+06	0
LAKDPRIAATMENAQKGEIMPNIPQMSAF	323	351	3	0	1058.2	8	24	10.8032	11.4411	1061.03	6.40399	0.6	0					0.0763821		0	1.01984e+07	1.0577e+07	8.54834e+07	3.62434e+08	8.12944e+08	1.4696e+09	2.04669e+09	2.26354e+09	2.02308e+09	1.59956e+09	1.08311e+09	6.44263e+08	3.30832e+08	1.55403e+08	6.94439e+07	2.93435e+07	1.35407e+07	6.87313e+06	6.98238e+06	2.36901e+06	260203	2.33995e+06	670490	0	1.49616e+06	586025	2.10172e+06	6.80439e+06	5.80237e+06
LAKDPRIAATMENAQKGEIMPNIPQMSAF	323	351	4	0	793.904	8	24	10.9431	11.3788	796.136	6.84939	0.6	0					0.110672		252007	0	4.53119e+06	6.01286e+07	1.67928e+08	3.92202e+08	6.79735e+08	9.82188e+08	1.04161e+09	9.41538e+08	7.03478e+08	4.65213e+08	2.69481e+08	1.39761e+08	6.71201e+07	2.52074e+07	8.41737e+06	1.43433e+06	654711	402187	221904	1.4767e+06	297423	233325	328804	694086	1.2217e+06	8.21452e+06	9.04039e+06	7.61666e+06
AKDPRIAA	324	331	2	0	421.248	4	5					-1
AKDPRIAAT	324	332	2	0	471.772	4	6					-1
AKDPRIAATM	324	333	2	0	537.292	5	7					-1
AKDPRIAATME	324	334	2	0	601.814	5	8					-1
AKDPRIAATME	324	334	3	0	401.545	5	8					-1
AKDPRIAATMENAQKGEIM	324	342	2	0	1037.52	7	16	8.563	8.70273	1039.64	2.89205	0.6	0					0.320493		0	5.64585e+06	2.33096e+07	2.62594e+07	1.86654e+07	1.0365e+07	1.22759e+06	0	334073	0	917573	0	2.80254e+06	0	804283	0	2.95376e+06	514019	1.24233e+06	0	0	0	0	0
AKDPRIAATMENAQKGEIM	324	342	3	0	692.019	7	16	8.50092	9.04473	693.15	2.06104	0.6	0					0.211046		1.28429e+07	6.19316e+07	1.29844e+08	1.33264e+08	1.026e+08	5.34753e+07	1.89338e+07	6.6758e+06	927846	500717	1.52202e+07	236074	750246	2.96655e+06	215071	0	618643	0	231887	672965	212609	191575	615106	545761
AKDPRIAATMENAQKGEIMPNIPQMSA	324	350	2	0	1456.72	8	22	9.50302	9.67767	1460.44	5.52905	1	0	0.539676	0.194128	1	0	0.366827		0	0	428258	27995	3.08653e+06	1.28714e+07	2.62511e+07	2.73943e+07	2.57441e+07	1.15147e+07	6.73437e+06	1.07235e+06	1.97237e+06	419976	867511	12126.1	460864	7576.9	10898.8	0	0	0	316029	0	272706	0	287585	0	0	0
AKDPRIAATMENAQKGEIMPNIPQMSA	324	350	4	0	728.866	8	22					0
AKDPRIAATMENAQKGEIMPNIPQMSAF	324	351	3	0	1020.51	8	23	10.7566	11.3476	1023.05	5.61227	0.6	0					0.105867		3.06877e+06	326627	1.87855e+07	5.52399e+07	3.3097e+08	7.06307e+08	1.39987e+09	1.30074e+09	1.22822e+09	9.68265e+08	6.30761e+08	3.67558e+08	1.88443e+08	7.78031e+07	2.73768e+07	8.75656e+06	1.2825e+06	0	4.74231e+06	0	0	2.02954e+06	558878	402374	2.33143e+06	0	0	1.95408e+06	0	0
AKDPRIAATMENAQKGEIMPNIPQMSAF	324	351	4	0	765.633	8	23	10.8654	11.1453	767.649	6.05996	1	1	0.595276	0.690401	1	-1	0.0771219		144082	150223	4.77424e+06	4.63097e+07	1.10635e+08	1.91484e+08	2.80569e+08	3.36768e+08	2.96681e+08	2.23088e+08	1.46434e+08	9.1004e+07	3.9787e+07	1.54283e+07	5.40245e+06	1.07962e+08	1.76559e+06	793890	735982	3.00807e+07	103795	256824	0	597155	607223	431418	0	28234.1	487354	356658
PRIAATME	327	334	2	0	444.734	5	6					0
TMENAQKGEIMPNIPQMSA	332	350	2	0	1045.49	7	15	9.45637	9.76058	1054.2	16.0127	0.4	1					0.860185		1.8545e+06	0	4.57392e+06	846632	1.64344e+07	6.84553e+06	8.45933e+06	3.36183e+06	520150	0	0	0	270798	3681.03	9.46332e+06	9.52315e+07	1.94383e+08	4.0556e+08	3.80187e+08	2.47182e+08	1.27569e+08	4.37824e+07	8.24973e+06
TMENAQKGEIMPNIPQMSAF	332	351	2	0	1119.02	7	16	11.0675	11.3632	1122	4.4409	1	0	0.659674	0.765093	-1	-2	0.104095		0	389364	1.4533e+06	2.66896e+07	6.94261e+07	1.12892e+08	1.19805e+08	9.1688e+07	5.6631e+07	1.82384e+07	8.30663e+06	332668	45924	0	0	0	0	0	0	0	0	424865	0	421486
TMENAQKGEIMPNIPQMSAF	332	351	3	0	746.351	7	16	10.7566	10.7877	751.206	13.0437	0.3	0					0.208735		0	0	0	188091	0	0	164291	0	0	108.443	3.32354e+06	1.19895e+07	1.77239e+07	1.91357e+07	1.76318e+07	2.20831e+07	1.6204e+07	1.32537e+07	6.9791e+06	6.34399e+06	1.62775e+06	1.29035e+06	254901	18180.8
MENAQKGEIMPNIPQMSA	333	350	2	0	994.966	7	14					-1
ENAQKGEIMPNIPQMSAF	334	351	2	0	1002.98	7	14	11.0519	11.3164	1006.42	5.56003	1	0	1.20665	0.618067	1	-2	0.475918		0	59230	7.29004e+06	3.54456e+07	7.67337e+07	1.26948e+08	1.14089e+08	1.05338e+08	5.37001e+07	3.9233e+07	4.7181e+06	5.19024e+06	0	1.75101e+06	2.38359e+06	7.38655e+06	2.72602e+06	9.26639e+06	7.58003e+06	1.19032e+07	1.84397e+06	4.50937e+06
ENAQKGEIMPNIPQMSAF	334	351	3	0	668.989	7	14					-1
NAQKGEIM	335	342	2	0	445.724	5	6	7.14492	7.55965	448.118	4.21441	0.5	1					0.161027		6.67137e+07	2.41712e+08	2.45362e+08	1.67691e+08	1.36876e+08	2.90215e+08	4.91243e+08	3.47992e+08	1.60208e+08	6.08796e+07	9.78315e+06	5.28855e+06
NAQKGEIMPNIPQM	335	348	2	0	785.889	6	10					-1
NAQKGEIMPNIPQMSA	335	350	2	0	864.924	6	12	8.87367	9.20373	867.821	4.65628	0.6	0					0.249646		7.34526e+06	2.96977e+06	7.26939e+06	6.44789e+07	3.68519e+08	4.34363e+08	3.37487e+08	2.03063e+08	1.0256e+08	3.23436e+07	2.80817e+06	685122	0	0	1.05728e+06	1.57338e+06	3.49312e+06	1.65218e+07	2.67551e+07
NAQKGEIMPNIPQMSAFWYAVRTAVINAASGRQTVDE	335	371	3	0	1355.34	9	33					-1
PNIPQMSA	343	350	1	0	857.419	4	5	7.19163	7.22275	863.773	5.79266	0.4	1					1.62106		0	386511	0	0	0	166957	0	1.6805e+06	679945	0
PNIPQMSA	343	350	2	0	429.213	4	5					-1
PNIPQMSAF	343	351	1	0	1004.49	5	6	9.78652	9.9421	1011.72	6.56432	0.4	1					0.409991		0	0	434637	1.88881e+06	3.97288e+07	8.39144e+07	2.10087e+08	7.34435e+08	5.6171e+08	1.06757e+08	2.37562e+07	5.12107e+06
PNIPQMSAF	343	351	2	0	502.747	5	6	10.1441	10.5544	504.448	2.72821	0.4	0					0.207309		1.17904e+06	2.54386e+07	9.26221e+07	1.39453e+08	1.28536e+08	6.44215e+07	1.51844e+07	1.75733e+06	108267	897054	0	1.79672e+06
FWYA	351	354	1	0	586.266	3	2	10.7255	11.4878	586.656	0.0001116	1	0	-0.609553	2.96679		1	0.190264		3.30781e+08	1.43892e+08	2.17774e+07	816191	492671	338437
FWYAVRT	351	357	1	0	942.483	4	5	9.51857	10.43	943.955	0.876035	1	0	0.19155	3.66992	1	1	0.60572		5.22729e+08	7.56929e+08	7.09939e+08	3.75426e+08	3.32706e+07	9.38142e+06	5.86224e+06	713385	1.6534e+06	841990
FWYAVRT	351	357	2	0	471.745	4	5	9.78652	10.3989	472.276	0.466296	1	0	-0.183261	2.2591	1	1	0.0830898		1.51057e+09	1.69697e+09	8.9225e+08	3.049e+08	6.32335e+07	8.58131e+06	2.40242e+06	733837	888320	2.87324e+06
FWYAVRTAV	351	359	2	0	556.798	5	7					-1
FWYAVRTAVINA	351	362	2	0	705.88	5	10	10.912	11.4411	706.809	0.981827	0.6	0					0.133176		1.7682e+08	3.02033e+08	2.48147e+08	1.39824e+08	6.212e+07	3.64736e+07	1.41458e+07	5.37839e+06	1.63017e+06	2.05044e+06	708710	687501	591851	161328	330248	220694
FWYAVRTAVINAASGRQTVDE	351	371	2	0	1177.6	6	19	11.0986	11.3788	1181.78	6.97365	0.6	0					0.346049		912980	12872	429673	2.50379e+06	2.9903e+07	5.5792e+07	8.38987e+07	8.76364e+07	8.8483e+07	6.59997e+07	4.88003e+07	3.45248e+07	1.59727e+07	7.53855e+06	2.29668e+06	300666	28308	275556	0	0	395113	543841	697242	299683	1.04205e+07	9.70572e+06
FWYAVRTAVINAASGRQTVDE	351	371	3	0	785.401	6	19					0
FWYAVRTAVINAASGRQTVDEALKDAQTGTD	351	381	3	0	1118.9	8	29	11.8804	12.6287	1123.44	11.6808	1	0	1.23244	2.90035	1	1	0.169783		0	587898	432256	323980	1.0191e+06	7.51059e+06	1.64741e+07	4.47848e+07	1.01862e+08	1.9407e+08	3.1772e+08	4.84083e+08	6.26357e+08	6.95775e+08	7.20495e+08	5.99139e+08	4.57714e+08	3.37953e+08	1.98768e+08	1.08258e+08	6.31872e+07	2.47499e+07	5.73878e+06	4.45986e+06	1.38846e+06	536987	327920	0	979464	746113
FWYAVRTAVINAASGRQTVDEALKDAQTGTD	351	381	4	0	839.423	8	29	12.0668	12.2538	842.84	11.6999	0.6	1					0.0411011		293611	577368	341018	289260	2.1836e+06	5.43149e+06	1.38793e+07	2.78157e+07	5.51431e+07	1.02669e+08	1.45614e+08	2.11601e+08	3.1795e+08	2.66329e+08	2.65029e+08	2.1284e+08	3.49525e+08	1.15315e+08	6.77442e+07	4.09331e+07	8.53013e+07	3.61753e+06	2.51681e+06	1.41451e+06	8.28633e+06	373488	141171	0	2.16562e+06	31465.4
WYAVRT	352	357	1	0	795.415	4	4	8.18945	8.8115	796.49	0.585405	0.4	0					0.324859		4.1871e+08	5.21732e+08	2.75951e+08	9.16744e+07	6.63502e+06	1.77818e+06	2.23939e+06	2.14576e+06	342066
WYAVRT	352	357	2	0	398.211	4	4	8.18945	8.71827	398.701	0.491261	1	0	-0.0480783	1.86488	1	1	0.0715244		9.4264e+08	1.10959e+09	4.96863e+08	1.34611e+08	2.17285e+07	8.45134e+06	2.6186e+06	516042	0
WYAVRTAVINA	352	362	2	0	632.346	5	9	9.31268	9.6429	633.857	2.25344	0.6	0					0.212206		2.5803e+08	4.15568e+08	3.10466e+08	1.72031e+08	6.61344e+07	1.99353e+07	5.78058e+06	2.38883e+06	1.78152e+06	1.15674e+06	1.55854e+07	9.43576e+07	6.68126e+07	2.64736e+07	4.54326e+06
WYAVRTAVINAASGRQ	352	367	2	0	881.971	6	14					0
WYAVRTAVINAASGRQTVD	352	370	2	0	1039.54	6	17					-1
WYAVRTAVINAASGRQTVD	352	370	3	0	693.364	6	17	9.39412	9.51857	695.813	6.12626	0.6	0					0.291258		533562	0	274404	1.09067e+06	3.14534e+06	1.16753e+07	1.59152e+07	1.82087e+07	1.48461e+07	8.68384e+06	3.57446e+06	1.97376e+06	1.02245e+06	204372	0	1.4353e+06	0	0	735066	0	0	544658	0	0
WYAVRTAVINAASGRQTVDE	352	371	2	0	1104.06	6	18	9.31268	9.77097	1107.59	5.75558	0.6	0					0.548658		0	0	1.73684e+06	3.23939e+07	8.42743e+07	1.66351e+08	2.28402e+08	2.36873e+08	2.01208e+08	1.4342e+08	7.8515e+07	3.74139e+07	8.25864e+06	3.33247e+06	12336.6	258249	12773.5	411775	0	287089	0	537803	8472.38	1.05625e+06	0
WYAVRTAVINAASGRQTVDE	352	371	3	0	736.378	6	18	9.28153	9.6429	738.744	5.80909	0.6	0					0.114289		321637	3.08757e+06	1.44464e+07	9.15749e+07	2.2405e+08	4.27943e+08	5.55048e+08	6.24996e+08	5.14736e+08	3.47302e+08	2.10178e+08	1.10508e+08	5.67227e+07	1.786e+07	5.41688e+06	2.38094e+06	0	353131	1.3699e+06	0	0	608388	0	0	0
WYAVRTAVINAASGRQTVDEAL	352	373	2	0	1196.12	6	20					-1
WYAVRTAVINAASGRQTVDEAL	352	373	3	0	797.752	6	20					-1
WYAVRTAVINAASGRQTVDEALKDAQTGTD	352	381	2	0	1604.31	7	28					-1
WYAVRTAVINAASGRQTVDEALKDAQTGTD	352	381	3	0	1069.87	7	28	10.6477	11.5294	1074.37	11.6318	0.6	0					0.222004		361922	344327	318699	1.49959e+06	2.59215e+06	3.86379e+06	3.25781e+07	9.03022e+07	1.87163e+08	3.67878e+08	5.97191e+08	8.89881e+08	1.0618e+09	1.159e+09	1.14099e+09	9.7745e+08	7.34119e+08	5.17531e+08	2.97717e+08	1.65825e+08	1.03559e+08	4.56768e+07	2.02338e+07	1.55487e+07	3.94597e+06	1.34346e+06	1.62404e+06	288842	0	1.41693e+06
WYAVRTAVINAASGRQTVDEALKDAQTGTD	352	381	4	0	802.656	7	28	10.6477	11.0208	806.022	11.6108	1	0	1.28681	1.13046	0	0	0.189388		2.79108e+06	302681	258677	1.08381e+06	1.43933e+07	3.23626e+06	2.07379e+07	7.67447e+07	1.25059e+08	2.26254e+08	3.57771e+08	6.04039e+08	6.44851e+08	6.91244e+08	6.98537e+08	6.50472e+08	4.41395e+08	3.03336e+08	1.96012e+08	1.20056e+08	5.91896e+07	3.27182e+07	2.00589e+07	1.28049e+07	1.87763e+06	2.71713e+06	767372	3.02373e+06	0	859662
WYAVRTAVINAASGRQTVDEALKDAQTGTDYDIPTTENL	352	390	3	0	1418.7	9	36	11.3788	11.6315	1425.52	17.9697	0.6	0					0.338777		0	0	0	0	0	0	0	0	0	347543	0	15199	1.10878e+06	5.27952e+06	1.65873e+07	3.16076e+07	4.26611e+07	6.01687e+07	7.33348e+07	8.05226e+07	7.98243e+07	7.26142e+07	5.99993e+07	4.52834e+07	3.2173e+07	1.55493e+07	5.94168e+06	3.59167e+06	300296	0
WYAVRTAVINAASGRQTVDEALKDAQTGTDYDIPTTENL	352	390	4	0	1064.28	9	36	11.3476	11.4878	1069.25	17.3899	0.6	0					0.148777		0	287193	0	231430	278097	306197	0	0	0	0	733077	2.93e+06	5.11647e+06	1.23363e+07	2.37778e+07	4.03965e+07	6.1245e+07	8.56829e+07	1.05999e+08	1.13948e+08	1.19371e+08	1.01158e+08	8.45831e+07	6.45834e+07	4.76409e+07	3.22596e+07	1.77044e+07	1.02089e+07	5.21681e+06	4.22382e+06
YAVRT	353	357	1	0	609.335	3	3					0
YAVRT	353	357	2	0	305.171	3	3	4.2124	5.59327	305.265	-0.166009	0.4	0					0.38434		5.91989e+06	0	309940	0	0	6304.96	88498
YAVRTAVINA	353	362	1	0	1077.61	4	8	7.62942	7.71757	1078.7	0.466325	1	0	-0.3432	-0.213928	1	0	0.847802		1.12312e+07	1.48844e+07	8.22343e+06	964236	0	0	0	0	0	0	0	0	406300
YAVRTAVINA	353	362	2	0	539.306	4	8	7.59593	7.90428	539.975	0.705267	1	0	-0.206591	0.824847	1	0	0.179203		1.50547e+08	1.97647e+08	1.30981e+08	6.19153e+07	2.15174e+07	3.01529e+06	281275	2060.72	0	0	404118	0	252472
YAVRTAVINAASGRQ	353	367	3	0	526.29	5	13	7.83165	7.90947	527.731	3.41809	1	1	0.592775	-0.262675		1	0.207905		303745	255036	1.20844e+06	3.93455e+06	3.89495e+06	2.75398e+06	2.82594e+06	549432	227863	129328	0	0	80518.4	0	106106	0	0	0	0
YAVRTAVINAASGRQTVD	353	370	2	0	946.503	6	16					-1
YAVRTAVINAASGRQTVD	353	370	3	0	631.338	6	16	7.8939	7.9872	633.086	4.15848	1	0	0.57894	-0.189634	1	-2	0.147052		300129	430354	4.07137e+06	1.03621e+07	1.12186e+07	1.19325e+07	1.06394e+07	8.25772e+06	3.7947e+06	3.2938e+06	1.3414e+06	0	195356	0	0	239217	0	0	0	0	0	0	0
YAVRTAVINAASGRQTVDE	353	371	2	0	1011.02	6	17	7.8939	8.48023	1014.49	5.77316	0.6	0					0.375932		837336	703433	1.41222e+07	8.87428e+07	2.29704e+08	4.20759e+08	5.30055e+08	5.39915e+08	4.0087e+08	2.5682e+08	1.22262e+08	6.49059e+07	2.04453e+07	3.63227e+07	1.90528e+06	2.72777e+07	2.17624e+06	4.22489e+06	995127	1.29204e+06	251533	635422	499262	1.21615e+06
YAVRTAVINAASGRQTVDE	353	371	3	0	674.352	6	17	7.92502	8.15832	676.659	5.76286	0.6	0					0.0806721		23655.3	0	9.79928e+06	5.70563e+07	1.44677e+08	2.56659e+08	3.44111e+08	3.48005e+08	2.76763e+08	1.83731e+08	1.10186e+08	5.16483e+07	1.77284e+07	8.30648e+06	2.273e+06	607273	0	464785	696094	131162	9969.76	16143.2	124627	780041
YAVRTAVINAASGRQTVDEA	353	372	3	0	698.031	6	18	8.29308	8.59403	700.168	5.21417	0.6	0					0.0870708		310706	483623	1.20293e+07	4.9169e+07	1.11112e+08	2.31681e+08	2.93105e+08	2.39329e+08	1.85087e+08	9.31326e+07	3.6369e+07	8.10227e+06	530973	2.62531e+06	0	0	372504	0	0	1.03369e+06	0	0	1.71172e+06	0	0
YAVRTAVINAASGRQTVDEAL	353	373	3	0	735.726	6	19	9.20373	9.28153	738.228	6.23529	0.6	0					0.214287		0	375293	0	209447	2.46443e+06	9.04645e+06	1.6076e+07	1.8805e+07	1.50854e+07	1.0423e+07	8.09948e+06	3.24235e+06	692337	195885	0	0	0	422494	0	0	227016	0	0	0	0	0
YAVRTAVINAASGRQTVDEALKDAQTGTD	353	381	3	0	1007.85	7	27	9.62735	10.2706	1011.77	10.0579	0.6	0					0.460649		2.50829e+07	5.73197e+07	1.19078e+08	1.36449e+08	1.54481e+08	1.83636e+08	1.79889e+08	2.31751e+08	4.24501e+08	7.3666e+08	1.14432e+09	1.47647e+09	1.60194e+09	1.4476e+09	1.11804e+09	7.80555e+08	5.26568e+08	2.73886e+08	1.93152e+08	1.01601e+08	6.20229e+07	3.51562e+07	1.66257e+07	1.38886e+07	2.55279e+06	1.82644e+06	6.80965e+06	14208.3	30507.8	917372
VRTAVINA	355	362	2	0	422.256	4	6					-1
VRTAVINAASGRQTVDE	355	371	2	0	893.974	6	15					0
VRTAVINAASGRQTVDE	355	371	3	0	596.318	6	15					0
AVINA	358	362	1	0	487.287	3	3					-1
AVINAASGRQ	358	367	2	0	493.773	4	8					-1
AVINAASGRQTVD	358	370	2	0	651.344	5	11					-1
AVINAASGRQTVDE	358	371	1	0	1430.72	5	12					-1
AVINAASGRQTVDE	358	371	2	0	715.865	5	12					-1
AVINAASGRQTVDEA	358	372	2	0	751.384	5	13					0
AVINAASGRQTVDEAL	358	373	2	0	807.926	5	14	8.3293	8.6406	810.785	4.80409	1	1	0.95968	0.838764		1	0.72095		274993	2.24992e+07	2.95806e+07	3.7365e+07	3.26474e+07	3.64651e+07	5.30369e+07	5.72822e+07	4.80087e+07	2.95706e+07	1.34244e+07	2.8139e+06	258123	634686	0	0	333233	371241	314760	541251
AVINAASGRQTVDEALKDAQTGTD	358	381	3	0	811.073	6	22	9.2504	9.87987	815.271	11.2276	0.6	0					0.198194		231531	0	267330	519223	6.90756e+06	2.5605e+07	7.59636e+07	1.58434e+08	3.01123e+08	5.19659e+08	7.92476e+08	1.06057e+09	1.22536e+09	1.21462e+09	1.02797e+09	7.51067e+08	5.02285e+08	2.75173e+08	1.36078e+08	1.02958e+08	2.64537e+07	6.84948e+06	4.79156e+07	2.01511e+06	2.10333e+06	621948	0	0	0
AVINAASGRQTVDEALKDAQTGTDYDIPTTENL	358	390	3	0	1159.9	8	30	10.4144	10.9691	1165.8	15.707	0.6	0					0.525757		332028	0	0	0	0	0	0	0	442788	0	1.4836e+07	6.46472e+07	1.58879e+08	2.47201e+08	3.18723e+08	3.88533e+08	4.36534e+08	4.80242e+08	4.82793e+08	4.47933e+08	4.11444e+08	3.12959e+08	2.1708e+08	1.50091e+08	7.59212e+07	3.49666e+07	2.05901e+07	346646	0	4.99253e+06
AVINAASGRQTVDEALKDAQTGTDYDIPTTENL	358	390	4	0	870.18	8	30	10.4767	10.912	874.024	13.379	0.6	0					0.435913		237906	0	378016	0	197060	0	275515	0	0	2.37673e+06	8.82762e+07	3.26793e+08	5.47097e+08	7.72058e+08	9.27357e+08	9.4479e+08	8.71847e+08	6.31738e+08	4.18401e+08	2.6635e+08	1.82217e+08	1.41278e+08	8.90971e+07	5.32593e+07	2.69406e+07	9.95739e+06	3.14001e+06	1.93443e+06	0	847852
INAASGRQTVDE	360	371	2	0	630.813	5	10					-1
INAASGRQTVDEALKDAQTGTD	360	381	3	0	754.372	6	20					-1
ASGRQTVDE	363	371	2	0	481.731	4	7					-1
ASGRQTVDEAL	363	373	2	0	573.791	5	9					-1
ASGRQTVDEALKD	363	375	2	0	695.352	5	11					-1
ASGRQTVDEALKDAQTGTD	363	381	2	0	981.972	6	17	8.14275	8.53195	987.346	9.65798	0.6	0					0.266585		0	647966	0	0	940263	9.03243e+06	3.50502e+07	7.45731e+07	1.32155e+08	2.00295e+08	2.49382e+08	2.56057e+08	2.253e+08	1.6604e+08	8.53252e+07	4.87564e+07	1.18277e+07	5.62327e+06	895582	958550	238291	907062	0	0
ASGRQTVDEALKDAQTGTD	363	381	3	0	654.984	6	17	8.2672	8.43792	658.483	9.4097	0.6	1					0.0914747		0	547457	336245	643295	0	1.50403e+07	3.32259e+07	0	9.59238e+07	1.33426e+08	1.30004e+08	1.47614e+08	1.19324e+08	6.84066e+07	3.82623e+07	1.36703e+07	4.58131e+06	1.06061e+06	265024	1.71994e+06	2.13383e+06	1.15543e+06	0	542391
ASGRQTVDEALKDAQTGTDYDIPTTENL	363	390	3	0	1003.81	7	25	9.62735	10.1908	1011.63	21.747	1	0	3.36883	2.0281		-9	0.589864		745547	0	356490	0	0	353792	323756	0	0	0	946124	1.13825e+07	2.42428e+07	5.71909e+07	1.0254e+08	1.31741e+08	1.51493e+08	1.71499e+08	1.73231e+08	2.29945e+08	4.14111e+08	7.2533e+08	1.12526e+09	1.45283e+09	1.54731e+09	1.27199e+09	9.14514e+08	6.32001e+08	3.53186e+08	1.90161e+08
TVDEALKDAQTGTD	368	381	2	0	732.347	5	12					-1
EALKDAQTGTDYDIPTTENL	371	390	2	0	1098.02	6	17	8.22058	8.65613	1102.88	8.45404	1	0	1.66472	1.4249		-3	0.119152		21361.8	9087.2	0	0	0	355554	2.87209e+07	1.66066e+08	3.8573e+08	5.40889e+08	5.17194e+08	3.56025e+08	1.94154e+08	9.01589e+07	2.56754e+07	2.81409e+06	279352	318932	0	302801	892971	450197	294129	585664
ALKDAQTGTD	372	381	1	0	1019.5	4	8					-1
ALKDAQTGTD	372	381	2	0	510.254	4	8					-1
ALKDAQTGTDYDIPTTENL	372	390	2	0	1033.5	6	16	8.78042	9.09495	1038.99	9.7788	1	0	2.18557	0.854017	1	-1	0.623732		0	0	0	0	1.16466e+06	9.53095e+06	3.09684e+07	8.18929e+07	1.47776e+08	2.22022e+08	2.89143e+08	2.81841e+08	2.43494e+08	1.54688e+08	1.09856e+08	3.35607e+07	2.64296e+07	0	1.45005e+07	217351	1.82053e+07	0	1.52027e+07
ALKDAQTGTDYDIPTTENL	372	390	3	0	689.336	6	16	8.50092	8.78042	693.093	10.0807	0.6	0					0.194776		1.17677e+06	2.56642e+06	236049	180449	0	0	0	0	560547	3.73868e+07	9.06252e+07	9.78255e+07	7.85526e+07	3.74862e+07	1.28454e+07	1.74883e+06	777878	500717	7.6465e+06	236074	750246	2.17522e+06	0
KDAQTGTDYDIPTTENL	374	390	2	0	941.439	6	14	8.65613	8.82703	946.85	9.74235	1	0	2.573	0.176438		-1	0.242704		0	0	0	0	0	335231	2.94203e+06	1.65474e+07	3.01848e+07	4.25242e+07	5.5713e+07	6.24908e+07	5.02613e+07	3.86115e+07	2.10965e+07	4.58092e+06	1.80872e+06	381422	1.14677e+06	0	978119
YDIPTTE	382	388	1	0	838.383	4	4					0
YDIPTTEN	382	389	1	0	952.426	4	5					-1
YDIPTTENL	382	390	1	0	1065.51	4	6	8.93588	9.5652	1070.34	4.2026	1	0	2.59382	2.33898	1	1	0.160048		605007	3.06769e+07	1.60473e+08	5.1235e+08	1.04412e+09	1.20314e+09	7.94226e+08	2.9348e+08	7.93729e+07	2.02469e+07	3.13883e+07
YDIPTTENL	382	390	2	0	533.259	4	6	8.92032	9.6429	535.535	3.92979	1	0	2.38586	2.77896	1	1	0.100605		2.01558e+07	1.6891e+08	7.42026e+08	2.09389e+09	3.47944e+09	3.64506e+09	2.34796e+09	8.36553e+08	2.06074e+07	3.64367e+07	3.2844e+07
YFQGHM	391	396	1	0	782.329	4	4	6.84878	7.0982	785.613	2.73736	0.6	0					0.288254		0	0	3.35222e+07	5.37204e+07	3.75819e+07	1.36985e+07	2.24208e+06	0	0
YFQGHM	391	396	2	0	391.668	4	4	7.87835	8.11163	393.017	2.15061	1	0	1.8493	0.470726	-1	1	0.0751455		1.15266e+06	3.18465e+07	7.30989e+07	9.23015e+07	3.7337e+07	8.97673e+06	236942	1.76996e+06	0
YFQGHMASM	391	399	1	0	1071.44	5	7	8.563	8.59403	1075.95	3.72684	1	0	1.8253	-0.483372	1	1	0.344009		0	0	0	1.92212e+06	3.61718e+06	3.9258e+06	1.23554e+06	312263	0	0	0	0	0
YFQGHMASM	391	399	2	0	536.223	5	7	8.4854	8.6872	538.445	3.66136	1	0	1.78252	0.322206	1	1	0.0839639		237390	5.95228e+06	3.37606e+07	8.3761e+07	1.23394e+08	1.23966e+08	7.31507e+07	2.67852e+07	4.16031e+06	1.13456e+06	0	0	0
YFQGHMASMTGGQQMGRGSSPQKPIV	391	416	2	0	1390.66	8	22	8.4854	8.60957	1398.42	13.6877	1	0	2.23586	-0.0440227	1	-1	0.293799		0	0	0	0	0	0	0	0	0	0	0	2.32962e+06	9.21208e+06	8.12713e+06	1.56984e+07	1.91241e+07	2.23304e+07	1.67164e+07	9.3315e+06	4.46961e+06	0	411322	0	0	865789	0	0	0	0	0
YFQGHMASMTGGQQMGRGSSPQKPIV	391	416	3	0	927.44	8	22	8.42242	8.79595	932.622	13.7076	1	0	2.23998	1.13234	1	-1	0.17384		665866	365891	0	0	0	0	384467	305095	1.59349e+06	4.21282e+06	1.67577e+07	4.47493e+07	8.61762e+07	1.27902e+08	1.84007e+08	2.00677e+08	1.94145e+08	1.69373e+08	1.29577e+08	8.83105e+07	4.06448e+07	1.29458e+07	1.64303e+06	1.07588e+06	2.02676e+06	1.97554e+06	655079	294404	0	0
YFQGHMASMTGGQQMGRGSSPQKPIV	391	416	4	0	695.832	8	22	8.54747	8.71827	699.697	13.6205	1	0	2.22189	0.175966	1	-1	0.0987698		0	0	0	0	0	0	0	213444	0	539588	2.18345e+06	1.02724e+07	2.44812e+07	3.00618e+07	4.28209e+07	5.47954e+07	4.95856e+07	4.17048e+07	2.0668e+07	1.9629e+07	6.81421e+06	2.80055e+06	2.56653e+06	0	0	0	0	0	204136	0
YFQGHMASMTGGQQMGRGSSPQKPIVR	391	417	3	0	979.474	8	23	7.97167	8.11163	986.582	19.4003	0.4	1					0.189209		0	0	0	0	0	0	0	0	0	0	0	201981	5.04245e+06	931809	1.89229e+06	1.48177e+07	2.32266e+06	5.02047e+06	1.76828e+07	1.40174e+07	2.00042e+07	2.46044e+07	2.50861e+07	2.94061e+07	2.18256e+07	2.06243e+07	1.36181e+07	438735	4.09514e+06	0
YFQGHMASMTGGQQMGRGSSPQKPIVR	391	417	4	0	734.857	8	23	7.8939	7.97167	738.914	14.3024	1	1	2.23437	-0.262911	0	1	0.225333		0	0	0	0	0	0	0	0	0	0	0	398963	743975	2.62421e+06	4.48542e+06	6.61482e+06	5.73583e+06	4.22456e+06	4.69425e+06	3.9025e+06	415500	447328	161662	174479	0	0	192952	0	0	0
YFQGHMASMTGGQQMGRGSSPQKPIVRV	391	418	3	0	1012.5	8	24					0
YFQGHMASMTGGQQMGRGSSPQKPIVRVFLPNKQRTVVPARC	391	432	4	0	1162.1	10	36	8.84258	9.20373	1168.03	20.699	1	0	2.01999	1.07393	1	1	0.22418		0	0	1.13263e+06	0	0	247170	0	0	0	0	647867	0	351761	70740.2	75927.9	0	9.26283e+06	1.4926e+07	2.3874e+07	4.13249e+07	6.66004e+07	7.82058e+07	9.5466e+07	9.98041e+07	9.76483e+07	8.81862e+07	8.03844e+07	6.37851e+07	4.03293e+07	2.88725e+07
YFQGHMASMTGGQQMGRGSSPQKPIVRVFLPNKQRTVVPARC	391	432	5	0	929.879	10	36	8.8115	9.2504	934.67	20.9363	1	0	2.05013	1.44071	1	1	0.124982		0	0	2511.86	652219	0	1.09611e+06	0	731606	303555	0	1.24764e+06	327663	2.03309e+06	1.56434e+06	7.79878e+06	2.18236e+07	5.24119e+07	8.02921e+07	1.38074e+08	1.79696e+08	2.4843e+08	2.97684e+08	3.45139e+08	3.83291e+08	3.58947e+08	3.3554e+08	2.9265e+08	2.37284e+08	1.92167e+08	1.30057e+08
YFQGHMASMTGGQQMGRGSSPQKPIVRVFLPNKQRTVVPARC	391	432	6	0	775.067	10	36	8.82703	9.14155	779.005	20.6081	1	0	2.00844	0.853938	1	1	0.0697821		0	0	6.58469e+06	0	254014	2.91316e+06	273417	0	3.55432e+06	0	532690	4.16044e+06	1.54206e+06	6.1382e+06	3.98897e+06	2.31355e+07	3.87235e+07	7.64919e+07	1.24619e+08	1.66286e+08	1.97897e+08	2.80537e+08	3.23803e+08	3.51627e+08	3.2459e+08	3.25058e+08	2.33325e+08	2.29911e+08	1.74039e+08	1.29564e+08
YFQGHMASMTGGQQMGRGSSPQKPIVRVFLPNKQRTVVPARC	391	432	7	0	664.487	10	36	8.82703	9.26597	667.922	21.0237	1	0	2.06125	1.44086	1	1	0.2149		0	0	0	237380	36786.4	249436	1.53188e+06	610765	510224	0	1.25443e+06	2.01648e+06	1.17851e+06	5.93742e+06	1.03538e+07	1.78864e+07	3.39033e+07	6.64345e+07	9.85548e+07	1.62187e+08	2.23864e+08	2.44956e+08	2.80276e+08	2.95098e+08	2.80222e+08	2.60858e+08	2.33311e+08	2.00204e+08	1.412e+08	1.13013e+08
YFQGHMASMTGGQQMGRGSSPQKPIVRVFLPNKQRTVVPARCGV	391	434	5	0	961.096	10	38					-1
YFQGHMASMTGGQQMGRGSSPQKPIVRVFLPNKQRTVVPARCGV	391	434	6	0	801.082	10	38	9.14155	9.48748	805.117	21.0991	1	0	1.92974	1.00214	1	1	0.103239		0	0	1.2949e+06	0	0	1.2866e+06	0	1976.26	2.43378e+06	428497	668180	559177	1.15731e+06	1.24773e+06	3.69665e+06	6.96e+06	1.048e+07	3.0583e+07	4.11084e+07	6.21603e+07	8.78903e+07	1.14727e+08	1.45919e+08	1.61973e+08	1.74938e+08	1.63271e+08	1.32207e+08	1.13987e+08	9.51319e+07	7.95055e+07
YFQGHMASMTGGQQMGRGSSPQKPIVRVFLPNKQRTVVPARCGV	391	434	7	0	686.785	10	38					-1
YFQGHMASMTGGQQMGRGSSPQKPIVRVFLPNKQRTVVPARCGV	391	434	8	0	601.063	10	38					-1
YFQGHMASMTGGQQMGRGSSPQKPIVRVFLPNKQRTVVPARCGVT	391	435	6	0	817.923	10	39	8.99808	9.20373	822.051	21.5976	1	0	1.92309	0.340368		1	0.0698147		257551	0	0	1000.08	0	0	0	0	0	7610.11	109939	985827	825726	970536	727396	577422	4.87977e+06	8.52337e+06	2.09159e+07	3.25709e+07	4.16701e+07	5.37864e+07	7.18632e+07	7.33357e+07	8.39658e+07	7.48581e+07	7.92025e+07	6.63074e+07	5.66419e+07	4.42311e+07
TGGQQMGRGSSPQKPIV	400	416	2	0	864.446	6	13	7.73832	7.97167	865.563	1.18051	0.5	0					0.190539		1.90022e+07	4.81794e+07	5.9104e+07	4.65433e+07	2.4978e+07	6.06792e+06	189691	560306	0	0	0	332638	220115	0	427531	0	291852	0	0	0
TGGQQMGRGSSPQKPIVRVFLPNKQRTVVPARC	400	432	4	0	898.991	8	27					-1
TGGQQMGRGSSPQKPIVRVFLPNKQRTVVPARC	400	432	5	0	719.394	8	27					-1
TGGQQMGRGSSPQKPIVRVFLPNKQRTVVPARC	400	432	6	0	599.663	8	27					-1
TGGQQMGRGSSPQKPIVRVFLPNKQRTVVPARCGVTVRDSLKKALM	400	445	7	0	713.97	10	40					-1
MGRGSSPQKPIVRVFLPNKQRTVVPARC	405	432	4	0	781.189	8	22					-1
RVFLPNKQRTVVPARC	417	432	3	0	628.696	6	12	7.64498	7.73832	631.141	6.15052	0.6	0					0.208663		1.15124e+06	1.70892e+06	3.45664e+06	4.73254e+06	9.27569e+06	1.56733e+07	2.11484e+07	2.42706e+07	1.73799e+07	1.84605e+07	1.32132e+07	4.33198e+06	3.38765e+06	399951	2.70605e+06	0	0	2.86058e+06	0
RVFLPNKQRTVVPARC	417	432	4	0	471.774	6	12	6.95817	7.14492	472.101	0.121945	0.4	0					0.146561		2.86246e+08	0	1.39996e+08	0	5.55882e+07	0	1.43345e+07	0	3.35106e+06	0	230074	0	0	0	33734.1	0	0	0	1.91887e+06
RVFLPNKQRTVVPARCGV	417	434	3	0	680.726	6	14					-1
RVFLPNKQRTVVPARCGV	417	434	4	0	510.797	6	14					-1
RVFLPNKQRTVVPARCGVT	417	435	3	0	714.409	6	15					-1
RVFLPNKQRTVVPARCGVTVRDSLKKALM	417	445	4	0	821.475	8	25	9.50302	9.66213	824.369	9.49911	1	0	1.12807	0.120851	1	1	0.203532		1.50337e+06	305074	0	0	0	523988	705784	6.57244e+06	1.45027e+07	2.74117e+07	2.76885e+07	3.61922e+07	3.7341e+07	2.82913e+07	2.36099e+07	1.09426e+07	8.77644e+06	5.60951e+06	719418	427587	275767	0	0	0	216604	0	0	0	0	0
RVFLPNKQRTVVPARCGVTVRDSLKKALM	417	445	5	0	657.381	8	25	9.50302	9.7243	659.774	9.88347	1	0	1.19838	0.414117	1	1	0.109305		172465	0	0	0	288609	2.48947e+06	6.08663e+06	1.58362e+07	3.09233e+07	4.71465e+07	6.62851e+07	7.14054e+07	6.47497e+07	5.40433e+07	4.82957e+07	3.3423e+07	2.88841e+07	1.48469e+07	5.86677e+06	2.68742e+06	344547	1.33933e+06	943281	445864	933.118	0	331316	231044	407804	0
RVFLPNKQRTVVPARCGVTVRDSLKKALM	417	445	6	0	547.985	8	25	9.50302	9.66213	549.964	9.79429	1	0	1.18207	0.120851	1	1	0.0910418		0	0	201242	0	189646	498585	701389	4.38959e+06	8.17134e+06	1.63063e+07	1.9777e+07	2.18547e+07	1.9443e+07	1.88706e+07	1.28795e+07	9.13885e+06	6.39877e+06	3.46556e+06	1.87404e+06	656342	1.18608e+06	126223	152242	0	29323.1	0	273689	0	0	128816
VFLPNKQRTVVPARCGV	418	434	3	0	628.693	6	13	7.62942	7.75387	631.019	5.78824	0.6	0					0.13057		876734	1.80931e+06	3.47696e+06	6.81786e+06	1.14815e+07	1.9012e+07	2.81386e+07	3.08733e+07	1.97492e+07	2.33142e+07	1.53385e+07	4.29428e+06	2.30243e+06	399951	0	0	0	1.00105e+06	0	0
GVTVRDSL	433	440	2	0	423.738	4	6	7.31603	7.71757	426.572	5.19247	1	0	3.34839	1.26443		-1	0.245018		1.20037e+06	989859	1.79094e+06	3.78252e+07	4.49546e+08	1.11085e+09	1.14611e+09	5.23995e+08	1.42778e+08	2.89849e+07	2.84986e+06
GVTVRDSLKKALM	433	445	2	0	709.413	5	11	8.59403	9.02918	711.166	2.613	0.6	0					0.101546		2.66465e+07	2.64628e+08	7.80345e+08	1.03919e+09	8.70209e+08	4.97694e+08	2.51933e+08	9.29335e+07	3.33837e+07	1.31328e+07	7.02169e+06	737630	254790	0	243886	0	184441
GVTVRDSLKKALM	433	445	3	0	473.278	5	11					-1
GVTVRDSLKKALMM	433	446	2	0	774.934	6	12					-1
GVTVRDSLKKALMM	433	446	3	0	516.958	6	12	9.92653	10.2862	518.486	3.53777	1	0	0.738609	1.06693	1	0	0.190711		0	1.91188e+06	2.38076e+07	6.32371e+07	7.3683e+07	5.78119e+07	3.26649e+07	1.39901e+07	2.23482e+06	227003	1.47916e+06	947002	2.21376e+06	2.80027e+06	2.10082e+06	892268	0	170538	589777
GVTVRDSLKKALMMRGLIPECC	433	454	3	0	807.426	8	19					0
GVTVRDSLKKALMMRGLIPECC	433	454	4	0	605.822	8	19					-1
GVTVRDSLKKALMMRGLIPECCA	433	455	3	0	831.105	8	20					-1
TVRDSLKKALM	435	445	2	0	631.368	5	9					-1
TVRDSLKKALM	435	445	3	0	421.248	5	9					-1
TVRDSLKKALMM	435	446	2	0	696.889	6	10					-1
TVRDSLKKALMM	435	446	3	0	464.928	6	10	9.54965	9.67767	466.127	2.64552	0.6	0					0.118127		0	794603	5.49297e+06	1.26667e+07	1.01046e+07	6.40792e+06	1.76765e+06	181871	0	0	0	0	0	0	0	0	0
TVRDSLKKALMMRGLIPECCA	435	455	3	0	779.075	7	18					0
VRDSLKKALM	436	445	2	0	580.845	5	8	7.6761	8.0494	582.269	2.1022	1	0	0.592069	1.13124	1	1	0.112368		1.77332e+07	1.9909e+08	4.41316e+08	4.22302e+08	2.40446e+08	1.02025e+08	3.1508e+07	6.88084e+06	298178	1.18027e+07	20112.1	1.69772e+06	0	153247
VRDSLKKALM	436	445	3	0	387.566	5	8	7.69165	7.92502	388.622	2.42404	1	0	0.776073	0.471119	1	1	0.142719		3.70532e+06	8.27065e+07	1.96443e+08	1.83401e+08	1.02236e+08	7.01897e+07	1.11577e+07	895931	3.10929e+07	0	0	5.8513e+06	0	0
VRDSLKKALMM	436	446	2	0	646.365	6	9					-1
SLKKALM	439	445	2	0	395.746	4	5					-1
KKALM	441	445	2	0	295.688	4	3					-1
KKALMMRGLIPECCA	441	455	3	0	555.289	7	12					-1
MRGLIPEC	446	453	2	0	459.73	5	5	9.34382	9.92653	460.935	1.73753	1	0	0.979609	2.11915		-1	0.232132		1.09536e+08	4.81765e+08	7.73989e+08	6.42755e+08	2.96912e+08	9.82135e+07	2.12818e+07	6.82145e+06	384886	3.32883e+06	193346
MRGLIPECC	446	454	1	0	1021.46	5	6	10.0665	10.5855	1024.02	1.76408	1	0	0.734946	1.81873	1	0	0.196058		5.91815e+07	2.91008e+08	4.69322e+08	4.02576e+08	2.30941e+08	9.43299e+07	2.49121e+07	983921	732362	1.20249e+06	434606	940306
MRGLIPECC	446	454	2	0	511.235	5	6	9.97322	10.6943	512.481	1.69742	1	0	0.684132	2.77212	1	0	0.0459664		4.09403e+08	1.57504e+09	2.44716e+09	2.09913e+09	1.10154e+09	4.53846e+08	1.52717e+08	2.06033e+07	526571	509816	760445	0
MRGLIPECCA	446	455	1	0	1092.5	6	7	9.92653	10.4611	1095.17	1.83424	1	0	0.588678	1.89208	1	0	0.159688		8.80206e+07	4.04609e+08	6.70994e+08	6.25931e+08	4.05636e+08	1.78544e+08	4.57393e+07	1.47621e+06	0	800868	0	0	346173	1.96958e+06
MRGLIPECCA	446	455	2	0	546.754	6	7	9.89543	10.5233	548.101	1.85435	1	0	0.601821	2.33222	1	0	0.0866782		5.96773e+08	2.33378e+09	4.02869e+09	3.76657e+09	2.24401e+09	1.02589e+09	3.77342e+08	1.07843e+08	6.54999e+06	1.18054e+06	1.27218e+06	198353	357798	1.64471e+06
MRGLIPECCAV	446	456	2	0	596.288	6	8	10.8343	10.881	599.975	6.47055	0.4	0					1.24156		340005	1.2691e+06	1.79858e+06	762792	323284	93830.8	0	0	170098	0	1.51455e+06	4.10547e+06	587663	0	424721
RGLIPEC	447	453	2	0	394.21	4	4	6.81735	7.30048	395.982	3.0223	0.4	1					1.22825		5.51402e+07	199671	6.71393e+06	3.75757e+06	1.44028e+07	4.40097e+07	1.11953e+07	1.31547e+06	2.31144e+07
RGLIPECC	447	454	2	0	445.715	5	5	9.31268	9.84877	446.65	1.22117	1	0	0.507267	1.89916		0	0.29559		5.69055e+07	1.92378e+08	1.90369e+08	1.00577e+08	2.45439e+07	2.83046e+06	469168	2.86484e+06	211568	6.85242e+06	537500
RGLIPECCA	447	455	2	0	481.233	5	6	9.23485	9.48748	482.25	1.34207	1	0	0.413246	0.562008		0	0.217088		7.94437e+07	2.30701e+08	2.67656e+08	1.60007e+08	5.89394e+07	1.65565e+07	3.44817e+06	6.96034e+06	5.04188e+06	273871	223786	68792.5
AVYRIQDGEKKPIGWDTD	455	472	2	0	1046.03	6	15	8.29827	8.563	1049.76	6.22399	0.6	0					0.265514		275763	618960	0	963869	1.04848e+07	3.4035e+07	6.64596e+07	8.57286e+07	7.51814e+07	5.49579e+07	2.32316e+07	8.37641e+06	3.90781e+06	1.32475e+06	359446	0	0	551946	826032	0	0	0
AVYRIQDGEKKPIGWDTD	455	472	3	0	697.688	6	15	8.23613	8.53195	700.187	6.2571	0.6	0					0.0917504		0	310706	570140	7.74322e+06	5.13154e+07	1.28347e+08	2.19723e+08	2.73286e+08	2.37928e+08	1.77747e+08	1.101e+08	4.72473e+07	1.49586e+07	3.64847e+06	1.99199e+06	0	0	941969	191557	0	1.59965e+06	0
AVYRIQDGEKKPIGWDTDISW	455	475	2	0	1239.13	7	18					-1
AVYRIQDGEKKPIGWDTDISW	455	475	3	0	826.42	7	18					-1
AVYRIQDGEKKPIGWDTDISW	455	475	4	0	620.067	7	18	11.0208	11.2698	622.403	7.84998	1	0	1.38486	0.544475	1	0	0.197709		131811	0	145212	0	0	1.79747e+06	8.15025e+06	1.89869e+07	2.36445e+07	2.11442e+07	1.93253e+07	1.23333e+07	4.75353e+06	1.22218e+06	132045	434264	0	452055	197747	139085	0	242510	0	0	0	3.39864e+06
AVYRIQDGEKKPIGWDTDISWL	455	476	3	0	864.115	7	19					-1
AVYRIQDGEKKPIGWDTDISWL	455	476	4	0	648.338	7	19	12.1447	12.389	650.698	7.87256	1	0	1.28532	0.52309	1	-2	0.152224		527638	0	0	96648.8	516023	1.19233e+06	4.51237e+06	1.13386e+07	1.66322e+07	1.92999e+07	1.48476e+07	1.021e+07	6.06605e+06	2.31846e+06	1.35985e+06	0	2.01513e+06	160847	388423	0	369885	167366	69653.8	0	187162	78191.7	157344
AVYRIQDGEKKPIGWDTDISWLTGEEL	455	481	2	0	1560.29	7	24	12.5974	12.8938	1566.08	9.71343	1	0	1.24132	0.768081	1	-1	0.289748		0	4.28312e+06	39170.2	1.1458e+06	0	570868	776271	5.35909e+06	6.09323e+06	3.00829e+07	3.73952e+07	5.20387e+07	5.2987e+07	4.81205e+07	2.95689e+07	2.1688e+07	4.19733e+06	531132	0	0	214335	0	0	0	0	0	0	0	0	0
AVYRIQDGEKKPIGWDTDISWLTGEEL	455	481	3	0	1040.53	7	24	12.535	13.1906	1044.62	10.4067	0.6	0					0.0901542		9.61896e+06	326229	155613	5.09721e+06	2.14889e+06	8.76709e+06	5.18274e+07	1.4039e+08	3.50824e+08	7.26555e+08	1.20357e+09	1.58797e+09	1.7384e+09	1.56012e+09	1.18636e+09	8.01159e+08	4.79986e+08	2.59693e+08	1.35667e+08	5.04056e+07	2.11298e+07	8.90391e+06	905926	426878	789380	333445	35664.8	286516	148653	131474
AVYRIQDGEKKPIGWDTDISWLTGEEL	455	481	4	0	780.648	7	24	12.5506	13.0186	783.747	10.5333	0.6	0					0.122196		612413	0	431659	0	3.53001e+06	308905	2.74895e+07	6.77862e+07	1.75325e+08	3.07609e+08	4.76721e+08	5.93227e+08	6.20278e+08	5.72205e+08	4.43343e+08	3.06744e+08	1.7659e+08	9.47577e+07	4.26086e+07	8.44145e+07	8.48869e+06	2.99411e+06	714707	2.60951e+07	384337	808484	498926	1.08637e+07	263017	1.15004e+06
VYRIQDGEKKPIGWD	456	470	2	0	902.473	6	12	8.37587	8.6872	905.836	5.64365	0.6	0					0.193693		1.27755e+06	812725	16617.2	2.22789e+06	1.79521e+07	4.85466e+07	7.31318e+07	8.37667e+07	6.33443e+07	3.1896e+07	6.50861e+06	61257.5	27284.5	0	0	0	0	0	0
VYRIQDGEKKPIGWD	456	470	3	0	601.984	6	12	8.37587	8.4069	604.199	5.56078	0.6	0					0.0764535		0	453352	455135	279981	3.20085e+06	8.85873e+06	1.48508e+07	1.57329e+07	9.9998e+06	5.68706e+06	1.17461e+06	0	0	0	0	0	0	0	0
VYRIQDGEKKPIGWDTD	456	472	2	0	1010.51	6	14	8.06495	8.70273	1014.41	6.60041	0.6	0					0.379456		189223	969127	301048	9.7764e+06	8.12676e+07	1.83665e+08	2.96127e+08	4.05107e+08	4.00703e+08	3.18402e+08	2.03004e+08	8.89879e+07	3.62662e+07	7.10918e+06	1.31943e+07	522040	1.69676e+07	247269	3.41831e+06	0	1.19886e+06
VYRIQDGEKKPIGWDTD	456	472	3	0	674.009	6	14	8.14275	8.39138	676.545	6.41014	0.6	0					0.108124		858523	711078	1.77264e+06	3.09855e+07	1.07613e+08	2.48764e+08	4.30797e+08	5.22589e+08	4.89459e+08	3.72442e+08	2.22374e+08	1.10038e+08	4.9783e+07	2.34294e+07	6.99565e+06	2.57628e+06	7.17476e+06	167319	0	2.91383e+06	83252.4
VYRIQDGEKKPIGWDTD	456	472	4	0	505.759	6	14					-1
VYRIQDGEKKPIGWDTDISW	456	475	3	0	802.741	7	17	10.9898	11.4567	805.745	7.55885	0.6	0					0.300748		624844	459422	883514	4.71845e+06	3.13218e+07	1.21495e+08	2.30965e+08	3.79815e+08	5.78452e+08	4.7671e+08	3.86403e+08	3.44363e+08	1.45257e+08	6.41458e+07	4.0081e+07	9.66482e+06	8.63713e+06	1.21483e+07	5.03681e+06	2.01247e+06	2.81361e+07	1.2263e+06	467229	3.61912e+06	149075
VYRIQDGEKKPIGWDTDISW	456	475	4	0	602.308	7	17	11.2386	11.2542	604.549	7.51495	0.3	0					0.0475881		0	0	0	0	0	1.48955e+06	1.7848e+06	3.5957e+06	4.75017e+06	5.06678e+06	3.60392e+06	2.59611e+06	1.0022e+06	595713	122347	0	110980	0	116899	0	329477	0	0	0	77054.2
VYRIQDGEKKPIGWDTDISWL	456	476	2	0	1260.15	7	18	11.2334	11.3788	1270.19	18.5628	1	0	4.10699	0.0556721	1	-10	0.215146		0	0	0	419943	0	0	0	0	0	341712	0	0	0	286480	238065	0	5.39823e+06	1.72933e+07	2.89701e+07	3.48757e+07	4.19882e+07	3.92751e+07	3.02585e+07	1.6579e+07	5.74722e+06	699187
VYRIQDGEKKPIGWDTDISWL	456	476	3	0	840.436	7	18	11.2542	11.5968	847.173	18.6864	1	1	4.13839	0.986655	1	-10	0.116052		0	143518	204885	1.0938e+06	0	501894	1.6929e+06	0	0	2.20866e+06	532677	214541	1.66074e+07	4.78991e+06	1.1143e+07	4.76266e+07	9.09945e+07	1.99855e+08	3.50437e+08	4.68861e+08	5.61371e+08	5.14359e+08	3.96612e+08	2.70192e+08	1.47777e+08	6.09214e+07
VYRIQDGEKKPIGWDTDISWL	456	476	4	0	630.579	7	18	11.2334	11.5346	635.656	18.7854	1	1	4.16354	0.790803	1	-10	0.0858635		511657	0	97840.3	167273	290992	256316	0	82809.7	0	340029	271347	1.59754e+06	147948	1.16191e+06	3.00168e+06	1.37295e+07	3.80786e+07	9.19373e+07	1.45897e+08	2.15931e+08	2.50525e+08	2.36621e+08	1.90794e+08	1.20886e+08	6.27092e+07	2.52076e+07
VYRIQDGEKKPIGWDTDISWLTG	456	478	3	0	893.126	7	20					-1
VYRIQDGEKKPIGWDTDISWLTGEE	456	480	3	0	979.154	7	22					-1
VYRIQDGEKKPIGWDTDISWLTGEEL	456	481	2	0	1524.77	7	23	12.5974	13.175	1530.68	10.0018	1	0	1.37915	2.0947	1	-3	0.136602		749677	0	1.95643e+06	19752.3	2.37233e+06	197310	1.23736e+07	1.96573e+07	6.48192e+07	1.07077e+08	1.77966e+08	2.11367e+08	2.37379e+08	1.99265e+08	1.49859e+08	9.14957e+07	4.67598e+07	1.15235e+07	3.34509e+06	0	615338	0	580809	0	0	0	0	0	0	0
VYRIQDGEKKPIGWDTDISWLTGEEL	456	481	3	0	1016.85	7	23	12.5818	13.2534	1020.86	10.211	0.6	0					0.0560957		0	153816	1.88264e+06	8.868e+06	3.69939e+07	9.98164e+07	2.61185e+08	6.30571e+08	1.29936e+09	2.36049e+09	3.329e+09	4.29935e+09	4.59298e+09	3.93479e+09	3.08666e+09	2.11638e+09	1.2571e+09	6.67338e+08	3.10882e+08	1.38329e+08	5.57508e+07	1.917e+07	3.11508e+06	569470	116400	595754	656332	213966	12292	1.4576e+06
VYRIQDGEKKPIGWDTDISWLTGEEL	456	481	4	0	762.888	7	23	12.5974	13.0186	765.896	10.207	0.6	0					0.0283228		287437	1.37878e+06	1.53006e+06	5.1151e+06	1.1781e+07	3.53809e+07	6.92437e+07	2.04744e+08	4.22463e+08	7.52845e+08	1.14575e+09	1.43882e+09	1.49873e+09	1.28479e+09	1.03422e+09	6.9817e+08	4.16966e+08	1.90639e+08	1.09296e+08	4.47881e+07	1.76782e+07	1.85819e+06	2.8714e+06	276088	198963	226034	1.03647e+06	310471	173387	717273
VYRIQDGEKKPIGWDTDISWLTGEELHV	456	483	3	0	1095.56	8	25	12.0668	12.1602	1103.15	20.8068	0.6	0					0.26202		0	0	0	254459	0	0	385387	0	735237	1.55956e+06	265130	0	0	18443.3	0	305097	0	302512	1.26724e+06	5.47505e+07	1.55699e+08	2.12807e+08	5.20766e+08	7.43296e+08	5.40253e+08	1.2617e+08	0	0	0	0
YRIQDGEKKPIGWD	457	470	2	0	852.939	5	11					-1
YRIQDGEKKPIGWD	457	470	3	0	568.962	5	11	8.25167	8.46897	571.172	5.61717	1	0	1.7258	0.395326	1	1	0.11475		32889.9	388840	368094	2.75708e+06	2.5071e+07	5.30005e+07	7.13186e+07	8.16288e+07	4.65868e+07	2.44334e+07	1.0033e+07	896573	0	2.02448e+06	0	0	0
YRIQDGEKKPIGWDTD	457	472	2	0	960.976	6	13	8.11163	8.39138	964.645	6.20143	1	0	1.57204	0.689929	1	1	0.135097		0	398788	0	3.8875e+06	2.15112e+07	5.40184e+07	9.23999e+07	1.07677e+08	9.90645e+07	7.08656e+07	3.49453e+07	1.29317e+07	1.62565e+06	551973	1.08045e+06	1.06012e+06	0	757296	0	277424
YRIQDGEKKPIGWDTD	457	472	3	0	640.987	6	13	8.15832	8.39138	643.475	6.33029	1	0	1.61737	0.469704	1	1	0.0731951		0	192975	298375	1.21463e+07	5.70701e+07	1.24498e+08	1.88429e+08	2.2841e+08	2.11368e+08	1.4049e+08	1.3274e+08	3.46068e+07	7.69949e+06	8.77833e+06	2.03155e+06	605517	1.70127e+06	147463	0	85272.1
YRIQDGEKKPIGWDTD	457	472	4	0	480.992	6	13	8.17388	8.23613	482.86	6.33891	1	0	1.62041	-0.33611	1	1	0.0756869		0	0	63008.5	634193	1.71547e+06	872056	8.02138e+06	7.33885e+06	9.03354e+06	5.19917e+06	3.66908e+06	314263	102427	106816	0	0	0	130117	0	0
YRIQDGEKKPIGWDTDISW	457	475	3	0	769.718	6	16	10.9431	11.2386	772.688	7.52469	1	0	1.54121	0.764228	0	1	0.115294		0	383944	171171	475641	5.43961e+06	2.89162e+07	6.54468e+07	1.0989e+08	1.44126e+08	1.37738e+08	1.15387e+08	7.52246e+07	3.69739e+07	1.38741e+07	3.84059e+06	946792	83173.8	2.43928e+06	4.41249e+06	964782	6.79534e+06	424780	239301
YRIQDGEKKPIGWDTDISW	457	475	4	0	577.541	6	16	9.40968	9.84877	580.111	8.89869	1	0	1.93398	1.44157	0	-3	0.211888		17857.8	159041	11598.5	1.28062e+07	0	154290	671957	3.65655e+07	2.06005e+08	4.74488e+08	6.88761e+08	6.82275e+08	3.53343e+08	4.88108e+07	2.19553e+06	1.1757e+07	2.67597e+06	1.05638e+06	0	4.961e+06	139468	442611	0
YRIQDGEKKPIGWDTDISWL	457	476	2	0	1210.62	7	17					-1
YRIQDGEKKPIGWDTDISWL	457	476	3	0	807.413	7	17	12.0668	12.5818	810.603	8.10792	0.6	0					0.182145		0	1.56677e+06	1.40044e+06	1.95998e+06	4.80628e+06	2.424e+07	4.9752e+07	9.49748e+07	1.35214e+08	1.60572e+08	1.39791e+08	9.98641e+07	5.91629e+07	2.69901e+07	7.56255e+06	5.20465e+06	651565	904885	685434	2.48106e+06	2.10373e+06	6.7419e+06	1.2187e+06	118779	1.43397e+07
YRIQDGEKKPIGWDTDISWLTGEEL	457	481	3	0	983.826	7	22	12.535	13.0029	987.898	10.4543	0.6	0					0.201175		489810	212406	531213	1.91314e+06	5.25195e+06	2.00167e+07	6.21416e+07	1.52035e+08	3.24179e+08	5.58681e+08	8.29679e+08	1.0252e+09	1.04879e+09	9.48256e+08	7.17096e+08	4.8319e+08	2.7906e+08	1.45993e+08	6.61743e+07	2.30136e+07	7.38168e+06	1.93481e+06	421683	7.57709e+06	232243	374875	5.61485e+07	24706.4	0	5.14604e+07
YRIQDGEKKPIGWDTDISWLTGEEL	457	481	4	0	738.121	7	22	12.5974	13.0342	741.119	10.2303	1	0	1.51706	1.43049	1	0	0.0696369		426009	357458	516519	875341	653011	1.14703e+06	1.23595e+07	2.29575e+07	7.5481e+07	1.27868e+08	2.00053e+08	2.37429e+08	2.50708e+08	2.24442e+08	1.66927e+08	1.15517e+08	5.83823e+07	3.51759e+07	1.04053e+07	3.26876e+06	271274	644116	100455	496306	434757	187488	0	817898	0	638163
RIQDGEKKPIGWDTD	458	472	2	0	879.444	6	12	7.75387	7.83685	882.808	5.70286	1	1	1.56383	-0.238302	1	1	0.291381		0	0	3.24433e+06	1.44133e+06	4.17933e+06	9.08708e+06	1.03141e+07	9.32373e+06	8.22107e+06	7.21546e+06	5.31394e+06	869004	573859	0	0	0	0	0	0
RIQDGEKKPIGWDTD	458	472	3	0	586.632	6	12	7.72275	7.8524	588.648	5.02422	1	0	1.30516	-0.0181555	1	1	0.140373		0	0	2.00551e+06	3.86891e+06	1.13455e+07	1.93899e+07	2.26626e+07	2.10148e+07	9.70788e+06	4.8823e+06	1.5546e+06	301082	0	0	144909	0	0	0	0
RIQDGEKKPIGWDTDISWL	458	476	3	0	753.059	6	16					-1
RIQDGEKKPIGWDTDISWLTGEEL	458	481	2	0	1393.7	7	21	12.535	12.6911	1399.47	9.8861	1	1	1.54337	0.106856	1	1	0.448363		0	0	0	0	0	0	1.83391e+06	3.00652e+06	1.00157e+07	1.22122e+07	1.53775e+07	1.61077e+07	1.43125e+07	8.53617e+06	8.00653e+06	6.16962e+06	7.61935e+06	1.79663e+06	856857	0	0	0	0	0	0	207429	0	0	263675
RIQDGEKKPIGWDTDISWLTGEEL	458	481	3	0	929.471	7	21	12.5037	12.8002	933.034	9.03539	1	0	1.35809	0.769024	1	1	0.0977252		0	0	508236	8.60552e+06	7.69807e+06	2.24815e+07	7.93523e+07	1.1542e+08	2.08069e+08	2.94538e+08	3.48325e+08	3.57859e+08	3.06032e+08	2.16791e+08	1.38481e+08	9.79781e+07	3.13404e+07	1.46751e+07	7.17523e+06	718625	238389	285085	0	101470	123198	0	143003	323543	0
RIQDGEKKPIGWDTDISWLTGEEL	458	481	4	0	697.355	7	21	12.5037	12.8366	700.047	9.11325	1	0	1.37505	0.940581	1	1	0.129313		208549	1.72825e+06	92658.8	82607	498040	1.59652e+06	6.90436e+06	1.74563e+07	3.35248e+07	4.70927e+07	5.91973e+07	5.79763e+07	5.24989e+07	3.67306e+07	1.97691e+07	8.42135e+06	5.07626e+06	697642	89481.6	0	464834	204403	190739	0	479624	73808.5	1.00832e+06	0	694812
RIQDGEKKPIGWDTDISWLTGEELHV	458	483	3	0	1008.18	7	23					0
TDISWLTGEEL	471	481	1	0	1263.61	5	9	12.0824	13.5375	1271.95	7.59533	1	0	3.25012	6.23463	-1	-1	2.00918		0	413676	2.83328e+07	9.35558e+07	1.52081e+08	1.57032e+08	1.67107e+08	7.25993e+08	1.88501e+09	1.89418e+09	7.66612e+08	1.53598e+08	1.5814e+07	4.24238e+07	7.76319e+07
TDISWLTGEEL	471	481	2	0	632.309	5	9	12.2226	12.8002	634.85	4.33658	1	0	1.59403	2.09517	-1	1	0.931305		475802	1.06531e+07	4.23637e+07	1.01855e+08	1.44829e+08	1.33312e+08	8.37205e+07	3.68114e+07	1.39427e+07	4.91283e+06	9.46573e+06	1.42125e+07	1.44849e+07	9.49675e+06	3.28545e+06
ISWLTGEEL	473	481	1	0	1047.54	4	7	11.9891	12.7223	1051.49	3.33221	1	0	1.56745	2.82881		0	0.127117		1.01442e+07	1.46163e+08	5.25674e+08	1.02807e+09	1.18353e+09	8.42632e+08	3.97452e+08	1.42364e+08	4.12928e+07	1.41635e+07	482618	115935
ISWLTGEELHV	473	483	2	0	642.335	5	9	11.7405	11.7871	644.392	3.34093	0.3	0					0.171445		307424	1.04695e+06	3.68551e+06	7.64499e+06	1.05882e+07	7.64759e+06	3.72606e+06	835256	515461	0	251784	0	0	0	179830
LTGEEL	476	481	1	0	661.34	4	4	7.8939	8.10127	663.179	1.46183	1	0	1.06171	0.348467		0	0.054931		1.02959e+08	3.38989e+08	4.11626e+08	2.14696e+08	5.31053e+07	8.29313e+06	15007.6	0	1.51793e+06
TGEEL	477	481	1	0	548.256	3	3					-1
HVEVL	482	486	1	0	596.34	3	3	7.83165	8.13757	597.62	0.929097	1	0	0.806686	0.813368		1	0.0217063		1.58494e+09	3.37319e+09	2.27233e+09	5.60561e+08	9.12302e+07	7.94522e+06	1.15379e+07
HVEVLENVPLTTHN	482	495	2	0	801.418	5	11	8.0494	8.53195	804.778	5.78479	1	0	1.7955	1.64662	1	1	0.0961116		3.36405e+06	2.65946e+07	7.80695e+07	2.15584e+08	5.7456e+08	1.15287e+09	1.66195e+09	1.75048e+09	1.37374e+09	7.88285e+08	3.24784e+08	1.10872e+08	2.61097e+07	3.15374e+06	9.11596e+06	284823	3.13255e+06
HVEVLENVPLTTHN	482	495	3	0	534.614	5	11	8.06495	8.51643	536.665	5.21573	1	0	1.55888	1.50007	1	1	0.0603337		4.42044e+06	2.30323e+07	6.68118e+07	2.14686e+08	4.21642e+08	6.72224e+08	8.10285e+08	7.11182e+08	4.98491e+08	2.46414e+08	9.25676e+07	2.84381e+07	2.71667e+06	663410	6.97426e+06	39019.8	229589
HVEVLENVPLTTHNF	482	496	2	0	874.952	6	12					0
HVEVLENVPLTTHNFVRKT	482	500	3	0	745.074	6	16					-1
HVEVLENVPLTTHNFVRKT	482	500	4	0	559.058	6	16					-1
HVEVLENVPLTTHNFVRKTF	482	501	2	0	1190.64	6	17	9.84877	9.91098	1196.44	10.1698	0.6	0					0.383979		0	0	297114	0	0	0	465705	0	651254	1.89093e+06	6.79616e+06	9.85383e+06	1.10967e+07	6.72182e+06	3.08708e+06	1.09884e+06	0	0	316878	0	0	0	0	0
HVEVLENVPLTTHNFVRKTF	482	501	3	0	794.097	6	17					-1
HVEVLENVPLTTHNFVRKTF	482	501	4	0	595.825	6	17	9.78652	10.1908	598.87	10.7499	1	0	2.28242	1.27725	1	1	0.186133		694739	0	1.39413e+06	0	1.56185e+06	462958	4.16831e+06	8.60061e+06	2.70025e+07	6.25954e+07	1.07504e+08	1.33818e+08	1.34297e+08	1.12061e+08	7.62515e+07	4.17312e+07	1.35555e+07	4.48931e+06	4.9693e+06	137228	389562	511681	3.34953e+07	130299
HVEVLENVPLTTHNFVRKTFF	482	502	3	0	843.12	7	18	11.0053	11.5657	847.289	10.9639	1	0	2.1761	2.01395	1	0	0.142026		233364	1.31948e+06	795516	990128	2.04866e+07	8.89319e+06	2.11776e+07	8.89583e+07	1.92993e+08	4.38356e+08	7.79791e+08	1.14125e+09	1.40341e+09	1.34405e+09	1.11145e+09	7.70128e+08	4.35099e+08	1.97014e+08	7.23999e+07	1.92872e+07	1.64538e+06	181659	146184	311471	197764	531272
HVEVLENVPLTTHNFVRKTFF	482	502	4	0	632.592	7	18	10.9898	11.5346	635.729	11.0051	1	0	2.18657	1.94036	1	0	0.114921		0	1.24514e+06	271347	3.71085e+06	147948	2.48578e+06	4.16509e+06	2.37488e+07	6.64125e+07	1.64896e+08	2.7989e+08	4.22407e+08	5.23963e+08	5.28133e+08	4.30453e+08	2.92362e+08	1.57962e+08	6.81079e+07	1.76106e+07	3.18094e+06	1.04032e+06	258852	160875	1.28561e+06	0	1.28743e+06
HVEVLENVPLTTHNFVRKTFFTL	482	504	3	0	914.497	7	20	11.8493	12.4724	919.182	12.381	0.6	0					0.102493		1.7188e+06	463096	951720	4.33258e+06	3.26405e+06	1.20245e+06	3.79299e+06	6.16359e+06	2.01408e+07	6.0989e+07	1.38757e+08	2.69249e+08	4.1233e+08	5.46469e+08	6.24488e+08	5.62567e+08	4.23493e+08	2.84042e+08	1.40604e+08	6.46017e+07	2.21367e+07	323587	580007	315897	222279	344608	0	213967
HVEVLENVPLTTHNFVRKTFFTL	482	504	4	0	686.125	7	20	11.8648	12.207	689.656	12.4525	1	0	2.23793	0.984375	1	1	0.0800532		277116	912765	899145	825365	1.70282e+06	1.02661e+06	1.69396e+06	2.76222e+06	7.00387e+06	2.37688e+07	4.70377e+07	9.95098e+07	1.54335e+08	2.16397e+08	2.40567e+08	2.27091e+08	1.69699e+08	1.01369e+08	5.78576e+07	2.48674e+07	9.14906e+06	1.39865e+06	125338	44318.6	688657	3.5656e+06	148577	0
HVEVLENVPLTTHNFVRKTFFTLA	482	505	2	0	1406.76	7	21	11.8337	12.0824	1414.16	13.0922	1	0	2.24166	0.543296	1	1	0.210992		409676	363076	0	0	401081	0	0	0	723215	0	1.11475e+06	7.49428e+06	2.3062e+07	4.03313e+07	6.1159e+07	6.0819e+07	5.56033e+07	3.40101e+07	1.62646e+07	2.60739e+06	319863	0	0	0	0	0	0	0	0
HVEVLENVPLTTHNFVRKTFFTLA	482	505	3	0	938.176	7	21	11.7405	12.4412	943.047	12.8991	1	0	2.19959	2.67588	1	1	0.134993		153799	7.39448e+06	1.90984e+06	3.21342e+06	3.48217e+07	8.02633e+06	1.2454e+07	8.95931e+07	4.29621e+07	1.07147e+08	2.47943e+08	4.67364e+08	8.0159e+08	1.15044e+09	1.4316e+09	1.56544e+09	1.36785e+09	1.01874e+09	5.93266e+08	2.754e+08	1.26327e+08	5.22379e+07	1.83472e+06	1.61854e+06	1.71005e+06	831167	8549.34	450622	0
HVEVLENVPLTTHNFVRKTFFTLA	482	505	4	0	703.884	7	21	11.7716	12.363	707.559	12.9874	1	0	2.21884	2.16027	1	1	0.0787877		772440	1.05685e+06	3.15848e+06	1.23456e+06	2.48046e+06	3.82748e+06	1.76167e+07	8.86875e+06	1.23198e+07	4.17419e+07	8.50497e+07	1.95747e+08	3.20557e+08	4.95158e+08	6.40914e+08	6.76285e+08	5.78541e+08	4.27477e+08	2.41715e+08	1.17005e+08	4.47815e+07	1.72594e+07	6.2175e+06	2.10532e+06	118308	872484	419489	81833.7	224960
HVEVLENVPLTTHNFVRKTFFTLAF	482	506	2	0	1480.3	7	22	13.0498	13.379	1487.61	12.8168	1	0	2.05479	0.923284	1	1	0.522992		453446	0	478037	2.99186e+06	4.92403e+06	3.90424e+06	1.09604e+06	394228	0	1.03779e+06	1.0142e+06	5.61177e+06	1.27572e+07	2.38566e+07	3.98301e+07	4.01853e+07	4.17193e+07	3.32782e+07	2.02932e+07	7.64615e+06	1.11367e+06	0	0	0	0	0	0	0	0	174875
HVEVLENVPLTTHNFVRKTFFTLAF	482	506	3	0	987.199	7	22	12.9249	13.5692	992.314	13.5277	1	0	2.20258	2.40927	1	1	0.122903		92985.1	0	185423	1.57875e+06	5.60625e+06	8.20068e+06	2.2112e+07	2.37121e+07	3.99804e+07	7.7604e+07	1.57851e+08	2.97293e+08	4.94902e+08	7.88105e+08	1.07536e+09	1.2194e+09	1.18292e+09	1.03761e+09	7.47771e+08	4.39111e+08	2.53097e+08	1.10704e+08	3.51015e+07	1.30627e+07	938070	0	193021	120757	135757	136589
HVEVLENVPLTTHNFVRKTFFTLAF	482	506	4	0	740.651	7	22	12.9249	13.5534	744.504	13.5918	1	0	2.21592	2.33474	1	1	0.10647		0	408943	100900	1.22148e+06	2.01807e+06	3.29285e+06	4.38876e+06	7.89138e+06	1.35129e+07	2.45142e+07	5.41634e+07	1.08776e+08	1.90226e+08	2.89211e+08	4.01561e+08	4.72689e+08	4.75657e+08	3.96392e+08	2.99809e+08	1.72776e+08	8.79223e+07	3.93825e+07	1.46414e+07	3.39821e+06	609980	146123	677618	382025	116383	306446
EVLENVPLTTHN	484	495	2	0	683.354	5	9	7.75387	8.14275	686.268	5.03598	0.6	0					0.121996		1.81219e+06	2.28425e+06	1.06254e+07	3.09897e+07	8.45578e+07	1.38219e+08	1.54599e+08	1.15184e+08	6.04054e+07	2.32388e+07	2.00731e+06	655562	552336	507509	2.22948e+06
EVLENVPLTTHNFVRKTF	484	501	3	0	715.388	6	15					-1
EVLENVPLTTHNFVRKTFF	484	502	3	0	764.411	6	16	11.192	11.4878	768.335	10.3772	0.6	0					0.105985		3.08595e+06	166116	127883	2.18457e+06	267469	878652	554469	5.53838e+06	1.76563e+07	3.90329e+07	7.48282e+07	1.00346e+08	1.03527e+08	8.56246e+07	5.76358e+07	3.06913e+07	1.06841e+07	2.09898e+06	1.7558e+06	533043	534103	1.01476e+06	715843
EVLENVPLTTHNFVRKTFFTL	484	504	3	0	835.788	7	18					-1
EVLENVPLTTHNFVRKTFFTLA	484	505	3	0	859.467	7	19	12.1447	12.1758	864.025	12.1027	1	0	2.30363	-0.482821		1	0.274724		924901	150383	123293	0	0	0	695924	0	179670	0	633312	2.30368e+06	3.135e+06	5.5737e+06	8.57218e+06	5.46602e+06	4.56362e+06	2.53077e+06	612197	0	26051.3	75588.2	177003	0	152838	155880	0
LENVPLTTHNFVRKTFF	486	502	3	0	688.374	6	14	10.4456	10.6788	690.281	4.45945	0.6	0					0.277779		6.58659e+06	1.89691e+06	3.55099e+06	2.05077e+07	4.60413e+07	7.34193e+07	8.54308e+07	3.9054e+07	1.12485e+07	1.60281e+07	953289	0	319424	0	159554	192754	0	324586	337017	0	5.01542e+06
ENVPLTTHN	487	495	1	0	1024.51	4	6					-1
ENVPLTTHN	487	495	2	0	512.757	4	6					0
ENVPLTTHNF	487	496	2	0	586.291	5	7					-1
ENVPLTTHNFVRKTF	487	501	2	0	901.981	6	12	8.39138	8.96698	906.04	7.03618	0.6	0					0.431468		6.96537e+06	2.01117e+07	253600	865874	3.85205e+06	3.94273e+07	1.04981e+08	1.58469e+08	2.21393e+08	1.94749e+08	1.35012e+08	6.62621e+07	2.45282e+07	3.73056e+06	261883	232488	0	0	0
ENVPLTTHNFVRKTF	487	501	4	0	451.494	6	12					-1
ENVPLTTHNFVRKTFF	487	502	3	0	650.679	6	13	10.2551	10.7255	653.821	8.23541	1	0	2.28765	1.58907	1	0	0.0736755		105775	83269	2.98636e+06	1.49584e+06	2.0727e+07	8.68333e+07	2.32615e+08	4.93227e+08	7.91302e+08	9.47629e+08	9.36474e+08	6.99631e+08	3.93762e+08	1.80723e+08	9.83188e+07	1.15291e+07	348132	756407	124533	269702
ENVPLTTHNFVRKTFF	487	502	4	0	488.261	6	13	10.3367	10.6943	490.613	8.21989	1	0	2.28219	1.05726	1	0	0.121294		0	165339	0	0	789473	5.11261e+06	2.01537e+07	4.59661e+07	7.12054e+07	8.84471e+07	9.13179e+07	6.12306e+07	3.44151e+07	9.67748e+06	5.78317e+06	467906	2.81004e+06	0	129753	0
ENVPLTTHNFVRKTFFTL	487	504	2	0	1082.58	6	15	11.5346	11.8337	1087.97	9.45022	1	0	2.27174	0.781447	1	1	0.277043		1.41092e+06	0	2.2113e+06	806046	1.90017e+06	0	1.29895e+06	6.59919e+06	2.77544e+07	5.17705e+07	7.39974e+07	8.48904e+07	7.27782e+07	4.61948e+07	1.76896e+07	3.79931e+06	535285	0	0	3787.3	0	0
ENVPLTTHNFVRKTFFTL	487	504	3	0	722.056	6	15	11.4723	11.7871	725.707	9.6331	1	0	2.32751	0.855432	1	1	0.0873561		463763	5.73266e+06	1.5762e+06	3.41126e+06	6.73005e+06	5.11637e+06	2.03483e+07	5.22007e+07	1.14803e+08	2.12106e+08	2.92357e+08	3.43666e+08	3.05055e+08	1.96892e+08	1.23439e+08	5.51101e+07	8.97027e+06	2.70845e+06	286880	701060	644445	580002
ENVPLTTHNFVRKTFFTLA	487	505	2	0	1118.1	6	16	11.3788	11.7405	1123.98	10.4103	0.6	0					0.151665		284149	0	0	592451	1.46974e+06	8.46087e+06	1.01582e+07	2.90999e+07	5.93974e+07	1.24813e+08	2.01757e+08	2.77696e+08	3.09518e+08	2.67241e+08	1.91421e+08	9.92613e+07	3.56427e+07	2.61392e+06	13828.8	284683	0	57525	0
ENVPLTTHNFVRKTFFTLA	487	505	3	0	745.736	6	16	11.3476	11.7664	749.697	10.5251	0.6	0					0.0966585		1.4528e+06	1.22435e+06	6.2389e+06	7.45858e+06	2.71252e+07	6.16933e+07	7.32729e+07	1.39208e+08	3.20122e+08	6.27544e+08	1.06857e+09	1.48654e+09	1.64725e+09	1.4352e+09	1.03427e+09	5.9245e+08	2.68246e+08	1.0595e+08	3.4174e+07	5.88449e+06	2298.58	885899	32909.2
ENVPLTTHNFVRKTFFTLA	487	505	4	0	559.553	6	16	11.3943	11.7093	562.505	10.4479	1	0	2.37685	0.856061	1	1	0.113863		0	201583	0	3.07512e+06	76896.4	150618	748415	5.44138e+06	1.32732e+07	2.9388e+07	5.0752e+07	7.36602e+07	7.88009e+07	6.72025e+07	4.44473e+07	2.47487e+07	7.6152e+06	1.84964e+06	192796	458443	0	89504.8	193150
ENVPLTTHNFVRKTFFTLAF	487	506	2	0	1191.63	7	17	12.7691	13.3476	1197.7	10.6533	0.6	0					0.292833		9.08657e+06	7.42014e+06	1.06986e+07	1.99733e+06	3.06262e+06	357117	3.45521e+06	6.89e+06	2.80705e+07	6.05937e+07	1.15677e+08	1.72616e+08	2.10937e+08	2.13049e+08	1.6846e+08	1.10216e+08	5.08462e+07	1.5512e+07	457242	0	130779	166738	84319.2	109766	96282.7
ENVPLTTHNFVRKTFFTLAF	487	506	3	0	794.758	7	17	12.7379	13.4428	798.843	10.7848	0.6	0					0.0976688		2.59722e+07	4.61413e+07	3.64163e+07	2.93522e+07	1.61216e+07	1.81618e+07	3.75554e+07	9.23015e+07	2.08003e+08	4.13367e+08	7.25518e+08	1.04491e+09	1.31353e+09	1.28833e+09	1.05592e+09	6.93474e+08	3.80238e+08	1.66463e+08	6.48641e+07	1.62272e+07	3.33395e+06	3.06261e+06	738457	2.64007e+06	1.27106e+06
FVRKTF	496	501	2	0	399.237	4	4	7.47152	7.55965	400.908	2.84499	1	0	2.64328	-0.214007		1	0.0454286		886599	4.06357e+06	3.07579e+07	4.90767e+07	4.3998e+07	1.81474e+07	3.54522e+06	0	0
FVRKTFF	496	502	2	0	472.771	4	5	9.51857	10.0975	474.777	3.40803	0.6	0					0.0626726		1.21011e+07	8.7883e+07	3.41685e+08	8.41282e+08	1.12169e+09	8.38112e+08	3.4368e+08	8.1158e+07	1.04272e+07	558428
FVRKTFF	496	502	3	0	315.517	4	5	9.51857	10.2862	316.797	3.23739	1	0	2.35161	2.99148	1	1	0.234446		210656	7.94765e+06	1.65845e+08	2.09876e+08	2.72461e+08	1.90192e+08	7.48299e+07	1.50007e+07	3.53951e+06	347238
FVRKTFFTL	496	504	2	0	579.837	5	7	11.192	11.7716	582.677	4.94459	1	0	2.62097	2.10453	1	1	0.0713204		381902	1.78829e+06	2.91414e+07	1.28926e+08	3.40847e+08	5.60506e+08	6.0283e+08	4.20968e+08	1.81344e+08	4.95949e+07	5.61563e+06	304576	0
FVRKTFFTL	496	504	3	0	386.894	5	7	11.2542	11.6315	388.786	4.94187	1	0	2.6192	1.14996	1	1	0.0422813		0	268225	2.5797e+06	2.54253e+07	7.99325e+07	1.4364e+08	1.48946e+08	1.01728e+08	3.95096e+07	6.50214e+06	161035	0	0
FVRKTFFTLA	496	505	2	0	615.356	5	8	10.6322	11.2698	618.621	5.75506	1	0	2.68049	2.37806	1	1	0.0598617		7.11237e+06	1.08114e+07	4.07366e+07	1.28301e+08	4.00804e+08	8.91019e+08	1.41273e+09	1.44209e+09	9.90657e+08	4.2029e+08	1.21737e+08	2.24798e+07	956843	165346
FVRKTFFTLA	496	505	3	0	410.573	5	8	10.6322	11.0986	412.765	5.79962	1	0	2.70597	1.57051	1	1	0.0588859		0	306517	2.57599e+06	2.03236e+07	8.23525e+07	1.98836e+08	3.03637e+08	3.3123e+08	2.16758e+08	8.96971e+07	2.08763e+07	1.96429e+06	237285	37671
FVRKTFFTLAF	496	506	2	0	688.89	5	9	12.7067	13.3266	692.529	6.39577	1	0	2.64051	2.29479	1	1	0.043534		2.04547e+06	7.32305e+06	2.44481e+07	8.15546e+07	2.5103e+08	5.94423e+08	1.06667e+09	1.50655e+09	1.38399e+09	8.94144e+08	4.07287e+08	1.32776e+08	2.71307e+07	1.3912e+06	476290
FVRKTFFTLAF	496	506	3	0	459.596	5	9	12.7379	13.1123	461.996	6.31823	1	0	2.6011	1.13675	1	1	0.0441836		0	156506	8.91541e+06	1.82966e+07	5.09779e+07	1.28892e+08	2.37543e+08	3.02703e+08	2.91301e+08	1.73856e+08	7.84068e+07	2.21791e+07	3.44338e+06	0	971998
FTLAF	502	506	1	0	598.324	4	3	12.0513	12.7067	601.043	2.33313	1	0	2.94727	2.46203		1	0.141079		1.87714e+07	1.8151e+08	5.04314e+08	6.06715e+08	2.85685e+08	6.33101e+07	5.33565e+06	2.51266e+06
TLAF	503	506	1	0	451.255	3	2	9.58073	10.0457	452.896	1.36311	1	0	2.50747	1.56383		1	0.0713189		1.803e+08	6.47599e+08	7.71863e+08	2.44048e+08	3.72176e+07	889765
TLAFCDF	503	509	1	0	816.36	4	5	12.5818	12.6599	818.785	1.85584	0.3	0					0.31811		470149	3.78903e+06	5.48866e+06	4.22245e+06	3.24645e+06	279893	125528	0	0	0
AFCDF	505	509	1	0	602.228	4	3	10.7566	11.4878	602.581	-0.0887646	1	1	-0.745139	2.82		1	0.0495766		1.39178e+09	5.15601e+08	8.78635e+07	2.52543e+06	516051	0	74677.1	143907
FCDF	506	509	1	0	531.191	4	2	10.0509	10.8499	531.474	-0.117351	1	1	-0.878177	3.13921		1	0.0307285		5.71279e+09	1.76911e+09	1.94138e+08	4.02281e+06	313.49	241916	79138.6
FCDFCRKLLFQGF	506	518	2	0	812.394	6	11					-1
CDFCRKLLFQGFRCQTCGYKFHQRCSTEVPLM	507	538	4	0	961.951	10	29					-1
DFCRKLLFQG	508	517	2	0	613.821	5	8	10.3523	10.4611	615.766	3.07821	0.6	0					0.303678		0	426716	6.71829e+06	1.41948e+07	9.95629e+06	5.9452e+06	535046	98970.6	116934	282119	0	966381	616464	334465
FCRKLLFQGF	509	518	2	0	629.842	5	8					-1
CRKLL	510	514	2	0	316.699	4	3	7.53372	7.56483	317.898	1.96123	0.4	0					0.513794		0	1.19484e+06	119841	1.97978e+06	0	190296	0	0
CRKLLF	510	515	2	0	390.233	4	4	8.83222	10.1441	391.213	1.41604	0.4	0					0.4267		1.94811e+07	1.87325e+08	3.38029e+08	1.14407e+08	3.199e+07	1.03818e+06	616594	390914	1.15818e+06
CRKLLFQG	510	517	1	0	964.54	5	6	8.70273	8.98255	967.346	2.16016	1	0	1.03687	0.690244	1	0	0.133935		8.27154e+06	1.12779e+08	2.42064e+08	2.77158e+08	1.60261e+08	5.65272e+07	1.21519e+07	427703	215092	8950.48	0	328629
CRKLLFQG	510	517	2	0	482.773	5	6	8.67167	9.28153	484.22	2.2462	1	0	1.10246	2.24723	1	0	0.106413		1.2245e+08	9.77681e+08	2.66715e+09	3.0586e+09	1.7619e+09	6.51371e+08	1.75596e+08	3.34015e+07	847494	207478	0	1.78096e+07
CRKLLFQG	510	517	3	0	322.185	5	6	8.7338	9.06028	323.154	2.261	1	0	1.11374	0.91039	1	0	0.0926604		974358	4.25926e+07	1.35483e+08	1.46145e+08	7.82492e+07	2.17896e+07	1.76641e+07	0	73971.4	396445	36193.8	0
CRKLLFQGF	510	518	1	0	1111.61	5	7	11.192	11.5502	1114.49	2.12804	1	0	0.78065	1.06001	1	0	0.298716		487525	6.22264e+07	1.39012e+08	1.55064e+08	1.02505e+08	3.87963e+07	5.06309e+06	0	0	31309	214621	117423	204188
CRKLLFQGF	510	518	2	0	556.308	5	7	11.0519	11.6937	557.874	2.38068	0.6	0					0.0321098		1.49392e+08	1.35192e+09	3.83306e+09	5.14807e+09	3.68099e+09	1.58124e+09	5.1621e+08	1.31035e+08	1.22963e+07	516726	519045	220683	286943
CRKLLFQGFRC	510	520	3	0	457.578	6	9	10.4611	10.7877	458.73	2.49086	0.5	0					0.132289		86124.3	2.47682e+06	2.39548e+07	3.86351e+07	3.00546e+07	1.61299e+07	3.61755e+06	488928	248937	0	0	173135	0	79707.6	131889	56490
CRKLLFQGFRCQTCG	510	524	3	0	587.29	6	13	9.91098	10.224	589.112	4.2234	0.6	0					0.124848		254970	206140	1.21079e+07	5.57613e+07	1.11917e+08	1.42997e+08	1.20394e+08	7.56828e+07	4.03818e+07	1.11663e+07	1.61814e+06	2.1042e+06	4.33811e+06	693394	1.03985e+06	670983	127053	0	539387	144865
CRKLLFQGFRCQTCGYKFHQRC	510	531	5	0	545.268	8	20	9.80208	9.84877	546.949	6.49705	1	0	0.875995	-0.409544		0	0.122388		0	0	0	0	923050	5.60226e+06	9.42415e+06	1.24608e+07	1.24818e+07	9.29151e+06	7.06746e+06	3.92231e+06	2.09249e+06	621796	410484	124793	0	0	0	0	951427	620283	0	0	277815	141175	0	0	0
CRKLLFQGFRCQTCGYKFHQRCST	510	533	4	0	728.353	8	22	10.1597	10.224	734.496	22.5643	0.6	0					0.186494		0	236339	242263	0	245842	0	418217	182816	461139	869095	267022	0	260343	212814	0	289725	0	0	0	4559.17	0	9.79371e+06	3.00335e+07	4.8089e+07	6.88713e+07	6.05652e+07	4.5253e+07	2.88828e+07	1.30448e+07	6.00835e+06
CRKLLFQGFRCQTCGYKFHQRCSTE	510	534	4	0	760.613	8	23	9.7243	9.80208	763.119	7.94309	1	0	0.969755	-0.262832		0	0.0624213		0	0	0	184652	662913	2.44072e+06	1.1018e+07	1.60105e+07	3.26499e+07	4.00041e+07	4.41133e+07	3.61092e+07	2.78042e+07	1.47988e+07	1.07447e+07	2.59217e+06	2.61294e+06	0	0	0	0	0	0	0	0	0	0	0	0	0
CRKLLFQGFRCQTCGYKFHQRCSTEVPLM	510	538	4	0	870.675	9	26	10.5233	11.3476	873.932	10.5994	0.6	0					0.379384		60878.6	43634.2	81684	14832.5	312319	144957	285436	7.89833e+07	3.73028e+08	7.88396e+08	1.25289e+09	1.70937e+09	1.97576e+09	1.97948e+09	1.70435e+09	1.2876e+09	9.2188e+08	5.92109e+08	3.40754e+08	2.08698e+08	9.76714e+07	4.92914e+07	2.00961e+07	8.12016e+06	2.5719e+06	1.43983e+06	295030	1.28182e+07	0	770336
CRKLLFQGFRCQTCGYKFHQRCSTEVPLM	510	538	5	0	696.741	9	26	10.8654	11.1764	699.291	10.3175	1	0	1.20518	0.837191	1	-1	0.110545		0	16650.5	0	288525	26120.2	679281	1.55121e+07	5.55117e+07	7.53887e+07	2.4238e+08	3.89251e+08	5.14089e+08	5.71898e+08	4.79224e+08	4.58858e+08	3.38797e+08	2.14535e+08	1.22127e+08	5.67797e+07	5.79953e+07	1.06435e+07	2.42831e+06	551433	7.88156e+06	402486	0	0	0	1.7465e+07	419939
CRKLLFQGFRCQTCGYKFHQRCSTEVPLM	510	538	6	0	580.786	9	26	10.7566	10.9742	582.864	10.039	1	0	1.15621	0.396977	1	-1	0.0449167		176171	229774	273302	588834	280994	477419	2.82119e+06	7.65028e+06	2.73562e+07	4.61408e+07	7.8149e+07	9.86133e+07	1.10767e+08	1.13014e+08	9.61564e+07	6.60967e+07	4.20863e+07	2.204e+07	9.82501e+06	2.20222e+06	895757	226367	0	0	174473	0	0	346604	0	101651
CRKLLFQGFRCQTCGYKFHQRCSTEVPLMC	510	539	3	0	1194.9	9	27	11.0519	11.332	1199.31	10.6897	1	0	1.20102	0.691501	1	-1	0.588577		8.47479e+06	8565.55	0	6.53002e+06	0	0	968718	2.00083e+06	7.23187e+06	1.84496e+07	3.551e+07	5.17177e+07	6.35867e+07	7.03226e+07	6.57592e+07	5.29143e+07	3.73174e+07	2.2107e+07	6.96067e+06	1.66294e+06	0	0	0	376603	1.17136e+06	362804	287401	0	292004	258966
CRKLLFQGFRCQTCGYKFHQRCSTEVPLMC	510	539	4	0	896.427	9	27	11.0519	11.4099	899.75	10.7364	1	0	1.20893	1.05907	1	-1	0.0580559		0	0	608577	230114	478110	2.06418e+06	1.31051e+07	2.39779e+07	5.73732e+07	1.4964e+08	2.0153e+08	3.05476e+08	3.88601e+08	5.02295e+08	3.92159e+08	3.40143e+08	2.41602e+08	1.67719e+08	9.55158e+07	4.67812e+07	1.16271e+07	3.39492e+06	0	214920	253932	232037	303365	1.54063e+06	934433	0
CRKLLFQGFRCQTCGYKFHQRCSTEVPLMC	510	539	5	0	717.343	9	27	10.9898	11.4099	720.053	10.9955	1	0	1.25282	1.35233	1	-1	0.0958557		547661	145666	186435	0	253450	1.31467e+06	1.89613e+06	5.37182e+06	2.10688e+07	4.96582e+07	8.7939e+07	1.31904e+08	1.65396e+08	1.9627e+08	1.8656e+08	1.49445e+08	1.09195e+08	6.81659e+07	4.85413e+07	2.13188e+07	5.4759e+06	1.30229e+06	768090	407431	1.69031e+06	809802	223233	0	142302	224462
FRCQT	518	522	2	0	327.655	4	3					-1
FRCQTCG	518	524	2	0	407.67	5	5					0
FRCQTCGYKFHQRC	518	531	4	0	444.952	7	12	7.86277	8.00275	446.122	3.41514	1	0	0.691867	0.0305912		0	0.206102		0	405294	3.34631e+06	8.61958e+06	1.1708e+07	1.09923e+07	7.53085e+06	2.88993e+06	993407	176913	0	0	0	99812.7	0	121588	0	407906	0	48962.1
FRCQTCGYKFHQRCST	518	533	4	0	491.972	7	14	7.84722	7.90947	495.521	12.8296	0.4	1					1.40719		0	0	0	120411	926239	1.45473e+06	1.42075e+06	1.85801e+06	579906	0	0	0	0	0	0	0	0	150148	0	1.00737e+06	0	6.82475e+06
FRCQTCGYKFHQRCSTE	518	534	3	0	698.642	7	15	7.73832	7.86277	700.93	5.43028	1	0	1.04599	-0.0426861		0	0.19843		0	181428	406493	2.723e+06	8.09107e+06	2.13695e+07	2.60583e+07	2.88571e+07	2.18114e+07	1.21125e+07	4.27783e+06	1.35012e+06	0	429078	1.18172e+06	832042	216579	211322	0	0	3843.79	0	0
FRCQTCGYKFHQRCSTEVPLM	518	538	2	0	1267.58	8	18	9.67767	9.77097	1272.16	7.37246	1	1	1.26353	-0.189634	1	-1	0.474379		0	0	338582	0	0	764293	920912	1.77078e+07	1.24863e+07	2.58476e+07	1.99769e+07	1.5885e+07	3.20228e+06	1.58125e+06	0	0	0	0	0	0	0	0	0	0	0	0	0
FRCQTCGYKFHQRCSTEVPLM	518	538	3	0	845.39	8	18	9.44082	9.98875	848.444	7.37704	1	0	1.26469	1.95506	1	-1	0.659654		309675	243972	499547	1.08446e+07	4.82416e+07	1.57555e+08	3.40253e+08	5.49212e+08	7.56166e+08	8.2507e+08	7.33608e+08	5.57929e+08	3.62205e+08	2.01378e+08	6.14716e+07	8.07233e+06	1.04459e+06	3.99972e+06	2.77254e+06	223998	0	1.90712e+06	1.61021e+06	0	5.48984e+06	1.74275e+06	3.89471e+06
FRCQTCGYKFHQRCSTEVPLM	518	538	4	0	634.294	8	18					-1
FRCQTCGYKFHQRCSTEVPLMC	518	539	3	0	879.727	8	19	10.0509	10.3173	883.177	8.44302	1	0	1.42264	0.62703	1	-1	0.194483		0	323674	0	314016	1.1462e+06	9.3195e+06	3.20844e+07	7.10002e+07	1.06987e+08	1.42719e+08	1.51518e+08	1.28086e+08	1.06055e+08	3.74993e+07	4.66237e+07	2.36032e+07	10829.8	2.70534e+07	5.31859e+06	0	2.51817e+06	10987.4	0	43225.7	958171	43028.8	0	0
FRCQTCGYKFHQRCSTEVPLMC	518	539	4	0	660.047	8	19	9.81763	10.2551	662.584	8.24008	1	0	1.37379	1.43394	1	-1	0.140155		763772	126356	757366	368452	2.26324e+06	1.64702e+07	4.28189e+07	1.01771e+08	1.64627e+08	2.18037e+08	2.32411e+08	1.94377e+08	1.4092e+08	9.06607e+07	4.40651e+07	2.14106e+07	4.57327e+06	861921	802341	729907	302037	1.0822e+06	1.27026e+06	1.46726e+06	628527	5.56246e+06	2.40034e+06	762236
RCQTCGY	519	525	2	0	415.668	5	5					0
RCQTCGYKFHQRC	519	531	2	0	815.363	6	11	7.30048	7.42488	817.447	3.01539	0.5	0					0.239174		0	287470	4.63496e+06	1.89113e+07	2.15725e+07	1.7459e+07	303826	3.00906e+06	0	6760.59	0	61348.7	0	0	0	0	976007	0
RCQTCGYKFHQRC	519	531	3	0	543.911	6	11					-1
RCQTCGYKFHQRCST	519	533	2	0	909.403	7	13	7.51817	7.58038	914.527	8.99043	0.5	0					0.454363		0	0	0	0	0	0	0	765367	4.29994e+06	7.92232e+06	8.25084e+06	8.77959e+06	3.1134e+06	1.72435e+06	491440	0	0	0	219752	225355	4896.13
RCQTCGYKFHQRCST	519	533	3	0	606.605	7	13	7.22275	7.30048	608.579	4.66695	0.5	1					0.0899932		0	0	2.4826e+06	8.873e+06	1.94405e+07	2.92802e+07	2.02186e+07	1.40683e+07	1.99999e+07	2.36046e+06	333400	4.35581e+06	118310	13663.9	184076	0	0	342320	0	0	166282
RCQTCGYKFHQRCST	519	533	4	0	455.205	7	13					0
RCQTCGYKFHQRCSTE	519	534	2	0	973.925	7	14	7.2694	7.37825	976.895	4.61341	0.5	0					0.141782		0	0	0	431735	7.32937e+06	1.05722e+07	1.08653e+07	8.15123e+06	4.46805e+06	1.51061e+06	0	0	0	196118	0	0	0	0	0	0	0	0
RCQTCGYKFHQRCSTE	519	534	3	0	649.619	7	14	7.28495	7.40933	651.653	4.7728	0.5	0					0.757857		0	0	2.70378e+06	1.05633e+07	2.11196e+07	3.43224e+07	4.02443e+07	3.14485e+07	1.91743e+07	1.05501e+07	3.48218e+06	351640	0	0	560798	22531.2	0	459695	187993	0	246281	0
RCQTCGYKFHQRCSTE	519	534	4	0	487.466	7	14					-1
RCQTCGYKFHQRCSTEVPLM	519	538	2	0	1194.05	8	17	8.84258	9.06028	1198.27	6.77196	1	0	1.21216	0.397213	1	-1	0.317373		0	0	454053	0	1.50042e+06	7.70407e+06	1.97991e+07	3.20404e+07	3.77784e+07	3.64277e+07	2.80282e+07	1.59577e+07	2.73565e+06	0	0	336084	276262	325201	0	0	253037	268536	0	296175	0	602579
RCQTCGYKFHQRCSTEVPLM	519	538	3	0	796.367	8	17	8.8115	9.39412	799.167	6.71924	1	0	1.19798	2.11868	1	-1	0.0906381		2.11761e+06	30111.1	993277	2.30956e+07	8.90046e+07	2.32487e+08	4.17691e+08	6.08868e+08	7.13917e+08	6.52957e+08	5.17815e+08	3.30262e+08	1.85325e+08	8.48022e+07	2.28384e+07	2.68594e+06	217115	0	926309	324861	244727	415414	0	0	899935	256675
RCQTCGYKFHQRCSTEVPLM	519	538	4	0	597.527	8	17	8.96698	9.11048	599.624	6.7068	1	0	1.19463	0.0471807	1	-1	0.0415147		0	0	0	2.69966e+06	1.14649e+07	3.39904e+07	6.33337e+07	9.66657e+07	1.0954e+08	1.08603e+08	7.71271e+07	4.99496e+07	2.42828e+07	1.05314e+07	2.08039e+06	45472.9	0	0	0	0	0	444410	0	0	0	595774
RCQTCGYKFHQRCSTEVPLM	519	538	5	0	478.223	8	17					-1
RCQTCGYKFHQRCSTEVPLMC	519	539	3	0	830.704	8	18	9.26597	9.77097	833.797	7.47521	1	0	1.28963	1.75253	1	-1	0.0918219		0	248261	207498	2.22733e+06	1.98082e+07	7.86902e+07	1.75994e+08	3.17136e+08	4.43398e+08	4.91514e+08	4.38146e+08	3.4778e+08	2.22999e+08	1.23541e+08	5.19192e+07	1.20472e+07	770872	0	0	243233	467655	214690	173018	2941.74	216173	2884.91	2.03778e+06
RCQTCGYKFHQRCSTEVPLMC	519	539	4	0	623.28	8	18	9.39412	9.6429	625.606	7.5009	1	0	1.29616	0.543846	1	-1	0.0540351		0	0	0	0	3.36094e+06	1.96618e+07	5.16364e+07	9.31022e+07	1.31908e+08	1.473e+08	1.30307e+08	1.03741e+08	6.4523e+07	3.34183e+07	1.42023e+07	3.95618e+06	361618	272905	1.15328e+06	0	77154.8	0	0	88613.9	38387.3	0	68168.8
CGYKFHQRCSTEVPLM	523	538	2	0	949.939	7	13					-1
CGYKFHQRCSTEVPLM	523	538	3	0	633.629	7	13					-1
CGYKFHQRCSTEVPLMC	523	539	3	0	667.965	7	14					-1
YKFHQRC	525	531	2	0	491.24	5	5					0
YKFHQRC	525	531	3	0	327.829	5	5					0
YKFHQRCST	525	533	2	0	585.28	5	7					-1
YKFHQRCSTE	525	534	2	0	649.801	5	8					-1
YKFHQRCSTEVPLM	525	538	2	0	869.924	6	11	8.88922	9.26597	873.19	5.35174	0.6	0					0.289318		221655	558142	0	2.4533e+06	1.46756e+07	3.89342e+07	5.1668e+07	4.96073e+07	3.37499e+07	1.57596e+07	2.76538e+06	220105	207304	0	259723	0	34146.6	557349
YKFHQRCSTEVPLM	525	538	3	0	580.285	6	11	8.88922	9.31268	582.464	5.35614	1	0	1.61726	1.3679	1	-1	0.146259		139976	0	2.06608e+06	1.65284e+07	4.84388e+07	8.46034e+07	1.10781e+08	9.96927e+07	6.51815e+07	3.14144e+07	1.28899e+07	2.30803e+06	7.90562e+06	470860	149778	5.39838e+06	0	0
YKFHQRCSTEVPLMC	525	539	3	0	614.621	7	12	7.37825	7.66053	619.03	11.9156	0.5	0					0.0937534		0	0	0	0	0	358505	0	0	376147	696238	1.71433e+07	7.21013e+07	1.53808e+08	2.03823e+08	1.74876e+08	1.11733e+08	1.40651e+07	6.29813e+06	2.06544e+06	144565
KFHQRC	526	531	2	0	409.708	4	4					-1
KFHQRCSTE	526	534	2	0	568.269	5	7					-1
KFHQRCSTEVPLM	526	538	2	0	788.392	6	10	8.62508	8.74935	791.556	5.25838	0.6	0					0.529882		118904	0	0	313652	4.93434e+06	1.14256e+07	1.37858e+07	1.11995e+07	6.16883e+06	0	257521	0	509936	0	1.28446e+06	0	10873.3
KFHQRCSTEVPLM	526	538	3	0	525.931	6	10	8.50092	8.62508	528.075	5.36321	1	1	1.84321	-0.0440227	1	0	0.251087		0	0	0	2.88955e+06	1.11937e+07	1.15908e+07	1.53307e+07	1.60781e+07	5.64629e+06	1.99777e+06	329644	153389	19178.3	1.42341e+06	25352.3	196053	2.31842e+06
KFHQRCSTEVPLMC	526	539	2	0	839.897	6	11					-1
KFHQRCSTEVPLMC	526	539	3	0	560.267	6	11					-1
HQRCSTEVPLM	528	538	2	0	650.81	6	8	8.23613	8.56817	656.808	11.1094	0.4	1					0.256282		0	0	0	1.91572e+06	4.05614e+06	7.16791e+06	4.68273e+06	1.31625e+07	4.78145e+06	9.43606e+06	1.03844e+08	3.08538e+08	3.43203e+08	2.77286e+08	1.9773e+08
STEVPLM	532	538	1	0	776.386	4	4	8.50092	8.65613	778.272	1.36734	0.4	1					2.02816		8.21131e+06	297575	251012	613773	2.36866e+06	766265	1.39004e+06	0	295675
STEVPLMC	532	539	1	0	879.395	5	5					-1
EVPLM	534	538	1	0	588.306	4	2	7.2694	7.28495	590.774	2.04812	0.4	0					1.23124		0	2595.71	1.10744e+06	179797	0	162988	0
EVPLMC	534	539	1	0	691.315	5	3	9.53412	9.77097	693.256	1.39328	0.4	0					1.03097		1.09726e+06	2.09645e+07	2.8612e+07	1.26332e+07	387298	0	30026.5	742593	270085
VPLM	535	538	1	0	459.264	4	2	8.23613	8.65097	460.526	0.913664	1	0	1.47964	1.32717		-2	0.26711		1.45653e+08	3.36863e+08	2.06689e+08	5.71541e+07	3.57986e+06	630521	1.11902e+06
VPLMC	535	539	1	0	562.273	4	3	8.0494	8.08052	566.597	3.85151	0.4	1					1.34432		31546.5	0	356761	6943.86	268008	136855	562429	0
CVNY	539	542	1	0	498.202	4	2					-1
CVNYDQL	539	545	1	0	854.371	4	5	8.6406	9.09495	858.289	3.3557	1	0	2.45984	1.51359	1	0	0.137766		2.09511e+06	1.80903e+07	1.14365e+08	2.85454e+08	3.32067e+08	2.54746e+08	8.51177e+07	1.23246e+07	553011	723758
CVNYDQL	539	545	2	0	427.689	4	5	8.62508	9.02918	429.391	2.84091	1	0	1.98893	1.27654	1	0	0.148955		158958	9.6063e+06	6.81112e+07	1.22742e+08	1.21069e+08	4.59317e+07	4.96704e+06	324935	0	691942
CVNYDQLDL	539	547	1	0	1082.48	5	7	10.1597	10.741	1087.46	4.28011	1	0	2.18681	2.11255	1	0	0.242383		0	382373	4.70302e+07	1.96026e+08	3.9985e+08	4.61554e+08	3.41299e+08	1.56337e+08	4.56864e+07	1.52896e+07	1.02225e+06	225483	1.25094e+06
CVNYDQLDL	539	547	2	0	541.745	5	7	10.1908	10.8084	544.115	4.04022	1	0	2.03006	2.28387	1	0	0.181525		486946	3.49325e+07	1.87467e+08	4.4482e+08	8.10108e+08	8.41111e+08	6.16222e+08	2.63967e+08	8.1977e+07	1.50376e+07	1.23418e+06	1.81592e+06	2.27491e+06
VNYDQL	540	545	1	0	751.362	4	4	8.39138	8.87885	754.709	2.90734	1	0	2.71457	1.66982		0	0.387643		827978	3.70482e+07	1.94763e+08	3.34324e+08	2.63183e+08	8.41731e+07	1.45798e+07	1.7124e+07	9.13791e+06
VNYDQLDL	540	547	1	0	979.473	4	6	10.0198	10.3989	983.845	3.80004	1	0	2.28695	1.15837	1	0	0.481162		5.07593e+06	1.49158e+07	1.10049e+08	2.83508e+08	4.31861e+08	3.75532e+08	2.06399e+08	7.73886e+07	1.5623e+07	2.54472e+06	1.73943e+06
VNYDQLDL	540	547	2	0	490.24	4	6	10.0043	10.7047	492.252	3.452	1	0	2.02164	2.67439	1	0	0.0999622		2.26327e+06	3.31239e+07	1.49071e+08	3.24613e+08	4.18903e+08	3.31445e+08	1.37432e+08	4.1046e+07	2.11776e+06	0	429579
YDQL	542	545	1	0	538.251	3	2	7.11377	7.2383	542.85	4.28537	0.4	1					1.08113		0	84435.6	414469	343818	125081	4.70555e+06
YDQLDL	542	547	1	0	766.362	4	4	8.60957	8.6406	772.331	5.5187	0.4	1					2.09467		0	0	333487	0	0	698732	0	434243	733548
DQLDL	543	547	1	0	603.298	3	3	8.67167	9.23485	605.063	1.42833	1	0	1.56781	2.027		0	0.108166		2.54971e+08	8.78567e+08	1.06778e+09	4.93711e+08	9.53287e+07	6.37545e+06	1.98483e+06
[truncated: 20 more columns]
