# Supplementary material for: Unveiling the domain-specific and RAS isoform-specific details of BRAF kinase regulation
Source: eLife. 2023 Dec 27;12:RP88836. doi: 10.7554/eLife.88836 (PMC10752582; doi:10.7554/eLife.88836)
Supplement: Figure 2—source data 2. — Also applies to plots presented in Supplementary file 1; Figure 2—figure supplement 1 and Figure 2—figure supplement 2. [file elife-88836-fig2-data2.zip › Figure 2- source data 2/(BRAF_BRAF-overnight1.mzXML) ExMS2_FinalTable.xls]

## Sheet: Sheet1
Sequence	START	END	Charge	ModMass	Monoisotopic m/z	maxND	maxD	RT Range(start, unit: min)	RT Range(end)	Centroid m/z	Delta Mass	Flag#1:Skip-tests	Flag#2:Unimodality check	Flag#3:Back exchange prediction check	Flag#4:Elution RT width check	Flag#5:Unique peptide RT/deltaD consistency check	Flag#6:Common-end peptides centroid subtraction check	Flag#7:Centroid shift within RT range check	Flag#8:Data multiple assignment check	Isotopic Envelope Amplitudes(start from this column(the Monoisotopic) to nonzero end):
GSSHHHHHHGTKTEEGKL	2	19	2	0	1008.48	6	16	5.28955	5.88418	1011.25	4.3799	1	0	-0.113582	1.84393	1	1	0.0903652		1.37306e+07	3.80196e+07	1.03952e+08	2.69668e+08	5.0477e+08	6.87044e+08	6.89639e+08	5.08388e+08	2.77049e+08	1.15383e+08	3.60791e+07	7.01183e+06	127229	0	197403	0	507555	3579.82	90326.7	111171	125348	0	0
GSSHHHHHHGTKTEEGKL	2	19	3	0	672.656	6	16	5.28955	5.97853	674.514	4.42102	1	0	-0.105261	2.27137	1	1	0.0543618		1.95666e+08	4.02075e+08	9.71558e+08	2.57809e+09	5.10006e+09	6.90171e+09	6.82909e+09	5.12006e+09	2.85527e+09	1.21264e+09	4.55717e+08	1.32494e+08	3.1461e+07	2.61646e+06	306861	148052	42660.2	279335	26410.4	95152.2	4013.31	188776	0
GSSHHHHHHGTKTEEGKL	2	19	4	0	504.744	6	16	5.28955	5.94707	506.15	4.4709	1	0	-0.0951656	2.12882	1	1	0.0396007		5.30503e+07	1.06824e+08	2.70015e+08	6.91004e+08	1.4219e+09	2.03111e+09	2.06674e+09	1.52092e+09	8.33341e+08	3.61862e+08	1.34962e+08	3.70977e+07	8.01002e+06	711373	0	0	74005.9	0	0	42958.6	54687.4	0	880439
GSSHHHHHHGTKTEEGKL	2	19	5	0	403.997	6	16	5.28955	5.94707	405.121	4.46818	1	0	-0.0957157	2.12882	1	1	0.0358704		3.98853e+07	8.56841e+07	2.11764e+08	5.64812e+08	1.15854e+09	1.59558e+09	1.64028e+09	1.22307e+09	6.58511e+08	3.06686e+08	1.02867e+08	2.6895e+07	5.28932e+06	387317	0	50461.4	342101	160727	215619	71759.5	205813	100720	50234.9
GSSHHHHHHGTKTEEGKLVIWINGDKGYNGL	2	32	3	0	1149.23	8	29	9.90993	10.0191	1153.48	10.6972	0.4	1					0.192659		0	0	0	0	0	216024	0	0	0	2.24461e+06	6.81202e+06	7.76282e+06	8.42483e+06	1.36998e+07	6.58538e+06	3.28703e+06	6.26722e+06	367708	250388	276356	0	0	0	0	0	0	0	0	0	0
GSSHHHHHHGTKTEEGKLVIWINGDKGYNGL	2	32	4	0	862.178	8	29					-1
GSSHHHHHHGTKTEEGKLVIWINGDKGYNGL	2	32	5	0	689.944	8	29	9.92557	10.0503	692.551	11.0063	1	0	0.228959	-0.284959	1	1	0.199648		3.7728e+06	0	194505	0	0	916547	454972	827003	1.96041e+06	6.0822e+06	9.52277e+06	1.6499e+07	2.19292e+07	1.87034e+07	1.37198e+07	1.05256e+07	5.89493e+06	2.057e+06	320456	267319	0	0	500482	0	142101	0	159796	107270	0	0
VIWINGDKGY	20	29	1	0	1164.6	5	8	9.09558	9.59788	1169.51	4.19582	0.4	0					0.242449		0	118355	487574	1.58236e+07	1.50133e+08	2.42865e+08	9.74885e+07	4.07378e+06	1.61744e+06	717372	1.16404e+06	906771	357520	0
VIWINGDKGY	20	29	2	0	582.806	5	8	9.78507	9.97757	585.343	4.36084	0.6	0					0.391537		322943	3.76757e+06	1.32899e+07	3.61798e+07	6.34346e+07	6.39192e+07	3.84591e+07	1.3156e+07	2.49425e+06	1.29887e+06	0	896916	0	1.53805e+07
VIWINGDKGYNG	20	31	2	0	668.338	5	10					0
VIWINGDKGYNGL	20	32	2	0	724.88	5	11	10.5384	11.1357	728.158	5.67881	1	0	0.671711	1.85624		1	0.0459753		1.17229e+08	1.89717e+08	3.23031e+08	9.80361e+08	2.69943e+09	5.39522e+09	7.74914e+09	7.88475e+09	5.872e+09	2.92463e+09	1.15601e+09	3.54889e+08	8.46804e+07	1.86317e+07	718866	2.0134e+06	0
VIWINGDKGYNGLAE	20	34	2	0	824.92	5	13	10.0191	10.3651	828.608	6.38873	0.6	0					0.337245		889753	5.30102e+06	1.18504e+07	2.8736e+07	3.22342e+07	5.7087e+07	8.02098e+07	1.13786e+08	1.28108e+08	1.09095e+08	6.32976e+07	2.75702e+07	2.78651e+06	1.54767e+06	961078	1.05523e+06	660850	2.22476e+06	1.62312e+06
VIWINGDKGYNGLAEVGKKFEKDTG	20	44	3	0	913.476	7	23	10.5072	10.5539	918.359	13.0075	0.6	0					0.26564		0	0	0	0	0	0	0	0	0	0	274694	684538	2.00691e+06	2.31538e+06	4.47976e+06	5.31263e+06	2.54366e+06	972374	922205	0	0	147966	0	0	0	0	0	0	0	0
VIWINGDKGYNGLAEVGKKFEKDTGIKV	20	47	3	0	1026.89	7	26	11.5042	11.6946	1032.34	14.4862	1	0	0.804174	0.0123083	1	1	0.186474		576903	516710	293564	0	0	294958	0	0	517816	306109	0	3.04192e+06	3.86e+06	1.23466e+07	2.50499e+07	3.38769e+07	3.94081e+07	3.94391e+07	3.47125e+07	2.11309e+07	9.98524e+06	3.0332e+06	269929	256505	279738	226826	59987.1	0	0	0
VIWINGDKGYNGLAEVGKKFEKDTGIKV	20	47	4	0	770.421	7	26	11.5042	11.8035	774.559	14.698	1	0	0.830545	0.505815	1	1	0.151272		153574	300525	165569	0	580983	0	113915	0	180177	133406	342526	3.70765e+06	1.03769e+07	2.32275e+07	4.05828e+07	6.09882e+07	6.32057e+07	5.94247e+07	5.30402e+07	3.74813e+07	1.82795e+07	8.38453e+06	1.74629e+06	780873	2.19495e+06	179099	0	583648	2.1948e+06	156910
VIWINGDKGYNGLAEVGKKFEKDTGIKVTVEHPDKL	20	55	4	0	1000.29	9	33	10.8813	11.3952	1005.19	17.1858	1	0	0.686366	1.47833	1	1	0.103296		997958	2.52576e+06	4.91716e+06	7.73375e+06	1.11717e+07	3.54907e+06	9.45522e+06	8.90734e+06	7.66073e+06	4.21409e+06	6.39778e+06	1.38246e+07	2.5958e+07	4.91982e+07	1.31526e+08	2.62123e+08	4.41804e+08	6.65623e+08	8.25012e+08	9.39738e+08	9.72856e+08	8.52723e+08	6.57936e+08	4.54538e+08	2.89306e+08	1.56691e+08	8.37278e+07	4.22822e+07	1.91452e+07	815668
VIWINGDKGYNGLAEVGKKFEKDTGIKVTVEHPDKL	20	55	5	0	800.434	9	33	10.9904	11.1617	804.419	17.5227	1	0	0.71943	-0.074146	1	1	0.0958551		0	1.17841e+06	1.52132e+06	3.12786e+06	3.73062e+06	4.28139e+06	2.89414e+06	2.24072e+06	3.90193e+06	1.86362e+06	8.9582e+06	3.60245e+06	1.07283e+07	2.3981e+07	5.81186e+07	1.02401e+08	1.81459e+08	2.61703e+08	3.40576e+08	3.89531e+08	3.80652e+08	3.24517e+08	2.39704e+08	1.75996e+08	1.09542e+08	5.94679e+07	3.12341e+07	1.43468e+07	5.0823e+06	2.15242e+06
VIWINGDKGYNGLAEVGKKFEKDTGIKVTVEHPDKL	20	55	6	0	667.196	9	33	10.8657	11.4108	670.517	17.5224	1	0	0.719401	1.61945	1	1	0.0879497		517854	1.93023e+06	3.21997e+06	2.52309e+06	2.94729e+06	3.41053e+06	2.19272e+06	1.76474e+06	2.31454e+06	2.15178e+06	239551	5.11947e+06	1.13349e+07	1.15756e+07	6.37088e+07	1.22287e+08	1.88005e+08	3.18953e+08	4.32845e+08	4.7177e+08	4.70155e+08	4.04039e+08	3.26831e+08	2.30893e+08	1.45066e+08	7.89089e+07	4.09402e+07	1.82623e+07	5.00221e+06	3.57388e+06
VIWINGDKGYNGLAEVGKKFEKDTGIKVTVEHPDKL	20	55	7	0	572.026	9	33	10.8657	11.1617	574.851	17.368	1	0	0.704247	0.49079	1	1	0.0674904		313374	0	1.19966e+06	1.13094e+06	1.67957e+06	1.14202e+06	733946	322540	238602	379401	503664	345160	3.06929e+06	7.60706e+06	2.67219e+07	5.40311e+07	9.17159e+07	1.3683e+08	1.87696e+08	2.09847e+08	2.17189e+08	1.90907e+08	1.52783e+08	1.10584e+08	6.75555e+07	3.51656e+07	2.11239e+07	7.64237e+06	1.94571e+06	592018
NGDKGYNGLAEVGKKFEKDTGIKVTVE	24	50	3	0	966.173	7	25	9.89432	10.2873	970.372	10.8958	0.6	0					0.174002		0	681078	17816.3	0	594973	221489	1.75627e+06	9.01443e+06	3.01213e+07	5.69127e+07	9.03963e+07	1.20577e+08	1.39932e+08	1.40632e+08	1.25938e+08	8.76931e+07	5.31805e+07	2.93858e+07	9.86353e+06	3.0012e+06	475398	0	252904	0	0	38005.7	50383.4	198283	203450	241302
GLAEVGKKFEKDTGIKVTVEHPDKL	31	55	4	0	685.383	7	22					-1
LAEVGKKFEKDTGIKVTVEHPDKL	32	55	3	0	894.501	7	21	8.65507	8.877	898.44	10.2169	1	0	0.575426	0.155468	1	1	0.0919547		249934	144225	0	132117	0	0	112876	15752.4	5.70315e+06	1.16191e+07	2.02132e+07	2.87361e+07	2.90171e+07	2.52703e+07	1.62502e+07	8.28439e+06	2.79773e+06	718487	478.455	0	0	0	0	0	0	0	0	0	0
LAEVGKKFEKDTGIKVTVEHPDKL	32	55	4	0	671.127	7	21					-1
LAEVGKKFEKDTGIKVTVEHPDKLEEKFPQVAATGDGPDIIF	32	73	4	0	1149.86	9	37	10.8346	10.9488	1154.89	17.346	1	0	0.518078	-0.332376	1	1	0.180342		0	0	193139	0	743377	324525	510410	281496	0	0	0	0	0	0	0	2.04471e+06	5.07638e+06	1.06043e+07	1.56418e+07	1.98532e+07	2.06989e+07	2.05911e+07	1.74875e+07	1.18951e+07	7.55582e+06	2.01615e+06	1.22174e+06	0	0	0
LAEVGKKFEKDTGIKVTVEHPDKLEEKFPQVAATGDGPDIIF	32	73	5	0	920.091	9	37					-1
AEVGKKFEKDTG	33	44	2	0	654.843	5	10	5.3994	5.65452	657.703	4.95583	0.6	0					0.256328		63811.7	133302	189960	1.369e+06	9.8471e+06	1.60727e+07	1.69171e+07	1.07663e+07	4.21682e+06	780083	71805.6	134191	0	14146.5	0	63103.1
AEVGKKFEKDTG	33	44	3	0	436.898	5	10	5.14787	5.22658	437.907	2.26481	0.4	1					0.0907288		63679.6	2.96178e+06	0	0	489382	0	4334.42	1.10284e+06	0	0	136272	0	0	31906.1	0	0
AEVGKKFEKDTGIKV	33	47	2	0	824.967	5	13	7.93783	8.14052	828.893	6.87681	0.6	0					0.165534		0	133088	0	276100	1.87124e+06	1.38481e+07	3.19488e+07	4.92884e+07	5.48718e+07	4.46641e+07	2.24028e+07	8.23601e+06	1.0102e+06	123453	88104.3	0	0	303904	0
AEVGKKFEKDTGIKV	33	47	3	0	550.314	5	13	7.92227	8.31215	552.872	6.70046	1	0	0.669006	0.916341	1	0	0.128704		1.92646e+06	204020	478494	2.45419e+06	9.54708e+06	3.39148e+07	6.83019e+07	9.74993e+07	1.05628e+08	7.54959e+07	4.28e+07	1.67681e+07	4.52049e+06	218553	0	1.24352e+06	62506.6	0	0
AEVGKKFEKDTGIKVTVEHPDKL	33	55	4	0	642.856	7	20	8.12492	8.32775	645.669	9.72304	1	0	0.574231	0.0689378	1	1	0.0595072		3.76287e+06	7.08349e+06	8.41992e+06	6.75665e+06	8.86944e+06	1.84324e+07	5.15075e+07	1.31778e+08	2.7589e+08	4.6658e+08	6.34784e+08	7.09211e+08	6.0577e+08	4.59873e+08	2.64535e+08	1.43817e+08	6.27892e+07	2.32926e+07	1.42615e+08	2.02561e+06	341859	106946	1.32197e+06	0	0	0	6351.67	0
AEVGKKFEKDTGIKVTVEHPDKL	33	55	5	0	514.486	7	20	8.09368	8.5771	516.686	9.4708	1	0	0.53339	1.34008	1	1	0.0610421		2.1457e+06	5.22971e+06	5.08073e+06	3.44929e+06	4.9296e+06	9.05558e+06	3.84012e+07	9.85409e+07	2.09697e+08	3.59134e+08	4.57376e+08	5.14043e+08	4.59551e+08	3.33204e+08	1.94305e+08	1.04513e+08	4.20008e+07	1.49992e+07	3.81633e+06	797550	15162.1	0	8598.24	280728	394780	0	94184.8	0
AEVGKKFEKDTGIKVTVEHPDKL	33	55	6	0	428.907	7	20	8.09368	8.44723	430.765	9.62239	1	0	0.557935	0.751738	1	1	0.0587557		519355	371320	545414	239584	1.10754e+06	343283	7.08343e+06	2.19496e+07	5.35377e+07	9.18801e+07	1.30915e+08	1.46679e+08	1.29385e+08	9.48147e+07	6.03956e+07	2.75057e+07	9.72118e+06	3.5323e+06	445740	77008.3	1.50055e+06	0	0	0	0	0	120694	0
AEVGKKFEKDTGIKVTVEHPDKLEEKFPQVAATGDGPDIIF	33	73	4	0	1121.59	9	36	10.5228	11.2551	1126.47	16.8383	1	0	0.514582	2.46761	1	1	0.0699107		2.10738e+06	1.20902e+07	3.61041e+07	5.01071e+07	4.4194e+07	3.70699e+07	2.67185e+07	1.25837e+07	5.91812e+06	5.30058e+06	1.13998e+07	2.88031e+07	8.05692e+07	2.14075e+08	4.83e+08	8.41252e+08	1.36337e+09	1.96047e+09	2.46816e+09	2.7409e+09	2.69636e+09	2.41827e+09	1.92655e+09	1.36941e+09	8.92997e+08	5.37139e+08	2.82353e+08	1.49156e+08	6.53666e+07	2.82444e+07
AEVGKKFEKDTGIKVTVEHPDKLEEKFPQVAATGDGPDIIF	33	73	6	0	748.063	9	36	10.5384	10.7775	751.379	17.2131	1	0	0.548294	0.233239	1	1	0.0650262		170530	1.47653e+06	3.46045e+06	4.43013e+06	3.30171e+06	2.34359e+06	960548	1.39252e+06	277154	667816	703696	772053	1.0518e+07	2.8995e+07	6.08911e+07	1.18378e+08	2.09767e+08	2.89062e+08	3.76127e+08	4.3058e+08	4.17253e+08	3.84848e+08	3.1287e+08	2.27134e+08	1.4122e+08	8.9845e+07	4.77126e+07	2.1322e+07	1.11569e+07	2.3511e+06
AEVGKKFEKDTGIKVTVEHPDKLEEKFPQVAATGDGPDIIF	33	73	7	0	641.34	9	36	10.6163	10.8086	644.169	17.1108	1	0	0.539088	0.021067	1	1	0.0536536		0	0	0	107730	98103.5	333842	0	0	0	0	0	1.27843e+06	173409	1.83976e+06	6.14243e+06	1.25329e+07	2.41004e+07	3.72099e+07	4.8162e+07	5.23235e+07	5.00523e+07	5.13292e+07	3.86734e+07	2.53572e+07	1.78859e+07	6.78558e+06	4.18143e+06	1.93846e+06	580483	473579
VGKKFEKDTGIKVTVEHPDKL	35	55	2	0	1184.67	6	18					0
VGKKFEKDTGIKVTVEHPDKL	35	55	3	0	790.113	6	18	7.84447	7.97417	793.638	9.16499	0.4	1					0.133726		0	345294	11622.6	0	172262	176371	3.13754e+06	1.05343e+07	1.80145e+07	2.78088e+07	3.16275e+07	2.17897e+07	1.58962e+07	2.32324e+07	2.45186e+06	433743	1.05798e+07	0	0	129611	0	0	0	0	0
VGKKFEKDTGIKVTVEHPDKLEEKFPQVAATGDGPDIIF	35	73	4	0	1071.57	9	34					-1
IKVTVEHPDKL	45	55	2	0	639.874	5	8	7.64235	7.70453	642.139	3.76594	0.4	0					0.446676		221494	192500	0	1.50177e+06	2.84585e+06	3.82731e+06	1.21157e+06	0	168998	0	0	0	0	132664
IKVTVEHPDKL	45	55	3	0	426.919	5	8					-1
IKVTVEHPDKLEEKFPQVAATGDGPDIIF	45	73	3	0	1065.23	8	24					0
TVEHPDKL	48	55	1	0	938.494	4	5	6.52775	6.66822	941.439	2.39895	0.4	0					0.686544		0	840836	2.16274e+06	1.59586e+06	419521	221306	106529	408606	126403	0
TVEHPDKL	48	55	2	0	469.751	4	5	6.37157	6.85553	471.679	3.31132	0.4	1					0.583326		1.1491e+06	2.18246e+07	6.48989e+07	6.39654e+07	1.99596e+07	2.39454e+06	136208	146231	330649	4.4839e+07
TVEHPDKL	48	55	3	0	313.503	4	5	6.43408	6.55897	314.584	2.69745	0.4	0					0.142533		70448.8	1.48823e+06	7.04322e+06	6.2326e+06	4.25917e+06	1.57821e+06	0	0	1.58612e+06	0
TVEHPDKLEEKFPQVAATGDGPDIIF	48	73	3	0	951.815	7	21	11.1305	11.3485	955.758	10.1213	0.6	0					0.183585		37512.7	0	0	245738	0	1.67696e+06	1.22951e+06	1.04189e+07	3.36148e+07	6.06827e+07	9.13856e+07	1.13724e+08	1.04876e+08	8.16766e+07	6.01364e+07	2.88187e+07	1.17382e+07	1.62482e+07	381881	0	1.28276e+07	0	0	1.61617e+06	10420.1	0	0	189428	0
TVEHPDKLEEKFPQVAATGDGPDIIF	48	73	4	0	714.113	7	21					-1
EEKFPQVAATGDGPDIIF	56	73	2	0	967.481	6	14	11.4264	12.0843	971.281	6.4384	0.6	0					0.105501		5.17616e+07	8.35798e+07	9.75474e+07	2.03497e+08	6.32014e+08	1.64458e+09	3.10973e+09	4.22754e+09	4.18884e+09	3.11413e+09	1.7737e+09	7.87411e+08	2.88237e+08	8.75378e+07	1.74576e+07	1.57982e+06	2.83779e+06	1.04275e+07	2.90184e+07	3.36895e+07	1.13194e+07
EEKFPQVAATGDGPDIIF	56	73	3	0	645.323	6	14	11.442	11.9906	647.787	6.23058	1	0	0.441108	1.63576	1	1	0.0718203		980653	4.48533e+06	1.14114e+07	3.20392e+07	1.14871e+08	2.62578e+08	4.69586e+08	6.07072e+08	5.54713e+08	3.96192e+08	2.13904e+08	9.24597e+07	3.08625e+07	2.73932e+06	109575	567628	0	424914	1.13664e+06	268731	539595
WAHDRFGG	74	81	2	0	473.22	4	6	7.92227	8.38492	474.781	2.55536	1	0	0.379105	1.246	1	1	0.0764517		1.0184e+07	8.31382e+07	2.23134e+08	2.84386e+08	2.18414e+08	1.00408e+08	2.90331e+07	3.57212e+06	303744	147793	179985
WAHDRFGG	74	81	3	0	315.816	4	6					-1
WAHDRFGGY	74	82	1	0	1108.5	5	7	9.1112	9.39507	1112.25	3.07768	1	0	0.423711	0.436048	1	1	0.245968		147475	4.03553e+06	2.40641e+07	4.83904e+07	5.55848e+07	3.656e+07	1.02988e+07	628219	0	0	180485	192724	192660
WAHDRFGGY	74	82	2	0	554.752	5	7	9.06435	9.44183	556.651	3.11824	1	0	0.442473	0.860165	1	1	0.052336		2.84791e+07	9.89275e+07	3.15832e+08	5.87605e+08	6.4165e+08	4.41496e+08	2.06655e+08	6.72294e+07	1.17955e+07	1.27224e+06	167432	0	0
WAHDRFGGY	74	82	3	0	370.17	5	7	9.04873	9.40547	371.459	3.18748	1	0	0.474503	0.76616	1	1	0.0877895		1.3973e+06	1.20534e+07	6.55435e+07	1.2379e+08	1.37281e+08	9.40875e+07	4.05194e+07	1.06109e+07	530832	1.65735e+06	0	10984.4	915732
WAHDRFGGYAQSGL	74	87	2	0	782.868	5	12	9.55107	10.097	786.746	6.81734	1	0	0.83963	1.62315	1	0	0.0522513		6.66922e+07	8.96175e+07	8.40407e+07	1.73845e+08	5.75757e+08	1.45442e+09	2.81736e+09	4.10595e+09	4.31001e+09	3.34847e+09	1.93424e+09	8.96831e+08	3.76709e+08	1.56833e+08	7.1295e+07	3.61642e+07	1.00648e+07	2.26042e+07
WAHDRFGGYAQSGL	74	87	3	0	522.248	5	12	9.55107	10.097	524.803	6.72756	1	0	0.815404	1.62315	1	0	0.0434658		5.07615e+07	6.09379e+07	6.13056e+07	1.27724e+08	4.12052e+08	1.08692e+09	2.14011e+09	2.9853e+09	3.12358e+09	2.42671e+09	1.43087e+09	6.43528e+08	2.25999e+08	6.0572e+07	1.24746e+07	1.0145e+06	70357.6	119735
WAHDRFGGYAQSGLL	74	88	2	0	839.41	5	13	10.1473	11.1617	844.077	8.32302	0.6	0					0.544882		1.59299e+07	4.17465e+07	3.11029e+07	3.04907e+07	9.21189e+07	2.85884e+08	6.63778e+08	1.1454e+09	1.57938e+09	1.96534e+09	2.0631e+09	1.79248e+09	1.12176e+09	4.72177e+08	1.24715e+08	1.37389e+07	1.11562e+06	746295	934018
WAHDRFGGYAQSGLL	74	88	3	0	559.943	5	13	10.6007	11.1305	562.746	7.39942	0.6	0					0.0417865		1.82904e+07	3.15053e+07	2.19238e+07	3.37672e+07	1.08437e+08	3.2685e+08	7.41433e+08	1.22864e+09	1.61492e+09	1.5827e+09	1.17514e+09	6.34976e+08	2.96018e+08	1.02465e+08	2.5698e+07	3.13154e+06	2.22226e+06	76785.7	0
WAHDRFGGYAQSGLLA	74	89	2	0	874.929	6	14	10.4274	10.5072	879.388	7.86205	0.6	0					0.171599		253109	459765	0	204724	253910	1.37348e+06	4.78796e+06	1.23361e+07	1.72061e+07	1.98999e+07	1.42535e+07	1.11223e+07	3.27194e+06	1.32049e+06	564.702	0	0	286354	0	502790	34703.5
WAHDRFGGYAQSGLLA	74	89	3	0	583.622	6	14	10.2717	10.5072	586.618	7.93281	0.6	0					0.0848063		0	119879	565128	19412.3	873184	6.56902e+06	1.71749e+07	3.68382e+07	5.48437e+07	6.20561e+07	5.37425e+07	3.35118e+07	1.56735e+07	4.97107e+06	916150	204011	475474	228159	54288.9	90244.2	9295.58
YAQSGL	82	87	1	0	638.314	4	4	6.57457	6.76188	641.388	2.70134	0.4	0					0.208168		1.97503e+06	7.23973e+06	2.62897e+07	4.38616e+07	3.20693e+07	1.02486e+07	557968	0	0
YAQSGLL	82	88	1	0	751.398	4	5	9.04873	9.14245	755.927	4.08195	0.4	1					0.380404		685379	822512	5.1407e+06	1.36342e+07	1.65676e+07	1.13376e+07	3.64624e+06	1.15831e+06	6.11297e+06	2.80255e+06
AQSGL	83	87	1	0	475.251	3	3	4.69068	5.4619	477.619	2.10872	0.4	0					0.0810723		2.21405e+07	1.15571e+08	2.60959e+08	2.41788e+08	7.58751e+07	8.75691e+06	165085
AQSGLL	83	88	1	0	588.335	3	4	8.12492	8.19255	591.368	2.7007	1	0	1.18632	-0.543567		1	0.0677497		432164	6.88202e+06	1.89198e+07	2.97194e+07	2.16447e+07	5.89426e+06	743329	12197.2
LAEITPDKA	88	96	1	0	957.525	4	6	6.4497	6.8087	962.183	4.10125	1	0	1.21341	0.776429	1	1	0.195507		9.58611e+06	5.29058e+06	2.71345e+07	9.45138e+07	1.8286e+08	2.00585e+08	1.31014e+08	4.98248e+07	1.08708e+07	223132	0
LAEITPDKA	88	96	2	0	479.266	4	6	6.41847	7.03255	481.605	4.12176	1	0	1.22448	1.93205	1	1	0.0397463		2.87108e+07	7.29154e+07	2.90095e+08	8.97255e+08	1.65138e+09	1.87189e+09	1.17206e+09	4.43627e+08	1.17651e+08	2.19792e+07	598373
LAEITPDKAFQ	88	98	2	0	616.83	5	8	8.62387	8.85285	620.068	5.73927	1	0	1.32308	0.187407		1	0.137676		0	211077	0	1.05403e+06	1.00595e+07	2.40148e+07	4.02193e+07	3.4562e+07	2.25991e+07	7.85958e+06	1.27416e+06	741118	0	0
LAEITPDKAFQDKL	88	101	2	0	794.933	5	11	9.67587	9.94117	799.286	7.76057	1	0	1.28454	0.351934	1	1	0.0662031		289801	1.62772e+06	974145	759386	2.89551e+06	2.12153e+07	6.23401e+07	1.40019e+08	1.96135e+08	2.22363e+08	1.65951e+08	8.50659e+07	3.29348e+07	8.47847e+06	573324	276708	0
LAEITPDKAFQDKL	88	101	3	0	530.291	5	11	9.80065	9.94117	533.171	7.69282	0.6	0					0.0362037		126459	770288	653389	672509	1.75876e+06	1.225e+07	3.67108e+07	6.96768e+07	1.01118e+08	1.04734e+08	8.14351e+07	4.08999e+07	1.62536e+07	4.26686e+06	625866	296575	0
LAEITPDKAFQDKLYPFT	88	105	2	0	1049.05	6	14	11.1928	11.5665	1054.3	9.22255	0.6	0					0.189313		50244.5	423702	0	0	0	2.74543e+06	1.28441e+06	3.6337e+07	5.71995e+07	1.06471e+08	1.38927e+08	1.38844e+08	1.04668e+08	6.14873e+07	2.6106e+07	2.54652e+06	247348	790041	225191	424367	0
LAEITPDKAFQDKLYPFT	88	105	3	0	699.702	6	14	11.224	11.6738	703.204	9.22093	0.6	0					0.12323		1.07184e+06	990562	1.72892e+07	904478	142996	5.74076e+06	1.15954e+07	4.63716e+07	1.11494e+08	1.9376e+08	2.57915e+08	2.56794e+08	1.95908e+08	1.20149e+08	5.44778e+07	1.71048e+07	2.90967e+06	1.92478e+06	898632	1.55403e+06	2.23231e+06
LAEITPDKAFQDKLYPFTW	88	106	3	0	761.728	6	15	13.1303	13.3281	765.5	9.89936	1	0	1.13704	0.0465125		1	0.0202502		524411	1.71621e+06	2.09928e+06	1.0443e+06	1.00398e+06	3.6548e+06	1.09057e+07	3.33749e+07	8.39448e+07	1.58553e+08	2.43534e+08	3.08043e+08	2.78087e+08	2.07563e+08	1.36726e+08	6.04688e+07	2.46697e+07	0	1.13107e+06	372730	127536	167672
LAEITPDKAFQDKLYPFTWD	88	107	2	0	1199.6	7	16	12.3651	13.0003	1205.52	10.3571	0.6	0					0.0751115		817561	3.33075e+06	5.28244e+06	2.91978e+06	1.36335e+06	1.38061e+06	1.43849e+07	5.76617e+07	1.72428e+08	3.46248e+08	5.55718e+08	7.20695e+08	7.96736e+08	6.50554e+08	4.66689e+08	2.62339e+08	1.24377e+08	4.12419e+07	1.02406e+07	943329	755236	192656	256571	0
LAEITPDKAFQDKLYPFTWD	88	107	3	0	800.07	7	16	12.3651	13.0211	804.002	10.3131	0.6	0					0.0501663		1.9263e+07	4.77357e+07	4.90401e+07	3.56054e+07	1.01039e+07	2.61642e+07	7.89978e+07	2.56261e+08	6.81274e+08	1.38881e+09	2.30242e+09	3.06178e+09	3.24891e+09	2.78792e+09	1.92049e+09	1.06499e+09	4.87337e+08	2.0568e+08	7.12293e+07	1.80614e+07	6.1835e+06	3.42018e+06	2.9611e+06	483803
LAEITPDKAFQDKLYPFTWDA	88	108	2	0	1235.12	7	17	12.4433	12.9587	1241.29	10.8084	0.6	0					0.110446		0	182504	168185	0	0	336647	373593	6.57633e+06	3.56595e+07	8.80163e+07	1.53238e+08	2.25727e+08	2.59122e+08	2.45254e+08	1.84562e+08	1.20954e+08	5.80964e+07	2.10945e+07	2.93331e+06	696500	0	1.16385e+06	0	1.00809e+06	0
LAEITPDKAFQDKLYPFTWDA	88	108	3	0	823.749	7	17	12.4433	12.9483	827.984	11.1806	0.6	0					0.175492		4.33857e+06	1.17894e+07	1.34329e+07	9.19044e+06	5.7942e+06	3.04151e+06	1.56608e+07	6.45066e+07	1.89008e+08	4.15849e+08	7.1107e+08	1.05916e+09	1.22869e+09	1.11228e+09	9.01449e+08	5.63e+08	3.03843e+08	3.97838e+08	5.1259e+07	1.62293e+07	2.06149e+08	1.64054e+06	463840	1.2379e+07	103467
LAEITPDKAFQDKLYPFTWDAVRYNGKL	88	115	3	0	1100.57	8	24	11.9751	12.6464	1106.15	14.7039	0.6	0					0.130567		6.1795e+06	2.57254e+07	4.34563e+07	4.63072e+07	3.82725e+07	2.61399e+07	1.26727e+07	1.16013e+07	1.0908e+07	3.10068e+06	6.21266e+07	1.60251e+08	2.81064e+08	6.89672e+08	1.1887e+09	1.52366e+09	2.03024e+09	2.05632e+09	1.83023e+09	1.45845e+09	9.36702e+08	5.3769e+08	2.93996e+08	1.27344e+08	4.45198e+07	1.07539e+07	1.4038e+06	857843	173048	256135
LAEITPDKAFQDKLYPFTWDAVRYNGKL	88	115	4	0	825.683	8	24	11.9751	12.4901	829.844	14.6213	1	0	0.972748	1.48362	1	1	0.161512		5.53359e+06	2.70052e+07	4.48971e+07	5.73626e+07	3.55856e+07	2.45232e+07	1.62576e+07	8.65748e+07	9.35633e+06	1.89112e+07	5.18074e+07	2.37514e+08	3.60422e+08	7.14028e+08	1.18384e+09	1.67489e+09	2.09124e+09	2.18679e+09	1.87942e+09	1.51381e+09	1.01649e+09	5.90138e+08	2.97763e+08	1.33061e+08	5.18492e+07	1.68267e+07	2.07487e+06	1.287e+06	85650.2	13900
LAEITPDKAFQDKLYPFTWDAVRYNGKL	88	115	5	0	660.748	8	24	11.9751	12.3287	664.115	14.8137	1	0	0.998707	0.752267	1	1	0.0428552		467069	1.07958e+06	7.93663e+06	4.6125e+06	3.09252e+06	1.46442e+06	812608	337842	1.44014e+06	2.10287e+06	6.28135e+06	2.47673e+07	5.92067e+07	1.1326e+08	1.96781e+08	2.8439e+08	3.37099e+08	3.54781e+08	3.07402e+08	2.39852e+08	1.70108e+08	9.91617e+07	4.9959e+07	2.11162e+07	5.52331e+06	2.00392e+06	2.37978e+06	105546	346933	142710
LAEITPDKAFQDKLYPFTWDAVRYNGKLIAYPIAVEA	88	124	3	0	1409.74	9	32					-1
LAEITPDKAFQDKLYPFTWDAVRYNGKLIAYPIAVEA	88	124	4	0	1057.56	9	32	12.4901	12.6464	1062.26	16.2129	0.6	0					0.132356		132973	0	0	0	281634	0	0	0	0	0	0	103651	112937	321439	1.73743e+06	4.55861e+06	6.91313e+06	1.28876e+07	1.37607e+07	1.40006e+07	1.29478e+07	9.71477e+06	5.72766e+06	2.71117e+06	1.25219e+06	122907	245700	0	128886	0
AEITPDKA	89	96	1	0	844.441	4	5	5.08488	5.49312	848.513	3.58837	1	0	1.32394	0.999473	1	1	0.167139		134839	967123	1.27379e+07	3.85109e+07	5.41546e+07	4.16106e+07	1.47134e+07	1.74982e+06	38329.5	0
AEITPDKA	89	96	2	0	422.724	4	5	5.06913	5.58682	424.755	3.57712	1	0	1.31665	1.49532	1	1	0.0584124		8.49863e+06	3.15521e+07	1.45182e+08	3.75536e+08	5.26095e+08	3.91387e+08	1.66603e+08	4.00737e+07	5.56422e+06	190435
AEITPDKAFQDKL	89	101	2	0	738.391	5	10	9.20813	9.46783	742.384	7.11306	1	0	1.30332	0.326564	1	1	0.161681		460838	126183	339554	110835	4.87062e+06	1.15927e+07	2.2183e+07	5.66768e+07	7.0442e+07	5.53293e+07	3.22095e+07	8.4063e+06	492433	0	314502	0
AEITPDKAFQDKL	89	101	3	0	492.596	5	10	9.2237	9.32753	495.265	7.13173	1	0	1.30936	-0.379568	1	1	0.0840296		0	0	487881	166783	501319	2.62926e+06	8.18781e+06	1.45946e+07	1.73481e+07	1.43879e+07	7.45746e+06	3.67952e+06	354986	0	90496.4	0
AEITPDKAFQDKLYPFT	89	105	3	0	662.007	6	13	10.8657	11.0994	665.414	9.00926	0.5	0					0.123421		0	372493	0	0	108575	885581	2.22561e+06	1.11779e+07	2.70611e+07	4.43491e+07	5.0094e+07	3.99216e+07	2.8564e+07	6.70124e+06	2.08353e+06	732245	2.11306e+06	3.0173e+06	2.47909e+06	509761
AEITPDKAFQDKLYPFTW	89	106	2	0	1085.55	6	14	12.7558	12.8755	1090.87	9.3124	1	0	1.15392	-0.307761	1	0	0.134032		568690	315568	0	0	0	0	1.42378e+06	2.32242e+06	1.07115e+07	1.83494e+07	2.5556e+07	2.4558e+07	2.07193e+07	1.23695e+07	5.8398e+06	1.74967e+06	146553	0	0	0	0
AEITPDKAFQDKLYPFTW	89	106	3	0	724.033	6	14	12.6933	13.0159	727.61	9.38513	1	0	1.17075	0.611448	1	0	0.0548419		176626	395751	247625	178664	455818	810227	5.21827e+06	2.55287e+07	5.1761e+07	9.31488e+07	1.28584e+08	1.30367e+08	1.04054e+08	7.16663e+07	3.11572e+07	1.06422e+07	3.53697e+06	182941	0	0	0
AEITPDKAFQDKLYPFTWD	89	107	2	0	1143.06	6	15	12.1311	12.7297	1148.71	9.90579	0.6	0					0.10895		0	765154	193931	407030	247301	0	2.29676e+06	1.98969e+07	8.43978e+07	1.71102e+08	2.61076e+08	3.09638e+08	2.87681e+08	2.12147e+08	1.15563e+08	5.39843e+07	1.16006e+07	582182	153293	122901	0	860675
AEITPDKAFQDKLYPFTWD	89	107	3	0	762.376	6	15	12.1311	12.6256	766.115	9.8161	1	0	1.11907	1.39014	1	0	0.0607772		3.81126e+06	9.90493e+06	9.31778e+06	5.37683e+06	3.07824e+06	6.48347e+06	3.26147e+07	1.08623e+08	2.64795e+08	4.90772e+08	7.38866e+08	8.80465e+08	7.97512e+08	5.9748e+08	3.50068e+08	1.64579e+08	6.57624e+07	1.94366e+07	2.16027e+06	869314	260340	691738
AEITPDKAFQDKLYPFTWDA	89	108	2	0	1178.58	7	16					0
AEITPDKAFQDKLYPFTWDA	89	108	3	0	786.055	7	16	11.9594	12.7037	790.636	12.2956	0.6	0					0.469858		1.69865e+06	1.40301e+07	2.80882e+06	1.98015e+06	8.61594e+06	4.74787e+06	1.4174e+07	4.18854e+07	9.53067e+07	1.80231e+08	3.02358e+08	4.34918e+08	5.41009e+08	6.42606e+08	6.9738e+08	6.82898e+08	5.3587e+08	3.87336e+08	2.24346e+08	1.12735e+08	4.44126e+07	1.74623e+07	9.4089e+06	4.25674e+06
AEITPDKAFQDKLYPFTWDAVRYNGKL	89	115	2	0	1593.82	8	23	12.0062	12.0687	1601.51	13.4359	0.6	1					0.453116		174362	0	0	0	0	0	0	0	0	0	399147	0	550657	1.01162e+06	3.44695e+06	2.47378e+06	4.37907e+06	2.68761e+06	1.37854e+06	204312	460371	0	0	0	0	0	0	0	0	0
AEITPDKAFQDKLYPFTWDAVRYNGKL	89	115	3	0	1062.88	8	23	11.8035	12.4277	1068.26	14.1877	0.6	0					0.0712063		646220	7.61052e+06	1.07122e+07	1.36241e+07	1.36648e+07	8.00657e+06	2.63866e+06	1.21346e+06	694459	7.21792e+06	3.44201e+07	9.26076e+07	2.13975e+08	3.87154e+08	5.98941e+08	7.88128e+08	8.61651e+08	8.12956e+08	6.61185e+08	4.34956e+08	2.7113e+08	1.35351e+08	5.99344e+07	2.00651e+07	3.80845e+06	335153	1.29103e+06	0	103694	1.08823e+06
AEITPDKAFQDKLYPFTWDAVRYNGKL	89	115	4	0	797.412	8	23	11.8035	12.3339	801.462	14.2517	0.6	0					0.115083		1.94603e+06	6.84093e+06	1.12588e+07	1.26148e+07	0	6.00996e+06	3.01614e+06	2.02669e+06	0	5.09189e+06	3.1924e+07	7.98407e+07	1.62413e+08	3.32015e+08	5.18277e+08	6.56983e+08	7.38861e+08	7.08495e+08	5.56805e+08	3.85665e+08	2.36464e+08	1.18755e+08	5.48259e+07	2.00805e+07	7.88273e+06	1.44306e+06	382763	89916.6	827054	206214
AEITPDKAFQDKLYPFTWDAVRYNGKL	89	115	5	0	638.131	8	23					-1
EITPDKAFQDKLYPFTWDAVRYNGKL	90	115	3	0	1039.2	8	22					-1
EITPDKAFQDKLYPFTWDAVRYNGKL	90	115	4	0	779.653	8	22					-1
ITPDKAFQDKLYPFTWDAVRYNGKL	91	115	3	0	996.187	7	21	11.8658	12.0114	1001.38	13.7526	0.6	0					0.225742		0	0	0	0	0	0	0	0	0	0	203508	3.29758e+06	7.64359e+06	1.26072e+07	1.89539e+07	2.00926e+07	1.93564e+07	1.48933e+07	8.14815e+06	3.09956e+06	1.246e+06	131813	588946	0	0	2.17074e+06	0	0	1.53909e+06
ITPDKAFQDKLYPFTWDAVRYNGKL	91	115	4	0	747.392	7	21					-1
FQDKLYPFT	97	105	2	0	579.795	5	6	10.5072	10.7255	581.871	3.42281	0.6	0					0.334543		0	1.35913e+06	1.08842e+07	2.7985e+07	4.17609e+07	2.89879e+07	1.22105e+07	1.31498e+06	65538.1	196161	723205	1.15265e+06
FQDKLYPFTW	97	106	1	0	1344.66	5	7					-1
FQDKLYPFTW	97	106	2	0	672.835	5	7	12.9899	13.3281	675.313	4.09511	0.4	0					0.0792819		1.02487e+06	9.94212e+06	4.93255e+07	1.63868e+08	3.27298e+08	3.98167e+08	2.98209e+08	1.35678e+08	4.70481e+07	1.0283e+07	363785	192756	83645.9
FQDKLYPFTWD	97	107	1	0	1459.69	5	8	12.4277	12.4745	1465.18	4.56854	1	0	0.849203	-0.637647	1	1	0.632516		0	0	0	0	1.82525e+06	2.81664e+06	3.14851e+06	1.23245e+06	163444	0	0	0	0	0
FQDKLYPFTWD	97	107	2	0	730.348	5	8	12.3651	12.6933	733.068	4.51913	1	0	0.829201	0.636516	1	1	0.0361847		1.10367e+07	2.89845e+07	1.06246e+08	3.7109e+08	8.29355e+08	1.20681e+09	1.12864e+09	6.81139e+08	3.14543e+08	1.05401e+08	3.6358e+07	5.17694e+06	0	93325.6
FQDKLYPFTWDA	97	108	2	0	765.867	5	9	12.4433	12.7558	768.807	4.91976	1	0	0.770101	0.565692		1	0.0338527		2.68504e+06	955928	2.40805e+07	7.33685e+07	2.05561e+08	3.42345e+08	3.60802e+08	2.8339e+08	1.53719e+08	6.11728e+07	1.86338e+07	2.02031e+06	299973	827994	210237
FQDKLYPFTWDAVRYNGKL	97	115	2	0	1181.1	7	16					-1
FQDKLYPFTWDAVRYNGKL	97	115	3	0	787.739	7	16	11.8502	12.4954	790.817	7.76957	0.6	0					0.460083		2.81835e+06	1.01395e+07	3.3935e+07	7.25352e+07	1.38086e+08	2.44662e+08	3.7664e+08	5.17861e+08	6.66545e+08	7.69601e+08	8.04988e+08	6.47377e+08	4.81261e+08	2.90022e+08	1.49245e+08	6.27613e+07	2.80167e+07	1.37601e+07	8.48462e+06	3.10293e+06	793995	1.59323e+06	2.37061e+06	646660
FQDKLYPFTWDAVRYNGKL	97	115	4	0	591.056	7	16	11.8502	12.1779	593.586	8.65364	1	0	0.751359	0.634326	1	1	0.0742657		91326.1	779716	414179	607023	449425	2.76742e+06	1.44186e+07	3.70729e+07	6.8362e+07	9.78829e+07	1.11824e+08	1.014e+08	6.72245e+07	4.0498e+07	1.79389e+07	5.95592e+06	932938	789595	253422	111347	71709.4	160192	0	74096.3
DKLYPFTWD	99	107	2	0	592.785	5	6	11.8035	11.8814	594.744	3.17392	0.4	0					0.328027		0	0	369756	2.0331e+06	1.87327e+06	1.2476e+06	472067	0	0	0	0	0
DKLYPFTWDAVRYNGKL	99	115	3	0	696.03	6	14					0
YPFTWD	102	107	1	0	828.356	4	4	11.5198	11.9594	831.311	2.42435	1	0	0.962604	1.14173		1	0.172539		1.14664e+06	2.40766e+07	8.33423e+07	1.14279e+08	7.48922e+07	1.71669e+07	1.89804e+06	359836	123315
YPFTWDAVRYNGKL	102	115	2	0	865.438	6	12	11.4264	11.5769	869.423	6.89498	0.6	0					0.254818		376017	0	0	187314	486905	9.303e+06	1.88509e+07	2.62006e+07	3.06205e+07	1.99299e+07	1.09143e+07	4.26345e+06	3.20521e+06	905394	132054	0	220450	535681	986954
YPFTWDAVRYNGKL	102	115	3	0	577.295	6	12					-1
DAVRYNGKL	107	115	2	0	518.283	4	7	7.21795	7.64753	520.32	3.47395	1	0	0.60702	1.0962	1	1	0.0614394		1.14976e+07	7.17834e+07	3.34681e+08	8.22345e+08	1.10609e+09	7.86914e+08	3.50861e+08	1.10804e+08	2.82938e+07	3.30346e+06	1.18122e+06	28462.4
DAVRYNGKL	107	115	3	0	345.858	4	7	7.26477	7.55942	347.224	3.50035	1	0	0.619236	0.4849	1	1	0.033348		366974	17382.5	6.18459e+07	1.5833e+08	2.15113e+08	1.49542e+08	6.18561e+07	2.05045e+07	1.01667e+06	0	18872	0
AVRYNGKL	108	115	1	0	920.531	4	6	7.04295	7.54905	924.636	3.5639	1	0	0.923408	1.44284	1	1	0.148045		1.48375e+06	1.14196e+07	6.89923e+07	1.9101e+08	2.64902e+08	1.94362e+08	8.6018e+07	2.18197e+07	2.28644e+06	54008.7	268982
AVRYNGKL	108	115	2	0	460.769	4	6	7.02735	7.59572	462.837	3.5944	1	0	0.939868	1.72493	1	1	0.0312814		9.47546e+07	3.11635e+08	1.34383e+09	3.39812e+09	4.92784e+09	3.81236e+09	1.73124e+09	4.99874e+08	1.14462e+08	1.5742e+07	296488
VRYNGKL	109	115	1	0	849.494	4	5	6.88677	7.2804	853.422	3.42717	1	0	1.21954	0.93333	1	1	0.147267		18706.4	3.56018e+06	4.08752e+07	1.05005e+08	1.36735e+08	8.89418e+07	3.04307e+07	3.79765e+06	7544.61	0
VRYNGKL	109	115	2	0	425.251	4	5	6.88677	7.45555	427.224	3.44605	0.6	0					0.0447071		3.84308e+07	1.41259e+08	6.02591e+08	1.51763e+09	1.94479e+09	1.38826e+09	5.03496e+08	1.23708e+08	2.1918e+07	1.3283e+06
VRYNGKL	109	115	3	0	283.836	4	5	6.88677	7.19193	285.145	3.42439	1	0	1.21774	0.532544	1	1	0.0351063		1.37248e+06	1.38663e+07	6.79044e+07	1.73869e+08	2.28775e+08	1.57072e+08	5.53968e+07	7.3111e+06	596299	0
RYNGKL	110	115	2	0	375.716	4	4	6.99612	7.40352	377.517	3.16252	1	0	1.56018	0.995698		1	0.172762		165044	2.30522e+06	2.3385e+07	4.28452e+07	4.48343e+07	1.99044e+07	7.63616e+06	1.05048e+06	1073.38
IAYPIA	116	121	1	0	647.376	4	3	8.42128	8.7383	647.783	0.00208819	1	0	-0.997756	0.586229		1	0.0271053		1.80209e+09	6.76052e+08	1.48981e+08	2.98222e+07	2.61157e+06	1.00022e+06	94157.2	0
IAYPIAV	116	122	1	0	746.445	4	4	9.56668	10.0347	746.928	0.0153592	1	0	-0.987576	1.27039	-1	1	0.056463		1.16393e+09	5.54458e+08	1.38965e+08	2.21873e+07	672083	0	261020	0	286988
IAYPIAV	116	122	2	0	373.726	4	4	8.5615	9.48865	374.49	1.06065	0.4	0					0.307493		53452.4	9.84511e+07	0	2.42191e+07	0	2.86653e+06	185056	878477	25191
IAYPIAVE	116	123	1	0	875.487	4	5	8.90818	9.37948	876.708	0.682419	0.4	0					0.252588		3.41148e+08	7.95304e+08	3.73088e+08	1.16531e+08	2.77598e+07	1.0385e+06	379811	609038	0	0
IAYPIAVE	116	123	2	0	438.247	4	5	8.9394	9.3483	438.793	0.552813	1	0	-0.64199	1.00249	1	0	0.037026		2.93417e+08	5.12406e+08	2.26051e+08	6.13498e+07	1.03207e+07	601630	1.05284e+06	69198.4	171510	83160.1
IAYPIAVEA	116	124	2	0	473.766	4	6	9.1112	9.63428	474.558	1.00632	0.6	0					0.0225865		1.18516e+09	2.9885e+09	2.63827e+09	1.06393e+09	2.9011e+08	5.82033e+07	1.22879e+07	2.5227e+06	332945	525840	385407
IAYPIAVEAL	116	125	1	0	1059.61	4	7	11.333	11.442	1062.13	1.86678	1	0	-0.136446	-0.356236	1	1	0.170218		1.95542e+06	2.31425e+07	5.13652e+07	4.86665e+07	2.24525e+07	3.40872e+06	0	0	0	0	0	0
IAYPIAVEAL	116	125	2	0	530.308	4	7	11.0994	11.2188	531.53	1.79363	1	0	-0.170284	-0.309196	1	1	0.102943		1.78378e+06	1.18795e+07	2.50321e+07	1.92319e+07	8.70254e+06	1.34594e+06	0	94100.3	0	66100.8	462845	0
VEAL	122	125	1	0	431.25	3	2	6.55897	6.77748	432.793	1.29401	1	0	1.0951	0.139989		1	0.159618		1.28296e+07	5.21456e+07	4.77488e+07	1.52081e+07	652337	514972
VEALS	122	126	1	0	518.282	3	3	4.92718	5.30003	519.907	1.33198	1	0	0.437715	0.839174		1	0.346097		2.61587e+06	1.19711e+07	1.2526e+07	4.15617e+06	219908	0	137811
EALSL	123	127	1	0	532.298	3	3	7.70453	8.00012	532.813	0.211983	1	0	-0.771198	0.489128		1	0.743867		2.38112e+07	7.91477e+06	311098	401183	732167	709452	214290
ALSL	124	127	1	0	403.255	3	2	8.68627	9.11642	403.815	0.326501	1	0	-0.471378	1.09876		1	0.0462751		5.82177e+08	4.55938e+08	7.65539e+07	4.03723e+06	56190.6	738498
ALSLIYNKDLLPNPPKTWEEIPAL	124	147	3	0	912.505	7	18	12.4433	12.7662	914.803	5.21594	0.6	0					0.13752		754024	202929	502593	7.06347e+06	2.42719e+07	4.91415e+07	6.91819e+07	7.28798e+07	5.39092e+07	3.06088e+07	1.46504e+07	4.98987e+06	994491	122983	221440	255021	233187	972645	324428	166396	0	0	0	0	543737	964336
LSLIYNKDLLPNPPKT	125	140	2	0	913.525	6	11	9.98797	10.391	915.988	3.81812	1	0	0.123963	0.976066	1	0	0.151871		848719	204454	8.46482e+06	5.84677e+07	1.10235e+08	1.20668e+08	8.83682e+07	4.46536e+07	9.67815e+06	779642	0	0	0	0	0	292997	16135.2	297115
LSLIYNKDLLPNPPKT	125	140	3	0	609.352	6	11	10.0814	10.4378	610.852	3.39129	0.4	1					0.134497		9.78622e+07	3.34582e+06	2.27748e+07	8.83553e+07	1.57195e+08	1.86973e+08	1.38143e+08	6.97883e+07	2.96164e+07	8.85799e+06	3.02977e+06	2.95179e+06	1.86891e+06	1.92572e+06	754382	668084	199197	306718
LSLIYNKDLLPNPPKTW	125	141	3	0	671.379	6	12	11.4264	11.5198	673.05	3.7735	1	0	0.0182588	-0.426759		1	0.21955		0	0	452193	2.53341e+06	6.24351e+06	6.00721e+06	5.6889e+06	1.01512e+06	135532	87791.4	0	105581	103826	84846.7	134204	0	73615.9	0	0
LSLIYNKDLLPNPPKTWEEIPAL	125	147	2	0	1332.74	7	17	12.4589	12.8911	1336.01	4.92054	1	0	-0.0627447	1.10782	1	1	0.206192		136755	0	182306	7.9642e+06	3.09778e+07	6.22809e+07	8.57961e+07	8.09358e+07	5.80024e+07	2.87887e+07	9.1464e+06	2.65275e+06	168211	0	0	0	0	132426	305434	126078	146686	119107	0	0	0
LSLIYNKDLLPNPPKTWEEIPAL	125	147	3	0	888.826	7	17	12.3495	12.9483	891.036	4.99302	1	0	-0.0489371	1.86251	1	1	0.0325488		2.28753e+06	1.49253e+07	6.31825e+07	2.16879e+08	5.36745e+08	9.2448e+08	1.20912e+09	1.16729e+09	8.72314e+08	5.25093e+08	2.60853e+08	1.10826e+08	4.40161e+07	1.83842e+07	7.0871e+06	3.80038e+06	720203	79739.3	0	0	69089.7	450345	0	93013.4	239738
LSLIYNKDLLPNPPKTWEEIPALD	125	148	3	0	927.169	7	18	12.1779	12.3964	929.687	5.8606	1	0	0.0543014	0.140064		1	0.180713		0	272560	0	94861.8	2.12396e+06	7.97313e+06	1.16397e+07	1.74194e+07	1.48114e+07	9.22669e+06	6.35122e+06	1.17616e+06	531765	108936	117715	137681	526251	0	220505	113519	0	140156	0	0	0	84751.7
LSLIYNKDLLPNPPKTWEEIPALDKELKAKGKSAL	125	159	4	0	984.058	9	29	11.442	11.5509	988.364	14.8392	1	0	0.656947	-0.356236	1	1	0.135971		0	352597	575656	0	0	0	0	0	0	0	0	0	0	2.74058e+06	6.13775e+06	1.43468e+07	1.3491e+07	1.70085e+07	1.56005e+07	1.4627e+07	9.66358e+06	3.5729e+06	1.19572e+06	357922	0	0	0	0	0	0
LSLIYNKDLLPNPPKTWEEIPALDKELKAKGKSAL	125	159	5	0	787.448	9	29					-1
LSLIYNKDLLPNPPKTWEEIPALDKELKAKGKSALM	125	160	3	0	1355.42	9	30	11.5665	11.8658	1361.3	15.1036	1	0	0.630251	0.506117	1	1	0.128032		474941	0	7780.45	7963.13	0	0	0	0	243909	0	0	20296.2	1.22764e+06	5.67451e+06	2.42706e+07	3.93284e+07	5.69494e+07	6.91807e+07	7.00194e+07	5.97826e+07	4.02831e+07	2.53235e+07	8.00484e+06	1.07085e+06	456652	243871	8101.77	0	0	0
LSLIYNKDLLPNPPKTWEEIPALDKELKAKGKSALM	125	160	4	0	1016.82	9	30	11.5198	11.9906	1021.32	15.4616	1	0	0.668892	1.28307	1	1	0.139608		469199	524959	1.89253e+06	6.52652e+06	2.20073e+06	1.20236e+06	749796	184171	500348	14676	3.03726e+06	1.17052e+07	5.25309e+07	1.25922e+08	2.23125e+08	3.48479e+08	4.81855e+08	5.55283e+08	5.6263e+08	4.92886e+08	3.70669e+08	2.60027e+08	1.47274e+08	7.74436e+07	4.47301e+07	1.68118e+07	9.39281e+06	4.62466e+06	1.31464e+07	0
LSLIYNKDLLPNPPKTWEEIPALDKELKAKGKSALM	125	160	5	0	813.656	9	30	11.5198	11.8762	817.206	15.2172	1	0	0.642512	0.764725	1	1	0.0482866		927720	1.23434e+06	2.38453e+06	2.12504e+06	5.20465e+06	1.19499e+06	578655	142252	323725	690831	1.94018e+06	5.83733e+06	2.97158e+07	6.73157e+07	1.26586e+08	2.00992e+08	2.77234e+08	3.24616e+08	3.18008e+08	2.83154e+08	2.22949e+08	1.53857e+08	8.5013e+07	4.93769e+07	1.98544e+07	8.48391e+06	4.41965e+06	1.69182e+06	765607	429762
LSLIYNKDLLPNPPKTWEEIPALDKELKAKGKSALM	125	160	6	0	678.214	9	30	11.5354	11.9594	681.144	15.042	1	0	0.623605	1.0712	1	1	0.0722304		315592	1.39181e+06	145294	1.03499e+06	387283	1.44464e+06	1.73195e+06	819212	340333	951346	102233	1.74986e+06	1.05305e+07	2.39832e+07	5.03273e+07	7.29363e+07	1.04384e+08	1.19937e+08	1.11255e+08	9.86329e+07	7.39921e+07	4.91185e+07	2.9123e+07	1.0942e+07	5.82444e+06	2.34453e+06	1.81103e+06	276111	1731.11	248558
LSLIYNKDLLPNPPKTWEEIPALDKELKAKGKSALMF	125	161	5	0	843.07	9	31					-1
SLIYNKDLLPNPPKT	126	140	2	0	856.983	6	10	9.25485	9.50947	859.388	3.77612	1	0	0.222761	0.303535	1	0	0.114268		0	3.64796e+06	7.71474e+06	4.10538e+07	6.31543e+07	7.73794e+07	5.11128e+07	2.82274e+07	4.0259e+06	1.1752e+06	0	108513	2854.81	27050.4	0	0	0
SLIYNKDLLPNPPKT	126	140	3	0	571.658	6	10	9.23928	9.46783	573.278	3.8266	1	0	0.239108	0.185443	1	0	0.0646978		163964	432700	1.08154e+07	3.64645e+07	6.10231e+07	7.12307e+07	4.95299e+07	2.35439e+07	5.94309e+06	1.07817e+06	155059	440830	150539	0	381519	100898	0
SLIYNKDLLPNPPKTWEEIPAL	126	147	2	0	1276.19	7	16	12.0062	12.4068	1279.4	4.84865	1	0	-0.0187148	0.964816	1	1	0.240346		0	595629	1.18036e+06	1.67669e+07	4.15293e+07	7.78036e+07	9.10573e+07	8.3684e+07	6.25191e+07	3.24276e+07	1.02263e+07	3.10811e+06	162535	199562	0	0	155458	342159	0	347142	0	294488	170958	0
SLIYNKDLLPNPPKTWEEIPAL	126	147	3	0	851.132	7	16	11.897	12.4277	853.282	4.88925	1	0	-0.0104966	1.55406	1	1	0.0676187		6.47265e+06	2.49702e+07	6.26513e+07	1.6593e+08	3.82529e+08	6.42406e+08	7.61841e+08	7.38603e+08	5.2321e+08	2.97634e+08	1.4562e+08	5.939e+07	2.29874e+07	9.22995e+06	1.9202e+06	509887	730354	2819.31	678354	326156	172661	1.06449e+07	34617.1	12042.6
SLIYNKDLLPNPPKTWEEIPALDKELKAKGKSALM	126	160	3	0	1317.73	9	29	11.3174	11.5198	1323.58	15.0967	1	0	0.685701	0.0669746		1	0.135072		0	0	0	222444	0	0	231928	0	0	0	0	0	948972	3.8257e+06	1.34512e+07	2.66905e+07	3.80121e+07	4.38735e+07	3.78642e+07	3.75711e+07	2.16793e+07	1.38155e+07	3.97745e+06	887692	0	0	0	0	0	0
LIYNKDLLPNPPKT	127	140	2	0	813.467	5	9	8.51475	8.59268	814.309	0.69862	1	0	-0.748649	-0.496904		-5	0.179814		1.34754e+07	2.44326e+07	1.64341e+07	1.12251e+07	4.70972e+06	1.38385e+06	0	0	205280	0	144341	0	101896	0	0
LIYNKDLLPNPPKTWEEIPAL	127	147	3	0	822.121	7	15					-1
LIYNKDLLPNPPKTWEEIPALDKELKAKGKSALM	127	160	4	0	966.789	9	28	11.1928	11.3797	971.201	15.2327	1	0	0.761628	-0.00347243	1	1	0.0676964		0	177222	0	402878	0	158071	0	0	0	0	0	336648	3.38347e+06	1.02925e+07	2.40371e+07	3.94363e+07	5.41851e+07	6.11108e+07	6.22729e+07	5.37705e+07	3.82673e+07	2.53823e+07	1.3691e+07	5.15541e+06	765872	253924	0	0	0	0
LIYNKDLLPNPPKTWEEIPALDKELKAKGKSALM	127	160	5	0	773.633	9	28	11.3174	11.4264	777.162	15.2322	1	0	0.761572	-0.356236	1	1	0.071419		0	0	4845.9	179035	0	376396	85212.4	0	47066.7	525893	173539	254345	1.94887e+06	4.61291e+06	1.14059e+07	1.78483e+07	2.39967e+07	2.59106e+07	2.43153e+07	2.30734e+07	1.95263e+07	8.19197e+06	5.60402e+06	3.40698e+06	2.46744e+06	501051	0	0	0	0
IYNKDLLPNPPKT	128	140	2	0	756.925	5	8	7.96897	8.42128	759.292	3.82159	1	0	0.546859	1.19919	1	0	0.0355906		7.93406e+06	3.5082e+07	1.62602e+08	4.72124e+08	7.70078e+08	8.32701e+08	5.63893e+08	2.66182e+08	9.0981e+07	2.00645e+07	1.58615e+06	99849.4	254398	599408
IYNKDLLPNPPKT	128	140	3	0	504.952	5	8	7.96897	8.22375	506.523	3.79868	1	0	0.537586	0.30429	1	0	0.0301842		3.72682e+06	1.79566e+07	8.14701e+07	2.40394e+08	3.98193e+08	4.12922e+08	2.8108e+08	1.21074e+08	4.61266e+07	1.05986e+07	1.88696e+06	76890.2	0	408271
IYNKDLLPNPPKTW	128	141	3	0	566.979	6	9	9.97237	10.251	568.61	3.84666	1	0	0.384003	0.412263		1	0.0794873		0	683594	4.43975e+06	2.50548e+07	4.00683e+07	5.2379e+07	3.61221e+07	1.56991e+07	3.37987e+06	301552	202608	0	0	524035	0	0
IYNKDLLPNPPKTWE	128	142	3	0	609.993	6	10					-1
IYNKDLLPNPPKTWEEIPAL	128	147	2	0	1176.14	7	14	11.4108	12.1155	1179.3	4.89243	1	0	0.131596	2.34257	1	1	0.0994566		1.31395e+06	1.5726e+07	5.23851e+07	2.25682e+08	5.25078e+08	9.47353e+08	1.11619e+09	9.86379e+08	6.80297e+08	3.80896e+08	1.60236e+08	5.34353e+07	1.52181e+07	5.79665e+06	775795	706565	247668	39080.9	39875.1	584554	1.07793e+06	793942
IYNKDLLPNPPKTWEEIPAL	128	147	3	0	784.426	7	14	11.4264	12.1779	786.546	4.91354	1	0	0.13648	2.55459	1	1	0.031747		2.22056e+07	1.12897e+08	3.45744e+08	1.08262e+09	2.70587e+09	4.74125e+09	5.74688e+09	5.1519e+09	3.50011e+09	1.86211e+09	8.41556e+08	3.49963e+08	1.36107e+08	4.58408e+07	1.09969e+07	2.62067e+06	928305	745957	8.49119e+06	929504	1.16748e+06	6.3186e+06
IYNKDLLPNPPKTWEEIPALD	128	148	2	0	1233.65	7	15					-1
IYNKDLLPNPPKTWEEIPALDKE	128	150	3	0	908.481	7	17					-1
IYNKDLLPNPPKTWEEIPALDKELKAKGKSAL	128	159	3	0	1207.34	8	26	10.7723	10.9592	1213.05	14.9349	1	0	0.860056	-0.00301939	1	1	0.25903		209592	0	0	0	541094	0	0	0	0	0	0	0	290327	3.36543e+06	1.05932e+07	1.68787e+07	1.93305e+07	2.64434e+07	2.04048e+07	1.25552e+07	9.87879e+06	3.43634e+06	180927	410556	0	458755	0	0	210629	232634
IYNKDLLPNPPKTWEEIPALDKELKAKGKSAL	128	159	4	0	905.758	8	26	10.6632	11.1357	910.014	14.8336	1	0	0.847444	1.29085	1	1	0.123964		260355	913716	0	2.23145e+06	515092	301552	0	1.8476e+06	0	194172	634215	6.9005e+06	2.37638e+07	5.45939e+07	1.04953e+08	1.54404e+08	1.94692e+08	1.90056e+08	1.91437e+08	1.44546e+08	9.80408e+07	5.28253e+07	2.69882e+07	6.9622e+06	1.50119e+06	403443	1.79784e+06	393892	0	0
IYNKDLLPNPPKTWEEIPALDKELKAKGKSAL	128	159	6	0	604.174	8	26	10.7411	10.9125	607.015	14.8529	1	0	0.849842	-0.073693	1	1	0.0883689		0	408291	113913	0	316400	0	104114	678286	0	273069	272243	553956	2.49859e+06	5.70861e+06	1.19299e+07	1.6963e+07	1.95016e+07	2.41868e+07	2.01891e+07	1.71849e+07	1.07092e+07	4.89929e+06	1.26539e+06	610501	0	1.69081e+06	0	388184	0	335858
IYNKDLLPNPPKTWEEIPALDKELKAKGKSALM	128	160	3	0	1251.02	9	27	10.8501	11.3952	1256.82	15.0511	1	0	0.805098	1.61953	1	1	0.105469		0	0	3.96789e+06	351817	294169	316193	0	0	196984	174721	2.13436e+06	2.06079e+07	6.19941e+07	1.37781e+08	2.53069e+08	3.61479e+08	4.91599e+08	5.57712e+08	5.16724e+08	4.3546e+08	3.17893e+08	2.00706e+08	1.13587e+08	4.64533e+07	1.61339e+07	2.60417e+06	263976	0	0	0
IYNKDLLPNPPKTWEEIPALDKELKAKGKSALM	128	160	4	0	938.518	9	27	10.819	11.4731	942.862	15.0346	1	0	0.803119	2.11341	1	1	0.0689842		8.77831e+06	2.00421e+07	3.98535e+07	4.34581e+07	4.16303e+07	1.84474e+07	7.84542e+06	4.68999e+06	9.82885e+06	1.04301e+07	4.67104e+07	1.42933e+08	3.54006e+08	7.23692e+08	1.34611e+09	2.03018e+09	2.63222e+09	3.04805e+09	2.81857e+09	2.48336e+09	1.7355e+09	1.18252e+09	6.26738e+08	3.53474e+08	1.60643e+08	7.35698e+07	2.64717e+07	9.55319e+06	1.75643e+06	503255
IYNKDLLPNPPKTWEEIPALDKELKAKGKSALM	128	160	5	0	751.016	9	27	10.9125	11.4731	754.45	14.8289	1	0	0.778448	1.6899	1	1	0.0488723		2.64924e+06	6.44191e+06	1.24735e+08	1.9151e+07	1.54869e+07	7.42312e+06	3.55941e+06	5.91082e+06	1.42889e+06	3.58661e+06	2.63516e+07	6.93193e+07	1.73071e+08	3.67987e+08	6.59149e+08	1.01444e+09	1.30404e+09	1.44299e+09	1.37711e+09	1.13589e+09	8.56063e+08	5.36018e+08	3.11977e+08	1.46245e+08	6.8827e+07	3.19187e+07	1.0061e+07	1.90015e+06	376822	600173
IYNKDLLPNPPKTWEEIPALDKELKAKGKSALM	128	160	6	0	626.014	9	27	10.8501	11.3174	628.922	15.1027	1	0	0.811286	1.26692	1	1	0.0439906		1.0339e+06	2.20659e+06	4.95181e+06	3.25429e+06	4.64999e+06	2.39001e+06	608365	505539	1.31012e+06	936455	3.92622e+06	1.95327e+07	5.83467e+07	1.28785e+08	2.41119e+08	3.64631e+08	4.60651e+08	5.38323e+08	5.06546e+08	4.32909e+08	3.19505e+08	1.94093e+08	1.08324e+08	6.97652e+07	2.36135e+07	7.61925e+06	8.37667e+06	537481	295121	913346
IYNKDLLPNPPKTWEEIPALDKELKAKGKSALM	128	160	7	0	536.728	9	27	10.9125	11.2655	539.233	15.1958	1	0	0.822456	0.749322	1	1	0.0571835		360156	578970	1.47532e+06	920897	679303	141559	258755	296279	80982.3	0	415680	1.39644e+06	7.68797e+06	1.85011e+07	4.06073e+07	7.48192e+07	9.09618e+07	1.07146e+08	1.08823e+08	8.50796e+07	6.49146e+07	3.98161e+07	2.27205e+07	8.9024e+06	4.48001e+06	1.69458e+06	409296	120436	175906	0
IYNKDLLPNPPKTWEEIPALDKELKAKGKSALMF	128	161	3	0	1300.04	9	28	11.6946	11.8814	1306.04	15.5327	1	0	0.796327	-0.00347243	1	1	0.117728		0	0	0	0	0	0	0	0	0	0	274217	0	271741	2.43516e+06	7.74084e+06	2.04003e+07	2.74945e+07	3.42355e+07	3.70881e+07	3.60529e+07	2.58614e+07	1.69529e+07	7.01463e+06	1.32183e+06	0	0	0	0	0	0
IYNKDLLPNPPKTWEEIPALDKELKAKGKSALMF	128	161	4	0	975.285	9	28	11.6288	12.1155	979.818	15.6852	1	0	0.813968	1.35518	1	1	0.170232		166652	1.75226e+06	2.25674e+06	3.71491e+06	2.04648e+06	3.83811e+06	867856	2.27138e+06	0	1.1047e+06	288715	3.52424e+06	1.53182e+07	4.69928e+07	9.0591e+07	1.597e+08	2.17959e+08	2.87149e+08	2.98911e+08	2.89317e+08	2.2745e+08	1.67771e+08	1.02187e+08	5.60494e+07	2.72542e+07	1.1047e+07	1.80315e+06	504990	311179	12050.5
IYNKDLLPNPPKTWEEIPALDKELKAKGKSALMF	128	161	5	0	780.43	9	28					-1
IYNKDLLPNPPKTWEEIPALDKELKAKGKSALMF	128	161	6	0	650.526	9	28	11.679	11.8658	653.542	15.6483	1	0	0.8097	-0.00362344	1	1	0.0707244		0	0	66711.5	112242	365229	93000.3	0	143037	0	84900.9	235651	667364	1.12745e+06	3.38441e+06	1.14559e+07	1.58354e+07	2.66393e+07	3.38243e+07	3.41355e+07	3.22297e+07	2.70685e+07	1.54416e+07	9.28487e+06	4.73902e+06	2.18526e+06	344613	161473	83459.2	70071.2	141469
WEEIPAL	141	147	1	0	857.44	4	4	11.224	11.9438	858.366	0.398311	1	0	-0.677561	2.41136	1	1	0.223539		5.57122e+08	5.29222e+08	2.3785e+08	6.15873e+07	7.82502e+06	5.42015e+06	3.33224e+06	2.58445e+06	1.32305e+06
WEEIPAL	141	147	2	0	429.224	4	4	11.2395	11.5561	429.591	0.20786	0.4	0					0.223098		3.63438e+07	3.38978e+07	1.04117e+07	969772	138258	0	138671	75752.5	67969.3
WEEIPALDKELKAKGKSAL	141	159	3	0	709.4	6	16	10.1125	10.2769	713.471	10.9388	1	0	1.21383	-0.105254		-2	0.278889		0	313089	221952	0	188305	190554	1.46836e+06	305127	2.40069e+06	7.74101e+06	1.29997e+07	1.7265e+07	1.55894e+07	1.12641e+07	5.04191e+06	1.96343e+06	363626	763116	1.38834e+06	2.15734e+06	1.87118e+06	1.6222e+06	2.25424e+06
WEEIPALDKELKAKGKSALM	141	160	2	0	1129.12	7	17	10.3962	10.6319	1134.83	9.99118	1	0	0.903113	0.217987	1	0	0.2406		0	266785	0	406436	261935	1415.19	227600	240690	6.40418e+06	1.53252e+07	3.09021e+07	3.76034e+07	3.87478e+07	2.76869e+07	1.5357e+07	2.75646e+06	49243.6	23188	0	0	0	0	0	235009	0
WEEIPALDKELKAKGKSALM	141	160	3	0	753.08	7	17	10.3339	10.7099	756.968	10.2382	0.6	0					0.126071		1.80503e+06	5.82949e+06	4.63177e+06	3.35239e+06	1.59805e+06	2.54821e+06	9.55158e+06	5.08416e+07	1.20392e+08	2.61291e+08	4.40279e+08	5.67196e+08	5.84986e+08	4.57958e+08	2.86812e+08	1.53218e+08	6.51278e+07	2.21447e+07	3.72136e+06	814438	286423	140336	146491	1.098e+07	23434.4
WEEIPALDKELKAKGKSALM	141	160	4	0	565.062	7	17	10.3651	10.7411	567.955	10.1459	1	0	0.932588	0.853596	1	0	0.0745742		163940	1.50257e+06	313165	443540	0	1.48429e+06	1.04817e+06	1.1831e+07	3.67133e+07	8.70142e+07	1.37996e+08	1.84922e+08	1.76547e+08	1.40391e+08	8.35451e+07	4.03643e+07	1.70796e+07	4.47579e+06	178603	13813.3	0	0	88612	0	0
EEIPAL	142	147	1	0	671.361	4	3	9.15805	9.19257	671.624	-0.131544	0.2	0					0.39364		4.71044e+06	1.08176e+06	1943.2	0	110463	0	3870.2	0
EEIPALDKELKAKGKSALM	142	160	3	0	691.054	6	16	9.31715	9.36388	694.578	9.28404	1	0	0.878943	-0.638251		1	0.198641		0	2.16265e+06	0	0	182453	30331.3	142502	891589	2.04086e+06	3.57171e+06	7.09151e+06	8.447e+06	6.80756e+06	6.08637e+06	2.29297e+06	359749	0	0	0	133848	0	0	0
DKELKAKGKSAL	148	159	2	0	644.385	5	10	5.50873	5.98902	648.323	7.12791	1	0	1.30813	1.32589	1	1	0.0854089		1.01276e+06	1.04157e+06	606193	1.17862e+06	1.43459e+07	4.93773e+07	1.20438e+08	1.9495e+08	2.32766e+08	1.82525e+08	9.61883e+07	3.57534e+07	7.65969e+06	217950	57510.7	31480
DKELKAKGKSAL	148	159	3	0	429.926	5	10	5.50873	5.93133	432.57	7.18346	1	0	1.32611	1.06456	1	1	0.0573639		2.10754e+06	643527	1.11053e+06	2.00264e+06	7.39411e+06	5.02141e+07	1.17857e+08	1.85062e+08	2.36191e+08	1.92431e+08	1.02257e+08	3.45926e+07	7.37218e+06	1.52707e+06	0	125404
DKELKAKGKSAL	148	159	4	0	322.696	5	10	5.53995	5.81618	324.693	7.24079	1	0	1.34468	0.401466	1	1	0.062595		0	0	47508.2	0	125836	4.48475e+06	1.40723e+07	2.62579e+07	3.3396e+07	2.82014e+07	1.12967e+07	3.15607e+06	176548	18500.4	259704	0
DKELKAKGKSALM	148	160	1	0	1418.8	5	11	6.48093	6.63698	1426.63	6.92877	1	0	1.03967	-0.143007	1	1	0.558907		110883	0	0	0	0	392091	2.63133e+06	4.80618e+06	6.37559e+06	4.60862e+06	1.55922e+06	0	0	0	0	0	0
DKELKAKGKSALM	148	160	2	0	709.905	5	11	6.3872	6.98048	713.941	7.17875	1	0	1.11326	1.83782	1	1	0.0544974		4.18048e+07	4.71965e+07	3.54315e+07	5.27841e+07	1.94608e+08	6.18045e+08	1.39052e+09	2.39243e+09	2.94506e+09	2.57308e+09	1.58156e+09	7.01734e+08	2.6442e+08	7.62242e+07	1.50038e+07	1.00046e+06	108803
DKELKAKGKSALM	148	160	3	0	473.606	5	11	6.3872	6.98048	476.317	7.23821	1	0	1.13076	1.83782	1	1	0.042866		6.42241e+07	7.32986e+07	4.53881e+07	6.44859e+07	2.41814e+08	7.86222e+08	1.9548e+09	3.49607e+09	4.35741e+09	3.83096e+09	2.41343e+09	1.07574e+09	3.76875e+08	1.08337e+08	2.52898e+07	2.07187e+06	86976.5
DKELKAKGKSALM	148	160	4	0	355.456	5	11	6.40283	6.75148	357.502	7.29079	1	0	1.14624	0.729539	1	1	0.030902		5.25786e+06	1.38256e+07	3.34459e+06	8.1326e+06	2.72838e+07	1.01402e+08	2.5242e+08	4.56604e+08	5.97149e+08	5.21804e+08	3.39089e+08	1.54532e+08	5.15724e+07	1.3232e+07	957173	146288	0
DKELKAKGKSALMF	148	161	2	0	783.44	6	12	9.04873	9.26523	787.856	7.82789	1	0	1.11232	0.130853	1	1	0.0826147		1.43273e+06	701576	1.41129e+06	413817	1.20276e+06	1.11497e+07	3.81638e+07	8.18285e+07	1.18657e+08	1.345e+08	1.05019e+08	6.43175e+07	2.73839e+07	7.78174e+06	404992	132962	71348.6	13737.7	348590
DKELKAKGKSALMF	148	161	3	0	522.629	6	12	9.0175	9.45743	525.532	7.70645	0.6	0					0.149928		9.21229e+06	1.78041e+07	7.36109e+06	2.51809e+06	6.73812e+06	4.17452e+07	1.25271e+08	2.49585e+08	3.68265e+08	4.13149e+08	3.18456e+08	1.92439e+08	8.88491e+07	2.79061e+07	5.85415e+06	555223	75214.8	56842.9	77208.9
KELKAKGKSALM	149	160	2	0	652.392	5	10	6.30888	6.35592	656.091	6.56307	1	0	1.12522	-0.636892	1	1	0.0774505		0	3725.51	0	0	195350	1.01391e+06	2.47517e+06	3.89067e+06	3.69928e+06	2.49967e+06	423966	81514.8	0	0	0	0
KELKAKGKSALM	149	160	3	0	435.264	5	10	6.47573	6.74627	437.706	6.49162	1	0	1.10209	0.375643	1	1	0.107703		254597	172490	0	1.23175e+06	5.62591e+06	1.9331e+07	3.91601e+07	5.62129e+07	4.90225e+07	3.15814e+07	1.20572e+07	2.74128e+06	459502	180467	0	441143
LKAKGKSAL	151	159	2	0	458.303	4	7	5.30527	5.3994	461.078	5.01212	0.4	0					0.209936		84081.9	53905.9	0	0	1.04554e+06	2.77445e+06	3.25731e+06	1.422e+06	41555.9	0	0	0
LKAKGKSALM	151	160	2	0	523.823	5	8	6.32457	6.46532	526.733	5.13172	0.6	0					0.0988484		167191	153342	605808	4.84093e+06	1.51044e+07	2.92116e+07	3.37344e+07	2.4006e+07	1.04052e+07	2.60353e+06	51151.5	0	0	53945.1
LKAKGKSALM	151	160	3	0	349.551	5	8	6.37157	6.74627	351.359	4.73749	1	0	0.917586	0.847555	1	1	0.110324		231483	76069.1	997455	1.24299e+07	2.99789e+07	4.68103e+07	4.78265e+07	2.49871e+07	8.95491e+06	722523	0	169141	50736.5	0
MFNLQEPYFTWPLIA	160	174	2	0	935.466	6	11					-1
MFNLQEPYFTWPLIAA	160	175	2	0	970.984	6	12	15.3386	15.3697	974.036	4.80918	1	0	0.297734	-0.708849		1	0.821776		0	0	0	0	774308	939549	1.40935e+06	553397	209769	0	0	0	0	0	0	0	183083	0	0
MFNLQEPYFTWPLIAADGGYA	160	180	2	0	1202.57	7	17					0
FNLQEPY	161	167	1	0	910.431	4	4	9.61348	10.097	913.411	2.42391	1	0	0.962249	1.34038	1	0	0.785324		1.02149e+06	5.32348e+07	1.17989e+08	1.51546e+08	1.07148e+08	4.00356e+07	5.76523e+06	1.78385e+06	171350
FNLQEPY	161	167	2	0	455.719	4	4	9.67587	10.1629	457.173	2.35128	1	0	0.903449	1.35639	1	0	0.0640588		1.14573e+07	8.10284e+07	2.19772e+08	2.65962e+08	1.69196e+08	6.14537e+07	1.1109e+07	743527	534246
FNLQEPYFTWPLI	161	173	2	0	834.427	6	9					-1
FNLQEPYFTWPLIA	161	174	2	0	869.946	6	10	14.8708	15.0689	872.43	3.86188	1	0	0.25053	0.0471921		0	0.0214075		4.85113e+07	2.15945e+08	7.5709e+08	1.64206e+09	2.45976e+09	2.55628e+09	1.94811e+09	1.19022e+09	6.26718e+08	2.99138e+08	1.31197e+08	5.20153e+07	1.37174e+07	2.27799e+06	929243	1.54667e+06	592551
FNLQEPYFTWPLIAA	161	175	2	0	905.464	6	11	14.6356	14.7035	908.367	4.65721	1	0	0.370973	-0.541981		0	0.468443		245073	148073	968381	3.10141e+06	5.67708e+06	6.55171e+06	5.23632e+06	3.17084e+06	2.10084e+06	1.18257e+06	1.05681e+06	155061	424037	316508	286638	225076	0	136474
FNLQEPYFTWPLIAADGGY	161	179	2	0	1101.53	6	15					-1
FNLQEPYFTWPLIAADGGYA	161	180	2	0	1137.05	6	16	13.2448	13.6152	1147.3	19.0841	0.4	0					0.220851		153797	0	0	83272.9	0	0	0	0	0	0	0	0	0	120955	132946	0	514630	3.93123e+06	1.20998e+07	2.95893e+07	3.96739e+07	5.41763e+07	4.57391e+07
FNLQEPYFTWPLIAADGGYAF	161	181	2	0	1210.58	7	17					-1
NLQEPY	162	167	1	0	763.362	4	3					-1
NLQEPYFTWPLI	162	173	2	0	760.893	5	8					-1
NLQEPYFTWPLIA	162	174	1	0	1591.82	5	9					-1
NLQEPYFTWPLIA	162	174	2	0	796.411	5	9	14.259	14.5571	798.645	3.47169	1	0	0.249092	0.500832	1	0	0.0708786		1.56206e+07	7.1516e+07	2.36059e+08	5.1013e+08	6.57755e+08	5.60697e+08	3.48886e+08	1.92927e+08	8.92392e+07	3.79188e+07	1.1537e+07	2.99227e+06	1.07712e+06	273159	682590
NLQEPYFTWPLIAA	162	175	2	0	831.93	6	10					-1
NLQEPYFTWPLIAADGGY	162	179	2	0	1028	6	14					0
NLQEPYFTWPLIAADGGYA	162	180	2	0	1063.52	6	15	11.4264	11.7723	1071.63	14.9231	0.5	0					0.268435		127346	14718.7	309276	78233.6	407831	227174	366382	1.36591e+06	2.40021e+06	895766	167197	8026.6	572367	5.11811e+06	4.25642e+07	9.41975e+07	1.35268e+08	1.19261e+08	7.22819e+07	1.76847e+07	2.22238e+06	219079
FTWPLIA	168	174	1	0	847.471	4	4	13.2396	13.657	848.569	0.54914	0.4	0					0.233664		4.98865e+08	5.59536e+08	2.85612e+08	8.51992e+07	3.9858e+07	1.32341e+07	898977	413409	293892
AADGGYAF	174	181	1	0	771.331	4	6					-1
AADGGYAFKYENGKYDIKDVGVDNAGAKAGLTF	174	206	4	0	857.172	8	31	10.194	10.4482	862.226	18.1675	0.6	0					0.235503		2.1169e+06	3.62337e+06	6.17561e+06	6.82385e+06	7.24597e+06	6.12538e+06	8.51455e+06	4.89126e+06	2.37741e+06	445310	792229	33975	521356	0	214776	222140	2.62623e+06	6.64688e+06	1.85167e+07	2.61168e+07	4.41605e+07	5.00037e+07	5.20839e+07	5.29654e+07	4.90612e+07	2.58772e+07	1.97961e+07	9.57777e+06	6.80835e+06	193217
ADGGY	175	179	1	0	482.188	3	3	3.8255	5.00605	484.053	1.59461	1	0	0.721189	4.49834		1	0.147452		2.88856e+07	1.21755e+08	1.76418e+08	9.28808e+07	1.18052e+07	554445	65585.4
ADGGYA	175	180	1	0	553.225	3	4	4.0458	5.06913	555.759	2.22333	0.4	0					0.108776		4.1767e+07	2.09951e+08	4.4798e+08	4.52277e+08	2.18037e+08	4.49562e+07	3.18921e+06	195111
ADGGYAFKYENGKY	175	188	2	0	791.862	5	12	8.59268	9.09038	796.43	8.17768	1	0	1.20671	1.40479	1	1	0.129987		143487	1.32947e+06	383805	877444	2.3105e+06	2.40975e+07	7.89312e+07	1.75273e+08	2.6693e+08	3.32733e+08	2.84933e+08	1.80604e+08	8.93697e+07	3.20839e+07	8.68945e+06	2.10102e+06	1.77683e+06	493437
ADGGYAFKYENGKY	175	188	3	0	528.244	5	12	8.59268	8.70707	531.291	8.18487	1	0	1.20865	-0.331772	1	1	0.06175		78473.9	66357.6	93863.4	0	892645	3.90704e+06	1.47295e+07	3.44258e+07	5.83626e+07	6.3922e+07	5.95189e+07	3.9142e+07	1.87091e+07	5.99164e+06	742325	147785	0	0
ADGGYAFKYENGKYDIKD	175	192	2	0	1027.48	6	16	8.67067	8.89778	1033.56	10.9284	1	0	1.21174	0.17895	1	-1	0.197171		161317	125875	157580	5200.77	232054	50140.9	168255	140699	1.47698e+06	6.95239e+06	1.72656e+07	2.31899e+07	2.77406e+07	2.43808e+07	1.77523e+07	8.73251e+06	3.43176e+06	549449	102162	0	141769	0	196152
ADGGYAFKYENGKYDIKD	175	192	3	0	685.322	6	16	8.68627	9.05393	689.16	10.284	0.6	0					0.344136		3.09179e+07	439512	1.11012e+06	1.19837e+07	12443	472429	3.47607e+06	7.42458e+06	2.29731e+07	5.46896e+07	1.00778e+08	1.38033e+08	1.57172e+08	1.39007e+08	1.01151e+08	5.75869e+07	2.68519e+07	8.23791e+06	1.11398e+06	68615.6	108147	1.07233e+06	114154
ADGGYAFKYENGKYDIKDVGVDNAGAKAGL	175	204	3	0	1036.18	7	28	9.3483	9.75383	1042.43	16.9142	1	1	0.956091	0.987241	1	0	0.175731		321831	5.14028e+06	2.67828e+06	2.40193e+06	3.54778e+07	153279	161279	1.1841e+08	0	0	1.74258e+08	0	602630	1.18105e+08	3.11327e+07	6.96897e+07	1.5563e+08	2.06786e+08	2.90432e+08	3.61398e+08	3.86192e+08	3.74649e+08	3.22972e+08	2.443e+08	1.55069e+08	8.78653e+07	4.04583e+07	1.67326e+07	2.46885e+06	553244
ADGGYAFKYENGKYDIKDVGVDNAGAKAGL	175	204	4	0	777.383	7	28	9.3483	9.56668	782.449	18.4232	1	0	1.13061	0.139385	1	1	0.0430493		1.5444e+06	1.50802e+06	2.30734e+06	2.24654e+06	4.88079e+06	264460	724002	21017.3	2.33151e+07	260524	179638	207783	5.9177e+06	6.64561e+06	1.55257e+07	4.63828e+07	1.02849e+08	1.49216e+08	2.04515e+08	2.73923e+08	3.08818e+08	2.93761e+08	2.50705e+08	1.86505e+08	1.30464e+08	6.91769e+07	4.37595e+07	1.35759e+07	9.93239e+06	335635
ADGGYAFKYENGKYDIKDVGVDNAGAKAGLTF	175	206	4	0	839.412	8	30	10.1473	10.6216	844.781	19.469	1	0	1.10145	1.2984		-1	0.109714		1.63021e+06	1.18141e+07	1.74059e+07	1.53198e+07	1.15314e+07	4.08317e+06	1.2208e+06	1.07911e+06	756898	14554.4	3.15655e+06	21190	9.87252e+06	4.83285e+06	4.63006e+07	8.0678e+07	2.07149e+08	3.44469e+08	5.53683e+08	7.60234e+08	9.86834e+08	1.12739e+09	1.1379e+09	1.00039e+09	7.89686e+08	5.42699e+08	3.57701e+08	1.97571e+08	9.56928e+07	3.4286e+07
ADGGYAFKYENGKYDIKDVGVDNAGAKAGLTFL	175	207	3	0	1156.58	8	31	10.8813	11.5198	1163.69	19.2718	0.6	0					0.18099		258040	1.4821e+06	2.94043e+06	2.14465e+06	821776	208340	1.64158e+06	0	193600	5.31848e+06	0	176770	4.63193e+06	772606	4.18438e+06	3.67812e+07	6.3167e+07	1.1534e+08	2.00207e+08	2.83149e+08	3.40339e+08	4.15333e+08	4.00121e+08	3.47055e+08	2.85413e+08	1.86264e+08	1.04487e+08	2.39133e+07	29296.9	0
ADGGYAFKYENGKYDIKDVGVDNAGAKAGLTFL	175	207	4	0	867.683	8	31	10.8813	11.4731	872.973	19.0775	0.6	0					0.0885154		1.27533e+06	4.99921e+06	7.57992e+06	7.49136e+06	6.00604e+06	3.24993e+06	4.95575e+06	1.08092e+06	837359	594289	5.39723e+06	901314	1.76319e+06	2.47644e+06	1.37455e+07	3.23752e+07	9.27934e+07	1.8673e+08	2.85557e+08	4.1155e+08	5.34618e+08	5.91943e+08	6.06745e+08	5.4118e+08	4.22607e+08	2.65722e+08	1.12844e+08	6.04088e+06	0	0
DGGYAFKYENGKYDIKDVGVDNAGAKAGLTF	176	206	4	0	821.653	8	29					-1
YAFKYENGKYDIKDVGVDNAGAKAGL	179	204	3	0	936.14	7	24					0
AFKYENGKY	180	188	2	0	560.277	5	7	7.50233	7.77708	563.113	4.98335	1	0	1.30526	0.394746		-1	0.0976813		154082	0	545162	1.45441e+07	5.23975e+07	9.18402e+07	9.56827e+07	6.25226e+07	2.5195e+07	2.34432e+06	0	144444	153111
AFKYENGKYDIKD	180	192	2	0	795.894	5	11	7.40872	7.76672	803.041	13.3375	0.4	1					0.174655		153199	0	0	144596	0	0	0	91788.2	166139	0	0	703681	6.52214e+06	2.0851e+07	3.48909e+07	3.33449e+07	1.63162e+07
AFKYENGKYDIKD	180	192	3	0	530.931	5	11	6.9024	7.53348	535.574	12.9716	0.4	1					0.0877041		0	368942	0	0	17593.4	0	0	745084	83300.9	1.33131e+06	1.55834e+06	8.89859e+06	3.36741e+07	4.89628e+07	1.25308e+08	1.14925e+08	1.17008e+06
AFKYENGKYDIKDVGVDNAGAKAGL	180	204	3	0	881.785	7	23	8.92378	9.19257	887.595	15.8573	0.4	1					0.138301		1.83144e+06	1.0405e+06	509999	496422	0	0	171950	0	0	0	1.41625e+06	8.34449e+06	2.39826e+07	4.60078e+07	7.72794e+07	9.60757e+07	1.18206e+08	1.29499e+08	9.56754e+07	6.75694e+07	9.70104e+07	2.12706e+07	8.13207e+06	6.67874e+07	475089	31679.9	2.14043e+07	0	14138.3	1.77227e+06
AFKYENGKYDIKDVGVDNAGAKAGL	180	204	4	0	661.591	7	23	8.89258	9.06435	665.686	14.8096	1	0	1.08503	-0.0718053	1	1	0.0908996		216550	300898	254592	775856	0	0	78597.7	2.48648e+06	10540.9	94755.2	149237	7.09799e+06	6.23041e+06	1.38795e+07	2.25679e+07	3.16205e+07	3.97264e+07	3.87587e+07	3.54838e+07	2.44955e+07	1.33135e+07	8.11381e+06	2.00946e+06	743074	0	0	0	277379	0	85714.9
AFKYENGKYDIKDVGVDNAGAKAGLTF	180	206	3	0	964.491	7	25	9.89432	10.2873	970.255	15.5595	0.6	0					0.158283		4.56248e+06	1.59525e+06	756826	6.89059e+06	343964	0	4.33893e+06	17816.3	0	552415	0	1.53762e+06	8.77504e+06	2.99022e+07	5.66448e+07	9.00438e+07	1.20577e+08	1.39932e+08	1.4132e+08	1.25938e+08	8.6725e+07	5.31805e+07	2.88706e+07	9.36003e+06	2.68134e+06	260491	0	249130	0	0
AFKYENGKYDIKDVGVDNAGAKAGLTF	180	206	4	0	723.62	7	25	9.80065	10.1473	728.026	15.8904	0.6	0					0.1214		228066	2.06755e+06	1.12205e+06	579012	990.747	274944	208831	0	0	165554	125915	2.60043e+06	8.37598e+06	2.13473e+07	4.5444e+07	6.71674e+07	9.61391e+07	1.14459e+08	1.06417e+08	1.03518e+08	7.55308e+07	4.90452e+07	2.75366e+07	1.09152e+07	2.84897e+06	559446	1601.23	163063	0	0
AFKYENGKYDIKDVGVDNAGAKAGLTFL	180	207	3	0	1002.19	7	26	10.6788	10.8657	1007.88	15.2703	0.6	0					0.319281		462343	1.6033e+07	446202	484672	3.35781e+06	2.2375e+06	633095	0	378660	0	18809.4	461865	2.91743e+06	1.12006e+07	2.40649e+07	4.13031e+07	5.29033e+07	6.56522e+07	6.88492e+07	6.02257e+07	5.10532e+07	3.29983e+07	1.74652e+07	6.56157e+06	1.54363e+06	939164	0	0	204132	0
AFKYENGKYDIKDVGVDNAGAKAGLTFL	180	207	4	0	751.891	7	26	10.819	10.8501	756.235	15.5699	0.6	0					0.136569		5088.01	445038	18162.9	192209	199298	0	1.16939e+06	604783	463842	0	156377	0	1.20229e+06	3.09433e+06	5.31099e+06	7.64353e+06	1.11471e+07	1.47471e+07	1.30386e+07	1.1604e+07	1.11243e+07	6.81958e+06	1.56383e+06	2.03469e+06	789801	0	0	0	0	0
FKYENGKY	181	188	1	0	1048.51	4	6	7.31165	7.49193	1053.35	4.19658	1	0	1.26486	-0.0332218	1	1	0.416324		136522	8519.38	30235.4	2.86869e+06	9.93888e+06	1.11574e+07	7.27594e+06	1.42342e+06	18028	82716.8	0
FKYENGKY	181	188	2	0	524.759	4	6	7.21795	7.67863	527.164	4.16637	1	0	1.24856	1.23709	1	1	0.0799961		3.29961e+06	6.4972e+06	4.22196e+07	1.61677e+08	2.98878e+08	3.61538e+08	2.40269e+08	1.01985e+08	2.09458e+07	4.32089e+06	821256
FKYENGKYDIKD	181	192	2	0	760.375	5	10	7.67345	8.00012	764.105	6.54214	0.4	0					2.37677		161789	186696	149221	165676	1.56251e+06	1.40299e+07	3.73815e+07	5.38752e+07	5.27138e+07	3.35766e+07	9.80583e+06	1.44836e+06	832657	0	291959	0
FKYENGKYDIKD	181	192	3	0	507.252	5	10	7.64235	7.81855	509.746	6.56272	1	0	1.12511	-0.0517207	1	-1	0.0724174		0	0	0	1.10654e+06	2.53566e+06	1.5856e+07	2.99009e+07	5.27876e+07	4.91389e+07	3.2609e+07	1.19144e+07	2.56963e+06	334947	0	0	0
FKYENGKYDIKDVGVDNAGAKAGL	181	204	2	0	1286.66	7	22	8.79555	9.06435	1294.42	13.9964	1	0	1.06011	0.36779	1	0	0.212457		0	0	145696	0	0	0	0	0	0	12965.4	1.1034e+06	2.0724e+06	6.41406e+06	1.44626e+07	1.97464e+07	2.28425e+07	2.47507e+07	2.03086e+07	1.43782e+07	5.6887e+06	2.39182e+06	38201	13704	9205.88	0	0	0	0	0	0
FKYENGKYDIKDVGVDNAGAKAGL	181	204	3	0	858.106	7	22	8.77995	9.15805	863.306	14.0677	1	0	1.0706	0.862958	1	0	0.0735595		1.23264e+06	1.30659e+06	5.37934e+06	2.71537e+06	805605	552460	428854	362001	1.38516e+06	7.43994e+06	2.50532e+07	6.68696e+07	1.31109e+08	2.15897e+08	3.15439e+08	3.70929e+08	3.67442e+08	3.12243e+08	2.39022e+08	1.43907e+08	7.62069e+07	3.15399e+07	1.07869e+07	1.50496e+06	274165	115665	0	0	346444	117873
FKYENGKYDIKDVGVDNAGAKAGL	181	204	4	0	643.831	7	22	8.84243	9.04873	647.761	14.1868	1	0	1.08814	0.084643	1	0	0.0761783		101909	347076	1.10422e+07	712714	399028	102416	1.46644e+06	103229	478169	2.54298e+06	7.17969e+06	1.86131e+07	3.7513e+07	6.12326e+07	7.7714e+07	1.11297e+08	1.06397e+08	9.40444e+07	6.2521e+07	4.40677e+07	2.34637e+07	1.0476e+07	9.02167e+06	522553	0	0	1.39984e+07	107155	0	10176.4
FKYENGKYDIKDVGVDNAGAKAGLTF	181	206	2	0	1410.71	7	24	9.81625	9.94117	1419.15	15.1731	1	0	1.04719	-0.284053	1	0	0.283668		0	0	0	0	0	0	0	0	0	0	0	252356	699332	2.23372e+06	7.44651e+06	7.66391e+06	1.12321e+07	9.89487e+06	1.13079e+07	6.2348e+06	4.5587e+06	1.34274e+06	141032	0	296472	0	0	0	273127	0
FKYENGKYDIKDVGVDNAGAKAGLTF	181	206	4	0	705.861	7	24	9.80065	10.2562	710.102	15.2751	1	0	1.06096	1.21368	1	-1	0.104422		510727	1.65922e+06	3.32888e+06	1.86625e+06	1.35405e+06	1.25673e+06	666758	543064	1.28284e+06	6.62702e+06	1.58923e+07	3.18938e+07	6.24326e+07	1.17451e+08	1.70674e+08	2.37036e+08	2.78494e+08	2.96077e+08	2.67856e+08	2.0344e+08	1.37078e+08	7.32543e+07	3.90094e+07	1.63505e+07	1.51521e+07	4.23158e+06	1.61776e+07	1.08686e+07	1.45663e+07	5.82326e+06
FKYENGKYDIKDVGVDNAGAKAGLTFL	181	207	3	0	978.506	7	25	10.6944	10.8242	983.99	14.6856	1	0	0.902166	-0.261854	1	0	0.0751218		0	188487	219008	0	390081	0	0	0	641840	0	1.47862e+07	3.73339e+07	5.52901e+07	8.94174e+07	1.10654e+08	1.30231e+08	1.56502e+08	1.61289e+08	1.46229e+08	1.10118e+08	8.01221e+07	4.37794e+07	2.55421e+07	9.37058e+06	1.46026e+06	0	0	0	0	0
FKYENGKYDIKDVGVDNAGAKAGLTFL	181	207	4	0	734.132	7	25	10.6476	11.1305	738.216	14.5707	1	0	0.887288	1.33804	1	-1	0.106024		378786	6.53494e+06	7.16352e+06	6.64653e+06	503466	3.65427e+06	421040	898956	1.01516e+06	8.83829e+06	1.52892e+07	3.94708e+07	7.16285e+07	1.09574e+08	1.54442e+08	2.07552e+08	2.59041e+08	2.38446e+08	2.29812e+08	1.60604e+08	1.32108e+08	5.20944e+07	3.81839e+07	2.37099e+06	4.3591e+06	835266	138602	0	314258	1.1444e+06
KYENGKYDIKD	182	192	2	0	686.841	5	9	6.46532	6.59017	690.038	5.58257	1	0	1.00858	-0.284355	1	-1	0.210973		0	0	0	1.02482e+06	2.35936e+06	4.02168e+06	8.51798e+06	8.33309e+06	5.38006e+06	661642	224464	0	0	148654	0
KYENGKYDIKD	182	192	3	0	458.23	5	9	6.46532	6.62138	460.402	5.70721	1	0	1.05342	-0.142932	1	-1	3.31779		202698	72483.2	0	476211	1.3764e+06	5.21356e+06	1.05225e+07	9.17919e+06	6.2243e+06	1.73906e+06	356225	0	0	0	0
KYENGKYDIKDVGVDNAGAKAGL	182	204	3	0	809.083	7	21	8.21855	8.51475	813.838	12.8406	1	0	0.979987	0.491922	1	0	0.121933		235478	532219	447560	829690	1.39414e+06	345706	597844	1.61136e+07	737084	1.62631e+06	4.12342e+07	3.4446e+07	6.13209e+07	1.01243e+08	1.09542e+08	1.09979e+08	9.60858e+07	6.58603e+07	4.17545e+07	1.44154e+07	5.89282e+06	2.23682e+06	301785	0	0	372718	0	0	217016
KYENGKYDIKDVGVDNAGAKAGL	182	204	4	0	607.064	7	21	8.21855	8.37453	610.758	13.3504	1	0	1.0586	-0.143309	1	0	0.125493		0	595060	0	0	0	88469.9	0	0	0	763127	2.05213e+06	5.40146e+06	1.16647e+07	2.0189e+07	2.27661e+07	2.21161e+07	1.78381e+07	1.61359e+07	1.03175e+07	3.32929e+06	871212	401649	0	0	0	72714.2	111003	0	0
KYENGKYDIKDVGVDNAGAKAGLTF	182	206	3	0	891.789	7	23	9.37948	9.62908	897.075	14.2723	1	0	1.00939	0.280808		1	0.0988473		132357	189001	977437	473055	298504	443238	0	320421	311791	3.12665e+06	1.14541e+07	2.99417e+07	5.90385e+07	1.07572e+08	1.47231e+08	1.67344e+08	1.7392e+08	1.51854e+08	1.14424e+08	7.34754e+07	4.27008e+07	1.80139e+07	7.42811e+06	7.07416e+06	206739	197867	5.59593e+06	145399	0	2.27538e+06
KYENGKYDIKDVGVDNAGAKAGLTFL	182	207	3	0	929.483	7	24	10.3339	10.7515	934.744	14.1224	0.6	0					0.124265		211834	16850	20687.5	442463	182146	0	209778	14352.7	0	3.60861e+06	6.80992e+06	2.30688e+07	5.78558e+07	8.26467e+07	1.15754e+08	1.44039e+08	1.44868e+08	1.28425e+08	1.10547e+08	6.54627e+07	3.63342e+07	1.31848e+07	1.95283e+06	28240.3	0	0	0	0	0	0
KYENGKYDIKDVGVDNAGAKAGLTFL	182	207	4	0	697.364	7	24	10.3495	10.6528	701.37	14.3614	1	0	0.937681	0.523861	1	1	0.0950625		0	899528	156888	4767.08	6515.61	562525	180060	0	509027	686410	3.27386e+06	1.21456e+07	2.68773e+07	4.63055e+07	7.1723e+07	8.99567e+07	9.65178e+07	8.2425e+07	6.5761e+07	4.37693e+07	3.23486e+07	9.9179e+06	2.40803e+06	831505	277942	0	0	0	587237	0
DIKDVGVD	189	196	2	0	430.722	4	6					-1
DIKDVGVDNAGAKAGL	189	204	2	0	771.91	5	14	7.75117	8.19255	776.742	8.78351	0.6	0					0.221304		81451.5	1.50733e+06	196068	1.41411e+06	3.54977e+06	1.57535e+07	4.83624e+07	1.10345e+08	1.87018e+08	2.42088e+08	2.55932e+08	2.19419e+08	1.32643e+08	6.29295e+07	1.91528e+07	2.64915e+06	0	0	130154	174438
DIKDVGVDNAGAKAGL	189	204	3	0	514.942	5	14	7.7978	8.05208	518.15	8.74076	1	0	1.02171	0.302025	1	1	0.134898		139973	0	0	0	1.35062e+06	6.70012e+06	1.8195e+07	3.94103e+07	7.0881e+07	9.14733e+07	9.79361e+07	7.71698e+07	4.856e+07	1.61501e+07	7.00557e+06	600723	0	0	0	1.12851e+06
DIKDVGVDNAGAKAGLTF	189	206	2	0	895.968	6	16	9.48865	9.94117	901.447	9.91122	0.6	0					0.139416		1.00172e+06	4.57949e+06	633857	0	197954	5.94742e+06	1.59623e+07	6.15e+07	1.25118e+08	2.28956e+08	2.93389e+08	3.26643e+08	2.90746e+08	2.03747e+08	1.08191e+08	4.95071e+07	1.38989e+07	1.75031e+06	356453	3.80626e+06	1.56544e+06	2.80532e+06	656957
DIKDVGVDNAGAKAGLTF	189	206	3	0	597.648	6	16	9.51987	9.81105	601.289	9.87737	0.6	0					0.0487438		1.57305e+06	2.94148e+06	2.17497e+06	817560	652228	2.76368e+06	1.73734e+07	5.12715e+07	1.08035e+08	1.87827e+08	2.51612e+08	2.6049e+08	2.30971e+08	1.69358e+08	9.614e+07	4.64365e+07	1.58665e+07	2.35964e+06	418214	340955	344110	83380.1	83444.6
DIKDVGVDNAGAKAGLTFL	189	207	2	0	952.51	6	17	10.7099	11.1253	958.011	9.88221	1	0	0.882357	1.03187	1	1	0.19369		212142	0	1.1273e+06	0	578775	1.79482e+06	1.59238e+07	4.18612e+07	7.17918e+07	1.14618e+08	1.57177e+08	1.65856e+08	1.5404e+08	1.11263e+08	7.16823e+07	3.57648e+07	1.20845e+07	3.20116e+06	733214	565848	187934	0	0	0
DIKDVGVDNAGAKAGLTFL	189	207	3	0	635.342	6	17	10.6788	11.1305	639.074	10.0733	1	0	0.91876	1.19669	1	1	0.0796022		3.02419e+06	1.87558e+06	1.28524e+06	1.34401e+06	356135	1.49249e+06	1.01822e+07	3.75647e+07	9.0413e+07	1.59109e+08	2.34554e+08	2.4763e+08	2.32229e+08	1.67648e+08	9.93826e+07	4.34293e+07	1.93123e+07	1.105e+07	4.09201e+06	3.06563e+06	2.68532e+06	1.33847e+06	503416	88828.6
VGVDNAGAKAGLTF	193	206	2	0	660.351	5	12	9.44183	9.8787	664.574	7.6716	1	0	1.07015	1.12919		1	0.11464		2.67763e+06	2.19439e+06	2.04249e+06	2.92919e+06	1.2609e+07	3.96966e+07	9.99097e+07	1.712e+08	2.23377e+08	2.12996e+08	1.62225e+08	9.72663e+07	3.54571e+07	1.00886e+07	1.29485e+06	189763	616081	465567
VGVDNAGAKAGLTFL	193	207	2	0	716.893	5	13	10.819	11.3018	721.089	7.54305	0.5	0					0.651918		303132	8.05976e+06	1.56679e+07	1.02357e+07	1.24609e+07	9.2459e+06	6.77625e+07	1.16482e+08	1.60237e+08	1.60951e+08	1.22628e+08	7.52806e+07	3.21474e+07	7.45121e+06	1.37345e+06	288700	54413.2	177067	328976
TFLVD	205	209	1	0	594.313	3	3	9.20813	9.44183	595.326	0.654643	1	0	-0.293395	0.208775			0.496408		4.48118e+07	4.32071e+07	1.28358e+07	1.1906e+06	341597	1.18121e+06	4.94861e+06
LVDL	207	210	1	0	459.281	3	2	8.77995	9.36908	459.583	0.0309336	1	0	-0.949926	1.81901		1	0.0513143		9.76398e+08	2.86103e+08	4.74307e+07	2.69249e+06	788183	495164
LVDLIKNKHMNA	207	218	3	0	465.931	5	10	8.09368	8.29135	467.55	3.9692	1	0	0.285282	0.0455309		-1	0.0452316		1.51541e+06	5.14444e+06	1.60125e+07	4.24024e+07	7.18042e+07	8.33211e+07	6.41511e+07	3.43556e+07	1.27836e+07	1.94078e+06	0	0	0	0	0	0
LVDLIKNKHMNADTD	207	221	2	0	863.943	6	13	7.23355	7.50233	865.339	1.72242	0.6	0					0.155812		1.16201e+07	2.30372e+07	3.33631e+07	3.47435e+07	2.71789e+07	1.739e+07	5.09065e+06	862563	0	0	0	0	0	0	0	0	0	0	0	0
LVDLIKNKHMNADTD	207	221	3	0	576.298	6	13	7.23355	7.62682	577.301	1.93998	1	1	-0.516781	0.931669	1	-9	0.240642		7.54308e+06	3.87917e+07	5.28266e+07	3.70235e+07	4.11566e+07	2.65447e+07	3.43425e+06	2.06567e+06	469522	774099	0	0	162437	94697.1	163951	834106	0	69807.7	1.1605e+06	0
LVDLIKNKHMNADTDY	207	222	3	0	630.652	6	14	8.62387	9.15805	633.173	6.38465	1	0	0.476744	1.57007		-1	0.10311		6.66291e+06	1.30526e+07	2.26818e+07	6.72499e+07	2.00595e+08	4.42007e+08	7.37529e+08	9.17008e+08	8.88084e+08	7.04731e+08	4.17794e+08	2.13523e+08	8.96219e+07	3.30221e+07	2.03818e+07	3.51833e+06	331177	1.91661e+06	400215	20409.5	779844
LVDLIKNKHMNADTDYSIA	207	225	3	0	721.037	6	17	9.19257	9.54587	724.348	8.59866	0.6	0					0.115311		115791	903264	1.71152e+06	2.54488e+06	174750	9.04332e+06	2.36223e+07	2.74675e+07	8.69308e+07	1.15243e+08	1.07428e+08	1.0639e+08	6.9318e+07	3.87674e+07	1.69428e+07	4.1603e+06	1.12143e+06	713771	0	1.43328e+06	0	104758	458242	126486
LVDLIKNKHMNADTDYSIAE	207	226	2	0	1145.57	7	18	9.04873	9.30158	1150.87	9.18233	1	0	0.651873	0.295531	1	-2	0.158777		0	9254.51	189426	18062.5	323091	735655	8.25225e+06	2.2356e+07	4.44458e+07	6.59547e+07	7.9997e+07	8.2284e+07	6.45526e+07	4.27812e+07	2.19562e+07	7.97699e+06	1.23399e+06	144254	189661	0	138916	548003	912475	236909	0	403325
LVDLIKNKHMNADTDYSIAE	207	226	3	0	764.051	7	18	9.0175	9.50425	767.575	9.1587	1	0	0.647623	1.35518	1	-2	0.0779342		548728	2.59079e+06	5.56119e+06	5.53457e+06	5.44016e+06	1.8432e+07	6.1374e+07	1.34801e+08	2.62211e+08	3.9094e+08	4.66958e+08	4.57756e+08	3.79798e+08	2.4973e+08	1.41559e+08	6.76856e+07	2.44749e+07	7.37204e+06	2.41312e+06	706877	538120	745555	6748.78	404177	1.7774e+06	4.40077e+06
LVDLIKNKHMNADTDYSIAE	207	226	4	0	573.29	7	18	9.04873	9.2289	575.931	9.15049	1	0	0.646147	-0.0337503	1	-2	0.0778283		127854	0	60114	78656.4	140883	977.083	1.59582e+06	7.56197e+06	1.64892e+07	2.62068e+07	3.0639e+07	2.95414e+07	2.5335e+07	1.61722e+07	7.31329e+06	1.22317e+06	253923	0	0	0	297959	96972.5	185764	0	242014	0
LVDLIKNKHMNADTDYSIAEAA	207	228	3	0	811.409	7	20	9.23928	9.43143	815.959	12.1577	0.6	1					0.663033		0	0	318272	906265	3.76148e+06	8.1584e+06	1.07061e+07	1.71527e+07	2.02561e+07	3.14228e+07	3.92748e+07	4.82185e+07	5.09291e+07	4.47447e+07	3.41824e+07	3.27267e+07	3.77432e+07	3.8086e+07	4.04347e+07	3.18747e+07	2.19796e+07	1.3169e+07	5.67871e+06	747690	423775	0	155944	654385
LVDLIKNKHMNADTDYSIAEAAFNKGETAM	207	236	3	0	1104.21	8	28	10.819	10.9592	1109.35	13.3553	1	0	0.544517	-0.214663	1	1	0.355915		0	0	0	0	0	0	0	680606	0	0	1.94072e+06	3.57166e+06	8.35108e+06	1.23333e+07	1.55318e+07	1.83814e+07	1.30963e+07	1.23957e+07	5.68922e+06	2.82487e+06	213252	0	0	0	0	0	0	0	0	0
LVDLIKNKHMNADTDYSIAEAAFNKGETAM	207	236	4	0	828.408	8	28	10.7723	10.9332	832.015	12.3471	0.6	0					0.220981		0	7.28593e+06	200528	153282	0	203055	0	0	0	676268	2.23195e+06	6.02177e+06	1.49485e+07	2.08297e+07	2.67962e+07	2.54315e+07	2.031e+07	1.84402e+07	1.10722e+07	4.43611e+06	2.68461e+06	970664	687528	0	489235	0	189659	0	560425	190452
VDLIKNKHMNA	208	218	2	0	641.85	5	9	6.7931	6.99612	644.213	3.90864	1	0	0.406304	0.0697684	1	0	0.0894069		8.82328e+06	6.13222e+06	3.39326e+07	7.89518e+07	1.31304e+08	1.42454e+08	1.0184e+08	5.14209e+07	1.89597e+07	5.2776e+06	425364	261147	0	318280	0
VDLIKNKHMNA	208	218	3	0	428.236	5	9	6.87115	7.12098	429.979	4.41305	1	1	0.58779	0.281865	1	1	0.0900444		2.22144e+06	7.94936e+06	3.28356e+07	7.9889e+07	1.33614e+08	1.34047e+08	9.64664e+07	4.87416e+07	1.57564e+07	1.70219e+07	192985	0	3.56717e+07	0	0
VDLIKNKHMNADTD	208	221	2	0	807.401	6	12	6.62138	6.8191	810.783	5.76897	1	0	0.556729	0.0457575		-2	0.092697		129998	546930	1.65219e+06	1.08543e+07	3.66687e+07	6.58562e+07	9.09003e+07	8.947e+07	6.82852e+07	4.08102e+07	1.84295e+07	7.89846e+06	3.02277e+06	2.30014e+06	229935	228672	0	0	267139
VDLIKNKHMNADTDY	208	222	2	0	888.933	6	13	7.68898	8.24975	892.586	6.20184	1	0	0.544805	1.6905	1	0	0.0919215		6.21154e+06	1.92025e+07	3.42367e+07	1.01016e+08	2.97819e+08	6.52472e+08	1.03301e+09	1.22468e+09	1.14767e+09	8.33491e+08	4.69872e+08	2.19528e+08	8.14695e+07	2.12169e+07	1.11653e+06	246135	0	314637	0	0
VDLIKNKHMNADTDY	208	222	3	0	592.958	6	13	7.84447	8.07808	595.379	6.15873	1	0	0.534065	0.208397	1	0	0.0270644		1.15048e+07	2.391e+07	4.04338e+07	1.10252e+08	3.14535e+08	6.67109e+08	1.08189e+09	1.2295e+09	1.15049e+09	8.41767e+08	4.67792e+08	2.17295e+08	8.51334e+07	1.38397e+07	7.63731e+06	812384	5695.61	59169.3	0	0
VDLIKNKHMNADTDYS	208	223	2	0	932.449	6	14					-1
VDLIKNKHMNADTDYS	208	223	3	0	621.968	6	14	7.29602	7.52828	624.67	6.95525	0.6	0					0.0838633		87471.5	117057	190801	387996	6.0971e+06	1.21788e+07	2.67516e+07	4.0921e+07	4.30968e+07	4.09642e+07	2.84501e+07	1.4799e+07	5.86304e+06	734988	8590.46	0	677876	0	0	0	0
VDLIKNKHMNADTDYSIA	208	225	2	0	1024.51	6	16	8.35893	8.72788	1029.31	8.33782	1	0	0.687443	0.821506	1	-1	0.203371		0	465776	672759	1.45974e+06	2.67256e+06	1.04085e+07	2.42487e+07	5.12228e+07	8.16449e+07	1.04977e+08	1.01774e+08	8.60532e+07	5.48218e+07	2.64299e+07	9.52786e+06	411894	231084	0	162863	105102	484511	782729	2.05252e+06
VDLIKNKHMNADTDYSIA	208	225	3	0	683.342	6	16	8.35893	8.53033	686.706	8.82783	0.2	0					0.0925962		0	385886	673410	969864	1.48317e+06	9.99768e+06	2.86057e+07	6.35492e+07	1.03584e+08	1.287e+08	1.31592e+08	1.18521e+08	8.01149e+07	4.43372e+07	2.13762e+07	7.9265e+06	2.76102e+06	1.71559e+06	1.16062e+06	943201	1.65517e+06	5.02205e+06	7.65342e+06
VDLIKNKHMNADTDYSIAE	208	226	2	0	1089.03	6	17	8.26535	8.45243	1094.25	9.11367	1	0	0.735966	-0.00241534	1	0	0.0583547		137235	581239	1.53711e+06	1.09986e+06	1.54374e+06	8.8817e+06	2.58179e+07	6.43643e+07	1.09863e+08	1.6008e+08	1.91358e+08	1.78293e+08	1.38321e+08	9.57268e+07	5.06896e+07	2.29189e+07	6.69673e+06	547771	0	273011	305799	606130	2.30409e+06	2.5463e+06
VDLIKNKHMNADTDYSIAE	208	226	3	0	726.356	6	17	8.26535	8.4057	729.823	9.06773	0.6	0					0.0298569		468371	5.88005e+06	7.49314e+06	5.58872e+06	7.91627e+06	2.2618e+07	6.24729e+07	1.45555e+08	2.70419e+08	3.92139e+08	4.4129e+08	4.37915e+08	3.43692e+08	2.27942e+08	1.27195e+08	5.85328e+07	2.13667e+07	6.28362e+06	1.16537e+06	0	135892	622257	957365	2.18904e+06
VDLIKNKHMNADTDYSIAE	208	226	4	0	545.019	6	17	8.26535	8.3953	547.656	9.21486	1	0	0.75524	-0.26125	1	0	0.0756052		0	164881	84836.1	205418	179706	282790	1.51207e+06	8.19133e+06	1.56506e+07	2.3012e+07	2.88186e+07	2.52794e+07	1.98704e+07	1.63662e+07	6.64407e+06	1.99169e+06	739394	1.16975e+06	62592.7	0	61459.5	0	90535.3	0
VDLIKNKHMNADTDYSIAEAA	208	228	3	0	773.714	7	19	8.5615	8.9394	777.555	10.1011	1	0	0.721521	0.862052		-1	0.0899485		175789	341371	1.91326e+06	406675	1.94939e+06	1.64878e+06	6.72268e+06	2.32893e+07	4.74584e+07	9.42795e+07	1.34111e+08	1.57122e+08	1.40862e+08	1.16096e+08	8.3852e+07	4.46363e+07	2.37923e+07	1.24007e+07	449690	123617	2.0652e+06	0	0	972466	5702.82	150328	1.66429e+06
VDLIKNKHMNADTDYSIAEAAF	208	229	3	0	822.737	7	20					0
VDLIKNKHMNADTDYSIAEAAFNKGETA	208	235	3	0	1022.83	8	26	9.81625	9.92557	1030.73	21.8314	0.4	0					1.41338		0	0	0	0	0	0	0	0	0	190651	1.76988e+06	4.595e+06	8.82928e+06	1.38581e+07	1.53746e+07	1.17756e+07	1.34777e+07	6.84153e+06	3.09945e+06	5.51974e+06	252900	0	0	0	0	0	218106	0	24279.3	556213
VDLIKNKHMNADTDYSIAEAAFNKGETAM	208	236	3	0	1066.51	8	27	10.4761	10.6319	1071.4	12.6433	1	0	0.516327	-0.143989		0	0.113922		0	0	0	0	0	0	0	0	291893	1.14782e+06	5.32429e+06	1.58147e+07	2.8031e+07	3.69803e+07	4.33884e+07	4.26139e+07	3.64744e+07	2.69587e+07	1.79112e+07	5.83483e+06	1.95363e+06	463604	0	191698	0	0	0	0	38519.2	0
LIKNKHMNA	210	218	2	0	534.803	5	7	5.14787	5.53995	537.178	4.05633	1	0	0.876426	0.926308	1	1	0.0903368		1.51801e+06	4.84028e+06	2.39561e+07	7.34252e+07	1.24618e+08	1.3869e+08	9.54138e+07	4.38426e+07	1.32239e+07	1.65426e+06	96765.1	79802.2	0
LIKNKHMNA	210	218	3	0	356.871	5	7	5.1636	5.44108	358.467	4.09339	1	0	0.893573	0.407129	1	1	0.0639223		233571	1.18665e+06	8.33829e+06	2.70192e+07	4.76893e+07	5.52022e+07	3.75639e+07	1.65173e+07	4.6764e+06	320547	72890	0	49507.5
LIKNKHMNADTD	210	221	2	0	700.354	5	10	5.06913	5.43067	703.717	5.85821	1	0	0.896977	0.787906	1	-1	0.0910233		619411	582371	2.57378e+06	1.1822e+07	3.85111e+07	8.01193e+07	1.1383e+08	1.17337e+08	9.14282e+07	5.06889e+07	2.32278e+07	6.54748e+06	915258	42735.1	51446.4	0
LIKNKHMNADTD	210	221	3	0	467.238	5	10	5.06913	5.23183	469.514	5.95945	0.4	0					0.0662207		146276	317630	535475	4.12129e+06	1.3353e+07	2.8834e+07	4.17004e+07	4.62874e+07	3.5737e+07	2.06475e+07	9.74112e+06	2.54948e+06	330449	0	0	224048
LIKNKHMNADTDY	210	222	2	0	781.885	6	11	6.60578	7.1678	785.553	6.35306	1	0	0.870196	1.69617		1	0.0798713		1.30824e+07	1.89811e+07	2.38131e+07	7.08024e+07	2.32902e+08	5.16054e+08	8.85474e+08	1.0839e+09	1.01118e+09	7.42972e+08	4.06593e+08	1.75291e+08	6.07055e+07	1.53108e+07	525258	0	0	0
LIKNKHMNADTDYSIA	210	225	2	0	917.462	6	14	7.5646	7.85483	922.258	8.45113	1	0	0.954715	0.464891	1	0	0.168729		286715	0	684613	0	2.58732e+06	1.07199e+06	2.92397e+07	4.92526e+07	9.3451e+07	1.14025e+08	1.15961e+08	9.24086e+07	5.81287e+07	2.8165e+07	6.54981e+06	1.03455e+06	200024	0	0	0	0
LIKNKHMNADTDYSIA	210	225	3	0	611.977	6	14	7.5646	7.9067	615.204	8.53887	1	0	0.975009	0.699866	1	0	0.0688138		184884	911678	325053	0	632833	8.64716e+06	3.85232e+07	8.9052e+07	1.48271e+08	1.92998e+08	1.97971e+08	1.57906e+08	1.00093e+08	5.24683e+07	1.75555e+07	2.43835e+06	0	0	0	321158	0
LIKNKHMNADTDYSIAE	210	226	2	0	981.983	6	15	7.47115	7.97935	987.04	8.90115	1	0	0.921549	1.45236	1	1	0.119907		8.57473e+06	2.07148e+07	1.30332e+07	9.23816e+06	5.99323e+06	1.57044e+07	6.02121e+07	1.46005e+08	2.71518e+08	4.10862e+08	4.70739e+08	4.39571e+08	3.41026e+08	2.08592e+08	1.00267e+08	3.29883e+07	6.05186e+06	0	0	0	0	0
LIKNKHMNADTDYSIAE	210	226	3	0	654.991	6	15	7.53348	7.95342	658.368	8.91932	1	0	0.925472	1.05248	1	1	0.114223		4.69867e+06	1.12254e+07	1.03543e+07	8.58405e+06	2.88863e+07	3.75017e+07	1.19748e+08	3.61467e+08	5.20663e+08	7.42639e+08	9.12678e+08	8.19214e+08	6.11289e+08	3.82465e+08	1.9056e+08	7.91299e+07	0	5.82962e+06	434574	0	123198	0
LIKNKHMNADTDYSIAEAA	210	228	2	0	1053.02	6	17	7.95342	8.18215	1058.34	9.34642	0.6	0					0.479871		193263	1.91149e+06	3.51259e+06	2.97033e+06	2.02554e+06	615853	563026	2.67962e+06	5.91121e+06	1.5921e+07	2.48838e+07	3.01221e+07	2.65589e+07	1.92515e+07	1.22243e+07	3.38147e+06	407209	261024	0	0	0	0	0	0
LIKNKHMNADTDYSIAEAA	210	228	3	0	702.349	6	17	7.93783	8.11972	706.134	10.061	0.6	0					0.097402		0	0	0	0	118356	315395	6.25577e+06	8.4317e+06	1.89861e+07	3.69516e+07	5.40281e+07	6.40557e+07	6.49256e+07	5.26568e+07	3.06449e+07	1.48691e+07	4.4548e+06	1.08191e+06	899239	0	108376	0	0	91000.6
LIKNKHMNADTDYSIAEAAF	210	229	3	0	751.372	7	18					-1
LIKNKHMNADTDYSIAEAAFNKGETAM	210	236	3	0	995.148	8	25	10.2406	10.443	1000.08	12.9087	0.6	0					0.153827		0	0	0	0	0	0	0	0	386524	1.09044e+06	9.10202e+06	1.63834e+07	3.02064e+07	4.50114e+07	4.61778e+07	4.35538e+07	4.10414e+07	2.54665e+07	1.52135e+07	1.84301e+07	847916	710250	4.5334e+06	0	0	448219	0	397454	0	0
LIKNKHMNADTDYSIAEAAFNKGETAM	210	236	4	0	746.613	8	25	10.2873	10.4761	750.267	12.7275	1	0	0.648539	0.00551278	1	1	0.157015		0	165654	0	0	108701	0	0	178696	393139	1.66421e+06	5.79041e+06	1.3687e+07	2.21596e+07	2.82604e+07	3.19521e+07	3.05318e+07	2.49375e+07	1.80556e+07	9.19197e+06	4.11438e+06	2.25135e+06	396358	139285	286060	7022.99	0	0	441665	280532	0
IKNKHMNADTDY	211	222	2	0	725.343	5	10	6.08875	6.30367	728.722	5.8521	1	0	0.894996	0.12368		0	0.0664233		2.419e+06	2.81727e+06	8.91197e+06	2.5006e+07	6.9064e+07	1.26119e+08	1.65568e+08	1.58224e+08	1.14084e+08	6.15632e+07	2.82993e+07	1.31647e+07	1.04327e+07	1.06931e+07	7.74317e+06	4.56533e+06
IKNKHMNADTDYSIA	211	225	2	0	860.92	6	13	7.23355	7.5646	865.28	7.65284	1	0	0.906233	0.649805	-1	1	0.171899		94095	0	5649.01	7913.85	173443	2.58431e+06	1.43713e+07	2.64705e+07	3.78149e+07	3.97052e+07	3.04453e+07	1.82079e+07	6.28479e+06	901206	0	0	0	0	0	0
IKNKHMNADTDYSIA	211	225	3	0	574.282	6	13	7.7978	8.20295	578.571	11.7979	0.5	0					0.0908918		0	0	0	210862	155912	0	0	1.01635e+06	1.81715e+06	6.74691e+06	3.1424e+07	6.65202e+07	9.87408e+07	1.04776e+08	8.45764e+07	4.68635e+07	2.32862e+07	5.71683e+06	785251	297191
IKNKHMNADTDYSIAE	211	226	2	0	925.441	6	14	7.20235	7.48155	930.13	8.23982	0.6	0					0.0803802		325201	336539	821708	123022	2.27866e+06	9.65453e+06	2.92213e+07	6.13589e+07	9.09388e+07	1.13252e+08	1.07307e+08	8.20272e+07	4.90289e+07	2.40563e+07	6.93738e+06	178534	97343.3	0	188531	0	303398
IKNKHMNADTDYSIAE	211	226	3	0	617.296	6	14	7.1366	7.43475	620.432	8.26662	0.6	0					0.074459		100426	1.22376e+06	1.4344e+06	417949	3.16527e+06	1.78998e+07	4.36729e+07	9.58101e+07	1.53575e+08	1.73321e+08	1.7168e+08	1.32613e+08	7.85164e+07	3.88225e+07	1.45519e+07	2.98853e+06	264672	0	0	10047.8	104180
IKNKHMNADTDYSIAEAA	211	228	3	0	664.655	6	16					-1
DTDY	219	222	1	0	513.183	3	2	4.48598	5.25808	514.486	1.01777	1	0	0.647845	2.64792		1	0.156914		1.5823e+07	5.38492e+07	3.77321e+07	4.8691e+06	709154	0
DTDYSIA	219	225	1	0	784.336	4	5	4.25008	4.91138	787.526	2.74272	0.6	0					0.189731		236620	8.09869e+06	3.83037e+07	6.3156e+07	4.5182e+07	1.4793e+07	3.63849e+06	0	65594.7	0
DTDYSIAE	219	226	1	0	913.379	4	6	7.04295	7.18148	917.395	3.49882	1	0	0.888285	-0.222364		1	0.179754		6177.04	539707	4.21811e+06	1.31256e+07	1.99661e+07	1.43835e+07	4.19656e+06	122682	8275.42	0	0
DYSIAE	221	226	1	0	697.304	4	4	7.05857	7.20235	700.331	2.62386	0.4	0					0.732363		0	0	969259	2.73236e+06	1.0232e+06	0	5946.34	0	0
YSIAE	222	226	1	0	582.277	3	3					0
YSIAEAA	222	228	1	0	724.351	4	5	7.29602	7.41392	728.146	3.37016	0.4	0					0.26758		0	111713	2.67095e+06	8.69217e+06	1.05372e+07	6.27035e+06	833144	0	0	0
SIAEAA	223	228	1	0	561.288	3	4	4.6119	5.25808	563.939	2.34047	1	0	0.894698	2.07747		1	0.106148		1.6036e+07	1.02685e+08	2.42842e+08	2.71328e+08	1.32678e+08	3.28343e+07	3.32233e+06	0
SIAEAAFNKGETAM	223	236	2	0	720.345	5	12	8.95502	9.286	723.25	4.9087	1	0	0.324589	0.649503		1	0.213597		683314	1.99584e+06	1.58909e+07	6.64593e+07	1.57654e+08	2.48548e+08	2.53276e+08	1.89974e+08	9.03008e+07	4.70992e+07	1.39276e+07	5.09024e+06	1.29734e+06	102970	188631	0	291165	4132.56
EAAF	226	229	1	0	437.203	3	2	6.97528	7.5179	438.182	0.718919	1	0	0.163979	1.60828		1	0		1.02932e+08	1.53317e+08	6.94956e+07	1.15183e+07	264899	299007
EAAFNKGETAM	226	236	1	0	1168.53	5	9	7.26477	7.5179	1171.71	2.43252	1	0	-0.124797	0.296815	1	1	0.234635		0	6.3743e+06	2.21358e+07	2.78677e+07	2.19112e+07	1.03531e+07	2.00852e+06	105295	7527.64	0	0	0	0	77817	0
EAAFNKGETAM	226	236	2	0	584.769	5	9	7.20235	7.64753	586.382	2.48172	0.6	0					0.0629166		3.15205e+07	1.98258e+08	5.16679e+08	6.26097e+08	4.90331e+08	2.62252e+08	1.09178e+08	2.28409e+07	8.40718e+06	1.59249e+06	5876.39	329865	92606.7	76309.8	290787
AAFNKGETA	227	235	1	0	908.447	4	7	5.30527	5.8214	911.261	2.28992	1	0	0.0592951	1.4883	1	0	0.195619		3.57648e+06	4.87213e+07	1.15266e+08	1.26155e+08	7.86602e+07	2.61983e+07	4.21515e+06	68797.1	0	0	0	0
AAFNKGETA	227	235	2	0	454.727	4	7	5.28955	5.88418	456.148	2.31739	1	0	0.0720022	1.84393	1	0	0.0367197		7.31345e+07	3.91542e+08	9.00113e+08	9.65669e+08	6.00706e+08	2.36814e+08	7.02066e+07	1.45436e+07	616684	89158.2	0	336458
AAFNKGETAM	227	236	1	0	1039.49	5	8	7.01173	7.54905	1042.45	2.28385	1	0	-0.0755745	1.58427	1	1	0.133522		2.06833e+07	1.42242e+08	3.40862e+08	3.84998e+08	2.47851e+08	1.13354e+08	3.60532e+07	6.59351e+06	484388	10207.3	0	142031	459408	165459
AAFNKGETAM	227	236	2	0	520.247	5	8	6.99612	7.58015	521.735	2.30125	1	0	-0.0685332	1.79591	1	1	0.101257		2.62395e+08	1.45821e+09	3.40905e+09	3.83247e+09	2.46598e+09	1.06254e+09	3.69541e+08	1.00317e+08	8.75859e+07	5.66099e+06	7.35495e+06	275199	877183	810022
AAFNKGETAMT	227	237	2	0	570.771	5	9	6.63698	7.08977	572.235	2.19854	0.6	0					0.250571		939454	2.20212e+07	5.58344e+07	6.44475e+07	4.26961e+07	1.44817e+07	1.86026e+06	894893	196778	0	0	150859	7338.97	157102	105984
FNKGETA	229	235	2	0	383.69	4	5	4.1872	4.8483	384.649	1.47477	0.4	0					0.0399797		5.11199e+07	2.56749e+08	3.68196e+08	1.72859e+08	4.40219e+07	5.01438e+06	147485	63930.3	59311.8	221663
FNKGETAM	229	236	1	0	897.413	5	6	6.2775	6.39242	899.431	1.42508	0.4	0					0.112719		1.97185e+06	1.55637e+07	2.53298e+07	1.21642e+07	3.57731e+06	267341	0	0	0	0	0	0
FNKGETAM	229	236	2	0	449.21	5	6	6.24608	6.48093	450.235	1.45787	1	0	-0.213207	0.213985	1	1	0.0440866		7.85054e+07	3.73775e+08	5.85859e+08	3.132e+08	1.02661e+08	2.21273e+07	1.35274e+06	213255	235597	0	202017	0
NKGETAM	230	236	1	0	750.345	4	5	4.28152	5.05337	752.112	1.28508	0.4	0					0.0822133		5.25804e+07	2.37677e+08	2.96472e+08	1.08189e+08	2.74684e+07	2.05793e+06	38121.9	0	0	39297.4
NKGETAM	230	236	2	0	375.676	4	5	4.28152	5.06913	376.545	1.25504	0.4	0					0.0230346		2.19519e+08	9.25554e+08	1.15833e+09	4.06121e+08	8.0487e+07	7.31468e+06	171801	3.94611e+06	0	270948
NKGETAMTINGPWAWSNIDT	230	249	2	0	1103.52	7	17					-1
NKGETAMTINGPWAWSNIDTSKVNYGVTVL	230	259	3	0	1089.54	8	27	12.4433	12.7193	1094.74	13.5743	0.6	0					0.19824		103089	0	0	0	147810	0	158394	115803	0	455219	1.0611e+06	5.79096e+06	1.37832e+07	2.60903e+07	3.44399e+07	4.18018e+07	3.71972e+07	2.9731e+07	2.05612e+07	1.04071e+07	2.91178e+06	674174	121552	0	259391	0	118171	0	0	0
NKGETAMTINGPWAWSNIDTSKVNYGVTVLPTFKGQPSKPFVGVL	230	274	5	0	970.706	10	39	12.6464	12.7037	974.609	16.505	0.4	0					0.133754		0	0	3876.64	0	7.99983e+06	0	0	13913.5	151680	2.93722e+06	0	0	0	84236.6	210269	0	1.04218e+06	2.17506e+06	4.03242e+06	6.98334e+06	6.99353e+06	8.45632e+06	6.72015e+06	8.1127e+06	5.70925e+06	4.3681e+06	3.41738e+06	1.87768e+06	180698	484865
MTINGPWAWSNIDT	236	249	2	0	803.372	6	11	12.7714	12.9171	806.944	6.10989	1	0	0.79861	-0.190048		1	0.0390637		109180	1.56168e+06	121376	1.06152e+07	3.68852e+07	9.18827e+07	1.50002e+08	1.69096e+08	1.43475e+08	8.70303e+07	4.72403e+07	1.50927e+07	3.27723e+06	208015	1.51374e+06	671002	2.46158e+06	800177
MTINGPWAWSNIDTSKVNY	236	254	3	0	733.018	7	16	11.9906	12.7714	736.756	9.82173	0.5	0					0.16716		807459	229381	733168	520011	86922.1	820287	7.04735e+06	4.85514e+07	7.74108e+07	1.426e+08	2.20175e+08	2.43439e+08	2.21834e+08	1.63692e+08	9.74539e+07	4.30449e+07	1.48763e+07	2.33543e+06	11704	7.48758e+06	91742.4	493749	2.42859e+06	641560
MTINGPWAWSNIDTSKVNYGVTVL	236	259	2	0	1333.67	7	21	13.0522	13.6413	1340.53	12.0547	1	0	0.858797	1.81879	1	1	0.101755		476044	1.54307e+06	1.242e+06	847823	383127	0	0	611241	7.8235e+06	3.5044e+07	8.54542e+07	1.62446e+08	2.64943e+08	3.36061e+08	3.3455e+08	2.77322e+08	1.89419e+08	1.1272e+08	5.4467e+07	1.97136e+07	3.07121e+06	381828	0	0	368389	39934.9	0	0	0
MTINGPWAWSNIDTSKVNYGVTVL	236	259	3	0	889.448	7	21	13.0522	13.5629	893.98	11.9215	0.6	0					0.0531664		5.74695e+06	1.51404e+07	1.4023e+07	9.74325e+06	4.29746e+06	2.64438e+06	2.59262e+06	9.18898e+06	3.22162e+07	9.78267e+07	2.17713e+08	3.99728e+08	6.09852e+08	7.46242e+08	7.67314e+08	6.40371e+08	4.32541e+08	2.54023e+08	1.30996e+08	5.63343e+07	2.12931e+07	7.14924e+06	1.39723e+06	319225	904803	568584	383051	1.31555e+06	548879
MTINGPWAWSNIDTSKVNYGVTVLPTFKGQPSKPFVGVL	236	274	4	0	1063.06	9	33	12.9587	13.375	1068.07	17.3779	0.6	0					0.0683021		0	409818	3.48773e+06	1.2029e+06	2.22856e+06	695031	2.85033e+06	336928	261576	145537	597335	127570	1.89646e+06	9.94187e+06	2.73046e+07	5.69656e+07	1.05894e+08	1.68838e+08	2.22866e+08	2.66315e+08	2.67691e+08	2.52236e+08	2.1732e+08	1.51208e+08	9.57775e+07	6.18891e+07	3.54368e+07	1.53663e+07	7.01977e+06	944497
TINGPWAWSN	237	246	2	0	573.272	5	7	11.1617	11.6997	575.557	3.87446	1	0	0.792296	1.58774		1	0.319052		1.3443e+06	2.00267e+07	8.54048e+07	2.0043e+08	2.94101e+08	2.38681e+08	1.29631e+08	4.54797e+07	1.24555e+07	3.40536e+06	2.44885e+06	581800	3.8527e+07
TINGPWAWSNIDT	237	249	2	0	737.852	5	10	11.7412	12.5683	741.205	5.82233	1	0	0.885356	2.89686		1	0.0465929		6.73305e+06	1.23586e+07	2.17886e+07	9.54487e+07	3.02674e+08	7.01476e+08	1.05109e+09	1.11142e+09	8.17815e+08	4.51665e+08	1.53232e+08	4.45376e+07	5.05467e+06	2.23194e+06	96054.2	3.30686e+06
TINGPWAWSNIDTSKVNY	237	254	2	0	1033.5	6	15	11.5042	12.2247	1038.96	9.67818	0.6	0					0.0858493		8.91421e+06	6.30428e+06	3.49895e+07	2.88225e+06	2.57916e+07	5.41538e+06	6.65035e+07	1.49284e+08	3.84374e+08	6.85127e+08	1.01484e+09	1.13347e+09	9.70696e+08	6.65558e+08	3.55099e+08	1.44674e+08	4.19439e+07	4.98071e+06	1.69099e+06	0	2.31659e+07	10819.3
TINGPWAWSNIDTSKVNY	237	254	3	0	689.337	6	15	11.7101	12.1155	692.804	9.15835	1	0	0.977073	0.986562	1	1	0.212953		8.59111e+06	556384	800183	2.31819e+07	270465	2.09039e+06	2.78097e+07	3.95405e+07	9.67966e+07	1.6673e+08	2.10964e+08	2.28477e+08	1.81055e+08	1.14533e+08	5.96743e+07	1.24351e+07	4.05377e+06	0	282123	167509	175323	665541
TINGPWAWSNIDTSKVNYGVTVLPTFKGQPSKPFVGVL	237	274	4	0	1030.3	9	32	12.6776	13.3073	1035.13	16.8153	0.6	0					0.0618674		1.08997e+06	5.80389e+07	7.32557e+06	1.16689e+07	1.17881e+07	2.83863e+07	3.89837e+06	2.76159e+06	297326	3.1356e+07	1.00602e+06	6.57405e+06	1.5072e+07	9.57553e+07	1.38378e+08	2.92155e+08	4.77294e+08	6.91459e+08	8.44359e+08	9.64555e+08	9.74111e+08	8.41048e+08	6.36865e+08	4.294e+08	2.68363e+08	1.51876e+08	7.22549e+07	3.80898e+07	1.78622e+07	3.4929e+06
INGPWAWSNIDTSKVNY	238	254	2	0	982.979	6	14					-1
NIDTSKVNYGVTVL	246	259	2	0	761.909	5	12	9.76947	9.80065	765.646	6.58078	1	0	0.775795	-0.708698		1	0.304831		536770	460988	280303	0	104438	2.06381e+06	3.99927e+06	6.55234e+06	7.49263e+06	5.22965e+06	2.46557e+06	531456	405386	6395.59	0	0	0	0
IDTSKVNYGVTVL	247	259	2	0	704.888	5	11	9.59788	9.87348	708.325	6.04233	1	0	0.778723	0.398597		1	0.0551211		1.98225e+06	1.31386e+07	2.0611e+06	2.4218e+07	6.67578e+07	1.86658e+08	3.33516e+08	3.76075e+08	2.98218e+08	1.54815e+08	5.60717e+07	1.64733e+07	1.50458e+06	685543	0	668029	960627
IDTSKVNYGVTVLPTFKGQPSKPFVGVL	247	274	4	0	748.669	7	23					-1
DTSKVNYGVTVL	248	259	2	0	648.346	5	10	9.27043	9.42105	651.446	5.44098	1	0	0.761868	-0.167622		1	0.129486		246645	271538	123300	2.0648e+06	1.27525e+07	2.90052e+07	3.74842e+07	3.08691e+07	1.48598e+07	5.09266e+06	521115	173372	0	0	914834	134220
DTSKVNYGVTVLPTFKGQPSKPFVGVL	248	274	3	0	960.195	7	22					-1
TSKVNYGVTVL	249	259	2	0	590.832	5	9	9.23928	9.44703	593.498	4.63163	0.6	0					0.135162		928158	1.56285e+06	1.92076e+06	1.96129e+07	4.71796e+07	7.64366e+07	7.43223e+07	2.96774e+07	1.33911e+07	1.87563e+06	109167	270584	0	192050	85286.2
SKVNY	250	254	1	0	610.32	3	3	5.36808	5.78487	612.955	2.2819	1	0	1.46304	1.03821		1	0.155923		965917	1.66504e+07	6.63297e+07	8.47049e+07	2.46254e+07	2.34028e+06	0
SKVNYGVTVL	250	259	1	0	1079.61	4	8	9.23928	9.54587	1084.36	4.11296	0.6	0					0.170439		159857	0	2.49907e+06	2.64017e+07	6.8515e+07	7.77298e+07	4.32933e+07	1.13993e+07	575340	0	0	0	0
SKVNYGVTVL	250	259	2	0	540.308	4	8	9.19257	9.74863	542.675	4.09298	0.6	0					0.0400793		6.54859e+06	1.71406e+07	1.02678e+08	3.88479e+08	8.35333e+08	9.46856e+08	5.35486e+08	1.94897e+08	5.49364e+07	7.69372e+06	411822	521006	737662
SKVNYGVTVLPTFKGQPSKPFVGVL	250	274	3	0	888.17	7	20	10.9592	11.3952	891.844	9.38486	0.6	0					0.0584621		591055	7.20495e+06	2.01093e+06	4.2169e+06	6.25688e+06	3.63052e+06	2.89347e+07	8.73202e+07	2.1285e+08	3.58196e+08	4.85844e+08	5.38535e+08	4.65579e+08	3.23492e+08	1.9879e+08	1.01935e+08	3.79662e+07	1.1771e+07	3.09225e+06	601308	0	0	0	726997	179540	42189.4	1.07171e+06	326462
KVNYGVTVL	251	259	2	0	496.792	4	7	9.31715	9.54587	498.799	3.41739	1	0	0.580857	0.186199		1	0.108488		0	285314	7.47894e+06	2.44941e+07	3.4621e+07	2.2842e+07	7.59895e+06	513917	0	66368.1	13389.7	0
KVNYGVTVLPTFKGQPSKPFVGVL	251	274	3	0	859.16	7	19	11.1772	11.2084	862.866	9.52885	1	1	0.62399	-0.708925		1	0.318549		0	0	0	0	0	0	0	0	899747	1.94183e+06	2.26124e+06	2.38409e+06	1.18327e+06	1.3192e+06	180982	262877	0	0	0	0	160906	0	0	0	207325	0	0
GVTVLPTF	255	262	1	0	833.477	4	5	10.4761	10.6319	833.99	0.0015042	1	0	-0.999036	-0.143989		1	0.323362		1.84749e+07	7.77296e+06	659556	190469	392365	0	516650	0	0	0
GVTVLPTFKGQPSKPFVGVL	255	274	2	0	1036.1	6	15	10.9904	11.5354	1040.12	6.76392	1	0	0.46017	1.61885	1	1	0.106355		1.66412e+06	2.15091e+06	2.93626e+06	7.57165e+06	5.19097e+07	1.54422e+08	3.17852e+08	4.57176e+08	4.88579e+08	3.85472e+08	2.6348e+08	1.20578e+08	4.63496e+07	1.17899e+07	1.46832e+06	0	269425	0	1.1151e+07	55744.6	1.78973e+07	0
GVTVLPTFKGQPSKPFVGVL	255	274	3	0	691.07	6	15	10.9904	11.6288	693.727	6.69404	1	0	0.445084	2.04191	1	1	0.0494863		4.61393e+06	1.56132e+07	2.10651e+07	5.18643e+07	1.68077e+08	4.59994e+08	9.35392e+08	1.31205e+09	1.38954e+09	1.17176e+09	7.55441e+08	3.99175e+08	1.82693e+08	7.18734e+07	2.69375e+07	5.75692e+06	567642	221087	228785	366206	1.01979e+07	26022.8
VTVLPTFKGQPSKPFVGVL	256	274	3	0	672.063	6	14	11.006	11.1305	674.5	6.06315	1	0	0.402381	-0.285789		1	0.134452		864983	500258	56396.4	472721	890548	6.01832e+06	1.1029e+07	1.38341e+07	1.30247e+07	9.24718e+06	4.10488e+06	1.51265e+06	137171	0	177010	0	0	0	0	98019.3	93813.3
PTFKGQPSKPFVG	260	272	2	0	695.38	5	9	8.00012	8.39012	700.467	9.32122	0.4	1					0.45944		206103	0	454090	6.21709e+06	1.18618e+07	1.30966e+07	1.00059e+07	7.13514e+06	1.94664e+07	4.89568e+07	8.33682e+07	9.38564e+07	6.91867e+07	3.59929e+07	1.1391e+07
PTFKGQPSKPFVGVL	260	274	2	0	801.456	5	11	9.97237	10.5695	804.548	5.19435	1	0	0.529097	1.85548	1	0	0.0391512		7.98565e+07	1.05892e+08	2.36693e+08	8.2619e+08	2.16813e+09	3.91303e+09	4.88593e+09	4.25252e+09	2.56944e+09	1.1895e+09	4.76384e+08	1.57372e+08	4.13704e+07	5.49451e+06	57639.3	188007	180338
PTFKGQPSKPFVGVL	260	274	3	0	534.64	5	11	9.97237	10.6319	536.702	5.19678	1	0	0.529811	2.13818	1	0	0.035243		1.09915e+08	1.73124e+08	3.7613e+08	1.29636e+09	3.54066e+09	6.38584e+09	7.90382e+09	6.92448e+09	4.17855e+09	1.9222e+09	7.43813e+08	2.38859e+08	7.3847e+07	1.17047e+07	822610	70290.3	1023.15
KGQPSKPFVGVL	263	274	2	0	628.872	5	8	9.39507	9.92557	631.044	3.58006	0.6	0					0.132378		2.55009e+07	5.76184e+07	1.32387e+08	3.38334e+08	5.39873e+08	4.89258e+08	2.97632e+08	9.56823e+07	3.67887e+07	422920	351509	1.10964e+06	523102	524435
KGQPSKPFVGVL	263	274	3	0	419.584	5	8	9.48865	9.62388	421.07	3.69343	0.6	0					0.0348191		255983	3.23127e+06	1.35083e+07	4.13318e+07	5.90406e+07	5.6648e+07	3.27538e+07	1.21924e+07	3.71716e+06	233882	0	400009	0	0
VLSAGINAASPNKELAKE	273	290	2	0	906.497	6	15	7.3775	7.50233	909.406	4.76712	1	0	0.0291044	-0.28443	1	1	0.0902596		0	0	167574	1.27473e+06	1.01254e+07	1.75291e+07	2.07916e+07	1.34023e+07	5.39422e+06	809308	0	0	0	0	0	0	0	0	0	99999.9	0	0
VLSAGINAASPNKELAKE	273	290	3	0	604.667	6	15	7.35853	7.50752	606.615	4.79228	1	0	0.0345367	-0.175022	1	1	0.131185		86490.8	145882	1.72725e+06	2.91649e+06	1.20074e+07	2.16244e+07	2.27567e+07	1.56418e+07	8.40976e+06	1.49753e+06	86636.5	325159	0	0	91873.2	0	0	197476	0	0	340747	0
SAGIN	275	279	1	0	461.235	3	3	3.13297	3.55793	461.387	-0.096891	1	1	-1.10459	1.07528		1	0.144552		3.30517e+07	5.27355e+06	0	114258	51166.5	0	0
SAGINAASPNKE	275	286	2	0	579.791	5	9	4.56468	5.0113	581.934	3.63727	1	0	0.308667	1.17336		1	0.129263		97386.8	1.75625e+06	1.43662e+07	4.40322e+07	6.63368e+07	5.54969e+07	2.58994e+07	7.45942e+06	1.52283e+06	192059	0	38522.3	0	0	0
SAGINAASPNKEL	275	287	2	0	636.333	5	10	6.918	7.31165	638.875	4.36006	1	0	0.411849	0.933406		1	0.0899971		1.82917e+06	4.63348e+06	1.92319e+07	7.02069e+07	1.64466e+08	2.19724e+08	1.76082e+08	8.10327e+07	2.39213e+07	2.56317e+06	1.29366e+06	70614	547076	566989	257836	0
SAGINAASPNKELAKE	275	290	2	0	800.42	5	13	6.24608	6.8087	803.211	4.66974	1	0	0.163174	1.69888	1	1	0.0570502		6.8812e+07	1.44539e+08	3.93854e+08	1.46337e+09	3.6249e+09	5.82938e+09	5.79843e+09	3.58056e+09	1.61817e+09	5.91902e+08	1.88251e+08	5.92284e+07	1.8778e+07	6.12134e+06	633409	210657	0	0	134385
SAGINAASPNKELAKE	275	290	3	0	533.949	5	13	6.24608	6.8087	535.805	4.65765	1	0	0.160163	1.69888	1	1	0.0389807		4.54187e+07	9.52567e+07	2.57383e+08	9.67034e+08	2.59016e+09	4.14505e+09	4.05687e+09	2.44055e+09	1.11609e+09	3.76033e+08	1.23284e+08	3.56044e+07	1.26831e+07	4.03081e+06	769890	11132.3	906573	87648.1	78146
SAGINAASPNKELAKEF	275	291	3	0	582.972	6	14	8.89258	9.07997	584.903	4.77248	0.6	0					0.177156		87255.2	1.20516e+06	495875	3.39015e+06	1.36142e+07	1.97687e+07	2.01714e+07	1.57854e+07	5.5664e+06	923222	463448	359726	0	536268	179418	0	75846.1	0	0	555170	0
SAGINAASPNKELAKEFL	275	292	3	0	620.667	6	15	10.2562	10.2925	623.4	7.10373	1	0	0.533526	-0.685518		-4	0.441109		0	0	518754	160779	2.2721e+06	4.32071e+06	5.31897e+06	2.67762e+06	1.04177e+06	105659	0	0	0	0	0	158272	115485	247656	1.0942e+06	438861	1.08146e+06	723436
SAGINAASPNKELAKEFLEN	275	294	2	0	1052.04	6	17	9.64468	10.1125	1055.12	4.92687	0.6	0					0.252746		626332	1.38645e+06	1.14847e+07	6.12303e+07	1.81717e+08	3.31722e+08	3.63651e+08	2.8575e+08	1.66327e+08	7.57893e+07	2.14335e+07	1.11998e+07	0	734537	0	256114	0	2.07831e+06	0	2.27745e+06	0	1.35904e+06	0	3.41316e+06
SAGINAASPNKELAKEFLEN	275	294	3	0	701.695	6	17	9.75383	10.1125	704.208	6.3126	0.6	1					0.233509		1.58406e+06	1.09472e+07	3.49232e+07	1.38528e+08	3.54902e+08	6.46206e+08	7.12838e+08	5.33958e+08	3.07926e+08	1.33777e+08	4.63234e+07	1.34824e+07	2.80546e+06	1.13853e+06	9.32907e+06	775340	1.4857e+06	9.18935e+07	754325	720668	1.94719e+08	443466	668653	7.38715e+07
SAGINAASPNKELAKEFLENYL	275	296	2	0	1190.11	6	19	12.0687	12.6672	1193.23	4.81738	0.6	0					0.129368		338594	2.09912e+06	2.2272e+07	1.02638e+08	2.68089e+08	4.66465e+08	5.55475e+08	4.46853e+08	2.83078e+08	1.43916e+08	4.96171e+07	2.50032e+07	1.62921e+06	5.08844e+06	156665	1.60329e+06	493812	1.39007e+06	0	838579	440732	0	0	564229	0	323789
SAGINAASPNKELAKEFLENYL	275	296	3	0	793.745	6	19	12.1155	12.7193	795.804	4.77262	0.6	0					0.0354505		1.5373e+06	1.5216e+07	8.10787e+07	2.93644e+08	7.6221e+08	1.33365e+09	1.55924e+09	1.28232e+09	7.58693e+08	3.68071e+08	1.52063e+08	5.73049e+07	1.51532e+07	5.45273e+06	6.56309e+06	3.58186e+06	2.51102e+06	4.92382e+06	1.36609e+06	283092	919459	741517	640656	352786	533391	762694
SAGINAASPNKELAKEFLENYLLTDEGLEAVNKDKPLGA	275	313	4	0	1033.29	9	35	12.4277	12.4954	1036.91	12.0651	0.6	0					0.116834		0	0	119908	113866	430561	438484	493931	0	238001	846536	1.68072e+06	4.91538e+06	7.28872e+06	1.21403e+07	1.50249e+07	1.26659e+07	1.12524e+07	6.28391e+06	4.50876e+06	691071	1.47149e+06	0	177768	0	216548	0	350831	0	0	148781
GINAASPNKELAKE	277	290	2	0	721.386	5	11	6.13602	6.34025	724.166	4.73402	1	0	0.393584	0.0752803		1	0.148087		0	0	0	0	2.3837e+07	2.74987e+07	2.51077e+07	1.45709e+07	5.03401e+06	1.51223e+06	133134	0	0	0	0	6413.69	11394.7
AASPNKELAKE	280	290	1	0	1157.62	5	8	5.05337	5.28955	1162.36	4.07697	1	0	0.650227	0.220025	1	1	0.332137		0	0	549272	5.72905e+06	1.2933e+07	1.41023e+07	7.95908e+06	2.2253e+06	249310	0	43899.7	37435.7	32218.7	0
AASPNKELAKE	280	290	2	0	579.312	5	8	4.95872	5.44628	581.703	4.11903	1	0	0.667253	1.35888	1	1	0.056666		2.406e+07	6.16023e+07	2.40508e+08	8.17701e+08	1.53511e+09	1.77419e+09	1.13173e+09	5.01934e+08	1.50694e+08	3.70189e+07	6.58931e+06	398836	0	3505.7
AASPNKELAKE	280	290	3	0	386.544	5	8	4.95872	5.15837	388.125	4.08195	1	0	0.652246	0.0545162	1	1	0.0199889		2.42693e+06	7.26393e+06	3.0104e+07	9.91089e+07	1.97404e+08	2.10035e+08	1.42318e+08	6.03824e+07	1.23618e+07	4.07836e+06	216957	0	0	0
AASPNKELAKEFLEN	280	294	2	0	830.931	5	12	9.25485	9.62908	833.435	4.03699	0.6	0					0.146971		0	3.41689e+06	2.4711e+07	8.82873e+07	1.73146e+08	1.93803e+08	1.45959e+08	7.29077e+07	2.83343e+07	7.06057e+06	565356	353173	123353	364326	664728	128623	0	676265
AASPNKELAKEFLENYL	280	296	3	0	646.339	6	14	11.9594	12.3027	648.035	3.92658	0.6	0					0.0874103		127449	3.79911e+06	3.04652e+07	9.49138e+07	1.64337e+08	1.95041e+08	1.49919e+08	8.38852e+07	3.36715e+07	1.07443e+07	933384	198486	85192	120508	105340	595687	0	65665.4	636846	172448	1.71804e+06
LAKEFLENYL	287	296	2	0	620.335	5	8	11.7723	12.0687	620.844	0.256761	1	0	-0.896081	0.492526		1	0.419799		1.9912e+07	1.99477e+07	9.72911e+06	1.5527e+06	79232.4	97616.5	84918	0	198902	0	78241	0	430571	0
FLENYL	291	296	1	0	798.403	4	4	11.1617	11.8658	798.948	0.0473604	1	0	-0.96167	2.34016	1	1	0.0713698		8.57442e+09	4.28366e+09	1.24821e+09	2.60463e+08	2.58904e+07	725654	35525.6	4.80815e+06	1.57093e+07
FLENYL	291	296	2	0	399.705	4	4	11.3018	11.6132	399.939	-0.030119	1	0	-1.02439	0.560633	1	1	0.174949		2.44367e+08	1.16652e+08	2.85329e+07	2.76843e+06	0	168916	0	0	0
FLENYLLTDEGLEAVNKDKPLGA	291	313	3	0	850.443	7	20	10.6476	10.6944	852.007	3.16842	0.5	1					0.713397		693422	1.8337e+06	2.17865e+06	2.12366e+06	2.25806e+06	2.13129e+06	197577	0	0	158891	0	0	1.75509e+06	0	0	0	0	0	0	0	0	389254	0	0	0	0	0	0
LENYL	292	296	1	0	651.335	4	3	9.19257	9.50947	652.148	0.422025	0.6	0					0.785795		4.34326e+07	1.66629e+07	2.11352e+06	2.06921e+06	1.72839e+06	103349	1.61598e+06	1.71388e+06
YLLTDEGL	295	302	1	0	923.472	4	6	10.7255	11.3952	925.783	1.76123	1	0	-0.0494823	2.18401		1	0.17224		9.12802e+07	4.35904e+08	7.9706e+08	6.00501e+08	2.34365e+08	5.69645e+07	8.84259e+06	1.21939e+06	0	666256	696054
YLLTDEGLEAVNKDKPLGA	295	313	2	0	1023.54	6	16	10.0503	10.5852	1027.77	7.23972	1	0	0.465203	1.57317	1	0	0.281372		5.77622e+06	2.04058e+06	2.49593e+07	2.14928e+06	5.48665e+07	1.12877e+08	2.79549e+08	4.30907e+08	5.14584e+08	4.64744e+08	3.21106e+08	1.80796e+08	8.04304e+07	4.25852e+07	2.62397e+07	2.54791e+07	2.07668e+07	1.3957e+07	1.54681e+06	314881	0	200919	225068
YLLTDEGLEAVNKDKPLGA	295	313	3	0	682.697	6	16	9.97237	10.6476	685.662	7.68581	1	0	0.555486	2.20893	1	0	0.45738		9.78096e+06	1.80408e+07	1.56559e+07	2.17303e+07	8.26951e+07	2.8852e+08	7.23751e+08	1.17952e+09	1.36392e+09	1.27344e+09	8.85207e+08	4.78897e+08	2.42349e+08	1.34365e+08	1.14692e+08	1.25184e+08	1.17332e+08	9.24573e+07	5.07821e+07	2.20065e+07	1.06989e+07	2.96684e+06	3.28914e+06
LTDEGL	297	302	1	0	647.325	4	4	7.67345	8.32775	649.421	1.73096	1	0	0.401277	2.11424		1	0.0774877		2.89159e+08	1.25436e+09	2.03663e+09	1.34489e+09	3.66502e+08	6.37023e+07	5.20098e+06	3.25328e+06	799673
LTDEGLE	297	303	1	0	776.367	4	5	6.98048	7.26998	778.524	1.72074	0.4	0					0.120255		1.87116e+07	8.02451e+07	1.27268e+08	8.8732e+07	2.68518e+07	3.80099e+06	524722	2.75991e+06	0	0
LTDEGLEAVNKDKPLGA	297	313	2	0	885.468	6	14	8.26535	8.84243	889.245	6.52959	0.6	0					0.086689		5.89597e+07	7.32177e+07	7.37408e+07	1.63163e+08	5.14875e+08	1.29662e+09	2.41965e+09	3.24034e+09	3.19664e+09	2.34389e+09	1.42314e+09	6.72817e+08	2.45462e+08	7.6134e+07	1.5234e+07	1.56379e+06	630680	170524	409883	0	377919
LTDEGLEAVNKDKPLGA	297	313	3	0	590.647	6	14	8.26535	8.84243	593.177	6.56174	1	0	0.517704	1.76442	1	0	0.0774375		7.15335e+07	9.84835e+07	1.00848e+08	2.13077e+08	6.98189e+08	1.79929e+09	3.34035e+09	4.52338e+09	4.43634e+09	3.29073e+09	1.96625e+09	8.91847e+08	3.39583e+08	1.05516e+08	2.95447e+07	3.1527e+06	469208	9.13891e+06	241287	138094	3.58125e+07
LTDEGLEAVNKDKPLGAVAL	297	316	3	0	685.044	6	17	9.89432	10.0035	688.12	8.02648	0.4	1					1.17183		3.05721e+06	7.3038e+06	9.39885e+06	8.11258e+06	4.83575e+06	3.94019e+06	6.10061e+06	1.30001e+07	1.61799e+07	1.78203e+07	1.5518e+07	8.78579e+06	3.84775e+06	919353	0	151241	0	0	0	493293	6.67393e+06	0	164524	1.40538e+07
LTDEGLEAVNKDKPLGAVALKS	297	318	3	0	756.753	6	19	8.74872	8.88218	760.432	9.7137	1	0	0.655493	-0.245318		1	0.140972		4878.25	106945	124932	3696.13	226348	3.96933e+06	1.26985e+06	5.12649e+06	2.02642e+07	1.83377e+07	2.68053e+07	3.07006e+07	2.55821e+07	2.1116e+07	1.50496e+07	9.3652e+06	2.88278e+06	1.06083e+06	283322	0	0	3325.32	103993	0	77442.8	0
LTDEGLEAVNKDKPLGAVALKSYEEE	297	322	3	0	940.15	7	23					-1
DEGLEAVNKDKPLGA	299	313	2	0	778.402	5	12	7.67345	7.74598	781.672	5.64826	0.6	0					0.308553		0	0	0	0	2.04345e+06	5.52011e+06	8.19319e+06	8.19773e+06	3.98655e+06	1.64816e+06	246111	0	216805	0	0	0	165865	0
LEAVNKDKPLGA	302	313	2	0	627.856	5	9					-1
EAVNKDKPLGA	303	313	1	0	1141.62	5	8	5.60245	6.031	1146.37	4.0846	1	0	0.653316	1.09152	1	0	0.196355		0	283108	7.07546e+06	2.95835e+07	5.40666e+07	5.9483e+07	4.04671e+07	1.62576e+07	1.30811e+06	79943.6	0	54288.1	92099.3	0
EAVNKDKPLGA	303	313	2	0	571.314	5	8	5.53995	6.115	573.77	4.25241	1	0	0.721241	1.75521	1	0	0.0498516		8.17522e+07	1.49814e+08	5.39282e+08	1.5995e+09	3.05034e+09	3.50141e+09	2.66718e+09	1.3139e+09	4.814e+08	1.3076e+08	2.6655e+07	2.12149e+06	105465	0
EAVNKDKPLGA	303	313	3	0	381.212	5	8	5.50873	5.62848	382.883	4.35298	1	0	0.76195	-0.307459	1	0	0.0564921		499788	651206	3.66245e+06	1.49938e+07	3.14445e+07	3.94579e+07	3.05245e+07	1.46032e+07	4.91306e+06	477139	0	0	0	0
EAVNKDKPLGAVA	303	315	2	0	656.367	5	10	7.07417	7.3429	658.999	4.50048	0.6	0					0.270162		250233	174458	1.51489e+07	1.3307e+07	3.90886e+07	6.55865e+07	6.95365e+07	3.3515e+07	5.74012e+06	718607	124263	615043	512681	587179	187922	132742
EAVNKDKPLGAVAL	303	316	2	0	712.909	5	11	8.67067	8.97062	716.082	5.51014	0.6	0					0.218007		572986	223940	1.53431e+06	5.58505e+06	2.53408e+07	6.62786e+07	9.46055e+07	8.38475e+07	4.68144e+07	1.86541e+07	4.52713e+06	356185	106122	197853	0	2636.84	0
EAVNKDKPLGAVALKS	303	318	2	0	820.472	5	13	7.1678	7.3931	824.145	6.38883	0.6	0					0.205405		82816.8	169226	4106.59	7498.63	531895	5.62441e+06	1.30194e+07	1.71554e+07	1.42706e+07	9.66807e+06	2.83362e+06	277487	105372	190574	139338	0	99882.8	77822.7	0
EAVNKDKPLGAVALKSYEEE	303	322	2	0	1095.57	6	17					-1
EAVNKDKPLGAVALKSYEEE	303	322	3	0	730.714	6	17					-1
EAVNKDKPLGAVALKSYEEEL	303	323	3	0	768.409	6	18	9.97237	10.2406	772.229	10.1041	1	0	0.817706	0.365299		1	0.165904		3.26275e+06	367013	725262	2.3652e+06	0	229832	1.05616e+06	2.52249e+06	9.28568e+06	2.80903e+07	4.70895e+07	6.02866e+07	6.57067e+07	4.95293e+07	2.9951e+07	1.6833e+07	2.28189e+06	211690	498620	0	32305.1	0	0	0	254038
AVNKDKPLGA	304	313	1	0	1012.58	4	7					-1
AVNKDKPLGA	304	313	2	0	506.793	4	7	5.35242	5.84755	509.173	4.17559	1	0	0.931598	1.39316	1	0	0.0548734		6.05441e+06	6.05518e+06	3.93192e+07	1.24918e+08	2.38172e+08	2.74245e+08	1.85225e+08	7.86367e+07	1.9718e+07	1.27415e+06	60291	0
VNKDKPLGA	305	313	1	0	941.541	4	6	5.24233	5.43067	945.626	3.53944	0.4	0					0.36305		0	0	143962	3.0812e+06	5.95024e+06	3.70197e+06	278368	0	0	0	0
VNKDKPLGA	305	313	2	0	471.274	4	6	4.89562	5.71183	473.421	3.74698	0.6	0					0.115072		4.34004e+06	1.4614e+07	7.61186e+07	2.22335e+08	3.42041e+08	3.01205e+08	1.48284e+08	4.29843e+07	6.20554e+06	144011	83906.8
VNKDKPLGA	305	313	3	0	314.519	4	6	5.21083	5.26857	315.972	3.81465	1	0	1.05874	-0.588417	1	0	0.0656559		0	0	420031	2.50922e+06	3.68089e+06	3.29038e+06	1.56913e+06	158650	112280	0	0
VNKDKPLGAVAL	305	316	2	0	612.869	5	9	8.65507	8.73308	615.575	4.68619	0.4	0					0.155662		0	79090.2	0	85194.6	1.78488e+06	2.72918e+06	3.45017e+06	690522	74500.5	187033	0	0	0	0	0
VALKS	314	318	1	0	517.334	3	3	4.2658	4.94295	518.707	1.07345	0.4	0					0.071825		1.07426e+08	3.46156e+08	2.54716e+08	5.7995e+07	7.01416e+06	68887	28159.9
VALKS	314	318	2	0	259.171	3	3	4.2658	4.97448	259.858	1.07523	0.4	0					0.0259781		1.77891e+08	6.27573e+08	4.61639e+08	9.60503e+07	9.8832e+06	279947	313436
VALKSYE	314	320	1	0	809.44	4	5	6.8087	7.18673	812.637	2.71335	0.4	0					0.209682		174443	7.86908e+06	5.95771e+07	1.13121e+08	7.73402e+07	2.23517e+07	1.56029e+06	253102	0	3448.36
VALKSYE	314	320	2	0	405.224	4	5	6.7931	7.03255	406.772	2.61266	1	0	0.692033	0.234824	1	1	0.0276361		2.06686e+07	7.13335e+07	2.75777e+08	4.40615e+08	3.10273e+08	9.98328e+07	2.13959e+07	2.46492e+06	0	56252.8
VALKSYEEE	314	322	1	0	1067.53	4	7	6.87115	7.40352	1072.03	3.88253	1	0	0.79603	1.56184	1	1	0.153067		2.086e+06	1.82447e+07	8.88912e+07	2.54862e+08	4.28237e+08	4.24686e+08	2.37255e+08	8.50895e+07	1.90593e+07	2.08951e+06	1.67709e+06	437976
VALKSYEEE	314	322	2	0	534.266	4	7	6.87115	7.47115	536.489	3.82245	1	0	0.768236	1.86824	1	1	0.0410131		6.33087e+07	2.05587e+08	8.10274e+08	2.41209e+09	3.96649e+09	3.84034e+09	2.1082e+09	7.46008e+08	1.55234e+08	1.11148e+06	549194	1.05339e+07
VALKSYEEEL	314	323	1	0	1180.61	5	8	9.30158	9.75383	1186.05	4.73937	1	0	0.91835	1.19888	1	1	0.308899		325523	1.02087e+06	3.42529e+06	1.98646e+07	6.59791e+07	1.11792e+08	1.12591e+08	6.3312e+07	1.28878e+07	1.02417e+06	0	320949	0	211849
VALKSYEEEL	314	323	2	0	590.808	5	8	9.30158	9.8787	593.538	4.75908	1	0	0.926326	1.76458	1	1	0.063267		2.77694e+07	4.49553e+07	1.20239e+08	4.44589e+08	1.18379e+09	1.99035e+09	1.87344e+09	1.07798e+09	4.47363e+08	9.63093e+07	2.83375e+07	2.45496e+06	3.76814e+06	2.54829e+06
VALKSYEEELAKDPRIAA	314	331	2	0	1002.04	6	15	9.48865	9.55107	1007.31	9.3485	1	0	1.01812	-0.5672		1	0.281874		0	0	0	0	0	0	0	405508	369743	2.75259e+06	3.26196e+06	3.84557e+06	2.11272e+06	703907	0	0	0	149080	0	0	0	0
VALKSYEEELAKDPRIAATM	314	333	2	0	1118.09	7	17					-1
VALKSYEEELAKDPRIAATM	314	333	3	0	745.728	7	17					-1
VALKSYEEELAKDPRIAATME	314	334	2	0	1182.61	7	18	9.84747	9.94117	1188.56	10.4377	1	0	0.877711	-0.425475	1	1	0.175977		0	0	0	0	0	0	0	0	1.16121e+06	1.81137e+06	7.37492e+06	8.02175e+06	1.08278e+07	8.5502e+06	4.19622e+06	1.22973e+06	582770	0	0	0	0	0	0	0	236369	0
VALKSYEEELAKDPRIAATME	314	334	3	0	788.742	7	18	9.83185	9.97237	792.539	9.93003	1	1	0.786384	-0.213379	1	1	0.124342		1.08614e+06	639289	3.71667e+07	140664	335684	1.08129e+07	237796	3.16658e+06	1.67624e+07	3.75008e+07	6.9544e+07	9.76805e+07	1.11353e+08	9.25504e+07	6.84459e+07	3.95486e+07	2.10204e+07	7.30494e+06	1.37059e+06	0	564718	0	0	897285	0	167747
VALKSYEEELAKDPRIAATMENAQKGEIMPNIPQMSA	314	350	5	0	815.613	9	32	10.8034	11.0216	820.017	19.424	1	0	0.965561	0.138403		1	0.0754181		0	294405	0	159165	0	0	0	0	0	138452	0	0	0	0	758064	1.48842e+06	6.49315e+06	1.30024e+07	2.12467e+07	3.70609e+07	4.75602e+07	5.4895e+07	5.76861e+07	5.07416e+07	4.89159e+07	3.4768e+07	2.07129e+07	9.98462e+06	3.68534e+06	1.26398e+06
VALKSYEEELAKDPRIAATMENAQKGEIMPNIPQMSAF	314	351	3	0	1407.71	9	33	11.6132	11.8399	1415.35	20.2251	0.6	0					0.197698		9352.4	0	0	0	0	0	0	0	0	0	0	0	0	0	0	8283.13	501956	1.4783e+06	5.36851e+06	1.11034e+07	1.98473e+07	2.97829e+07	2.9816e+07	3.74837e+07	3.34777e+07	2.58058e+07	1.66266e+07	7.83949e+06	2.06901e+06	282452
VALKSYEEELAKDPRIAATMENAQKGEIMPNIPQMSAF	314	351	4	0	1056.03	9	33	11.6132	11.8658	1061.93	20.9109	0.6	0					0.109133		0	0	0	0	272826	193783	221303	240788	0	0	0	0	0	0	265173	1.3386e+06	5.17708e+06	1.30577e+07	3.26934e+07	5.6607e+07	8.82732e+07	1.15048e+08	1.39182e+08	1.45633e+08	1.26835e+08	1.06806e+08	1.05352e+08	5.3015e+07	2.90017e+07	1.62444e+07
KSYEEE	317	322	2	0	392.672	4	4	4.21863	4.97448	394.194	2.59724	1	0	1.10257	2.5743		1	0.0810335		4.65884e+06	3.62968e+07	1.13458e+08	1.6533e+08	1.2143e+08	3.66593e+07	6.38767e+06	496499	0
KSYEEEL	317	323	1	0	897.42	4	5	7.92227	8.22375	901.664	3.7236	0.6	0					0.488954		0	231557	5.50249e+06	2.92774e+07	4.27005e+07	3.07882e+07	1.62026e+07	2.0064e+06	111126	0
KSYEEELAKDPRIAATMENAQKGEIMPNIPQMSA	317	350	4	0	948.467	9	29					-1
YEEELAKDPRIAATME	319	334	2	0	933.451	6	13	7.31165	7.54905	936.531	5.00178	0.6	0					0.168926		0	106134	384074	4.32136e+06	1.20198e+07	1.95498e+07	2.14004e+07	2.01738e+07	1.40269e+07	6.01149e+06	894019	0	174095	0	0	0	0	0	77693.3	0
YEEELAKDPRIAATME	319	334	3	0	622.636	6	13	7.2804	7.62682	624.669	4.93927	0.6	0					0.122062		190801	203174	6.39e+06	1.30019e+07	3.21972e+07	5.02579e+07	5.35595e+07	4.94802e+07	3.26852e+07	1.60507e+07	6.25069e+06	880476	8590.46	0	933382	0	0	490.943	0	0
EELAKDPRIAATM	321	333	2	0	722.877	5	10	6.41847	6.7931	723.431	0.207452	0.6	0					0.814881		1.27572e+07	1.52625e+07	4.6023e+06	526320	224907	148894	129896	17094.1	0	12955.4	106804	111036	107427	236402	122094	63659.9
LAKDPRIA	323	330	2	0	442.272	4	5	5.88418	5.97328	444.099	3.13834	1	0	1.03248	-0.446315		0	0.159044		0	0	1.11311e+06	3.06869e+06	3.47907e+06	1.6078e+06	144649	0	0	0
LAKDPRIAA	323	331	2	0	477.79	4	6	5.97853	6.24608	479.975	3.81273	0.4	0					0.0390301		2.67186e+06	1.09381e+07	5.3329e+07	1.41235e+08	2.12072e+08	1.93329e+08	1.03108e+08	3.88968e+07	9.40674e+06	1.06251e+06	0
LAKDPRIAA	323	331	3	0	318.863	4	6	5.97853	6.13073	320.355	3.92223	1	0	1.1168	-0.160449	1	0	0.0730903		0	202509	4.25752e+06	1.30465e+07	2.02637e+07	2.00499e+07	1.05483e+07	3.39339e+06	417229	0	409432
LAKDPRIAAT	323	332	2	0	528.314	4	7	5.58682	5.87372	530.631	4.02257	1	0	0.860813	0.44979		0	0.0789577		0	616770	1.15763e+07	3.80896e+07	5.99338e+07	6.55001e+07	3.97507e+07	1.66761e+07	2.39565e+06	393737	0	77479.6
LAKDPRIAATM	323	333	2	0	593.834	5	8	7.31165	7.46595	596.276	4.12143	1	0	0.668225	-0.150936	-1	0	0.0634311		172105	2.93464e+06	1.73447e+07	5.50418e+07	1.017e+08	1.09447e+08	7.72979e+07	3.86336e+07	1.39201e+07	4.19465e+06	273429	303290	249671	68827
LAKDPRIAATM	323	333	3	0	396.225	5	8	5.70662	6.15177	400.048	10.7057	0.4	0					0.274503		200807	0	0	454330	0	0	1.31998e+06	0	0	0	0	0	2.21727e+07	60943
LAKDPRIAATME	323	334	2	0	658.356	5	9	7.18673	7.73045	661.053	4.56436	0.6	0					0.0670899		4.8852e+06	3.97625e+07	1.42067e+08	5.32219e+08	1.09125e+09	1.43896e+09	1.32445e+09	8.02789e+08	3.92692e+08	1.50068e+08	4.08247e+07	8.62432e+06	2.00172e+06	0	1.64092e+06
LAKDPRIAATME	323	334	3	0	439.239	5	9	7.18673	7.66308	441.011	4.48272	0.6	0					0.0566203		2.34251e+06	9.27995e+06	4.46655e+07	1.47398e+08	3.17326e+08	4.07591e+08	3.64956e+08	2.24052e+08	1.01886e+08	3.09781e+07	6.20782e+06	655103	153634	0	0
LAKDPRIAATMENAQKGEIM	323	342	2	0	1094.07	7	17	9.09558	9.32753	1099.35	9.15728	0.6	0					0.325907		18818.1	213965	173751	234500	159792	429839	832442	5.21781e+06	1.2602e+07	2.22118e+07	2.58627e+07	2.5058e+07	1.92297e+07	1.11581e+07	4.13987e+06	576977	543837	0	0	0	1446.09	191582	474.38	1.332e+06	183731
LAKDPRIAATMENAQKGEIM	323	342	3	0	729.714	7	17	9.09558	9.54587	733.055	8.61822	0.6	0					0.306569		7.72508e+06	8.43514e+06	5.56935e+06	2.75251e+06	1.31105e+07	2.5458e+07	3.98329e+07	6.71913e+07	1.17117e+08	1.60677e+08	1.80594e+08	1.70943e+08	1.38653e+08	9.08707e+07	5.56047e+07	2.62912e+07	7.68235e+06	2.42893e+06	411105	253544	445287	0	208239	121058	178796
LAKDPRIAATMENAQKGEIMPNIPQM	323	348	3	0	956.491	8	21	10.0659	10.391	960.971	11.5541	1	0	0.781617	0.623227		-2	0.120642		0	0	234151	308525	267910	2685.72	193931	0	4.4398e+06	1.58181e+07	3.96033e+07	6.53472e+07	9.00996e+07	1.01601e+08	9.19716e+07	7.88489e+07	6.0621e+07	3.29932e+07	1.39921e+07	2.50317e+06	741068	6054.57	176275	3573.49	0	0	0	2666.21	244323	0
LAKDPRIAATMENAQKGEIMPNIPQMSA	323	350	2	0	1513.27	8	23	9.83185	9.94117	1521.5	14.5032	1	0	1.04189	-0.354726	1	-5	0.280233		0	0	0	0	0	0	0	0	0	209828	472622	2.34391e+06	4.02996e+06	8.36545e+06	1.08436e+07	1.46459e+07	1.62397e+07	1.5584e+07	1.49911e+07	1.31907e+07	6.60364e+06	4.08257e+06	900889	0	0	0	0	0	0	0
LAKDPRIAATMENAQKGEIMPNIPQMSA	323	350	3	0	1009.18	8	23	9.76947	9.91513	1014.81	14.9271	0.6	0					0.0504717		613929	3.487e+06	4.74042e+06	5.03157e+06	6.21725e+06	4.97231e+06	3.15152e+06	6.69833e+06	5.13365e+06	1.79957e+07	4.59839e+07	9.07204e+07	1.66192e+08	2.59569e+08	3.45787e+08	4.13726e+08	4.47413e+08	4.5391e+08	4.44613e+08	4.05922e+08	3.29755e+08	2.32918e+08	1.52773e+08	8.34241e+07	3.96494e+07	1.41886e+07	5.9933e+06	2.05394e+06	28454.6	373851
LAKDPRIAATMENAQKGEIMPNIPQMSA	323	350	4	0	757.137	8	23	9.78507	9.94117	761.373	14.9706	0.6	1					0.115767		297005	1.08369e+06	1.35033e+06	1.04852e+06	605015	153472	284111	1.44943e+06	2.43473e+06	9.64102e+06	2.25371e+07	5.33179e+07	9.3633e+07	1.31056e+08	1.66226e+08	1.90144e+08	1.88886e+08	1.22598e+08	1.17104e+08	1.31765e+08	1.38887e+08	1.04665e+08	6.4332e+07	3.42083e+07	1.82906e+07	1.14409e+07	4.96042e+06	3.09395e+06	1.51054e+06	9.11454e+06
LAKDPRIAATMENAQKGEIMPNIPQMSAF	323	351	3	0	1058.2	8	24	10.9125	11.5976	1063.54	13.9414	0.6	0					0.113936		1.5477e+06	1.08901e+07	1.64946e+07	1.50844e+07	1.22073e+07	6.81026e+06	1.32474e+06	4.97619e+06	1.17254e+07	4.7768e+07	1.54227e+08	3.08447e+08	6.15754e+08	1.02197e+09	1.4078e+09	1.6636e+09	1.75482e+09	1.64699e+09	1.30936e+09	9.18215e+08	6.12634e+08	3.33076e+08	1.67791e+08	7.19456e+07	2.38733e+07	5.53556e+06	218014	494696	1.53344e+06	0
LAKDPRIAATMENAQKGEIMPNIPQMSAF	323	351	4	0	793.904	8	24	10.9281	11.3018	797.848	13.6984	0.6	0					0.109529		351156	297125	3.09051e+06	3.07393e+07	3.01648e+06	1.4991e+06	663675	6.8047e+06	6.07886e+06	1.91646e+07	5.87019e+07	1.2419e+08	2.40418e+08	3.88031e+08	5.42521e+08	6.19592e+08	6.51477e+08	6.08596e+08	3.03753e+08	3.36757e+08	2.09658e+08	1.16704e+08	2.62018e+07	2.54206e+07	5.28322e+06	1.9356e+06	2.45723e+06	0	226940	579343
AKDPRIAA	324	331	2	0	421.248	4	5	5.19508	5.5764	422.941	2.90227	0.6	0					0.0673315		2.5496e+06	2.09008e+07	7.96968e+07	1.36876e+08	1.13631e+08	5.35758e+07	1.77253e+07	3.22818e+06	248556	11273.4
AKDPRIAAT	324	332	2	0	471.772	4	6	4.81678	5.1636	473.59	3.09801	0.6	0					0.0758342		244442	5.80005e+06	2.77588e+07	4.99574e+07	4.93368e+07	2.88669e+07	1.07316e+07	2.3497e+06	27343.4	0	0
AKDPRIAATM	324	333	2	0	537.292	5	7	6.83992	6.97008	539.52	3.7683	0.6	0					0.0603704		0	0	3.86258e+07	9.9154e+07	1.08298e+08	7.10999e+07	3.78961e+07	2.29802e+07	1.59894e+07	1.02546e+07	3.43325e+06	166043	310184
AKDPRIAATME	324	334	2	0	601.814	5	8	6.60578	6.75148	603.996	3.60655	1	0	0.459816	-0.189897	1	1	0.0391706		1.84071e+06	1.23528e+07	5.72062e+07	1.42255e+08	1.97005e+08	1.68843e+08	9.6977e+07	4.17428e+07	1.27084e+07	2.96194e+06	117826	0	62298	157436
AKDPRIAATME	324	334	3	0	401.545	5	8					-1
AKDPRIAATMENAQKGEIM	324	342	2	0	1037.52	7	16	8.77995	9.0175	1042.32	8.26577	0.6	0					0.257252		0	0	0	0	645363	1.52809e+06	5.09942e+06	1.41109e+07	2.11164e+07	2.50889e+07	2.42414e+07	1.5896e+07	1.45612e+07	3.08477e+06	2.57602e+06	773287	417453	165244	457732	554874	0	0	228042	0
AKDPRIAATMENAQKGEIM	324	342	3	0	692.019	7	16	8.74872	9.15285	695.089	7.87726	0.6	0					0.27583		372400	1.74198e+06	1.03526e+06	3.62695e+06	6.14074e+06	1.65758e+07	3.90866e+07	7.56701e+07	1.07255e+08	1.25218e+08	1.15532e+08	8.91408e+07	5.4839e+07	2.74045e+07	8.14682e+06	1.43304e+06	410095	591091	221522	94913.4	198164	0	153032	84133.8
AKDPRIAATMENAQKGEIMPNIPQMSA	324	350	2	0	1456.72	8	22	9.64468	9.84747	1463.74	12.1407	1	0	0.786964	0.0687113	1	-3	0.272091		0	0	0	0	0	0	0	0	0	377617	2.07782e+06	5.38138e+06	1.44155e+07	1.63855e+07	1.98538e+07	1.61705e+07	1.39784e+07	5.78113e+06	902618	361255	0	0	0	0	166232	0	0	0	0	0
AKDPRIAATMENAQKGEIMPNIPQMSA	324	350	4	0	728.866	8	22	9.58228	9.94117	732.36	12.0793	0.6	0					0.0811099		153741	48371.7	2.20369e+06	170049	0	207742	279042	405630	5.53569e+06	2.15634e+07	5.1518e+07	7.98552e+07	1.13708e+08	1.37574e+08	1.53428e+08	1.32709e+08	1.02037e+08	6.85799e+07	4.65687e+07	1.91556e+07	7.44183e+06	1.42689e+06	1.63129e+06	101866	158626	147369	91143.2	0	117840	0
AKDPRIAATMENAQKGEIMPNIPQMSAF	324	351	3	0	1020.51	8	23	10.8501	11.3952	1025.49	12.9285	0.6	0					0.0884245		1.97993e+06	5.342e+06	7.19274e+06	6.54924e+06	5.84281e+06	2.37504e+06	1.87405e+06	2.34636e+06	1.73203e+07	8.99126e+07	1.70392e+08	3.62527e+08	7.50427e+08	8.48467e+08	1.04033e+09	1.19629e+09	9.76023e+08	7.84283e+08	5.4717e+08	3.39436e+08	1.77694e+08	8.64323e+07	3.08301e+07	7.34913e+06	2.75262e+06	210177	0	586356	0	385293
AKDPRIAATMENAQKGEIMPNIPQMSAF	324	351	4	0	765.633	8	23	10.8346	11.3174	769.33	12.7837	1	0	0.799809	1.33744	1	1	0.0793317		709461	511493	2.56562e+06	1.01816e+06	676560	617870	585290	3.41009e+06	9.03602e+06	2.91399e+07	5.99573e+07	1.20482e+08	2.0211e+08	2.76239e+08	3.14866e+08	3.24383e+08	2.96969e+08	2.16532e+08	1.55725e+08	8.39534e+07	4.89342e+07	1.95645e+07	5.69068e+06	1.42263e+06	265827	426396	157837	780822	276718	203977
PRIAATME	327	334	2	0	444.734	5	6	6.12023	6.13602	446.683	3.31788	0.4	1					3.05747		41664	32942.6	0	0	0	0	0	0	0	0	0	36013.4
TMENAQKGEIMPNIPQMSA	332	350	2	0	1045.49	7	15	9.45743	9.64468	1050.54	8.69661	1	0	0.877394	-0.00166028		0	0.222992		0	0	12351.9	0	1.02421e+06	170347	9.36761e+06	1.2997e+07	2.85372e+07	3.61381e+07	3.86354e+07	3.33067e+07	2.31058e+07	1.11144e+07	3.49002e+06	187529	0	326629	1.03536e+06	1.61508e+06	2.03078e+06	1.30877e+06	190167
TMENAQKGEIMPNIPQMSAF	332	351	2	0	1119.02	7	16	11.1617	11.3901	1124.38	9.18865	1	0	0.859638	0.184688	1	1	0.0858023		0	0	0	0	0	0	1.30247e+06	1.61507e+07	4.20379e+07	7.05535e+07	8.57737e+07	9.09086e+07	7.4919e+07	4.55645e+07	2.75044e+07	3.20762e+06	405957	0	287137	0	0	201748	0	0
TMENAQKGEIMPNIPQMSAF	332	351	3	0	746.351	7	16	11.2862	11.3745	749.853	8.98528	1	0	0.81848	-0.450241	1	1	0.0860751		0	266356	91739.2	146240	1.54609e+06	552360	2.29546e+06	6.86727e+06	1.51869e+07	2.29151e+07	2.67976e+07	2.83098e+07	2.12224e+07	1.49444e+07	7.34764e+06	3.57369e+06	158932	344991	0	174752	0	19424.3	0	77863.2
MENAQKGEIMPNIPQMSA	333	350	2	0	994.966	7	14	9.15805	9.20813	1003.51	15.7317	0.4	0					0.527731		0	0	0	0	0	0	0	0	0	0	0	0	0	0	134934	383045	818872	1.57427e+06	709714	592919	16096.2	11479.5
ENAQKGEIMPNIPQMSAF	334	351	2	0	1002.98	7	14	11.2862	11.3641	1007.86	8.4415	1	0	0.952487	-0.497281	1	1	0.178046		45818	0	0	0	0	1.36182e+06	3.88531e+06	1.50665e+07	1.67723e+07	2.76192e+07	2.68524e+07	2.40929e+07	1.10454e+07	8.41042e+06	324621	0	0	0	0	0	0	1.58247e+06
ENAQKGEIMPNIPQMSAF	334	351	3	0	668.989	7	14	11.115	11.2032	672.141	8.13879	1	0	0.882472	-0.450317	1	1	0.0788962		0	93028.9	0	133744	361509	1.81076e+06	3.97485e+06	1.04232e+07	1.60929e+07	2.27237e+07	2.09426e+07	1.55912e+07	9.49583e+06	3.50866e+06	1.17358e+06	157255	319960	0	0	0	0	0
NAQKGEIM	335	342	2	0	445.724	5	6	6.32457	6.918	447.762	3.50354	1	0	0.890829	1.8385		1	0.33416		1.02129e+06	3.37411e+06	2.4864e+07	5.92652e+07	7.45051e+07	4.77378e+07	1.5768e+07	2.77301e+06	306820	676411	339413	6.21764e+06
NAQKGEIMPNIPQM	335	348	2	0	785.889	6	10					0
NAQKGEIMPNIPQMSA	335	350	2	0	864.924	6	12	9.12683	9.72265	869.23	7.47573	0.6	0					0.100901		1.00869e+06	750870	1.42717e+06	2.28121e+06	2.00259e+07	8.40102e+07	2.1275e+08	3.66886e+08	4.71716e+08	4.93325e+08	3.7996e+08	2.23231e+08	1.00343e+08	3.48888e+07	3.20873e+06	544560	156161	17000.4	610549
NAQKGEIMPNIPQMSAFWYAVRTAVINAASGRQTVDE	335	371	3	0	1355.34	9	33					-1
PNIPQMSA	343	350	1	0	857.419	4	5	7.58015	7.68898	861.386	3.40539	0.4	0					0.318142		0	115298	2.54566e+06	9.61637e+06	1.49314e+07	7.41599e+06	594500	642897	444794	188105
PNIPQMSA	343	350	2	0	429.213	4	5	7.5179	7.69935	431.067	3.14673	1	0	1.03792	-0.0279364	1	-1	0.130686		356181	3.29322e+06	2.66569e+07	5.12824e+07	6.59163e+07	3.39397e+07	1.08572e+07	385088	0	0
PNIPQMSAF	343	351	1	0	1004.49	5	6	9.39507	9.41065	1012.2	7.03595	0.4	1					6.11422		150304	0	0	0	0	0	0	0	0	0	237014	180249
PNIPQMSAF	343	351	2	0	502.747	5	6	10.3028	10.5539	505.058	3.94921	1	0	1.13135	0.287679	-1	1	0.0508828		449196	6.71356e+06	3.0994e+07	9.78305e+07	1.7967e+08	1.84301e+08	1.12072e+08	4.26263e+07	8.8376e+06	497476	64932	1.27319e+06
FWYA	351	354	1	0	586.266	3	2	10.9904	11.5042	588.013	1.35681	1	0	1.19677	1.4778		1	0.103112		1.8679e+07	1.48268e+08	2.11257e+08	6.18968e+07	3.95411e+06	183293
FWYAVRT	351	357	1	0	942.483	4	5	9.76947	10.5436	946.747	3.66852	1	0	1.37584	2.65698	1	1	0.269238		889301	1.47856e+06	7.06854e+07	4.6961e+08	8.27015e+08	5.81941e+08	1.8532e+08	4.6164e+07	1.31079e+07	3.25838e+06
FWYAVRT	351	357	2	0	471.745	4	5	10.0347	10.6632	474.023	3.96035	1	0	1.56484	1.99713	1	1	0.0275938		8.18261e+06	4.13318e+07	2.19126e+08	7.8938e+08	1.59386e+09	1.65127e+09	8.38252e+08	2.49106e+08	5.1042e+07	4.78544e+06
FWYAVRTAV	351	359	2	0	556.798	5	7					-1
FWYAVRTAVINA	351	362	2	0	705.88	5	10	10.9904	11.7775	710.225	7.8142	0.6	0					0.202023		1.03911e+06	1.23375e+06	410161	267670	912164	6.99916e+06	3.41275e+07	9.85366e+07	1.61979e+08	1.80793e+08	1.29125e+08	5.39689e+07	1.02898e+07	1.48617e+06	0	518576
FWYAVRTAVINAASGRQTVDE	351	371	2	0	1177.6	6	19	11.1617	11.4887	1185.28	13.965	0.6	0					0.302522		876669	944289	242205	8699.74	199641	5330.12	397979	0	827983	0	836717	2.98106e+06	2.03771e+07	3.94059e+07	6.6342e+07	7.216e+07	7.50364e+07	5.34256e+07	3.62942e+07	1.11362e+07	3.94525e+06	550574	1.49038e+06	0	267181	0
FWYAVRTAVINAASGRQTVDE	351	371	3	0	785.401	6	19	11.0838	11.4575	790.574	14.1232	0.6	0					0.0927055		1.12553e+06	517931	1.00495e+06	842675	379129	1.96448e+06	394390	250373	559417	1.47268e+06	1.16474e+07	4.37203e+07	1.06022e+08	1.8709e+08	2.82951e+08	3.27795e+08	3.33161e+08	2.58671e+08	1.82807e+08	8.62196e+07	4.0633e+07	9.56518e+06	2.02579e+06	764601	1.05569e+07	39530.1
FWYAVRTAVINAASGRQTVDEALKDAQTGTD	351	381	3	0	1118.9	8	29	11.8814	12.7558	1126.78	21.6787	1	0	1.42065	3.11115	1	0	0.326395		0	148646	554339	1.2027e+06	1.12083e+06	1.40962e+06	356123	0	718752	330652	323442	3.0933e+06	5.89343e+06	1.25638e+07	1.1753e+07	1.98064e+07	2.321e+07	3.38172e+07	6.29559e+07	1.08185e+08	1.93187e+08	2.66097e+08	3.65156e+08	4.91531e+08	4.6412e+08	4.43168e+08	3.8162e+08	2.46254e+08	1.48674e+08	7.92257e+07
FWYAVRTAVINAASGRQTVDEALKDAQTGTD	351	381	4	0	839.423	8	29	11.9751	12.2559	845.299	21.5378	0.6	0					0.168224		128973	666783	951790	1.32476e+06	1.84342e+06	1.29882e+06	614441	1.55893e+06	1.12438e+06	604250	2.23475e+06	2.38795e+06	6.812e+06	6.29109e+06	1.39095e+07	9.87846e+06	1.17692e+07	1.75695e+07	3.38476e+07	5.54527e+07	1.17183e+08	1.54998e+08	2.0937e+08	2.45505e+08	2.78606e+08	2.33038e+08	1.7793e+08	1.27472e+08	8.39707e+07	3.43321e+07
WYAVRT	352	357	1	0	795.415	4	4	8.35893	8.84243	799.299	3.39437	0.4	0					0.109406		1.02545e+06	1.0028e+07	8.07482e+07	2.2671e+08	2.91201e+08	1.82099e+08	5.54736e+07	4.44607e+06	797343
WYAVRT	352	357	2	0	398.211	4	4	8.34333	8.8268	400.149	3.38609	1	0	1.74117	1.34031	1	1	0.0310086		1.24601e+07	8.20066e+07	3.78883e+08	1.03478e+09	1.37316e+09	8.09819e+08	2.66839e+08	5.53759e+07	3.49368e+06
WYAVRTAVINA	352	362	2	0	632.346	5	9	9.50425	9.94117	636.572	7.6841	0.6	1					0.137057		380111	3.00749e+06	1.04138e+06	5.90028e+06	2.14989e+07	8.22651e+07	2.13206e+08	3.76439e+08	4.47966e+08	3.38009e+08	1.72282e+08	8.14196e+07	9.27745e+07	8.4425e+07	4.76735e+07
WYAVRTAVINAASGRQ	352	367	2	0	881.971	6	14	9.45743	9.48865	888.165	11.3465	0.6	0					0.364677		0	0	0	0	0	0	0	0	0	0	211631	714090	1.13767e+06	876188	550923	108127	0	0	0	0	0
WYAVRTAVINAASGRQTVD	352	370	2	0	1039.54	6	17	8.77995	9.04873	1042.21	4.1188	0.6	0					0.30942		1.38713e+06	1.96859e+06	5.9174e+06	1.55622e+07	2.23665e+07	2.67669e+07	2.62725e+07	1.70583e+07	8.69326e+06	3.11798e+06	1.83424e+06	1.1777e+06	301324	0	225999	421809	0	0	108549	0	27909.7	663.333	157306	7761.41
WYAVRTAVINAASGRQTVD	352	370	3	0	693.364	6	17	8.74872	9.12683	695.163	4.17681	0.6	0					0.19493		3.95906e+06	1.4972e+07	3.71908e+07	7.38393e+07	1.0505e+08	1.22798e+08	1.13861e+08	8.76117e+07	5.46235e+07	2.61912e+07	7.89856e+06	2.83734e+06	1.78706e+06	747919	83123.2	256159	102357	13348.9	225726	84133.8	177676	605484	1.00653e+06	1.02732e+06
WYAVRTAVINAASGRQTVDE	352	371	2	0	1104.06	6	18	9.48865	9.92557	1111.42	13.4152	0.6	0					0.192211		1.30523e+06	3.68953e+06	1.29246e+06	1.24244e+06	251021	1.47293e+06	382114	307189	812538	3.8037e+06	1.31381e+07	4.98761e+07	9.86541e+07	1.66609e+08	2.0779e+08	2.26592e+08	1.95336e+08	1.27918e+08	6.73826e+07	2.78307e+07	7.05859e+06	657496	14879.7	343139	0
WYAVRTAVINAASGRQTVDE	352	371	3	0	736.378	6	18	9.48865	10.0035	741.275	13.402	0.6	0					0.117925		885012	2.65429e+06	7.32736e+06	8.69456e+06	9.11196e+06	3.79675e+06	3.70365e+06	2.38508e+06	5.66289e+06	2.05997e+07	8.00987e+07	1.94421e+08	3.72925e+08	6.00094e+08	7.71079e+08	8.19788e+08	6.73671e+08	4.51252e+08	2.68445e+08	1.16238e+08	4.01114e+07	1.4369e+07	984912	108252	155408
WYAVRTAVINAASGRQTVDEAL	352	373	2	0	1196.12	6	20					-1
WYAVRTAVINAASGRQTVDEAL	352	373	3	0	797.752	6	20					-1
WYAVRTAVINAASGRQTVDEALKDAQTGTD	352	381	2	0	1604.31	7	28					-1
WYAVRTAVINAASGRQTVDEALKDAQTGTD	352	381	3	0	1069.87	7	28	10.4761	11.2551	1077.34	20.5488	0.6	0					2.45865		5.94677e+06	2.30571e+07	4.72911e+07	5.82757e+07	6.69798e+07	6.49006e+07	4.63794e+07	3.08846e+07	1.93551e+07	9.06313e+06	2.25795e+06	463604	0	858962	1.75123e+06	2.94242e+06	1.86464e+07	5.70148e+07	1.41289e+08	2.78747e+08	4.83753e+08	7.13264e+08	9.4414e+08	1.08219e+09	1.03295e+09	8.53608e+08	6.24897e+08	3.67612e+08	1.95584e+08	9.48159e+07
WYAVRTAVINAASGRQTVDEALKDAQTGTD	352	381	4	0	802.656	7	28	10.6476	10.9125	808.31	20.7607	1	0	1.40094	0.350122	1	-2	0.726377		3.06433e+06	5.37529e+06	9.56696e+06	1.28999e+07	2.63422e+07	1.42374e+07	1.41877e+07	4.66798e+06	3.85074e+07	1.6834e+06	231018	660444	1.77021e+06	366064	120499	2.043e+06	6.01562e+06	2.23052e+07	5.12102e+07	1.05739e+08	1.77481e+08	2.68536e+08	3.53337e+08	4.18453e+08	3.96676e+08	3.37301e+08	2.4654e+08	1.59621e+08	8.78154e+07	3.68854e+07
WYAVRTAVINAASGRQTVDEALKDAQTGTDYDIPTTENL	352	390	3	0	1418.7	9	36	11.4108	11.6288	1428.66	27.3991	0.6	0					0.25016		0	0	1.39533e+06	0	0	649293	0	0	171187	0	1.75113e+06	0	0	0	0	0	0	0	0	0	0	0	0	621052	6.39465e+06	1.50898e+07	2.87244e+07	4.19682e+07	5.31377e+07	6.08831e+07
WYAVRTAVINAASGRQTVDEALKDAQTGTDYDIPTTENL	352	390	4	0	1064.28	9	36	11.4108	11.6946	1071.67	27.0648	0.6	0					0.146868		6809.53	271196	3807.08	84637.9	848994	178398	10509.3	322590	0	0	0	1.44247e+06	0	3.46325e+06	0	1.47711e+06	0	424694	0	8026.6	0	822078	1.68064e+06	9.31466e+06	2.39278e+07	4.48371e+07	7.33545e+07	9.79787e+07	1.19898e+08	1.35206e+08
YAVRT	353	357	1	0	609.335	3	3	5.35242	5.83708	612.716	3.0271	0.4	1					0.173208		0	5.70755e+06	5.93372e+07	1.16658e+08	1.04117e+08	3.78432e+07	3.65484e+06
YAVRT	353	357	2	0	305.171	3	3	5.321	5.86325	306.833	2.96978	1	1	2.20554	1.60662	1	1	0.0509405		6.85323e+06	5.08061e+07	2.11818e+08	4.31361e+08	3.75299e+08	1.33473e+08	2.46115e+07
YAVRTAVINA	353	362	1	0	1077.61	4	8	7.59572	7.68898	1084.81	6.57071	1	0	1.65962	-0.427438	1	1	0.433246		0	0	0	0	126315	691524	5.01893e+06	8.85458e+06	6.9177e+06	1.55992e+06	217162	0	0
YAVRTAVINA	353	362	2	0	539.306	4	8	7.45555	7.9067	542.944	6.64258	1	0	1.68871	1.1939	1	1	0.175369		2.6747e+06	2.63897e+06	737026	4.35328e+06	2.57751e+07	9.29344e+07	2.17149e+08	3.08379e+08	2.84407e+08	1.63757e+08	5.56432e+07	8.68355e+06	160516
YAVRTAVINAASGRQ	353	367	3	0	526.29	5	13	7.82892	7.96897	530.045	10.3595	1	0	1.58043	-0.215493		0	0.179307		130818	0	104386	101508	0	276937	154079	238364	335561	2.28015e+06	8.1805e+06	1.21608e+07	9.44764e+06	7.04538e+06	1.49842e+06	249267	0	0	0
YAVRTAVINAASGRQTVD	353	370	2	0	946.503	6	16	8.0157	8.29655	953.466	12.8384	1	0	1.5983	0.422381	1	-2	0.217875		0	102410	0	0	152.718	0	107424	0	0	248410	1.87129e+06	8.16532e+06	2.07771e+07	3.04594e+07	3.47524e+07	2.89847e+07	1.81193e+07	5.64293e+06	394829	7302.53	84059.8	0	119090
YAVRTAVINAASGRQTVD	353	370	3	0	631.338	6	16	8.00012	8.28095	635.93	12.6886	1	0	1.56798	0.422306	1	-2	0.158791		0	0	387035	794488	0	0	101887	0	0	1.86873e+06	4.33759e+06	1.42183e+07	2.99621e+07	3.81502e+07	4.58681e+07	3.49432e+07	2.42767e+07	9.53439e+06	1.95646e+06	71071.4	0	0	0
YAVRTAVINAASGRQTVDE	353	371	2	0	1011.02	6	17	7.98455	8.4784	1018.16	13.1068	0.6	0					0.168293		112443	401266	1.04172e+06	1.03322e+06	648859	107685	726564	497200	2.70279e+06	1.55477e+07	5.59098e+07	1.31714e+08	2.42058e+08	3.6069e+08	4.03855e+08	3.66655e+08	2.75325e+08	1.65987e+08	7.16424e+07	2.64366e+07	5.67024e+06	492293	0	1.53542e+07
YAVRTAVINAASGRQTVDE	353	371	3	0	674.352	6	17	7.98455	8.4784	679.024	12.8595	0.6	0					0.176029		445790	3.66458e+06	5.59069e+06	4.64599e+06	3.81788e+06	3.52118e+06	1.95002e+06	5.89818e+06	1.79283e+07	4.85959e+07	1.27295e+08	2.66859e+08	4.51686e+08	6.42823e+08	7.38824e+08	6.70655e+08	4.69569e+08	2.73871e+08	1.30845e+08	4.8227e+07	1.23518e+07	1.18384e+06	136146	182700
YAVRTAVINAASGRQTVDEA	353	372	3	0	698.031	6	18	8.5771	8.73308	701.508	9.23252	0.6	0					0.0670182		3.35936e+06	3.07752e+06	529984	185222	545593	3.55181e+06	1.8249e+07	4.74506e+07	9.44048e+07	1.56568e+08	1.89744e+08	1.86079e+08	1.45537e+08	9.5777e+07	4.32446e+07	1.17288e+07	3.36094e+06	380231	93908.9	471840	0	271023	185507	0	0
YAVRTAVINAASGRQTVDEAL	353	373	3	0	735.726	6	19	9.3483	9.45743	741.028	14.6345	0.6	0					0.122966		108103	123462	0	419225	145076	240673	0	0	210423	0	112491	1.01735e+06	4.37696e+06	1.29768e+07	1.97269e+07	2.98859e+07	3.46527e+07	2.21031e+07	2.10801e+07	1.29054e+07	0	1.55537e+06	155915	398525	139328	196393
YAVRTAVINAASGRQTVDEALKDAQTGTD	353	381	3	0	1007.85	7	27	9.76947	10.3807	1014.33	17.7139	0.6	0					0.608637		207.208	4.64567e+06	2.8208e+07	4.31409e+07	6.79227e+07	1.24635e+08	1.60445e+08	1.84064e+08	1.88373e+08	1.57622e+08	1.11958e+08	8.12899e+07	4.95601e+07	6.77402e+07	1.34104e+08	2.69499e+08	4.94719e+08	7.45352e+08	9.4886e+08	1.09899e+09	1.20805e+09	1.20022e+09	1.17435e+09	1.04722e+09	8.13644e+08	5.56764e+08	3.43788e+08	1.79315e+08	8.22543e+07	3.47563e+07
VRTAVINA	355	362	2	0	422.256	4	6					-1
VRTAVINAASGRQTVDE	355	371	2	0	893.974	6	15	6.62138	6.9024	901.409	13.8643	0.4	1					0.83343		95287.5	372817	63718.8	797186	89077.2	312066	0	114484	283419	1.49978e+06	6.52363e+06	1.02457e+07	1.35939e+07	1.22755e+07	8.64442e+06	3.66094e+06	433680	552937	1.70939e+06	4.42198e+06	1.12975e+07	1.34767e+07
VRTAVINAASGRQTVDE	355	371	3	0	596.318	6	15	6.62138	6.69943	600.41	11.2689	0.4	0					0.107101		0	0	227466	290740	183762	92843.6	537236	325987	833428	4.00557e+06	4.1768e+06	6.09519e+06	1.18416e+07	7.02628e+06	5.52036e+06	6.92352e+06	767033	308376	1.49018e+06	0	0	0
AVINA	358	362	1	0	487.287	3	3	5.60245	6.0415	489.93	2.36507	1	0	1.55282	1.13908		1	0.103001		1.67571e+07	1.08681e+08	2.81415e+08	3.29795e+08	1.53746e+08	2.67456e+07	1.38106e+06
AVINAASGRQ	358	367	2	0	493.773	4	8	5.02182	5.321	497.265	6.4355	0.4	0					0.129907		0	83955.6	0	94941.1	2.52009e+06	1.05952e+07	2.0454e+07	2.4631e+07	1.88874e+07	9.52431e+06	2.40159e+06	73126.9	32048.7
AVINAASGRQTVD	358	370	2	0	651.344	5	11	5.9628	6.18323	656.026	8.63347	0.6	0					0.0806229		0	40538.7	146055	0	348199	455325	8.00518e+06	1.55498e+07	3.03602e+07	3.85061e+07	3.81584e+07	2.5719e+07	1.2456e+07	4.03287e+06	495556	0	0
AVINAASGRQTVDE	358	371	1	0	1430.72	5	12	6.24608	6.36637	1440.44	8.92017	1	0	1.40707	-0.305043	1	0	0.268608		0	0	0	0	0	0	0	1.1553e+06	4.00174e+06	5.66323e+06	6.44146e+06	4.98861e+06	1.87618e+06	141193	0	0	0	0
AVINAASGRQTVDE	358	371	2	0	715.865	5	12	6.13602	6.54337	720.715	8.898	1	0	1.40109	0.995471	1	0	0.0822782		9.42024e+06	1.6424e+07	1.37062e+07	8.60791e+06	1.18229e+07	4.42485e+07	1.46262e+08	3.57979e+08	6.64888e+08	9.75382e+08	1.02796e+09	8.09426e+08	4.68069e+08	2.14244e+08	7.56083e+07	2.99965e+07	8.25278e+06	9.1209e+06
AVINAASGRQTVDEA	358	372	2	0	751.384	5	13	6.59017	6.73067	756.715	9.82217	0.4	0					0.237329		75658.4	0	247562	85451.4	0	0	0	138081	1.10014e+06	4.28203e+06	7.65908e+06	7.35093e+06	5.2374e+06	1.87039e+06	567897	83006.4	76574.6	179478	0
AVINAASGRQTVDEAL	358	373	2	0	807.926	5	14	8.53033	8.79035	813.72	10.6746	1	0	1.46901	0.327999		1	0.140276		40289.2	131533	0	376095	0	206868	0	8.4378e+06	1.37392e+07	4.40455e+07	6.7873e+07	9.41396e+07	9.8942e+07	7.31538e+07	4.47059e+07	1.94782e+07	4.51273e+06	0	252877	468274
AVINAASGRQTVDEALKDAQTGTD	358	381	3	0	811.073	6	22	9.3483	9.90993	816.94	16.236	0.6	0					0.373816		5.64361e+06	2.04943e+07	2.29214e+07	2.11834e+07	1.31148e+07	8.63864e+06	1.01321e+07	9.3808e+06	1.50061e+07	1.8668e+07	4.15936e+07	6.34644e+07	1.26724e+08	2.32063e+08	4.07283e+08	7.0751e+08	1.0145e+09	1.35349e+09	1.38884e+09	1.31376e+09	9.48519e+08	6.20365e+08	3.29204e+08	1.35241e+08	4.53725e+07	6.85857e+06	670742	356475	484341
AVINAASGRQTVDEALKDAQTGTDYDIPTTENL	358	390	3	0	1159.9	8	30	10.4917	10.9644	1168.01	22.3143	0.6	0					0.244565		0	229674	657400	1.28043e+06	311836	875746	0	0	0	0	0	279310	0	0	0	0	0	1.40257e+07	3.95066e+07	8.24131e+07	1.43525e+08	2.06826e+08	2.81311e+08	3.45229e+08	3.66889e+08	3.55537e+08	2.9924e+08	2.25617e+08	1.49986e+08	8.5443e+07
AVINAASGRQTVDEALKDAQTGTDYDIPTTENL	358	390	4	0	870.18	8	30	10.5384	10.9125	876.015	21.3431	0.6	0					0.20359		161513	218193	1.0338e+06	1.62283e+06	265080	163063	391053	0	704226	0	0	0	260206	193253	223179	209995	2.95843e+06	6.19958e+06	2.72812e+07	4.4241e+07	7.16353e+07	9.58888e+07	1.20456e+08	1.30608e+08	1.31225e+08	1.08633e+08	8.72174e+07	6.2748e+07	3.38669e+07	1.41656e+07
INAASGRQTVDE	360	371	2	0	630.813	5	10	5.11637	5.42023	634.8	7.27849	1	0	1.35689	0.526655		0	0.118879		178073	0	69499.9	0	182052	3.7857e+06	1.2305e+07	2.20722e+07	2.73759e+07	2.05576e+07	1.12751e+07	3.54357e+06	136608	0	0	0
INAASGRQTVDEALKDAQTGTD	360	381	3	0	754.372	6	20					0
ASGRQTVDE	363	371	2	0	481.731	4	7	3.76252	4.34443	484.482	4.98233	1	0	1.30479	1.78632		-2	0.0782841		2.83402e+06	3.96972e+06	1.57623e+07	6.64349e+07	1.66535e+08	2.6206e+08	2.58315e+08	1.58288e+08	6.60569e+07	1.90147e+07	2.99865e+06	93985.1
ASGRQTVDEAL	363	373	2	0	573.791	5	9					-1
ASGRQTVDEALKD	363	375	2	0	695.352	5	11	5.10063	5.13212	701.689	11.8992	0.4	1					0.850107		0	0	0	0	0	0	0	0	0	0	0	88430.3	0	0	19611.3	15610.6	22810.4
ASGRQTVDEALKDAQTGTD	363	381	2	0	981.972	6	17	8.32775	8.84243	988.654	12.2744	0.6	0					0.2206		469921	1.67724e+06	1.96015e+06	640679	104258	297526	337407	939129	1.02252e+07	4.26711e+07	1.05001e+08	1.94773e+08	2.93876e+08	3.65166e+08	3.58031e+08	2.69498e+08	1.61661e+08	7.18442e+07	2.506e+07	4.81982e+06	791183	769699	423759	807473
ASGRQTVDEALKDAQTGTD	363	381	3	0	654.984	6	17	8.32775	8.85805	659.378	12.0928	0.6	0					0.128409		3.53308e+06	2.89602e+06	5.69755e+06	1.65699e+06	949455	135093	411138	4.40215e+06	1.89176e+07	6.36916e+07	1.46127e+08	2.59046e+08	3.93451e+08	4.54299e+08	4.33372e+08	3.14856e+08	1.85192e+08	8.54133e+07	2.89827e+07	8.08962e+06	492091	384841	467533	674634
ASGRQTVDEALKDAQTGTDYDIPTTENL	363	390	3	0	1003.81	7	25	10.0035	10.3184	1012.31	23.7767	0.4	1					0.524107		369945	1.1323e+06	955591	2.57335e+06	1.45258e+06	1.5962e+06	200970	0	0	0	0	0	0	3.04361e+06	1.80379e+07	3.39298e+07	5.65235e+07	9.40046e+07	1.23124e+08	1.41358e+08	1.40852e+08	1.19018e+08	8.66016e+07	5.90424e+07	3.39486e+07	3.11604e+07	4.92266e+07	9.286e+07	1.70587e+08	2.51794e+08
TVDEALKDAQTGTD	368	381	2	0	732.347	5	12	7.24917	7.48155	736.94	8.37001	1	0	1.25861	0.20281		1	0.154402		74944.1	0	133526	0	93268.2	103157	3.47335e+06	1.00847e+07	1.93221e+07	2.5399e+07	2.33238e+07	1.37956e+07	4.81161e+06	208197	85194.6	0	0	0
EALKDAQTGTDYDIPTTENL	371	390	2	0	1098.02	6	17					-1
ALKDAQTGTD	372	381	1	0	1019.5	4	8	3.98285	4.58042	1025.54	5.47429	1	0	1.21582	1.85722	1	0	0.212804		588026	674033	3.22249e+06	2.05756e+07	6.30674e+07	1.10758e+08	1.42461e+08	1.18501e+08	6.35877e+07	2.20696e+07	2.9327e+06	47419.3	0
ALKDAQTGTD	372	381	2	0	510.254	4	8	3.9514	4.6434	513.258	5.44278	0.6	0					0.0645291		4.32746e+07	4.60248e+07	9.80637e+07	3.5155e+08	9.54136e+08	1.69571e+09	2.19896e+09	1.8078e+09	9.97155e+08	3.57171e+08	9.43753e+07	1.88706e+07	1.5353e+06
ALKDAQTGTDYDIPTTENL	372	390	2	0	1033.5	6	16	8.877	9.3483	1039.77	11.3526	1	0	1.2976	1.28519	0	-1	1.12819		2.1701e+06	5.95963e+06	3.31206e+06	257960	158400	552460	3.35672e+06	2.49365e+07	7.46058e+07	1.62219e+08	2.72432e+08	3.75002e+08	4.11622e+08	3.70737e+08	2.78285e+08	1.77079e+08	1.11763e+08	5.56044e+07	6.70161e+07	1.33211e+07	4.4697e+07	2.49488e+06	1.07764e+07
ALKDAQTGTDYDIPTTENL	372	390	3	0	689.336	6	16	8.74872	9.33272	694.604	14.6137	0.6	1					0.763933		0	783255	910290	1.64376e+06	1.50994e+06	1.00763e+06	847860	1.27678e+06	8.75701e+06	2.18572e+07	3.24615e+07	4.36573e+07	5.01045e+07	5.2495e+07	6.72645e+07	9.28822e+07	1.1905e+08	1.32344e+08	1.20935e+08	9.05127e+07	5.61839e+07	2.77362e+07	7.83487e+06
KDAQTGTDYDIPTTENL	374	390	2	0	941.439	6	14	8.59268	8.92378	949.683	15.4081	0.4	1					0.416979		134952	0	15951.7	0	99394.5	21185.3	449242	989732	4.71585e+06	9.04046e+06	1.13365e+07	1.61268e+07	1.09625e+07	7.75715e+06	2.47695e+07	1.17868e+08	2.45341e+08	2.34189e+08	1.50349e+08	7.4634e+07	2.86785e+07
YDIPTTE	382	388	1	0	838.383	4	4	7.20235	7.31165	841.777	2.90317	1	0	1.35023	-0.354802		1	0.230176		0	0	3.38026e+06	9.42896e+06	7.95082e+06	1.9564e+06	66011.5	0	0
YDIPTTEN	382	389	1	0	952.426	4	5	6.77748	6.8243	956.505	3.52929	0.4	0					0.352925		0	0	130164	2.43167e+06	3.52225e+06	2.8048e+06	0	0	0	89160.2
YDIPTTENL	382	390	1	0	1065.51	4	6	9.19257	9.72265	1070.47	4.33668	1	0	1.34047	1.5515	1	0	0.10171		1.59044e+07	2.62175e+07	1.16221e+08	4.49047e+08	1.07856e+09	1.43107e+09	1.02203e+09	3.8744e+08	1.08192e+08	1.93328e+07	3.4609e+06
YDIPTTENL	382	390	2	0	533.259	4	6	9.15805	9.74863	535.647	4.15388	1	0	1.24182	1.82558	1	-1	0.0398792		1.29477e+08	2.1701e+08	7.73936e+08	2.46009e+09	4.8554e+09	5.69325e+09	3.95127e+09	1.51954e+09	4.22851e+08	9.07193e+07	1.27204e+07
YFQGHM	391	396	1	0	782.329	4	4					0
YFQGHM	391	396	2	0	391.668	4	4	7.73563	8.1093	393.15	2.41629	1	0	0.95608	0.842874	1	1	0.208412		5.42579e+06	5.20756e+07	1.36154e+08	1.64259e+08	9.99819e+07	2.72145e+07	3.11704e+06	1.70772e+07	0
YFQGHMASM	391	399	1	0	1071.44	5	7	8.74872	8.94982	1076.37	4.14905	1	0	0.919318	0.0610852	1	1	0.243946		0	0	523107	4.74209e+06	1.46639e+07	1.85491e+07	1.37803e+07	2.62325e+06	576201	9806.45	0	0	0
YFQGHMASM	391	399	2	0	536.223	5	7	8.73308	9.15285	538.697	4.1662	1	0	0.927255	1.05172	1	1	0.0579057		6.05166e+06	1.25229e+07	5.11809e+07	1.53484e+08	2.91629e+08	3.63853e+08	2.65207e+08	1.33217e+08	4.81704e+07	1.35839e+07	735286	0	261573
YFQGHMASMTGGQQMGRGSSPQKPIV	391	416	2	0	1390.66	8	22	8.81117	9.04352	1399.26	15.3587	1	0	1.26063	0.202659	1	-1	0.14347		0	0	0	0	0	0	0	0	0	0	11717.7	159544	910704	4.46983e+06	1.22217e+07	1.84416e+07	2.67213e+07	2.54995e+07	2.44303e+07	1.92521e+07	1.44426e+07	6.07548e+06	1.85862e+06	40712	25936.2	0	0	0	0	0
YFQGHMASMTGGQQMGRGSSPQKPIV	391	416	3	0	927.44	8	22	8.74872	9.12683	933.152	15.2978	1	0	1.25166	0.863034	1	-1	0.0633402		8430.96	758982	1.87783e+06	1.39788e+06	180551	245639	10931.5	285949	8905.72	430447	2.54731e+06	1.68578e+07	4.59179e+07	8.96758e+07	1.67848e+08	2.34975e+08	3.015e+08	3.29661e+08	3.00522e+08	2.47121e+08	1.67421e+08	1.00491e+08	5.37195e+07	2.07604e+07	5.60909e+06	1.49549e+06	47197.3	0	150511	141926
YFQGHMASMTGGQQMGRGSSPQKPIV	391	416	4	0	695.832	8	22	8.877	9.1008	700.066	15.0958	1	0	1.22193	0.163924	1	-2	0.0953973		261954	251786	796488	549907	395454	197239	149958	9171.93	0	106454	205230	3.55102e+06	1.07082e+07	2.4042e+07	3.71729e+07	5.95364e+07	6.99802e+07	7.57294e+07	6.136e+07	5.78459e+07	3.8002e+07	2.48622e+07	0	4.25788e+06	372384	63552.1	794516	0	154313	132492
YFQGHMASMTGGQQMGRGSSPQKPIVR	391	417	3	0	979.474	8	23	8.07808	8.28095	986.146	18.0945	0.4	1					0.241232		0	86168.2	92883.3	90441.2	0	0	131108	0	0	149745	0	213471	0	249910	2.90959e+06	7.79047e+06	1.19357e+07	1.76888e+07	2.43906e+07	1.80968e+07	1.59031e+07	1.97403e+07	6.95686e+06	4.10094e+06	1.04407e+07	2.87047e+06	4.65255e+06	6.28037e+06	2.41999e+06	1.48892e+06
YFQGHMASMTGGQQMGRGSSPQKPIVR	391	417	4	0	734.857	8	23	8.07808	8.17175	739.521	16.7321	1	0	1.3557	-0.425626	1	0	0.130499		0	0	0	0	0	0	0	0	0	0	117919	0	103317	370542	224948	2.27283e+06	4.26903e+06	6.27702e+06	7.52537e+06	7.483e+06	5.10236e+06	4.57877e+06	3.58853e+06	778059	0	0	0	0	0	0
YFQGHMASMTGGQQMGRGSSPQKPIVRV	391	418	3	0	1012.5	8	24					0
YFQGHMASMTGGQQMGRGSSPQKPIVRVFLPNKQRTVVPARC	391	432	4	0	1162.1	10	36	9.09558	9.62388	1169.48	26.4968	1	0	1.38335	1.54342	1	1	0.152099		135488	187732	336498	203518	200318	194051	130754	0	11735.6	0	382878	0	0	127531	118355	7876.63	208902	0	503379	462520	1.0407e+06	3.89886e+06	1.75748e+07	3.58529e+07	6.85741e+07	1.06067e+08	1.52868e+08	1.92574e+08	2.19163e+08	2.47116e+08
YFQGHMASMTGGQQMGRGSSPQKPIVRVFLPNKQRTVVPARC	391	432	5	0	929.879	10	36	9.1112	9.64468	935.826	26.7167	1	0	1.40313	1.5669	1	1	0.0555771		0	148048	166137	510351	12822.5	375037	0	0	163505	0	165987	476814	443641	38785.4	161914	797372	177824	633241	258782	3.24594e+06	4.94821e+06	1.55224e+07	4.29327e+07	5.36758e+07	1.48701e+08	2.37046e+08	3.31258e+08	4.23944e+08	5.04844e+08	5.44983e+08
YFQGHMASMTGGQQMGRGSSPQKPIVRVFLPNKQRTVVPARC	391	432	6	0	775.067	10	36	9.09558	9.42625	779.992	26.5312	1	0	1.38645	0.648069	1	1	0.0532949		990684	335898	1.77755e+06	850479	1.79547e+06	0	948223	166641	721474	0	1.51302e+06	1.17767e+06	2.54204e+06	597334	0	571255	1.56427e+06	535978	1.24582e+06	2.34997e+06	0	1.7351e+07	3.69227e+07	7.18373e+07	1.23068e+08	1.96875e+08	1.89436e+08	3.59114e+08	4.38426e+08	4.56627e+08
YFQGHMASMTGGQQMGRGSSPQKPIVRVFLPNKQRTVVPARC	391	432	7	0	664.487	10	36	9.12683	9.45743	668.707	26.5176	1	0	1.38522	0.647766	1	1	0.0414209		654562	1.026e+06	541114	1.07748e+06	987605	1.38164e+06	591040	421430	116063	555718	963837	420509	668549	663536	311774	463059	299143	1.07802e+06	574885	1.74093e+06	5.50232e+06	1.33985e+07	2.79008e+07	5.33863e+07	9.79221e+07	1.49949e+08	2.0978e+08	2.68169e+08	3.25484e+08	3.55885e+08
YFQGHMASMTGGQQMGRGSSPQKPIVRVFLPNKQRTVVPARCGV	391	434	5	0	961.096	10	38	9.3483	9.62908	967.306	27.9337	1	0	1.38036	0.422079	1	1	0.0645619		0	0	593976	133131	0	0	151118	374702	0	251181	0	0	0	289277	0	147472	0	382601	448251	296558	342035	1.24038e+06	4.77086e+06	1.19813e+07	2.50232e+07	4.61378e+07	7.6995e+07	1.05248e+08	1.46612e+08	1.86545e+08
YFQGHMASMTGGQQMGRGSSPQKPIVRVFLPNKQRTVVPARCGV	391	434	6	0	801.082	10	38	9.41065	9.75383	806.204	27.6185	1	0	1.3535	0.704773	1	1	0.113614		0	0	0	287756	289457	354211	376829	0	719191	45245.3	418633	130786	1.03819e+06	0	1.2594e+06	856853	0	1.04583e+06	139935	351884	3.16753e+06	608055	4.05408e+06	2.03951e+07	2.50279e+07	4.71243e+07	7.73637e+07	1.10469e+08	1.43762e+08	1.79192e+08
YFQGHMASMTGGQQMGRGSSPQKPIVRVFLPNKQRTVVPARCGV	391	434	7	0	686.785	10	38	9.37948	9.66028	691.206	27.8336	1	0	1.37182	0.422155	1	1	0.0520431		114608	2.68272	146103	196311	2.12755e+06	241228	467404	185280	0	203307	101814	541541	468282	94093.8	93261.1	113648	95728.6	284506	336879	1.32272e+06	231997	791303	3.14663e+06	5.72525e+06	1.6756e+07	3.29289e+07	5.22458e+07	7.21949e+07	9.73725e+07	1.19684e+08
YFQGHMASMTGGQQMGRGSSPQKPIVRVFLPNKQRTVVPARCGV	391	434	8	0	601.063	10	38					-1
YFQGHMASMTGGQQMGRGSSPQKPIVRVFLPNKQRTVVPARCGVT	391	435	6	0	817.923	10	39	9.12683	9.45743	823.243	28.7546	1	0	1.38748	0.647766		1	0.0802078		0	10359	244963	342403	0	0	4598.38	0	0	281092	0	3805.68	0	179424	535569	82933.4	146838	190731	155836	6806.41	0	944171	459810	1.81529e+06	5.17885e+06	1.37588e+07	2.93015e+07	4.86902e+07	6.78284e+07	9.12361e+07
TGGQQMGRGSSPQKPIV	400	416	2	0	864.446	6	13	7.7978	7.99492	867.31	4.67311	0.5	0					0.212124		0	0	1.5115e+06	1.18821e+07	2.83766e+07	3.74481e+07	4.11404e+07	3.07966e+07	1.82505e+07	5.10284e+06	319959	0	0	0	0	0	0	0	0	0
TGGQQMGRGSSPQKPIVRVFLPNKQRTVVPARC	400	432	4	0	898.991	8	27	8.468	8.67067	904.661	20.4467	1	0	1.45221	0.0681827	1	0	0.191596		318765	185614	263634	0	0	0	0	0	898840	0	1.22779e+06	0	591795	0	962448	115299	482996	809889	4.30066e+06	8.78992e+06	1.63781e+07	2.13998e+07	2.63285e+07	2.59738e+07	2.37404e+07	2.26548e+07	1.46299e+07	8.14621e+06	2.80136e+06	596659
TGGQQMGRGSSPQKPIVRVFLPNKQRTVVPARC	400	432	5	0	719.394	8	27	8.48358	8.5771	724.022	20.9041	1	0	1.50706	-0.426306	1	0	0.114471		0	0	0	0	0	82350.9	0	0	98646	0	477845	0	0	101384	0	0	0	136485	1.44372e+06	2.22248e+06	4.34076e+06	7.38962e+06	8.5685e+06	1.09497e+07	9.85852e+06	6.52576e+06	4.84499e+06	2.31202e+06	2.98134e+06	131684
TGGQQMGRGSSPQKPIVRVFLPNKQRTVVPARC	400	432	6	0	599.663	8	27	8.48358	8.54592	603.473	20.6273	1	0	1.47387	-0.567577	1	0	0.250942		0	0	0	0	82773.4	0	235047	0	0	0	369112	0	0	0	114643	0	258774	0	264972	347693	2.13588e+06	2.66121e+06	2.72417e+06	4.38518e+06	3.77524e+06	2.48887e+06	2.05659e+06	1.53339e+06	195430	135694
TGGQQMGRGSSPQKPIVRVFLPNKQRTVVPARCGVTVRDSLKKALM	400	445	7	0	713.97	10	40	9.72265	9.84747	718.825	30.8582	1	0	1.49809	-0.284506		1	0.0773999		0	0	0	119622	0	0	154971	0	162253	0	220626	0	156402	0	0	103731	0	317750	137732	147369	94052.1	0	763213	0	3.43654e+06	91604.4	1.28987e+06	2.13165e+06	4.93109e+06	8.42488e+06
MGRGSSPQKPIVRVFLPNKQRTVVPARC	405	432	4	0	781.189	8	22					-1
RVFLPNKQRTVVPARC	417	432	3	0	628.696	6	12	7.5646	8.0157	632.267	9.52832	0.6	0					0.106952		89926.6	108527	538839	0	0	261793	1.17791e+06	1.63723e+07	4.35226e+07	8.15421e+07	1.18649e+08	1.23057e+08	9.55427e+07	5.8056e+07	2.22856e+07	3.47216e+06	529954	583900	17547.5
RVFLPNKQRTVVPARC	417	432	4	0	471.774	6	12	6.15177	6.30888	476.204	16.5345	0.4	0					0.0542973		134638	0	45989.4	0	182669	0	208701	0	140398	0	120956	0	0	0	44571.8	0	0	0	2.74996e+07
RVFLPNKQRTVVPARCGV	417	434	3	0	680.726	6	14					-1
RVFLPNKQRTVVPARCGV	417	434	4	0	510.797	6	14					-1
RVFLPNKQRTVVPARCGVT	417	435	3	0	714.409	6	15	7.84447	8.00012	718.781	11.7845	1	0	1.54401	-0.14482		0	0.116549		0	0	0	0	0	0	109466	0	0	584013	1.02455e+06	5.34677e+06	1.04978e+07	1.07456e+07	8.47386e+06	6.81697e+06	1.72273e+06	354800	155483	0	0	0
RVFLPNKQRTVVPARCGVTVRDSLKKALM	417	445	4	0	821.475	8	25	9.61348	9.8787	826.818	19.2953	1	0	1.49925	0.351557	1	1	0.139849		278586	142780	0	0	0	682290	129246	0	189665	323115	172354	0	0	0	272127	570367	3.01943e+06	1.15654e+07	2.16355e+07	3.21372e+07	4.50252e+07	5.06427e+07	4.9203e+07	4.59174e+07	3.07264e+07	1.75697e+07	7.58925e+06	1.76417e+06	0	0
RVFLPNKQRTVVPARCGVTVRDSLKKALM	417	445	5	0	657.381	8	25	9.67587	9.89432	661.658	19.3026	1	0	1.50019	0.139687	1	1	0.112341		1.87224e+06	0	92443.1	0	0	2.02489e+06	0	0	125154	0	338904	70421.5	0	0	437313	1.92554e+06	4.66499e+06	1.31279e+07	2.09525e+07	3.40176e+07	5.06893e+07	5.71456e+07	5.30274e+07	4.67703e+07	3.80107e+07	2.10203e+07	1.13635e+07	5.14168e+06	1.25348e+06	461045
RVFLPNKQRTVVPARCGVTVRDSLKKALM	417	445	6	0	547.985	8	25	9.56668	9.80065	551.584	19.5134	1	0	1.5275	0.209983	1	1	0.103873		0	0	161275	0	121543	0	0	166278	242791	110953	0	0	0	0	162699	580434	1.34754e+06	4.7352e+06	9.74475e+06	1.40484e+07	2.56906e+07	2.53386e+07	2.43964e+07	2.35333e+07	1.7442e+07	9.77655e+06	5.41319e+06	1.08874e+06	681897	60040.3
VFLPNKQRTVVPARCGV	418	434	3	0	628.693	6	13	7.5646	7.93783	632.263	9.51883	0.6	0					0.0965866		0	108527	669412	0	165910	513810	943562	1.50461e+07	4.20371e+07	7.87674e+07	1.14513e+08	1.18093e+08	9.19205e+07	5.67111e+07	2.05099e+07	4.30602e+06	353236	191385	17547.5	0
GVTVRDSL	433	440	2	0	423.738	4	6	6.88677	7.45555	427.217	6.48187	1	1	2.49822	1.72682		1	0.0443109		0	307293	0	2.4392e+07	1.40769e+08	6.02591e+08	1.51763e+09	1.94479e+09	1.38826e+09	5.0236e+08	1.23838e+08
GVTVRDSLKKALM	433	445	2	0	709.413	5	11	8.84243	9.33272	714.046	8.37251	0.6	0					0.105389		3.85428e+06	9.14657e+06	9.83198e+06	2.141e+07	4.56644e+07	9.54777e+07	2.143e+08	4.91099e+08	8.88835e+08	1.20124e+09	1.17899e+09	8.02829e+08	3.94971e+08	1.32633e+08	2.57388e+07	1.52301e+06	266529
GVTVRDSLKKALM	433	445	3	0	473.278	5	11	8.84243	9.33272	476.413	8.51053	1	0	1.50531	1.37119	1	1	0.0875168		2.78975e+06	3.11483e+06	4.23315e+06	2.92866e+06	1.58907e+07	4.16737e+07	1.00479e+08	2.74897e+08	5.25983e+08	7.34363e+08	7.19046e+08	4.88151e+08	2.40661e+08	8.28652e+07	2.28306e+07	3.41485e+06	105706
GVTVRDSLKKALMM	433	446	2	0	774.934	6	12	10.0503	10.4274	779.466	8.02088	1	0	1.1644	0.858428	1	1	0.616836		1.34145e+07	5.5011e+07	5.07185e+07	2.20015e+07	571067	1.19157e+06	2.11623e+06	1.32158e+07	4.47464e+07	8.71891e+07	1.0716e+08	1.08781e+08	6.88098e+07	6.04556e+07	1.38865e+07	2.92878e+07	4.52424e+06	1.21388e+07	0
GVTVRDSLKKALMM	433	446	3	0	516.958	6	12	10.0347	10.3184	520.496	9.57019	1	0	1.58248	0.435217	1	0	0.0961235		84409.1	85618.5	0	296266	0	15537.1	1.86306e+06	8.85175e+06	2.80341e+07	5.48209e+07	7.53019e+07	7.52236e+07	4.75758e+07	2.31725e+07	8.07711e+06	5.27721e+06	1.95663e+06	1.18261e+06	2.19531e+06
GVTVRDSLKKALMMRGLIPECC	433	454	3	0	807.426	8	19					0
GVTVRDSLKKALMMRGLIPECC	433	454	4	0	605.822	8	19					-1
GVTVRDSLKKALMMRGLIPECCA	433	455	3	0	831.105	8	20	11.5821	11.679	836.626	14.8233	0.6	0					0.309981		754301	1.81119e+06	1.00935e+06	142845	3293.06	253547	0	401374	143343	0	0	165832	597866	3.01127e+06	9.26651e+06	1.66737e+07	2.0556e+07	2.29136e+07	1.83051e+07	1.32653e+07	9.7271e+06	4.01665e+06	992376	249182	168601	0	0	184413	0
TVRDSLKKALM	435	445	2	0	631.368	5	9	8.32775	8.73308	635.135	6.73046	0.6	0					0.122807		1.262e+06	2.09674e+06	4.63382e+06	7.08696e+06	4.9631e+07	1.70014e+08	3.915e+08	6.29717e+08	6.10791e+08	3.95294e+08	1.70058e+08	5.43942e+07	1.13977e+07	901760	463246
TVRDSLKKALM	435	445	3	0	421.248	5	9	8.34333	8.8268	423.769	6.7616	1	0	1.43279	1.34031	1	1	0.0845436		668595	48954.8	140698	2.55281e+06	1.49215e+07	5.87712e+07	1.47533e+08	2.38956e+08	2.40967e+08	1.54548e+08	6.45188e+07	1.68099e+07	2.41068e+06	62685.6	0
TVRDSLKKALMM	435	446	2	0	696.889	6	10					-1
TVRDSLKKALMM	435	446	3	0	464.928	6	10	9.75383	9.92557	467.7	7.36353	0.6	0					0.0925715		0	0	101221	0	0	746996	6.62673e+06	1.49232e+07	2.23768e+07	1.90834e+07	9.82981e+06	3.41036e+06	682575	131246	0	0	29940.2
TVRDSLKKALMMRGLIPECCA	435	455	3	0	779.075	7	18	11.4264	11.5354	784.082	13.3805	0.6	0					0.170761		0	0	0	0	0	6308.74	0	175355	183372	0	186866	463610	3.4458e+06	6.47485e+06	1.0693e+07	1.23753e+07	1.11565e+07	6.67657e+06	3.92114e+06	0	0	0	0	0	0	0
VRDSLKKALM	436	445	2	0	580.845	5	8	7.62682	8.20295	583.892	5.34783	1	0	1.16463	1.76012	1	1	0.0825163		668156	1.13909e+07	6.42773e+06	6.92667e+07	2.24767e+08	4.67465e+08	6.25855e+08	5.0824e+08	2.51676e+08	8.90473e+07	1.89814e+07	1.77892e+06	99734	127069
VRDSLKKALM	436	445	3	0	387.566	5	8	7.64235	8.06248	389.661	5.54068	1	0	1.2427	1.05338	1	1	0.136979		0	0	655709	1.12762e+07	6.71983e+07	1.73005e+08	2.14614e+08	1.76771e+08	1.07506e+08	2.72901e+07	3.54136e+06	1.23896e+07	0	0
VRDSLKKALMM	436	446	2	0	646.365	6	9	9.04873	9.26523	649.72	5.81398	1	1	1.09184	0.130853		-1	0.358993		0	0	1.92633e+07	22955.4	1.11902e+07	1.74989e+07	4.159e+07	5.00558e+07	4.20858e+07	2.17616e+07	1.33802e+07	821889	1.11396e+06	0	0	251312
SLKKALM	439	445	2	0	395.746	4	5	7.08977	7.24917	397.93	3.83185	0.4	0					0.0990487		0	176464	1.95648e+06	1.09291e+07	2.43539e+07	2.39703e+07	6.6056e+06	711839	9254.98	0
KKALM	441	445	2	0	295.688	4	3	5.50873	5.93133	296.93	2.06538	1	0	1.22934	1.06456		0	0.0780513		1.87161e+06	2.98793e+07	9.24494e+07	9.80136e+07	2.51541e+07	942597	42600.6	60635.6
KKALMMRGLIPECCA	441	455	3	0	555.289	7	12	9.00187	9.03312	559.85	12.4237	0.4	1					0.340326		87427.3	0	79216.4	239558	0	0	450532	0	0	67828.7	0	360823	2.15227e+06	1.82351e+06	1.67828e+06	2.29553e+06	1.43883e+06	677204	896471	83306.9
MRGLIPEC	446	453	2	0	459.73	5	5	9.58228	10.1473	461.671	3.20933	1	0	1.07846	1.70991		0	0.0364886		5.79042e+06	6.24022e+07	2.88832e+08	6.4746e+08	7.76229e+08	5.08346e+08	1.90905e+08	5.58708e+07	8.85486e+06	515219	64872.7
MRGLIPECC	446	454	1	0	1021.46	5	6	10.3028	10.6996	1026.24	3.9862	1	0	1.15132	0.947374	1	0	0.137004		0	2.88374e+06	5.35018e+07	1.67618e+08	2.87295e+08	3.05361e+08	2.0593e+08	9.27192e+07	3.52167e+07	4.88509e+06	183976	347724
MRGLIPECC	446	454	2	0	511.235	5	6	10.2095	10.8034	513.579	3.89352	1	0	1.1013	1.84053	1	0	0.0418972		2.41789e+07	1.23499e+08	5.66616e+08	1.6571e+09	3.02761e+09	3.19114e+09	1.96604e+09	8.28296e+08	3.1298e+08	5.18517e+07	741171	787702
MRGLIPECCA	446	455	1	0	1092.5	6	7	10.1473	10.6319	1098.04	4.70185	1	0	1.17504	1.34552	1	-1	0.104195		809797	307907	1.93384e+07	1.21145e+08	3.08561e+08	4.86057e+08	4.68728e+08	3.02239e+08	1.3166e+08	2.7775e+07	445336	329100	237594	0
MRGLIPECCA	446	455	2	0	546.754	6	7	10.1473	10.7099	549.516	4.68343	1	0	1.16652	1.69888	1	-1	0.0436021		2.72174e+07	8.14394e+07	3.43037e+08	1.2924e+09	3.12145e+09	4.86875e+09	4.61146e+09	2.90795e+09	1.3076e+09	4.93656e+08	8.45344e+07	3.88987e+06	1.59052e+06	2.21193e+06
MRGLIPECCAV	446	456	2	0	596.288	6	8	10.8034	10.9125	602.182	10.885	0.4	0					0.810652		0	0	78188.7	367290	211043	0	80417.6	0	1.41105e+06	77728.2	398187	0	396436	5.06023e+06	2.49653e+06
RGLIPEC	447	453	2	0	394.21	4	4	8.97062	9.45743	395.783	2.624	1	0	1.12422	1.35548		1	0.1607		0	1.04851e+07	3.54795e+07	6.25106e+07	4.43251e+07	1.52694e+07	859549	166484	180083
RGLIPECC	447	454	2	0	445.715	5	5	9.59788	10.097	447.686	3.29273	1	0	1.13247	1.41106		1	0.0884889		284533	1.23531e+07	7.38956e+07	1.83121e+08	2.27786e+08	1.54681e+08	5.53048e+07	1.442e+07	1.16271e+06	563303	149254
RGLIPECCA	447	455	2	0	481.233	5	6	9.48865	10.0035	483.626	4.09406	1	0	1.20953	1.48271		0	0.155648		1.7323e+06	7.98189e+06	6.241e+07	2.10401e+08	3.90996e+08	4.40245e+08	2.86312e+08	1.15754e+08	3.40738e+07	9.88937e+06	2.31168e+06	305492
AVYRIQDGEKKPIGWDTD	455	472	2	0	1046.03	6	15	8.5771	8.72788	1051.99	10.6852	0.6	0					0.26387		118839	0	215772	152806	0	0	159422	2.57962e+06	1.16411e+07	2.31963e+07	3.60279e+07	4.50842e+07	4.14826e+07	3.24364e+07	1.99381e+07	1.3909e+07	6.74772e+06	3.7832e+06	3.4884e+06	3.07444e+06	1.81591e+06	143319
AVYRIQDGEKKPIGWDTD	455	472	3	0	697.688	6	15	8.5615	8.89258	701.501	10.199	0.6	0					0.0853635		464604	1.30593e+06	3.11178e+06	3.4435e+06	1.55767e+06	1.69705e+06	1.30907e+07	4.56079e+07	1.09667e+08	2.14558e+08	3.40756e+08	4.09535e+08	3.97776e+08	3.07099e+08	1.96213e+08	9.62885e+07	3.77958e+07	1.0994e+07	2.05365e+06	93908.9	1.09089e+06	798068
AVYRIQDGEKKPIGWDTDISW	455	475	2	0	1239.13	7	18					-1
AVYRIQDGEKKPIGWDTDISW	455	475	3	0	826.42	7	18	11.0994	11.4991	830.996	12.236	0.6	0					0.126566		0	26099.2	624968	332023	0	311927	7.75767e+06	0	528919	1.62741e+07	3.92113e+07	8.0131e+07	1.25162e+08	1.5938e+08	1.63973e+08	1.35903e+08	9.69648e+07	5.85906e+07	2.33133e+07	5.38434e+06	1.43975e+06	1.12291e+06	324493	144026	637464	216546
AVYRIQDGEKKPIGWDTDISW	455	475	4	0	620.067	7	18	11.224	11.3745	623.556	12.4634	1	0	1.24214	-0.168	1	1	0.10481		0	156653	0	133655	0	75731.1	67976.6	0	0	293138	2.22025e+06	5.40591e+06	1.19025e+07	1.76743e+07	1.65953e+07	1.45965e+07	9.6882e+06	3.76073e+06	370016	168675	0	571907	0	303871	91737.5	708889
AVYRIQDGEKKPIGWDTDISWL	455	476	3	0	864.115	7	19	12.2247	12.7037	868.797	12.4792	1	0	1.12682	1.32	1	0	0.135002		627003	2.27066e+06	1.13114e+06	2.1468e+06	3.66395e+06	4.76591e+06	6.50078e+06	6.39461e+06	6.92789e+06	1.69364e+07	2.9633e+07	5.27035e+07	8.87155e+07	1.17045e+08	1.37123e+08	1.36251e+08	1.11768e+08	7.1372e+07	4.06016e+07	1.86061e+07	4.75473e+06	1.26655e+06	2.91155e+06	1.08477e+06	524495	1.65119e+06	271133
AVYRIQDGEKKPIGWDTDISWL	455	476	4	0	648.338	7	19	12.2715	12.3912	651.981	13.0071	1	0	1.21678	-0.30761	1	0	0.079853		0	0	0	0	0	0	0	57570	66646.2	0	365017	3.47377e+06	5.85762e+06	1.01157e+07	1.08007e+07	1.08072e+07	8.48127e+06	4.92272e+06	2.60441e+06	900515	526278	84012.9	131593	0	186250	0	0
AVYRIQDGEKKPIGWDTDISWLTGEEL	455	481	2	0	1560.29	7	24	12.7558	12.9587	1569.39	16.3355	1	0	1.20403	0.0692398	1	1	0.215784		0	0	0	0	0	0	0	0	0	0	0	0	341216	1.62357e+06	5.18585e+06	1.04304e+07	1.86634e+07	2.3467e+07	2.74007e+07	2.72413e+07	1.97559e+07	1.50291e+07	4.45402e+06	979563	237213	0	0	0	0	0
AVYRIQDGEKKPIGWDTDISWLTGEEL	455	481	3	0	1040.53	7	24	12.6933	12.8807	1046.56	16.2412	0.6	0					0.0710224		1.1192e+07	1.04212e+07	1.17189e+07	9.09664e+06	4.93535e+06	3.21535e+06	1.44914e+06	461732	350012	1.49818e+06	1.00779e+06	9.21666e+06	2.61249e+07	6.83526e+07	1.3286e+08	2.30153e+08	3.4114e+08	4.41017e+08	5.03567e+08	4.73488e+08	4.00867e+08	2.93832e+08	1.77357e+08	9.70508e+07	4.48311e+07	1.76842e+07	5.91927e+06	651452	0	0
AVYRIQDGEKKPIGWDTDISWLTGEEL	455	481	4	0	780.648	7	24	12.7089	13.2031	785.212	16.3947	0.6	0					0.126475		1.16869e+07	9.99334e+06	1.09426e+07	5.97307e+06	4.65038e+06	2.41253e+06	1.01229e+06	383812	115047	604761	1.15376e+06	5.40075e+06	1.93249e+07	5.56803e+07	1.13574e+08	1.97251e+08	2.92521e+08	3.73728e+08	4.09356e+08	4.0002e+08	3.19414e+08	2.25702e+08	1.30789e+08	1.30038e+08	3.21821e+07	1.04657e+07	2.45754e+06	4.2198e+07	515667	120449
VYRIQDGEKKPIGWD	456	470	2	0	902.473	6	12	8.67067	9.04352	907.053	8.07663	0.6	0					0.0910773		319318	126457	147208	135666	138850	6.37595e+06	2.45366e+07	6.17427e+07	9.62676e+07	1.1323e+08	1.02675e+08	6.77368e+07	3.21142e+07	1.10876e+07	502513	153053	384948	0	0
VYRIQDGEKKPIGWD	456	470	3	0	601.984	6	12	8.65507	8.97062	605.034	8.06534	0.6	0					0.0537007		248198	1.33512e+06	561207	694497	5.77737e+06	2.15088e+07	6.67457e+07	1.29013e+08	2.14008e+08	2.50898e+08	2.23223e+08	1.54859e+08	8.05486e+07	2.43037e+07	8.60656e+06	1.13583e+06	894645	343342	89193.5
VYRIQDGEKKPIGWDTD	456	472	2	0	1010.51	6	14	8.00012	8.4057	1018.34	14.4553	0.6	0					0.3191		0	79964.3	401266	106226	1.30851e+06	1.97508e+06	2.69607e+06	3.04032e+06	1.24546e+06	1.30247e+06	7.28028e+06	1.98955e+07	4.2536e+07	1.22368e+08	2.20017e+08	3.11568e+08	3.40093e+08	2.60493e+08	1.54983e+08	6.78594e+07	2.3571e+07
VYRIQDGEKKPIGWDTD	456	472	3	0	674.009	6	14	8.03128	9.06435	678.005	10.7893	0.6	1					0.851086		4.56825e+06	1.0126e+07	8.82178e+06	5.64833e+06	6.29723e+06	3.40291e+07	1.19166e+08	3.28337e+08	6.42149e+08	1.05263e+09	1.33473e+09	1.32653e+09	1.0786e+09	7.30081e+08	5.93311e+08	7.21403e+08	6.53131e+08	4.73274e+08	2.70434e+08	1.28278e+08	4.7474e+07
VYRIQDGEKKPIGWDTD	456	472	4	0	505.759	6	14	8.54592	8.96542	508.363	9.21805	1	0	1.1321	1.05052	-2	0	0.0548892		347074	477081	623971	604126	1.01228e+06	1.87636e+06	1.69926e+07	3.67861e+07	9.19762e+07	1.27395e+08	1.77287e+08	1.5734e+08	1.20891e+08	7.25089e+07	3.29578e+07	1.27307e+07	2.71749e+06	350066	310620	5496.97	0
VYRIQDGEKKPIGWDTDISW	456	475	3	0	802.741	7	17	11.1617	11.7101	806.996	11.3131	0.6	0					0.495473		668875	1.86297e+06	9.3802e+06	1.04825e+07	1.4572e+07	1.43753e+07	1.29498e+07	1.31727e+07	5.01688e+07	1.28238e+08	2.57496e+08	4.13333e+08	5.34677e+08	5.33314e+08	4.91409e+08	3.22515e+08	1.89561e+08	1.29525e+08	3.46547e+07	1.0393e+07	1.4152e+07	1.29545e+06	2.91064e+06	506258	0
VYRIQDGEKKPIGWDTDISW	456	475	4	0	602.308	7	17					-1
VYRIQDGEKKPIGWDTDISWL	456	476	2	0	1260.15	7	18	11.2343	11.5042	1271.11	20.3912	0.4	1					0.195734		0	0	0	0	0	178667	0	0	0	0	0	0	0	0	329340	338950	182452	2.47616e+06	7.78936e+06	2.89973e+07	5.00937e+07	6.72621e+07	7.83593e+07	6.96998e+07	4.82623e+07	2.14667e+07
VYRIQDGEKKPIGWDTDISWL	456	476	3	0	840.436	7	18	12.2871	12.7558	844.961	12.0485	1	0	1.1675	1.27326	-1	0	0.0749386		2.21944e+06	2.07521e+06	2.44942e+06	4.4274e+06	1.34921e+06	926948	2.47875e+06	4.38655e+06	2.38209e+07	7.65251e+07	1.49655e+08	2.7298e+08	4.39667e+08	4.68592e+08	4.79653e+08	4.46126e+08	2.71293e+08	1.50806e+08	7.30955e+07	2.97673e+07	1.22951e+07	4.08121e+06	3.4123e+06	2.53737e+06	1.26496e+06	472665
VYRIQDGEKKPIGWDTDISWL	456	476	4	0	630.579	7	18	12.2559	12.5891	634.035	12.2978	1	0	1.21234	0.659696	-1	0	0.063941		0	56315.9	0	186510	59422.8	60960	86638.9	911334	1.90203e+06	6.66294e+06	2.36739e+07	4.20124e+07	6.61679e+07	7.87485e+07	8.42963e+07	6.57463e+07	4.46865e+07	2.43516e+07	1.16061e+07	4.14999e+06	1.43973e+06	3.01272e+06	872946	3.33394e+06	114537	875322
VYRIQDGEKKPIGWDTDISWLTG	456	478	3	0	893.126	7	20	11.9594	12.0843	898.202	13.6197	0.6	0					0.212068		134524	106201	0	0	133158	0	0	382847	229877	1.00997e+06	2.93092e+06	4.50205e+06	5.712e+06	1.15322e+07	1.18954e+07	1.44906e+07	1.57311e+07	1.06763e+07	5.87514e+06	5.16568e+06	790253	133094	2.27046e+06	346860	34921	1.58587e+06	0	0
VYRIQDGEKKPIGWDTDISWLTGEE	456	480	3	0	979.154	7	22	12.0375	12.2247	984.701	14.8907	0.6	0					0.377826		8262.49	131171	5.42771e+06	51891.3	146564	1.34109e+06	0	576607	197217	0	2.23019e+06	211680	1.16107e+06	7.36711e+06	1.24167e+07	1.96562e+07	2.59443e+07	2.36252e+07	2.16223e+07	1.38684e+07	8.60251e+06	2.14301e+06	2.47994e+06	912296	1.7207e+06	1.18287e+06	2.04397e+06	1.8656e+06	1.89626e+06	1.02006e+06
VYRIQDGEKKPIGWDTDISWLTGEEL	456	481	2	0	1524.77	7	23	12.7558	13.2031	1533.43	15.4945	1	0	1.18146	1.17684	1	0	0.130757		0	0	0	0	0	0	0	0	0	0	871737	1.24904e+06	1.16544e+07	2.87596e+07	6.15597e+07	1.00018e+08	1.3218e+08	1.48773e+08	1.5192e+08	1.1906e+08	7.99418e+07	4.37393e+07	1.55476e+07	3.24887e+06	339236	0	163746	0	0	0
VYRIQDGEKKPIGWDTDISWLTGEEL	456	481	3	0	1016.85	7	23	12.7245	13.2865	1022.64	15.5458	0.6	0					0.0567735		2.11428e+06	9.22213e+06	1.54802e+07	1.74569e+07	1.58506e+07	1.02339e+07	6.83551e+06	2.85079e+06	3.56076e+06	1.06752e+07	4.2978e+07	1.39252e+08	3.46584e+08	7.18233e+08	1.27273e+09	2.01381e+09	2.60122e+09	2.87187e+09	2.78596e+09	2.39967e+09	1.73826e+09	1.07293e+09	5.73636e+08	2.76434e+08	1.05883e+08	3.27773e+07	7.87763e+06	537722	0	0
VYRIQDGEKKPIGWDTDISWLTGEEL	456	481	4	0	762.888	7	23	12.7401	13.1147	767.234	15.5585	0.6	0					0.0724246		624240	2.11108e+06	4.55786e+06	4.58688e+06	4.08147e+06	2.80164e+06	1.30295e+06	762202	477058	2.64291e+06	2.05188e+07	4.23321e+07	1.02696e+08	2.24037e+08	4.12633e+08	6.19646e+08	8.04905e+08	9.22264e+08	9.20688e+08	7.68543e+08	5.48773e+08	3.33756e+08	1.77092e+08	8.23752e+07	3.25741e+07	8.59899e+06	2.97224e+06	459673	655338	0
VYRIQDGEKKPIGWDTDISWLTGEELHV	456	483	3	0	1095.56	8	25					-1
YRIQDGEKKPIGWD	457	470	2	0	852.939	5	11					-1
YRIQDGEKKPIGWD	457	470	3	0	568.962	5	11	8.45243	8.88218	571.784	7.45267	1	0	1.1939	1.09695	1	1	0.0783148		0	674130	56294	0	4.77267e+06	2.764e+07	6.92539e+07	1.20535e+08	1.53023e+08	1.45449e+08	1.04972e+08	5.0494e+07	1.84188e+07	4.99244e+06	180846	235804	7.48811e+06
YRIQDGEKKPIGWDTD	457	472	2	0	960.976	6	13	8.31215	8.75392	965.978	8.86777	1	0	1.20886	1.15139	1	-2	0.333281		596702	842538	1.24661e+06	1.58673e+06	1.39533e+06	3.2169e+06	1.97341e+07	5.66443e+07	1.00749e+08	1.41314e+08	1.53686e+08	1.29759e+08	8.63902e+07	4.09588e+07	1.57361e+07	2.1531e+06	248403	926637	3.96278e+06	8.4882e+06
YRIQDGEKKPIGWDTD	457	472	3	0	640.987	6	13	8.39012	8.70707	644.212	8.53985	1	0	1.12718	0.585927	1	-1	0.0426772		1.2559e+06	1.7774e+06	1.58378e+06	273118	3.36462e+06	1.75743e+07	6.25317e+07	1.42664e+08	2.43111e+08	3.31188e+08	3.279e+08	2.72253e+08	1.7038e+08	7.33791e+07	3.19921e+07	8.83928e+06	1.01815e+06	110138	627583	0
YRIQDGEKKPIGWDTD	457	472	4	0	480.992	6	13	8.4057	8.5563	483.447	8.68649	1	0	1.16371	-0.167698	1	-1	0.0971354		0	0	0	0	0	321848	836963	2.33796e+06	1.03205e+07	1.62121e+07	1.58742e+07	1.40514e+07	6.29789e+06	1.84065e+06	174817	0	0	69924.3	0	0
YRIQDGEKKPIGWDTDISW	457	475	3	0	769.718	6	16	11.115	11.4887	773.755	10.7268	1	0	1.17093	0.843025	1	1	0.0834629		55497.4	570915	33543.9	310184	0	339804	457191	7.14149e+06	2.59083e+07	5.90927e+07	1.05578e+08	1.57452e+08	1.59735e+08	1.49546e+08	1.11547e+08	5.85436e+07	2.39941e+07	7.27472e+06	189948	151963	0	924785	5.18276e+06
YRIQDGEKKPIGWDTDISW	457	475	4	0	577.541	6	16	11.2707	11.3018	580.525	10.5517	1	0	1.13551	-0.708925	1	1	0.10495		0	0	0	0	0	0	0	195403	174338	538625	1.19759e+06	2.35515e+06	2.24825e+06	1.89403e+06	1.31307e+06	499128	174152	0	0	0	0	0	0
YRIQDGEKKPIGWDTDISWL	457	476	2	0	1210.62	7	17	12.3339	12.3547	1217.11	11.5153	0.4	1					0.400032		0	0	0	134767	0	0	0	0	231104	136398	835782	537034	1.25636e+06	1.75819e+06	1.08626e+06	491080	875218	0	194711	0	0	0	0	0	141181
YRIQDGEKKPIGWDTDISWL	457	476	3	0	807.413	7	17	12.2091	12.5839	811.716	11.4471	0.6	0					0.0823075		0	177791	492898	22361.2	837388	848020	478254	2.11631e+06	1.07695e+07	3.29837e+07	6.14569e+07	1.01117e+08	1.36e+08	1.42399e+08	1.26039e+08	8.87021e+07	5.06406e+07	2.25532e+07	9.39416e+06	1.21387e+06	324229	936070	0	770335	651731
YRIQDGEKKPIGWDTDISWLTGEEL	457	481	3	0	983.826	7	22	12.7245	13.1303	989.369	14.8662	0.6	0					0.0651483		435041	1.47234e+06	2.8308e+06	3.75773e+06	2.25504e+06	2.50268e+06	1.00549e+06	254716	1.55028e+06	2.59186e+06	1.6037e+07	5.36122e+07	1.19443e+08	2.39542e+08	3.93503e+08	5.39196e+08	6.40635e+08	6.26204e+08	5.43925e+08	3.92844e+08	2.5347e+08	1.38291e+08	6.78489e+07	2.57541e+07	5.76697e+06	731278	760432	120143	0	4.77316e+06
YRIQDGEKKPIGWDTDISWLTGEEL	457	481	4	0	738.121	7	22	12.7714	13.0574	742.297	14.9416	1	0	1.19924	0.445864	1	1	0.0608735		1.69903e+06	58207.8	252917	267942	488845	310482	103545	385499	84202.1	743360	2.36869e+06	2.32653e+06	2.09495e+07	3.67691e+07	7.85629e+07	1.02672e+08	1.28576e+08	1.28294e+08	1.12028e+08	7.62612e+07	5.09421e+07	2.45195e+07	1.08823e+07	3.85013e+06	909051	98252.7	405243	239670	285923	0
RIQDGEKKPIGWDTD	458	472	2	0	879.444	6	12	7.7978	7.83928	883.604	7.29498	1	0	0.968521	-0.662035	1	-2	0.308681		0	0	0	0	173804	130656	949444	2.8452e+06	2.62967e+06	3.1063e+06	1.7375e+06	618120	219929	0	0	0	0	0	0
RIQDGEKKPIGWDTD	458	472	3	0	586.632	6	12	7.7978	7.85483	589.5	7.57801	1	0	1.04489	-0.591588	1	-1	0.226389		0	17401.3	714130	0	0	277886	1.00302e+06	4.0984e+06	6.94006e+06	7.64193e+06	5.08104e+06	3.2901e+06	0	0	0	0	0	0	0
RIQDGEKKPIGWDTDISWL	458	476	3	0	753.059	6	16	12.0687	12.2507	756.897	10.1671	1	0	1.05766	-0.0255202		0	0.169876		0	248257	0	92571.5	3.65872e+06	252714	213488	5.4274e+06	5.6413e+06	1.20015e+07	2.21422e+07	3.06414e+07	2.98192e+07	2.58737e+07	1.81034e+07	9.05825e+06	1.52988e+06	334150	256098	383042	0	0	487149
RIQDGEKKPIGWDTDISWLTGEEL	458	481	2	0	1393.7	7	21					-1
RIQDGEKKPIGWDTDISWLTGEEL	458	481	3	0	929.471	7	21	12.6151	13.0159	934.572	13.6483	1	0	1.10454	0.965345	1	1	0.056276		79384.1	648955	1.67636e+06	1.51633e+06	490374	348212	1.10547e+06	372109	3.27852e+06	1.33395e+07	3.48525e+07	7.49522e+07	1.36452e+08	2.249e+08	2.91117e+08	3.46762e+08	3.1424e+08	2.6472e+08	1.78551e+08	1.05127e+08	5.16025e+07	2.35424e+07	4.91608e+06	1.20523e+06	834791	351541	238851	80199.2	91427.2
RIQDGEKKPIGWDTDISWLTGEEL	458	481	4	0	697.355	7	21	12.662	12.839	701.176	13.6305	1	0	1.1018	-0.0480965	1	1	0.0896631		0	290213	0	179421	163573	0	0	0	292247	238317	1.49455e+06	4.84429e+06	1.19452e+07	1.89565e+07	2.85741e+07	2.949e+07	3.0116e+07	2.27161e+07	1.4889e+07	7.63481e+06	3.33013e+06	744044	0	69243.5	181671	0	0	0	192526
RIQDGEKKPIGWDTDISWLTGEELHV	458	483	3	0	1008.18	7	23					0
TDISWLTGEEL	471	481	1	0	1263.61	5	9	12.4277	13.5995	1274.16	9.8041	0.4	1					1.36156		142751	0	112791	654282	1.84182e+07	8.49151e+07	1.45626e+08	1.67569e+08	1.5537e+08	3.01809e+08	8.96346e+08	1.38672e+09	9.69559e+08	3.18698e+08	4.55832e+07
TDISWLTGEEL	471	481	2	0	632.309	5	9	12.3651	13.0366	635.682	6.00027	1	0	1.15887	2.19217	-1	1	0.121933		144346	337150	3.33592e+06	1.49738e+07	5.67545e+07	1.32807e+08	2.18867e+08	2.34978e+08	1.77101e+08	8.87414e+07	2.82329e+07	3.25784e+06	758855	312593	359858
ISWLTGEEL	473	481	1	0	1047.54	4	7	12.1311	12.9119	1052.8	4.63506	1	0	1.14414	2.68718		0	0.105833		8.89304e+06	2.28075e+07	1.08661e+08	3.67587e+08	8.53547e+08	1.16694e+09	1.00624e+09	5.59658e+08	1.86852e+08	4.69015e+07	1.4058e+07	2.32941e+07
ISWLTGEELHV	473	483	2	0	642.335	5	9	11.9751	12.0739	645.785	6.1254	1	0	1.20389	-0.402219		1	0.180742		0	87376.7	636377	0	737621	3.13431e+06	7.36614e+06	9.26287e+06	6.3666e+06	3.1751e+06	82850.2	183761	151473	0	134893
LTGEEL	476	481	1	0	661.34	4	4	7.5179	8.0989	664.108	2.39133	1	0	0.935872	1.78217		0	0.0752028		4.75407e+07	3.29629e+08	8.72395e+08	1.03875e+09	5.82508e+08	1.43921e+08	2.05936e+07	1.07939e+06	315282
TGEEL	477	481	1	0	548.256	3	3	6.13602	6.37157	551.184	2.62778	0.4	1					0.573266		2.85609e+06	2.24729e+07	4.45321e+07	3.19363e+07	1.45519e+07	2.46085e+07	7.25526e+06
HVEVL	482	486	1	0	596.34	3	3	7.61125	8.14052	598.54	1.84924	1	0	0.996041	1.5478		1	0.0449922		3.10413e+08	1.89636e+09	3.82919e+09	2.6291e+09	6.66741e+08	1.0977e+08	8.19427e+06
HVEVLENVPLTTHN	482	495	2	0	801.418	5	11	8.26535	8.67067	805.365	6.95852	1	0	1.04843	0.98626	1	1	0.0588967		6.07801e+06	2.95968e+07	2.99913e+07	6.12101e+07	2.03809e+08	5.73791e+08	1.24312e+09	1.96476e+09	2.22506e+09	1.76354e+09	1.07027e+09	4.74601e+08	1.74489e+08	4.90732e+07	5.91087e+06	206053	99767.2
HVEVLENVPLTTHN	482	495	3	0	534.614	5	11	8.26535	8.59268	537.039	6.33865	1	0	0.865955	0.632967	1	1	0.0398709		2.28192e+06	1.24867e+07	2.4443e+07	7.16616e+07	1.91009e+08	3.97081e+08	6.46377e+08	7.90099e+08	7.8279e+08	5.37617e+08	2.85513e+08	1.2227e+08	3.85315e+07	7.59364e+06	1.49028e+06	0	0
HVEVLENVPLTTHNF	482	496	2	0	874.952	6	12					0
HVEVLENVPLTTHNFVRKT	482	500	3	0	745.074	6	16	8.95502	9.0175	749.15	10.9003	1	0	1.20605	-0.566898	1	1	0.240971		86245.9	0	225313	134231	70325.2	0	0	0	110516	154438	2.27751e+06	3.75004e+06	4.6325e+06	4.64042e+06	3.23234e+06	1.5459e+06	393153	0	68860.4	0	0	0	0
HVEVLENVPLTTHNFVRKT	482	500	4	0	559.058	6	16					-1
HVEVLENVPLTTHNFVRKTF	482	501	2	0	1190.64	6	17	10.0347	10.2095	1197.44	12.1548	0.6	0					0.355738		0	0	0	0	0	0	274422	0	7033.34	10033	3.91456e+06	8.58619e+06	1.78319e+07	1.97485e+07	2.08557e+07	1.22162e+07	7.78072e+06	1.25238e+06	24102.3	0	189368	1.83346e+06	870865	18629.9
HVEVLENVPLTTHNFVRKTF	482	501	3	0	794.097	6	17					-1
HVEVLENVPLTTHNFVRKTF	482	501	4	0	595.825	6	17	9.97237	10.3755	599.147	11.8566	1	0	1.25845	0.976217	1	1	0.0847049		260960	180724	285075	137128	353263	0	214612	0	1.39936e+06	9.10776e+06	3.39378e+07	6.22702e+07	9.70278e+07	1.11559e+08	1.03282e+08	8.07133e+07	4.40849e+07	1.73056e+07	5.60204e+06	740020	544058	0	218913	102388
HVEVLENVPLTTHNFVRKTFF	482	502	3	0	843.12	7	18	11.115	11.679	847.815	12.5416	1	0	1.2562	1.70538	1	0	0.100036		131638	0	5.83855e+06	3.01384e+06	1.12495e+06	2.57968e+06	1.24054e+06	1.72945e+06	1.5799e+07	6.27449e+07	1.9644e+08	4.03875e+08	7.2275e+08	9.94177e+08	1.06469e+09	9.68455e+08	7.15748e+08	4.25076e+08	2.07037e+08	8.22557e+07	2.26007e+07	3.28096e+06	865296	0	0	178166
HVEVLENVPLTTHNFVRKTFF	482	502	4	0	632.592	7	18	11.1617	11.6288	636.119	12.5666	1	0	1.26071	1.26608	1	0	0.0679461		72608.2	618629	190885	583048	248191	64331.3	0	844808	1.76088e+06	1.84363e+07	5.35498e+07	1.29967e+08	2.22562e+08	3.1815e+08	3.4809e+08	3.2705e+08	2.22404e+08	1.35489e+08	5.7896e+07	2.04154e+07	4.86823e+06	1.19219e+06	158978	1.31798e+06	0	393620
HVEVLENVPLTTHNFVRKTFFTL	482	504	3	0	914.497	7	20	11.9751	12.6464	919.74	14.0549	0.6	0					0.108635		826036	582184	352562	2.41495e+06	438297	511913	1.00905e+06	257902	376737	4.34269e+06	1.8176e+07	5.97041e+07	1.41183e+08	2.75074e+08	4.26877e+08	5.29921e+08	5.35886e+08	4.58905e+08	3.18638e+08	1.87265e+08	8.41827e+07	2.79787e+07	7.14323e+06	1.10148e+06	307401	198017	821089	255970
HVEVLENVPLTTHNFVRKTFFTL	482	504	4	0	686.125	7	20	12.0062	12.3027	690.067	14.0959	1	0	1.28223	0.493206	1	1	0.0720289		90512.4	620783	622201	553557	373340	513011	187289	161606	297788	823910	3.95436e+06	1.45925e+07	4.03215e+07	7.29218e+07	1.20581e+08	1.51826e+08	1.62227e+08	1.33888e+08	9.08015e+07	5.46617e+07	2.4002e+07	7.50501e+06	2.35688e+06	12505.7	276078	910927	104081	78596.7
HVEVLENVPLTTHNFVRKTFFTLA	482	505	2	0	1406.76	7	21	11.9438	12.2715	1415.03	14.8208	1	0	1.28534	0.634402	1	1	0.250807		0	0	200342	326916	165536	0	0	0	0	0	0	0	3.44399e+06	1.7947e+07	3.75266e+07	5.58542e+07	7.1554e+07	7.05228e+07	5.74603e+07	3.719e+07	1.53138e+07	2.72266e+06	150668	0	0	0	0	0	0
HVEVLENVPLTTHNFVRKTFFTLA	482	505	3	0	938.176	7	21	11.8658	12.6464	943.677	14.7902	1	0	1.28062	2.6862	1	1	0.160792		3.51713e+06	1.46914e+07	1.34751e+07	1.23624e+07	2.19365e+07	8.43295e+06	4.88145e+06	1.65402e+07	3.40347e+06	5.15138e+06	3.60923e+07	8.4255e+07	2.22084e+08	5.4449e+08	8.83275e+08	1.32263e+09	1.64809e+09	1.60705e+09	1.31986e+09	9.51055e+08	5.32832e+08	2.58614e+08	1.10642e+08	3.43016e+07	7.54209e+06	1.22959e+06	553152	194336	271651
HVEVLENVPLTTHNFVRKTFFTLA	482	505	4	0	703.884	7	21	11.8658	12.5683	708.044	14.9253	1	0	1.30145	2.3323	1	1	0.097256		662005	740937	2.85492e+06	699164	1.05491e+06	1.37022e+06	1.39191e+06	590343	268074	1.50704e+06	4.65441e+06	2.29435e+07	7.63475e+07	1.67398e+08	3.08923e+08	4.54524e+08	5.49865e+08	5.63457e+08	4.67362e+08	3.22719e+08	1.83306e+08	9.12917e+07	3.10778e+07	9.83215e+06	1.76632e+06	602101	681707	632818	512939
HVEVLENVPLTTHNFVRKTFFTLAF	482	506	2	0	1480.3	7	22	13.1459	13.4585	1488.66	14.9017	1	0	1.19336	0.566371	1	0	0.641672		0	0	0	143438	171678	432930	420640	1.35492e+06	826813	1.32372e+06	1.52622e+06	3.05238e+06	4.10733e+06	6.69755e+06	1.67834e+07	2.69377e+07	3.92015e+07	4.56656e+07	4.24568e+07	2.99037e+07	1.58624e+07	5.22379e+06	804520	179407	0	0	0	0	0	0
HVEVLENVPLTTHNFVRKTFFTLAF	482	506	3	0	987.199	7	22	13.0522	13.5995	992.945	15.4205	1	0	1.26972	1.62942	1	0	0.0912468		1.50461e+06	4.0099e+06	4.9402e+06	1.40394e+06	1.4227e+06	323225	0	0	0	893224	5.67448e+06	3.51071e+07	1.08859e+08	2.53865e+08	4.94353e+08	8.14707e+08	1.08369e+09	1.18574e+09	1.08602e+09	8.64767e+08	5.92232e+08	3.32525e+08	1.42482e+08	6.82336e+07	2.40948e+07	4.40395e+06	885942	324459	157875	446906
HVEVLENVPLTTHNFVRKTFFTLAF	482	506	4	0	740.651	7	22	13.0522	13.5838	744.965	15.4387	1	0	1.27239	1.55837	1	0	0.0808287		179328	444347	852647	2.25525e+06	1.1128e+06	1.88732e+06	542438	983666	904936	1.64249e+06	1.74206e+06	9.76749e+06	3.65085e+07	8.5402e+07	1.62738e+08	2.7994e+08	3.73274e+08	4.2926e+08	4.08539e+08	3.19021e+08	2.07641e+08	1.16456e+08	5.23273e+07	1.91053e+07	5.52326e+06	460910	122625	134880	245746	184068
EVLENVPLTTHN	484	495	2	0	683.354	5	9	7.70453	8.24975	686.547	5.59342	0.6	0					0.483596		4.24389e+06	1.70074e+06	1.087e+07	2.59655e+07	7.76331e+07	1.53654e+08	2.26841e+08	2.12964e+08	1.52737e+08	6.80435e+07	1.81619e+07	1.80846e+06	0	98801.5	98789.4
EVLENVPLTTHNFVRKTF	484	501	3	0	715.388	6	15					-1
EVLENVPLTTHNFVRKTFF	484	502	3	0	764.411	6	16	11.3174	11.6288	768.697	11.4626	0.6	0					0.137599		1.04387e+06	869676	503767	1.09458e+06	0	287824	902733	253997	803561	3.95409e+06	3.06778e+07	5.60956e+07	7.188e+07	8.57819e+07	6.92125e+07	4.60621e+07	2.32094e+07	6.05625e+06	858840	504321	0	0	0
EVLENVPLTTHNFVRKTFFTL	484	504	3	0	835.788	7	18	12.3808	12.4277	840.542	12.7316	0.6	0					0.206788		0	67985.8	232144	0	0	518878	0	133337	0	0	341359	860926	2.73625e+06	3.40149e+06	4.81684e+06	5.14403e+06	2.60812e+06	1.57508e+06	1.26076e+06	269926	0	0	0	148603	278644	98003.4
EVLENVPLTTHNFVRKTFFTLA	484	505	3	0	859.467	7	19	12.1155	12.4901	864.262	12.8162	1	0	1.18424	0.847329		1	0.435422		1.66909e+06	1.99523e+06	3.67492e+06	5.33895e+06	5.55896e+06	3.37728e+06	1.41222e+06	587901	259197	937214	443349	2.87622e+06	1.31932e+07	2.54411e+07	4.06086e+07	5.17682e+07	4.69637e+07	3.36498e+07	2.44432e+07	7.45449e+06	1.91439e+06	303615	321162	485473	39012.7	120519	305531
LENVPLTTHNFVRKTFF	486	502	3	0	688.374	6	14	10.4761	10.819	691.416	7.86239	0.6	0					0.223209		7.00066e+06	314579	463746	1.53797e+07	1.95566e+06	1.16211e+06	5.51985e+06	9.08711e+06	3.89e+07	7.7711e+07	8.9909e+07	5.47809e+07	1.95403e+07	3.37549e+06	195275	259257	0	0	129438	0	0
ENVPLTTHN	487	495	1	0	1024.51	4	6	5.50873	5.89465	1028.87	3.78609	0.6	0					0.16827		581458	1.72566e+06	1.17519e+07	4.04824e+07	6.64426e+07	6.17857e+07	3.17689e+07	6.79023e+06	281936	198163	208200
ENVPLTTHN	487	495	2	0	512.757	4	6	5.4619	5.98902	514.957	3.81803	0.6	0					0.0487475		1.97792e+07	6.16476e+07	2.81863e+08	7.93584e+08	1.25709e+09	1.21446e+09	6.32993e+08	2.09232e+08	5.00004e+07	7.23902e+06	449824
ENVPLTTHNF	487	496	2	0	586.291	5	7	6.74627	6.83992	591.107	8.93939	0.4	0					1.55754		0	0	0	0	447365	0	101323	0	0	0	160813	0	1.15591e+06
ENVPLTTHNFVRKTF	487	501	2	0	901.981	6	12	8.73308	9.14245	906.921	8.79761	0.6	0					0.116871		0	312715	337056	145564	577493	958290	1.35049e+07	4.3334e+07	1.05647e+08	1.55423e+08	1.7104e+08	1.3846e+08	8.36172e+07	2.99388e+07	9.6736e+06	659605	0	131614	0
ENVPLTTHNFVRKTF	487	501	4	0	451.494	6	12	9.00187	9.21852	453.916	8.60549	1	0	1.32216	0.131532	1	0	0.0815228		0	56529.5	0	154091	0	376493	1.00201e+06	4.20356e+06	1.74115e+07	2.3745e+07	2.71666e+07	1.44703e+07	8.49838e+06	2.66073e+06	397319	66138.2	0	170953	0
ENVPLTTHNFVRKTFF	487	502	3	0	650.679	6	13	10.4917	11.0372	654.112	9.10918	1	0	1.26899	1.62126	1	-1	0.059475		731347	3.90591e+06	5.16653e+06	1.74954e+06	1.62409e+06	2.10441e+07	6.43144e+07	2.09056e+08	4.87872e+08	7.83387e+08	9.81175e+08	8.86323e+08	6.27534e+08	3.38691e+08	1.39797e+08	4.21347e+07	8.65897e+06	891274	419982	325320
ENVPLTTHNFVRKTFF	487	502	4	0	488.261	6	13	10.5228	10.8813	490.846	9.15053	1	0	1.27929	0.774163	1	-1	0.092986		117764	137346	0	90813.8	70865.4	98587.8	2.04641e+06	1.19047e+07	3.92795e+07	5.83481e+07	6.98521e+07	6.4371e+07	4.61016e+07	2.16255e+07	8.71483e+06	1.75721e+06	2.15195e+06	0	113039	0
ENVPLTTHNFVRKTFFTL	487	504	2	0	1082.58	6	15	11.6635	11.9906	1088.57	10.6656	1	0	1.30245	0.632137	1	0	0.124309		0	0	0	0	156256	143788	0	200413	4.17449e+06	2.33298e+07	4.85995e+07	7.73164e+07	8.76068e+07	7.58518e+07	4.57493e+07	1.90715e+07	2.42571e+06	0	0	0	0	0
ENVPLTTHNFVRKTFFTL	487	504	3	0	722.056	6	15	11.6288	12.1467	726.035	10.6189	1	0	1.29237	1.49653	1	0	0.201983		99961.2	2.82836e+06	1.30411e+06	1.00896e+06	9.23869e+06	742226	1.47654e+06	1.03034e+07	4.3728e+07	1.13885e+08	2.25969e+08	3.2785e+08	3.5462e+08	3.09188e+08	2.13441e+08	1.03036e+08	3.32446e+07	1.35619e+07	1.68586e+06	617270	621605	438291
ENVPLTTHNFVRKTFFTLA	487	505	2	0	1118.1	6	16	11.442	11.897	1124.47	11.3879	0.6	0					0.108271		0	21875.6	10551.5	249048	19304.5	847002	489775	6.85749e+06	1.44995e+07	5.68427e+07	1.30669e+08	2.29599e+08	3.22286e+08	3.57308e+08	2.93238e+08	1.82486e+08	8.0795e+07	1.40483e+07	2.56127e+06	1.74999e+06	0	515130	0
ENVPLTTHNFVRKTFFTLA	487	505	3	0	745.736	6	16	11.3952	11.7671	750.045	11.5708	0.6	0					0.0810761		810781	4.65568e+06	6.09061e+06	6.05003e+06	4.99016e+06	7.135e+06	9.44883e+06	2.59312e+07	7.79337e+07	1.93703e+08	4.48485e+08	8.13328e+08	1.14262e+09	1.25728e+09	1.11457e+09	7.25894e+08	3.82874e+08	1.83881e+08	5.28129e+07	1.26019e+07	1.49336e+07	116647	0
ENVPLTTHNFVRKTFFTLA	487	505	4	0	559.553	6	16	11.4887	11.7568	562.782	11.5577	1	0	1.33909	0.364695	1	0	0.0889434		0	120917	92406.2	212496	2450.95	365905	136813	370625	1.19017e+06	5.29424e+06	1.99688e+07	3.33647e+07	5.267e+07	5.94274e+07	5.37778e+07	3.17629e+07	1.35242e+07	2.91033e+06	562399	264937	0	0	140754
ENVPLTTHNFVRKTFFTLAF	487	506	2	0	1191.63	7	17	12.0687	13.349	1194.69	4.65285	0.6	1					2.30936		1.06364e+08	2.77765e+08	5.11012e+08	5.87451e+08	4.7381e+08	2.92516e+08	1.46039e+08	4.79987e+07	2.5683e+07	1.51026e+07	5.07385e+07	9.35261e+07	1.53601e+08	1.91801e+08	1.85916e+08	1.456e+08	9.07863e+07	4.22711e+07	9.07701e+06	557229	1.23139e+06	26193.4	174159	178565	546432
ENVPLTTHNFVRKTFFTLAF	487	506	3	0	794.758	7	17	12.8338	13.4794	799.164	11.7465	0.6	0					0.433438		9.90862e+06	2.92312e+07	4.43987e+07	5.4432e+07	4.31334e+07	1.84059e+07	9.72287e+06	1.04698e+07	4.22836e+07	1.27843e+08	3.11784e+08	6.2586e+08	1.00965e+09	1.20353e+09	1.24544e+09	9.29079e+08	6.02948e+08	3.06526e+08	1.24627e+08	4.39417e+07	6.99508e+06	816001	304436	407536	2.12458e+06
FVRKTF	496	501	2	0	399.237	4	4	7.10538	7.55942	401.073	3.17511	1	1	1.57037	1.20696		1	0.0407501		8.28717e+06	2.64082e+07	1.41702e+08	3.24513e+08	3.8155e+08	2.00709e+08	5.18526e+07	7.56409e+06	175872
FVRKTFF	496	502	2	0	472.771	4	5	9.86307	10.1888	475.015	3.88378	0.6	0					0.071361		9.03605e+06	3.57198e+07	1.44231e+08	4.98931e+08	9.37911e+08	9.01191e+08	4.74879e+08	1.46785e+08	2.93262e+07	1.21883e+06
FVRKTFF	496	502	3	0	315.517	4	5	9.30158	10.6007	316.844	3.37875	0.4	0					0.376177		385270	2.61311e+06	3.12104e+08	1.36441e+08	2.58672e+08	2.7521e+08	1.19569e+08	2.73355e+07	3.2957e+07	68005.5
FVRKTFFTL	496	504	2	0	579.837	5	7	11.3952	11.9594	582.946	5.48268	1	0	1.53625	1.70606	1	1	0.0484311		1.67836e+06	3.48583e+06	6.05367e+06	4.94718e+07	1.8096e+08	4.21541e+08	6.07351e+08	5.19818e+08	2.72742e+08	8.45323e+07	1.78814e+07	986029	97983.5
FVRKTFFTL	496	504	3	0	386.894	5	7	11.442	11.8502	388.968	5.48601	1	0	1.53779	0.999775	1	1	0.0764147		0	369246	0	3.33618e+06	3.72448e+07	9.64365e+07	1.33187e+08	1.13675e+08	5.47059e+07	1.40361e+07	1.28143e+06	95115.9	0
FVRKTFFTLA	496	505	2	0	615.356	5	8	10.8969	11.4731	618.859	6.23167	1	0	1.52239	1.7605	1	1	0.0546231		3.21187e+06	7.25588e+06	7.40865e+06	4.05986e+07	1.78296e+08	5.27975e+08	1.01168e+09	1.2753e+09	1.0419e+09	5.07946e+08	1.71791e+08	3.87776e+07	3.91313e+06	97069.2
FVRKTFFTLA	496	505	3	0	410.573	5	8	10.9125	11.3018	412.913	6.24493	1	0	1.52775	0.913925	1	1	0.0512748		234841	302210	518446	2.85731e+06	2.71091e+07	8.3653e+07	1.71036e+08	2.09637e+08	1.7617e+08	8.36711e+07	2.31973e+07	3.74105e+06	0	0
FVRKTFFTLAF	496	506	2	0	688.89	5	9	12.9275	13.3281	692.793	6.92336	0.4	0					0.126046		7.29092e+06	1.06003e+07	1.15355e+07	2.02451e+07	7.52381e+07	2.51143e+08	6.16497e+08	1.02772e+09	1.1989e+09	9.18104e+08	4.48703e+08	1.6014e+08	4.38578e+07	6.89398e+06	183679
FVRKTFFTLAF	496	506	3	0	459.596	5	9	12.9275	13.1147	462.195	6.91532	1	0	1.48809	-0.00196231	1	0	0.0418669		51194.1	150690	2.33266e+06	547981	6.8883e+06	2.99198e+07	6.70454e+07	1.16846e+08	1.27889e+08	9.31914e+07	4.75704e+07	1.6738e+07	3.97904e+06	264063	1.22789e+06
FTLAF	502	506	1	0	598.324	4	3	12.1779	12.7922	601.177	2.46729	0.4	1					0.0938422		1.09884e+07	1.28033e+08	4.43789e+08	6.06096e+08	3.10842e+08	7.23977e+07	8.3617e+06	816817
TLAF	503	506	1	0	451.255	3	2	9.59788	10.0451	453.203	1.67043	0.4	0					0.0450309		8.97025e+07	5.08298e+08	8.44384e+08	4.02979e+08	7.43892e+07	7.41388e+06
TLAFCDF	503	509	1	0	816.36	4	5	12.5995	12.7089	822.018	5.08926	0.4	1					0.277886		0	0	80772.6	708901	2.66687e+06	1.35893e+07	1.29229e+07	1.86303e+06	2.57032e+06	505145
AFCDF	505	509	1	0	602.228	4	3	10.9904	11.3018	603.548	0.878792	1	0	-0.0514518	0.560784		0	0.0438558		2.43655e+08	4.2902e+08	3.0305e+08	1.13469e+08	1.98322e+07	817647	62330.9	152077
FCDF	506	509	1	0	531.191	4	2	10.2562	10.8813	532.042	0.449832	1	0	-0.271694	1.98211		0	0.0292863		3.28347e+09	4.01581e+09	1.43317e+09	2.31265e+08	7.19335e+06	343421	115925
FCDFCRKLLFQGF	506	518	2	0	812.394	6	11					-1
CDFCRKLLFQGFRCQTCGYKFHQRCSTEVPLM	507	538	4	0	961.951	10	29					-1
DFCRKLLFQG	508	517	2	0	613.821	5	8	10.5228	10.6112	616.625	4.79495	0.6	0					0.171604		71182.2	199449	0	2.25807e+06	5.31258e+06	8.62683e+06	9.62508e+06	4.81976e+06	1.84429e+06	392727	0	184897	92690.6	317010
FCRKLLFQGF	509	518	2	0	629.842	5	8	11.8502	12.0219	632.745	4.94804	1	0	1.00281	-0.0725604		1	0.0969865		114433	430521	412596	6.39841e+06	2.11197e+07	3.49379e+07	3.87238e+07	2.78341e+07	1.31333e+07	2.69485e+06	463383	249118	440127	124938
CRKLL	510	514	2	0	316.699	4	3	7.32727	7.59572	318.007	2.17845	1	0	1.35139	0.366205		1	0.0424638		1.1575e+06	3.31776e+07	1.01666e+08	1.21345e+08	4.43875e+07	3.24423e+06	0	79494.4
CRKLLF	510	515	2	0	390.233	4	4	9.92557	10.3495	391.627	2.24365	1	0	0.816318	1.07068		1	0.0785261		8.92404e+06	7.96306e+07	2.05341e+08	2.40054e+08	1.37674e+08	3.87905e+07	4.95044e+06	21793.2	140326
CRKLLFQG	510	517	1	0	964.54	5	6	9.0175	9.39507	968.86	3.67372	1	0	0.982673	0.860542	1	1	0.280809		425046	2.53734e+06	4.19276e+07	1.17768e+08	1.69648e+08	1.4712e+08	8.11613e+07	2.10718e+07	2.74312e+06	390111	454227	0
CRKLLFQG	510	517	2	0	482.773	5	6	8.98625	9.49385	484.915	3.63732	1	0	0.96303	1.44964	1	1	0.0457832		2.40992e+07	1.88738e+08	8.35082e+08	2.14322e+09	3.00352e+09	2.67014e+09	1.40345e+09	4.56224e+08	1.12996e+08	1.27825e+07	485486	905778
CRKLLFQG	510	517	3	0	322.185	5	6	9.04873	9.33792	323.58	3.54005	1	0	0.910533	0.460134	1	1	0.0419201		99337.3	6.42071e+06	3.70283e+07	9.72309e+07	1.32328e+08	1.05279e+08	4.81071e+07	1.29476e+07	1.42862e+06	4.1108e+06	0	0
CRKLLFQGF	510	518	1	0	1111.61	5	7	11.2862	11.6946	1116.26	3.89862	0.4	0					0.578894		216982	6.82914e+06	4.11998e+07	6.74405e+07	1.07831e+08	1.28992e+08	9.65785e+07	4.53089e+07	7.37737e+06	200286	0	19234.5	13193.7
CRKLLFQGF	510	518	2	0	556.308	5	7	11.2395	11.8658	558.843	4.31783	0.6	0					0.0338195		2.06372e+07	1.0364e+08	5.47275e+08	1.75139e+09	3.47097e+09	4.11095e+09	3.39487e+09	1.78349e+09	6.65374e+08	1.90001e+08	4.00637e+07	2.14625e+06	244206
CRKLLFQGFRC	510	520	3	0	457.578	6	9	10.6944	11.006	459.802	5.70676	0.5	0					0.0986104		0	0	295711	548207	6.66477e+06	1.9635e+07	3.10895e+07	3.20023e+07	2.3175e+07	9.44859e+06	1.54889e+06	424753	0	46811.8	102938	0
CRKLLFQGFRCQTCG	510	524	3	0	587.29	6	13	10.1473	10.5332	590.666	8.88333	0.6	0					0.12008		323550	301024	101719	599030	878898	4.53865e+06	2.4658e+07	6.81237e+07	1.14478e+08	1.56836e+08	1.68977e+08	1.35812e+08	9.29444e+07	5.31883e+07	2.21664e+07	8.8526e+06	826264	1.40159e+06	2.00238e+07	662375
CRKLLFQGFRCQTCGYKFHQRC	510	531	5	0	545.268	8	20	9.97237	10.0503	548.264	13.0722	1	0	1.11649	-0.496979		1	0.0583352		0	0	0	0	0	0	0	0	0	86473.3	802165	1.60509e+06	4.3827e+06	6.70193e+06	7.31204e+06	7.48214e+06	7.09082e+06	4.79495e+06	2.73677e+06	1.48734e+06	664194	357641	127974	94629	0	114945	119937	0	0
CRKLLFQGFRCQTCGYKFHQRCST	510	533	4	0	728.353	8	22	9.8787	10.1125	732.358	14.0128	0.6	0					0.114024		16523.6	9907.16	143004	0	388381	106123	348677	0	0	257329	2.8188e+06	7.65485e+06	1.77044e+07	3.19937e+07	4.02478e+07	5.04524e+07	5.45737e+07	4.7914e+07	4.20369e+07	2.67512e+07	1.6479e+07	6.82434e+06	2.89671e+06	526239	442800	0	208951	114613	0	167557
CRKLLFQGFRCQTCGYKFHQRCSTE	510	534	4	0	760.613	8	23					-1
CRKLLFQGFRCQTCGYKFHQRCSTEVPLM	510	538	4	0	870.675	9	26	10.8657	11.5821	875.565	17.1311	0.6	0					0.101221		180107	700516	388915	553191	9508.73	20531.4	400308	127216	47360.9	611289	44775.5	38981.1	691445	1.11033e+07	1.36163e+08	3.26756e+08	5.44557e+08	7.31041e+08	8.72745e+08	9.24071e+08	8.97068e+08	7.87841e+08	6.13281e+08	4.24137e+08	2.69738e+08	1.48734e+08	7.76291e+07	2.94917e+07	9.64871e+06	3.2283e+06
CRKLLFQGFRCQTCGYKFHQRCSTEVPLM	510	538	5	0	696.741	9	26	10.8969	11.3018	700.611	16.9185	1	0	1.1071	0.984523	1	1	0.0575426		130307	0	122911	294859	201311	0	212666	119135	39286.8	3853.27	70462.9	1.52854e+06	7.67897e+06	3.33513e+07	7.46197e+07	1.28809e+08	2.09417e+08	2.7504e+08	3.31252e+08	3.54446e+08	3.2263e+08	2.81391e+08	2.20342e+08	1.51268e+08	1.05401e+08	4.78911e+07	2.53914e+07	1.02819e+07	6.1736e+06	2.79892e+06
CRKLLFQGFRCQTCGYKFHQRCSTEVPLM	510	538	6	0	580.786	9	26	10.8969	11.1357	583.996	16.8322	1	0	1.09636	0.232031	1	1	0.0661312		75968.7	197457	475649	164057	0	75256.5	341794	196371	516328	173047	189063	553885	936385	6.0486e+06	1.23451e+07	2.40239e+07	3.96343e+07	4.76145e+07	6.35219e+07	6.67274e+07	6.24131e+07	5.3892e+07	4.24863e+07	2.92982e+07	1.90416e+07	7.64167e+06	2.92791e+06	1.20016e+06	106017	55438.9
CRKLLFQGFRCQTCGYKFHQRCSTEVPLMC	510	539	3	0	1194.9	9	27	11.1617	11.3485	1201.47	17.1532	1	0	1.05721	-0.00339692	1	1	0.360745		194263	0	0	0	0	0	246060	42325.4	0	7.22081e+06	0	289907	5.34062e+06	0	1.31616e+06	5.38187e+06	1.18454e+07	2.14435e+07	2.67187e+07	3.09449e+07	3.26849e+07	2.87846e+07	2.63529e+07	1.88268e+07	1.19616e+07	4.27825e+06	1.53395e+06	443675	1.03305e+06	189725
CRKLLFQGFRCQTCGYKFHQRCSTEVPLMC	510	539	4	0	896.427	9	27	11.1928	11.442	901.442	17.5077	1	0	1.09972	0.278693	1	1	0.0550608		84209.7	34772.9	396793	362391	437676	273966	131855	638042	0	316621	1.3562e+06	886601	1.31468e+06	8.08123e+06	2.11044e+07	4.02737e+07	6.82488e+07	1.17728e+08	1.30675e+08	1.48469e+08	1.52362e+08	1.74176e+08	1.24124e+08	9.49962e+07	6.64904e+07	4.50866e+07	2.43062e+07	8.21132e+06	1.48194e+06	517315
CRKLLFQGFRCQTCGYKFHQRCSTEVPLMC	510	539	5	0	717.343	9	27	11.224	11.2707	721.377	17.6143	1	0	1.11251	-0.638251	1	1	0.0447315		0	150690	0	0	133960	0	0	0	0	0	0	0	102268	543553	1.14812e+06	3.40513e+06	5.82826e+06	8.34029e+06	1.27885e+07	1.6607e+07	1.69791e+07	1.50924e+07	1.21847e+07	1.05447e+07	5.91512e+06	2.0378e+06	2.2715e+06	1.25111e+06	112064	131696
FRCQT	518	522	2	0	327.655	4	3					-1
FRCQTCG	518	524	2	0	407.67	5	5	6.2775	6.77748	409.612	3.28157	1	0	1.12524	1.41513		1	0.132999		36431.1	1.10134e+06	1.80466e+07	4.57396e+07	5.50244e+07	3.52401e+07	1.00198e+07	2.21807e+06	55896	234402	0
FRCQTCGYKFHQRC	518	531	4	0	444.952	7	12	8.06248	8.12492	447.026	7.02838	1	0	0.896579	-0.567124		0	0.0973642		0	0	0	84036.5	207488	931539	2.15246e+06	3.99022e+06	4.35841e+06	4.70829e+06	2.89719e+06	1.70603e+06	364622	0	0	0	0	85083	0	0
FRCQTCGYKFHQRCST	518	533	4	0	491.972	7	14	7.93783	7.96897	494.467	8.61455	1	0	0.992515	-0.708925		0	0.188641		0	0	0	0	0	0	118274	125111	666566	1.1796e+06	1.72283e+06	1.46474e+06	505012	161903	0	0	0	0	0	0	0	0
FRCQTCGYKFHQRCSTE	518	534	3	0	698.642	7	15	7.76672	8.02608	702.746	10.8785	0.4	1					1.10067		0	131845	0	0	0	604346	4.62282e+06	1.22481e+07	2.39736e+07	3.85145e+07	4.66716e+07	4.85009e+07	3.67762e+07	2.66895e+07	1.5939e+07	7.34316e+06	5.97345e+06	1.09338e+07	1.67819e+07	1.75275e+07	1.16377e+07	3.31933e+06	2.59419e+06
FRCQTCGYKFHQRCSTEVPLM	518	538	2	0	1267.58	8	18	9.81625	10.0503	1274	11.0608	1	0	0.98981	0.210285	1	1	0.263617		0	0	0	0	0	0	0	344068	0	2.85966e+06	1.04849e+07	2.13187e+07	2.59714e+07	2.77531e+07	2.32278e+07	1.75465e+07	7.59273e+06	340810	247665	0	0	0	0	0	0	0	0
FRCQTCGYKFHQRCSTEVPLM	518	538	3	0	845.39	8	18	9.73825	10.2406	849.728	11.2271	1	0	1.01973	1.42593	1	1	0.0806091		0	1.19715e+06	3.22637e+06	781245	584865	969627	5.40032e+06	2.86338e+07	9.67834e+07	2.09914e+08	3.6675e+08	5.36305e+08	6.71774e+08	7.09892e+08	6.2469e+08	4.84346e+08	3.20204e+08	1.8928e+08	1.00155e+08	4.13083e+07	1.15596e+07	2.57629e+06	679258	0	4.54951e+06	262405	0
FRCQTCGYKFHQRCSTEVPLM	518	538	4	0	634.294	8	18	9.83185	10.0347	637.551	11.2398	1	0	1.022	0.0690888	1	1	0.0314552		0	439133	339073	378592	278783	95055.1	1.85813e+06	6.11794e+06	2.49924e+07	5.39953e+07	1.03788e+08	1.54354e+08	1.97136e+08	1.98121e+08	1.80731e+08	1.36901e+08	9.1499e+07	5.34147e+07	2.81592e+07	1.04694e+07	2.72258e+06	536285	5096.63	74675	0	313641	74455.9
FRCQTCGYKFHQRCSTEVPLMC	518	539	3	0	879.727	8	19	10.1473	10.4585	884.357	11.982	1	0	1.04207	0.559878	1	1	0.0909622		0	1.36911e+06	450388	24400.4	410488	0	439243	4.42779e+06	2.75502e+07	5.31133e+07	1.16256e+08	2.11808e+08	2.7299e+08	3.2172e+08	3.52966e+08	3.12358e+08	2.30748e+08	1.54236e+08	1.13369e+08	1.57624e+07	9.09759e+06	2.92105e+07	316101	560547	859217	50793.5	510723	1.04344e+06
FRCQTCGYKFHQRCSTEVPLMC	518	539	4	0	660.047	8	19	10.0659	10.4761	663.536	12.0473	1	0	1.0532	1.00868	1	1	0.074846		1.2949e+06	0	216918	115734	1.05665e+06	0	762726	2.08816e+06	8.60141e+06	2.11099e+07	5.3952e+07	9.15561e+07	1.36353e+08	1.65651e+08	1.72874e+08	1.5721e+08	1.13395e+08	8.13831e+07	4.4881e+07	2.46602e+07	5.74912e+06	2.17884e+06	293692	1.07937e+06	0	890811	754551	364128
RCQTCGY	519	525	2	0	415.668	5	5	6.18323	6.48093	417.588	3.23407	1	0	1.09448	0.498718		1	0.486041		0	49654.2	4.2351e+06	1.32739e+07	1.61163e+07	9.55884e+06	1.52365e+06	270962	0	0	102708
RCQTCGYKFHQRC	519	531	2	0	815.363	6	11	6.93363	7.29602	819.204	6.52853	1	0	0.921851	0.791756	1	1	0.161291		0	110723	7667.15	109572	2.2965e+06	1.00661e+07	2.10426e+07	3.15956e+07	3.26716e+07	2.50016e+07	1.37316e+07	3.7827e+06	11142	156547	10053.6	0	0	0
RCQTCGYKFHQRC	519	531	3	0	543.911	6	11	6.918	7.1418	546.531	6.7074	1	0	0.974507	0.163924	1	1	0.0811274		0	569413	102135	902303	1.02469e+07	2.43399e+07	4.80426e+07	6.32723e+07	6.67013e+07	5.48145e+07	3.71274e+07	1.63816e+07	4.49435e+06	3.71873e+06	264126	63993.4	902323	0
RCQTCGYKFHQRCST	519	533	2	0	909.403	7	13	6.77748	6.93363	913.934	7.8032	1	0	0.943688	-0.142554	1	1	0.156151		0	0	0	0	126279	0	776951	3.87328e+06	6.0189e+06	7.26602e+06	7.1951e+06	3.29013e+06	1.01052e+06	130085	0	0	0	0	0	0	0
RCQTCGYKFHQRCST	519	533	3	0	606.605	7	13	6.71505	7.1522	609.639	7.84701	1	0	0.9546	1.13048	1	1	0.100171		147271	231124	1.9122e+06	0	569079	8.45176e+06	1.94487e+07	3.84945e+07	5.9215e+07	6.41623e+07	5.96108e+07	4.0439e+07	2.15564e+07	9.48151e+06	1.63163e+06	319884	79348.7	68012	0	71607.3	1.23378e+06
RCQTCGYKFHQRCST	519	533	4	0	455.205	7	13	6.918	6.98048	457.419	7.59595	1	0	0.892062	-0.566898	1	1	0.238215		134566	0	0	0	0	0	342043	392958	1.92437e+06	1.8164e+06	1.6382e+06	981939	0	0	0	0	0	0	0	0	0
RCQTCGYKFHQRCSTE	519	534	2	0	973.925	7	14	6.87115	7.04295	978.794	8.411	1	0	0.945434	-0.0716543	1	0	0.69593		0	0	0	0	0	175990	523907	3.23535e+06	7.5986e+06	1.01788e+07	1.11231e+07	7.21473e+06	5.16671e+06	2.02629e+06	0	0	0	0	0	0	0	0
RCQTCGYKFHQRCSTE	519	534	3	0	649.619	7	14	6.8087	7.31165	652.884	8.46782	1	0	0.958575	1.42857	1	0	0.110943		113234	149346	236412	0	737353	5.0484e+06	1.80948e+07	4.25254e+07	6.91277e+07	8.65421e+07	9.03684e+07	7.68234e+07	5.06487e+07	2.85937e+07	1.16852e+07	3.46895e+06	280735	674223	0	0	348272	0
RCQTCGYKFHQRCSTE	519	534	4	0	487.466	7	14	6.87115	6.99612	489.915	8.46874	1	0	0.958788	-0.283826	1	0	0.115415		0	0	10615.9	0	7174.14	91843.2	505847	2.41e+06	5.66859e+06	6.03332e+06	6.29391e+06	4.96014e+06	3.42774e+06	1.31787e+06	350539	70550.9	0	0	0	211892	0	0
RCQTCGYKFHQRCSTEVPLM	519	538	2	0	1194.05	8	17	9.3483	9.59788	1200.01	10.2462	1	0	0.951681	0.280732	1	1	0.189269		0	0	0	0	0	0	0	1.3685e+06	6.71661e+06	1.80856e+07	2.68146e+07	3.80075e+07	4.10189e+07	3.66903e+07	2.4554e+07	1.40282e+07	3.63798e+06	910737	0	0	0	0	0	223007	0	156780
RCQTCGYKFHQRCSTEVPLM	519	538	3	0	796.367	8	17	9.19257	9.69147	800.363	10.31	1	0	0.963833	1.41023	1	1	0.118661		1.91511e+06	1.33571e+06	635402	1.18283e+07	1.09642e+06	4.06878e+06	4.63067e+07	9.76245e+07	2.32068e+08	4.08459e+08	6.46263e+08	7.91562e+08	8.67521e+08	7.84665e+08	5.82546e+08	3.73618e+08	2.13124e+08	1.11163e+08	3.97106e+07	1.30501e+07	180803	942917	215297	0	0	679555
RCQTCGYKFHQRCSTEVPLM	519	538	4	0	597.527	8	17	9.23928	9.48345	600.545	10.3904	1	0	0.97915	0.256193	1	1	0.0449243		114222	265463	178713	789957	81526.5	254829	4.122e+06	1.61318e+07	4.00745e+07	8.25545e+07	1.26282e+08	1.6332e+08	1.75152e+08	1.56738e+08	1.1596e+08	7.60268e+07	4.05888e+07	2.03744e+07	7.27653e+06	575651	200208	339201	0	0	17573.9	1.72305e+06
RCQTCGYKFHQRCSTEVPLM	519	538	5	0	478.223	8	17	9.3483	9.51987	480.515	9.77847	1	0	0.862597	-0.0727114	1	1	0.515546		220198	0	0	125064	0	87864.3	53193.8	456022	3.23112e+06	6.20235e+06	1.02381e+07	1.2246e+07	1.26646e+07	7.52856e+06	5.41665e+06	3.37617e+06	650593	0	0	46522.1	57987.9	0	0	0	0	143960
RCQTCGYKFHQRCSTEVPLMC	519	539	3	0	830.704	8	18	9.58228	10.1125	835.028	11.1681	1	0	1.00911	1.55225	1	1	0.0730184		0	140459	135670	0	389764	0	3.93514e+06	2.11458e+07	6.95035e+07	1.55532e+08	2.66771e+08	4.02669e+08	5.04206e+08	5.20829e+08	4.64556e+08	3.53771e+08	2.33045e+08	1.29719e+08	6.45629e+07	2.60965e+07	6.79291e+06	819282	531095	185841	766856	0	351468
RCQTCGYKFHQRCSTEVPLMC	519	539	4	0	623.28	8	18	9.61348	10.0503	626.511	11.1227	1	0	1.00093	1.12889	1	1	0.0736618		203490	336307	106350	0	242225	165815	451347	4.12787e+06	2.15669e+07	4.71165e+07	1.00979e+08	1.36092e+08	1.77578e+08	1.70532e+08	1.58406e+08	1.16554e+08	8.39794e+07	3.98436e+07	1.71167e+07	5.30111e+06	1.78642e+06	208884	0	85702.2	263940	116524	0
CGYKFHQRCSTEVPLM	523	538	2	0	949.939	7	13					-1
CGYKFHQRCSTEVPLM	523	538	3	0	633.629	7	13	9.42625	9.53547	636.609	7.60341	1	0	0.893921	-0.355179	1	0	0.16271		206450	0	98354.1	0	194230	1.43192e+06	5.37774e+06	1.2189e+07	1.3902e+07	1.72607e+07	1.7387e+07	9.70431e+06	4.03759e+06	795754	0	0	0	0	0	0	315267
CGYKFHQRCSTEVPLMC	523	539	3	0	667.965	7	14	9.86307	10.0191	671.294	8.52385	1	0	0.971536	-0.142932		1	0.1222		178123	0	106720	0	42675	205129	1.70148e+06	7.30326e+06	1.23747e+07	1.78938e+07	1.70831e+07	1.61493e+07	1.01077e+07	4.59584e+06	2.12347e+06	466774	348825	232810	256359	82669.6	127445	99662.8
YKFHQRC	525	531	2	0	491.24	5	5	6.18323	6.4497	493.411	3.68217	0.4	1					1.37319		333989	1.98443e+06	6.42978e+06	9.71393e+06	8.31939e+06	3.07523e+06	2.73571e+06	125495	951255	2.35801e+06	3.00468e+06
YKFHQRC	525	531	3	0	327.829	5	5	6.46532	6.51215	328.878	2.48575	1	0	0.609845	-0.637798	0	1	0.199429		71368.5	541372	1.88136e+06	2.02142e+06	1.31515e+06	883144	0	0	0	0	146118
YKFHQRCST	525	533	2	0	585.28	5	7	6.1045	6.34025	587.566	3.81131	1	0	0.763085	0.218062		1	0.18117		89261.4	110501	1.89498e+06	7.61835e+06	1.2055e+07	1.20776e+07	7.40361e+06	2.469e+06	42630.8	0	0	0	252993
YKFHQRCSTE	525	534	2	0	649.801	5	8	6.1675	6.35592	652.429	4.42489	1	0	0.791054	0.00362513		0	0.161219		0	0	644561	3.76575e+06	8.41137e+06	9.43835e+06	8.77995e+06	5.03613e+06	2.10904e+06	211265	0	136.037	1307.32	107009
YKFHQRCSTEVPLM	525	538	2	0	869.924	6	11	9.27043	9.67067	873.63	6.23267	0.6	0					0.180553		147549	70057.9	0	35363.8	7.63075e+06	3.59845e+07	6.5545e+07	7.94163e+07	7.26668e+07	5.04324e+07	2.53509e+07	4.13964e+06	1.13063e+06	219769	402037	3063.86	1.54048e+06	303577
YKFHQRCSTEVPLM	525	538	3	0	580.285	6	11	9.27043	9.76947	582.743	6.19427	1	0	0.823452	1.41083	1	0	0.111052		130087	77535.6	624681	7.139e+06	4.03196e+07	9.40085e+07	1.57991e+08	1.86071e+08	1.73357e+08	1.24287e+08	6.63599e+07	2.65579e+07	6.89258e+06	2.25868e+06	1.20866e+06	1.85626e+06	279364	231162
YKFHQRCSTEVPLMC	525	539	3	0	614.621	7	12	9.67587	10.097	617.379	6.9629	0.5	0					0.132431		291950	560705	165730	812810	4.46317e+06	4.11615e+07	4.2971e+07	7.28673e+07	9.83681e+07	7.75734e+07	5.53571e+07	3.52254e+07	1.37155e+07	5.88876e+06	2.97635e+06	1.20849e+06	551802	534630	334370	159372
KFHQRC	526	531	2	0	409.708	4	4	4.70647	5.06913	411.025	2.08813	1	0	0.690416	0.79304		0	0.47858		245512	2.95822e+06	8.56328e+06	9.96549e+06	4.13484e+06	462105	0	62736.9	0
KFHQRCSTE	526	534	2	0	568.269	5	7	4.75375	4.96397	571.418	5.57722	0.4	1					0.814951		0	0	129150	1.25895e+06	4.45367e+06	4.63361e+06	2.25189e+06	405545	0	0	2.76745e+06	1.90431e+06	286751
KFHQRCSTEVPLM	526	538	2	0	788.392	6	10	8.81117	8.84243	791.791	5.72689	0.6	0					0.13196		0	0	0	0	655114	1.62599e+06	2.66121e+06	2.68716e+06	1.90861e+06	1.24507e+06	299428	0	0	0	0	0	0
KFHQRCSTEVPLM	526	538	3	0	525.931	6	10	8.84243	8.99667	528.194	5.7215	1	0	0.852708	-0.151238	1	0	0.0836726		82897.4	933587	105700	2.35569e+06	8.94704e+06	1.97039e+07	3.1441e+07	3.2797e+07	2.52056e+07	1.29393e+07	5.22301e+06	1.0659e+06	474058	545980	122938	88023.8	187263
KFHQRCSTEVPLMC	526	539	2	0	839.897	6	11	9.48865	9.59788	843.683	6.37847	1	0	0.877675	-0.355104	1	1	0.30579		0	0	0	0	0	1.0046e+06	2.83505e+06	5.84027e+06	3.5695e+06	3.40104e+06	306872	126480	9222.18	0	0	0	258881	0
KFHQRCSTEVPLMC	526	539	3	0	560.267	6	11					-1
HQRCSTEVPLM	528	538	2	0	650.81	6	8	8.29655	8.35893	655.741	8.97541	0.4	1					0.310275		82344.5	0	0	365935	0	0	116935	145597	3.55132e+06	4.59723e+06	3.73416e+06	2.41913e+06	1.77893e+06	875441	974051
STEVPLM	532	538	1	0	776.386	4	4	8.71748	9.19257	779.358	2.45353	1	0	0.986228	1.30233		0	0.599297		1.34348e+06	1.05711e+07	4.91598e+07	6.14525e+07	2.99828e+07	1.25717e+07	1.83154e+06	1.48456e+06	224926
STEVPLMC	532	539	1	0	879.395	5	5	9.76947	9.8787	883.257	3.21496	1	0	1.08211	-0.355104		0	0.207532		25392.3	0	2.58691e+06	9.73656e+06	1.28899e+07	7.95419e+06	933104	0	0	0	0
EVPLM	534	538	1	0	588.306	4	2	8.92378	9.27043	590.662	1.93668	0.4	1					0.341231		6.00351e+07	2.0143e+08	2.23404e+08	9.53717e+07	7.17156e+07	9.86157e+07	1.29367e+07
EVPLMC	534	539	1	0	691.315	5	3	9.70707	9.77467	693.657	1.79432	0.4	0					0.271274		0	2.8153e+06	6.42027e+06	5.31825e+06	1.40909e+06	0	0	0	0
VPLM	535	538	1	0	459.264	4	2	8.07808	8.64987	460.794	1.18147	1	0	0.912881	1.74041		-2	0.251572		1.09218e+08	3.80641e+08	3.61083e+08	9.63281e+07	1.99771e+07	270172	580653
VPLMC	535	539	1	0	562.273	4	3	8.07808	8.1093	569.096	6.35054	0.4	1					0		0	0	0	0	0	0	100635	376375
CVNY	539	542	1	0	498.202	4	2	5.85277	6.30367	499.717	1.15453	1	0	0.869275	1.19277		1	0.0322288		1.77597e+08	6.79327e+08	7.5845e+08	1.51084e+08	6.97326e+06	64137.2	37805.4
CVNYDQL	539	545	1	0	854.371	4	5	8.74872	9.20295	858.378	3.44457	1	0	1.23081	1.20787	1	1	0.116596		2.48871e+06	2.11495e+07	1.11944e+08	2.94682e+08	4.19219e+08	2.91732e+08	9.94221e+07	2.81662e+07	781964	154704
CVNYDQL	539	545	2	0	427.689	4	5	8.74872	9.15285	429.465	2.98897	1	0	0.935745	0.980899	1	1	0.0664364		4.29183e+06	3.87761e+07	1.41054e+08	2.72636e+08	2.8764e+08	1.47339e+08	4.21502e+07	5.98227e+06	288203	330723
CVNYDQLDL	539	547	1	0	1082.48	5	7	10.3339	10.7878	1087.88	4.69452	1	0	1.17165	1.20636	1	1	0.163356		0	1.40406e+06	2.31784e+07	1.15974e+08	3.06683e+08	4.41112e+08	3.95282e+08	2.22364e+08	7.55714e+07	2.40204e+07	5.20387e+06	2.64737e+06	1.3545e+06
CVNYDQLDL	539	547	2	0	541.745	5	7	10.3339	10.8086	544.298	4.40725	1	0	1.03876	1.30036	1	1	0.0420664		1.88431e+07	4.83726e+07	1.90893e+08	5.64964e+08	1.22013e+09	1.61776e+09	1.35708e+09	6.76873e+08	2.3689e+08	6.36639e+07	6.87975e+06	1.02161e+06	1.50849e+06
VNYDQL	540	545	1	0	751.362	4	4	8.49917	8.88218	754.759	2.95745	0.4	0					0.0841598		7.70136e+06	4.1222e+07	1.55044e+08	3.21202e+08	3.05346e+08	1.19627e+08	2.79437e+07	1.64754e+06	160208
VNYDQLDL	540	547	1	0	979.473	4	6	10.1784	10.6319	984.084	4.03883	1	0	1.17972	1.2047	1	1	0.132976		3.48732e+06	2.12304e+07	7.43516e+07	2.12294e+08	4.17147e+08	4.41509e+08	2.73788e+08	1.02374e+08	1.47017e+07	750640	218526
VNYDQLDL	540	547	2	0	490.24	4	6	10.194	10.6996	492.461	3.87017	1	0	1.0887	1.44058	1	1	0.0408136		1.55693e+07	4.81171e+07	1.79203e+08	4.68268e+08	7.89498e+08	7.7881e+08	4.40695e+08	1.50764e+08	3.50527e+07	1.20603e+06	380035
YDQL	542	545	1	0	538.251	3	2	7.18673	7.3429	539.769	1.204	0.4	0					0.285746		2.29215e+06	1.51146e+07	1.28743e+07	3.15067e+06	0	77007.5
YDQLDL	542	547	1	0	766.362	4	4					0
DQLDL	543	547	1	0	603.298	3	3	8.79555	9.30158	605.348	1.71307	0.4	0					0.0385263		2.15758e+08	9.15433e+08	1.51344e+09	9.44376e+08	2.25111e+08	3.57014e+07	1.38137e+06
[truncated: 21 more columns]
