# Supplementary material for: Unveiling the domain-specific and RAS isoform-specific details of BRAF kinase regulation
Source: eLife. 2023 Dec 27;12:RP88836. doi: 10.7554/eLife.88836 (PMC10752582; doi:10.7554/eLife.88836)
Supplement: Figure 2—source data 2. — Also applies to plots presented in Supplementary file 1; Figure 2—figure supplement 1 and Figure 2—figure supplement 2. [file elife-88836-fig2-data2.zip › Figure 2- source data 2/(BRAF_BRAF-allH1.mzXML) ExMS2_FinalTable.xls]

## Sheet: Sheet1
Sequence	START	END	Charge	ModMass	Monoisotopic m/z	maxND	maxD	RT Range(start, unit: min)	RT Range(end)	Centroid m/z	Delta Mass	Flag#1:Skip-tests	Flag#2:Unimodality check	Flag#3:Back exchange prediction check	Flag#4:Elution RT width check	Flag#5:Unique peptide RT/deltaD consistency check	Flag#6:Common-end peptides centroid subtraction check	Flag#7:Centroid shift within RT range check	Flag#8:Data multiple assignment check	Isotopic Envelope Amplitudes(start from this column(the Monoisotopic) to nonzero end):
GSSHHHHHHGTKTEEGKL	2	19	2	0	1008.48	6	16	4.84785	5.68517	1009.04	-0.0383948	1						0.0542616		4.41892e+08	4.63896e+08	2.70486e+08	1.00457e+08	3.13884e+07	4.8429e+06	466407
GSSHHHHHHGTKTEEGKL	2	19	3	0	672.656	6	16	4.8043	5.55478	673.03	-0.0310647	1						0.0156717		1.9848e+09	2.07116e+09	1.14726e+09	4.69643e+08	1.41878e+08	3.43401e+07	5.19076e+06
GSSHHHHHHGTKTEEGKL	2	19	4	0	504.744	6	16	4.84132	5.5897	505.017	-0.0602455	1						0.036719		6.37122e+08	6.58167e+08	3.6659e+08	1.42662e+08	3.98852e+07	7.16587e+06	308504
GSSHHHHHHGTKTEEGKL	2	19	5	0	403.997	6	16	4.81563	5.63573	404.215	-0.0591265	1						0.030498		3.88338e+08	4.05599e+08	2.22e+08	8.74133e+07	2.40811e+07	5.2031e+06	85799
GSSHHHHHHGTKTEEGKLVIWINGDKGYNGL	2	32	3	0	1149.23	8	29	9.46723	9.6008	1149.75	-0.499833	0.4						0.113341		925032	3.67369e+06	3.3352e+06	734185	275658	0	0	0	0
GSSHHHHHHGTKTEEGKLVIWINGDKGYNGL	2	32	4	0	862.178	8	29	9.3912	9.52468	862.618	-0.269982	1						0.0664213		6.50447e+06	1.01275e+07	1.1652e+07	7.0708e+06	2.09456e+06	803494	23706.6	0	0
GSSHHHHHHGTKTEEGKLVIWINGDKGYNGL	2	32	5	0	689.944	8	29	9.42925	9.65192	690.278	-0.3582	1						0.0627334		3.99257e+06	8.66992e+06	6.43738e+06	4.41239e+06	1.36431e+06	227451	110434	0	0
VIWINGDKGY	20	29	1	0	1164.6	5	8	9.18847	9.23948	1164.92	-0.393767	1						0.294172		1.70536e+06	799360	0	0	0	0
VIWINGDKGY	20	29	2	0	582.806	5	8	9.45472	9.48003	583.113	-0.0995745	1						0.0486226		4.71332e+06	2.8701e+06	989805	167573	0	0
VIWINGDKGYNG	20	31	2	0	668.338	5	10	8.4882	8.89603	668.672	-0.134546	1						0.155516		3.4417e+07	2.07729e+07	8.56025e+06	695833	882422	0
VIWINGDKGYNGL	20	32	2	0	724.88	5	11	9.9633	10.6396	725.295	-0.0463534	1						0.0273753		2.98301e+09	2.36549e+09	1.00465e+09	2.92966e+08	6.66297e+07	7.55395e+06
VIWINGDKGYNGLAE	20	34	2	0	824.92	5	13	9.40363	9.89195	825.343	-0.139867	1						0.129843		5.14982e+07	4.69681e+07	2.05461e+07	4.58191e+06	634006	107426
VIWINGDKGYNGLAEVGKKFEKDTG	20	44	3	0	913.476	7	23					-1
VIWINGDKGYNGLAEVGKKFEKDTGIKV	20	47	3	0	1026.89	7	26	11.1773	11.4212	1027.4	-0.330306	1						0.160276		5.73179e+06	1.47586e+07	1.07075e+07	4.74075e+06	1.27401e+06	274965	0	0
VIWINGDKGYNGLAEVGKKFEKDTGIKV	20	47	4	0	770.421	7	26	11.1386	11.4466	770.821	-0.250683	1						0.0994314		6.95925e+06	1.67249e+07	1.45147e+07	7.22251e+06	1.11609e+06	475328	0	144899
VIWINGDKGYNGLAEVGKKFEKDTGIKVTVEHPDKL	20	55	4	0	1000.29	9	33	10.5457	11.0013	1000.87	-0.0702708	1						0.036802		1.12184e+08	2.60293e+08	2.89527e+08	2.31472e+08	1.3579e+08	6.9722e+07	2.51647e+07	7.70627e+06	630334	0
VIWINGDKGYNGLAEVGKKFEKDTGIKVTVEHPDKL	20	55	5	0	800.434	9	33	10.5583	11.033	800.892	-0.113342	1						0.0472931		6.60575e+07	1.5137e+08	1.8035e+08	1.33884e+08	7.87749e+07	2.03957e+07	1.14532e+07	2.72461e+06	9.08057e+06	423041
VIWINGDKGYNGLAEVGKKFEKDTGIKVTVEHPDKL	20	55	6	0	667.196	9	33	10.5711	11.0013	667.584	-0.0788633	1						0.0395176		3.81188e+07	8.1801e+07	1.17915e+08	8.00746e+07	5.11134e+07	2.13065e+07	6.90158e+06	977722	314746	660732
VIWINGDKGYNGLAEVGKKFEKDTGIKVTVEHPDKL	20	55	7	0	572.026	9	33	10.5831	10.9548	572.367	-0.0184251	1						0.0538864		1.42381e+07	4.44998e+07	7.38479e+07	4.43357e+07	2.50284e+07	1.05253e+07	2.51861e+06	737300	0	2.26096e+06
NGDKGYNGLAEVGKKFEKDTGIKVTVE	24	50	3	0	966.173	7	25					-1
GLAEVGKKFEKDTGIKVTVEHPDKL	31	55	4	0	685.383	7	22					-1
LAEVGKKFEKDTGIKVTVEHPDKL	32	55	3	0	894.501	7	21					-1
LAEVGKKFEKDTGIKVTVEHPDKL	32	55	4	0	671.127	7	21					-1
LAEVGKKFEKDTGIKVTVEHPDKLEEKFPQVAATGDGPDIIF	32	73	4	0	1149.86	9	37	10.4228	10.4501	1150.44	-0.434534	0.4						0.0708831		0	1.33058e+06	1.63345e+06	1.81462e+06	613596	0	0	0	0	0
LAEVGKKFEKDTGIKVTVEHPDKLEEKFPQVAATGDGPDIIF	32	73	5	0	920.091	9	37					-1
AEVGKKFEKDTG	33	44	2	0	654.843	5	10	4.82695	5.15552	655.01	-0.430413	0.4						0.107776		7.69734e+06	3.55506e+06	106177	0	0	0
AEVGKKFEKDTG	33	44	3	0	436.898	5	10					0
AEVGKKFEKDTGIKV	33	47	2	0	824.967	5	13	7.51808	7.64268	825.304	-0.301823	1						0.138185		1.0524e+07	6.87648e+06	3.19133e+06	242063	0	0
AEVGKKFEKDTGIKV	33	47	3	0	550.314	5	13	7.47463	7.83607	550.525	-0.341926	1						0.0893025		2.61563e+07	1.69938e+07	5.31813e+06	845766	279292	5430.2
AEVGKKFEKDTGIKVTVEHPDKL	33	55	4	0	642.856	7	20	7.60237	8.17583	643.23	-0.0300009	1						0.0325738		1.71159e+08	2.58357e+08	1.94075e+08	9.49603e+07	3.84866e+07	1.01117e+07	1.53864e+06	234592
AEVGKKFEKDTGIKVTVEHPDKL	33	55	5	0	514.486	7	20	7.6121	8.17583	514.768	-0.116752	1						0.039596		9.01687e+07	1.22074e+08	9.08778e+07	4.8409e+07	1.30468e+07	2.66279e+06	293383	8129.13
AEVGKKFEKDTGIKVTVEHPDKL	33	55	6	0	428.907	7	20	7.6823	7.94815	429.142	-0.116022	1						0.0255644		2.73678e+07	3.89184e+07	2.89099e+07	1.45399e+07	4.2334e+06	488699	251598	0
AEVGKKFEKDTGIKVTVEHPDKLEEKFPQVAATGDGPDIIF	33	73	4	0	1121.59	9	36	10.1344	10.9884	1122.25	-0.0650396	1						0.0348182		3.7069e+08	8.56948e+08	1.08605e+09	9.41371e+08	6.64312e+08	3.53761e+08	1.64928e+08	5.3703e+07	1.44274e+07	2.05208e+06
AEVGKKFEKDTGIKVTVEHPDKLEEKFPQVAATGDGPDIIF	33	73	6	0	748.063	9	36	10.2664	10.2794	748.495	-0.093843	1						0.0265393		6.87945e+06	1.47555e+07	2.08495e+07	1.40368e+07	1.40523e+07	4.9573e+06	2.37669e+06	1.6961e+06	0	0
AEVGKKFEKDTGIKVTVEHPDKLEEKFPQVAATGDGPDIIF	33	73	7	0	641.34	9	36	10.1926	10.3117	641.709	-0.109997	1						0.082724		1.97655e+06	6.87037e+06	7.26777e+06	8.96264e+06	5.54712e+06	1.3594e+06	1.0744e+06	262805	0	0
VGKKFEKDTGIKVTVEHPDKL	35	55	2	0	1184.67	6	18					-1
VGKKFEKDTGIKVTVEHPDKL	35	55	3	0	790.113	6	18	7.41887	7.47463	790.522	-0.180955	1						0.192685		1.20314e+06	2.32476e+06	1.37424e+06	523931	0	0	0
VGKKFEKDTGIKVTVEHPDKLEEKFPQVAATGDGPDIIF	35	73	4	0	1071.57	9	34	10.2047	10.3455	1072.15	-0.242151	1						0.0852875		3.27453e+06	8.61396e+06	1.2942e+07	1.16036e+07	4.38792e+06	2.25625e+06	558909	0	0	0
IKVTVEHPDKL	45	55	2	0	639.874	5	8					-1
IKVTVEHPDKL	45	55	3	0	426.919	5	8					-1
IKVTVEHPDKLEEKFPQVAATGDGPDIIF	45	73	3	0	1065.23	8	24	10.7941	10.8449	1065.75	-0.379687	0.4						0.164726		247659	1.23075e+06	1.69615e+06	183690	0	0	0	0	0
TVEHPDKL	48	55	1	0	938.494	4	5					-1
TVEHPDKL	48	55	2	0	469.751	4	5					-1
TVEHPDKL	48	55	3	0	313.503	4	5					-1
TVEHPDKLEEKFPQVAATGDGPDIIF	48	73	3	0	951.815	7	21	10.7238	11.0571	952.273	-0.332398	1						0.0784567		2.07337e+07	3.10175e+07	2.10698e+07	1.26275e+07	2.30867e+06	0	0	0
TVEHPDKLEEKFPQVAATGDGPDIIF	48	73	4	0	714.113	7	21					-1
EEKFPQVAATGDGPDIIF	56	73	2	0	967.481	6	14	10.8321	11.5873	968.05	-0.0222419	1						0.0646754		1.24676e+09	1.33278e+09	7.52719e+08	2.87766e+08	8.29391e+07	3.41335e+07	8.07303e+06
EEKFPQVAATGDGPDIIF	56	73	3	0	645.323	6	14	10.8449	11.562	645.709	-0.00325559	1						0.159081		1.52482e+08	1.57822e+08	8.73452e+07	3.43312e+07	7.11375e+06	5.70141e+06	4.32714e+06
WAHDRFGG	74	81	2	0	473.22	4	6	7.27088	7.88723	473.408	-0.190773	1						0.0784129		7.0975e+07	3.13063e+07	4.30903e+06	0	0
WAHDRFGG	74	81	3	0	315.816	4	6	7.39935	7.41887	315.911	-0.281056	1						0.1128		367526	146193	0	0	0
WAHDRFGGY	74	82	1	0	1108.5	5	7	8.46605	8.9845	1108.91	-0.263461	1						0.243943		3.29528e+07	1.80463e+07	1.97486e+06	0	0	0
WAHDRFGGY	74	82	2	0	554.752	5	7	8.45313	9.12428	555.04	-0.102351	1						0.0618286		2.06349e+08	1.22244e+08	3.76679e+07	5.02751e+06	0	253789
WAHDRFGGY	74	82	3	0	370.17	5	7	8.47572	8.90887	370.356	-0.122153	1						0.0731964		3.44904e+07	2.196e+07	3.50631e+06	1.78679e+06	0	0
WAHDRFGGYAQSGL	74	87	2	0	782.868	5	12	8.97178	9.65192	783.32	-0.0343532	1						0.0188498		1.37584e+09	1.1643e+09	5.45431e+08	1.75339e+08	4.05918e+07	7.39445e+06
WAHDRFGGYAQSGL	74	87	3	0	522.248	5	12	8.97178	9.68905	522.545	-0.0458088	1						0.0150716		9.45715e+08	8.15083e+08	3.62147e+08	1.17454e+08	2.71673e+07	3.94983e+06
WAHDRFGGYAQSGLL	74	88	2	0	839.41	5	13	10.0372	10.8545	839.868	-0.0956417	1						0.0541013		6.48473e+08	6.26666e+08	2.88981e+08	8.19647e+07	1.65235e+07	0
WAHDRFGGYAQSGLL	74	88	3	0	559.943	5	13	10.0709	10.7705	560.247	-0.0974311	1						0.0489054		4.26637e+08	3.89709e+08	1.85917e+08	6.07473e+07	6.962e+06	606754
WAHDRFGGYAQSGLLA	74	89	2	0	874.929	6	14	9.80932	10.0118	875.326	-0.262063	1						0.267729		9.82858e+06	8.76634e+06	2.44792e+06	1.35592e+06	0	0	0
WAHDRFGGYAQSGLLA	74	89	3	0	583.622	6	14	9.85395	10.0118	583.883	-0.273216	1						0.109081		8.75527e+06	8.20569e+06	3.01102e+06	612397	0	0	0
YAQSGL	82	87	1	0	638.314	4	4	6.17003	6.26427	638.314	-0.372485	0.4						1.22796e-13		3.84486e+06	0	0	0	0
YAQSGLL	82	88	1	0	751.398	4	5	8.00717	8.6821	751.779	-0.0658269	1						0.278096		3.2867e+07	9.71882e+06	1.45166e+06	786900	554971
AQSGL	83	87	1	0	475.251	3	3	4.21737	4.9668	475.454	-0.0567447	1						0.0821662		1.4498e+08	2.75615e+07	3.56915e+06	322397
AQSGLL	83	88	1	0	588.335	3	4	7.27088	7.69518	588.588	-0.0798749	1						0.347479		5.06823e+07	1.36263e+07	675458	497245
LAEITPDKA	88	96	1	0	957.525	4	6	5.92485	6.31023	957.781	-0.301186	1						0.196445		8.92927e+07	2.67009e+07	760194	0	407793
LAEITPDKA	88	96	2	0	479.266	4	6	5.94052	6.53297	479.412	-0.264304	1						0.105741		2.10516e+08	7.69416e+07	4.0221e+06	0	0
LAEITPDKAFQ	88	98	2	0	616.83	5	8	8.06957	8.35727	617.09	-0.216204	1						0.216944		8.67725e+06	3.29228e+06	1.12286e+06	22545.4	0	268031
LAEITPDKAFQDKL	88	101	2	0	794.933	5	11	9.20132	9.44217	795.455	0.0973316	1						0.104405		3.83024e+07	3.47915e+07	1.59293e+07	5.89958e+06	3.81088e+06	785756
LAEITPDKAFQDKL	88	101	3	0	530.291	5	11	9.20132	9.6774	530.559	-0.14108	1						0.0369875		4.71062e+07	3.94315e+07	1.67862e+07	4.43765e+06	56427.9	0
LAEITPDKAFQDKLYPFT	88	105	2	0	1049.05	6	14	10.7367	11.0698	1049.54	-0.295827	1						0.175105		2.85466e+07	3.09901e+07	1.44091e+07	5.11322e+06	405024	405746	0
LAEITPDKAFQDKLYPFT	88	105	3	0	699.702	6	14	10.7238	11.1773	700.078	-0.156505	1						0.105339		4.38673e+07	5.08537e+07	3.44996e+07	1.11839e+07	688209	456819	176736
LAEITPDKAFQDKLYPFTW	88	106	3	0	761.728	6	15	12.4176	12.8311	762.164	-0.108116	1						0.0544463		7.75568e+07	1.02253e+08	7.07618e+07	3.13785e+07	1.08422e+07	0	121442
LAEITPDKAFQDKLYPFTWD	88	107	2	0	1199.6	7	16	11.8184	12.5048	1200.3	-0.0901313	1						0.086683		2.2617e+08	2.92051e+08	2.12136e+08	1.04928e+08	3.79954e+07	6.65906e+06	869985	0
LAEITPDKAFQDKLYPFTWD	88	107	3	0	800.07	7	16	11.799	12.5259	800.557	-0.0209606	1						0.168356		5.5249e+08	9.07392e+08	5.20763e+08	2.64001e+08	1.38857e+08	3.1852e+07	7.10697e+06	5.12868e+06
LAEITPDKAFQDKLYPFTWDA	88	108	2	0	1235.12	7	17	11.8568	12.4596	1235.83	-0.111352	1						0.115395		7.53957e+07	1.11864e+08	8.09044e+07	3.84478e+07	1.2386e+07	2.6163e+06	139340	0
LAEITPDKAFQDKLYPFTWDA	88	108	3	0	823.749	7	17	11.9294	12.4498	824.242	-0.0449733	1						0.0460243		2.08399e+08	2.90229e+08	2.19049e+08	1.07729e+08	4.28944e+07	1.21906e+07	2.41185e+06	270465
LAEITPDKAFQDKLYPFTWDAVRYNGKL	88	115	3	0	1100.57	8	24	11.5038	12.1807	1101.24	-0.0329885	1						0.0254		3.29391e+08	6.70703e+08	6.25928e+08	4.28965e+08	2.20728e+08	9.42737e+07	2.76166e+07	5.48108e+06	0
LAEITPDKAFQDKLYPFTWDAVRYNGKL	88	115	4	0	825.683	8	24	11.5038	12.2065	826.183	-0.0244115	1						0.0260839		3.66875e+08	6.47924e+08	6.65409e+08	4.29542e+08	2.22244e+08	9.08728e+07	2.84481e+07	1.96174e+07	792056
LAEITPDKAFQDKLYPFTWDAVRYNGKL	88	115	5	0	660.748	8	24	11.562	11.8313	661.178	0.126981	1						0.0545622		4.00464e+07	7.60799e+07	7.27583e+07	7.45323e+07	2.53404e+07	9.28026e+06	1.89759e+06	110552	6.4878e+06
LAEITPDKAFQDKLYPFTWDAVRYNGKLIAYPIAVEA	88	124	3	0	1409.74	9	32					-1
LAEITPDKAFQDKLYPFTWDAVRYNGKLIAYPIAVEA	88	124	4	0	1057.56	9	32	12.0486	12.1936	1058.14	-0.278978	0.4						0.127629		1.49283e+06	4.73514e+06	5.93693e+06	4.8068e+06	572182	1.27554e+06	358066	149373	331439	0
AEITPDKA	89	96	1	0	844.441	4	5	4.47382	5.11222	844.791	-0.133906	1						0.164162		2.59108e+07	1.0445e+07	1.23977e+06	31261.1	26929.2
AEITPDKA	89	96	2	0	422.724	4	5	4.4544	5.12475	422.936	-0.0599187	1						0.0705139		2.02477e+08	8.03513e+07	1.92882e+07	3.27e+06	65592.9
AEITPDKAFQDKL	89	101	2	0	738.391	5	10	8.65658	8.97178	738.709	-0.237166	1						0.118194		1.49914e+07	1.17633e+07	3.3422e+06	0	189601	0
AEITPDKAFQDKL	89	101	3	0	492.596	5	10	8.74435	8.82758	492.787	-0.299597	1						0.0690902		3.70549e+06	2.87351e+06	622692	0	0	0
AEITPDKAFQDKLYPFT	89	105	3	0	662.007	6	13					-1
AEITPDKAFQDKLYPFTW	89	106	2	0	1085.55	6	14	12.0825	12.3793	1086.1	-0.232238	1						0.157325		1.67067e+07	2.0155e+07	1.17294e+07	3.50768e+06	403713	0	493942
AEITPDKAFQDKLYPFTW	89	106	3	0	724.033	6	14	12.0486	12.5178	724.429	-0.157735	1						0.132089		3.39079e+07	4.21569e+07	2.70317e+07	1.07057e+07	1.90584e+06	216875	0
AEITPDKAFQDKLYPFTWD	89	107	2	0	1143.06	6	15	11.5873	12.2316	1143.69	-0.152064	1						0.0908209		9.94156e+07	1.33201e+08	8.93733e+07	3.73889e+07	6.91716e+06	970298	243332
AEITPDKAFQDKLYPFTWD	89	107	3	0	762.376	6	15	11.605	12.13	762.826	-0.0521423	1						0.0353186		1.78647e+08	2.34594e+08	1.66327e+08	7.53864e+07	2.48485e+07	5.36266e+06	566869
AEITPDKAFQDKLYPFTWDA	89	108	2	0	1178.58	7	16	11.6675	12.0938	1179.17	-0.26851	1						0.122041		3.48748e+07	4.58628e+07	3.09537e+07	8.06124e+06	2.59299e+06	411893	0	0
AEITPDKAFQDKLYPFTWDA	89	108	3	0	786.055	7	16	11.6306	12.2065	786.51	-0.0830885	1						0.0709118		8.14816e+07	1.0187e+08	7.1169e+07	3.27246e+07	1.03814e+07	4.93801e+06	372788	257365
AEITPDKAFQDKLYPFTWDAVRYNGKL	89	115	2	0	1593.82	8	23	11.4926	11.6306	1594.61	-0.363021	0.4						0.163767		1.69879e+06	6.09597e+06	6.00099e+06	2.17062e+06	267218	0	0	0	0
AEITPDKAFQDKLYPFTWDAVRYNGKL	89	115	3	0	1062.88	8	23	11.3425	12.0825	1063.51	-0.057162	1						0.0611346		1.71613e+08	3.16774e+08	3.00588e+08	1.90286e+08	9.70014e+07	3.44331e+07	9.90535e+06	495321	517405
AEITPDKAFQDKLYPFTWDAVRYNGKL	89	115	4	0	797.412	8	23	11.3425	12.0114	797.845	-0.219112	1						0.0386107		1.35226e+08	2.61051e+08	2.41149e+08	1.54161e+08	6.66625e+06	3.01595e+07	9.69286e+06	836989	0
AEITPDKAFQDKLYPFTWDAVRYNGKL	89	115	5	0	638.131	8	23	11.4926	11.693	638.497	-0.118093	1						0.0530708		1.01779e+07	1.99931e+07	1.99309e+07	1.0404e+07	5.69091e+06	1.69438e+06	278004	96271.3	0
EITPDKAFQDKLYPFTWDAVRYNGKL	90	115	3	0	1039.2	8	22	11.4212	11.6306	1039.73	-0.309022	1						0.104571		3.99935e+06	9.13628e+06	9.7181e+06	4.27076e+06	782337	0	0	0	0
EITPDKAFQDKLYPFTWDAVRYNGKL	90	115	4	0	779.653	8	22	11.5116	11.6562	780.033	-0.388205	0.4						0.146289		2.54337e+06	3.74748e+06	4.66962e+06	1.39635e+06	197626	141338	106075	0	0
ITPDKAFQDKLYPFTWDAVRYNGKL	91	115	3	0	996.187	7	21	11.4339	11.5116	996.786	-0.0371211	0.4						0.208061		369806	2.52721e+06	1.86188e+06	194311	630417	0	152156	0
ITPDKAFQDKLYPFTWDAVRYNGKL	91	115	4	0	747.392	7	21					-1
FQDKLYPFT	97	105	2	0	579.795	5	6	10.0248	10.2305	580.001	-0.317965	0.4						0.359312		6.4059e+06	2.51557e+06	420478	180903	0	0
FQDKLYPFTW	97	106	1	0	1344.66	5	7	12.4418	12.484	1345.17	-0.349421	0.4						0.388732		2.24351e+06	1.10612e+06	403701	0	0	0
FQDKLYPFTW	97	106	2	0	672.835	5	7	12.2829	12.8311	673.192	-0.146576	1						0.0678714		7.37883e+07	5.90135e+07	2.24381e+07	2.53741e+06	253344	0
FQDKLYPFTWD	97	107	1	0	1459.69	5	8	11.799	12.0696	1460.2	-0.41125	1						0.253317		1.13663e+07	8.37587e+06	1.09633e+06	0	0	0
FQDKLYPFTWD	97	107	2	0	730.348	5	8	11.9084	12.1936	730.78	-0.057274	1						0.0216344		1.55319e+08	1.27037e+08	5.90339e+07	1.80873e+07	2.96241e+06	111391
FQDKLYPFTWDA	97	108	2	0	765.867	5	9	11.7167	12.3085	766.289	-0.115235	1						0.0921805		7.56801e+07	6.87444e+07	3.01507e+07	7.68335e+06	233576	162344
FQDKLYPFTWDAVRYNGKL	97	115	2	0	1181.1	7	16	11.381	11.4595	1181.93	0.177308	1						0.268125		5.48547e+06	8.6786e+06	6.05276e+06	2.78231e+06	1.04511e+06	1.14971e+06	0	407474
FQDKLYPFTWDAVRYNGKL	97	115	3	0	787.739	7	16	11.3296	12.0002	788.22	-0.0226865	1						0.0677586		9.33418e+07	1.36692e+08	9.66968e+07	4.76323e+07	1.95592e+07	3.85699e+06	320862	0
FQDKLYPFTWDAVRYNGKL	97	115	4	0	591.056	7	16	11.3682	11.6802	591.374	-0.194037	1						0.0624578		1.20827e+07	2.11485e+07	1.28029e+07	5.71964e+06	609672	0	0	0
DKLYPFTWD	99	107	2	0	592.785	5	6	11.3553	11.5369	592.937	-0.440076	0.4						0.17985		2.81044e+06	1.22018e+06	0	0	0	0
DKLYPFTWDAVRYNGKL	99	115	3	0	696.03	6	14	11.1035	11.1273	696.267	-0.572619	0.4						0.121464		597930	596176	194686	0	0	0	0
YPFTWD	102	107	1	0	828.356	4	4	10.9293	11.799	828.608	-0.278439	1						0.236831		4.48003e+07	1.19012e+07	953110	0	180654
YPFTWDAVRYNGKL	102	115	2	0	865.438	6	12	10.8545	11.0779	866.118	0.283624	1						0.369701		1.03105e+07	8.87559e+06	3.49226e+06	1.36907e+06	1.77182e+06	0	1.69672e+06
YPFTWDAVRYNGKL	102	115	3	0	577.295	6	12	10.8658	11.1644	577.543	-0.329144	1						0.130853		9.03881e+06	1.01526e+07	2.2416e+06	569653	0	0	0
DAVRYNGKL	107	115	2	0	518.283	4	7	6.67255	7.15107	518.527	-0.112238	0.5						0.0648468		2.07148e+08	1.02619e+08	2.67544e+07	2.47164e+06	354908
DAVRYNGKL	107	115	3	0	345.858	4	7	6.71998	7.06167	345.976	-0.243975	1						0.0744346		3.92507e+07	1.81384e+07	1.35252e+06	0	0
AVRYNGKL	108	115	1	0	920.531	4	6	6.48732	7.09832	920.925	-0.147148	1						0.148354		2.53747e+08	1.11939e+08	1.87236e+07	595037	0
AVRYNGKL	108	115	2	0	460.769	4	6	6.4748	7.14297	461.01	-0.0589264	1						0.0482947		1.11781e+09	5.50671e+08	1.38876e+08	1.59283e+07	0
VRYNGKL	109	115	1	0	849.494	4	5	6.34085	6.78338	849.806	-0.189296	1						0.166353		1.00666e+08	4.07895e+07	1.84238e+06	0	0
VRYNGKL	109	115	2	0	425.251	4	5	6.30108	7.0812	425.439	-0.124763	1						0.0689311		4.81213e+08	2.01339e+08	3.14038e+07	968692	224127
VRYNGKL	109	115	3	0	283.836	4	5	6.3788	6.69607	283.939	-0.193603	1						0.0673685		3.57123e+07	1.57515e+07	0	0	0
RYNGKL	110	115	2	0	375.716	4	4	6.60303	6.90607	375.821	-0.228758	1						0.143979		2.43519e+07	3.54278e+06	0	815615	0
IAYPIA	116	121	1	0	647.376	4	3	7.51808	8.24253	647.704	-0.077117	1						0.07077		3.16547e+08	1.09286e+08	1.57415e+07	1.3237e+06	0
IAYPIAV	116	122	1	0	746.445	4	4	8.85322	9.53717	746.75	-0.16275	1						0.124838		2.13228e+08	6.37874e+07	8.843e+06	494183	1.10408e+06
IAYPIAV	116	122	2	0	373.726	4	4	9.0355	9.0481	373.951	-0.0177543	0.4						0.0212832		2.0381e+06	1.65728e+06	0	0	0
IAYPIAVE	116	123	1	0	875.487	4	5	8.2328	8.88315	875.933	-0.0918063	1						0.188714		2.00518e+08	8.91405e+07	2.201e+07	2.12956e+06	0
IAYPIAVE	116	123	2	0	438.247	4	5	8.24253	8.85322	438.453	-0.126331	1						0.078622		9.38253e+07	3.95553e+07	8.75724e+06	477690	3663.95
IAYPIAVEA	116	124	2	0	473.766	4	6	8.38238	9.13723	474.021	-0.0677001	1						0		8.11982e+08	4.02684e+08	1.14963e+08	1.70912e+07	399975
IAYPIAVEAL	116	125	1	0	1059.61	4	7	10.5219	11.1273	1059.93	-0.325968	1						0.187197		5.57211e+07	2.59872e+07	284629	0	0
IAYPIAVEAL	116	125	2	0	530.308	4	7	10.5106	10.7238	530.548	-0.170384	1						0.182877		1.71486e+07	1.02074e+07	1.90315e+06	0	0
VEAL	122	125	1	0	431.25	3	2	6.7534	6.7658	431.25	-0.248568	1						5.68434e-14		891979	0	0	0
VEALS	122	126	1	0	518.282	3	3	4.443	4.8043	518.517	-0.0579399	1						0.215667		6.23802e+06	899030	397644	24344.4
EALSL	123	127	1	0	532.298	3	3	6.66123	7.56582	532.509	-0.0920734	1						0.307095		2.61641e+08	5.81598e+07	2.8614e+06	1.46244e+06
ALSL	124	127	1	0	403.255	3	2	7.84885	8.61795	403.42	-0.0685809	1						0.28321		1.33569e+08	2.14864e+07	1.14856e+06	679533
ALSLIYNKDLLPNPPKTWEEIPAL	124	147	3	0	912.505	7	18	11.9656	12.2701	912.989	-0.226234	1						0.0931071		1.2184e+07	2.09984e+07	1.49988e+07	6.73952e+06	2.09384e+06	116794	528279	0
LSLIYNKDLLPNPPKT	125	140	2	0	913.525	6	11	9.48003	9.89195	913.929	-0.299924	1						0.124393		2.65862e+07	2.53689e+07	1.05774e+07	1.53083e+06	161202	0	0
LSLIYNKDLLPNPPKT	125	140	3	0	609.352	6	11	9.45472	9.94018	609.726	0.0120717	1						0.0841622		4.93328e+07	5.18594e+07	2.79031e+07	1.09306e+07	2.36972e+06	495091	1.46845e+06
LSLIYNKDLLPNPPKTW	125	141	3	0	671.379	6	12					-1
LSLIYNKDLLPNPPKTWEEIPAL	125	147	2	0	1332.74	7	17	11.881	12.392	1333.43	-0.241961	1						0.168723		2.81473e+07	4.55988e+07	3.53147e+07	1.40781e+07	4.83983e+06	0	0	0
LSLIYNKDLLPNPPKTWEEIPAL	125	147	3	0	888.826	7	17	11.8313	12.4498	889.337	-0.104923	1						0.049042		1.72626e+08	2.59673e+08	1.99411e+08	1.07074e+08	4.01508e+07	1.04427e+07	2.36151e+06	274349
LSLIYNKDLLPNPPKTWEEIPALD	125	148	3	0	927.169	7	18					-1
LSLIYNKDLLPNPPKTWEEIPALDKELKAKGKSAL	125	159	4	0	984.058	9	29	11.0138	11.2129	984.548	-0.424246	0.4						0.114647		2.34616e+06	7.07148e+06	9.38612e+06	5.17492e+06	1.29677e+06	615316	0	198180	0	0
LSLIYNKDLLPNPPKTWEEIPALDKELKAKGKSAL	125	159	5	0	787.448	9	29	11.1035	11.1161	787.882	-0.214048	0.4						0.038309		294343	757649	1.14116e+06	440858	380740	0	0	132656	0	0
LSLIYNKDLLPNPPKTWEEIPALDKELKAKGKSALM	125	160	3	0	1355.42	9	30	11.1514	11.5116	1356.2	-0.18899	1						0.114967		1.56208e+07	4.19899e+07	5.10878e+07	4.25836e+07	2.4312e+07	1.0666e+07	2.73822e+06	386569	152055	0
LSLIYNKDLLPNPPKTWEEIPALDKELKAKGKSALM	125	160	4	0	1016.82	9	30	11.1035	11.605	1017.43	-0.0674737	1						0.0496757		6.19481e+07	1.46328e+08	1.86913e+08	1.47197e+08	9.79661e+07	4.23264e+07	1.9265e+07	4.39522e+06	3.88919e+06	410709
LSLIYNKDLLPNPPKTWEEIPALDKELKAKGKSALM	125	160	5	0	813.656	9	30	11.1161	11.381	814.134	-0.141155	1						0.0325643		3.1352e+07	6.71443e+07	8.20665e+07	6.70359e+07	4.31417e+07	2.20207e+07	7.74058e+06	567228	0	0
LSLIYNKDLLPNPPKTWEEIPALDKELKAKGKSALM	125	160	6	0	678.214	9	30	11.2033	11.4926	678.62	-0.10088	1						0.060418		8.19029e+06	2.1949e+07	2.69777e+07	2.27382e+07	1.51788e+07	7.1694e+06	1.40042e+06	320181	110365	0
LSLIYNKDLLPNPPKTWEEIPALDKELKAKGKSALMF	125	161	5	0	843.07	9	31	11.8184	12.0002	843.57	-0.139245	1						0.118015		1.62448e+06	7.56368e+06	7.71559e+06	6.58006e+06	4.23369e+06	1.91723e+06	808615	174970	0	147876
SLIYNKDLLPNPPKT	126	140	2	0	856.983	6	10	8.70785	9.01022	857.344	-0.311685	0.4						0.123365		1.2801e+07	1.64342e+07	3.08094e+06	290114	0	0	6223.2
SLIYNKDLLPNPPKT	126	140	3	0	571.658	6	10	8.71872	8.97178	571.927	-0.225453	1						0.0854568		1.10657e+07	1.03394e+07	3.88146e+06	820565	154983	0	0
SLIYNKDLLPNPPKTWEEIPAL	126	147	2	0	1276.19	7	16	11.5038	11.9084	1276.82	-0.315238	1						0.128338		2.59651e+07	4.08541e+07	2.6364e+07	1.06591e+07	1.28226e+06	0	0	0
SLIYNKDLLPNPPKTWEEIPAL	126	147	3	0	851.132	7	16	11.4212	12.13	851.612	-0.121209	1						0.0520524		1.08798e+08	1.56703e+08	1.23406e+08	6.05013e+07	1.79824e+07	3.20031e+06	370340	248775
SLIYNKDLLPNPPKTWEEIPALDKELKAKGKSALM	126	160	3	0	1317.73	9	29	10.8658	11.1386	1318.43	-0.35867	1						0.107373		8.60981e+06	1.84686e+07	2.4949e+07	1.55104e+07	9.62141e+06	2.82184e+06	0	0	0	0
LIYNKDLLPNPPKT	127	140	2	0	813.467	5	9					-1
LIYNKDLLPNPPKTWEEIPAL	127	147	3	0	822.121	7	15	11.4466	11.8313	822.544	-0.249173	1						0.0898303		2.37281e+07	3.40166e+07	2.42691e+07	8.76389e+06	2.17342e+06	0	0	0
LIYNKDLLPNPPKTWEEIPALDKELKAKGKSALM	127	160	4	0	966.789	9	28					-1
LIYNKDLLPNPPKTWEEIPALDKELKAKGKSALM	127	160	5	0	773.633	9	28	10.8545	11.0907	774.079	-0.183836	1						0.0909927		3.76715e+06	1.02604e+07	1.35979e+07	9.83517e+06	5.72358e+06	1.37983e+06	335178	0	0	160192
IYNKDLLPNPPKT	128	140	2	0	756.925	5	8	7.55338	7.92602	757.611	0.460678	0.4						0.086748		1.58893e+08	1.40897e+08	6.11236e+07	1.66185e+07	2.28181e+06	5.44423e+07
IYNKDLLPNPPKT	128	140	3	0	504.952	5	8	7.41887	7.72835	505.223	-0.101087	1						0.0647543		1.08859e+08	8.76513e+07	3.82404e+07	1.01573e+07	1.11398e+06	0
IYNKDLLPNPPKTW	128	141	3	0	566.979	6	9	9.40363	9.7521	567.258	-0.211481	1						0.0687732		1.28962e+07	1.37523e+07	5.58612e+06	521604	267412	0	0
IYNKDLLPNPPKTWE	128	142	3	0	609.993	6	10	9.26315	9.30172	610.232	-0.40324	0.4						0.103435		408256	624614	0	49340.8	0	0	0
IYNKDLLPNPPKTWEEIPAL	128	147	2	0	1176.14	7	14	10.9293	11.6177	1176.8	-0.11515	1						0.0665267		3.45702e+08	4.64857e+08	3.26862e+08	1.43533e+08	4.45409e+07	6.19e+06	456567	620534
IYNKDLLPNPPKTWEEIPAL	128	147	3	0	784.426	7	14	10.904	11.6802	784.889	-0.0563839	1						0.0390266		9.41009e+08	1.24921e+09	8.5746e+08	4.10426e+08	1.45344e+08	3.81794e+07	9.4836e+06	4.53246e+06
IYNKDLLPNPPKTWEEIPALD	128	148	2	0	1233.65	7	15	10.7829	10.8911	1234.09	-0.629119	0.4						0.258326		2.91535e+06	3.0222e+06	1.24721e+06	351447	0	0	0	0
IYNKDLLPNPPKTWEEIPALDKE	128	150	3	0	908.481	7	17					-1
IYNKDLLPNPPKTWEEIPALDKELKAKGKSAL	128	159	3	0	1207.34	8	26	10.4131	10.5711	1207.98	-0.267636	0.4						0.207763		2.17772e+06	9.08049e+06	1.06468e+07	5.43264e+06	721185	0	324989	0	470508
IYNKDLLPNPPKTWEEIPALDKELKAKGKSAL	128	159	4	0	905.758	8	26	10.334	10.6396	906.238	-0.269589	1						0.0781634		2.08479e+07	4.02974e+07	4.60022e+07	3.01241e+07	1.45229e+07	2.63484e+06	0	311530	0
IYNKDLLPNPPKTWEEIPALDKELKAKGKSAL	128	159	6	0	604.174	8	26					-1
IYNKDLLPNPPKTWEEIPALDKELKAKGKSALM	128	160	3	0	1251.02	9	27	10.4821	11.033	1251.76	-0.139455	1						0.055479		1.35096e+08	2.77602e+08	3.08065e+08	2.41422e+08	1.25732e+08	6.06287e+07	2.01684e+07	3.72397e+06	347639	0
IYNKDLLPNPPKTWEEIPALDKELKAKGKSALM	128	160	4	0	938.518	9	27	10.5583	11.1273	939.095	-0.0331015	1						0.0252596		3.26383e+08	7.07321e+08	7.71134e+08	6.09071e+08	3.54899e+08	1.76963e+08	6.88557e+07	2.27395e+07	5.32104e+06	622198
IYNKDLLPNPPKTWEEIPALDKELKAKGKSALM	128	160	5	0	751.016	9	27	10.4821	11.0571	751.469	-0.0734267	1						0.0250926		1.82083e+08	3.97567e+08	4.4398e+08	3.32665e+08	1.95146e+08	9.91847e+07	3.53233e+07	7.10518e+06	951660	0
IYNKDLLPNPPKTWEEIPALDKELKAKGKSALM	128	160	6	0	626.014	9	27	10.5711	10.8194	626.388	-0.100706	1						0.0316344		4.81848e+07	9.8458e+07	1.06033e+08	8.53518e+07	4.5032e+07	2.36881e+07	7.31461e+06	2.1447e+06	949319	0
IYNKDLLPNPPKTWEEIPALDKELKAKGKSALM	128	160	7	0	536.728	9	27	10.5711	10.7705	537.069	0.0490873	1						0.078408		4.5008e+06	1.41013e+07	2.10782e+07	1.38522e+07	1.02518e+07	3.45632e+06	533895	471039	0	0
IYNKDLLPNPPKTWEEIPALDKELKAKGKSALMF	128	161	3	0	1300.04	9	28	11.2478	11.5116	1300.8	-0.171118	1						0.134883		6.90551e+06	2.34699e+07	2.96856e+07	1.75083e+07	9.41474e+06	8.04769e+06	0	0	420220	0
IYNKDLLPNPPKTWEEIPALDKELKAKGKSALMF	128	161	4	0	975.285	9	28	11.2033	11.6434	975.861	-0.144268	1						0.0543172		3.40516e+07	7.63776e+07	9.20593e+07	7.29175e+07	4.19022e+07	2.06303e+07	3.92353e+06	1.19448e+06	471920	466283
IYNKDLLPNPPKTWEEIPALDKELKAKGKSALMF	128	161	5	0	780.43	9	28	11.2478	11.5969	780.897	-0.109589	1						0.0452524		1.46977e+07	3.2911e+07	4.27563e+07	3.34048e+07	2.04956e+07	9.13176e+06	2.39078e+06	531899	0	0
IYNKDLLPNPPKTWEEIPALDKELKAKGKSALMF	128	161	6	0	650.526	9	28	11.3296	11.3682	650.876	-0.3469	1						0.0729095		1.37022e+06	1.88013e+06	2.85605e+06	1.77785e+06	1.2137e+06	438177	0	0	0	0
WEEIPAL	141	147	1	0	857.44	4	4	10.6618	11.4466	857.871	-0.0958896	1						0.245785		1.62327e+08	7.35331e+07	1.3461e+07	1.33333e+06	911720
WEEIPAL	141	147	2	0	429.224	4	4	10.8911	11.0571	429.459	-0.057279	0.4						0.313635		4.46919e+06	481864	0	0	519507
WEEIPALDKELKAKGKSAL	141	159	3	0	709.4	6	16	9.6774	9.77788	709.808	-0.0494137	0.4						0.0935629		1.98887e+06	4.61461e+06	1.6423e+06	649810	149054	0	125292
WEEIPALDKELKAKGKSALM	141	160	2	0	1129.12	7	17	9.98925	10.2225	1129.72	-0.214641	1						0.159399		2.12742e+07	2.69314e+07	1.74025e+07	7.073e+06	625682	470230	256576	0
WEEIPALDKELKAKGKSALM	141	160	3	0	753.08	7	17	9.90485	10.3117	753.527	-0.0850062	1						0.0835788		1.08401e+08	1.31188e+08	9.08467e+07	4.34139e+07	1.68929e+07	1.5683e+06	649506	457369
WEEIPALDKELKAKGKSALM	141	160	4	0	565.062	7	17	9.95043	10.2429	565.354	-0.25784	1						0.062244		2.56385e+07	3.11748e+07	2.08905e+07	6.87943e+06	1.44657e+06	193863	0	0
EEIPAL	142	147	1	0	671.361	4	3	8.59445	8.99737	671.478	-0.277522	1						0.219367		1.06039e+07	1.03879e+06	158550	8727.54	0
EEIPALDKELKAKGKSALM	142	160	3	0	691.054	6	16	8.82758	9.01022	691.368	-0.347061	1						0.127421		5.64943e+06	6.40962e+06	3.40381e+06	626209	0	0	0
DKELKAKGKSAL	148	159	2	0	644.385	5	10	4.97812	5.49305	644.697	-0.123343	1						0.0818747		9.16006e+07	6.26534e+07	1.84155e+07	3.12701e+06	163192	0
DKELKAKGKSAL	148	159	3	0	429.926	5	10	4.98745	5.43212	430.138	-0.112386	1						0.048319		7.7745e+07	5.61131e+07	1.7975e+07	1.73105e+06	0	0
DKELKAKGKSAL	148	159	4	0	322.696	5	10	4.99803	5.31968	322.812	-0.284381	1						0.0793192		1.01635e+07	5.00248e+06	1.30211e+06	0	0	0
DKELKAKGKSALM	148	160	1	0	1418.8	5	11					-1
DKELKAKGKSALM	148	160	2	0	709.905	5	11	5.82567	6.71998	710.268	-0.168085	1						0.100214		6.68789e+08	4.75447e+08	2.00871e+08	3.83283e+07	1.92184e+06	379155
DKELKAKGKSALM	148	160	3	0	473.606	5	11	5.82567	6.7658	473.837	-0.199423	1						0.0857158		7.55384e+08	5.83509e+08	2.12476e+08	2.79787e+07	0	0
DKELKAKGKSALM	148	160	4	0	355.456	5	11	5.88653	6.25493	355.604	-0.302957	1						0.0647299		1.56355e+08	1.13401e+08	2.43539e+07	4.44611e+06	73152	0
DKELKAKGKSALMF	148	161	2	0	783.44	6	12	8.45313	8.76968	784.034	0.1852	1						0.199186		4.42454e+07	4.03261e+07	1.76181e+07	5.99125e+06	1.10263e+07	0	765369
DKELKAKGKSALMF	148	161	3	0	522.629	6	12	8.41553	8.9593	522.91	-0.160596	1						0.0657438		1.03156e+08	8.21505e+07	3.30034e+07	1.35319e+07	1.97528e+06	0	0
KELKAKGKSALM	149	160	2	0	652.392	5	10	5.8192	5.85683	652.453	-0.711416	0.4						0.224357		2.22942e+06	311745	0	0	0	0
KELKAKGKSALM	149	160	3	0	435.264	5	10	6.9751	6.98462	435.264	-0.834505	0.4						0		2.67339e+06	0	0	0	0	0
LKAKGKSAL	151	159	2	0	458.303	4	7	4.7189	4.89983	458.435	-0.272925	1						0.10357		2.40941e+06	590090	15835.5	63348.2	0
LKAKGKSALM	151	160	2	0	523.823	5	8	5.9464	5.96967	523.823	-0.687204	0.4						0		2.1762e+06	0	0	0	0	0
LKAKGKSALM	151	160	3	0	349.551	5	8					-1
MFNLQEPYFTWPLIA	160	174	2	0	935.466	6	11	14.6461	14.7063	935.902	-0.381405	1						0.242223		6.79714e+06	5.88759e+06	3.47135e+06	572791	0	0	0
MFNLQEPYFTWPLIAA	160	175	2	0	970.984	6	12					-1
MFNLQEPYFTWPLIAADGGYA	160	180	2	0	1202.57	7	17					-1
FNLQEPY	161	167	1	0	910.431	4	4	9.02267	9.62613	910.802	-0.184519	1						0.13968		5.74949e+07	2.66278e+07	2.79514e+06	0	0
FNLQEPY	161	167	2	0	455.719	4	4	9.0355	9.66455	455.943	-0.107597	1						0.0698355		8.23183e+07	3.88551e+07	8.34938e+06	934378	0
FNLQEPYFTWPLI	161	173	2	0	834.427	6	9	14.6402	14.7236	834.85	-0.220275	1						0.226166		1.1277e+07	1.14827e+07	2.68705e+06	0	0	1.11046e+06	0
FNLQEPYFTWPLIA	161	174	2	0	869.946	6	10	13.9639	14.5689	870.475	-0.0494356	1						0.0509003		1.78288e+09	1.77638e+09	9.7891e+08	3.58878e+08	9.40363e+07	1.77121e+07	1.48453e+06
FNLQEPYFTWPLIAA	161	175	2	0	905.464	6	11	13.7951	14.206	905.976	-0.124711	1						0.0875226		9.96142e+07	1.07567e+08	5.61694e+07	1.87804e+07	3.25577e+06	474550	0
FNLQEPYFTWPLIAADGGY	161	179	2	0	1101.53	6	15	13.9817	14.1664	1102.08	-0.274484	1						0.270052		6.96034e+06	1.01776e+07	5.1742e+06	901603	781354	0	0
FNLQEPYFTWPLIAADGGYA	161	180	2	0	1137.05	6	16	13.7424	14.1458	1137.65	-0.207703	1						0.134419		3.43921e+07	4.84752e+07	3.00685e+07	1.25828e+07	1.08627e+06	486633	0
FNLQEPYFTWPLIAADGGYAF	161	181	2	0	1210.58	7	17					-1
NLQEPY	162	167	1	0	763.362	4	3	6.91887	6.98462	763.362	-0.450209	0.4						1.24538e-13		1.53385e+06	0	0	0	0
NLQEPYFTWPLI	162	173	2	0	760.893	5	8	13.9319	14.0952	761.259	-0.224151	1						0.123474		1.02178e+07	9.18548e+06	1.83011e+06	823731	0	182797
NLQEPYFTWPLIA	162	174	1	0	1591.82	5	9	13.4529	13.8174	1592.59	-0.226489	1						0.301183		4.4985e+07	4.50791e+07	1.37348e+07	2.50808e+06	220779	189171
NLQEPYFTWPLIA	162	174	2	0	796.411	5	9	13.4217	14.0573	796.85	-0.120022	1						0.0924052		3.25051e+08	2.5738e+08	1.36878e+08	3.97799e+07	3.02868e+06	770514
NLQEPYFTWPLIAA	162	175	2	0	831.93	6	10	13.5035	13.5131	832.21	-0.482275	0.4						0.161979		676500	552535	91900.6	0	0	0	0
NLQEPYFTWPLIAADGGY	162	179	2	0	1028	6	14					-1
NLQEPYFTWPLIAADGGYA	162	180	2	0	1063.52	6	15					-1
FTWPLIA	168	174	1	0	847.471	4	4	12.4596	13.1587	847.944	-0.0750775	1						0.159957		2.05812e+08	9.977e+07	2.2372e+07	3.02125e+06	705496
AADGGYAF	174	181	1	0	771.331	4	6	8.51075	8.7315	771.618	-0.174109	1						0.244623		6.22017e+06	1.30737e+06	493946	0	0
AADGGYAFKYENGKYDIKDVGVDNAGAKAGLTF	174	206	4	0	857.172	8	31	9.7271	9.95043	857.646	-0.150201	1						0.112715		4.52362e+06	9.02424e+06	8.94281e+06	5.39322e+06	3.84599e+06	197316	0	0	151962
ADGGY	175	179	1	0	482.188	3	3	3.89328	4.50632	482.414	-0.0445726	1						0.0368262		8.12283e+07	1.78319e+07	2.32491e+06	133724
ADGGYA	175	180	1	0	553.225	3	4	3.6301	4.62777	553.491	-0.044776	1						0.0627921		2.64363e+08	6.59656e+07	1.04246e+07	1.27983e+06
ADGGYAFKYENGKY	175	188	2	0	791.862	5	12	7.969	8.59445	792.259	-0.163771	1						0.114322		8.03398e+07	7.14241e+07	2.85748e+07	6.08345e+06	193008	0
ADGGYAFKYENGKY	175	188	3	0	528.244	5	12	7.99422	8.21193	528.494	-0.206274	1						0.044364		3.98957e+07	3.07324e+07	1.19426e+07	3.19386e+06	0	0
ADGGYAFKYENGKYDIKD	175	192	2	0	1027.48	6	16	8.15503	8.40267	1027.99	-0.203534	0.4						0.200988		5.30794e+06	9.01005e+06	3.30619e+06	764563	0	0	185649
ADGGYAFKYENGKYDIKD	175	192	3	0	685.322	6	16	8.10642	8.55688	685.662	-0.210453	1						0.0873489		3.15068e+07	3.22148e+07	1.64562e+07	5.77098e+06	1.49945e+06	139002	0
ADGGYAFKYENGKYDIKDVGVDNAGAKAGL	175	204	3	0	1036.18	7	28	8.80177	9.48003	1036.73	-0.160912	1						0.0795743		6.9275e+07	1.13947e+08	1.03243e+08	5.89413e+07	2.52384e+07	5.8429e+06	541626	0
ADGGYAFKYENGKYDIKDVGVDNAGAKAGL	175	204	4	0	777.383	7	28	8.80177	9.3657	777.814	-0.118355	1						0.0552238		6.77295e+07	1.10071e+08	9.98689e+07	5.84244e+07	2.88992e+07	6.69409e+06	782573	0
ADGGYAFKYENGKYDIKDVGVDNAGAKAGLTF	175	206	4	0	839.412	8	30	9.65192	10.1263	839.893	-0.0865314	1						0.0304546		1.62814e+08	2.46783e+08	2.60363e+08	1.59126e+08	9.46378e+07	3.0191e+07	1.07277e+07	1.00521e+06	470681
ADGGYAFKYENGKYDIKDVGVDNAGAKAGLTFL	175	207	3	0	1156.58	8	31	10.4692	11.0779	1157.22	-0.161551	1						0.0959874		6.72256e+07	1.35169e+08	1.31309e+08	9.63386e+07	4.05042e+07	1.30265e+07	2.71161e+06	0	0
ADGGYAFKYENGKYDIKDVGVDNAGAKAGLTFL	175	207	4	0	867.683	8	31	10.4501	11.1035	868.19	-0.0554508	1						0.0625593		7.8494e+07	1.62272e+08	1.71338e+08	1.12582e+08	5.69748e+07	2.64164e+07	3.16779e+06	2.17561e+06	226198
DGGYAFKYENGKYDIKDVGVDNAGAKAGLTF	176	206	4	0	821.653	8	29	9.79005	9.82173	822.051	-0.376123	0.4						0.102206		674519	1.15988e+06	1.52114e+06	577218	124771	0	0	0	0
YAFKYENGKYDIKDVGVDNAGAKAGL	179	204	3	0	936.14	7	24					-1
AFKYENGKY	180	188	2	0	560.277	5	7	7.00545	7.2806	560.557	-0.128212	1						0.148087		1.87116e+07	1.16894e+07	3.66274e+06	0	0	0
AFKYENGKYDIKD	180	192	2	0	795.894	5	11					-1
AFKYENGKYDIKD	180	192	3	0	530.931	5	11					-1
AFKYENGKYDIKDVGVDNAGAKAGL	180	204	3	0	881.785	7	23	8.38238	8.69507	882.264	-0.135881	1						0.103809		2.15526e+07	2.91359e+07	1.98032e+07	1.01216e+07	2.89645e+06	213273	805001	773643
AFKYENGKYDIKDVGVDNAGAKAGL	180	204	4	0	661.591	7	23	8.41553	8.56932	661.948	-0.140309	1						0.0565718		7.58919e+06	1.26019e+07	7.92839e+06	4.84974e+06	933206	96362.5	274690	0
AFKYENGKYDIKDVGVDNAGAKAGLTF	180	206	3	0	964.491	7	25	9.32735	9.89195	965.025	-0.129437	1						0.0691399		4.43596e+07	7.55235e+07	6.16196e+07	3.48159e+07	1.24404e+07	2.32495e+06	868901	148016
AFKYENGKYDIKDVGVDNAGAKAGLTF	180	206	4	0	723.62	7	25	9.3657	9.77788	724.052	-0.00450685	1						0.0598414		3.41694e+07	5.66244e+07	4.69283e+07	2.62576e+07	1.20509e+07	3.48414e+06	270354	2.48796e+06
AFKYENGKYDIKDVGVDNAGAKAGLTFL	180	207	3	0	1002.19	7	26	10.2305	10.4578	1002.68	-0.315972	1						0.14119		1.86163e+07	2.64385e+07	2.72444e+07	1.07915e+07	2.77994e+06	329246	0	345610
AFKYENGKYDIKDVGVDNAGAKAGLTFL	180	207	4	0	751.891	7	26	10.3117	10.5219	752.289	-0.214601	1						0.0950143		1.13112e+07	1.89929e+07	2.01893e+07	7.09184e+06	3.57032e+06	235845	280470	0
FKYENGKY	181	188	1	0	1048.51	4	6	6.78338	6.99267	1048.59	-0.567147	0.4						0.268297		8.27089e+06	682701	0	0	0
FKYENGKY	181	188	2	0	524.759	4	6	6.69607	7.18353	525.002	-0.157409	1						0.093309		8.32205e+07	4.89727e+07	9.95807e+06	0	0
FKYENGKYDIKD	181	192	2	0	760.375	5	10					-1
FKYENGKYDIKD	181	192	3	0	507.252	5	10	7.19173	7.31897	507.407	-0.452956	0.4						0.111832		9.32939e+06	5.01193e+06	1.05582e+06	0	0	0
FKYENGKYDIKDVGVDNAGAKAGL	181	204	2	0	1286.66	7	22	8.3062	8.56932	1287.27	-0.304579	1						0.11408		9.25607e+06	1.34425e+07	1.04817e+07	3.44851e+06	0	0	0	0
FKYENGKYDIKDVGVDNAGAKAGL	181	204	3	0	858.106	7	22	8.2808	8.69507	858.573	-0.129904	1						0.060846		6.04087e+07	8.08874e+07	6.33863e+07	2.94162e+07	9.14922e+06	1.67507e+06	0	176834
FKYENGKYDIKDVGVDNAGAKAGL	181	204	4	0	643.831	7	22	8.31903	8.5815	644.169	-0.180085	1						0.0446744		2.6823e+07	3.67691e+07	2.55797e+07	1.21936e+07	3.51001e+06	710056	0	0
FKYENGKYDIKDVGVDNAGAKAGLTF	181	206	2	0	1410.71	7	24	9.3657	9.55002	1411.37	-0.378411	1						0.146701		4.3835e+06	8.07536e+06	6.1302e+06	2.18066e+06	118614	0	0	0
FKYENGKYDIKDVGVDNAGAKAGLTF	181	206	4	0	705.861	7	24	9.27602	9.80932	706.26	-0.0930433	1						0.0454861		8.91129e+07	1.32815e+08	1.07395e+08	5.93662e+07	2.43242e+07	7.72524e+06	1.78668e+06	200307
FKYENGKYDIKDVGVDNAGAKAGLTFL	181	207	3	0	978.506	7	25	10.1737	10.3246	978.988	-0.319678	1						0.0624869		3.4134e+07	4.77571e+07	4.03294e+07	1.72313e+07	5.36084e+06	1.09979e+06	698268	0
FKYENGKYDIKDVGVDNAGAKAGLTFL	181	207	4	0	734.132	7	25					-1
KYENGKYDIKD	182	192	2	0	686.841	5	9					-1
KYENGKYDIKD	182	192	3	0	458.23	5	9					-1
KYENGKYDIKDVGVDNAGAKAGL	182	204	3	0	809.083	7	21	7.70767	8.06957	809.515	-0.127657	1						0.0844709		1.95191e+07	3.22023e+07	1.87645e+07	8.41012e+06	1.43037e+06	154908	0	437439
KYENGKYDIKDVGVDNAGAKAGL	182	204	4	0	607.064	7	21	7.7789	7.99422	607.377	-0.172315	1						0.0776417		5.25775e+06	9.09982e+06	4.64633e+06	1.48913e+06	329541	239581	0	154944
KYENGKYDIKDVGVDNAGAKAGLTF	182	206	3	0	891.789	7	23	8.88315	9.44217	892.279	-0.115905	1						0.064952		4.5343e+07	6.9853e+07	5.62373e+07	2.43771e+07	7.71369e+06	3.3583e+06	0	1934.47
KYENGKYDIKDVGVDNAGAKAGLTFL	182	207	3	0	929.483	7	24	9.90485	10.2554	929.99	-0.13927	1						0.0831404		2.66268e+07	4.45896e+07	3.73028e+07	2.06619e+07	4.53156e+06	46529.3	693389	0
KYENGKYDIKDVGVDNAGAKAGLTFL	182	207	4	0	697.364	7	24	9.94018	10.1579	697.766	-0.0531095	1						0.0742078		1.17512e+07	1.94617e+07	1.21812e+07	9.19654e+06	5.00414e+06	227721	0	0
DIKDVGVD	189	196	2	0	430.722	4	6					-1
DIKDVGVDNAGAKAGL	189	204	2	0	771.91	5	14	7.24692	7.69518	772.286	-0.129274	1						0.0846228		6.46871e+07	5.36424e+07	2.02419e+07	2.98627e+06	607584	238141
DIKDVGVDNAGAKAGL	189	204	3	0	514.942	5	14	7.29963	7.55338	515.137	-0.296687	1						0.0658276		2.66619e+07	1.76071e+07	5.40598e+06	213290	0	0
DIKDVGVDNAGAKAGLTF	189	206	2	0	895.968	6	16	8.89603	9.49277	896.442	-0.0979973	1						0.0700506		1.33053e+08	1.23206e+08	6.057e+07	1.98081e+07	3.8077e+06	541534	164584
DIKDVGVDNAGAKAGLTF	189	206	3	0	597.648	6	16	8.9593	9.31455	597.965	-0.0953889	1						0.0278341		8.94474e+07	8.82063e+07	4.47776e+07	1.33371e+07	1.59655e+06	243092	0
DIKDVGVDNAGAKAGLTFL	189	207	2	0	952.51	6	17	10.1737	10.6283	952.959	-0.222648	1						0.105913		7.51443e+07	7.64484e+07	3.77343e+07	7.37982e+06	0	0	396101
DIKDVGVDNAGAKAGLTFL	189	207	3	0	635.342	6	17	10.1579	10.6618	635.665	-0.151687	1						0.126948		6.73869e+07	7.03125e+07	3.71498e+07	1.01068e+07	298970	156.654	556099
VGVDNAGAKAGLTF	193	206	2	0	660.351	5	12	8.69507	9.42925	660.636	-0.205405	1						0.0849761		1.35709e+08	7.26479e+07	2.52864e+07	3.36465e+06	278224	0
VGVDNAGAKAGLTFL	193	207	2	0	716.893	5	13					-1
TFLVD	205	209	1	0	594.313	3	3					-1
LVDL	207	210	1	0	459.281	3	2	8.03565	8.87347	459.459	-0.0923493	1						0.123203		1.18175e+08	2.0275e+07	1.8786e+06	311106
LVDLIKNKHMNA	207	218	3	0	465.931	5	10	7.44952	7.79137	466.15	-0.230955	1						0.12353		2.03988e+07	1.46892e+07	3.13435e+06	375944	828236	107241
LVDLIKNKHMNADTD	207	221	2	0	863.943	6	13	7.30935	7.48432	864.298	-0.358749	1						0.192857		9.88218e+06	8.00742e+06	1.92228e+06	504819	0	233415	0
LVDLIKNKHMNADTD	207	221	3	0	576.298	6	13	7.29963	7.39935	576.544	-0.329676	1						0.113275		4.64139e+06	5.4696e+06	1.56233e+06	0	0	0	0
LVDLIKNKHMNADTDY	207	222	3	0	630.652	6	14	8.14377	8.7315	631.018	-0.0832034	1						0.0418971		2.15918e+08	2.18446e+08	1.25453e+08	4.93863e+07	1.39493e+07	1.41467e+06	308332
LVDLIKNKHMNADTDYSIA	207	225	3	0	721.037	6	17	8.66937	9.0481	721.419	-0.190385	1						0.111046		1.94098e+07	2.31733e+07	1.5635e+07	4.6898e+06	1.16065e+06	0	0
LVDLIKNKHMNADTDYSIAE	207	226	2	0	1145.57	7	18	8.4882	8.86558	1146.12	-0.309773	1						0.150966		2.61349e+07	3.03063e+07	1.93383e+07	5.65084e+06	916808	0	179003	0
LVDLIKNKHMNADTDYSIAE	207	226	3	0	764.051	7	18					-1
LVDLIKNKHMNADTDYSIAE	207	226	4	0	573.29	7	18	8.53445	8.7315	573.562	-0.322414	1						0.0650854		8.02601e+06	6.7555e+06	5.63415e+06	819967	886051	0	0	0
LVDLIKNKHMNADTDYSIAEAA	207	228	3	0	811.409	7	20	8.74435	8.93452	811.776	-0.392215	1						0.12902		8.83139e+06	1.00301e+07	5.57914e+06	2.43318e+06	0	0	205537	0
LVDLIKNKHMNADTDYSIAEAAFNKGETAM	207	236	3	0	1104.21	8	28					-1
LVDLIKNKHMNADTDYSIAEAAFNKGETAM	207	236	4	0	828.408	8	28	10.4131	10.4341	828.856	-0.289063	0.4						0.0492453		0	1.34949e+06	2.50321e+06	440839	0	0	0	0	0
VDLIKNKHMNA	208	218	2	0	641.85	5	9	6.31988	6.69607	642.156	-0.205735	1						0.39472		3.59519e+07	2.10814e+07	3.77648e+06	2.05943e+06	414847	462458
VDLIKNKHMNA	208	218	3	0	428.236	5	9	6.34085	6.65313	428.319	-0.567521	0.4						0.0888289		2.22941e+07	7.34714e+06	0	0	0	0
VDLIKNKHMNADTD	208	221	2	0	807.401	6	12	6.26427	6.31988	807.764	-0.269261	1						0.146617		6.16427e+06	4.39685e+06	754587	999431	0	0	0
VDLIKNKHMNADTDY	208	222	2	0	888.933	6	13	7.18353	7.8744	889.433	-0.104798	1						0.063477		3.68562e+08	3.41055e+08	1.87822e+08	6.81048e+07	1.26145e+07	977674	0
VDLIKNKHMNADTDY	208	222	3	0	592.958	6	13	7.17218	7.8744	593.304	-0.0674161	1						0.0292554		4.47844e+08	4.33056e+08	2.25717e+08	9.23321e+07	2.31864e+07	2.50043e+06	8181.54
VDLIKNKHMNADTDYS	208	223	2	0	932.449	6	14	5.12475	5.14257	932.925	-0.196845	0.5						0.435724		571256	989030	0	0	161506	0	0
VDLIKNKHMNADTDYS	208	223	3	0	621.968	6	14	6.91887	7.03262	622.217	-0.404011	0.4						0.159856		3.0998e+06	4.4402e+06	474822	0	174165	0	0
VDLIKNKHMNADTDYSIA	208	225	2	0	1024.51	6	16	7.83607	8.2328	1025.02	-0.251682	1						0.139864		2.79056e+07	2.85725e+07	1.5182e+07	5.68393e+06	664913	0	0
VDLIKNKHMNADTDYSIA	208	225	3	0	683.342	6	16	7.83607	8.21193	683.749	-0.04216	1						0.0910683		5.17353e+07	5.0107e+07	3.36904e+07	1.55973e+07	1.6358e+06	463167	2.78671e+06
VDLIKNKHMNADTDYSIAE	208	226	2	0	1089.03	6	17	7.71907	8.24253	1089.64	-0.121898	1						0.0687785		9.47108e+07	1.05996e+08	7.09081e+07	3.1039e+07	7.71207e+06	747553	0
VDLIKNKHMNADTDYSIAE	208	226	3	0	726.356	6	17	7.70767	8.2808	726.77	-0.0909631	1						0.0559649		2.15605e+08	2.3775e+08	1.51519e+08	6.84235e+07	2.31963e+07	5.77574e+06	325439
VDLIKNKHMNADTDYSIAE	208	226	4	0	545.019	6	17	7.82957	7.90012	545.318	-0.137962	1						0.0453589		4.97832e+06	6.18868e+06	3.84211e+06	1.70831e+06	303139	0	12730.7
VDLIKNKHMNADTDYSIAEAA	208	228	3	0	773.714	7	19	8.03565	8.4407	774.168	-0.057872	1						0.107325		2.07463e+07	2.94881e+07	2.81382e+07	6.32253e+06	1.01467e+06	2.07307e+06	0	0
VDLIKNKHMNADTDYSIAEAAF	208	229	3	0	822.737	7	20	9.94018	9.9811	823.07	-0.529181	0.4						0.115352		1.55015e+06	2.02885e+06	841274	339960	0	0	0	0
VDLIKNKHMNADTDYSIAEAAFNKGETA	208	235	3	0	1022.83	8	26	9.3657	9.51183	1023.38	-0.229513	0.4						0.177976		2.3599e+06	4.56742e+06	5.59056e+06	1.19369e+06	371511	381442	0	0	130669
VDLIKNKHMNADTDYSIAEAAFNKGETAM	208	236	3	0	1066.51	8	27	10.0834	10.2225	1067	-0.542707	1						0.14432		8.19267e+06	1.23021e+07	1.03889e+07	4.71419e+06	1.18613e+06	518024	0	0	0
LIKNKHMNA	210	218	2	0	534.803	5	7	4.60025	5.06557	535.082	-0.135189	1						0.0709939		5.88686e+07	3.1868e+07	9.50538e+06	1.74262e+06	161274	40571
LIKNKHMNA	210	218	3	0	356.871	5	7	4.70245	4.94263	357.227	0.374218	0.4						0.0730913		1.49692e+07	6.80941e+06	2.2756e+06	204098	4.72139e+06	0
LIKNKHMNADTD	210	221	2	0	700.354	5	10	4.4849	5.03497	700.753	-0.0692428	1						0.0812492		5.79749e+07	4.12145e+07	1.9502e+07	5.32794e+06	796738	0
LIKNKHMNADTD	210	221	3	0	467.238	5	10	4.49335	4.73683	467.495	-0.097133	1						0.0425051		1.82401e+07	1.47817e+07	6.59708e+06	854615	122715	39533
LIKNKHMNADTDY	210	222	2	0	781.885	6	11	6.0851	6.7947	782.266	-0.221122	1						0.118333		2.58598e+08	2.06789e+08	8.16103e+07	1.78835e+07	1.1057e+06	0	329606
LIKNKHMNADTDYSIA	210	225	2	0	917.462	6	14	7.11932	7.3561	917.902	-0.261579	1						0.187392		2.0849e+07	1.75481e+07	7.75229e+06	1.67923e+06	0	0	755022
LIKNKHMNADTDYSIA	210	225	3	0	611.977	6	14	7.09832	7.40755	612.329	-0.0865466	1						0.136058		2.56545e+07	2.64301e+07	1.11168e+07	3.92645e+06	3.44455e+06	0	0
LIKNKHMNADTDYSIAE	210	226	2	0	981.983	6	15	6.96703	7.48432	982.506	-0.166021	1						0.187388		9.46105e+07	1.07037e+08	6.06443e+07	2.09416e+07	1.39764e+06	0	0
LIKNKHMNADTDYSIAE	210	226	3	0	654.991	6	15	6.95415	7.66772	655.356	-0.116877	1						0.0587652		1.4663e+08	1.76318e+08	8.93142e+07	3.31622e+07	1.02261e+07	512589	0
LIKNKHMNADTDYSIAEAA	210	228	2	0	1053.02	6	17	7.56582	7.6823	1053.46	-0.417278	0.4						0.182516		2.59579e+06	3.55518e+06	1.50941e+06	51016.1	0	0	0
LIKNKHMNADTDYSIAEAA	210	228	3	0	702.349	6	17	7.57827	7.62183	702.976	0.587542	0.4						0.311321		3.41371e+06	5.14092e+06	1.65711e+06	706188	245685	0	2.26646e+06
LIKNKHMNADTDYSIAEAAF	210	229	3	0	751.372	7	18					-1
LIKNKHMNADTDYSIAEAAFNKGETAM	210	236	3	0	995.148	8	25	9.95043	9.97297	996.005	0.684805	0.4						0.138851		499456	895370	1.14143e+06	412779	301269	0	0	611201	0
LIKNKHMNADTDYSIAEAAFNKGETAM	210	236	4	0	746.613	8	25					-1
IKNKHMNADTDY	211	222	2	0	725.343	5	10	5.50263	5.80525	725.667	-0.256417	1						0.105792		5.38358e+07	3.78261e+07	1.36655e+07	978862	177962	0
IKNKHMNADTDYSIA	211	225	2	0	860.92	6	13					-1
IKNKHMNADTDYSIA	211	225	3	0	574.282	6	13					-1
IKNKHMNADTDYSIAE	211	226	2	0	925.441	6	14	6.69607	6.98462	925.824	-0.372646	1						0.15876		2.17473e+07	1.82161e+07	9.1515e+06	440917	0	0	0
IKNKHMNADTDYSIAE	211	226	3	0	617.296	6	14	6.81662	6.93493	617.699	0.0680425	0.4						0.0506488		1.21001e+07	1.1371e+07	1.53388e+07	2.17353e+06	0	191354	0
IKNKHMNADTDYSIAEAA	211	228	3	0	664.655	6	16					-1
DTDY	219	222	1	0	513.183	3	2	4.06738	4.84785	513.333	-0.135366	1						0.0879007		2.40347e+07	3.816e+06	191636	0
DTDYSIA	219	225	1	0	784.336	4	5	4.62777	4.68788	784.533	-0.250775	0.5						0		229807	56036.8	0	0	0
DTDYSIAE	219	226	1	0	913.379	4	6	6.55207	6.68497	913.446	-0.450244	0.4						0.166615		6.22779e+06	448422	0	0	0
DYSIAE	221	226	1	0	697.304	4	4					-1
YSIAE	222	226	1	0	582.277	3	3	4.81563	5.16527	582.418	-0.198365	1						0.312681		4.09193e+06	183821	0	146226
YSIAEAA	222	228	1	0	724.351	4	5	6.7947	6.91887	724.364	-0.411759	0.4						0.053263		4.9019e+06	0	31532.4	0	0
SIAEAA	223	228	1	0	561.288	3	4	3.93002	5.14257	561.537	-0.0614858	1						0.0802794		2.08915e+08	5.07047e+07	7.19326e+06	430185
SIAEAAFNKGETAM	223	236	2	0	720.345	5	12	8.40267	8.93452	720.715	-0.162757	1						0.0840897		7.66863e+07	5.79042e+07	2.02518e+07	6.20223e+06	476862	0
EAAF	226	229	1	0	437.203	3	2	7.47463	7.83607	437.235	-0.227135	1						0.0718935		1.23408e+07	411609	0	0
EAAFNKGETAM	226	236	1	0	1168.53	5	9	6.69607	7.01993	1168.89	-0.381014	1						0.302945		2.15151e+07	9.66384e+06	594158	243725	0	0
EAAFNKGETAM	226	236	2	0	584.769	5	9	6.6305	7.15107	585.033	-0.216574	1						0.122304		1.35352e+08	7.56594e+07	1.86939e+07	3.11374e+06	0	0
AAFNKGETA	227	235	1	0	908.447	4	7	4.68788	5.40148	908.861	-0.109526	1						0.187069		6.86235e+07	2.91658e+07	5.92313e+06	172943	377794
AAFNKGETA	227	235	2	0	454.727	4	7	4.65907	5.41267	454.96	-0.0575604	1						0.0422275		3.98899e+08	1.81696e+08	4.63173e+07	6.44853e+06	166940
AAFNKGETAM	227	236	1	0	1039.49	5	8	6.40793	7.07148	1039.97	-0.193455	1						0.167518		2.63207e+08	1.32551e+08	3.20095e+07	3.21783e+06	0	0
AAFNKGETAM	227	236	2	0	520.247	5	8	6.40793	7.0812	520.542	-0.0849933	1						0.0694358		8.63833e+08	4.44623e+08	1.36226e+08	2.56742e+07	2.00305e+07	0
AAFNKGETAMT	227	237	2	0	570.771	5	9					-1
FNKGETA	229	235	2	0	383.69	4	5	3.6157	4.4544	383.88	-0.0638265	1						0.0319887		1.22878e+08	4.47172e+07	9.81102e+06	979243	27901.4
FNKGETAM	229	236	1	0	897.413	5	6	5.6659	5.89623	897.731	-0.274627	1						0.225538		3.92728e+07	1.52844e+07	1.17779e+06	0	0	0
FNKGETAM	229	236	2	0	449.21	5	6	5.65193	5.98368	449.446	-0.121785	1						0.182951		1.33537e+08	4.6428e+07	5.19821e+06	0	8.48811e+06	0
NKGETAM	230	236	1	0	750.345	4	5	3.793	4.7189	750.704	-0.123443	1						0.092623		1.30021e+08	4.06531e+07	1.00663e+07	1.45531e+06	0
NKGETAM	230	236	2	0	375.676	4	5	3.78683	4.65242	375.87	-0.0953686	1						0.0262523		3.31214e+08	1.09983e+08	2.56258e+07	6.99309e+06	130495
NKGETAMTINGPWAWSNIDT	230	249	2	0	1103.52	7	17					-1
NKGETAMTINGPWAWSNIDTSKVNYGVTVL	230	259	3	0	1089.54	8	27	11.9084	12.2193	1090.13	-0.239843	1						0.162004		4.81153e+06	1.18449e+07	1.11781e+07	8.17661e+06	1.85779e+06	243071	0	0	0
NKGETAMTINGPWAWSNIDTSKVNYGVTVLPTFKGQPSKPFVGVL	230	274	5	0	970.706	10	39	12.0825	12.2065	971.261	-0.232085	1						0.155663		442934	2.19626e+06	3.23514e+06	3.51841e+06	1.34277e+06	1.3604e+06	635529	0	0	0	0
MTINGPWAWSNIDT	236	249	2	0	803.372	6	11	11.605	12.4176	803.826	-0.125922	1						0.124903		1.65814e+08	1.37656e+08	6.77169e+07	2.22487e+07	3.51124e+06	0	1.0951e+06
MTINGPWAWSNIDTSKVNY	236	254	3	0	733.018	7	16					-1
MTINGPWAWSNIDTSKVNYGVTVL	236	259	2	0	1333.67	7	21	12.3536	13.1447	1334.4	-0.207645	1						0.137096		9.08655e+07	1.34925e+08	1.07276e+08	5.68573e+07	1.71466e+07	2.0099e+06	0	0
MTINGPWAWSNIDTSKVNYGVTVL	236	259	3	0	889.448	7	21	12.3536	13.0637	889.982	-0.0718197	1						0.0733209		1.35751e+08	2.02337e+08	1.67648e+08	8.90025e+07	3.80242e+07	1.02664e+07	4.13248e+06	339463
MTINGPWAWSNIDTSKVNYGVTVLPTFKGQPSKPFVGVL	236	274	4	0	1063.06	9	33	12.3536	12.8771	1063.68	-0.202739	1						0.0762184		1.47879e+07	3.74944e+07	6.28322e+07	4.79682e+07	2.93149e+07	1.37305e+07	3.02423e+06	632867	0	0
TINGPWAWSN	237	246	2	0	573.272	5	7	10.4578	11.2033	573.544	-0.153072	1						0.117999		9.21871e+07	5.42404e+07	1.31113e+07	292629	1.13172e+06	258884
TINGPWAWSNIDT	237	249	2	0	737.852	5	10	11.1035	12.0696	738.263	-0.0604928	1						0.0650857		3.28416e+08	2.63404e+08	1.10647e+08	3.56943e+07	4.22528e+06	158749
TINGPWAWSNIDTSKVNY	237	254	2	0	1033.5	6	15	10.904	11.7298	1034.09	-0.0738707	1						0.0675473		3.99186e+08	4.60099e+08	2.69739e+08	1.07489e+08	3.21935e+07	5.33436e+06	1.11832e+06
TINGPWAWSNIDTSKVNY	237	254	3	0	689.337	6	15	11.0907	11.6675	689.719	-0.097049	1						0.0725795		7.04303e+07	7.91696e+07	5.12396e+07	1.80267e+07	3.56393e+06	380177	474818
TINGPWAWSNIDTSKVNYGVTVLPTFKGQPSKPFVGVL	237	274	4	0	1030.3	9	32	12.1171	12.812	1030.91	-0.0747062	1						0.0394083		7.46367e+07	1.93433e+08	2.30956e+08	1.90306e+08	1.14207e+08	6.717e+07	1.90523e+07	6.65705e+06	1.22436e+06	0
INGPWAWSNIDTSKVNY	238	254	2	0	982.979	6	14	11.3042	11.3296	983.37	-0.403267	0.4						0.316482		708268	465123	369542	0	0	0	0
NIDTSKVNYGVTVL	246	259	2	0	761.909	5	12	9.099	9.42925	762.267	-0.177072	1						0.117726		1.35368e+07	9.99316e+06	2.78118e+06	1.15692e+06	165042	0
IDTSKVNYGVTVL	247	259	2	0	704.888	5	11	8.88315	9.37862	705.261	-0.0866517	1						0.0797969		1.5e+08	1.04793e+08	4.23137e+07	1.2794e+07	597523	185606
IDTSKVNYGVTVLPTFKGQPSKPFVGVL	247	274	4	0	748.669	7	23	10.684	11.0013	749.08	-0.18137	1						0.100036		1.1724e+07	2.00205e+07	1.82286e+07	9.1075e+06	4.22138e+06	855862	0	0
DTSKVNYGVTVL	248	259	2	0	648.346	5	10	8.6308	8.92175	648.59	-0.271092	1						0.159941		1.1965e+07	6.98264e+06	665294	0	351615	0
DTSKVNYGVTVLPTFKGQPSKPFVGVL	248	274	3	0	960.195	7	22	10.6396	10.6714	960.722	-0.170335	0.4						0.20304		303773	1.97266e+06	1.59344e+06	654378	0	0	0	0
TSKVNYGVTVL	249	259	2	0	590.832	5	9	8.60545	8.94705	591.045	-0.274174	1						0.110475		2.76965e+07	1.30998e+07	1.99213e+06	221273	140633	0
SKVNY	250	254	1	0	610.32	3	3	4.68788	5.28778	610.5	-0.17331	1						0.149923		3.16342e+07	6.24969e+06	234310	50075.6
SKVNYGVTVL	250	259	1	0	1079.61	4	8	8.59445	9.0481	1080.07	-0.180387	1						0.23011		3.61358e+07	1.92955e+07	3.51619e+06	269028	0
SKVNYGVTVL	250	259	2	0	540.308	4	8	8.52207	9.25228	540.573	-0.111052	1						0.0666057		2.12331e+08	1.1829e+08	3.16064e+07	3.59158e+06	181175
SKVNYGVTVLPTFKGQPSKPFVGVL	250	274	3	0	888.17	7	20	10.4901	11.0571	888.664	-0.15556	1						0.0561612		1.01001e+08	1.60451e+08	1.20622e+08	6.50794e+07	2.02632e+07	3.13641e+06	0	54172.3
KVNYGVTVL	251	259	2	0	496.792	4	7	8.71872	9.0481	496.849	-0.483092	0.4						0.114043		8.63115e+06	1.09805e+06	0	0	0
KVNYGVTVLPTFKGQPSKPFVGVL	251	274	3	0	859.16	7	19	10.7481	10.7705	859.711	0.0630088	0.4						0.0691622		0	682126	513416	193523	0	0	0	0
GVTVLPTF	255	262	1	0	833.477	4	5	10.3246	10.3891	833.642	-0.3468	0.4						0.248144		1.99852e+06	394442	0	0	0
GVTVLPTFKGQPSKPFVGVL	255	274	2	0	1036.1	6	15	10.4821	11.1273	1036.66	-0.157787	1						0.0951211		1.93818e+08	2.28505e+08	1.32574e+08	4.78854e+07	1.03704e+07	308072	820929
GVTVLPTFKGQPSKPFVGVL	255	274	3	0	691.07	6	15	10.4821	11.1644	691.468	-0.0814293	1						0.0388664		3.75053e+08	4.66075e+08	2.69903e+08	1.16959e+08	3.23831e+07	3.67137e+06	337978
VTVLPTFKGQPSKPFVGVL	256	274	3	0	672.063	6	14					-1
PTFKGQPSKPFVG	260	272	2	0	695.38	5	9					-1
PTFKGQPSKPFVGVL	260	274	2	0	801.456	5	11	9.40363	10.1926	801.928	-0.0443659	1						0.0645813		1.25636e+09	1.14257e+09	5.46128e+08	1.82312e+08	4.49049e+07	6.13971e+06
PTFKGQPSKPFVGVL	260	274	3	0	534.64	5	11	9.3912	10.1579	534.961	-0.0266748	1						0.0437723		2.13716e+09	1.96707e+09	9.56994e+08	3.18379e+08	7.85704e+07	2.07661e+07
KGQPSKPFVGVL	263	274	2	0	628.872	5	8	8.86558	9.49277	629.224	-0.0607216	1						0.0704931		1.49584e+08	1.02799e+08	3.84452e+07	9.29881e+06	691614	205344
KGQPSKPFVGVL	263	274	3	0	419.584	5	8	8.94705	9.12428	419.772	-0.200968	1						0.0453992		2.1595e+07	1.47843e+07	3.31643e+06	155049	0	119561
VLSAGINAASPNKELAKE	273	290	2	0	906.497	6	15	6.92692	7.00545	906.925	-0.194489	1						0.213287		3.68352e+06	2.27907e+06	1.93238e+06	276441	0	0	0
VLSAGINAASPNKELAKE	273	290	3	0	604.667	6	15	6.9751	7.01188	604.96	-0.171614	1						0.143299		1.48297e+06	1.14765e+06	1.02968e+06	0	0	0	0
SAGIN	275	279	1	0	461.235	3	3	2.83638	3.16492	461.38	-0.104476	1						0.135445		3.24676e+06	379971	34568.5	26928.3
SAGINAASPNKE	275	286	2	0	579.791	5	9	4.08815	4.51247	580.094	-0.0431938	1						0		3.26662e+07	1.78043e+07	5.83304e+06	1.48287e+06	229891	43429.3
SAGINAASPNKEL	275	287	2	0	636.333	5	10	6.43123	6.81662	636.576	-0.237216	1						0.172407		4.32869e+07	2.30986e+07	3.17145e+06	598760	265249	394188
SAGINAASPNKELAKE	275	290	2	0	800.42	5	13	5.67405	6.5852	800.845	-0.0619387	1						0.108931		1.24354e+09	9.96065e+08	4.7921e+08	1.23083e+08	2.3705e+07	1.1517e+06
SAGINAASPNKELAKE	275	290	3	0	533.949	5	13	5.69478	6.37065	534.22	-0.0990526	1						0.0532377		9.24448e+08	7.91749e+08	3.29945e+08	7.80974e+07	9.1164e+06	669464
SAGINAASPNKELAKEF	275	291	3	0	582.972	6	14	8.47572	8.5815	583.26	-0.158033	1						0.0873856		3.24504e+06	3.90847e+06	1.96885e+06	0	0	0	0
SAGINAASPNKELAKEFL	275	292	3	0	620.667	6	15	9.63903	9.7965	620.968	-0.192889	0.4						0.133		2.81715e+06	4.22718e+06	1.11464e+06	0	131086	114697	0
SAGINAASPNKELAKEFLEN	275	294	2	0	1052.04	6	17	9.12428	9.7521	1052.59	-0.119639	1						0.134303		8.3863e+07	9.12574e+07	5.42461e+07	2.12109e+07	3.56576e+06	233156	257194
SAGINAASPNKELAKEFLEN	275	294	3	0	701.695	6	17	9.13723	9.73928	702.098	-0.0161723	1						0.0416893		1.64015e+08	1.84793e+08	1.16537e+08	4.62254e+07	1.52777e+07	3.97931e+06	336787
SAGINAASPNKELAKEFLENYL	275	296	2	0	1190.11	6	19	11.5369	12.1679	1190.75	-0.136466	1						0.097476		1.00804e+08	1.36993e+08	8.47101e+07	4.38371e+07	8.03077e+06	1.06758e+06	0
SAGINAASPNKELAKEFLENYL	275	296	3	0	793.745	6	19	11.562	12.2193	794.188	-0.0767992	1						0.0431633		1.86308e+08	2.42566e+08	1.69839e+08	7.63204e+07	2.30086e+07	5.09919e+06	721516
SAGINAASPNKELAKEFLENYLLTDEGLEAVNKDKPLGA	275	313	4	0	1033.29	9	35	11.9402	12.0002	1033.83	-0.249711	0.4						0.0715617		735179	2.57492e+06	4.45775e+06	1.4361e+06	1.75906e+06	379338	0	0	0	0
GINAASPNKELAKE	277	290	2	0	721.386	5	11	5.81113	5.84135	721.573	-0.450814	0.4						0.434765		1.99348e+06	376412	313279	0	0	0
AASPNKELAKE	280	290	1	0	1157.62	5	8	4.46705	4.86722	1158.04	-0.236275	1						0.172055		8.40311e+06	4.48525e+06	636431	0	0	0
AASPNKELAKE	280	290	2	0	579.312	5	8	4.39418	5.13292	579.623	-0.0412882	1						0.0225669		8.78152e+08	5.15438e+08	1.64271e+08	4.05295e+07	6.50133e+06	816015
AASPNKELAKE	280	290	3	0	386.544	5	8	4.38415	4.65907	386.779	0.0442857	1						0.0442328		1.07427e+08	6.52422e+07	2.01432e+07	5.32495e+06	474110	3.88446e+06
AASPNKELAKEFLEN	280	294	2	0	830.931	5	12	8.74435	9.17565	831.398	-0.0376071	1						0.108169		5.17978e+07	4.25445e+07	2.07847e+07	8.11705e+06	1.24385e+06	618211
AASPNKELAKEFLENYL	280	296	3	0	646.339	6	14	11.4595	11.8313	646.648	-0.233148	1						0.0620492		3.40525e+07	3.75946e+07	1.73375e+07	3.62444e+06	454174	111508	130017
LAKEFLENYL	287	296	2	0	620.335	5	8	11.5369	11.605	620.538	-0.356325	1						0.188603		1.07768e+06	732791	0	0	0	0
FLENYL	291	296	1	0	798.403	4	4	11.2786	11.9531	799.016	0.114763	1						0.105389		9.30877e+08	4.04184e+08	2.22196e+08	3.89032e+07	2.60568e+06
FLENYL	291	296	2	0	399.705	4	4	11.799	11.8697	399.765	-0.378436	0.4						0.140787		3.05611e+06	0	0	125926	0
FLENYLLTDEGLEAVNKDKPLGA	291	313	3	0	850.443	7	20					-1
LENYL	292	296	1	0	651.335	4	3	8.76968	9.01022	651.535	-0.190648	0.4						0.418016		5.59793e+06	276690	0	94511.5	165972
YLLTDEGL	295	302	1	0	923.472	4	6	10.1926	11.0571	923.899	-0.123022	1						0.151611		3.31293e+08	1.53277e+08	3.18022e+07	318938	525178
YLLTDEGLEAVNKDKPLGA	295	313	2	0	1023.54	6	16	9.53717	10.1138	1024.08	-0.130398	1						0.0837842		1.20702e+08	1.40711e+08	8.05992e+07	2.7348e+07	3.78027e+06	579659	0
YLLTDEGLEAVNKDKPLGA	295	313	3	0	682.697	6	16	9.55002	10.1926	683.083	-0.0493309	1						0.052466		2.86297e+08	3.24586e+08	1.87822e+08	7.69892e+07	2.44248e+07	2.48177e+06	501712
LTDEGL	297	302	1	0	647.325	4	4	6.9751	7.86177	647.624	-0.0665656	1						0.125628		6.3016e+08	1.86828e+08	3.09797e+07	1.10856e+06	307807
LTDEGLE	297	303	1	0	776.367	4	5	6.30108	6.77225	776.566	-0.237526	1						0.2742		4.25724e+07	5.42295e+06	727846	992667	0
LTDEGLEAVNKDKPLGA	297	313	2	0	885.468	6	14	7.71907	8.36952	885.959	-0.0435136	1						0.029176		1.06227e+09	9.77322e+08	4.83004e+08	1.75297e+08	4.5234e+07	7.69251e+06	676596
LTDEGLEAVNKDKPLGA	297	313	3	0	590.647	6	14	7.70767	8.41553	590.977	-0.0359929	1						0.0189692		1.14004e+09	1.03356e+09	5.22053e+08	1.84063e+08	4.86926e+07	1.46624e+07	850152
LTDEGLEAVNKDKPLGAVAL	297	316	3	0	685.044	6	17	9.40363	9.85395	685.423	-0.0664486	1						0.065958		4.28237e+07	5.10728e+07	2.61978e+07	1.00752e+07	4.61684e+06	0	84413.7
LTDEGLEAVNKDKPLGAVALKS	297	318	3	0	756.753	6	19	8.25538	8.38238	757.064	-0.390417	0.4						0.132258		5.63245e+06	4.84982e+06	4.10589e+06	242443	0	0	0
LTDEGLEAVNKDKPLGAVALKSYEEE	297	322	3	0	940.15	7	23	9.0355	9.31455	940.728	0.0828887	1						0.122186		2.93974e+07	5.50095e+07	3.78068e+07	2.23796e+07	1.38509e+07	4.64594e+06	851235	314339
DEGLEAVNKDKPLGA	299	313	2	0	778.402	5	12	7.18353	7.24692	778.639	-0.418051	0.4						0.147037		2.36739e+06	2.12264e+06	0	0	0	0
LEAVNKDKPLGA	302	313	2	0	627.856	5	9					-1
EAVNKDKPLGA	303	313	1	0	1141.62	5	8	4.97812	5.5329	1142.1	-0.182024	1						0.150476		7.43225e+07	4.24016e+07	8.38485e+06	141167	0	0
EAVNKDKPLGA	303	313	2	0	571.314	5	8	4.93292	5.61502	571.621	-0.0460671	1						0.0247429		1.28506e+09	7.39765e+08	2.45281e+08	5.47413e+07	7.59146e+06	207477
EAVNKDKPLGA	303	313	3	0	381.212	5	8	5.02222	5.13292	381.43	-0.00639023	1						0.101565		2.84673e+07	2.32721e+07	7.71056e+06	0	0	0
EAVNKDKPLGAVA	303	315	2	0	656.367	5	10	7.29963	7.33987	656.427	-0.642355	0.4						0.168716		3.03097e+06	0	193589	0	0	0
EAVNKDKPLGAVAL	303	316	2	0	712.909	5	11	8.06957	8.61795	713.225	-0.204454	1						0.1043		5.20682e+07	3.68919e+07	1.15989e+07	927371	0	237298
EAVNKDKPLGAVALKS	303	318	2	0	820.472	5	13					-1
EAVNKDKPLGAVALKSYEEE	303	322	2	0	1095.57	6	17	7.94815	8.21193	1096.07	-0.279845	1						0.138206		1.18013e+07	1.47171e+07	8.88968e+06	1.06676e+06	200028	46144.6	0
EAVNKDKPLGAVALKSYEEE	303	322	3	0	730.714	6	17	7.93563	8.00717	731.116	-0.0798977	1						0.0461259		8.50027e+06	9.98176e+06	6.31505e+06	2.08773e+06	745782	337270	0
EAVNKDKPLGAVALKSYEEEL	303	323	3	0	768.409	6	18	9.55002	9.82173	768.808	-0.158252	1						0.0878308		1.74086e+07	2.07943e+07	1.3402e+07	5.07957e+06	1.04001e+06	139294	290661
AVNKDKPLGA	304	313	1	0	1012.58	4	7	4.82695	5.1008	1012.79	-0.373252	0.4						0.184911		4.97122e+06	1.33399e+06	0	0	0
AVNKDKPLGA	304	313	2	0	506.793	4	7	4.73683	5.34878	507.037	-0.0982124	1						0.0866652		1.32282e+08	6.65374e+07	1.66565e+07	1.77774e+06	94372
VNKDKPLGA	305	313	1	0	941.541	4	6	4.61637	4.9668	941.728	-0.358581	0.4						0.163028		5.20461e+06	1.19017e+06	0	0	0
VNKDKPLGA	305	313	2	0	471.274	4	6	4.5599	5.262	471.532	-0.030113	1						0.106832		1.49301e+08	7.60092e+07	1.88178e+07	4.50992e+06	140654
VNKDKPLGA	305	313	3	0	314.519	4	6	4.64093	4.77023	314.647	-0.160034	1						0.0478683		3.60687e+06	1.68079e+06	197797	11469.5	0
VNKDKPLGAVAL	305	316	2	0	612.869	5	9					-1
VALKS	314	318	1	0	517.334	3	3	3.70342	4.53848	517.575	-0.0591451	1						0.0391265		1.58769e+08	3.79777e+07	5.1823e+06	7735.47
VALKS	314	318	2	0	259.171	3	3	3.70958	4.57428	259.296	-0.0490897	1						0.0240405		1.82556e+08	4.45984e+07	6.4675e+06	277011
VALKSYE	314	320	1	0	809.44	4	5	6.2929	6.728	809.614	-0.30942	1						0.21506		4.50401e+07	8.55872e+06	396213	0	0
VALKSYE	314	320	2	0	405.224	4	5	6.16415	6.53297	405.259	-0.412926	0.4						0.0882998		2.06688e+08	1.36097e+07	941423	0	0
VALKSYEEE	314	322	1	0	1067.53	4	7	6.30108	6.90607	1067.99	-0.16294	1						0.143983		2.54116e+08	1.33265e+08	2.76703e+07	634692	0
VALKSYEEE	314	322	2	0	534.266	4	7	6.2929	6.99267	534.539	-0.0775116	1						0.048762		8.26549e+08	4.4101e+08	1.30697e+08	2.23341e+07	744712
VALKSYEEEL	314	323	1	0	1180.61	5	8	8.76968	9.27602	1181.14	-0.174465	1						0		7.39656e+07	4.39704e+07	1.13482e+07	158965	0	167418
VALKSYEEEL	314	323	2	0	590.808	5	8	8.75687	9.52468	591.148	-0.0220952	1						0.0810959		5.6813e+08	3.64762e+08	1.32577e+08	3.31743e+07	3.60604e+06	382167
VALKSYEEELAKDPRIAA	314	331	2	0	1002.04	6	15					-1
VALKSYEEELAKDPRIAATM	314	333	2	0	1118.09	7	17					-1
VALKSYEEELAKDPRIAATM	314	333	3	0	745.728	7	17	9.49277	9.66455	746.138	-0.158781	1						0.081653		7.65141e+06	1.02946e+07	7.14058e+06	1.72223e+06	594128	396062	0	0
VALKSYEEELAKDPRIAATME	314	334	2	0	1182.61	7	18	9.37862	9.63903	1183.1	-0.470971	1						0.21041		4.97339e+06	6.48187e+06	3.71328e+06	520157	0	0	0	0
VALKSYEEELAKDPRIAATME	314	334	3	0	788.742	7	18	9.32735	9.7965	789.195	-0.0999207	1						0.133525		4.81339e+07	6.18572e+07	4.24975e+07	2.12554e+07	6.68481e+06	1.35079e+06	354182	123471
VALKSYEEELAKDPRIAATMENAQKGEIMPNIPQMSA	314	350	5	0	815.613	9	32	10.4901	10.5219	816.006	-0.631843	0.4						0.0932528		678928	1.97276e+06	2.08003e+06	1.90707e+06	560600	0	0	0	0	0
VALKSYEEELAKDPRIAATMENAQKGEIMPNIPQMSAF	314	351	3	0	1407.71	9	33	11.1773	11.3425	1408.59	-0.0637147	1						0.102233		1.62031e+06	9.29031e+06	1.20914e+07	1.26604e+07	7.3886e+06	4.10075e+06	732916	0	0	0
VALKSYEEELAKDPRIAATMENAQKGEIMPNIPQMSAF	314	351	4	0	1056.03	9	33	11.1273	11.5038	1056.67	-0.145329	1						0.0741689		1.14954e+07	3.93527e+07	4.72565e+07	4.07637e+07	2.72717e+07	1.24442e+07	6.86961e+06	867932	0	0
KSYEEE	317	322	2	0	392.672	4	4	3.72263	4.59032	392.89	-0.0112472	1						0.0382237		7.03312e+07	3.31667e+07	5.68544e+06	1.1422e+06	0
KSYEEEL	317	323	1	0	897.42	4	5	7.37692	7.72835	897.616	-0.324682	0.6						0.182025		2.23261e+07	5.35919e+06	28669.8	0	0
KSYEEELAKDPRIAATMENAQKGEIMPNIPQMSA	317	350	4	0	948.467	9	29					-1
YEEELAKDPRIAATME	319	334	2	0	933.451	6	13					-1
YEEELAKDPRIAATME	319	334	3	0	622.636	6	13					-1
EELAKDPRIAATM	321	333	2	0	722.877	5	10					-1
LAKDPRIA	323	330	2	0	442.272	4	5	5.32938	5.47517	442.301	-0.456676	0.4						0.575374		2.45263e+06	0	0	0	36520.5
LAKDPRIAA	323	331	2	0	477.79	4	6	5.39557	5.75002	477.987	-0.161959	1						0.0855764		6.55283e+07	2.79604e+07	5.4442e+06	0	0
LAKDPRIAA	323	331	3	0	318.863	4	6	5.45625	5.63573	318.883	-0.495537	0.4						0.0586974		6.05391e+06	387893	0	0	0
LAKDPRIAAT	323	332	2	0	528.314	4	7	4.99803	5.37627	528.532	-0.174246	1						0.134004		2.23016e+07	1.29247e+07	1.15733e+06	0	166470
LAKDPRIAATM	323	333	2	0	593.834	5	8	6.77225	6.96703	594.482	0.534155	0.4						0.235697		3.97066e+07	2.48323e+07	8.29235e+06	930023	265516	1.35531e+07
LAKDPRIAATM	323	333	3	0	396.225	5	8	6.2052	6.31023	396.225	-0.761278	0.4						0		1.59471e+06	0	0	0	0	0
LAKDPRIAATME	323	334	2	0	658.356	5	9	6.70893	7.23555	658.73	-0.0815375	1						0.0637849		3.83027e+08	2.57842e+08	1.17445e+08	2.84361e+07	2.43465e+06	477779
LAKDPRIAATME	323	334	3	0	439.239	5	9	6.67255	7.16402	439.456	-0.182867	1						0.0635157		1.40034e+08	9.00707e+07	3.1849e+07	6.60838e+06	0	0
LAKDPRIAATMENAQKGEIM	323	342	2	0	1094.07	7	17	8.61795	8.82758	1094.53	-0.481034	0.4						0.123775		8.58788e+06	1.13138e+07	4.48869e+06	1.06924e+06	0	0	0	0
LAKDPRIAATMENAQKGEIM	323	342	3	0	729.714	7	17	8.59445	9.0481	730.159	-0.0715018	1						0.126657		3.86218e+07	4.74459e+07	2.92927e+07	1.60396e+07	5.17282e+06	1.56649e+06	130203	105730
LAKDPRIAATMENAQKGEIMPNIPQM	323	348	3	0	956.491	8	21	9.61367	9.89195	956.999	-0.362758	1						0.0991955		1.77725e+07	2.40467e+07	2.22098e+07	1.27932e+07	2.71336e+06	448165	340239	0	0
LAKDPRIAATMENAQKGEIMPNIPQMSA	323	350	2	0	1513.27	8	23	9.41653	9.49277	1513.98	-0.553614	0.4						0.228852		1.7702e+06	3.61689e+06	2.6056e+06	1.31849e+06	144640	0	0	0	0
LAKDPRIAATMENAQKGEIMPNIPQMSA	323	350	3	0	1009.18	8	23	9.26315	9.41653	1009.82	-0.0627568	1						0.0571082		2.73553e+07	4.45814e+07	4.19122e+07	2.6969e+07	1.38357e+07	5.84525e+06	2.29913e+06	392606	0
LAKDPRIAATMENAQKGEIMPNIPQMSA	323	350	4	0	757.137	8	23	9.57567	9.63903	757.65	0.0796484	1						0.0520287		7.98605e+06	1.64346e+07	1.56455e+07	1.11739e+07	5.28912e+06	2.03744e+06	1.20433e+06	476532	0
LAKDPRIAATMENAQKGEIMPNIPQMSAF	323	351	3	0	1058.2	8	24	10.4821	11.1644	1058.88	-0.047049	1						0.0852489		3.21716e+08	5.6546e+08	5.39268e+08	3.87103e+08	2.06392e+08	9.69312e+07	3.14636e+07	8.23267e+06	308966
LAKDPRIAATMENAQKGEIMPNIPQMSAF	323	351	4	0	793.904	8	24	10.4901	11.1273	794.403	-0.0813408	1						0.0609837		1.22098e+08	2.0255e+08	1.9487e+08	1.38466e+08	7.08064e+07	3.19329e+07	1.34116e+07	1.78663e+06	0
AKDPRIAA	324	331	2	0	421.248	4	5	4.60847	5.0783	421.456	-0.0672499	1						0.0840518		6.69806e+07	2.58442e+07	6.11508e+06	979368	99052
AKDPRIAAT	324	332	2	0	471.772	4	6	4.19813	4.6652	472	-0.0811587	1						0.0416518		3.5819e+07	1.64537e+07	3.98747e+06	465646	0
AKDPRIAATM	324	333	2	0	537.292	5	7	6.3295	6.4748	537.567	-0.138419	1						0.156092		1.93717e+07	1.16653e+07	1.50324e+06	0	910539	0
AKDPRIAATME	324	334	2	0	601.814	5	8	6.0695	6.25493	602.068	-0.248734	1						0.130117		8.10422e+07	4.09352e+07	1.16666e+07	639210	0	445109
AKDPRIAATME	324	334	3	0	401.545	5	8	4.88903	5.04453	401.672	-0.377612	1						0.0817147		1.05104e+07	5.17877e+06	145013	0	0	116293
AKDPRIAATMENAQKGEIM	324	342	2	0	1037.52	7	16	8.31903	8.52207	1037.98	-0.41684	0.5						0.177357		7.26146e+06	7.5244e+06	3.39264e+06	928205	116716	0	0	0
AKDPRIAATMENAQKGEIM	324	342	3	0	692.019	7	16	8.25538	8.65658	692.394	-0.207042	1						0.117663		2.70765e+07	3.41108e+07	1.75756e+07	6.0807e+06	631659	128978	270705	697836
AKDPRIAATMENAQKGEIMPNIPQMSA	324	350	2	0	1456.72	8	22	9.16275	9.37862	1457.48	-0.384748	1						0.239741		4.55188e+06	8.35239e+06	7.03737e+06	3.33761e+06	669720	0	0	0	154370
AKDPRIAATMENAQKGEIMPNIPQMSA	324	350	4	0	728.866	8	22	9.12428	9.49925	729.3	-0.162081	1						0.0554181		2.39406e+07	3.49595e+07	3.31555e+07	1.83286e+07	9.24606e+06	3.26686e+06	563053	0	103920
AKDPRIAATMENAQKGEIMPNIPQMSAF	324	351	3	0	1020.51	8	23	10.3567	11.0138	1021.15	-0.0717947	1						0.0505624		2.49858e+08	4.02156e+08	3.83918e+08	2.58223e+08	1.33145e+08	5.63948e+07	2.1572e+07	2.01214e+06	35057.5
AKDPRIAATMENAQKGEIMPNIPQMSAF	324	351	4	0	765.633	8	23	10.4131	10.9548	766.101	-0.134044	1						0.078452		5.73112e+07	9.55839e+07	9.32377e+07	5.63431e+07	3.09739e+07	9.26336e+06	2.42556e+06	1.32169e+06	109756
PRIAATME	327	334	2	0	444.734	5	6					-1
TMENAQKGEIMPNIPQMSA	332	350	2	0	1045.49	7	15	8.90887	9.26315	1045.98	-0.430963	1						0.284773		1.16362e+07	1.27682e+07	7.64616e+06	1.12377e+06	360251	0	0	0
TMENAQKGEIMPNIPQMSAF	332	351	2	0	1119.02	7	16	10.6714	10.8911	1119.67	-0.230382	1						0.110555		2.70303e+07	3.58442e+07	2.35314e+07	1.16216e+07	2.4191e+06	274127	16715.8	110785
TMENAQKGEIMPNIPQMSAF	332	351	3	0	746.351	7	16	10.6618	10.8783	746.734	-0.373726	1						0.0878876		1.55034e+07	1.88256e+07	1.05379e+07	4.47916e+06	552580	367009	16079.8	0
MENAQKGEIMPNIPQMSA	333	350	2	0	994.966	7	14	8.92175	8.94705	995.221	-0.84738	0.4						0.0333457		509205	529727	0	0	0	0	0	0
ENAQKGEIMPNIPQMSAF	334	351	2	0	1002.98	7	14	10.4421	10.9884	1003.58	-0.111004	1						0.17919		9.49808e+07	1.01737e+08	6.20071e+07	2.39791e+07	4.72983e+06	6.15003e+06	0	1.02893e+06
ENAQKGEIMPNIPQMSAF	334	351	3	0	668.989	7	14	10.5583	10.7078	669.308	-0.359991	1						0.17363		7.83146e+06	8.21317e+06	3.78865e+06	775798	230476	0	0	143781
NAQKGEIM	335	342	2	0	445.724	5	6					-1
NAQKGEIMPNIPQM	335	348	2	0	785.889	6	10	9.06053	9.46723	786.283	-0.265516	1						0.127833		2.20802e+07	1.89598e+07	7.2329e+06	1.58574e+06	118047	126676	0
NAQKGEIMPNIPQMSA	335	350	2	0	864.924	6	12	8.59445	9.25228	865.42	-0.14471	1						0.0898713		1.56582e+08	1.39746e+08	7.69572e+07	3.00737e+07	4.8112e+06	149859	0
NAQKGEIMPNIPQMSAFWYAVRTAVINAASGRQTVDE	335	371	3	0	1355.34	9	33					-1
PNIPQMSA	343	350	1	0	857.419	4	5	6.91887	7.19173	858.284	0.303049	0.4						0.972412		1.26203e+07	1.56037e+06	1.65139e+06	180454	2.67424e+06
PNIPQMSA	343	350	2	0	429.213	4	5	6.96703	7.19992	429.313	-0.362639	0.4						0.173849		1.62299e+07	1.75956e+06	347768	0	312032
PNIPQMSAF	343	351	1	0	1004.49	5	6	9.49277	9.63903	1004.56	-0.602481	0.4						0.0585291		1.30388e+07	985201	0	0	0	0
PNIPQMSAF	343	351	2	0	502.747	5	6	9.63903	10.058	503.109	0.0501082	1						0.158328		6.44171e+07	3.50509e+07	6.6774e+06	5.6517e+06	4.63505e+06	0
FWYA	351	354	1	0	586.266	3	2	10.7829	11.3042	586.514	-0.141906	1						0.184003		4.98245e+07	1.44466e+07	817190	0
FWYAVRT	351	357	1	0	942.483	4	5	9.97297	10.0468	942.908	-0.170453	0.4						0.400539		5.35002e+06	950469	0	0	480465
FWYAVRT	351	357	2	0	471.745	4	5	9.41653	10.1926	472.002	-0.0831358	1						0.0506456		3.8503e+08	2.04422e+08	5.28614e+07	6.77686e+06	310105
FWYAVRTAV	351	359	2	0	556.798	5	7	9.25228	9.28887	556.798	-0.701069	0.4						0.000888073		725985	628.469	0	0	0	0
FWYAVRTAVINA	351	362	2	0	705.88	5	10	10.7481	11.2786	706.233	-0.169951	1						0.16395		3.22263e+07	2.49964e+07	7.76816e+06	2.02624e+06	0	116921
FWYAVRTAVINAASGRQTVDE	351	371	2	0	1177.6	6	19	10.8911	11.0442	1178.24	-0.10834	1						0.193428		6.78441e+06	1.01675e+07	7.35635e+06	1.78462e+06	142117	0	602000
FWYAVRTAVINAASGRQTVDE	351	371	3	0	785.401	6	19	10.7238	11.1161	785.835	-0.0942883	1						0.0644458		5.34202e+07	7.86125e+07	5.09105e+07	2.26547e+07	6.55112e+06	116588	0
FWYAVRTAVINAASGRQTVDEALKDAQTGTD	351	381	3	0	1118.9	8	29	11.5746	12.2571	1119.53	-0.0520036	1						0.0813527		6.15904e+07	1.15405e+08	1.11294e+08	7.24361e+07	3.75887e+07	1.35787e+07	1.04259e+06	116145	1.25802e+06
FWYAVRTAVINAASGRQTVDEALKDAQTGTD	351	381	4	0	839.423	8	29	11.562	11.7862	839.938	0.0920328	0.6						0.19665		2.28372e+07	3.63318e+07	3.65352e+07	2.07439e+07	2.13258e+07	4.75498e+06	545089	22970.6	1.59428e+06
WYAVRT	352	357	1	0	795.415	4	4	7.69518	8.34455	795.849	-0.0552423	1						0.19146		1.25324e+08	5.22887e+07	1.31879e+07	918116	438846
WYAVRT	352	357	2	0	398.211	4	4	7.69518	8.33165	398.422	-0.0670565	1						0.0554364		3.48129e+08	1.53037e+08	3.17586e+07	2.82399e+06	157600
WYAVRTAVINA	352	362	2	0	632.346	5	9	8.90887	9.73928	632.691	-0.0785825	1						0.0487949		1.73067e+08	1.25941e+08	4.44069e+07	8.82392e+06	326139	7761.77
WYAVRTAVINAASGRQ	352	367	2	0	881.971	6	14					-1
WYAVRTAVINAASGRQTVD	352	370	2	0	1039.54	6	17	9.099	9.18847	1039.96	-0.3771	1						0.148529		2.43196e+06	2.29162e+06	1.44166e+06	0	0	0	0
WYAVRTAVINAASGRQTVD	352	370	3	0	693.364	6	17	9.0355	9.42925	693.721	-0.147526	1						0.128997		1.23031e+07	1.38615e+07	6.40879e+06	2.37716e+06	620569	113780	254227
WYAVRTAVINAASGRQTVDE	352	371	2	0	1104.06	6	18	8.97178	9.56283	1104.65	-0.121016	1						0.107915		9.21501e+07	1.10704e+08	6.59338e+07	2.91933e+07	5.41309e+06	393510	0
WYAVRTAVINAASGRQTVDE	352	371	3	0	736.378	6	18	8.97178	9.65192	736.796	-0.0368642	1						0.0382231		2.4432e+08	2.90465e+08	1.85203e+08	8.25687e+07	2.41886e+07	5.31666e+06	1.43195e+06
WYAVRTAVINAASGRQTVDEAL	352	373	2	0	1196.12	6	20	10.1737	10.2225	1196.72	-0.221097	0.4						0.160732		1.5349e+06	3.37391e+06	1.8563e+06	482579	0	0	0
WYAVRTAVINAASGRQTVDEAL	352	373	3	0	797.752	6	20	10.0834	10.3246	798.133	-0.260882	1						0.110517		1.83921e+07	2.51159e+07	1.17306e+07	4.81394e+06	881870	472331	197597
WYAVRTAVINAASGRQTVDEALKDAQTGTD	352	381	2	0	1604.31	7	28	10.4501	10.6494	1605.07	-0.32477	0.4						0.178229		2.13353e+06	1.24599e+07	9.58581e+06	2.73158e+06	480937	0	0	0
WYAVRTAVINAASGRQTVDEALKDAQTGTD	352	381	3	0	1069.87	7	28	10.3455	11.033	1070.47	-0.0589669	1						0.0518977		2.45512e+08	3.91556e+08	3.71005e+08	2.40064e+08	1.07783e+08	3.19147e+07	9.12757e+06	0
WYAVRTAVINAASGRQTVDEALKDAQTGTD	352	381	4	0	802.656	7	28	10.3455	10.6494	803.1	-0.0767684	1						0.0601916		7.97613e+07	1.50995e+08	1.25422e+08	8.59633e+07	3.19884e+07	1.0608e+07	2.31255e+06	1.5516e+06
WYAVRTAVINAASGRQTVDEALKDAQTGTDYDIPTTENL	352	390	3	0	1418.7	9	36	11.0442	11.2914	1419.44	-0.271579	1						0.0993553		4.97857e+06	1.8494e+07	2.20089e+07	1.75023e+07	8.56216e+06	2.57781e+06	377221	0	0	0
WYAVRTAVINAASGRQTVDEALKDAQTGTDYDIPTTENL	352	390	4	0	1064.28	9	36	11.0571	11.2914	1064.88	-0.098988	1						0.0725864		7.62864e+06	2.11226e+07	2.98408e+07	2.16093e+07	1.01175e+07	4.3284e+06	1.16325e+06	0	0	1.99261e+06
YAVRT	353	357	1	0	609.335	3	3	4.72703	5.39557	609.535	-0.153871	1						0.208175		6.69721e+07	1.23549e+07	1.34838e+06	363513
YAVRT	353	357	2	0	305.171	3	3	4.7123	5.36532	305.304	-0.0894434	1						0.0419295		1.3542e+08	3.70282e+07	4.45489e+06	241046
YAVRTAVINA	353	362	1	0	1077.61	4	8	6.98462	7.21932	1078.02	-0.219214	1						0.256748		1.57074e+07	9.33321e+06	619701	0	0
YAVRTAVINA	353	362	2	0	539.306	4	8	6.4231	7.40755	539.485	-0.274558	1						0.119722		1.06687e+08	4.11247e+07	6.03074e+06	0	470287
YAVRTAVINAASGRQ	353	367	3	0	526.29	5	13					-1
YAVRTAVINAASGRQTVD	353	370	2	0	946.503	6	16	7.62183	7.8744	946.787	-0.519481	0.4						0.129164		9.54461e+06	8.95543e+06	153167	294911	167271	0	0
YAVRTAVINAASGRQTVD	353	370	3	0	631.338	6	16	7.6823	7.81663	631.802	0.304855	0.4						0.0882018		5.54797e+06	5.71552e+06	2.43288e+06	4.22445e+06	17558.1	0	338484
YAVRTAVINAASGRQTVDE	353	371	2	0	1011.02	6	17	7.55338	7.98138	1011.58	-0.0540708	1						0.121832		1.48811e+08	1.5882e+08	8.85627e+07	3.2674e+07	7.56285e+06	4.06302e+06	0
YAVRTAVINAASGRQTVDE	353	371	3	0	674.352	6	17	7.55338	7.98138	674.723	-0.0442113	1						0.0276818		2.06989e+08	2.16504e+08	1.23295e+08	4.55979e+07	1.28252e+07	3.76473e+06	1.19195e+06
YAVRTAVINAASGRQTVDEA	353	372	3	0	698.031	6	18	8.78893	9.099	698.368	-0.185531	1						0.0686629		1.23304e+07	1.42154e+07	6.98696e+06	2.11636e+06	268704	160583	0
YAVRTAVINAASGRQTVDEAL	353	373	3	0	735.726	6	19	8.81468	9.18847	736.007	-0.427894	0.4						0.0954641		2.17598e+07	2.51308e+07	6.69998e+06	2.11328e+06	188523	329676	0
YAVRTAVINAASGRQTVDEALKDAQTGTD	353	381	3	0	1007.85	7	27					-1
VRTAVINA	355	362	2	0	422.256	4	6	4.53235	4.56815	422.478	-0.0393779	1						0.100809		276901	155625	17057.6	3472.8	0
VRTAVINAASGRQTVDE	355	371	2	0	893.974	6	15					-1
VRTAVINAASGRQTVDE	355	371	3	0	596.318	6	15					-1
AVINA	358	362	1	0	487.287	3	3	4.86722	5.54417	487.478	-0.0874986	1						0.101133		1.67523e+08	2.91257e+07	4.23478e+06	167479
AVINAASGRQ	358	367	2	0	493.773	4	8	4.35627	4.85597	493.973	-0.148869	1						0.0826066		1.50199e+07	6.44483e+06	1.26957e+06	31873.8	0
AVINAASGRQTVD	358	370	2	0	651.344	5	11	5.42237	5.68517	651.714	0.0106062	1						0.158326		1.29492e+07	8.5986e+06	4.91286e+06	489631	0	0
AVINAASGRQTVDE	358	371	1	0	1430.72	5	12	5.61502	5.86662	1431.02	-0.50081	0.4						0.245007		2.647e+07	1.01414e+07	0	0	214546	0
AVINAASGRQTVDE	358	371	2	0	715.865	5	12	5.52323	6.12812	716.207	-0.116849	1						0.162236		3.18588e+08	2.27902e+08	8.38431e+07	1.46238e+07	0	0
AVINAASGRQTVDEA	358	372	2	0	751.384	5	13					0
AVINAASGRQTVDEAL	358	373	2	0	807.926	5	14	8.15503	8.29372	808.299	-0.168503	1						0.0929965		1.08903e+07	9.912e+06	3.2085e+06	669852	0	0
AVINAASGRQTVDEALKDAQTGTD	358	381	3	0	811.073	6	22	8.97178	9.49925	811.537	0.0272771	1						0.0522762		3.90271e+08	4.90569e+08	3.30972e+08	1.59026e+08	7.18659e+07	1.75907e+07	4.46254e+06
AVINAASGRQTVDEALKDAQTGTDYDIPTTENL	358	390	3	0	1159.9	8	30	10.1344	10.4692	1160.53	-0.120553	1						0.10751		4.30674e+07	8.61778e+07	9.66035e+07	5.444e+07	2.10844e+07	1.03051e+07	920853	0	0
AVINAASGRQTVDEALKDAQTGTDYDIPTTENL	358	390	4	0	870.18	8	30	10.1926	10.4131	870.648	-0.123244	1						0.0759051		7.16693e+06	1.82982e+07	1.96934e+07	1.34814e+07	2.78534e+06	1.70355e+06	0	0	0
INAASGRQTVDE	360	371	2	0	630.813	5	10	4.53235	4.92158	631.106	-0.109648	1						0.112519		1.3687e+07	7.60858e+06	2.6685e+06	281448	0	93215.2
INAASGRQTVDEALKDAQTGTD	360	381	3	0	754.372	6	20	8.59445	8.81468	754.675	-0.352959	1						0.146634		7.02386e+06	7.0347e+06	3.03675e+06	1.14038e+06	0	0	0
ASGRQTVDE	363	371	2	0	481.731	4	7	3.25503	4.0275	481.966	-0.0492896	1						0.0450311		1.59274e+08	6.69999e+07	1.90479e+07	3.75677e+06	187412
ASGRQTVDEAL	363	373	2	0	573.791	5	9	6.85952	6.94297	573.828	-0.565051	0.4						0.0664347		4.26978e+06	334650	0	0	0	0
ASGRQTVDEALKD	363	375	2	0	695.352	5	11	5.25085	5.2749	695.352	-0.774954	0.4						0		204374	0	0	0	0	0
ASGRQTVDEALKDAQTGTD	363	381	2	0	981.972	6	17	7.88723	8.46605	982.5	-0.0330226	0.6						0.0728334		1.40682e+08	1.49507e+08	7.64675e+07	2.87991e+07	7.60109e+06	1.31251e+06	0
ASGRQTVDEALKDAQTGTD	363	381	3	0	654.984	6	17	7.84885	8.52207	655.312	-0.104129	0.6						0.0744895		1.31323e+08	1.26137e+08	6.55521e+07	2.09575e+07	5.87138e+06	0	0
ASGRQTVDEALKDAQTGTDYDIPTTENL	363	390	3	0	1003.81	7	25	9.52468	9.82173	1004.39	0.00915827	1						0.0861739		2.61758e+07	4.31094e+07	4.23861e+07	1.85333e+07	6.7666e+06	7.50522e+06	0	0
TVDEALKDAQTGTD	368	381	2	0	732.347	5	12	6.89805	6.98462	732.661	-0.187304	1						0.198929		4.87802e+06	3.141e+06	479737	0	0	280871
EALKDAQTGTDYDIPTTENL	371	390	2	0	1098.02	6	17	8.71872	8.78893	1098.42	-0.46583	0.4						0.130246		1.62882e+06	2.93053e+06	573046	0	0	0	0
ALKDAQTGTD	372	381	1	0	1019.5	4	8	3.43185	4.20438	1020.01	-0.0589541	1						0.0812947		1.04595e+08	5.17661e+07	1.5163e+07	1.67675e+06	50251.2
ALKDAQTGTD	372	381	2	0	510.254	4	8	3.41513	4.25365	510.533	-0.00581776	1						0.0144532		1.36045e+09	7.09275e+08	2.12957e+08	4.57143e+07	7.11635e+06
ALKDAQTGTDYDIPTTENL	372	390	2	0	1033.5	6	16	8.4882	8.85322	1034.12	0.0431321	1						0.159915		1.30639e+08	1.36116e+08	7.94898e+07	3.31528e+07	9.15148e+06	1.12875e+06	9.03265e+06
ALKDAQTGTDYDIPTTENL	372	390	3	0	689.336	6	16	8.55688	8.86558	689.69	-0.129533	1						0.114489		1.20263e+07	1.49505e+07	7.80749e+06	2.44212e+06	0	0	313515
KDAQTGTDYDIPTTENL	374	390	2	0	941.439	6	14	8.33165	8.6308	941.821	-0.315122	1						0.16546		1.33394e+07	1.3747e+07	4.09461e+06	537340	180861	0	0
YDIPTTE	382	388	1	0	838.383	4	4	6.74748	6.81662	838.477	-0.396773	0.4						0.159569		3.81549e+06	397216	0	0	0
YDIPTTEN	382	389	1	0	952.426	4	5	6.272	6.3295	952.542	-0.434109	0.4						0.409618		3.53765e+06	462423	0	0	0
YDIPTTENL	382	390	1	0	1065.51	4	6	8.4882	9.2267	1066.05	-0.0806825	1						0.10457		6.97511e+08	3.69297e+08	1.07897e+08	1.77659e+07	1.69272e+06
YDIPTTENL	382	390	2	0	533.259	4	6	8.4882	9.25228	533.551	-0.0379036	1						0.019617		1.74645e+09	9.45399e+08	3.06696e+08	6.61736e+07	8.50533e+06
YFQGHM	391	396	1	0	782.329	4	4	7.25972	7.39935	782.431	-0.444826	0.4						0.277893		8.67815e+06	983005	0	0	0
YFQGHM	391	396	2	0	391.668	4	4	7.21932	7.6121	391.821	-0.241742	0.4						0.161466		3.42046e+07	5.23678e+06	580590	2.14098e+06	0
YFQGHMASM	391	399	1	0	1071.44	5	7	8.14377	8.45313	1071.68	-0.541555	0.4						0.181684		1.40264e+07	4.42154e+06	0	0	0	0
YFQGHMASM	391	399	2	0	536.223	5	7	8.09362	8.65658	536.505	-0.217956	1						0.0732171		9.15222e+07	5.01589e+07	1.54292e+07	2.77386e+06	159020	0
YFQGHMASMTGGQQMGRGSSPQKPIV	391	416	2	0	1390.66	8	22	8.2328	8.54725	1391.4	-0.346513	1						0.142754		8.55727e+06	1.94253e+07	1.61451e+07	7.00021e+06	1.30994e+06	0	0	0	0
YFQGHMASMTGGQQMGRGSSPQKPIV	391	416	3	0	927.44	8	22	8.1997	8.65658	928.021	-0.096263	1						0.0650741		5.48315e+07	8.31226e+07	7.17963e+07	4.44308e+07	2.20399e+07	6.41566e+06	2.44116e+06	0	0
YFQGHMASMTGGQQMGRGSSPQKPIV	391	416	4	0	695.832	8	22	8.35727	8.60545	696.253	-0.154996	1						0.0812143		1.29009e+07	2.14846e+07	1.72009e+07	1.02706e+07	4.82224e+06	1.32897e+06	335358	0	0
YFQGHMASMTGGQQMGRGSSPQKPIVR	391	417	3	0	979.474	8	23					-1
YFQGHMASMTGGQQMGRGSSPQKPIVR	391	417	4	0	734.857	8	23					-1
YFQGHMASMTGGQQMGRGSSPQKPIVRV	391	418	3	0	1012.5	8	24					-1
YFQGHMASMTGGQQMGRGSSPQKPIVRVFLPNKQRTVVPARC	391	432	4	0	1162.1	10	36	8.71872	9.12428	1162.87	0.0670542	1						0.112877		2.46096e+07	6.9625e+07	9.46561e+07	9.35205e+07	7.37907e+07	4.12084e+07	3.13151e+07	1.05806e+07	3.82681e+06	444995	4.03991e+06
YFQGHMASMTGGQQMGRGSSPQKPIVRVFLPNKQRTVVPARC	391	432	5	0	929.879	10	36	8.69507	9.21373	930.469	-0.070555	1						0.0316985		7.01263e+07	1.87608e+08	2.38393e+08	2.51163e+08	1.84527e+08	1.12061e+08	5.82767e+07	2.7245e+07	1.03605e+07	1.78669e+06	191572
YFQGHMASMTGGQQMGRGSSPQKPIVRVFLPNKQRTVVPARC	391	432	6	0	775.067	10	36	8.69507	9.21373	775.555	-0.092409	1						0.0224061		6.11975e+07	1.46064e+08	2.02996e+08	1.85866e+08	1.58598e+08	9.07719e+07	5.01785e+07	2.25852e+07	2.10384e+06	1.48353e+06	506364
YFQGHMASMTGGQQMGRGSSPQKPIVRVFLPNKQRTVVPARC	391	432	7	0	664.487	10	36	8.6821	9.25228	664.91	-0.0576057	1						0.0420691		4.16299e+07	1.05432e+08	1.42552e+08	1.48639e+08	1.0401e+08	6.97451e+07	3.75264e+07	1.52124e+07	4.81317e+06	836903	172296
YFQGHMASMTGGQQMGRGSSPQKPIVRVFLPNKQRTVVPARCGV	391	434	5	0	961.096	10	38	8.90887	9.41653	961.687	-0.162112	1						0.0414206		2.32219e+07	6.76073e+07	8.62003e+07	9.25642e+07	6.92064e+07	4.2905e+07	2.19021e+07	8.18684e+06	1.85309e+06	639331	0
YFQGHMASMTGGQQMGRGSSPQKPIVRVFLPNKQRTVVPARCGV	391	434	6	0	801.082	10	38	8.88315	9.34033	801.601	0.003225	1						0.04513		1.69746e+07	4.67385e+07	7.18916e+07	6.52536e+07	5.49098e+07	4.01299e+07	1.95493e+07	7.72759e+06	5.24672e+06	0	0
YFQGHMASMTGGQQMGRGSSPQKPIVRVFLPNKQRTVVPARCGV	391	434	7	0	686.785	10	38	8.93452	9.44217	687.218	-0.0848374	1						0.0472497		1.00728e+07	3.07393e+07	4.16425e+07	4.83233e+07	3.6537e+07	2.34344e+07	1.01232e+07	4.36969e+06	998155	130154	0
YFQGHMASMTGGQQMGRGSSPQKPIVRVFLPNKQRTVVPARCGV	391	434	8	0	601.063	10	38	8.97178	9.12428	601.438	-0.112992	0.4						0.0608285		465314	2.97697e+06	6.47067e+06	5.94536e+06	2.27551e+06	2.61877e+06	1.02628e+06	364377	0	0	220349
YFQGHMASMTGGQQMGRGSSPQKPIVRVFLPNKQRTVVPARCGVT	391	435	6	0	817.923	10	39	8.71872	9.11182	818.414	-0.220715	1						0.0474803		1.16485e+07	2.80162e+07	4.34589e+07	4.03142e+07	3.50119e+07	2.15153e+07	8.91579e+06	3.57142e+06	218970	364144	0
TGGQQMGRGSSPQKPIV	400	416	2	0	864.446	6	13					-1
TGGQQMGRGSSPQKPIVRVFLPNKQRTVVPARC	400	432	4	0	898.991	8	27	7.98138	8.17583	899.418	-0.5263	0.4						0.101007		1.67219e+06	5.28173e+06	5.49219e+06	1.96361e+06	891020	95882.4	0	0	0
TGGQQMGRGSSPQKPIVRVFLPNKQRTVVPARC	400	432	5	0	719.394	8	27	8.00717	8.08075	719.698	-0.716094	0.4						0.0923931		1.90089e+06	2.29628e+06	1.95799e+06	1.41487e+06	399273	0	0	0	0
TGGQQMGRGSSPQKPIVRVFLPNKQRTVVPARC	400	432	6	0	599.663	8	27					-1
TGGQQMGRGSSPQKPIVRVFLPNKQRTVVPARCGVTVRDSLKKALM	400	445	7	0	713.97	10	40	9.3657	9.61367	714.393	-0.166216	1						0.0387225		2.16208e+06	8.50081e+06	1.27843e+07	1.83052e+07	1.02448e+07	5.1961e+06	2.24865e+06	1.06141e+06	110235	0	201787
MGRGSSPQKPIVRVFLPNKQRTVVPARC	405	432	4	0	781.189	8	22					-1
RVFLPNKQRTVVPARC	417	432	3	0	628.696	6	12					0
RVFLPNKQRTVVPARC	417	432	4	0	471.774	6	12					-1
RVFLPNKQRTVVPARCGV	417	434	3	0	680.726	6	14	7.6823	7.76642	680.985	-0.499989	0.4						0.106337		2.55163e+06	2.00751e+06	855170	174257	23788.5	0	0
RVFLPNKQRTVVPARCGV	417	434	4	0	510.797	6	14					-1
RVFLPNKQRTVVPARCGVT	417	435	3	0	714.409	6	15					-1
RVFLPNKQRTVVPARCGVTVRDSLKKALM	417	445	4	0	821.475	8	25	9.25228	9.6008	821.956	-0.155527	1						0.0938464		8.74282e+06	1.9731e+07	1.90932e+07	1.20204e+07	5.57493e+06	2.28009e+06	114133	118685	92404.6
RVFLPNKQRTVVPARCGVTVRDSLKKALM	417	445	5	0	657.381	8	25	9.23948	9.6008	657.764	-0.165072	1						0.0408725		1.24148e+07	2.25101e+07	2.18882e+07	1.60093e+07	7.83317e+06	1.70714e+06	479819	194134	0
RVFLPNKQRTVVPARCGVTVRDSLKKALM	417	445	6	0	547.985	8	25	9.26315	9.46723	548.291	-0.246411	0.4						0.0432406		2.07689e+06	5.26154e+06	6.96034e+06	3.77406e+06	636497	268138	66354.8	0	0
VFLPNKQRTVVPARCGV	418	434	3	0	628.693	6	13					0
GVTVRDSL	433	440	2	0	423.738	4	6	7.208	7.21932	423.738	-0.475962	0.4						0		628973	0	0	0	0
GVTVRDSLKKALM	433	445	2	0	709.413	5	11	8.34455	8.9593	709.818	-0.0847324	1						0.0515714		3.57512e+08	2.56485e+08	1.14428e+08	3.57157e+07	6.85769e+06	295204
GVTVRDSLKKALM	433	445	3	0	473.278	5	11	8.35727	9.3912	473.51	-0.198356	1						0.0847512		2.70528e+08	1.82421e+08	8.01351e+07	5.40489e+06	4.0906e+06	97679
GVTVRDSLKKALMM	433	446	2	0	774.934	6	12	9.61367	9.99905	775.323	-0.266454	1						0.143246		2.9694e+07	2.23659e+07	9.70149e+06	1.6738e+06	229107	390405	0
GVTVRDSLKKALMM	433	446	3	0	516.958	6	12	9.68905	9.82173	517.188	-0.354062	0.4						0.0698976		1.38598e+07	0	5.89213e+06	780404	0	0	0
GVTVRDSLKKALMMRGLIPECC	433	454	3	0	807.426	8	19	11.1644	11.3682	807.909	-0.24983	1						0.13081		6.53148e+06	9.44487e+06	7.39355e+06	3.63718e+06	237779	0	700223	0	0
GVTVRDSLKKALMMRGLIPECC	433	454	4	0	605.822	8	19					-1
GVTVRDSLKKALMMRGLIPECCA	433	455	3	0	831.105	8	20	11.1161	11.4846	831.591	-0.280071	1						0.138717		1.79038e+07	2.43539e+07	1.95476e+07	8.46818e+06	2.53552e+06	147464	468812	548438	160647
TVRDSLKKALM	435	445	2	0	631.368	5	9	7.84885	8.39038	631.871	0.204343	1						0.148558		1.85115e+08	1.19714e+08	4.72022e+07	1.27158e+07	2.12473e+07	1.24339e+07
TVRDSLKKALM	435	445	3	0	421.248	5	9	7.88723	8.33165	421.51	-0.0155414	1						0.0989941		6.24476e+07	3.99252e+07	1.57387e+07	8.0955e+06	612404	290591
TVRDSLKKALMM	435	446	2	0	696.889	6	10	9.2267	9.37862	697.505	0.280806	1						0.295209		4.52008e+06	3.26723e+06	1.22207e+06	341345	0	1.25982e+06	0
TVRDSLKKALMM	435	446	3	0	464.928	6	10	9.26315	9.6008	465.128	-0.353138	1						0.148486		9.40197e+06	3.96053e+06	2.3672e+06	205921	58860.7	0	0
TVRDSLKKALMMRGLIPECCA	435	455	3	0	779.075	7	18	11.033	11.1035	779.472	-0.449301	0.4						0.0783299		2.20616e+06	2.1247e+06	1.21267e+06	476760	411519	0	0	0
VRDSLKKALM	436	445	2	0	580.845	5	8	7.14297	7.84885	581.113	-0.208883	1						0.122079		1.20857e+08	6.59951e+07	2.04604e+07	795611	404095	172989
VRDSLKKALM	436	445	3	0	387.566	5	8	7.22743	7.56582	387.714	-0.302279	1						0.110916		4.0657e+07	2.06087e+07	1.49884e+06	0	0	914820
VRDSLKKALMM	436	446	2	0	646.365	6	9	8.59445	8.76968	646.671	-0.284713	1						0.13756		5.82097e+06	3.63319e+06	1.29993e+06	134975	0	0	0
SLKKALM	439	445	2	0	395.746	4	5	6.69607	6.7534	395.841	-0.347468	1						0.130648		3.84218e+06	889241	0	0	0
KKALM	441	445	2	0	295.688	4	3	4.99803	5.43212	295.77	-0.255024	1						0.112119		1.84689e+07	2.78068e+06	53509.2	208003	0
KKALMMRGLIPECCA	441	455	3	0	555.289	7	12					-1
MRGLIPEC	446	453	2	0	459.73	5	5	8.9593	9.65192	459.991	-0.15007	1						0.04373		2.37292e+08	1.05123e+08	3.23775e+07	8.15163e+06	124418	991972
MRGLIPECC	446	454	1	0	1021.46	5	6	9.73928	10.2047	1022.06	-0.202908	1						0.108668		1.60557e+08	7.47774e+07	3.43503e+07	6.52082e+06	0	0
MRGLIPECC	446	454	2	0	511.235	5	6	9.61367	10.3455	511.568	-0.128325	1						0.0599236		8.33993e+08	4.20642e+08	1.8648e+08	6.03865e+07	6.52965e+06	317414
MRGLIPECCA	446	455	1	0	1092.5	6	7	9.57567	10.2047	1093.13	-0.213944	1						0.208237		1.95103e+08	1.05628e+08	4.78641e+07	6.91732e+06	0	0	0
MRGLIPECCA	446	455	2	0	546.754	6	7	9.52468	10.2429	547.12	-0.107272	1						0.0337925		1.38369e+09	7.38685e+08	3.53607e+08	1.19673e+08	2.59944e+07	1.6143e+06	148366
MRGLIPECCAV	446	456	2	0	596.288	6	8	10.4901	10.5009	596.288	-0.903517	0.4						0		775398	0	0	0	0	0	0
RGLIPEC	447	453	2	0	394.21	4	4					-1
RGLIPECC	447	454	2	0	445.715	5	5	8.97178	9.6008	445.93	-0.219898	1						0.0957115		6.23021e+07	2.82801e+07	5.53139e+06	606697	85080.8	0
RGLIPECCA	447	455	2	0	481.233	5	6	8.92175	9.53717	481.508	-0.14028	1						0.0588037		1.28483e+08	5.82455e+07	1.72368e+07	3.70489e+06	2.91371e+06	0
AVYRIQDGEKKPIGWDTD	455	472	2	0	1046.03	6	15	8.06957	8.2328	1046.52	-0.248483	1						0.100174		1.53758e+07	1.63279e+07	9.95929e+06	2.18149e+06	154095	0	0
AVYRIQDGEKKPIGWDTD	455	472	3	0	697.688	6	15	7.98138	8.5815	698.058	-0.128877	1						0.0754042		7.9798e+07	9.19811e+07	5.27885e+07	1.77817e+07	4.62683e+06	944825	0
AVYRIQDGEKKPIGWDTDISW	455	475	2	0	1239.13	7	18					-1
AVYRIQDGEKKPIGWDTDISW	455	475	3	0	826.42	7	18	10.6494	11.0013	826.84	-0.23272	1						0.0534887		3.18796e+07	4.33135e+07	2.85385e+07	1.1765e+07	3.08177e+06	0	190150	0
AVYRIQDGEKKPIGWDTDISW	455	475	4	0	620.067	7	18	10.7941	10.8783	620.309	-0.524857	0.4						0.12499		1.59943e+06	3.12476e+06	854949	268961	0	0	0	0
AVYRIQDGEKKPIGWDTDISWL	455	476	3	0	864.115	7	19	11.6675	12.2065	864.59	-0.140803	1						0.0950882		2.0783e+07	3.66973e+07	2.58921e+07	1.10233e+07	2.90243e+06	531493	0	569674
AVYRIQDGEKKPIGWDTDISWL	455	476	4	0	648.338	7	19	11.8184	11.8937	648.572	-0.630659	0.4						0.0972617		1.07853e+06	2.08072e+06	451956	185385	0	0	0	0
AVYRIQDGEKKPIGWDTDISWLTGEEL	455	481	2	0	1560.29	7	24	12.1171	12.484	1561.06	-0.320844	1						0.131671		1.08876e+07	2.60588e+07	1.93854e+07	1.14551e+07	2.06778e+06	0	0	0
AVYRIQDGEKKPIGWDTDISWLTGEEL	455	481	3	0	1040.53	7	24	12.0938	12.766	1041.13	-0.0684349	1						0.0457729		1.8986e+08	3.22358e+08	2.86371e+08	1.80622e+08	8.61202e+07	2.59712e+07	9.65158e+06	271334
AVYRIQDGEKKPIGWDTDISWLTGEEL	455	481	4	0	780.648	7	24	12.0938	12.7059	781.088	-0.103361	1						0.0580762		6.18302e+07	1.13727e+08	9.93534e+07	5.76596e+07	2.78935e+07	8.94419e+06	1.29183e+06	222737
VYRIQDGEKKPIGWD	456	470	2	0	902.473	6	12	8.13128	8.54725	902.932	-0.165351	1						0.184637		2.55016e+07	2.56293e+07	1.13054e+07	2.1251e+06	353481	373187	353207
VYRIQDGEKKPIGWD	456	470	3	0	601.984	6	12	8.08075	8.47572	602.31	-0.105611	1						0.0538447		4.44022e+07	4.80047e+07	2.27647e+07	6.90524e+06	1.31014e+06	0	133268
VYRIQDGEKKPIGWDTD	456	472	2	0	1010.51	6	14	7.969	8.54725	1011.14	0.069065	1						0.149074		8.96288e+07	1.13171e+08	7.49129e+07	2.64217e+07	8.34339e+06	361507	3.70695e+06
VYRIQDGEKKPIGWDTD	456	472	3	0	674.009	6	14	7.9578	8.59445	674.406	-0.00884406	1						0.0468112		2.17333e+08	2.7041e+08	1.54123e+08	6.15201e+07	1.99772e+07	2.94579e+06	590873
VYRIQDGEKKPIGWDTD	456	472	4	0	505.759	6	14	7.99422	8.46605	506.009	-0.196248	1						0.062862		3.54197e+07	3.9731e+07	1.98907e+07	5.88029e+06	706168	144777	179256
VYRIQDGEKKPIGWDTDISW	456	475	3	0	802.741	7	17	10.684	11.2129	803.205	-0.0608264	1						0.0688555		1.20733e+08	1.61096e+08	1.36659e+08	5.08741e+07	1.76706e+07	3.86115e+06	250036	443379
VYRIQDGEKKPIGWDTDISW	456	475	4	0	602.308	7	17	10.7705	11.0442	602.642	-0.114102	1						0.102133		1.28166e+07	2.00353e+07	1.39262e+07	6.41032e+06	1.17189e+06	16159.9	133667	0
VYRIQDGEKKPIGWDTDISWL	456	476	2	0	1260.15	7	18	11.7298	12.0938	1260.74	-0.345952	1						0.212053		1.18432e+07	2.01786e+07	9.93528e+06	3.88443e+06	459586	0	0	155240
VYRIQDGEKKPIGWDTDISWL	456	476	3	0	840.436	7	18	11.6675	12.2571	840.887	-0.170829	1						0.0582147		9.05561e+07	1.10358e+08	8.13589e+07	4.04589e+07	1.17645e+07	985308	682360	607512
VYRIQDGEKKPIGWDTDISWL	456	476	4	0	630.579	7	18	11.7298	12.0938	630.896	-0.257722	1						0.108353		1.33219e+07	1.81395e+07	1.21047e+07	5.984e+06	370613	166599	0	119450
VYRIQDGEKKPIGWDTDISWLTG	456	478	3	0	893.126	7	20	11.5369	11.5873	893.639	-0.0698667	1						0.165667		960189	2.04556e+06	1.21337e+06	927938	263569	0	0	0
VYRIQDGEKKPIGWDTDISWLTGEE	456	480	3	0	979.154	7	22	11.5969	11.7298	979.636	-0.304336	0.4						0.125137		1.35805e+06	3.66266e+06	3.87671e+06	909163	0	0	0	0
VYRIQDGEKKPIGWDTDISWLTGEEL	456	481	2	0	1524.77	7	23	12.1422	12.7059	1525.59	-0.183263	1						0.131387		6.41235e+07	1.09505e+08	8.91001e+07	5.33422e+07	2.20858e+07	4.21993e+06	642186	0
VYRIQDGEKKPIGWDTDISWLTGEEL	456	481	3	0	1016.85	7	23	12.1046	12.7894	1017.45	-0.0311981	1						0.0215386		5.09752e+08	8.34479e+08	7.58923e+08	4.54807e+08	2.11747e+08	8.31279e+07	2.29388e+07	4.25863e+06
VYRIQDGEKKPIGWDTDISWLTGEEL	456	481	4	0	762.888	7	23	12.0938	12.812	763.33	-0.0588033	1						0.0332812		1.74945e+08	2.95723e+08	2.64021e+08	1.50922e+08	7.13806e+07	2.62061e+07	7.85605e+06	687310
VYRIQDGEKKPIGWDTDISWLTGEELHV	456	483	3	0	1095.56	8	25	11.9656	12.2571	1096.15	-0.205882	1						0.112324		7.88325e+06	1.47107e+07	1.37879e+07	7.78023e+06	3.58571e+06	220651	808709	0	0
YRIQDGEKKPIGWD	457	470	2	0	852.939	5	11	7.94815	8.09362	853.315	-0.261939	1						0.118829		8.14686e+06	8.47546e+06	2.97479e+06	126476	0	0
YRIQDGEKKPIGWD	457	470	3	0	568.962	5	11	7.92602	8.38238	569.221	-0.236786	1						0.0966309		2.95711e+07	3.27718e+07	9.06732e+06	832311	816138	0
YRIQDGEKKPIGWDTD	457	472	2	0	960.976	6	13	7.8039	8.25538	961.446	-0.195874	1						0.162224		3.17427e+07	3.19169e+07	1.54454e+07	5.45871e+06	0	0	0
YRIQDGEKKPIGWDTD	457	472	3	0	640.987	6	13	7.88723	8.21193	641.325	-0.119946	1						0.0630647		5.33497e+07	5.33085e+07	3.3146e+07	8.81504e+06	1.44724e+06	9743.91	0
YRIQDGEKKPIGWDTD	457	472	4	0	480.992	6	13	7.93563	8.05662	481.182	-0.375339	1						0.0849089		2.79899e+06	3.43244e+06	1.03661e+06	0	0	0	0
YRIQDGEKKPIGWDTDISW	457	475	3	0	769.718	6	16	10.6494	11.1161	770.127	-0.156858	1						0.0861604		3.92186e+07	4.87184e+07	3.2745e+07	1.44889e+07	1.87719e+06	657197	0
YRIQDGEKKPIGWDTDISW	457	475	4	0	577.541	6	16					-1
YRIQDGEKKPIGWDTDISWL	457	476	2	0	1210.62	7	17	11.8184	11.8568	1211.09	-0.513857	0.4						0.22894		1.11372e+06	885060	954459	0	0	0	0	0
YRIQDGEKKPIGWDTDISWL	457	476	3	0	807.413	7	17	11.6675	12.155	807.849	-0.154158	1						0.135249		2.22465e+07	3.034e+07	1.92882e+07	7.19449e+06	1.17112e+06	1.16864e+06	628554	389686
YRIQDGEKKPIGWDTDISWLTGEEL	457	481	3	0	983.826	7	22	12.0938	12.8311	984.392	-0.0634673	1						0.0534261		1.17615e+08	1.85259e+08	1.57215e+08	9.36806e+07	4.1038e+07	1.51012e+07	2.06142e+06	640090
YRIQDGEKKPIGWDTDISWLTGEEL	457	481	4	0	738.121	7	22	12.155	12.5612	738.517	-0.179607	1						0.0770887		2.37529e+07	3.39959e+07	3.26739e+07	1.6133e+07	7.38341e+06	419470	230443	0
RIQDGEKKPIGWDTD	458	472	2	0	879.444	6	12	7.31897	7.33987	879.762	-0.390307	0.4						0.0671845		632599	1.0874e+06	0	0	0	0	0
RIQDGEKKPIGWDTD	458	472	3	0	586.632	6	12	7.33987	7.3561	586.869	-0.314899	0.4						0.857798		1.24805e+06	565291	435659	0	0	35909.7	0
RIQDGEKKPIGWDTDISWL	458	476	3	0	753.059	6	16	11.5969	11.7523	753.379	-0.386414	0.4						0.152075		3.85289e+06	5.86831e+06	2.30344e+06	0	343970	0	0
RIQDGEKKPIGWDTDISWLTGEEL	458	481	2	0	1393.7	7	21	12.0938	12.2442	1394.44	-0.176125	1						0.231706		4.92329e+06	7.74665e+06	5.83099e+06	3.06118e+06	176598	0	178203	339652
RIQDGEKKPIGWDTDISWLTGEEL	458	481	3	0	929.471	7	21	12.0486	12.5178	930.019	-0.00928141	1						0.0788165		5.33508e+07	8.91865e+07	7.69729e+07	4.12474e+07	1.63968e+07	4.33376e+06	871203	565947
RIQDGEKKPIGWDTDISWLTGEEL	458	481	4	0	697.355	7	21	12.0696	12.3408	697.718	-0.203526	1						0.101635		5.72708e+06	1.10033e+07	8.65787e+06	3.3281e+06	1.23807e+06	0	0	0
RIQDGEKKPIGWDTDISWLTGEELHV	458	483	3	0	1008.18	7	23					-1
TDISWLTGEEL	471	481	1	0	1263.61	5	9	12.4596	13.1334	1264.18	-0.177895	1						0.257539		7.27665e+07	4.32254e+07	1.18886e+07	1.42506e+06	13649.1	407365
TDISWLTGEEL	471	481	2	0	632.309	5	9	12.4952	13.0843	632.595	-0.17208	1						0.120539		4.57665e+07	2.77413e+07	8.63844e+06	579317	148976	0
ISWLTGEEL	473	481	1	0	1047.54	4	7	11.6802	12.6762	1048.09	-0.0721466	1						0.120596		4.47376e+08	2.43953e+08	7.17519e+07	1.25898e+07	850617
ISWLTGEELHV	473	483	2	0	642.335	5	9	11.3425	11.5746	642.44	-0.563191	0.4						0.112842		4.75238e+06	1.2613e+06	0	0	0	0
LTGEEL	476	481	1	0	661.34	4	4	6.83745	7.60237	661.626	-0.0912326	1						0.118693		3.48303e+08	1.02804e+08	1.31387e+07	1.13461e+06	0
TGEEL	477	481	1	0	548.256	3	3	5.50263	5.8725	548.479	-0.0772796	1						0.207569		6.12082e+07	1.57914e+07	462560	173189
HVEVL	482	486	1	0	596.34	3	3	7.04383	7.64268	596.649	-0.0416799	1						0.0435104		7.04897e+08	2.2716e+08	3.41823e+07	584708
HVEVLENVPLTTHN	482	495	2	0	801.418	5	11	7.69518	8.17583	801.91	0.0493017	1						0.0983743		5.60104e+08	5.18344e+08	2.6121e+08	9.09684e+07	2.57509e+07	3.12039e+06
HVEVLENVPLTTHN	482	495	3	0	534.614	5	11	7.69518	8.09362	534.934	0.0232516	1						0.0595299		2.01486e+08	1.8452e+08	9.57463e+07	3.16478e+07	5.19732e+06	919887
HVEVLENVPLTTHNF	482	496	2	0	874.952	6	12	9.53717	9.61367	875.384	-0.181822	1						0.254423		1.08284e+06	1.13708e+06	680673	0	0	0	0
HVEVLENVPLTTHNFVRKT	482	500	3	0	745.074	6	16	8.51075	8.52207	745.434	-0.245706	0.4						0.0916186		204876	842668	307883	0	0	0	0
HVEVLENVPLTTHNFVRKT	482	500	4	0	559.058	6	16					-1
HVEVLENVPLTTHNFVRKTF	482	501	2	0	1190.64	6	17	9.70182	9.86672	1191.18	-0.350816	1						0.210273		6.61442e+06	8.81479e+06	4.98563e+06	854613	527723	0	0
HVEVLENVPLTTHNFVRKTF	482	501	3	0	794.097	6	17	9.57567	10.0372	794.562	-0.0378322	1						0.0833277		5.92521e+07	8.68431e+07	5.91511e+07	2.82455e+07	1.07631e+07	1.70082e+06	0
HVEVLENVPLTTHNFVRKTF	482	501	4	0	595.825	6	17	9.62613	9.87913	596.112	-0.283189	1						0.0410722		1.9395e+07	2.66249e+07	1.45094e+07	6.88163e+06	284573	0	0
HVEVLENVPLTTHNFVRKTFF	482	502	3	0	843.12	7	18	10.7367	11.4003	843.599	-0.107263	1						0.0694357		1.98571e+08	2.72355e+08	1.99414e+08	9.91952e+07	3.73882e+07	8.31805e+06	1.43118e+06	15364.9
HVEVLENVPLTTHNFVRKTFF	482	502	4	0	632.592	7	18	10.7705	11.1644	632.947	-0.1208	1						0.056857		4.78742e+07	7.73386e+07	5.33457e+07	2.68992e+07	9.66047e+06	431661	0	0
HVEVLENVPLTTHNFVRKTFFTL	482	504	3	0	914.497	7	20	11.5369	12.2065	915.018	-0.110817	1						0.0584641		1.26184e+08	1.9743e+08	1.56034e+08	8.34008e+07	3.45126e+07	7.14758e+06	1.22865e+06	358220
HVEVLENVPLTTHNFVRKTFFTL	482	504	4	0	686.125	7	20	11.5969	12.0114	686.501	-0.16726	1						0.0544639		3.72588e+07	6.10487e+07	4.64535e+07	2.23851e+07	8.62341e+06	1.82476e+06	325577	26423.6
HVEVLENVPLTTHNFVRKTFFTLA	482	505	2	0	1406.76	7	21	11.5116	12.0696	1407.52	-0.199022	1						0.110414		7.80948e+07	1.2519e+08	1.00553e+08	5.54117e+07	1.8574e+07	877696	0	0
HVEVLENVPLTTHNFVRKTFFTLA	482	505	3	0	938.176	7	21	11.5038	12.1807	938.737	-0.0305958	1						0.0208657		5.12191e+08	8.24168e+08	6.81893e+08	3.89521e+08	1.84238e+08	5.60771e+07	1.30788e+07	1.54971e+06
HVEVLENVPLTTHNFVRKTFFTLA	482	505	4	0	703.884	7	21	11.5116	12.155	704.304	-0.030898	1						0.0333615		1.53496e+08	2.51727e+08	2.07396e+08	1.24784e+08	5.23041e+07	1.49554e+07	5.19816e+06	219838
HVEVLENVPLTTHNFVRKTFFTLAF	482	506	2	0	1480.3	7	22	12.5259	12.963	1481.12	-0.177072	1						0.0970807		3.77931e+07	6.87285e+07	6.02438e+07	3.44528e+07	1.22551e+07	2.25442e+06	0	0
HVEVLENVPLTTHNFVRKTFFTLAF	482	506	3	0	987.199	7	22	12.4952	13.1029	987.796	-0.0282741	1						0.0380926		3.33654e+08	5.75391e+08	4.99273e+08	3.10459e+08	1.43175e+08	4.95681e+07	1.57998e+07	3.37339e+06
HVEVLENVPLTTHNFVRKTFFTLAF	482	506	4	0	740.651	7	22	12.5178	13.0843	741.09	-0.0618803	1						0.0368076		1.16831e+08	2.06256e+08	1.83965e+08	1.08791e+08	4.71978e+07	1.54977e+07	3.04373e+06	1.52204e+06
EVLENVPLTTHN	484	495	2	0	683.354	5	9	7.208	7.7536	683.647	-0.206033	1						0.161543		4.52741e+07	3.11463e+07	7.80658e+06	254865	541582	6332.41
EVLENVPLTTHNFVRKTF	484	501	3	0	715.388	6	15	9.66455	9.68905	715.806	-0.0351679	1						0.0967395		616596	760694	628445	278996	0	0	0
EVLENVPLTTHNFVRKTFF	484	502	3	0	764.411	6	16	10.8658	11.2478	764.807	-0.207067	1						0.0868997		2.52303e+07	3.18304e+07	2.18696e+07	6.04309e+06	2.21185e+06	164353	0
EVLENVPLTTHNFVRKTFFTL	484	504	3	0	835.788	7	18	11.8103	12.0002	836.234	-0.191851	1						0.177986		3.442e+06	5.40046e+06	3.93357e+06	1.92463e+06	0	148965	0	0
EVLENVPLTTHNFVRKTFFTLA	484	505	3	0	859.467	7	19	11.7058	12.0358	859.924	-0.199556	1						0.0787009		1.68233e+07	2.29733e+07	1.46509e+07	8.9357e+06	2.59346e+06	0	133570	0
LENVPLTTHNFVRKTFF	486	502	3	0	688.374	6	14					-1
ENVPLTTHN	487	495	1	0	1024.51	4	6	4.88903	5.39557	1024.87	-0.21958	1						0.212407		3.04485e+07	1.09339e+07	2.20876e+06	154886	0
ENVPLTTHN	487	495	2	0	512.757	4	6	4.84785	5.49305	513.009	-0.0770979	1						0.0602482		2.55015e+08	1.25312e+08	3.56798e+07	5.12826e+06	0
ENVPLTTHNF	487	496	2	0	586.291	5	7	6.35677	6.3788	586.291	-0.692531	0.4						0		1.66032e+06	0	0	0	0	0
ENVPLTTHNFVRKTF	487	501	2	0	901.981	6	12	8.4882	8.6821	902.462	-0.120257	1						0.125531		1.25058e+07	1.30947e+07	7.13899e+06	1.73191e+06	159463	0	0
ENVPLTTHNFVRKTF	487	501	4	0	451.494	6	12	8.66937	8.71872	451.699	-0.261228	1						0.157948		956967	917034	314913	112065	0	0	0
ENVPLTTHNFVRKTFF	487	502	3	0	650.679	6	13	10.0709	10.5583	651.014	-0.18439	1						0.0797889		9.58806e+07	1.05732e+08	5.57163e+07	1.51789e+07	3.38115e+06	0	0
ENVPLTTHNFVRKTFF	487	502	4	0	488.261	6	13					-1
ENVPLTTHNFVRKTFFTL	487	504	2	0	1082.58	6	15	11.2033	11.5969	1083.07	-0.34286	1						0.157309		2.20656e+07	2.78332e+07	1.37482e+07	2.81138e+06	0	198700	0
ENVPLTTHNFVRKTFFTL	487	504	3	0	722.056	6	15	11.1773	11.6675	722.435	-0.183178	1						0.0730498		5.684e+07	7.06272e+07	4.09958e+07	1.44665e+07	3.39577e+06	142774	104751
ENVPLTTHNFVRKTFFTLA	487	505	2	0	1118.1	6	16	11.0265	11.562	1118.73	-0.0991298	0.6						0.0778471		1.20904e+08	1.53814e+08	1.01207e+08	4.43341e+07	1.11236e+07	1.80125e+06	145768
ENVPLTTHNFVRKTFFTLA	487	505	3	0	745.736	6	16	11.033	11.2705	746.184	-0.0122228	0.6						0.027458		1.99996e+08	2.46421e+08	1.62288e+08	7.7202e+07	2.92824e+07	9.781e+06	769253
ENVPLTTHNFVRKTFFTLA	487	505	4	0	559.553	6	16	11.0698	11.2607	559.841	-0.209288	1						0.0770808		4.17485e+06	7.59445e+06	5.10886e+06	813400	0	0	0
ENVPLTTHNFVRKTFFTLAF	487	506	2	0	1191.63	7	17	12.2701	12.8771	1192.29	-0.147883	1						0.111051		7.63305e+07	1.07898e+08	7.42435e+07	3.51571e+07	7.9036e+06	423273	226156	167294
ENVPLTTHNFVRKTFFTLAF	487	506	3	0	794.758	7	17	12.2701	12.9835	795.219	-0.0867584	1						0.0469677		2.325e+08	3.19324e+08	2.22598e+08	1.05115e+08	3.58927e+07	9.07504e+06	960506	69569.3
FVRKTF	496	501	2	0	399.237	4	4	6.60303	7.06167	399.38	-0.211247	1						0.108935		5.44494e+07	1.52554e+07	2.66304e+06	0	0
FVRKTFF	496	502	2	0	472.771	4	5	9.26315	9.68905	473.024	-0.0971417	1						0.0377871		1.98348e+08	1.14269e+08	2.14642e+07	3.97202e+06	349407
FVRKTFF	496	502	3	0	315.517	4	5					-1
FVRKTFFTL	496	504	2	0	579.837	5	7	10.8194	11.5241	580.141	-0.127741	1						0.103363		1.49317e+08	9.22389e+07	3.01538e+07	4.22979e+06	136100	299863
FVRKTFFTL	496	504	3	0	386.894	5	7	10.8783	11.3553	387.067	-0.215774	1						0.0786028		2.24274e+07	1.69277e+07	2.15158e+06	100698	0	0
FVRKTFFTLA	496	505	2	0	615.356	5	8	10.3455	11.1273	615.693	-0.100759	1						0.0801048		2.98179e+08	2.11257e+08	7.85027e+07	1.00462e+07	676130	371914
FVRKTFFTLA	496	505	3	0	410.573	5	8	10.4821	10.8069	410.736	-0.286953	1						0.091966		3.22066e+07	1.93989e+07	2.81574e+06	0	0	327647
FVRKTFFTLAF	496	506	2	0	688.89	5	9	12.2316	12.8311	689.303	-0.0560943	1						0.0464646		2.82958e+08	2.30915e+08	9.73864e+07	2.52806e+07	2.06773e+06	3.82218e+06
FVRKTFFTLAF	496	506	3	0	459.596	5	9	12.2955	12.6155	459.859	-0.0920078	1						0.033244		5.12847e+07	4.34331e+07	2.32015e+07	1.02417e+06	0	180912
FTLAF	502	506	1	0	598.324	4	3	11.5038	12.2955	598.61	-0.0994343	1						0.117487		1.25227e+08	3.94095e+07	4.47424e+06	0	0
TLAF	503	506	1	0	451.255	3	2	8.77617	9.55002	451.459	-0.0739832	1						0.0922673		1.92705e+08	4.08072e+07	3.65943e+06	0
TLAFCDF	503	509	1	0	816.36	4	5	12.1807	12.2316	816.36	-0.569139	0.4						0		473439	0	0	0	0
AFCDF	505	509	1	0	602.228	4	3	10.4131	11.2242	602.466	-0.203767	1						0.124928		1.79219e+08	4.7207e+07	3.22292e+06	268278	0
FCDF	506	509	1	0	531.191	4	2	9.94018	11.033	531.423	-0.168647	1						0.0360394		8.94355e+08	2.35108e+08	1.45082e+07	167165	83343.4
FCDFCRKLLFQGF	506	518	2	0	812.394	6	11					-1
CDFCRKLLFQGFRCQTCGYKFHQRCSTEVPLM	507	538	4	0	961.951	10	29	11.5873	11.6177	962.515	-0.471744	0.4						0.0593085		188060	1.42659e+06	1.75452e+06	1.01779e+06	805718	165064	0	0	0	0	0
DFCRKLLFQG	508	517	2	0	613.821	5	8	10.0945	10.1138	613.821	-0.812124	0.4						0		408580	0	0	0	0	0
FCRKLLFQGF	509	518	2	0	629.842	5	8	11.3042	11.5241	630.073	-0.39619	0.4						0.105242		1.32418e+07	8.88473e+06	348633	107840	0	112351
CRKLL	510	514	2	0	316.699	4	3	6.80698	7.09832	316.741	-0.354215	1						0.0763788		1.75902e+07	1.58199e+06	0	0	0
CRKLLF	510	515	2	0	390.233	4	4	9.32735	9.85395	390.466	-0.0769468	1						0.136131		8.04415e+07	2.98963e+07	8.67968e+06	153463	2.15223e+06
CRKLLFQG	510	517	1	0	964.54	5	6	8.33165	8.92175	965.002	-0.183886	1						0.219361		1.07527e+08	4.94824e+07	1.23569e+07	981134	379373	0
CRKLLFQG	510	517	2	0	482.773	5	6	8.34455	8.99737	483.039	-0.115266	1						0.114642		7.13916e+08	3.51126e+08	1.04796e+08	2.10227e+07	1.3206e+06	385936
CRKLLFQG	510	517	3	0	322.185	5	6	8.46605	8.84047	322.321	-0.238318	1						0.0897172		2.58593e+07	1.01105e+07	1.57332e+06	772328	0	0
CRKLLFQGF	510	518	1	0	1111.61	5	7	10.7367	11.2914	1112.14	-0.218928	1						0.203744		8.98881e+07	5.41523e+07	1.24453e+07	876478	0	460630
CRKLLFQGF	510	518	2	0	556.308	5	7	10.7078	11.4466	556.641	-0.08585	1						0.0330992		1.18613e+09	7.33136e+08	2.55164e+08	7.20591e+07	9.79302e+06	226608
CRKLLFQGFRC	510	520	3	0	457.578	6	9					-1
CRKLLFQGFRCQTCG	510	524	3	0	587.29	6	13	9.65192	10.0372	587.627	-0.233521	1						0.0771852		3.81138e+07	3.7259e+07	2.21144e+07	7.23124e+06	753478	0	0
CRKLLFQGFRCQTCGYKFHQRC	510	531	5	0	545.268	8	20					-1
CRKLLFQGFRCQTCGYKFHQRCST	510	533	4	0	728.353	8	22	9.45472	9.7271	728.763	-0.369061	1						0.085382		1.4123e+07	2.2659e+07	2.09376e+07	1.02274e+07	3.29277e+06	1.36225e+06	538825	195220	0
CRKLLFQGFRCQTCGYKFHQRCSTE	510	534	4	0	760.613	8	23	9.61367	9.7521	761.083	-0.202071	1						0.099899		6.103e+06	1.00165e+07	1.16272e+07	6.81098e+06	3.33758e+06	985584	0	139980	0
CRKLLFQGFRCQTCGYKFHQRCSTEVPLM	510	538	4	0	870.675	9	26	10.4692	11.1644	871.255	-0.108983	1						0.0651001		1.43221e+08	2.82416e+08	2.83069e+08	2.40294e+08	1.41892e+08	7.62275e+07	2.9392e+07	1.12732e+07	1.88176e+06	1.34033e+06
CRKLLFQGFRCQTCGYKFHQRCSTEVPLM	510	538	5	0	696.741	9	26	10.4692	11.033	697.193	-0.173165	1						0.0667169		5.22377e+07	9.46456e+07	1.07226e+08	8.31866e+07	5.03196e+07	2.83083e+07	8.22112e+06	480033	0	97863.7
CRKLLFQGFRCQTCGYKFHQRCSTEVPLM	510	538	6	0	580.786	9	26	10.5912	10.6396	581.171	-0.120114	1						0.0529397		2.69009e+06	6.32937e+06	7.62652e+06	4.47574e+06	3.16513e+06	1.18974e+06	1.35584e+06	0	0	0
CRKLLFQGFRCQTCGYKFHQRCSTEVPLMC	510	539	3	0	1194.9	9	27	10.7609	11.0013	1195.64	-0.348783	1						0.100012		5.60352e+06	1.71844e+07	2.07739e+07	1.60148e+07	8.34871e+06	3.23106e+06	0	0	0	0
CRKLLFQGFRCQTCGYKFHQRCSTEVPLMC	510	539	4	0	896.427	9	27	10.7829	10.9884	897.09	0.0998991	1						0.0380551		2.36307e+07	4.76292e+07	5.12023e+07	4.17253e+07	3.02485e+07	3.24014e+07	6.265e+06	2.4474e+06	981093	725634
CRKLLFQGFRCQTCGYKFHQRCSTEVPLMC	510	539	5	0	717.343	9	27	10.7367	11.033	717.8	-0.270916	1						0.0737758		8.57447e+06	1.89792e+07	2.24194e+07	1.72522e+07	1.23253e+07	3.88031e+06	1.47329e+06	0	0	0
FRCQT	518	522	2	0	327.655	4	3	5.36532	5.37627	327.655	-0.444833	0.4						0		284786	0	0	0	0
FRCQTCG	518	524	2	0	407.67	5	5					-1
FRCQTCGYKFHQRC	518	531	4	0	444.952	7	12	7.6121	7.62985	445.122	-0.58496	0.4						0.0637398		543335	1.13731e+06	0	0	0	0	0	0
FRCQTCGYKFHQRCST	518	533	4	0	491.972	7	14					-1
FRCQTCGYKFHQRCSTE	518	534	3	0	698.642	7	15	7.48432	7.5309	698.894	-0.678746	0.4						0.087344		2.87063e+06	2.8049e+06	1.18126e+06	0	0	0	0	0
FRCQTCGYKFHQRCSTEVPLM	518	538	2	0	1267.58	8	18	9.32735	9.63903	1268.22	-0.511692	1						0.191821		6.8945e+06	1.04338e+07	8.26313e+06	2.82854e+06	227108	0	0	0	0
FRCQTCGYKFHQRCSTEVPLM	518	538	3	0	845.39	8	18	9.25228	9.86672	845.957	-0.0852967	1						0.0686485		1.50766e+08	2.11537e+08	1.76213e+08	1.04552e+08	5.06045e+07	1.89768e+07	6.72053e+06	625788	0
FRCQTCGYKFHQRCSTEVPLM	518	538	4	0	634.294	8	18	9.26315	9.82173	634.707	-0.135556	1						0.0561445		6.23734e+07	8.77021e+07	7.11401e+07	4.18106e+07	1.89404e+07	6.82662e+06	1.89957e+06	92910.1	102749
FRCQTCGYKFHQRCSTEVPLMC	518	539	3	0	879.727	8	19	9.80932	9.9633	880.247	-0.348153	1						0.0590202		1.89774e+07	3.0189e+07	2.48953e+07	1.83715e+07	1.44814e+06	1.51021e+06	0	0	0
FRCQTCGYKFHQRCSTEVPLMC	518	539	4	0	660.047	8	19	9.63903	9.9811	660.474	-0.200914	1						0.062814		2.15793e+07	2.9209e+07	3.1929e+07	1.64912e+07	7.54742e+06	2.17152e+06	441150	0	0
RCQTCGY	519	525	2	0	415.668	5	5					-1
RCQTCGYKFHQRC	519	531	2	0	815.363	6	11					-1
RCQTCGYKFHQRC	519	531	3	0	543.911	6	11	6.56182	6.64182	544.146	-0.4479	0.4						0.122466		5.38896e+06	3.6226e+06	1.19431e+06	0	0	226133	35031.2
RCQTCGYKFHQRCST	519	533	2	0	909.403	7	13					-1
RCQTCGYKFHQRCST	519	533	3	0	606.605	7	13					-1
RCQTCGYKFHQRCST	519	533	4	0	455.205	7	13					-1
RCQTCGYKFHQRCSTE	519	534	2	0	973.925	7	14					-1
RCQTCGYKFHQRCSTE	519	534	3	0	649.619	7	14					-1
RCQTCGYKFHQRCSTE	519	534	4	0	487.466	7	14					-1
RCQTCGYKFHQRCSTEVPLM	519	538	2	0	1194.05	8	17	8.71872	9.25228	1194.7	-0.365407	1						0.187093		3.20179e+07	3.99681e+07	2.96078e+07	1.46457e+07	2.63421e+06	296214	169159	0	0
RCQTCGYKFHQRCSTEVPLM	519	538	3	0	796.367	8	17	8.6821	9.45472	796.918	-0.027571	1						0.0666088		1.6545e+08	2.21538e+08	1.69644e+08	1.22184e+08	4.64791e+07	1.31368e+07	8.10997e+06	99202	0
RCQTCGYKFHQRCSTEVPLM	519	538	4	0	597.527	8	17	8.7315	8.9845	597.914	-0.132348	1						0.0612494		3.37177e+07	4.72671e+07	3.62959e+07	1.87555e+07	8.02851e+06	2.75882e+06	401319	438141	0
RCQTCGYKFHQRCSTEVPLM	519	538	5	0	478.223	8	17					-1
RCQTCGYKFHQRCSTEVPLMC	519	539	3	0	830.704	8	18	9.07333	9.65192	831.408	0.310016	1						0.0867174		9.53594e+07	1.23186e+08	1.0296e+08	6.68272e+07	3.42936e+07	1.25916e+07	4.66044e+07	652080	359720
RCQTCGYKFHQRCSTEVPLMC	519	539	4	0	623.28	8	18	9.17565	9.65192	623.688	-0.168726	1						0.0574265		3.20498e+07	3.99542e+07	3.37828e+07	1.93686e+07	9.89555e+06	3.57891e+06	498905	101809	0
CGYKFHQRCSTEVPLM	523	538	2	0	949.939	7	13	8.97178	9.07333	950.389	-0.439747	1						0.215172		3.05287e+06	2.5816e+06	1.91425e+06	168604	0	0	0	0
CGYKFHQRCSTEVPLM	523	538	3	0	633.629	7	13	8.88315	9.23948	633.954	-0.363713	1						0.103317		1.51185e+07	1.66825e+07	8.04184e+06	2.51502e+06	118252	124021	0	0
CGYKFHQRCSTEVPLMC	523	539	3	0	667.965	7	14	9.52468	9.61367	668.381	-0.214164	1						0.119978		2.14336e+06	2.27702e+06	1.37707e+06	575556	171669	187492	0	0
YKFHQRC	525	531	2	0	491.24	5	5					-1
YKFHQRC	525	531	3	0	327.829	5	5					-1
YKFHQRCST	525	533	2	0	585.28	5	7	6.4231	6.445	585.504	-0.313127	0.4						0.579287		2.0023e+06	0	575149	0	0	0
YKFHQRCSTE	525	534	2	0	649.801	5	8					-1
YKFHQRCSTEVPLM	525	538	2	0	869.924	6	11	8.74435	9.17565	870.368	-0.291932	1						0.150278		2.27069e+07	2.1729e+07	1.05714e+07	2.74929e+06	0	0	0
YKFHQRCSTEVPLM	525	538	3	0	580.285	6	11	8.69507	9.3657	580.626	-0.155786	1						0.116027		5.01328e+07	4.79202e+07	2.52827e+07	8.23307e+06	1.79713e+06	453588	793598
YKFHQRCSTEVPLMC	525	539	3	0	614.621	7	12					-1
KFHQRC	526	531	2	0	409.708	4	4					-1
KFHQRCSTE	526	534	2	0	568.269	5	7	4.10433	4.46705	568.489	-0.280543	1						0.309978		2.98549e+06	1.40217e+06	243837	0	40182.3	0
KFHQRCSTEVPLM	526	538	2	0	788.392	6	10	8.31903	8.34455	788.95	0.0452892	1						0.22266		1.66911e+06	1.50059e+06	704232	212006	0	0	203612
KFHQRCSTEVPLM	526	538	3	0	525.931	6	10	8.34455	8.49947	526.108	-0.538181	0.4						0.112547		9.13232e+06	5.16202e+06	882035	451975	0	0	0
KFHQRCSTEVPLMC	526	539	2	0	839.897	6	11					-1
KFHQRCSTEVPLMC	526	539	3	0	560.267	6	11	8.94705	8.9845	560.704	0.116848	0.4						0.25429		572655	983543	0	137653	0	0	173581
HQRCSTEVPLM	528	538	2	0	650.81	6	8	8.05662	8.06957	650.961	-0.585692	0.4						0.143669		615972	263075	0	0	0	0	0
STEVPLM	532	538	1	0	776.386	4	4	8.24253	8.80177	776.777	-0.12784	1						0.174723		9.11034e+07	3.46811e+07	7.44169e+06	291106	434630
STEVPLMC	532	539	1	0	879.395	5	5	9.06053	9.48003	879.809	-0.233043	1						0.248093		2.07234e+07	9.00641e+06	1.61096e+06	273862	0	0
EVPLM	534	538	1	0	588.306	4	2					-1
EVPLMC	534	539	1	0	691.315	5	3	8.9593	9.27602	691.598	-0.264281	0.4						0.390036		1.12576e+07	963510	109211	116200	95557	343339
VPLM	535	538	1	0	459.264	4	2	7.41887	8.15503	459.545	-0.0681028	1						0.29068		1.1926e+08	2.49394e+07	8.34422e+06	399148	0
VPLMC	535	539	1	0	562.273	4	3	8.09362	8.18875	563.313	0.567582	0.4						0.785579		2.88525e+06	252939	0	1.52651e+06	0
CVNY	539	542	1	0	498.202	4	2	5.13292	5.80525	498.364	-0.198467	1						0.0817637		2.93897e+08	5.62397e+07	185220	0	0
CVNYDQL	539	545	1	0	854.371	4	5	8.09362	8.70785	854.837	-0.0964364	1						0.181029		1.50068e+08	6.03489e+07	1.95195e+07	2.89504e+06	0
CVNYDQL	539	545	2	0	427.689	4	5	8.10642	8.65658	427.936	-0.0693772	1						0.0998936		7.99729e+07	3.29639e+07	1.24491e+07	1.21744e+06	189535
CVNYDQLDL	539	547	1	0	1082.48	5	7	9.71462	10.2907	1083.05	-0.134516	1						0.146008		2.37299e+08	1.27963e+08	4.45727e+07	5.67826e+06	0	0
CVNYDQLDL	539	547	2	0	541.745	5	7	9.65192	10.3117	542.044	-0.101445	1						0.0723938		3.43736e+08	1.82857e+08	6.64052e+07	1.41623e+07	879856	226686
VNYDQL	540	545	1	0	751.362	4	4	7.81663	8.38238	751.785	-0.0159392	1						0.210571		1.22169e+08	4.503e+07	1.35435e+07	664493	674464
VNYDQLDL	540	547	1	0	979.473	4	6	9.65192	10.1817	979.927	-0.118014	1						0.152317		1.62584e+08	7.90085e+07	1.65068e+07	651815	845222
VNYDQLDL	540	547	2	0	490.24	4	6	9.49277	10.2047	490.477	-0.0976265	1						0.0660086		1.75438e+08	8.62707e+07	2.19138e+07	1.37972e+06	113037
YDQL	542	545	1	0	538.251	3	2	6.6224	6.84705	538.251	-0.314281	0.4						0		9.30859e+06	0	0	0
YDQLDL	542	547	1	0	766.362	4	4	8.9845	9.02267	766.5	-0.31201	1						0.158616		1.86311e+06	298490	0	0	0
DQLDL	543	547	1	0	603.298	3	3	8.03565	8.80177	603.572	-0.0625384	1						0.0845014		4.88357e+08	1.31666e+08	1.89967e+07	1.66876e+06
