# Supplementary material for: Unveiling the domain-specific and RAS isoform-specific details of BRAF kinase regulation
Source: eLife. 2023 Dec 27;12:RP88836. doi: 10.7554/eLife.88836 (PMC10752582; doi:10.7554/eLife.88836)
Supplement: Figure 2—source data 2. — Also applies to plots presented in Supplementary file 1; Figure 2—figure supplement 1 and Figure 2—figure supplement 2. [file elife-88836-fig2-data2.zip › Figure 2- source data 2/(BRAF-N3_BRAF-HRAF-20sec1.mzXML) ExMS2_FinalTable.xls]

## Sheet: Sheet1
Sequence	START	END	Charge	ModMass	Monoisotopic m/z	maxND	maxD	RT Range(start, unit: min)	RT Range(end)	Centroid m/z	Delta Mass	Flag#1:Skip-tests	Flag#2:Unimodality check	Flag#3:Back exchange prediction check	Flag#4:Elution RT width check	Flag#5:Unique peptide RT/deltaD consistency check	Flag#6:Common-end peptides centroid subtraction check	Flag#7:Centroid shift within RT range check	Flag#8:Data multiple assignment check	Isotopic Envelope Amplitudes(start from this column(the Monoisotopic) to nonzero end):
GSSHHHHHHGTKTEEGKL	2	19	2	0	1008.48	6	16	4.79513	5.57818	1010.89	3.67271	1	0	0.68156	1.75797	1	1	0.101138		7.29182e+06	7.98618e+07	2.98765e+08	6.82636e+08	1.04286e+09	1.08992e+09	8.22746e+08	4.70957e+08	1.99588e+08	6.41033e+07	1.6281e+07	871471	132195	0	143631	152798	417661	0	1.44357e+06	86864.4	0	0	0
GSSHHHHHHGTKTEEGKL	2	19	3	0	672.656	6	16	4.79513	5.6569	674.276	3.70634	1	0	0.693083	2.01111	1	1	0.0679913		1.16275e+08	6.89077e+08	2.49614e+09	5.93697e+09	9.41654e+09	9.75895e+09	7.53964e+09	4.2087e+09	1.8365e+09	6.35731e+08	1.87226e+08	4.21451e+07	5.32383e+06	207502	224231	44875.6	55830.1	61188.4	158600	112992	124987	0	0
GSSHHHHHHGTKTEEGKL	2	19	4	0	504.744	6	16	4.79513	5.51535	505.974	3.7652	1	0	0.713258	1.5559	1	1	0.0363866		4.64584e+07	2.7491e+08	1.02174e+09	2.41904e+09	3.89554e+09	4.23103e+09	3.27563e+09	1.85327e+09	7.82682e+08	2.83051e+08	8.55391e+07	1.81549e+07	1.99938e+06	525966	243820	0	228671	61965.1	1.36828e+07	0	768526	0	3.94718e+06
GSSHHHHHHGTKTEEGKL	2	19	5	0	403.997	6	16	4.79513	5.53107	404.977	3.7488	1	0	0.707637	1.60644	1	1	0.0380286		1.36327e+07	1.30849e+08	5.01314e+08	1.22147e+09	1.91537e+09	2.09825e+09	1.62035e+09	8.99919e+08	3.89869e+08	1.37359e+08	3.89516e+07	6.12082e+06	441618	39149	0	81354.3	520434	0	139744	137982	187581	321328	149558
GSSHHHHHHGTKTEEGKLVIWINGDKGYNGL	2	32	3	0	1149.23	8	29					-1
GSSHHHHHHGTKTEEGKLVIWINGDKGYNGL	2	32	4	0	862.178	8	29	9.43205	9.50978	864.231	6.18199	0.6	1					0.196204		0	0	287114	691246	1.90378e+07	1.9716e+07	3.74277e+07	3.17788e+07	3.36983e+07	1.4561e+07	1.15153e+07	1.59261e+06	1.92166e+06	4.03848e+06	0	6.66255e+06	298582	6.24594e+06	0	1.46169e+06	629171	0	0	0	521915	0	0	0	528647	855444
GSSHHHHHHGTKTEEGKLVIWINGDKGYNGL	2	32	5	0	689.944	8	29					-1
VIWINGDKGY	20	29	1	0	1164.6	5	8	8.80688	8.99355	1167.57	2.24967	0.4	0					1.13035		0	0	4.2894e+07	7.14685e+07	1.84133e+07	864044	0	323176	0	670904	0	535415	449956	274440
VIWINGDKGY	20	29	2	0	582.806	5	8	9.28912	9.68087	583.77	1.21486	0.6	0					0.334409		6.04424e+07	9.16946e+07	7.24627e+07	2.40685e+07	3.73342e+06	5.47477e+06	149319	4.49242e+06	621340	1.04038e+07	0	3.72428e+06	374603	530237
VIWINGDKGYNG	20	31	2	0	668.338	5	10	8.97798	9.24248	672.945	8.41011	1	1	4.03452	0.0903528		-7	0.516969		7.09485e+06	1.69304e+07	2.02114e+07	7.87013e+07	9.49064e+07	4.38739e+07	2.07935e+07	3.73215e+06	7.6664e+07	2.72727e+08	3.12655e+08	2.48132e+08	1.66374e+08	9.21217e+07	3.04297e+07	4.85285e+06
VIWINGDKGYNGL	20	32	2	0	724.88	5	11	10.116	11.0027	725.857	1.07671	1	0	-0.0404069	2.09135		-1	0.027353		5.6929e+09	1.06639e+10	1.03631e+10	6.16109e+09	3.07811e+09	1.21739e+09	5.08408e+08	2.09058e+08	8.60097e+07	4.29504e+07	7.14337e+06	1.96819e+06	1.20326e+06	1.47153e+06	41203	2.01185e+06	0
VIWINGDKGYNGLAE	20	34	2	0	824.92	5	13	9.61868	9.86733	825.93	1.03303	0.6	0					0.748082		3.57629e+07	9.04001e+07	9.06577e+07	5.57888e+07	2.14226e+07	2.56427e+06	921796	0	0	621134	0	323227	5019.91	182725	696008	708653	593662	497036	803633
VIWINGDKGYNGLAEVGKKFEKDTG	20	44	3	0	913.476	7	23					0
VIWINGDKGYNGLAEVGKKFEKDTGIKV	20	47	3	0	1026.89	7	26					-1
VIWINGDKGYNGLAEVGKKFEKDTGIKV	20	47	4	0	770.421	7	26	11.2519	11.8436	771.321	1.74728	1	0	-0.208638	1.14266	1	-1	0.203447		3.91927e+07	1.07872e+08	1.80479e+08	1.76288e+08	1.28056e+08	7.04172e+07	3.10128e+07	1.38639e+07	5.38827e+06	1.56614e+06	617652	1.99019e+06	2.39043e+06	529257	321923	939157	2.1236e+07	518389	378331	974741	969807	0	774008	293426	312317	380298	196975	178095	280105	2.26802e+06
VIWINGDKGYNGLAEVGKKFEKDTGIKVTVEHPDKL	20	55	4	0	1000.29	9	33	10.6135	11.3767	1001.64	2.99997	1	0	-0.0786508	1.69429	0	-2	0.0802567		4.56497e+07	2.22565e+08	6.51381e+08	1.21855e+09	1.71744e+09	1.79348e+09	1.57189e+09	1.13377e+09	6.95416e+08	4.07413e+08	2.01085e+08	1.05328e+08	5.80778e+07	1.977e+07	2.40353e+07	1.15939e+07	5.2718e+06	788831	2.16231e+06	83890.1	27109.9	371777	341571	115530	0	1.95839e+06	1.31777e+06	350540	12620.8	911209
VIWINGDKGYNGLAEVGKKFEKDTGIKVTVEHPDKL	20	55	5	0	800.434	9	33					-1
VIWINGDKGYNGLAEVGKKFEKDTGIKVTVEHPDKL	20	55	6	0	667.196	9	33	10.6135	11.3455	668.251	3.92496	1	0	0.075052	1.5938	-1	-1	0.16076		3.47424e+06	3.61208e+07	2.98196e+08	5.84851e+08	8.27967e+08	9.09889e+08	7.75291e+08	5.49157e+08	3.38684e+08	1.80667e+08	9.1041e+07	4.4402e+07	2.64856e+07	2.06162e+07	1.15234e+07	6.05904e+06	3.31671e+06	1.32553e+06	1.53377e+06	3.09046e+06	1.51509e+06	541382	1.02418e+06	974317	838448	2.77587e+06	546359	3.01613e+06	308760	1.88505e+07
VIWINGDKGYNGLAEVGKKFEKDTGIKVTVEHPDKL	20	55	7	0	572.026	9	33	10.629	10.9561	572.793	2.96625	1	0	-0.0842536	0.291401	0	-2	0.0311712		1.76447e+06	2.96951e+07	1.12833e+08	2.3561e+08	3.41949e+08	3.58744e+08	2.93259e+08	2.0904e+08	1.37991e+08	6.94206e+07	3.48366e+07	1.70606e+07	1.17328e+07	5.23924e+06	2.896e+06	1.82191e+06	2.8765e+06	179003	618479	183480	44807.8	0	143498	268964	91005.2	200462	520216	0	12058.2	118359
NGDKGYNGLAEVGKKFEKDTGIKVTVE	24	50	3	0	966.173	7	25	10.3181	10.3492	967.807	3.20205	0.6	0					0.498061		358741	4.8776e+06	5.17583e+06	6.03093e+06	8.89404e+06	5.9483e+06	3.50512e+06	356890	0	0	0	0	558391	45965.5	0	0	0	0	0	30907.7	0	0	0	0	426587	0	0	1.09781e+06	0	0
GLAEVGKKFEKDTGIKVTVEHPDKL	31	55	4	0	685.383	7	22					-1
LAEVGKKFEKDTGIKVTVEHPDKL	32	55	3	0	894.501	7	21					-1
LAEVGKKFEKDTGIKVTVEHPDKL	32	55	4	0	671.127	7	21					-1
LAEVGKKFEKDTGIKVTVEHPDKLEEKFPQVAATGDGPDIIF	32	73	4	0	1149.86	9	37	10.4424	10.4735	1151.99	5.75554	1	0	0.27584	-0.66035	1	0	0.596684		0	0	0	404902	302528	1.8601e+06	4.04806e+06	3.91254e+06	2.58293e+06	1.52547e+06	546052	0	0	0	0	461926	0	0	0	0	0	0	0	0	0	0	0	0	0	0
LAEVGKKFEKDTGIKVTVEHPDKLEEKFPQVAATGDGPDIIF	32	73	5	0	920.091	9	37					-1
AEVGKKFEKDTG	33	44	2	0	654.843	5	10	5.03043	5.46827	655.279	0.107307	0.6	0					0.25507		3.45801e+07	2.32202e+07	1.24578e+07	2.30396e+06	719809	272662	373344	0	0	80198.9	0	55750.1	0	56449.4	0	49418.1
AEVGKKFEKDTG	33	44	3	0	436.898	5	10	5.26473	5.81445	437.425	0.818894	0.4	0					0.0443044		5.2915e+06	3.60251e+08	1.72505e+06	51380.5	6.67675e+07	75042.7	192412	8.0341e+06	0	0	336954	66147.2	0	376588	73760.8	0
AEVGKKFEKDTGIKV	33	47	2	0	824.967	5	13					-1
AEVGKKFEKDTGIKV	33	47	3	0	550.314	5	13	7.54328	7.57438	551.087	1.34372	0.4	0					0.249568		0	2.17515e+06	3.66381e+06	2.16145e+06	824423	0	0	0	0	0	0	0	0	103688	0	0	0	0	0
AEVGKKFEKDTGIKVTVEHPDKL	33	55	4	0	642.856	7	20	7.7144	7.88558	644.151	3.65294	1	1	0.424399	-0.209746	-1	-2	0.28831		3.78944e+07	2.20866e+08	4.99284e+08	6.34153e+08	5.45567e+08	3.54512e+08	1.75362e+08	8.16646e+07	3.55572e+07	1.35318e+07	4.23182e+06	1.99739e+06	826858	640929	1.70487e+06	544006	363655	115763	3.22819e+08	0	0	0	1.94275e+06	0	0	0	2.24134e+06	0
AEVGKKFEKDTGIKVTVEHPDKL	33	55	5	0	514.486	7	20	7.65215	8.24325	515.189	1.98787	1	0	-0.03212	1.14067	0	0	0.0448658		2.65956e+07	1.89022e+08	4.51575e+08	5.4974e+08	4.89282e+08	2.9312e+08	1.5176e+08	6.64662e+07	2.11985e+07	7.36431e+06	3.6974e+06	804249	402599	341912	557695	123441	129278	0	73870.1	393198	167545	0	0	18981.7	1.26783e+06	0	96176.2	241867
AEVGKKFEKDTGIKVTVEHPDKL	33	55	6	0	428.907	7	20	7.6366	8.13442	429.498	2.02157	1	0	-0.0228807	0.840681	0	0	0.0567763		6.01715e+06	5.59279e+07	1.45246e+08	1.79667e+08	1.64592e+08	9.67209e+07	4.735e+07	1.48116e+07	6.18683e+06	1.7409e+06	290743	150241	403156	0	3.80282e+06	74165.9	169541	96241.4	320350	0	0	115581	0	95811.4	0	0	0	0
AEVGKKFEKDTGIKVTVEHPDKLEEKFPQVAATGDGPDIIF	33	73	4	0	1121.59	9	36	10.0694	11.1273	1123.4	4.55641	1	0	0.116885	2.64176	0	0	0.0656102		9.86513e+06	4.74599e+07	2.84145e+08	8.62591e+08	1.88432e+09	3.18947e+09	4.23839e+09	4.41283e+09	3.8015e+09	2.84729e+09	1.76132e+09	1.06758e+09	5.55264e+08	3.12845e+08	1.46675e+08	9.10391e+07	3.54028e+07	2.08312e+07	3.66378e+06	7.27926e+06	616607	1.25283e+06	1.56793e+06	1.04329e+06	1.3243e+06	2.83282e+06	877469	235636	280436	57709.3
AEVGKKFEKDTGIKVTVEHPDKLEEKFPQVAATGDGPDIIF	33	73	6	0	748.063	9	36	10.1938	10.5357	749.299	4.73416	1	0	0.143958	0.339479	0	0	0.0615201		1.57341e+06	5.72778e+06	3.42259e+07	1.80206e+08	3.94878e+08	6.89552e+08	8.49843e+08	9.43558e+08	7.47039e+08	6.03094e+08	3.45455e+08	2.18196e+08	9.59174e+07	6.11893e+07	2.18954e+07	2.08804e+07	5.22934e+06	5.61047e+06	1.24194e+06	182065	2.58132e+07	1.34319e+06	431282	1.42217e+06	242680	497753	2.70756e+07	718434	456928	359841
AEVGKKFEKDTGIKVTVEHPDKLEEKFPQVAATGDGPDIIF	33	73	7	0	641.34	9	36					-1
VGKKFEKDTGIKVTVEHPDKL	35	55	2	0	1184.67	6	18					-1
VGKKFEKDTGIKVTVEHPDKL	35	55	3	0	790.113	6	18	7.40337	7.65215	791.174	1.77537	1	0	-0.0362993	0.0398092	1	0	0.199872		0	1.47884e+07	2.12012e+07	2.69803e+07	2.5525e+07	9.51796e+06	2.09079e+06	465702	303175	0	0	0	0	209116	0	0	0	0	0	0	438464	0	205593	37373.3	0
VGKKFEKDTGIKVTVEHPDKLEEKFPQVAATGDGPDIIF	35	73	4	0	1071.57	9	34	10.1627	10.2715	1073.28	4.27032	1	0	0.111569	-0.410366		0	0.18149		0	0	307872	2.0618e+06	8.02518e+06	1.46974e+07	2.21429e+07	2.19234e+07	1.68282e+07	1.08345e+07	1.98952e+06	0	1.06971e+06	0	0	0	0	0	333600	0	337283	0	0	0	0	0	0	0	0	0
IKVTVEHPDKL	45	55	2	0	639.874	5	8					-1
IKVTVEHPDKL	45	55	3	0	426.919	5	8					-1
IKVTVEHPDKLEEKFPQVAATGDGPDIIF	45	73	3	0	1065.23	8	24					-1
TVEHPDKL	48	55	1	0	938.494	4	5	6.15795	6.5319	940.96	1.92045	0.4	1					1.71636		5.38159e+06	1.14529e+07	1.01568e+07	388869	0	11581.5	15900.3	144994	997526	4.27962e+06
TVEHPDKL	48	55	2	0	469.751	4	5	5.83017	6.5319	474.193	8.33864	0.5	0					0.208391		1.36165e+07	5.2939e+07	5.00497e+07	2.21041e+07	4.95159e+06	1.16914e+06	993314	1.2474e+06	0	6.39892e+09
TVEHPDKL	48	55	3	0	313.503	4	5	5.90852	6.2203	314.293	1.82492	0.4	0					0.33091		883018	1.08741e+07	1.64973e+07	5.9838e+06	823560	2.20053e+06	0	0	2.10469e+06	0
TVEHPDKLEEKFPQVAATGDGPDIIF	48	73	3	0	951.815	7	21					0
TVEHPDKLEEKFPQVAATGDGPDIIF	48	73	4	0	714.113	7	21	9.58757	10.4113	716.304	7.05455	1	0	1.26493	1.88891	1	-4	0.0415628		1.44094e+06	824362	1.34156e+06	3.69105e+06	1.73372e+06	7.02952e+07	5.35635e+08	1.18791e+09	1.57351e+09	1.47697e+09	1.00791e+09	5.91378e+08	2.83886e+08	1.20707e+08	4.24594e+07	5.22157e+06	1.78983e+06	1.9773e+06	1.94305e+06	2.18064e+06	1.65055e+06	3.41992e+06	495560	1.54933e+06	590284	933184	1.48068e+06	0	439791
EEKFPQVAATGDGPDIIF	56	73	2	0	967.481	6	14	11.0961	11.5792	969.873	3.62388	0.6	0					0.320859		1.40269e+08	8.12759e+08	2.3313e+09	3.7838e+09	3.96388e+09	2.78757e+09	1.46277e+09	6.42632e+08	2.40485e+08	1.0159e+08	1.32444e+08	1.07207e+08	2.15739e+07	1.24392e+06	577601	170940	3.03031e+07	3.09583e+08	3.87359e+08	2.02978e+08	7.25025e+07
EEKFPQVAATGDGPDIIF	56	73	3	0	645.323	6	14	11.0961	11.5636	646.804	3.28198	1	0	0.708332	0.743238	1	1	0.224484		2.24695e+07	1.74503e+08	5.12957e+08	8.02775e+08	7.96468e+08	5.52824e+08	2.93338e+08	1.15924e+08	3.91581e+07	1.09855e+07	2.69097e+06	522471	618699	798059	586934	3.36537e+06	7.89496e+06	5.12396e+07	4.31412e+07	3.88434e+07	1.26647e+07
WAHDRFGG	74	81	2	0	473.22	4	6	7.35675	7.90113	473.695	0.383999	0.4	0					0.0825944		2.96076e+08	2.85898e+08	1.37285e+08	3.95507e+07	3.95137e+06	187589	0	0	1.68624e+06	1.50055e+06	315678
WAHDRFGG	74	81	3	0	315.816	4	6					-1
WAHDRFGGY	74	82	1	0	1108.5	5	7	8.53877	8.91575	1109.64	0.466393	1	0	-0.211792	0.45209	1	1	0.587507		8.26388e+07	9.31441e+07	4.03894e+07	7.10737e+06	507864	251607	301550	0	3.65607e+06	2.0955e+06	458048	305421	671066
WAHDRFGGY	74	82	2	0	554.752	5	7	8.60102	9.22695	555.326	0.469455	1	0	-0.209394	1.25269	1	1	0.0755765		5.83735e+08	6.44292e+08	3.59804e+08	1.28343e+08	3.4881e+07	1.14597e+07	948426	760402	3.86481e+06	3.47959e+06	1.02729e+06	0	124923
WAHDRFGGY	74	82	3	0	370.17	5	7	8.52322	9.10248	370.458	0.183061	1	0	-0.433742	1.10262	1	1	0.0884867		2.93836e+08	1.90004e+08	9.95854e+07	3.62225e+07	6.21452e+06	412882	186777	0	0	525279	37309.9	0	751871
WAHDRFGGYAQSGL	74	87	2	0	782.868	5	12	9.04023	9.77412	783.985	1.29498	1	0	0.0146061	1.59985	1	1	0.191427		3.10862e+09	6.04777e+09	5.47131e+09	3.56287e+09	1.71992e+09	7.56301e+08	3.48587e+08	2.16425e+08	1.5489e+08	7.99302e+07	3.20098e+07	5.57134e+06	1.47293e+06	2.62353e+08	612277	5.47693e+07	215697	192638
WAHDRFGGYAQSGL	74	87	3	0	522.248	5	12	9.04023	9.63423	522.912	1.05546	1	0	-0.0948428	1.15	1	1	0.0282434		2.33861e+09	4.39578e+09	4.15239e+09	2.61062e+09	1.27806e+09	5.26731e+08	2.33612e+08	1.0973e+08	5.87993e+07	2.73528e+07	7.40809e+06	1.24205e+06	334100	138117	153876	386747	95927.1	188553
WAHDRFGGYAQSGLL	74	88	2	0	839.41	5	13	10.1627	10.8783	840.59	1.34878	0.6	0					0.100319		1.0944e+09	2.07441e+09	2.21915e+09	1.64855e+09	8.7405e+08	4.53605e+08	2.60856e+08	1.49201e+08	7.49033e+07	2.38701e+07	1.37334e+07	748949	1.09511e+06	300159	1.58201e+06	754167	1.68734e+06	230780	2.20707e+06
WAHDRFGGYAQSGLL	74	88	3	0	559.943	5	13	10.116	10.9716	560.658	1.1365	0.6	0					0.150944		1.5474e+09	3.01247e+09	2.80253e+09	1.82224e+09	9.04529e+08	3.94961e+08	1.67928e+08	7.87432e+07	3.21e+07	1.53725e+07	6.19447e+06	1.14764e+06	0	1.20575e+07	630137	0	8.85105e+07	54919.7	238248
WAHDRFGGYAQSGLLA	74	89	2	0	874.929	6	14					-1
WAHDRFGGYAQSGLLA	74	89	3	0	583.622	6	14	9.8518	9.97608	584.505	1.59446	0.6	0					0.26797		1.30996e+07	3.01893e+07	1.93029e+07	1.85863e+07	9.29688e+06	1.66763e+06	1.11706e+06	0	648931	0	0	5.81943e+06	0	21030.6	578911	62759.5	153174	324354	197078	0	0
YAQSGL	82	87	1	0	638.314	4	4	6.08002	6.70333	639.038	0.35126	1	0	-0.0956121	1.24428		0	0.589047		1.41959e+08	1.04912e+08	3.45729e+07	6.08288e+06	767144	259433	1.3759e+06	254103	354160
YAQSGLL	82	88	1	0	751.398	4	5	8.60102	9.18028	759.703	7.85878	0.4	1					2.14805		2.91733e+07	2.56424e+07	6.83327e+06	2.14524e+06	2.54407e+06	10341.7	1.08948e+07	1.72728e+06	6.75243e+07	7.26599e+08
AQSGL	83	87	1	0	475.251	3	3	4.30425	5.37425	475.839	0.328684	0.4	0					0.0779443		4.02771e+08	2.77579e+08	6.83472e+07	7.96739e+06	486958	283773	465570
AQSGLL	83	88	1	0	588.335	3	4	7.7144	8.04112	588.945	0.278002	1	0	-0.196039	0.290437		0	0.0867775		1.40695e+08	9.80588e+07	2.82882e+07	1.57714e+06	526188	392212	0	76820.8
LAEITPDKA	88	96	1	0	957.525	4	6	5.92415	6.80723	960.868	2.78574	1	0	1.96879	2.07967	1	0	0.683288		2.51955e+07	1.00747e+08	2.83814e+08	4.62927e+08	4.37575e+08	2.20736e+08	5.72248e+07	7.48995e+06	682187	54642.1	258350
LAEITPDKA	88	96	2	0	479.266	4	6	6.03328	6.67218	481.009	2.92911	1	0	2.09981	1.29439	1	0	0.0274752		2.55053e+07	3.12111e+08	1.20792e+09	2.13044e+09	1.99459e+09	1.00394e+09	3.03221e+08	7.35485e+07	5.91418e+06	0	249724
LAEITPDKAFQ	88	98	2	0	616.83	5	8	8.38317	8.42983	618.219	2.04253	0.4	0					0.0910133		0	1.89288e+07	3.55588e+06	1.52979e+07	9.11309e+06	6.97979e+06	1.33139e+06	193107	0	128526	0	0	0	0
LAEITPDKAFQDKL	88	101	2	0	794.933	5	11	9.21138	9.68087	797.159	3.50714	1	0	1.17116	0.749563	1	0	0.314686		1.62833e+06	1.41158e+07	8.17531e+07	2.82712e+08	3.53597e+08	4.55514e+08	1.99828e+08	7.17292e+07	6.90901e+06	670010	3109.7	680853	8286.86	618103	582136	31369	1.58917e+06
LAEITPDKAFQDKL	88	101	3	0	530.291	5	11					-1
LAEITPDKAFQDKLYPFT	88	105	2	0	1049.05	6	14	11.0027	11.2987	1051.76	4.13891	0.6	0					0.116614		0	0	9.04431e+06	7.93012e+07	1.23104e+08	1.58711e+08	1.23851e+08	7.58985e+07	4.11843e+07	1.9888e+07	6.14073e+06	1.95868e+06	3.19904e+06	1.76994e+06	0	323355	27000.8	23684.5	73990.8	411539	0
LAEITPDKAFQDKLYPFT	88	105	3	0	699.702	6	14	10.8161	11.5481	701.486	4.06618	0.6	0					0.133063		370182	1.25572e+06	5.15846e+07	2.11866e+08	4.24465e+08	5.13535e+08	4.09088e+08	2.48726e+08	1.04272e+08	3.48896e+07	7.037e+06	1.01269e+07	1.11783e+07	5.61975e+06	3.57541e+06	515341	341180	1.57193e+06	1.69844e+06	603748	1.03608e+06
LAEITPDKAFQDKLYPFTW	88	106	3	0	761.728	6	15					-1
LAEITPDKAFQDKLYPFTWD	88	107	2	0	1199.6	7	16	12.2497	13.0042	1202.99	5.29176	0.6	1					0.216328		1.36688e+07	1.14936e+07	1.64572e+08	3.67217e+08	7.32309e+08	8.53697e+08	7.52086e+08	4.91333e+08	2.64988e+08	1.01826e+08	4.1317e+07	8.52991e+06	1.62204e+07	1.42829e+06	1.39417e+08	2.03995e+06	2.72468e+08	1.30072e+06	1.42294e+08	1299.58	1.69924e+07	897811	1.13563e+06	1259.16
LAEITPDKAFQDKLYPFTWD	88	107	3	0	800.07	7	16	12.234	13.025	801.883	3.95698	0.6	0					0.0456532		3.68026e+06	9.26236e+07	4.92758e+08	1.56975e+09	3.10017e+09	3.83713e+09	3.30894e+09	2.09535e+09	1.07763e+09	4.54662e+08	2.16055e+08	7.32175e+07	3.2876e+07	6.66e+06	1.53938e+07	1.71897e+07	6.28967e+06	9.10131e+06	2.54205e+06	2.60889e+06	463421	868754	881633	1.04883e+06
LAEITPDKAFQDKLYPFTWDA	88	108	2	0	1235.12	7	17	12.1092	12.9573	1238	4.23624	0.6	0					0.248209		236981	2.73248e+06	3.41367e+07	1.55671e+08	2.82023e+08	3.64245e+08	3.1976e+08	2.10174e+08	1.06671e+08	5.13558e+07	1.21859e+07	2.33522e+07	19410.6	2.65122e+07	420483	5.77596e+06	383401	1.00933e+06	1.72492e+06	2.87051e+06	1.56715e+06	1.3819e+06	476426	921978	0
LAEITPDKAFQDKLYPFTWDA	88	108	3	0	823.749	7	17	12.2184	12.9469	825.807	4.65031	0.6	1					0.0969333		1.07475e+06	2.89752e+07	2.04684e+08	6.38493e+08	1.28837e+09	1.54075e+09	1.4783e+09	9.41006e+08	5.32974e+08	2.21084e+08	9.21996e+07	8.04123e+08	8.86199e+06	732865	1.26129e+08	0	0	0	0	0	23463.1	238422	886860	1.25522e+06	279150
LAEITPDKAFQDKLYPFTWDAVRYNGKL	88	115	3	0	1100.57	8	24	11.657	12.6087	1103.15	5.70687	0.6	0					0.0674399		2.39612e+06	1.11478e+06	3.04957e+07	1.27447e+08	6.89555e+08	1.63595e+09	2.66321e+09	3.46904e+09	3.32241e+09	2.55209e+09	1.68466e+09	9.018e+08	4.06759e+08	1.81087e+08	6.39623e+07	2.0986e+07	5.42304e+06	3.67002e+06	3.11207e+06	1.26195e+06	783988	2.33973e+06	508819	131947	309421	0	0	0	48304.4	861671
LAEITPDKAFQDKLYPFTWDAVRYNGKL	88	115	4	0	825.683	8	24	11.6103	12.2809	827.63	5.76456	1	0	0.739934	1.39618	1	0	0.055938		44809.6	3.26288e+06	4.27153e+07	3.62417e+08	8.5012e+08	1.95634e+09	3.45636e+09	4.25953e+09	4.24949e+09	3.19188e+09	2.13005e+09	1.14362e+09	5.6394e+08	2.5249e+08	1.02927e+08	3.73571e+07	1.95398e+07	1.6188e+07	1.34602e+07	7.3549e+06	1.89333e+06	3.40754e+06	2.42654e+06	2.10474e+06	240292	447386	212186	1.33038e+06	3.74817e+06	259067
LAEITPDKAFQDKLYPFTWDAVRYNGKL	88	115	5	0	660.748	8	24	11.6414	12.3277	662.31	5.78639	1	0	0.744921	1.44661	1	0	0.0547433		795002	551797	3.69484e+06	5.2937e+07	1.71096e+08	4.00173e+08	6.93468e+08	8.82454e+08	8.31809e+08	6.33518e+08	4.11128e+08	2.25004e+08	1.03937e+08	4.28309e+07	1.33721e+07	3.11556e+06	2.47293e+06	1.30291e+06	2.99354e+06	1.03652e+06	478037	1.21795e+06	369468	979298	188079	0	166993	398853	1.94503e+06	983025
LAEITPDKAFQDKLYPFTWDAVRYNGKLIAYPIAVEA	88	124	3	0	1409.74	9	32					-1
LAEITPDKAFQDKLYPFTWDAVRYNGKLIAYPIAVEA	88	124	4	0	1057.56	9	32					-1
AEITPDKA	89	96	1	0	844.441	4	5	4.63713	5.13975	847.718	2.79361	1	0	2.4866	0.856117	1	1	0.227088		195290	7.76197e+06	4.56076e+07	7.87486e+07	6.14211e+07	2.10179e+07	3.56676e+06	351766	103417	599920
AEITPDKA	89	96	2	0	422.724	4	5	4.62132	5.3899	424.328	2.72353	1	0	2.40975	1.71144	1	1	0.170527		1.1768e+07	1.58046e+08	4.10561e+08	6.90218e+08	5.45526e+08	2.10816e+08	5.39304e+07	7.90217e+06	794614	618632
AEITPDKAFQDKL	89	101	2	0	738.391	5	10	8.64772	8.99355	740.258	2.86059	1	0	0.991457	0.351914	0	1	0.273892		4.04199e+06	266394	3.60574e+07	5.34968e+07	5.73964e+07	2.98885e+07	1.07975e+07	4.11582e+06	1.45208e+06	296307	0	498701	441397	421797	277760	176522
AEITPDKAFQDKL	89	101	3	0	492.596	5	10	8.72553	8.94688	495.052	6.49514	0.4	1					0.51056		0	537160	8.11476e+06	2.31594e+07	2.33572e+07	1.17614e+07	2.74617e+06	920034	211065	110575	0	9.02826e+06	24098.9	225225	3.32159e+07	0
AEITPDKAFQDKLYPFT	89	105	3	0	662.007	6	13	10.5046	10.6135	663.806	4.18626	1	0	1.18865	-0.410152		-2	0.268062		186844	0	3.67963e+06	1.45741e+07	2.40567e+07	2.88151e+07	1.96725e+07	6.55853e+06	1.80104e+06	1.2276e+06	0	225236	76341.2	1059.41	89212.3	146385	297997	1.50996e+06	2.40362e+06	358843
AEITPDKAFQDKLYPFTW	89	106	2	0	1085.55	6	14	12.4058	12.8583	1088.06	3.69017	1	0	0.868214	0.694892	1	-1	0.23158		211994	0	7.16365e+06	3.27358e+07	6.93726e+07	7.7028e+07	5.8602e+07	2.12235e+07	7.05346e+06	504893	755502	203842	0	391027	1.83642e+06	440283	332410	0	0	152488	145864
AEITPDKAFQDKLYPFTW	89	106	3	0	724.033	6	14	12.5151	13.0146	725.652	3.51328	1	0	0.798926	0.846201	1	-2	0.0822837		377706	1.90816e+07	2.69357e+07	8.50492e+07	1.65895e+08	1.61673e+08	1.13625e+08	6.38259e+07	2.1536e+07	5.84105e+06	3.37972e+06	843392	0	676993	91052.1	114077	584316	356224	101866	808621	280319
AEITPDKAFQDKLYPFTWD	89	107	2	0	1143.06	6	15	11.7659	12.5151	1145.57	3.62348	0.6	0					0.152884		201339	2.35138e+06	6.27856e+07	2.16186e+08	3.57709e+08	3.85029e+08	2.79654e+08	1.66348e+08	5.82611e+07	1.92452e+07	3.19367e+06	1.69881e+06	0	2.52453e+06	0	1.63134e+06	0	5.2574e+06	0	599760	0	0
AEITPDKAFQDKLYPFTWD	89	107	3	0	762.376	6	15	11.7659	12.3901	764.085	3.72663	1	0	0.785183	1.24733	1	-3	0.0581657		518110	2.46545e+07	1.7906e+08	5.47966e+08	9.7623e+08	1.1104e+09	8.40555e+08	4.69231e+08	2.21488e+08	8.30147e+07	2.60278e+07	7.11639e+06	2.96627e+06	1.6456e+06	655574	3.86954e+06	631858	839105	7.87335e+06	12690.5	577205	2.81559e+06
AEITPDKAFQDKLYPFTWDA	89	108	2	0	1178.58	7	16					-1
AEITPDKAFQDKLYPFTWDA	89	108	3	0	786.055	7	16	11.5014	12.5619	788.812	6.82193	0.6	1					0.43917		523609	3.91456e+06	6.23335e+07	2.15731e+08	4.11548e+08	4.98546e+08	4.50793e+08	5.88591e+08	1.25601e+09	1.46216e+09	1.03398e+09	5.80469e+08	2.58039e+08	1.06878e+08	3.39399e+07	6.45025e+06	3.71188e+06	5.50695e+06	1.47513e+07	1.71751e+07	1.03832e+07	2.68813e+06	5.71432e+06	1.33342e+06
AEITPDKAFQDKLYPFTWDAVRYNGKL	89	115	2	0	1593.82	8	23					-1
AEITPDKAFQDKLYPFTWDAVRYNGKL	89	115	3	0	1062.88	8	23	11.5636	11.6881	1065.36	5.50103	0.6	0					0.0196971		0	0	2.98384e+06	3.27434e+07	1.11113e+08	2.52788e+08	3.82831e+08	4.74854e+08	4.18878e+08	3.06737e+08	1.81291e+08	9.31006e+07	3.98882e+07	1.91127e+07	521702	1.34774e+06	0	1.94992e+06	0	0	620430	0	0	0	12199.3	240811	197272	402675	289813	403789
AEITPDKAFQDKLYPFTWDAVRYNGKL	89	115	4	0	797.412	8	23	11.4391	12.0936	799.325	5.70385	0.6	0					0.0662932		9.02145e+06	1.82985e+06	1.50593e+07	9.89387e+07	7.20721e+07	7.35166e+08	1.16156e+09	1.33939e+09	1.12703e+09	8.32469e+08	5.05831e+08	2.52336e+08	9.49485e+07	4.07508e+07	1.95053e+07	6.05072e+06	3.35142e+07	3.0576e+06	907343	2.59587e+06	1.30198e+07	1.71903e+06	829736	857418	1.25012e+07	2.83087e+06	4.7961e+06	3.10927e+06	2.05171e+06	1.21754e+06
AEITPDKAFQDKLYPFTWDAVRYNGKL	89	115	5	0	638.131	8	23	11.4858	11.7348	639.631	5.54804	1	0	0.745578	0.0403988	1	-2	0.0620314		0	338466	920681	8.66345e+06	3.17294e+07	8.50196e+07	1.28874e+08	1.48917e+08	1.33314e+08	9.5014e+07	5.53478e+07	2.68683e+07	1.08199e+07	2.56091e+06	569098	0	1.05372e+06	634845	237023	0	209825	688664	0	67250.7	134106	443856	223718	330996	625342	368953
EITPDKAFQDKLYPFTWDAVRYNGKL	90	115	3	0	1039.2	8	22	11.8747	11.9681	1044.37	13.599	0.6	0					0.186818		0	411082	0	0	515732	1.54115e+06	3.75865e+06	4.77392e+06	3.01047e+06	352130	765301	202807	0	2.32237e+06	1.15793e+07	2.77191e+07	4.2894e+07	3.50433e+07	2.14463e+07	6.47565e+06	877540	343950	247091	0	0	0	0	0	156410	0
EITPDKAFQDKLYPFTWDAVRYNGKL	90	115	4	0	779.653	8	22					-1
ITPDKAFQDKLYPFTWDAVRYNGKL	91	115	3	0	996.187	7	21					-1
ITPDKAFQDKLYPFTWDAVRYNGKL	91	115	4	0	747.392	7	21					-1
FQDKLYPFT	97	105	2	0	579.795	5	6					0
FQDKLYPFTW	97	106	1	0	1344.66	5	7	12.749	12.9833	1346.91	1.38234	0.4	0					0.928809		543085	1.65599e+07	1.37447e+07	2.2545e+06	0	0	1.20815e+06	963330	412836	409922	908859	205851	0
FQDKLYPFTW	97	106	2	0	672.835	5	7	12.6243	13.3282	673.688	0.846425	1	0	0.0859074	1.50343	0	0	0.0339707		1.61956e+08	6.92052e+08	5.59711e+08	2.55892e+08	7.68288e+07	1.52465e+07	1.8289e+06	1.27688e+06	204395	795360	361967	778854	283583
FQDKLYPFTWD	97	107	1	0	1459.69	5	8	12.1092	12.4058	1464.61	3.99988	0.4	1					3.1625		707043	2.89477e+07	2.21386e+07	6.23075e+06	219445	0	166610	0	0	251216	664289	4.91952e+06	1.49796e+07	6.33389e+06
FQDKLYPFTWD	97	107	2	0	730.348	5	8	12.078	12.6918	731.303	0.989496	1	0	0.101092	1.21362	0	0	0.0896472		4.38639e+08	1.79283e+09	1.55061e+09	7.72213e+08	3.19564e+08	1.35596e+08	5.07563e+07	7.0939e+06	1.63354e+06	550312	1.03421e+06	1.71782e+06	6.25321e+06	1.85707e+06
FQDKLYPFTWDA	97	108	2	0	765.867	5	9	11.9214	12.8062	766.851	1.00839	1	0	0.0372414	2.08519		0	0.50553		1.39274e+08	6.07578e+08	5.5154e+08	2.87479e+08	1.01259e+08	2.57564e+07	5.70893e+06	3.48679e+06	2.12056e+06	3.81948e+06	3.45491e+06	2.80138e+06	3.09749e+06	4.45222e+06	3.2887e+06
FQDKLYPFTWDAVRYNGKL	97	115	2	0	1181.1	7	16					-1
FQDKLYPFTWDAVRYNGKL	97	115	3	0	787.739	7	16	11.4858	12.0002	789.103	2.6259	0.6	0					0.135602		3.82482e+07	2.34449e+08	6.21938e+08	1.14968e+09	1.25149e+09	8.87856e+08	4.99804e+08	2.25586e+08	9.51574e+07	3.15868e+07	4.97339e+06	3.65989e+06	4.47414e+06	1.07621e+07	1.04556e+07	3.7739e+06	4.59531e+06	1.79166e+06	494896	1.18359e+06	1.19076e+06	1.17881e+06	1.62642e+06	1.59962e+06
FQDKLYPFTWDAVRYNGKL	97	115	4	0	591.056	7	16	11.4547	12.1768	592.082	2.63769	1	0	0.326838	1.56196	1	-1	0.0913424		514763	3.33102e+07	1.51449e+08	2.79227e+08	2.96723e+08	2.06117e+08	1.1187e+08	4.57091e+07	1.27726e+07	5.66908e+06	516082	502714	184043	1.1535e+06	168047	311644	0	1.06795e+06	247199	902973	83571.2	3.68498e+06	269333	850474
DKLYPFTWD	99	107	2	0	592.785	5	6	11.4858	12.0365	595.658	5.00349	0.4	1					2.07953		5.29839e+06	2.30168e+07	1.17494e+07	2.36792e+06	0	162885	376063	1.24315e+06	3.05838e+06	105553	233962	3.3922e+07
DKLYPFTWDAVRYNGKL	99	115	3	0	696.03	6	14					-1
YPFTWD	102	107	1	0	828.356	4	4	11.3143	11.6414	829.336	0.449421	0.4	0					0.10622		4.64051e+07	1.12023e+08	3.98505e+07	0	76295.6	31185.7	52930.8	0	185436
YPFTWDAVRYNGKL	102	115	2	0	865.438	6	12					-1
YPFTWDAVRYNGKL	102	115	3	0	577.295	6	12					-1
DAVRYNGKL	107	115	2	0	518.283	4	7	6.68777	7.35675	519.424	1.68181	1	0	0.740306	1.39114	1	1	0.0878649		1.04206e+08	6.46861e+08	1.16409e+09	7.57343e+08	2.99328e+08	8.15593e+07	1.6183e+07	512552	1.08077e+06	393834	2.12199e+06	130496
DAVRYNGKL	107	115	3	0	345.858	4	7	6.75007	7.38782	346.657	1.79875	0.4	0					0.198249		1.51029e+07	1.249e+08	3.26812e+08	1.95097e+08	9.57985e+07	1.54129e+07	450799	3.16729e+06	0	0	961004	0
AVRYNGKL	108	115	1	0	920.531	4	6	6.5319	7.06165	922.805	1.733	1	0	1.00667	0.943376	1	1	0.152202		2.41203e+07	2.32494e+08	4.20724e+08	2.79306e+08	1.03089e+08	2.49709e+07	1.58762e+06	0	29375.3	364578	0
AVRYNGKL	108	115	2	0	460.769	4	6	6.51632	7.13935	461.96	1.84075	1	0	1.10514	1.24337	1	1	0.0164472		5.23112e+08	3.14044e+09	5.99831e+09	4.44899e+09	1.76347e+09	5.0936e+08	9.26926e+07	8.91144e+07	601306	5.98244e+06	74866.3
VRYNGKL	109	115	1	0	849.494	4	5	6.40723	6.95272	851.688	1.69307	0.4	0					2.6306		1.32981e+07	1.46403e+08	2.48314e+08	1.53264e+08	4.80269e+07	1.0468e+07	1.3315e+06	16623.3	36488.8	295416
VRYNGKL	109	115	2	0	425.251	4	5	6.37608	7.01502	426.345	1.68795	0.6	0					0.0375739		2.35933e+08	1.41271e+09	2.44541e+09	1.52552e+09	5.12195e+08	1.20739e+08	2.01021e+07	1.11371e+06	3.34493e+06	0
VRYNGKL	109	115	3	0	283.836	4	5	6.37608	6.96828	284.552	1.64808	0.4	0					0.0419716		3.21462e+07	2.26547e+08	3.96794e+08	2.41417e+08	7.2058e+07	1.37138e+07	339937	277484	0	0
RYNGKL	110	115	2	0	375.716	4	4	6.70333	6.99943	376.616	1.36176	0.4	0					0.161681		6.106e+06	2.5534e+07	3.36995e+07	1.10791e+07	3.1064e+06	901776	0	218436	0
IAYPIA	116	121	1	0	647.376	4	3	7.76107	8.18107	647.785	0.00398796	1	0	-0.569854	0.590428		1	0.0253574		2.38297e+09	9.2627e+08	2.11424e+08	3.15895e+07	598880	135497	167195	59941.4
IAYPIAV	116	122	1	0	746.445	4	4	9.08693	9.88287	746.928	0.0150978	1	0	-0.556446	1.7994	0	1	0.075548		1.40018e+09	7.02174e+08	1.71547e+08	1.69278e+07	211200	347282	77966.5	230189	273142
IAYPIAV	116	122	2	0	373.726	4	4	8.53877	9.5461	373.982	0.0449956	1	0	-0.51546	2.47925	0	1	0.288954		2.83843e+08	1.86263e+08	2.65018e+07	2.62536e+06	163991	1.13428e+06	229300	159477	0
IAYPIAVE	116	123	1	0	875.487	4	5	8.53877	8.86908	876.062	0.0367262	1	0	-0.536866	0.302014	1	1	0.0472156		6.49374e+08	3.61456e+08	1.1833e+08	1.94554e+07	132937	114178	0	0	64633.3	0
IAYPIAVE	116	123	2	0	438.247	4	5	8.4921	9.16473	438.523	0.0135055	1	0	-0.562332	1.40288	1	1	0.0521226		6.2165e+08	3.62547e+08	8.80735e+07	1.37478e+07	1.50392e+06	94755.3	291176	541892	756661	76758.4
IAYPIAVEA	116	124	2	0	473.766	4	6	8.6166	9.35128	474.076	0.0415983	0.6	0					0.0327433		4.34048e+09	2.5172e+09	8.55123e+08	1.87796e+08	1.68908e+07	6.64158e+06	101874	103551	186871	0	105312
IAYPIAVEAL	116	125	1	0	1059.61	4	7					-1
IAYPIAVEAL	116	125	2	0	530.308	4	7	10.7694	11.2207	530.63	-0.0062874	1	0	-0.582069	0.69114	1	1	0.0548711		2.86367e+08	1.88136e+08	6.14765e+07	9.63491e+06	843103	0	130600	125939	361355	0	273617	94667
VEAL	122	125	1	0	431.25	3	2	6.25665	6.8436	431.481	-0.0179076	1	0	-0.626242	1.12733		1	0.144192		3.28377e+08	6.97368e+07	4.55408e+06	0	473061	2.49896e+06
VEALS	122	126	1	0	518.282	3	3	4.52645	5.04605	518.524	-0.0509182	1	1	-0.670213	0.910734		1	0.172438		3.91395e+07	9.83628e+06	132154	307523	126960	0	69033
EALSL	123	127	1	0	532.298	3	3	7.51215	8.06185	535.431	2.82958	0.4	0					0.783068		198576	801201	1.08337e+06	3.91744e+07	1.62343e+06	1.96839e+06	1.0866e+06
ALSL	124	127	1	0	403.255	3	2	8.18107	8.96243	403.443	-0.0463002	0.4	1					0.0613038		9.47851e+08	1.85502e+08	1.22826e+07	654910	550661	0
ALSLIYNKDLLPNPPKTWEEIPAL	124	147	3	0	912.505	7	18	12.2028	12.7698	913.4	1.00569	0.6	0					0.205575		5.21598e+07	1.60282e+08	1.91212e+08	1.4564e+08	8.75983e+07	3.8589e+07	9.95397e+06	1.83484e+06	499660	130086	1.05754e+07	504227	878779	1.21736e+06	1.29221e+06	524136	186398	126988	250507	973535	876995	951155	700134	1.25265e+06	146690	685083
LSLIYNKDLLPNPPKT	125	140	2	0	913.525	6	11	9.64978	9.945	914.375	0.591642	1	0	-0.282211	0.189135	1	1	0.124644		4.07762e+07	1.04432e+08	9.1541e+07	4.5902e+07	1.30018e+07	404601	673960	0	413362	0	43732.6	573889	91069.9	49053.3	42877.6	310905	0	326194
LSLIYNKDLLPNPPKT	125	140	3	0	609.352	6	11	9.60312	10.0694	609.941	0.658598	1	0	-0.248833	0.739218	1	1	0.0576752		1.18367e+08	2.60495e+08	2.41283e+08	1.28723e+08	4.92516e+07	1.24719e+07	2.05188e+06	1.07046e+06	606928	349385	0	326872	276750	157318	0	292746	303437	160734
LSLIYNKDLLPNPPKTW	125	141	3	0	671.379	6	12					-1
LSLIYNKDLLPNPPKTWEEIPAL	125	147	2	0	1332.74	7	17	12.1872	12.749	1333.85	0.59505	1	0	-0.385206	1.04666	1	-1	0.226272		2.72188e+07	1.0171e+08	1.23718e+08	9.35659e+07	4.87852e+07	1.19492e+07	1.57992e+06	190460	0	0	277895	0	241561	0	229026	0	184212	0	222083	0	0	0	0	0	0
LSLIYNKDLLPNPPKTWEEIPAL	125	147	3	0	888.826	7	17	12.1092	12.9051	889.675	0.909526	1	0	-0.283769	1.79935	1	0	0.102545		6.50915e+08	1.65823e+09	2.04477e+09	1.64067e+09	9.91417e+08	4.72223e+08	1.97451e+08	6.89513e+07	2.1228e+07	9.95924e+06	2.25581e+06	1.71442e+06	1.04861e+06	174809	365323	735639	684809	134231	291030	2.46541e+07	243070	385881	1.26175e+07	248787	478321
LSLIYNKDLLPNPPKTWEEIPALD	125	148	3	0	927.169	7	18					-1
LSLIYNKDLLPNPPKTWEEIPALDKELKAKGKSAL	125	159	4	0	984.058	9	29	11.1428	11.3143	985.519	3.45783	1	0	0.0766827	-0.208781	1	-2	0.321867		186976	1.83299e+06	1.92539e+07	3.44466e+07	3.94671e+07	3.92911e+07	2.83827e+07	1.3958e+07	4.40686e+06	1.14422e+06	454153	227627	352976	320006	0	0	0	0	22699.7	15371.1	106472	0	1337.31	34383.4	59763.4	108925	102280	0	9049.11	723380
LSLIYNKDLLPNPPKTWEEIPALDKELKAKGKSAL	125	159	5	0	787.448	9	29					-1
LSLIYNKDLLPNPPKTWEEIPALDKELKAKGKSALM	125	160	3	0	1355.42	9	30	11.2363	11.517	1357.02	2.26108	1	0	-0.163857	0.142236	0	-1	0.20336		0	1.762e+06	2.51852e+07	5.68769e+07	6.70262e+07	6.62854e+07	5.39701e+07	2.62527e+07	8.75568e+06	1.0371e+06	518452	272436	0	0	0	0	0	0	0	0	0	0	0	38978.8	409591	6041.82	20920.3	305711	421557	0
LSLIYNKDLLPNPPKTWEEIPALDKELKAKGKSALM	125	160	4	0	1016.82	9	30	11.2363	11.9681	1018.23	3.10233	1	0	-0.0100903	1.5931	0	1	0.227538		9.62616e+06	1.48149e+08	4.57879e+08	8.33024e+08	1.07747e+09	9.94894e+08	8.01743e+08	5.11617e+08	2.93655e+08	1.51384e+08	7.2541e+07	3.03238e+07	1.10602e+07	5.86159e+06	4.10245e+06	1.10451e+06	3.92608e+07	0	579939	652685	9.4584e+07	824635	607284	886034	2.37909e+07	64229.4	541730	4.99542e+06	1.72951e+06	0
LSLIYNKDLLPNPPKTWEEIPALDKELKAKGKSALM	125	160	5	0	813.656	9	30	11.1896	11.8799	814.666	2.51969	1	0	-0.116588	1.45991	0	-1	0.105016		9.01454e+06	9.52698e+07	3.36705e+08	5.92953e+08	8.06635e+08	7.44327e+08	5.84269e+08	3.90931e+08	2.17688e+08	1.06844e+08	5.69099e+07	2.77827e+07	1.39316e+07	5.71962e+06	2.80103e+06	4.49503e+06	3.54237e+06	987075	162387	857939	1.29428e+06	1.24117e+06	2.53863e+06	543525	1.22467e+06	4.36619e+06	1.61551e+06	512202	0	709475
LSLIYNKDLLPNPPKTWEEIPALDKELKAKGKSALM	125	160	6	0	678.214	9	30	11.2051	11.7192	679.079	2.65451	1	0	-0.0919453	0.892939	1	0	0.0828495		1.91436e+06	3.37845e+07	1.0238e+08	1.87195e+08	2.57e+08	2.3664e+08	1.87928e+08	1.19663e+08	6.34639e+07	2.99118e+07	1.40139e+07	6.25503e+06	3.00605e+06	1.92266e+06	1.63356e+06	739857	490388	1.03807e+06	203490	945308	5.29157e+06	1.16371e+06	286363	809234	1.04965e+06	985819	550795	852941	246286	853819
LSLIYNKDLLPNPPKTWEEIPALDKELKAKGKSALMF	125	161	5	0	843.07	9	31					-1
SLIYNKDLLPNPPKT	126	140	2	0	856.983	6	10	8.76027	8.94688	857.75	0.499193	1	0	-0.303412	-0.160114	1	1	0.0926091		2.42007e+07	5.48389e+07	3.83495e+07	1.92311e+07	4.94043e+06	359679	0	866753	0	190954	0	0	0	0	0	0	0
SLIYNKDLLPNPPKT	126	140	3	0	571.658	6	10	8.74473	8.9002	572.173	0.510439	1	0	-0.297245	-0.26029	1	1	0.080167		2.83008e+07	5.66342e+07	4.21656e+07	2.05711e+07	3.06789e+06	1.20288e+06	24822.4	0	1.73459e+06	0	0	0	0	0	135836	0	0
SLIYNKDLLPNPPKTWEEIPAL	126	147	2	0	1276.19	7	16	11.657	12.3121	1277.71	1.47082	1	0	-0.0730686	1.34644	0	-1	0.670732		2.77243e+07	1.18652e+08	1.17808e+08	8.32809e+07	3.17587e+07	4.20104e+06	39156	615572	0	378051	0	1.76565e+06	0	284582	272359	596999	0	0	0	0	2.09612e+06	0	1.73854e+07	432378
SLIYNKDLLPNPPKTWEEIPAL	126	147	3	0	851.132	7	16	11.6103	12.6087	851.925	0.817197	1	0	-0.297076	2.45041	0	1	0.066734		4.63096e+08	1.14186e+09	1.28341e+09	9.61324e+08	5.10918e+08	2.25577e+08	8.18884e+07	2.90213e+07	4.85028e+06	4.43347e+06	3.25535e+06	3.58263e+06	4.32946e+07	1.90679e+06	3.06915e+06	1.04611e+06	722159	1.39716e+06	487006	198260	501787	785468	104648	717882
SLIYNKDLLPNPPKTWEEIPALDKELKAKGKSALM	126	160	3	0	1317.73	9	29	11.0183	11.3299	1319.26	2.15363	1	0	-0.169923	0.24193		0	0.18578		275488	3.57836e+06	2.73031e+07	5.58143e+07	6.53754e+07	6.64787e+07	4.35977e+07	2.40279e+07	7.15687e+06	1.53923e+06	548237	927765	393875	298011	0	0	0	223998	0	0	0	0	0	256784	0	392411	0	0	0	0
LIYNKDLLPNPPKT	127	140	2	0	813.467	5	9	8.53877	8.63217	814.246	0.573694	0.4	0					0.173983		4.65953e+06	1.06928e+07	8.15441e+06	1.03657e+06	164816	0	0	0	110390	0	334814	0	339528	0	42595.2
LIYNKDLLPNPPKTWEEIPAL	127	147	3	0	822.121	7	15					-1
LIYNKDLLPNPPKTWEEIPALDKELKAKGKSALM	127	160	4	0	966.789	9	28	10.9872	11.0805	967.95	2.22941	1	0	-0.140539	-0.459945	0	1	0.039898		221734	8.41839e+06	3.13577e+07	5.76174e+07	6.80516e+07	6.3043e+07	4.65407e+07	2.71297e+07	1.51937e+07	7.42552e+06	1.24718e+06	261128	0	23691.4	0	0	0	0	0	0	0	0	0	0	302074	0	0	0	0	0
LIYNKDLLPNPPKTWEEIPALDKELKAKGKSALM	127	160	5	0	773.633	9	28	10.9872	11.2363	774.723	3.03638	1	0	0.0174965	0.0409884	0	-2	0.258851		808735	1.01588e+07	4.27091e+07	6.93493e+07	9.78485e+07	8.08204e+07	5.68294e+07	3.6365e+07	1.52342e+07	3.4163e+06	6.44501e+06	0	603720	186387	174465	167877	0	0	0	0	0	0	0	0	1.26391e+06	0	0	0	0	0
IYNKDLLPNPPKT	128	140	2	0	756.925	5	8	7.44998	8.21215	757.652	0.542491	1	0	-0.205301	1.69081	1	0	0.0609209		6.68045e+08	1.09617e+09	7.97384e+08	3.61297e+08	1.23785e+08	3.27019e+07	3.81141e+06	849240	291698	304510	131635	131631	363408	43884.7
IYNKDLLPNPPKT	128	140	3	0	504.952	5	8	7.43445	8.05667	505.435	0.536564	1	0	-0.209364	1.24074	1	0	0.0360584		5.81046e+08	9.65906e+08	6.81874e+08	3.12467e+08	1.04363e+08	2.5569e+07	3.35861e+06	1.13897e+06	319693	136519	1.31269e+06	0	0	892648
IYNKDLLPNPPKTW	128	141	3	0	566.979	6	9	9.69642	9.77412	568.166	2.51451	0.4	1					0.34811		4.13786e+06	1.20708e+07	8.13337e+06	2.82223e+06	207596	0	0	0	0	0	0	0	0	6.07745e+06	190903	0
IYNKDLLPNPPKTWE	128	142	3	0	609.993	6	10					-1
IYNKDLLPNPPKTWEEIPAL	128	147	2	0	1176.14	7	14	11.1273	11.6414	1177.17	0.625887	1	0	-0.331998	0.893315	0	-1	0.0768225		4.76184e+08	1.07198e+09	1.10821e+09	7.80193e+08	3.74267e+08	1.49423e+08	4.08607e+07	1.37072e+07	2.27627e+06	2.88103e+06	182932	399219	19209.6	73949.4	27858.4	1.04465e+06	202228	548294	0	168446	0	65561
IYNKDLLPNPPKTWEEIPAL	128	147	3	0	784.426	7	14	11.065	12.1768	785.136	0.684617	1	0	-0.308995	2.81515	0	-1	0.0317736		3.60601e+09	7.91251e+09	8.18308e+09	5.54261e+09	2.75842e+09	1.10004e+09	3.95574e+08	1.27191e+08	6.20587e+07	7.62218e+07	3.02717e+07	1.35509e+07	6.39311e+07	5.6284e+06	2.91245e+06	2.72973e+06	3.77831e+06	1.52592e+06	1.21294e+06	941164	665146	672519
IYNKDLLPNPPKTWEEIPALD	128	148	2	0	1233.65	7	15					0
IYNKDLLPNPPKTWEEIPALDKE	128	150	3	0	908.481	7	17					-1
IYNKDLLPNPPKTWEEIPALDKELKAKGKSAL	128	159	3	0	1207.34	8	26	10.5202	10.5513	1208.85	2.33881	1	0	-0.0838802	-0.660243	1	1	0.295541		0	463756	1.40463e+06	4.21345e+06	4.62009e+06	4.41726e+06	2.26193e+06	0	0	0	0	0	0	0	0	0	0	0	0	0	0	0	478109	0	0	0	0	0	0	0
IYNKDLLPNPPKTWEEIPALDKELKAKGKSAL	128	159	4	0	905.758	8	26	10.3647	10.9094	906.861	2.22268	1	0	-0.108372	0.991347	0	1	0.114697		1.92402e+06	5.24793e+07	1.91717e+08	3.17494e+08	3.70654e+08	3.10377e+08	2.07302e+08	1.11448e+08	4.55347e+07	1.32231e+07	5.84963e+06	1.78313e+06	333728	443561	237498	821911	0	0	830467	252385	587218	0	2.20451e+06	2.21388e+06	1.14323e+06	256436	0	0	0	0
IYNKDLLPNPPKTWEEIPALDKELKAKGKSAL	128	159	6	0	604.174	8	26	10.4735	10.7383	605.01	2.82122	1	0	0.0178597	0.0913711	0	-1	0.153863		450740	5.65944e+06	2.14243e+07	3.50049e+07	4.42295e+07	3.68763e+07	2.35279e+07	1.31282e+07	5.83269e+06	1.48057e+06	372103	655625	0	474800	201228	243472	190861	1.76049e+06	169957	0	828384	0	107525	2.76066e+06	222744	629588	10104.5	0	0	0
IYNKDLLPNPPKTWEEIPALDKELKAKGKSALM	128	160	3	0	1251.02	9	27	10.5357	11.2987	1252.54	2.20581	1	0	-0.129162	1.69349	1	0	0.0790839		5.14717e+06	1.20841e+08	3.87098e+08	6.60995e+08	8.09241e+08	7.11507e+08	5.28803e+08	3.06514e+08	1.58663e+08	5.82323e+07	1.71704e+07	2.61e+06	542815	53235.6	757950	784956	0	0	0	349441	345528	0	0	40039.7	0	0	293083	337974	0	47141.2
IYNKDLLPNPPKTWEEIPALDKELKAKGKSALM	128	160	4	0	938.518	9	27	10.5824	11.3612	939.693	2.35961	1	0	-0.0979258	1.74414	1	1	0.03209		1.57212e+08	1.04673e+09	2.91548e+09	4.9352e+09	5.66042e+09	5.21926e+09	3.7588e+09	2.23483e+09	1.1991e+09	6.35466e+08	2.97061e+08	1.75136e+08	9.29915e+07	5.46136e+07	3.42453e+07	2.26814e+07	1.01407e+07	8.55654e+06	6.35707e+06	9.94125e+06	1.19132e+07	1.24101e+07	1.66537e+07	8.09331e+06	1.38692e+07	1.53707e+06	11665.4	985965	1.28804e+06	938392
IYNKDLLPNPPKTWEEIPALDKELKAKGKSALM	128	160	5	0	751.016	9	27	10.5357	11.3767	751.961	2.38621	1	0	-0.0925241	1.94438	1	1	0.0376906		8.95014e+07	5.54751e+08	1.62131e+09	2.80619e+09	3.27002e+09	2.98378e+09	2.12127e+09	1.29929e+09	7.01517e+08	3.50683e+08	1.68996e+08	8.88848e+07	4.45157e+07	1.61782e+07	1.79688e+07	1.08641e+07	5.81956e+06	5.42478e+06	6.58069e+06	7.34843e+06	8.1142e+06	8.66041e+06	7.65375e+06	7.42467e+06	6.82494e+06	2.38692e+06	1.08311e+06	109175	3.66938e+06	908949
IYNKDLLPNPPKTWEEIPALDKELKAKGKSALM	128	160	6	0	626.014	9	27	10.5357	11.2831	626.798	2.35958	1	0	-0.0979315	1.64327	1	1	0.0416042		1.72765e+07	1.74212e+08	5.33295e+08	9.0841e+08	1.07283e+09	9.45099e+08	6.93291e+08	4.23602e+08	2.08551e+08	1.07811e+08	4.35492e+07	2.31602e+07	9.22279e+06	4.12644e+06	5.4034e+06	1.01603e+06	943546	2.94976e+06	338067	1.36436e+06	4.82965e+06	1.52695e+06	2.36464e+06	3.66065e+06	1.36344e+06	1.11391e+06	4.94267e+06	98486.2	1.28988e+06	340906
IYNKDLLPNPPKTWEEIPALDKELKAKGKSALM	128	160	7	0	536.728	9	27	10.5357	11.2207	537.388	2.28058	1	0	-0.113976	1.44259	1	0	0.0673264		852241	2.73436e+07	9.01986e+07	1.68239e+08	1.90806e+08	1.77928e+08	1.14771e+08	7.49618e+07	3.08417e+07	1.56273e+07	5.47236e+06	2.46614e+06	1.0539e+06	1.09793e+06	229935	108460	150364	406113	153634	410261	212640	228832	255798	105265	86515.1	1.05803e+06	248264	177051	94323.3	63021.9
IYNKDLLPNPPKTWEEIPALDKELKAKGKSALMF	128	161	3	0	1300.04	9	28	11.3612	11.517	1301.67	2.43918	1	0	-0.0994583	-0.259218	1	1	0.300754		0	0	4.73962e+06	2.35766e+07	2.68339e+07	2.58037e+07	1.92369e+07	8.43803e+06	1.75961e+06	0	0	0	0	0	0	0	0	703227	945192	0	0	0	282025	0	0	0	315666	0	0	0
IYNKDLLPNPPKTWEEIPALDKELKAKGKSALMF	128	161	4	0	975.285	9	28	11.3143	11.6259	976.518	2.48426	1	0	-0.0906292	0.241715	1	1	0.040349		327446	4.69248e+07	1.79652e+08	3.26456e+08	3.94052e+08	4.06631e+08	2.93126e+08	2.28188e+08	1.05137e+08	5.05519e+07	2.52446e+07	1.48288e+07	5.78333e+06	1.01745e+06	981174	633047	912361	156743	0	543553	233359	68277.8	232912	197428	278805	21055.8	18288.3	311523	0	295157
IYNKDLLPNPPKTWEEIPALDKELKAKGKSALMF	128	161	5	0	780.43	9	28					-1
IYNKDLLPNPPKTWEEIPALDKELKAKGKSALMF	128	161	6	0	650.526	9	28	11.3767	11.5636	651.374	2.64193	1	0	-0.0597522	-0.159256	1	1	0.0575893		461506	7.15014e+06	2.35505e+07	4.2391e+07	5.53047e+07	4.02066e+07	3.73885e+07	2.69745e+07	1.48524e+07	5.93853e+06	1.87531e+06	0	797736	536924	0	878239	585103	427235	206728	125220	283034	0	0	234986	0	526920	263713	170017	0	25845.2
WEEIPAL	141	147	1	0	857.44	4	4	11.6103	11.6414	858.404	0.436289	0.2	0					0.428097		1.08387e+07	6.49118e+06	1.39492e+06	0	916597	470013	482210	259813	0
WEEIPAL	141	147	2	0	429.224	4	4	10.8472	11.5533	429.435	-0.105141	0.4	0					0.149845		6.5794e+07	3.01919e+07	3.42211e+06	136320	297413	0	173764	176072	160336
WEEIPALDKELKAKGKSAL	141	159	3	0	709.4	6	16					-1
WEEIPALDKELKAKGKSALM	141	160	2	0	1129.12	7	17	10.0072	10.3026	1130.57	1.4822	1	0	-0.09905	0.189617	0	1	0.265641		955055	2.05642e+07	5.24106e+07	5.3054e+07	3.10093e+07	1.21709e+07	1.28219e+06	368850	0	297241	0	0	0	284172	292128	0	52327.2	676328	0	0	0	0	0	0	0
WEEIPALDKELKAKGKSALM	141	160	3	0	753.08	7	17	9.97608	10.5357	754.367	2.4344	0.6	0					0.317244		7.59079e+07	3.6739e+08	7.52428e+08	7.66255e+08	5.43268e+08	2.89389e+08	1.34988e+08	5.1774e+07	1.51836e+07	4.23374e+06	1.50696e+06	1.11699e+06	1.566e+06	891969	1.16811e+06	1.05305e+06	997928	3.70113e+07	555614	6.14575e+06	9.80708e+07	301536	5.43013e+06	3.03924e+06	304778
WEEIPALDKELKAKGKSALM	141	160	4	0	565.062	7	17	9.96055	10.5513	565.817	1.59594	1	0	-0.0623596	1.13949	0	1	0.100244		2.14429e+07	1.36919e+08	2.73675e+08	2.73401e+08	1.84848e+08	9.95524e+07	3.93264e+07	1.00227e+07	2.28664e+06	1.84838e+06	142664	207653	0	439443	0	152432	0	519107	364246	244022	271361	0	396079	794446	248678
EEIPAL	142	147	1	0	671.361	4	3	8.7758	8.80688	672.996	1.23955	0.4	0					0.773882		1.60178e+06	3.80047e+06	8.59754e+06	0	0	195170	0	213910
EEIPALDKELKAKGKSALM	142	160	3	0	691.054	6	16	8.86908	9.02467	691.832	1.04523	0.4	0					0.142051		726420	1.16634e+08	2.63195e+07	2.35598e+07	3.87743e+07	8.75992e+06	0	0	0	0	2.56457e+06	3.80043e+06	217396	0	0	0	179493	0	0	0	0	0	166524
DKELKAKGKSAL	148	159	2	0	644.385	5	10	5.06167	5.70417	645.445	1.37161	1	0	0.174975	1.30597	1	1	0.0458474		9.04255e+07	3.2674e+08	4.1026e+08	2.56424e+08	1.15694e+08	3.64043e+07	9.33144e+06	1.37762e+06	328460	110162	161008	84892.6	48565.6	67116.3	0	10995.3
DKELKAKGKSAL	148	159	3	0	429.926	5	10	5.04605	5.75145	430.669	1.48148	1	0	0.235223	1.50825	1	1	0.0961604		1.00797e+08	3.71657e+08	4.82168e+08	2.98628e+08	1.22999e+08	4.04923e+07	9.32442e+06	877349	634242	441720	1.96472e+07	5987.49	0	2.01298e+06	0	4259.96
DKELKAKGKSAL	148	159	4	0	322.696	5	10	5.06167	5.6569	323.213	1.32008	1	0	0.146722	1.15396	1	1	0.077037		1.02568e+07	5.49933e+07	6.9164e+07	4.11918e+07	1.51659e+07	1.98836e+06	1.45035e+06	0	0	0	109496	0	0	0	263830	0
DKELKAKGKSALM	148	160	1	0	1418.8	5	11	5.92415	6.26703	1420.95	1.25637	1	0	0.0491535	0.342427	1	1	0.463608		948787	1.14721e+07	1.67749e+07	1.04844e+07	2.3469e+06	0	126772	0	0	0	0	0	0	0	0	286385	0
DKELKAKGKSALM	148	160	2	0	709.905	5	11	5.8929	6.56312	711.047	1.38916	1	0	0.115353	1.39511	1	1	0.0314321		9.60716e+08	3.50049e+09	4.51015e+09	3.18231e+09	1.47971e+09	5.9946e+08	1.97955e+08	6.52515e+07	2.71466e+07	1.53115e+07	6.31193e+06	2.74453e+06	637267	0	7157.59	104034	319073
DKELKAKGKSALM	148	160	3	0	473.606	5	11	5.83017	6.5319	474.37	1.39868	1	0	0.120098	1.49646	1	1	0.0218904		1.34341e+09	4.73676e+09	6.39892e+09	4.31934e+09	2.14368e+09	8.0733e+08	2.72382e+08	8.64471e+07	3.82082e+07	2.56785e+07	1.28471e+07	3.7003e+06	804016	6206.55	4.57145e+06	0	0
DKELKAKGKSALM	148	160	4	0	355.456	5	11	5.83017	6.5319	356.044	1.45834	1	0	0.149836	1.49646	1	1	0.0831961		1.98642e+08	7.28771e+08	9.81072e+08	6.60268e+08	3.18888e+08	1.13168e+08	3.1632e+07	9.53023e+06	2.98482e+06	1.72926e+06	276281	490791	0	93854.4	120687	2.53889e+07	0
DKELKAKGKSALMF	148	161	2	0	783.44	6	12	8.53877	8.88465	784.616	1.3476	1	0	0.0386528	0.352075	1	1	0.184153		3.14728e+07	1.28965e+08	1.86786e+08	1.48439e+08	7.31114e+07	2.43538e+07	4.09885e+06	261984	367290	0	33476.5	0	993977	0	0	0	0	0	0
DKELKAKGKSALMF	148	161	3	0	522.629	6	12	8.38317	8.97798	523.462	1.49598	0.6	0					0.067888		8.59804e+07	3.64578e+08	5.16343e+08	4.1613e+08	2.19034e+08	9.23942e+07	3.04773e+07	9.6142e+06	5.23946e+06	966047	0	23343.3	132431	338457	345228	505581	42741.9	139197	2.23984e+06
KELKAKGKSALM	149	160	2	0	652.392	5	10	5.76723	6.2982	653.417	1.21469	1	0	0.0889283	0.947288	1	1	0.14374		2.89216e+07	1.18185e+08	1.35061e+08	8.53368e+07	3.33197e+07	9.04232e+06	1.09981e+06	172524	112426	205681	0	114434	454497	0	0	101635
KELKAKGKSALM	149	160	3	0	435.264	5	10					-1
LKAKGKSAL	151	159	2	0	458.303	4	7	4.79513	5.04605	459.159	1.17489	0.4	0					0.237444		670653	6.69895e+06	8.38492e+06	2.01106e+06	271937	0	44405.2	0	0	0	0	0
LKAKGKSALM	151	160	2	0	523.823	5	8	5.79872	6.32935	524.749	1.16504	0.6	0					0.0912778		5.20748e+07	1.79138e+08	1.95612e+08	1.01422e+08	3.6639e+07	6.10907e+06	282871	0	0	145061	0	7619.5	0	0
LKAKGKSALM	151	160	3	0	349.551	5	8	5.84588	6.26703	350.108	0.981822	1	0	0.0958316	0.594127	1	1	0.0697066		3.18443e+07	8.73134e+07	8.13507e+07	3.72002e+07	1.0454e+07	1.89268e+06	160207	0	176269	0	0	130715	0	0
MFNLQEPYFTWPLIA	160	174	2	0	935.466	6	11	15.0905	15.2049	936.721	1.25645	1	0	0.0491967	-0.392464		0	0.86489		1.6055e+07	2.87813e+07	2.4046e+07	1.16127e+07	4.54587e+06	1.17411e+06	1.72786e+06	580677	408148	469208	1.2678e+06	465917	549397	1.46113e+06	687172	267810	749361	719247
MFNLQEPYFTWPLIAA	160	175	2	0	970.984	6	12	15.0749	15.2465	972.377	1.49193	1	0	0.104603	-0.208406		0	0.610457		5.67934e+06	1.55412e+07	1.28852e+07	6.77534e+06	1.6163e+06	760615	599860	9383.05	1.43438e+06	593828	965688	610162	176753	462942	199787	475559	628154	15826.6	0
MFNLQEPYFTWPLIAADGGYA	160	180	2	0	1202.57	7	17	12.8583	13.7546	1209.96	13.2056	0.6	0					0.325417		112498	72452.5	17057.2	0	0	129390	113791	0	375830	72748.1	0	2.04013e+07	1.08751e+08	2.21014e+08	2.55013e+08	2.34609e+08	1.69844e+08	1.00713e+08	5.13251e+07	1.42628e+07	3.87811e+06	398128	281027	2.80149e+06	1.37038e+07
FNLQEPY	161	167	1	0	910.431	4	4	9.47868	10.0694	915.926	4.93941	0.4	1					0.89245		5.40532e+07	2.9803e+07	3.56907e+06	1.23567e+07	8.16228e+06	3.77463e+07	2.9448e+08	2.17193e+08	5.00477e+06
FNLQEPY	161	167	2	0	455.719	4	4	8.82243	9.8518	457.296	2.59857	0.4	0					1.08732		1.21172e+08	282681	0	5.56138e+06	1.64178e+08	5.03026e+07	2.23999e+07	1.64898e+07	4.0911e+06
FNLQEPYFTWPLI	161	173	2	0	834.427	6	9	15.0438	15.2205	835.261	0.601326	0.6	0					0.473742		8.35538e+07	1.37557e+08	9.55602e+07	4.06159e+07	1.61113e+07	5.31125e+06	1.86599e+06	1.52992e+06	1.55091e+06	2.34429e+06	853011	1.51907e+06	466842	237924	597779	637554
FNLQEPYFTWPLIA	161	174	2	0	869.946	6	10	14.56	15.0646	870.715	0.430398	1	0	-0.341136	0.862334		-1	0.0129655		9.55652e+09	1.48185e+10	1.0647e+10	5.33372e+09	2.02228e+09	6.47333e+08	2.13269e+08	9.88162e+07	6.42488e+07	3.78901e+07	1.62665e+07	3.70493e+06	2.99051e+06	2.41934e+06	2.80223e+06	2.14942e+06	1.56012e+06
FNLQEPYFTWPLIAA	161	175	2	0	905.464	6	11	14.3557	14.7009	906.337	0.59752	1	0	-0.279281	0.349878		-1	0.189406		2.25133e+08	3.8047e+08	2.83647e+08	1.4665e+08	6.48743e+07	2.24056e+07	7.17484e+06	4.65965e+06	2.84975e+06	2.11567e+06	2.19149e+06	2.31354e+06	1.08276e+06	801016	283322	1.27901e+06	547004	1.21167e+06
FNLQEPYFTWPLIAADGGY	161	179	2	0	1101.53	6	15	14.513	14.6644	1102.97	1.50454	1	0	-0.0271339	-0.273314		-1	0.819982		3.15999e+06	1.03919e+07	1.22834e+07	7.93239e+06	4.19422e+06	642661	1.15614e+06	590391	0	0	0	0	361373	0	0	187361	274170	0	274661	235594	200470	298430
FNLQEPYFTWPLIAADGGYA	161	180	2	0	1137.05	6	16	14.2293	14.6435	1138.29	1.06599	1	0	-0.21181	0.571776		-2	0.425189		3.50802e+07	7.89458e+07	8.82776e+07	6.0865e+07	3.44239e+07	1.84418e+07	7.85712e+06	3.4874e+06	1.19263e+06	1.12962e+06	1.19065e+06	963080	153575	548880	184702	661983	9867.03	353980	198104	425611	0	178196	138812
FNLQEPYFTWPLIAADGGYAF	161	181	2	0	1210.58	7	17					0
NLQEPY	162	167	1	0	763.362	4	3					-1
NLQEPYFTWPLI	162	173	2	0	760.893	5	8					-1
NLQEPYFTWPLIA	162	174	1	0	1591.82	5	9	14.0395	14.3136	1593.11	0.294521	1	0	-0.397699	0.12144	1	1	0.183118		2.36619e+07	3.90447e+07	2.73048e+07	1.02187e+07	1.22158e+06	0	117468	0	108816	0	0	0	5374.63	0	0
NLQEPYFTWPLIA	162	174	2	0	796.411	5	9	13.9762	14.5548	797.125	0.430554	1	0	-0.314817	1.10047	1	1	0.0263343		1.28374e+09	1.91761e+09	1.27605e+09	5.65232e+08	1.97602e+08	6.1534e+07	2.04599e+07	9.83208e+06	4.26105e+06	3.48173e+06	1.35677e+06	2.04913e+06	1.32677e+06	1.36174e+06	988853
NLQEPYFTWPLIAA	162	175	2	0	831.93	6	10	13.8021	14.0131	832.814	0.72589	0.6	0					0.588445		2.02584e+07	3.3714e+07	2.25457e+07	8.21837e+06	2.77395e+06	992578	364398	415575	221079	95939.1	160351	402573	548325	503819	702819	14790.3	378790
NLQEPYFTWPLIAADGGY	162	179	2	0	1028	6	14					-1
NLQEPYFTWPLIAADGGYA	162	180	2	0	1063.52	6	15					0
FTWPLIA	168	174	1	0	847.471	4	4	12.9833	13.6543	848.066	0.046634	1	0	-0.513214	1.39768		1	0.187994		8.56067e+08	4.81572e+08	1.54872e+08	3.056e+07	689045	298490	1.52169e+06	780180	406112
AADGGYAF	174	181	1	0	771.331	4	6					-1
AADGGYAFKYENGKYDIKDVGVDNAGAKAGLTF	174	206	4	0	857.172	8	31					0
ADGGY	175	179	1	0	482.188	3	3	3.46585	4.95228	482.527	0.0684621	1	0	-0.452007	4.01999		1	0.299103		3.08021e+08	1.0155e+08	1.40422e+07	645894	118786	573927	1.54059e+06
ADGGYA	175	180	1	0	553.225	3	4	3.65525	4.79513	553.678	0.142436	0.4	0					0.0733039		9.22426e+08	3.83278e+08	9.62704e+07	1.84461e+07	1.3381e+06	4485.17	0	846767
ADGGYAFKYENGKY	175	188	2	0	791.862	5	12	8.04112	8.69442	793.432	2.18207	1	0	0.419969	1.3407	1	0	0.258912		1.2122e+07	1.56213e+08	3.4092e+08	3.67339e+08	2.50981e+08	1.21044e+08	4.5777e+07	1.49608e+07	3.8064e+06	199335	1.22616e+06	539111	203684	715254	2.7201e+06	1.05774e+06	3.33062e+06	2.9168e+06
ADGGYAFKYENGKY	175	188	3	0	528.244	5	12	8.04112	8.52322	529.31	2.24128	1	0	0.447023	0.790137	1	0	0.106496		8.98598e+06	1.1855e+08	2.76571e+08	2.83066e+08	2.03833e+08	9.46603e+07	3.57026e+07	7.47685e+06	2.5066e+06	3.04319e+06	1.22471e+06	0	1.15779e+06	417162	2.52394e+06	4.63397e+06	2.6869e+06	2.43085e+06
ADGGYAFKYENGKYDIKD	175	192	2	0	1027.48	6	16	8.21215	8.42983	1030.06	3.93033	1	1	0.76985	-0.0602059	0	-1	1.46194		17207.1	2.06148e+06	1.69712e+07	2.6864e+07	1.6528e+07	9.88444e+06	2.46384e+06	659037	0	0	0	0	0	193683	0	0	0	0	1.30196e+06	0	3.08856e+06	1.22217e+06	3.12249e+06
ADGGYAFKYENGKYDIKD	175	192	3	0	685.322	6	16	8.13442	8.6166	686.587	2.56563	0.6	0					0.302224		3.29186e+07	3.86328e+07	1.13802e+08	1.53866e+08	1.25264e+08	7.84217e+07	4.24301e+07	1.3623e+07	7.75495e+06	1.43639e+06	1.35325e+06	396088	631696	504211	554453	1.15631e+06	345890	189804	1.05617e+06	775468	9.79717e+06	636543	604556
ADGGYAFKYENGKYDIKDVGVDNAGAKAGL	175	204	3	0	1036.18	7	28	8.94688	9.4476	1038.23	4.32541	1	0	0.269938	0.850007	1	-1	0.298835		7.11923e+06	7.65394e+07	7.72469e+07	1.97863e+08	4.55324e+08	4.02885e+08	3.74407e+08	3.83594e+08	1.91574e+08	1.07204e+08	8.48121e+07	2.43002e+07	4.86029e+06	1.34692e+07	533951	240048	4.94723e+06	240349	509160	9.4704e+06	4.1498e+06	4.8257e+06	8.51854e+06	1.09771e+06	3035.08	4.96009e+06	56910	588380	1.89361e+06	0
ADGGYAFKYENGKYDIKDVGVDNAGAKAGL	175	204	4	0	777.383	7	28	8.88465	9.02467	778.92	4.30693	1	0	0.266319	-0.309976	1	-1	0.0623198		1.69906e+07	8.78695e+06	3.47531e+07	1.13961e+08	1.92487e+08	2.63809e+08	2.35377e+08	1.89669e+08	1.36652e+08	6.99577e+07	3.8139e+07	2.25217e+07	1.89466e+07	3.93647e+06	5.26715e+06	872611	7.15923e+06	441610	2.89036e+06	573080	5.8024e+06	446746	3.01275e+06	0	2.60436e+06	0	22817.8	0	204382	0
ADGGYAFKYENGKYDIKDVGVDNAGAKAGLTF	175	206	4	0	839.412	8	30	9.7275	10.2404	840.965	4.20193	1	0	0.190898	0.889134		-1	0.0523328		1.70636e+08	5.56356e+07	5.69351e+08	7.51231e+08	1.56974e+09	1.72437e+09	1.93417e+09	1.43369e+09	1.03493e+09	6.21683e+08	4.01209e+08	2.21921e+08	1.4115e+08	9.39166e+07	7.293e+07	3.47576e+07	3.34419e+07	2.07519e+07	2.21064e+07	1.92256e+07	2.06289e+07	1.69232e+07	9.18285e+06	5.29304e+06	5.82588e+06	337660	1.04915e+06	1.13135e+06	2.13726e+06	0
ADGGYAFKYENGKYDIKDVGVDNAGAKAGLTFL	175	207	3	0	1156.58	8	31	10.5046	11.2051	1158.62	4.05279	0.6	0					0.100756		9.97964e+06	6.20601e+06	9.33526e+07	3.20288e+08	5.1479e+08	6.78443e+08	7.17355e+08	5.76737e+08	3.88589e+08	2.49024e+08	1.22868e+08	5.84098e+07	4.03428e+07	4.83753e+06	2.53221e+06	1.01545e+07	564138	0	0	0	0	0	0	0	0	457587	2.12825e+06	5.19027e+06	337283	421474
ADGGYAFKYENGKYDIKDVGVDNAGAKAGLTFL	175	207	4	0	867.683	8	31	10.5046	11.2207	869.227	4.09179	0.6	0					0.0445316		1.87336e+06	2.49986e+07	2.36764e+08	6.19287e+08	1.09137e+09	1.38413e+09	1.42473e+09	1.21389e+09	8.23133e+08	5.27351e+08	3.00871e+08	1.74234e+08	7.36713e+07	4.8943e+07	1.18393e+07	3.19781e+06	0	369455	224050	519629	0	0	0	0	0	0	69202.3	807515	920790	1.47305e+06
DGGYAFKYENGKYDIKDVGVDNAGAKAGLTF	176	206	4	0	821.653	8	29					-1
YAFKYENGKYDIKDVGVDNAGAKAGL	179	204	3	0	936.14	7	24	9.35128	9.43205	940.537	11.51	0.6	0					0.130438		778153	0	774328	0	0	0	0	0	1.92573e+06	1.80744e+07	7.66762e+07	2.58068e+08	5.09929e+08	6.71378e+08	5.89044e+08	2.78787e+08	257385	143851	0	0	0	0	0	0	0	1.23344e+06	0	661058	395148	0
AFKYENGKY	180	188	2	0	560.277	5	7	6.67218	6.70333	565.989	10.7347	0.4	0					0.443915		0	0	0	0	0	0	0	0	0	0	236342	0	506176
AFKYENGKYDIKD	180	192	2	0	795.894	5	11	5.76723	6.51632	801.873	11.0012	1	0	4.90693	1.64873	1	-7	0.030496		667708	216925	385969	0	289539	719504	103850	603578	111545	4.60711e+08	3.42206e+09	7.99815e+09	8.37126e+09	5.11534e+09	2.25078e+09	8.20434e+08	2.92627e+08
AFKYENGKYDIKD	180	192	3	0	530.931	5	11	5.76723	6.45398	534.913	10.9885	1	0	4.90061	1.44828	1	-7	0.0235195		0	204008	0	0	198103	0	84404.9	378791	468843	3.10507e+08	2.39646e+09	5.68618e+09	5.69893e+09	3.49738e+09	1.55367e+09	5.71943e+08	1.91979e+08
AFKYENGKYDIKDVGVDNAGAKAGL	180	204	3	0	881.785	7	23					-1
AFKYENGKYDIKDVGVDNAGAKAGL	180	204	4	0	661.591	7	23	8.53877	8.58545	663.411	5.71043	0.4	0					0.125891		0	222432	1.59371e+06	5.81884e+06	9.07745e+06	1.09336e+07	9.34439e+06	1.66612e+07	2.43343e+06	1.44073e+07	0	1.03245e+07	0	3.42225e+06	0	189035	0	121964	0	290773	0	0	0	0	0	0	0	0	0	595730
AFKYENGKYDIKDVGVDNAGAKAGLTF	180	206	3	0	964.491	7	25					-1
AFKYENGKYDIKDVGVDNAGAKAGLTF	180	206	4	0	723.62	7	25	9.36682	9.82072	725.058	4.01997	0.6	0					0.140057		911817	7.2636e+06	3.48613e+07	9.24226e+07	1.52453e+08	1.70772e+08	1.52966e+08	1.11377e+08	6.14268e+07	2.66063e+07	7.89985e+06	7.83005e+06	1.70443e+06	1.82857e+06	393408	2.5587e+06	688353	409150	502798	1.68363e+06	246791	566989	982731	732101	1.39291e+06	1.20693e+06	1.53037e+06	1.45106e+06	1.2064e+06	1.07809e+06
AFKYENGKYDIKDVGVDNAGAKAGLTFL	180	207	3	0	1002.19	7	26	10.3492	10.6135	1004.14	4.06021	0.6	0					0.184907		739866	2.14806e+06	1.26682e+07	5.15268e+07	8.75791e+07	9.2796e+07	7.96845e+07	8.51952e+07	3.48316e+07	1.39268e+07	1.88591e+07	311559	557050	0	0	0	523400	0	0	0	0	340260	3459.95	8631.69	24598.6	121647	164419	75828.1	0	627458
AFKYENGKYDIKDVGVDNAGAKAGLTFL	180	207	4	0	751.891	7	26	10.3803	10.5046	753.332	3.96072	0.6	0					0.112753		1.17484e+06	2.44392e+06	1.53694e+07	2.83876e+07	5.45786e+07	6.2242e+07	4.22045e+07	3.9256e+07	2.41059e+07	1.50006e+07	0	2.52002e+06	2.7664e+06	0	2.10155e+06	0	538268	0	1.37282e+06	0	156242	493227	471865	214976	158840	235919	176622	278449	0	0
FKYENGKY	181	188	1	0	1048.51	4	6	6.70333	7.01502	1051.04	1.88518	0.4	0					1.50917		313423	3.8966e+06	1.32135e+07	8.67544e+06	2.31256e+06	0	183376	242274	373894	198453	122239
FKYENGKY	181	188	2	0	524.759	4	6	6.70333	7.21697	526.003	1.84546	1	0	1.10944	0.891546	1	-2	0.141551		2.04967e+07	1.46087e+08	2.56803e+08	2.10177e+08	1.0298e+08	3.07284e+07	7.41659e+06	1.40737e+06	707280	1.20653e+06	334819
FKYENGKYDIKD	181	192	2	0	760.375	5	10	7.0461	7.09273	760.963	0.258285	0.2	0					0.176508		5.17806e+07	6.56527e+07	3.36663e+07	1.37858e+07	4.36352e+06	722024	220787	0	0	319877	0	13470.4	0	0	0	0
FKYENGKYDIKD	181	192	3	0	507.252	5	10	6.98387	7.0461	507.664	0.318485	1	0	-0.402503	-0.560121	1	-3	0.190984		6.60803e+07	8.92053e+07	5.1355e+07	1.36959e+07	7.13897e+06	2.26387e+06	243672	187712	0	51516.1	115570	74477.7	13362.8	0	121426	285584
FKYENGKYDIKDVGVDNAGAKAGL	181	204	2	0	1286.66	7	22	8.38317	8.42983	1288.84	2.84322	1	0	0.131526	-0.610182	0	-4	0.383913		869011	2.04855e+06	5.97044e+06	6.91982e+06	8.3142e+06	5.47227e+06	5.93676e+06	2.68181e+06	579720	357896	0	346066	0	0	287723	0	223283	0	0	0	0	0	0	0	0	0	0	0	223698	0
FKYENGKYDIKDVGVDNAGAKAGL	181	204	3	0	858.106	7	22	8.28987	8.64772	859.634	3.05152	0.4	0					0.118013		2.26532e+07	4.28503e+07	3.0836e+08	3.50507e+08	3.61339e+08	3.47452e+08	2.56573e+08	1.66245e+08	9.63539e+07	4.55775e+07	2.38309e+07	8.23528e+06	3.72325e+06	1.72042e+06	1.25868e+06	1.70857e+06	1.00173e+06	928531	519787	621504	786244	0	390905	381513	322858	359053	0	124694	261778	0
FKYENGKYDIKDVGVDNAGAKAGL	181	204	4	0	643.831	7	22	8.39872	8.52322	645.249	4.14017	1	1	0.45479	-0.359876	-1	-5	0.383743		8.44097e+06	2.14451e+07	6.72731e+07	7.58495e+07	8.50254e+07	8.61699e+07	7.64112e+07	4.15095e+07	2.15242e+07	1.20174e+07	5.40271e+06	2.76515e+06	1.22777e+06	399883	1.03501e+07	1.03457e+06	38276.6	196722	5.15146e+06	394755	0	115681	2.35077e+07	0	123846	0	0	0	441643	0
FKYENGKYDIKDVGVDNAGAKAGLTF	181	206	2	0	1410.71	7	24	9.40097	9.57202	1412.96	2.80375	1	0	0.0634538	-0.210175	1	-3	0.606417		1.45413e+06	6.17739e+06	1.0424e+07	1.44309e+07	2.0373e+07	2.07699e+07	1.4656e+07	8.00763e+06	1.05803e+06	0	294928	0	0	0	0	273317	260198	0	0	0	544111	0	319499	0	326938	0	0	0	0	0
FKYENGKYDIKDVGVDNAGAKAGLTF	181	206	4	0	705.861	7	24	9.1336	9.99163	706.95	2.66673	1	1	0.0321476	1.99911	1	-2	0.244279		0	2.33804e+08	1.03133e+09	1.08543e+09	7.59055e+08	5.96813e+08	4.51968e+08	3.0161e+08	1.67474e+08	8.58972e+07	3.08468e+07	1.66008e+07	4.31743e+06	3.1924e+06	6.73013e+06	968546	5.67068e+06	1.08143e+06	1.16755e+07	9.48659e+06	2.69634e+07	1.44892e+07	1.49894e+07	2.20214e+06	3.2281e+06	618679	2.75084e+06	925432	688154	211655
FKYENGKYDIKDVGVDNAGAKAGLTFL	181	207	3	0	978.506	7	25	10.287	10.8005	980.01	2.74669	0.4	1					0.181497		1.09346e+07	2.8609e+08	3.78986e+08	2.41689e+08	4.1781e+08	4.15868e+08	3.30893e+08	2.43181e+08	1.41923e+08	6.12817e+07	3.63166e+07	1.60217e+07	1.84182e+06	2.89516e+06	1.21503e+06	1.24203e+06	640776	308901	1.50626e+06	296511	0	296326	0	0	1.10053e+06	0	0	275475	268614	0
FKYENGKYDIKDVGVDNAGAKAGLTFL	181	207	4	0	734.132	7	25	10.0383	10.8627	735.138	2.25912	1	1	-0.08163	1.89111	1	-7	0.357724		8.861e+06	4.41056e+08	1.0364e+09	8.50066e+08	6.8858e+08	5.99682e+08	4.76426e+08	3.05456e+08	1.91114e+08	6.65727e+07	4.28366e+07	7.53655e+06	8.49312e+06	4.77243e+06	2.98392e+06	2.67184e+06	3.60089e+06	4.23108e+06	1.92588e+06	1.65319e+06	190267	377713	0	127203	95501.1	2.40892e+06	50531.6	258337	431554	876854
KYENGKYDIKD	182	192	2	0	686.841	5	9					-1
KYENGKYDIKD	182	192	3	0	458.23	5	9					-1
KYENGKYDIKDVGVDNAGAKAGL	182	204	3	0	809.083	7	21	7.72995	8.02557	810.854	3.88841	1	0	0.438191	0.190421	1	-4	0.250361		1.03515e+06	1.98912e+07	2.97966e+07	6.51669e+07	1.16527e+08	8.55999e+07	6.06555e+07	5.35982e+07	1.69045e+07	4.27082e+06	4.20487e+06	158974	171805	841853	0	196646	199832	30203.3	378928	23175.9	29836.7	0	430234	39640.6	3.07752e+06	0	26151.5	9.80792e+06	0
KYENGKYDIKDVGVDNAGAKAGL	182	204	4	0	607.064	7	21	7.80777	7.91668	608.332	3.64522	1	0	0.374691	-0.409991	1	-4	0.124807		0	566883	4.07793e+06	9.37553e+06	1.4106e+07	1.67135e+07	9.91153e+06	6.34095e+06	3.50147e+06	2.16978e+06	0	0	0	370390	0	0	0	134856	119203	200613	0	0	0	0	0	0	0	0	0
KYENGKYDIKDVGVDNAGAKAGLTF	182	206	3	0	891.789	7	23	8.80688	9.07137	894.805	7.46167	1	0	1.20181	0.0902992		-8	0.938523		0	5.04146e+06	3.57314e+07	8.06315e+07	1.09994e+08	1.07205e+08	8.74366e+07	5.90553e+07	3.22984e+07	1.91427e+07	1.08209e+07	1.0953e+07	9.26481e+06	2.74057e+07	1.11495e+08	9.7893e+07	6.70674e+07	1.63851e+07	1.60147e+07	2.95433e+06	2.82668e+06	0	223890	1.38957e+06	0	318532	0	0	0	859279
KYENGKYDIKDVGVDNAGAKAGLTFL	182	207	3	0	929.483	7	24	9.88287	10.1005	931.072	3.10583	0.6	0					0.125638		1.15584e+07	1.66465e+07	4.21711e+07	8.14127e+07	1.00523e+08	9.09014e+07	7.68665e+07	4.52269e+07	2.38283e+07	1.44661e+07	806657	492150	1.8138e+06	0	0	1.58647e+06	0	1.51311e+06	0	0	0	212364	0	0	0	0	627221	24840	0	0
KYENGKYDIKDVGVDNAGAKAGLTFL	182	207	4	0	697.364	7	24	9.92947	10.0538	698.632	3.41191	1	0	0.202404	-0.360359	1	-2	0.141139		421182	1.46014e+06	1.60698e+07	2.74897e+07	5.21565e+07	4.06762e+07	3.25931e+07	2.05016e+07	1.29195e+07	4.25295e+06	1.44578e+06	233765	1.76213e+06	203150	311245	0	268854	0	155448	0	500.218	6878	0	0	0	0	0	303085	244970	0
DIKDVGVD	189	196	2	0	430.722	4	6					-1
DIKDVGVDNAGAKAGL	189	204	2	0	771.91	5	14	7.24803	7.77663	773.168	1.63465	0.6	0					1.14038		8.41865e+06	1.26951e+08	2.05285e+08	1.72661e+08	3.07088e+07	6.08701e+06	2.57375e+06	6.31124e+06	798473	893838	554544	837767	177803	140922	198425	2.19808e+06	3.58745e+06	1.78444e+06	265313	0
DIKDVGVDNAGAKAGL	189	204	3	0	514.942	5	14	7.40337	7.6366	515.908	2.0176	1	0	0.213103	-0.0101984	1	1	0.120116		2.13793e+06	3.61578e+07	7.77425e+07	7.10747e+07	3.8561e+07	1.55099e+07	4.58122e+06	960136	161394	0	878534	130379	0	953732	0	0	1.82357e+06	0	0	0
DIKDVGVDNAGAKAGLTF	189	206	2	0	895.968	6	16	8.97798	9.07137	897.327	1.672	0.6	0					0.106795		5.4952e+06	6.78258e+07	5.92003e+07	8.78357e+07	4.00602e+07	2.2569e+07	6.20925e+06	1.13556e+06	0	331502	0	0	0	0	255814	0	0	216115	0	365753	263101	0	0
DIKDVGVDNAGAKAGLTF	189	206	3	0	597.648	6	16					-1
DIKDVGVDNAGAKAGLTFL	189	207	2	0	952.51	6	17					-1
DIKDVGVDNAGAKAGLTFL	189	207	3	0	635.342	6	17					-1
VGVDNAGAKAGLTF	193	206	2	0	660.351	5	12	9.41652	9.92428	665.939	10.4024	0.4	0					0.094058		1.02442e+06	7.19547e+06	2.07529e+07	7.99989e+06	2.76067e+06	1.81902e+06	4.48333e+06	2.14229e+06	2.16844e+06	572770	8.62018e+08	2.31934e+09	1.2095e+09	2.58598e+08	2.90335e+07	1.3303e+06	423622	402791
VGVDNAGAKAGLTFL	193	207	2	0	716.893	5	13	10.4735	10.8938	718.234	1.83503	1	0	0.196884	0.5915		0	0.172029		2.53905e+07	1.18912e+08	2.08278e+08	1.61942e+08	8.10159e+07	2.77555e+07	9.62711e+06	4.989e+06	784211	1.48419e+06	449375	635765	235717	0	158963	0	12857.5	624707	6.04284e+06
TFLVD	205	209	1	0	594.313	3	3	8.67887	9.3202	594.702	0.0306702	1	0	-0.521084	1.30222			0.531029		6.05791e+08	2.14207e+08	3.82766e+07	2.68526e+06	1.0197e+06	3.55497e+06	2.52968e+06
LVDL	207	210	1	0	459.281	3	2	8.2588	9.07137	459.537	-0.0146416	1	0	-0.617287	1.85289		1	0.0727121		1.26222e+09	3.22368e+08	3.73006e+07	3.41867e+06	1.46295e+06	353443
LVDLIKNKHMNA	207	218	3	0	465.931	5	10	7.48107	7.99445	466.664	1.31099	1	0	0.141733	0.890742		0	0.0921232		1.32159e+07	9.75602e+07	1.64611e+08	1.06645e+08	3.71375e+07	6.67426e+06	399873	554486	0	0	115150	0	0	0	0	0
LVDLIKNKHMNADTD	207	221	2	0	863.943	6	13	7.2791	7.72995	865.386	1.81724	0.6	0					0.311446		429997	2.71939e+07	7.29479e+07	6.8071e+07	4.105e+07	1.26432e+07	890777	646364	910437	207122	250857	1.1168e+06	133033	633445	211844	190831	0	0	0	0
LVDLIKNKHMNADTD	207	221	3	0	576.298	6	13	7.66772	7.72995	577.043	1.16627	0.4	1					0.0578039		8.74907e+06	4.52303e+06	9.43589e+06	1.14595e+07	5.87951e+06	1.89655e+06	682135	0	0	0	0	0	0	0	0	158.718	0	0	3079.51	0
LVDLIKNKHMNADTDY	207	222	3	0	630.652	6	14	8.18107	8.60102	631.859	2.44162	1	0	0.379184	0.590268		1	0.061358		3.44322e+07	2.8713e+08	7.14618e+08	9.38146e+08	7.77724e+08	4.64473e+08	2.25444e+08	8.08116e+07	3.17924e+07	1.52106e+07	2.02133e+07	2.0688e+07	1.76973e+07	6.32068e+06	4.59258e+06	194870	4.215e+06	640089	0	0	0
LVDLIKNKHMNADTDYSIA	207	225	3	0	721.037	6	17	8.5699	9.1336	722.581	3.29566	0.6	0					0.183525		795573	1.23997e+06	6.26613e+07	1.36264e+08	1.73337e+08	1.63972e+08	1.10756e+08	4.90908e+07	1.44729e+07	1.97401e+06	3.30862e+06	1.25275e+06	372335	341775	87679.8	154451	284269	923047	383001	1.47191e+06	1.10522e+06	0	573837	242723
LVDLIKNKHMNADTDYSIAE	207	226	2	0	1145.57	7	18	8.52322	8.85353	1147.9	3.24704	1	0	0.412026	0.302014	1	-1	0.418295		523646	5.37925e+06	4.33015e+07	9.18506e+07	1.26506e+08	1.144e+08	7.42847e+07	3.49171e+07	1.47818e+07	2.40195e+06	448323	880981	2.74317e+06	376126	1.25939e+06	10430.5	254607	459633	671725	0	966905	50579.1	70439	12977.2	323264	0
LVDLIKNKHMNADTDYSIAE	207	226	3	0	764.051	7	18	8.47653	8.60102	765.714	3.57611	1	0	0.512275	-0.35993	1	-1	0.148891		484439	1.86755e+06	5.76858e+07	1.22563e+08	1.36212e+08	1.63516e+08	1.12876e+08	5.30735e+07	2.64829e+07	1.03495e+07	3.36763e+06	1.28888e+06	527735	2.14112e+06	0	0	6.76075e+06	150917	739258	2.8989e+06	424210	881746	0	146371	0	395425
LVDLIKNKHMNADTDYSIAE	207	226	4	0	573.29	7	18	8.50765	8.67887	574.44	3.18898	1	0	0.394341	-0.209639	1	-1	0.105608		485792	1.01678e+06	1.26838e+07	3.25565e+07	4.64276e+07	4.05981e+07	2.56961e+07	1.31815e+07	4.30689e+06	783705	0	130894	147505	0	0	0	132656	0	0	293314	121765	535.7	239975	19023.7	0	0
LVDLIKNKHMNADTDYSIAEAA	207	228	3	0	811.409	7	20	9.04023	9.43205	813.18	3.81988	0.6	0					0.298226		4.53769e+07	2.26534e+08	6.17303e+08	1.14844e+09	1.51308e+09	1.53978e+09	1.22901e+09	8.18482e+08	4.71547e+08	2.61003e+08	1.20078e+08	5.62347e+07	4.835e+07	1.1723e+07	7.5122e+06	1.98012e+07	7.02316e+06	5.68113e+06	9.82404e+07	2.29636e+06	508779	4.94043e+07	489243	0	0	0	0	0
LVDLIKNKHMNADTDYSIAEAAFNKGETAM	207	236	3	0	1104.21	8	28	10.5513	10.6135	1106.25	4.03402	1	0	0.212873	-0.560174	1	-1	0.413219		0	0	1.33315e+06	3.22664e+06	8.9625e+06	1.01564e+07	6.84767e+06	6.73044e+06	1.86903e+06	1.3779e+06	430484	0	0	0	0	414874	0	0	0	0	0	0	0	0	0	264919	0	0	309653	0
LVDLIKNKHMNADTDYSIAEAAFNKGETAM	207	236	4	0	828.408	8	28					-1
VDLIKNKHMNA	208	218	2	0	641.85	5	9	6.28263	6.85918	642.954	1.39125	1	0	0.270513	1.09388	0	0	0.101926		4.24364e+07	2.17414e+08	3.33133e+08	2.12437e+08	8.55011e+07	2.58174e+07	4.05413e+06	535315	108175	101834	0	597053	0	0	3129.16
VDLIKNKHMNA	208	218	3	0	428.236	5	9	6.46957	6.59428	429.487	2.93778	0.4	1					0.0863431		1.68801e+07	7.05898e+07	1.16513e+08	6.74996e+07	2.84926e+07	8.05648e+06	644219	170208	12007.8	7.11664e+07	0	0	1.38516e+07	0	0
VDLIKNKHMNADTD	208	221	2	0	807.401	6	12					-1
VDLIKNKHMNADTDY	208	222	2	0	888.933	6	13	7.24803	7.90113	890.711	2.45033	1	0	0.456422	1.34006	1	-1	0.173779		4.21317e+07	3.15691e+08	8.79401e+08	1.07776e+09	9.39366e+08	5.15497e+08	2.51425e+08	8.87022e+07	2.93985e+07	1.28464e+07	1.27839e+07	1.20218e+07	1.7942e+06	9.42878e+06	392758	2.11553e+06	0	1.15575e+07	494129	7.59486e+06
VDLIKNKHMNADTDY	208	222	3	0	592.958	6	13	7.4189	7.43445	594.059	2.19749	1	0	0.349772	-0.710251	1	-2	0.0119904		6.23924e+06	3.76663e+07	9.61022e+07	1.17432e+08	9.85848e+07	5.52344e+07	2.68275e+07	0	3.70589e+06	1.24527e+06	0	427464	12029.8	0	0	0	0	0	0	0
VDLIKNKHMNADTDYS	208	223	2	0	932.449	6	14					-1
VDLIKNKHMNADTDYS	208	223	3	0	621.968	6	14	6.79683	7.03055	623.394	3.12786	0.6	0					0.133273		0	1.8935e+06	1.71486e+07	3.68048e+07	4.38892e+07	3.34228e+07	1.92349e+07	7.5e+06	966317	560396	0	154223	0	501835	112026	0	694248	0	0	217298	0
VDLIKNKHMNADTDYSIA	208	225	2	0	1024.51	6	16	7.88558	8.39872	1027.12	3.94868	1	0	0.77614	0.889938	1	-3	0.320435		229776	5.34242e+06	5.34863e+07	1.26101e+08	1.6793e+08	1.34909e+08	1.01268e+08	3.2623e+07	1.933e+07	454723	3.48848e+06	1.07916e+06	7.73812e+06	7.24736e+06	2.31235e+07	3.22781e+06	5.74432e+06	259498	1.46868e+06	202606	853725	458796	1.45008e+06
VDLIKNKHMNADTDYSIA	208	225	3	0	683.342	6	16	7.83888	8.46097	685.291	4.58358	1	1	0.993731	1.24031	1	-3	0.182483		0	3.87052e+07	1.58925e+08	2.93755e+08	4.11822e+08	3.50939e+08	2.10594e+08	1.05793e+08	4.5106e+07	1.53196e+07	8.18109e+06	2.87156e+07	6.06402e+07	7.47696e+07	7.09838e+07	4.38955e+07	1.70864e+07	3.86699e+06	1.50946e+06	538055	224999	1.39751e+06	401280
VDLIKNKHMNADTDYSIAE	208	226	2	0	1089.03	6	17	7.77663	8.39872	1092.06	4.73362	1	0	0.949721	1.24031	0	-4	0.628218		779750	4.06099e+06	9.397e+07	3.66976e+08	5.14235e+08	4.70392e+08	3.07843e+08	1.51229e+08	6.55446e+07	2.00044e+07	6.40151e+06	5.47475e+06	3.91531e+06	3.77007e+07	7.14928e+07	7.92475e+07	4.74028e+07	3.46501e+07	5.82841e+06	1.10987e+07	1.10112e+06	1.45649e+06	421637	656129
VDLIKNKHMNADTDYSIAE	208	226	3	0	726.356	6	17	7.7922	8.7758	730.008	9.62153	0.6	1					1.28642		0	1.26484e+07	2.15489e+08	7.67192e+08	1.29331e+09	1.22916e+09	8.30954e+08	4.28828e+08	1.85982e+08	6.79528e+07	8.54845e+07	1.29128e+08	1.48015e+08	2.51381e+08	4.21025e+08	5.26708e+08	7.22194e+08	9.3777e+08	8.92688e+08	6.25388e+08	3.43066e+08	1.60203e+08	6.70592e+07	2.405e+07
VDLIKNKHMNADTDYSIAE	208	226	4	0	545.019	6	17					-1
VDLIKNKHMNADTDYSIAEAA	208	228	3	0	773.714	7	19	8.11887	8.5699	775.339	3.45483	1	0	0.419935	0.690229		-4	0.304792		523695	9.78842e+06	6.21453e+07	1.37594e+08	1.91284e+08	1.78908e+08	1.11121e+08	5.54186e+07	2.62921e+07	3.5711e+06	926572	3.64638e+06	550396	439943	6.64107e+06	1.64736e+06	1.21823e+06	3.11009e+06	1.14097e+06	0	2.50309e+06	0	643288	686704	763757	0	632234
VDLIKNKHMNADTDYSIAEAAF	208	229	3	0	822.737	7	20					-1
VDLIKNKHMNADTDYSIAEAAFNKGETA	208	235	3	0	1022.83	8	26	9.5409	9.74305	1030.87	22.2558	1	0	4.11667	-0.11016		-13	0.692275		0	0	3.22014e+07	6.80076e+06	1.16229e+07	9.74136e+06	7.7864e+06	6.48989e+06	1.57911e+06	0	0	1.26703e+06	0	0	0	0	0	0	0	0	2.31776e+06	1.56319e+07	6.83999e+07	1.80564e+08	2.75025e+08	3.31668e+08	2.79605e+08	1.6616e+08	8.00939e+07	2.82357e+07
VDLIKNKHMNADTDYSIAEAAFNKGETAM	208	236	3	0	1066.51	8	27	10.4424	10.7176	1072.1	14.7577	1	0	2.42002	0.124602		-4	0.12589		0	0	266366	4.7167e+06	1.02041e+07	8.09333e+06	4.08281e+06	2.24732e+06	698618	272424	0	5.45418e+06	6.93539e+07	2.2138e+08	4.58349e+08	6.96985e+08	8.13329e+08	7.86766e+08	6.32348e+08	4.00357e+08	2.50081e+08	1.45337e+08	6.72542e+07	3.54993e+07	2.47821e+07	6.10569e+06	2.92441e+06	1.01123e+07	344895	357004
LIKNKHMNA	210	218	2	0	534.803	5	7	4.68453	5.35858	535.823	1.34656	1	0	0.477693	1.40743	1	1	0.0907842		2.87617e+07	1.59512e+08	2.32734e+08	1.21154e+08	4.1066e+07	9.07151e+06	1.13503e+06	65346.2	135215	86686.1	54488.6	0	0
LIKNKHMNA	210	218	3	0	356.871	5	7	4.66872	4.921	357.553	1.35085	1	0	0.481054	0.0510649	1	1	0.0272326		1.15461e+07	5.97104e+07	8.79485e+07	4.96459e+07	1.62723e+07	2.5547e+06	229703	127771	0	3721.73	11989.5	0	0
LIKNKHMNADTD	210	221	2	0	700.354	5	10	4.60553	5.20222	701.691	1.80758	1	0	0.41404	1.15863	1	0	0.100331		1.22125e+07	8.63964e+07	1.73226e+08	1.5764e+08	8.65689e+07	3.33697e+07	9.35774e+06	1.95375e+06	334456	50485.2	224023	22723.8	96259.4	0	54823.4	71725.1
LIKNKHMNADTD	210	221	3	0	467.238	5	10	4.54227	4.81092	468.158	1.8917	0.4	0					0.478336		5.59148e+06	4.0705e+07	8.00225e+07	7.68451e+07	4.34543e+07	1.72345e+07	4.67681e+06	880942	109484	174305	37667.2	0	161084	0	0	975111
LIKNKHMNADTDY	210	222	2	0	781.885	6	11	6.08002	6.82802	783.538	2.32253	1	0	0.580632	1.64525		1	0.0593552		7.85461e+07	5.22641e+08	1.24289e+09	1.64413e+09	1.25904e+09	7.10552e+08	3.03373e+08	1.10365e+08	3.38774e+07	6.00279e+06	326694	150870	0	526205	174866	512290	0	368626
LIKNKHMNADTDYSIA	210	225	2	0	917.462	6	14	7.03055	7.4189	919.76	3.45453	1	0	0.775916	0.488645	1	0	0.302423		0	5.40273e+06	5.24952e+07	1.28597e+08	1.46722e+08	1.29984e+08	7.15044e+07	2.52941e+07	2.22612e+07	386764	1.83386e+07	386953	0	251901	0	2.1952e+06	0	0	788467	443192	187285
LIKNKHMNADTDYSIA	210	225	3	0	611.977	6	14	7.03055	7.7144	613.381	3.07117	1	0	0.625762	1.43895	1	0	0.0928405		0	2.16849e+07	1.15441e+08	2.44605e+08	3.05289e+08	2.38433e+08	1.38809e+08	5.94418e+07	1.0031e+07	485886	1.91036e+06	0	95567.2	127697	123264	116539	0	159213	205125	366961	73400.4
LIKNKHMNADTDYSIAE	210	226	2	0	981.983	6	15	6.90595	7.69882	984.251	3.32277	1	0	0.637546	1.78954	1	0	0.348901		3.77738e+06	6.28934e+07	2.51136e+08	5.38475e+08	6.86841e+08	5.76403e+08	3.83165e+08	2.24168e+08	6.93162e+07	5.03341e+07	2.80139e+06	6.20599e+06	0	2.2805e+06	862461	1.68299e+06	413910	1.89849e+06	0	807644	319228	1.57588e+06
LIKNKHMNADTDYSIAE	210	226	3	0	654.991	6	15	6.99943	7.46552	656.434	3.11728	1	0	0.562427	0.738629	1	0	0.122448		759448	2.28046e+08	4.01396e+08	8.26467e+08	1.08897e+09	8.75577e+08	5.31851e+08	2.61881e+08	1.01871e+08	3.42403e+07	1.15211e+06	3.64198e+06	818859	1.34149e+07	0	0	1.66535e+07	0	0	1.6112e+06	0	0
LIKNKHMNADTDYSIAEAA	210	228	2	0	1053.02	6	17	7.46552	7.83888	1055.55	3.77554	0.6	0					0.767346		0	1.69341e+06	1.08772e+07	3.54837e+07	4.76198e+07	4.4259e+07	2.33057e+07	1.24328e+07	1.19059e+06	509459	0	795950	0	1.15162e+06	0	918574	0	997904	0	806626	0	2.30954e+06	476006	1.19382e+06
LIKNKHMNADTDYSIAEAA	210	228	3	0	702.349	6	17					0
LIKNKHMNADTDYSIAEAAF	210	229	3	0	751.372	7	18					-1
LIKNKHMNADTDYSIAEAAFNKGETAM	210	236	3	0	995.148	8	25	9.88287	10.0072	997.053	3.82793	0.6	0					0.246984		0	0	7.9727e+06	2.41616e+07	3.74426e+07	3.89723e+07	3.37448e+07	2.5242e+07	9.49844e+06	3.68226e+06	1.1784e+06	93498.7	37734.5	1.64988e+06	395426	29246.4	1.18591e+06	0	0	0	0	0	22431.2	0	0	420784	789662	0	1.07318e+06	654111
LIKNKHMNADTDYSIAEAAFNKGETAM	210	236	4	0	746.613	8	25	9.8518	9.96055	748.636	6.20387	1	0	0.783609	-0.410527	0	-1	0.596667		0	286774	2.1462e+06	1.39532e+07	2.13544e+07	2.45541e+07	1.79422e+07	1.57018e+07	5.03266e+06	1.7135e+06	0	2.09377e+06	470063	377583	0	958649	0	243801	0	652507	280919	0	165666	609466	265870	341957	242730	1.1203e+06	1.80339e+06	2.31885e+06
IKNKHMNADTDY	211	222	2	0	725.343	5	10	5.59392	6.23587	727.008	2.42447	1	0	0.752312	1.3042		1	0.106757		1.58458e+07	1.38788e+08	3.48539e+08	4.4521e+08	3.41353e+08	1.86786e+08	8.57155e+07	3.28359e+07	9.98682e+06	1.77146e+06	102825	242108	123969	81797.8	423684	841168
IKNKHMNADTDYSIA	211	225	2	0	860.92	6	13	6.68777	7.09273	863.919	4.92912	1	0	1.50199	0.542082	0	-5	1.00813		0	1.37739e+06	2.27631e+07	5.87912e+07	7.37112e+07	5.3319e+07	2.73333e+07	1.16307e+07	844325	475211	0	316614	0	0	233318	140423	0	6.63993e+06	1.74653e+07	1.26557e+07
IKNKHMNADTDYSIA	211	225	3	0	574.282	6	13	6.68777	7.10828	575.711	3.2173	1	0	0.779934	0.59209	0	1	0.215384		1.23668e+06	4.96945e+06	3.50564e+07	6.50642e+07	9.00381e+07	7.14573e+07	4.07188e+07	1.21236e+07	2.54069e+06	718189	107707	0	796739	0	0	304171	0	0	2.12092e+06	0
IKNKHMNADTDYSIAE	211	226	2	0	925.441	6	14	6.64102	7.1704	927.631	3.24022	0.6	0					0.273945		513929	2.34479e+07	9.10997e+07	2.02576e+08	2.49323e+08	2.02363e+08	1.15767e+08	5.25195e+07	1.1134e+07	3.37562e+06	155490	223840	9.05e+06	0	5.56881e+06	0	216718	315801	634836	152286	404143
IKNKHMNADTDYSIAE	211	226	3	0	617.296	6	14	6.60985	7.2791	618.728	3.1548	0.6	0					0.136685		1.24802e+06	3.35718e+07	1.60924e+08	3.29984e+08	4.12318e+08	3.24774e+08	1.928e+08	8.67328e+07	2.99204e+07	6.24996e+06	732420	0	1.05263e+06	0	0	2.28599e+06	340818	270873	1.06534e+06	322408	612374
IKNKHMNADTDYSIAEAA	211	228	3	0	664.655	6	16					-1
DTDY	219	222	1	0	513.183	3	2	4.08242	4.90535	513.961	0.49254	0.4	0					1.90144		3.35149e+07	4.33074e+07	8.4747e+06	158733	1.71216e+06	3314.55
DTDYSIA	219	225	1	0	784.336	4	5	4.12985	4.55808	784.873	0.0894127	0.6	0					0.163819		3.89024e+07	2.15138e+07	5.42521e+06	351108	394727	113629	22652.6	0	0	0
DTDYSIAE	219	226	1	0	913.379	4	6	6.45398	6.54753	914.993	1.09707	0.4	0					0.317058		0	2.95297e+06	3.4681e+06	319165	0	0	0	0	0	0	0
DYSIAE	221	226	1	0	697.304	4	4	6.64102	6.67218	698.585	0.87829	0.4	0					0.267406		0	898200	343993	0	0	0	0	0	0
YSIAE	222	226	1	0	582.277	3	3	4.85822	5.1866	582.961	0.34428	1	0	0.0521402	0.295796		1	1.05947		7.56911e+06	4.10792e+06	358311	351636	529723	185761	0
YSIAEAA	222	228	1	0	724.351	4	5	6.82802	7.10828	725.373	0.597633	0.4	0					0.469781		1.80918e+07	3.13775e+07	6.81749e+06	576011	0	527457	193780	646943	606577	0
SIAEAA	223	228	1	0	561.288	3	4	4.17737	4.9992	561.655	0.0560369	1	0	-0.500324	1.88269		1	0.0611124		5.67717e+08	2.0157e+08	4.00741e+07	3.20586e+06	302885	324781	301275	205226
SIAEAAFNKGETAM	223	236	2	0	720.345	5	12	8.6166	8.96243	721.763	1.93295	1	0	0.306129	0.351914		1	0.306419		3.11624e+08	2.80695e+08	1.48694e+08	5.69637e+07	2.80617e+06	2.86922e+06	403594	198708	1.72422e+06	326674	7.70595e+07	175756	6.99698e+07	690925	3.57263e+06	3.99469e+06	1.01286e+07	3.77902e+06
EAAF	226	229	1	0	437.203	3	2	6.97868	7.15488	437.385	-0.077331	1	1	-0.789165	-0.193613		1	0.192283		3.43187e+07	7.03193e+06	191673	45385.8	0	0
EAAFNKGETAM	226	236	1	0	1168.53	5	9	6.7345	7.15488	1169.23	-0.0459709	1	0	-0.605152	0.591661	1	1	0.26563		8.28807e+07	6.16518e+07	2.11835e+07	1.80933e+06	148623	0	0	0	0	434793	0	290018	0	0	0
EAAFNKGETAM	226	236	2	0	584.769	5	9	6.68777	7.4189	585.204	0.126497	0.6	0					0.0791773		1.07834e+09	8.58217e+08	3.68838e+08	1.19344e+08	2.58491e+07	3.20605e+06	1.23778e+06	1.83142e+06	87220.4	2.44262e+06	0	472573	485910	440021	138364
AAFNKGETA	227	235	1	0	908.447	4	7	4.85822	5.59392	909.093	0.122133	1	0	-0.48147	1.60569	1	0	0.13053		3.62531e+08	2.40287e+08	7.96324e+07	1.43657e+07	389720	0	0	0	163317	170880	206964	0
AAFNKGETA	227	235	2	0	454.727	4	7	4.82672	5.64118	455.075	0.172366	0.4	0					0.0453723		2.64434e+09	1.67543e+09	5.6513e+08	1.51721e+08	3.67306e+07	1.30882e+07	4.93513e+06	2.00445e+06	778761	610560	135227	419534
AAFNKGETAM	227	236	1	0	1039.49	5	8	6.5319	6.90595	1040.32	0.158576	1	0	-0.46845	0.442657	1	1	0.0527744		8.67483e+08	5.9982e+08	2.67594e+08	9.07665e+07	2.29405e+07	2.88291e+06	343992	157973	225622	301699	102564	157281	620061	464517
AAFNKGETAM	227	236	2	0	520.247	5	8	6.51632	6.78125	520.705	0.240496	1	0	-0.412299	0.0917463	1	1	0.159668		3.90209e+09	2.70601e+09	1.17982e+09	3.44843e+08	1.9785e+08	2.79682e+07	8.62803e+07	1.08933e+07	8.82504e+06	409216	169957	203272	221591	393677
AAFNKGETAMT	227	237	2	0	570.771	5	9	6.15795	6.6566	571.171	0.0696212	0.6	0					0.115795		1.21666e+08	9.23556e+07	3.85198e+07	8.34928e+06	104421	0	137807	301210	0	259821	0	603959	20836.7	144436	0
FNKGETA	229	235	2	0	383.69	4	5	3.76588	4.38365	383.944	0.0645879	1	0	-0.50631	1.22643		0	0.0236612		6.11045e+08	2.96799e+08	7.93049e+07	1.33383e+07	1.29684e+06	136221	0	91436.4	104438	467619
FNKGETAM	229	236	1	0	897.413	5	6	5.78297	6.39167	898.028	0.0219295	1	0	-0.557102	1.19727	0	1	0.329089		3.32522e+08	1.9014e+08	6.05381e+07	1.12039e+07	239641	377400	640005	154471	213441	243598	113960	708729
FNKGETAM	229	236	2	0	449.21	5	6	5.15538	6.45398	449.626	0.239073	1	0	-0.358652	3.41594	0	1	0.346388		2.08261e+09	1.03994e+09	3.74854e+08	7.51308e+07	2.24898e+07	2.26439e+07	3.05348e+07	1.55771e+07	3.30288e+07	572480	2.93129e+07	1.29456e+06
NKGETAM	230	236	1	0	750.345	4	5	3.8133	5.04605	750.855	0.0272931	1	0	-0.547211	3.20417	1	1	0.424008		4.40502e+08	1.96403e+08	5.38114e+07	1.34058e+07	2.73377e+06	149325	344473	183769	0	0
NKGETAM	230	236	2	0	375.676	4	5	3.8133	4.81092	375.909	-0.0161859	1	0	-0.594895	2.448	1	1	0.0243119		2.07971e+09	9.38373e+08	2.16706e+08	2.88065e+07	6.44507e+06	3.25285e+06	85967.2	2.51935e+06	336487	71721
NKGETAMTINGPWAWSNIDT	230	249	2	0	1103.52	7	17					0
NKGETAMTINGPWAWSNIDTSKVNYGVTVL	230	259	3	0	1089.54	8	27	12.3277	12.7178	1091.54	3.98068	0.6	0					0.303306		0	169608	5.46242e+06	2.95197e+07	5.76336e+07	7.58577e+07	7.32748e+07	5.44194e+07	3.30354e+07	1.5485e+07	1.06785e+06	364655	404709	0	0	911538	0	0	213697	386818	323277	878457	888315	191280	504059	619382	0	304343	692118	327171
NKGETAMTINGPWAWSNIDTSKVNYGVTVLPTFKGQPSKPFVGVL	230	274	5	0	970.706	10	39	12.2965	12.7022	972.334	5.13248	1	0	0.144494	0.544709		1	0.226705		267189	0	646719	8.25386e+06	3.90455e+07	4.63783e+07	5.8704e+07	6.80465e+07	5.24545e+07	4.58997e+07	2.08816e+07	9.35642e+06	3.16305e+06	1.38557e+06	2.62536e+06	141105	120543	356960	316829	1.02712e+06	154070	281696	0	110697	777376	293138	0	285655	0	7.64499e+06
MTINGPWAWSNIDT	236	249	2	0	803.372	6	11	12.2497	12.8426	804.83	1.88128	1	0	0.360673	1.14678		0	0.0909848		5.6581e+07	3.58356e+08	6.96638e+08	6.60438e+08	4.07372e+08	1.82658e+08	5.47012e+07	1.86188e+07	8.28158e+06	8.52303e+06	2.32826e+06	2.00464e+06	1.82456e+06	1.05814e+06	3.8819e+06	1.96624e+06	7.79159e+06	1.2615e+06
MTINGPWAWSNIDTSKVNY	236	254	3	0	733.018	7	16	9.4476	9.71197	737.495	12.0397	0.5	0					0.322206		0	0	236712	0	1.16352e+06	5.78148e+06	5.38476e+06	2.80358e+06	1.25994e+06	499209	3.03312e+06	5.05783e+07	1.21146e+08	1.59177e+08	1.47266e+08	9.19695e+07	1.29098e+07	1.77608e+07	4.34437e+06	63431.7	23296.1	33697.9	1.34045e+07	222566
MTINGPWAWSNIDTSKVNYGVTVL	236	259	2	0	1333.67	7	21	12.749	13.6438	1336.4	3.78419	1	0	0.410976	2.11724	1	-1	0.207419		0	1.11075e+07	1.0723e+08	2.86737e+08	5.06162e+08	5.66051e+08	5.17108e+08	3.62404e+08	2.01259e+08	9.33917e+07	3.78032e+07	7.19288e+06	1.31327e+06	75787.4	1.83785e+06	218999	2.33176e+06	0	1.08414e+06	202887	4.38889e+06	116913	268456	0	23062.1	0	642553	125727	1.07035e+06
MTINGPWAWSNIDTSKVNYGVTVL	236	259	3	0	889.448	7	21	12.7958	13.5594	891.277	3.81214	0.6	0					0.0611271		2.92537e+06	6.23272e+07	3.02223e+08	8.22922e+08	1.38856e+09	1.597e+09	1.39887e+09	9.5271e+08	5.52484e+08	2.87137e+08	1.25151e+08	5.39599e+07	2.7036e+07	7.57955e+06	3.31933e+06	4.75152e+06	2.41733e+06	1.33684e+06	7.24615e+06	786051	1.90694e+06	4.12269e+06	2.02347e+06	1.82453e+06	720019	646575	440759	601914	626129
MTINGPWAWSNIDTSKVNYGVTVLPTFKGQPSKPFVGVL	236	274	4	0	1063.06	9	33	12.7646	13.3754	1064.77	4.16827	0.6	0					0.031988		0	2.27333e+06	4.90848e+07	1.53532e+08	3.37052e+08	4.91841e+08	6.22648e+08	5.65899e+08	4.6373e+08	3.1229e+08	2.03036e+08	1.0935e+08	5.30555e+07	2.57856e+07	1.63392e+07	4.96227e+06	1.85265e+06	1.3382e+06	1.27984e+06	1.12801e+06	390035	0	136554	171214	112440	288075	162407	7036.53	7845.49	403972
TINGPWAWSN	237	246	2	0	573.272	5	7	10.6135	11.5481	574.875	2.51015	0.4	1					0.609156		7.53e+07	2.90799e+08	3.61478e+08	1.84486e+08	5.02752e+07	8.20569e+06	2.86062e+06	498137	1.01978e+06	281941	1.37294e+08	1.32905e+07	2.65308e+07
TINGPWAWSNIDT	237	249	2	0	737.852	5	10	11.4079	12.4995	739.222	1.8566	1	0	0.440919	2.75008		0	0.163073		1.1129e+08	6.80968e+08	1.24077e+09	1.13083e+09	5.99557e+08	2.55869e+08	5.77713e+07	9.26562e+06	3.5248e+06	2.39293e+06	580313	4.07472e+06	1.03504e+06	2.68452e+06	1.13825e+06	3.20197e+07
TINGPWAWSNIDTSKVNY	237	254	2	0	1033.5	6	15	11.2363	11.8281	1035.86	3.46422	0.6	0					0.13167		8.9043e+06	8.94879e+07	4.02191e+08	8.75584e+08	1.15221e+09	9.92342e+08	6.57885e+08	3.21336e+08	1.29533e+08	3.75501e+07	5.90001e+06	996476	5.21506e+06	65066.6	7.68052e+06	0	5.7148e+07	256787	1.31156e+07	0	1.19759e+06	1.36166e+07
TINGPWAWSNIDTSKVNY	237	254	3	0	689.337	6	15	11.5014	11.5947	690.763	3.0337	1	0	0.531871	-0.459945	1	0	0.0403174		954140	9.53984e+06	6.69906e+07	9.12112e+07	1.1778e+08	9.44276e+07	5.64773e+07	2.76412e+07	1.09942e+07	633471	247280	0	0	133860	120738	347600	0	0	528980	0	0	1.71797e+06
TINGPWAWSNIDTSKVNYGVTVLPTFKGQPSKPFVGVL	237	274	4	0	1030.3	9	32	12.3589	13.3072	1031.99	4.23916	0.6	0					0.0496014		3.07169e+06	9.90483e+07	1.99887e+08	6.28193e+08	1.25673e+09	1.87966e+09	2.15924e+09	2.01719e+09	1.56296e+09	1.03299e+09	6.0133e+08	3.38869e+08	1.83691e+08	9.78088e+07	5.15268e+07	3.09617e+07	1.45916e+07	9.58743e+06	3.925e+06	4.41363e+06	2.47343e+06	4.75553e+06	9.70632e+06	2.19256e+06	3.41397e+06	867168	2.46252e+07	479321	828317	225741
INGPWAWSNIDTSKVNY	238	254	2	0	982.979	6	14					-1
NIDTSKVNYGVTVL	246	259	2	0	761.909	5	12					-1
IDTSKVNYGVTVL	247	259	2	0	704.888	5	11	8.39872	8.72553	710.428	10.247	1	0	4.53098	0.290758		-5	0.0432682		1.79208e+06	1.88548e+06	164061	901474	0	129333	0	524484	1.14378e+07	2.76026e+08	1.1901e+09	1.27782e+09	7.65412e+08	3.22014e+08	1.20166e+08	3.50224e+07	1.38788e+06
IDTSKVNYGVTVLPTFKGQPSKPFVGVL	247	274	4	0	748.669	7	23					-1
DTSKVNYGVTVL	248	259	2	0	648.346	5	10					-1
DTSKVNYGVTVLPTFKGQPSKPFVGVL	248	274	3	0	960.195	7	22					-1
TSKVNYGVTVL	249	259	2	0	590.832	5	9					0
SKVNY	250	254	1	0	610.32	3	3	4.921	5.75145	611.232	0.558262	1	0	0.443262	1.9104		1	0.474721		7.05496e+07	9.60131e+07	4.3198e+07	2.46829e+06	472658	51750.3	282437
SKVNYGVTVL	250	259	1	0	1079.61	4	8	8.67887	9.19585	1081.2	0.947239	0.6	0					0		4.8909e+07	1.21751e+08	9.55261e+07	3.39336e+07	2.4304e+06	390571	661430	5.61545e+06	329440	287138	1.80991e+06	0	0
SKVNYGVTVL	250	259	2	0	540.308	4	8	8.64772	9.40097	541.068	0.879716	0.6	0					0.0721138		3.93056e+08	8.6096e+08	6.14257e+08	2.81941e+08	9.12804e+07	1.23492e+07	2.15189e+06	102948	601621	2.36886e+06	1.15293e+06	604806	354811
SKVNYGVTVLPTFKGQPSKPFVGVL	250	274	3	0	888.17	7	20	10.5668	11.1117	889.131	1.24556	0.6	0					0.0475977		1.71768e+08	5.56917e+08	8.10075e+08	7.61954e+08	5.24867e+08	3.02656e+08	1.33046e+08	5.41873e+07	1.89258e+07	6.57025e+06	1.79186e+06	847135	2.54698e+06	143385	248845	0	248318	862251	203047	602515	292355	0	0	1.75172e+06	241647	36641.9	0	240535
KVNYGVTVL	251	259	2	0	496.792	4	7	8.97798	9.16473	497.306	0.430592	1	0	-0.239837	-0.159685		0	0.200996		1.34969e+07	1.44592e+07	6.79951e+06	757875	431901	83074.6	102129	82021.1	81132.8	244143	0	87790.4
KVNYGVTVLPTFKGQPSKPFVGVL	251	274	3	0	859.16	7	19					-1
GVTVLPTF	255	262	1	0	833.477	4	5					-1
GVTVLPTFKGQPSKPFVGVL	255	274	2	0	1036.1	6	15	10.5824	11.1117	1037.22	0.965157	1	0	-0.224315	0.941875	1	1	0.363311		2.58348e+08	5.69735e+08	6.06068e+08	3.66609e+08	1.88091e+08	5.78019e+07	1.25783e+07	2.52527e+06	560465	357396	5.62913e+07	118425	1.33567e+07	624685	0	299202	0	0	0	0	269201	0
GVTVLPTFKGQPSKPFVGVL	255	274	3	0	691.07	6	15	10.5824	11.1273	691.811	0.94713	1	0	-0.230905	0.991936	1	1	0.178548		7.87012e+08	1.73769e+09	1.82887e+09	1.22755e+09	5.88148e+08	2.61795e+08	1.02802e+08	4.52346e+07	2.42833e+07	1.03096e+07	3.81303e+06	1.41768e+07	1.26297e+06	813400	2.95811e+07	483129	0	963642	415779	14127.5	6.26194e+06	1.82009e+06
VTVLPTFKGQPSKPFVGVL	256	274	3	0	672.063	6	14	10.6912	10.7694	672.721	0.726664	1	0	-0.292526	-0.50888		1	0.194462		4.65676e+06	1.02692e+07	1.19055e+07	6.20486e+06	1.47231e+06	1.04692e+06	19882.4	0	276528	0	0	3925.32	17124.6	0	0	0	0	0	0	158381	81635.3
PTFKGQPSKPFVG	260	272	2	0	695.38	5	9	7.52775	7.91668	699.17	6.72607	1	0	3.52089	0.49052		-1	0.323151		8.69419e+06	1.23229e+07	2.74005e+06	1.3245e+06	1.48512e+06	217665	1.08018e+07	7.01603e+07	1.1072e+08	7.16176e+07	2.62829e+07	1.01191e+06	770724	155151	128393
PTFKGQPSKPFVGVL	260	274	2	0	801.456	5	11	9.41652	10.2715	802.188	0.474498	1	0	-0.340607	1.98919	1	0	0.0514641		5.78217e+09	7.8891e+09	5.38113e+09	2.48902e+09	9.7945e+08	3.39006e+08	1.84735e+08	6.11827e+07	4.11547e+07	1.30202e+07	3.84954e+06	1.38302e+06	0	330263	344855	451965	0
PTFKGQPSKPFVGVL	260	274	3	0	534.64	5	11	9.41652	10.3026	535.127	0.473086	1	0	-0.341311	2.08915	1	0	0.0182692		9.43152e+09	1.28081e+10	8.78186e+09	4.12937e+09	1.54684e+09	5.42732e+08	2.39077e+08	1.12386e+08	6.58749e+07	3.42413e+07	1.26547e+07	3.36838e+06	893014	876711	1.24598e+06	1.0083e+06	521991
KGQPSKPFVGVL	263	274	2	0	628.872	5	8	8.79135	9.24248	629.409	0.30898	0.6	0					0.100847		5.30513e+08	5.79834e+08	3.01899e+08	1.09272e+08	2.91632e+07	482547	0	2.75744e+06	219294	743360	340571	0	0	282637
KGQPSKPFVGVL	263	274	3	0	419.584	5	8	8.85353	9.43205	419.904	0.195966	0.6	0					0.0499015		2.6496e+08	2.81738e+08	1.37586e+08	3.46276e+07	6.20245e+06	645133	172957	0	435435	40988.7	29785.3	112887	70787.3	0
VLSAGINAASPNKELAKE	273	290	2	0	906.497	6	15	7.03055	7.09273	908.047	2.04993	0.4	0					0.334126		167122	1.31367e+06	7.34336e+06	6.66136e+06	4.09851e+06	0	0	0	1.65357e+06	0	0	0	0	0	0	0	0	0	0	0	0	0
VLSAGINAASPNKELAKE	273	290	3	0	604.667	6	15					-1
SAGIN	275	279	1	0	461.235	3	3	2.8204	3.56052	461.433	-0.0508735	1	1	-0.670131	1.6199		1	0.116667		1.00703e+08	2.20935e+07	943325	21144.8	52584.9	31224.1	0
SAGINAASPNKE	275	286	2	0	579.791	5	9	3.8133	4.73192	582.361	4.49121	1	0	2.15924	2.19394		-6	0.287188		4.65391e+06	4.38397e+07	9.26698e+07	3.23813e+08	1.01412e+09	9.99856e+08	6.28035e+08	3.23099e+08	1.8368e+08	9.82308e+07	4.6472e+07	1.69717e+07	4.37211e+06	557194	39884.9
SAGINAASPNKEL	275	287	2	0	636.333	5	10	6.48513	7.06165	637.664	1.93953	1	0	0.486396	1.09377		0	0.19788		1.1127e+07	1.404e+08	3.02321e+08	2.55363e+08	1.25546e+08	4.40936e+07	7.46161e+06	760025	2.59889e+06	848759	395116	2.1172e+06	1.24659e+06	591789	667858	337610
SAGINAASPNKELAKE	275	290	2	0	800.42	5	13	5.76723	6.51632	801.891	2.03152	1	0	0.279763	1.64873	1	0	0.0455354		4.60711e+08	3.42206e+09	7.99815e+09	8.37126e+09	5.11534e+09	2.25078e+09	8.20434e+08	2.92627e+08	9.90717e+07	3.39883e+07	1.31075e+07	5.10524e+06	2.27936e+06	358333	4.11355e+06	731280	6.07893e+06	0	119863
SAGINAASPNKELAKE	275	290	3	0	533.949	5	13	5.76723	6.45398	534.925	2.01725	1	0	0.273743	1.44828	1	0	0.0528975		3.09907e+08	2.39646e+09	5.68618e+09	5.69893e+09	3.49738e+09	1.55367e+09	5.71943e+08	1.91979e+08	6.24679e+07	2.47555e+07	1.92068e+07	3.71569e+06	1.93861e+06	433169	0	31522.1	560974	104959	313093
SAGINAASPNKELAKEF	275	291	3	0	582.972	6	14					-1
SAGINAASPNKELAKEFL	275	292	3	0	620.667	6	15	9.69642	9.80518	621.903	2.61428	1	0	0.378546	-0.410473		-1	0.416676		0	2.76454e+06	1.21024e+07	1.36221e+07	5.81676e+06	3.46376e+06	587798	0	422441	0	0	0	191489	257102	692707	742938	0	214271	120906	0	234916	0
SAGINAASPNKELAKEFLEN	275	294	2	0	1052.04	6	17	9.16473	9.58757	1053.8	2.28941	0.6	0					0.26744		5.189e+06	1.02711e+08	3.63185e+08	4.36679e+08	3.4729e+08	1.85529e+08	8.30492e+07	2.41045e+07	2.27867e+06	4.18327e+06	1.92542e+06	3.77699e+06	1.40564e+06	376326	0	7791.66	7373.53	3.69329e+06	409016	1.25999e+06	0	3.63733e+06	0	3.39366e+06
SAGINAASPNKELAKEFLEN	275	294	3	0	701.695	6	17					0
SAGINAASPNKELAKEFLENYL	275	296	2	0	1190.11	6	19	11.8281	12.6087	1191.88	2.13008	0.6	0					0.271424		1.65075e+07	2.31236e+08	5.72511e+08	7.56074e+08	6.17911e+08	3.81519e+08	1.68344e+08	8.02582e+07	1.55062e+07	8.30891e+06	1.0461e+06	3.16641e+06	2.42996e+06	2.99965e+06	2.71784e+06	1.74394e+06	617003	126721	0	156329	84582.9	1.12949e+06	2.11073e+06	999883	562593	505773
SAGINAASPNKELAKEFLENYL	275	296	3	0	793.745	6	19	11.797	12.2184	794.906	2.07652	0.6	0					0.0182847		7.82792e+07	5.78523e+08	1.54127e+09	1.95712e+09	1.58805e+09	9.76107e+08	4.61871e+08	1.8923e+08	7.41889e+07	2.60328e+07	6.3861e+06	8.30206e+06	799409	1.07838e+06	403867	292529	619288	0	0	228229	144486	795571	956430	1.4037e+06	1.05988e+06	668565
SAGINAASPNKELAKEFLENYLLTDEGLEAVNKDKPLGA	275	313	4	0	1033.29	9	35					-1
GINAASPNKELAKE	277	290	2	0	721.386	5	11	5.68838	6.0177	722.643	1.68776	0.4	0					0.271785		1.19104e+06	1.50222e+07	5.97826e+07	5.01344e+07	8.66103e+06	630748	216513	92400.1	0	0	430.416	0	6178.85	0	27606.8	663102	487718
AASPNKELAKE	280	290	1	0	1157.62	5	8	4.60553	4.90535	1160	1.71847	0.4	0					0.217628		41699.2	8.45958e+06	1.93822e+07	1.48036e+07	5.21572e+06	406278	40102	0	0	0	0	0	0	0
AASPNKELAKE	280	290	2	0	579.312	5	8	4.47893	5.20222	580.586	1.88471	1	0	0.714702	1.56576	1	1	0.0356776		1.45543e+08	1.02783e+09	2.17218e+09	1.88329e+09	8.58637e+08	2.7658e+08	6.87804e+07	1.42291e+07	2.71072e+06	341112	180932	0	46388.9	0
AASPNKELAKE	280	290	3	0	386.544	5	8	4.51062	5.15538	387.377	1.83689	1	0	0.681923	1.31326	1	1	0.030227		5.65838e+07	3.82784e+08	8.44538e+08	6.66537e+08	3.0791e+08	8.78509e+07	2.2618e+07	4.08121e+06	234623	0	30724.5	432162	51064.4	0
AASPNKELAKEFLEN	280	294	2	0	830.931	5	12	8.76027	9.07137	832.398	1.96287	0.6	0					0.240273		769977	6.11237e+07	1.57585e+08	1.68057e+08	1.01355e+08	3.32064e+07	2.52844e+06	682751	49697.4	1.76649e+06	776167	0	0	28665.2	342518	2.42065e+06	637080	444910
AASPNKELAKEFLENYL	280	296	3	0	646.339	6	14	11.5792	12.3277	647.481	2.2649	0.6	0					0.327754		556914	1.22378e+08	2.92836e+08	3.26712e+08	2.35883e+08	1.10132e+08	3.49103e+07	4.85754e+06	1.51686e+06	1.70383e+06	2.52464e+06	1.4823e+06	0	4.21286e+06	2.02438e+07	5.74456e+06	605090	297858	1.31515e+06	1.28538e+06	502847
LAKEFLENYL	287	296	2	0	620.335	5	8	11.4702	11.7037	620.935	0.437579	1	0	-0.277212	-0.00960878		1	0.543833		1.57781e+07	1.25863e+07	3.72369e+06	540907	303144	221490	345324	368328	351461	0	222122	127926	213207	334070
FLENYL	291	296	1	0	798.403	4	4	10.7798	11.6259	798.884	-0.0167564	1	0	-0.600114	1.96079	0	0	0.0882499		9.92109e+09	4.67206e+09	1.29792e+09	9.79412e+07	1.24606e+07	1.2252e+07	0	0	197875
FLENYL	291	296	2	0	399.705	4	4	11.3039	11.7192	399.908	-0.0923994	1	0	-0.703811	0.575314	0	0	0.49839		2.56388e+07	1.0955e+07	653775	554899	0	290925	0	0	0
FLENYLLTDEGLEAVNKDKPLGA	291	313	3	0	850.443	7	20					-1
LENYL	292	296	1	0	651.335	4	3	8.79135	9.07137	652.334	0.608696	0.6	0					0.649192		3.14562e+07	7.09829e+06	409006	204534	1.42369e+06	1.21526e+06	1.71474e+06	2.1187e+06
YLLTDEGL	295	302	1	0	923.472	4	6	10.4891	11.174	924.392	0.37067	1	0	-0.238383	1.44233		1	0.137093		8.25523e+08	8.49828e+08	3.45477e+08	9.08671e+07	1.60844e+07	2.31258e+06	1.84565e+06	195820	3.7434e+06	2.89417e+06	419006
YLLTDEGLEAVNKDKPLGA	295	313	2	0	1023.54	6	16	9.60312	10.3026	1024.58	0.877069	1	0	-0.276557	1.48906	1	0	0.236747		4.36066e+08	8.40912e+08	7.01551e+08	4.2221e+08	1.83832e+08	7.40896e+07	2.63593e+07	3.31045e+07	3.85893e+07	2.74507e+07	1.34725e+07	853071	0	371447	0	0	788103	2.29978e+06	2.87656e+06	0	39565.6	478634	345409
YLLTDEGLEAVNKDKPLGA	295	313	3	0	682.697	6	16	9.57202	10.4735	683.504	1.2131	1	0	-0.161392	2.13884	1	0	0.19516		1.32945e+09	2.43943e+09	2.07375e+09	1.22903e+09	5.74581e+08	2.276e+08	9.82138e+07	1.55693e+08	1.87539e+08	1.45356e+08	8.03065e+07	4.18923e+07	1.1467e+07	6.69066e+06	1.79196e+07	6.46127e+06	5.15559e+06	6.00389e+06	2.99794e+06	1.02215e+07	1.21024e+07	5.67666e+06	4.52231e+06
LTDEGL	297	302	1	0	647.325	4	4	7.1704	8.10332	648.016	0.325222	0.4	0					0.157571		2.4947e+09	1.71914e+09	5.60718e+08	1.0941e+08	1.34819e+07	1.91439e+07	7.58569e+06	3.38749e+06	785909
LTDEGLE	297	303	1	0	776.367	4	5	6.5787	7.03055	777.07	0.265999	1	0	-0.285423	0.692855		1	0.365892		1.84122e+08	1.33445e+08	4.16484e+07	4.83999e+06	659533	146560	575110	491338	595213	1.23844e+06
LTDEGLEAVNKDKPLGA	297	313	2	0	885.468	6	14	7.7922	8.46097	886.266	0.570838	0.6	0					0.0364478		4.24331e+09	5.6462e+09	4.11503e+09	2.08846e+09	8.95035e+08	3.52665e+08	1.55084e+08	6.71398e+07	7.39581e+07	1.12612e+07	2.02963e+07	1.74079e+06	5.00194e+06	260111	31416.4	0	372461	55210.2	1.43028e+06	6.81553e+06	5.56589e+06
LTDEGLEAVNKDKPLGA	297	313	3	0	590.647	6	14	7.7922	8.35207	591.212	0.6688	1	0	-0.31519	1.04023	1	0	0.0417241		5.56899e+09	7.96425e+09	5.77109e+09	2.813e+09	1.15567e+09	4.68473e+08	1.88484e+08	1.0242e+08	4.92033e+07	2.95738e+07	1.51183e+07	1.19067e+07	3.98588e+06	763724	996334	627566	7.11711e+06	5.98617e+07	3.9505e+07	6.11541e+07	1.38729e+07
LTDEGLEAVNKDKPLGAVAL	297	316	3	0	685.044	6	17					-1
LTDEGLEAVNKDKPLGAVALKS	297	318	3	0	756.753	6	19	8.30542	8.50765	757.851	1.97022	1	1	-0.00853071	-0.109892		1	0.204182		1.73633e+07	4.87812e+07	7.44818e+07	4.90812e+07	3.13403e+07	2.51801e+07	9.85487e+06	6.30696e+06	3.97071e+06	1.53915e+06	1.19415e+06	1.05371e+06	167502	175668	266908	0	147430	0	0	0	419419	0	3.13691e+06	1.38286e+06	0	762438
LTDEGLEAVNKDKPLGAVALKSYEEE	297	322	3	0	940.15	7	23					-1
DEGLEAVNKDKPLGA	299	313	2	0	778.402	5	12	7.1704	7.48107	778.914	0.131375	0.6	0					0.452916		2.77825e+07	3.16031e+07	1.00694e+07	288290	0	220569	0	0	0	0	799331	0	398462	0	468924	0	0	0
LEAVNKDKPLGA	302	313	2	0	627.856	5	9	6.08002	6.31377	630.53	4.61384	1	0	2.23396	-0.00853681		-12	0.800789		7.88073e+06	4.56246e+06	853009	213541	0	134183	3.31503e+06	1.00581e+07	9.85931e+06	4.2826e+06	329609	105919	0	209913	0
EAVNKDKPLGA	303	313	1	0	1141.62	5	8	5.13975	5.79872	1142.39	0.110367	1	0	-0.501494	1.35893	1	0	0.181321		1.96316e+08	1.5402e+08	6.27788e+07	1.52182e+07	429194	0	0	0	71243.2	0	0	0	0	121470
EAVNKDKPLGA	303	313	2	0	571.314	5	8	5.0929	5.8772	571.763	0.238458	1	0	-0.413696	1.76199	1	0	0.0134323		7.62761e+09	5.90735e+09	2.63839e+09	8.18722e+08	2.54381e+08	9.16202e+07	4.63013e+07	1.82376e+07	6.46013e+06	78877.5	185468	61570.5	0	157429
EAVNKDKPLGA	303	313	3	0	381.212	5	8	5.04605	5.63067	381.493	0.184436	1	0	-0.450725	1.11982	1	0	0.0220285		1.3636e+09	1.0161e+09	4.30718e+08	1.42099e+08	3.75089e+07	9.4649e+06	2.71724e+06	487154	95408.4	292112	0	0	116725	0
EAVNKDKPLGAVA	303	315	2	0	656.367	5	10					0
EAVNKDKPLGAVAL	303	316	2	0	712.909	5	11	8.13442	8.50765	713.534	0.41306	0.6	0					0.18122		1.08237e+08	1.05927e+08	5.24512e+07	1.81145e+07	4.57615e+06	1.48093e+06	270868	9.16675e+06	0	850857	0	220359	217401	162789	145124	0	147857
EAVNKDKPLGAVALKS	303	318	2	0	820.472	5	13	6.64102	6.85918	821.182	0.461516	0.6	0					0.215916		9.62916e+06	2.13119e+07	1.57716e+07	5.56567e+06	481199	104883	0	0	0	0	155267	0	0	0	111645	0	0	0	0
EAVNKDKPLGAVALKSYEEE	303	322	2	0	1095.57	6	17	7.96335	8.39872	1097.05	1.67514	0.6	0					0.610553		3.36616e+07	6.89563e+07	7.40548e+07	4.50935e+07	2.24349e+07	4.47151e+06	3.88215e+06	1.42639e+06	0	265898	289039	91198.1	548667	138537	1.66213e+06	1.55363e+06	2.31811e+06	4.24835e+06	4.03046e+06	2.05833e+06	1.11273e+06	0	0	0
EAVNKDKPLGAVALKSYEEE	303	322	3	0	730.714	6	17	7.91668	8.39872	731.408	0.796703	0.6	0					0.122849		1.30035e+08	3.00685e+08	2.88209e+08	1.86153e+08	8.88961e+07	3.39344e+07	7.59314e+06	2.43219e+06	967578	495446	106894	1.58603e+06	1.05942e+06	114309	1.03347e+06	2.06979e+06	125750	744280	423882	0	452963	0	392663	823465
EAVNKDKPLGAVALKSYEEEL	303	323	3	0	768.409	6	18					-1
AVNKDKPLGA	304	313	1	0	1012.58	4	7	5.15538	5.1866	1013.13	-0.0368622	1	0	-0.60602	-0.659868	0	0	0.257155		2.33808e+06	1.32528e+06	466550	0	0	0	0	0	0	0	0	0
AVNKDKPLGA	304	313	2	0	506.793	4	7	4.87392	5.71993	507.155	0.138094	1	0	-0.468967	1.96046	0	0	0.0412053		6.55005e+08	4.35668e+08	1.60801e+08	4.47233e+07	8.67859e+06	1.21455e+06	59362.5	475605	379982	324238	7539.16	77623.8
VNKDKPLGA	305	313	1	0	941.541	4	6	4.71612	5.13975	941.946	-0.140591	1	0	-0.705631	0.602113	1	0	0.236357		2.24997e+07	1.05153e+07	1.57676e+06	0	79094.4	0	0	0	0	0	0
VNKDKPLGA	305	313	2	0	471.274	4	6	4.39953	5.45258	471.668	0.242352	0.6	0					0.249702		6.46663e+08	4.69028e+08	1.94837e+08	5.36089e+07	1.20324e+07	1.51604e+06	756051	172308	0	0	125110
VNKDKPLGA	305	313	3	0	314.519	4	6	4.46307	5.2491	314.722	0.064125	1	0	-0.518539	1.76756	1	0	0.180178		1.11285e+08	6.77669e+07	2.16335e+07	3.3472e+06	194799	426053	0	0	42566.1	0	0
VNKDKPLGAVAL	305	316	2	0	612.869	5	9					-1
VALKS	314	318	1	0	517.334	3	3	3.89233	4.55808	518.035	0.400778	1	0	0.15541	1.38074	1	1	0.0480121		2.63672e+08	2.4895e+08	6.67831e+07	9.18082e+06	163321	0	29856.9
VALKS	314	318	2	0	259.171	3	3	3.7975	4.70032	259.518	0.395046	1	0	0.144932	2.14313	1	1	0.0328469		6.69323e+08	6.89568e+08	1.56225e+08	1.79302e+07	656917	0	589379
VALKSYE	314	320	1	0	809.44	4	5	6.59428	6.90595	811.396	1.47287	0.4	0					0.948493		0	1.15295e+07	2.37332e+07	2.64945e+06	1.19386e+06	504323	112921	0	239759	149512
VALKSYE	314	320	2	0	405.224	4	5	6.34492	6.98387	405.854	0.77663	0.4	0					0.123853		1.4798e+08	5.68696e+08	2.59092e+08	5.78343e+07	1.10506e+07	780727	245006	19703.3	250830	137575
VALKSYEEE	314	322	1	0	1067.53	4	7	6.40723	7.06165	1068.73	0.579149	1	0	-0.123464	1.34429	1	0	4.45823		6.96301e+08	9.7478e+08	5.32016e+08	1.93617e+08	5.30113e+07	8.40956e+06	4.20634e+06	4.05233e+06	2.30239e+06	330472	607802	300516
VALKSYEEE	314	322	2	0	534.266	4	7	6.40723	7.09273	534.905	0.654443	1	0	-0.0644823	1.44426	1	0	0.0918433		4.46474e+09	6.22278e+09	3.36682e+09	1.19551e+09	3.2382e+08	8.24319e+07	172386	1.98954e+06	4.5707e+07	5.06009e+07	5.90856e+07	4.583e+07
VALKSYEEEL	314	323	1	0	1180.61	5	8	8.7758	9.35128	1181.83	0.520799	1	0	-0.220169	1.09045	1	0	1.36886		1.37739e+08	2.07701e+08	1.19733e+08	3.78633e+07	6.05346e+06	241994	822327	709140	253385	0	849465	1.01956e+06	616036	0
VALKSYEEEL	314	323	2	0	590.808	5	8	8.76027	9.55645	591.446	0.574584	1	0	-0.183304	1.8002	1	0	0.0787129		1.82651e+09	2.67029e+09	1.53786e+09	5.45068e+08	1.94541e+08	3.87515e+07	7.99655e+06	275860	5.10119e+06	2.00188e+06	5.50866e+06	1.07015e+07	1.46856e+06	4.1271e+06
VALKSYEEELAKDPRIAA	314	331	2	0	1002.04	6	15					-1
VALKSYEEELAKDPRIAATM	314	333	2	0	1118.09	7	17					-1
VALKSYEEELAKDPRIAATM	314	333	3	0	745.728	7	17					-1
VALKSYEEELAKDPRIAATME	314	334	2	0	1182.61	7	18	9.27358	9.63423	1184.42	2.16539	1	0	0.082515	0.399564	1	1	2.13944		1.27257e+07	1.79207e+07	3.05457e+07	1.32851e+07	5.30792e+06	747061	17440.8	0	362106	290314	350956	289335	0	0	333825	266109	710396	0	489209	456731	0	0	690404	1.44551e+06	1.78527e+06	1.53112e+06
VALKSYEEELAKDPRIAATME	314	334	3	0	788.742	7	18	9.46313	9.57202	790.004	2.3255	1	0	0.131293	-0.410098	1	1	0.452092		3.36165e+07	9.43543e+07	1.16732e+08	9.51164e+07	5.84908e+07	2.68038e+07	9.91816e+06	3.12664e+06	419089	254299	0	497445	0	0	0	294836	0	219460	267130	0	262462	692796	464892	4.79983e+06	1.0041e+07	1.18845e+07
VALKSYEEELAKDPRIAATMENAQKGEIMPNIPQMSA	314	350	5	0	815.613	9	32	10.5046	10.8783	816.758	3.13097	1	0	-0.0406242	0.44137		-1	0.138467		220800	1.51151e+07	5.08729e+07	1.04209e+08	1.49012e+08	1.69048e+08	1.48598e+08	1.14072e+08	7.57751e+07	3.77019e+07	1.48181e+07	5.46562e+06	2.28726e+06	779588	887860	0	305816	574087	0	1.52713e+06	0	744286	220004	524378	423807	0	914973	0	0	717446
VALKSYEEELAKDPRIAATMENAQKGEIMPNIPQMSAF	314	351	3	0	1407.71	9	33	11.3299	11.4235	1409.59	2.95722	0.6	0					0.261828		0	0	1.634e+06	9.92494e+06	1.39448e+07	1.75342e+07	1.43682e+07	1.03927e+07	6.13724e+06	2.36619e+06	0	0	0	0	0	0	0	0	0	0	0	0	636154	0	0	282599	0	0	0	0
VALKSYEEELAKDPRIAATMENAQKGEIMPNIPQMSAF	314	351	4	0	1056.03	9	33					0
KSYEEE	317	322	2	0	392.672	4	4	3.73418	4.66872	392.957	0.122681	1	0	-0.408963	2.24513		1	0.0483146		3.50414e+08	1.92615e+08	5.91618e+07	1.09154e+07	390025	99076.8	38349.5	420129	0
KSYEEEL	317	323	1	0	897.42	4	5	7.4189	7.87	898.044	0.103612	0.6	0					0.57861		8.21016e+07	4.99281e+07	9.62894e+06	0	1.62248e+06	0	347963	1.26996e+06	203707	237033
KSYEEELAKDPRIAATMENAQKGEIMPNIPQMSA	317	350	4	0	948.467	9	29					-1
YEEELAKDPRIAATME	319	334	2	0	933.451	6	13	6.79683	7.0461	934.608	1.15703	0.6	0					0.477644		7.57967e+06	1.92533e+07	2.41688e+07	1.8511e+07	8.92513e+06	1.62907e+06	492431	0	0	0	0	258513	386039	0	149146	0	137061	192006	218139	0
YEEELAKDPRIAATME	319	334	3	0	622.636	6	13	6.78125	7.0461	623.429	1.22067	0.6	0					0.166306		1.82825e+07	3.98565e+07	4.64955e+07	3.57189e+07	2.09397e+07	7.85129e+06	1.46934e+06	664130	0	154223	0	657070	126348	0	713730	0	0	773689	116612	0
EELAKDPRIAATM	321	333	2	0	722.877	5	10	5.78297	6.5319	725.097	3.53992	0.6	0					0.559833		1.12157e+07	4.04737e+08	1.63059e+09	3.41584e+09	4.19099e+09	3.77637e+09	2.28657e+09	1.1629e+09	5.02079e+08	1.8456e+08	6.77269e+07	2.51792e+07	5.61691e+06	360460	889523	569699
LAKDPRIA	323	330	2	0	442.272	4	5					-1
LAKDPRIAA	323	331	2	0	477.79	4	6	5.51535	6.06443	478.285	0.43443	1	0	-0.180112	1.00555	1	1	0.0506839		4.43757e+08	4.35103e+08	2.19629e+08	6.96492e+07	1.7543e+07	3.03773e+06	567128	67203.7	88470.6	79410.3	0
LAKDPRIAA	323	331	3	0	318.863	4	6	5.51535	6.06443	319.18	0.39768	1	0	-0.213698	1.00555	1	1	0.0693249		1.24053e+08	1.2467e+08	6.01122e+07	1.81034e+07	2.37637e+06	98811.3	0	193722	0	0	295236
LAKDPRIAAT	323	332	2	0	528.314	4	7	5.12413	5.76723	528.85	0.46209	1	0	-0.215163	1.3079		1	0.0861935		1.31008e+08	1.40196e+08	6.89821e+07	2.54016e+07	5.30511e+06	2.14152e+06	1.2555e+06	290283	119543	221052	129689	88812.2
LAKDPRIAATM	323	333	2	0	593.834	5	8	6.79683	7.03055	594.628	0.827201	1	1	-0.0101507	-0.008644	1	0	0.153376		2.27264e+08	2.44311e+08	1.43549e+08	5.1401e+07	1.7496e+07	7.52485e+07	703782	2.92645e+06	310246	958305	1.43529e+06	896116	1.00815e+06	941449
LAKDPRIAATM	323	333	3	0	396.225	5	8					-1
LAKDPRIAATME	323	334	2	0	658.356	5	9	6.67218	7.38782	658.996	0.449345	0.6	0					0.0233997		1.55929e+09	1.84998e+09	1.08018e+09	4.65404e+08	1.29904e+08	4.94289e+07	8.13901e+06	1.07602e+07	1.75196e+07	1.05109e+07	3.45354e+06	893292	1.33495e+06	540958	1.6426e+06
LAKDPRIAATME	323	334	3	0	439.239	5	9	6.6566	7.43445	439.654	0.411515	0.6	0					0.148151		5.55572e+08	6.54532e+08	3.75235e+08	1.45361e+08	4.50734e+07	1.11295e+07	2.56604e+07	678864	240298	287747	0	0	588220	0	0
LAKDPRIAATMENAQKGEIM	323	342	2	0	1094.07	7	17	8.6166	9.19585	1097.72	5.89727	0.6	0					0.277027		7.60424e+06	3.74655e+07	3.77616e+07	3.46986e+07	2.42914e+07	9.10551e+07	2.4245e+08	3.66102e+08	3.55051e+08	2.45109e+08	1.27653e+08	4.60331e+07	8.66454e+06	1.85646e+06	524170	66303	792640	312398	1.50064e+06	471933	0	1.83881e+06	998824	291578	52330.9
LAKDPRIAATMENAQKGEIM	323	342	3	0	729.714	7	17	8.6166	9.28912	732.242	6.17825	0.6	0					0.113075		1.1697e+08	2.49267e+08	2.79452e+08	2.11632e+08	2.25574e+08	8.84235e+08	2.23454e+09	3.54572e+09	3.68824e+09	2.47751e+09	1.35354e+09	6.81589e+08	2.43642e+08	9.3294e+07	6.15634e+07	2.93207e+07	2.13671e+07	1.30704e+07	4.84042e+06	1.71049e+06	611745	435297	399038	847014	865808
LAKDPRIAATMENAQKGEIMPNIPQM	323	348	3	0	956.491	8	21	9.7275	10.1005	957.518	1.19609	1	0	-0.264823	0.439173		-2	0.170428		6.76656e+07	6.32875e+07	1.10281e+08	1.55071e+08	9.89908e+07	6.4088e+07	4.04475e+07	6.62464e+06	1.64677e+06	2.11228e+06	288025	267714	1.19441e+06	0	0	0	47280.3	3281.61	842057	0	249395	1.78776e+06	0	0	513047	0	0	342074	131549	41866.3
LAKDPRIAATMENAQKGEIMPNIPQMSA	323	350	2	0	1513.27	8	23	9.41652	9.71197	1515.05	1.5911	1	0	-0.197806	0.189885	-1	-5	0.339959		1.82846e+06	1.62827e+07	3.73417e+07	5.00796e+07	5.05117e+07	3.26311e+07	1.48657e+07	4.13486e+06	0	591869	0	1.27272e+06	0	0	0	0	0	0	0	0	0	0	0	0	0	0	0	0	0	0
LAKDPRIAATMENAQKGEIMPNIPQMSA	323	350	3	0	1009.18	8	23	9.33575	9.49423	1010.6	2.27522	0.6	0					0.218047		2.07415e+07	9.50519e+07	1.87546e+08	2.65424e+08	2.75045e+08	2.31524e+08	1.61742e+08	9.42613e+07	4.92305e+07	2.16405e+07	1.17936e+07	2.84278e+06	2.07832e+06	630383	0	272723	0	358503	750610	462112	0	802608	914903	12328.5	459953	361968	25517.4	341953	18096.7	13921.4
LAKDPRIAATMENAQKGEIMPNIPQMSA	323	350	4	0	757.137	8	23	9.40097	9.50978	758.333	2.81229	0.6	0					0.188462		1.54877e+07	5.32594e+07	1.21047e+08	1.54692e+08	1.79115e+08	1.37052e+08	8.61582e+07	5.03559e+07	2.27984e+07	6.27209e+06	1.84815e+06	2.43139e+06	0	36058.5	273615	1.16385e+06	1.87614e+06	6075.6	1.26289e+06	5.66081e+06	4.30417e+06	1.0627e+07	2.99177e+06	9.99463e+06	1.27589e+06	0	0	0	554143	0
LAKDPRIAATMENAQKGEIMPNIPQMSAF	323	351	3	0	1058.2	8	24	10.5824	11.517	1059.71	2.45675	0.6	0					0.114051		1.36161e+08	7.86254e+08	1.71117e+09	2.57879e+09	2.80432e+09	2.38672e+09	1.66897e+09	1.06045e+09	6.09098e+08	3.24315e+08	1.73839e+08	8.62407e+07	5.06947e+07	2.90395e+07	8.32108e+06	2.23008e+06	4.4597e+06	5.09466e+06	5.47266e+06	9.8029e+06	2.21719e+06	4.03565e+06	3.19311e+06	285054	637174	2.77142e+06	4.3306e+06	4.67821e+06	3.76156e+06	3.0843e+06
LAKDPRIAATMENAQKGEIMPNIPQMSAF	323	351	4	0	793.904	8	24	10.9872	11.1273	795.611	4.75116	0.6	1					0.170532		1.35481e+07	7.79271e+07	1.69536e+08	2.58344e+08	2.79758e+08	2.45997e+08	1.66167e+08	1.04723e+08	5.66024e+07	2.5775e+07	1.49124e+07	3.92664e+06	3.10975e+06	433011	742946	128208	498635	979495	0	0	206890	0	0	524788	538806	4.42311e+06	632349	3.68095e+06	3.6267e+06	170159
AKDPRIAA	324	331	2	0	421.248	4	5	4.73192	5.37425	421.614	0.248682	0.6	0					0.0805301		2.50359e+08	1.77251e+08	6.89874e+07	1.42079e+07	2.19193e+06	492837	370768	226319	236092	8946.26
AKDPRIAAT	324	332	2	0	471.772	4	6	4.36775	5.16058	472.037	-0.00846907	0.6	0					0.124987		4.01033e+08	1.79018e+08	5.43005e+07	1.32977e+07	2.27415e+06	1.10017e+06	243453	0	0	10267.8	0
AKDPRIAATM	324	333	2	0	537.292	5	7	6.40723	6.7189	538.017	0.761054	0.6	0					0.150698		2.60551e+08	2.25673e+08	1.05481e+08	5.31939e+07	4.7403e+07	3.3571e+07	1.54891e+07	2.96619e+06	393124	118767	352035	67106	0
AKDPRIAATME	324	334	2	0	601.814	5	8	6.12678	6.75007	602.428	0.471624	1	0	-0.253876	1.24417	1	-1	0.124325		1.24841e+09	1.06832e+09	5.17344e+08	1.92549e+08	5.82505e+07	1.71512e+07	2.44711e+07	3.86717e+07	3.11285e+07	1.65995e+07	4.08658e+06	6.85802e+06	325698	1.26628e+06
AKDPRIAATME	324	334	3	0	401.545	5	8					-1
AKDPRIAATMENAQKGEIM	324	342	2	0	1037.52	7	16	8.36762	8.52322	1039.36	2.34142	0.6	1					0.767046		1.56308e+07	2.93247e+07	2.70278e+07	1.74047e+07	7.97918e+06	1.76149e+06	0	218582	258435	0	7.84472e+06	342625	9.87794e+06	19872.4	3.71104e+06	0	107294	0	654907	0	0	28702.6	7080.96	0
AKDPRIAATMENAQKGEIM	324	342	3	0	692.019	7	16	8.32097	8.60102	692.733	0.810039	0.6	0					0.140671		6.98493e+07	1.34634e+08	1.25198e+08	7.84625e+07	3.93632e+07	1.27501e+07	2.21442e+06	1.09449e+06	444522	501562	3.27868e+06	3.80033e+06	777238	193899	0	0	0	0	215041	0	63690.7	1.24735e+06	583160	599704
AKDPRIAATMENAQKGEIMPNIPQMSA	324	350	2	0	1456.72	8	22	9.30465	9.43205	1458.68	2.0042	1	0	-0.0775983	-0.35055	-1	0	0.273849		134484	0	9.64715e+06	1.47607e+07	1.53907e+07	1.02071e+07	2.72895e+06	957712	343208	23758.4	614569	0	47629.3	0	423890	7741.59	0	0	0	0	0	0	0	0	0	0	0	0	0	0
AKDPRIAATMENAQKGEIMPNIPQMSA	324	350	4	0	728.866	8	22	9.945	9.99682	733.854	18.0541	0.6	0					0.212768		359119	559728	994247	2.28496e+06	2.05707e+06	3.45655e+06	803322	380616	694193	0	2.65681e+06	0	0	203699	0	0	0	4.30848e+06	2.24526e+07	5.70236e+07	8.75975e+07	8.14901e+07	5.84808e+07	1.73553e+07	4.68644e+06	364564	0	223272	0	0
AKDPRIAATMENAQKGEIMPNIPQMSAF	324	351	3	0	1020.51	8	23	10.458	11.3612	1021.99	2.43103	0.6	0					0.574542		2.86202e+07	4.95022e+08	1.10978e+09	1.77527e+09	1.65999e+09	1.31561e+09	8.82827e+08	5.11565e+08	2.72663e+08	1.35793e+08	6.00327e+07	3.16699e+07	2.94247e+07	4.48765e+06	892229	6.31623e+06	1.42368e+06	306968	6.73191e+06	368139	1.08097e+07	2.02136e+07	1.72314e+07	1.0833e+07	1.21561e+07	2.11336e+06	0	2.77305e+06	292941	734028
AKDPRIAATMENAQKGEIMPNIPQMSAF	324	351	4	0	765.633	8	23	10.7228	10.8316	766.943	3.23331	1	1	0.193718	-0.410259	-1	-3	0.071892		1.4714e+07	5.12651e+07	1.16982e+08	1.76463e+08	1.56463e+08	1.25939e+08	8.35102e+07	5.66309e+07	2.77527e+07	1.05694e+07	4.63536e+06	5.5308e+06	789518	1.0074e+06	212435	8.0607e+07	261895	0	20265.3	6.50636e+06	525175	0	201046	5168.83	0	173613	0	0	0	744380
PRIAATME	327	334	2	0	444.734	5	6	6.37608	6.42283	446.081	2.11242	0.4	0					1.82083		636224	289931	202343	0	0	0	0	16630.3	89953.7	81111.7	0	152327
TMENAQKGEIMPNIPQMSA	332	350	2	0	1045.49	7	15	9.04023	9.50978	1052.84	13.2805	1	0	4.27776	0.749777		-8	2.85217		2.35318e+07	1.72206e+07	4.74546e+07	4.53046e+07	3.17631e+07	1.33139e+07	2.19218e+06	0	0	249592	364035	997265	2.25907e+06	958759	5.46943e+07	2.51403e+08	3.44418e+08	2.95162e+08	1.61681e+08	6.50893e+07	1.84052e+07	1.566e+06	2.69658e+06
TMENAQKGEIMPNIPQMSAF	332	351	2	0	1119.02	7	16	10.9716	11.174	1120.68	1.80111	1	0	0.0401291	-0.109463	1	-2	0.159617		1.05094e+06	2.82705e+07	5.99349e+07	6.92824e+07	5.84968e+07	2.88911e+07	1.69806e+07	1.29886e+06	661165	153234	223062	15597.8	274582	0	0	0	0	0	0	284243	219919	0	0	662708
TMENAQKGEIMPNIPQMSAF	332	351	3	0	746.351	7	16					-1
MENAQKGEIMPNIPQMSA	333	350	2	0	994.966	7	14					-1
ENAQKGEIMPNIPQMSAF	334	351	2	0	1002.98	7	14	10.6135	11.2519	1005.01	2.75186	1	0	0.500699	1.29284	0	-1	0.434047		2.94593e+07	1.51191e+08	2.97506e+08	3.20743e+08	2.40034e+08	1.68773e+08	7.16693e+07	7.60166e+07	2.18773e+06	3.46437e+07	1.79468e+06	1.61446e+07	3.89863e+06	2.5553e+07	1.02506e+06	2.15233e+07	1.2693e+06	6.14191e+06	865533	4.97417e+06	191649	1.70016e+06
ENAQKGEIMPNIPQMSAF	334	351	3	0	668.989	7	14	10.7383	11.1584	670.142	2.1417	1	0	0.26171	0.590696	0	0	0.36287		6.39671e+06	3.56634e+07	7.07601e+07	7.35872e+07	5.06675e+07	3.24887e+07	1.10501e+07	2.74446e+06	448774	770713	1.37989e+06	920336	107724	773264	230440	226365	1.22581e+06	316710	229968	3.21948e+06	885519	275450
NAQKGEIM	335	342	2	0	445.724	5	6	5.76723	6.64102	447.925	3.82931	1	0	2.92252	2.04976		-2	0.350004		1.79518e+08	4.30752e+08	4.39537e+08	2.26395e+08	1.47902e+08	4.79492e+08	9.11057e+08	4.45401e+08	1.44592e+08	3.29531e+07	1.80832e+06	7.02249e+06
NAQKGEIMPNIPQM	335	348	2	0	785.889	6	10					-1
NAQKGEIMPNIPQMSA	335	350	2	0	864.924	6	12	8.6166	8.91575	866.709	2.4328	0.6	0					0.304014		5.71472e+07	2.20129e+08	3.27269e+08	3.20158e+08	2.20364e+08	1.2427e+08	5.96728e+07	2.77508e+07	6.39737e+06	1.89101e+06	0	183394	221951	591684	2747.47	3.23001e+06	1.07315e+07	2.58954e+07	2.54372e+07
NAQKGEIMPNIPQMSAFWYAVRTAVINAASGRQTVDE	335	371	3	0	1355.34	9	33					-1
PNIPQMSA	343	350	1	0	857.419	4	5	7.13935	7.37228	859.198	1.21767	0.4	0					0.540577		6.2404e+06	2.87759e+07	2.94941e+07	8.269e+06	950969	358627	238273	1.57066e+06	315724	278351
PNIPQMSA	343	350	2	0	429.213	4	5	7.06165	7.65215	429.952	0.916541	1	0	0.428023	1.13874	1	-1	0.163574		5.02203e+07	1.37687e+08	1.14937e+08	3.7545e+07	2.45709e+06	0	0	373564	1.99312e+06	0
PNIPQMSAF	343	351	1	0	1004.49	5	6	9.49423	9.7586	1010.06	4.90036	0.4	0					0.312455		749389	287779	3.82888e+07	9.73425e+07	1.11142e+08	8.3502e+08	1.28165e+09	2.69515e+08	5.52937e+06	3.99103e+06	2.22351e+06	2.97215e+06
PNIPQMSAF	343	351	2	0	502.747	5	6	9.91393	10.5565	503.649	1.13144	0.4	0					0.106221		1.07928e+08	2.76939e+08	2.82479e+08	1.62e+08	4.87948e+07	5.78326e+06	427136	164310	111949	3.71172e+06	91953.1	721976
FWYA	351	354	1	0	586.266	3	2	10.458	11.3612	586.571	-0.084869	1	0	-0.809832	2.14431		1	0.119876		3.90382e+08	1.30982e+08	1.18792e+07	811758	528305	674655
FWYAVRT	351	357	1	0	942.483	4	5	9.49423	9.97608	943.172	0.0930437	1	0	-0.475103	0.789333	1	1	0.135428		9.86342e+08	6.17275e+08	2.14266e+08	4.79508e+07	7.74607e+06	9.15915e+06	1.71948e+06	819718	496449	932799
FWYAVRT	351	357	2	0	471.745	4	5	9.52535	10.4113	472.139	0.191907	1	0	-0.36668	2.08899	1	1	0.0318673		2.73983e+09	2.24372e+09	8.72667e+08	2.2595e+08	1.59481e+07	3.98257e+06	2.62351e+06	1.45106e+06	443314	1.55977e+06
FWYAVRTAV	351	359	2	0	556.798	5	7					-1
FWYAVRTAVINA	351	362	2	0	705.88	5	10	10.7383	11.3612	706.498	0.359685	0.6	0					0.219799		3.87483e+08	3.79161e+08	1.8467e+08	7.3904e+07	5.14314e+07	2.55273e+07	2.19045e+06	1.38015e+06	843467	1.49965e+06	413363	467274	135420	351952	48743.1	192505
FWYAVRTAVINAASGRQTVDE	351	371	2	0	1177.6	6	19	10.9094	11.2987	1180.29	3.98962	0.6	1					0.458415		929122	1.70106e+07	7.78093e+07	1.03268e+08	1.00083e+08	6.75816e+07	4.92368e+07	4.95207e+07	4.65142e+07	2.20376e+07	6.97053e+06	3.57982e+06	1.83648e+06	0	0	43812.5	783014	24571.5	985630	470981	632768	0	4.82553e+06	1.02991e+07	3.24999e+06	271497
FWYAVRTAVINAASGRQTVDE	351	371	3	0	785.401	6	19	10.9716	11.3299	787.32	4.36205	0.6	1					0.284545		4.92074e+06	1.42231e+08	3.94574e+08	5.37959e+08	4.95529e+08	3.37762e+08	1.78572e+08	8.30655e+07	4.09848e+07	1.6214e+07	7.2224e+06	3.59818e+06	3.66429e+06	1.09217e+06	1.58592e+06	4.33789e+06	1.27553e+06	1.49211e+06	1.52052e+08	485834	624019	1.41925e+08	51273.6	1.01414e+07	3.26494e+06	0
FWYAVRTAVINAASGRQTVDEALKDAQTGTD	351	381	3	0	1118.9	8	29	11.7503	12.7334	1121.2	4.96103	1	0	0.360917	2.40137	1	-1	0.131822		18022.1	4.53579e+06	7.38893e+07	2.39925e+08	4.8523e+08	7.74965e+08	8.91685e+08	8.38812e+08	6.85438e+08	4.79237e+08	3.01217e+08	1.90117e+08	9.29521e+07	3.90068e+07	5.58487e+07	2.76014e+06	299909	3.03e+06	456681	215636	505032	316671	226151	350470	0	569218	0	895783	1.44123e+06	1.13578e+06
FWYAVRTAVINAASGRQTVDEALKDAQTGTD	351	381	4	0	839.423	8	29					0
WYAVRT	352	357	1	0	795.415	4	4	7.80777	8.36762	796.188	0.283784	1	0	-0.188113	1.04017	1	1	0.0755962		5.93253e+08	5.21038e+08	1.94948e+08	3.66381e+07	1.39636e+06	523174	459324	490168	585453
WYAVRT	352	357	2	0	398.211	4	4	7.82333	8.53877	398.605	0.297902	1	0	-0.168759	1.54052	1	1	0.0538361		1.59348e+09	1.43164e+09	4.69099e+08	1.03953e+08	2.8395e+07	6.81203e+06	2.7828e+06	979195	180846
WYAVRTAVINA	352	362	2	0	632.346	5	9	9.08693	9.77412	633.39	1.31964	0.6	0					0.301658		7.17785e+08	6.70116e+08	2.96657e+08	9.05295e+07	1.10302e+07	941384	3.06409e+06	1.50519e+06	3.13514e+06	611467	5.58961e+07	9.99893e+07	5.77401e+07	1.3965e+07	2.4656e+06
WYAVRTAVINAASGRQ	352	367	2	0	881.971	6	14					-1
WYAVRTAVINAASGRQTVD	352	370	2	0	1039.54	6	17					-1
WYAVRTAVINAASGRQTVD	352	370	3	0	693.364	6	17	9.22695	9.25803	694.553	2.34704	0.6	0					0.165125		0	1.85678e+06	4.96873e+06	5.683e+06	4.51102e+06	2.89446e+06	967008	0	253369	0	0	0	0	0	0	514947	0	0	0	0	0	0	0	0
WYAVRTAVINAASGRQTVDE	352	371	2	0	1104.06	6	18	9.05582	9.66533	1105.84	2.27244	0.6	0					0.885946		6.34016e+06	9.90947e+07	2.32508e+08	3.11891e+08	2.63437e+08	1.73037e+08	8.65914e+07	2.95774e+07	4.72741e+06	2.37443e+06	2.23176e+06	500997	8664.87	272703	0	0	0	0	0	0	0	1.90538e+06	0	1.733e+06	0
WYAVRTAVINAASGRQTVDE	352	371	3	0	736.378	6	18	9.04023	9.4476	737.601	2.37962	0.6	0					0.13105		2.83162e+07	2.63075e+08	6.3147e+08	8.06469e+08	7.026e+08	4.63968e+08	2.43562e+08	1.14577e+08	5.17957e+07	2.57841e+07	6.57101e+06	2.13231e+06	8.09022e+06	615096	0	2.2819e+06	0	60710	715718	294540	211785	0	167678	444919	237974
WYAVRTAVINAASGRQTVDEAL	352	373	2	0	1196.12	6	20					-1
WYAVRTAVINAASGRQTVDEAL	352	373	3	0	797.752	6	20					-1
WYAVRTAVINAASGRQTVDEALKDAQTGTD	352	381	2	0	1604.31	7	28					-1
WYAVRTAVINAASGRQTVDEALKDAQTGTD	352	381	3	0	1069.87	7	28	10.4735	11.5325	1072.5	6.01858	0.6	0					0.363465		245452	1.61774e+07	1.48308e+08	5.04323e+08	1.06278e+09	1.66139e+09	2.13689e+09	2.37925e+09	2.31234e+09	1.97839e+09	1.59499e+09	1.20843e+09	7.44014e+08	4.33195e+08	2.32402e+08	1.06461e+08	3.85167e+07	1.83539e+07	1.01715e+06	2.21879e+06	2.44326e+06	264559	1.00341e+06	1.4426e+06	334486	0	504456	54287.6	0	347271
WYAVRTAVINAASGRQTVDEALKDAQTGTD	352	381	4	0	802.656	7	28	10.4113	10.8472	804.343	4.8932	1	0	0.381133	0.641347	-1	0	0.116773		3.41229e+06	1.19903e+07	7.81567e+07	2.37671e+08	4.58931e+08	6.79657e+08	7.73116e+08	8.26356e+08	5.49752e+08	3.5895e+08	2.11235e+08	1.90123e+08	5.70097e+07	2.42562e+07	1.13679e+07	1.81271e+07	3.12855e+06	3.18503e+06	2.08976e+06	6.46044e+06	1.06866e+06	1.64255e+06	440977	2.69554e+06	220204	1.0975e+06	0	697397	0	0
WYAVRTAVINAASGRQTVDEALKDAQTGTDYDIPTTENL	352	390	3	0	1418.7	9	36	11.1896	11.4391	1423.29	11.2738	0.6	0					0.422859		0	0	0	0	0	0	360455	2.08042e+06	1.29761e+07	3.11064e+07	4.26673e+07	6.16898e+07	6.69207e+07	6.16954e+07	4.94106e+07	3.57681e+07	1.71095e+07	8.76868e+06	2.34829e+06	600802	0	283701	0	0	0	0	0	0	0	0
WYAVRTAVINAASGRQTVDEALKDAQTGTDYDIPTTENL	352	390	4	0	1064.28	9	36	11.2207	11.2519	1067.44	10.1636	0.6	0					0.0661311		0	294002	0	0	0	0	376924	1.97732e+06	4.6295e+06	1.15914e+07	1.53466e+07	1.89211e+07	2.31759e+07	2.05148e+07	1.83638e+07	1.2097e+07	8.71178e+06	5.71466e+06	3.02191e+06	1.28653e+06	621141	0	0	0	0	599444	0	0	0	0
YAVRT	353	357	1	0	609.335	3	3	4.90535	5.60967	609.916	0.227114	1	0	-0.162018	1.50477	1	1	0.104415		2.41478e+08	1.85596e+08	3.67038e+07	1.8379e+06	1.11137e+06	119988	127195
YAVRT	353	357	2	0	305.171	3	3	4.87392	5.62542	305.5	0.30383	0.4	0					0.0286086		7.86285e+08	6.56415e+08	1.66866e+08	2.52582e+07	1.24179e+06	70448.9	184408
YAVRTAVINA	353	362	1	0	1077.61	4	8	6.98387	7.35675	1078.4	0.158593	1	0	-0.468438	0.438905	1	1	0.72338		4.33192e+07	3.55274e+07	4.26351e+06	469021	341924	0	295970	508126	200684	0	209736	347961	684451
YAVRTAVINA	353	362	2	0	539.306	4	8	6.96828	7.77663	539.718	0.191975	1	0	-0.445557	1.83933	1	1	0.220848		4.0092e+08	3.24089e+08	1.35555e+08	2.96405e+07	930565	112571	1.05377e+06	0	3.21087e+06	0	92344.8	0	1.30283e+06
YAVRTAVINAASGRQ	353	367	3	0	526.29	5	13	6.1112	6.32935	527.292	2.09956	0.4	0					1.35493		1.52927e+07	10805.4	0	536673	0	0	219419	0	0	0	0	807225	669760	650220	607484	729977	456981	0	310035
YAVRTAVINAASGRQTVD	353	370	2	0	946.503	6	16					-1
YAVRTAVINAASGRQTVD	353	370	3	0	631.338	6	16	7.62105	7.83888	632.413	2.13917	1	0	0.155986	-0.0597235	1	0	0.0913863		1.52093e+06	1.40508e+07	2.99039e+07	3.64957e+07	2.85607e+07	1.65692e+07	5.42055e+06	1.18074e+06	221354	0	0	0	10621.1	0	0	0	0	0	76112.3	0	0	353413	0
YAVRTAVINAASGRQTVDE	353	371	2	0	1011.02	6	17	7.62105	8.4454	1013.04	2.87965	0.6	0					0.233984		1.71255e+07	1.96709e+08	5.02223e+08	7.22874e+08	7.33845e+08	5.85651e+08	3.75649e+08	1.91944e+08	6.16631e+07	1.59155e+07	1.98545e+06	3.75373e+06	406944	1.07524e+06	0	726047	0	793191	39853.7	7.06054e+06	20870.3	571299	336122	1.55803e+06
YAVRTAVINAASGRQTVDE	353	371	3	0	674.352	6	17	7.6366	7.87	675.535	2.39297	0.6	0					0.0417986		3.06784e+07	1.80426e+08	3.98771e+08	4.82124e+08	3.98485e+08	2.53419e+08	1.32793e+08	5.8782e+07	2.20081e+07	6.4059e+06	2.71762e+06	1.16387e+06	343174	0	0	1.39914e+06	136188	0	223760	0	0	307979	1.5338e+06	6.96954e+06
YAVRTAVINAASGRQTVDEA	353	372	3	0	698.031	6	18	8.28987	8.60102	699.527	3.28885	0.6	0					0.103258		550509	8.62417e+06	6.18399e+07	1.32527e+08	1.69979e+08	1.6944e+08	1.1586e+08	2.43758e+07	1.4288e+07	4.66902e+06	5.41726e+06	399932	431999	584034	140094	0	373578	0	0	461889	0	0	142005	193373	0
YAVRTAVINAASGRQTVDEAL	353	373	3	0	735.726	6	19	8.99355	9.02467	736.852	2.10782	0.6	0					0.0387921		0	3.78945e+06	8.88288e+06	1.04632e+07	8.39043e+06	5.02391e+06	3.22916e+06	499566	241076	0	0	0	0	0	0	0	0	0	0	0	0	0	0	0	0	0
YAVRTAVINAASGRQTVDEALKDAQTGTD	353	381	3	0	1007.85	7	27	9.36682	9.60312	1010.42	5.9988	0.6	0					0.235924		1.05671e+07	1.21526e+07	2.67651e+07	6.94281e+07	1.84155e+08	4.26114e+08	7.12297e+08	9.12752e+08	8.83054e+08	6.86524e+08	4.60648e+08	2.61658e+08	1.02476e+08	4.2222e+07	1.27296e+07	9.06156e+06	5.58417e+06	6.55476e+06	2.53917e+06	1.45709e+06	3.20964e+06	2.09533e+06	1.26853e+06	1.61923e+06	16736.8	807795	1.6996e+06	373775	758192	777734
VRTAVINA	355	362	2	0	422.256	4	6					-1
VRTAVINAASGRQTVDE	355	371	2	0	893.974	6	15	6.2203	6.3605	895.984	3.01438	0.4	0					0.200349		106947	2.76189e+06	8.35437e+06	1.95704e+07	7.84373e+06	2.21148e+07	1.85716e+06	4.20306e+06	157090	0	0	123802	0	118661	84353.4	0	0	147657	0	106128	0	0
VRTAVINAASGRQTVDE	355	371	3	0	596.318	6	15					-1
AVINA	358	362	1	0	487.287	3	3	5.1866	5.92415	487.567	0.00173208	1	0	-0.573978	1.61164		0	0.046561		1.08589e+09	2.99186e+08	4.5431e+07	2.64032e+06	136468	51921.5	51870.8
AVINAASGRQ	358	367	2	0	493.773	4	8	4.58972	4.98355	494.695	1.29499	1	0	0.310487	0.506278		0	0.191018		6.04574e+06	2.04869e+07	2.1571e+07	1.10353e+07	2.91022e+06	618575	0	51639	0	89571.9	105395	207341	0
AVINAASGRQTVD	358	370	2	0	651.344	5	11	5.56245	6.03328	653.243	3.06891	0.6	0					0.347473		6.60494e+06	4.49006e+07	1.26952e+08	1.99126e+08	1.9536e+08	1.20175e+08	6.19363e+07	2.03973e+07	8.98598e+06	7.55175e+06	6.1803e+06	990419	699965	349267	202263	147297	499344
AVINAASGRQTVDE	358	371	1	0	1430.72	5	12	5.7357	6.03328	1433.45	1.9215	1	0	0.300897	0.196746	0	-1	0.464715		0	6.43915e+06	1.43168e+07	1.45992e+07	7.51055e+06	2.01572e+06	83803.9	105142	0	0	0	0	92841.4	0	0	0	0	80916.9
AVINAASGRQTVDE	358	371	2	0	715.865	5	12	5.68838	6.34492	717.51	2.48957	1	0	0.560484	1.3511	0	-1	0.149105		1.44051e+08	7.40187e+08	1.33135e+09	1.37796e+09	9.23753e+08	4.84079e+08	2.01646e+08	8.24429e+07	3.1399e+07	1.80023e+07	1.91762e+07	5.39756e+07	6.00544e+07	4.29588e+07	9.96905e+06	955745	1.54101e+06	501072
AVINAASGRQTVDEA	358	372	2	0	751.384	5	13	5.23347	5.68838	758.439	13.2699	1	0	5.0202	0.702718		-9	0.0700688		8179.57	0	5506.91	76470.5	497440	0	192892	0	0	0	0	0	0	1.29185e+08	1.28104e+08	6.90796e+07	2.61866e+07	7.44084e+06	1.35739e+06
AVINAASGRQTVDEAL	358	373	2	0	807.926	5	14	8.05667	8.46097	809.431	2.09683	1	0	0.244136	0.539938		-1	0.153663		2.11899e+06	4.90157e+07	9.92837e+07	1.04103e+08	6.87331e+07	3.53948e+07	1.03264e+07	2.12755e+06	910726	813385	0	555144	180434	163356	26118.8	191022	22928	264156	0	56383.4
AVINAASGRQTVDEALKDAQTGTD	358	381	3	0	811.073	6	22	9.04023	9.83627	813.199	5.01069	0.6	0					0.247604		1.24742e+06	5.43535e+07	2.92298e+08	8.06493e+08	1.46399e+09	1.91599e+09	1.91695e+09	1.5134e+09	9.97057e+08	5.7033e+08	3.34249e+08	2.01047e+08	1.21719e+08	1.0076e+08	2.88657e+07	1.27781e+07	3.05113e+07	7.24597e+06	6.39533e+06	1.18173e+08	2.5096e+06	790482	5.64285e+07	1.0645e+06	3.32759e+06	603990	0	0	0
AVINAASGRQTVDEALKDAQTGTDYDIPTTENL	358	390	3	0	1159.9	8	30	10.2404	10.9664	1163.76	9.57426	0.6	0					0.160804		0	0	660503	0	703839	8.84037e+06	5.18025e+07	1.59177e+08	3.58818e+08	5.62217e+08	7.65514e+08	8.47638e+08	8.06795e+08	6.81474e+08	4.95622e+08	3.02889e+08	1.70611e+08	8.65392e+07	2.36374e+07	4.65518e+06	7.38306e+06	0	695686	4.78669e+06	0	0	1.949e+06	0	0	0
AVINAASGRQTVDEALKDAQTGTDYDIPTTENL	358	390	4	0	870.18	8	30	10.287	10.9094	872.905	8.90347	0.6	0					0.133833		488041	272623	594557	336794	2.11207e+06	3.69173e+07	1.78155e+08	4.61369e+08	8.731e+08	1.36614e+09	1.70543e+09	1.80071e+09	1.61193e+09	1.18606e+09	6.98354e+08	2.58759e+08	1.06882e+08	4.98052e+07	2.16737e+07	6.77355e+06	1.77189e+06	1.68172e+06	0	224959	0	1.1995e+06	296813	264571	246815	3.29297e+06
INAASGRQTVDE	360	371	2	0	630.813	5	10	4.68453	5.20222	632.192	2.06073	1	0	0.552852	0.90457		1	0.204366		924380	1.60407e+07	3.37313e+07	3.41556e+07	1.87357e+07	7.38391e+06	1.73955e+06	118956	99447.8	74774.5	0	0	0	0	0	0
INAASGRQTVDEALKDAQTGTD	360	381	3	0	754.372	6	20					-1
ASGRQTVDE	363	371	2	0	481.731	4	7	3.37125	4.12985	483.046	2.11092	1	0	1.07646	1.67934		0	0.0690263		3.1492e+07	1.6011e+08	2.71882e+08	2.49371e+08	1.42804e+08	5.94612e+07	1.93086e+07	2.94145e+06	0	0	0	36162.9
ASGRQTVDEAL	363	373	2	0	573.791	5	9	6.95272	7.13935	575.052	1.88463	0.4	0					0.332356		335119	1.40627e+07	2.41511e+07	8.65119e+06	7.28796e+06	410705	0	309400	0	623766	0	381892	684256	312831	0
ASGRQTVDEALKD	363	375	2	0	695.352	5	11	5.43692	5.48393	701.22	10.9606	1	0	4.88671	-0.609056		-3	0.231034		0	0	65312.8	73231.3	0	0	0	0	84259.4	0	394464	1.50046e+06	1.77696e+06	1.39176e+06	261021	64856.4	0
ASGRQTVDEALKDAQTGTD	363	381	2	0	981.972	6	17	7.91668	8.42983	984.747	4.46075	0.6	0					0.156671		178679	6.10031e+06	7.9909e+07	1.87427e+08	3.20209e+08	3.76835e+08	3.31838e+08	2.36047e+08	1.28813e+08	7.44093e+07	2.7409e+07	2.10474e+07	4.08968e+06	3.29636e+06	0	507645	660965	1.08761e+06	691234	1.32963e+06	641080	1.81702e+06	380337	400104
ASGRQTVDEALKDAQTGTD	363	381	3	0	654.984	6	17	7.97892	8.41428	656.784	4.31056	0.6	0					0.112391		757939	44978.3	1.10555e+08	2.56233e+08	3.14684e+08	4.51105e+08	3.88568e+08	2.38262e+08	1.431e+08	7.05377e+07	1.77745e+07	1.09621e+07	4.08682e+06	3.28015e+06	488104	1.52887e+06	1.76761e+06	610574	904778	1.33578e+06	875500	1.20234e+06	1.63967e+06	164574
ASGRQTVDEALKDAQTGTDYDIPTTENL	363	390	3	0	1003.81	7	25	9.36682	10.2093	1009.92	16.5962	1	0	3.06305	1.9491		-6	0.48864		393881	850.887	2.17846e+07	0	327915	5.04372e+07	6.3346e+06	3.7684e+07	1.63453e+08	1.63074e+08	2.08242e+08	2.85183e+08	2.09455e+08	1.78465e+08	2.32116e+08	3.77073e+08	7.84278e+08	1.39536e+09	2.02166e+09	2.28619e+09	2.08859e+09	1.54148e+09	9.37976e+08	3.80057e+08	1.29299e+08	4.20546e+07	1.65317e+07	8.97411e+06	8.39992e+06	8.08976e+06
TVDEALKDAQTGTD	368	381	2	0	732.347	5	12	6.89037	7.01502	734.118	2.72695	1	0	0.668955	-0.359394		1	0.197892		161783	450422	7.78633e+06	9.86699e+06	9.41904e+06	4.40593e+06	0	117880	180734	0	127939	139381	423162	135656	0	0	0	0
EALKDAQTGTDYDIPTTENL	371	390	2	0	1098.02	6	17	8.22252	8.60102	1102.15	6.99194	1	0	1.67816	0.456968		-3	0.101598		0	0	0	0	0	1.83526e+07	1.32587e+08	2.791e+08	3.09891e+08	2.5299e+08	1.46754e+08	6.67538e+07	1.79054e+07	3.55212e+06	486048	292742	0	159124	0	477135	0	0	304645	894584
ALKDAQTGTD	372	381	1	0	1019.5	4	8	3.52895	4.25657	1022.56	2.49309	1	0	1.13171	1.5797	1	1	0.157704		4.31138e+06	4.80943e+07	1.15636e+08	1.45314e+08	1.01725e+08	4.59009e+07	1.4332e+07	2.44164e+06	52543.8	0	0	0	0
ALKDAQTGTD	372	381	2	0	510.254	4	8	3.49738	4.33598	511.787	2.50254	0.6	0					0.0537523		1.29932e+08	7.65283e+08	1.86283e+09	2.20718e+09	1.56404e+09	7.24926e+08	2.49333e+08	7.76522e+07	2.11635e+07	3.60609e+06	126981	33471.5	0
ALKDAQTGTDYDIPTTENL	372	390	2	0	1033.5	6	16	8.4454	8.88465	1038.2	8.21462	1	0	2.23815	0.652335	1	-1	0.689752		0	0	0	532904	1.4449e+07	5.8062e+07	1.29812e+08	2.22612e+08	3.62039e+08	3.49233e+08	3.29845e+08	1.92079e+08	1.16361e+08	3.86501e+07	1.62136e+07	887720	2.99268e+06	654744	2.16623e+07	0	3.66008e+07	19872.4	2.06211e+07
ALKDAQTGTDYDIPTTENL	372	390	3	0	689.336	6	16	8.28987	8.74473	692.604	8.6139	0.6	0					0.187187		210947	0	0	759066	538034	4.0457e+06	1.38869e+07	2.26114e+07	1.16472e+08	1.96555e+08	1.77753e+08	1.13533e+08	5.49135e+07	1.75671e+07	2.74921e+06	2.70896e+06	642374	1.04889e+06	4.68081e+06	5.11781e+06	628024	377347	0
KDAQTGTDYDIPTTENL	374	390	2	0	941.439	6	14	8.42983	8.60102	946.764	9.57149	1	0	3.17179	-0.209746		-3	0.172518		0	0	0	191784	551789	4.24051e+06	1.58763e+07	3.03484e+07	4.87186e+07	7.34372e+07	1.07747e+08	1.18779e+08	1.0563e+08	6.69772e+07	3.18506e+07	9.10087e+06	474641	372944	0	525850	431863
YDIPTTE	382	388	1	0	838.383	4	4	6.76567	7.09273	841.46	2.58597	0.4	0					0.394557		1.89693e+06	381557	1.62094e+07	3.41835e+07	2.36026e+07	1.84493e+06	0	121812	0
YDIPTTEN	382	389	1	0	952.426	4	5	6.40723	6.78125	956.42	3.44391	1	0	3.19978	0.44255		1	0.643192		0	190069	1.41233e+07	4.75441e+07	5.77496e+07	3.73803e+07	1.4092e+07	1.70008e+06	278828	125274
YDIPTTENL	382	390	1	0	1065.51	4	6	8.6633	9.49423	1070.29	4.15433	0.4	0					0.309628		371166	2.80565e+07	1.72829e+08	5.67101e+08	1.08979e+09	1.21224e+09	7.91655e+08	2.95004e+08	7.53842e+07	2.0022e+07	2.47315e+07
YDIPTTENL	382	390	2	0	533.259	4	6	8.64772	9.43205	535.541	3.94279	1	0	3.02623	1.7621	1	1	0.139648		2.13735e+07	2.20218e+08	9.7267e+08	2.67878e+09	4.3674e+09	4.47898e+09	2.79728e+09	1.0131e+09	1.13062e+08	4.21994e+07	1.29032e+08
YFQGHM	391	396	1	0	782.329	4	4					0
YFQGHM	391	396	2	0	391.668	4	4	6.7241	8.02557	393.237	2.59089	0.4	0					0.442613		926705	1.94941e+07	1.09636e+08	2.8883e+08	8.23081e+07	3.72055e+07	607012	1.55299e+07	57571.3
YFQGHMASM	391	399	1	0	1071.44	5	7	8.2588	8.33652	1076.41	4.18852	0.4	0					0.333874		0	0	0	965924	5.80928e+06	8.15962e+06	5.12088e+06	795328	0	0	0	0	0
YFQGHMASM	391	399	2	0	536.223	5	7	8.35207	8.38317	538.712	4.19562	0.3	0					0.0387942		147735	1.11234e+06	3.78588e+06	1.03705e+07	2.13192e+07	2.90389e+07	2.05024e+07	9.54458e+06	3.09145e+06	1.36403e+06	0	0	0
YFQGHMASMTGGQQMGRGSSPQKPIV	391	416	2	0	1390.66	8	22	8.30542	8.55433	1398.54	13.9313	1	0	2.89521	0.040238	1	-1	0.283026		0	0	0	0	0	0	0	0	0	0	939276	1.31216e+06	7.05045e+06	1.37579e+07	2.32358e+07	2.88068e+07	3.13934e+07	2.42981e+07	1.84766e+07	6.91043e+06	3.27703e+06	267218	321911	167312	416809	0	0	0	0	0
YFQGHMASMTGGQQMGRGSSPQKPIV	391	416	3	0	927.44	8	22	8.2588	8.63217	932.665	13.8347	1	0	2.87114	0.440459	1	-1	0.0745629		267654	798015	0	0	0	55093.7	0	322425	2.19179e+06	6.93307e+06	2.2153e+07	5.00629e+07	1.13354e+08	1.42552e+08	2.00503e+08	2.70686e+08	2.3462e+08	2.19661e+08	1.72025e+08	1.00752e+08	5.9647e+07	2.13057e+07	1.04384e+07	3.05865e+06	828481	806555	657761	935317	196528	0
YFQGHMASMTGGQQMGRGSSPQKPIV	391	416	4	0	695.832	8	22	8.4454	8.52322	699.796	14.0178	0.4	1					0.0935021		0	0	0	0	0	0	0	0	473596	665195	1.87779e+06	5.92015e+06	1.16178e+07	1.5893e+07	5.32622e+06	2.74362e+07	2.80539e+07	2.33915e+07	1.36523e+07	1.13498e+07	5.82422e+06	2.15987e+06	1.04802e+06	0	138336	0	264756	0	337917	0
YFQGHMASMTGGQQMGRGSSPQKPIVR	391	417	3	0	979.474	8	23	7.6055	7.90113	986.576	19.3839	0.4	0					0.77521		0	0	152465	0	0	0	0	0	0	803490	0	0	2.72874e+07	2.81847e+06	6.78001e+06	6.41425e+07	2.71849e+07	4.50425e+07	8.81843e+07	7.49876e+07	6.96585e+07	5.56423e+07	3.23321e+07	1.62723e+07	7.30717e+06	1.77063e+06	527563	1.02808e+06	9.44027e+06	3.74593e+07
YFQGHMASMTGGQQMGRGSSPQKPIVR	391	417	4	0	734.857	8	23	7.72995	7.76107	738.879	14.1635	1	0	2.79961	-0.66019	0	1	0.379484		0	0	148388	0	0	0	0	0	0	0	171375	245242	0	1.20904e+06	1.14346e+06	2.6821e+06	2.05636e+06	2.54528e+06	1.30197e+06	834446	128563	0	397292	0	136757	0	132149	0	0	0
YFQGHMASMTGGQQMGRGSSPQKPIVRV	391	418	3	0	1012.5	8	24					-1
YFQGHMASMTGGQQMGRGSSPQKPIVRVFLPNKQRTVVPARC	391	432	4	0	1162.1	10	36	8.6166	9.10248	1167.46	18.4479	1	0	2.23282	0.802304	1	0	0.139644		318452	0	295086	0	0	0	1.43694e+06	0	307255	0	0	0	1.14271e+06	1.10276e+06	184939	5.46068e+06	3.85257e+07	5.97448e+07	8.62307e+07	1.23709e+08	1.48834e+08	1.52105e+08	1.54552e+08	1.34046e+08	9.93074e+07	7.70622e+07	4.25376e+07	2.40398e+07	1.03542e+07	2.61128e+06
YFQGHMASMTGGQQMGRGSSPQKPIVRVFLPNKQRTVVPARC	391	432	5	0	929.879	10	36	8.6166	9.22695	934.219	18.6822	1	0	2.26851	1.20258	1	0	0.130741		196444	0	27840.3	822145	328177	235964	430831	0	1.6686e+07	902721	0	51088.4	5.43853e+06	2.84794e+07	4.02372e+07	7.33165e+07	1.2904e+08	2.32978e+08	3.38368e+08	4.50928e+08	4.93738e+08	5.28357e+08	5.29119e+08	4.57378e+08	3.56988e+08	2.73721e+08	1.94146e+08	1.12626e+08	7.39018e+07	3.53235e+07
YFQGHMASMTGGQQMGRGSSPQKPIVRVFLPNKQRTVVPARC	391	432	6	0	775.067	10	36	8.6166	8.99355	778.627	18.3399	1	0	2.21636	0.451983	1	0	0.0521298		1.50999e+06	0	1.41383e+07	0	933918	8.64821e+06	971046	40982	2.90766e+06	58357.3	1.49515e+06	4.53341e+06	4.64605e+06	1.28517e+07	6.57978e+06	6.74109e+07	1.24081e+08	1.81453e+08	2.76036e+08	3.59708e+08	3.30386e+08	4.39291e+08	4.63139e+08	3.59148e+08	3.1131e+08	2.30584e+08	1.02299e+08	9.7248e+07	5.9565e+07	3.4698e+07
YFQGHMASMTGGQQMGRGSSPQKPIVRVFLPNKQRTVVPARC	391	432	7	0	664.487	10	36	8.6166	8.99355	667.607	18.8201	1	0	2.28952	0.451983	1	0	0.0849032		0	0	336321	474160	642602	841875	739337	135913	586759	389117	787128	1.30335e+06	5.31233e+06	1.89337e+07	2.46994e+07	5.11667e+07	9.36379e+07	1.45157e+08	2.09834e+08	2.74213e+08	3.69735e+08	3.49322e+08	3.33388e+08	2.96062e+08	2.35718e+08	1.73505e+08	1.28066e+08	1.04941e+08	5.05311e+07	2.62599e+07
YFQGHMASMTGGQQMGRGSSPQKPIVRVFLPNKQRTVVPARCGV	391	434	5	0	961.096	10	38					-1
YFQGHMASMTGGQQMGRGSSPQKPIVRVFLPNKQRTVVPARCGV	391	434	6	0	801.082	10	38	8.91575	9.25803	804.722	18.7306	1	0	2.12572	0.340498	1	0	0.0668869		0	0	582288	0	0	451962	483480	0	2.48824e+06	1.157e+06	312541	2.01186e+06	276493	1.73238e+06	7.93935e+06	1.8578e+07	3.45733e+07	8.16561e+07	9.38401e+07	1.36171e+08	1.60782e+08	1.90172e+08	2.05095e+08	1.99581e+08	1.39779e+08	1.23676e+08	6.06973e+07	5.9045e+07	1.61259e+07	1.7918e+07
YFQGHMASMTGGQQMGRGSSPQKPIVRVFLPNKQRTVVPARCGV	391	434	7	0	686.785	10	38					-1
YFQGHMASMTGGQQMGRGSSPQKPIVRVFLPNKQRTVVPARCGV	391	434	8	0	601.063	10	38					-1
YFQGHMASMTGGQQMGRGSSPQKPIVRVFLPNKQRTVVPARCGVT	391	435	6	0	817.923	10	39	8.76027	8.94688	821.618	19.0016	1	0	2.09452	-0.160114		1	0.0572878		0	208854	0	296905	31275	0	2.73438e+06	288019	0	0	225100	250558	220600	2.40256e+06	2.02455e+06	7.12297e+06	1.71563e+07	2.63501e+07	3.78009e+07	5.92735e+07	7.62812e+07	1.01147e+08	9.43095e+07	8.58204e+07	7.44914e+07	6.57427e+07	4.54305e+07	2.85435e+07	1.64467e+07	8.06203e+06
TGGQQMGRGSSPQKPIV	400	416	2	0	864.446	6	13	7.2791	7.72995	865.388	0.83012	0.5	0					0.305143		2.71939e+07	7.29479e+07	6.8071e+07	4.105e+07	1.26432e+07	890777	427327	910437	207122	250857	1.1168e+06	133033	633445	211844	190831	0	0	0	0	0
TGGQQMGRGSSPQKPIVRVFLPNKQRTVVPARC	400	432	4	0	898.991	8	27					-1
TGGQQMGRGSSPQKPIVRVFLPNKQRTVVPARC	400	432	5	0	719.394	8	27					-1
TGGQQMGRGSSPQKPIVRVFLPNKQRTVVPARC	400	432	6	0	599.663	8	27					-1
TGGQQMGRGSSPQKPIVRVFLPNKQRTVVPARCGVTVRDSLKKALM	400	445	7	0	713.97	10	40					-1
MGRGSSPQKPIVRVFLPNKQRTVVPARC	405	432	4	0	781.189	8	22					-1
RVFLPNKQRTVVPARC	417	432	3	0	628.696	6	12	7.1704	7.35675	630.475	4.1513	0.6	0					0.151537		2.09748e+06	2.00559e+06	2.2374e+06	1.08008e+07	2.75211e+07	3.7209e+07	3.98537e+07	2.16e+07	7.55449e+06	3.71876e+06	185954	222579	0	0	0	0	0	0	0
RVFLPNKQRTVVPARC	417	432	4	0	471.774	6	12					0
RVFLPNKQRTVVPARCGV	417	434	3	0	680.726	6	14					-1
RVFLPNKQRTVVPARCGV	417	434	4	0	510.797	6	14					0
RVFLPNKQRTVVPARCGVT	417	435	3	0	714.409	6	15					-1
RVFLPNKQRTVVPARCGVTVRDSLKKALM	417	445	4	0	821.475	8	25	9.24248	9.5409	823.436	5.76707	1	0	0.687802	0.199426	1	1	0.171622		9.43284e+06	0	0	209442	5.75034e+06	1.97521e+07	4.24461e+07	6.18621e+07	6.06581e+07	5.17163e+07	3.75082e+07	2.0038e+07	1.0199e+07	2.13549e+06	0	0	0	0	357226	0	0	0	0	0	217649	0	0	0	0	0
RVFLPNKQRTVVPARCGVTVRDSLKKALM	417	445	5	0	657.381	8	25	9.25803	9.57202	659.106	6.54576	1	0	0.858598	0.249487	1	1	0.204506		406449	0	0	980015	9.90112e+06	3.60054e+07	6.09454e+07	8.76808e+07	1.04389e+08	9.20615e+07	6.70437e+07	5.3593e+07	2.07365e+07	6.40145e+06	2.15373e+06	447765	1.94637e+06	507427	132033	0	0	655809	6.47699e+06	185915	0	0	276505	138048	0	209473
RVFLPNKQRTVVPARCGVTVRDSLKKALM	417	445	6	0	547.985	8	25	9.3202	9.41652	549.397	6.39092	0.3	0					0.129567		0	0	0	0	686341	4.84749e+06	8.18461e+06	1.14245e+07	1.60018e+07	1.37186e+07	8.93485e+06	6.84995e+06	1.58473e+06	304180	1.0053e+06	0	14534	55731.5	11015.5	0	357677	724.816	0	0	171456	0	197026	0	0	0
VFLPNKQRTVVPARCGV	418	434	3	0	628.693	6	13	7.10828	7.35675	630.497	4.22068	0.6	0					0.155605		4.41313e+06	2.51396e+06	4.18173e+06	1.50703e+07	3.43714e+07	5.50337e+07	5.73731e+07	3.47335e+07	1.24701e+07	5.84621e+06	335387	222579	0	0	0	0	0	0	0	499756
GVTVRDSL	433	440	2	0	423.738	4	6	6.70853	7.10828	426.309	4.66707	1	0	3.68815	0.525306		-1	0.0972831		0	641438	0	5.47736e+07	3.90109e+08	6.21678e+08	3.70752e+08	1.17011e+08	2.57986e+07	2.2554e+06	75177.4
GVTVRDSLKKALM	433	445	2	0	709.413	5	11	8.39872	8.97798	710.44	1.16018	0.6	0					0.0693312		3.2041e+08	1.37177e+09	1.46743e+09	8.71716e+08	3.62885e+08	1.30821e+08	3.66422e+07	1.68835e+06	2.18242e+06	3.38749e+06	2.2069e+06	655374	175332	206840	653792	0	453364
GVTVRDSLKKALM	433	445	3	0	473.278	5	11	8.46097	9.02467	473.996	1.26096	0.4	0					0.121525		1.97301e+08	9.57651e+08	1.00787e+09	0	2.59348e+08	8.32544e+07	388173	7.84004e+06	4.10079e+06	1.08316e+08	1.45176e+06	948612	1.1968e+07	203902	278669	0	0
GVTVRDSLKKALMM	433	446	2	0	774.934	6	12					-1
GVTVRDSLKKALMM	433	446	3	0	516.958	6	12					-1
GVTVRDSLKKALMMRGLIPECC	433	454	3	0	807.426	8	19					-1
GVTVRDSLKKALMMRGLIPECC	433	454	4	0	605.822	8	19					-1
GVTVRDSLKKALMMRGLIPECCA	433	455	3	0	831.105	8	20					-1
TVRDSLKKALM	435	445	2	0	631.368	5	9					0
TVRDSLKKALM	435	445	3	0	421.248	5	9	7.91668	8.38317	422.024	1.52591	0.4	0					0.0894889		5.80056e+07	3.17178e+08	3.12722e+08	1.646e+08	5.82758e+07	1.45928e+07	7.40888e+07	420342	369245	1.84283e+07	0	0	365408	0	0
TVRDSLKKALMM	435	446	2	0	696.889	6	10					-1
TVRDSLKKALMM	435	446	3	0	464.928	6	10					0
TVRDSLKKALMMRGLIPECCA	435	455	3	0	779.075	7	18					-1
VRDSLKKALM	436	445	2	0	580.845	5	8	7.0772	7.87	581.747	1.05767	1	0	0.147824	1.78932	1	1	0.0793671		1.74213e+08	7.5414e+08	6.81047e+08	3.44586e+08	1.17498e+08	2.68028e+07	534225	943085	0	139324	429559	521132	189512	0
VRDSLKKALM	436	445	3	0	387.566	5	8	7.13935	7.7144	388.229	1.24441	0.4	0					0.179648		4.91922e+07	2.98712e+08	2.67799e+08	1.34063e+08	3.84943e+07	1.5771e+07	0	0	1.42346e+07	133083	0	4.29869e+06	26259	0
VRDSLKKALMM	436	446	2	0	646.365	6	9	8.60102	8.80688	647.596	1.56665	0.4	0					0.189326		3.04648e+06	3.9206e+07	8.31208e+07	2.66919e+07	2.93225e+07	2.77446e+06	1.5389e+06	2.89349e+06	1.17247e+06	126326	643602	0	320634	135145	0	0
SLKKALM	439	445	2	0	395.746	4	5	6.56312	6.87478	396.452	0.875836	0.4	0					0.165509		1.45501e+07	6.91342e+07	4.23671e+07	9.27397e+06	538503	147040	0	1.14993e+06	0	45810.8
KKALM	441	445	2	0	295.688	4	3	5.06167	5.79872	295.966	0.136059	0.4	0					0.0638894		2.05121e+08	1.31042e+08	3.31976e+07	1.44137e+06	65996.5	281207	0	282696
KKALMMRGLIPECCA	441	455	3	0	555.289	7	12					-1
MRGLIPEC	446	453	2	0	459.73	5	5	9.1336	9.8518	460.374	0.615046	1	0	0.0973747	1.54942		1	0.0707035		7.24e+08	1.10636e+09	6.63717e+08	2.61008e+08	7.50618e+07	1.63394e+07	3.96302e+06	2.77233e+06	283360	1.68737e+06	334973
MRGLIPECC	446	454	1	0	1021.46	5	6	9.82072	10.458	1022.88	0.623453	0.4	0					0.364981		3.80155e+08	6.0406e+08	3.94736e+08	1.96816e+08	6.68021e+07	6.33971e+06	0	309949	91729.9	204335	740909	3.96586e+06
MRGLIPECC	446	454	2	0	511.235	5	6	9.7275	10.6135	511.939	0.611899	1	0	-0.0179203	2.08905	1	1	0.0390938		2.79737e+09	4.16906e+09	2.88605e+09	1.30226e+09	4.79853e+08	1.33225e+08	1.10763e+07	1.41669e+06	821389	147843	322811	0
MRGLIPECCA	446	455	1	0	1092.5	6	7	9.63423	10.3492	1094.17	0.833191	1	0	0.0755408	1.53891	1	1	0.876619		5.66719e+08	8.85186e+08	6.59098e+08	3.2718e+08	9.7338e+07	6.84114e+06	749034	0	0	989363	820789	1.13325e+06	9.19269e+06	4.48972e+07
MRGLIPECCA	446	455	2	0	546.754	6	7	9.61868	10.5357	547.512	0.676285	1	0	-0.0473726	2.1889	1	1	0.0334883		4.12334e+09	6.63757e+09	4.70544e+09	2.34965e+09	9.51406e+08	3.12438e+08	5.63616e+07	6.42825e+06	1.44112e+06	1.61632e+06	642587	3.63796e+06	547151	2.21741e+06
MRGLIPECCAV	446	456	2	0	596.288	6	8					-1
RGLIPEC	447	453	2	0	394.21	4	4	8.46097	9.10248	394.618	0.294276	1	0	-0.173729	1.30281		1	0.491997		7.36181e+07	7.76813e+07	2.48006e+07	1.75645e+06	871717	191064	545892	79301.6	718702
RGLIPECC	447	454	2	0	445.715	5	5	9.02467	9.71197	446.182	0.28352	1	0	-0.266208	1.45004		1	0.137827		3.03437e+08	3.23332e+08	1.26893e+08	3.09097e+07	2.32606e+06	2.91757e+06	520200	2.5743e+06	433062	2.44807e+06	0
RGLIPECCA	447	455	2	0	481.233	5	6	8.94688	9.25803	481.826	0.494325	1	0	-0.125374	0.240375		1	0.311648		3.4914e+08	3.85561e+08	1.85e+08	6.59333e+07	1.54596e+07	2.3838e+06	963683	1.50627e+07	8.60304e+06	535262	231304	45401.8
AVYRIQDGEKKPIGWDTD	455	472	2	0	1046.03	6	15	7.85445	8.4921	1048.69	4.09216	0.6	0					0.790193		0	3.23118e+07	5.38524e+07	7.15786e+07	9.57822e+07	1.20583e+08	1.16433e+08	8.38067e+07	3.87926e+07	1.95474e+07	5.58127e+06	9.26835e+06	7.02101e+06	2.47831e+06	384975	1.74121e+06	407639	2.49482e+06	2.09271e+06	1.00811e+06	0	443962
AVYRIQDGEKKPIGWDTD	455	472	3	0	697.688	6	15	8.01	8.46097	699.608	4.51983	0.6	0					0.0726442		0	1.92298e+06	3.53028e+07	1.29371e+08	2.75224e+08	3.64477e+08	3.66314e+08	2.76302e+08	1.55364e+08	6.88949e+07	2.68534e+07	9.18329e+06	953563	688319	1.63388e+06	230132	0	1.38847e+06	363165	0	391517	0
AVYRIQDGEKKPIGWDTDISW	455	475	2	0	1239.13	7	18					-1
AVYRIQDGEKKPIGWDTDISW	455	475	3	0	826.42	7	18					-1
AVYRIQDGEKKPIGWDTDISW	455	475	4	0	620.067	7	18					-1
AVYRIQDGEKKPIGWDTDISWL	455	476	3	0	864.115	7	19					-1
AVYRIQDGEKKPIGWDTDISWL	455	476	4	0	648.338	7	19	11.9526	12.0625	650.112	5.52984	0.4	1					0.348878		539615	0	0	1.2841e+06	6.85771e+06	6.57173e+06	9.00093e+06	6.47155e+06	5.90869e+06	1.93131e+06	983428	101319	2.17198e+06	4272.86	399418	12185.3	2.1121e+06	111383	142751	82782.8	239297	0	10706.3	0	0	0	91991.4
AVYRIQDGEKKPIGWDTDISWLTGEEL	455	481	2	0	1560.29	7	24	12.4526	12.7802	1564.32	6.20464	1	0	0.840484	0.293277	1	0	0.227784		0	527977	0	1.34975e+06	1.80485e+06	1.84144e+07	2.6073e+07	4.43634e+07	4.54446e+07	4.28736e+07	2.66544e+07	1.4779e+07	2.23213e+06	1.20811e+06	0	505510	0	297595	0	437121	0	212307	0	0	195321	0	0	0	0	0
AVYRIQDGEKKPIGWDTDISWLTGEEL	455	481	3	0	1040.53	7	24	12.3277	13.2182	1043.34	6.57246	0.6	0					0.0636692		7.12853e+06	0	5.82905e+06	5.15188e+07	1.85672e+08	5.46651e+08	1.16285e+09	1.67668e+09	1.90393e+09	1.7491e+09	1.29704e+09	8.18738e+08	4.62649e+08	2.09274e+08	8.6714e+07	4.01865e+07	1.54087e+07	7.77888e+06	6.94559e+06	2.54321e+06	1.26412e+06	22357.4	598079	0	18637	185115	106133	29829.5	0	262390
AVYRIQDGEKKPIGWDTDISWLTGEEL	455	481	4	0	780.648	7	24	12.3901	12.8583	782.855	6.96409	0.6	0					0.126838		434173	0	5.10023e+06	1.10573e+07	1.0954e+08	2.39609e+08	4.58941e+08	6.03055e+08	6.87242e+08	6.14735e+08	4.42578e+08	2.86324e+08	1.54021e+08	7.09157e+07	3.10095e+07	7.45367e+07	5.0941e+06	3.18651e+06	1.81275e+06	1.18135e+08	1.09067e+06	2.32941e+06	334204	1.5941e+07	269577	1.60885e+06	240341	5.16556e+06	165860	568691
VYRIQDGEKKPIGWD	456	470	2	0	902.473	6	12	8.13442	8.5699	905.192	4.35477	0.6	0					0.196935		618089	258160	5.3661e+06	4.9914e+07	7.58911e+07	1.1886e+08	1.0276e+08	7.55953e+07	2.62761e+07	3.78585e+06	860725	242596	396955	0	617114	183913	0	0	1.88898e+06
VYRIQDGEKKPIGWD	456	470	3	0	601.984	6	12	8.52322	8.58545	603.983	4.91316	0.6	1					0.0796246		247681	1.78829e+06	3.82993e+06	1.40259e+07	4.48756e+07	4.74397e+07	4.1395e+07	4.01798e+07	3.44641e+07	1.87278e+07	2.64689e+06	2.0585e+06	1.08313e+06	459536	0	0	15343.2	0	121998
VYRIQDGEKKPIGWDTD	456	472	2	0	1010.51	6	14	7.6366	8.6166	1013.17	4.12385	0.6	0					0.247724		3.71367e+06	1.12081e+07	1.01381e+08	3.38457e+08	6.756e+08	7.6369e+08	6.10981e+08	3.96101e+08	2.11567e+08	7.89306e+07	3.62724e+07	2.30738e+06	7.95835e+06	857739	816387	374347	743401	252378	965840	0	3.15119e+06
VYRIQDGEKKPIGWDTD	456	472	3	0	674.009	6	14	7.62105	8.11887	675.785	4.12952	0.6	0					0.149871		1.48265e+06	1.10077e+07	1.02309e+08	3.979e+08	8.48643e+08	9.09458e+08	7.1788e+08	4.5427e+08	2.31267e+08	1.02453e+08	3.46039e+07	1.46816e+07	7.03376e+06	3.08027e+06	901844	1.2271e+06	5.57508e+06	24792.8	0	1.63603e+06	548083
VYRIQDGEKKPIGWDTD	456	472	4	0	505.759	6	14	8.10332	8.36762	507.432	5.49365	0.4	1					0.133841		3.83921e+06	101866	1.42799e+07	3.61774e+07	8.54099e+07	1.051e+08	1.07939e+08	7.57245e+07	3.90617e+07	1.46088e+07	6.99749e+07	1.46636e+06	1.55757e+06	263364	3.71266e+07	0	88626.3	0	5.40309e+06	0	154130
VYRIQDGEKKPIGWDTDISW	456	475	3	0	802.741	7	17	10.8938	11.2363	804.791	4.6985	0.6	0					0.0895234		196551	1.06602e+06	8.52365e+07	9.81466e+07	2.29443e+08	4.80225e+08	4.08291e+08	3.31339e+08	2.5605e+08	1.2468e+08	5.78363e+07	2.57706e+07	1.06336e+07	5.19352e+06	3.61846e+06	1.40796e+06	682498	5.9102e+06	0	0	3.39835e+06	190136	0	453972	0
VYRIQDGEKKPIGWDTDISW	456	475	4	0	602.308	7	17	11.0338	11.1273	603.985	5.25867	0.3	0					0.184887		113095	51922.6	293900	3.59655e+06	1.02351e+07	1.7983e+07	1.99666e+07	1.66427e+07	1.02943e+07	4.41884e+06	883450	538235	183748	90120	0	0	0	0	852695	0	2.0655e+06	0	784531	0	115509
VYRIQDGEKKPIGWDTDISWL	456	476	2	0	1260.15	7	18	11.2311	11.2987	1268.79	15.7516	1	0	4.22139	-0.542808	-1	-12	0.288408		0	0	0	0	0	0	0	0	0	0	0	0	0	0	678060	3.01511e+06	5.34227e+06	7.35079e+06	6.27585e+06	3.53303e+06	1.42164e+06	242611	0	0	0	0
VYRIQDGEKKPIGWDTDISWL	456	476	3	0	840.436	7	18	11.1688	11.517	846.236	15.8762	1	0	4.25936	0.359418	-1	-12	0.192696		46548.3	163026	0	1.38071e+06	0	595033	2.15348e+06	480668	171051	4.94043e+06	507609	2.23244e+06	2.42367e+07	4.39474e+07	1.01698e+08	2.6399e+08	2.88612e+08	3.83002e+08	3.75834e+08	2.83653e+08	1.80338e+08	9.6379e+07	4.23859e+07	1.29477e+07	3.69251e+06	508201
VYRIQDGEKKPIGWDTDISWL	456	476	4	0	630.579	7	18	11.8903	12.4526	632.284	5.29399	1	0	1.03561	1.04816	-3	-2	0.15495		165573	324692	2.87004e+06	1.24712e+07	5.35506e+07	8.21656e+07	9.64445e+07	8.18067e+07	5.59404e+07	3.19399e+07	1.08313e+07	6.13669e+06	806502	1.15291e+06	1.29751e+06	5.01363e+06	2.50579e+06	3.39655e+06	2.99327e+06	2.87501e+06	1.28904e+06	662996	0	0	8372.53	355660
VYRIQDGEKKPIGWDTDISWLTG	456	478	3	0	893.126	7	20					-1
VYRIQDGEKKPIGWDTDISWLTGEE	456	480	3	0	979.154	7	22					-1
VYRIQDGEKKPIGWDTDISWLTGEEL	456	481	2	0	1524.77	7	23	12.4058	13.2025	1528.78	6.1945	1	0	0.899701	1.80192	1	-3	0.182096		489956	0	1.98814e+06	4.55873e+06	4.32501e+07	9.40242e+07	1.70798e+08	2.2821e+08	2.6122e+08	2.17417e+08	1.6043e+08	8.66523e+07	3.75389e+07	6.01634e+06	2.42181e+06	0	423568	0	266748	264945	0	0	0	0	206291	0	577716	330297	532413	0
VYRIQDGEKKPIGWDTDISWLTGEEL	456	481	3	0	1016.85	7	23	12.3589	13.2862	1019.58	6.35804	0.6	0					0.0695914		201477	6.46811e+06	7.56359e+07	3.29804e+08	9.54998e+08	2.17156e+09	3.53744e+09	4.9001e+09	5.16743e+09	4.55804e+09	3.43734e+09	2.0812e+09	1.13388e+09	5.47101e+08	2.48542e+08	1.08054e+08	5.50447e+07	3.79089e+07	2.42262e+07	1.47656e+07	1.1325e+07	1.9373e+06	961646	1.34755e+06	872218	0	525726	201074	217461	7.60801e+06
VYRIQDGEKKPIGWDTDISWLTGEEL	456	481	4	0	762.888	7	23	12.4058	13.2653	764.924	6.31735	0.6	0					0.0422838		580366	3.86086e+06	8.8456e+06	1.26085e+08	3.58598e+08	8.12697e+08	1.46394e+09	1.89594e+09	2.00388e+09	1.74724e+09	1.30611e+09	8.09697e+08	4.38119e+08	1.41758e+08	8.91624e+07	3.71297e+07	2.21197e+07	1.59316e+06	1.32563e+07	5.89164e+06	3.26515e+06	1.10689e+06	2.00929e+06	936737	838322	175088	1.33652e+06	688248	216655	348947
VYRIQDGEKKPIGWDTDISWLTGEELHV	456	483	3	0	1095.56	8	25	11.9058	11.9526	1102.73	19.5583	0.6	0					0.249849		359942	0	0	0	0	0	325594	381998	0	0	0	0	0	0	0	6227.77	0	2.26755e+06	1.47106e+07	7.76009e+07	1.93709e+08	2.79986e+08	2.90429e+08	1.20847e+08	5.62825e+07	2.18916e+07	0	0	0	5.49159e+06
YRIQDGEKKPIGWD	457	470	2	0	852.939	5	11					-1
YRIQDGEKKPIGWD	457	470	3	0	568.962	5	11	8.02557	8.35207	570.669	4.10735	1	0	1.47036	0.28974	1	1	0.0949213		0	1.45699e+06	1.27804e+07	4.87387e+07	8.63439e+07	9.8994e+07	7.76901e+07	4.65084e+07	1.62353e+07	3.88549e+06	4.9652e+06	0	0	417702	114282	156360	236169
YRIQDGEKKPIGWDTD	457	472	2	0	960.976	6	13	7.82333	8.27433	964.115	5.14268	1	0	1.59207	0.690122	1	-3	0.474683		0	3.78528e+06	1.14139e+07	6.7063e+07	1.15836e+08	1.59451e+08	1.56264e+08	1.15303e+08	6.98103e+07	3.95097e+07	1.72127e+07	6.73908e+06	1.82981e+06	2.86493e+06	821285	5.19067e+06	2.9353e+06	7.51188e+06	7.69826e+06	7.10746e+06
YRIQDGEKKPIGWDTD	457	472	3	0	640.987	6	13	7.88558	8.24325	642.89	4.5737	1	0	1.35207	0.389969	1	1	0.0991882		0	2.07458e+06	3.49491e+07	1.25804e+08	2.4e+08	3.17126e+08	2.9026e+08	2.12205e+08	1.13745e+08	4.75353e+07	5.34451e+07	802605	1.27681e+06	4.26526e+06	1.63104e+06	754647	738160	116338	254394	0
YRIQDGEKKPIGWDTD	457	472	4	0	480.992	6	13	7.87	7.99445	482.383	4.43144	1	1	1.29206	-0.360037	1	1	0.146975		0	190153	487919	4.58944e+06	7.47858e+06	8.9167e+06	1.25523e+07	4.57427e+06	2.11883e+06	935309	304597	201863	0	876657	99566.1	0	0	0	0	0
YRIQDGEKKPIGWDTDISW	457	475	3	0	769.718	6	16	10.7383	11.0961	771.954	5.32188	1	0	1.24676	0.390398	-1	-1	0.209009		0	1.27397e+06	4.05516e+06	3.13339e+07	9.08922e+07	1.54855e+08	1.68518e+08	1.38919e+08	9.47918e+07	5.39131e+07	1.93958e+07	5.86407e+06	313240	59844.1	947442	1.81313e+06	2.88616e+06	1.681e+07	1.25761e+06	866960	3.58321e+06	257442	4.70332e+06
YRIQDGEKKPIGWDTDISW	457	475	4	0	577.541	6	16	9.22695	9.7586	579.745	7.43269	1	0	1.97017	0.949486	-1	-5	0.0651111		54468.4	27923.1	126161	1.56059e+07	6178.77	301970	4.83038e+07	3.0866e+08	6.53432e+08	7.74413e+08	5.61737e+08	1.06848e+08	8.64946e+06	5.37915e+06	2.21986e+06	1.08566e+06	122373	462566	217246	9.27307e+06	281496	486348	136510
YRIQDGEKKPIGWDTDISWL	457	476	2	0	1210.62	7	17	12.3121	12.3537	1214.79	6.88916	0.3	0					0.18412		0	0	475248	281371	262274	808813	917056	5.96521e+06	1.4454e+07	1.04423e+07	6.14564e+06	1.1681e+06	333167	211907	0	0	0	0	0	0	0	0	0	0	0
YRIQDGEKKPIGWDTDISWL	457	476	3	0	807.413	7	17	11.9214	12.4526	809.938	6.11093	0.6	1					0.353241		1.1335e+06	1.36097e+06	8.57546e+06	2.59948e+07	6.01175e+07	1.23871e+08	1.34413e+08	1.15286e+08	8.92378e+07	5.06034e+07	2.06558e+07	5.06281e+06	1.15035e+06	94505.7	150294	484877	356805	567590	1.02667e+06	1.70633e+06	145962	4.02582e+07	269165	143135	1.20586e+07
YRIQDGEKKPIGWDTDISWLTGEEL	457	481	3	0	983.826	7	22	12.3589	12.9051	986.645	6.69438	0.6	0					0.141177		0	846721	1.27185e+07	7.38969e+07	2.20144e+08	4.9829e+08	7.93292e+08	1.08249e+09	1.12778e+09	9.53918e+08	7.33824e+08	4.62586e+08	2.6619e+08	1.25697e+08	6.12984e+07	2.21701e+07	7.7092e+06	5.8852e+06	1.56901e+06	1.45936e+06	1.42385e+06	162659	1.33072e+06	1.87944e+07	154608	35233.6	8.89675e+07	101624	0	7.28108e+06
YRIQDGEKKPIGWDTDISWLTGEEL	457	481	4	0	738.121	7	22	12.4058	13.0563	740.194	6.52711	1	0	1.04973	1.33175	1	-1	0.101553		208496	166533	1.0991e+06	274297	5.65416e+07	9.14082e+07	2.11461e+08	2.65253e+08	2.98448e+08	2.494e+08	1.91054e+08	1.10604e+08	6.00124e+07	2.70818e+07	1.01309e+07	2.9564e+06	1.03195e+06	1.37279e+06	287902	670414	94507.2	640178	146941	463899	380697	774984	384091	1.20787e+06	1.81823e+06	2.20142e+06
RIQDGEKKPIGWDTD	458	472	2	0	879.444	6	12	7.2791	7.4966	882.312	4.7098	1	0	1.57503	-0.0607955	1	-2	0.412416		0	0	2.96066e+06	1.02526e+07	1.90426e+07	2.30481e+07	1.98292e+07	9.35264e+06	6.76561e+06	4.6896e+06	3.57763e+06	0	307210	0	222092	209055	216418	224385	1.07045e+06
RIQDGEKKPIGWDTD	458	472	3	0	586.632	6	12	7.29462	7.62105	588.339	4.09516	1	0	1.29417	0.289525	1	1	0.126393		0	0	2.47877e+06	1.83734e+07	4.23231e+07	5.08209e+07	4.13229e+07	1.92816e+07	3.48338e+06	1.36347e+06	531008	379282	0	0	226343	0	0	141111	0
RIQDGEKKPIGWDTDISWL	458	476	3	0	753.059	6	16					-1
RIQDGEKKPIGWDTDISWLTGEEL	458	481	2	0	1393.7	7	21	12.3745	12.5931	1398.41	7.76927	0.4	1					0.715243		0	0	237904	443675	3.49701e+06	7.5805e+06	1.55266e+07	1.81938e+07	1.90448e+07	1.28814e+07	1.40184e+07	1.65511e+07	1.54291e+07	1.28804e+07	6.74014e+06	1.56595e+06	186730	0	197730	0	0	0	0	0	1.00063e+06	0	196571	0	0
RIQDGEKKPIGWDTDISWLTGEEL	458	481	3	0	929.471	7	21	12.2809	13.0146	932.008	5.95816	1	0	0.978639	1.59937	0	1	0.121268		8.33233e+06	1.28191e+06	1.12807e+07	9.66393e+07	1.36433e+08	2.72668e+08	4.34398e+08	5.34145e+08	5.31162e+08	4.07777e+08	2.86344e+08	1.46824e+08	9.35603e+07	1.73002e+07	9.03521e+06	1.05985e+07	1.14448e+06	909534	2.3026e+06	156953	232324	639264	402664	639717	910084	558664	190314	233935	706461
RIQDGEKKPIGWDTDISWLTGEEL	458	481	4	0	697.355	7	21	12.2965	12.8374	699.333	6.25704	1	0	1.05668	0.979501	0	1	0.229763		1.28965e+06	450415	121289	2.88911e+06	1.54228e+07	3.76301e+07	6.39704e+07	7.95614e+07	7.54943e+07	5.90196e+07	3.68154e+07	1.65985e+07	5.70092e+06	1.60771e+06	841762	378375	1.96435e+06	0	318293	0	661186	218320	569772	83173.9	3.06638e+06	68840.4	630191	214988	1.71996e+06
RIQDGEKKPIGWDTDISWLTGEELHV	458	483	3	0	1008.18	7	23					0
TDISWLTGEEL	471	481	1	0	1263.61	5	9	11.9629	13.5015	1270.42	6.06274	0.4	0					1.91845		1.97396e+06	7.48254e+07	1.74622e+08	1.83598e+08	1.06539e+08	1.50864e+08	1.3068e+09	2.19755e+09	1.22626e+09	3.11914e+08	5.11039e+07	4.16586e+06	4.12341e+06	6.02863e+07	4.00918e+07
TDISWLTGEEL	471	481	2	0	632.309	5	9	12.0002	12.7802	634.066	2.76878	1	0	1.10981	1.74821	-1	1	0.774032		1.50431e+07	1.06548e+08	2.10666e+08	2.09845e+08	1.24264e+08	4.20002e+07	1.95112e+07	1.25665e+07	1.44639e+07	2.55856e+07	2.50069e+07	8.59768e+06	4.00852e+06	3.18533e+06	2.37405e+06
ISWLTGEEL	473	481	1	0	1047.54	4	7	11.797	12.7802	1050.13	1.9651	1	0	0.962228	2.4018		0	0.133897		1.73929e+08	7.85087e+08	1.3606e+09	1.20434e+09	6.70992e+08	2.41116e+08	7.67085e+07	2.78258e+07	8.19525e+06	1.48876e+06	32801	181011
ISWLTGEELHV	473	483	2	0	642.335	5	9					-1
LTGEEL	476	481	1	0	661.34	4	4	6.93713	7.6366	662.645	0.92774	1	0	0.694667	1.48917		1	0.245966		3.9229e+08	9.07625e+08	5.43221e+08	1.85729e+08	2.12053e+07	5.1819e+06	46968.8	0	1.45569e+06
TGEEL	477	481	1	0	548.256	3	3	5.70417	6.37088	549.153	0.596627	1	0	0.513387	1.38385		1	0.646627		5.02402e+08	4.67571e+08	1.73926e+08	4.92072e+07	3.20718e+07	259646	448007
HVEVL	482	486	1	0	596.34	3	3	7.10828	7.97892	596.736	0.0454611	1	0	-0.494049	2.03963		1	0.0265762		7.06398e+09	2.7104e+09	5.80848e+08	7.51878e+07	1.37906e+06	632755	1.31107e+06
HVEVLENVPLTTHN	482	495	2	0	801.418	5	11	7.76107	8.46097	804.242	4.71315	1	0	1.77236	1.49056	1	1	0.0845509		1.92718e+07	5.63247e+07	2.04946e+08	6.55973e+08	1.47952e+09	2.26702e+09	2.34825e+09	1.68657e+09	8.20586e+08	3.14238e+08	7.31808e+07	1.74623e+07	937386	0	1.20481e+06	299019	580103
HVEVLENVPLTTHN	482	495	3	0	534.614	5	11	7.76107	8.14997	536.379	4.35807	1	0	1.59535	0.490413	1	1	0.0631978		1.65075e+07	5.89425e+07	1.88445e+08	4.59441e+08	8.29413e+08	1.05229e+09	9.25711e+08	5.73037e+08	3.51511e+08	9.16754e+07	2.62038e+07	1.92356e+07	490516	0	1.47367e+07	84202.7	437480
HVEVLENVPLTTHNF	482	496	2	0	874.952	6	12					0
HVEVLENVPLTTHNFVRKT	482	500	3	0	745.074	6	16					-1
HVEVLENVPLTTHNFVRKT	482	500	4	0	559.058	6	16					-1
HVEVLENVPLTTHNFVRKTF	482	501	2	0	1190.64	6	17					-1
HVEVLENVPLTTHNFVRKTF	482	501	3	0	794.097	6	17					-1
HVEVLENVPLTTHNFVRKTF	482	501	4	0	595.825	6	17	9.55645	9.97608	598.218	8.14104	1	0	2.04881	0.589249	1	1	0.172155		0	122043	440609	634044	3.33877e+06	1.34138e+07	4.88923e+07	8.52202e+07	1.25491e+08	1.31839e+08	1.06124e+08	6.57042e+07	3.75523e+07	1.38663e+07	4.54815e+06	591543	478603	373838	3.17216e+06	313661	117630	108957	3.0707e+07	185205
HVEVLENVPLTTHNFVRKTFF	482	502	3	0	843.12	7	18	10.7849	11.4702	846.355	8.16146	1	0	1.90915	1.44361	1	1	0.110094		344066	6.07889e+06	1.95191e+06	7.48569e+06	7.29393e+07	1.3865e+08	3.29227e+08	7.41915e+08	1.08427e+09	1.44017e+09	1.46184e+09	1.15764e+09	8.09959e+08	4.55781e+08	2.10309e+08	8.43666e+07	2.75881e+07	5.98815e+06	446796	470704	0	0	779333	592280	2.01146e+06	253350
HVEVLENVPLTTHNFVRKTFF	482	502	4	0	632.592	7	18	10.8161	11.517	635.003	8.09965	1	0	1.89032	1.49373	1	1	0.0954501		265576	5.24019e+06	284146	5.74807e+06	7.46334e+06	4.13812e+07	1.05139e+08	2.28938e+08	3.78689e+08	4.88038e+08	4.9422e+08	3.85997e+08	2.59212e+08	1.3716e+08	5.40584e+07	9.30529e+06	5.89807e+06	791843	316392	699216	0	185530	0	659694	86447.6	534011
HVEVLENVPLTTHNFVRKTFFTL	482	504	3	0	914.497	7	20	11.657	12.4995	918.235	9.5416	0.6	0					0.0916092		2.19592e+06	1.22115e+06	0	2.68414e+06	2.44776e+06	1.42442e+07	3.73982e+07	1.03331e+08	2.25891e+08	3.98287e+08	5.60587e+08	6.36968e+08	5.96473e+08	4.6067e+08	2.88861e+08	1.38797e+08	5.41179e+07	1.76702e+07	2.26504e+06	225186	794703	1.607e+06	115040	163510	105291	0	0	0
HVEVLENVPLTTHNFVRKTFFTL	482	504	4	0	686.125	7	20	11.7192	12.0002	688.948	9.62242	1	0	2.06107	0.143362	1	0	0.102681		100575	283678	505337	186697	1.08643e+06	4.86392e+06	8.21063e+06	2.40221e+07	4.96528e+07	9.13374e+07	1.4286e+08	1.63555e+08	1.4506e+08	1.02139e+08	6.55241e+07	3.17143e+07	1.43229e+07	803772	474826	641783	737896	5.65301e+06	0	0	1.04975e+06	1.93076e+06	164463	0
HVEVLENVPLTTHNFVRKTFFTLA	482	505	2	0	1406.76	7	21	11.6414	11.8592	1412.6	9.95849	1	0	2.0232	-0.0599915	-1	0	0.230484		0	0	0	326058	0	0	0	323881	4.6091e+06	1.62652e+07	2.95508e+07	4.03979e+07	3.91611e+07	3.20935e+07	1.76574e+07	6.10608e+06	501469	271177	1.17613e+06	0	288392	0	0	0	0	0	0	0	0
HVEVLENVPLTTHNFVRKTFFTLA	482	505	3	0	938.176	7	21	11.5636	12.4995	941.903	9.46843	1	0	1.89523	2.24931	0	0	0.0862397		907049	1.21669e+07	219626	2.87139e+06	1.91693e+08	4.50332e+07	1.08681e+08	2.92189e+08	5.04395e+08	9.23876e+08	1.37569e+09	1.63434e+09	1.6171e+09	1.30154e+09	8.62496e+08	4.33461e+08	1.1395e+08	2.76979e+07	1.02456e+07	769523	1.39434e+06	268739	708015	650092	593934	604008	383515	476028	194932
HVEVLENVPLTTHNFVRKTFFTLA	482	505	4	0	703.884	7	21	11.5636	12.4526	706.72	9.63183	1	0	1.9379	2.09864	0	0	0.0732814		1.3513e+06	497780	6.11037e+06	1.51477e+06	4.68406e+06	1.01108e+07	3.98337e+07	8.43327e+07	1.67639e+08	3.38267e+08	5.17756e+08	6.22292e+08	6.23301e+08	5.06494e+08	2.97554e+08	1.29217e+08	3.31554e+07	7.09784e+06	2.0038e+06	1.81209e+06	508921	3.68015e+06	722017	1.94746e+06	273618	1.2057e+06	492984	829401	178718
HVEVLENVPLTTHNFVRKTFFTLAF	482	506	2	0	1480.3	7	22	12.8895	13.2339	1485.45	8.49888	1	1	1.5412	0.347198	1	-4	0.940885		1.0437e+06	6.64366e+06	9.40206e+06	4.16561e+06	493507	509809	176097	985027	5.71544e+06	1.47435e+07	2.63022e+07	3.23509e+07	3.33319e+07	2.66335e+07	1.49747e+07	3.6468e+06	235298	0	0	0	0	0	0	0	0	0	0	0	0	0
HVEVLENVPLTTHNFVRKTFFTLAF	482	506	3	0	987.199	7	22	12.7646	13.6016	991.05	9.73293	1	0	1.84878	1.93125	1	1	0.0950608		60199.6	1.65204e+06	1.74937e+06	1.02738e+07	1.98859e+07	4.19048e+07	9.24728e+07	1.89263e+08	3.6595e+08	6.42558e+08	9.27685e+08	1.15637e+09	1.16142e+09	9.52596e+08	6.70566e+08	4.05421e+08	1.68653e+08	1.00962e+08	3.5922e+07	5.56834e+06	2.17779e+06	503432	275524	0	14065	0	294008	83795.4	0	0
HVEVLENVPLTTHNFVRKTFFTLAF	482	506	4	0	740.651	7	22	12.7802	13.5805	743.564	9.83208	1	0	1.8735	1.81339	1	1	0.10005		1.12888e+06	1.39953e+06	1.64909e+06	3.39713e+06	5.7945e+06	1.2938e+07	3.00016e+07	6.6252e+07	1.31791e+08	2.32463e+08	3.54838e+08	4.27312e+08	4.40855e+08	3.76377e+08	2.6225e+08	1.50164e+08	7.57059e+07	3.46106e+07	1.68246e+07	3.05792e+06	1.02611e+06	1.09302e+06	494299	561281	508159	474344	506411	345968	360832	351201
EVLENVPLTTHN	484	495	2	0	683.354	5	9	7.29462	7.85445	686.049	4.59662	0.6	0					0.153231		3.99378e+06	1.46599e+06	9.8508e+06	5.7105e+07	1.37024e+08	2.10559e+08	1.83087e+08	1.10868e+08	4.37245e+07	5.46963e+06	885033	149184	995860	1.17552e+06	940215
EVLENVPLTTHNFVRKTF	484	501	3	0	715.388	6	15					-1
EVLENVPLTTHNFVRKTFF	484	502	3	0	764.411	6	16	11.0494	11.2519	767.533	7.97078	0.6	0					0.0960961		4.13084e+06	381968	181199	0	2.04547e+06	5.62574e+06	1.49578e+07	3.59796e+07	5.32033e+07	6.6101e+07	6.31295e+07	4.87492e+07	2.94457e+07	1.07401e+07	4.43491e+06	1.33748e+06	0	170239	934397	838442	638006	489029	72163
EVLENVPLTTHNFVRKTFFTL	484	504	3	0	835.788	7	18					-1
EVLENVPLTTHNFVRKTFFTLA	484	505	3	0	859.467	7	19					-1
LENVPLTTHNFVRKTFF	486	502	3	0	688.374	6	14					0
ENVPLTTHN	487	495	1	0	1024.51	4	6	5.06167	5.67263	1028.34	3.25435	0.6	0					0.176106		2.18167e+06	1.14201e+07	5.68747e+07	1.29098e+08	1.56719e+08	1.0471e+08	3.65328e+07	3.78696e+06	357837	362161	548025
ENVPLTTHN	487	495	2	0	512.757	4	6	5.04605	5.75145	514.704	3.31353	0.6	0					0.047406		2.59399e+07	1.97511e+08	7.99728e+08	1.76284e+09	2.07853e+09	1.41561e+09	5.62344e+08	1.59169e+08	3.00501e+07	2.9466e+06	9.37775e+06
ENVPLTTHNF	487	496	2	0	586.291	5	7	6.42283	6.43842	587.735	2.19677	0.4	1					2.58006		595341	0	0	0	0	0	0	88083	0	0	189227	0	0
ENVPLTTHNFVRKTF	487	501	2	0	901.981	6	12	8.14997	8.80688	905.272	5.49955	0.6	0					0.214877		464799	5.5726e+06	851088	1.61625e+07	8.38454e+07	1.39535e+08	2.30779e+08	2.13671e+08	1.58043e+08	7.24542e+07	3.02936e+07	6.05778e+06	537140	460353	242578	1.28743e+06	0	241369	0
ENVPLTTHNFVRKTF	487	501	4	0	451.494	6	12					-1
ENVPLTTHNFVRKTFF	487	502	3	0	650.679	6	13	10.0383	10.5357	653.253	6.53291	1	0	2.17848	0.839501	1	1	0.0506403		0	1.09712e+06	1.75507e+07	6.73996e+07	1.91204e+08	4.67869e+08	8.45953e+08	1.20017e+09	1.17488e+09	8.9518e+08	5.40885e+08	3.54082e+08	1.05305e+08	2.93756e+07	6.12876e+06	753879	0	1.00018e+06	0	257049
ENVPLTTHNFVRKTFF	487	502	4	0	488.261	6	13	10.0849	10.3492	490.264	6.82181	1	0	2.30034	0.0895488	1	1	0.135194		0	0	0	690268	7.97073e+06	2.36268e+07	4.5194e+07	6.38596e+07	7.07342e+07	5.16755e+07	2.75278e+07	1.05705e+07	4.77878e+06	948362	530092	0	1.05346e+07	53722.5	183723	0
ENVPLTTHNFVRKTFFTL	487	504	2	0	1082.58	6	15	11.3143	11.657	1087.1	7.72681	1	0	2.24751	0.341731	1	1	0.20281		327430	2.01772e+06	2.78392e+06	0	1.84577e+06	886223	1.4977e+07	3.93672e+07	6.98823e+07	8.47413e+07	7.89019e+07	4.89629e+07	1.99825e+07	1.14963e+06	32733.3	0	529188	0	0	0	0	0
ENVPLTTHNFVRKTFFTL	487	504	3	0	722.056	6	15	11.2831	11.7192	725.138	7.92557	1	0	2.32017	0.642205	1	1	0.0699617		2.63126e+06	5.0218e+06	2.27159e+06	6.41948e+06	1.74791e+07	3.76578e+07	9.98709e+07	1.87143e+08	3.19348e+08	3.68552e+08	3.23951e+08	2.69032e+08	1.46754e+08	5.24975e+07	2.74818e+07	6.08044e+06	1.04782e+06	913342	0	440559	1.00448e+06	471413
ENVPLTTHNFVRKTFFTLA	487	505	2	0	1118.1	6	16	11.1896	11.7037	1122.76	7.97085	0.6	0					0.178859		413116	949596	1.4388e+06	5.27547e+06	1.70465e+07	3.60963e+07	7.44e+07	1.56307e+08	2.48314e+08	3.15035e+08	2.83786e+08	2.1707e+08	1.41055e+08	6.94537e+07	1.60273e+07	1.82277e+06	0	333816	0	0	0	293860	0
ENVPLTTHNFVRKTFFTLA	487	505	3	0	745.736	6	16	11.174	11.7659	748.91	8.16682	0.6	0					0.0651855		365704	5.81241e+06	2.24416e+07	5.39886e+07	1.10981e+08	2.06723e+08	4.07152e+08	8.36237e+08	1.40948e+09	1.79912e+09	1.79485e+09	1.40952e+09	8.5752e+08	4.57571e+08	2.15024e+08	8.87113e+07	2.63525e+07	0	3.44347e+06	518895	7578.73	260329	788115
ENVPLTTHNFVRKTFFTLA	487	505	4	0	559.553	6	16	11.2051	11.6103	561.942	8.19725	1	0	2.2322	0.542726	1	1	0.125698		116663	149632	316842	6.36871e+06	1.71596e+06	2.84536e+06	1.21421e+07	3.63026e+07	5.65668e+07	7.62463e+07	7.17007e+07	6.03203e+07	3.3617e+07	1.29267e+07	4.13018e+06	2.8852e+06	327054	83309.4	0	511631	70281.9	2.48585e+06	68037.8
ENVPLTTHNFVRKTFFTLAF	487	506	2	0	1191.63	7	17	12.671	12.8583	1196.26	7.79293	0.6	0					0.135502		9.61581e+06	1.07345e+07	6.29971e+06	1.46142e+06	1.31248e+06	5.78505e+06	1.92361e+07	4.16759e+07	6.7386e+07	9.25572e+07	9.59957e+07	7.80062e+07	5.19941e+07	2.86281e+07	8.94821e+06	588962	0	0	30042.6	160855	24043.1	70292.6	110948	145775	28693.8
ENVPLTTHNFVRKTFFTLAF	487	506	3	0	794.758	7	17	12.6243	12.8426	797.917	8.00567	0.6	0					0.0851847		5.17662e+07	4.24585e+07	2.04907e+07	2.15129e+07	3.0134e+07	6.20863e+07	1.33285e+08	2.82418e+08	4.75807e+08	6.19514e+08	6.16584e+08	5.38964e+08	3.599e+08	2.00957e+08	9.5032e+07	4.16031e+07	1.29735e+07	3.63172e+06	3.45311e+06	416147	279647	156620	3665.52	137533	688313
FVRKTF	496	501	2	0	399.237	4	4	6.59428	7.13935	400.444	1.91715	1	0	2.05102	0.992633		1	0.0626574		3.78009e+07	2.08895e+08	4.01915e+08	3.24584e+08	1.45742e+08	4.01186e+07	4.05566e+06	281880	220358
FVRKTFF	496	502	2	0	472.771	4	5	9.25803	9.86733	474.362	2.57886	0.6	0					0.34497		4.20951e+07	3.08529e+08	7.74148e+08	1.19652e+09	9.25974e+08	3.88485e+08	1.26519e+08	1.76426e+07	380278	120595
FVRKTFF	496	502	3	0	315.517	4	5	9.25803	9.77412	316.559	2.52562	1	0	2.19269	0.899425	1	1	0.0604067		1.52071e+06	6.33074e+07	2.59666e+08	2.96691e+08	2.12646e+08	9.95848e+07	2.28571e+07	1.55759e+06	2.312e+06	672388
FVRKTFFTL	496	504	2	0	579.837	5	7	10.9872	11.7192	582.21	4.01006	1	0	2.56416	1.59396	1	1	0.0575061		7.15775e+06	2.96027e+07	1.06038e+08	3.27776e+08	6.10771e+08	6.8231e+08	4.50452e+08	1.97728e+08	5.86263e+07	9.23005e+06	88963	0	0
FVRKTFFTL	496	504	3	0	386.894	5	7	11.0183	11.5325	388.484	4.03439	1	0	2.58321	0.893475	1	1	0.0553175		131769	2.99297e+06	1.89228e+07	7.5329e+07	1.45403e+08	1.62016e+08	1.05334e+08	4.3515e+07	9.58251e+06	739075	106645	0	0
FVRKTFFTLA	496	505	2	0	615.356	5	8	10.3958	11.2519	617.835	4.18214	1	0	2.28944	1.993	1	1	0.062093		4.13156e+07	7.22116e+07	2.23851e+08	6.56644e+08	1.28857e+09	1.58416e+09	1.20083e+09	6.29083e+08	2.25529e+08	5.57675e+07	6.27548e+06	658715	118606	0
FVRKTFFTLA	496	505	3	0	410.573	5	8	10.5046	11.1896	412.232	4.20251	1	0	2.3034	1.44238	1	1	0.0738637		1.18832e+06	4.5385e+06	3.12577e+07	1.14513e+08	2.33574e+08	2.84135e+08	2.2167e+08	1.04303e+08	3.0194e+07	3.57663e+06	74029	82987.1	0	138343
FVRKTFFTLAF	496	506	2	0	688.89	5	9	12.5463	13.3282	691.481	4.29934	1	0	2.04234	1.75422	1	1	0.033862		3.23183e+07	7.09591e+07	2.0889e+08	6.07555e+08	1.2595e+09	1.59284e+09	1.34049e+09	7.6492e+08	3.41438e+08	1.22008e+08	3.0829e+07	4.18781e+06	73616.4	100398	338028
FVRKTFFTLAF	496	506	3	0	459.596	5	9	12.5619	13.1137	461.328	4.31439	1	0	2.05151	1.01423	1	1	0.0402042		2.02557e+06	1.51744e+07	5.63176e+07	1.46185e+08	3.12591e+08	4.11672e+08	3.2808e+08	1.95105e+08	9.06245e+07	2.5744e+07	3.75343e+06	690422	0	0	729536
FTLAF	502	506	1	0	598.324	4	3	11.8281	12.7906	600.005	1.29559	1	0	1.79098	2.33523		1	0.135859		1.43182e+08	6.1124e+08	5.78478e+08	2.39837e+08	5.46553e+07	5.50035e+06	333442	268518
TLAF	503	506	1	0	451.255	3	2	9.21138	9.96055	452.094	0.56122	1	0	0.961575	1.649		1	0.110541		8.37421e+08	9.14332e+08	3.47625e+08	5.97987e+07	4.01574e+06	784838
TLAFCDF	503	509	1	0	816.36	4	5					0
AFCDF	505	509	1	0	602.228	4	3	10.5513	11.174	602.585	-0.0846811	1	1	-0.731926	1.24224		1	0.0420622		1.239e+09	4.66799e+08	7.71093e+07	2.91416e+06	145855	434666	278433	158193
FCDF	506	509	1	0	531.191	4	2	9.77412	10.6135	531.475	-0.116742	1	1	-0.897219	1.93913		1	0.0229947		7.04176e+09	2.18799e+09	2.42901e+08	3.05245e+06	104066	227398	0
FCDFCRKLLFQGF	506	518	2	0	812.394	6	11					-1
CDFCRKLLFQGFRCQTCGYKFHQRCSTEVPLM	507	538	4	0	961.951	10	29					-1
DFCRKLLFQG	508	517	2	0	613.821	5	8					0
FCRKLLFQGF	509	518	2	0	629.842	5	8	11.797	11.8281	631.368	2.19285	0.4	0					0.219857		0	1.41322e+06	3.69142e+06	3.56467e+06	936325	107599	256503	0	0	73205.3	96471.5	239402	90509.8	117700
CRKLL	510	514	2	0	316.699	4	3	6.79683	6.92155	317.358	0.880952	1	0	1.03308	-0.359179		0	0.0905451		5.28335e+07	4.81269e+07	5.43122e+07	2.283e+07	2.96537e+06	76218.4	0	73032.8
CRKLLF	510	515	2	0	390.233	4	4	9.30465	10.2093	391.039	1.06829	0.4	0					0.147177		5.67695e+07	2.88743e+08	2.71949e+08	8.51567e+07	1.55214e+07	154656	0	158585	215060
CRKLLFQG	510	517	1	0	964.54	5	6	8.4454	8.7758	966.892	1.70635	1	0	0.982316	0.302282	-1	0	0.206223		4.25049e+07	1.6113e+08	2.97793e+08	2.4041e+08	1.07798e+08	2.82129e+07	1.65206e+06	77917.5	244527	0	0	0
CRKLLFQG	510	517	2	0	482.773	5	6	7.84927	9.07137	484.369	2.54466	0.4	1					1.94801		3.64534e+08	1.96217e+09	3.7082e+09	3.05515e+09	1.39179e+09	4.14968e+08	9.53906e+07	7.83547e+07	441581	2.20314e+06	0	1.00503e+09
CRKLLFQG	510	517	3	0	322.185	5	6	8.4921	9.07137	322.978	1.73262	1	0	1.00632	1.10262	-1	0	0.0838735		1.29509e+07	1.38307e+08	2.50499e+08	1.83003e+08	6.9317e+07	1.33021e+07	1.29824e+07	0	0	423188	0	0
CRKLLFQGF	510	518	1	0	1111.61	5	7	10.9716	11.4702	1114.04	1.68109	1	0	0.739747	0.843307	1	-1	1.27095		2.02183e+06	1.10076e+08	1.71189e+08	1.33096e+08	6.57272e+07	1.47174e+07	525225	0	381521	248233	197009	223890	806559
CRKLLFQGF	510	518	2	0	556.308	5	7	10.8472	11.6725	557.599	1.83051	0.6	0					0.0268033		4.51691e+08	2.7566e+09	5.72047e+09	5.10488e+09	2.47411e+09	8.47966e+08	2.36379e+08	4.42748e+07	1.95436e+06	260843	404626	427463	485957
CRKLLFQGFRC	510	520	3	0	457.578	6	9	10.2559	10.4891	458.583	2.0503	1	0	0.672057	-0.01052		0	0.11449		60162.6	5.56846e+06	2.91536e+07	3.62568e+07	2.4058e+07	4.8328e+06	295525	248973	511267	0	73619	127307	141249	0	0	0
CRKLLFQGFRCQTCG	510	524	3	0	587.29	6	13	9.68087	10.0694	588.764	3.17947	0.6	1					0.191118		1.55881e+06	3.77882e+07	1.27499e+08	1.80499e+08	1.76089e+08	1.10549e+08	5.50069e+07	1.13677e+07	1.32398e+06	589852	5.63063e+06	1.11763e+07	5.64262e+07	819676	51702.5	1.52798e+06	178921	174354	857681	225038
CRKLLFQGFRCQTCGYKFHQRC	510	531	5	0	545.268	8	20					-1
CRKLLFQGFRCQTCGYKFHQRCST	510	533	4	0	728.353	8	22	9.96055	10.2248	734.057	20.8075	0.6	0					0.103398		2.29052e+07	6.67532e+06	4.75374e+06	2.05944e+06	1.11923e+07	6.25191e+06	5.53919e+06	8.89054e+06	4.08298e+06	6.73354e+06	2.82309e+06	2.99169e+06	0	15407.4	193088	0	0	0	223235	9.0245e+07	5.40644e+08	1.33089e+09	1.81798e+09	1.66514e+09	1.19493e+09	7.15869e+08	3.79156e+08	1.88367e+08	1.00358e+08	5.48457e+07
CRKLLFQGFRCQTCGYKFHQRCSTE	510	534	4	0	760.613	8	23	9.52535	9.63423	762.609	5.90541	1	0	0.830778	-0.410098		-1	0.199706		0	0	0	4.57077e+06	1.80932e+07	3.23842e+07	4.75657e+07	5.22439e+07	4.82125e+07	3.31119e+07	2.54179e+07	7.21768e+06	7.76238e+06	318549	1.45317e+06	0	174132	0	0	0	0	0	298289	0	186691	0	0	0	0	218503
CRKLLFQGFRCQTCGYKFHQRCSTEVPLM	510	538	4	0	870.675	9	26	10.287	11.2051	872.976	6.77474	0.6	0					0.11844		246430	231705	2.78745e+06	5.54161e+07	2.26658e+08	5.86635e+08	1.10127e+09	1.72511e+09	2.14855e+09	2.24873e+09	1.99027e+09	1.5481e+09	1.0431e+09	6.30284e+08	3.36991e+08	1.61315e+08	7.22684e+07	2.29643e+07	4.85334e+06	2.72667e+06	469405	1.4518e+06	603803	1.79435e+07	562930	486857	1.14714e+06	1.24809e+07	669973	223713
CRKLLFQGFRCQTCGYKFHQRCSTEVPLM	510	538	5	0	696.741	9	26	10.7072	10.9561	698.598	6.85465	1	0	0.868523	0.0399164	1	-2	0.0905131		0	233122	507635	7.12099e+06	3.48614e+07	8.95227e+07	1.81041e+08	2.74666e+08	2.3497e+08	3.40112e+08	2.94022e+08	2.36488e+08	1.55572e+08	4.58257e+07	5.85058e+07	2.08312e+07	9.3026e+06	2.17905e+06	2.60075e+06	831308	50556.2	194419	161330	1.00261e+07	0	100696	0	372660	9.0018e+06	475488
CRKLLFQGFRCQTCGYKFHQRCSTEVPLM	510	538	6	0	580.786	9	26	10.5979	10.6601	582.306	6.68974	1	0	0.833744	-0.560228	0	-2	0.0475977		947552	0	0	368826	1.74566e+06	6.40158e+06	1.64198e+07	2.39773e+07	2.91916e+07	3.0053e+07	2.48177e+07	2.08426e+07	1.52644e+07	7.37216e+06	4.55166e+06	1.21381e+06	92311.1	275387	0	0	176634	222938	0	0	0	0	0	154255	0	0
CRKLLFQGFRCQTCGYKFHQRCSTEVPLMC	510	539	3	0	1194.9	9	27	10.8783	11.1896	1199.01	9.76353	0.4	1					0.761001		5.57559e+06	0	0	264520	1.57084e+06	5.60238e+06	2.19737e+07	3.99684e+07	5.24462e+07	5.68509e+07	5.73412e+07	5.07001e+07	3.42191e+07	1.70676e+07	7.11256e+06	2.57397e+06	255546	778437	0	706179	402499	1.94802e+06	656605	652148	242247	0	551473	0	0	747067
CRKLLFQGFRCQTCGYKFHQRCSTEVPLMC	510	539	4	0	896.427	9	27	10.8938	11.1896	898.874	7.23472	1	0	0.89217	0.190743	0	-1	0.0407359		0	0	1.52645e+06	2.88266e+06	1.72662e+07	5.34568e+07	1.16148e+08	2.05414e+08	2.57607e+08	4.28248e+08	3.23343e+08	2.84331e+08	1.89654e+08	1.64535e+08	8.48196e+07	4.18437e+07	5.08254e+06	4.29787e+06	0	250518	240175	0	914289	1.11839e+06	1.72921e+06	368068	822782	0	503839	0
CRKLLFQGFRCQTCGYKFHQRCSTEVPLMC	510	539	5	0	717.343	9	27	10.9249	11.0805	719.38	7.62989	1	0	0.972426	-0.259807	0	-1	0.0647112		326358	0	8551.3	6516.41	2.88782e+06	1.08462e+07	2.6432e+07	4.41767e+07	5.59544e+07	7.27537e+07	7.3196e+07	6.54199e+07	4.63088e+07	3.44265e+07	1.9329e+07	8.87497e+06	3.17777e+06	1.81301e+06	1.90863e+06	857149	781351	0	0	144681	131633	1.19431e+06	0	0	0	0
FRCQT	518	522	2	0	327.655	4	3	5.21783	5.872	329.97	4.18575	0.4	1					0.828324		3.76387e+07	3.74953e+07	1.42965e+07	1.3934e+07	0	2.0205e+06	0	1.53695e+08
FRCQTCG	518	524	2	0	407.67	5	5	5.76723	6.3605	408.333	0.723862	1	0	0.216713	1.14764		0	0.486281		6.07935e+07	7.41789e+07	3.32031e+07	9.52144e+06	624317	1.41897e+06	353364	7.17553e+06	809855	621136	704295
FRCQTCGYKFHQRC	518	531	4	0	444.952	7	12	7.52775	7.77663	445.827	2.23347	1	0	0.443456	0.0401308		-1	0.106127		153642	3.85948e+06	1.56502e+07	1.74074e+07	1.41901e+07	7.95078e+06	3.44503e+06	814231	0	371149	0	0	0	0	0	0	0	537261	0	104224
FRCQTCGYKFHQRCST	518	533	4	0	491.972	7	14	7.40337	7.46552	494.329	8.06038	0.4	1					1.38423		0	348465	1.08971e+06	1.83867e+06	1.51094e+06	1.16861e+06	480558	0	0	0	0	0	0	0	0	0	0	0	0	265312	0	3.01128e+06
FRCQTCGYKFHQRCSTE	518	534	3	0	698.642	7	15	7.48107	7.51215	700.304	3.55237	1	0	0.721481	-0.660297		-2	0.113087		0	0	2.75347e+06	6.90433e+06	9.09844e+06	1.06081e+07	7.97559e+06	4.29616e+06	3.07506e+06	175416	0	0	418311	0	0	0	17595.1	0	9798.95	0	0	0	0
FRCQTCGYKFHQRCSTEVPLM	518	538	2	0	1267.58	8	18	9.47868	9.55645	1270.95	4.94747	1	0	0.930042	-0.510167	1	-1	0.515784		0	0	0	1.86573e+06	3.71081e+06	1.29286e+07	1.05838e+07	1.42193e+07	4.84261e+06	3.74178e+06	271402	798198	715633	973147	346758	370027	0	0	0	0	0	0	0	0	0	0	392850
FRCQTCGYKFHQRCSTEVPLM	518	538	3	0	845.39	8	18	9.21138	9.61868	847.545	4.67835	1	0	0.848058	0.549586	1	-1	0.0940479		949737	4.70139e+06	6.7331e+07	2.29418e+08	4.72596e+08	7.2465e+08	8.47963e+08	7.48102e+08	5.51261e+08	3.58092e+08	2.18485e+08	1.36111e+08	3.96099e+06	43767.5	30844.1	27334.2	907111	0	309287	204542	2046.15	921277	594701	0	263244	241908	801009
FRCQTCGYKFHQRCSTEVPLM	518	538	4	0	634.294	8	18	9.28912	9.30465	635.957	4.86601	0.3	0					0.0487912		0	0	169548	3.01499e+06	7.08947e+06	7.7537e+06	1.16927e+07	1.19159e+07	8.46114e+06	5.54607e+06	3.33418e+06	0	0	0	0	0	0	181417	0	0	0	0	0	0	0	0	401656
FRCQTCGYKFHQRCSTEVPLMC	518	539	3	0	879.727	8	19	10.0227	10.0694	882.217	5.56324	1	0	1.02843	-0.610236	1	-1	0.0832992		0	284426	275543	4.13661e+06	1.2448e+07	2.14124e+07	2.98175e+07	3.3268e+07	2.55777e+07	1.84244e+07	9.58532e+06	8.23449e+06	2.52737e+06	13634.3	5.79388e+06	2.30141e+06	35130.9	1.08669e+06	0	0	0	0	0	0	0	0	0	0
FRCQTCGYKFHQRCSTEVPLMC	518	539	4	0	660.047	8	19	9.55645	10.0383	661.949	5.70148	1	0	1.06833	0.789279	1	-1	0.220815		144795	0	4.81457e+06	3.21821e+07	8.933e+07	1.76369e+08	2.24844e+08	2.4763e+08	2.28499e+08	1.58607e+08	9.31555e+07	5.05361e+07	1.6007e+07	3.90061e+06	1.03746e+06	999343	447790	279922	151236	1.49555e+06	698724	1.63682e+06	256780	0	558095	2.49361e+07	5.69027e+06	745222
RCQTCGY	519	525	2	0	415.668	5	5	5.76723	6.06443	416.075	0.208106	0.5	0					1.95073		1.9859e+07	1.82271e+07	6.62702e+06	1.37212e+06	75761.6	125994	0	166147	0	0	0
RCQTCGYKFHQRC	519	531	2	0	815.363	6	11	6.43842	6.8436	816.973	2.06685	1	0	0.453175	0.542779	1	-1	0.406883		0	1.42793e+07	3.83556e+07	4.4516e+07	3.54045e+07	1.90733e+07	788957	2.62411e+06	0	0	13014	0	182993	0	663141	327328	0	0
RCQTCGYKFHQRC	519	531	3	0	543.911	6	11	6.46957	6.85918	545.048	2.25754	1	0	0.548234	0.492718	1	-1	0.0907687		2.77317e+06	4.42255e+07	1.03185e+08	1.21053e+08	9.25977e+07	5.05576e+07	2.36285e+07	1.51062e+07	880540	204176	6.18965e+06	0	0	0	0	12906.5	701328	0
RCQTCGYKFHQRCST	519	533	2	0	909.403	7	13	6.3605	6.60985	911.556	3.04725	1	0	0.708207	0.0416316	-2	-2	0.192909		42759.3	44802.2	6.53238e+06	1.35031e+07	1.59074e+07	9.50913e+06	4.88854e+06	1.06245e+06	536978	0	150475	0	148517	0	437414	134892	121168	0	0	124600	403222
RCQTCGYKFHQRCST	519	533	3	0	606.605	7	13	6.28263	6.45398	608.29	3.79754	1	0	1.02468	-0.20921	-1	-2	0.182635		96741.4	2.13122e+06	1.83908e+07	3.36433e+07	3.76241e+07	3.26113e+07	1.71287e+07	9.44132e+06	3.56307e+06	386285	381934	109083	0	0	278797	0	0	108997	0	0	8.01388e+06
RCQTCGYKFHQRCST	519	533	4	0	455.205	7	13	5.23347	5.8772	460.193	18.6932	0.5	1					0.470079		216047	0	292898	0	304398	0	38764	0	298655	0	92500.3	0	39342.7	0	135519	0	399860	0	249042	0	1.42134e+08
RCQTCGYKFHQRCSTE	519	534	2	0	973.925	7	14	6.40723	6.62543	976.327	3.4765	1	0	0.784523	-0.0585444	-1	0	0.218902		0	0	3.30181e+06	1.01993e+07	1.60736e+07	1.27505e+07	1.0929e+07	3.94516e+06	2.38853e+06	757245	0	75148.8	0	0	114945	157012	123496	0	0	0	0	0
RCQTCGYKFHQRCSTE	519	534	3	0	649.619	7	14	6.37608	7.4189	655.685	16.8688	0.5	1					2.44114		0	4.83167e+06	2.90296e+06	7.29382e+07	9.89273e+07	9.45131e+07	6.92164e+07	3.93971e+07	1.7416e+07	4.17023e+06	660249	1.81806e+06	0	102960	949670	15923	311557	9.46191e+07	3.96101e+08	8.60644e+08	1.08554e+09	9.23923e+08
RCQTCGYKFHQRCSTE	519	534	4	0	487.466	7	14					-1
RCQTCGYKFHQRCSTEVPLM	519	538	2	0	1194.05	8	17	8.6633	8.88465	1197.15	4.51726	1	0	0.879932	-0.0484142	1	-2	0.355289		0	0	332156	5.86734e+06	2.75562e+07	3.76471e+07	4.45579e+07	3.81425e+07	2.15893e+07	7.72366e+06	2.42451e+06	92357.7	264724	0	0	0	0	367008	0	0	0	0	435756	0	415308	481906
RCQTCGYKFHQRCSTEVPLM	519	538	3	0	796.367	8	17	8.86908	9.24248	798.391	4.39224	1	0	0.839608	0.440567	1	-2	0.0563864		0	3.81025e+06	5.14815e+07	1.43613e+08	2.98424e+08	4.24751e+08	4.3645e+08	3.66305e+08	2.48324e+08	1.47354e+08	6.46049e+07	2.72896e+07	4.63384e+06	1.45157e+06	0	617927	244489	0	698014	407098	0	619005	788077	0	0	0
RCQTCGYKFHQRCSTEVPLM	519	538	4	0	597.527	8	17	8.72553	8.99355	599.055	4.4306	1	0	0.851981	0.101662	1	-2	0.0519678		77349.8	602080	1.44235e+07	6.57158e+07	1.30735e+08	1.84052e+08	1.99944e+08	1.62259e+08	1.12539e+08	6.09081e+07	2.8203e+07	9.60899e+06	1.89503e+06	750075	0	581811	0	147605	0	368198	0	954302	0	0	266966	440184
RCQTCGYKFHQRCSTEVPLM	519	538	5	0	478.223	8	17					-1
RCQTCGYKFHQRCSTEVPLMC	519	539	3	0	830.704	8	18	9.04023	9.69642	832.995	5.07114	1	0	0.967716	1.34998	1	-2	0.0927586		0	862213	3.07358e+07	1.11824e+08	2.75098e+08	4.71355e+08	6.19719e+08	6.30773e+08	4.96193e+08	3.47493e+08	1.97771e+08	8.6959e+07	3.41818e+07	6.09723e+06	536550	469609	207825	537195	248671	0	3.357e+06	979870	533764	3.03703e+06	584803	0	181301
RCQTCGYKFHQRCSTEVPLMC	519	539	4	0	623.28	8	18	9.19585	9.57202	624.981	5.00403	1	0	0.947275	0.449464	1	-2	0.079989		185964	372065	2.54155e+06	2.45728e+07	6.95452e+07	1.1877e+08	1.49334e+08	1.52534e+08	1.24733e+08	7.6171e+07	4.79808e+07	1.78375e+07	3.6187e+06	1.0864e+06	150506	0	360849	483454	569.011	253338	251238	0	234519	0	0	0	1297.79
CGYKFHQRCSTEVPLM	523	538	2	0	949.939	7	13					-1
CGYKFHQRCSTEVPLM	523	538	3	0	633.629	7	13					-1
CGYKFHQRCSTEVPLMC	523	539	3	0	667.965	7	14					-1
YKFHQRC	525	531	2	0	491.24	5	5	5.81445	6.06443	492.585	2.02881	0.4	0					0.151565		1.73612e+06	1.14944e+07	3.16475e+07	1.45416e+07	6.50157e+06	59319.9	1.40495e+06	1.18907e+06	1.89933e+06	1.24367e+06	588853
YKFHQRC	525	531	3	0	327.829	5	5	6.0177	6.04885	328.65	1.8019	0.4	0					0.155878		0	402350	945549	658394	76607.2	0	0	0	0	0	71032
YKFHQRCST	525	533	2	0	585.28	5	7					-1
YKFHQRCSTE	525	534	2	0	649.801	5	8	5.71993	5.8929	651.59	2.74719	1	0	1.30588	-0.204011		-1	0.170626		0	341485	5.02137e+06	9.43088e+06	9.99556e+06	3.96051e+06	1.00027e+06	49998.4	8352.54	77193.8	19104.1	0	0	89804
YKFHQRCSTEVPLM	525	538	2	0	869.924	6	11	8.64772	9.08693	872.59	4.15152	0.6	0					0.418886		0	0	2.19471e+06	2.64107e+07	4.89812e+07	6.04977e+07	5.13259e+07	2.58432e+07	7.68838e+06	1.76493e+06	3.09376e+06	429588	2.31741e+06	0	547756	30679.4	242869	405738
YKFHQRCSTEVPLM	525	538	3	0	580.285	6	11	8.63217	9.16473	582.096	4.25449	1	0	1.54371	0.952434	1	-1	0.283658		128032	1.39203e+06	2.78105e+07	8.71017e+07	1.41837e+08	1.58608e+08	1.4712e+08	7.77058e+07	3.65793e+07	1.58549e+07	8.88929e+06	1.01672e+07	1.17323e+07	2.35148e+06	282872	1.77249e+06	357194	0
YKFHQRCSTEVPLMC	525	539	3	0	614.621	7	12	6.95272	7.1238	618.581	10.5683	0.5	0					0.157782		0	0	1.14485e+06	0	104899	321277	0	0	511348	4.04466e+06	3.41052e+07	6.40999e+07	7.46719e+07	4.99843e+07	2.4688e+07	3.44871e+06	975564	154480	0	0
KFHQRC	526	531	2	0	409.708	4	4	4.2407	4.65295	410.704	1.44609	0.4	0					0.484565		259296	4.49309e+06	6.83724e+06	3.63135e+06	182651	173212	31193.3	28542.3	0
KFHQRCSTE	526	534	2	0	568.269	5	7	4.41542	4.43128	569.877	2.49398	0.4	0					0.114226		0	0	128220	273901	195204	30412.1	0	0	0	0	0	0	0
KFHQRCSTEVPLM	526	538	2	0	788.392	6	10	8.28987	8.47653	790.915	3.97667	0.6	0					0.276522		236147	742914	1.28275e+06	1.32392e+07	1.98454e+07	1.7148e+07	1.81594e+07	5.68703e+06	2.63676e+06	385881	391697	130202	2.10651e+06	0	0	0	0
KFHQRCSTEVPLM	526	538	3	0	525.931	6	10	8.21215	8.41428	527.738	4.35238	1	0	1.80948	-0.110213	1	0	0.210116		0	576095	2.22352e+06	1.0374e+07	2.15035e+07	1.88877e+07	1.53783e+07	1.13314e+07	3.707e+06	1.049e+06	543181	50844.4	270001	1.61899e+06	139268	183614	1.13475e+06
KFHQRCSTEVPLMC	526	539	2	0	839.897	6	11					0
KFHQRCSTEVPLMC	526	539	3	0	560.267	6	11					-1
HQRCSTEVPLM	528	538	2	0	650.81	6	8	7.7144	7.7922	655.92	9.33336	0.4	1					0.00940921		0	0	0	256543	0	103225	0	0	2.52511e+08	7.78794e+08	7.76287e+08	4.8294e+08	2.62222e+08	1.44833e+08	7.81088e+07
STEVPLM	532	538	1	0	776.386	4	4	8.52322	8.80688	779.081	2.17645	0.4	1					0.690889		1.3164e+07	6.32611e+07	3.41823e+07	4.18939e+07	2.20279e+07	2.02269e+07	1.26808e+07	2.35788e+06	4.50559e+06
STEVPLMC	532	539	1	0	879.395	5	5	9.27358	9.40097	882.234	2.19206	0.4	0					0.734968		39488.1	1.78566e+06	7.3767e+06	9.56063e+06	1.72475e+06	0	0	0	476.844	0	813788
EVPLM	534	538	1	0	588.306	4	2	7.38782	7.43445	590.887	2.16175	0.4	1					0.811172		1.01219e+07	1.70236e+06	0	0	0	2.59912e+06	6.51685e+06
EVPLMC	534	539	1	0	691.315	5	3	9.19585	9.60312	693.514	1.65141	0.4	0					0.761826		1.71083e+06	2.81008e+07	3.94174e+07	1.52522e+07	0	157774	1.27701e+06	2.42935e+06	2.64415e+06
VPLM	535	538	1	0	459.264	4	2	7.52775	8.4921	460.64	1.02767	1	0	2.24046	2.34101		-1	0.319944		1.65284e+08	4.91721e+08	3.68622e+08	1.02571e+08	2.26253e+06	317020	882752
VPLMC	535	539	1	0	562.273	4	3	8.28987	8.68405	564.522	1.77694	0.4	0					1.33494		1.74042e+07	7.8465e+07	1.02956e+08	5.36419e+07	9.16633e+06	1.29719e+06	1.28381e+07	1.10065e+07
CVNY	539	542	1	0	498.202	4	2	5.42125	6.17353	499.731	1.16846	1	0	2.62646	1.65903		1	0.0464145		2.26883e+08	9.07585e+08	1.01792e+09	2.04073e+08	9.97471e+06	524588	1.92364e+06
CVNYDQL	539	545	1	0	854.371	4	5	8.39872	8.83798	858.512	3.57826	1	0	3.34713	0.652388	1	1	0.496466		15811	1.02826e+07	7.89206e+07	2.16566e+08	2.70233e+08	2.00282e+08	6.89972e+07	4.40159e+07	9.93586e+06	1.138e+06
CVNYDQL	539	545	2	0	427.689	4	5	8.2588	8.83798	429.48	3.01981	1	0	2.73467	1.10235	1	1	0.0919256		806598	3.05091e+07	1.5781e+08	2.95289e+08	3.17217e+08	1.63461e+08	4.19835e+07	5.19011e+06	755531	239927
CVNYDQLDL	539	547	1	0	1082.48	5	7	9.945	10.6135	1087.16	3.9755	1	0	2.53708	1.38958	1	1	0.224122		0	0	5.24396e+07	2.30717e+08	4.24519e+08	4.19634e+08	2.5214e+08	8.91378e+07	2.1521e+07	2.14818e+06	353043	265173	3.26623e+06
CVNYDQLDL	539	547	2	0	541.745	5	7	9.945	10.6912	543.997	3.80527	1	0	2.40373	1.63957	1	1	0.0658493		2.60881e+06	7.63309e+07	3.73471e+08	9.00479e+08	1.55426e+09	1.48554e+09	8.75739e+08	3.22885e+08	8.09071e+07	1.62947e+07	2.8578e+06	1.52701e+06	3.00778e+06
VNYDQL	540	545	1	0	751.362	4	4	8.01	8.69442	754.742	2.94115	1	0	3.4548	1.44077		1	0.26191		1.55042e+06	3.66498e+07	2.14703e+08	3.64989e+08	3.22553e+08	1.35708e+08	2.52309e+07	2.35464e+06	3.96195e+06
VNYDQLDL	540	547	1	0	979.473	4	6	9.78965	10.3181	983.59	3.54504	0.4	0					0.253181		4.52367e+06	9.02619e+06	1.35228e+08	3.48937e+08	4.591e+08	3.30564e+08	1.44813e+08	3.95358e+07	1.41335e+07	1.2826e+06	1.70951e+06
VNYDQLDL	540	547	2	0	490.24	4	6	9.78965	10.5357	492.135	3.21775	1	0	2.3636	1.63909	1	1	0.0603264		3.40479e+06	7.17673e+07	3.24288e+08	6.71924e+08	7.751e+08	5.18196e+08	1.54355e+08	4.24606e+07	1.80604e+06	95675.2	1.10624e+06
YDQL	542	545	1	0	538.251	3	2	6.14235	6.17353	541.477	2.91172	0.4	1					1.59163		8385.89	84700.6	113702	295175	0	232058
YDQLDL	542	547	1	0	766.362	4	4					-1
DQLDL	543	547	1	0	603.298	3	3	8.27433	8.91575	604.796	1.16176	0.4	0					0.104589		3.99217e+08	1.40299e+09	1.16529e+09	3.26106e+08	7.19884e+07	3.69137e+06	2.36268e+06
[truncated: 20 more columns]
