# Supplementary material for: Unveiling the domain-specific and RAS isoform-specific details of BRAF kinase regulation
Source: eLife. 2023 Dec 27;12:RP88836. doi: 10.7554/eLife.88836 (PMC10752582; doi:10.7554/eLife.88836)
Supplement: Figure 2—source data 2. — Also applies to plots presented in Supplementary file 1; Figure 2—figure supplement 1 and Figure 2—figure supplement 2. [file elife-88836-fig2-data2.zip › Figure 2- source data 2/(BRAF-N3_BRAF-HRAF-5min1.mzXML) ExMS2_FinalTable.xls]

## Sheet: Sheet1
Sequence	START	END	Charge	ModMass	Monoisotopic m/z	maxND	maxD	RT Range(start, unit: min)	RT Range(end)	Centroid m/z	Delta Mass	Flag#1:Skip-tests	Flag#2:Unimodality check	Flag#3:Back exchange prediction check	Flag#4:Elution RT width check	Flag#5:Unique peptide RT/deltaD consistency check	Flag#6:Common-end peptides centroid subtraction check	Flag#7:Centroid shift within RT range check	Flag#8:Data multiple assignment check	Isotopic Envelope Amplitudes(start from this column(the Monoisotopic) to nonzero end):
GSSHHHHHHGTKTEEGKL	2	19	2	0	1008.48	6	16	4.8164	5.58725	1010.97	3.82094	1	0	0.503918	1.71953	1	1	0.110384		3.72505e+07	1.30044e+08	3.09384e+08	6.29876e+08	1.02163e+09	1.18911e+09	9.87518e+08	6.17717e+08	2.86441e+08	9.97598e+07	2.8498e+07	3.23161e+06	167184	0	95549.8	63020.3	341624	0	844235	0	454828	679.815	64445.9
GSSHHHHHHGTKTEEGKL	2	19	3	0	672.656	6	16	4.8164	5.63447	674.326	3.85767	1	0	0.51511	1.87181	1	1	0.0717059		2.96122e+08	9.66738e+08	2.29856e+09	4.82655e+09	7.97801e+09	9.29889e+09	7.78526e+09	4.9313e+09	2.27363e+09	8.1643e+08	2.54257e+08	6.28238e+07	9.77783e+06	605340	162223	116508	105163	56527.7	174732	502.397	204132	0	0
GSSHHHHHHGTKTEEGKL	2	19	4	0	504.744	6	16	4.8164	5.60297	506.009	3.90558	1	0	0.529711	1.77022	1	1	0.0432167		9.62031e+07	3.19259e+08	7.50273e+08	1.53843e+09	2.60512e+09	3.12215e+09	2.68756e+09	1.64963e+09	7.45766e+08	2.77875e+08	8.8609e+07	2.01293e+07	3.17848e+06	253615	249370	66958.7	247126	135209	1.54186e+07	0	177831	0	4.95693e+06
GSSHHHHHHGTKTEEGKL	2	19	5	0	403.997	6	16	4.8164	5.65022	405.003	3.88104	1	0	0.522233	1.92261	1	1	0.0462716		5.78312e+07	1.90688e+08	4.63484e+08	9.88987e+08	1.60975e+09	1.91529e+09	1.64357e+09	1.02287e+09	4.72183e+08	1.76218e+08	4.98182e+07	1.06719e+07	885364	75302.9	11317.4	55266.9	205266	0	159883	0	87597.2	293392	263242
GSSHHHHHHGTKTEEGKLVIWINGDKGYNGL	2	32	3	0	1149.23	8	29					-1
GSSHHHHHHGTKTEEGKLVIWINGDKGYNGL	2	32	4	0	862.178	8	29					0
GSSHHHHHHGTKTEEGKLVIWINGDKGYNGL	2	32	5	0	689.944	8	29					-1
VIWINGDKGY	20	29	1	0	1164.6	5	8	8.90342	8.96567	1168.04	2.71826	0.4	0					0.384572		0	0	1.55707e+06	1.88068e+07	6.88942e+06	1.0929e+06	0	0	0	0	263180	0	0	276882
VIWINGDKGY	20	29	2	0	582.806	5	8	9.31175	9.71632	584.252	2.17859	0.6	0					0.340596		6.32711e+06	3.80658e+07	7.80484e+07	5.95842e+07	2.77857e+07	7.57707e+06	250225	5.49648e+06	230086	2.11924e+06	272119	7.00127e+06	335486	501482
VIWINGDKGYNG	20	31	2	0	668.338	5	10	9.20283	9.39472	673.79	10.1013	0.4	1					0.0861478		0	0	2.11106e+06	5.5682e+06	1.78465e+07	2.20963e+07	1.49231e+07	2.36021e+06	2.57977e+07	1.87388e+08	2.66151e+08	1.99747e+08	1.7401e+08	1.56825e+08	9.7711e+07	3.95162e+07
VIWINGDKGYNGL	20	32	2	0	724.88	5	11	10.1206	10.967	726.513	2.38876	1	0	0.398358	1.96313		0	0.0459021		7.5069e+08	2.73585e+09	6.32132e+09	7.82819e+09	6.44352e+09	3.56661e+09	1.5151e+09	5.39323e+08	1.66194e+08	5.48782e+07	9.02614e+06	2.3159e+06	594733	228204	0	6.70573e+06	385023
VIWINGDKGYNGLAE	20	34	2	0	824.92	5	13	9.62295	9.79408	826.605	2.38328	0.6	0					0.210037		856630	1.18516e+07	3.38061e+07	4.59792e+07	3.87526e+07	1.91792e+07	5.57597e+06	542226	0	281364	740916	661.393	0	570773	201872	264510	0	198112	0
VIWINGDKGYNGLAEVGKKFEKDTG	20	44	3	0	913.476	7	23	10.1518	10.2611	915.796	5.3196	0.6	0					0.128417		629055	0	731531	3.42293e+06	4.4057e+06	5.92608e+06	1.17927e+07	9.3641e+06	8.63863e+06	5.06105e+06	5.20191e+06	1.396e+06	1.0442e+06	40958.7	222891	388007	0	0	0	0	0	0	0	0	264385	0	0	0	0	0
VIWINGDKGYNGLAEVGKKFEKDTGIKV	20	47	3	0	1026.89	7	26					-1
VIWINGDKGYNGLAEVGKKFEKDTGIKV	20	47	4	0	770.421	7	26	11.2629	11.7925	771.696	3.24802	1	0	-0.0513756	0.941353	1	-1	0.214568		8.57402e+06	1.50749e+07	5.78786e+07	1.02748e+08	1.3738e+08	1.21613e+08	9.6477e+07	5.6944e+07	2.54995e+07	9.64755e+06	2.51401e+06	1.40533e+06	1.14559e+06	674037	521214	180020	9.82671e+06	381286	202850	1.82364e+06	2.73462e+06	514490	453191	339939	628642	0	170672	248148	571677	178470
VIWINGDKGYNGLAEVGKKFEKDTGIKVTVEHPDKL	20	55	4	0	1000.29	9	33	10.6093	11.4033	1002.11	4.88456	1	0	0.0612238	1.79414	0	-2	0.0873935		3.48134e+07	4.23653e+07	1.24455e+08	2.64965e+08	5.88555e+08	9.46006e+08	1.28798e+09	1.35941e+09	1.21239e+09	9.3942e+08	6.00195e+08	3.53062e+08	1.80955e+08	8.57695e+07	3.46825e+07	1.19221e+07	2.70911e+06	1.42103e+06	581055	575798	0	404073	427840	109266	40567	721451	277916	0	0	1.89599e+06
VIWINGDKGYNGLAEVGKKFEKDTGIKVTVEHPDKL	20	55	5	0	800.434	9	33	10.7804	10.8271	802.05	5.6765	1	0	0.178238	-0.616071	-1	-1	0.0706976		0	4.44752e+06	9.54163e+06	2.86776e+07	5.96795e+07	1.07094e+08	1.48621e+08	1.58338e+08	1.51102e+08	1.10707e+08	7.13375e+07	4.67213e+07	2.23492e+07	1.01301e+07	6.9453e+06	1.79856e+06	4.00907e+06	0	261559	0	218579	1.33676e+07	211933	97831.8	0	164523	2.43914e+07	0	105813	0
VIWINGDKGYNGLAEVGKKFEKDTGIKVTVEHPDKL	20	55	6	0	667.196	9	33	10.6249	11.3877	668.553	5.7403	1	0	0.187665	1.69367	0	-1	0.16867		223728	2.73842e+06	3.80669e+07	1.24176e+08	2.4704e+08	5.24833e+08	7.02337e+08	7.46856e+08	6.99641e+08	5.02083e+08	3.25955e+08	1.89609e+08	9.06953e+07	4.40341e+07	1.92288e+07	9.90474e+06	3.86635e+06	1.57624e+06	1.03802e+06	2.65772e+06	401193	857596	914759	1.11437e+06	284910	2.05938e+06	598698	4.05913e+06	316158	6.22544e+06
VIWINGDKGYNGLAEVGKKFEKDTGIKVTVEHPDKL	20	55	7	0	572.026	9	33	10.6249	10.967	573.088	5.02883	1	0	0.0825406	0.33696	1	-1	0.0440529		0	1.15654e+06	8.35517e+06	4.69795e+07	1.15624e+08	2.10328e+08	2.86896e+08	3.33711e+08	2.98813e+08	2.22198e+08	1.45478e+08	8.94711e+07	4.31442e+07	1.77137e+07	8.38561e+06	2.27533e+06	3.68117e+06	372203	174500	289469	63260.3	514495	90727.5	294142	480684	96953.6	179229	0	0	338066
NGDKGYNGLAEVGKKFEKDTGIKVTVE	24	50	3	0	966.173	7	25	9.63852	9.6852	967.216	1.42689	0.6	0					0.11276		6.01645e+06	8.97838e+06	1.25528e+07	1.2709e+07	1.20777e+07	9.18541e+06	4.79993e+06	299433	0	0	0	0	0	0	0	0	0	0	0	7682.17	44971.7	279009	49577.4	120787	49380.7	0	0	0	0	0
GLAEVGKKFEKDTGIKVTVEHPDKL	31	55	4	0	685.383	7	22					-1
LAEVGKKFEKDTGIKVTVEHPDKL	32	55	3	0	894.501	7	21					-1
LAEVGKKFEKDTGIKVTVEHPDKL	32	55	4	0	671.127	7	21					-1
LAEVGKKFEKDTGIKVTVEHPDKLEEKFPQVAATGDGPDIIF	32	73	4	0	1149.86	9	37					-1
LAEVGKKFEKDTGIKVTVEHPDKLEEKFPQVAATGDGPDIIF	32	73	5	0	920.091	9	37					-1
AEVGKKFEKDTG	33	44	2	0	654.843	5	10	4.98935	5.4617	655.387	0.324104	0.6	0					0.29607		2.70617e+07	2.44581e+07	1.50265e+07	3.5889e+06	796535	787646	234072	61024.7	0	200399	0	63833.3	0	0	0	113096
AEVGKKFEKDTG	33	44	3	0	436.898	5	10	5.2863	5.80768	437.432	0.840333	0.4	0					0.0423834		2.60322e+06	3.8352e+08	1.32124e+06	248629	7.27478e+07	50474.3	0	9.59685e+06	13888.3	0	519993	0	0	107653	570.513	4476.56
AEVGKKFEKDTGIKV	33	47	2	0	824.967	5	13					-1
AEVGKKFEKDTGIKV	33	47	3	0	550.314	5	13					-1
AEVGKKFEKDTGIKVTVEHPDKL	33	55	4	0	642.856	7	20	7.79477	7.9349	644.202	3.85628	1	1	0.279652	-0.314627	-1	-1	0.216156		1.11872e+07	8.63142e+07	2.83467e+08	4.67984e+08	5.0988e+08	3.7379e+08	2.20522e+08	1.06405e+08	4.76316e+07	1.64243e+07	3.28867e+06	280830	137140	284399	328833	583424	0	119633	2.15419e+08	0	0	0	2.58488e+06	0	0	0	1.21592e+06	0
AEVGKKFEKDTGIKVTVEHPDKL	33	55	5	0	514.486	7	20	7.73258	8.21832	515.287	2.47487	1	0	-0.0571306	0.799984	0	-1	0.0346403		5.10693e+06	8.64702e+07	2.89549e+08	4.89536e+08	5.33869e+08	3.82716e+08	2.13997e+08	9.91653e+07	3.28963e+07	5.03297e+06	2.63595e+06	497030	0	62715.7	408713	0	180090	94171.4	0	249047	175279	0	0	142420	568762	246089	111368	0
AEVGKKFEKDTGIKVTVEHPDKL	33	55	6	0	428.907	7	20	7.73258	8.14055	429.585	2.54541	1	0	-0.0399333	0.549175	0	-1	0.073267		1.68811e+06	2.62744e+07	9.45129e+07	1.64605e+08	1.83038e+08	1.32779e+08	7.12894e+07	3.22835e+07	1.20342e+07	2.63537e+06	329535	230651	0	71639.4	2.64404e+06	0	71419.9	84395	127975	0	35090.7	143946	0	0	0	0	441195	0
AEVGKKFEKDTGIKVTVEHPDKLEEKFPQVAATGDGPDIIF	33	73	4	0	1121.59	9	36	10.1206	11.1226	1123.71	5.77916	1	0	0.122247	2.46502	0	-1	0.0974595		466235	5.82362e+06	6.20002e+07	2.11639e+08	5.36745e+08	1.18784e+09	2.00738e+09	2.77726e+09	3.09646e+09	2.89027e+09	2.25318e+09	1.59087e+09	9.43546e+08	5.49521e+08	2.44737e+08	1.22492e+08	3.54504e+07	9.22673e+06	797339	1.04048e+06	1.02314e+06	985593	339442	1.80592e+06	972642	953431	461406	221236	826131	74344.5
AEVGKKFEKDTGIKVTVEHPDKLEEKFPQVAATGDGPDIIF	33	73	6	0	748.063	9	36	10.2144	10.5759	749.525	6.0859	1	0	0.163794	0.399098	0	-1	0.0774369		950087	1.30375e+06	5.27192e+06	4.77142e+07	1.43693e+08	3.20265e+08	5.32839e+08	7.8792e+08	8.31366e+08	8.26671e+08	6.32072e+08	4.45341e+08	2.82784e+08	1.64156e+08	5.81484e+07	3.979e+07	7.01779e+06	3.44211e+06	857407	178512	5.3361e+06	766274	291307	354413	48182.7	399914	6.4074e+07	322739	977642	658702
AEVGKKFEKDTGIKVTVEHPDKLEEKFPQVAATGDGPDIIF	33	73	7	0	641.34	9	36					-1
VGKKFEKDTGIKVTVEHPDKL	35	55	2	0	1184.67	6	18					-1
VGKKFEKDTGIKVTVEHPDKL	35	55	3	0	790.113	6	18	7.4804	7.76365	791.266	2.05182	1	0	-0.104688	0.146945	1	-1	0.250627		0	1.48167e+07	1.32031e+07	2.53878e+07	3.11605e+07	1.77616e+07	2.56165e+06	989105	0	0	0	189373	0	0	0	0	763944	0	2321.33	0	0	4258.64	0	45031.7	0
VGKKFEKDTGIKVTVEHPDKLEEKFPQVAATGDGPDIIF	35	73	4	0	1071.57	9	34	10.0895	10.4359	1073.12	3.61943	0.4	0					0.548283		3.79193e+07	0	1.62575e+07	723959	1.39711e+07	7.51662e+06	2.83694e+07	2.98813e+07	3.26089e+07	2.349e+07	1.89412e+07	5.79647e+06	2.36475e+06	264791	0	0	0	0	0	0	4005.43	6699.38	0	212014	657419	0	0	0	239098	0
IKVTVEHPDKL	45	55	2	0	639.874	5	8					-1
IKVTVEHPDKL	45	55	3	0	426.919	5	8					-1
IKVTVEHPDKLEEKFPQVAATGDGPDIIF	45	73	3	0	1065.23	8	24					-1
TVEHPDKL	48	55	1	0	938.494	4	5	6.10795	6.49985	941.177	2.13706	0.4	1					1.21023		5.93112e+06	1.94115e+07	1.71107e+07	4.8013e+06	3.14766e+06	383870	546574	749076	209129	7.41413e+06
TVEHPDKL	48	55	2	0	469.751	4	5	4.68907	4.70487	472.769	5.49179	0.4	1					1.90298		0	49263.6	0	731.265	0	2663.87	0	0	64386.1	41152
TVEHPDKL	48	55	3	0	313.503	4	5	6.65558	6.68675	316.095	7.23217	0.4	1					0.410811		0	0	0	0	0	54293	0	0	567356	0
TVEHPDKLEEKFPQVAATGDGPDIIF	48	73	3	0	951.815	7	21	10.2248	10.23	954.95	7.69813	0.6	1					0.327644		0	0	0	0	0	0	254833	2.10075e+06	2.44065e+06	3.47809e+06	3.12034e+06	730308	1.36217e+06	285112	0	0	0	0	0	0	0	223185	0	0	0	0	0	0	0
TVEHPDKLEEKFPQVAATGDGPDIIF	48	73	4	0	714.113	7	21	9.62295	10.1985	716.534	7.9778	1	0	1.19184	1.0895	0	-2	0.0421658		910146	159426	2.4376e+06	3.13465e+06	5.38278e+06	1.1669e+07	1.26917e+08	4.79512e+08	9.10733e+08	1.18295e+09	1.08531e+09	7.90211e+08	4.80826e+08	2.35081e+08	1.01248e+08	2.11355e+07	7.46282e+06	885757	1.8819e+06	887957	3.04654e+06	1.4408e+06	353220	4215.82	401574	753974	34586	736671	620202
EEKFPQVAATGDGPDIIF	56	73	2	0	967.481	6	14	11.0759	11.4812	970.114	4.10521	0.6	0					0.277252		6.47542e+07	3.84475e+08	1.09524e+09	2.1838e+09	2.99223e+09	2.75955e+09	1.82018e+09	9.37305e+08	3.97034e+08	1.50158e+08	7.33708e+07	1.05785e+08	1.01915e+08	2.75495e+07	4.02264e+06	465366	211890	4.82776e+07	2.10124e+08	2.34295e+08	1.20164e+08
EEKFPQVAATGDGPDIIF	56	73	3	0	645.323	6	14	11.1226	11.4968	646.949	3.71584	1	0	0.633656	0.440165	1	1	0.158709		1.21489e+07	8.90708e+07	2.6145e+08	5.00897e+08	6.59453e+08	5.73776e+08	3.76155e+08	1.86769e+08	7.39568e+07	2.42838e+07	4.7178e+06	1.55258e+06	1.34854e+06	299426	624033	3.28364e+06	640208	9.8075e+06	1.26529e+07	4.59704e+07	2.46152e+07
WAHDRFGG	74	81	2	0	473.22	4	6	7.41823	7.95045	473.95	0.893537	1	0	0.0656411	0.9499	1	1	0.350611		1.49657e+08	2.4589e+08	1.73653e+08	7.61872e+07	2.07285e+07	916162	0	109222	1.89107e+06	2.84453e+06	3.1223e+06
WAHDRFGG	74	81	3	0	315.816	4	6					-1
WAHDRFGGY	74	82	1	0	1108.5	5	7	8.59202	8.98123	1110.26	1.08182	1	0	0.0930564	0.488704	1	1	1.02061		3.07371e+07	6.8801e+07	5.82588e+07	2.37637e+07	2.59797e+06	0	230207	0	0	1.85484e+06	3.68447e+06	230044	912158
WAHDRFGGY	74	82	2	0	554.752	5	7	8.63875	9.07462	555.644	1.10507	1	0	0.10925	0.639157	1	1	0.0590433		2.37525e+08	4.72576e+08	4.40328e+08	2.27495e+08	1.02566e+08	2.96903e+07	3.93994e+06	1.0482e+06	406801	4.51227e+06	2.76452e+06	1.31077e+06	0
WAHDRFGGY	74	82	3	0	370.17	5	7	8.54513	9.10942	370.612	0.645082	1	0	-0.211156	1.05332	1	1	0.122975		2.08301e+08	1.68304e+08	1.46686e+08	8.56141e+07	2.36967e+07	3.22119e+06	92710.8	70913.9	0	650082	0	94880.3	330205
WAHDRFGGYAQSGL	74	87	2	0	782.868	5	12	9.05905	9.91845	784.759	2.84354	1	0	0.494913	2.00512	1	1	0.287838		4.44849e+08	1.66913e+09	3.2917e+09	4.24084e+09	3.79438e+09	2.62522e+09	1.42505e+09	6.6809e+08	3.24244e+08	1.60668e+08	7.1815e+07	1.58924e+07	3.11068e+06	1.53835e+08	214071	1.35553e+08	337044	1.09407e+07
WAHDRFGGYAQSGL	74	87	3	0	522.248	5	12	9.05905	9.66965	523.433	2.61815	1	0	0.403328	1.2027	1	1	0.0376458		3.33661e+08	1.25217e+09	2.53969e+09	3.33658e+09	2.94765e+09	2.00246e+09	1.04884e+09	4.97074e+08	2.06399e+08	7.86109e+07	2.22594e+07	3.08083e+06	549551	0	149589	423148	366175	87855.4
WAHDRFGGYAQSGLL	74	88	2	0	839.41	5	13	10.1673	10.8737	841.35	2.86843	0.6	0					0.169134		1.68204e+08	5.99822e+08	1.10978e+09	1.53186e+09	1.48271e+09	1.10835e+09	6.54493e+08	3.48986e+08	2.05657e+08	1.0756e+08	4.32026e+07	7.78766e+06	3.82916e+06	425249	935461	757126	618142	235341	1.39487e+06
WAHDRFGGYAQSGLL	74	88	3	0	559.943	5	13	10.1518	10.8271	561.135	2.56781	0.6	0					0.0808361		2.10998e+08	8.3914e+08	1.49121e+09	1.91272e+09	1.66511e+09	1.16997e+09	6.61272e+08	3.09118e+08	1.4116e+08	5.27566e+07	1.67902e+07	2.09438e+06	249732	6.31815e+06	183915	115894	1.11038e+07	112523	136955
WAHDRFGGYAQSGLLA	74	89	2	0	874.929	6	14					-1
WAHDRFGGYAQSGLLA	74	89	3	0	583.622	6	14	9.88735	10.0117	585.127	3.45913	0.6	1					0.264206		751242	6.82261e+06	7.68344e+06	2.06181e+07	1.97607e+07	9.41767e+06	6.658e+06	3.17999e+06	1.23014e+06	137802	0	5.10548e+06	117671	0	1.20734e+06	0	204554	108810	26524.6	163590	480883
YAQSGL	82	87	1	0	638.314	4	4	6.01452	6.65558	639.915	1.22787	1	0	0.836257	1.30096		0	0.578003		2.79218e+07	1.08702e+08	9.72574e+07	3.68704e+07	2.95578e+06	350964	1.59109e+06	482846	2564.91
YAQSGLL	82	88	1	0	751.398	4	5	8.65432	9.18208	759.778	7.93357	0.4	1					2.10727		3.19207e+06	2.19907e+07	1.9247e+07	4.50178e+06	1.78074e+06	148019	1.18794e+07	2.41286e+06	1.70192e+07	5.70425e+08
AQSGL	83	87	1	0	475.251	3	3	4.26145	5.39582	476.562	1.05144	1	0	1.04841	2.89192		1	0.122905		1.57093e+08	3.79585e+08	2.82111e+08	6.81722e+07	3.23817e+06	219801	204363
AQSGLL	83	88	1	0	588.335	3	4	7.74812	8.09048	589.598	0.930918	0.4	0					0.13586		4.97457e+07	1.16978e+08	8.63195e+07	1.22019e+07	2.59498e+06	149459	0	0
LAEITPDKA	88	96	1	0	957.525	4	6	5.94882	6.80618	961.157	3.0751	1	0	1.8385	1.99856	1	0	0.637609		9.79523e+06	8.34309e+07	2.32679e+08	4.20929e+08	4.89721e+08	3.09494e+08	9.1723e+07	1.52105e+07	277399	8557.44	413939
LAEITPDKA	88	96	2	0	479.266	4	6	6.06123	6.68675	481.127	3.1646	1	0	1.91123	1.25081	1	0	0.0334732		4.17523e+07	2.54715e+08	8.72733e+08	1.72012e+09	1.96728e+09	1.22495e+09	4.28195e+08	1.00459e+08	1.552e+07	483819	133139
LAEITPDKAFQ	88	98	2	0	616.83	5	8	8.26498	8.46727	618.18	1.96284	0.4	0					0.133632		140381	8.66692e+07	6.59776e+06	5.98762e+07	2.8714e+07	2.59297e+07	9.31054e+06	846575	134407	0	0	0	0	14062.5
LAEITPDKAFQDKL	88	101	2	0	794.933	5	11	9.2184	9.65408	797.406	3.99998	1	0	1.11256	0.638566	1	0	0.133519		830346	6.5527e+06	4.25629e+07	1.34024e+08	2.0014e+08	3.07931e+08	2.13979e+08	1.16061e+08	2.53547e+07	1.77084e+06	0	236881	189006	0	230345	832531	573354
LAEITPDKAFQDKL	88	101	3	0	530.291	5	11					-1
LAEITPDKAFQDKLYPFT	88	105	2	0	1049.05	6	14	10.8893	11.2941	1052.04	4.7053	0.6	0					0.170876		0	295641	3.53686e+06	4.62773e+07	1.00006e+08	1.63431e+08	1.57091e+08	1.14426e+08	7.2785e+07	3.57746e+07	1.10651e+07	5.82037e+06	2.00449e+06	1.99326e+06	2.46558e+06	289820	0	29015.8	32846	243322	27812.5
LAEITPDKAFQDKLYPFT	88	105	3	0	699.702	6	14	10.8426	11.5436	701.691	4.68157	0.6	0					0.158353		460033	1.50915e+06	2.17019e+07	1.07395e+08	2.56662e+08	3.95596e+08	3.89083e+08	2.90041e+08	1.60467e+08	5.52719e+07	1.68732e+07	6.31342e+06	7.56597e+06	1.66634e+07	1.35105e+07	1.78101e+06	674696	2.27904e+06	372968	1.52582e+06	629394
LAEITPDKAFQDKLYPFTW	88	106	3	0	761.728	6	15					-1
LAEITPDKAFQDKLYPFTWD	88	107	2	0	1199.6	7	16	12.2442	13.0027	1203.24	5.7929	0.6	1					0.216859		606584	9.14074e+06	9.96817e+07	2.25821e+08	5.2905e+08	7.03002e+08	7.58121e+08	5.82986e+08	3.67078e+08	1.6599e+08	7.24e+07	1.75449e+07	1.04017e+07	1.08639e+06	3.93677e+07	663849	1.73595e+08	1.61032e+06	2.04475e+08	362340	7.22396e+07	46468.2	5.89639e+06	548450
LAEITPDKAFQDKLYPFTWD	88	107	3	0	800.07	7	16	12.2131	12.9818	802.044	4.43807	0.6	0					0.0690991		8.22083e+06	9.64537e+07	3.29345e+08	9.86621e+08	2.14363e+09	3.1504e+09	3.23906e+09	2.47812e+09	1.47813e+09	7.22487e+08	2.95458e+08	1.15044e+08	4.50687e+07	6.76616e+07	1.5166e+07	1.26851e+07	1.08522e+06	9.51286e+06	7.24885e+06	4.84894e+06	449502	1.65912e+06	1.86642e+06	438214
LAEITPDKAFQDKLYPFTWDA	88	108	2	0	1235.12	7	17	12.1194	12.9315	1238.25	4.73677	0.6	0					0.295363		257935	3.05285e+06	2.05354e+07	9.34348e+07	1.92007e+08	2.91945e+08	2.98347e+08	2.53077e+08	1.43905e+08	7.34625e+07	2.0213e+07	1.31449e+07	736279	1.71986e+07	138029	1.51952e+07	853715	3.70705e+06	1.05618e+06	926800	1.8585e+06	3.95587e+06	1.5505e+06	1.73619e+06	606372
LAEITPDKAFQDKLYPFTWDA	88	108	3	0	823.749	7	17	12.2286	12.9472	825.965	5.12525	0.6	1					0.0953386		1.36091e+06	2.09407e+07	1.10784e+08	3.73884e+08	8.3341e+08	1.22162e+09	1.33161e+09	1.03465e+09	5.87891e+08	3.09412e+08	1.27477e+08	5.83404e+08	2.00382e+07	7.4225e+06	2.54949e+08	737402	2883.13	0	0	0	0	16684.6	0	305276	357598
LAEITPDKAFQDKLYPFTWDAVRYNGKL	88	115	3	0	1100.57	8	24	11.6369	12.6501	1103.39	6.40823	0.6	0					0.0866362		4.92306e+06	9.11838e+06	5.71608e+07	8.071e+07	4.36877e+08	9.84023e+08	1.68488e+09	2.63156e+09	3.07695e+09	2.84972e+09	2.27573e+09	1.4452e+09	7.7212e+08	3.84583e+08	1.40099e+08	4.65389e+07	1.09768e+07	3.20194e+06	4.90737e+06	2.52213e+06	1.00355e+06	3.71121e+06	806037	864472	893252	302769	0	131975	168510	0
LAEITPDKAFQDKLYPFTWDAVRYNGKL	88	115	4	0	825.683	8	24	11.6058	12.135	827.814	6.50197	1	0	0.660467	0.940225	0	0	0.0346974		1.46054e+06	1.32002e+07	5.7039e+07	2.00238e+08	4.55799e+08	9.84484e+08	1.88864e+09	2.81722e+09	3.35955e+09	3.21104e+09	2.54583e+09	1.61995e+09	8.91794e+08	4.28904e+08	1.82802e+08	6.02615e+07	2.31582e+07	1.38743e+07	1.40442e+07	1.34523e+07	8.777e+06	5.69153e+06	7.43436e+06	2.07653e+06	445865	578428	474853	1.00778e+06	896348	379165
LAEITPDKAFQDKLYPFTWDAVRYNGKL	88	115	5	0	660.748	8	24	11.6214	12.3275	662.453	6.50146	1	0	0.660364	1.5107	1	0	0.0650995		713739	1.17971e+06	9.15046e+06	4.13804e+07	1.04572e+08	2.2503e+08	4.23135e+08	6.58437e+08	7.64798e+08	6.97719e+08	5.65331e+08	3.5171e+08	1.93047e+08	8.67414e+07	2.94462e+07	8.01807e+06	2.27413e+06	1.40976e+06	2.60406e+06	1.5983e+06	465557	1.31216e+06	681598	2.37749e+06	895894	309714	609584	459008	3.71271e+06	776194
LAEITPDKAFQDKLYPFTWDAVRYNGKLIAYPIAVEA	88	124	3	0	1409.74	9	32					-1
LAEITPDKAFQDKLYPFTWDAVRYNGKLIAYPIAVEA	88	124	4	0	1057.56	9	32					-1
AEITPDKA	89	96	1	0	844.441	4	5	4.61015	5.1769	847.792	2.8669	0.4	0					0.211045		495761	1.38649e+07	5.66315e+07	9.65891e+07	8.28134e+07	3.56149e+07	7.25664e+06	1.10959e+06	392801	528024
AEITPDKA	89	96	2	0	422.724	4	5	4.54695	4.97368	424.404	2.87672	1	0	2.14483	0.609701	1	1	0.0486071		1.93553e+07	1.00423e+08	2.95199e+08	5.19265e+08	4.77573e+08	2.16413e+08	5.927e+07	1.25319e+07	501641	518674
AEITPDKAFQDKL	89	101	2	0	738.391	5	10	8.68552	8.9968	740.404	3.15381	1	0	0.877277	0.237357	0	1	0.291406		3.06121e+06	1.1482e+06	2.61906e+07	3.39589e+07	5.4698e+07	3.25474e+07	1.61596e+07	4.80456e+06	2.67724e+06	221591	88705	194211	218849	0	454067	436887
AEITPDKAFQDKL	89	101	3	0	492.596	5	10	8.71667	8.8412	494.941	6.15969	0.4	1					0.295973		0	0	5.5187e+06	1.20885e+07	1.80327e+07	1.48459e+07	3.4705e+06	1.07643e+06	1.2815e+06	0	0	8.82359e+06	119572	485785	1.75857e+07	0
AEITPDKAFQDKLYPFT	89	105	3	0	662.007	6	13	10.5603	10.5759	663.973	4.68471	1	0	1.0966	-0.716373		-4	0.223485		0	0	0	240840	2.78772e+06	3.06823e+06	3.33359e+06	1.10485e+06	394009	0	135395	0	259603	0	245313	11597.1	180517	0	0	0
AEITPDKAFQDKLYPFTW	89	106	2	0	1085.55	6	14	12.4003	12.7436	1088.23	4.02282	1	0	0.740571	0.340562	1	-2	0.21888		0	0	4.14778e+06	2.11418e+07	5.0734e+07	6.27478e+07	5.45862e+07	2.79998e+07	1.13958e+07	1.37428e+06	1.29786e+06	0	24209.7	525273	689942	0	1.00088e+06	0	463439	233987	0
AEITPDKAFQDKLYPFTW	89	106	3	0	724.033	6	14	12.494	12.9003	725.674	3.57834	1	1	0.58577	0.5438	1	-2	0.0858736		295910	7.49329e+07	1.77625e+07	6.18935e+07	1.23902e+08	1.43978e+08	1.22264e+08	8.78662e+07	3.31159e+07	1.03698e+07	8.15227e+06	747844	114456	1.21233e+06	85840.1	234095	387908	337712	986394	883405	231488
AEITPDKAFQDKLYPFTWD	89	107	2	0	1143.06	6	15	11.7769	12.4628	1145.8	4.08309	0.6	0					0.138505		0	1.83379e+06	3.40124e+07	1.32486e+08	2.77809e+08	3.61029e+08	3.22372e+08	2.169e+08	9.2421e+07	4.09836e+07	4.32286e+06	4.44452e+06	210589	492892	793022	0	0	4.43811e+06	0	2.44108e+06	0	0
AEITPDKAFQDKLYPFTWD	89	107	3	0	762.376	6	15	11.7458	12.4003	764.184	4.02269	1	0	0.647125	1.34434	1	-3	0.100641		2.40386e+06	2.51462e+07	1.42329e+08	4.15801e+08	8.04305e+08	1.00835e+09	8.68241e+08	5.47923e+08	2.71244e+08	1.19972e+08	3.90956e+07	1.05579e+07	1.44496e+07	2.22969e+06	477905	4.88183e+06	1.07349e+06	35396.3	9.66297e+06	184698	123586	4.68695e+06
AEITPDKAFQDKLYPFTWDA	89	108	2	0	1178.58	7	16					-1
AEITPDKAFQDKLYPFTWDA	89	108	3	0	786.055	7	16	11.5436	12.5876	788.9	7.08664	0.6	1					0.450349		2.27693e+06	6.91798e+06	4.10529e+07	1.59757e+08	3.1314e+08	4.35023e+08	4.00337e+08	4.59238e+08	5.96172e+08	1.11723e+09	9.41193e+08	6.19212e+08	3.06988e+08	1.42579e+08	5.27038e+07	1.42166e+07	6.4205e+06	3.65625e+06	8.10501e+06	6.84631e+06	6.4145e+06	2.89513e+06	1.08572e+07	1.28897e+06
AEITPDKAFQDKLYPFTWDAVRYNGKL	89	115	2	0	1593.82	8	23					-1
AEITPDKAFQDKLYPFTWDAVRYNGKL	89	115	3	0	1062.88	8	23	11.5591	11.7147	1065.53	5.99169	0.6	0					0.0295042		0	0	9.53356e+06	3.46543e+07	9.43931e+07	1.99124e+08	3.34094e+08	4.64645e+08	4.72782e+08	4.07735e+08	2.91263e+08	1.66892e+08	7.82231e+07	3.66352e+07	3.50288e+06	1.88414e+06	317715	379442	0	0	1.9044e+06	354041	0	68704.1	0	53933.2	60738	572365	697836	312097
AEITPDKAFQDKLYPFTWDAVRYNGKL	89	115	4	0	797.412	8	23	11.4812	12.0571	799.442	6.17062	0.6	0					0.0418771		7.02939e+06	3.53051e+06	2.71663e+07	7.61956e+07	3.08555e+06	4.84228e+08	8.0638e+08	1.03898e+09	1.04197e+09	9.20148e+08	6.30563e+08	3.57271e+08	1.52455e+08	7.31845e+07	2.97911e+07	6.49904e+06	2.6405e+07	3.41044e+06	392515	2.99394e+06	4.13156e+06	810989	750932	844531	8.20814e+06	228678	1.97556e+06	2.58693e+06	4.14815e+06	2.14163e+06
AEITPDKAFQDKLYPFTWDAVRYNGKL	89	115	5	0	638.131	8	23	11.5124	11.7147	639.727	6.03236	1	0	0.618344	-0.114131	1	-1	0.0471845		0	343747	1.05551e+06	5.79685e+06	1.77029e+07	4.72076e+07	7.51896e+07	1.07702e+08	1.07547e+08	9.00706e+07	6.12861e+07	3.10601e+07	1.54059e+07	6.05128e+06	645364	489305	516492	0	110524	147160	188222	360721	5350.3	156619	122822	309051	81700.6	262583	165243	547871
EITPDKAFQDKLYPFTWDAVRYNGKL	90	115	3	0	1039.2	8	22	11.7614	11.9481	1044.72	14.656	0.6	0					0.278413		0	1.17863e+06	277254	0	1.53206e+06	1.59939e+06	1.07881e+07	1.21967e+07	7.43745e+06	4.31684e+06	5.42618e+06	603742	351388	547040	420520	9.80252e+06	3.57095e+07	6.50952e+07	7.18165e+07	5.67105e+07	3.22952e+07	8.49291e+06	2.24405e+06	1.20154e+06	0	0	0	0	0	0
EITPDKAFQDKLYPFTWDAVRYNGKL	90	115	4	0	779.653	8	22					-1
ITPDKAFQDKLYPFTWDAVRYNGKL	91	115	3	0	996.187	7	21					-1
ITPDKAFQDKLYPFTWDAVRYNGKL	91	115	4	0	747.392	7	21					-1
FQDKLYPFT	97	105	2	0	579.795	5	6	9.9651	10.0117	580.6	0.881937	0.6	0					0.311355		5.25635e+06	5.0995e+06	2.52704e+06	0	0	177003	113178	139765	618702	394830	167523	39847.5
FQDKLYPFTW	97	106	1	0	1344.66	5	7	12.728	12.9472	1346.8	1.28036	0.4	0					1.28339		0	9.426e+06	9.25642e+06	1.02875e+06	797839	26826.8	171662	501693	204688	0	0	243770	302890
FQDKLYPFTW	97	106	2	0	672.835	5	7	12.6032	13.3303	673.751	0.972104	1	0	0.0166346	1.57859	1	1	0.216684		1.26787e+08	5.74689e+08	5.32974e+08	2.71227e+08	9.19096e+07	2.21778e+07	1.35896e+06	1.49621e+06	135730	357641	338342	349200	325767
FQDKLYPFTWD	97	107	1	0	1459.69	5	8	12.0415	12.3067	1462.48	1.86781	0.4	0					1.90217		0	2.06187e+07	1.85132e+07	5.34762e+06	162913	35678.9	0	8512.61	0	314681	0	0	722943	3.99534e+06
FQDKLYPFTWD	97	107	2	0	730.348	5	8	12.0727	12.6916	731.36	1.10297	1	0	0.0117556	1.22963	0	1	0.107066		3.82277e+08	1.54837e+09	1.54931e+09	8.34198e+08	3.25042e+08	1.34021e+08	6.26125e+07	2.14074e+07	8.23763e+06	435835	193560	344739	7.26075e+06	1.56291e+06
FQDKLYPFTWDA	97	108	2	0	765.867	5	9	11.9636	12.4472	766.879	1.06471	1	0	-0.0836651	0.792997		0	0.236071		9.1392e+07	4.14098e+08	4.23685e+08	2.403e+08	9.1819e+07	2.57304e+07	5.65955e+06	1.28646e+06	312911	664656	248547	1.64348e+06	539140	3.45799e+06	1.93965e+06
FQDKLYPFTWDAVRYNGKL	97	115	2	0	1181.1	7	16	10.9515	10.9981	1182.6	1.53078	0.6	1					0.533285		3.18325e+06	9.95848e+06	9.49852e+06	5.94931e+06	2.22813e+06	1.77656e+06	1.37578e+06	833853	0	395429	0	627717	0	1.31894e+06	0	379649	0	0	0	0	0	0	0	0
FQDKLYPFTWDAVRYNGKL	97	115	3	0	787.739	7	16	11.4968	11.9947	789.23	3.00672	0.6	0					0.139125		5.27056e+07	1.67558e+08	3.60115e+08	7.31475e+08	1.00562e+09	8.54985e+08	5.70757e+08	2.89182e+08	1.32126e+08	5.32735e+07	1.40118e+07	4.51427e+06	3.20719e+06	6.60211e+06	3.64446e+06	4.64668e+06	2.47049e+06	838507	394355	1.75835e+06	1.02224e+06	1.39516e+06	1.45054e+06	1.18407e+06
FQDKLYPFTWDAVRYNGKL	97	115	4	0	591.056	7	16	11.4656	12.1766	592.178	3.02296	1	0	0.260736	1.5265	-1	0	0.100132		400455	2.25248e+07	8.00422e+07	1.8656e+08	2.3879e+08	2.00756e+08	1.24262e+08	5.48442e+07	2.014e+07	7.38101e+06	1.01192e+06	762619	259888	708429	375397	351399	421281	434019	108651	157487	558493	2.18519e+06	231807	2.01272e+06
DKLYPFTWD	99	107	2	0	592.785	5	6	11.528	11.6369	593.547	0.780862	0.4	0					0.384801		1.76545e+06	7.84556e+06	4.13876e+06	606260	0	0	0	0	0	0	0	407684
DKLYPFTWDAVRYNGKL	99	115	3	0	696.03	6	14					-1
YPFTWD	102	107	1	0	828.356	4	4	11.2785	11.7303	829.358	0.470773	0.4	0					0.146223		6.05564e+07	1.38772e+08	5.06504e+07	505135	0	1.09759e+06	280336	0	367299
YPFTWDAVRYNGKL	102	115	2	0	865.438	6	12					-1
YPFTWDAVRYNGKL	102	115	3	0	577.295	6	12					-1
DAVRYNGKL	107	115	2	0	518.283	4	7	6.76463	7.38715	519.567	1.96954	1	0	0.711405	1.24113	1	1	0.0827882		6.25741e+07	4.02391e+08	8.70645e+08	7.91338e+08	3.72349e+08	1.15756e+08	2.52983e+07	1.69447e+06	619608	44034.7	953059	316642
DAVRYNGKL	107	115	3	0	345.858	4	7	6.81137	7.34053	346.749	2.07548	1	0	0.785203	0.940063	1	0	0.124578		1.03069e+07	7.76547e+07	2.69146e+08	2.34026e+08	1.24339e+08	2.81989e+07	2.06385e+06	3.71512e+06	0	0	373032	0
AVRYNGKL	108	115	1	0	920.531	4	6	6.56212	7.12302	923.129	2.05656	1	0	1.01077	1.04241	1	0	0.160816		1.55013e+07	1.79827e+08	3.86557e+08	3.69289e+08	1.71993e+08	5.30887e+07	7.09728e+06	281928	148348	531634	0
AVRYNGKL	108	115	2	0	460.769	4	6	6.56212	7.20072	462.1	2.12052	1	0	1.06275	1.293	1	0	0.0511552		3.8175e+08	2.18581e+09	4.7738e+09	4.6195e+09	2.37827e+09	7.70175e+08	1.66474e+08	1.12806e+08	1.56627e+06	7.48691e+06	81150.4
VRYNGKL	109	115	1	0	849.494	4	5	6.43762	6.99847	852.057	2.06187	1	0	1.35021	1.04225	1	0	0.19309		1.17912e+07	1.12212e+08	2.37594e+08	2.01665e+08	8.71517e+07	2.28546e+07	8.0752e+06	6.94503e+06	27463.2	706477
VRYNGKL	109	115	2	0	425.251	4	5	6.40385	7.06078	426.487	1.97188	0.6	0					0.657527		1.77112e+08	1.00647e+09	1.98389e+09	1.76434e+09	7.69649e+08	2.11176e+08	4.09171e+07	2.24809e+06	1.35654e+06	0
VRYNGKL	109	115	3	0	283.836	4	5	6.40385	6.98287	284.648	1.93519	1	0	1.22667	1.10084	1	1	0.0434159		2.5587e+07	1.73012e+08	3.51647e+08	3.06224e+08	1.23084e+08	3.16454e+07	2.34603e+06	0	0	0
RYNGKL	110	115	2	0	375.716	4	4	6.54655	6.9517	376.773	1.67396	1	0	1.38003	0.540091		1	0.146705		7.69405e+06	3.71718e+07	6.13162e+07	3.6507e+07	1.31931e+07	1.37588e+06	89093.8	327524	0
IAYPIA	116	121	1	0	647.376	4	3	7.81032	8.28055	647.787	0.00558956	1	0	-0.651409	0.749995		1	0.0322429		2.12864e+09	8.20254e+08	1.90912e+08	2.99025e+07	1.03639e+06	293267	0	39626
IAYPIAV	116	122	1	0	746.445	4	4	9.10942	9.934	746.927	0.0141448	1	0	-0.643251	1.89283	0	1	0.0902621		1.24555e+09	6.2949e+08	1.54311e+08	1.38958e+07	369530	0	3324.88	24548.3	0
IAYPIAV	116	122	2	0	373.726	4	4	8.53995	9.54512	374.008	0.0966051	1	0	-0.542734	2.47523	0	1	0.205359		2.5826e+08	1.87423e+08	2.27434e+07	7.30076e+06	469604	2.12539e+06	249670	51364.8	0
IAYPIAVE	116	123	1	0	875.487	4	5	8.59202	9.31175	876.076	0.0502803	1	0	-0.611461	1.55467	1	1	0.310727		7.39185e+08	4.14839e+08	1.30854e+08	2.23947e+07	241080	1.29935e+06	974072	1.0064e+06	564034	27010.5
IAYPIAVE	116	123	2	0	438.247	4	5	8.4984	8.96567	438.528	0.0240659	1	0	-0.637025	0.740427	1	1	0.0358104		4.74628e+08	2.7638e+08	7.08563e+07	1.30175e+07	1.62632e+06	0	542754	170038	119089	0
IAYPIAVEA	116	124	2	0	473.766	4	6	8.62317	9.42063	474.082	0.0532457	0.6	0					0.0489319		3.95033e+09	2.27198e+09	7.87777e+08	1.74956e+08	2.44686e+07	1.16852e+07	1.77015e+06	308776	201978	267123	83157.1
IAYPIAVEAL	116	125	1	0	1059.61	4	7					-1
IAYPIAVEAL	116	125	2	0	530.308	4	7	10.8582	11.2213	530.643	0.0199147	1	0	-0.646622	0.404581	1	1	0.0466298		2.54557e+08	1.69962e+08	6.25959e+07	8.69775e+06	625198	0	82264.5	104248	770588	0	118107	28660
VEAL	122	125	1	0	431.25	3	2	6.25852	6.85815	431.515	0.0159952	1	0	-0.621498	1.16733		1	0.232218		3.30347e+08	7.2639e+07	5.39928e+06	0	337072	4.84527e+06
VEALS	122	126	1	0	518.282	3	3	4.48363	5.05188	518.552	-0.0223432	1	0	-0.696808	1.06611		1	0.217995		4.71417e+07	1.17706e+07	345237	162346	376746	0	286640
EALSL	123	127	1	0	532.298	3	3	7.74812	8.04382	535.41	2.8087	0.4	0					0.711308		242269	0	113256	3.68628e+07	1.23545e+06	1.44786e+06	239912
ALSL	124	127	1	0	403.255	3	2	8.23387	8.93455	403.443	-0.0462517	1	1	-0.773253	1.49323		0	0.0582515		8.26238e+08	1.61045e+08	1.14594e+07	300651	399258	59414.2
ALSLIYNKDLLPNPPKTWEEIPAL	124	147	3	0	912.505	7	18	12.1974	12.7696	913.583	1.55494	0.6	0					0.274024		1.62103e+07	1.00549e+08	1.59875e+08	1.57609e+08	1.11331e+08	5.14262e+07	1.66413e+07	4.66974e+06	137599	1.03365e+06	732588	156208	618332	9.95233e+06	394632	568920	304618	233814	430193	467233	762174	718677	1.58376e+06	1.98337e+06	661204	314858
LSLIYNKDLLPNPPKT	125	140	2	0	913.525	6	11	9.63852	9.82518	914.67	1.181	1	0	-0.136998	-0.16455	1	1	0.135304		6.50985e+06	5.12052e+07	6.75318e+07	4.55413e+07	2.2868e+07	2.6998e+06	63735	169612	245019	0	0	0	79385.2	56178.8	143655	730410	52346.6	313393
LSLIYNKDLLPNPPKT	125	140	3	0	609.352	6	11	9.60738	10.1206	610.115	1.17871	1	0	-0.138015	0.88873	1	1	0.0775891		4.62409e+07	1.85887e+08	2.2953e+08	1.62796e+08	7.12734e+07	2.76854e+07	5.8908e+06	4.03087e+06	1.57463e+06	1.12771e+06	75178.4	364784	88158.7	199009	873089	827593	331773	156845
LSLIYNKDLLPNPPKTW	125	141	3	0	671.379	6	12					0
LSLIYNKDLLPNPPKTWEEIPAL	125	147	2	0	1332.74	7	17	12.135	12.728	1334.12	1.12604	1	0	-0.337524	1.14588	1	1	0.2774		5.89581e+06	6.87315e+07	1.13643e+08	1.14212e+08	7.17379e+07	2.45817e+07	4.02158e+06	0	0	0	0	0	348838	238921	1.05102e+06	627587	0	0	0	0	607729	0	0	24386	0
LSLIYNKDLLPNPPKTWEEIPAL	125	147	3	0	888.826	7	17	12.0727	12.8691	889.836	1.39344	1	0	-0.26083	1.80193	1	1	0.201776		2.85084e+08	1.09541e+09	1.84696e+09	1.80904e+09	1.24356e+09	6.60276e+08	2.94306e+08	1.02328e+08	2.94519e+07	7.00577e+06	1.4499e+06	1.17946e+06	3.25248e+06	2.1818e+06	851463	2.14818e+06	400962	317465	585909	5.86016e+06	325932	1.11369e+06	3.86042e+07	472483	0
LSLIYNKDLLPNPPKTWEEIPALD	125	148	3	0	927.169	7	18					-1
LSLIYNKDLLPNPPKTWEEIPALDKELKAKGKSAL	125	159	4	0	984.058	9	29	11.1382	11.2941	985.718	4.25548	1	0	0.0550018	-0.263724	1	1	0.205621		490703	0	1.46092e+06	9.46322e+06	2.18172e+07	3.47104e+07	3.73408e+07	3.05949e+07	2.05816e+07	1.20499e+07	4.20474e+06	1.83391e+06	0	37746.1	0	156553	0	0	0	294529	0	71029.5	44891.4	9563.38	3962.23	30650.7	183296	66161	26586	29043.6
LSLIYNKDLLPNPPKTWEEIPALDKELKAKGKSAL	125	159	5	0	787.448	9	29					-1
LSLIYNKDLLPNPPKTWEEIPALDKELKAKGKSALM	125	160	3	0	1355.42	9	30	11.2161	11.5436	1357.58	3.9424	1	0	-0.0197334	0.289497	1	1	0.326398		0	0	278379	1.28131e+07	3.97531e+07	6.22655e+07	7.06295e+07	6.56588e+07	5.05236e+07	2.56333e+07	4.88684e+06	246364	249302	7829.23	0	0	0	0	308590	372185	0	0	0	0	0	0	0	1625.29	287942	315512
LSLIYNKDLLPNPPKTWEEIPALDKELKAKGKSALM	125	160	4	0	1016.82	9	30	11.2161	11.9169	1018.62	4.69188	1	0	0.10208	1.49371	1	1	0.248389		438369	5.72287e+06	8.02021e+07	2.81222e+08	6.12946e+08	8.99449e+08	1.02802e+09	9.53612e+08	7.10924e+08	4.56101e+08	2.48796e+08	1.21592e+08	4.66424e+07	1.50399e+07	3.55933e+06	823934	3.80138e+06	47187	455383	705334	8.56005e+07	0	110045	232409	8.10604e+07	910780	927412	3.03204e+06	8.99042e+06	0
LSLIYNKDLLPNPPKTWEEIPALDKELKAKGKSALM	125	160	5	0	813.656	9	30	11.1849	11.8391	814.979	4.08059	1	0	0.00272664	1.34337	1	1	0.0942567		1.83327e+06	4.77853e+06	6.26428e+07	2.11607e+08	4.42461e+08	6.82316e+08	7.7954e+08	7.00009e+08	5.56858e+08	3.33396e+08	1.92156e+08	9.48715e+07	4.25067e+07	1.54348e+07	4.59159e+06	1.8368e+06	5.40738e+06	528988	0	303228	1.74028e+06	1.16916e+06	1.03917e+06	165410	395967	5.66846e+06	1.96724e+06	983522	0	1.13001e+06
LSLIYNKDLLPNPPKTWEEIPALDKELKAKGKSALM	125	160	6	0	678.214	9	30	11.2005	11.8703	679.341	4.2252	1	0	0.0262305	1.39347	1	1	0.127949		499951	5.37171e+06	1.7501e+07	6.44614e+07	1.47126e+08	2.21211e+08	2.53395e+08	2.46044e+08	1.75792e+08	1.11392e+08	5.38599e+07	2.68498e+07	9.95499e+06	4.8964e+06	823368	817707	561933	848911	605755	1.15182e+06	7.48349e+06	888862	561912	410649	484343	407049	1.61453e+06	0	443188	495469
LSLIYNKDLLPNPPKTWEEIPALDKELKAKGKSALMF	125	161	5	0	843.07	9	31					-1
SLIYNKDLLPNPPKT	126	140	2	0	856.983	6	10	8.8412	8.95008	858.017	1.03282	1	0	-0.156898	-0.415413	1	1	0.130355		2.49209e+06	2.10048e+07	2.51338e+07	1.7674e+07	4.06568e+06	0	0	0	0	260552	0	203607	0	0	0	62805.4	0
SLIYNKDLLPNPPKT	126	140	3	0	571.658	6	10	8.76337	8.9968	572.324	0.965415	1	0	-0.189766	-0.0137209	1	1	0.0685239		1.17809e+07	5.31779e+07	6.20173e+07	3.86034e+07	1.01956e+07	1.89554e+06	277815	119566	338780	0	0	466610	0	0	243061	0	0
SLIYNKDLLPNPPKTWEEIPAL	126	147	2	0	1276.19	7	16	11.6991	12.2599	1277.58	1.20705	1	0	-0.292651	1.04182	1	1	0.320493		2.47438e+06	7.68443e+07	1.07561e+08	1.06022e+08	5.16482e+07	1.89659e+07	1.21128e+06	355601	0	339220	0	419283	0	998627	336200	677675	227539	0	0	0	0	0	2.83012e+06	48672.2
SLIYNKDLLPNPPKTWEEIPAL	126	147	3	0	851.132	7	16	11.6214	12.4784	852.096	1.32878	1	0	-0.255556	1.99743	1	1	0.065066		1.69454e+08	6.99145e+08	1.07545e+09	9.97785e+08	6.47603e+08	3.07783e+08	1.27428e+08	3.8616e+07	5.39945e+06	2.41941e+06	2.78899e+06	1.45119e+06	4.07089e+07	2.47808e+06	5.44326e+06	8.47492e+06	765282	983902	580303	146445	398882	837806	176056	249103
SLIYNKDLLPNPPKTWEEIPALDKELKAKGKSALM	126	160	3	0	1317.73	9	29	10.9981	11.2629	1319.82	3.8229	1	0	-0.0177305	0.0873876		0	0.172086		253197	0	232643	1.05054e+07	2.78838e+07	5.09736e+07	5.12561e+07	4.54453e+07	2.93175e+07	1.33562e+07	4.16327e+06	983144	230040	0	3571.67	434233	0	0	0	0	0	0	0	0	32012.6	0	383897	757335	311909	0
LIYNKDLLPNPPKT	127	140	2	0	813.467	5	9	8.59202	8.68552	814.673	1.42744	0.4	0					0.159068		546380	5.75591e+06	8.25081e+06	3.28278e+06	266499	0	0	0	201689	0	93100	0	505027	0	315733
LIYNKDLLPNPPKTWEEIPAL	127	147	3	0	822.121	7	15					-1
LIYNKDLLPNPPKTWEEIPALDKELKAKGKSALM	127	160	4	0	966.789	9	28	10.9048	11.0604	968.389	3.98518	1	0	0.0334854	-0.26496	1	1	0.106346		0	0	2.48482e+06	1.72436e+07	3.83748e+07	6.00214e+07	6.06988e+07	5.52052e+07	4.14881e+07	2.29225e+07	1.12233e+07	2.54941e+06	674219	18357.1	0	0	231801	597324	0	0	0	0	207600	186666	1.22429e+06	0	0	0	0	0
LIYNKDLLPNPPKTWEEIPALDKELKAKGKSALM	127	160	5	0	773.633	9	28	10.9826	11.2005	774.995	4.39609	1	0	0.105041	-0.0636569	1	0	0.235837		646632	0	2.28448e+06	1.91393e+07	4.8296e+07	6.93693e+07	6.64472e+07	6.1277e+07	4.49398e+07	2.8336e+07	2.11642e+07	1.90737e+06	5.31033e+06	0	762038	549093	0	368474	0	0	229716	28360.4	0	217466	19200.7	0	0	0	0	164990
IYNKDLLPNPPKT	128	140	2	0	756.925	5	8	7.52703	8.1872	757.897	1.03269	1	0	-0.0310803	1.36256	1	0	0.0670984		2.36385e+08	7.47456e+08	8.34711e+08	4.64827e+08	1.87057e+08	5.85788e+07	7.77305e+06	941368	245706	233378	0	169770	578124	379731
IYNKDLLPNPPKT	128	140	3	0	504.952	5	8	7.51148	8.14055	505.591	1.00236	1	0	-0.0495663	1.26226	1	0	0.0356953		2.29116e+08	7.05351e+08	7.52149e+08	4.23796e+08	1.687e+08	4.58309e+07	7.79202e+06	1.08942e+06	104946	0	634490	0	0	845410
IYNKDLLPNPPKTW	128	141	3	0	566.979	6	9	9.62295	9.934	568.2	2.61441	0.4	1					0.575655		3.47415e+06	2.69633e+07	3.29754e+07	1.93788e+07	5.31299e+06	270846	92064.8	341413	0	0	672269	129449	49998	1.50137e+07	0	109242
IYNKDLLPNPPKTWE	128	142	3	0	609.993	6	10					-1
IYNKDLLPNPPKTWEEIPAL	128	147	2	0	1176.14	7	14	11.0759	11.6058	1177.41	1.106	1	0	-0.275298	0.942375	1	0	0.0651617		1.76044e+08	6.72516e+08	1.00336e+09	8.51682e+08	4.89564e+08	2.23547e+08	7.04452e+07	1.43932e+07	614343	1.4412e+06	296447	329288	15010.8	16623.2	132217	2.60995e+06	27380	752667	0	45921.3	26715.5	48441.8
IYNKDLLPNPPKTWEEIPAL	128	147	3	0	784.426	7	14	11.1071	12.1038	785.29	1.14722	1	0	-0.260941	2.4482	1	0	0.0329233		1.64326e+09	5.23273e+09	7.58657e+09	6.40985e+09	3.76476e+09	1.72945e+09	6.36607e+08	1.62274e+08	3.40157e+07	2.36082e+07	1.89843e+07	1.05703e+07	1.01994e+08	5.56063e+06	3.00379e+06	8.28167e+06	2.36416e+06	2.49085e+06	2.06475e+06	817910	425016	788168
IYNKDLLPNPPKTWEEIPALD	128	148	2	0	1233.65	7	15					-1
IYNKDLLPNPPKTWEEIPALDKE	128	150	3	0	908.481	7	17					-1
IYNKDLLPNPPKTWEEIPALDKELKAKGKSAL	128	159	3	0	1207.34	8	26	10.5447	10.5759	1209.27	3.60301	1	0	0.0151983	-0.666169	1	1	0.161717		0	0	0	0	1.56471e+06	4.0246e+06	4.65229e+06	1.67919e+06	1.2301e+06	0	0	0	0	0	0	0	0	0	0	0	0	0	0	0	0	0	0	0	0	0
IYNKDLLPNPPKTWEEIPALDKELKAKGKSAL	128	159	4	0	905.758	8	26	10.4048	10.9515	907.266	3.84179	1	0	0.0599775	0.996557	1	1	0.10353		3951.07	452229	1.85488e+07	8.25076e+07	1.84202e+08	2.63911e+08	2.65661e+08	2.10812e+08	1.35012e+08	7.5376e+07	3.01124e+07	7.39997e+06	2.75578e+06	28378.8	255325	1.25407e+06	0	196646	0	41162.8	278102	219525	0	309017	769681	846698	791099	327346	0	187225
IYNKDLLPNPPKTWEEIPALDKELKAKGKSAL	128	159	6	0	604.174	8	26	10.467	10.7182	605.258	4.3094	1	0	0.147671	0.0436868	1	0	0.135199		0	1.07289e+06	2.12334e+06	9.1275e+06	2.58224e+07	3.38958e+07	3.83373e+07	2.70047e+07	1.9181e+07	9.16421e+06	2.19637e+06	1.12281e+06	394411	429117	0	659054	222242	1.06195e+06	0	267470	708014	0	122824	1.07953e+06	243377	1.02185e+06	406206	108923	0	193644
IYNKDLLPNPPKTWEEIPALDKELKAKGKSALM	128	160	3	0	1251.02	9	27	10.5603	11.3097	1253.07	3.79435	1	0	0.0247267	1.65035	1	0	0.101322		0	986177	5.07439e+07	2.05003e+08	4.19253e+08	6.23548e+08	6.6225e+08	5.64368e+08	3.74066e+08	2.3424e+08	1.00163e+08	2.69876e+07	4.72976e+06	1.55428e+06	0	0	0	345702	1.21857e+06	0	0	490338	0	405864	0	0	256208	0	0	0
IYNKDLLPNPPKTWEEIPALDKELKAKGKSALM	128	160	4	0	938.518	9	27	10.6249	11.4345	940.081	3.91041	1	0	0.0456844	1.8445	1	1	0.0337974		3.42278e+06	1.04493e+08	5.11417e+08	1.52859e+09	2.95586e+09	4.25276e+09	4.67601e+09	3.94571e+09	2.71513e+09	1.67585e+09	8.71548e+08	4.17715e+08	1.73256e+08	7.09044e+07	1.6915e+07	9.158e+06	7.93612e+06	2.07841e+06	2.82991e+06	5.66773e+06	5.86854e+06	7.84582e+06	8.37203e+06	9.65118e+06	8.05382e+06	4.15364e+06	515258	532729	1.30278e+06	289840
IYNKDLLPNPPKTWEEIPALDKELKAKGKSALM	128	160	5	0	751.016	9	27	10.5447	11.3253	752.274	3.94934	1	0	0.0527148	1.75087	1	1	0.0310947		8.84104e+06	4.86684e+07	2.66967e+08	9.1884e+08	1.85042e+09	2.6537e+09	2.84624e+09	2.4264e+09	1.72089e+09	1.02615e+09	5.5913e+08	2.67068e+08	9.3529e+07	2.66639e+07	1.25993e+07	5.90763e+06	750623	2.93395e+06	1.37222e+06	4.27801e+06	6.51483e+06	5.82595e+06	5.13506e+06	6.91482e+06	6.8142e+06	3.3127e+06	630458	695862	1.73425e+06	2.2003e+06
IYNKDLLPNPPKTWEEIPALDKELKAKGKSALM	128	160	6	0	626.014	9	27	10.5447	11.2941	627.067	3.9743	1	0	0.0572231	1.65024	1	1	0.0436623		149342	1.1794e+07	9.90963e+07	3.06692e+08	6.44391e+08	9.18988e+08	1.02009e+09	8.52292e+08	6.05829e+08	3.65041e+08	1.8144e+08	8.78636e+07	3.01687e+07	8.5294e+06	4.47333e+06	439579	1.12713e+06	760626	617952	469637	3.6862e+06	1.17772e+06	2.11965e+06	3.59231e+06	1.20776e+06	1.0236e+06	4.15289e+06	657753	1.12289e+06	139805
IYNKDLLPNPPKTWEEIPALDKELKAKGKSALM	128	160	7	0	536.728	9	27	10.6093	11.1382	537.616	3.87389	1	0	0.0390904	0.939257	1	1	0.0786995		173516	1.63208e+06	1.23584e+07	6.5055e+07	1.22646e+08	1.97086e+08	2.10258e+08	1.80673e+08	1.1991e+08	6.59402e+07	3.02365e+07	9.14017e+06	3.78398e+06	744032	196199	502037	0	77274.2	77279	0	416710	419667	484465	351513	242706	666019	81039.8	159217	264707	87512.6
IYNKDLLPNPPKTWEEIPALDKELKAKGKSALMF	128	161	3	0	1300.04	9	28	11.3409	11.528	1302.27	4.22124	1	0	0.0745922	-0.16326	1	1	0.284539		0	0	0	340056	6.17744e+06	1.98966e+07	2.75089e+07	2.56647e+07	1.54393e+07	5.02805e+06	0	296843	0	0	0	0	0	0	0	0	324254	375368	0	0	0	0	0	0	0	0
IYNKDLLPNPPKTWEEIPALDKELKAKGKSALMF	128	161	4	0	975.285	9	28	11.3409	11.6058	976.966	4.27565	1	0	0.0840673	0.0877638	1	1	0.0582865		0	319053	8.03565e+06	7.68173e+07	1.80692e+08	2.79419e+08	3.25781e+08	3.04676e+08	2.36857e+08	1.75058e+08	8.06675e+07	5.3555e+07	1.60327e+07	6.3e+06	262147	1.2456e+06	761080	207148	283005	156851	646445	154567	247205	494316	268587	240711	0	54074.8	0	416726
IYNKDLLPNPPKTWEEIPALDKELKAKGKSALMF	128	161	5	0	780.43	9	28					-1
IYNKDLLPNPPKTWEEIPALDKELKAKGKSALMF	128	161	6	0	650.526	9	28	11.4189	11.4812	651.689	4.52864	1	0	0.128122	-0.56549	1	1	0.0801957		208933	0	1.22253e+06	5.34115e+06	1.0895e+07	5.70601e+06	1.7977e+07	1.76681e+07	1.31916e+07	9.70546e+06	4.06027e+06	1.51697e+06	972593	622472	215658	0	0	421315	0	0	76983.7	0	0	42300.1	159626	128293	107489	446073	0	55084.9
WEEIPAL	141	147	1	0	857.44	4	4	10.2922	10.3233	857.86	-0.107734	1	0	-0.791819	-0.666222	0	1	0.200161		4.90359e+07	1.84532e+07	449918	242861	185173	243275	199214	0	726583
WEEIPAL	141	147	2	0	429.224	4	4	11.0137	11.5539	429.417	-0.141544	1	0	-0.833033	0.975809	0	1	0.106096		6.01753e+07	2.75751e+07	2.70334e+06	86054.3	204806	0	46615.7	0	71433
WEEIPALDKELKAKGKSAL	141	159	3	0	709.4	6	16					-1
WEEIPALDKELKAKGKSALM	141	160	2	0	1129.12	7	17	10.0584	10.2767	1131.14	2.6134	1	0	0.0890786	-0.0626894	0	1	0.266254		0	898564	1.85761e+07	3.19133e+07	3.75568e+07	3.00612e+07	9.71974e+06	2.70494e+06	0	39928.4	0	0	0	0	0	1.25809e+06	280646	0	0	0	0	0	0	0	0
WEEIPALDKELKAKGKSALM	141	160	3	0	753.08	7	17	10.0117	10.5759	754.787	3.69565	0.6	0					0.288899		3.06173e+06	6.26662e+07	2.90158e+08	5.24272e+08	5.69257e+08	4.38784e+08	2.61853e+08	1.2304e+08	4.12161e+07	9.33234e+06	3.93526e+06	445977	869550	980998	4.86229e+06	232418	961599	3.01586e+07	567946	2.05666e+06	9.96163e+07	210561	1.37008e+07	5.63896e+06	656006
WEEIPALDKELKAKGKSALM	141	160	4	0	565.062	7	17	9.98065	10.5759	566.09	2.68802	1	0	0.110479	1.15314	0	1	0.109509		420387	1.44407e+07	1.11667e+08	2.0533e+08	2.28462e+08	1.72546e+08	9.42193e+07	3.74733e+07	9.48495e+06	2.55144e+06	138349	224187	0	512526	0	0	0	225545	349930	161294	350236	384961	0	267397	99299.3
EEIPAL	142	147	1	0	671.361	4	3					-1
EEIPALDKELKAKGKSALM	142	160	3	0	691.054	6	16					-1
DKELKAKGKSAL	148	159	2	0	644.385	5	10	5.06752	5.77618	645.828	2.13704	1	0	0.381509	1.51898	1	1	0.0778552		1.60716e+07	1.30908e+08	3.17982e+08	3.53687e+08	2.14655e+08	8.77353e+07	2.40313e+07	3.86292e+06	683751	131984	45332.8	0	157661	0	0	13185.4
DKELKAKGKSAL	148	159	3	0	429.926	5	10	5.05188	5.77618	430.943	2.30347	1	0	0.46266	1.5694	1	1	0.109888		1.81545e+07	1.27129e+08	3.46564e+08	3.84512e+08	2.25286e+08	9.60862e+07	2.66335e+07	1.12719e+06	1.05572e+06	204814	2.40196e+07	0	70666.3	2.839e+06	0	0
DKELKAKGKSAL	148	159	4	0	322.696	5	10	5.08315	5.68168	323.438	2.21922	1	0	0.42158	1.16378	1	1	0.0861434		787169	2.19853e+07	5.77476e+07	6.4486e+07	3.90875e+07	1.19206e+07	3.94267e+06	294987	48269.1	0	896512	0	0	0	1.16231e+06	0
DKELKAKGKSALM	148	160	1	0	1418.8	5	11	5.98337	6.23257	1421.66	1.95824	0.4	0					0.27322		0	2.03743e+06	1.37781e+07	1.75114e+07	9.60568e+06	673422	0	0	0	0	0	0	0	0	0	0	0
DKELKAKGKSALM	148	160	2	0	709.905	5	11	5.88625	6.62442	711.432	2.16077	1	0	0.297298	1.61412	1	1	0.0504356		2.29524e+08	1.49616e+09	3.70972e+09	4.27323e+09	2.91163e+09	1.33691e+09	4.79599e+08	1.46636e+08	4.40872e+07	1.84043e+07	8.9341e+06	1.78324e+06	205338	0	122088	0	21649.2
DKELKAKGKSALM	148	160	3	0	473.606	5	11	5.85487	6.56212	474.628	2.17182	1	0	0.302196	1.51441	1	1	0.0299435		3.05962e+08	1.96776e+09	5.008e+09	5.87769e+09	3.97781e+09	1.80308e+09	6.32005e+08	1.95032e+08	5.10012e+07	2.57422e+07	1.18204e+07	4.42401e+06	790685	159219	1.26969e+07	0	0
DKELKAKGKSALM	148	160	4	0	355.456	5	11	5.87055	6.56212	356.236	2.2262	1	0	0.326303	1.46383	1	1	0.0774998		4.82468e+07	3.54402e+08	9.21802e+08	1.13146e+09	7.26253e+08	3.19585e+08	1.10362e+08	2.93081e+07	3.85111e+06	1.9207e+06	516919	874147	0	40403.9	0	2.64373e+07	0
DKELKAKGKSALMF	148	161	2	0	783.44	6	12	8.59202	8.87232	785.072	2.25956	1	0	0.257626	0.137431	1	1	0.178266		4.41794e+06	3.33571e+07	1.02319e+08	1.46076e+08	1.17993e+08	5.56134e+07	2.04151e+07	1.92914e+06	125202	0	173830	0	0	0	62645.1	277306	0	0	0
DKELKAKGKSALMF	148	161	3	0	522.629	6	12	8.46727	9.01237	523.757	2.37964	0.6	0					0.0647318		1.51484e+07	1.09609e+08	3.01566e+08	4.36024e+08	3.57533e+08	1.84775e+08	7.88348e+07	2.33141e+07	7.36468e+06	1.14328e+06	173425	472803	0	0	0	1.41774e+06	8964.56	47451.1	471861
KELKAKGKSALM	149	160	2	0	652.392	5	10	5.79195	6.27928	653.739	1.85978	1	0	0.246319	0.805145	1	1	0.115961		4.97931e+06	5.6152e+07	1.30627e+08	1.27135e+08	6.25988e+07	2.23709e+07	4.62798e+06	193413	103773	0	127794	26879.7	106694	94693.5	143842	141051
KELKAKGKSALM	149	160	3	0	435.264	5	10					-1
LKAKGKSAL	151	159	2	0	458.303	4	7	4.7532	5.03627	459.443	1.7421	0.4	0					0.150395		69666.5	2.53927e+06	9.89533e+06	6.8215e+06	509349	0	0	0	0	0	28681	0
LKAKGKSALM	151	160	2	0	523.823	5	8	5.85487	6.31047	525.072	1.80983	0.6	0					0.0912978		1.24433e+07	7.52596e+07	1.72902e+08	1.49169e+08	6.75939e+07	1.7397e+07	1.03875e+06	80618.2	448.114	0	0	53037	0	72090.7
LKAKGKSALM	151	160	3	0	349.551	5	8	5.88625	6.27928	350.306	1.57798	1	0	0.301271	0.501013	1	1	0.0653807		8.37001e+06	5.17686e+07	7.83695e+07	5.92862e+07	2.48668e+07	5.11877e+06	134138	45531.7	76234.3	0	13913.3	170603	0	0
MFNLQEPYFTWPLIA	160	174	2	0	935.466	6	11	15.06	15.2055	936.618	1.04982	1	0	-0.195147	-0.297212		0	0.47522		1.58134e+07	5.53353e+07	5.58315e+07	3.13956e+07	1.21636e+07	2.21259e+06	1.62751e+06	1.09637e+06	674275	1.03663e+06	1.20615e+06	872596	447706	1.00915e+06	717482	625502	0	354694
MFNLQEPYFTWPLIAA	160	175	2	0	970.984	6	12	15.1692	15.2315	972.439	1.61569	0.4	0					0.771804		1.34545e+06	4.23759e+06	4.14635e+06	2.49493e+06	352214	1.35705e+06	0	0	0	0	426053	0	262673	13353.6	283589	220636	0	29062	25834.3
MFNLQEPYFTWPLIAADGGYA	160	180	2	0	1202.57	7	17	12.7592	13.6786	1210.59	14.4765	0.6	0					0.27731		18410.6	121856	93693.2	80185.9	33739.4	0	109284	0	472779	0	171430	1.14433e+06	8.444e+06	7.23434e+07	1.66372e+08	2.50351e+08	2.5768e+08	1.97088e+08	1.23597e+08	6.18821e+07	2.65828e+07	4.69958e+06	1.4169e+06	281242	4.32201e+06
FNLQEPY	161	167	1	0	910.431	4	4	8.65432	10.0273	916.707	5.72044	0.4	1					1.07255		8.88269e+07	1.17948e+08	1.62444e+07	8.92582e+06	5.12221e+07	1.73473e+07	6.60623e+08	1.50889e+09	2.46656e+08
FNLQEPY	161	167	2	0	455.719	4	4	8.7478	9.9029	457.746	3.49729	0.4	0					0.854913		5.59226e+07	523884	296267	271188	1.88768e+08	6.58089e+07	1.71368e+07	3.02163e+07	1.2173e+07
FNLQEPYFTWPLI	161	173	2	0	834.427	6	9	15.0133	15.2211	835.406	0.891487	0.6	0					0.396034		6.84744e+07	2.08534e+08	1.83389e+08	9.04551e+07	3.2664e+07	1.0411e+07	2.24251e+06	1.38935e+06	1.40965e+06	1.91047e+06	1.56546e+06	1.25944e+06	1.57229e+06	1.32953e+06	2.27562e+06	737414
FNLQEPYFTWPLIA	161	174	2	0	869.946	6	10	14.5454	15.0652	870.888	0.777806	1	0	-0.281242	0.909854		-1	0.0173006		4.90033e+09	1.46597e+10	1.30276e+10	7.30482e+09	2.89244e+09	9.46112e+08	2.76821e+08	1.20102e+08	7.96598e+07	5.92062e+07	3.1886e+07	1.17268e+07	6.00207e+06	3.08545e+06	4.79021e+06	2.02237e+06	2.04601e+06
FNLQEPYFTWPLIAA	161	175	2	0	905.464	6	11	14.3257	14.7017	906.496	0.915954	1	0	-0.254483	0.44597		-2	0.202517		1.32026e+08	3.99302e+08	3.65776e+08	2.10706e+08	9.05203e+07	3.07679e+07	1.01852e+07	2.05415e+06	4.26115e+06	3.26976e+06	2.25427e+06	1.9105e+06	1.87381e+06	1.30274e+06	1.19032e+06	1.47341e+06	1.88456e+06	1.56691e+06
FNLQEPYFTWPLIAADGGY	161	179	2	0	1101.53	6	15	14.5297	14.6652	1103.21	1.98342	1	0	-0.0157622	-0.329624		-1	0.647242		1.60079e+06	1.17495e+07	1.63925e+07	1.35249e+07	8.6244e+06	2.46746e+06	947746	274815	0	319630	0	25209.6	246592	7992.32	196766	196554	383856	317853	790059	450725	382138	206566
FNLQEPYFTWPLIAADGGYA	161	180	2	0	1137.05	6	16	14.1997	14.6444	1138.61	1.71387	1	0	-0.138202	0.667861		-2	0.887942		1.2084e+07	6.743e+07	9.99919e+07	9.15087e+07	6.31287e+07	3.12425e+07	1.19446e+07	5.36123e+06	997212	1.08828e+06	520289	1.26023e+06	1.11023e+06	1.34845e+06	1.01555e+06	665543	578728	1.17895e+06	1.03473e+06	232487	610064	365455	366302
FNLQEPYFTWPLIAADGGYAF	161	181	2	0	1210.58	7	17	15.45	15.5593	1212.23	1.75521	0.6	0					0.733989		245412	3.72855e+06	8.09127e+06	6.60375e+06	4.0648e+06	1.20327e+06	0	317818	309190	0	0	0	0	0	233275	0	227826	0	0	0	298056	184730	0	0	0
NLQEPY	162	167	1	0	763.362	4	3	6.51542	6.54655	767.828	4.01547	0.4	1					2.9015		0	0	0	129204	121788	0	124534	18654.6
NLQEPYFTWPLI	162	173	2	0	760.893	5	8	14.5454	14.5923	762.114	1.4868	1	0	0.245693	-0.615158		-3	0.218785		3.55228e+06	1.07742e+07	8.38079e+06	3.78616e+06	1.22585e+06	1.16486e+06	701802	753568	453365	420311	360254	304680	95584.9	301890
NLQEPYFTWPLIA	162	174	1	0	1591.82	5	9	14.0103	14.2942	1593.45	0.63703	0.4	0					0.2288		1.18841e+07	3.87653e+07	3.25059e+07	1.51982e+07	3.81438e+06	0	0	108666	0	151760	0	0	0	0	0
NLQEPYFTWPLIA	162	174	2	0	796.411	5	9	13.9157	14.5558	797.295	0.770931	1	0	-0.242827	1.29779	1	-1	0.039087		5.66479e+08	1.70478e+09	1.39592e+09	6.78241e+08	2.37867e+08	8.09697e+07	2.13035e+07	1.07748e+07	5.81047e+06	5.38163e+06	1.52968e+06	3.16226e+06	1.9467e+06	953223	2.70703e+06
NLQEPYFTWPLIAA	162	175	2	0	831.93	6	10	13.8053	14.0103	833.172	1.44302	0.6	0					0.550204		9.70445e+06	3.40865e+07	2.87455e+07	1.34243e+07	2.66137e+06	1.29897e+06	930480	258581	63176.5	58047.9	463427	285076	238756	932567	2.08859e+06	1.46616e+06	583545
NLQEPYFTWPLIAADGGY	162	179	2	0	1028	6	14					-1
NLQEPYFTWPLIAADGGYA	162	180	2	0	1063.52	6	15					-1
FTWPLIA	168	174	1	0	847.471	4	4	12.9818	13.6575	847.972	-0.0471195	1	0	-0.717931	1.41276		1	0.113099		9.03013e+08	3.45264e+08	1.23192e+08	2.91754e+07	452946	239021	940628	1.17135e+06	641440
AADGGYAF	174	181	1	0	771.331	4	6					-1
AADGGYAFKYENGKYDIKDVGVDNAGAKAGLTF	174	206	4	0	857.172	8	31					-1
ADGGY	175	179	1	0	482.188	3	3	3.4877	4.86375	482.749	0.29006	1	0	-0.189057	3.67139		1	0.151628		2.8449e+08	1.7235e+08	4.49342e+07	5.09588e+06	179323	209739	777073
ADGGYA	175	180	1	0	553.225	3	4	3.64572	4.7848	553.994	0.45845	1	0	-0.101653	2.90714		0	0.0909135		8.16749e+08	6.34153e+08	2.40743e+08	6.47188e+07	1.07195e+07	152128	0	188324
ADGGYAFKYENGKY	175	188	2	0	791.862	5	12	8.125	8.68552	794.162	3.64186	1	0	0.81929	1.04117	1	1	0.175863		439495	1.56106e+07	8.76724e+07	1.86962e+08	2.51239e+08	2.232e+08	1.64425e+08	8.08784e+07	3.744e+07	2.35125e+06	2.66263e+06	407180	203875	314137	196335	468125	1.48178e+06	1.58275e+06
ADGGYAFKYENGKY	175	188	3	0	528.244	5	12	8.10947	8.5763	529.826	3.78772	1	0	0.878555	0.739029	1	1	0.0956553		938890	2.09379e+07	7.23404e+07	1.60019e+08	2.18111e+08	2.00971e+08	1.42345e+08	7.56594e+07	3.32669e+07	1.42412e+07	2.95482e+06	1.04114e+06	739710	453635	901738	2.14299e+06	2.86143e+06	3.396e+06
ADGGYAFKYENGKYDIKD	175	192	2	0	1027.48	6	16					-1
ADGGYAFKYENGKYDIKD	175	192	3	0	685.322	6	16	8.23387	8.63875	687.25	4.55507	0.6	0					0.295285		1.96888e+07	2.60575e+06	1.12251e+07	4.91887e+07	6.81621e+07	9.18976e+07	9.31227e+07	6.75124e+07	4.2855e+07	1.91844e+07	8.41348e+06	4.62996e+06	974835	965692	457408	0	191828	255849	1.20979e+06	371305	4.4574e+06	1.05949e+06	3.03307e+06
ADGGYAFKYENGKYDIKDVGVDNAGAKAGL	175	204	3	0	1036.18	7	28	8.88787	9.42063	1039.29	7.51868	1	0	0.648808	0.951674	1	0	0.551691		1.11063e+06	3.09802e+07	1.28642e+07	2.45764e+07	1.47495e+08	9.77056e+07	1.69244e+08	3.80106e+08	2.86794e+08	2.89315e+08	3.36124e+08	1.88139e+08	1.32034e+08	1.1093e+08	4.72453e+07	1.96781e+07	2.01392e+07	4.28397e+06	2.51516e+06	1.1091e+07	2.24632e+06	3.7478e+06	1.34711e+07	765904	504585	4.59027e+06	0	244257	2.84107e+06	0
ADGGYAFKYENGKYDIKDVGVDNAGAKAGL	175	204	4	0	777.383	7	28	8.88787	9.05905	779.743	7.59975	1	0	0.662926	-0.214486	1	0	0.0493776		9.59173e+06	232628	924129	9.64882e+06	3.41389e+07	6.49681e+07	1.01433e+08	1.62323e+08	2.10315e+08	2.23015e+08	1.8605e+08	1.53585e+08	1.20247e+08	6.86258e+07	3.6673e+07	2.13464e+07	2.11856e+07	5.01469e+06	7.1997e+06	2.66192e+06	7.15673e+06	1.8616e+06	6.7283e+06	666442	2.39256e+06	0	221464	0	1.97253e+06	0
ADGGYAFKYENGKYDIKDVGVDNAGAKAGLTF	175	206	4	0	839.412	8	30	9.76298	10.2767	841.758	7.37552	1	0	0.538253	0.890074		0	0.105358		2.90761e+07	2.44428e+06	9.44907e+07	7.78908e+07	3.09709e+08	3.48691e+08	8.07108e+08	8.74831e+08	1.2075e+09	1.12541e+09	1.11043e+09	8.15424e+08	6.6884e+08	3.99956e+08	2.91328e+08	1.52685e+08	1.24907e+08	7.23423e+07	6.01136e+07	4.51645e+07	4.25103e+07	2.72796e+07	2.04816e+07	9.81699e+06	9.35262e+06	1.87094e+06	1.37744e+06	280247	1.8692e+06	1.03054e+06
ADGGYAFKYENGKYDIKDVGVDNAGAKAGLTFL	175	207	3	0	1156.58	8	31	10.5292	11.2005	1159.66	7.18158	0.6	0					0.137853		3.71414e+06	290449	454364	3.84428e+07	5.32801e+07	1.29175e+08	2.75701e+08	3.61575e+08	4.43685e+08	4.68253e+08	4.19719e+08	3.52987e+08	2.66131e+08	1.49472e+08	8.54669e+07	6.09187e+07	1.22647e+07	3.88232e+06	2.13643e+06	291509	0	0	0	0	0	0	624028	743483	2.9058e+06	1.21204e+06
ADGGYAFKYENGKYDIKDVGVDNAGAKAGLTFL	175	207	4	0	867.683	8	31	10.5292	11.2005	869.986	7.12927	0.6	0					0.0571582		443404	2.20271e+06	3.45887e+07	4.68348e+07	1.50329e+08	3.09157e+08	5.40835e+08	7.95228e+08	9.53107e+08	1.02175e+09	9.33382e+08	7.60356e+08	5.4521e+08	3.66902e+08	2.15478e+08	1.12601e+08	2.92031e+07	5.39571e+06	265433	1.06648e+06	250549	0	0	15811.8	0	0	0	0	34290.9	1.10298e+06
DGGYAFKYENGKYDIKDVGVDNAGAKAGLTF	176	206	4	0	821.653	8	29					-1
YAFKYENGKYDIKDVGVDNAGAKAGL	179	204	3	0	936.14	7	24	9.31175	9.62295	940.826	12.3775	0.6	0					0.16171		0	386088	454117	250234	0	0	0	540788	216939	1.65945e+07	8.16039e+07	3.11018e+08	7.57147e+08	1.30633e+09	1.55818e+09	1.30995e+09	4.08108e+08	4.479e+06	0	0	0	0	0	0	0	0	0	0	0	239638
AFKYENGKY	180	188	2	0	560.277	5	7					-1
AFKYENGKYDIKD	180	192	2	0	795.894	5	11	5.79195	6.54655	802.178	11.6119	1	0	4.48665	1.66712	1	-6	0.0382951		773774	271176	418808	280368	123324	245613	472154	290339	0	1.58167e+08	1.37651e+09	4.82199e+09	8.50058e+09	7.36552e+09	4.01103e+09	1.62e+09	5.21563e+08
AFKYENGKYDIKD	180	192	3	0	530.931	5	11	5.79195	6.4843	535.121	11.6115	1	0	4.48648	1.46635	1	-6	0.0433503		0	38991.9	0	0	296199	0	3202.83	0	92084.6	1.06447e+08	9.36187e+08	3.33131e+09	5.70165e+09	4.96821e+09	2.73546e+09	1.11102e+09	3.53916e+08
AFKYENGKYDIKDVGVDNAGAKAGL	180	204	3	0	881.785	7	23					-1
AFKYENGKYDIKDVGVDNAGAKAGL	180	204	4	0	661.591	7	23	8.5607	8.6076	663.942	7.83226	0.4	0					0.101027		454445	0	116287	1.75412e+06	1.70124e+06	5.62276e+06	6.17373e+06	1.38217e+07	8.93536e+06	1.99287e+07	7.03548e+06	1.94777e+07	2.21306e+06	1.14825e+07	0	4.29835e+06	0	1.1868e+06	0	0	364994	0	0	0	0	0	0	0	0	0
AFKYENGKYDIKDVGVDNAGAKAGLTF	180	206	3	0	964.491	7	25					0
AFKYENGKYDIKDVGVDNAGAKAGLTF	180	206	4	0	723.62	7	25	9.42063	9.85627	725.748	6.78088	0.6	0					0.127633		0	1.34395e+06	1.81012e+06	1.10784e+07	2.09147e+07	5.25726e+07	8.53283e+07	1.13503e+08	1.12943e+08	1.02997e+08	8.09371e+07	6.40328e+07	3.10695e+07	1.42876e+07	2.3717e+06	6.45104e+06	672901	242299	373817	915494	469793	183556	271595	275430	523933	557987	3.12159e+06	725980	1.55753e+06	1.04177e+06
AFKYENGKYDIKDVGVDNAGAKAGLTFL	180	207	3	0	1002.19	7	26	10.3233	10.6093	1005.03	6.71624	0.6	0					0.788223		421307	1.41766e+06	504475	1.5029e+06	9.37395e+06	2.44391e+07	4.14602e+07	6.24347e+07	6.17394e+07	5.65793e+07	6.37101e+07	2.79608e+07	1.29623e+07	1.59374e+07	783248	835544	1.04184e+06	0	0	0	0	0	0	0	40274.2	1984.74	45508.8	0	84850.8	99185.5
AFKYENGKYDIKDVGVDNAGAKAGLTFL	180	207	4	0	751.891	7	26	10.4359	10.4825	753.979	6.54545	0.6	1					0.107974		218390	0	1.86173e+06	0	3.80448e+06	8.11295e+06	1.15908e+07	1.69036e+07	1.95157e+07	1.6742e+07	1.42518e+06	8.92882e+06	5.50934e+06	2.45805e+06	1.6305e+06	168758	187014	312934	179833	214060	0	204233	499400	0	0	0	25819.9	435716	291555	0
FKYENGKY	181	188	1	0	1048.51	4	6	6.87373	7.01405	1052.11	2.95566	0.4	0					0.770069		0	133007	3.04531e+06	5.43987e+06	6.10042e+06	1.6203e+06	0	150733	113829	321447	118922
FKYENGKY	181	188	2	0	524.759	4	6	6.76463	7.34053	526.547	2.93339	1	0	1.72334	1.09079	1	-1	0.181733		3.4519e+06	3.86189e+07	1.10849e+08	1.96623e+08	1.9099e+08	1.14825e+08	4.49634e+07	8.84235e+06	293668	804550	89815.4
FKYENGKYDIKD	181	192	2	0	760.375	5	10	7.30947	7.34053	761.341	1.01424	1	0	-0.165961	-0.666384	0	-3	0.192664		1.45664e+07	1.29573e+07	1.10811e+07	5.76044e+06	3.05501e+06	3.21162e+06	1.30666e+06	1.7865e+06	0	332347	0	0	0	0	0	0
FKYENGKYDIKD	181	192	3	0	507.252	5	10	7.29392	7.38715	508.167	1.82631	0.4	1					0.245554		7.33737e+06	3.14784e+07	2.32061e+07	3.28798e+06	1.70074e+07	1.36265e+07	0	6.29017e+06	1.56437e+06	0	0	65403.1	44119.1	36803.7	95218.1	65810.6
FKYENGKYDIKDVGVDNAGAKAGL	181	204	2	0	1286.66	7	22	8.4517	8.54513	1289.86	4.88591	1	1	0.422382	-0.465242	1	-3	0.430834		1.65574e+06	464751	1.90498e+06	2.16133e+06	4.02346e+06	4.9414e+06	7.05409e+06	5.35277e+06	6.82334e+06	3.27255e+06	1.19598e+06	0	601590	0	296201	0	685322	0	0	0	0	0	0	0	218625	0	0	0	223040	0
FKYENGKYDIKDVGVDNAGAKAGL	181	204	3	0	858.106	7	22	8.35833	8.7011	860.235	4.85696	1	1	0.415968	0.338895	1	-3	0.226423		9.29353e+06	8.61532e+06	1.80324e+08	1.95283e+08	1.69575e+08	1.63531e+08	1.79701e+08	1.93623e+08	1.90366e+08	1.59984e+08	1.16529e+08	7.3881e+07	4.20375e+07	2.25185e+07	1.06792e+07	6.96917e+06	3.31132e+06	1.42837e+06	167009	1.08979e+06	536048	169491	459716	0	134057	0	0	0	0	0
FKYENGKYDIKDVGVDNAGAKAGL	181	204	4	0	643.831	7	22	8.4517	8.5763	645.601	5.54869	1	1	0.569276	-0.364725	1	-4	0.20636		3.0214e+06	3.80282e+06	3.4972e+07	4.2268e+07	4.35515e+07	4.43511e+07	5.64303e+07	5.36447e+07	5.45514e+07	4.40815e+07	3.31316e+07	2.1153e+07	1.07125e+07	7.19028e+06	8.60203e+06	2.13476e+06	584717	967633	6.33205e+06	160146	0	160067	6.28972e+06	0	0	0	0	0	145996	0
FKYENGKYDIKDVGVDNAGAKAGLTF	181	206	2	0	1410.71	7	24	9.43618	9.49843	1413.97	4.82581	1	1	0.319933	-0.565813	1	-2	0.670257		971020	965780	2.89037e+06	3.32829e+06	3.59126e+06	2.68856e+06	4.65117e+06	4.97167e+06	6.20766e+06	4.7479e+06	3.05404e+06	1.14257e+06	377575	0	0	0	0	0	270274	0	0	0	0	0	0	0	0	0	0	0
FKYENGKYDIKDVGVDNAGAKAGLTF	181	206	4	0	705.861	7	24	9.34285	9.934	707.576	5.17092	0.4	1					0.229376		0	0	1.41291e+07	5.07624e+08	4.17542e+08	3.15145e+08	3.11687e+08	3.46193e+08	3.17852e+08	2.73629e+08	1.91907e+08	1.31917e+08	7.4144e+07	3.65867e+07	1.44849e+07	7.21236e+06	6.02788e+06	3.70912e+06	4.16459e+06	1.07984e+06	1.31554e+07	9.56692e+06	1.89637e+07	6.55062e+06	7.14767e+06	1.43181e+06	2.34668e+06	1.15831e+06	510296	0
FKYENGKYDIKDVGVDNAGAKAGLTFL	181	207	3	0	978.506	7	25	10.2922	10.7493	980.741	4.93859	1	1	0.302712	0.707691	1	-3	0.315793		0	5.57323e+07	1.87891e+08	1.26977e+08	1.90077e+08	1.81242e+08	1.76615e+08	2.4556e+08	2.57712e+08	2.08982e+08	1.64452e+08	1.11672e+08	4.9232e+07	3.5751e+07	1.03946e+07	1.87518e+06	2.68507e+06	1.30709e+06	408837	5063.29	0	635305	0	0	308916	0	0	867732	0	0
FKYENGKYDIKDVGVDNAGAKAGLTFL	181	207	4	0	734.132	7	25	10.2144	10.7959	735.675	4.40918	1	1	0.199459	1.10885	1	-5	0.252965		1.07125e+07	6.6351e+07	2.80565e+08	5.00287e+08	3.33119e+08	2.78131e+08	2.88722e+08	3.25003e+08	3.2877e+08	2.71838e+08	2.13884e+08	1.28775e+08	8.12197e+07	2.81395e+07	2.38726e+07	4.73112e+06	4.20669e+06	1.40713e+06	2.08387e+06	1.1755e+06	44416.7	482207	497227	0	4547.76	1.49525e+06	22333.8	160012	195141	1.39969e+06
KYENGKYDIKD	182	192	2	0	686.841	5	9					-1
KYENGKYDIKD	182	192	3	0	458.23	5	9					-1
KYENGKYDIKDVGVDNAGAKAGL	182	204	3	0	809.083	7	21	7.81032	8.125	811.531	5.91925	1	0	0.713875	0.248323	1	-3	0.424618		1.37671e+06	1.63329e+07	3.78307e+06	1.07536e+07	4.33931e+07	4.83042e+07	5.8913e+07	8.22313e+07	5.5419e+07	3.78386e+07	3.56671e+07	1.16838e+07	4.35326e+06	707898	969485	546124	465299	13944.8	0	0	7284.18	0	538033	0	687865	0	28147	1.20588e+07	0
KYENGKYDIKDVGVDNAGAKAGL	182	204	4	0	607.064	7	21	7.85705	8.02827	608.824	5.61512	1	0	0.643261	-0.214379	1	-2	0.0999317		0	0	534766	2.40118e+06	6.58202e+06	1.66039e+07	1.7755e+07	1.65207e+07	1.66058e+07	1.29819e+07	6.017e+06	1.24989e+06	718399	1.36394e+06	0	97974.9	129975	120144	0	0	0	217181	0	0	0	0	0	0	16953.5
KYENGKYDIKDVGVDNAGAKAGLTF	182	206	3	0	891.789	7	23	8.96567	9.07462	894.946	7.88699	1	1	1.01152	-0.415198		-5	0.233632		0	0	2.55823e+06	1.11063e+07	2.38521e+07	4.0643e+07	4.9155e+07	5.28763e+07	5.07059e+07	3.76533e+07	2.50948e+07	1.74737e+07	9.53158e+06	7.66932e+06	1.99287e+07	2.12967e+07	2.52065e+07	1.43278e+07	1.02202e+07	3.53828e+06	3.29644e+06	0	21270.1	1.30243e+06	0	0	1.37089e+06	0	0	228354
KYENGKYDIKDVGVDNAGAKAGLTFL	182	207	3	0	929.483	7	24	9.91845	10.1206	931.788	5.25515	0.6	0					0.190635		2.27643e+06	2.03538e+06	7.41493e+06	2.20188e+07	3.21239e+07	4.61014e+07	6.41096e+07	6.26503e+07	5.78749e+07	4.58263e+07	2.2103e+07	1.17267e+07	8.8661e+06	793327	882564	2.50522e+06	0	0	382535	40773.9	0	290487	0	0	0	0	705242	0	0	0
KYENGKYDIKDVGVDNAGAKAGLTFL	182	207	4	0	697.364	7	24	9.94955	10.1206	699.181	5.6066	1	0	0.47856	-0.214809	1	-2	0.0884629		499869	999593	2.17953e+06	6.26188e+06	1.78733e+07	3.23992e+07	3.99653e+07	3.83951e+07	4.18032e+07	2.82229e+07	1.65034e+07	8.63392e+06	6.14553e+06	779017	870239	695996	528339	0	196651	379023	232734	0	0	38397.3	74927	159474	0	0	0	164310
DIKDVGVD	189	196	2	0	430.722	4	6					-1
DIKDVGVDNAGAKAGL	189	204	2	0	771.91	5	14	7.37162	7.58922	773.66	2.62019	0.6	0					0.243361		204137	1.46562e+07	5.11066e+07	8.3688e+07	7.26732e+07	2.77288e+07	6.59101e+06	7.08445e+06	3.68312e+06	1.44358e+06	246706	476775	177519	0	0	0	181681	0	0	0
DIKDVGVDNAGAKAGL	189	204	3	0	514.942	5	14	7.43377	7.6981	516.354	3.35487	1	0	0.50794	0.0859362	0	0	0.137359		291369	5.86792e+06	4.51499e+07	7.51282e+07	7.17602e+07	5.3636e+07	2.93647e+07	1.34734e+07	4.64008e+06	1.62704e+06	365968	0	0	3.11028e+06	0	0	2.92181e+06	0	0	460444
DIKDVGVDNAGAKAGLTF	189	206	2	0	895.968	6	16	8.9968	9.07462	897.917	2.85192	0.6	1					0.15786		307755	1.79766e+07	1.72203e+07	4.70365e+07	2.91451e+07	2.75817e+07	1.46823e+07	1.11619e+07	888867	740967	334712	0	0	0	0	0	0	226077	236979	0	453096	229973	0
DIKDVGVDNAGAKAGLTF	189	206	3	0	597.648	6	16					-1
DIKDVGVDNAGAKAGLTFL	189	207	2	0	952.51	6	17					-1
DIKDVGVDNAGAKAGLTFL	189	207	3	0	635.342	6	17					-1
VGVDNAGAKAGLTF	193	206	2	0	660.351	5	12	8.95008	9.37397	662.121	2.76648	1	0	0.463601	0.600509		1	0.31352		6.51084e+06	5.1405e+07	1.40841e+08	1.79275e+08	1.38873e+08	7.25684e+07	3.30125e+07	6.41304e+06	1.76262e+06	267955	1.78809e+06	1.21403e+07	7.13634e+06	163955	103918	82216.2	621844	166999
VGVDNAGAKAGLTFL	193	207	2	0	716.893	5	13	10.4048	10.8426	718.633	2.63156	1	0	0.326525	0.6455		1	0.545386		1.67602e+07	3.85112e+07	1.23682e+08	1.38914e+08	1.16286e+08	6.96155e+07	3.00561e+07	8.6801e+06	5.95838e+06	2.24366e+06	364231	696513	137027	190304	0	0	0	231076	4.81084e+06
TFLVD	205	209	1	0	594.313	3	3	8.68552	9.37397	594.747	0.0764901	1	0	-0.536174	1.45378			0.259981		5.51182e+08	1.96242e+08	4.83908e+07	5.78047e+06	2.13697e+06	3.75985e+06	2.07734e+06
LVDL	207	210	1	0	459.281	3	2	8.31167	9.0435	459.538	-0.0140469	1	0	-0.694739	1.59369		1	0.0844598		9.99852e+08	2.54649e+08	2.95282e+07	2.40172e+06	1.80201e+06	228791
LVDLIKNKHMNA	207	218	3	0	465.931	5	10	7.54257	7.96602	466.665	1.31419	1	0	-0.0197082	0.599111		0	0.115119		1.31059e+07	8.43888e+07	1.36969e+08	9.35088e+07	3.39615e+07	6.73615e+06	0	0	0	0	0	702.969	0	0	97654.5	0
LVDLIKNKHMNADTD	207	221	2	0	863.943	6	13	7.40268	7.6981	865.47	1.98444	0.6	0					1.05736		172522	1.75955e+07	4.73948e+07	6.01461e+07	4.20533e+07	1.77273e+07	1.57432e+06	0	175288	0	178743	199516	0	0	0	181385	0	201717	0	0
LVDLIKNKHMNADTD	207	221	3	0	576.298	6	13	7.74812	7.76365	577.146	1.47599	0.4	0					0.120974		1.83001e+06	1.33891e+06	2.42028e+06	4.87723e+06	1.24849e+06	654533	272329	0	0	0	0	0	141381	0	0	0	0	0	0	0
LVDLIKNKHMNADTDY	207	222	3	0	630.652	6	14	8.23387	8.6076	631.987	2.82493	1	0	0.323371	0.438768		1	0.0781071		1.49872e+07	1.53063e+08	4.63262e+08	7.57955e+08	7.69374e+08	5.21373e+08	2.54878e+08	1.06985e+08	4.33196e+07	1.4836e+07	1.73534e+07	2.31892e+07	1.77879e+07	6.99256e+06	5.53695e+06	643344	604409	1.67659e+06	228123	0	0
LVDLIKNKHMNADTDYSIA	207	225	3	0	721.037	6	17	8.62317	9.1717	722.78	3.89243	0.6	0					0.278309		0	312737	2.48998e+07	8.18082e+07	1.32045e+08	1.65683e+08	1.4211e+08	8.25377e+07	3.48606e+07	6.89744e+06	3.05417e+06	162173	273436	1.96311e+06	504954	63940.9	706159	198091	377017	671575	315593	284956	0	18738.5
LVDLIKNKHMNADTDYSIAE	207	226	2	0	1145.57	7	18	8.54513	8.90342	1148.23	3.90615	1	0	0.39762	0.388939	1	-3	0.326291		308871	0	1.77731e+07	5.19296e+07	9.2575e+07	1.09393e+08	9.21671e+07	5.69447e+07	2.52719e+07	4.82214e+06	1.6269e+06	25873.6	766865	0	1.38953e+06	304236	834501	0	207107	0	2.02954e+06	0	219781	21355.8	598908	0
LVDLIKNKHMNADTDYSIAE	207	226	3	0	764.051	7	18	8.51398	8.62317	765.913	4.17338	1	0	0.470008	-0.414446	1	-3	0.176392		159726	4.62726e+06	1.65083e+07	4.90946e+07	7.26273e+07	1.0544e+08	9.46577e+07	5.36292e+07	3.02963e+07	1.30368e+07	4.17098e+06	1.14189e+06	204900	1.08619e+06	345844	475635	3.87835e+06	0	0	4.29697e+06	0	0	0	176608	0	0
LVDLIKNKHMNADTDYSIAE	207	226	4	0	573.29	7	18	8.5607	8.7011	574.613	3.87985	1	0	0.390496	-0.313767	1	-3	0.0620198		0	183626	4.28147e+06	1.61351e+07	3.20423e+07	3.91147e+07	3.16358e+07	1.96914e+07	8.92844e+06	2.99696e+06	0	0	126204	0	0	0	266983	0	0	0	257095	0	161650	3918.38	0	0
LVDLIKNKHMNADTDYSIAEAA	207	228	3	0	811.409	7	20	9.01237	9.431	814.135	6.68572	0.6	0					0.230102		5.28024e+06	2.40524e+07	6.92317e+07	1.64537e+08	3.25131e+08	5.63531e+08	8.27455e+08	1.03824e+09	1.09536e+09	9.59455e+08	6.91791e+08	4.39952e+08	2.79169e+08	1.34661e+08	6.8909e+07	5.2241e+07	1.87279e+07	1.05673e+07	8.35706e+07	2.37319e+06	810506	5.61639e+07	16564.2	2.94771e+06	0	0	0	0
LVDLIKNKHMNADTDYSIAEAAFNKGETAM	207	236	3	0	1104.21	8	28	10.4981	10.5759	1106.59	5.07657	1	0	0.223539	-0.515608	1	-2	3.05873		0	0	0	938308	6.66932e+06	1.055e+07	9.25092e+06	8.9654e+06	4.86148e+06	822250	592262	0	0	495501	324336	0	0	0	0	0	0	0	0	0	0	381113	0	0	387548	0
LVDLIKNKHMNADTDYSIAEAAFNKGETAM	207	236	4	0	828.408	8	28					-1
VDLIKNKHMNA	208	218	2	0	641.85	5	9	6.34162	6.85815	642.949	1.38129	1	0	0.0878463	0.899319	0	-1	0.10082		4.91445e+07	2.13616e+08	3.23249e+08	2.10548e+08	8.75751e+07	2.53962e+07	3.11218e+06	288381	0	361767	81032.8	420642	2622.39	109417	125361
VDLIKNKHMNA	208	218	3	0	428.236	5	9	6.49985	6.79578	429.435	2.78159	0.4	1					0.0964621		3.22997e+07	1.18857e+08	1.79478e+08	1.17048e+08	4.51768e+07	9.03873e+06	1.18724e+06	0	0	1.06526e+08	0	0	1.93857e+07	0	0
VDLIKNKHMNADTD	208	221	2	0	807.401	6	12					-1
VDLIKNKHMNADTDY	208	222	2	0	888.933	6	13	7.38715	7.76365	890.865	2.7591	1	0	0.374362	0.447691	1	-2	0.134846		2.3396e+07	1.58671e+08	5.0991e+08	7.88588e+08	8.22368e+08	5.23032e+08	2.66587e+08	1.02841e+08	3.34165e+07	5.81463e+06	6.7349e+06	7.86013e+06	4.15604e+06	1.69363e+06	478865	1.11151e+06	0	6.53792e+06	0	7.525e+06
VDLIKNKHMNADTDY	208	222	3	0	592.958	6	13					-1
VDLIKNKHMNADTDYS	208	223	2	0	932.449	6	14					-1
VDLIKNKHMNADTDYS	208	223	3	0	621.968	6	14	6.88933	7.18518	623.561	3.62665	0.6	0					0.201778		0	1.3961e+06	8.45599e+06	3.07036e+07	4.4423e+07	4.08331e+07	2.59503e+07	1.06497e+07	2.45149e+06	285821	303762	111131	0	172590	112931	199039	1.6458e+06	0	397138	519812	197170
VDLIKNKHMNADTDYSIA	208	225	2	0	1024.51	6	16	7.9349	8.38947	1027.41	4.53018	1	0	0.720055	0.699467	1	-4	0.325091		673402	252839	1.88636e+07	5.97137e+07	1.12685e+08	1.27448e+08	1.09208e+08	5.84406e+07	3.01633e+07	2.12617e+06	1.48393e+06	530835	3.47602e+06	2.06568e+06	1.57038e+07	6.79503e+06	9.60662e+06	847465	1.06358e+06	0	441223	175816	0
VDLIKNKHMNADTDYSIA	208	225	3	0	683.342	6	16	7.91932	8.46727	685.553	5.36841	1	1	0.9755	1.00064	1	-4	0.175241		0	1.47333e+07	6.77678e+07	8.4032e+07	3.0196e+08	3.37698e+08	2.5004e+08	1.60543e+08	7.49955e+07	2.67509e+07	7.43275e+06	8.04865e+06	2.49039e+07	4.41341e+07	6.66795e+07	6.13818e+07	3.27516e+07	9.68496e+06	2.29293e+06	172632	528470	555023	202741
VDLIKNKHMNADTDYSIAE	208	226	2	0	1089.03	6	17	7.85705	8.28055	1092.41	5.41953	1	0	0.893928	0.599273	0	-6	0.985743		0	2.15771e+06	2.97231e+07	1.13762e+08	2.56132e+08	3.9161e+08	3.45163e+08	2.06619e+08	1.04683e+08	3.59934e+07	9.05664e+06	5.50304e+06	1.6147e+06	1.0501e+07	3.09942e+07	5.38565e+07	4.01076e+07	2.85011e+07	9.74425e+06	1.907e+07	731610	5.58306e+06	836553	843802
VDLIKNKHMNADTDYSIAE	208	226	3	0	726.356	6	17	7.85705	8.77893	730.102	9.90514	0.6	1					1.31413		0	5.85435e+06	7.15388e+07	2.57626e+08	6.01984e+08	8.94756e+08	8.80875e+08	5.62487e+08	2.68144e+08	1.11293e+08	3.90273e+07	4.93386e+07	9.00536e+07	1.36907e+08	2.94502e+08	3.95336e+08	4.77671e+08	6.03124e+08	6.09058e+08	4.59097e+08	2.70661e+08	1.3634e+08	5.24429e+07	1.94133e+07
VDLIKNKHMNADTDYSIAE	208	226	4	0	545.019	6	17					-1
VDLIKNKHMNADTDYSIAEAA	208	228	3	0	773.714	7	19	8.1872	8.59202	775.553	4.09558	1	0	0.390542	0.539016		-5	0.219012		0	2.60855e+06	1.65346e+07	6.7915e+07	1.2594e+08	1.58134e+08	1.28241e+08	8.05728e+07	4.04064e+07	1.05055e+07	1.88941e+06	1.42682e+06	133861	600805	4.59904e+06	256296	833511	4.45602e+06	676479	151575	2.11621e+06	0	0	506262	0	183168	190498
VDLIKNKHMNADTDYSIAEAAF	208	229	3	0	822.737	7	20					-1
VDLIKNKHMNADTDYSIAEAAFNKGETA	208	235	3	0	1022.83	8	26	9.56068	9.71632	1030.86	22.2159	1	0	3.50577	-0.264638		-12	1.21637		0	129740	3.43762e+07	1.31237e+06	7.13773e+06	9.64828e+06	8.29079e+06	9.83937e+06	1.64542e+06	1.60514e+06	589609	390564	0	0	0	0	12042.9	0	1.93751e+06	5.47784e+06	6.49099e+06	1.00194e+07	1.6676e+07	4.26741e+07	9.0314e+07	1.22786e+08	1.45431e+08	1.21552e+08	8.91727e+07	5.06362e+07
VDLIKNKHMNADTDYSIAEAAFNKGETAM	208	236	3	0	1066.51	8	27	10.467	10.7182	1073.13	17.827	1	0	2.55888	0.0436868		-10	0.319312		0	0	0	0	2.03159e+06	5.93633e+06	6.66458e+06	3.67482e+06	1.87367e+06	343861	0	608800	3.17017e+06	1.91953e+07	4.88986e+07	1.07452e+08	2.10915e+08	3.57072e+08	4.76712e+08	5.56943e+08	5.6986e+08	5.11836e+08	3.90066e+08	2.59342e+08	1.51074e+08	8.16583e+07	4.2944e+07	2.10284e+07	6.62595e+06	2.19636e+06
LIKNKHMNA	210	218	2	0	534.803	5	7	4.68907	5.2863	535.825	1.34998	1	0	0.279844	1.15959	1	1	0.0686902		4.11685e+07	1.81759e+08	2.56202e+08	1.4296e+08	4.96959e+07	1.34288e+07	1.04609e+06	40149.1	72780.3	101857	88194	40295	52293.9
LIKNKHMNA	210	218	3	0	356.871	5	7	4.68907	4.92667	357.547	1.33367	1	0	0.268489	-0.000282753	1	1	0.0312804		1.22026e+07	5.13325e+07	7.67438e+07	4.16668e+07	1.52724e+07	2.25255e+06	101360	39408.2	0	0	48874.2	0	0
LIKNKHMNADTD	210	221	2	0	700.354	5	10	4.56275	5.1769	701.807	2.03792	1	0	0.33318	1.21415	1	0	0.0877994		1.20541e+07	8.28024e+07	1.82439e+08	2.05865e+08	1.27322e+08	5.56223e+07	1.73428e+07	3.99225e+06	511634	294986	7938.82	63418	0	55091.7	35746	0
LIKNKHMNADTD	210	221	3	0	467.238	5	10	4.57855	4.8164	468.213	2.05614	1	0	0.342061	0.000523535	1	0	0.0428394		3.99425e+06	2.76673e+07	6.58708e+07	7.2451e+07	4.57877e+07	1.91941e+07	6.70266e+06	1.14238e+06	408586	76100.3	26445.7	26131.3	51909.6	0	0	0
LIKNKHMNADTDY	210	222	2	0	781.885	6	11	6.10795	6.85815	783.725	2.69667	1	0	0.534845	1.65293		1	0.0585803		4.55954e+07	3.12821e+08	8.84559e+08	1.48102e+09	1.43934e+09	9.09768e+08	4.11556e+08	1.5827e+08	4.73798e+07	9.56251e+06	289838	10193.8	127908	596045	0	326522	159233	588283
LIKNKHMNADTDYSIA	210	225	2	0	917.462	6	14	7.13855	7.60477	920.096	4.12722	1	0	0.776934	0.73704	1	0	0.47566		0	1.12985e+06	2.28878e+07	7.27254e+07	1.17943e+08	1.38336e+08	9.4928e+07	5.66081e+07	3.64962e+07	2.84599e+06	3.20249e+06	202664	0	1.89847e+06	0	3.3217e+06	2.55772e+06	944716	2.33333e+06	0	696079
LIKNKHMNADTDYSIA	210	225	3	0	611.977	6	14	7.10745	7.6981	613.601	3.72897	1	0	0.638229	1.13836	1	0	0.0865508		0	5.21314e+06	4.13927e+07	1.32331e+08	2.18503e+08	2.28734e+08	1.74351e+08	9.54946e+07	3.21218e+07	2.63614e+06	892833	0	122651	207093	0	0	152313	277855	52170.5	282548	51183.8
LIKNKHMNADTDYSIAE	210	226	2	0	981.983	6	15	7.01405	7.6981	984.529	3.87972	1	0	0.600652	1.43959	1	-1	0.222916		3.49097e+06	2.38721e+07	1.00879e+08	2.88099e+08	4.9947e+08	5.42268e+08	4.44299e+08	2.62186e+08	1.13181e+08	5.07127e+07	4.09905e+06	5.66548e+06	386832	1.85736e+06	0	1.1029e+06	617451	1.77433e+06	0	928755	0	1.43823e+06
LIKNKHMNADTDYSIAE	210	226	3	0	654.991	6	15	7.0919	7.52703	656.684	3.86564	1	0	0.596074	0.636792	1	-1	0.255886		502848	1.02518e+08	1.71876e+08	4.62405e+08	7.97465e+08	8.65132e+08	6.75739e+08	4.2269e+08	1.81462e+08	7.04149e+07	5.2811e+06	4.75529e+06	711422	508824	0	0	4.00233e+07	0	26529.3	1.11372e+06	0	0
LIKNKHMNADTDYSIAEAA	210	228	2	0	1053.02	6	17	7.57367	7.81032	1055.8	4.27073	0.6	0					0.866214		0	554093	1.07947e+06	1.61852e+07	2.74991e+07	3.40538e+07	2.77085e+07	1.66604e+07	4.01407e+06	1.40053e+06	306236	237331	7439.15	267085	0	371146	5112.42	60855.8	0	456688	0	366781	446707	1.61892e+06
LIKNKHMNADTDYSIAEAA	210	228	3	0	702.349	6	17					0
LIKNKHMNADTDYSIAEAAF	210	229	3	0	751.372	7	18					-1
LIKNKHMNADTDYSIAEAAFNKGETAM	210	236	3	0	995.148	8	25	9.88735	10.0117	997.211	4.30176	0.6	0					0.424242		0	0	568509	4.9913e+06	1.94867e+07	2.51293e+07	2.63638e+07	2.02189e+07	8.989e+06	2.48941e+06	1.78422e+06	26245.2	9035.74	285076	6692.84	0	0	280370	0	0	0	0	351169	297406	0	392207	0	0	721688	0
LIKNKHMNADTDYSIAEAAFNKGETAM	210	236	4	0	746.613	8	25	9.88735	10.0117	748.607	6.09056	1	0	0.527388	-0.365423	0	-1	0.518584		0	231450	805703	4.89068e+06	1.8287e+07	2.55185e+07	2.47658e+07	2.09381e+07	1.18472e+07	4.50895e+06	1.33011e+06	1.12783e+06	158713	576533	0	185925	206509	301879	128039	335532	0	0	436489	899888	452681	0	426922	1.7153e+06	1.68253e+06	921986
IKNKHMNADTDY	211	222	2	0	725.343	5	10	5.61872	6.17025	727.216	2.84182	1	0	0.725156	1.0122		1	0.102265		1.04949e+07	8.17281e+07	2.38306e+08	3.79485e+08	3.65737e+08	2.16571e+08	9.83221e+07	4.52485e+07	2.50875e+07	1.13347e+07	4.78429e+06	927319	522838	0	124546	60130.2
IKNKHMNADTDYSIA	211	225	2	0	860.92	6	13	6.78022	7.12302	864.185	5.46111	1	1	1.38781	0.339003	0	-5	0.870464		0	0	5.89868e+06	2.61497e+07	5.01482e+07	5.04816e+07	3.58073e+07	1.71808e+07	1.90453e+06	1.31553e+06	0	131293	0	115678	0	0	0	495243	1.39156e+07	1.2462e+07
IKNKHMNADTDYSIA	211	225	3	0	574.282	6	13	6.76463	7.10745	575.932	3.88183	1	0	0.795468	0.339057	0	1	0.10052		126842	1.40781e+06	1.05035e+07	2.74843e+07	6.2959e+07	6.52579e+07	4.49453e+07	2.30708e+07	6.35577e+06	1.02013e+06	0	124192	850599	0	0	216711	0	0	1.19354e+06	0
IKNKHMNADTDYSIAE	211	226	2	0	925.441	6	14	6.68675	7.23178	927.915	3.80848	0.6	0					0.170229		111839	5.73379e+06	3.71036e+07	1.17072e+08	1.86632e+08	2.08452e+08	1.49717e+08	8.13174e+07	2.64769e+07	9.91183e+06	867845	273865	1.05151e+06	0	3.59179e+06	0	142807	0	114288	0	1.01813e+06
IKNKHMNADTDYSIAE	211	226	3	0	617.296	6	14	6.68675	7.24732	618.945	3.807	0.6	0					0.0803994		478179	1.12502e+07	6.61953e+07	1.81912e+08	2.99486e+08	3.21685e+08	2.39973e+08	1.37447e+08	5.69067e+07	1.58545e+07	2.14741e+06	267952	889666	139667	0	2.96195e+06	124254	3165.7	225652	66770.9	443649
IKNKHMNADTDYSIAEAA	211	228	3	0	664.655	6	16					-1
DTDY	219	222	1	0	513.183	3	2	4.0559	4.83218	514.133	0.664757	0.4	0					0.162898		2.60103e+07	5.76313e+07	1.2842e+07	426711	2.31585e+06	28794.5
DTDYSIA	219	225	1	0	784.336	4	5	4.12967	4.56275	785.126	0.342357	0.6	0					1.60777e-13		4.55128e+07	3.60652e+07	1.35528e+07	3.07772e+06	955637	59483.4	253417	40631.2	0	0
DTDYSIAE	219	226	1	0	913.379	4	6	6.45317	6.60883	915.074	1.178	0.4	0					0.109049		0	3.82517e+06	5.22588e+06	777027	0	0	0	0	0	0	0
DYSIAE	221	226	1	0	697.304	4	4	5.2394	5.44605	703.81	6.10352	0.5	1					1.12126		0	3112.79	99367.2	585706	1.18734e+06	104366	78199.4	5.79776e+06	1.69027e+06
YSIAE	222	226	1	0	582.277	3	3	4.67328	4.72087	583.227	0.610843	0.2	0					0.0774589		4.98375e+06	6.23002e+06	2.43508e+06	615754	184777	0	0
YSIAEAA	222	228	1	0	724.351	4	5	6.85815	7.18518	725.733	0.957712	0.4	0					0.501153		8.24397e+06	2.54057e+07	1.38135e+07	581347	0	124901	265409	296004	1.21475e+06	0
SIAEAA	223	228	1	0	561.288	3	4	4.16653	4.97368	561.771	0.17196	1	0	-0.450878	1.8366		1	0.0744281		6.25465e+08	2.90598e+08	7.05177e+07	1.23694e+07	1.30749e+06	450714	383536	463906
SIAEAAFNKGETAM	223	236	2	0	720.345	5	12	8.62317	9.125	721.729	1.865	1	0	0.0973061	0.851909		0	0.696981		3.51197e+08	3.14236e+08	1.73155e+08	6.92139e+07	7.56157e+06	8.22294e+06	418321	42338.4	444938	272282	6.68191e+06	815182	7.74518e+07	0	5.34637e+07	156850	1.17963e+07	4.71129e+06
EAAF	226	229	1	0	437.203	3	2	6.97768	7.21625	437.381	-0.0811791	1	1	-0.858405	0.00283489		1	0.176084		4.28986e+07	8.37337e+06	0	124289	101662	0
EAAFNKGETAM	226	236	1	0	1168.53	5	9	6.81137	7.27838	1169.23	-0.0452575	1	0	-0.685013	0.73962	1	1	0.329609		7.87008e+07	5.82509e+07	2.00421e+07	2.12825e+06	0	0	0	0	221614	0	186747	0	241433	0	0
EAAFNKGETAM	226	236	2	0	584.769	5	9	6.74907	7.43377	585.216	0.151196	0.6	0					0.081361		9.52921e+08	7.36438e+08	3.20729e+08	1.13559e+08	3.04081e+07	7.49375e+06	2.15888e+06	1.60056e+06	373686	964676	381450	633285	334616	373364	103621
AAFNKGETA	227	235	1	0	908.447	4	7	4.83218	5.57152	909.103	0.131871	1	0	-0.568637	1.61788	1	0	0.140633		3.98171e+08	2.51167e+08	8.73914e+07	1.95049e+07	1.45601e+06	84930.5	0	79110.3	184640	100084	100220	73765.3
AAFNKGETA	227	235	2	0	454.727	4	7	4.8164	5.63447	455.081	0.183402	1	0	-0.532743	1.87181	1	0	0.189097		2.46592e+09	1.52281e+09	5.25569e+08	1.50031e+08	4.18256e+07	1.64465e+07	5.93172e+06	1.66952e+06	385468	646369	112732	307045
AAFNKGETAM	227	236	1	0	1039.49	5	8	6.56212	6.93612	1040.34	0.180131	1	0	-0.550706	0.439628	1	1	0.0728669		8.30066e+08	5.53651e+08	2.5259e+08	9.125e+07	2.52041e+07	5.64014e+06	1.53773e+06	1.3974e+06	142112	313406	99661.6	187232	649639	350337
AAFNKGETAM	227	236	2	0	520.247	5	8	6.56212	6.81137	520.719	0.269655	1	0	-0.496142	0.0372902	1	1	0.145696		3.22449e+09	2.19181e+09	9.56362e+08	3.03678e+08	1.68949e+08	3.18818e+07	9.47612e+07	1.05247e+07	7.44863e+06	369208	453223	436327	416580	91695.9
AAFNKGETAMT	227	237	2	0	570.771	5	9	6.18582	6.73348	571.189	0.106086	0.6	0					0.216708		1.1633e+08	8.74102e+07	3.7468e+07	7.77352e+06	424515	138546	0	329204	295025	483156	134712	331143	121471	457701	0
FNKGETA	229	235	2	0	383.69	4	5	3.69307	4.38827	383.948	0.0734173	1	0	-0.588898	1.47555		0	0.0340995		7.54058e+08	3.66419e+08	9.79318e+07	1.85274e+07	2.45945e+06	154658	21114.8	136540	284529	718114
FNKGETAM	229	236	1	0	897.413	5	6	5.80768	6.39348	898.029	0.0237533	1	0	-0.64119	1.12271	0	1	0.179624		3.36507e+08	1.88467e+08	5.98738e+07	1.48855e+07	543690	0	611813	478980	366876	259134	104256	117038
FNKGETAM	229	236	2	0	449.21	5	6	5.15607	6.47912	449.618	0.223287	1	0	-0.479039	3.50046	0	1	0.343321		1.96065e+09	9.62339e+08	3.44116e+08	7.41545e+07	2.39739e+07	9.71892e+06	1.82698e+07	2.08853e+07	2.65289e+07	3.43682e+06	3.00535e+07	519758
NKGETAM	230	236	1	0	750.345	4	5	3.81928	4.7848	750.836	0.00863948	1	0	-0.652069	2.34736	1	1	0.0738011		6.92617e+08	3.03098e+08	8.94182e+07	1.72185e+07	1.17745e+06	104156	25102.2	35221.8	0	85527.9
NKGETAM	230	236	2	0	375.676	4	5	3.81928	4.8006	375.919	0.00414154	1	0	-0.656455	2.39831	1	1	0.0415981		2.29362e+09	1.03099e+09	2.47403e+08	3.6668e+07	8.19347e+06	2.84632e+06	89305.1	1.02611e+07	332164	215854
NKGETAMTINGPWAWSNIDT	230	249	2	0	1103.52	7	17					0
NKGETAMTINGPWAWSNIDTSKVNYGVTVL	230	259	3	0	1089.54	8	27	12.2911	12.6656	1092.34	6.36283	0.6	0					0.411096		171452	0	0	1.31051e+06	9.24043e+06	3.04772e+07	5.68365e+07	6.8862e+07	7.31234e+07	6.02372e+07	3.61308e+07	1.04426e+07	3.04966e+06	0	206206	0	131286	0	301379	0	0	1.63502e+06	374621	1.24366e+06	3.84268e+06	2.3642e+06	905684	0	225706	208014
NKGETAMTINGPWAWSNIDTSKVNYGVTVLPTFKGQPSKPFVGVL	230	274	5	0	970.706	10	39	12.2911	12.6501	972.809	7.50516	1	0	0.277827	0.391197		1	0.185404		324393	310959	30724.3	153531	1.52502e+07	5.31821e+06	1.40645e+07	2.95118e+07	4.42646e+07	6.1952e+07	5.33706e+07	4.79512e+07	3.20327e+07	2.07998e+07	1.44953e+07	2.45174e+06	686186	0	0	1.67539e+06	0	0	143599	246883	712044	0	0	0	25788	5.19509e+06
MTINGPWAWSNIDT	236	249	2	0	803.372	6	11	12.2442	12.8216	805.055	2.33067	1	0	0.372609	1.09552		0	0.0957804		2.7035e+07	1.85675e+08	4.8388e+08	6.37705e+08	4.83492e+08	2.58055e+08	9.44093e+07	2.77904e+07	5.65218e+06	4.68713e+06	6.24351e+06	3.0099e+06	3.8184e+06	1.27369e+06	1.26818e+06	1.88576e+06	7.89045e+06	1.44476e+06
MTINGPWAWSNIDTSKVNY	236	254	3	0	733.018	7	16	9.44657	9.66965	737.983	13.5042	0.5	0					0.0995296		0	0	0	0	881689	3.35975e+06	8.21848e+06	4.16904e+06	7.55763e+06	629315	748082	3.40101e+06	2.31281e+07	7.12627e+07	1.12985e+08	1.50276e+08	1.02124e+08	8.18155e+07	4.17905e+07	3.23847e+06	5.13451e+06	866647	354835	0
MTINGPWAWSNIDTSKVNYGVTVL	236	259	2	0	1333.67	7	21	12.7904	13.6417	1337.28	5.54304	1	0	0.626524	1.97905	1	-1	0.129548		0	1.57102e+06	2.02028e+07	6.09791e+07	1.49766e+08	2.70427e+08	4.3065e+08	4.88284e+08	4.29976e+08	3.1218e+08	1.78587e+08	7.91209e+07	2.34182e+07	3.11453e+06	1.01163e+06	82776.5	1.36354e+06	0	438631	0	2.21982e+06	2344.7	7.51826e+06	129763	971191	89226	16043.9	101698	428839
MTINGPWAWSNIDTSKVNYGVTVL	236	259	3	0	889.448	7	21	12.7592	13.5627	891.85	5.53223	0.6	0					0.0708668		1.72322e+06	2.20879e+07	7.76132e+07	1.96565e+08	4.43512e+08	8.23725e+08	1.24212e+09	1.40135e+09	1.236e+09	8.9121e+08	5.11586e+08	2.46458e+08	1.10434e+08	3.47358e+07	9.94925e+06	1.14868e+07	2.15521e+06	2.25078e+06	7.16907e+06	1.26191e+06	3.04735e+06	4.85654e+06	2.1494e+06	1.31709e+06	1.22727e+06	673337	557304	742792	988676
MTINGPWAWSNIDTSKVNYGVTVLPTFKGQPSKPFVGVL	236	274	4	0	1063.06	9	33	12.728	13.3729	1065.38	6.61847	0.6	0					0.0417053		0	647042	4.82153e+06	9.36959e+06	4.63103e+07	1.11689e+08	2.51264e+08	3.72529e+08	5.24629e+08	5.6155e+08	5.50076e+08	4.0862e+08	2.78557e+08	1.65886e+08	8.32578e+07	3.12366e+07	7.02759e+06	1.12161e+06	990199	606685	114573	85382.3	184773	0	208594	325793	335637	154401	395934	25126.7
TINGPWAWSN	237	246	2	0	573.272	5	7	10.8893	11.6058	574.91	2.58064	0.4	1					0.476247		6.40471e+07	2.41994e+08	2.93136e+08	1.53332e+08	4.57925e+07	4.66595e+06	507044	676818	1.64866e+06	0	1.13653e+08	2.56814e+06	3.74449e+07
TINGPWAWSNIDT	237	249	2	0	737.852	5	10	11.3877	12.4784	739.41	2.23294	1	0	0.428271	2.75109		1	0.12695		5.53909e+07	3.77607e+08	9.13244e+08	1.16061e+09	7.78278e+08	3.70181e+08	1.0243e+08	2.10796e+07	4.27683e+06	1.5371e+06	505910	3.88624e+06	624032	1.83877e+06	725058	1.91242e+07
TINGPWAWSNIDTSKVNY	237	254	2	0	1033.5	6	15	11.2317	12.1974	1036.37	4.48589	0.6	0					0.240001		4.02381e+06	2.02322e+07	1.4414e+08	4.08251e+08	8.18125e+08	1.08049e+09	1.08682e+09	6.99869e+08	3.65055e+08	1.30898e+08	3.53596e+07	4.55628e+06	1.56687e+07	688115	1.82747e+07	305812	6.00629e+07	58263	2.24407e+07	30721.1	2.79721e+06	2.65697e+06
TINGPWAWSNIDTSKVNY	237	254	3	0	689.337	6	15	11.4968	11.8236	691.043	3.87356	1	0	0.598651	0.287347	1	0	0.100986		8.60291e+06	6.56753e+06	1.07673e+08	8.2618e+07	1.5914e+08	2.16073e+08	1.94773e+08	1.23977e+08	5.89841e+07	1.76549e+07	3.3451e+06	685065	1.27384e+06	0	0	800242	330473	0	930677	193322	166758	3.80462e+06
TINGPWAWSNIDTSKVNYGVTVLPTFKGQPSKPFVGVL	237	274	4	0	1030.3	9	32	12.3379	13.2831	1032.56	6.50987	0.6	0					0.0586766		1.15044e+06	1.14119e+08	2.79441e+07	8.79285e+07	2.06444e+08	4.68091e+08	8.65762e+08	1.36604e+09	1.80223e+09	1.93063e+09	1.73733e+09	1.31754e+09	8.40341e+08	4.71287e+08	2.17882e+08	8.80119e+07	2.54189e+07	2.81616e+06	655825	360490	881473	2.13833e+06	3.60398e+06	1.74613e+06	3.64093e+06	3.93378e+06	1.1487e+07	715201	911442	257995
INGPWAWSNIDTSKVNY	238	254	2	0	982.979	6	14					-1
NIDTSKVNYGVTVL	246	259	2	0	761.909	5	12					-1
IDTSKVNYGVTVL	247	259	2	0	704.888	5	11	8.4517	9.52957	710.115	9.6217	1	0	3.60447	2.7097		-5	1.43207		1.61749e+06	1.67815e+07	1.61835e+06	3.453e+07	2.2805e+08	2.99664e+08	1.76473e+08	8.05898e+07	1.87862e+07	1.05591e+08	6.28299e+08	1.21886e+09	1.02191e+09	5.52117e+08	2.34664e+08	7.29964e+07	6.87649e+06
IDTSKVNYGVTVLPTFKGQPSKPFVGVL	247	274	4	0	748.669	7	23					-1
DTSKVNYGVTVL	248	259	2	0	648.346	5	10					-1
DTSKVNYGVTVLPTFKGQPSKPFVGVL	248	274	3	0	960.195	7	22					-1
TSKVNYGVTVL	249	259	2	0	590.832	5	9	8.73223	9.05905	592.576	2.78796	0.6	0					0.204259		1.0183e+06	210293	3.03625e+07	5.51833e+07	5.32404e+07	1.8548e+07	2.52307e+06	0	0	47665.5	0	470524	0	768379	127932
SKVNY	250	254	1	0	610.32	3	3	4.91097	5.76043	611.546	0.872404	0.4	0					0.444541		2.86376e+07	1.20793e+08	5.73368e+07	6.66455e+06	1.00803e+06	354811	257562
SKVNYGVTVL	250	259	1	0	1079.61	4	8					0
SKVNYGVTVL	250	259	2	0	540.308	4	8	8.68552	9.42063	541.643	2.02868	0.6	0					0.0835245		3.967e+06	2.90401e+08	6.34863e+08	6.27036e+08	3.03938e+08	8.75308e+07	1.67476e+07	102570	399702	136088	866649	1.0954e+06	938312
SKVNYGVTVLPTFKGQPSKPFVGVL	250	274	3	0	888.17	7	20	10.6249	11.1071	889.698	2.94877	0.6	0					0.0461755		1.19547e+07	6.16985e+07	2.11058e+08	4.48268e+08	6.26833e+08	5.79503e+08	3.86265e+08	2.14557e+08	9.19513e+07	2.74717e+07	3.6191e+06	793204	585925	133572	236273	0	259652	2.06765e+06	0	275410	1.08273e+06	0	0	241746	932253	0	303785	0
KVNYGVTVL	251	259	2	0	496.792	4	7	8.90342	9.15612	497.765	1.34796	1	0	0.278443	0.048417		0	0.203866		6.43385e+06	1.46407e+07	1.79183e+07	1.33034e+07	4.14099e+06	14600.8	136061	78155.4	0	65333.5	0	101598
KVNYGVTVLPTFKGQPSKPFVGVL	251	274	3	0	859.16	7	19					-1
GVTVLPTF	255	262	1	0	833.477	4	5					-1
GVTVLPTFKGQPSKPFVGVL	255	274	2	0	1036.1	6	15	10.6093	11.2785	1037.86	2.23927	1	0	0.067406	1.3918	1	1	0.227633		5.08691e+06	1.54445e+08	4.53403e+08	5.6169e+08	4.55757e+08	2.26223e+08	9.17115e+07	1.31536e+07	272972	45347.8	5.26298e+06	623075	5.16971e+07	679954	1.28041e+06	347662	0	664439	0	678876	322399	0
GVTVLPTFKGQPSKPFVGVL	255	274	3	0	691.07	6	15	10.6249	11.4033	692.268	2.31672	1	0	0.0925821	1.74393	1	1	0.163548		5.08849e+07	4.32351e+08	1.21752e+09	1.87982e+09	1.40106e+09	8.03263e+08	3.39165e+08	1.14177e+08	3.40265e+07	9.06812e+06	554661	3.16139e+06	890790	570623	5.1402e+07	389157	107182	2.51201e+07	9.55849e+06	245034	3.46014e+06	3.22208e+06
VTVLPTFKGQPSKPFVGVL	256	274	3	0	672.063	6	14					-1
PTFKGQPSKPFVG	260	272	2	0	695.38	5	9	7.66698	7.90375	699.283	6.95293	1	0	3.10639	-0.00297038		-1	0.169232		1.43189e+06	5.02459e+06	2.58684e+06	985561	900600	217022	8.91034e+06	5.05574e+07	7.6633e+07	4.98075e+07	1.68091e+07	1.53474e+06	264130	0	137080
PTFKGQPSKPFVGVL	260	274	2	0	801.456	5	11	9.43618	10.2767	802.485	1.06811	1	0	-0.187036	1.94405	1	0	0.0616928		1.66512e+09	5.59515e+09	6.08504e+09	3.66138e+09	1.59648e+09	5.37622e+08	2.02805e+08	4.64856e+07	3.73641e+07	1.17843e+07	6.42402e+06	677041	0	975146	66746.6	36193.9	546904
PTFKGQPSKPFVGVL	260	274	3	0	534.64	5	11	9.43618	10.3078	535.322	1.05645	1	0	-0.192207	2.04441	1	0	0.0182578		2.74056e+09	8.87758e+09	9.41698e+09	5.76613e+09	2.53006e+09	8.48999e+08	2.75097e+08	7.79503e+07	4.19658e+07	3.06591e+07	1.49548e+07	4.75683e+06	1.00635e+06	189771	823929	355062	732633
KGQPSKPFVGVL	263	274	2	0	628.872	5	8	8.8412	9.28063	629.618	0.727444	0.6	0					0.0893336		1.84369e+08	5.29959e+08	3.66069e+08	1.48771e+08	3.93105e+07	521072	169196	1.25923e+06	930216	528667	33734.5	164477	0	0
KGQPSKPFVGVL	263	274	3	0	419.584	5	8	8.85675	9.45175	420.061	0.66648	0.6	0					0.0549052		9.76597e+07	2.69577e+08	1.81845e+08	6.38716e+07	1.31436e+07	1.78113e+06	210439	86106.3	414700	79983.2	290738	184510	0	45712.8
VLSAGINAASPNKELAKE	273	290	2	0	906.497	6	15	7.06078	7.13855	908.542	3.03959	1	0	0.327558	-0.515769	1	1	0.333432		0	218107	4.17568e+06	9.90429e+06	9.11957e+06	4.6481e+06	575397	0	2.54541e+06	0	481893	0	0	0	0	0	0	0	172002	0	0	0
VLSAGINAASPNKELAKE	273	290	3	0	604.667	6	15					-1
SAGIN	275	279	1	0	461.235	3	3	2.82437	3.51942	461.414	-0.0701645	1	1	-0.774532	1.47506		1	0.135632		8.50587e+07	1.61157e+07	783247	45092.5	76388.2	7099.6	0
SAGINAASPNKE	275	286	2	0	579.791	5	9	3.81928	4.64172	582.769	5.30724	1	0	2.2148	1.88589		-6	0.375381		5.35066e+06	4.39367e+07	9.70568e+07	2.26117e+08	7.35672e+08	1.10808e+09	9.9926e+08	7.0172e+08	4.50743e+08	2.75934e+08	1.54586e+08	6.47849e+07	2.44472e+07	4.54527e+06	538523
SAGINAASPNKEL	275	287	2	0	636.333	5	10	6.49985	7.12302	637.954	2.51867	1	0	0.567587	1.24323		0	0.320209		1.39394e+06	5.34794e+07	1.80208e+08	2.76848e+08	1.90779e+08	8.11729e+07	1.68645e+07	1.35501e+06	1.67136e+06	1.27052e+06	395903	754204	1.41826e+06	507334	1.20998e+06	1.03037e+06
SAGINAASPNKELAKE	275	290	2	0	800.42	5	13	5.79195	6.54655	802.197	2.64264	1	0	0.330683	1.66712	1	0	0.038207		1.56302e+08	1.37274e+09	4.82199e+09	8.50058e+09	7.36552e+09	4.02331e+09	1.62e+09	5.21563e+08	1.41721e+08	3.48219e+07	7.32869e+06	3.14267e+06	832265	124944	4.40164e+06	388963	3.4254e+06	60001.4	325937
SAGINAASPNKELAKE	275	290	3	0	533.949	5	13	5.79195	6.49985	535.134	2.64364	1	0	0.331058	1.51651	1	0	0.0505291		1.06704e+08	9.38526e+08	3.34154e+09	5.71777e+09	4.97806e+09	2.74297e+09	1.11408e+09	3.53849e+08	9.59423e+07	2.06107e+07	2.53646e+07	1.73377e+06	921577	2.05465e+06	232013	34415.6	65219.2	53190.9	199319
SAGINAASPNKELAKEF	275	291	3	0	582.972	6	14					-1
SAGINAASPNKELAKEFL	275	292	3	0	620.667	6	15	9.84072	9.934	622.267	3.706	1	0	0.544183	-0.465726		-3	0.383501		0	0	1.87361e+06	6.22208e+06	6.78535e+06	3.70753e+06	1.86036e+06	0	1210.76	0	0	276571	0	0	910503	0	246519	0	0	0	369725	0
SAGINAASPNKELAKEFLEN	275	294	2	0	1052.04	6	17	9.20283	9.59182	1054.12	2.93292	0.6	0					0.149239		309891	2.55015e+07	1.76652e+08	3.3089e+08	3.74597e+08	2.54733e+08	1.43941e+08	4.96449e+07	1.0237e+07	1.36888e+06	358237	3.68982e+06	3.46731e+06	3.9157e+06	0	284889	197259	2.15704e+06	0	1.36645e+06	268996	331883	0	3.34561e+06
SAGINAASPNKELAKEFLEN	275	294	3	0	701.695	6	17					0
SAGINAASPNKELAKEFLENYL	275	296	2	0	1190.11	6	19	11.7925	12.3847	1192.22	2.80935	0.6	0					0.0757647		1.14351e+06	8.65635e+07	2.88159e+08	5.80864e+08	6.3785e+08	5.09588e+08	2.80661e+08	1.4453e+08	4.26583e+07	2.23419e+07	2.31719e+06	5.00978e+06	0	536546	353577	252474	39160.2	745517	379144	0	0	178019	1.33849e+06	1.01707e+06	988815	683190
SAGINAASPNKELAKEFLENYL	275	296	3	0	793.745	6	19	11.8236	12.1974	795.139	2.77666	0.6	0					0.0183884		1.28611e+07	1.889e+08	7.65209e+08	1.51235e+09	1.72053e+09	1.31682e+09	7.49789e+08	3.39364e+08	1.38098e+08	4.37965e+07	6.74645e+06	6.46704e+06	1.22416e+06	1.24379e+06	788026	596343	381002	12504.1	31486	67719.3	179571	344658	518919	1.56032e+06	778960	224375
SAGINAASPNKELAKEFLENYLLTDEGLEAVNKDKPLGA	275	313	4	0	1033.29	9	35					0
GINAASPNKELAKE	277	290	2	0	721.386	5	11	5.71315	5.93322	722.947	2.29547	1	0	0.357008	-0.0568304		1	0.150089		239990	4.57446e+06	2.28685e+07	4.00263e+07	3.01839e+07	6.01235e+06	317673	56921.1	0	0	0	2048.81	3601.16	2247.5	13176.7	13763.2	36394.7
AASPNKELAKE	280	290	1	0	1157.62	5	8	4.53118	4.91097	1160.71	2.43308	1	0	0.822446	0.45828	1	1	0.20899		25008.4	3.77062e+06	1.8917e+07	3.05154e+07	2.01394e+07	6.14185e+06	294746	13877.4	0	0	0	0	0	0
AASPNKELAKE	280	290	2	0	579.312	5	8	4.46778	5.1769	580.889	2.49178	1	0	0.85822	1.52043	1	1	0.0342681		6.7925e+07	5.23824e+08	1.67615e+09	2.59211e+09	1.73943e+09	7.12871e+08	2.07649e+08	4.60321e+07	7.36403e+06	497403	392516	191765	86172.2	0
AASPNKELAKE	280	290	3	0	386.544	5	8	4.46778	5.15607	387.581	2.45038	1	0	0.832986	1.45324	1	1	0.0292214		1.9127e+07	1.54893e+08	4.90278e+08	7.26298e+08	4.8116e+08	1.86568e+08	5.52259e+07	1.08653e+07	505490	106302	184359	967681	0	0
AASPNKELAKEFLEN	280	294	2	0	830.931	5	12	8.79448	9.07462	832.678	2.52189	0.6	0					0.156638		0	1.91848e+07	7.84625e+07	1.43605e+08	1.19336e+08	5.94471e+07	1.55572e+07	2.04696e+06	397762	1.27414e+06	608905	216802	0	455403	0	245826	1363.18	940664
AASPNKELAKEFLENYL	280	296	3	0	646.339	6	14	11.6058	12.3275	647.645	2.75695	0.6	0					0.149734		1.37044e+06	2.16028e+07	1.65748e+08	2.94709e+08	2.72802e+08	1.68858e+08	7.27779e+07	1.85173e+07	2.76465e+06	2.52311e+06	163588	1.68281e+06	432585	1.35442e+06	2.93537e+06	3.7674e+06	5.1223e+06	459213	1.0338e+06	682340	672221
LAKEFLENYL	287	296	2	0	620.335	5	8	11.4968	11.7769	620.912	0.393263	1	0	-0.420804	0.136894		1	0.399522		1.51329e+07	1.28319e+07	3.7634e+06	200737	457071	144652	158494	293472	353037	211427	0	205606	386998	96657.5
FLENYL	291	296	1	0	798.403	4	4	10.7804	11.6058	798.899	-0.00233406	1	0	-0.663339	1.89546	0	0	0.0933706		8.82115e+09	4.20135e+09	1.20876e+09	1.3548e+08	4.20167e+06	1.03543e+07	854454	0	10007.7
FLENYL	291	296	2	0	399.705	4	4	11.3409	11.668	399.925	-0.0585969	1	0	-0.731922	0.288422	0	0	0.424472		2.12432e+07	9.08588e+06	679159	404989	0	388633	55586.5	0	0
FLENYLLTDEGLEAVNKDKPLGA	291	313	3	0	850.443	7	20					-1
LENYL	292	296	1	0	651.335	4	3	8.87232	9.18727	652.292	0.566464	0.6	0					0.714621		2.4025e+07	5.56531e+06	692301	454542	1.59484e+06	739895	1.50421e+06	916618
YLLTDEGL	295	302	1	0	923.472	4	6	10.5292	11.2161	924.738	0.716776	1	0	-0.0780038	1.44883		1	0.181968		4.09723e+08	7.58736e+08	4.51892e+08	1.37524e+08	3.2027e+07	3.74748e+06	1.39184e+06	106324	1.00861e+06	3.03468e+06	477528
YLLTDEGLEAVNKDKPLGA	295	313	2	0	1023.54	6	16	9.63852	10.3389	1024.81	1.31796	1	0	-0.258853	1.49232	1	0	0.20311		1.72031e+08	5.57104e+08	6.51848e+08	4.88173e+08	2.53902e+08	1.12196e+08	3.55145e+07	2.20714e+07	3.05596e+07	2.09841e+07	1.04899e+07	950023	124811	36846.1	0	21060	0	1.30328e+06	2.76422e+06	1.75485e+06	0	564914	591186
YLLTDEGLEAVNKDKPLGA	295	313	3	0	682.697	6	16	9.59182	10.467	683.637	1.61144	1	0	-0.169417	2.05591	1	0	0.299676		5.28325e+08	1.63405e+09	1.94156e+09	1.41955e+09	7.45619e+08	3.23413e+08	1.30334e+08	1.0433e+08	1.4701e+08	1.27284e+08	8.2964e+07	4.76034e+07	1.28239e+07	7.06477e+06	1.04121e+07	4.18671e+06	1.11796e+06	6.22289e+06	1.26883e+06	562245	2.10913e+06	5.46694e+06	7.09454e+06
LTDEGL	297	302	1	0	647.325	4	4	7.23178	8.09048	648.376	0.685682	1	0	0.175338	2.00286		1	0.178364		1.26885e+09	1.864e+09	8.52579e+08	2.13323e+08	2.4671e+07	1.45883e+07	3.99237e+06	5.78736e+06	848146
LTDEGLE	297	303	1	0	776.367	4	5	6.62442	7.06078	777.456	0.65274	0.4	0					3.51759		1.06755e+08	1.52017e+08	7.12718e+07	1.54993e+07	423345	158819	2.67233e+06	0	546938	1.91996e+06
LTDEGLEAVNKDKPLGA	297	313	2	0	885.468	6	14	7.87262	8.54513	886.403	0.84537	0.6	0					0.0581843		2.50661e+09	4.36885e+09	4.03341e+09	2.41542e+09	1.08807e+09	4.10225e+08	1.38527e+08	3.45413e+07	3.7526e+07	3.67274e+06	2.03289e+07	4.24188e+06	9.93328e+06	593990	152250	0	237083	358053	241289	7.0417e+06	5.1724e+06
LTDEGLEAVNKDKPLGA	297	313	3	0	590.647	6	14	7.85705	8.3739	591.305	0.948024	1	0	-0.330316	0.90034	1	0	0.055333		3.19834e+09	6.22016e+09	5.61955e+09	3.25054e+09	1.45456e+09	5.63433e+08	1.86482e+08	5.92486e+07	2.23744e+07	1.51698e+07	1.36704e+07	1.57785e+07	3.16263e+06	1.30408e+06	1.1978e+06	160412	4.43046e+06	3.61351e+07	1.32838e+07	4.87273e+07	4.58462e+07
LTDEGLEAVNKDKPLGAVAL	297	316	3	0	685.044	6	17					-1
LTDEGLEAVNKDKPLGAVALKS	297	318	3	0	756.753	6	19	8.3739	8.54513	758.149	2.86486	1	1	0.0747062	-0.214325		1	0.192657		2.30029e+06	2.4119e+07	4.74796e+07	3.62916e+07	2.61784e+07	1.91118e+07	1.0767e+07	9.84557e+06	6.41787e+06	7.68022e+06	4.05942e+06	3.02351e+06	1.84193e+06	790985	0	0	0	130720	0	0	112365	0	689409	1.0163e+06	146411	361215
LTDEGLEAVNKDKPLGAVALKSYEEE	297	322	3	0	940.15	7	23					-1
DEGLEAVNKDKPLGA	299	313	2	0	778.402	5	12	7.27838	7.65143	779.089	0.4823	0.6	0					0.491641		3.31061e+07	3.5776e+07	1.30694e+07	1.436e+06	286234	682582	933991	873133	458940	168453	423254	444270	919430	0	216094	386798	371042	0
LEAVNKDKPLGA	302	313	2	0	627.856	5	9	6.15467	6.31047	630.818	5.18989	1	1	2.15122	-0.2641		-12	0.603743		5.53502e+06	3.36573e+06	470052	373541	122051	188478	1.09595e+06	4.69703e+06	7.78935e+06	5.40505e+06	833560	835193	0	499012	331983
EAVNKDKPLGA	303	313	1	0	1141.62	5	8	5.1144	5.94882	1142.39	0.112075	1	0	-0.592185	1.92454	1	0	0.441717		1.94461e+08	1.56595e+08	6.33118e+07	1.40242e+07	607795	86663.7	78031.3	88726.4	0	0	0	0	0	66514.9
EAVNKDKPLGA	303	313	2	0	571.314	5	8	5.08315	5.88625	571.76	0.232697	1	0	-0.518667	1.82354	1	0	0.0222116		6.79366e+09	5.37093e+09	2.43292e+09	7.4085e+08	1.97815e+08	5.53023e+07	3.21188e+07	1.75279e+07	7.06535e+06	1.08655e+06	321142	0	4250.46	144137
EAVNKDKPLGA	303	313	3	0	381.212	5	8	5.08315	5.62922	381.493	0.18415	1	0	-0.548256	0.994568	1	0	0.016029		1.19437e+09	9.15615e+08	4.01948e+08	1.19319e+08	3.05123e+07	4.94668e+06	1.9869e+06	691324	159810	87617	0	0	121370	0
EAVNKDKPLGAVA	303	315	2	0	656.367	5	10					0
EAVNKDKPLGAVAL	303	316	2	0	712.909	5	11	8.24943	8.54513	713.49	0.324821	0.6	0					0.113492		7.31097e+07	7.61706e+07	4.23171e+07	1.35623e+07	1.62196e+06	620006	217650	2.49623e+06	226821	1.27723e+06	0	0	154370	0	0	0	0
EAVNKDKPLGAVALKS	303	318	2	0	820.472	5	13					0
EAVNKDKPLGAVALKSYEEE	303	322	2	0	1095.57	6	17	8.0127	8.43613	1097.36	2.3105	0.6	0					0.259084		1.11032e+07	4.06051e+07	7.09114e+07	5.24008e+07	3.0181e+07	1.01072e+07	9.38717e+06	1.08265e+06	3.68035e+06	694121	637548	0	758294	38456	1.44699e+06	1.27938e+06	1.25479e+06	2.19274e+06	3.54732e+06	2.35923e+06	1.91637e+06	240232	241918	0
EAVNKDKPLGAVALKSYEEE	303	322	3	0	730.714	6	17	8.07493	8.48283	731.627	1.4547	0.6	0					0.125477		2.97644e+07	1.64676e+08	2.24618e+08	1.88376e+08	1.08664e+08	5.3374e+07	1.89815e+07	3.30207e+06	1.47261e+06	60399.2	487885	2.08343e+06	752757	85229	555936	1.74951e+06	277107	1.10133e+06	1.34414e+06	153123	502653	0	406348	930998
EAVNKDKPLGAVALKSYEEEL	303	323	3	0	768.409	6	18					-1
AVNKDKPLGA	304	313	1	0	1012.58	4	7	5.41477	5.49305	1012.92	-0.248703	0.3	0					0.40105		814531	411624	0	0	0	0	0	0	0	0	0	0
AVNKDKPLGA	304	313	2	0	506.793	4	7	4.83218	5.69743	507.155	0.139282	1	0	-0.563475	2.02398	0	0	0.048157		6.37888e+08	4.40017e+08	1.64754e+08	4.22234e+07	6.25993e+06	300487	188662	309740	392842	139948	254584	74815.4
VNKDKPLGA	305	313	1	0	941.541	4	6	4.72087	5.13003	942.018	-0.0684915	1	0	-0.716153	0.553045	1	0	0.212031		2.90842e+07	1.76721e+07	2.86882e+06	0	0	38375	0	0	0	0	0
VNKDKPLGA	305	313	2	0	471.274	4	6	4.38827	5.41477	471.695	0.296829	0.6	0					0.3233		6.76765e+08	4.82394e+08	2.15259e+08	7.39613e+07	1.82844e+07	3.26783e+06	1.16345e+06	474392	10209	0	32229.4
VNKDKPLGA	305	313	3	0	314.519	4	6	4.68907	5.26547	314.705	0.0145968	1	0	-0.648632	1.0924	1	0	0.0569689		9.34575e+07	5.42074e+07	1.48492e+07	2.211e+06	72609.3	94110.7	40213.1	0	66288.8	0	0
VNKDKPLGAVAL	305	316	2	0	612.869	5	9					-1
VALKS	314	318	1	0	517.334	3	3	3.81928	4.59437	518.345	0.71104	0.4	0					0.0440494		2.62352e+08	7.29887e+08	1.99048e+08	3.37501e+07	1.46518e+06	0	16640.7
VALKS	314	318	2	0	259.171	3	3	3.77198	4.62593	259.668	0.695853	0.4	0					0.0243424		4.06019e+08	1.15387e+09	3.02774e+08	3.92629e+07	2.40583e+06	3208.79	428952
VALKSYE	314	320	1	0	809.44	4	5	6.57768	6.84257	811.698	1.77497	0.4	0					0.42016		0	1.59686e+06	3.74935e+07	8.70924e+06	0	255781	107851	0	164388	413239
VALKSYE	314	320	2	0	405.224	4	5	6.37273	6.99847	406.017	1.10358	0.4	0					0.0984578		9.83153e+06	6.1151e+08	3.85673e+08	1.08336e+08	2.00555e+07	887927	382725	63815	184704	138398
VALKSYEEE	314	322	1	0	1067.53	4	7	6.43762	7.06078	1069.24	1.09059	1	0	0.0991645	1.24323	1	0	0.130649		2.78832e+08	9.36755e+08	7.50056e+08	3.63575e+08	1.25084e+08	2.99743e+07	4.90906e+06	4.18045e+06	1.98343e+06	316739	293221	303745
VALKSYEEE	314	322	2	0	534.266	4	7	6.43762	7.12302	535.128	1.10112	1	0	0.106501	1.44394	1	0	0.0633483		1.6907e+09	5.47972e+09	4.24861e+09	2.03875e+09	7.126e+08	1.96302e+08	3.19965e+06	1.05921e+06	48892.7	1.8336e+07	2.77213e+07	3.9656e+07
VALKSYEEEL	314	323	1	0	1180.61	5	8	8.82563	9.40508	1182.4	1.08905	1	0	0.00327025	1.10223	1	0	0.775266		3.61004e+07	1.5966e+08	1.35445e+08	7.44747e+07	2.02756e+07	1.48002e+06	356266	550990	289077	312394	411679	7178.18	785993	0
VALKSYEEEL	314	323	2	0	590.808	5	8	8.77893	9.56068	591.755	1.19148	1	0	0.0656978	1.75468	1	0	0.257051		5.6868e+08	2.07718e+09	1.76615e+09	8.5337e+08	3.70193e+08	9.39945e+07	2.54704e+07	183753	4.98671e+06	1.67214e+06	5.15852e+06	3.30683e+07	1.11022e+06	1.62025e+07
VALKSYEEELAKDPRIAA	314	331	2	0	1002.04	6	15					-1
VALKSYEEELAKDPRIAATM	314	333	2	0	1118.09	7	17					-1
VALKSYEEELAKDPRIAATM	314	333	3	0	745.728	7	17					-1
VALKSYEEELAKDPRIAATME	314	334	2	0	1182.61	7	18	9.48287	9.59182	1184.42	2.1606	1	0	-0.0752207	-0.415198	0	1	0.489351		1.21305e+06	853692	1.00536e+07	1.28454e+07	1.44552e+07	5.97531e+06	2.36895e+06	0	0	0	0	0	0	0	0	0	0	0	370302	0	341200	0	0	0	0	0
VALKSYEEELAKDPRIAATME	314	334	3	0	788.742	7	18	9.46732	9.60738	790.334	3.31503	1	0	0.237496	-0.314842	0	1	0.392683		277336	2.02674e+07	7.85405e+07	1.11942e+08	1.05155e+08	6.73531e+07	3.90071e+07	2.0738e+07	5.26104e+06	521360	0	687343	0	0	374118	0	0	652319	195260	188074	1.21265e+06	237908	504558	3.19888e+06	6.35207e+06	1.02028e+07
VALKSYEEELAKDPRIAATMENAQKGEIMPNIPQMSA	314	350	5	0	815.613	9	32	10.5292	10.8737	817.331	5.99524	1	0	0.253015	0.344593		0	0.108126		0	0	1.63795e+06	6.45941e+06	2.31939e+07	5.4262e+07	9.29364e+07	1.25843e+08	1.37382e+08	1.28769e+08	9.96336e+07	7.64373e+07	4.32447e+07	2.41415e+07	4.44616e+06	2.26604e+06	597545	272544	0	1.26697e+06	0	24561.1	0	0	645299	0	401059	0	184383	922087
VALKSYEEELAKDPRIAATMENAQKGEIMPNIPQMSAF	314	351	3	0	1407.71	9	33	11.3097	11.4345	1410.68	6.20882	0.6	0					0.287364		0	59719.4	0	0	210521	5.97441e+06	1.36698e+07	1.492e+07	2.04442e+07	2.16521e+07	1.65473e+07	1.05974e+07	6.15934e+06	1.36737e+06	0	0	0	0	0	0	0	389544	0	0	691838	452731	293732	742503	0	0
VALKSYEEELAKDPRIAATMENAQKGEIMPNIPQMSAF	314	351	4	0	1056.03	9	33					0
KSYEEE	317	322	2	0	392.672	4	4	3.74037	4.57855	393.067	0.343324	1	0	-0.241989	1.93669		1	0.0462717		2.74617e+08	2.18468e+08	8.34515e+07	2.356e+07	4.19836e+06	204766	59015.3	355628	0
KSYEEEL	317	323	1	0	897.42	4	5	7.51148	7.91932	898.213	0.272473	0.6	0					0.633181		4.96796e+07	3.94652e+07	1.3671e+07	920796	2.18296e+06	0	386207	549083	0	0
KSYEEELAKDPRIAATMENAQKGEIMPNIPQMSA	317	350	4	0	948.467	9	29					-1
YEEELAKDPRIAATME	319	334	2	0	933.451	6	13	6.90493	7.16963	934.727	1.39422	0.6	0					0.219058		3.06356e+06	1.23169e+07	2.4881e+07	1.93098e+07	1.21674e+07	2.55213e+06	739686	0	0	0	0	0	110767	0	0	0	95360.9	0	166310	0
YEEELAKDPRIAATME	319	334	3	0	622.636	6	13	6.88933	7.13855	623.564	1.62449	0.6	0					0.183874		7.1497e+06	2.71582e+07	3.91004e+07	3.73304e+07	2.37175e+07	1.03626e+07	2.29381e+06	285821	202123	111131	0	172590	112931	0	834153	0	170175	908248	0	0
EELAKDPRIAATM	321	333	2	0	722.877	5	10	5.80768	6.51542	725.746	4.83781	0.6	0					0.0850775		139153	1.5428e+07	3.07693e+08	1.15404e+09	2.46683e+09	3.68702e+09	3.62264e+09	2.66673e+09	1.4333e+09	6.10724e+08	2.22952e+08	6.9525e+07	1.73386e+07	3.23021e+06	397963	590843
LAKDPRIA	323	330	2	0	442.272	4	5	5.44605	5.4617	443.062	1.06616	0.4	0					0.14183		199481	415895	557181	114797	47624.7	0	5070.06	0	2583.69	0
LAKDPRIAA	323	331	2	0	477.79	4	6	5.5401	5.99895	478.61	1.08438	1	0	0.220728	0.713282	1	0	0.0373278		1.45933e+08	3.79796e+08	3.31524e+08	1.51565e+08	4.68797e+07	1.00389e+07	1.0469e+06	79908.2	128846	28262.8	72514.3
LAKDPRIAA	323	331	3	0	318.863	4	6	5.5401	6.09238	319.408	1.08107	1	0	0.218039	1.01462	1	0	0.3332		3.74195e+07	1.05298e+08	9.20379e+07	3.82659e+07	5.68642e+06	630889	0	228363	0	0	2.90606e+06
LAKDPRIAAT	323	332	2	0	528.314	4	7	5.14565	5.77618	529.17	1.10032	1	0	0.105947	1.26699		0	0.118145		3.43355e+07	1.02944e+08	9.23599e+07	4.34306e+07	1.24418e+07	2.70229e+06	972519	436632	0	40711	288937	106526
LAKDPRIAATM	323	333	2	0	593.834	5	8	6.88933	7.0919	594.973	1.51546	1	0	0.263164	-0.11327	-1	-1	0.138647		5.68897e+07	1.47715e+08	1.35142e+08	7.18612e+07	2.69282e+07	5.39632e+07	1.53311e+06	1.24831e+07	0	1.39693e+06	280068	2.17561e+06	536600	509029
LAKDPRIAATM	323	333	3	0	396.225	5	8	5.70792	5.82343	400.043	10.693	0.4	0					0.22906		12995	0	0	0	0	0	712763	0	0	0	0	0	6.59413e+06	0
LAKDPRIAATME	323	334	2	0	658.356	5	9	6.74907	7.38715	659.301	1.05909	0.6	0					0.0766306		5.116e+08	1.42253e+09	1.30624e+09	7.36603e+08	2.80925e+08	9.75704e+07	1.51371e+07	9.22869e+06	1.26548e+07	1.31136e+07	5.67494e+06	689007	824911	121350	540105
LAKDPRIAATME	323	334	3	0	439.239	5	9	6.76463	7.37162	439.847	0.992599	0.6	0					0.0736123		1.93897e+08	5.26351e+08	4.8497e+08	2.60918e+08	9.74711e+07	2.59583e+07	1.77052e+07	452805	209375	794497	0	0	710247	0	0
LAKDPRIAATMENAQKGEIM	323	342	2	0	1094.07	7	17	8.62317	9.23395	1097.88	6.21158	0.6	0					0.402855		0	9.85768e+06	2.03984e+07	4.19494e+07	3.05208e+07	6.86353e+07	1.61838e+08	2.94054e+08	3.27777e+08	2.51456e+08	1.35783e+08	5.43325e+07	1.19625e+07	1.51054e+06	363437	247101	95847.5	69027.2	347176	1.08704e+06	0	0	0	7488.26	19395.6
LAKDPRIAATMENAQKGEIM	323	342	3	0	729.714	7	17	8.62317	9.31175	732.363	6.54018	0.6	0					0.189682		8.40356e+06	8.4464e+07	2.01708e+08	2.27714e+08	2.38839e+08	5.66375e+08	1.52647e+09	2.79472e+09	3.37179e+09	2.51432e+09	1.48493e+09	7.80794e+08	2.78755e+08	1.02156e+08	5.70674e+07	2.20879e+07	1.72036e+07	1.14359e+07	3.65231e+06	491679	916258	235385	292407	831068	205454
LAKDPRIAATMENAQKGEIMPNIPQM	323	348	3	0	956.491	8	21	9.76298	10.1206	958.074	2.8646	1	0	0.00462839	0.386896		-2	0.248758		2.14089e+07	0	2.20174e+07	8.1357e+07	8.37869e+07	8.1782e+07	7.3206e+07	3.87618e+07	1.34372e+07	6.1356e+06	548734	322317	1.31716e+06	238668	0	1.228e+06	0	0	702559	0	0	623141	0	0	570366	0	0	1.1378e+06	0	271845
LAKDPRIAATMENAQKGEIMPNIPQMSA	323	350	2	0	1513.27	8	23	9.46732	9.74743	1516.27	4.04204	1	0	0.196405	0.13684	1	-4	0.243852		0	0	1.17051e+06	1.10068e+07	2.03794e+07	3.83522e+07	3.90858e+07	3.62312e+07	2.11916e+07	6.56083e+06	1.00406e+06	1.21949e+06	0	286890	583520	0	0	0	0	0	0	0	0	0	0	0	0	0	0	0
LAKDPRIAATMENAQKGEIMPNIPQMSA	323	350	3	0	1009.18	8	23	9.37397	9.57625	1011.33	4.46596	0.6	0					0.0897671		5.35297e+06	2.31643e+07	6.72035e+07	1.63203e+08	3.01379e+08	4.34239e+08	5.00823e+08	4.59325e+08	3.54839e+08	2.22719e+08	1.33054e+08	6.78706e+07	2.45231e+07	5.95184e+06	2.07451e+06	935457	548219	1.26956e+06	772115	1.39062e+06	984264	1.45785e+06	397707	346544	47442.6	637617	914674	370160	363377	322999
LAKDPRIAATMENAQKGEIMPNIPQMSA	323	350	4	0	757.137	8	23	9.43618	9.60738	758.688	4.23097	0.6	0					0.133668		6.05224e+06	2.06433e+07	5.219e+07	1.2249e+08	2.38518e+08	3.06276e+08	3.40669e+08	3.00167e+08	2.06962e+08	1.11155e+08	4.86341e+07	1.62337e+07	3.41498e+06	599236	408686	2.05046e+06	1.45174e+06	485675	1.72947e+06	5.13888e+06	3.22627e+06	4.19768e+06	2.68727e+06	4.2693e+06	2.06403e+06	2.10596e+06	932200	452211	632225	0
LAKDPRIAATMENAQKGEIMPNIPQMSAF	323	351	3	0	1058.2	8	24	10.6093	11.3565	1060.45	4.65305	0.6	0					0.106485		1.62738e+06	1.10853e+08	1.69084e+08	5.21272e+08	1.15696e+09	1.77491e+09	2.17601e+09	2.11253e+09	1.66494e+09	1.15074e+09	7.09762e+08	3.63417e+08	1.62071e+08	7.05878e+07	1.4234e+07	6.25214e+06	2.4753e+06	203763	971585	1.75936e+06	487103	837396	597414	0	292719	800010	1.03866e+06	175075	3.67516e+06	1.63956e+06
LAKDPRIAATMENAQKGEIMPNIPQMSAF	323	351	4	0	793.904	8	24	10.8582	11.4501	795.892	5.87365	0.6	0					0.190518		213064	1.12873e+07	5.81669e+07	2.70401e+08	4.47322e+08	7.04006e+08	8.09889e+08	8.30195e+08	6.35952e+08	4.20099e+08	2.4619e+08	1.24056e+08	5.5901e+07	1.66531e+07	6.7908e+06	246623	3.16718e+06	181251	166385	1.01997e+06	3.48485e+06	1.97398e+06	266037	188208	1.95169e+06	3.30671e+06	1.50754e+06	1.16358e+07	1.16712e+07	4.10444e+06
AKDPRIAA	324	331	2	0	421.248	4	5	4.72087	5.38015	421.788	0.596871	0.6	0					0.0964264		1.77672e+08	2.06929e+08	1.11643e+08	3.61058e+07	7.62539e+06	1.01751e+06	843100	272458	119140	159252
AKDPRIAAT	324	332	2	0	471.772	4	6	4.3724	5.16127	472.094	0.106769	0.6	0					0.199025		3.73411e+08	2.00747e+08	7.2153e+07	1.98864e+07	4.43619e+06	934335	700642	43348.2	25481.6	16390.6	0
AKDPRIAATM	324	333	2	0	537.292	5	7	6.43762	6.67115	538.198	1.12293	0.6	0					0.0944239		1.42782e+08	1.85401e+08	1.09156e+08	4.58354e+07	3.18412e+07	2.90496e+07	2.2446e+07	1.16267e+07	1.50734e+06	516946	0	0	0
AKDPRIAATME	324	334	2	0	601.814	5	8	6.1391	6.75425	602.554	0.722085	1	0	-0.22039	1.21737	1	-1	0.144937		8.56752e+08	1.02078e+09	6.13886e+08	2.57061e+08	8.74104e+07	2.10253e+07	1.01254e+07	2.00243e+07	3.24682e+07	2.58297e+07	6.53627e+06	7.90698e+06	1.62619e+06	2.43984e+06
AKDPRIAATME	324	334	3	0	401.545	5	8					-1
AKDPRIAATMENAQKGEIM	324	342	2	0	1037.52	7	16	7.82068	8.02827	1046.12	15.8525	0.6	0					0.753212		0	0	648506	0	192513	0	251691	0	0	0	451247	459717	357199	394832	1.24236e+06	9.78259e+06	2.53837e+07	3.8887e+07	2.84182e+07	1.63641e+07	4.14716e+06	1.44555e+06	622204	454714
AKDPRIAATMENAQKGEIM	324	342	3	0	692.019	7	16	8.38947	8.68552	692.959	1.48668	0.6	0					0.120066		1.8647e+07	8.55506e+07	1.19319e+08	9.88902e+07	6.07156e+07	3.30145e+07	8.0792e+06	2.01777e+06	489159	176546	2.54352e+06	1.84408e+06	1.99324e+06	1.01346e+06	0	0	172209	133183	165276	130846	0	563165	524221	572073
AKDPRIAATMENAQKGEIMPNIPQMSA	324	350	2	0	1456.72	8	22	9.34285	9.40508	1459.64	3.93878	1	0	0.212468	-0.565866	1	-1	0.233271		0	0	0	1.40513e+06	4.09736e+06	7.54192e+06	8.33069e+06	5.63193e+06	2.16576e+06	0	602758	0	332213	0	0	0	0	0	0	0	0	0	0	0	0	0	0	0	0	0
AKDPRIAATMENAQKGEIMPNIPQMSA	324	350	4	0	728.866	8	22					-1
AKDPRIAATMENAQKGEIMPNIPQMSAF	324	351	3	0	1020.51	8	23	10.5136	11.3721	1022.56	4.15827	0.6	0					0.625593		1.99157e+06	2.59433e+07	1.77503e+08	8.4409e+08	9.48762e+08	1.24251e+09	1.42206e+09	1.12808e+09	7.93556e+08	4.69105e+08	2.51577e+08	1.073e+08	3.7884e+07	5.72643e+06	1.04111e+06	1.86689e+06	9269.32	6674.06	3.95015e+06	46457	341841	9.54652e+06	9.18056e+06	1.72356e+07	2.10896e+07	1.23121e+07	4.16255e+06	4.55942e+06	302451	1.39945e+06
AKDPRIAATMENAQKGEIMPNIPQMSAF	324	351	4	0	765.633	8	23	10.9204	11.0604	767.425	5.16265	0.4	1					0.0877075		2.85436e+06	1.05206e+06	9.09735e+06	2.95859e+07	5.53053e+07	6.79358e+07	6.72762e+07	5.7511e+07	3.40888e+07	1.99366e+07	1.03309e+07	5.67108e+06	1.56568e+06	452820	301697	4.49849e+07	441301	176979	399257	7.21528e+06	0	0	180485	243194	0	0	0	0	0	272106
PRIAATME	327	334	2	0	444.734	5	6	6.24813	6.45317	446.148	2.24743	0.4	1					1.25684		2.00547e+06	2.73977e+06	307140	80158.6	160996	8299.13	97701.6	39104.6	267033	171135	0	943940
TMENAQKGEIMPNIPQMSA	332	350	2	0	1045.49	7	15	9.05905	9.48287	1053.16	13.9193	1	1	3.86413	0.600294		-8	2.56186		2.21571e+07	0	2.37532e+07	1.80765e+07	3.82143e+07	2.61736e+07	1.78071e+07	4.43057e+06	647338	256361	461010	344176	933637	282002	1.53237e+07	1.00739e+08	2.25962e+08	2.78061e+08	1.97219e+08	1.09375e+08	3.74893e+07	7.44098e+06	879545
TMENAQKGEIMPNIPQMSAF	332	351	2	0	1119.02	7	16	10.967	11.1693	1121.49	3.40631	1	0	0.37756	-0.114077	1	-3	0.144212		0	292361	8.22253e+06	3.37106e+07	5.83014e+07	5.80716e+07	4.70562e+07	2.2268e+07	8.71996e+06	680247	242107	89232.1	0	0	0	0	0	188418	0	382945	0	0	0	0
TMENAQKGEIMPNIPQMSAF	332	351	3	0	746.351	7	16					-1
MENAQKGEIMPNIPQMSA	333	350	2	0	994.966	7	14					-1
ENAQKGEIMPNIPQMSAF	334	351	2	0	1002.98	7	14	10.6249	11.2629	1005.98	4.6923	1	1	0.973738	1.29128	1	-2	0.569221		116278	7.04585e+06	6.32677e+07	1.55074e+08	2.44804e+08	2.64577e+08	1.74059e+08	1.38239e+08	3.55133e+07	4.91928e+07	326970	1.15045e+07	1.07044e+06	1.43629e+07	3.57835e+06	4.21385e+07	1.50701e+06	3.22675e+07	1.79171e+06	7.69338e+06	596118	4.04786e+06
ENAQKGEIMPNIPQMSAF	334	351	3	0	668.989	7	14	11.0137	11.0759	670.768	4.01827	1	0	0.73899	-0.565866	1	-1	0.318124		27969	101713	1.59425e+06	3.99909e+06	5.80712e+06	6.52206e+06	4.15259e+06	887385	680165	0	150704	259296	0	0	0	0	0	0	107397	552848	0	482258
NAQKGEIM	335	342	2	0	445.724	5	6	5.79195	6.67115	448.024	4.0274	1	1	2.61238	2.06897		-1	0.358925		1.02881e+08	4.11539e+08	4.07934e+08	2.1371e+08	1.5734e+08	4.55107e+08	8.5157e+08	4.71553e+08	1.66798e+08	4.50233e+07	7.7554e+06	1.21852e+07
NAQKGEIMPNIPQM	335	348	2	0	785.889	6	10					-1
NAQKGEIMPNIPQMSA	335	350	2	0	864.924	6	12	8.65432	8.93455	867.269	3.55203	0.6	0					0.235076		5.38627e+06	2.65762e+07	1.01496e+08	2.0604e+08	2.6832e+08	2.28399e+08	1.49313e+08	8.13302e+07	3.7599e+07	1.06235e+07	294149	226453	0	396016	0	363086	2.04549e+06	1.03348e+07	9.19474e+06
NAQKGEIMPNIPQMSAFWYAVRTAVINAASGRQTVDE	335	371	3	0	1355.34	9	33					-1
PNIPQMSA	343	350	1	0	857.419	4	5	7.21625	7.41823	860.275	2.29404	0.4	0					0.449891		178539	5.2632e+06	1.97918e+07	2.2207e+07	7.97406e+06	790039	562883	596497	1.00681e+06	508794
PNIPQMSA	343	350	2	0	429.213	4	5	7.16963	7.66698	430.406	1.82371	1	0	1.11795	0.83745	1	-1	0.161351		6.93641e+06	4.64881e+07	9.43854e+07	8.23298e+07	3.27973e+07	1.57889e+06	390247	151773	533400	337989
PNIPQMSAF	343	351	1	0	1004.49	5	6	9.52957	9.70077	1011.02	5.86243	0.4	0					0.198101		0	0	705307	9.43187e+06	4.0896e+07	9.47504e+07	5.46277e+08	6.83503e+08	1.28831e+08	3.27055e+06	2.74855e+06	2.2766e+06
PNIPQMSAF	343	351	2	0	502.747	5	6	9.9029	10.5551	504.183	2.19905	1	0	1.12657	1.33697	-1	1	0.199834		1.1394e+07	8.38541e+07	1.83661e+08	2.07911e+08	1.26924e+08	4.74562e+07	4.90323e+06	1.50377e+06	230328	6.09496e+06	404357	1.12705e+06
FWYA	351	354	1	0	586.266	3	2	10.4981	11.3877	586.584	-0.0713612	1	0	-0.834469	2.10257		1	0		3.30926e+08	1.11994e+08	1.36461e+07	419602	355652	677723
FWYAVRT	351	357	1	0	942.483	4	5	9.59182	10.4359	943.372	0.293178	1	0	-0.374591	1.95561	1	1	0.400489		6.62299e+08	6.27595e+08	2.66696e+08	6.51339e+07	3.3556e+06	9.10939e+06	986526	350830	1.49174e+06	1.76276e+06
FWYAVRT	351	357	2	0	471.745	4	5	9.54512	10.467	472.178	0.270119	1	0	-0.397079	2.20653	1	1	0.040753		1.99992e+09	1.82029e+09	7.6884e+08	2.17253e+08	2.12973e+07	3.6773e+06	4.29712e+06	1.40513e+06	1.82325e+06	1.39518e+06
FWYAVRTAV	351	359	2	0	556.798	5	7					-1
FWYAVRTAVINA	351	362	2	0	705.88	5	10	10.7648	11.3565	706.632	0.628218	0.6	0					0.254585		2.77162e+08	3.14458e+08	1.75059e+08	7.0029e+07	3.46191e+07	4.63401e+07	1.44646e+07	4.12441e+06	705121	2.36232e+06	0	1.20318e+06	10144.3	548566	156300	0
FWYAVRTAVINAASGRQTVDE	351	371	2	0	1177.6	6	19	10.9204	11.3253	1181.06	5.53407	0.6	1					0.421244		604795	10455.9	5.34821e+06	3.46963e+07	7.54278e+07	8.28867e+07	8.87743e+07	6.50381e+07	6.72319e+07	4.91324e+07	2.9725e+07	6.52522e+06	8.19839e+06	3.08206e+06	2.03478e+06	0	403204	0	1.04063e+06	18272.8	1.82645e+06	647102	786592	4.05388e+06	5.29851e+06	1.49051e+06
FWYAVRTAVINAASGRQTVDE	351	371	3	0	785.401	6	19	11.5436	11.611	789.021	9.46434	0.6	0					0.0829312		0	0	175320	5129.76	7.30505e+06	9.38218e+06	8.34948e+06	3.31302e+06	1.99873e+07	4.3843e+07	1.45905e+08	2.16625e+08	1.58297e+08	5.0646e+07	0	2.08523e+06	0	0	1.27089e+06	0	182258	3.84487e+06	0	787880	0	0
FWYAVRTAVINAASGRQTVDEALKDAQTGTD	351	381	3	0	1118.9	8	29	11.7303	12.728	1122.17	7.859	1	0	0.660879	2.45131	1	-1	0.119928		149181	172355	8.0531e+06	2.20488e+07	6.46309e+07	1.62861e+08	2.83525e+08	4.45046e+08	6.23586e+08	7.20957e+08	7.08537e+08	6.48156e+08	4.72185e+08	3.23429e+08	2.67466e+08	9.84485e+07	4.07917e+07	2.65401e+07	3.44317e+06	1.27792e+06	2.31645e+06	273557	353701	1.12346e+06	0	0	755648	258694	842259	1.75884e+06
FWYAVRTAVINAASGRQTVDEALKDAQTGTD	351	381	4	0	839.423	8	29					0
WYAVRT	352	357	1	0	795.415	4	4	7.90375	8.52955	796.258	0.353162	0.4	0					0.108859		4.66201e+08	4.21434e+08	1.76248e+08	4.1429e+07	3.69314e+06	517976	993935	714644	931653
WYAVRT	352	357	2	0	398.211	4	4	7.91932	8.6076	398.625	0.33893	0.4	0					0.0616602		1.29109e+09	1.2074e+09	4.32588e+08	1.06085e+08	2.26479e+07	7.54505e+06	1.75132e+06	555340	116093
WYAVRTAVINA	352	362	2	0	632.346	5	9	9.125	9.6852	633.546	1.63192	0.6	0					0.284044		4.89104e+08	5.267e+08	2.77319e+08	1.03207e+08	2.38494e+07	903620	2.42466e+06	1.78797e+06	1.82156e+06	196629	1.51303e+07	1.00676e+08	6.93259e+07	1.92458e+07	2.11616e+06
WYAVRTAVINAASGRQ	352	367	2	0	881.971	6	14					-1
WYAVRTAVINAASGRQTVD	352	370	2	0	1039.54	6	17					-1
WYAVRTAVINAASGRQTVD	352	370	3	0	693.364	6	17	9.2184	9.2962	695.154	4.14931	0.6	0					0.276517		361366	217376	1.52388e+06	6.66431e+06	7.02061e+06	9.81954e+06	8.98029e+06	5.00812e+06	1.56699e+06	0	0	0	0	0	0	1.23151e+06	0	0	495060	0	0	0	0	0
WYAVRTAVINAASGRQTVDE	352	371	2	0	1104.06	6	18	9.07462	9.63852	1106.71	4.00947	0.6	0					0.921954		800611	6.60386e+06	3.86461e+07	1.23717e+08	1.96738e+08	2.31164e+08	2.03025e+08	1.39173e+08	6.87896e+07	2.70121e+07	5.63639e+06	3.80256e+06	275595	234978	1177.25	0	7532.67	231187	0	5137.68	3152.35	310512	0	1.24316e+06	0
WYAVRTAVINAASGRQTVDE	352	371	3	0	736.378	6	18	9.07462	9.45175	738.176	4.10488	0.6	0					0.148544		2.81851e+06	2.11108e+07	1.19765e+08	3.13618e+08	5.02115e+08	5.91316e+08	5.12456e+08	3.44361e+08	2.04831e+08	9.33692e+07	4.34107e+07	1.29649e+07	1.17605e+07	1.57031e+06	1.30048e+06	491092	0	416372	159295	1494.6	0	546568	348383	0	202839
WYAVRTAVINAASGRQTVDEAL	352	373	2	0	1196.12	6	20					-1
WYAVRTAVINAASGRQTVDEAL	352	373	3	0	797.752	6	20					-1
WYAVRTAVINAASGRQTVDEALKDAQTGTD	352	381	2	0	1604.31	7	28					-1
WYAVRTAVINAASGRQTVDEALKDAQTGTD	352	381	3	0	1069.87	7	28	10.467	11.528	1073.35	8.58487	0.6	0					0.257896		270252	1.41267e+06	5.29012e+06	4.63738e+07	1.18991e+08	3.07182e+08	6.07993e+08	1.05178e+09	1.52569e+09	1.90812e+09	2.11174e+09	2.08813e+09	1.73333e+09	1.27724e+09	8.66685e+08	5.0518e+08	2.82471e+08	1.43233e+08	5.36678e+07	1.03e+07	9.79559e+06	1.6016e+06	641370	1.83431e+06	18942.8	0	1.99892e+06	638867	860099	1.13795e+06
WYAVRTAVINAASGRQTVDEALKDAQTGTD	352	381	4	0	802.656	7	28	10.467	10.9359	805.08	7.84143	1	0	0.705012	0.745856	0	1	0.107557		3.36084e+06	1.04598e+06	8.754e+06	2.90008e+07	6.98468e+07	1.48473e+08	2.7276e+08	5.15688e+08	5.88164e+08	6.63943e+08	6.61474e+08	6.9838e+08	3.9545e+08	2.52923e+08	1.45945e+08	1.28849e+08	3.62867e+07	1.448e+07	7.22807e+06	1.1753e+07	4.39518e+06	4.34252e+06	1.92001e+06	6.53819e+06	815778	1.8098e+06	0	2.51189e+06	198006	695644
WYAVRTAVINAASGRQTVDEALKDAQTGTDYDIPTTENL	352	390	3	0	1418.7	9	36	11.1693	11.4812	1424.31	14.3271	0.6	0					0.746646		0	0	251383	0	0	0	266895	263427	1.20583e+06	2.13225e+06	3.19842e+06	1.20392e+07	3.07841e+07	4.28935e+07	5.88287e+07	7.29798e+07	6.84141e+07	6.49688e+07	5.66416e+07	3.84188e+07	2.30443e+07	1.53536e+07	3.14897e+06	585114	2.24585e+06	0	0	0	0	0
WYAVRTAVINAASGRQTVDEALKDAQTGTDYDIPTTENL	352	390	4	0	1064.28	9	36	11.1849	11.2941	1068.25	13.4044	0.6	0					0.107247		0	575105	0	1.01915e+06	779895	2.97618e+06	2.27699e+06	4.55128e+06	5.84621e+06	9.33213e+06	1.43456e+07	2.03867e+07	3.63413e+07	5.13305e+07	6.92301e+07	7.73986e+07	8.14279e+07	7.31473e+07	6.32393e+07	5.0004e+07	3.13686e+07	2.15826e+07	1.35154e+07	5.58797e+06	1.48382e+06	2.73772e+06	675987	657743	0	2.13062e+06
YAVRT	353	357	1	0	609.335	3	3	4.89523	5.57152	609.955	0.265349	1	0	-0.22922	1.41454	1	1	0.113684		2.41659e+08	2.04196e+08	4.32979e+07	2.81592e+06	519722	289247	237049
YAVRT	353	357	2	0	305.171	3	3	4.86375	5.60297	305.515	0.334186	1	0	-0.117339	1.61751	1	1	0.0421608		7.01194e+08	5.94309e+08	1.64578e+08	2.92407e+07	2.12774e+06	208262	360819
YAVRTAVINA	353	362	1	0	1077.61	4	8	7.07633	7.41823	1078.34	0.0973607	1	0	-0.601153	0.3361	1	0	0.577491		2.79233e+07	2.7867e+07	6.29916e+06	312144	224216	63422.5	234360	0	0	0	0	0	155231
YAVRTAVINA	353	362	2	0	539.306	4	8	7.07633	7.81032	539.77	0.294868	1	0	-0.480775	1.60063	1	1	0.140613		2.85669e+08	2.76636e+08	1.36942e+08	3.46726e+07	4.7592e+06	141298	848136	0	605944	0	0	0	0
YAVRTAVINAASGRQ	353	367	3	0	526.29	5	13	6.09238	6.27928	528.113	4.5631	0.4	0					1.55415		1.28367e+07	168937	0	122948	0	0	0	0	0	0	0	194063	1.28173e+06	1.46944e+06	1.48065e+06	1.62502e+06	1.19997e+06	404583	374731
YAVRTAVINAASGRQTVD	353	370	2	0	946.503	6	16					-1
YAVRTAVINAASGRQTVD	353	370	3	0	631.338	6	16	7.73258	7.88818	632.913	3.63839	1	0	0.448287	-0.264745	1	-1	0.107926		483425	1.23672e+06	7.82432e+06	1.89878e+07	2.54059e+07	2.3062e+07	2.17168e+07	9.56844e+06	3.05988e+06	879416	113751	0	41592.7	0	130418	0	0	0	47755.4	176028	0	153294	0
YAVRTAVINAASGRQTVDE	353	371	2	0	1011.02	6	17	7.66698	8.47765	1013.75	4.29468	0.6	0					0.132767		2.96237e+06	2.29825e+07	1.2506e+08	3.07748e+08	5.11441e+08	6.04719e+08	5.62372e+08	4.09942e+08	2.33648e+08	1.08001e+08	2.90988e+07	8.35361e+06	1.12362e+06	2.17347e+06	0	838556	6277.78	768982	0	5.36249e+06	760.725	1.96867e+06	374367	313175
YAVRTAVINAASGRQTVDE	353	371	3	0	674.352	6	17	7.73258	7.96602	676.094	4.06732	0.6	0					0.0450553		2.19145e+06	2.37116e+07	9.53289e+07	2.34929e+08	3.85004e+08	4.24276e+08	3.46068e+08	2.25454e+08	1.20117e+08	5.76702e+07	2.13139e+07	7.50435e+06	1.80391e+06	1.2911e+06	854348	379899	0	0	428381	0	126108	122710	563093	2.84338e+06
YAVRTAVINAASGRQTVDEA	353	372	3	0	698.031	6	18	8.29093	8.62317	699.929	4.49553	0.6	0					0.690272		2.74367e+06	6.32716e+06	2.631e+07	7.51021e+07	1.40091e+08	1.86266e+08	1.90538e+08	1.12663e+08	8.73421e+07	3.36896e+07	2.26702e+07	2.59933e+06	0	4.203e+06	0	140917	1.00384e+06	0	0	736881	0	165794	342347	0	0
YAVRTAVINAASGRQTVDEAL	353	373	3	0	735.726	6	19	9.02793	9.05905	737.394	3.73442	0.6	0					0.227419		0	196972	920771	3.55581e+06	6.98114e+06	6.40879e+06	5.59841e+06	2.41397e+06	1.29052e+06	353749	0	0	0	0	0	0	139749	0	0	0	0	0	0	0	0	0
YAVRTAVINAASGRQTVDEALKDAQTGTD	353	381	3	0	1007.85	7	27	9.37397	9.73187	1011.11	8.05847	0.6	0					0.233861		2.76452e+07	4.0335e+07	5.62972e+07	6.53554e+07	8.32118e+07	1.26492e+08	2.38131e+08	4.66675e+08	7.78756e+08	1.04216e+09	1.15295e+09	1.02271e+09	7.51912e+08	4.3694e+08	2.01792e+08	1.00752e+08	3.46593e+07	9.54176e+06	6.62076e+06	3.95841e+06	7.05667e+06	5.38709e+06	2.23471e+06	3.89702e+06	1.36476e+06	2.37152e+06	397707	346544	47442.6	1.30102e+06
VRTAVINA	355	362	2	0	422.256	4	6					-1
VRTAVINAASGRQTVDE	355	371	2	0	893.974	6	15	6.23257	6.31047	896.584	4.21465	0.4	0					0.297994		0	962036	0	7.23322e+06	6.38412e+06	1.41588e+07	4.19765e+06	6.32541e+06	115072	496437	0	211695	93435.2	0	327639	0	139876	111614	0	427831	0	0
VRTAVINAASGRQTVDE	355	371	3	0	596.318	6	15					-1
AVINA	358	362	1	0	487.287	3	3	5.16127	5.90192	487.611	0.0457782	1	0	-0.58609	1.62213		0	0.0553329		9.49849e+08	3.03449e+08	5.13527e+07	4.48008e+06	57539	226115	192126
AVINAASGRQ	358	367	2	0	493.773	4	8	4.57855	4.97368	495.208	2.3228	1	0	0.755226	0.507786		0	0.134388		439936	8.74329e+06	1.93597e+07	2.09389e+07	1.31866e+07	5.2361e+06	711009	118722	0	0	0	197576	77462.2
AVINAASGRQTVD	358	370	2	0	651.344	5	11	5.58725	6.18063	654.453	5.48875	0.6	1					0.976862		1.30559e+06	4.26427e+06	2.9341e+07	9.85832e+07	1.90047e+08	2.02678e+08	1.44144e+08	7.03617e+07	3.10454e+07	2.65059e+07	5.2721e+07	6.55674e+07	4.508e+07	2.1596e+07	3.7146e+06	548010	658351
AVINAASGRQTVDE	358	371	1	0	1430.72	5	12	5.79195	6.0301	1435.22	3.69932	1	0	0.842638	0.00149108	1	-1	0.33554		8247.36	153271	2.21849e+06	9.06766e+06	1.36648e+07	1.30843e+07	7.66713e+06	2.28887e+06	237682	23705	25310.6	0	112456	0	0	0	0	0
AVINAASGRQTVDE	358	371	2	0	715.865	5	12	5.71315	6.37273	718.354	4.17614	1	0	1.03638	1.36068	1	-1	0.144865		9.93325e+06	9.71693e+07	3.56668e+08	8.12276e+08	1.14679e+09	1.11732e+09	7.67426e+08	4.28771e+08	1.96068e+08	7.84328e+07	3.11358e+07	3.24493e+07	4.94447e+07	5.50222e+07	3.30041e+07	5.61235e+06	1.10062e+06	1.70933e+06
AVINAASGRQTVDEA	358	372	2	0	751.384	5	13	5.22375	5.72892	758.444	13.2795	1	0	4.32025	0.86266		-9	0.0765223		9519.58	0	55789.3	0	0	0	124121	0	184189	0	0	0	0	1.40167e+08	1.44386e+08	7.63747e+07	2.9141e+07	7.43556e+06	909072
AVINAASGRQTVDEAL	358	373	2	0	807.926	5	14	8.17165	8.48283	810.295	3.82486	1	0	0.671626	0.237035		-1	0.175394		170761	4.62995e+06	1.49369e+07	3.49531e+07	5.61256e+07	6.2956e+07	4.44142e+07	2.03433e+07	6.51595e+06	2.45403e+06	0	327298	0	42905.9	0	0	0	39331.9	0	243620
AVINAASGRQTVDEALKDAQTGTD	358	381	3	0	811.073	6	22	9.01237	9.80963	814.138	7.82871	0.6	0					0.198148		429139	6.90488e+06	2.65625e+07	8.75735e+07	2.09385e+08	4.19917e+08	7.30143e+08	1.06298e+09	1.31616e+09	1.37341e+09	1.1852e+09	8.81477e+08	5.82163e+08	3.76756e+08	1.77898e+08	8.4072e+07	6.75805e+07	1.90543e+07	1.12478e+07	1.07815e+08	2.62315e+06	1.71013e+06	6.93102e+07	824407	3.27882e+06	1.78871e+06	0	0	0
AVINAASGRQTVDEALKDAQTGTDYDIPTTENL	358	390	3	0	1159.9	8	30	10.2455	10.967	1164.72	12.4384	0.6	0					0.303775		72561.9	0	50983.4	0	1.31503e+06	6.69774e+06	1.34801e+07	3.2148e+07	6.12326e+07	1.01942e+08	1.80738e+08	2.98089e+08	4.12102e+08	5.1633e+08	5.65357e+08	5.53249e+08	4.92123e+08	3.88352e+08	2.65187e+08	1.71041e+08	9.87434e+07	4.27205e+07	1.16327e+07	8.71379e+06	503219	43932.1	1.5662e+06	0	0	270557
AVINAASGRQTVDEALKDAQTGTDYDIPTTENL	358	390	4	0	870.18	8	30	10.3389	10.91	873.509	11.3196	0.6	0					0.212191		0	0	0	337531	1.29993e+06	4.7694e+06	3.61797e+07	7.41758e+07	1.95043e+08	3.62307e+08	5.86702e+08	8.59e+08	1.11392e+09	1.30779e+09	1.2686e+09	1.10484e+09	8.22635e+08	4.65835e+08	1.97776e+08	9.11333e+07	3.93557e+07	1.66194e+07	5.48894e+06	315962	491998	257301	328057	0	226161	587857
INAASGRQTVDE	360	371	2	0	630.813	5	10	4.68907	5.09878	633.13	3.93817	1	0	1.25972	0.554819		1	0.17707		0	520959	5.98024e+06	1.96624e+07	2.7237e+07	2.48773e+07	1.75322e+07	8.04264e+06	2.88677e+06	417297	191628	35009	45954.6	0	0	0
INAASGRQTVDEALKDAQTGTD	360	381	3	0	754.372	6	20					-1
ASGRQTVDE	363	371	2	0	481.731	4	7	3.34532	4.08747	483.78	3.57894	1	0	1.83245	1.62697		0	0.0879672		4.34575e+06	3.72184e+07	1.09836e+08	2.08252e+08	2.73744e+08	2.22621e+08	1.20989e+08	4.40075e+07	1.09922e+07	195527	0	0
ASGRQTVDEAL	363	373	2	0	573.791	5	9					-1
ASGRQTVDEALKD	363	375	2	0	695.352	5	11	5.47737	5.60297	701.02	10.5611	1	0	4.02086	-0.3615		-2	0.818045		181049	0	194158	71593.5	0	72172.3	0	0	184965	61826.5	340700	1.37059e+06	2.46688e+06	1.86701e+06	359905	125100	0
ASGRQTVDEALKDAQTGTD	363	381	2	0	981.972	6	17	7.9816	8.46727	986.016	6.99974	0.6	0					0.225172		278201	959802	5.07433e+06	2.12774e+07	5.82467e+07	1.0573e+08	1.81993e+08	2.41707e+08	2.57103e+08	2.31587e+08	1.70129e+08	1.15908e+08	5.24177e+07	3.01492e+07	5.32422e+06	832038	181841	1.39147e+06	0	925610	20572.2	1.10974e+06	247797	1.21472e+06
ASGRQTVDEALKDAQTGTD	363	381	3	0	654.984	6	17	8.04382	8.46727	657.671	6.97293	0.6	0					0.106024		0	146394	1.37767e+07	3.63436e+07	3.49437e+06	1.32153e+08	2.16577e+08	2.51319e+08	2.99354e+08	2.53307e+08	1.73814e+08	1.11439e+08	4.78876e+07	2.17066e+07	7.76052e+06	1.02525e+06	2.76589e+06	631265	699850	1.51456e+06	1.25263e+06	788976	1.72261e+06	659452
ASGRQTVDEALKDAQTGTDYDIPTTENL	363	390	3	0	1003.81	7	25	9.37397	10.23	1010.78	19.1959	1	0	3.08342	1.99431		-8	0.580641		423940	0	8.44994e+06	935399	0	1.01709e+07	1.83691e+06	2.87942e+06	4.41182e+07	8.42272e+06	3.20317e+07	1.21932e+08	1.04232e+08	1.38224e+08	2.13502e+08	1.79141e+08	1.94375e+08	2.88054e+08	4.52292e+08	8.13861e+08	1.2778e+09	1.62863e+09	1.73955e+09	1.49415e+09	1.00361e+09	4.44118e+08	1.99109e+08	9.09857e+07	3.43229e+07	9.49426e+06
TVDEALKDAQTGTD	368	381	2	0	732.347	5	12	6.9517	7.0452	734.767	4.02467	1	0	0.974837	-0.465027		1	0.351129		0	0	1.59362e+06	1.74978e+06	5.00167e+06	5.47254e+06	3.14886e+06	1.00204e+06	0	0	108795	146315	208004	0	213542	0	0	0
EALKDAQTGTDYDIPTTENL	371	390	2	0	1098.02	6	17	8.2235	8.6699	1102.6	7.89002	1	0	1.60251	0.673128		-3	0.0971054		14248.9	0	0	280664	0	480436	5.45542e+07	1.93052e+08	3.17511e+08	3.5885e+08	2.72302e+08	1.65165e+08	7.63867e+07	3.07673e+07	5.41551e+06	1.00789e+06	217094	1.10582e+06	0	787898	202714	420484	0	1.32001e+06
ALKDAQTGTD	372	381	1	0	1019.5	4	8	3.51942	4.22978	1023.41	3.34156	1	0	1.37615	1.52446	1	1	0.163842		6.26378e+06	4.06696e+07	1.09483e+08	1.97391e+08	2.37193e+08	1.69892e+08	8.56182e+07	3.15932e+07	7.18693e+06	197723	0	0	0
ALKDAQTGTD	372	381	2	0	510.254	4	8	3.47192	4.32485	512.202	3.33229	0.6	0					0.0703524		1.23298e+08	4.48921e+08	1.20276e+09	2.12569e+09	2.43902e+09	1.85372e+09	8.98505e+08	3.41071e+08	1.02591e+08	2.52689e+07	2.54801e+06	71760.8	0
ALKDAQTGTDYDIPTTENL	372	390	2	0	1033.5	6	16	8.52955	8.88787	1038.72	9.25729	1	0	2.16062	0.389047	1	-2	0.688625		0	190748	6.1338e+06	9.94287e+06	1.73025e+07	2.12075e+07	4.37867e+07	7.8882e+07	1.51429e+08	2.17786e+08	2.75355e+08	2.31359e+08	2.0135e+08	9.69014e+07	6.11178e+07	1.15053e+07	4.74123e+06	0	1.27283e+07	262540	2.58051e+07	15692.8	1.97161e+07
ALKDAQTGTDYDIPTTENL	372	390	3	0	689.336	6	16	8.3739	8.73223	692.886	9.45857	0.6	0					0.121337		364450	0	229018	562309	409057	331620	3.432e+06	3.19043e+06	2.5922e+07	9.90555e+07	1.38487e+08	1.16188e+08	6.96617e+07	3.74993e+07	9.75025e+06	2.87174e+06	170914	176546	3.08875e+06	1.88057e+06	1.99324e+06	1.01346e+06	0
KDAQTGTDYDIPTTENL	374	390	2	0	941.439	6	14	8.3739	8.65432	947.32	10.6829	1	0	3.06014	0.137807		-2	0.370264		0	0	0	140383	1.52938e+06	2.06874e+06	3.91371e+06	1.29873e+07	2.61091e+07	6.80054e+07	1.19338e+08	1.54023e+08	2.39314e+08	1.73129e+08	9.45144e+07	3.67176e+07	1.0128e+07	1.91446e+06	986826	453129	429912
YDIPTTE	382	388	1	0	838.383	4	4	6.82698	7.1541	841.582	2.70765	0.4	0					0.669934		2.35812e+06	759757	8.10595e+06	2.54712e+07	2.39657e+07	2.03512e+06	125105	0	0
YDIPTTEN	382	389	1	0	952.426	4	5	6.40385	6.73348	956.58	3.60425	1	0	2.85431	0.296539		1	0.41224		0	210887	9.72883e+06	3.00485e+07	4.74831e+07	3.35793e+07	1.00049e+07	3.2126e+06	1.18081e+06	142238
YDIPTTENL	382	390	1	0	1065.51	4	6	8.68552	9.46732	1070.39	4.25775	1	0	2.79958	1.75484	1	1	0.151407		6.62768e+06	6.29372e+07	1.45299e+08	3.7729e+08	8.08645e+08	1.02649e+09	7.56679e+08	3.0879e+08	7.67058e+07	1.60406e+07	2.09702e+07
YDIPTTENL	382	390	2	0	533.259	4	6	8.68552	9.45175	535.571	4.00271	1	0	2.59232	1.70464	1	1	0.113709		1.13257e+08	3.28539e+08	7.74916e+08	1.86451e+09	3.34259e+09	3.89885e+09	2.74733e+09	1.04671e+09	1.42642e+08	5.34667e+07	2.55474e+07
YFQGHM	391	396	1	0	782.329	4	4	6.78022	7.02963	786.288	3.41234	0.6	0					0.737397		0	9879.66	133288	5.55275e+06	1.14797e+07	3.70106e+06	266429	133175	0
YFQGHM	391	396	2	0	391.668	4	4	6.73348	8.02827	393.357	2.8308	0.4	0					0.541112		2.3039e+06	2.95117e+07	8.84651e+07	2.41102e+08	6.74602e+07	2.68838e+07	480400	5.43688e+07	0
YFQGHMASM	391	399	1	0	1071.44	5	7	8.3739	8.48283	1076.37	4.15282	1	0	2.23219	-0.415252	1	1	0.348741		0	0	0	1.69771e+06	5.48443e+06	8.99522e+06	5.54521e+06	714963	0	0	0	0	0
YFQGHMASM	391	399	2	0	536.223	5	7	8.3739	8.43613	538.615	4.00265	1	0	2.12759	-0.565866	1	1	0.0633378		2.20557e+06	4.0277e+06	8.83305e+06	1.81993e+07	3.2892e+07	4.47314e+07	3.48084e+07	1.64067e+07	4.23699e+06	834762	0	0	0
YFQGHMASMTGGQQMGRGSSPQKPIV	391	416	2	0	1390.66	8	22	8.42057	8.6076	1398.77	14.3824	1	0	2.52712	-0.163368	1	-1	0.457706		0	0	0	0	0	0	0	0	0	0	0	215608	3.43547e+06	6.12991e+06	1.14057e+07	1.54662e+07	1.82253e+07	1.35477e+07	1.21321e+07	5.63257e+06	2.71746e+06	0	1.33636e+06	243423	0	0	244136	0	0	0
YFQGHMASMTGGQQMGRGSSPQKPIV	391	416	3	0	927.44	8	22	8.29612	8.63875	932.795	14.226	1	0	2.49244	0.338465	1	-1	0.115341		209649	1.64795e+06	178143	1.29514e+06	4.73564e+06	4.00917e+06	4.3254e+06	2.24206e+06	583901	814656	6.0337e+06	2.09297e+07	4.38529e+07	8.00906e+07	1.23404e+08	1.83829e+08	1.71425e+08	1.62929e+08	1.60003e+08	8.91969e+07	4.93575e+07	2.17676e+07	9.26651e+06	3.70231e+06	1.13993e+06	772368	275049	406796	604028	270295
YFQGHMASMTGGQQMGRGSSPQKPIV	391	416	4	0	695.832	8	22	8.48283	8.5763	699.843	14.2074	0.4	1					0.109628		0	0	337666	303205	0	463560	1.00586e+06	418722	302474	305054	2.17669e+06	3.63888e+06	7.6249e+06	1.56834e+07	6.68971e+06	2.68477e+07	3.20424e+07	3.01176e+07	8.30744e+06	1.59877e+07	9.62436e+06	4.28261e+06	1.05187e+06	292410	0	0	175896	0	395910	0
YFQGHMASMTGGQQMGRGSSPQKPIVR	391	417	3	0	979.474	8	23	7.66698	7.9349	986.622	19.5212	0.5	1					0.636641		0	0	0	75043.6	0	256854	6476.49	10104.2	0	176681	226120	15434.3	1.39775e+07	2.56581e+06	5.09211e+06	5.10334e+07	1.04912e+07	2.11482e+07	6.60011e+07	4.51892e+07	5.62248e+07	6.42588e+07	4.98357e+07	3.49136e+07	2.28924e+07	1.28204e+07	2.01984e+06	1.89984e+06	4.57481e+06	1.87253e+07
YFQGHMASMTGGQQMGRGSSPQKPIVR	391	417	4	0	734.857	8	23					-1
YFQGHMASMTGGQQMGRGSSPQKPIVRV	391	418	3	0	1012.5	8	24					-1
YFQGHMASMTGGQQMGRGSSPQKPIVRVFLPNKQRTVVPARC	391	432	4	0	1162.1	10	36	8.62317	9.07462	1167.81	19.8438	1	0	2.02719	0.689415	1	1	0.15886		0	0	773674	0	0	0	2.45418e+06	252856	849906	1.96331e+06	1.06099e+06	795443	1.77943e+06	1.22584e+06	648652	271128	7.58233e+06	2.37042e+07	2.93191e+07	5.47391e+07	8.27254e+07	9.86843e+07	1.14561e+08	1.1002e+08	9.49604e+07	8.70924e+07	6.55017e+07	4.38456e+07	3.04036e+07	1.41633e+07
YFQGHMASMTGGQQMGRGSSPQKPIVRVFLPNKQRTVVPARC	391	432	5	0	929.879	10	36	8.62317	9.28063	934.447	19.8209	1	0	2.02408	1.35385	1	1	0.154286		0	59679.3	0	1.33962e+06	1.5156e+06	4.61167e+06	4.89565e+06	1.23822e+07	4.75358e+06	2.02703e+07	1.59208e+07	1.5149e+07	1.3284e+07	1.65609e+07	2.1836e+07	2.74161e+07	5.20852e+07	1.04668e+08	1.87815e+08	2.65052e+08	3.2456e+08	3.67547e+08	4.27334e+08	4.23012e+08	3.88016e+08	3.2316e+08	2.58062e+08	1.90031e+08	1.30501e+08	9.26767e+07
YFQGHMASMTGGQQMGRGSSPQKPIVRVFLPNKQRTVVPARC	391	432	6	0	775.067	10	36	8.62317	8.96567	778.763	19.1538	1	0	1.93373	0.338035	1	1	0.0714853		1.19784e+06	197429	1.07659e+07	220008	2.20446e+06	1.75539e+07	1.36754e+07	1.38144e+07	2.1229e+07	1.91579e+07	1.8779e+07	2.76331e+07	1.28082e+07	1.24309e+07	3.31204e+06	2.65479e+07	5.83033e+07	8.65986e+07	1.40324e+08	2.10766e+08	2.21025e+08	3.34281e+08	3.56906e+08	3.41258e+08	3.26143e+08	2.81313e+08	1.59422e+08	1.60513e+08	1.19439e+08	6.94441e+07
YFQGHMASMTGGQQMGRGSSPQKPIVRVFLPNKQRTVVPARC	391	432	7	0	664.487	10	36	8.62317	8.98123	667.74	19.7486	1	0	2.0143	0.38824	1	1	0.0733723		0	155131	110371	364177	753837	5.09774e+06	7.33883e+06	8.88819e+06	1.28553e+07	1.53452e+07	1.1836e+07	1.39317e+07	1.04413e+07	1.29076e+07	1.26596e+07	2.30999e+07	4.08511e+07	6.59318e+07	1.11943e+08	1.52998e+08	2.53543e+08	2.4866e+08	2.75865e+08	2.78087e+08	2.52541e+08	2.22423e+08	1.70659e+08	1.73282e+08	9.37509e+07	6.22929e+07
YFQGHMASMTGGQQMGRGSSPQKPIVRVFLPNKQRTVVPARCGV	391	434	5	0	961.096	10	38					-1
YFQGHMASMTGGQQMGRGSSPQKPIVRVFLPNKQRTVVPARCGV	391	434	6	0	801.082	10	38	8.93455	9.35842	804.856	19.5351	1	0	1.84612	0.600455	1	1	0.147665		256914	0	1.16088e+06	0	644618	3.19138e+06	1.51132e+06	2.01397e+06	1.29851e+07	5.37419e+06	7.03006e+06	9.55605e+06	2.96975e+06	2.31155e+06	1.15751e+07	3.34644e+06	9.2543e+06	4.17259e+07	4.16657e+07	7.34187e+07	9.80893e+07	1.23822e+08	1.39762e+08	1.63246e+08	1.27849e+08	1.28326e+08	8.58072e+07	7.74749e+07	3.89391e+07	4.18244e+07
YFQGHMASMTGGQQMGRGSSPQKPIVRVFLPNKQRTVVPARCGV	391	434	7	0	686.785	10	38					-1
YFQGHMASMTGGQQMGRGSSPQKPIVRVFLPNKQRTVVPARCGV	391	434	8	0	601.063	10	38					-1
YFQGHMASMTGGQQMGRGSSPQKPIVRVFLPNKQRTVVPARCGVT	391	435	6	0	817.923	10	39	8.82563	8.96567	821.827	20.2588	1	0	1.87233	-0.31495		1	0.0714305		0	0	0	5341.42	0	0	792979	553478	1.24597e+06	306895	2.95588e+06	2.85668e+06	3.38045e+06	2.21969e+06	762032	1.10231e+06	2.00858e+06	9.05636e+06	1.47224e+07	2.10365e+07	3.59991e+07	4.34571e+07	5.26888e+07	5.67305e+07	5.61795e+07	5.32659e+07	4.26146e+07	3.35155e+07	2.45886e+07	1.54467e+07
TGGQQMGRGSSPQKPIV	400	416	2	0	864.446	6	13	7.40268	7.6981	865.472	0.998575	0.5	0					0.155848		1.75955e+07	4.73948e+07	6.01461e+07	4.20533e+07	1.77273e+07	1.57432e+06	0	175288	0	178743	199516	0	0	0	181385	0	201717	0	0	0
TGGQQMGRGSSPQKPIVRVFLPNKQRTVVPARC	400	432	4	0	898.991	8	27					-1
TGGQQMGRGSSPQKPIVRVFLPNKQRTVVPARC	400	432	5	0	719.394	8	27					-1
TGGQQMGRGSSPQKPIVRVFLPNKQRTVVPARC	400	432	6	0	599.663	8	27					-1
TGGQQMGRGSSPQKPIVRVFLPNKQRTVVPARCGVTVRDSLKKALM	400	445	7	0	713.97	10	40					-1
MGRGSSPQKPIVRVFLPNKQRTVVPARC	405	432	4	0	781.189	8	22					-1
RVFLPNKQRTVVPARC	417	432	3	0	628.696	6	12	7.24732	7.41823	630.7	4.82687	0.6	0					0.129182		1.67235e+06	1.84615e+06	4.58626e+06	6.73036e+06	1.15873e+07	2.26264e+07	3.04422e+07	2.85703e+07	1.64226e+07	1.05186e+07	1.79482e+06	0	0	0	168834	0	0	0	0
RVFLPNKQRTVVPARC	417	432	4	0	471.774	6	12					0
RVFLPNKQRTVVPARCGV	417	434	3	0	680.726	6	14					-1
RVFLPNKQRTVVPARCGV	417	434	4	0	510.797	6	14					0
RVFLPNKQRTVVPARCGVT	417	435	3	0	714.409	6	15					-1
RVFLPNKQRTVVPARCGVTVRDSLKKALM	417	445	4	0	821.475	8	25	9.28063	9.45175	823.609	6.45983	0.4	1					0.417049		1.79385e+07	0	217437	61385.6	235803	1.59205e+06	6.06908e+06	1.58985e+07	2.38276e+07	2.88126e+07	2.60057e+07	2.30929e+07	1.55957e+07	5.33814e+06	1.79558e+06	786079	444683	0	0	0	0	0	0	0	253014	0	0	0	0	0
RVFLPNKQRTVVPARCGVTVRDSLKKALM	417	445	5	0	657.381	8	25	9.3273	9.59182	659.351	7.76881	1	0	0.854708	0.0865275	1	1	0.182316		317554	0	0	133611	1.31554e+06	7.77561e+06	2.00999e+07	3.62315e+07	5.4884e+07	6.12807e+07	5.90081e+07	5.82387e+07	3.34981e+07	2.0021e+07	8.3902e+06	1.57763e+06	3.6731e+06	1.16013e+06	374415	19699.7	150935	0	2.1287e+06	132233	134567	223158	0	1.02714e+06	0	0
RVFLPNKQRTVVPARCGVTVRDSLKKALM	417	445	6	0	547.985	8	25					-1
VFLPNKQRTVVPARCGV	418	434	3	0	628.693	6	13	7.24732	7.41823	630.752	4.9874	0.6	0					0.147803		1.05244e+06	1.25816e+06	3.0288e+06	5.05407e+06	1.11226e+07	2.22763e+07	3.04422e+07	2.85703e+07	1.64226e+07	1.11881e+07	2.06249e+06	0	0	0	168834	0	0	0	0	0
GVTVRDSL	433	440	2	0	423.738	4	6	6.7127	7.0919	426.461	4.96999	1	0	3.37839	0.456398		-2	0.0486852		0	348843	96203.8	5.43363e+07	3.38574e+08	6.60419e+08	5.64203e+08	2.34257e+08	6.17175e+07	9.31777e+06	616342
GVTVRDSLKKALM	433	445	2	0	709.413	5	11	8.4517	8.96567	710.733	1.7455	0.6	0					0.0523156		9.96463e+07	6.01527e+08	1.16705e+09	9.85751e+08	5.37379e+08	2.29844e+08	7.15514e+07	7.53325e+06	2.29946e+06	1.48835e+06	2.16264e+06	442094	351772	40267.6	305894	529824	0
GVTVRDSLKKALM	433	445	3	0	473.278	5	11	9.10942	9.1717	474.177	1.80469	0.4	0					0.25685		32170.9	2.84136e+06	8.31505e+06	0	1.8585e+06	949209	0	0	0	668608	0	0	0	0	0	70933.8	65246.7
GVTVRDSLKKALMM	433	446	2	0	774.934	6	12					-1
GVTVRDSLKKALMM	433	446	3	0	516.958	6	12	9.87182	10.0895	518.166	2.57859	1	0	0.387257	-0.0644632	1	0	0.184344		220994	7.05217e+06	3.43611e+07	4.62317e+07	2.8411e+07	1.4093e+07	3.04102e+06	457928	0	0	2.03832e+06	2.03603e+06	1.46962e+06	1.24481e+06	470276	0	102965	9915.93	326904
GVTVRDSLKKALMMRGLIPECC	433	454	3	0	807.426	8	19					0
GVTVRDSLKKALMMRGLIPECC	433	454	4	0	605.822	8	19					-1
GVTVRDSLKKALMMRGLIPECCA	433	455	3	0	831.105	8	20					-1
TVRDSLKKALM	435	445	2	0	631.368	5	9					0
TVRDSLKKALM	435	445	3	0	421.248	5	9	7.9816	8.38947	422.208	2.07703	0.4	0					0.103819		1.84639e+07	1.4967e+08	2.69992e+08	2.00492e+08	8.86299e+07	2.81803e+07	8.00202e+07	1.29973e+06	286423	1.92649e+07	0	0	478873	0	0
TVRDSLKKALMM	435	446	2	0	696.889	6	10					-1
TVRDSLKKALMM	435	446	3	0	464.928	6	10	9.52957	9.54512	466.032	2.35892	0.6	0					0.472472		0	285864	1.28396e+06	1.66666e+06	743823	505101	0	0	0	0	0	0	0	0	0	0	113446
TVRDSLKKALMMRGLIPECCA	435	455	3	0	779.075	7	18					-1
VRDSLKKALM	436	445	2	0	580.845	5	8	7.18518	7.82588	581.995	1.55492	1	0	0.287213	1.29978	1	1	0.0783018		5.31238e+07	3.5634e+08	5.9199e+08	3.88729e+08	1.79138e+08	5.12037e+07	5.11675e+06	2.09762e+06	0	150414	226768	0	347305	211327
VRDSLKKALM	436	445	3	0	387.566	5	8	7.24732	7.76365	388.363	1.64519	1	0	0.342231	0.898674	1	1	0.107163		1.17192e+07	1.43902e+08	2.5024e+08	1.78439e+08	6.95104e+07	1.88912e+07	894138	190078	6.71833e+06	0	0	1.02533e+06	28076.8	0
VRDSLKKALMM	436	446	2	0	646.365	6	9	8.6076	8.8412	647.936	2.24623	0.4	0					0.156784		0	8.87853e+06	6.90651e+07	3.88026e+07	4.20506e+07	8.9413e+06	5.22412e+06	4.77962e+06	1.37567e+06	273749	518435	129083	0	0	0	212002
SLKKALM	439	445	2	0	395.746	4	5	6.64	6.93612	396.719	1.4092	0.4	0					0.10127		3.3691e+06	3.72514e+07	5.26472e+07	2.30092e+07	3.1732e+06	101195	0	1.31734e+06	46052.7	0
KKALM	441	445	2	0	295.688	4	3	5.03627	5.82343	296.172	0.54913	0.4	0					0.0857527		9.00258e+07	1.51935e+08	6.16195e+07	7.23535e+06	180721	584402	0	8640.16
KKALMMRGLIPECCA	441	455	3	0	555.289	7	12					-1
MRGLIPEC	446	453	2	0	459.73	5	5	9.14055	9.91845	460.773	1.41259	1	0	0.717036	1.74227		0	0.0835699		1.85444e+08	6.66065e+08	8.31127e+08	5.26846e+08	1.96704e+08	6.54604e+07	1.78085e+07	3.38884e+06	422462	3.25477e+06	0
MRGLIPECC	446	454	1	0	1021.46	5	6	9.85627	10.4514	1023.69	1.43694	1	0	0.507238	1.15282	1	0	0.20708		7.09144e+07	3.29864e+08	4.45274e+08	3.0576e+08	1.43467e+08	4.76819e+07	3.52543e+06	0	772409	387733	474607	1.49729e+06
MRGLIPECC	446	454	2	0	511.235	5	6	9.73187	10.656	512.334	1.40195	1	0	0.478805	2.21378	1	0	0.0504661		6.57368e+08	2.29087e+09	3.01051e+09	2.08433e+09	9.25887e+08	3.49657e+08	8.74464e+07	8.24685e+06	1.25375e+06	129168	640452	0
MRGLIPECCA	446	455	1	0	1092.5	6	7	9.66965	10.467	1094.94	1.59803	1	0	0.452628	1.80489	1	0	1.17424		1.14762e+08	4.92278e+08	6.8343e+08	5.14872e+08	2.56594e+08	7.04161e+07	1.18158e+07	4.65376e+06	2.73243e+06	784501	0	615969	2.12135e+06	2.74382e+07
MRGLIPECCA	446	455	2	0	546.754	6	7	9.65408	10.5759	547.921	1.49462	1	0	0.380597	2.20636	1	0	0.0438999		9.23387e+08	3.46383e+09	5.01648e+09	3.55286e+09	1.79677e+09	7.15765e+08	2.21666e+08	3.00722e+07	5.07754e+06	2.66816e+06	3.69725e+06	1.4855e+06	541566	2.89214e+06
MRGLIPECCAV	446	456	2	0	596.288	6	8	10.4203	10.4514	601.97	10.4614	0.4	1					0.98011		0	0	0	0	0	0	0	0	341962	150707	120433	843864	0	119060	628911
RGLIPEC	447	453	2	0	394.21	4	4	8.54513	9.24952	394.91	0.878527	0.4	0					0.544141		2.26045e+07	6.45505e+07	4.15065e+07	9.91082e+06	511902	206950	1.55106e+06	178039	881513
RGLIPECC	447	454	2	0	445.715	5	5	9.07462	9.74743	446.456	0.832608	1	0	0.151451	1.40336		1	0.171591		9.66143e+07	2.6353e+08	1.76775e+08	6.596e+07	1.13513e+07	1.79288e+06	840338	2.52675e+06	122672	2.77102e+06	174477
RGLIPECCA	447	455	2	0	481.233	5	6	8.95008	9.2962	482.118	1.07819	1	0	0.215701	0.3497		1	0.44762		1.23309e+08	3.01457e+08	2.49874e+08	1.1725e+08	3.78577e+07	5.51508e+06	1.4942e+06	1.2446e+07	9.49187e+06	1.00151e+06	265674	0
AVYRIQDGEKKPIGWDTD	455	472	2	0	1046.03	6	15	7.9349	8.5763	1049.16	5.01444	0.6	0					0.87393		0	2.27098e+07	2.9437e+07	3.9031e+07	4.70496e+07	6.69668e+07	7.8084e+07	8.70798e+07	6.36676e+07	4.50999e+07	1.67953e+07	1.54765e+07	5.9298e+06	5.04247e+06	491319	808706	424374	1.76836e+06	406419	1.35064e+06	210359	197357
AVYRIQDGEKKPIGWDTD	455	472	3	0	697.688	6	15	8.09048	8.4984	700.002	5.704	0.6	0					0.455155		0	3.14866e+06	1.59662e+07	4.57395e+07	1.0223e+08	1.80856e+08	2.59068e+08	2.71339e+08	2.28855e+08	1.4603e+08	7.4538e+07	4.68084e+07	7.28122e+06	883905	8.6695e+06	140428	227218	3.06039e+06	0	306672	696735	348597
AVYRIQDGEKKPIGWDTDISW	455	475	2	0	1239.13	7	18					0
AVYRIQDGEKKPIGWDTDISW	455	475	3	0	826.42	7	18					-1
AVYRIQDGEKKPIGWDTDISW	455	475	4	0	620.067	7	18	11.3097	11.3773	624.757	17.2668	1	1	4.01681	-0.548666	1	-8	0.556106		122344	0	0	0	0	0	120389	609293	310973	143597	223428	0	74165.1	0	0	0	0	598348	1.63352e+06	2.10702e+06	2.13017e+06	1.58277e+06	1.64978e+06	618555	79173	662563
AVYRIQDGEKKPIGWDTDISWL	455	476	3	0	864.115	7	19					-1
AVYRIQDGEKKPIGWDTDISWL	455	476	4	0	648.338	7	19					-1
AVYRIQDGEKKPIGWDTDISWLTGEEL	455	481	2	0	1560.29	7	24	12.4315	12.728	1565.35	8.25509	1	0	1.01664	0.189517	1	-2	0.714328		0	1.36061e+06	0	1.24744e+06	235348	2.9315e+06	2.26777e+06	1.33512e+07	1.93155e+07	3.43892e+07	3.78135e+07	3.59096e+07	2.8124e+07	1.50818e+07	3.90756e+06	1.47065e+06	834998	217658	547475	228841	21198.7	0	0	0	0	0	0	0	0	0
AVYRIQDGEKKPIGWDTDISWLTGEEL	455	481	3	0	1040.53	7	24	12.3379	13.173	1044.09	8.81869	0.6	0					0.105666		9.23104e+06	1.43711e+06	8.28564e+06	3.55462e+07	5.35437e+07	1.04774e+08	1.9763e+08	4.00086e+08	8.42772e+08	1.26954e+09	1.50889e+09	1.52805e+09	1.24487e+09	8.85425e+08	5.23816e+08	3.08186e+08	1.4248e+08	5.85605e+07	3.00778e+07	8.70649e+06	5.69153e+06	4.33518e+06	188357	253996	416246	9579.55	0	25979.7	1410.17	0
AVYRIQDGEKKPIGWDTDISWLTGEEL	455	481	4	0	780.648	7	24	12.3847	12.8372	783.424	9.2416	0.6	0					0.110183		666664	0	5.97705e+06	0	3.05808e+07	3.73202e+07	1.19876e+08	2.13618e+08	3.46035e+08	4.70357e+08	5.39748e+08	5.55577e+08	4.43983e+08	3.13434e+08	1.90334e+08	1.33737e+08	5.0759e+07	2.27824e+07	1.02262e+07	1.67752e+08	2.85621e+06	738944	1.26649e+06	2.52145e+07	252158	889223	243889	1.08731e+07	130042	1.35932e+06
VYRIQDGEKKPIGWD	456	470	2	0	902.473	6	12	8.20277	8.65432	905.698	5.36676	0.6	0					0.289191		1.10178e+06	270167	3.26562e+06	1.51491e+07	3.44113e+07	7.45162e+07	8.10691e+07	8.81516e+07	6.54919e+07	3.29495e+07	1.09539e+07	2.43809e+06	663774	0	191041	185854	190233	0	0
VYRIQDGEKKPIGWD	456	470	3	0	601.984	6	12	8.5607	8.62317	604.225	5.63806	0.6	0					0.168393		0	1.93359e+06	4.14712e+06	7.7072e+06	2.01684e+07	2.44504e+07	2.6875e+07	4.10914e+07	2.81499e+07	1.8598e+07	9.95377e+06	6.81892e+06	2.66271e+06	185678	0	152232	184758	0	0
VYRIQDGEKKPIGWDTD	456	472	2	0	1010.51	6	14	7.66698	8.6076	1013.82	5.41189	0.6	0					0.255405		680671	5.91655e+06	2.96409e+07	9.86173e+07	2.38279e+08	4.15842e+08	5.90509e+08	5.57671e+08	4.16739e+08	2.41658e+08	1.21026e+08	3.37529e+07	1.60626e+07	836015	1.85953e+06	0	1.32117e+06	6277.78	1.33377e+06	0	2.62637e+06
VYRIQDGEKKPIGWDTD	456	472	3	0	674.009	6	14	7.6981	8.21832	676.271	5.58694	0.6	0					0.13682		1.05632e+06	5.40162e+06	2.9382e+07	8.91087e+07	2.41928e+08	5.71551e+08	8.308e+08	7.9895e+08	5.70481e+08	3.32373e+08	1.66288e+08	6.71471e+07	2.78798e+07	9.03669e+06	6.519e+06	2.33164e+06	2.7421e+06	18587.2	149043	2.90548e+06	51149.6
VYRIQDGEKKPIGWDTD	456	472	4	0	505.759	6	14	8.1561	8.43613	507.696	6.55201	0.4	1					0.112256		2.24604e+06	429507	1.25971e+07	1.67995e+07	4.76913e+07	7.46549e+07	1.06005e+08	1.11989e+08	9.06583e+07	5.38677e+07	5.6133e+07	8.62913e+06	3.78603e+06	228569	6.03756e+07	0	2.05071e+06	114376	1.40519e+07	0	108298
VYRIQDGEKKPIGWDTDISW	456	475	3	0	802.741	7	17	10.8893	11.2317	805.319	6.28175	0.6	0					0.109396		620401	632144	1.51932e+07	2.86652e+07	7.41347e+07	2.52043e+08	2.61818e+08	3.27958e+08	4.27017e+08	2.57704e+08	1.76622e+08	1.13718e+08	4.45123e+07	1.69448e+07	9.74058e+06	2.46133e+06	3.0218e+06	4.35735e+06	1.91723e+06	387098	1.11477e+07	236859	178025	1.04844e+06	455412
VYRIQDGEKKPIGWDTDISW	456	475	4	0	602.308	7	17	10.9981	11.0292	604.346	6.70058	0.3	0					0.136812		0	0	205417	413377	1.27005e+06	3.40401e+06	7.02274e+06	8.58436e+06	7.50951e+06	5.36445e+06	3.77575e+06	2.28441e+06	841646	327337	234987	0	0	0	288157	0	378521	0	765824	0	118922
VYRIQDGEKKPIGWDTDISWL	456	476	2	0	1260.15	7	18	12.1506	12.2131	1264.13	6.43052	1	1	1.08143	-0.565275	-1	-2	0.463979		0	0	0	0	199046	1.49915e+06	2.33129e+06	3.16343e+06	2.85036e+06	3.65888e+06	1.51456e+06	245652	0	0	0	0	0	5298.05	0	14780.6	0	0	0	0	0	250532
VYRIQDGEKKPIGWDTDISWL	456	476	3	0	840.436	7	18	11.1693	11.5436	846.605	16.9816	1	0	3.93956	0.440326	-3	-11	0.102473		49029.1	177450	0	0	0	226906	2.48684e+06	157690	501784	5.99296e+06	5.09412e+06	8.87279e+06	3.44886e+07	2.88424e+07	5.38469e+07	1.22266e+08	1.50588e+08	2.47417e+08	3.63162e+08	3.13107e+08	2.94094e+08	2.0775e+08	1.23377e+08	6.48442e+07	2.38903e+07	5.06192e+06
VYRIQDGEKKPIGWDTDISWL	456	476	4	0	630.579	7	18	11.8858	12.4472	632.747	7.1462	1	0	1.2753	1.04381	-1	-1	0.156646		743302	559235	952170	1.96414e+06	1.27974e+07	2.40328e+07	5.73912e+07	7.35494e+07	7.95661e+07	7.02833e+07	3.94569e+07	2.64483e+07	7.14236e+06	3.84872e+06	1.80016e+06	3.23684e+06	2.86663e+06	6.1382e+06	6.02054e+06	8.46583e+06	3.63036e+06	1.63161e+06	273929	0	0	71714.5
VYRIQDGEKKPIGWDTDISWLTG	456	478	3	0	893.126	7	20					-1
VYRIQDGEKKPIGWDTDISWLTGEE	456	480	3	0	979.154	7	22					-1
VYRIQDGEKKPIGWDTDISWLTGEEL	456	481	2	0	1524.77	7	23	12.4003	13.2044	1529.81	8.26256	1	0	1.09114	1.82682	1	-3	0.200729		1.03674e+06	0	2.20712e+06	767468	1.12794e+07	1.56716e+07	5.0816e+07	7.77777e+07	1.33356e+08	1.74086e+08	2.12736e+08	1.92535e+08	1.55801e+08	1.00086e+08	5.00474e+07	1.4705e+07	2.27239e+06	0	9373.88	0	324273	0	303272	0	0	0	0	0	297415	0
VYRIQDGEKKPIGWDTDISWLTGEEL	456	481	3	0	1016.85	7	23	12.3691	13.2884	1020.27	8.44732	0.6	0					0.0875001		819133	2.66751e+07	8.38306e+07	1.75397e+08	3.42462e+08	5.99799e+08	1.00139e+09	1.8053e+09	2.67276e+09	3.73766e+09	4.26454e+09	3.97057e+09	3.37468e+09	2.33647e+09	1.38084e+09	7.4439e+08	3.70391e+08	1.74181e+08	7.40991e+07	4.12538e+07	1.72981e+07	6.09111e+06	1.47774e+06	2.15066e+06	137470	0	474036	667541	321850	4.26933e+06
VYRIQDGEKKPIGWDTDISWLTGEEL	456	481	4	0	762.888	7	23	12.4003	13.2517	765.454	8.43939	0.6	0					0.0592544		957295	7.61954e+06	8.76345e+06	6.75355e+07	1.28547e+08	2.21053e+08	3.37275e+08	6.6998e+08	1.0347e+09	1.39601e+09	1.59268e+09	1.51583e+09	1.23412e+09	8.06508e+08	5.24693e+08	2.81574e+08	1.33323e+08	3.45423e+07	3.01385e+07	1.13171e+07	5.7765e+06	1.26437e+06	2.83997e+06	433322	759233	516120	1.53626e+06	207716	301872	632497
VYRIQDGEKKPIGWDTDISWLTGEELHV	456	483	3	0	1095.56	8	25	11.7925	11.8703	1102.98	20.2806	0.6	0					0.235962		0	0	0	0	0	0	0	0	0	0	0	0	0	0	0	0	314240	5.961e+06	1.66529e+07	6.39298e+07	1.55985e+08	2.86609e+08	3.80312e+08	3.16595e+08	2.89675e+08	5.80097e+07	0	0	0	0
YRIQDGEKKPIGWD	457	470	2	0	852.939	5	11					-1
YRIQDGEKKPIGWD	457	470	3	0	568.962	5	11	8.125	8.54513	570.962	4.98555	1	0	1.54943	0.588415	1	1	0.166212		112422	429548	4.96888e+06	1.97208e+07	4.38543e+07	6.8553e+07	7.40488e+07	7.11756e+07	3.59717e+07	1.47198e+07	4.74977e+06	1.04633e+06	275186	979618	138476	271694	578433
YRIQDGEKKPIGWDTD	457	472	2	0	960.976	6	13	7.90375	8.31167	964.565	6.04211	1	0	1.60572	0.549014	1	-1	0.321533		0	1.41056e+06	1.15914e+06	2.18841e+07	4.23902e+07	8.1166e+07	1.13813e+08	1.15093e+08	9.28035e+07	6.58821e+07	3.52249e+07	1.2872e+07	2.02411e+06	1.27304e+06	0	1.51648e+06	1.05274e+06	3.20479e+06	5.30451e+06	6.78761e+06
YRIQDGEKKPIGWDTD	457	472	3	0	640.987	6	13	7.9816	8.28055	643.247	5.64467	1	0	1.45665	0.19758	1	0	0.0801313		0	3.14755e+06	1.40474e+07	3.89635e+07	9.15943e+07	1.54356e+08	2.08677e+08	2.09313e+08	1.72412e+08	1.03039e+08	8.11819e+07	1.80992e+07	2.50002e+06	5.17606e+06	1.09164e+06	1.20453e+06	396427	209291	0	0
YRIQDGEKKPIGWDTD	457	472	4	0	480.992	6	13	8.0127	8.125	482.694	5.67472	1	0	1.46792	-0.404394	1	0	0.126983		0	161027	148124	1.3759e+06	2.86123e+06	3.03892e+06	1.05082e+07	8.53115e+06	8.12817e+06	2.89447e+06	1.38145e+06	326015	0	375198	0	199694	0	37961.4	0	0
YRIQDGEKKPIGWDTDISW	457	475	3	0	769.718	6	16	10.7959	11.2161	772.444	6.79189	1	0	1.4093	0.588468	-1	-2	0.20401		5144.78	1.58944e+06	954182	3.13496e+06	2.1665e+07	6.0665e+07	9.7984e+07	1.29763e+08	1.3484e+08	1.10812e+08	7.11289e+07	3.62313e+07	1.05462e+07	1.10221e+06	1.87222e+06	408105	2.11503e+06	2.72217e+06	8.21828e+06	2.72677e+06	1.04395e+07	0	1.61803e+06
YRIQDGEKKPIGWDTDISW	457	475	4	0	577.541	6	16	9.23395	9.74743	579.961	8.29937	1	0	1.8687	0.889482	0	-3	0.0671865		108209	0	33198.2	1.99979e+07	15500.7	0	8.51161e+06	1.01638e+08	3.53839e+08	6.15233e+08	6.96574e+08	5.23945e+08	1.04635e+08	1.45114e+07	3.77983e+06	4.12577e+06	896205	352919	256789	7.79725e+06	132506	1.31791e+06	104217
YRIQDGEKKPIGWDTDISWL	457	476	2	0	1210.62	7	17	12.2755	12.2911	1215.56	8.42468	1	0	1.75586	-0.716266	1	-3	0.0714522		0	0	0	0	0	0	0	415794	2.03776e+06	4.56244e+06	4.8321e+06	2.82786e+06	2.19644e+06	0	0	0	0	0	0	0	0	0	0	0	0
YRIQDGEKKPIGWDTDISWL	457	476	3	0	807.413	7	17	11.8858	12.4472	810.398	7.49184	0.6	0					0.279638		0	2.03854e+06	2.00193e+06	6.16638e+06	1.65491e+07	6.08561e+07	7.86561e+07	1.1571e+08	1.36048e+08	1.23715e+08	7.9465e+07	4.39627e+07	1.57642e+07	2.37166e+06	1.00809e+06	1.06616e+06	732915	1.22529e+06	2.26302e+06	1.93977e+06	1.50673e+06	2.98152e+07	215831	93179.2	1.76516e+07
YRIQDGEKKPIGWDTDISWLTGEEL	457	481	3	0	983.826	7	22	12.3379	12.8691	987.347	8.80167	0.6	0					0.190029		141128	2.95371e+06	1.48693e+07	3.6789e+07	7.23129e+07	1.32643e+08	2.24757e+08	3.93457e+08	6.26805e+08	8.01578e+08	9.29139e+08	8.98264e+08	7.41009e+08	5.17861e+08	3.33437e+08	1.651e+08	7.31845e+07	3.3715e+07	1.09854e+07	2.06899e+06	2.69035e+06	136784	12818.4	8.84676e+06	606457	492839	8.23019e+07	824156	0	2.21336e+07
YRIQDGEKKPIGWDTDISWLTGEEL	457	481	4	0	738.121	7	22	12.3691	13.0131	740.732	8.68214	1	0	1.26375	1.31036	1	0	0.117467		854710	250593	3.12662e+06	60952	1.46181e+07	2.93416e+06	5.93915e+07	7.30783e+07	1.59862e+08	1.9902e+08	2.42821e+08	2.27334e+08	1.90351e+08	1.30064e+08	7.19704e+07	3.28832e+07	1.49697e+07	7.60877e+06	1.32635e+06	557421	152470	1.3085e+06	397558	288427	257226	488841	308276	756891	0	1.05443e+06
RIQDGEKKPIGWDTD	458	472	2	0	879.444	6	12	7.38715	7.55812	882.776	5.6382	1	0	1.63046	-0.215185	1	0	0.446177		0	0	757859	2.57265e+06	8.60826e+06	1.35189e+07	1.7046e+07	1.13788e+07	9.42585e+06	3.75513e+06	3.59939e+06	433561	798621	0	391467	0	0	0	1.87348e+06
RIQDGEKKPIGWDTD	458	472	3	0	586.632	6	12	7.37162	7.65143	588.644	5.011	1	0	1.37561	0.135872	1	1	0.115765		0	0	574027	4.90599e+06	1.9807e+07	3.92137e+07	4.31334e+07	3.50648e+07	1.70455e+07	5.58404e+06	1.49502e+06	558573	0	239047	150330	0	0	0	0
RIQDGEKKPIGWDTDISWL	458	476	3	0	753.059	6	16					-1
RIQDGEKKPIGWDTDISWLTGEEL	458	481	2	0	1393.7	7	21	12.3535	12.5408	1399.29	9.51307	1	1	1.54831	-0.162454	1	-6	0.630219		0	0	0	0	601743	560253	3.15838e+06	5.01197e+06	1.35536e+07	1.52342e+07	1.3196e+07	1.27684e+07	1.28868e+07	1.00149e+07	1.13716e+07	8.07175e+06	4.81968e+06	253001	556252	0	0	0	0	18182.5	199096	0	0	0	512081
RIQDGEKKPIGWDTDISWLTGEEL	458	481	3	0	929.471	7	21	12.2755	13.0131	932.575	7.65883	1	0	1.11778	1.61235	0	1	0.137518		2.44686e+06	1.38283e+06	8.98093e+06	6.79538e+07	4.17154e+07	8.24504e+07	1.77451e+08	2.50497e+08	3.68394e+08	4.41397e+08	4.34012e+08	3.38114e+08	2.42341e+08	1.25745e+08	6.72024e+07	4.93778e+07	8.41435e+06	3.27186e+06	3.11989e+06	1.19431e+06	812314	1.17691e+06	516942	520897	1.72556e+06	265827	169291	394094	0
RIQDGEKKPIGWDTDISWLTGEEL	458	481	4	0	697.355	7	21	12.3223	12.7904	699.8	8.12669	1	0	1.22641	0.743222	1	1	0.208514		629157	1.87469e+06	185632	1.09572e+06	3.11621e+06	6.95501e+06	1.78736e+07	3.12354e+07	4.89029e+07	5.87347e+07	5.72368e+07	4.55292e+07	3.32546e+07	1.56629e+07	5.66285e+06	1.1291e+06	3.0535e+06	311463	0	0	1.1109e+06	0	540926	0	1.60573e+06	208454	2.29156e+06	0	1.63132e+06
RIQDGEKKPIGWDTDISWLTGEELHV	458	483	3	0	1008.18	7	23					0
TDISWLTGEEL	471	481	1	0	1263.61	5	9	11.9636	13.4413	1271.28	6.92471	0.4	0					1.73838		0	4.33418e+06	6.11439e+07	1.42612e+08	1.64322e+08	1.52815e+08	3.40869e+08	1.14648e+09	1.87379e+09	1.02238e+09	2.54512e+08	2.48341e+07	2.58168e+06	4.04697e+07	5.01374e+07
TDISWLTGEEL	471	481	2	0	632.309	5	9	12	12.9159	634.561	3.75988	1	0	1.37649	2.18755	-1	1	0.756256		2.21757e+06	2.37003e+07	9.98897e+07	1.93658e+08	2.02699e+08	1.22827e+08	6.4723e+07	2.49903e+07	1.46594e+07	9.36674e+06	1.85086e+07	1.59121e+07	1.4114e+07	7.97949e+06	3.18783e+06
ISWLTGEEL	473	481	1	0	1047.54	4	7	11.7769	12.8216	1051.05	2.8838	1	0	1.34825	2.60268		0	0.204984		3.61389e+07	2.54501e+08	7.57159e+08	1.18189e+09	1.1357e+09	6.2378e+08	2.26445e+08	7.50304e+07	2.80754e+07	1.30281e+06	155964	320203
ISWLTGEELHV	473	483	2	0	642.335	5	9					-1
LTGEEL	476	481	1	0	661.34	4	4	6.9517	7.82588	663.026	1.3091	1	0	0.935266	2.05279		0	0.243068		2.18943e+08	6.80288e+08	6.7845e+08	3.19015e+08	6.58408e+07	9.07887e+06	215936	0	1.31554e+06
TGEEL	477	481	1	0	548.256	3	3	5.68168	6.36755	549.517	0.961075	1	0	0.901546	1.44544		1	0.574362		3.06859e+08	5.02173e+08	2.89844e+08	9.54145e+07	4.67863e+07	388606	601250
HVEVL	482	486	1	0	596.34	3	3	7.13855	8.0127	597.005	0.314209	1	0	-0.149808	2.05269		1	0.0357385		4.54679e+09	3.16158e+09	1.04631e+09	2.00467e+08	1.64741e+07	462469	3.17133e+06
HVEVLENVPLTTHN	482	495	2	0	801.418	5	11	7.84143	8.46727	804.444	5.11759	1	0	1.60796	1.25183	1	1	0.149528		4.04437e+07	1.22453e+08	2.30054e+08	4.48283e+08	9.03532e+08	1.51688e+09	1.92827e+09	1.77137e+09	1.13038e+09	5.33824e+08	1.8347e+08	5.46683e+07	3.95608e+06	245895	664191	207243	285261
HVEVLENVPLTTHN	482	495	3	0	534.614	5	11	7.81032	8.23387	536.525	4.79762	1	0	1.46612	0.599434	1	1	0.0677253		1.98239e+07	6.88546e+07	1.52992e+08	3.36078e+08	5.90299e+08	8.3667e+08	8.78979e+08	6.79632e+08	5.0627e+08	1.84367e+08	6.49769e+07	4.66938e+07	513257	154868	9.96717e+06	42355.5	0
HVEVLENVPLTTHNF	482	496	2	0	874.952	6	12					-1
HVEVLENVPLTTHNFVRKT	482	500	3	0	745.074	6	16					-1
HVEVLENVPLTTHNFVRKT	482	500	4	0	559.058	6	16					-1
HVEVLENVPLTTHNFVRKTF	482	501	2	0	1190.64	6	17					-1
HVEVLENVPLTTHNFVRKTF	482	501	3	0	794.097	6	17					-1
HVEVLENVPLTTHNFVRKTF	482	501	4	0	595.825	6	17	9.57625	9.88735	598.664	9.92531	0.4	1					0.165951		546184	0	313660	279265	1.18906e+06	4.30241e+06	1.27184e+07	2.66767e+07	5.26736e+07	7.5495e+07	9.17104e+07	8.85782e+07	6.82945e+07	4.02908e+07	1.95894e+07	7.21012e+06	1.93156e+06	674454	963543	147762	253482	269303	4.64123e+07	326974
HVEVLENVPLTTHNFVRKTFF	482	502	3	0	843.12	7	18	10.7804	11.4656	846.751	9.35056	1	0	1.87243	1.4434	1	0	0.141684		733458	7.36549e+06	1.54272e+07	3.07765e+07	9.18293e+07	8.73306e+07	1.4703e+08	2.88471e+08	4.60736e+08	7.86499e+08	1.08369e+09	1.17221e+09	1.10405e+09	8.47392e+08	5.19705e+08	2.83121e+08	1.23966e+08	4.14843e+07	6.51812e+06	707380	389652	253819	0	0	964585	436949
HVEVLENVPLTTHNFVRKTFF	482	502	4	0	632.592	7	18	10.8115	11.528	635.319	9.36454	1	0	1.87621	1.54413	1	0	0.109494		927324	9.78656e+06	2.48817e+06	1.35715e+07	1.47356e+07	2.96426e+07	3.93005e+07	9.84533e+07	1.69543e+08	2.73128e+08	3.78966e+08	4.27103e+08	4.04062e+08	3.11127e+08	1.82922e+08	7.48261e+07	3.64312e+07	1.24118e+07	1.23536e+06	1.18255e+06	151882	607151	300012	1.28849e+06	401535	287738
HVEVLENVPLTTHNFVRKTFFTL	482	504	3	0	914.497	7	20	11.6214	12.5564	918.656	10.8055	0.6	0					0.129733		2.19454e+06	1.08871e+06	2.03401e+06	9.54593e+06	1.06322e+07	1.2836e+07	2.86299e+07	4.83047e+07	9.47897e+07	1.72537e+08	2.98568e+08	4.38042e+08	5.28415e+08	5.63818e+08	4.80443e+08	3.31461e+08	2.0245e+08	9.75971e+07	2.87425e+07	3.17289e+06	4.41298e+06	792521	124581	184561	0	149887	161875	0
HVEVLENVPLTTHNFVRKTFFTL	482	504	4	0	686.125	7	20	11.7147	12.0259	689.315	11.0877	1	0	2.04264	0.237088	0	0	0.0840369		441592	739255	626304	2.06548e+06	2.23655e+06	4.55173e+06	7.07471e+06	9.94708e+06	2.26425e+07	4.53966e+07	7.07828e+07	1.11311e+08	1.38181e+08	1.41426e+08	1.265e+08	8.68091e+07	5.07696e+07	1.16686e+07	8.82068e+06	2.20526e+06	754074	671240	245006	0	1.32511e+06	1.87592e+07	273216	0
HVEVLENVPLTTHNFVRKTFFTLA	482	505	2	0	1406.76	7	21	11.6214	11.8703	1413.47	11.7045	1	0	2.05714	0.0361614	-1	0	0.336263		0	0	363120	0	0	0	234632	0	451715	1.37936e+06	6.57893e+06	1.80853e+07	3.36372e+07	3.70406e+07	3.81762e+07	3.14116e+07	1.62708e+07	1.67543e+06	922268	316410	362651	348941	0	0	0	0	0	0	0
HVEVLENVPLTTHNFVRKTFFTLA	482	505	3	0	938.176	7	21	11.5591	12.4784	942.414	11.0003	1	0	1.89363	2.19819	0	0	0.141041		830451	1.33103e+07	8.86402e+06	1.47686e+07	1.9566e+08	4.47562e+07	6.88867e+07	2.39868e+08	1.91595e+08	3.41378e+08	5.96126e+08	9.20649e+08	1.22826e+09	1.4037e+09	1.39784e+09	1.15582e+09	7.07933e+08	3.9379e+08	1.41489e+08	2.31259e+07	1.52938e+07	4.46857e+06	449170	1.56319e+06	348859	1.57309e+06	136556	0	0
HVEVLENVPLTTHNFVRKTFFTLA	482	505	4	0	703.884	7	21	11.5747	12.5096	707.128	11.2615	1	0	1.95427	2.24867	0	0	0.10119		382433	1.26762e+06	7.97895e+06	2.98555e+06	7.48893e+06	1.20186e+07	2.56087e+07	3.34283e+07	5.01014e+07	1.14598e+08	1.95686e+08	3.42825e+08	4.74677e+08	5.55336e+08	5.29212e+08	4.14899e+08	2.48561e+08	1.05871e+08	2.94395e+07	7.23056e+06	4.78274e+06	4.04647e+06	779036	819000	301076	1.54571e+06	872890	749810	319873
HVEVLENVPLTTHNFVRKTFFTLAF	482	506	2	0	1480.3	7	22	12.8691	13.1574	1486.28	10.1528	1	1	1.58969	0.163179	1	-4	0.621058		337353	2.40331e+06	4.89636e+06	1.09233e+07	7.10352e+06	2.34187e+06	212421	559970	494184	1.79883e+06	6.84109e+06	1.32874e+07	2.23701e+07	2.69736e+07	2.82948e+07	2.52078e+07	1.74703e+07	5.37206e+06	2.87716e+06	23958.7	9681.82	0	0	0	0	0	0	0	0	0
HVEVLENVPLTTHNFVRKTFFTLAF	482	506	3	0	987.199	7	22	12.7592	13.5679	991.701	11.6872	1	0	1.92978	1.84171	1	1	0.134445		0	87715.4	556651	6.9587e+06	1.85512e+07	3.19776e+07	5.84627e+07	9.7634e+07	1.44671e+08	2.38668e+08	3.91121e+08	6.20997e+08	8.41938e+08	1.01358e+09	1.09007e+09	9.68094e+08	7.01911e+08	4.89826e+08	2.63428e+08	1.11397e+08	5.13324e+07	1.35247e+07	359869	268984	151356	347623	0	169187	0	0
HVEVLENVPLTTHNFVRKTFFTLAF	482	506	4	0	740.651	7	22	12.728	13.5837	744.051	11.78	1	0	1.95034	1.99318	1	1	0.128668		45961.1	555816	2.01759e+06	4.81134e+06	6.73512e+06	1.00927e+07	1.86486e+07	2.77692e+07	4.72509e+07	8.47912e+07	1.39056e+08	2.27482e+08	3.21377e+08	3.90648e+08	4.16415e+08	3.62818e+08	2.83712e+08	1.8037e+08	1.08252e+08	4.44815e+07	1.71129e+07	3.50733e+06	1.10656e+06	581530	348141	93343.7	449409	397097	592906	226546
EVLENVPLTTHN	484	495	2	0	683.354	5	9	7.38715	7.90375	686.212	4.92387	0.6	0					0.164521		4.156e+06	2.36698e+06	1.41576e+07	3.95591e+07	9.09168e+07	1.59111e+08	1.75291e+08	1.27894e+08	6.56956e+07	1.79348e+07	2.141e+06	141893	508724	632101	895780
EVLENVPLTTHNFVRKTF	484	501	3	0	715.388	6	15					-1
EVLENVPLTTHNFVRKTFF	484	502	3	0	764.411	6	16	11.0448	11.2785	767.959	9.2483	0.6	0					0.160779		8.01485e+06	205636	318922	877220	539392	3.80112e+06	2.74974e+06	1.3209e+07	2.74574e+07	4.68052e+07	5.6582e+07	5.93637e+07	5.07185e+07	3.43299e+07	1.9445e+07	7.77786e+06	754862	177310	771296	2.65453e+06	2.00656e+06	850149	1.71008e+06
EVLENVPLTTHNFVRKTFFTL	484	504	3	0	835.788	7	18					-1
EVLENVPLTTHNFVRKTFFTLA	484	505	3	0	859.467	7	19					-1
LENVPLTTHNFVRKTFF	486	502	3	0	688.374	6	14					0
ENVPLTTHN	487	495	1	0	1024.51	4	6	5.03627	5.69743	1028.54	3.45653	0.6	0					0.244497		4.56023e+06	1.39574e+07	4.43614e+07	1.0449e+08	1.4545e+08	1.21006e+08	5.37496e+07	1.02124e+07	376781	233528	379411
ENVPLTTHN	487	495	2	0	512.757	4	6	5.02063	5.77618	514.812	3.52791	0.6	0					0.0672811		6.22639e+07	2.11524e+08	5.72643e+08	1.27181e+09	1.75499e+09	1.51698e+09	7.17205e+08	2.17724e+08	4.78645e+07	5.3494e+06	1.14944e+07
ENVPLTTHNF	487	496	2	0	586.291	5	7					-1
ENVPLTTHNFVRKTF	487	501	2	0	901.981	6	12	8.40502	8.85675	905.761	6.47807	0.6	0					0.218639		969671	9.76821e+06	781882	9.26092e+06	2.25658e+07	5.02396e+07	9.90801e+07	1.23939e+08	1.48058e+08	1.05453e+08	6.67158e+07	3.09617e+07	7.24803e+06	956231	0	183219	0	5547.86	261902
ENVPLTTHNFVRKTF	487	501	4	0	451.494	6	12					-1
ENVPLTTHNFVRKTFF	487	502	3	0	650.679	6	13	10.0895	10.5759	653.546	7.41217	1	0	2.11959	0.802027	1	1	0.0869132		0	5.84869e+06	3.12286e+07	4.8834e+07	9.40514e+07	1.913e+08	3.61434e+08	5.96905e+08	8.14099e+08	8.28725e+08	6.98988e+08	5.05473e+08	2.25945e+08	8.8011e+07	2.88176e+07	1.57926e+06	0	283009	264939	0
ENVPLTTHNFVRKTFF	487	502	4	0	488.261	6	13	10.1518	10.4048	490.475	7.6654	1	0	2.21457	0.0494383	1	1	0.104995		125612	0	66660.6	1.12363e+06	3.74685e+06	9.82214e+06	2.33525e+07	4.22404e+07	5.6128e+07	5.61522e+07	4.61972e+07	3.03356e+07	1.44896e+07	3.66232e+06	1.78939e+06	94047.1	6.60859e+06	32442.5	43650.7	0
ENVPLTTHNFVRKTFFTL	487	504	2	0	1082.58	6	15	11.3097	11.668	1087.52	8.56098	1	0	2.12235	0.388993	1	1	0.289462		1.20208e+06	574252	3.61537e+06	3.193e+06	3.1311e+06	866942	4.57694e+06	1.18351e+07	3.36387e+07	5.26195e+07	6.6985e+07	6.35122e+07	4.38093e+07	1.63612e+07	2.51357e+06	0	0	0	310346	0	0	0
ENVPLTTHNFVRKTFFTL	487	504	3	0	722.056	6	15	11.2785	11.6836	725.446	8.85015	1	0	2.21635	0.539822	1	1	0.0855602		1.92001e+06	3.57746e+06	4.68169e+06	9.72006e+06	1.74085e+07	2.19943e+07	4.71968e+07	8.65362e+07	1.66846e+08	2.34727e+08	2.79204e+08	3.00003e+08	2.25756e+08	1.1493e+08	7.67024e+07	2.74903e+07	1.59481e+06	1.31408e+06	490686	427005	902453	221289
ENVPLTTHNFVRKTFFTLA	487	505	2	0	1118.1	6	16	11.1849	11.5747	1123.46	9.353	0.6	0					0.169477		0	484822	283754	4.63687e+06	9.61872e+06	2.34489e+07	3.07113e+07	5.42654e+07	1.01774e+08	1.61934e+08	2.03905e+08	2.23382e+08	2.12388e+08	1.66364e+08	9.43427e+07	3.50271e+07	5.48902e+06	0	306943	0	0	274707	0
ENVPLTTHNFVRKTFFTLA	487	505	3	0	745.736	6	16	11.1849	11.7666	749.33	9.42472	0.6	0					0.086637		1.81318e+06	8.7153e+06	3.68643e+07	5.06881e+07	9.31247e+07	1.52057e+08	2.0636e+08	3.54807e+08	6.30358e+08	1.03242e+09	1.41164e+09	1.58967e+09	1.43281e+09	1.03128e+09	6.60268e+08	3.27141e+08	1.24882e+08	3.49102e+07	1.29389e+07	1.45955e+06	23829.7	616447	137939
ENVPLTTHNFVRKTFFTLA	487	505	4	0	559.553	6	16	11.2161	11.528	562.181	9.15349	1	0	2.12898	0.239238	1	1	0.178651		0	120644	218970	1.81381e+07	669975	2.52486e+06	3.26237e+06	1.74301e+07	2.02962e+07	3.73833e+07	5.22211e+07	6.38996e+07	5.47948e+07	3.79119e+07	2.20781e+07	9.82425e+06	1.89164e+06	231186	0	403113	0	191740	340471
ENVPLTTHNFVRKTFFTLAF	487	506	2	0	1191.63	7	17	12.728	13.3729	1196.78	8.83178	0.6	0					0.377023		2.10451e+07	2.13034e+07	1.75974e+07	4.79322e+06	7.35545e+06	4.32938e+06	1.21923e+07	2.38292e+07	4.7972e+07	8.26557e+07	1.13219e+08	1.34945e+08	1.28518e+08	1.03515e+08	6.2189e+07	3.06234e+07	5.75238e+06	225273	0	74420.1	96896.5	298740	83595.5	101290	21320.5
ENVPLTTHNFVRKTFFTLAF	487	506	3	0	794.758	7	17	12.6032	13.4255	798.328	9.23893	0.6	0					0.104573		1.03548e+08	1.355e+08	8.5719e+07	7.6411e+07	6.39915e+07	8.9575e+07	1.46335e+08	2.51212e+08	4.43431e+08	7.01935e+08	9.69139e+08	1.17915e+09	1.16997e+09	9.13778e+08	6.32271e+08	3.44369e+08	1.63449e+08	6.07118e+07	2.22748e+07	2.6997e+06	608166	424707	798829	3.39845e+06	1.05847e+06
FVRKTF	496	501	2	0	399.237	4	4	6.62442	7.18518	400.716	2.46102	1	0	2.33944	1.04198		0	0.116286		1.53402e+07	1.05685e+08	2.76351e+08	3.39513e+08	2.34179e+08	9.30135e+07	1.72274e+07	852450	0
FVRKTFF	496	502	2	0	472.771	4	5	9.31175	9.85627	474.655	3.16514	0.6	0					0.0714312		2.18994e+07	1.46648e+08	3.71823e+08	8.07355e+08	9.63705e+08	5.89064e+08	2.53206e+08	5.55729e+07	4.70456e+06	117958
FVRKTFF	496	502	3	0	315.517	4	5	7.40268	9.79408	317.937	6.65895	0.4	1					0		1.65573e+06	2.63261e+07	2.42332e+08	2.2619e+08	2.39686e+08	1.64254e+08	5.45e+07	9.38011e+06	4.64822e+09	1.07124e+06
FVRKTFFTL	496	504	2	0	579.837	5	7	10.9826	11.7458	582.509	4.60843	1	0	2.54955	1.69496	1	0	0.0816753		3.94043e+06	1.90936e+07	6.25368e+07	1.92453e+08	4.15378e+08	5.93793e+08	5.66702e+08	3.53165e+08	1.38116e+08	3.52523e+07	4.10713e+06	95735.3	0
FVRKTFFTL	496	504	3	0	386.894	5	7	11.0292	11.5902	388.688	4.64707	1	0	2.57647	1.04278	1	0	0.0699986		340457	2.06491e+06	8.16795e+06	4.0939e+07	9.46317e+07	1.47065e+08	1.37403e+08	8.3646e+07	2.93212e+07	3.24741e+06	418699	0	0
FVRKTFFTLA	496	505	2	0	615.356	5	8	10.4048	11.3565	618.262	5.0378	1	0	2.40999	2.30285	0	0	0.135802		6.36124e+07	5.77977e+07	1.09583e+08	2.76054e+08	6.09667e+08	1.06674e+09	1.27143e+09	1.03617e+09	5.76371e+08	2.21321e+08	5.21885e+07	5.67509e+06	124650	0
FVRKTFFTLA	496	505	3	0	410.573	5	8	10.5447	10.8115	412.563	5.19558	1	0	2.50616	0.0937304	0	0	0.0802011		454119	1.86478e+06	9.01544e+06	3.05139e+07	7.46123e+07	1.38911e+08	1.66724e+08	1.35869e+08	7.70791e+07	2.74476e+07	4.38823e+06	186979	0	58220.9
FVRKTFFTLAF	496	506	2	0	688.89	5	9	12.5252	13.3303	692.112	5.56288	0.4	0					0.0418479		1.49817e+07	4.08341e+07	9.05738e+07	2.09696e+08	5.0786e+08	9.33467e+08	1.29724e+09	1.31695e+09	9.5469e+08	4.97014e+08	1.88996e+08	5.26992e+07	6.29956e+06	231362	163978
FVRKTFFTLAF	496	506	3	0	459.596	5	9	12.5252	13.1104	461.737	5.54175	1	0	2.34185	1.12062	1	0	0.0692243		567797	4.45452e+06	2.95272e+07	5.39146e+07	1.23296e+08	2.45673e+08	3.26947e+08	3.28432e+08	2.42708e+08	1.1651e+08	4.33411e+07	1.0317e+07	404417	0	1.31693e+06
FTLAF	502	506	1	0	598.324	4	3	11.8236	12.6968	600.69	1.98031	0.4	0					0.182212		5.89682e+07	2.86328e+08	5.40029e+08	4.6782e+08	1.92406e+08	3.47704e+07	1.63743e+06	1.46835e+06
TLAF	503	506	1	0	451.255	3	2	9.38953	9.94955	452.714	1.18132	1	0	2.21951	1.03956		1	0.127514		1.84108e+08	4.34834e+08	3.84679e+08	1.3403e+08	1.69778e+07	1.23543e+06
TLAFCDF	503	509	1	0	816.36	4	5	12.4784	12.5096	818.321	1.3921	1	0	0.697059	-0.6659		1	3.6294		474665	1.45371e+06	1.37605e+06	882358	649171	0	0	0	0	0
AFCDF	505	509	1	0	602.228	4	3	10.5292	11.4033	602.591	-0.0783105	1	0	-0.787772	2.05247		1	0.0548574		1.20772e+09	4.59805e+08	7.84344e+07	3.30686e+06	301319	206204	398653	323171
FCDF	506	509	1	0	531.191	4	2	9.76298	10.656	531.48	-0.111562	1	1	-0.932478	2.11343		1	0.0743781		5.91352e+09	1.86544e+09	2.11988e+08	3.14195e+06	346901	316081	755265
FCDFCRKLLFQGF	506	518	2	0	812.394	6	11					-1
CDFCRKLLFQGFRCQTCGYKFHQRCSTEVPLM	507	538	4	0	961.951	10	29					-1
DFCRKLLFQG	508	517	2	0	613.821	5	8	10.1518	10.2611	615.589	2.72265	0.6	0					0.265099		0	1.91989e+06	7.39245e+06	1.10532e+07	6.2621e+06	3.24714e+06	479434	284139	254018	293368	0	480478	652433	0
FCRKLLFQGF	509	518	2	0	629.842	5	8					-1
CRKLL	510	514	2	0	316.699	4	3	6.76463	6.96728	317.38	0.924883	1	1	0.842723	-0.113002		0	0.213496		5.21825e+07	3.56866e+07	4.60993e+07	2.27273e+07	5.80826e+06	173341	0	104339
CRKLLF	510	515	2	0	390.233	4	4	9.35842	10.1829	391.229	1.44759	0.4	0					0.100519		1.27768e+07	1.70113e+08	3.08791e+08	1.24621e+08	2.81524e+07	1.0439e+06	211804	0	0
CRKLLFQG	510	517	1	0	964.54	5	6	8.4984	8.81005	967.366	2.18046	1	0	1.11146	0.23854	1	0	0.199199		9.16316e+06	8.00755e+07	1.89885e+08	2.34771e+08	1.30668e+08	4.58512e+07	8.58161e+06	187310	0	72475.8	0	0
CRKLLFQG	510	517	2	0	482.773	5	6	8.4984	9.10942	484.214	2.23518	1	0	1.15593	1.20404	1	0	0.0383643		1.44618e+08	9.431e+08	2.62852e+09	3.23801e+09	1.81007e+09	6.26311e+08	1.68403e+08	2.73906e+07	1.77678e+06	456267	275761	2.65104e+06
CRKLLFQG	510	517	3	0	322.185	5	6	8.54513	9.02793	323.126	2.17871	1	0	1.11004	0.790524	1	0	0.0731167		5.5012e+06	7.41115e+07	2.10055e+08	2.33414e+08	1.22622e+08	3.64431e+07	1.50329e+07	312302	80404.6	546065	0	0
CRKLLFQGF	510	518	1	0	1111.61	5	7	10.9826	11.4812	1114.42	2.05942	1	0	0.774012	0.841643	1	0	0.265015		3.34636e+06	5.88391e+07	1.23416e+08	1.49977e+08	8.55346e+07	3.15124e+07	1.35149e+06	0	0	59809.7	235751	253555	501490
CRKLLFQGF	510	518	2	0	556.308	5	7	10.8582	11.6836	557.823	2.27801	0.6	0					0.0362615		1.96627e+08	1.41789e+09	4.13911e+09	5.52616e+09	3.46587e+09	1.38375e+09	4.13979e+08	9.59684e+07	3.45917e+06	1.06473e+06	1.18958e+06	389454	264867
CRKLLFQGFRC	510	520	3	0	457.578	6	9	10.2922	10.5759	458.744	2.53403	0.5	0					0.127052		0	1.58962e+06	1.58955e+07	3.01412e+07	2.44026e+07	9.42312e+06	2.21148e+06	181806	250272	109880	81771.4	393769	72732.2	0	324243	0
CRKLLFQGFRCQTCG	510	524	3	0	587.29	6	13	9.73187	10.0739	589.163	4.3739	0.6	1					0.123891		0	4.5681e+06	3.27208e+07	8.60201e+07	1.28149e+08	1.23928e+08	9.08541e+07	4.53618e+07	1.11292e+07	1.77507e+06	8.96845e+06	1.88604e+07	4.82009e+07	3.6474e+06	1.15815e+06	1.53445e+06	0	0	363068	0
CRKLLFQGFRCQTCGYKFHQRC	510	531	5	0	545.268	8	20					-1
CRKLLFQGFRCQTCGYKFHQRCST	510	533	4	0	728.353	8	22	9.98065	10.1985	734.299	21.7751	0.6	0					0.0879208		1.03519e+07	2.60476e+06	2.546e+06	3.47004e+06	3.53809e+06	1.57649e+06	2.23667e+06	3.08786e+06	2.28548e+06	3.47767e+06	3.3159e+06	3.06693e+06	176457	132260	0	0	0	0	0	1.19278e+07	9.77001e+07	3.93492e+08	7.93065e+08	1.0454e+09	1.02778e+09	7.86753e+08	4.81911e+08	2.52762e+08	1.15129e+08	4.55201e+07
CRKLLFQGFRCQTCGYKFHQRCSTE	510	534	4	0	760.613	8	23	9.54512	9.63852	762.933	7.19864	1	0	0.865591	-0.465349		0	0.0814157		0	0	0	630126	3.7613e+06	8.0273e+06	1.18207e+07	1.93851e+07	2.92777e+07	3.3666e+07	3.05268e+07	2.31246e+07	1.60144e+07	2.80574e+06	5.98131e+06	345723	403593	0	166035	0	0	0	291405	0	0	47052.5	169288	0	0	0
CRKLLFQGFRCQTCGYKFHQRCSTEVPLM	510	538	4	0	870.675	9	26	10.3389	11.2005	873.547	9.05842	0.6	0					0.192015		0	406376	912433	7.04983e+06	5.28184e+07	1.38944e+08	2.6633e+08	4.84392e+08	7.74151e+08	1.13585e+09	1.43827e+09	1.67518e+09	1.6178e+09	1.39116e+09	1.03594e+09	6.95492e+08	4.21958e+08	2.14151e+08	9.70404e+07	3.01674e+07	7.2133e+06	1.67403e+06	274931	3.77735e+06	528053	0	219518	2.83404e+07	0	650291
CRKLLFQGFRCQTCGYKFHQRCSTEVPLM	510	538	5	0	696.741	9	26	10.6715	10.9826	699.01	8.916	1	0	1.01157	0.236604	1	-1	0.0641928		0	0	935647	5.42948e+06	2.07961e+07	4.09528e+07	7.56468e+07	1.36693e+08	1.40211e+08	3.15432e+08	4.05616e+08	4.69358e+08	4.5666e+08	2.54454e+08	2.71463e+08	1.73342e+08	9.33231e+07	4.734e+07	1.57933e+07	7.67547e+06	1.29859e+06	33382.9	339778	3.58408e+06	0	21235.3	0	638206	8.53794e+06	0
CRKLLFQGFRCQTCGYKFHQRCSTEVPLM	510	538	6	0	580.786	9	26	10.6093	10.8271	582.676	8.9106	1	0	1.01056	-0.0641945	1	-1	0.0467542		444883	0	0	975608	1.63203e+06	5.75158e+06	1.32591e+07	2.38391e+07	3.80596e+07	6.39298e+07	7.91213e+07	9.37513e+07	9.56287e+07	7.58278e+07	5.64546e+07	3.54601e+07	1.81431e+07	6.66262e+06	1.18689e+06	350531	0	98687	0	112195	0	65173.1	98140.4	283602	114545	154336
CRKLLFQGFRCQTCGYKFHQRCSTEVPLMC	510	539	3	0	1194.9	9	27	10.9048	11.1071	1199.22	10.4047	1	1	1.21849	-0.114346	1	-1	0.369081		4.13937e+06	0	0	319005	0	336782	3.12981e+06	7.06015e+06	1.3238e+07	2.0076e+07	3.10484e+07	3.447e+07	3.97094e+07	3.9004e+07	3.17573e+07	1.96696e+07	8.6081e+06	0	342170	0	401714	480549	740009	897541	172824	0	0	0	0	291912
CRKLLFQGFRCQTCGYKFHQRCSTEVPLMC	510	539	4	0	896.427	9	27	10.9204	11.2317	899.402	9.34723	1	0	1.02752	0.237518	1	-1	0.0697362		0	0	1.54157e+06	1.95208e+06	8.22895e+06	1.92603e+07	3.78791e+07	5.86659e+07	8.46343e+07	2.16749e+08	1.99864e+08	2.44201e+08	2.56375e+08	2.96429e+08	2.0506e+08	1.51118e+08	8.83074e+07	5.74933e+07	2.17692e+07	9.94481e+06	406020	438887	505537	222216	0	998586	1.29032e+06	643151	736535	222827
CRKLLFQGFRCQTCGYKFHQRCSTEVPLMC	510	539	5	0	717.343	9	27	10.8271	11.1538	719.766	9.56181	1	0	1.06627	0.287078	1	-1	0.10625		321336	0	214768	1.24615e+06	3.26355e+06	8.07803e+06	9.34415e+06	2.3196e+07	3.60193e+07	1.05261e+08	8.98183e+07	1.10423e+08	1.27822e+08	1.2639e+08	1.12121e+08	6.50065e+07	4.88209e+07	2.72543e+07	3.46486e+06	3.08872e+06	1.67713e+06	422712	138745	625270	581416	2.18025e+06	0	0	0	0
FRCQT	518	522	2	0	327.655	4	3	5.31758	5.82343	329.826	3.89615	0.4	1					0.856256		1.70469e+07	3.87009e+07	2.35188e+07	9.47649e+06	0	2.88204e+06	0	9.97345e+07
FRCQTCG	518	524	2	0	407.67	5	5	5.79195	6.37273	408.621	1.29979	1	0	0.607043	1.10653		0	0.423249		1.77218e+07	6.20376e+07	5.53963e+07	2.62715e+07	4.3396e+06	1.00771e+06	341550	6.83476e+06	215105	545394	64771.8
FRCQTCGYKFHQRC	518	531	4	0	444.952	7	12	7.66698	7.87262	446.032	3.05578	1	0	0.581149	-0.10338		-2	0.137367		0	869846	5.33903e+06	1.23985e+07	1.26264e+07	1.03029e+07	7.44795e+06	1.64102e+06	318941	263888	620.163	0	0	0	0	0	0	516437	0	134101
FRCQTCGYKFHQRCST	518	533	4	0	491.972	7	14	7.4804	7.57367	494.399	8.34218	0.4	1					1.14791		0	0	150472	874745	3.4231e+06	1.22828e+06	3.40518e+06	2.5833e+06	137187	0	119488	0	0	0	0	0	130473	0	191521	150565	0	4.21241e+06
FRCQTCGYKFHQRCSTE	518	534	3	0	698.642	7	15	7.54257	7.65143	700.687	4.70066	1	0	0.867509	-0.415467		0	0.100251		0	0	1.33318e+06	7.25501e+06	1.74122e+07	2.66923e+07	2.78483e+07	2.8137e+07	1.69711e+07	9.75928e+06	1.85534e+06	344936	0	335194	0	0	91601.6	0	18732.3	0	0	0	0
FRCQTCGYKFHQRCSTEVPLM	518	538	2	0	1267.58	8	18	9.52957	9.56068	1272.04	7.14011	0.4	1					0.375999		0	0	0	0	0	1.23992e+06	298644	4.64058e+06	4.41503e+06	4.79031e+06	2.76257e+06	1.54997e+06	0	360059	783716	974813	0	0	0	0	0	0	0	0	0	0	0
FRCQTCGYKFHQRCSTEVPLM	518	538	3	0	845.39	8	18	9.23395	9.80963	848.108	6.36819	1	0	1.06455	1.09009	1	-1	0.116736		257687	5.19783e+06	2.77826e+07	7.79129e+07	1.5374e+08	2.89566e+08	4.66258e+08	6.26396e+08	7.11845e+08	6.59664e+08	5.12524e+08	3.57231e+08	2.32819e+08	2.99961e+07	2.46286e+06	0	445411	1.64093e+06	1.23797e+06	179239	0	0	3.19504e+06	872519	4.40231e+06	2.3791e+06	4.30823e+06
FRCQTCGYKFHQRCSTEVPLM	518	538	4	0	634.294	8	18					-1
FRCQTCGYKFHQRCSTEVPLMC	518	539	3	0	879.727	8	19	10.1051	10.1829	882.858	7.48332	1	0	1.25993	-0.515608	0	-1	0.144894		0	261949	0	502632	2.4155e+06	4.77204e+06	1.15831e+07	1.99372e+07	2.20446e+07	2.79539e+07	2.08297e+07	1.54855e+07	9.80926e+06	1.56745e+06	5.91825e+06	4.15596e+06	298150	2.86408e+06	0	0	0	1.09157e+06	0	0	408653	0	0	0
FRCQTCGYKFHQRCSTEVPLMC	518	539	4	0	660.047	8	19	9.59182	10.0895	662.381	7.42693	1	0	1.24546	0.838579	0	-1	0.19089		377951	588115	2.72199e+06	1.03221e+07	2.40787e+07	4.6327e+07	8.60404e+07	1.28122e+08	1.76384e+08	1.9752e+08	1.77854e+08	1.31482e+08	8.61968e+07	4.47325e+07	1.70855e+07	5.32426e+06	581805	614286	323530	809160	139225	479826	908957	435328	480930	1.98237e+07	3.59547e+06	118734
RCQTCGY	519	525	2	0	415.668	5	5	5.79195	6.01452	416.359	0.775933	1	0	0.0961835	-0.0487675		0	0.596752		5.70915e+06	1.54821e+07	1.09064e+07	3.80069e+06	176483	0	0	47052.5	0	2801.01	0
RCQTCGYKFHQRC	519	531	2	0	815.363	6	11	6.51542	6.85815	817.314	2.74821	1	0	0.557691	0.338788	1	-1	0.238811		100426	2.86371e+06	1.62259e+07	3.61425e+07	3.77102e+07	2.83582e+07	3.7124e+06	5.46938e+06	0	165688	0	0	538385	0	526235	0	0	0
RCQTCGYKFHQRC	519	531	3	0	543.911	6	11	6.49985	7.01405	545.28	2.95441	0.4	0					0.130318		549805	1.45549e+07	5.75867e+07	9.8697e+07	1.09755e+08	7.83775e+07	4.2704e+07	2.69594e+07	4.96208e+06	790377	3.18243e+06	165989	0	120280	117259	0	739757	0
RCQTCGYKFHQRCST	519	533	2	0	909.403	7	13	6.42202	6.4843	912.076	4.08701	1	0	0.872424	-0.565705	-1	-1	0.358739		0	12889.5	52760.1	1.7002e+06	3.4013e+06	4.42285e+06	2.95584e+06	2.81149e+06	515383	183931	12846.2	0	5903.9	0	0	0	118138	0	0	0	0
RCQTCGYKFHQRCST	519	533	3	0	606.605	7	13	6.32603	6.4843	608.56	4.60959	1	0	1.06843	-0.256145	-1	-1	0.212018		11871.5	836348	5.92303e+06	1.29565e+07	2.45597e+07	2.99195e+07	2.3005e+07	1.67721e+07	8.06339e+06	1.79956e+06	409029	1.077e+06	119903	0	190249	0	0	5034.96	2677.43	115838	5.4411e+06
RCQTCGYKFHQRCST	519	533	4	0	455.205	7	13	6.90493	6.99847	459.799	17.1162	0.4	0					0.894849		0	0	0	0	0	0	73082.7	102439	133746	0	275280	0	411995	0	207148	0	0	0	0	0	5.31933e+06
RCQTCGYKFHQRCSTE	519	534	2	0	973.925	7	14	6.42202	6.65558	976.856	4.53461	1	0	0.918819	-0.0132909	1	0	0.295442		0	0	811084	2.43575e+06	9.12648e+06	1.35437e+07	1.47852e+07	9.33894e+06	7.36653e+06	894059	322129	0	133135	186384	117446	0	0	0	0	0	0	120464
RCQTCGYKFHQRCSTE	519	534	3	0	649.619	7	14	6.40385	6.88933	651.591	4.5887	1	0	0.937659	0.799178	1	0	0.142532		5186.92	1.19677e+06	1.9116e+06	2.92614e+07	5.70432e+07	7.00694e+07	7.92138e+07	6.32771e+07	3.99792e+07	1.87999e+07	6.99687e+06	1.48441e+06	0	0	273104	162534	23844.7	348405	0	0	136937	109400
RCQTCGYKFHQRCSTE	519	534	4	0	487.466	7	14					-1
RCQTCGYKFHQRCSTEVPLM	519	538	2	0	1194.05	8	17	8.7011	8.98123	1197.9	6.02464	1	0	1.06748	0.136894	1	-1	0.270382		0	0	0	330042	3.57262e+06	1.28814e+07	3.04156e+07	4.23341e+07	4.34154e+07	3.53905e+07	1.47334e+07	6.46081e+06	1.00018e+06	0	0	272409	0	462961	0	0	0	0	0	0	0	30478.9
RCQTCGYKFHQRCSTEVPLM	519	538	3	0	796.367	8	17	8.79448	9.2184	798.931	6.01172	1	0	1.06378	0.600616	1	-1	0.0662337		3.49607e+06	5.90026e+06	2.82315e+07	6.74666e+07	1.38458e+08	2.55015e+08	3.81025e+08	4.88229e+08	5.04566e+08	4.26694e+08	2.91102e+08	1.75925e+08	8.36357e+07	3.46e+07	8.21528e+06	1.22393e+06	225879	0	867511	388416	216009	267262	722660	0	79.3162	1.21119e+06
RCQTCGYKFHQRCSTEVPLM	519	538	4	0	597.527	8	17	8.73223	9.0435	599.459	6.04741	1	0	1.07401	0.237303	1	-1	0.0463551		146657	2.04701e+06	9.23914e+06	2.49651e+07	5.12419e+07	9.50662e+07	1.65683e+08	2.05267e+08	2.11202e+08	1.75755e+08	1.25124e+08	7.25787e+07	3.52465e+07	1.03046e+07	1.78254e+06	549326	145678	0	0	338626	0	226311	0	0	0	0
RCQTCGYKFHQRCSTEVPLM	519	538	5	0	478.223	8	17					-1
RCQTCGYKFHQRCSTEVPLMC	519	539	3	0	830.704	8	18	9.05905	9.74743	833.552	6.74018	1	0	1.16532	1.45356	1	-1	0.114786		0	1.00045e+06	1.49425e+07	3.26328e+07	7.17467e+07	1.47678e+08	2.47303e+08	3.72459e+08	4.64198e+08	4.52264e+08	3.95558e+08	2.61906e+08	1.57389e+08	7.45461e+07	2.44455e+07	1.97345e+06	249847	301467	205725	0	204781	0	0	1.71905e+06	0	0	526091
RCQTCGYKFHQRCSTEVPLMC	519	539	4	0	623.28	8	18	9.18727	9.514	625.418	6.74818	1	0	1.16748	0.287186	1	-1	0.0670326		0	396585	3.81472e+06	7.51937e+06	1.86178e+07	3.7298e+07	7.35905e+07	1.09737e+08	1.27468e+08	1.34989e+08	1.14741e+08	7.37026e+07	4.40018e+07	1.88825e+07	4.78544e+06	775758	344797	235578	644055	0	68058.3	0	88708.4	0	0	0	5066.45
CGYKFHQRCSTEVPLM	523	538	2	0	949.939	7	13					-1
CGYKFHQRCSTEVPLM	523	538	3	0	633.629	7	13					-1
CGYKFHQRCSTEVPLMC	523	539	3	0	667.965	7	14					-1
YKFHQRC	525	531	2	0	491.24	5	5	5.82343	6.01452	492.791	2.44205	0.4	0					0.773947		2.13118e+06	5.69618e+06	1.73122e+07	1.03255e+07	5.31053e+06	205414	246322	720789	2.65785e+06	1.90697e+06	758048
YKFHQRC	525	531	3	0	327.829	5	5	5.22375	6.04567	330.835	8.35689	0.4	0					0.920105		1.05561e+06	1.22902e+06	6.90999e+06	5.55758e+06	1.64183e+06	0	0	1.24796e+06	2.07349e+06	1.78804e+06	1.10195e+08
YKFHQRCST	525	533	2	0	585.28	5	7	6.20138	6.29487	586.709	2.09845	0.4	1					1.32607		1.22451e+07	86436.7	2.39363e+06	0	0	0	138104	0	852771	0	525285	0	3.1054e+06
YKFHQRCSTE	525	534	2	0	649.801	5	8	5.74468	5.90192	651.918	3.40399	1	0	1.4142	-0.259477		-2	0.113266		0	237413	2.22857e+06	5.91996e+06	8.21995e+06	6.75671e+06	4.23632e+06	419383	116487	0	35994.9	0	0	9231.87
YKFHQRCSTEVPLM	525	538	2	0	869.924	6	11	8.71667	9.07462	873.213	5.39753	0.6	0					0.370447		0	0	0	4.06541e+06	1.50377e+07	3.40776e+07	4.41534e+07	3.39723e+07	3.13588e+07	1.48953e+07	2.67561e+06	248848	1.65605e+06	0	624083	81074.8	261757	504122
YKFHQRCSTEVPLM	525	538	3	0	580.285	6	11	8.6699	9.1717	582.451	5.31812	1	0	1.69684	0.851802	1	-2	0.217226		350932	757144	6.19896e+06	2.74369e+07	5.7787e+07	1.03923e+08	1.36599e+08	1.10626e+08	7.55991e+07	4.10495e+07	1.63208e+07	1.13908e+07	7.5606e+06	2.77065e+06	1.87214e+06	3.23022e+06	0	0
YKFHQRCSTEVPLMC	525	539	3	0	614.621	7	12	6.89973	7.18518	618.805	11.2422	0.5	0					0.0832454		0	0	86179.3	0	89183.7	0	0	0	606941	5.97991e+06	3.5796e+07	9.41374e+07	1.63698e+08	1.61268e+08	1.15675e+08	1.94811e+07	4.93211e+06	2.03794e+06	367146	0
KFHQRC	526	531	2	0	409.708	4	4	4.22978	4.64172	410.82	1.67669	0.4	0					0.292448		1.0803e+06	4.2665e+06	9.09296e+06	7.19805e+06	1.54824e+06	241618	55483.1	48970.6	0
KFHQRCSTE	526	534	2	0	568.269	5	7	4.29313	4.35653	571.089	4.91811	0.4	1					0.543017		35136.2	0	121218	812230	1.27532e+06	958509	380582	38920.6	0	0	224330	260998	441036
KFHQRCSTEVPLM	526	538	2	0	788.392	6	10	8.40502	8.6076	791.527	5.19931	0.6	0					0.306744		188117	799048	0	1.9742e+06	6.41811e+06	1.65995e+07	2.02005e+07	1.6162e+07	1.06943e+07	2.06814e+06	733821	185187	1.66209e+06	0	0	0	176465
KFHQRCSTEVPLM	526	538	3	0	525.931	6	10	8.3739	8.4517	528.165	5.63311	1	0	2.08616	-0.515662	1	0	0.21833		0	180707	478334	1.54487e+06	4.53134e+06	7.29533e+06	7.70685e+06	7.344e+06	3.55678e+06	3.09951e+06	849236	0	0	1.4267e+06	48921.1	0	1.27671e+06
KFHQRCSTEVPLMC	526	539	2	0	839.897	6	11					0
KFHQRCSTEVPLMC	526	539	3	0	560.267	6	11					-1
HQRCSTEVPLM	528	538	2	0	650.81	6	8	8.0127	8.1561	656.154	9.80087	0.4	1					0.126967		0	0	102635	243367	0	805822	438383	1.65469e+07	2.63343e+07	1.15495e+08	1.84273e+08	1.71204e+08	1.15465e+08	3.4735e+07	4.1964e+07
STEVPLM	532	538	1	0	776.386	4	4	8.24943	8.3739	777.81	0.905646	0.4	0					2.2172		7.53551e+06	156545	232408	362725	553665	0	1.87915e+06	0	0
STEVPLMC	532	539	1	0	879.395	5	5					-1
EVPLM	534	538	1	0	588.306	4	2					0
EVPLMC	534	539	1	0	691.315	5	3	9.23395	9.59182	693.724	1.86142	0.4	0					0.810896		461858	1.2399e+07	3.12022e+07	2.07397e+07	1.44214e+06	0	171122	933033	2.014e+06
VPLM	535	538	1	0	459.264	4	2	7.55812	8.5607	460.851	1.23875	1	0	2.35953	2.4669		0	0.326679		1.01425e+08	3.69493e+08	3.94365e+08	1.37723e+08	3.86331e+06	478837	1.05504e+06
VPLMC	535	539	1	0	562.273	4	3	8.40502	8.68552	564.78	2.03489	1	0	2.64682	0.138076		1	0.722927		5.93143e+06	3.27898e+07	6.53066e+07	5.49736e+07	1.4167e+07	740061	1.6372e+06	8.86504e+06
CVNY	539	542	1	0	498.202	4	2	5.41477	6.20138	499.694	1.13171	1	0	2.09858	1.77038		1	0.131089		2.73793e+08	9.10981e+08	1.00567e+09	2.00232e+08	9.75591e+06	1.0426e+06	928626
CVNYDQL	539	545	1	0	854.371	4	5	8.42057	8.91898	858.471	3.53798	1	0	2.78968	0.84089	1	0	0.289296		1.98372e+06	1.99727e+07	7.55898e+07	1.96554e+08	2.62634e+08	1.81107e+08	5.60693e+07	3.33134e+07	1.9522e+07	2.88825e+06
CVNYDQL	539	545	2	0	427.689	4	5	8.34278	8.95008	429.458	2.9759	1	0	2.24156	1.19206	1	0	0.123372		3.6354e+06	3.25594e+07	1.25496e+08	2.36337e+08	2.50883e+08	1.28184e+08	3.39125e+07	3.73187e+06	220262	585546
CVNYDQLDL	539	547	1	0	1082.48	5	7	9.9651	10.5759	1087.37	4.19105	1	0	2.25882	1.20329	1	1	0.274653		0	5.06219e+06	4.75198e+07	1.473e+08	2.9737e+08	3.39619e+08	2.4884e+08	1.01908e+08	3.37344e+07	6.74358e+06	169765	8885.79	2.06525e+06
CVNYDQLDL	539	547	2	0	541.745	5	7	9.94955	10.7182	544.058	3.92751	1	0	2.07525	1.71243	1	1	0.0797781		2.7595e+07	1.15642e+08	3.06682e+08	6.24964e+08	1.12511e+09	1.17989e+09	8.36045e+08	3.66688e+08	1.15344e+08	2.4096e+07	2.27997e+06	1.69926e+06	1.7964e+06
VNYDQL	540	545	1	0	751.362	4	4	8.04382	8.77893	754.784	2.98252	1	0	2.97514	1.60428		0	0.528443		2.81252e+06	3.71765e+07	1.6353e+08	3.07562e+08	2.72013e+08	1.09811e+08	2.94511e+07	7.53065e+06	3.36746e+06
VNYDQLDL	540	547	1	0	979.473	4	6	9.87182	10.2611	983.751	3.70637	1	0	2.3515	0.488919	1	1	0.203013		7.56382e+06	2.30321e+07	8.24639e+07	2.06337e+08	3.08411e+08	2.65292e+08	1.41451e+08	4.98746e+07	1.0837e+07	2.84965e+06	0
VNYDQLDL	540	547	2	0	490.24	4	6	9.82518	10.5759	492.195	3.33726	1	0	2.05154	1.65454	1	1	0.0753216		1.75559e+07	8.34898e+07	2.36048e+08	4.62584e+08	6.05487e+08	4.77403e+08	1.69666e+08	6.32814e+07	4.30213e+06	220007	342044
YDQL	542	545	1	0	538.251	3	2	6.12353	6.12353	542.893	4.32822	0.4	1					0		0	15562.1	0	0	0	148416
YDQLDL	542	547	1	0	766.362	4	4					-1
DQLDL	543	547	1	0	603.298	3	3	8.32722	8.96567	604.989	1.35443	1	0	1.54087	1.29252		1	0.119482		3.1856e+08	1.04756e+09	1.09235e+09	4.64552e+08	9.8074e+07	1.7875e+07	2.63905e+06
[truncated: 20 more columns]
