# Supplementary material for: Unveiling the domain-specific and RAS isoform-specific details of BRAF kinase regulation
Source: eLife. 2023 Dec 27;12:RP88836. doi: 10.7554/eLife.88836 (PMC10752582; doi:10.7554/eLife.88836)
Supplement: Figure 2—source data 2. — Also applies to plots presented in Supplementary file 1; Figure 2—figure supplement 1 and Figure 2—figure supplement 2. [file elife-88836-fig2-data2.zip › Figure 2- source data 2/(BRAF_BRAF-HRAS-90min1.mzXML) ExMS2_FinalTable.xls]

## Sheet: Sheet1
Sequence	START	END	Charge	ModMass	Monoisotopic m/z	maxND	maxD	RT Range(start, unit: min)	RT Range(end)	Centroid m/z	Delta Mass	Flag#1:Skip-tests	Flag#2:Unimodality check	Flag#3:Back exchange prediction check	Flag#4:Elution RT width check	Flag#5:Unique peptide RT/deltaD consistency check	Flag#6:Common-end peptides centroid subtraction check	Flag#7:Centroid shift within RT range check	Flag#8:Data multiple assignment check	Isotopic Envelope Amplitudes(start from this column(the Monoisotopic) to nonzero end):
GSSHHHHHHGTKTEEGKL	2	19	2	0	1008.48	6	16	5.2086	5.81867	1010.94	3.76998	1	0	0.234561	1.76536	1	1	0.075027		1.09483e+07	8.9034e+07	3.30859e+08	7.86018e+08	1.26988e+09	1.36098e+09	1.05361e+09	6.18305e+08	2.74151e+08	9.74922e+07	2.6115e+07	3.82435e+06	244666	0	283716	0	210103	79968.3	108969	0	256304	56668.7	87624.2
GSSHHHHHHGTKTEEGKL	2	19	3	0	672.656	6	16	5.1928	5.83435	674.316	3.82692	1	0	0.24966	1.89674	1	1	0.0492636		9.87377e+07	5.90906e+08	2.19067e+09	5.30875e+09	8.71e+09	9.78617e+09	7.63626e+09	4.58249e+09	2.00861e+09	6.99344e+08	2.14769e+08	5.06846e+07	7.45707e+06	477358	154491	57270.9	196608	0	52038.1	216330	131196	65160.4	53311
GSSHHHHHHGTKTEEGKL	2	19	4	0	504.744	6	16	5.1928	5.83435	506.002	3.87941	1	0	0.263578	1.89674	1	1	0.0409514		2.65952e+07	1.72153e+08	6.28917e+08	1.59758e+09	2.68753e+09	3.0152e+09	2.44514e+09	1.42977e+09	6.18415e+08	2.19805e+08	7.1992e+07	1.40862e+07	2.47379e+06	116731	184807	85051.1	49607.2	0	6.1661e+06	0	6517.07	0	9.43724e+06
GSSHHHHHHGTKTEEGKL	2	19	5	0	403.997	6	16	5.1928	5.81867	404.999	3.8573	1	0	0.257716	1.83129	1	1	0.0311718		1.44918e+07	1.20739e+08	4.68195e+08	1.12612e+09	1.84254e+09	2.08879e+09	1.71883e+09	9.95175e+08	4.39726e+08	1.6408e+08	4.32916e+07	8.06094e+06	266839	57339.9	0	45273	158802	47367.5	167439	0	111274	355236	0
GSSHHHHHHGTKTEEGKLVIWINGDKGYNGL	2	32	3	0	1149.23	8	29					-1
GSSHHHHHHGTKTEEGKLVIWINGDKGYNGL	2	32	4	0	862.178	8	29					0
GSSHHHHHHGTKTEEGKLVIWINGDKGYNGL	2	32	5	0	689.944	8	29					-1
VIWINGDKGY	20	29	1	0	1164.6	5	8	8.86867	9.15245	1168.79	3.47361	0.4	0					0.490503		225178	0	1.21896e+06	5.81985e+07	1.04346e+08	7.22462e+07	8.2072e+06	259999	320496	501587	0	0	897338	390659
VIWINGDKGY	20	29	2	0	582.806	5	8	9.59165	9.87202	584.833	3.33971	0.6	0					0.228422		240613	4.33774e+06	3.56651e+07	6.56725e+07	7.30011e+07	4.00948e+07	8.19527e+06	9.57329e+06	0	1.39485e+06	204409	9.38736e+06	154788	0
VIWINGDKGYNG	20	31	2	0	668.338	5	10	9.168	9.27692	672.549	7.61959	0.4	1					0.427769		205087	214799	981725	5.72959e+06	9.04697e+06	1.28409e+07	3.28294e+07	2.78294e+07	4.27571e+07	2.85674e+07	2.46406e+07	1.55492e+07	1.00216e+07	1.02182e+07	9.37099e+06	3.32274e+06
VIWINGDKGYNGL	20	32	2	0	724.88	5	11	10.3541	10.9923	727.333	4.02916	1	0	0.788959	1.88248		-1	0.0327165		6.62094e+07	3.73218e+08	1.86916e+09	4.26397e+09	6.89617e+09	7.4831e+09	5.80569e+09	3.24911e+09	1.39898e+09	4.62362e+08	1.28683e+08	2.45464e+07	184741	2.02823e+06	0	2.06268e+06	0
VIWINGDKGYNGLAE	20	34	2	0	824.92	5	13	9.84092	10.1829	827.347	3.86854	0.6	0					0.258334		2.35864e+06	1.76612e+07	2.99276e+07	5.92913e+07	8.87514e+07	1.00505e+08	8.06608e+07	5.27669e+07	1.72331e+07	4.00205e+06	425618	702150	55069.7	276227	167539	549635	726285	893186	1.17384e+06
VIWINGDKGYNGLAEVGKKFEKDTG	20	44	3	0	913.476	7	23	10.2918	10.4164	916.469	7.33733	0.6	0					0.587282		508796	0	0	1.21615e+06	456647	1.87206e+06	1.14491e+07	1.24989e+07	1.74472e+07	1.91021e+07	1.34868e+07	1.11634e+07	7.24045e+06	2.22671e+06	276324	394526	0	0	683106	0	0	593190	0	0	291084	0	0	237925	0	0
VIWINGDKGYNGLAEVGKKFEKDTGIKV	20	47	3	0	1026.89	7	26					-1
VIWINGDKGYNGLAEVGKKFEKDTGIKV	20	47	4	0	770.421	7	26	11.4442	11.8651	772.387	6.01209	1	0	0.215935	0.975928	1	-3	0.219434		3.72694e+06	1.56171e+06	2.99561e+06	5.63745e+06	3.08713e+07	4.84952e+07	9.1148e+07	1.03963e+08	1.0368e+08	8.67629e+07	5.86391e+07	3.24478e+07	1.45273e+07	4.18633e+06	591082	925960	1.84016e+06	0	198768	300818	4.21552e+06	479540	172195	465850	458875	112456	313097	349128	160013	184571
VIWINGDKGYNGLAEVGKKFEKDTGIKVTVEHPDKL	20	55	4	0	1000.29	9	33	10.3541	11.335	1002.06	4.67215	1	1	-0.164461	3.31272	-3	-2	0.753257		5.25152e+08	1.05762e+09	1.23253e+09	1.37639e+09	1.35418e+09	1.19466e+09	1.08469e+09	1.03509e+09	1.10243e+09	1.16897e+09	1.22633e+09	1.16985e+09	9.43769e+08	7.50705e+08	4.89922e+08	2.93747e+08	1.6214e+08	7.76635e+07	3.25759e+07	1.4809e+07	6.18887e+06	1.59678e+06	287510	551607	976774	482133	38060.8	589686	43788	814156
VIWINGDKGYNGLAEVGKKFEKDTGIKVTVEHPDKL	20	55	5	0	800.434	9	33	10.323	10.6186	801.296	1.90846	1	0	-0.519799	0.453209	-4	-11	0.173936		2.37266e+08	3.86835e+08	6.5341e+08	8.15836e+08	7.66218e+08	6.71521e+08	5.42727e+08	3.87502e+08	2.34309e+08	1.37283e+08	1.32961e+07	5.46094e+07	8.28516e+06	1.19233e+07	6.53118e+06	0	3.69456e+06	928578	881944	0	2.00427e+06	0	0	0	0	591164	0	0	457264	0
VIWINGDKGYNGLAEVGKKFEKDTGIKVTVEHPDKL	20	55	6	0	667.196	9	33	10.8054	11.226	669.116	9.11593	1	0	0.406893	0.974815	-2	1	0.0567374		666431	3.18409e+06	2.70177e+06	5.63345e+06	4.97054e+06	4.48121e+07	1.12566e+08	2.11598e+08	4.06821e+08	5.58313e+08	6.50142e+08	6.43688e+08	5.63086e+08	4.26014e+08	2.89329e+08	1.71216e+08	9.26681e+07	4.2163e+07	1.80851e+07	8.88566e+06	3.69196e+06	1.90989e+06	1.8319e+06	1.49599e+06	338118	1.17024e+06	1.05876e+06	284339	132544	803409
VIWINGDKGYNGLAEVGKKFEKDTGIKVTVEHPDKL	20	55	7	0	572.026	9	33	10.8209	11.117	573.578	8.45632	1	0	0.322085	0.454808	-1	1	0.048793		0	0	358018	450193	4.21853e+06	1.99025e+07	5.18511e+07	1.12006e+08	1.70646e+08	2.61446e+08	3.00085e+08	2.94893e+08	2.64948e+08	1.94155e+08	1.33506e+08	8.4949e+07	4.55855e+07	1.6314e+07	5.79384e+06	3.64757e+06	730356	584504	913963	381928	534228	127577	206920	82088.8	0	0
NGDKGYNGLAEVGKKFEKDTGIKVTVE	24	50	3	0	966.173	7	25	9.70048	9.90312	969.51	8.30992	0.6	0					0.125094		0	273171	0	866682	6.75608e+06	1.85857e+07	3.73028e+07	6.26314e+07	8.06508e+07	9.21458e+07	9.08981e+07	7.92874e+07	5.5495e+07	4.08435e+07	2.21806e+07	9.38877e+06	3.43041e+06	383247	274039	2.09661e+06	3.76855e+06	6.38712e+06	4.36138e+06	1.02295e+06	552735	685212	517231	646624	0	328293
GLAEVGKKFEKDTGIKVTVEHPDKL	31	55	4	0	685.383	7	22					-1
LAEVGKKFEKDTGIKVTVEHPDKL	32	55	3	0	894.501	7	21	8.57283	8.65062	896.442	4.22543	0.3	0					0.166248		0	0	0	1.4871e+06	7.82621e+06	9.63969e+06	9.92619e+06	6.78314e+06	2.72659e+06	260833	677.196	0	223515	0	0	0	0	0	0	0	0	274012	0	0	195727	0	0	0	0
LAEVGKKFEKDTGIKVTVEHPDKL	32	55	4	0	671.127	7	21					-1
LAEVGKKFEKDTGIKVTVEHPDKLEEKFPQVAATGDGPDIIF	32	73	4	0	1149.86	9	37	10.7119	10.7431	1153.26	10.8546	1	0	0.479566	-0.65044	1	1	0.512704		0	0	0	0	0	0	0	0	249586	868789	1.7237e+06	3.74667e+06	5.13541e+06	4.80739e+06	2.38248e+06	3.11364e+06	323434	364664	0	0	0	0	0	0	0	0	0	0	0	0
LAEVGKKFEKDTGIKVTVEHPDKLEEKFPQVAATGDGPDIIF	32	73	5	0	920.091	9	37					-1
AEVGKKFEKDTG	33	44	2	0	654.843	5	10	5.33408	5.65162	655.942	1.43401	0.6	0					0.133881		4.7876e+06	2.03842e+07	3.33297e+07	1.93239e+07	8.14303e+06	1.67284e+06	644036	420346	0	88436.5	0	0	0	80078.8	0	0
AEVGKKFEKDTG	33	44	3	0	436.898	5	10	5.61513	6.08632	437.435	0.848123	0.4	0					0.0412353		79454.8	2.95989e+08	2.49186e+06	1.51283e+06	5.61348e+07	64245.2	134125	6.83843e+06	0	0	295815	0	3196.96	135913	7066.99	0
AEVGKKFEKDTGIKV	33	47	2	0	824.967	5	13					-1
AEVGKKFEKDTGIKV	33	47	3	0	550.314	5	13					-1
AEVGKKFEKDTGIKVTVEHPDKL	33	55	4	0	642.856	7	20	7.99377	8.18057	644.445	4.82888	1	1	0.259255	-0.000866702	1	-1	0.221742		1.17976e+06	2.62083e+07	1.24922e+08	3.40743e+08	6.08435e+08	7.26549e+08	6.9252e+08	4.9247e+08	2.80557e+08	1.46408e+08	6.31819e+07	2.31979e+07	7.38747e+06	2.83505e+06	1.17012e+06	883122	497301	7882.93	2.38285e+08	0	0	0	1.8364e+06	0	0	6998.09	393956	105001
AEVGKKFEKDTGIKVTVEHPDKL	33	55	5	0	514.486	7	20	7.9471	8.33617	515.589	3.98499	1	0	0.0802256	0.843161	0	0	0.0389072		320159	1.29954e+07	8.09905e+07	2.40073e+08	4.42915e+08	5.18043e+08	4.99954e+08	3.43565e+08	1.87592e+08	8.93039e+07	3.74048e+07	1.24468e+07	3.11173e+06	696106	439016	1.04029e+06	144332	137013	0	601430	0	0	0	117837	279207	0	94787.8	0
AEVGKKFEKDTGIKVTVEHPDKL	33	55	6	0	428.907	7	20	7.9471	8.30507	429.837	4.05632	1	0	0.0953596	0.713386	1	0	0.044714		330480	1.8015e+06	1.99962e+07	6.20681e+07	1.17567e+08	1.5242e+08	1.47106e+08	1.00221e+08	5.97491e+07	2.56307e+07	7.53352e+06	2.34314e+06	463732	105577	1.1977e+06	0	0	0	94696.5	0	290161	0	0	0	0	0	64556.2	0
AEVGKKFEKDTGIKVTVEHPDKLEEKFPQVAATGDGPDIIF	33	73	4	0	1121.59	9	36	10.323	11.1481	1124.69	9.7261	1	0	0.381135	2.66273	1	1	0.0996423		2.31138e+06	352769	1.31339e+06	5.80106e+06	2.13929e+07	7.19468e+07	1.87745e+08	4.15922e+08	7.80791e+08	1.29045e+09	1.85651e+09	2.38713e+09	2.60476e+09	2.50955e+09	2.10917e+09	1.57004e+09	1.06119e+09	6.5625e+08	3.46859e+08	1.74831e+08	6.15745e+07	2.3573e+07	5.80316e+06	5.62163e+06	899125	2.47179e+06	597029	6.56933e+06	275496	1.9619e+06
AEVGKKFEKDTGIKVTVEHPDKLEEKFPQVAATGDGPDIIF	33	73	6	0	748.063	9	36	10.4008	10.7742	750.173	9.97488	1	0	0.410456	0.777856	1	1	0.0984584		113999	484168	1.17597e+06	521141	3.81654e+06	1.64739e+07	5.35285e+07	1.30628e+08	2.50428e+08	4.21807e+08	5.84889e+08	7.75081e+08	8.15529e+08	8.29921e+08	6.78182e+08	5.17817e+08	3.46132e+08	2.0997e+08	9.75491e+07	6.3197e+07	1.09381e+07	7.05086e+06	996237	615852	757505	197761	6.63034e+07	1.13867e+06	274880	990407
AEVGKKFEKDTGIKVTVEHPDKLEEKFPQVAATGDGPDIIF	33	73	7	0	641.34	9	36					-1
VGKKFEKDTGIKVTVEHPDKL	35	55	2	0	1184.67	6	18					-1
VGKKFEKDTGIKVTVEHPDKL	35	55	3	0	790.113	6	18	7.65173	7.9471	791.874	3.87529	1	1	0.148302	0.452166	1	0	0.15449		0	724649	1.89633e+06	1.33119e+07	3.63271e+07	3.82178e+07	3.1484e+07	3.1237e+07	4.04206e+06	224325	735355	0	0	0	0	0	162863	0	0	0	0	0	0	46872.1	0
VGKKFEKDTGIKVTVEHPDKLEEKFPQVAATGDGPDIIF	35	73	4	0	1071.57	9	34	10.4631	10.5719	1074.35	8.5332	1	1	0.299701	-0.326071		0	0.291924		4.8698e+06	0	1.79205e+06	0	830729	0	1.01408e+06	1.98505e+06	5.22604e+06	6.31928e+06	1.29698e+07	1.59328e+07	1.32091e+07	1.54908e+07	1.39698e+07	5.84414e+06	2.2198e+06	320226	0	0	0	0	0	437569	0	0	0	0	0	0
IKVTVEHPDKL	45	55	2	0	639.874	5	8	6.54272	6.57387	640.376	0.241101	0.4	0					0		0	1.29693e+06	0	0	0	0	0	0	0	0	0	0	0	0
IKVTVEHPDKL	45	55	3	0	426.919	5	8					-1
IKVTVEHPDKLEEKFPQVAATGDGPDIIF	45	73	3	0	1065.23	8	24					-1
TVEHPDKL	48	55	1	0	938.494	4	5	6.43363	6.62062	941.227	2.18772	0.4	0					1.05252		1.67833e+06	8.09711e+06	1.27146e+07	8.66431e+06	583968	470774	3.04127e+06	1.20051e+06	0	1.33187e+06
TVEHPDKL	48	55	2	0	469.751	4	5	5.97595	6.00747	471.048	2.04892	0.4	0					0.412358		0	38240.1	138418	63808.8	5517.1	44382.5	0	0	0	0
TVEHPDKL	48	55	3	0	313.503	4	5	6.2277	6.43363	314.347	1.9873	0.4	0					0.108335		267095	5.93193e+06	1.6909e+07	1.14616e+07	2.88638e+06	2.30658e+06	45585.1	0	540686	0
TVEHPDKLEEKFPQVAATGDGPDIIF	48	73	3	0	951.815	7	21	11.0234	11.2571	955.104	8.15898	0.6	1					0.248553		177740	0	694856	347164	4.62699e+06	2.32709e+07	4.3096e+07	7.61795e+07	1.04527e+08	1.137e+08	1.05931e+08	8.38405e+07	5.19796e+07	2.96998e+07	5.25723e+07	2.0343e+06	356707	2.68135e+07	20566.6	0	3.70838e+06	177577	0	987001	0	0	206469	0	277943
TVEHPDKLEEKFPQVAATGDGPDIIF	48	73	4	0	714.113	7	21	9.90312	10.323	716.851	9.24489	1	0	1.1027	0.971685	0	0	0.0328047		619683	3314.32	216764	169928	627274	549953	9.44318e+06	1.06162e+08	3.24343e+08	6.49127e+08	8.7442e+08	8.72389e+08	6.9669e+08	4.62163e+08	2.49567e+08	1.09974e+08	5.2829e+07	8.13566e+06	3.11712e+06	805229	1.67667e+06	0	1.23754e+06	238621	407881	0	198968	154993	0
EEKFPQVAATGDGPDIIF	56	73	2	0	967.481	6	14	11.3194	11.7717	970.83	5.53673	0.6	0					0.177247		1.7951e+06	6.49445e+07	2.97982e+08	9.6236e+08	2.15464e+09	3.33602e+09	3.82677e+09	3.33262e+09	2.25983e+09	1.23678e+09	5.56037e+08	2.09481e+08	8.53649e+07	7.29201e+07	6.06269e+07	2.10427e+07	2.04119e+06	531746	2.88144e+07	2.27506e+08	3.54613e+08
EEKFPQVAATGDGPDIIF	56	73	3	0	645.323	6	14	11.3194	11.7561	647.534	5.47131	1	0	0.892997	1.042	1	1	0.209685		474502	8.58273e+06	4.85585e+07	1.47455e+08	3.10833e+08	4.46077e+08	4.81546e+08	4.13657e+08	2.73508e+08	1.3533e+08	5.69196e+07	1.77984e+07	4.09392e+06	711186	261583	990788	194306	783401	3.36223e+06	4.10657e+07	6.60693e+07
WAHDRFGG	74	81	2	0	473.22	4	6	7.68278	8.13387	474.51	2.01359	1	0	0.658745	1.10195	1	1	0.0864277		2.49212e+07	1.32775e+08	2.14352e+08	2.0201e+08	1.15495e+08	4.33934e+07	6.46243e+06	203848	1.05865e+06	1.10521e+06	196642
WAHDRFGG	74	81	3	0	315.816	4	6					-1
WAHDRFGGY	74	82	1	0	1108.5	5	7	8.85308	9.07468	1111.96	2.78442	1	0	0.922554	0.144348	0	1	0.431425		281352	1.50603e+07	4.3362e+07	5.92237e+07	5.13251e+07	2.5453e+07	5.5253e+06	361190	0	1.13381e+06	3.53255e+06	1.29137e+06	638619
WAHDRFGGY	74	82	2	0	554.752	5	7	8.86867	9.30805	556.362	2.54134	1	0	0.775215	1.05313	0	1	0.0778239		3.56754e+07	1.41973e+08	3.22443e+08	4.28118e+08	3.59336e+08	1.85829e+08	6.73214e+07	1.68455e+07	931572	715175	1.10775e+06	2.86065e+06	119574
WAHDRFGGY	74	82	3	0	370.17	5	7	8.6973	9.26135	370.958	1.68266	0.4	1					0.357531		1.48167e+08	3.57614e+07	9.12443e+07	1.25261e+08	9.95015e+07	4.74522e+07	1.39894e+07	616982	61785.1	396755	0	0	257367
WAHDRFGGYAQSGL	74	87	2	0	782.868	5	12	9.30805	9.85647	786.133	5.59195	1	0	1.21201	1.5081	1	1	0.203926		3.52079e+07	1.17253e+08	2.84397e+08	6.97119e+08	1.67666e+09	2.82967e+09	3.64689e+09	3.53241e+09	2.50818e+09	1.39073e+09	6.31011e+08	2.3839e+08	7.77778e+07	1.70237e+07	756787	8.81328e+07	0	1.2223e+08
WAHDRFGGYAQSGL	74	87	3	0	522.248	5	12	9.30805	9.85647	524.368	5.42262	1	0	1.15214	1.5081	1	1	0.0649182		1.88775e+07	8.10612e+07	1.92909e+08	5.00888e+08	1.08769e+09	1.96632e+09	2.59214e+09	2.40849e+09	1.70393e+09	8.96248e+08	3.9609e+08	1.26692e+08	2.97182e+07	2.26513e+06	0	449181	104169	107515
WAHDRFGGYAQSGLL	74	88	2	0	839.41	5	13	9.88757	11.0545	843.101	6.3709	0.6	0					0.656328		2.93346e+07	6.37212e+07	2.64199e+08	3.57674e+08	5.50348e+08	9.48488e+08	1.39033e+09	1.72476e+09	1.87945e+09	1.68087e+09	1.17123e+09	5.47583e+08	1.71293e+08	1.78582e+07	3.44232e+06	2.19762e+06	5.29454e+06	1.18289e+06	1.7237e+06
WAHDRFGGYAQSGLL	74	88	3	0	559.943	5	13	10.3852	10.9767	562.086	5.41919	0.6	0					0.108655		1.53523e+07	1.6435e+08	1.97355e+08	3.74346e+08	6.86766e+08	1.23555e+09	1.59295e+09	1.5928e+09	1.25077e+09	7.73533e+08	3.54569e+08	1.25927e+08	3.57619e+07	8.24569e+06	431757	187576	6.88029e+06	120316	0
WAHDRFGGYAQSGLLA	74	89	2	0	874.929	6	14					0
WAHDRFGGYAQSGLLA	74	89	3	0	583.622	6	14	10.0586	10.2296	586.058	6.25384	0.6	1					0.197859		0	0	599630	1.92137e+06	7.6201e+06	1.52174e+07	2.93586e+07	2.55062e+07	2.08651e+07	1.03229e+07	3.22481e+06	3.43625e+06	121564	330488	7.41927e+06	0	192361	12730.4	329331	192153	94245
YAQSGL	82	87	1	0	638.314	4	4	6.41805	6.76082	640.752	2.06469	1	0	1.42491	0.649959		1	0.146929		3.4458e+06	4.0147e+07	9.17658e+07	9.22367e+07	2.72991e+07	1.36895e+06	1.04236e+06	455319	0
YAQSGLL	82	88	1	0	751.398	4	5	7.57408	7.60513	755.185	3.34041	0.4	1					1.57201		652968	2.37743e+06	2.92996e+06	0	0	301468	1.5726e+06	2.87824e+06	0	200729
AQSGL	83	87	1	0	475.251	3	3	4.61947	5.46417	477.031	1.52083	0.4	0					0.0628457		6.5417e+07	2.71233e+08	3.75448e+08	1.5911e+08	1.86419e+07	1.28992e+06	115717
AQSGLL	83	88	1	0	588.335	3	4	7.96265	8.19093	590.265	1.59776	1	0	0.929619	0.172237		0	0.116275		1.75067e+07	7.97966e+07	1.15903e+08	5.57583e+07	1.67916e+07	1.12359e+06	0	0
LAEITPDKA	88	96	1	0	957.525	4	6	6.27448	6.80757	961.266	3.18368	1	0	1.48618	1.44412	1	1	0.209429		3.95625e+06	5.91383e+07	2.19707e+08	4.2028e+08	4.88319e+08	3.11839e+08	1.10492e+08	2.16429e+07	1.19844e+06	499.422	30226.5
LAEITPDKA	88	96	2	0	479.266	4	6	6.3368	6.91668	481.179	3.26896	1	0	1.54649	1.63941	1	0	0.0376939		1.57737e+07	1.92886e+08	8.42179e+08	1.72928e+09	1.99283e+09	1.32212e+09	4.8763e+08	1.27021e+08	2.19626e+07	1.44776e+06	127917
LAEITPDKAFQ	88	98	2	0	616.83	5	8	8.63505	8.68173	618.546	2.69551	0.4	1					0.109561		0	1.95284e+07	980818	1.64893e+07	1.05839e+07	1.45086e+07	7.29936e+06	1.80403e+06	120750	0	92960.3	0	0	1516.52
LAEITPDKAFQDKL	88	101	2	0	794.933	5	11	9.41702	9.87202	797.914	5.01696	1	0	1.16997	1.11829	1	1	0.175625		291442	1.83127e+06	8.47453e+06	6.37628e+07	1.51165e+08	2.76406e+08	2.98111e+08	3.03589e+08	1.14642e+08	5.6353e+07	3.1866e+06	355764	0	764689	423295	497899	507511
LAEITPDKAFQDKL	88	101	3	0	530.291	5	11	9.59165	9.62273	532.185	4.73471	0.6	0					0.0684409		0	253256	1.29538e+06	8.75035e+06	1.78324e+07	2.58123e+07	2.61307e+07	1.73808e+07	7.19272e+06	4.70619e+06	304647	0	0	16936.8	0	996576	0
LAEITPDKAFQDKLYPFT	88	105	2	0	1049.05	6	14	11.0545	11.5067	1052.52	5.65915	0.6	0					0.197066		123341	0	0	1.82894e+07	5.94764e+07	1.48215e+08	1.87471e+08	1.87417e+08	1.40322e+08	8.21765e+07	4.58096e+07	2.0959e+07	7.04874e+06	3.80772e+06	2.37174e+06	3.76254e+06	2.11326e+06	464584	310184	21313.5	8051.9
LAEITPDKAFQDKLYPFT	88	105	3	0	699.702	6	14	11.0858	11.6003	701.965	5.50582	0.6	0					0.0910173		218024	521598	3.36355e+06	3.6125e+07	1.22503e+08	2.43136e+08	3.37472e+08	3.42256e+08	2.54652e+08	1.53529e+08	6.67846e+07	2.11173e+07	4.04259e+06	1.39158e+06	3.03915e+06	4.05032e+06	1.49165e+06	1.63616e+06	164384	250624	988827
LAEITPDKAFQDKLYPFTW	88	106	3	0	761.728	6	15	13.0302	13.2337	763.983	5.34737	1	0	0.747392	0.0687503		1	0.0401352		185434	778430	7.49794e+06	3.50068e+07	1.01744e+08	2.03016e+08	2.749e+08	2.76708e+08	2.11535e+08	1.26211e+08	6.04088e+07	2.21038e+07	8.70038e+06	3.19687e+06	0	428492	153950	207496	323958	343980	258828	79021.1
LAEITPDKAFQDKLYPFTWD	88	107	2	0	1199.6	7	16	12.4145	12.9678	1203.56	6.43585	0.6	0					0.286656		189613	202890	1.7751e+07	8.98553e+07	2.87291e+08	5.42034e+08	7.62018e+08	7.72469e+08	6.6185e+08	3.98855e+08	2.06904e+08	8.56952e+07	4.02166e+07	1.10308e+07	8.22058e+06	399549	4.00017e+07	661450	1.288e+08	43428.9	1.33205e+08	88748.9	4.16973e+07	0
LAEITPDKAFQDKLYPFTWD	88	107	3	0	800.07	7	16	12.3833	12.921	802.39	5.47631	0.6	0					0.0810121		423930	6.89361e+06	7.71825e+07	3.43647e+08	1.00446e+09	1.95317e+09	2.79346e+09	3.00072e+09	2.41558e+09	1.48243e+09	7.59259e+08	3.33261e+08	1.29872e+08	6.71472e+07	2.58928e+07	1.15668e+07	2.01753e+06	4.57203e+06	2.7131e+06	3.48499e+06	1.41866e+06	109009	1.29529e+06	456197
LAEITPDKAFQDKLYPFTWDA	88	108	2	0	1235.12	7	17	12.3052	12.9574	1238.74	5.70749	0.6	0					0.26614		0	166649	2.23412e+06	3.31188e+07	1.06072e+08	2.18636e+08	3.05626e+08	3.47909e+08	2.6169e+08	1.8445e+08	8.34681e+07	4.12056e+07	1.2089e+07	1.03295e+07	393704	1.64648e+07	378996	1.45607e+07	368276	1.94472e+06	0	24383	0	2.15437e+06	1.18367e+06
LAEITPDKAFQDKLYPFTWDA	88	108	3	0	823.749	7	17	12.3676	12.947	826.192	5.80617	0.6	0					0.146361		219893	2.17734e+06	2.48524e+07	1.38532e+08	4.19559e+08	8.72439e+08	1.21935e+09	1.35837e+09	1.05512e+09	6.92275e+08	3.64979e+08	2.53609e+08	6.43779e+07	2.82144e+07	2.47898e+08	6.33276e+06	680188	9.50643e+06	0	1028.76	0	0	0	36049.7	0
LAEITPDKAFQDKLYPFTWDAVRYNGKL	88	115	3	0	1100.57	8	24	11.8962	12.5898	1103.9	7.9378	0.6	0					0.0924821		5.72325e+06	3.24035e+06	5.01775e+06	4.54578e+06	6.72969e+07	2.1206e+08	4.44827e+08	1.11288e+09	1.82645e+09	2.18341e+09	2.44728e+09	1.98786e+09	1.43657e+09	8.52688e+08	4.54911e+08	1.99867e+08	8.67339e+07	3.3442e+07	1.96847e+07	1.15626e+07	7.37265e+06	5.90495e+06	918291	792498	1.15314e+06	162640	261095	526841	0	19554.6
LAEITPDKAFQDKLYPFTWDAVRYNGKL	88	115	4	0	825.683	8	24	11.8184	12.3833	828.177	7.95101	1	0	0.640474	1.57668	1	0	0.0680833		2.02154e+06	1.57389e+06	3.13176e+06	9.26952e+07	6.52674e+07	2.34478e+08	6.08892e+08	1.30803e+09	2.05368e+09	2.71656e+09	2.77164e+09	2.43057e+09	1.732e+09	1.00615e+09	5.40675e+08	2.39084e+08	1.05303e+08	4.90937e+07	2.54666e+07	2.11719e+07	1.59462e+07	9.55199e+06	5.62732e+06	5.09833e+06	851664	855324	1.06362e+06	2.00119e+06	368025	11824.2
LAEITPDKAFQDKLYPFTWDAVRYNGKL	88	115	5	0	660.748	8	24	11.834	12.3312	662.745	7.95985	1	0	0.642037	1.29459	1	0	0.0416364		330038	238514	670072	2.39331e+06	8.71916e+06	4.18072e+07	1.10242e+08	2.53656e+08	4.19918e+08	5.25942e+08	5.46958e+08	4.68525e+08	3.20545e+08	1.9477e+08	9.85578e+07	4.32926e+07	1.8311e+07	5.32253e+06	3.7002e+06	2.13219e+06	1.58013e+06	1.71078e+06	576373	1.23192e+06	170552	155273	197965	129655	1.09796e+06	94553.2
LAEITPDKAFQDKLYPFTWDAVRYNGKLIAYPIAVEA	88	124	3	0	1409.74	9	32					-1
LAEITPDKAFQDKLYPFTWDAVRYNGKLIAYPIAVEA	88	124	4	0	1057.56	9	32					-1
AEITPDKA	89	96	1	0	844.441	4	5	5.00028	5.47458	847.815	2.89028	0.4	0					0.175855		530780	1.5052e+07	6.58756e+07	1.11368e+08	9.64592e+07	4.33956e+07	9.44727e+06	1.75472e+06	55033.8	464025
AEITPDKA	89	96	2	0	422.724	4	5	4.98453	5.33408	424.42	2.90871	1	0	1.70312	0.678264	1	1	0.0360848		1.09934e+07	1.01515e+08	3.45472e+08	5.86576e+08	5.36682e+08	2.43285e+08	7.03825e+07	1.59513e+07	1.00067e+06	378373
AEITPDKAFQDKL	89	101	2	0	738.391	5	10	8.89985	9.18355	740.914	4.17408	1	0	1.00586	0.403482	0	1	0.197537		2.00355e+06	398176	1.21899e+07	1.78179e+07	5.95659e+07	5.02459e+07	5.34325e+07	2.26979e+07	1.46059e+07	1.356e+06	0	152359	0	0	56954.6	13689.3
AEITPDKAFQDKL	89	101	3	0	492.596	5	10	8.9658	9.15245	494.655	5.30234	0.4	1					0.29046		0	85382.9	2.31336e+06	9.91631e+06	2.1772e+07	2.52211e+07	2.07696e+07	5.80284e+06	4.21584e+06	640606	5293.61	2.55175e+06	0	0	1.18016e+07	47171.5
AEITPDKAFQDKLYPFT	89	105	3	0	662.007	6	13	10.7431	10.8209	664.107	5.08868	1	0	0.895665	-0.455429		0	0.10521		187470	241408	173794	1.75665e+06	7.31491e+06	1.20586e+07	1.77314e+07	1.21996e+07	7.98849e+06	1.71656e+06	739465	274500	119156	0	96536.1	364772	130194	293325	460750	0
AEITPDKAFQDKLYPFTW	89	106	2	0	1085.55	6	14	12.6054	12.876	1088.68	4.9136	1	0	0.723973	0.349096	0	0	0.0908944		0	0	284962	7.86419e+06	3.40739e+07	5.59038e+07	6.77964e+07	5.88196e+07	3.68155e+07	1.42669e+07	4.89164e+06	583592	763374	133881	0	0	683948	0	337893	0	0
AEITPDKAFQDKLYPFTW	89	106	3	0	724.033	6	14	12.621	13.0146	725.776	3.88274	0.4	1					0.284812		174720	1.81452e+08	5.29342e+06	3.14017e+07	8.84116e+07	1.40062e+08	1.70635e+08	1.44142e+08	9.10488e+07	4.44779e+07	2.18986e+07	5.45096e+06	1.04983e+06	1.16098e+06	212562	236030	452309	105600	105124	108563	85419
AEITPDKAFQDKLYPFTWD	89	107	2	0	1143.06	6	15	12.0398	12.6366	1146.26	5.00159	0.6	0					0.107765		0	496302	2.28416e+06	6.32512e+07	1.71491e+08	3.0312e+08	3.70472e+08	3.34314e+08	2.24188e+08	1.25361e+08	4.24807e+07	1.1674e+07	1.57884e+06	0	736690	0	0	1.6664e+06	0	2.84598e+06	75001.1	857707
AEITPDKAFQDKLYPFTWD	89	107	3	0	762.376	6	15	11.9896	12.4145	764.488	4.93414	1	0	0.630505	0.992897	1	-2	0.0647844		0	2.28234e+06	3.88883e+07	1.63864e+08	4.19095e+08	7.17723e+08	8.74761e+08	7.78292e+08	4.96735e+08	2.62365e+08	1.19894e+08	4.50197e+07	6.80052e+06	5.51246e+06	2.17588e+06	2.0095e+06	78884.9	87902.7	1.49645e+06	180990	270049	1.99456e+06
AEITPDKAFQDKLYPFTWDA	89	108	2	0	1178.58	7	16	12.1644	12.5117	1182.62	6.63371	0.6	1					0.526701		0	283162	473046	1.25109e+07	5.05741e+07	8.08719e+07	9.98722e+07	8.91999e+07	6.60346e+07	3.59343e+07	2.17126e+07	1.05007e+07	5.4628e+06	1.67489e+06	7.99863e+06	323205	2.61087e+07	621322	3.51256e+07	234402	1.72433e+06	1.00409e+06	2.0527e+06	319302
AEITPDKAFQDKLYPFTWDA	89	108	3	0	786.055	7	16	11.7561	12.6366	789.059	7.56446	0.6	1					0.52386		1.64076e+06	6.40391e+06	1.49695e+07	7.07618e+07	1.89467e+08	3.3106e+08	4.37679e+08	4.82911e+08	4.46663e+08	9.69472e+08	9.58846e+08	7.16974e+08	4.16521e+08	1.91285e+08	7.21395e+07	2.63273e+07	1.60351e+07	6.69135e+06	8.73915e+06	9.21131e+06	6.19205e+06	2.84198e+06	4.23443e+06	1.64552e+06
AEITPDKAFQDKLYPFTWDAVRYNGKL	89	115	2	0	1593.82	8	23					-1
AEITPDKAFQDKLYPFTWDAVRYNGKL	89	115	3	0	1062.88	8	23	11.7561	11.9429	1066.01	7.42807	0.6	0					0.0515514		0	384011	0	1.25969e+06	2.21772e+07	7.8094e+07	1.94013e+08	3.61211e+08	5.11748e+08	5.58649e+08	5.39277e+08	3.88937e+08	2.55439e+08	1.30063e+08	6.45298e+07	2.58037e+07	1.10745e+07	4.80819e+06	2.14031e+06	766044	3.0751e+06	522155	0	578578	212314	0	2759	40175.5	159197	166440
AEITPDKAFQDKLYPFTWDAVRYNGKL	89	115	4	0	797.412	8	23	11.6782	12.2423	799.786	7.54611	0.6	0					0.0707951		2.75798e+06	477221	4.25745e+06	8.18322e+06	5.46668e+06	1.21426e+08	2.99719e+08	5.6205e+08	7.51541e+08	8.90699e+08	8.05326e+08	6.16486e+08	3.78992e+08	2.06831e+08	8.98122e+07	3.8134e+07	3.22359e+07	6.34329e+06	4.23265e+06	3.73511e+06	1.30892e+07	2.01139e+06	588773	793240	5.05854e+06	261466	84655	480778	6.39551e+06	3.25238e+06
AEITPDKAFQDKLYPFTWDAVRYNGKL	89	115	5	0	638.131	8	23	11.725	11.9118	639.995	7.36761	1	0	0.593967	-0.0010058	1	0	0.0584477		0	76834.1	399800	1.16454e+06	2.09824e+06	1.40654e+07	3.52245e+07	6.52593e+07	9.81905e+07	1.15363e+08	9.63964e+07	7.58313e+07	4.5953e+07	2.39048e+07	9.07578e+06	2.97525e+06	937434	0	0	0	180027	428950	164964	0	0	0	343454	276972	0	0
EITPDKAFQDKLYPFTWDAVRYNGKL	90	115	3	0	1039.2	8	22	11.8962	12.128	1044.87	15.0876	0.6	0					0.703234		77696	3.87617e+06	0	0	834239	316206	3.65989e+06	9.273e+06	1.43911e+07	1.37264e+07	1.43757e+07	4.90233e+06	2.42978e+06	236587	193601	20477.9	2.07094e+06	1.77274e+07	4.63041e+07	5.48234e+07	5.93097e+07	3.81404e+07	1.08617e+07	2.66275e+06	427550	584810	215135	208615	0	0
EITPDKAFQDKLYPFTWDAVRYNGKL	90	115	4	0	779.653	8	22					-1
ITPDKAFQDKLYPFTWDAVRYNGKL	91	115	3	0	996.187	7	21					-1
ITPDKAFQDKLYPFTWDAVRYNGKL	91	115	4	0	747.392	7	21					-1
FQDKLYPFT	97	105	2	0	579.795	5	6					0
FQDKLYPFTW	97	106	1	0	1344.66	5	7	12.5273	12.5585	1345.69	0.171757	0.3	0					0.819236		257913	401534	285558	0	0	0	0	0	0	0	0	0	0
FQDKLYPFTW	97	106	2	0	672.835	5	7	12.8085	13.3278	673.856	1.18136	1	0	-0.0491157	1.38681	-1	1	0.0313229		1.19509e+08	5.49419e+08	6.41681e+08	3.77189e+08	1.45754e+08	4.42816e+07	8.32196e+06	1.57179e+06	385562	746783	61750.7	227811	226891
FQDKLYPFTWD	97	107	1	0	1459.69	5	8	12.274	12.5689	1461.81	1.20247	0.4	0					0.595726		387923	2.65513e+07	3.58041e+07	1.58545e+07	1.29149e+06	631988	238993	14311	7732.49	245572	249726	0	459698	643556
FQDKLYPFTWD	97	107	2	0	730.348	5	8	12.2584	12.6679	731.444	1.27128	1	0	-0.0909316	0.928288	1	1	0.0862776		3.29899e+08	1.41389e+09	1.70585e+09	1.07168e+09	4.4433e+08	1.62819e+08	8.01011e+07	3.69408e+07	8.00579e+06	1.77398e+06	1.91214e+06	246245	206596	501904
FQDKLYPFTWDA	97	108	2	0	765.867	5	9	12.1956	12.621	766.955	1.21522	1	0	-0.192278	0.994775		1	0.0903638		9.4284e+07	4.30123e+08	5.46164e+08	3.41624e+08	1.55756e+08	4.91914e+07	1.33299e+07	2.76508e+06	452141	113223	205293	303288	167222	716492	677787
FQDKLYPFTWDAVRYNGKL	97	115	2	0	1181.1	7	16	10.8833	10.9767	1184.43	5.18245	0.6	1					0.311826		0	0	654840	3.07029e+06	6.68904e+06	1.25287e+07	1.2589e+07	1.38552e+07	8.29493e+06	9.35848e+06	294142	2.95523e+06	0	0	0	823385	0	0	0	0	0	0	0	0
FQDKLYPFTWDAVRYNGKL	97	115	3	0	787.739	7	16	11.7094	12.0398	789.452	3.67473	0.6	0					0.144759		3.85489e+06	3.56483e+07	1.51205e+08	4.29048e+08	8.04012e+08	8.28971e+08	6.25319e+08	3.68018e+08	1.69297e+08	6.83477e+07	2.72309e+07	1.1639e+07	7.67165e+06	1.07332e+07	7.34487e+06	6.84738e+06	1.40163e+06	1.96532e+06	531210	784200	551655	283520	372540	481882
FQDKLYPFTWDAVRYNGKL	97	115	4	0	591.056	7	16	11.6938	12.18	592.303	3.52129	1	0	0.168613	1.24841	-1	0	0.0870097		406422	4.95657e+06	3.4006e+07	1.21339e+08	1.94068e+08	2.1547e+08	1.59459e+08	8.17558e+07	3.44818e+07	1.29111e+07	3.20504e+06	1.20513e+06	162607	643300	91227.7	361871	0	273008	84624.8	89706.7	91272	220584	0	580657
DKLYPFTWD	99	107	2	0	592.785	5	6	11.8029	12.0051	593.499	0.684004	0.4	0					0.231369		5.61515e+06	2.16489e+07	1.23238e+07	2.55336e+06	0	126020	0	92794.7	0	93441.3	0	451544
DKLYPFTWDAVRYNGKL	99	115	3	0	696.03	6	14					0
YPFTWD	102	107	1	0	828.356	4	4	11.4442	11.8807	829.428	0.54073	0.4	0					0.142305		7.19832e+07	1.72089e+08	7.61146e+07	6.42854e+06	0	355684	0	582390	34815.9
YPFTWDAVRYNGKL	102	115	2	0	865.438	6	12	11.3506	11.4598	867.761	3.56992	0.6	0					0.227586		0	658061	1.41815e+07	3.20168e+07	4.06993e+07	2.97657e+07	1.75999e+07	6.73084e+06	3.83994e+06	585138	100598	0	0	0	0	1.9157e+06	1.73972e+06	366351	417696
YPFTWDAVRYNGKL	102	115	3	0	577.295	6	12					-1
DAVRYNGKL	107	115	2	0	518.283	4	7	7.02577	7.54305	519.777	2.38789	1	0	0.682205	1.37819	1	1	0.076204		2.58581e+07	2.67303e+08	8.44734e+08	1.10171e+09	6.44644e+08	2.37994e+08	6.49577e+07	1.16031e+07	2.22348e+06	12290.3	912323	127909
DAVRYNGKL	107	115	3	0	345.858	4	7	7.09147	7.49647	346.879	2.46295	1	0	0.727699	0.909649	1	1	0.0941928		2.93939e+06	3.28184e+07	2.23633e+08	2.85357e+08	1.76983e+08	5.54754e+07	1.01164e+07	3.85326e+06	0	0	674870	0
AVRYNGKL	108	115	1	0	920.531	4	6	6.86993	7.32547	923.507	2.43513	1	0	0.956843	1.12052	1	1	0.0797925		3.38947e+06	9.53691e+07	3.35736e+08	4.4044e+08	2.57371e+08	8.5714e+07	1.99217e+07	1.01909e+06	7702.01	21958.6	0
AVRYNGKL	108	115	2	0	460.769	4	6	6.85435	7.34105	462.305	2.53139	1	0	1.02491	1.25057	1	1	0.0262384		1.35448e+08	1.20192e+09	3.92993e+09	5.48564e+09	3.4041e+09	1.32129e+09	3.23834e+08	1.42155e+08	9.37906e+06	1.15944e+07	0
VRYNGKL	109	115	1	0	849.494	4	5	6.72967	7.18505	852.459	2.46376	1	0	1.32554	1.11989	1	1	0.256126		2.22826e+06	6.18756e+07	2.0471e+08	2.5641e+08	1.34792e+08	5.00466e+07	1.16194e+07	6.25038e+06	1.20228e+06	0
VRYNGKL	109	115	2	0	425.251	4	5	6.72967	7.24748	426.695	2.38851	0.6	0					0.0359167		5.76891e+07	5.84136e+08	1.71651e+09	2.27044e+09	1.23187e+09	3.69533e+08	8.41784e+07	1.07145e+07	3.7396e+06	89028.2
VRYNGKL	109	115	3	0	283.836	4	5	6.72967	7.19545	284.788	2.35338	1	0	1.23188	1.16329	1	1	0.0429046		6.54013e+06	8.8982e+07	2.72619e+08	3.43998e+08	1.83227e+08	5.40371e+07	9.35256e+06	87561.6	0	0
RYNGKL	110	115	2	0	375.716	4	4	6.88552	7.15385	376.891	1.91016	1	0	1.26099	0.33936		1	0.106723		8.2506e+06	2.7254e+07	5.79325e+07	4.69305e+07	2.12612e+07	1.48899e+06	579881	663349	0
IAYPIA	116	121	1	0	647.376	4	3	8.08715	8.6195	647.782	0.000394997	1	0	-0.764618	1.44106		1	0.0342209		2.58147e+09	9.99483e+08	2.18718e+08	3.59469e+07	227062	529695	193390	101104
IAYPIAV	116	122	1	0	746.445	4	4	9.35475	10.012	746.93	0.0179012	1	0	-0.746189	1.96211	0	1	0.0998732		1.25796e+09	6.29176e+08	1.57941e+08	1.58776e+07	463200	0	343349	0	170337
IAYPIAV	116	122	2	0	373.726	4	4	8.53655	9.54503	374.094	0.26884	0.4	0					0.431264		5.77389e+07	6.71723e+07	4.76074e+06	5.43251e+06	147405	630668	293036	195921	31704.6
IAYPIAVE	116	123	1	0	875.487	4	5	8.83748	9.09023	876.13	0.105043	1	0	-0.676039	0.274333	1	1	0.0581561		5.44969e+08	3.47511e+08	1.15835e+08	2.61632e+07	864317	0	44609	0	0	257095
IAYPIAVE	116	123	2	0	438.247	4	5	8.75958	9.32362	438.524	0.0156821	1	0	-0.75187	1.57327	1	1	0.0749089		3.3148e+08	1.94666e+08	4.73077e+07	7.61693e+06	489648	0	84234.1	478875	350945	77723.9
IAYPIAVEA	116	124	2	0	473.766	4	6	8.9658	9.56057	474.1	0.0890755	0.6	0					0.0370291		2.5228e+09	1.64007e+09	5.54867e+08	1.2714e+08	1.69112e+07	4.60459e+06	1.37477e+06	838263	261193	0	0
IAYPIAVEAL	116	125	1	0	1059.61	4	7					-1
IAYPIAVEAL	116	125	2	0	530.308	4	7	11.0234	11.2208	530.689	0.111696	1	0	-0.697474	0.0433655	1	1	0.0528768		7.6095e+07	5.88364e+07	2.32867e+07	5.2967e+06	144092	83556.1	66801.7	0	151828	44721.1	36130.9	0
VEAL	122	125	1	0	431.25	3	2	6.48037	6.71408	431.553	0.0547669	1	0	-0.648991	0.194909		1	0.0589931		1.71121e+08	5.21113e+07	7.05382e+06	0	90275.9	651869
VEALS	122	126	1	0	518.282	3	3	4.88982	5.30285	518.626	0.0516126	1	0	-0.692181	0.943171		1	0.189681		3.69397e+07	1.22292e+07	538568	424601	534755	55434	70208.5
EALSL	123	127	1	0	532.298	3	3	8.00933	8.0612	535.367	2.76579	0.4	0					0.0601199		0	0	0	1.13096e+07	645765	9970.81	6846.97
ALSL	124	127	1	0	403.255	3	2	8.47955	9.05912	403.466	-0.0228837	1	0	-0.813724	1.63809		0	0.136354		8.55191e+08	1.78738e+08	1.65263e+07	317652	1.32362e+06	635601
ALSLIYNKDLLPNPPKTWEEIPAL	124	147	3	0	912.505	7	18	12.3676	12.7669	913.724	1.97809	0.6	0					0.250851		3.13408e+06	4.27863e+07	1.0904e+08	1.32546e+08	1.1588e+08	6.32466e+07	3.07016e+07	9.05773e+06	1.53806e+06	677486	394516	194852	375327	3.76458e+06	140171	152905	3.45656e+06	337305	768926	378620	562890	275852	0	532755	526985	144345
LSLIYNKDLLPNPPKT	125	140	2	0	913.525	6	11	9.88757	10.2296	914.858	1.55787	1	0	-0.164273	0.646898	1	1	0.11597		237091	4.99334e+07	1.10062e+08	9.76604e+07	5.20848e+07	1.64029e+07	1.93089e+06	0	277935	61468.1	207158	0	53980.4	241754	48847.5	33609.2	0	0
LSLIYNKDLLPNPPKT	125	140	3	0	609.352	6	11	9.79422	10.3385	610.204	1.44754	1	0	-0.206828	1.49107	1	1	0.0896012		5.77434e+07	1.22409e+08	2.33864e+08	2.1533e+08	1.18331e+08	4.673e+07	1.04689e+07	1.94221e+06	1.22523e+06	884542	0	169057	467949	179367	359605	113086	144970	544712
LSLIYNKDLLPNPPKTW	125	141	3	0	671.379	6	12	11.3974	11.4286	672.354	1.68385	1	0	-0.169806	-0.650162		1	0.175667		796040	1.19094e+06	3.89046e+06	2.81615e+06	1.59207e+06	469575	0	106162	0	0	0	140613	70738.9	0	174141	0	0	74689.2	0
LSLIYNKDLLPNPPKTWEEIPAL	125	147	2	0	1332.74	7	17	12.352	12.7461	1334.39	1.67365	1	0	-0.347459	0.863887	1	1	0.22958		670244	3.27526e+07	9.01003e+07	1.15472e+08	9.05722e+07	5.49682e+07	1.7312e+07	3.7165e+06	197856	165593	239597	0	0	0	0	0	0	0	348840	169167	0	0	0	0	0
LSLIYNKDLLPNPPKTWEEIPAL	125	147	3	0	888.826	7	17	12.274	12.947	889.979	1.8228	1	0	-0.310234	2.0279	1	1	0.171564		8.05484e+07	5.20069e+08	1.24769e+09	1.54352e+09	1.25253e+09	7.50189e+08	3.71463e+08	1.48604e+08	5.49677e+07	1.82984e+07	4.88622e+06	3.72953e+06	2.55725e+06	2.01037e+06	1.07651e+06	1.59048e+06	332581	279099	353671	251351	224744	219309	1.04442e+07	24270.7	366630
LSLIYNKDLLPNPPKTWEEIPALD	125	148	3	0	927.169	7	18					-1
LSLIYNKDLLPNPPKTWEEIPALDKELKAKGKSAL	125	159	4	0	984.058	9	29	11.3194	11.5379	986.383	6.91548	1	0	0.246614	0.131204	1	-1	0.369244		157165	310436	527485	180172	667141	7.69921e+06	2.08747e+07	3.48238e+07	3.81965e+07	3.89437e+07	2.4816e+07	1.7743e+07	4.71794e+06	1.46114e+06	453692	209741	158020	0	0	0	0	0	13594	30249	22853.7	11353	7190.31	47593.4	87446.2	95861.4
LSLIYNKDLLPNPPKTWEEIPALDKELKAKGKSAL	125	159	5	0	787.448	9	29					-1
LSLIYNKDLLPNPPKTWEEIPALDKELKAKGKSALM	125	160	3	0	1355.42	9	30	11.4442	11.6938	1358.36	6.27573	1	0	0.122407	0.261188	1	0	0.129174		0	0	0	0	912996	8.26732e+06	2.78212e+07	4.63771e+07	6.02946e+07	6.04863e+07	4.82079e+07	3.22442e+07	1.2703e+07	2.07194e+06	347817	0	0	0	0	0	0	0	0	0	0	0	0	0	8005.57	22312.4
LSLIYNKDLLPNPPKTWEEIPALDKELKAKGKSALM	125	160	4	0	1016.82	9	30	11.4286	11.834	1019.14	6.76062	1	0	0.190986	0.911179	1	1	0.29007		55634.9	237874	1.12652e+06	9.32107e+06	4.32952e+07	1.49314e+08	3.16756e+08	5.20303e+08	6.36672e+08	6.34942e+08	5.29695e+08	3.63839e+08	2.18385e+08	1.16741e+08	4.81175e+07	2.07062e+07	6.28751e+06	418452	539265	413159	3.88334e+06	152990	756074	859178	3.67187e+07	483257	823647	1.53533e+06	2.30156e+07	56202.8
LSLIYNKDLLPNPPKTWEEIPALDKELKAKGKSALM	125	160	5	0	813.656	9	30	11.3974	11.8807	815.438	6.37536	1	0	0.136498	1.23617	1	0	0.101088		563519	363101	377903	3.33126e+06	4.08389e+07	1.12048e+08	2.37532e+08	3.79635e+08	4.83397e+08	4.64635e+08	3.95575e+08	2.70011e+08	1.61698e+08	7.82137e+07	4.00109e+07	1.58047e+07	5.22905e+06	1.64106e+06	136746	582899	1.11111e+06	270600	1.2175e+06	1.23947e+06	1.51277e+06	874388	1.71387e+06	1.01184e+06	108937	99951.7
LSLIYNKDLLPNPPKTWEEIPALDKELKAKGKSALM	125	160	6	0	678.214	9	30	11.4286	11.8029	679.719	6.49553	1	0	0.153494	0.781334	1	1	0.0724783		205234	724916	570697	2.06124e+06	9.36051e+06	3.86084e+07	7.99986e+07	1.38784e+08	1.71547e+08	1.64016e+08	1.37101e+08	9.50111e+07	5.16546e+07	2.77136e+07	1.15119e+07	5.00736e+06	995630	773869	365049	606580	4.30937e+06	624751	348361	692112	402367	423530	1.09879e+06	1.16304e+06	436717	356794
LSLIYNKDLLPNPPKTWEEIPALDKELKAKGKSALMF	125	161	5	0	843.07	9	31					-1
SLIYNKDLLPNPPKT	126	140	2	0	856.983	6	10	8.98137	9.1991	858.219	1.43871	1	0	-0.154741	0.128213	1	1	0.142297		447552	3.34851e+07	6.2306e+07	5.63798e+07	2.51833e+07	1.62451e+06	493927	0	0	0	0	0	0	421193	0	0	0
SLIYNKDLLPNPPKT	126	140	3	0	571.658	6	10	8.9969	9.26135	572.502	1.49907	1	0	-0.129131	0.323155	1	1	0.0857299		3.21705e+06	4.17562e+07	8.17345e+07	6.85473e+07	3.11226e+07	8.34934e+06	1.15044e+06	335410	1.32879e+06	0	0	331115	0	0	0	0	0
SLIYNKDLLPNPPKTWEEIPAL	126	147	2	0	1276.19	7	16	11.8651	12.4041	1277.76	1.57633	1	0	-0.34716	1.46881	1	1	0.165577		828324	5.50446e+07	1.08659e+08	1.32547e+08	9.26987e+07	5.2439e+07	1.29158e+07	2.64375e+06	11656.4	1.47628e+06	0	21766.9	0	214367	57874.7	572424	0	270664	177742	0	0	0	180972	235140
SLIYNKDLLPNPPKTWEEIPAL	126	147	3	0	851.132	7	16	11.9584	12.5117	852.233	1.74206	1	0	-0.303212	1.52827	1	1	0.102113		7.35292e+07	3.78026e+08	7.90407e+08	9.34047e+08	7.33752e+08	4.04442e+08	1.87421e+08	7.35173e+07	2.02169e+07	4.96728e+06	2.95627e+06	1.16863e+06	1.81653e+06	2.07538e+06	357398	1.38279e+07	137392	369275	2.33012e+06	8124.03	232676	594687	19562	274460
SLIYNKDLLPNPPKTWEEIPALDKELKAKGKSALM	126	160	3	0	1317.73	9	29	11.226	11.491	1320.58	6.09458	1	0	0.12651	0.325728		1	0.240464		267518	0	0	903926	952219	1.04171e+07	3.06082e+07	4.77957e+07	6.01835e+07	6.03466e+07	4.31203e+07	2.92692e+07	1.04725e+07	2.80206e+06	0	263578	0	0	224335	0	0	0	0	0	0	199876	0	0	0	0
LIYNKDLLPNPPKT	127	140	2	0	813.467	5	9	8.80633	8.9658	814.756	1.5924	1	0	-0.0144597	-0.114925		1	0.6118		2.54475e+06	7.77975e+06	1.67652e+07	1.23776e+07	5.9876e+06	645335	189303	0	663037	0	83930.5	0	102922	3595.27	604977
LIYNKDLLPNPPKTWEEIPAL	127	147	3	0	822.121	7	15					-1
LIYNKDLLPNPPKTWEEIPALDKELKAKGKSALM	127	160	4	0	966.789	9	28	11.0858	11.2727	968.981	6.35086	1	0	0.197191	-0.00037987	1	1	0.125652		0	0	0	397980	2.32301e+06	1.57532e+07	3.59777e+07	5.79837e+07	7.58431e+07	7.53156e+07	5.82526e+07	3.81202e+07	2.16986e+07	8.48726e+06	2.53667e+06	468738	0	0	0	319283	34940.9	0	175959	0	0	0	311303	0	354814	172059
LIYNKDLLPNPPKTWEEIPALDKELKAKGKSALM	127	160	5	0	773.633	9	28	11.1637	11.4286	775.404	6.44224	1	0	0.211038	0.325172	1	1	0.117635		124526	92572.9	210605	350564	3.08248e+06	1.52317e+07	3.75872e+07	6.08154e+07	7.84571e+07	7.45549e+07	5.73724e+07	3.47235e+07	1.99613e+07	7.62383e+06	3.20559e+06	3.88563e+06	0	557420	144747	33942.1	567116	0	0	321862	28967.2	0	0	332484	141288	194462
IYNKDLLPNPPKT	128	140	2	0	756.925	5	8	7.79157	8.32062	758.138	1.5134	1	0	0.0374796	1.42729	1	1	0.0440583		1.19046e+08	6.45763e+08	1.05624e+09	8.48598e+08	3.98934e+08	1.41857e+08	3.39277e+07	4.96053e+06	386528	464243	0	137885	266255	0
IYNKDLLPNPPKT	128	140	3	0	504.952	5	8	7.79157	8.22725	505.76	1.51121	0.4	0					0.0218228		9.32668e+07	4.97965e+08	8.72676e+08	6.64114e+08	3.19061e+08	1.07216e+08	2.69926e+07	3.04341e+06	694465	107169	217478	5154.1	0	502769
IYNKDLLPNPPKTW	128	141	3	0	566.979	6	9	9.79422	10.012	567.994	1.99592	1	0	0.175773	0.128283		1	0.202278		700502	2.16717e+07	4.33297e+07	3.69459e+07	1.85377e+07	5.57982e+06	279618	236365	117593	0	257218	143642	0	5.55013e+06	0	222567
IYNKDLLPNPPKTWE	128	142	3	0	609.993	6	10					-1
IYNKDLLPNPPKTWEEIPAL	128	147	2	0	1176.14	7	14	11.335	11.8184	1177.69	1.65453	1	0	-0.263744	1.23687	1	1	0.0568614		8.74379e+07	5.24451e+08	1.15538e+09	1.25891e+09	8.79568e+08	4.81316e+08	1.97767e+08	7.10752e+07	1.3216e+07	5.53317e+06	1.45722e+06	322433	343538	301038	24371	441384	71938.2	1.73844e+06	146842	50468.7	0	359732
IYNKDLLPNPPKTWEEIPAL	128	147	3	0	784.426	7	14	11.3194	12.1021	785.476	1.70436	1	0	-0.248641	2.48566	1	1	0.059689		6.40631e+08	2.96131e+09	6.38081e+09	7.06536e+09	5.05505e+09	2.69093e+09	1.16707e+09	4.16509e+08	1.34658e+08	5.51036e+07	3.37747e+07	2.37463e+07	5.63352e+07	4.86542e+06	2.05063e+06	1.77249e+07	756245	2.31614e+06	1.04019e+06	968032	22383.9	0
IYNKDLLPNPPKTWEEIPALD	128	148	2	0	1233.65	7	15	11.1481	11.3039	1235.45	2.08783	0.6	0					0.615825		1.55309e+06	2.25402e+06	1.34813e+07	1.39541e+07	1.17502e+07	2.22764e+06	297322	0	0	0	332468	0	269685	0	0	0	0	0	0	36193.6	814407	776174	0
IYNKDLLPNPPKTWEEIPALDKE	128	150	3	0	908.481	7	17					-1
IYNKDLLPNPPKTWEEIPALDKELKAKGKSAL	128	159	3	0	1207.34	8	26	10.6808	10.7898	1210.16	6.2742	1	0	0.258708	-0.325653	1	1	0.150925		0	0	0	0	284050	1.8844e+06	8.92437e+06	1.56216e+07	1.91452e+07	1.79229e+07	9.12575e+06	5.65264e+06	1.47092e+06	0	374794	0	0	0	253288	0	416642	0	0	421858	0	0	0	0	0	0
IYNKDLLPNPPKTWEEIPALDKELKAKGKSAL	128	159	4	0	905.758	8	26	10.5875	10.9923	907.858	6.21094	1	0	0.248386	0.908675	1	1	0.0990274		0	292966	0	674717	1.6156e+07	6.55295e+07	1.40609e+08	2.20586e+08	2.5279e+08	2.24144e+08	1.6342e+08	8.73578e+07	5.04233e+07	1.99507e+07	4.29976e+06	593124	222258	0	272427	200263	387147	0	0	752692	0	0	287272	439979	1.13495e+06	551171
IYNKDLLPNPPKTWEEIPALDKELKAKGKSAL	128	159	6	0	604.174	8	26	10.6186	10.8366	605.596	6.33996	1	0	0.26944	0.129187	1	1	0.0809558		0	572517	0	700660	1.62394e+06	1.09345e+07	2.20619e+07	3.69386e+07	4.17594e+07	4.07242e+07	2.57076e+07	1.39808e+07	6.7287e+06	2.02161e+06	765167	191080	0	415793	0	94783	639367	0	0	632433	89089.4	462978	363867	345749	135255	197772
IYNKDLLPNPPKTWEEIPALDKELKAKGKSALM	128	160	3	0	1251.02	9	27	10.7586	11.3662	1253.86	6.16696	1	0	0.203934	1.75479	1	1	0.0858545		0	0	177944	4.38592e+06	5.22044e+07	1.61069e+08	3.54673e+08	5.4153e+08	6.46812e+08	5.92008e+08	4.48096e+08	2.99162e+08	1.56854e+08	6.68867e+07	2.34291e+07	5.19641e+06	0	0	0	416483	0	0	0	0	0	0	0	0	0	368529
IYNKDLLPNPPKTWEEIPALDKELKAKGKSALM	128	160	4	0	938.518	9	27	10.7119	11.3974	940.685	6.32443	1	0	0.228682	2.07992	1	1	0.0405032		1.96662e+06	1.13604e+06	1.02666e+07	8.6005e+07	3.57758e+08	9.77364e+08	1.98885e+09	3.25308e+09	3.75022e+09	3.46481e+09	2.76307e+09	1.7967e+09	9.59418e+08	5.25221e+08	2.19539e+08	1.09354e+08	3.57612e+07	1.70939e+07	1.11516e+07	1.5808e+07	1.82317e+07	1.69603e+07	2.16745e+07	1.50472e+07	1.04983e+07	3.81928e+06	2.86142e+06	223901	1.48563e+06	333071
IYNKDLLPNPPKTWEEIPALDKELKAKGKSALM	128	160	5	0	751.016	9	27	10.7586	11.3506	752.743	6.29649	1	0	0.22429	1.68976	1	1	0.0322587		782621	593002	2.97115e+06	4.27905e+07	1.8997e+08	5.72708e+08	1.16688e+09	1.80562e+09	2.15989e+09	2.01979e+09	1.53101e+09	9.99749e+08	5.55948e+08	2.78713e+08	1.17483e+08	5.14697e+07	2.10548e+07	1.00493e+07	3.25048e+06	5.85528e+06	1.05923e+07	1.02352e+07	7.56537e+06	4.38336e+06	6.94611e+06	1.82973e+06	2.02444e+06	559251	183987	851183
IYNKDLLPNPPKTWEEIPALDKELKAKGKSALM	128	160	6	0	626.014	9	27	10.7275	11.3142	627.467	6.37529	1	0	0.236673	1.66799	1	1	0.0450899		377264	218411	1.26376e+06	1.35772e+07	7.17085e+07	2.22237e+08	4.69045e+08	7.37247e+08	8.64261e+08	8.27227e+08	6.36608e+08	4.1212e+08	2.239e+08	1.1062e+08	4.73032e+07	1.75421e+07	7.69604e+06	4.60066e+06	1.57656e+06	2.10601e+06	7.97464e+06	2.49773e+06	2.1223e+06	7.80315e+06	1.73034e+06	484301	7.70091e+06	340570	375858	374189
IYNKDLLPNPPKTWEEIPALDKELKAKGKSALM	128	160	7	0	536.728	9	27	10.8054	11.1948	537.977	6.40702	1	0	0.241659	0.844831	1	1	0.0447001		65958.1	0	80226.8	1.08016e+06	6.88807e+06	3.01879e+07	8.74087e+07	1.48598e+08	1.73549e+08	1.76514e+08	1.26892e+08	8.59537e+07	4.72413e+07	2.03462e+07	9.00644e+06	3.08858e+06	287323	467397	127774	51387.9	590382	293709	389983	64161.2	355292	208835	258132	134663	0	0
IYNKDLLPNPPKTWEEIPALDKELKAKGKSALMF	128	161	3	0	1300.04	9	28	11.5535	11.7406	1303.22	7.0788	1	0	0.307498	0.000385153	1	1	0.300294		0	305884	0	0	0	0	7.21352e+06	2.34442e+07	3.5365e+07	3.74643e+07	3.61094e+07	2.33912e+07	1.12322e+07	4.09616e+06	0	0	0	0	0	0	0	764250	0	0	2.43323e+06	0	277923	201868	0	0
IYNKDLLPNPPKTWEEIPALDKELKAKGKSALMF	128	161	4	0	975.285	9	28	11.5379	11.7561	977.633	6.94371	1	0	0.287028	0.130439	1	1	0.0309749		40393.2	855853	0	183324	5.83985e+06	4.11141e+07	1.05527e+08	2.05825e+08	2.70754e+08	3.17102e+08	2.73073e+08	2.24827e+08	1.27615e+08	8.97976e+07	3.21301e+07	1.23066e+07	4.77443e+06	1.3646e+06	542042	377615	194005	693351	216397	605984	681894	446819	231778	80806.7	0	80744.4
IYNKDLLPNPPKTWEEIPALDKELKAKGKSALMF	128	161	5	0	780.43	9	28					-1
IYNKDLLPNPPKTWEEIPALDKELKAKGKSALMF	128	161	6	0	650.526	9	28	11.5691	11.7717	652.11	7.05797	1	0	0.304342	0.0652034	1	1	0.0548108		313154	679803	138977	301168	1.89745e+06	1.91841e+06	2.03393e+07	3.75458e+07	5.38436e+07	6.10501e+07	5.24319e+07	3.67402e+07	2.40951e+07	1.12764e+07	4.66501e+06	2.00008e+06	1.06883e+06	806625	205802	339685	461313	590339	0	244507	415221	0	46304.1	259150	226972	75998.8
WEEIPAL	141	147	1	0	857.44	4	4	11.4598	11.6315	858.101	0.133648	1	0	-0.623413	-0.0641549	1	1	0.0864828		2.82912e+08	1.67491e+08	5.23927e+07	1.12714e+07	2.57904e+06	479598	2.51155e+06	797158	434554
WEEIPAL	141	147	2	0	429.224	4	4	11.0701	11.5535	429.464	-0.0458004	1	0	-0.813759	1.23659	1	0	0.256231		6.68535e+07	3.53514e+07	6.67742e+06	141303	422253	0	303100	0	0
WEEIPALDKELKAKGKSAL	141	159	3	0	709.4	6	16					-1
WEEIPALDKELKAKGKSALM	141	160	2	0	1129.12	7	17	10.2296	10.432	1132.07	4.47696	1	0	0.352204	0.0640211	1	1	0.184818		271156	0	0	8.31258e+06	3.02023e+07	5.01281e+07	5.2079e+07	3.77265e+07	1.71311e+07	7.57132e+06	727178	0	0	0	53184.8	0	0	263680	386623	231770	271081	0	0	0	0
WEEIPALDKELKAKGKSALM	141	160	3	0	753.08	7	17	10.1829	10.5719	755.175	4.85805	0.6	0					0.435009		468178	4.77261e+06	2.75774e+07	1.35522e+08	3.59409e+08	5.57127e+08	5.94902e+08	4.4817e+08	2.58834e+08	1.24654e+08	4.38349e+07	1.37354e+07	4.03575e+06	1.67663e+06	721231	116231	823256	242562	21828.1	158796	1.94705e+07	48529.4	322359	3.41703e+07	0
WEEIPALDKELKAKGKSALM	141	160	4	0	565.062	7	17	10.1985	10.5875	566.534	4.46096	1	0	0.34821	0.842814	1	1	0.0913322		0	1.93332e+06	6.17018e+06	4.59713e+07	1.19351e+08	1.91851e+08	1.98536e+08	1.47437e+08	7.58092e+07	3.57566e+07	1.10105e+07	2.13115e+06	0	656286	114588	0	0	10676.7	304063	122450	99805.3	100870	0	620928	176695
EEIPAL	142	147	1	0	671.361	4	3	9.15245	9.1991	672.345	0.589291	1	0	0.0682645	-0.585691		0	0.167972		1.36519e+07	1.24744e+07	8.37386e+06	1.09131e+06	180155	0	372147	0
EEIPALDKELKAKGKSALM	142	160	3	0	691.054	6	16					-1
DKELKAKGKSAL	148	159	2	0	644.385	5	10	5.41212	5.96018	646.252	2.98522	1	0	0.501435	1.50664	1	1	0.050608		1.41845e+06	4.76e+07	1.93935e+08	3.77781e+08	3.97157e+08	2.23064e+08	9.44582e+07	2.91013e+07	6.17181e+06	569010	240504	0	63054.2	0	0	0
DKELKAKGKSAL	148	159	3	0	429.926	5	10	5.41212	5.92868	431.203	3.08451	1	0	0.543562	1.3752	1	1	0.0917284		2.00823e+06	3.29801e+07	1.7712e+08	3.54273e+08	3.64676e+08	2.08017e+08	8.60229e+07	1.5445e+07	6.38333e+06	999526	1.75313e+07	0	0	2.47984e+06	0	0
DKELKAKGKSAL	148	159	4	0	322.696	5	10	5.47458	5.81867	323.622	2.95347	1	0	0.48796	0.655453	1	1	0.0606364		60276.6	3.55704e+06	2.54609e+07	5.17516e+07	5.612e+07	3.13248e+07	1.00765e+07	1.28178e+06	30100.7	0	267258	0	0	0	30840.7	0
DKELKAKGKSALM	148	160	1	0	1418.8	5	11	6.27448	6.48037	1422.41	2.71014	1	0	0.280181	0.0787652	1	1	0		26077.1	314725	9.24278e+06	1.86767e+07	1.95674e+07	9.53718e+06	1.79629e+06	189404	33591.1	9514.15	0	0	0	0	0	0	0
DKELKAKGKSALM	148	160	2	0	709.905	5	11	6.19642	6.74523	711.847	2.98954	1	0	0.387952	1.50977	1	1	0.0350462		3.42595e+07	5.05508e+08	1.93159e+09	3.76362e+09	4.07882e+09	2.55899e+09	1.19318e+09	4.49534e+08	1.49144e+08	5.25666e+07	2.13418e+07	6.87324e+06	602977	0	814.372	0	108399
DKELKAKGKSALM	148	160	3	0	473.606	5	11	6.19642	6.71408	474.905	3.00437	1	0	0.393674	1.37979	1	1	0.0267421		5.42552e+07	5.88613e+08	2.30513e+09	4.74905e+09	4.96603e+09	3.34337e+09	1.50704e+09	5.39182e+08	1.73817e+08	5.82799e+07	2.4504e+07	8.56078e+06	1.70744e+06	0	1.45202e+06	0	0
DKELKAKGKSALM	148	160	4	0	355.456	5	11	6.19642	6.71408	356.437	3.03041	1	0	0.403716	1.37979	1	1	0.0592808		5.50016e+06	9.89132e+07	4.0531e+08	8.10907e+08	9.10616e+08	5.77887e+08	2.59159e+08	9.18297e+07	2.43153e+07	5.6767e+06	1.16465e+06	1.08106e+06	64948.5	0	0	1.23235e+07	0
DKELKAKGKSALMF	148	161	2	0	783.44	6	12	8.8219	9.05912	785.65	3.41662	1	0	0.442865	0.209514	1	1	0.0825019		397282	5.04433e+06	4.13674e+07	1.10525e+08	1.59767e+08	1.41816e+08	8.45149e+07	3.31e+07	5.80675e+06	699901	164558	0	12274.5	0	266641	0	186380	0	215786
DKELKAKGKSALMF	148	161	3	0	522.629	6	12	8.71287	9.18355	524.163	3.59708	0.6	0					0.0559236		2.78863e+06	1.4577e+07	7.08816e+07	2.50248e+08	3.89536e+08	3.47883e+08	2.21264e+08	9.89111e+07	3.30185e+07	7.56762e+06	1.28519e+06	1.89352e+06	0	189676	132435	0	6911.24	50242.6	414484
KELKAKGKSALM	149	160	2	0	652.392	5	10	6.1336	6.35572	653.959	2.30028	1	0	0.210816	0.146504	1	1	0.0633206		1.42045e+06	2.84207e+07	8.88897e+07	1.17583e+08	7.5681e+07	3.30133e+07	1.20808e+07	2.51034e+06	409340	93087.1	102118	0	0	135180	77135	81328.9
KELKAKGKSALM	149	160	3	0	435.264	5	10	6.47518	6.49595	436.183	1.92188	0.4	0					0.0922388		0	578005	2.30316e+06	3.33872e+06	1.5041e+06	0	0	0	0	0	0	0	0	0	0	0
LKAKGKSAL	151	159	2	0	458.303	4	7	5.2244	5.3653	459.692	2.24034	0.4	0					0.0974856		0	1.02637e+06	6.51308e+06	8.87115e+06	3.44385e+06	225364	0	0	0	0	0	0
LKAKGKSALM	151	160	2	0	523.823	5	8	6.16507	6.46478	525.288	2.2428	0.6	0					0.0651796		3.3769e+06	4.36851e+07	1.31684e+08	1.706e+08	9.50871e+07	3.58317e+07	7.09661e+06	482018	0	0	486.592	0	0	0
LKAKGKSALM	151	160	3	0	349.551	5	8	6.16507	6.54272	350.406	1.87659	1	0	0.230106	0.795521	1	1	0.0957908		4.71195e+06	3.37606e+07	7.14906e+07	7.41845e+07	3.39183e+07	6.5185e+06	645588	197134	234684	0	11287.4	116812	81866.5	0
MFNLQEPYFTWPLIA	160	174	2	0	935.466	6	11					-1
MFNLQEPYFTWPLIAA	160	175	2	0	970.984	6	12	15.2543	15.3792	972.401	1.53812	0.4	0					0.667414		795214	1.20548e+07	1.10268e+07	4.03561e+06	1.92659e+06	1.16998e+06	0	188258	235260	0	806439	270230	419173	500372	151746	0	272151	244708	0
MFNLQEPYFTWPLIAADGGYA	160	180	2	0	1202.57	7	17	12.9021	13.6783	1211.48	16.246	0.6	0					0.267416		0	84793.4	40754.9	68423.2	0	0	105594	106479	0	98292	79480.3	115833	26.7921	4.62013e+06	2.94338e+07	1.01186e+08	1.62008e+08	1.97593e+08	1.98728e+08	1.55024e+08	1.07395e+08	5.99575e+07	2.5223e+07	3.7204e+06	1.86442e+06
FNLQEPY	161	167	1	0	910.431	4	4	8.58838	8.65062	916.924	5.93743	0.4	0					1.76571		0	0	438890	184120	0	0	0	1.14647e+06	1.28585e+06
FNLQEPY	161	167	2	0	455.719	4	4	9.44813	9.94978	457.832	3.66988	0.4	0					0.75857		1.56272e+07	2136.59	0	9088.67	9.75868e+07	7.3501e+07	8.61764e+06	1.96452e+06	1.82758e+06
FNLQEPYFTWPLI	161	173	2	0	834.427	6	9					0
FNLQEPYFTWPLIA	161	174	2	0	869.946	6	10	14.7247	15.0675	870.939	0.878711	1	0	-0.392345	0.650098		-1	0.0155884		2.59411e+09	9.0985e+09	8.89364e+09	5.11704e+09	2.05021e+09	6.73185e+08	2.09871e+08	8.95276e+07	6.24916e+07	4.62191e+07	2.7453e+07	7.77804e+06	3.36753e+06	2.19676e+06	3.93395e+06	1.4641e+06	4.15998e+06
FNLQEPYFTWPLIAA	161	175	2	0	905.464	6	11	14.5158	14.7038	906.576	1.07535	1	0	-0.350392	0.00414072		-1	0.376194		2.93026e+07	1.00064e+08	1.00495e+08	5.56569e+07	2.5125e+07	8.78957e+06	3.64652e+06	1.73744e+06	2.21005e+06	1.79471e+06	839083	404797	1.09461e+06	359617	557079	651255	399307	209955
FNLQEPYFTWPLIAADGGY	161	179	2	0	1101.53	6	15					-1
FNLQEPYFTWPLIAADGGYA	161	180	2	0	1137.05	6	16	14.4056	14.6415	1139.37	3.22638	1	0	0.0904062	0.204229		-2	0.458922		696664	834676	8.49673e+06	1.79972e+07	2.18355e+07	2.00533e+07	1.28221e+07	4.64318e+06	1.26934e+06	0	187029	404843	0	458047	0	193877	110278	0	0	691016	0	140495	461078
FNLQEPYFTWPLIAADGGYAF	161	181	2	0	1210.58	7	17					0
NLQEPY	162	167	1	0	763.362	4	3	7.34105	7.44988	764.358	0.5455	0.4	0					0.397391		2.17767e+06	6.48723e+06	790217	0	0	327749	0	0
NLQEPYFTWPLI	162	173	2	0	760.893	5	8					-1
NLQEPYFTWPLIA	162	174	1	0	1591.82	5	9	14.1689	14.3162	1593.67	0.862147	0.4	0					0.353946		1.30918e+06	1.05302e+07	9.25518e+06	3.98999e+06	773920	636616	430773	0	0	0	0	0	0	0	0
NLQEPYFTWPLIA	162	174	2	0	796.411	5	9	14.1216	14.5526	797.337	0.854319	1	0	-0.362419	1.01821	1	0	0.0288867		4.28691e+08	1.58745e+09	1.39736e+09	7.00396e+08	2.51795e+08	7.94929e+07	2.45365e+07	1.24503e+07	8.2469e+06	4.71332e+06	1.41393e+06	1.28819e+06	1.22125e+06	1.36333e+06	755443
NLQEPYFTWPLIAA	162	175	2	0	831.93	6	10					0
NLQEPYFTWPLIAADGGY	162	179	2	0	1028	6	14					-1
NLQEPYFTWPLIAADGGYA	162	180	2	0	1063.52	6	15	11.335	11.4754	1070.12	11.9031	0.5	0					0.140234		0	0	0	504749	0	211602	0	212723	0	2.59155e+06	7.95626e+06	3.12287e+07	5.2286e+07	6.20953e+07	5.17239e+07	2.63729e+07	1.11706e+07	1.02417e+06	372443	0	6.86104e+06	245867
FTWPLIA	168	174	1	0	847.471	4	4	13.1084	13.6571	847.902	-0.117675	0.4	0					0.138661		1.17024e+09	4.74484e+08	9.48929e+07	2.36922e+07	1.81859e+06	151773	383364	536647	1.10668e+06
AADGGYAF	174	181	1	0	771.331	4	6					-1
AADGGYAFKYENGKYDIKDVGVDNAGAKAGLTF	174	206	4	0	857.172	8	31					0
ADGGY	175	179	1	0	482.188	3	3	3.77767	5.00553	483.872	1.41277	1	0	1.23292	4.34335		1	0.12071		4.44439e+07	1.59483e+08	1.74597e+08	7.78549e+07	9.22124e+06	485524	74314.9
ADGGYA	175	180	1	0	553.225	3	4	3.9995	5.04752	555.523	1.9872	1	0	1.34271	3.59286		0	0.11033		7.07126e+07	3.29255e+08	5.75988e+08	4.63718e+08	1.85567e+08	3.54113e+07	2.25052e+06	307065
ADGGYAFKYENGKY	175	188	2	0	791.862	5	12	8.3707	8.86867	795.947	7.21213	1	0	1.78487	1.29758	1	0	0.153698		0	958919	2.61327e+06	8.30531e+06	2.01544e+07	6.4478e+07	1.33175e+08	2.0926e+08	2.50843e+08	2.17633e+08	1.70797e+08	6.93694e+07	3.7349e+07	2.05922e+06	1.77176e+06	820535	1.78293e+06	1.22476e+06
ADGGYAFKYENGKY	175	188	3	0	528.244	5	12	8.3707	8.70768	531.029	7.39861	1	0	1.85081	0.625826	1	0	0.063636		384528	0	0	1.58864e+06	1.09274e+07	4.14882e+07	9.64236e+07	1.53096e+08	1.89758e+08	1.74067e+08	1.28896e+08	6.56116e+07	2.28526e+07	3.00316e+06	575529	1.13319e+06	3.18894e+06	4.00538e+06
ADGGYAFKYENGKYDIKD	175	192	2	0	1027.48	6	16	8.4951	8.66617	1033.15	10.104	1	0	1.91423	-0.0665195	1	-2	0.332866		2170	5071.17	0	0	0	0	0	848663	3.49916e+06	1.06805e+07	1.70175e+07	2.44732e+07	2.03928e+07	1.35745e+07	3.97219e+06	234982	224962	250372	227967	0	455408	0	957015
ADGGYAFKYENGKYDIKD	175	192	3	0	685.322	6	16	8.44845	8.75958	688.992	9.77998	0.6	0					0.413285		9.81785e+06	45863.2	36712.8	2.45809e+06	0	259716	2.42138e+06	1.22332e+07	3.83942e+07	5.50084e+07	7.99473e+07	1.01136e+08	8.5817e+07	6.44271e+07	3.50682e+07	1.60087e+07	3.45083e+06	817863	518161	196232	565264	4.02374e+06	1.5259e+06
ADGGYAFKYENGKYDIKDVGVDNAGAKAGL	175	204	3	0	1036.18	7	28	9.18355	9.51035	1041.87	15.2571	1	1	1.54678	0.583332	1	1	0.204225		0	1.93895e+06	1.85708e+06	1.81997e+06	2.09928e+07	9.04392e+06	6.52154e+06	6.00056e+07	4.38577e+06	5.94601e+06	8.27989e+07	1.97909e+07	3.97525e+07	1.0833e+08	1.17101e+08	1.68538e+08	2.18757e+08	2.28611e+08	2.32642e+08	2.16095e+08	1.73989e+08	1.23788e+08	8.86028e+07	4.32209e+07	2.21284e+07	1.87409e+07	1.22284e+06	507790	3.15672e+06	0
ADGGYAFKYENGKYDIKDVGVDNAGAKAGL	175	204	4	0	777.383	7	28	9.1369	9.30805	781.776	15.7315	1	0	1.61867	-0.0661718	1	-2	0.0457245		360257	0	489329	0	1.33191e+07	438246	227130	31802.1	1.32151e+07	3.79693e+06	5.34587e+06	1.61588e+07	5.52093e+07	6.60314e+07	1.04012e+08	1.58353e+08	2.14634e+08	2.31408e+08	2.46632e+08	2.18729e+08	1.81885e+08	1.20866e+08	8.57127e+07	4.64175e+07	2.72697e+07	6.07257e+06	3.07456e+06	333525	2.51413e+06	0
ADGGYAFKYENGKYDIKDVGVDNAGAKAGLTF	175	206	4	0	839.412	8	30	9.96532	10.4475	843.812	15.5898	1	0	1.43971	1.23179		0	0.195411		1.01013e+07	0	248770	0	5.38482e+06	219217	1.38567e+07	2.78166e+06	4.47785e+07	1.85935e+07	1.04272e+08	8.93805e+07	2.33216e+08	2.66901e+08	4.93038e+08	5.6891e+08	8.27958e+08	8.67668e+08	9.19678e+08	8.29729e+08	7.43404e+08	5.33573e+08	3.72899e+08	2.1482e+08	1.17897e+08	5.08235e+07	1.70675e+07	3.45652e+06	2.67339e+06	304373
ADGGYAFKYENGKYDIKDVGVDNAGAKAGLTFL	175	207	3	0	1156.58	8	31	10.7431	11.413	1162.33	15.1773	0.6	0					0.181834		1.01835e+06	0	0	5.59523e+06	0	0	9.58095e+06	536.097	1.61722e+06	2.13068e+07	9.27895e+06	3.27147e+07	7.90318e+07	1.09726e+08	1.75503e+08	2.61529e+08	3.40026e+08	3.84074e+08	3.87275e+08	3.62415e+08	2.87867e+08	1.85809e+08	7.84704e+07	2.37846e+06	311272	0	0	204122	0	907945
ADGGYAFKYENGKYDIKDVGVDNAGAKAGLTFL	175	207	4	0	867.683	8	31	10.7275	11.3506	871.949	14.9817	0.6	0					0.0640953		151986	153042	2.01885e+06	350393	301742	0	5.55137e+06	4.65335e+06	7.92694e+06	1.32902e+07	3.25352e+07	6.83958e+07	1.19197e+08	1.99102e+08	3.09697e+08	4.459e+08	5.73397e+08	6.55189e+08	6.62227e+08	5.94402e+08	4.45555e+08	2.61475e+08	6.03471e+07	781455	0	0	0	0	10810.2	70342
DGGYAFKYENGKYDIKDVGVDNAGAKAGLTF	176	206	4	0	821.653	8	29					-1
YAFKYENGKYDIKDVGVDNAGAKAGL	179	204	3	0	936.14	7	24					0
AFKYENGKY	180	188	2	0	560.277	5	7	7.02577	7.09147	565.922	10.6023	0.4	0					1.5787		0	1569.86	2964.13	0	0	0	0	0	0	0	723062	0	1.21586e+06
AFKYENGKYDIKD	180	192	2	0	795.894	5	11	6.96345	7.46542	802.272	11.7997	0.5	1					0.847647		5.1167e+06	6.47511e+06	5.07569e+06	1.45415e+06	0	150356	0	173050	319025	744717	2.00819e+06	2.42807e+07	5.64277e+07	9.40688e+07	8.46101e+07	4.59639e+07	1.63384e+07
AFKYENGKYDIKD	180	192	3	0	530.931	5	11	6.72967	6.85435	535.387	12.4093	0.4	1					0.0386044		0	94661.6	0	0	0	0	0	582029	539120	886812	630988	1.37033e+07	3.97119e+07	4.46455e+07	6.21242e+07	3.77989e+07	494725
AFKYENGKYDIKDVGVDNAGAKAGL	180	204	3	0	881.785	7	23	8.72843	8.86867	886.506	12.59	0.4	0					0.139971		5.06591e+06	1.39709e+06	1.06612e+06	0	0	538806	170562	187777	3.44855e+06	7.17914e+06	1.35799e+07	4.21372e+07	3.77964e+07	4.7475e+07	1.16192e+08	5.65033e+07	4.565e+07	5.97796e+07	1.88346e+07	1.03256e+07	6.92141e+06	399468	175381	0	0	0	203810	0	0	0
AFKYENGKYDIKDVGVDNAGAKAGL	180	204	4	0	661.591	7	23	8.74402	8.83748	664.998	12.057	0.4	0					0.0759079		2.45939e+06	95432.8	0	691926	0	115815	0	2.38371e+06	599702	1.42371e+07	4.48958e+06	3.86958e+07	1.27979e+07	5.38449e+07	2.02727e+07	4.64572e+07	1.87015e+07	2.44856e+07	7.60576e+06	6.80976e+06	1.00077e+06	1.02493e+06	0	0	98629	0	0	0	0	0
AFKYENGKYDIKDVGVDNAGAKAGLTF	180	206	3	0	964.491	7	25	9.70048	9.93422	969.49	13.2651	0.6	0					0.133654		0	0	0	0	259937	0	273171	0	866682	6.34902e+06	1.89338e+07	3.89048e+07	6.44249e+07	8.40179e+07	9.60484e+07	9.52626e+07	8.24687e+07	5.81522e+07	4.08435e+07	2.20561e+07	9.09677e+06	2.76098e+06	383247	274039	2.09661e+06	3.76855e+06	6.38712e+06	4.36487e+06	1.02295e+06	519488
AFKYENGKYDIKDVGVDNAGAKAGLTF	180	206	4	0	723.62	7	25	9.65383	9.98087	727.28	12.9064	0.6	0					0.110846		0	53327.3	269278	574684	192297	217991	217086	435467	2.20059e+06	7.71818e+06	2.28623e+07	4.41927e+07	6.24321e+07	8.82565e+07	1.06846e+08	1.06793e+08	8.8557e+07	6.11086e+07	3.6416e+07	2.1878e+07	8.2445e+06	1.48451e+06	413255	171523	0	39823.2	1.27076e+06	424053	882708	703729
AFKYENGKYDIKDVGVDNAGAKAGLTFL	180	207	3	0	1002.19	7	26	10.6497	10.7742	1006.99	12.6196	0.6	0					0.123339		0	0	523296	719689	0	0	0	0	237972	1.2683e+06	1.04623e+07	1.57335e+07	2.20356e+07	4.19625e+07	3.67706e+07	4.01701e+07	3.58779e+07	2.67064e+07	1.3915e+07	5.51243e+06	1.11439e+06	0	0	0	332825	0	0	0	0	0
AFKYENGKYDIKDVGVDNAGAKAGLTFL	180	207	4	0	751.891	7	26					0
FKYENGKY	181	188	1	0	1048.51	4	6	7.15385	7.2787	1053.06	3.90469	1	0	1.99605	-0.259375	1	-1	0.389597		0	199562	307283	5.3092e+06	1.02121e+07	1.05911e+07	5.37222e+06	298448	159853	0	145829
FKYENGKY	181	188	2	0	524.759	4	6	7.04137	7.44988	527.126	4.09218	1	0	2.12863	0.924323	1	-1	0.0804022		145111	2.66159e+06	3.34111e+07	1.18748e+08	2.31968e+08	2.57892e+08	1.65293e+08	5.97105e+07	1.2201e+07	1.63725e+06	202554
FKYENGKYDIKD	181	192	2	0	760.375	5	10	7.58962	7.66725	762.884	4.10049	1	1	0.974634	-0.456403	0	-1	0.357185		3.61659e+06	8.15216e+06	9.23452e+06	6.5974e+06	1.14183e+06	5.60208e+06	8.88308e+06	1.18671e+07	1.06072e+07	5.47251e+06	743126	392135	0	0	0	0
FKYENGKYDIKD	181	192	3	0	507.252	5	10	7.35662	7.40328	508.053	1.48547	1	0	-0.134902	-0.585622	0	-5	0.201333		1.47596e+07	4.4778e+07	5.91968e+07	3.8813e+07	2.8494e+07	1.3724e+07	775244	1.9501e+06	457752	0	114417	18704.5	28178.5	16684.2	18606.7	185.285
FKYENGKYDIKDVGVDNAGAKAGL	181	204	2	0	1286.66	7	22	8.63505	8.77517	1291.94	9.04704	1	1	0.979643	-0.195669	1	-4	1.23725		6.7363e+06	5.43407e+06	5.22885e+06	5.33545e+06	3.16569e+06	0	397845	1.00446e+06	923683	1.66233e+06	4.53683e+06	6.25078e+06	1.17402e+07	1.36174e+07	1.27194e+07	1.25422e+07	8.2571e+06	4.28486e+06	909961	0	0	0	0	0	200603	0	0	0	0	207458
FKYENGKYDIKDVGVDNAGAKAGL	181	204	3	0	858.106	7	22	8.6195	8.80633	862.08	10.3912	1	1	1.23887	-0.000727607	1	-3	0.35351		0	0	6.11229e+07	9.17186e+07	4.64434e+07	4.31149e+07	2.10974e+07	1.31322e+07	1.62551e+07	3.72544e+07	7.01224e+07	1.09462e+08	1.53728e+08	1.78698e+08	1.92667e+08	1.72418e+08	1.30244e+08	8.48586e+07	4.7629e+07	2.22709e+07	3.99796e+06	1.20056e+06	648007	0	0	207593	0	132293	0	0
FKYENGKYDIKDVGVDNAGAKAGL	181	204	4	0	643.831	7	22	8.66617	8.77517	646.78	10.265	1	1	1.21453	-0.325514	1	-3	0.25837		2.14847e+06	0	3.59111e+07	2.92321e+07	1.69776e+07	9.30959e+06	1.11579e+07	2.93163e+06	4.86368e+06	1.14913e+07	2.41346e+07	3.36552e+07	4.96361e+07	5.49385e+07	6.33461e+07	5.6636e+07	3.96643e+07	2.94195e+07	2.3899e+07	5.77051e+06	1.46154e+06	536736	7.32093e+06	0	0	0	0	0	0	0
FKYENGKYDIKDVGVDNAGAKAGLTF	181	206	2	0	1410.71	7	24	9.62273	9.74717	1417	10.8846	1	0	1.15911	-0.261113	1	-3	0.821407		680236	634626	2.8746e+06	2.75005e+06	2.0161e+06	705897	436512	667788	288034	933347	3.41438e+06	6.5476e+06	1.37975e+07	1.68719e+07	1.53687e+07	1.3667e+07	9.30343e+06	1.85676e+06	985373	0	369332	0	0	0	0	0	0	0	1.12258e+06	0
FKYENGKYDIKDVGVDNAGAKAGLTF	181	206	4	0	705.861	7	24	9.62273	9.90312	709.159	11.5033	1	1	1.26848	0.389642	1	-3	0.173098		0	0	0	7.47636e+06	0	8.4168e+07	6.49814e+07	3.86431e+07	3.28778e+07	5.0217e+07	8.31042e+07	1.43319e+08	1.98559e+08	2.41578e+08	2.37042e+08	2.19156e+08	1.60507e+08	1.0877e+08	6.76184e+07	2.83765e+07	1.81565e+07	6.15507e+06	1.05168e+07	1.11469e+07	1.70765e+07	5.15431e+06	1.9003e+06	261145	169734	168510
FKYENGKYDIKDVGVDNAGAKAGLTFL	181	207	3	0	978.506	7	25	10.5098	10.8209	982.674	10.7385	1	1	1.05734	0.518236	1	-1	0.335691		1.65315e+06	1.84211e+06	2.70741e+06	1.14115e+07	8.33291e+07	1.09123e+08	1.29329e+07	4.94574e+07	3.68267e+07	3.01113e+07	8.17538e+07	1.40016e+08	1.85352e+08	2.33015e+08	2.45523e+08	2.06641e+08	1.65654e+08	1.19524e+08	5.9011e+07	3.01729e+07	9.31478e+06	0	0	537698	455862	0	254288	640900	0	0
FKYENGKYDIKDVGVDNAGAKAGLTFL	181	207	4	0	734.132	7	25	10.4631	10.8677	737.144	10.2829	1	1	0.980003	0.908119	1	-4	0.247974		801868	770626	1.93212e+06	2.67753e+07	1.45945e+08	1.53911e+08	7.40622e+07	5.55373e+07	4.19525e+07	5.6176e+07	9.67979e+07	1.49151e+08	2.25204e+08	2.62723e+08	2.91988e+08	2.53795e+08	2.1376e+08	1.27663e+08	8.15356e+07	2.51122e+07	1.07928e+07	1.06422e+06	334951	0	144112	387351	0	0	0	1.06863e+06
KYENGKYDIKD	182	192	2	0	686.841	5	9					-1
KYENGKYDIKD	182	192	3	0	458.23	5	9					-1
KYENGKYDIKDVGVDNAGAKAGL	182	204	3	0	809.083	7	21	8.05602	8.2895	813.243	11.0546	1	0	1.46834	0.193936	1	-3	0.134326		0	175642	0	0	3.21803e+06	509827	439224	2.53021e+07	1.09084e+07	2.23552e+07	6.74275e+07	5.86463e+07	7.21198e+07	8.61382e+07	6.75105e+07	5.21712e+07	3.11251e+07	1.36161e+07	4.90942e+06	697828	16010	0	25905	0	413521	0	0	4.81306e+06	0
KYENGKYDIKDVGVDNAGAKAGL	182	204	4	0	607.064	7	21	8.05602	8.21168	610.271	11.4036	1	0	1.53886	-0.130781	1	-2	0.0967459		0	126694	0	0	0	547476	152711	704798	1.74195e+06	7.8688e+06	9.08852e+06	1.74362e+07	1.91195e+07	2.26021e+07	1.98995e+07	1.40403e+07	8.44843e+06	3.91172e+06	1.36868e+06	280582	0	440032	0	0	0	111396	0	0	0
KYENGKYDIKDVGVDNAGAKAGLTF	182	206	3	0	891.789	7	23	8.89985	9.33918	896.843	13.5751	1	1	1.7391	1.05292		-5	0.545055		20843.8	0	0	0	512404	467729	1.44327e+06	6.90875e+06	2.30019e+07	3.74923e+07	6.12892e+07	9.48134e+07	1.138e+08	1.21276e+08	1.42109e+08	1.59772e+08	2.03802e+08	2.27553e+08	1.92127e+08	1.10576e+08	2.50559e+07	1.3592e+07	2.29344e+06	7.14722e+06	418811	0	901864	187103	239431	1.78496e+06
KYENGKYDIKDVGVDNAGAKAGLTFL	182	207	3	0	929.483	7	24	10.1208	10.3697	933.683	10.9385	0.6	0					0.109725		0	0	247640	1.38863e+06	452401	2.07325e+06	1.15774e+07	9.99766e+06	1.72359e+07	3.39381e+07	4.97602e+07	7.24972e+07	8.68498e+07	8.83875e+07	7.83909e+07	6.41682e+07	4.30522e+07	2.20595e+07	1.04662e+07	2.49837e+06	723265	0	0	0	0	0	535251	53363.6	0	0
KYENGKYDIKDVGVDNAGAKAGLTFL	182	207	4	0	697.364	7	24	10.1363	10.3697	700.586	11.227	1	0	1.21963	0.193379	1	-1	0.0970139		0	135195	0	355614	371794	360526	1.10938e+06	2.27171e+06	1.13842e+07	1.24158e+07	2.70613e+07	4.41289e+07	6.26531e+07	5.50294e+07	5.32241e+07	4.05608e+07	2.9333e+07	1.15936e+07	4.36172e+06	1.1395e+06	310126	0	0	0	0	0	0	0	194855	325905
DIKDVGVD	189	196	2	0	430.722	4	6					-1
DIKDVGVDNAGAKAGL	189	204	2	0	771.91	5	14	7.58962	8.00933	776.129	7.55647	0.6	0					0.235644		440086	1.14154e+06	1.72537e+06	3.01663e+06	1.94802e+06	9.68345e+06	4.73511e+07	1.36901e+08	1.56687e+08	1.48745e+08	9.63278e+07	4.95335e+07	1.3725e+07	1.18894e+06	1.00923e+06	1.05855e+06	448517	0	367495	0
DIKDVGVDNAGAKAGL	189	204	3	0	514.942	5	14	7.65173	7.9004	517.609	7.1185	1	0	1.39221	0.257294	1	1	0.120878		0	0	450336	1.98438e+06	6.47209e+06	2.33437e+07	4.26836e+07	5.77757e+07	6.86254e+07	6.02612e+07	3.68951e+07	1.70355e+07	3.08678e+06	2.78363e+06	0	0	3.46073e+06	0	0	0
DIKDVGVDNAGAKAGLTF	189	206	2	0	895.968	6	16					0
DIKDVGVDNAGAKAGLTF	189	206	3	0	597.648	6	16	9.41702	9.51035	600.285	6.86433	0.6	0					0.0989444		0	117266	549983	4.59083e+06	1.42015e+07	3.01825e+07	4.80213e+07	6.61473e+07	7.07298e+07	6.5667e+07	4.35872e+07	2.05865e+07	1.12709e+07	3.19086e+06	763292	0	0	148770	0	0	450877	0	146609
DIKDVGVDNAGAKAGLTFL	189	207	2	0	952.51	6	17					-1
DIKDVGVDNAGAKAGLTFL	189	207	3	0	635.342	6	17					-1
VGVDNAGAKAGLTF	193	206	2	0	660.351	5	12	9.63828	9.77828	666.133	10.7895	0.4	0					0.112963		165193	0	153128	0	755049	3.31877e+06	4.99108e+06	5.31341e+06	6.03252e+06	4.38593e+06	8.91923e+07	6.06254e+08	5.15561e+08	1.56094e+08	2.23429e+07	1.80591e+06	174838	0
VGVDNAGAKAGLTFL	193	207	2	0	716.893	5	13	10.6497	11.0545	719.813	4.99213	0.4	0					0.301394		1.00815e+07	7.3688e+06	2.04143e+07	1.9219e+07	7.8394e+07	1.20684e+08	1.41999e+08	1.19127e+08	6.81161e+07	3.12363e+07	6.79448e+06	3.13789e+06	325980	164686	20526.9	0	0	0	178017
TFLVD	205	209	1	0	594.313	3	3	8.91545	9.59165	594.725	0.0541509	1	0	-0.688591	2.04133			0.695974		5.03996e+08	1.86034e+08	3.9055e+07	2.57215e+06	2.20253e+06	2.93522e+06	1.24509e+06
LVDL	207	210	1	0	459.281	3	2	8.55728	9.09023	459.533	-0.0190027	1	0	-0.805491	1.44356		1	0.0719532		9.4151e+08	2.38529e+08	2.79613e+07	2.01707e+06	731700	0
LVDLIKNKHMNA	207	218	3	0	465.931	5	10	7.79157	8.18057	466.92	2.07883	1	0	0.116858	0.842883		0	0.0781664		2.37329e+06	4.21e+07	9.78047e+07	1.13224e+08	7.4849e+07	3.4354e+07	8.10591e+06	811013	276426	0	98854	0	0	0	0	0
LVDLIKNKHMNADTD	207	221	2	0	863.943	6	13	7.62067	7.9834	865.817	2.67875	0.6	0					0.251924		0	9.47219e+06	3.99286e+07	6.72267e+07	7.02649e+07	4.76786e+07	1.45079e+07	2.31189e+06	186967	132036	0	0	247785	170354	349339	581440	179538	339046	196870	0
LVDLIKNKHMNADTD	207	221	3	0	576.298	6	13	7.85375	7.89522	577.687	3.09784	0.3	1					0.111504		153114	1.34073e+06	5.59304e+06	1.4309e+07	9.68437e+06	7.82736e+06	8.4436e+06	1.93246e+06	271799	651996	0	0	0	0	0	259003	0	0	0	0
LVDLIKNKHMNADTDY	207	222	3	0	630.652	6	14	8.44845	8.86867	632.258	3.63727	1	0	0.337161	0.973146		0	0.106525		1.78166e+06	6.44347e+07	2.67756e+08	5.64914e+08	7.64749e+08	7.42224e+08	5.17598e+08	2.8353e+08	1.34506e+08	5.412e+07	2.43764e+07	1.63364e+07	1.65135e+07	1.12261e+07	6.6412e+06	2.19183e+06	518324	1.75815e+06	1.09566e+06	139737	176790
LVDLIKNKHMNADTDYSIA	207	225	3	0	721.037	6	17	8.89985	9.1991	723.164	5.04426	0.6	0					0.141915		0	0	2.0846e+06	1.43242e+07	4.22477e+07	8.32798e+07	9.82188e+07	8.94054e+07	5.65549e+07	2.756e+07	9.82496e+06	1.49877e+06	191914	661584	175386	626572	860457	179572	2262.89	536156	0	0	0	468478
LVDLIKNKHMNADTDYSIAE	207	226	2	0	1145.57	7	18	8.80633	9.02802	1148.87	5.17736	1	0	0.455224	0.144696	1	-2	0.313488		0	0	0	1.36535e+07	3.80748e+07	6.35501e+07	7.82525e+07	7.4533e+07	5.23736e+07	3.22001e+07	1.48834e+07	2.5591e+06	1.40313e+06	0	1.96749e+06	0	0	0	364204	16649.5	907318	14328.7	8128.5	5668.97	88142.3	0
LVDLIKNKHMNADTDYSIAE	207	226	3	0	764.051	7	18	8.77517	8.88427	766.379	5.57323	1	0	0.548537	-0.325097	1	-2	0.281222		0	431754	3.48427e+06	1.89685e+07	3.40062e+07	8.67945e+07	1.1468e+08	9.7662e+07	8.19998e+07	4.68234e+07	2.33487e+07	1.14416e+07	4.13831e+06	658211	177621	132741	1.88721e+06	126868	104071	8.17317e+06	225812	0	581913	198799	555698	146168
LVDLIKNKHMNADTDYSIAE	207	226	4	0	573.29	7	18	8.83748	8.93103	574.929	5.14405	1	0	0.447372	-0.389985	1	-2	0.141204		139735	0	400895	2.68181e+06	1.00632e+07	1.98195e+07	2.49417e+07	2.20853e+07	1.64152e+07	9.07701e+06	3.4572e+06	732907	0	0	0	0	146774	0	0	0	0	312.701	239714	0	132900	84246.6
LVDLIKNKHMNADTDYSIAEAA	207	228	3	0	811.409	7	20	9.24578	9.43257	816.09	12.5488	0.6	0					0.0830715		1703.29	0	216157	875357	8.12335e+06	1.69412e+07	2.56468e+07	4.34072e+07	6.9445e+07	1.2729e+08	2.12055e+08	3.62186e+08	5.40623e+08	6.54998e+08	7.69405e+08	7.26828e+08	5.86137e+08	3.93005e+08	2.51981e+08	1.21843e+08	5.51297e+07	3.91974e+07	3.97234e+06	0	0	0	0	0
LVDLIKNKHMNADTDYSIAEAAFNKGETAM	207	236	3	0	1104.21	8	28	10.7119	10.8366	1107.22	6.95865	1	0	0.289291	-0.260348	1	-1	0.899208		0	0	0	0	2.90257e+06	7.08012e+06	1.10491e+07	1.6607e+07	1.27541e+07	8.1305e+06	6.23996e+06	869596	0	273157	0	0	0	0	237337	398283	0	0	0	0	226862	287821	0	0	962412	0
LVDLIKNKHMNADTDYSIAEAAFNKGETAM	207	236	4	0	828.408	8	28					-1
VDLIKNKHMNA	208	218	2	0	641.85	5	9	6.62062	6.82315	643.346	2.17408	1	0	0.259764	0.0647861	0	-2	0.0822634		1.48665e+07	6.17236e+07	1.50188e+08	1.65544e+08	1.13639e+08	5.4366e+07	2.01646e+07	5.04493e+06	187944	85498.8	0	64271.5	0	118577	0
VDLIKNKHMNA	208	218	3	0	428.236	5	9	6.76082	6.99462	429.639	3.39209	0.4	1					0.088176		1.0749e+07	5.88635e+07	1.23969e+08	1.27912e+08	8.38732e+07	3.96974e+07	1.23439e+07	3.25249e+06	252938	8.69517e+07	0	0	2.41988e+07	99730.8	0
VDLIKNKHMNADTD	208	221	2	0	807.401	6	12	5.76643	5.78732	814.331	12.8647	0.4	1					1.85092		158180	133180	0	65945.1	0	0	0	0	0	0	0	0	106635	0	0	445777	511267	677009	221329
VDLIKNKHMNADTDY	208	222	2	0	888.933	6	13	7.60513	7.9471	891.307	3.64285	1	0	0.423776	0.64662	1	-2	0.0565564		4.05291e+06	7.35153e+07	3.18195e+08	6.19458e+08	8.55811e+08	7.9145e+08	5.7898e+08	3.0355e+08	1.37703e+08	5.20298e+07	1.712e+07	7.94359e+06	5.66411e+06	6.5685e+06	3.66226e+06	1.48948e+06	197869	9.2801e+06	155665	9.93396e+06
VDLIKNKHMNADTDY	208	222	3	0	592.958	6	13					-1
VDLIKNKHMNADTDYS	208	223	2	0	932.449	6	14					-1
VDLIKNKHMNADTDYS	208	223	3	0	621.968	6	14	7.13825	7.35662	623.741	4.16764	0.6	0					0.0922131		0	1.45199e+06	5.40347e+06	1.87642e+07	3.63038e+07	4.66847e+07	4.0534e+07	2.42317e+07	1.31841e+07	4.29461e+06	378800	204923	0	0	0	0	337195	0	0	0	0
VDLIKNKHMNADTDYSIA	208	225	2	0	1024.51	6	16	8.19612	8.55728	1027.97	5.64852	1	0	0.732718	0.726739	1	-4	0.331181		0	0	1.01613e+06	1.57815e+07	5.2508e+07	9.34021e+07	1.08881e+08	1.00135e+08	6.84686e+07	3.24742e+07	1.37452e+07	2.11695e+06	1.69608e+06	184560	4.84462e+06	4.98062e+06	1.05366e+07	2.61728e+06	4.69807e+06	220984	630108	224608	431360
VDLIKNKHMNADTDYSIA	208	225	3	0	683.342	6	16	8.18057	8.63505	686.007	6.73056	1	1	1.01966	1.11614	1	-5	0.170021		0	237296	1.33345e+07	1.12827e+06	1.43704e+08	2.38422e+08	2.7918e+08	2.45358e+08	1.75821e+08	9.79965e+07	3.96385e+07	1.46427e+07	1.25111e+07	1.78395e+07	3.84646e+07	5.05765e+07	4.9437e+07	3.91949e+07	2.86121e+07	9.02018e+06	866474	1.34587e+06	651322
VDLIKNKHMNADTDYSIAE	208	226	2	0	1089.03	6	17	8.08715	8.464	1093	6.6061	1	0	0.883603	0.792183	1	-6	1.72612		0	361275	6.46058e+06	4.34416e+07	1.28306e+08	2.47629e+08	3.43114e+08	3.33988e+08	2.45215e+08	1.34295e+08	5.99442e+07	2.49411e+07	8.30872e+06	3.58517e+06	6.81653e+06	2.01716e+07	3.26004e+07	4.40912e+07	3.70162e+07	3.3563e+07	1.70664e+07	1.20842e+07	1.76407e+06	943652
VDLIKNKHMNADTDYSIAE	208	226	3	0	726.356	6	17	8.10272	8.51065	729.214	7.24132	0.6	1					1.45875		107389	234598	1.52311e+07	9.46985e+07	2.76269e+08	5.57464e+08	7.55389e+08	7.33353e+08	5.57082e+08	3.20003e+08	1.61042e+08	6.78443e+07	2.27647e+07	8.91435e+06	1.54962e+07	5.95094e+07	1.20674e+08	1.57754e+08	1.52877e+08	1.11917e+08	6.08436e+07	2.76138e+07	8.42193e+06	2.21435e+06
VDLIKNKHMNADTDYSIAE	208	226	4	0	545.019	6	17					-1
VDLIKNKHMNADTDYSIAEAA	208	228	3	0	773.714	7	19	8.38625	8.79075	775.922	5.20241	1	0	0.396586	0.907562		-6	0.25423		0	297657	3.47174e+06	2.09605e+07	6.9258e+07	1.13433e+08	1.4183e+08	1.31293e+08	9.52048e+07	4.76874e+07	1.85799e+07	7.43347e+06	361678	366603	2.39211e+06	182841	182944	3.83153e+06	413646	0	3.49265e+06	0	0	908325	191039	0	294753
VDLIKNKHMNADTDYSIAEAAF	208	229	3	0	822.737	7	20					0
VDLIKNKHMNADTDYSIAEAAFNKGETA	208	235	3	0	1022.83	8	26	9.82535	9.93422	1032.45	26.9742	0.4	1					0.098997		0	89640.5	1.63936e+07	0	48636.8	1.11111e+06	1.70341e+06	1.39131e+06	19077.7	305931	107582	13750.4	0	0	0	0	0	0	0	0	0	0	617313	2.68238e+06	8.52754e+06	3.1418e+07	6.86432e+07	1.10666e+08	1.62006e+08	1.68244e+08
VDLIKNKHMNADTDYSIAEAAFNKGETAM	208	236	3	0	1066.51	8	27	10.603	10.7223	1075.6	25.2659	1	0	3.20525	-0.282673		-21	0.13763		0	0	0	0	0	1.24526e+06	1.90936e+06	1.45642e+06	356462	0	0	0	227733	0	0	0	0	0	1.84809e+06	1.14033e+06	9.02767e+06	1.22135e+07	3.18605e+07	6.45618e+07	1.02511e+08	1.38603e+08	1.79584e+08	1.88928e+08	1.8024e+08	1.47941e+08
LIKNKHMNA	210	218	2	0	534.803	5	7	5.06325	5.5058	536.211	2.12277	1	0	0.521508	1.06634	1	1	0.0649307		1.54876e+07	9.73298e+07	1.91993e+08	2.061e+08	1.27491e+08	5.44793e+07	1.52904e+07	3.10551e+06	78934.4	56923.2	0	51578	0
LIKNKHMNA	210	218	3	0	356.871	5	7	5.079	5.28722	357.805	2.1069	1	0	0.511884	0.0885018	1	1	0.039839		4.52611e+06	3.125e+07	6.31872e+07	6.74975e+07	3.93898e+07	1.68339e+07	5.20734e+06	602690	59945.2	0	25226.3	0	0
LIKNKHMNADTD	210	221	2	0	700.354	5	10	4.96878	5.39652	702.268	2.96158	1	0	0.491401	1.00451	1	0	0.0908705		2.89433e+06	3.60358e+07	1.11506e+08	1.73914e+08	1.84581e+08	1.29247e+08	6.50185e+07	2.6557e+07	8.07535e+06	1.34809e+06	48195	2241.58	44456.2	19094.9	6137.18	92934.4
LIKNKHMNADTD	210	221	3	0	467.238	5	10	4.98453	5.17698	468.523	2.9876	1	0	0.502444	0.0227099	1	0	0.0499385		1.0558e+06	1.22321e+07	3.95866e+07	6.25007e+07	6.61901e+07	4.52534e+07	2.44688e+07	9.76163e+06	2.77897e+06	503851	44450.6	6712.09	380571	0	0	2619.08
LIKNKHMNADTDY	210	222	2	0	781.885	6	11	6.41805	7.0102	784.151	3.5493	1	0	0.603864	1.6906		1	0.0716115		1.06791e+07	1.42257e+08	5.04259e+08	1.02697e+09	1.40647e+09	1.2091e+09	8.41794e+08	4.51836e+08	1.97279e+08	7.20475e+07	1.84731e+07	1.62066e+06	387718	454727	261892	159916	0	92203.2
LIKNKHMNADTDYSIA	210	225	2	0	917.462	6	14	7.38773	7.72938	920.659	5.25236	1	0	0.826639	0.645299	1	0	0.363581		0	0	1.41909e+06	2.00645e+07	6.10244e+07	1.13462e+08	1.30462e+08	1.07888e+08	8.3681e+07	2.98015e+07	1.25736e+07	3.41073e+06	3.53564e+06	761416	0	1.01698e+06	0	1.75151e+06	1.23953e+06	255319	444096
LIKNKHMNADTDYSIA	210	225	3	0	611.977	6	14	7.37218	7.85375	614.032	5.02448	1	0	0.757578	1.22915	1	0	0.0987304		0	168652	3.98041e+06	3.78838e+07	1.06743e+08	1.75135e+08	2.02568e+08	1.7331e+08	1.12238e+08	4.87345e+07	1.53591e+07	622730	0	623467	0	0	0	0	0	2.25736e+06	0
LIKNKHMNADTDYSIAE	210	226	2	0	981.983	6	15	7.29428	7.93153	985.163	5.14855	1	0	0.691156	1.87879	1	1	0.351143		5.49676e+06	6.9543e+06	2.76435e+07	1.08852e+08	2.72514e+08	4.52616e+08	5.23675e+08	4.77673e+08	3.16225e+08	1.7808e+08	7.64841e+07	3.57636e+07	4.48313e+06	1.35331e+07	170779	3.03156e+06	272472	2.45943e+06	0	1.53757e+06	0	588139
LIKNKHMNADTDYSIAE	210	226	3	0	654.991	6	15	7.34105	7.74493	657.101	5.11822	1	0	0.682574	0.904989	1	1	0.100194		18370.6	4.31505e+07	3.04349e+07	1.61404e+08	4.01229e+08	6.34307e+08	7.63852e+08	6.82584e+08	4.54474e+08	2.42736e+08	1.23137e+08	4.08234e+07	1.25958e+07	737523	840736	31694.8	1.13634e+07	0	82814	1.03519e+07	0	0
LIKNKHMNADTDYSIAEAA	210	228	2	0	1053.02	6	17	7.77602	7.9782	1056.47	5.59805	0.6	0					0.631165		0	0	0	2.56265e+06	1.67909e+07	3.35104e+07	3.42674e+07	3.15541e+07	1.9964e+07	1.14247e+07	1.98659e+06	1.15143e+06	0	478362	0	1.05804e+06	0	29863.8	0	704882	0	640724	215474	3.3676e+06
LIKNKHMNADTDYSIAEAA	210	228	3	0	702.349	6	17					0
LIKNKHMNADTDYSIAEAAF	210	229	3	0	751.372	7	18					-1
LIKNKHMNADTDYSIAEAAFNKGETAM	210	236	3	0	995.148	8	25	10.0741	10.214	997.596	5.45683	0.6	0					0.229039		0	0	0	372586	8.00555e+06	2.12516e+07	2.71288e+07	2.73288e+07	2.26335e+07	1.76651e+07	4.95715e+06	368662	0	1.05663e+06	0	0	1.53906e+06	15645.3	0	1.67295e+06	0	0	0	0	0	338122	0	0	267056	220088
LIKNKHMNADTDYSIAEAAFNKGETAM	210	236	4	0	746.613	8	25	10.1052	10.1985	748.648	6.25241	1	0	0.295966	-0.391167	1	0	0.450066		0	0	0	621253	4.07228e+06	1.05313e+07	1.6652e+07	1.73919e+07	1.26384e+07	7.01403e+06	4.31136e+06	3.18402e+06	0	726876	0	607787	0	466607	0	193127	0	0	0	0	0	0	0	0	159287	512713
IKNKHMNADTDY	211	222	2	0	725.343	5	10	5.97595	6.30045	727.686	3.78114	1	0	0.839139	0.573735		1	0.158215		3.40935e+06	3.98146e+07	1.50243e+08	3.06756e+08	3.80846e+08	3.15897e+08	1.89574e+08	9.17229e+07	3.98091e+07	2.17081e+07	2.36384e+07	2.32346e+07	1.79669e+07	9.55088e+06	3.81134e+06	832898
IKNKHMNADTDYSIA	211	225	2	0	860.92	6	13	7.07583	7.35662	864.484	6.06069	1	1	1.21291	0.391312	0	-4	0.736709		158770	0	311885	9.19074e+06	3.1864e+07	5.04775e+07	5.37291e+07	4.19335e+07	2.37256e+07	1.00466e+07	813138	175188	0	0	0	0	5151.66	0	3.41085e+06	1.90745e+07
IKNKHMNADTDYSIA	211	225	3	0	574.282	6	13	7.04137	7.35662	576.243	4.81375	1	0	0.805934	0.535136	0	1	0.0930844		0	0	1.24418e+06	1.26418e+07	3.94465e+07	6.30885e+07	5.82719e+07	5.23816e+07	2.76633e+07	5.30019e+06	2.85577e+06	548101	322970	0	86642.5	508185	0	0	183718	0
IKNKHMNADTDYSIAE	211	226	2	0	925.441	6	14	6.97903	7.35662	928.509	4.99629	0.6	0					0.117799		109546	503645	8.0816e+06	4.52478e+07	1.07676e+08	1.87368e+08	1.87592e+08	1.57423e+08	9.01617e+07	4.844e+07	1.12875e+07	3.9785e+06	301568	129654	8.69552e+06	0	3.43286e+06	0	956036	124687	0
IKNKHMNADTDYSIAE	211	226	3	0	617.296	6	14	6.97903	7.40328	619.314	4.91444	0.6	0					0.0705795		102749	851473	1.50336e+07	6.27706e+07	1.64757e+08	2.60931e+08	2.80614e+08	2.19113e+08	1.36161e+08	6.63651e+07	2.4735e+07	8.12207e+06	2.10547e+06	394410	32807	2.03644e+06	143613	0	607160	79681.2	305652
IKNKHMNADTDYSIAEAA	211	228	3	0	664.655	6	16					-1
DTDY	219	222	1	0	513.183	3	2	4.41353	5.25585	514.176	0.707754	0.4	0					0.156464		2.74715e+07	6.28381e+07	1.65383e+07	874336	2.68515e+06	4306.41
DTDYSIA	219	225	1	0	784.336	4	5	4.17327	4.85812	786.704	1.92075	0.6	0					0.229283		1.07469e+07	4.82093e+07	7.27261e+07	5.68618e+07	3.22688e+07	9.17205e+06	521805	23119	92415	133318
DTDYSIAE	219	226	1	0	913.379	4	6	7.04137	7.17985	915.998	2.1022	1	0	0.721406	-0.202485		1	0.147862		16785.6	1.20931e+07	3.32693e+07	3.39993e+07	1.41082e+07	2.7474e+06	0	0	0	0	49730.5
DYSIAE	221	226	1	0	697.304	4	4	6.94787	7.02577	699.215	1.50807	0.4	0					0.393469		0	1.36094e+06	3.70705e+06	0	0	0	0	171811	0
YSIAE	222	226	1	0	582.277	3	3	5.24013	5.33408	583.029	0.412729	1	0	-0.181449	-0.388316		1	0.393081		2.2703e+06	2.13536e+06	657124	55634.5	68081.9	0	0
YSIAEAA	222	228	1	0	724.351	4	5	6.83875	7.38773	726.62	1.84393	0.4	0					2.66076		2.05101e+06	3.12741e+07	2.69772e+07	6.23255e+06	406561	3229.73	2.23718e+06	5.20697e+06	965597	1.05104e+06
SIAEAA	223	228	1	0	561.288	3	4	4.57182	5.24013	561.896	0.297307	1	0	-0.449813	2.00843		0	0.0597732		5.32984e+08	3.71601e+08	9.41263e+07	1.663e+07	627675	115302	148964	323623
SIAEAAFNKGETAM	223	236	2	0	720.345	5	12	8.85308	9.27692	721.506	1.41925	1	0	-0.263361	0.988237		0	0.563866		2.5724e+08	2.86969e+08	1.85987e+08	7.0223e+07	1.74458e+07	4.86421e+06	92249.5	0	178406	166476	1.49779e+06	27965	2.58796e+07	0	4.7003e+07	0	8.01261e+06	883205
EAAF	226	229	1	0	437.203	3	2	6.97903	7.40328	437.433	-0.0296738	1	1	-0.828129	0.989976		1	0.0848679		2.72525e+08	6.49947e+07	4.93795e+06	1.13032e+06	117952	0
EAAFNKGETAM	226	236	1	0	1168.53	5	9	7.07583	7.43435	1169.36	0.0847391	1	0	-0.725228	0.715681	1	0	0.283202		7.39645e+07	7.15377e+07	2.73426e+07	6.75579e+06	158252	0	0	0	0	0	147384	0	0	0	0
EAAFNKGETAM	226	236	2	0	584.769	5	9	7.05695	7.58962	585.266	0.250799	0.6	0					0.0645148		8.66548e+08	7.88715e+08	3.92643e+08	1.33565e+08	3.742e+07	6.00756e+06	707210	722585	275909	2.69628e+06	70988.2	381969	413242	597221	291377
AAFNKGETA	227	235	1	0	908.447	4	7	5.24013	5.78732	909.219	0.248004	1	0	-0.614853	1.50296	1	0	0.0874239		3.56279e+08	2.80371e+08	1.12837e+08	2.71776e+07	1.5027e+06	83080.9	0	6783.84	116604	13092.6	385194	0
AAFNKGETA	227	235	2	0	454.727	4	7	5.2244	5.83435	455.136	0.294571	1	0	-0.586628	1.76487	1	0	0.0205766		2.03081e+09	1.58216e+09	6.34145e+08	1.74867e+08	4.23265e+07	1.24438e+07	5.49283e+06	1.70026e+06	167521	166466	0	244563
AAFNKGETAM	227	236	1	0	1039.49	5	8	6.85435	7.12265	1040.45	0.286126	1	0	-0.613425	0.33922	1	0	0.0930557		6.27818e+08	5.386e+08	2.57016e+08	9.3734e+07	2.65248e+07	4.73064e+06	1.7804e+06	403350	241765	168063	0	0	0	239568
AAFNKGETAM	227	236	2	0	520.247	5	8	6.83875	7.05695	520.766	0.363616	1	0	-0.572327	0.130161	1	0	0.161312		2.71694e+09	2.40296e+09	1.10846e+09	3.73722e+08	1.32002e+08	2.67957e+07	8.23943e+07	1.16258e+07	1.37475e+07	402270	123597	116058	195699	227063
AAFNKGETAMT	227	237	2	0	570.771	5	9	6.48037	6.99462	571.21	0.147466	0.6	0					0.160755		1.00727e+08	9.18398e+07	3.94873e+07	9.74938e+06	297504	350049	0	76067.1	0	0	0	198296	0	520569	0
FNKGETA	229	235	2	0	383.69	4	5	4.1575	4.79457	384.009	0.195089	0.4	0					0.0418525		6.0918e+08	3.95335e+08	1.21262e+08	2.48449e+07	3.39619e+06	150045	1411.04	48943.1	200194	621864
FNKGETAM	229	236	1	0	897.413	5	6	6.1336	6.39207	898.161	0.154932	1	0	-0.655616	0.298187	0	0	0.101266		2.35356e+08	1.69784e+08	6.55764e+07	1.79903e+07	1.796e+06	0	0	120688	123624	6204.92	0	139951
FNKGETAM	229	236	2	0	449.21	5	6	5.3653	6.48037	449.729	0.44453	1	0	-0.450825	3.87265	0	0	0.546109		1.66993e+09	9.41366e+08	3.92718e+08	1.1245e+08	1.85811e+07	8.53736e+06	1.8739e+07	4.40241e+07	5.3946e+07	3.01519e+07	9.5254e+06	796082
NKGETAM	230	236	1	0	750.345	4	5	4.18903	5.06325	750.953	0.125972	1	0	-0.658279	2.86762	1	0	0.0611519		6.02262e+08	3.59509e+08	1.11973e+08	2.52896e+07	1.57509e+06	36653.5	58234.2	0	0	122622
NKGETAM	230	236	2	0	375.676	4	5	4.18903	5.079	375.973	0.111907	1	0	-0.670214	2.93334	1	0	0.0259761		1.72087e+09	1.08972e+09	2.87809e+08	4.92175e+07	6.49348e+06	1.85663e+06	48769.7	3.10667e+06	0	35920.3
NKGETAMTINGPWAWSNIDT	230	249	2	0	1103.52	7	17					-1
NKGETAMTINGPWAWSNIDTSKVNYGVTVL	230	259	3	0	1089.54	8	27	12.4301	12.7149	1092.92	8.11812	0.6	0					0.657499		318.168	214.066	42829.2	584.285	0	1.66692e+06	1.08665e+07	2.36693e+07	4.09422e+07	5.38707e+07	5.40443e+07	4.65361e+07	3.48225e+07	1.83968e+07	8.47703e+06	1.89335e+06	0	139104	339265	0	0	0	0	0	335072	350106	1.31543e+06	804197	507906	147549
NKGETAMTINGPWAWSNIDTSKVNYGVTVLPTFKGQPSKPFVGVL	230	274	5	0	970.706	10	39	12.4805	12.6366	973.23	9.61171	1	0	0.280512	-0.128834		1	0.122972		0	0	163884	0	1.12978e+07	0	0	626345	3.62179e+06	1.18306e+07	1.5179e+07	1.98187e+07	2.27585e+07	2.34352e+07	2.06713e+07	1.45593e+07	9.85628e+06	5.56654e+06	615852	1.02621e+06	0	0	0	0	207537	0	0	85640.9	0	571922
MTINGPWAWSNIDT	236	249	2	0	803.372	6	11	12.4145	12.9158	805.623	3.46751	1	0	0.572317	1.31129		0	0.164997		783520	5.36925e+07	2.07949e+08	4.61883e+08	5.97978e+08	5.40758e+08	3.22234e+08	1.53097e+08	5.2161e+07	2.28692e+07	1.05536e+07	5.0726e+06	9.21032e+06	2.6859e+06	1.97387e+06	792330	1.63363e+06	1.12896e+06
MTINGPWAWSNIDTSKVNY	236	254	3	0	733.018	7	16	9.44813	9.68495	739.226	17.2315	0.5	1					0.178244		0	0	217291	0	15971.8	0	885818	1.47412e+06	3.07776e+06	1.10455e+06	0	786839	2.88807e+06	8.54037e+06	1.56683e+07	7.7509e+07	1.48586e+08	2.39048e+08	2.82925e+08	2.77161e+08	2.32966e+08	1.61864e+08	9.04234e+07	4.18182e+07
MTINGPWAWSNIDTSKVNYGVTVL	236	259	2	0	1333.67	7	21	12.921	13.6413	1338.34	7.65973	1	0	0.78243	2.22563	1	0	0.114586		0	0	103913	2.22455e+06	2.19352e+07	7.38126e+07	1.78698e+08	3.06417e+08	4.574e+08	5.32427e+08	4.8527e+08	3.62761e+08	2.2825e+08	1.20322e+08	5.24261e+07	1.5559e+07	4.19082e+06	582656	609361	0	397610	0	2.04986e+06	5603.04	3.73412e+06	0	117414	0	8201.42
MTINGPWAWSNIDTSKVNYGVTVL	236	259	3	0	889.448	7	21	12.921	13.5621	892.553	7.64002	0.6	0					0.0561369		68852.9	939714	2.42355e+06	1.81483e+07	6.30844e+07	1.76996e+08	3.92481e+08	6.8858e+08	9.75409e+08	1.12232e+09	1.02803e+09	7.69962e+08	4.95307e+08	2.63782e+08	1.18035e+08	4.65952e+07	1.90736e+07	6.65493e+06	7.2762e+06	2.32089e+06	1.19596e+06	2.37931e+06	1.20581e+06	1.2988e+06	1.23684e+06	739063	530792	804995	131481
MTINGPWAWSNIDTSKVNYGVTVLPTFKGQPSKPFVGVL	236	274	4	0	1063.06	9	33	12.8397	13.3728	1066.12	9.57182	0.6	0					0.0369861		92561.4	277245	981563	0	772718	1.73739e+06	1.91656e+07	5.09189e+07	1.18828e+08	2.06652e+08	3.33176e+08	4.05655e+08	4.51085e+08	4.05726e+08	3.41713e+08	2.27553e+08	1.3588e+08	7.54795e+07	3.77975e+07	1.05531e+07	3.86607e+06	255261	577494	0	410690	145723	784417	297627	324894	0
TINGPWAWSN	237	246	2	0	573.272	5	7	11.1014	11.4598	574.882	2.5234	1	0	0.764339	0.715472		1	0.433148		3.45429e+07	1.55375e+08	2.44592e+08	1.81037e+08	7.54611e+07	2.41993e+07	3.38235e+06	1.82141e+06	1.83254e+06	171852	5.651e+07	214239	3.07609e+07
TINGPWAWSNIDT	237	249	2	0	737.852	5	10	11.6159	12.5429	739.965	3.34253	1	0	0.653036	3.08801		1	0.0864547		5.86798e+06	1.04968e+08	3.92267e+08	8.26829e+08	1.01477e+09	8.86784e+08	4.78579e+08	2.05171e+08	4.91379e+07	9.17952e+06	971681	788320	0	2.46269e+06	1.38815e+06	3.35526e+06
TINGPWAWSNIDTSKVNY	237	254	2	0	1033.5	6	15	11.3974	12.1956	1037.19	6.13163	0.6	0					0.124383		1.34877e+07	0	1.80606e+07	7.40826e+07	2.81429e+08	6.0646e+08	9.69278e+08	1.15562e+09	1.04721e+09	7.06101e+08	3.97237e+08	1.64905e+08	5.43039e+07	1.03377e+07	5.91589e+06	0	2.51797e+07	0	3.9535e+07	14583.3	3.99556e+06	246645
TINGPWAWSNIDTSKVNY	237	254	3	0	689.337	6	15	11.7561	11.9584	691.517	5.2967	1	1	0.733062	0.063882	1	0	0.132072		9.15435e+06	238219	3.20203e+07	1.19671e+07	2.19088e+07	6.11919e+07	8.3906e+07	9.39931e+07	7.84797e+07	4.86893e+07	2.57923e+07	7.54741e+06	862329	235300	128007	702294	160963	0	432159	0	0	655535
TINGPWAWSNIDTSKVNYGVTVLPTFKGQPSKPFVGVL	237	274	4	0	1030.3	9	32	12.5273	13.3069	1033.34	9.64541	0.6	0					0.0606921		0	3.83095e+07	318053	1.83735e+06	2.84694e+06	6.81547e+07	6.74591e+07	1.93793e+08	4.04472e+08	7.17225e+08	1.03895e+09	1.34231e+09	1.42997e+09	1.2915e+09	9.94279e+08	6.60577e+08	3.80563e+08	1.9336e+08	8.675e+07	3.3506e+07	1.01026e+07	3.31313e+06	1.78944e+06	2.11488e+06	3.77339e+06	5.52715e+06	7.11357e+06	1.8336e+06	1.2032e+06	1.22954e+06
INGPWAWSNIDTSKVNY	238	254	2	0	982.979	6	14					-1
NIDTSKVNYGVTVL	246	259	2	0	761.909	5	12					-1
IDTSKVNYGVTVL	247	259	2	0	704.888	5	11	9.24578	9.71605	708.015	5.42068	1	0	1.3257	1.182		1	0.413711		185283	5.38756e+06	264964	3.6031e+06	9.69246e+07	3.30421e+08	3.24364e+08	2.22772e+08	8.9442e+07	2.52771e+07	4.42262e+06	3.13734e+06	7.74194e+06	1.45811e+07	8.78376e+06	7.95303e+06	2.24887e+06
IDTSKVNYGVTVLPTFKGQPSKPFVGVL	247	274	4	0	748.669	7	23					-1
DTSKVNYGVTVL	248	259	2	0	648.346	5	10					-1
DTSKVNYGVTVLPTFKGQPSKPFVGVL	248	274	3	0	960.195	7	22					-1
TSKVNYGVTVL	249	259	2	0	590.832	5	9	8.9658	9.23022	592.95	3.53495	0.6	0					0.170763		180619	628482	9.75142e+06	4.04657e+07	6.3995e+07	4.41737e+07	1.75971e+07	1.43017e+06	0	194743	0	0	417201	1.55937e+06	0
SKVNY	250	254	1	0	610.32	3	3	5.30285	5.78732	611.901	1.22738	0.4	0					0.120364		1.79044e+07	1.06967e+08	9.81516e+07	2.93148e+07	1.98474e+06	50186	321551
SKVNYGVTVL	250	259	1	0	1079.61	4	8	8.98137	9.33918	1083.16	2.90963	0.6	0					0.492573		0	2.21483e+06	5.68869e+07	1.18856e+08	1.00014e+08	3.9101e+07	7.16369e+06	3.72733e+06	4.11975e+06	61363.9	225785	277932	0
SKVNYGVTVL	250	259	2	0	540.308	4	8	8.9658	9.56057	542.032	2.80626	0.6	0					0.0584141		478484	9.20172e+07	3.77283e+08	7.07161e+08	6.036e+08	2.86165e+08	8.51808e+07	1.36728e+07	630764	277778	204379	0	844689
SKVNYGVTVLPTFKGQPSKPFVGVL	250	274	3	0	888.17	7	20	10.8366	11.3039	890.244	4.58422	0.6	0					0.0495283		2.56493e+06	4.50003e+06	2.75251e+07	1.21221e+08	3.24255e+08	5.32145e+08	6.22319e+08	5.25225e+08	3.4804e+08	1.76779e+08	7.48263e+07	1.943e+07	4.31877e+06	870378	0	0	326640	0	462928	196415	410229	181314	258721	559228	174988	0	939126	0
KVNYGVTVL	251	259	2	0	496.792	4	7	9.1369	9.35475	498.226	2.27042	1	0	0.611004	0.1287		1	0.154108		1.05962e+06	5.1115e+06	1.47559e+07	2.20856e+07	1.49459e+07	1.53767e+06	85743.7	0	0	0	0	157222
KVNYGVTVLPTFKGQPSKPFVGVL	251	274	3	0	859.16	7	19					-1
GVTVLPTF	255	262	1	0	833.477	4	5					-1
GVTVLPTFKGQPSKPFVGVL	255	274	2	0	1036.1	6	15	10.8366	11.3194	1038.31	3.13791	1	0	0.12242	1.23451	1	1	0.159322		197210	4.04641e+07	2.15108e+08	5.08353e+08	6.18246e+08	4.63765e+08	2.71118e+08	1.1775e+08	3.66072e+07	5.14216e+06	0	50342.8	5.94242e+06	296889	3.64058e+07	233443	2.62563e+06	0	0	286364	0	0
GVTVLPTFKGQPSKPFVGVL	255	274	3	0	691.07	6	15	10.8366	11.3039	692.552	3.16925	1	0	0.131286	1.16955	1	1	0.128741		3.49647e+06	1.00906e+08	5.49466e+08	1.23757e+09	1.58554e+09	1.23197e+09	6.95545e+08	3.11749e+08	1.20479e+08	3.93886e+07	9.00646e+06	3.70457e+06	1.98492e+06	2.04417e+06	1.73017e+06	212438	0	4.00956e+06	385526	26728.1	4.82571e+07	163812
VTVLPTFKGQPSKPFVGVL	256	274	3	0	672.063	6	14	10.9144	11.0858	673.345	2.59787	1	0	0.0221522	-0.0653372		1	0.145811		502269	1.57714e+06	9.54766e+06	2.18818e+07	2.05283e+07	1.2332e+07	4.5177e+06	470393	325872	141821	0	729697	0	0	0	0	0	0	160159	0	203145
PTFKGQPSKPFVG	260	272	2	0	695.38	5	9	7.85375	8.10272	699.611	7.60913	1	0	2.82205	0.258545		-1	0.216561		340308	8.68684e+06	8.0097e+06	2.40903e+06	818940	232119	4.65186e+06	3.29255e+07	7.43541e+07	8.18445e+07	5.95998e+07	2.34737e+07	5.25755e+06	521970	434746
PTFKGQPSKPFVGVL	260	274	2	0	801.456	5	11	9.70048	10.3074	802.86	1.81941	1	0	-0.0633909	1.75229	1	0	0.026417		4.30571e+08	2.90465e+09	6.251e+09	5.81943e+09	3.36473e+09	1.45011e+09	5.17537e+08	1.59297e+08	6.53433e+07	2.96539e+07	1.46631e+07	4.2463e+06	429640	227977	49166.2	9212.21	726142
PTFKGQPSKPFVGVL	260	274	3	0	534.64	5	11	9.70048	10.3697	535.575	1.81746	1	0	-0.0641437	2.01205	1	0	0.0162811		6.30552e+08	4.11868e+09	8.90391e+09	8.36907e+09	4.72207e+09	2.08375e+09	7.13403e+08	2.17429e+08	8.75123e+07	4.9652e+07	2.58223e+07	1.06028e+07	2.05578e+06	372995	439024	179691	362269
KGQPSKPFVGVL	263	274	2	0	628.872	5	8	9.12135	9.51035	629.747	0.985101	0.6	0					0.0569876		1.60379e+08	5.96539e+08	5.3617e+08	2.74212e+08	8.98363e+07	3.54111e+06	2.86838e+06	623069	204282	522464	24530.4	514486	116057	145881
KGQPSKPFVGVL	263	274	3	0	419.584	5	8	9.15245	9.62273	420.14	0.902799	0.6	0					0.0702202		6.91051e+07	2.40516e+08	2.02721e+08	8.84113e+07	2.82009e+07	4.85742e+06	506970	58051	188496	125908	0	79300.8	0	0
VLSAGINAASPNKELAKE	273	290	2	0	906.497	6	15	7.23188	7.40328	909.204	4.36368	1	1	0.469145	-0.0651286	1	1	0.267088		225552	0	3.72779e+06	1.28244e+07	2.39636e+07	2.57559e+07	1.75222e+07	6.06403e+06	1.48936e+07	181290	5.35659e+06	0	514622	0	0	0	0	0	0	0	0	0
VLSAGINAASPNKELAKE	273	290	3	0	604.667	6	15					-1
SAGIN	275	279	1	0	461.235	3	3	3.03407	3.66155	461.446	-0.0382966	1	1	-0.81934	1.83804		0	0.0756291		1.39855e+08	3.10699e+07	2.43501e+06	29373	45758.6	18006.9	10559.3
SAGINAASPNKE	275	286	2	0	579.791	5	9	4.28698	4.98453	583.967	7.70334	1	1	2.86647	2.13042		-8	0.604705		251314	1.15629e+07	4.49045e+07	7.88612e+07	1.02277e+08	1.75105e+08	3.95977e+08	6.82287e+08	9.68674e+08	9.65524e+08	7.18364e+08	4.03947e+08	1.69956e+08	5.69027e+07	1.1469e+07
SAGINAASPNKEL	275	287	2	0	636.333	5	10	6.79197	7.31507	638.514	3.63861	0.4	0					0.13041		915708	1.12252e+07	6.96381e+07	1.83244e+08	2.6204e+08	2.28326e+08	1.24047e+08	4.20107e+07	6.66466e+06	703764	1.7291e+06	707553	647600	1.34957e+06	1.15475e+06	444220
SAGINAASPNKELAKE	275	290	2	0	800.42	5	13	6.10208	6.6362	802.779	3.8062	1	0	0.47709	1.44843	1	0	0.0473907		1.25506e+07	2.69266e+08	1.47384e+09	4.2642e+09	6.84817e+09	7.05178e+09	4.6107e+09	2.08893e+09	7.66499e+08	2.47366e+08	6.45332e+07	1.68097e+07	2.68546e+06	726007	941603	714102	601385	611224	80424.7
SAGINAASPNKELAKE	275	290	3	0	533.949	5	13	6.10208	6.6362	535.518	3.79533	1	0	0.473542	1.44843	1	0	0.0334325		8.56042e+06	1.78741e+08	9.4207e+08	2.82092e+09	4.69149e+09	4.69265e+09	3.03028e+09	1.3653e+09	4.94611e+08	1.4767e+08	4.26267e+07	9.35853e+06	2.4909e+06	1.32971e+06	74243.1	118190	856408	102923	59860
SAGINAASPNKELAKEF	275	291	3	0	582.972	6	14					-1
SAGINAASPNKELAKEFL	275	292	3	0	620.667	6	15	9.90312	10.1363	622.486	4.3619	1	0	0.46864	0.192753		-1	0.399248		130957	0	882640	8.46469e+06	1.90553e+07	1.81693e+07	1.38287e+07	5.721e+06	772034	0	0	7655.43	0	184051	465682	761442	170324	709413	874216	234888	156614	103895
SAGINAASPNKELAKEFLEN	275	294	2	0	1052.04	6	17	9.41702	9.80978	1054.62	3.93864	0.6	0					0.151454		245608	2.3844e+06	5.6964e+07	1.73524e+08	3.35838e+08	3.6532e+08	2.93687e+08	1.73693e+08	7.33354e+07	2.29111e+07	737458	549897	6953.29	4.07459e+06	1.15885e+06	2.35058e+06	599654	0	271432	0	0	1.64758e+06	0	907601
SAGINAASPNKELAKEFLEN	275	294	3	0	701.695	6	17					0
SAGINAASPNKELAKEFLENYL	275	296	2	0	1190.11	6	19	12.0051	12.621	1192.76	3.88254	0.6	0					0.086555		165851	1.78656e+07	8.72118e+07	2.95803e+08	4.9809e+08	6.19798e+08	5.00644e+08	3.21358e+08	1.49744e+08	7.1109e+07	1.53992e+07	9.04667e+06	325183	954216	500081	1.1072e+06	490386	741810	483.203	831270	0	52722.2	594249	941785	1.08759e+06	511597
SAGINAASPNKELAKEFLENYL	275	296	3	0	793.745	6	19	11.9896	12.3676	795.493	3.83985	0.6	0					0.0360616		551920	3.50369e+07	2.16929e+08	6.41849e+08	1.14565e+09	1.36723e+09	1.12292e+09	7.00556e+08	3.40834e+08	1.39185e+08	4.33922e+07	1.61946e+07	3.37437e+06	1.58643e+06	3.2023e+06	703386	589143	0	145586	545395	18037.9	0	140937	291236	278636	373670
SAGINAASPNKELAKEFLENYLLTDEGLEAVNKDKPLGA	275	313	4	0	1033.29	9	35	12.4301	12.4961	1035.33	5.73111	0.6	0					0.0977832		0	189452	0	0	382160	5.44183e+06	9.02747e+06	1.06253e+07	1.25664e+07	1.07507e+07	8.70054e+06	3.54033e+06	1.28044e+06	29849.8	325095	16954.1	159759	0	0	31612.9	0	211427	0	0	0	0	0	13719	0	32516.8
GINAASPNKELAKE	277	290	2	0	721.386	5	11	6.02323	6.27448	723.473	3.34906	1	0	0.526627	0.268073		1	0.163099		0	0	1.06508e+07	3.23136e+07	5.25802e+07	4.26934e+07	1.47632e+07	1.17549e+06	0	0	4975.04	6097.65	4573.42	0	14409.9	24884	157439
AASPNKELAKE	280	290	1	0	1157.62	5	8	4.96878	5.25585	1161.62	3.34164	1	0	1.00712	0.417531	1	1	0.190879		5399.47	279216	8.27e+06	2.35633e+07	3.19445e+07	2.19017e+07	8.21844e+06	534225	17840	0	0	0	0	0
AASPNKELAKE	280	290	2	0	579.312	5	8	4.90567	5.39652	581.355	3.42404	1	0	1.05082	1.26789	1	1	0.0489783		1.06681e+07	1.50797e+08	7.39885e+08	1.74421e+09	2.32243e+09	1.71508e+09	7.59835e+08	2.48156e+08	5.86926e+07	1.09459e+07	978863	222207	6579.72	0
AASPNKELAKE	280	290	3	0	386.544	5	8	4.90567	5.15588	387.888	3.36927	1	0	1.02177	0.263761	1	1	0.020174		2.29972e+06	3.07411e+07	1.37961e+08	3.42078e+08	4.39565e+08	3.0631e+08	1.40786e+08	4.26066e+07	4.50331e+06	1.77942e+06	0	172728	48622	30100.4
AASPNKELAKEFLEN	280	294	2	0	830.931	5	12	9.04357	9.32362	833.048	3.2622	0.6	0					0.085324		0	2.56137e+06	4.10702e+07	1.19379e+08	1.59193e+08	1.27808e+08	6.11281e+07	1.77082e+07	1.22713e+06	607293	516607	254076	212506	195191	0	192386	308155	0
AASPNKELAKEFLENYL	280	296	3	0	646.339	6	14	11.8029	12.18	647.833	3.32219	0.6	0					0.0900103		1.05213e+06	9.39203e+06	6.41142e+07	1.55585e+08	2.05718e+08	1.72197e+08	9.86159e+07	4.48574e+07	1.49213e+07	2.75272e+06	571672	1.1903e+06	195211	1.1164e+06	885905	857425	3.16141e+06	844557	414268	97709.3	226492
LAKEFLENYL	287	296	2	0	620.335	5	8	11.6938	11.9429	620.851	0.270056	1	0	-0.621948	0.258963		1	0.327566		1.76906e+07	1.48552e+07	5.19681e+06	475601	614633	99659.2	124814	170738	256325	249786	176474	89545.2	116480	103463
FLENYL	291	296	1	0	798.403	4	4	10.9923	11.6938	798.917	0.0164114	1	0	-0.747769	2.14718	1	0	0.0441824		8.81499e+09	4.35767e+09	1.18986e+09	2.09923e+08	2.30672e+06	1.17276e+06	1.51513e+07	229167	0
FLENYL	291	296	2	0	399.705	4	4	11.3039	11.6626	399.935	-0.038739	1	0	-0.806269	0.716794	1	0	0.811139		1.00331e+08	4.49618e+07	8.50909e+06	707434	866549	634877	0	91506.8	0
FLENYLLTDEGLEAVNKDKPLGA	291	313	3	0	850.443	7	20					-1
LENYL	292	296	1	0	651.335	4	3	9.02802	9.44813	652.33	0.604011	0.6	0					1.3698		3.56561e+07	8.15207e+06	344321	164931	1.11226e+06	885281	2.26502e+06	2.71492e+06
YLLTDEGL	295	302	1	0	923.472	4	6	9.87202	10.3697	925.499	1.47773	0.4	0					0.126797		3.06356e+06	6.34106e+08	1.93092e+09	5.67453e+08	3.7227e+07	1.15483e+07	4.41722e+06	763798	25401.8	0	852444
YLLTDEGLEAVNKDKPLGA	295	313	2	0	1023.54	6	16	9.87202	10.1829	1025.27	2.24503	1	0	-0.169832	0.517123	1	0	0.15783		4.31473e+07	2.18176e+08	4.77667e+08	5.10211e+08	3.91086e+08	2.18456e+08	9.854e+07	4.62063e+07	3.38344e+07	2.94829e+07	2.33706e+07	1.18259e+07	2.76797e+06	1.26921e+06	246084	0	0	0	0	0	701299	443642	47634.5
YLLTDEGLEAVNKDKPLGA	295	313	3	0	682.697	6	16	9.80978	10.4787	683.943	2.52961	1	0	-0.0943672	2.01072	1	0	0.277244		9.07522e+07	6.4116e+08	1.30564e+09	1.53067e+09	1.15076e+09	6.2502e+08	2.92085e+08	1.36786e+08	1.10751e+08	1.24695e+08	1.04829e+08	7.69288e+07	3.73401e+07	1.19273e+07	8.42157e+06	1.85025e+06	2.68158e+06	8.36416e+06	4.85019e+06	1.54962e+06	3.2747e+06	1.17568e+06	1.75209e+06
LTDEGL	297	302	1	0	647.325	4	4	7.54305	8.19612	648.8	1.10982	1	0	0.412052	1.94479		1	0.102068		6.571e+08	1.9426e+09	1.57768e+09	4.82698e+08	8.4191e+07	1.37863e+07	5.53316e+06	2.15381e+06	1.21958e+06
LTDEGLE	297	303	1	0	776.367	4	5	6.85435	7.2683	777.832	1.02849	1	0	0.10759	0.946996		1	0.182497		6.35758e+07	1.71201e+08	1.35175e+08	4.1402e+07	3.70328e+06	478037	3.91937e+06	0	0	774146
LTDEGLEAVNKDKPLGA	297	313	2	0	885.468	6	14	8.10272	8.66617	886.8	1.63921	0.6	0					0.0509452		9.51723e+08	2.97964e+09	4.40376e+09	3.78559e+09	2.26552e+09	1.06983e+09	4.36671e+08	1.56693e+08	7.02068e+07	2.30161e+07	3.67358e+07	7.80647e+06	1.00438e+07	831845	520384	11416.1	18303.9	207118	771246	9.52839e+06	1.17303e+07
LTDEGLEAVNKDKPLGA	297	313	3	0	590.647	6	14	8.10272	8.54173	591.578	1.76619	1	0	-0.229904	1.0516	1	0	0.0327001		1.06424e+09	3.65591e+09	5.0962e+09	4.39103e+09	2.66812e+09	1.26216e+09	5.00573e+08	1.85623e+08	7.56902e+07	3.27855e+07	1.98685e+07	1.37364e+07	6.95247e+06	2.17403e+06	630177	119971	997700	1.62848e+07	1.46034e+07	5.47661e+07	1.01062e+08
LTDEGLEAVNKDKPLGAVAL	297	316	3	0	685.044	6	17					-1
LTDEGLEAVNKDKPLGAVALKS	297	318	3	0	756.753	6	19	8.60395	8.80633	758.632	4.31387	1	1	0.198163	0.0641602		1	0.277491		0	1.02377e+07	3.53515e+07	4.56155e+07	4.11752e+07	3.56044e+07	1.92814e+07	1.34324e+07	1.16654e+07	1.28525e+07	1.39921e+07	1.43793e+07	8.87566e+06	6.22313e+06	1.79612e+06	0	184857	0	0	0	0	110002	0	849178	0	505690
LTDEGLEAVNKDKPLGAVALKSYEEE	297	322	3	0	940.15	7	23	9.35475	9.54503	942.104	4.21123	0.6	1					0.618325		1.37777e+08	4.16157e+08	8.14232e+08	1.15864e+09	1.21412e+09	9.84815e+08	7.01381e+08	4.72885e+08	2.41041e+08	1.16569e+08	8.29853e+07	2.34379e+07	1.10933e+07	3.02577e+07	6.85631e+06	6.88329e+06	1.18637e+07	6.89044e+06	3.34408e+06	3.2369e+08	1.09354e+06	344783	2.18553e+08	207304	0	7.49328e+07	0	0	1.62423e+07	0
DEGLEAVNKDKPLGA	299	313	2	0	778.402	5	12	7.48095	7.74493	779.113	0.530446	0.6	0					0.434798		1.4989e+07	2.92239e+07	2.0975e+07	4.39134e+06	190387	326915	0	0	0	178832	215172	176122	0	0	273971	0	294279	0
LEAVNKDKPLGA	302	313	2	0	627.856	5	9	6.44922	6.58947	630.625	4.8045	1	1	1.49985	-0.195113		-11	0.499316		2.97913e+06	5.58806e+06	4.68337e+06	866744	73631.7	307494	2.08305e+06	6.86451e+06	8.92532e+06	4.86671e+06	1.71726e+06	428640	0	7150.52	0
EAVNKDKPLGA	303	313	1	0	1141.62	5	8	5.47458	6.00747	1142.84	0.56429	1	0	-0.465896	1.44329	1	0	0.12603		1.39743e+08	1.92903e+08	1.25756e+08	4.7766e+07	9.77783e+06	388653	0	0	57537.9	71974.3	0	0	0	0
EAVNKDKPLGA	303	313	2	0	571.314	5	8	5.45897	6.1126	571.982	0.67672	0.4	0					0.0154939		4.62914e+09	6.34773e+09	4.02763e+09	1.76402e+09	5.57569e+08	1.71196e+08	6.02871e+07	2.58272e+07	1.02191e+07	1.9119e+06	616988	147276	0	0
EAVNKDKPLGA	303	313	3	0	381.212	5	8	5.44335	5.63077	381.648	0.649555	1	0	-0.420674	0.00170655	1	0	0.0258541		2.2189e+08	2.99706e+08	1.99093e+08	8.18792e+07	2.54168e+07	5.89485e+06	1.72586e+06	353953	170851	61271.7	0	0	49123.5	75180.5
EAVNKDKPLGAVA	303	315	2	0	656.367	5	10	6.80237	7.2787	657.26	1.02371	0.6	0					0.503671		1.11277e+08	1.61016e+08	1.37904e+08	5.771e+07	1.55437e+07	700055	883493	120152	637159	1.18807e+06	983818	2.12998e+06	238988	118186	1.12602e+07	0
EAVNKDKPLGAVAL	303	316	2	0	712.909	5	11	8.464	8.75958	713.786	0.918445	0.6	0					0.190296		4.26188e+07	8.77006e+07	7.13853e+07	3.61921e+07	9.57413e+06	1.19603e+06	521237	4.13e+06	163806	2.80167e+06	0	200734	0	133823	0	0	199669
EAVNKDKPLGAVALKS	303	318	2	0	820.472	5	13	6.97903	7.23188	821.632	1.36165	0.6	0					3.32066		1.66636e+06	1.79337e+07	2.59537e+07	1.63375e+07	5.79453e+06	171869	584297	236842	594903	270844	137390	0	148436	274729	0	0	0	0	0
EAVNKDKPLGAVALKSYEEE	303	322	2	0	1095.57	6	17	8.24282	8.57283	1098.21	4.0081	0.6	0					0.498143		997970	8.44068e+06	2.63859e+07	4.20016e+07	5.57641e+07	4.46601e+07	3.57817e+07	1.91577e+07	1.03962e+07	1.19111e+06	573416	446163	412755	69716.3	260173	55158.1	654816	1.0366e+06	1.44612e+06	4.28664e+06	4.98478e+06	1.31232e+06	476645	199432
EAVNKDKPLGAVALKSYEEE	303	322	3	0	730.714	6	17	8.30507	8.50547	732.272	3.38799	0.6	0					0.0629208		1.36108e+06	1.08689e+07	4.93485e+07	1.01653e+08	1.28501e+08	1.2348e+08	9.0557e+07	4.89379e+07	2.06142e+07	5.41071e+06	1.40756e+06	947165	1.2585e+06	206207	115451	622735	144774	266027	826855	35073.8	304899	2340.17	0	183162
EAVNKDKPLGAVALKSYEEEL	303	323	3	0	768.409	6	18					-1
AVNKDKPLGA	304	313	1	0	1012.58	4	7					-1
AVNKDKPLGA	304	313	2	0	506.793	4	7	5.24013	5.84482	507.386	0.600399	1	0	-0.401255	1.7429	1	0	0.0519419		3.97794e+08	4.88449e+08	2.9308e+08	1.1089e+08	2.92661e+07	5.89584e+06	1.1349e+06	683604	144633	239381	13196.6	0
VNKDKPLGA	305	313	1	0	941.541	4	6	5.14533	5.46417	942.436	0.349212	1	0	-0.51823	0.550088	1	0	0.282477		1.99275e+07	2.42994e+07	1.01289e+07	1.34212e+06	151212	39015.5	0	0	61856.6	0	0
VNKDKPLGA	305	313	2	0	471.274	4	6	4.81047	5.63077	471.958	0.821839	0.6	0					0.450037		4.45351e+08	5.3857e+08	3.39256e+08	1.73384e+08	7.46655e+07	1.98706e+07	5.78912e+06	796056	89674	0	21470.4
VNKDKPLGA	305	313	3	0	314.519	4	6	5.09475	5.2663	314.883	0.547752	1	0	-0.377831	-0.0645026	1	0	0.078396		2.17405e+07	2.72928e+07	1.47901e+07	4.66988e+06	952033	135065	44895.3	0	29585.7	0	0
VNKDKPLGAVAL	305	316	2	0	612.869	5	9					-1
VALKS	314	318	1	0	517.334	3	3	4.2048	4.88982	518.346	0.712536	0.4	0					0.0310025		2.73438e+08	7.64045e+08	2.06907e+08	3.56578e+07	2.00142e+06	46904.2	0
VALKS	314	318	2	0	259.171	3	3	4.2048	4.90567	259.668	0.694664	0.4	0					0.0201249		3.51665e+08	9.91184e+08	2.56194e+08	3.57401e+07	2.45474e+06	0	298023
VALKSYE	314	320	1	0	809.44	4	5	6.86993	6.96345	812.218	2.29476	0.4	0					0.378261		0	0	1.39308e+07	1.99647e+07	4.32179e+06	324467	0	0	0	0
VALKSYE	314	320	2	0	405.224	4	5	6.66735	7.03097	406.397	1.86315	0.4	0					0.0983764		2.34088e+07	1.62746e+08	5.01492e+08	3.28301e+08	9.81947e+07	1.98233e+07	1.86024e+06	194187	80434.9	25903.4
VALKSYEEE	314	322	1	0	1067.53	4	7	6.72967	7.2631	1070.72	2.5761	1	0	0.796284	1.44558	1	1	0.159414		3.1726e+07	2.20968e+08	5.28993e+08	6.93104e+08	5.54521e+08	2.82096e+08	9.41269e+07	2.1491e+07	3.28752e+06	1.96524e+06	293635	141411
VALKSYEEE	314	322	2	0	534.266	4	7	6.72967	7.29428	535.863	2.57046	1	0	0.792865	1.5757	1	1	0.0744401		2.14379e+08	1.27997e+09	3.176e+09	4.2873e+09	3.32373e+09	1.64029e+09	5.24537e+08	6.65654e+07	275430	1.61006e+07	3.17921e+07	3.07195e+07
VALKSYEEEL	314	323	1	0	1180.61	5	8	9.07468	9.49478	1184.17	2.85842	1	0	0.750836	0.972659	1	1	0.615484		0	1.96728e+07	7.87839e+07	1.22336e+08	1.27685e+08	7.62605e+07	1.92546e+07	1.79709e+06	0	1.00153e+06	278971	503047	337352	263165
VALKSYEEEL	314	323	2	0	590.808	5	8	9.05912	9.59165	592.565	2.81252	1	0	0.726492	1.44183	1	1	0.305843		4.45747e+07	3.71602e+08	9.88081e+08	1.5078e+09	1.4679e+09	9.20754e+08	3.9786e+08	750.038	3.2626e+07	484646	2.40525e+06	633440	2.58699e+06	2.14401e+06
VALKSYEEELAKDPRIAA	314	331	2	0	1002.04	6	15					-1
VALKSYEEELAKDPRIAATM	314	333	2	0	1118.09	7	17	8.4951	8.5262	1123.81	10.0583	0.4	0					0.565673		0	508680	0	288966	0	242201	0	200662	0	186690	697453	1.23911e+06	2.66824e+06	1.35582e+06	1.54448e+06	218813	202048	0	0	0	0	0	0	214251	0
VALKSYEEELAKDPRIAATM	314	333	3	0	745.728	7	17					-1
VALKSYEEELAKDPRIAATME	314	334	2	0	1182.61	7	18	9.7316	9.77828	1186.22	5.75939	1	0	0.59242	-0.585552	1	0	0.319373		0	0	0	0	1.33226e+06	2.31725e+06	6.21652e+06	5.91053e+06	5.85869e+06	3.00964e+06	379763	0	348930	0	0	0	0	0	0	0	0	0	0	0	291533	0
VALKSYEEELAKDPRIAATME	314	334	3	0	788.742	7	18	9.63828	9.82535	791.198	5.90778	1	0	0.627397	0.000246058	1	0	0.150571		0	0	2.79183e+06	8.58942e+06	3.86729e+07	7.68595e+07	1.11582e+08	1.25494e+08	1.05499e+08	7.17708e+07	4.42771e+07	1.98399e+07	2.67e+06	307482	210879	0	0	185093	0	0	356078	0	0	7.00806e+06	176368	2.14155e+06
VALKSYEEELAKDPRIAATMENAQKGEIMPNIPQMSA	314	350	5	0	815.613	9	32	10.7119	11.0182	818.28	10.7413	1	0	0.659028	0.49751		0	0.102812		155529	0	197094	0	0	0	808186	2.95756e+06	1.05061e+07	2.57697e+07	4.3875e+07	6.70138e+07	8.0005e+07	8.96061e+07	8.16283e+07	7.1721e+07	5.07625e+07	3.03598e+07	1.79938e+07	4.71575e+06	1.17674e+06	745904	0	0	485222	0	322698	0	0	157298
VALKSYEEELAKDPRIAATMENAQKGEIMPNIPQMSAF	314	351	3	0	1407.71	9	33	11.5379	11.6315	1412.45	11.5251	0.6	0					0.266017		0	0	0	0	0	0	0	0	253518	2.5461e+06	5.18423e+06	7.132e+06	1.31625e+07	1.42703e+07	1.52559e+07	1.52355e+07	1.03735e+07	6.69586e+06	3.70924e+06	1.14582e+06	0	459028	0	0	1.20834e+06	34103.1	0	766528	734478	0
VALKSYEEELAKDPRIAATMENAQKGEIMPNIPQMSAF	314	351	4	0	1056.03	9	33	11.5223	11.6626	1059.73	12.1128	0.6	1					0.106004		0	0	0	0	0	0	562816	876180	6.11708e+06	2.07547e+07	3.77524e+07	5.77194e+07	7.72622e+07	9.34911e+07	1.04282e+08	9.19387e+07	7.18133e+07	5.39785e+07	6.05084e+07	2.06109e+07	1.1457e+07	2.68984e+06	4.04679e+07	346000	19991.5	30205	9.38044e+06	0	278524	0
KSYEEE	317	322	2	0	392.672	4	4	4.1575	4.88982	393.758	1.72509	1	0	1.06468	2.27549		1	0.0587		3.57557e+07	1.20929e+08	1.7104e+08	1.25412e+08	5.39038e+07	1.38399e+07	810909	54487.9	0
KSYEEEL	317	323	1	0	897.42	4	5	7.76048	8.05602	899.947	2.0066	0.6	0					0.302		985743	1.73168e+07	4.14264e+07	3.77579e+07	1.83143e+07	1.96469e+06	0	0	0	0
KSYEEELAKDPRIAATMENAQKGEIMPNIPQMSA	317	350	4	0	948.467	9	29					-1
YEEELAKDPRIAATME	319	334	2	0	933.451	6	13	7.15385	7.37218	935.241	2.42294	0.6	0					0.203832		1.26501e+06	6.75476e+06	1.94416e+07	2.5866e+07	2.38069e+07	1.51655e+07	5.71712e+06	870214	0	0	416794	234573	219774	114694	167475	0	114726	151973	255959	114603
YEEELAKDPRIAATME	319	334	3	0	622.636	6	13	7.13825	7.34105	623.764	2.22596	0.6	0					0.115108		4.66606e+06	1.82501e+07	3.46088e+07	4.45589e+07	3.87026e+07	2.32107e+07	1.29331e+07	4.35066e+06	503954	204923	0	0	0	0	226477	0	0	375476	0	0
EELAKDPRIAATM	321	333	2	0	722.877	5	10	6.1336	6.68293	726.271	5.88776	0.6	0					0.0733016		214395	1.62605e+06	5.07906e+07	3.57828e+08	1.16491e+09	2.45188e+09	3.81706e+09	3.98737e+09	2.88674e+09	1.59112e+09	7.06625e+08	2.60044e+08	7.15351e+07	1.70489e+07	2.24609e+06	623302
LAKDPRIA	323	330	2	0	442.272	4	5	5.78732	5.80298	443.693	2.32722	0.4	0					0.0905223		0	350053	1.00029e+06	1.47768e+06	546200	249980	14002.4	0	94.4665	0
LAKDPRIAA	323	331	2	0	477.79	4	6	5.86577	6.2485	479.179	2.22249	1	0	0.806469	0.816733	1	1	0.0449634		1.83027e+07	1.50482e+08	3.55822e+08	3.7713e+08	2.0522e+08	7.67298e+07	1.96304e+07	3.30055e+06	109056	0	0
LAKDPRIAA	323	331	3	0	318.863	4	6	5.86577	6.1336	319.786	2.2148	1	0	0.80103	0.337273	1	1	0.0392232		2.90465e+06	3.12474e+07	7.57768e+07	8.07315e+07	4.3858e+07	1.51217e+07	3.18295e+06	225841	0	0	235918
LAKDPRIAAT	323	332	2	0	528.314	4	7	5.47458	5.87623	529.779	2.32003	1	0	0.641072	0.89567		1	0.0671841		1.92436e+06	3.91564e+07	1.00514e+08	1.12523e+08	6.71022e+07	2.76554e+07	7.52202e+06	1.82537e+06	564315	10232.5	72585.4	0
LAKDPRIAATM	323	333	2	0	593.834	5	8	7.13825	7.40328	595.466	2.5025	1	0	0.562066	0.325589	1	-2	0.272868		1.7224e+07	1.4548e+08	3.21097e+08	2.83982e+08	1.5717e+08	7.04683e+07	2.06842e+07	5.97338e+07	248082	5.59686e+07	99827.3	608657	0	669031
LAKDPRIAATM	323	333	3	0	396.225	5	8					-1
LAKDPRIAATME	323	334	2	0	658.356	5	9	7.0102	7.52752	659.753	1.96369	0.6	0					0.0374188		8.8168e+07	7.81156e+08	1.58305e+09	1.49207e+09	8.70991e+08	3.84542e+08	1.16188e+08	3.82091e+07	9.97609e+06	6.3848e+06	1.87015e+06	685942	433404	0	247822
LAKDPRIAATME	323	334	3	0	439.239	5	9	7.02577	7.49647	440.152	1.90504	0.6	0					0.0632575		3.41035e+07	2.52828e+08	5.35577e+08	5.17287e+08	2.79933e+08	1.08961e+08	4.15716e+07	7.66957e+06	281946	336595	19009.1	632.935	73794.3	0	0
LAKDPRIAATMENAQKGEIM	323	342	2	0	1094.07	7	17	8.88427	9.32362	1098.16	6.77263	0.6	0					0.425118		0	712592	3.52676e+06	2.58673e+07	3.91944e+07	7.38068e+07	1.5057e+08	2.64612e+08	3.19863e+08	2.96069e+08	2.03895e+08	1.17015e+08	4.24984e+07	9.8529e+06	1.12361e+06	1.49459e+06	238487	444140	309591	554139	286332	699328	0	286795	0
LAKDPRIAATMENAQKGEIM	323	342	3	0	729.714	7	17	8.89985	9.51035	732.542	7.07835	0.6	0					0.187024		764876	7.79778e+06	6.40892e+07	1.39502e+08	2.32751e+08	5.25999e+08	1.25302e+09	2.43771e+09	3.16984e+09	2.84526e+09	2.0233e+09	1.17983e+09	5.50644e+08	2.45649e+08	1.18778e+08	4.26772e+07	2.28797e+07	1.27159e+07	2.56393e+06	1.31699e+06	963933	738121	343152	1.24638e+06	484466
LAKDPRIAATMENAQKGEIMPNIPQM	323	348	3	0	956.491	8	21	9.90312	10.1829	958.891	5.31436	1	0	0.308562	0.387347		-2	0.261465		7.46483e+06	0	0	3.46527e+07	1.62456e+07	5.02028e+07	9.57587e+07	9.55454e+07	8.90984e+07	6.90018e+07	3.59013e+07	1.37375e+07	6.32805e+06	251313	0	1.01578e+06	0	0	2.20803e+06	267305	0	1.6048e+06	0	0	1.72319e+06	0	0	738343	0	0
LAKDPRIAATMENAQKGEIMPNIPQMSA	323	350	2	0	1513.27	8	23	9.66938	9.85647	1517.98	7.45093	1	0	0.609337	0.000315605	1	0	0.283242		0	0	0	1.08122e+06	692776	2.71555e+06	1.37013e+07	2.54075e+07	3.1273e+07	3.69483e+07	3.59691e+07	2.88149e+07	1.60707e+07	1.25346e+07	3.82685e+06	2.21935e+06	0	0	0	0	0	0	0	0	0	0	0	0	0	0
LAKDPRIAATMENAQKGEIMPNIPQMSA	323	350	3	0	1009.18	8	23	9.59165	9.85647	1012.59	8.24421	0.6	0					0.137821		1.57737e+07	2.48394e+07	3.31524e+07	4.74877e+07	9.01928e+07	1.87967e+08	3.68154e+08	5.92877e+08	7.82902e+08	8.79724e+08	8.48004e+08	7.50678e+08	6.53483e+08	5.13152e+08	3.61296e+08	2.78892e+08	1.7516e+08	1.02098e+08	5.82336e+07	3.13126e+07	1.55229e+07	4.99541e+06	2.39639e+06	503704	375271	59655.4	1280.78	288354	378276	422424
LAKDPRIAATMENAQKGEIMPNIPQMSA	323	350	4	0	757.137	8	23	9.63828	9.77828	759.563	7.73311	0.6	0					0.0839212		0	0	673060	4.54034e+06	2.1008e+07	4.87193e+07	1.02677e+08	1.70496e+08	2.47373e+08	2.53824e+08	2.34531e+08	1.94786e+08	1.5372e+08	6.28073e+07	4.26946e+07	1.94351e+07	2.21906e+07	0	1.12836e+07	9.14498e+06	4.56832e+06	957170	1.93463e+06	5.12849e+06	1.38151e+06	1.83284e+06	566397	1.80263e+06	905609	0
LAKDPRIAATMENAQKGEIMPNIPQMSAF	323	351	3	0	1058.2	8	24	10.7898	11.5067	1061.46	7.68035	0.6	0					0.0865016		197506	1.01318e+07	1.6397e+06	9.07438e+06	1.14502e+08	2.52864e+08	6.14569e+08	1.16118e+09	1.70498e+09	2.01462e+09	1.92503e+09	1.57714e+09	1.15442e+09	7.23483e+08	3.72427e+08	1.77331e+08	7.89632e+07	3.3475e+07	1.49495e+07	9.06468e+06	7.13963e+06	2.67699e+06	4.15801e+06	201676	524826	606749	0	1.24573e+06	2.83174e+06	4.13026e+06
LAKDPRIAATMENAQKGEIMPNIPQMSAF	323	351	4	0	793.904	8	24	10.8677	11.4754	796.373	7.79752	0.6	0					0.0618061		0	200770	0	1.28071e+07	3.99154e+07	1.36418e+08	3.11343e+08	6.09676e+08	8.33986e+08	9.37461e+08	8.91418e+08	7.7704e+08	5.29328e+08	3.07223e+08	1.68889e+08	7.76737e+07	3.30516e+07	1.04472e+07	1.39409e+06	802879	996360	664317	2.09697e+06	21405.3	305191	160662	1.53734e+06	1.98545e+06	3.56776e+06	2.95153e+06
AKDPRIAA	324	331	2	0	421.248	4	5	5.14533	5.55265	422.253	1.52727	0.6	0					0.0722264		3.61008e+07	1.72655e+08	2.11115e+08	1.22741e+08	4.04043e+07	9.95498e+06	2.5704e+06	164119	67559.1	209474
AKDPRIAAT	324	332	2	0	471.772	4	6	4.76275	5.16115	472.805	1.52881	0.6	0					0.119558		1.25436e+07	7.52368e+07	8.24336e+07	5.05991e+07	1.95111e+07	6.37436e+06	1.16938e+06	311201	0	3144.35	0
AKDPRIAATM	324	333	2	0	537.292	5	7					0
AKDPRIAATME	324	334	2	0	601.814	5	8	6.43363	6.75042	602.949	1.51255	1	0	0.0370302	0.541534	1	0	0.14261		1.80444e+08	7.53611e+08	7.8565e+08	4.50756e+08	1.89986e+08	6.1281e+07	1.85994e+07	1.68875e+07	2.81851e+07	2.81026e+07	1.89903e+07	5.85708e+06	978120	2.52897e+06
AKDPRIAATME	324	334	3	0	401.545	5	8					-1
AKDPRIAATMENAQKGEIM	324	342	2	0	1037.52	7	16	8.05602	8.21168	1046.79	17.1968	0.6	1					0.78167		174071	0	0	0	0	0	215835	0	0	0	0	0	542382	160399	1.00723e+06	432579	4.91966e+06	1.6714e+07	1.86846e+07	1.62018e+07	9.69591e+06	5.1455e+06	3.28575e+06	2.34607e+06
AKDPRIAATMENAQKGEIM	324	342	3	0	692.019	7	16	8.58838	9.04357	693.3	2.51102	0.6	0					0.28352		6.72118e+06	3.60184e+07	1.07386e+08	1.56469e+08	1.54278e+08	1.05818e+08	5.71457e+07	2.67314e+07	3.77625e+06	382899	2.19619e+06	236070	95342.1	1.64458e+06	696296	354820	798522	1478.81	142201	134649	0	318390	550352	341569
AKDPRIAATMENAQKGEIMPNIPQMSA	324	350	2	0	1456.72	8	22	9.5295	9.62273	1460.76	6.16281	1	0	0.423387	-0.391306	1	-3	0.305457		0	0	0	0	1.16871e+06	2.26127e+06	9.29991e+06	1.59931e+07	1.76425e+07	1.23025e+07	7.93428e+06	1.25255e+06	1.30136e+06	0	0	0	713653	0	511496	0	0	0	0	0	0	0	0	0	0	0
AKDPRIAATMENAQKGEIMPNIPQMSA	324	350	4	0	728.866	8	22					0
AKDPRIAATMENAQKGEIMPNIPQMSAF	324	351	3	0	1020.51	8	23	10.7275	11.3974	1023.42	6.72539	0.6	0					0.1383		0	0	521036	1.37142e+07	1.03907e+08	2.95458e+08	8.14901e+08	9.69672e+08	1.1607e+09	1.23046e+09	9.05103e+08	6.40172e+08	3.97221e+08	2.04522e+08	9.3794e+07	3.93558e+07	9.98821e+06	1.754e+06	2.33211e+06	419903	0	2.96329e+06	0	233846	3.21543e+06	0	0	5.27046e+06	523686	0
AKDPRIAATMENAQKGEIMPNIPQMSAF	324	351	4	0	765.633	8	23	10.7898	11.1948	767.944	7.23786	1	0	0.570031	0.909857	1	0	0.104485		385483	102065	220355	1.36515e+07	5.31845e+07	1.11488e+08	2.08229e+08	3.37891e+08	3.77412e+08	3.69026e+08	2.8734e+08	2.14214e+08	1.15437e+08	5.5353e+07	2.16888e+07	9.14484e+07	3.26309e+06	907929	361793	8.68435e+07	1.79829e+06	504890	174191	1.92674e+06	382350	0	121287	922418	283809	733661
PRIAATME	327	334	2	0	444.734	5	6	6.58947	6.71408	445.77	1.49206	0.4	0					1.37639		1.38929e+06	1.85244e+06	466232	169218	154229	0	195660	0	231423	256616	29263.6	28582.9
TMENAQKGEIMPNIPQMSA	332	350	2	0	1045.49	7	15	9.46368	9.7316	1054.32	16.2407	0.4	1					1.54912		283976	0	1.52511e+06	249263	2.03906e+07	7.35209e+06	2.06394e+07	4.87126e+06	4.79332e+06	0	0	5479.3	0	0	2.70407e+06	3.87628e+07	8.35251e+07	2.47892e+08	3.05666e+08	2.49187e+08	1.4414e+08	6.24813e+07	1.265e+07
TMENAQKGEIMPNIPQMSAF	332	351	2	0	1119.02	7	16	11.0545	11.335	1122.4	5.22567	1	0	0.620585	0.38999	1	-2	0.0859156		0	0	0	9.43968e+06	3.84482e+07	8.70693e+07	1.16419e+08	1.18939e+08	9.46611e+07	4.96334e+07	2.54515e+07	1.75579e+06	353587	0	0	0	0	250221	0	536766	0	218657	0	0
TMENAQKGEIMPNIPQMSAF	332	351	3	0	746.351	7	16					0
MENAQKGEIMPNIPQMSA	333	350	2	0	994.966	7	14					-1
ENAQKGEIMPNIPQMSAF	334	351	2	0	1002.98	7	14	11.117	11.3506	1006.56	5.84782	1	0	1.0071	0.194631	1	-1	0.498642		0	0	262105	6.85531e+06	3.04628e+07	6.57761e+07	7.70452e+07	8.29339e+07	5.11954e+07	3.97874e+07	9.71958e+06	6.76903e+06	204077	932737	1.75113e+06	2.67124e+06	1.91594e+06	2.87247e+06	470127	4.28414e+06	448660	3.30271e+06
ENAQKGEIMPNIPQMSAF	334	351	3	0	668.989	7	14					-1
NAQKGEIM	335	342	2	0	445.724	5	6	6.11785	6.91668	448.41	4.79939	0.5	1					0.445693		5.08999e+07	2.37839e+08	2.67565e+08	2.68951e+08	2.65609e+08	3.38377e+08	5.25409e+08	5.48992e+08	3.92196e+08	1.9311e+08	6.01557e+07	6.99381e+06
NAQKGEIMPNIPQM	335	348	2	0	785.889	6	10					-1
NAQKGEIMPNIPQMSA	335	350	2	0	864.924	6	12	8.91545	9.18355	867.975	4.96457	0.6	0					0.167226		2.60767e+06	3.53536e+06	7.06578e+06	6.18005e+07	2.19388e+08	3.31086e+08	3.19667e+08	2.3152e+08	1.28612e+08	5.75814e+07	2.03814e+07	1.90112e+06	0	0	216635	1.26046e+06	1.2478e+06	1.41721e+07	1.58483e+07
NAQKGEIMPNIPQMSAFWYAVRTAVINAASGRQTVDE	335	371	3	0	1355.34	9	33					-1
PNIPQMSA	343	350	1	0	857.419	4	5	7.41882	7.6362	860.966	2.98568	0.4	0					0.243976		0	219630	1.42208e+07	3.05285e+07	3.19437e+07	1.17166e+07	552911	0	437869	589526
PNIPQMSA	343	350	2	0	429.213	4	5	7.41882	7.69832	430.827	2.66531	1	0	1.49657	0.385956	1	-1	0.122464		0	5.03679e+06	5.05583e+07	7.89919e+07	6.62376e+07	2.01606e+07	217642	0	181776	0
PNIPQMSAF	343	351	1	0	1004.49	5	6	9.71605	9.93422	1012.43	7.26726	0.4	1					0.472389		0	0	0	0	1.57959e+07	6.66995e+07	1.32576e+08	5.81816e+08	8.21438e+08	4.50399e+08	1.69951e+08	3.26832e+07
PNIPQMSAF	343	351	2	0	502.747	5	6	10.1518	10.5564	504.741	3.31527	1	0	1.57924	0.907771	-1	1	0.134513		359742	1.53876e+07	7.90371e+07	1.59662e+08	1.89408e+08	1.45396e+08	6.27188e+07	1.67743e+07	919367	1.3438e+06	126965	2.11995e+06
FWYA	351	354	1	0	586.266	3	2	10.7431	11.4598	586.785	0.129119	1	0	-0.491255	2.21053		1	0.153448		2.51251e+08	1.48475e+08	3.53426e+07	1.1719e+06	292440	427394
FWYAVRT	351	357	1	0	942.483	4	5	9.62273	10.4787	944.515	1.43607	1	0	0.453451	2.79126	1	1	0.549324		2.62413e+08	5.32627e+08	6.28718e+08	5.72464e+08	2.22962e+08	2.33997e+07	2.68681e+06	1.65001e+06	78732	539995
FWYAVRT	351	357	2	0	471.745	4	5	9.79422	10.4631	472.515	0.943672	1	0	0.0356112	2.01072	1	1	0.0308693		8.03099e+08	1.56869e+09	1.28247e+09	5.8655e+08	1.72211e+08	3.74792e+07	7.26407e+06	1.35887e+06	1.50802e+06	951492
FWYAVRTAV	351	359	2	0	556.798	5	7					-1
FWYAVRTAVINA	351	362	2	0	705.88	5	10	10.8521	11.5535	707.314	1.99335	0.6	0					0.307534		5.00146e+07	1.59417e+08	2.09215e+08	1.96855e+08	1.27882e+08	8.50303e+07	4.14976e+07	1.59334e+07	3.16797e+06	2.69885e+06	853597	1.4969e+06	246112	770442	143261	273346
FWYAVRTAVINAASGRQTVDE	351	371	2	0	1177.6	6	19	11.0545	11.2416	1182.54	8.49595	0.6	0					0.597138		360812	0	308739	0	3.29206e+06	3.01488e+06	1.27326e+07	1.86343e+07	2.91588e+07	3.08431e+07	3.12966e+07	2.69301e+07	1.93555e+07	1.67406e+07	8.73428e+06	3.28713e+06	917469	0	0	0	453269	0	228354	0	318512	1.30945e+06
FWYAVRTAVINAASGRQTVDE	351	371	3	0	785.401	6	19					0
FWYAVRTAVINAASGRQTVDEALKDAQTGTD	351	381	3	0	1118.9	8	29	11.8495	12.6054	1124.33	14.3443	1	0	1.33351	2.37369	1	1	0.28833		0	0	744038	0	170095	4.81668e+06	8.18069e+06	1.17089e+07	3.00828e+07	3.97222e+07	5.73898e+07	9.99546e+07	1.59226e+08	2.3952e+08	3.49908e+08	4.06728e+08	4.61089e+08	4.77884e+08	4.11408e+08	3.13961e+08	2.3608e+08	1.43887e+08	7.81537e+07	3.79793e+07	1.76049e+07	2.05621e+06	1.43309e+06	294171	0	0
FWYAVRTAVINAASGRQTVDEALKDAQTGTD	351	381	4	0	839.423	8	29	12.0554	12.18	843.488	14.2915	0.6	1					0.064567		132719	0	0	602082	287592	1.7941e+06	4.24038e+06	4.48665e+06	9.2918e+06	1.61659e+07	2.19304e+07	2.9918e+07	6.31375e+07	6.85133e+07	1.0163e+08	1.13261e+08	1.87297e+08	1.20714e+08	1.05559e+08	7.4381e+07	1.17808e+08	3.18929e+07	1.75729e+07	9.42725e+06	1.50345e+07	768127	125689	41811.5	5.20264e+06	0
WYAVRT	352	357	1	0	795.415	4	4	8.14942	8.6973	796.812	0.907454	1	0	0.197391	1.50588	1	1	0.19866		2.53618e+08	4.57791e+08	3.16894e+08	1.38382e+08	3.61243e+07	2.46788e+06	568556	1.2389e+06	707050
WYAVRT	352	357	2	0	398.211	4	4	8.14942	8.6973	398.912	0.911384	1	0	0.201559	1.50588	1	1	0.0752068		6.24917e+08	1.19915e+09	8.2774e+08	3.1901e+08	8.54246e+07	2.16211e+07	4.60186e+06	1.69571e+06	668423
WYAVRTAVINA	352	362	2	0	632.346	5	9	9.32362	9.70048	634.235	3.00899	0.6	1					0.252398		8.17618e+07	2.63726e+08	3.3937e+08	2.86256e+08	1.6102e+08	6.90048e+07	2.42098e+07	6.90883e+06	1.79413e+06	1.49091e+06	1.79153e+07	9.38226e+07	6.68158e+07	2.66246e+07	4.74154e+06
WYAVRTAVINAASGRQ	352	367	2	0	881.971	6	14					-1
WYAVRTAVINAASGRQTVD	352	370	2	0	1039.54	6	17					-1
WYAVRTAVINAASGRQTVD	352	370	3	0	693.364	6	17	9.37032	9.51035	696.331	7.68112	0.6	0					0.206049		940225	317668	0	1.08353e+06	225113	1.48187e+06	8.89416e+06	1.25425e+07	1.92735e+07	1.98376e+07	1.3357e+07	9.26828e+06	2.8717e+06	1.04295e+06	640175	279127	187286	197395	2.78243e+06	0	0	375721	0	0
WYAVRTAVINAASGRQTVDE	352	371	2	0	1104.06	6	18	9.29248	9.76273	1108.46	7.50685	0.6	0					0.238934		868030	0	854354	3.67014e+06	1.70973e+07	5.31541e+07	1.06597e+08	1.67748e+08	2.12086e+08	2.15484e+08	1.84856e+08	1.31697e+08	7.08552e+07	3.7736e+07	1.09676e+07	3.57873e+06	0	0	0	227824	0	234130	0	636700	0
WYAVRTAVINAASGRQTVDE	352	371	3	0	736.378	6	18	9.29248	9.65383	739.338	7.58831	0.6	0					0.126364		1.67896e+06	850520	3.30506e+06	1.43988e+07	5.64458e+07	1.34767e+08	2.68357e+08	4.15425e+08	5.07633e+08	5.37576e+08	4.54717e+08	3.31339e+08	1.97708e+08	1.04551e+08	4.45654e+07	2.62698e+07	5.71729e+06	1.093e+06	1.03005e+06	179286	0	576610	178152	0	409240
WYAVRTAVINAASGRQTVDEAL	352	373	2	0	1196.12	6	20					-1
WYAVRTAVINAASGRQTVDEAL	352	373	3	0	797.752	6	20					-1
WYAVRTAVINAASGRQTVDEALKDAQTGTD	352	381	2	0	1604.31	7	28					-1
WYAVRTAVINAASGRQTVDEALKDAQTGTD	352	381	3	0	1069.87	7	28	10.603	11.1948	1075.35	14.5874	0.6	0					0.258057		215074	0	227733	310969	826215	1.41101e+06	8.13046e+06	1.01508e+07	2.40126e+07	5.24313e+07	1.00362e+08	1.68935e+08	2.74729e+08	4.38774e+08	6.3406e+08	7.77261e+08	8.83463e+08	8.81716e+08	7.53045e+08	5.93379e+08	4.17476e+08	2.6226e+08	1.42433e+08	7.70154e+07	3.31417e+07	1.17307e+07	4.47333e+06	315604	675365	618318
WYAVRTAVINAASGRQTVDEALKDAQTGTD	352	381	4	0	802.656	7	28	10.603	10.9767	806.727	14.4312	1	0	1.42164	0.77876	1	0	0.213101		2.74723e+06	525342	0	750818	2.4922e+07	763079	810031	4.84842e+06	1.29828e+07	2.85e+07	5.57927e+07	1.19137e+08	1.6446e+08	2.58951e+08	3.67503e+08	4.60931e+08	4.64855e+08	4.83144e+08	4.22159e+08	3.29005e+08	2.1553e+08	1.43537e+08	8.24891e+07	4.66654e+07	2.06373e+07	9.59146e+06	1.82019e+06	2.98268e+06	0	209360
WYAVRTAVINAASGRQTVDEALKDAQTGTDYDIPTTENL	352	390	3	0	1418.7	9	36	11.3506	11.6159	1426.69	21.4727	0.6	0					0.546531		0	0	249007	0	0	0	0	0	0	0	0	0	0	0	245026	972581	2.71478e+06	9.41594e+06	1.91429e+07	2.34466e+07	3.56461e+07	4.72002e+07	4.94928e+07	5.2766e+07	5.22504e+07	4.00442e+07	2.85579e+07	2.3253e+07	8.83064e+06	2.35529e+06
WYAVRTAVINAASGRQTVDEALKDAQTGTDYDIPTTENL	352	390	4	0	1064.28	9	36	11.3194	11.491	1070.01	20.4272	0.6	0					0.156239		161687	0	0	214574	0	1.30034e+06	0	865542	0	347363	0	884431	0	193376	1.36286e+06	4.07761e+06	7.63334e+06	1.36951e+07	2.46791e+07	3.69528e+07	4.92871e+07	6.4957e+07	7.26223e+07	7.45211e+07	7.33331e+07	6.27044e+07	4.39586e+07	3.16333e+07	2.28291e+07	1.57304e+07
YAVRT	353	357	1	0	609.335	3	3	5.27152	5.83435	610.439	0.749556	0.4	0					0.118439		1.43245e+08	2.45953e+08	1.30401e+08	2.80158e+07	3.10371e+06	588758	0
YAVRT	353	357	2	0	305.171	3	3	5.25585	5.83435	305.753	0.809483	1	0	0.379685	1.63364	1	1	0.0314069		3.77534e+08	6.54117e+08	3.67769e+08	9.87297e+07	1.64938e+07	846344	140403
YAVRTAVINA	353	362	1	0	1077.61	4	8	7.32547	7.55857	1079.62	1.38692	0.4	0					0.437689		1.42456e+06	1.62647e+07	2.1367e+07	1.44143e+07	2.69428e+06	0	0	0	0	0	0	0	0
YAVRTAVINA	353	362	2	0	539.306	4	8	7.29428	7.9056	540.393	1.54194	1	0	0.0526156	1.77058	1	1	0.121342		6.68278e+07	1.8915e+08	2.35119e+08	1.71736e+08	8.99733e+07	2.79999e+07	2.54463e+06	77748.7	207125	0	0	0	578355
YAVRTAVINAASGRQ	353	367	3	0	526.29	5	13	6.43363	6.62062	527.714	3.36656	0.4	0					1.11844		1.2469e+07	0	0	0	0	0	310566	0	0	282658	92691	79633.3	564266	846589	568831	1.28285e+06	810025	332456	374190
YAVRTAVINAASGRQTVD	353	370	2	0	946.503	6	16					-1
YAVRTAVINAASGRQTVD	353	370	3	0	631.338	6	16	8.00933	8.14942	634.02	6.95869	1	0	1.08015	-0.195808	1	-1	0.188203		329229	0	242504	863594	1.28693e+06	5.2081e+06	1.20648e+07	1.55707e+07	1.40619e+07	1.46884e+07	1.0328e+07	5.81217e+06	871698	1.33748e+06	312771	0	0	0	56884.6	0	133051	199343	0
YAVRTAVINAASGRQTVDE	353	371	2	0	1011.02	6	17	7.9004	8.47955	1015.18	7.15898	0.6	0					0.361245		0	1.07075e+06	3.29602e+06	1.96042e+07	9.19066e+07	2.09322e+08	3.49246e+08	4.96932e+08	5.32329e+08	4.98375e+08	3.77409e+08	2.43685e+08	1.2688e+08	5.55475e+07	2.06687e+07	7.24937e+06	1.29362e+06	754697	0	2.56847e+06	0	1.27627e+07	242616	323520
YAVRTAVINAASGRQTVDE	353	371	3	0	674.352	6	17	7.9004	8.165	677.255	7.55132	0.6	0					0.12781		144567	281241	1.80647e+06	1.36947e+07	5.29804e+07	1.21179e+08	2.40445e+08	3.51892e+08	4.32548e+08	4.53412e+08	3.66526e+08	2.56344e+08	1.44621e+08	7.62732e+07	3.40681e+07	5.7353e+06	2.86098e+06	916122	214060	225590	0	142044	0	0
YAVRTAVINAASGRQTVDEA	353	372	3	0	698.031	6	18	8.33617	8.68173	700.44	6.02798	0.6	0					0.112023		0	843292	3.26486e+06	2.40191e+07	7.94446e+07	1.69553e+08	2.57919e+08	2.84405e+08	2.78924e+08	1.97047e+08	1.09314e+08	3.51374e+07	8.41613e+06	3.02028e+06	701811	0	1.36983e+06	150348	0	825988	171078	0	147620	0	0
YAVRTAVINAASGRQTVDEAL	353	373	3	0	735.726	6	19	9.18355	9.27692	739.013	8.59018	0.6	0					0.185677		0	0	0	155323	285488	1.57e+06	4.41066e+06	8.96168e+06	1.50284e+07	2.39459e+07	2.06781e+07	1.87057e+07	1.31944e+07	6.66279e+06	0	1.98959e+06	397872	166498	0	0	517508	0	0	66954.5	194035	0
YAVRTAVINAASGRQTVDEALKDAQTGTD	353	381	3	0	1007.85	7	27	9.59165	10.1829	1012.43	12.031	0.6	0					0.351662		1.33301e+06	9.71983e+06	4.1063e+07	5.98955e+07	8.58378e+07	1.3183e+08	1.41378e+08	1.60835e+08	2.15334e+08	3.346e+08	5.66782e+08	8.7015e+08	1.12523e+09	1.2691e+09	1.2014e+09	1.0865e+09	9.37099e+08	7.02683e+08	5.21592e+08	3.83612e+08	2.63159e+08	1.71241e+08	9.80301e+07	5.44221e+07	2.24184e+07	6.88458e+06	1.03066e+07	503704	1.21881e+06	2.33496e+06
VRTAVINA	355	362	2	0	422.256	4	6					-1
VRTAVINAASGRQTVDE	355	371	2	0	893.974	6	15	6.48037	6.60503	897.758	6.56194	0.4	0					0.224342		0	2.20526e+06	0	4.2347e+06	734388	8.56243e+06	4.64327e+06	1.23941e+07	9.23658e+06	1.32869e+07	6.86863e+06	6.31739e+06	1.2927e+06	372849	0	0	0	0	0	102475	0	0
VRTAVINAASGRQTVDE	355	371	3	0	596.318	6	15					-1
AVINA	358	362	1	0	487.287	3	3	5.56827	6.03902	488.235	0.670035	1	0	0.182461	1.18401		1	0.0437016		4.4958e+08	5.36002e+08	2.4727e+08	5.64403e+07	5.59276e+06	34956	104278
AVINAASGRQ	358	367	2	0	493.773	4	8	4.93725	5.27152	496.232	4.36949	1	0	1.55225	0.614489		-1	0.122355		2953.15	298813	2.90723e+06	1.13209e+07	2.00417e+07	2.23893e+07	1.77056e+07	9.37264e+06	2.07969e+06	149552	0	61498.8	0
AVINAASGRQTVD	358	370	2	0	651.344	5	11	5.8972	6.18075	654.691	5.96477	0.6	0					0.243428		78183.9	20022.5	1.712e+06	1.07095e+07	4.18032e+07	7.3157e+07	1.02832e+08	9.35328e+07	7.55916e+07	4.53153e+07	2.20443e+07	7.68573e+06	573539	0	168652	0	0
AVINAASGRQTVDE	358	371	1	0	1430.72	5	12	6.08632	6.29007	1438.27	6.74326	1	0	1.61909	0.0698631	1	0	0.362145		0	0	0	0	1.03184e+06	5.08643e+06	1.07998e+07	1.44576e+07	1.46953e+07	1.08939e+07	4.95833e+06	677735	0	0	98406.7	157652	0	0
AVINAASGRQTVDE	358	371	2	0	715.865	5	12	6.02323	6.55828	719.756	6.98025	1	0	1.70289	1.45233	1	0	0.194944		121432	1.53628e+06	1.52224e+07	7.33864e+07	2.16589e+08	5.03741e+08	8.58671e+08	1.13607e+09	1.10149e+09	8.66026e+08	5.10415e+08	2.43342e+08	1.15211e+08	8.76659e+07	6.36558e+07	3.62365e+07	5.5935e+06	1.00538e+06
AVINAASGRQTVDEA	358	372	2	0	751.384	5	13	6.51155	7.10705	751.983	0.356672	0.4	0					0.128137		2.80675e+09	2.48224e+07	1.53563e+09	2.5491e+06	4.64466e+08	99961.1	1.11589e+08	6.92602e+06	1.39565e+07	6.27952e+06	3.69371e+06	516772	1.49459e+06	224956	159109	297832	133638	566203	733211
AVINAASGRQTVDEAL	358	373	2	0	807.926	5	14	8.3707	8.6195	812.197	7.62777	1	0	1.54655	0.25785		0	0.253812		0	5.93112e+06	765573	5.67878e+06	2.90747e+06	1.45642e+07	2.47775e+07	4.50643e+07	6.13041e+07	6.38266e+07	5.98187e+07	3.71264e+07	1.71075e+07	3.0897e+06	569775	201086	0	101980	0	1.08258e+06
AVINAASGRQTVDEALKDAQTGTD	358	381	3	0	811.073	6	22	9.24578	9.88757	816.008	13.4396	0.6	0					0.151132		184216	250822	0	216157	1.83808e+06	1.11169e+07	2.4037e+07	4.47586e+07	7.75792e+07	1.35334e+08	2.46917e+08	4.35716e+08	7.18824e+08	1.01014e+09	1.17891e+09	1.28543e+09	1.17153e+09	9.10262e+08	6.01141e+08	3.80527e+08	1.70002e+08	7.16306e+07	5.72109e+07	4.27525e+06	1.92795e+06	420538	0	0	0
AVINAASGRQTVDEALKDAQTGTDYDIPTTENL	358	390	3	0	1159.9	8	30	10.3852	10.9663	1166.48	17.742	0.6	0					0.683406		0	260505	339446	0	0	0	0	0	349693	85945.4	0	0	4.1594e+07	9.94945e+07	1.67807e+08	2.14862e+08	2.29524e+08	2.68288e+08	2.82329e+08	3.00637e+08	3.39911e+08	3.38962e+08	3.22525e+08	2.85766e+08	2.01489e+08	1.44867e+08	8.71164e+07	3.12203e+07	8.47849e+06	1.24192e+07
AVINAASGRQTVDEALKDAQTGTDYDIPTTENL	358	390	4	0	870.18	8	30	10.4475	10.9092	874.436	15.0284	0.6	1					0.569615		0	0	0	169349	0	233990	0	0	225401	691602	319330	4.68857e+07	7.44684e+07	3.08426e+08	4.38149e+08	4.9568e+08	5.10086e+08	4.44125e+08	3.4891e+08	2.5711e+08	1.65368e+08	1.54153e+08	1.30298e+08	1.03406e+08	7.8109e+07	4.34737e+07	1.88599e+07	6.0127e+06	170341	1.12968e+06
INAASGRQTVDE	360	371	2	0	630.813	5	10	5.04752	5.34968	634.42	6.51821	1	0	2.00046	0.480541		1	0.137409		59964.6	181229	88623.8	261102	3.98348e+06	1.4059e+07	2.52322e+07	3.07207e+07	2.73541e+07	1.74973e+07	7.50776e+06	1.39384e+06	159353	36544.6	0	30483.9
INAASGRQTVDEALKDAQTGTD	360	381	3	0	754.372	6	20					-1
ASGRQTVDE	363	371	2	0	481.731	4	7	3.7143	4.39768	484.414	4.84572	1	0	2.17198	2.0713		0	0.067819		78460.4	2.23363e+06	2.51434e+07	9.47125e+07	2.08382e+08	2.89152e+08	2.72301e+08	1.62078e+08	6.46531e+07	1.6284e+07	3.10515e+06	25941.2
ASGRQTVDEAL	363	373	2	0	573.791	5	9	7.2631	7.34105	577.003	5.78665	0.4	0					0.162664		0	0	0	291103	4.84916e+06	4.04863e+06	1.34606e+07	8.08313e+06	6.84635e+06	2.2804e+06	107679	0	0	211743	0
ASGRQTVDEALKD	363	375	2	0	695.352	5	11					-1
ASGRQTVDEALKDAQTGTD	363	381	2	0	981.972	6	17	8.18057	8.54173	988.02	11.0062	0.6	0					0.163131		0	0	404659	882166	794176	1.51299e+06	9.44609e+06	2.65381e+07	5.49113e+07	1.09806e+08	1.79754e+08	2.45255e+08	2.85922e+08	2.86428e+08	2.0752e+08	1.26496e+08	5.85527e+07	1.61062e+07	1.93123e+06	903940	0	381139	0	824297
ASGRQTVDEALKDAQTGTD	363	381	3	0	654.984	6	17	8.24282	8.65062	659.002	10.967	0.6	0					0.137076		0	969097	374700	0	1.46389e+06	3.17363e+06	1.55206e+07	0	6.64508e+07	1.31166e+08	1.57007e+08	2.77396e+08	3.02015e+08	2.69511e+08	2.01476e+08	1.18005e+08	5.68212e+07	1.93068e+07	1.74733e+06	739855	332999	682366	447089	359806
ASGRQTVDEALKDAQTGTDYDIPTTENL	363	390	3	0	1003.81	7	25	9.59165	10.1674	1012.21	23.4817	1	0	3.22008	1.62216		-11	0.545339		0	0	2.91221e+06	0	0	1.70276e+06	188108	400412	291044	0	0	0	1.7888e+06	1.0409e+07	3.93009e+07	5.87499e+07	8.7337e+07	1.29774e+08	1.4038e+08	1.60393e+08	2.14497e+08	3.32569e+08	5.66776e+08	8.66105e+08	1.1209e+09	1.26218e+09	1.17849e+09	9.67921e+08	7.13014e+08	5.43858e+08
TVDEALKDAQTGTD	368	381	2	0	732.347	5	12	7.10705	7.32547	736.551	7.59316	0.4	0					0.267372		0	0	189786	0	147499	1.69813e+06	7.8225e+06	1.23879e+07	1.59541e+07	1.70723e+07	1.12031e+07	5.69406e+06	581206	306705	227970	0	0	11163.5
EALKDAQTGTDYDIPTTENL	371	390	2	0	1098.02	6	17	8.30507	8.80633	1103.22	9.13297	1	0	1.51427	1.31136		-3	0.17242		26026.9	8138.45	7076.52	0	0	0	9.01543e+06	9.32132e+07	2.42258e+08	4.52234e+08	5.12053e+08	4.66667e+08	2.92218e+08	1.64938e+08	6.84655e+07	2.56517e+07	3.54366e+06	863453	210683	585909	895695	205697	0	4.8862e+06
ALKDAQTGTD	372	381	1	0	1019.5	4	8	3.93615	4.55597	1025.16	5.09122	1	0	1.93504	1.80605	1	1	0.133312		43286.7	1.80263e+06	1.9113e+07	6.63961e+07	1.49787e+08	2.26935e+08	2.42401e+08	1.73305e+08	8.38188e+07	2.74142e+07	4.66377e+06	66306.6	0
ALKDAQTGTD	372	381	2	0	510.254	4	8	3.9203	4.60357	513.068	5.0643	0.6	0					0.0672639		6.40294e+06	4.68052e+07	2.12326e+08	6.91301e+08	1.52082e+09	2.25215e+09	2.39714e+09	1.7135e+09	8.35025e+08	2.64189e+08	6.73669e+07	1.12184e+07	700152
ALKDAQTGTDYDIPTTENL	372	390	2	0	1033.5	6	16	8.66617	9.10578	1039.51	10.8307	1	0	2.10695	1.0541	1	-1	0.488808		2.71995e+06	0	977026	0	0	1.17639e+06	8.38587e+06	3.08329e+07	6.96305e+07	1.33805e+08	2.30604e+08	2.88881e+08	2.82516e+08	2.22436e+08	1.5859e+08	7.43728e+07	5.07383e+07	4.85518e+06	2.43535e+07	417478	2.36043e+07	261358	2.91679e+07
ALKDAQTGTDYDIPTTENL	372	390	3	0	689.336	6	16	8.58838	8.93103	693.23	10.4895	0.6	0					0.132506		1.87585e+06	965642	4.61915e+06	848292	1.64082e+06	288113	497193	274825	1.60131e+06	2.57338e+07	8.96092e+07	1.37738e+08	1.33291e+08	8.89109e+07	4.78122e+07	2.16122e+07	2.95996e+06	382899	1.65054e+06	236070	95342.1	1.40483e+06	560119
KDAQTGTDYDIPTTENL	374	390	2	0	941.439	6	14	8.63505	8.89985	947.603	11.2491	1	0	2.64405	0.324615		-2	0.45829		0	0	0	0	180513	363862	3.84344e+06	1.12203e+07	3.0677e+07	5.58816e+07	9.65771e+07	1.15088e+08	1.72508e+08	1.74316e+08	1.47737e+08	8.04651e+07	3.34216e+07	1.11989e+07	3.3188e+06	324051	767582
YDIPTTE	382	388	1	0	838.383	4	4	7.09147	7.31507	841.706	2.83211	1	0	2.23894	0.152694		1	0.227507		946828	736948	1.48026e+07	3.2477e+07	2.96139e+07	7.66168e+06	156179	140404	0
YDIPTTEN	382	389	1	0	952.426	4	5	6.6362	6.82833	956.559	3.58269	1	0	2.27505	0.0213885		1	0.315485		0	145132	7.48183e+06	2.4191e+07	3.66215e+07	2.55812e+07	9.7613e+06	1.54814e+06	321804	148105
YDIPTTENL	382	390	1	0	1065.51	4	6	8.9658	9.59165	1070.47	4.33315	0.4	0					0.226059		251126	1.25599e+07	1.18748e+08	4.48116e+08	9.82609e+08	1.20623e+09	8.32788e+08	3.19435e+08	8.98096e+07	2.18319e+07	3.74757e+07
YDIPTTENL	382	390	2	0	533.259	4	6	8.9658	9.62273	535.605	4.0705	1	0	2.1133	1.96093	1	1	0.0399892		5.20332e+06	1.12695e+08	6.31327e+08	2.00082e+09	3.5472e+09	3.93097e+09	2.62895e+09	9.63525e+08	1.63758e+08	4.7977e+07	1.54784e+07
YFQGHM	391	396	1	0	782.329	4	4					0
YFQGHM	391	396	2	0	391.668	4	4	7.54305	8.10792	393.09	2.29736	1	0	1.67171	1.57675	1	1	0.285746		0	3.73819e+07	1.18904e+08	1.48864e+08	7.47688e+07	1.07708e+07	241186	7.55067e+06	0
YFQGHMASM	391	399	1	0	1071.44	5	7	8.55728	8.79075	1076.18	3.95801	1	0	1.63391	0.193866	1	0	0.261347		0	0	858693	1.12831e+07	2.25924e+07	2.76915e+07	1.79394e+07	2.89738e+06	241212	0	0	0	0
YFQGHMASM	391	399	2	0	536.223	5	7	8.5262	8.58838	538.668	4.10838	1	0	1.72505	-0.520873	1	0	0.0546907		0	0	5.73892e+06	2.03023e+07	3.72919e+07	4.20634e+07	3.27634e+07	1.39482e+07	4.04699e+06	345783	0	110476	0
YFQGHMASMTGGQQMGRGSSPQKPIV	391	416	2	0	1390.66	8	22	8.60395	8.83748	1398.82	14.4797	1	0	2.02738	0.194144	1	-1	0.265099		0	0	0	0	236320	0	0	0	0	0	0	436485	5.72874e+06	1.56892e+07	2.20978e+07	2.75681e+07	3.44004e+07	3.26726e+07	2.92195e+07	1.91718e+07	7.65576e+06	1.14467e+06	0	191007	0	0	325322	0	261713	0
YFQGHMASMTGGQQMGRGSSPQKPIV	391	416	3	0	927.44	8	22	8.54173	8.86867	932.897	14.5318	1	0	2.03744	0.583888	1	-1	0.0800712		246446	0	0	0	449151	287990	344566	0	173650	2.83764e+06	1.12801e+07	3.36368e+07	6.6967e+07	1.13381e+08	1.69623e+08	2.38853e+08	2.35513e+08	2.39049e+08	2.49988e+08	1.42464e+08	8.51479e+07	4.69844e+07	2.16966e+07	3.65137e+06	1.90521e+06	1.2158e+06	356396	0	0	0
YFQGHMASMTGGQQMGRGSSPQKPIV	391	416	4	0	695.832	8	22	8.66617	8.89985	699.953	14.6459	1	1	2.05944	0.19477	1	-1	0.339489		0	0	146704	126998	0	340864	0	0	618536	410794	3.28005e+06	7.79346e+06	1.88805e+07	3.40151e+07	2.79995e+07	6.32889e+07	7.06286e+07	6.40827e+07	3.22455e+07	3.74204e+07	2.38142e+07	1.08664e+07	1.39885e+06	898783	290624	0	975524	305398	3.01108e+06	0
YFQGHMASMTGGQQMGRGSSPQKPIVR	391	417	3	0	979.474	8	23	7.88485	8.1183	987.211	21.2882	0.4	1					0.380006		277524	0	0	0	0	0	0	0	0	258635	0	0	2.52782e+06	3.30547e+06	7.37198e+06	3.53761e+07	1.5878e+07	1.56515e+07	5.9294e+07	1.85374e+07	2.34434e+07	4.6697e+07	4.11029e+07	4.95498e+07	6.485e+07	6.62085e+07	5.96268e+07	4.6421e+07	3.37327e+07	2.64631e+07
YFQGHMASMTGGQQMGRGSSPQKPIVR	391	417	4	0	734.857	8	23	7.93153	7.96265	739.208	15.4807	1	0	2.09063	-0.65051	0	1	0.0754527		0	0	0	0	0	0	0	0	0	0	0	0	0	513775	1.22484e+06	2.54755e+06	2.91397e+06	4.30436e+06	2.45837e+06	2.12258e+06	1.75484e+06	947089	513964	0	0	0	0	0	0	122669
YFQGHMASMTGGQQMGRGSSPQKPIVRV	391	418	3	0	1012.5	8	24	7.68278	7.74493	1018.37	15.6356	0.6	0					0.302397		799077	0	0	0	0	0	347018	0	0	0	0	0	221652	0	794231	946159	5.08934e+06	8.29662e+06	6.69956e+06	7.7986e+06	5.33335e+06	1.47026e+06	332838	392619	0	0	0	0	0	0
YFQGHMASMTGGQQMGRGSSPQKPIVRVFLPNKQRTVVPARC	391	432	4	0	1162.1	10	36	8.85308	9.24578	1168.72	23.4746	1	0	2.00153	0.858323	1	1	0.158488		0	0	304863	0	189838	408838	558574	0	695154	0	439195	2.19645e+06	60772.1	14271.4	0	12022.2	2.41257e+06	2.84241e+06	1.58674e+06	5.83973e+06	2.56627e+07	4.76395e+07	7.11363e+07	8.44485e+07	1.04404e+08	1.17395e+08	1.27999e+08	1.21054e+08	1.16512e+08	9.94539e+07
YFQGHMASMTGGQQMGRGSSPQKPIVRVFLPNKQRTVVPARC	391	432	5	0	929.879	10	36	8.85308	9.26135	935.212	23.6438	1	0	2.02147	0.92328	1	1	0.106947		0	0	0	8.90453e+06	249317	0	0	27354.1	1.06702e+06	294264	559609	0	0	615781	1.72854e+06	4.77848e+06	7.56669e+06	2.06514e+07	2.43099e+07	5.96596e+07	9.61274e+07	1.40231e+08	2.10695e+08	2.77432e+08	3.23618e+08	3.76296e+08	4.06101e+08	3.89426e+08	3.82427e+08	3.2557e+08
YFQGHMASMTGGQQMGRGSSPQKPIVRVFLPNKQRTVVPARC	391	432	6	0	775.067	10	36	8.85308	9.18355	779.451	23.2836	1	0	1.97902	0.598633	1	1	0.0754235		431503	0	5.41617e+06	0	472170	6.70908e+06	325737	43725.6	7.19553e+06	0	178592	5.07556e+06	1.65609e+06	1.75324e+06	1.33802e+06	4.22782e+06	1.00477e+07	2.04271e+07	3.67756e+07	5.97634e+07	5.1785e+07	1.45842e+08	1.89024e+08	2.63051e+08	3.17974e+08	3.78547e+08	3.21057e+08	3.95068e+08	3.61653e+08	3.10176e+08
YFQGHMASMTGGQQMGRGSSPQKPIVRVFLPNKQRTVVPARC	391	432	7	0	664.487	10	36	8.86867	9.27692	668.288	23.589	1	0	2.01501	0.923211	1	1	0.0883651		103385	3683.12	171397	174551	157617	191231	174434	27500.8	267497	41723	879491	1.21793e+06	877845	1.07238e+06	1.00545e+06	3.62857e+06	7.15822e+06	1.32245e+07	2.6952e+07	4.16027e+07	1.01688e+08	1.20356e+08	1.65121e+08	2.10254e+08	2.53611e+08	3.03155e+08	3.18175e+08	3.54805e+08	2.86526e+08	2.53176e+08
YFQGHMASMTGGQQMGRGSSPQKPIVRVFLPNKQRTVVPARCGV	391	434	5	0	961.096	10	38					-1
YFQGHMASMTGGQQMGRGSSPQKPIVRVFLPNKQRTVVPARCGV	391	434	6	0	801.082	10	38	9.1369	9.51035	805.607	24.0403	1	0	1.91907	0.777995	1	1	0.0952325		2.34677e+06	0	1.79301e+06	0	239279	181228	0	0	2.36696e+06	172723	0	1.39686e+06	220179	289127	658424	1.51953e+06	1.7943e+06	4.44099e+06	6.69365e+06	1.69186e+07	2.87882e+07	4.79703e+07	7.23029e+07	1.10939e+08	1.21302e+08	1.57356e+08	1.55275e+08	1.91725e+08	1.79769e+08	1.62191e+08
YFQGHMASMTGGQQMGRGSSPQKPIVRVFLPNKQRTVVPARCGV	391	434	7	0	686.785	10	38					-1
YFQGHMASMTGGQQMGRGSSPQKPIVRVFLPNKQRTVVPARCGV	391	434	8	0	601.063	10	38					-1
YFQGHMASMTGGQQMGRGSSPQKPIVRVFLPNKQRTVVPARCGVT	391	435	6	0	817.923	10	39	8.9969	9.23022	822.621	25.018	1	0	1.95662	0.19324		1	0.0731535		0	406608	0	0	0	371335	0	228781	0	266171	8333.52	555306	1.93047e+06	652690	0	0	0	1.63162e+06	2.08037e+06	4.13285e+06	8.61954e+06	1.40479e+07	2.84238e+07	4.52175e+07	6.08278e+07	7.45474e+07	8.64106e+07	9.66035e+07	1.02111e+08	9.65401e+07
TGGQQMGRGSSPQKPIV	400	416	2	0	864.446	6	13	7.62067	7.99377	865.833	1.72018	0.5	0					0.301412		9.47219e+06	4.02471e+07	6.81419e+07	7.10637e+07	4.76786e+07	1.4815e+07	2.31189e+06	186967	132036	0	0	247785	355801	349339	581440	179538	339046	196870	191324	211339
TGGQQMGRGSSPQKPIVRVFLPNKQRTVVPARC	400	432	4	0	898.991	8	27	8.32062	8.3707	903.98	17.7236	1	0	2.02001	-0.571365	1	0	0.263391		0	0	618801	0	0	0	0	0	0	0	184290	0	0	13187.6	413973	1.05032e+06	1.02806e+06	1.98987e+06	2.19863e+06	2.87244e+06	2.57572e+06	3.31731e+06	3.28538e+06	2.71616e+06	2.17524e+06	1.15701e+06	269232	19705.6	0	0
TGGQQMGRGSSPQKPIVRVFLPNKQRTVVPARC	400	432	5	0	719.394	8	27					-1
TGGQQMGRGSSPQKPIVRVFLPNKQRTVVPARC	400	432	6	0	599.663	8	27					-1
TGGQQMGRGSSPQKPIVRVFLPNKQRTVVPARCGVTVRDSLKKALM	400	445	7	0	713.97	10	40					-1
MGRGSSPQKPIVRVFLPNKQRTVVPARC	405	432	4	0	781.189	8	22					-1
RVFLPNKQRTVVPARC	417	432	3	0	628.696	6	12	7.40328	7.66725	631.5	7.22631	0.6	0					0.26535		1.44032e+06	4.17823e+06	6.86691e+06	9.66449e+06	7.73253e+06	9.15239e+06	2.5992e+07	3.35669e+07	4.55305e+07	6.55381e+07	5.72365e+07	3.42688e+07	2.02326e+07	5.61025e+06	458625	117448	0	0	0
RVFLPNKQRTVVPARC	417	432	4	0	471.774	6	12					0
RVFLPNKQRTVVPARCGV	417	434	3	0	680.726	6	14	8.05602	8.07158	684.171	9.0586	0.3	1					0.0701295		0	0	0	0	0	0	212435	732015	2.28159e+06	3.39524e+06	2.2748e+06	2.46757e+06	2.10667e+06	1.73365e+06	603396	248387	0	0	0	0	0
RVFLPNKQRTVVPARCGV	417	434	4	0	510.797	6	14					-1
RVFLPNKQRTVVPARCGVT	417	435	3	0	714.409	6	15					-1
RVFLPNKQRTVVPARCGVTVRDSLKKALM	417	445	4	0	821.475	8	25	9.46368	9.63828	825.102	12.4308	1	0	1.34455	-0.0517755	1	1	0.242231		1.00227e+06	7162.37	0	290918	1.56505e+06	220749	0	52089.8	262997	2.31878e+06	5.92166e+06	1.42441e+07	2.21672e+07	2.84703e+07	3.01204e+07	3.19546e+07	2.68769e+07	2.03903e+07	1.48909e+07	9.23271e+06	3.30623e+06	376196	71368.6	0	299421	0	0	0	191782	0
RVFLPNKQRTVVPARCGVTVRDSLKKALM	417	445	5	0	657.381	8	25	9.47923	9.68495	660.374	12.8834	1	0	1.42136	0.0780697	1	1	0.097934		813305	633.31	149354	888.222	0	159450	0	0	2.05311e+06	7.47494e+06	1.61448e+07	2.65864e+07	3.48746e+07	4.40479e+07	5.14807e+07	5.61911e+07	5.34136e+07	4.3925e+07	3.55292e+07	2.01452e+07	1.19128e+07	4.23463e+06	4.05222e+06	851831	522070	331329	237004	0	911.953	0
RVFLPNKQRTVVPARCGVTVRDSLKKALM	417	445	6	0	547.985	8	25	9.46368	9.6072	550.479	12.8832	1	0	1.42133	-0.181481	1	1	0.115272		0	0	0	0	0	236202	41850.2	406529	490654	1.9033e+06	3.86451e+06	7.33373e+06	8.62997e+06	1.22244e+07	1.84943e+07	1.27948e+07	1.63226e+07	1.35584e+07	1.037e+07	6.47031e+06	2.7583e+06	349560	0	218340	824.814	116111	0	115711	16631.9	192558
VFLPNKQRTVVPARCGV	418	434	3	0	628.693	6	13	7.40328	7.65173	631.542	7.3571	0.6	0					0.269051		718753	2.93258e+06	4.87817e+06	8.04705e+06	7.25854e+06	7.5383e+06	2.52878e+07	3.38514e+07	4.50157e+07	6.40197e+07	5.60694e+07	3.4389e+07	2.06539e+07	5.20868e+06	627558	117448	0	0	0	0
GVTVRDSL	433	440	2	0	423.738	4	6	6.72967	7.23188	426.698	5.44456	1	0	3.08498	1.31532		-2	0.0653538		0	327387	0	4.94324e+07	5.53714e+08	1.67629e+09	2.26107e+09	1.22693e+09	3.6817e+08	8.40845e+07	1.17229e+07
GVTVRDSLKKALM	433	445	2	0	709.413	5	11	8.66617	9.05912	711.818	3.91648	0.6	0					0.144292		4.79049e+06	7.40733e+07	3.19256e+08	6.90499e+08	9.48899e+08	9.48199e+08	6.6172e+08	3.93789e+08	1.95648e+08	8.98646e+07	3.50289e+07	1.44838e+07	3.47541e+06	4210.43	581781	1788.16	0
GVTVRDSLKKALM	433	445	3	0	473.278	5	11	8.80633	9.01247	474.862	3.85972	1	1	0.723599	0.0798084	1	0	0.0745138		3.85349e+06	3.36602e+07	1.41192e+08	1.89522e+08	4.07194e+08	3.94085e+08	1.93738e+08	1.52992e+08	7.65991e+07	312902	1.52738e+07	4.83171e+06	1.34273e+06	150138	0	8.42059e+06	0
GVTVRDSLKKALMM	433	446	2	0	774.934	6	12					-1
GVTVRDSLKKALMM	433	446	3	0	516.958	6	12	9.88757	10.2918	518.918	4.83477	1	0	0.944291	0.906589	1	0	0.168763		0	254260	2.95241e+06	2.24435e+07	5.18532e+07	7.19185e+07	6.29233e+07	4.7516e+07	2.29932e+07	8.95913e+06	3.9173e+06	862717	1.21121e+06	2.58714e+06	2.46569e+06	1.82505e+06	188073	97643.8	555336
GVTVRDSLKKALMMRGLIPECC	433	454	3	0	807.426	8	19					0
GVTVRDSLKKALMMRGLIPECC	433	454	4	0	605.822	8	19					-1
GVTVRDSLKKALMMRGLIPECCA	433	455	3	0	831.105	8	20					-1
TVRDSLKKALM	435	445	2	0	631.368	5	9	8.22725	8.51065	633.608	3.67799	0.6	1					0.266578		1.90811e+06	7.24798e+07	2.63423e+08	4.54782e+08	4.84845e+08	3.44028e+08	1.91011e+08	8.55502e+07	1.61622e+08	1.1212e+07	6.92852e+07	549324	1.1445e+07	0	348434
TVRDSLKKALM	435	445	3	0	421.248	5	9	8.22725	8.65062	422.613	3.2936	1	0	0.787548	0.98629	1	1	0.093644		480080	2.53452e+07	1.12707e+08	1.98792e+08	2.09315e+08	1.48108e+08	1.1828e+08	2.87433e+07	8.15172e+06	1.3034e+07	0	0	244105	0	0
TVRDSLKKALMM	435	446	2	0	696.889	6	10					-1
TVRDSLKKALMM	435	446	3	0	464.928	6	10	9.5295	9.71605	466.496	3.75015	0.6	0					0.179636		0	224447	2.0823e+06	8.1317e+06	1.64804e+07	1.71103e+07	1.11162e+07	3.20464e+06	842628	123729	110900	0	0	0	0	0	0
TVRDSLKKALMMRGLIPECCA	435	455	3	0	779.075	7	18	11.3506	11.4754	782.411	8.369	0.6	0					0.15235		0	0	0	0	12393.7	1.28346e+06	2.79271e+06	3.07306e+06	8.92612e+06	1.26116e+07	1.16854e+07	9.52336e+06	5.73185e+06	4.32304e+06	903504	1.158e+06	0	0	0	0	0	0	0	0	269828	519002
VRDSLKKALM	436	445	2	0	580.845	5	8	7.41882	7.96265	582.617	2.79912	1	0	0.719384	1.48898	1	1	0.123354		2.09115e+06	1.11371e+08	3.48242e+08	5.55116e+08	4.84619e+08	2.91763e+08	1.25102e+08	3.73861e+07	4.03026e+06	577217	99771.1	0	282700	101642
VRDSLKKALM	436	445	3	0	387.566	5	8	7.48095	7.93153	388.793	2.93609	1	0	0.792031	1.09986	1	1	0.125823		0	1.41203e+07	1.33876e+08	2.0764e+08	1.94915e+08	1.24322e+08	3.52251e+07	6.83832e+06	1.02467e+07	0	0	2.79848e+06	0	0
VRDSLKKALMM	436	446	2	0	646.365	6	9	8.85308	9.07468	648.497	3.36877	0.4	0					0.19558		168620	144144	3.0849e+07	2.5743e+07	4.99708e+07	3.97184e+07	1.51911e+07	1.0059e+07	6.69274e+06	349046	532340	0	4181.13	0	115409	0
SLKKALM	439	445	2	0	395.746	4	5	6.94787	7.21627	397.237	2.44492	1	0	1.30955	0.339638		1	0.11165		321003	1.06805e+07	4.07157e+07	5.29008e+07	3.50439e+07	1.02763e+07	410018	359745	30984.6	0
KKALM	441	445	2	0	295.688	4	3	5.42773	5.92868	296.614	1.43151	1	0	1.25942	1.31003		1	0.0608983		2.17984e+07	1.02963e+08	1.26351e+08	6.58649e+07	1.31074e+07	799762	90308.2	0
KKALMMRGLIPECCA	441	455	3	0	555.289	7	12					-1
MRGLIPEC	446	453	2	0	459.73	5	5	9.37032	9.91867	461.278	2.42294	1	0	1.2909	1.50783		1	0.0668686		2.09706e+07	2.10346e+08	5.33318e+08	7.04948e+08	5.19728e+08	2.20757e+08	6.38817e+07	9.71169e+06	1.15813e+06	1.83455e+06	0
MRGLIPECC	446	454	1	0	1021.46	5	6	10.0586	10.5719	1024.9	2.63965	1	0	1.10147	1.36178	1	1	0.171875		1.54578e+06	1.10744e+08	3.29219e+08	4.72549e+08	3.99271e+08	2.29141e+08	9.30314e+07	2.26684e+07	2.85106e+06	1.5293e+06	600640	317675
MRGLIPECC	446	454	2	0	511.235	5	6	9.96532	10.6341	512.917	2.56977	1	0	1.05205	2.01059	1	1	0.0469782		1.11167e+08	7.1909e+08	1.88332e+09	2.64271e+09	2.26252e+09	1.203e+09	4.82495e+08	1.74851e+08	3.57681e+07	1.67742e+06	508257	217020
MRGLIPECCA	446	455	1	0	1092.5	6	7	9.90312	10.5098	1096.08	2.73913	1	0	0.895102	1.75103	1	0	0.279133		3.91387e+06	1.39535e+08	4.22365e+08	6.40992e+08	5.99889e+08	3.74324e+08	1.6919e+08	4.69406e+07	2.21658e+06	892125	615352	0	0	957873
MRGLIPECCA	446	455	2	0	546.754	6	7	9.88757	10.5253	548.54	2.73125	1	0	0.890329	1.88081	1	0	0.0594308		1.49691e+08	9.49526e+08	2.67422e+09	3.96525e+09	3.74486e+09	2.26238e+09	1.02573e+09	3.88977e+08	1.07259e+08	9.10636e+06	2.17995e+06	2.24454e+06	148910	3.46303e+06
MRGLIPECCAV	446	456	2	0	596.288	6	8	10.9144	10.9611	598.893	4.30644	0.4	1					0.585042		0	187397	948750	2.91218e+06	1.51739e+06	246055	0	0	0	0	526862	304703	1.13291e+06	0	0
RGLIPEC	447	453	2	0	394.21	4	4	8.75958	9.18355	395.289	1.63658	0.4	0					0.236108		1.82082e+06	2.35067e+07	4.2916e+07	3.29582e+07	2.68954e+06	432601	483657	72809.1	169504
RGLIPECC	447	454	2	0	445.715	5	5	9.30805	9.77828	447.027	1.9748	1	0	0.910613	1.18186		1	0.148213		4.17374e+06	9.1383e+07	1.73763e+08	1.66533e+08	8.33164e+07	2.42333e+07	3.13711e+06	1.79361e+06	170596	962552	387135
RGLIPECCA	447	455	2	0	481.233	5	6	9.23022	9.51035	482.673	2.18801	1	0	0.782091	0.388599		1	0.296286		2.27738e+07	1.21101e+08	2.57143e+08	2.78618e+08	1.68306e+08	7.07931e+07	1.86711e+07	9.21428e+06	6.12268e+06	773744	554821	0
AVYRIQDGEKKPIGWDTD	455	472	2	0	1046.03	6	15	8.1183	8.72843	1049.62	5.94788	0.6	1					1.14362		267859	2.83688e+07	2.86616e+07	5.3795e+07	5.09201e+07	5.31646e+07	6.8257e+07	9.01192e+07	1.02676e+08	9.34973e+07	6.54213e+07	4.39425e+07	1.84478e+07	1.24341e+07	2.29577e+06	2.6857e+06	568870	1.2412e+06	764460	2.0107e+06	2.70678e+06	1.2405e+06
AVYRIQDGEKKPIGWDTD	455	472	3	0	697.688	6	15	8.33617	8.65062	700.478	7.13183	0.6	0					0.0896388		0	0	365419	3.59455e+06	2.48638e+07	7.52374e+07	1.58567e+08	2.43999e+08	2.8122e+08	2.62703e+08	1.95176e+08	1.17493e+08	5.67813e+07	1.91745e+07	5.31022e+06	547625	343078	761843	285934	159978	187601	356547
AVYRIQDGEKKPIGWDTDISW	455	475	2	0	1239.13	7	18					0
AVYRIQDGEKKPIGWDTDISW	455	475	3	0	826.42	7	18					-1
AVYRIQDGEKKPIGWDTDISW	455	475	4	0	620.067	7	18	11.0545	11.3194	622.588	8.59141	1	0	1.25998	0.324963	1	0	0.120019		19547	0	0	0	178077	345077	1.8732e+06	8.822e+06	1.54484e+07	2.10708e+07	2.53407e+07	1.86853e+07	1.25918e+07	4.84373e+06	1.66924e+06	789032	163591	329791	0	78416.8	127328	460065	334485	184450	0	492553
AVYRIQDGEKKPIGWDTDISWL	455	476	3	0	864.115	7	19	12.2268	12.4614	867.585	8.84346	1	0	1.20968	0.198804	1	0	0.340497		649737	1.10834e+06	752102	226715	862689	2.69262e+06	1.36167e+07	2.96417e+07	4.40454e+07	5.93245e+07	7.26942e+07	6.48869e+07	5.13583e+07	4.28162e+07	1.86353e+07	7.7498e+06	6.144e+06	1.33416e+06	843371	988836	533339	317903	188057	258563	0	0	0
AVYRIQDGEKKPIGWDTDISWL	455	476	4	0	648.338	7	19	12.18	12.3937	650.991	9.04387	1	0	1.25443	0.111313	1	0	0.155629		675430	241962	81535.1	0	154660	431497	498075	3.1242e+06	8.44047e+06	1.36132e+07	1.45147e+07	1.50943e+07	9.31758e+06	5.88183e+06	2.98752e+06	622796	2.69624e+06	142828	242366	134710	133752	0	121232	0	297881	0	341800
AVYRIQDGEKKPIGWDTDISWLTGEEL	455	481	2	0	1560.29	7	24	12.5898	12.921	1566.76	11.0868	1	0	1.19484	0.601762	1	1	0.277092		0	2.79488e+06	18631.6	995443	0	217269	0	2.82263e+06	639063	1.00394e+07	1.62073e+07	3.09887e+07	3.68639e+07	4.29682e+07	3.89011e+07	3.62529e+07	2.02144e+07	8.67194e+06	699000	960435	179149	228777	0	227112	0	0	0	224305	0	7482.32
AVYRIQDGEKKPIGWDTDISWLTGEEL	455	481	3	0	1040.53	7	24	12.5273	13.2337	1045.05	11.7045	0.6	0					0.0646864		1.94855e+07	2.98407e+06	913588	5.13738e+06	396214	1.62397e+06	1.33226e+07	2.93982e+07	9.2709e+07	2.40321e+08	5.35821e+08	8.73107e+08	1.20146e+09	1.37992e+09	1.30579e+09	1.08266e+09	7.76339e+08	5.05256e+08	2.90495e+08	1.43725e+08	6.56422e+07	2.79577e+07	5.8727e+06	1.29822e+06	1.57685e+06	163663	0	135461	136015	0
AVYRIQDGEKKPIGWDTDISWLTGEEL	455	481	4	0	780.648	7	24	12.5585	13.0146	784.098	11.936	0.6	0					0.274879		2.0305e+06	0	659781	0	1.27144e+06	569288	5.01806e+06	8.30015e+06	5.0043e+07	1.03546e+08	2.06569e+08	3.17987e+08	4.08176e+08	4.70379e+08	4.46002e+08	3.64495e+08	2.69574e+08	1.73541e+08	1.00117e+08	1.16975e+08	2.49985e+07	6.71741e+06	1.68489e+06	3.16015e+07	1.07926e+06	369332	209994	1.35871e+07	77696.2	681766
VYRIQDGEKKPIGWD	456	470	2	0	902.473	6	12	8.44845	8.8219	906.266	6.50296	0.6	0					0.152553		541766	0	145737	0	6.78822e+06	4.56047e+07	6.91701e+07	1.08471e+08	9.91604e+07	8.02944e+07	4.06366e+07	1.30068e+07	0	0	229280	0	200065	0	391609
VYRIQDGEKKPIGWD	456	470	3	0	601.984	6	12	8.77517	8.8219	604.592	6.74112	0.6	1					0.073713		0	320915	0	430402	4.11632e+06	9.26446e+06	1.39951e+07	2.43149e+07	1.67589e+07	1.20198e+07	1.34274e+07	8.0419e+06	3.16336e+06	0	0	282358	99195.4	0	0
VYRIQDGEKKPIGWDTD	456	472	2	0	1010.51	6	14	7.93153	8.83748	1015.09	7.95177	0.6	0					0.481529		165032	364410	2.61545e+06	5.86131e+06	3.55959e+07	1.23436e+08	2.59444e+08	4.04295e+08	5.63029e+08	5.44753e+08	5.93249e+08	4.27506e+08	2.74914e+08	1.27486e+08	5.5445e+07	1.57838e+07	7.68317e+06	1.36634e+06	1.04288e+06	0	1.30047e+06
VYRIQDGEKKPIGWDTD	456	472	3	0	674.009	6	14	7.91597	8.44845	677.094	8.0553	0.6	0					0.309337		200933	404955	776191	9.58105e+06	4.4679e+07	1.38924e+08	3.31575e+08	5.31272e+08	7.4316e+08	8.49533e+08	8.149e+08	5.94056e+08	3.61861e+08	1.83339e+08	9.19447e+07	3.79874e+07	7.1698e+06	2.86308e+06	1.04419e+06	4.44105e+06	109815
VYRIQDGEKKPIGWDTD	456	472	4	0	505.759	6	14	8.3707	8.75958	507.923	7.45811	1	0	1.49513	0.842396	1	-2	0.088729		140461	221475	1.17473e+06	378932	1.21904e+07	3.51019e+07	7.82045e+07	1.19558e+08	1.38345e+08	1.19352e+08	1.0849e+08	4.43725e+07	2.49461e+07	5.21041e+06	2.21854e+07	0	1.282e+06	0	1.49513e+07	0	0
VYRIQDGEKKPIGWDTDISW	456	475	3	0	802.741	7	17	11.0078	11.4442	806.04	8.44524	0.6	0					0.107176		874904	354465	2.69317e+06	2.22385e+06	7.65466e+06	4.54252e+07	1.19966e+08	2.33952e+08	3.93828e+08	4.60007e+08	4.49403e+08	4.49648e+08	2.73105e+08	1.52072e+08	1.08329e+08	2.96064e+07	1.22896e+07	5.88203e+06	824832	1.05671e+06	1.10908e+07	273186	427654	4.0741e+06	295189
VYRIQDGEKKPIGWDTDISW	456	475	4	0	602.308	7	17	11.1948	11.335	604.702	8.12547	1	0	1.26282	-0.195461	1	-2	0.0743941		0	0	75367.5	0	209415	2.74398e+06	8.09834e+06	1.56989e+07	2.71804e+07	3.3264e+07	3.16657e+07	2.15668e+07	1.53115e+07	8.82497e+06	2.83791e+06	1.10267e+06	365736	0	0	0	176593	0	347727	0	0
VYRIQDGEKKPIGWDTDISWL	456	476	2	0	1260.15	7	18	11.2312	11.4442	1270.58	19.3332	0.4	1					0.293288		0	0	0	0	0	0	0	0	0	737322	0	209275	0	0	0	815858	1.09713e+06	6.91372e+06	2.10078e+07	3.01677e+07	4.34788e+07	4.7256e+07	4.09709e+07	2.92579e+07	1.28902e+07	4.16919e+06
VYRIQDGEKKPIGWDTDISWL	456	476	3	0	840.436	7	18	12.1956	12.621	843.881	8.80902	1	0	1.31127	0.994775	-1	0	0.0886554		750212	179236	425801	3.51344e+06	4.59595e+06	2.08067e+07	9.60993e+07	1.2896e+08	2.28301e+08	3.9057e+08	3.48527e+08	3.36357e+08	2.82744e+08	1.7481e+08	9.55712e+07	4.54026e+07	1.92707e+07	6.57227e+06	8.50222e+06	3.37421e+06	2.93781e+06	755200	5.52938e+06	354456	252535	715747
VYRIQDGEKKPIGWDTDISWL	456	476	4	0	630.579	7	18	12.0865	12.5898	633.21	9.00034	1	0	1.35637	1.31949	-1	0	0.150172		179008	612710	346745	662879	333200	1.64707e+06	1.13783e+07	2.49936e+07	4.79847e+07	7.03709e+07	8.3142e+07	8.5892e+07	6.27718e+07	3.7865e+07	1.83452e+07	9.64475e+06	2.73067e+06	996139	191004	1.22283e+06	936016	1.32356e+06	917658	784787	144692	262121
VYRIQDGEKKPIGWDTDISWLTG	456	478	3	0	893.126	7	20					-1
VYRIQDGEKKPIGWDTDISWLTGEE	456	480	3	0	979.154	7	22					-1
VYRIQDGEKKPIGWDTDISWLTGEEL	456	481	2	0	1524.77	7	23	12.5898	13.2024	1531.34	11.3254	1	0	1.32409	1.77607	1	-1	0.179475		325728	0	0	0	1.62899e+06	28306.4	4.79745e+06	2.79428e+06	1.93865e+07	3.91497e+07	8.81793e+07	1.29674e+08	1.82085e+08	1.93609e+08	1.83115e+08	1.4835e+08	9.58735e+07	5.13355e+07	2.17729e+07	3.89796e+06	778407	0	243766	298790	0	184932	0	0	160927	0
VYRIQDGEKKPIGWDTDISWLTGEEL	456	481	3	0	1016.85	7	23	12.5585	13.2651	1021.29	11.512	0.6	0					0.0722164		111518	0	1.0178e+06	1.33132e+06	7.00803e+06	2.44848e+07	7.18686e+07	2.03168e+08	4.61097e+08	9.64973e+08	1.63539e+09	2.56189e+09	3.33154e+09	3.54593e+09	3.45361e+09	2.88551e+09	2.06548e+09	1.26163e+09	6.96435e+08	3.5221e+08	1.59681e+08	6.04902e+07	1.85896e+07	6.38259e+06	666286	0	1.08556e+06	167963	0	721422
VYRIQDGEKKPIGWDTDISWLTGEEL	456	481	4	0	762.888	7	23	12.5741	12.9834	766.222	11.5093	0.6	0					0.207704		2430.6	84915.8	316862	1.18897e+06	2.64109e+06	5.99763e+06	2.22283e+07	6.34194e+07	1.33889e+08	2.7875e+08	5.19578e+08	7.85035e+08	1.01689e+09	1.11424e+09	1.073e+09	8.65274e+08	6.18169e+08	3.68595e+08	2.24975e+08	1.13812e+08	5.03523e+07	1.38724e+07	5.6093e+06	1.20476e+06	417666	177961	700407	262598	75152	0
VYRIQDGEKKPIGWDTDISWLTGEELHV	456	483	3	0	1095.56	8	25	12.0051	12.1333	1103.46	21.7456	0.6	0					0.232763		0	0	3533.48	0	0	0	0	0	1.03912e+06	280740	411198	9507.76	598959	0	0	8339.08	6253.05	422549	302719	2.00231e+07	7.23011e+07	1.37337e+08	3.89552e+08	6.75109e+08	7.06513e+08	5.7349e+08	1.49657e+08	6.339e+07	681941	323817
YRIQDGEKKPIGWD	457	470	2	0	852.939	5	11	8.4329	8.4951	856.773	6.65255	0.4	1					0.306534		0	0	0	658833	1.09426e+06	6.12987e+06	1.166e+07	1.32081e+07	1.23274e+07	3.32928e+06	4.29523e+06	7.43217e+06	221079	347934	0	457187	0
YRIQDGEKKPIGWD	457	470	3	0	568.962	5	11	8.2895	8.65062	571.372	6.21535	1	0	1.63222	0.72653	1	1	0.090493		20861.4	108987	0	1.96225e+06	1.70118e+07	5.13963e+07	8.24057e+07	1.03953e+08	8.73609e+07	5.82872e+07	2.79753e+07	7.79493e+06	1.04381e+06	639605	182248	119131	138390
YRIQDGEKKPIGWDTD	457	472	2	0	960.976	6	13	8.13387	8.51065	965.192	7.29707	1	0	1.61644	0.791905	1	0	0.236525		2822.32	145529	0	3.10245e+06	1.08048e+07	4.67932e+07	8.77514e+07	1.3057e+08	1.49052e+08	1.42848e+08	1.03655e+08	7.13028e+07	3.43243e+07	1.15956e+07	1.27924e+06	1.06464e+06	189735	488937	428802	3.20297e+06
YRIQDGEKKPIGWDTD	457	472	3	0	640.987	6	13	8.19612	8.5262	643.68	6.94415	1	0	1.50125	0.597033	1	0	0.063244		0	451217	123656	3.00436e+06	3.28772e+07	8.80701e+07	1.65247e+08	2.57405e+08	2.71871e+08	2.30515e+08	1.74049e+08	8.71798e+07	3.48676e+07	1.04724e+07	742287	1.84452e+06	1.03153e+06	127005	96079.2	0
YRIQDGEKKPIGWDTD	457	472	4	0	480.992	6	13	8.18057	8.33617	483.027	7.00422	1	0	1.52086	-0.13106	1	0	0.0921792		0	40765	0	424417	612137	3.16017e+06	8.9467e+06	1.27567e+07	1.96261e+07	1.63677e+07	8.77799e+06	2.93878e+06	779936	773636	199226	0	78023.6	126214	0	0
YRIQDGEKKPIGWDTDISW	457	475	3	0	769.718	6	16	10.9456	11.2416	772.969	8.36897	1	0	1.45414	0.454808	0	1	0.0849592		0	498697	0	263080	2.37206e+06	8.54154e+06	3.07316e+07	6.74043e+07	1.06204e+08	1.26409e+08	1.30166e+08	1.07582e+08	6.89518e+07	3.85427e+07	1.68794e+07	2.82466e+06	790141	820636	550070	685793	3.3026e+06	666831	1.039e+06
YRIQDGEKKPIGWDTDISW	457	475	4	0	577.541	6	16	9.43257	9.88757	580.276	9.55576	1	0	1.76885	1.11829	0	-2	0.0875449		143618	0	156863	8.96858e+06	8458.52	0	645636	1.03531e+07	8.87256e+07	2.63073e+08	4.78886e+08	5.90966e+08	5.17375e+08	1.89393e+08	2.79561e+07	1.03464e+07	6.60523e+06	1.07798e+06	1.50819e+06	7.95105e+06	0	173113	24954.5
YRIQDGEKKPIGWDTDISWL	457	476	2	0	1210.62	7	17					0
YRIQDGEKKPIGWDTDISWL	457	476	3	0	807.413	7	17	12.1021	12.5429	810.926	9.07643	0.6	0					0.233174		0	1.38386e+06	781481	276069	989764	5.76868e+06	1.4795e+07	3.84811e+07	8.33659e+07	1.14005e+08	1.30773e+08	1.2267e+08	9.25791e+07	5.83901e+07	2.69666e+07	8.58657e+06	1.88181e+06	380189	1.30031e+06	1.47218e+06	932600	1.74904e+06	119861	223640	1.13308e+07
YRIQDGEKKPIGWDTDISWLTGEEL	457	481	3	0	983.826	7	22	12.5585	12.999	988.274	11.5834	0.6	0					0.155836		0	0	0	101352	676351	4.79423e+06	1.61436e+07	4.7271e+07	1.13794e+08	2.21828e+08	3.95155e+08	5.95834e+08	7.22471e+08	8.09141e+08	7.48979e+08	6.04853e+08	4.32038e+08	2.66779e+08	1.39579e+08	6.23322e+07	2.67247e+07	7.10223e+06	1.41938e+06	1.06023e+06	241612	343182	1.90511e+07	43982.9	0	3.43701e+07
YRIQDGEKKPIGWDTDISWLTGEEL	457	481	4	0	738.121	7	22	12.5741	12.9834	741.445	11.534	1	0	1.45928	0.927314	1	1	0.0871326		238511	166227	1.02409e+06	882944	296384	525134	1.53991e+06	1.37903e+06	2.08015e+07	3.54021e+07	8.52573e+07	1.23171e+08	1.62857e+08	1.815e+08	1.59455e+08	1.33771e+08	9.03479e+07	5.7517e+07	2.89522e+07	1.09313e+07	3.3317e+06	1.711e+06	249803	235409	532171	719491	516674	303124	211806	391181
RIQDGEKKPIGWDTD	458	472	2	0	879.444	6	12	7.60513	7.8382	883.269	6.62493	1	0	1.57725	0.192197	1	0	0.332741		0	0	0	1.30364e+06	5.03905e+06	1.39032e+07	2.68922e+07	2.77624e+07	2.33016e+07	2.08725e+07	1.65334e+07	5.56904e+06	3.87717e+06	0	225338	0	0	0	619925
RIQDGEKKPIGWDTD	458	472	3	0	586.632	6	12	7.62067	7.85375	588.959	5.95653	1	0	1.34092	0.192267	1	1	0.138627		0	0	839792	962277	6.61048e+06	2.60307e+07	4.03349e+07	4.29139e+07	3.45911e+07	2.23513e+07	8.30395e+06	853360	0	0	266878	0	0	163711	0
RIQDGEKKPIGWDTDISWL	458	476	3	0	753.059	6	16					0
RIQDGEKKPIGWDTDISWLTGEEL	458	481	2	0	1393.7	7	21	12.5273	12.7149	1400.28	11.5073	1	1	1.55981	0.00233248	1	1	0.541544		171849	0	0	0	0	0	217943	237674	3.25657e+06	8.51149e+06	1.57456e+07	1.7338e+07	2.20117e+07	1.56215e+07	1.36669e+07	1.1796e+07	1.12217e+07	9.78533e+06	7.04918e+06	2.43583e+06	825846	168708	0	0	0	0	25115.6	371578	0
RIQDGEKKPIGWDTDISWLTGEEL	458	481	3	0	929.471	7	21	12.4805	13.0146	933.433	10.232	1	0	1.30215	1.44843	1	1	0.181214		318219	107329	194474	8.63122e+06	2.30089e+06	7.41946e+06	6.5495e+07	5.32361e+07	1.18333e+08	2.07062e+08	2.96183e+08	3.82119e+08	3.92286e+08	3.70484e+08	2.80459e+08	2.04539e+08	9.76399e+07	5.18794e+07	2.6712e+07	5.1446e+06	1.55116e+06	669032	98347.5	326945	376938	210566	119103	459850	347250
RIQDGEKKPIGWDTDISWLTGEEL	458	481	4	0	697.355	7	21	12.4805	12.8397	700.34	10.2852	0.4	0					0.128333		443962	1.13072e+06	79817.3	0	298092	410994	1.23391e+06	3.76064e+06	1.48072e+07	2.63727e+07	4.02303e+07	5.2453e+07	5.34784e+07	4.88042e+07	3.50954e+07	2.28269e+07	1.22753e+07	4.32339e+06	1.11119e+06	297356	343400	0	0	79165.3	286714	0	234464	0	325648
RIQDGEKKPIGWDTDISWLTGEELHV	458	483	3	0	1008.18	7	23					0
TDISWLTGEEL	471	481	1	0	1263.61	5	9	12.3208	13.5042	1272.36	8.00925	1	0	3.01069	4.15752	-1	-2	0.994657		0	139593	6.36826e+06	4.50467e+07	1.12394e+08	1.56776e+08	1.81314e+08	3.88326e+08	1.2399e+09	1.99869e+09	1.30763e+09	3.85537e+08	5.60105e+07	9.83031e+06	1.53623e+07
TDISWLTGEEL	471	481	2	0	632.309	5	9	12.2268	12.8708	635.152	4.94121	1	0	1.56429	1.90738	-1	1	0.742583		127573	3.44072e+06	2.28333e+07	6.97194e+07	1.31173e+08	1.66886e+08	1.33569e+08	7.65546e+07	3.40521e+07	1.0772e+07	7.81381e+06	1.14125e+07	1.72807e+07	1.19211e+07	7.12942e+06
ISWLTGEEL	473	481	1	0	1047.54	4	7	12.0398	12.6835	1052.02	3.85476	1	0	1.57132	1.9055		0	0.0875323		1.61193e+06	5.49286e+07	2.96473e+08	7.59824e+08	1.18084e+09	1.08181e+09	6.23725e+08	2.45192e+08	8.86147e+07	2.18297e+07	433726	114059
ISWLTGEELHV	473	483	2	0	642.335	5	9	11.8029	11.8495	644.596	3.74798	1	0	1.00176	-0.585552		0	0.0968051		0	1.14788e+06	3.12834e+06	5.04607e+06	8.46267e+06	6.61257e+06	6.3983e+06	1.47498e+06	608439	0	53987.1	8292.05	182279	112466	248153
LTGEEL	476	481	1	0	661.34	4	4	7.32547	8.09753	663.439	1.72215	1	0	1.06156	2.44136		0	0.158743		1.05153e+08	5.65756e+08	9.08017e+08	5.91647e+08	1.63409e+08	2.30356e+07	207954	2969.27	513586
TGEEL	477	481	1	0	548.256	3	3	6.03902	6.3713	550.036	1.47935	0.4	0					0.664317		4.84724e+07	1.62287e+08	1.48276e+08	6.11609e+07	4.26311e+07	1.70357e+06	511158
HVEVL	482	486	1	0	596.34	3	3	7.35662	8.13905	598.014	1.32358	0.4	0					0.0515501		8.34975e+08	3.6142e+09	4.58505e+09	1.27586e+09	2.26651e+08	1.36796e+07	2.33793e+06
HVEVLENVPLTTHN	482	495	2	0	801.418	5	11	8.05602	8.60395	805.144	6.51683	1	0	1.7485	1.50609	1	1	0.069628		339474	2.18294e+06	1.56463e+07	8.80453e+07	3.28149e+08	8.37961e+08	1.54334e+09	2.08446e+09	2.06336e+09	1.44122e+09	7.05444e+08	2.76639e+08	6.54991e+07	1.55477e+07	1.21159e+06	0	289948
HVEVLENVPLTTHN	482	495	3	0	534.614	5	11	8.05602	8.44845	536.893	5.89974	1	0	1.51048	0.85721	1	1	0.0431263		522203	3.23658e+06	2.63495e+07	1.11395e+08	2.86794e+08	5.27505e+08	7.89249e+08	8.32037e+08	7.33725e+08	3.99946e+08	1.91741e+08	7.61189e+07	1.74489e+07	1.30714e+06	1.72875e+06	0	14147.7
HVEVLENVPLTTHNF	482	496	2	0	874.952	6	12					0
HVEVLENVPLTTHNFVRKT	482	500	3	0	745.074	6	16					-1
HVEVLENVPLTTHNFVRKT	482	500	4	0	559.058	6	16					-1
HVEVLENVPLTTHNFVRKTF	482	501	2	0	1190.64	6	17	9.85647	9.90312	1196.69	10.6591	0.6	1					0.416547		0	0	0	0	2.23772e+06	0	0	0	496371	0	3.69159e+06	4.47559e+06	7.27094e+06	8.36124e+06	6.19047e+06	2.20885e+06	822403	415768	0	0	0	0	0	0
HVEVLENVPLTTHNFVRKTF	482	501	3	0	794.097	6	17					-1
HVEVLENVPLTTHNFVRKTF	482	501	4	0	595.825	6	17	9.77828	10.1052	599.009	11.3058	1	0	2.05656	0.583958	1	1	0.120738		0	0	121779	0	577511	110604	1.98172e+06	898937	7.64638e+06	2.33198e+07	5.55085e+07	8.705e+07	1.10521e+08	1.08856e+08	8.95344e+07	5.24801e+07	2.71042e+07	6.79493e+06	1.75475e+06	0	468675	140753	1.10995e+07	0
HVEVLENVPLTTHNFVRKTFF	482	502	3	0	843.12	7	18	10.9923	11.6003	847.58	11.8383	1	0	2.02533	1.75681	1	0	0.131899		266436	229882	560346	655028	3.404e+06	1.35168e+06	3.7556e+06	3.25133e+07	6.55489e+07	1.81398e+08	4.02578e+08	6.89251e+08	1.00592e+09	1.15944e+09	1.15673e+09	9.2957e+08	5.93905e+08	3.11572e+08	1.30653e+08	4.33771e+07	9.77959e+06	617054	282994	0	114313	198714
HVEVLENVPLTTHNFVRKTFF	482	502	4	0	632.592	7	18	11.0078	11.5535	635.936	11.8321	1	0	2.02388	1.49656	1	0	0.0758578		0	335332	0	1.32098e+06	507805	1.76321e+06	95897.7	8.0488e+06	1.5171e+07	5.84916e+07	1.32122e+08	2.3962e+08	3.6038e+08	4.30747e+08	4.08076e+08	3.11749e+08	2.10705e+08	1.05347e+08	3.71018e+07	6.35608e+06	2.34247e+06	457440	0	1.04835e+06	93789.3	669079
HVEVLENVPLTTHNFVRKTFFTL	482	504	3	0	914.497	7	20	11.8495	12.4961	919.481	13.2798	0.6	0					0.221764		919270	520870	0	2.64704e+06	478645	454836	759887	418105	2.35908e+06	1.18323e+07	5.29166e+07	1.185e+08	2.17673e+08	3.31313e+08	4.63088e+08	5.04161e+08	4.33568e+08	3.2695e+08	1.93929e+08	9.80755e+07	3.77892e+07	6.69592e+06	821690	2.0369e+06	583108	48118.1	364370	227271
HVEVLENVPLTTHNFVRKTFFTL	482	504	4	0	686.125	7	20	11.8807	12.1956	689.89	13.3881	1	0	2.07506	0.533814	1	1	0.0853268		141022	735957	147271	101234	349101	338750	452741	479973	912496	4.59172e+06	1.65235e+07	3.26464e+07	7.00576e+07	1.08511e+08	1.47535e+08	1.63921e+08	1.49164e+08	1.04215e+08	6.48796e+07	3.58411e+07	1.29943e+07	686770	903572	6807.82	786522	5.77024e+06	16179	0
HVEVLENVPLTTHNFVRKTFFTLA	482	505	2	0	1406.76	7	21	11.834	12.0865	1414.64	14.0512	1	0	2.0738	0.273568	1	1	0.270277		299172	271066	0	0	254791	5437.96	0	0	5979.39	8288.78	0	405745	3.74972e+06	1.82353e+07	3.29417e+07	4.265e+07	4.43281e+07	3.86729e+07	2.61816e+07	7.97188e+06	1.4951e+06	0	320376	0	0	7605.5	0	0	0
HVEVLENVPLTTHNFVRKTFFTLA	482	505	3	0	938.176	7	21	11.8029	12.4614	943.4	13.959	1	0	2.05517	1.96767	1	1	0.130276		811606	3.60069e+06	269393	514189	1.29075e+07	604176	349376	5.06958e+07	4.05025e+06	2.23882e+07	9.20889e+07	1.76615e+08	3.51935e+08	6.27556e+08	9.11894e+08	1.17025e+09	1.25084e+09	1.09466e+09	7.88934e+08	4.50792e+08	2.2772e+08	9.38239e+07	2.29914e+07	5.05156e+06	746273	260993	0	0	26209.9
HVEVLENVPLTTHNFVRKTFFTLA	482	505	4	0	703.884	7	21	11.8184	12.3364	707.819	14.0285	1	0	2.06922	1.38118	1	1	0.0834377		807782	569007	1.69026e+06	297672	434537	211231	2.89973e+06	526502	2.10759e+06	4.05568e+06	1.92362e+07	6.47483e+07	1.19195e+08	2.3807e+08	3.62032e+08	4.52079e+08	4.49139e+08	4.05771e+08	2.89272e+08	1.63211e+08	7.58174e+07	2.86679e+07	8.42738e+06	3.54345e+06	359531	988124	732606	245093	355155
HVEVLENVPLTTHNFVRKTFFTLAF	482	506	2	0	1480.3	7	22	13.0146	13.3278	1488.02	13.6291	1	0	1.86335	0.526651	1	1	0.455969		365838	248235	149780	530188	3.37636e+06	4.74519e+06	4.08629e+06	2.37052e+06	644860	320209	125376	285514	3.71504e+06	1.05152e+07	1.9622e+07	3.03613e+07	3.41869e+07	3.4115e+07	2.84099e+07	1.69115e+07	6.13984e+06	758755	173187	0	0	0	0	0	0	0
HVEVLENVPLTTHNFVRKTFFTLAF	482	506	3	0	987.199	7	22	12.921	13.5516	992.682	14.6302	1	0	2.05641	1.85111	1	1	0.105102		153105	115014	130442	339828	636293	786080	1.12939e+06	4.68818e+06	6.27898e+06	2.24671e+07	5.01798e+07	1.14614e+08	2.24817e+08	4.11495e+08	6.64293e+08	8.94643e+08	1.02412e+09	1.03363e+09	8.9099e+08	6.09528e+08	3.87112e+08	1.98759e+08	8.18138e+07	2.7571e+07	5.7682e+06	301798	386884	165324	115989	104198
HVEVLENVPLTTHNFVRKTFFTLAF	482	506	4	0	740.651	7	22	12.921	13.5358	744.768	14.6478	1	0	2.0598	1.78511	1	1	0.100381		305539	269786	123849	616477	986729	1.02556e+06	569779	1.77423e+06	1.73806e+06	5.25078e+06	1.2398e+07	3.66575e+07	7.71694e+07	1.39744e+08	2.14868e+08	3.05371e+08	3.62338e+08	3.64996e+08	3.15099e+08	2.13773e+08	1.2717e+08	6.43027e+07	2.67628e+07	7.80364e+06	1.31054e+06	378591	79859.4	188807	178757	0
EVLENVPLTTHN	484	495	2	0	683.354	5	9	7.62067	8.1183	686.522	5.5433	0.6	0					0.140741		992045	866820	7.65232e+06	2.09683e+07	6.54411e+07	1.41368e+08	1.98504e+08	1.81596e+08	1.17568e+08	5.13179e+07	1.00628e+07	203449	235099	656593	468349
EVLENVPLTTHNFVRKTF	484	501	3	0	715.388	6	15					-1
EVLENVPLTTHNFVRKTFF	484	502	3	0	764.411	6	16	11.2104	11.4754	768.539	10.9904	0.6	0					0.139301		2.87101e+06	285660	101807	1.37882e+06	132579	465113	476695	507294	4.01373e+06	2.07435e+07	4.02266e+07	6.49212e+07	8.36779e+07	7.6784e+07	6.03503e+07	3.65688e+07	1.55817e+07	4.16484e+06	1.84757e+06	299231	773405	758925	157011
EVLENVPLTTHNFVRKTFFTL	484	504	3	0	835.788	7	18					-1
EVLENVPLTTHNFVRKTFFTLA	484	505	3	0	859.467	7	19	12.18	12.1956	864.326	13.0072	1	0	2.1395	-0.715328		1	0.0156603		0	128527	136628	390354	0	0	0	0	0	12055.9	0	619567	689362	2.02162e+06	2.81409e+06	2.26483e+06	2.11527e+06	1.56498e+06	842092	414367	177552	0	81063.2	0	49832	96649	21364.8
LENVPLTTHNFVRKTFF	486	502	3	0	688.374	6	14	10.4787	10.6497	690.7	5.71508	0.6	1					0.182595		4.76271e+06	380094	1.55063e+06	3.05376e+06	8.1608e+06	1.81945e+07	4.6479e+07	3.93313e+07	2.6059e+07	3.13858e+07	4.07965e+06	350446	2.12092e+06	0	0	965850	0	0	0	0	2.45847e+06
ENVPLTTHN	487	495	1	0	1024.51	4	6	5.41212	5.89195	1028.82	3.72708	0.6	0					0.13582		1.50505e+06	3.37574e+06	3.46613e+07	1.02531e+08	1.58e+08	1.46084e+08	7.36619e+07	1.46413e+07	1.26154e+06	107038	151934
ENVPLTTHN	487	495	2	0	512.757	4	6	5.41212	5.99172	514.948	3.80073	0.6	0					0.0449297		5.64714e+06	7.62986e+07	4.48734e+08	1.21946e+09	1.85601e+09	1.74711e+09	9.15173e+08	2.83792e+08	6.72252e+07	1.02197e+07	5.69821e+06
ENVPLTTHNF	487	496	2	0	586.291	5	7					-1
ENVPLTTHNFVRKTF	487	501	2	0	901.981	6	12	8.71287	9.05912	906.503	7.96244	0.6	0					0.255326		690486	4.10725e+06	297334	581681	908372	7.94506e+06	4.12108e+07	7.80252e+07	1.35615e+08	1.53404e+08	1.31771e+08	8.78365e+07	4.21329e+07	1.25548e+07	1.99474e+06	229280	0	223334	0
ENVPLTTHNFVRKTF	487	501	4	0	451.494	6	12					-1
ENVPLTTHNFVRKTFF	487	502	3	0	650.679	6	13	10.2918	10.7431	654.023	8.84143	1	0	2.12049	1.10264	1	0	0.0687541		0	0	4.01367e+06	666117	5.63849e+06	4.22484e+07	1.29322e+08	3.15569e+08	6.25679e+08	8.87396e+08	1.02537e+09	8.80742e+08	5.80708e+08	2.86363e+08	1.69303e+08	3.4447e+07	3.0442e+06	2.66929e+06	192920	0
ENVPLTTHNFVRKTFF	487	502	4	0	488.261	6	13	10.3697	10.6186	490.779	8.8835	1	0	2.13422	0.258406	1	0	0.0642372		82482.4	0	0	46572.9	391846	418768	6.82208e+06	2.10455e+07	4.15456e+07	6.66393e+07	7.41845e+07	6.65579e+07	4.1029e+07	1.89082e+07	8.41672e+06	1.43728e+06	1.22566e+06	0	15656.5	0
ENVPLTTHNFVRKTFFTL	487	504	2	0	1082.58	6	15	11.5379	11.8495	1088.24	10.0037	1	0	2.06449	0.520183	1	1	0.233028		2.46706e+06	246637	1.48974e+06	1.0743e+06	2.65956e+06	1.15266e+06	1.02692e+06	1.14684e+06	1.54136e+07	3.83818e+07	6.14998e+07	7.90387e+07	8.464e+07	6.4492e+07	3.87493e+07	1.02353e+07	1.47297e+06	0	0	0	0	0
ENVPLTTHNFVRKTFFTL	487	504	3	0	722.056	6	15	11.4754	11.8495	725.897	10.2034	1	0	2.12099	0.780708	1	1	0.105091		0	6.4405e+06	1.32646e+06	1.81082e+06	2.74432e+06	2.71572e+06	8.11987e+06	2.87094e+07	7.1845e+07	1.44498e+08	2.47583e+08	3.19502e+08	3.33454e+08	2.51023e+08	1.70062e+08	7.97989e+07	1.87748e+07	6.72276e+06	1.70934e+06	477342	126821	254536
ENVPLTTHNFVRKTFFTLA	487	505	2	0	1118.1	6	16	11.3506	11.7717	1124.25	10.9508	0.6	0					0.166154		481878	0	0	476682	2.43081e+06	6.01444e+06	8.70258e+06	1.42666e+07	3.40677e+07	8.9324e+07	1.63698e+08	2.60144e+08	3.08829e+08	3.02701e+08	2.3582e+08	1.4343e+08	6.67002e+07	2.20708e+07	1.37867e+06	538377	0	0	0
ENVPLTTHNFVRKTFFTLA	487	505	3	0	745.736	6	16	11.3506	11.7665	749.873	11.0549	0.6	0					0.0819869		2.00637e+06	710246	4.68626e+06	1.88277e+06	1.54038e+07	4.52549e+07	4.62149e+07	7.32765e+07	1.78998e+08	3.85924e+08	7.3009e+08	1.1487e+09	1.45057e+09	1.43685e+09	1.11093e+09	7.20439e+08	3.54791e+08	1.56971e+08	5.10797e+07	1.21666e+07	0	621556	311198
ENVPLTTHNFVRKTFFTLA	487	505	4	0	559.553	6	16	11.3506	11.6938	562.683	11.1606	1	0	2.19444	0.651836	1	1	0.10954		0	67103.3	0	510287	0	162571	154040	1.98801e+06	5.93914e+06	1.59343e+07	3.39325e+07	6.26752e+07	7.4619e+07	7.30238e+07	6.12013e+07	3.352e+07	1.55223e+07	4.53539e+06	356126	1.11218e+06	0	405295	0
ENVPLTTHNFVRKTFFTLAF	487	506	2	0	1191.63	7	17	12.7773	13.3728	1198.05	11.3732	0.6	0					0.200431		3.46315e+06	4.49122e+06	7.65215e+06	2.84862e+06	3.05691e+06	289158	983447	2.07164e+06	1.2966e+07	3.36234e+07	7.40162e+07	1.31977e+08	1.82894e+08	2.10219e+08	1.95253e+08	1.39057e+08	7.93336e+07	3.13148e+07	6.71063e+06	575041	83569.2	115927	130210	81322.2	209655
ENVPLTTHNFVRKTFFTLAF	487	506	3	0	794.758	7	17	12.7305	13.3938	799.056	11.4231	0.6	0					0.0944248		1.18579e+07	3.23058e+07	2.47883e+07	3.13099e+07	1.5987e+07	8.92914e+06	1.15614e+07	3.66246e+07	9.73517e+07	2.31327e+08	4.60054e+08	7.34116e+08	1.07396e+09	1.1884e+09	1.0991e+09	7.86431e+08	4.88705e+08	2.34531e+08	9.40914e+07	2.91746e+07	6.8998e+06	1.47362e+06	267163	2.99419e+06	712676
FVRKTF	496	501	2	0	399.237	4	4	6.93228	7.38773	401.04	3.10869	1	0	2.53232	1.12017		1	0.0421051		1.44163e+06	3.57142e+07	1.63184e+08	3.50102e+08	3.86256e+08	1.83546e+08	5.14016e+07	6.07178e+06	574072
FVRKTFF	496	502	2	0	472.771	4	5	9.5295	10.0586	474.963	3.78101	0.6	0					0.0789496		3.62402e+06	3.09741e+07	2.08106e+08	6.81287e+08	1.13705e+09	1.04288e+09	4.9942e+08	1.45932e+08	2.47908e+07	507694
FVRKTFF	496	502	3	0	315.517	4	5	9.54503	10.0586	316.927	3.62893	1	0	2.31429	1.36268	1	1	0.0868852		0	2.14601e+06	9.23973e+07	1.61953e+08	2.63453e+08	2.32801e+08	1.07915e+08	2.71561e+07	3.26445e+06	36383.3
FVRKTFFTL	496	504	2	0	579.837	5	7	11.2571	11.7561	582.847	5.28468	1	0	2.43805	1.3019	1	1	0.0479391		288662	1.4031e+06	1.00384e+07	8.00775e+07	2.5365e+08	5.14296e+08	6.54362e+08	5.15645e+08	2.4204e+08	7.86978e+07	1.45501e+07	264367	0
FVRKTFFTL	496	504	3	0	386.894	5	7	11.2571	11.7406	388.911	5.31523	1	0	2.45656	1.23694	1	1	0.0678215		68105	0	1.31862e+06	1.46443e+07	6.00667e+07	1.22195e+08	1.65239e+08	1.29695e+08	6.0535e+07	1.59693e+07	1.73179e+06	0	0
FVRKTFFTLA	496	505	2	0	615.356	5	8	10.6652	11.3039	618.746	6.00447	1	0	2.41939	1.88443	1	1	0.0568912		3.47365e+06	3.13933e+06	1.14735e+07	6.77434e+07	2.65736e+08	6.61693e+08	1.1393e+09	1.29064e+09	9.48685e+08	4.34716e+08	1.41938e+08	3.03155e+07	2.39894e+06	106170
FVRKTFFTLA	496	505	3	0	410.573	5	8	10.7275	11.2416	412.845	6.03938	1	0	2.43791	1.36477	1	1	0.0748312		83432.4	48974.6	954821	6.17566e+06	4.51349e+07	1.15259e+08	1.98656e+08	2.41714e+08	1.72109e+08	7.96577e+07	2.08924e+07	2.41809e+06	93456.8	0
FVRKTFFTLAF	496	506	2	0	688.89	5	9	12.7305	13.3278	692.69	6.71892	1	0	2.40237	1.7123	1	1	0.0350887		671770	2.33282e+06	7.23616e+06	3.97665e+07	1.55834e+08	4.27846e+08	8.65449e+08	1.37764e+09	1.42448e+09	9.9985e+08	4.82894e+08	1.70493e+08	4.13775e+07	5.39522e+06	90537.5
FVRKTFFTLAF	496	506	3	0	459.596	5	9	12.7305	13.1137	462.101	6.63331	1	0	2.36202	0.818681	1	1	0.0483827		0	0	3.30089e+06	7.60869e+06	3.36702e+07	9.54395e+07	1.93382e+08	2.6974e+08	2.91169e+08	1.99017e+08	9.41148e+07	2.92076e+07	4.38245e+06	362560	950863
FTLAF	502	506	1	0	598.324	4	3	12.0554	12.7305	601.115	2.40496	1	0	2.63619	2.0366		1	0.116629		1.12128e+07	1.43206e+08	4.55326e+08	5.89306e+08	2.82646e+08	6.57565e+07	5.95397e+06	604420
TLAF	503	506	1	0	451.255	3	2	9.51035	9.98087	453.116	1.58342	0.4	0					0.070418		1.03406e+08	5.02079e+08	7.48088e+08	3.27617e+08	5.68797e+07	4.56116e+06
TLAFCDF	503	509	1	0	816.36	4	5	12.621	12.7305	819.643	2.71441	0.4	0					1.38751		248966	2.57644e+06	5.426e+06	4.6829e+06	5.17195e+06	1.15136e+06	0	0	454303	1.20406e+06
AFCDF	505	509	1	0	602.228	4	3	10.7742	11.2727	602.645	-0.0242085	1	0	-0.799416	1.29974		0	0.0493676		9.46465e+08	4.13981e+08	8.28584e+07	6.22838e+06	368206	0	206885	283869
FCDF	506	509	1	0	531.191	4	2	10.0275	10.6964	531.5	-0.0919063	1	1	-0.960154	2.01072		1	0.026776		5.67351e+09	1.91556e+09	2.39745e+08	5.59708e+06	155278	24895.2	145282
FCDFCRKLLFQGF	506	518	2	0	812.394	6	11					-1
CDFCRKLLFQGFRCQTCGYKFHQRCSTEVPLM	507	538	4	0	961.951	10	29					-1
DFCRKLLFQG	508	517	2	0	613.821	5	8	10.323	10.4631	615.996	3.537	0.6	0					0.267217		0	386487	4.1247e+06	1.3618e+07	1.70137e+07	1.25427e+07	3.89849e+06	865197	618765	617783	99798.3	704744	349142	508403
FCRKLLFQGF	509	518	2	0	629.842	5	8	11.9429	11.9584	631.696	2.84888	1	0	0.745776	-0.715397		1	0.154749		0	804660	1.12131e+06	2.99283e+06	3.13878e+06	2.02546e+06	523097	169803	0	0	0	0	0	82680.2
CRKLL	510	514	2	0	316.699	4	3	7.04137	7.20065	317.488	1.14122	1	1	0.848867	-0.11569		1	0.274367		2.63715e+07	2.62406e+07	2.2985e+07	1.96174e+07	6.28519e+06	815981	0	110782
CRKLLF	510	515	2	0	390.233	4	4	9.6072	10.1518	391.256	1.503	0.4	0					0.0838407		1.28983e+07	1.59415e+08	3.05641e+08	1.36885e+08	3.40597e+07	1.03583e+06	288381	0	164371
CRKLLFQG	510	517	1	0	964.54	5	6	8.74402	9.04357	967.855	2.66891	1	0	1.12216	0.469622	1	1	0.231841		796076	4.77354e+07	1.59415e+08	2.70754e+08	2.30853e+08	9.82802e+07	2.33041e+07	2.57265e+06	202917	55490.9	153634	0
CRKLLFQG	510	517	2	0	482.773	5	6	8.74402	9.23022	484.454	2.71499	1	0	1.15475	1.24848	1	1	0.0280303		4.06364e+07	4.53419e+08	1.68474e+09	2.83435e+09	2.40331e+09	1.07567e+09	3.10837e+08	7.05229e+07	7.33136e+06	554270	0	360558
CRKLLFQG	510	517	3	0	322.185	5	6	8.75958	9.12135	323.269	2.60703	1	0	1.0784	0.729243	1	1	0.104809		484005	1.92495e+07	9.32765e+07	1.54276e+08	1.14682e+08	4.01911e+07	1.30826e+07	731256	0	158012	51494.1	0
CRKLLFQGF	510	518	1	0	1111.61	5	7	11.1637	11.5847	1114.98	2.62107	1	0	0.82354	0.976484	1	1	0.194553		759125	1.77666e+07	1.28461e+08	1.81087e+08	1.59804e+08	7.71341e+07	1.88998e+07	585271	0	39481.2	306514	44308.4	221625
CRKLLFQGF	510	518	2	0	556.308	5	7	11.0858	11.7094	558.074	2.78043	0.6	0					0.0274175		4.49266e+07	7.27696e+08	2.69115e+09	4.8081e+09	4.58394e+09	2.27729e+09	8.18735e+08	2.24014e+08	4.11801e+07	2.66538e+06	366484	201661	175686
CRKLLFQGFRC	510	520	3	0	457.578	6	9	10.4942	10.7898	458.898	2.99499	0.5	0					0.126174		0	849199	1.13529e+07	3.40529e+07	3.86259e+07	2.76218e+07	7.18792e+06	879799	254569	0	0	256073	0	0	392202	118407
CRKLLFQGFRCQTCG	510	524	3	0	587.29	6	13	9.90312	10.2451	589.383	5.03568	0.6	0					0.136678		515602	91442.7	2.35669e+06	2.12758e+07	6.90527e+07	1.25824e+08	1.33061e+08	1.1532e+08	7.31845e+07	3.17492e+07	7.93633e+06	1.55664e+06	5.54155e+06	761249	300698	2.64114e+06	0	0	2.45056e+06	0
CRKLLFQGFRCQTCGYKFHQRC	510	531	5	0	545.268	8	20	9.79422	9.85647	547.103	7.26924	1	0	0.77697	-0.520595		0	0.135808		0	0	94283.3	0	308168	3.42524e+06	7.95992e+06	1.14717e+07	1.29755e+07	1.39506e+07	1.11787e+07	8.35493e+06	3.83001e+06	2.09251e+06	361579	539449	0	0	0	0	339442	178728	266449	0	0	923630	564145	0	0
CRKLLFQGFRCQTCGYKFHQRCST	510	533	4	0	728.353	8	22					0
CRKLLFQGFRCQTCGYKFHQRCSTE	510	534	4	0	760.613	8	23					-1
CRKLLFQGFRCQTCGYKFHQRCSTEVPLM	510	538	4	0	870.675	9	26	10.4942	11.3662	874.192	11.6405	0.6	0					0.555564		17203.2	181747	0	66974.8	97866.6	87911.6	68146.4	8234.83	2.36682e+07	2.22032e+08	5.0048e+08	8.29014e+08	1.09964e+09	1.22151e+09	1.16631e+09	9.79483e+08	7.15667e+08	5.13391e+08	3.23365e+08	2.32103e+08	1.44238e+08	1.03132e+08	5.98617e+07	2.91724e+07	1.48546e+07	1.81973e+06	645384	3.57325e+06	414640	503940
CRKLLFQGFRCQTCGYKFHQRCSTEVPLM	510	538	5	0	696.741	9	26	10.8366	11.1481	699.447	11.0981	1	0	1.04593	0.519627	1	1	0.0928243		0	0	0	45808.6	3357.33	285360	780818	1.28682e+07	1.36984e+07	1.14415e+08	2.22359e+08	3.23536e+08	4.04595e+08	3.80659e+08	4.17759e+08	3.41531e+08	2.45459e+08	1.58669e+08	8.15198e+07	5.16401e+07	1.67697e+07	5.94454e+06	1.28031e+06	4.33853e+06	636453	159174	0	456164	1.15828e+07	167575
CRKLLFQGFRCQTCGYKFHQRCSTEVPLM	510	538	6	0	580.786	9	26	10.7586	10.9456	583.003	10.8748	1	0	1.00948	-0.00037987	1	1	0.0458818		157532	179889	85094.8	0	0	108970	856759	1.37749e+06	6.62729e+06	2.01635e+07	3.46012e+07	5.13495e+07	6.92291e+07	6.43916e+07	6.40008e+07	5.33659e+07	4.27024e+07	2.46911e+07	1.26379e+07	5.35881e+06	1.92494e+06	868952	322144	53633.7	0	0	0	209032	0	0
CRKLLFQGFRCQTCGYKFHQRCSTEVPLMC	510	539	3	0	1194.9	9	27	11.0701	11.2571	1199.6	11.5552	1	0	1.05067	3.74153e-05	1	1	0.283991		1.05162e+06	0	0	4.41478e+06	1831.27	0	1.87407e+06	791552	969908	8.40742e+06	1.33695e+07	2.00135e+07	3.01053e+07	3.74492e+07	3.73351e+07	3.54974e+07	2.87821e+07	1.97777e+07	1.06412e+07	3.58593e+06	1.00138e+06	0	0	0	804963	482245	199653	183262	0	0
CRKLLFQGFRCQTCGYKFHQRCSTEVPLMC	510	539	4	0	896.427	9	27	11.0858	11.3662	899.959	11.574	1	0	1.05363	0.389712	1	1	0.0709166		0	179416	0	336895	0	363913	3.6567e+06	3.93645e+06	1.62314e+07	4.31112e+07	7.19108e+07	1.2131e+08	1.71732e+08	2.61409e+08	2.1472e+08	2.10585e+08	1.73725e+08	1.38665e+08	7.51557e+07	4.15576e+07	1.8876e+07	7.48341e+06	1.4138e+06	400730	0	792128	321260	811855	353115	186346
CRKLLFQGFRCQTCGYKFHQRCSTEVPLMC	510	539	5	0	717.343	9	27	11.0545	11.2416	720.239	11.924	1	0	1.10863	0.000106963	1	1	0.0644459		292315	108106	0	0	0	145386	274384	605129	2.14442e+06	9.92838e+06	2.03001e+07	3.52773e+07	5.31998e+07	6.05014e+07	7.38094e+07	7.05796e+07	5.61367e+07	3.68624e+07	3.3751e+07	1.49058e+07	5.08496e+06	1.8856e+06	631024	1.26484e+06	703683	924222	0	101971	0	99086.6
FRCQT	518	522	2	0	327.655	4	3	5.63077	5.87623	330.865	5.97604	0.4	1					0.416163		281107	2.63862e+06	3.28231e+06	3.48211e+06	82676	352697	0	7.02464e+07
FRCQTCG	518	524	2	0	407.67	5	5	6.1336	6.49595	409.026	2.10876	0.5	0					1.03393		1.13751e+06	2.46909e+07	5.69126e+07	5.38755e+07	2.6776e+07	5.17997e+06	398299	3.71573e+06	102773	95327.1	516883
FRCQTCGYKFHQRC	518	531	4	0	444.952	7	12	7.8693	8.0249	446.206	3.75191	1	0	0.561415	-0.13106		-1	0.109106		0	153041	2.88979e+06	5.85018e+06	1.3309e+07	1.58297e+07	1.07459e+07	5.79372e+06	2.50093e+06	244944	0	0	0	0	0	79855.4	0	0	0	179533
FRCQTCGYKFHQRCST	518	533	4	0	491.972	7	14	7.8071	7.8382	493.705	5.56516	0.4	1					0.422815		0	0	0	0	363930	750109	389076	641094	337242	0	0	0	0	0	0	0	0	0	0	0	0	170023
FRCQTCGYKFHQRCSTE	518	534	3	0	698.642	7	15	7.76048	7.79157	701.03	5.73078	0.3	0					0.0407946		0	0	0	581242	4.08212e+06	6.85169e+06	1.22076e+07	1.49163e+07	1.22e+07	7.80642e+06	5.76081e+06	673671	0	0	0	196484	0	0	0	0	0	0	0
FRCQTCGYKFHQRCSTEVPLM	518	538	2	0	1267.58	8	18	9.70048	9.80978	1272.45	7.9579	1	1	1.11065	-0.324262	1	0	0		0	0	0	0	0	0	987852	1.17931e+07	1.20788e+07	2.04874e+07	1.51584e+07	1.76502e+07	7.79774e+06	4.48498e+06	1.77608e+06	460986	0	0	0	0	0	0	0	0	0	0	0
FRCQTCGYKFHQRCSTEVPLM	518	538	3	0	845.39	8	18	9.47923	10.0897	848.614	7.88681	1	0	1.09389	1.76696	1	0	0.252191		108004	1.30229e+06	809718	3.63077e+06	2.53422e+07	9.60284e+07	2.40425e+08	4.36361e+08	6.70268e+08	7.98465e+08	7.75749e+08	6.32116e+08	4.4409e+08	2.90105e+08	1.38767e+08	1.46214e+07	4.9491e+06	5.52635e+06	3.16517e+06	2.19266e+06	308064	448802	196483	0	2.60729e+06	3.84357e+06	8.79816e+06
FRCQTCGYKFHQRCSTEVPLM	518	538	4	0	634.294	8	18					-1
FRCQTCGYKFHQRCSTEVPLMC	518	539	3	0	879.727	8	19	9.99642	10.3697	883.296	8.80028	1	0	1.20003	0.777161	1	1	0.11566		0	0	0	0	1.06406e+06	1.14105e+07	3.64483e+07	8.8011e+07	1.5555e+08	2.31737e+08	2.47389e+08	2.39794e+08	1.94089e+08	1.15145e+08	8.56063e+07	5.14087e+07	134161	3.02826e+07	1.86769e+07	352244	2.97203e+06	1.92386e+06	252449	0	1.21845e+06	75908.2	324038	0
FRCQTCGYKFHQRCSTEVPLMC	518	539	4	0	660.047	8	19	9.82535	10.3074	662.684	8.63788	1	0	1.16377	1.23124	1	1	0.125069		0	0	122336	1.15717e+06	1.28144e+06	3.97729e+06	2.72016e+07	6.13028e+07	1.19724e+08	1.6316e+08	1.96423e+08	1.80024e+08	1.53678e+08	1.00101e+08	5.32317e+07	1.92325e+07	5.76993e+06	1.83883e+06	294797	1.22709e+06	148705	616339	415536	611837	291943	5.80113e+06	326718	269001
RCQTCGY	519	525	2	0	415.668	5	5	6.07055	6.3368	416.891	1.83937	1	0	0.795689	0.330666		0	0.16309		690963	9.78939e+06	1.71811e+07	1.65436e+07	5.43563e+06	902664	108413	288983	0	0	188880
RCQTCGYKFHQRC	519	531	2	0	815.363	6	11	6.80757	7.09147	817.717	3.55541	0.4	0					0.139877		0	392630	8.26118e+06	2.44316e+07	3.73464e+07	4.43266e+07	1.99858e+07	1.75299e+07	143509	1.10254e+06	0	0	687801	0	0	0	0	0
RCQTCGYKFHQRC	519	531	3	0	543.911	6	11	6.74523	7.10705	545.602	3.91833	1	0	0.746206	0.729451	1	-1	0.0790659		0	2.17724e+06	2.34522e+07	6.51064e+07	1.07127e+08	1.04533e+08	7.62382e+07	5.55289e+07	1.92708e+07	5.58815e+06	1.27263e+07	94529.1	5168.81	361082	0	0	518178	0
RCQTCGYKFHQRCST	519	533	2	0	909.403	7	13	6.65178	6.85435	912.528	4.99183	1	0	0.864054	0.0649252	-1	1	0.218077		0	0	0	1.66424e+06	7.66443e+06	1.37786e+07	1.60585e+07	1.26924e+07	7.65482e+06	2.26701e+06	250302	146188	0	0	0	0	719501	0	382342	0	0
RCQTCGYKFHQRCST	519	533	3	0	606.605	7	13	6.60503	6.80757	608.811	5.36202	1	0	0.984879	0.0647861	-1	1	0.722921		137087	0	2.23467e+06	9.32342e+06	2.46633e+07	3.84596e+07	4.54539e+07	3.99135e+07	2.82086e+07	1.10901e+07	5.27126e+06	1.45582e+06	0	0	700378	0	123960	392407	0	0	5.91465e+06
RCQTCGYKFHQRCST	519	533	4	0	455.205	7	13	5.59952	6.3368	460.205	18.7413	0.5	1					1.3826		97326.8	0	150774	86462.5	139547	0	49204.6	0	114184	0	197577	0	315238	0	99844.4	6055.16	507706	0	283027	8291.92	1.63091e+08
RCQTCGYKFHQRCSTE	519	534	2	0	973.925	7	14	6.72967	6.91668	977.323	5.46826	1	0	0.892072	3.74153e-05	1	0	0.781034		0	272625	0	134505	5.23013e+06	1.24432e+07	1.71195e+07	1.68413e+07	1.24952e+07	8.61252e+06	2.77584e+06	624262	0	129271	116181	0	0	0	0	0	0	0
RCQTCGYKFHQRCSTE	519	534	3	0	649.619	7	14	6.68293	7.07583	651.92	5.57526	0.4	0					0.109063		0	0	174608	1.01928e+07	3.58936e+07	1.91514e+07	8.70632e+07	8.55331e+07	4.26346e+07	4.51882e+07	2.20971e+07	2.03593e+06	1.23804e+06	311281	662787	0	5861.73	22562.9	0	116122	682577	0
RCQTCGYKFHQRCSTE	519	534	4	0	487.466	7	14					-1
RCQTCGYKFHQRCSTEVPLM	519	538	2	0	1194.05	8	17	8.9658	9.18355	1198.56	7.35616	1	0	1.07081	0.128283	1	-1	0.194052		0	0	0	0	327693	1.9468e+06	1.72685e+07	2.92816e+07	4.18039e+07	4.70457e+07	4.20589e+07	2.91902e+07	1.06089e+07	3.54683e+06	256867	0	0	1.26488e+06	250866	0	0	0	0	0	24894.2	0
RCQTCGYKFHQRCSTEVPLM	519	538	3	0	796.367	8	17	8.88427	9.40145	799.397	7.41054	1	0	1.08438	1.37777	1	-1	0.0794791		822325	0	0	7.11101e+06	4.43432e+07	1.46353e+08	3.10646e+08	5.05651e+08	7.03871e+08	7.32036e+08	6.87522e+08	4.87098e+08	3.02482e+08	1.60683e+08	6.909e+07	1.73081e+07	2.6239e+06	0	218659	443457	489412	696362	458076	228975	0	0
RCQTCGYKFHQRCSTEVPLM	519	538	4	0	597.527	8	17	8.9658	9.27692	599.806	7.43501	1	0	1.09049	0.517888	1	-1	0.0461819		134562	0	0	1.27177e+06	8.2878e+06	3.32334e+07	8.96803e+07	1.51907e+08	2.0637e+08	2.23795e+08	1.96125e+08	1.44153e+08	8.52994e+07	4.49276e+07	1.59853e+07	3.67264e+06	0	0	0	332999	46371	1.13484e+06	182414	0	0	568763
RCQTCGYKFHQRCSTEVPLM	519	538	5	0	478.223	8	17					-1
RCQTCGYKFHQRCSTEVPLMC	519	539	3	0	830.704	8	18	9.30805	9.82535	834.033	8.18349	1	0	1.16383	1.37826	1	0	0.0977766		0	0	544532	197220	7.16997e+06	3.96459e+07	1.00631e+08	2.21146e+08	3.49005e+08	4.60272e+08	4.64719e+08	4.2113e+08	3.06602e+08	1.9633e+08	9.64099e+07	4.01287e+07	1.22165e+07	1.08855e+06	248859	29875.1	0	708004	205115	261911	212114	0	183394
RCQTCGYKFHQRCSTEVPLMC	519	539	4	0	623.28	8	18	9.43257	9.70048	625.756	8.10336	1	0	1.14494	0.337621	1	0	0.0706525		0	23602.5	0	263114	849187	7.21147e+06	2.54208e+07	5.35093e+07	9.24061e+07	1.18048e+08	1.23467e+08	1.06071e+08	7.37481e+07	4.07297e+07	2.27451e+07	4.10832e+06	2.19533e+06	319910	523477	0	12034.8	296344	0	0	265952	0	92940.7
CGYKFHQRCSTEVPLM	523	538	2	0	949.939	7	13					-1
CGYKFHQRCSTEVPLM	523	538	3	0	633.629	7	13					-1
CGYKFHQRCSTEVPLMC	523	539	3	0	667.965	7	14					-1
YKFHQRC	525	531	2	0	491.24	5	5	6.18075	6.32122	492.644	2.14742	0.4	0					0.26471		1.70881e+06	7.11561e+06	2.05229e+07	1.43412e+07	1.10312e+07	845241	556310	344398	1.3202e+06	648122	251754
YKFHQRC	525	531	3	0	327.829	5	5	5.56827	6.35572	330.779	8.19051	0.4	0					0.974845		619365	2.51064e+06	9.05697e+06	7.21562e+06	2.18644e+06	342267	0	1.56862e+06	1.90451e+06	1.67859e+06	1.21095e+08
YKFHQRCST	525	533	2	0	585.28	5	7					-1
YKFHQRCSTE	525	534	2	0	649.801	5	8	6.0548	6.2433	652.006	3.57819	1	0	1.13258	0.00622714		0	0.140267		0	133137	3.50272e+06	9.43563e+06	1.56873e+07	1.16727e+07	8.45092e+06	2.11024e+06	48692.8	0	10851.5	57505.9	171799	0
YKFHQRCSTEVPLM	525	538	2	0	869.924	6	11	8.9658	9.33918	873.36	5.69237	0.6	0					0.389923		0	392160	0	1.68285e+06	6.52219e+06	4.04716e+07	5.41098e+07	5.94611e+07	4.65989e+07	2.62995e+07	2.30354e+06	2.45474e+06	258439	0	0	89117.7	0	767405
YKFHQRCSTEVPLM	525	538	3	0	580.285	6	11	8.9658	9.38588	582.599	5.76172	1	0	1.45724	0.972589	1	-1	0.0997406		0	291627	466652	6.63529e+06	3.99392e+07	9.48723e+07	1.47228e+08	1.37394e+08	1.01126e+08	6.10769e+07	2.47657e+07	6.70712e+06	5.57872e+06	1.2836e+06	1.08292e+06	7.52654e+06	188528	130905
YKFHQRCSTEVPLMC	525	539	3	0	614.621	7	12					0
KFHQRC	526	531	2	0	409.708	4	4	4.63537	5.03177	410.854	1.74599	0.4	0					0.188345		288060	5.25071e+06	1.13841e+07	8.72828e+06	2.29981e+06	59420.4	74691.3	0	0
KFHQRCSTE	526	534	2	0	568.269	5	7	4.66722	4.88982	570.461	3.66182	1	0	1.45438	0.148521		1	0.164837		0	41363.3	796763	3.68909e+06	5.4956e+06	4.81422e+06	2.26572e+06	374824	50319	0	116572	0	64034.9
KFHQRCSTEVPLM	526	538	2	0	788.392	6	10	8.54173	8.68173	791.622	5.38959	0.6	0					0.178019		4150.98	15956.7	21263.9	666066	3.00318e+06	1.35446e+07	1.68455e+07	1.53037e+07	1.01719e+07	3.03117e+06	397811	0	196430	0	97445.2	0	81378.9
KFHQRCSTEVPLM	526	538	3	0	525.931	6	10	8.55728	8.74402	528.143	5.5673	1	0	1.59699	-0.00114489	1	0	0.180081		0	276023	0	1.12132e+06	1.0287e+07	1.93329e+07	2.58004e+07	2.87144e+07	1.46701e+07	4.23162e+06	1.82684e+06	281801	168765	829587	19084.4	41963.9	2.47936e+06
KFHQRCSTEVPLMC	526	539	2	0	839.897	6	11					-1
KFHQRCSTEVPLMC	526	539	3	0	560.267	6	11					-1
HQRCSTEVPLM	528	538	2	0	650.81	6	8	8.2895	8.41735	656.913	11.3184	0.4	1					0.352072		0	160643	0	0	908619	1.67313e+06	2.24934e+06	2.35774e+07	857755	0	481527	2.08309e+07	5.61275e+07	7.05033e+07	7.097e+07
STEVPLM	532	538	1	0	776.386	4	4	9.05912	9.10578	780.623	3.71815	0.4	1					0.217578		0	6.54054e+06	1.54716e+07	1.03012e+07	1.61197e+07	2.45312e+07	2.04698e+07	4.49091e+06	867595
STEVPLMC	532	539	1	0	879.395	5	5	9.59165	9.62273	883.196	3.15422	0.4	0					0.508931		0	0	770702	2.67035e+06	3.17617e+06	2.3135e+06	0	0	0	0	0
EVPLM	534	538	1	0	588.306	4	2					0
EVPLMC	534	539	1	0	691.315	5	3	9.47923	9.7731	693.694	1.83138	0.4	0					0.309582		0	1.27979e+07	3.64192e+07	3.14785e+07	3.45289e+06	359669	0	305258	570040
VPLM	535	538	1	0	459.264	4	2	7.9004	8.65062	460.841	1.22798	1	0	1.83995	2.35019		-1	0.190486		7.16439e+07	4.26445e+08	4.19239e+08	1.12184e+08	5.25181e+06	537862	427114
VPLMC	535	539	1	0	562.273	4	3	8.57283	8.68692	567.269	4.52408	0.4	1					1.55306		177315	172701	2.3851e+06	1.62756e+06	358797	0	514307	5.76698e+06
CVNY	539	542	1	0	498.202	4	2	5.77165	6.30045	499.695	1.13227	0.4	0					0.0271587		2.42607e+08	9.32971e+08	9.53608e+08	1.93677e+08	1.15917e+07	571053	768509
CVNYDQL	539	545	1	0	854.371	4	5	8.66617	9.05912	858.434	3.50077	1	0	2.20553	0.859366	1	0	0.322736		0	1.58564e+07	9.75202e+07	2.69875e+08	3.51668e+08	2.41234e+08	7.40725e+07	2.71332e+07	2.07946e+07	1.74108e+06
CVNYDQL	539	545	2	0	427.689	4	5	8.58838	9.01247	429.447	2.95396	0.4	0					0.105484		115815	1.64885e+07	8.82238e+07	1.6472e+08	1.59941e+08	8.04022e+07	2.04227e+07	1.22114e+06	73358.1	190412
CVNYDQLDL	539	547	1	0	1082.48	5	7	10.1829	10.7586	1087.75	4.57165	1	0	2.00585	1.62195	1	1	0.244373		0	0	1.64634e+07	1.25176e+08	3.08219e+08	4.24433e+08	3.60554e+08	1.76787e+08	5.82391e+07	1.68526e+07	2.39722e+06	1.0962e+06	774057
CVNYDQLDL	539	547	2	0	541.745	5	7	10.1985	10.7898	544.256	4.32217	1	0	1.85464	1.68698	1	1	0.0556817		343650	2.28606e+07	1.53405e+08	4.39174e+08	9.21707e+08	1.09821e+09	8.93602e+08	4.21266e+08	1.4531e+08	3.75548e+07	1.14687e+06	2.47467e+06	2.37822e+06
VNYDQL	540	545	1	0	751.362	4	4	8.32062	8.83748	754.709	2.90769	0.4	0					0.281873		297135	3.46373e+07	1.88277e+08	3.57752e+08	3.15513e+08	1.13388e+08	1.70631e+07	959424	840661
VNYDQLDL	540	547	1	0	979.473	4	6	9.98087	10.3852	984.058	4.01346	0.4	0					0.353677		7.97679e+06	8.497e+06	6.28415e+07	2.07333e+08	3.6406e+08	3.71407e+08	2.21112e+08	7.99414e+07	1.92888e+07	3.45923e+06	480807
VNYDQLDL	540	547	2	0	490.24	4	6	10.0275	10.6808	492.382	3.71163	1	0	1.85953	1.94577	1	1	0.0827		525357	2.31184e+07	1.32645e+08	3.44837e+08	5.0845e+08	4.69859e+08	2.1443e+08	6.97957e+07	7.65779e+06	210045	1.86024e+06
YDQL	542	545	1	0	538.251	3	2	6.2433	6.3368	543.275	4.7098	0.4	1					2.35957e-13		0	0	0	0	0	2.41983e+06
YDQLDL	542	547	1	0	766.362	4	4					0
DQLDL	543	547	1	0	603.298	3	3	8.60395	9.168	605.371	1.73628	1	0	1.69046	1.57334		1	0.111211		1.34078e+08	7.09712e+08	1.22803e+09	7.42335e+08	1.64855e+08	2.99053e+07	2.77582e+06
[truncated: 20 more columns]
