# Supplementary material for: Unveiling the domain-specific and RAS isoform-specific details of BRAF kinase regulation
Source: eLife. 2023 Dec 27;12:RP88836. doi: 10.7554/eLife.88836 (PMC10752582; doi:10.7554/eLife.88836)
Supplement: Figure 2—source data 2. — Also applies to plots presented in Supplementary file 1; Figure 2—figure supplement 1 and Figure 2—figure supplement 2. [file elife-88836-fig2-data2.zip › Figure 2- source data 2/(BRAF-N3_BRAFN3-KD-5-5hr1.mzXML) ExMS2_FinalTable.xls]

## Sheet: Sheet1
Sequence	START	END	Charge	ModMass	Monoisotopic m/z	maxND	maxD	RT Range(start, unit: min)	RT Range(end)	Centroid m/z	Delta Mass	Flag#1:Skip-tests	Flag#2:Unimodality check	Flag#3:Back exchange prediction check	Flag#4:Elution RT width check	Flag#5:Unique peptide RT/deltaD consistency check	Flag#6:Common-end peptides centroid subtraction check	Flag#7:Centroid shift within RT range check	Flag#8:Data multiple assignment check	Isotopic Envelope Amplitudes(start from this column(the Monoisotopic) to nonzero end):
GSSHHHHHHGTKTEEGKL	2	19	2	0	1008.48	6	16	5.34782	5.91072	1010.94	3.75811	1	0	0.187527	1.80571	1	1	0.0803932		3.18117e+06	4.56461e+07	1.73707e+08	4.06591e+08	6.412e+08	6.91459e+08	5.35477e+08	3.11745e+08	1.39753e+08	4.62787e+07	1.16917e+07	1.42121e+06	52563.3	236773	81366.7	186345	456369	5285.26	386545	103690	0	0	0
GSSHHHHHHGTKTEEGKL	2	19	3	0	672.656	6	16	5.33205	5.80147	674.313	3.81594	1	0	0.201432	1.39235	1	1	0.0451996		6.73323e+07	3.79349e+08	1.30207e+09	3.07586e+09	4.97932e+09	5.69417e+09	4.36096e+09	2.67093e+09	1.14719e+09	4.16829e+08	1.25282e+08	2.90357e+07	3.99631e+06	197366	198510	0	0	188463	116581	59754.9	63771	0	0
GSSHHHHHHGTKTEEGKL	2	19	4	0	504.744	6	16	5.33205	5.86388	505.992	3.8382	1	0	0.206785	1.66834	1	1	0.0378312		1.5686e+07	1.07813e+08	3.76649e+08	9.13862e+08	1.50336e+09	1.69207e+09	1.35865e+09	8.0093e+08	3.45537e+08	1.21689e+08	3.59644e+07	9.12717e+06	837270	137571	86388.7	0	11883.2	0	334743	0	14895	0	1.65911e+06
GSSHHHHHHGTKTEEGKL	2	19	5	0	403.997	6	16	5.33205	5.8951	404.993	3.83118	1	0	0.205096	1.80638	1	1	0.0393307		1.10014e+07	7.73148e+07	2.82632e+08	6.67683e+08	1.08798e+09	1.20718e+09	9.80254e+08	5.82109e+08	2.5494e+08	9.21251e+07	2.61118e+07	4.86385e+06	321837	116945	0	0	247949	0	32091.8	0	61751	38312.8	0
GSSHHHHHHGTKTEEGKLVIWINGDKGYNGL	2	32	3	0	1149.23	8	29					-1
GSSHHHHHHGTKTEEGKLVIWINGDKGYNGL	2	32	4	0	862.178	8	29					0
GSSHHHHHHGTKTEEGKLVIWINGDKGYNGL	2	32	5	0	689.944	8	29					-1
VIWINGDKGY	20	29	1	0	1164.6	5	8	9.16847	9.41785	1169.3	3.97754	0.4	0					0.169645		213866	175772	966388	1.95048e+07	8.30252e+07	1.09671e+08	3.4635e+07	3.04754e+06	0	548260	0	234228	0	0
VIWINGDKGY	20	29	2	0	582.806	5	8	9.82325	9.97878	585.162	3.99791	0.6	0					0.195432		0	426911	8.18743e+06	2.09637e+07	2.62314e+07	2.21172e+07	1.04047e+07	4.48744e+06	254465	667820	120209	6.37036e+06	106123	145170
VIWINGDKGYNG	20	31	2	0	668.338	5	10					0
VIWINGDKGYNGL	20	32	2	0	724.88	5	11	10.5238	11.1365	727.804	4.97232	1	0	1.02291	2.02584		1	0.169576		135360	5.5158e+07	7.31039e+08	1.91708e+09	3.68643e+09	5.13071e+09	4.86334e+09	3.23661e+09	1.64436e+09	6.76622e+08	3.66956e+08	3.13073e+08	3.04392e+08	2.67049e+08	1.91132e+08	4.3724e+07	9.98593e+06
VIWINGDKGYNGLAE	20	34	2	0	824.92	5	13	10.0099	10.3887	827.848	4.87052	0.6	0					0.416086		1.12713e+06	1.29756e+07	1.68168e+07	2.52488e+07	4.3384e+07	5.77705e+07	7.4157e+07	6.3831e+07	4.84138e+07	2.23002e+07	4.99482e+06	1.36511e+06	227572	423865	207615	205255	0	444235	2.37182e+06
VIWINGDKGYNGLAEVGKKFEKDTG	20	44	3	0	913.476	7	23	10.5238	10.555	916.905	8.64492	0.6	0					1.00402		0	0	0	0	0	0	0	287562	860235	1.43802e+06	2.49316e+06	876120	340896	0	0	0	0	0	0	0	0	0	0	0	0	0	0	236045	0	0
VIWINGDKGYNGLAEVGKKFEKDTGIKV	20	47	3	0	1026.89	7	26					-1
VIWINGDKGYNGLAEVGKKFEKDTGIKV	20	47	4	0	770.421	7	26	11.5828	11.7386	772.917	8.13186	1	0	0.487145	0.0054583	1	0	0.104471		0	0	158149	117546	874474	1.90079e+06	8.69252e+06	1.5952e+07	2.73331e+07	3.2906e+07	3.90586e+07	3.04307e+07	2.14561e+07	1.38613e+07	6.51388e+06	2.08052e+06	460517	151706	0	0	1.14115e+06	9556.6	0	0	0	36048.1	5118.91	0	0	0
VIWINGDKGYNGLAEVGKKFEKDTGIKVTVEHPDKL	20	55	4	0	1000.29	9	33	10.9444	11.4997	1003.52	10.5255	1	0	0.510962	1.77211	1	1	0.102279		4.49231e+06	0	6.29423e+06	4.58763e+07	2.8476e+06	0	2.3603e+07	7.63767e+07	1.54351e+08	2.93927e+08	4.88049e+08	6.82842e+08	7.88936e+08	8.62347e+08	7.6516e+08	6.14323e+08	4.25758e+08	2.77785e+08	1.44537e+08	7.02966e+07	3.62699e+07	1.21078e+07	4.74346e+06	2.00218e+06	240066	178999	208706	1.43555e+06	0	274245
VIWINGDKGYNGLAEVGKKFEKDTGIKVTVEHPDKL	20	55	5	0	800.434	9	33	11.0223	11.1624	803.146	11.1554	1	0	0.584397	-0.0635952	1	1	0.0749414		622672	381803	0	719324	1.51818e+06	2.68069e+06	4.59498e+06	2.10515e+07	4.52242e+07	9.89313e+07	1.6602e+08	2.25074e+08	2.62118e+08	2.92628e+08	2.60107e+08	2.01488e+08	1.45167e+08	8.9242e+07	5.09158e+07	2.70664e+07	1.24051e+07	6.51801e+06	1.32593e+06	809428	248705	1724.99	1.39336e+06	0	151588	0
VIWINGDKGYNGLAEVGKKFEKDTGIKVTVEHPDKL	20	55	6	0	667.196	9	33	10.96	11.2247	669.412	10.8915	1	0	0.553625	0.487064	1	1	0.0789836		260011	3.0153e+07	142186	4.20037e+07	228555	2.39208e+07	6.39786e+06	1.05357e+07	3.7411e+07	1.06531e+08	1.63082e+08	2.47754e+08	2.91317e+08	3.05242e+08	2.78172e+08	2.18139e+08	1.61258e+08	9.44987e+07	5.5617e+07	2.89307e+07	1.09974e+07	7.83371e+06	1.35525e+06	1.11588e+06	748785	583297	344579	267635	144816	421223
VIWINGDKGYNGLAEVGKKFEKDTGIKVTVEHPDKL	20	55	7	0	572.026	9	33	10.9444	11.1158	573.939	10.9879	1	0	0.564867	0.0745118	1	1	0.0661859		0	0	0	58822.6	209332	282140	698061	5.42399e+06	1.23802e+07	2.78608e+07	4.73305e+07	7.90125e+07	8.47165e+07	9.6709e+07	8.42602e+07	6.48615e+07	5.22341e+07	3.92561e+07	2.34561e+07	7.72487e+06	3.31042e+06	800674	480816	837648	5.4734e+06	454443	102939	230754	0	89500.6
NGDKGYNGLAEVGKKFEKDTGIKVTVE	24	50	3	0	966.173	7	25	9.85435	10.0721	969.258	7.55386	0.6	1					0.0614457		1.09168e+06	2.81814e+06	5.57322e+06	1.68008e+07	3.33852e+07	1.61237e+07	2.50977e+07	3.84493e+07	4.82821e+07	6.10329e+07	7.39194e+07	7.21348e+07	5.46533e+07	3.98008e+07	2.10736e+07	4.06083e+06	1.82263e+06	0	0	0	0	0	28229.4	69615.4	56147.9	178115	388134	68498.7	0	66572
GLAEVGKKFEKDTGIKVTVEHPDKL	31	55	4	0	685.383	7	22					-1
LAEVGKKFEKDTGIKVTVEHPDKL	32	55	3	0	894.501	7	21	8.66685	8.776	896.64	4.81685	1	0	0.166338	-0.20067	1	0	0.228676		5.64754e+06	0	292208	545868	787688	5.62482e+06	9.44519e+06	1.13325e+07	9.29513e+06	5.05966e+06	2.24408e+06	832503	435851	163522	138430	115615	0	0	0	0	0	0	0	0	0	0	0	0	1006.42
LAEVGKKFEKDTGIKVTVEHPDKL	32	55	4	0	671.127	7	21					-1
LAEVGKKFEKDTGIKVTVEHPDKLEEKFPQVAATGDGPDIIF	32	73	4	0	1149.86	9	37					-1
LAEVGKKFEKDTGIKVTVEHPDKLEEKFPQVAATGDGPDIIF	32	73	5	0	920.091	9	37					-1
AEVGKKFEKDTG	33	44	2	0	654.843	5	10	5.4578	5.65058	656.248	2.04623	0.6	0					0.166882		72659	2.62711e+06	1.2723e+07	1.19461e+07	6.78574e+06	1.57223e+06	189538	0	0	0	0	60714.7	0	0	0	0
AEVGKKFEKDTG	33	44	3	0	436.898	5	10					0
AEVGKKFEKDTGIKV	33	47	2	0	824.967	5	13	7.9623	8.13903	826.828	2.74655	0.6	0					0.184113		0	614363	2.02346e+07	4.0936e+07	3.51237e+07	2.12469e+07	7.48765e+06	1.82543e+06	97775.1	0	0	143601	100629	0	0	0	0	0	142033
AEVGKKFEKDTGIKV	33	47	3	0	550.314	5	13	7.99347	8.24293	551.578	2.81584	1	0	0.117207	0.419779	1	1	0.10422		22645.2	2.507e+06	3.69227e+07	6.21384e+07	5.90067e+07	3.54814e+07	1.50901e+07	5.74647e+06	424192	199580	0	0	258471	0	0	331232	295625	0	0
AEVGKKFEKDTGIKVTVEHPDKL	33	55	4	0	642.856	7	20	8.16502	8.3397	644.713	5.90007	1	1	0.41882	0.0891036	1	0	0.184267		479620	1.27594e+06	1.71981e+07	6.73087e+07	1.81089e+08	3.06685e+08	4.07114e+08	4.14745e+08	3.12559e+08	1.87829e+08	1.0428e+08	4.23441e+07	1.71257e+07	7.40154e+06	1.07108e+06	1.33601e+06	588776	201545	1.3311e+08	2916.46	155386	0	495426	0	0	0	32954.9	0
AEVGKKFEKDTGIKVTVEHPDKL	33	55	5	0	514.486	7	20	8.14943	8.47983	515.825	5.16733	1	0	0.277875	0.777648	1	1	0.0422588		52984.8	1.2578e+06	1.04274e+07	4.79573e+07	1.15242e+08	2.17402e+08	2.91531e+08	2.71448e+08	2.18508e+08	1.25877e+08	6.6292e+07	2.74606e+07	9.29398e+06	2.1346e+06	762612	10680.6	144450	0	0	248997	70422.4	0	0	260565	110156	0	0	0
AEVGKKFEKDTGIKVTVEHPDKL	33	55	6	0	428.907	7	20	8.11823	8.40195	430.029	5.211	1	0	0.286275	0.571225	1	1	0.045829		224788	154215	1.38165e+06	1.04714e+07	2.91356e+07	5.78813e+07	7.66092e+07	8.27066e+07	5.55054e+07	3.51008e+07	1.56257e+07	6.37082e+06	1.6942e+06	216065	840811	0	179622	63499.4	96594.4	0	307232	0	0	81221.8	0	0	0	5293.19
AEVGKKFEKDTGIKVTVEHPDKLEEKFPQVAATGDGPDIIF	33	73	4	0	1121.59	9	36	10.5082	11.2091	1125.28	12.0799	1	0	0.574817	2.41577	1	1	0.126249		7.13624e+06	3.5322e+06	2.01328e+06	3.61599e+06	4.90607e+06	6.19964e+06	1.41457e+07	5.54395e+07	1.12246e+08	2.60751e+08	4.8616e+08	8.72413e+08	1.21504e+09	1.63401e+09	1.82826e+09	1.86843e+09	1.58684e+09	1.26672e+09	8.628e+08	5.74349e+08	2.82236e+08	1.57761e+08	5.87262e+07	2.954e+07	1.49287e+07	4.21874e+06	2.54235e+06	947681	4.4619e+07	72660.9
AEVGKKFEKDTGIKVTVEHPDKLEEKFPQVAATGDGPDIIF	33	73	6	0	748.063	9	36	10.6174	10.7783	750.528	12.1043	1	0	0.577419	0.0280094	1	1	0.0321876		0	398848	261653	146922	144121	191544	441499	6.20055e+06	9.93469e+06	3.52159e+07	5.21262e+07	1.17456e+08	1.58188e+08	2.23603e+08	2.33502e+08	2.62e+08	2.14848e+08	1.8831e+08	1.11412e+08	7.94748e+07	3.05095e+07	2.23585e+07	2.00645e+06	4.23202e+06	727627	196516	2.00968e+06	808944	205137	0
AEVGKKFEKDTGIKVTVEHPDKLEEKFPQVAATGDGPDIIF	33	73	7	0	641.34	9	36					-1
VGKKFEKDTGIKVTVEHPDKL	35	55	2	0	1184.67	6	18					-1
VGKKFEKDTGIKVTVEHPDKL	35	55	3	0	790.113	6	18	7.86888	7.97267	792.345	5.28775	1	0	0.414051	-0.224401	1	1	0.127616		0	470791	125950	2.08061e+06	8.14782e+06	1.43915e+07	1.72529e+07	2.19945e+07	1.18089e+07	5.21767e+06	6.46752e+06	319698	0	445606	0	0	557938	0	0	162353	0	0	0	0	0
VGKKFEKDTGIKVTVEHPDKLEEKFPQVAATGDGPDIIF	35	73	4	0	1071.57	9	34	10.5862	10.6797	1075.35	12.5292	1	0	0.701592	-0.269945		1	0.355237		418558	0	262669	0	333603	0	0	0	186599	0	2.31208e+06	2.13235e+06	1.00336e+07	9.25206e+06	1.50723e+07	1.07707e+07	9.38112e+06	5.61911e+06	3.67978e+06	237298	894211	343702	0	0	1.34616e+06	838074	227070	0	389881	0
IKVTVEHPDKL	45	55	2	0	639.874	5	8	7.69767	7.72877	641.447	2.38321	0.4	0					0.217492		0	0	475077	1.34808e+06	832184	0	0	0	0	0	0	0	0	0
IKVTVEHPDKL	45	55	3	0	426.919	5	8					-1
IKVTVEHPDKLEEKFPQVAATGDGPDIIF	45	73	3	0	1065.23	8	24					-1
TVEHPDKL	48	55	1	0	938.494	4	5	6.50885	6.59038	941.796	2.75591	0.4	0					0		0	254783	1.12145e+06	1.04626e+06	785526	0	236719	0	0	197336
TVEHPDKL	48	55	2	0	469.751	4	5	5.77025	5.80147	472.534	5.02138	0.4	0					0.836108		0	0	0	244589	0	0	791544	0	0	74535.6
TVEHPDKL	48	55	3	0	313.503	4	5	6.50885	6.5591	314.523	2.51519	0.4	0					0.0861483		0	272904	2.65577e+06	1.93176e+06	894590	1.00027e+06	35364	0	107225	0
TVEHPDKLEEKFPQVAATGDGPDIIF	48	73	3	0	951.815	7	21					0
TVEHPDKLEEKFPQVAATGDGPDIIF	48	73	4	0	714.113	7	21					-1
EEKFPQVAATGDGPDIIF	56	73	2	0	967.481	6	14	11.4581	12.0829	971.225	6.32614	0.6	0					0.154408		2.60494e+06	1.90691e+07	9.6177e+07	3.10465e+08	7.98038e+08	1.6024e+09	2.40822e+09	2.78877e+09	2.44964e+09	1.64931e+09	8.7579e+08	3.69894e+08	1.2225e+08	4.17285e+07	3.56657e+07	2.66567e+07	1.00629e+07	971231	1.37644e+07	1.15742e+08	2.60847e+08
EEKFPQVAATGDGPDIIF	56	73	3	0	645.323	6	14	11.4581	11.9725	647.738	6.08379	1	0	0.955689	1.59126	1	1	0.138982		264409	440740	8.87485e+06	4.33919e+07	1.08108e+08	2.07346e+08	2.90938e+08	3.2925e+08	2.73342e+08	1.70497e+08	8.07516e+07	2.9104e+07	4.66025e+06	286928	578422	607792	476707	129628	1.09179e+06	1.10936e+07	3.33725e+07
WAHDRFGG	74	81	2	0	473.22	4	6	7.9623	8.27408	474.693	2.37977	1	0	0.809775	0.69533	1	1	0.0636811		6.19715e+06	5.05109e+07	1.13665e+08	1.40567e+08	9.41702e+07	4.00141e+07	7.80256e+06	1.01135e+06	0	0	283887
WAHDRFGG	74	81	3	0	315.816	4	6					-1
WAHDRFGGY	74	82	1	0	1108.5	5	7	9.04402	9.24635	1112.04	2.86701	1	0	0.859578	0.211366	0	1	0.361298		225080	244564	1.4249e+07	2.6557e+07	2.73603e+07	1.30586e+07	1.03987e+06	0	570930	555.287	70282	0	0
WAHDRFGGY	74	82	2	0	554.752	5	7	9.01292	9.62075	556.205	2.22767	0.4	0					0.416552		1.15985e+07	4.93697e+08	1.97066e+08	3.59797e+08	3.3005e+08	1.77189e+08	9.10853e+07	1.67081e+07	3.08459e+06	380838	381804	148404	0
WAHDRFGGY	74	82	3	0	370.17	5	7	8.99737	9.38663	371.37	2.91921	1	0	0.888263	1.03794	0	1	0.0791919		1.67799e+06	9.88327e+06	3.59877e+07	5.99141e+07	6.5212e+07	3.73699e+07	1.44622e+07	1.06981e+06	128502	531207	0	0	224277
WAHDRFGGYAQSGL	74	87	2	0	782.868	5	12	9.52712	10.0721	786.395	6.11597	1	0	1.24463	1.72671	1	1	0.104341		7.97049e+06	3.74501e+07	1.15352e+08	3.27607e+08	8.11991e+08	1.59572e+09	2.47385e+09	2.83343e+09	2.36434e+09	1.52373e+09	7.54175e+08	3.02748e+08	1.05232e+08	2.9909e+07	2.10993e+06	8.69294e+06	380009	8.77988e+07
WAHDRFGGYAQSGL	74	87	3	0	522.248	5	12	9.52712	10.0566	524.557	5.98892	1	0	1.2039	1.65788	1	1	0.0439678		4.33802e+06	2.63803e+07	8.3511e+07	2.12889e+08	5.18313e+08	1.01991e+09	1.5789e+09	1.80333e+09	1.46523e+09	9.65494e+08	4.614e+08	1.70041e+08	4.65268e+07	7.62328e+06	313762	826112	202849	536278
WAHDRFGGYAQSGLL	74	88	2	0	839.41	5	13	10.1033	11.178	843.618	7.40563	0.6	1					0.60945		4.61792e+06	6.11003e+06	1.26427e+07	8.3555e+07	1.32715e+08	4.31877e+08	1.37601e+09	1.06444e+09	1.40915e+09	1.43741e+09	1.23511e+09	7.22438e+08	2.68511e+08	6.53542e+07	1.10907e+07	1.21888e+07	2.1234e+07	1.34041e+08	3.927e+07
WAHDRFGGYAQSGLL	74	88	3	0	559.943	5	13	10.5707	11.178	562.424	6.43369	0.6	0					0.0739607		982409	8.24332e+06	3.04196e+07	8.82833e+07	2.31629e+08	4.57042e+08	7.64407e+08	9.66609e+08	9.31807e+08	6.90629e+08	4.15761e+08	1.80336e+08	5.81706e+07	1.74626e+07	1.67944e+06	4.15074e+06	1.50103e+07	5.26623e+06	1.77439e+06
WAHDRFGGYAQSGLLA	74	89	2	0	874.929	6	14	10.4458	10.477	878.536	6.1579	0.6	0					0.166266		0	0	257402	526760	1.66115e+06	2.78137e+06	4.1062e+06	4.66882e+06	4.84515e+06	3.8266e+06	2.41589e+06	0	0	0	0	0	31756.5	256391	5777.42	0	0
WAHDRFGGYAQSGLLA	74	89	3	0	583.622	6	14	10.3368	10.5082	586.206	6.69631	0.6	0					0.0970107		19368.1	220071	312832	2.27424e+06	5.57221e+06	1.53168e+07	2.36318e+07	3.29287e+07	3.4952e+07	2.39798e+07	1.56981e+07	1.44265e+07	2.12803e+06	0	0	1624.63	24502.6	12607.4	200417	232771	216751
YAQSGL	82	87	1	0	638.314	4	4	6.5591	6.76252	641.363	2.67599	0.4	1					0.548053		1.70072e+06	1.08176e+07	2.42012e+07	2.76529e+07	1.23966e+07	1.12821e+06	67683.4	137448	7.7241e+06
YAQSGLL	82	88	1	0	751.398	4	5					-1
AQSGL	83	87	1	0	475.251	3	3	4.68343	5.463	477.15	1.63969	0.4	0					0.0867325		2.75795e+07	1.36647e+08	2.05136e+08	1.02531e+08	1.69538e+07	804142	70870.2
AQSGLL	83	88	1	0	588.335	3	4	8.13383	8.191	590.635	1.96732	0.4	0					0.0687119		1.32603e+06	7.69917e+06	1.60063e+07	1.27872e+07	5.01236e+06	0	0	0
LAEITPDKA	88	96	1	0	957.525	4	6	6.5591	6.80945	961.518	3.43565	1	0	1.48679	0.423685	1	1	0.0701804		2.11676e+06	1.24142e+07	5.63034e+07	1.25464e+08	1.60769e+08	1.1693e+08	5.32365e+07	1.43539e+07	801466	81894.8	68595.2
LAEITPDKA	88	96	2	0	479.266	4	6	6.44617	7.02808	481.261	3.4325	1	0	1.48477	1.8898	1	1	0.0292083		1.27181e+07	1.26873e+08	5.42385e+08	1.18085e+09	1.47647e+09	1.11154e+09	4.64825e+08	1.34689e+08	2.46257e+07	2.21562e+06	323159
LAEITPDKAFQ	88	98	2	0	616.83	5	8	8.68243	8.8539	619.426	4.45496	1	0	1.42624	0.0748802		1	0.132358		0	801873	136373	7.50358e+06	1.78136e+07	2.49812e+07	2.12825e+07	1.02174e+07	1.65127e+06	419892	0	238404	0	148157
LAEITPDKAFQDKL	88	101	2	0	794.933	5	11	9.66762	9.9373	798.098	5.38426	1	0	1.16698	0.509173	1	1	0.0967742		0	608638	645943	1.50816e+07	5.82078e+07	1.08024e+08	1.36167e+08	1.29297e+08	7.89998e+07	3.84258e+07	7.96812e+06	251833	0	0	811579	487837	279020
LAEITPDKAFQDKL	88	101	3	0	530.291	5	11					-1
LAEITPDKAFQDKLYPFT	88	105	2	0	1049.05	6	14	11.318	11.5672	1052.86	6.32746	0.6	0					0.111069		0	405022	0	0	9.18667e+06	4.43456e+07	6.14567e+07	1.06855e+08	7.18565e+07	8.49477e+07	2.64895e+07	2.25929e+07	1.34229e+06	1.25042e+06	0	213649	0	205888	0	0	0
LAEITPDKAFQDKLYPFT	88	105	3	0	699.702	6	14	11.2247	11.6451	702.163	6.09761	0.6	0					0.0732256		182349	157667	1.63536e+06	5.61222e+06	3.57246e+07	9.75123e+07	1.67008e+08	2.09148e+08	1.91651e+08	1.33022e+08	6.98235e+07	2.27755e+07	6.80034e+06	1.47735e+06	983223	419968	449118	802593	181792	153768	453543
LAEITPDKAFQDKLYPFTW	88	106	3	0	761.728	6	15	13.0539	13.2107	764.191	5.97269	1	0	0.815745	0.0102486		1	0.0270057		1.79454e+06	2.63366e+06	5.16967e+06	1.20245e+07	3.44578e+07	8.2378e+07	1.25455e+08	1.60339e+08	1.43565e+08	9.98519e+07	5.76019e+07	3.35765e+07	1.22124e+07	4.14637e+06	0	224415	639379	0	273311	1.58447e+06	182891	335315
LAEITPDKAFQDKLYPFTWD	88	107	2	0	1199.6	7	16	12.3641	13.0017	1203.56	6.42723	0.6	0					0.340257		10339	129379	4.19092e+06	3.18464e+07	1.22761e+08	2.7744e+08	4.65967e+08	5.53237e+08	5.9654e+08	4.22856e+08	3.2994e+08	1.40908e+08	1.05471e+08	4.55507e+07	2.9547e+07	4.18538e+06	1.19535e+07	322659	9.69379e+06	119968	2.70616e+06	211285	208625	153930
LAEITPDKAFQDKLYPFTWD	88	107	3	0	800.07	7	16	12.3798	13.0226	802.615	6.15228	0.6	0					0.0608785		708585	2.02872e+06	1.81442e+07	1.35226e+08	4.18465e+08	9.82187e+08	1.69479e+09	2.1682e+09	2.06259e+09	1.53041e+09	9.16268e+08	4.57835e+08	2.0729e+08	9.56576e+07	3.34898e+07	1.46844e+07	1.59803e+07	3.73771e+06	2.64457e+06	4.53612e+06	3.29983e+06	2.21558e+06	2.63708e+06	0
LAEITPDKAFQDKLYPFTWDA	88	108	2	0	1235.12	7	17	12.3954	12.9546	1238.93	6.1036	0.6	0					0.154702		0	212049	171895	1.04238e+07	3.71386e+07	9.68618e+07	1.54504e+08	2.0717e+08	1.90995e+08	1.54879e+08	8.79238e+07	4.88442e+07	1.32301e+07	4.41501e+06	588075	0	0	457236	0	2.0319e+06	269128	581711	0	402491	0
LAEITPDKAFQDKLYPFTWDA	88	108	3	0	823.749	7	17	12.4424	12.9493	826.47	6.6384	0.6	0					0.164377		191449	1.04818e+06	6.09087e+06	4.7858e+07	1.5883e+08	3.83779e+08	6.30907e+08	8.48131e+08	8.07973e+08	6.37467e+08	3.81298e+08	2.34325e+08	9.30952e+07	3.79891e+07	2.5187e+08	5.82294e+06	2.13796e+06	5.25092e+07	678829	211942	1.39199e+06	324723	241783	788048	179109
LAEITPDKAFQDKLYPFTWDAVRYNGKL	88	115	3	0	1100.57	8	24	11.9881	12.6306	1104.18	8.79921	0.6	0					0.0830632		2.51474e+06	2.07286e+06	1.94676e+06	9.06335e+06	3.72415e+07	1.05145e+08	2.09138e+08	5.68445e+08	1.0589e+09	1.45023e+09	1.93288e+09	1.91946e+09	1.59614e+09	1.13987e+09	7.26226e+08	3.62416e+08	1.90682e+08	8.75436e+07	3.95728e+07	2.34328e+07	1.42452e+07	8.40408e+06	4.88374e+06	1.07487e+06	865757	374739	6318.49	144458	0	0
LAEITPDKAFQDKLYPFTWDAVRYNGKL	88	115	4	0	825.683	8	24	11.9881	12.4424	828.387	8.79151	1	0	0.693151	1.32551	1	0	0.0503034		1.55696e+06	3.05256e+06	6.66014e+06	4.72281e+07	2.99573e+07	9.57571e+07	2.34939e+08	5.66156e+08	9.56526e+08	1.50276e+09	1.7613e+09	1.96412e+09	1.54577e+09	1.09079e+09	6.75832e+08	4.08294e+08	1.70486e+08	8.50587e+07	3.73842e+07	3.16821e+07	1.28237e+07	1.09385e+07	5.90638e+06	3.98547e+06	651383	303641	346896	397131	173205	142963
LAEITPDKAFQDKLYPFTWDAVRYNGKL	88	115	5	0	660.748	8	24	12.0047	12.3276	662.912	8.79903	1	0	0.694357	0.744706	1	0	0.0379702		102855	84598.5	516433	1.08021e+06	3.85794e+06	1.07068e+07	3.0995e+07	7.2826e+07	1.41188e+08	2.1457e+08	2.56526e+08	2.59576e+08	2.16351e+08	1.53369e+08	9.84716e+07	4.86116e+07	2.05751e+07	8.47784e+06	4.26469e+06	2.72438e+06	761267	1.33806e+06	316935	412892	512501	380760	189436	0	361609	130549
LAEITPDKAFQDKLYPFTWDAVRYNGKLIAYPIAVEA	88	124	3	0	1409.74	9	32					-1
LAEITPDKAFQDKLYPFTWDAVRYNGKLIAYPIAVEA	88	124	4	0	1057.56	9	32					-1
AEITPDKA	89	96	1	0	844.441	4	5	5.14285	5.48908	847.966	3.04117	1	0	1.62384	0.84766	1	0	0.143524		0	4.09089e+06	2.43696e+07	4.59286e+07	4.44093e+07	2.31552e+07	5.46345e+06	199005	0	0
AEITPDKA	89	96	2	0	422.724	4	5	5.09573	5.62457	424.5	3.06739	0.4	0					0.0564639		5.94154e+06	5.64775e+07	1.97818e+08	3.65334e+08	3.70061e+08	1.94649e+08	6.24111e+07	1.42262e+07	915655	121049
AEITPDKAFQDKL	89	101	2	0	738.391	5	10					-1
AEITPDKAFQDKL	89	101	3	0	492.596	5	10					-1
AEITPDKAFQDKLYPFT	89	105	3	0	662.007	6	13	11.1002	11.6763	666.596	12.5541	1	1	2.99902	1.86386		-12	0.143948		284655	313534	0	576025	2.62505e+06	7.5486e+06	1.47067e+07	7.24709e+06	1.16921e+07	7.28161e+06	1.47901e+07	6.18704e+07	1.24317e+08	1.85582e+08	2.16707e+08	2.00372e+08	6.25332e+07	9.06028e+07	3.59684e+07	241810
AEITPDKAFQDKLYPFTW	89	106	2	0	1085.55	6	14	12.6463	12.8763	1088.61	4.77463	1	0	0.595945	0.333923	1	-1	0.360045		6.97224e+06	7.21264e+06	7.0487e+06	8.95085e+06	1.75161e+07	2.63432e+07	4.08884e+07	3.68496e+07	3.20852e+07	1.72172e+07	7.73231e+06	1.19663e+06	803061	0	427269	0	208774	0	211007	394961	447127
AEITPDKAFQDKLYPFTW	89	106	3	0	724.033	6	14	12.7246	13.0174	726.291	5.4279	1	0	0.775457	0.611021	1	-1	0.0708123		865108	3.47657e+06	1.89371e+06	1.02861e+07	3.12696e+07	6.1297e+07	8.82866e+07	9.15346e+07	6.72295e+07	4.01193e+07	2.28099e+07	6.32432e+06	812610	1.28239e+06	251166	113123	347321	0	439025	348560	284988
AEITPDKAFQDKLYPFTWD	89	107	2	0	1143.06	6	15	12.1297	12.5522	1146.56	5.59237	0.6	0					0.148714		467798	0	336122	2.0743e+07	6.2639e+07	1.47394e+08	2.06065e+08	2.28927e+08	1.82349e+08	1.16971e+08	5.78924e+07	2.39576e+07	3.61042e+06	1.36126e+06	0	0	0	614134	0	1.04966e+06	0	576294
AEITPDKAFQDKLYPFTWD	89	107	3	0	762.376	6	15	12.1141	12.5993	764.695	5.55577	1	0	0.708817	1.46192	1	-1	0.0412747		198488	1.24458e+06	1.2911e+07	6.71285e+07	1.98246e+08	4.02027e+08	5.87286e+08	6.2939e+08	5.09255e+08	3.09274e+08	1.6548e+08	7.22979e+07	1.45868e+07	9.46693e+06	3.46571e+06	1.77315e+06	264485	582286	486635	306729	141001	808544
AEITPDKAFQDKLYPFTWDA	89	108	2	0	1178.58	7	16	12.3172	12.5888	1182.74	6.88428	0.6	1					0.453245		152535	0	444810	2.75139e+06	1.83476e+07	3.67635e+07	5.75028e+07	6.14922e+07	5.0708e+07	3.38665e+07	2.28595e+07	8.70136e+06	3.199e+06	1.10687e+06	419939	0	4.50842e+06	179284	2.37969e+07	539552	4.54831e+06	0	685625	270201
AEITPDKAFQDKLYPFTWDA	89	108	3	0	786.055	7	16	11.9257	12.6619	789.257	8.15745	0.6	0					0.490649		526064	4.08395e+06	3.00253e+06	2.43689e+07	7.85584e+07	1.6133e+08	2.51945e+08	3.06346e+08	5.11557e+08	7.19239e+08	8.09091e+08	6.58466e+08	4.42363e+08	2.25561e+08	9.97677e+07	4.07731e+07	5.9474e+06	1.47108e+07	1.21806e+07	811925	1.01325e+07	7.37424e+06	347791	595859
AEITPDKAFQDKLYPFTWDAVRYNGKL	89	115	2	0	1593.82	8	23	12.0047	12.0516	1598.95	8.32632	0.6	0					0.36876		0	0	0	0	0	0	0	85960	1.04381e+06	2.00431e+06	2.45762e+06	2.34138e+06	1.11367e+06	249180	0	0	202684	0	0	0	0	0	0	0	0	0	0	0	0	0
AEITPDKAFQDKLYPFTWDAVRYNGKL	89	115	3	0	1062.88	8	23	11.8165	12.4738	1066.28	8.25695	0.6	0					0.0688095		129556	425527	284363	723065	9.749e+06	5.77282e+07	1.40209e+08	3.07018e+08	5.32603e+08	6.99578e+08	7.79165e+08	6.7627e+08	5.14751e+08	3.23821e+08	1.78134e+08	8.2883e+07	3.57101e+07	1.78502e+07	6.81596e+06	3.92835e+06	2.79423e+06	260535	180099	311635	21758.5	252307	7639.23	182316	189338	199309
AEITPDKAFQDKLYPFTWDAVRYNGKL	89	115	4	0	797.412	8	23	11.8632	12.3172	799.984	8.33933	0.6	0					0.051806		1.38092e+06	950207	549907	1.95778e+06	0	4.05545e+07	1.15294e+08	2.43486e+08	3.68612e+08	5.55563e+08	5.81229e+08	5.26758e+08	3.94733e+08	2.50196e+08	1.37449e+08	6.75387e+07	2.8346e+07	1.75735e+07	4.66456e+06	4.33754e+06	2.01131e+06	7.09792e+06	119743	418462	1.55294e+06	1.08415e+06	10137	249670	2.60876e+06	335460
AEITPDKAFQDKLYPFTWDAVRYNGKL	89	115	5	0	638.131	8	23					-1
EITPDKAFQDKLYPFTWDAVRYNGKL	90	115	3	0	1039.2	8	22					0
EITPDKAFQDKLYPFTWDAVRYNGKL	90	115	4	0	779.653	8	22					-1
ITPDKAFQDKLYPFTWDAVRYNGKL	91	115	3	0	996.187	7	21	11.9413	12.0099	999.623	8.47347	0.6	0					0.366888		0	0	0	0	237391	29721	2.07423e+06	3.93146e+06	5.46946e+06	8.76103e+06	7.94796e+06	6.31737e+06	3.10952e+06	180440	0	0	0	0	0	499297	0	0	1.556e+06	32601.7	0	442571	0	0	481974
ITPDKAFQDKLYPFTWDAVRYNGKL	91	115	4	0	747.392	7	21					0
FQDKLYPFT	97	105	2	0	579.795	5	6					0
FQDKLYPFTW	97	106	1	0	1344.66	5	7					-1
FQDKLYPFTW	97	106	2	0	672.835	5	7	12.8503	13.3262	673.925	1.31885	0.4	0					0.0326991		5.49409e+07	2.74797e+08	3.4538e+08	2.30281e+08	9.90657e+07	3.24494e+07	6.46291e+06	910136	95462.5	286753	109921	110526	408566
FQDKLYPFTWD	97	107	1	0	1459.69	5	8	12.3954	12.5679	1461.66	1.05412	0.4	0					0.426046		0	8.87041e+06	1.10784e+07	5.54117e+06	463143	0	0	0	0	0	0	0	0	141283
FQDKLYPFTWD	97	107	2	0	730.348	5	8	12.3798	12.6933	731.489	1.36093	1	0	-0.0616277	0.702994	1	1	0.0178407		1.63031e+08	7.60811e+08	1.00592e+09	6.92766e+08	3.22885e+08	1.15956e+08	3.5995e+07	8.58935e+06	9.94761e+06	284348	124852	134678	0	50233.6
FQDKLYPFTWDA	97	108	2	0	765.867	5	9	12.3172	12.6463	767.46	2.22586	1	0	0.235368	0.771753		0	0.353978		4.35633e+07	2.10581e+08	3.01013e+08	2.103e+08	1.02234e+08	3.90151e+07	1.09742e+07	1.71091e+07	1.16177e+06	4.20479e+07	907738	4.16467e+07	245214	1.45004e+07	532174
FQDKLYPFTWDAVRYNGKL	97	115	2	0	1181.1	7	16	11.1936	11.2558	1182.53	1.38359	0.6	1					0.287204		6.81345e+06	1.48377e+07	1.88323e+07	1.33965e+07	1.01872e+07	9.56648e+06	1.10323e+06	2.22701e+06	467907	352973	0	329881	0	0	0	286694	0	0	0	261885	0	0	0	0
FQDKLYPFTWDAVRYNGKL	97	115	3	0	787.739	7	16	11.8632	12.239	789.544	3.95047	0.6	0					0.0528063		1.20452e+07	4.09177e+07	1.33651e+08	3.37819e+08	5.9809e+08	7.46844e+08	6.08728e+08	4.14703e+08	2.27003e+08	9.50386e+07	4.01129e+07	7.03055e+06	1.64174e+07	1.56642e+07	0	7.9334e+06	6.82995e+06	2.18196e+06	1.11603e+06	802117	503857	314896	235284	135612
FQDKLYPFTWDAVRYNGKL	97	115	4	0	591.056	7	16	11.8632	12.1765	592.414	3.96433	1	0	0.237111	0.702036	-1	0	0.0661464		117639	657326	1.27427e+07	5.03352e+07	8.72714e+07	1.12251e+08	8.90413e+07	5.99999e+07	3.08272e+07	1.28775e+07	2.95483e+06	1.62357e+06	82066.2	1.28175e+06	0	96230.6	0	960394	0	0	0	1.09536e+06	51101.9	0
DKLYPFTWD	99	107	2	0	592.785	5	6	11.8321	12.0359	593.519	0.724484	0.4	0					0.147161		2.67533e+06	1.41501e+07	9.31241e+06	2.19759e+06	0	200033	0	85111.9	69904.4	60977.3	0	0
DKLYPFTWDAVRYNGKL	99	115	3	0	696.03	6	14					-1
YPFTWD	102	107	1	0	828.356	4	4	11.6139	11.8321	829.518	0.631111	0.4	0					0.347696		2.34087e+07	6.32529e+07	3.13381e+07	3.11715e+06	0	131272	185711	13441.1	503606
YPFTWDAVRYNGKL	102	115	2	0	865.438	6	12					-1
YPFTWDAVRYNGKL	102	115	3	0	577.295	6	12	10.3679	10.3835	580.766	9.34002	0.4	1					0.599231		0	0	0	0	119589	428842	873857	637643	347894	339349	0	98931.5	0	0	0	335967	0	0	1.13643e+06
DAVRYNGKL	107	115	2	0	518.283	4	7	7.2153	7.65103	519.865	2.56412	1	0	0.693113	1.24341	1	-1	0.0449514		6.41175e+06	1.40398e+08	4.81718e+08	6.84378e+08	4.64856e+08	2.00119e+08	5.88203e+07	9.904e+06	1.40397e+06	177311	18853.8	339241
DAVRYNGKL	107	115	3	0	345.858	4	7	7.23092	7.55778	346.926	2.60503	1	0	0.715596	0.762025	1	-1	0.0706404		277372	1.12026e+07	1.02533e+08	1.52078e+08	1.14143e+08	3.60615e+07	5.24229e+06	1.27761e+06	0	0	0	0
AVRYNGKL	108	115	1	0	920.531	4	6	7.02808	7.54225	923.667	2.5947	1	0	0.947586	1.59022	1	-1	0.185182		1.09196e+06	4.21669e+07	1.75984e+08	2.58537e+08	1.75704e+08	6.56703e+07	1.43685e+07	734065	134154	42298.9	32318.3
AVRYNGKL	108	115	2	0	460.769	4	6	6.99688	7.64067	462.376	2.67321	1	0	0.997926	2.16336	1	-1	0.0370689		7.45066e+07	6.71426e+08	2.30147e+09	3.53145e+09	2.61723e+09	1.09745e+09	2.98569e+08	6.55854e+07	9.03428e+06	218494	16119.4
VRYNGKL	109	115	1	0	849.494	4	5	6.88765	7.28292	852.498	2.50289	1	0	1.20968	1.06447	1	0	0.141817		401601	2.52984e+07	9.43545e+07	1.32719e+08	8.30592e+07	2.69696e+07	2.06436e+06	0	0	0
VRYNGKL	109	115	2	0	425.251	4	5	6.87202	7.49562	426.777	2.5522	0.6	0					0.0594118		2.91243e+07	3.0618e+08	9.67092e+08	1.38552e+09	8.77153e+08	3.31332e+08	7.49999e+07	1.10902e+07	4.10022e+06	0
VRYNGKL	109	115	3	0	283.836	4	5	6.88765	7.1945	284.859	2.56744	1	0	1.25934	0.673516	1	0	0.039463		1.16968e+06	2.90075e+07	1.09975e+08	1.51634e+08	9.60619e+07	3.73013e+07	7.58091e+06	445779	0	99014
RYNGKL	110	115	2	0	375.716	4	4	7.02808	7.3089	377.145	2.41852	1	0	1.60997	0.558402		0	0.122946		791683	9.84725e+06	2.51116e+07	2.8245e+07	1.56136e+07	6.1458e+06	943292	598692	109371
IAYPIA	116	121	1	0	647.376	4	3	8.22735	8.73962	647.778	-0.00350311	1	0	-0.72057	1.58182		1	0.0780995		1.69897e+09	6.56193e+08	1.44729e+08	1.96607e+07	428612	0	325588	35001.1
IAYPIAV	116	122	1	0	746.445	4	4	9.57393	10.0358	746.92	0.00778386	1	0	-0.708592	1.35911	-1	1	0.0485105		7.87544e+08	3.72405e+08	9.31158e+07	1.22285e+07	142184	11158.6	0	52404.4	453730
IAYPIAV	116	122	2	0	373.726	4	4	8.53698	9.54793	374.368	0.817284	0.4	0					0.26223		898476	4.54478e+07	954844	4.6999e+06	478534	694071	195237	56444.5	0
IAYPIAVE	116	123	1	0	875.487	4	5	9.02847	9.38145	877.343	1.31776	0.4	0					0.722268		0	8.2481e+07	7.7021e+07	2.55117e+07	6.16164e+06	1.642e+06	173050	752388	448065	458314
IAYPIAVE	116	123	2	0	438.247	4	5	8.90402	9.35025	438.768	0.503146	1	1	-0.328951	1.28984	0	1	0.0848905		2.15377e+08	1.66115e+08	1.75383e+08	2.20568e+07	3.59899e+06	0	119995	337190	366863	228321
IAYPIAVEA	116	124	2	0	473.766	4	6	9.07512	9.63637	474.188	0.26705	0.6	0					0.0256424		1.89067e+09	1.63723e+09	6.61871e+08	1.82161e+08	3.98632e+07	7.09022e+06	2.50149e+06	247371	65702.3	544860	82989.7
IAYPIAVEAL	116	125	1	0	1059.61	4	7					-1
IAYPIAVEAL	116	125	2	0	530.308	4	7	11.178	11.2195	530.796	0.324525	1	0	-0.537725	-0.499951	1	0	0.0961387		4.14362e+06	5.8918e+06	2.90137e+06	293954	0	70944.8	0	0	0	0	0	0
VEAL	122	125	1	0	431.25	3	2	6.25748	6.25748	431.25	-0.248568	1	0	-1.19421	-0.683308		1	0		44870	0	0	0	0	0
VEALS	122	126	1	0	518.282	3	3	5.01718	5.30045	518.729	0.15468	1	0	-0.517723	0.569235		1	0.223917		1.26628e+07	7.66448e+06	276945	30835.6	103280	64115.7	40706.4
EALSL	123	127	1	0	532.298	3	3					0
ALSL	124	127	1	0	403.255	3	2	8.65125	9.1166	403.523	0.0343157	1	0	-0.65007	1.37437		1	0.101826		4.18345e+08	1.14444e+08	1.1809e+07	263711	620605	925839
ALSLIYNKDLLPNPPKTWEEIPAL	124	147	3	0	912.505	7	18	12.5208	12.7664	913.78	2.14858	0.6	0					0.0879887		3.41452e+06	1.78999e+07	4.8079e+07	7.42652e+07	7.01477e+07	4.66667e+07	2.62548e+07	9.31663e+06	2.34748e+06	340278	202812	0	801041	230669	120993	109438	304068	187077	342491	137875	107214	0	0	0	399088	372004
LSLIYNKDLLPNPPKT	125	140	2	0	913.525	6	11	10.0099	10.3887	914.949	1.73929	1	0	-0.107789	0.991589	0	-1	0.188774		569587	2.29248e+07	7.59465e+07	7.93188e+07	4.91987e+07	1.09166e+07	1.20666e+06	0	0	231412	0	0	0	264990	199476	273615	17937.6	0
LSLIYNKDLLPNPPKT	125	140	3	0	609.352	6	11	10.0255	10.1811	610.117	1.18679	0.4	1					0.121348		7.73746e+07	2.99689e+07	7.466e+07	7.73199e+07	4.55969e+07	2.3058e+07	6.87644e+06	826585	1.21547e+06	174143	0	132778	257389	0	0	0	0	0
LSLIYNKDLLPNPPKTW	125	141	3	0	671.379	6	12	11.5049	11.6139	672.927	3.40462	0.4	0					0.672274		87287.7	1.06522e+06	3.60978e+06	5.52032e+06	2.83582e+06	793386	0	0	0	136633	143860	0	0	99776.1	0	537308	209184	371064	705201
LSLIYNKDLLPNPPKTWEEIPAL	125	147	2	0	1332.74	7	17	12.4268	12.8659	1334.52	1.92278	1	0	-0.280957	1.25859	1	-1	0.254969		249933	1.51213e+07	5.12024e+07	7.49943e+07	6.43307e+07	4.25587e+07	1.73573e+07	3.01854e+06	340276	0	185915	148249	0	330997	200967	0	0	0	0	0	0	0	0	312274	17418.2
LSLIYNKDLLPNPPKTWEEIPAL	125	147	3	0	888.826	7	17	12.3485	12.9493	890.071	2.09646	1	0	-0.241654	1.97345	1	-1	0.0493604		3.71377e+07	2.79161e+08	7.17439e+08	9.86912e+08	8.83558e+08	5.93643e+08	3.25476e+08	1.5231e+08	5.74871e+07	2.1417e+07	8.235e+06	4.30497e+06	6.19462e+06	3.83074e+06	1.78283e+06	1.33623e+06	842685	204993	278378	0	94878.3	326319	166150	0	2206.14
LSLIYNKDLLPNPPKTWEEIPALD	125	148	3	0	927.169	7	18	11.3024	11.3647	930.09	7.06983	1	0	0.794928	-0.407978		-1	0.575197		0	228553	0	452959	206440	0	312543	3.04726e+06	4.5867e+06	6.75654e+06	3.54201e+06	1.24994e+06	0	300058	0	0	0	0	0	0	0	0	0	0	0	263758
LSLIYNKDLLPNPPKTWEEIPALDKELKAKGKSAL	125	159	4	0	984.058	9	29	11.4737	11.5205	986.415	7.04006	1	0	0.217839	-0.476589	1	0	0.143581		218759	0	0	0	0	0	512049	3.47451e+06	2.58351e+06	4.39923e+06	4.12529e+06	3.0778e+06	1.41796e+06	578575	0	0	0	0	0	0	0	0	0	0	18233.7	38901.5	0	0	0	44241.1
LSLIYNKDLLPNPPKTWEEIPALDKELKAKGKSAL	125	159	5	0	787.448	9	29					-1
LSLIYNKDLLPNPPKTWEEIPALDKELKAKGKSALM	125	160	3	0	1355.42	9	30	11.6451	11.8476	1358.61	7.03107	1	0	0.185555	0.212324	1	-1	0.144134		0	0	0	0	0	336206	8.38991e+06	1.76658e+07	3.32942e+07	4.02681e+07	4.48762e+07	3.20046e+07	1.85991e+07	4.49659e+06	508525	0	605064	0	0	0	0	0	0	0	12818.5	706250	0	0	0	0
LSLIYNKDLLPNPPKTWEEIPALDKELKAKGKSALM	125	160	4	0	1016.82	9	30	11.5672	12.0359	1019.35	7.59268	1	0	0.257573	1.38903	1	0	0.241533		0	0	178463	963643	7.79375e+06	4.98442e+07	1.36666e+08	2.71792e+08	4.07255e+08	4.84799e+08	4.88138e+08	3.97742e+08	2.92454e+08	1.6874e+08	9.391e+07	3.87e+07	1.39086e+07	6.65446e+06	1.41968e+06	225793	172906	310541	253283	0	1.22086e+07	1.67358e+06	177933	1.11029e+06	2.63364e+07	284817
LSLIYNKDLLPNPPKTWEEIPALDKELKAKGKSALM	125	160	5	0	813.656	9	30	11.536	11.8789	815.626	7.31963	1	0	0.222559	0.832552	1	0	0.0722295		141528	116755	125009	721155	5.09644e+06	2.72274e+07	6.8682e+07	1.3996e+08	2.17385e+08	2.62796e+08	2.6339e+08	2.11288e+08	1.49624e+08	9.00699e+07	5.193e+07	2.09067e+07	8.06859e+06	1.50491e+06	504642	701420	371091	564384	819684	529700	0	0	949607	1.60034e+06	0	162662
LSLIYNKDLLPNPPKTWEEIPALDKELKAKGKSALM	125	160	6	0	678.214	9	30	11.5984	11.9413	679.849	7.27225	1	0	0.216482	0.832921	1	0	0.0688279		290380	518958	0	1.11926e+06	1.11309e+06	6.28977e+06	2.15191e+07	5.19783e+07	7.3432e+07	9.06244e+07	8.68598e+07	6.60297e+07	4.77363e+07	2.81509e+07	1.43818e+07	6.15167e+06	1.16674e+06	773662	93194.8	549975	803183	332009	310300	314927	262928	151624	304578	0	212800	0
LSLIYNKDLLPNPPKTWEEIPALDKELKAKGKSALMF	125	161	5	0	843.07	9	31					-1
SLIYNKDLLPNPPKT	126	140	2	0	856.983	6	10	9.23077	9.5063	858.401	1.80188	1	0	-0.0228846	0.53504	-1	0	0.184928		442762	2.44992e+07	4.63579e+07	5.4659e+07	2.82023e+07	1.18582e+07	0	0	0	272692	190256	352862	0	169556	0	682338	0
SLIYNKDLLPNPPKT	126	140	3	0	571.658	6	10	8.35527	8.63567	573.11	3.32335	1	0	0.562437	0.556559	-1	-4	0.077505		0	231029	0	6.14622e+07	9.97208e+07	7.16645e+07	2.89287e+07	5.71398e+06	425075	0	0	169412	0	4197.17	327153	0	90649.4
SLIYNKDLLPNPPKTWEEIPAL	126	147	2	0	1276.19	7	16	11.9881	12.4059	1277.82	1.6932	1	0	-0.308962	1.16382	1	-1	0.327496		642417	4.23463e+07	6.35085e+07	9.52942e+07	7.3202e+07	4.74823e+07	1.45397e+07	1.74095e+06	162486	0	0	197716	0	0	0	158229	0	0	0	300596	0	61823	0	212000
SLIYNKDLLPNPPKTWEEIPAL	126	147	3	0	851.132	7	16	12.1141	12.5365	852.326	2.02136	1	0	-0.230058	1.18445	1	0	0.0262079		4.6456e+07	2.27484e+08	5.09729e+08	6.56961e+08	5.8738e+08	3.76284e+08	1.86208e+08	8.16409e+07	3.08363e+07	1.02098e+07	3.86723e+06	2.33003e+06	1.58118e+06	1.17111e+06	833094	2.83113e+06	135851	147303	5.56792e+06	248662	302595	452923	115573	136299
SLIYNKDLLPNPPKTWEEIPALDKELKAKGKSALM	126	160	3	0	1317.73	9	29	11.3803	11.5672	1320.89	7.02708	1	0	0.216117	0.143418		-1	0.139344		0	0	0	0	0	0	4.39009e+06	1.69133e+07	2.47871e+07	3.18396e+07	3.03937e+07	2.20021e+07	1.43216e+07	1.68831e+06	1.03493e+06	189013	0	0	228613	0	0	0	0	0	0	0	0	0	0	0
LIYNKDLLPNPPKT	127	140	2	0	813.467	5	9	8.511	8.54217	814.125	0.331478	0.2	0					0.547892		3.10495e+06	3.47937e+06	1.38566e+06	797968	114105	0	13208.4	0	24491.5	0	0	21282	19597.5	163679	0
LIYNKDLLPNPPKTWEEIPAL	127	147	3	0	822.121	7	15					-1
LIYNKDLLPNPPKTWEEIPALDKELKAKGKSALM	127	160	4	0	966.789	9	28					-1
LIYNKDLLPNPPKTWEEIPALDKELKAKGKSALM	127	160	5	0	773.633	9	28	11.3491	11.4737	775.59	7.3707	1	0	0.296621	-0.132354	1	0	0.132064		0	10405.5	4599.52	156786	0	527813	5.42483e+06	1.15061e+07	2.24824e+07	2.46723e+07	2.30555e+07	1.6874e+07	9.38119e+06	3.95365e+06	3.07947e+06	1.12166e+06	0	0	0	286016	1.03796e+06	385117	411072	0	5819.6	0	0	0	0	0
IYNKDLLPNPPKT	128	140	2	0	756.925	5	8	7.9623	8.42272	758.271	1.77895	1	0	0.139389	1.35255	1	-1	0.0555296		6.5274e+07	3.66651e+08	6.86329e+08	6.67386e+08	3.73863e+08	1.53138e+08	4.58409e+07	9.50797e+06	962740	114239	96101.8	0	96960.2	0
IYNKDLLPNPPKT	128	140	3	0	504.952	5	8	7.79098	8.22735	505.691	1.30239	0.4	0					0.173124		3.58145e+07	6.09471e+08	3.51231e+08	3.20674e+08	1.97539e+08	6.5866e+07	1.9298e+07	2.27925e+06	593857	0	885738	99933.2	0	37155.9
IYNKDLLPNPPKTW	128	141	3	0	566.979	6	9	9.96323	10.0721	567.928	1.79972	1	0	0.0532142	-0.201702		1	0.100375		0	4.02936e+06	1.33298e+07	1.47178e+07	8.69312e+06	1.55758e+06	81870.7	117970	0	88617.9	202116	0	0	0	0	0
IYNKDLLPNPPKTWE	128	142	3	0	609.993	6	10					0
IYNKDLLPNPPKTWEEIPAL	128	147	2	0	1176.14	7	14	11.4581	12.0047	1177.81	1.9124	1	0	-0.19057	1.73349	1	1	0.132371		3.59266e+07	2.64753e+08	6.41414e+08	8.04773e+08	6.28628e+08	3.8935e+08	1.7588e+08	5.79371e+07	1.17973e+07	1.81188e+06	222825	756895	682250	1.90554e+06	329929	513509	877745	280178	201983	919766	0	424427
IYNKDLLPNPPKTWEEIPAL	128	147	3	0	784.426	7	14	11.4581	12.1765	785.646	2.21458	1	0	-0.107533	2.49345	1	0	0.192692		2.84656e+08	1.6311e+09	3.8379e+09	4.96984e+09	4.03155e+09	2.40197e+09	1.22242e+09	4.72313e+08	1.7928e+08	2.48981e+08	4.44589e+07	2.82177e+07	2.02143e+08	7.72331e+06	3.29185e+06	9.83439e+07	1.13281e+06	1.3139e+06	1.06344e+07	960617	575676	354704
IYNKDLLPNPPKTWEEIPALD	128	148	2	0	1233.65	7	15					-1
IYNKDLLPNPPKTWEEIPALDKE	128	150	3	0	908.481	7	17					-1
IYNKDLLPNPPKTWEEIPALDKELKAKGKSAL	128	159	3	0	1207.34	8	26					-1
IYNKDLLPNPPKTWEEIPALDKELKAKGKSAL	128	159	4	0	905.758	8	26	10.7264	11.0846	908.077	7.08577	1	0	0.332362	0.900721	1	0	0.169283		0	0	180992	1.68863e+06	2.11143e+06	1.30611e+07	5.27601e+07	9.66284e+07	1.33473e+08	1.44078e+08	1.38412e+08	1.01797e+08	6.38071e+07	2.92972e+07	1.21964e+07	497240	0	0	0	277644	0	0	0	258205	0	0	0	444683	568251	257911
IYNKDLLPNPPKTWEEIPALDKELKAKGKSAL	128	159	6	0	604.174	8	26	10.8977	10.9444	605.767	7.36545	1	0	0.373744	-0.476663	1	0	0.178339		0	0	0	0	91744	99812.8	1.92055e+06	2.32032e+06	5.07694e+06	4.50182e+06	4.47852e+06	2.9448e+06	1.01171e+06	198913	158468	0	0	103578	0	0	0	0	0	333830	0	125757	0	250341	77377.1	0
IYNKDLLPNPPKTWEEIPALDKELKAKGKSALM	128	160	3	0	1251.02	9	27	11.0223	11.4114	1254.16	7.07133	1	0	0.291473	1.03721	1	0	0.0907732		0	0	293821	271752	7.45784e+06	6.14346e+07	1.2885e+08	2.51499e+08	3.64547e+08	4.05341e+08	3.65748e+08	2.94386e+08	1.89486e+08	1.01667e+08	4.66137e+07	1.88319e+07	4.48377e+06	423580	0	0	0	249041	0	0	214425	0	0	0	0	31576.4
IYNKDLLPNPPKTWEEIPALDKELKAKGKSALM	128	160	4	0	938.518	9	27	10.8821	11.427	940.922	7.27559	1	0	0.320577	1.72619	1	0	0.0508784		1.66205e+06	405293	1.26829e+06	1.59104e+07	1.08787e+08	3.32714e+08	8.47054e+08	1.62426e+09	2.34675e+09	2.66951e+09	2.55237e+09	2.01502e+09	1.30389e+09	7.93727e+08	4.02906e+08	1.99429e+08	8.24446e+07	3.85823e+07	1.40373e+07	1.61603e+07	1.41111e+07	1.4156e+07	1.55747e+07	1.38198e+07	7.98242e+06	4.36065e+06	482255	384042	201016	0
IYNKDLLPNPPKTWEEIPALDKELKAKGKSALM	128	160	5	0	751.016	9	27	10.8821	11.2247	752.926	7.21018	1	0	0.311257	0.83152	1	0	0.0318765		187608	599855	6.11584e+06	9.64627e+06	3.83077e+07	1.42394e+08	3.49199e+08	6.21674e+08	9.5794e+08	1.09336e+09	1.02135e+09	7.94163e+08	5.01084e+08	2.941e+08	1.54652e+08	7.47189e+07	3.25855e+07	9.22213e+06	5.37756e+06	4.63782e+06	5.68327e+06	5.73215e+06	2.00497e+06	3.68969e+06	3.68893e+06	1.25888e+06	772116	0	151335	349556
IYNKDLLPNPPKTWEEIPALDKELKAKGKSALM	128	160	6	0	626.014	9	27	10.9444	11.318	627.638	7.39908	1	0	0.338172	0.968669	1	0	0.0672988		169632	0	555131	1.95362e+06	1.25659e+07	5.03209e+07	1.26364e+08	2.39315e+08	3.59467e+08	4.08242e+08	3.66612e+08	2.89668e+08	1.96477e+08	1.05913e+08	6.22348e+07	2.58647e+07	9.70124e+06	7.60977e+06	1.20949e+06	1.13519e+06	3.91167e+06	1.33716e+06	1.2819e+06	3.70374e+06	272716	145538	966618	223013	390466	0
IYNKDLLPNPPKTWEEIPALDKELKAKGKSALM	128	160	7	0	536.728	9	27	10.96	11.2661	538.139	7.53724	1	0	0.357858	0.67042	1	-2	0.105979		16823.9	0	82895.8	0	867559	4.30983e+06	2.47172e+07	3.50338e+07	5.21968e+07	6.67731e+07	6.56256e+07	5.11528e+07	3.16647e+07	1.6787e+07	6.6883e+06	1.96329e+06	1.29422e+06	424801	186564	385681	185818	221015	65388.3	66949.7	168129	152079	0	48360.3	0	176888
IYNKDLLPNPPKTWEEIPALDKELKAKGKSALMF	128	161	3	0	1300.04	9	28					-1
IYNKDLLPNPPKTWEEIPALDKELKAKGKSALMF	128	161	4	0	975.285	9	28	11.6607	12.1401	977.849	7.80897	1	0	0.356837	1.43664	1	1	0.191328		0	806756	0	727345	825497	1.39613e+07	4.85226e+07	1.15392e+08	1.90645e+08	2.59747e+08	2.78072e+08	2.44042e+08	1.8902e+08	1.18369e+08	7.38003e+07	3.04524e+07	1.14842e+07	3.18477e+06	1.81762e+06	321845	751657	228917	402810	206796	0	146746	182039	19529.8	0	31991.8
IYNKDLLPNPPKTWEEIPALDKELKAKGKSALMF	128	161	5	0	780.43	9	28					-1
IYNKDLLPNPPKTWEEIPALDKELKAKGKSALMF	128	161	6	0	650.526	9	28	11.7853	11.8009	652.286	8.11065	0.3	0					0.0638452		0	0	0	0	0	408617	570099	1.56433e+06	2.38818e+06	3.22787e+06	4.09123e+06	3.14855e+06	2.57231e+06	1.53941e+06	627961	79844.4	282440	68528.9	86099.3	0	0	0	0	17523.2	198897	0	0	0	0	0
WEEIPAL	141	147	1	0	857.44	4	4	11.3024	11.9465	858.06	0.0924149	1	0	-0.627196	2.16461	1	0	0.189332		4.86567e+08	2.79208e+08	8.55325e+07	1.03668e+07	3.92564e+06	3.46054e+06	1.73672e+06	1.7289e+06	232929
WEEIPAL	141	147	2	0	429.224	4	4	11.3803	11.5568	429.391	-0.192317	1	0	-0.901042	0.0974313	1	0	0.0882171		1.82061e+07	7.97171e+06	289036	0	0	0	49398.6	0	0
WEEIPALDKELKAKGKSAL	141	159	3	0	709.4	6	16	10.0721	10.1033	715.384	16.6772	0.4	1					2.45189		0	347821	0	204118	446188	1.45993e+06	1.9304e+06	2.47916e+06	396962	413874	0	0	0	1.31709e+06	0	0	0	0	0	0	0	0	2.35309e+07
WEEIPALDKELKAKGKSALM	141	160	2	0	1129.12	7	17	10.4146	10.4926	1132.2	4.74418	1	1	0.357519	-0.338556	1	-1	0.588673		0	4.08377e+06	0	4.43678e+06	6.90854e+06	1.18376e+07	1.35907e+07	9.73782e+06	5.41848e+06	1.11427e+06	263610	0	1.57265e+06	10419.7	3.44476e+06	0	270232	0	0	0	0	0	233594	0	0
WEEIPALDKELKAKGKSALM	141	160	3	0	753.08	7	17	10.3368	10.5394	755.221	4.99673	0.6	0					0.226543		1.27874e+07	2.34362e+07	4.38018e+07	8.20663e+07	1.66458e+08	2.55237e+08	2.97667e+08	2.62733e+08	1.73624e+08	9.67083e+07	4.8745e+07	1.82542e+07	7.23814e+06	2.33036e+06	671492	594527	463718	170879	127319	24853	1.4358e+07	48536.3	381412	1.9725e+07	0
WEEIPALDKELKAKGKSALM	141	160	4	0	565.062	7	17	10.2745	10.5862	566.528	4.43795	1	0	0.288221	0.69533	1	-1	0.151313		2.33139e+06	2.11851e+07	1.1707e+07	4.25845e+07	7.96619e+07	1.26899e+08	1.41413e+08	1.06799e+08	7.31768e+07	3.62169e+07	1.44254e+07	5.12945e+06	1.88278e+06	421577	626836	81641.8	211028	222765	0	94127.4	73023.8	68098.5	0	0	87523
EEIPAL	142	147	1	0	671.361	4	3					0
EEIPALDKELKAKGKSALM	142	160	3	0	691.054	6	16	8.96625	9.27752	697.03	16.6403	1	0	3.28495	0.693045		-21	0.0250302		356292	1.21114e+06	678453	274556	2.55552e+06	201233	1.47153e+06	2.46842e+07	624782	233302	5.71122e+07	156520	193799	5.12971e+07	2.00909e+08	6.92194e+08	1.58038e+09	2.46345e+09	2.67278e+09	2.07674e+09	1.2769e+09	6.33638e+08	2.56933e+08
DKELKAKGKSAL	148	159	2	0	644.385	5	10	5.55165	5.98893	646.436	3.35425	1	0	0.574325	1.25026	1	0	0.0623355		84412.4	1.08462e+07	7.04582e+07	1.60962e+08	2.00335e+08	1.47484e+08	7.29136e+07	2.53031e+07	4.86353e+06	1.03345e+06	140042	0	0	0	0	0
DKELKAKGKSAL	148	159	3	0	429.926	5	10	5.55165	5.93153	431.296	3.36116	1	0	0.576984	0.996453	1	0	0.0473057		0	8.52062e+06	6.55897e+07	1.52126e+08	1.85193e+08	1.32489e+08	6.68862e+07	1.61011e+07	5.86328e+06	706745	4.13248e+06	0	0	215439	0	0
DKELKAKGKSAL	148	159	4	0	322.696	5	10	5.56728	5.81707	323.74	3.42546	1	0	0.601718	0.421179	1	0	0.0801018		72780.2	353908	6.91786e+06	1.95552e+07	2.51941e+07	1.87461e+07	9.19999e+06	2.00371e+06	142886	187639	193213	0	105371	0	108936	0
DKELKAKGKSALM	148	160	1	0	1418.8	5	11	6.54015	6.68423	1422.74	3.04353	1	0	0.348344	-0.0462028	1	0	0.24717		19644.8	121600	1.44722e+06	5.21936e+06	6.63959e+06	4.93651e+06	651537	152504	65839.1	17115.3	0	0	0	0	0	0	1003.53
DKELKAKGKSALM	148	160	2	0	709.905	5	11	6.44617	6.9813	712.019	3.3342	1	0	0.450002	1.68293	1	0	0.0428237		2.06523e+07	2.42348e+08	9.79575e+08	2.157e+09	2.61503e+09	2.10551e+09	1.14096e+09	4.86951e+08	1.77115e+08	6.02912e+07	1.966e+07	5.49214e+06	857916	641492	793339	346622	11785.5
DKELKAKGKSALM	148	160	3	0	473.606	5	11	6.43047	6.9813	475.025	3.36453	1	0	0.46061	1.75236	1	0	0.0327247		2.87914e+07	2.95664e+08	1.24338e+09	2.77142e+09	3.56372e+09	2.86204e+09	1.56418e+09	6.41469e+08	2.26028e+08	7.72733e+07	2.77488e+07	1.01235e+07	2.28271e+06	146344	1.04296e+06	0	0
DKELKAKGKSALM	148	160	4	0	355.456	5	11	6.44617	6.75208	356.516	3.34575	1	0	0.454041	0.669389	1	0	0.0258339		2.25342e+06	3.6715e+07	1.58942e+08	3.4424e+08	4.64252e+08	3.56689e+08	1.90755e+08	8.0463e+07	2.99884e+07	7.63082e+06	1.55297e+06	406795	47136.3	0	0	336904	0
DKELKAKGKSALMF	148	161	2	0	783.44	6	12					-1
DKELKAKGKSALMF	148	161	3	0	522.629	6	12	8.90402	8.9507	524.264	3.90059	0.6	0					0.0403166		0	176612	1.72394e+06	8.93021e+06	1.49964e+07	1.56248e+07	1.22328e+07	6.47036e+06	1.30704e+06	311500	0	0	0	131058	0	0	20036.7	3548.98	0
KELKAKGKSALM	149	160	2	0	652.392	5	10	6.30468	6.3519	654.137	2.65491	1	0	0.305282	-0.474526	1	0	0.0930178		65051.3	553777	1.90151e+06	2.98808e+06	2.76393e+06	1.35131e+06	559556	6410.58	0	0	52073	0	0	0	52082.9	0
KELKAKGKSALM	149	160	3	0	435.264	5	10	6.47752	6.73122	436.419	2.63185	1	0	0.296412	0.438498	1	0	0.0774983		530160	9.87225e+06	3.57294e+07	5.65928e+07	4.63193e+07	2.44222e+07	1.02748e+07	2.43973e+06	584669	52452.6	0	47659.4	108458	0	0	131317
LKAKGKSAL	151	159	2	0	458.303	4	7					-1
LKAKGKSALM	151	160	2	0	523.823	5	8	6.33617	6.46707	525.441	2.54821	0.6	0					0.0632755		337825	4.57949e+06	1.70916e+07	2.66672e+07	1.91258e+07	8.12186e+06	2.63095e+06	304189	51084.7	0	26873.6	0	0	0
LKAKGKSALM	151	160	3	0	349.551	5	8	6.36762	6.68423	350.494	2.14129	1	0	0.313632	0.716702	1	0	0.0577692		1.10087e+06	1.39461e+07	3.50716e+07	4.06952e+07	2.42099e+07	7.45384e+06	1.1305e+06	93868.9	179437	0	0	0	0	0
MFNLQEPYFTWPLIA	160	174	2	0	935.466	6	11					-1
MFNLQEPYFTWPLIAA	160	175	2	0	970.984	6	12					-1
MFNLQEPYFTWPLIAADGGYA	160	180	2	0	1202.57	7	17					0
FNLQEPY	161	167	1	0	910.431	4	4	9.6832	10.124	911.619	0.632123	0.4	0					0.481797		4.90656e+07	1.20661e+08	6.38491e+07	1.08487e+07	2.05341e+06	0	0	0	414789
FNLQEPY	161	167	2	0	455.719	4	4	9.63637	10.1344	456.348	0.702173	0.4	0					0.182049		5.9746e+07	1.65575e+08	7.99152e+07	1.6911e+07	2.84906e+06	1.87111e+06	226717	722313	1.16149e+06
FNLQEPYFTWPLI	161	173	2	0	834.427	6	9					-1
FNLQEPYFTWPLIA	161	174	2	0	869.946	6	10	14.7258	15.0644	871.009	1.01917	1	0	-0.323998	0.814276		0	0.0198609		1.32389e+09	4.89673e+09	5.32395e+09	3.25647e+09	1.39277e+09	4.90607e+08	1.76081e+08	8.27357e+07	5.84938e+07	3.96336e+07	1.88637e+07	6.78274e+06	1.44308e+06	1.73271e+06	2.24551e+06	2.03294e+06	1.73955e+06
FNLQEPYFTWPLIAA	161	175	2	0	905.464	6	11	14.5375	14.7049	906.753	1.4291	1	0	-0.216275	0.0565299		0	0.398589		1.19894e+07	5.0028e+07	5.9511e+07	3.48383e+07	1.56228e+07	6.14025e+06	2.20342e+06	2.35182e+06	1.10964e+06	1.31917e+06	1.28612e+06	881307	0	632460	1.05979e+06	415455	0	1.19479e+06
FNLQEPYFTWPLIAADGGY	161	179	2	0	1101.53	6	15					-1
FNLQEPYFTWPLIAADGGYA	161	180	2	0	1137.05	6	16	13.2474	13.3053	1145.48	15.449	1	0	2.9985	-0.42736		-5	0.221617		0	0	0	0	0	0	0	0	0	161928	148826	496075	132921	413618	1.43155e+06	3.77525e+06	6.00881e+06	6.90734e+06	5.7556e+06	4.1921e+06	384104	505925	250084
FNLQEPYFTWPLIAADGGYAF	161	181	2	0	1210.58	7	17					0
NLQEPY	162	167	1	0	763.362	4	3					0
NLQEPYFTWPLI	162	173	2	0	760.893	5	8					-1
NLQEPYFTWPLIA	162	174	1	0	1591.82	5	9	14.238	14.3169	1594.02	1.21075	0.4	0					0.720446		0	4.60521e+06	4.77983e+06	2.77036e+06	764066	0	0	0	174704	0	0	0	0	0	158331
NLQEPYFTWPLIA	162	174	2	0	796.411	5	9	14.1275	14.5532	797.411	1.00226	1	0	-0.287662	1.19919	1	0	0.0301753		2.18376e+08	8.58612e+08	8.36752e+08	4.66136e+08	1.82968e+08	6.28093e+07	2.07495e+07	1.03867e+07	7.09631e+06	3.12946e+06	1.36836e+06	1.0264e+06	888351	984450	1.13028e+06
NLQEPYFTWPLIAA	162	175	2	0	831.93	6	10					-1
NLQEPYFTWPLIAADGGY	162	179	2	0	1028	6	14					-1
NLQEPYFTWPLIAADGGYA	162	180	2	0	1063.52	6	15	11.4737	11.6763	1070.62	12.8953	0.5	0					0.151609		21854.8	0	395978	0	0	0	461262	264541	326523	0	2.18463e+06	5.0061e+06	2.67931e+07	5.00264e+07	6.67895e+07	6.58766e+07	3.72067e+07	8.51503e+06	1.56928e+06	189498	279482	0
FTWPLIA	168	174	1	0	847.471	4	4	13.148	13.658	847.887	-0.132384	1	0	-0.8434	1.57209		1	0.144185		5.90881e+08	2.6636e+08	3.67192e+07	4.8468e+06	1.26636e+06	533049	415989	518629	712792
AADGGYAF	174	181	1	0	771.331	4	6					-1
AADGGYAFKYENGKYDIKDVGVDNAGAKAGLTF	174	206	4	0	857.172	8	31	10.1811	10.4146	862.22	18.1439	0.6	0					0.289703		842376	460728	1.13866e+06	181302	975806	0	169215	0	0	193132	220278	0	465251	1.4409e+06	2.95038e+06	8.16938e+06	1.8257e+07	2.47393e+07	3.37689e+07	3.98914e+07	4.31279e+07	3.84591e+07	2.85676e+07	1.93346e+07	1.42878e+07	1.77884e+06	726364	0	763962	554405
ADGGY	175	179	1	0	482.188	3	3	3.87283	5.00137	484.029	1.5697	1	0	1.29683	4.30682		0	0.339465		1.78917e+07	7.46148e+07	9.76702e+07	5.22233e+07	6.94168e+06	846076	42865.8
ADGGYA	175	180	1	0	553.225	3	4	4.06402	5.00137	555.721	2.18541	1	0	1.38577	3.46145		-1	0.13565		2.22521e+07	1.41975e+08	2.9141e+08	2.82441e+08	1.24678e+08	2.52217e+07	1.97948e+06	893112
ADGGYAFKYENGKY	175	188	2	0	791.862	5	12	8.54217	8.9507	796.315	7.94846	1	0	1.83211	1.12314	1	-1	0.136497		0	0	237450	914752	3.67268e+06	1.89107e+07	5.239e+07	1.07178e+08	1.69267e+08	1.7641e+08	1.54315e+08	8.43209e+07	4.11083e+07	1.01932e+07	2.4122e+06	415117	1.26305e+06	2.18794e+06
ADGGYAFKYENGKY	175	188	3	0	528.244	5	12	8.55775	8.70843	531.21	7.93976	1	0	1.82932	-0.0170191	1	-1	0.0646948		88627.5	0	0	206457	884068	6.36569e+06	2.18278e+07	4.21654e+07	6.01852e+07	6.34451e+07	5.70175e+07	3.73885e+07	1.54547e+07	4.18588e+06	181342	112365	0	0
ADGGYAFKYENGKYDIKD	175	192	2	0	1027.48	6	16	8.66685	8.83832	1033.47	10.7438	1	0	1.86718	0.0748802	1	-2	0.624711		0	211621	11019.1	0	0	0	0	0	1.01639e+06	3.86993e+06	8.64587e+06	1.16387e+07	1.36123e+07	1.12885e+07	7.81912e+06	1.04709e+06	0	0	128818	0	0	138768	974047
ADGGYAFKYENGKYDIKD	175	192	3	0	685.322	6	16					-1
ADGGYAFKYENGKYDIKDVGVDNAGAKAGL	175	204	3	0	1036.18	7	28	9.32427	9.66762	1042.09	15.917	1	1	1.47084	0.83491	0	1	0.446199		0	1.08428e+06	0	191887	2.69963e+07	0	19875.7	9.01664e+07	237392	361249	1.19024e+08	2.9152e+06	1.16714e+07	1.00051e+08	5.59689e+07	9.14774e+07	1.5975e+08	1.90843e+08	2.32607e+08	2.52117e+08	2.28743e+08	1.87238e+08	1.39078e+08	8.74391e+07	5.25338e+07	3.00646e+07	1.11443e+07	8.82713e+06	8.39354e+06	6.07119e+06
ADGGYAFKYENGKYDIKDVGVDNAGAKAGL	175	204	4	0	777.383	7	28	9.7766	9.86472	784.663	27.2799	1	0	3.03205	-0.293675	0	-15	0.183817		6.72955e+06	0	0	0	1.9924e+06	0	0	0	229146	0	0	0	0	0	0	0	1.54015e+06	1.02721e+06	3.37529e+06	3.46284e+06	1.83755e+06	1.31543e+07	0	0	0	0	1.45487e+08	3.64818e+08	4.54655e+08	5.5131e+08
ADGGYAFKYENGKYDIKDVGVDNAGAKAGLTF	175	206	4	0	839.412	8	30	10.1033	10.555	844.463	18.194	1	0	1.61704	1.31431		-2	0.511821		327257	0	45133.1	183708	3.32774e+06	0	329438	1.37877e+06	3.63499e+06	4.39943e+06	1.51023e+07	2.1397e+07	5.0614e+07	8.67194e+07	1.55506e+08	2.74578e+08	4.16266e+08	5.68576e+08	6.99994e+08	7.8736e+08	7.7251e+08	6.74259e+08	5.18472e+08	3.45244e+08	2.25924e+08	1.0757e+08	6.63509e+07	2.01411e+07	2.34517e+07	4.2111e+06
ADGGYAFKYENGKYDIKDVGVDNAGAKAGLTFL	175	207	3	0	1156.58	8	31	10.96	11.3647	1162.77	16.5172	0.6	0					0.130327		154883	288091	690645	143884	522125	300620	1.07751e+06	0	344702	1.19782e+07	0	5.12503e+06	2.84216e+07	3.37925e+07	5.82507e+07	1.19526e+08	1.62931e+08	2.26593e+08	2.68844e+08	2.92146e+08	2.68776e+08	2.32137e+08	1.51927e+08	6.68866e+07	6.58019e+06	0	0	0	0	0
ADGGYAFKYENGKYDIKDVGVDNAGAKAGLTFL	175	207	4	0	867.683	8	31	11.0223	11.2402	872.251	16.1902	0.6	0					0.0475046		7447.94	22374.6	0	39628.5	510629	770141	912154	286971	1.68167e+06	2.39514e+06	6.13438e+06	1.06157e+07	2.09463e+07	3.98951e+07	6.8876e+07	1.11842e+08	1.65539e+08	2.26018e+08	2.70795e+08	2.80709e+08	2.61497e+08	2.01131e+08	1.17237e+08	1.58786e+07	0	0	0	0	14523.2	0
DGGYAFKYENGKYDIKDVGVDNAGAKAGLTF	176	206	4	0	821.653	8	29					-1
YAFKYENGKYDIKDVGVDNAGAKAGL	179	204	3	0	936.14	7	24					0
AFKYENGKY	180	188	2	0	560.277	5	7	7.52672	7.71322	562.902	4.56053	1	0	1.7903	0.141354		-2	0.156878		527572	269235	2.55607e+06	1.33209e+07	2.45841e+07	3.8615e+07	3.86678e+07	2.22777e+07	3.85378e+06	177200	0	0	0
AFKYENGKYDIKD	180	192	2	0	795.894	5	11	7.24652	7.75987	802.804	12.8635	0.4	1					0.324274		424635	861737	98401.1	0	0	0	176563	117885	124555	167993	0	2.79386e+06	1.51377e+07	3.78017e+07	4.97931e+07	3.57085e+07	1.17807e+07
AFKYENGKYDIKD	180	192	3	0	530.931	5	11	6.90327	7.24652	535.515	12.7929	0.4	1					0.0658677		0	0	0	0	211447	0	90055.6	542398	257854	706355	683305	9.84786e+06	3.83796e+07	3.82803e+07	9.7428e+07	7.30847e+07	804627
AFKYENGKYDIKDVGVDNAGAKAGL	180	204	3	0	881.785	7	23	8.88847	9.02847	886.971	13.9871	0.4	1					0.135725		0	0	262592	0	183746	0	0	0	0	439333	2.0098e+06	4.65399e+06	1.51655e+07	2.26448e+07	5.54898e+07	3.10988e+07	3.23837e+07	5.43493e+07	1.94589e+07	8.15504e+06	1.01324e+07	266816	0	0	0	260458	0	0	457136	955392
AFKYENGKYDIKDVGVDNAGAKAGL	180	204	4	0	661.591	7	23	8.88847	8.96625	665.475	13.9656	1	1	1.61986	-0.339367	1	-3	0.250216		0	0	0	728496	0	0	0	1.09435e+06	0	412552	121954	2.80411e+06	2.64507e+06	6.06992e+06	8.73085e+06	9.80324e+06	9.62217e+06	8.44257e+06	5.56887e+06	8.50565e+06	510849	348440	0	887583	0	0	160693	11320.8	0	0
AFKYENGKYDIKDVGVDNAGAKAGLTF	180	206	3	0	964.491	7	25	9.8388	10.1344	969.505	13.3116	0.6	0					0.204364		1.12325e+06	2.30888e+06	0	1.21224e+06	0	0	0	0	0	4.6918e+06	779871	2.65177e+07	4.25058e+07	5.64678e+07	7.07371e+07	8.46007e+07	8.25188e+07	6.23023e+07	4.59451e+07	2.31798e+07	7.23455e+06	1.48296e+06	0	0	0	0	0	36347.4	48365.7	56147.9
AFKYENGKYDIKDVGVDNAGAKAGLTF	180	206	4	0	723.62	7	25					-1
AFKYENGKYDIKDVGVDNAGAKAGLTFL	180	207	3	0	1002.19	7	26	10.7109	10.8821	1006.96	12.5194	0.6	0					0.538871		1.23952e+07	3.32757e+06	25776.8	227112	496812	0	779861	673461	0	0	2.38347e+06	8.17744e+06	1.48157e+07	2.68467e+07	3.57181e+07	4.15916e+07	3.66356e+07	3.54921e+07	2.59812e+07	6.89422e+06	3.41519e+06	319334	0	0	0	331268	0	0	308770	0
AFKYENGKYDIKDVGVDNAGAKAGLTFL	180	207	4	0	751.891	7	26	10.7731	10.8665	755.598	13.0221	0.6	0					0.288411		116544	1.59426e+06	4.57639e+06	0	0	1.47089e+06	3.5379e+06	1.68649e+06	653852	1.42478e+06	921835	4.25561e+06	9.05093e+06	1.48799e+07	1.89095e+07	2.27751e+07	2.19941e+07	1.95846e+07	1.49112e+07	8.95494e+06	4.7906e+06	1.03864e+06	981187	511552	0	178362	474538	279718	229230	0
FKYENGKY	181	188	1	0	1048.51	4	6	6.49318	6.5245	1058.41	9.25741	0.4	0					0.195778		0	0	0	0	0	0	0	0	0	94689.7	528320
FKYENGKY	181	188	2	0	524.759	4	6	7.2153	7.6044	527.145	4.1299	1	0	1.93192	1.03721	-1	1	0.0909126		13198.3	459775	1.98088e+07	7.90528e+07	1.53811e+08	1.75477e+08	1.05676e+08	3.9148e+07	1.03515e+07	2.37397e+06	660502
FKYENGKYDIKD	181	192	2	0	760.375	5	10	7.69767	7.90002	763.941	6.21554	1	0	1.67508	0.21144	1	-2	0.209472		0	0	1.06379e+06	562672	2.28331e+06	8.88511e+06	1.66437e+07	2.38177e+07	2.14244e+07	1.263e+07	2.99378e+06	380206	140419	0	0	0
FKYENGKYDIKD	181	192	3	0	507.252	5	10	7.71322	7.81703	509.707	6.44801	1	0	1.76451	-0.224253	1	-2	0.13055		0	0	207308	331768	2.25877e+06	5.93221e+06	1.33002e+07	2.0215e+07	1.79207e+07	8.16648e+06	5.11256e+06	907511	5657.81	0	155939	601146
FKYENGKYDIKDVGVDNAGAKAGL	181	204	2	0	1286.66	7	22	8.80717	8.88847	1293.85	12.857	1	0	1.53218	-0.323817	1	-1	0.36968		0	0	0	229406	0	0	0	0	11159	21430.8	330391	1.32897e+06	2.23324e+06	3.31138e+06	5.65419e+06	5.26525e+06	5.04112e+06	1.84088e+06	522573	140199	16300.1	0	9749	0	8919.02	0	0	0	0	0
FKYENGKYDIKDVGVDNAGAKAGL	181	204	3	0	858.106	7	22	8.79158	8.96625	862.972	13.0657	1	0	1.56868	0.0890299	1	-1	0.0629225		342077	58423	58838.5	63044	472.498	306704	11639.6	0	40897.5	8.19802e+06	2.54464e+07	4.67948e+07	8.0357e+07	1.05798e+08	1.24194e+08	1.31662e+08	1.13172e+08	7.38649e+07	4.47601e+07	2.92608e+07	6.41631e+06	1.24118e+06	418815	0	256916	5921.26	301335	140676	515924	171823
FKYENGKYDIKDVGVDNAGAKAGL	181	204	4	0	643.831	7	22	8.82275	8.93513	647.451	12.9475	1	0	1.54801	-0.186373	1	-1	0.0633467		85775.9	0	2.68678e+06	0	0	0	321749	0	430598	2.3783e+06	5.84199e+06	1.28704e+07	2.14733e+07	3.15156e+07	3.25093e+07	3.27323e+07	2.74826e+07	1.98299e+07	1.91184e+07	6.17868e+06	1.8646e+06	362852	354565	0	0	0	326969	0	0	0
FKYENGKYDIKDVGVDNAGAKAGLTF	181	206	2	0	1410.71	7	24					-1
FKYENGKYDIKDVGVDNAGAKAGLTF	181	206	4	0	705.861	7	24	9.76105	10.1344	709.429	12.5831	1	0	1.30092	0.967564	1	0	0.185212		1.73862e+06	2.59007e+06	1.43497e+07	2.30527e+06	7.80308e+06	4.47083e+06	1.14823e+07	5.71557e+06	1.18845e+07	1.37532e+07	2.86073e+07	5.85911e+07	9.40307e+07	1.31619e+08	1.51385e+08	1.57453e+08	1.32328e+08	1.02732e+08	5.79825e+07	3.01076e+07	1.7761e+07	2.91674e+06	5.01403e+06	2.97089e+06	7.84462e+06	2.31756e+06	3.07065e+06	624114	463236	95625.3
FKYENGKYDIKDVGVDNAGAKAGLTFL	181	207	3	0	978.506	7	25	10.6486	10.8198	983.326	12.6929	1	0	1.23713	0.0738485	1	1	0.226307		0	3.30371e+06	1.89297e+06	540934	4.14455e+06	1.01694e+07	1.06749e+06	1.56113e+07	1.39353e+07	5.65969e+06	2.77969e+07	4.59485e+07	6.70394e+07	1.01917e+08	1.15981e+08	1.20148e+08	1.01361e+08	7.54443e+07	4.81112e+07	2.58243e+07	1.28975e+07	5.74027e+06	4.11656e+06	5.69467e+06	7.31811e+06	5.6192e+06	984589	611228	249697	0
FKYENGKYDIKDVGVDNAGAKAGLTFL	181	207	4	0	734.132	7	25	10.6174	11.1002	737.443	11.4792	1	0	1.05038	1.45138	1	-4	0.234512		2.83347e+07	8.57469e+06	6.18315e+06	7.42637e+06	3.03836e+07	1.34795e+07	1.45504e+07	1.63955e+07	1.71135e+07	2.37524e+07	3.60664e+07	6.66726e+07	1.01604e+08	1.38867e+08	1.66398e+08	1.52182e+08	1.54612e+08	9.70757e+07	6.77977e+07	1.88797e+07	1.2847e+07	1.97247e+06	174020	396953	0	898986	0	163788	0	959149
KYENGKYDIKD	182	192	2	0	686.841	5	9	6.47752	6.60603	689.894	5.29471	1	0	1.54716	-0.115035	1	-1	1.8717		0	230526	62066.8	486672	1.38029e+06	3.72429e+06	5.73436e+06	4.66389e+06	2.33464e+06	344886	5906.68	0	0	65582.6	0
KYENGKYDIKD	182	192	3	0	458.23	5	9					-1
KYENGKYDIKDVGVDNAGAKAGL	182	204	3	0	809.083	7	21	8.25852	8.49542	813.506	11.8448	1	0	1.45381	0.364212	1	0	0.110643		0	0	154023	85458	399904	156127	13258.9	1.00582e+07	1.99387e+06	8.30519e+06	3.72555e+07	3.36045e+07	4.65052e+07	6.42355e+07	5.3638e+07	4.62455e+07	3.56694e+07	1.8977e+07	8.91952e+06	1.5271e+06	158762	0	353715	0	0	1.0918e+06	0	0	729265
KYENGKYDIKDVGVDNAGAKAGL	182	204	4	0	607.064	7	21	8.24293	8.40195	610.508	12.3507	1	0	1.54649	0.0198291	1	-2	0.170749		0	181228	0	0	0	0	0	0	0	1.00038e+06	2.19744e+06	5.10361e+06	8.89378e+06	1.09005e+07	1.23123e+07	1.07024e+07	4.65334e+06	2.36317e+06	1.03565e+06	132169	84722.1	301943	0	209808	0	253079	0	234513	0
KYENGKYDIKDVGVDNAGAKAGLTF	182	206	3	0	891.789	7	23	9.38663	9.57393	896.49	12.5172	1	0	1.3776	0.144892		-1	0.159639		0	0	240294	0	0	0	146775	2.39353e+06	5.00075e+06	1.73515e+07	3.26468e+07	5.60731e+07	7.51049e+07	8.85934e+07	9.50938e+07	7.85155e+07	6.01155e+07	3.81373e+07	1.83494e+07	7.17928e+06	9.42212e+06	171593	0	4.96572e+06	0	0	1.37662e+07	0	4447.44	260311
KYENGKYDIKDVGVDNAGAKAGLTFL	182	207	3	0	929.483	7	24	10.3523	10.633	933.964	11.7835	0.6	0					0.131504		3.22203e+06	779926	591992	0	0	50600.6	393618	1.60305e+06	4.01406e+06	9.33674e+06	3.1734e+07	4.91288e+07	7.40155e+07	7.88654e+07	7.89214e+07	7.05072e+07	4.60214e+07	3.10272e+07	1.52314e+07	1.68972e+06	177783	0	0	0	255962	226049	0	265963	221487	0
KYENGKYDIKDVGVDNAGAKAGLTFL	182	207	4	0	697.364	7	24	10.3991	10.633	700.633	11.4165	1	0	1.11392	0.351241	1	-1	0.206313		4.1281e+06	2.85534e+06	6.83233e+06	834961	6.04251e+06	218579	3.69785e+06	1.13079e+06	2.62422e+06	8.48646e+06	1.68782e+07	3.13183e+07	5.08111e+07	5.05613e+07	5.4888e+07	4.67958e+07	3.28956e+07	1.83385e+07	8.66584e+06	3.24472e+06	1.93588e+06	0	1.45003e+06	143573	1.60491e+06	0	652527	0	351952	295132
DIKDVGVD	189	196	2	0	430.722	4	6					-1
DIKDVGVDNAGAKAGL	189	204	2	0	771.91	5	14	7.75987	8.191	776.218	7.73445	0.6	0					0.191568		0	0	636070	2.45342e+06	1.02127e+07	3.14891e+07	6.6536e+07	1.12615e+08	1.44514e+08	1.53271e+08	1.23692e+08	7.70546e+07	3.44343e+07	8.16687e+06	1.39271e+06	407085	511472	1.06477e+06	260303	0
DIKDVGVDNAGAKAGL	189	204	3	0	514.942	5	14					-1
DIKDVGVDNAGAKAGLTF	189	206	2	0	895.968	6	16	9.46468	9.72995	900.279	7.57477	0.6	0					0.412058		0	1.42414e+06	701649	2.47864e+07	4.5082e+06	4.1269e+07	5.86658e+07	1.05676e+08	1.34311e+08	1.39737e+08	1.23886e+08	8.38741e+07	4.52945e+07	1.5092e+07	1.47627e+06	591144	0	167219	0	775278	0	3.10467e+06	0
DIKDVGVDNAGAKAGLTF	189	206	3	0	597.648	6	16	9.4959	9.7455	600.581	7.75225	0.6	0					0.130025		0	154147	368043	932907	6.75464e+06	2.25436e+07	5.89861e+07	9.99715e+07	1.25483e+08	1.31921e+08	1.14245e+08	6.66206e+07	3.76547e+07	1.66382e+07	4.28057e+06	579794	70201.1	501336	0	87921.3	908559	0	107670
DIKDVGVDNAGAKAGLTFL	189	207	2	0	952.51	6	17					-1
DIKDVGVDNAGAKAGLTFL	189	207	3	0	635.342	6	17	10.7264	11.1573	638.3	7.75236	1	0	1.03827	1.22182	1	1	0.135117		3.56416e+06	173418	529044	3.53921e+06	4.93349e+06	2.97892e+07	6.93748e+07	1.16994e+08	1.50122e+08	1.62425e+08	1.38258e+08	9.47248e+07	4.27802e+07	1.31857e+07	6.18941e+06	2.07766e+06	2.18604e+06	1.00495e+06	734528	0	29999.2	253589	112695	4.57131e+06
VGVDNAGAKAGLTF	193	206	2	0	660.351	5	12	9.54272	9.63637	663.032	4.58663	0.4	1					0.421843		2.8239e+07	244319	9.16031e+06	7.17237e+06	2.15782e+07	3.61507e+07	4.60259e+07	4.71365e+07	1.82222e+07	1.63992e+07	1.69846e+06	1.23737e+06	450066	0	0	0	436720	0
VGVDNAGAKAGLTFL	193	207	2	0	716.893	5	13	10.8821	11.2402	720.124	5.61386	1	0	0.94522	0.900279		1	0.173253		1.00018e+06	3.12977e+06	7.66588e+06	4.81447e+06	3.95741e+07	5.85945e+07	1.02674e+08	9.3155e+07	6.87027e+07	3.30292e+07	9.35634e+06	2.03698e+06	304886	657396	37470	86007.7	86684.3	113626	108658
TFLVD	205	209	1	0	594.313	3	3	9.1529	9.38663	594.806	0.135075	1	0	-0.542864	0.35021			0.450462		4.38533e+07	1.55523e+07	470785	436093	0	2.12204e+06	403672
LVDL	207	210	1	0	459.281	3	2	8.72922	9.37105	459.526	-0.0252949	1	0	-0.764733	2.15474		1	0.0857388		5.77058e+08	1.4467e+08	1.29016e+07	1.2157e+06	589153	727411
LVDLIKNKHMNA	207	218	3	0	465.931	5	10	7.9623	8.25852	467.379	3.45646	1	0	0.613643	0.626497		-2	0.900683		352478	9.83463e+06	3.17778e+07	5.44143e+07	5.49786e+07	4.4931e+07	2.23578e+07	5.47009e+06	625275	0	863076	3.86962e+06	3.93665e+06	3.52595e+06	2.07935e+06	229167
LVDLIKNKHMNADTD	207	221	2	0	863.943	6	13	7.8222	7.98307	866.409	3.86364	0.6	0					0.134353		0	972399	5.55295e+06	1.56243e+07	2.36873e+07	2.50941e+07	2.06499e+07	1.28288e+07	5.56511e+06	693808	0	0	0	0	0	0	0	0	0	0
LVDLIKNKHMNADTD	207	221	3	0	576.298	6	13	7.35567	7.37123	576.78	0.37796	0.2	0					0.161987		2.00602e+06	3.23678e+06	2.39642e+06	388274	502821	306057	0	0	0	0	0	0	0	0	0	0	0	0	0	0
LVDLIKNKHMNADTDY	207	222	3	0	630.652	6	14	8.6045	8.96625	633.358	6.93772	0.4	1					0.789215		323423	1.48675e+07	6.96142e+07	1.96684e+08	3.62309e+08	4.73402e+08	4.78704e+08	3.61671e+08	2.23263e+08	1.23463e+08	5.14361e+07	3.08774e+07	5.78305e+06	3.55552e+06	4.93503e+07	381176	189934	2.83957e+08	0	697679	2.25221e+08
LVDLIKNKHMNADTDYSIA	207	225	3	0	721.037	6	17	9.16847	9.4803	723.507	6.07566	0.6	0					0.155765		0	0	372761	1.75696e+06	1.1353e+07	3.39272e+07	5.96774e+07	6.93117e+07	6.42517e+07	4.34187e+07	2.40784e+07	9.76356e+06	1.88953e+06	486895	12428.6	145569	0	62736.5	17482.9	825070	0	0	182255	170080
LVDLIKNKHMNADTDYSIAE	207	226	2	0	1145.57	7	18	9.04402	9.2931	1149.7	6.83609	1	0	0.744971	0.418084	1	-5	0.604839		0	0	0	258625	1.75333e+06	1.65997e+07	2.9067e+07	3.63928e+07	3.74026e+07	2.6736e+07	1.47428e+07	3.81002e+06	1.44814e+06	690047	1.34164e+06	3.08034e+06	2.65839e+06	2.74729e+06	1.77948e+06	0	0	286654	0	0	1.07627e+06	0
LVDLIKNKHMNADTDYSIAE	207	226	3	0	764.051	7	18	8.96625	9.27752	766.768	6.73994	1	0	0.724421	0.693045	1	-5	0.206849		192367	0	1.34436e+06	1.25634e+07	3.44773e+07	1.12931e+08	1.83561e+08	2.12605e+08	2.38522e+08	1.81876e+08	1.13578e+08	6.15612e+07	2.75204e+07	7.3813e+06	1.94798e+06	1.48957e+06	1.67094e+06	407075	222591	2.65555e+06	1.50177e+06	8656.9	1.2572e+07	762036	492766	1.45348e+07
LVDLIKNKHMNADTDYSIAE	207	226	4	0	573.29	7	18	9.1529	9.1996	575.232	6.35521	1	0	0.642194	-0.47681	1	-6	0.0741571		0	0	0	0	124523	1.5862e+06	3.22026e+06	4.31806e+06	6.07727e+06	3.06474e+06	2.20784e+06	333514	255054	0	141830	0	0	0	0	0	0	0	0	0	0	0
LVDLIKNKHMNADTDYSIAEAA	207	228	3	0	811.409	7	20	9.24635	9.43345	815.257	10.0492	0.6	1					0.906991		0	0	0	737371	6.07022e+06	1.81919e+07	2.61557e+07	3.38974e+07	3.22e+07	2.65142e+07	1.47184e+07	7.73337e+06	5.22905e+06	8.02792e+06	1.29946e+07	1.76462e+07	2.12027e+07	2.2743e+07	2.10737e+07	1.3892e+07	6.86865e+06	2.6872e+06	0	0	0	0	0	822430
LVDLIKNKHMNADTDYSIAEAAFNKGETAM	207	236	3	0	1104.21	8	28	11.1002	11.6139	1112.32	22.2458	0.5	0					0.0916006		230223	0	0	0	0	0	0	0	0	479104	997544	0	0	1.23744e+06	0	0	0	0	0	4.48267e+06	4.04279e+07	1.35001e+08	3.02803e+08	4.47198e+08	4.92195e+08	4.32382e+08	3.22149e+08	1.93018e+08	7.59453e+07	3.18572e+07
LVDLIKNKHMNADTDYSIAEAAFNKGETAM	207	236	4	0	828.408	8	28					-1
VDLIKNKHMNA	208	218	2	0	641.85	5	9	7.12167	7.1945	645.761	7.00457	0.4	1					0.266665		862260	2.2582e+06	6.0507e+06	1.06359e+07	9.63797e+06	7.14555e+06	2.36762e+06	645788	0	1.53672e+06	5.74345e+06	9.78808e+06	1.27966e+07	9.21705e+06	3.34018e+06
VDLIKNKHMNA	208	218	3	0	428.236	5	9					-1
VDLIKNKHMNADTD	208	221	2	0	807.401	6	12	6.62168	6.81988	810.028	4.25808	1	0	0.649015	0.193089		-2	0.721445		0	2.45811e+06	1.79879e+07	4.53525e+07	6.95589e+07	7.08184e+07	6.59016e+07	3.75841e+07	2.30042e+07	7.2649e+06	4.78546e+06	1.58912e+06	0	1.06289e+06	622012	919924	673055	64441.5	64654.4
VDLIKNKHMNADTDY	208	222	2	0	888.933	6	13	7.72877	8.1962	891.705	4.43979	1	0	0.59778	1.38358	1	-2	0.0496924		856850	7.74231e+07	1.45132e+08	4.18249e+08	6.69419e+08	8.75387e+08	8.42511e+08	6.13838e+08	3.76543e+08	1.9073e+08	7.39068e+07	2.30452e+07	4.36188e+06	128797	0	0	0	105123	0	192476
VDLIKNKHMNADTDY	208	222	3	0	592.958	6	13	7.86888	7.88445	594.84	4.54194	1	0	0.628009	-0.614475	1	-2	0.0165623		383255	3.03128e+06	1.81777e+07	4.39533e+07	8.6241e+07	1.14512e+08	1.06678e+08	7.7298e+07	4.36486e+07	2.51145e+07	9.53582e+06	4.56438e+06	1.11851e+06	0	38504.1	0	0	1688.94	0	0
VDLIKNKHMNADTDYS	208	223	2	0	932.449	6	14					-1
VDLIKNKHMNADTDYS	208	223	3	0	621.968	6	14	7.32448	7.5319	624.085	5.20056	0.6	0					0.154906		0	0	0	2.5911e+06	8.40999e+06	2.10389e+07	2.24599e+07	2.08972e+07	1.49294e+07	5.98004e+06	1.34373e+06	268820	125727	0	0	131773	0	0	0	0	0
VDLIKNKHMNADTDYSIA	208	225	2	0	1024.51	6	16	8.38638	8.72922	1028.55	6.82236	1	0	0.924301	0.832626	1	-5	0.297624		0	140369	259055	1.87039e+06	1.93729e+07	3.90254e+07	6.80598e+07	7.56023e+07	8.4845e+07	5.11472e+07	4.23331e+07	1.3479e+07	1.77371e+07	7.11093e+06	8.32258e+06	1.8619e+06	2.62113e+06	322392	1.29773e+06	1.45168e+06	2.24132e+06	156089	844989
VDLIKNKHMNADTDYSIA	208	225	3	0	683.342	6	16	8.35527	8.68243	685.972	6.62678	1	0	0.877276	0.763351	1	-3	0.0838928		190213	625570	3.10736e+06	7.7896e+06	4.63038e+07	1.01829e+08	1.57024e+08	1.90525e+08	1.64765e+08	1.17133e+08	7.47891e+07	3.72759e+07	4.73209e+06	5.55319e+06	3.49036e+06	601813	4.17424e+06	7.75768e+06	9.72911e+06	9.89223e+06	7.26939e+06	4.38724e+06	1.01412e+06
VDLIKNKHMNADTDYSIAE	208	226	2	0	1089.03	6	17	8.24293	8.71363	1093.39	7.38303	1	0	0.954685	1.39802	1	-5	0.840938		0	0	630709	1.1189e+07	6.07342e+07	1.30972e+08	2.17065e+08	2.62758e+08	2.4052e+08	1.88927e+08	1.15468e+08	6.21105e+07	2.37078e+07	8.16656e+06	1.0821e+06	606392	4.39757e+06	1.69204e+07	2.8629e+07	3.15859e+07	2.82846e+07	1.69835e+07	9.13963e+06	8.03519e+06
VDLIKNKHMNADTDYSIAE	208	226	3	0	726.356	6	17	8.24293	8.68243	729.487	8.05773	0.6	1					0.632512		123287	589361	4.84422e+06	3.78738e+07	1.45692e+08	3.67179e+08	5.94702e+08	7.202e+08	7.13968e+08	5.42089e+08	3.30562e+08	1.8384e+08	9.2578e+07	3.28908e+07	1.00186e+07	8.03431e+07	2.98631e+07	7.29381e+07	1.73434e+08	1.21326e+08	1.03515e+08	7.82248e+07	3.4892e+07	1.52171e+07
VDLIKNKHMNADTDYSIAE	208	226	4	0	545.019	6	17	8.30857	8.39677	547.257	7.62083	1	1	1.0085	-0.293307	1	-5	0.18676		77391.1	0	0	772751	1.36453e+06	7.91944e+06	1.10079e+07	1.45747e+07	1.57396e+07	1.13803e+07	6.5475e+06	2.48579e+06	547512	542210	86982.2	0	0	2.04661e+06	0	290984	0	6.25462e+06	0	309460
VDLIKNKHMNADTDYSIAEAA	208	228	3	0	773.714	7	19	8.55775	8.8539	776.245	6.17322	1	0	0.533857	0.626202		-7	0.119766		0	80846.4	455076	3.99218e+06	2.1903e+07	4.25013e+07	7.88496e+07	9.95681e+07	8.80452e+07	6.64921e+07	4.05036e+07	2.20485e+07	4.793e+06	1.00622e+06	2.25309e+06	724354	0	288568	0	119067	1.23357e+06	129404	0	112016	0	117272	351092
VDLIKNKHMNADTDYSIAEAAF	208	229	3	0	822.737	7	20					0
VDLIKNKHMNADTDYSIAEAAFNKGETA	208	235	3	0	1022.83	8	26	9.96323	9.97878	1033.25	29.3877	0.4	1					0.222855		0	0	0	0	0	0	0	438635	1.12952e+06	0	0	0	0	0	0	0	0	0	0	0	0	0	0	0	0	0	0	0	1.33008e+06	2.49708e+06
VDLIKNKHMNADTDYSIAEAAFNKGETAM	208	236	3	0	1066.51	8	27	10.4926	10.633	1069.26	6.23533	1	0	0.172356	-0.062416		-8	0.237228		0	0	334120	0	0	8.45921e+06	1.32766e+07	2.05037e+07	2.44653e+07	2.08649e+07	1.59839e+07	5.77235e+06	2.41946e+06	1.02915e+06	0	291709	0	320193	0	0	0	0	0	0	0	0	0	0	0	0
LIKNKHMNA	210	218	2	0	534.803	5	7	5.17428	5.53602	536.662	3.02406	1	0	0.945885	0.916198	1	-1	0.075612		1.35444e+06	2.02702e+07	6.1167e+07	1.03491e+08	1.05726e+08	6.97368e+07	3.12423e+07	9.74072e+06	1.89064e+06	101950	9876.41	180534	184828
LIKNKHMNA	210	218	3	0	356.871	5	7	5.19005	5.41075	358.106	3.01184	1	0	0.93917	0.292579	1	-1	0.06452		106661	5.95499e+06	2.10176e+07	3.51559e+07	3.46221e+07	2.38535e+07	9.87798e+06	2.12704e+06	175110	0	584260	29597.2	0
LIKNKHMNADTD	210	221	2	0	700.354	5	10	5.08003	5.50473	702.852	4.12876	1	0	0.872285	1.19462	1	-1	0.126274		106485	4.7265e+06	2.34693e+07	5.85611e+07	8.99047e+07	9.94169e+07	8.09299e+07	4.89044e+07	2.25128e+07	7.22512e+06	1.11207e+06	237031	0	10381.6	252140	200060
LIKNKHMNADTD	210	221	3	0	467.238	5	10	5.09573	5.23205	468.926	4.19464	1	0	0.897626	-0.0805453	1	-1	0.217301		0	625333	4.85856e+06	1.12561e+07	1.90918e+07	2.20065e+07	1.75337e+07	1.04188e+07	4.6163e+06	1.05742e+06	167844	0	232457	0	0	362533
LIKNKHMNADTDY	210	222	2	0	781.885	6	11	6.60603	7.13727	784.658	4.56157	1	0	0.879255	1.66569		0	0.0831312		1.48022e+06	3.33901e+07	1.44746e+08	3.70602e+08	6.73506e+08	8.70818e+08	8.38068e+08	5.98767e+08	3.53888e+08	1.64894e+08	5.67371e+07	1.16573e+07	636684	1.58241e+06	268606	898660	93483.4	0
LIKNKHMNADTDYSIA	210	225	2	0	917.462	6	14	7.6044	7.85332	921.159	6.25294	0.4	0					0.254659		135006	0	265448	3.73197e+06	2.11648e+07	5.00864e+07	7.89493e+07	8.52494e+07	8.17671e+07	5.73054e+07	3.4943e+07	1.37251e+07	4.80455e+06	0	2.38084e+06	0	540510	355199	1.12308e+06	0	0
LIKNKHMNADTDYSIA	210	225	3	0	611.977	6	14	7.6044	7.9052	614.439	6.24511	1	0	1.00002	0.646764	1	-2	0.0759453		108598	0	147114	4.67621e+06	3.44771e+07	7.52331e+07	1.16739e+08	1.42621e+08	1.29146e+08	9.56433e+07	5.74488e+07	2.75767e+07	4.47366e+06	0	0	0	90894.4	0	0	685276	0
LIKNKHMNADTDYSIAE	210	226	2	0	981.983	6	15	7.46453	7.98307	985.655	6.13145	1	0	0.856462	1.60953	1	0	0.0819719		1.14231e+06	3.3834e+06	8.27655e+06	3.15972e+07	9.34e+07	2.00775e+08	3.1243e+08	3.78956e+08	3.41897e+08	2.61387e+08	1.5903e+08	7.0187e+07	2.34395e+07	3.5753e+06	631482	0	0	420029	0	52753.7	0	481294
LIKNKHMNADTDYSIAE	210	226	3	0	654.991	6	15	7.52672	7.97787	657.424	6.08688	1	0	0.845031	1.31158	1	0	0.232972		0	7.21534e+07	1.4824e+07	5.49133e+07	1.8738e+08	3.37574e+08	5.2294e+08	6.33009e+08	5.98036e+08	4.30876e+08	2.66207e+08	1.38538e+08	5.6517e+07	999813	4.25284e+06	207399	2.85981e+06	0	0	1.80335e+07	0	0
LIKNKHMNADTDYSIAEAA	210	228	2	0	1053.02	6	17	8.02463	8.1806	1056.76	6.1929	0.6	0					0.206301		492839	0	0	389323	2.93494e+06	9.99101e+06	1.56255e+07	2.17697e+07	1.74396e+07	1.6492e+07	5.96101e+06	3.0756e+06	454577	0	0	0	0	0	146160	520151	136491	0	0	0
LIKNKHMNADTDYSIAEAA	210	228	3	0	702.349	6	17	7.97787	8.02463	704.88	6.29874	0.6	0					0.118447		0	86565.7	0	385413	2.07743e+06	4.2195e+06	7.62915e+06	9.26599e+06	8.03564e+06	6.96851e+06	3.36624e+06	2.6848e+06	629426	232840	0	118730	0	0	0	0	0	111412	0	0
LIKNKHMNADTDYSIAEAAF	210	229	3	0	751.372	7	18					-1
LIKNKHMNADTDYSIAEAAFNKGETAM	210	236	3	0	995.148	8	25	10.3056	10.4302	998.257	7.4379	0.6	1					0.343136		238597	247641	0	0	477998	7.27879e+06	1.54337e+07	2.10091e+07	2.59014e+07	2.10208e+07	1.53956e+07	7.45289e+06	5.10524e+06	8.06169e+06	0	2.27134e+06	6.27464e+06	596309	1.27015e+06	2.4149e+06	408110	0	307493	0	0	0	0	0	0	0
LIKNKHMNADTDYSIAEAAFNKGETAM	210	236	4	0	746.613	8	25	8.68243	8.7604	753.906	27.284	0.4	1					0.0248148		0	0	1.24455e+06	6559.05	0	0	0	0	0	0	0	84858.6	0	0	0	0	0	0	0	82943.3	0	0	0	550921	0	6.09169e+06	3.74001e+07	9.3019e+07	1.51154e+08	1.64172e+08
IKNKHMNADTDY	211	222	2	0	725.343	5	10	6.08425	6.30468	727.99	4.38959	1	0	0.972626	0.2914		-2	0.0789608		438413	6.88929e+06	2.98385e+07	7.3752e+07	1.22164e+08	1.41969e+08	1.16124e+08	7.07824e+07	3.60543e+07	1.48363e+07	5.75197e+06	5.03487e+06	4.07861e+06	3.33512e+06	1.72664e+06	623636
IKNKHMNADTDYSIA	211	225	2	0	860.92	6	13	7.8222	8.13383	866.41	9.91111	0.5	0					0.157551		0	0	0	235999	0	109095	0	1.13586e+06	8.37203e+06	2.76679e+07	4.18663e+07	4.43697e+07	3.743e+07	2.3157e+07	8.22798e+06	1.55834e+06	0	0	0	0
IKNKHMNADTDYSIA	211	225	3	0	574.282	6	13	7.8222	8.14943	577.947	9.9255	0.5	0					0.113479		241873	0	0	382057	0	0	994263	411825	1.16849e+07	3.79201e+07	6.03821e+07	6.6722e+07	5.15478e+07	2.85189e+07	1.29044e+07	3.5167e+06	462201	78269.1	203997	127140
IKNKHMNADTDYSIAE	211	226	2	0	925.441	6	14	7.15287	7.48008	929.224	6.42786	0.6	0					0.361816		18294.3	0	1.16053e+06	8.48104e+06	2.93289e+07	6.50615e+07	9.28485e+07	9.77655e+07	7.48938e+07	5.01459e+07	2.41973e+07	8.98782e+06	4.4343e+06	314953	1.15779e+07	0	2.02264e+07	0	3.70887e+06	0	124008
IKNKHMNADTDYSIAE	211	226	3	0	617.296	6	14	7.13727	7.43345	619.6	5.77272	0.6	0					0.0509094		162377	0	1.23446e+06	1.31584e+07	4.90641e+07	9.65547e+07	1.445e+08	1.44625e+08	1.22513e+08	7.29528e+07	3.63479e+07	1.45763e+07	2.68358e+06	142131	0	109046	259578	131925	367238	228347	11295.3
IKNKHMNADTDYSIAEAA	211	228	3	0	664.655	6	16	7.10607	7.15287	670.869	17.4253	0.4	0					0.378023		0	0	0	0	0	0	0	0	106168	0	0	0	91559.9	0	0	0	0	238727	1.24891e+06	1.85392e+06	839210	148102	93917.2
DTDY	219	222	1	0	513.183	3	2	4.50873	5.14285	514.234	0.766141	0.4	0					0.157886		1.25763e+07	3.16554e+07	1.07531e+07	257138	1.29999e+06	32945.1
DTDYSIA	219	225	1	0	784.336	4	5	4.28527	4.87442	787.314	2.53065	0.6	0					0.173688		171429	9.25599e+06	2.9579e+07	3.85798e+07	2.69103e+07	8.50048e+06	300191	0	0	0
DTDYSIAE	219	226	1	0	913.379	4	6	7.13727	7.18408	916.157	2.2607	0.4	0					0.219712		0	1.03308e+06	4.92872e+06	6.13547e+06	2.68021e+06	197389	136905	0	0	0	0
DYSIAE	221	226	1	0	697.304	4	4	7.13727	7.1997	699.135	1.42845	0.4	0					0.525686		0	468692	742504	218525	0	0	0	0	0
YSIAE	222	226	1	0	582.277	3	3	4.81077	5.19005	582.494	-0.122267	1	0	-0.872867	0.9938		0	0.512632		1.46995e+07	830502	285364	320093	0	91042.1	120457
YSIAEAA	222	228	1	0	724.351	4	5	7.27772	7.4179	726.192	1.41632	0.4	0					0.899435		0	5.05905e+06	6.23277e+06	820956	113201	0	0	211466	144830	0
SIAEAA	223	228	1	0	561.288	3	4	4.65163	5.31625	562.128	0.529757	0.4	0					0.25866		1.70881e+08	3.42358e+08	5.91126e+07	8.20182e+06	293150	0	3823.1	25881.4
SIAEAAFNKGETAM	223	236	2	0	720.345	5	12	9.05957	9.26193	721.092	0.590924	1	0	-0.526634	0.211513		-1	0.0526066		9.03359e+07	1.38634e+08	1.06011e+08	4.98427e+07	1.61232e+07	4.11424e+06	223006	233503	0	192284	545270	265332	204937	118023	0	204455	0	0
EAAF	226	229	1	0	437.203	3	2	7.04368	7.49562	437.627	0.164462	1	0	-0.39973	1.31504		1	0.250769		1.6607e+08	3.97997e+07	2.21088e+07	4.31918e+06	235545	73334.5
EAAFNKGETAM	226	236	1	0	1168.53	5	9	7.26212	7.49562	1169.59	0.318556	1	0	-0.57991	0.349178	1	-1	0.299707		2.26596e+07	3.03684e+07	1.82914e+07	2.00562e+06	0	0	133672	0	0	0	239165	0	0	0	145015
EAAFNKGETAM	226	236	2	0	584.769	5	9	7.18408	7.65103	585.388	0.493668	0.6	0					0.0720304		4.01808e+08	5.45654e+08	3.14647e+08	1.31136e+08	3.92384e+07	6.57601e+06	950633	497978	384512	0	0	270616	0	357374	0
AAFNKGETA	227	235	1	0	908.447	4	7	5.33205	5.9003	909.698	0.726903	1	0	-0.316586	1.82937	1	0	0.434082		1.34593e+08	1.5702e+08	7.83749e+07	2.14279e+07	6.83921e+06	6.24704e+06	9.99377e+06	1.94272e+06	0	74249.3	572374	314401
AAFNKGETA	227	235	2	0	454.727	4	7	5.31625	5.91072	455.255	0.531459	1	0	-0.423998	1.94529	1	0	0.0308092		8.7654e+08	1.01703e+09	4.99097e+08	1.6652e+08	3.96623e+07	8.96017e+06	2.80539e+06	836785	0	295141	48316.8	225552
AAFNKGETAM	227	236	1	0	1039.49	5	8	6.99688	7.56815	1040.66	0.502716	1	0	-0.47433	1.84271	1	-1	0.174437		3.11336e+08	4.06502e+08	2.28335e+08	8.52311e+07	1.90619e+07	2.58289e+06	1.177e+06	391027	0	0	0	143932	706419	793864
AAFNKGETAM	227	236	2	0	520.247	5	8	6.99688	7.5785	520.881	0.593966	1	0	-0.43045	1.88847	1	-1	0.103931		2.43208e+09	3.19048e+09	1.72691e+09	6.40997e+08	2.3076e+08	5.2949e+07	8.45884e+07	1.28157e+07	2.39755e+07	446702	2.46741e+06	2.15739e+06	701028	578293
AAFNKGETAMT	227	237	2	0	570.771	5	9	6.6686	7.12167	571.46	0.648984	0.6	0					0.0801956		5.3063e+07	7.43323e+07	4.00859e+07	1.93306e+07	6.5215e+06	1.16778e+06	354737	690598	0	160051	1.09298e+06	242182	194069	75960.5	95717.1
FNKGETA	229	235	2	0	383.69	4	5	4.20653	4.92227	384.126	0.428596	0.4	0					0.0742433		2.59266e+08	2.64696e+08	1.04457e+08	2.60024e+07	4.09017e+06	107198	2489.72	17929.9	150253	275698
FNKGETAM	229	236	1	0	897.413	5	6	6.25748	6.3938	898.368	0.36219	1	0	-0.483849	-0.0805453	1	0	0.504247		1.62104e+07	1.87084e+07	7.91982e+06	1.08251e+06	0	0	0	0	0	0	124572	283259
FNKGETAM	229	236	2	0	449.21	5	6	6.25748	6.48273	449.712	0.411524	1	0	-0.452218	0.312698	1	0	0.101243		3.45147e+08	3.79212e+08	1.77292e+08	5.28404e+07	1.52263e+07	2.07527e+06	433572	56210.1	279886	0	447904	0
NKGETAM	230	236	1	0	750.345	4	5	4.25378	5.00137	751.199	0.371898	1	0	-0.429935	2.62234	1	0	0.0996663		2.14637e+08	2.14143e+08	8.13538e+07	2.0906e+07	2.34923e+06	94954.7	21732.1	0	0	558321
NKGETAM	230	236	2	0	375.676	4	5	4.25378	5.09573	376.094	0.354201	1	0	-0.443551	3.03961	1	0	0.0412924		7.64414e+08	7.6534e+08	2.75297e+08	5.49549e+07	7.7775e+06	2.90819e+06	115929	4.8876e+06	9687.39	252850
NKGETAMTINGPWAWSNIDT	230	249	2	0	1103.52	7	17					0
NKGETAMTINGPWAWSNIDTSKVNYGVTVL	230	259	3	0	1089.54	8	27	12.4581	12.7142	1093.47	9.77553	0.6	0					0.20878		0	0	14253	0	26235.5	0	618968	3.86145e+06	1.48797e+07	2.60455e+07	3.96202e+07	4.49493e+07	4.48651e+07	3.38434e+07	2.15208e+07	1.19623e+07	2.48658e+06	0	387602	0	521198	121172	0	0	121486	0	205390	1.80427e+06	1.09556e+06	514369
NKGETAMTINGPWAWSNIDTSKVNYGVTVLPTFKGQPSKPFVGVL	230	274	5	0	970.706	10	39	12.6306	12.7037	973.375	10.3392	0.4	1					0.152038		0	7486.4	120548	0	6.65511e+06	0	0	0	0	2.87215e+06	1.94485e+06	2.8715e+06	5.60426e+06	6.69428e+06	7.92358e+06	8.19357e+06	6.00426e+06	4.31962e+06	3.01229e+06	2.18147e+06	630503	98913.9	0	0	106544	0	0	0	0	0
MTINGPWAWSNIDT	236	249	2	0	803.372	6	11	12.3954	12.9128	805.962	4.14584	1	0	0.733861	1.60452		1	0.0606936		168534	9.51812e+06	6.15545e+07	2.06798e+08	3.86636e+08	4.662e+08	3.71142e+08	2.00717e+08	8.15897e+07	2.7772e+07	6.04966e+06	1.05462e+06	8.87747e+06	289000	6.10734e+06	1.00455e+06	882664	1.03858e+06
MTINGPWAWSNIDTSKVNY	236	254	3	0	733.018	7	16	12.161	12.6933	735.878	7.18728	0.5	0					0.112443		1.50098e+06	915070	354877	4.56769e+06	3.2344e+06	2.90938e+07	6.84252e+07	1.12785e+08	1.40277e+08	1.39266e+08	1.0517e+08	6.44119e+07	2.95918e+07	8.58264e+06	2.82712e+06	77457.3	2.73695e+06	375941	78617.3	2.12607e+06	2167.38	183159	422717	163099
MTINGPWAWSNIDTSKVNYGVTVL	236	259	2	0	1333.67	7	21	12.9441	13.6422	1338.99	8.97081	1	0	0.927317	2.40354	1	1	0.109095		183951	0	0	0	673479	6.83406e+06	3.45691e+07	8.93011e+07	1.92638e+08	2.87195e+08	3.53239e+08	3.56867e+08	2.9025e+08	1.87515e+08	1.03193e+08	4.65581e+07	1.57897e+07	2.86586e+06	894404	12924.4	635744	0	388738	0	0	0	742940	0	190926
MTINGPWAWSNIDTSKVNYGVTVL	236	259	3	0	889.448	7	21	12.9441	13.5632	892.974	8.9033	0.6	0					0.0539596		18219.7	550972	347198	2.02142e+06	9.14623e+06	3.9757e+07	9.03237e+07	2.12484e+08	4.30654e+08	6.46515e+08	7.92489e+08	7.65524e+08	6.06973e+08	4.00121e+08	2.14459e+08	1.04437e+08	4.30438e+07	1.43495e+07	8.11857e+06	2.15702e+06	916338	3.19863e+06	821791	683785	1.10828e+06	398831	161476	464887	481589
MTINGPWAWSNIDTSKVNYGVTVLPTFKGQPSKPFVGVL	236	274	4	0	1063.06	9	33	12.8346	13.3735	1066.54	11.2605	0.6	0					0.0878085		1.45949e+06	112796	1.46372e+06	99358.2	326649	437905	3.55148e+06	2.51822e+06	1.24728e+07	3.53713e+07	8.595e+07	1.30764e+08	1.91225e+08	2.23905e+08	2.51521e+08	2.03233e+08	1.62238e+08	1.1119e+08	6.80009e+07	3.38766e+07	1.38942e+07	3.87002e+06	1.16743e+06	230224	131932	192377	888169	409567	235434	134473
TINGPWAWSN	237	246	2	0	573.272	5	7	11.4114	11.7022	575.317	3.39351	0.4	1					0.357559		4.88851e+06	4.16755e+07	8.4307e+07	7.58361e+07	3.82739e+07	1.12674e+07	3.03551e+06	2.7974e+06	1.2219e+06	313069	3.60308e+07	131308	2.03267e+07
TINGPWAWSNIDT	237	249	2	0	737.852	5	10	11.7541	12.5679	740.323	4.05824	1	0	0.845153	2.91484		1	0.127593		1.01052e+06	2.56973e+07	1.42591e+08	4.09846e+08	7.67247e+08	8.92254e+08	6.28302e+08	3.22837e+08	1.08742e+08	2.30295e+07	4.31577e+06	923541	441243	4.19876e+06	501374	1.01466e+07
TINGPWAWSNIDTSKVNY	237	254	2	0	1033.5	6	15	11.5205	12.2286	1037.81	7.37558	0.6	0					0.257912		1.25803e+07	967407	4.32228e+06	1.18212e+07	5.0183e+07	1.58851e+08	3.58779e+08	6.24531e+08	7.78057e+08	7.51413e+08	5.62414e+08	3.15434e+08	1.31745e+08	5.35891e+07	7.55289e+06	8.14966e+06	1.77871e+07	5.16395e+06	3.96442e+07	644836	1.25362e+07	91809
TINGPWAWSNIDTSKVNY	237	254	3	0	689.337	6	15	11.723	12.0985	692.031	6.84036	1	0	1.03828	0.976997	1	1	0.155995		8.62944e+06	75148.4	1.21393e+06	7.18751e+06	7.29494e+06	2.73805e+07	6.33046e+07	9.43626e+07	1.18652e+08	1.09704e+08	7.76623e+07	3.89018e+07	8.27503e+06	4.54562e+06	1.20422e+06	507787	180890	95377.2	787444	153749	132532	663265
TINGPWAWSNIDTSKVNYGVTVLPTFKGQPSKPFVGVL	237	274	4	0	1030.3	9	32	12.5993	13.3105	1033.8	11.4952	0.6	0					0.0876074		0	7.3274e+07	152756	3.11721e+07	1.15802e+06	5.9814e+07	5.64537e+06	3.44352e+07	6.2547e+07	1.66985e+08	2.90728e+08	4.72918e+08	6.3632e+08	7.70568e+08	7.868e+08	6.87849e+08	5.21634e+08	3.54549e+08	2.22659e+08	1.58253e+08	1.07645e+08	7.41612e+07	4.85987e+07	3.58553e+07	3.19037e+07	2.38592e+07	1.50553e+07	7.97164e+06	5.08616e+06	1.11371e+06
INGPWAWSNIDTSKVNY	238	254	2	0	982.979	6	14					-1
NIDTSKVNYGVTVL	246	259	2	0	761.909	5	12	9.6988	9.7455	765.341	5.97148	0.4	1					0.440925		189822	643203	0	131320	0	1.82547e+06	2.99142e+06	2.6874e+06	2.24227e+06	381345	912695	353589	0	206524	0	11504.1	190693	0
IDTSKVNYGVTVL	247	259	2	0	704.888	5	11	9.58953	9.8751	707.948	5.28837	1	0	1.13344	0.579405		0	0.0643448		50320.1	1.06329e+06	2.31334e+06	2.61293e+07	8.3751e+07	2.05355e+08	2.10044e+08	1.97931e+08	9.19653e+07	3.37469e+07	8.23656e+06	1.81482e+06	421023	196543	0	1.22529e+06	789864
IDTSKVNYGVTVLPTFKGQPSKPFVGVL	247	274	4	0	748.669	7	23					-1
DTSKVNYGVTVL	248	259	2	0	648.346	5	10	9.23077	9.41785	650.981	4.51016	1	0	1.01901	0.143934		0	0.197591		0	0	1.18662e+06	6.00875e+06	2.10964e+07	2.5163e+07	2.27821e+07	1.11247e+07	2.43009e+06	581756	0	0	148639	201773	212560	0
DTSKVNYGVTVLPTFKGQPSKPFVGVL	248	274	3	0	960.195	7	22					-1
TSKVNYGVTVL	249	259	2	0	590.832	5	9	8.44868	8.9507	594.305	6.24616	0.6	0					0.0770139		777566	82800.2	2.38523e+06	265483	1.02635e+08	2.67712e+08	5.79801e+08	6.89024e+08	5.28268e+08	2.2637e+08	7.09665e+07	7.73096e+06	697545	252435	0
SKVNY	250	254	1	0	610.32	3	3	5.39503	5.78585	612.279	1.60517	0.4	0					0.204652		7.35588e+06	2.93775e+07	5.02068e+07	2.95423e+07	3.84433e+06	81330.3	205362
SKVNYGVTVL	250	259	1	0	1079.61	4	8	9.21518	9.54793	1083.53	3.27665	0.6	0					0.33099		0	0	9.76732e+06	4.28977e+07	5.44922e+07	3.2612e+07	4.65528e+06	0	1.26216e+06	188405	0	0	0
SKVNYGVTVL	250	259	2	0	540.308	4	8	9.1529	9.72995	542.267	3.27676	0.6	0					0.0588329		465520	3.36602e+07	1.913e+08	4.52745e+08	5.78409e+08	3.63753e+08	1.34062e+08	3.20043e+07	5.43683e+06	503106	576693	53967.2	448881
SKVNYGVTVLPTFKGQPSKPFVGVL	250	274	3	0	888.17	7	20	10.9444	11.427	890.632	5.75013	0.6	0					0.333133		230924	2.33948e+06	1.08008e+06	2.16336e+07	1.07197e+08	2.44263e+08	3.85159e+08	4.43197e+08	3.94594e+08	2.58982e+08	1.36681e+08	6.01882e+07	1.76406e+07	2.39214e+06	680135	471414	142430	0	291779	0	161209	2.89081e+06	0	841449	1.04372e+07	6761.73	174241	6.53421e+06
KVNYGVTVL	251	259	2	0	496.792	4	7					-1
KVNYGVTVLPTFKGQPSKPFVGVL	251	274	3	0	859.16	7	19					-1
GVTVLPTF	255	262	1	0	833.477	4	5					0
GVTVLPTFKGQPSKPFVGVL	255	274	2	0	1036.1	6	15	11.0223	11.4893	1038.54	3.60521	1	0	0.208553	1.38166	1	1	0.160871		0	1.99653e+06	8.38683e+07	2.25238e+08	3.39426e+08	3.1595e+08	2.29016e+08	1.05926e+08	4.86019e+07	6.756e+06	2.07937e+06	317529	0	39782.9	8.12681e+06	16890.1	1.41957e+07	333160	0	0	0	0
GVTVLPTFKGQPSKPFVGVL	255	274	3	0	691.07	6	15	11.0223	11.6139	692.68	3.55275	1	0	0.195099	1.93284	1	1	0.0776977		820933	4.12888e+07	2.74691e+08	7.00388e+08	1.04322e+09	9.83438e+08	7.00197e+08	3.6954e+08	1.48014e+08	5.6784e+07	1.7838e+07	2.04205e+06	2.48983e+06	1.24624e+06	116752	647301	0	433405	286856	14334.1	2.35923e+07	0
VTVLPTFKGQPSKPFVGVL	256	274	3	0	672.063	6	14					-1
PTFKGQPSKPFVG	260	272	2	0	695.38	5	9	8.08703	8.27408	700.243	8.873	0.5	0					0.101294		0	0	0	0	45638.4	0	518607	7.36502e+06	2.67428e+07	4.18427e+07	4.50784e+07	2.97649e+07	1.2991e+07	1.60315e+06	1.32521e+06
PTFKGQPSKPFVGVL	260	274	2	0	801.456	5	11	9.91657	10.555	803.115	2.32828	1	0	0.0981993	2.13993	1	0	0.0342435		1.55688e+08	1.19398e+09	3.17556e+09	3.99424e+09	3.06221e+09	1.6436e+09	7.10786e+08	2.52206e+08	8.36773e+07	4.52463e+07	1.3663e+07	1.51419e+07	0	12931.7	384445	26508.6	199436
PTFKGQPSKPFVGVL	260	274	3	0	534.64	5	11	9.93212	10.633	535.738	2.30691	1	0	0.0907242	2.41599	1	0	0.0168742		2.40297e+08	1.80275e+09	4.82681e+09	6.25827e+09	4.76254e+09	2.36746e+09	1.0614e+09	3.69025e+08	1.06742e+08	5.69066e+07	3.40946e+07	7.42102e+06	3.23576e+06	64019.7	0	0	229456
KGQPSKPFVGVL	263	274	2	0	628.872	5	8	9.57393	9.91657	629.894	1.27939	0.6	0					0.112754		6.83944e+07	2.29405e+08	3.22513e+08	1.52505e+08	9.37836e+07	6.40411e+06	6.87853e+06	980291	17192.3	397478	70388.7	279.33	62056.3	323782
KGQPSKPFVGVL	263	274	3	0	419.584	5	8	9.41785	9.62075	420.295	1.36903	0.6	0					0.0487902		1.2957e+07	5.40846e+07	7.07372e+07	4.97931e+07	1.94293e+07	5.232e+06	370264	0	0	0	0	58948.2	64415.4	0
VLSAGINAASPNKELAKE	273	290	2	0	906.497	6	15					-1
VLSAGINAASPNKELAKE	273	290	3	0	604.667	6	15	7.449	7.48008	606.933	5.74812	1	1	0.758148	-0.545864	1	1	0.118461		0	0	0	456333	2.66072e+06	3.80209e+06	3.45892e+06	1.12279e+06	0	0	0	0	0	0	0	0	0	422839	0	0	1.04897e+06	0
SAGIN	275	279	1	0	461.235	3	3	3.09325	3.42778	461.446	-0.0376216	1	1	-0.764322	0.795925		1	0.207949		1.66795e+07	3.72936e+06	140969	111275	0	0	0
SAGINAASPNKE	275	286	2	0	579.791	5	9	4.4273	5.01193	582.853	5.47506	1	1	1.62424	1.90181		-4	0.799036		42487.5	1.43311e+06	1.05287e+07	2.58551e+07	3.88877e+07	3.48877e+07	3.0438e+07	3.10466e+07	3.12933e+07	2.58506e+07	1.50532e+07	5.68816e+06	665916	30783.5	5678.19
SAGINAASPNKEL	275	287	2	0	636.333	5	10					-1
SAGINAASPNKELAKE	275	290	2	0	800.42	5	13	6.27323	6.87202	803.035	4.31846	1	0	0.561876	1.96438	1	-1	0.0528075		4.86974e+06	7.4653e+07	4.90501e+08	1.69169e+09	3.74249e+09	5.07022e+09	4.18688e+09	2.19196e+09	8.46475e+08	2.81927e+08	8.14076e+07	1.87976e+07	3.60063e+06	148031	56004.4	0	22017.1	0	510023
SAGINAASPNKELAKE	275	290	3	0	533.949	5	13	6.27323	6.8668	535.691	4.31357	1	0	0.560428	1.94131	1	-1	0.045443		3.44067e+06	4.65998e+07	3.03095e+08	1.11561e+09	2.43291e+09	3.23078e+09	2.70186e+09	1.41317e+09	5.43833e+08	1.75421e+08	5.00383e+07	1.21252e+07	2.56823e+06	541351	50602.5	167755	159134	16014.1	40580.6
SAGINAASPNKELAKEF	275	291	3	0	582.972	6	14					-1
SAGINAASPNKELAKEFL	275	292	3	0	620.667	6	15	10.2589	10.2745	622.588	4.66786	1	0	0.481092	-0.614475		0	0.148868		0	0	125843	144943	1.61076e+06	1.38576e+06	1.61616e+06	962731	194634	0	0	0	0	108139	0	0	0	162344	0	0	0	0
SAGINAASPNKELAKEFLEN	275	294	2	0	1052.04	6	17	9.66762	9.96323	1055.17	5.0361	0.6	0					0.362341		0	1.11155e+06	6.48774e+06	6.38996e+07	1.44669e+08	2.13341e+08	1.98449e+08	1.38079e+08	7.06107e+07	4.07597e+07	2.17054e+06	1.98645e+07	0	3.07761e+06	0	0	258857	640014	0	875968	0	1.04288e+06	1.3023e+07	9.78234e+06
SAGINAASPNKELAKEFLEN	275	294	3	0	701.695	6	17	9.6832	9.99435	704.157	6.16149	0.6	1					0.364647		209609	1.77407e+06	2.94071e+07	1.19715e+08	2.82034e+08	4.02429e+08	4.00606e+08	2.52192e+08	1.31477e+08	4.76457e+07	1.28712e+07	1.50515e+06	145943	0	3.19892e+06	0	0	1.23007e+08	0	265203	1.2019e+08	10070.6	422218	1.73439e+07
SAGINAASPNKELAKEFLENYL	275	296	2	0	1190.11	6	19	12.1141	12.6463	1193.01	4.38386	0.6	0					0.0989073		0	2.94064e+06	2.37975e+07	1.25255e+08	2.59244e+08	4.06095e+08	3.9098e+08	2.9394e+08	1.58074e+08	7.57895e+07	1.91966e+07	7.94541e+06	814235	790916	188994	133350	157997	497497	10803.9	460047	0	64728.6	49243	337912	189781	343630
SAGINAASPNKELAKEFLENYL	275	296	3	0	793.745	6	19	12.1141	12.4424	795.687	4.42094	0.6	0					0.0271093		476106	8.24614e+06	7.15959e+07	2.54288e+08	5.84122e+08	8.64249e+08	8.78965e+08	6.44907e+08	3.68245e+08	1.57099e+08	6.03229e+07	2.54926e+07	6.35903e+06	2.35623e+06	2.9259e+06	559037	595355	3947.51	219522	160782	0	125352	134559	189935	904111	729132
SAGINAASPNKELAKEFLENYLLTDEGLEAVNKDKPLGA	275	313	4	0	1033.29	9	35					-1
GINAASPNKELAKE	277	290	2	0	721.386	5	11	5.47345	5.73902	724.774	5.95019	1	0	1.3649	0.49097		-1	0.0978412		0	0	89362.7	0	0	1.2642e+07	3.75749e+07	3.93835e+07	2.27786e+07	4.69458e+06	245303	0	0	0	70231.7	0	0
AASPNKELAKE	280	290	1	0	1157.62	5	8	5.06433	5.36358	1161.96	3.68479	1	0	1.05588	0.63991	1	1	0.260891		0	46080.4	652636	7.48845e+06	1.27475e+07	1.22067e+07	4.37885e+06	0	0	0	0	0	53127.9	0
AASPNKELAKE	280	290	2	0	579.312	5	8	5.01718	5.53602	581.542	3.79674	1	0	1.10971	1.61086	1	1	0.0488814		5.17639e+06	6.08228e+07	2.98022e+08	8.14366e+08	1.34116e+09	1.27545e+09	6.87874e+08	2.51042e+08	6.64542e+07	1.37974e+07	937042	0	0	0
AASPNKELAKE	280	290	3	0	386.544	5	8	5.01718	5.15857	388.016	3.75429	1	0	1.0893	-0.0581416	1	1	0.0248706		60598.5	2.98384e+06	1.83302e+07	5.59222e+07	9.37445e+07	7.86484e+07	4.62527e+07	1.55261e+07	1.66326e+06	403950	0	139127	0	0
AASPNKELAKEFLEN	280	294	2	0	830.931	5	12	9.24635	9.57393	833.253	3.67206	0.6	0					0.14384		177877	397147	2.18953e+07	6.91204e+07	1.09868e+08	1.07265e+08	6.66465e+07	2.90021e+07	5.80856e+06	1.13541e+06	269142	665704	0	305960	0	171503	0	459142
AASPNKELAKEFLENYL	280	296	3	0	646.339	6	14	11.9881	12.3015	647.945	3.65674	0.6	0					0.0977779		548353	4.17171e+06	3.433e+07	8.15371e+07	1.25546e+08	1.27271e+08	8.3124e+07	4.06058e+07	1.4799e+07	4.3482e+06	661230	0	512249	117047	0	937483	1.06289e+06	1.74689e+06	1.63073e+06	481348	112315
LAKEFLENYL	287	296	2	0	620.335	5	8	11.8632	12.1037	621.18	0.927533	1	0	-0.270043	0.379836		1	0.58463		1.36744e+07	1.12753e+07	4.50272e+06	242817	90524.2	0	64918.3	75489.5	232042	836527	812548	330131	565526	424480
FLENYL	291	296	1	0	798.403	4	4	11.1002	11.9101	798.926	0.0250936	1	0	-0.691944	2.89767	1	1	0.0709749		5.83918e+09	2.84462e+09	7.90995e+08	1.55724e+08	1.33346e+06	1.29721e+06	1.89244e+07	1.35379e+06	0
FLENYL	291	296	2	0	399.705	4	4	11.3024	11.5205	399.913	-0.0812076	1	0	-0.794181	0.280861	1	1	0.0951882		5.28994e+07	2.367e+07	4.50973e+06	227144	0	43700.3	0	0	22551.6
FLENYLLTDEGLEAVNKDKPLGA	291	313	3	0	850.443	7	20					-1
LENYL	292	296	1	0	651.335	4	3					0
YLLTDEGL	295	302	1	0	923.472	4	6	10.7264	11.5205	925.313	1.29098	1	0	0.111669	2.82781		1	0.673012		1.4779e+08	5.02665e+08	4.90706e+08	2.10679e+08	7.07653e+07	3.33248e+07	8.27157e+06	6.63309e+06	1.73354e+06	1.62546e+06	1.6078e+06
YLLTDEGLEAVNKDKPLGA	295	313	2	0	1023.54	6	16	10.0877	10.555	1025.62	2.93996	1	0	-0.00918941	1.38314	1	1	0.236661		9.73914e+06	7.12194e+07	2.30894e+08	3.36387e+08	3.5063e+08	2.5239e+08	1.51335e+08	7.49975e+07	3.46586e+07	2.37642e+07	1.31995e+07	8.46564e+06	2.64125e+06	961497	1.29331e+06	254406	830135	0	0	0	0	0	1.55788e+06
YLLTDEGLEAVNKDKPLGA	295	313	3	0	682.697	6	16	10.0099	10.633	684.183	3.25051	1	0	0.065481	2.07205	1	1	0.26773		1.97801e+07	2.10058e+08	5.80817e+08	9.88247e+08	1.01242e+09	7.41567e+08	4.44032e+08	2.16555e+08	1.1558e+08	8.43415e+07	7.46817e+07	6.56847e+07	4.06028e+07	2.17772e+07	6.96713e+06	3.47314e+06	2.46705e+06	2.20865e+06	1.46024e+06	1.41775e+06	2.92755e+06	2.08959e+06	1.60445e+06
LTDEGL	297	302	1	0	647.325	4	4	7.65103	8.36045	648.844	1.15314	1	0	0.392975	2.45358		1	0.092271		4.87425e+08	1.51282e+09	1.31224e+09	4.26589e+08	7.93904e+07	6.82527e+06	1.40743e+06	2.10773e+06	545632
LTDEGLE	297	303	1	0	776.367	4	5	6.9345	7.26732	777.948	1.14465	0.4	0					0.241144		2.7181e+07	9.07478e+07	7.86452e+07	2.77267e+07	1.69192e+06	116290	3.99246e+06	0	0	0
LTDEGLEAVNKDKPLGA	297	313	2	0	885.468	6	14	8.30857	8.83832	887.165	2.36888	0.6	0					0.0604767		2.35406e+08	1.11018e+09	2.34679e+09	2.77283e+09	2.24112e+09	1.39395e+09	7.05681e+08	3.02747e+08	1.25447e+08	4.82008e+07	1.74195e+07	7.51956e+06	5.08355e+06	1.46605e+06	360160	622339	162391	239484	1.60024e+06	724421	1.44211e+06
LTDEGLEAVNKDKPLGA	297	313	3	0	590.647	6	14	8.30857	8.83832	591.768	2.33622	1	0	-0.0741066	1.65913	1	0	0.0307885		2.83947e+08	1.36941e+09	2.7514e+09	3.37013e+09	2.81943e+09	1.76041e+09	8.50067e+08	3.54485e+08	8.05612e+07	4.47291e+07	1.19872e+07	0	0	0	0	0	0	0	0	251792	3.4289e+06
LTDEGLEAVNKDKPLGAVAL	297	316	3	0	685.044	6	17	9.93212	9.99435	687.538	6.27906	0.4	1					0.692773		171146	1.50788e+06	6.41425e+06	5.14805e+06	5.43886e+06	3.77323e+06	1.71992e+06	570533	407750	0	243614	0	0	0	0	2.24957e+06	247689	0	259875	0	4.50966e+06	25471.9	0	1.274e+06
LTDEGLEAVNKDKPLGAVALKS	297	318	3	0	756.753	6	19					-1
LTDEGLEAVNKDKPLGAVALKSYEEE	297	322	3	0	940.15	7	23					0
DEGLEAVNKDKPLGA	299	313	2	0	778.402	5	12					0
LEAVNKDKPLGA	302	313	2	0	627.856	5	9	6.65295	6.77815	628.96	1.47493	0.4	0					0		271698	2.35309e+06	4.04273e+06	1.77228e+06	382074	1972.61	87935.6	269936	84779.7	0	0	0	0	0	0
EAVNKDKPLGA	303	313	1	0	1141.62	5	8	5.59855	6.03075	1143.48	1.20444	1	0	-0.136885	1.22779	1	0	0.19752		2.17287e+07	6.1978e+07	6.59698e+07	4.16471e+07	1.47135e+07	1.4018e+06	0	107593	7000.6	0	0	0	0	0
EAVNKDKPLGA	303	313	2	0	571.314	5	8	5.55165	6.11048	572.322	1.35541	1	0	-0.0642851	1.78773	1	0	0.0246516		1.02961e+09	2.77108e+09	2.94571e+09	1.83818e+09	8.16872e+08	2.99326e+08	9.40651e+07	2.69738e+07	3.71545e+06	362464	0	0	111431	0
EAVNKDKPLGA	303	313	3	0	381.212	5	8	5.52038	5.62977	381.883	1.35456	1	0	-0.0646924	-0.199639	1	0	0.0961764		9.40612e+06	2.511e+07	2.79485e+07	1.80641e+07	8.33392e+06	2.80479e+06	355243	0	0	0	0	0	0	0
EAVNKDKPLGAVA	303	315	2	0	656.367	5	10	7.01247	7.43345	657.427	1.35796	0.6	0					0.231139		1.96093e+07	6.50973e+07	8.74111e+07	5.36554e+07	2.44166e+07	1.93502e+06	148773	242966	331185	960803	1.05024e+06	125495	275366	196794	0	0
EAVNKDKPLGAVAL	303	316	2	0	712.909	5	11					-1
EAVNKDKPLGAVALKS	303	318	2	0	820.472	5	13					-1
EAVNKDKPLGAVALKSYEEE	303	322	2	0	1095.57	6	17	8.52658	8.70843	1098.78	5.14936	0.6	0					0.260486		1.11454e+06	113207	258956	3.51865e+06	1.31673e+07	2.02893e+07	2.27961e+07	1.86996e+07	1.25548e+07	7.13411e+06	5.07481e+06	2.03492e+06	274367	0	0	0	148810	172378	300999	0	170816	0	153385	0
EAVNKDKPLGAVALKSYEEE	303	322	3	0	730.714	6	17					-1
EAVNKDKPLGAVALKSYEEEL	303	323	3	0	768.409	6	18	9.05438	9.32427	774.459	16.7941	1	0	2.87326	0.510057		-7	0.0674448		5.00417e+06	1.7745e+06	1.48957e+06	1.21605e+06	580966	0	1.02092e+06	1.1193e+06	15245.6	7.44446e+06	1.08215e+06	952481	7.83246e+06	1.83568e+06	2.24156e+07	1.03375e+08	2.60861e+08	4.14094e+08	5.0258e+08	4.6587e+08	3.27377e+08	1.38673e+08	3.48975e+07	1.79024e+07	3.37283e+06
AVNKDKPLGA	304	313	1	0	1012.58	4	7					-1
AVNKDKPLGA	304	313	2	0	506.793	4	7	5.37932	5.84828	507.734	1.29676	1	0	-0.00340553	1.39036	1	1	0.0500653		8.41735e+07	2.14186e+08	2.24692e+08	1.34744e+08	5.20249e+07	1.41567e+07	2.27964e+06	215846	0	0	65305.5	0
VNKDKPLGA	305	313	1	0	941.541	4	6	5.25308	5.463	943.103	1.01673	0.4	0					0.3677		865412	5.9915e+06	5.70528e+06	1.49183e+06	0	0	0	0	0	0	0
VNKDKPLGA	305	313	2	0	471.274	4	6	4.92227	5.47345	472.305	1.51606	0.6	0					0.400246		7.63151e+07	1.92129e+08	1.96465e+08	1.39016e+08	6.9164e+07	2.69716e+07	5.61728e+06	279895	76190.3	0	3941.48
VNKDKPLGA	305	313	3	0	314.519	4	6	5.22153	5.26887	315.108	1.22189	0.4	0					0.141837		269251	1.20743e+06	1.2282e+06	437998	58134.2	84286.3	0	24458.5	3979.73	0	0
VNKDKPLGAVAL	305	316	2	0	612.869	5	9					0
VALKS	314	318	1	0	517.334	3	3	4.28527	4.98558	518.344	0.710394	0.4	0					0.0460897		1.32512e+08	3.70944e+08	1.01941e+08	1.59263e+07	774059	0	79356.6
VALKS	314	318	2	0	259.171	3	3	4.30102	5.00137	259.662	0.681885	0.4	0					0.0215044		2.18049e+08	5.74563e+08	1.50994e+08	2.03238e+07	1.29471e+06	0	260635
VALKSYE	314	320	1	0	809.44	4	5	6.80945	7.22572	812.065	2.14137	0.4	0					0.206566		178967	1.81164e+07	7.58927e+07	8.18831e+07	2.73304e+07	1.65221e+06	597759	88759.7	114067	0
VALKSYE	314	320	2	0	405.224	4	5	6.77815	7.02808	406.496	2.06095	0.4	0					0.0307472		1.38823e+07	9.69363e+07	2.54283e+08	2.52821e+08	9.1687e+07	2.19899e+07	2.66027e+06	0	394263	345222
VALKSYEEE	314	322	1	0	1067.53	4	7	6.88765	7.40235	1071.44	3.29628	1	0	1.09549	1.59258	1	0	0.3226		200505	3.52135e+07	1.4473e+08	3.03603e+08	3.60751e+08	2.42998e+08	9.22427e+07	2.33394e+07	5.42338e+06	4.99678e+06	5.43581e+06	536675
VALKSYEEE	314	322	2	0	534.266	4	7	6.87202	7.49045	536.189	3.22233	1	0	1.05485	2.05127	1	0	0.0821697		3.09617e+07	3.04004e+08	1.17027e+09	2.49129e+09	2.93074e+09	1.87287e+09	7.12847e+08	1.66694e+08	6.23125e+06	3.1383e+06	3.3094e+07	2.32215e+07
VALKSYEEEL	314	323	1	0	1180.61	5	8	9.32427	9.71437	1185.02	3.71409	1	0	1.06996	1.04163	1	-1	0.35312		300832	817114	1.17913e+07	4.47332e+07	7.24157e+07	6.79109e+07	3.72166e+07	7.08208e+06	520541	0	0	0	192127	159219
VALKSYEEEL	314	323	2	0	590.808	5	8	9.26193	9.82325	593.077	3.83594	1	0	1.12856	1.79871	1	-1	0.0628345		5.20445e+06	8.32527e+07	2.79217e+08	7.13519e+08	1.14273e+09	1.18816e+09	7.15652e+08	2.34938e+08	7.88533e+07	1.3369e+07	3.08143e+06	1.47605e+07	1.51293e+06	2.65346e+06
VALKSYEEELAKDPRIAA	314	331	2	0	1002.04	6	15					-1
VALKSYEEELAKDPRIAATM	314	333	2	0	1118.09	7	17	9.76105	9.7766	1128.39	19.2228	0.4	1					2.13467		0	0	0	0	0	0	0	0	0	308862	0	0	0	427479	0	269432	0	0	0	0	0	0	414045	933794	1.50958e+06
VALKSYEEELAKDPRIAATM	314	333	3	0	745.728	7	17					-1
VALKSYEEELAKDPRIAATME	314	334	2	0	1182.61	7	18					-1
VALKSYEEELAKDPRIAATME	314	334	3	0	788.742	7	18	9.82325	10.0255	791.743	7.54157	1	0	0.895751	0.21085	1	-1	0.134384		247751	29944.3	1.47364e+06	46758.7	2.15797e+06	8.16114e+06	2.58543e+07	5.06587e+07	7.14289e+07	7.54731e+07	6.61002e+07	4.67406e+07	1.87298e+07	4.40413e+06	2.19441e+06	0	0	549767	0	0	435193	0	0	1.68242e+06	0	947138
VALKSYEEELAKDPRIAATMENAQKGEIMPNIPQMSA	314	350	5	0	815.613	9	32					-1
VALKSYEEELAKDPRIAATMENAQKGEIMPNIPQMSAF	314	351	3	0	1407.71	9	33					-1
VALKSYEEELAKDPRIAATMENAQKGEIMPNIPQMSAF	314	351	4	0	1056.03	9	33					0
KSYEEE	317	322	2	0	392.672	4	4	4.23803	4.98558	394.077	2.36345	1	0	1.557	2.62219		1	0.0717887		4.63874e+06	3.57354e+07	8.59925e+07	1.05324e+08	6.30541e+07	1.85011e+07	2.70767e+06	4920	0
KSYEEEL	317	323	1	0	897.42	4	5	7.9623	8.22735	901.047	3.10595	0.6	0					0.388007		0	721861	8.22807e+06	2.36935e+07	2.19618e+07	1.31011e+07	1.2303e+06	0	0	0
KSYEEELAKDPRIAATMENAQKGEIMPNIPQMSA	317	350	4	0	948.467	9	29					0
YEEELAKDPRIAATME	319	334	2	0	933.451	6	13	7.37123	7.51117	935.592	3.12377	0.6	0					0.192395		0	100312	2.41769e+06	7.34062e+06	8.32887e+06	8.47823e+06	3.66391e+06	989914	535069	0	0	0	0	0	0	0	0	0	0	0
YEEELAKDPRIAATME	319	334	3	0	622.636	6	13	7.32448	7.51117	624.103	3.24141	0.6	0					0.14315		0	2.39565e+06	6.87868e+06	2.01532e+07	2.06587e+07	2.00366e+07	1.48011e+07	5.98004e+06	1.06327e+06	152345	125727	0	0	131773	0	0	0	0	0	125734
EELAKDPRIAATM	321	333	2	0	722.877	5	10	6.32043	6.85638	725.934	5.21224	0.6	0					0.175333		119394	468261	7.86495e+06	3.86864e+07	9.03648e+07	1.30913e+08	1.51237e+08	1.2691e+08	8.12919e+07	4.52517e+07	1.40237e+07	5.28682e+06	588771	897385	295068	257647
LAKDPRIA	323	330	2	0	442.272	4	5					-1
LAKDPRIAA	323	331	2	0	477.79	4	6	5.98893	6.247	479.415	2.69337	1	0	1.01085	0.457806	1	1	0.0293768		3.87292e+06	3.68612e+07	1.05761e+08	1.54493e+08	1.19985e+08	5.77286e+07	1.90254e+07	4.0605e+06	86250.5	79834	0
LAKDPRIAA	323	331	3	0	318.863	4	6	6.03597	6.13148	319.946	2.69511	1	0	1.01197	-0.260954	1	1	0.0696959		85101.7	1.62543e+06	7.9436e+06	1.17702e+07	8.3577e+06	3.78772e+06	1.10314e+06	48051.3	3483.07	0	39000.7
LAKDPRIAAT	323	332	2	0	528.314	4	7	5.62977	5.87428	529.996	2.75373	1	0	0.797318	0.397891		1	0.0706662		96292	8.75344e+06	3.17703e+07	4.68012e+07	3.84314e+07	2.12752e+07	5.96138e+06	824305	70970.6	0	163953	0
LAKDPRIAATM	323	333	2	0	593.834	5	8	7.32448	7.46453	595.479	2.52825	1	0	0.499714	-0.0640373	1	-1	0.0720495		305387	2.02315e+07	6.16936e+07	8.45036e+07	6.21917e+07	3.58898e+07	1.08107e+07	2.67717e+06	0	556859	0	0	0	0
LAKDPRIAATM	323	333	3	0	396.225	5	8					-1
LAKDPRIAATME	323	334	2	0	658.356	5	9	7.16848	7.73395	660.068	2.59406	0.6	0					0.0457681		9.41089e+06	2.75023e+08	7.47817e+08	1.0447e+09	8.48966e+08	4.95532e+08	2.0646e+08	7.12711e+07	1.61492e+07	656073	1.2521e+06	0	1.55078e+06	0	857493
LAKDPRIAATME	323	334	3	0	439.239	5	9	7.3089	7.63548	440.363	2.54052	0.6	0					0.0742664		0	6.31256e+07	1.77507e+08	1.37731e+08	1.88275e+08	1.02696e+08	3.88613e+07	9.58173e+06	1.20946e+06	210263	0	0	733910	0	0
LAKDPRIAATMENAQKGEIM	323	342	2	0	1094.07	7	17	9.1529	9.32427	1097.49	5.44005	0.6	0					0.63924		0	253911	0	3.22589e+06	1.08243e+07	1.55495e+07	1.56937e+07	1.3182e+07	8.08873e+06	4.12644e+06	819033	1.365e+06	0	617236	215551	501033	1.69899e+06	1.28616e+06	1.36961e+06	0	0	190413	0	0	0
LAKDPRIAATMENAQKGEIM	323	342	3	0	729.714	7	17	9.32427	9.54793	732.414	6.69572	0.6	0					0.113281		113387	767583	6.11813e+06	1.75639e+07	3.52817e+07	4.89186e+07	5.77558e+07	6.70656e+07	7.52222e+07	6.76851e+07	6.08928e+07	4.66796e+07	2.98119e+07	1.76559e+07	8.2933e+06	1.03187e+06	147168	1.61515e+06	0	233574	1.1133e+06	0	148629	405080	253717
LAKDPRIAATMENAQKGEIMPNIPQM	323	348	3	0	956.491	8	21	10.1188	10.3887	959.326	6.61945	1	0	0.496563	0.50991		-1	0.162639		0	0	0	465230	1.00449e+06	1.70937e+07	3.93669e+07	5.98898e+07	6.72154e+07	6.64173e+07	4.8561e+07	3.01548e+07	1.55046e+07	1.97422e+06	804345	184999	0	267104	0	0	1.19019e+06	190787	0	257140	311541	0	0	0	0	46264
LAKDPRIAATMENAQKGEIMPNIPQMSA	323	350	2	0	1513.27	8	23					-1
LAKDPRIAATMENAQKGEIMPNIPQMSA	323	350	3	0	1009.18	8	23	9.76105	9.91138	1013.32	10.4586	0.6	1					0.16623		0	1.14065e+06	0	548783	909431	9.79545e+06	3.71081e+07	7.15365e+07	1.19823e+08	1.55781e+08	1.76863e+08	1.81969e+08	1.55331e+08	1.42871e+08	1.24465e+08	1.21532e+08	1.17825e+08	9.70389e+07	7.06633e+07	4.3321e+07	2.39044e+07	1.14672e+07	2.40676e+06	595320	0	150972	0	18144.8	34286.5	0
LAKDPRIAATMENAQKGEIMPNIPQMSA	323	350	4	0	757.137	8	23	9.76105	9.99435	760.255	10.4986	0.6	1					0.325413		194280	618406	836059	597346	5.08456e+06	1.51068e+07	4.00076e+07	8.53934e+07	1.38138e+08	1.80345e+08	2.12382e+08	1.78316e+08	1.73285e+08	1.315e+08	1.2008e+08	4.91142e+07	3.5806e+07	2.85732e+07	2.29975e+07	1.28851e+07	7.30252e+06	4.5305e+07	1.28564e+06	1.1551e+06	2.41816e+06	7.62089e+07	2.12744e+06	2.56545e+06	41650.6	1.50741e+07
LAKDPRIAATMENAQKGEIMPNIPQMSAF	323	351	3	0	1058.2	8	24	10.9444	11.6295	1061.92	9.05827	0.6	0					0.144226		0	0	3429.01	479955	8.31867e+06	4.11037e+07	1.57005e+08	4.02048e+08	7.37632e+08	1.11296e+09	1.39013e+09	1.42393e+09	1.27053e+09	9.8226e+08	6.31723e+08	3.63155e+08	1.95807e+08	9.01912e+07	4.02104e+07	1.99598e+07	1.34576e+07	7.95407e+06	3.31962e+06	4.90122e+06	2.70965e+06	3.3808e+06	3.33925e+06	1.52546e+06	5.24644e+06	769006
LAKDPRIAATMENAQKGEIMPNIPQMSAF	323	351	4	0	793.904	8	24	10.9444	11.5672	796.677	9.01294	0.6	0					0.438385		296835	332035	538593	1.51906e+06	2.62393e+06	1.86751e+07	7.47444e+07	1.76902e+08	3.21665e+08	4.63459e+08	5.86219e+08	6.15105e+08	5.21504e+08	4.03228e+08	2.42298e+08	1.38613e+08	7.03644e+07	2.8705e+07	894637	1.47731e+06	1.69997e+06	641485	2.8149e+06	6748.75	2.13387e+06	504615	6.62447e+06	575679	2.02865e+06	2.36791e+06
AKDPRIAA	324	331	2	0	421.248	4	5	5.2373	5.5777	422.416	1.85332	0.6	0					0.0543423		1.13686e+07	6.82362e+07	1.12774e+08	8.33692e+07	3.65338e+07	9.51639e+06	2.46422e+06	340763	11849.5	86287.9
AKDPRIAAT	324	332	2	0	471.772	4	6	4.87442	5.16382	473.021	1.96099	0.6	0					0.0749775		1.7528e+06	2.02139e+07	3.52366e+07	2.85207e+07	1.45852e+07	5.38181e+06	418933	32208.4	0	0	0
AKDPRIAATM	324	333	2	0	537.292	5	7	6.88765	6.97092	538.829	2.38598	0.6	0					0.0568917		0	3.19566e+07	5.67727e+07	4.75134e+07	2.49472e+07	1.37296e+07	9.22137e+06	7.50342e+06	3.92086e+06	256866	144799	0	70986.6
AKDPRIAATME	324	334	2	0	601.814	5	8	6.63732	6.75208	603.082	1.77825	1	0	0.139053	-0.175835	-1	0	0.0394483		1.46178e+07	8.32837e+07	1.29431e+08	1.05242e+08	5.50693e+07	2.26048e+07	6.81334e+06	1.97649e+06	841499	458125	0	233387	129940	231615
AKDPRIAATME	324	334	3	0	401.545	5	8	4.9698	5.06433	404.522	8.17471	1	0	3.215	-0.265302	-1	-8	0.0605756		0	0	161268	0	0	40709.8	0	2.70225e+06	9.501e+06	9.86386e+06	5.8943e+06	3.02902e+06	249496	0
AKDPRIAATMENAQKGEIM	324	342	2	0	1037.52	7	16					-1
AKDPRIAATMENAQKGEIM	324	342	3	0	692.019	7	16					-1
AKDPRIAATMENAQKGEIMPNIPQMSA	324	350	2	0	1456.72	8	22					-1
AKDPRIAATMENAQKGEIMPNIPQMSA	324	350	4	0	728.866	8	22					-1
AKDPRIAATMENAQKGEIMPNIPQMSAF	324	351	3	0	1020.51	8	23	10.851	11.2869	1023.92	8.21871	0.6	0					0.34525		727470	0	0	1.90294e+06	1.14619e+07	6.89606e+07	2.61334e+08	3.74727e+08	5.95609e+08	9.12307e+08	8.00734e+08	7.10619e+08	5.61672e+08	3.40512e+08	1.90317e+08	9.77362e+07	3.50197e+07	1.01686e+07	7.34358e+06	797560	200867	328086	0	23324	4.56198e+06	0	0	2.63504e+07	0	58722.4
AKDPRIAATMENAQKGEIMPNIPQMSAF	324	351	4	0	765.633	8	23	10.8821	11.1624	768.126	7.9677	1	0	0.616629	0.556486	1	1	0.0679006		0	158080	3.40681e+06	814457	0	2.11241e+07	5.87815e+07	9.76547e+07	1.49922e+08	1.95253e+08	1.96336e+08	1.7274e+08	1.2874e+08	8.16651e+07	4.12593e+07	1.73075e+07	7.48254e+06	3.73305e+06	1.64821e+06	2.97219e+06	566603	373994	127576	952945	131548	0	0	148147	117089	0
PRIAATME	327	334	2	0	444.734	5	6	6.77815	6.96572	446.059	2.06923	0.4	1					0.463432		1.48042e+06	4.43259e+06	2.40694e+06	2.8307e+06	1.19793e+06	765355	438453	74155.7	0	184185	280557	385683
TMENAQKGEIMPNIPQMSA	332	350	2	0	1045.49	7	15	9.66762	9.76105	1054.07	15.7375	0.4	1					0.606193		0	36729	730428	0	7.38349e+06	2.41381e+06	1.91935e+07	4.34664e+06	7.80133e+06	563654	488301	0	2.15064e+06	0	2.8142e+06	586366	9.2096e+06	4.35423e+07	4.67187e+07	7.45039e+07	5.26185e+07	2.7017e+07	1.12365e+07
TMENAQKGEIMPNIPQMSAF	332	351	2	0	1119.02	7	16	11.2091	11.3906	1123.1	6.63715	1	0	0.879768	0.119393	1	-1	0.306389		0	0	0	0	3.42454e+06	1.96654e+07	3.94653e+07	5.60282e+07	5.29339e+07	4.11398e+07	2.19571e+07	4.7118e+06	718285	0	0	0	0	0	0	0	0	462873	788313	7.93715e+06
TMENAQKGEIMPNIPQMSAF	332	351	3	0	746.351	7	16					-1
MENAQKGEIMPNIPQMSA	333	350	2	0	994.966	7	14					-1
ENAQKGEIMPNIPQMSAF	334	351	2	0	1002.98	7	14					-1
ENAQKGEIMPNIPQMSAF	334	351	3	0	668.989	7	14					-1
NAQKGEIM	335	342	2	0	445.724	5	6	6.38333	6.85638	447.092	2.16317	1	0	0.670896	1.40842		1	0.331714		1.12223e+07	6.26838e+07	6.78901e+07	4.0495e+07	1.64358e+07	8.37891e+06	8.75904e+06	1.04488e+07	6.97734e+06	1.43789e+06	484994	1.73771e+06
NAQKGEIMPNIPQM	335	348	2	0	785.889	6	10					-1
NAQKGEIMPNIPQMSA	335	350	2	0	864.924	6	12	9.1529	9.65197	868.118	5.25124	0.6	0					0.0977073		160191	349876	4.63602e+06	5.15115e+07	1.46293e+08	2.59518e+08	3.24064e+08	2.99507e+08	1.92807e+08	1.0926e+08	4.17827e+07	1.15477e+07	626063	807242	186766	0	0	0	0
NAQKGEIMPNIPQMSAFWYAVRTAVINAASGRQTVDE	335	371	3	0	1355.34	9	33					-1
PNIPQMSA	343	350	1	0	857.419	4	5	7.61995	7.6873	861.28	3.29966	0.4	0					0.370506		0	0	900709	5.54193e+06	6.82397e+06	2.91046e+06	231948	454957	0	0
PNIPQMSA	343	350	2	0	429.213	4	5	7.55778	7.69767	430.932	2.87649	1	0	1.49713	-0.0647743	1	-1	0.199746		483531	700041	1.28989e+07	2.3137e+07	2.40112e+07	1.08929e+07	223278	0	0	0
PNIPQMSAF	343	351	1	0	1004.49	5	6	9.85435	10.0255	1013.15	7.98575	0.4	1					0.330988		0	258339	0	206243	610917	9.91165e+06	2.93283e+07	1.94864e+08	4.35047e+08	3.47322e+08	2.44646e+08	9.64195e+07
PNIPQMSAF	343	351	2	0	502.747	5	6	10.3368	10.555	504.957	3.74721	1	0	1.68655	0.281893	-1	1	0.0648541		154619	4.27461e+06	2.39948e+07	6.03272e+07	9.43198e+07	9.13512e+07	5.04793e+07	1.68288e+07	1.86348e+06	237986	110538	1.2424e+06
FWYA	351	354	1	0	586.266	3	2	10.9132	11.5672	587.229	0.573399	1	0	0.386873	2.20854		0	0.194761		8.87146e+07	1.30829e+08	6.29129e+07	5.43771e+06	364030	565263
FWYAVRT	351	357	1	0	942.483	4	5	9.7766	10.5446	945.277	2.19783	1	0	0.974963	2.71284	1	0	0.33992		2.1509e+07	1.46239e+08	3.67561e+08	4.91445e+08	2.94187e+08	5.77387e+07	3.20302e+06	398391	282901	309375
FWYAVRT	351	357	2	0	471.745	4	5	9.97878	10.6642	472.996	1.90515	1	0	0.749771	2.34731	1	0	0.0486705		1.32101e+08	6.31736e+08	1.08666e+09	9.4736e+08	4.78904e+08	1.67614e+08	3.96005e+07	6.97778e+06	922750	692297
FWYAVRTAV	351	359	2	0	556.798	5	7	9.05957	9.35543	562.271	10.2445	0.4	1					0.264955		0	634106	193429	854559	6239.75	137568	34419.1	759022	1.75768e+06	2.45723e+06	1.59115e+07	2.57961e+07	3.57894e+07
FWYAVRTAVINA	351	362	2	0	705.88	5	10	11.0223	11.7749	708.281	3.92571	0.6	0					0.223169		604400	3.20654e+06	3.24914e+07	8.90094e+07	1.1516e+08	1.1427e+08	8.40299e+07	4.53251e+07	1.88661e+07	6.22869e+06	1.01586e+06	715555	736129	1.06047e+06	699708	860288
FWYAVRTAVINAASGRQTVDE	351	371	2	0	1177.6	6	19	11.1158	11.5412	1182.64	8.69259	0.6	0					0.320301		580890	1678.29	347079	0	1.92613e+06	9.54862e+06	3.21329e+07	5.69303e+07	8.39611e+07	9.46373e+07	1.01568e+08	8.40902e+07	6.82239e+07	4.17117e+07	2.6854e+07	6.1272e+06	3.53423e+06	290559	1.19855e+06	0	908603	0	539565	423793	2.15094e+06	5.70699e+06
FWYAVRTAVINAASGRQTVDE	351	371	3	0	785.401	6	19	10.9288	11.427	788.862	8.98772	0.6	1					0.303633		379205	43352.5	1.71498e+06	9.33514e+06	4.40458e+07	1.28966e+08	2.54139e+08	4.11447e+08	5.2379e+08	5.65774e+08	5.38373e+08	4.38176e+08	4.44087e+08	2.03138e+08	1.21726e+08	3.99436e+08	3.06372e+07	1.28837e+07	9.01073e+07	546695	0	4.00402e+07	347133	15384.7	2.89168e+07	465134
FWYAVRTAVINAASGRQTVDEALKDAQTGTD	351	381	3	0	1118.9	8	29	11.9257	12.6463	1125.35	17.3966	1	0	1.59171	2.5031	0	0	0.277918		0	0	0	0	0	321716	696127	2.9641e+06	4.64201e+06	9.1758e+06	1.37279e+07	1.7268e+07	2.8147e+07	4.25569e+07	6.54807e+07	1.07264e+08	1.62124e+08	2.28706e+08	2.87869e+08	3.14056e+08	3.47308e+08	2.92497e+08	2.32949e+08	1.72764e+08	1.01304e+08	5.92397e+07	3.3272e+07	9.47974e+06	1.50579e+06	2.40555e+06
FWYAVRTAVINAASGRQTVDEALKDAQTGTD	351	381	4	0	839.423	8	29	12.1141	12.1453	844.179	17.0541	0.6	0					0.0401495		0	0	112084	112482	0	81947.7	170885	466681	1.05082e+06	1.83527e+06	1.72593e+06	2.78534e+06	4.33152e+06	4.29203e+06	8.27193e+06	1.25748e+07	1.60878e+07	2.07791e+07	2.61012e+07	3.04439e+07	2.9854e+07	2.70029e+07	2.03313e+07	1.35718e+07	9.99357e+06	4.78328e+06	2.26276e+06	1.21527e+06	765780	0
WYAVRT	352	357	1	0	795.415	4	4	8.3397	8.84352	797.582	1.6779	0.4	0					0.411253		3.82684e+07	1.80746e+08	2.16859e+08	1.38593e+08	5.50419e+07	1.05411e+07	1.26791e+07	4.95131e+06	1.07356e+06
WYAVRT	352	357	2	0	398.211	4	4	8.30857	8.82793	399.237	1.56331	1	0	0.787464	1.61322	1	1	0.0279026		1.52961e+08	6.61521e+08	8.05109e+08	5.04998e+08	1.92422e+08	5.03972e+07	6.38887e+06	407569	1.06933e+06
WYAVRTAVINA	352	362	2	0	632.346	5	9	9.51152	9.85435	635.011	4.56219	0.6	1					0.333198		1.49618e+06	2.83672e+07	1.01388e+08	1.71441e+08	2.06466e+08	1.87479e+08	9.86853e+07	5.62735e+07	1.16163e+07	6.39934e+06	9.28773e+06	7.21034e+07	5.08199e+07	1.93135e+07	3.2002e+06
WYAVRTAVINAASGRQ	352	367	2	0	881.971	6	14					0
WYAVRTAVINAASGRQTVD	352	370	2	0	1039.54	6	17					-1
WYAVRTAVINAASGRQTVD	352	370	3	0	693.364	6	17					-1
WYAVRTAVINAASGRQTVDE	352	371	2	0	1104.06	6	18	9.4959	9.88545	1109.52	9.61438	0.6	0					0.290581		369205	474049	37509.2	246759	0	3.55304e+06	1.19956e+07	3.54491e+07	6.23025e+07	1.00149e+08	1.27586e+08	1.31066e+08	1.14437e+08	8.23335e+07	4.76101e+07	2.72612e+07	7.82176e+06	1.20908e+06	180561	0	1.00792e+06	3.22266e+06	880375	386429	0
WYAVRTAVINAASGRQTVDE	352	371	3	0	736.378	6	18	9.4959	9.97878	739.973	9.49576	0.6	0					0.127807		505308	994927	1.63342e+06	1.42181e+06	7.58827e+06	2.58898e+07	5.9105e+07	1.38319e+08	2.44988e+08	3.62439e+08	4.41703e+08	4.42551e+08	4.03165e+08	2.99267e+08	1.76416e+08	1.02434e+08	3.75579e+07	1.26834e+07	4.9756e+06	384553	143938	438796	265605	238444	199628
WYAVRTAVINAASGRQTVDEAL	352	373	2	0	1196.12	6	20					0
WYAVRTAVINAASGRQTVDEAL	352	373	3	0	797.752	6	20					0
WYAVRTAVINAASGRQTVDEALKDAQTGTD	352	381	2	0	1604.31	7	28					-1
WYAVRTAVINAASGRQTVDEALKDAQTGTD	352	381	3	0	1069.87	7	28	10.7264	11.3336	1076.25	17.286	0.6	0					0.21951		606974	417147	558697	323904	0	174859	0	534766	2.0709e+06	5.34744e+06	1.2982e+07	2.66811e+07	4.48047e+07	7.55803e+07	1.3288e+08	2.09559e+08	3.17031e+08	4.67391e+08	5.46142e+08	6.01808e+08	6.10811e+08	4.88867e+08	3.69884e+08	2.72241e+08	1.48792e+08	7.24289e+07	3.58294e+07	5.20753e+06	35583.7	2.31778e+06
WYAVRTAVINAASGRQTVDEALKDAQTGTD	352	381	4	0	802.656	7	28	10.8354	10.9911	807.352	16.9305	1	0	1.6101	0.00531091	1	0	0.17023		2.47045e+06	292983	428440	1.22738e+06	1.54926e+07	329040	164184	550514	2.31677e+06	2.85267e+06	6.03423e+06	1.01773e+07	1.55309e+07	2.4027e+07	4.90168e+07	7.21155e+07	1.14326e+08	1.40746e+08	1.69883e+08	1.78266e+08	1.73539e+08	1.49144e+08	1.06472e+08	7.47512e+07	4.13717e+07	1.90669e+07	7.69802e+06	3.19566e+06	188091	270800
WYAVRTAVINAASGRQTVDEALKDAQTGTDYDIPTTENL	352	390	3	0	1418.7	9	36	11.4893	11.6763	1427.41	23.6412	0.6	0					0.280622		0	0	312785	0	0	0	0	0	0	0	0	0	0	0	0	0	0	0	1.42392e+06	548988	3.79669e+06	1.45392e+07	1.64745e+07	2.00244e+07	4.43009e+07	3.19496e+07	3.33931e+07	3.93252e+07	2.12476e+07	1.49444e+07
WYAVRTAVINAASGRQTVDEALKDAQTGTDYDIPTTENL	352	390	4	0	1064.28	9	36	11.4737	11.7541	1070.59	22.7738	0.6	0					0.150963		299109	0	0	0	0	548570	0	499903	234770	799005	0	721058	0	538163	576220	0	470449	4.71395e+06	3.58219e+06	1.13249e+07	1.65731e+07	4.04824e+07	4.49915e+07	6.19706e+07	7.35188e+07	8.04373e+07	8.15041e+07	7.65631e+07	5.59327e+07	4.3218e+07
YAVRT	353	357	1	0	609.335	3	3	5.37932	5.8951	611.015	1.32593	0.4	0					0.165324		2.07308e+07	9.99347e+07	9.60481e+07	3.77112e+07	7.83996e+06	729120	0
YAVRT	353	357	2	0	305.171	3	3	5.36358	5.86388	306.037	1.37743	1	0	1.05027	1.52891	1	1	0.0410463		7.50462e+07	2.96111e+08	2.86489e+08	1.27524e+08	3.5061e+07	5.84108e+06	885302
YAVRTAVINA	353	362	1	0	1077.61	4	8					0
YAVRTAVINA	353	362	2	0	539.306	4	8	7.52672	7.9052	541.204	3.16273	1	0	0.804827	0.990262	1	1	0.0899801		2.29192e+06	3.26078e+07	9.26742e+07	1.52383e+08	1.64078e+08	1.17431e+08	6.10444e+07	1.85083e+07	1.0421e+06	0	0	0	462925
YAVRTAVINAASGRQ	353	367	3	0	526.29	5	13	6.76252	6.90327	528.41	5.45423	0.4	1					1.383		2.9584e+06	1.29984e+06	304825	97057.1	0	0	0	0	0	0	875511	1.05061e+06	313730	296598	595066	400116	123513	415700	147889
YAVRTAVINAASGRQTVD	353	370	2	0	946.503	6	16	8.11823	8.29295	951.758	9.42277	1	0	1.54955	0.089251	1	-1	0.268503		6715.06	20183	202734	20980.5	138550	155970	492672	1.54302e+06	7.44883e+06	1.08283e+07	1.33633e+07	1.20016e+07	9.76858e+06	4.73409e+06	2.79379e+06	467377	0	0	0	0	0	0	517334
YAVRTAVINAASGRQTVD	353	370	3	0	631.338	6	16	8.10263	8.27408	634.741	9.12356	1	0	1.47761	0.0748065	1	-1	0.173219		86659.6	205906	164279	138878	91457.6	103036	902128	5.33264e+06	9.3804e+06	1.10066e+07	1.60835e+07	1.51828e+07	1.09353e+07	6.12637e+06	2.13247e+06	174670	138631	127512	0	47407.5	59204.7	3392.81	32137
YAVRTAVINAASGRQTVDE	353	371	2	0	1011.02	6	17	8.02463	8.47983	1016.58	9.96326	0.6	0					0.455928		147337	0	170925	127859	4.08857e+06	7.53526e+06	3.67835e+07	7.6404e+07	1.37341e+08	2.00279e+08	2.52009e+08	2.49464e+08	2.09896e+08	1.62975e+08	1.04152e+08	7.05862e+07	4.37342e+07	2.27093e+07	8.23545e+06	1.95412e+06	0	9.7806e+06	0	6.61437e+06
YAVRTAVINAASGRQTVDE	353	371	3	0	674.352	6	17	8.05583	8.47983	677.838	9.30069	0.6	0					0.188472		219377	726116	1.63807e+06	4.99327e+06	1.13154e+07	3.23437e+07	6.17147e+07	1.31502e+08	2.21427e+08	3.00168e+08	3.70035e+08	3.68624e+08	2.7831e+08	2.05652e+08	1.17591e+08	4.47764e+07	2.13823e+07	8.06814e+06	3.06079e+06	2.38511e+06	3.66761e+06	2.96411e+06	1.37111e+06	728269
YAVRTAVINAASGRQTVDEA	353	372	3	0	698.031	6	18	8.52658	8.82275	700.889	7.37636	0.6	0					0.27839		466806	3.28075e+07	1.06848e+06	4.98454e+06	1.97618e+07	4.82259e+07	9.90934e+07	1.44165e+08	1.92185e+08	2.10987e+08	1.74451e+08	1.29342e+08	7.31839e+07	2.59739e+07	8.47509e+06	915903	609816	294758	881545	11836.2	293655	394384	20155.6	98032.3	0
YAVRTAVINAASGRQTVDEAL	353	373	3	0	735.726	6	19					0
YAVRTAVINAASGRQTVDEALKDAQTGTD	353	381	3	0	1007.85	7	27	9.76105	9.99435	1013.29	14.6167	0.6	0					0.133371		0	0	661049	670025	266367	3.54427e+06	6.22842e+06	1.4306e+07	1.57079e+07	3.89661e+07	1.00246e+08	1.82847e+08	2.9157e+08	3.77356e+08	4.28579e+08	4.24732e+08	3.76481e+08	3.39122e+08	3.1397e+08	3.06249e+08	2.78561e+08	2.25008e+08	1.71254e+08	1.05172e+08	5.51307e+07	2.82091e+07	1.17143e+07	2.43824e+06	630171	827644
VRTAVINA	355	362	2	0	422.256	4	6					-1
VRTAVINAASGRQTVDE	355	371	2	0	893.974	6	15	6.6686	6.84073	899.074	9.1929	1	0	1.64163	0.0778281	1	0	0.344027		0	72585.5	0	0	0	536980	718307	1.9064e+06	4.20525e+06	6.89186e+06	8.70624e+06	8.07171e+06	5.53418e+06	2.29533e+06	723443	412360	118550	221546	0	0	0	0
VRTAVINAASGRQTVDE	355	371	3	0	596.318	6	15					-1
AVINA	358	362	1	0	487.287	3	3	5.62977	6.0412	488.811	1.24578	1	0	0.881448	1.13596		1	0.0923916		8.96534e+07	2.3794e+08	2.29753e+08	8.06285e+07	1.15933e+07	106875	0
AVINAASGRQ	358	367	2	0	493.773	4	8	5.22153	5.35307	496.754	5.41467	1	0	1.88775	-0.101696		0	0.157112		146497	190762	216641	907542	3.59578e+06	6.78084e+06	6.87362e+06	6.61536e+06	2.69368e+06	1.42361e+06	179358	35502.4	49472.1
AVINAASGRQTVD	358	370	2	0	651.344	5	11	6.02028	6.18398	655.444	7.47062	0.6	0					0.0885156		7164.37	58494.9	51547	113498	1.15704e+06	4.25972e+06	1.04039e+07	1.65094e+07	2.06735e+07	1.98798e+07	1.3195e+07	6.52301e+06	1.23414e+06	47953.5	36227.8	0	0
AVINAASGRQTVDE	358	371	1	0	1430.72	5	12	6.22602	6.36238	1439.1	7.5754	1	0	1.71251	-0.0803242	1	0	0.357801		0	0	0	0	90920	196425	838285	2.5902e+06	3.60796e+06	3.3566e+06	2.53581e+06	458760	0	0	0	0	0	0
AVINAASGRQTVDE	358	371	2	0	715.865	5	12	6.16298	6.60603	720.172	7.8119	1	0	1.78833	1.27576	1	0	0.212064		0	943078	4.84264e+06	2.28662e+07	5.90499e+07	1.5108e+08	3.15265e+08	5.35601e+08	6.86903e+08	6.88606e+08	5.40009e+08	2.96889e+08	1.38994e+08	6.91167e+07	4.39997e+07	1.99757e+07	9.48369e+06	1.01981e+06
AVINAASGRQTVDEA	358	372	2	0	751.384	5	13	6.68423	7.2153	752.798	1.98671	0.4	0					1.48759		7.77957e+07	1.04909e+06	3.22064e+07	733940	4.1531e+06	339205	1.94148e+06	1.97831e+06	4.2139e+06	5.83676e+06	4.39128e+06	2.93539e+06	1.1498e+06	888638	1.65611e+06	5.37485e+06	326702	106682	248911
AVINAASGRQTVDEAL	358	373	2	0	807.926	5	14	8.511	8.79158	813.073	9.37974	1	0	1.86138	0.55737		-1	0.216041		0	139518	0	918447	128446	2.42037e+06	3.53863e+06	1.68759e+07	2.82145e+07	4.67285e+07	5.78145e+07	5.2868e+07	4.04283e+07	2.27507e+07	9.08811e+06	2.3628e+06	478419	325003	160427	81383.6
AVINAASGRQTVDEALKDAQTGTD	358	381	3	0	811.073	6	22	9.41785	9.82325	816.532	15.0108	0.6	0					0.106444		0	891383	127578	228570	6.26337e+06	4.74501e+06	1.82886e+07	3.36025e+07	4.52368e+07	5.70555e+07	7.78828e+07	1.08493e+08	1.8167e+08	3.0833e+08	4.74146e+08	6.82836e+08	8.56926e+08	8.58781e+08	7.91876e+08	5.89003e+08	3.60829e+08	1.86379e+08	8.40321e+07	2.56747e+07	2.7615e+06	912219	1.89086e+06	691006	716681
AVINAASGRQTVDEALKDAQTGTDYDIPTTENL	358	390	3	0	1159.9	8	30	10.4926	10.9652	1167.36	20.378	0.6	0					0.423273		0	364944	330563	0	17214.5	806008	555448	0	281008	0	353017	366183	0	5.27124e+06	1.6345e+07	2.89731e+07	3.70321e+07	4.81476e+07	7.93205e+07	1.01536e+08	1.2156e+08	1.68256e+08	1.9561e+08	2.0276e+08	1.96821e+08	1.62074e+08	1.25534e+08	7.5555e+07	3.36459e+07	1.74895e+07
AVINAASGRQTVDEALKDAQTGTDYDIPTTENL	358	390	4	0	870.18	8	30	10.5238	10.851	875.636	19.8294	0.6	0					0.51227		375522	0	714936	455596	181889	0	0	458373	275991	1.19478e+06	169449	0	586248	1.11584e+06	7.04597e+06	7.14856e+06	1.86231e+07	2.22837e+07	3.21828e+07	3.56994e+07	4.94174e+07	5.01622e+07	5.91657e+07	5.76352e+07	5.45828e+07	4.06844e+07	2.78152e+07	8.54494e+06	3.61914e+06	1.95562e+06
INAASGRQTVDE	360	371	2	0	630.813	5	10	5.19005	5.42122	634.65	6.97652	1	0	1.96783	0.33886		1	0.143122		112872	48070.2	43801.2	33584.5	603479	3.72569e+06	1.06104e+07	1.52327e+07	1.66997e+07	1.21701e+07	6.91515e+06	442280	54198.5	0	0	0
INAASGRQTVDEALKDAQTGTD	360	381	3	0	754.372	6	20					-1
ASGRQTVDE	363	371	2	0	481.731	4	7	3.79372	4.44312	484.448	4.9146	1	0	1.98489	2.1882		-1	0.0679338		0	1.31287e+06	1.40066e+07	4.85507e+07	1.08894e+08	1.56401e+08	1.54864e+08	9.79967e+07	3.84493e+07	1.00353e+07	893509	232211
ASGRQTVDEAL	363	373	2	0	573.791	5	9	7.04368	7.2153	580.077	11.9343	0.4	1					0.171888		73197.1	102199	0	0	906258	0	87347.3	91720	0	0	789328	7.27162e+06	1.49151e+07	1.91912e+07	1.46138e+07
ASGRQTVDEALKD	363	375	2	0	695.352	5	11					-1
ASGRQTVDEALKDAQTGTD	363	381	2	0	981.972	6	17	8.32413	8.776	988.494	11.9557	0.6	0					0.166913		0	0	0	0	0	573090	1.80052e+06	4.86584e+06	1.58478e+07	4.24501e+07	8.02549e+07	1.40938e+08	1.98038e+08	2.25878e+08	2.09223e+08	1.5289e+08	8.8407e+07	3.50093e+07	8.89879e+06	621897	0	1.09656e+06	141276	978396
ASGRQTVDEALKDAQTGTD	363	381	3	0	654.984	6	17	8.32413	8.776	659.249	11.7053	0.6	0					0.146165		0	821044	144321	331557	355629	3.30764e+06	8.2167e+06	7.69465e+06	2.6659e+07	5.90441e+07	9.22667e+07	1.72426e+08	2.30537e+08	2.30928e+08	2.29741e+08	1.63324e+08	7.31285e+07	3.81789e+07	9.83728e+06	89132	603439	206121	1.03086e+06	942263
ASGRQTVDEALKDAQTGTDYDIPTTENL	363	390	3	0	1003.81	7	25	9.79215	10.29	1012.58	24.5962	1	1	3.06885	1.51822		-9	0.506592		3.24785e+06	228403	0	1.12966e+06	28542.5	258339	0	0	238468	62478.7	0	927936	518840	2.88068e+06	2.47389e+06	1.95408e+07	3.46807e+07	5.67033e+07	8.51785e+07	1.02284e+08	1.20328e+08	1.49119e+08	2.37161e+08	3.58838e+08	5.26308e+08	6.5377e+08	7.32796e+08	7.08525e+08	6.30854e+08	5.48247e+08
TVDEALKDAQTGTD	368	381	2	0	732.347	5	12	7.35567	7.4179	736.759	8.0078	1	0	1.85113	-0.408125		1	0.27444		0	0	0	0	0	176491	374878	1.95401e+06	2.31962e+06	4.40469e+06	2.7054e+06	843341	0	0	0	0	119970	0
EALKDAQTGTDYDIPTTENL	371	390	2	0	1098.02	6	17					-1
ALKDAQTGTD	372	381	1	0	1019.5	4	8	4.0482	4.60395	1025.41	5.34765	1	0	1.85552	1.7741	1	1	0.138667		0	264684	3.96814e+06	2.02822e+07	5.02861e+07	8.37641e+07	1.02034e+08	8.1405e+07	4.45168e+07	1.30972e+07	1.48179e+06	42988.6	0
ALKDAQTGTD	372	381	2	0	510.254	4	8	3.99947	4.68343	513.192	5.31229	0.6	0					0.0616619		5.20117e+06	2.86793e+07	1.02414e+08	2.98357e+08	6.84548e+08	1.1235e+09	1.3277e+09	1.05988e+09	5.8345e+08	2.10446e+08	5.64934e+07	1.10017e+07	456811
ALKDAQTGTDYDIPTTENL	372	390	2	0	1033.5	6	16	9.07512	9.32427	1039.51	10.8301	1	0	1.88792	0.418379	1	-1	0.177877		0	230567	211194	0	1.1928e+06	1.84789e+06	8.14384e+06	2.00647e+07	4.77388e+07	8.66638e+07	1.37608e+08	1.82514e+08	1.91805e+08	1.64607e+08	1.17551e+08	6.68426e+07	4.00912e+07	6.6534e+06	1.80277e+07	0	1.30177e+07	0	3.53174e+06
ALKDAQTGTDYDIPTTENL	372	390	3	0	689.336	6	16					-1
KDAQTGTDYDIPTTENL	374	390	2	0	941.439	6	14	8.66685	8.74482	948.86	13.7626	0.4	1					0.268759		0	0	0	0	143165	0	0	0	0	377857	4.94568e+06	0	0	4.77397e+07	3.62844e+07	4.45762e+07	3.49373e+07	1.98187e+07	8.34193e+06	2.13896e+06	893138
YDIPTTE	382	388	1	0	838.383	4	4	7.23092	7.3141	841.602	2.72798	0.4	0					0.244162		0	0	1.60862e+06	4.4833e+06	2.89582e+06	318592	0	0	0
YDIPTTEN	382	389	1	0	952.426	4	5	6.77815	6.82508	956.26	3.28409	0.4	0					0.299558		0	0	168336	1.31957e+06	1.91448e+06	878852	0	0	0	0
YDIPTTENL	382	390	1	0	1065.51	4	6	9.1529	9.66762	1070.36	4.22874	0.4	0					0.077969		0	8.91623e+06	8.26747e+07	2.91966e+08	6.08447e+08	7.43866e+08	5.18204e+08	2.01153e+08	4.11936e+07	1.42418e+06	164664
YDIPTTENL	382	390	2	0	533.259	4	6	9.1529	9.75068	535.609	4.07877	1	0	1.89914	1.95996	1	-1	0.0325104		1.76522e+07	1.39819e+08	5.54456e+08	1.60514e+09	2.85084e+09	3.23113e+09	2.13504e+09	8.03739e+08	2.26484e+08	4.32037e+07	1.29364e+07
YFQGHM	391	396	1	0	782.329	4	4					0
YFQGHM	391	396	2	0	391.668	4	4	7.74432	8.10783	393.118	2.35182	1	0	1.54582	0.924083	1	1	0.0980226		255970	3.436e+07	8.84876e+07	1.06361e+08	5.87429e+07	8.84551e+06	478349	1.13305e+07	0
YFQGHMASM	391	399	1	0	1071.44	5	7	8.7604	8.8539	1076.31	4.0903	0.4	0					0.272413		0	0	0	2.0963e+06	6.38766e+06	6.82056e+06	5.45836e+06	739766	151939	0	0	0	0
YFQGHMASM	391	399	2	0	536.223	5	7	8.69803	9.07512	538.605	3.98183	1	0	1.47226	0.984072	1	1	0.119239		178111	6.66673e+06	3.22724e+07	8.42066e+07	1.42412e+08	1.59392e+08	1.17339e+08	5.33042e+07	1.5215e+07	1.77005e+06	107186	148871	75428.2
YFQGHMASMTGGQQMGRGSSPQKPIV	391	416	2	0	1390.66	8	22	8.79158	8.88847	1399.06	14.968	1	0	1.90132	-0.254911	1	0	0.175742		0	0	0	0	0	0	0	6097.31	0	16919.2	0	220958	240383	1.42754e+06	4.07129e+06	7.39344e+06	9.36498e+06	8.62804e+06	8.24628e+06	5.09986e+06	3.0963e+06	438349	310127	15940.9	0	0	0	0	0	0
YFQGHMASMTGGQQMGRGSSPQKPIV	391	416	3	0	927.44	8	22	8.69803	9.01292	933.045	14.9747	1	0	1.9025	0.709037	1	0	0.218384		0	0	0	0	6625.3	0	375278	590449	1.87548e+06	3.62465e+06	6.13827e+06	1.71413e+07	3.03765e+07	6.76744e+07	9.44902e+07	1.27361e+08	1.5132e+08	1.53669e+08	1.41182e+08	1.12981e+08	7.41577e+07	4.36261e+07	1.86485e+07	4.26724e+06	8.91788e+06	207165	0	6.30214e+06	16118	0
YFQGHMASMTGGQQMGRGSSPQKPIV	391	416	4	0	695.832	8	22					-1
YFQGHMASMTGGQQMGRGSSPQKPIVR	391	417	3	0	979.474	8	23	8.11823	8.16502	985.593	16.4338	0.4	1					0.150336		0	0	0	0	0	0	0	0	0	0	0	0	0	160934	1.68345e+06	3.95709e+06	3.23716e+06	3.19218e+06	7.43954e+06	3.59078e+06	3.37052e+06	5.27228e+06	1.03628e+06	386764	670109	0	211700	0	0	0
YFQGHMASMTGGQQMGRGSSPQKPIVR	391	417	4	0	734.857	8	23	8.08703	8.13383	739.324	15.9446	1	0	1.95088	-0.476368	1	1	0.214416		0	0	0	0	0	0	0	0	0	0	0	0	0	0	313934	1.07501e+06	1.34658e+06	1.96237e+06	1.88877e+06	1.90432e+06	786547	491920	465054	0	0	0	0	0	0	0
YFQGHMASMTGGQQMGRGSSPQKPIVRV	391	418	3	0	1012.5	8	24					-1
YFQGHMASMTGGQQMGRGSSPQKPIVRVFLPNKQRTVVPARC	391	432	4	0	1162.1	10	36	9.1529	9.57393	1169.27	25.6642	1	0	2.02647	1.17841	1	1	0.165304		0	0	148829	0	0	0	0	0	0	0	213866	0	190201	0	175772	206815	640685	1.4244e+06	1.75983e+06	1.38354e+06	7.69865e+06	1.02765e+07	2.57733e+07	3.36516e+07	5.22813e+07	7.52234e+07	1.00278e+08	1.13965e+08	1.30574e+08	1.37982e+08
YFQGHMASMTGGQQMGRGSSPQKPIVRVFLPNKQRTVVPARC	391	432	5	0	929.879	10	36	9.12178	9.57393	935.613	25.6492	1	0	2.02487	1.316	1	1	0.078022		214908	0	0	0	0	221713	0	0	149620	0	387052	828015	2.91253e+06	196875	2.82394e+06	6.15988e+06	3.74883e+06	9.89229e+06	4.06811e+06	1.85935e+07	2.43888e+07	3.79694e+07	6.04526e+07	9.96125e+07	1.40521e+08	1.89074e+08	2.59481e+08	3.14711e+08	3.62208e+08	3.56508e+08
YFQGHMASMTGGQQMGRGSSPQKPIVRVFLPNKQRTVVPARC	391	432	6	0	775.067	10	36	9.1529	9.40223	779.832	25.5728	1	0	2.0167	0.419189	1	1	0.0521518		216724	0	112053	0	625445	0	631008	8860.22	289504	100123	865205	977492	2.40958e+06	544347	253824	1.81156e+06	8.35888e+06	7.9294e+06	1.4658e+07	1.66361e+07	3.01317e+06	3.69589e+07	4.71975e+07	8.17017e+07	1.18327e+08	1.59652e+08	1.63427e+08	2.60972e+08	2.74163e+08	2.9047e+08
YFQGHMASMTGGQQMGRGSSPQKPIVRVFLPNKQRTVVPARC	391	432	7	0	664.487	10	36	9.1529	9.35543	668.367	24.1389	1	1	1.86347	0.21225	1	0	0.187665		0	184086	20098	0	9.33738e+07	123571	123523	142636	0	236519	425348	1.17496e+07	871970	1.45907e+06	709035	1.82459e+06	3.32989e+06	2.85412e+06	6.34946e+06	8.50575e+06	1.29391e+07	1.79855e+07	2.9647e+07	4.30788e+07	6.16342e+07	8.96643e+07	1.24776e+08	1.50361e+08	1.64308e+08	1.72142e+08
YFQGHMASMTGGQQMGRGSSPQKPIVRVFLPNKQRTVVPARCGV	391	434	5	0	961.096	10	38					-1
YFQGHMASMTGGQQMGRGSSPQKPIVRVFLPNKQRTVVPARCGV	391	434	6	0	801.082	10	38	9.37105	9.66762	806.033	26.5981	1	0	1.97667	0.628045	1	1	0.0775619		244870	0	0	25518	221812	186387	344489	0	0	0	0	439242	0	382409	1.69131e+06	1.71382e+06	702589	5.34087e+06	2.43928e+06	5.42936e+06	7.41829e+06	8.71673e+06	1.25653e+07	2.74313e+07	3.10974e+07	4.20489e+07	5.85167e+07	8.92653e+07	1.0296e+08	1.26508e+08
YFQGHMASMTGGQQMGRGSSPQKPIVRVFLPNKQRTVVPARCGV	391	434	7	0	686.785	10	38	9.41785	9.65197	690.988	26.3062	1	0	1.94712	0.351905	1	1	0.0782688		255340	0	197557	0	1.57183e+06	0	0	315055	0	931477	594919	1.57297e+07	623444	584138	591866	1.0794e+06	1.06619e+06	992196	5.88571e+06	4.40696e+06	1.98357e+06	4.44799e+06	9.28063e+06	8.56048e+06	1.90415e+07	3.92641e+07	4.22047e+07	4.91421e+07	6.31335e+07	7.06086e+07
YFQGHMASMTGGQQMGRGSSPQKPIVRVFLPNKQRTVVPARCGV	391	434	8	0	601.063	10	38					-1
YFQGHMASMTGGQQMGRGSSPQKPIVRVFLPNKQRTVVPARCGVT	391	435	6	0	817.923	10	39	9.16847	9.46468	823.067	27.6994	1	0	2.01626	0.626497		-1	0.100592		0	0	0	0	0	0	0	0	0	260459	0	0	180975	0	906274	1.27916e+06	0	0	3.12895e+06	1.26131e+06	1.36354e+06	4.6605e+06	3.83442e+06	6.37076e+06	1.19001e+07	1.83828e+07	2.7412e+07	4.43942e+07	5.35683e+07	6.77251e+07
TGGQQMGRGSSPQKPIV	400	416	2	0	864.446	6	13	7.8222	7.99347	866.407	2.86684	0.5	0					0.131909		1.13298e+06	6.23573e+06	1.72804e+07	2.62003e+07	2.75895e+07	2.23383e+07	1.41792e+07	6.31879e+06	693808	0	0	0	0	0	0	0	0	0	0	0
TGGQQMGRGSSPQKPIVRVFLPNKQRTVVPARC	400	432	4	0	898.991	8	27	8.55775	8.6045	904.504	19.8184	1	0	2.10773	-0.476589	1	0	0.418623		309389	0	181836	0	0	0	155796	0	0	0	0	0	0	0	0	0	0	174312	892491	1.55307e+06	2.36283e+06	2.68912e+06	2.8962e+06	3.19767e+06	2.55829e+06	2.26108e+06	1.4706e+06	446790	345402	0
TGGQQMGRGSSPQKPIVRVFLPNKQRTVVPARC	400	432	5	0	719.394	8	27					-1
TGGQQMGRGSSPQKPIVRVFLPNKQRTVVPARC	400	432	6	0	599.663	8	27					-1
TGGQQMGRGSSPQKPIVRVFLPNKQRTVVPARCGVTVRDSLKKALM	400	445	7	0	713.97	10	40					-1
MGRGSSPQKPIVRVFLPNKQRTVVPARC	405	432	4	0	781.189	8	22					-1
RVFLPNKQRTVVPARC	417	432	3	0	628.696	6	12	7.6044	7.8222	632.118	9.08205	0.6	0					0.0833276		169296	230706	123831	141091	329181	1.12568e+06	4.26887e+06	1.44012e+07	2.46069e+07	3.90341e+07	5.16323e+07	4.63426e+07	3.42185e+07	2.22143e+07	6.86499e+06	893402	0	210266	0
RVFLPNKQRTVVPARC	417	432	4	0	471.774	6	12					-1
RVFLPNKQRTVVPARCGV	417	434	3	0	680.726	6	14					-1
RVFLPNKQRTVVPARCGV	417	434	4	0	510.797	6	14					-1
RVFLPNKQRTVVPARCGVT	417	435	3	0	714.409	6	15	5.55165	6.06737	714.54	-0.935897	0.4	0					0.0439054		1.03881e+09	0	23665.8	1.40043e+08	0	0	7.20394e+06	0	113675	0	70501.5	6938.85	0	0	0	0	0	0	57192.2	0	0	0
RVFLPNKQRTVVPARCGVTVRDSLKKALM	417	445	4	0	821.475	8	25	9.62075	9.76105	826.301	17.2268	1	0	1.93483	-0.0629319	1	0	0.239514		815929	0	0	0	0	0	0	0	0	0	0	0	0	2.70411e+06	2.71045e+06	6.73266e+06	9.64988e+06	1.2071e+07	1.72661e+07	2.04127e+07	2.02008e+07	1.79021e+07	1.36652e+07	9.4389e+06	5.16452e+06	1.07948e+06	0	0	148566	0
RVFLPNKQRTVVPARCGVTVRDSLKKALM	417	445	5	0	657.381	8	25					-1
RVFLPNKQRTVVPARCGVTVRDSLKKALM	417	445	6	0	547.985	8	25					-1
VFLPNKQRTVVPARCGV	418	434	3	0	628.693	6	13	7.6044	7.8222	632.128	9.1159	0.6	0					0.126908		0	0	123831	141091	178787	1.07115e+06	3.78583e+06	1.41943e+07	2.28663e+07	3.90341e+07	5.16323e+07	4.63426e+07	3.33116e+07	2.37591e+07	5.94757e+06	1.02627e+06	0	0	0	1694.43
GVTVRDSL	433	440	2	0	423.738	4	6	6.87202	7.449	426.776	5.60131	1	0	2.87536	1.86799		0	0.0434163		0	392368	0	1.67754e+07	2.99724e+08	9.56324e+08	1.37121e+09	8.69894e+08	3.28519e+08	7.41949e+07	1.18528e+07
GVTVRDSLKKALM	433	445	2	0	709.413	5	11	8.79158	9.24635	713.275	6.82954	0.6	0					0.273952		8.47193e+06	259397	2.20081e+07	6.45657e+07	1.38215e+08	2.32553e+08	3.34044e+08	4.38247e+08	4.68568e+08	4.20776e+08	3.20694e+08	1.79728e+08	7.5992e+07	2.04399e+07	2.59812e+06	0	180524
GVTVRDSLKKALM	433	445	3	0	473.278	5	11	8.80717	9.24635	475.89	6.94381	1	0	1.7124	1.25866	1	0	0.168255		547450	76334.1	8.82694e+06	2.32127e+07	7.37819e+07	1.35069e+08	1.8596e+08	2.65107e+08	2.87849e+08	2.52596e+08	1.97178e+08	1.06063e+08	3.87024e+07	1.17622e+07	1.47325e+06	471790	226574
GVTVRDSLKKALMM	433	446	2	0	774.934	6	12					-1
GVTVRDSLKKALMM	433	446	3	0	516.958	6	12	10.1033	10.29	519.965	7.97605	1	0	1.84095	0.14246	1	0	0.146289		56837.2	68195.6	133290	92815.1	1.79637e+06	2.76891e+06	1.06373e+07	2.3704e+07	2.40024e+07	2.8682e+07	2.51481e+07	1.55766e+07	7.04094e+06	2.66309e+06	1.78177e+06	2.06564e+06	985198	250424	473449
GVTVRDSLKKALMMRGLIPECC	433	454	3	0	807.426	8	19					-1
GVTVRDSLKKALMMRGLIPECC	433	454	4	0	605.822	8	19	11.2869	11.318	605.992	-1.01676	0.4	0					0.0742899		2.34611e+06	1.30124e+06	279015	119792	0	0	98273.1	0	0	0	0	0	0	0	0	0	0	0	0	0	0	0	0	0	0	0	0	0
GVTVRDSLKKALMMRGLIPECCA	433	455	3	0	831.105	8	20	11.6607	11.7541	836.017	12.9981	0.6	1					0.216366		0	487962	0	0	429332	162343	214675	430469	394238	1.39502e+06	0	7.10843e+06	6.83109e+06	6.887e+06	1.0853e+07	9.41557e+06	1.07678e+07	1.08602e+07	6.1952e+06	3.46203e+06	876103	236385	178621	0	0	295045	179501	0	0
TVRDSLKKALM	435	445	2	0	631.368	5	9	8.3397	8.68243	634.556	5.57413	0.6	0					0.181333		0	2.85945e+06	1.27795e+07	7.39672e+07	1.52758e+08	2.55301e+08	3.18996e+08	3.12009e+08	2.2977e+08	1.20587e+08	4.65431e+07	1.06839e+07	1.30976e+06	63665.2	127599
TVRDSLKKALM	435	445	3	0	421.248	5	9					-1
TVRDSLKKALMM	435	446	2	0	696.889	6	10					-1
TVRDSLKKALMM	435	446	3	0	464.928	6	10	9.6832	9.82325	467.3	6.16224	0.6	0					0.253039		0	469219	325459	275313	554163	1.43611e+06	6.41335e+06	7.37905e+06	7.0349e+06	3.25916e+06	1.35367e+06	173722	0	93251.4	0	0	0
TVRDSLKKALMMRGLIPECCA	435	455	3	0	779.075	7	18					-1
VRDSLKKALM	436	445	2	0	580.845	5	8	7.61995	8.16502	583.386	4.33705	1	0	1.36954	1.72686	1	0	0.109162		1.90999e+06	2.97222e+07	6.09601e+07	1.81201e+08	3.29798e+08	3.91876e+08	3.47972e+08	2.08362e+08	8.09581e+07	2.27111e+07	1.22615e+06	0	317326	0
VRDSLKKALM	436	445	3	0	387.566	5	8	7.69767	8.06103	389.346	4.59578	1	0	1.49396	0.92342	1	0	0.112704		0	0	7.0667e+06	3.65586e+07	8.72746e+07	1.23622e+08	9.51377e+07	5.83079e+07	3.25445e+07	945980	0	1.6898e+06	0	0
VRDSLKKALMM	436	446	2	0	646.365	6	9	9.18403	9.21518	650.708	7.78946	0.4	1					0.455962		85409.7	0	563257	0	1.78216e+06	1.35115e+06	2.46207e+06	808316	789626	0	24290.2	163537	0	0	4.78082e+06	0
SLKKALM	439	445	2	0	395.746	4	5	7.10607	7.25172	397.756	3.48374	0.4	0					0.17675		0	72103.1	2.43106e+06	9.22534e+06	1.56826e+07	1.01659e+07	1.61264e+06	185338	117727	0
KKALM	441	445	2	0	295.688	4	3	5.44212	5.93153	296.86	1.92353	0.4	0					0.10645		1.68488e+06	3.33263e+07	6.48857e+07	6.64807e+07	1.44745e+07	358460	0	143601
KKALMMRGLIPECCA	441	455	3	0	555.289	7	12					-1
MRGLIPEC	446	453	2	0	459.73	5	5	9.55833	10.15	461.541	2.94906	1	0	1.55297	1.93276		1	0.0742022		3.8027e+06	6.36897e+07	2.31784e+08	4.05007e+08	4.17507e+08	2.52139e+08	8.54402e+07	2.08317e+07	1.64211e+06	61197.6	151357
MRGLIPECC	446	454	1	0	1021.46	5	6	10.2589	10.7005	1025.77	3.51119	1	0	1.53522	1.26935	1	0	0.233527		0	1.06749e+07	6.56699e+07	1.46397e+08	2.01112e+08	1.76103e+08	9.51968e+07	3.87286e+07	8.26945e+06	985154	340630	339281
MRGLIPECC	446	454	2	0	511.235	5	6	10.1655	10.8043	513.344	3.42329	1	0	1.47886	2.14103	1	0	0.0775332		2.68386e+07	2.0308e+08	6.72343e+08	1.41012e+09	1.85683e+09	1.57934e+09	8.74246e+08	3.40444e+08	1.20363e+08	1.31646e+07	904181	440365
MRGLIPECCA	446	455	1	0	1092.5	6	7	10.0877	10.633	1097.23	3.88533	1	0	1.41922	1.72796	1	1	0.200417		20728.9	1.01648e+07	7.34713e+07	1.78789e+08	2.75666e+08	2.87711e+08	2.1124e+08	1.08131e+08	3.11648e+07	1.08366e+06	858112	1.05859e+06	835420	888868
MRGLIPECCA	446	455	2	0	546.754	6	7	10.0877	10.7109	549.107	3.86594	1	0	1.40857	2.07212	1	1	0.0450101		3.30475e+07	2.32695e+08	7.82657e+08	1.66739e+09	2.51683e+09	2.69591e+09	1.93655e+09	9.95157e+08	4.07256e+08	1.32174e+08	7.81681e+06	771125	772982	1.2598e+06
MRGLIPECCAV	446	456	2	0	596.288	6	8					-1
RGLIPEC	447	453	2	0	394.21	4	4	8.07143	8.30857	396.154	3.36514	0.4	1					1.1496		768469	0	86183.6	0	33557.8	0	903896	0	290854
RGLIPECC	447	454	2	0	445.715	5	5	9.55833	9.94767	447.464	2.84802	1	0	1.47522	1.03824		-1	0.122181		466153	1.81307e+07	6.68966e+07	1.11134e+08	1.03946e+08	5.43287e+07	1.48436e+07	2.18427e+06	341498	1.32321e+06	1.57885e+06
RGLIPECCA	447	455	2	0	481.233	5	6	9.4803	9.85435	483.213	3.26969	1	0	1.38037	0.970659		1	0.153456		4.80378e+06	3.18241e+07	1.08735e+08	1.89859e+08	2.32581e+08	1.7526e+08	8.45383e+07	2.93729e+07	8.78906e+06	941463	222952	98578.7
AVYRIQDGEKKPIGWDTD	455	472	2	0	1046.03	6	15	8.54217	8.72922	1051.01	8.72319	0.6	0					0.278768		0	0	164884	1.56169e+06	1.86461e+06	3.96805e+06	9.85351e+06	1.87147e+07	2.98675e+07	4.06968e+07	3.59117e+07	3.64687e+07	2.72616e+07	1.81546e+07	8.97836e+06	4.05515e+06	338366	794044	0	626928	177892	147700
AVYRIQDGEKKPIGWDTD	455	472	3	0	697.688	6	15	8.511	8.80717	700.993	8.67569	0.6	0					0.167053		420814	480241	4.75382e+06	788429	5.52702e+06	2.13531e+07	4.80284e+07	9.62655e+07	1.48229e+08	1.8789e+08	2.06712e+08	1.71047e+08	1.2808e+08	7.98851e+07	3.83727e+07	1.50945e+07	2.82743e+06	2.33773e+06	799788	1.44236e+06	4.18056e+06	892597
AVYRIQDGEKKPIGWDTDISW	455	475	2	0	1239.13	7	18					-1
AVYRIQDGEKKPIGWDTDISW	455	475	3	0	826.42	7	18					-1
AVYRIQDGEKKPIGWDTDISW	455	475	4	0	620.067	7	18					-1
AVYRIQDGEKKPIGWDTDISWL	455	476	3	0	864.115	7	19	12.2546	12.5836	868.118	10.444	0.4	0					0.108475		148232	1.03271e+06	537071	486474	2.54718e+06	1.17624e+06	3.67045e+06	2.94924e+07	2.04628e+07	3.39948e+07	1.01612e+08	6.89566e+07	7.42544e+07	1.06153e+08	6.21642e+07	4.40011e+07	3.10268e+07	1.48821e+07	6.597e+06	1.90885e+06	1.90782e+06	675916	249425	137821	23212.5	517353	79588.9
AVYRIQDGEKKPIGWDTDISWL	455	476	4	0	648.338	7	19	12.2703	12.3902	651.476	10.984	0.4	0					0.119812		0	0	0	71299.6	211562	0	71501.1	180857	412034	1.84804e+06	2.47144e+06	3.87359e+06	4.9111e+06	5.14774e+06	3.95829e+06	2.07634e+06	1.25105e+06	349462	171309	0	248353	0	48582.5	35851.2	43207.9	113427	85987.4
AVYRIQDGEKKPIGWDTDISWLTGEEL	455	481	2	0	1560.29	7	24	12.6463	12.9808	1568.03	13.6157	1	0	1.46645	0.795851	1	1	0.234965		0	0	0	0	0	0	0	0	0	904793	651930	5.786e+06	1.16112e+07	1.94466e+07	2.30585e+07	2.96764e+07	2.63221e+07	2.63417e+07	1.70589e+07	1.04346e+07	2.80326e+06	869874	155556	203843	0	0	0	187250	0	0
AVYRIQDGEKKPIGWDTDISWLTGEEL	455	481	3	0	1040.53	7	24	12.5836	13.2264	1045.76	13.8404	0.6	0					0.0829647		201498	3.54248e+06	4.21678e+06	423867	2.40777e+06	1.74178e+06	4.21011e+06	1.28548e+07	3.18079e+07	7.42053e+07	1.46002e+08	2.54427e+08	4.08388e+08	5.68682e+08	7.34778e+08	8.31108e+08	8.07464e+08	7.21404e+08	6.2408e+08	4.62216e+08	3.02622e+08	1.82726e+08	1.00613e+08	4.04073e+07	1.20216e+07	2.82342e+06	131829	251040	0	292727
AVYRIQDGEKKPIGWDTDISWLTGEEL	455	481	4	0	780.648	7	24	12.5993	13.0382	784.662	14.1949	0.6	0					0.124182		978934	1.13211e+06	525218	431163	527179	430393	1.09742e+06	3.23115e+06	6.7012e+06	1.69143e+07	3.71974e+07	7.03441e+07	1.17642e+08	1.66301e+08	2.01852e+08	2.38554e+08	2.41036e+08	2.13435e+08	1.75283e+08	1.9301e+08	9.07162e+07	5.16821e+07	2.21962e+07	3.62988e+07	3.18518e+06	1.9009e+06	217158	1.37381e+07	218651	204638
VYRIQDGEKKPIGWD	456	470	2	0	902.473	6	12	8.6045	8.9507	906.625	7.22155	0.6	0					0.173611		869916	0	160160	136477	1.47529e+06	1.11683e+07	3.31661e+07	5.43648e+07	6.99521e+07	6.43358e+07	4.21056e+07	2.27026e+07	6.46196e+06	596827	0	714920	407.832	0	2723.1
VYRIQDGEKKPIGWD	456	470	3	0	601.984	6	12					0
VYRIQDGEKKPIGWDTD	456	472	2	0	1010.51	6	14	8.3397	8.8539	1015.44	8.65941	0.6	0					0.436102		177263	147337	1.19805e+06	2.57835e+06	5.98524e+06	2.10464e+07	5.97201e+07	1.07903e+08	1.81906e+08	2.03604e+08	2.32664e+08	1.8816e+08	1.42689e+08	8.54283e+07	4.80396e+07	1.40777e+07	5.5414e+06	620222	1.91795e+06	346207	415842
VYRIQDGEKKPIGWDTD	456	472	3	0	674.009	6	14	8.30857	8.8539	677.24	8.49442	0.6	0					0.293682		443716	853087	1.08213e+06	7.73516e+06	2.67287e+07	7.95002e+07	2.00471e+08	3.54183e+08	5.46555e+08	6.89359e+08	6.85132e+08	5.59355e+08	3.9151e+08	2.21245e+08	1.14473e+08	5.0616e+07	1.34424e+07	2.29743e+06	1.9457e+06	1.84912e+06	3.02877e+06
VYRIQDGEKKPIGWDTD	456	472	4	0	505.759	6	14	8.511	8.82275	508.123	8.25896	1	0	1.5534	0.695182	1	-2	0.0647982		57452.4	165304	815177	194911	2.6416e+06	5.05069e+06	1.64864e+07	3.92814e+07	6.24077e+07	6.72485e+07	7.10381e+07	5.20793e+07	3.90591e+07	1.36578e+07	6.28247e+06	910859	0	0	262215	153825	0
VYRIQDGEKKPIGWDTDISW	456	475	3	0	802.741	7	17	11.178	11.6918	806.611	10.1587	0.6	0					0.159023		736989	1.46896e+06	3.39414e+06	1.05387e+06	904436	5.39893e+06	1.73036e+07	4.65771e+07	1.09543e+08	1.71611e+08	2.36777e+08	3.06018e+08	2.90983e+08	2.41921e+08	2.03477e+08	1.00912e+08	4.96141e+07	2.76332e+07	2.08881e+06	2.12989e+06	3.84973e+06	948705	438702	340083	491943
VYRIQDGEKKPIGWDTDISW	456	475	4	0	602.308	7	17					-1
VYRIQDGEKKPIGWDTDISWL	456	476	2	0	1260.15	7	18	11.2298	11.4581	1268.6	15.3834	0.4	1					0.992657		0	3.16592e+06	9.04716e+06	1.70422e+07	1.92689e+07	1.54822e+07	7.32873e+06	1.97099e+06	408415	0	0	498258	0	654848	0	1.38674e+06	0	2.04257e+06	7.35179e+06	2.48829e+07	3.44244e+07	4.42412e+07	4.39987e+07	3.1969e+07	1.82292e+07	5.54639e+06
VYRIQDGEKKPIGWDTDISWL	456	476	3	0	840.436	7	18	12.2703	12.756	844.517	10.7167	1	0	1.57436	1.46435	-1	0	0.0836794		76775.5	1.70358e+06	1.64946e+06	596409	4.79224e+06	6.50316e+06	1.07784e+07	3.22432e+07	6.76061e+07	1.59117e+08	1.9973e+08	2.53966e+08	3.44599e+08	2.80213e+08	2.20974e+08	1.64963e+08	8.94535e+07	4.30225e+07	2.23489e+07	9.08613e+06	3.9526e+06	3.81902e+06	3.03709e+06	345492	72866.8	1.10545e+06
VYRIQDGEKKPIGWDTDISWL	456	476	4	0	630.579	7	18	12.2234	12.5888	633.658	10.7901	0.4	0					0.126483		0	50996.8	124227	455517	0	516422	529506	9.14374e+06	8.52729e+06	1.34047e+07	2.71583e+07	4.039e+07	4.44414e+07	3.79844e+07	3.07697e+07	2.43066e+07	1.06785e+07	5.93923e+06	1.80336e+06	1.40023e+06	440569	874051	271906	860423	128970	250596
VYRIQDGEKKPIGWDTDISWLTG	456	478	3	0	893.126	7	20					-1
VYRIQDGEKKPIGWDTDISWLTGEE	456	480	3	0	979.154	7	22					-1
VYRIQDGEKKPIGWDTDISWLTGEEL	456	481	2	0	1524.77	7	23	12.6463	13.1793	1532.45	13.5309	1	0	1.54715	1.6738	1	-1	0.205796		0	0	0	0	0	0	237273	153244	2.23182e+06	5.21854e+06	1.65383e+07	3.04218e+07	5.50278e+07	7.84742e+07	1.07966e+08	1.19409e+08	1.15116e+08	1.02158e+08	7.50707e+07	4.48817e+07	2.69367e+07	5.57804e+06	863529	0	0	0	19789.1	0	209872	0
VYRIQDGEKKPIGWDTDISWLTGEEL	456	481	3	0	1016.85	7	23	12.5993	13.2893	1021.98	13.5803	0.6	0					0.0716407		132834	0	372164	1.15604e+06	5.04158e+06	1.21525e+07	2.56238e+07	5.81036e+07	1.14053e+08	2.24935e+08	4.11063e+08	7.44915e+08	1.15072e+09	1.61295e+09	2.10259e+09	2.30554e+09	2.201e+09	1.95987e+09	1.5453e+09	1.06311e+09	6.50814e+08	3.48167e+08	1.6518e+08	6.99774e+07	2.06859e+07	3.01654e+06	903467	114506	141032	478130
VYRIQDGEKKPIGWDTDISWLTGEEL	456	481	4	0	762.888	7	23	12.6463	13.0226	766.695	13.4022	0.6	0					0.0515448		245620	429528	2.89386e+07	1.45117e+06	1.2478e+06	2.54035e+06	4.66166e+07	1.24631e+07	2.69446e+07	5.64869e+07	1.13071e+08	1.86395e+08	2.98648e+08	4.25867e+08	5.43668e+08	6.08133e+08	5.874e+08	5.12316e+08	3.9174e+08	2.71128e+08	1.72597e+08	8.45142e+07	4.24335e+07	1.6199e+07	4.31845e+06	1.07813e+06	1.23747e+06	125070	228354	276832
VYRIQDGEKKPIGWDTDISWLTGEELHV	456	483	3	0	1095.56	8	25	12.0829	12.1453	1103.74	22.5615	0.6	0					0.20629		0	0	377292	298500	0	294332	805415	356828	0	0	240831	0	393952	205151	0	0	139658	0	644186	4.81986e+06	1.53504e+07	3.57549e+07	9.89375e+07	1.87419e+08	2.77328e+08	3.28509e+08	2.05798e+08	1.26827e+08	0	0
YRIQDGEKKPIGWD	457	470	2	0	852.939	5	11					-1
YRIQDGEKKPIGWD	457	470	3	0	568.962	5	11	8.46427	8.66685	572.048	8.24293	0.4	1					0.30083		120484	82399.2	0	456139	1.95547e+06	1.84043e+07	3.45577e+07	5.19015e+07	5.7081e+07	4.77271e+07	2.97076e+07	8.81816e+06	8.25554e+06	4.70937e+07	2.31175e+07	6.49758e+06	1.25229e+06
YRIQDGEKKPIGWDTD	457	472	2	0	960.976	6	13	8.30857	8.68243	965.725	8.36205	1	0	1.75849	0.969848	1	-1	0.165325		0	350024	0	1.28762e+06	2.00484e+06	8.04844e+06	2.78462e+07	5.48916e+07	8.5347e+07	1.05746e+08	9.92622e+07	8.16566e+07	4.79708e+07	2.48184e+07	4.98734e+06	2.05404e+06	983565	766672	491504	1.93207e+06
YRIQDGEKKPIGWDTD	457	472	3	0	640.987	6	13	8.38638	8.70843	644.001	7.90788	1	0	1.62408	0.740727	1	0	0.0514167		0	0	488278	704781	6.10352e+06	2.40433e+07	6.93484e+07	1.21359e+08	1.75486e+08	1.92382e+08	1.69156e+08	1.26492e+08	6.93506e+07	2.06338e+07	5.12735e+06	146288	982763	1.08505e+06	628667	0
YRIQDGEKKPIGWDTD	457	472	4	0	480.992	6	13	8.511	8.55255	483.224	7.79223	0.4	0					0.145265		0	0	0	0	0	0	459469	733148	2.38175e+06	2.47523e+06	766517	1.07709e+06	448811	0	0	0	0	0	0	0
YRIQDGEKKPIGWDTDISW	457	475	3	0	769.718	6	16	11.1002	11.3803	773.542	10.0881	1	0	1.70952	0.554938	1	1	0.122637		220778	811716	237324	192839	151222	438545	1.99206e+06	8.35007e+06	3.25857e+07	5.62787e+07	7.5617e+07	8.88046e+07	8.13965e+07	6.2396e+07	4.59819e+07	1.75801e+07	4.55748e+06	5.30763e+06	177771	0	1.36309e+06	1.29326e+06	4.98318e+06
YRIQDGEKKPIGWDTDISW	457	475	4	0	577.541	6	16					-1
YRIQDGEKKPIGWDTDISWL	457	476	2	0	1210.62	7	17					-1
YRIQDGEKKPIGWDTDISWL	457	476	3	0	807.413	7	17	12.1922	12.6515	811.448	10.6413	0.6	0					0.290805		0	522188	530970	834811	1.01063e+06	1.93179e+06	3.95416e+06	8.48468e+06	2.36332e+07	5.14003e+07	7.79277e+07	1.03415e+08	1.1184e+08	9.33287e+07	7.06019e+07	4.1062e+07	1.64991e+07	4.83079e+06	2.54151e+06	1.61134e+06	2.18245e+06	680210	2.12716e+06	2.10197e+06	8.35312e+06
YRIQDGEKKPIGWDTDISWLTGEEL	457	481	3	0	983.826	7	22	12.5993	13.0382	988.852	13.3167	0.6	0					0.0850023		733719	126677	0	104438	713941	2.88057e+06	4.03456e+06	1.10774e+07	3.04189e+07	5.47374e+07	1.08615e+08	1.9654e+08	2.97758e+08	4.28515e+08	5.08447e+08	5.64704e+08	5.03324e+08	4.35835e+08	3.02154e+08	1.92431e+08	1.1075e+08	4.58658e+07	1.58274e+07	3.85954e+06	559394	115424	500846	108545	0	1.95541e+07
YRIQDGEKKPIGWDTDISWLTGEEL	457	481	4	0	738.121	7	22	12.6463	12.9598	741.919	13.4306	1	0	1.63248	0.702847	1	1	0.0843159		184175	140134	0	388751	58740	149702	730075	17517.9	2.18339e+06	1.32829e+06	1.64863e+07	2.14588e+07	4.80752e+07	6.62949e+07	8.48165e+07	9.07572e+07	8.65151e+07	7.28131e+07	4.9595e+07	2.94679e+07	1.4895e+07	6.4745e+06	1.87899e+06	298707	148780	63346	80759.3	250452	245918	190640
RIQDGEKKPIGWDTD	458	472	2	0	879.444	6	12	7.07487	7.18408	885.176	10.4389	1	0	2.6305	-0.200376	-1	-8	0.544878		210165	0	29087.7	428619	584522	0	449690	0	0	78980.4	3.84018e+06	7.32043e+06	8.15373e+06	5.44684e+06	1.36297e+06	305486	230105	105396	266224
RIQDGEKKPIGWDTD	458	472	3	0	586.632	6	12	7.79098	7.85332	589.26	6.86006	1	0	1.48318	-0.407683	-1	0	0.176895		0	0	0	0	142266	1.37104e+06	3.29795e+06	5.16501e+06	6.86843e+06	4.61713e+06	2.64481e+06	915036	0	0	0	0	0	0	0
RIQDGEKKPIGWDTDISWL	458	476	3	0	753.059	6	16	12.1141	12.2494	756.548	9.12076	1	0	1.47693	-0.0849671		-2	0.189605		72897.8	1.34622e+06	166038	0	2.35182e+06	308309	1.88259e+06	4.69318e+06	1.04717e+07	1.371e+07	1.84308e+07	2.04847e+07	1.54336e+07	1.24127e+07	4.48534e+06	1.56243e+06	1.15811e+06	97002.3	0	91328.6	164152	149384	480607
RIQDGEKKPIGWDTDISWLTGEEL	458	481	2	0	1393.7	7	21	12.5365	12.7403	1400.95	12.8325	1	0	1.63475	0.217851	1	1	0.35715		0	0	0	0	0	0	0	0	801202	671492	3.74971e+06	5.56734e+06	1.03394e+07	1.25037e+07	1.83202e+07	1.54753e+07	1.23428e+07	5.91399e+06	5.35913e+06	3.31625e+06	2.02646e+06	519013	147106	0	0	0	0	0	0
RIQDGEKKPIGWDTDISWLTGEEL	458	481	3	0	929.471	7	21	12.3798	13.0174	934.071	12.1478	1	0	1.50932	2.13587	1	1	0.110887		124481	244551	102190	949415	940256	1.26684e+06	9.46328e+06	1.21123e+07	2.8585e+07	6.24313e+07	1.02999e+08	1.61018e+08	2.28752e+08	2.84581e+08	3.18773e+08	2.90427e+08	2.21165e+08	1.46236e+08	7.22036e+07	3.45644e+07	1.78924e+07	2.34678e+06	338322	196293	921285	0	12618.5	306653	309663
RIQDGEKKPIGWDTDISWLTGEEL	458	481	4	0	697.355	7	21	12.5365	12.8399	700.814	12.1803	1	0	1.51528	0.658039	1	1	0.13314		199215	0	336881	95670.7	1.26913e+06	56142.3	619399	326788	2.83338e+06	4.42152e+06	1.13594e+07	1.42044e+07	2.21327e+07	2.91322e+07	3.59371e+07	3.03717e+07	2.60409e+07	1.37004e+07	6.78244e+06	2.25734e+06	1.20219e+06	117114	60595.3	53907.4	361700	76844.3	160727	0	211439
RIQDGEKKPIGWDTDISWLTGEELHV	458	483	3	0	1008.18	7	23					0
TDISWLTGEEL	471	481	1	0	1263.61	5	9	12.161	13.384	1273.15	8.7914	1	0	3.04182	4.72482	0	-2	1.58114		136787	0	118825	6.23556e+06	3.57124e+07	7.43054e+07	1.10192e+08	1.62822e+08	4.57793e+08	1.18465e+09	1.29939e+09	5.94809e+08	1.49666e+08	7.14647e+07	9.59704e+07
TDISWLTGEEL	471	481	2	0	632.309	5	9	12.3641	13.0069	635.382	5.40092	0.4	0					0.205025		60245	1.24015e+06	6.43729e+06	2.43333e+07	5.95876e+07	1.02203e+08	1.13795e+08	9.62208e+07	5.68048e+07	2.77315e+07	8.92941e+06	1.47671e+06	2.16486e+06	2.62785e+06	2.4351e+06
ISWLTGEEL	473	481	1	0	1047.54	4	7	11.2558	12.9128	1053.28	5.11539	1	1	2.09524	6.64395		0	1.41036		630991	2.23451e+07	1.44078e+08	4.22017e+08	7.86771e+08	9.93371e+08	7.47901e+08	3.66269e+08	4.00441e+08	4.69687e+08	1.55512e+08	7.0214e+06
ISWLTGEELHV	473	483	2	0	642.335	5	9	10.851	11.1936	645.416	5.38825	0.4	0					0.362425		1.38526e+07	2.3445e+07	8.25366e+06	7.10597e+06	1.86827e+06	1.39778e+07	2.63935e+07	7.01543e+07	6.84773e+07	1.91924e+07	4.94196e+06	720809	527129	1.75595e+06	463336
LTGEEL	476	481	1	0	661.34	4	4	7.49562	8.09743	663.661	1.94373	1	0	1.15334	1.97779		0	0.139179		6.39343e+07	3.54415e+08	6.43716e+08	5.1598e+08	1.99644e+08	4.01133e+07	1.71016e+06	1.00746e+06	482103
TGEEL	477	481	1	0	548.256	3	3	6.13148	6.36762	550.525	1.9685	0.4	1					0.299657		8.74662e+06	3.30693e+07	3.71309e+07	1.85723e+07	1.67922e+07	9.52767e+06	525352
HVEVL	482	486	1	0	596.34	3	3	7.57332	8.13903	598.2	1.50936	0.4	0					0.0652209		4.0413e+08	2.11827e+09	3.20276e+09	1.23682e+09	2.60206e+08	3.33596e+07	462430
HVEVLENVPLTTHN	482	495	2	0	801.418	5	11	8.11823	8.67203	804.473	5.17459	1	1	1.09365	1.76547	0	0	0.982999		1.26133e+06	6.34178e+08	9.64825e+08	7.38332e+08	3.69436e+08	5.17721e+08	9.80855e+08	1.37542e+09	1.43261e+09	1.04922e+09	5.49972e+08	2.23895e+08	7.19093e+07	1.28565e+07	1.26065e+06	0	116509
HVEVLENVPLTTHN	482	495	3	0	534.614	5	11	8.11823	8.41752	535.762	2.50899	1	0	0.161399	0.640057	0	-13	0.426646		93980.9	7.63877e+08	1.18704e+09	8.7704e+08	3.82793e+08	1.34582e+08	2.01413e+08	2.2806e+08	2.08732e+08	1.2855e+08	5.97238e+07	5.20939e+06	6.69236e+06	464451	799060	0	0
HVEVLENVPLTTHNF	482	496	2	0	874.952	6	12					-1
HVEVLENVPLTTHNFVRKT	482	500	3	0	745.074	6	16					-1
HVEVLENVPLTTHNFVRKT	482	500	4	0	559.058	6	16					-1
HVEVLENVPLTTHNFVRKTF	482	501	2	0	1190.64	6	17	10.1188	10.15	1196.84	10.97	0.6	1					0.36118		0	0	0	0	0	0	0	0	0	344646	741753	1.99244e+06	2.53116e+06	2.20224e+06	2.47524e+06	307463	0	0	0	0	0	0	0	0
HVEVLENVPLTTHNFVRKTF	482	501	3	0	794.097	6	17					-1
HVEVLENVPLTTHNFVRKTF	482	501	4	0	595.825	6	17	10.1033	10.1344	599.36	12.7107	0.4	1					0.0953898		0	0	0	0	0	0	0	73406.2	268083	962020	4.39084e+06	8.49067e+06	1.14449e+07	9.94165e+06	8.34916e+06	5.87995e+06	3.10383e+06	1.03163e+06	1.04929e+07	0	0	24773.4	3.74932e+06	0
HVEVLENVPLTTHNFVRKTFF	482	502	3	0	843.12	7	18	11.1002	11.6918	847.782	12.4441	1	0	1.94354	1.93269	1	-1	0.257272		1.31259e+06	167427	358369	708422	1.53916e+06	2.1361e+06	2.46908e+06	1.95535e+07	3.24733e+07	9.67329e+07	2.3106e+08	4.02035e+08	6.10959e+08	7.50751e+08	7.61704e+08	6.29275e+08	4.19301e+08	2.19895e+08	9.8802e+07	3.8936e+07	3.67852e+06	29836.8	3.86969e+07	75615.4	230517	1.43056e+08
HVEVLENVPLTTHNFVRKTFF	482	502	4	0	632.592	7	18	11.178	11.4893	635.878	11.6024	1	0	1.76365	0.693192	1	-1	0.145534		182095	8194.52	46218.2	4.0764e+07	301626	704600	286362	6.74766e+06	5.16073e+06	2.06072e+07	4.96518e+07	1.02009e+08	1.5416e+08	1.90043e+08	1.91041e+08	1.57284e+08	1.00249e+08	5.63366e+07	1.91088e+07	3.54775e+06	627907	155936	88813.8	356564	13920	426296
HVEVLENVPLTTHNFVRKTFFTL	482	504	3	0	914.497	7	20	11.9413	12.3172	919.402	13.0408	0.6	0					0.65788		4.66769e+07	1.78517e+06	8.06075e+06	1.69756e+07	6.86228e+06	2.73309e+06	1.12032e+06	1.37155e+06	3.15698e+06	1.10439e+07	3.28721e+07	8.01338e+07	1.46281e+08	2.32772e+08	3.36201e+08	3.8077e+08	3.57539e+08	2.80264e+08	1.75171e+08	9.65644e+07	4.56846e+07	8.88305e+06	2.3798e+06	1.56451e+06	164074	152009	0	8661.35
HVEVLENVPLTTHNFVRKTFFTL	482	504	4	0	686.125	7	20	12.0359	12.3015	689.853	13.2413	1	0	1.83093	0.491191	1	0	0.137186		436854	3.08087e+06	1.08008e+06	3.72553e+06	2.92896e+06	8.07665e+06	552784	379152	1.31762e+06	2.71001e+06	9.21711e+06	2.09084e+07	4.10843e+07	6.52464e+07	9.67549e+07	1.04705e+08	1.02298e+08	7.78538e+07	5.1093e+07	2.25634e+07	1.00482e+07	1.82718e+06	614271	455047	50197.4	5.14804e+06	756322	10354.5
HVEVLENVPLTTHNFVRKTFFTLA	482	505	2	0	1406.76	7	21	11.9881	12.2078	1414.79	14.3461	1	0	1.91203	0.287863	1	-1	0.174501		0	0	0	0	0	0	0	0	0	0	0	323129	4.46825e+06	1.5634e+07	2.75894e+07	3.79977e+07	4.19027e+07	4.25963e+07	2.79181e+07	1.46775e+07	2.48525e+06	0	0	0	0	180229	0	0	0
HVEVLENVPLTTHNFVRKTFFTLA	482	505	3	0	938.176	7	21	11.9257	12.4895	943.521	14.3222	1	0	1.90765	1.80969	1	-1	0.138853		1.26177e+06	3.66826e+06	1.46046e+06	1.64421e+06	1.07309e+07	5.25826e+06	6.53845e+06	2.81896e+07	1.49018e+07	2.95527e+07	3.78667e+07	1.53246e+08	3.04594e+08	5.11086e+08	8.66433e+08	1.1287e+09	1.28543e+09	1.21265e+09	8.99926e+08	5.81112e+08	3.23388e+08	1.42622e+08	4.98221e+07	1.4466e+07	1.44312e+06	279854	166039	17839.3	3304.92
HVEVLENVPLTTHNFVRKTFFTLA	482	505	4	0	703.884	7	21	11.9257	12.3798	707.884	14.2886	1	0	1.9015	1.3247	1	-1	0.0658679		422499	308165	580104	5.4232e+06	575881	525331	1.68697e+06	1.90859e+06	2.96583e+06	7.06465e+06	1.54269e+07	3.92378e+07	8.2226e+07	1.63462e+08	2.4999e+08	3.19839e+08	3.60978e+08	3.45605e+08	2.51014e+08	1.64323e+08	8.17821e+07	3.96606e+07	1.0782e+07	3.04356e+06	539965	16391.2	177638	131042	570.644
HVEVLENVPLTTHNFVRKTFFTLAF	482	506	2	0	1480.3	7	22	13.0382	13.2579	1487.89	13.3798	1	0	1.62361	0.287936	1	-2	0.401841		0	0	0	282847	562643	1.24433e+06	1.93977e+06	4.0229e+06	3.51931e+06	2.97923e+06	3.09724e+06	4.75237e+06	5.02939e+06	8.65092e+06	1.36987e+07	1.89461e+07	2.40619e+07	2.40903e+07	1.96044e+07	1.33396e+07	5.08977e+06	365475	0	0	0	0	0	102661	0	0
HVEVLENVPLTTHNFVRKTFFTLAF	482	506	3	0	987.199	7	22	12.9128	13.5737	992.72	14.7441	1	0	1.86217	2.2389	1	0	0.16173		98177.9	2.83154e+06	309696	752754	4.42505e+06	1.231e+06	388680	3.74573e+06	8.42158e+06	2.39263e+07	4.35008e+07	8.38941e+07	1.61862e+08	3.04043e+08	4.99443e+08	6.78174e+08	8.07015e+08	8.47024e+08	7.43159e+08	5.33393e+08	3.41808e+08	1.77442e+08	7.21763e+07	2.63686e+07	6.03667e+06	122952	539154	313915	117376	100836
HVEVLENVPLTTHNFVRKTFFTLAF	482	506	4	0	740.651	7	22	12.9285	13.5104	744.771	14.6601	1	0	1.84748	1.89002	1	0	0.136897		757769	1.26119e+06	281610	1.06567e+06	585707	848426	795993	1.89798e+06	7.20383e+06	9.47705e+06	1.57163e+07	2.93467e+07	5.3566e+07	8.86634e+07	1.51823e+08	2.11713e+08	2.64016e+08	2.66127e+08	2.28828e+08	1.65587e+08	1.00605e+08	5.22248e+07	2.16396e+07	7.05181e+06	1.34828e+06	865685	674328	304522	945179	579149
EVLENVPLTTHN	484	495	2	0	683.354	5	9	7.80653	8.25332	686.567	5.63289	0.6	0					0.140037		378397	251995	4.33032e+06	1.42312e+07	5.74633e+07	1.06844e+08	1.41914e+08	1.43572e+08	9.07071e+07	4.12454e+07	1.42585e+07	2.69701e+06	1.54553e+06	75365.3	286510
EVLENVPLTTHNFVRKTF	484	501	3	0	715.388	6	15					-1
EVLENVPLTTHNFVRKTFF	484	502	3	0	764.411	6	16					-1
EVLENVPLTTHNFVRKTFFTL	484	504	3	0	835.788	7	18					-1
EVLENVPLTTHNFVRKTFFTLA	484	505	3	0	859.467	7	19	12.2234	12.3485	864.325	13.0027	1	0	1.91668	-0.130069		1	0.211774		2.36031e+06	1.19455e+06	561333	480246	369110	0	567725	121691	94783.1	437132	1.50067e+06	2.87328e+06	7.54169e+06	1.48002e+07	1.86896e+07	1.99077e+07	1.85864e+07	1.30364e+07	6.65207e+06	3.39508e+06	350719	145191	0	140176	178273	2.58539e+06	39459.4
LENVPLTTHNFVRKTFF	486	502	3	0	688.374	6	14	10.5707	10.633	691.284	7.4674	0.6	0					0.112322		661721	0	0	672765	706465	0	2.5137e+06	4.54494e+06	9.51938e+06	1.27019e+07	1.24783e+07	4.05202e+06	461422	0	0	178374	0	157580	21975.9	0	0
ENVPLTTHN	487	495	1	0	1024.51	4	6	5.55165	5.8951	1028.94	3.84814	0.6	0					0.169946		181671	825360	1.27009e+07	4.33437e+07	6.59152e+07	6.43046e+07	3.29401e+07	7.26914e+06	1.51011e+06	1.59565e+06	130583
ENVPLTTHN	487	495	2	0	512.757	4	6	5.48908	5.98893	514.942	3.7885	0.6	0					0.0425263		2.90662e+06	4.95796e+07	2.29889e+08	6.05916e+08	9.36343e+08	8.70114e+08	4.62765e+08	1.47487e+08	3.4021e+07	5.02182e+06	527745
ENVPLTTHNF	487	496	2	0	586.291	5	7	6.22602	6.74688	590.159	7.04443	0.4	1					2.29709		1.7935e+06	6.14092e+06	7.29382e+06	5.29968e+06	1.31129e+06	151315	154320	0	128247	0	5.92776e+06	123306	2.62241e+07
ENVPLTTHNFVRKTF	487	501	2	0	901.981	6	12	8.63567	8.93513	906.619	8.19421	0.6	0					0.243098		0	683532	0	940035	0	2.61143e+06	9.3177e+06	2.33342e+07	4.39844e+07	5.41086e+07	5.91762e+07	2.92473e+07	1.42523e+07	6.03632e+06	371823	1.03223e+06	219727	364890	0
ENVPLTTHNFVRKTF	487	501	4	0	451.494	6	12					-1
ENVPLTTHNFVRKTFF	487	502	3	0	650.679	6	13	10.4926	11.0067	654.03	8.86477	1	0	1.90726	1.58986	1	0	0.0650613		140678	21657.7	375445	1.27604e+06	206352	1.78296e+07	6.8576e+07	1.8025e+08	3.61073e+08	5.31972e+08	6.21101e+08	5.44833e+08	3.6265e+08	1.73568e+08	6.73335e+07	1.92549e+07	2.21428e+06	1.95894e+06	108009	100581
ENVPLTTHNFVRKTFF	487	502	4	0	488.261	6	13	10.4926	10.7731	490.772	8.85429	1	0	1.90416	0.557075	1	0	0.140364		0	0	121274	0	902903	73052.6	4.48351e+06	7.78107e+06	2.85482e+07	3.08661e+07	4.40107e+07	3.3508e+07	2.52459e+07	8.26791e+06	4.96856e+06	399440	425010	0	195999	0
ENVPLTTHNFVRKTFFTL	487	504	2	0	1082.58	6	15	11.723	12.0359	1088.64	10.7979	1	0	2.05327	0.700194	1	1	0.221483		0	0	0	4116.91	1.57895e+06	0	213296	0	3.77035e+06	1.62088e+07	3.44607e+07	4.6871e+07	5.47739e+07	4.08496e+07	3.89049e+07	7.9591e+06	1.56792e+07	412540	0	0	0	0
ENVPLTTHNFVRKTFFTL	487	504	3	0	722.056	6	15	11.6451	12.0985	725.91	10.243	1	0	1.91095	1.32145	1	1	0.116482		19990.6	1.08343e+07	298567	506134	1.12071e+06	292869	4.67841e+06	1.84475e+07	4.9921e+07	1.0532e+08	1.90664e+08	2.43962e+08	2.51197e+08	2.02204e+08	1.33446e+08	6.41841e+07	1.21562e+07	6.16462e+06	192542	340656	196109	721022
ENVPLTTHNFVRKTFFTLA	487	505	2	0	1118.1	6	16	11.5205	11.9257	1124.31	11.0608	0.6	0					0.133106		447125	0	0	428072	510590	3.82803e+06	2.35973e+06	8.65469e+06	1.61124e+07	4.85183e+07	9.99118e+07	1.64945e+08	2.20031e+08	2.12042e+08	1.61431e+08	9.47083e+07	4.33723e+07	9.57666e+06	0	0	324962	1.46184e+06	193171
ENVPLTTHNFVRKTFFTLA	487	505	3	0	745.736	6	16	11.4581	11.7697	749.914	11.1775	0.6	0					0.0809644		2.56995e+06	1.92195e+06	1.58984e+06	2.61278e+06	9.78095e+06	3.48097e+07	2.80156e+07	3.75273e+07	7.8495e+07	1.91867e+08	3.92717e+08	6.48547e+08	8.54132e+08	8.72842e+08	7.04824e+08	4.52522e+08	2.26584e+08	1.05673e+08	2.81107e+07	4.95588e+06	835016	184772	775532
ENVPLTTHNFVRKTFFTLA	487	505	4	0	559.553	6	16	11.536	11.7593	562.714	11.2855	1	0	1.99742	0.304002	1	1	0.121722		107784	422683	0	721507	25854.8	347081	0	23176.3	1.1144e+06	5.63233e+06	1.17812e+07	2.279e+07	3.12188e+07	3.62783e+07	2.62147e+07	1.62679e+07	4.68966e+06	1.33586e+06	218864	1.09667e+06	0	286438	117991
ENVPLTTHNFVRKTFFTLAF	487	506	2	0	1191.63	7	17	12.8503	13.3525	1198.05	11.361	0.6	0					0.194808		3.27513e+06	1.92406e+06	8.11134e+06	3.81552e+06	4.35799e+06	153801	1.45968e+06	842639	6.40946e+06	1.77572e+07	4.36527e+07	7.80424e+07	1.13617e+08	1.36615e+08	1.27607e+08	9.1613e+07	5.17683e+07	2.14068e+07	5.02982e+06	851251	0	48547.1	47314.8	27728.3	96808.8
ENVPLTTHNFVRKTFFTLAF	487	506	3	0	794.758	7	17	12.7877	13.4156	799.058	11.4313	0.6	0					0.082739		5.47169e+06	1.82134e+07	2.4401e+07	3.16487e+07	2.38357e+07	1.85964e+07	1.0318e+07	2.40781e+07	6.04973e+07	1.42827e+08	3.01508e+08	4.95341e+08	7.2586e+08	8.44821e+08	7.64713e+08	5.9456e+08	3.50798e+08	1.6569e+08	6.53222e+07	1.94669e+07	4.00372e+06	1.47453e+06	843232	1.36662e+06	386922
FVRKTF	496	501	2	0	399.237	4	4	7.09047	7.55778	401.055	3.13962	1	1	2.3035	1.38306		1	0.0823983		359888	1.37707e+07	8.29997e+07	1.98511e+08	2.16591e+08	1.11176e+08	2.22561e+07	1.89357e+06	151670
FVRKTFF	496	502	2	0	472.771	4	5	9.76105	10.1863	474.994	3.84282	0.6	0					0.0846842		2.93037e+06	1.83932e+07	9.75192e+07	3.51055e+08	6.27022e+08	5.97457e+08	2.90978e+08	9.01183e+07	1.30592e+07	190458
FVRKTFF	496	502	3	0	315.517	4	5	9.4803	10.5238	316.866	3.4464	0.4	0					0.314736		60928.1	1.22738e+06	1.04664e+08	8.03389e+07	1.36913e+08	1.28794e+08	5.85979e+07	1.21998e+07	6.86237e+06	77049
FVRKTFFTL	496	504	2	0	579.837	5	7	11.3803	11.9881	582.889	5.36843	1	0	2.23431	2.00462	1	1	0.0514601		247324	153552	4.08163e+06	4.20541e+07	1.46176e+08	3.23268e+08	4.15241e+08	3.48809e+08	1.7077e+08	5.16827e+07	7.60653e+06	93600.4	0
FVRKTFFTL	496	504	3	0	386.894	5	7	11.4581	11.8529	388.922	5.34872	1	0	2.22347	1.06212	1	1	0.0742748		0	283827	150172	1.94663e+06	2.63213e+07	6.71085e+07	8.80405e+07	6.99239e+07	3.0193e+07	4.16676e+06	309102	0	13498.5
FVRKTFFTLA	496	505	2	0	615.356	5	8	10.8354	11.5049	618.722	5.95783	1	0	2.14894	2.27707	1	1	0.0983785		1.27598e+07	2.75536e+07	2.49606e+07	4.66454e+07	1.69246e+08	4.36901e+08	7.54333e+08	8.68538e+08	6.65477e+08	3.18053e+08	9.89016e+07	1.81937e+07	1.33669e+06	197031
FVRKTFFTLA	496	505	3	0	410.573	5	8	10.8821	11.2558	412.861	6.08758	1	0	2.21134	0.969038	1	1	0.0746944		0	63210.5	247144	3.33351e+06	1.84311e+07	5.53895e+07	1.02079e+08	1.25047e+08	8.99948e+07	4.07965e+07	9.70887e+06	1.64196e+06	149145	0
FVRKTFFTLAF	496	506	2	0	688.89	5	9	12.8034	13.3262	692.74	6.81771	0.4	0					0.0289312		592842	1.49304e+06	4.25753e+06	1.7679e+07	7.30456e+07	2.30824e+08	5.04925e+08	8.12533e+08	8.67081e+08	6.30577e+08	3.15418e+08	1.1229e+08	2.69509e+07	3.33119e+06	219634
FVRKTFFTLAF	496	506	3	0	459.596	5	9	12.819	13.1114	462.145	6.76672	1	0	2.17637	0.609547	1	1	0.0587178		0	0	2.88071e+06	2.48276e+06	9.88081e+06	3.95346e+07	8.44106e+07	1.27451e+08	1.47491e+08	9.85529e+07	4.74365e+07	1.66248e+07	2.45977e+06	116397	943355
FTLAF	502	506	1	0	598.324	4	3	12.1297	12.7929	601.146	2.43595	1	1	2.40767	2.24914		1	0.10545		6.67611e+06	8.41515e+07	2.82152e+08	3.73507e+08	1.86844e+08	4.20985e+07	4.49887e+06	282613
TLAF	503	506	1	0	451.255	3	2	9.63637	10.0462	453.17	1.6377	0.4	0					0.0858791		4.45785e+07	2.91705e+08	4.61339e+08	1.90424e+08	4.14017e+07	4.31581e+06
TLAFCDF	503	509	1	0	816.36	4	5	12.6933	12.7299	819.965	3.03618	0.4	1					0.944408		0	473223	1.12823e+06	1.00694e+06	1.10317e+06	232944	220562	0	521784	0
AFCDF	505	509	1	0	602.228	4	3	10.8821	11.427	602.709	0.039732	1	0	-0.665127	1.72619		0	0.0880584		6.04599e+08	3.13982e+08	7.38121e+07	4.99112e+06	234872	95887.8	79954	0
FCDF	506	509	1	0	531.191	4	2	10.1966	10.9288	531.547	-0.0450782	1	0	-0.802787	2.5541		1	0.0328465		3.7688e+09	1.54318e+09	1.93358e+08	7.06834e+06	340213	0	529909
FCDFCRKLLFQGF	506	518	2	0	812.394	6	11					-1
CDFCRKLLFQGFRCQTCGYKFHQRCSTEVPLM	507	538	4	0	961.951	10	29					-1
DFCRKLLFQG	508	517	2	0	613.821	5	8					-1
FCRKLLFQGF	509	518	2	0	629.842	5	8	11.9101	12.0203	632.104	3.66534	1	0	1.04652	-0.195954		1	0.177477		0	581600	4.51924e+06	1.5134e+07	2.31101e+07	1.73113e+07	9.03807e+06	3.78772e+06	745785	2.32365e+06	0	150718	181104	116039
CRKLL	510	514	2	0	316.699	4	3	7.29332	7.51117	317.923	2.00963	1	0	1.86098	0.279977		1	0.12496		130478	1.88273e+07	4.2641e+07	4.46679e+07	1.33902e+07	0	0	0
CRKLLF	510	515	2	0	390.233	4	4	9.85435	10.3523	391.272	1.53526	0.4	0					0.070777		4.99708e+06	1.0428e+08	2.01316e+08	9.82755e+07	2.16171e+07	492076	357984	0	54508.3
CRKLLFQG	510	517	1	0	964.54	5	6	8.96625	9.32427	967.993	2.80753	0.4	0					0.188406		538187	1.90612e+07	1.11487e+08	2.20912e+08	2.03154e+08	8.94081e+07	1.80965e+07	449061	680512	190545	230666	0
CRKLLFQG	510	517	2	0	482.773	5	6	8.90402	9.4959	484.513	2.83295	1	0	1.10035	1.93387	1	1	0.0292916		1.38083e+07	2.71411e+08	1.11543e+09	2.1533e+09	1.93273e+09	8.99018e+08	2.7161e+08	6.60657e+07	4.99482e+06	70641.6	169919	135569
CRKLLFQG	510	517	3	0	322.185	5	6	8.96625	9.33985	323.308	2.72326	1	0	1.03001	0.968669	1	1	0.068631		114489	4.10067e+06	4.41045e+07	8.01001e+07	6.6804e+07	2.5511e+07	3.73697e+06	52619.7	0	639998	0	0
CRKLLFQGF	510	518	1	0	1111.61	5	7	11.318	11.6763	1115.33	2.97274	0.4	0					0.277814		0	0	2.6291e+07	7.97961e+07	1.06328e+08	4.42139e+07	5.44071e+06	295898	0	0	0	38421.8	62632.9
CRKLLFQGF	510	518	2	0	556.308	5	7	11.2247	11.9101	558.165	2.96118	0.6	0					0.0318685		2.0362e+07	3.33857e+08	1.46313e+09	2.96814e+09	3.22515e+09	1.70878e+09	6.5793e+08	1.93844e+08	4.29861e+07	2.75035e+06	54528.9	128204	13361.3
CRKLLFQGFRC	510	520	3	0	457.578	6	9	10.6953	10.9132	459.398	4.4949	0.4	1					0.439057		93873.7	365440	3.66274e+06	1.28901e+07	1.6236e+07	1.31245e+07	4.57065e+06	1.24323e+06	417484	0	0	2.79873e+06	0	138992	6.18664e+06	0
CRKLLFQGFRCQTCG	510	524	3	0	587.29	6	13	10.1655	10.5342	589.804	6.29869	0.6	0					0.146819		2663.54	527303	1.26816e+06	2.45346e+06	2.93747e+07	6.59508e+07	9.81181e+07	1.23015e+08	1.03786e+08	6.60979e+07	3.49823e+07	1.32127e+07	6.16619e+06	1.52006e+06	764555	7.16556e+06	225259	230739	1.0758e+07	504694
CRKLLFQGFRCQTCGYKFHQRC	510	531	5	0	545.268	8	20					-1
CRKLLFQGFRCQTCGYKFHQRCST	510	533	4	0	728.353	8	22					-1
CRKLLFQGFRCQTCGYKFHQRCSTE	510	534	4	0	760.613	8	23					-1
CRKLLFQGFRCQTCGYKFHQRCSTEVPLM	510	538	4	0	870.675	9	26	10.8821	11.4893	874.31	12.1129	0.6	0					0.079795		0	738164	0	40527.4	23725.9	66741.9	17903.4	226658	996119	3.19565e+07	1.97103e+08	4.40953e+08	6.76873e+08	8.61278e+08	9.28644e+08	8.63164e+08	7.00165e+08	5.12311e+08	3.2591e+08	1.81858e+08	9.61145e+07	4.42249e+07	1.5614e+07	7.29558e+06	3.25114e+06	1.22777e+06	1.53123e+06	2.35256e+06	962659	335832
CRKLLFQGFRCQTCGYKFHQRCSTEVPLM	510	538	5	0	696.741	9	26	10.8977	11.2869	699.601	11.8696	1	0	1.04019	1.03772	1	1	0.0730422		0	175135	1.13711e+06	0	0	205444	188943	3.97016e+06	8.33116e+06	3.76692e+07	8.49601e+07	1.51667e+08	2.23621e+08	2.71741e+08	2.96546e+08	2.77986e+08	2.13995e+08	1.63565e+08	1.06331e+08	6.00557e+07	2.44097e+07	2.37911e+06	3.17094e+06	1.39946e+06	586674	237987	186984	293352	5.03701e+06	115547
CRKLLFQGFRCQTCGYKFHQRCSTEVPLM	510	538	6	0	580.786	9	26	10.9444	11.1365	583.145	11.7264	1	0	1.01901	0.166264	1	1	0.0804501		112944	125503	170542	91730.1	0	0	376914	342870	2.11264e+06	5.07731e+06	1.05202e+07	2.05923e+07	3.21576e+07	3.93928e+07	4.11398e+07	3.87826e+07	3.15785e+07	2.07457e+07	1.40054e+07	5.74975e+06	2.96475e+06	749666	274096	0	0	0	0	96771	0	0
CRKLLFQGFRCQTCGYKFHQRCSTEVPLMC	510	539	3	0	1194.9	9	27	11.1936	11.3803	1199.78	12.0781	1	0	1.00486	0.142239	1	1	0.257944		0	0	309065	350671	274459	471846	3.35807e+06	0	0	1.65472e+06	3.51791e+06	7.8612e+06	2.0147e+07	2.78514e+07	3.36822e+07	3.4468e+07	3.31061e+07	2.5668e+07	1.34176e+07	5.20735e+06	2.49026e+06	0	0	0	311100	0	0	0	0	0
CRKLLFQGFRCQTCGYKFHQRCSTEVPLMC	510	539	4	0	896.427	9	27	11.2091	11.427	900.167	12.4061	1	0	1.05159	0.280125	1	1	0.0525725		345518	0	0	0	348480	247471	1.52018e+06	567465	6.7744e+06	1.41739e+07	3.32618e+07	5.74546e+07	8.64596e+07	1.43865e+08	1.4516e+08	1.45074e+08	1.42461e+08	1.37639e+08	8.16093e+07	4.97295e+07	2.47231e+07	1.54456e+07	4.03483e+06	265147	352448	0	434050	264249	0	0
CRKLLFQGFRCQTCGYKFHQRCSTEVPLMC	510	539	5	0	717.343	9	27	11.1936	11.2713	720.376	12.6107	1	0	1.08075	-0.339441	1	1	0.0748106		0	0	179033	0	166096	0	0	0	0	1.41016e+06	1.77637e+06	6.2624e+06	9.25738e+06	1.54744e+07	1.96236e+07	2.21943e+07	1.78943e+07	1.67071e+07	1.05305e+07	4.69695e+06	1.4842e+06	739515	527140	135432	390461	420750	0	0	0	0
FRCQT	518	522	2	0	327.655	4	3					-1
FRCQTCG	518	524	2	0	407.67	5	5	6.25748	6.87202	409.325	2.70763	0.5	0					0.209751		41384.2	4.62337e+06	2.57215e+07	3.8085e+07	3.50629e+07	1.19479e+07	1.57061e+06	1.34471e+06	88241.7	154219	0
FRCQTCGYKFHQRC	518	531	4	0	444.952	7	12	8.05583	8.08703	446.47	4.8073	1	0	0.825089	-0.545348		0	0.16751		0	937.54	0	262122	809859	1.47162e+06	2.12862e+06	1.21268e+06	317999	165017	0	0	0	0	0	0	0	168035	0	0
FRCQTCGYKFHQRCST	518	533	4	0	491.972	7	14					-1
FRCQTCGYKFHQRCSTE	518	534	3	0	698.642	7	15	7.90002	8.02983	701.344	6.67155	1	0	0.994981	-0.109287		1	0.329447		0	0	0	703479	5.16008e+06	1.48454e+07	2.62718e+07	3.7009e+07	3.7426e+07	3.19674e+07	2.08319e+07	1.0248e+07	4.08877e+06	1.16661e+06	314604	1.11139e+06	998016	691123	927163	621075	466548	0	0
FRCQTCGYKFHQRCSTEVPLM	518	538	2	0	1267.58	8	18					-1
FRCQTCGYKFHQRCSTEVPLM	518	538	3	0	845.39	8	18	9.71437	10.1811	848.779	8.38145	1	0	1.07525	1.38048	1	-1	0.0631365		0	195030	913674	1.59081e+06	7.192e+06	3.38655e+07	9.94437e+07	2.06026e+08	3.46503e+08	4.69616e+08	4.98892e+08	4.4304e+08	3.51826e+08	2.24147e+08	1.24406e+08	5.96838e+07	1.83393e+07	1.14148e+06	647140	0	0	474965	423420	255445	198451	234332	0
FRCQTCGYKFHQRCSTEVPLM	518	538	4	0	634.294	8	18	9.76105	10.0566	636.818	8.31028	1	0	1.06004	0.623476	1	-2	0.0543946		0	0	142541	207027	4.05419e+06	1.05712e+07	2.82475e+07	6.44177e+07	1.08925e+08	1.47563e+08	1.6291e+08	1.44246e+08	1.06719e+08	6.762e+07	3.66716e+07	1.09806e+07	1.47567e+06	2.42676e+06	551247	98150.1	0	232379	0	0	0	0	0
FRCQTCGYKFHQRCSTEVPLMC	518	539	3	0	879.727	8	19	10.1344	10.4614	883.635	9.81675	1	0	1.27159	0.762688	1	0	0.208108		13375.9	526536	1.96206e+06	0	1.88414e+06	2.27013e+06	2.08134e+07	6.08636e+07	1.10251e+08	1.76574e+08	2.2971e+08	2.48269e+08	2.20054e+08	1.65841e+08	1.08911e+08	6.28626e+07	2.0959e+07	1.19808e+07	5.36336e+06	3.79203e+06	3.23939e+07	2.29511e+07	2.09354e+07	1.41069e+07	2.98427e+06	355197	219561	380391
FRCQTCGYKFHQRCSTEVPLMC	518	539	4	0	660.047	8	19	10.1033	10.477	663.163	10.5535	1	1	1.42077	0.969185	1	-2	0.25148		90124.2	0	123749	345587	187955	2.08782e+06	8.53512e+06	2.56293e+07	5.20756e+07	7.82593e+07	1.05075e+08	1.19712e+08	1.03463e+08	7.5942e+07	4.81086e+07	2.49677e+07	1.30476e+07	4.55041e+06	7.97104e+06	1.56479e+07	1.86975e+07	1.89765e+07	1.11171e+07	6.25611e+06	2.06383e+07	3.69226e+06	161961	297184
RCQTCGY	519	525	2	0	415.668	5	5	6.22602	6.47752	417.242	2.54315	1	0	1.24065	0.42877		-1	0.223646		0	1.5508e+06	6.13426e+06	8.84645e+06	5.71924e+06	1.29547e+06	49978.9	815037	0	27260.5	104956
RCQTCGYKFHQRC	519	531	2	0	815.363	6	11	6.49318	6.5245	822.06	12.2404	0.4	1					0.136433		0	0	0	0	0	0	0	0	0	0	0	287267	1.05988e+06	1.42489e+06	1.111e+06	718573	0	155247
RCQTCGYKFHQRC	519	531	3	0	543.911	6	11					-1
RCQTCGYKFHQRCST	519	533	2	0	909.403	7	13					0
RCQTCGYKFHQRCST	519	533	3	0	606.605	7	13	6.73122	7.09047	609.048	6.07183	1	0	1.08075	0.905217	-1	0	0.2251		0	63677.5	917377	3.5544e+06	1.32231e+07	2.73546e+07	3.95169e+07	4.50597e+07	3.34454e+07	2.21207e+07	9.24541e+06	2.16237e+06	362426	65260.8	452422	58887.5	0	356598	0	0	6.98367e+06
RCQTCGYKFHQRCST	519	533	4	0	455.205	7	13	5.72342	6.02028	460.212	18.7702	0.4	1					0.409002		0	0	715.871	0	0	0	156095	0	190885	0	0	0	0	0	0	0	110885	0	0	0	6.03315e+07
RCQTCGYKFHQRCSTE	519	534	2	0	973.925	7	14	6.87202	6.9345	977.636	6.0953	1	0	0.958853	-0.40702	1	-1	0.206301		0	0	0	0	464171	662964	2.06326e+06	2.6899e+06	2.6418e+06	2.04105e+06	613138	168401	0	0	0	0	0	0	0	0	0	0
RCQTCGYKFHQRCSTE	519	534	3	0	649.619	7	14	6.82508	7.05927	652.091	6.08717	1	0	0.956619	0.3522	1	-1	0.0839865		0	15119.9	163047	2.90438e+06	1.02561e+07	2.23521e+07	3.81892e+07	4.44918e+07	4.03702e+07	3.15893e+07	1.92115e+07	8.15873e+06	1.43206e+06	691564	71343.2	0	62362.7	0	0	106542	262313	0
RCQTCGYKFHQRCSTE	519	534	4	0	487.466	7	14					-1
RCQTCGYKFHQRCSTEVPLM	519	538	2	0	1194.05	8	17	9.32427	9.52712	1198.82	7.86233	1	0	1.06315	0.21365	1	-2	0.267963		0	0	0	0	0	639309	2.58612e+06	1.05183e+07	1.76076e+07	2.10317e+07	2.15279e+07	1.90243e+07	9.3045e+06	2.55969e+06	234027	0	0	0	0	252387	0	0	0	0	0	0
RCQTCGYKFHQRCSTEVPLM	519	538	3	0	796.367	8	17	9.16847	9.65197	799.651	8.17356	1	0	1.13358	1.45462	1	-2	0.124634		2.26127e+06	0	0	1.28935e+07	1.8983e+07	7.71695e+07	1.82203e+08	3.11221e+08	4.84053e+08	5.71197e+08	5.78843e+08	4.64159e+08	3.24211e+08	1.97357e+08	1.09585e+08	6.07441e+07	4.43555e+07	2.92981e+07	1.06987e+07	9.03941e+06	3.07918e+06	328429	755831	315755	201071	413325
RCQTCGYKFHQRCSTEVPLM	519	538	4	0	597.527	8	17	9.23077	9.4803	600.004	8.23032	1	0	1.14643	0.420074	1	-2	0.0667679		0	0	0	0	2.08012e+06	1.41134e+07	3.02044e+07	6.72138e+07	9.65327e+07	1.21212e+08	1.18e+08	9.72429e+07	7.06709e+07	3.97336e+07	2.02876e+07	1.00638e+07	7.26584e+06	5.86082e+06	2.18575e+06	1.48225e+06	321724	358700	0	335969	0	498692
RCQTCGYKFHQRCSTEVPLM	519	538	5	0	478.223	8	17					-1
RCQTCGYKFHQRCSTEVPLMC	519	539	3	0	830.704	8	18	9.55833	9.99435	834.206	8.70359	1	0	1.1441	1.24466	1	-2	0.0827075		146499	0	377715	693897	3.40057e+06	1.68751e+07	4.84198e+07	1.12063e+08	2.05646e+08	2.92405e+08	3.39806e+08	3.29412e+08	2.68723e+08	1.89399e+08	1.07891e+08	4.91752e+07	1.79365e+07	3.9815e+06	346688	233390	216508	0	0	0	0	0	245584
RCQTCGYKFHQRCSTEVPLMC	519	539	4	0	623.28	8	18					-1
CGYKFHQRCSTEVPLM	523	538	2	0	949.939	7	13					-1
CGYKFHQRCSTEVPLM	523	538	3	0	633.629	7	13					-1
CGYKFHQRCSTEVPLMC	523	539	3	0	667.965	7	14					-1
YKFHQRC	525	531	2	0	491.24	5	5	6.30468	6.59038	492.657	2.17338	0.4	0					0.774241		387978	6.11229e+06	1.92299e+07	1.35938e+07	9.66155e+06	811922	293040	205482	739241	497728	539398
YKFHQRC	525	531	3	0	327.829	5	5	6.38333	6.5245	328.729	2.04052	0.4	0					0.187355		48495.3	1.4011e+06	4.0389e+06	3.58206e+06	1.48239e+06	83866.4	0	0	111578	0	200311
YKFHQRCST	525	533	2	0	585.28	5	7	6.21027	6.32043	587.184	3.04849	1	0	0.959311	-0.196175		0	0.119004		0	480649	2.14323e+06	5.42267e+06	5.62596e+06	3.83955e+06	1.34365e+06	0	155.148	0	5413.83	0	88575.9
YKFHQRCSTE	525	534	2	0	649.801	5	8	6.21027	6.36762	651.993	3.55225	1	0	0.992138	0.0124595		0	0.162528		0	184474	1.2949e+06	4.65447e+06	7.38798e+06	5.1447e+06	3.64234e+06	789240	313182	3509.98	50287.9	0	2752.32	0
YKFHQRCSTEVPLM	525	538	2	0	869.924	6	11					-1
YKFHQRCSTEVPLM	525	538	3	0	580.285	6	11	9.41785	9.6988	582.509	5.49071	1	0	1.20421	0.558991	1	0	0.227389		0	107165	564260	6.6498e+06	1.66781e+07	3.55791e+07	5.09215e+07	5.04803e+07	3.58651e+07	2.02234e+07	6.12217e+06	1.46572e+06	1.01357e+06	0	0	1.78718e+06	79431.6	0
YKFHQRCSTEVPLMC	525	539	3	0	614.621	7	12	9.66762	9.94767	617.136	6.23509	0.5	0					0.137041		264297	459615	139422	316974	3.97208e+06	1.77461e+07	2.81523e+07	4.07472e+07	4.04753e+07	2.61216e+07	1.47939e+07	5.86755e+06	930227	299380	250547	0	246557	0	0	331538
KFHQRC	526	531	2	0	409.708	4	4	4.69933	5.03292	410.881	1.79976	0.4	0					0.711037		44293	2.35309e+06	6.09381e+06	4.82796e+06	1.15601e+06	26055	0	25664.1	0
KFHQRCSTE	526	534	2	0	568.269	5	7	4.81077	4.96453	571.249	5.23761	1	0	2.16241	-0.00338526		0	0.325131		0	0	221742	981547	2.12968e+06	1.27755e+07	1.50071e+07	8.86041e+06	3.20988e+06	743771	99704	0	0
KFHQRCSTEVPLM	526	538	2	0	788.392	6	10	8.79158	8.84352	791.667	5.4797	0.6	0					0.299222		150496	121334	0	333968	823656	3.56562e+06	5.06387e+06	5.32265e+06	2.89207e+06	1.06421e+06	0	129595	0	0	4379.58	340920	0
KFHQRCSTEVPLM	526	538	3	0	525.931	6	10	8.776	8.99737	528.084	5.38937	0.4	0					0.131499		0	114042	298863	960426	7.9503e+06	1.68141e+07	2.40545e+07	2.20601e+07	1.34483e+07	3.59684e+06	1.83823e+06	216058	0	418021	5479.31	226912	403709
KFHQRCSTEVPLMC	526	539	2	0	839.897	6	11					0
KFHQRCSTEVPLMC	526	539	3	0	560.267	6	11					-1
HQRCSTEVPLM	528	538	2	0	650.81	6	8	8.40195	8.44868	656.807	11.1064	0.4	1					0.489785		0	0	0	95675.5	0	237717	0	768980	669035	678026	587928	2.79857e+06	3.03745e+06	6.39979e+06	3.67028e+06
STEVPLM	532	538	1	0	776.386	4	4	8.9507	9.13733	779.812	2.90747	0.4	0					1.17451		1.01575e+06	2.81943e+06	1.33143e+07	2.38177e+07	1.12977e+07	2.36927e+06	2.22409e+06	3.83741e+06	1.94935e+06
STEVPLMC	532	539	1	0	879.395	5	5					-1
EVPLM	534	538	1	0	588.306	4	2	8.88847	9.21518	590.9	2.17457	0.4	1					0.382558		3.03137e+07	9.90887e+07	1.0857e+08	1.03957e+08	4.60586e+07	1.39571e+07	4.57738e+07
EVPLMC	534	539	1	0	691.315	5	3	8.88847	8.9507	699.345	7.48258	0.4	1					0.0216317		0	204530	53449	46485.5	0	0	0	0	2.22382e+08
VPLM	535	538	1	0	459.264	4	2	7.99347	8.65125	460.806	1.19368	1	0	1.58001	2.22527		-2	0.35948		6.78248e+07	2.70475e+08	2.53571e+08	8.07696e+07	4.08406e+06	246627	731198
VPLMC	535	539	1	0	562.273	4	3	8.02463	8.05583	568.937	6.19237	0.4	1					0.551161		0	0	0	0	0	0	191444	328573
CVNY	539	542	1	0	498.202	4	2	5.83267	6.30468	499.694	1.13172	1	0	1.46083	1.40385		1	0.0469524		1.28737e+08	4.78811e+08	4.92127e+08	9.96378e+07	4.95565e+06	2.3056e+06	238619
CVNYDQL	539	545	1	0	854.371	4	5	8.82275	9.20478	858.296	3.36292	1	0	1.8714	1.00596	1	1	0.125642		210189	7.66338e+06	5.53521e+07	1.45505e+08	2.00132e+08	1.35548e+08	3.7303e+07	4.45737e+06	491186	183846
CVNYDQL	539	545	2	0	427.689	4	5	8.79158	9.1529	429.423	2.90452	1	0	1.5187	0.914355	1	1	0.0770999		217120	9.64006e+06	5.03553e+07	9.85385e+07	9.61037e+07	4.44657e+07	7.16829e+06	375999	78118.6	142537
CVNYDQLDL	539	547	1	0	1082.48	5	7	10.3056	10.7576	1087.76	4.57644	1	0	1.79904	1.31497	1	0	0.307784		0	0	7.55039e+06	7.93421e+07	1.74897e+08	2.58699e+08	2.26445e+08	1.15925e+08	3.30738e+07	4.18492e+06	467851	742137	673251
CVNYDQLDL	539	547	2	0	541.745	5	7	10.3368	10.8095	544.246	4.30321	1	0	1.64888	1.40679	1	0	0.0508548		2.59197e+06	2.82265e+07	1.22334e+08	3.47237e+08	6.36577e+08	8.00287e+08	6.48576e+08	3.26109e+08	1.10015e+08	2.62946e+07	1.41796e+06	3.06859e+06	1.30852e+06
VNYDQL	540	545	1	0	751.362	4	4	8.68243	8.8539	754.751	2.95007	1	0	2.1212	0.0748802		1	0.0578892		282634	8.64259e+06	5.71526e+07	1.0478e+08	1.00581e+08	3.79998e+07	5.49217e+06	0	116533
VNYDQLDL	540	547	1	0	979.473	4	6	10.1033	10.5862	983.671	3.62638	1	0	1.60907	1.45226	1	0	0.566944		3.99159e+07	5.19559e+07	5.11806e+07	1.35912e+08	2.38478e+08	2.50285e+08	1.49973e+08	4.03889e+07	3.69419e+06	0	6.91849e+06
VNYDQLDL	540	547	2	0	490.24	4	6	10.1655	10.7005	492.415	3.77833	0.4	0					0.055891		1.54766e+06	2.66385e+07	1.1817e+08	3.01395e+08	4.45217e+08	4.13634e+08	2.32177e+08	7.19118e+07	1.19758e+07	595895	2.90057e+06
YDQL	542	545	1	0	538.251	3	2					-1
YDQLDL	542	547	1	0	766.362	4	4	8.72922	8.79158	773.165	6.35236	0.4	1					2.42833		129619	170559	0	0	0	0	325315	1.35373e+06	1.46008e+06
DQLDL	543	547	1	0	603.298	3	3	8.7604	9.29828	605.326	1.69185	1	0	1.45347	1.69509		0	0.0723037		8.66785e+07	4.22195e+08	7.08861e+08	4.21911e+08	8.73355e+07	1.0547e+07	751390
[truncated: 20 more columns]
