# Supplementary material for: Unveiling the domain-specific and RAS isoform-specific details of BRAF kinase regulation
Source: eLife. 2023 Dec 27;12:RP88836. doi: 10.7554/eLife.88836 (PMC10752582; doi:10.7554/eLife.88836)
Supplement: Figure 2—source data 2. — Also applies to plots presented in Supplementary file 1; Figure 2—figure supplement 1 and Figure 2—figure supplement 2. [file elife-88836-fig2-data2.zip › Figure 2- source data 2/(BRAF_BRAF-90min1.mzXML) ExMS2_FinalTable.xls]

## Sheet: Sheet1
Sequence	START	END	Charge	ModMass	Monoisotopic m/z	maxND	maxD	RT Range(start, unit: min)	RT Range(end)	Centroid m/z	Delta Mass	Flag#1:Skip-tests	Flag#2:Unimodality check	Flag#3:Back exchange prediction check	Flag#4:Elution RT width check	Flag#5:Unique peptide RT/deltaD consistency check	Flag#6:Common-end peptides centroid subtraction check	Flag#7:Centroid shift within RT range check	Flag#8:Data multiple assignment check	Isotopic Envelope Amplitudes(start from this column(the Monoisotopic) to nonzero end):
GSSHHHHHHGTKTEEGKL	2	19	2	0	1008.48	6	16	5.2629	5.8304	1010.85	3.58487	1	0	0.106252	1.61462	1	1	0.0637305		1.26401e+07	6.22651e+07	1.78514e+08	3.65903e+08	5.4694e+08	5.69147e+08	4.18111e+08	2.40618e+08	1.05413e+08	3.43324e+07	8.94022e+06	210449	0	0	94183.8	0	64381.2	46887.4	737676	49066.7	0	0	0
GSSHHHHHHGTKTEEGKL	2	19	3	0	672.656	6	16	5.24688	5.94243	674.25	3.62967	1	0	0.118256	2.16865	1	1	0.0433639		1.70429e+08	6.73423e+08	1.91603e+09	3.90443e+09	5.92275e+09	6.34163e+09	4.7522e+09	2.78263e+09	1.18281e+09	4.12149e+08	1.24499e+08	2.97628e+07	3.56137e+06	65983.9	128666	18095.1	74465.9	48196.1	0	0	245146	62808.6	65501.6
GSSHHHHHHGTKTEEGKL	2	19	4	0	504.744	6	16	5.24688	5.9264	505.957	3.69861	1	0	0.136729	2.09928	1	1	0.0342855		3.56017e+07	1.51291e+08	4.25347e+08	9.20854e+08	1.3973e+09	1.50414e+09	1.16751e+09	6.62789e+08	2.90653e+08	1.00402e+08	3.02353e+07	6.93524e+06	881409	0	113638	0	6812.4	14336.5	6.13808e+06	0	31133.1	0	7.29731e+06
GSSHHHHHHGTKTEEGKL	2	19	5	0	403.997	6	16	5.24688	5.9264	404.958	3.65448	1	0	0.124906	2.09928	1	1	0.0284229		2.69133e+07	1.11244e+08	3.23579e+08	6.74092e+08	1.00938e+09	1.06439e+09	8.53551e+08	4.92944e+08	2.08071e+08	7.34591e+07	1.82427e+07	3.42853e+06	184509	24006.1	0	71210.2	86809	102234	89632.3	67995.9	0	110063	28910.9
GSSHHHHHHGTKTEEGKLVIWINGDKGYNGL	2	32	3	0	1149.23	8	29	9.97703	10.0712	1152.28	7.10554	1	0	0.196137	-0.433379	1	1	0.118715		0	0	0	150863	331659	902245	1.7142e+06	7.27756e+06	6.34709e+06	6.80753e+06	9.01559e+06	5.40665e+06	3.7174e+06	987317	0	0	203408	0	0	0	0	0	0	0	0	0	0	0	0	0
GSSHHHHHHGTKTEEGKLVIWINGDKGYNGL	2	32	4	0	862.178	8	29					-1
GSSHHHHHHGTKTEEGKLVIWINGDKGYNGL	2	32	5	0	689.944	8	29	9.99273	10.1181	691.963	8.06445	1	0	0.33791	-0.298461	1	1	0.218944		557467	244437	1.05849e+06	275943	2.03773e+06	4.25697e+06	4.79027e+06	8.61093e+06	9.22212e+06	1.10906e+07	1.21545e+07	8.55231e+06	4.92224e+06	3.66477e+06	1.50202e+06	206139	232175	98291.9	0	0	0	0	370539	0	0	159262	0	249767	73930.6	0
VIWINGDKGY	20	29	1	0	1164.6	5	8	9.01773	9.56912	1168.65	3.33514	1	0	0.933065	1.54489	0	1	0.249599		2.35983e+06	1.52989e+07	2.93699e+07	9.76531e+07	2.02609e+08	1.55828e+08	3.04907e+07	1.02405e+06	897375	425520	671385	0	0	26022.9
VIWINGDKGY	20	29	2	0	582.806	5	8	9.85158	9.97703	584.882	3.43765	0.6	1					0.20146		1.18156e+06	8.2633e+06	1.86064e+07	2.94606e+07	2.96414e+07	1.92554e+07	7.12743e+06	2.94089e+06	126309	302444	0	9.09681e+06	62750.3	524884
VIWINGDKGYNG	20	31	2	0	668.338	5	10					-1
VIWINGDKGYNGL	20	32	2	0	724.88	5	11	10.6055	11.1392	727.248	3.8599	1	0	0.650112	1.46846		1	0.0300095		1.20033e+08	4.98772e+08	1.53159e+09	3.18585e+09	4.83299e+09	5.06907e+09	3.78117e+09	2.0285e+09	8.53561e+08	2.83956e+08	7.84898e+07	2.07947e+07	1.16591e+06	907679	73620.5	1.38891e+06	9409.16
VIWINGDKGYNGLAE	20	34	2	0	824.92	5	13	10.0868	10.3241	827.351	3.87461	0.6	0					0.184177		2.35058e+06	8.64513e+06	2.24207e+07	4.30891e+07	6.464e+07	6.98923e+07	5.48303e+07	3.59115e+07	1.24081e+07	2.01697e+06	516050	727488	293201	166039	467958	192469	22302.7	561662	1.38192e+06
VIWINGDKGYNGLAEVGKKFEKDTG	20	44	3	0	913.476	7	23	10.5271	10.6684	915.946	5.76755	0.6	0					0.206192		0	0	0	749388	1.11386e+06	3.31433e+06	6.45901e+06	8.16814e+06	7.28669e+06	4.84705e+06	2.2874e+06	586659	380172	0	0	130830	0	0	0	0	0	0	112135	0	118265	0	0	0	0	0
VIWINGDKGYNGLAEVGKKFEKDTGIKV	20	47	3	0	1026.89	7	26					-1
VIWINGDKGYNGLAEVGKKFEKDTGIKV	20	47	4	0	770.421	7	26	11.6265	11.9418	772.406	6.0859	1	0	0.149206	0.523524	1	1	0.175752		141251	169811	513061	2.29984e+06	9.40971e+06	2.07946e+07	3.55927e+07	4.40477e+07	4.31289e+07	3.9031e+07	2.58197e+07	1.29187e+07	4.52001e+06	1.34281e+06	394762	105982	0	101502	0	2984.13	1.93046e+06	0	126739	148489	359214	0	0	94830.2	88523.3	0
VIWINGDKGYNGLAEVGKKFEKDTGIKVTVEHPDKL	20	55	4	0	1000.29	9	33	10.9981	11.4963	1002.96	8.26986	1	0	0.220075	1.31515	1	1	0.0819371		3.28442e+06	684729	6.5851e+06	1.28954e+07	3.2054e+07	6.17851e+07	1.69795e+08	3.09446e+08	4.97505e+08	6.46411e+08	7.42438e+08	7.25708e+08	6.05945e+08	4.55403e+08	2.99826e+08	1.78785e+08	1.02468e+08	5.22502e+07	2.70949e+07	1.75272e+07	7.78944e+06	2.3504e+06	3.45094e+06	1.26102e+06	388961	669905	130860	509892	42735	592265
VIWINGDKGYNGLAEVGKKFEKDTGIKVTVEHPDKL	20	55	5	0	800.434	9	33	11.061	11.2641	802.664	8.74477	1	0	0.281779	0.0379338	1	1	0.132406		1.00991e+06	1.12622e+06	1.50599e+06	5.20353e+06	1.17366e+07	3.30426e+07	6.21916e+07	1.22334e+08	1.8952e+08	2.58093e+08	2.9119e+08	2.84666e+08	2.39301e+08	1.82138e+08	1.17029e+08	7.13582e+07	4.20203e+07	2.01864e+07	1.01342e+07	6.51933e+06	2.71893e+06	6.14613e+06	595303	915464	555347	232916	8.53759e+06	177815	183640	0
VIWINGDKGYNGLAEVGKKFEKDTGIKVTVEHPDKL	20	55	6	0	667.196	9	33	10.9824	11.4547	669.127	9.18167	1	0	0.338545	1.20288	1	1	0.0941406		924.656	103063	643121	2.51304e+06	1.43504e+06	2.63829e+07	5.523e+07	9.12113e+07	1.78092e+08	2.33483e+08	2.65405e+08	2.56871e+08	2.15278e+08	1.64828e+08	1.09373e+08	6.78396e+07	3.35557e+07	1.77836e+07	6.90139e+06	3.69019e+06	1.81955e+06	1.33661e+06	950994	474441	179675	354844	414521	368263	145331	305045
VIWINGDKGYNGLAEVGKKFEKDTGIKVTVEHPDKL	20	55	7	0	572.026	9	33	10.9824	11.2641	573.561	8.33841	1	0	0.228981	0.378078	1	1	0.0711212		69034.3	60295.9	697684	1.10075e+06	2.69023e+06	9.0935e+06	2.06272e+07	4.15209e+07	6.44632e+07	9.63916e+07	1.09413e+08	1.04212e+08	9.29449e+07	6.59202e+07	4.65051e+07	2.63179e+07	1.69658e+07	6.01723e+06	2.59027e+06	788672	266533	0	175359	138066	76038.5	125042	272612	64645.1	0	58209.4
NGDKGYNGLAEVGKKFEKDTGIKVTVE	24	50	3	0	966.173	7	25	9.92993	10.2618	969.171	7.29399	0.6	0					0.115494		1.92048e+06	2.43002e+06	8.21412e+06	1.42348e+07	2.21249e+07	3.63544e+07	5.41485e+07	7.33966e+07	9.26689e+07	1.034e+08	9.88649e+07	8.36102e+07	5.92092e+07	3.71861e+07	1.85728e+07	7.28054e+06	2.80582e+06	139793	0	0	50881.8	154336	296539	94970.7	193349	410197	309214	197364	238295	877732
GLAEVGKKFEKDTGIKVTVEHPDKL	31	55	4	0	685.383	7	22					-1
LAEVGKKFEKDTGIKVTVEHPDKL	32	55	3	0	894.501	7	21	8.59343	8.82892	896.414	4.141	1	0	-0.00893174	0.178116	1	0	0.118405		96991.1	102166	621259	6.50564e+06	1.6983e+07	2.26297e+07	2.17084e+07	1.54929e+07	8.99861e+06	2.36647e+06	952616	70352.6	268205	0	0	177189	0	0	81018.8	81108.2	0	71904.9	0	0	70804.4	0	0	0	0
LAEVGKKFEKDTGIKVTVEHPDKL	32	55	4	0	671.127	7	21					-1
LAEVGKKFEKDTGIKVTVEHPDKLEEKFPQVAATGDGPDIIF	32	73	4	0	1149.86	9	37	10.8884	10.9458	1152.95	9.58566	1	0	0.256391	-0.592382	1	1	0.16804		0	0	0	0	0	0	0	294304	800077	2.47207e+06	4.86794e+06	5.14185e+06	5.46279e+06	4.59034e+06	5.3142e+06	3.4661e+06	1.82337e+06	209203	0	0	0	0	0	0	0	0	0	0	0	0
LAEVGKKFEKDTGIKVTVEHPDKLEEKFPQVAATGDGPDIIF	32	73	5	0	920.091	9	37					-1
AEVGKKFEKDTG	33	44	2	0	654.843	5	10	5.31063	5.65112	655.889	1.32856	0.6	0					0.150359		4.05694e+06	1.25496e+07	1.93731e+07	1.15925e+07	4.15017e+06	550892	531696	55686.4	0	0	10788.7	0	0	0	45440.4	42815.4
AEVGKKFEKDTG	33	44	3	0	436.898	5	10	5.56207	6.2156	437.433	0.842963	0.4	0					0.0458197		150469	4.08785e+08	3.03621e+06	1.06605e+06	7.62013e+07	2426.96	162390	9.55757e+06	38946.1	0	522422	43070	10359.3	230221	0	0
AEVGKKFEKDTGIKV	33	47	2	0	824.967	5	13	7.8869	8.14232	826.237	1.56494	0.6	0					0.116686		4.95684e+06	3.47972e+07	5.55408e+07	4.57932e+07	2.48474e+07	1.12301e+07	1.89828e+06	289158	102055	0	0	0	0	0	0	0	0	84878.8	0
AEVGKKFEKDTGIKV	33	47	3	0	550.314	5	13	7.87128	8.27807	551.169	1.58994	1	0	-0.330019	0.919265	1	1	0.11514		1.13629e+07	6.03828e+07	9.00856e+07	7.30864e+07	3.94124e+07	1.74684e+07	5.43043e+06	826163	153019	659451	0	0	1.43982e+06	0	0	0	0	0	0
AEVGKKFEKDTGIKVTVEHPDKL	33	55	4	0	642.856	7	20	8.0901	8.27807	644.464	4.90627	1	1	0.197401	-0.0274702	1	0	0.196639		2.38251e+06	2.14318e+07	8.14684e+07	2.14024e+08	3.66528e+08	4.31559e+08	3.90407e+08	2.83369e+08	1.6181e+08	7.97894e+07	3.50757e+07	1.38908e+07	5.54957e+06	2.23412e+06	1.16933e+06	707087	182619	216643	1.66694e+08	0	0	0	2.57879e+06	0	0	0	258285	0
AEVGKKFEKDTGIKVTVEHPDKL	33	55	5	0	514.486	7	20	8.04312	8.51515	515.583	3.95774	1	0	-0.00594371	1.20158	0	1	0.0453549		272431	1.06136e+07	5.54073e+07	1.44281e+08	2.53324e+08	3.0744e+08	2.80058e+08	1.92697e+08	1.11243e+08	5.24327e+07	2.16383e+07	7.76238e+06	2.31398e+06	1.10971e+06	707019	416635	163526	193890	0	122256	0	0	0	503051	312510	0	0	0
AEVGKKFEKDTGIKVTVEHPDKL	33	55	6	0	428.907	7	20	8.02747	8.44738	429.837	4.05615	1	0	0.0151532	0.976088	0	1	0.0726522		173796	1.32476e+06	1.2188e+07	3.91616e+07	7.042e+07	8.3979e+07	7.77489e+07	5.45439e+07	3.06635e+07	1.39794e+07	4.08939e+06	1.95397e+06	546851	166349	3.43894e+06	0	0	171185	0	0	534939	0	0	0	0	0	0	0
AEVGKKFEKDTGIKVTVEHPDKLEEKFPQVAATGDGPDIIF	33	73	4	0	1121.59	9	36	10.6212	11.361	1124.61	9.40371	1	0	0.265577	2.36003	-1	1	0.0552679		145866	4.91457e+06	1.27684e+07	2.95905e+07	4.66927e+07	1.07695e+08	2.12216e+08	3.97537e+08	6.81439e+08	1.07241e+09	1.49938e+09	1.83209e+09	1.90289e+09	1.76801e+09	1.44391e+09	1.05093e+09	6.92582e+08	4.19649e+08	2.29016e+08	1.18633e+08	5.36681e+07	2.40107e+07	1.16496e+07	5.37577e+06	6.69191e+06	3.65582e+06	3.98201e+06	2.81867e+06	1.36342e+06	320113
AEVGKKFEKDTGIKVTVEHPDKLEEKFPQVAATGDGPDIIF	33	73	6	0	748.063	9	36	10.6998	10.7787	750.124	9.68014	1	0	0.298499	-0.499648	0	1	0.0336544		175417	72680.6	219724	426241	1.33745e+06	2.51336e+06	6.30001e+06	1.4939e+07	2.15963e+07	3.67025e+07	5.15721e+07	6.08942e+07	6.76051e+07	6.37061e+07	5.12396e+07	4.22771e+07	2.6297e+07	1.56275e+07	7.84012e+06	4.56461e+06	1.86449e+06	375703	141124	138872	526334	265125	2.34537e+06	0	0	85445.7
AEVGKKFEKDTGIKVTVEHPDKLEEKFPQVAATGDGPDIIF	33	73	7	0	641.34	9	36	10.6998	10.8101	643.09	9.56012	1	0	0.284205	-0.363865	0	1	0.092457		126808	0	0	0	588586	328935	575648	1.87905e+06	4.01118e+06	6.95969e+06	9.30999e+06	1.32329e+07	1.42261e+07	1.29266e+07	9.20924e+06	8.99202e+06	4.05217e+06	2.80063e+06	874309	173421	125610	58791.3	172852	161624	0	0	0	49971.7	0	0
VGKKFEKDTGIKVTVEHPDKL	35	55	2	0	1184.67	6	18					-1
VGKKFEKDTGIKVTVEHPDKL	35	55	3	0	790.113	6	18	7.76225	7.97015	791.814	3.69438	1	0	0.0255972	0.0587736	1	1	0.115928		0	4.8481e+06	5.14626e+06	1.81177e+07	4.0319e+07	3.37451e+07	2.93631e+07	2.58369e+07	8.43424e+06	2.3758e+06	816264	0	0	148036	0	0	291386	0	0	86099.9	0	0	0	0	0
VGKKFEKDTGIKVTVEHPDKLEEKFPQVAATGDGPDIIF	35	73	4	0	1071.57	9	34	10.6684	10.7628	1074.55	9.33391	1	0	0.322655	-0.432442		1	0.166839		0	0	0	0	0	287480	460234	1.11899e+06	2.71385e+06	5.12488e+06	7.29543e+06	7.79815e+06	8.79234e+06	7.77546e+06	5.90493e+06	3.51307e+06	2.4821e+06	151227	0	0	242726	0	0	0	0	0	0	0	141401	0
IKVTVEHPDKL	45	55	2	0	639.874	5	8					0
IKVTVEHPDKL	45	55	3	0	426.919	5	8					-1
IKVTVEHPDKLEEKFPQVAATGDGPDIIF	45	73	3	0	1065.23	8	24					-1
TVEHPDKL	48	55	1	0	938.494	4	5	6.34273	6.45285	939.39	0.350351	1	0	-0.553972	-0.364297	-2	1	0.601048		2.59154e+06	2.24979e+06	817051	55802.1	0	47201.6	49328.9	0	0	74439.9
TVEHPDKL	48	55	2	0	469.751	4	5	5.81445	5.91033	471.865	3.68224	0.4	0					0.559534		0	0	25810.3	344116	1758.97	3208.14	182556	0	0	30068.3
TVEHPDKL	48	55	3	0	313.503	4	5	6.40572	6.43715	314.982	3.89248	0.4	1					0.211212		0	314879	1.04626e+06	858374	215918	655003	0	0	1.26497e+06	0
TVEHPDKLEEKFPQVAATGDGPDIIF	48	73	3	0	951.815	7	21	11.2485	11.4859	954.939	7.66409	0.6	0					0.239061		0	0	2.12991e+06	1.29121e+06	6.00443e+06	2.15195e+07	3.38665e+07	5.07041e+07	6.7331e+07	7.12309e+07	6.19936e+07	4.74801e+07	2.7245e+07	1.60233e+07	2.51788e+07	1.40707e+06	30800.4	1.26279e+07	0	0	1.48315e+06	128499	0	0	0	3670.26	0	0	0
TVEHPDKLEEKFPQVAATGDGPDIIF	48	73	4	0	714.113	7	21	9.6479	9.7107	716.361	7.28477	0.4	1					0.435397		0	0	199539	1.44375e+06	3.06562e+06	4.24664e+06	2.36421e+06	1.63386e+06	493137	310278	251997	0	72937.2	593455	73629.2	1.40007e+06	423848	2.16165e+06	85035.6	793014	0	969402	0	0	0	0	0	0	0
EEKFPQVAATGDGPDIIF	56	73	2	0	967.481	6	14	11.4859	12.0831	970.753	5.38274	0.6	0					0.281178		1.69828e+07	1.07469e+08	3.4667e+08	8.52204e+08	1.68178e+09	2.49894e+09	2.73774e+09	2.29599e+09	1.50473e+09	7.85124e+08	3.43532e+08	1.21621e+08	5.50628e+07	5.21181e+07	3.93497e+07	1.11053e+07	1.41079e+06	5.44505e+06	4.97754e+07	1.86201e+08	2.71231e+08
EEKFPQVAATGDGPDIIF	56	73	3	0	645.323	6	14	11.5171	12.057	647.471	5.28182	1	0	0.763191	1.49485	1	1	0.361351		315805	6.37903e+06	3.55088e+07	9.55227e+07	1.82699e+08	2.48509e+08	2.61453e+08	2.16042e+08	1.32391e+08	6.59846e+07	2.50748e+07	4.47305e+06	1.35618e+06	875451	911247	878902	271369	400524	5.10959e+06	2.10841e+07	3.27253e+07
WAHDRFGG	74	81	2	0	473.22	4	6	7.84013	8.34322	474.452	1.89659	1	0	0.500895	1.33592	1	1	0.0737147		4.47921e+07	1.4744e+08	2.09947e+08	1.91736e+08	1.13537e+08	3.85067e+07	9.81506e+06	280139	726398	0	135960
WAHDRFGG	74	81	3	0	315.816	4	6					-1
WAHDRFGGY	74	82	1	0	1108.5	5	7	9.03345	9.41225	1111.42	2.24766	1	0	0.522321	0.798192	1	1	0.376291		699460	1.48497e+07	3.31422e+07	3.93442e+07	3.0502e+07	9.35488e+06	378725	7928.93	173422	0	0	0	338028
WAHDRFGGY	74	82	2	0	554.752	5	7	8.97053	9.36528	556.283	2.38323	1	0	0.60536	0.867202	1	1	0.0703223		7.56288e+07	2.34034e+08	4.48466e+08	5.57643e+08	4.23464e+08	2.33739e+08	8.53667e+07	2.20295e+07	2.51512e+06	705192	0	0	0
WAHDRFGGY	74	82	3	0	370.17	5	7	9.01773	9.40703	371.253	2.56939	1	0	0.719381	0.843622	1	1	0.118396		8.41235e+06	4.05895e+07	8.33972e+07	9.02654e+07	7.61575e+07	3.70329e+07	1.16154e+07	1.61653e+06	165010	9.1963e+06	0	0	3.11491e+06
WAHDRFGGYAQSGL	74	87	2	0	782.868	5	12	9.58488	10.1493	786.037	5.39874	1	0	1.07456	1.60114	1	1	0.0888063		7.70596e+07	2.16944e+08	4.69411e+08	9.55199e+08	1.87403e+09	2.93821e+09	3.7264e+09	3.45666e+09	2.4236e+09	1.3428e+09	6.04923e+08	2.30285e+08	7.89703e+07	2.76001e+07	3.85548e+06	9.20105e+07	0	1.17663e+08
WAHDRFGGYAQSGL	74	87	3	0	522.248	5	12	9.60067	10.1493	524.301	5.22152	1	0	1.01124	1.53285	1	1	0.0400135		4.01815e+07	1.22668e+08	2.57862e+08	5.31955e+08	1.03499e+09	1.65536e+09	2.05258e+09	1.92435e+09	1.30098e+09	7.04502e+08	2.99101e+08	1.01214e+08	2.75329e+07	3.05461e+06	162507	718600	0	64511.1
WAHDRFGGYAQSGLL	74	88	2	0	839.41	5	13	10.1649	11.2641	843.018	6.20562	0.6	0					0.491428		1.28694e+07	5.52851e+07	1.27322e+08	2.78983e+08	5.33578e+08	8.47069e+08	1.115e+09	1.30549e+09	1.3327e+09	1.14584e+09	7.64008e+08	3.55038e+08	1.10289e+08	1.79745e+07	2.46324e+06	939883	510534	543334	1.5485e+06
WAHDRFGGYAQSGLL	74	88	3	0	559.943	5	13	10.6684	11.2693	562.056	5.33027	0.6	0					0.0446677		1.38021e+07	5.48054e+07	1.09737e+08	2.27883e+08	4.41822e+08	6.80843e+08	8.72324e+08	8.42524e+08	6.3153e+08	3.78602e+08	1.77355e+08	6.79659e+07	1.93287e+07	6.08259e+06	158046	42138.4	684275	114269	0
WAHDRFGGYAQSGLLA	74	89	2	0	874.929	6	14					0
WAHDRFGGYAQSGLLA	74	89	3	0	583.622	6	14	10.3397	10.5115	585.795	5.46459	0.6	0					0.0945571		0	171773	2.00904e+06	4.73592e+06	9.58792e+06	1.72348e+07	2.37955e+07	2.33539e+07	1.70346e+07	1.03189e+07	3.76269e+06	719910	42542.5	114669	1574.16	49667.3	42007.5	8010.19	90996.4	209569	179890
YAQSGL	82	87	1	0	638.314	4	4	6.49993	6.75982	640.7	2.01276	1	0	1.30307	0.283686		1	0.222025		4.20416e+06	2.07003e+07	4.17833e+07	4.11774e+07	1.42566e+07	680493	63005.2	430174	244546
YAQSGLL	82	88	1	0	751.398	4	5	8.98627	9.1432	754.593	2.74857	0.4	1					0.313395		911894	8.67246e+06	1.93085e+07	1.98405e+07	8.75291e+06	1.40685e+06	8.33128e+06	3.6608e+06	123632	79252.8
AQSGL	83	87	1	0	475.251	3	3	4.63335	5.4627	476.977	1.46646	1	0	1.24146	2.74755		1	0.0751566		4.55559e+07	1.69193e+08	2.12275e+08	8.72883e+07	1.06063e+07	1.4368e+06	16729.2
AQSGLL	83	88	1	0	588.335	3	4	8.0901	8.1945	590.172	1.50448	1	0	0.75825	-0.389031		1	0.0406084		1.1822e+07	3.235e+07	4.09799e+07	2.19697e+07	6.82137e+06	319601	0	0
LAEITPDKA	88	96	1	0	957.525	4	6	6.51562	6.8071	961.248	3.16571	1	0	1.40781	0.420407	1	1	0.0559212		804364	1.38158e+07	5.20201e+07	1.05144e+08	1.14302e+08	7.2684e+07	2.71122e+07	4.20491e+06	11705.2	0	0
LAEITPDKA	88	96	2	0	479.266	4	6	6.35847	6.99102	481.142	3.19441	0.4	0					0.0338904		2.33301e+07	1.75499e+08	6.3475e+08	1.24745e+09	1.38773e+09	9.01557e+08	3.28316e+08	8.5886e+07	1.18609e+07	911195	44319.6
LAEITPDKAFQ	88	98	2	0	616.83	5	8	8.54645	8.85515	619.248	4.09902	1	0	1.34246	0.494897		1	0.157959		0	363164	4.75876e+06	1.92683e+07	3.68824e+07	4.04764e+07	2.79259e+07	1.05577e+07	2.43338e+06	304121	53841.9	567122	57940.3	385301
LAEITPDKAFQDKL	88	101	2	0	794.933	5	11	9.74203	9.94038	797.78	4.74887	1	0	0.996617	0.0174545	1	1	0.0512761		0	1.25492e+06	1.07437e+07	4.54004e+07	9.07391e+07	1.3742e+08	1.39198e+08	1.04579e+08	5.12252e+07	2.1311e+07	5.44876e+06	488002	0	395044	461620	136177	104764
LAEITPDKAFQDKL	88	101	3	0	530.291	5	11	9.86725	9.97703	532.129	4.56843	0.6	0					0.0341024		65143.5	628427	5.57592e+06	1.7348e+07	3.50615e+07	4.64089e+07	4.80935e+07	3.10715e+07	1.585e+07	6.20226e+06	1.16131e+06	284917	91566.4	94498.5	0	0	0
LAEITPDKAFQDKLYPFT	88	105	2	0	1049.05	6	14	11.2485	11.5693	1052.41	5.44255	0.6	0					0.230723		0	0	310688	8.63369e+06	2.67495e+07	5.9646e+07	8.35608e+07	8.28505e+07	6.34311e+07	3.3906e+07	1.60575e+07	2.85911e+06	867581	117251	288849	832744	7940.63	6099.14	0	0	0
LAEITPDKAFQDKLYPFT	88	105	3	0	699.702	6	14	11.2986	11.6733	701.956	5.47752	0.6	0					0.0950953		525043	164360	2.03879e+06	2.18846e+07	6.90797e+07	1.26922e+08	1.80611e+08	1.82164e+08	1.30459e+08	7.68929e+07	3.27559e+07	8.8441e+06	3.17932e+06	1.10045e+06	2.75386e+06	2.91839e+06	1.12766e+06	1.44818e+06	276443	382624	264043
LAEITPDKAFQDKLYPFTW	88	106	3	0	761.728	6	15	13.0868	13.2125	763.951	5.25153	1	0	0.646692	-0.297163		1	0.0334465		181308	951853	6.69315e+06	2.3886e+07	5.78606e+07	1.10908e+08	1.52892e+08	1.49386e+08	1.13613e+08	6.66907e+07	3.35206e+07	8.8992e+06	4.829e+06	1.56483e+06	0	0	0	0	0	68682.3	192238	0
LAEITPDKAFQDKLYPFTWD	88	107	2	0	1199.6	7	16	12.4905	13.0032	1203.03	5.37846	0.6	0					0.0787324		9083.6	657220	1.51504e+07	6.45124e+07	1.7361e+08	3.2577e+08	4.48308e+08	4.49578e+08	3.73553e+08	2.31342e+08	1.18627e+08	4.77141e+07	2.08761e+07	5.82229e+06	3.61358e+06	429627	673752	0	332507	103450	657448	103431	219179	0
LAEITPDKAFQDKLYPFTWD	88	107	3	0	800.07	7	16	12.4905	13.0241	802.371	5.41922	0.6	0					0.0266162		1.55875e+06	1.38753e+07	7.07184e+07	2.55385e+08	6.81785e+08	1.27413e+09	1.82929e+09	1.92238e+09	1.531e+09	9.51357e+08	4.73058e+08	2.09698e+08	8.68236e+07	3.80792e+07	1.62738e+07	9.11147e+06	3.88124e+06	2.70398e+06	1.86023e+06	3.03417e+06	1.29682e+06	687707	491091	199894
LAEITPDKAFQDKLYPFTWDA	88	108	2	0	1235.12	7	17	12.5062	12.9563	1238.59	5.42558	0.6	0					0.110544		0	0	2.07327e+06	1.87031e+07	5.45437e+07	1.10443e+08	1.47847e+08	1.64131e+08	1.27967e+08	8.3572e+07	3.97394e+07	1.78976e+07	3.58098e+06	1.57611e+06	0	331027	0	351911	0	2.62269e+06	0	292342	0	0	0
LAEITPDKAFQDKLYPFTWDA	88	108	3	0	823.749	7	17	12.5533	12.9458	826.196	5.81787	0.6	0					0.13876		313588	3.27542e+06	2.27426e+07	9.08131e+07	2.40254e+08	4.81045e+08	6.53889e+08	7.29658e+08	5.5326e+08	3.67958e+08	1.95346e+08	1.55811e+08	3.58841e+07	1.46112e+07	1.44825e+08	3.25636e+06	1.54331e+06	1.32717e+07	366951	68780.3	1.00386e+06	0	56524.2	621717	129841
LAEITPDKAFQDKLYPFTWDAVRYNGKL	88	115	3	0	1100.57	8	24	12.0988	12.679	1103.86	7.84675	0.6	0					0.0935611		4.44968e+06	1.05662e+07	1.96014e+07	1.77933e+07	9.34041e+07	2.20714e+08	4.07589e+08	8.54955e+08	1.39644e+09	1.61826e+09	1.80328e+09	1.46452e+09	1.07408e+09	6.32422e+08	3.4595e+08	1.54582e+08	7.28482e+07	3.54729e+07	1.89696e+07	1.72416e+07	1.00941e+07	6.13538e+06	3.54342e+06	1.46473e+06	329235	111421	0	0	0	29346.9
LAEITPDKAFQDKLYPFTWDAVRYNGKL	88	115	4	0	825.683	8	24	12.0988	12.569	828.153	7.85738	1	0	0.549316	1.19365	1	0	0.0790056		2.10575e+06	8.47913e+06	1.88509e+07	8.74054e+07	9.46612e+07	2.23742e+08	4.75676e+08	9.61853e+08	1.4262e+09	1.91494e+09	1.9155e+09	1.6786e+09	1.18608e+09	6.92082e+08	3.82344e+08	1.76542e+08	7.69815e+07	3.793e+07	2.31727e+07	1.89563e+07	1.43665e+07	9.87988e+06	7.87803e+06	3.00842e+06	699784	196714	1.10155e+06	378470	147799	359960
LAEITPDKAFQDKLYPFTWDAVRYNGKL	88	115	5	0	660.748	8	24	12.1145	12.3287	662.739	7.9341	1	0	0.563021	0.0859592	1	0	0.0397334		51961.7	117395	118509	2.23792e+06	5.74746e+06	1.65138e+07	3.83355e+07	6.99428e+07	1.12526e+08	1.51018e+08	1.49596e+08	1.27682e+08	9.40011e+07	5.70833e+07	3.05022e+07	1.23703e+07	4.53066e+06	2.16474e+06	1.94126e+06	888606	535197	1.28481e+06	278750	248850	49678.8	0	326501	0	39295.5	36864.1
LAEITPDKAFQDKLYPFTWDAVRYNGKLIAYPIAVEA	88	124	3	0	1409.74	9	32					-1
LAEITPDKAFQDKLYPFTWDAVRYNGKLIAYPIAVEA	88	124	4	0	1057.56	9	32	12.6005	12.6895	1060.01	7.19252	0.6	0					0.0771944		0	230615	212999	335566	1.11482e+06	1.54466e+06	3.28598e+06	3.87574e+06	5.62827e+06	8.25481e+06	9.71168e+06	7.41455e+06	6.49814e+06	4.71209e+06	2.26959e+06	472031	419856	115420	0	0	0	0	0	0	84405.3	0	0	0	0	0
AEITPDKA	89	96	1	0	844.441	4	5	4.97308	5.45223	847.718	2.79311	1	0	1.54074	1.23237	1	1	0.217367		373715	5.31509e+06	2.27097e+07	3.71326e+07	3.11695e+07	1.33077e+07	1.91827e+06	84463.1	0	20705.6
AEITPDKA	89	96	2	0	422.724	4	5	4.97308	5.57777	424.381	2.83061	1	0	1.5729	1.7755	1	1	0.054393		1.12547e+07	7.82316e+07	2.41745e+08	3.83792e+08	3.38769e+08	1.52844e+08	4.28322e+07	8.4252e+06	532569	227120
AEITPDKAFQDKL	89	101	2	0	738.391	5	10	9.12753	9.46968	740.886	4.11782	1	0	0.911151	0.639622	1	1	0.112923		615410	1.16139e+06	6.34578e+06	3.26758e+07	5.85945e+07	6.62241e+07	5.39135e+07	2.47377e+07	9.82305e+06	849702	505342	180111	175300	89170.9	159330	0
AEITPDKAFQDKL	89	101	3	0	492.596	5	10	9.15887	9.3236	494.31	4.26711	1	1	0.975162	-0.127992	1	1	0.0945999		67058.4	68558.5	2.89775e+06	6.36113e+06	1.15531e+07	1.51316e+07	1.01007e+07	4.47401e+06	5.5743e+06	120201	55145.8	538359	0	0	68218.5	0
AEITPDKAFQDKLYPFT	89	105	3	0	662.007	6	13					-1
AEITPDKAFQDKLYPFTW	89	106	2	0	1085.55	6	14	12.7262	12.8779	1088.68	4.92752	1	0	0.654682	-0.184166	1	0	0.216279		94875.3	0	441876	3.8974e+06	1.13e+07	1.94247e+07	2.25992e+07	1.88155e+07	1.25922e+07	4.71039e+06	2.5588e+06	0	392910	0	0	206371	196142	0	449822	0	0
AEITPDKAFQDKLYPFTW	89	106	3	0	724.033	6	14	12.8047	13.0137	726.094	4.83898	1	0	0.627567	0.0634608	1	0	0.0448912		0	534507	4.17907e+06	1.64746e+07	4.05057e+07	6.64213e+07	7.6463e+07	6.38697e+07	4.02589e+07	1.98041e+07	1.09783e+07	1.76259e+06	418170	404069	0	0	470384	56742.8	126243	90437.5	0
AEITPDKAFQDKLYPFTWD	89	107	2	0	1143.06	6	15	12.2713	12.7314	1146.19	4.84799	0.6	0					0.0954917		0	740453	6.52683e+06	3.76923e+07	9.57788e+07	1.60849e+08	1.8799e+08	1.65839e+08	1.09259e+08	5.55102e+07	2.2531e+07	5.28669e+06	564670	461207	254260	0	0	119472	83757.9	397954	0	139174
AEITPDKAFQDKLYPFTWD	89	107	3	0	762.376	6	15	12.2557	12.6005	764.471	4.88446	1	0	0.541768	0.650871	1	0	0.0335857		501824	5.9542e+06	3.32754e+07	1.13345e+08	2.62235e+08	4.40662e+08	5.31685e+08	4.69964e+08	3.05152e+08	1.61488e+08	7.3104e+07	2.83751e+07	6.40769e+06	4.30986e+06	1.98736e+06	850167	228698	73504.1	463016	0	125272	292875
AEITPDKAFQDKLYPFTWDA	89	108	2	0	1178.58	7	16					0
AEITPDKAFQDKLYPFTWDA	89	108	3	0	786.055	7	16	12.0204	12.7052	789.101	7.69127	0.6	0					0.522102		435825	6.35846e+06	1.31027e+07	4.76916e+07	1.13565e+08	1.99388e+08	2.52222e+08	2.88178e+08	4.4804e+08	6.385e+08	6.59068e+08	4.83319e+08	2.87937e+08	1.39477e+08	6.03812e+07	2.39067e+07	1.65709e+07	8.44418e+06	7.46939e+06	7.48801e+06	4.52031e+06	3.10117e+06	1.84803e+06	1.05204e+06
AEITPDKAFQDKLYPFTWDAVRYNGKL	89	115	2	0	1593.82	8	23					-1
AEITPDKAFQDKLYPFTWDAVRYNGKL	89	115	3	0	1062.88	8	23	11.9262	12.5795	1065.96	7.28683	0.6	0					0.0619217		218465	1.54876e+06	5.68575e+06	1.59508e+07	5.1762e+07	1.26097e+08	2.51908e+08	4.48907e+08	6.29262e+08	6.84405e+08	6.43466e+08	4.67972e+08	3.04252e+08	1.61392e+08	7.70915e+07	3.06645e+07	1.33472e+07	6.16642e+06	5.65472e+06	2.85073e+06	1.66786e+06	652065	223464	251681	14846	502.661	16673.3	576.869	56223.8	8058.1
AEITPDKAFQDKLYPFTWDAVRYNGKL	89	115	4	0	797.412	8	23	11.9418	12.4591	799.752	7.40977	0.6	0					0.0810804		2.3398e+06	2.02251e+06	6.46087e+06	1.60388e+07	1.86491e+06	1.01535e+08	2.19915e+08	3.81746e+08	5.02688e+08	5.9551e+08	5.38125e+08	4.02813e+08	2.48519e+08	1.4035e+08	6.54394e+07	2.7313e+07	1.2375e+07	7.21104e+06	4.75748e+06	3.85326e+06	3.71188e+06	1.28134e+06	257327	817790	1.84049e+06	27209.4	78556.3	256921	4.95106e+06	9314.93
AEITPDKAFQDKLYPFTWDAVRYNGKL	89	115	5	0	638.131	8	23					-1
EITPDKAFQDKLYPFTWDAVRYNGKL	90	115	3	0	1039.2	8	22					0
EITPDKAFQDKLYPFTWDAVRYNGKL	90	115	4	0	779.653	8	22					-1
ITPDKAFQDKLYPFTWDAVRYNGKL	91	115	3	0	996.187	7	21					-1
ITPDKAFQDKLYPFTWDAVRYNGKL	91	115	4	0	747.392	7	21					-1
FQDKLYPFT	97	105	2	0	579.795	5	6					0
FQDKLYPFTW	97	106	1	0	1344.66	5	7					0
FQDKLYPFTW	97	106	2	0	672.835	5	7	12.9458	13.3279	673.858	1.18516	1	0	-0.12848	0.812614	1	1	0.0318475		6.24634e+07	2.63829e+08	3.02774e+08	1.8592e+08	7.49173e+07	2.22342e+07	4.51609e+06	694188	0	82478.2	0	0	0
FQDKLYPFTWD	97	107	1	0	1459.69	5	8	12.4905	12.569	1462.8	2.19507	0.4	0					3.14987		0	2.06725e+06	2.75562e+06	1.3534e+06	124489	0	0	0	0	0	0	79589.2	102321	592959
FQDKLYPFTWD	97	107	2	0	730.348	5	8	12.4905	12.6895	731.415	1.21423	1	0	-0.203636	0.0202668	0	1	0.0159918		1.30599e+08	5.55904e+08	6.69653e+08	4.24491e+08	1.77888e+08	6.08437e+07	1.85538e+07	5.37489e+06	1.75562e+06	60709.6	0	0	114670	61613.2
FQDKLYPFTWDA	97	108	2	0	765.867	5	9	12.4122	12.7576	766.966	1.239	1	0	-0.264144	0.653755		0	0.0626524		4.65215e+07	2.11739e+08	2.76464e+08	1.7384e+08	7.97669e+07	2.63273e+07	7.30584e+06	1.8118e+06	545038	39599.7	106492	316751	91884.2	291157	76363.5
FQDKLYPFTWDAVRYNGKL	97	115	2	0	1181.1	7	16					-1
FQDKLYPFTWDAVRYNGKL	97	115	3	0	787.739	7	16	12.0044	12.287	789.444	3.65013	0.6	0					0.0878468		6.30771e+06	2.93353e+07	1.09757e+08	2.8757e+08	4.72151e+08	5.20929e+08	3.86278e+08	2.32485e+08	1.11498e+08	4.87834e+07	1.94693e+07	1.27139e+07	6.60115e+06	7.12303e+06	3.09885e+06	2.21929e+06	766881	185162	100312	672977	231231	130358	338419	121521
FQDKLYPFTWDAVRYNGKL	97	115	4	0	591.056	7	16	12.0044	12.1773	592.295	3.49212	1	0	0.0813954	-0.0926579	1	1	0.0571907		0	1.5487e+06	1.17324e+07	3.20999e+07	5.29696e+07	5.62892e+07	4.27888e+07	2.38887e+07	9.63813e+06	3.94248e+06	567664	512870	53150.7	155708	107532	41430.3	0	0	0	0	0	0	0	0
DKLYPFTWD	99	107	2	0	592.785	5	6	11.9262	12.0361	593.518	0.721728	0.4	0					0.12984		843758	5.46819e+06	3.25154e+06	856086	64878.3	0	0	0	0	0	0	53867.3
DKLYPFTWDAVRYNGKL	99	115	3	0	696.03	6	14					-1
YPFTWD	102	107	1	0	828.356	4	4	11.5953	12.1302	829.414	0.5272	0.4	0					0.114225		5.88302e+07	1.20948e+08	5.22594e+07	6.87821e+06	184612	290862	338762	288593	94647.2
YPFTWDAVRYNGKL	102	115	2	0	865.438	6	12					-1
YPFTWDAVRYNGKL	102	115	3	0	577.295	6	12	11.4703	11.5328	578.706	3.15815	1	0	0.274001	-0.570388	1	1	0.203436		772610	364536	1.88897e+06	5.75887e+06	7.83445e+06	5.25816e+06	2.69184e+06	701868	62054.3	486362	0	0	59937.9	0	108378	56891.9	0	135599	0
DAVRYNGKL	107	115	2	0	518.283	4	7	7.16725	7.64805	519.756	2.3464	1	0	0.582797	1.23951	1	1	0.0469114		2.8509e+07	2.46845e+08	7.17138e+08	8.99814e+08	5.17169e+08	1.91824e+08	5.30874e+07	1.09154e+07	3.57783e+06	0	48456.8	55808.8
DAVRYNGKL	107	115	3	0	345.858	4	7	7.1987	7.55982	346.875	2.45347	1	0	0.648382	0.721683	1	1	0.10432		2.1242e+06	2.95135e+07	1.37885e+08	1.65246e+08	1.06443e+08	3.21136e+07	5.86829e+06	8.54166e+06	0	0	121038	26293.2
AVRYNGKL	108	115	1	0	920.531	4	6	7.01002	7.48187	923.468	2.39564	1	0	0.857516	1.20078	1	1	0.626157		1.80232e+06	3.67801e+07	1.25635e+08	1.56728e+08	9.19157e+07	2.96022e+07	6.15721e+06	112485	9959.6	138737	21676
AVRYNGKL	108	115	2	0	460.769	4	6	6.99102	7.55982	462.267	2.45519	1	0	0.90007	1.62025	1	1	0.027093		1.41667e+08	1.08553e+09	3.13394e+09	4.33526e+09	2.67219e+09	9.63794e+08	2.38282e+08	4.59315e+07	6.77556e+06	365474	0
VRYNGKL	109	115	1	0	849.494	4	5	6.84918	7.28272	852.25	2.25472	1	0	1.07906	1.035	1	1	0.128922		376280	2.28682e+07	6.7062e+07	8.1865e+07	4.12147e+07	7.57115e+06	119565	10821.3	0	123098
VRYNGKL	109	115	2	0	425.251	4	5	6.84918	7.43488	426.663	2.32354	0.6	0					0.0355173		6.69304e+07	4.60044e+08	1.28031e+09	1.58466e+09	8.33524e+08	2.56767e+08	5.56277e+07	7.25794e+06	1.85067e+06	0
VRYNGKL	109	115	3	0	283.836	4	5	6.84918	7.19345	284.772	2.30583	1	0	1.12289	0.64878	1	1	0.0215754		4.77686e+06	4.93357e+07	1.4067e+08	1.67742e+08	8.66826e+07	2.60953e+07	4.88315e+06	449474	29395.6	0
RYNGKL	110	115	2	0	375.716	4	4	6.99102	7.26172	376.963	2.05497	1	0	1.34832	0.330485		1	0.12205		699014	1.38299e+07	3.11149e+07	2.39527e+07	1.30183e+07	567129	384298	536784	0
IAYPIA	116	121	1	0	647.376	4	3	8.16842	8.73983	647.802	0.0208956	1	0	-0.82454	1.63157		1	0.0882573		2.08756e+09	7.78317e+08	1.73777e+08	4.72194e+07	6.56987e+06	3.93473e+06	150997	57356.6
IAYPIAV	116	122	1	0	746.445	4	4	9.61642	10.0346	746.925	0.0123152	1	0	-0.841204	0.968661	-1	1	0.0359983		9.79581e+08	4.51269e+08	1.18806e+08	1.83739e+07	1.43746e+06	170350	62436.6	0	0
IAYPIAV	116	122	2	0	373.726	4	4	8.53602	9.54288	374.543	1.16553	0.4	0					0.267718		31625.3	2.79707e+08	30037.2	5.08145e+07	213491	2.4006e+07	4.26798e+06	992452	31325.1
IAYPIAVE	116	123	1	0	875.487	4	5	8.84467	9.38093	876.141	0.116121	1	0	-0.754828	1.47949	1	0	0.0540998		7.78355e+08	4.8965e+08	1.68105e+08	3.81684e+07	4.81673e+06	544258	228987	0	136073	0
IAYPIAVE	116	123	2	0	438.247	4	5	8.82892	9.34963	438.555	0.0770226	0.4	0					0.0430465		5.1431e+08	3.09021e+08	9.3676e+07	2.29199e+07	1.81409e+06	70027.1	328989	0	333730	34784.5
IAYPIAVEA	116	124	2	0	473.766	4	6	9.01773	9.63217	474.115	0.119953	0.6	0					0.0137797		4.18515e+09	2.7976e+09	9.68652e+08	2.37644e+08	4.78545e+07	1.15542e+07	5.40053e+06	1.37921e+06	173925	458360	0
IAYPIAVEAL	116	125	1	0	1059.61	4	7					-1
IAYPIAVEAL	116	125	2	0	530.308	4	7	11.186	11.2225	530.708	0.148951	1	0	-0.76317	-0.683169	1	0	0.154257		2.34027e+06	2.38223e+06	413850	111648	60774.7	0	0	0	52453.2	0	7086.74	0
VEAL	122	125	1	0	431.25	3	2	6.57842	6.81762	431.562	0.0631679	1	0	-0.718985	0.194197		1	0.0353383		1.19885e+08	3.8758e+07	5.74455e+06	40646.3	156970	29393.1
VEALS	122	126	1	0	518.282	3	3	4.90815	5.27885	518.595	0.020358	1	0	-0.825309	0.763147		1	0.121464		2.10739e+07	7.13565e+06	413170	231779	63319.9	0	18729.1
EALSL	123	127	1	0	532.298	3	3	7.6844	7.84013	533.196	0.595091	1	0	-0.00390071	-0.166931		1	1.55464		1.64301e+06	244246	134196	259317	74203.6	0	101820
ALSL	124	127	1	0	403.255	3	2	8.6091	9.1171	403.474	-0.0144313	1	0	-0.885342	1.35719		1	0.0298881		7.61335e+08	1.62809e+08	1.9046e+07	1.18249e+06	205796	246796
ALSLIYNKDLLPNPPKTWEEIPAL	124	147	3	0	912.505	7	18	12.5219	12.768	913.679	1.84424	0.6	0					0.127655		1.25221e+06	2.06651e+07	5.04404e+07	5.9798e+07	4.88505e+07	2.75366e+07	1.31779e+07	4.79204e+06	918920	134576	72985.8	143253	116281	77621.3	341842	250268	206400	407919	434745	0	0	68921.7	86788.8	74444.7	613949	100736
LSLIYNKDLLPNPPKT	125	140	2	0	913.525	6	11	10.0868	10.3917	914.807	1.45691	1	0	-0.286526	0.478167	1	1	0.133195		4.32236e+06	4.62486e+07	8.33275e+07	6.8948e+07	3.9725e+07	1.21273e+07	312428	0	348890	0	172758	0	0	376598	9753.82	206463	71639.4	0
LSLIYNKDLLPNPPKT	125	140	3	0	609.352	6	11	9.99273	10.4385	610.269	1.64281	1	0	-0.214069	1.088	1	1	0.158217		6.10365e+07	9.13396e+07	1.5711e+08	1.41785e+08	7.33105e+07	4.02101e+07	1.8602e+07	1.04294e+07	8.24524e+06	4.86852e+06	2.82615e+06	1.10539e+06	436466	72608.9	469565	64658	0	251701
LSLIYNKDLLPNPPKTW	125	141	3	0	671.379	6	12	11.5015	11.5953	672.309	1.54884	1	0	-0.301006	-0.435254		1	0.15416		295288	1.52576e+06	4.88277e+06	3.9442e+06	2.02176e+06	489161	421819	0	0	0	50521.1	84875.7	0	0	44260.5	0	0	0	0
LSLIYNKDLLPNPPKTWEEIPAL	125	147	2	0	1332.74	7	17	12.5219	12.8884	1334.34	1.57565	1	0	-0.457007	0.744759	1	1	0.128644		422192	2.25373e+07	5.47539e+07	6.60155e+07	5.07279e+07	2.83192e+07	9.67519e+06	1.57109e+06	197367	0	36265.3	0	0	139717	0	0	0	0	0	0	144236	0	20375.4	0	0
LSLIYNKDLLPNPPKTWEEIPAL	125	147	3	0	888.826	7	17	12.4591	12.9458	889.949	1.73293	1	0	-0.417339	1.26482	1	1	0.0291275		5.98356e+07	3.51587e+08	7.87641e+08	9.18266e+08	7.20078e+08	4.26356e+08	2.10646e+08	9.24631e+07	3.58206e+07	1.32703e+07	5.06381e+06	2.6623e+06	2.81334e+06	1.77004e+06	1.42638e+06	130475	74922.2	104955	178337	0	0	294447	229119	0	87366.1
LSLIYNKDLLPNPPKTWEEIPALD	125	148	3	0	927.169	7	18	12.287	12.6005	928.408	2.02357	1	0	-0.372389	0.51552		1	0.212912		88046.1	5.55743e+06	1.38752e+07	1.95214e+07	1.66953e+07	9.36135e+06	3.52718e+06	1.30339e+06	171817	0	442766	350227	143818	435481	200947	0	159462	137515	0	197648	93385.9	95278.8	0	0	0	0
LSLIYNKDLLPNPPKTWEEIPALDKELKAKGKSAL	125	159	4	0	984.058	9	29	11.5171	11.6578	986.141	5.94412	1	0	0.0244234	-0.232408	1	0	0.0874201		0	0	295444	0	774245	6.7289e+06	1.21987e+07	1.92604e+07	2.2025e+07	2.15984e+07	1.46362e+07	1.03103e+07	2.93787e+06	572660	0	0	0	1914.93	0	0	0	0	4045.32	28451.6	36676.9	13109.8	16927.8	12534.1	64345.3	70797.2
LSLIYNKDLLPNPPKTWEEIPALDKELKAKGKSAL	125	159	5	0	787.448	9	29					-1
LSLIYNKDLLPNPPKTWEEIPALDKELKAKGKSALM	125	160	3	0	1355.42	9	30	11.6578	11.9888	1358.27	6.00821	1	0	0.00428779	0.59138	1	0	0.0947437		0	0	0	281382	2.90156e+06	1.56834e+07	3.61564e+07	5.76404e+07	7.08471e+07	7.3698e+07	5.08096e+07	3.72988e+07	1.76918e+07	2.16743e+06	844105	253941	11549.7	0	0	0	0	0	0	0	0	0	0	0	0	0
LSLIYNKDLLPNPPKTWEEIPALDKELKAKGKSALM	125	160	4	0	1016.82	9	30	11.5797	12.1041	1019.08	6.52487	1	0	0.0781292	1.42808	1	1	0.20613		166042	308220	4.52681e+06	2.19702e+07	6.91952e+07	1.76817e+08	3.40988e+08	5.08777e+08	6.05834e+08	6.05184e+08	4.86652e+08	3.28196e+08	1.97097e+08	1.12703e+08	5.09062e+07	2.29453e+07	8.79326e+06	2.09408e+06	400155	440442	5.64539e+06	579687	273244	1.15753e+06	3.69814e+07	1.14957e+06	516202	1.63492e+06	2.59097e+07	0
LSLIYNKDLLPNPPKTWEEIPALDKELKAKGKSALM	125	160	5	0	813.656	9	30	11.5484	11.8794	815.407	6.22273	1	0	0.0349478	0.591308	1	1	0.0640305		129887	344831	1.94344e+06	6.66043e+06	2.31204e+07	6.26058e+07	1.29507e+08	1.95993e+08	2.50304e+08	2.33517e+08	1.85324e+08	1.33093e+08	7.92396e+07	3.88201e+07	1.71509e+07	7.24304e+06	1.97087e+06	972212	3869.57	645112	443250	429511	491270	856262	521120	661103	456230	361067	0	133588
LSLIYNKDLLPNPPKTWEEIPALDKELKAKGKSALM	125	160	6	0	678.214	9	30	11.6421	11.9888	679.67	6.19876	1	0	0.0315221	0.658947	1	1	0.0558414		71577.3	416678	61581.2	1.26872e+06	8.6435e+06	2.21965e+07	4.10699e+07	7.09908e+07	8.31279e+07	8.55401e+07	6.53085e+07	4.55633e+07	2.46708e+07	1.27065e+07	4.06839e+06	1.20163e+06	467937	473155	308116	282075	0	3024.91	1864.05	150662	195594	233633	70594.7	94893	59765.4	66240.7
LSLIYNKDLLPNPPKTWEEIPALDKELKAKGKSALMF	125	161	5	0	843.07	9	31					-1
SLIYNKDLLPNPPKT	126	140	2	0	856.983	6	10	9.2247	9.50625	858.204	1.40782	1	0	-0.250787	0.377429	1	1	0.0693087		4.89549e+06	5.07517e+07	6.93104e+07	6.58302e+07	2.86617e+07	1.10749e+07	0	0	0	189852	0	35211.5	0	111795	0	119766	0
SLIYNKDLLPNPPKT	126	140	3	0	571.658	6	10	9.19347	9.46968	572.476	1.42047	1	0	-0.245363	0.354354	1	1	0.0680432		4.30191e+06	3.40944e+07	5.18676e+07	4.2554e+07	2.11763e+07	6.15941e+06	1.09919e+06	168168	305486	0	0	141192	0	0	226780	51707.3	0
SLIYNKDLLPNPPKTWEEIPAL	126	147	2	0	1276.19	7	16	12.1302	12.407	1277.75	1.55188	1	0	-0.438538	0.356589	1	1	0.116542		1.1203e+06	2.08671e+07	4.77185e+07	5.26377e+07	3.7847e+07	1.99347e+07	6.73817e+06	1.17714e+06	0	269384	138225	0	0	0	0	0	17218.9	0	0	186826	130723	96280.7	0	0
SLIYNKDLLPNPPKTWEEIPAL	126	147	3	0	851.132	7	16	12.1459	12.6267	852.234	1.74362	1	0	-0.387157	1.23922	1	1	0.0471894		5.63347e+07	2.787e+08	5.65095e+08	6.34831e+08	4.8546e+08	2.67476e+08	1.30969e+08	5.20817e+07	1.82148e+07	5.77086e+06	3.27214e+06	2.22855e+06	3.4148e+06	1.49759e+06	916019	1.26609e+07	189264	93111.9	1.50495e+06	155552	131639	116963	251402	6030.96
SLIYNKDLLPNPPKTWEEIPALDKELKAKGKSALM	126	160	3	0	1317.73	9	29	11.361	11.6369	1320.57	6.0548	1	0	0.0407875	0.353128		1	0.153832		0	0	168631	0	797287	8.17169e+06	2.10634e+07	3.73679e+07	4.2174e+07	4.13307e+07	3.28793e+07	1.87144e+07	6.96668e+06	2.08133e+06	240320	0	0	0	232187	0	0	0	0	0	0	0	0	0	0	0
LIYNKDLLPNPPKT	127	140	2	0	813.467	5	9	8.84467	9.15887	814.582	1.24414	1	0	-0.261698	0.518693		1	0.250069		2.48683e+06	9.33775e+06	1.55829e+07	1.18389e+07	4.40866e+06	376611	0	0	0	0	209535	77330.4	0	0	0
LIYNKDLLPNPPKTWEEIPAL	127	147	3	0	822.121	7	15					-1
LIYNKDLLPNPPKTWEEIPALDKELKAKGKSALM	127	160	4	0	966.789	9	28	11.283	11.4391	968.955	6.24759	1	0	0.10228	-0.165345	1	1	0.0630385		0	0	0	246825	3.20377e+06	1.0981e+07	2.4628e+07	3.88887e+07	4.69937e+07	4.68316e+07	3.73592e+07	2.30894e+07	1.26395e+07	5.11455e+06	1.88597e+06	147512	0	0	0	0	0	0	0	0	0	0	0	253960	132412	0
LIYNKDLLPNPPKTWEEIPALDKELKAKGKSALM	127	160	5	0	773.633	9	28	11.361	11.5901	775.42	6.5197	1	0	0.143947	0.150354	1	0	0.181157		248514	69675.3	271036	0	585466	8.6553e+06	1.91672e+07	2.66349e+07	3.0387e+07	3.31055e+07	2.64948e+07	1.4959e+07	7.02058e+06	3.14101e+06	3.22125e+06	2.58518e+06	27416.4	700337	0	359784	521125	0	124307	0	0	151253	0	203897	0	261238
IYNKDLLPNPPKT	128	140	2	0	756.925	5	8	7.85572	8.42133	758.111	1.45889	1	0	-0.0725129	1.60648	1	1	0.0400619		1.07371e+08	5.08096e+08	7.67656e+08	5.85531e+08	2.77915e+08	9.87455e+07	2.78394e+07	5.42808e+06	176019	388882	137573	0	316757	344406
IYNKDLLPNPPKT	128	140	3	0	504.952	5	8	7.87128	8.22585	505.744	1.46192	1	0	-0.0708875	0.693344	1	1	0.0339899		5.55747e+07	2.59726e+08	4.24521e+08	3.1407e+08	1.48637e+08	5.23175e+07	1.29692e+07	2.46232e+06	138933	0	182235	0	0	170553
IYNKDLLPNPPKTW	128	141	3	0	566.979	6	9	9.99273	10.2481	567.827	1.49666	1	0	-0.141394	0.263999		1	0.0792435		821178	1.76878e+07	3.36946e+07	2.45817e+07	1.24412e+07	3.94873e+06	603798	207584	0	0	144742	56208	151066	139811	47211.6	0
IYNKDLLPNPPKTWE	128	142	3	0	609.993	6	10					-1
IYNKDLLPNPPKTWEEIPAL	128	147	2	0	1176.14	7	14	11.564	12.0674	1177.66	1.59631	1	0	-0.365522	1.33729	1	1	0.0527738		5.45784e+07	3.52564e+08	6.88219e+08	7.51295e+08	5.01809e+08	2.69991e+08	1.21198e+08	4.09389e+07	8.33741e+06	1.67428e+06	0	540756	227134	583521	152358	242453	0	140328	0	20787.1	0	46237.1
IYNKDLLPNPPKTWEEIPAL	128	147	3	0	784.426	7	14	11.5015	12.1773	785.462	1.6616	1	0	-0.345527	2.08291	1	1	0.0212127		3.88471e+08	2.09828e+09	4.13751e+09	4.33377e+09	3.02842e+09	1.59695e+09	6.92373e+08	2.7396e+08	1.08153e+08	5.35792e+07	3.20454e+07	2.22735e+07	1.83876e+07	5.71539e+06	1.6202e+06	1.19763e+07	558678	462852	780942	514965	95740.6	835343
IYNKDLLPNPPKTWEEIPALD	128	148	2	0	1233.65	7	15					0
IYNKDLLPNPPKTWEEIPALDKE	128	150	3	0	908.481	7	17					-1
IYNKDLLPNPPKTWEEIPALDKELKAKGKSAL	128	159	3	0	1207.34	8	26	10.8884	11.0453	1210.08	6.01733	1	0	0.137899	-0.161884	1	1	0.200719		0	322026	0	0	679349	3.36564e+06	1.00236e+07	1.33659e+07	1.84357e+07	1.28504e+07	8.2787e+06	5.63829e+06	1.05912e+06	0	192315	0	0	0	0	0	0	0	4905.69	0	0	146369	0	0	0	0
IYNKDLLPNPPKTWEEIPALDKELKAKGKSAL	128	159	4	0	905.758	8	26	10.747	11.1392	907.834	6.11613	1	0	0.154192	0.856025	1	1	0.0877752		0	194756	474082	3.58761e+06	1.90429e+07	4.75012e+07	9.55479e+07	1.29372e+08	1.4615e+08	1.30137e+08	9.6634e+07	5.52051e+07	2.83346e+07	1.17737e+07	5.734e+06	127987	704396	122188	1.07223e+06	7022.74	604288	167328	477935	575372	25879.4	28751.6	248139	227820	611370	341161
IYNKDLLPNPPKTWEEIPALDKELKAKGKSAL	128	159	6	0	604.174	8	26	10.8257	11.061	605.732	7.1536	1	1	0.325279	0.177107	1	-6	0.159959		59663.8	1.0289e+06	0	246014	514956	5.10157e+06	9.63557e+06	1.37995e+07	1.82695e+07	1.47512e+07	1.12694e+07	5.70237e+06	2.03561e+06	2.93439e+06	216181	3.95367e+06	0	4.13881e+06	0	1.60327e+06	160044	479203	71836.4	49820.3	45483.8	252834	102436	0	49590.7	214509
IYNKDLLPNPPKTWEEIPALDKELKAKGKSALM	128	160	3	0	1251.02	9	27	10.9667	11.5015	1253.83	6.08516	1	0	0.111918	1.47336	1	0	0.0791204		0	0	1.03307e+06	1.10327e+07	5.01146e+07	1.34708e+08	2.62961e+08	4.02714e+08	4.55671e+08	4.13647e+08	2.99274e+08	2.00082e+08	1.11918e+08	5.38372e+07	1.90394e+07	5.52365e+06	516437	141930	355541	328795	0	374417	657278	201143	367348	133197	0	144380	0	0
IYNKDLLPNPPKTWEEIPALDKELKAKGKSALM	128	160	4	0	938.518	9	27	10.9197	11.5797	940.661	6.23069	1	0	0.135028	2.01455	1	0	0.0396308		782994	6.07408e+06	3.142e+07	1.00807e+08	3.274e+08	7.95101e+08	1.55449e+09	2.38733e+09	2.75159e+09	2.48578e+09	1.90983e+09	1.2119e+09	6.90271e+08	3.65324e+08	1.65426e+08	8.26927e+07	3.25474e+07	2.12429e+07	1.01287e+07	1.6399e+07	1.75025e+07	1.6694e+07	1.58458e+07	1.36248e+07	8.94588e+06	4.77742e+06	2.38952e+06	691904	71122.1	28046.6
IYNKDLLPNPPKTWEEIPALDKELKAKGKSALM	128	160	5	0	751.016	9	27	10.9667	11.5328	752.721	6.18555	1	0	0.12786	1.6085	1	0	0.0324687		817157	2.78877e+06	9.79864e+06	3.92257e+07	1.40025e+08	3.5697e+08	6.93484e+08	1.03486e+09	1.18861e+09	1.09379e+09	8.04183e+08	5.22256e+08	2.94272e+08	1.52419e+08	6.25287e+07	3.24001e+07	1.33692e+07	7.32944e+06	3.00761e+06	4.46282e+06	6.27431e+06	5.80823e+06	4.11465e+06	2.86416e+06	4.6597e+06	1.38455e+06	392214	285209	0	880838
IYNKDLLPNPPKTWEEIPALDKELKAKGKSALM	128	160	6	0	626.014	9	27	10.9667	11.3194	627.453	6.29212	1	0	0.144783	0.685268	1	0	0.0326177		0	486241	2.7298e+06	9.27051e+06	3.55874e+07	1.00559e+08	1.8697e+08	2.86887e+08	3.30462e+08	3.10468e+08	2.31414e+08	1.53921e+08	8.24387e+07	4.13032e+07	2.04337e+07	7.70533e+06	3.13162e+06	3.79551e+06	573114	1.62732e+06	4.43141e+06	1.48795e+06	1.57703e+06	4.43985e+06	950622	676014	1.48584e+06	150484	0	0
IYNKDLLPNPPKTWEEIPALDKELKAKGKSALM	128	160	7	0	536.728	9	27	10.9981	11.2693	537.956	6.25427	1	0	0.138773	0.332793	1	0	0.0377367		41118.3	53649.2	250832	819894	4.94791e+06	1.60859e+07	3.22076e+07	5.33709e+07	6.25789e+07	5.63402e+07	4.38844e+07	2.99469e+07	1.49355e+07	8.72093e+06	2.66316e+06	398986	438220	38983.1	94659	33552.9	17825.2	189324	0	149776	168873	46032.7	0	0	39735.7	0
IYNKDLLPNPPKTWEEIPALDKELKAKGKSALMF	128	161	3	0	1300.04	9	28	11.7859	11.9888	1303.03	6.50022	1	0	0.140964	0.0368521	1	0	0.103292		38428.2	0	0	0	304126	4.37282e+06	1.26424e+07	2.26123e+07	2.85789e+07	3.42609e+07	3.07374e+07	2.00849e+07	9.08413e+06	3.35891e+06	0	136549	0	0	0	0	0	0	0	0	0	0	0	0	0	0
IYNKDLLPNPPKTWEEIPALDKELKAKGKSALMF	128	161	4	0	975.285	9	28	11.689	12.1407	977.572	6.70012	1	0	0.171574	1.11367	1	1	0.0533721		76858	498047	895234	5.69095e+06	1.93778e+07	5.17807e+07	1.12825e+08	1.91289e+08	2.56731e+08	2.80785e+08	2.41761e+08	1.82934e+08	1.15532e+08	6.12215e+07	3.02645e+07	1.00485e+07	3.55353e+06	579420	1.22807e+06	295194	371351	278801	433369	488145	106312	277911	5761.42	74964.6	150030	0
IYNKDLLPNPPKTWEEIPALDKELKAKGKSALMF	128	161	5	0	780.43	9	28					-1
IYNKDLLPNPPKTWEEIPALDKELKAKGKSALMF	128	161	6	0	650.526	9	28	11.7859	11.8638	652.055	6.72975	1	0	0.176112	-0.503759	1	1	0.106605		0	0	71102.8	0	303858	956705	3.62121e+06	5.64229e+06	5.83964e+06	8.20418e+06	6.12734e+06	4.87314e+06	3.51227e+06	1.36986e+06	218909	126445	0	101370	0	108549	0	0	0	63810.9	0	0	0	0	0	82156.4
WEEIPAL	141	147	1	0	857.44	4	4	11.3454	11.9418	858.062	0.0943183	1	0	-0.753305	1.73988	1	0	0.148876		4.30711e+08	2.35611e+08	7.2975e+07	1.43269e+07	3.40613e+06	1.48954e+06	2.29484e+06	715401	968473
WEEIPAL	141	147	2	0	429.224	4	4	11.3298	11.5536	429.477	-0.0203662	0.4	0					0.239386		1.42178e+07	6.98559e+06	800527	0	204758	0	91212.6	0	174075
WEEIPALDKELKAKGKSAL	141	159	3	0	709.4	6	16	10.1649	10.2774	711.438	4.8401	1	0	0.442622	-0.35413		0	0.445843		0	294091	764740	1.35232e+06	6.22017e+06	1.0297e+07	9.99107e+06	5.94028e+06	2.72051e+06	592339	0	0	610309	572704	430618	845005	0	0	0	0	89069.3	120731	0
WEEIPALDKELKAKGKSALM	141	160	2	0	1129.12	7	17	10.4802	10.6841	1131.97	4.28692	1	0	0.226807	0.0414672	1	0	0.155888		0	0	418951	3.52353e+06	1.30024e+07	2.23841e+07	2.31198e+07	1.55756e+07	8.009e+06	683953	0	0	0	0	0	0	16344.4	0	0	0	0	0	0	0	0
WEEIPALDKELKAKGKSALM	141	160	3	0	753.08	7	17	10.4177	10.8101	755.106	4.65283	0.6	0					0.278045		273844	9.65955e+06	3.15781e+07	1.18774e+08	2.79024e+08	4.09654e+08	4.11008e+08	3.06765e+08	1.7832e+08	8.64406e+07	3.61495e+07	1.38203e+07	4.65643e+06	2.03361e+06	1.06815e+06	236739	93402.2	675691	67786.5	64338.8	8.43753e+06	15383.8	116847	1.67348e+07	6603.5
WEEIPALDKELKAKGKSALM	141	160	4	0	565.062	7	17	10.4489	10.7418	566.528	4.43826	1	0	0.264976	0.426392	1	1	0.0404453		67852.4	776795	3.53193e+06	2.16453e+07	5.40383e+07	8.19134e+07	8.51366e+07	6.06296e+07	3.49015e+07	1.51685e+07	4.34283e+06	1.18899e+06	316060	534156	0	0	0	477640	74539.2	67230.1	0	108187	40428.8	66866.4	0
EEIPAL	142	147	1	0	671.361	4	3	8.5621	8.65615	673.023	1.26713	1	0	0.956578	-0.433812		-1	1.05598		1.69026e+06	1.68754e+06	1.56969e+06	296800	312409	118430	149328	222196
EEIPALDKELKAKGKSALM	142	160	3	0	691.054	6	16	9.31838	9.45923	692.742	3.7752	1	1	0.157255	-0.231326		1	0.122964		91924.1	8.72301e+06	1.46053e+06	6.69441e+06	1.43149e+07	2.04918e+07	1.89394e+07	1.23026e+07	6.17485e+06	1.37525e+06	99702.8	70330.9	0	0	0	0	0	0	97067.8	0	0	0	93530.5
DKELKAKGKSAL	148	159	2	0	644.385	5	10	5.45223	5.99063	646.229	2.93958	1	0	0.405967	1.48872	1	1	0.0558339		1.18274e+06	3.00804e+07	1.06932e+08	1.98762e+08	2.03788e+08	1.12636e+08	4.82459e+07	1.5345e+07	3.36522e+06	237120	113226	0	139085	0	67668.1	0
DKELKAKGKSAL	148	159	3	0	429.926	5	10	5.45223	5.93173	431.218	3.12835	1	0	0.486907	1.23388	1	1	0.0516661		1.86651e+06	2.1369e+07	9.74971e+07	1.84741e+08	1.81007e+08	1.04617e+08	4.32697e+07	163140	3.57763e+06	397553	2.15039e+07	57470.9	0	2.44625e+06	0	0
DKELKAKGKSAL	148	159	4	0	322.696	5	10	5.49928	5.81445	323.642	3.03354	1	0	0.446257	0.522875	1	1	0.0883352		0	1.64113e+06	1.15533e+07	2.32004e+07	2.38783e+07	1.40471e+07	5.47177e+06	888594	52559.6	95008.5	29135.7	0	0	54953.2	330199	0
DKELKAKGKSALM	148	160	1	0	1418.8	5	11	6.49993	6.5941	1422.45	2.75002	0.4	0					0.284832		0	61947.2	598840	2.54176e+06	2.81735e+06	1.12813e+06	64829	0	0	0	0	0	0	0	0	0	0
DKELKAKGKSALM	148	160	2	0	709.905	5	11	6.35847	6.99102	711.815	2.92676	1	0	0.286393	1.89607	1	1	0.0346481		4.48758e+07	3.63545e+08	1.30994e+09	2.46342e+09	2.51398e+09	1.5775e+09	7.30297e+08	2.76437e+08	9.66192e+07	3.24577e+07	1.21723e+07	3.98675e+06	472742	0	2512.86	9676.16	22257.5
DKELKAKGKSALM	148	160	3	0	473.606	5	11	6.35847	6.99102	474.888	2.95247	1	0	0.296414	1.89607	1	1	0.0249592		6.056e+07	4.81949e+08	1.75514e+09	3.34902e+09	3.55521e+09	2.29543e+09	1.02523e+09	3.67442e+08	1.2303e+08	4.25942e+07	1.85905e+07	7.15605e+06	1.38356e+06	159924	1.15627e+06	7727.7	0
DKELKAKGKSALM	148	160	4	0	355.456	5	11	6.35847	6.75457	356.414	2.93817	1	0	0.290842	0.873043	1	1	0.0172348		4.82655e+06	5.63438e+07	2.12845e+08	4.10742e+08	4.51996e+08	2.79917e+08	1.20486e+08	4.08902e+07	1.23078e+07	4.23943e+06	1.18059e+06	720345	0	32803.9	0	558753	0
DKELKAKGKSALMF	148	161	2	0	783.44	6	12	8.97053	9.26633	785.596	3.30857	1	0	0.327747	0.439083	1	1	0.0617769		1.43162e+06	9.00545e+06	4.57451e+07	1.04146e+08	1.3775e+08	1.19826e+08	6.77892e+07	2.79653e+07	8.56255e+06	974742	127576	0	32632	0	49824	0	305620	0	0
DKELKAKGKSALMF	148	161	3	0	522.629	6	12	8.93907	9.45923	524.113	3.44807	0.6	0					0.0364247		2.63505e+06	3.21837e+07	1.34328e+08	3.0449e+08	4.2502e+08	3.79169e+08	2.22639e+08	1.02683e+08	4.26992e+07	1.2475e+07	2.06957e+06	2.06753e+06	159394	0	298990	24830.2	4704.73	280734	239370
KELKAKGKSALM	149	160	2	0	652.392	5	10	6.2475	6.35323	653.958	2.29776	1	0	0.130781	-0.383262	1	1	0.135633		131361	2.39893e+06	8.23086e+06	1.12823e+07	7.27403e+06	3.16694e+06	881263	113190	40264.9	33601.1	0	0	0	0	34367.3	0
KELKAKGKSALM	149	160	3	0	435.264	5	10	6.47902	6.80183	436.289	2.24079	1	0	0.106357	0.555974	1	1	0.0940995		451261	1.20012e+07	3.65998e+07	4.48537e+07	3.02349e+07	1.14307e+07	2.65531e+06	521186	55481.8	175827	0	0	665714	0	0	37429.3
LKAKGKSAL	151	159	2	0	458.303	4	7	5.2148	5.39472	459.626	2.10909	0.4	0					0.129238		0	647847	3.78608e+06	4.26634e+06	1.40937e+06	0	0	0	0	0	0	0
LKAKGKSALM	151	160	2	0	523.823	5	8	6.31112	6.46857	525.279	2.22392	0.6	0					0.0504096		958973	1.17346e+07	3.3742e+07	4.21792e+07	2.3819e+07	8.35832e+06	2.27725e+06	124692	0	0	0	0	0	0
LKAKGKSALM	151	160	3	0	349.551	5	8	6.31112	6.65695	350.391	1.83341	1	0	0.128211	0.655558	1	1	0.115366		1.98953e+06	1.76238e+07	3.12088e+07	3.34074e+07	1.49796e+07	3.021e+06	357910	0	46011.3	0	0	0	0	0
MFNLQEPYFTWPLIA	160	174	2	0	935.466	6	11					-1
MFNLQEPYFTWPLIAA	160	175	2	0	970.984	6	12	15.2665	15.2821	971.906	0.549547	1	0	-0.658051	-0.772874		-1	2.07336		224004	815465	959891	807729	0	0	0	0	0	0	0	0	0	0	0	0	0	0	0
MFNLQEPYFTWPLIAADGGYA	160	180	2	0	1202.57	7	17	13.2596	13.6866	1211.9	17.0977	0.6	0					0.237068		225192	0	0	0	0	0	0	0	0	96558.1	0	0	338325	754926	2.9207e+06	6.26367e+06	9.81023e+06	1.44511e+07	2.12801e+07	2.55331e+07	2.4517e+07	1.54911e+07	5.13729e+06	957395	226360
FNLQEPY	161	167	1	0	910.431	4	4	9.61642	10.1025	911.765	0.777696	1	0	-0.0207925	1.26222	1	0	0.658526		9.76372e+07	2.10716e+08	1.08215e+08	3.62692e+07	1.17354e+07	5.37573e+06	1.39527e+06	328270	985905
FNLQEPY	161	167	2	0	455.719	4	4	9.66362	10.1597	456.312	0.629829	0.4	0					0.0421141		1.40523e+08	3.32367e+08	1.54214e+08	4.26866e+07	6.08334e+06	438757	27445.3	303994	327062
FNLQEPYFTWPLI	161	173	2	0	834.427	6	9					-1
FNLQEPYFTWPLIA	161	174	2	0	869.946	6	10	14.734	15.0686	870.943	0.88733	1	0	-0.473953	0.6071		0	0.0156896		1.43716e+09	4.76995e+09	4.71223e+09	2.66701e+09	1.08202e+09	3.74043e+08	1.36821e+08	5.9497e+07	3.84506e+07	2.59899e+07	1.38431e+07	4.27272e+06	2.32954e+06	1.17418e+06	987827	2.0584e+06	1.91111e+06
FNLQEPYFTWPLIAA	161	175	2	0	905.464	6	11	14.5288	14.7025	906.654	1.23074	1	0	-0.374686	-0.0892687		-1	0.244044		1.33881e+07	5.0937e+07	5.23337e+07	3.00394e+07	1.41844e+07	6.20073e+06	2.09823e+06	1.17279e+06	575719	765022	1.14264e+06	907794	919492	102743	369275	673486	21469.9	109976
FNLQEPYFTWPLIAADGGY	161	179	2	0	1101.53	6	15					-1
FNLQEPYFTWPLIAADGGYA	161	180	2	0	1137.05	6	16	13.2439	13.4804	1145.31	15.1069	1	0	3.19385	0.182443		-6	0.184927		0	0	0	0	0	0	76740.7	0	0	188062	0	0	0	1.75718e+06	7.65939e+06	1.60659e+07	2.01085e+07	2.09472e+07	1.34739e+07	7.91027e+06	1.41001e+06	70312.3	0
FNLQEPYFTWPLIAADGGYAF	161	181	2	0	1210.58	7	17					0
NLQEPY	162	167	1	0	763.362	4	3	7.34055	7.48187	764.339	0.527178	0.4	0					0.335989		1.85815e+06	5.92606e+06	1.28132e+06	168794	0	0	0	0
NLQEPYFTWPLI	162	173	2	0	760.893	5	8					-1
NLQEPYFTWPLIA	162	174	1	0	1591.82	5	9	14.2279	14.3126	1593.69	0.878014	0.4	0					0.253499		342763	4.12239e+06	3.2841e+06	1.68179e+06	394679	332423	0	0	0	0	0	0	0	0	0
NLQEPYFTWPLIA	162	174	2	0	796.411	5	9	14.1326	14.5552	797.344	0.867986	1	0	-0.440896	0.987554	1	0	0.0313546		2.10646e+08	7.39551e+08	6.51377e+08	3.3031e+08	1.25045e+08	4.18482e+07	1.26269e+07	7.0263e+06	4.11435e+06	1.31557e+06	985427	679601	184676	797254	726492
NLQEPYFTWPLIAA	162	175	2	0	831.93	6	10					-1
NLQEPYFTWPLIAADGGY	162	179	2	0	1028	6	14					-1
NLQEPYFTWPLIAADGGYA	162	180	2	0	1063.52	6	15	11.5015	11.7859	1069.67	10.9967	0.5	0					0.277053		0	0	0	1.98083e+06	2.69133e+06	3.94569e+06	2.93104e+06	4.53698e+06	6.77287e+06	1.18151e+07	3.02996e+07	6.07758e+07	8.3902e+07	8.67824e+07	6.85518e+07	2.60686e+07	1.2473e+07	724603	1.61851e+06	0	2.95332e+06	230753
FTWPLIA	168	174	1	0	847.471	4	4	13.2125	13.6548	847.946	-0.0732705	1	0	-0.932943	1.07322		1	0.148584		6.11805e+08	2.68026e+08	6.38729e+07	1.58927e+07	1.76967e+06	324670	134082	244162	93226.5
AADGGYAF	174	181	1	0	771.331	4	6					-1
AADGGYAFKYENGKYDIKDVGVDNAGAKAGLTF	174	206	4	0	857.172	8	31	10.2618	10.4489	861.451	15.0676	0.6	0					0.184283		1.6985e+06	2.2832e+06	1.88607e+06	1.65316e+06	612624	783440	1.0566e+06	924314	1.75907e+06	1.54661e+06	2.7039e+06	3.10802e+06	7.44406e+06	9.59614e+06	1.51062e+07	1.62416e+07	2.4208e+07	2.8456e+07	2.82304e+07	2.72653e+07	2.23605e+07	1.72898e+07	8.4487e+06	4.68625e+06	1.78921e+06	534641	0	265553	0	147368
ADGGY	175	179	1	0	482.188	3	3	3.71337	5.00547	483.765	1.30621	1	0	1.01243	4.74969		1	0.137978		4.36386e+07	1.20773e+08	1.19319e+08	4.94996e+07	5.80455e+06	473549	0
ADGGYA	175	180	1	0	553.225	3	4	3.99153	4.92438	555.399	1.86309	1	0	1.14265	3.19535		-1	0.099999		6.49513e+07	2.32997e+08	3.63773e+08	2.71328e+08	1.0114e+08	1.92003e+07	1.40108e+06	157224
ADGGYAFKYENGKY	175	188	2	0	791.862	5	12	8.51515	9.04915	795.921	7.16015	1	0	1.70392	1.46968	1	1	0.243314		0	548150	2.5872e+06	1.32616e+07	3.2372e+07	7.05172e+07	1.28832e+08	1.75791e+08	2.16882e+08	1.80157e+08	1.38225e+08	6.30771e+07	3.32082e+07	7.88089e+06	3.4312e+06	4.26043e+06	4.41587e+06	4.55429e+06
ADGGYAFKYENGKY	175	188	3	0	528.244	5	12	8.49952	8.70843	530.938	7.12509	1	0	1.69139	0.0631724	1	1	0.0433722		114824	145434	767423	3.93408e+06	1.28013e+07	2.67022e+07	5.3539e+07	7.25144e+07	8.86601e+07	7.66346e+07	5.66081e+07	3.14113e+07	1.20653e+07	3.64786e+06	268152	121672	73374.7	294931
ADGGYAFKYENGKYDIKD	175	192	2	0	1027.48	6	16	8.59343	8.8604	1033.01	9.8277	1	0	1.77917	0.314332	1	-1	0.261492		55652.7	37370.4	0	9960.4	0	86208.8	829259	2.6465e+06	9.56595e+06	1.4696e+07	1.85728e+07	2.00581e+07	1.71367e+07	1.37708e+07	7.32435e+06	1.53309e+06	385085	0	0	0	86181.4	1.49476e+06	264123
ADGGYAFKYENGKYDIKD	175	192	3	0	685.322	6	16	8.5621	8.8132	688.892	9.4811	0.6	0					0.225611		4.61189e+06	8496.6	360210	3.03715e+06	3.01067e+06	5.43167e+06	1.0408e+07	2.09057e+07	3.71641e+07	5.55752e+07	7.21407e+07	8.18521e+07	7.13108e+07	5.50193e+07	3.02595e+07	1.52346e+07	5.79586e+06	785663	414979	0	162613	1.90228e+06	887002
ADGGYAFKYENGKYDIKDVGVDNAGAKAGL	175	204	3	0	1036.18	7	28	9.36528	9.75768	1041.43	13.9267	1	1	1.27817	0.857034	1	1	0.171445		0	9.35795e+06	0	385400	4.20173e+07	1.41637e+06	3.61441e+06	1.05846e+08	1.23181e+07	1.98903e+07	1.24988e+08	4.83606e+07	7.53914e+07	1.52988e+08	1.53768e+08	1.96039e+08	2.38611e+08	2.42742e+08	2.33993e+08	2.07953e+08	1.56665e+08	1.11219e+08	7.3137e+07	3.61456e+07	1.53536e+07	7.65072e+06	451691	11679.5	455706	0
ADGGYAFKYENGKYDIKDVGVDNAGAKAGL	175	204	4	0	777.383	7	28	9.38093	9.56912	781.572	14.9136	1	0	1.42929	-0.0265328	1	-1	0.0487711		5.46597e+06	50175.1	0	43324.8	1.54457e+07	970921	417478	3.01909e+06	2.01229e+07	1.09213e+07	8.88934e+06	2.35258e+07	5.01745e+07	5.88524e+07	7.96452e+07	1.01365e+08	1.35556e+08	1.29263e+08	1.35803e+08	1.12628e+08	9.45411e+07	6.10026e+07	4.46516e+07	1.9763e+07	1.82855e+07	2.09312e+06	2.2471e+06	0	8.85067e+06	0
ADGGYAFKYENGKYDIKDVGVDNAGAKAGLTF	175	206	4	0	839.412	8	30	10.1649	10.6212	843.646	14.9261	1	0	1.27883	1.13358		-1	0.0602176		0	186515	432963	2.54666e+06	9.02072e+06	1.51766e+07	3.1979e+07	4.60506e+07	6.88096e+07	9.06494e+07	1.21475e+08	1.53441e+08	1.96892e+08	2.6985e+08	3.65854e+08	4.71696e+08	5.90763e+08	6.63781e+08	6.52103e+08	6.03177e+08	5.06517e+08	3.75155e+08	2.50459e+08	1.48457e+08	8.2066e+07	3.54869e+07	1.29785e+07	4.56862e+06	1.19777e+06	0
ADGGYAFKYENGKYDIKDVGVDNAGAKAGLTFL	175	207	3	0	1156.58	8	31	10.9824	11.5171	1162.06	14.3876	0.6	0					0.136978		23095.8	0	200848	627445	495145	1.11272e+06	1.07574e+07	9.4245e+06	1.65641e+07	3.73923e+07	3.74937e+07	5.27415e+07	7.84028e+07	1.0891e+08	1.45716e+08	1.98853e+08	2.3381e+08	2.55442e+08	2.54498e+08	2.25877e+08	1.71488e+08	1.02212e+08	3.94096e+07	12426.3	0	0	0	0	344279	344050
ADGGYAFKYENGKYDIKDVGVDNAGAKAGLTFL	175	207	4	0	867.683	8	31	10.9667	11.5797	871.727	14.0953	0.6	0					0.0852076		302847	451570	1.84828e+06	1.47731e+06	2.86586e+06	6.11051e+06	1.60962e+07	1.98805e+07	3.02971e+07	4.26588e+07	6.4065e+07	8.60148e+07	1.14101e+08	1.709e+08	2.31695e+08	3.08109e+08	3.7118e+08	4.02215e+08	3.87461e+08	3.36072e+08	2.40008e+08	1.17768e+08	1.08928e+07	117661	0	0	0	0	0	0
DGGYAFKYENGKYDIKDVGVDNAGAKAGLTF	176	206	4	0	821.653	8	29					-1
YAFKYENGKYDIKDVGVDNAGAKAGL	179	204	3	0	936.14	7	24					0
AFKYENGKY	180	188	2	0	560.277	5	7	7.45057	7.77783	562.885	4.52665	1	0	1.91823	0.575227		-1	0.108711		0	0	3.44598e+06	2.41536e+07	5.13375e+07	6.80092e+07	6.07607e+07	3.3469e+07	9.25345e+06	291304	0	243892	62678.4
AFKYENGKYDIKD	180	192	2	0	795.894	5	11	7.24593	7.7934	802.528	12.3125	0.4	1					0.265693		0	55300.4	57481.6	49656.6	0	175027	165445	125393	482763	723199	1.17749e+06	1.03406e+07	2.83353e+07	4.14401e+07	3.68997e+07	1.94334e+07	5.32071e+06
AFKYENGKYDIKD	180	192	3	0	530.931	5	11	6.8334	6.92802	535.377	12.3807	0.4	1					0.0243045		0	0	0	0	0	0	133896	102987	48216.4	301836	509018	1.05816e+07	2.67121e+07	2.6987e+07	3.84079e+07	2.33535e+07	428703
AFKYENGKYDIKDVGVDNAGAKAGL	180	204	3	0	881.785	7	23	8.82892	9.12753	886.502	12.5806	0.4	1					0.0681128		71809.6	0	343638	0	386482	1.02937e+06	1.96892e+06	4.39396e+06	8.18328e+06	1.42306e+07	2.31003e+07	5.87126e+07	5.0645e+07	6.20786e+07	1.6238e+08	6.52455e+07	5.4543e+07	8.22845e+07	2.36672e+07	1.09105e+07	1.2769e+07	1.0004e+06	0	831271	0	0	410692	0	0	79470.7
AFKYENGKYDIKDVGVDNAGAKAGL	180	204	4	0	661.591	7	23	8.82892	8.98627	665.013	12.1168	1	0	1.40437	-0.159937	1	1	0.0775013		0	0	0	2.18362e+06	0	248599	136800	3.55369e+06	1.20897e+06	2.57567e+06	4.96077e+06	1.20325e+07	1.1713e+07	1.53848e+07	1.71847e+07	1.78841e+07	1.31632e+07	9.88916e+06	6.27815e+06	2.04565e+06	593247	426063	0	214528	0	0	0	167062	0	47512
AFKYENGKYDIKDVGVDNAGAKAGLTF	180	206	3	0	964.491	7	25	9.92993	10.2929	969.12	12.1541	0.6	0					0.109839		1.3794e+06	3241.96	0	1.90037e+06	617624	1.92048e+06	4.57024e+06	8.07414e+06	1.42531e+07	2.22691e+07	3.62137e+07	5.59809e+07	7.50742e+07	9.44309e+07	1.06005e+08	1.00763e+08	8.43756e+07	5.95178e+07	3.61347e+07	1.84896e+07	7.14665e+06	2.57299e+06	139793	0	0	50881.8	148126	300251	94970.7	186080
AFKYENGKYDIKDVGVDNAGAKAGLTF	180	206	4	0	723.62	7	25	9.85158	10.2429	727.133	12.3201	0.6	0					0.0989243		0	0	119359	327997	254135	612455	2.17244e+06	5.25721e+06	9.6199e+06	1.38004e+07	2.2152e+07	3.51381e+07	4.68016e+07	6.35164e+07	6.52262e+07	6.49125e+07	5.62124e+07	4.1599e+07	2.33093e+07	1.37493e+07	4.79646e+06	1.33902e+06	227087	417001	94410.9	3615.42	20213.2	526403	301411	157117
AFKYENGKYDIKDVGVDNAGAKAGLTFL	180	207	3	0	1002.19	7	26	10.7787	10.9563	1006.83	12.1189	0.6	0					0.153457		803343	3.5845e+06	659386	315251	363140	404146	938876	1.51365e+06	2.4926e+06	8.15192e+06	1.30919e+07	1.92975e+07	2.88122e+07	3.60064e+07	3.96392e+07	3.97114e+07	3.24031e+07	2.51027e+07	1.63073e+07	7.30699e+06	1.26896e+06	376549	324019	138841	0	0	0	0	0	39550.3
AFKYENGKYDIKDVGVDNAGAKAGLTFL	180	207	4	0	751.891	7	26	10.8884	10.9667	755.386	12.1742	0.6	0					0.151258		1.39817e+06	2.40903e+06	479695	0	297106	415917	484182	459875	1.9936e+06	3.75296e+06	1.51087e+06	8.34854e+06	1.21708e+07	1.54677e+07	1.74582e+07	1.72372e+07	1.54783e+07	9.57026e+06	7.04777e+06	4.00336e+06	2.06723e+06	386599	560380	0	0	0	221312	84401.6	92381.3	74352.6
FKYENGKY	181	188	1	0	1048.51	4	6	7.26172	7.38778	1053.06	3.9055	0.4	0					0.330752		0	0	64171.3	1.41966e+06	3.81111e+06	3.92574e+06	1.47402e+06	135451	0	0	0
FKYENGKY	181	188	2	0	524.759	4	6	7.16725	7.67922	527.02	3.87937	1	0	1.91779	1.37435	1	1	0.0866759		641438	1.47076e+07	5.06927e+07	1.3176e+08	2.16429e+08	2.20093e+08	1.39921e+08	4.98352e+07	1.11881e+07	848955	357591
FKYENGKYDIKD	181	192	2	0	760.375	5	10	7.59097	7.82455	763.832	5.9962	1	0	1.71653	0.169896	1	-1	1.42017		0	0	0	787360	5.0092e+06	1.17459e+07	2.18111e+07	2.78745e+07	2.10367e+07	1.26685e+07	1.29225e+06	0	0	0	160523	0
FKYENGKYDIKD	181	192	3	0	507.252	5	10	7.5754	7.81417	509.597	6.11581	1	0	1.76781	0.192322	1	-1	0.124048		89233.7	0	0	3.08867e+06	6.82153e+06	1.41016e+07	2.47308e+07	3.43447e+07	3.07535e+07	1.64276e+07	5.14031e+06	1.14774e+06	567205	0	0	0
FKYENGKYDIKDVGVDNAGAKAGL	181	204	2	0	1286.66	7	22	8.7189	8.9548	1293.3	11.7597	1	0	1.43745	0.179919	1	-1	0.189995		0	0	0	0	0	0	0	72017.6	1.0473e+06	1.97996e+06	5.74107e+06	7.37088e+06	1.15716e+07	1.35708e+07	1.3001e+07	1.09496e+07	7.25917e+06	3.27823e+06	684487	0	146469	0	0	0	0	0	0	0	0	0
FKYENGKYDIKDVGVDNAGAKAGL	181	204	3	0	858.106	7	22	8.68752	8.98627	862.544	11.7815	1	0	1.44171	0.451847	1	-1	0.415698		22534.4	47524	655642	1.22595e+06	1.61735e+06	7.63316e+06	1.19973e+07	2.01284e+07	3.19698e+07	5.5535e+07	8.70777e+07	1.30342e+08	1.72956e+08	1.99432e+08	1.92741e+08	1.76312e+08	1.3329e+08	8.22051e+07	4.89433e+07	2.19794e+07	6.62286e+06	1.0874e+06	248430	137048	123119	68427.6	65969.3	0	284536	0
FKYENGKYDIKDVGVDNAGAKAGL	181	204	4	0	643.831	7	22	8.78172	8.98627	647.125	11.6441	1	0	1.41493	0.0442795	1	0	0.0813181		1570.66	146157	5.53903e+06	243486	492777	1.18435e+06	3.54701e+06	3.83521e+06	6.87577e+06	1.1959e+07	1.97523e+07	2.87688e+07	3.62847e+07	4.15444e+07	4.32062e+07	3.69149e+07	2.84872e+07	1.72473e+07	1.6415e+07	3.83195e+06	730217	229922	750598	0	0	0	0	202932	161726	0
FKYENGKYDIKDVGVDNAGAKAGLTF	181	206	2	0	1410.71	7	24	9.88292	10.0084	1417.36	11.5974	1	0	1.21747	-0.297595	1	0	0.334639		0	133239	0	0	0	0	138190	125906	190569	308108	1.66919e+06	3.89147e+06	6.75479e+06	6.86944e+06	8.13258e+06	6.81214e+06	2.40572e+06	965537	160496	0	0	0	0	0	0	0	0	0	0	0
FKYENGKYDIKDVGVDNAGAKAGLTF	181	206	4	0	705.861	7	24	9.86725	10.2618	709.185	11.605	1	0	1.21883	0.866409	1	0	0.120839		1.25981e+06	1.82679e+06	6.53397e+06	9.50227e+06	1.20261e+07	1.46552e+07	1.48013e+07	2.15283e+07	2.95313e+07	4.60871e+07	6.56012e+07	1.08176e+08	1.30062e+08	1.56579e+08	1.56664e+08	1.33101e+08	1.03968e+08	6.88613e+07	3.728e+07	1.86645e+07	1.27439e+07	4.35288e+06	1.16191e+07	6.61276e+06	1.09305e+07	2.40584e+06	3.03949e+06	337076	184123	81168.2
FKYENGKYDIKDVGVDNAGAKAGLTFL	181	207	3	0	978.506	7	25	10.7787	10.8205	982.84	11.235	1	1	1.07243	-0.659733	1	-1	0.063358		0	1.33763e+06	821729	0	4.61838e+06	6.27092e+06	0	5.36757e+06	4.79224e+06	552013	1.08303e+07	1.60982e+07	2.08533e+07	2.49609e+07	2.6991e+07	2.30916e+07	1.71622e+07	1.30399e+07	7.01956e+06	3.6538e+06	1.45759e+06	219520	0	0	0	0	0	0	0	0
FKYENGKYDIKDVGVDNAGAKAGLTFL	181	207	4	0	734.132	7	25	10.7313	11.2016	737.191	10.4713	1	1	0.941469	1.19401	1	-6	0.246258		248387	7.31165e+06	1.10834e+07	1.71951e+07	2.3772e+07	2.8247e+07	1.9534e+07	2.35731e+07	2.38602e+07	3.70388e+07	5.65175e+07	7.57955e+07	1.10409e+08	1.14803e+08	1.30758e+08	9.29309e+07	8.79326e+07	3.65749e+07	3.19077e+07	2.54186e+06	6.28205e+06	688189	95493.3	80776	91759.1	890723	11204.3	148428	77844.6	872293
KYENGKYDIKD	182	192	2	0	686.841	5	9	6.37423	6.547	689.836	5.18013	1	0	1.61341	-0.0932348	1	-1	2.90403		48327	48910	315132	943008	3.27548e+06	5.14024e+06	7.27337e+06	6.7742e+06	2.42421e+06	1.04888e+06	77770.4	55667	0	0	0
KYENGKYDIKD	182	192	3	0	458.23	5	9	6.51562	6.56272	460.2	5.10121	1	0	1.57581	-0.636946	1	-1	0.197513		0	0	64332.3	147500	1.06446e+06	1.51493e+06	1.60997e+06	1.43072e+06	721036	0	0	0	0	0	89793.6
KYENGKYDIKDVGVDNAGAKAGL	182	204	3	0	809.083	7	21	8.13708	8.45258	813.14	10.7456	1	0	1.33954	0.524318	1	1	0.0953575		1.0074e+06	684907	563955	713976	1.50897e+06	1.63004e+06	3.30526e+06	1.97782e+07	1.45894e+07	2.83459e+07	6.01983e+07	6.06983e+07	6.94127e+07	7.76618e+07	5.92253e+07	4.53192e+07	2.8815e+07	1.28858e+07	4.41025e+06	646170	411896	82107.7	78018.5	0	0	261911	0	0	75628
KYENGKYDIKDVGVDNAGAKAGL	182	204	4	0	607.064	7	21	8.16842	8.29633	610.185	11.0591	1	0	1.40355	-0.287284	1	1	0.141621		0	0	0	3708.37	66855.9	411301	269883	280972	1.26418e+06	3.18972e+06	4.15149e+06	5.36707e+06	7.82876e+06	8.80063e+06	6.14827e+06	4.91428e+06	2.84976e+06	839438	299124	5613.21	0	132058	0	0	0	0	0	1072.37	0
KYENGKYDIKDVGVDNAGAKAGLTF	182	206	3	0	891.789	7	23	9.3966	9.58488	895.936	10.8555	1	0	1.16925	-0.0261001		1	0.0995273		0	0	86138.2	164202	1.14751e+06	3.86572e+06	7.11135e+06	1.1324e+07	1.91787e+07	2.91764e+07	4.42715e+07	5.80758e+07	6.41495e+07	6.3415e+07	5.64394e+07	4.00385e+07	2.70799e+07	1.61545e+07	6.39609e+06	1.9727e+06	4.38131e+06	0	0	1.15268e+06	0	5442.37	1.56111e+06	13347.3	0	892463
KYENGKYDIKDVGVDNAGAKAGLTFL	182	207	3	0	929.483	7	24	10.4177	10.7523	933.575	10.6138	0.6	0					0.104637		222556	0	0	767291	1.66749e+06	4.54013e+06	9.31549e+06	1.40969e+07	2.28552e+07	4.07191e+07	5.38012e+07	7.27666e+07	8.62848e+07	8.49029e+07	7.44989e+07	5.72315e+07	3.32656e+07	1.96166e+07	8.49636e+06	820383	183579	258811	0	0	0	0	0	0	0	0
KYENGKYDIKDVGVDNAGAKAGLTFL	182	207	4	0	697.364	7	24	10.4646	10.6579	700.483	10.8147	1	0	1.07765	-0.00425073	1	1	0.0960111		252721	84583.8	91802.2	0	334624	896114	1.89158e+06	4.07411e+06	8.44792e+06	1.1707e+07	1.70047e+07	2.55085e+07	3.22399e+07	3.02812e+07	2.69738e+07	2.14146e+07	1.42666e+07	6.32992e+06	1.75395e+06	396571	365982	0	70698	0	18616.5	0	0	0	250023	0
DIKDVGVD	189	196	2	0	430.722	4	6					-1
DIKDVGVDNAGAKAGL	189	204	2	0	771.91	5	14	7.66883	8.1945	775.712	6.72389	0.6	0					0.283823		0	1.54543e+06	4.76534e+06	2.69512e+07	4.5416e+07	8.21275e+07	1.27489e+08	1.6736e+08	1.79533e+08	1.53587e+08	9.98847e+07	5.05911e+07	1.82253e+07	3.73571e+06	7155.85	245353	761988	557590	0	0
DIKDVGVDNAGAKAGL	189	204	3	0	514.942	5	14	7.77783	8.02747	517.407	6.51427	1	0	1.14064	0.239338	1	1	0.160106		0	395659	1.12826e+06	6.44398e+06	1.58525e+07	2.633e+07	3.88236e+07	5.11043e+07	4.95469e+07	4.18582e+07	2.49954e+07	1.14754e+07	3.10907e+06	142817	0	0	0	10205.6	0	0
DIKDVGVDNAGAKAGLTF	189	206	2	0	895.968	6	16	9.49058	9.99273	899.801	6.62015	0.6	0					0.127948		343304	448533	1.3798e+07	4.89272e+07	6.12299e+07	1.15864e+08	1.65393e+08	2.21169e+08	2.27181e+08	2.03634e+08	1.40427e+08	8.26391e+07	3.5144e+07	1.22451e+07	1.75489e+06	338886	580641	445881	334450	1.08831e+06	282086	449191	462159
DIKDVGVDNAGAKAGLTF	189	206	3	0	597.648	6	16	9.56912	9.80988	600.212	6.64717	0.6	0					0.0489684		1.14885e+06	1.94257e+06	9.05574e+06	1.80973e+07	3.63795e+07	6.18845e+07	9.09377e+07	1.20109e+08	1.2982e+08	1.13559e+08	7.78957e+07	4.35909e+07	2.03019e+07	8.54335e+06	1.66863e+06	133317	155179	208162	237120	272769	157950	258309	56596.3
DIKDVGVDNAGAKAGLTFL	189	207	2	0	952.51	6	17	10.7944	11.1236	956.292	6.44415	1	0	0.770885	0.583664	1	1	0.275852		510825	1.95592e+06	1.49705e+07	2.38585e+07	3.24978e+07	4.25693e+07	6.66244e+07	8.44874e+07	9.51988e+07	8.67815e+07	6.08511e+07	3.70976e+07	1.53805e+07	4.90528e+06	1.85873e+06	778102	258725	85651.1	0	0	112491	220011	314837	0
DIKDVGVDNAGAKAGLTFL	189	207	3	0	635.342	6	17	10.8101	11.16	638.03	6.94316	1	0	0.896742	0.673369	1	1	0.163403		1.05691e+06	604723	5.17955e+06	1.39256e+07	2.86187e+07	5.53074e+07	8.66448e+07	1.19726e+08	1.34128e+08	1.10029e+08	8.45292e+07	4.64413e+07	2.29357e+07	9.23395e+06	6.02518e+06	3.1709e+06	1.31605e+06	402929	599714	136126	259451	0	7259.11	4.44143e+06
VGVDNAGAKAGLTF	193	206	2	0	660.351	5	12	9.44357	9.92472	663.156	4.83465	1	0	0.873016	1.24102		1	0.0871221		1.36201e+06	9.37363e+06	2.8093e+07	6.0721e+07	1.12755e+08	1.46693e+08	1.55701e+08	1.19827e+08	7.11447e+07	3.21967e+07	8.14442e+06	1.1928e+06	368045	84381.9	230360	151399	465499	238566
VGVDNAGAKAGLTFL	193	207	2	0	716.893	5	13	10.9197	11.3298	719.763	4.89171	1	0	0.758956	0.933399		1	0.308998		3.11389e+06	7.29129e+06	2.44464e+07	2.92183e+07	6.55551e+07	8.82626e+07	9.9861e+07	8.55262e+07	5.29798e+07	2.81295e+07	7.82072e+06	1.51821e+06	167583	261225	0	0	54012.1	29501.2	10140.7
TFLVD	205	209	1	0	594.313	3	3	8.59343	9.55338	595.259	0.587591	0.5	0					0.742215		1.23569e+08	5.53943e+07	6.40304e+06	4.68887e+06	3.04899e+06	1.11485e+07	8.3075e+06
LVDL	207	210	1	0	459.281	3	2	8.7032	9.3705	459.541	-0.0110985	1	0	-0.878197	2.04642		1	0.0573359		9.3517e+08	2.39881e+08	2.80343e+07	354511	927418	2.23148e+06
LVDLIKNKHMNA	207	218	3	0	465.931	5	10	7.9025	8.29112	466.878	1.95217	1	0	-0.0173908	0.840665		0	0.109546		6.3382e+06	3.68335e+07	6.95878e+07	7.53764e+07	4.79163e+07	2.35868e+07	5.92969e+06	633094	0	0	206866	0	0	0	39363.7	0
LVDLIKNKHMNADTD	207	221	2	0	863.943	6	13	7.76225	7.98057	865.804	2.65387	0.6	0					0.103873		296596	5.48051e+06	2.47822e+07	3.76616e+07	3.69652e+07	2.67637e+07	1.45135e+07	1.61193e+06	244077	0	0	0	0	0	0	0	0	0	0	0
LVDLIKNKHMNADTD	207	221	3	0	576.298	6	13	7.16725	7.1987	578.072	4.25507	0.4	1					0.169291		459602	864519	340545	45493.8	0	0	0	0	0	0	0	0	46478	0	0	82336.9	0	0	493066	0
LVDLIKNKHMNADTDY	207	222	3	0	630.652	6	14	8.59343	9.12753	632.186	3.42144	1	0	0.193436	1.47012		0	0.0400494		1.67503e+07	9.70791e+07	2.78166e+08	5.19565e+08	6.82052e+08	6.35923e+08	4.55827e+08	2.40812e+08	1.14336e+08	4.81649e+07	1.88226e+07	5.34847e+06	3.94978e+06	1.02381e+06	4.89219e+06	0	81411.3	1.32508e+06	543787	838772	385536
LVDLIKNKHMNADTDYSIA	207	225	3	0	721.037	6	17	9.08053	9.54288	723.096	4.843	0.6	0					0.0903126		274471	0	1.36764e+07	3.90356e+07	8.34659e+07	1.3556e+08	1.51616e+08	1.25979e+08	8.40025e+07	4.66598e+07	1.94848e+07	4.84453e+06	1.06521e+06	777972	282645	82149.9	1.31773e+06	410458	90963	557659	0	128308	0	312676
LVDLIKNKHMNADTDYSIAE	207	226	2	0	1145.57	7	18	8.92333	9.36528	1148.69	4.82572	1	0	0.29508	1.07142	1	-3	0.188647		243730	0	3.37133e+06	2.37348e+07	5.36227e+07	8.77562e+07	9.59336e+07	8.22698e+07	5.52289e+07	2.99071e+07	1.16725e+07	2.47616e+06	673306	0	393229	0	0	6193.48	428332	0	67198.5	208993	371564	296601	171177	253322
LVDLIKNKHMNADTDYSIAE	207	226	3	0	764.051	7	18	8.9076	9.52193	766.17	4.94522	1	0	0.323545	1.81725	1	-1	0.0828663		785290	5.43596e+06	4.89888e+07	1.43508e+08	3.00232e+08	4.71139e+08	5.5645e+08	4.68205e+08	3.35656e+08	1.90454e+08	9.61666e+07	4.0344e+07	1.51563e+07	4.9873e+06	2.41103e+06	527539	704086	918536	530640	712552	507368	1.18531e+06	1.29433e+06	1.99849e+06	2.50002e+06	988386
LVDLIKNKHMNADTDYSIAE	207	226	4	0	573.29	7	18	8.93907	9.2299	574.866	4.88979	1	0	0.310343	0.417594	1	-2	0.146527		212113	0	1.18602e+06	5.14338e+06	1.34261e+07	2.21066e+07	2.69378e+07	2.4107e+07	1.59045e+07	7.84804e+06	2.19349e+06	737201	382476	0	0	113292	72811.2	0	0	0	190442	46086.1	45903.9	1278.63	210954	0
LVDLIKNKHMNADTDYSIAEAA	207	228	3	0	811.409	7	20	9.19347	9.43313	814.377	7.41044	0.6	1					0.611237		176590	1.4446e+06	5.78694e+06	1.6615e+07	2.9522e+07	4.61961e+07	5.37804e+07	5.07972e+07	3.47875e+07	2.30917e+07	1.33401e+07	9.69778e+06	1.43277e+07	1.73723e+07	1.87993e+07	1.74798e+07	1.55701e+07	1.11271e+07	6.66409e+06	3.75013e+06	1.34061e+06	706007	0	601084	991678	1.33028e+06	493218	743438
LVDLIKNKHMNADTDYSIAEAAFNKGETAM	207	236	3	0	1104.21	8	28	10.8571	11.061	1107.16	6.7627	1	0	0.181158	0.0415393	1	-1	0.640539		0	146700	149348	1.54017e+06	5.10286e+06	1.22605e+07	1.75891e+07	1.86428e+07	1.53574e+07	1.22395e+07	5.773e+06	3.03214e+06	1.01021e+06	0	0	311456	400699	0	0	257342	0	0	163382	0	0	1.32622e+06	121603	0	3.9357e+06	157968
LVDLIKNKHMNADTDYSIAEAAFNKGETAM	207	236	4	0	828.408	8	28	10.8571	10.9301	830.293	5.45761	0.6	0					0.108163		0	0	0	588117	2.26416e+06	5.01485e+06	7.99461e+06	9.02487e+06	7.89362e+06	6.39721e+06	3.96392e+06	1.56281e+06	743527	0	0	0	0	0	0	0	0	0	93312.4	0	179586	0	0	0	0	0
VDLIKNKHMNA	208	218	2	0	641.85	5	9	6.75457	7.19345	643.268	2.01923	1	0	0.107555	1.05815	0	1	0.0745818		2.07375e+07	7.68167e+07	1.56259e+08	1.56999e+08	1.01731e+08	4.83582e+07	1.72854e+07	3.02869e+06	329343	166563	50124.8	201459	61033.6	275477	0
VDLIKNKHMNA	208	218	3	0	428.236	5	9	6.86495	7.15152	429.576	3.20373	0.4	1					0.0884664		1.05102e+07	4.27797e+07	8.06236e+07	8.24591e+07	5.32691e+07	2.33666e+07	7.27416e+06	1.50528e+06	178247	5.0447e+07	2667.1	0	1.49745e+07	0	0
VDLIKNKHMNADTD	208	221	2	0	807.401	6	12	6.56272	6.81762	809.341	2.88534	1	0	0.176526	0.262125		1	0.140112		2.99256e+06	1.93483e+07	5.1719e+07	7.87988e+07	8.07199e+07	5.59145e+07	3.13703e+07	1.21931e+07	4.3137e+06	896151	1.71794e+06	1.11575e+06	0	58254.3	253721	480402	225439	0	0
VDLIKNKHMNADTDY	208	222	2	0	888.933	6	13	7.63767	8.19973	891.156	3.34036	1	0	0.247296	1.59112	1	1	0.0703236		2.16789e+07	1.3092e+08	4.07729e+08	7.61597e+08	9.33328e+08	8.5583e+08	5.60105e+08	3.10818e+08	1.31034e+08	5.41903e+07	1.72284e+07	1.91458e+06	397173	369711	78298.8	985977	0	757712	0	129574
VDLIKNKHMNADTDY	208	222	3	0	592.958	6	13					0
VDLIKNKHMNADTDYS	208	223	2	0	932.449	6	14					-1
VDLIKNKHMNADTDYS	208	223	3	0	621.968	6	14	7.23017	7.52867	623.711	4.07684	0.6	0					0.0962434		0	1.48533e+06	5.77907e+06	1.85527e+07	3.25358e+07	3.53216e+07	3.08536e+07	2.02502e+07	8.75312e+06	2.55968e+06	822441	113551	0	335703	47761.8	0	593960	0	0	222084	0
VDLIKNKHMNADTDYSIA	208	225	2	0	1024.51	6	16	8.31195	8.72935	1027.58	4.87233	1	0	0.451258	0.9652	1	0	0.176459		369807	1.61243e+06	7.71814e+06	2.54879e+07	5.76277e+07	9.07616e+07	9.93725e+07	8.50787e+07	5.46347e+07	2.79107e+07	9.78778e+06	1.69321e+06	392684	108652	0	98642.6	633472	756597	1.00889e+06	304717	302685	335940	307493
VDLIKNKHMNADTDYSIA	208	225	3	0	683.342	6	16	8.31195	8.70843	685.617	5.56059	1	0	0.635695	0.874701	1	0	0.0858914		650000	4.57426e+06	2.52739e+07	7.35108e+07	1.52559e+08	2.44701e+08	2.69199e+08	2.28897e+08	1.55753e+08	8.86945e+07	4.61721e+07	2.28029e+07	1.16113e+07	7.22919e+06	5.94769e+06	1.07489e+07	1.51743e+07	1.64105e+07	1.42266e+07	6.76719e+06	1.48804e+06	1.65161e+06	384111
VDLIKNKHMNADTDYSIAE	208	226	2	0	1089.03	6	17	8.18408	8.73983	1092.72	6.03754	1	0	0.668333	1.56379	1	-4	0.795521		163815	1.95604e+06	2.20678e+07	7.54537e+07	1.62277e+08	2.61941e+08	3.03979e+08	2.65306e+08	1.72392e+08	1.00609e+08	4.50201e+07	1.65921e+07	5.28254e+06	1.03577e+06	3.22014e+06	1.50577e+07	3.04199e+07	3.94151e+07	3.65754e+07	2.34365e+07	1.17713e+07	1.22923e+06	77013.8	217728
VDLIKNKHMNADTDYSIAE	208	226	3	0	726.356	6	17	8.16842	8.77647	729.017	6.64917	0.6	1					0.674769		954440	1.70379e+07	8.82473e+07	2.56423e+08	5.69661e+08	8.81773e+08	1.02389e+09	9.0834e+08	6.21871e+08	3.35497e+08	1.64095e+08	6.48214e+07	2.73328e+07	1.35307e+07	3.10311e+07	8.30586e+07	1.5348e+08	1.93093e+08	1.83042e+08	1.25009e+08	7.07014e+07	3.22908e+07	1.30231e+07	4.62424e+06
VDLIKNKHMNADTDYSIAE	208	226	4	0	545.019	6	17	8.23108	8.39528	546.69	5.35283	1	0	0.495642	-0.130299	0	0	0.123633		0	176077	699136	5.07679e+06	1.2079e+07	2.04356e+07	2.47437e+07	2.14383e+07	1.37045e+07	5.79363e+06	2.54334e+06	893048	182209	932906	0	144675	0	2.46207e+06	309709	343508	240095	320307	54820.6	201237
VDLIKNKHMNADTDYSIAEAA	208	228	3	0	773.714	7	19	8.46822	8.93907	775.923	5.20732	1	0	0.320695	1.19646		-3	0.217794		514784	726058	9.55448e+06	3.23105e+07	7.85145e+07	1.23444e+08	1.50414e+08	1.29809e+08	9.07321e+07	5.19109e+07	2.63649e+07	1.12176e+07	4.22739e+06	3.59105e+06	7.05771e+06	1.22115e+06	432448	3.33437e+06	272485	289338	2.61304e+06	150218	0	763276	71929.7	601615	72066.6
VDLIKNKHMNADTDYSIAEAAF	208	229	3	0	822.737	7	20					-1
VDLIKNKHMNADTDYSIAEAAFNKGETA	208	235	3	0	1022.83	8	26	9.83593	10.0084	1028.11	13.9636	0.4	1					1.89899		0	0	1.1104e+06	2.79971e+06	9.32942e+06	1.59521e+07	2.49946e+07	2.39344e+07	2.14392e+07	1.34475e+07	7.82057e+06	3.5644e+06	333957	2.3928e+06	199660	122555	812429	0	0	110697	1094.97	0	297293	165103	359083	1.15113e+06	2.00258e+06	4.32502e+06	7.12121e+06	1.05909e+07
VDLIKNKHMNADTDYSIAEAAFNKGETAM	208	236	3	0	1066.51	8	27	10.5271	10.7209	1068.91	5.17553	1	0	-0.0325313	-0.00244798		-4	0.0877774		0	0	259713	3.52664e+06	1.53765e+07	3.08945e+07	4.29761e+07	4.41191e+07	3.98038e+07	2.88925e+07	1.63163e+07	7.86824e+06	2.79003e+06	0	0	0	0	0	118213	0	0	0	0	7578.25	0	180321	0	0	112294	0
LIKNKHMNA	210	218	2	0	534.803	5	7	5.06998	5.53067	536.167	2.03473	1	0	0.391893	1.15247	1	1	0.0610782		1.15556e+07	5.76385e+07	1.092e+08	1.07042e+08	6.67174e+07	2.59825e+07	8.21592e+06	1.41932e+06	42741	117654	0	44443.8	0
LIKNKHMNA	210	218	3	0	356.871	5	7	5.08608	5.35803	357.775	2.01642	1	0	0.380684	0.335893	1	1	0.0441587		3.36985e+06	1.8137e+07	3.53509e+07	3.43048e+07	2.08189e+07	8.14483e+06	1.93139e+06	178769	17227.4	0	205745	0	0
LIKNKHMNADTD	210	221	2	0	700.354	5	10	4.95685	5.45223	702.202	2.82788	1	0	0.358078	1.3026	1	1	0.106297		3.99026e+06	2.57186e+07	6.35912e+07	9.60143e+07	9.3029e+07	6.54833e+07	3.2043e+07	1.29128e+07	3.97509e+06	705098	75971	28440.2	1511.61	8538.41	136431	0
LIKNKHMNADTD	210	221	3	0	467.238	5	10	4.95685	5.18265	468.468	2.82055	1	0	0.354936	0.13622	1	1	0.045003		912950	8.47242e+06	2.21098e+07	3.38451e+07	3.31697e+07	2.13932e+07	1.06269e+07	4.65599e+06	1.15852e+06	85191.1	33307.5	17967.8	89022.2	0	0	0
LIKNKHMNADTDY	210	222	2	0	781.885	6	11	6.547	7.15152	784.057	3.36079	1	0	0.455568	1.77478		1	0.0596089		2.28115e+07	1.27869e+08	3.8418e+08	6.87691e+08	8.86968e+08	7.51019e+08	4.96928e+08	2.52509e+08	1.02299e+08	3.67231e+07	8.77419e+06	1.1121e+06	80012.2	61739.7	0	201895	0	56264.8
LIKNKHMNADTDYSIA	210	225	2	0	917.462	6	14	7.52867	7.85572	920.464	4.86264	1	0	0.634813	0.57429	1	1	0.0873126		156991	154643	3.40027e+06	2.62107e+07	6.46486e+07	9.42297e+07	1.10864e+08	8.88661e+07	5.46431e+07	2.44521e+07	6.40971e+06	723593	195845	0	182382	127515	0	171749	0	85364	0
LIKNKHMNADTDYSIA	210	225	3	0	611.977	6	14	7.51308	7.9025	613.983	4.87543	1	0	0.638731	0.844127	1	1	0.0579824		0	719940	6.65716e+06	4.4303e+07	1.099e+08	1.52856e+08	1.66938e+08	1.39019e+08	9.15651e+07	4.18287e+07	1.5077e+07	1.80086e+06	123223	244231	0	0	176138	0	0	638550	0
LIKNKHMNADTDYSIAE	210	226	2	0	981.983	6	15	7.45057	7.98057	984.992	4.80656	1	0	0.519502	1.45238	1	1	0.0759371		2.82391e+06	8.64053e+06	3.52402e+07	1.12549e+08	2.44018e+08	3.5852e+08	4.05326e+08	3.34763e+08	2.16602e+08	1.13815e+08	4.43674e+07	1.39673e+07	2.57123e+06	0	0	0	0	0	0	0	0	0
LIKNKHMNADTDYSIAE	210	226	3	0	654.991	6	15	7.48187	7.94933	656.989	4.78181	1	0	0.512426	1.18182	1	1	0.181632		186720	1.158e+08	6.49225e+07	2.05077e+08	4.58023e+08	6.73024e+08	7.43757e+08	6.30656e+08	4.06957e+08	2.16655e+08	9.50488e+07	3.80395e+07	1.15542e+07	836125	326506	0	2.74862e+06	465780	0	1.15858e+07	100557	0
LIKNKHMNADTDYSIAEAA	210	228	2	0	1053.02	6	17	7.9181	8.15275	1056.03	4.72432	0.6	0					0.166848		685529	593193	920833	5.54019e+06	1.7195e+07	2.63408e+07	2.89795e+07	2.33531e+07	1.46954e+07	7.33531e+06	1.95155e+06	223088	0	0	0	0	0	0	70747.9	191386	0	0	0	0
LIKNKHMNADTDYSIAEAA	210	228	3	0	702.349	6	17	7.85572	8.12145	704.417	4.91074	0.6	0					0.0903545		93293.7	569547	2.95389e+06	1.93832e+07	4.67289e+07	7.66238e+07	8.53174e+07	7.42487e+07	4.67168e+07	2.5225e+07	1.12201e+07	1.84059e+06	769353	185537	71400.9	273588	0	80587	0	0	126103	100215	55086.9	84449.3
LIKNKHMNADTDYSIAEAAF	210	229	3	0	751.372	7	18					0
LIKNKHMNADTDYSIAEAAFNKGETAM	210	236	3	0	995.148	8	25	10.2929	10.4698	997.508	5.19151	0.6	0					0.194135		0	0	311299	2.74506e+06	1.46543e+07	2.89029e+07	3.57482e+07	3.71202e+07	2.87164e+07	1.96546e+07	9.34198e+06	2.72648e+06	602552	684521	0	0	1.67216e+06	178905	157578	694510	0	167460	0	0	0	321653	0	185294	149614	0
LIKNKHMNADTDYSIAEAAFNKGETAM	210	236	4	0	746.613	8	25	10.3085	10.4177	748.814	6.91644	1	0	0.331792	-0.368335	0	-1	0.49648		0	121909	139981	1.15901e+06	4.15824e+06	9.31477e+06	1.35226e+07	1.54584e+07	1.21093e+07	6.61019e+06	3.8468e+06	1.50635e+06	310037	0	0	221865	0	143971	0	0	139650	102678	0	0	108994	0	0	0	72261.4	111649
IKNKHMNADTDY	211	222	2	0	725.343	5	10	6.0231	6.30057	727.602	3.61277	1	0	0.694607	0.359762		1	0.102594		3.94421e+06	2.46001e+07	7.73264e+07	1.43575e+08	1.68537e+08	1.3327e+08	7.81201e+07	3.62156e+07	1.5592e+07	1.07002e+07	1.04709e+07	1.00369e+07	7.28509e+06	3.3039e+06	1.06941e+06	317065
IKNKHMNADTDYSIA	211	225	2	0	860.92	6	13	7.16725	7.52867	863.766	4.6248	1	0	0.670923	0.722981	1	1	0.158308		0	492504	1.34317e+06	9.84332e+06	2.37581e+07	3.58217e+07	3.53653e+07	2.60892e+07	1.33735e+07	4.89826e+06	276441	0	0	0	0	0	52447.3	0	58076.1	61774.1
IKNKHMNADTDYSIA	211	225	3	0	574.282	6	13	7.18295	7.49748	576.19	4.65582	1	0	0.681156	0.520135	1	1	0.0681265		55934	0	2.77195e+06	1.01392e+07	2.97557e+07	4.48895e+07	3.49169e+07	3.42206e+07	1.8217e+07	635979	1.92586e+06	262724	43966.3	9761.91	0	936369	0	0	189506	0
IKNKHMNADTDYSIAE	211	226	2	0	925.441	6	14	7.10438	7.48187	928.355	4.68917	0.6	0					0.0609041		9682.68	463927	8.87246e+06	3.3587e+07	7.61908e+07	1.09823e+08	1.16084e+08	8.61371e+07	5.08678e+07	2.36852e+07	6.98555e+06	1.15808e+06	180594	0	149425	75688.9	323228	0	0	0	62690.5
IKNKHMNADTDYSIAE	211	226	3	0	617.296	6	14	7.08867	7.43488	619.252	4.72768	0.6	0					0.0399525		55701.2	2.25596e+06	1.67759e+07	5.69143e+07	1.23179e+08	1.84787e+08	1.96119e+08	1.42202e+08	8.76272e+07	4.16519e+07	1.6047e+07	4.35922e+06	964418	266840	0	174298	0	14274.7	163977	58130.9	134962
IKNKHMNADTDYSIAEAA	211	228	3	0	664.655	6	16	7.7934	7.85572	666.783	5.16508	1	0	0.529708	-0.57111		1	0.220272		0	0	884073	2.12873e+06	5.13749e+06	6.59398e+06	7.35608e+06	5.09616e+06	2.86807e+06	1.3963e+06	92358.9	0	0	111250	0	0	239587	1.39584e+06	130593	0	120368	108462	0
DTDY	219	222	1	0	513.183	3	2	4.35988	5.16655	514.072	0.60396	0.4	0					0.112873		1.99853e+07	4.01593e+07	1.06032e+07	380211	178124	0
DTDYSIA	219	225	1	0	784.336	4	5	4.18367	4.81078	786.523	1.73943	0.6	0					0.24493		7.61923e+06	2.62055e+07	3.55882e+07	2.53949e+07	1.28401e+07	3.25039e+06	115135	0	0	0
DTDYSIAE	219	226	1	0	913.379	4	6	6.94378	7.18295	915.926	2.0302	1	0	0.596373	0.194053		1	0.168416		281542	1.17808e+07	2.78774e+07	2.76277e+07	1.09637e+07	1.95955e+06	68085.2	0	0	0	0
DYSIAE	221	226	1	0	697.304	4	4	6.97528	7.23017	699.436	1.72966	0.4	0					1.72294		115882	2.01663e+06	3.97658e+06	690701	62167.1	6458.15	51621.9	138664	237108
YSIAE	222	226	1	0	582.277	3	3	5.57777	5.64062	584.998	2.38114	0.4	1					1.15151		61711.6	2010.5	481002	46621.1	51703.5	188523	0
YSIAEAA	222	228	1	0	724.351	4	5	7.21445	7.41397	725.983	1.20767	0.4	0					0.676556		1.83506e+06	1.63397e+07	1.37489e+07	3.61291e+06	237556	0	113622	191263	162359	0
SIAEAA	223	228	1	0	561.288	3	4	4.52062	5.19872	561.928	0.329062	1	0	-0.501683	2.09315		1	0.0829326		2.82944e+08	2.08208e+08	5.62447e+07	1.07068e+07	836700	18221	25828.6	0
SIAEAAFNKGETAM	223	236	2	0	720.345	5	12	8.87613	9.41225	721.014	0.436141	1	0	-0.698571	1.47884		1	0.151327		3.10724e+08	3.51735e+08	2.16302e+08	9.86731e+07	2.84091e+07	1.40043e+07	1.95022e+06	1.87999e+06	1.21101e+06	1.00333e+06	2.09373e+06	623716	1.2546e+06	48328.6	771271	298517	442405	86462.6
EAAF	226	229	1	0	437.203	3	2	6.97528	7.52867	437.476	0.0130539	1	0	-0.826419	1.55355		1	1.27577		2.28794e+08	5.39177e+07	1.03955e+07	525230	82648.7	670505
EAAFNKGETAM	226	236	1	0	1168.53	5	9	7.21445	7.51828	1169.3	0.0222497	1	0	-0.843805	0.47384	1	1	0.192042		2.58004e+07	2.23435e+07	9.28753e+06	985564	0	0	0	0	0	0	0	71959.9	0	0	0
EAAFNKGETAM	226	236	2	0	584.769	5	9	7.15152	7.64805	585.275	0.269185	0.6	0					0.0408679		7.15304e+08	6.10533e+08	3.06642e+08	1.15651e+08	3.74228e+07	9.73342e+06	3.99282e+06	1.21342e+06	210175	653186	161643	453988	129730	71141.9	114097
AAFNKGETA	227	235	1	0	908.447	4	7	5.24688	5.78263	909.164	0.193359	1	0	-0.735969	1.47725	1	1	0.140391		1.58367e+08	1.14176e+08	4.36217e+07	9.53076e+06	363294	0	0	49729.9	63850.6	0	83540.3	0
AAFNKGETA	227	235	2	0	454.727	4	7	5.23083	5.87827	455.138	0.298616	1	0	-0.671498	1.96047	1	1	0.0246992		1.33583e+09	9.94811e+08	3.87339e+08	1.12814e+08	3.18718e+07	1.54409e+07	5.58348e+06	1.70302e+06	348499	380279	0	79891
AAFNKGETAM	227	236	1	0	1039.49	5	8	6.97528	7.54425	1040.45	0.289463	1	0	-0.699267	1.62097	1	1	0.149295		3.04991e+08	2.58071e+08	1.20906e+08	4.47124e+07	1.31401e+07	3.5033e+06	399271	298986	59118.1	0	0	114462	250180	254681
AAFNKGETAM	227	236	2	0	520.247	5	8	6.94378	7.58058	520.76	0.352196	1	0	-0.665645	1.91446	1	1	0.13742		4.16722e+09	3.54691e+09	1.62696e+09	5.56995e+08	2.08216e+08	6.10155e+07	9.85517e+07	2.12288e+07	1.75499e+07	1.66523e+06	977543	383085	703263	787651
AAFNKGETAMT	227	237	2	0	570.771	5	9	6.57842	7.16725	571.284	0.296482	0.6	0					0.107806		7.66116e+07	7.49894e+07	2.96159e+07	1.03438e+07	926316	2.33468e+06	326586	114338	353418	384022	3775.32	521119	6907.29	387246	51847.4
FNKGETA	229	235	2	0	383.69	4	5	4.11978	4.77847	384.004	0.185837	1	0	-0.695046	2.00914		1	0.0365667		3.78528e+08	2.26061e+08	7.23623e+07	1.67354e+07	3.08819e+06	313245	0	75553.1	73737.6	93734.7
FNKGETAM	229	236	1	0	897.413	5	6	6.2156	6.39522	898.121	0.115113	1	0	-0.772145	-0.0635975	1	1	0.126102		4.06107e+07	2.79601e+07	1.05029e+07	2.50652e+06	58027.3	0	0	0	0	37194	0	50688.1
FNKGETAM	229	236	2	0	449.21	5	6	6.18365	6.47902	449.593	0.17208	1	0	-0.731436	0.437208	1	1	0.0867443		6.71334e+08	4.67188e+08	1.73958e+08	4.78509e+07	1.61132e+07	3.31232e+06	346229	133661	562279	0	368816	110049
NKGETAM	230	236	1	0	750.345	4	5	4.23165	5.05388	750.963	0.135876	1	0	-0.737888	2.71676	1	1	0.0569833		2.78586e+08	1.64059e+08	5.29853e+07	1.25471e+07	1.4848e+06	59398	16150.3	0	0	0
NKGETAM	230	236	2	0	375.676	4	5	4.21565	5.03775	375.987	0.139809	1	0	-0.734516	2.71618	1	1	0.0298862		1.09991e+09	6.60399e+08	1.87772e+08	3.39877e+07	8.30842e+06	2.54239e+06	132536	7.7049e+06	43882.6	159159
NKGETAMTINGPWAWSNIDT	230	249	2	0	1103.52	7	17					0
NKGETAMTINGPWAWSNIDTSKVNYGVTVL	230	259	3	0	1089.54	8	27	12.569	12.7157	1092.78	7.69629	0.6	0					0.14646		104343	0	0	70550.4	1.48067e+06	3.62229e+06	8.97299e+06	1.52163e+07	2.03432e+07	2.50672e+07	2.40114e+07	2.06093e+07	1.4759e+07	9.09268e+06	3.65617e+06	924305	202542	166755	0	0	0	0	75060.4	255855	313053	356585	394152	379388	0	0
NKGETAMTINGPWAWSNIDTSKVNYGVTVLPTFKGQPSKPFVGVL	230	274	5	0	970.706	10	39	12.5847	12.7052	973.229	9.60593	1	1	0.201656	-0.319517		1	0.108145		0	0	18361.9	0	7.3576e+06	146534	398703	1.17004e+06	2.89735e+06	7.9018e+06	8.90599e+06	1.199e+07	1.58601e+07	1.53678e+07	1.26324e+07	9.56241e+06	5.62491e+06	3.43188e+06	1.03726e+06	1.36045e+06	228081	0	480534	0	538256	0	82519	0	0	146273
MTINGPWAWSNIDT	236	249	2	0	803.372	6	11	12.4122	12.9145	805.555	3.33246	1	0	0.444528	1.3326		0	0.0553895		922781	4.6649e+07	1.55733e+08	3.23116e+08	3.98235e+08	3.43585e+08	2.09171e+08	9.48924e+07	3.40809e+07	9.51872e+06	3.08651e+06	350177	6.12778e+06	1.17647e+06	280696	1.20253e+06	223718	1.44388e+06
MTINGPWAWSNIDTSKVNY	236	254	3	0	733.018	7	16	9.53765	10.1181	739.141	16.9775	0.5	1					0.118987		174990	458097	0	242269	227071	0	72349.8	209528	254135	134841	1.94078e+06	5.72183e+06	1.6392e+07	4.05774e+07	7.77708e+07	1.72634e+08	2.78744e+08	3.76812e+08	4.24257e+08	4.20805e+08	3.4896e+08	2.40855e+08	1.56469e+08	7.89535e+07
MTINGPWAWSNIDTSKVNYGVTVL	236	259	2	0	1333.67	7	21	13.0084	13.6442	1337.97	6.93579	1	0	0.561685	1.90999	1	0	0.106567		211964	150375	5.68102e+06	2.51346e+07	5.7271e+07	9.97056e+07	1.56854e+08	2.05017e+08	2.56963e+08	2.75181e+08	2.41699e+08	1.73806e+08	1.08275e+08	5.47051e+07	2.1142e+07	5.48769e+06	1.05092e+06	293681	286566	0	519517	0	0	0	14393.6	0	18102.7	2231.36	293371
MTINGPWAWSNIDTSKVNYGVTVL	236	259	3	0	889.448	7	21	12.9771	13.5595	892.304	6.89304	0.6	0					0.0383855		547904	5.17928e+06	2.42872e+07	6.58637e+07	1.36014e+08	2.30336e+08	3.34056e+08	4.50772e+08	5.40148e+08	5.71154e+08	4.97017e+08	3.70997e+08	2.29861e+08	1.17647e+08	5.32688e+07	2.1962e+07	5.65839e+06	2.21702e+06	2.85865e+06	688935	401433	636817	415177	656892	775396	174658	311828	187796	54340.8
MTINGPWAWSNIDTSKVNYGVTVLPTFKGQPSKPFVGVL	236	274	4	0	1063.06	9	33	12.8831	13.3752	1066.06	9.33985	0.6	0					0.0469336		0	0	794820	689456	2.72584e+06	7.8905e+06	2.19581e+07	3.86764e+07	7.1687e+07	1.19883e+08	1.81494e+08	2.11707e+08	2.28963e+08	2.00705e+08	1.68797e+08	1.13649e+08	7.00968e+07	3.92392e+07	1.92811e+07	6.22379e+06	1.52894e+06	773936	507617	169883	91519.1	350466	160997	169978	93447.9	0
TINGPWAWSN	237	246	2	0	573.272	5	7	11.2986	11.6994	574.796	2.35095	1	0	0.585586	0.893162		1	0.483471		2.99096e+07	1.21982e+08	1.79e+08	1.31894e+08	6.06663e+07	1.67637e+07	2.96306e+06	3.45082e+06	3.42227e+06	614752	3.39232e+07	709753	1.69436e+07
TINGPWAWSNIDT	237	249	2	0	737.852	5	10	11.7859	12.569	739.921	3.25525	1	0	0.541317	2.54744		1	0.0632133		1.25572e+07	1.00473e+08	3.28003e+08	6.2857e+08	7.71861e+08	6.40914e+08	3.48133e+08	1.45274e+08	3.71781e+07	5.90719e+06	1.2355e+06	1.97776e+06	115808	2.51851e+06	298390	890758
TINGPWAWSNIDTSKVNY	237	254	2	0	1033.5	6	15	11.564	12.2295	1037.07	5.89373	0.6	0					0.0898028		1.39095e+07	3.54679e+06	3.82899e+07	8.8446e+07	2.23573e+08	4.19711e+08	6.47872e+08	7.30973e+08	6.46695e+08	4.24788e+08	2.37231e+08	1.02491e+08	3.32539e+07	6.67705e+06	1.79103e+06	110910	1.42799e+07	0	1.90363e+07	188726	1.69251e+06	9845.81
TINGPWAWSNIDTSKVNY	237	254	3	0	689.337	6	15	11.8015	12.1668	691.579	5.483	1	0	0.712856	0.739927	1	0	0.112147		9.81983e+06	138270	2.34566e+06	1.59259e+07	3.20851e+07	5.95993e+07	9.17167e+07	9.31262e+07	7.99941e+07	4.85493e+07	2.48512e+07	8.23847e+06	808553	381871	8870.04	114796	0	0	251889	88637.5	0	956729
TINGPWAWSNIDTSKVNYGVTVLPTFKGQPSKPFVGVL	237	274	4	0	1030.3	9	32	12.6319	13.3069	1033.28	9.39457	0.6	0					0.0855382		92446	3.79711e+07	2.21477e+06	9.06037e+06	1.33288e+07	6.47938e+07	6.76673e+07	1.30427e+08	2.42553e+08	4.08644e+08	5.79188e+08	6.99734e+08	7.30901e+08	6.58004e+08	5.01894e+08	3.43625e+08	1.96942e+08	1.01403e+08	4.82493e+07	2.01904e+07	7.86077e+06	2.70203e+06	1.99517e+06	2.05265e+06	1.85813e+06	1.78913e+06	4.12644e+06	1.00769e+06	1.11835e+06	544070
INGPWAWSNIDTSKVNY	238	254	2	0	982.979	6	14					-1
NIDTSKVNYGVTVL	246	259	2	0	761.909	5	12	9.85158	9.92472	764.829	4.94719	1	0	0.913225	-0.52431		1	0.121157		337199	704277	737273	3.04532e+06	5.49938e+06	9.79216e+06	1.20509e+07	9.00966e+06	5.66144e+06	1.5179e+06	584340	107968	0	7036.05	150656	25337.4	0	0
IDTSKVNYGVTVL	247	259	2	0	704.888	5	11	9.61642	9.87768	707.692	4.77586	1	0	1.00714	0.289671		1	0.171986		298429	6.92122e+06	2.40857e+07	8.09242e+07	1.80907e+08	2.60915e+08	2.55869e+08	1.5798e+08	7.06745e+07	2.36976e+07	6.48681e+06	2.5043e+06	2.94699e+06	4.84786e+06	4.49984e+06	4.36122e+06	1.04632e+06
IDTSKVNYGVTVLPTFKGQPSKPFVGVL	247	274	4	0	748.669	7	23					-1
DTSKVNYGVTVL	248	259	2	0	648.346	5	10	9.27155	9.41747	650.853	4.25513	1	0	0.970026	-0.209404		1	0.260489		0	0	1.18058e+06	1.12807e+07	2.1516e+07	2.02873e+07	1.24829e+07	5.71216e+06	1.28997e+06	76875.3	64033.3	0	397545	309369	1.40476e+06	86754.4
DTSKVNYGVTVLPTFKGQPSKPFVGVL	248	274	3	0	960.195	7	22					-1
TSKVNYGVTVL	249	259	2	0	590.832	5	9	9.2247	9.44357	592.848	3.33061	0.6	0					0.0725935		368703	457922	2.0348e+07	4.29656e+07	5.86414e+07	3.90131e+07	1.59473e+07	3.07413e+06	257252	115306	95099.2	262824	0	495873	66605.9
SKVNY	250	254	1	0	610.32	3	3	5.34225	5.78263	611.773	1.09922	0.4	0					0.134202		1.70905e+07	6.29124e+07	5.19631e+07	1.44951e+07	690199	0	0
SKVNYGVTVL	250	259	1	0	1079.61	4	8	9.27155	9.54288	1082.9	2.65516	0.6	0					0.140675		0	3.5596e+06	3.00122e+07	5.20166e+07	4.11387e+07	1.72019e+07	741535	23570.3	0	0	0	13471.5	0
SKVNYGVTVL	250	259	2	0	540.308	4	8	9.11187	9.74725	541.976	2.69581	0.6	0					0.0650362		1.2273e+07	1.29109e+08	4.58742e+08	7.25579e+08	5.89735e+08	2.67413e+08	8.71579e+07	1.88302e+07	2.36775e+06	123090	740049	496718	1.14859e+06
SKVNYGVTVLPTFKGQPSKPFVGVL	250	274	3	0	888.17	7	20	11.0453	11.5015	890.249	4.60195	0.6	0					0.0499307		1.34091e+06	1.95702e+06	1.97008e+07	9.28704e+07	2.28059e+08	3.60244e+08	4.07788e+08	3.53481e+08	2.2471e+08	1.24306e+08	5.35252e+07	2.21599e+07	5.97381e+06	1.07093e+06	464183	394583	0	842502	134042	135684	0	0	13394.2	1.06025e+06	0	156.378	663055	0
KVNYGVTVL	251	259	2	0	496.792	4	7	9.334	9.54288	498.378	2.57402	0.4	0					0.152521		39629	2.69728e+06	1.49708e+07	2.42546e+07	1.60102e+07	5.41779e+06	457397	0	47585.1	152165	0	155893
KVNYGVTVLPTFKGQPSKPFVGVL	251	274	3	0	859.16	7	19	11.2485	11.2693	861.261	4.71407	1	1	0.209386	-0.750664		1	0.151543		152781	0	0	134063	1.25345e+06	1.96554e+06	1.33324e+06	1.5125e+06	787860	254603	0	0	158470	0	0	0	0	0	124717	0	0	111174	0	0	0	0	0
GVTVLPTF	255	262	1	0	833.477	4	5	10.5741	10.6526	833.995	0.00620916	1	0	-0.84908	-0.500946		1	0.228588		6.20891e+06	2.87103e+06	721974	226420	0	0	0	0	10143	13016.4
GVTVLPTFKGQPSKPFVGVL	255	274	2	0	1036.1	6	15	11.0767	11.6265	1038.36	3.23389	1	0	0.0699715	1.53826	1	1	0.13843		496409	2.10396e+07	1.34934e+08	2.75361e+08	3.42651e+08	2.55625e+08	1.62196e+08	7.00264e+07	2.70483e+07	5.35596e+06	821644	183296	5.1255e+06	30557.1	2.62745e+07	141182	2.10265e+06	155051	135422	0	0	0
GVTVLPTFKGQPSKPFVGVL	255	274	3	0	691.07	6	15	11.061	11.6629	692.547	3.15316	1	0	0.046894	1.76368	1	1	0.0761864		4.87721e+06	9.46895e+07	4.12647e+08	8.74841e+08	1.05956e+09	8.28322e+08	4.97964e+08	2.38098e+08	1.04447e+08	4.10265e+07	1.27624e+07	7.32968e+06	3.34937e+06	1.66078e+06	2.02602e+06	294519	0	4.49215e+06	21896.2	16553.6	2.04294e+07	47479.9
VTVLPTFKGQPSKPFVGVL	256	274	3	0	672.063	6	14	11.0923	11.3298	673.306	2.48336	1	0	-0.0938579	0.186625		1	0.209163		301554	1.66392e+06	7.05106e+06	1.47342e+07	1.58006e+07	8.15504e+06	2.40822e+06	812790	297932	105151	0	139756	0	42.415	145589	0	70604.3	0	0	0	0
PTFKGQPSKPFVG	260	272	2	0	695.38	5	9	7.9962	8.4057	699.499	7.38434	1	0	2.66349	0.931019		-1	0.265736		863071	8.90546e+06	8.59087e+06	4.82353e+06	575744	770880	7.41167e+06	3.3819e+07	6.88181e+07	7.03178e+07	4.78858e+07	2.21202e+07	3.9968e+06	504804	424453
PTFKGQPSKPFVGVL	260	274	2	0	801.456	5	11	9.99273	10.6684	802.884	1.86732	1	0	-0.126559	2.08255	1	0	0.0209135		3.38032e+08	2.05337e+09	4.36702e+09	4.122e+09	2.44655e+09	1.08841e+09	4.11374e+08	1.5372e+08	6.30337e+07	3.39467e+07	1.59811e+07	5.93846e+06	768429	217429	90481.2	0	2014.63
PTFKGQPSKPFVGVL	260	274	3	0	534.64	5	11	9.99273	10.6579	535.591	1.8646	1	0	-0.12762	2.03719	1	0	0.0119987		4.98198e+08	3.06978e+09	6.46329e+09	6.05722e+09	3.58591e+09	1.61364e+09	5.93832e+08	2.19504e+08	9.49944e+07	5.16295e+07	3.059e+07	1.32141e+07	2.10342e+06	180159	257429	6733.64	6847.62
KGQPSKPFVGVL	263	274	2	0	628.872	5	8	9.45923	9.88292	629.759	1.0089	0.6	0					0.0294143		1.50966e+08	5.08178e+08	4.68864e+08	2.45e+08	9.20549e+07	299452	7.59667e+06	387825	204503	238773	0	133825	35521.8	136879
KGQPSKPFVGVL	263	274	3	0	419.584	5	8	9.58488	9.62167	420.174	1.00632	0.6	0					0.0374064		2.29085e+06	9.37183e+06	7.46002e+06	3.644e+06	1.4941e+06	267293	40495.9	0	95629.6	0	0	0	0	0
VLSAGINAASPNKELAKE	273	290	2	0	906.497	6	15	7.30902	7.50268	908.813	3.58285	1	0	0.169717	-0.00280853	1	1	0.214717		0	0	2.95725e+06	1.00658e+07	1.78432e+07	1.73812e+07	1.1655e+07	3.75506e+06	183182	0	0	0	0	0	0	0	0	4223.58	0	0	83423.4	76268
VLSAGINAASPNKELAKE	273	290	3	0	604.667	6	15	7.29325	7.50788	606.22	3.6099	1	0	0.17745	0.0879062	1	1	0.144134		0	238889	6.25335e+06	1.2234e+07	2.0033e+07	2.15016e+07	1.18906e+07	4.68223e+06	1.34362e+06	333402	0	767754	55469.5	0	171684	0	0	211343	0	0	0	0
SAGIN	275	279	1	0	461.235	3	3	3.06398	3.34005	461.478	-0.00568653	1	1	-0.862532	0.353705		1	0.111755		7.44194e+06	2.02995e+06	121870	0	13118.8	0	0
SAGINAASPNKE	275	286	2	0	579.791	5	9	4.58498	4.9893	581.545	2.85843	1	0	0.507351	0.908593		0	0.165773		384114	8.16232e+06	2.88053e+07	4.79759e+07	4.16217e+07	2.22702e+07	8.35708e+06	2.79471e+06	397161	42356.8	2964.39	149339	0	0	0
SAGINAASPNKEL	275	287	2	0	636.333	5	10	6.88073	7.31428	638.444	3.4984	1	0	0.645569	1.03507		0	0.0471353		1.51708e+06	1.3266e+07	5.46892e+07	1.288e+08	1.6772e+08	1.43353e+08	7.29259e+07	2.79931e+07	4.66911e+06	1.11685e+06	817219	936719	188880	0	0	15022.6
SAGINAASPNKELAKE	275	290	2	0	800.42	5	13	6.18365	6.80183	802.725	3.69934	1	0	0.365695	1.83391	1	0	0.0484966		2.44321e+07	2.37872e+08	1.12981e+09	2.91129e+09	4.49384e+09	4.35711e+09	2.7524e+09	1.23182e+09	4.53082e+08	1.49018e+08	4.43781e+07	1.32652e+07	3.79072e+06	553901	521.896	0	0	0	0
SAGINAASPNKELAKE	275	290	3	0	533.949	5	13	6.18365	6.78607	535.484	3.69191	1	0	0.363244	1.7657	1	0	0.0314651		1.22167e+07	1.43447e+08	6.76662e+08	1.81984e+09	2.80408e+09	2.69731e+09	1.70575e+09	7.42874e+08	2.74824e+08	8.37055e+07	2.46047e+07	7.07851e+06	1.68781e+06	303478	130691	50346.1	71351.8	52837.6	38330.4
SAGINAASPNKELAKEF	275	291	3	0	582.972	6	14	8.82892	9.08053	584.694	4.14358	0.6	1					0.244994		279889	2.57474e+06	2.43662e+06	9.95804e+06	2.21838e+07	1.6312e+07	1.04176e+07	9.47158e+06	855890	51879.1	355793	67766.5	76491.2	277274	0	0	11695.3	308127	152175	2.04091e+06	53695
SAGINAASPNKELAKEFL	275	292	3	0	620.667	6	15	10.0868	10.2929	625.038	12.0189	1	0	2.58109	0.0509857		-8	0.811766		0	0	753892	4.6247e+06	1.00549e+07	8.34757e+06	5.86856e+06	1.44691e+06	289596	253424	72904.2	164787	746995	3.00229e+06	1.31956e+07	1.98991e+07	1.80375e+07	1.74424e+07	1.16091e+07	2.9903e+06	1.98432e+06	496120
SAGINAASPNKELAKEFLEN	275	294	2	0	1052.04	6	17	9.67932	10.0712	1054.58	3.84713	0.6	0					0.0867539		0	7.87615e+06	5.72697e+07	1.68824e+08	2.85116e+08	3.1069e+08	2.30467e+08	1.36871e+08	5.95692e+07	2.28163e+07	4.42739e+06	1.0754e+06	203407	303439	0	194958	327462	526402	0	679276	0	1.49254e+06	0	2.22359e+06
SAGINAASPNKELAKEFLEN	275	294	3	0	701.695	6	17	9.77335	10.2377	703.933	5.48953	0.6	1					0.237425		367596	2.05701e+07	1.06483e+08	3.028e+08	4.95817e+08	5.35691e+08	4.19655e+08	2.28749e+08	1.04131e+08	3.75595e+07	1.3624e+07	4.55817e+06	1.4829e+06	1.11643e+06	5.32798e+07	820302	286202	1.83038e+08	111334	610793	1.04474e+08	560165	225119	1.08428e+07
SAGINAASPNKELAKEFLENYL	275	296	2	0	1190.11	6	19	12.2087	12.6633	1192.7	3.77249	0.6	0					0.0839519		0	1.46074e+07	6.82673e+07	2.00687e+08	3.23094e+08	3.87042e+08	2.95588e+08	1.87029e+08	9.05251e+07	4.25647e+07	1.22241e+07	6.06613e+06	266106	462223	128615	493588	156021	127128	20321.2	685361	0	299336	128608	153989	88445.2	37527.7
SAGINAASPNKELAKEFLENYL	275	296	3	0	793.745	6	19	12.2557	12.569	795.47	3.76913	0.6	0					0.0238458		1.77846e+06	3.39229e+07	1.69562e+08	4.672e+08	7.92767e+08	9.04751e+08	7.21328e+08	4.35166e+08	2.23118e+08	9.10468e+07	3.5425e+07	1.57085e+07	3.62426e+06	2.24469e+06	668288	536802	563728	0	186060	322541	59366.7	130057	326360	280804	298409	73109.4
SAGINAASPNKELAKEFLENYLLTDEGLEAVNKDKPLGA	275	313	4	0	1033.29	9	35					-1
GINAASPNKELAKE	277	290	2	0	721.386	5	11	6.08728	6.33748	723.565	3.53156	1	0	0.522134	0.241789		1	0.111269		0	0	1.03686e+07	1.78339e+07	2.57205e+07	2.26796e+07	1.32394e+07	5.56027e+06	743992	40835.8	0	4793.98	4064.63	0	26902.4	97401.4	79284.7
AASPNKELAKE	280	290	1	0	1157.62	5	8	4.94063	5.23083	1161.48	3.19903	1	0	0.860117	0.414854	1	1	0.241865		0	55576.4	2.76849e+06	7.75227e+06	9.40337e+06	5.50625e+06	1.8029e+06	62847.8	0	0	0	0	0	0
AASPNKELAKE	280	290	2	0	579.312	5	8	4.8919	5.45223	581.288	3.28849	1	0	0.908061	1.58362	1	1	0.0489445		1.46298e+07	1.30926e+08	5.30008e+08	1.11439e+09	1.39565e+09	9.76157e+08	4.09745e+08	1.27023e+08	2.96783e+07	5.60507e+06	555166	0	0	0
AASPNKELAKE	280	290	3	0	386.544	5	8	4.8919	5.1558	387.833	3.20631	1	0	0.864014	0.301064	1	1	0.0245727		2.47685e+06	2.30724e+07	8.80728e+07	1.91331e+08	2.25413e+08	1.5004e+08	6.15903e+07	1.84941e+07	1.26479e+06	478269	0	0	0	0
AASPNKELAKEFLEN	280	294	2	0	830.931	5	12	9.2247	9.6479	833.131	3.42809	0.6	0					0.593099		407581	1.15587e+07	6.18849e+07	1.37248e+08	1.64815e+08	1.3215e+08	6.7211e+07	2.72226e+07	5.33058e+06	441759	236715	0	217739	584929	0	2.1647e+06	0	1.00916e+07
AASPNKELAKEFLENYL	280	296	3	0	646.339	6	14	12.0674	12.3287	647.851	3.3749	0.6	0					0.185667		592498	1.01172e+07	4.36675e+07	9.19967e+07	1.15315e+08	9.50162e+07	5.81208e+07	2.53687e+07	6.41493e+06	1.72734e+06	0	78228.6	195840	104401	48681.9	650814	2.82799e+06	4.1852e+06	2.00321e+06	53258.6	0
LAKEFLENYL	287	296	2	0	620.335	5	8	11.9106	12.1041	620.724	0.017195	1	0	-0.845189	-0.00381807		1	0.203447		1.10619e+07	9.45675e+06	2.98426e+06	154484	0	0	47859.7	0	0	0	0	146253	0	60836.7
FLENYL	291	296	1	0	798.403	4	4	11.2016	11.9731	798.924	0.0231194	1	0	-0.829623	2.49711	1	1	0.07095		5.74968e+09	2.80038e+09	7.8327e+08	1.55118e+08	3.99618e+06	2.99296e+06	1.12669e+07	263320	134824
FLENYL	291	296	2	0	399.705	4	4	11.4859	11.5328	399.963	0.0177279	0.2	0					0.0682974		2.28922e+07	1.09692e+07	1.66442e+06	642463	0	451821	0	49346	0
FLENYLLTDEGLEAVNKDKPLGA	291	313	3	0	850.443	7	20					-1
LENYL	292	296	1	0	651.335	4	3	9.15887	9.50625	652.138	0.412197	0.6	0					0.969416		3.80828e+07	1.23121e+07	767099	440735	1.2349e+06	909116	1.62819e+06	1.59046e+06
YLLTDEGL	295	302	1	0	923.472	4	6	10.7628	11.4391	925.142	1.12026	1	0	-0.0538679	2.0855		1	0.236454		1.69532e+08	5.01876e+08	4.69785e+08	1.97829e+08	4.59436e+07	1.19832e+07	4.09356e+06	1.94611e+06	356529	1.11365e+06	870349
YLLTDEGLEAVNKDKPLGA	295	313	2	0	1023.54	6	16	10.1025	10.5741	1025.32	2.34399	1	0	-0.226273	1.19992	1	1	0.179219		3.95718e+07	1.86358e+08	3.93028e+08	4.08722e+08	3.19954e+08	1.74482e+08	8.88038e+07	4.55543e+07	3.78792e+07	3.266e+07	2.36307e+07	1.29199e+07	3.91772e+06	884907	772207	0	0	14736.6	122823	0	0	624010	130965
YLLTDEGLEAVNKDKPLGA	295	313	3	0	682.697	6	16	10.0555	10.6893	683.956	2.5695	1	0	-0.165842	1.90155	1	1	0.290384		8.0151e+07	5.05724e+08	1.01595e+09	1.15122e+09	8.44187e+08	4.60106e+08	2.21451e+08	1.13715e+08	9.90196e+07	1.03974e+08	9.23523e+07	6.04594e+07	3.27005e+07	1.48291e+07	9.97454e+06	3.3318e+06	2.26486e+06	5.23632e+06	1.94116e+06	2.43414e+06	1.50507e+06	1.17755e+06	613467
LTDEGL	297	302	1	0	647.325	4	4	7.62208	8.29633	648.769	1.07807	1	0	0.30118	2.07649		1	0.213924		5.84566e+08	1.59939e+09	1.26911e+09	3.80279e+08	7.56769e+07	7.32324e+06	2.09953e+06	1.09261e+06	253506
LTDEGLE	297	303	1	0	776.367	4	5	6.84918	7.27222	777.852	1.04844	0.4	0					0.175954		4.27681e+07	1.13715e+08	9.08426e+07	3.17931e+07	5.80168e+06	171378	682756	0	0	520531
LTDEGLEAVNKDKPLGA	297	313	2	0	885.468	6	14	8.2154	8.86563	886.794	1.62701	0.6	0					0.0521418		7.58712e+08	2.4367e+09	3.53154e+09	2.97502e+09	1.78033e+09	8.48817e+08	3.64892e+08	1.54029e+08	6.60898e+07	3.52532e+07	2.01294e+07	1.35536e+07	3.69616e+06	908026	422537	454353	67174.5	0	222892	0	268383
LTDEGLEAVNKDKPLGA	297	313	3	0	590.647	6	14	8.19973	8.82892	591.546	1.66882	1	0	-0.343316	1.8815	1	1	0.104544		8.63719e+08	2.85774e+09	3.93767e+09	3.30802e+09	2.01862e+09	9.95963e+08	3.99417e+08	1.65997e+08	7.86324e+07	4.08887e+07	2.50135e+07	1.74573e+07	5.62281e+06	2.34104e+06	2.16491e+06	337030	71686.3	2.07778e+07	0	52656.4	2.14591e+07
LTDEGLEAVNKDKPLGAVAL	297	316	3	0	685.044	6	17					-1
LTDEGLEAVNKDKPLGAVALKS	297	318	3	0	756.753	6	19	8.68752	8.88137	758.838	4.93182	1	1	0.258524	-0.00201532		1	0.24874		454662	9.17278e+06	2.88785e+07	3.41365e+07	3.08783e+07	3.0055e+07	1.50561e+07	1.22975e+07	1.37551e+07	1.4884e+07	1.56299e+07	1.46694e+07	1.30732e+07	8.43067e+06	4.56172e+06	2.05484e+06	86869.4	0	0	0	0	0	60183.2	0	0	0
LTDEGLEAVNKDKPLGAVALKSYEEE	297	322	3	0	940.15	7	23					0
DEGLEAVNKDKPLGA	299	313	2	0	778.402	5	12	7.60652	7.74668	779.108	0.520968	0.6	0					0.206492		8.35836e+06	1.8456e+07	1.28925e+07	3.90989e+06	642682	0	0	0	0	0	0	247761	0	0	112605	0	0	0
LEAVNKDKPLGA	302	313	2	0	627.856	5	9	6.51562	6.88073	628.75	1.05438	1	0	-0.352096	0.73899		0	3.64152		4.27439e+06	6.82489e+06	4.37426e+06	325324	0	136412	99513.2	334484	162609	684901	0	109302	0	179051	0
EAVNKDKPLGA	303	313	1	0	1141.62	5	8	5.51497	6.02847	1142.79	0.5065	1	0	-0.582946	1.38099	1	1	0.155363		3.94737e+07	5.55183e+07	3.28698e+07	1.22545e+07	1.56275e+06	46726	24595.7	0	0	0	0	0	5691.77	0
EAVNKDKPLGA	303	313	2	0	571.314	5	8	5.46792	6.114	571.976	0.664472	1	0	-0.498281	1.95462	1	1	0.0193417		2.87915e+09	3.75087e+09	2.32339e+09	1.00597e+09	3.46934e+08	1.20851e+08	4.51169e+07	1.83208e+07	4.69349e+06	337835	3811.94	0	11001.3	9871.18
EAVNKDKPLGA	303	313	3	0	381.212	5	8	5.46792	5.63013	381.648	0.648539	1	0	-0.50682	-0.138881	1	1	0.0399414		7.67283e+07	9.99572e+07	6.40586e+07	2.64699e+07	8.36602e+06	2.66961e+06	887153	80701.8	28137.9	465212	0	0	0	0
EAVNKDKPLGAVA	303	315	2	0	656.367	5	10	7.02575	7.4035	657.103	0.709881	0.6	0					0.0624338		6.60696e+07	9.79307e+07	9.46965e+07	3.11277e+07	9.08422e+06	195294	133411	70195.6	217460	351873	665514	506090	53124.1	100787	291671	0
EAVNKDKPLGAVAL	303	316	2	0	712.909	5	11	8.59343	8.89185	713.773	0.890974	0.6	0					0.252691		3.24785e+07	6.38797e+07	5.11303e+07	2.79587e+07	1.07931e+07	4.54017e+06	323768	60157	0	338425	66319.4	236448	0	315050	0	152228	0
EAVNKDKPLGAVALKS	303	318	2	0	820.472	5	13	7.1358	7.4192	821.592	1.28204	0.6	0					0.158319		756579	1.20128e+07	1.59844e+07	1.17098e+07	4.42228e+06	585028	51622.8	0	0	0	69729.1	0	60008.1	38836.7	0	0	0	0	0
EAVNKDKPLGAVALKSYEEE	303	322	2	0	1095.57	6	17	8.37445	8.70843	1097.78	3.1373	0.6	0					0.176184		213816	2.81172e+06	1.44738e+07	2.91142e+07	3.75832e+07	3.53106e+07	2.25445e+07	1.13022e+07	1.34053e+06	77013.8	217728	0	99783.5	86434.1	0	290860	0	177770	0	0	0	0	96694.8	0
EAVNKDKPLGAVALKSYEEE	303	322	3	0	730.714	6	17					0
EAVNKDKPLGAVALKSYEEEL	303	323	3	0	768.409	6	18	10.0398	10.3189	770.187	3.97647	1	0	0.0927897	0.36654		1	0.2377		1.86217e+06	2.65876e+06	1.50071e+07	3.16331e+07	5.2056e+07	5.49111e+07	4.44288e+07	2.80943e+07	1.27126e+07	6.89706e+06	1.05223e+06	318013	2.14596e+06	65460.1	101065	11544.6	132899	0	0	0	9521.45	405161	0	0	3.27216e+06
AVNKDKPLGA	304	313	1	0	1012.58	4	7					-1
AVNKDKPLGA	304	313	2	0	506.793	4	7	5.2629	5.84635	507.392	0.612777	1	0	-0.47907	1.68363	1	1	0.0312		2.52204e+08	3.05767e+08	1.82163e+08	7.1524e+07	2.21401e+07	4.20944e+06	1.03115e+06	41416.8	64093.1	92776.4	0	0
VNKDKPLGA	305	313	1	0	941.541	4	6	5.16655	5.4627	942.363	0.276288	1	0	-0.65697	0.440598	0	1	0.363455		4.58614e+06	6.2823e+06	1.94723e+06	33569.9	0	0	0	0	33941.8	0	0
VNKDKPLGA	305	313	2	0	471.274	4	6	4.81078	5.7615	471.95	0.805263	0.6	0					0.418094		2.80352e+08	3.20222e+08	1.93927e+08	9.70678e+07	3.96441e+07	1.23727e+07	2.78473e+06	492072	214887	0	3.7902e+06
VNKDKPLGA	305	313	3	0	314.519	4	6	5.10217	5.26822	314.868	0.501621	1	0	-0.495946	-0.122295	1	1	0.0546127		8.18439e+06	8.51752e+06	5.01562e+06	1.51882e+06	235024	60393.5	0	0	29191.4	0	0
VNKDKPLGAVAL	305	316	2	0	612.869	5	9	8.7032	8.8132	614.594	2.72375	0.4	1					1.26986		969959	1.82293e+06	1.18432e+06	50852.1	0	56906.3	0	188027	0	0	0	77733.4	0	793969	50873.1
VALKS	314	318	1	0	517.334	3	3	4.19967	4.85937	518.325	0.690685	0.4	0					0.0342146		1.38104e+08	3.60422e+08	9.65505e+07	1.55788e+07	767041	0	3400.25
VALKS	314	318	2	0	259.171	3	3	4.19967	4.92438	259.662	0.683314	0.4	0					0.0255744		2.2091e+08	5.66012e+08	1.50573e+08	2.04033e+07	2.60466e+06	0	391716
VALKSYE	314	320	1	0	809.44	4	5	6.7703	7.22493	811.536	1.61296	0.4	0					0.18774		3.91113e+06	4.59415e+07	7.37467e+07	4.46177e+07	1.08917e+07	726768	57121.4	0	10395.1	119127
VALKSYE	314	320	2	0	405.224	4	5	6.73882	7.03102	406.242	1.55305	0.4	0					0.0201405		5.50725e+07	2.56201e+08	3.62166e+08	2.10984e+08	6.4097e+07	1.53902e+07	1.9305e+06	91373.2	43556.6	54788.5
VALKSYEEE	314	322	1	0	1067.53	4	7	6.81762	7.37205	1070.61	2.4573	1	0	0.650727	1.55809	1	1	0.146187		1.44081e+07	9.43817e+07	2.03649e+08	2.50835e+08	1.8803e+08	9.33783e+07	2.96362e+07	5.64925e+06	1.31225e+06	333473	71676.5	0
VALKSYEEE	314	322	2	0	534.266	4	7	6.81762	7.43488	535.812	2.46892	0.4	0					0.0789087		2.10536e+08	1.1208e+09	2.48165e+09	3.06628e+09	2.31027e+09	1.09044e+09	3.31591e+08	6.06621e+07	528736	1.78137e+07	2.55911e+07	2.36186e+07
VALKSYEEEL	314	323	1	0	1180.61	5	8	9.334	9.77335	1183.96	2.64947	1	0	0.565576	1.06017	1	1	0.266334		1.43426e+06	2.04829e+07	5.89012e+07	7.92529e+07	7.33196e+07	3.96536e+07	1.30261e+07	2.03771e+06	208016	0	0	0	79703.5	0
VALKSYEEEL	314	323	2	0	590.808	5	8	9.30277	9.92993	592.525	2.73183	1	0	0.60972	1.87278	1	1	0.0584425		7.55531e+07	4.38797e+08	9.95424e+08	1.41011e+09	1.2858e+09	7.95777e+08	3.2344e+08	4.99809e+07	2.83178e+07	362561	1.12057e+07	3.05999e+06	2.73292e+06	5.84502e+06
VALKSYEEELAKDPRIAA	314	331	2	0	1002.04	6	15	9.36528	9.4749	1005.64	6.00441	0.4	0					0.418794		0	114756	0	0	752446	2.00264e+06	3.95523e+06	7.73403e+06	2.4124e+06	3.06275e+06	0	0	5422.73	4592.65	13897.9	215115	412867	0	0	0	0	0
VALKSYEEELAKDPRIAATM	314	333	2	0	1118.09	7	17					-1
VALKSYEEELAKDPRIAATM	314	333	3	0	745.728	7	17					-1
VALKSYEEELAKDPRIAATME	314	334	2	0	1182.61	7	18	9.88292	9.99273	1185.91	5.14563	1	0	0.371284	-0.365595	1	0	0.207508		348571	0	0	134996	3.43227e+06	4.77209e+06	8.28339e+06	7.00061e+06	7.02764e+06	3.51682e+06	737485	0	0	0	0	0	0	0	0	0	0	0	0	0	0	0
VALKSYEEELAKDPRIAATME	314	334	3	0	788.742	7	18	9.89858	10.0868	791.177	5.84491	1	0	0.537852	-0.0262444	1	1	0.887449		403252	892318	8.17693e+06	1.59491e+07	3.85913e+07	6.76686e+07	9.07273e+07	9.80965e+07	8.30864e+07	5.7729e+07	3.26183e+07	1.89207e+07	6.86883e+06	1.10149e+06	938870	196479	141031	632576	0	0	1.22836e+06	103769	127732	2.62092e+06	2.37765e+06	3.91288e+06
VALKSYEEELAKDPRIAATMENAQKGEIMPNIPQMSA	314	350	5	0	815.613	9	32	10.8727	11.0189	818.242	10.5518	1	0	0.559408	-0.208179		0	0.126609		0	0	0	155319	0	0	408418	1.58051e+06	2.76397e+06	6.27027e+06	1.17016e+07	1.57246e+07	1.86039e+07	2.13859e+07	1.9103e+07	1.45974e+07	1.18954e+07	6.33982e+06	3.81857e+06	332807	759513	192025	0	166470	0	0	0	80885.7	0	244350
VALKSYEEELAKDPRIAATMENAQKGEIMPNIPQMSAF	314	351	3	0	1407.71	9	33	11.7046	11.8378	1412.28	11.0163	0.6	0					0.165075		0	0	0	0	0	7939.68	0	8509.03	382544	3.01975e+06	7.48383e+06	1.13957e+07	1.5737e+07	1.84615e+07	1.86414e+07	1.67151e+07	1.28943e+07	6.81731e+06	4.16324e+06	991721	241025	16654	0	0	6148.22	0	0	23224.2	0	0
VALKSYEEELAKDPRIAATMENAQKGEIMPNIPQMSAF	314	351	4	0	1056.03	9	33	11.689	11.9418	1059.62	11.6618	0.6	0					0.118357		0	0	199273	0	0	349936	1.10413e+06	5.1279e+06	1.65261e+07	3.27065e+07	5.53502e+07	7.9963e+07	1.08124e+08	1.24879e+08	1.30494e+08	1.09993e+08	8.71866e+07	6.10803e+07	7.24773e+07	2.37444e+07	8.80198e+06	3.16199e+06	4.44777e+07	0	9678.18	38944.3	6.44651e+06	0	0	0
KSYEEE	317	322	2	0	392.672	4	4	4.1677	4.85937	393.693	1.59587	1	0	0.856207	2.15185		1	0.0651992		2.78774e+07	8.36484e+07	9.97147e+07	6.97842e+07	2.8872e+07	7.09262e+06	471438	14229	0
KSYEEEL	317	323	1	0	897.42	4	5	7.8869	8.22585	900.045	2.10452	0.6	0					0.590755		1.0544e+06	1.45211e+07	2.54879e+07	2.24713e+07	1.34329e+07	4.99354e+06	637162	0	0	90763.9
KSYEEELAKDPRIAATMENAQKGEIMPNIPQMSA	317	350	4	0	948.467	9	29	10.3708	10.5271	951.397	9.30004	1	0	0.52059	-0.164696		0	0.148546		0	0	0	0	173349	0	158042	1.3396e+06	3.73193e+06	9.29366e+06	1.10605e+07	1.40474e+07	1.41084e+07	1.10776e+07	7.57209e+06	4.71304e+06	1.18518e+06	416271	118590	0	0	0	0	0	207429	0	0	0	189955	0
YEEELAKDPRIAATME	319	334	2	0	933.451	6	13	7.26172	7.49748	935.01	1.96093	0.6	0					0.151624		1.0146e+06	8.15837e+06	1.38644e+07	1.58038e+07	1.32004e+07	7.06544e+06	2.90108e+06	532670	0	0	0	0	51073.8	43960.5	0	0	0	0	58159.8	0
YEEELAKDPRIAATME	319	334	3	0	622.636	6	13	7.4192	7.55982	623.747	2.17379	0.6	0					0.129948		1.44069e+06	7.69708e+06	1.36263e+07	1.40326e+07	1.17471e+07	8.15787e+06	2.80705e+06	925694	94044.6	113551	0	73714.9	0	0	780664	0	0	177285	0	0
EELAKDPRIAATM	321	333	2	0	722.877	5	10	6.31112	6.62553	725.29	3.92575	0.6	0					0.313432		74428.9	266729	4.61632e+06	1.20272e+07	1.7272e+07	1.67162e+07	1.12775e+07	6.49691e+06	3.15845e+06	506497	220288	98573.5	10681.6	343835	174271	61902.4
LAKDPRIA	323	330	2	0	442.272	4	5					-1
LAKDPRIAA	323	331	2	0	477.79	4	6	5.94243	6.2475	479.154	2.17123	1	0	0.697153	0.479176	1	1	0.0262091		1.21167e+07	7.34368e+07	1.70489e+08	1.73807e+08	9.41426e+07	3.26886e+07	9.12907e+06	1.31789e+06	44426.8	93811.7	0
LAKDPRIAA	323	331	3	0	318.863	4	6	5.94243	6.13537	319.792	2.23349	1	0	0.74165	-0.00598138	1	1	0.0624515		1.00998e+06	9.73607e+06	2.36373e+07	2.43375e+07	1.16261e+07	4.36201e+06	705899	447926	0	0	703438
LAKDPRIAAT	323	332	2	0	528.314	4	7	5.51497	5.87295	529.764	2.28818	1	0	0.547138	0.708127		1	0.0768996		1.38531e+06	2.18109e+07	5.28908e+07	5.4751e+07	3.33204e+07	1.48243e+07	4.34831e+06	810129	122735	14751.9	1719.46	0
LAKDPRIAATM	323	333	2	0	593.834	5	8	7.27747	7.46623	595.298	2.16549	1	0	0.30619	-0.0240089	1	1	0.0339877		7.92974e+06	5.55575e+07	1.30155e+08	1.27985e+08	7.81366e+07	3.76217e+07	1.3496e+07	5.32633e+06	330750	1.07305e+06	0	367698	50124.1	0
LAKDPRIAATM	323	333	3	0	396.225	5	8					-1
LAKDPRIAATME	323	334	2	0	658.356	5	9	7.12008	7.69997	659.874	2.20462	0.6	0					0.0369109		4.8368e+07	4.57803e+08	1.07741e+09	1.19265e+09	7.74038e+08	3.77498e+08	1.42336e+08	4.69524e+07	1.18753e+07	2.30784e+06	754694	157050	1.32988e+06	0	529442
LAKDPRIAATME	323	334	3	0	439.239	5	9	7.12008	7.63767	440.23	2.13906	0.6	0					0.061959		1.30747e+07	1.21862e+08	2.80427e+08	3.1087e+08	1.94141e+08	9.11165e+07	3.29486e+07	8.50612e+06	1.33882e+06	285826	0	0	361954	0	0
LAKDPRIAATMENAQKGEIM	323	342	2	0	1094.07	7	17	9.00202	9.3236	1096.43	3.31893	0.6	0					0.237968		199209	299481	7.53053e+06	2.22047e+07	3.07737e+07	3.18714e+07	2.13038e+07	9.885e+06	1.5361e+06	430929	120008	6261.56	0	0	0	0	0	19131.2	4198.93	434.246	0	0	457911	379694	0
LAKDPRIAATMENAQKGEIM	323	342	3	0	729.714	7	17	8.8604	9.54288	731.378	3.58559	0.6	0					0.23787		2.09435e+06	1.63541e+07	8.03292e+07	1.7838e+08	2.47362e+08	2.34998e+08	1.83974e+08	1.18382e+08	6.40559e+07	3.41463e+07	1.22336e+07	6.0631e+06	1.28657e+06	414376	483197	158099	146726	393925	358667	182636	147032	96741.6	0	321355	87655
LAKDPRIAATMENAQKGEIMPNIPQM	323	348	3	0	956.491	8	21	10.0868	10.3917	958.924	5.41228	1	0	0.250628	0.478167		-1	0.162891		0	0	356289	5.00527e+06	2.07615e+07	4.50562e+07	6.96016e+07	8.14665e+07	6.84005e+07	5.0434e+07	2.97381e+07	1.38449e+07	3.84536e+06	0	0	0	0	803.183	168487	0	0	0	3006.1	0	403742	0	0	333025	0	0
LAKDPRIAATMENAQKGEIMPNIPQMSA	323	350	2	0	1513.27	8	23	9.89858	9.99273	1518.13	7.74537	1	0	0.589466	-0.433379	1	-3	0.153021		0	0	168246	0	394853	2.14018e+06	5.08485e+06	8.51539e+06	9.95153e+06	1.14682e+07	1.20214e+07	9.71107e+06	7.44658e+06	4.94437e+06	4.23205e+06	1.55583e+06	170539	146318	0	0	0	0	0	0	0	0	0	0	0	0
LAKDPRIAATMENAQKGEIMPNIPQMSA	323	350	3	0	1009.18	8	23	9.789	9.91427	1012.57	8.18644	0.6	0					0.0547386		118477	1.09015e+06	2.67334e+06	6.55676e+06	1.87409e+07	4.00902e+07	7.81915e+07	1.24099e+08	1.62642e+08	1.70215e+08	1.63417e+08	1.37755e+08	1.06356e+08	8.33612e+07	6.46084e+07	4.59332e+07	3.44833e+07	2.19971e+07	1.18967e+07	7.17809e+06	3.87181e+06	930764	596773	253536	144989	0	0	1.63775e+06	88297.4	15281.5
LAKDPRIAATMENAQKGEIMPNIPQMSA	323	350	4	0	757.137	8	23	9.80465	9.99273	759.889	9.03661	0.6	0					0.455016		180668	276784	578845	5.90554e+06	1.54471e+07	3.23008e+07	5.80723e+07	9.62304e+07	1.25203e+08	1.27495e+08	1.14192e+08	1.04068e+08	8.07761e+07	5.96797e+07	3.96677e+07	1.36467e+07	8.06862e+06	4.75285e+06	1.82027e+06	2.48776e+06	780000	2.74681e+06	1.13012e+06	2.04707e+06	854004	6.50107e+06	374232	1.12276e+07	302331	2.02933e+07
LAKDPRIAATMENAQKGEIMPNIPQMSAF	323	351	3	0	1058.2	8	24	11.0453	11.6629	1061.4	7.50298	0.6	0					0.0808018		3496.06	1.47314e+06	4.95056e+06	2.34152e+07	9.02037e+07	2.25933e+08	4.82604e+08	8.37607e+08	1.17254e+09	1.34542e+09	1.25806e+09	1.03645e+09	7.18119e+08	4.40155e+08	2.37951e+08	1.10515e+08	5.23179e+07	1.84656e+07	5.68245e+06	2.91526e+06	1.04443e+06	626542	596274	0	0	342312	143556	424716	3.49164e+06	2.60471e+06
LAKDPRIAATMENAQKGEIMPNIPQMSAF	323	351	4	0	793.904	8	24	11.0453	11.6265	796.371	7.79123	0.6	0					0.151919		134618	17691.5	1.16542e+06	1.35741e+07	2.87364e+07	7.94549e+07	1.66996e+08	3.19359e+08	4.09487e+08	4.55679e+08	4.25793e+08	3.51661e+08	2.35933e+08	1.3799e+08	7.33883e+07	3.33416e+07	1.54235e+07	3.15615e+06	891264	389007	329226	0	2.29088e+06	145746	89082.1	419625	2.92963e+06	1.70562e+06	4.15202e+06	5.10025e+06
AKDPRIAA	324	331	2	0	421.248	4	5	5.13433	5.57777	422.23	1.48114	0.6	0					0.0748519		2.38756e+07	1.03776e+08	1.22811e+08	6.74267e+07	2.24007e+07	5.35125e+06	1.81956e+06	58972.6	19981.1	67731.6
AKDPRIAAT	324	332	2	0	471.772	4	6	4.7301	5.13433	472.807	1.5316	0.6	0					0.0762864		7.00034e+06	3.51883e+07	3.92526e+07	2.45641e+07	1.01251e+07	2.72409e+06	773329	104080	0	0	0
AKDPRIAATM	324	333	2	0	537.292	5	7					0
AKDPRIAATME	324	334	2	0	601.814	5	8	6.56272	6.75457	602.951	1.5163	0.4	0					0.106072		4.76686e+07	2.18264e+08	2.64174e+08	1.76227e+08	8.04798e+07	2.82765e+07	9.01582e+06	5.06054e+06	4.73924e+06	2.09782e+06	5959.65	250681	169119	554529
AKDPRIAATME	324	334	3	0	401.545	5	8					-1
AKDPRIAATMENAQKGEIM	324	342	2	0	1037.52	7	16	8.7346	8.97053	1039.49	2.59066	0.6	0					0.204939		426045	5.09332e+06	1.77415e+07	2.63432e+07	2.43748e+07	1.62771e+07	1.03542e+07	3.71978e+06	737572	0	842535	0	405137	0	469049	94712.7	0	0	65435.6	0	194568	0	0	0
AKDPRIAATMENAQKGEIM	324	342	3	0	692.019	7	16	8.67183	9.12753	693.326	2.58755	0.6	0					0.132426		4.27391e+06	3.10128e+07	8.34348e+07	1.28914e+08	1.18451e+08	8.43834e+07	4.91998e+07	2.1505e+07	8.36043e+06	1.6901e+06	557734	493029	201346	557837	632252	47993.1	995862	117675	0	66235.6	648.506	405212	853252	508734
AKDPRIAATMENAQKGEIMPNIPQMSA	324	350	2	0	1456.72	8	22	9.7107	9.87768	1460.63	5.90875	1	0	0.297157	-0.118257	1	-4	0.214582		0	0	0	0	640622	6.79857e+06	1.2968e+07	1.36777e+07	1.50282e+07	1.31071e+07	8.21482e+06	3.38071e+06	566599	403660	278463	0	0	0	0	0	0	0	0	0	0	0	0	0	0	0
AKDPRIAATMENAQKGEIMPNIPQMSA	324	350	4	0	728.866	8	22	9.63217	9.99797	730.831	5.96051	0.6	0					0.0760434		0	133948	1.02495e+06	6.37762e+06	2.10545e+07	4.63246e+07	8.06741e+07	9.96279e+07	9.79681e+07	8.50331e+07	5.75534e+07	3.20153e+07	1.5139e+07	5.97257e+06	2.60582e+06	241459	171774	76711.9	252441	0	0	0	412336	0	82962.7	0	0	0	238255	117873
AKDPRIAATMENAQKGEIMPNIPQMSAF	324	351	3	0	1020.51	8	23	10.9667	11.512	1023.36	6.55351	0.6	0					0.0591418		871348	306274	6.22982e+06	4.35682e+07	9.74126e+07	2.43591e+08	6.17413e+08	6.80998e+08	7.86555e+08	8.20013e+08	6.1369e+08	4.16178e+08	2.58256e+08	1.32203e+08	6.18115e+07	2.93983e+07	8.53788e+06	3.36738e+06	2.8223e+06	156547	112759	1.20369e+06	0	0	331062	1109.73	0	2.65876e+06	0	160857
AKDPRIAATMENAQKGEIMPNIPQMSAF	324	351	4	0	765.633	8	23	10.9041	11.2641	767.767	6.53205	1	0	0.363282	0.716852	1	-1	0.0891452		296805	260513	992658	7.8461e+06	2.70109e+07	5.56366e+07	1.00247e+08	1.529e+08	1.74291e+08	1.66315e+08	1.31622e+08	8.4912e+07	5.06867e+07	2.52543e+07	9.19249e+06	4.68349e+06	1.17484e+06	530361	97728.2	523153	0	0	0	64799.1	246995	98225.8	188338	607149	58186.6	197630
PRIAATME	327	334	2	0	444.734	5	6	6.7703	6.84918	445.563	1.07656	0.4	1					0.471019		1.19614e+06	1.53602e+06	635283	229026	0	0	226147	272947	0	0	0	0
TMENAQKGEIMPNIPQMSA	332	350	2	0	1045.49	7	15	9.45923	9.7629	1050.99	9.57997	0.4	1					1.7423		321984	0	1.97431e+06	8.31561e+06	3.4366e+07	3.44016e+07	5.48214e+07	2.90049e+07	2.15294e+07	6.55612e+06	1.94232e+06	89619.6	0	0	94994.5	3.05685e+06	1.27974e+07	3.08865e+07	3.48719e+07	2.90208e+07	1.69645e+07	7.46599e+06	1.77616e+06
TMENAQKGEIMPNIPQMSAF	332	351	2	0	1119.02	7	16	11.2641	11.387	1122.32	5.07388	1	0	0.505267	-0.308772	1	-2	0.0707943		182623	0	332974	4.7309e+06	1.69083e+07	3.17155e+07	4.03755e+07	3.83124e+07	2.89563e+07	1.69101e+07	8.63763e+06	171157	461953	41751.1	0	0	0	137011	0	136520	0	10251.6	0	5855.85
TMENAQKGEIMPNIPQMSAF	332	351	3	0	746.351	7	16					-1
MENAQKGEIMPNIPQMSA	333	350	2	0	994.966	7	14	9.06485	9.19347	1003.2	15.111	0.4	1					0.445791		85329.7	0	0	0	0	0	0	0	0	0	0	0	0	243490	373622	2.42725e+06	2.48929e+06	3.09215e+06	2.008e+06	727856	92443.1	6316.9
ENAQKGEIMPNIPQMSAF	334	351	2	0	1002.98	7	14	11.2485	11.4859	1006.28	5.27848	1	0	0.762166	0.186697	-1	0	0.173068		0	0	3.11387e+06	1.34101e+07	3.62543e+07	6.56338e+07	7.27639e+07	7.46133e+07	4.60293e+07	3.73407e+07	9.16715e+06	8.46657e+06	268907	564479	0	368354	4981.49	1.14717e+06	14872.9	1.73304e+06	29327.2	0
ENAQKGEIMPNIPQMSAF	334	351	3	0	668.989	7	14	10.6998	10.8414	671.987	7.67716	1	1	1.49678	-0.228297	-1	-2	0.376461		14475	82115.1	0	88151.2	795158	387992	1.93232e+06	4.73034e+06	4.26274e+06	4.46165e+06	2.82822e+06	1.36525e+06	1.02454e+06	212373	75579.6	0	301694	88992.6	0	1.09054e+06	136105	17285.8
NAQKGEIM	335	342	2	0	445.724	5	6	6.2156	6.8965	446.844	1.66743	0.4	0					0.814296		2.04473e+07	8.63199e+07	5.51036e+07	2.02558e+07	2.4597e+06	527365	218605	1.49955e+06	643124	955037	211027	1.40993e+07
NAQKGEIMPNIPQM	335	348	2	0	785.889	6	10					-1
NAQKGEIMPNIPQMSA	335	350	2	0	864.924	6	12	9.04915	9.72637	867.72	4.45503	0.6	0					0.0613605		0	6.80863e+06	6.02894e+07	1.93049e+08	3.71816e+08	5.08516e+08	4.88326e+08	3.39969e+08	1.86251e+08	8.25794e+07	2.81152e+07	8.44575e+06	362346	127987	14392.4	536363	12533.3	244718	0
NAQKGEIMPNIPQMSAFWYAVRTAVINAASGRQTVDE	335	371	3	0	1355.34	9	33					-1
PNIPQMSA	343	350	1	0	857.419	4	5	7.59097	7.6896	860.908	2.92782	1	0	1.65625	-0.413981	1	-1	0.244461		0	546529	5.99942e+06	1.38086e+07	1.19613e+07	5.05091e+06	675257	135815	0	111975
PNIPQMSA	343	350	2	0	429.213	4	5	7.48187	7.69478	430.81	2.63128	1	0	1.40197	0.0804788	1	-1	0.0780693		281668	1.17877e+07	4.31873e+07	5.99214e+07	5.21003e+07	2.12057e+07	2.52551e+06	0	0	0
PNIPQMSAF	343	351	1	0	1004.49	5	6	9.91427	10.0712	1012.31	7.15374	0.4	1					0.230614		0	121147	0	882311	9.26938e+06	4.63553e+07	1.08953e+08	4.67852e+08	6.01566e+08	3.15294e+08	7.8872e+07	1.594e+07
PNIPQMSAF	343	351	2	0	502.747	5	6	10.3085	10.5532	504.67	3.1733	1	0	1.41323	0.217993	0	1	0.176917		443019	1.42552e+07	4.39676e+07	8.2867e+07	8.77237e+07	6.41235e+07	2.67881e+07	9.00462e+06	583166	877148	18769.3	1.13268e+06
FWYA	351	354	1	0	586.266	3	2	10.9981	11.6578	586.795	0.138832	1	0	-0.556776	2.01354		1	0.131957		1.87549e+08	1.0912e+08	2.72564e+07	1.87575e+06	164188	406058
FWYAVRT	351	357	1	0	942.483	4	5	9.85158	10.5428	944.726	1.64751	1	0	0.558366	2.14968	0	1	0.524217		1.26142e+08	2.84722e+08	4.0879e+08	4.31135e+08	1.81011e+08	1.55625e+07	4.63762e+06	3.43521e+06	37733.2	428101
FWYAVRT	351	357	2	0	471.745	4	5	10.0868	10.6893	472.514	0.942202	1	0	-0.0464476	1.76613	0	1	0.0258971		7.31826e+08	1.38287e+09	1.1291e+09	5.29429e+08	1.58887e+08	3.48309e+07	5.82286e+06	784965	960451	422404
FWYAVRTAV	351	359	2	0	556.798	5	7					-1
FWYAVRTAVINA	351	362	2	0	705.88	5	10	11.108	11.7514	707.167	1.69825	0.6	0					0.162303		3.96253e+07	1.13636e+08	1.40742e+08	1.18498e+08	7.50614e+07	3.62967e+07	1.23108e+07	5.45803e+06	2.91912e+06	1.64958e+06	180125	1.04399e+06	85371.4	406945	142994	88276.4
FWYAVRTAVINAASGRQTVDE	351	371	2	0	1177.6	6	19	11.283	11.5432	1182.25	7.91072	0.6	0					0.438418		1.42941e+06	0	674424	0	3.99954e+06	8.30457e+06	1.79628e+07	2.68477e+07	3.52201e+07	3.46281e+07	3.36281e+07	2.21867e+07	1.3762e+07	5.74657e+06	2.83219e+06	934220	404094	8365.75	0	0	0	0	138675	432970	1.25332e+06	4.88191e+06
FWYAVRTAVINAASGRQTVDE	351	371	3	0	785.401	6	19					0
FWYAVRTAVINAASGRQTVDEALKDAQTGTD	351	381	3	0	1118.9	8	29	12.0831	12.7523	1124.11	13.6891	1	0	1.1695	2.05471	1	1	0.263953		0	0	538729	1.77265e+06	4.59348e+06	9.63444e+06	1.92189e+07	3.0171e+07	4.19524e+07	5.25926e+07	7.08013e+07	9.85887e+07	1.35426e+08	1.88972e+08	2.58739e+08	2.83779e+08	3.13905e+08	3.07724e+08	2.61592e+08	1.9413e+08	1.46957e+08	8.74584e+07	4.77584e+07	2.68234e+07	1.17264e+07	3.45613e+06	1.55583e+06	436961	173648	156135
FWYAVRTAVINAASGRQTVDEALKDAQTGTD	351	381	4	0	839.423	8	29					-1
WYAVRT	352	357	1	0	795.415	4	4	8.29633	8.67183	796.751	0.846645	1	0	0.0531137	0.783914	1	1	0.0837972		1.15801e+08	2.02689e+08	1.35513e+08	5.26003e+07	1.29579e+07	787922	220898	121096	574218
WYAVRT	352	357	2	0	398.211	4	4	8.29633	8.82892	398.873	0.833694	0.4	0					0.0211137		7.10734e+08	1.15935e+09	7.85435e+08	2.97567e+08	8.09796e+07	1.35009e+07	438396	123803	201096
WYAVRTAVINA	352	362	2	0	632.346	5	9	9.56912	10.2377	634.173	2.88585	0.6	1					0.243261		1.39571e+08	3.5078e+08	4.15851e+08	3.32553e+08	1.91664e+08	8.56831e+07	3.85224e+07	1.2602e+07	4.17093e+06	1.7859e+06	2.1508e+07	1.05172e+08	7.76955e+07	3.32724e+07	1.04945e+07
WYAVRTAVINAASGRQ	352	367	2	0	881.971	6	14					0
WYAVRTAVINAASGRQTVD	352	370	2	0	1039.54	6	17					-1
WYAVRTAVINAASGRQTVD	352	370	3	0	693.364	6	17	9.61642	9.77335	696.322	7.65512	0.6	0					0.305098		260788	0	168998	288573	2.91306e+06	5.30777e+06	8.85995e+06	1.21847e+07	1.36025e+07	1.31634e+07	1.10437e+07	7.25174e+06	3.37592e+06	1.70104e+06	566299	1.09572e+06	83220.1	0	2.11304e+06	0	73990.6	1.48404e+06	85046.7	0
WYAVRTAVINAASGRQTVDE	352	371	2	0	1104.06	6	18	9.53765	9.97703	1108.24	7.05305	0.6	0					0.189837		407435	2.19666e+06	4.82775e+06	1.63279e+07	3.17854e+07	5.77951e+07	8.9637e+07	1.18819e+08	1.39349e+08	1.35718e+08	1.16425e+08	7.99973e+07	4.84129e+07	2.40104e+07	8.03394e+06	2.43355e+06	221713	0	0	0	75765.4	111728	0	137293	0
WYAVRTAVINAASGRQTVDE	352	371	3	0	736.378	6	18	9.53765	10.1181	739.177	7.10659	0.6	0					0.140233		1.44787e+06	5.43472e+06	2.06505e+07	5.43603e+07	1.01401e+08	1.83911e+08	2.86559e+08	3.82377e+08	4.29852e+08	4.23288e+08	3.4896e+08	2.4171e+08	1.57802e+08	7.94499e+07	3.57764e+07	2.44582e+07	4.27476e+06	1.36004e+06	2.18075e+06	0	0	642083	0	0	882797
WYAVRTAVINAASGRQTVDEAL	352	373	2	0	1196.12	6	20					-1
WYAVRTAVINAASGRQTVDEAL	352	373	3	0	797.752	6	20					-1
WYAVRTAVINAASGRQTVDEALKDAQTGTD	352	381	2	0	1604.31	7	28	10.951	10.9981	1612.09	13.7074	1	1	1.24459	-0.637235	1	0	0.473261		0	0	0	0	0	0	0	0	0	0	0	245516	510536	1.0174e+06	1.36922e+06	2.21428e+06	1.49459e+06	1.16943e+06	1.34953e+06	720854	0	0	0	0	0	0	0	0	0	0
WYAVRTAVINAASGRQTVDEALKDAQTGTD	352	381	3	0	1069.87	7	28	10.7787	11.4078	1075.07	13.7481	0.6	0					0.297868		1.00203e+06	1.66881e+06	2.14703e+06	2.8485e+06	9.96491e+06	1.44286e+07	2.94779e+07	4.52805e+07	5.8317e+07	8.41375e+07	1.21255e+08	1.72943e+08	2.42227e+08	3.25731e+08	4.32431e+08	5.10483e+08	5.42873e+08	5.11934e+08	4.21348e+08	3.24699e+08	2.2777e+08	1.36378e+08	7.66434e+07	4.52381e+07	1.89368e+07	6.66636e+06	3.44983e+06	226964	591.909	619016
WYAVRTAVINAASGRQTVDEALKDAQTGTD	352	381	4	0	802.656	7	28	10.8101	11.1444	806.523	13.6136	1	0	1.23022	0.605874	1	0	0.274306		4.7095e+06	514964	685098	776580	1.98847e+07	5.3325e+06	1.12086e+07	1.59146e+07	2.63719e+07	3.48986e+07	4.51927e+07	6.65918e+07	9.9445e+07	1.36354e+08	1.79749e+08	1.99884e+08	2.08088e+08	1.97369e+08	1.60325e+08	1.20946e+08	8.36843e+07	5.01327e+07	3.11215e+07	1.82953e+07	1.0286e+07	5.36627e+06	4.26817e+06	2.17578e+06	1.02981e+06	534649
WYAVRTAVINAASGRQTVDEALKDAQTGTDYDIPTTENL	352	390	3	0	1418.7	9	36	11.5015	11.7911	1426.19	19.9851	0.6	0					0.316919		0	149991	0	0	0	11889.6	0	0	7135.22	518354	9828.26	916480	1.21576e+06	896632	3.34963e+06	6.56975e+06	7.50359e+06	1.7659e+07	2.56696e+07	3.34893e+07	4.47862e+07	5.48231e+07	5.35503e+07	5.1884e+07	4.96711e+07	3.85274e+07	2.74586e+07	2.02601e+07	8.48096e+06	1.82353e+06
WYAVRTAVINAASGRQTVDEALKDAQTGTDYDIPTTENL	352	390	4	0	1064.28	9	36	11.5015	11.7911	1069.67	19.0834	0.6	0					0.246335		0	355371	177750	1.80873e+06	242466	4.20862e+06	148528	4.64054e+06	830147	4.00623e+06	1.37434e+06	5.97052e+06	3.80182e+06	8.29868e+06	9.0904e+06	1.42603e+07	1.93094e+07	3.00756e+07	4.73162e+07	6.14048e+07	7.58499e+07	8.93844e+07	9.12188e+07	8.73748e+07	7.52663e+07	6.9073e+07	4.46959e+07	2.97902e+07	1.60944e+07	1.38976e+07
YAVRT	353	357	1	0	609.335	3	3	5.27885	5.8304	610.387	0.697868	0.4	0					0.114422		8.62034e+07	1.32898e+08	6.70044e+07	1.4501e+07	1.02136e+06	335745	57043.5
YAVRT	353	357	2	0	305.171	3	3	5.2629	5.8623	305.732	0.767276	1	0	0.242186	1.75264	1	1	0.0340722		3.05308e+08	4.76207e+08	2.56363e+08	6.99226e+07	1.09313e+07	381217	1.19789e+06
YAVRTAVINA	353	362	1	0	1077.61	4	8	7.55982	7.6844	1079.34	1.09732	0.4	0					0.404246		312953	4.55893e+06	6.47555e+06	1.26465e+06	192817	0	0	0	0	0	0	0	0
YAVRTAVINA	353	362	2	0	539.306	4	8	7.45057	7.9025	540.37	1.49498	1	0	-0.0531678	1.11461	1	0	0.0801357		8.49566e+07	1.972e+08	2.19379e+08	1.59423e+08	8.45532e+07	3.2265e+07	7.58335e+06	307887	0	0	0	0	388077
YAVRTAVINAASGRQ	353	367	3	0	526.29	5	13	6.31112	6.45285	526.719	0.381607	0.4	0					0.326761		1.2891e+07	0	0	824521	0	0	32449.9	0	0	118032	0	0	42990.6	205725	138542	513629	92457.7	0	58847.4
YAVRTAVINAASGRQTVD	353	370	2	0	946.503	6	16	7.9962	8.27807	950.491	6.88899	1	0	0.99167	0.378799	1	-1	0.355386		85631.8	0	1.02452e+06	466642	4.73855e+06	6.06147e+06	1.60135e+07	1.62898e+07	2.33402e+07	1.69626e+07	1.35702e+07	7.01803e+06	2.93368e+06	840379	340403	0	399232	0	73567.2	77473.7	0	0	0
YAVRTAVINAASGRQTVD	353	370	3	0	631.338	6	16	7.98057	8.27807	633.988	6.86292	1	0	0.984685	0.446438	1	-1	0.168438		202020	62295.3	504716	2.07637e+06	5.33839e+06	9.87804e+06	1.77552e+07	2.0979e+07	2.35294e+07	2.22654e+07	1.67308e+07	9.65519e+06	4.47843e+06	639700	203851	341306	0	66457.3	40278.3	0	0	63584	0
YAVRTAVINAASGRQTVDE	353	371	2	0	1011.02	6	17	7.98057	8.47865	1015.27	7.3406	0.6	0					0.186934		90341.6	1.48902e+06	8.36261e+06	2.53451e+07	6.12722e+07	1.12094e+08	1.72152e+08	2.34247e+08	2.61896e+08	2.45235e+08	1.98669e+08	1.37267e+08	7.81163e+07	3.76976e+07	1.58857e+07	4.86874e+06	1.012e+06	0	0	5.3754e+06	15664.6	1.95878e+07	115792	5.64552e+06
YAVRTAVINAASGRQTVDE	353	371	3	0	674.352	6	17	7.98057	8.39008	677.078	7.02155	0.6	0					0.151912		374603	5.93149e+06	2.23861e+07	5.20836e+07	1.02257e+08	1.73982e+08	2.62458e+08	3.36429e+08	3.87313e+08	3.64659e+08	2.96407e+08	2.01336e+08	1.13456e+08	5.72291e+07	2.48961e+07	8.17294e+06	2.7025e+06	554332	779803	225430	0	121349	261233	1.46267e+06
YAVRTAVINAASGRQTVDEA	353	372	3	0	698.031	6	18	8.48387	9.08053	700.54	6.33046	0.6	0					0.182114		899870	4.16616e+06	1.77039e+07	4.83251e+07	8.34204e+07	1.88137e+08	2.68179e+08	3.11086e+08	3.12835e+08	2.5165e+08	1.71958e+08	9.39575e+07	4.01368e+07	1.52556e+07	5.01508e+06	1.36823e+06	470596	1.08227e+06	1.30746e+06	1.07654e+06	282540	490397	288991	98186.6	136814
YAVRTAVINAASGRQTVDEAL	353	373	3	0	735.726	6	19	9.38093	9.53765	738.72	7.71177	0.6	0					0.223		96583.1	27212.4	923034	474036	2.49973e+06	6.08157e+06	9.0877e+06	1.51238e+07	1.84393e+07	2.28797e+07	2.03365e+07	1.41592e+07	1.14393e+07	6.03247e+06	0	519697	0	0	76354.4	0	328128	0	0	68259.9	0	0
YAVRTAVINAASGRQTVDEALKDAQTGTD	353	381	3	0	1007.85	7	27	9.789	10.4646	1012.17	11.2585	0.6	0					0.425618		9.36829e+06	2.17277e+07	5.3704e+07	7.68658e+07	1.11569e+08	1.55641e+08	1.68254e+08	1.97486e+08	2.53015e+08	3.67355e+08	5.92879e+08	8.70541e+08	1.0856e+09	1.15145e+09	1.06903e+09	8.8307e+08	7.05033e+08	5.27712e+08	3.4398e+08	2.20176e+08	1.39687e+08	7.40039e+07	5.16002e+07	3.22105e+07	1.92591e+07	7.60884e+06	2.65713e+06	1.7201e+06	360636	351065
VRTAVINA	355	362	2	0	422.256	4	6					-1
VRTAVINAASGRQTVDE	355	371	2	0	893.974	6	15	6.5941	6.78607	898.087	7.22042	1	0	1.20948	-0.0101638	0	1	0.28194		0	53829	0	80118.4	434830	1.63868e+06	4.66909e+06	5.77583e+06	7.0178e+06	6.31734e+06	4.90098e+06	2.4777e+06	1.01423e+06	294449	0	0	0	0	0	0	0	0
VRTAVINAASGRQTVDE	355	371	3	0	596.318	6	15	6.31112	6.34273	598.438	5.35279	0.4	1					0.194093		0	0	97707.7	661914	1.23414e+06	1.05946e+06	1.07582e+06	640708	211929	1.24257e+06	0	0	426397	0	0	87338.2	0	0	0	0	0	0
AVINA	358	362	1	0	487.287	3	3	5.56207	6.03917	488.136	0.570761	1	0	-0.0386735	1.2235		0	0.0603732		3.01679e+08	2.90229e+08	1.24825e+08	2.67823e+07	2.60521e+06	0	36080.1
AVINAASGRQ	358	367	2	0	493.773	4	8	4.95685	5.31063	496.082	4.0709	1	0	1.32739	0.689955		-1	0.130448		0	760166	4.05317e+06	8.40933e+06	1.27871e+07	1.40895e+07	9.00681e+06	5.27339e+06	867179	116730	0	0	0
AVINAASGRQTVD	358	370	2	0	651.344	5	11	5.94243	6.18365	654.824	6.23027	0.6	0					0.0666113		23629.6	94776.5	344795	3.42662e+06	1.01691e+07	1.68183e+07	2.6602e+07	2.86516e+07	2.55558e+07	1.64823e+07	8.31385e+06	2.87675e+06	342538	0	0	0	23136.5
AVINAASGRQTVDE	358	371	1	0	1430.72	5	12	6.15142	6.34273	1438	6.476	1	0	1.45947	-0.0129761	1	-1	0.465595		0	0	0	38399.2	277173	1.36821e+06	2.90768e+06	3.94754e+06	3.88658e+06	2.06172e+06	718373	41123.1	0	0	0	0	0	0
AVINAASGRQTVDE	358	371	2	0	715.865	5	12	6.08728	6.62553	719.606	6.68162	1	0	1.53294	1.48807	1	-1	0.343837		395240	9.22888e+06	3.37736e+07	9.01114e+07	1.99552e+08	3.76868e+08	5.79471e+08	7.0726e+08	6.57438e+08	4.81097e+08	2.89182e+08	1.35267e+08	6.76999e+07	5.0407e+07	3.80778e+07	2.01946e+07	8.96179e+06	1.55168e+06
AVINAASGRQTVDEA	358	372	2	0	751.384	5	13	7.77783	7.98578	758.089	12.5686	0.5	0					0.140755		0	0	0	0	0	0	0	0	61364.7	0	96295.5	3.79621e+06	3.92756e+07	6.34238e+07	4.88805e+07	2.11937e+07	5.08301e+06	631720	0
AVINAASGRQTVDEAL	358	373	2	0	807.926	5	14	8.46822	8.79222	812.13	7.49377	1	0	1.44061	0.561094		0	0.139429		0	232896	0	1.92675e+06	8.4649e+06	2.10425e+07	3.45933e+07	5.47127e+07	6.52645e+07	6.37522e+07	5.37884e+07	3.18629e+07	1.69736e+07	4.3329e+06	465621	184265	902.768	4622.82	80546.5	185634
AVINAASGRQTVDEALKDAQTGTD	358	381	3	0	811.073	6	22	9.27155	9.99797	815.629	12.3031	0.6	0					0.722669		82384.7	753884	2.48899e+06	1.31768e+07	3.44189e+07	6.2558e+07	1.03706e+08	1.36657e+08	1.62764e+08	1.87902e+08	2.55188e+08	3.56093e+08	5.00039e+08	6.37158e+08	7.09279e+08	7.20478e+08	6.17809e+08	4.62066e+08	3.00591e+08	1.7181e+08	8.2263e+07	3.30055e+07	8.55594e+06	1.42916e+06	659117	1.28585e+06	1.14109e+06	897316	1.0369e+06
AVINAASGRQTVDEALKDAQTGTDYDIPTTENL	358	390	3	0	1159.9	8	30	10.5584	10.9667	1166.79	18.6748	0.6	0					0.185333		0	0	160915	0	0	0	0	586209	837870	527022	1.83983e+06	7.35607e+06	9.47866e+06	1.56563e+07	2.90996e+07	4.04743e+07	7.03915e+07	1.02138e+08	1.40829e+08	1.73741e+08	2.09224e+08	2.08031e+08	1.98367e+08	1.67274e+08	1.20631e+08	8.30485e+07	5.18993e+07	2.50082e+07	8.41129e+06	6.59895e+06
AVINAASGRQTVDEALKDAQTGTDYDIPTTENL	358	390	4	0	870.18	8	30	10.5898	10.9093	875.259	18.3226	0.6	0					0.151571		0	118608	0	93308.4	134812	0	255320	0	92179.6	690271	540973	369441	2.14285e+06	1.3088e+06	7.79863e+06	9.66882e+06	1.95617e+07	2.41981e+07	3.30079e+07	3.91813e+07	4.3321e+07	4.26393e+07	3.89818e+07	3.27368e+07	2.14979e+07	1.44363e+07	6.21592e+06	1.51168e+06	125933	786278
INAASGRQTVDE	360	371	2	0	630.813	5	10	5.02163	5.35803	634.24	6.15761	1	0	1.78573	0.614744		0	0.1451		0	39221.4	139084	1.4683e+06	4.88551e+06	1.00033e+07	1.48065e+07	1.69905e+07	1.39753e+07	8.75926e+06	3.4093e+06	339666	0	0	0	0
INAASGRQTVDEALKDAQTGTD	360	381	3	0	754.372	6	20					0
ASGRQTVDE	363	371	2	0	481.731	4	7	3.69713	4.32783	484.312	4.64208	1	0	1.98893	1.88807		0	0.0691409		666571	7.23301e+06	2.72304e+07	7.0006e+07	1.28495e+08	1.67742e+08	1.52394e+08	8.86748e+07	3.51587e+07	8.70481e+06	1.51076e+06	79395.1
ASGRQTVDEAL	363	373	2	0	573.791	5	9					-1
ASGRQTVDEALKD	363	375	2	0	695.352	5	11	5.00547	5.02163	703.093	14.7072	0.4	0					0.14072		0	0	0	0	0	0	0	0	0	0	0	190.905	0	708.769	9.13678	10574.6	11200.1
ASGRQTVDEALKDAQTGTD	363	381	2	0	981.972	6	17	8.24675	8.78172	987.804	10.5744	0.6	0					0.239271		0	77443.6	518562	2.56322e+06	8.30045e+06	1.36667e+07	2.30732e+07	3.98356e+07	6.9472e+07	1.18866e+08	1.79538e+08	2.27672e+08	2.5289e+08	2.31352e+08	1.65227e+08	1.01274e+08	4.68043e+07	1.54222e+07	2.52235e+06	524248	363972	265473	131143	77533.8
ASGRQTVDEALKDAQTGTD	363	381	3	0	654.984	6	17	8.2624	8.78172	658.9	10.6592	0.6	0					0.172747		0	517389	1.07718e+06	3.55527e+06	7.41088e+06	1.46947e+07	2.88759e+07	4.296e+07	7.84502e+07	1.26668e+08	1.99298e+08	2.6233e+08	2.7345e+08	2.4145e+08	1.75189e+08	1.03314e+08	4.45012e+07	1.54734e+07	1.22921e+06	753272	3.27872e+06	1.02737e+07	2.70064e+06	1.13023e+07
ASGRQTVDEALKDAQTGTDYDIPTTENL	363	390	3	0	1003.81	7	25	9.789	10.3189	1012.05	22.9867	0.4	1					0.538305		196698	418463	15889.6	0	0	121147	368404	177581	0	281243	1.36626e+06	2.89679e+06	9.51358e+06	2.12709e+07	3.87195e+07	6.99055e+07	1.02209e+08	1.33813e+08	1.54216e+08	1.83347e+08	2.34306e+08	3.45862e+08	5.61602e+08	8.27444e+08	1.03484e+09	1.10153e+09	1.02357e+09	8.28717e+08	5.85876e+08	4.03025e+08
TVDEALKDAQTGTD	368	381	2	0	732.347	5	12	7.15152	7.43488	736.148	6.78525	1	0	1.56996	0.385289		1	0.402449		0	0	1.07428e+06	357932	3.33789e+06	4.93761e+06	8.69528e+06	1.29689e+07	1.41913e+07	1.22687e+07	6.81329e+06	2.92068e+06	497437	0	0	0	66051.5	0
EALKDAQTGTDYDIPTTENL	371	390	2	0	1098.02	6	17	9.2247	9.28717	1103.66	10.0237	1	0	1.67369	-0.570461		0	0.329766		0	0	0	0	0	0	122950	449787	917172	2.20743e+06	3.51607e+06	4.80835e+06	4.15866e+06	3.96375e+06	1.47331e+06	0	0	0	0	0	176052	0	0	0
ALKDAQTGTD	372	381	1	0	1019.5	4	8	3.89165	4.50453	1024.74	4.67881	1	0	1.6532	1.81098	1	1	0.163166		648150	6.02824e+06	1.67582e+07	3.64876e+07	6.48358e+07	8.72478e+07	8.46092e+07	5.60233e+07	2.50069e+07	6.41702e+06	471800	0	0
ALKDAQTGTD	372	381	2	0	510.254	4	8	3.87547	4.53672	512.866	4.66061	0.6	0					0.0647418		3.45059e+07	1.22267e+08	2.79037e+08	6.01019e+08	1.05724e+09	1.39592e+09	1.34395e+09	8.82765e+08	4.04663e+08	1.26966e+08	3.11537e+07	5.41603e+06	227693
ALKDAQTGTDYDIPTTENL	372	390	2	0	1033.5	6	16	8.82892	9.34963	1039.14	10.093	1	0	1.85028	1.41221	1	0	0.133934		266257	453732	1.75575e+06	6.16947e+06	1.60636e+07	2.61154e+07	4.61634e+07	8.58787e+07	1.59733e+08	2.46128e+08	3.5867e+08	4.18553e+08	3.93583e+08	2.97019e+08	2.1194e+08	1.0355e+08	7.61682e+07	1.2785e+07	3.42118e+07	90181.7	9.1615e+06	7058.3	0
ALKDAQTGTDYDIPTTENL	372	390	3	0	689.336	6	16	8.67183	9.36528	693.169	10.306	0.6	0					0.179077		1.17812e+06	972385	1.23738e+06	3.48408e+06	2.88282e+06	2.07288e+06	3.15883e+06	7.44068e+06	2.01885e+07	5.70598e+07	1.20021e+08	1.70257e+08	1.56036e+08	1.11872e+08	6.55274e+07	2.71545e+07	9.84677e+06	2.08804e+06	832404	348777	201346	816754	526349
KDAQTGTDYDIPTTENL	374	390	2	0	941.439	6	14	8.82892	9.00202	947.213	10.4692	1	0	2.35186	-0.0917926		0	0.237591		0	0	81817.2	73069.5	1.1738e+06	2.63484e+06	6.84415e+06	1.29243e+07	2.25654e+07	3.52171e+07	5.3909e+07	6.96576e+07	7.19992e+07	6.74582e+07	4.38251e+07	2.35334e+07	1.07331e+07	3.5081e+06	291093	152829	154210
YDIPTTE	382	388	1	0	838.383	4	4	7.12008	7.31428	841.695	2.82096	1	0	2.16938	-0.000501		1	0.287388		0	483199	8.08107e+06	1.50936e+07	1.27451e+07	3.45833e+06	134738	195474	47759.1
YDIPTTEN	382	389	1	0	952.426	4	5	6.70735	6.82813	956.37	3.39406	1	0	2.05607	-0.318147		1	0.179074		53967.6	343980	3.20272e+06	8.14698e+06	1.07728e+07	7.78285e+06	2.4278e+06	165964	0	55344.8
YDIPTTENL	382	390	1	0	1065.51	4	6	9.06485	9.72637	1070.2	4.06636	0.4	0					0.0912501		2.73498e+06	5.09337e+07	2.18641e+08	5.69498e+08	1.04963e+09	1.17276e+09	7.68284e+08	2.95137e+08	7.91924e+07	1.28307e+07	2.69209e+06
YDIPTTENL	382	390	2	0	533.259	4	6	9.04915	9.74725	535.523	3.90552	1	0	1.93648	2.17968	1	1	0.0353537		5.17593e+07	3.21053e+08	1.11691e+09	2.77197e+09	4.37992e+09	4.58398e+09	2.94645e+09	1.05873e+09	2.80822e+08	5.96879e+07	5.69281e+06
YFQGHM	391	396	1	0	782.329	4	4					0
YFQGHM	391	396	2	0	391.668	4	4	7.71553	8.11098	393.015	2.14653	1	0	1.44646	0.87023	1	1	0.105275		4.9317e+06	4.61299e+07	9.72868e+07	1.04053e+08	5.5531e+07	1.02473e+07	35398	6.33675e+06	0
YFQGHMASM	391	399	1	0	1071.44	5	7	8.7189	8.92333	1076.08	3.85746	1	0	1.50835	0.0437747	1	1	0.302213		0	0	557943	3.94201e+06	8.49911e+06	9.45682e+06	5.87976e+06	607354	0	0	0	0	0
YFQGHMASM	391	399	2	0	536.223	5	7	8.65615	9.15365	538.528	3.82771	1	0	1.49012	1.31176	1	1	0.101839		5.02538e+06	2.39332e+07	6.35038e+07	1.24382e+08	2.02308e+08	2.1145e+08	1.53737e+08	7.24791e+07	2.3972e+07	6.18269e+06	104689	70989.9	464739
YFQGHMASMTGGQQMGRGSSPQKPIV	391	416	2	0	1390.66	8	22	8.68752	8.97053	1398.77	14.3957	1	0	1.95118	0.383775	1	0	0.242161		0	0	0	0	0	0	0	72041.2	0	77277.5	809980	896532	3.36773e+06	5.1914e+06	8.71054e+06	1.23069e+07	1.42896e+07	1.47669e+07	1.17287e+07	8.89075e+06	3.55965e+06	462714	106496	0	0	0	0	0	0	0
YFQGHMASMTGGQQMGRGSSPQKPIV	391	416	3	0	927.44	8	22	8.65615	9.04915	932.754	14.1025	1	0	1.89404	0.85963	1	0	0.0962742		0	0	72830.5	0	983955	2.97992e+06	6.8695e+06	1.03635e+07	1.51352e+07	1.82698e+07	2.47415e+07	3.59867e+07	5.52752e+07	8.63462e+07	1.22469e+08	1.65584e+08	1.83678e+08	1.80107e+08	1.55156e+08	1.15197e+08	7.2049e+07	3.86941e+07	1.98839e+07	5.77197e+06	464729	75882.2	12161.3	71738.4	0	205040
YFQGHMASMTGGQQMGRGSSPQKPIV	391	416	4	0	695.832	8	22					-1
YFQGHMASMTGGQQMGRGSSPQKPIVR	391	417	3	0	979.474	8	23	8.02747	8.19973	985.315	15.5989	0.4	1					0.148539		99764.9	0	0	0	0	0	89892.7	0	288174	455095	299296	434702	6.30216e+06	2.3967e+06	5.3612e+06	1.81662e+07	8.52603e+06	9.645e+06	1.86717e+07	1.18257e+07	1.05947e+07	9.77975e+06	5.80746e+06	1.84777e+06	1.0049e+06	74564.6	0	176606	0	0
YFQGHMASMTGGQQMGRGSSPQKPIVR	391	417	4	0	734.857	8	23	8.05878	8.0901	739.212	15.495	1	0	2.03414	-0.705235	1	1	0.236876		136942	0	0	0	0	60378.6	0	0	0	0	0	0	202388	109298	418069	1.0668e+06	1.22417e+06	1.27739e+06	1.1915e+06	1.35344e+06	1.13475e+06	743340	373280	0	0	0	0	0	0	0
YFQGHMASMTGGQQMGRGSSPQKPIVRV	391	418	3	0	1012.5	8	24					0
YFQGHMASMTGGQQMGRGSSPQKPIVRVFLPNKQRTVVPARC	391	432	4	0	1162.1	10	36	9.01773	9.56912	1168.63	23.1185	1	0	1.89901	1.54489	1	1	0.162766		0	0	108971	133251	76242.6	0	795171	97378.6	1.20185e+06	1.85515e+06	4.64595e+06	5.66509e+06	9.00435e+06	1.10446e+07	1.86618e+07	1.89229e+07	2.32111e+07	2.21787e+07	3.15292e+07	3.90269e+07	5.30948e+07	7.17037e+07	9.94123e+07	1.32243e+08	1.59441e+08	1.93198e+08	2.0416e+08	2.09909e+08	2.08845e+08	1.84815e+08
YFQGHMASMTGGQQMGRGSSPQKPIVRVFLPNKQRTVVPARC	391	432	5	0	929.879	10	36	9.03345	9.56912	935.141	23.2889	1	0	1.9193	1.47689	1	1	0.119949		0	0	0	0	125677	334649	1.12278e+06	1.05009e+06	15750.8	4.25295e+06	9.51102e+06	1.26232e+07	2.23163e+07	5.59611e+06	3.12981e+07	3.5945e+07	3.85112e+07	4.43043e+07	3.86037e+07	7.53232e+07	9.56485e+07	1.25259e+08	1.77991e+08	2.46767e+08	2.8511e+08	3.3927e+08	3.83513e+08	3.79339e+08	3.90203e+08	3.54245e+08
YFQGHMASMTGGQQMGRGSSPQKPIVRVFLPNKQRTVVPARC	391	432	6	0	775.067	10	36	9.03345	9.3966	779.435	23.1873	1	0	1.9072	0.730481	1	1	0.104061		194052	916.658	1.64335e+06	0	2.3881e+06	0	1.35285e+06	702838	1.29993e+06	4.78796e+06	8.84752e+06	1.12958e+07	1.71686e+07	2.23515e+07	6.44158e+06	2.64195e+07	3.20965e+07	4.17748e+07	4.38351e+07	5.55261e+07	2.82217e+07	1.02589e+08	1.38659e+08	1.84627e+08	2.26402e+08	2.69423e+08	2.27039e+08	3.13836e+08	2.90723e+08	2.67506e+08
YFQGHMASMTGGQQMGRGSSPQKPIVRVFLPNKQRTVVPARC	391	432	7	0	664.487	10	36	9.03345	9.50625	668.247	23.3	1	0	1.92063	1.20489	1	1	0.101932		13456.1	265915	112932	214465	224170	570739	1.23133e+06	1.3505e+06	1.90757e+06	4.54841e+06	5.21786e+06	9.19479e+06	1.21617e+07	1.79175e+07	2.01106e+07	2.2746e+07	2.54338e+07	2.83326e+07	3.13172e+07	5.00154e+07	7.08159e+07	8.75015e+07	1.23913e+08	1.52921e+08	1.82481e+08	2.18919e+08	2.44667e+08	2.54542e+08	2.50686e+08	2.1947e+08
YFQGHMASMTGGQQMGRGSSPQKPIVRVFLPNKQRTVVPARCGV	391	434	5	0	961.096	10	38	9.38093	9.66362	966.589	24.3513	1	0	1.89319	0.382332	1	1	0.104003		0	0	193904	0	195365	0	0	102600	404814	182211	1.30409e+06	1.86452e+06	2.07352e+06	4.43494e+06	1.88146e+06	4.08191e+06	6.26615e+06	8.49836e+06	7.3921e+06	9.34837e+06	1.48896e+07	2.06131e+07	2.86561e+07	4.09018e+07	5.07052e+07	6.1816e+07	7.27224e+07	8.10699e+07	8.29015e+07	7.97329e+07
YFQGHMASMTGGQQMGRGSSPQKPIVRVFLPNKQRTVVPARCGV	391	434	6	0	801.082	10	38	9.38093	9.74203	805.572	23.831	1	0	1.83448	0.721611	1	1	0.105434		138818	0	373185	0	402394	842931	0	106075	1.89475e+06	335751	1.57298e+06	3.3979e+06	2.29789e+06	3.13934e+06	9.01772e+06	5.10529e+06	7.25193e+06	1.40356e+07	1.00811e+07	1.00167e+07	1.97596e+07	2.07349e+07	2.96898e+07	5.17767e+07	4.87734e+07	6.26237e+07	7.04999e+07	8.15926e+07	8.21234e+07	8.98524e+07
YFQGHMASMTGGQQMGRGSSPQKPIVRVFLPNKQRTVVPARCGV	391	434	7	0	686.785	10	38	9.3966	9.72637	690.793	24.9379	1	1	1.95938	0.586044	1	1	0.160309		53732.9	61251.9	150816	0	797085	371238	69014.4	106525	480770	126284	833371	2.08816e+06	2.12029e+06	2.33193e+06	3.35711e+06	3.51907e+06	3.45179e+06	4.04723e+06	7.42382e+06	8.48196e+06	1.12765e+07	1.4373e+07	2.0527e+07	2.58937e+07	3.61742e+07	4.62639e+07	4.85816e+07	5.745e+07	5.86307e+07	5.80802e+07
YFQGHMASMTGGQQMGRGSSPQKPIVRVFLPNKQRTVVPARCGV	391	434	8	0	601.063	10	38					-1
YFQGHMASMTGGQQMGRGSSPQKPIVRVFLPNKQRTVVPARCGVT	391	435	6	0	817.923	10	39	9.08053	9.53765	822.628	25.0616	1	0	1.90082	1.13704		1	0.14585		0	0	109417	174279	6036.27	121076	136056	0	0	588467	131120	537915	530209	999717	1.36262e+06	4.28143e+06	2.48247e+06	4.11678e+06	7.40504e+06	8.69701e+06	1.23535e+07	1.86818e+07	2.44466e+07	3.73341e+07	4.6476e+07	6.06459e+07	7.227e+07	8.42334e+07	8.89143e+07	9.27056e+07
TGGQQMGRGSSPQKPIV	400	416	2	0	864.446	6	13	7.73112	7.9962	865.814	1.68131	0.5	0					0.16058		5.99974e+06	2.60883e+07	4.02072e+07	4.00403e+07	2.84536e+07	1.53448e+07	1.74901e+06	244077	0	0	0	0	160753	0	0	0	0	0	0	0
TGGQQMGRGSSPQKPIVRVFLPNKQRTVVPARC	400	432	4	0	898.991	8	27	8.42133	8.64047	904.045	17.9834	1	0	2.00136	0.107376	1	0	0.251203		262275	0	461801	0	0	0	408365	0	0	0	514737	96337.4	196064	721321	1.84475e+06	2.02901e+06	3.54917e+06	6.41584e+06	9.43266e+06	9.35009e+06	1.09982e+07	1.1765e+07	1.10665e+07	9.03796e+06	6.36303e+06	3.8715e+06	1.87141e+06	624515	174146	0
TGGQQMGRGSSPQKPIVRVFLPNKQRTVVPARC	400	432	5	0	719.394	8	27	8.46822	8.51515	723.768	19.6345	0.4	1					0.202014		0	0	0	0	0	158717	0	91598.3	82754.1	0	0	0	0	208315	197021	502796	406033	1.1125e+06	1.14245e+06	1.69436e+06	1.62007e+06	1.85795e+06	2.02374e+06	2.2771e+06	1.21929e+06	431671	252088	243955	1.34535e+06	0
TGGQQMGRGSSPQKPIVRVFLPNKQRTVVPARC	400	432	6	0	599.663	8	27					-1
TGGQQMGRGSSPQKPIVRVFLPNKQRTVVPARCGVTVRDSLKKALM	400	445	7	0	713.97	10	40	9.80465	9.89858	717.873	24.1918	1	1	1.73871	-0.434316		1	0.154705		0	0	0	347082	0	0	0	0	482250	0	1.45554e+06	0	722494	107253	0	314762	318620	854324	1.01611e+06	1.32209e+06	1.8661e+06	2.96182e+06	4.53475e+06	5.97899e+06	5.31012e+06	6.2818e+06	7.0199e+06	5.91111e+06	6.20034e+06	6.28031e+06
MGRGSSPQKPIVRVFLPNKQRTVVPARC	405	432	4	0	781.189	8	22					-1
RVFLPNKQRTVVPARC	417	432	3	0	628.696	6	12	7.48187	7.7934	631.786	8.08393	0.6	0					0.182287		267487	561112	1.31798e+06	2.36077e+06	3.57991e+06	8.09372e+06	1.56513e+07	2.38095e+07	3.48873e+07	4.58894e+07	4.48924e+07	3.91522e+07	2.49768e+07	1.01928e+07	2.39574e+06	114131	0	2.04241e+06	0
RVFLPNKQRTVVPARC	417	432	4	0	471.774	6	12	6.00668	6.05522	475.945	15.501	0.4	0					1.73362		783466	0	254615	0	51893.7	0	0	0	0	0	163.98	0	0	0	0	0	0	0	1.23411e+07
RVFLPNKQRTVVPARCGV	417	434	3	0	680.726	6	14	8.2154	8.2624	684.173	9.06342	0.3	0					0.162241		0	0	0	57006.5	276968	384024	536771	866145	1.96898e+06	2.04394e+06	3.29724e+06	2.69674e+06	2.42102e+06	1.8652e+06	846071	498561	139028	0	0	0	0
RVFLPNKQRTVVPARCGV	417	434	4	0	510.797	6	14					-1
RVFLPNKQRTVVPARCGVT	417	435	3	0	714.409	6	15					0
RVFLPNKQRTVVPARCGVTVRDSLKKALM	417	445	4	0	821.475	8	25	9.63217	9.89858	825.41	13.6619	1	0	1.48866	0.311953	1	0	0.242835		184731	0	119788	0	210108	224742	220238	624432	1.11264e+06	2.76819e+06	5.07732e+06	1.06083e+07	1.38293e+07	1.79926e+07	2.11684e+07	2.41882e+07	2.23033e+07	2.15804e+07	1.59641e+07	1.57866e+07	1.14767e+07	7.81276e+06	4.39888e+06	1.68894e+06	546915	168273	0	0	112014	0
RVFLPNKQRTVVPARCGVTVRDSLKKALM	417	445	5	0	657.381	8	25					-1
RVFLPNKQRTVVPARCGVTVRDSLKKALM	417	445	6	0	547.985	8	25	9.66362	9.80465	550.709	14.2614	1	0	1.59148	-0.230533	1	0	0.154868		0	0	45450.3	0	0	0	0	670141	275233	284614	746685	2.06974e+06	3.43461e+06	3.95401e+06	5.81672e+06	5.20078e+06	6.22963e+06	4.94336e+06	4.7922e+06	3.7452e+06	4.43337e+06	2.30409e+06	1.74115e+06	1.08289e+06	545670	56313.1	132283	0	0	71407.3
VFLPNKQRTVVPARCGV	418	434	3	0	628.693	6	13	7.49748	7.7934	631.798	8.12411	0.6	0					0.143976		0	117898	827046	1.67387e+06	3.28065e+06	7.27564e+06	1.52511e+07	2.37759e+07	3.43938e+07	4.51201e+07	4.5175e+07	3.83546e+07	2.4031e+07	1.17289e+07	2.96365e+06	114131	0	287152	0	0
GVTVRDSL	433	440	2	0	423.738	4	6	6.84918	7.43488	426.659	5.36734	1	1	2.98109	1.69337		-1	0.0340709		98005.4	172529	36205.9	6.26189e+07	4.57302e+08	1.28031e+09	1.58466e+09	8.33524e+08	2.56767e+08	5.53857e+07	8.45527e+06
GVTVRDSLKKALM	433	445	2	0	709.413	5	11	8.78172	9.3966	712.148	4.5764	0.6	1					0.24169		8.73752e+06	7.10685e+07	2.50835e+08	5.12244e+08	7.04851e+08	7.63705e+08	6.08602e+08	4.3634e+08	2.8636e+08	2.07906e+08	1.4353e+08	7.91179e+07	2.97001e+07	8.14727e+06	467254	0	131025
GVTVRDSLKKALM	433	445	3	0	473.278	5	11	8.78172	9.36528	475.15	4.72202	1	1	0.986154	1.68414	1	0	0.182253		4.15317e+06	2.87204e+07	1.13213e+08	2.0056e+08	3.39929e+08	3.70959e+08	2.91607e+08	2.16134e+08	1.46922e+08	1.12596e+08	7.3379e+07	3.84069e+07	1.77809e+07	3.93825e+06	341013	140288	51292.5
GVTVRDSLKKALMM	433	446	2	0	774.934	6	12	10.2117	10.2618	778.532	6.15259	0.4	1					0.357641		864461	1.90511e+06	1.79373e+06	2.31077e+06	5.77328e+06	7.73639e+06	9.40932e+06	7.26753e+06	6.18692e+06	5.01579e+06	2.68305e+06	4.67232e+06	630089	5.11868e+06	168103	1.25957e+06	0	10995.8	0
GVTVRDSLKKALMM	433	446	3	0	516.958	6	12	10.1337	10.3189	519.242	5.80817	1	0	1.22085	-0.0393684	1	1	0.18583		0	98966.5	473945	6.35198e+06	1.38614e+07	1.99405e+07	2.25401e+07	1.92486e+07	1.46164e+07	1.07854e+07	6.51553e+06	4.42248e+06	2.47416e+06	1.23604e+06	753958	663865	394762	0	258288
GVTVRDSLKKALMMRGLIPECC	433	454	3	0	807.426	8	19					-1
GVTVRDSLKKALMMRGLIPECC	433	454	4	0	605.822	8	19					-1
GVTVRDSLKKALMMRGLIPECCA	433	455	3	0	831.105	8	20	11.689	11.9418	834.47	8.35784	0.6	0					0.319235		0	92246.1	3637.6	0	1.01139e+06	2.76228e+06	4.15029e+06	1.23168e+07	1.76606e+07	2.23849e+07	2.28786e+07	1.80385e+07	7.72408e+06	4.10207e+06	3.61492e+06	2.37349e+06	3.43553e+06	1.75392e+06	947931	467014	691758	0	482209	0	114126	376558	0	0	85050
TVRDSLKKALM	435	445	2	0	631.368	5	9	8.31195	8.65615	633.676	3.81315	0.6	0					0.204054		6.34233e+06	4.93419e+07	1.67732e+08	3.00138e+08	3.59986e+08	2.93029e+08	2.12833e+08	1.44779e+08	8.86766e+07	4.28769e+07	1.27405e+07	1.48921e+06	66877.5	0	75070.6
TVRDSLKKALM	435	445	3	0	421.248	5	9	8.32757	8.79745	422.825	3.92891	1	1	1.01733	1.19227	1	1	0.124852		379204	1.2096e+07	4.92748e+07	9.86365e+07	1.13385e+08	9.76271e+07	6.64743e+07	4.0575e+07	2.52058e+07	2.94698e+07	1.74054e+06	62748.4	554092	0	0
TVRDSLKKALMM	435	446	2	0	696.889	6	10					-1
TVRDSLKKALMM	435	446	3	0	464.928	6	10	9.80465	9.99273	466.653	4.222	0.6	0					0.165017		0	511656	952461	5.36373e+06	8.47613e+06	1.13555e+07	7.9801e+06	3.18846e+06	3.9419e+06	773782	94222	151684	0	0	0	0	0
TVRDSLKKALMMRGLIPECCA	435	455	3	0	779.075	7	18					-1
VRDSLKKALM	436	445	2	0	580.845	5	8	7.60652	8.18408	582.833	3.23015	1	0	0.876794	1.65818	1	1	0.0931413		2.91507e+06	6.91711e+07	2.11673e+08	3.42088e+08	3.61042e+08	2.67042e+08	1.54577e+08	7.25569e+07	2.64095e+07	4.76401e+06	89248.8	117852	129059	0
VRDSLKKALM	436	445	3	0	387.566	5	8	7.65323	8.04312	388.929	3.34267	1	0	0.937096	0.846146	1	1	0.136181		146873	1.14508e+07	5.6e+07	9.97902e+07	1.04826e+08	8.49047e+07	4.23605e+07	1.64655e+07	1.43478e+07	88755.2	0	192620	0	0
VRDSLKKALMM	436	446	2	0	646.365	6	9	9.01773	9.26633	648.756	3.88652	0.4	0					0.0969063		232088	92500.1	2.74226e+07	1.86401e+07	3.94403e+07	3.00119e+07	3.17689e+07	1.58821e+07	1.24845e+07	2.58646e+06	334022	65504.9	499824	0	130871	0
SLKKALM	439	445	2	0	395.746	4	5	7.07295	7.25118	397.374	2.72005	1	0	1.47809	-0.0695826		1	0.0810437		190557	4.29057e+06	1.39969e+07	2.1083e+07	1.80508e+07	8.31573e+06	916421	428123	74774.6	0
KKALM	441	445	2	0	295.688	4	3	5.51497	5.93173	296.683	1.57065	1	0	1.39036	0.96246		1	0.0521463		1.1051e+07	5.14092e+07	7.0381e+07	4.8414e+07	9.88452e+06	644086	0	0
KKALMMRGLIPECCA	441	455	3	0	555.289	7	12	10.6526	10.7313	557.926	6.65044	0.4	0					0.609159		29668.6	49379.7	45574.5	46347.6	110742	443055	1.12252e+06	1.42321e+06	1.06207e+06	74456.6	458994	428524	106335	0	39812.9	208504	6537.59	0	135904	0
MRGLIPEC	446	453	2	0	459.73	5	5	9.63217	10.1493	461.241	2.3495	1	0	1.16034	1.39656		1	0.0357889		4.74032e+07	2.21697e+08	4.67465e+08	5.7746e+08	4.22889e+08	2.00085e+08	5.94887e+07	1.44566e+07	1.26044e+06	1.26655e+06	160644
MRGLIPECC	446	454	1	0	1021.46	5	6	10.3708	10.6998	1024.92	2.65844	1	0	1.04531	0.582727	1	1	0.112903		3.75203e+06	4.49852e+07	1.02508e+08	1.35772e+08	1.17616e+08	7.53243e+07	3.50523e+07	1.20681e+07	2.03049e+06	582983	275917	0
MRGLIPECC	446	454	2	0	511.235	5	6	10.2618	10.8414	512.92	2.57549	1	0	0.986041	1.6669	1	1	0.0499238		1.32596e+08	6.24067e+08	1.36298e+09	1.81997e+09	1.60877e+09	9.46928e+08	4.03361e+08	1.57105e+08	3.91935e+07	1.57457e+06	390955	121318
MRGLIPECCA	446	455	1	0	1092.5	6	7	10.1805	10.6684	1096.13	2.79409	1	0	0.857012	1.27015	1	1	0.166017		4.08698e+06	6.88204e+07	1.54115e+08	2.16955e+08	2.06523e+08	1.45452e+08	7.62389e+07	2.97305e+07	3.10461e+06	375397	0	121303	5676.43	291249
MRGLIPECCA	446	455	2	0	546.754	6	7	10.1805	10.7418	548.584	2.8209	1	0	0.873435	1.5878	1	1	0.0402686		1.94764e+08	8.78368e+08	2.05975e+09	2.87126e+09	2.74567e+09	1.8776e+09	1.00778e+09	4.26922e+08	1.61432e+08	4.23001e+07	3.87887e+06	1.77297e+06	0	1.8165e+06
MRGLIPECCAV	446	456	2	0	596.288	6	8					-1
RGLIPEC	447	453	2	0	394.21	4	4	8.92333	9.6479	395.356	1.77035	1	0	1.04323	2.29419		1	0.291359		7.98358e+06	3.89549e+07	5.93566e+07	4.78023e+07	1.90267e+07	1.75169e+06	1.86971e+06	34777.6	1.09575e+06
RGLIPECC	447	454	2	0	445.715	5	5	9.61642	10.0973	447.045	2.01104	1	0	0.870098	1.23965		1	0.0985452		1.80988e+07	8.26499e+07	1.40434e+08	1.39812e+08	8.19563e+07	3.48346e+07	4.6984e+06	1.11034e+06	235341	1.73559e+06	293088
RGLIPECCA	447	455	2	0	481.233	5	6	9.52193	10.0346	482.719	2.28134	1	0	0.775838	1.37745		1	0.245822		3.44261e+07	1.59345e+08	2.82559e+08	2.91355e+08	1.99054e+08	1.1063e+08	4.24209e+07	1.73576e+07	5.99935e+06	1.36501e+06	454517	184628
AVYRIQDGEKKPIGWDTD	455	472	2	0	1046.03	6	15	8.24675	8.72935	1049.91	6.51754	0.6	1					1.21653		0	2.05611e+06	1.60455e+07	2.66051e+07	3.12975e+07	2.71307e+07	3.42745e+07	3.84097e+07	4.82376e+07	4.43875e+07	3.76813e+07	2.96579e+07	2.33194e+07	1.56925e+07	7.77649e+06	1.97704e+06	102002	304779	113319	125516	177963	0
AVYRIQDGEKKPIGWDTD	455	472	3	0	697.688	6	15	8.48387	8.93907	700.548	7.3409	0.6	0					0.0878145		135213	1.07159e+06	6.97254e+06	1.95153e+07	4.66415e+07	9.73061e+07	1.79098e+08	2.53722e+08	2.99429e+08	2.96317e+08	2.39397e+08	1.66689e+08	1.00818e+08	5.13741e+07	2.66038e+07	8.42467e+06	1.48412e+06	2.11569e+06	631179	460760	726423	186483
AVYRIQDGEKKPIGWDTDISW	455	475	2	0	1239.13	7	18					-1
AVYRIQDGEKKPIGWDTDISW	455	475	3	0	826.42	7	18	11.2016	11.4963	829.828	8.73206	0.6	0					0.137511		0	0	0	216239	2.11099e+06	8.75551e+06	2.59145e+07	4.21159e+07	6.27309e+07	7.92295e+07	7.98806e+07	7.11238e+07	5.541e+07	3.83036e+07	2.73663e+07	1.61077e+07	5.99326e+06	1.88681e+06	935171	223412	119953	1.9271e+06	218033	0	877536	139735
AVYRIQDGEKKPIGWDTDISW	455	475	4	0	620.067	7	18	11.3142	11.3766	622.532	8.36554	1	0	1.13827	-0.570749	1	0	0.11857		0	0	0	0	91822.1	410867	575211	2.08265e+06	2.75217e+06	3.99187e+06	3.96622e+06	3.67216e+06	2.42675e+06	1.34422e+06	626875	83698.4	0	0	60002.4	59757.1	0	0	0	0	0	0
AVYRIQDGEKKPIGWDTDISWL	455	476	3	0	864.115	7	19	12.3495	12.7052	867.585	8.84441	1	0	1.14145	0.698031	-1	-1	0.130512		1.80871e+06	2.89657e+06	4.63033e+06	3.46559e+06	5.65106e+06	1.01166e+07	1.8827e+07	3.28171e+07	4.63844e+07	6.2708e+07	7.2214e+07	7.19782e+07	6.11107e+07	4.70829e+07	2.91966e+07	1.87598e+07	1.12244e+07	4.66314e+06	2.14932e+06	1.15062e+06	1.04427e+06	280664	378564	462061	64284.1	221363	134142
AVYRIQDGEKKPIGWDTDISWL	455	476	4	0	648.338	7	19	11.6421	11.7358	648.75	0.0833778	0.4	0					0.351881		2.15969e+07	0	0	0	384593	0	0	0	411328	0	0	0	210234	0	686027	0	214243	92640.8	79673.1	0	357230	87271.4	0	0	226877	91830	0
AVYRIQDGEKKPIGWDTDISWLTGEEL	455	481	2	0	1560.29	7	24	12.7104	12.9615	1567.03	11.6281	1	0	1.22295	0.245395	1	0	0.268435		0	0	0	0	0	130289	157402	964674	1.05972e+06	3.78679e+06	6.54344e+06	1.09969e+07	1.49362e+07	1.84643e+07	1.72601e+07	1.49008e+07	1.19177e+07	7.14801e+06	3.33457e+06	536094	0	161560	0	0	0	0	0	0	0	0
AVYRIQDGEKKPIGWDTDISWLTGEEL	455	481	3	0	1040.53	7	24	12.6633	13.2649	1045.07	11.7761	0.6	0					0.0876059		6.47251e+06	4.94875e+06	7.03498e+06	1.18548e+07	1.96555e+07	3.53994e+07	5.41647e+07	8.40315e+07	1.32104e+08	2.06885e+08	3.10275e+08	4.50648e+08	5.895e+08	6.61741e+08	6.63711e+08	5.94055e+08	4.65336e+08	3.55072e+08	2.6233e+08	1.66917e+08	1.02892e+08	5.9753e+07	2.97204e+07	1.23709e+07	2.91637e+06	787608	88407.4	12039	0	84011.6
AVYRIQDGEKKPIGWDTDISWLTGEEL	455	481	4	0	780.648	7	24	12.6947	13.202	784.143	12.1164	0.6	0					0.112249		875268	725974	1.03206e+06	2.36083e+06	5.69976e+06	9.23642e+06	1.7389e+07	2.8788e+07	4.2814e+07	6.68411e+07	1.09882e+08	1.49727e+08	1.96502e+08	2.25263e+08	2.20144e+08	2.06356e+08	1.63577e+08	1.19347e+08	8.17809e+07	1.02061e+08	3.49495e+07	1.84938e+07	8.00917e+06	2.36339e+07	899804	255168	78109	6.00594e+06	86509.2	147437
VYRIQDGEKKPIGWD	456	470	2	0	902.473	6	12	8.59343	8.97053	906.287	6.54436	0.6	0					0.12538		243560	0	158145	3.11085e+06	1.36509e+07	3.23837e+07	5.44638e+07	7.31941e+07	7.24922e+07	5.68715e+07	3.68904e+07	1.72545e+07	4.08292e+06	466568	155299	0	159089	0	0
VYRIQDGEKKPIGWD	456	470	3	0	601.984	6	12	8.59343	8.97053	604.493	6.44247	0.6	0					0.0640296		0	1.76789e+06	3.8588e+06	1.5721e+07	4.07889e+07	8.76569e+07	1.4574e+08	1.72601e+08	1.73854e+08	1.39503e+08	7.97664e+07	4.72456e+07	1.83521e+07	222225	982291	719221	146730	309364	108001
VYRIQDGEKKPIGWDTD	456	472	2	0	1010.51	6	14	8.37445	9.01773	1014.68	7.14095	0.6	0					0.116597		398199	2.60441e+06	8.13082e+06	1.53187e+07	3.6077e+07	8.05578e+07	1.40294e+08	2.10782e+08	2.50197e+08	2.28454e+08	1.90068e+08	1.15393e+08	6.79294e+07	2.99152e+07	8.48653e+06	504327	424667	76640.7	307252	0	148548
VYRIQDGEKKPIGWDTD	456	472	3	0	674.009	6	14	8.2624	9.04915	676.838	7.2881	0.6	0					0.170327		313796	4.13623e+06	1.50182e+07	4.8337e+07	1.40046e+08	3.05211e+08	5.7072e+08	7.98431e+08	9.69862e+08	9.29073e+08	7.19992e+08	4.72334e+08	2.68686e+08	1.31497e+08	6.31657e+07	2.88554e+07	1.11719e+07	2.14292e+06	258130	620678	448186
VYRIQDGEKKPIGWDTD	456	472	4	0	505.759	6	14	8.46822	8.92333	507.837	7.11583	1	0	1.32487	1.12839	1	-2	0.0760231		250989	127438	1.35969e+06	1.76251e+06	1.41478e+07	2.26369e+07	4.39213e+07	6.4036e+07	8.22992e+07	7.09705e+07	5.4592e+07	3.50663e+07	1.94382e+07	6.66027e+06	1.85442e+06	380697	158051	0	7500.24	0	0
VYRIQDGEKKPIGWDTDISW	456	475	3	0	802.741	7	17	11.2016	11.7098	806.055	8.48874	0.6	0					0.0923588		2.79476e+06	2.72751e+06	6.8035e+06	1.01997e+07	2.22211e+07	5.22354e+07	1.01099e+08	1.78373e+08	2.81431e+08	3.3151e+08	3.32806e+08	3.32432e+08	2.34821e+08	1.50485e+08	1.0653e+08	4.95307e+07	2.07753e+07	7.44636e+06	477317	530293	1.59636e+06	773707	674219	1.20029e+06	755914
VYRIQDGEKKPIGWDTDISW	456	475	4	0	602.308	7	17	11.4547	11.4703	604.812	8.56551	1	0	1.30592	-0.773235	1	-1	0.0352731		0	0	0	0	180059	476231	921341	1.38691e+06	2.66931e+06	3.04315e+06	3.05516e+06	3.37667e+06	2.21628e+06	1.49477e+06	984439	285607	0	103751	0	0	0	0	0	54961.2	0
VYRIQDGEKKPIGWDTDISWL	456	476	2	0	1260.15	7	18	11.2986	11.5171	1270.67	19.5148	0.4	0					0.325004		0	0	139551	197106	0	148487	0	296945	478770	0	0	0	0	181106	0	212585	520675	6.8213e+06	1.38097e+07	2.53146e+07	3.60074e+07	4.14322e+07	3.73513e+07	3.0366e+07	1.60452e+07	4.36426e+06
VYRIQDGEKKPIGWDTDISWL	456	476	3	0	840.436	7	18	12.4122	12.7523	843.956	9.03439	1	0	1.29759	0.631113	-3	0	0.0583975		828779	856026	1.52479e+06	9.29872e+06	8.61624e+06	2.20771e+07	6.87542e+07	8.10522e+07	1.3535e+08	2.25498e+08	2.15615e+08	2.11767e+08	1.9785e+08	1.35035e+08	9.26883e+07	5.48154e+07	2.84232e+07	1.22339e+07	4.60831e+06	2.68622e+06	1.45772e+06	810227	3.30766e+06	88810.5	29305.5	226167
VYRIQDGEKKPIGWDTDISWL	456	476	4	0	630.579	7	18	11.5484	11.767	635.787	19.3093	0.4	1					0.111857		70829.7	0	101446	72783.1	0	0	0	0	0	0	0	421903	0	532323	106017	1.98966e+06	2.62357e+06	6.96695e+06	1.14425e+07	2.11495e+07	2.97816e+07	2.96878e+07	2.93429e+07	2.15221e+07	1.18053e+07	4.37571e+06
VYRIQDGEKKPIGWDTDISWLTG	456	478	3	0	893.126	7	20					-1
VYRIQDGEKKPIGWDTDISWLTGEE	456	480	3	0	979.154	7	22					-1
VYRIQDGEKKPIGWDTDISWLTGEEL	456	481	2	0	1524.77	7	23	12.7104	13.202	1531.53	11.6952	1	0	1.32578	1.28595	1	-1	0.185345		0	0	136814	0	523171	286355	3.03649e+06	5.41012e+06	1.26276e+07	2.1426e+07	3.85733e+07	5.45718e+07	7.42962e+07	8.33408e+07	8.49988e+07	7.35939e+07	5.58395e+07	3.84337e+07	2.34159e+07	1.23201e+07	2.81003e+06	394878	128903	0	256716	0	171981	101423	0	0
VYRIQDGEKKPIGWDTDISWLTGEEL	456	481	3	0	1016.85	7	23	12.7104	13.2859	1021.36	11.7223	0.6	0					0.0779887		100628	4.15592e+06	1.31902e+07	2.75868e+07	5.21352e+07	9.17045e+07	1.42875e+08	2.28249e+08	3.39701e+08	5.58486e+08	8.24025e+08	1.22547e+09	1.56378e+09	1.7258e+09	1.79367e+09	1.61539e+09	1.26136e+09	8.98834e+08	6.17875e+08	3.92601e+08	2.24395e+08	1.15605e+08	5.11445e+07	1.91459e+07	4.08844e+06	378308	650081	159675	0	0
VYRIQDGEKKPIGWDTDISWLTGEEL	456	481	4	0	762.888	7	23	12.7262	13.0555	766.277	11.729	0.6	0					0.0367147		428437	1.0124e+06	3.38731e+06	7.60526e+06	1.43875e+07	2.51083e+07	4.83695e+07	6.24633e+07	9.42105e+07	1.57124e+08	2.46206e+08	3.41473e+08	4.44445e+08	5.12349e+08	5.22902e+08	4.50419e+08	3.58105e+08	2.64629e+08	1.80882e+08	1.15923e+08	6.48599e+07	3.07917e+07	1.42445e+07	4.82376e+06	1.00554e+06	193245	402140	0	242550	312496
VYRIQDGEKKPIGWDTDISWLTGEELHV	456	483	3	0	1095.56	8	25					-1
YRIQDGEKKPIGWD	457	470	2	0	852.939	5	11					-1
YRIQDGEKKPIGWD	457	470	3	0	568.962	5	11	8.4057	8.88137	571.406	6.31797	1	0	1.60822	1.2173	1	1	0.128196		43184.4	4.17172e+06	1.73192e+06	1.01245e+07	2.77928e+07	5.93602e+07	8.97279e+07	1.12993e+08	9.40805e+07	6.85053e+07	4.14868e+07	1.20889e+07	2.04072e+06	1.54817e+06	71945	0	1.14291e+07
YRIQDGEKKPIGWDTD	457	472	2	0	960.976	6	13	8.27807	8.7503	965.26	7.43305	1	0	1.59713	1.20244	1	0	0.309734		551595	738703	2.19381e+06	3.78199e+06	1.22441e+07	3.14058e+07	6.17863e+07	8.75212e+07	1.03719e+08	9.54311e+07	7.53499e+07	4.88828e+07	2.45096e+07	7.38077e+06	1.36553e+06	752995	149494	929166	5.54563e+06	8.36239e+06
YRIQDGEKKPIGWDTD	457	472	3	0	640.987	6	13	8.31195	8.68752	643.685	6.95949	1	0	1.44094	0.784203	1	1	0.0576824		122527	1.15094e+06	2.24335e+06	1.22694e+07	3.64803e+07	8.82649e+07	1.58454e+08	2.29314e+08	2.54737e+08	2.26051e+08	1.56177e+08	9.85984e+07	4.21795e+07	1.0965e+07	1.34069e+06	1.16837e+06	3.95365e+06	548793	200551	366528
YRIQDGEKKPIGWDTD	457	472	4	0	480.992	6	13	8.39008	8.5308	483.014	6.95232	1	1	1.43858	-0.231903	1	1	0.151461		0	494366	0	80848.4	268662	1.08176e+06	3.72507e+06	3.46088e+06	6.42586e+06	6.53403e+06	3.76962e+06	1.34996e+06	264518	53856.7	93081.8	0	0	52329.8	0	0
YRIQDGEKKPIGWDTDISW	457	475	3	0	769.718	6	16	11.186	11.6161	772.973	8.37853	1	0	1.39083	1.02	1	1	0.288215		0	0	534153	745153	4.37546e+06	1.59187e+07	3.32906e+07	6.26253e+07	9.42175e+07	1.08057e+08	1.10872e+08	9.60408e+07	6.42749e+07	4.06428e+07	1.85738e+07	6.10867e+06	2.56876e+06	319021	416448	332252	2.37904e+06	2.10849e+06	1.72806e+06
YRIQDGEKKPIGWDTDISW	457	475	4	0	577.541	6	16	11.361	11.3766	580.019	8.52915	0.3	1					0.0811724		0	0	0	0	0	0	225255	386367	267062	578232	920514	670552	709581	65947.7	0	67091.7	0	0	0	0	0	0	1926.25
YRIQDGEKKPIGWDTDISWL	457	476	2	0	1210.62	7	17					-1
YRIQDGEKKPIGWDTDISWL	457	476	3	0	807.413	7	17	12.287	12.6528	810.973	9.21547	0.6	0					0.361022		129037	1.30334e+06	1.03523e+06	1.21154e+06	1.98974e+06	4.9708e+06	1.40093e+07	2.92556e+07	4.98978e+07	6.88462e+07	8.17196e+07	8.26554e+07	6.98673e+07	4.53035e+07	2.54497e+07	1.46954e+07	3.91606e+06	874565	1.51243e+06	1.28426e+06	1.17013e+06	1.06568e+06	376233	136618	5.83451e+06
YRIQDGEKKPIGWDTDISWLTGEEL	457	481	3	0	983.826	7	22	12.679	13.0555	988.321	11.7219	0.6	0					0.114185		65944.1	443193	2.15607e+06	4.66537e+06	9.86816e+06	1.95686e+07	3.08303e+07	4.86917e+07	7.90543e+07	1.25254e+08	1.89599e+08	2.79341e+08	3.45522e+08	4.0547e+08	3.85782e+08	3.51926e+08	2.6551e+08	1.86154e+08	1.14892e+08	6.44298e+07	2.81775e+07	1.12141e+07	2.62009e+06	1.07844e+06	76300.2	275401	6.71605e+06	15609.6	0	2.73112e+07
YRIQDGEKKPIGWDTDISWLTGEEL	457	481	4	0	738.121	7	22	12.7104	13.0398	741.504	11.7688	1	0	1.43922	0.584313	1	1	0.0801003		274629	91788.6	224114	465983	883480	301798	4.63709e+06	2.06151e+06	1.42443e+07	1.59194e+07	3.75512e+07	5.39628e+07	7.09198e+07	8.04338e+07	7.97344e+07	7.04075e+07	5.49829e+07	3.71015e+07	2.23928e+07	9.60306e+06	4.59078e+06	861411	373626	272013	0	321824	52237	0	0	35917.6
RIQDGEKKPIGWDTD	458	472	2	0	879.444	6	12	7.7934	7.83495	882.969	6.02352	1	0	1.2978	-0.660959	1	1	0.308293		0	0	0	0	694341	1.57157e+06	3.42335e+06	3.18825e+06	3.26646e+06	1.5948e+06	582416	173025	0	0	0	0	0	0	0
RIQDGEKKPIGWDTD	458	472	3	0	586.632	6	12	7.74668	7.85572	589.009	6.10469	1	0	1.3268	-0.368984	1	1	0.130819		0	0	163326	332800	1.90608e+06	7.06273e+06	1.12125e+07	1.39232e+07	1.0637e+07	8.16896e+06	3.26767e+06	361788	111264	0	0	0	0	0	0
RIQDGEKKPIGWDTDISWL	458	476	3	0	753.059	6	16					-1
RIQDGEKKPIGWDTDISWLTGEEL	458	481	2	0	1393.7	7	21	12.679	12.7419	1400.11	11.1517	1	0	1.42246	-0.568802	1	1	0.631343		0	0	119056	0	0	0	0	0	758554	757704	1.53646e+06	2.84638e+06	3.288e+06	2.98148e+06	2.80586e+06	1.90676e+06	995083	703642	377123	0	0	116218	0	0	133425	0	0	0	0
RIQDGEKKPIGWDTDISWLTGEEL	458	481	3	0	929.471	7	21	12.6162	13.0137	933.495	10.4198	1	0	1.27302	0.879172	1	1	0.0969365		0	489598	1.56291e+06	5.39904e+06	1.02764e+07	1.76588e+07	2.75917e+07	3.7864e+07	6.22019e+07	1.01068e+08	1.33831e+08	1.75778e+08	1.90265e+08	1.9046e+08	1.5546e+08	1.19909e+08	7.47326e+07	4.5824e+07	2.44039e+07	9.6845e+06	1.83364e+06	1.00359e+06	269219	64096.8	162361	144731	84329.4	357921	163803
RIQDGEKKPIGWDTDISWLTGEEL	458	481	4	0	697.355	7	21	12.6633	12.8361	700.396	10.5117	1	0	1.29179	-0.0931627	1	1	0.0930159		137571	0	61935.8	78095.6	517308	227223	1.17249e+06	2.64974e+06	4.63412e+06	9.0844e+06	1.27024e+07	1.62342e+07	1.7427e+07	1.70232e+07	1.33886e+07	9.59839e+06	6.50967e+06	3.22532e+06	1.16661e+06	102943	197111	51472.4	0	0	262127	0	0	0	55402.8
RIQDGEKKPIGWDTDISWLTGEELHV	458	483	3	0	1008.18	7	23					0
TDISWLTGEEL	471	481	1	0	1263.61	5	9	12.2713	13.512	1272.26	7.90722	1	0	2.91259	4.52716	-1	-1	1.93842		124834	182633	4.82528e+06	2.37318e+07	5.73049e+07	9.13215e+07	1.67795e+08	3.71077e+08	7.79397e+08	1.06801e+09	6.51507e+08	1.87546e+08	2.87313e+07	2.47701e+07	5.49726e+07
TDISWLTGEEL	471	481	2	0	632.309	5	9	12.4905	12.9615	634.95	4.53616	1	0	1.30662	1.19696	-1	1	0.115995		425908	2.42413e+06	1.44855e+07	3.52712e+07	6.6355e+07	8.71034e+07	7.84548e+07	4.8454e+07	2.44311e+07	6.6693e+06	371110	0	121591	0	994566
ISWLTGEEL	473	481	1	0	1047.54	4	7	12.2087	12.8204	1052.03	3.87032	1	0	1.51622	1.80608		0	0.108586		3.92155e+06	4.56104e+07	1.87134e+08	4.48827e+08	6.71953e+08	6.29132e+08	3.78236e+08	1.57647e+08	6.24239e+07	2.10506e+07	500823	135376
ISWLTGEELHV	473	483	2	0	642.335	5	9	12.0204	12.0727	644.824	4.20466	1	0	1.1487	-0.614664		1	0.114884		44598.9	0	445123	3.17159e+06	5.04572e+06	5.49239e+06	4.37126e+06	2.20493e+06	726635	147384	19417.1	0	0	48312.7	0
LTGEEL	476	481	1	0	661.34	4	4	7.45057	8.07443	663.426	1.70871	0.4	0					0.0613139		1.38656e+08	5.11076e+08	7.68619e+08	5.11248e+08	1.66473e+08	2.9972e+07	4.0007e+06	659322	172321
TGEEL	477	481	1	0	548.256	3	3	6.08728	6.36898	550.14	1.58421	0.4	0					0.417878		2.0293e+07	5.86203e+07	5.61312e+07	2.48022e+07	2.02888e+07	2.92501e+06	620398
HVEVL	482	486	1	0	596.34	3	3	7.59097	8.14232	598.028	1.33752	0.4	0					0.0344957		6.37975e+08	2.50204e+09	3.05811e+09	9.82002e+08	1.90263e+08	2.06554e+07	293917
HVEVLENVPLTTHN	482	495	2	0	801.418	5	11	8.16842	8.67183	805.084	6.39622	1	0	1.63872	1.33736	1	1	0.0658192		1.95583e+06	1.30901e+07	4.77235e+07	1.34425e+08	3.49306e+08	7.77514e+08	1.3596e+09	1.73692e+09	1.70402e+09	1.19359e+09	5.94303e+08	2.35985e+08	7.24877e+07	1.59097e+07	600877	0	1161.7
HVEVLENVPLTTHN	482	495	3	0	534.614	5	11	8.16842	8.59343	536.842	5.74755	1	0	1.38589	0.998154	1	1	0.0435423		418777	7.67271e+06	3.10964e+07	9.0868e+07	1.99857e+08	3.49621e+08	5.00523e+08	5.10315e+08	4.21841e+08	2.44672e+08	1.15535e+08	4.17848e+07	1.0695e+07	655728	1.00241e+06	0	0
HVEVLENVPLTTHNF	482	496	2	0	874.952	6	12					0
HVEVLENVPLTTHNFVRKT	482	500	3	0	745.074	6	16	8.8604	9.01773	748.937	10.2623	1	0	1.89562	-0.160009	1	1	0.158995		66979.6	132557	69415.7	78698.1	65417	0	74466.5	158416	1.54198e+06	3.40136e+06	5.67575e+06	8.19406e+06	8.6978e+06	6.37722e+06	4.26921e+06	1.43488e+06	341764	127144	0	122930	0	0	0
HVEVLENVPLTTHNFVRKT	482	500	4	0	559.058	6	16					-1
HVEVLENVPLTTHNFVRKTF	482	501	2	0	1190.64	6	17	10.1025	10.1649	1197	11.2856	0.6	0					0.309974		0	0	0	0	0	0	0	0	0	661184	2.14568e+06	3.66718e+06	5.53233e+06	4.88251e+06	4.65192e+06	1.85897e+06	561118	0	656268	0	0	0	0	0
HVEVLENVPLTTHNFVRKTF	482	501	3	0	794.097	6	17					-1
HVEVLENVPLTTHNFVRKTF	482	501	4	0	595.825	6	17	10.0241	10.3553	598.969	11.1442	1	0	1.9563	0.591885	1	1	0.109591		0	0	205519	0	182324	81426.6	1.43894e+06	2.37292e+06	6.23542e+06	1.54579e+07	3.21349e+07	4.71823e+07	5.85491e+07	5.84587e+07	4.60479e+07	3.25016e+07	1.46103e+07	5.48479e+06	1.09805e+06	471048	68733.2	0	2.88619e+06	0
HVEVLENVPLTTHNFVRKTFF	482	502	3	0	843.12	7	18	11.2172	11.767	847.515	11.6404	1	0	1.91834	1.53768	1	1	0.117369		127193	236829	1.42117e+06	1.40566e+06	1.09582e+06	4.66755e+06	1.24695e+07	3.63128e+07	6.71495e+07	1.47974e+08	2.69163e+08	4.49066e+08	6.19662e+08	6.90064e+08	6.77226e+08	5.40971e+08	3.49812e+08	1.81654e+08	7.76769e+07	2.44407e+07	6.16734e+06	381546	357966	213025	129883	283513
HVEVLENVPLTTHNFVRKTFF	482	502	4	0	632.592	7	18	11.2485	11.6629	635.888	11.6432	1	0	1.919	0.952508	1	1	0.0816268		0	889666	0	749320	88819.4	2.84035e+06	2.13044e+06	8.5878e+06	1.54974e+07	3.68419e+07	6.8301e+07	1.15206e+08	1.60028e+08	1.968e+08	1.83501e+08	1.44357e+08	9.05502e+07	4.75504e+07	1.77045e+07	3.89483e+06	625304	698116	88327.7	229052	6078.84	65453.2
HVEVLENVPLTTHNFVRKTFFTL	482	504	3	0	914.497	7	20	12.0988	12.6162	919.347	12.8773	0.6	0					0.131649		1.24131e+06	494896	932703	1.56891e+06	1.91744e+06	3.1873e+06	6.97332e+06	1.40617e+07	2.55497e+07	4.10659e+07	7.6023e+07	1.2165e+08	1.93601e+08	2.76251e+08	3.50667e+08	3.78224e+08	3.34171e+08	2.50549e+08	1.4907e+08	7.80149e+07	3.22984e+07	7.32469e+06	1.01957e+06	1.98223e+06	25921.3	0	211712	103366
HVEVLENVPLTTHNFVRKTFFTL	482	504	4	0	686.125	7	20	12.1773	12.3809	689.81	13.0673	1	0	1.94696	0.040025	1	1	0.0876652		59958.9	130169	101259	71633.8	237180	802681	1.11695e+06	2.14522e+06	4.98844e+06	8.72224e+06	1.72902e+07	2.86573e+07	4.75573e+07	6.31794e+07	8.7562e+07	8.9087e+07	8.1048e+07	6.12554e+07	3.66906e+07	2.0624e+07	6.59673e+06	3.2459e+06	260744	2142.14	0	4.66558e+06	0	0
HVEVLENVPLTTHNFVRKTFFTLA	482	505	2	0	1406.76	7	21	12.0674	12.4278	1414.45	13.6578	1	0	1.93412	0.71851	1	0	0.282592		0	0	0	0	254414	0	0	0	216943	225278	1.60446e+06	7.13841e+06	1.20367e+07	2.5143e+07	3.49432e+07	4.3308e+07	4.40646e+07	3.45919e+07	2.27535e+07	9.70038e+06	1.58166e+06	157935	0	0	0	0	0	124616	155028
HVEVLENVPLTTHNFVRKTFFTLA	482	505	3	0	938.176	7	21	12.0204	12.569	943.231	13.4526	1	0	1.89223	1.53285	1	0	0.187797		2.1106e+06	6.34567e+06	4.9912e+06	6.69089e+06	1.95226e+07	1.65863e+07	2.63089e+07	8.80775e+07	7.63949e+07	1.16417e+08	1.96622e+08	2.90569e+08	4.56735e+08	6.70454e+08	9.0365e+08	1.09462e+09	1.13329e+09	9.98231e+08	7.14469e+08	4.46655e+08	2.34672e+08	1.05335e+08	3.80209e+07	1.05606e+07	2.18189e+06	260470	171959	101374	109308
HVEVLENVPLTTHNFVRKTFFTLA	482	505	4	0	703.884	7	21	12.0361	12.5062	707.715	13.6126	1	0	1.9249	1.19328	1	0	0.146202		99233.7	630974	530944	678314	1.27254e+06	2.74497e+06	8.44113e+06	1.20865e+07	1.82086e+07	3.21595e+07	4.8508e+07	8.00381e+07	1.27841e+08	2.01109e+08	2.78594e+08	3.30357e+08	3.37654e+08	3.03958e+08	2.17845e+08	1.3592e+08	6.78646e+07	2.91726e+07	8.44898e+06	1.81285e+06	172726	72311	45801	199896	171813
HVEVLENVPLTTHNFVRKTFFTLAF	482	506	2	0	1480.3	7	22	13.0555	13.3857	1487.58	12.7601	1	0	1.63242	0.588135	1	-2	0.531248		339743	117889	438271	1.51171e+06	1.79798e+06	4.21047e+06	4.15503e+06	2.7641e+06	1.1075e+06	1.58075e+06	915048	3.05725e+06	5.53917e+06	1.06896e+07	1.71236e+07	2.14412e+07	2.38436e+07	2.24094e+07	1.67129e+07	8.66557e+06	2.37386e+06	133788	0	0	0	0	0	0	0	0
HVEVLENVPLTTHNFVRKTFFTLAF	482	506	3	0	987.199	7	22	12.9615	13.6018	992.452	13.9393	1	0	1.86225	1.92975	1	1	0.13692		0	0	44044.8	0	532001	2.25044e+06	1.39134e+07	2.75654e+07	4.73077e+07	7.6566e+07	1.15923e+08	1.69546e+08	2.48604e+08	3.79609e+08	5.35405e+08	6.60806e+08	7.06399e+08	6.94144e+08	5.82405e+08	3.94855e+08	2.44971e+08	1.24673e+08	4.7672e+07	1.72411e+07	3.11702e+06	356155	204988	246425	0	74618.8
HVEVLENVPLTTHNFVRKTFFTLAF	482	506	4	0	740.651	7	22	12.9771	13.5807	744.588	13.9298	1	0	1.86038	1.77053	1	1	0.123704		297379	555759	0	1.45651e+06	959881	1.94961e+06	5.14e+06	9.91589e+06	1.45767e+07	2.32042e+07	3.31435e+07	5.82703e+07	8.45041e+07	1.26726e+08	1.78378e+08	2.27968e+08	2.56709e+08	2.41773e+08	1.97633e+08	1.37108e+08	8.10279e+07	3.94204e+07	1.5054e+07	4.08972e+06	356876	167827	160167	76671.5	58817	0
EVLENVPLTTHN	484	495	2	0	683.354	5	9	7.71553	8.25197	686.449	5.39684	0.6	0					0.140499		2.74658e+06	256235	1.09231e+07	2.6537e+07	7.4972e+07	1.34932e+08	1.7237e+08	1.62326e+08	1.0049e+08	4.28051e+07	1.17826e+07	766005	0	279062	197278
EVLENVPLTTHNFVRKTF	484	501	3	0	715.388	6	15					-1
EVLENVPLTTHNFVRKTFF	484	502	3	0	764.411	6	16	11.3922	11.6733	768.481	10.8149	0.6	0					0.117266		688961	155197	0	186727	326397	463441	392033	2.50795e+06	7.11723e+06	1.77491e+07	3.15755e+07	4.50398e+07	5.87177e+07	5.31677e+07	4.03186e+07	2.39675e+07	1.06966e+07	2.36246e+06	431959	265432	77455	0	25529.7
EVLENVPLTTHNFVRKTFFTL	484	504	3	0	835.788	7	18					-1
EVLENVPLTTHNFVRKTFFTLA	484	505	3	0	859.467	7	19	12.2713	12.4748	864.103	12.3378	1	0	1.92978	0.0396644		1	0.143237		3.20857e+06	1.6212e+06	776609	645897	0	83210.2	1.21521e+06	701473	830540	2.43965e+06	5.77949e+06	8.31508e+06	1.77417e+07	2.24086e+07	2.70428e+07	2.90432e+07	2.3721e+07	1.79385e+07	8.32129e+06	3.0751e+06	855572	94214.4	291377	246295	29103.3	145896	63205.3
LENVPLTTHNFVRKTFF	486	502	3	0	688.374	6	14	9.27155	9.38093	692.716	11.7648	0.6	0					0.14158		92646.4	0	146467	205468	0	0	1.33176e+06	0	0	1.74562e+06	349427	3.10549e+06	7.89673e+06	9.62975e+06	9.8682e+06	6.40745e+06	2.73706e+06	665003	190690	0	0
ENVPLTTHN	487	495	1	0	1024.51	4	6	5.45223	5.8623	1028.73	3.64637	0.6	0					0.19408		441540	1.08485e+06	9.6697e+06	2.83463e+07	4.27034e+07	3.98558e+07	1.67283e+07	2.59688e+06	209452	50642.7	57965
ENVPLTTHN	487	495	2	0	512.757	4	6	5.38948	5.99063	514.891	3.68686	0.6	0					0.0452412		8.69338e+06	6.68476e+07	2.71479e+08	6.63538e+08	9.64496e+08	8.52477e+08	4.34733e+08	1.37427e+08	3.1543e+07	4.64327e+06	3.36705e+06
ENVPLTTHNF	487	496	2	0	586.291	5	7	6.15142	6.23155	587.428	1.58238	1	0	0.114825	-0.494024		-7	0.29614		807976	2.72156e+06	2.74682e+06	1.72828e+06	432024	56976.2	0	0	72007.6	52635.1	82255.4	32511.8	220683
ENVPLTTHNFVRKTF	487	501	2	0	901.981	6	12	8.64047	9.1432	906.378	7.7122	0.6	0					0.200912		0	106302	0	573295	5.11073e+06	2.01947e+07	5.16023e+07	9.2615e+07	1.35214e+08	1.36075e+08	1.16087e+08	7.14271e+07	3.25652e+07	1.20018e+07	2.23001e+06	152067	0	241341	0
ENVPLTTHNFVRKTF	487	501	4	0	451.494	6	12	8.9548	9.2143	453.8	8.1409	1	0	2.05434	0.282027	1	0	0.210514		0	0	0	398.499	47738.5	702304	1.51213e+06	4.58797e+06	1.08789e+07	1.45942e+07	1.15835e+07	4.88405e+06	3.3553e+06	695560	0	258556	0	176748	0
ENVPLTTHNFVRKTFF	487	502	3	0	650.679	6	13	10.5584	11.0558	653.961	8.65555	1	0	2.00033	1.31104	1	-1	0.0522426		93270.8	0	3.94926e+06	1.48258e+06	8.09703e+06	3.64031e+07	8.11643e+07	1.81191e+08	3.23176e+08	4.65526e+08	5.07068e+08	4.36466e+08	2.75842e+08	1.40304e+08	5.55387e+07	1.69423e+07	2.60284e+06	712052	0	0
ENVPLTTHNFVRKTFF	487	502	4	0	488.261	6	13	10.6369	10.9981	490.706	8.59076	1	0	1.97896	0.721683	1	-1	0.113021		941856	0	68435.8	0	1.17266e+06	342676	2.27167e+06	9.83056e+06	2.70621e+07	2.78409e+07	3.03946e+07	2.5139e+07	1.73261e+07	6.60399e+06	2.67185e+06	315629	978521	1043.16	57060.3	0
ENVPLTTHNFVRKTFFTL	487	504	2	0	1082.58	6	15	11.7514	12.0936	1088.33	10.1708	1	0	2.05281	0.639838	1	0	0.182424		0	5141.16	0	0	194305	5470.64	407628	2.01896e+06	8.92419e+06	2.30112e+07	3.80752e+07	4.73926e+07	4.67792e+07	3.46801e+07	2.04801e+07	8.74319e+06	997607	805217	0	0	0	0
ENVPLTTHNFVRKTFFTL	487	504	3	0	722.056	6	15	11.7202	12.1668	725.838	10.028	1	0	2.012	1.09168	1	1	0.278868		227767	4.01335e+06	59862.3	0	1.12151e+06	4.07382e+06	9.62875e+06	2.87621e+07	5.94636e+07	1.1164e+08	1.77492e+08	2.19298e+08	2.16946e+08	1.64037e+08	1.09959e+08	4.90219e+07	8.12553e+06	5.2309e+06	1.05618e+06	485873	66024	0
ENVPLTTHNFVRKTFFTLA	487	505	2	0	1118.1	6	16	11.564	12.057	1124.17	10.7788	0.6	0					0.233747		187894	0	8920.42	169276	611963	4.40461e+06	6.75943e+06	1.80149e+07	3.44393e+07	7.52581e+07	1.29372e+08	1.85568e+08	2.2624e+08	2.17234e+08	1.6326e+08	9.7088e+07	4.55055e+07	9.70666e+06	31486.1	306556	0	0	0
ENVPLTTHNFVRKTFFTLA	487	505	3	0	745.736	6	16	11.5328	11.767	749.85	10.9844	0.6	0					0.0689332		0	1.07591e+06	1.22275e+06	918610	9.47655e+06	2.14409e+07	2.94965e+07	4.47898e+07	9.48594e+07	1.95727e+08	3.49415e+08	5.37056e+08	6.56122e+08	6.39783e+08	5.26176e+08	3.33266e+08	1.65052e+08	7.07965e+07	2.47237e+07	5.26471e+06	0	100351	136800
ENVPLTTHNFVRKTFFTLA	487	505	4	0	559.553	6	16	11.5797	11.7566	562.665	11.0864	1	0	2.11647	-0.0753515	1	0	0.0875936		0	216203	0	101375	0	255300	319689	112878	1.59681e+06	4.95223e+06	1.01241e+07	1.78363e+07	2.07891e+07	2.32176e+07	1.68588e+07	1.06128e+07	3.87602e+06	548017	59120.2	84162.4	0	148859	0
ENVPLTTHNFVRKTFFTLAF	487	506	2	0	1191.63	7	17	12.8988	13.3542	1197.85	10.9569	0.6	0					0.178822		3.06714e+06	4.41998e+06	7.93882e+06	3.92826e+06	3.17171e+06	401619	2.93145e+06	5.26183e+06	1.44038e+07	3.16239e+07	5.59236e+07	8.60778e+07	1.1259e+08	1.27795e+08	1.11042e+08	7.98879e+07	4.29833e+07	1.74799e+07	4.9799e+06	120052	9733.15	47139.5	68157.1	32122.4	198055
ENVPLTTHNFVRKTFFTLAF	487	506	3	0	794.758	7	17	12.8675	13.4804	798.945	11.0909	0.6	0					0.0767676		8.85347e+06	2.22475e+07	2.29624e+07	2.33943e+07	1.67558e+07	1.65786e+07	2.84112e+07	5.75515e+07	1.08027e+08	2.0575e+08	3.51579e+08	5.32633e+08	7.25223e+08	7.84385e+08	6.91797e+08	5.01159e+08	2.99638e+08	1.37533e+08	5.73977e+07	1.68883e+07	4.85319e+06	1.08201e+06	239044	472140	303288
FVRKTF	496	501	2	0	399.237	4	4	7.05723	7.55982	401.005	3.03933	1	0	2.40345	1.33376		1	0.069448		6.16897e+06	3.00676e+07	1.14263e+08	2.3533e+08	2.44827e+08	1.20911e+08	3.13418e+07	4.58443e+06	1.01062e+06
FVRKTFF	496	502	2	0	472.771	4	5	9.91427	10.1857	474.944	3.74191	0.6	0					0.0450588		3.36191e+06	2.95222e+07	1.1313e+08	3.39608e+08	5.44629e+08	4.99475e+08	2.4424e+08	7.41513e+07	1.57185e+07	351963
FVRKTFF	496	502	3	0	315.517	4	5	7.98057	11.0296	316.6	2.64701	0.5	0					0.403095		163090	3.08473e+06	1.10945e+09	9.13558e+07	1.59605e+08	2.63043e+08	6.46345e+07	1.48892e+07	1.21756e+08	31677.5
FVRKTFFTL	496	504	2	0	579.837	5	7	11.5015	12.0204	582.835	5.26072	1	0	2.36786	1.40421	1	0	0.0580387		0	681187	8.01277e+06	5.81307e+07	1.69895e+08	3.26911e+08	4.0112e+08	3.24664e+08	1.5884e+08	5.14231e+07	8.15184e+06	313973	0
FVRKTFFTL	496	504	3	0	386.894	5	7	11.5484	11.8534	388.888	5.24671	1	0	2.35928	0.478888	1	0	0.0634024		0	288428	243469	6.33383e+06	2.71284e+07	5.72821e+07	7.11233e+07	5.21903e+07	2.50485e+07	5.43423e+06	870939	0	1974.33
FVRKTFFTLA	496	505	2	0	615.356	5	8	10.9824	11.5953	618.71	5.93351	1	0	2.32566	1.81105	1	1	0.0528952		672056	1.09604e+06	1.31069e+07	5.97029e+07	1.87427e+08	4.30866e+08	7.00293e+08	7.69386e+08	5.73693e+08	2.65381e+08	8.57738e+07	1.78869e+07	1.73466e+06	0
FVRKTFFTLA	496	505	3	0	410.573	5	8	11.0137	11.3038	412.829	5.99162	1	0	2.3568	0.414349	1	1	0.0661418		0	133609	868378	5.55125e+06	2.14793e+07	5.06502e+07	8.65163e+07	9.81397e+07	7.48023e+07	3.18449e+07	1.00775e+07	2.52542e+06	0	0
FVRKTFFTLAF	496	506	2	0	688.89	5	9	12.9145	13.3279	692.598	6.53411	1	0	2.25844	0.94811	1	1	0.0383751		799129	2.97728e+06	1.32276e+07	4.1636e+07	1.15918e+08	2.66174e+08	4.80668e+08	7.14407e+08	7.06121e+08	4.82486e+08	2.33493e+08	8.27617e+07	2.15773e+07	2.28536e+06	0
FVRKTFFTLAF	496	506	3	0	459.596	5	9	12.8988	13.113	462.052	6.48819	1	0	2.23657	0.0858871	1	1	0.0684887		0	138822	6.64794e+06	4.37208e+06	1.30156e+07	3.73914e+07	6.41481e+07	8.68491e+07	9.88523e+07	6.35789e+07	2.95669e+07	9.66659e+06	1.12872e+06	58886.8	1.45189e+06
FTLAF	502	506	1	0	598.324	4	3	12.2713	12.7942	601.078	2.36788	0.4	0					0.0855382		9.03586e+06	8.67904e+07	2.49555e+08	3.09629e+08	1.5258e+08	3.58909e+07	2.69065e+06	217204
TLAF	503	506	1	0	451.255	3	2	9.63217	10.0451	453.092	1.55886	0.4	0					0.0524298		1.01972e+08	4.40692e+08	6.19417e+08	2.81244e+08	4.79958e+07	4.31185e+06
TLAFCDF	503	509	1	0	816.36	4	5	12.6005	12.7314	819.929	3.00069	0.4	0					0.361776		103229	1.06421e+06	1.21808e+06	6.06719e+06	9.80692e+06	2.25297e+06	300578	0	0	0
AFCDF	505	509	1	0	602.228	4	3	11.0296	11.4235	602.65	-0.0198186	0.4	0					0.0325678		5.59764e+08	2.47139e+08	5.2007e+07	3.35298e+06	131448	0	112654	0
FCDF	506	509	1	0	531.191	4	2	10.2929	10.9824	531.503	-0.0890137	1	1	-1.04523	2.14218		1	0.0205434		4.71263e+09	1.65662e+09	1.8927e+08	856554	62069.9	14211.1	260261
FCDFCRKLLFQGF	506	518	2	0	812.394	6	11					-1
CDFCRKLLFQGFRCQTCGYKFHQRCSTEVPLM	507	538	4	0	961.951	10	29					-1
DFCRKLLFQG	508	517	2	0	613.821	5	8					0
FCRKLLFQGF	509	518	2	0	629.842	5	8	11.9575	12.0204	631.966	3.39013	1	0	0.962532	-0.568369		1	0.257148		56608.9	0	1.2883e+06	3.61585e+06	3.62187e+06	2.45746e+06	1.16697e+06	195542	0	187974	0	129477	276820	0
CRKLL	510	514	2	0	316.699	4	3	7.26172	7.59615	317.901	1.9668	1	0	1.95654	0.606235		0	0.112597		6.84997e+06	4.38869e+07	8.79088e+07	7.89094e+07	2.96182e+07	3.9525e+06	99785	1.38339e+06
CRKLLF	510	515	2	0	390.233	4	4	9.99273	10.3501	391.23	1.45068	0.4	0					0.0381736		2.22911e+07	1.35835e+08	2.33688e+08	1.12197e+08	2.81033e+07	1.3407e+06	132700	0	29540.6
CRKLLFQG	510	517	1	0	964.54	5	6	8.93907	9.41747	967.82	2.63458	1	0	1.02827	1.22912	1	1	0.18362		268201	2.27319e+07	9.72974e+07	1.58821e+08	1.2602e+08	5.4295e+07	1.09767e+07	337359	168989	79646.8	0	0
CRKLLFQG	510	517	2	0	482.773	5	6	8.92333	9.4958	484.396	2.59959	1	0	1.00326	1.63611	1	1	0.0347886		9.19449e+07	7.027e+08	2.30263e+09	3.5181e+09	2.73581e+09	1.18919e+09	3.51661e+08	8.16737e+07	1.05259e+07	343744	225801	204934
CRKLLFQG	510	517	3	0	322.185	5	6	8.97053	9.33922	323.286	2.65861	1	0	1.04543	0.754421	1	1	0.0759689		3.353e+06	2.37677e+07	7.48016e+07	1.01763e+08	7.62148e+07	2.82401e+07	7.34079e+06	114286	46037	1.21416e+07	0	0
CRKLLFQGF	510	518	1	0	1111.61	5	7	11.4235	11.767	1114.82	2.45914	1	0	0.651852	0.645463	1	1	0.299488		0	1.44939e+07	5.39348e+07	7.84158e+07	6.38281e+07	2.6189e+07	4.28763e+06	0	0	0	29130.5	43360.4	186155
CRKLLFQGF	510	518	2	0	556.308	5	7	11.3298	11.9418	558.038	2.70817	0.6	0					0.0284929		7.12769e+07	5.94568e+08	2.01118e+09	3.44474e+09	3.10203e+09	1.54097e+09	5.37756e+08	1.53537e+08	2.67396e+07	2.28179e+06	228479	62637.3	123696
CRKLLFQGFRC	510	520	3	0	457.578	6	9	10.7787	11.0923	458.967	3.20365	0.5	0					0.123615		0	1.01435e+06	1.35743e+07	2.17406e+07	2.50572e+07	1.74936e+07	7.33556e+06	1.83953e+06	5.75571e+06	54946.4	0	669738	36569.1	30481.7	6733.32	8155.89
CRKLLFQGFRCQTCG	510	524	3	0	587.29	6	13	10.1961	10.5323	589.54	5.50569	0.6	0					0.271998		45150	77001.3	3.73746e+06	2.07815e+07	5.13294e+07	8.34024e+07	1.02241e+08	9.05876e+07	6.34323e+07	3.59715e+07	1.41618e+07	3.87893e+06	7.25815e+06	959629	187857	1.22575e+07	3.95063	1989.85	4.6246e+06	95510.2
CRKLLFQGFRCQTCGYKFHQRC	510	531	5	0	545.268	8	20	10.0712	10.1025	547.046	6.98254	1	0	0.642512	-0.705379		1	0.0828928		0	0	0	114249	0	661185	1.29729e+06	2.36967e+06	2.78367e+06	3.37603e+06	2.43497e+06	1.40614e+06	929050	137647	144547	183817	72730.2	62955.1	0	0	0	0	0	0	0	59505.3	0	0	0
CRKLLFQGFRCQTCGYKFHQRCST	510	533	4	0	728.353	8	22	9.92993	10.2221	730.891	8.14513	0.6	0					0.147283		247110	0	95852.4	321330	541216	3.48574e+06	9.08578e+06	1.83061e+07	2.87552e+07	4.46343e+07	4.50068e+07	4.46733e+07	3.20415e+07	1.89452e+07	1.08844e+07	3.05082e+06	826565	119931	106586	114018	134797	65157.6	0	0	104568	85329.8	350470	187661	0	0
CRKLLFQGFRCQTCGYKFHQRCSTE	510	534	4	0	760.613	8	23					-1
CRKLLFQGFRCQTCGYKFHQRCSTEVPLM	510	538	4	0	870.675	9	26	10.9667	11.6265	874.049	11.0669	0.6	0					0.0602465		18145.2	31847.9	21946.1	13665.6	6002.94	36616.1	214093	4.30907e+06	7.68709e+07	2.14133e+08	3.98112e+08	5.86276e+08	7.41957e+08	8.03355e+08	7.73458e+08	6.32341e+08	4.62499e+08	3.04326e+08	1.79162e+08	9.3476e+07	4.81255e+07	1.35119e+07	5.79447e+06	1.29687e+06	448300	106560	120094	639592	519571	109798
CRKLLFQGFRCQTCGYKFHQRCSTEVPLM	510	538	5	0	696.741	9	26	10.9667	11.361	699.388	10.8044	1	0	0.927317	0.865255	1	1	0.078812		224272	73736.1	281806	350739	1.62243e+06	2.00703e+06	8.8982e+06	2.40933e+07	4.56465e+07	8.25961e+07	1.34764e+08	1.87472e+08	2.31013e+08	2.50867e+08	2.45426e+08	1.95343e+08	1.43409e+08	9.14323e+07	5.28202e+07	2.90983e+07	1.12356e+07	4.2557e+06	508305	397876	73685.3	0	99468.5	0	5.36705e+06	189856
CRKLLFQGFRCQTCGYKFHQRCSTEVPLM	510	538	6	0	580.786	9	26	11.0296	11.1392	582.98	10.7361	1	0	0.916061	-0.366605	1	1	0.0618339		69528.2	121767	0	0	69531.8	42147.4	724139	2.16526e+06	3.84242e+06	6.54718e+06	1.24653e+07	1.80179e+07	2.02159e+07	2.32552e+07	2.2464e+07	1.82861e+07	1.27235e+07	8.18646e+06	4.76418e+06	1.65193e+06	765701	259839	94608	0	0	0	0	88549.9	0	0
CRKLLFQGFRCQTCGYKFHQRCSTEVPLMC	510	539	3	0	1194.9	9	27	11.2329	11.4547	1199.47	11.1515	1	0	0.916449	0.11913	1	0	0.273549		1.15034e+06	0	0	5.87541e+06	0	284599	2.84912e+06	1.4314e+06	3.72235e+06	8.23055e+06	9.50008e+06	1.68607e+07	2.20902e+07	2.7776e+07	3.05165e+07	2.76144e+07	2.32352e+07	1.7947e+07	8.3226e+06	3.90134e+06	630148	0	0	0	909733	0	482233	174441	0	7072.07
CRKLLFQGFRCQTCGYKFHQRCSTEVPLMC	510	539	4	0	896.427	9	27	11.2986	11.4859	899.842	11.1075	1	0	0.909463	-0.0302825	1	0	0.04672		0	112089	264725	1.02797e+06	2.38384e+06	5.9859e+06	8.92114e+06	1.56028e+07	1.99542e+07	3.55322e+07	5.16842e+07	7.32885e+07	9.35898e+07	1.44323e+08	1.19787e+08	1.1109e+08	8.88199e+07	7.39022e+07	4.37371e+07	2.43816e+07	1.1947e+07	3.97921e+06	2.24876e+06	285689	131593	458485	0	148646	342386	141202
CRKLLFQGFRCQTCGYKFHQRCSTEVPLMC	510	539	5	0	717.343	9	27	11.2986	11.361	720.103	11.2453	1	0	0.931342	-0.570821	1	0	0.069421		0	0	0	112272	0	767025	1.19397e+06	1.36108e+06	2.34939e+06	4.4257e+06	6.31717e+06	8.73639e+06	1.35095e+07	1.68094e+07	1.79855e+07	1.63799e+07	1.23648e+07	9.29978e+06	5.35065e+06	3.93971e+06	730590	215637	94471.6	0	543355	0	0	0	0	0
FRCQT	518	522	2	0	327.655	4	3	5.27885	5.34225	330.453	5.15008	0.4	1					0.455646		0	0	0	252547	0	181413	0	525080
FRCQTCG	518	524	2	0	407.67	5	5	6.19963	6.67592	409.077	2.21034	1	0	1.041	1.21997		0	0.267459		1.29689e+06	1.48326e+07	3.00336e+07	3.04547e+07	1.71932e+07	4.33602e+06	315158	3.7454e+06	0	191798	55735.2
FRCQTCGYKFHQRC	518	531	4	0	444.952	7	12	8.02747	8.07443	446.28	4.04648	1	0	0.591402	-0.637523		0	0.118177		0	516626	174960	653705	2.22267e+06	1.95975e+06	2.25629e+06	1.73392e+06	595012	199973	0	0	0	0	0	0	0	61868	0	5882.3
FRCQTCGYKFHQRCST	518	533	4	0	491.972	7	14					0
FRCQTCGYKFHQRCSTE	518	534	3	0	698.642	7	15	7.7934	7.9962	701.214	6.28156	1	0	0.941116	0.0367079		0	0.510398		0	95753.2	949298	3.66586e+06	1.44879e+07	2.42218e+07	3.83413e+07	4.71074e+07	4.00565e+07	3.27105e+07	1.89312e+07	8.09964e+06	2.43751e+06	331155	2.1559e+06	1.84023e+06	1.8408e+06	1.71155e+06	1.67848e+06	813730	254429	544241	300283
FRCQTCGYKFHQRCSTEVPLM	518	538	2	0	1267.58	8	18	9.86725	10.1389	1272.21	7.47779	1	0	0.926804	0.334451	1	0	0.371901		0	0	0	153821	191703	2.25024e+06	3.24286e+06	1.06874e+07	1.77775e+07	2.16884e+07	1.96842e+07	1.70509e+07	6.88743e+06	1.9448e+06	18204.4	0	0	0	0	0	0	0	0	0	0	0	0
FRCQTCGYKFHQRCSTEVPLM	518	538	3	0	845.39	8	18	9.77335	10.3656	848.536	7.65174	1	0	0.968239	1.72192	1	0	0.0714579		81913.8	236653	7.21775e+06	2.14305e+07	5.54051e+07	1.26653e+08	2.34204e+08	3.86434e+08	5.50682e+08	6.33597e+08	6.1232e+08	5.06714e+08	3.50831e+08	2.04505e+08	1.04792e+08	4.36186e+07	1.30661e+07	3.4618e+06	2.05854e+06	0	87921.8	4.70476e+06	646177	134655	1.05471e+06	690137	155494
FRCQTCGYKFHQRCSTEVPLM	518	538	4	0	634.294	8	18	9.86725	10.1181	636.645	7.61921	1	0	0.96049	0.244458	1	0	0.0396396		74272.4	0	1.31784e+06	3.683e+06	1.45775e+07	2.70106e+07	5.20244e+07	8.4776e+07	1.22228e+08	1.35226e+08	1.35044e+08	1.12338e+08	7.61544e+07	4.5552e+07	2.27777e+07	8.98056e+06	2.11079e+06	1.07735e+06	143069	0	60729.2	299813	0	0	0	0	0
FRCQTCGYKFHQRCSTEVPLMC	518	539	3	0	879.727	8	19	10.1961	10.4594	883.191	8.48428	1	0	1.06018	0.298252	1	0	0.178928		0	6213.88	348696	1.77953e+06	1.19944e+07	2.66943e+07	4.64485e+07	8.96506e+07	1.44967e+08	1.9398e+08	2.21671e+08	2.12005e+08	1.70837e+08	1.17673e+08	7.36951e+07	5.20432e+07	4.53526e+06	3.60086e+06	7.93963e+06	98220.4	0	4.74872e+06	210772	194017	206831	0	0	2507.39
FRCQTCGYKFHQRCSTEVPLMC	518	539	4	0	660.047	8	19	10.1337	10.4802	662.625	8.40175	1	0	1.04156	0.658587	1	0	0.0842225		1.08009e+06	0	471975	1.4509e+06	4.30594e+06	9.37952e+06	1.86629e+07	4.24726e+07	5.9903e+07	8.75859e+07	9.72271e+07	9.32889e+07	7.30602e+07	4.98486e+07	2.86813e+07	1.6244e+07	4.37164e+06	1.14705e+06	0	458930	246698	252916	84344.4	510819	85381.3	1.17166e+06	523375	0
RCQTCGY	519	525	2	0	415.668	5	5	6.15142	6.49993	416.963	1.98503	0.4	0					0.173173		328700	4.37357e+06	9.3256e+06	1.01452e+07	3.13733e+06	787413	0	373319	0	57869.8	78441.8
RCQTCGYKFHQRC	519	531	2	0	815.363	6	11	6.88073	7.24593	817.763	3.6472	1	0	0.567209	0.73935	1	0	0.237132		6658.69	387889	3.79363e+06	1.24057e+07	1.93332e+07	2.17364e+07	1.58154e+07	7.81873e+06	1.20674e+06	249691	210113	154035	5517.62	0	0	0	0	67098
RCQTCGYKFHQRC	519	531	3	0	543.911	6	11	6.84918	7.14103	545.592	3.88918	1	0	0.661528	0.421993	1	0	0.0832632		262820	8.46288e+06	1.82636e+07	3.73455e+07	5.74198e+07	5.82915e+07	4.73408e+07	3.37736e+07	1.31288e+07	4.4769e+06	1.04973e+07	136445	36593.5	301804	0	0	8481.36	0
RCQTCGYKFHQRCST	519	533	2	0	909.403	7	13	6.7703	6.88073	912.565	5.06618	1	0	0.8165	-0.362927	1	0	0.197242		0	0	60408.4	247230	1.69465e+06	2.84912e+06	3.31651e+06	2.89313e+06	1.81439e+06	437859	41270.8	0	0	0	0	0	0	72924.4	0	0	177263
RCQTCGYKFHQRCST	519	533	3	0	606.605	7	13	6.81762	7.02575	608.837	5.43989	1	0	0.939756	0.0597832	1	0	0.135719		47430.1	283069	3.60279e+06	8.2618e+06	1.59821e+07	2.3059e+07	2.80968e+07	2.35003e+07	1.71082e+07	8.67004e+06	3.94597e+06	513012	0	45182.4	323773	0	0	558359	0	31771.5	5.56181e+06
RCQTCGYKFHQRCST	519	533	4	0	455.205	7	13	6.75457	6.81762	456.803	5.1332	1	0	0.838602	-0.567937	1	0	0.214729		0	0	37792.5	113163	491937	1.07425e+06	1.56953e+06	922800	398875	151845	0	51098.9	84541	0	0	0	0	0	0	0	102507
RCQTCGYKFHQRCSTE	519	534	2	0	973.925	7	14	6.78607	7.10438	977.243	5.30903	1	0	0.771522	0.536504	-1	1	0.127939		0	152143	163167	387613	2.38673e+06	5.63765e+06	7.72556e+06	7.56675e+06	6.37681e+06	3.04978e+06	543969	103168	9970.46	0	0	189706	0	0	0	0	0	0
RCQTCGYKFHQRCSTE	519	534	3	0	649.619	7	14	5.56207	5.59347	654.99	14.7851	0.4	1					0.129922		0	0	0	0	0	0	0	0	0	0	0	141141	176494	249088	209984	1.02169e+06	1.17292e+06	846161	737077	399831	56418.8	0
RCQTCGYKFHQRCSTE	519	534	4	0	487.466	7	14					0
RCQTCGYKFHQRCSTEVPLM	519	538	2	0	1194.05	8	17	9.38093	9.7107	1198.41	7.04227	1	0	0.921738	0.586044	1	-1	0.174068		0	0	159656	517484	3.68645e+06	9.991e+06	2.0456e+07	3.20215e+07	4.1998e+07	4.44436e+07	3.72669e+07	2.57331e+07	1.38938e+07	4.01551e+06	388658	0	0	198753	95084.5	115327	0	0	0	0	227260	0
RCQTCGYKFHQRCSTEVPLM	519	538	3	0	796.367	8	17	9.11187	9.72637	799.26	7.00081	1	0	0.911281	1.81798	1	-1	0.0744243		9.12356e+06	3.33165e+06	2.07306e+07	6.27427e+07	1.141e+08	2.19189e+08	3.81379e+08	5.4832e+08	6.97584e+08	7.07299e+08	6.34309e+08	4.36233e+08	2.72035e+08	1.4708e+08	6.59475e+07	2.45657e+07	5.74505e+06	457009	638086	762321	0	186651	106280	101033	293328	0
RCQTCGYKFHQRCSTEVPLM	519	538	4	0	597.527	8	17	9.25592	9.48013	599.716	7.07606	1	0	0.93026	0.12937	1	-1	0.067418		0	303341	720650	4.08587e+06	1.0885e+07	2.44272e+07	4.47844e+07	6.48932e+07	8.31579e+07	8.36633e+07	7.29343e+07	5.08743e+07	3.00272e+07	1.53571e+07	5.16111e+06	2.03398e+06	237910	0	0	292671	0	329353	215769	0	6189.4	951955
RCQTCGYKFHQRCSTEVPLM	519	538	5	0	478.223	8	17	9.4279	9.49058	479.885	6.63193	1	1	0.818244	-0.569523	1	-1	0.24031		0	0	0	30708.3	169127	1.74902e+06	1.53601e+06	1.96335e+06	2.38307e+06	2.03712e+06	1.87984e+06	873113	286148	0	0	311152	0	0	0	0	156972	0	0	0	0	69531.8
RCQTCGYKFHQRCSTEVPLMC	519	539	3	0	830.704	8	18	9.63217	10.1493	833.959	7.96388	1	0	1.04259	1.39656	1	-1	0.0479004		0	98080.3	2.89054e+06	1.66769e+07	4.16373e+07	7.69954e+07	1.43053e+08	2.42741e+08	3.57066e+08	4.63345e+08	4.68079e+08	4.12252e+08	3.07784e+08	1.96872e+08	1.03076e+08	5.05916e+07	2.09697e+07	3.78534e+06	533891	394838	9286.98	242412	0	0	95333.6	0	0
RCQTCGYKFHQRCSTEVPLMC	519	539	4	0	623.28	8	18	9.85158	10.1025	625.709	7.91352	1	0	1.03059	0.244746	1	-1	0.0682125		164345	0	291338	497951	3.47398e+06	6.99262e+06	1.72957e+07	2.86214e+07	4.3165e+07	5.34104e+07	5.7592e+07	4.38393e+07	3.43783e+07	1.97726e+07	9.95611e+06	3.2069e+06	2.21587e+06	275346	0	121129	9286.78	107354	86288.5	95227.3	195373	78175.6	0
CGYKFHQRCSTEVPLM	523	538	2	0	949.939	7	13	9.53765	9.56912	953.253	5.2894	1	0	0.890122	-0.704586	1	0	0.171995		0	0	0	0	155188	614790	1.25238e+06	1.10643e+06	1.0707e+06	76291.2	6540.21	0	0	0	0	0	0	0	0	0	0
CGYKFHQRCSTEVPLM	523	538	3	0	633.629	7	13	9.44357	9.7107	635.877	5.4059	1	0	0.928543	0.315054	1	0	0.166169		0	1724.24	662797	3.67267e+06	1.04405e+07	2.0105e+07	2.68135e+07	2.7827e+07	2.19846e+07	1.32938e+07	4.3521e+06	1.34898e+06	52169.3	200887	199227	0	49042.8	244401	136187	0	373251
CGYKFHQRCSTEVPLMC	523	539	3	0	667.965	7	14	9.91427	10.0398	670.569	6.34814	1	0	1.08976	-0.297379		0	0.133848		0	0	64656.6	186811	1.72308e+06	4.19459e+06	6.55355e+06	1.00985e+07	1.02178e+07	7.79328e+06	3.8805e+06	1.98841e+06	662646	63517.8	3287.86	0	256555	265951	72540	137304	159022	14181.9
YKFHQRC	525	531	2	0	491.24	5	5	6.03917	6.49993	492.941	2.74183	0.4	0					1.29122		1.56184e+06	6.397e+06	1.56085e+07	1.00055e+07	6.8204e+06	369871	364062	1.45414e+06	3.07002e+06	2.61205e+06	962771
YKFHQRC	525	531	3	0	327.829	5	5	6.34273	6.40572	328.636	1.76147	1	0	0.656087	-0.568225	0	0	0.133061		342195	797276	1.62563e+06	1.1484e+06	448768	0	44264.1	41657.8	0	53283.9	70977.9
YKFHQRCST	525	533	2	0	585.28	5	7	5.9264	5.9264	586.519	1.71834	0.4	1					0		31721.5	0	0	0	0	0	0	17273.4	0	0	0	0	0
YKFHQRCSTE	525	534	2	0	649.801	5	8	6.11933	6.34273	651.921	3.40946	1	0	0.972896	0.125836		-2	0.201637		33102.5	206200	1.87746e+06	5.22172e+06	6.94086e+06	5.10126e+06	3.39596e+06	527890	188943	44826.8	1519.13	70033.3	2944.95	4470.63
YKFHQRCSTEVPLM	525	538	2	0	869.924	6	11	9.28717	9.67408	873.101	5.17443	0.6	0					0.164659		14865.6	87094.7	1.54936e+06	8.1248e+06	2.54252e+07	4.3943e+07	5.51089e+07	4.86885e+07	3.53129e+07	1.86631e+07	4.24523e+06	518249	583878	1902.91	282818	21612.6	452991	0
YKFHQRCSTEVPLM	525	538	3	0	580.285	6	11	9.28717	9.789	582.397	5.15686	1	0	1.15564	1.33051	1	-1	0.0873562		231580	892254	5.64677e+06	2.61344e+07	5.10797e+07	8.71428e+07	1.06275e+08	9.7116e+07	6.90986e+07	3.48661e+07	1.26555e+07	3.11012e+06	3.07127e+06	663281	629445	1.65106e+06	198702	0
YKFHQRCSTEVPLMC	525	539	3	0	614.621	7	12	7.08867	7.52867	619.102	12.1317	0.5	0					0.105056		0	50890	3.85957e+06	0	0	136796	0	134504	41984	2.1976e+06	1.77772e+07	6.24681e+07	1.38757e+08	2.06627e+08	2.18682e+08	1.4318e+08	4.31988e+07	1.04695e+07	1.4122e+06	732809
KFHQRC	526	531	2	0	409.708	4	4	4.61723	4.69785	410.776	1.59023	0.4	0					0.250869		101477	440943	868859	550083	93743.5	12232.1	0	27923.9	0
KFHQRCSTE	526	534	2	0	568.269	5	7					-1
KFHQRCSTEVPLM	526	538	2	0	788.392	6	10	8.7189	8.83942	791.48	5.10507	0.6	0					0.212386		0	0	676020	1.32848e+06	3.85962e+06	5.76643e+06	7.90729e+06	6.96231e+06	4.63233e+06	1.01215e+06	301847	0	628371	0	0	0	86172.7
KFHQRCSTEVPLM	526	538	3	0	525.931	6	10	8.7346	8.99677	528.001	5.14016	1	0	1.34949	0.293565	1	0	0.0742848		51511.7	721151	1.05061e+06	5.07257e+06	1.43183e+07	2.06118e+07	2.58182e+07	2.36324e+07	1.52639e+07	7.89456e+06	2.06388e+06	458618	257653	208040	119447	64926.1	124801
KFHQRCSTEVPLMC	526	539	2	0	839.897	6	11	9.45923	9.61642	843.347	5.70782	0.5	0					0.288335		0	0	90319.4	331436	577388	3.65499e+06	5.55718e+06	6.68247e+06	5.19593e+06	2.39699e+06	926620	0	63820.2	0	0	0	0	0
KFHQRCSTEVPLMC	526	539	3	0	560.267	6	11					-1
HQRCSTEVPLM	528	538	2	0	650.81	6	8	8.32757	8.35883	656.169	9.83144	0.4	1					0.333058		0	0	0	0	72065	0	0	124542	413531	1.1806e+06	980411	1.97233e+06	1.25275e+06	175600	570851
STEVPLM	532	538	1	0	776.386	4	4	8.6091	9.1432	779.172	2.26699	1	0	1.57558	1.47012		0	0.966537		5.41719e+06	1.89824e+07	4.25381e+07	4.09853e+07	2.54198e+07	1.09306e+07	3.34967e+06	895097	456476
STEVPLMC	532	539	1	0	879.395	5	5	9.80465	9.97703	883.156	3.11419	0.4	0					0.196362		0	228941	7.41486e+06	1.55315e+07	1.94704e+07	1.11114e+07	2.82376e+06	0	0	0	0
EVPLM	534	538	1	0	588.306	4	2	8.8604	9.27155	590.275	1.54907	0.5	0					0.175325		5.3797e+07	1.51709e+08	1.47121e+08	1.58264e+08	3.20316e+07	4.19136e+06	803766
EVPLMC	534	539	1	0	691.315	5	3	9.74203	9.77335	693.468	1.60605	1	0	1.44096	-0.705235		0	0.192864		299012	1.20441e+06	1.90468e+06	1.55019e+06	525610	0	0	0	0
VPLM	535	538	1	0	459.264	4	2	7.9962	8.65092	460.758	1.14498	1	0	1.6002	1.99198		0	0.293502		9.60519e+07	2.97671e+08	2.50779e+08	9.3165e+07	4.79142e+06	332883	1.40208e+06
VPLMC	535	539	1	0	562.273	4	3					0
CVNY	539	542	1	0	498.202	4	2	5.78263	6.30057	499.631	1.06908	1	0	1.4375	1.40017		1	0.0267287		1.68239e+08	5.69576e+08	5.46446e+08	9.78457e+07	4.75973e+06	164624	79797.9
CVNYDQL	539	545	1	0	854.371	4	5	8.65615	9.20387	858.176	3.24264	1	0	1.92622	1.52903	1	1	0.106709		2.65829e+06	3.4323e+07	1.23116e+08	2.68059e+08	3.23264e+08	2.15155e+08	7.11299e+07	1.50509e+07	230555	402278
CVNYDQL	539	545	2	0	427.689	4	5	8.67183	9.15365	429.376	2.81177	1	0	1.55674	1.24391	1	1	0.0864835		3.00628e+06	4.03487e+07	1.23331e+08	2.03413e+08	1.868e+08	9.24159e+07	2.39475e+07	2.564e+06	122707	394111
CVNYDQLDL	539	547	1	0	1082.48	5	7	10.3708	10.7891	1087.61	4.43067	1	0	1.85944	0.969022	1	0	0.104393		0	6.94975e+06	4.53158e+07	1.2469e+08	2.39665e+08	3.17776e+08	2.74289e+08	1.40717e+08	5.18298e+07	1.69601e+07	1.37489e+06	25166.3	8939.03
CVNYDQLDL	539	547	2	0	541.745	5	7	10.3553	10.8101	544.168	4.14614	1	0	1.68516	1.12702	1	0	0.0859949		1.03104e+07	6.36635e+07	2.03416e+08	4.81497e+08	8.17807e+08	9.76131e+08	7.49243e+08	3.73125e+08	1.27335e+08	3.44552e+07	812791	1.13839e+06	574940
VNYDQL	540	545	1	0	751.362	4	4	8.4057	8.8604	754.664	2.86271	0.4	0					0.114409		3.51687e+06	4.49393e+07	1.60018e+08	2.77313e+08	2.41773e+08	9.31128e+07	2.09518e+07	2.34141e+06	816016
VNYDQLDL	540	547	1	0	979.473	4	6	10.1961	10.6789	983.89	3.84516	1	0	1.89335	1.24802	1	0	0.145719		6.59287e+06	2.22277e+07	7.58121e+07	1.88027e+08	3.06786e+08	3.06617e+08	1.85913e+08	6.18978e+07	7.50807e+06	6062.11	0
VNYDQLDL	540	547	2	0	490.24	4	6	10.1961	10.6998	492.372	3.69212	1	0	1.78398	1.3388	1	0	0.0819571		7.72879e+06	4.795e+07	1.54365e+08	3.28509e+08	4.77781e+08	4.28217e+08	2.36272e+08	8.05843e+07	1.67592e+07	669517	6.11183e+06
YDQL	542	545	1	0	538.251	3	2	7.15152	7.3458	539.977	1.41197	0.4	0					0.265053		4.55125e+06	1.76906e+07	1.72927e+07	9.83219e+06	974645	280291
YDQLDL	542	547	1	0	766.362	4	4	8.51515	8.5621	772.122	5.31018	0.4	1					1.17454		0	0	0	0	222101	434818	386958	474417	0
DQLDL	543	547	1	0	603.298	3	3	8.7189	9.29757	605.241	1.60677	1	0	1.44199	1.66294		0	0.0454857		2.23695e+08	8.56101e+08	1.26235e+09	6.98556e+08	1.60511e+08	2.244e+07	2.34335e+06
[truncated: 21 more columns]
