# Supplementary material for: Unveiling the domain-specific and RAS isoform-specific details of BRAF kinase regulation
Source: eLife. 2023 Dec 27;12:RP88836. doi: 10.7554/eLife.88836 (PMC10752582; doi:10.7554/eLife.88836)
Supplement: Figure 2—source data 2. — Also applies to plots presented in Supplementary file 1; Figure 2—figure supplement 1 and Figure 2—figure supplement 2. [file elife-88836-fig2-data2.zip › Figure 2- source data 2/(BRAF-N3_BRAFN3-KD-15hr1.mzXML) ExMS2_FinalTable.xls]

## Sheet: Sheet1
Sequence	START	END	Charge	ModMass	Monoisotopic m/z	maxND	maxD	RT Range(start, unit: min)	RT Range(end)	Centroid m/z	Delta Mass	Flag#1:Skip-tests	Flag#2:Unimodality check	Flag#3:Back exchange prediction check	Flag#4:Elution RT width check	Flag#5:Unique peptide RT/deltaD consistency check	Flag#6:Common-end peptides centroid subtraction check	Flag#7:Centroid shift within RT range check	Flag#8:Data multiple assignment check	Isotopic Envelope Amplitudes(start from this column(the Monoisotopic) to nonzero end):
GSSHHHHHHGTKTEEGKL	2	19	2	0	1008.48	6	16	5.3061	5.85332	1010.92	3.72617	1	0	0.0577298	1.65001	1	1	0.0788506		4.81867e+06	4.93236e+07	1.85358e+08	4.36007e+08	6.66849e+08	7.16161e+08	5.57655e+08	3.15867e+08	1.37901e+08	4.53571e+07	1.05761e+07	1.49168e+06	235479	305187	92380.8	0	1.00681e+06	0	962979	0	109034	0	0
GSSHHHHHHGTKTEEGKL	2	19	3	0	672.656	6	16	5.29032	5.77535	674.296	3.76615	1	0	0.0667492	1.37821	1	1	0.0511249		8.28628e+07	3.94713e+08	1.44063e+09	3.55393e+09	5.74807e+09	6.02333e+09	4.8483e+09	2.72032e+09	1.2211e+09	4.20179e+08	1.27807e+08	2.99712e+07	4.35055e+06	53947.2	101773	0	0	79682.3	92827.2	91861.4	97662.1	86115.8	0
GSSHHHHHHGTKTEEGKL	2	19	4	0	504.744	6	16	5.29032	5.86892	505.981	3.79308	1	0	0.0728234	1.78718	1	1	0.0449686		2.0281e+07	1.08978e+08	4.24338e+08	9.86628e+08	1.62373e+09	1.79051e+09	1.42428e+09	7.99671e+08	3.52803e+08	1.23697e+08	3.5629e+07	7.80046e+06	1.35175e+06	0	77656.8	0	15821.2	109726	752783	0	8579.97	9687.44	848440
GSSHHHHHHGTKTEEGKL	2	19	5	0	403.997	6	16	5.29032	5.83773	404.985	3.78864	1	0	0.0718218	1.65088	1	1	0.0347292		1.05833e+07	7.73348e+07	2.84956e+08	7.13492e+08	1.16264e+09	1.27968e+09	9.86948e+08	5.68757e+08	2.48161e+08	8.87069e+07	2.38723e+07	4.23557e+06	148682	91024.4	0	0	60096.3	47584.8	0	116377	0	305856	99643.7
GSSHHHHHHGTKTEEGKLVIWINGDKGYNGL	2	32	3	0	1149.23	8	29					-1
GSSHHHHHHGTKTEEGKLVIWINGDKGYNGL	2	32	4	0	862.178	8	29					-1
GSSHHHHHHGTKTEEGKLVIWINGDKGYNGL	2	32	5	0	689.944	8	29					-1
VIWINGDKGY	20	29	1	0	1164.6	5	8	9.10662	9.34372	1169.29	3.96762	0.4	0					0.2558		7280.31	543845	286706	1.59877e+07	9.64027e+07	1.09836e+08	3.15227e+07	2.02547e+06	1.05508e+06	685435	0	0	405240	0
VIWINGDKGY	20	29	2	0	582.806	5	8	9.71798	9.90945	585.243	4.15931	0.6	0					0.584572		0	400823	6.83057e+06	2.60578e+07	3.9527e+07	3.13525e+07	1.51441e+07	4.63156e+06	301902	978295	278409	8.47935e+06	223252	1.34779e+06
VIWINGDKGYNG	20	31	2	0	668.338	5	10					0
VIWINGDKGYNGL	20	32	2	0	724.88	5	11	10.5049	11.1395	727.921	5.2049	1	0	0.924916	2.03166		1	0.22984		2952.98	1.03941e+07	5.83067e+08	1.45389e+09	3.16358e+09	4.62228e+09	4.75155e+09	3.52829e+09	1.86683e+09	7.87578e+08	3.1511e+08	2.24712e+08	2.5332e+08	2.90183e+08	2.7841e+08	1.08072e+08	1.41936e+07
VIWINGDKGYNGLAE	20	34	2	0	824.92	5	13	9.9872	10.3608	828.087	5.34751	0.6	0					0.479375		1.52411e+06	1.40536e+07	1.62424e+07	2.59144e+07	4.12457e+07	5.69553e+07	7.99697e+07	8.56213e+07	7.9041e+07	4.32526e+07	1.61584e+07	1.61798e+06	229896	1.3549e+06	518062	0	179897	1.18191e+06	2.3468e+06
VIWINGDKGYNGLAEVGKKFEKDTG	20	44	3	0	913.476	7	23					-1
VIWINGDKGYNGLAEVGKKFEKDTGIKV	20	47	3	0	1026.89	7	26					-1
VIWINGDKGYNGLAEVGKKFEKDTGIKV	20	47	4	0	770.421	7	26	11.5082	11.711	773.36	9.90288	1	0	0.591835	0.144541	1	1	0.162022		240017	114020	129750	0	315122	0	1.22316e+06	4.28146e+06	1.06236e+07	2.23706e+07	3.40102e+07	4.03755e+07	3.69792e+07	3.44642e+07	2.54906e+07	1.45502e+07	4.4985e+06	2.02604e+06	638131	0	1.49386e+06	0	21672.6	0	428488	72267.3	169407	0	133023	0
VIWINGDKGYNGLAEVGKKFEKDTGIKVTVEHPDKL	20	55	4	0	1000.29	9	33	10.8694	11.3989	1003.91	12.0547	1	0	0.535591	1.5725	1	1	0.16556		743290	1.41416e+06	5.1923e+06	6.81709e+07	2.94173e+06	7875.39	2.40192e+06	2.61504e+07	3.22478e+07	9.17131e+07	1.99138e+08	3.56615e+08	5.32289e+08	7.03097e+08	7.87591e+08	7.61099e+08	6.70195e+08	5.10269e+08	3.44355e+08	2.02227e+08	1.09481e+08	5.22079e+07	2.56702e+07	1.18537e+07	3.32372e+06	908556	43675.5	2.829e+06	42431.4	283085
VIWINGDKGYNGLAEVGKKFEKDTGIKVTVEHPDKL	20	55	5	0	800.434	9	33	10.9162	11.1498	803.463	12.7401	1	0	0.610538	0.279382	1	1	0.11566		1.10285e+06	1.23929e+06	1.88313e+06	2.1162e+06	1.88631e+06	2.72206e+06	1.1795e+06	4.52531e+06	1.77137e+07	4.99955e+07	1.09743e+08	1.87797e+08	2.74559e+08	3.53598e+08	4.30181e+08	4.19416e+08	3.53294e+08	2.72211e+08	1.75989e+08	1.1673e+08	5.90815e+07	2.98914e+07	1.34869e+07	5.39165e+06	1.87219e+06	1.87447e+06	1.0155e+06	293030	240808	11253.5
VIWINGDKGYNGLAEVGKKFEKDTGIKVTVEHPDKL	20	55	6	0	667.196	9	33	10.8539	11.1654	669.621	12.1468	1	0	0.545658	0.619799	1	1	0.133843		125105	4.29307e+07	97585.5	6.15873e+07	510541	4.23908e+07	2.17385e+06	2.46777e+06	1.20652e+07	4.96414e+07	7.14477e+07	1.51325e+08	2.31889e+08	3.01626e+08	3.72748e+08	3.52521e+08	2.99296e+08	2.33295e+08	1.67387e+08	1.04667e+08	5.28004e+07	3.01963e+07	9.80656e+06	5.32522e+06	2.66507e+06	2.03892e+06	543545	634789	150174	139889
VIWINGDKGYNGLAEVGKKFEKDTGIKVTVEHPDKL	20	55	7	0	572.026	9	33	10.9006	11.0721	574.154	12.4882	1	0	0.582996	0.00758794	1	1	0.0437353		0	92946.7	193112	42861.7	0	59520.5	609244	621446	4.33773e+06	1.28169e+07	3.3905e+07	5.46819e+07	8.91756e+07	1.16135e+08	1.2479e+08	1.34595e+08	1.23221e+08	9.89109e+07	7.6995e+07	3.4337e+07	2.09464e+07	7.41203e+06	3.77225e+06	2.98201e+06	6.55448e+06	863260	94153.1	87943.6	186716	0
NGDKGYNGLAEVGKKFEKDTGIKVTVE	24	50	3	0	966.173	7	25	9.81485	10.0027	969.292	7.65704	0.6	0					0.173164		4.53501e+06	3.56511e+06	8.22172e+06	1.18079e+07	2.56083e+07	2.06304e+07	2.58087e+07	4.33393e+07	5.09531e+07	6.68404e+07	7.6155e+07	7.33029e+07	6.08255e+07	4.41802e+07	2.60934e+07	6.81202e+06	2.56992e+06	95163.7	0	662904	0	0	1454.96	78545.5	80396.6	37998.7	337792	57848	1223.82	0
GLAEVGKKFEKDTGIKVTVEHPDKL	31	55	4	0	685.383	7	22					-1
LAEVGKKFEKDTGIKVTVEHPDKL	32	55	3	0	894.501	7	21	8.57365	8.70192	896.897	5.58919	0.4	0					0.430781		5.97843e+06	0	172458	209290	244378	1.78971e+06	6.60275e+06	1.18432e+07	1.18846e+07	9.54965e+06	5.71932e+06	2.63834e+06	0	0	0	319088	0	0	0	0	0	0	0	0	132438	0	0	0	0
LAEVGKKFEKDTGIKVTVEHPDKL	32	55	4	0	671.127	7	21					-1
LAEVGKKFEKDTGIKVTVEHPDKLEEKFPQVAATGDGPDIIF	32	73	4	0	1149.86	9	37					-1
LAEVGKKFEKDTGIKVTVEHPDKLEEKFPQVAATGDGPDIIF	32	73	5	0	920.091	9	37					-1
AEVGKKFEKDTG	33	44	2	0	654.843	5	10	5.4005	5.61932	656.527	2.60403	0.6	0					0.176675		86206.4	548955	1.05691e+07	1.67639e+07	1.33154e+07	5.30019e+06	1.03647e+06	71191.5	0	75106.8	0	0	0	0	0	96478.4
AEVGKKFEKDTG	33	44	3	0	436.898	5	10					0
AEVGKKFEKDTGIKV	33	47	2	0	824.967	5	13	7.90353	8.14267	827.129	3.34943	0.6	0					0.138067		0	877126	1.68407e+07	3.73807e+07	4.98719e+07	4.40659e+07	2.7604e+07	8.73821e+06	310960	105841	0	13300.6	0	235983	0	139838	0	0	0
AEVGKKFEKDTGIKV	33	47	3	0	550.314	5	13	7.91912	8.1842	551.769	3.39118	1	0	0.158688	0.416845	1	1	0.0649666		946949	4.60269e+06	2.71011e+07	5.85037e+07	7.68208e+07	6.57646e+07	3.91086e+07	1.74615e+07	5.63358e+06	962398	67320.5	0	332483	0	0	236021	0	268491	106412
AEVGKKFEKDTGIKVTVEHPDKL	33	55	4	0	642.856	7	20	8.07512	8.2932	644.904	6.66465	1	1	0.419877	0.211415	1	0	0.247146		0	379039	9.24195e+06	4.06265e+07	1.27693e+08	2.89491e+08	4.73527e+08	5.93371e+08	5.17002e+08	4.11469e+08	2.52014e+08	1.23949e+08	5.47725e+07	1.98329e+07	9.8584e+06	2.82438e+06	887010	659349	1.95082e+08	105142	179509	0	315387	0	0	0	526880	0
AEVGKKFEKDTGIKVTVEHPDKL	33	55	5	0	514.486	7	20	8.07512	8.48013	515.993	6.00669	1	0	0.301151	1.02847	1	1	0.0478003		272964	1.51372e+06	4.65838e+06	2.54448e+07	6.76507e+07	1.79499e+08	2.92353e+08	3.62175e+08	3.28749e+08	2.4972e+08	1.52342e+08	7.7244e+07	3.16215e+07	1.24803e+07	2.62166e+06	716748	635062	127084	0	790736	0	0	79079.5	398370	390304	136249	0	207385
AEVGKKFEKDTGIKVTVEHPDKL	33	55	6	0	428.907	7	20	8.02832	8.30878	430.181	6.12195	1	0	0.321949	0.484084	1	0	0.0863156		134600	65950.5	1.13664e+06	3.76153e+06	1.81893e+07	5.12531e+07	8.45411e+07	1.02906e+08	9.80246e+07	7.68645e+07	4.55248e+07	2.42788e+07	8.91463e+06	1.41222e+06	2.74906e+06	138799	68509.1	0	53338.7	0	1.78122e+06	0	128423	0	0	0	0	0
AEVGKKFEKDTGIKVTVEHPDKLEEKFPQVAATGDGPDIIF	33	73	4	0	1121.59	9	36	10.5049	11.212	1125.57	13.2403	1	0	0.544577	2.34876	1	1	0.109696		6.13675e+06	4.80126e+06	4.44264e+06	4.17068e+06	3.97744e+06	2.64992e+06	1.84941e+06	1.06397e+07	2.00094e+07	8.82053e+07	1.92023e+08	4.22955e+08	6.79181e+08	1.09219e+09	1.42915e+09	1.70356e+09	1.67373e+09	1.52775e+09	1.18606e+09	8.55526e+08	5.43645e+08	3.11556e+08	1.50667e+08	7.87175e+07	3.91326e+07	1.46776e+07	5.25152e+06	2.59071e+06	2.49929e+07	57105.3
AEVGKKFEKDTGIKVTVEHPDKLEEKFPQVAATGDGPDIIF	33	73	6	0	748.063	9	36	10.6141	10.7787	750.707	13.1819	1	0	0.538725	-0.0224981	1	0	0.0305789		0	248952	427207	270683	428471	0	172057	282474	1.04666e+06	1.43625e+07	3.17819e+07	7.0794e+07	1.09419e+08	1.93967e+08	2.39749e+08	2.80165e+08	2.84141e+08	2.62057e+08	1.87885e+08	1.44878e+08	8.20034e+07	5.27886e+07	1.76445e+07	9.68083e+06	2.43595e+06	1.18649e+06	2.04502e+06	619309	17386.9	350789
AEVGKKFEKDTGIKVTVEHPDKLEEKFPQVAATGDGPDIIF	33	73	7	0	641.34	9	36					-1
VGKKFEKDTGIKVTVEHPDKL	35	55	2	0	1184.67	6	18					-1
VGKKFEKDTGIKVTVEHPDKL	35	55	3	0	790.113	6	18	7.77895	7.9711	792.6	6.05084	1	1	0.430434	0.0980646	1	1	0.127112		0	0	250470	677279	8.88028e+06	1.89052e+07	3.06578e+07	3.85125e+07	2.82996e+07	1.79095e+07	2.10614e+07	3.42725e+06	152619	4.96827e+06	0	0	188074	0	0	0	0	0	0	0	0
VGKKFEKDTGIKVTVEHPDKLEEKFPQVAATGDGPDIIF	35	73	4	0	1071.57	9	34	10.5361	10.5829	1075.64	13.6995	1	1	0.671396	-0.537312		0	0.37457		0	0	0	0	0	0	0	0	0	0	0	924581	3.58058e+06	3.56807e+06	4.82647e+06	4.47227e+06	5.37462e+06	3.47154e+06	1.86145e+06	1.04759e+06	886645	0	0	0	1.07112e+06	0	317280	0	0	0
IKVTVEHPDKL	45	55	2	0	639.874	5	8	7.65448	7.68558	641.76	3.00936	0.4	0					0.427312		167709	0	718361	1.21113e+06	1.14379e+06	1.07562e+06	122320	0	0	0	0	127130	0	0
IKVTVEHPDKL	45	55	3	0	426.919	5	8					-1
IKVTVEHPDKLEEKFPQVAATGDGPDIIF	45	73	3	0	1065.23	8	24					-1
TVEHPDKL	48	55	1	0	938.494	4	5	6.5126	6.6065	942.235	3.19557	0.4	1					0.37808		0	350737	1.15347e+06	641154	529000	85501.5	216372	605498	75384.6	67840.5
TVEHPDKL	48	55	2	0	469.751	4	5	5.49438	5.52563	472.241	4.4343	0.4	1					1.33928		0	205961	0	0	0	3169.76	34134.6	60296.8	44093.8	128855
TVEHPDKL	48	55	3	0	313.503	4	5	6.403	6.62215	314.5	2.44595	0.4	0					0.142316		114193	3.20398e+06	1.19601e+07	1.01161e+07	3.27072e+06	2.43622e+06	20938.7	0	1.96557e+06	0
TVEHPDKLEEKFPQVAATGDGPDIIF	48	73	3	0	951.815	7	21					-1
TVEHPDKLEEKFPQVAATGDGPDIIF	48	73	4	0	714.113	7	21					-1
EEKFPQVAATGDGPDIIF	56	73	2	0	967.481	6	14	11.3677	12.0858	971.271	6.41897	0.6	0					0.106862		2.70779e+06	8.84413e+06	5.1179e+07	2.17827e+08	6.77344e+08	1.54673e+09	2.59745e+09	3.25133e+09	3.02209e+09	2.09477e+09	1.13332e+09	4.75454e+08	1.59799e+08	4.08364e+07	1.73843e+07	2.29669e+07	2.70614e+07	9.90201e+06	4.66287e+06	5.37373e+07	1.95637e+08
EEKFPQVAATGDGPDIIF	56	73	3	0	645.323	6	14	11.4145	11.992	647.762	6.15506	1	0	0.803923	1.78252	1	1	0.0826812		431914	886236	6.99231e+06	3.94572e+07	1.14208e+08	2.53904e+08	3.97723e+08	4.81587e+08	4.183e+08	2.68313e+08	1.35268e+08	5.67869e+07	1.02632e+07	2.50386e+06	544051	1.14044e+06	561368	71248.8	1.81333e+06	5.21489e+06	2.49002e+07
WAHDRFGG	74	81	2	0	473.22	4	6	7.85678	8.21535	474.703	2.39931	1	0	0.660423	0.825447	1	1	0.0629778		6.39042e+06	6.71571e+07	1.62724e+08	1.91558e+08	1.34806e+08	5.39385e+07	1.17842e+07	1.55923e+06	177078	0	312110
WAHDRFGG	74	81	3	0	315.816	4	6	7.87237	7.91393	316.76	2.26712	1	0	0.580914	-0.560113	1	1	0.10851		0	988242	3.64141e+06	4.62164e+06	2.30423e+06	581765	0	0	0	0	0
WAHDRFGGY	74	82	1	0	1108.5	5	7	8.98218	9.21565	1112.16	2.9843	1	0	0.755859	0.278654	0	1	0.25462		0	803578	1.91892e+07	3.98467e+07	4.04825e+07	2.26332e+07	4.40671e+06	0	415976	17722.8	235067	180238	0
WAHDRFGGY	74	82	2	0	554.752	5	7	8.93553	9.5934	556.232	2.28008	0.4	0					0.489175		1.01816e+07	5.46108e+08	2.4541e+08	4.29805e+08	4.03415e+08	2.21059e+08	1.03783e+08	2.08866e+07	3.99763e+06	462962	282838	267782	0
WAHDRFGGY	74	82	3	0	370.17	5	7	8.88885	9.40608	371.388	2.97405	1	0	0.750572	1.51896	0	1	0.0968777		343508	9.1886e+06	4.80647e+07	8.5137e+07	8.33603e+07	5.41297e+07	1.57348e+07	1.8624e+06	459063	1.254e+06	0	69402.2	325643
WAHDRFGGYAQSGL	74	87	2	0	782.868	5	12	9.46852	9.9872	786.484	6.29282	1	0	1.1098	1.52529	1	1	0.0879359		3.31705e+06	1.44108e+07	5.43815e+07	2.29529e+08	6.79395e+08	1.46786e+09	2.30475e+09	2.76206e+09	2.4556e+09	1.609e+09	8.20741e+08	3.47298e+08	1.31919e+08	4.13905e+07	9.45115e+06	5.23932e+06	186424	6.0015e+07
WAHDRFGGYAQSGL	74	87	3	0	522.248	5	12	9.48412	9.97163	524.619	6.17482	1	0	1.07431	1.38907	1	0	0.0606076		4.01104e+06	1.08873e+07	4.0731e+07	1.55595e+08	4.54239e+08	9.95739e+08	1.61868e+09	1.83435e+09	1.64273e+09	1.05243e+09	5.17389e+08	2.16411e+08	6.4059e+07	1.44777e+07	679153	459019	83928	87882.4
WAHDRFGGYAQSGLL	74	88	2	0	839.41	5	13	10.0806	11.1187	843.756	7.68099	0.6	1					0.597338		2.12198e+06	2.05089e+06	1.09926e+07	3.47994e+07	6.31393e+07	3.04387e+08	1.1273e+09	9.15542e+08	1.32367e+09	1.46304e+09	1.29702e+09	7.78182e+08	2.95359e+08	7.77862e+07	1.41344e+07	2.29187e+07	1.2569e+07	8.74428e+07	6.39157e+07
WAHDRFGGYAQSGLL	74	88	3	0	559.943	5	13	10.5049	11.1343	562.552	6.8183	0.6	0					0.161794		0	1.8142e+06	4.0177e+06	3.62168e+07	1.42623e+08	3.51429e+08	6.48672e+08	8.8452e+08	9.29147e+08	7.50573e+08	4.64026e+08	2.21846e+08	7.35281e+07	2.50234e+07	2.32968e+06	6.27537e+06	1.57168e+07	1.09717e+07	2.74496e+06
WAHDRFGGYAQSGLLA	74	89	2	0	874.929	6	14	10.3764	10.4425	878.681	6.44794	0.6	0					0.23829		6277.15	810.02	0	311818	2.38108e+06	3.87695e+06	4.33218e+06	7.12937e+06	6.51388e+06	6.84691e+06	3.87232e+06	1.22947e+06	157362	0	0	0	0	24013.1	0	0	0
WAHDRFGGYAQSGLLA	74	89	3	0	583.622	6	14	10.3141	10.4893	586.327	7.05909	0.6	0					0.265582		9649.56	71476.8	888017	806158	3.55856e+06	1.32556e+07	2.50126e+07	3.46523e+07	3.96042e+07	3.30363e+07	2.1511e+07	2.03447e+07	3.66945e+06	202796	174650	0	128784	0	388539	184088	265820
YAQSGL	82	87	1	0	638.314	4	4	6.5126	6.76303	641.504	2.81708	0.4	1					0.452972		2.80243e+06	1.70503e+07	4.16649e+07	4.91688e+07	2.67063e+07	4.58471e+06	204390	78402.7	1.50223e+07
YAQSGLL	82	88	1	0	751.398	4	5					-1
AQSGL	83	87	1	0	475.251	3	3	4.65458	5.43183	477.289	1.77816	0.4	0					0.0690137		2.74821e+07	1.48866e+08	2.3231e+08	1.48748e+08	3.27792e+07	2.34604e+06	108802
AQSGLL	83	88	1	0	588.335	3	4	8.07512	8.19458	590.902	2.23502	0.4	0					0.0835665		2.77694e+06	1.73561e+07	4.01039e+07	3.93516e+07	2.0226e+07	3.78548e+06	138737	33712.7
LAEITPDKA	88	96	1	0	957.525	4	6	6.5126	6.80992	961.713	3.63147	1	0	1.40156	0.557733	1	1	0.0840084		1.8524e+06	9.75431e+06	5.03656e+07	1.20337e+08	1.72185e+08	1.43869e+08	7.16878e+07	2.08138e+07	2.14232e+06	0	75209.9
LAEITPDKA	88	96	2	0	479.266	4	6	6.38733	6.95038	481.357	3.625	1	0	1.39767	1.71921	1	1	0.0286857		8.77358e+06	1.03269e+08	4.78859e+08	1.1539e+09	1.60022e+09	1.32617e+09	6.34248e+08	1.92841e+08	4.08125e+07	5.47126e+06	159141
LAEITPDKAFQ	88	98	2	0	616.83	5	8	8.60483	8.82657	619.712	5.02736	1	0	1.4852	0.227369		1	0.133106		0	0	466551	2.70465e+06	1.56939e+07	2.49577e+07	3.12932e+07	1.90586e+07	7.54196e+06	1.37551e+06	81999.8	0	0	120162
LAEITPDKAFQDKL	88	101	2	0	794.933	5	11	9.609	9.94055	798.422	6.03125	1	0	1.19603	0.707361	1	1	0.295508		289177	492603	422980	6.03459e+06	3.26845e+07	9.06892e+07	1.36386e+08	1.74449e+08	1.331e+08	8.00169e+07	2.60181e+07	6.20329e+06	1905.28	747027	579430	9293.9	557133
LAEITPDKAFQDKL	88	101	3	0	530.291	5	11	9.71798	9.79572	532.616	6.03006	0.6	0					0.0989348		0	0	123614	1.33975e+06	1.07669e+07	2.14586e+07	3.48725e+07	3.96408e+07	3.00996e+07	1.63289e+07	6.42739e+06	763147	293957	24192.6	131284	2.13183e+06	249517
LAEITPDKAFQDKLYPFT	88	105	2	0	1049.05	6	14	11.2431	11.5394	1053.16	6.92818	0.6	0					0.111346		0	624144	285039	302826	2.15407e+06	3.16773e+07	5.35527e+07	1.05999e+08	8.593e+07	1.14845e+08	5.03116e+07	4.68959e+07	7.20088e+06	2.28484e+06	800202	890332	180204	234775	0	176573	0
LAEITPDKAFQDKLYPFT	88	105	3	0	699.702	6	14	11.1965	11.5862	702.381	6.75146	0.6	0					0.069395		479265	93358.8	2.38367e+06	1.25538e+06	1.51192e+07	6.31705e+07	1.21115e+08	1.72568e+08	1.994e+08	1.63323e+08	1.08175e+08	5.34335e+07	2.08444e+07	5.38314e+06	587057	989016	1.1975e+06	778257	325416	88798.9	689078
LAEITPDKAFQDKLYPFTW	88	106	3	0	761.728	6	15	13.0254	13.3292	764.414	6.64258	1	0	0.815443	0.586143		1	0.039218		4.1605e+06	4.90634e+06	9.23216e+06	1.37594e+07	3.60667e+07	9.07815e+07	1.75141e+08	2.46499e+08	2.71901e+08	2.3871e+08	1.73193e+08	9.96342e+07	4.43339e+07	1.88463e+07	2.17333e+06	1.66386e+06	1.41478e+06	203005	502908	2.99472e+06	104837	296813
LAEITPDKAFQDKLYPFTWD	88	107	2	0	1199.6	7	16	12.3674	13.0045	1203.85	7.00954	0.6	0					0.28601		0	0	540587	9.01781e+06	6.02932e+07	1.71287e+08	3.3874e+08	5.07831e+08	6.47289e+08	5.41215e+08	4.3731e+08	2.46537e+08	1.57168e+08	7.46777e+07	3.1881e+07	6.51775e+06	2.21223e+06	207384	1.67362e+06	682193	293234	348441	628140	164912
LAEITPDKAFQDKLYPFTWD	88	107	3	0	800.07	7	16	12.3831	12.994	802.861	6.8917	0.6	0					0.0563469		793339	1.78816e+06	8.25151e+06	5.96071e+07	2.3046e+08	6.34529e+08	1.27097e+09	1.94581e+09	2.29523e+09	2.09019e+09	1.50553e+09	8.85431e+08	4.49352e+08	1.99687e+08	8.28018e+07	3.39095e+07	1.50864e+07	3.79446e+06	4.13705e+06	4.70589e+06	2.64166e+06	1.74478e+06	1.99776e+06	729954
LAEITPDKAFQDKLYPFTWDA	88	108	2	0	1235.12	7	17	12.4144	12.9575	1239.31	6.85737	0.6	0					0.12882		0	0	0	2.48784e+06	1.93669e+07	6.40374e+07	1.25396e+08	1.91755e+08	2.11711e+08	2.0562e+08	1.44148e+08	9.22649e+07	4.17705e+07	1.9577e+07	3.42345e+06	683447	143163	586212	0	802651	0	2.17703e+06	105186	131578	183379
LAEITPDKAFQDKLYPFTWDA	88	108	3	0	823.749	7	17	12.4614	12.9471	826.657	7.20189	0.6	0					0.102439		359199	527440	4.32574e+06	2.23865e+07	9.57499e+07	2.55686e+08	5.21361e+08	7.92164e+08	9.27497e+08	8.58725e+08	6.42625e+08	3.87351e+08	1.991e+08	9.22526e+07	1.94991e+08	1.53528e+07	6.08211e+06	7.1531e+07	543662	693066	4.21662e+06	328306	0	1.17921e+06	151241
LAEITPDKAFQDKLYPFTWDAVRYNGKL	88	115	3	0	1100.57	8	24	11.9451	12.634	1104.52	9.80286	0.6	0					0.11728		2.63579e+06	3.39439e+06	4.53747e+06	7.84005e+06	1.03082e+07	3.53655e+07	6.3001e+07	2.58826e+08	5.59414e+08	8.25335e+08	1.39075e+09	1.58352e+09	1.59889e+09	1.35596e+09	1.02041e+09	6.07381e+08	3.48628e+08	1.82644e+08	9.00005e+07	5.21887e+07	2.9362e+07	1.72425e+07	8.01686e+06	2.60702e+06	954797	173362	0	410620	0	0
LAEITPDKAFQDKLYPFTWDAVRYNGKL	88	115	4	0	825.683	8	24	11.9764	12.4458	828.632	9.77289	1	0	0.686837	1.30966	1	0	0.0807234		1.14728e+06	3.79494e+06	6.79183e+06	4.87548e+07	1.1282e+07	3.29564e+07	9.0971e+07	2.60525e+08	5.06389e+08	9.16096e+08	1.30348e+09	1.64437e+09	1.62202e+09	1.31778e+09	9.81956e+08	6.66565e+08	3.36153e+08	1.75394e+08	9.12004e+07	5.52188e+07	3.1701e+07	2.14223e+07	1.03252e+07	6.01017e+06	934774	338101	86152.6	235100	77516.4	0
LAEITPDKAFQDKLYPFTWDAVRYNGKL	88	115	5	0	660.748	8	24	11.992	12.3308	663.111	9.79173	1	0	0.68967	0.739123	1	0	0.0349789		65554	372106	696961	1.03073e+06	1.30725e+06	3.61036e+06	1.19744e+07	3.95097e+07	8.53266e+07	1.40695e+08	2.00283e+08	2.56201e+08	2.554e+08	2.17923e+08	1.54205e+08	9.50856e+07	5.36233e+07	2.44068e+07	1.34514e+07	4.97846e+06	2.48198e+06	1.55568e+06	734816	680563	1.10232e+06	150590	274100	0	0	82101
LAEITPDKAFQDKLYPFTWDAVRYNGKLIAYPIAVEA	88	124	3	0	1409.74	9	32					-1
LAEITPDKAFQDKLYPFTWDAVRYNGKLIAYPIAVEA	88	124	4	0	1057.56	9	32					-1
AEITPDKA	89	96	1	0	844.441	4	5	5.082	5.51002	848.131	3.20598	1	0	1.5313	1.129	1	0	0.169323		0	3.14385e+06	2.25602e+07	4.80077e+07	5.34829e+07	3.19094e+07	7.47106e+06	444007	0	0
AEITPDKA	89	96	2	0	422.724	4	5	5.03488	5.60372	424.577	3.22163	1	0	1.5426	1.74449	1	0	0.0589868		5.50529e+06	4.9495e+07	2.02821e+08	4.08283e+08	4.30752e+08	2.62687e+08	9.40765e+07	2.17363e+07	2.33162e+06	150238
AEITPDKAFQDKL	89	101	2	0	738.391	5	10					-1
AEITPDKAFQDKL	89	101	3	0	492.596	5	10	9.21565	9.32295	494.694	5.41882	1	0	1.17288	-0.272802	1	0	0.0883029		0	0	235667	502747	3.01081e+06	8.05749e+06	1.08908e+07	9.54574e+06	4.885e+06	1.7721e+06	79922.2	0	0	66288.1	186181	0
AEITPDKAFQDKLYPFT	89	105	3	0	662.007	6	13	11.0253	11.1809	666.672	12.7832	0.4	1					0.284852		142157	0	141926	109996	1.63529e+06	7.03485e+06	1.45946e+07	1.17313e+07	1.49296e+07	1.0258e+07	1.08644e+06	1.52489e+07	3.20784e+07	5.76774e+07	8.25866e+07	9.94669e+07	4.91418e+07	6.26539e+07	4.22725e+07	377168
AEITPDKAFQDKLYPFTW	89	106	2	0	1085.55	6	14	12.6497	12.8741	1088.81	5.17493	1	1	0.551263	0.23917	1	-1	0.382066		9.30966e+06	1.09525e+07	1.16956e+07	1.00842e+07	1.42221e+07	2.16003e+07	3.93787e+07	4.42151e+07	4.34633e+07	3.17487e+07	2.00341e+07	7.31284e+06	2.81617e+06	0	120231	0	0	0	126692	120306	332832
AEITPDKAFQDKLYPFTW	89	106	3	0	724.033	6	14	12.6967	13.0149	726.533	6.15453	1	0	0.803787	0.649011	1	0	0.0538415		1.68946e+06	2.76111e+06	3.06542e+06	8.04348e+06	2.39696e+07	5.28154e+07	9.55282e+07	1.23257e+08	1.15892e+08	8.7203e+07	5.29275e+07	2.34782e+07	7.65332e+06	5.03681e+06	488193	133806	433832	202092	183046	422628	78274.5
AEITPDKAFQDKLYPFTWD	89	107	2	0	1143.06	6	15	12.1171	12.5398	1146.92	6.31747	0.6	0					0.0717086		392913	354747	16010.7	5.94839e+06	3.3945e+07	9.38616e+07	1.63065e+08	2.27421e+08	2.16349e+08	1.74777e+08	1.02143e+08	5.44201e+07	1.95489e+07	4.71534e+06	174549	194789	0	125610	123428	311775	0	611319
AEITPDKAFQDKLYPFTWD	89	107	3	0	762.376	6	15	12.1171	12.5398	764.934	6.27322	1	0	0.726576	1.10584	1	-1	0.0355097		160523	966362	4.26287e+06	3.01913e+07	1.14137e+08	2.87354e+08	4.98615e+08	6.44879e+08	6.24904e+08	4.81357e+08	3.05026e+08	1.55683e+08	4.7824e+07	2.79735e+07	9.36974e+06	1.71942e+06	749834	320437	473563	0	323589	579426
AEITPDKAFQDKLYPFTWDA	89	108	2	0	1178.58	7	16	12.2735	12.5921	1182.98	7.35198	0.6	0					0.457072		0	0	112422	622420	9.29383e+06	3.01173e+07	5.70803e+07	7.31115e+07	7.36489e+07	6.03715e+07	3.86779e+07	1.96335e+07	1.06591e+07	2.18638e+06	1.13244e+06	178822	3.74309e+06	321086	1.75865e+07	671245	1.20756e+07	149807	601020	180852
AEITPDKAFQDKLYPFTWDA	89	108	3	0	786.055	7	16	11.9139	12.6654	789.366	8.48591	0.6	0					0.457749		154472	4.18566e+06	1.6764e+06	9.99379e+06	5.08665e+07	1.21078e+08	2.29876e+08	3.24723e+08	4.243e+08	6.4527e+08	7.49924e+08	6.6091e+08	4.98259e+08	2.84794e+08	1.46844e+08	6.21311e+07	1.05686e+07	1.48586e+07	1.22102e+07	1.1888e+06	1.08989e+07	8.8911e+06	1.73378e+06	2.28548e+06
AEITPDKAFQDKLYPFTWDAVRYNGKL	89	115	2	0	1593.82	8	23					-1
AEITPDKAFQDKLYPFTWDAVRYNGKL	89	115	3	0	1062.88	8	23	11.8201	12.3674	1066.63	9.30531	0.6	0					0.0675401		344699	1.14251e+06	25833.8	775373	1.23315e+06	1.43682e+07	5.68861e+07	1.53189e+08	3.0292e+08	4.76965e+08	6.48154e+08	6.7905e+08	6.32314e+08	4.57792e+08	3.1668e+08	1.74969e+08	9.12787e+07	5.08705e+07	2.29638e+07	1.04135e+07	8.96291e+06	2.78558e+06	1.13274e+06	725472	0	0	943148	0	0	176685
AEITPDKAFQDKLYPFTWDAVRYNGKL	89	115	4	0	797.412	8	23	11.8201	12.3204	800.247	9.38874	0.6	0					0.0451873		2.6378e+06	1.22389e+06	781031	1.03756e+06	0	1.2951e+07	4.49903e+07	1.21074e+08	2.08474e+08	3.89023e+08	5.1563e+08	5.65253e+08	5.04173e+08	3.87264e+08	2.49935e+08	1.43438e+08	7.81503e+07	3.99216e+07	1.8061e+07	1.02385e+07	4.22523e+06	1.02696e+07	390075	847145	3.22415e+06	1.92859e+06	75925.2	146389	2.17273e+06	112198
AEITPDKAFQDKLYPFTWDAVRYNGKL	89	115	5	0	638.131	8	23					-1
EITPDKAFQDKLYPFTWDAVRYNGKL	90	115	3	0	1039.2	8	22					0
EITPDKAFQDKLYPFTWDAVRYNGKL	90	115	4	0	779.653	8	22					-1
ITPDKAFQDKLYPFTWDAVRYNGKL	91	115	3	0	996.187	7	21	11.8983	11.9764	1000.07	9.8077	0.6	0					0.439468		0	0	0	0	0	0	0	1.46531e+06	4.24676e+06	5.86417e+06	8.01087e+06	7.23345e+06	6.20869e+06	3.46105e+06	756020	0	374160	0	0	302126	0	0	1.59002e+06	0	0	885772	0	0	753954
ITPDKAFQDKLYPFTWDAVRYNGKL	91	115	4	0	747.392	7	21					-1
FQDKLYPFT	97	105	2	0	579.795	5	6					0
FQDKLYPFTW	97	106	1	0	1344.66	5	7					-1
FQDKLYPFTW	97	106	2	0	672.835	5	7	12.8689	13.3292	674.039	1.54829	0.4	0					0.0411253		5.28511e+07	2.77704e+08	4.14531e+08	3.15309e+08	1.5821e+08	5.8616e+07	1.63834e+07	3.20332e+06	592462	705614	245230	307767	156214
FQDKLYPFTWD	97	107	1	0	1459.69	5	8	12.4144	12.566	1461.77	1.15579	0.4	0					0.285168		216018	6.12949e+06	1.11187e+07	7.40473e+06	451119	0	0	0	0	0	0	0	0	0
FQDKLYPFTWD	97	107	2	0	730.348	5	8	12.3831	12.6915	731.613	1.61028	1	0	-0.0563164	0.606322	1	0	0.0197852		1.43479e+08	6.83578e+08	1.07645e+09	8.66183e+08	4.69445e+08	1.85623e+08	6.62545e+07	1.8874e+07	1.39723e+07	126638	57421.7	58724.3	93740.8	0
FQDKLYPFTWDA	97	108	2	0	765.867	5	9	12.3361	12.6497	767.677	2.66026	1	0	0.284008	0.628977		-1	0.391554		4.14279e+07	1.94101e+08	3.20743e+08	2.71902e+08	1.59547e+08	6.75732e+07	2.31337e+07	1.50993e+07	1.31506e+06	4.17886e+07	1.09148e+06	7.23938e+07	76214.4	3.08988e+07	625307
FQDKLYPFTWDAVRYNGKL	97	115	2	0	1181.1	7	16	10.885	10.885	1182.37	1.06451	0.6	0					0.403621		1.99757e+06	2.66357e+06	2.40547e+06	2.74645e+06	1.32756e+06	1.02137e+06	0	0	0	0	0	0	0	431780	0	0	0	0	0	0	0	0	0	0
FQDKLYPFTWDAVRYNGKL	97	115	3	0	787.739	7	16	11.8358	12.2578	789.669	4.32466	0.6	0					0.191818		1.34831e+07	4.07094e+07	1.04007e+08	2.54755e+08	4.76372e+08	6.52326e+08	6.11947e+08	4.82494e+08	2.94395e+08	1.45969e+08	6.25099e+07	1.78616e+07	1.91996e+07	1.67216e+07	13114.4	9.6808e+06	8.76628e+06	116432	3.40517e+06	374647	202115	363010	406207	229774
FQDKLYPFTWDAVRYNGKL	97	115	4	0	591.056	7	16	11.8201	12.1796	592.531	4.43434	1	0	0.217465	0.829454	-1	1	0.0915338		118345	590215	8.05595e+06	3.2647e+07	7.06703e+07	1.0569e+08	1.0294e+08	7.23942e+07	4.30157e+07	2.1003e+07	6.71672e+06	3.77756e+06	1.2799e+06	1.02008e+06	202053	250942	59284.5	960915	63921.8	44754.3	0	1.55835e+06	44828.1	0
DKLYPFTWD	99	107	2	0	592.785	5	6	11.7733	12.0077	593.58	0.846503	0.4	0					0.184176		3.63257e+06	1.67387e+07	1.37223e+07	4.55951e+06	261146	240337	0	0	0	189745	64193.1	0
DKLYPFTWDAVRYNGKL	99	115	3	0	696.03	6	14					-1
YPFTWD	102	107	1	0	828.356	4	4	11.5394	11.7889	829.63	0.742862	0.4	0					0.11158		3.27799e+07	8.14749e+07	5.10274e+07	1.24193e+07	553262	0	204528	54409.3	285483
YPFTWDAVRYNGKL	102	115	2	0	865.438	6	12					-1
YPFTWDAVRYNGKL	102	115	3	0	577.295	6	12					-1
DAVRYNGKL	107	115	2	0	518.283	4	7	7.15313	7.6493	519.974	2.78258	1	0	0.651859	1.42688	1	0	0.0489801		6.80141e+06	1.21833e+08	4.53797e+08	7.58117e+08	6.17664e+08	2.94821e+08	9.69513e+07	2.00396e+07	2.64453e+06	53005	9580.6	147190
DAVRYNGKL	107	115	3	0	345.858	4	7	7.16873	7.56118	346.978	2.76053	1	0	0.640492	0.973546	1	0	0.0827622		428451	1.14254e+07	1.08845e+08	1.80439e+08	1.47816e+08	6.10279e+07	1.25843e+07	1.55692e+06	36010.4	0	67715.6	52888.8
AVRYNGKL	108	115	1	0	920.531	4	6	6.98155	7.48347	923.904	2.83156	1	0	0.92042	1.45201	1	0	0.14865		575042	3.06353e+07	1.45226e+08	2.561e+08	2.11679e+08	9.33693e+07	2.48868e+07	2.37251e+06	22614.2	22711.1	8554.24
AVRYNGKL	108	115	2	0	460.769	4	6	6.96597	7.57673	462.485	2.88995	1	0	0.955543	1.92778	1	0	0.0442611		5.74238e+07	5.51091e+08	2.02205e+09	3.37298e+09	3.03493e+09	1.50665e+09	4.60262e+08	1.04516e+08	1.6748e+07	1.14278e+06	0
VRYNGKL	109	115	1	0	849.494	4	5	6.80992	7.24675	852.712	2.71701	1	0	1.17837	1.16754	1	0	0.180492		117780	1.95539e+07	8.8484e+07	1.38291e+08	1.08321e+08	3.9878e+07	6.69737e+06	385258	0	96326.6
VRYNGKL	109	115	2	0	425.251	4	5	6.7943	7.40575	426.884	2.76654	0.6	0					0.0442839		1.92648e+07	2.59424e+08	8.99208e+08	1.46276e+09	1.17557e+09	4.76757e+08	1.25987e+08	1.96261e+07	3.6508e+06	163235
VRYNGKL	109	115	3	0	283.836	4	5	6.80992	7.19475	284.922	2.75515	1	0	1.2059	0.940255	1	0	0.0403088		1.0108e+06	3.01094e+07	1.29133e+08	2.03983e+08	1.60254e+08	6.40471e+07	1.61289e+07	552113	86694.4	0
RYNGKL	110	115	2	0	375.716	4	4	6.91918	7.24675	377.245	2.61815	1	0	1.57945	0.689951		0	0.117521		175699	8.37614e+06	2.62138e+07	3.40869e+07	2.18585e+07	9.29785e+06	1.4007e+06	717665	96892.3
IAYPIA	116	121	1	0	647.376	4	3	8.21535	8.73828	647.755	-0.025922	1	0	-0.813927	1.54387		1	0.0318173		1.58711e+09	5.77302e+08	1.22768e+08	1.43496e+07	563505	87667.4	0	185973
IAYPIAV	116	122	1	0	746.445	4	4	9.51535	10.0339	746.908	-0.004131	1	0	-0.786471	1.52457	-1	1	0.0685336		7.74807e+08	3.61994e+08	8.1778e+07	1.33329e+07	6995.38	59289.3	6714.42	104985	346851
IAYPIAV	116	122	2	0	373.726	4	4	8.53727	9.54657	374.31	0.700126	0.4	0					0.23111		4.62548e+06	4.80311e+07	1.09999e+06	4.52295e+06	293276	325833	107139	243631	0
IAYPIAVE	116	123	1	0	875.487	4	5	8.93553	9.3593	877.243	1.21771	0.4	0					0.653791		204349	1.54506e+08	1.21678e+08	3.61906e+07	8.54493e+06	5.39345e+06	445522	0	226288	48773.6
IAYPIAVE	116	123	2	0	438.247	4	5	8.84215	9.34892	438.801	0.569669	1	0	-0.371562	1.47321	0	1	0.072806		2.29572e+08	2.47534e+08	2.08736e+08	3.35685e+07	7.85872e+06	0	73072.5	616125	242723	0
IAYPIAVEA	116	124	2	0	473.766	4	6	9.01328	9.63497	474.286	0.46299	0.6	0					0.0277677		1.70862e+09	2.17685e+09	9.88121e+08	3.0644e+08	6.92323e+07	1.473e+07	5.52886e+06	1.33354e+06	311122	194774	0
IAYPIAVEAL	116	125	1	0	1059.61	4	7					-1
IAYPIAVEAL	116	125	2	0	530.308	4	7	11.0721	11.2224	531.017	0.767009	1	0	-0.3873	-0.0847827	1	1	0.148518		1.25394e+07	2.43377e+07	2.04501e+07	7.44895e+06	940253	0	89864.2	0	0	0	0	114326
VEAL	122	125	1	0	431.25	3	2	6.54392	6.5752	432.195	0.696342	0.4	0					0.0504844		3.62664e+06	9.93991e+06	2.5397e+06	63983.8	0	4172.56
VEALS	122	126	1	0	518.282	3	3	5.01917	5.30083	518.97	0.395109	0.4	0					0.187457		8.31302e+06	9.71593e+06	1.55165e+06	79541.4	125342	0	0
EALSL	123	127	1	0	532.298	3	3	7.9347	7.9815	538.013	5.41165	0.4	1					0.466525		0	0	0	17267.8	0	217394	624509
ALSL	124	127	1	0	403.255	3	2	8.58925	9.117	403.625	0.136553	1	0	-0.536336	1.56492		0	0.373628		4.30247e+08	1.78479e+08	2.19867e+07	290189	1.36881e+06	985616
ALSLIYNKDLLPNPPKTWEEIPAL	124	147	3	0	912.505	7	18	12.5241	12.7698	913.893	2.48741	0.6	0					0.0900402		3.87564e+06	9.51811e+06	3.54652e+07	7.11718e+07	7.33911e+07	5.61496e+07	3.45489e+07	1.54165e+07	3.35917e+06	1.19106e+06	94047.2	131206	407104	304733	0	136432	406176	96749.8	206580	0	0	488837	0	102861	204446	409116
LSLIYNKDLLPNPPKT	125	140	2	0	913.525	6	11	9.97163	10.2985	915.12	2.08101	1	0	-0.0999899	0.686964	0	0	0.170473		584808	1.28231e+07	5.97414e+07	7.74504e+07	5.70035e+07	2.45418e+07	2.74895e+06	429859	0	0	0	0	419433	275112	0	226099	305338	0
LSLIYNKDLLPNPPKT	125	140	3	0	609.352	6	11	9.9561	10.1273	610.233	1.53347	0.4	1					0.174599		7.87932e+07	2.28817e+07	7.1534e+07	9.4324e+07	7.08867e+07	3.53327e+07	1.24792e+07	1.66129e+06	1.63764e+06	900515	454454	0	432965	0	0	12037.4	90405.9	150011
LSLIYNKDLLPNPPKTW	125	141	3	0	671.379	6	12	11.4145	11.4769	672.547	2.26513	1	0	-0.101513	-0.468835		1	0.495613		292410	390935	2.1724e+06	3.01632e+06	1.96538e+06	609666	0	107328	0	0	0	73210.3	72122.5	0	84081.8	0	0	0	164093
LSLIYNKDLLPNPPKTWEEIPAL	125	147	2	0	1332.74	7	17	12.4614	12.8689	1334.71	2.30413	1	0	-0.293597	1.03925	1	0	0.482256		0	8.46316e+06	3.8297e+07	6.62338e+07	6.96085e+07	5.05961e+07	2.61928e+07	7.06376e+06	1.18745e+06	158453	317827	0	28281.6	147853	0	204274	175527	0	0	0	170760	0	285270	0	146582
LSLIYNKDLLPNPPKTWEEIPAL	125	147	3	0	888.826	7	17	12.3517	12.9471	890.19	2.45457	1	0	-0.261658	1.86047	1	0	0.0496961		1.96385e+07	1.70601e+08	5.33013e+08	9.2067e+08	9.6976e+08	7.2064e+08	4.12742e+08	1.96068e+08	7.65648e+07	2.4039e+07	1.043e+07	4.60107e+06	7.53548e+06	5.39847e+06	3.80408e+06	3.43187e+06	1.54471e+06	437053	355438	81462.6	110722	182536	0	187949	376017
LSLIYNKDLLPNPPKTWEEIPALD	125	148	3	0	927.169	7	18	11.2898	11.3521	930.1	7.09976	1	1	0.640741	-0.469563		-2	0.218436		0	194256	0	0	201266	180788	308530	6.34905e+06	6.12491e+06	7.10936e+06	5.84758e+06	3.16634e+06	0	704046	0	0	0	0	0	0	0	0	50996.2	0	0	0
LSLIYNKDLLPNPPKTWEEIPALDKELKAKGKSAL	125	159	4	0	984.058	9	29	11.4613	11.555	986.668	8.05532	1	0	0.219716	-0.332464	1	-1	0.118727		0	0	0	0	0	0	1.07618e+06	3.42502e+06	3.94944e+06	9.43221e+06	1.06597e+07	1.1385e+07	9.74757e+06	4.46547e+06	1.09592e+06	331775	0	0	0	0	0	0	0	0	0	27002.3	8969.82	9675.29	24190.7	29936.8
LSLIYNKDLLPNPPKTWEEIPALDKELKAKGKSAL	125	159	5	0	787.448	9	29					-1
LSLIYNKDLLPNPPKTWEEIPALDKELKAKGKSALM	125	160	3	0	1355.42	9	30	11.5706	11.8514	1358.95	8.04712	1	0	0.185313	0.485541	1	0	0.122042		0	0	0	0	0	0	917150	8.09047e+06	1.95734e+07	3.3854e+07	3.96611e+07	4.33519e+07	3.87122e+07	2.22134e+07	4.66065e+06	1.29977e+06	343409	0	0	0	0	0	0	0	0	0	0	0	0	0
LSLIYNKDLLPNPPKTWEEIPALDKELKAKGKSALM	125	160	4	0	1016.82	9	30	11.5238	12.0546	1019.65	8.79667	1	0	0.275483	1.57818	1	0	0.267027		155493	0	0	960830	437075	1.1864e+07	5.40449e+07	1.27064e+08	2.3113e+08	3.65883e+08	4.24094e+08	4.42459e+08	3.72185e+08	2.8338e+08	1.83686e+08	9.64734e+07	4.71734e+07	2.37083e+07	4.79406e+06	1.39793e+06	372819	2.13061e+06	1.03248e+06	2.34294e+06	9.34466e+06	2.38554e+06	1.11551e+06	1.75233e+06	3.01304e+07	8562.08
LSLIYNKDLLPNPPKTWEEIPALDKELKAKGKSALM	125	160	5	0	813.656	9	30	11.4926	11.8774	815.848	8.42768	1	0	0.231094	0.940328	1	0	0.102028		404155	0	131351	131284	4.47209e+06	7.85935e+06	3.02688e+07	7.27401e+07	1.37063e+08	2.06179e+08	2.41702e+08	2.57427e+08	2.13164e+08	1.53825e+08	9.81106e+07	5.65261e+07	2.50768e+07	1.06499e+07	2.02729e+06	981302	262665	1.09108e+06	1.6409e+06	1.3313e+06	930274	1.82705e+06	1.64969e+06	1.61541e+06	174088	0
LSLIYNKDLLPNPPKTWEEIPALDKELKAKGKSALM	125	160	6	0	678.214	9	30	11.555	11.8983	680.053	8.49967	1	0	0.239755	0.758646	1	0	0.0595361		172113	566190	68121.3	868975	531607	1.70018e+06	9.95254e+06	2.33104e+07	4.52989e+07	7.28233e+07	8.10986e+07	8.82464e+07	6.8521e+07	5.49474e+07	3.39816e+07	1.71425e+07	7.3459e+06	2.62863e+06	1.0033e+06	764393	349811	601351	894526	757758	466514	740001	280760	445248	179238	0
LSLIYNKDLLPNPPKTWEEIPALDKELKAKGKSALMF	125	161	5	0	843.07	9	31					-1
SLIYNKDLLPNPPKT	126	140	2	0	856.983	6	10	9.10662	9.51015	858.536	2.07151	1	0	-0.0351428	1.02199	-1	-1	0.186044		437452	2.38069e+07	4.92316e+07	7.4926e+07	4.54083e+07	2.70021e+07	1.19974e+06	456568	0	531000	0	233540	0	764013	176560	0	0
SLIYNKDLLPNPPKT	126	140	3	0	571.658	6	10	8.2932	8.55807	573.117	3.34377	1	0	0.42401	0.415898	-1	-4	0.0908469		64985.3	119141	92581.7	6.29749e+07	1.00009e+08	7.73193e+07	3.20369e+07	6.83461e+06	117183	0	0	119843	92540.3	0	0	102086	0
SLIYNKDLLPNPPKTWEEIPAL	126	147	2	0	1276.19	7	16	11.992	12.404	1278.01	2.07137	1	0	-0.315525	1.05863	1	-1	0.224306		168373	2.9928e+07	5.034e+07	9.30376e+07	8.25573e+07	6.11515e+07	2.75206e+07	4.95451e+06	506100	202837	0	364445	0	168226	0	145219	0	0	0	15621.1	0	18272.8	0	560318
SLIYNKDLLPNPPKTWEEIPAL	126	147	3	0	851.132	7	16	12.0702	12.5085	852.443	2.37187	1	0	-0.247745	1.17373	1	0	0.0329699		3.22883e+07	1.55185e+08	4.29483e+08	6.88236e+08	6.85176e+08	4.78861e+08	2.69559e+08	1.20379e+08	4.52285e+07	1.5607e+07	4.19383e+06	3.19692e+06	3.61235e+06	1.2119e+06	1.14474e+06	1.42387e+06	419400	9197.43	9.1475e+06	78466.1	0	1.0416e+06	0	120958
SLIYNKDLLPNPPKTWEEIPALDKELKAKGKSALM	126	160	3	0	1317.73	9	29	11.3521	11.4769	1321.32	8.32622	1	0	0.253428	-0.196239		0	0.149824		0	0	0	349522	0	0	0	3.58566e+06	9.46532e+06	1.44761e+07	2.13751e+07	2.15396e+07	1.61124e+07	9.84195e+06	4.70492e+06	1.16611e+06	30581.3	0	201578	330873	289213	219151	0	0	0	0	0	0	0	0
LIYNKDLLPNPPKT	127	140	2	0	813.467	5	9	8.51128	8.52687	814.021	0.12316	1	0	-0.733357	-0.673682		-3	0.0454858		6.25865e+06	5.64568e+06	3.89675e+06	1.60693e+06	129658	0	0	0	0	0	0	0	55378.7	0	0
LIYNKDLLPNPPKTWEEIPAL	127	147	3	0	822.121	7	15					-1
LIYNKDLLPNPPKTWEEIPALDKELKAKGKSALM	127	160	4	0	966.789	9	28					-1
LIYNKDLLPNPPKTWEEIPALDKELKAKGKSALM	127	160	5	0	773.633	9	28	11.2898	11.3989	775.817	8.50566	1	0	0.313561	-0.26508	1	0	0.130674		0	32650.9	0	0	0	164967	963244	5.74258e+06	1.23766e+07	1.50617e+07	2.07777e+07	2.06981e+07	1.72332e+07	1.18537e+07	6.45733e+06	3.39119e+06	424994	616313	0	412017	668292	0	0	0	44631.3	0	0	0	0	533175
IYNKDLLPNPPKT	128	140	2	0	756.925	5	8	7.88795	8.423	758.447	2.13158	1	0	0.178854	1.59683	0	-1	0.0534425		3.71824e+07	2.65244e+08	6.59822e+08	7.93583e+08	5.40341e+08	2.44757e+08	8.24988e+07	2.16135e+07	2.62644e+06	112088	0	822231	165161	487916
IYNKDLLPNPPKT	128	140	3	0	504.952	5	8	7.7167	8.22573	505.714	1.37326	0.4	0					0.17639		3.17013e+07	1.27851e+09	4.27149e+08	5.10175e+08	4.74758e+08	1.48647e+08	4.79669e+07	6.58055e+06	1.49515e+06	227678	899252	415028	0	392225
IYNKDLLPNPPKTW	128	141	3	0	566.979	6	9	9.90945	10.0339	568.015	2.06131	1	0	0.0438329	-0.197988		1	0.102232		93728.6	3.29239e+06	1.7186e+07	2.1267e+07	1.37038e+07	4.89189e+06	1.2828e+06	0	0	0	116736	0	0	203919	0	0
IYNKDLLPNPPKTWE	128	142	3	0	609.993	6	10					-1
IYNKDLLPNPPKTWEEIPAL	128	147	2	0	1176.14	7	14	11.4145	12.1171	1178.01	2.29647	1	0	-0.190754	2.32931	1	0	0.106637		1.72288e+07	1.99824e+08	5.53487e+08	8.82989e+08	8.19585e+08	5.68592e+08	2.86099e+08	1.15062e+08	2.82053e+07	7.24839e+06	1.02717e+06	1.21843e+06	494656	773603	862108	70050.1	564967	465039	257365	229440	0	1.08019e+06
IYNKDLLPNPPKTWEEIPAL	128	147	3	0	784.426	7	14	11.4145	12.1796	785.765	2.57293	1	0	-0.119487	2.60249	1	-1	0.207986		1.73504e+08	1.15025e+09	3.22998e+09	4.93833e+09	4.79666e+09	3.23805e+09	1.70135e+09	7.15998e+08	2.64277e+08	2.09883e+08	6.2749e+07	4.34108e+07	2.32916e+08	1.31632e+07	3.98326e+06	1.43252e+08	931420	1.90968e+06	2.35811e+07	1.68898e+06	953499	741445
IYNKDLLPNPPKTWEEIPALD	128	148	2	0	1233.65	7	15	11.2743	11.3521	1235.3	1.79641	0.6	0					0.271047		0	0	2.17005e+06	3.12193e+06	3.39619e+06	752112	0	0	0	0	0	0	0	0	0	0	0	0	0	0	0	0	0
IYNKDLLPNPPKTWEEIPALDKE	128	150	3	0	908.481	7	17					-1
IYNKDLLPNPPKTWEEIPALDKELKAKGKSAL	128	159	3	0	1207.34	8	26					-1
IYNKDLLPNPPKTWEEIPALDKELKAKGKSAL	128	159	4	0	905.758	8	26	10.6764	11.0409	908.357	8.20595	1	0	0.356292	0.851672	1	0	0.0914092		0	447769	0	1.39317e+06	0	1.52867e+06	1.34269e+07	4.09968e+07	7.51814e+07	1.12986e+08	1.3031e+08	1.13218e+08	8.79028e+07	5.29875e+07	3.24795e+07	1.11598e+07	3.74745e+06	763335	0	0	0	168222	307885	450398	0	0	0	510683	271855	212910
IYNKDLLPNPPKTWEEIPALDKELKAKGKSAL	128	159	6	0	604.174	8	26	10.8539	10.9006	606.012	8.83681	1	1	0.443858	-0.537457	1	-3	0.1674		0	197183	0	74888.3	0	0	272614	1.6985e+06	1.76247e+06	4.78157e+06	3.67744e+06	3.2181e+06	3.24828e+06	1.62805e+06	1.15768e+06	536096	192204	114160	0	0	167141	0	0	105382	115628	104266	183923	0	0	0
IYNKDLLPNPPKTWEEIPALDKELKAKGKSALM	128	160	3	0	1251.02	9	27	10.9474	11.3833	1254.54	8.22254	1	0	0.316323	1.16353	1	-2	0.115602		0	0	268082	0	607144	2.01618e+07	4.85317e+07	1.17848e+08	2.33503e+08	3.07909e+08	3.55781e+08	3.62152e+08	2.85318e+08	2.00512e+08	1.06518e+08	6.40918e+07	2.42157e+07	6.78633e+06	1.87475e+06	596401	0	270360	0	0	0	212315	0	0	0	31014.9
IYNKDLLPNPPKTWEEIPALDKELKAKGKSALM	128	160	4	0	938.518	9	27	10.8072	11.3365	941.219	8.46099	1	0	0.348195	1.57192	1	-1	0.0551413		3.19799e+06	0	1.31585e+06	2.58216e+06	3.19934e+07	1.13744e+08	3.43555e+08	7.89421e+08	1.37713e+09	1.97392e+09	2.38481e+09	2.30078e+09	1.87435e+09	1.39003e+09	8.21224e+08	4.56227e+08	2.27143e+08	1.03843e+08	4.27097e+07	3.05207e+07	2.53404e+07	2.9071e+07	2.40698e+07	2.45175e+07	1.8752e+07	9.72597e+06	2.13906e+06	879930	227087	0
IYNKDLLPNPPKTWEEIPALDKELKAKGKSALM	128	160	5	0	751.016	9	27	10.8539	11.1654	753.169	8.42424	1	0	0.343284	0.619799	1	0	0.0284448		163590	415927	1.64669e+07	2.22143e+06	1.1459e+07	5.41776e+07	1.53911e+08	3.15566e+08	6.04413e+08	8.67761e+08	1.03676e+09	1.01541e+09	7.98944e+08	5.58736e+08	3.65241e+08	1.99481e+08	9.84728e+07	4.27539e+07	2.37003e+07	1.27665e+07	1.14619e+07	1.23348e+07	8.42269e+06	5.44258e+06	7.91295e+06	2.56039e+06	1.43956e+06	895946	0	120200
IYNKDLLPNPPKTWEEIPALDKELKAKGKSALM	128	160	6	0	626.014	9	27	10.8539	11.3158	627.818	8.48153	1	0	0.350941	1.27725	1	-1	0.0881056		375447	134231	800215	334601	2.46145e+06	1.84669e+07	6.20238e+07	1.48166e+08	2.69261e+08	3.74841e+08	4.34845e+08	4.31856e+08	3.39547e+08	2.39634e+08	1.45175e+08	7.65892e+07	3.62181e+07	1.96303e+07	6.88638e+06	3.81854e+06	5.66918e+06	3.44639e+06	3.33027e+06	5.22075e+06	637892	354718	1.31941e+06	0	0	178421
IYNKDLLPNPPKTWEEIPALDKELKAKGKSALM	128	160	7	0	536.728	9	27	10.9006	11.1965	538.278	8.50951	1	0	0.35468	0.551395	1	-1	0.0806357		153858	87300.2	50513.5	0	438686	1.98504e+06	2.06066e+07	2.18679e+07	4.46492e+07	6.51701e+07	7.91986e+07	7.76766e+07	6.33833e+07	4.87953e+07	2.53528e+07	1.26007e+07	4.758e+06	1.32907e+06	450572	600865	221955	506718	513546	457671	46513.8	73576.5	81866.8	115689	0	240278
IYNKDLLPNPPKTWEEIPALDKELKAKGKSALMF	128	161	3	0	1300.04	9	28	11.867	11.8983	1303.51	7.94118	0.3	1					0.244728		0	0	1.76371e+06	0	0	183781	0	465620	2.27868e+06	2.90734e+06	3.29196e+06	3.37652e+06	3.29212e+06	2.48161e+06	1.02219e+06	813002	414920	0	0	0	0	9101.45	0	0	0	0	217291	0	0	0
IYNKDLLPNPPKTWEEIPALDKELKAKGKSALMF	128	161	4	0	975.285	9	28	11.5706	12.0858	978.134	8.94861	1	0	0.370655	1.51036	1	1	0.125188		155731	2.23627e+06	159166	1.56287e+06	0	4.56966e+06	1.59258e+07	5.59109e+07	1.16235e+08	1.95742e+08	2.51874e+08	2.77929e+08	2.60579e+08	2.03948e+08	1.42486e+08	8.21777e+07	4.29063e+07	1.81957e+07	5.0901e+06	1.50772e+06	1.7447e+06	695132	1.59148e+06	1.53977e+06	1.11499e+06	234852	653855	160822	40602.1	175088
IYNKDLLPNPPKTWEEIPALDKELKAKGKSALMF	128	161	5	0	780.43	9	28					-1
IYNKDLLPNPPKTWEEIPALDKELKAKGKSALMF	128	161	6	0	650.526	9	28	11.8358	11.867	652.565	9.78882	0.3	0					0.242514		0	0	228424	0	0	113984	113241	634282	1.33959e+06	2.66852e+06	3.96857e+06	4.11642e+06	3.47833e+06	2.81752e+06	2.18855e+06	1.19815e+06	624103	226187	0	88911.7	0	81576.8	0	138205	0	435780	80242.6	0	0	0
WEEIPAL	141	147	1	0	857.44	4	4	11.1809	11.9451	858.044	0.0765872	1	0	-0.713644	2.59856	1	1	0.215264		5.85592e+08	3.12906e+08	9.38985e+07	1.45357e+07	1.3564e+06	3.45568e+06	3.37473e+06	2.79851e+06	735962
WEEIPAL	141	147	2	0	429.224	4	4	11.2898	11.555	429.447	-0.0811599	1	0	-0.855969	0.417064	1	1	0.083141		3.84021e+07	2.00996e+07	3.58424e+06	50841.8	54475.5	0	0	0	0
WEEIPALDKELKAKGKSAL	141	159	3	0	709.4	6	16	10.0961	10.1273	713.917	12.2769	0.4	0					1.58025		15294	0	0	0	0	1.81358e+06	3.41937e+06	3.12498e+06	3.35164e+06	1.40271e+06	0	329971	0	379622	1.00591e+06	0	0	0	0	0	0	0	1.01572e+07
WEEIPALDKELKAKGKSALM	141	160	2	0	1129.12	7	17	10.392	10.4737	1132.03	4.40646	0.4	1					0.98501		0	9.42244e+06	93386.5	5.63281e+06	3.99527e+06	7.95051e+06	9.61501e+06	9.73187e+06	7.44984e+06	3.99474e+06	1.65247e+06	395680	2.4836e+06	8352.01	903815	12602.5	26947.5	0	8068.83	0	20635.1	0	0	0	0
WEEIPALDKELKAKGKSALM	141	160	3	0	753.08	7	17	10.2051	10.4893	755.429	5.61944	0.6	0					0.296148		1.43638e+07	2.31738e+07	3.60649e+07	8.2407e+07	1.58804e+08	2.26996e+08	2.69429e+08	2.6937e+08	2.03454e+08	1.39362e+08	7.71117e+07	3.7162e+07	1.69584e+07	8.20452e+06	1.54685e+06	549820	1.05866e+06	115633	24627.8	65358.2	2.51483e+07	250586	697377	3.80357e+07	76500.4
WEEIPALDKELKAKGKSALM	141	160	4	0	565.062	7	17	10.1584	10.4893	566.614	4.78267	1	0	0.232577	0.704593	1	-1	0.198705		5.33282e+06	1.20113e+07	1.04926e+07	3.38485e+07	6.6578e+07	1.03108e+08	1.08737e+08	9.56592e+07	6.91783e+07	4.24966e+07	2.09606e+07	1.0523e+07	5.27484e+06	1.49609e+06	2.10214e+06	262921	338903	818961	17379.5	272852	0	121313	0	155965	0
EEIPAL	142	147	1	0	671.361	4	3	9.32813	9.34372	671.929	0.173285	1	0	-0.574284	-0.673682		0	0.0743984		4.57784e+06	3.55363e+06	618974	0	0	0	30139.3	0
EEIPALDKELKAKGKSALM	142	160	3	0	691.054	6	16	8.93553	9.18448	697.07	16.7601	1	1	2.99766	0.346329		-22	0.0210983		0	564117	0	269778	1.26611e+06	770.638	243031	1.60152e+07	43431.6	0	3.80313e+07	0	0	3.34319e+07	1.46107e+08	5.30135e+08	1.21924e+09	1.94697e+09	2.14908e+09	1.75202e+09	1.15834e+09	5.65045e+08	2.44852e+08
DKELKAKGKSAL	148	159	2	0	644.385	5	10	5.51002	5.98893	646.784	4.05011	1	0	0.678925	1.35148	1	-1	0.0860656		0	2.67002e+06	4.11313e+07	1.14456e+08	1.83721e+08	1.84588e+08	1.35874e+08	6.77149e+07	2.5843e+07	5.86816e+06	291262	0	379321	0	151102	0
DKELKAKGKSAL	148	159	3	0	429.926	5	10	5.49438	5.93143	431.524	4.04737	1	0	0.677933	1.16849	1	-1	0.0520335		73181.9	3.06658e+06	3.88538e+07	1.1129e+08	1.74215e+08	1.84304e+08	1.33216e+08	4.7637e+07	2.49807e+07	6.43978e+06	6.26391e+06	29456.5	0	100398	0	69100.3
DKELKAKGKSAL	148	159	4	0	322.696	5	10	5.55688	5.81693	323.897	4.05599	1	0	0.681045	0.394845	1	-1	0.0672038		27942.5	122177	2.78434e+06	1.42151e+07	2.50364e+07	2.68747e+07	1.71271e+07	8.1919e+06	1.83988e+06	204679	79417	0	0	0	152372	0
DKELKAKGKSALM	148	160	1	0	1418.8	5	11	6.49695	6.6378	1423.23	3.5371	1	0	0.377732	-0.12616	1	-3	0.340683		0	0	719614	2.69379e+06	5.55348e+06	5.40067e+06	2.39276e+06	337962	0	0	0	0	0	0	0	0	0
DKELKAKGKSALM	148	160	2	0	709.905	5	11	6.35595	6.888	712.358	4.01221	1	0	0.53361	1.58372	1	0	0.0413716		1.34857e+07	1.26171e+08	5.57629e+08	1.38701e+09	2.31626e+09	2.4119e+09	1.81164e+09	9.80506e+08	4.3303e+08	1.68574e+08	5.56191e+07	1.67966e+07	3.59382e+06	263082	404895	192688	0
DKELKAKGKSALM	148	160	3	0	473.606	5	11	6.35595	6.888	475.251	4.04133	1	0	0.543164	1.58372	1	0	0.0345754		2.13769e+07	1.59874e+08	7.57509e+08	2.04565e+09	3.16468e+09	3.50557e+09	2.63744e+09	1.46714e+09	6.27439e+08	2.35776e+08	8.18515e+07	2.629e+07	5.48913e+06	634627	652703	60000.3	9135.16
DKELKAKGKSALM	148	160	4	0	355.456	5	11	6.38733	6.75258	356.684	4.01819	1	0	0.535574	0.854659	1	0	0.0194758		1.39592e+06	2.46903e+07	1.02228e+08	2.95918e+08	4.82895e+08	5.0687e+08	3.76839e+08	2.03958e+08	8.89619e+07	3.32386e+07	1.11936e+07	2.2797e+06	239002	0	0	0	0
DKELKAKGKSALMF	148	161	2	0	783.44	6	12					-1
DKELKAKGKSALMF	148	161	3	0	522.629	6	12	8.84215	8.88885	524.495	4.59309	0.6	0					0.0662687		0	99207.4	903819	5.37832e+06	1.21778e+07	1.41857e+07	1.61152e+07	1.04644e+07	5.55012e+06	1.81733e+06	336587	0	0	84670.7	0	0	0	0	102292
KELKAKGKSALM	149	160	2	0	652.392	5	10	6.26168	6.35595	654.503	3.38792	1	0	0.439941	-0.329769	1	0	0.134706		0	250095	3.70429e+06	7.21431e+06	8.09365e+06	6.97352e+06	3.75897e+06	1.22841e+06	319312	344255	131965	0	0	0	0	0
KELKAKGKSALM	149	160	3	0	435.264	5	10	6.47607	6.68475	436.628	3.25778	1	0	0.392974	0.170329	1	0	0.0680997		0	2.58088e+06	1.5325e+07	3.06484e+07	3.73393e+07	2.60058e+07	1.42559e+07	5.76334e+06	944689	286918	0	0	171960	43971.9	0	40827.9
LKAKGKSAL	151	159	2	0	458.303	4	7	5.25868	5.39528	460.017	2.89083	0.4	0					0.207645		42208.6	146435	1.47337e+06	3.70457e+06	3.4779e+06	1.15921e+06	94413.5	0	0	0	0	0
LKAKGKSALM	151	160	2	0	523.823	5	8	6.29313	6.46563	525.641	2.94884	0.6	0					0.0702276		198566	4.43033e+06	2.04804e+07	3.67981e+07	3.68679e+07	2.05905e+07	8.09227e+06	1.78279e+06	117254	0	50909.3	12814.6	0	0
LKAKGKSALM	151	160	3	0	349.551	5	8	6.34027	6.65345	350.646	2.59615	1	0	0.388431	0.627083	1	0	0.0707994		222648	9.1829e+06	2.57485e+07	4.07802e+07	3.19769e+07	1.63382e+07	4.03624e+06	562855	54404.8	1911.13	0	61018.1	0	0
MFNLQEPYFTWPLIA	160	174	2	0	935.466	6	11					-1
MFNLQEPYFTWPLIAA	160	175	2	0	970.984	6	12					-1
MFNLQEPYFTWPLIAADGGYA	160	180	2	0	1202.57	7	17					0
FNLQEPY	161	167	1	0	910.431	4	4	9.609	9.9872	911.733	0.745841	0.4	0					0.247601		4.54363e+07	1.18256e+08	7.51477e+07	2.0494e+07	1.93773e+06	3177.8	0	0	190390
FNLQEPY	161	167	2	0	455.719	4	4	9.54657	10.1636	456.427	0.858956	0.4	0					0.136855		6.43919e+07	1.92249e+08	1.25265e+08	4.14516e+07	4.77723e+06	2.97026e+06	172692	438891	560930
FNLQEPYFTWPLI	161	173	2	0	834.427	6	9					-1
FNLQEPYFTWPLIA	161	174	2	0	869.946	6	10	14.7453	15.0683	871.115	1.23025	1	0	-0.338753	0.669699		0	0.0159722		1.16594e+09	4.74794e+09	5.65179e+09	4.03293e+09	1.92669e+09	7.18038e+08	2.61116e+08	1.29277e+08	9.09749e+07	6.35995e+07	3.72044e+07	1.54485e+07	5.10841e+06	2.84323e+06	1.42748e+06	1.04129e+06	1.60111e+06
FNLQEPYFTWPLIAA	161	175	2	0	905.464	6	11	14.5414	14.7035	906.829	1.58213	1	0	-0.263666	-0.0332795		0	0.540436		1.01293e+07	4.56401e+07	5.84261e+07	4.19519e+07	1.9548e+07	7.71666e+06	2.31193e+06	1.30278e+06	561600	3.06251e+06	687765	1.70211e+06	773512	490330	363925	497388	843925	397478
FNLQEPYFTWPLIAADGGY	161	179	2	0	1101.53	6	15					-1
FNLQEPYFTWPLIAADGGYA	161	180	2	0	1137.05	6	16	13.2453	13.4028	1145.91	16.3012	1	0	2.89414	-0.0532398		-5	0.225583		0	0	0	0	0	0	0	0	0	0	0	0	106907	671187	1.02307e+06	5.2355e+06	8.22394e+06	1.54521e+07	1.56403e+07	1.15895e+07	5.48372e+06	1.86014e+06	634356
FNLQEPYFTWPLIAADGGYAF	161	181	2	0	1210.58	7	17					0
NLQEPY	162	167	1	0	763.362	4	3	7.43685	7.45238	764.56	0.748066	0.4	0					0.227366		0	846033	203985	0	0	0	0	0
NLQEPYFTWPLI	162	173	2	0	760.893	5	8					-1
NLQEPYFTWPLIA	162	174	1	0	1591.82	5	9	14.226	14.3155	1593.71	0.900527	0.4	0					0.529304		358682	4.09711e+06	4.77212e+06	1.96426e+06	152560	0	0	0	213228	0	0	0	0	0	0
NLQEPYFTWPLIA	162	174	2	0	796.411	5	9	14.1471	14.5571	797.512	1.20455	1	0	-0.299725	1.05055	1	0	0.0265183		2.12167e+08	8.01357e+08	9.21305e+08	5.84391e+08	2.60499e+08	9.64023e+07	3.20095e+07	1.94109e+07	1.1919e+07	6.47898e+06	2.42809e+06	1.12787e+06	591410	1.15901e+06	953562
NLQEPYFTWPLIAA	162	175	2	0	831.93	6	10					-1
NLQEPYFTWPLIAADGGY	162	179	2	0	1028	6	14					-1
NLQEPYFTWPLIAADGGYA	162	180	2	0	1063.52	6	15	11.4457	11.6174	1070.96	13.574	0.5	0					0.166076		68050.1	0	0	0	0	16609.4	0	543606	0	0	0	265157	9.25031e+06	2.72022e+07	5.08575e+07	5.28956e+07	4.41943e+07	1.66528e+07	4.81265e+06	194924	524216	629290
FTWPLIA	168	174	1	0	847.471	4	4	13.1353	13.6562	847.882	-0.136969	1	0	-0.906322	1.53491		1	0.142472		7.1165e+08	3.16161e+08	4.57796e+07	5.50228e+06	2.54596e+06	524727	475202	510820	60919.1
AADGGYAF	174	181	1	0	771.331	4	6	8.01272	8.01272	775.966	4.17428	0.4	0					0		0	0	0	159363	585671	776368	230265	0	0	0	0
AADGGYAFKYENGKYDIKDVGVDNAGAKAGLTF	174	206	4	0	857.172	8	31	10.1273	10.4114	862.229	18.1821	0.6	0					0.306338		1.12136e+06	908855	1.72711e+06	1.65742e+06	1.04767e+06	1.27027e+06	193052	371642	445692	174233	0	231128	0	453977	1.66534e+06	7.98105e+06	1.84186e+07	2.80554e+07	3.78518e+07	4.626e+07	5.10388e+07	4.12945e+07	3.53216e+07	2.54061e+07	1.60331e+07	4.79151e+06	2.0665e+06	41042.5	865579	314093
ADGGY	175	179	1	0	482.188	3	3	3.87998	5.00348	484.022	1.5636	1	0	1.09824	4.16886		1	0.302303		2.37832e+07	9.92789e+07	1.35007e+08	6.76363e+07	9.89327e+06	436811	56460
ADGGYA	175	180	1	0	553.225	3	4	4.038	4.92478	555.705	2.16943	1	0	1.1746	3.1342		-1	0.121275		2.92594e+07	1.81333e+08	3.56645e+08	3.4312e+08	1.51041e+08	3.01812e+07	3.0888e+06	1.51127e+06
ADGGYAFKYENGKY	175	188	2	0	791.862	5	12	8.48013	8.87328	796.286	7.89116	1	0	1.59049	0.976606	1	0	0.0961262		120649	0	0	0	2.48387e+06	1.92174e+07	6.11032e+07	1.19239e+08	1.75501e+08	1.90871e+08	1.561e+08	8.6283e+07	3.97881e+07	8.02357e+06	2.99602e+06	332462	1.12356e+06	1.74525e+06
ADGGYAFKYENGKY	175	188	3	0	528.244	5	12	8.4957	8.70712	531.216	7.95774	1	0	1.61052	0.182276	1	0	0.0578708		136440	0	0	475471	1.02571e+06	1.44819e+07	3.95209e+07	7.58237e+07	1.15121e+08	1.22938e+08	1.01511e+08	6.6815e+07	2.96706e+07	8.69491e+06	592019	420986	1.35526e+06	488390
ADGGYAFKYENGKYDIKD	175	192	2	0	1027.48	6	16	8.58925	8.71752	1033.47	10.7442	1	0	1.64071	-0.18116	1	-2	0.274594		0	0	0	0	0	0	0	0	1.11599e+06	4.04823e+06	9.19814e+06	1.14748e+07	1.26094e+07	1.10175e+07	5.77572e+06	1.98859e+06	400989	118005	0	0	606622	403067	220361
ADGGYAFKYENGKYDIKD	175	192	3	0	685.322	6	16					-1
ADGGYAFKYENGKYDIKDVGVDNAGAKAGL	175	204	3	0	1036.18	7	28	9.29357	9.609	1042.23	16.3101	1	1	1.31948	0.636918	0	0	0.417099		0	397881	0	193742	1.74305e+07	529.504	0	7.00835e+07	6151.25	439.889	8.11543e+07	471467	6.23972e+06	6.64204e+07	4.73326e+07	8.85984e+07	1.55447e+08	1.92391e+08	2.29214e+08	2.39307e+08	2.27984e+08	1.86843e+08	1.32828e+08	8.54966e+07	4.58059e+07	2.61979e+07	1.2761e+07	4.8042e+06	7.56226e+06	4.23465e+06
ADGGYAFKYENGKYDIKDVGVDNAGAKAGL	175	204	4	0	777.383	7	28	9.71798	9.86148	784.539	26.7831	1	0	2.66936	-0.114577	0	-15	1.07588		1.5412e+07	189.262	208244	6659.02	1.80086e+06	0	0	0	3588.38	243013	242999	0	0	0	240880	290889	2.00852e+06	2.90371e+06	3.46037e+06	2.14662e+06	5.57129e+06	1.67359e+07	1.28201e+07	1.74612e+07	4.42389e+07	6.69225e+07	2.96785e+08	7.6777e+08	8.21618e+08	7.50454e+08
ADGGYAFKYENGKYDIKDVGVDNAGAKAGLTF	175	206	4	0	839.412	8	30	10.065	10.5829	844.799	19.5386	1	1	1.56772	1.52202		-5	0.777283		865346	339474	182522	432859	4.70358e+06	0	486138	446922	7.14131e+06	0	8.69793e+06	2.49995e+06	4.64756e+07	5.75331e+07	1.54388e+08	2.41128e+08	4.56955e+08	6.05109e+08	7.74166e+08	8.27034e+08	8.59978e+08	7.45911e+08	5.79061e+08	3.8522e+08	2.43524e+08	1.2341e+08	7.1931e+07	2.2797e+07	1.96759e+07	1.41611e+07
ADGGYAFKYENGKYDIKDVGVDNAGAKAGLTFL	175	207	3	0	1156.58	8	31	10.9318	11.3054	1162.86	16.7856	0.6	0					0.156888		52305.6	310738	566756	231190	607586	252746	1.18979e+06	0	0	3.51858e+06	0	195417	1.31203e+07	1.5853e+07	4.16309e+07	8.62055e+07	1.33393e+08	1.78781e+08	2.3203e+08	2.47034e+08	2.25131e+08	1.98007e+08	1.29018e+08	6.26708e+07	8.3268e+06	0	0	0	0	0
ADGGYAFKYENGKYDIKDVGVDNAGAKAGLTFL	175	207	4	0	867.683	8	31	10.963	11.2276	872.341	16.5476	0.6	0					0.0504025		0	353.205	37930.7	191205	474347	786404	701635	235265	364139	174916	1.31404e+06	2.98479e+06	5.82398e+06	2.22505e+07	5.42123e+07	1.04084e+08	1.68612e+08	2.3195e+08	2.96366e+08	3.03266e+08	2.76988e+08	2.18274e+08	1.29072e+08	4.0714e+07	0	0	0	0	0	0
DGGYAFKYENGKYDIKDVGVDNAGAKAGLTF	176	206	4	0	821.653	8	29					-1
YAFKYENGKYDIKDVGVDNAGAKAGL	179	204	3	0	936.14	7	24					0
AFKYENGKY	180	188	2	0	560.277	5	7	7.43685	7.77895	562.984	4.72479	1	0	1.65319	0.753474		-1	0.136725		261767	146057	836415	1.5905e+07	5.03874e+07	7.47586e+07	7.15729e+07	4.07098e+07	1.10726e+07	836779	0	0	165421
AFKYENGKYDIKD	180	192	2	0	795.894	5	11	7.10633	7.48347	802.806	12.8672	0.4	1					0.185682		403795	1.01342e+06	107760	249364	0	0	206485	3991.62	0	0	616872	3.65124e+06	1.87634e+07	4.3286e+07	5.01787e+07	4.24856e+07	1.60117e+07
AFKYENGKYDIKD	180	192	3	0	530.931	5	11	6.84118	7.45238	535.511	12.7816	0.4	1					0.147762		0	128994	212544	0	405545	0	175916	638700	339765	1.00502e+06	1.32115e+06	1.05101e+07	4.34056e+07	5.32079e+07	1.11579e+08	8.8827e+07	2.03791e+06
AFKYENGKYDIKDVGVDNAGAKAGL	180	204	3	0	881.785	7	23	8.77983	8.98218	887.107	14.395	0.4	1					0.119659		0	0	0	0	0	216843	0	0	0	0	1.67477e+06	4.63935e+06	1.77115e+07	3.41382e+07	5.91986e+07	5.30581e+07	5.04852e+07	8.57881e+07	2.68353e+07	1.6588e+07	2.99541e+07	681932	215011	1.96234e+06	0	0	0	0	0	594675
AFKYENGKYDIKDVGVDNAGAKAGL	180	204	4	0	661.591	7	23	8.77983	8.93553	665.484	14	1	1	1.41402	-0.061253	1	-1	0.188111		0	231499	0	1.67186e+06	0	0	0	2.50939e+06	0	0	705684	4.38247e+06	5.2765e+06	1.35941e+07	1.92023e+07	2.39511e+07	2.32062e+07	1.70159e+07	1.19217e+07	1.90623e+07	1.83636e+06	0	113660	1.40848e+06	0	0	0	670097	0	0
AFKYENGKYDIKDVGVDNAGAKAGLTF	180	206	3	0	964.491	7	25	9.81485	10.0339	969.607	13.6172	0.6	0					0.161541		468349	348819	1.67151e+06	0	0	0	0	0	0	0	0	1.00281e+07	4.4987e+07	5.38811e+07	7.11061e+07	8.15496e+07	7.81822e+07	6.50255e+07	4.68414e+07	2.69883e+07	6.80454e+06	2.56992e+06	11367.5	0	662904	0	0	0	3726.04	80396.6
AFKYENGKYDIKDVGVDNAGAKAGLTF	180	206	4	0	723.62	7	25					-1
AFKYENGKYDIKDVGVDNAGAKAGLTFL	180	207	3	0	1002.19	7	26	10.6608	10.8383	1007.14	13.0539	0.6	0					0.511034		8.46063e+06	1.29506e+06	1.40466e+06	977557	365360	0	33334.8	0	0	790606	796300	2.39131e+06	1.19919e+07	2.49844e+07	3.59782e+07	4.56581e+07	3.7179e+07	3.49348e+07	2.80171e+07	9.40352e+06	3.965e+06	67111	0	0	7893.54	588753	0	0	264543	0
AFKYENGKYDIKDVGVDNAGAKAGLTFL	180	207	4	0	751.891	7	26	10.7113	10.8227	755.742	13.5976	0.6	0					0.338947		0	0	2.60232e+06	0	1.38496e+06	649216	1.37899e+06	0	397400	182276	1.22467e+06	5.36918e+06	1.06006e+07	1.86766e+07	2.37001e+07	2.72749e+07	2.80505e+07	2.45312e+07	1.7019e+07	1.09093e+07	5.98189e+06	945080	1.89072e+06	460301	151661	253583	478712	0	235795	180081
FKYENGKY	181	188	1	0	1048.51	4	6	7.24675	7.32798	1053.41	4.25662	0.4	0					0.650263		0	0	203859	1.17997e+06	3.25856e+06	3.94358e+06	2.07278e+06	25653.1	12784.2	169656	403294
FKYENGKY	181	188	2	0	524.759	4	6	7.15313	7.60782	527.146	4.13178	1	0	1.70249	1.24556	1	1	0.0902361		234290	249963	2.14907e+07	1.0641e+08	1.88751e+08	2.06032e+08	1.27479e+08	4.91747e+07	1.72377e+07	1.77362e+06	1.29203e+06
FKYENGKYDIKD	181	192	2	0	760.375	5	10	7.62337	7.91912	764.029	6.39114	1	0	1.52379	0.550885	1	-1	0.294104		110421	196228	134396	426940	3.30027e+06	1.37435e+07	2.92303e+07	3.58943e+07	3.46159e+07	1.96717e+07	7.78238e+06	613422	877467	318081	552059	190639
FKYENGKYDIKD	181	192	3	0	507.252	5	10	7.62337	7.81527	509.686	6.38303	1	0	1.52086	0.0969719	1	-1	0.129668		0	0	0	316395	3.09185e+06	1.49082e+07	3.01278e+07	4.276e+07	3.72668e+07	1.94793e+07	8.65506e+06	703595	1.09105e+06	50988	28556.9	221438
FKYENGKYDIKDVGVDNAGAKAGL	181	204	2	0	1286.66	7	22	8.68633	8.76425	1293.91	12.9872	1	0	1.34773	-0.401232	1	-1	0.261601		0	0	0	0	0	0	0	0	0	0	198999	482989	2.38465e+06	5.35562e+06	5.30712e+06	4.36202e+06	4.33664e+06	1.70444e+06	1.06912e+06	243749	0	0	0	0	0	0	0	0	0	0
FKYENGKYDIKDVGVDNAGAKAGL	181	204	3	0	858.106	7	22	8.68633	8.88885	863.016	13.2002	1	0	1.38266	0.143376	1	-1	0.0662992		0	78007.6	9341.15	110254	8241.11	146912	57760	0	24914	4.34826e+06	2.31418e+07	5.54458e+07	9.71826e+07	1.33762e+08	1.60746e+08	1.57925e+08	1.35665e+08	9.72264e+07	5.63997e+07	3.70078e+07	1.14989e+07	2.85428e+06	1.28242e+06	173500	0	506632	199398	444944	166159	272976
FKYENGKYDIKDVGVDNAGAKAGL	181	204	4	0	643.831	7	22	8.7331	8.87328	647.495	13.1223	1	0	1.36988	-0.129074	1	-1	0.0481595		0	0	4.11906e+06	114354	0	0	698182	97436.4	292712	2.51552e+06	8.41461e+06	1.66269e+07	3.18385e+07	4.6793e+07	4.86653e+07	5.58108e+07	4.57661e+07	3.42991e+07	2.41199e+07	9.69769e+06	3.27157e+06	1.05149e+06	4.05375e+06	0	38884	0	483157	0	0	0
FKYENGKYDIKDVGVDNAGAKAGLTF	181	206	2	0	1410.71	7	24					-1
FKYENGKYDIKDVGVDNAGAKAGLTF	181	206	4	0	705.861	7	24	9.71798	10.0806	709.557	13.0933	1	0	1.18613	0.843003	1	0	0.145118		0	619205	3.55138e+06	0	945865	1.77022e+06	7.02644e+06	3.0877e+06	5.5531e+06	8.90837e+06	2.20766e+07	5.74685e+07	9.14775e+07	1.39149e+08	1.64117e+08	1.7135e+08	1.4957e+08	1.08477e+08	7.09058e+07	3.15954e+07	1.53175e+07	2.89413e+06	6.1676e+06	1.99869e+06	7.54303e+06	2.59065e+06	3.00892e+06	1.02615e+06	644056	5270.52
FKYENGKYDIKDVGVDNAGAKAGLTFL	181	207	3	0	978.506	7	25	10.6141	10.8227	983.389	12.8837	1	0	1.07712	0.170184	1	1	0.314482		0	2.06849e+06	277421	0	1.61939e+06	8.00091e+06	0	1.62613e+07	2.01037e+07	1.85181e+07	3.6917e+07	5.29407e+07	7.98854e+07	1.11033e+08	1.30218e+08	1.38274e+08	1.13692e+08	9.54809e+07	6.06378e+07	3.17929e+07	1.74522e+07	1.17957e+07	5.99537e+06	5.2698e+06	8.40302e+06	4.77682e+06	4.26802e+06	3.59769e+06	271609	23817.9
FKYENGKYDIKDVGVDNAGAKAGLTFL	181	207	4	0	734.132	7	25	10.5518	11.0098	737.581	12.032	1	0	0.954177	1.26013	1	-4	0.263658		2.39117e+07	7.12337e+06	3.30055e+06	1.4167e+06	1.48303e+07	4.48351e+06	6.9837e+06	1.22069e+07	1.57635e+07	2.45582e+07	3.06354e+07	5.65429e+07	9.3816e+07	1.35547e+08	1.62924e+08	1.6392e+08	1.46783e+08	1.01281e+08	7.34181e+07	2.42679e+07	1.39227e+07	2.49225e+06	1.48605e+06	239282	218149	996343	144589	130135	0	1.80683e+06
KYENGKYDIKD	182	192	2	0	686.841	5	9	6.35595	6.46563	690	5.50762	1	0	1.42579	-0.262385	1	-1	0.25759		0	315187	0	464783	1.37614e+06	4.0726e+06	7.01511e+06	5.7022e+06	3.49762e+06	949570	0	0	0	156373	0
KYENGKYDIKD	182	192	3	0	458.23	5	9	6.43433	6.55955	460.352	5.55668	0.5	0					0.151713		74454.6	0	0	529044	2.11696e+06	4.97297e+06	7.41247e+06	6.59657e+06	3.92994e+06	1.1876e+06	304394	0	0	62712.8	103749
KYENGKYDIKDVGVDNAGAKAGL	182	204	3	0	809.083	7	21	8.1842	8.40223	813.519	11.8824	1	0	1.25931	0.211197	1	-1	0.104978		0	0	0	0	306679	0	0	1.03169e+07	1.02483e+06	8.26595e+06	4.4096e+07	3.86582e+07	5.87424e+07	7.41696e+07	6.48498e+07	5.67282e+07	3.79372e+07	2.43133e+07	1.02088e+07	2.25805e+06	454086	0	116117	0	0	551807	0	0	671497
KYENGKYDIKDVGVDNAGAKAGL	182	204	4	0	607.064	7	21	8.1842	8.30878	610.485	12.2589	1	0	1.32401	-0.197259	1	0	0.123775		0	105131	0	0	0	103792	87000	0	112250	718897	3.10248e+06	8.25321e+06	1.1297e+07	1.38026e+07	1.29909e+07	9.86772e+06	7.90007e+06	4.55283e+06	1.0451e+06	386538	0	0	0	0	0	337341	0	209047	0
KYENGKYDIKDVGVDNAGAKAGLTF	182	206	3	0	891.789	7	23	9.31258	9.49973	896.527	12.6283	1	0	1.19878	0.0762103		-1	0.147043		0	0	0	0	0	0	0	164413	1.23689e+06	1.3359e+07	3.30812e+07	5.84044e+07	8.49637e+07	1.04732e+08	1.0895e+08	9.18689e+07	6.70032e+07	4.19288e+07	2.25957e+07	9.40859e+06	8.66856e+06	348231	0	8.53658e+06	0	0	8.1147e+06	0	0	2.27292e+06
KYENGKYDIKDVGVDNAGAKAGLTFL	182	207	3	0	929.483	7	24	10.3141	10.5829	934.001	11.8943	0.6	0					0.252211		7.98882e+06	750219	1.46495e+06	236838	0	1597.47	353656	1.36771e+06	1.63757e+06	3.58175e+06	2.32902e+07	4.38035e+07	6.85827e+07	7.7769e+07	8.08144e+07	7.48101e+07	4.93443e+07	3.14683e+07	1.86597e+07	2.74741e+06	400784	231022	573892	0	0	0	0	0	0	0
KYENGKYDIKDVGVDNAGAKAGLTFL	182	207	4	0	697.364	7	24	10.3452	10.5829	700.741	11.8482	1	0	0.998908	0.297157	1	0	0.17413		2.41877e+06	3.49202e+06	6.92857e+06	363590	4.0707e+06	158425	1.75876e+06	191308	3.19385e+06	6.02914e+06	1.59505e+07	3.04382e+07	4.81922e+07	5.74241e+07	6.01417e+07	5.03052e+07	4.21156e+07	2.38441e+07	1.03648e+07	4.76797e+06	4.0647e+06	394072	1.67399e+06	174440	889660	7130.95	642636	0	0	0
DIKDVGVD	189	196	2	0	430.722	4	6					-1
DIKDVGVDNAGAKAGL	189	204	2	0	771.91	5	14	7.70113	8.15305	776.346	7.99152	0.6	0					0.220892		0	106432	0	833910	6.5937e+06	2.81025e+07	6.4634e+07	1.25276e+08	1.7167e+08	1.92221e+08	1.58289e+08	1.07147e+08	4.7114e+07	1.63014e+07	2.60128e+06	532405	308604	495621	365430	467017
DIKDVGVDNAGAKAGL	189	204	3	0	514.942	5	14	7.74782	7.84122	517.254	6.05448	0.4	1					0.139075		159407	3.21545e+07	149590	0	9.78544e+06	2.28004e+06	5.38913e+06	1.52745e+07	2.07345e+07	2.51516e+07	2.07692e+07	1.33281e+07	5.67005e+06	356296	279612	0	0	0	0	12207.6
DIKDVGVDNAGAKAGLTF	189	206	2	0	895.968	6	16	9.40608	9.6713	900.53	8.07652	0.6	0					0.203058		196212	0	500412	2.68692e+06	812977	2.28423e+07	6.00364e+07	1.18037e+08	1.69769e+08	1.82829e+08	1.68469e+08	1.15441e+08	6.72483e+07	2.84187e+07	6.85527e+06	531510	0	0	0	408042	0	1.82901e+06	0
DIKDVGVDNAGAKAGLTF	189	206	3	0	597.648	6	16	9.4373	9.68687	600.688	8.07382	0.6	0					0.0999062		0	0	0	170419	3.70056e+06	1.95604e+07	5.72573e+07	1.10161e+08	1.57068e+08	1.76263e+08	1.51736e+08	1.04227e+08	5.89694e+07	2.65034e+07	8.6588e+06	2.25098e+06	89360	960000	0	93935	311843	69421.7	89458.9
DIKDVGVDNAGAKAGLTFL	189	207	2	0	952.51	6	17					-1
DIKDVGVDNAGAKAGLTFL	189	207	3	0	635.342	6	17	10.6608	11.1032	638.423	8.12264	1	0	0.941624	1.19172	1	1	0.289251		2.18746e+06	103769	100543	1.08644e+06	1.30981e+06	1.27949e+07	4.71204e+07	1.02691e+08	1.53854e+08	1.73503e+08	1.48104e+08	1.10135e+08	5.6644e+07	1.96178e+07	7.9806e+06	4.66053e+06	2.09016e+06	1.26853e+06	384494	122165	112494	440143	4950.23	2.43446e+06
VGVDNAGAKAGLTF	193	206	2	0	660.351	5	12	9.49973	9.5934	662.957	4.4384	0.4	1					0.513962		4.5459e+07	124087	1.29717e+07	5.51919e+06	1.88521e+07	3.62314e+07	4.97181e+07	5.38678e+07	2.50789e+07	2.05698e+07	2.48392e+06	2.24386e+06	345969	0	0	0	462354	0
VGVDNAGAKAGLTFL	193	207	2	0	716.893	5	13	10.8227	11.1654	720.273	5.9119	1	0	0.858472	0.755878		1	0.132743		497617	2.00628e+06	5.64426e+06	1.80923e+06	3.63413e+07	5.56237e+07	1.10194e+08	1.0678e+08	8.7643e+07	4.55706e+07	1.75916e+07	3.26331e+06	672451	564190	0	0	11827.7	17407.3	88190.1
TFLVD	205	209	1	0	594.313	3	3	8.95108	9.29357	594.986	0.314648	0.4	0					0.466173		4.28759e+07	1.51768e+07	1.69431e+06	128464	668935	3.29582e+06	868785
LVDL	207	210	1	0	459.281	3	2	8.70192	9.34372	459.513	-0.0388803	1	1	-0.852902	2.06342		1	0.0663781		5.38715e+08	1.31629e+08	1.07678e+07	516149	0	546544
LVDLIKNKHMNA	207	218	3	0	465.931	5	10	7.9659	8.24648	467.496	3.80773	1	0	0.591449	0.484594		-1	0.165436		0	4.92035e+06	2.16066e+07	5.14697e+07	6.7944e+07	6.56467e+07	4.03058e+07	1.44277e+07	3.46845e+06	653281	586060	1.33366e+06	4.23404e+06	3.44494e+06	964757	566276
LVDLIKNKHMNADTD	207	221	2	0	863.943	6	13	7.76338	7.9815	866.938	4.92044	0.6	0					0.164898		0	0	360290	7.44259e+06	2.29586e+07	3.35767e+07	3.83124e+07	3.20723e+07	1.89866e+07	7.49892e+06	720317	0	0	133078	125533	0	0	0	0	0
LVDLIKNKHMNADTD	207	221	3	0	576.298	6	13	7.21555	7.40575	577	1.0392	1	0	-0.494248	0.0895414	-1	-10	0.179895		7.3445e+06	2.1789e+07	2.1653e+07	8.92426e+06	9.23409e+06	3.03347e+06	702846	0	0	0	0	89585.6	0	0	205092	93598	0	0	0	0
LVDLIKNKHMNADTDY	207	222	3	0	630.652	6	14	8.52687	8.87328	633.586	7.62117	0.4	1					0.725824		267429	2.23201e+06	2.23995e+07	8.81623e+07	2.24186e+08	3.823e+08	4.99957e+08	4.83014e+08	3.79448e+08	2.42583e+08	1.25713e+08	5.43082e+07	2.15372e+07	6.40402e+06	3.17385e+07	104140	0	3.33663e+08	0	1.15808e+06	2.0757e+08
LVDLIKNKHMNADTDYSIA	207	225	3	0	721.037	6	17	9.10662	9.37488	723.809	6.98156	0.6	0					0.269526		404435	0	166455	294938	1.78642e+06	1.57534e+07	3.5371e+07	5.39761e+07	6.93874e+07	5.80139e+07	4.10575e+07	2.311e+07	1.13417e+07	615994	819279	0	0	224885	13753.6	115673	4075.86	0	0	380987
LVDLIKNKHMNADTDYSIAE	207	226	2	0	1145.57	7	18	8.95108	9.18448	1150.11	7.66719	1	0	0.754509	0.278362	1	-2	0.35459		0	0	0	0	318620	3.06814e+06	1.30487e+07	2.9725e+07	3.89071e+07	3.75278e+07	2.84369e+07	1.49759e+07	6.43284e+06	1.67888e+06	1.36587e+06	1.91938e+06	2.49256e+06	2.1175e+06	1.11587e+06	281982	0	0	0	0	564631	0
LVDLIKNKHMNADTDYSIAE	207	226	3	0	764.051	7	18	8.88885	9.49973	766.992	7.41204	1	0	0.703354	1.92829	1	-3	0.35646		426604	0	622047	3.13638e+06	1.94256e+07	7.23735e+07	1.5305e+08	2.19978e+08	2.79284e+08	2.70451e+08	2.10453e+08	1.33159e+08	6.97079e+07	2.86375e+07	9.84555e+06	2.0828e+06	793953	1.29752e+06	162893	2.10939e+06	2648.94	137178	4.70328e+06	1.29358e+06	997483	1.70289e+07
LVDLIKNKHMNADTDYSIAE	207	226	4	0	573.29	7	18	8.98218	9.15333	575.469	7.30168	1	0	0.681226	0.00627668	1	-3	0.143576		0	0	0	0	372732	2.01029e+06	5.23927e+06	9.98597e+06	1.52625e+07	1.66629e+07	1.10834e+07	6.65252e+06	1.52467e+06	280198	337461	246321	126218	0	0	0	0	0	0	0	265374	0
LVDLIKNKHMNADTDYSIAEAA	207	228	3	0	811.409	7	20	9.27798	9.4321	816.582	14.0263	0.6	0					0.946311		0	0	0	521266	1.81292e+06	6.10354e+06	1.30456e+07	2.05823e+07	2.55843e+07	2.47047e+07	2.32859e+07	2.33027e+07	3.45592e+07	5.70604e+07	9.64593e+07	1.34612e+08	1.61354e+08	1.57377e+08	1.36539e+08	8.7728e+07	5.20351e+07	2.25768e+07	6.59628e+06	1.19526e+06	251254	0	173360	486131
LVDLIKNKHMNADTDYSIAEAAFNKGETAM	207	236	3	0	1104.21	8	28	11.0253	11.4457	1112.29	22.1727	1	0	2.07513	1.09557	-1	-13	0.1017		0	0	0	0	0	0	0	0	0	210762	0	238754	163952	292830	42494.1	0	411274	0	0	6.22143e+06	4.27599e+07	1.42311e+08	2.94732e+08	4.17979e+08	4.58029e+08	4.05618e+08	2.73853e+08	1.65874e+08	6.65857e+07	2.84063e+07
LVDLIKNKHMNADTDYSIAEAAFNKGETAM	207	236	4	0	828.408	8	28	10.8227	10.8383	831.114	8.74129	0.6	1					0.435982		65297.8	0	0	0	0	0	273276	1.46064e+06	2.25389e+06	2.15428e+06	2.12816e+06	1.9947e+06	2.15561e+06	345153	417134	0	0	0	0	0	0	0	0	200424	0	0	0	13336.7	486107	164515
VDLIKNKHMNA	208	218	2	0	641.85	5	9	6.5126	6.6065	648.002	11.4863	0.4	0					0.251483		0	150130	0	0	0	0	0	0	0	0	2.55199e+06	6.36659e+06	9.42509e+06	9.53436e+06	5.81047e+06
VDLIKNKHMNA	208	218	3	0	428.236	5	9					-1
VDLIKNKHMNADTD	208	221	2	0	807.401	6	12	6.5752	6.81513	810.411	5.02417	1	0	0.728257	0.306918		-2	0.1556		176840	152639	7.1673e+06	2.86297e+07	6.061e+07	9.07344e+07	9.6229e+07	7.70405e+07	4.29815e+07	2.36302e+07	8.05227e+06	3.38571e+06	839313	835527	1.42194e+06	1.33673e+06	714657	81867.1	0
VDLIKNKHMNADTDY	208	222	2	0	888.933	6	13	7.65448	8.13747	892.159	5.34673	1	0	0.701574	1.36925	1	-2	0.0566852		302463	5.57342e+07	4.98953e+07	2.27171e+08	4.2102e+08	7.58666e+08	9.12402e+08	8.82427e+08	6.46097e+08	4.11197e+08	1.94054e+08	7.65747e+07	2.39724e+07	3.42721e+06	0	0	0	216989	157107	0
VDLIKNKHMNADTDY	208	222	3	0	592.958	6	13	7.76338	7.9347	595.134	5.42451	1	0	0.723165	0.00700516	1	-2	0.0191432		276787	8.99285e+06	5.3072e+07	1.84295e+08	4.28979e+08	7.23267e+08	9.41296e+08	8.74817e+08	6.49317e+08	3.869e+08	1.85361e+08	8.1149e+07	2.888e+07	1.61267e+06	954185	3432.06	3354.35	28334.5	0	0
VDLIKNKHMNADTDYS	208	223	2	0	932.449	6	14					-1
VDLIKNKHMNADTDYS	208	223	3	0	621.968	6	14	7.28128	7.46793	624.394	6.12599	0.6	0					0.130067		0	0	0	548675	2.631e+06	1.24712e+07	2.16068e+07	2.92482e+07	2.21999e+07	1.55133e+07	7.34863e+06	305588	310177	0	0	0	154307	107241	0	295857	0
VDLIKNKHMNADTDYSIA	208	225	2	0	1024.51	6	16	8.2932	8.60483	1028.96	7.63027	1	0	0.93834	0.620309	1	-5	0.18713		0	0	418175	0	3.27642e+06	1.6212e+07	4.3409e+07	5.66395e+07	7.82507e+07	6.69196e+07	5.92842e+07	2.90486e+07	2.80766e+07	8.90459e+06	9.64374e+06	1.84696e+06	2.70916e+06	367437	757672	172433	665251	909863	0
VDLIKNKHMNADTDYSIA	208	225	3	0	683.342	6	16	8.2932	8.58925	686.28	7.55046	1	0	0.920336	0.552196	1	-4	0.0901126		350776	127458	809410	2.30017e+06	1.63146e+07	4.90157e+07	9.82834e+07	1.43874e+08	1.72843e+08	1.54459e+08	1.14937e+08	7.54471e+07	2.09371e+07	1.48573e+07	4.47852e+06	686350	1.50892e+06	4.46763e+06	7.1803e+06	8.44721e+06	8.93953e+06	7.78048e+06	3.6057e+06
VDLIKNKHMNADTDYSIAE	208	226	2	0	1089.03	6	17	8.1842	8.44897	1093.57	7.74885	1	0	0.862272	0.415461	1	-2	0.460887		0	0	0	2.04938e+06	1.65685e+07	5.28214e+07	1.07785e+08	1.6571e+08	1.92352e+08	1.93292e+08	1.43057e+08	9.52026e+07	4.95965e+07	1.99438e+07	5.19567e+06	894986	0	1.48144e+06	3.26235e+06	9.16703e+06	1.17545e+07	1.17232e+07	8.33702e+06	6.48298e+06
VDLIKNKHMNADTDYSIAE	208	226	3	0	726.356	6	17	8.1842	8.41782	729.475	8.0244	0.6	0					0.174127		0	115702	1.13988e+06	9.09735e+06	5.16309e+07	1.4794e+08	2.97429e+08	4.65351e+08	5.63185e+08	5.27573e+08	4.11114e+08	2.74632e+08	1.52859e+08	7.09222e+07	2.52073e+07	6.76884e+07	4.55241e+06	6.32937e+06	6.25637e+07	2.30187e+07	2.94878e+07	3.74851e+07	2.05222e+07	1.18266e+07
VDLIKNKHMNADTDYSIAE	208	226	4	0	545.019	6	17	8.1842	8.39703	547.216	7.45537	1	0	0.799968	0.188468	1	-1	0.176074		0	434869	229956	390313	1.15148e+06	7.55239e+06	1.69872e+07	2.74615e+07	3.04804e+07	2.9726e+07	2.48212e+07	1.28427e+07	3.91258e+06	3.1646e+06	689811	71385.8	0	351059	139292	1.38125e+06	552018	1.67354e+06	312713	787670
VDLIKNKHMNADTDYSIAEAA	208	228	3	0	773.714	7	19	8.48013	8.82657	776.56	7.11666	1	0	0.569032	0.772414		-6	0.148118		0	23446.8	0	161499	6.50226e+06	2.02364e+07	5.14394e+07	8.26385e+07	9.37328e+07	8.5512e+07	6.51036e+07	4.18481e+07	1.75799e+07	4.86749e+06	5.46965e+06	751995	348464	1.17625e+06	0	0	801068	151690	0	542119	0	0	287494
VDLIKNKHMNADTDYSIAEAAF	208	229	3	0	822.737	7	20					0
VDLIKNKHMNADTDYSIAEAAFNKGETA	208	235	3	0	1022.83	8	26	9.81485	10.0079	1033.38	29.7748	0.4	1					0.955417		0	0	0	0	0	0	22277.4	1.08496e+06	2.98401e+06	4.07537e+06	3.87416e+06	3.76644e+06	321637	0	0	15013.9	360955	53655.2	0	0	0	0	0	528314	0	0	423541	324117	8.43451e+06	2.13955e+07
VDLIKNKHMNADTDYSIAEAAFNKGETAM	208	236	3	0	1066.51	8	27	10.4269	10.5361	1069.73	7.64696	1	0	0.239387	-0.264498		-3	0.176272		0	0	0	0	5814.96	740999	2.91618e+06	7.36594e+06	1.53853e+07	1.77506e+07	1.65866e+07	1.25692e+07	8.30803e+06	2.47424e+06	0	248552	0	0	0	0	253391	0	0	0	0	0	0	0	0	0
LIKNKHMNA	210	218	2	0	534.803	5	7	5.12915	5.54127	536.981	3.66146	1	0	1.10498	1.05951	1	-1	0.0850151		280311	8.32527e+06	3.65137e+07	8.72113e+07	1.17781e+08	1.06405e+08	6.31403e+07	2.42172e+07	6.84465e+06	1.0988e+06	0	110352	58233.1
LIKNKHMNA	210	218	3	0	356.871	5	7	5.14488	5.41618	358.312	3.62982	1	0	1.08867	0.444018	1	-1	0.0887604		0	4.33427e+06	1.19013e+07	3.02736e+07	4.10128e+07	3.93016e+07	2.26118e+07	7.7134e+06	1.74954e+06	30885.5	192840	0	0
LIKNKHMNADTD	210	221	2	0	700.354	5	10	5.03488	5.44748	703.348	5.1216	1	0	1.06562	1.06162	1	-1	0.0954254		76135	240139	6.70633e+06	2.67926e+07	6.00346e+07	9.29e+07	1.0195e+08	8.4735e+07	5.28536e+07	2.41159e+07	7.61888e+06	1.36058e+06	56372.9	7309.99	453370	111613
LIKNKHMNADTD	210	221	3	0	467.238	5	10	5.03488	5.23232	469.251	5.17098	1	0	1.08344	0.121157	1	-1	0.138918		54805.7	99415.4	1.68604e+06	8.43482e+06	2.0901e+07	3.25586e+07	3.64838e+07	3.05401e+07	1.92252e+07	8.75417e+06	2.00173e+06	382720	324123	0	0	241540
LIKNKHMNADTDY	210	222	2	0	781.885	6	11	6.54392	7.09072	785.149	5.5452	1	0	1.03656	1.64819		0	0.11106		681891	6.36098e+06	4.39907e+07	1.64347e+08	3.94794e+08	6.69035e+08	8.91159e+08	8.52608e+08	6.35843e+08	3.75348e+08	1.66145e+08	5.44219e+07	1.28162e+07	2.19741e+06	133393	1.63219e+06	140563	218767
LIKNKHMNADTDYSIA	210	225	2	0	917.462	6	14	7.48347	7.85158	921.551	7.03628	1	0	1.03109	0.867189	1	-2	0.893129		4.0325e+06	0	0	0	1.02114e+07	2.1955e+07	5.93345e+07	8.06783e+07	1.0355e+08	8.85326e+07	6.45433e+07	3.61725e+07	1.20961e+07	768106	0	0	487123	305401	1.28412e+06	587095	153509
LIKNKHMNADTDYSIA	210	225	3	0	611.977	6	14	7.51457	7.90353	614.756	7.19461	1	0	1.0719	0.958321	1	-2	0.0848834		0	0	0	788185	8.0338e+06	3.73305e+07	8.61039e+07	1.30388e+08	1.54271e+08	1.42643e+08	1.03107e+08	6.27397e+07	2.71188e+07	4.34261e+06	0	0	101509	0	0	721534	0
LIKNKHMNADTDYSIAE	210	226	2	0	981.983	6	15	7.4213	7.9815	986.166	7.15431	0.4	0					0.125803		1.4356e+06	3.89849e+06	5.07563e+06	9.95351e+06	3.136e+07	8.6722e+07	1.8638e+08	3.00358e+08	3.51242e+08	3.348e+08	2.53138e+08	1.52676e+08	7.62817e+07	2.53195e+07	4.24909e+06	237411	131361	212423	185103	484420	0	490174
LIKNKHMNADTDYSIAE	210	226	3	0	654.991	6	15	7.48347	7.90353	657.74	7.03582	1	0	0.910053	1.09425	1	0	0.240362		526210	6.30767e+07	6.48986e+06	1.83906e+07	9.89662e+07	1.63046e+08	3.29625e+08	5.08749e+08	6.02547e+08	5.58605e+08	4.40425e+08	2.67135e+08	1.36258e+08	4.28591e+07	2.15947e+07	3.68548e+06	0	0	46764	1.41339e+07	159544	104526
LIKNKHMNADTDYSIAEAA	210	228	2	0	1053.02	6	17	7.9659	8.1219	1057.12	6.91494	0.6	0					0.206208		0	214364	0	290878	712079	4.06859e+06	9.0331e+06	1.89502e+07	1.53319e+07	2.07528e+07	1.15787e+07	7.09065e+06	1.23745e+06	0	0	0	0	0	0	0	0	0	0	0
LIKNKHMNADTDYSIAEAA	210	228	3	0	702.349	6	17					0
LIKNKHMNADTDYSIAEAAF	210	229	3	0	751.372	7	18					-1
LIKNKHMNADTDYSIAEAAFNKGETAM	210	236	3	0	995.148	8	25					0
LIKNKHMNADTDYSIAEAAFNKGETAM	210	236	4	0	746.613	8	25	8.88885	9.0755	753.925	27.3605	0.5	1					0.144118		0	284798	0	386862	0	0	192623	0	0	0	182176	0	169529	392508	0	0	0	0	0	0	0	0	0	869256	0	1.30171e+06	1.63256e+06	2.17885e+07	1.85676e+07	2.7068e+07
IKNKHMNADTDY	211	222	2	0	725.343	5	10	6.04132	6.3036	728.391	5.1909	1	0	1.09063	0.404607		-2	0.0788091		248740	2.5154e+06	1.65664e+07	5.04103e+07	1.07979e+08	1.53874e+08	1.63211e+08	1.26104e+08	7.85044e+07	3.69765e+07	1.68702e+07	1.03576e+07	8.54171e+06	6.84272e+06	3.77468e+06	1.4011e+06
IKNKHMNADTDYSIA	211	225	2	0	860.92	6	13	7.76338	8.05952	866.908	10.9087	0.5	0					0.181858		0	125533	0	302114	0	0	0	0	360290	8.29659e+06	2.77382e+07	4.18645e+07	4.69338e+07	3.84745e+07	2.19716e+07	8.23071e+06	645932	125618	0	133078
IKNKHMNADTDYSIA	211	225	3	0	574.282	6	13	7.76338	8.1063	578.261	10.8689	0.5	0					0.122499		0	100462	0	404358	0	175814	1.82807e+06	155038	2.55435e+06	1.72549e+07	4.24951e+07	6.51397e+07	6.88528e+07	5.7969e+07	3.62603e+07	1.35791e+07	3.88103e+06	662670	183901	0
IKNKHMNADTDYSIAE	211	226	2	0	925.441	6	14	7.10633	7.40575	929.619	7.21725	0.6	1					0.413766		0	0	6536.62	556034	9.95508e+06	2.83191e+07	5.37283e+07	7.05198e+07	7.04992e+07	5.87553e+07	3.43065e+07	1.58893e+07	4.7758e+06	304666	1.15612e+07	0	1.77805e+07	0	1.68061e+06	136379	0
IKNKHMNADTDYSIAE	211	226	3	0	617.296	6	14	7.07512	7.43167	619.856	6.54035	0.6	0					0.0881736		95229.1	0	244209	2.3026e+06	1.99604e+07	5.68717e+07	9.88586e+07	1.3239e+08	1.33759e+08	1.0232e+08	6.33012e+07	2.65689e+07	8.90277e+06	1.01716e+06	127032	231450	0	344107	259508	179871	356407
IKNKHMNADTDYSIAEAA	211	228	3	0	664.655	6	16	7.23117	7.26565	670.786	17.1736	0.4	0					0.411708		0	0	0	3377.73	0	0	0	0	0	147047	0	0	0	0	0	0	3311.47	974264	393694	120386	1.5882e+06	0	0
DTDY	219	222	1	0	513.183	3	2	4.43218	5.12915	514.347	0.879042	0.4	0					0.20701		1.30755e+07	3.80529e+07	1.9647e+07	1.53631e+06	508877	138233
DTDYSIA	219	225	1	0	784.336	4	5	4.22693	4.84558	787.401	2.61791	0.6	0					0.173868		310700	8.54715e+06	3.21559e+07	4.72294e+07	3.23272e+07	1.09699e+07	995408	0	0	0
DTDYSIAE	219	226	1	0	913.379	4	6	6.99713	7.18433	916.089	2.19242	0.4	0					0.237187		0	3.15791e+06	1.72845e+07	1.96409e+07	8.05316e+06	161125	0	169518	0	0	0
DYSIAE	221	226	1	0	697.304	4	4	5.55688	5.5725	701.588	3.88132	0.3	0					0.580974		0	0	0	0	254947	92496.8	0	0	0
YSIAE	222	226	1	0	582.277	3	3	4.89317	5.082	582.509	-0.107446	1	0	-0.912	0.0835679		0	0.254695		9.23406e+06	733727	423142	56413.9	0	113195	22143.9
YSIAEAA	222	228	1	0	724.351	4	5	7.28128	7.41612	726.099	1.32297	0.4	0					0.377174		346532	1.12932e+07	1.07897e+07	1.12378e+06	152715	190780	0	0	455287	131017
SIAEAA	223	228	1	0	561.288	3	4	4.59093	5.2745	562.066	0.467445	0.4	0					0.272333		2.33776e+08	3.63158e+08	6.02694e+07	9.78129e+06	796213	0	3967.72	262831
SIAEAAFNKGETAM	223	236	2	0	720.345	5	12	8.95108	9.18448	721.283	0.97309	1	0	-0.49009	0.278362		-1	0.0819312		5.66937e+07	1.5616e+08	1.50083e+08	8.16047e+07	3.33385e+07	6.2405e+06	191733	0	195387	575851	826807	626239	1.4923e+06	30735.4	0	0	328310	0
EAAF	226	229	1	0	437.203	3	2	6.97635	7.43685	437.58	0.117301	1	0	-0.571077	1.27098		1	0.360841		1.76019e+08	4.10773e+07	2.12062e+07	1.95962e+06	237493	0
EAAFNKGETAM	226	236	1	0	1168.53	5	9	7.21555	7.51973	1169.93	0.656273	1	0	-0.519581	0.587746	1	-1	0.39233		1.27235e+07	3.39686e+07	2.38305e+07	6.78235e+06	426251	13738.3	0	187521	312312	0	0	169525	0	0	0
EAAFNKGETAM	226	236	2	0	584.769	5	9	7.15313	7.6493	585.527	0.77233	0.6	0					0.0488289		2.50333e+08	5.68899e+08	4.0623e+08	1.86761e+08	5.8565e+07	9.96242e+06	688630	198932	197224	92244.2	0	271082	104874	0	171993
AAFNKGETA	227	235	1	0	908.447	4	7	5.3061	5.85332	910.032	1.0608	1	0	-0.235832	1.65001	1	0	0.580855		8.59772e+07	1.82657e+08	1.16216e+08	3.80311e+07	8.30547e+06	8.15573e+06	1.37242e+07	4.42779e+06	0	0	561032	99590.9
AAFNKGETA	227	235	2	0	454.727	4	7	5.29032	5.91057	455.4	0.822215	1	0	-0.358838	1.96923	1	0	0.0422946		5.92739e+08	1.19825e+09	7.69191e+08	2.64301e+08	6.37797e+07	1.23697e+07	4.85843e+06	1.83312e+06	190152	166879	0	858939
AAFNKGETAM	227	236	1	0	1039.49	5	8	6.95038	7.54565	1040.96	0.799625	1	0	-0.422017	1.86003	1	-1	0.214021		1.8564e+08	4.07891e+08	2.8897e+08	1.15824e+08	3.3033e+07	4.01971e+06	1.07514e+06	360652	0	0	0	239033	1.4861e+06	844062
AAFNKGETAM	227	236	2	0	520.247	5	8	6.93478	7.57673	521.025	0.881733	1	0	-0.384976	2.06407	1	-1	0.127977		1.54835e+09	3.3111e+09	2.33476e+09	9.55974e+08	3.21633e+08	6.07427e+07	7.39156e+07	1.87465e+07	4.61753e+07	1.93086e+06	2.03637e+06	1.69339e+06	525829	306767
AAFNKGETAMT	227	237	2	0	570.771	5	9	6.6065	6.8724	571.52	0.769241	0.6	0					0.0892621		2.65083e+07	6.27808e+07	4.58345e+07	1.71392e+07	5.0185e+06	648973	0	237197	0	62192.8	115064	122904	0	235518	0
FNKGETA	229	235	2	0	383.69	4	5	4.164	4.76605	384.279	0.734164	1	0	-0.25283	1.88968		0	0.528635		1.73594e+08	3.40287e+08	1.77106e+08	4.75556e+07	9.69483e+06	216723	0	54053.1	0	66941
FNKGETAM	229	236	1	0	897.413	5	6	6.2145	6.39255	898.702	0.696591	1	0	-0.363749	0.0364356	1	0	0.476441		1.95653e+07	4.28066e+07	2.46568e+07	7.3169e+06	782195	0	106880	0	0	0	0	460482
FNKGETAM	229	236	2	0	449.21	5	6	6.19877	6.45	449.871	0.729593	1	0	-0.343898	0.356309	1	0	0.0686379		2.53969e+08	5.28507e+08	3.13433e+08	1.01494e+08	3.59511e+07	3.42773e+06	447618	130351	437971	0	304975	0
NKGETAM	230	236	1	0	750.345	4	5	4.22693	4.87733	751.495	0.667662	1	0	-0.300831	2.10101	1	0	0.0616727		1.41809e+08	2.67063e+08	1.30892e+08	3.79447e+07	6.42375e+06	87470.6	29399.9	0	0	66373.4
NKGETAM	230	236	2	0	375.676	4	5	4.22693	5.01917	376.24	0.64543	0.4	0					0.0266658		5.51911e+08	1.03615e+09	4.98163e+08	1.1524e+08	1.7583e+07	3.14932e+06	86118.5	5.23669e+06	0	224777
NKGETAMTINGPWAWSNIDT	230	249	2	0	1103.52	7	17					0
NKGETAMTINGPWAWSNIDTSKVNYGVTVL	230	259	3	0	1089.54	8	27	12.3987	12.7176	1093.76	10.6366	0.6	0					0.382964		0	0	19124.4	0	0	0	0	419205	4.30792e+06	1.4754e+07	2.54618e+07	3.73712e+07	4.17758e+07	3.63929e+07	2.73758e+07	1.81536e+07	6.46923e+06	1.11298e+06	822118	0	128060	0	88728.2	112284	0	233560	122484	1.26512e+06	185022	507550
NKGETAMTINGPWAWSNIDTSKVNYGVTVLPTFKGQPSKPFVGVL	230	274	5	0	970.706	10	39					-1
MTINGPWAWSNIDT	236	249	2	0	803.372	6	11	12.3831	12.9158	806.045	4.31182	1	0	0.631909	1.5867		1	0.0880293		157121	7.69777e+06	5.84303e+07	2.05945e+08	4.13714e+08	5.66726e+08	4.47596e+08	2.67975e+08	1.11153e+08	3.87191e+07	1.07663e+07	1.69019e+06	5.47393e+06	219478	1.01893e+07	2.04653e+06	1.88032e+06	1.8397e+06
MTINGPWAWSNIDTSKVNY	236	254	3	0	733.018	7	16	12.0077	12.6654	736.051	7.70825	0.5	0					0.133686		1.53051e+06	171780	263900	4.0338e+06	1.69045e+06	2.28496e+07	5.84929e+07	1.13343e+08	1.71382e+08	1.96559e+08	1.63204e+08	1.06543e+08	5.92067e+07	2.08834e+07	6.31339e+06	1.0193e+06	3.42756e+06	331309	51541.6	5.30689e+06	192636	162699	769817	88643.2
MTINGPWAWSNIDTSKVNYGVTVL	236	259	2	0	1333.67	7	21	12.9627	13.6404	1339.28	9.55094	1	0	0.858635	2.22004	1	1	0.122581		0	93044.8	0	0	133295	327911	1.12715e+07	4.05988e+07	1.03885e+08	1.92052e+08	2.66141e+08	2.95277e+08	2.70306e+08	1.96727e+08	1.19275e+08	6.16825e+07	2.734e+07	6.58334e+06	1.06733e+06	0	122362	0	0	0	0	149537	180366	0	124898
MTINGPWAWSNIDTSKVNYGVTVL	236	259	3	0	889.448	7	21	12.9314	13.5611	893.173	9.49875	0.6	0					0.0642023		548787	1.013e+06	561910	862853	1.99951e+06	1.47927e+07	3.66112e+07	1.21499e+08	2.92198e+08	4.96848e+08	6.98958e+08	7.60385e+08	6.78047e+08	4.89633e+08	2.92896e+08	1.48178e+08	6.57796e+07	2.56713e+07	1.18298e+07	3.83655e+06	1.14264e+06	5.52516e+06	1.22021e+06	1.09941e+06	1.01895e+06	834598	1.03424e+06	667305	214023
MTINGPWAWSNIDTSKVNYGVTVLPTFKGQPSKPFVGVL	236	274	4	0	1063.06	9	33	12.8845	13.3765	1066.8	12.3096	0.6	0					0.0717531		1.26762e+06	119336	1.37366e+06	0	648027	230329	1.13878e+06	0	1.33114e+06	8.02499e+06	2.93144e+07	5.21658e+07	9.46575e+07	1.34672e+08	1.66542e+08	1.68405e+08	1.46695e+08	1.21637e+08	8.31878e+07	4.62934e+07	2.41378e+07	9.09416e+06	3.34423e+06	220533	685870	412182	761268	268990	185539	100447
TINGPWAWSN	237	246	2	0	573.272	5	7	11.321	11.6798	575.209	3.17745	0.4	1					0.440416		8.57808e+06	5.98896e+07	1.21454e+08	1.23031e+08	6.1185e+07	2.06464e+07	5.70903e+06	5.18419e+06	3.95878e+06	772613	3.4361e+07	113100	2.97051e+07
TINGPWAWSNIDT	237	249	2	0	737.852	5	10	11.711	12.566	740.389	4.19018	1	0	0.729473	2.99543		1	0.0770145		665062	2.49845e+07	1.31083e+08	4.34357e+08	8.22333e+08	1.02295e+09	7.82126e+08	4.18093e+08	1.52984e+08	4.07643e+07	6.0296e+06	1.86645e+06	277077	3.96044e+06	547970	7.25295e+06
TINGPWAWSNIDTSKVNY	237	254	2	0	1033.5	6	15	11.4613	12.2265	1038.05	7.85239	0.6	0					0.211332		1.47574e+07	886580	6.73893e+06	5.33832e+06	2.70085e+07	1.04463e+08	2.85491e+08	5.43824e+08	8.12216e+08	8.63346e+08	7.60579e+08	4.90284e+08	2.38017e+08	1.05634e+08	2.65715e+07	1.44175e+07	1.25426e+07	4.87195e+06	3.54306e+07	547339	1.82112e+07	0
TINGPWAWSNIDTSKVNY	237	254	3	0	689.337	6	15	11.6486	12.1015	692.176	7.27407	1	0	0.967377	1.23784	1	1	0.201024		1.83565e+07	379659	243507	1.28486e+07	4.58024e+06	2.61992e+07	7.07414e+07	1.2038e+08	1.74233e+08	1.81716e+08	1.39821e+08	8.45688e+07	3.64117e+07	1.66495e+07	3.23608e+06	638721	886202	407012	392986	474695	301140	588455
TINGPWAWSNIDTSKVNYGVTVLPTFKGQPSKPFVGVL	237	274	4	0	1030.3	9	32	12.6026	13.2767	1034.06	12.5315	0.6	0					0.101284		294120	7.00843e+07	155638	2.46209e+07	461119	5.20323e+07	1.46848e+06	1.13761e+07	1.44067e+07	7.36457e+07	1.29781e+08	2.52723e+08	4.05314e+08	5.75315e+08	6.51125e+08	6.64252e+08	5.61616e+08	4.27855e+08	2.96402e+08	2.05406e+08	1.34397e+08	9.95749e+07	6.85934e+07	4.81585e+07	3.54072e+07	3.20602e+07	2.2877e+07	1.14106e+07	7.86457e+06	2.36471e+06
INGPWAWSNIDTSKVNY	238	254	2	0	982.979	6	14					-1
NIDTSKVNYGVTVL	246	259	2	0	761.909	5	12	9.609	9.74908	765.314	5.91826	1	0	0.997151	-0.129511		1	0.247443		1.54707e+06	560374	0	604613	1.1927e+06	6.43033e+06	1.1905e+07	1.32067e+07	8.32088e+06	5.25505e+06	946633	1.30183e+06	518587	317446	0	21228.2	203510	0
IDTSKVNYGVTVL	247	259	2	0	704.888	5	11	9.51535	9.87703	708.079	5.54949	1	0	1.03797	0.83907		0	0.127027		0	2.87757e+06	1.27645e+06	2.71512e+07	8.0713e+07	2.2587e+08	2.66028e+08	2.7526e+08	1.5436e+08	6.36225e+07	1.94838e+07	2.61448e+06	126271	462914	399004	453628	830567
IDTSKVNYGVTVLPTFKGQPSKPFVGVL	247	274	4	0	748.669	7	23					-1
DTSKVNYGVTVL	248	259	2	0	648.346	5	10	9.21565	9.4217	651.171	4.89147	1	0	0.982568	0.158819		0	0.137682		0	0	117529	5.15792e+06	1.80288e+07	3.51926e+07	2.99974e+07	2.26509e+07	5.19476e+06	1.23484e+06	457979	81416.7	100705	115066	86239.9	208201
DTSKVNYGVTVLPTFKGQPSKPFVGVL	248	274	3	0	960.195	7	22	11.1032	11.1343	963.27	7.47366	1	1	0.443262	-0.605788		1	0.17971		0	0	0	245204	0	0	627818	1.62122e+06	3.2014e+06	2.57042e+06	3.24334e+06	2.56515e+06	241916	710741	0	0	0	0	0	0	0	0	0	0	0	0	0	0	31305.9	0
TSKVNYGVTVL	249	259	2	0	590.832	5	9	8.3555	8.87328	594.278	6.19094	0.6	0					0.0933383		446951	107505	1.87476e+06	181356	1.12984e+08	2.46881e+08	6.08754e+08	6.85191e+08	4.79519e+08	2.05693e+08	6.56439e+07	6.09994e+06	385854	306591	0
SKVNY	250	254	1	0	610.32	3	3	5.3691	5.78575	612.617	1.94361	1	0	1.55539	1.07932		1	0.235387		5.14876e+06	2.48892e+07	6.54987e+07	5.79878e+07	1.20641e+07	338702	0
SKVNYGVTVL	250	259	1	0	1079.61	4	8	9.13775	9.51535	1083.85	3.59698	0.6	0					0.28448		0	12925	5.24718e+06	3.83017e+07	7.1618e+07	5.50278e+07	1.44634e+07	261043	206100	571857	189056	0	0
SKVNYGVTVL	250	259	2	0	540.308	4	8	9.0755	9.6713	542.428	3.59874	0.6	0					0.0497701		654658	1.81136e+07	1.43851e+08	4.18972e+08	6.61769e+08	5.41219e+08	2.24468e+08	5.97809e+07	1.05377e+07	288980	860409	415374	202640
SKVNYGVTVLPTFKGQPSKPFVGVL	250	274	3	0	888.17	7	20	10.9162	11.3521	890.899	6.55142	0.6	0					0.200906		193868	2.28674e+06	439510	2.20278e+06	3.97061e+07	1.2721e+08	2.50233e+08	3.698e+08	4.06201e+08	3.41867e+08	2.27023e+08	1.20687e+08	5.03749e+07	1.43879e+07	1.61876e+06	412251	715766	0	0	0	0	561585	0	824945	1.1867e+07	294270	393786	3.61928e+06
KVNYGVTVL	251	259	2	0	496.792	4	7					0
KVNYGVTVLPTFKGQPSKPFVGVL	251	274	3	0	859.16	7	19					-1
GVTVLPTF	255	262	1	0	833.477	4	5	10.4114	10.5829	834.218	0.229006	1	0	-0.617449	0.00795218		1	0.422064		9.19048e+06	8.28028e+06	2.50937e+06	0	198101	0	0	0	90354.4	18911.1
GVTVLPTFKGQPSKPFVGVL	255	274	2	0	1036.1	6	15	10.9474	11.4769	1038.76	4.03189	1	0	0.187318	1.57279	1	1	0.141312		246538	1.68677e+06	4.73497e+07	1.73976e+08	3.19348e+08	3.643e+08	3.05063e+08	1.6966e+08	8.7609e+07	1.97194e+07	3.35079e+06	1.59365e+06	0	414445	280434	0	1.58923e+07	0	3.46014e+06	998630	0	29875.1
GVTVLPTFKGQPSKPFVGVL	255	274	3	0	691.07	6	15	10.9942	11.6018	692.836	4.02085	1	0	0.184662	1.91394	1	1	0.0682285		441995	2.68753e+07	1.87511e+08	5.4087e+08	9.32939e+08	1.10029e+09	8.98825e+08	5.62794e+08	2.51699e+08	1.07734e+08	2.98084e+07	5.03876e+06	8.79445e+06	2.8137e+06	719082	174800	912645	568007	309649	265359	3.16679e+07	62145.4
VTVLPTFKGQPSKPFVGVL	256	274	3	0	672.063	6	14					-1
PTFKGQPSKPFVG	260	272	2	0	695.38	5	9	7.99712	8.2932	700.544	9.4744	1	0	3.01645	0.552342		-1	0.113162		0	0	0	89164.6	488237	233791	565988	2.04903e+06	1.82202e+07	3.99574e+07	5.98257e+07	5.07196e+07	3.06633e+07	4.41929e+06	5.71498e+06
PTFKGQPSKPFVGVL	260	274	2	0	801.456	5	11	9.84592	10.5049	803.377	2.85189	1	0	0.152924	2.13867	1	0	0.041596		8.42273e+07	6.47919e+08	2.15928e+09	3.64671e+09	3.66988e+09	2.50251e+09	1.21435e+09	4.68494e+08	1.64493e+08	7.71674e+07	2.66138e+07	1.91239e+07	1.14038e+06	173354	701596	0	49418.5
PTFKGQPSKPFVGVL	260	274	3	0	534.64	5	11	9.90945	10.5518	535.915	2.83731	1	0	0.148141	2.0656	1	0	0.0164453		1.28148e+08	1.04536e+09	3.47184e+09	5.8931e+09	5.82753e+09	3.96675e+09	1.94856e+09	7.4287e+08	2.30781e+08	1.10126e+08	5.82728e+07	1.16703e+07	6.84923e+06	723478	467301	83483.3	317579
KGQPSKPFVGVL	263	274	2	0	628.872	5	8	9.49973	9.89258	630.073	1.63648	0.6	0					0.142043		5.29741e+07	1.86047e+08	3.60924e+08	2.37056e+08	1.52638e+08	2.62671e+07	1.42844e+07	527599	280700	1.19601e+06	123870	123289	93095.6	387912
KGQPSKPFVGVL	263	274	3	0	419.584	5	8	9.39048	9.6194	420.413	1.7219	0.6	0					0.0411516		1.23429e+07	6.44965e+07	1.04645e+08	9.46638e+07	4.44178e+07	1.77067e+07	3.02104e+06	59635.1	147935	0	46787.8	109066	0	133156
VLSAGINAASPNKELAKE	273	290	2	0	906.497	6	15					-1
VLSAGINAASPNKELAKE	273	290	3	0	604.667	6	15	7.37467	7.48347	606.466	4.34694	1	0	0.263119	-0.266246	1	1	0.125229		0	0	164120	1.78696e+06	9.62234e+06	1.71956e+07	1.19477e+07	5.60619e+06	1.11006e+06	367238	107500	0	146920	0	0	0	0	0	0	0	0	142147
SAGIN	275	279	1	0	461.235	3	3	3.14835	3.40382	461.405	-0.0789239	1	0	-0.877688	0.374812		1	0.503044		9.32374e+06	1.51171e+06	0	90926	0	13137.3	0
SAGINAASPNKE	275	286	2	0	579.791	5	9	4.7024	5.0087	581.854	3.47749	1	0	0.611712	0.596997		1	0.0666241		1734.16	1.49348e+06	1.42477e+07	3.7877e+07	5.11743e+07	3.98575e+07	1.72042e+07	4.47964e+06	334971	0	0	38415.8	0	0	0
SAGINAASPNKEL	275	287	2	0	636.333	5	10					-1
SAGINAASPNKELAKE	275	290	2	0	800.42	5	13	6.23023	6.80992	803.063	4.3744	1	0	0.431641	1.79192	1	1	0.0485859		9.22428e+06	6.88456e+07	4.17088e+08	1.61797e+09	3.60872e+09	5.01351e+09	4.27172e+09	2.24636e+09	9.054e+08	2.96058e+08	8.24357e+07	2.51134e+07	8.42237e+06	1.18052e+06	66894.2	0	45401.7	15931.3	50778.7
SAGINAASPNKELAKE	275	290	3	0	533.949	5	13	6.23023	6.73172	535.711	4.37347	1	0	0.431384	1.45011	1	1	0.0315237		5.1553e+06	4.03962e+07	2.74989e+08	1.07745e+09	2.53682e+09	3.51313e+09	2.94256e+09	1.55842e+09	6.08817e+08	1.87898e+08	5.48883e+07	1.60975e+07	4.49551e+06	2.0667e+06	223694	70451.5	212399	13511.2	57674.9
SAGINAASPNKELAKEF	275	291	3	0	582.972	6	14					0
SAGINAASPNKELAKEFL	275	292	3	0	620.667	6	15					-1
SAGINAASPNKELAKEFLEN	275	294	2	0	1052.04	6	17	9.609	9.87703	1055.1	4.90233	0.6	0					0.333845		92720.3	2.87251e+06	5.95388e+06	5.1609e+07	1.20963e+08	1.86847e+08	1.76432e+08	1.32536e+08	6.43712e+07	3.60593e+07	3.10345e+06	1.20751e+07	4469.19	3.22416e+06	0	1.15628e+06	0	724838	0	247430	0	257306	5.04152e+06	7.81452e+06
SAGINAASPNKELAKEFLEN	275	294	3	0	701.695	6	17	9.64017	9.925	704.206	6.3072	0.6	1					0.397624		632538	857865	2.32893e+07	1.0334e+08	2.46899e+08	3.70633e+08	3.48385e+08	2.41486e+08	1.08236e+08	4.2611e+07	7.34948e+06	1.27491e+06	344099	158342	4.95778e+06	411094	0	8.4631e+07	3354.12	0	1.30141e+08	220862	246588	2.68104e+07
SAGINAASPNKELAKEFLENYL	275	296	2	0	1190.11	6	19	12.0702	12.634	1193.02	4.40993	0.6	0					0.134185		0	2.25801e+06	2.14362e+07	1.03569e+08	2.35355e+08	3.71369e+08	3.76799e+08	2.66993e+08	1.45187e+08	6.59097e+07	1.5708e+07	8.62778e+06	484194	1.50915e+06	364406	553986	0	810872	13008.8	0	40435.9	668855	0	145737	300203	213601
SAGINAASPNKELAKEFLENYL	275	296	3	0	793.745	6	19	12.1015	12.4614	795.681	4.40374	0.6	0					0.0305345		498327	6.44865e+06	6.41762e+07	2.46634e+08	6.0515e+08	9.24526e+08	9.31724e+08	6.63673e+08	3.5327e+08	1.52157e+08	5.75103e+07	2.09279e+07	4.52252e+06	2.97319e+06	4.42357e+06	728535	1.07428e+06	14657.2	200520	168944	0	254419	237815	162825	929885	475305
SAGINAASPNKELAKEFLENYLLTDEGLEAVNKDKPLGA	275	313	4	0	1033.29	9	35					-1
GINAASPNKELAKE	277	290	2	0	721.386	5	11	6.10428	6.34027	723.92	4.24262	1	0	0.609205	0.289654		1	0.166755		0	0	181302	1.48332e+07	2.344e+07	2.90275e+07	2.47065e+07	1.10953e+07	3.41195e+06	317255	0	37223.2	0	0	0	0	12551
AASPNKELAKE	280	290	1	0	1157.62	5	8	5.01917	5.29032	1162.04	3.75878	1	0	0.912915	0.443362	1	1	0.217764		3422.27	24069.4	454602	6.50389e+06	1.33653e+07	1.2543e+07	4.88064e+06	158428	17521.3	5651.17	0	0	0	0
AASPNKELAKE	280	290	2	0	579.312	5	8	4.94055	5.46312	581.578	3.86872	1	0	0.96251	1.54227	1	1	0.0487233		5.66052e+06	4.96514e+07	2.70804e+08	8.55599e+08	1.40035e+09	1.37268e+09	7.81896e+08	2.86928e+08	7.89506e+07	1.64979e+07	919438	0	69625	0
AASPNKELAKE	280	290	3	0	386.544	5	8	4.94055	5.15862	388.048	3.85132	1	0	0.954664	0.211342	1	1	0.02777		71238.1	5.72396e+06	3.48501e+07	1.01556e+08	1.77541e+08	1.64125e+08	9.81659e+07	3.51834e+07	5.57389e+06	1.60623e+06	42260.1	365432	0	6464.64
AASPNKELAKEFLEN	280	294	2	0	830.931	5	12	9.18448	9.53097	833.237	3.64076	0.6	0					0.1378		0	172402	2.45578e+07	7.63694e+07	1.29441e+08	1.25929e+08	7.54912e+07	3.13914e+07	7.0504e+06	862872	239837	209139	0	0	0	0	0	0
AASPNKELAKEFLENYL	280	296	3	0	646.339	6	14	11.9451	12.3048	647.983	3.77285	0.6	0					0.179553		224181	5.13271e+06	3.34021e+07	9.34392e+07	1.48395e+08	1.51057e+08	9.85656e+07	4.57899e+07	1.59629e+07	5.01457e+06	563762	62197.4	712526	170926	0	600699	898837	1.91795e+06	4.82561e+06	1.85319e+06	637323
LAKEFLENYL	287	296	2	0	620.335	5	8	11.7733	12.1015	621.111	0.790655	1	0	-0.426064	0.6925		1	0.568732		2.14431e+07	1.69514e+07	6.71308e+06	548638	248188	52423.9	58029.6	58836.8	203362	495234	1.70083e+06	456422	754263	490955
FLENYL	291	296	1	0	798.403	4	4	11.0876	11.8514	798.897	-0.00414615	1	0	-0.786484	2.59652	1	1	0.0594999		6.3828e+09	2.88375e+09	7.78287e+08	1.5538e+08	7.24829e+06	382274	9.20707e+06	4.90548e+06	0
FLENYL	291	296	2	0	399.705	4	4	11.3002	11.867	399.921	-0.0656697	1	0	-0.841993	1.73553	1	1	0.278473		1.63066e+08	7.26483e+07	1.49094e+07	1.26132e+06	4460.7	276143	0	137353	0
FLENYLLTDEGLEAVNKDKPLGA	291	313	3	0	850.443	7	20					-1
LENYL	292	296	1	0	651.335	4	3					0
YLLTDEGL	295	302	1	0	923.472	4	6	10.6764	11.3677	925.337	1.31488	1	0	0.00814715	2.28007		1	0.519477		1.40885e+08	4.69139e+08	4.73328e+08	2.09631e+08	7.26464e+07	3.07917e+07	9.80553e+06	8.98599e+06	1.3879e+06	194610	998036
YLLTDEGLEAVNKDKPLGA	295	313	2	0	1023.54	6	16	10.0183	10.4893	1026.07	3.85323	1	0	0.0863895	1.31702	1	1	0.472128		3.58102e+06	1.19342e+07	1.09439e+08	2.03478e+08	3.12454e+08	3.02687e+08	2.35452e+08	1.47172e+08	6.77992e+07	3.37104e+07	1.82984e+07	1.45676e+07	8.36477e+06	2.3933e+06	1.40441e+06	1.04176e+06	753319	16160.4	737453	131671	178685	0	313608
YLLTDEGLEAVNKDKPLGA	295	313	3	0	682.697	6	16	9.9872	10.5829	684.476	4.12925	1	0	0.14865	1.86207	1	1	0.354036		3.14318e+06	6.35113e+07	2.44305e+08	6.86359e+08	9.85094e+08	9.97708e+08	7.58207e+08	4.42072e+08	2.3345e+08	1.17615e+08	7.64827e+07	7.45428e+07	6.16213e+07	3.9943e+07	2.40239e+07	5.62139e+06	1.84175e+06	2.6838e+06	1.26725e+06	2.6582e+06	2.16619e+06	1.72549e+06	3.36306e+06
LTDEGL	297	302	1	0	647.325	4	4	7.62337	8.27763	648.917	1.22614	1	0	0.323527	2.11791		1	0.0863339		4.55647e+08	1.47849e+09	1.35104e+09	5.08829e+08	1.03888e+08	9.80145e+06	3.16749e+06	1.96215e+06	433745
LTDEGLE	297	303	1	0	776.367	4	5	6.85678	7.2709	777.987	1.18361	1	0	0.0715794	1.06825		1	0.289177		3.36918e+07	1.01795e+08	9.2698e+07	3.71726e+07	3.41444e+06	96756	704884	1.91817e+06	0	1.04977e+06
LTDEGLEAVNKDKPLGA	297	313	2	0	885.468	6	14	8.19978	8.74868	887.619	3.27779	0.6	0					0.0906784		6.86599e+07	4.20696e+08	1.25993e+09	2.17435e+09	2.54103e+09	2.10685e+09	1.37505e+09	7.14329e+08	3.11721e+08	1.24179e+08	4.63165e+07	1.7582e+07	4.72439e+06	1.74431e+06	363904	180182	0	0	2.49332e+06	775017	3.56782e+06
LTDEGLEAVNKDKPLGA	297	313	3	0	590.647	6	14	8.19978	8.74868	592.06	3.21239	1	0	0.0453539	1.65737	1	0	0.0420171		8.28658e+07	5.50417e+08	1.59531e+09	2.67753e+09	3.19599e+09	2.71064e+09	1.70259e+09	8.71788e+08	2.81959e+08	1.42744e+08	4.9271e+07	0	0	0	0	0	0	0	0	0	3.21871e+06
LTDEGLEAVNKDKPLGAVAL	297	316	3	0	685.044	6	17					-1
LTDEGLEAVNKDKPLGAVALKS	297	318	3	0	756.753	6	19					-1
LTDEGLEAVNKDKPLGAVALKSYEEE	297	322	3	0	940.15	7	23	9.71798	9.80967	945.514	14.4412	0.6	0					0.10754		0	0	291040	0	979072	438467	4.59002e+06	1.26591e+07	1.05898e+07	1.19723e+07	2.05958e+07	9.01695e+06	1.8455e+07	3.09101e+07	5.30697e+07	6.79015e+07	8.65628e+07	9.05368e+07	7.59314e+07	6.37638e+07	3.28288e+07	1.27238e+07	2.17481e+07	1.09529e+06	296004	8.8655e+06	332707	342469	549374	5191.08
DEGLEAVNKDKPLGA	299	313	2	0	778.402	5	12	7.67003	7.74263	780.013	2.32938	0.6	0					0.328361		0	1.54031e+06	6.14586e+06	7.76803e+06	5.38917e+06	1.86883e+06	372768	0	0	0	0	0	0	0	354649	0	0	0
LEAVNKDKPLGA	302	313	2	0	627.856	5	9	6.5752	6.76303	629.573	2.70041	0.4	0					0.531445		64266.7	327505	4.56708e+06	4.8434e+06	2.1499e+06	682848	299738	204694	137384	362838	68214.6	0	0	271738	0
EAVNKDKPLGA	303	313	1	0	1141.62	5	8	5.55688	5.99415	1144.34	2.06367	1	0	0.148219	1.16943	1	0	0.200062		2.98383e+06	3.07954e+07	6.3391e+07	6.42264e+07	4.11744e+07	1.25471e+07	1.19677e+06	0	0	125375	179795	0	0	0
EAVNKDKPLGA	303	313	2	0	571.314	5	8	5.52563	6.11478	572.741	2.1945	1	0	0.207239	1.83329	1	0	0.035695		3.59032e+08	1.47712e+09	2.70546e+09	2.93331e+09	1.89544e+09	8.81719e+08	3.10822e+08	8.98671e+07	2.02034e+07	2.05506e+06	175377	0	125488	82245.8
EAVNKDKPLGA	303	313	3	0	381.212	5	8	5.51002	5.62973	382.17	2.21451	1	0	0.216267	-0.218531	1	0	0.0444077		6.56968e+06	3.06202e+07	6.07937e+07	6.07822e+07	4.193e+07	1.97331e+07	7.73209e+06	1.14544e+06	166684	0	0	0	46673.2	0
EAVNKDKPLGAVA	303	315	2	0	656.367	5	10	7.02833	7.39022	657.85	2.20386	0.6	0					0.195949		2.0451e+06	2.56046e+07	6.67452e+07	6.38638e+07	4.49282e+07	1.21613e+07	1.20289e+06	209426	252409	1.06897e+06	1.42273e+06	820560	108774	1.08681e+06	412704	0
EAVNKDKPLGAVAL	303	316	2	0	712.909	5	11					-1
EAVNKDKPLGAVALKS	303	318	2	0	820.472	5	13					-1
EAVNKDKPLGAVALKSYEEE	303	322	2	0	1095.57	6	17	8.41782	8.62043	1099.27	6.11102	0.6	0					0.2159		3.39195e+06	777832	398575	327611	3.14277e+06	1.17025e+07	1.98512e+07	2.46066e+07	2.45476e+07	1.57576e+07	1.18595e+07	4.29556e+06	1.39371e+06	0	0	0	594510	0	286818	0	159496	0	165645	0
EAVNKDKPLGAVALKSYEEE	303	322	3	0	730.714	6	17					-1
EAVNKDKPLGAVALKSYEEEL	303	323	3	0	768.409	6	18	9.21565	9.29357	774.575	17.1416	1	0	2.65412	-0.401232		-7	0.0720961		209882	575352	139866	0	198339	162893	0	0	0	0	575484	538440	502360	959554	2.51548e+06	9.80353e+06	3.84015e+07	6.10462e+07	6.10389e+07	7.05912e+07	5.41474e+07	2.67275e+07	1.19013e+07	3.64104e+06	4.51207e+06
AVNKDKPLGA	304	313	1	0	1012.58	4	7					-1
AVNKDKPLGA	304	313	2	0	506.793	4	7	5.32187	5.84812	508.164	2.15595	1	0	0.328787	1.55837	1	1	0.0772984		2.85968e+07	1.22273e+08	2.36324e+08	2.38864e+08	1.49557e+08	6.23628e+07	1.78447e+07	1.44237e+06	0	130842	4902.28	170900
VNKDKPLGA	305	313	1	0	941.541	4	6	5.25868	5.41618	943.946	1.85955	0.4	0					0.241323		0	2.44447e+06	5.30028e+06	5.2738e+06	1.19046e+06	159884	0	0	0	0	0
VNKDKPLGA	305	313	2	0	471.274	4	6	4.86147	5.44748	472.694	2.29385	0.6	0					0.281454		2.73764e+07	1.10596e+08	2.09622e+08	2.31347e+08	1.54126e+08	6.96272e+07	2.17963e+07	2.81715e+06	91941.1	0	14866.6
VNKDKPLGA	305	313	3	0	314.519	4	6	5.1639	5.26923	315.386	2.05633	1	0	0.454123	-0.281398	1	1	0.117462		155059	2.6178e+06	4.04234e+06	4.41368e+06	2.45915e+06	600990	66585.6	0	2554.12	1131.84	0
VNKDKPLGAVAL	305	316	2	0	612.869	5	9	8.27763	8.30878	614.427	2.39094	0.4	0					0.727123		99712.1	311318	334124	444657	214736	74592	0	74705.5	0	0	0	95553.1	0	0	0
VALKS	314	318	1	0	517.334	3	3	4.22693	4.909	518.33	0.695899	0.4	0					0.0435048		1.57472e+08	4.18371e+08	1.12588e+08	1.85581e+07	642092	0	33888.1
VALKS	314	318	2	0	259.171	3	3	4.24268	4.92478	259.662	0.683456	0.4	0					0.0197665		2.63988e+08	7.18332e+08	1.83993e+08	2.39185e+07	2.27415e+06	19251.3	182344
VALKSYE	314	320	1	0	809.44	4	5	6.74738	7.22597	812.162	2.23806	0.4	0					0.215592		131670	1.52696e+07	8.01456e+07	9.75357e+07	3.33212e+07	4.16309e+06	321002	0	78798.8	210101
VALKSYE	314	320	2	0	405.224	4	5	6.70042	7.02833	406.548	2.16583	0.4	0					0.0412709		1.32777e+07	1.04701e+08	3.32265e+08	3.67305e+08	1.39391e+08	3.38131e+07	3.7874e+06	202730	334924	216944
VALKSYEEE	314	322	1	0	1067.53	4	7	6.80992	7.37467	1071.58	3.43231	1	0	0.986835	1.72664	1	-1	0.408901		483479	2.04593e+07	1.18729e+08	2.84968e+08	3.70405e+08	2.63903e+08	1.00784e+08	2.61205e+07	3.87951e+06	3.43242e+06	7.84136e+06	1.08325e+06
VALKSYEEE	314	322	2	0	534.266	4	7	6.7943	7.46793	536.267	3.37749	1	0	0.958571	2.20256	1	-1	0.0808321		1.73205e+07	2.18479e+08	9.69885e+08	2.38454e+09	3.01738e+09	2.17331e+09	8.49395e+08	2.14361e+08	1.12019e+07	452550	2.14828e+07	2.7424e+07
VALKSYEEEL	314	323	1	0	1180.61	5	8	9.24682	9.64017	1185.46	4.15003	1	0	1.08942	0.97748	1	-2	0.374113		300744	534203	4.7147e+06	3.295e+07	7.0462e+07	8.95099e+07	6.04795e+07	1.91586e+07	1.16601e+06	514356	205321	6475.35	12351.3	171272
VALKSYEEEL	314	323	2	0	590.808	5	8	9.21565	9.68687	593.264	4.21073	1	0	1.1168	1.31782	1	-2	0.0465614		1.48183e+06	4.24722e+07	1.62154e+08	5.51477e+08	1.13939e+09	1.42704e+09	9.79044e+08	3.70422e+08	1.27831e+08	2.73587e+07	5.11865e+06	1.67941e+07	1.98679e+06	3.26556e+06
VALKSYEEELAKDPRIAA	314	331	2	0	1002.04	6	15					-1
VALKSYEEELAKDPRIAATM	314	333	2	0	1118.09	7	17	9.74908	9.79572	1128.29	19.0238	0.4	1					2.08907		0	0	0	0	0	0	0	282115	0	0	0	743253	0	685578	0	0	0	0	0	0	0	0	365371	460726	3.73415e+06
VALKSYEEELAKDPRIAATM	314	333	3	0	745.728	7	17					-1
VALKSYEEELAKDPRIAATME	314	334	2	0	1182.61	7	18	9.02883	9.09105	1192.44	18.1927	1	0	2.86485	-0.469855	-1	-16	0.414286		0	0	0	0	0	0	0	0	0	0	0	0	0	0	0	0	0	1.24695e+06	3.46839e+06	4.86175e+06	4.92288e+06	2.42763e+06	1.40449e+06	0	0	364273
VALKSYEEELAKDPRIAATME	314	334	3	0	788.742	7	18	9.74908	9.9561	792.034	8.41679	1	0	0.904802	0.163045	-1	0	0.137492		14533.6	14967.2	2.43164e+06	0	7182.46	1.27997e+06	8.66172e+06	2.83787e+07	5.14467e+07	7.1188e+07	7.48302e+07	6.60945e+07	3.78493e+07	2.00641e+07	6.76249e+06	261580	0	7803.33	0	0	619110	0	0	1.26624e+06	34483.7	256138
VALKSYEEELAKDPRIAATMENAQKGEIMPNIPQMSA	314	350	5	0	815.613	9	32					-1
VALKSYEEELAKDPRIAATMENAQKGEIMPNIPQMSAF	314	351	3	0	1407.71	9	33	11.6798	11.711	1413.84	15.7045	0.6	0					0.164216		0	0	0	0	0	0	0	0	0	0	0	0	0	0	653750	1.78528e+06	2.46137e+06	3.48673e+06	4.34839e+06	3.59168e+06	2.92072e+06	3.255e+06	1.13947e+06	0	0	0	0	0	0	0
VALKSYEEELAKDPRIAATMENAQKGEIMPNIPQMSAF	314	351	4	0	1056.03	9	33	11.6486	11.8045	1060.88	16.6843	0.6	0					0.103717		0	0	40256.9	35327	0	0	135270	28030	1.38825e+06	1.78703e+06	0	0	4.45069e+06	9.35808e+06	2.27915e+07	3.86703e+07	5.53433e+07	7.09945e+07	7.40772e+07	6.86092e+07	6.18042e+07	4.42147e+07	4.9041e+07	1.65047e+07	6.09111e+06	3.84635e+06	1.86136e+07	2.92662e+06	5.57279e+06	7.28613e+06
KSYEEE	317	322	2	0	392.672	4	4	4.19545	4.87733	394.145	2.499	1	0	1.47195	2.23862		1	0.0598844		3.29156e+06	3.2441e+07	9.33229e+07	1.25633e+08	8.26724e+07	2.46129e+07	3.91821e+06	128034	22258.2
KSYEEEL	317	323	1	0	897.42	4	5	7.87237	8.1219	901.467	3.52581	0.6	0					0.404595		0	278399	2.51287e+06	1.87474e+07	2.5895e+07	1.70437e+07	4.28892e+06	142971	0	119371
KSYEEELAKDPRIAATMENAQKGEIMPNIPQMSA	317	350	4	0	948.467	9	29					-1
YEEELAKDPRIAATME	319	334	2	0	933.451	6	13	7.26565	7.43685	936.168	4.27564	0.6	0					0.312722		0	30777.5	5404.07	3.90545e+06	9.0631e+06	1.05991e+07	1.00671e+07	6.09344e+06	1.48009e+06	209844	0	0	0	0	0	0	0	139968	388647	0
YEEELAKDPRIAATME	319	334	3	0	622.636	6	13	7.28128	7.48347	624.398	4.12689	0.6	0					0.132434		0	232787	2.52074e+06	1.27415e+07	2.2908e+07	3.08061e+07	2.37093e+07	1.59756e+07	7.96189e+06	301233	0	0	0	0	277045	107241	0	295857	0	0
EELAKDPRIAATM	321	333	2	0	722.877	5	10	7.07512	7.24675	724.1	1.54538	0.6	0					0.681997		7.05536e+06	1.32471e+07	1.7102e+07	1.5822e+07	8.74369e+06	2.9268e+06	552307	121217	0	112804	0	323406	0	615500	0	90353.2
LAKDPRIA	323	330	2	0	442.272	4	5					-1
LAKDPRIAA	323	331	2	0	477.79	4	6	5.96275	6.24597	479.609	3.08212	1	0	1.07113	0.496104	1	1	0.033894		2.1446e+06	2.85474e+07	1.0077e+08	1.75989e+08	1.74937e+08	1.07935e+08	4.25111e+07	1.108e+07	611435	17199.3	0
LAKDPRIAA	323	331	3	0	318.863	4	6	5.97847	6.13055	320.098	3.14935	1	0	1.11157	-0.0770609	1	1	0.0407804		0	1.91761e+06	1.17538e+07	2.1824e+07	2.13867e+07	1.3053e+07	4.59047e+06	1.29438e+06	0	0	230609
LAKDPRIAAT	323	332	2	0	528.314	4	7	5.55688	5.87412	530.205	3.17015	1	0	0.851675	0.644785		1	0.100494		129832	4.38882e+06	2.53157e+07	4.937e+07	5.22359e+07	3.49409e+07	1.29038e+07	2.6843e+06	76289.6	0	0	254174
LAKDPRIAATM	323	333	2	0	593.834	5	8	7.28128	7.46275	595.7	2.9702	1	0	0.557171	0.0513693	1	-1	0.050874		349248	2.38131e+07	8.31345e+07	1.39088e+08	1.40188e+08	8.84223e+07	3.89233e+07	1.51143e+07	356235	1.61385e+06	0	833785	0	100883
LAKDPRIAATM	323	333	3	0	396.225	5	8					-1
LAKDPRIAATME	323	334	2	0	658.356	5	9	7.10633	7.70113	660.266	2.98946	0.6	0					0.0604298		5.40578e+06	1.76495e+08	5.85476e+08	1.01752e+09	1.02347e+09	7.02258e+08	3.37442e+08	1.28088e+08	3.49307e+07	6.2451e+06	1.1749e+06	0	1.01201e+06	0	1.32747e+06
LAKDPRIAATME	323	334	3	0	439.239	5	9	7.24675	7.54565	440.507	2.97253	0.6	0					0.0968636		0	4.22984e+07	1.3659e+08	1.42538e+08	2.25134e+08	1.49702e+08	7.27748e+07	1.99683e+07	3.73015e+06	714523	0	0	230746	0	0
LAKDPRIAATMENAQKGEIM	323	342	2	0	1094.07	7	17	9.09105	9.27798	1097.89	6.24357	0.6	0					0.577919		0	261508	0	712896	4.80993e+06	1.37665e+07	1.81132e+07	2.15154e+07	1.74723e+07	1.18598e+07	2.70463e+06	774450	898046	223261	462820	1.06034e+06	1.32801e+06	1.05131e+06	1.16849e+06	317011	194824	473298	319749	191360	0
LAKDPRIAATMENAQKGEIM	323	342	3	0	729.714	7	17					0
LAKDPRIAATMENAQKGEIMPNIPQM	323	348	3	0	956.491	8	21	10.0494	10.3868	959.696	7.72858	1	0	0.545453	0.732858		0	0.114651		0	0	0	0	15263.4	2.06212e+06	1.76686e+07	3.92805e+07	6.7307e+07	8.2639e+07	7.56221e+07	6.11239e+07	3.83742e+07	1.63961e+07	6.18018e+06	1.86618e+06	0	1.00191e+06	0	0	450953	0	0	226897	0	0	242346	0	0	58143.5
LAKDPRIAATMENAQKGEIMPNIPQMSA	323	350	2	0	1513.27	8	23					-1
LAKDPRIAATMENAQKGEIMPNIPQMSA	323	350	3	0	1009.18	8	23	9.71798	9.89258	1013.78	11.8372	0.6	1					0.0911264		0	690844	739428	323686	0	6.05763e+06	2.09739e+07	5.02237e+07	1.06703e+08	1.71745e+08	2.32022e+08	2.73074e+08	2.705e+08	2.58202e+08	2.40558e+08	2.43313e+08	2.28899e+08	2.17634e+08	1.77777e+08	1.35256e+08	8.06123e+07	5.17185e+07	2.57561e+07	8.92629e+06	1.34212e+06	1.39583e+06	241640	0	288936	0
LAKDPRIAATMENAQKGEIMPNIPQMSA	323	350	4	0	757.137	8	23					0
LAKDPRIAATMENAQKGEIMPNIPQMSAF	323	351	3	0	1058.2	8	24	10.9006	11.5706	1062.28	10.1522	0.6	0					0.0983999		32616.4	8496.6	35392.3	299326	843053	7.505e+06	4.71805e+07	1.75253e+08	3.87312e+08	6.89337e+08	1.0365e+09	1.30887e+09	1.40517e+09	1.265e+09	9.45178e+08	6.35632e+08	3.95686e+08	2.11978e+08	9.82764e+07	5.29877e+07	3.38173e+07	9.1511e+06	6.03387e+06	5.70713e+06	1.30883e+06	4.0978e+06	8.97222e+06	4.16018e+06	5.96979e+06	2.23561e+06
LAKDPRIAATMENAQKGEIMPNIPQMSAF	323	351	4	0	793.904	8	24	10.9006	11.4301	796.92	9.985	0.6	0					0.0818475		147072	41364	497624	1.6191e+06	587120	5.51471e+06	2.96692e+07	8.36044e+07	1.89493e+08	3.21472e+08	4.86179e+08	6.03099e+08	6.023e+08	5.52039e+08	4.08369e+08	2.7723e+08	1.51209e+08	8.58627e+07	1.69728e+06	1.32244e+07	7.52924e+06	2.22996e+06	1.72095e+06	226930	3.35197e+06	622112	6.11748e+06	528742	1.09977e+06	1.00093e+06
AKDPRIAA	324	331	2	0	421.248	4	5	5.17968	5.57772	422.592	2.20472	0.6	0					0.0744801		7.83812e+06	5.77888e+07	1.16242e+08	1.16053e+08	6.39576e+07	2.17673e+07	5.92643e+06	902049	50904.3	9602.78
AKDPRIAAT	324	332	2	0	471.772	4	6	4.79788	5.1639	473.193	2.30364	0.6	0					0.108474		326467	1.61761e+07	3.82217e+07	3.92681e+07	2.43259e+07	9.19685e+06	2.10591e+06	132371	0	0	0
AKDPRIAATM	324	333	2	0	537.292	5	7	6.7943	6.97117	539.044	2.81624	0.6	0					0.0922394		0	2.29464e+07	9.34727e+07	1.06447e+08	6.434e+07	3.10301e+07	2.1706e+07	1.48894e+07	9.82001e+06	1.47584e+06	1.03675e+06	0	379849
AKDPRIAATME	324	334	2	0	601.814	5	8	6.5752	6.75258	603.274	2.16187	1	0	0.19252	0.0335217	-1	-1	0.0302373		2.44938e+07	1.42493e+08	3.23874e+08	3.43569e+08	2.14913e+08	9.73668e+07	3.4189e+07	9.00927e+06	2.19315e+06	523068	0	210917	167451	879985
AKDPRIAATME	324	334	3	0	401.545	5	8	4.87733	5.01917	404.651	8.55963	1	1	3.07867	-0.121862	-1	-8	0.0684101		0	0	97924.9	0	0	0	0	2.46076e+06	1.10525e+07	1.5389e+07	1.26986e+07	5.76369e+06	1.45574e+06	359255
AKDPRIAATMENAQKGEIM	324	342	2	0	1037.52	7	16					-1
AKDPRIAATMENAQKGEIM	324	342	3	0	692.019	7	16	8.77983	8.81098	693.883	4.25816	0.6	0					0.051217		0	241983	2.15907e+06	7.01776e+06	1.21347e+07	1.61507e+07	1.75147e+07	1.12134e+07	5.96329e+06	2.92664e+06	923617	0	0	0	0	21757	0	0	7720.95	3343.58	0	0	156865	0
AKDPRIAATMENAQKGEIMPNIPQMSA	324	350	2	0	1456.72	8	22					-1
AKDPRIAATMENAQKGEIMPNIPQMSA	324	350	4	0	728.866	8	22					-1
AKDPRIAATMENAQKGEIMPNIPQMSAF	324	351	3	0	1020.51	8	23	10.8072	11.1965	1024.2	9.07553	0.6	0					0.133528		0	0	0	0	827611	1.55913e+07	9.83216e+07	1.82895e+08	3.62298e+08	6.81395e+08	6.99011e+08	7.34644e+08	7.11297e+08	4.89844e+08	3.25499e+08	1.96533e+08	9.41599e+07	4.20643e+07	1.65153e+07	2.17579e+06	0	286239	0	26526.9	2.96581e+06	0	0	7.07702e+06	18834.2	0
AKDPRIAATMENAQKGEIMPNIPQMSAF	324	351	4	0	765.633	8	23	10.8383	11.0721	768.374	8.95686	1	0	0.622688	0.279965	1	1	0.0485421		0	0	1.18308e+06	89535	0	8.11851e+06	2.30815e+07	5.22671e+07	9.44367e+07	1.57331e+08	1.89341e+08	2.03429e+08	1.78394e+08	1.23636e+08	8.13563e+07	4.57969e+07	2.20398e+07	5.66133e+06	3.90402e+06	1.6165e+06	464011	0	0	636204	0	0	0	430011	0	177356
PRIAATME	327	334	2	0	444.734	5	6	6.73172	6.8724	445.995	1.94038	1	0	0.384381	-0.126889		-1	0.482401		620655	4.00748e+06	4.33715e+06	3.11208e+06	1.19256e+06	819281	54733	239149	0	60977.9	0	335014
TMENAQKGEIMPNIPQMSA	332	350	2	0	1045.49	7	15	9.609	9.75945	1054.35	16.3035	0.4	1					0.439111		0	66030.7	0	204316	1.55692e+06	580341	2.15534e+07	3.81744e+06	1.23911e+07	864053	1.00004e+06	0	7.21869e+06	56397.6	1.87584e+07	1.89711e+06	2.83634e+07	6.65125e+07	9.94165e+07	1.17204e+08	9.23682e+07	4.16929e+07	2.29069e+07
TMENAQKGEIMPNIPQMSAF	332	351	2	0	1119.02	7	16	11.1498	11.3885	1123.42	7.27302	1	0	0.857758	0.301455	1	-1	0.328444		0	0	0	249847	969681	1.25984e+07	3.54936e+07	5.89435e+07	7.1294e+07	6.61761e+07	3.86912e+07	2.19818e+07	5.64123e+06	0	72811.9	0	0	0	0	0	0	573649	1.02426e+06	1.09e+07
TMENAQKGEIMPNIPQMSAF	332	351	3	0	746.351	7	16					-1
MENAQKGEIMPNIPQMSA	333	350	2	0	994.966	7	14					-1
ENAQKGEIMPNIPQMSAF	334	351	2	0	1002.98	7	14					-1
ENAQKGEIMPNIPQMSAF	334	351	3	0	668.989	7	14					-1
NAQKGEIM	335	342	2	0	445.724	5	6	6.37165	6.84118	447.016	2.01137	1	0	0.427083	1.31047		1	2.85578		4.08521e+06	3.85037e+07	7.19364e+07	5.09565e+07	1.98008e+07	4.57405e+06	1.57674e+06	2.37235e+06	2.29691e+06	627201	110222	2.19467e+06
NAQKGEIMPNIPQM	335	348	2	0	785.889	6	10					-1
NAQKGEIMPNIPQMSA	335	350	2	0	864.924	6	12	9.10662	9.609	868.389	5.79317	0.6	0					0.0971445		179870	168398	508080	2.33363e+07	1.03407e+08	2.10951e+08	3.14326e+08	3.34321e+08	2.67714e+08	1.64694e+08	7.92267e+07	3.06873e+07	5.64373e+06	601327	0	147084	0	0	2069.48
NAQKGEIMPNIPQMSAFWYAVRTAVINAASGRQTVDE	335	371	3	0	1355.34	9	33					-1
PNIPQMSA	343	350	1	0	857.419	4	5	7.60782	7.69077	861.119	3.1383	0.4	0					0.216413		0	0	3.1138e+06	9.45281e+06	1.09311e+07	6.29769e+06	0	0	0	0
PNIPQMSA	343	350	2	0	429.213	4	5	7.54565	7.69595	430.984	2.97933	1	0	1.36771	-0.0848556	1	-1	0.0617985		957835	2.18573e+06	2.47475e+07	4.57761e+07	4.84405e+07	2.43516e+07	4.62473e+06	163763	0	0
PNIPQMSAF	343	351	1	0	1004.49	5	6	9.74908	10.1117	1013.33	8.16702	0.4	1					0.66917		0	0	0	319264	3.25012e+06	4.57465e+07	7.04242e+07	1.46286e+08	5.2582e+08	5.70952e+08	3.56555e+08	2.37932e+08
PNIPQMSAF	343	351	2	0	502.747	5	6	10.3141	10.557	504.961	3.75445	1	0	1.47553	0.31974	-1	1	0.0364378		47971.4	5.27374e+06	2.96347e+07	8.61572e+07	1.33001e+08	1.28269e+08	6.90134e+07	2.33067e+07	3.4586e+06	279452	0	935913
FWYA	351	354	1	0	586.266	3	2	10.8539	11.4457	587.722	1.06605	1	0	1.14092	1.84509		0	0.154154		3.14216e+07	1.19308e+08	1.06506e+08	2.41162e+07	905082	343353
FWYAVRT	351	357	1	0	942.483	4	5	9.71798	10.5465	945.738	2.65924	0.4	0					0.516235		1.3356e+06	4.38955e+07	2.58699e+08	5.08686e+08	3.71674e+08	1.0955e+08	1.88299e+07	3.89288e+06	866460	369052
FWYAVRT	351	357	2	0	471.745	4	5	9.94055	10.5829	473.403	2.71932	1	0	1.18004	2.06597	1	0	0.0440453		2.65792e+07	2.28695e+08	6.76671e+08	1.01875e+09	8.42974e+08	4.2508e+08	1.35416e+08	2.88401e+07	3.27063e+06	671997
FWYAVRTAV	351	359	2	0	556.798	5	7	9.23123	9.27798	562.214	10.1305	0.4	1					0.363317		0	501906	101288	142650	0	0	102541	119777	106676	222139	1.35147e+06	4.96982e+06	6.92377e+06
FWYAVRTAVINA	351	362	2	0	705.88	5	10	10.9942	11.555	709.038	5.43967	0.6	0					0.167358		187371	433093	1.22738e+06	1.28758e+07	4.11884e+07	7.43272e+07	8.80305e+07	8.43771e+07	5.82267e+07	2.48283e+07	4.74432e+06	1.51061e+06	273898	271805	804185	523267
FWYAVRTAVINAASGRQTVDE	351	371	2	0	1177.6	6	19	10.7735	10.9786	1182.12	7.64105	0.6	0					0.222048		878259	0	653266	0	5.9242e+06	2.01684e+07	4.64115e+07	7.23816e+07	8.99197e+07	9.85131e+07	8.64483e+07	6.11242e+07	3.31822e+07	1.13214e+07	3.76263e+06	33336.1	258533	9483.27	426577	0	431780	0	308707	256109	1.44032e+06	5.03466e+06
FWYAVRTAVINAASGRQTVDE	351	371	3	0	785.401	6	19					0
FWYAVRTAVINAASGRQTVDEALKDAQTGTD	351	381	3	0	1118.9	8	29	11.9139	12.6183	1125.88	18.9914	1	0	1.58067	2.33711	1	-1	0.265058		0	0	148801	124161	300512	391081	339806	1.03893e+06	3.60944e+06	5.28828e+06	8.6374e+06	8.76355e+06	7.66846e+06	1.0105e+07	1.49124e+07	3.66055e+07	6.81713e+07	1.2092e+08	1.70377e+08	2.30736e+08	3.0152e+08	3.04274e+08	2.82629e+08	2.59502e+08	1.79973e+08	1.21601e+08	7.61006e+07	3.41412e+07	1.23549e+07	5.1199e+06
FWYAVRTAVINAASGRQTVDEALKDAQTGTD	351	381	4	0	839.423	8	29	12.1171	12.2578	844.475	18.2393	0.6	0					0.0681131		536890	0	0	147685	729045	198107	851722	1.37096e+06	6.04801e+06	4.11285e+06	3.69876e+06	3.72795e+06	3.46815e+06	4.53149e+06	6.76081e+06	1.3314e+07	2.45589e+07	3.45386e+07	4.38918e+07	5.84187e+07	8.63797e+07	6.52647e+07	6.03028e+07	4.72242e+07	4.65551e+07	1.74236e+07	1.17335e+07	5.89124e+06	6.58849e+06	1.01115e+06
WYAVRT	352	357	1	0	795.415	4	4	8.2932	8.81098	798.246	2.3421	1	0	1.33039	1.52136	1	1	0.332644		1.10127e+07	9.32081e+07	1.87244e+08	1.94475e+08	1.15495e+08	4.87255e+07	1.71589e+07	3.84701e+06	1.24179e+06
WYAVRT	352	357	2	0	398.211	4	4	8.26205	8.82657	399.544	2.17629	1	0	1.18079	1.72562	1	1	0.0570499		5.12966e+07	3.75916e+08	7.22843e+08	7.35891e+08	4.06327e+08	1.36096e+08	2.85315e+07	3.4586e+06	598600
WYAVRTAVINA	352	362	2	0	632.346	5	9	9.46852	9.79572	635.625	5.78983	0.6	1					0.277243		0	7.26629e+06	3.12085e+07	7.62259e+07	1.44341e+08	2.00148e+08	1.93576e+08	1.63587e+08	7.95862e+07	3.92001e+07	2.16222e+07	8.00629e+07	5.87965e+07	2.35809e+07	3.4156e+06
WYAVRTAVINAASGRQ	352	367	2	0	881.971	6	14					0
WYAVRTAVINAASGRQTVD	352	370	2	0	1039.54	6	17					-1
WYAVRTAVINAASGRQTVD	352	370	3	0	693.364	6	17					-1
WYAVRTAVINAASGRQTVDE	352	371	2	0	1104.06	6	18	9.4217	9.79572	1110.18	10.9362	0.6	0					0.283487		0	399131	0	0	173414	526050	754567	1.24416e+07	2.50531e+07	6.00219e+07	9.86592e+07	1.22497e+08	1.37695e+08	1.33841e+08	1.01016e+08	6.59958e+07	3.22445e+07	1.08943e+07	2.6753e+06	688289	1.15615e+06	1.97987e+06	2.0827e+06	1.56387e+06	421401
WYAVRTAVINAASGRQTVDE	352	371	3	0	736.378	6	18	9.40608	9.89258	740.398	10.7695	0.6	0					0.169944		497700	602170	1.36481e+06	539917	2.265e+06	4.47032e+06	2.02759e+07	6.20023e+07	1.2739e+08	2.45378e+08	3.69438e+08	4.66094e+08	5.10015e+08	4.67705e+08	3.63279e+08	2.49368e+08	1.26416e+08	5.88826e+07	2.51724e+07	5.91801e+06	350965	526203	53572.5	203530	642169
WYAVRTAVINAASGRQTVDEAL	352	373	2	0	1196.12	6	20					-1
WYAVRTAVINAASGRQTVDEAL	352	373	3	0	797.752	6	20	10.6452	10.6919	802.409	12.5682	0.6	1					0.163057		0	0	0	0	0	0	0	0	0	0	1.22571e+06	2.82047e+06	4.11317e+06	5.75361e+06	4.03551e+06	5.47471e+06	3.78193e+06	0	1.44027e+06	383101	594592	0	0	0	0	0	0
WYAVRTAVINAASGRQTVDEALKDAQTGTD	352	381	2	0	1604.31	7	28					-1
WYAVRTAVINAASGRQTVDEALKDAQTGTD	352	381	3	0	1069.87	7	28	10.6452	11.2587	1076.74	18.7587	0.6	0					0.277003		1.0798e+06	1.1103e+06	52160.1	282084	277693	416682	168016	477849	342543	264141	0	2.48167e+06	2.51604e+06	1.35458e+07	4.45309e+07	8.25608e+07	1.56435e+08	2.85157e+08	3.85296e+08	4.99976e+08	6.0523e+08	5.92681e+08	5.21393e+08	4.19347e+08	2.78044e+08	1.62599e+08	9.91987e+07	2.9411e+07	8.39011e+06	3.81636e+06
WYAVRTAVINAASGRQTVDEALKDAQTGTD	352	381	4	0	802.656	7	28	10.6452	10.885	807.796	18.7037	1	0	1.628	0.30619	1	0	0.168015		6.54566e+06	2.06263e+06	1.64626e+06	3.59209e+06	1.22095e+07	1.32066e+06	434433	1.20064e+06	1.31557e+06	42238.4	19892.6	986877	3.19139e+06	5.75563e+06	1.53198e+07	2.86569e+07	5.58583e+07	9.79213e+07	1.59019e+08	2.07388e+08	2.23898e+08	2.30161e+08	2.01377e+08	1.6716e+08	1.17414e+08	7.44585e+07	3.72201e+07	1.32165e+07	4.63815e+06	1.01537e+06
WYAVRTAVINAASGRQTVDEALKDAQTGTDYDIPTTENL	352	390	3	0	1418.7	9	36	11.4301	11.5706	1427.94	25.2246	0.6	1					0.324423		0	0	207042	0	0	0	0	0	0	0	0	0	0	0	0	0	0	206084	0	0	0	4.07261e+06	5.46482e+06	1.03701e+07	1.97708e+07	1.76959e+07	2.14242e+07	2.68532e+07	1.76603e+07	1.80873e+07
WYAVRTAVINAASGRQTVDEALKDAQTGTDYDIPTTENL	352	390	4	0	1064.28	9	36	11.4457	11.6798	1070.93	24.1359	0.6	0					0.196235		0	0	13271	0	0	0	0	923174	4689.25	578494	0	805899	34973.1	526504	0	0	0	838511	0	1.005e+06	2.76312e+06	1.67678e+07	2.2509e+07	3.43906e+07	4.91453e+07	6.13314e+07	6.06887e+07	6.10817e+07	6.00984e+07	5.07771e+07
YAVRT	353	357	1	0	609.335	3	3	5.3376	5.83773	611.508	1.81875	0.4	0					0.187734		1.02311e+07	7.48859e+07	1.18035e+08	7.79731e+07	2.62335e+07	5.22178e+06	161662
YAVRT	353	357	2	0	305.171	3	3	5.32187	5.86372	306.26	1.82276	1	0	1.41001	1.62655	1	1	0.0559283		4.30715e+07	2.37806e+08	3.5428e+08	2.41431e+08	9.24364e+07	1.85952e+07	2.10699e+06
YAVRTAVINA	353	362	1	0	1077.61	4	8	7.56118	7.68558	1082.6	4.36458	1	0	1.18621	-0.198061	1	1	0.510274		0	0	0	1.98092e+06	5.59533e+06	7.47553e+06	4.35569e+06	1.1881e+06	431657	0	198264	0	0
YAVRTAVINA	353	362	2	0	539.306	4	8	7.43685	7.90353	541.807	4.36928	1	0	1.18832	1.29801	1	1	0.0955005		1.09612e+06	8.61025e+06	3.81311e+07	9.73047e+07	1.64423e+08	1.89229e+08	1.57246e+08	9.85999e+07	3.75662e+07	5.82392e+06	158514	0	764534
YAVRTAVINAASGRQ	353	367	3	0	526.29	5	13	7.87237	7.9347	529.256	7.99258	1	0	1.43609	-0.469345		1	0.207668		0	0	0	104454	105537	259698	670504	1.44537e+06	2.79399e+06	3.16179e+06	2.58342e+06	1.21947e+06	300424	111702	0	269990	0	0	0
YAVRTAVINAASGRQTVD	353	370	2	0	946.503	6	16	7.9659	8.1842	952.301	10.5094	1	0	1.58776	0.212362	1	0	0.295025		16355.5	17491.7	15705.9	60671.1	0	0	189236	180135	2.76748e+06	8.24475e+06	1.59146e+07	1.9241e+07	2.00781e+07	1.48803e+07	9.41398e+06	1.91267e+06	198768	0	0	0	0	0	637672
YAVRTAVINAASGRQTVD	353	370	3	0	631.338	6	16	7.9815	8.21535	635.139	10.3157	1	0	1.54406	0.280329	1	0	0.150482		0	0	0	337362	0	0	29361.8	1.59589e+06	5.44388e+06	1.44911e+07	2.19702e+07	2.60798e+07	2.50527e+07	1.98693e+07	8.71464e+06	4.68724e+06	1.21096e+06	392207	12891	148405	41071.1	123608	40684
YAVRTAVINAASGRQTVDE	353	371	2	0	1011.02	6	17	7.9347	8.48013	1017	10.7924	0.6	0					0.583061		0	286347	275552	1.54114e+06	1.20034e+06	3.97035e+06	1.80976e+07	4.92511e+07	1.03679e+08	1.74839e+08	2.4086e+08	2.94489e+08	2.94026e+08	2.65658e+08	2.02748e+08	1.36592e+08	7.59366e+07	3.97259e+07	1.24868e+07	2.5925e+06	140549	7.30921e+06	0	1.52785e+07
YAVRTAVINAASGRQTVDE	353	371	3	0	674.352	6	17	7.9659	8.48013	678.092	10.0615	0.6	0					0.320505		570106	669573	1.83837e+06	3.26722e+06	7.24371e+06	2.76244e+07	6.34843e+07	1.32521e+08	2.34287e+08	3.41708e+08	4.63382e+08	5.19807e+08	4.70647e+08	4.17241e+08	2.79171e+08	1.46226e+08	7.64546e+07	2.98861e+07	9.45528e+06	6.34656e+06	3.83928e+06	1.85857e+06	2.15408e+06	1.02732e+06
YAVRTAVINAASGRQTVDEA	353	372	3	0	698.031	6	18	8.46455	8.77983	701.086	7.96755	0.6	0					0.332059		2.74725e+06	4.49367e+07	396607	491431	9.30516e+06	2.72566e+07	7.18115e+07	9.97387e+07	1.89609e+08	2.31424e+08	2.23838e+08	1.77104e+08	1.21519e+08	5.27328e+07	1.84217e+07	3.67343e+06	1.92453e+06	631875	287256	1.0945e+06	155441	140020	160225	0	0
YAVRTAVINAASGRQTVDEAL	353	373	3	0	735.726	6	19					0
YAVRTAVINAASGRQTVDEALKDAQTGTD	353	381	3	0	1007.85	7	27	9.71798	9.90945	1013.78	16.0647	0.6	0					0.131276		0	0	409431	21557.5	31412	1.05852e+06	1.57302e+06	1.48116e+06	2.33842e+06	7.67616e+06	2.51036e+07	5.71135e+07	1.19421e+08	1.92841e+08	2.55786e+08	3.03458e+08	3.01895e+08	2.86679e+08	2.67709e+08	2.67381e+08	2.53463e+08	2.38422e+08	1.94792e+08	1.46491e+08	9.12993e+07	5.60491e+07	2.79427e+07	9.75728e+06	1.52662e+06	1.5592e+06
VRTAVINA	355	362	2	0	422.256	4	6					-1
VRTAVINAASGRQTVDE	355	371	2	0	893.974	6	15	6.6065	6.74738	899.477	9.9992	1	0	1.62303	-0.126014	1	0	0.253996		74264.5	94525.9	0	0	0	234792	0	353927	1.95706e+06	5.25033e+06	7.86544e+06	7.43249e+06	6.46527e+06	3.44471e+06	2.24201e+06	584641	147275	328914	115576	131078	0	0
VRTAVINAASGRQTVDE	355	371	3	0	596.318	6	15	6.5752	6.6065	599.967	9.94083	0.4	0					0.0555733		0	0	0	116734	58016.2	95850.8	301422	262962	697351	3.99676e+06	2.35251e+06	2.52739e+06	4.73097e+06	1.4714e+06	600923	1.10086e+06	54623.2	0	109046	0	0	0
AVINA	358	362	1	0	487.287	3	3	5.60372	6.04132	489.151	1.58609	1	0	1.12529	1.17089		0	0.123606		5.71779e+07	2.11513e+08	2.66805e+08	1.49433e+08	3.4241e+07	1.53698e+06	60347.1
AVINAASGRQ	358	367	2	0	493.773	4	8	5.03488	5.35338	496.846	5.59789	1	0	1.74258	0.650322		0	0.247961		867535	437600	141325	954655	6.04539e+06	1.28835e+07	1.63881e+07	1.68431e+07	7.61128e+06	3.16174e+06	362680	34824.6	54184.1
AVINAASGRQTVD	358	370	2	0	651.344	5	11	5.96275	6.18305	655.581	7.74425	0.6	0					0.109246		112880	0	124701	49477.9	1.10138e+06	4.3053e+06	1.44359e+07	2.36616e+07	3.18442e+07	3.12171e+07	2.33445e+07	1.33318e+07	4.12261e+06	209847	0	0	44275.6
AVINAASGRQTVDE	358	371	1	0	1430.72	5	12	6.23023	6.36642	1439.48	7.95255	1	0	1.60896	-0.146557	1	0	0.343825		0	0	0	0	0	144006	927600	3.12132e+06	4.7118e+06	5.07702e+06	3.84108e+06	1.59123e+06	220175	0	0	0	0	112998
AVINAASGRQTVDE	358	371	2	0	715.865	5	12	6.10428	6.62737	720.356	8.18147	1	0	1.6778	1.54453	1	-1	0.261334		387931	522033	942470	7.80525e+06	3.50475e+07	1.20252e+08	2.91057e+08	5.45328e+08	7.74792e+08	8.54244e+08	6.69361e+08	4.24042e+08	1.96144e+08	9.03915e+07	5.77529e+07	3.21608e+07	2.29571e+07	1.09868e+07
AVINAASGRQTVDEA	358	372	2	0	751.384	5	13	7.7167	7.9867	758.397	13.186	0.5	0					0.223217		505116	0	150504	0	263990	0	0	129675	192098	0	202226	393986	1.84263e+07	5.26213e+07	7.03948e+07	4.7056e+07	1.63715e+07	4.5299e+06	324929
AVINAASGRQTVDEAL	358	373	2	0	807.926	5	14	8.41782	8.68633	813.312	9.85822	1	0	1.75853	0.431852		0	0.16483		0	0	0	107566	0	251226	731801	9.76688e+06	2.12264e+07	3.89356e+07	5.86698e+07	6.23061e+07	5.06341e+07	3.09085e+07	1.18034e+07	3.8425e+06	0	0	20332.7	0
AVINAASGRQTVDEALKDAQTGTD	358	381	3	0	811.073	6	22	9.32813	9.73353	816.68	15.456	0.6	0					0.171952		0	382491	0	159880	2.95104e+06	1.04342e+06	4.24249e+06	1.50335e+07	2.27721e+07	3.30344e+07	5.3343e+07	7.95024e+07	1.45802e+08	2.82917e+08	4.67258e+08	7.25297e+08	9.06615e+08	9.9553e+08	8.97408e+08	7.3471e+08	4.36831e+08	2.4404e+08	1.15444e+08	3.55194e+07	7.54655e+06	842245	0	394238	369961
AVINAASGRQTVDEALKDAQTGTDYDIPTTENL	358	390	3	0	1159.9	8	30	10.4893	10.9682	1167.29	20.1478	0.6	0					0.624945		0	476845	0	0	0	0	0	658011	299385	0	0	573002	0	3.32168e+06	2.19235e+07	4.3007e+07	5.37142e+07	6.02787e+07	8.13332e+07	9.13947e+07	1.09495e+08	1.48751e+08	1.707e+08	1.79288e+08	1.66076e+08	1.45076e+08	1.05731e+08	6.53148e+07	3.0793e+07	1.66082e+07
AVINAASGRQTVDEALKDAQTGTDYDIPTTENL	358	390	4	0	870.18	8	30	10.4893	10.911	875.102	17.6938	0.6	1					0.539767		0	196875	0	246514	273311	0	734773	213441	0	882820	557290	0	1.23458e+06	1.01976e+07	3.60803e+07	6.60272e+07	8.64395e+07	9.60983e+07	8.72845e+07	7.54018e+07	6.64101e+07	5.802e+07	7.17765e+07	6.1197e+07	5.79413e+07	4.17123e+07	3.21099e+07	1.22536e+07	4.93516e+06	2.17206e+06
INAASGRQTVDE	360	371	2	0	630.813	5	10	5.14488	5.4005	634.626	6.92881	1	0	1.71783	0.375468		1	0.149254		69647.1	55473	139604	35070.7	388091	5.26467e+06	1.17996e+07	1.7976e+07	1.96087e+07	1.27455e+07	7.31766e+06	546730	14679.1	45482.7	0	57126.5
INAASGRQTVDEALKDAQTGTD	360	381	3	0	754.372	6	20					-1
ASGRQTVDE	363	371	2	0	481.731	4	7	3.75362	4.36888	484.409	4.8358	1	0	1.71042	1.94745		0	0.0744271		58765.7	1.12384e+06	1.49377e+07	6.04184e+07	1.41554e+08	2.02992e+08	1.84349e+08	1.07282e+08	4.04045e+07	1.01241e+07	902504	49845.1
ASGRQTVDEAL	363	373	2	0	573.791	5	9	7.40575	7.44202	577.129	6.03796	0.4	0					0.203899		0	0	0	0	560115	1.0365e+06	4.18844e+06	2.88163e+06	2.86258e+06	423094	0	0	0	0	0
ASGRQTVDEALKD	363	375	2	0	695.352	5	11					-1
ASGRQTVDEALKDAQTGTD	363	381	2	0	981.972	6	17	8.23092	8.70192	988.53	12.0277	0.6	0					0.186363		0	437160	0	138891	0	305988	0	1.16663e+06	1.02441e+07	3.40717e+07	8.86639e+07	1.51929e+08	2.07537e+08	2.39559e+08	2.19221e+08	1.60066e+08	9.23823e+07	3.59802e+07	1.03781e+07	956689	0	950950	632573	1.06077e+06
ASGRQTVDEALKDAQTGTD	363	381	3	0	654.984	6	17	8.21535	8.79542	659.261	11.7422	0.6	0					0.133223		0	1.13698e+06	228116	71684.5	700895	1.11345e+06	1.05029e+06	6.28062e+06	1.98947e+07	5.91607e+07	1.02971e+08	1.95224e+08	2.67876e+08	2.53205e+08	2.52519e+08	1.73382e+08	7.07953e+07	3.86967e+07	9.18235e+06	285933	1.07339e+06	463382	417110	886588
ASGRQTVDEALKDAQTGTDYDIPTTENL	363	390	3	0	1003.81	7	25	9.83038	10.2518	1012.76	25.1178	1	1	2.84322	1.10016		-9	0.558997		2.16275e+06	211840	552272	2.20483e+06	295543	652024	434943	0	0	17858	266911	241311	0	2.2432e+06	2.94797e+06	2.21757e+07	4.21573e+07	5.94437e+07	8.63788e+07	9.59161e+07	9.62905e+07	9.15869e+07	1.06895e+08	1.57239e+08	2.63281e+08	4.0684e+08	5.19004e+08	6.02411e+08	6.03806e+08	5.49128e+08
TVDEALKDAQTGTD	368	381	2	0	732.347	5	12	7.28128	7.39022	736.787	8.06439	1	0	1.64259	-0.265663		1	0.877189		0	36345.4	0	0	0	298927	330742	3.12926e+06	5.83884e+06	7.91336e+06	4.38954e+06	2.48499e+06	391434	0	0	0	0	0
EALKDAQTGTDYDIPTTENL	371	390	2	0	1098.02	6	17					-1
ALKDAQTGTD	372	381	1	0	1019.5	4	8	3.95898	4.55912	1025.41	5.34409	1	0	1.62808	1.8813	1	1	0.168226		0	0	3.36972e+06	2.32722e+07	6.51974e+07	1.08952e+08	1.27778e+08	9.90084e+07	5.18182e+07	1.73362e+07	2.10042e+06	0	0
ALKDAQTGTD	372	381	2	0	510.254	4	8	3.94318	4.62273	513.205	5.33835	0.6	0					0.0611475		6.19635e+06	1.6975e+07	9.19915e+07	3.31357e+08	8.49574e+08	1.44237e+09	1.70524e+09	1.34048e+09	6.86535e+08	2.4438e+08	6.63118e+07	1.19548e+07	540850
ALKDAQTGTDYDIPTTENL	372	390	2	0	1033.5	6	16	9.01328	9.27798	1039.53	10.8603	1	0	1.66691	0.41517	1	-1	0.215536		297958	0	222880	0	0	0	3.76582e+06	1.83075e+07	5.48315e+07	1.08817e+08	1.65509e+08	2.21273e+08	2.20304e+08	1.7988e+08	1.20292e+08	6.49767e+07	4.30644e+07	4.27202e+06	3.13919e+07	0	1.95931e+07	161906	5.08353e+06
ALKDAQTGTDYDIPTTENL	372	390	3	0	689.336	6	16					-1
KDAQTGTDYDIPTTENL	374	390	2	0	941.439	6	14	8.66722	8.76425	949.403	14.8488	0.4	1					0.480467		0	0	0	0	0	0	0	0	228939	499082	2.38995e+06	3.02079e+06	5.11598e+06	1.32681e+07	1.25834e+07	4.12364e+07	5.94524e+07	4.6475e+07	2.32425e+07	9.09378e+06	1.62793e+06
YDIPTTE	382	388	1	0	838.383	4	4	7.15313	7.31242	841.639	2.76441	0.4	0					0.377766		0	188696	4.87193e+06	1.1277e+07	7.08194e+06	1.61929e+06	121949	0	142015
YDIPTTEN	382	389	1	0	952.426	4	5	6.74738	6.82555	956.418	3.44248	1	0	1.70201	-0.40014		1	0.225685		0	91209.5	1.92758e+06	5.61592e+06	8.18951e+06	5.26555e+06	1.80502e+06	0	78117.4	0
YDIPTTENL	382	390	1	0	1065.51	4	6	9.09105	9.609	1070.36	4.22907	1	0	1.76101	1.52209	1	-1	0.097727		0	5.56915e+06	8.49608e+07	3.23467e+08	7.05988e+08	8.51989e+08	5.73283e+08	2.12392e+08	4.74393e+07	2.71978e+06	305997
YDIPTTENL	382	390	2	0	533.259	4	6	9.05995	9.68687	535.608	4.07515	1	0	1.66843	1.99837	1	-1	0.0380976		1.60616e+07	1.12553e+08	5.88135e+08	1.82268e+09	3.33933e+09	3.65278e+09	2.37183e+09	8.62134e+08	2.41745e+08	4.19712e+07	1.40495e+07
YFQGHM	391	396	1	0	782.329	4	4					0
YFQGHM	391	396	2	0	391.668	4	4	7.7167	8.1115	393.095	2.30778	1	0	1.29943	0.983818	1	1	0.121386		854326	4.35911e+07	1.1059e+08	1.29508e+08	7.16712e+07	1.23829e+07	127078	1.10287e+07	0
YFQGHMASM	391	399	1	0	1071.44	5	7	8.68633	8.82657	1076.21	3.99132	1	0	1.27504	-0.128855	1	1	0.323179		0	0	226135	3.76423e+06	1.17896e+07	1.1956e+07	7.06787e+06	1.88292e+06	46886.1	0	0	0	0
YFQGHMASM	391	399	2	0	536.223	5	7	8.62043	8.98218	538.615	4.00266	1	0	1.28089	0.839361	1	1	0.0758567		105965	4.36257e+06	3.10351e+07	9.10603e+07	1.70237e+08	1.88339e+08	1.27407e+08	5.69406e+07	1.77009e+07	1.52475e+06	0	0	191640
YFQGHMASMTGGQQMGRGSSPQKPIV	391	416	2	0	1390.66	8	22	8.68633	8.85772	1399.06	14.9659	1	0	1.67231	0.00729655	1	0	0.315955		0	0	0	0	0	0	0	0	0	169660	0	0	72444	1.62965e+06	5.36487e+06	9.87971e+06	1.36294e+07	1.45139e+07	1.01893e+07	6.9749e+06	2.31692e+06	1.33066e+06	69196.6	0	0	0	0	0	0	0
YFQGHMASMTGGQQMGRGSSPQKPIV	391	416	3	0	927.44	8	22	8.60483	8.93553	933.052	14.9953	1	0	1.67714	0.703646	1	0	0.179294		0	0	0	0	0	0	0	0	382042	176869	836694	9.28409e+06	2.58475e+07	6.65006e+07	1.09297e+08	1.44506e+08	1.71346e+08	1.68872e+08	1.449e+08	1.10208e+08	7.13657e+07	4.18122e+07	1.71544e+07	3.70221e+06	8.15145e+06	0	0	4.93578e+06	0	0
YFQGHMASMTGGQQMGRGSSPQKPIV	391	416	4	0	695.832	8	22	8.77983	8.79542	699.881	14.357	0.4	1					0.0845223		0	171592	0	0	0	2.41023e+06	0	0	0	641420	0	651899	0	2.45548e+06	0	7.15377e+06	7.14976e+06	8.07677e+06	6.43302e+06	4.0309e+06	2.39907e+06	854973	0	414629	0	25900.1	542910	0	0	0
YFQGHMASMTGGQQMGRGSSPQKPIVR	391	417	3	0	979.474	8	23	8.04392	8.16863	985.593	16.4332	1	1	1.7958	-0.196677	1	0	0.181031		0	0	0	0	0	0	0	0	0	0	0	148334	352219	1.16463e+06	2.46139e+06	7.1217e+06	8.05643e+06	1.05165e+07	1.4226e+07	8.40504e+06	8.92047e+06	9.49547e+06	4.23138e+06	830763	1.64209e+06	0	0	137907	0	0
YFQGHMASMTGGQQMGRGSSPQKPIVR	391	417	4	0	734.857	8	23	8.04392	8.07512	739.277	15.7551	1	1	1.6894	-0.605424	1	1	0.24216		0	0	0	0	0	0	135126	0	0	0	0	0	0	0	385268	1.1188e+06	1.89845e+06	3.2165e+06	1.85864e+06	1.87792e+06	986956	731962	173786	303945	0	0	0	0	0	0
YFQGHMASMTGGQQMGRGSSPQKPIVRV	391	418	3	0	1012.5	8	24					-1
YFQGHMASMTGGQQMGRGSSPQKPIVRVFLPNKQRTVVPARC	391	432	4	0	1162.1	10	36	9.05995	9.53097	1169.23	25.5011	1	0	1.77371	1.31695	1	1	0.163151		0	0	0	0	0	0	441383	6935.73	0	0	7280.31	0	0	256127	1.05984e+06	0	0	586394	286706	127852	2.15064e+06	7.9221e+06	2.31578e+07	4.23992e+07	6.63446e+07	9.1361e+07	1.26259e+08	1.44659e+08	1.51486e+08	1.53056e+08
YFQGHMASMTGGQQMGRGSSPQKPIVRVFLPNKQRTVVPARC	391	432	5	0	929.879	10	36	9.04438	9.53097	935.619	25.6804	1	0	1.79168	1.38499	1	1	0.0653063		0	0	162920	0	0	196381	0	0	132681	151625	0	0	201334	0	0	210778	16400.1	355179	198273	3.43639e+06	1.29244e+07	2.92996e+07	5.85813e+07	1.03665e+08	1.55966e+08	2.24933e+08	2.7982e+08	3.39686e+08	4.1028e+08	3.75051e+08
YFQGHMASMTGGQQMGRGSSPQKPIVRVFLPNKQRTVVPARC	391	432	6	0	775.067	10	36	9.10662	9.32813	779.829	25.5528	1	0	1.7789	0.226422	1	1	0.0411177		311318	0	53297.4	0	817500	220924	412091	37081	703459	13601	0	150471	740404	411688	284533	0	462444	475536	2.49358e+06	3.12795e+06	247065	2.82215e+07	5.01458e+07	8.26159e+07	1.36005e+08	1.84775e+08	1.97619e+08	2.70081e+08	3.0318e+08	2.85544e+08
YFQGHMASMTGGQQMGRGSSPQKPIVRVFLPNKQRTVVPARC	391	432	7	0	664.487	10	36	9.04438	9.31258	668.391	24.3055	1	0	1.65386	0.430468	1	1	0.167352		390519	120461	6521.73	0	9.69882e+07	0	260861	0	272864	128568	173925	1.17682e+07	559989	365382	0	0	370710	353274	870882	2.47023e+06	7.51191e+06	1.79943e+07	3.1958e+07	5.63423e+07	9.02712e+07	1.33031e+08	1.635e+08	1.97372e+08	2.22685e+08	2.17408e+08
YFQGHMASMTGGQQMGRGSSPQKPIVRVFLPNKQRTVVPARCGV	391	434	5	0	961.096	10	38					-1
YFQGHMASMTGGQQMGRGSSPQKPIVRVFLPNKQRTVVPARCGV	391	434	6	0	801.082	10	38	9.31258	9.609	806.047	26.6809	1	0	1.75121	0.553799	1	1	0.0577598		0	0	0	160822	27839.4	552883	155249	0	389884	0	0	329957	0	0	617615	372351	201607	1.15132e+06	136659	0	3.18352e+06	3.8959e+06	9.04404e+06	2.86985e+07	3.7784e+07	5.9114e+07	8.00823e+07	1.1423e+08	1.37795e+08	1.5199e+08
YFQGHMASMTGGQQMGRGSSPQKPIVRVFLPNKQRTVVPARCGV	391	434	7	0	686.785	10	38	9.31258	9.5934	691.045	26.7035	1	0	1.75336	0.485613	1	1	0.125164		0	0	88730.4	0	1.60926e+06	0	0	97961.1	6402.77	923063	0	6.58811e+06	381321	87558.5	0	0	1.03006e+06	0	1.40581e+06	1.34528e+06	1.11612e+06	2.28945e+06	6.85417e+06	1.30523e+07	2.49704e+07	4.08294e+07	5.25232e+07	7.78691e+07	9.1986e+07	1.03165e+08
YFQGHMASMTGGQQMGRGSSPQKPIVRVFLPNKQRTVVPARCGV	391	434	8	0	601.063	10	38	9.4373	9.48412	604.758	26.447	0.3	1					0.086162		191756	0	460283	0	0	7273.28	101742	0	0	17615.1	0	0	0	180295	0	0	0	0	281601	0	298773	100316	236947	444484	1.42384e+06	2.37331e+06	3.68e+06	4.56e+06	5.49644e+06	5.17238e+06
YFQGHMASMTGGQQMGRGSSPQKPIVRVFLPNKQRTVVPARCGVT	391	435	6	0	817.923	10	39	9.10662	9.39048	823.072	27.7274	1	0	1.78307	0.498945		0	0.0918372		0	0	0	2562.46	0	28460.5	0	0	0	0	0	0	0	0	0	0	0	185289	1.02008e+06	0	0	1.58378e+06	658891	3.48823e+06	1.25774e+07	2.01808e+07	3.06323e+07	4.77905e+07	6.35506e+07	7.42762e+07
TGGQQMGRGSSPQKPIV	400	416	2	0	864.446	6	13	7.76338	7.99712	866.939	3.93218	0.5	0					0.162964		0	360290	7.84121e+06	2.39093e+07	3.56784e+07	4.0326e+07	3.32336e+07	1.98741e+07	7.72733e+06	720317	0	0	133078	125533	0	0	0	0	0	114415
TGGQQMGRGSSPQKPIVRVFLPNKQRTVVPARC	400	432	4	0	898.991	8	27	8.40223	8.52687	904.402	19.4114	1	0	1.81188	-0.197041	1	0	0.293624		302179	0	296262	0	164841	0	716733	0	0	0	827866	0	0	0	556231	0	1.23349e+06	668599	3.24627e+06	5.00364e+06	7.91528e+06	9.22155e+06	1.19867e+07	1.06922e+07	8.63266e+06	5.19618e+06	3.24764e+06	1.64848e+06	284079	0
TGGQQMGRGSSPQKPIVRVFLPNKQRTVVPARC	400	432	5	0	719.394	8	27					-1
TGGQQMGRGSSPQKPIVRVFLPNKQRTVVPARC	400	432	6	0	599.663	8	27					-1
TGGQQMGRGSSPQKPIVRVFLPNKQRTVVPARCGVTVRDSLKKALM	400	445	7	0	713.97	10	40					-1
MGRGSSPQKPIVRVFLPNKQRTVVPARC	405	432	4	0	781.189	8	22					-1
RVFLPNKQRTVVPARC	417	432	3	0	628.696	6	12	7.51457	7.85678	632.179	9.26403	0.6	0					0.110955		0	0	644052	0	0	323583	3.43262e+06	1.28714e+07	3.59615e+07	5.84663e+07	7.43277e+07	7.44504e+07	5.69879e+07	2.9606e+07	1.10485e+07	1.61435e+06	377678	0	14343.5
RVFLPNKQRTVVPARC	417	432	4	0	471.774	6	12					0
RVFLPNKQRTVVPARCGV	417	434	3	0	680.726	6	14					-1
RVFLPNKQRTVVPARCGV	417	434	4	0	510.797	6	14					-1
RVFLPNKQRTVVPARCGVT	417	435	3	0	714.409	6	15	5.88453	6.07278	714.553	-0.896695	0.4	0					0.0577985		6.48158e+07	0	0	1.05967e+07	9549.22	68753	0	0	58126.6	0	0	0	0	0	0	0	0	0	0	0	0	0
RVFLPNKQRTVVPARCGVTVRDSLKKALM	417	445	4	0	821.475	8	25	9.53097	9.68687	826.559	18.2573	1	0	1.85285	-0.0603788	1	0	0.106095		194326	123919	0	0	0	224031	166342	0	52960.2	209819	0	0	0	307264	0	2.27719e+06	4.82924e+06	1.11588e+07	1.6719e+07	2.5023e+07	2.97154e+07	2.64064e+07	2.18224e+07	1.65441e+07	9.22737e+06	2.95071e+06	586779	456235	0	0
RVFLPNKQRTVVPARCGVTVRDSLKKALM	417	445	5	0	657.381	8	25					-1
RVFLPNKQRTVVPARCGVTVRDSLKKALM	417	445	6	0	547.985	8	25					-1
VFLPNKQRTVVPARCGV	418	434	3	0	628.693	6	13	7.5301	7.76338	632.189	9.29887	0.6	0					0.101811		0	0	644052	0	0	104689	3.22137e+06	9.40568e+06	2.87646e+07	4.78145e+07	6.22834e+07	6.15525e+07	4.89983e+07	2.5497e+07	8.87272e+06	1.87442e+06	377678	0	0	0
GVTVRDSL	433	440	2	0	423.738	4	6	6.7943	7.39022	426.883	5.81421	1	1	2.71446	1.86287		0	0.0418521		54506.4	56793	10400.3	1.1759e+07	2.5104e+08	8.96165e+08	1.4573e+09	1.1716e+09	4.75234e+08	1.25058e+08	2.04044e+07
GVTVRDSLKKALM	433	445	2	0	709.413	5	11	8.70192	9.18448	713.739	7.75756	0.6	0					0.830142		7.81978e+06	1.72104e+06	1.16995e+07	3.16744e+07	6.10952e+07	1.15563e+08	2.10242e+08	3.99036e+08	5.83338e+08	6.45471e+08	5.33631e+08	3.35581e+08	1.49885e+08	4.91818e+07	9.95673e+06	179717	176077
GVTVRDSLKKALM	433	445	3	0	473.278	5	11	8.71752	9.1689	476.211	7.90657	1	0	1.8113	1.23114	1	0	0.117391		1.00859e+06	351937	2.16711e+06	1.1187e+07	2.90244e+07	5.68932e+07	1.26497e+08	2.39198e+08	3.62776e+08	4.3506e+08	3.53848e+08	2.08741e+08	9.6604e+07	2.9694e+07	5.52687e+06	381600	54730.9
GVTVRDSLKKALMM	433	446	2	0	774.934	6	12					-1
GVTVRDSLKKALMM	433	446	3	0	516.958	6	12	10.0339	10.3193	520.271	8.8949	1	0	1.89237	0.505719	1	0	0.122555		306727	190488	84788	385830	2.13023e+06	1.49948e+06	5.78973e+06	1.80117e+07	3.29869e+07	4.87458e+07	5.53936e+07	4.39386e+07	2.37668e+07	1.18195e+07	5.19297e+06	3.46504e+06	2.02738e+06	620715	1.31672e+06
GVTVRDSLKKALMMRGLIPECC	433	454	3	0	807.426	8	19					0
GVTVRDSLKKALMMRGLIPECC	433	454	4	0	605.822	8	19	11.212	11.3521	606.165	-0.32297	0.4	0					0.268248		6.54135e+06	1.1809e+07	5.51026e+06	1.39696e+06	372252	0	0	0	0	0	147318	0	0	0	224380	180789	0	0	0	0	0	0	0	0	0	0	0	0
GVTVRDSLKKALMMRGLIPECCA	433	455	3	0	831.105	8	20	11.6018	11.711	836.484	14.3973	0.6	0					0.168511		154970	415795	0	162205	167161	0	0	137688	301201	851403	0	2.08432e+06	3.27762e+06	5.50761e+06	1.09334e+07	1.38552e+07	1.72599e+07	1.86828e+07	1.4818e+07	9.45278e+06	5.03759e+06	772177	0	0	0	0	0	133612	116840
TVRDSLKKALM	435	445	2	0	631.368	5	9	8.26205	8.58925	634.925	6.3123	0.6	0					0.124195		342711	118310	2.70312e+06	2.39199e+07	6.66109e+07	1.68381e+08	3.1342e+08	4.08239e+08	3.40822e+08	1.97975e+08	7.87588e+07	2.46345e+07	4.23593e+06	32526.6	230256
TVRDSLKKALM	435	445	3	0	421.248	5	9	8.2932	8.38665	423.702	6.56152	1	0	1.8484	-0.333339	1	0	0.0545197		0	0	0	423539	4.66081e+06	1.42765e+07	3.05481e+07	4.35487e+07	4.48309e+07	2.45845e+07	1.01806e+07	1.94637e+06	0	0	0
TVRDSLKKALMM	435	446	2	0	696.889	6	10					-1
TVRDSLKKALMM	435	446	3	0	464.928	6	10	9.62458	9.74908	467.573	6.98144	0.6	0					0.177703		0	140447	84957.8	0	442241	742066	3.77275e+06	7.99885e+06	9.45863e+06	8.73749e+06	3.1385e+06	94503.2	210712	121025	112670	0	0
TVRDSLKKALMMRGLIPECCA	435	455	3	0	779.075	7	18					-1
VRDSLKKALM	436	445	2	0	580.845	5	8	7.57673	8.07512	583.642	4.84848	1	0	1.4045	1.43657	1	-1	0.142926		1.61716e+06	1.71319e+07	2.6605e+07	9.96571e+07	2.46632e+08	3.9054e+08	4.24534e+08	2.84974e+08	1.25582e+08	3.87721e+07	4.42152e+06	166216	0	148732
VRDSLKKALM	436	445	3	0	387.566	5	8	7.60782	8.02832	389.507	5.07892	1	0	1.50846	1.09615	1	0	0.111102		0	0	1.51715e+06	2.191e+07	6.82243e+07	1.35357e+08	1.40115e+08	9.23103e+07	5.33599e+07	5.49253e+06	526665	4.29578e+06	0	0
VRDSLKKALMM	436	446	2	0	646.365	6	9	8.93553	9.05995	650.458	7.28913	0.4	1					0.391441		134868	329668	5.2799e+06	309959	7.73485e+06	8.89234e+06	1.81242e+07	1.64906e+07	1.04773e+07	2.75563e+06	0	0	158115	0	2.63014e+07	0
SLKKALM	439	445	2	0	395.746	4	5	7.05952	7.25197	397.837	3.64434	0.4	0					0.104163		0	245915	2.74706e+06	1.53913e+07	2.7517e+07	2.20905e+07	5.3761e+06	160169	66437.6	0
KKALM	441	445	2	0	295.688	4	3	5.44748	5.93143	296.854	1.91208	1	0	1.51746	1.37348		1	0.0909721		1.6355e+06	3.701e+07	7.8916e+07	7.23642e+07	1.63977e+07	478804	41208.9	42668.6
KKALMMRGLIPECCA	441	455	3	0	555.289	7	12					-1
MRGLIPEC	446	453	2	0	459.73	5	5	9.51535	10.065	461.599	3.06473	1	0	1.42935	1.66064		1	0.0938248		615466	4.08076e+07	1.91472e+08	3.95248e+08	4.25897e+08	2.57348e+08	8.81283e+07	2.35176e+07	592320	57866.8	255749
MRGLIPECC	446	454	1	0	1021.46	5	6	10.2207	10.6297	1026.01	3.74833	1	0	1.47185	1.04581	1	0	0.244933		0	1.85171e+06	4.42062e+07	1.28454e+08	1.9571e+08	1.8761e+08	1.1124e+08	4.42695e+07	1.24759e+07	1.75651e+06	292141	243378
MRGLIPECC	446	454	2	0	511.235	5	6	10.1273	10.7424	513.46	3.65553	1	0	1.41603	1.94679	1	0	0.0582377		1.11684e+07	1.17841e+08	5.05083e+08	1.24354e+09	1.94851e+09	1.82079e+09	1.01819e+09	4.11686e+08	1.53253e+08	1.56643e+07	708742	385457
MRGLIPECCA	446	455	1	0	1092.5	6	7	10.0806	10.5829	1097.65	4.31298	0.4	0					0.198204		2387.05	1.41787e+06	3.14697e+07	1.2193e+08	2.3282e+08	3.09139e+08	2.52118e+08	1.44834e+08	5.21678e+07	5.32431e+06	488746	985484	0	278512
MRGLIPECCA	446	455	2	0	546.754	6	7	10.0339	10.6297	549.322	4.29614	1	0	1.4322	1.86236	1	1	0.0474816		1.08079e+07	9.84264e+07	4.35442e+08	1.24075e+09	2.38696e+09	3.111e+09	2.52838e+09	1.38992e+09	6.00204e+08	2.14568e+08	6.81957e+06	258200	262833	1.91409e+06
MRGLIPECCAV	446	456	2	0	596.288	6	8					-1
RGLIPEC	447	453	2	0	394.21	4	4	9.05995	9.0755	395.724	2.50552	0.4	0					0.148625		0	154549	2.22697e+06	2.83562e+06	1.63629e+06	426197	53606	0	0
RGLIPECC	447	454	2	0	445.715	5	5	9.49973	9.925	447.583	3.08622	1	0	1.44486	1.11698		0	0.140216		213198	9.05845e+06	4.97563e+07	1.10628e+08	1.20643e+08	6.94541e+07	2.08898e+07	2.04126e+06	595460	1.41133e+06	726678
RGLIPECCA	447	455	2	0	481.233	5	6	9.4217	9.87703	483.427	3.69624	1	0	1.44052	1.2484		1	0.120092		714521	1.14236e+07	6.72974e+07	1.6311e+08	2.57646e+08	2.32956e+08	1.31409e+08	4.24423e+07	1.02762e+07	1.97001e+06	91945.1	0
AVYRIQDGEKKPIGWDTD	455	472	2	0	1046.03	6	15	8.48013	8.7279	1051.31	9.31443	0.6	0					0.228887		136706	329338	0	244190	413190	2.2128e+06	5.50763e+06	1.39596e+07	3.07381e+07	4.57422e+07	5.59063e+07	5.69216e+07	4.33186e+07	3.15075e+07	1.51833e+07	6.79343e+06	1.07935e+06	418459	0	125900	0	253241
AVYRIQDGEKKPIGWDTD	455	472	3	0	697.688	6	15	8.44897	8.76425	701.203	9.30617	0.6	0					0.120938		1.26099e+06	1.02914e+06	1.97226e+06	118278	278375	9.87245e+06	2.76753e+07	7.04994e+07	1.23086e+08	1.87086e+08	2.2929e+08	2.24232e+08	1.78496e+08	1.21165e+08	6.41694e+07	2.68279e+07	8.86031e+06	3.82702e+06	1.1049e+06	1.51289e+06	2.46078e+06	1.3581e+06
AVYRIQDGEKKPIGWDTDISW	455	475	2	0	1239.13	7	18					0
AVYRIQDGEKKPIGWDTDISW	455	475	3	0	826.42	7	18					-1
AVYRIQDGEKKPIGWDTDISW	455	475	4	0	620.067	7	18	11.212	11.2431	623.233	11.1704	1	1	1.45689	-0.605861	1	1	0.167807		0	0	1.10673e+06	0	0	0	0	0	0	0	630687	1.92069e+06	3.33257e+06	2.95096e+06	2.20456e+06	1.88685e+06	819504	612723	0	0	113703	0	0	0	0	267367
AVYRIQDGEKKPIGWDTDISWL	455	476	3	0	864.115	7	19	12.2422	12.5869	868.351	11.141	1	1	1.33344	0.764911	1	0	0.138633		195355	1.60344e+06	1.22741e+06	1.60823e+06	2.93129e+06	994485	1.08922e+06	2.4672e+07	1.05983e+07	2.18902e+07	8.8415e+07	5.9149e+07	8.01384e+07	1.16655e+08	8.92336e+07	7.06306e+07	5.06847e+07	2.85158e+07	1.28561e+07	2.26833e+06	1.84672e+06	573551	347226	255223	388038	201150	231870
AVYRIQDGEKKPIGWDTDISWL	455	476	4	0	648.338	7	19	12.2578	12.3935	651.734	12.0188	1	0	1.50017	-0.148743	1	0	0.160104		0	0	61739.8	0	171842	0	163545	146787	86959.2	852120	1.37627e+06	4.04188e+06	6.66216e+06	7.57392e+06	7.33363e+06	5.79893e+06	3.66272e+06	1.70138e+06	966367	137094	46660.9	51802.1	0	0	140491	227395	68311.2
AVYRIQDGEKKPIGWDTDISWLTGEEL	455	481	2	0	1560.29	7	24	12.6497	12.9627	1568.57	14.7051	1	0	1.42851	0.626573	1	1	0.247067		0	164538	0	0	0	0	0	0	196617	0	179899	1.6421e+06	2.15293e+06	1.04182e+07	1.49272e+07	2.16917e+07	2.67799e+07	3.04176e+07	2.405e+07	1.80481e+07	7.70175e+06	2.02378e+06	419146	0	0	145844	0	151436	153784	125566
AVYRIQDGEKKPIGWDTDISWLTGEEL	455	481	3	0	1040.53	7	24	12.5869	13.2138	1046.13	14.9279	0.6	0					0.0883104		5.1782e+06	1.51913e+07	1.33402e+07	3.19164e+06	2.30949e+06	672625	511341	891133	3.55021e+06	1.37676e+07	4.28445e+07	1.02109e+08	2.12629e+08	3.61233e+08	5.37979e+08	7.1403e+08	8.42229e+08	8.98045e+08	8.34874e+08	6.39207e+08	4.63222e+08	3.00046e+08	1.572e+08	7.38229e+07	2.8818e+07	8.96081e+06	773434	144842	1676.35	0
AVYRIQDGEKKPIGWDTDISWLTGEEL	455	481	4	0	780.648	7	24	12.634	13.0097	784.917	15.214	0.6	0					0.104763		3.29372e+06	1.69451e+06	696152	510145	425747	510237	297838	761621	656552	3.59369e+06	1.19258e+07	3.10699e+07	6.3395e+07	1.183e+08	1.76236e+08	2.37924e+08	2.7631e+08	2.92852e+08	2.66096e+08	2.5016e+08	1.52315e+08	9.23351e+07	4.85622e+07	4.68344e+07	8.7519e+06	1.89451e+06	111106	2.14382e+07	892282	1.08672e+06
VYRIQDGEKKPIGWD	456	470	2	0	902.473	6	12	8.54247	8.88885	906.761	7.49385	0.6	0					0.181377		765531	244669	0	0	189907	8.07054e+06	2.96697e+07	5.40251e+07	7.19957e+07	7.23392e+07	5.22883e+07	2.86304e+07	1.13677e+07	1.22519e+06	247727	941239	0	0	177062
VYRIQDGEKKPIGWD	456	470	3	0	601.984	6	12					0
VYRIQDGEKKPIGWDTD	456	472	2	0	1010.51	6	14	7.90353	8.26205	1017.31	12.4012	0.6	0					0.388043		0	0	423900	751951	978028	830121	1.02506e+06	2.34574e+06	2.07861e+07	2.7892e+07	5.86333e+07	1.29235e+08	1.77174e+08	2.26338e+08	2.27757e+08	1.83536e+08	1.2862e+08	7.52824e+07	3.97073e+07	1.19489e+07	2.54075e+06
VYRIQDGEKKPIGWDTD	456	472	3	0	674.009	6	14	8.33992	8.81098	677.362	8.8595	0.6	0					0.199121		388187	969411	275554	916311	6.2771e+06	4.10671e+07	1.27682e+08	2.88879e+08	4.79199e+08	6.74689e+08	7.53067e+08	6.50077e+08	4.56528e+08	2.69199e+08	1.28654e+08	5.13437e+07	1.80126e+07	2.71534e+06	1.03254e+06	831362	2.02754e+06
VYRIQDGEKKPIGWDTD	456	472	4	0	505.759	6	14	8.43338	8.76425	508.24	8.72865	1	0	1.46735	0.704375	-1	-2	0.0608526		105681	0	569071	82315.6	449710	2.45705e+06	1.09335e+07	3.23932e+07	6.90679e+07	8.4148e+07	9.64742e+07	7.52656e+07	5.7676e+07	2.64761e+07	8.09487e+06	2.44842e+06	475940	0	998148	114032	55227
VYRIQDGEKKPIGWDTDISW	456	475	3	0	802.741	7	17	11.0876	11.711	806.817	10.776	0.6	0					0.441103		4.66601e+06	7.32766e+06	1.42193e+07	7.55616e+06	2.47704e+06	825780	3.27551e+06	2.12555e+07	7.24705e+07	1.48467e+08	2.57786e+08	3.68777e+08	4.04e+08	3.76525e+08	3.32428e+08	1.9284e+08	1.01306e+08	6.96391e+07	1.06248e+07	3.13828e+06	4.76049e+06	469925	570572	872821	385777
VYRIQDGEKKPIGWDTDISW	456	475	4	0	602.308	7	17	11.3054	11.3989	605.339	10.6743	0.3	0					0.108766		0	0	0	0	0	123242	0	492879	2.01971e+06	5.26038e+06	8.21956e+06	1.34857e+07	1.41477e+07	1.46839e+07	7.96599e+06	6.04794e+06	2.16148e+06	773179	146097	0	0	0	0	0	0
VYRIQDGEKKPIGWDTDISWL	456	476	2	0	1260.15	7	18	11.2328	11.4457	1269.68	17.5255	0.4	1					0.628254		0	353924	3.23424e+06	4.64831e+06	9.86582e+06	6.00403e+06	2.01925e+06	540256	0	0	0	0	0	244896	0	0	0	2.36224e+06	7.81366e+06	2.41522e+07	3.53279e+07	3.97649e+07	3.69018e+07	2.80245e+07	1.07607e+07	1.97868e+06
VYRIQDGEKKPIGWDTDISWL	456	476	3	0	840.436	7	18	12.2891	12.7542	844.739	11.3843	1	0	1.49978	1.29094	-1	-1	0.0874005		698544	1.33641e+06	2.28486e+06	67928.9	2.77176e+06	2.15546e+06	520130	1.16397e+07	3.73e+07	1.05432e+08	1.62444e+08	2.5191e+08	3.60566e+08	3.20575e+08	2.94504e+08	2.27232e+08	1.33513e+08	6.81767e+07	3.375e+07	1.29461e+07	5.28595e+06	6.04419e+06	3.4829e+06	684861	209239	1.32071e+06
VYRIQDGEKKPIGWDTDISWL	456	476	4	0	630.579	7	18	12.2109	12.5921	633.799	11.3543	1	0	1.49376	0.924447	-1	-1	0.0889832		0	295351	52325.9	732317	50426.3	760940	273284	7.08333e+06	5.40108e+06	1.19855e+07	2.54543e+07	4.86856e+07	5.08175e+07	5.39645e+07	4.83221e+07	3.63863e+07	2.22288e+07	1.08635e+07	4.24365e+06	2.24402e+06	934638	1.14655e+06	174451	1.37585e+06	138023	157068
VYRIQDGEKKPIGWDTDISWLTG	456	478	3	0	893.126	7	20					0
VYRIQDGEKKPIGWDTDISWLTGEE	456	480	3	0	979.154	7	22	12.1327	12.2265	984.427	14.0668	0.6	0					0.153027		0	0	0	0	0	116431	0	248636	217016	0	721392	921975	2.81175e+06	6.7467e+06	9.64576e+06	9.86621e+06	1.24153e+07	7.59643e+06	6.60202e+06	5.66401e+06	1.4241e+06	0	115894	0	0	0	154803	121723	181271	621717
VYRIQDGEKKPIGWDTDISWLTGEEL	456	481	2	0	1524.77	7	23	12.6497	13.1196	1532.9	14.432	1	0	1.4818	1.31229	1	-1	0.134347		0	0	0	0	0	0	0	0	453724	302619	2.71292e+06	1.03998e+07	3.04886e+07	5.17845e+07	8.39783e+07	1.11869e+08	1.19543e+08	1.10142e+08	9.65361e+07	6.64303e+07	4.05226e+07	1.41945e+07	2.7906e+06	158459	123090	0	178966	0	0	0
VYRIQDGEKKPIGWDTDISWLTGEEL	456	481	3	0	1016.85	7	23	12.6497	13.261	1022.3	14.5424	0.6	0					0.0655091		412778	568309	1.29985e+06	786813	343637	371140	599831	1.97527e+06	1.54404e+07	5.49583e+07	1.55544e+08	3.48425e+08	6.94823e+08	1.13809e+09	1.71111e+09	2.23006e+09	2.44409e+09	2.30628e+09	1.94055e+09	1.46554e+09	9.40867e+08	5.23136e+08	2.56033e+08	1.12216e+08	3.75114e+07	9.66522e+06	2.40076e+06	99641.2	248252	233737
VYRIQDGEKKPIGWDTDISWLTGEEL	456	481	4	0	762.888	7	23	12.6497	12.994	766.941	14.3846	0.6	0					0.0706057		348077	258044	2.50682e+07	716207	166825	690311	5.11289e+07	823922	4.31231e+06	1.46092e+07	5.10933e+07	1.03641e+08	1.99408e+08	3.39765e+08	4.99674e+08	6.42704e+08	7.10121e+08	6.86985e+08	5.95416e+08	4.48363e+08	2.8429e+08	1.51983e+08	7.58261e+07	3.18333e+07	9.67404e+06	2.07537e+06	1.3804e+06	142682	128483	436140
VYRIQDGEKKPIGWDTDISWLTGEELHV	456	483	3	0	1095.56	8	25	12.1171	12.1796	1103.97	23.2537	0.6	1					0.151678		0	0	393081	560722	1.84364e+06	1.28921e+06	1.01317e+06	1.65462e+06	536846	590674	0	0	867136	0	0	339575	568108	286961	645568	1.6043e+06	2.62413e+06	1.59838e+07	5.60913e+07	1.27191e+08	1.98233e+08	3.23025e+08	3.43878e+08	3.03434e+08	1.97075e+07	0
YRIQDGEKKPIGWD	457	470	2	0	852.939	5	11	8.41782	8.55807	857.72	8.54661	0.4	1					0.570866		0	0	0	0	646436	9.47101e+06	1.62224e+07	3.70667e+07	3.31311e+07	3.26075e+07	1.70703e+07	1.21338e+07	2.44135e+06	4.7124e+07	669508	1.12784e+07	277440
YRIQDGEKKPIGWD	457	470	3	0	568.962	5	11	8.40223	8.58925	572.03	8.19118	0.4	1					0.247165		0	7466.86	0	97745.5	1.17468e+06	1.4878e+07	3.76955e+07	6.16775e+07	6.78685e+07	6.29444e+07	3.60933e+07	1.80592e+07	1.73432e+07	4.21765e+07	1.90403e+07	6.27802e+06	926850
YRIQDGEKKPIGWDTD	457	472	2	0	960.976	6	13	8.24648	8.58925	965.825	8.56329	1	0	1.59453	0.756388	1	-1	0.178346		0	391120	176464	354793	629312	2.74124e+06	2.24688e+07	5.11224e+07	8.26187e+07	1.08859e+08	1.04404e+08	8.54502e+07	5.27886e+07	2.93945e+07	6.78225e+06	1.18576e+06	0	550022	997005	2.78116e+06
YRIQDGEKKPIGWDTD	457	472	3	0	640.987	6	13	8.2932	8.66722	644.095	8.18961	1	0	1.49079	0.892977	1	-1	0.0718129		0	0	99480.5	0	2.97403e+06	2.01354e+07	5.78665e+07	1.27237e+08	1.96351e+08	2.36533e+08	2.02094e+08	1.62964e+08	9.06224e+07	3.53134e+07	1.00457e+07	419815	1.29974e+06	1.51271e+06	2.48637e+06	447198
YRIQDGEKKPIGWDTD	457	472	4	0	480.992	6	13	8.2932	8.44897	483.339	8.25526	1	0	1.50901	-0.0609616	1	-1	0.123774		0	432939	0	0	0	91952.7	1.1663e+06	2.99879e+06	8.43144e+06	1.00712e+07	1.19593e+07	6.85132e+06	2.5286e+06	488743	0	129814	0	61755	102104	0
YRIQDGEKKPIGWDTDISW	457	475	3	0	769.718	6	16	11.0409	11.4769	773.665	10.4543	1	0	1.57533	1.16404	1	1	0.14595		356682	1.62168e+06	524284	118431	232277	206637	613749	5.201e+06	2.66125e+07	5.87175e+07	9.65757e+07	1.28314e+08	1.23225e+08	1.0396e+08	7.65817e+07	3.38639e+07	9.98028e+06	6.39476e+06	0	499555	817667	1.11546e+06	6.33501e+06
YRIQDGEKKPIGWDTDISW	457	475	4	0	577.541	6	16					-1
YRIQDGEKKPIGWDTDISWL	457	476	2	0	1210.62	7	17					-1
YRIQDGEKKPIGWDTDISWL	457	476	3	0	807.413	7	17	12.1953	12.6549	811.573	11.0171	0.6	0					0.182662		0	1.16229e+06	1.15571e+06	1.2868e+06	612777	816212	1.60679e+06	5.32356e+06	1.67838e+07	4.02799e+07	7.01559e+07	1.11695e+08	1.24325e+08	1.19166e+08	9.39299e+07	5.96026e+07	2.67939e+07	1.03611e+07	3.68e+06	511111	1.74324e+06	1.9144e+06	1.28921e+06	1.72416e+06	6.93486e+06
YRIQDGEKKPIGWDTDISWLTGEEL	457	481	3	0	983.826	7	22	12.6026	13.0254	989.103	14.0678	0.6	0					0.078691		294355	0	337731	501487	0	685010	111155	402040	3.82007e+06	1.5996e+07	4.74886e+07	1.11612e+08	2.07103e+08	3.41293e+08	4.69141e+08	5.49226e+08	5.61269e+08	4.83889e+08	3.79428e+08	2.43953e+08	1.44638e+08	6.81633e+07	2.68504e+07	8.10469e+06	1.15952e+06	108555	197604	0	0	2.29011e+07
YRIQDGEKKPIGWDTDISWLTGEEL	457	481	4	0	738.121	7	22	12.6497	12.994	742.091	14.1157	1	0	1.53284	0.763381	1	1	0.0799495		0	157103	72199.1	271463	45578.5	161940	120850	318063	671613	609456	6.31429e+06	1.25165e+07	4.23596e+07	6.80841e+07	9.99615e+07	1.17345e+08	1.15955e+08	1.05847e+08	8.40332e+07	5.12719e+07	2.70482e+07	1.54564e+07	4.06142e+06	987302	539254	490305	62921.9	56793.3	201669	200953
RIQDGEKKPIGWDTD	458	472	2	0	879.444	6	12	6.888	7.05952	885.307	10.7002	1	0	2.43529	0.00787933	-1	-7	0.336861		1127.87	0	51405	281337	881089	104904	425884	0	118853	386780	4.43412e+06	1.1549e+07	1.37703e+07	9.39247e+06	3.05183e+06	271817	470571	153157	202635
RIQDGEKKPIGWDTD	458	472	3	0	586.632	6	12	7.73227	7.85158	589.382	7.22371	1	0	1.38976	-0.220279	-1	0	0.106173		0	0	285386	0	413321	2.4633e+06	8.72549e+06	1.28815e+07	1.77731e+07	1.49687e+07	1.19746e+07	4.71184e+06	951596	0	0	0	0	0	0
RIQDGEKKPIGWDTDISWL	458	476	3	0	753.059	6	16	12.1171	12.2474	756.657	9.44676	1	0	1.34807	-0.172418		-2	0.115259		16335.4	1.32804e+06	0	167814	2.96273e+06	0	438891	6.27537e+06	7.87789e+06	1.54089e+07	1.99076e+07	2.46666e+07	2.17465e+07	1.57411e+07	9.26058e+06	3.16233e+06	827076	221961	0	81378.6	65751.8	9220.6	258426
RIQDGEKKPIGWDTDISWLTGEEL	458	481	2	0	1393.7	7	21	12.5398	12.7437	1401.2	13.3334	1	0	1.50867	0.149276	1	1	0.366766		0	0	0	0	132085	0	129509	0	432984	0	2.4882e+06	3.47134e+06	7.69836e+06	1.32419e+07	1.87188e+07	1.66656e+07	1.37808e+07	7.96642e+06	6.59349e+06	4.43609e+06	2.94677e+06	1.39663e+06	105071	0	0	0	0	0	0
RIQDGEKKPIGWDTDISWLTGEEL	458	481	3	0	929.471	7	21	12.6026	13.0149	934.303	12.8415	1	0	1.42413	1.06045	1	1	0.0502122		0	138749	196002	0	232035	654627	1.09983e+06	2.48854e+06	1.05816e+07	3.08867e+07	5.80074e+07	1.1507e+08	1.79761e+08	2.48234e+08	2.84559e+08	2.86743e+08	2.33136e+08	1.77715e+08	1.11913e+08	5.54699e+07	2.63001e+07	1.53543e+06	1.37191e+06	366391	923482	0	90054.8	197968	92822.6
RIQDGEKKPIGWDTDISWLTGEEL	458	481	4	0	697.355	7	21	12.4614	12.8376	700.97	12.8061	1	0	1.41805	0.902593	1	1	0.125773		225851	74088.8	450830	95572.3	2.20206e+06	0	360661	0	1.27644e+06	2.01438e+06	8.15745e+06	1.51669e+07	2.56235e+07	3.86161e+07	4.72644e+07	5.04996e+07	4.29354e+07	2.51522e+07	1.34998e+07	6.51895e+06	2.30755e+06	594806	60188.4	74588.7	436512	84886.7	145757	56401.6	362630
RIQDGEKKPIGWDTDISWLTGEELHV	458	483	3	0	1008.18	7	23					0
TDISWLTGEEL	471	481	1	0	1263.61	5	9	12.1484	13.387	1273.35	8.99543	1	0	2.82438	4.67209	0	-2	1.62348		18170.6	203840	438473	3.28929e+06	2.47314e+07	6.90119e+07	1.08133e+08	1.38795e+08	3.17454e+08	9.159e+08	1.28305e+09	7.22782e+08	2.04452e+08	7.22196e+07	8.88882e+07
TDISWLTGEEL	471	481	2	0	632.309	5	9	12.3204	12.9471	635.555	5.74609	1	0	1.52141	1.99735	0	1	0.239315		156336	1.52465e+06	4.4717e+06	1.92651e+07	5.93714e+07	1.09663e+08	1.47895e+08	1.36663e+08	9.36305e+07	4.80006e+07	1.84637e+07	3.19087e+06	2.69338e+06	2.21326e+06	2.98037e+06
ISWLTGEEL	473	481	1	0	1047.54	4	7	11.1965	12.822	1053.29	5.1237	1	1	1.85886	6.3631		0	1.31313		1.79271e+06	1.46247e+07	1.18402e+08	3.69913e+08	7.61905e+08	9.79141e+08	8.37895e+08	4.58355e+08	3.68234e+08	3.99688e+08	1.32867e+08	2.12062e+06
ISWLTGEELHV	473	483	2	0	642.335	5	9	10.885	11.0409	646.189	6.93311	0.4	0					0.145436		80588.8	0	403991	0	225856	1.33842e+06	5.18029e+06	2.12185e+07	2.50706e+07	7.51308e+06	2.30544e+06	230077	353313	255081	458190
LTGEEL	476	481	1	0	661.34	4	4	7.45238	8.1011	663.836	2.11899	1	0	1.1291	2.09365		0	0.124393		6.08221e+07	3.80522e+08	7.38631e+08	7.02112e+08	3.33914e+08	7.24014e+07	7.48543e+06	418343	0
TGEEL	477	481	1	0	548.256	3	3	6.10428	6.37165	550.573	2.01689	0.4	1					0.422299		1.23284e+07	5.56524e+07	7.71703e+07	4.51857e+07	2.11174e+07	1.77303e+07	2.77491e+06
HVEVL	482	486	1	0	596.34	3	3	7.54565	8.1063	598.307	1.61694	1	0	1.16241	1.70872		1	0.0656207		3.52018e+08	1.79746e+09	2.90206e+09	1.42618e+09	3.27039e+08	4.76101e+07	1.05399e+06
HVEVLENVPLTTHN	482	495	2	0	801.418	5	11	8.07512	8.67242	804.584	5.39815	1	1	0.988319	1.86892	0	0	0.862861		1.6937e+06	5.73178e+08	8.516e+08	6.33924e+08	3.65048e+08	6.00025e+08	1.14442e+09	1.57136e+09	1.58981e+09	1.10469e+09	6.23186e+08	2.41337e+08	7.81279e+07	1.4339e+07	1.23983e+06	2.10542e+06	1.15797e+06
HVEVLENVPLTTHN	482	495	3	0	534.614	5	11	8.04392	8.3555	535.904	2.93402	1	1	0.17987	0.62009	0	-13	0.462599		314990	7.39343e+08	1.10368e+09	7.9237e+08	2.92595e+08	1.99061e+08	2.73136e+08	3.27241e+08	3.08664e+08	1.87241e+08	8.63635e+07	1.14455e+07	9.11347e+06	972843	551091	0	0
HVEVLENVPLTTHNF	482	496	2	0	874.952	6	12					-1
HVEVLENVPLTTHNFVRKT	482	500	3	0	745.074	6	16					-1
HVEVLENVPLTTHNFVRKT	482	500	4	0	559.058	6	16					-1
HVEVLENVPLTTHNFVRKTF	482	501	2	0	1190.64	6	17	10.0961	10.1429	1196.74	10.7665	0.6	1					0.48074		0	0	0	0	0	0	0	0	0	315944	1.69047e+06	1.77144e+06	3.28425e+06	2.54306e+06	1.94952e+06	0	312848	0	0	0	0	0	0	0
HVEVLENVPLTTHNFVRKTF	482	501	3	0	794.097	6	17					-1
HVEVLENVPLTTHNFVRKTF	482	501	4	0	595.825	6	17	10.0027	10.2051	599.329	12.5847	0.4	1					0.105331		75860.6	0	383138	0	0	0	0	443471	3.22572e+06	1.22948e+07	2.92806e+07	4.19418e+07	6.00326e+07	5.81685e+07	5.0537e+07	3.09408e+07	1.47021e+07	6.65583e+06	3.4864e+07	89271.6	430693	422386	3.27495e+07	89344.3
HVEVLENVPLTTHNFVRKTFF	482	502	3	0	843.12	7	18	11.0409	11.6798	847.714	12.2402	1	0	1.67139	2.05045	1	-1	0.276945		3.31755e+06	119480	328638	650030	2.08721e+06	719144	839668	1.36078e+07	2.97242e+07	9.35988e+07	2.38715e+08	4.2213e+08	6.44023e+08	7.89003e+08	7.36282e+08	5.8618e+08	3.89929e+08	2.05196e+08	8.61922e+07	3.23883e+07	4.05341e+06	0	1.91342e+07	0	159000	1.09236e+08
HVEVLENVPLTTHNFVRKTFF	482	502	4	0	632.592	7	18	11.1187	11.4457	635.812	11.3374	1	0	1.49038	0.687401	1	-1	0.182502		122761	0	125578	6.5739e+07	145746	0	59702.4	1.0893e+07	5.78087e+06	2.14315e+07	5.92367e+07	1.25336e+08	1.75432e+08	2.17436e+08	2.08014e+08	1.71959e+08	1.04002e+08	5.69934e+07	2.01521e+07	2.36352e+06	444084	0	294240	242599	0	92741.5
HVEVLENVPLTTHNFVRKTFFTL	482	504	3	0	914.497	7	20	11.9139	12.3361	919.254	12.597	0.6	0					0.964697		1.10562e+08	680586	4.809e+06	2.86233e+07	7.47923e+06	1.42262e+06	1.06158e+06	398096	139329	7.39784e+06	3.40652e+07	8.26866e+07	1.59141e+08	2.79724e+08	3.82353e+08	4.08132e+08	3.69572e+08	3.02441e+08	1.68511e+08	9.3665e+07	4.02267e+07	9.31923e+06	1.40416e+06	1.2705e+06	28106.4	593745	0	172766
HVEVLENVPLTTHNFVRKTFFTL	482	504	4	0	686.125	7	20	12.0077	12.2735	689.849	13.2253	1	0	1.60374	0.419905	1	0	0.112727		486309	1.28803e+06	1.43181e+06	2.56246e+06	2.68222e+06	7.3806e+06	530524	641364	824266	2.52646e+06	9.93196e+06	2.14504e+07	4.64508e+07	7.52033e+07	1.11633e+08	1.15488e+08	1.1185e+08	7.56101e+07	4.78339e+07	2.01752e+07	1.03235e+07	2.22351e+06	500199	100514	266425	6.25476e+06	216970	26692.9
HVEVLENVPLTTHNFVRKTFFTLA	482	505	2	0	1406.76	7	21	11.9451	12.1953	1414.75	14.275	1	0	1.67048	0.351428	1	-1	0.180812		0	0	0	0	0	0	0	0	177434	184700	248600	821107	8.19048e+06	2.02271e+07	3.76156e+07	5.28199e+07	5.68667e+07	5.21819e+07	3.66746e+07	1.93075e+07	3.49387e+06	264192	205408	0	0	0	193125	0	0
HVEVLENVPLTTHNFVRKTFFTLA	482	505	3	0	938.176	7	21	11.9139	12.4614	943.518	14.3124	1	0	1.67691	1.65139	1	-1	0.130897		2.78013e+06	8.33166e+06	1.46383e+06	2.11764e+06	9.4106e+06	244475	293599	1.22267e+07	1.92347e+06	1.31825e+07	4.62043e+07	1.593e+08	3.54e+08	6.19738e+08	1.02864e+09	1.39298e+09	1.51419e+09	1.33816e+09	9.89355e+08	6.49367e+08	3.28493e+08	1.5487e+08	5.75916e+07	1.67452e+07	2.25662e+06	0	127920	103318	86643.2
HVEVLENVPLTTHNFVRKTFFTLA	482	505	4	0	703.884	7	21	11.9139	12.3674	707.881	14.2754	1	0	1.67056	1.24046	1	-1	0.0657366		339903	335693	80301.6	6.76345e+06	342756	512237	806484	687262	324213	3.87119e+06	1.34043e+07	4.60369e+07	1.05025e+08	1.9729e+08	3.25165e+08	4.12957e+08	4.33412e+08	3.99597e+08	3.04104e+08	1.91339e+08	9.3167e+07	4.42195e+07	1.0772e+07	4.56685e+06	853072	293321	289540	175708	284442
HVEVLENVPLTTHNFVRKTFFTLAF	482	506	2	0	1480.3	7	22	13.0411	13.3555	1488.15	13.8923	1	0	1.49619	0.632474	1	1	0.26205		0	0	113903	0	696697	426131	1.40566e+06	1.88583e+06	1.34888e+06	1.94101e+06	2.35132e+06	3.7262e+06	8.18712e+06	1.55007e+07	2.35246e+07	3.34142e+07	3.78754e+07	3.46371e+07	2.97915e+07	1.59244e+07	7.4587e+06	1.12424e+06	0	0	0	132728	0	138910	0	0
HVEVLENVPLTTHNFVRKTFFTLAF	482	506	3	0	987.199	7	22	12.9314	13.5611	992.713	14.7232	1	0	1.6325	2.01046	1	0	0.13548		508959	1.83813e+06	158495	313804	4.42385e+06	408283	572682	5.96398e+06	1.63525e+06	7.0827e+06	2.69116e+07	7.71535e+07	1.78762e+08	3.36312e+08	5.81433e+08	8.16853e+08	9.6389e+08	9.36473e+08	7.91245e+08	5.50919e+08	3.49045e+08	1.79042e+08	7.21509e+07	2.62364e+07	6.95485e+06	383679	617494	502365	636198	225251
HVEVLENVPLTTHNFVRKTFFTLAF	482	506	4	0	740.651	7	22	12.9314	13.5453	744.783	14.7082	1	0	1.63005	1.94125	1	0	0.105106		377291	824653	372057	2.19452e+06	1.24591e+06	350875	487010	950930	1.84413e+06	3.8855e+06	1.18129e+07	2.6891e+07	6.08417e+07	1.17836e+08	1.90564e+08	2.73364e+08	3.24169e+08	3.31427e+08	2.74824e+08	1.93158e+08	1.15716e+08	5.68444e+07	2.63056e+07	8.13914e+06	2.191e+06	669395	370375	451535	1.27444e+06	376342
EVLENVPLTTHN	484	495	2	0	683.354	5	9	7.7167	8.23092	686.49	5.47905	0.6	0					0.19286		704278	544161	5.11262e+06	2.20164e+07	6.51402e+07	1.28954e+08	1.64797e+08	1.43464e+08	9.10491e+07	3.88909e+07	1.0721e+07	2.21506e+06	2.24669e+06	115863	920409
EVLENVPLTTHNFVRKTF	484	501	3	0	715.388	6	15					-1
EVLENVPLTTHNFVRKTFF	484	502	3	0	764.411	6	16					-1
EVLENVPLTTHNFVRKTFFTL	484	504	3	0	835.788	7	18					-1
EVLENVPLTTHNFVRKTFFTLA	484	505	3	0	859.467	7	19	12.2109	12.3674	864.293	12.9083	1	0	1.66913	-0.0578292		1	0.179985		1.98741e+06	1.77209e+06	1.23578e+06	1.01619e+06	384601	103757	111558	0	281780	737510	1.58776e+06	5.35921e+06	1.25646e+07	2.0977e+07	2.69298e+07	2.99286e+07	2.48441e+07	1.73501e+07	8.98097e+06	3.76459e+06	541563	7693.76	0	13044.1	221188	2.66634e+06	77852.6
LENVPLTTHNFVRKTFF	486	502	3	0	688.374	6	14	10.4737	10.5518	691.284	7.46856	0.6	0					0.292286		2.68683e+06	231977	0	495281	0	323078	1.41407e+06	1.77293e+06	8.68979e+06	1.45764e+07	1.23837e+07	5.52871e+06	1.1425e+06	0	0	178780	0	0	240704	117608	0
ENVPLTTHN	487	495	1	0	1024.51	4	6	5.49438	5.89495	1028.82	3.72772	0.6	0					0.205841		479771	410042	1.44635e+07	4.73603e+07	7.45097e+07	6.08705e+07	2.92667e+07	6.22528e+06	1.23435e+06	927761	83380.1
ENVPLTTHN	487	495	2	0	512.757	4	6	5.44748	5.98893	514.906	3.71653	0.6	0					0.0435702		2.81621e+06	4.45253e+07	2.49097e+08	6.59314e+08	9.728e+08	8.45926e+08	4.31344e+08	1.35064e+08	2.94794e+07	3.10028e+06	53277.6
ENVPLTTHNF	487	496	2	0	586.291	5	7	6.08853	6.35595	587.997	2.72077	0.4	1					1.28094		3.67866e+06	9.44181e+06	1.14703e+07	6.6907e+06	1.42462e+06	442126	217781	411310	0	0	944686	56195.8	5.0654e+06
ENVPLTTHNFVRKTF	487	501	2	0	901.981	6	12	8.60483	8.88885	906.767	8.49051	0.6	0					0.281694		207772	625425	0	0	0	532974	7.75018e+06	2.28025e+07	4.45261e+07	6.3558e+07	6.25659e+07	3.90452e+07	1.61331e+07	7.79306e+06	776689	3.46261e+06	145333	2.47657e+06	0
ENVPLTTHNFVRKTF	487	501	4	0	451.494	6	12					-1
ENVPLTTHNFVRKTFF	487	502	3	0	650.679	6	13	10.4425	10.9786	653.998	8.76853	1	0	1.65151	1.60127	1	0	0.0643338		0	32670.2	193422	104170	159179	9.01666e+06	5.7794e+07	1.57335e+08	3.24113e+08	4.65495e+08	5.3534e+08	4.32996e+08	2.77268e+08	1.35994e+08	4.26263e+07	1.09755e+07	885115	1.47127e+06	337073	202335
ENVPLTTHNFVRKTFF	487	502	4	0	488.261	6	13	10.4893	10.789	490.727	8.67389	1	0	1.62523	0.568077	1	0	0.140206		0	0	0	0	453058	0	6.56911e+06	9.2747e+06	3.16507e+07	3.4947e+07	4.63323e+07	3.14302e+07	2.44773e+07	5.10126e+06	3.53122e+06	436194	1.09169e+06	0	34123.4	0
ENVPLTTHNFVRKTFFTL	487	504	2	0	1082.58	6	15	11.6486	11.992	1088.57	10.6677	1	0	1.78388	0.759447	1	1	0.221202		194559	0	0	333234	574424	0	457070	425772	4.7011e+06	1.92481e+07	3.74447e+07	5.1578e+07	5.55987e+07	3.83882e+07	3.48606e+07	5.35097e+06	1.69096e+07	278582	535822	144592	0	0
ENVPLTTHNFVRKTFFTL	487	504	3	0	722.056	6	15	11.6174	12.0858	725.868	10.118	1	0	1.65161	1.3058	1	1	0.116026		377412	9.94604e+06	763568	4556.7	685670	196639	2.13933e+06	1.69474e+07	5.43414e+07	1.17616e+08	1.9399e+08	2.57365e+08	2.48986e+08	1.86674e+08	1.1765e+08	5.26808e+07	8.41724e+06	4.55185e+06	875497	55745.9	206572	433155
ENVPLTTHNFVRKTFFTLA	487	505	2	0	1118.1	6	16	11.4613	11.8983	1124.27	10.9732	0.6	0					0.141547		0	272058	0	417598	0	1.57701e+06	1.73334e+06	5.91805e+06	1.85566e+07	5.52786e+07	1.11965e+08	1.77783e+08	2.31322e+08	2.12112e+08	1.59263e+08	8.3551e+07	3.4746e+07	8.93138e+06	223197	217538	716893	2.03485e+06	347198
ENVPLTTHNFVRKTFFTLA	487	505	3	0	745.736	6	16	11.3833	11.7681	749.875	11.0615	0.6	0					0.102488		2.4474e+06	2.05486e+06	3.59912e+06	2.48597e+06	5.21623e+06	3.48e+07	2.42014e+07	3.8411e+07	9.4372e+07	2.33105e+08	4.62774e+08	7.52852e+08	9.37161e+08	9.05658e+08	7.36472e+08	4.42698e+08	2.14552e+08	1.04598e+08	2.28302e+07	3.93929e+06	1.04661e+06	479108	703683
ENVPLTTHNFVRKTFFTLA	487	505	4	0	559.553	6	16	11.4769	11.7577	562.684	11.166	1	0	1.73586	0.485468	1	1	0.0917108		422808	171513	90566.4	227634	0	173395	149285	494950	1.62771e+06	8.10729e+06	2.09199e+07	3.35195e+07	4.57979e+07	4.61567e+07	3.40323e+07	1.92114e+07	7.87595e+06	1.30312e+06	309225	1.33879e+06	10359.6	0	139059
ENVPLTTHNFVRKTFFTLAF	487	506	2	0	1191.63	7	17	12.8533	13.3397	1198.04	11.3514	0.6	0					0.205926		1.10313e+06	149977	4.02857e+06	2.59288e+06	2.2914e+06	412855	823938	278799	5.97194e+06	2.25997e+07	5.32744e+07	9.29099e+07	1.27291e+08	1.38084e+08	1.25625e+08	8.75126e+07	4.79607e+07	1.65005e+07	3.44875e+06	0	0	13871.7	29802.6	29508.1	344213
ENVPLTTHNFVRKTFFTLAF	487	506	3	0	794.758	7	17	12.8064	13.4028	799.057	11.4267	0.6	0					0.0945423		3.71127e+06	1.44311e+07	1.98344e+07	2.02509e+07	1.43085e+07	1.10923e+07	2.66104e+06	1.72239e+07	6.28109e+07	1.58105e+08	3.26421e+08	5.73477e+08	8.12418e+08	8.74939e+08	8.13811e+08	5.61721e+08	3.36381e+08	1.53824e+08	6.05567e+07	1.69144e+07	2.96717e+06	2.91429e+06	1.19018e+06	1.25872e+06	1.08833e+06
FVRKTF	496	501	2	0	399.237	4	4	7.02833	7.5301	401.044	3.11689	0.4	0					0.0938327		70466.8	1.23599e+07	9.12752e+07	2.01796e+08	2.20774e+08	1.0628e+08	2.33627e+07	1.46873e+06	111570
FVRKTFF	496	502	2	0	472.771	4	5	9.74908	10.1844	474.958	3.77009	0.6	0					0.0572663		2.33206e+06	1.93137e+07	1.12531e+08	3.63111e+08	6.11041e+08	5.46621e+08	2.6982e+08	7.71118e+07	1.25998e+07	19570.7
FVRKTFF	496	502	3	0	315.517	4	5	9.73353	10.2363	316.913	3.58745	1	0	1.80665	1.45551	1	1	0.101432		0	434122	4.71238e+07	8.94712e+07	1.42546e+08	1.25031e+08	5.37356e+07	1.00732e+07	769723	0
FVRKTFFTL	496	504	2	0	579.837	5	7	11.321	11.9764	582.862	5.31544	1	0	1.95771	2.12293	1	1	0.0856995		21767.4	956226	4.6811e+06	4.95532e+07	1.67882e+08	3.55643e+08	4.47249e+08	3.56938e+08	1.77125e+08	5.25847e+07	8.20476e+06	198592	0
FVRKTFFTL	496	504	3	0	386.894	5	7	11.3677	11.8201	388.906	5.30072	1	0	1.95012	1.23572	1	1	0.0775292		0	67530.2	0	6.59024e+06	3.31275e+07	7.73934e+07	9.95416e+07	7.6742e+07	3.31859e+07	7.31996e+06	382869	66960.2	0
FVRKTFFTLA	496	505	2	0	615.356	5	8	10.8072	11.4457	618.688	5.88855	1	0	1.8737	2.04907	1	1	0.131817		1.52421e+07	2.93202e+07	2.58746e+07	4.86125e+07	1.87267e+08	4.64356e+08	7.92621e+08	8.87783e+08	6.61962e+08	2.97192e+08	8.95561e+07	1.7924e+07	1.01685e+06	0
FVRKTFFTLA	496	505	3	0	410.573	5	8	10.8383	11.3054	412.832	6.00205	1	0	1.9249	1.2999	1	1	0.100942		0	0	177182	3.24299e+06	2.57298e+07	7.71739e+07	1.31826e+08	1.45838e+08	1.08916e+08	4.56969e+07	1.08393e+07	1.1722e+06	77755.4	0
FVRKTFFTLAF	496	506	2	0	688.89	5	9	12.8376	13.3292	692.723	6.7849	1	0	1.93797	1.4067	1	1	0.026279		1.16285e+06	1.01396e+06	2.17075e+06	1.42209e+07	7.66201e+07	2.55803e+08	5.64563e+08	8.93189e+08	9.49316e+08	6.70065e+08	3.2211e+08	1.09462e+08	2.47479e+07	3.67221e+06	198855
FVRKTFFTLAF	496	506	3	0	459.596	5	9	12.8376	13.1144	462.124	6.70374	1	0	1.90542	0.467839	1	1	0.0393056		0	52071.6	3.144e+06	1.52978e+06	1.219e+07	4.94902e+07	1.00913e+08	1.51407e+08	1.5666e+08	1.02973e+08	5.16403e+07	1.76799e+07	4.09973e+06	140710	1.19033e+06
FTLAF	502	506	1	0	598.324	4	3	12.1171	12.7907	601.118	2.40839	1	0	2.11451	2.20219		1	0.0937207		7.38392e+06	9.37029e+07	3.14891e+08	4.05951e+08	1.95615e+08	4.20123e+07	4.53506e+06	329732
TLAF	503	506	1	0	451.255	3	2	9.54657	10.0183	453.204	1.67106	0.4	0					0.170453		4.93721e+07	2.99916e+08	4.55723e+08	1.90854e+08	6.24068e+07	6.91476e+06
TLAFCDF	503	509	1	0	816.36	4	5	12.5085	12.6967	820.329	3.40071	0.4	0					0.379292		99917.2	712542	2.47534e+06	5.02171e+06	1.35437e+07	8.19664e+06	695927	395225	68505.2	0
AFCDF	505	509	1	0	602.228	4	3	10.8694	11.3989	602.83	0.16103	1	0	-0.589026	1.5725		0	0.0593532		5.31285e+08	3.65716e+08	1.03293e+08	1.11513e+07	190695	0	81902.3	69614.6
FCDF	506	509	1	0	531.191	4	2	10.1429	10.8072	531.619	0.0267816	1	0	-0.734417	2.16198		1	0.0559829		3.38285e+09	1.66662e+09	2.75133e+08	1.93264e+07	778502	81361.5	48067.9
FCDFCRKLLFQGF	506	518	2	0	812.394	6	11					-1
CDFCRKLLFQGFRCQTCGYKFHQRCSTEVPLM	507	538	4	0	961.951	10	29					-1
DFCRKLLFQG	508	517	2	0	613.821	5	8					-1
FCRKLLFQGF	509	518	2	0	629.842	5	8	11.8514	12.0233	632.138	3.73327	1	0	0.901408	0.00962767		1	0.152879		0	361687	8.1604e+06	2.45131e+07	3.86836e+07	2.94205e+07	1.8003e+07	8.47774e+06	1.75083e+06	2.63542e+06	73848.1	544208	138959	202026
CRKLL	510	514	2	0	316.699	4	3	7.28128	7.57673	317.903	1.97063	1	0	1.5879	0.549574		1	0.150824		600404	2.68352e+07	6.0897e+07	5.99608e+07	1.66811e+07	191320	0	0
CRKLLF	510	515	2	0	390.233	4	4	9.81485	10.3504	391.277	1.54418	0.4	0					0.08852		8.57347e+06	1.08353e+08	2.07347e+08	1.06181e+08	2.56833e+07	840016	385858	50417.3	0
CRKLLFQG	510	517	1	0	964.54	5	6	8.88885	9.27798	967.988	2.80234	1	0	0.902845	0.95905	1	1	0.297657		0	2.42106e+07	1.23907e+08	2.37569e+08	2.08687e+08	9.85064e+07	2.38222e+07	662681	0	0	795830	0
CRKLLFQG	510	517	2	0	482.773	5	6	8.84215	9.4529	484.502	2.81035	1	0	0.907661	1.9277	1	1	0.0367686		1.98289e+07	2.95135e+08	1.1481e+09	2.15142e+09	1.93145e+09	8.76877e+08	2.74622e+08	6.5138e+07	5.68306e+06	664466	0	0
CRKLLFQG	510	517	3	0	322.185	5	6	8.87328	9.18448	323.303	2.70728	1	0	0.845664	0.618415	1	1	0.070028		51272.3	7.24549e+06	5.14903e+07	8.75324e+07	7.30809e+07	3.3302e+07	4.32524e+06	128955	0	129064	0	0
CRKLLFQGF	510	518	1	0	1111.61	5	7	11.2431	11.6174	1115.36	2.99964	1	0	0.763765	0.89407	1	1	0.226535		0	0	4.29148e+07	9.95699e+07	1.19266e+08	6.31608e+07	1.40011e+07	269164	440879	27718.1	218642	21707.5	145492
CRKLLFQGF	510	518	2	0	556.308	5	7	11.1809	11.867	558.197	3.02591	0.6	0					0.0343846		2.27674e+07	3.61686e+08	1.58927e+09	3.26713e+09	3.50869e+09	2.05661e+09	8.31524e+08	2.63087e+08	6.18723e+07	7.44169e+06	1.0027e+06	91526.8	261782
CRKLLFQGFRC	510	520	3	0	457.578	6	9	10.6297	10.8383	459.396	4.48863	0.4	1					0.772756		0	0	2.58734e+06	8.60076e+06	1.48206e+07	1.36671e+07	5.4776e+06	1.06279e+06	349698	0	0	603292	93231.8	0	5.50999e+06	0
CRKLLFQGFRCQTCG	510	524	3	0	587.29	6	13	10.1273	10.5361	589.857	6.45804	0.6	0					0.184005		139276	679182	232647	2.05082e+06	2.99268e+07	6.5028e+07	1.02806e+08	1.37766e+08	1.27726e+08	9.04931e+07	4.78209e+07	2.31143e+07	8.47415e+06	2.24707e+06	1.1644e+06	5.32619e+06	572897	365319	1.03154e+07	83110.3
CRKLLFQGFRCQTCGYKFHQRC	510	531	5	0	545.268	8	20					-1
CRKLLFQGFRCQTCGYKFHQRCST	510	533	4	0	728.353	8	22					-1
CRKLLFQGFRCQTCGYKFHQRCSTE	510	534	4	0	760.613	8	23					-1
CRKLLFQGFRCQTCGYKFHQRCSTEVPLM	510	538	4	0	870.675	9	26	10.8227	11.4457	874.411	12.5135	0.6	0					0.0878021		0	891971	0	272602	96935.1	107093	131149	171729	15969.1	2.67479e+06	1.09917e+08	2.98182e+08	5.28423e+08	7.07006e+08	7.88166e+08	7.88338e+08	6.64463e+08	5.06675e+08	3.55939e+08	2.11338e+08	1.12691e+08	5.50629e+07	2.67269e+07	1.04102e+07	2.82141e+06	352864	677765	1.17967e+06	1.75281e+06	939053
CRKLLFQGFRCQTCGYKFHQRCSTEVPLM	510	538	5	0	696.741	9	26	10.8383	11.2431	699.674	12.2328	1	0	0.915241	1.0276	1	1	0.114635		206900	0	480468	0	0	0	282368	3.41073e+06	3.0133e+06	2.51557e+07	6.64174e+07	1.29144e+08	2.09234e+08	2.67737e+08	3.03773e+08	2.87411e+08	2.37182e+08	1.89238e+08	1.21456e+08	7.15354e+07	3.77854e+07	6.21667e+06	6.52709e+06	3.49869e+06	3.62553e+06	28961.9	18830.4	0	5.01026e+06	0
CRKLLFQGFRCQTCGYKFHQRCSTEVPLM	510	538	6	0	580.786	9	26	10.885	11.1187	583.206	12.0933	1	0	0.895883	0.279819	1	1	0.0727447		453891	75204.5	332932	487272	0	0	238657	0	789578	5.46926e+06	1.22013e+07	2.48529e+07	3.85661e+07	4.91025e+07	5.41322e+07	5.16281e+07	4.42515e+07	3.52975e+07	2.21677e+07	1.2362e+07	6.42758e+06	1.68094e+06	404878	83510.7	74014	139723	148400	191518	0	0
CRKLLFQGFRCQTCGYKFHQRCSTEVPLMC	510	539	3	0	1194.9	9	27	11.1343	11.321	1199.94	12.5567	1	0	0.895648	0.0742434	1	1	0.345798		0	0	0	627413	0	0	2.67005e+06	0	0	2.2966e+06	572091	3.37329e+06	9.2522e+06	1.95261e+07	2.79926e+07	2.68869e+07	2.57846e+07	2.3497e+07	1.16814e+07	5.99623e+06	2.37099e+06	0	17120.8	247097	587684	329561	398979	303334	0	0
CRKLLFQGFRCQTCGYKFHQRCSTEVPLMC	510	539	4	0	896.427	9	27	11.1809	11.4457	900.281	12.8631	1	0	0.936609	0.415607	1	1	0.0654567		55366.2	30573.9	35049.9	242242	0	0	199425	0	833208	3.21652e+06	2.13841e+07	4.14278e+07	7.1279e+07	1.15816e+08	1.28979e+08	1.33999e+08	1.30877e+08	1.32489e+08	8.46239e+07	5.47825e+07	2.9134e+07	2.13272e+07	6.3062e+06	315269	0	254430	439149	350868	260271	0
CRKLLFQGFRCQTCGYKFHQRCSTEVPLMC	510	539	5	0	717.343	9	27	11.1809	11.2276	720.426	12.861	1	0	0.936327	-0.537894	1	1	0.0499569		0	0	0	0	0	0	0	23860.9	0	208979	1.91043e+06	3.26122e+06	4.51437e+06	1.04578e+07	1.40066e+07	1.43926e+07	1.35432e+07	1.10618e+07	7.48133e+06	6.56933e+06	2.39677e+06	1.15239e+06	0	0	0	0	0	0	0	0
FRCQT	518	522	2	0	327.655	4	3					-1
FRCQTCG	518	524	2	0	407.67	5	5	6.23023	6.70042	409.354	2.76608	0.4	0					0.180629		0	5.33432e+06	2.72901e+07	4.47615e+07	4.27135e+07	1.67434e+07	2.26074e+06	1.10135e+06	29831.1	60005	0
FRCQTCGYKFHQRC	518	531	4	0	444.952	7	12	7.99712	8.1063	446.379	4.44341	1	0	0.553595	-0.26457		0	0.0911155		0	738.101	113079	1.56829e+06	6.46356e+06	8.48531e+06	8.1774e+06	5.99142e+06	3.69597e+06	519734	143489	0	0	0	0	0	0	0	0	0
FRCQTCGYKFHQRCST	518	533	4	0	491.972	7	14					-1
FRCQTCGYKFHQRCSTE	518	534	3	0	698.642	7	15	7.84122	7.99712	701.387	6.80205	1	0	0.85381	-0.0603788		1	0.136701		0	0	119693	569730	5.37709e+06	1.61331e+07	2.92769e+07	4.29667e+07	4.58952e+07	4.228e+07	2.77277e+07	1.53939e+07	7.25273e+06	1.78224e+06	703894	1.1327e+06	1.22192e+06	1.19306e+06	400774	213869	172733	21120.2	0
FRCQTCGYKFHQRCSTEVPLM	518	538	2	0	1267.58	8	18					-1
FRCQTCGYKFHQRCSTEVPLM	518	538	3	0	845.39	8	18	9.6713	10.1429	848.835	8.54886	1	0	0.931283	1.31928	1	0	0.0631436		0	265014	347967	248457	1.83038e+06	1.97574e+07	7.85953e+07	1.71397e+08	3.06647e+08	4.14357e+08	4.72984e+08	4.37928e+08	3.35906e+08	2.25598e+08	1.2506e+08	5.93734e+07	1.88381e+07	3.28586e+06	278757	215074	0	252940	0	405946	526619	0	0
FRCQTCGYKFHQRCSTEVPLM	518	538	4	0	634.294	8	18	9.71798	10.0027	636.85	8.43752	1	0	0.908959	0.502878	1	0	0.052583		550.974	178365	0	206218	2.45245e+06	4.76465e+06	2.36731e+07	5.53942e+07	9.60703e+07	1.39524e+08	1.56006e+08	1.4218e+08	1.02103e+08	6.6198e+07	3.36287e+07	1.18645e+07	4.34965e+06	880189	178709	0	0	429452	267968	0	111057	0	0
FRCQTCGYKFHQRCSTEVPLMC	518	539	3	0	879.727	8	19	10.1117	10.4269	883.653	9.87112	1	0	1.09223	0.636116	1	1	0.239172		213497	807887	6.50621e+06	0	1.60118e+06	449969	1.29912e+07	5.29799e+07	9.27517e+07	1.68005e+08	2.25299e+08	2.34825e+08	2.23818e+08	1.71704e+08	1.06013e+08	6.06719e+07	2.42711e+07	1.33273e+07	8.41178e+06	4.46453e+06	2.97358e+07	2.69502e+07	2.06329e+07	5.43591e+06	1.75476e+06	0	218350	143496
FRCQTCGYKFHQRCSTEVPLMC	518	539	4	0	660.047	8	19	10.0961	10.4425	663.147	10.4915	1	0	1.21006	0.772269	1	-2	0.171077		337153	1098.41	123225	185634	354445	556126	5.17099e+06	2.13716e+07	5.18025e+07	8.71583e+07	1.17499e+08	1.22741e+08	1.12008e+08	8.44542e+07	5.77284e+07	3.05995e+07	1.47409e+07	6.42826e+06	6.49349e+06	1.75519e+07	1.76025e+07	1.21782e+07	7.89147e+06	6.89925e+06	2.21662e+07	2.59591e+06	122088	118306
RCQTCGY	519	525	2	0	415.668	5	5	6.12005	6.45	417.28	2.61808	1	0	1.10696	0.700368		-1	0.158474		42739.6	1.46208e+06	7.89583e+06	1.42686e+07	1.04586e+07	3.07246e+06	218302	375249	0	38760.4	0
RCQTCGYKFHQRC	519	531	2	0	815.363	6	11	6.30885	6.46563	822.092	12.3054	0.4	0					0.266035		0	0	0	0	0	0	0	0	184170	0	0	620227	4.58184e+06	7.60011e+06	6.14178e+06	2.41874e+06	379370	862883
RCQTCGYKFHQRC	519	531	3	0	543.911	6	11					0
RCQTCGYKFHQRCST	519	533	2	0	909.403	7	13					0
RCQTCGYKFHQRCST	519	533	3	0	606.605	7	13	6.65345	7.02833	609.008	5.95381	1	0	0.870106	0.896765	-1	0	0.170219		94267.3	0	334432	3.11701e+06	1.33753e+07	2.68321e+07	4.29394e+07	4.39283e+07	3.74182e+07	2.59043e+07	1.21943e+07	3.07495e+06	659049	172189	204046	52872.1	78786.8	415424	0	0	3.16745e+06
RCQTCGYKFHQRCST	519	533	4	0	455.205	7	13	5.65052	5.97847	460.204	18.7378	0.4	1					0.48035		94907	0	74071.5	0	0	0	139192	0	194557	0	50052.6	0	0	0	0	0	62084.2	0	0	0	7.22694e+07
RCQTCGYKFHQRCSTE	519	534	2	0	973.925	7	14	6.80992	6.8724	977.709	6.23992	1	0	0.8258	-0.468689	1	-1	0.608016		0	0	90326	0	430406	503937	2.84127e+06	3.39112e+06	2.93247e+06	2.26223e+06	982889	452430	0	0	0	0	97624.6	0	0	0	0	0
RCQTCGYKFHQRCSTE	519	534	3	0	649.619	7	14	6.76303	6.99713	652.143	6.24372	1	0	0.826778	0.281422	1	-1	0.0710172		0	105137	574022	2.35978e+06	9.458e+06	2.31913e+07	3.63243e+07	4.9439e+07	4.91837e+07	3.76704e+07	2.26105e+07	1.06446e+07	2.95763e+06	376225	142120	0	0	0	0	97070.2	181905	0
RCQTCGYKFHQRCSTE	519	534	4	0	487.466	7	14	6.96597	6.99713	489.303	6.02144	0.3	0					0.32114		0	77107.9	0	0	0	225182	339806	1.04366e+06	668336	288131	225350	67226.9	0	0	0	0	0	0	0	0	0	0
RCQTCGYKFHQRCSTEVPLM	519	538	2	0	1194.05	8	17	9.31258	9.49973	1198.86	7.95094	1	0	0.905175	0.0762103	1	-2	0.258895		0	0	0	0	203309	0	3.70427e+06	9.45706e+06	1.74171e+07	2.29198e+07	2.16441e+07	1.73212e+07	1.02999e+07	3.50951e+06	555438	0	0	0	0	0	39796	0	0	0	0	441368
RCQTCGYKFHQRCSTEVPLM	519	538	3	0	796.367	8	17	9.10662	9.5934	799.705	8.33596	1	0	0.986911	1.38586	1	-1	0.134974		1.4124e+06	207605	172272	7.81078e+06	1.29283e+07	6.62964e+07	1.71952e+08	3.23851e+08	5.05771e+08	6.07308e+08	6.23607e+08	5.22117e+08	3.56194e+08	2.26411e+08	1.279e+08	7.28324e+07	4.79814e+07	3.6896e+07	1.85137e+07	1.02195e+07	3.27037e+06	618032	585019	145196	165511	1.06992e+06
RCQTCGYKFHQRCSTEVPLM	519	538	4	0	597.527	8	17	9.15333	9.48412	600.029	8.32726	1	0	0.985063	0.70401	1	-1	0.0667147		0	0	0	212327	779477	1.35864e+07	3.6473e+07	7.30628e+07	1.09433e+08	1.39801e+08	1.38998e+08	1.19672e+08	8.36679e+07	4.63995e+07	2.81854e+07	1.10679e+07	7.04451e+06	4.86862e+06	4.0558e+06	1.12348e+06	843777	270987	0	415822	223574	2.13232e+06
RCQTCGYKFHQRCSTEVPLM	519	538	5	0	478.223	8	17					-1
RCQTCGYKFHQRCSTEVPLMC	519	539	3	0	830.704	8	18	9.51535	9.9872	834.261	8.86747	1	0	0.995163	1.32059	1	-2	0.151049		0	0	578079	0	676230	9.14143e+06	3.82473e+07	1.03106e+08	1.95131e+08	2.93271e+08	3.4386e+08	3.42555e+08	2.76011e+08	2.03061e+08	1.15225e+08	5.62672e+07	2.45379e+07	6.88945e+06	886605	0	0	0	0	0	0	28876.6	0
RCQTCGYKFHQRCSTEVPLMC	519	539	4	0	623.28	8	18					-1
CGYKFHQRCSTEVPLM	523	538	2	0	949.939	7	13					-1
CGYKFHQRCSTEVPLM	523	538	3	0	633.629	7	13					-1
CGYKFHQRCSTEVPLMC	523	539	3	0	667.965	7	14					-1
YKFHQRC	525	531	2	0	491.24	5	5	6.15155	6.46563	492.981	2.82099	0.5	0					1.3846		384104	5.72665e+06	1.46023e+07	1.27559e+07	7.75757e+06	1.21444e+06	714367	225385	2.38333e+06	2.84664e+06	1.18279e+06
YKFHQRC	525	531	3	0	327.829	5	5	6.32455	6.45	328.72	2.01216	0.4	0					1.2759		234976	2.08107e+06	4.5957e+06	3.99051e+06	1.29123e+06	25967.2	0	126309	86318.2	275026	170683
YKFHQRCST	525	533	2	0	585.28	5	7	6.08853	6.29313	587.191	3.06139	1	0	0.795601	0.152482		0	0.187808		41704.8	345605	4.43994e+06	9.22596e+06	1.04776e+07	6.74602e+06	1.54896e+06	70363.5	63510	124214	66769.3	0	196744
YKFHQRCSTE	525	534	2	0	649.801	5	8	6.16732	6.38733	652.005	3.57625	0.4	0					0.228938		0	0	2.11789e+06	7.64392e+06	1.09864e+07	8.42754e+06	5.17098e+06	1.2837e+06	371207	0	1621.98	132791	0	108058
YKFHQRCSTEVPLM	525	538	2	0	869.924	6	11					-1
YKFHQRCSTEVPLM	525	538	3	0	580.285	6	11	9.31258	9.64017	582.503	5.47536	1	0	1.01365	0.690024	1	0	0.106168		0	95160.5	635403	1.07003e+07	3.05007e+07	6.20084e+07	8.79008e+07	8.53774e+07	6.0469e+07	3.5556e+07	1.04697e+07	2.9922e+06	1.15603e+06	108347	58917.1	2.51515e+06	0	202901
YKFHQRCSTEVPLMC	525	539	3	0	614.621	7	12	9.57778	9.94055	617.14	6.24554	0.5	0					0.266102		0	412174	0	789886	3.00924e+06	2.18134e+07	3.38852e+07	4.35683e+07	4.51743e+07	3.24909e+07	1.46929e+07	6.96945e+06	1.24809e+06	543769	192317	140217	432555	0	5767.86	133760
KFHQRC	526	531	2	0	409.708	4	4	4.60683	5.01917	410.862	1.76091	0.4	0					1.10611		161276	3.75673e+06	8.13371e+06	6.49134e+06	1.65445e+06	86756.5	0	17478.6	0
KFHQRCSTE	526	534	2	0	568.269	5	7	4.78197	4.96682	571.33	5.39977	0.4	0					0.230282		26994.7	0	242360	1.56857e+06	2.44114e+06	3.68896e+07	4.88851e+07	2.80471e+07	9.09599e+06	2.48934e+06	1.21365e+06	181425	80295.2
KFHQRCSTEVPLM	526	538	2	0	788.392	6	10	8.68633	8.84215	791.616	5.37782	0.6	0					0.22821		0	0	0	678266	4.33251e+06	1.15372e+07	1.52728e+07	1.46998e+07	1.04819e+07	2.11372e+06	349893	0	0	39338.1	39390.9	199480	160835
KFHQRCSTEVPLM	526	538	3	0	525.931	6	10	8.68633	8.91997	528.04	5.25802	1	0	1.11485	0.279382	1	0	0.110556		0	97266.4	6822.15	1.55605e+06	1.16773e+07	2.18216e+07	2.83899e+07	2.91514e+07	1.6165e+07	5.18881e+06	479522	0	94021.7	661733	72508.9	37370.5	0
KFHQRCSTEVPLMC	526	539	2	0	839.897	6	11					-1
KFHQRCSTEVPLMC	526	539	3	0	560.267	6	11					-1
HQRCSTEVPLM	528	538	2	0	650.81	6	8	7.9659	8.07512	655.544	8.58091	0.4	0					0.228578		0	45084.9	0	0	0	0	139182	93768.4	1.56655e+07	2.65517e+07	3.15108e+07	2.63382e+06	198927	3.11217e+06	100022
STEVPLM	532	538	1	0	776.386	4	4	8.82657	9.09105	779.582	2.67744	1	0	1.63294	0.414223		0	1.21342		1.74359e+06	5.62133e+06	2.71272e+07	3.4755e+07	1.90913e+07	6.36509e+06	4.47361e+06	2.75716e+06	1.2458e+06
STEVPLMC	532	539	1	0	879.395	5	5					-1
EVPLM	534	538	1	0	588.306	4	2	8.79542	9.1689	590.839	2.11344	0.4	1					0.474473		3.29348e+07	1.24724e+08	1.29613e+08	8.79274e+07	7.97274e+07	9.76803e+06	4.51195e+07
EVPLMC	534	539	1	0	691.315	5	3	8.77983	8.87328	699.105	7.24283	0.4	1					0.176808		0	168634	85910.7	380955	0	0	0	6.50817e+07	2.1216e+08
VPLM	535	538	1	0	459.264	4	2	7.99712	8.65162	460.749	1.13682	0.4	0					0.206681		9.10552e+07	3.10513e+08	2.78499e+08	7.71083e+07	6.50934e+06	515248	911620
VPLMC	535	539	1	0	562.273	4	3	8.44897	8.48013	567.76	5.01508	0.4	1					2.61938		0	118617	0	0	0	207736	91801	373918
CVNY	539	542	1	0	498.202	4	2	5.82213	6.3036	499.697	1.13493	1	0	1.26522	1.36262		1	0.0300244		1.45064e+08	5.53501e+08	5.8222e+08	1.13317e+08	4.35239e+06	2.4928e+06	45054.4
CVNYDQL	539	545	1	0	854.371	4	5	8.77983	9.18448	858.275	3.34184	1	0	1.62937	1.02687	1	1	0.15454		0	5.9707e+06	5.27979e+07	1.47302e+08	1.92275e+08	1.23731e+08	3.54451e+07	3.82579e+06	132756	215966
CVNYDQL	539	545	2	0	427.689	4	5	8.66722	9.12218	429.434	2.92739	0.4	0					0.162086		67160.1	1.35673e+07	6.66247e+07	1.31888e+08	1.29271e+08	6.0748e+07	1.20394e+07	746273	81009.7	179610
CVNYDQLDL	539	547	1	0	1082.48	5	7	10.2829	10.789	1087.7	4.52055	1	0	1.54789	1.47015	1	1	0.507934		0	41079.7	9.36499e+06	7.79209e+07	1.89222e+08	2.53619e+08	2.14986e+08	1.08221e+08	3.13252e+07	4.33368e+06	918345	515754	0
CVNYDQLDL	539	547	2	0	541.745	5	7	10.2674	10.8072	544.237	4.28482	1	0	1.42636	1.61774	1	1	0.405645		2.1381e+06	2.25442e+07	1.24201e+08	3.77293e+08	7.35262e+08	8.95155e+08	7.06238e+08	3.29981e+08	1.11562e+08	2.47267e+07	2.2906e+06	3.84733e+06	1.41889e+06
VNYDQL	540	545	1	0	751.362	4	4	8.57365	8.76425	754.708	2.90684	1	0	1.83992	0.0912898		1	0.16567		250417	1.14003e+07	6.6172e+07	1.22644e+08	1.07149e+08	3.947e+07	6.51934e+06	129673	262938
VNYDQLDL	540	547	1	0	979.473	4	6	10.0183	10.5674	983.651	3.60665	1	0	1.38663	1.65802	1	1	1.07561		3.01458e+07	5.88168e+07	5.20541e+07	1.40769e+08	2.50589e+08	2.48202e+08	1.36834e+08	3.752e+07	3.03793e+06	0	8.31101e+06
VNYDQLDL	540	547	2	0	490.24	4	6	10.1273	10.6764	492.403	3.75441	1	0	1.47551	1.65809	1	1	0.0708717		1.52462e+06	2.43156e+07	1.28812e+08	3.13643e+08	4.94649e+08	4.36427e+08	2.2965e+08	7.29838e+07	1.16967e+07	505787	2.26549e+06
YDQL	542	545	1	0	538.251	3	2	7.28128	7.34353	539.84	1.27522	0.4	0					0.214302		321745	6.61433e+06	5.99403e+06	1.32739e+06	0	0
YDQLDL	542	547	1	0	766.362	4	4					0
DQLDL	543	547	1	0	603.298	3	3	8.70192	9.29877	605.297	1.66216	1	0	1.21681	1.86695		1	0.0891981		9.70948e+07	5.01429e+08	7.72139e+08	4.48718e+08	9.41838e+07	1.3014e+07	512897
[truncated: 20 more columns]
