# Supplementary material for: Unveiling the domain-specific and RAS isoform-specific details of BRAF kinase regulation
Source: eLife. 2023 Dec 27;12:RP88836. doi: 10.7554/eLife.88836 (PMC10752582; doi:10.7554/eLife.88836)
Supplement: Figure 2—source data 2. — Also applies to plots presented in Supplementary file 1; Figure 2—figure supplement 1 and Figure 2—figure supplement 2. [file elife-88836-fig2-data2.zip › Figure 2- source data 2/(BRAF_BRAF-HRAS-10MIN1.mzXML) ExMS2_FinalTable.xls]

## Sheet: Sheet1
Sequence	START	END	Charge	ModMass	Monoisotopic m/z	maxND	maxD	RT Range(start, unit: min)	RT Range(end)	Centroid m/z	Delta Mass	Flag#1:Skip-tests	Flag#2:Unimodality check	Flag#3:Back exchange prediction check	Flag#4:Elution RT width check	Flag#5:Unique peptide RT/deltaD consistency check	Flag#6:Common-end peptides centroid subtraction check	Flag#7:Centroid shift within RT range check	Flag#8:Data multiple assignment check	Isotopic Envelope Amplitudes(start from this column(the Monoisotopic) to nonzero end):
GSSHHHHHHGTKTEEGKL	2	19	2	0	1008.48	6	16	4.99552	5.63697	1010.96	3.79963	1	0	0.441987	1.74127	1	1	0.0796443		2.22998e+07	9.35121e+07	3.00172e+08	7.19016e+08	1.16602e+09	1.29921e+09	1.02951e+09	6.1151e+08	2.73823e+08	9.31302e+07	2.53793e+07	2.27398e+06	145665	0	284019	129849	401702	94808.9	592325	92879.2	160723	0	59382.3
GSSHHHHHHGTKTEEGKL	2	19	3	0	672.656	6	16	4.99552	5.63697	674.326	3.85698	1	0	0.459195	1.74127	1	1	0.0430012		1.76038e+08	5.6325e+08	1.82578e+09	4.59235e+09	7.75378e+09	8.75369e+09	7.05836e+09	4.2159e+09	1.89378e+09	6.58376e+08	2.02198e+08	4.66511e+07	6.13711e+06	140382	240299	187729	138187	129769	97093.3	50084.1	122311	290600	100987
GSSHHHHHHGTKTEEGKL	2	19	4	0	504.744	6	16	4.99552	5.63697	506.009	3.90842	1	0	0.474629	1.74127	1	1	0.0508782		5.42638e+07	1.78007e+08	5.70546e+08	1.4371e+09	2.47624e+09	2.87893e+09	2.35341e+09	1.38625e+09	6.05136e+08	2.23665e+08	6.7044e+07	1.55796e+07	2.32901e+06	68189.6	79739.4	89015.2	135724	335160	1.26543e+07	0	142004	2450.68	5.31943e+06
GSSHHHHHHGTKTEEGKL	2	19	5	0	403.997	6	16	4.99552	5.65263	405.006	3.89258	1	0	0.469876	1.8027	1	1	0.025521		3.95288e+07	1.34927e+08	4.53557e+08	1.14357e+09	1.91886e+09	2.24862e+09	1.8595e+09	1.09227e+09	4.81724e+08	1.79108e+08	4.7914e+07	1.31547e+07	1.03864e+06	232963	0	95578.2	310629	106838	0	0	0	212703	149443
GSSHHHHHHGTKTEEGKLVIWINGDKGYNGL	2	32	3	0	1149.23	8	29					-1
GSSHHHHHHGTKTEEGKLVIWINGDKGYNGL	2	32	4	0	862.178	8	29	9.54755	9.60975	864.607	7.68495	0.6	1					0.24001		0	225616	227688	0	3.14036e+06	0	1.01524e+07	1.44422e+07	2.70896e+07	1.96917e+07	1.91327e+07	9.36735e+06	8.10732e+06	2.85727e+06	1.49664e+06	2.08175e+06	248333	2.71091e+06	0	2.26714e+06	0	1.63029e+06	0	300690	229157	180717	0	0	0	428145
GSSHHHHHHGTKTEEGKLVIWINGDKGYNGL	2	32	5	0	689.944	8	29					-1
VIWINGDKGY	20	29	1	0	1164.6	5	8	8.85838	8.98285	1168.1	2.77879	0.4	0					0.23146		0	0	1.0247e+07	6.3604e+07	4.37511e+07	1.0858e+07	448796	266159	0	0	0	585343	0	0
VIWINGDKGY	20	29	2	0	582.806	5	8	9.48537	9.81205	584.413	2.49981	0.6	0					0.282316		1.83764e+06	2.46471e+07	6.88842e+07	7.17534e+07	3.74455e+07	1.03825e+07	898350	7.81482e+06	595923	2.02931e+06	274840	7.41563e+06	119895	124343
VIWINGDKGYNG	20	31	2	0	668.338	5	10	9.06407	9.1885	671.855	6.23137	0.4	1					0.367803		206681	721293	8.04309e+06	1.46598e+07	2.45261e+07	4.39241e+07	5.74055e+07	2.17941e+07	1.54748e+07	1.47592e+07	1.71829e+07	1.01676e+07	1.12715e+07	1.04241e+07	7.80919e+06	1.63146e+06
VIWINGDKGYNGL	20	32	2	0	724.88	5	11	10.2343	10.8564	726.716	2.79479	1	0	0.521659	1.66559		0	0.0245966		4.22515e+08	1.79866e+09	5.07742e+09	7.73793e+09	7.58659e+09	4.83688e+09	2.33582e+09	8.99843e+08	3.15172e+08	1.04007e+08	2.59748e+07	5.12312e+06	573088	1.10797e+06	0	8.86431e+06	0
VIWINGDKGYNGLAE	20	34	2	0	824.92	5	13	9.7187	9.90532	826.809	2.7916	0.6	0					2.55078		1.89112e+06	1.20229e+07	3.31477e+07	5.61002e+07	5.72824e+07	3.84802e+07	1.45273e+07	2.9577e+06	675033	214331	505473	364748	9539.2	278874	354787	291063	253996	620034	544491
VIWINGDKGYNGLAEVGKKFEKDTG	20	44	3	0	913.476	7	23	10.1876	10.3277	915.804	5.34314	0.6	0					0.619542		1.64056e+06	0	751436	5.55436e+06	1.12628e+07	1.33743e+07	1.73277e+07	1.44735e+07	1.8147e+07	1.52029e+07	5.54101e+06	3.805e+06	1.55356e+06	0	0	849956	0	0	0	0	0	381486	289632	0	0	0	0	281593	0	0
VIWINGDKGYNGLAEVGKKFEKDTGIKV	20	47	3	0	1026.89	7	26					-1
VIWINGDKGYNGLAEVGKKFEKDTGIKV	20	47	4	0	770.421	7	26	11.3273	11.7644	771.782	3.59147	1	0	-0.0349598	0.939857	1	-1	0.199222		4.90524e+06	6.10286e+06	3.40008e+07	6.88489e+07	1.14646e+08	1.15679e+08	1.06677e+08	6.79272e+07	3.96161e+07	1.67392e+07	5.18506e+06	1.84342e+06	1.098e+06	299399	431954	183082	1.37772e+06	296831	128555	500250	1.91426e+06	0	0	142971	315870	119069	486396	0	188400	1.07277e+06
VIWINGDKGYNGLAEVGKKFEKDTGIKVTVEHPDKL	20	55	4	0	1000.29	9	33	10.6854	11.2648	1002.23	5.34058	1	0	0.0788345	1.49827	1	-1	0.067232		2.69664e+07	3.23122e+07	7.23912e+07	1.59683e+08	3.85781e+08	7.03609e+08	1.08475e+09	1.29542e+09	1.25811e+09	1.0961e+09	7.4334e+08	4.8523e+08	2.53016e+08	1.29269e+08	5.47401e+07	2.42966e+07	6.86967e+06	1.31916e+06	382560	356595	0	308888	281791	827352	242510	644129	395327	280024	36206.1	3.17233e+06
VIWINGDKGYNGLAEVGKKFEKDTGIKVTVEHPDKL	20	55	5	0	800.434	9	33	10.7943	10.9186	802.107	5.96269	1	0	0.169342	-0.286444	1	0	0.0768234		2.2451e+06	8.79836e+06	2.19179e+07	6.00574e+07	1.30403e+08	2.56694e+08	3.91193e+08	4.70221e+08	4.84863e+08	3.96228e+08	2.77175e+08	1.8011e+08	1.00137e+08	4.83673e+07	2.35759e+07	6.98923e+06	4.87972e+06	1.02654e+06	647189	275275	220618	1.89542e+07	0	336791	447925	370744	6.03211e+07	19614	298929	0
VIWINGDKGYNGLAEVGKKFEKDTGIKVTVEHPDKL	20	55	6	0	667.196	9	33	10.6854	11.1558	668.629	6.19658	1	0	0.203369	1.07044	1	0	0.0760332		1.04648e+06	1.96733e+06	2.50301e+07	7.49846e+07	1.59156e+08	3.74995e+08	5.87002e+08	7.02716e+08	7.13021e+08	5.75466e+08	4.30704e+08	2.64351e+08	1.45566e+08	7.02425e+07	3.16339e+07	1.34125e+07	6.4929e+06	2.18057e+06	751566	1.11702e+06	260711	273029	1.32596e+06	849311	908191	1.01408e+06	394544	1.29821e+06	0	1.71013e+06
VIWINGDKGYNGLAEVGKKFEKDTGIKVTVEHPDKL	20	55	7	0	572.026	9	33	10.6854	11.012	573.15	5.45974	1	0	0.0961716	0.506668	1	-1	0.0631411		294132	910880	5.33063e+06	3.15608e+07	8.25384e+07	1.76976e+08	2.62627e+08	3.27072e+08	3.19518e+08	2.80448e+08	1.89031e+08	1.19296e+08	6.63957e+07	2.86847e+07	1.2641e+07	4.43544e+06	2.12855e+06	405667	367434	487189	21245.1	193116	253716	335836	217302	263906	0	293846	0	0
NGDKGYNGLAEVGKKFEKDTGIKVTVE	24	50	3	0	966.173	7	25	9.672	9.81205	967.746	3.01943	0.6	0					0.162152		7.43947e+06	1.69347e+07	3.00547e+07	4.23034e+07	4.94532e+07	4.7324e+07	3.87407e+07	2.81077e+07	1.81835e+07	8.00904e+06	2.53747e+06	1.13354e+06	0	474260	364215	296483	0	0	44961.7	270127	275616	68545.2	562095	218102	301510	43426.1	0	43500.4	0	0
GLAEVGKKFEKDTGIKVTVEHPDKL	31	55	4	0	685.383	7	22					-1
LAEVGKKFEKDTGIKVTVEHPDKL	32	55	3	0	894.501	7	21	8.43442	8.46895	896.02	2.9584	1	0	-0.0217913	-0.638721	1	0	0.256832		0	4746.77	484924	3.90029e+06	3.05318e+06	2.92633e+06	1.77636e+06	296950	14207.6	192.86	0	0	0	0	0	0	0	0	0	0	0	255230	0	0	0	0	0	0	0
LAEVGKKFEKDTGIKVTVEHPDKL	32	55	4	0	671.127	7	21					-1
LAEVGKKFEKDTGIKVTVEHPDKLEEKFPQVAATGDGPDIIF	32	73	4	0	1149.86	9	37					-1
LAEVGKKFEKDTGIKVTVEHPDKLEEKFPQVAATGDGPDIIF	32	73	5	0	920.091	9	37					-1
AEVGKKFEKDTG	33	44	2	0	654.843	5	10	5.13657	5.4334	655.417	0.384326	0.6	0					0.0529247		2.28175e+07	2.62663e+07	1.80602e+07	4.77276e+06	810195	609634	80181.8	83196.4	0	0	0	0	0	0	0	0
AEVGKKFEKDTG	33	44	3	0	436.898	5	10	5.40212	5.95163	437.436	0.851262	0.4	0					0.0280387		615154	5.64883e+08	1.61642e+06	340588	1.08056e+08	0	52476.1	1.45295e+07	0	0	629393	1141.23	0	114990	3150.46	6270.78
AEVGKKFEKDTGIKV	33	47	2	0	824.967	5	13					-1
AEVGKKFEKDTGIKV	33	47	3	0	550.314	5	13					-1
AEVGKKFEKDTGIKVTVEHPDKL	33	55	4	0	642.856	7	20	7.85532	8.02653	644.102	3.4562	1	0	0.131523	-0.102725	-1	0	0.147752		1.42794e+07	1.31863e+08	4.1996e+08	7.52545e+08	8.55402e+08	7.07773e+08	4.19505e+08	1.99874e+08	8.80219e+07	3.04381e+07	5.82746e+06	1.00793e+06	554874	1.0074e+06	1.49351e+06	352041	1.07913e+06	109966	2.09788e+08	0	0	0	2.00089e+06	0	0	0	1.55516e+06	0
AEVGKKFEKDTGIKVTVEHPDKL	33	55	5	0	514.486	7	20	7.80863	8.2944	515.316	2.62341	1	0	-0.0683874	1.13077	0	0	0.0393564		7.90994e+06	9.39311e+07	3.191e+08	5.51124e+08	6.4219e+08	5.11703e+08	2.85406e+08	1.41221e+08	5.47287e+07	1.23238e+07	3.74651e+06	531815	215614	138332	437465	188471	362130	0	0	0	0	0	0	322307	1.2103e+06	0	0	0
AEVGKKFEKDTGIKVTVEHPDKL	33	55	6	0	428.907	7	20	7.80863	8.15435	429.607	2.67596	1	0	-0.0557743	0.581567	0	0	0.0503745		2.52494e+06	1.96352e+07	8.45126e+07	1.50627e+08	1.78346e+08	1.41284e+08	8.36408e+07	3.64431e+07	1.1805e+07	2.06133e+06	578186	279500	322888	151168	2.59487e+06	178221	247249	215154	0	0	245990	0	0	0	0	0	0	9277.47
AEVGKKFEKDTGIKVTVEHPDKLEEKFPQVAATGDGPDIIF	33	73	4	0	1121.59	9	36	10.2343	11.012	1123.84	6.30309	1	0	0.142448	2.27557	1	0	0.0839715		496237	1.21154e+07	5.5588e+07	1.5126e+08	3.82253e+08	9.08782e+08	1.67693e+09	2.49019e+09	3.02196e+09	3.08421e+09	2.64606e+09	2.0124e+09	1.32765e+09	8.34128e+08	4.19737e+08	2.26507e+08	9.12391e+07	3.79368e+07	1.20561e+07	2.77477e+06	1.55407e+06	2.14753e+06	1.07822e+06	5.43757e+06	2.92824e+06	2.99547e+06	1.36002e+06	1.82803e+06	1.88637e+06	0
AEVGKKFEKDTGIKVTVEHPDKLEEKFPQVAATGDGPDIIF	33	73	6	0	748.063	9	36	10.3121	10.6387	749.598	6.52819	1	0	0.172468	0.506472	1	0	0.061229		933941	1.67254e+06	6.40313e+06	4.42899e+07	1.07578e+08	2.59261e+08	4.90278e+08	7.57779e+08	8.62556e+08	9.20459e+08	7.74195e+08	5.98871e+08	3.92421e+08	2.3976e+08	9.82866e+07	6.85632e+07	1.84431e+07	8.68563e+06	2.35655e+06	1.30571e+06	1.01089e+06	936251	585338	915459	1.21176e+06	1.05909e+06	7.28483e+07	685324	1.1192e+06	304348
AEVGKKFEKDTGIKVTVEHPDKLEEKFPQVAATGDGPDIIF	33	73	7	0	641.34	9	36					-1
VGKKFEKDTGIKVTVEHPDKL	35	55	2	0	1184.67	6	18					-1
VGKKFEKDTGIKVTVEHPDKL	35	55	3	0	790.113	6	18	7.54425	7.7308	791.354	2.31411	1	0	-0.080912	-0.0425958	1	0	0.231995		0	9.6792e+06	1.16525e+07	2.22153e+07	3.19309e+07	1.6971e+07	4.86109e+06	1.15266e+06	0	0	213575	0	0	218853	0	241213	0	0	0	0	0	307941	0	227923	0
VGKKFEKDTGIKVTVEHPDKLEEKFPQVAATGDGPDIIF	35	73	4	0	1071.57	9	34	10.3121	10.4521	1073.75	6.15507	1	0	0.170993	-0.225204		0	0.288079		2.16387e+06	0	0	267073	2.53987e+06	5.00478e+06	1.76154e+07	2.11998e+07	2.55965e+07	2.1774e+07	2.07134e+07	1.42908e+07	5.10202e+06	976804	0	0	0	0	0	0	0	0	0	0	0	0	0	0	0	0
IKVTVEHPDKL	45	55	2	0	639.874	5	8					0
IKVTVEHPDKL	45	55	3	0	426.919	5	8					-1
IKVTVEHPDKLEEKFPQVAATGDGPDIIF	45	73	3	0	1065.23	8	24					-1
TVEHPDKL	48	55	1	0	938.494	4	5	6.31087	6.57568	940.67	1.63039	0.4	0					1.35345		3.11641e+06	1.12655e+07	1.1774e+07	3.55195e+06	0	1.47946e+06	602064	156348	552464	1.23495e+06
TVEHPDKL	48	55	2	0	469.751	4	5	6.07717	6.62238	474.144	8.24005	0.5	0					0.165576		6.22286e+06	4.81378e+07	5.62319e+07	2.44003e+07	5.89173e+06	518659	2.72374e+06	2.40888e+06	0	3.78997e+09
TVEHPDKL	48	55	3	0	313.503	4	5	6.03023	6.37318	314.31	1.87541	0.4	0					0.419587		1.59135e+06	7.62574e+06	1.63492e+07	7.05565e+06	952527	1.69515e+06	0	0	2.01792e+06	0
TVEHPDKLEEKFPQVAATGDGPDIIF	48	73	3	0	951.815	7	21	10.9342	11.1209	954.299	5.74442	0.6	1					0.241029		198057	417250	6.44774e+06	1.83292e+07	4.32566e+07	8.058e+07	9.96992e+07	9.98997e+07	7.97584e+07	5.42168e+07	2.90153e+07	2.0016e+07	5.04302e+06	1.28459e+06	3.07675e+07	3777.26	0	1.06027e+07	0	0	496986	0	0	628398	0	0	0	0	866904
TVEHPDKLEEKFPQVAATGDGPDIIF	48	73	4	0	714.113	7	21	9.73425	10.3277	716.628	8.35296	1	0	1.2115	1.55291	-1	-2	0.0447853		627437	422029	491856	591820	631415	2.96627e+06	7.70099e+07	3.29617e+08	7.13345e+08	1.0668e+09	1.12222e+09	8.86173e+08	5.80648e+08	3.0622e+08	1.3185e+08	3.95138e+07	1.23169e+07	1.19539e+06	944695	1.53853e+06	1.90036e+06	1.51028e+06	1.50259e+06	449196	0	1.23642e+06	874812	0	701137
EEKFPQVAATGDGPDIIF	56	73	2	0	967.481	6	14	11.1713	11.5769	970.211	4.29849	0.6	0					0.346824		4.50206e+07	2.94321e+08	9.83396e+08	2.11892e+09	3.15232e+09	3.1551e+09	2.26347e+09	1.2675e+09	5.8379e+08	2.35038e+08	9.64872e+07	8.32725e+07	1.11564e+08	4.55922e+07	6.23444e+06	193401	1.13942e+06	2.41786e+07	1.69419e+08	2.52907e+08	1.73395e+08
EEKFPQVAATGDGPDIIF	56	73	3	0	645.323	6	14	11.1869	11.4833	647.016	3.91656	0.4	0					0.146976		2.94596e+06	3.46794e+07	1.17254e+08	2.45059e+08	3.2842e+08	3.2104e+08	2.23058e+08	1.20467e+08	5.25651e+07	1.8267e+07	4.22349e+06	478540	623919	0	131975	1.60916e+06	90372.5	3.24101e+06	5.90116e+06	2.41621e+07	1.43407e+07
WAHDRFGG	74	81	2	0	473.22	4	6	7.54425	7.9954	474.024	1.0412	1	0	0.134995	0.995018	1	1	0.0885539		1.08505e+08	2.06571e+08	1.77759e+08	9.20303e+07	2.84218e+07	3.40191e+06	213780	0	779625	1.00241e+06	677557
WAHDRFGG	74	81	3	0	315.816	4	6					-1
WAHDRFGGY	74	82	1	0	1108.5	5	7	8.7181	8.9984	1110.55	1.37184	1	0	0.242749	0.32504	0	1	6.70856		1.85361e+07	5.45467e+07	6.12617e+07	3.89039e+07	1.25876e+07	695044	232878	0	819872	357457	1.87166e+06	825302	321176
WAHDRFGGY	74	82	2	0	554.752	5	7	8.7493	9.20407	555.788	1.39293	1	0	0.257211	1.0092	0	1	0.384957		1.78771e+08	4.17425e+08	4.64154e+08	2.99735e+08	1.48828e+08	5.12399e+07	9.7565e+06	1.80563e+06	0	2.1742e+06	4.22389e+06	3.40817e+06	0
WAHDRFGGY	74	82	3	0	370.17	5	7	8.59343	9.1418	370.68	0.849697	1	0	-0.115366	1.37625	-1	1	0.198916		1.96883e+08	1.3607e+08	1.51373e+08	1.04068e+08	3.94844e+07	1.1111e+07	1.03218e+06	0	0	430808	0	80009.9	97709.1
WAHDRFGGYAQSGL	74	87	2	0	782.868	5	12	9.1885	9.73425	785.086	3.49718	1	0	0.701023	1.36599	1	1	0.274026		2.15755e+08	8.32994e+08	2.04059e+09	3.41435e+09	3.91533e+09	3.39746e+09	2.19131e+09	1.16734e+09	5.64535e+08	2.65373e+08	1.17361e+08	4.28159e+07	6.25578e+06	8.99811e+07	164625	1.44735e+08	871101	1.61506e+07
WAHDRFGGYAQSGL	74	87	3	0	522.248	5	12	9.20407	9.74982	523.658	3.29124	1	0	0.61863	1.36599	1	1	0.0334619		1.65708e+08	6.09559e+08	1.58927e+09	2.65031e+09	3.06762e+09	2.56225e+09	1.63653e+09	9.01052e+08	3.91455e+08	1.54995e+08	4.71297e+07	9.60793e+06	906646	405911	163125	360154	338217	90585.3
WAHDRFGGYAQSGLL	74	88	2	0	839.41	5	13	9.81205	10.9186	841.878	3.92486	0.6	0					0.358327		8.83747e+07	3.81506e+08	8.01316e+08	1.44145e+09	2.14129e+09	2.40874e+09	1.97493e+09	1.16628e+09	5.84083e+08	2.81178e+08	1.28351e+08	5.3489e+07	1.97706e+07	2.13863e+06	2.88296e+06	2.29557e+06	2.82592e+06	1.62658e+06	1.52183e+06
WAHDRFGGYAQSGLL	74	88	3	0	559.943	5	13	10.2654	10.9031	561.364	3.25194	0.6	0					0.0835661		9.43497e+07	5.18199e+08	1.0085e+09	1.60475e+09	1.78867e+09	1.57516e+09	1.07375e+09	5.91121e+08	2.89035e+08	1.19108e+08	4.17776e+07	7.62961e+06	1.33751e+06	3.71654e+06	256331	261700	7.83339e+06	191598	0
WAHDRFGGYAQSGLLA	74	89	2	0	874.929	6	14					0
WAHDRFGGYAQSGLLA	74	89	3	0	583.622	6	14	9.95192	10.1098	585.275	3.90362	0.6	0					0.230573		0	3.84224e+06	6.22596e+06	2.08351e+07	2.54501e+07	1.90282e+07	1.46387e+07	5.2411e+06	1.58774e+06	154742	0	4.38766e+06	373406	0	2.58218e+06	50721.6	222294	303875	57183	339987	0
YAQSGL	82	87	1	0	638.314	4	4	6.24855	6.71915	640.217	1.53029	0.4	0					0.35796		1.19959e+07	7.15737e+07	9.74375e+07	5.0561e+07	6.92582e+06	602683	380635	421341	124277
YAQSGLL	82	88	1	0	751.398	4	5	8.7493	9.17812	759.609	7.76382	0.4	1					2.4948		3.0609e+06	1.5315e+07	2.41862e+07	1.24066e+07	2.75444e+06	444528	7.01097e+06	723912	3.11647e+07	4.58895e+08
AQSGL	83	87	1	0	475.251	3	3	4.42387	5.4334	476.748	1.23687	1	0	1.28126	3.18469		1	0.0736019		9.79422e+07	3.08325e+08	3.12718e+08	8.23575e+07	4.31648e+06	397483	434640
AQSGLL	83	88	1	0	588.335	3	4	7.83977	8.15435	589.819	1.1517	0.4	0					0.194229		3.35596e+07	1.06147e+08	1.02993e+08	1.88998e+07	6.12705e+06	490782	184099	0
LAEITPDKA	88	96	1	0	957.525	4	6	6.12395	6.67245	961.23	3.14839	1	0	1.82109	1.37677	1	0	0.186286		5.39273e+06	6.48612e+07	1.97292e+08	4.09459e+08	4.7791e+08	2.9406e+08	9.41969e+07	1.69365e+07	446873	9012.84	164378
LAEITPDKA	88	96	2	0	479.266	4	6	6.20185	6.73475	481.148	3.20773	1	0	1.86857	1.3156	1	0	0.0339583		2.51445e+07	1.81654e+08	7.31316e+08	1.52029e+09	1.7412e+09	1.08875e+09	3.74739e+08	9.15922e+07	1.52667e+07	718517	227419
LAEITPDKAFQ	88	98	2	0	616.83	5	8	8.51558	8.67133	618.45	2.50348	0.4	0					0.106771		0	3.63745e+07	4.86997e+06	3.49198e+07	2.42767e+07	2.50092e+07	8.69834e+06	1.15626e+06	0	179723	0	101008	115.768	171464
LAEITPDKAFQDKL	88	101	2	0	794.933	5	11	9.34542	9.79648	797.566	4.31962	1	0	1.18717	0.994691	1	0	0.184716		1.59562e+06	2.55541e+06	2.74071e+07	1.22542e+08	1.9743e+08	3.53332e+08	2.99894e+08	1.84731e+08	4.03241e+07	8.55792e+06	0	764900	982479	900999	0	276960	0
LAEITPDKAFQDKL	88	101	3	0	530.291	5	11	9.48537	9.57863	531.972	4.09799	0.6	0					0.0734118		482585	1.11589e+06	1.08328e+07	3.3984e+07	6.19599e+07	6.60614e+07	4.76458e+07	2.52277e+07	7.76639e+06	1.31095e+07	360210	0	0	0	0	0	0
LAEITPDKAFQDKLYPFT	88	105	2	0	1049.05	6	14	10.9186	11.3273	1052.14	4.89353	0.6	0					0.176863		207836	303493	4e+06	4.02548e+07	8.95565e+07	1.56786e+08	1.63786e+08	1.29138e+08	8.48698e+07	4.34558e+07	2.32216e+07	4.53328e+06	718228	837452	2.18589e+06	943991	9324.84	172469	461155	39652.4	27028.7
LAEITPDKAFQDKLYPFT	88	105	3	0	699.702	6	14	10.9342	11.4989	701.705	4.72331	0.6	0					0.0791446		282651	1.50213e+06	1.41834e+07	7.75043e+07	2.04878e+08	3.23279e+08	3.50448e+08	2.80064e+08	1.53054e+08	6.97826e+07	2.18906e+07	4.2151e+06	1.76744e+06	1.57243e+06	3.23061e+06	1.29075e+06	123874	1.25378e+06	309680	1.30282e+06	556061
LAEITPDKAFQDKLYPFTW	88	106	3	0	761.728	6	15					-1
LAEITPDKAFQDKLYPFTWD	88	107	2	0	1199.6	7	16	12.4219	13.0033	1203.29	5.88689	0.6	0					0.321265		185223	6.45351e+06	5.19187e+07	1.69095e+08	4.11258e+08	6.02996e+08	6.93822e+08	5.72816e+08	3.68377e+08	1.8105e+08	8.53504e+07	2.7142e+07	1.34973e+07	3.01869e+06	2.32224e+07	807978	1.11675e+08	529612	1.65209e+08	9966.85	7.47276e+07	27627	1.05569e+07	357063
LAEITPDKAFQDKLYPFTWD	88	107	3	0	800.07	7	16	12.4062	13.0241	802.115	4.65364	0.6	0					0.0526901		1.10695e+07	4.90645e+07	2.00287e+08	6.52477e+08	1.56195e+09	2.46463e+09	2.71228e+09	2.1654e+09	1.34667e+09	6.83216e+08	2.92204e+08	1.22974e+08	5.26816e+07	7.0356e+07	2.36459e+07	1.14778e+07	2.87195e+06	5.53081e+06	3.81657e+06	4.42637e+06	813791	371752	1.63799e+06	616823
LAEITPDKAFQDKLYPFTWDA	88	108	2	0	1235.12	7	17	12.2969	12.9565	1238.37	4.98427	0.6	0					0.278606		0	1.03283e+06	1.12495e+07	5.96848e+07	1.46956e+08	2.36235e+08	2.65811e+08	2.31159e+08	1.34507e+08	7.30566e+07	2.83815e+07	1.35519e+07	1.35144e+06	1.98906e+07	289760	1.88265e+07	0	4.25155e+06	184104	211588	512178	1.74755e+06	1.89085e+06	1.28884e+06	206486
LAEITPDKAFQDKLYPFTWDA	88	108	3	0	823.749	7	17	12.3906	12.9461	825.965	5.12408	0.6	0					0.146404		1.8679e+06	1.53706e+07	3.87907e+07	2.42095e+08	6.03911e+08	9.34695e+08	1.09896e+09	8.83016e+08	5.50349e+08	2.96007e+08	1.32051e+08	2.79342e+08	2.64925e+07	1.19044e+07	1.65937e+08	1.17615e+06	0	246542	0	0	0	8083.07	0	85162.4	88032.9
LAEITPDKAFQDKLYPFTWDAVRYNGKL	88	115	3	0	1100.57	8	24	11.7333	12.547	1103.54	6.86527	0.6	0					0.0578732		3.25988e+06	2.48916e+07	5.05279e+07	1.91539e+07	2.57364e+08	6.82174e+08	1.31274e+09	2.39812e+09	3.04344e+09	3.09455e+09	2.59314e+09	1.75811e+09	1.02556e+09	5.12814e+08	2.18623e+08	8.77023e+07	3.8884e+07	2.04192e+07	1.72059e+07	1.27304e+07	1.35127e+07	8.93181e+06	3.3994e+06	336191	134235	189387	0	11401.7	0	17072.5
LAEITPDKAFQDKLYPFTWDAVRYNGKL	88	115	4	0	825.683	8	24	11.7177	12.25	827.921	6.92805	1	0	0.687757	1.31337	1	0	0.0380839		5.44295e+06	3.13134e+07	5.25886e+07	1.15736e+08	2.8211e+08	7.33414e+08	1.63708e+09	2.65565e+09	3.54732e+09	3.51237e+09	3.06758e+09	2.03197e+09	1.21441e+09	6.19751e+08	2.70572e+08	1.08135e+08	5.01147e+07	3.60968e+07	3.38013e+07	2.93339e+07	2.20888e+07	1.70044e+07	1.36267e+07	5.42241e+06	499583	426043	276845	1.11864e+06	854516	179673
LAEITPDKAFQDKLYPFTWDAVRYNGKL	88	115	5	0	660.748	8	24	11.7177	12.3281	662.531	6.89053	1	0	0.680252	1.61957	1	0	0.0498313		470221	2.55907e+06	7.67842e+06	1.99433e+07	5.16779e+07	1.49418e+08	3.35862e+08	5.60981e+08	7.23435e+08	7.14317e+08	6.1819e+08	4.09419e+08	2.41199e+08	1.17389e+08	4.7077e+07	1.60309e+07	6.47933e+06	3.51237e+06	5.30119e+06	3.80104e+06	1.81504e+06	2.78496e+06	1.02925e+06	1.11e+06	558514	141195	191536	245114	1.27778e+06	334420
LAEITPDKAFQDKLYPFTWDAVRYNGKLIAYPIAVEA	88	124	3	0	1409.74	9	32					-1
LAEITPDKAFQDKLYPFTWDAVRYNGKLIAYPIAVEA	88	124	4	0	1057.56	9	32					-1
AEITPDKA	89	96	1	0	844.441	4	5	4.75915	5.30833	847.806	2.88096	0.4	0					0.257426		386217	1.41321e+07	6.46333e+07	1.14576e+08	9.46913e+07	4.06056e+07	8.52611e+06	1.80487e+06	325648	527676
AEITPDKA	89	96	2	0	422.724	4	5	4.7434	5.46468	424.36	2.7889	1	0	1.97976	2.05433	1	1	0.256986		1.60326e+07	1.58128e+08	3.57469e+08	6.12356e+08	5.31923e+08	2.31723e+08	6.09935e+07	1.22848e+07	959168	623903
AEITPDKAFQDKL	89	101	2	0	738.391	5	10	8.82723	9.02948	740.526	3.39673	1	0	0.932627	0.0189709	0	1	0.171669		3.14843e+06	546286	2.10867e+07	3.01847e+07	5.06491e+07	3.54252e+07	2.60615e+07	5.66778e+06	4.20397e+06	0	39702.9	0	317061	355238	174269	238863
AEITPDKAFQDKL	89	101	3	0	492.596	5	10	8.8428	9.02948	494.517	4.8885	0.4	1					0.325052		81150.6	353881	5.59362e+06	1.89034e+07	2.80398e+07	2.42792e+07	1.12035e+07	2.57413e+06	2.86964e+06	426800	27845.5	5.75499e+06	144239	0	1.16091e+07	0
AEITPDKAFQDKLYPFT	89	105	3	0	662.007	6	13	10.6075	10.6698	664.005	4.78079	1	0	1.06744	-0.530031		-3	0.341615		0	0	366520	2.35524e+06	7.13788e+06	8.47735e+06	7.39698e+06	2.70608e+06	1.40757e+06	352581	0	141441	0	246068	334833	148280	342939	0	0	1.05991e+06
AEITPDKAFQDKLYPFTW	89	106	2	0	1085.55	6	14	12.6443	12.8784	1088.28	4.11563	1	0	0.713227	0.14413	1	-2	0.14938		277682	0	3.70131e+06	1.84479e+07	4.54242e+07	5.29028e+07	5.07787e+07	2.93006e+07	1.47319e+07	2.23579e+06	1.39615e+06	0	111452	0	271891	16024.5	1.09164e+06	0	334230	0	150073
AEITPDKAFQDKLYPFTW	89	106	3	0	724.033	6	14	12.6443	13.0137	725.665	3.54965	0.4	1					0.062328		200831	1.01922e+08	1.61213e+07	5.87675e+07	1.22552e+08	1.58713e+08	1.3608e+08	9.75996e+07	4.61449e+07	1.59923e+07	6.47924e+06	1.17693e+06	747997	692613	98629	69567.3	567206	72614.9	339067	171168	67120.6
AEITPDKAFQDKLYPFTWD	89	107	2	0	1143.06	6	15	11.907	12.6286	1145.84	4.15184	0.6	0					0.101189		29549.3	1.97529e+06	3.11012e+07	1.3341e+08	2.9317e+08	3.99023e+08	3.60663e+08	2.51204e+08	1.24833e+08	5.1172e+07	7.31824e+06	3.18092e+06	451965	481423	0	0	0	1.81878e+06	152865	839232	6227.54	241504
AEITPDKAFQDKLYPFTWD	89	107	3	0	762.376	6	15	11.8422	12.5817	764.221	4.1323	1	0	0.624471	2.12603	1	-3	0.144878		2.50397e+06	3.06022e+07	1.49155e+08	4.76217e+08	9.35744e+08	1.22825e+09	1.12294e+09	7.4403e+08	3.94069e+08	1.71291e+08	6.48189e+07	2.47165e+07	1.13165e+07	6.68542e+06	3.02295e+06	2.28203e+06	230756	366215	2.32419e+06	400186	339754	2.58213e+06
AEITPDKAFQDKLYPFTWDA	89	108	2	0	1178.58	7	16					0
AEITPDKAFQDKLYPFTWDA	89	108	3	0	786.055	7	16	11.6243	12.6286	788.908	7.1122	0.6	1					0.573901		2.67069e+06	9.24961e+06	4.78725e+07	1.76181e+08	3.59219e+08	4.82431e+08	4.72191e+08	4.77437e+08	6.0279e+08	1.12763e+09	1.0195e+09	7.19812e+08	3.73642e+08	1.62607e+08	6.80339e+07	2.15649e+07	1.11646e+07	6.89334e+06	7.79321e+06	9.33284e+06	7.64697e+06	3.48161e+06	7.73922e+06	1.2156e+06
AEITPDKAFQDKLYPFTWDAVRYNGKL	89	115	2	0	1593.82	8	23					-1
AEITPDKAFQDKLYPFTWDAVRYNGKL	89	115	3	0	1062.88	8	23	11.6243	11.7955	1065.66	6.39577	0.6	0					0.0300675		0	1.27661e+06	6.20498e+06	2.33656e+07	7.3831e+07	1.86053e+08	3.65958e+08	5.47634e+08	5.99522e+08	5.57638e+08	4.06065e+08	2.47347e+08	1.33578e+08	5.58964e+07	2.42695e+07	9.1963e+06	4.71849e+06	2.74924e+06	2.84105e+06	1.11809e+06	1.77191e+06	443559	0	0	0	61230.4	2557.94	143947	757921	359763
AEITPDKAFQDKLYPFTWDAVRYNGKL	89	115	4	0	797.412	8	23	11.5457	12.1875	799.534	6.53966	0.6	0					0.048468		1.11265e+07	5.51921e+06	1.995e+07	4.34057e+07	2.69062e+07	3.50409e+08	6.63754e+08	9.69499e+08	1.03844e+09	9.71282e+08	7.24882e+08	4.49191e+08	2.22618e+08	9.9392e+07	3.87719e+07	1.32977e+07	2.83437e+07	5.73969e+06	4.29357e+06	6.29896e+06	1.02852e+07	2.43066e+06	1.41623e+06	979490	9.0336e+06	485463	1.29456e+06	2.35591e+06	5.65635e+06	1.92214e+06
AEITPDKAFQDKLYPFTWDAVRYNGKL	89	115	5	0	638.131	8	23	11.5769	11.7955	639.797	6.3779	1	0	0.633176	0.0829558	1	-1	0.0461551		0	0	879269	4.85855e+06	1.66563e+07	4.43991e+07	8.13807e+07	1.28079e+08	1.37396e+08	1.20181e+08	9.34987e+07	5.59797e+07	2.65599e+07	1.05326e+07	3.1333e+06	831374	992565	647235	95725.3	503972	9959.12	1.10573e+06	193136	275640	281888	418827	149640	0	156335	152315
EITPDKAFQDKLYPFTWDAVRYNGKL	90	115	3	0	1039.2	8	22	11.8888	12.0471	1045.1	15.7908	0.6	0					0.211253		0	1.07564e+06	210064	0	0	0	1.7046e+06	5.00237e+06	4.79455e+06	3.83335e+06	1.50365e+06	919660	826326	12408.8	266563	5.06106e+06	2.79817e+07	5.46111e+07	7.52306e+07	6.69776e+07	3.86204e+07	1.5882e+07	1.92588e+06	562472	12338.1	435295	0	0	348590	0
EITPDKAFQDKLYPFTWDAVRYNGKL	90	115	4	0	779.653	8	22					-1
ITPDKAFQDKLYPFTWDAVRYNGKL	91	115	3	0	996.187	7	21					-1
ITPDKAFQDKLYPFTWDAVRYNGKL	91	115	4	0	747.392	7	21					-1
FQDKLYPFT	97	105	2	0	579.795	5	6					0
FQDKLYPFTW	97	106	1	0	1344.66	5	7					-1
FQDKLYPFTW	97	106	2	0	672.835	5	7	12.816	13.3269	673.786	1.04171	1	0	0.016323	1.22932	1	1	0.0372292		9.73116e+07	4.43744e+08	4.55492e+08	2.42829e+08	8.33351e+07	2.21598e+07	3.80627e+06	858279	167130	142412	81953.6	0	0
FQDKLYPFTWD	97	107	1	0	1459.69	5	8	12.25	12.5	1461.92	1.30996	0.4	0					1.12157		717748	2.03017e+07	2.1202e+07	4.6221e+06	719472	0	0	0	0	0	0	0	747454	1.75292e+06
FQDKLYPFTWD	97	107	2	0	730.348	5	8	12.2188	12.6911	731.383	1.14973	1	0	-0.00815635	1.07815	1	1	0.113177		3.15089e+08	1.2425e+09	1.3301e+09	7.44699e+08	3.02572e+08	1.18896e+08	5.77787e+07	2.40982e+07	7.21735e+06	517785	551757	248045	1.05799e+06	889717
FQDKLYPFTWDA	97	108	2	0	765.867	5	9	12.1094	12.6286	766.885	1.0753	1	0	-0.124523	1.26194		1	0.080851		8.90022e+07	3.85988e+08	4.09217e+08	2.45392e+08	9.76735e+07	2.92479e+07	4.9693e+06	1.47122e+06	313522	82605.3	131939	554432	94173.4	1.31201e+06	1.7118e+06
FQDKLYPFTWDAVRYNGKL	97	115	2	0	1181.1	7	16	10.8875	10.9964	1182.77	1.86189	0.6	1					2.68407		1.91742e+06	9.51719e+06	1.23287e+07	8.96335e+06	5.78052e+06	7.33871e+06	1.29071e+06	4.06797e+06	0	0	0	0	0	0	264820	414867	0	289923	0	0	0	0	53397.2	0
FQDKLYPFTWDAVRYNGKL	97	115	3	0	787.739	7	16	11.6087	11.907	789.328	3.30287	0.6	0					0.0613219		6.25457e+06	6.76163e+07	2.35099e+08	5.81107e+08	8.71127e+08	7.90511e+08	5.58418e+08	2.90188e+08	1.26356e+08	5.55932e+07	1.87579e+07	8.141e+06	5.75768e+06	5.58339e+06	5.42461e+06	5.46811e+06	867214	1.36047e+06	170725	592702	41537.8	499333	701619	283271
FQDKLYPFTWDAVRYNGKL	97	115	4	0	591.056	7	16	11.5613	12.1771	592.226	3.21542	1	0	0.266688	1.64068	-1	0	0.105226		0	1.0056e+07	6.90675e+07	1.68859e+08	2.46402e+08	2.18899e+08	1.53716e+08	6.98189e+07	2.7845e+07	9.01316e+06	1.50434e+06	350347	185494	392890	408406	372240	0	476374	0	314580	399227	1.62686e+06	213177	1.18287e+06
DKLYPFTWD	99	107	2	0	592.785	5	6	11.6554	11.7333	593.498	0.683472	0.4	0					0.234266		1.71134e+06	8.50144e+06	3.88108e+06	657761	0	206761	0	73418.1	75629.1	144735	0	0
DKLYPFTWDAVRYNGKL	99	115	3	0	696.03	6	14	11.3429	11.4365	697.299	2.5225	0.6	1					0.0884001		0	8.65383e+06	6.34567e+06	1.27957e+07	1.88426e+07	1.23727e+07	4.76337e+06	2.19495e+06	822236	146494	365164	166517	0	120878	0	0	0	0	0	0	29522.7
YPFTWD	102	107	1	0	828.356	4	4	11.3429	11.7177	829.387	0.500236	0.4	0					0.278097		4.91246e+07	1.21907e+08	4.90337e+07	1.73657e+06	0	206032	152560	31882.8	129184
YPFTWDAVRYNGKL	102	115	2	0	865.438	6	12	11.2025	11.3273	867.672	3.39206	0.6	0					0.313579		0	3.20437e+06	1.78605e+07	3.50369e+07	4.03068e+07	2.60346e+07	1.56433e+07	6.21646e+06	151678	0	0	0	0	1.02225e+06	2.96619e+06	1.3073e+06	57809.3	71626.5	1.19317e+06
YPFTWDAVRYNGKL	102	115	3	0	577.295	6	12					-1
DAVRYNGKL	107	115	2	0	518.283	4	7	6.89055	7.40447	519.645	2.12376	1	0	0.758456	1.24115	1	1	0.0718461		4.5486e+07	3.18737e+08	7.67185e+08	8.23839e+08	4.06966e+08	1.3908e+08	3.35494e+07	3.72488e+06	1.66538e+06	33588.5	479204	0
DAVRYNGKL	107	115	3	0	345.858	4	7	6.9529	7.34237	346.789	2.19361	1	0	0.806364	0.753131	1	1	0.123873		7.88908e+06	6.56644e+07	2.23544e+08	2.26545e+08	1.29525e+08	3.27883e+07	5.27266e+06	1.82342e+06	0	0	1.30764e+06	47184.3
AVRYNGKL	108	115	1	0	920.531	4	6	6.71915	7.18692	923.261	2.18896	1	0	1.05339	1.06018	1	1	0.120158		1.57819e+07	1.55342e+08	3.86158e+08	4.20677e+08	2.14963e+08	6.57441e+07	1.22594e+07	608208	16056.8	299525	0
AVRYNGKL	108	115	2	0	460.769	4	6	6.70357	7.20248	462.173	2.26655	1	0	1.11547	1.18233	1	1	0.033082		2.75445e+08	1.66543e+09	4.17229e+09	4.5437e+09	2.51593e+09	8.73819e+08	1.9669e+08	1.17796e+08	3.96011e+06	1.04429e+07	0
VRYNGKL	109	115	1	0	849.494	4	5	6.57568	7.06215	852.242	2.24676	1	0	1.45919	1.13351	1	1	2.22879		7.87122e+06	8.98601e+07	2.23104e+08	2.1981e+08	9.908e+07	3.15993e+07	1.06528e+07	1.04694e+07	613256	771858
VRYNGKL	109	115	2	0	425.251	4	5	6.52898	7.09333	426.563	2.12294	0.6	0					1.19348		1.14528e+08	7.20966e+08	1.66037e+09	1.71461e+09	8.04117e+08	2.22248e+08	4.27219e+07	3.77539e+06	2.28646e+06	49168.7
VRYNGKL	109	115	3	0	283.836	4	5	6.54455	7.04655	284.696	2.07901	1	0	1.29812	1.19442	1	1	0.0406839		1.4022e+07	1.21898e+08	2.8896e+08	2.85546e+08	1.25376e+08	3.18509e+07	3.3849e+06	223820	0	0
RYNGKL	110	115	2	0	375.716	4	4	6.67245	7.06215	376.892	1.91371	1	0	1.59878	0.754046		1	0.138681		4.68901e+06	3.09074e+07	6.66286e+07	4.6558e+07	2.16881e+07	2.87488e+06	328407	0	0
IAYPIA	116	121	1	0	647.376	4	3	7.91757	8.35665	647.775	-0.0067623	1	0	-0.708956	0.947699		1	0.0279141		2.37881e+09	8.95359e+08	2.02834e+08	2.91484e+07	351181	97896.8	113522	122808
IAYPIAV	116	122	1	0	746.445	4	4	9.21962	9.87422	746.935	0.0223397	1	0	-0.671321	1.79284	1	1	0.0809421		1.22778e+09	6.17028e+08	1.52146e+08	1.91082e+07	756101	130187	5433.46	198948	195093
IAYPIAV	116	122	2	0	373.726	4	4	9.21962	9.54755	373.934	-0.0519581	1	0	-0.760497	0.511831	1	1	0.134893		1.2109e+08	5.97438e+07	7.23356e+06	243484	160275	455010	76343.1	0	0
IAYPIAVE	116	123	1	0	875.487	4	5	8.70252	9.23518	876.058	0.0327227	1	0	-0.666714	1.31468	1	1	0.12741		7.77078e+08	4.29794e+08	1.31945e+08	2.32762e+07	328026	1.23719e+06	411761	264098	29716.6	56621
IAYPIAVE	116	123	2	0	438.247	4	5	8.62458	9.1885	438.528	0.0228076	0.4	0					0.0793948		3.82047e+08	2.1537e+08	4.96673e+07	1.01927e+07	740446	158907	1.44099e+06	1.06773e+06	548373	0
IAYPIAVEA	116	124	2	0	473.766	4	6	8.78048	9.39207	474.079	0.0488567	0.6	0					0.0422084		2.69092e+09	1.55033e+09	5.36257e+08	1.13564e+08	1.09861e+07	9.07947e+06	2.10919e+06	467052	0	259264	0
IAYPIAVEAL	116	125	1	0	1059.61	4	7					-1
IAYPIAVEAL	116	125	2	0	530.308	4	7	10.8564	11.2233	530.634	0.00197972	1	0	-0.696776	0.66431	1	1	0.0848259		1.54194e+08	1.01616e+08	3.42619e+07	4.52865e+06	624069	0	168101	90140.4	478967	79207.8	23484.4	0
VEAL	122	125	1	0	431.25	3	2	6.27972	6.9529	431.485	-0.0131857	1	0	-0.729786	1.86571		1	0.191644		3.41116e+08	7.3479e+07	5.63775e+06	0	365043	2.60945e+06
VEALS	122	126	1	0	518.282	3	3	4.66453	5.12097	518.544	-0.0309672	1	0	-0.747692	1.01574		1	0.18761		4.16258e+07	1.04415e+07	192944	289748	464898	0	45557.5
EALSL	123	127	1	0	532.298	3	3	7.8242	8.0421	535.328	2.72694	0.4	0					0.516147		649910	84378.1	123476	3.9453e+07	907309	592403	310983
ALSL	124	127	1	0	403.255	3	2	8.3411	8.93618	403.456	-0.0327977	0.4	0					0.130562		7.77587e+08	1.53247e+08	1.19005e+07	946955	1.88084e+06	403784
ALSLIYNKDLLPNPPKTWEEIPAL	124	147	3	0	912.505	7	18	12.4062	12.7692	913.611	1.63961	0.6	0					0.274647		9.91343e+06	6.79777e+07	1.23586e+08	1.23423e+08	8.69837e+07	4.8183e+07	1.59192e+07	3.16114e+06	598566	4629.46	439388	0	192.251	8.56463e+06	385246	629093	590958	389929	380569	370659	115722	325166	456411	2.00088e+06	499125	28705.9
LSLIYNKDLLPNPPKT	125	140	2	0	913.525	6	11	9.79648	10.1098	914.697	1.23612	1	0	-0.158628	0.454513	1	1	0.211441		3.96964e+06	6.4889e+07	9.34661e+07	7.12622e+07	3.24848e+07	5.41364e+06	560596	231157	157858	44757.5	0	5006.48	0	31901.7	38188	0	0	447641
LSLIYNKDLLPNPPKT	125	140	3	0	609.352	6	11	9.70312	10.2032	610.133	1.23443	1	0	-0.159366	1.18678	1	1	0.0886475		4.0705e+07	1.78163e+08	2.55355e+08	1.89372e+08	8.93668e+07	3.17892e+07	6.87888e+06	1.35344e+06	278716	858238	111901	449160	114976	253979	627626	159404	0	140619
LSLIYNKDLLPNPPKTW	125	141	3	0	671.379	6	12	11.2336	11.2961	672.4	1.82417	1	0	0.031681	-0.529312		0	0.359441		396967	3.70211e+06	4.84733e+06	3.42003e+06	880535	169304	74288.1	0	104141	0	106988	74991.5	0	77747.4	129828	451396	237914	0	12191.2
LSLIYNKDLLPNPPKTWEEIPAL	125	147	2	0	1332.74	7	17	12.3594	12.8473	1334.18	1.2516	1	0	-0.34467	1.13913	1	0	0.165714		5.66362e+06	5.88269e+07	1.1019e+08	1.13787e+08	8.18848e+07	3.65493e+07	9.25374e+06	1.01068e+06	12240.2	0	168995	0	171279	0	0	0	72055.4	0	7039.73	0	0	175019	0	0	562.375
LSLIYNKDLLPNPPKTWEEIPAL	125	147	3	0	888.826	7	17	12.2656	12.9461	889.864	1.47727	1	0	-0.280939	1.89407	1	1	0.150463		1.84705e+08	7.78945e+08	1.40927e+09	1.51291e+09	1.08239e+09	5.8101e+08	2.56801e+08	9.33813e+07	2.69154e+07	7.49753e+06	2.10004e+06	2.8352e+06	4.20873e+06	3.13215e+06	2.25701e+06	1.11814e+06	616114	368938	250616	868565	158128	390317	1.95546e+07	127036	240869
LSLIYNKDLLPNPPKTWEEIPALD	125	148	3	0	927.169	7	18					-1
LSLIYNKDLLPNPPKTWEEIPALDKELKAKGKSAL	125	159	4	0	984.058	9	29	11.218	11.3585	985.896	4.96573	1	0	0.123947	-0.22344	1	0	0.233274		0	0	883298	3.69603e+06	1.51699e+07	2.77947e+07	3.68578e+07	3.55504e+07	2.429e+07	1.67848e+07	7.43654e+06	3.06095e+06	632297	0	375568	0	573849	0	0	0	0	10524.8	27597.3	7616.35	846.06	17651.3	30546.6	54183.6	44571.8	0
LSLIYNKDLLPNPPKTWEEIPALDKELKAKGKSAL	125	159	5	0	787.448	9	29					-1
LSLIYNKDLLPNPPKTWEEIPALDKELKAKGKSALM	125	160	3	0	1355.42	9	30	11.3273	11.6087	1357.72	4.34884	1	0	-0.00217799	0.329419	1	0	0.106351		0	234509	299899	7.8848e+06	2.70764e+07	5.40352e+07	7.439e+07	7.78175e+07	6.73891e+07	4.18111e+07	1.828e+07	3.62943e+06	1.01768e+06	0	0	0	0	0	0	0	0	0	0	0	0	10912.4	0	35259.3	0	325414
LSLIYNKDLLPNPPKTWEEIPALDKELKAKGKSALM	125	160	4	0	1016.82	9	30	11.3273	11.8733	1018.74	5.14666	1	0	0.125498	1.3669	1	1	0.475632		351848	1.18451e+06	2.96374e+07	1.31069e+08	3.31767e+08	5.63427e+08	7.411e+08	7.89826e+08	6.40485e+08	4.75176e+08	2.71101e+08	1.36651e+08	6.42895e+07	2.21016e+07	5.91169e+06	1.07481e+06	1.15651e+06	236146	47655.5	189180	3.12965e+07	974811	1.31791e+06	2.70112e+06	4.07374e+07	2.04163e+06	1.74214e+06	5.9859e+06	7.28184e+06	0
LSLIYNKDLLPNPPKTWEEIPALDKELKAKGKSALM	125	160	5	0	813.656	9	30	11.2492	11.7333	815.087	4.62318	1	0	0.0417245	1.1239	1	1	0.0467345		148578	2.87183e+06	2.33108e+07	9.234e+07	2.46492e+08	4.14515e+08	5.82477e+08	5.96248e+08	5.07561e+08	3.50039e+08	2.14317e+08	1.1126e+08	4.97281e+07	1.72913e+07	5.01825e+06	1.83826e+06	741033	183493	152942	579452	1.26697e+06	904502	2.31452e+06	2.2877e+06	1.51862e+06	2.45943e+06	1.99463e+06	1.89447e+06	511026	358802
LSLIYNKDLLPNPPKTWEEIPALDKELKAKGKSALM	125	160	6	0	678.214	9	30	11.2648	11.6554	679.427	4.74101	1	0	0.0605811	0.757509	1	1	0.082857		551956	1.21491e+06	8.66123e+06	3.28964e+07	8.77274e+07	1.53333e+08	2.01005e+08	2.13929e+08	1.83003e+08	1.36955e+08	7.66888e+07	3.65781e+07	1.57003e+07	4.97937e+06	1.83364e+06	405151	247039	170638	572841	1.51326e+06	4.40048e+06	520063	552056	840800	562421	967481	1.30605e+06	388319	299674	83551.8
LSLIYNKDLLPNPPKTWEEIPALDKELKAKGKSALMF	125	161	5	0	843.07	9	31					-1
SLIYNKDLLPNPPKT	126	140	2	0	856.983	6	10	8.87395	9.06407	858.052	1.10383	1	0	-0.168187	-0.0286093	1	1	0.0810668		1.22071e+06	3.65349e+07	4.8442e+07	3.36331e+07	1.08575e+07	238850	0	0	0	0	2108.83	0	0	0	0	7244.17	0
SLIYNKDLLPNPPKT	126	140	3	0	571.658	6	10	8.88953	9.02948	572.373	1.11194	1	0	-0.164293	-0.225335	1	1	0.0640378		7.21681e+06	3.82808e+07	5.41577e+07	3.69666e+07	1.31154e+07	2.68831e+06	305035	0	258939	0	0	0	0	0	0	0	0
SLIYNKDLLPNPPKTWEEIPAL	126	147	2	0	1276.19	7	16	11.7644	12.4062	1277.55	1.14832	1	0	-0.353567	1.74284	1	1	0.189809		4.13292e+06	7.7945e+07	1.2134e+08	1.243e+08	7.07444e+07	2.74566e+07	3.12823e+06	1.12328e+06	6688.18	190397	253050	211330	16781.6	231115	0	698346	0	0	0	0	0	0	288666	10049.4
SLIYNKDLLPNPPKTWEEIPAL	126	147	3	0	851.132	7	16	11.6554	12.6286	852.123	1.41036	1	0	-0.274942	3.04221	1	1	0.244013		1.55763e+08	6.89862e+08	1.20171e+09	1.1643e+09	7.67937e+08	3.87372e+08	1.5544e+08	5.32386e+07	9.12639e+06	1.45202e+06	4.26349e+06	2.87726e+06	3.19007e+07	3.54938e+06	4.55262e+06	9.62128e+06	426796	362270	1.6739e+06	205809	313571	152841	382220	125908
SLIYNKDLLPNPPKTWEEIPALDKELKAKGKSALM	126	160	3	0	1317.73	9	29	11.1054	11.3429	1319.98	4.28911	1	0	0.0119309	0.157267		0	0.154452		9344.72	0	638782	5.66862e+06	2.25353e+07	4.24783e+07	5.64524e+07	5.27947e+07	4.15548e+07	2.88766e+07	1.02979e+07	3.3574e+06	656268	276135	15627.5	0	0	0	0	0	0	0	0	0	66.5195	539.863	0	368.858	333394	256712
LIYNKDLLPNPPKT	127	140	2	0	813.467	5	9	8.7181	8.82723	814.666	1.41218	0.4	0					0.0823507		592985	7.82787e+06	1.41142e+07	7.37141e+06	2.49688e+06	0	0	0	306435	0	52755.9	0	592947	0	124031
LIYNKDLLPNPPKTWEEIPAL	127	147	3	0	822.121	7	15					-1
LIYNKDLLPNPPKTWEEIPALDKELKAKGKSALM	127	160	4	0	966.789	9	28	10.9653	11.1209	968.502	4.43728	1	0	0.0626975	-0.163899	1	1	0.127988		456028	0	767447	8.90652e+06	2.45078e+07	4.4322e+07	6.23419e+07	6.11118e+07	4.80474e+07	2.94734e+07	1.40386e+07	9.035e+06	2.32541e+06	1193.08	0	0	8518.77	0	0	0	0	0	0	0	509589	205693	0	234306	0	0
LIYNKDLLPNPPKTWEEIPALDKELKAKGKSALM	127	160	5	0	773.633	9	28	11.0431	11.2648	775.078	4.8123	1	0	0.126999	0.0953737	1	0	0.250479		0	0	1.23731e+06	9.76694e+06	2.74797e+07	5.09537e+07	7.39191e+07	7.27651e+07	5.51161e+07	3.83162e+07	2.75207e+07	4.82871e+06	2.75295e+06	676658	867517	553738	0	129824	0	16135.4	206572	360117	195296	2494.18	321621	149131	0	0	0	496646
IYNKDLLPNPPKT	128	140	2	0	756.925	5	8	7.62193	8.18547	757.976	1.19022	1	0	0.0161427	1.43572	1	1	0.111009		1.96871e+08	6.95715e+08	8.74774e+08	5.59094e+08	2.31762e+08	7.7151e+07	1.56699e+07	2.16509e+06	534908	497868	320033	453254	23402	255176
IYNKDLLPNPPKT	128	140	3	0	504.952	5	8	7.63748	8.15435	505.644	1.16121	0.4	0					0.0422171		1.99189e+08	6.83481e+08	8.3241e+08	5.25555e+08	2.20932e+08	6.85534e+07	1.30458e+07	2.65131e+06	1.10205e+06	0	226401	0	0	497314
IYNKDLLPNPPKTW	128	141	3	0	566.979	6	9	9.70312	9.92085	567.86	1.59466	1	0	0.152523	0.0796879		1	0.437621		3.20792e+06	2.79627e+07	4.34097e+07	2.75173e+07	9.65147e+06	898246	110681	427529	177850	0	34001.6	0	0	4.80619e+06	0	238014
IYNKDLLPNPPKTWE	128	142	3	0	609.993	6	10					-1
IYNKDLLPNPPKTWEEIPAL	128	147	2	0	1176.14	7	14	11.1558	11.7021	1177.48	1.24529	1	0	-0.271089	1.36847	1	1	0.0763549		1.71009e+08	7.23696e+08	1.17225e+09	1.08672e+09	6.41235e+08	3.05135e+08	1.08118e+08	2.76988e+07	3.66131e+06	660941	1.14822e+06	414212	516675	105110	438665	2.26823e+06	10161.9	880311	0	91644.2	52291.7	117986
IYNKDLLPNPPKTWEEIPAL	128	147	3	0	784.426	7	14	11.2025	12.0159	785.342	1.30156	1	0	-0.251795	2.41576	1	1	0.0625714		1.16302e+09	4.11162e+09	6.59712e+09	5.96043e+09	3.70752e+09	1.72767e+09	6.49635e+08	1.90417e+08	5.26266e+07	3.7995e+07	4.03928e+07	2.99526e+07	6.81208e+07	1.07321e+07	4.22654e+06	9.37086e+06	1.69982e+06	2.5121e+06	1.56644e+06	447629	853665	687609
IYNKDLLPNPPKTWEEIPALD	128	148	2	0	1233.65	7	15					0
IYNKDLLPNPPKTWEEIPALDKE	128	150	3	0	908.481	7	17					-1
IYNKDLLPNPPKTWEEIPALDKELKAKGKSAL	128	159	3	0	1207.34	8	26	10.5609	10.732	1209.58	4.52153	1	0	0.136779	-0.102921	1	1	0.18661		0	0	0	370234	6.6628e+06	2.40575e+07	2.50372e+07	2.06328e+07	2.03534e+07	7.92198e+06	0	770816	0	0	0	0	0	833610	0	0	750523	0	0	0	194219	0	0	0	0	0
IYNKDLLPNPPKTWEEIPALDKELKAKGKSAL	128	159	4	0	905.758	8	26	10.4832	10.9186	907.403	4.39142	1	0	0.112753	0.933517	1	1	0.107397		221793	486640	1.01804e+07	5.59425e+07	1.27964e+08	2.13364e+08	2.57948e+08	2.49965e+08	1.83055e+08	1.11711e+08	5.38537e+07	1.73182e+07	6.46788e+06	1.02074e+06	772313	279008	0	0	574284	0	251638	0	236695	0	692170	1.45452e+06	447685	539559	231886	0
IYNKDLLPNPPKTWEEIPALDKELKAKGKSAL	128	159	6	0	604.174	8	26	10.5143	10.7943	605.329	4.7361	1	0	0.176401	0.323929	1	1	0.135363		0	779141	1.16741e+06	5.98435e+06	2.43732e+07	3.94886e+07	4.95653e+07	4.53589e+07	3.35463e+07	1.89779e+07	1.0265e+07	3.56012e+06	246314	87972.9	307358	507623	0	612768	250418	390332	1.20998e+06	127111	130211	646366	291476	1.14035e+06	565209	0	65211.5	77023
IYNKDLLPNPPKTWEEIPALDKELKAKGKSALM	128	160	3	0	1251.02	9	27	10.6542	11.218	1253.25	4.34151	1	0	0.0738467	1.43683	1	1	0.0582108		0	10325.9	3.11526e+07	1.28344e+08	3.02904e+08	5.23911e+08	6.81512e+08	6.43265e+08	4.96828e+08	3.14957e+08	1.79018e+08	7.24629e+07	2.488e+07	4.37636e+06	20546.1	0	11158.2	5083.63	0	0	281256	1.25493e+06	317089	335157	0	0	298463	0	0	0
IYNKDLLPNPPKTWEEIPALDKELKAKGKSALM	128	160	4	0	938.518	9	27	10.6854	11.218	940.239	4.54435	1	0	0.109914	1.31475	1	1	0.0414648		3.23955e+06	5.64338e+07	2.55262e+08	8.51658e+08	1.91228e+09	3.23898e+09	4.16504e+09	3.98197e+09	3.07626e+09	2.10276e+09	1.15328e+09	5.84281e+08	2.58172e+08	1.08318e+08	3.21661e+07	1.56779e+07	5.62905e+06	6.49378e+06	1.20416e+07	1.88031e+07	2.70817e+07	3.01105e+07	2.9202e+07	2.9982e+07	2.71724e+07	8.45264e+06	2.48663e+06	551971	1.67656e+06	581343
IYNKDLLPNPPKTWEEIPALDKELKAKGKSALM	128	160	5	0	751.016	9	27	10.6387	11.218	752.396	4.56065	1	0	0.112814	1.49788	1	1	0.0345617		4.39628e+06	2.52955e+07	1.31216e+08	5.15679e+08	1.20653e+09	2.04738e+09	2.54216e+09	2.5007e+09	1.99266e+09	1.29295e+09	7.3691e+08	3.72328e+08	1.6302e+08	5.51479e+07	2.00008e+07	4.84064e+06	5.47371e+06	2.55018e+06	3.27533e+06	1.44016e+07	1.74972e+07	1.99233e+07	1.63857e+07	1.27203e+07	1.25252e+07	5.96425e+06	2.68488e+06	1.04622e+06	1.67314e+06	973162
IYNKDLLPNPPKTWEEIPALDKELKAKGKSALM	128	160	6	0	626.014	9	27	10.6075	11.218	627.169	4.58639	1	0	0.117389	1.6199	1	1	0.0488738		983430	4.67694e+06	4.36747e+07	1.86379e+08	4.38904e+08	7.6945e+08	9.76378e+08	9.54319e+08	7.38833e+08	4.86363e+08	2.90553e+08	1.3514e+08	4.94652e+07	1.7806e+07	6.478e+06	2.12371e+06	794959	2.90079e+06	1.22199e+06	1.84758e+06	7.63297e+06	3.81738e+06	4.46586e+06	6.61185e+06	4.49021e+06	1.78579e+06	7.13462e+06	848086	2.25976e+06	278587
IYNKDLLPNPPKTWEEIPALDKELKAKGKSALM	128	160	7	0	536.728	9	27	10.6542	11.1402	537.705	4.49739	1	0	0.101564	1.13142	1	1	0.0608718		67861.5	530902	4.90684e+06	3.18381e+07	8.88082e+07	1.50232e+08	1.95151e+08	1.89422e+08	1.5252e+08	1.02764e+08	5.45908e+07	1.95489e+07	6.26661e+06	2.35125e+06	294102	222362	221864	172389	237738	72498.4	278390	588668	615443	321357	596077	1.0462e+06	73399.3	105954	130599	84981
IYNKDLLPNPPKTWEEIPALDKELKAKGKSALMF	128	161	3	0	1300.04	9	28	11.4209	11.6087	1302.43	4.69475	1	0	0.106844	-0.0376286	1	1	0.143803		47692.3	0	0	0	7.74767e+06	2.27166e+07	3.24593e+07	3.74433e+07	3.25357e+07	2.20324e+07	8.15253e+06	1.02387e+06	734802	0	0	0	0	0	0	0	0	0	0	275559	0	0	0	0	0	0
IYNKDLLPNPPKTWEEIPALDKELKAKGKSALMF	128	161	4	0	975.285	9	28	11.3897	11.671	977.122	4.90052	1	0	0.142125	0.329092	1	1	0.0394915		0	563863	3.91652e+06	3.50194e+07	1.07461e+08	2.13701e+08	2.98017e+08	3.18667e+08	2.80624e+08	2.24272e+08	1.23265e+08	8.28443e+07	2.922e+07	1.59638e+07	2.13478e+06	895879	252923	679768	0	288793	0	478702	1.0536e+06	396790	416214	199719	394930	143020	0	24431.9
IYNKDLLPNPPKTWEEIPALDKELKAKGKSALMF	128	161	5	0	780.43	9	28					-1
IYNKDLLPNPPKTWEEIPALDKELKAKGKSALMF	128	161	6	0	650.526	9	28	11.4209	11.6399	651.761	4.95985	1	0	0.152298	0.0845897	1	1	0.0621507		485620	815659	1.04622e+06	9.35473e+06	2.51141e+07	3.22091e+07	6.12246e+07	6.98174e+07	5.70457e+07	4.80902e+07	2.55041e+07	9.58299e+06	5.79083e+06	2.72536e+06	442015	752417	181211	134719	116283	245120	351946	252264	361518	328732	235604	213143	161806	0	267539	75221.8
WEEIPAL	141	147	1	0	857.44	4	4	11.3741	11.4209	858.028	0.0607127	0.2	0					0.190107		8.69147e+07	4.75212e+07	1.30732e+07	2.0918e+06	543279	0	608162	394950	0
WEEIPAL	141	147	2	0	429.224	4	4	10.9497	11.5561	429.46	-0.055324	1	0	-0.764536	1.60369	1	1	0.281653		6.92035e+07	3.55294e+07	5.35685e+06	327105	318383	49321.1	401821	80225.5	78269.1
WEEIPALDKELKAKGKSAL	141	159	3	0	709.4	6	16					-1
WEEIPALDKELKAKGKSALM	141	160	2	0	1129.12	7	17	10.1253	10.3277	1131.27	2.88488	1	0	0.116584	0.0192323	0	1	0.158679		695639	1.61458e+06	1.35846e+07	3.83069e+07	4.79257e+07	4.60963e+07	2.33902e+07	7.23611e+06	652067	0	0	0	0	0	0	0	0	358030	314195	0	0	0	0	0	0
WEEIPALDKELKAKGKSALM	141	160	3	0	753.08	7	17	10.0942	10.4676	754.743	3.56144	0.6	0					0.308431		1.722e+06	4.94032e+07	2.05938e+08	4.44237e+08	6.14577e+08	5.5432e+08	3.64969e+08	1.84292e+08	8.09033e+07	2.80373e+07	7.74511e+06	2.28777e+06	876316	1.49155e+06	1.65947e+06	306893	476316	4.68659e+06	254956	363243	5.18603e+07	240727	7.93468e+06	4.40785e+06	0
WEEIPALDKELKAKGKSALM	141	160	4	0	565.062	7	17	10.0787	10.5143	566.193	3.09684	1	0	0.176445	0.933778	1	1	0.0973627		136730	1.15307e+07	7.84725e+07	1.82538e+08	2.39275e+08	2.21384e+08	1.36631e+08	6.4889e+07	2.52552e+07	6.95205e+06	719861	653492	0	424621	151113	315943	107640	132971	191769	102813	0	97668.5	312492	282394	150109
EEIPAL	142	147	1	0	671.361	4	3					-1
EEIPALDKELKAKGKSALM	142	160	3	0	691.054	6	16					-1
DKELKAKGKSAL	148	159	2	0	644.385	5	10	5.21463	5.8571	645.951	2.38426	1	0	0.446542	1.74526	1	1	0.0566708		1.21607e+07	1.06925e+08	2.99173e+08	3.91302e+08	2.80974e+08	1.2387e+08	4.18093e+07	9.49936e+06	1.09614e+06	585330	112696	0	69822.7	0	0	0
DKELKAKGKSAL	148	159	3	0	429.926	5	10	5.19902	5.73118	431.033	2.57344	1	0	0.537366	1.31272	1	1	0.165885		1.11262e+07	8.06671e+07	2.56614e+08	3.50999e+08	2.34355e+08	1.05584e+08	3.3869e+07	2.79339e+06	2.81337e+06	442106	2.49275e+07	64639.5	49124.7	4.2657e+06	0	49335.8
DKELKAKGKSAL	148	159	4	0	322.696	5	10	5.26148	5.74692	323.523	2.55857	1	0	0.53023	1.12946	1	1	0.200729		478780	1.10949e+07	4.61927e+07	6.78897e+07	4.53908e+07	1.85113e+07	4.93281e+06	819630	353254	0	828924	0	0	0	1.82789e+06	0
DKELKAKGKSALM	148	160	1	0	1418.8	5	11	6.09277	6.32645	1421.82	2.11986	1	0	0.227085	0.142235	1	1	0.228119		0	3.19361e+06	1.73151e+07	2.43014e+07	1.62568e+07	3.80941e+06	0	0	0	0	0	0	0	0	0	0	0
DKELKAKGKSALM	148	160	2	0	709.905	5	11	6.07717	6.62238	711.551	2.39876	1	0	0.34881	1.3639	1	1	0.0322764		1.6745e+08	1.11549e+09	3.10477e+09	4.1477e+09	3.2401e+09	1.58556e+09	6.03046e+08	2.05355e+08	7.05104e+07	3.80734e+07	2.16878e+07	6.78586e+06	1.7121e+06	16471.9	0	11958.8	0
DKELKAKGKSALM	148	160	3	0	473.606	5	11	6.07717	6.56012	474.708	2.41134	1	0	0.3543	1.11972	1	1	0.0231287		2.05397e+08	1.31311e+09	3.73309e+09	5.22354e+09	4.00754e+09	1.97932e+09	7.39428e+08	2.36757e+08	7.58385e+07	4.50171e+07	2.81617e+07	1.0152e+07	2.96002e+06	167152	3.44782e+06	12105	0
DKELKAKGKSALM	148	160	4	0	355.456	5	11	6.07717	6.56012	356.288	2.43178	1	0	0.36322	1.11972	1	1	0.0591953		3.51817e+07	2.56716e+08	7.67541e+08	1.0953e+09	8.19178e+08	3.87319e+08	1.45032e+08	4.44123e+07	1.18984e+07	5.32e+06	2.59981e+06	1.49546e+06	191236	98005.8	0	1.48316e+07	0
DKELKAKGKSALMF	148	161	2	0	783.44	6	12	8.7181	8.96728	785.234	2.58434	1	0	0.335813	0.203017	1	1	0.170087		1.7131e+06	2.45325e+07	8.8552e+07	1.49934e+08	1.36734e+08	8.05312e+07	3.41142e+07	7.27085e+06	925600	222860	111649	0	341921	0	0	0	266889	0	176763
DKELKAKGKSALMF	148	161	3	0	522.629	6	12	8.59343	8.9984	523.861	2.6931	0.6	0					0.0509599		1.02627e+07	7.6239e+07	2.40212e+08	4.19393e+08	4.03346e+08	2.41656e+08	1.15274e+08	4.27695e+07	1.16316e+07	2.46674e+06	421027	1.19204e+06	252142	83493.3	139331	0	0	12360.9	0
KELKAKGKSALM	149	160	2	0	652.392	5	10	5.96735	6.35242	653.788	1.95779	1	0	0.241794	0.735876	1	1	0.0872295		4.2475e+06	5.28782e+07	1.20988e+08	1.29467e+08	7.3266e+07	2.64804e+07	5.91687e+06	431904	0	79099.4	0	31451.7	41734.5	0	99264.4	124051
KELKAKGKSALM	149	160	3	0	435.264	5	10					-1
LKAKGKSAL	151	159	2	0	458.303	4	7	5.08967	5.19902	459.494	1.84468	0.4	0					0.188325		0	1.27025e+06	3.17889e+06	3.0936e+06	610866	0	0	0	0	0	0	0
LKAKGKSALM	151	160	2	0	523.823	5	8	5.99883	6.4667	525.153	1.97341	0.6	0					0.102669		8.27619e+06	6.05019e+07	1.65147e+08	1.6957e+08	7.86958e+07	2.25755e+07	2.52985e+06	360005	0	85445.8	0	0	0	53311.1
LKAKGKSALM	151	160	3	0	349.551	5	8	6.03023	6.43555	350.322	1.62424	1	0	0.276605	0.815285	1	1	0.0683266		9.59226e+06	4.71798e+07	8.11162e+07	7.00329e+07	2.47172e+07	4.84029e+06	525827	0	261165	55295.2	0	73694.9	0	0
MFNLQEPYFTWPLIA	160	174	2	0	935.466	6	11					-1
MFNLQEPYFTWPLIAA	160	175	2	0	970.984	6	12					-1
MFNLQEPYFTWPLIAADGGYA	160	180	2	0	1202.57	7	17	12.9253	13.7111	1210.82	14.9374	0.6	0					0.159612		34562.5	420698	34270.7	100324	0	162923	77415.3	0	563212	0	698448	318715	1.5095e+06	3.092e+07	8.93672e+07	1.78801e+08	2.26201e+08	1.98467e+08	1.35786e+08	7.20675e+07	3.3208e+07	7.83514e+06	2.40154e+06	108722	1.96877e+06
FNLQEPY	161	167	1	0	910.431	4	4	8.82723	9.98298	916.762	5.7747	0.4	1					1.45214		9.3654e+07	1.4265e+08	1.72976e+07	8.3007e+06	3.89429e+07	2.28034e+07	4.32334e+08	1.55459e+09	3.57508e+08
FNLQEPY	161	167	2	0	455.719	4	4	8.88953	9.88977	457.881	3.76754	0.4	0					0.79308		1.53149e+07	658555	0	1.01639e+06	1.92833e+08	5.88947e+07	9.20622e+06	1.94419e+07	5.24804e+06
FNLQEPYFTWPLI	161	173	2	0	834.427	6	9					-1
FNLQEPYFTWPLIA	161	174	2	0	869.946	6	10	14.7688	15.0657	870.912	0.824533	1	0	-0.302278	0.390136		-1	0.013267		2.15566e+09	6.97961e+09	6.39602e+09	3.53631e+09	1.37647e+09	4.33671e+08	1.41071e+08	7.41727e+07	7.02118e+07	5.08495e+07	2.84648e+07	1.15311e+07	2.33769e+06	1.43072e+06	508222	509122	1.49615e+06
FNLQEPYFTWPLIAA	161	175	2	0	905.464	6	11	14.5329	14.7008	906.573	1.06836	1	0	-0.231846	-0.115861		-1	0.270012		1.50918e+07	5.61653e+07	5.23542e+07	2.87666e+07	1.34934e+07	4.70561e+06	1.31287e+06	618977	397456	335960	697465	255739	702328	415588	468497	368820	105007	593967
FNLQEPYFTWPLIAADGGY	161	179	2	0	1101.53	6	15					-1
FNLQEPYFTWPLIAADGGYA	161	180	2	0	1137.05	6	16	14.4227	14.6432	1138.59	1.67315	1	0	-0.196088	0.0906026		-3	0.314025		1.00908e+06	1.09477e+07	1.84421e+07	1.90934e+07	1.33437e+07	4.50155e+06	2.06297e+06	462358	0	127048	329737	635521	148213	0	195036	0	0	0	0	281678	0	127883	7889.98
FNLQEPYFTWPLIAADGGYAF	161	181	2	0	1210.58	7	17					0
NLQEPY	162	167	1	0	763.362	4	3	7.23362	7.24917	764.389	0.576851	0.4	0					0.354005		350675	1.28655e+06	398777	0	0	0	0	0
NLQEPYFTWPLI	162	173	2	0	760.893	5	8					-1
NLQEPYFTWPLIA	162	174	1	0	1591.82	5	9	14.1711	14.3125	1593.56	0.748872	0.4	0					0.363845		1.36511e+06	9.8033e+06	7.41293e+06	3.51997e+06	1.24141e+06	0	105461	0	0	0	0	0	0	0	0
NLQEPYFTWPLIA	162	174	2	0	796.411	5	9	14.1364	14.5539	797.307	0.794307	1	0	-0.274418	0.863127	1	0	0.024283		4.1455e+08	1.30573e+09	1.08484e+09	5.34953e+08	1.94292e+08	5.7957e+07	1.85206e+07	1.27875e+07	7.9941e+06	4.2066e+06	766822	798544	477305	1.13848e+06	619181
NLQEPYFTWPLIAA	162	175	2	0	831.93	6	10					0
NLQEPYFTWPLIAADGGY	162	179	2	0	1028	6	14					-1
NLQEPYFTWPLIAADGGYA	162	180	2	0	1063.52	6	15	11.2336	11.3585	1069.17	9.99318	0.5	1					0.267147		0	0	0	580226	211012	0	444495	3.08333e+06	2.55964e+07	6.68155e+07	8.08657e+07	6.22914e+07	3.80776e+07	9.36245e+06	3.01243e+06	469088	575348	0	1.14565e+07	0	2.64665e+07	438440
FTWPLIA	168	174	1	0	847.471	4	4	13.144	13.6584	847.948	-0.0711093	1	0	-0.783483	1.24285		1	0.141692		8.22968e+08	3.24453e+08	9.90593e+07	2.19371e+07	1.53831e+06	535324	405746	561206	128339
AADGGYAF	174	181	1	0	771.331	4	6					-1
AADGGYAFKYENGKYDIKDVGVDNAGAKAGLTF	174	206	4	0	857.172	8	31					0
ADGGY	175	179	1	0	482.188	3	3	3.60503	4.97972	482.9	0.440973	1	0	0.00756625	4.6166		1	0.194408		1.85874e+08	1.52966e+08	5.11939e+07	6.95983e+06	119287	418390	596934
ADGGYA	175	180	1	0	553.225	3	4	3.80958	4.86928	554.207	0.670741	1	0	0.106918	3.38141		0	0.0914161		5.19467e+08	5.66701e+08	2.68095e+08	8.50747e+07	1.5501e+07	210461	0	319643
ADGGYAFKYENGKY	175	188	2	0	791.862	5	12	8.20102	8.7337	794.555	4.42744	0.4	0					0.189417		0	4.17418e+06	3.65339e+07	1.10036e+08	1.98182e+08	2.30359e+08	2.14671e+08	1.35547e+08	8.18226e+07	1.80852e+07	1.39554e+07	0	0	565049	588548	1.24035e+06	842205	1.59614e+06
ADGGYAFKYENGKY	175	188	3	0	528.244	5	12	8.20102	8.65575	530.112	4.6477	1	0	1.16132	1.00907	1	1	0.0786533		396081	4.08074e+06	3.09315e+07	9.84834e+07	1.7983e+08	2.2325e+08	2.03817e+08	1.41975e+08	7.68007e+07	3.45135e+07	1.15604e+07	3.70652e+06	1.39512e+06	368021	335564	3.08825e+06	4.26758e+06	4.37328e+06
ADGGYAFKYENGKYDIKD	175	192	2	0	1027.48	6	16	8.35665	8.50005	1031.35	6.51468	1	0	1.25667	-0.211806	1	-1	0.666235		0	300.088	0	14139.1	1.21593e+06	6.63984e+06	1.10187e+07	1.09296e+07	7.32562e+06	4.89373e+06	2.37213e+06	1.23895e+06	219783	14281	0	0	0	0	0	0	23285.6	1.07866e+06	1.09331e+06
ADGGYAFKYENGKYDIKD	175	192	3	0	685.322	6	16	8.3411	8.7337	687.659	5.77943	0.6	0					0.699549		2.26626e+07	391207	2.98319e+06	2.32361e+07	3.06407e+07	6.22728e+07	8.7444e+07	8.99711e+07	7.78859e+07	5.55647e+07	3.13408e+07	2.03481e+07	4.92769e+06	1.50082e+06	264711	625904	162504	0	413256	0	5.04388e+06	5.15638e+06	876121
ADGGYAFKYENGKYDIKDVGVDNAGAKAGL	175	204	3	0	1036.18	7	28	9.0796	9.36097	1039.8	9.03244	1	0	0.850598	0.329222	1	0	0.147815		359010	1.05904e+07	7.15004e+06	1.2314e+07	6.04476e+07	3.06221e+07	6.43831e+07	1.85294e+08	1.74805e+08	2.3265e+08	2.97515e+08	2.4481e+08	2.13593e+08	1.88579e+08	1.19726e+08	7.81397e+07	5.33244e+07	3.12407e+07	1.67333e+07	1.61477e+07	6.98181e+06	4.16878e+06	7.71173e+06	2.12126e+06	2.01721e+06	1.53932e+06	268803	0	1.47112e+06	7859.31
ADGGYAFKYENGKYDIKDVGVDNAGAKAGL	175	204	4	0	777.383	7	28	9.06407	9.20407	780.191	9.38972	1	0	0.91186	-0.225139	1	0	0.0454917		503088	496775	367610	1.55089e+06	7.8711e+06	2.46947e+07	4.52344e+07	1.0078e+08	1.69062e+08	2.33963e+08	2.42804e+08	2.50705e+08	2.40226e+08	1.70093e+08	1.22105e+08	8.45146e+07	5.6804e+07	3.3934e+07	2.38665e+07	1.20811e+07	1.34974e+07	5.51294e+06	7.15237e+06	987046	1.54177e+06	623081	285046	0	3.49238e+06	0
ADGGYAFKYENGKYDIKDVGVDNAGAKAGLTF	175	206	4	0	839.412	8	30	9.84315	10.3432	842.244	9.31808	1	0	0.793061	1.18691		1	0.0647882		1.54066e+07	3.28909e+06	2.42296e+07	1.96788e+07	8.07269e+07	1.07652e+08	3.18554e+08	4.53301e+08	8.1272e+08	9.83445e+08	1.19335e+09	1.14974e+09	1.09939e+09	8.23324e+08	6.53474e+08	4.25844e+08	3.00048e+08	1.77661e+08	1.38904e+08	9.66248e+07	7.18075e+07	5.27343e+07	4.43024e+07	2.98952e+07	1.91542e+07	6.8519e+06	1.07751e+06	774720	1.53995e+06	1.09244e+06
ADGGYAFKYENGKYDIKDVGVDNAGAKAGLTFL	175	207	3	0	1156.58	8	31	10.6387	11.218	1160.27	8.98877	0.6	0					0.111832		2.49125e+06	0	415230	7.7302e+06	6.20543e+06	3.08433e+07	1.163e+08	1.77861e+08	2.84977e+08	4.02448e+08	4.44684e+08	4.54746e+08	4.29702e+08	3.31997e+08	2.43721e+08	1.73916e+08	9.43537e+07	5.78455e+07	3.51162e+07	1.56701e+06	0	265553	0	0	0	0	369455	0	0	1.18698e+06
ADGGYAFKYENGKYDIKDVGVDNAGAKAGLTFL	175	207	4	0	867.683	8	31	10.6387	11.218	870.433	8.91874	0.6	0					0.0850279		1.21961e+06	745810	1.41213e+07	1.36472e+07	3.04097e+07	7.12587e+07	1.84576e+08	3.57251e+08	5.35992e+08	7.4935e+08	8.6654e+08	8.60871e+08	7.80584e+08	6.51967e+08	4.84021e+08	3.12501e+08	1.81618e+08	1.13823e+08	4.23923e+07	6.30917e+06	0	555639	0	0	0	0	0	9641.69	0	15919.8
DGGYAFKYENGKYDIKDVGVDNAGAKAGLTF	176	206	4	0	821.653	8	29					-1
YAFKYENGKYDIKDVGVDNAGAKAGL	179	204	3	0	936.14	7	24	9.48537	9.84315	940.797	12.2899	0.6	0					0.144184		307140	0	264029	0	0	0	296209	255631	339383	2.72103e+07	1.02582e+08	2.37407e+08	4.96099e+08	8.31821e+08	1.02856e+09	9.41753e+08	5.03259e+08	5.2184e+07	0	0	0	0	0	0	0	0	364497	0	32292.7	26792.6
AFKYENGKY	180	188	2	0	560.277	5	7	7.29578	7.3113	562.463	3.68334	1	0	1.82809	-0.713293		-1	0.108148		0	0	1.50201e+06	4.25493e+06	6.09336e+06	4.71544e+06	2.87593e+06	353286	715012	0	25324.9	0	0
AFKYENGKYDIKD	180	192	2	0	795.894	5	11	5.93588	6.54455	802.268	11.7924	0.4	1					0.0339686		1.55568e+06	346815	99774.1	0	15500.2	0	188100	253818	0	1.35674e+08	1.04493e+09	3.97469e+09	7.70568e+09	7.48597e+09	4.56206e+09	1.97571e+09	6.90819e+08
AFKYENGKYDIKD	180	192	3	0	530.931	5	11	5.95163	6.48227	535.183	11.7974	0.4	1					0.0230597		267740	0	0	0	100366	0	0	0	118085	8.82276e+07	6.76644e+08	2.58823e+09	4.92861e+09	4.92154e+09	2.9586e+09	1.29101e+09	4.48354e+08
AFKYENGKYDIKDVGVDNAGAKAGL	180	204	3	0	881.785	7	23	8.60902	8.7493	885.344	9.10432	0.4	1					0.13447		450052	235491	188470	196479	1.47651e+06	9.31206e+06	2.06511e+07	3.37349e+07	4.6522e+07	5.13316e+07	4.56918e+07	7.25389e+07	2.85498e+07	1.88632e+07	7.10985e+07	5.86513e+06	1.45052e+06	1.67592e+07	462869	207870	205022	0	0	216652	0	0	189489	176596	192993	740241
AFKYENGKYDIKDVGVDNAGAKAGL	180	204	4	0	661.591	7	23	8.60902	8.7181	664.21	8.90641	0.4	0					0.109741		563960	537230	94526.1	1.24336e+06	552887	3.58891e+06	9.5117e+06	2.50955e+07	2.339e+07	4.97187e+07	2.32104e+07	5.78487e+07	1.44428e+07	3.56553e+07	6.26511e+06	1.71545e+07	2.21681e+06	5.95098e+06	113027	923246	121534	0	0	0	0	5277.14	3940.72	0	0	0
AFKYENGKYDIKDVGVDNAGAKAGLTF	180	206	3	0	964.491	7	25	9.6253	9.8276	967.768	8.0997	0.6	0					0.151734		0	35480.2	0	941811	4.01639e+06	1.23841e+07	2.85579e+07	4.99146e+07	6.9982e+07	8.03129e+07	7.91745e+07	6.81804e+07	4.83916e+07	3.06929e+07	1.5284e+07	6.24915e+06	2.80387e+06	0	1.41103e+06	364215	224798	377412	0	44961.7	274109	821853	1.5111e+06	999217	399777	519353
AFKYENGKYDIKDVGVDNAGAKAGLTF	180	206	4	0	723.62	7	25	9.532	9.8276	726.095	8.16692	0.6	0					0.108052		0	204468	0	1.75536e+06	4.28285e+06	1.57425e+07	3.95991e+07	6.76305e+07	1.00568e+08	1.06987e+08	1.05989e+08	9.05426e+07	6.29403e+07	3.99986e+07	2.20206e+07	1.33814e+07	5.63455e+06	3.01328e+06	430954	1.11619e+06	0	196654	416003	554384	270101	553306	1.86948e+06	776827	484381	603099
AFKYENGKYDIKDVGVDNAGAKAGLTFL	180	207	3	0	1002.19	7	26	10.3899	10.6854	1005.48	8.09279	0.6	0					0.194845		1.50207e+06	406640	37609.3	326416	1.85655e+06	6.19066e+06	1.95136e+07	4.95604e+07	6.30646e+07	7.31647e+07	8.943e+07	6.34418e+07	4.44093e+07	4.38127e+07	1.36481e+07	3.93569e+06	1.05463e+06	266433	0	0	66564.6	0	0	0	0	42633.1	0	23177.5	277805	44473.1
AFKYENGKYDIKDVGVDNAGAKAGLTFL	180	207	4	0	751.891	7	26	10.4365	10.5764	754.325	7.93082	0.6	0					0.0877403		371808	1.12685e+06	7.55532e+06	0	1.76545e+06	6.41134e+06	2.19252e+07	3.34217e+07	4.93684e+07	5.48226e+07	4.2537e+07	4.44189e+07	3.27033e+07	2.17846e+07	1.07124e+07	6.84587e+06	5.06677e+06	965780	1.0616e+06	595870	611133	201557	136718	156370	0	265383	312940	0	404990	566797
FKYENGKY	181	188	1	0	1048.51	4	6	7.03095	7.12453	1052.59	3.43242	0.4	0					0.429554		0	0	531019	5.06358e+06	7.5686e+06	4.07344e+06	1.1746e+06	0	0	0	132477
FKYENGKY	181	188	2	0	524.759	4	6	6.89055	7.3113	526.802	3.4434	1	0	2.05714	0.875806	1	-1	0.094042		1.58471e+06	1.05206e+07	6.46934e+07	1.54826e+08	1.95057e+08	1.52661e+08	6.9671e+07	2.00026e+07	2.07992e+06	1.40906e+06	253888
FKYENGKYDIKD	181	192	2	0	760.375	5	10	6.9685	7.04655	761.565	1.46222	0.2	0					0.482264		1.44253e+07	2.25259e+07	1.79248e+07	8.02636e+06	3.14032e+06	507696	0	254987	352975	0	5.19693e+06	0	1.37356e+06	0	351014	0
FKYENGKYDIKD	181	192	3	0	507.252	5	10	7.20248	7.23362	507.731	0.519229	0.2	0					0.0967212		4.82254e+07	6.90546e+07	4.44908e+07	1.93709e+07	1.05817e+07	3.50105e+06	362967	0	0	0	17467.4	27420.8	26204.4	0	58125.9	28818
FKYENGKYDIKDVGVDNAGAKAGL	181	204	2	0	1286.66	7	22	8.51558	8.68693	1290.26	5.67207	1	1	0.539659	-0.102202	1	-4	0.886657		2.94261e+06	3.79644e+06	4.94984e+06	2.68857e+06	4.7441e+06	4.155e+06	7.28506e+06	1.08062e+07	1.21727e+07	1.20749e+07	7.88695e+06	7.74976e+06	2.06057e+06	1.15634e+06	256491	0	0	138150	0	0	0	0	0	0	194119	0	245535	0	189012	0
FKYENGKYDIKDVGVDNAGAKAGL	181	204	3	0	858.106	7	22	8.41888	8.70252	860.594	5.93387	1	1	0.596792	0.338111	1	-4	0.511194		6.56388e+06	7.30173e+06	1.74032e+08	1.9184e+08	1.25052e+08	1.00339e+08	1.1588e+08	1.49935e+08	1.85291e+08	1.86792e+08	1.75932e+08	1.41374e+08	9.39537e+07	6.33978e+07	3.87956e+07	2.07248e+07	1.21967e+07	7.49958e+06	2.4881e+06	1.54068e+06	465016	341156	637520	0	0	126608	0	0	0	158652
FKYENGKYDIKDVGVDNAGAKAGL	181	204	4	0	643.831	7	22	8.50005	8.68693	645.89	6.70502	1	1	0.765075	-0.0412886	1	-3	0.206129		267290	1.68086e+07	5.06521e+07	6.27695e+07	4.74528e+07	4.27382e+07	6.21702e+07	6.9319e+07	9.01981e+07	9.47452e+07	8.98201e+07	6.96671e+07	4.86523e+07	3.10289e+07	2.83241e+07	1.1391e+07	6.80254e+06	2.05065e+06	1.42221e+07	351328	172842	317197	7.10085e+06	0	103467	0	170317	0	139573	108210
FKYENGKYDIKDVGVDNAGAKAGLTF	181	206	2	0	1410.71	7	24	9.59418	9.64087	1415.24	7.36687	1	0	0.775539	-0.591075	1	-2	0.605981		0	0	0	441448	975510	1.1245e+06	1.66132e+06	2.90879e+06	6.28355e+06	6.29288e+06	5.38884e+06	2.83992e+06	3.01813e+06	0	0	0	0	0	308561	0	0	0	0	0	0	0	399060	0	0	0
FKYENGKYDIKDVGVDNAGAKAGLTF	181	206	4	0	705.861	7	24	9.48537	9.79648	708.051	7.07084	1	1	0.71632	0.445885	1	-2	0.232024		0	0	2.67237e+06	1.5253e+08	2.36387e+08	1.94485e+08	1.72305e+08	2.22466e+08	2.70487e+08	2.99816e+08	2.76069e+08	2.26788e+08	1.58815e+08	1.05776e+08	6.63826e+07	3.56383e+07	2.23234e+07	1.09783e+07	6.20036e+06	3.22045e+06	1.53426e+07	1.30915e+07	2.10599e+07	9.10024e+06	8.5578e+06	1.50833e+06	1.45823e+06	157008	310187	230023
FKYENGKYDIKDVGVDNAGAKAGLTFL	181	207	3	0	978.506	7	25	10.3899	10.7943	981.25	6.46698	1	1	0.543778	0.81156	1	-2	0.362245		4.74371e+06	5.2311e+07	1.1465e+08	6.87423e+07	1.23799e+08	1.10689e+08	7.9874e+07	1.93323e+08	2.40815e+08	2.5525e+08	2.45922e+08	1.99674e+08	1.43245e+08	8.6293e+07	5.33838e+07	2.04221e+07	1.3136e+07	5.63026e+06	967421	1.61559e+06	226228	243362	0	0	243280	166691	0	0	0	0
FKYENGKYDIKDVGVDNAGAKAGLTFL	181	207	4	0	734.132	7	25	10.3588	10.8098	736.192	6.47584	1	1	0.545479	0.994495	1	-2	0.208208		2.08809e+06	2.35885e+07	8.62197e+07	1.59575e+08	1.86872e+08	1.41561e+08	1.59075e+08	2.28393e+08	2.81e+08	3.10868e+08	2.94121e+08	2.33378e+08	1.8096e+08	1.00867e+08	6.89163e+07	2.23185e+07	2.19635e+07	3.89545e+06	3.93819e+06	811361	277140	634192	0	306902	0	1.13686e+06	164135	164802	0	1.20655e+06
KYENGKYDIKD	182	192	2	0	686.841	5	9					0
KYENGKYDIKD	182	192	3	0	458.23	5	9					-1
KYENGKYDIKDVGVDNAGAKAGL	182	204	3	0	809.083	7	21	7.902	8.15435	812.088	7.58978	1	1	1.03702	0.215435	1	-5	0.353103		218480	2.27541e+06	393596	1.34513e+06	1.81605e+07	2.37956e+07	3.86698e+07	7.29638e+07	6.07158e+07	5.68788e+07	6.2649e+07	3.25318e+07	1.80602e+07	1.4314e+07	5.00657e+06	2.30592e+06	0	314955	127937	368742	10632.1	0	361297	0	291203	441506	58675.6	1.25211e+07	0
KYENGKYDIKDVGVDNAGAKAGL	182	204	4	0	607.064	7	21	7.94872	8.07662	609.178	7.02894	1	0	0.908807	-0.272588	1	-2	0.137345		0	0	171880	747783	2.78643e+06	7.82495e+06	1.21946e+07	1.61311e+07	1.85823e+07	1.7612e+07	1.29555e+07	9.53016e+06	5.74684e+06	2.81764e+06	1.13159e+06	713633	198980	0	0	101826	0	126957	0	0	0	0	0	0	0
KYENGKYDIKDVGVDNAGAKAGLTF	182	206	3	0	891.789	7	23	9.06407	9.21962	895.11	8.3768	1	1	1.05042	-0.164161		-3	0.223613		0	0	0	2.88429e+06	1.39038e+07	3.66618e+07	5.66412e+07	8.24603e+07	9.19782e+07	8.31077e+07	6.88119e+07	5.09734e+07	3.55981e+07	2.461e+07	2.24123e+07	2.30853e+07	1.58392e+07	3.43422e+07	1.01147e+07	4.19696e+06	1.79821e+06	255809	264808	6.21038e+06	242349	0	547674	0	0	0
KYENGKYDIKDVGVDNAGAKAGLTFL	182	207	3	0	929.483	7	24	10.014	10.2499	932.253	6.65039	0.6	0					0.172639		1.67603e+06	1.1822e+06	2.67323e+06	1.64627e+07	1.77984e+07	3.49826e+07	5.72372e+07	7.72147e+07	8.52903e+07	8.60908e+07	6.49729e+07	4.34195e+07	2.71985e+07	1.02668e+07	6.34221e+06	3.68236e+06	1.38446e+06	1.26587e+06	1.32161e+06	417040	4426.47	0	0	0	329674	0	825761	0	0	0
KYENGKYDIKDVGVDNAGAKAGLTFL	182	207	4	0	697.364	7	24	10.0321	10.2343	699.514	6.93977	1	0	0.690102	0.0185788	1	-1	0.0944692		185814	699451	191356	2.77699e+06	1.02883e+07	2.12901e+07	3.73008e+07	4.58911e+07	6.3873e+07	5.31967e+07	4.29718e+07	3.26451e+07	1.96563e+07	6.92965e+06	4.42506e+06	2.23307e+06	3.29244e+06	263713	0	0	142587	0	0	0	831061	0	0	0	171941	154374
DIKDVGVD	189	196	2	0	430.722	4	6					-1
DIKDVGVDNAGAKAGL	189	204	2	0	771.91	5	14	7.46657	7.55978	774.33	3.95949	0.6	0					0.333233		0	0	8.54277e+06	1.8533e+07	2.67081e+07	2.36483e+07	1.55331e+07	1.13865e+07	4.94877e+06	1.55105e+06	593097	359475	0	0	0	479825	0	0	0	0
DIKDVGVDNAGAKAGL	189	204	3	0	514.942	5	14	7.51315	7.79307	516.578	4.02699	1	0	0.682829	0.323536	1	1	0.134496		213255	1.15844e+06	1.89666e+07	4.96522e+07	6.1672e+07	6.22457e+07	4.38261e+07	2.46269e+07	1.17874e+07	1.49881e+06	469646	128428	0	2.77281e+06	0	0	2.17594e+06	0	0	592756
DIKDVGVDNAGAKAGLTF	189	206	2	0	895.968	6	16	9.1107	9.25075	898.27	3.55818	0.6	1					0.205118		274267	2.34623e+07	2.33294e+07	8.61903e+07	6.8525e+07	7.72792e+07	5.65583e+07	3.29922e+07	1.85078e+07	8.60479e+06	2.37121e+06	358283	309743	0	281819	317274	0	270444	0	0	0	207222	0
DIKDVGVDNAGAKAGLTF	189	206	3	0	597.648	6	16	9.32985	9.39207	599.263	3.79842	0.6	0					0.133644		0	6.07414e+06	2.04921e+07	4.39183e+07	5.16653e+07	5.22492e+07	3.60065e+07	2.32832e+07	1.10364e+07	6.86772e+06	3.33366e+06	1.83272e+06	249613	176174	0	0	0	0	0	138414	301149	0	0
DIKDVGVDNAGAKAGLTFL	189	207	2	0	952.51	6	17					-1
DIKDVGVDNAGAKAGLTFL	189	207	3	0	635.342	6	17					-1
VGVDNAGAKAGLTF	193	206	2	0	660.351	5	12	9.0796	9.45425	662.387	3.29748	1	0	0.621125	0.695028		1	0.0272313		3.52387e+06	3.08769e+07	1.04078e+08	1.53895e+08	1.55884e+08	1.0118e+08	6.00426e+07	2.15705e+07	4.47371e+06	1.50722e+06	1.38057e+06	1.43515e+07	7.59832e+06	534546	387919	602832	747353	6232.28
VGVDNAGAKAGLTFL	193	207	2	0	716.893	5	13	10.6698	10.872	718.848	3.06284	1	0	0.432989	0.0186441		1	0.0915995		4.86481e+06	9.72097e+06	6.05818e+07	8.56709e+07	8.75516e+07	6.17046e+07	3.76198e+07	1.64415e+07	4.675e+06	1.10475e+06	12854.7	54031.9	31198.8	430600	0	0	0	112816	0
TFLVD	205	209	1	0	594.313	3	3	8.81165	9.40762	594.724	0.0534621	1	0	-0.612578	1.56291			0.198959		4.95959e+08	1.89205e+08	3.75841e+07	3.69951e+06	1.41906e+06	2.53876e+06	956726
LVDL	207	210	1	0	459.281	3	2	8.40332	8.9984	459.533	-0.0188641	1	0	-0.743417	1.55944		1	0.0677647		1.0126e+09	2.57087e+08	3.1017e+07	2.04525e+06	306327	55103
LVDLIKNKHMNA	207	218	3	0	465.931	5	10	7.65303	8.05768	466.706	1.43698	1	0	-0.00824541	0.812671		0	0.097983		9.71285e+06	8.06219e+07	1.34097e+08	9.89853e+07	4.08171e+07	1.13192e+07	560470	401340	0	0	0	0	0	0	86199.4	0
LVDLIKNKHMNADTD	207	221	2	0	863.943	6	13	7.48208	7.83977	865.543	2.13097	0.6	0					0.277321		0	1.43094e+07	5.11266e+07	6.54099e+07	4.92304e+07	1.89283e+07	1.79159e+06	171137	0	508067	310983	372658	157481	0	205737	159997	137250	262504	0	344530
LVDLIKNKHMNADTD	207	221	3	0	576.298	6	13	7.68413	7.87088	577.283	1.8857	0.4	0					0.128129		1.18911e+07	1.11564e+07	2.82565e+07	5.92977e+07	2.51616e+07	1.06355e+07	8.81946e+06	339090	0	0	0	0	104297	0	0	18929	0	0	134516	0
LVDLIKNKHMNADTDY	207	222	3	0	630.652	6	14	8.3411	8.7493	632.003	2.87409	1	0	0.287467	0.826592		1	0.0544093		1.25049e+07	1.49525e+08	4.67718e+08	7.92595e+08	8.17447e+08	5.76042e+08	3.11222e+08	1.35377e+08	5.54535e+07	1.99065e+07	1.7942e+07	1.53483e+07	1.28958e+07	3.12555e+06	5.05666e+06	710585	315909	1.18025e+06	194854	0	0
LVDLIKNKHMNADTDYSIA	207	225	3	0	721.037	6	17	8.76488	9.15737	722.853	4.11155	0.6	0					0.246799		22975.5	0	1.73374e+07	5.96171e+07	1.06233e+08	1.48171e+08	1.27281e+08	7.7171e+07	4.26423e+07	1.26628e+07	4.01782e+06	934391	0	357081	180444	412590	2.07693e+06	285771	49594.6	232236	25690.6	224345	243129	0
LVDLIKNKHMNADTDYSIAE	207	226	2	0	1145.57	7	18	8.67133	8.92063	1148.38	4.20298	1	0	0.422889	0.203475	1	-2	0.238801		182820	210294	1.12806e+07	3.92683e+07	7.80023e+07	9.55739e+07	9.22406e+07	5.63643e+07	3.1382e+07	1.08077e+07	3.61467e+06	1.14521e+06	1.25979e+06	0	1.12755e+06	228111	408200	0	0	0	1.72055e+06	207574	266056	0	969224	0
LVDLIKNKHMNADTDYSIAE	207	226	3	0	764.051	7	18	8.65575	8.76488	766.023	4.50282	1	0	0.502862	-0.346181	1	-2	0.236817		0	1.8514e+06	1.93039e+07	5.70644e+07	9.36237e+07	1.4678e+08	1.35892e+08	8.61613e+07	5.47994e+07	2.55959e+07	1.00596e+07	3.74055e+06	2.61674e+06	1.71697e+06	702184	527482	4.82393e+06	24084.7	0	6.58512e+06	0	698211	6098.51	0	0	349606
LVDLIKNKHMNADTDYSIAE	207	226	4	0	573.29	7	18	8.7181	8.82723	574.661	4.07162	1	0	0.387853	-0.346181	1	-2	0.0596639		249993	493873	4.11982e+06	1.60671e+07	2.89142e+07	3.9204e+07	3.4749e+07	2.30432e+07	1.33345e+07	4.51313e+06	814386	127011	319714	0	107564	0	0	0	0	0	0	119714	131432	152.3	136289	0
LVDLIKNKHMNADTDYSIAEAA	207	228	3	0	811.409	7	20	9.15737	9.43352	814.551	7.93255	0.6	0					0.176891		7.16145e+06	6.88894e+06	1.42752e+07	3.94327e+07	1.04706e+08	2.39334e+08	4.62006e+08	6.99814e+08	9.29052e+08	1.04207e+09	9.36421e+08	6.98512e+08	5.07899e+08	3.11856e+08	1.70939e+08	1.08016e+08	6.0091e+07	3.29256e+07	4.33519e+07	1.02091e+07	3.59254e+06	2.38482e+07	407529	531771	0	0	0	0
LVDLIKNKHMNADTDYSIAEAAFNKGETAM	207	236	3	0	1104.21	8	28	10.6075	10.732	1106.55	4.95881	1	0	0.15212	-0.285921	1	-2	0.374548		0	0	0	1.92504e+06	1.03638e+07	1.66203e+07	1.82893e+07	1.74259e+07	8.39783e+06	2.06374e+06	734628	223718	0	0	0	0	270718	0	0	0	0	0	712330	0	0	943441	0	0	862684	0
LVDLIKNKHMNADTDYSIAEAAFNKGETAM	207	236	4	0	828.408	8	28					-1
VDLIKNKHMNA	208	218	2	0	641.85	5	9	6.48227	6.9373	642.979	1.44109	1	0	0.0706025	1.01025	0	0	0.0864729		4.14455e+07	1.82274e+08	2.76529e+08	1.9218e+08	8.56274e+07	2.70879e+07	3.80164e+06	224299	0	0	0	264849	4121.58	338533	0
VDLIKNKHMNA	208	218	3	0	428.236	5	9	6.62238	6.82823	429.431	2.76746	0.4	1					0.113221		2.20515e+07	9.02569e+07	1.36704e+08	9.22237e+07	4.07224e+07	1.05235e+07	620518	253611	82827.1	7.91409e+07	0	1537.85	1.3297e+07	0	0
VDLIKNKHMNADTD	208	221	2	0	807.401	6	12					-1
VDLIKNKHMNADTDY	208	222	2	0	888.933	6	13	7.45103	7.76193	890.918	2.86417	1	0	0.359619	0.445036	1	-1	0.0464762		1.7462e+07	1.52256e+08	4.82042e+08	7.47818e+08	8.19469e+08	5.37336e+08	2.91462e+08	1.16227e+08	4.42424e+07	1.30835e+07	1.04141e+07	9.57765e+06	7.86284e+06	1.30704e+06	585249	699876	0	5.69359e+06	0	5.73548e+06
VDLIKNKHMNADTDY	208	222	3	0	592.958	6	13					-1
VDLIKNKHMNADTDYS	208	223	2	0	932.449	6	14					0
VDLIKNKHMNADTDYS	208	223	3	0	621.968	6	14	6.9841	7.23362	623.512	3.48123	0.6	0					0.132791		0	1.45272e+06	9.59723e+06	3.10477e+07	4.45789e+07	4.39483e+07	2.63458e+07	1.19894e+07	1.87705e+06	0	0	77132	94793.2	211921	0	0	560398	142201	0	443988	108731
VDLIKNKHMNADTDYSIA	208	225	2	0	1024.51	6	16	8.05768	8.44998	1027.49	4.69213	1	0	0.709792	0.764241	0	-3	0.301473		0	441680	1.31315e+07	5.06108e+07	1.007e+08	1.22599e+08	1.1341e+08	6.68812e+07	3.13439e+07	7.0896e+06	1.64848e+06	489673	1.46066e+06	2.94307e+06	1.36238e+07	9.57567e+06	8.03728e+06	1.49748e+06	186740	198740	208940	8153.86	195199
VDLIKNKHMNADTDYSIA	208	225	3	0	683.342	6	16	8.02653	8.51558	685.645	5.64635	1	1	0.996115	1.14364	1	-3	0.18014		0	1.24434e+07	5.64139e+07	6.06166e+07	2.83016e+08	3.55324e+08	2.84269e+08	1.96641e+08	9.2148e+07	4.01601e+07	1.41045e+07	9.23197e+06	2.10168e+07	4.26428e+07	6.34919e+07	6.9583e+07	4.4177e+07	1.77701e+07	2.76079e+06	473452	220169	548425	306998
VDLIKNKHMNADTDYSIAE	208	226	2	0	1089.03	6	17	7.94872	8.32553	1092.42	5.4479	1	0	0.840408	0.703524	1	-5	1.50141		0	979523	2.73187e+07	1.15869e+08	2.59209e+08	3.37497e+08	3.4109e+08	2.23222e+08	1.19889e+08	4.77045e+07	1.95866e+07	6.58227e+06	5.06529e+06	8.48427e+06	3.12859e+07	4.85264e+07	4.06291e+07	3.08093e+07	1.32165e+07	6.53998e+06	3.36617e+06	2.61405e+06	593883	448063
VDLIKNKHMNADTDYSIAE	208	226	3	0	726.356	6	17	7.94872	8.40332	728.857	6.16966	0.6	1					1.36043		318886	9.20473e+06	7.35034e+07	2.61997e+08	6.15284e+08	8.72333e+08	8.45485e+08	5.9744e+08	3.20621e+08	1.5052e+08	5.4109e+07	2.4628e+07	1.58382e+07	3.20437e+07	1.44643e+08	2.19282e+08	1.99899e+08	1.31618e+08	6.62614e+07	1.96116e+07	4.93347e+06	1.3169e+06	155433	304043
VDLIKNKHMNADTDYSIAE	208	226	4	0	545.019	6	17					-1
VDLIKNKHMNADTDYSIAEAA	208	228	3	0	773.714	7	19	8.20102	8.7181	775.639	4.35434	1	0	0.402132	1.25357		-5	0.396434		0	3.41909e+06	1.61399e+07	6.63784e+07	1.34663e+08	1.8169e+08	1.53862e+08	1.05773e+08	6.2075e+07	1.71701e+07	4.71856e+06	2.75435e+06	147839	220395	5.12152e+06	1.35144e+06	167588	5.59197e+06	508379	323326	2.95375e+06	0	370931	1.066e+06	349098	270974	1.04755e+06
VDLIKNKHMNADTDYSIAEAAF	208	229	3	0	822.737	7	20					-1
VDLIKNKHMNADTDYSIAEAAFNKGETA	208	235	3	0	1022.83	8	26	9.672	9.84315	1031.39	23.795	1	0	3.69569	-0.102986		-12	0.992193		0	69889.3	3.64987e+07	956144	3.37494e+06	1.08015e+07	8.31514e+06	5.07781e+06	2.13926e+06	509321	1.2669e+06	0	0	344263	0	0	0	247579	368696	0	0	1.93176e+06	1.55051e+07	6.85176e+07	1.40724e+08	2.32353e+08	2.90654e+08	2.6836e+08	1.96534e+08	1.27102e+08
VDLIKNKHMNADTDYSIAEAAFNKGETAM	208	236	3	0	1066.51	8	27	10.5453	10.7217	1073.67	19.4487	1	0	2.76012	-0.0825945		-13	0.152872		234675	0	0	0	0	701367	369871	492956	288548	0	0	717036	3.65482e+06	2.1251e+06	7.79179e+06	2.42221e+07	7.53423e+07	1.59484e+08	2.68417e+08	4.01539e+08	4.97435e+08	5.40406e+08	4.9601e+08	3.92335e+08	2.73644e+08	1.72825e+08	1.02571e+08	6.14674e+07	3.1402e+07	2.17222e+07
LIKNKHMNA	210	218	2	0	534.803	5	7	4.83782	5.30833	535.858	1.41509	1	0	0.272408	1.07096	1	1	0.0689486		3.67657e+07	1.7009e+08	2.44591e+08	1.45812e+08	5.44877e+07	1.49246e+07	2.61496e+06	58526.7	0	0	67000	109455	24271.6
LIKNKHMNA	210	218	3	0	356.871	5	7	4.83782	5.04267	357.567	1.39392	1	0	0.257893	0.0291667	1	1	0.0311177		1.04807e+07	4.56881e+07	6.66497e+07	3.95443e+07	1.53048e+07	3.42069e+06	160418	0	0	0	38508.5	0	0
LIKNKHMNADTD	210	221	2	0	700.354	5	10	4.7434	5.1678	701.863	2.14999	1	0	0.334072	0.89012	1	1	0.0584938		9.30114e+06	7.63615e+07	1.75909e+08	2.01736e+08	1.35538e+08	6.253e+07	2.24024e+07	5.72209e+06	1.11795e+06	314629	68019.8	91325.3	24376.7	0	114550	58205.5
LIKNKHMNADTD	210	221	3	0	467.238	5	10	4.7434	4.97972	468.329	2.40476	1	0	0.456383	0.152561	1	0	0.337172		4.99964e+06	3.10673e+07	7.47908e+07	8.31838e+07	5.43405e+07	2.43448e+07	8.51517e+06	2.16299e+06	444684	214718	0	0	61524.7	0	0	7.20902e+06
LIKNKHMNADTDY	210	222	2	0	781.885	6	11	6.24855	6.84382	783.775	2.79627	1	0	0.522303	1.56016		1	0.0530088		3.29446e+07	2.55333e+08	7.6329e+08	1.29831e+09	1.29666e+09	8.53748e+08	4.00286e+08	1.67302e+08	6.13188e+07	1.48618e+07	3.22275e+06	425442	0	81860.4	397495	669955	0	226997
LIKNKHMNADTDYSIA	210	225	2	0	917.462	6	14	7.24917	7.59085	920.296	4.52656	1	0	0.854145	0.565751	1	0	0.560909		0	774372	1.51785e+07	6.50316e+07	1.17524e+08	1.37279e+08	1.09895e+08	6.45594e+07	4.94082e+07	7.36641e+06	5.37902e+06	964937	1.75724e+07	1.51606e+06	3.9828e+06	2.82791e+06	2.50363e+06	218285	439003	0	0
LIKNKHMNADTDYSIA	210	225	3	0	611.977	6	14	7.21805	7.71525	613.682	3.97421	1	0	0.664727	1.1756	1	0	0.0897334		19711.4	2.43241e+06	2.67225e+07	1.12479e+08	1.9815e+08	2.27227e+08	1.89153e+08	1.09642e+08	4.6383e+07	8.4879e+06	815412	0	150818	0	0	0	104490	0	171175	795869	0
LIKNKHMNADTDYSIAE	210	226	2	0	981.983	6	15	7.15573	7.80863	984.657	4.13626	1	0	0.625737	1.78617	1	1	0.316604		5.84194e+06	1.93938e+07	8.18257e+07	2.50945e+08	4.61775e+08	5.60063e+08	4.77611e+08	3.0238e+08	1.47683e+08	8.24373e+07	1.6354e+07	1.01514e+07	787709	3.00765e+06	1.08996e+06	1.96753e+06	185063	1.33559e+06	185153	1.24726e+06	0	821478
LIKNKHMNADTDYSIAE	210	226	3	0	654.991	6	15	7.18692	7.57532	656.757	4.08571	1	0	0.609557	0.748948	1	1	0.107324		0	6.35818e+07	1.30075e+08	3.95528e+08	7.28633e+08	8.74326e+08	7.37388e+08	4.6025e+08	2.1913e+08	9.44536e+07	1.42244e+07	8.70731e+06	3.89685e+06	2.33025e+06	0	0	2.91202e+07	0	0	1.44431e+06	0	0
LIKNKHMNADTDYSIAEAA	210	228	2	0	1053.02	6	17	7.66858	7.87088	1055.76	4.18156	0.6	0					0.381347		0	0	1.93143e+06	1.2562e+07	2.45996e+07	3.20583e+07	2.80568e+07	1.83101e+07	3.59461e+06	1.22259e+06	243949	0	0	0	0	351338	0	0	0	217678	0	0	798174	557534
LIKNKHMNADTDYSIAEAA	210	228	3	0	702.349	6	17					0
LIKNKHMNADTDYSIAEAAF	210	229	3	0	751.372	7	18					-1
LIKNKHMNADTDYSIAEAAFNKGETAM	210	236	3	0	995.148	8	25	9.98298	10.1253	997.257	4.43883	0.6	0					0.437158		0	563393	476136	9.7662e+06	2.63899e+07	3.85352e+07	4.102e+07	3.56047e+07	2.13401e+07	9.79639e+06	3.51736e+06	637765	277934	892606	5064.97	589.252	611350	0	0	0	0	0	0	0	0	0	16301.7	410576	732452	413180
LIKNKHMNADTDYSIAEAAFNKGETAM	210	236	4	0	746.613	8	25	9.99852	10.1098	748.55	5.86248	1	0	0.42769	-0.33775	0	-1	0.937896		0	0	1.31309e+06	6.80265e+06	1.81914e+07	2.70614e+07	2.81156e+07	2.19214e+07	1.43925e+07	6.30805e+06	2.45461e+06	1.46424e+06	0	703105	178070	626732	192345	2731	0	224463	0	0	187909	212821	0	0	0	695512	786759	1.62921e+06
IKNKHMNADTDY	211	222	2	0	725.343	5	10	5.76267	6.15512	727.316	3.04141	1	0	0.762038	0.764829		1	0.186399		1.05158e+07	7.72589e+07	2.3928e+08	3.90375e+08	3.72389e+08	2.24764e+08	1.11192e+08	5.62343e+07	3.58495e+07	2.34514e+07	1.60499e+07	5.65797e+06	2.02845e+06	236263	286852	56793.1
IKNKHMNADTDYSIA	211	225	2	0	860.92	6	13	6.90613	7.23362	864.105	5.30306	1	1	1.26032	0.510066	0	-5	0.903802		0	160313	4.98588e+06	2.37781e+07	5.22106e+07	5.74442e+07	4.40026e+07	2.3395e+07	7.40837e+06	3.47194e+06	0	113431	0	0	0	350991	0	560464	6.872e+06	1.50193e+07
IKNKHMNADTDYSIA	211	225	3	0	574.282	6	13	6.89055	7.18692	575.982	4.03069	1	0	0.790424	0.388044	0	1	0.085119		0	607180	8.36435e+06	2.5986e+07	6.01129e+07	6.65418e+07	4.76787e+07	2.74543e+07	1.06624e+07	2.44277e+06	421110	0	165453	0	0	69821.7	0	72256.3	647134	125650
IKNKHMNADTDYSIAE	211	226	2	0	925.441	6	14	6.82823	7.23362	928.084	4.14766	0.6	0					0.122289		134961	3.12425e+06	2.90749e+07	9.61403e+07	1.6958e+08	2.05276e+08	1.61811e+08	9.75365e+07	3.80778e+07	1.49694e+07	681727	700786	3.21196e+06	0	1.18471e+07	107160	612525	0	270168	132883	138377
IKNKHMNADTDYSIAE	211	226	3	0	617.296	6	14	6.81265	7.3113	619.016	4.02106	0.6	0					0.094605		880394	5.06619e+06	4.90635e+07	1.47425e+08	2.62504e+08	3.0778e+08	2.46788e+08	1.45382e+08	6.38537e+07	2.51256e+07	6.90605e+06	1.07329e+06	1.3434e+06	129556	0	725897	0	14686.5	439721	249794	491962
IKNKHMNADTDYSIAEAA	211	228	3	0	664.655	6	16					-1
DTDY	219	222	1	0	513.183	3	2	4.25023	5.01127	514.123	0.655032	0.4	0					0.1626		2.36309e+07	5.45211e+07	1.16125e+07	509732	1.74649e+06	0
DTDYSIA	219	225	1	0	784.336	4	5	4.12945	4.63293	785.324	0.540285	0.6	0					0.214862		6.8352e+07	6.49029e+07	2.88931e+07	8.23095e+06	4.78313e+06	1.03855e+06	199789	78787.2	34651.5	0
DTDYSIAE	219	226	1	0	913.379	4	6	6.9529	7.03095	915.707	1.81036	0.4	0					0.0899778		0	8.7788e+06	1.79834e+07	1.48742e+07	4.04186e+06	0	0	0	0	16865.5	39087.2
DYSIAE	221	226	1	0	697.304	4	4	6.82823	6.84382	699.009	1.30211	0.4	0					1.05352		103876	690707	429633	0	0	160404	0	0	0
YSIAE	222	226	1	0	582.277	3	3	4.93235	5.1053	583.004	0.387396	0.4	0					0.229747		4.60394e+06	5.45837e+06	1.23277e+06	114536	0	0	0
YSIAEAA	222	228	1	0	724.351	4	5	6.99972	7.28025	725.76	0.984392	0.4	0					0.334122		8.12693e+06	2.91175e+07	1.98459e+07	1.49949e+06	160091	87794.7	539983	423159	510464	0
SIAEAA	223	228	1	0	561.288	3	4	4.34487	5.01127	561.789	0.190265	1	0	-0.469769	1.83911		1	0.0505305		5.71196e+08	2.90544e+08	6.85874e+07	1.06556e+07	856574	569958	420808	344989
SIAEAAFNKGETAM	223	236	2	0	720.345	5	12	8.7181	9.17293	721.448	1.30277	1	0	-0.176918	1.00946		0	0.679902		3.65882e+08	3.45e+08	1.91095e+08	7.19257e+07	1.26835e+07	2.58142e+06	173453	124792	563648	291322	3.28122e+06	1.52591e+06	5.01785e+07	168148	4.24107e+07	548129	6.88721e+06	1.46675e+06
EAAF	226	229	1	0	437.203	3	2	6.9789	7.29578	437.422	-0.040253	1	0	-0.794761	0.468499		1	0.175034		1.31451e+08	2.86556e+07	2.78717e+06	310377	133171	0
EAAFNKGETAM	226	236	1	0	1168.53	5	9	6.9373	7.29578	1169.27	-0.00140224	0.4	0					0.371178		8.39223e+07	6.50844e+07	2.52246e+07	2.52819e+06	18286.6	0	0	0	0	111651	127521	208563	0	0	255592
EAAFNKGETAM	226	236	2	0	584.769	5	9	6.89055	7.43552	585.207	0.131672	0.6	0					0.063157		9.54973e+08	7.7639e+08	3.33709e+08	1.05155e+08	2.3119e+07	2.17977e+06	1.04821e+06	2.26365e+06	1.74391e+06	1.66599e+06	122441	509053	0	157363	0
AAFNKGETA	227	235	1	0	908.447	4	7	4.99552	5.63697	909.084	0.113228	1	0	-0.620477	1.74127	1	0	0.109551		4.127e+08	2.69788e+08	9.07722e+07	1.514e+07	119357	0	0	102805	4799.19	0	108876	156062
AAFNKGETA	227	235	2	0	454.727	4	7	4.99552	5.65263	455.072	0.165456	1	0	-0.584656	1.8027	1	0	0.0382231		2.19693e+09	1.42257e+09	4.69929e+08	1.16627e+08	2.19756e+07	1.00886e+07	6.73063e+06	2.60528e+06	464351	230870	0	249721
AAFNKGETAM	227	236	1	0	1039.49	5	8	6.70357	6.9841	1040.32	0.156903	1	0	-0.603973	0.325955	1	1	0.0700622		7.70851e+08	5.41105e+08	2.41935e+08	7.61515e+07	1.85289e+07	2.91512e+06	2.15624e+06	1.05292e+06	135315	0	135334	0	266110	153802
AAFNKGETAM	227	236	2	0	520.247	5	8	6.688	6.9529	520.69	0.210722	1	0	-0.571675	0.264649	1	1	0.124362		3.83327e+09	2.73469e+09	1.17173e+09	3.34766e+08	1.12803e+08	1.67979e+07	7.24932e+07	2.03241e+07	1.2476e+07	1.33551e+06	344699	307851	581873	323282
AAFNKGETAMT	227	237	2	0	570.771	5	9	6.31087	6.79707	571.142	0.0132452	0.6	0					0.180903		1.0319e+08	7.69578e+07	2.79027e+07	5.02888e+06	424913	263734	0	0	127106	0	0	126302	0	412087	0
FNKGETA	229	235	2	0	383.69	4	5	3.904	4.53792	383.943	0.0625172	1	0	-0.638106	1.71173		0	0.0307932		6.15347e+08	3.04583e+08	7.94347e+07	1.18193e+07	881876	296500	0	50874.4	108243	561531
FNKGETAM	229	236	1	0	897.413	5	6	5.95163	6.37318	898.02	0.0139097	0.4	0					0.0909668		3.32776e+08	1.90224e+08	6.49744e+07	1.18405e+07	351706	0	211519	113716	0	114287	683.666	249750
FNKGETAM	229	236	2	0	449.21	5	6	5.1522	6.45112	449.629	0.244941	1	0	-0.502141	4.31949	0	1	0.453533		1.88714e+09	9.18617e+08	3.31905e+08	6.39987e+07	1.65938e+07	1.07737e+07	2.37068e+07	3.72716e+07	3.53088e+07	1.11847e+07	1.03441e+07	658332
NKGETAM	230	236	1	0	750.345	4	5	3.95117	4.85355	750.823	-0.0046945	1	0	-0.702642	2.7645	1	1	0.0582795		7.16892e+08	3.15713e+08	9.13313e+07	1.32099e+07	785716	96048	0	0	0	0
NKGETAM	230	236	2	0	375.676	4	5	3.95117	4.86928	375.922	0.00856599	1	0	-0.689909	2.8262	1	1	0.0515641		1.87076e+09	8.46064e+08	1.94974e+08	2.56082e+07	6.41543e+06	3.63149e+06	241170	1.25704e+07	65183.6	148270
NKGETAMTINGPWAWSNIDT	230	249	2	0	1103.52	7	17					0
NKGETAMTINGPWAWSNIDTSKVNYGVTVL	230	259	3	0	1089.54	8	27	12.4375	12.7172	1092.36	6.44345	0.6	0					0.171769		0	17180.5	151200	306760	2.69254e+06	1.56781e+07	3.4908e+07	4.95383e+07	5.89224e+07	5.31734e+07	3.63109e+07	2.24705e+07	6.08596e+06	179267	0	441842	0	0	0	4065.24	0	14754.7	0	0	1.63968e+06	772712	693567	0	0	0
NKGETAMTINGPWAWSNIDTSKVNYGVTVLPTFKGQPSKPFVGVL	230	274	5	0	970.706	10	39	12.5157	12.7015	972.864	7.78418	1	0	0.260113	-0.0454061		1	0.109922		0	0	13503.8	0	4.33529e+06	886858	5.54564e+06	1.57147e+07	2.08569e+07	3.04245e+07	3.50878e+07	3.3309e+07	2.76904e+07	1.91985e+07	1.36916e+07	3.82117e+06	964102	245487	110329	1.00708e+06	0	5017.14	0	0	129561	3847.01	0	0	128090	1.43641e+06
MTINGPWAWSNIDT	236	249	2	0	803.372	6	11	12.4375	12.9148	805.164	2.5492	1	0	0.41447	1.09776		0	0.145489		1.3045e+07	1.24031e+08	3.47042e+08	4.85412e+08	4.07192e+08	2.22009e+08	9.13235e+07	3.22236e+07	9.33474e+06	8.9443e+06	7.95614e+06	2.31933e+06	1.15224e+07	1.40936e+06	3.09188e+06	822141	2.95933e+06	1.1192e+06
MTINGPWAWSNIDTSKVNY	236	254	3	0	733.018	7	16	9.44907	9.60975	738.324	14.5278	0.5	0					0.056309		0	0	0	0	334097	0	410601	1.08277e+06	1.8717e+06	459823	1.22144e+06	2.63954e+06	1.36154e+07	6.03012e+07	1.19828e+08	1.82166e+08	1.76372e+08	1.45259e+08	9.43343e+07	4.0317e+07	1.95036e+07	5.72672e+06	1.18145e+06	545048
MTINGPWAWSNIDTSKVNYGVTVL	236	259	2	0	1333.67	7	21	12.972	13.6425	1337.6	6.1935	1	0	0.71781	1.85519	1	-1	0.160926		551786	908216	4.32065e+06	1.41497e+07	6.03655e+07	1.56773e+08	3.05378e+08	4.16237e+08	4.26587e+08	3.55838e+08	2.28648e+08	1.16722e+08	4.72571e+07	1.31274e+07	3.47963e+06	466244	813385	0	2.04191e+06	0	387484	0	591510	0	12569.6	0	333698	0	209527
MTINGPWAWSNIDTSKVNYGVTVL	236	259	3	0	889.448	7	21	12.9565	13.5635	892.068	6.18533	0.6	0					0.0795884		5.07639e+06	1.33608e+07	2.09622e+07	4.93774e+07	1.47712e+08	3.74623e+08	6.82176e+08	9.17448e+08	9.46058e+08	7.53366e+08	4.77692e+08	2.58959e+08	1.17403e+08	4.61562e+07	1.78008e+07	1.11344e+07	6.51419e+06	4.41545e+06	5.92681e+06	1.77466e+06	1.25666e+06	3.32748e+06	1.05358e+06	804190	1.16291e+06	378390	77774.6	235817	337384
MTINGPWAWSNIDTSKVNYGVTVLPTFKGQPSKPFVGVL	236	274	4	0	1063.06	9	33	12.8628	13.3741	1065.57	7.38944	0.6	0					0.0376364		395997	452233	4.5128e+06	6.65297e+06	1.58867e+07	4.77494e+07	1.2443e+08	2.35957e+08	3.91117e+08	4.89872e+08	5.30027e+08	4.64382e+08	3.38018e+08	2.22167e+08	1.25033e+08	5.8324e+07	2.21301e+07	6.92322e+06	1.87702e+06	635806	479537	384042	825999	428422	911757	676249	1.34698e+06	1.07767e+06	879148	782916
TINGPWAWSN	237	246	2	0	573.272	5	7	10.9809	11.4521	574.959	2.67727	0.4	1					0.637584		4.82202e+07	1.8173e+08	2.2068e+08	1.2015e+08	3.93452e+07	6.79943e+06	2.88398e+06	1.86353e+06	1.1954e+06	179322	8.58132e+07	807895	3.46889e+07
TINGPWAWSNIDT	237	249	2	0	737.852	5	10	11.4677	12.5313	739.496	2.4048	1	0	0.456405	3.3969		1	0.126949		3.40797e+07	3.03988e+08	7.95343e+08	1.12044e+09	8.2747e+08	4.36582e+08	1.40615e+08	3.726e+07	7.15504e+06	1.66524e+06	1.24937e+06	3.63136e+06	421240	2.32914e+06	294506	1.25735e+07
TINGPWAWSNIDTSKVNY	237	254	2	0	1033.5	6	15	11.2648	12.0782	1036.52	4.7991	0.6	0					0.275618		5.86506e+06	5.27395e+06	7.61308e+07	2.8626e+08	6.76648e+08	1.01206e+09	1.12286e+09	8.02936e+08	4.69815e+08	1.93837e+08	6.84046e+07	1.77555e+07	9.73964e+06	2.39878e+06	6.96434e+06	0	4.40892e+07	32144.6	2.79351e+07	17133.2	1.9656e+06	2.78571e+06
TINGPWAWSNIDTSKVNY	237	254	3	0	689.337	6	15	11.6554	11.8266	691.135	4.15033	1	0	0.63024	-0.102986	1	0	0.129103		4.45865e+06	1.47906e+06	3.37771e+07	2.40091e+07	5.26352e+07	8.13673e+07	7.61562e+07	5.38642e+07	2.70103e+07	9.36809e+06	1.29905e+06	0	242046	0	0	865878	0	0	1.39357e+06	293201	0	1.58961e+06
TINGPWAWSNIDTSKVNYGVTVLPTFKGQPSKPFVGVL	237	274	4	0	1030.3	9	32	12.5817	13.2851	1032.8	7.49883	0.6	0					0.0516665		336954	9.65252e+07	1.92591e+07	3.86313e+07	7.22462e+07	2.25592e+08	4.70054e+08	9.32119e+08	1.42708e+09	1.78156e+09	1.82964e+09	1.56977e+09	1.13624e+09	6.88249e+08	3.57534e+08	1.68079e+08	6.66075e+07	2.24813e+07	4.64132e+06	1.84442e+06	2.6866e+06	5.20287e+06	7.1846e+06	9.62251e+06	1.19873e+07	1.04125e+07	2.40029e+07	7.15802e+06	6.04143e+06	2.87784e+06
INGPWAWSNIDTSKVNY	238	254	2	0	982.979	6	14					-1
NIDTSKVNYGVTVL	246	259	2	0	761.909	5	12					-1
IDTSKVNYGVTVL	247	259	2	0	704.888	5	11	8.56227	8.96728	710.803	10.9977	1	0	4.10184	0.814109		-5	0.282857		3.11255e+06	1.91913e+07	308572	857082	327044	276656	0	563690	0	7.4231e+07	4.95606e+08	1.14145e+09	1.13264e+09	6.85086e+08	3.08315e+08	1.06885e+08	1.91398e+07
IDTSKVNYGVTVLPTFKGQPSKPFVGVL	247	274	4	0	748.669	7	23					-1
DTSKVNYGVTVL	248	259	2	0	648.346	5	10					-1
DTSKVNYGVTVLPTFKGQPSKPFVGVL	248	274	3	0	960.195	7	22					-1
TSKVNYGVTVL	249	259	2	0	590.832	5	9	8.85838	9.02948	592.685	3.00557	0.6	0					0.261245		397689	278341	1.72849e+07	3.85492e+07	4.09405e+07	1.77271e+07	4.14971e+06	508840	0	270761	0	742310	0	330141	107978
SKVNY	250	254	1	0	610.32	3	3	5.07402	5.76267	611.586	0.912414	0.4	0					0.375355		2.68656e+07	1.22475e+08	5.99023e+07	1.03361e+07	740600	281419	154126
SKVNYGVTVL	250	259	1	0	1079.61	4	8					0
SKVNYGVTVL	250	259	2	0	540.308	4	8	8.82723	9.39207	541.759	2.26161	0.6	0					0.122955		2.47784e+06	1.83717e+08	5.41681e+08	6.7926e+08	3.71487e+08	1.19082e+08	2.73726e+07	1.09882e+06	126090	68434.3	251526	404388	365495
SKVNYGVTVLPTFKGQPSKPFVGVL	250	274	3	0	888.17	7	20	10.6854	11.1713	889.842	3.37864	0.6	0					0.0479951		4.74054e+06	2.81841e+07	1.32293e+08	3.49373e+08	6.12432e+08	6.7663e+08	5.10701e+08	2.88631e+08	1.42335e+08	5.0291e+07	9.46046e+06	2.28304e+06	215558	334807	9084.09	175075	0	557117	0	5009.87	378309	276640	950.93	248809	196135	0	355717	694506
KVNYGVTVL	251	259	2	0	496.792	4	7	8.88953	9.02948	497.819	1.45691	1	1	0.301093	-0.225335		0	0.373621		6.98375e+06	5.93888e+06	7.03257e+06	8.32731e+06	4.08129e+06	286344	0	93477.5	0	90180.9	116807	225220
KVNYGVTVLPTFKGQPSKPFVGVL	251	274	3	0	859.16	7	19					-1
GVTVLPTF	255	262	1	0	833.477	4	5					-1
GVTVLPTFKGQPSKPFVGVL	255	274	2	0	1036.1	6	15	10.7165	11.3117	1038.01	2.53321	1	0	0.112659	1.55977	1	1	0.242157		2.33068e+06	1.07315e+08	3.63798e+08	5.73111e+08	5.36665e+08	3.01729e+08	1.41679e+08	3.02393e+07	4.94534e+06	553421	1.8832e+06	162477	5.13727e+07	463184	5.39091e+06	228434	0	0	0	270629	435427	290861
GVTVLPTFKGQPSKPFVGVL	255	274	3	0	691.07	6	15	10.7476	11.218	692.324	2.48394	1	0	0.0968884	1.07064	1	1	0.1033		3.13169e+07	3.04916e+08	9.96053e+08	1.61992e+09	1.3426e+09	8.61972e+08	3.80798e+08	1.35499e+08	4.42816e+07	1.14775e+07	3.20214e+06	4.99865e+06	6.10983e+06	3.46061e+06	2.47025e+07	1.16884e+06	17866.3	3.37985e+07	0	93638.7	4.70168e+06	300743
VTVLPTFKGQPSKPFVGVL	256	274	3	0	672.063	6	14	10.9031	10.9342	673.084	1.81643	1	0	-0.0752325	-0.652184		1	0.158943		0	687200	3.82095e+06	4.58385e+06	2.78995e+06	937201	0	0	0	0	0	0	132599	0	0	2087.37	0	0	0	0	0
PTFKGQPSKPFVG	260	272	2	0	695.38	5	9	7.69968	8.0421	699.304	6.99458	1	0	3.03306	0.568627		-1	0.299032		3.34596e+06	7.19577e+06	3.06835e+06	1.4844e+06	1.65229e+06	262474	1.10516e+07	5.77596e+07	9.11442e+07	6.72419e+07	2.60369e+07	4.12323e+06	1.00601e+06	124755	274418
PTFKGQPSKPFVGVL	260	274	2	0	801.456	5	11	9.59418	10.2499	802.569	1.23779	1	0	-0.157898	1.79702	1	0	0.0441122		1.19858e+09	4.748e+09	6.00953e+09	3.99579e+09	1.78063e+09	6.04812e+08	1.92588e+08	5.70557e+07	4.45611e+07	3.74837e+07	2.20352e+07	6.24522e+06	2.15006e+06	224961	709527	250613	935930
PTFKGQPSKPFVGVL	260	274	3	0	534.64	5	11	9.59418	10.2499	535.384	1.24456	1	0	-0.154941	1.79702	1	0	0.0186378		1.99243e+09	7.685e+09	9.54102e+09	6.39986e+09	2.94354e+09	9.76328e+08	2.97137e+08	1.00155e+08	7.86415e+07	6.66608e+07	4.71236e+07	1.97786e+07	5.48596e+06	424978	493255	316647	295751
KGQPSKPFVGVL	263	274	2	0	628.872	5	8	8.96728	9.36097	629.642	0.775419	0.6	0					0.0597042		1.75034e+08	5.52133e+08	4.05051e+08	1.65454e+08	4.80254e+07	210721	477625	1.04024e+06	186035	548205	0	184779	0	0
KGQPSKPFVGVL	263	274	3	0	419.584	5	8	9.06407	9.51645	420.079	0.722152	0.6	0					0.0543853		9.204e+07	2.80176e+08	1.8798e+08	7.41021e+07	1.88625e+07	1.25113e+06	84496.4	0	564973	0	64543.4	342524	196618	0
VLSAGINAASPNKELAKE	273	290	2	0	906.497	6	15	7.12453	7.29578	908.606	3.16721	1	0	0.315578	-0.102594	1	1	0.282744		0	261264	8.63417e+06	2.36677e+07	2.44776e+07	1.24395e+07	3.502e+06	361025	5.96115e+06	0	1.71898e+06	0	0	137953	0	198923	0	0	0	0	0	0
VLSAGINAASPNKELAKE	273	290	3	0	604.667	6	15					-1
SAGIN	275	279	1	0	461.235	3	3	2.9307	3.57358	461.433	-0.0511427	1	1	-0.779979	1.74689		1	0.06178		2.07266e+08	4.23128e+07	3.6951e+06	37946	0	0	7618.34
SAGINAASPNKE	275	286	2	0	579.791	5	9	4.01405	4.75915	582.913	5.59572	1	0	2.28686	2.14773		-8	0.451591		4.22528e+06	3.37955e+07	7.50779e+07	1.68537e+08	4.9862e+08	8.70155e+08	9.1283e+08	7.46764e+08	4.90504e+08	3.06664e+08	1.61438e+08	6.9552e+07	2.3482e+07	4.32798e+06	299782
SAGINAASPNKEL	275	287	2	0	636.333	5	10	6.65688	7.15573	638.051	2.71297	0.4	0					0.11588		3.10063e+06	3.76706e+07	1.45822e+08	2.44023e+08	2.04232e+08	1.01607e+08	2.80173e+07	2.51206e+06	1.60144e+06	1.04075e+06	924096	949084	934139	1.37633e+06	85932.6	424413
SAGINAASPNKELAKE	275	290	2	0	800.42	5	13	5.93588	6.51342	802.295	2.83929	1	0	0.350433	1.49062	1	0	0.0367938		1.34799e+08	1.037e+09	3.95129e+09	7.65914e+09	7.44169e+09	4.53522e+09	1.96514e+09	6.87289e+08	2.00997e+08	5.63065e+07	2.13179e+07	1.11223e+07	4.72809e+06	1.20358e+06	455790	332661	438516	0	288663
SAGINAASPNKELAKE	275	290	3	0	533.949	5	13	5.95163	6.48227	535.199	2.83975	1	0	0.350601	1.30671	1	0	0.0252135		8.7988e+07	6.76644e+08	2.58823e+09	4.92861e+09	4.92154e+09	2.9586e+09	1.29101e+09	4.48354e+08	1.2568e+08	3.05633e+07	1.47151e+07	5.31487e+06	2.81694e+06	2.11131e+06	108736	11441	168816	47655.2	104053
SAGINAASPNKELAKEF	275	291	3	0	582.972	6	14					0
SAGINAASPNKELAKEFL	275	292	3	0	620.667	6	15	9.78092	10.014	622.186	3.46366	1	0	0.410462	0.140078		-2	0.338941		0	0	7.649e+06	2.03263e+07	2.76402e+07	1.77196e+07	5.48357e+06	1.23851e+06	0	0	0	279961	0	0	1.28117e+06	0	0	880125	203595	131543	949910	135939
SAGINAASPNKELAKEFLEN	275	294	2	0	1052.04	6	17	9.32985	9.70312	1054.16	3.01644	0.6	0					0.136746		518817	2.56795e+07	1.69404e+08	3.4865e+08	4.22983e+08	3.19994e+08	1.76193e+08	7.17536e+07	1.22494e+07	1.76137e+06	964387	600720	258661	2.81603e+06	0	0	382370	2.84883e+06	0	3.21772e+06	0	254069	0	2.11528e+06
SAGINAASPNKELAKEFLEN	275	294	3	0	701.695	6	17	9.57863	9.59418	703.233	3.38966	0.6	0					0.0217473		1.22867e+06	8.26574e+06	2.96548e+07	6.31118e+07	7.77744e+07	5.62106e+07	2.98314e+07	1.39943e+07	3.8949e+06	1.18729e+06	302708	0	494690	0	0	572022	0	8.06725e+06	0	0	1.93547e+06	0	46170.9	30932.9
SAGINAASPNKELAKEFLENYL	275	296	2	0	1190.11	6	19	11.907	12.613	1192.28	2.93445	0.6	0					0.0784358		1.08941e+06	7.9827e+07	3.07448e+08	6.45207e+08	7.90394e+08	6.33299e+08	3.78242e+08	1.91833e+08	5.90444e+07	2.75359e+07	1.85958e+06	8.36645e+06	0	1.03946e+06	0	2.32174e+06	0	1.04165e+06	0	50758.7	0	221373	883993	858009	805773	477938
SAGINAASPNKELAKEFLENYL	275	296	3	0	793.745	6	19	11.907	12.3906	795.175	2.88338	0.6	0					0.0225673		1.45918e+07	1.91502e+08	8.0261e+08	1.68851e+09	2.05176e+09	1.65872e+09	9.6848e+08	4.47992e+08	1.72082e+08	5.38111e+07	9.57827e+06	1.01319e+07	764515	732031	615411	1.04929e+06	1.11801e+06	0	474194	514345	192240	361109	514143	768636	827282	208975
SAGINAASPNKELAKEFLENYLLTDEGLEAVNKDKPLGA	275	313	4	0	1033.29	9	35	12.4531	12.4688	1034.95	4.21624	0.6	0					0.14233		0	130386	0	1.05757e+06	2.52311e+06	3.46295e+06	5.12247e+06	3.78728e+06	2.39313e+06	2.08613e+06	782616	226536	319862	0	0	0	0	0	0	0	0	0	0	0	0	0	0	0	0	1023.27
GINAASPNKELAKE	277	290	2	0	721.386	5	11	5.87285	6.09277	723.057	2.51731	1	0	0.400553	0.0882497		1	0.183355		113495	3.8061e+06	2.42965e+07	4.40893e+07	3.80629e+07	1.66505e+07	400715	215612	0	0	92.6147	619.599	0	10395.7	21828.3	27797.8	33293.5
AASPNKELAKE	280	290	1	0	1157.62	5	8	4.7119	5.07402	1160.88	2.60187	1	0	0.863305	0.645879	1	1	0.225646		0	4.4254e+06	2.34416e+07	4.30491e+07	3.2986e+07	1.25856e+07	1.33926e+06	0	0	0	0	0	0	0
AASPNKELAKE	280	290	2	0	579.312	5	8	4.66453	5.1678	580.981	2.67505	1	0	0.907224	1.19939	1	1	0.0361282		5.47681e+07	3.92831e+08	1.42327e+09	2.44449e+09	1.89223e+09	8.65783e+08	2.76725e+08	6.76129e+07	1.20424e+07	2.0995e+06	47911.3	0	88680.4	0
AASPNKELAKE	280	290	3	0	386.544	5	8	4.66453	5.1574	387.637	2.61583	1	0	0.87168	1.15861	1	1	0.0276716		1.38159e+07	1.06613e+08	3.89375e+08	6.26739e+08	4.78384e+08	2.04917e+08	6.74547e+07	1.47345e+07	291527	50506	31562.9	149313	0	0
AASPNKELAKEFLEN	280	294	2	0	830.931	5	12	8.93618	9.23518	832.742	2.65039	0.6	0					0.0998026		225339	1.57531e+07	8.68136e+07	1.60162e+08	1.49822e+08	8.44545e+07	2.74787e+07	2.94627e+06	280145	0	0	283366	3122.2	183501	0	708313	232623	853515
AASPNKELAKEFLENYL	280	296	3	0	646.339	6	14	11.6554	12.0938	647.675	2.84675	0.6	0					0.341996		1.57654e+06	1.97661e+07	1.15867e+08	2.24131e+08	2.23478e+08	1.41625e+08	6.31192e+07	1.79817e+07	2.33475e+06	1.10656e+06	862213	1.97927e+06	79910.3	958091	1.9334e+06	3.83958e+06	5.44269e+06	713844	244494	150706	527380
LAKEFLENYL	287	296	2	0	620.335	5	8	11.5925	11.7955	620.744	0.0562963	1	0	-0.66435	0.0217813		1	0.320271		1.42824e+07	1.26025e+07	3.21424e+06	537541	117503	0	97956	0	170526	11564	0	0	0	176179
FLENYL	291	296	1	0	798.403	4	4	10.8564	11.5925	798.887	-0.0137805	1	0	-0.714674	2.1123	1	1	0.0403352		8.44863e+09	3.93152e+09	1.05404e+09	1.57838e+08	2.71258e+06	5.45115e+06	738459	0	351867
FLENYL	291	296	2	0	399.705	4	4	11.3013	11.5769	399.962	0.0157667	1	0	-0.67921	0.306674	1	1	0.373065		4.85819e+07	2.01811e+07	2.46821e+06	415073	0	2.14507e+06	54294	54881.7	0
FLENYLLTDEGLEAVNKDKPLGA	291	313	3	0	850.443	7	20					-1
LENYL	292	296	1	0	651.335	4	3	8.93618	9.1885	652.184	0.458729	0.6	0					2.46614		2.51984e+07	6.47034e+06	167628	593335	1.4753e+06	614325	1.14485e+06	933574
YLLTDEGL	295	302	1	0	923.472	4	6	10.592	11.1713	924.829	0.807502	0.4	0					0.13518		3.65379e+08	7.15553e+08	4.88853e+08	1.63214e+08	4.05322e+07	3.18112e+06	2.33028e+06	236136	333151	2.08283e+06	1.33746e+06
YLLTDEGLEAVNKDKPLGA	295	313	2	0	1023.54	6	16	9.79648	10.2187	1024.87	1.44299	1	0	-0.265148	0.881623	1	0	0.140742		1.45025e+08	4.99713e+08	6.24259e+08	5.13401e+08	2.71008e+08	1.24955e+08	4.61677e+07	2.23163e+07	2.64644e+07	2.435e+07	1.41535e+07	7.22644e+06	1.7506e+06	211914	30700.8	54364.2	0	0	42842.7	309394	953783	0	235021
YLLTDEGLEAVNKDKPLGA	295	313	3	0	682.697	6	16	9.7187	10.4054	683.671	1.71202	1	0	-0.184424	1.91884	1	0	0.230105		4.39535e+08	1.48871e+09	1.91887e+09	1.51648e+09	8.38781e+08	3.62145e+08	1.28423e+08	9.18363e+07	1.33373e+08	1.36982e+08	9.45623e+07	4.6873e+07	1.79605e+07	5.58093e+06	9.57474e+06	3.7382e+06	4.87151e+06	7.02882e+06	1.70146e+06	223118	2.44614e+06	2.82466e+06	3.80418e+06
LTDEGL	297	302	1	0	647.325	4	4	7.3579	8.05768	648.491	0.800389	1	0	0.262528	1.97002		1	0.115798		1.06574e+09	1.83497e+09	9.94929e+08	2.74766e+08	3.95592e+07	1.62517e+07	2.40509e+06	797903	976721
LTDEGLE	297	303	1	0	776.367	4	5	6.71915	7.15573	777.614	0.810184	1	0	0.0798004	0.937896		1	0.447711		9.69621e+07	1.61602e+08	8.84802e+07	2.05331e+07	1.03271e+06	131118	4.39011e+06	210602	1.58182e+06	2.61428e+06
LTDEGLEAVNKDKPLGA	297	313	2	0	885.468	6	14	7.96427	8.53115	886.464	0.968289	0.6	0					0.0381707		2.14183e+09	4.20667e+09	4.24282e+09	2.65494e+09	1.21852e+09	4.38355e+08	1.47097e+08	4.18683e+07	3.20372e+07	2.00102e+07	3.22323e+07	1.42379e+07	8.98254e+06	803805	312967	40557.8	128181	0	404900	8.20293e+06	6.31522e+06
LTDEGLEAVNKDKPLGA	297	313	3	0	590.647	6	14	7.94872	8.46895	591.343	1.06053	1	0	-0.334449	1.26592	1	0	0.0327604		2.83654e+09	6.20246e+09	6.04869e+09	3.74632e+09	1.6844e+09	6.40042e+08	1.89701e+08	5.82846e+07	3.72823e+07	3.33543e+07	3.18527e+07	2.6728e+07	1.39562e+07	4.91791e+06	1.07752e+06	88569.8	5.09044e+06	2.58834e+07	1.11447e+07	4.54535e+07	5.10943e+07
LTDEGLEAVNKDKPLGAVAL	297	316	3	0	685.044	6	17					-1
LTDEGLEAVNKDKPLGAVALKS	297	318	3	0	756.753	6	19	8.46895	8.70252	758.261	3.1999	1	1	0.110427	0.141777		1	0.178002		3.39516e+06	3.38079e+07	6.48929e+07	6.33491e+07	4.41291e+07	3.20582e+07	1.58573e+07	1.46708e+07	1.13548e+07	1.19975e+07	1.01903e+07	5.09707e+06	3.96194e+06	2.3029e+06	1.1862e+06	0	0	285876	146723	205829	0	228877	1.44011e+06	1.30459e+06	0	1.59082e+06
LTDEGLEAVNKDKPLGAVALKSYEEE	297	322	3	0	940.15	7	23					0
DEGLEAVNKDKPLGA	299	313	2	0	778.402	5	12	7.3113	7.68413	778.977	0.257936	0.6	0					0.837386		2.58878e+07	3.76895e+07	1.55228e+07	766152	170728	0	0	0	0	178438	173675	0	272596	0	410861	0	593802	0
LEAVNKDKPLGA	302	313	2	0	627.856	5	9	6.2953	6.45112	630.174	3.90285	1	1	1.38381	-0.163115		-11	0.909868		6.88915e+06	5.34035e+06	778692	121921	0	135808	1.16441e+06	3.71215e+06	6.50084e+06	3.77563e+06	785586	0	0	0	0
EAVNKDKPLGA	303	313	1	0	1141.62	5	8	5.26148	5.87285	1142.44	0.15683	0.4	0					0.105791		2.31889e+08	2.01957e+08	8.63737e+07	2.01755e+07	1.26457e+06	86880.8	0	0	0	0	0	0	0	0
EAVNKDKPLGA	303	313	2	0	571.314	5	8	5.23023	5.95163	571.779	0.271049	1	0	-0.535472	2.05479	1	0	0.0138483		6.61538e+09	5.5896e+09	2.59132e+09	7.5675e+08	1.96294e+08	6.46869e+07	4.54374e+07	2.92357e+07	1.22164e+07	1.16481e+06	809220	0	117474	51269.2
EAVNKDKPLGA	303	313	3	0	381.212	5	8	5.23023	5.63175	381.503	0.213295	1	0	-0.570131	0.800384	1	0	0.0226799		9.30792e+08	7.50669e+08	3.36558e+08	9.78531e+07	2.24691e+07	4.66752e+06	2.42101e+06	1.56236e+06	147243	1.15323e+06	0	0	82745.4	0
EAVNKDKPLGAVA	303	315	2	0	656.367	5	10	6.80227	7.14015	657.122	0.74719	0.6	0					0.549163		1.58254e+08	1.53463e+08	9.80361e+07	2.68327e+07	874889	446344	292476	401671	1.23821e+06	2.51227e+06	1.47742e+06	542241	185106	105892	1.35874e+07	129059
EAVNKDKPLGAVAL	303	316	2	0	712.909	5	11	8.3411	8.68693	713.538	0.420963	0.6	0					0.228976		9.13486e+07	9.60046e+07	5.21408e+07	1.58264e+07	1.10168e+06	397060	192881	4.69438e+06	2365.66	4.17112e+06	0	140883	0	321139	7206	0	140344
EAVNKDKPLGAVALKS	303	318	2	0	820.472	5	13					0
EAVNKDKPLGAVALKSYEEE	303	322	2	0	1095.57	6	17	8.09217	8.48448	1097.3	2.176	0.6	0					0.446549		6.94914e+06	4.30865e+07	6.40824e+07	5.44867e+07	3.57169e+07	1.5181e+07	6.75375e+06	3.59492e+06	3.20308e+06	788376	256076	5755.27	478615	92313.2	371569	753248	1.30291e+06	935929	3.19239e+06	2.15621e+06	1.30372e+06	217751	0	0
EAVNKDKPLGAVALKSYEEE	303	322	3	0	730.714	6	17	8.18547	8.50523	731.672	1.58892	0.6	0					0.115556		2.22801e+07	1.3101e+08	2.01865e+08	1.84605e+08	1.17906e+08	5.92103e+07	1.71636e+07	3.71579e+06	1.15277e+06	155433	0	915176	1.03177e+06	301060	444637	1.02599e+06	428791	1.09002e+06	1.52991e+06	252128	882019	239305	0	698205
EAVNKDKPLGAVALKSYEEEL	303	323	3	0	768.409	6	18					-1
AVNKDKPLGA	304	313	1	0	1012.58	4	7	5.40212	5.44903	1013.01	-0.150149	1	0	-0.801114	-0.59016	1	-1	0.37855		1.63799e+06	1.25562e+06	0	0	0	0	0	0	0	0	0	0
AVNKDKPLGA	304	313	2	0	506.793	4	7	5.02698	5.73118	507.168	0.165188	1	0	-0.584839	1.98734	1	0	0.0603789		5.97462e+08	4.28961e+08	1.66739e+08	4.20875e+07	6.62434e+06	907923	551858	479054	407755	57467.1	0	67762.7
VNKDKPLGA	305	313	1	0	941.541	4	6	4.90082	5.37085	942.093	0.00576873	1	0	-0.693518	1.06907	1	0	0.288992		3.42174e+07	2.27359e+07	5.09433e+06	229128	0	0	0	0	79444.8	0	0
VNKDKPLGA	305	313	2	0	471.274	4	6	4.5696	5.46468	471.795	0.496243	0.6	0					0.370583		6.23182e+08	4.59526e+08	1.97942e+08	8.07377e+07	1.79037e+07	3.51733e+06	1.60361e+06	605790	172829	0	2.62358e+07
VNKDKPLGA	305	313	3	0	314.519	4	6	4.85355	5.26668	314.718	0.0539628	1	0	-0.654955	0.845938	1	0	0.0605408		7.3589e+07	4.86531e+07	1.28244e+07	1.97877e+06	0	343286	0	0	13468.8	0	0
VNKDKPLGAVAL	305	316	2	0	612.869	5	9					-1
VALKS	314	318	1	0	517.334	3	3	3.9826	4.69612	518.338	0.704322	0.4	0					0.0310441		3.01388e+08	8.02597e+08	2.19857e+08	3.70275e+07	2.44821e+06	149883	8442.36
VALKS	314	318	2	0	259.171	3	3	3.96688	4.69612	259.667	0.692657	0.4	0					0.027021		3.21923e+08	9.52717e+08	2.37538e+08	3.10216e+07	1.44735e+06	0	128101
VALKSYE	314	320	1	0	809.44	4	5	6.67245	6.82823	811.622	1.69823	0.4	0					0.444301		0	5.49055e+06	3.47137e+07	1.13497e+07	847373	171880	0	0	36891.6	124086
VALKSYE	314	320	2	0	405.224	4	5	6.51342	6.99972	406.01	1.08984	0.4	0					0.196851		7.11984e+07	4.91823e+08	3.58896e+08	1.16788e+08	2.32957e+07	2.25343e+06	379853	0	254797	65796
VALKSYEEE	314	322	1	0	1067.53	4	7	6.56012	7.12453	1069.37	1.22123	1	0	0.139449	1.43919	1	1	0.154766		2.44492e+08	8.32524e+08	7.79093e+08	4.04807e+08	1.47558e+08	4.00954e+07	9.76043e+06	6.51044e+06	2.71192e+06	565864	553236	355041
VALKSYEEE	314	322	2	0	534.266	4	7	6.56012	7.12453	535.196	1.23625	1	0	0.149753	1.43919	1	1	0.0959929		1.3642e+09	4.51729e+09	4.08575e+09	2.16888e+09	8.0072e+08	2.34551e+08	1.87563e+07	488225	3.41632e+06	2.79522e+07	2.53416e+07	3.46204e+07
VALKSYEEEL	314	323	1	0	1180.61	5	8	8.96728	9.39207	1182.52	1.2067	1	0	0.026032	0.891623	1	1	0.322052		2.7114e+07	1.30916e+08	1.35639e+08	7.97343e+07	2.34765e+07	2.84441e+06	293409	544814	449305	0	0	58202.8	302752	0
VALKSYEEEL	314	323	2	0	590.808	5	8	8.93618	9.51645	591.798	1.27877	1	0	0.0692861	1.50134	1	1	0.0787541		4.97791e+08	1.84151e+09	1.87005e+09	1.06219e+09	4.494e+08	1.36078e+08	3.91088e+07	140977	7.59902e+06	1.09853e+06	4.97425e+06	3.31943e+06	313922	2.05756e+06
VALKSYEEELAKDPRIAA	314	331	2	0	1002.04	6	15					-1
VALKSYEEELAKDPRIAATM	314	333	2	0	1118.09	7	17					-1
VALKSYEEELAKDPRIAATM	314	333	3	0	745.728	7	17					-1
VALKSYEEELAKDPRIAATME	314	334	2	0	1182.61	7	18	9.54755	9.7187	1184.67	2.65738	1	0	0.0106433	-0.102986	0	1	0.451178		0	0	7.69022e+06	1.45241e+07	2.10917e+07	1.46672e+07	5.56118e+06	0	0	0	0	0	0	0	0	0	0	0	0	0	669907	0	0	0	0	0
VALKSYEEELAKDPRIAATME	314	334	3	0	788.742	7	18	9.57863	9.73425	790.41	3.54348	1	0	0.246986	-0.163899	0	1	0.424938		633249	2.20739e+07	7.63581e+07	1.31456e+08	1.45002e+08	1.20264e+08	7.35749e+07	4.07825e+07	1.54031e+07	1.85645e+06	208933	0	0	0	0	0	0	1.58578e+06	0	0	1.22754e+06	0	0	8.05866e+06	5.04189e+06	1.14846e+07
VALKSYEEELAKDPRIAATMENAQKGEIMPNIPQMSA	314	350	5	0	815.613	9	32	10.5609	10.872	817.487	6.77537	1	0	0.318378	0.445755		0	0.125058		231331	0	195707	1.2465e+06	9.06401e+06	2.78489e+07	5.79339e+07	8.82403e+07	1.24037e+08	1.27244e+08	1.18368e+08	9.43235e+07	6.15026e+07	3.73117e+07	1.19973e+07	5.06546e+06	1.09623e+06	1.08103e+06	0	1.58027e+06	0	836538	147472	0	907766	0	318688	0	0	338402
VALKSYEEELAKDPRIAATMENAQKGEIMPNIPQMSAF	314	351	3	0	1407.71	9	33	11.3897	11.5145	1410.92	6.93131	0.6	0					0.150022		0	281314	0	0	257367	620947	6.84976e+06	1.49045e+07	2.05223e+07	2.58318e+07	2.31972e+07	1.97999e+07	1.35115e+07	5.69134e+06	3.3338e+06	868005	0	0	544172	0	0	0	0	0	0	309370	0	0	0	0
VALKSYEEELAKDPRIAATMENAQKGEIMPNIPQMSAF	314	351	4	0	1056.03	9	33	11.3897	11.5457	1058.64	7.74027	0.6	1					0.129511		0	0	0	236717	6.24615e+06	2.30717e+07	5.40682e+07	8.8577e+07	1.27373e+08	1.48219e+08	1.38036e+08	1.10169e+08	8.56294e+07	5.60601e+07	4.8673e+07	1.39043e+07	5.60593e+06	890928	4.75879e+07	0	0	10717.9	2.02889e+07	0	0	0	1.47926e+06	0	259860	0
KSYEEE	317	322	2	0	392.672	4	4	3.93545	4.7119	393.117	0.443948	1	0	-0.165288	2.27066		1	0.0560722		1.97446e+08	1.87642e+08	7.86704e+07	2.40636e+07	3.55611e+06	498428	202963	330692	0
KSYEEEL	317	323	1	0	897.42	4	5	7.62193	8.01098	898.361	0.419959	0.6	0					0.647423		4.5433e+07	4.96362e+07	2.23484e+07	2.97779e+06	2.20219e+06	418247	0	0	163846	0
KSYEEELAKDPRIAATMENAQKGEIMPNIPQMSA	317	350	4	0	948.467	9	29					-1
YEEELAKDPRIAATME	319	334	2	0	933.451	6	13	7.03095	7.20248	934.801	1.54189	0.6	0					0.187431		3.21289e+06	1.45689e+07	2.1647e+07	2.00276e+07	1.36602e+07	4.99781e+06	594413	0	0	0	260080	0	0	128998	0	0	0	0	346753	123395
YEEELAKDPRIAATME	319	334	3	0	622.636	6	13	6.9841	7.21805	623.539	1.55119	0.6	0					0.21366		7.94379e+06	2.92194e+07	4.33058e+07	4.19854e+07	2.55591e+07	1.12192e+07	2.58055e+06	0	0	77132	94793.2	221697	0	0	560398	142201	0	567373	108731	13987
EELAKDPRIAATM	321	333	2	0	722.877	5	10	5.9831	6.54455	725.852	5.04875	0.6	0					0.0655117		6.38556e+06	4.23217e+07	2.39534e+08	8.86939e+08	2.068e+09	3.31297e+09	3.654e+09	2.88282e+09	1.64024e+09	7.47991e+08	2.73329e+08	8.64385e+07	2.21224e+07	4.31984e+06	1.24026e+06	610443
LAKDPRIA	323	330	2	0	442.272	4	5					-1
LAKDPRIAA	323	331	2	0	477.79	4	6	5.69975	6.12395	478.723	1.30983	1	0	0.349941	0.889335	1	0	0.0345801		9.96534e+07	3.39741e+08	3.60675e+08	1.92592e+08	6.63092e+07	1.58149e+07	2.88346e+06	412707	107261	16141.7	0
LAKDPRIAA	323	331	3	0	318.863	4	6	5.69975	6.13435	319.479	1.29389	1	0	0.337185	0.930118	1	0	0.124443		2.54841e+07	8.66837e+07	9.71551e+07	4.84066e+07	6.16749e+06	2.72613e+06	111985	252416	0	0	3.07845e+06
LAKDPRIAAT	323	332	2	0	528.314	4	7	5.29272	5.82563	529.313	1.38695	1	0	0.253107	1.31566		0	0.117678		2.23045e+07	9.53404e+07	1.05667e+08	6.18205e+07	2.05956e+07	5.91257e+06	1.83948e+06	702700	172497	57369.3	287272	175964
LAKDPRIAATM	323	333	2	0	593.834	5	8	6.9841	7.23362	595.063	1.69709	1	1	0.320325	0.204324	-1	0	0.230284		6.04918e+07	2.02863e+08	2.2956e+08	1.34109e+08	5.55344e+07	6.53427e+07	3.18327e+06	3.67693e+07	95817.9	1.94949e+06	364728	1.50259e+06	764569	360491
LAKDPRIAATM	323	333	3	0	396.225	5	8	5.71023	5.99883	400.155	11.0276	0.4	1					0.116307		147716	0	0	92000	39218.1	0	1.14252e+06	0	0	73668.9	46025.8	0	3.53775e+07	0
LAKDPRIAATME	323	334	2	0	658.356	5	9	6.8594	7.38895	659.394	1.24579	0.6	0					0.0542592		3.59199e+08	1.31691e+09	1.44728e+09	9.02573e+08	3.65573e+08	1.2861e+08	2.35486e+07	1.04893e+07	1.34076e+07	9.27622e+06	2.83899e+06	804016	1.1824e+06	114490	92200.8
LAKDPRIAATME	323	334	3	0	439.239	5	9	6.89055	7.3579	439.917	1.20087	0.6	0					0.350776		1.33339e+08	4.71183e+08	5.18816e+08	3.23073e+08	1.29537e+08	3.87697e+07	1.27332e+07	2.69217e+06	1.09242e+06	899564	0	0	259691	43030.1	22705.4
LAKDPRIAATMENAQKGEIM	323	342	2	0	1094.07	7	17	8.78048	9.29875	1097.9	6.26221	0.6	0					0.459643		0	3.40882e+06	1.58413e+07	3.17989e+07	3.22089e+07	7.82613e+07	1.7783e+08	3.00647e+08	3.12916e+08	2.45245e+08	1.31179e+08	5.32776e+07	1.74845e+07	1.73762e+06	259759	1.54833e+06	608.422	547955	462504	200887	299174	562790	53450.8	295830	42327.4
LAKDPRIAATMENAQKGEIM	323	342	3	0	729.714	7	17	8.79607	9.36097	732.345	6.48848	0.6	0					0.208071		4.26407e+06	5.47838e+07	1.68033e+08	2.12386e+08	2.72645e+08	6.68382e+08	1.71122e+09	2.90793e+09	3.28289e+09	2.49498e+09	1.43779e+09	7.12702e+08	2.79022e+08	1.07175e+08	5.09011e+07	2.41234e+07	1.41325e+07	1.00117e+07	2.67603e+06	357401	404834	408371	228310	1.73712e+06	667998
LAKDPRIAATMENAQKGEIMPNIPQM	323	348	3	0	956.491	8	21	9.81205	10.2187	958.225	3.31691	1	0	0.0601702	0.820579		-2	0.337526		2.98658e+07	0	1.56276e+07	9.74248e+07	1.01708e+08	1.21489e+08	1.23351e+08	8.00158e+07	4.34386e+07	1.82212e+07	3.16274e+06	587874	693313	0	0	1.87985e+06	0	0	1.42851e+06	0	0	1.50461e+06	187859	259870	809989	0	0	688105	0	0
LAKDPRIAATMENAQKGEIMPNIPQMSA	323	350	2	0	1513.27	8	23	9.59418	9.79648	1516.66	4.8192	1	0	0.307816	0.019167	1	-3	0.425574		350121	757640	426960	2.4768e+06	1.53071e+07	2.98513e+07	4.09521e+07	4.41473e+07	3.19752e+07	1.99573e+07	7.1005e+06	3.14915e+06	0	0	0	0	0	0	0	362736	0	0	0	0	0	0	0	440823	0	0
LAKDPRIAATMENAQKGEIMPNIPQMSA	323	350	3	0	1009.18	8	23	9.51645	9.70312	1011.57	5.20704	0.6	0					0.0632099		5.34408e+06	1.55623e+07	5.10315e+07	1.42039e+08	3.21048e+08	5.58256e+08	7.3469e+08	7.55849e+08	6.6118e+08	4.81392e+08	3.05346e+08	1.51821e+08	7.3791e+07	3.50542e+07	1.45657e+07	8.73336e+06	8.22586e+06	1.02445e+07	8.72608e+06	6.89304e+06	5.3253e+06	2.88641e+06	836441	0	0	521035	382382	508075	313283	48208.1
LAKDPRIAATMENAQKGEIMPNIPQMSA	323	350	4	0	757.137	8	23	9.54755	9.68755	758.913	5.13031	0.6	0					0.113975		0	4.38108e+06	2.07576e+07	5.64098e+07	1.47846e+08	2.10791e+08	2.81042e+08	2.94219e+08	2.47456e+08	1.72753e+08	9.15009e+07	3.7336e+07	9.2097e+06	1.05238e+06	1.53964e+06	2.31189e+06	1.62489e+06	0	3.92813e+06	6.24118e+06	3.55957e+06	3.70799e+06	2.84444e+06	3.30347e+06	1.18641e+06	3.0011e+06	875115	3.33827e+06	1.48415e+06	241231
LAKDPRIAATMENAQKGEIMPNIPQMSAF	323	351	3	0	1058.2	8	24	10.7009	11.3117	1060.7	5.40801	0.6	0					0.0560368		1.54517e+06	2.86134e+07	7.55335e+07	2.76151e+08	7.09325e+08	1.32066e+09	1.92526e+09	2.13781e+09	1.92249e+09	1.48218e+09	9.9433e+08	5.60974e+08	2.70545e+08	1.21484e+08	4.42614e+07	1.62194e+07	9.93094e+06	9.06523e+06	1.07411e+07	1.3102e+07	6.25314e+06	3.98044e+06	1.44521e+06	1.05921e+06	3676.7	2.7167e+06	1.77209e+06	3.28343e+06	7.28658e+06	4.60789e+06
LAKDPRIAATMENAQKGEIMPNIPQMSAF	323	351	4	0	793.904	8	24	10.9031	11.2648	795.967	6.1745	0.6	0					0.423717		673029	4.43884e+06	2.7239e+07	1.10991e+08	2.44208e+08	4.50681e+08	5.98208e+08	7.22375e+08	6.49415e+08	4.89439e+08	3.10297e+08	1.70523e+08	8.68097e+07	2.97848e+07	1.01951e+07	853967	1.39392e+06	729089	16838.7	1.93306e+06	910719	1.71719e+06	52463.3	251696	688222	1.38222e+06	535216	1.15509e+07	1.08155e+07	6.68623e+06
AKDPRIAA	324	331	2	0	421.248	4	5	4.88505	5.4334	421.855	0.731615	0.6	0					0.0839384		1.40382e+08	2.03086e+08	1.20094e+08	4.22355e+07	1.03581e+07	2.15802e+06	483293	237098	17226.4	148056
AKDPRIAAT	324	332	2	0	471.772	4	6	4.55377	5.1626	472.137	0.191574	0.6	0					0.219095		3.01651e+08	1.74976e+08	7.46713e+07	1.96494e+07	5.92351e+06	2.02173e+06	414812	199367	0	41417.5	0
AKDPRIAATM	324	333	2	0	537.292	5	7	6.59125	6.79707	538.272	1.27107	0.6	0					0.113769		1.00994e+08	1.68023e+08	1.08212e+08	4.35095e+07	2.68097e+07	2.62064e+07	2.29644e+07	1.24153e+07	2.31607e+06	103481	0	1868.69	90111.2
AKDPRIAATME	324	334	2	0	601.814	5	8	6.2953	6.75033	602.625	0.86401	1	0	-0.179623	1.01025	1	1	0.133196		6.26458e+08	9.24043e+08	6.0567e+08	2.60883e+08	8.47148e+07	2.03579e+07	1.04593e+07	2.29971e+07	3.08113e+07	2.53576e+07	8.48047e+06	4.99946e+06	2.25239e+06	1.98988e+06
AKDPRIAATME	324	334	3	0	401.545	5	8					-1
AKDPRIAATMENAQKGEIM	324	342	2	0	1037.52	7	16	8.51558	8.70252	1039.85	3.31122	0.6	1					0.75772		544966	1.51686e+07	3.08411e+07	3.02595e+07	1.93735e+07	6.72602e+06	1.36791e+06	180664	571268	387923	3.66348e+06	749707	1.12061e+07	0	5.66496e+06	0	2.03511e+06	0	0	0	513139	0	0	2042.23
AKDPRIAATMENAQKGEIM	324	342	3	0	692.019	7	16	8.50005	8.82723	692.985	1.56493	0.6	0					0.145055		1.52439e+07	9.15724e+07	1.47295e+08	1.35198e+08	8.89536e+07	4.4217e+07	1.81503e+07	2.44354e+06	296902	0	908984	1.91749e+06	1.61875e+06	1.01181e+06	199857	0	274680	136875	0	0	17348.5	213076	323541	358309
AKDPRIAATMENAQKGEIMPNIPQMSA	324	350	2	0	1456.72	8	22	9.40762	9.57863	1459.93	4.52127	1	0	0.288525	-0.103509	1	0	0.390087		0	0	0	1.16291e+06	1.3879e+07	2.15173e+07	2.54962e+07	2.15447e+07	1.20851e+07	3.78099e+06	1.15066e+06	298412	1.10323e+06	0	2.06481e+06	0	357418	0	0	0	0	0	259288	0	0	0	0	0	0	0
AKDPRIAATMENAQKGEIMPNIPQMSA	324	350	4	0	728.866	8	22					0
AKDPRIAATMENAQKGEIMPNIPQMSAF	324	351	3	0	1020.51	8	23	10.592	11.1558	1022.72	4.62805	0.6	0					0.105047		5.5054e+06	1.06236e+07	9.69072e+07	4.19076e+08	6.77562e+08	1.06872e+09	1.46987e+09	1.25413e+09	9.84974e+08	6.62423e+08	3.7201e+08	1.76956e+08	7.41908e+07	1.84957e+07	5.33042e+06	4.61269e+06	1.47429e+06	2.01601e+06	1.00616e+07	2.07995e+06	1.4561e+06	3.61081e+06	0	0	1.7382e+06	0	0	1.00211e+06	35188	0
AKDPRIAATMENAQKGEIMPNIPQMSAF	324	351	4	0	765.633	8	23	10.7009	11.0742	767.447	5.25009	1	1	0.397758	0.689734	1	0	0.0907477		3.45075e+06	2.9241e+06	3.25918e+07	1.15768e+08	2.28709e+08	3.39972e+08	4.15871e+08	4.00884e+08	2.93008e+08	1.8697e+08	1.01637e+08	5.47383e+07	1.71795e+07	3.07775e+06	677466	1.42264e+08	1.88459e+06	1.2046e+06	1.13584e+06	3.53783e+07	502356	901415	201658	1.04346e+06	380765	299490	162391	8899.31	0	470991
PRIAATME	327	334	2	0	444.734	5	6	6.43555	6.49785	445.479	0.9089	0.4	0					1.5534		715331	818817	0	9233.21	0	0	168875	0	90067.2	12418.1	0	0
TMENAQKGEIMPNIPQMSA	332	350	2	0	1045.49	7	15	9.39207	9.6253	1053.94	15.4955	1	0	4.26145	0.14047		-9	0.519187		6.42757e+06	266744	8.04495e+06	1.76812e+06	1.31502e+07	2.93489e+06	1.11534e+06	361297	0	0	0	0	0	518817	1.63304e+07	1.12012e+08	2.37755e+08	3.36436e+08	2.62172e+08	1.46368e+08	5.60496e+07	1.22494e+07	713555
TMENAQKGEIMPNIPQMSAF	332	351	2	0	1119.02	7	16	10.9497	11.218	1121.7	3.83728	1	0	0.453285	0.277982	1	-2	0.0982662		270547	0	7.75794e+06	4.27529e+07	8.79115e+07	1.08389e+08	9.40385e+07	5.6125e+07	3.16362e+07	6.25141e+06	979530	346300	579.469	162217	0	0	0	0	0	327696	0	0	0	371678
TMENAQKGEIMPNIPQMSAF	332	351	3	0	746.351	7	16					-1
MENAQKGEIMPNIPQMSA	333	350	2	0	994.966	7	14	9.20407	9.23518	997.599	3.90735	1	0	0.6418	-0.652119		0	0.531973		0	0	0	831256	2.44904e+06	2.34741e+06	1.54702e+06	244716	0	0	0	214216	0	0	0	0	0	227064	0	0	0	0
ENAQKGEIMPNIPQMSAF	334	351	2	0	1002.98	7	14	10.7009	11.2492	1005.84	4.41046	1	0	0.814332	1.37605	1	-1	0.749239		116970	2.18592e+06	4.06296e+07	1.33501e+08	2.31487e+08	2.85269e+08	2.21846e+08	1.77628e+08	7.25924e+07	6.6873e+07	2.33758e+06	1.31398e+07	844889	2.322e+06	1.16893e+06	7.28052e+06	0	1.3866e+07	996981	3.78599e+06	202883	2.38804e+06
ENAQKGEIMPNIPQMSAF	334	351	3	0	668.989	7	14					-1
NAQKGEIM	335	342	2	0	445.724	5	6	5.93588	6.73475	447.998	3.97408	1	1	2.48177	2.35857		-1	0.407965		9.45935e+07	3.79045e+08	3.69478e+08	2.06224e+08	1.60441e+08	3.86384e+08	6.93857e+08	4.06588e+08	1.58549e+08	4.63471e+07	7.57329e+06	1.43674e+07
NAQKGEIMPNIPQM	335	348	2	0	785.889	6	10					-1
NAQKGEIMPNIPQMSA	335	350	2	0	864.924	6	12	8.76488	9.02948	867.514	4.04328	0.6	0					0.629007		4.43383e+06	1.70691e+07	5.21224e+07	1.76962e+08	2.57504e+08	2.49559e+08	1.80628e+08	1.02662e+08	4.97932e+07	1.57802e+07	1.45353e+06	916098	224468	418178	0	1.18565e+06	5.79417e+06	1.55054e+07	1.24962e+07
NAQKGEIMPNIPQMSAFWYAVRTAVINAASGRQTVDE	335	371	3	0	1355.34	9	33					-1
PNIPQMSA	343	350	1	0	857.419	4	5	7.28025	7.49762	860.444	2.46385	0.4	0					0.530371		201674	4.46427e+06	2.20488e+07	3.16427e+07	1.92136e+07	2.32742e+06	680585	629554	195793	552872
PNIPQMSA	343	350	2	0	429.213	4	5	7.2647	7.65303	430.535	2.08257	0.4	0					0.176687		2.59549e+06	2.19176e+07	7.81533e+07	7.99781e+07	3.5792e+07	2.99081e+06	0	602047	500854	275417
PNIPQMSAF	343	351	1	0	1004.49	5	6	9.6253	9.74982	1011.43	6.27372	0.4	0					0.184545		0	0	0	3.25079e+06	1.99386e+07	4.36993e+07	3.83634e+08	8.21605e+08	2.94545e+08	2.37476e+07	1.11973e+07	7.83258e+06
PNIPQMSAF	343	351	2	0	502.747	5	6	9.99852	10.5557	504.291	2.41414	1	0	1.23357	1.41082	-1	1	0.161692		7.60774e+06	4.89887e+07	1.49647e+08	1.99388e+08	1.43283e+08	5.65269e+07	1.19496e+07	518349	130176	1.98965e+06	85785.8	1.27569e+06
FWYA	351	354	1	0	586.266	3	2	10.5764	11.3273	586.606	-0.0493468	1	0	-0.816591	2.17027		1	0.166574		3.14689e+08	1.16633e+08	1.5358e+07	365862	206803	532098
FWYAVRT	351	357	1	0	942.483	4	5	9.60975	10.4521	943.54	0.460802	0.4	0					0.376479		6.23051e+08	7.32348e+08	4.15927e+08	1.12434e+08	9.09579e+06	4.63158e+06	237060	1.37454e+06	1.08983e+06	2.47626e+06
FWYAVRT	351	357	2	0	471.745	4	5	9.65643	10.3432	472.211	0.335153	1	0	-0.376322	1.91911	1	1	0.0306309		1.89215e+09	1.84307e+09	8.31967e+08	2.46716e+08	4.17148e+07	7.84593e+06	2.86828e+06	2.86144e+06	1.28749e+06	2.10278e+06
FWYAVRTAV	351	359	2	0	556.798	5	7					-1
FWYAVRTAVINA	351	362	2	0	705.88	5	10	10.8098	11.4677	706.71	0.784448	0.6	0					0.346671		2.49449e+08	3.11291e+08	1.97806e+08	8.15755e+07	4.50198e+07	5.64866e+07	1.98895e+07	5.77933e+06	909673	981921	194833	809795	195169	0	3433.91	112572
FWYAVRTAVINAASGRQTVDE	351	371	2	0	1177.6	6	19	11.0431	11.3273	1181.3	6.01022	0.6	0					0.421965		11499.3	0	1.2461e+06	1.93291e+07	4.88183e+07	7.46593e+07	8.04756e+07	7.01968e+07	5.48646e+07	3.35429e+07	2.02797e+07	8.23694e+06	4.76073e+06	609666	330985	239139	0	299292	418228	0	931238	720512	498119	5.84002e+06	9.12432e+06	5.01248e+06
FWYAVRTAVINAASGRQTVDE	351	371	3	0	785.401	6	19					0
FWYAVRTAVINAASGRQTVDEALKDAQTGTD	351	381	3	0	1118.9	8	29	11.811	12.6286	1122.58	9.09654	1	0	0.807806	2.43203	1	1	0.145293		0	0	3.53261e+06	4.18926e+06	1.46447e+07	5.28018e+07	1.15452e+08	2.38865e+08	4.05499e+08	5.70642e+08	6.57723e+08	7.13177e+08	6.05531e+08	5.03041e+08	3.73123e+08	2.09606e+08	1.15356e+08	6.65004e+07	2.26451e+07	7.84561e+06	6.31184e+06	2.23796e+06	1.81973e+06	716453	437268	208056	310161	0	13343.9	508028
FWYAVRTAVINAASGRQTVDEALKDAQTGTD	351	381	4	0	839.423	8	29					0
WYAVRT	352	357	1	0	795.415	4	4	7.9954	8.62458	796.27	0.366072	1	0	-0.258759	1.69317	1	1	0.194056		4.80018e+08	4.33945e+08	1.87593e+08	4.69577e+07	4.10228e+06	943549	1.12778e+06	49363.8	890551
WYAVRT	352	357	2	0	398.211	4	4	7.9954	8.57785	398.653	0.393471	1	0	-0.225873	1.5099	1	1	0.0669737		1.25708e+09	1.2321e+09	4.82401e+08	1.23887e+08	2.90164e+07	1.03137e+07	2.45019e+06	1.07005e+06	447944
WYAVRTAVINA	352	362	2	0	632.346	5	9	9.21962	9.57863	633.69	1.91866	0.6	1					0.385626		3.86366e+08	4.39016e+08	2.50253e+08	1.00833e+08	2.93433e+07	2.50068e+06	2.78182e+06	1.55997e+06	2.51649e+06	961866	1.34225e+07	9.46954e+07	7.20261e+07	2.3906e+07	1.77885e+06
WYAVRTAVINAASGRQ	352	367	2	0	881.971	6	14					-1
WYAVRTAVINAASGRQTVD	352	370	2	0	1039.54	6	17					-1
WYAVRTAVINAASGRQTVD	352	370	3	0	693.364	6	17	9.2832	9.4387	695.474	5.10923	0.6	0					0.301207		406481	0	913350	6.82634e+06	1.42703e+07	2.02819e+07	2.18531e+07	1.52263e+07	9.25965e+06	3.56015e+06	1.20494e+06	322881	265877	554905	0	3.48106e+06	0	0	999735	0	200663	197611	0	0
WYAVRTAVINAASGRQTVDE	352	371	2	0	1104.06	6	18	9.21962	9.672	1107.07	4.72315	0.6	0					0.193171		460029	3.28901e+06	1.48057e+07	7.04566e+07	1.46405e+08	2.31191e+08	2.33277e+08	1.89145e+08	1.18781e+08	6.73964e+07	2.16861e+07	6.48241e+06	2.60865e+06	730848	384233	310059	0	197085	214858	0	0	585794	0	600917	59082
WYAVRTAVINAASGRQTVDE	352	371	3	0	736.378	6	18	9.20407	9.57863	738.413	4.8152	0.6	0					0.121735		2.31514e+06	7.37365e+06	6.41411e+07	2.04947e+08	4.21283e+08	6.19024e+08	6.3695e+08	5.23438e+08	3.6337e+08	1.81819e+08	8.96317e+07	3.80051e+07	1.815e+07	7.60929e+06	5.14914e+06	4.35187e+06	1.54056e+06	403718	804630	15445.8	0	632624	190598	323442	0
WYAVRTAVINAASGRQTVDEAL	352	373	2	0	1196.12	6	20					-1
WYAVRTAVINAASGRQTVDEAL	352	373	3	0	797.752	6	20					-1
WYAVRTAVINAASGRQTVDEALKDAQTGTD	352	381	2	0	1604.31	7	28					-1
WYAVRTAVINAASGRQTVDEALKDAQTGTD	352	381	3	0	1069.87	7	28	10.5453	11.5301	1073.64	9.44165	0.6	0					0.201381		35058.9	1.5084e+06	6.77628e+06	1.10128e+07	2.37212e+07	8.00434e+07	2.35439e+08	4.90134e+08	8.38517e+08	1.21121e+09	1.5029e+09	1.661e+09	1.5109e+09	1.19436e+09	8.79076e+08	5.41172e+08	3.15852e+08	1.76662e+08	7.57471e+07	3.69257e+07	2.8578e+07	1.56115e+07	1.25324e+07	9.60695e+06	4.27299e+06	2.00252e+06	1.4248e+06	1.00703e+06	0	433457
WYAVRTAVINAASGRQTVDEALKDAQTGTD	352	381	4	0	802.656	7	28	10.5453	10.9342	805.414	9.17767	1	0	0.875501	0.750712	0	1	0.131985		353228	1.58859e+06	2.66191e+06	6.74942e+06	1.53561e+07	4.20371e+07	1.09977e+08	2.40112e+08	3.70982e+08	5.20546e+08	6.24943e+08	6.72557e+08	5.42468e+08	4.07649e+08	2.73755e+08	2.06016e+08	9.8375e+07	5.41611e+07	2.48775e+07	1.79423e+07	1.16791e+07	8.15518e+06	6.44847e+06	7.59547e+06	1.90818e+06	1.81845e+06	1.27471e+06	2.09401e+06	0	0
WYAVRTAVINAASGRQTVDEALKDAQTGTDYDIPTTENL	352	390	3	0	1418.7	9	36	11.2336	11.4989	1424.79	15.7743	0.6	0					0.331518		0	0	0	0	0	0	0	0	0	0	701582	3.04243e+06	1.1602e+07	2.51172e+07	4.33257e+07	5.92838e+07	6.73572e+07	7.16847e+07	6.93395e+07	5.4963e+07	4.39191e+07	3.14785e+07	1.35063e+07	4.55834e+06	4.53647e+06	220253	269188	0	179329	0
WYAVRTAVINAASGRQTVDEALKDAQTGTDYDIPTTENL	352	390	4	0	1064.28	9	36	11.2336	11.3741	1068.62	14.8821	0.6	0					0.121158		198785	780642	0	1.89829e+06	0	1.30185e+06	0	0	0	924716	3.27874e+06	9.70901e+06	2.14733e+07	3.56405e+07	5.77633e+07	8.13498e+07	9.18097e+07	9.59192e+07	9.51451e+07	7.30705e+07	5.87259e+07	4.43163e+07	2.64645e+07	1.45789e+07	9.56449e+06	4.86876e+06	2.34892e+06	956591	240782	993269
YAVRT	353	357	1	0	609.335	3	3	5.04267	5.63697	609.977	0.287826	1	0	-0.237519	1.55637	1	1	0.0960425		2.63013e+08	2.12556e+08	5.19991e+07	6.33316e+06	1.40662e+06	70942.9	145219
YAVRT	353	357	2	0	305.171	3	3	5.02698	5.63697	305.521	0.345575	1	0	-0.145102	1.61787	1	1	0.0438985		6.07825e+08	5.07755e+08	1.51665e+08	2.78521e+07	1.59951e+06	125828	401716
YAVRTAVINA	353	362	1	0	1077.61	4	8	7.18692	7.48208	1078.42	0.186034	1	0	-0.586491	0.383338	1	0	0.251444		3.00497e+07	3.50116e+07	1.18526e+07	0	667071	456444	0	0	0	0	0	0	0
YAVRTAVINA	353	362	2	0	539.306	4	8	7.15573	7.83977	539.813	0.380846	1	0	-0.46958	1.90826	1	0	0.121397		2.77105e+08	2.8483e+08	1.53054e+08	4.67832e+07	5.02474e+06	162407	334486	0	434947	0	166003	0	1.46971e+06
YAVRTAVINAASGRQ	353	367	3	0	526.29	5	13	6.24855	6.52898	526.553	-0.11502	0.4	0					0.491671		2.61675e+07	0	0	339364	0	0	254362	0	0	0	0	74258.6	0	0	93432.1	92636.7	104225	60540.3	733198
YAVRTAVINAASGRQTVD	353	370	2	0	946.503	6	16					-1
YAVRTAVINAASGRQTVD	353	370	3	0	631.338	6	16	7.83977	7.94872	633.202	4.50544	1	0	0.653771	-0.3469	1	0	0.0849767		0	0	1.3672e+06	7.56796e+06	1.37612e+07	1.92031e+07	2.07827e+07	1.30276e+07	7.27424e+06	1.86382e+06	502524	119141	35673.1	0	0	0	0	111924	23143.7	0	0	34705.3	0
YAVRTAVINAASGRQTVDE	353	371	2	0	1011.02	6	17	7.76193	8.4793	1014.07	4.9269	0.6	0					0.106154		1.13575e+06	4.34195e+06	5.16604e+07	1.83004e+08	3.84494e+08	5.46296e+08	6.00549e+08	5.05774e+08	3.3424e+08	1.84534e+08	6.33682e+07	2.31172e+07	4.06139e+06	3.0216e+06	659626	917739	0	242160	0	3.74156e+06	3098.37	1.86401e+06	300803	1.74224e+06
YAVRTAVINAASGRQTVDE	353	371	3	0	674.352	6	17	7.80863	8.05768	676.328	4.77022	0.6	0					0.0549323		1.02346e+06	9.62323e+06	5.79803e+07	1.70629e+08	3.50463e+08	4.73376e+08	4.73549e+08	3.75291e+08	2.38994e+08	1.19948e+08	5.65771e+07	2.45503e+07	8.05899e+06	6.53131e+06	3.68579e+06	1.21326e+06	167158	0	183550	0	0	0	251778	2.18402e+06
YAVRTAVINAASGRQTVDEA	353	372	3	0	698.031	6	18	8.28922	8.56227	700.116	5.05795	0.6	0					0.0796305		202845	1.97375e+06	1.5876e+07	6.73638e+07	1.30648e+08	2.29456e+08	2.76729e+08	2.19677e+08	1.65945e+08	7.8492e+07	4.54276e+07	1.1455e+07	1.17125e+06	798886	0	131824	197170	226576	0	8550.24	0	0	555887	0	0
YAVRTAVINAASGRQTVDEAL	353	373	3	0	735.726	6	19	9.0796	9.20407	737.724	4.72401	0.6	0					0.177576		194919	391399	265395	5.7074e+06	1.97099e+07	3.07765e+07	3.13317e+07	2.65012e+07	1.50269e+07	5.67134e+06	1.75249e+06	0	0	0	205470	304685	0	178732	0	0	0	0	0	27714.1	0	0
YAVRTAVINAASGRQTVDEALKDAQTGTD	353	381	3	0	1007.85	7	27	9.51645	9.81205	1011.4	8.94984	0.6	0					0.259009		2.32286e+07	4.06145e+07	5.71037e+07	6.60835e+07	6.71221e+07	8.51896e+07	1.51864e+08	3.22986e+08	6.37303e+08	1.02651e+09	1.30668e+09	1.32065e+09	1.12926e+09	7.73397e+08	4.84355e+08	2.22826e+08	1.12098e+08	3.90352e+07	2.19962e+07	1.66089e+07	2.25763e+07	1.6276e+07	1.50944e+07	1.19461e+07	7.75073e+06	3.2104e+06	663145	0	45354.7	674401
VRTAVINA	355	362	2	0	422.256	4	6					-1
VRTAVINAASGRQTVDE	355	371	2	0	893.974	6	15	6.37318	6.49785	896.975	4.99668	0.4	0					0.316951		0	583184	253289	6.9345e+06	6.74426e+06	1.79943e+07	7.91021e+06	1.04775e+07	3.38329e+06	1.35586e+06	0	264643	0	118326	143141	822435	941280	474120	173099	173663	278758	0
VRTAVINAASGRQTVDE	355	371	3	0	596.318	6	15					-1
AVINA	358	362	1	0	487.287	3	3	5.32397	5.99883	487.643	0.0780708	1	0	-0.573196	1.87231		1	0.0616817		9.45652e+08	3.32313e+08	6.31543e+07	5.85629e+06	284721	0	48990.2
AVINAASGRQ	358	367	2	0	493.773	4	8	4.7434	5.07402	495.391	2.68869	1	0	0.91541	0.522354		-1	0.167278		97749.7	5.21624e+06	1.54795e+07	2.11475e+07	1.63457e+07	7.9022e+06	1.53117e+06	438883	0	39810.1	37808.4	325899	0
AVINAASGRQTVD	358	370	2	0	651.344	5	11	5.73118	6.18108	653.953	4.48749	0.6	0					0.0866117		139607	2.76531e+06	1.93455e+07	7.16833e+07	1.62222e+08	1.91188e+08	1.56293e+08	8.28079e+07	3.73591e+07	1.22046e+07	3.59157e+06	2.20677e+06	460813	344924	0	80398.2	0
AVINAASGRQTVDE	358	371	1	0	1430.72	5	12	5.93588	6.13953	1436.03	4.50209	1	0	1.10307	0.0244609	1	0	0.35857		0	171741	294184	5.11319e+06	1.43563e+07	1.87161e+07	1.54476e+07	8.85242e+06	2.75963e+06	411331	149556	0	0	0	105578	0	0	0
AVINAASGRQTVDE	358	371	2	0	715.865	5	12	5.8571	6.38877	718.737	4.94369	1	0	1.27974	1.31076	1	0	0.307243		8.78054e+06	3.95339e+07	1.65196e+08	4.89592e+08	8.94176e+08	1.11207e+09	9.68402e+08	6.36594e+08	3.45968e+08	1.59992e+08	6.69699e+07	4.68816e+07	6.46899e+07	7.7614e+07	4.87433e+07	1.94501e+07	1.105e+06	1.51123e+06
AVINAASGRQTVDEA	358	372	2	0	751.384	5	13	6.35762	6.9373	751.949	0.288606	0.4	0					0.155889		1.132e+09	1.89093e+06	5.30784e+08	829645	1.58056e+08	6.21036e+06	3.8216e+07	3.62333e+06	4.20008e+06	1.10453e+06	806539	352045	882432	134642	124425	716936	1.17309e+06	976556	1.09412e+06
AVINAASGRQTVDEAL	358	373	2	0	807.926	5	14	8.20102	8.51558	810.704	4.6414	1	0	0.893527	0.459414		0	0.266006		0	1.34918e+06	5.82025e+06	2.22421e+07	5.18884e+07	7.4115e+07	6.8571e+07	4.54083e+07	2.44973e+07	6.57945e+06	2.05718e+06	197740	0	629383	134012	0	39366.2	0	0	244815
AVINAASGRQTVDEALKDAQTGTD	358	381	3	0	811.073	6	22	9.15737	9.79648	814.521	8.97856	0.6	0					0.205433		1.21198e+06	8.99984e+06	1.07198e+07	2.07848e+07	5.09762e+07	1.47267e+08	3.446e+08	6.45348e+08	9.85068e+08	1.26551e+09	1.38996e+09	1.23559e+09	9.38675e+08	6.77826e+08	4.09998e+08	2.18706e+08	1.32194e+08	6.76513e+07	3.95548e+07	5.17265e+07	1.02091e+07	3.88115e+06	2.67806e+07	2.29718e+06	1.60004e+06	216815	0	0	0
AVINAASGRQTVDEALKDAQTGTDYDIPTTENL	358	390	3	0	1159.9	8	30	10.3277	10.9653	1165.12	13.6472	0.6	0					0.350487		325449	0	433865	0	0	0	0	311262	1.95803e+06	1.68165e+07	8.00201e+07	2.11481e+08	3.42934e+08	4.65778e+08	5.76312e+08	6.14644e+08	5.86981e+08	5.15573e+08	3.95107e+08	2.89425e+08	1.86841e+08	1.11513e+08	5.55896e+07	3.46507e+07	6.12621e+06	1.52707e+06	7.33865e+06	275415	0	287692
AVINAASGRQTVDEALKDAQTGTDYDIPTTENL	358	390	4	0	870.18	8	30	10.3899	10.9083	873.706	12.1082	0.6	0					0.2696		0	572978	0	515720	515817	452300	250210	662548	3.25337e+07	1.41704e+08	3.6454e+08	6.46053e+08	9.41772e+08	1.17897e+09	1.29191e+09	1.18584e+09	9.39176e+08	5.98196e+08	3.28289e+08	1.04115e+08	5.91151e+07	4.44764e+07	1.52653e+07	4.54866e+06	1.44169e+06	2.13035e+06	0	207930	208525	1.60941e+06
INAASGRQTVDE	360	371	2	0	630.813	5	10	4.80637	5.12097	633.441	4.55859	1	0	1.49043	0.459545		1	0.171286		101359	129534	2.27147e+06	1.04191e+07	2.14457e+07	2.6251e+07	2.24034e+07	1.34969e+07	5.75147e+06	1.66282e+06	146556	34837	36235.9	0	0	0
INAASGRQTVDEALKDAQTGTD	360	381	3	0	754.372	6	20					-1
ASGRQTVDE	363	371	2	0	481.731	4	7	3.52643	4.13995	484.003	4.02507	1	0	2.06247	1.63173		0	0.0732961		661082	1.05622e+07	5.49973e+07	1.56484e+08	2.39711e+08	2.33465e+08	1.48093e+08	6.11283e+07	1.69829e+07	955286	35184.9	12377.3
ASGRQTVDEAL	363	373	2	0	573.791	5	9	7.21805	7.28025	576.201	4.18113	0.4	0					0.238641		0	0	0	1.93954e+06	6.59947e+06	4.61511e+06	3.10129e+06	804708	0	141398	127845	0	151878	0	0
ASGRQTVDEALKD	363	375	2	0	695.352	5	11	5.60563	5.63697	700.785	10.0903	0.4	0					1.67419		0	0	101401	78348.5	51799.9	0	165729	0	0	0	210072	251579	757879	510200	236782	0	0
ASGRQTVDEALKDAQTGTD	363	381	2	0	981.972	6	17	8.07662	8.44998	986.553	8.07274	0.6	0					0.178563		222554	981435	0	1.21921e+06	1.11228e+07	5.31519e+07	1.13447e+08	1.89973e+08	2.60381e+08	2.82932e+08	2.43645e+08	1.87629e+08	1.15993e+08	6.6007e+07	2.87715e+07	4.8302e+06	542547	204511	0	1.08863e+06	189692	1.2284e+06	0	1.00413e+06
ASGRQTVDEALKDAQTGTD	363	381	3	0	654.984	6	17	8.09217	8.56227	657.99	7.93083	0.6	0					0.165803		1.82188e+06	58702.6	3.54388e+06	6.88672e+06	309106	7.63053e+07	1.65769e+08	2.14945e+08	3.31609e+08	3.48404e+08	2.895e+08	2.08832e+08	1.28524e+08	6.1186e+07	2.8621e+07	7.40424e+06	1.6656e+06	1.09414e+06	149149	774510	562640	924746	1.61653e+06	909499
ASGRQTVDEALKDAQTGTDYDIPTTENL	363	390	3	0	1003.81	7	25	9.51645	10.0942	1011.11	20.1741	1	0	3.17608	1.49167		-8	0.524502		0	0	3.68655e+06	0	426825	1.76917e+06	0	0	1.1533e+06	1.17859e+06	9.21906e+06	4.77441e+07	7.55052e+07	1.21017e+08	1.62145e+08	1.68896e+08	1.6868e+08	1.90856e+08	2.54789e+08	4.69848e+08	8.74967e+08	1.3657e+09	1.70396e+09	1.68169e+09	1.31108e+09	7.69655e+08	4.12614e+08	1.70554e+08	7.66771e+07	3.86267e+07
TVDEALKDAQTGTD	368	381	2	0	732.347	5	12	7.03095	7.21805	735.191	4.87271	1	0	1.25135	-0.040439		1	0.427334		0	0	536216	3.76989e+06	9.19249e+06	1.26083e+07	1.21247e+07	5.35505e+06	2.80694e+06	662038	135246	246124	778099	0	369332	0	413864	135334
EALKDAQTGTDYDIPTTENL	371	390	2	0	1098.02	6	17	8.22177	8.7337	1102.77	8.24264	1	0	1.62967	1.23338		-3	0.118507		0	0	0	195260	0	1.25973e+06	4.35967e+07	1.76211e+08	3.59484e+08	4.49806e+08	3.98391e+08	2.6128e+08	1.37187e+08	5.53791e+07	1.4668e+07	3.90742e+06	230865	1.14354e+06	402491	1.98956e+06	452889	426441	510496	1.66523e+06
ALKDAQTGTD	372	381	1	0	1019.5	4	8	3.69945	4.3291	1023.8	3.73283	1	0	1.54202	1.695	1	1	0.128822		2.42286e+06	2.20298e+07	8.57502e+07	1.86134e+08	2.53962e+08	2.14419e+08	1.28386e+08	5.40392e+07	1.52995e+07	1.51759e+06	0	0	0
ALKDAQTGTD	372	381	2	0	510.254	4	8	3.69945	4.37643	512.403	3.73312	0.6	0					0.0478699		4.66051e+07	2.0633e+08	7.34205e+08	1.55271e+09	2.07083e+09	1.81636e+09	1.06378e+09	4.50667e+08	1.4511e+08	3.81659e+07	4.39076e+06	117318	0
ALKDAQTGTDYDIPTTENL	372	390	2	0	1033.5	6	16	8.56227	9.02948	1038.91	9.62284	1	0	2.1893	1.05802	1	-1	0.660586		0	301238	604508	0	1.05622e+06	5.08707e+06	4.05079e+07	9.69844e+07	1.923e+08	2.82948e+08	3.59539e+08	3.42691e+08	2.95515e+08	1.49958e+08	1.05553e+08	2.82683e+07	1.79868e+07	754613	1.41703e+07	793490	3.04689e+07	0	1.51368e+07
ALKDAQTGTDYDIPTTENL	372	390	3	0	689.336	6	16	8.46895	8.82723	692.963	9.68804	0.6	0					0.152641		423701	475962	188182	303226	0	0	165124	628794	1.52439e+07	9.45459e+07	1.52387e+08	1.40339e+08	9.21707e+07	4.54214e+07	1.83542e+07	2.59988e+06	296902	0	908984	2.48883e+06	1.79818e+06	1.01982e+06	199857
KDAQTGTDYDIPTTENL	374	390	2	0	941.439	6	14	8.57785	8.7493	946.986	10.0151	1	0	2.73631	-0.10181		0	0.203337		0	0	0	0	0	731675	4.78306e+06	1.78099e+07	3.01479e+07	5.27676e+07	8.73348e+07	1.07941e+08	1.03691e+08	6.72013e+07	3.27422e+07	1.10214e+07	2.41065e+06	176574	1.05309e+06	184749	0
YDIPTTE	382	388	1	0	838.383	4	4	6.9373	7.28025	841.592	2.71768	0.4	0					0.607217		5.67871e+06	164406	1.04712e+07	3.33767e+07	3.21302e+07	5.97286e+06	354073	0	0
YDIPTTEN	382	389	1	0	952.426	4	5	6.49785	6.82823	956.574	3.5979	1	0	2.75655	0.521439		1	0.367695		0	13002.7	9.07053e+06	3.94633e+07	5.78079e+07	3.94721e+07	1.26897e+07	3.68203e+06	733617	9301.48
YDIPTTENL	382	390	1	0	1065.51	4	6	8.82723	9.23518	1070.47	4.33459	1	0	2.77024	0.825612	1	1	0.113322		1.65685e+06	1.27563e+07	9.41198e+07	3.35172e+08	7.60425e+08	9.66936e+08	6.81374e+08	2.646e+08	7.85864e+07	1.50014e+07	1.12699e+07
YDIPTTENL	382	390	2	0	533.259	4	6	8.82723	9.4698	535.612	4.08347	1	0	2.5693	1.74565	1	1	0.0444271		5.64635e+07	1.3558e+08	6.03197e+08	1.87655e+09	3.53086e+09	3.97976e+09	2.66356e+09	1.00972e+09	1.8053e+08	4.92896e+07	1.17177e+07
YFQGHM	391	396	1	0	782.329	4	4	6.8594	7.20248	786.459	3.58287	0.6	0					0.466331		0	0	475644	5.70996e+06	1.61962e+07	6.70132e+06	1.27812e+06	282918	0
YFQGHM	391	396	2	0	391.668	4	4	6.81265	7.9954	393.327	2.77083	0.4	0					0.353286		0	2.66243e+07	9.69722e+07	3.04196e+08	6.65427e+07	3.49363e+07	131489	4.70764e+07	104500
YFQGHMASM	391	399	1	0	1071.44	5	7	8.50005	8.64017	1076.28	4.05681	1	0	2.08424	-0.224681	1	1	0.735932		0	0	0	2.79234e+06	9.6045e+06	1.07995e+07	6.51421e+06	457712	0	0	0	0	322514
YFQGHMASM	391	399	2	0	536.223	5	7	8.50005	8.5467	538.712	4.19643	1	0	2.18	-0.591206	1	1	0.029282		0	869176	5.6815e+06	2.04515e+07	3.48313e+07	4.42182e+07	3.35403e+07	1.61013e+07	6.17524e+06	933861	0	0	203027
YFQGHMASMTGGQQMGRGSSPQKPIV	391	416	2	0	1390.66	8	22	8.50005	8.70252	1398.67	14.1916	1	0	2.39884	0.0198205	1	-1	0.286079		0	0	0	0	0	0	0	0	0	0	184741	505696	5.12924e+06	1.17327e+07	1.90786e+07	2.14636e+07	2.46342e+07	2.03849e+07	1.69818e+07	9.77663e+06	4.74398e+06	718890	920543	0	0	0	0	0	0	0
YFQGHMASMTGGQQMGRGSSPQKPIV	391	416	3	0	927.44	8	22	8.41888	8.7493	932.805	14.2558	1	0	2.41285	0.521569	1	-1	0.0680866		225018	1.5285e+06	696.305	0	5198.75	227904	0	0	0	1.07145e+06	9.58994e+06	3.39064e+07	7.13535e+07	1.23518e+08	1.82235e+08	2.39517e+08	2.21721e+08	2.12722e+08	1.95837e+08	1.18352e+08	6.69035e+07	3.81516e+07	1.15288e+07	2.04614e+06	1.01616e+06	1.66678e+06	345241	0	141542	3637.56
YFQGHMASMTGGQQMGRGSSPQKPIV	391	416	4	0	695.832	8	22	8.53115	8.7337	699.855	14.2544	1	1	2.41254	0.0201473	1	-1	0.172184		158333	302020	155998	0	0	0	0	0	163398	551193	2.4232e+06	1.10825e+07	2.79629e+07	4.0616e+07	3.46872e+07	7.04206e+07	7.49991e+07	6.96508e+07	3.31515e+07	3.49307e+07	2.15496e+07	9.79524e+06	3.47704e+06	908573	155633	0	882897	0	1.44746e+06	0
YFQGHMASMTGGQQMGRGSSPQKPIVR	391	417	3	0	979.474	8	23	7.74637	8.01098	986.816	20.1038	0.4	1					0.795914		0	157783	153276	0	0	0	0	0	0	509667	178792	424847	9.83486e+06	2.86094e+06	8.11254e+06	5.06992e+07	1.33626e+07	2.01317e+07	5.94845e+07	3.78916e+07	5.24193e+07	6.39051e+07	4.97068e+07	3.85697e+07	3.25275e+07	1.8147e+07	7.95791e+06	4.23881e+06	6.80263e+06	1.95974e+07
YFQGHMASMTGGQQMGRGSSPQKPIVR	391	417	4	0	734.857	8	23	7.7775	7.85532	738.971	14.5325	1	0	2.33536	-0.468987	0	1	0.145617		0	0	0	10100.9	0	0	188290	0	0	0	338850	507145	1.04836e+06	2.1594e+06	4.3361e+06	5.40341e+06	6.71809e+06	6.96692e+06	6.30741e+06	3.62075e+06	1.46983e+06	843015	275718	0	0	264400	0	161497	0	0
YFQGHMASMTGGQQMGRGSSPQKPIVRV	391	418	3	0	1012.5	8	24					-1
YFQGHMASMTGGQQMGRGSSPQKPIVRVFLPNKQRTVVPARC	391	432	4	0	1162.1	10	36	8.7493	9.1418	1167.95	20.3829	1	0	2.02014	0.765026	1	1	0.118584		0	0	922087	0	20894.4	0	1.17835e+06	11472.4	215320	0	0	508785	291117	33020.7	45053	0	1.25374e+07	2.43744e+07	3.79473e+07	6.11671e+07	9.71064e+07	1.20813e+08	1.33517e+08	1.39139e+08	1.27943e+08	1.10524e+08	8.59762e+07	6.97324e+07	4.95222e+07	3.32965e+07
YFQGHMASMTGGQQMGRGSSPQKPIVRVFLPNKQRTVVPARC	391	432	5	0	929.879	10	36	8.7493	9.23518	934.597	20.5713	1	0	2.04526	1.13122	1	1	0.0904264		40272.5	0	508884	1.96605e+06	240285	1.33826e+06	447296	43232.3	1.08163e+06	24527.7	453479	108641	803425	3.94648e+06	9.0312e+06	2.23678e+07	5.84446e+07	1.09882e+08	2.01373e+08	2.83512e+08	3.61364e+08	4.36552e+08	4.87908e+08	5.06106e+08	4.62343e+08	4.25571e+08	3.43153e+08	2.60899e+08	1.9949e+08	1.44089e+08
YFQGHMASMTGGQQMGRGSSPQKPIVRVFLPNKQRTVVPARC	391	432	6	0	775.067	10	36	8.7493	9.06407	778.931	20.1653	1	0	1.99111	0.460199	1	1	0.0519728		145509	0	1.30482e+07	0	2.63749e+06	1.35051e+07	1.70313e+06	0	5.29557e+06	0	0	2.99085e+06	7668.9	1.63292e+06	1.33658e+06	2.45024e+07	4.76853e+07	9.27096e+07	1.43662e+08	2.22469e+08	2.54574e+08	3.53162e+08	3.90776e+08	3.94093e+08	3.87405e+08	3.37553e+08	2.21706e+08	2.14322e+08	1.64895e+08	1.14608e+08
YFQGHMASMTGGQQMGRGSSPQKPIVRVFLPNKQRTVVPARC	391	432	7	0	664.487	10	36	8.7493	9.1107	667.856	20.56	1	0	2.04376	0.643069	1	1	0.0812345		208442	0	1253.76	1.31831e+06	498899	726031	904476	123874	501308	345233	1.0557e+06	610965	445473	3.27013e+06	5.08088e+06	1.65956e+07	3.92749e+07	7.12527e+07	1.15149e+08	1.69734e+08	2.6376e+08	2.89168e+08	3.12557e+08	3.22811e+08	2.97864e+08	2.7108e+08	2.21543e+08	2.10148e+08	1.24743e+08	8.94017e+07
YFQGHMASMTGGQQMGRGSSPQKPIVRVFLPNKQRTVVPARCGV	391	434	5	0	961.096	10	38					-1
YFQGHMASMTGGQQMGRGSSPQKPIVRVFLPNKQRTVVPARCGV	391	434	6	0	801.082	10	38	9.06407	9.36097	805.058	20.7437	1	0	1.92265	0.390136	1	1	0.0807905		485242	0	434788	13284.5	8298.06	16491.2	331410	199963	877429	280093	193541	191957	9582.44	16031.3	2.49804e+06	5.83171e+06	1.23222e+07	3.27196e+07	5.18571e+07	8.76398e+07	1.17191e+08	1.53496e+08	1.86263e+08	2.02516e+08	1.89324e+08	1.88032e+08	1.2827e+08	1.24399e+08	8.21357e+07	7.73881e+07
YFQGHMASMTGGQQMGRGSSPQKPIVRVFLPNKQRTVVPARCGV	391	434	7	0	686.785	10	38					-1
YFQGHMASMTGGQQMGRGSSPQKPIVRVFLPNKQRTVVPARCGV	391	434	8	0	601.063	10	38					-1
YFQGHMASMTGGQQMGRGSSPQKPIVRVFLPNKQRTVVPARCGVT	391	435	6	0	817.923	10	39	8.87395	9.1107	821.967	21.0977	1	0	1.89903	0.154261		1	0.0738905		0	187379	0	233131	0	35319.5	0	0	0	1.25559e+06	13040.1	440215	2.43952e+06	0	0	2.71043e+06	4.79093e+06	1.6588e+07	3.13651e+07	4.55368e+07	6.20993e+07	8.2508e+07	1.01992e+08	1.12363e+08	1.08557e+08	1.06126e+08	9.16325e+07	8.25373e+07	6.03557e+07	4.27313e+07
TGGQQMGRGSSPQKPIV	400	416	2	0	864.446	6	13	7.45103	7.83977	865.552	1.15734	0.5	0					0.290133		1.43094e+07	5.16768e+07	6.61882e+07	4.95716e+07	1.89283e+07	1.79159e+06	171137	0	508067	310983	372658	157481	0	205737	159997	137250	262504	0	344530	214224
TGGQQMGRGSSPQKPIVRVFLPNKQRTVVPARC	400	432	4	0	898.991	8	27					-1
TGGQQMGRGSSPQKPIVRVFLPNKQRTVVPARC	400	432	5	0	719.394	8	27					-1
TGGQQMGRGSSPQKPIVRVFLPNKQRTVVPARC	400	432	6	0	599.663	8	27					-1
TGGQQMGRGSSPQKPIVRVFLPNKQRTVVPARCGVTVRDSLKKALM	400	445	7	0	713.97	10	40					-1
MGRGSSPQKPIVRVFLPNKQRTVVPARC	405	432	4	0	781.189	8	22					-1
RVFLPNKQRTVVPARC	417	432	3	0	628.696	6	12	7.34237	7.49762	630.91	5.45586	0.6	0					0.12946		883597	1.49761e+06	1.191e+06	4.77425e+06	7.69708e+06	2.08836e+07	3.12e+07	2.81685e+07	2.33206e+07	1.5827e+07	7.04827e+06	524548	430070	0	0	0	0	0	0
RVFLPNKQRTVVPARC	417	432	4	0	471.774	6	12	7.32683	7.34237	473.481	5.64308	0.5	1					0.130492		0	0	528546	318148	292936	2.19901e+06	1.86331e+06	2.9138e+06	2.76894e+06	1.31282e+06	0	679816	0	0	0	38833.1	0	0	0
RVFLPNKQRTVVPARCGV	417	434	3	0	680.726	6	14	7.91757	7.93313	683.198	6.13964	0.3	0					0.125258		0	0	0	144506	334121	1.08575e+06	1.89294e+06	2.42147e+06	3.30527e+06	1.09717e+06	1.08341e+06	313561	0	0	0	12313.7	0	0	0	0	0
RVFLPNKQRTVVPARCGV	417	434	4	0	510.797	6	14					0
RVFLPNKQRTVVPARCGVT	417	435	3	0	714.409	6	15					-1
RVFLPNKQRTVVPARCGVTVRDSLKKALM	417	445	4	0	821.475	8	25	9.39207	9.64087	823.968	7.89456	0.4	0					0.259326		6.5966e+06	0	0	0	0	1.91635e+06	8.44223e+06	2.00584e+07	3.3186e+07	5.01355e+07	4.75804e+07	4.83009e+07	3.06368e+07	1.99719e+07	1.25274e+07	6.20449e+06	228347	266852	410130	0	0	0	0	0	329826	0	0	0	206911	0
RVFLPNKQRTVVPARCGVTVRDSLKKALM	417	445	5	0	657.381	8	25	9.39207	9.60975	659.483	8.43032	1	0	0.920816	0.0794918	1	1	0.105611		609843	0	0	215099	702249	5.39039e+06	1.53562e+07	3.57443e+07	6.22345e+07	7.93723e+07	7.6569e+07	8.32291e+07	5.84929e+07	4.01824e+07	2.64573e+07	1.68389e+07	9.82632e+06	2.72065e+06	2.25457e+06	121387	604397	0	0	0	0	121220	215421	232496	0	0
RVFLPNKQRTVVPARCGVTVRDSLKKALM	417	445	6	0	547.985	8	25	9.39207	9.56308	549.748	8.49577	1	0	0.933384	-0.103509	1	1	0.086192		0	0	151233	0	173024	1.42709e+06	3.25517e+06	1.01534e+07	2.04504e+07	2.62267e+07	2.71528e+07	2.73136e+07	1.98782e+07	1.42016e+07	9.8416e+06	1.67204e+06	2.16675e+06	1.61087e+06	1.25138e+06	254290	699459	0	138230	0	0	0	0	168693	0	0
VFLPNKQRTVVPARCGV	418	434	3	0	628.693	6	13	7.32683	7.49762	630.936	5.53984	0.6	0					0.11821		388699	2.27699e+06	1.6317e+06	4.26172e+06	9.49673e+06	2.33597e+07	3.55031e+07	3.2318e+07	2.63529e+07	1.98897e+07	8.93067e+06	1.3057e+06	645015	0	171799	0	0	0	0	0
GVTVRDSL	433	440	2	0	423.738	4	6	6.70877	7.10893	426.566	5.18153	1	0	3.44793	0.79509		-2	0.0460466		0	0	0	5.67232e+07	5.54027e+08	1.29024e+09	1.32952e+09	6.21255e+08	1.69165e+08	3.27883e+07	3.26544e+06
GVTVRDSLKKALM	433	445	2	0	709.413	5	11	8.56227	8.96728	710.849	1.97717	0.6	0					0.0761404		7.32734e+07	4.95606e+08	1.14145e+09	1.13264e+09	6.85086e+08	3.08315e+08	1.07041e+08	1.93335e+07	5.15921e+06	4.23029e+06	3.85852e+06	1.1957e+06	151578	30373.2	379576	0	120025
GVTVRDSLKKALM	433	445	3	0	473.278	5	11	8.70252	8.92063	474.199	1.86866	0.4	0					0.0370487		3.53648e+07	2.39135e+08	5.29337e+08	3.80579e+08	3.01495e+08	1.34914e+08	0	1.40484e+07	4.39364e+06	0	1.86097e+06	173516	3.94835e+06	88434.2	0	412359	0
GVTVRDSLKKALMM	433	446	2	0	774.934	6	12					-1
GVTVRDSLKKALMM	433	446	3	0	516.958	6	12	9.81205	10.2499	518.268	2.88459	1	0	0.455938	0.942667	1	0	0.213154		0	7.69488e+06	5.50623e+07	9.61498e+07	8.30492e+07	4.49988e+07	1.58759e+07	4.46958e+06	943004	295184	2.6227e+06	2.35686e+06	3.93594e+06	1.71153e+06	553970	0	86155.2	0	1.46715e+06
GVTVRDSLKKALMMRGLIPECC	433	454	3	0	807.426	8	19					-1
GVTVRDSLKKALMMRGLIPECC	433	454	4	0	605.822	8	19					-1
GVTVRDSLKKALMMRGLIPECCA	433	455	3	0	831.105	8	20					-1
TVRDSLKKALM	435	445	2	0	631.368	5	9	8.1077	8.3722	632.951	2.36417	0.6	0					0.212808		3.86647e+07	2.60228e+08	5.78503e+08	4.70983e+08	2.36183e+08	9.39543e+07	2.97364e+07	9.82879e+06	1.09792e+08	1.42475e+06	4.87547e+07	168417	5.36285e+06	0	297991
TVRDSLKKALM	435	445	3	0	421.248	5	9	8.07662	8.51558	422.18	1.99346	1	0	0.365259	0.947242	1	1	0.0829258		1.40571e+07	1.36533e+08	2.90008e+08	2.4396e+08	1.18654e+08	4.45705e+07	4.47614e+07	928863	824183	8.77005e+06	0	0	910180	15460.5	0
TVRDSLKKALMM	435	446	2	0	696.889	6	10					-1
TVRDSLKKALMM	435	446	3	0	464.928	6	10	9.48537	9.56308	466.016	2.31109	0.6	0					0.102956		248709	952491	6.44421e+06	1.27646e+07	8.54891e+06	2.65746e+06	271686	194705	0	0	0	0	0	0	0	0	133702
TVRDSLKKALMMRGLIPECCA	435	455	3	0	779.075	7	18					-1
VRDSLKKALM	436	445	2	0	580.845	5	8	7.29578	7.88643	582.058	1.67942	1	0	0.309723	1.54206	1	1	0.0870437		4.27163e+07	3.30288e+08	6.30451e+08	4.47496e+08	2.14934e+08	7.06356e+07	1.10609e+07	566847	215884	629028	164588	266990	0	0
VRDSLKKALM	436	445	3	0	387.566	5	8	7.32683	7.79307	388.427	1.83705	1	0	0.404318	1.05417	1	1	0.132497		5.15704e+06	1.19411e+08	2.72515e+08	2.04072e+08	9.53861e+07	3.18971e+07	243410	0	7.3175e+06	0	0	1.96809e+06	41052.5	0
VRDSLKKALMM	436	446	2	0	646.365	6	9	8.7181	8.93618	648.004	2.38165	0.4	0					0.255431		669704	7.05177e+06	6.00937e+07	4.95351e+07	4.61567e+07	1.62577e+07	3.4733e+06	3.91617e+06	1.81895e+06	227886	660478	0	357656	0	0	318273
SLKKALM	439	445	2	0	395.746	4	5	6.78148	7.07773	396.783	1.53665	0.4	0					0.103439		1.7662e+06	3.38161e+07	5.86782e+07	3.12452e+07	5.86087e+06	124749	0	523833	0	0
KKALM	441	445	2	0	295.688	4	3	5.19902	5.90438	296.239	0.681704	0.4	0					0.0764896		6.49381e+07	1.51012e+08	7.2624e+07	9.52883e+06	335546	196421	0	63312.2
KKALMMRGLIPECCA	441	455	3	0	555.289	7	12					-1
MRGLIPEC	446	453	2	0	459.73	5	5	9.2832	9.79648	460.834	1.53549	1	0	0.776234	1.23867		1	0.0505557		1.27531e+08	5.44748e+08	7.73716e+08	5.44242e+08	2.235e+08	6.37866e+07	1.17952e+07	3.18968e+06	437145	1.34784e+06	71996.5
MRGLIPECC	446	454	1	0	1021.46	5	6	9.98298	10.4365	1023.87	1.61612	1	0	0.595024	1.00443	1	1	0.173845		5.74487e+07	2.97122e+08	4.53619e+08	3.53e+08	1.75399e+08	6.80267e+07	1.21072e+07	819120	394295	0	645200	1.80537e+06
MRGLIPECC	446	454	2	0	511.235	5	6	9.85868	10.5298	512.428	1.59117	1	0	0.57506	1.85754	1	1	0.0461347		5.02105e+08	1.97915e+09	3.02239e+09	2.36828e+09	1.14293e+09	4.40347e+08	1.43268e+08	1.14146e+07	1.08331e+06	227452	231373	94668.8
MRGLIPECCA	446	455	1	0	1092.5	6	7	9.81205	10.3743	1094.99	1.64961	1	0	0.43326	1.43089	1	1	0.314071		8.29956e+07	4.14483e+08	6.61517e+08	5.46226e+08	2.99028e+08	1.15557e+08	1.37242e+07	608849	182613	11097.1	0	0	1.43882e+06	4.24617e+06
MRGLIPECCA	446	455	2	0	546.754	6	7	9.79648	10.421	548.012	1.67633	1	0	0.45158	1.6748	1	1	0.0292571		6.78677e+08	2.94584e+09	4.67699e+09	3.81911e+09	2.08127e+09	8.71168e+08	3.01559e+08	5.30404e+07	3.61984e+06	2.27824e+06	724940	2.15527e+06	131285	1.68231e+06
MRGLIPECCAV	446	456	2	0	596.288	6	8	10.8875	10.9186	598.309	3.13845	0.4	1					0.656584		0	1.05072e+06	1.56256e+06	426101	121583	0	0	288984	138360	0	530207	113082	177180	0	0
RGLIPEC	447	453	2	0	394.21	4	4	8.57785	9.15737	394.979	1.01607	0.4	0					0.656161		1.93215e+07	6.05789e+07	4.16386e+07	1.43868e+07	592817	132334	600323	71833.6	2.51164e+06
RGLIPECC	447	454	2	0	445.715	5	5	9.21962	9.76537	446.512	0.945138	1	0	0.209382	1.36599		1	0.395072		8.07668e+07	2.42755e+08	2.01992e+08	8.64715e+07	2.03586e+07	1.89426e+06	326892	656426	416200	356845	111465
RGLIPECCA	447	455	2	0	481.233	5	6	9.12625	9.42315	482.153	1.14943	1	0	0.221598	0.390136		1	0.254649		1.10643e+08	3.24166e+08	3.09783e+08	1.61717e+08	5.68428e+07	1.1473e+07	1.9994e+06	5.98229e+06	4.40278e+06	222570	598938	62196.2
AVYRIQDGEKKPIGWDTD	455	472	2	0	1046.03	6	15	7.9954	8.59343	1049.05	4.79401	0.6	1					0.241747		174585	3.17256e+07	4.75348e+07	5.36891e+07	4.82201e+07	5.93053e+07	7.42355e+07	8.63174e+07	6.97322e+07	5.39362e+07	2.63704e+07	1.47867e+07	4.30548e+06	4.069e+06	480503	564599	0	531813	472961	1.324e+06	255629	496675
AVYRIQDGEKKPIGWDTD	455	472	3	0	697.688	6	15	8.20102	8.5467	700.138	6.11171	0.6	0					0.0510973		0	131327	2.92713e+06	1.71333e+07	7.29213e+07	1.59075e+08	2.58555e+08	3.13263e+08	2.72774e+08	1.9041e+08	1.02068e+08	6.26182e+07	1.53862e+07	4.20064e+06	2.03948e+06	0	153598	1.18318e+06	226576	0	352987	2411.02
AVYRIQDGEKKPIGWDTDISW	455	475	2	0	1239.13	7	18					0
AVYRIQDGEKKPIGWDTDISW	455	475	3	0	826.42	7	18					-1
AVYRIQDGEKKPIGWDTDISW	455	475	4	0	620.067	7	18	10.9653	11.1558	622.502	8.24857	1	1	1.50193	-0.0273021	1	0	0.352133		0	0	106133	247846	461753	2.52653e+06	9.19652e+06	1.53756e+07	1.71488e+07	1.43077e+07	1.04708e+07	6.18493e+06	412458	295699	0	97855.9	587.876	422899	237185	394135	0	0	0	0	0	7.12588e+06
AVYRIQDGEKKPIGWDTDISWL	455	476	3	0	864.115	7	19					-1
AVYRIQDGEKKPIGWDTDISWL	455	476	4	0	648.338	7	19	12.0782	12.3594	650.542	7.24883	1	0	1.13352	0.328307	1	-1	0.144641		826779	0	0	100360	1.57349e+06	5.049e+06	1.13698e+07	1.75417e+07	2.59363e+07	2.14129e+07	1.57628e+07	8.9625e+06	4.49605e+06	1.03814e+06	590595	208240	3.57717e+06	263679	0	0	559385	0	369649	0	253677	0	401239
AVYRIQDGEKKPIGWDTDISWLTGEEL	455	481	2	0	1560.29	7	24	12.6443	12.9825	1565.71	8.97728	1	0	1.09769	0.552091	1	0	0.238524		0	1.91011e+06	0	619665	0	2.95395e+06	917364	1.131e+07	1.91984e+07	3.61521e+07	4.45723e+07	5.04206e+07	4.57749e+07	3.43006e+07	1.80617e+07	6.74631e+06	1.15612e+06	0	270793	0	0	233484	0	232022	0	0	0	0	0	0
AVYRIQDGEKKPIGWDTDISWLTGEEL	455	481	3	0	1040.53	7	24	12.5817	13.2066	1044.32	9.52044	0.6	0					0.127502		8.66791e+06	3.30372e+06	5.28387e+06	8.76258e+06	6.02982e+06	1.89471e+07	7.97689e+07	2.33864e+08	5.2524e+08	9.49576e+08	1.3025e+09	1.42179e+09	1.30861e+09	1.00673e+09	6.60416e+08	4.16509e+08	2.14425e+08	9.81478e+07	4.91735e+07	1.79008e+07	7.54847e+06	5.13012e+06	404374	429320	902831	298643	107071	23834.1	0	0
AVYRIQDGEKKPIGWDTDISWLTGEEL	455	481	4	0	780.648	7	24	12.5817	13.0658	783.532	9.67514	0.6	0					0.141332		1.54783e+06	0	3.60005e+06	0	5.89658e+06	2.15509e+06	5.34485e+07	1.23844e+08	2.65007e+08	4.1492e+08	5.26584e+08	6.02832e+08	5.32043e+08	4.21607e+08	2.79165e+08	1.6947e+08	8.30353e+07	4.05684e+07	1.74526e+07	6.58513e+07	3.46294e+06	1.62077e+06	444470	2.07143e+07	244109	411063	185173	1.06676e+07	99500.3	1.06131e+06
VYRIQDGEKKPIGWD	456	470	2	0	902.473	6	12	8.30997	8.65575	905.769	5.50835	0.6	0					0.180143		234007	0	0	4.9166e+06	1.84061e+07	5.68401e+07	6.76724e+07	7.55449e+07	5.01202e+07	2.55348e+07	4.62591e+06	373150	353769	0	196270	178275	351411	0	0
VYRIQDGEKKPIGWD	456	470	3	0	601.984	6	12	8.57785	8.70252	604.234	5.66468	0.6	0					0.0914192		230940	1.04657e+06	793579	7.66658e+06	2.07132e+07	4.00668e+07	5.41992e+07	5.39935e+07	4.35694e+07	2.58776e+07	8.32826e+06	5.90345e+06	2.26596e+06	419051	289565	127567	350620	0	0
VYRIQDGEKKPIGWDTD	456	472	2	0	1010.51	6	14	7.88643	8.70252	1014.11	6.00981	0.6	0					0.207136		770346	3.57533e+06	9.79085e+06	3.68659e+07	1.20233e+08	2.87371e+08	4.52985e+08	5.18929e+08	4.7323e+08	3.06505e+08	1.80575e+08	5.58734e+07	2.5951e+07	3.02039e+06	1.53565e+06	15017.6	356929	0	945630	0	1.76248e+06
VYRIQDGEKKPIGWDTD	456	472	3	0	674.009	6	14	7.80863	8.32553	676.456	6.14192	0.6	0					0.162431		479809	2.49653e+06	1.31174e+07	5.75781e+07	1.9118e+08	4.5324e+08	8.57564e+08	1.00622e+09	8.3825e+08	5.7943e+08	3.11524e+08	1.43493e+08	5.76353e+07	1.76598e+07	9.09114e+06	3.70517e+06	3.0864e+06	54509.6	172853	1.97278e+06	0
VYRIQDGEKKPIGWDTD	456	472	4	0	505.759	6	14	8.18547	8.67133	507.643	6.33742	1	0	1.47514	1.13116	1	-2	0.214029		1.58857e+06	349034	7.94573e+06	9.76826e+06	4.66023e+07	9.22332e+07	1.4883e+08	1.7833e+08	1.54808e+08	1.04384e+08	7.77047e+07	2.09599e+07	8.94383e+06	673436	2.28656e+07	131032	56811.9	0	1.04201e+07	0	298291
VYRIQDGEKKPIGWDTDISW	456	475	3	0	802.741	7	17	10.9342	11.3273	805.516	6.87181	0.6	0					0.18149		1.71663e+06	425400	4.16445e+06	8.9681e+06	4.15674e+07	1.4698e+08	2.26863e+08	3.33323e+08	4.39107e+08	3.25712e+08	2.46191e+08	1.58313e+08	6.5441e+07	2.82815e+07	1.3422e+07	4.65615e+06	1.32443e+06	3.43238e+06	673694	0	1.56429e+07	380892	132957	1.54424e+06	0
VYRIQDGEKKPIGWDTDISW	456	475	4	0	602.308	7	17	11.0587	11.1869	604.395	6.89784	1	0	1.24989	-0.271347	1	-2	0.127202		81196.5	92504.7	204535	478644	2.43932e+06	9.84814e+06	2.07109e+07	2.77194e+07	3.20082e+07	2.68202e+07	1.82012e+07	1.09238e+07	4.14366e+06	1.38879e+06	0	0	139177	0	113461	0	1.96931e+06	0	834617	103930	273978
VYRIQDGEKKPIGWDTDISWL	456	476	2	0	1260.15	7	18	12.2032	12.4375	1264.29	6.75916	1	0	1.10468	0.144784	-1	-1	0.590062		0	172860	0	149270	0	3.14405e+06	6.90044e+06	1.49759e+07	1.52569e+07	1.18563e+07	7.95435e+06	3.25284e+06	659335	0	0	915.88	0	2740.71	0	200173	0	191859	0	134200	198083	375294
VYRIQDGEKKPIGWDTDISWL	456	476	3	0	840.436	7	18	11.1713	11.4677	846.887	17.8278	1	0	4.05692	0.388109	-3	-11	0.0559303		301558	0	0	178486	0	174931	1.38592e+06	0	518561	3.89164e+06	3.16995e+06	2.54234e+06	1.24362e+07	3.31496e+06	1.65677e+07	5.92163e+07	1.10124e+08	2.02396e+08	3.04772e+08	3.29571e+08	3.4178e+08	2.68394e+08	1.70034e+08	9.81228e+07	4.37666e+07	1.39182e+07
VYRIQDGEKKPIGWDTDISWL	456	476	4	0	630.579	7	18	11.9848	12.547	632.712	7.00653	1	0	1.17065	1.43056	-1	0	0.0875603		183542	624624	355992	1.11169e+06	1.04022e+07	2.69269e+07	6.91189e+07	9.93741e+07	1.14711e+08	1.06295e+08	7.63035e+07	5.07752e+07	2.18647e+07	8.91617e+06	2.65855e+06	1.81077e+06	566390	976493	1.19538e+06	2.25893e+06	1.2514e+06	1.25728e+06	226725	613871	175358	105870
VYRIQDGEKKPIGWDTDISWLTG	456	478	3	0	893.126	7	20					-1
VYRIQDGEKKPIGWDTDISWLTGEE	456	480	3	0	979.154	7	22					-1
VYRIQDGEKKPIGWDTDISWLTGEEL	456	481	2	0	1524.77	7	23	12.6443	13.2014	1530.25	9.13994	1	0	1.20972	1.41069	1	-1	0.153086		1.93903e+06	153428	2.81686e+06	197233	1.85893e+06	2.36586e+06	2.02648e+07	4.37767e+07	9.81326e+07	1.49918e+08	2.03628e+08	2.15789e+08	1.93617e+08	1.40642e+08	9.07583e+07	4.58303e+07	1.69847e+07	1.90857e+06	202578	142375	385046	150425	0	0	0	0	0	0	232700	0
VYRIQDGEKKPIGWDTDISWLTGEEL	456	481	3	0	1016.85	7	23	12.5817	13.2851	1020.56	9.29808	0.6	0					0.0604934		3.12111e+06	1.94255e+07	3.1241e+07	3.67353e+07	6.05022e+07	1.52418e+08	4.08549e+08	9.63693e+08	1.77448e+09	2.84643e+09	3.66507e+09	3.76127e+09	3.5245e+09	2.72438e+09	1.75121e+09	1.01355e+09	5.51723e+08	2.71412e+08	1.20955e+08	5.45921e+07	2.36954e+07	6.68813e+06	1.45802e+06	890767	0	232153	868925	752149	0	3.61475e+06
VYRIQDGEKKPIGWDTDISWLTGEEL	456	481	4	0	762.888	7	23	12.5974	13.0658	765.67	9.3035	0.6	0					0.049862		1.97234e+06	9.12463e+06	3.34326e+06	1.4098e+07	1.99235e+07	5.5358e+07	1.39442e+08	3.49961e+08	6.75385e+08	1.03591e+09	1.3397e+09	1.42847e+09	1.29073e+09	9.60109e+08	6.70423e+08	3.95169e+08	2.09946e+08	7.32029e+07	4.63706e+07	1.92393e+07	6.7088e+06	1.15814e+06	2.67523e+06	249705	595422	267187	441895	0	378765	146135
VYRIQDGEKKPIGWDTDISWLTGEELHV	456	483	3	0	1095.56	8	25	11.8266	12.0315	1103.15	20.8167	0.6	0					0.588525		0	0	0	0	0	0	232463	1.40014e+06	1.13428e+06	256145	1.66599e+06	213267	553160	270785	258240	1.00928e+06	7.40035e+06	2.11214e+07	1.41486e+07	1.0905e+08	2.94888e+08	5.63825e+08	1.07739e+09	1.21096e+09	1.13901e+09	3.08443e+08	9.47883e+07	0	0	0
YRIQDGEKKPIGWD	457	470	2	0	852.939	5	11	8.26327	8.32553	856.289	5.6862	1	1	1.78362	-0.529966	1	1	0.306783		0	0	176970	1.55494e+06	6.05652e+06	1.12337e+07	1.30411e+07	1.19259e+07	8.34181e+06	2.4826e+06	1.32917e+06	5.39923e+06	0	0	222968	0	0
YRIQDGEKKPIGWD	457	470	3	0	568.962	5	11	8.16992	8.48448	571.09	5.36984	1	0	1.64554	0.459414	1	1	0.0944905		0	407222	469312	1.04837e+07	3.66944e+07	6.93131e+07	8.38272e+07	8.30566e+07	5.59728e+07	2.37598e+07	7.95267e+06	1.66436e+06	0	571999	2039.08	0	103942
YRIQDGEKKPIGWDTD	457	472	2	0	960.976	6	13	8.01098	8.41888	964.687	6.28703	1	0	1.6237	0.825416	1	0	0.409047		171083	214010	329083	9.79709e+06	2.9839e+07	7.3239e+07	1.09737e+08	1.29563e+08	1.12494e+08	8.61963e+07	4.93818e+07	2.60244e+07	5.50839e+06	1.28798e+06	0	1.29404e+06	510659	264711	1.24459e+06	2.84853e+06
YRIQDGEKKPIGWDTD	457	472	3	0	640.987	6	13	8.07662	8.3722	643.351	5.95695	1	0	1.5018	0.384972	1	0	0.0881676		0	118463	3.93227e+06	1.92764e+07	7.04503e+07	1.38488e+08	2.17299e+08	2.41592e+08	2.04103e+08	1.36709e+08	7.58592e+07	2.41863e+07	4.4116e+06	2.17612e+06	2.88838e+06	679601	506248	424867	100089	0
YRIQDGEKKPIGWDTD	457	472	4	0	480.992	6	13	8.0421	8.20102	482.781	6.02018	1	0	1.52515	-0.150958	1	0	0.133493		0	22892.7	0	669641	3.58032e+06	8.36124e+06	1.88274e+07	1.51615e+07	1.58246e+07	9.44704e+06	5.02416e+06	299902	151886	395702	0	110574	0	241555	0	113185
YRIQDGEKKPIGWDTDISW	457	475	3	0	769.718	6	16	10.8409	11.1209	772.502	6.96585	1	0	1.39204	0.323929	-1	1	0.118448		0	35732.8	625404	158988	7.74335e+06	3.30827e+07	6.98116e+07	9.74314e+07	1.07988e+08	1.06515e+08	7.01067e+07	3.99079e+07	1.36825e+07	3.19177e+06	894530	0	41388.8	1.57491e+06	2.57374e+06	844346	4.06662e+06	0	404342
YRIQDGEKKPIGWDTDISW	457	475	4	0	577.541	6	16	9.39207	9.81205	580.033	8.58562	1	0	1.87808	0.8728	0	-2	0.0861174		0	0	30236	8.6916e+06	189537	0	5.21065e+06	6.0508e+07	2.47155e+08	5.04654e+08	6.66768e+08	5.65175e+08	2.03455e+08	1.01683e+07	2.12394e+06	5.51054e+06	1.11475e+06	0	408012	2.36763e+06	0	1.17328e+06	0
YRIQDGEKKPIGWDTDISWL	457	476	2	0	1210.62	7	17					-1
YRIQDGEKKPIGWDTDISWL	457	476	3	0	807.413	7	17	12.0004	12.4688	810.321	7.25962	0.6	0					0.152717		143480	1.95301e+06	761555	1.86378e+06	7.71198e+06	4.01148e+07	6.91202e+07	1.03015e+08	1.27581e+08	1.11025e+08	8.10099e+07	4.62442e+07	2.24115e+07	6.67654e+06	836825	1.45646e+06	576082	212213	425152	1.09844e+06	354851	8.23689e+06	460336	14558.2	1.06648e+07
YRIQDGEKKPIGWDTDISWLTGEEL	457	481	3	0	983.826	7	22	12.5817	13.0814	987.582	9.50539	0.6	0					0.142684		1.36706e+06	3.47213e+06	8.47414e+06	7.74e+06	1.1875e+07	3.8228e+07	1.01133e+08	2.37758e+08	4.47761e+08	6.50876e+08	8.43708e+08	8.68756e+08	7.96732e+08	5.88044e+08	3.98665e+08	2.23209e+08	1.13551e+08	5.39202e+07	2.09108e+07	6.71728e+06	1.84057e+06	1.00246e+06	146571	6.24717e+06	30943.1	399484	5.34242e+07	148199	15024.7	3.09234e+07
YRIQDGEKKPIGWDTDISWLTGEEL	457	481	4	0	738.121	7	22	12.5817	13.0606	740.892	9.32281	1	0	1.33635	1.10371	1	1	0.0815946		106385	827293	1.81147e+06	628297	1.76698e+06	2.74319e+06	2.26224e+07	5.21782e+07	1.06537e+08	1.61609e+08	2.19303e+08	2.21213e+08	2.03338e+08	1.51186e+08	9.82986e+07	5.25039e+07	2.56038e+07	1.3411e+07	2.4461e+06	914725	360990	553224	103277	339923	0	377767	120065	713561	129097	452485
RIQDGEKKPIGWDTD	458	472	2	0	879.444	6	12	7.49762	7.74637	883.012	6.11121	0.4	1					0.514369		0	0	225088	0	1.15258e+07	2.33109e+07	2.41613e+07	1.82624e+07	1.59573e+07	1.38029e+07	1.51263e+07	4.21625e+06	1.52735e+06	259972	209566	179458	219671	0	0
RIQDGEKKPIGWDTD	458	472	3	0	586.632	6	12	7.52868	7.79307	588.723	5.24845	1	0	1.40167	0.262623	1	1	0.128431		0	0	0	2.83054e+06	1.55674e+07	3.09244e+07	3.61899e+07	3.37642e+07	1.70917e+07	6.41786e+06	3.35749e+06	1.24527e+06	0	0	0	0	0	0	0
RIQDGEKKPIGWDTDISWL	458	476	3	0	753.059	6	16					-1
RIQDGEKKPIGWDTDISWLTGEEL	458	481	2	0	1393.7	7	21	12.5974	12.7067	1399.07	9.07561	1	1	1.37671	-0.345201	1	1	0.351775		0	0	0	0	0	500885	2.12077e+06	5.57631e+06	1.08707e+07	1.30924e+07	1.15548e+07	1.13973e+07	9.12651e+06	5.67592e+06	4.82302e+06	4.31447e+06	3.63696e+06	1.45022e+06	0	0	0	0	0	0	0	0	0	0	0
RIQDGEKKPIGWDTDISWLTGEEL	458	481	3	0	929.471	7	21	12.4844	13.0137	932.784	8.28522	1	0	1.19602	1.30141	1	1	0.168159		375685	602859	3.71629e+06	2.14859e+07	1.13583e+07	3.39394e+07	1.02754e+08	1.71343e+08	2.83095e+08	3.50553e+08	3.80771e+08	3.24255e+08	2.55852e+08	1.44588e+08	8.08337e+07	5.2927e+07	1.23027e+07	5.9747e+06	1.86795e+06	787625	730532	209940	207496	0	513024	121012	87636.9	347838	94844.6
RIQDGEKKPIGWDTDISWLTGEEL	458	481	4	0	697.355	7	21	12.5817	12.8369	699.851	8.33052	1	0	1.20637	0.22635	1	1	0.0978114		473507	587283	307167	109360	859781	3.33621e+06	1.09237e+07	2.39867e+07	4.10339e+07	4.97937e+07	5.57879e+07	4.35838e+07	3.37323e+07	1.88875e+07	1.03375e+07	3.68942e+06	1.50844e+06	195154	198554	0	321734	0	218136	0	482010	0	169867	0	481289
RIQDGEKKPIGWDTDISWLTGEELHV	458	483	3	0	1008.18	7	23					0
TDISWLTGEEL	471	481	1	0	1263.61	5	9	11.964	13.5055	1271.71	7.3524	0.4	0					2.34648		183652	5.47489e+06	4.54573e+07	1.12107e+08	1.42598e+08	1.35483e+08	1.59349e+08	7.98455e+08	1.90408e+09	1.36286e+09	4.17444e+08	6.2753e+07	1.41858e+07	5.9764e+07	8.954e+07
TDISWLTGEEL	471	481	2	0	632.309	5	9	12.2032	12.8004	634.62	3.87721	1	0	1.37013	1.56801	-1	1	0.77892		711708	1.47386e+07	6.54539e+07	1.26021e+08	1.44597e+08	9.53674e+07	5.12903e+07	2.02169e+07	6.38508e+06	4.98487e+06	1.15868e+07	1.50613e+07	1.15974e+07	5.52977e+06	2.50552e+06
ISWLTGEEL	473	481	1	0	1047.54	4	7	11.8577	12.7067	1051.25	3.0878	1	0	1.41965	2.55523		0	0.138906		2.67271e+07	2.04557e+08	6.87605e+08	1.17033e+09	1.23687e+09	7.51734e+08	3.16261e+08	1.06078e+08	4.40088e+07	2.78999e+06	142260	86826.1
ISWLTGEELHV	473	483	2	0	642.335	5	9	11.671	11.7488	644.171	2.89726	1	0	0.847383	-0.469053		0	0.129414		469831	3.42748e+06	8.73874e+06	1.15434e+07	1.6663e+07	7.68435e+06	5.63646e+06	836504	2824.78	138279	15731.2	0	0	0	0
LTGEEL	476	481	1	0	661.34	4	4	7.15573	7.9954	663.115	1.39793	1	0	0.979718	2.51856		0	0.233673		1.7196e+08	6.18171e+08	6.74185e+08	3.33976e+08	7.32819e+07	1.2424e+07	472193	0	968021
TGEEL	477	481	1	0	548.256	3	3	5.8571	6.368	549.59	1.03358	1	0	0.955931	1.22932		1	0.510943		2.18093e+08	3.99346e+08	2.54736e+08	8.60864e+07	3.81694e+07	326382	677315
HVEVL	482	486	1	0	596.34	3	3	7.20248	7.97983	597.196	0.505101	1	0	0.110192	2.27419		0	0.0375634		3.88415e+09	3.92159e+09	1.59886e+09	3.51538e+08	4.39449e+07	267612	465952
HVEVLENVPLTTHN	482	495	2	0	801.418	5	11	7.94872	8.48448	804.641	5.51106	1	0	1.70718	1.32684	1	0	0.15691		1.34987e+07	4.67059e+07	1.00448e+08	2.5958e+08	6.79813e+08	1.28873e+09	1.75755e+09	1.76096e+09	1.22011e+09	6.14921e+08	2.51307e+08	7.73791e+07	1.01904e+07	1.62326e+06	729604	0	177459
HVEVLENVPLTTHN	482	495	3	0	534.614	5	11	7.94872	8.2944	536.595	5.00715	1	0	1.48725	0.581437	1	0	0.037905		8.14604e+06	3.36616e+07	9.40348e+07	2.43107e+08	4.83048e+08	7.2862e+08	8.0376e+08	6.58776e+08	4.58854e+08	2.01016e+08	7.52456e+07	3.45843e+07	1.31614e+06	638327	3.9597e+06	0	0
HVEVLENVPLTTHNF	482	496	2	0	874.952	6	12	9.4387	9.48537	881.449	11.9471	0.6	0					0.322306		0	0	0	0	0	0	0	59619.6	0	0	350130	277744	2.9602e+06	4.2604e+06	2.54254e+06	770956	0	0	0
HVEVLENVPLTTHNFVRKT	482	500	3	0	745.074	6	16					-1
HVEVLENVPLTTHNFVRKT	482	500	4	0	559.058	6	16					-1
HVEVLENVPLTTHNFVRKTF	482	501	2	0	1190.64	6	17					-1
HVEVLENVPLTTHNFVRKTF	482	501	3	0	794.097	6	17					-1
HVEVLENVPLTTHNFVRKTF	482	501	4	0	595.825	6	17	9.68755	10.014	598.603	9.68261	1	0	2.03633	0.50621	1	0	0.149257		0	136405	168970	276333	344332	469576	4.26015e+06	1.87714e+07	4.56445e+07	8.28466e+07	1.04388e+08	1.17505e+08	1.04636e+08	7.21699e+07	3.59319e+07	1.22782e+07	4.9827e+06	1.14902e+06	626667	227879	295947	185395	9.13801e+06	0
HVEVLENVPLTTHNFVRKTFF	482	502	3	0	843.12	7	18	10.872	11.4365	847.004	10.109	1	0	1.99814	1.43964	1	-1	0.115701		1.103e+06	3.83379e+06	8.10171e+06	5.12568e+06	1.84023e+07	8.80999e+06	3.8353e+07	1.35604e+08	2.86975e+08	5.72922e+08	8.82018e+08	1.05174e+09	1.11949e+09	9.23669e+08	6.15211e+08	3.62731e+08	1.75417e+08	7.00714e+07	1.82945e+07	3.03287e+06	150788	0	320521	0	0	111974
HVEVLENVPLTTHNFVRKTFF	482	502	4	0	632.592	7	18	10.8875	11.4521	635.505	10.1078	1	0	1.99783	1.43984	1	-1	0.0816152		304748	5.70346e+06	1.54212e+06	3.08883e+06	586639	2.75238e+06	8.877e+06	4.19671e+07	1.14759e+08	2.20494e+08	3.38144e+08	4.09442e+08	4.18191e+08	3.49321e+08	2.40057e+08	1.33128e+08	6.41103e+07	2.30086e+07	2.8875e+06	1.15177e+06	87766.6	67146.5	156515	318757	89178.6	259156
HVEVLENVPLTTHNFVRKTFFTL	482	504	3	0	914.497	7	20	11.7333	12.4531	918.905	11.5522	0.6	0					0.110775		1.68194e+06	902318	971323	3.54385e+06	712003	657412	1.57795e+06	6.31739e+06	3.85648e+07	1.0641e+08	2.17916e+08	3.57072e+08	4.75953e+08	5.62353e+08	5.13674e+08	3.92275e+08	2.6196e+08	1.43149e+08	5.54995e+07	1.5953e+07	7.05115e+06	417316	106827	662641	231556	114357	403170	113396
HVEVLENVPLTTHNFVRKTFFTL	482	504	4	0	686.125	7	20	11.811	12.1094	689.45	11.6275	1	0	2.09304	0.395952	1	1	0.090161		447379	928796	459809	773025	548980	1.19248e+06	876772	2.02062e+06	1.01482e+07	2.89284e+07	5.87691e+07	1.00988e+08	1.38425e+08	1.69959e+08	1.49973e+08	1.21308e+08	7.42008e+07	3.30631e+07	1.90073e+07	5.08054e+06	1.57021e+06	134739	0	0	986504	5.15698e+06	95222.8	126766
HVEVLENVPLTTHNFVRKTFFTLA	482	505	2	0	1406.76	7	21	11.7177	11.907	1413.81	12.3932	1	0	2.13518	-0.0317464	0	1	0.251884		208592	192229	378864	0	0	0	0	0	11820.6	28634.1	2.07634e+06	9.11638e+06	1.95919e+07	2.9568e+07	3.29599e+07	3.09119e+07	2.30039e+07	8.15521e+06	2.17222e+06	1.42403e+06	0	0	0	0	276992	0	0	0	0
HVEVLENVPLTTHNFVRKTFFTLA	482	505	3	0	938.176	7	21	11.6554	12.4375	942.754	12.0215	1	0	2.05019	2.29269	0	1	0.140304		652114	1.14739e+07	5.26379e+06	4.15356e+06	4.1084e+07	1.7561e+06	1.59419e+06	7.30546e+07	4.48674e+07	1.37557e+08	3.08294e+08	5.66845e+08	8.48049e+08	1.07869e+09	1.19038e+09	1.10053e+09	7.57836e+08	4.62447e+08	2.38643e+08	6.55341e+07	2.84563e+07	7.45688e+06	13515	601818	561162	689640	465778	323634	211959
HVEVLENVPLTTHNFVRKTFFTLA	482	505	4	0	703.884	7	21	11.6866	12.3906	707.343	12.1232	1	0	2.07345	1.98656	1	1	0.0758265		376258	605215	3.26941e+06	840264	806301	1.14745e+06	3.70308e+06	3.51556e+06	7.47379e+06	4.7441e+07	1.05059e+08	2.13209e+08	3.33769e+08	4.4932e+08	4.64974e+08	4.24612e+08	2.88822e+08	1.61411e+08	6.17064e+07	2.76275e+07	6.09297e+06	3.5392e+06	1.82469e+06	891684	223434	689980	685070	211289	237955
HVEVLENVPLTTHNFVRKTFFTLAF	482	506	2	0	1480.3	7	22	13.0971	13.4267	1487.21	12.0145	1	0	1.92374	0.518367	1	1	0.517205		152037	400441	1.52638e+06	3.0043e+06	1.78484e+06	1.62627e+06	106529	134724	0	242167	2.71e+06	7.34433e+06	1.58545e+07	2.28608e+07	2.88881e+07	2.69466e+07	2.39339e+07	1.35728e+07	5.35571e+06	967525	99715.1	0	0	0	0	0	144317	0	0	0
HVEVLENVPLTTHNFVRKTFFTLAF	482	506	3	0	987.199	7	22	13.0033	13.6003	992.048	12.7287	1	0	2.07959	1.56716	1	1	0.0810044		0	0	0	1.39829e+06	1.91565e+06	1.84318e+06	2.78697e+06	6.4314e+06	2.36274e+07	6.04196e+07	1.32057e+08	2.56981e+08	4.155e+08	5.56047e+08	6.76089e+08	6.76551e+08	5.67879e+08	4.17731e+08	2.54466e+08	1.22606e+08	6.23178e+07	2.18859e+07	3.35775e+06	301071	253662	418047	91330.3	0	0	0
HVEVLENVPLTTHNFVRKTFFTLAF	482	506	4	0	740.651	7	22	12.9565	13.5793	744.299	12.7722	1	0	2.0891	1.66807	1	1	0.0914825		0	127978	168941	811745	1.72763e+06	1.32724e+06	1.21909e+06	1.12796e+06	6.39518e+06	2.19333e+07	4.93068e+07	9.93081e+07	1.62976e+08	2.24727e+08	2.63354e+08	2.69816e+08	2.25095e+08	1.64424e+08	1.10788e+08	5.18912e+07	2.3386e+07	6.24301e+06	1.60335e+06	257315	70307.1	40629.1	229662	223526	68903.5	66328.2
EVLENVPLTTHN	484	495	2	0	683.354	5	9	7.46657	7.97983	686.31	5.11989	0.6	0					0.239494		3.787e+06	899682	5.77042e+06	2.47501e+07	9.2488e+07	1.48995e+08	1.7336e+08	1.39885e+08	7.00829e+07	2.35924e+07	2.51773e+06	166534	361479	736837	1.45007e+06
EVLENVPLTTHNFVRKTF	484	501	3	0	715.388	6	15					-1
EVLENVPLTTHNFVRKTFF	484	502	3	0	764.411	6	16	11.1054	11.3117	768.131	9.76532	0.6	0					0.0994009		3.03898e+06	243097	545456	143315	28501.8	0	496241	3.91086e+06	1.69765e+07	3.13867e+07	4.72901e+07	5.63764e+07	5.13961e+07	3.57822e+07	2.14321e+07	9.81208e+06	1.81913e+06	398698	570675	173596	128690	572730	8249.71
EVLENVPLTTHNFVRKTFFTL	484	504	3	0	835.788	7	18					-1
EVLENVPLTTHNFVRKTFFTLA	484	505	3	0	859.467	7	19					-1
LENVPLTTHNFVRKTFF	486	502	3	0	688.374	6	14	10.4054	10.5453	690.09	3.88669	0.6	0					0.164031		2.85148e+06	1.1653e+06	2.33072e+06	2.19394e+07	4.39402e+07	4.96483e+07	4.87096e+07	8.32293e+06	2.56236e+06	4.27235e+06	187222	278636	547480	0	152035	545068	0	0	0	0	2.31006e+06
ENVPLTTHN	487	495	1	0	1024.51	4	6	5.19902	5.74692	1028.7	3.61281	0.6	0					0.150949		2.18535e+06	4.91905e+06	4.06131e+07	1.14735e+08	1.69706e+08	1.42161e+08	6.57112e+07	1.26611e+07	1.09162e+06	133183	163723
ENVPLTTHN	487	495	2	0	512.757	4	6	5.21463	5.79415	514.885	3.67555	0.6	0					0.0421969		2.78919e+07	1.00468e+08	4.51881e+08	1.20034e+09	1.72188e+09	1.5136e+09	7.28512e+08	2.24835e+08	5.14882e+07	7.8748e+06	1.21371e+07
ENVPLTTHNF	487	496	2	0	586.291	5	7					-1
ENVPLTTHNFVRKTF	487	501	2	0	901.981	6	12	8.3411	8.95173	905.967	6.88952	0.6	0					0.255204		1.25189e+06	3.79691e+06	151793	1.2651e+06	1.15887e+07	4.47432e+07	1.18821e+08	1.61408e+08	2.02658e+08	1.46296e+08	1.01539e+08	4.42222e+07	1.57677e+07	3.7735e+06	160288	201084	0	152504	0
ENVPLTTHNFVRKTF	487	501	4	0	451.494	6	12	8.78048	8.82723	453.545	7.12302	1	0	2.15165	-0.590814	1	1	0.0532405		0	0	0	325557	151513	2.74931e+06	5.42659e+06	7.80668e+06	1.25038e+07	9.13341e+06	7.37639e+06	2.80414e+06	918162	195705	0	65359	0	0	0
ENVPLTTHNFVRKTFF	487	502	3	0	650.679	6	13	10.1876	10.6542	653.713	7.91365	1	0	2.22442	1.0558	1	0	0.0649242		1.37558e+06	5.17702e+06	1.24875e+07	7.85216e+06	3.26375e+07	1.21786e+08	3.25706e+08	6.52241e+08	9.60211e+08	1.06091e+09	9.68123e+08	7.01584e+08	3.43056e+08	1.54105e+08	6.22865e+07	9.63016e+06	960488	473255	0	279926
ENVPLTTHNFVRKTFF	487	502	4	0	488.261	6	13	10.2343	10.5453	490.563	8.01682	1	0	2.26252	0.445624	1	0	0.074619		0	159110	0	0	787672	7.38088e+06	2.23935e+07	5.22082e+07	7.43253e+07	9.63266e+07	7.63879e+07	5.61469e+07	2.62046e+07	8.02019e+06	3.20993e+06	300292	4.24022e+06	65574.3	24673.9	215043
ENVPLTTHNFVRKTFFTL	487	504	2	0	1082.58	6	15	11.4209	11.7021	1087.87	9.25529	1	0	2.26416	0.328765	1	1	0.218622		231261	999636	1.51747e+06	535332	1.69504e+06	498021	1.70918e+06	1.02855e+07	3.05629e+07	5.77227e+07	7.01839e+07	7.80701e+07	6.06015e+07	3.99142e+07	1.27482e+07	2.41381e+06	0	260573	0	0	511480	0
ENVPLTTHNFVRKTFFTL	487	504	3	0	722.056	6	15	11.3429	11.7488	725.605	9.32716	1	0	2.28716	0.817704	1	1	0.109168		1.38887e+06	5.23106e+06	4.05251e+06	5.25953e+06	4.07617e+06	6.1733e+06	2.03543e+07	6.35304e+07	1.39353e+08	2.26873e+08	2.92406e+08	3.28331e+08	2.64717e+08	1.55101e+08	9.4027e+07	3.67067e+07	4.91657e+06	1.93405e+06	0	0	904196	695083
ENVPLTTHNFVRKTFFTLA	487	505	2	0	1118.1	6	16	11.2336	11.6866	1123.77	9.9896	0.6	0					0.179998		0	0	261058	2.25871e+06	4.8437e+06	9.98334e+06	1.32128e+07	3.65353e+07	8.02215e+07	1.55385e+08	2.24314e+08	2.71343e+08	2.85655e+08	2.28515e+08	1.43163e+08	6.95095e+07	1.58528e+07	2.60127e+06	421193	196110	0	0	0
ENVPLTTHNFVRKTFFTLA	487	505	3	0	745.736	6	16	11.2336	11.7696	749.535	10.0398	0.6	0					0.106215		3.90497e+06	1.0451e+07	2.06811e+07	1.45941e+07	3.41461e+07	6.19549e+07	7.76246e+07	1.74063e+08	3.90659e+08	7.25149e+08	1.14365e+09	1.40713e+09	1.37224e+09	1.07209e+09	7.45787e+08	3.79494e+08	1.6128e+08	5.80033e+07	1.80059e+07	2.48163e+06	22760.8	567510	708170
ENVPLTTHNFVRKTFFTLA	487	505	4	0	559.553	6	16	11.2648	11.6243	562.42	10.1077	1	0	2.33479	0.635356	1	1	0.119194		125189	132382	74772	1.94137e+06	319583	454333	1.1464e+06	6.9695e+06	1.79784e+07	3.35913e+07	6.01952e+07	7.39234e+07	7.44967e+07	5.51823e+07	3.63484e+07	1.68135e+07	3.92318e+06	973190	39160	111741	81319.6	595626	115293
ENVPLTTHNFVRKTFFTLAF	487	506	2	0	1191.63	7	17	12.816	13.3479	1197.53	10.3196	0.6	0					0.199016		5.47196e+06	3.99296e+06	4.34532e+06	634372	793058	0	2.08463e+06	1.03387e+07	3.18961e+07	6.56464e+07	1.13712e+08	1.55276e+08	1.61508e+08	1.47559e+08	1.03742e+08	6.37424e+07	2.66092e+07	6.98819e+06	246783	12351.3	66796.4	59759.1	73418.6	150933	21218.9
ENVPLTTHNFVRKTFFTLAF	487	506	3	0	794.758	7	17	12.7848	13.4424	798.704	10.3672	0.6	0					0.0932353		1.92512e+07	3.52064e+07	2.55753e+07	1.65938e+07	8.24441e+06	1.26805e+07	3.47884e+07	8.78276e+07	2.04244e+08	3.8021e+08	6.15338e+08	8.62388e+08	9.38112e+08	8.46854e+08	6.34263e+08	3.78575e+08	1.939e+08	8.10844e+07	2.66114e+07	6.71337e+06	1.31123e+06	593070	561091	950560	426937
FVRKTF	496	501	2	0	399.237	4	4	6.78148	7.2647	400.841	2.71157	0.4	0					5.68434e-14		1.00487e+07	6.22198e+07	2.13741e+08	3.23576e+08	2.6019e+08	1.09689e+08	2.47381e+07	2.81495e+06	0
FVRKTFF	496	502	2	0	472.771	4	5	9.4387	9.96745	474.769	3.39347	0.6	0					0.0554407		1.4963e+07	8.63428e+07	3.3667e+08	8.22293e+08	1.08961e+09	7.66963e+08	3.35514e+08	8.33217e+07	1.25664e+07	484156
FVRKTFF	496	502	3	0	315.517	4	5	9.45425	9.92085	316.826	3.32441	1	0	2.49395	1.0556	1	1	0.0676261		963716	1.47193e+07	1.18482e+08	2.21781e+08	2.72692e+08	1.99102e+08	8.10395e+07	1.78399e+07	1.32143e+06	736442
FVRKTFFTL	496	504	2	0	579.837	5	7	11.0898	11.6866	582.65	4.89087	1	0	2.65629	1.56611	1	1	0.216078		2.41635e+06	8.27678e+06	3.03671e+07	1.18586e+08	2.97272e+08	4.81876e+08	5.09364e+08	3.54389e+08	1.50967e+08	4.24667e+07	6.73755e+06	148856	120853
FVRKTFFTL	496	504	3	0	386.894	5	7	11.1054	11.5925	388.78	4.92482	1	0	2.67957	1.13612	1	1	0.0832752		115019	508172	4.26024e+06	2.47039e+07	7.51657e+07	1.36291e+08	1.37302e+08	9.07561e+07	3.65947e+07	9.28216e+06	322536	43078.1	0
FVRKTFFTLA	496	505	2	0	615.356	5	8	10.5453	11.218	618.505	5.52227	1	0	2.6159	1.86388	1	1	0.0904322		1.32869e+07	2.15499e+07	4.35718e+07	1.32525e+08	3.97591e+08	7.92645e+08	1.1293e+09	1.03746e+09	6.75912e+08	2.81699e+08	7.39133e+07	1.14741e+07	758705	38485.2
FVRKTFFTLA	496	505	3	0	410.573	5	8	10.6387	11.1209	412.67	5.5169	1	0	2.61268	1.11698	1	1	0.0720514		441677	999870	3.28567e+06	2.19088e+07	7.35908e+07	1.54365e+08	2.18368e+08	1.98033e+08	1.23824e+08	4.44522e+07	7.52113e+06	657781	0	0
FVRKTFFTLAF	496	506	2	0	688.89	5	9	12.738	13.3269	692.38	6.09768	1	0	2.55462	1.53533	1	1	0.0387766		5.87285e+06	1.653e+07	3.10536e+07	8.32683e+07	2.35638e+08	5.13317e+08	8.9503e+08	1.03902e+09	9.10223e+08	5.37895e+08	2.26486e+08	6.87257e+07	1.43192e+07	982037	0
FVRKTFFTLAF	496	506	3	0	459.596	5	9	12.7536	13.1127	461.908	6.05493	1	0	2.53182	0.633984	1	1	0.0501112		63122.6	1.7543e+06	1.03298e+07	1.61198e+07	5.05215e+07	1.18286e+08	1.88711e+08	2.33032e+08	1.95258e+08	1.092e+08	4.53256e+07	1.23036e+07	1.21411e+06	53162.4	795823
FTLAF	502	506	1	0	598.324	4	3	11.907	12.7067	600.857	2.14701	1	0	2.73779	2.3619		1	0.106474		3.66986e+07	2.23955e+08	5.17879e+08	5.1707e+08	2.24828e+08	4.71625e+07	2.32756e+06	481937
TLAF	503	506	1	0	451.255	3	2	9.40762	9.84315	452.939	1.40605	0.4	0					0.0682211		1.67142e+08	5.38849e+08	6.18848e+08	2.59712e+08	4.10913e+07	2.1691e+06
TLAFCDF	503	509	1	0	816.36	4	5	12.613	12.6755	819.159	2.22978	0.4	0					0.323879		367814	2.76861e+06	3.02398e+06	5.42781e+06	4.24148e+06	777935	107976	0	0	0
AFCDF	505	509	1	0	602.228	4	3	10.6231	11.1558	602.609	-0.0602861	1	0	-0.794612	1.31455		1	0.0832392		9.77372e+08	3.92436e+08	7.14398e+07	4.05514e+06	82961.1	16915.9	204060	0
FCDF	506	509	1	0	531.191	4	2	9.90532	10.592	531.483	-0.109167	1	1	-0.960189	1.91865		1	0.0255009		5.69362e+09	1.83109e+09	2.00627e+08	4.34169e+06	0	432614	124216
FCDFCRKLLFQGF	506	518	2	0	812.394	6	11					-1
CDFCRKLLFQGFRCQTCGYKFHQRCSTEVPLM	507	538	4	0	961.951	10	29					-1
DFCRKLLFQG	508	517	2	0	613.821	5	8	10.2343	10.3899	615.569	2.68305	0.6	0					0.25505		0	2.13435e+06	1.26829e+07	1.82287e+07	1.18447e+07	5.25898e+06	672295	317121	169725	361530	416007	676185	321742	278670
FCRKLLFQGF	509	518	2	0	629.842	5	8					-1
CRKLL	510	514	2	0	316.699	4	3	6.90613	7.06215	317.335	0.834511	1	1	0.637354	-0.162331		0	0.298679		4.09032e+07	1.93818e+07	2.17712e+07	1.60938e+07	4.55695e+06	0	0	119582
CRKLLF	510	515	2	0	390.233	4	4	9.5009	10.2187	391.251	1.49181	0.4	0					0.126217		9.54832e+06	1.47563e+08	2.81791e+08	1.26784e+08	2.6539e+07	723011	54298.2	0	107443
CRKLLFQG	510	517	1	0	964.54	5	6	8.60902	8.93618	967.43	2.24399	1	0	1.09742	0.508825	1	0	0.213705		7.30332e+06	8.21963e+07	2.05612e+08	2.70519e+08	1.56863e+08	5.16085e+07	1.05806e+07	550666	632246	56772.1	0	0
CRKLLFQG	510	517	2	0	482.773	5	6	8.59343	9.12625	484.255	2.31747	1	0	1.15622	1.31527	1	0	0.0338513		1.13677e+08	8.04684e+08	2.44298e+09	3.18761e+09	1.89673e+09	6.79511e+08	1.83032e+08	3.42471e+07	1.29248e+06	254909	140781	489145
CRKLLFQG	510	517	3	0	322.185	5	6	8.65575	9.02948	323.137	2.21021	1	0	1.0704	0.691433	1	0	0.0821433		1.78098e+06	5.20685e+07	1.571e+08	1.79199e+08	9.64692e+07	2.98449e+07	8.7597e+06	293046	0	354730	0	0
CRKLLFQGF	510	518	1	0	1111.61	5	7	11.0742	11.4677	1114.49	2.13309	1	0	0.764853	0.768816	1	0	0.206053		0	6.05558e+07	1.26697e+08	1.57495e+08	9.90742e+07	3.64973e+07	3.49055e+06	85155.7	0	19419.4	37532.5	229964	274746
CRKLLFQGF	510	518	2	0	556.308	5	7	10.9497	11.5925	557.866	2.36302	0.6	0					0.0301862		1.09264e+08	1.02954e+09	3.24692e+09	4.59446e+09	2.98225e+09	1.24826e+09	3.91206e+08	9.13535e+07	8.55421e+06	275723	331334	46857.4	227587
CRKLLFQGFRC	510	520	3	0	457.578	6	9	10.3588	10.5453	458.752	2.55908	1	0	0.666987	-0.0425958		0	0.132786		0	1.54665e+06	1.21977e+07	2.75493e+07	2.36167e+07	9.74477e+06	1.84313e+06	0	68298.3	0	70134.1	144449	0	184279	74654	122656
CRKLLFQGFRCQTCG	510	524	3	0	587.29	6	13	9.81205	10.1409	589.047	4.02621	0.6	0					0.11624		269349	2.32959e+06	2.32475e+07	6.53022e+07	1.36883e+08	1.45892e+08	1.11778e+08	6.50822e+07	2.65111e+07	3.19922e+06	1.28279e+06	1.99923e+06	1.60646e+07	628720	488524	1.37087e+06	0	141286	593301	0
CRKLLFQGFRCQTCGYKFHQRC	510	531	5	0	545.268	8	20	9.70312	9.73425	546.944	6.4734	1	0	0.855796	-0.652053		0	0.0873484		0	0	0	356070	1.75013e+06	3.33729e+06	6.06545e+06	8.12161e+06	7.54613e+06	6.41458e+06	3.94689e+06	1.94504e+06	915372	131453	91542.7	9158.16	0	0	0	62230.4	816584	840084	0	0	459975	0	0	0	0
CRKLLFQGFRCQTCGYKFHQRCST	510	533	4	0	728.353	8	22	10.0942	10.2239	734.403	22.1922	0.6	0					0.0576809		3.48293e+06	1.8462e+06	1.04543e+06	1.262e+06	1.21247e+06	338783	674662	1.39192e+06	1.49112e+06	728751	1.34912e+06	691012	316407	139452	136617	0	0	0	151603	3.28211e+06	3.18176e+07	1.61179e+08	3.65226e+08	5.33763e+08	6.00597e+08	5.06259e+08	3.41282e+08	1.90314e+08	9.05393e+07	3.81019e+07
CRKLLFQGFRCQTCGYKFHQRCSTE	510	534	4	0	760.613	8	23	9.6253	9.79648	763.003	7.48172	1	0	0.863586	-0.102855		0	0.0819166		0	0	3.64085e+06	388319	2.02782e+06	7.86771e+06	2.17192e+07	3.97584e+07	6.91198e+07	7.86457e+07	7.74771e+07	5.74534e+07	4.40942e+07	1.32276e+07	1.29999e+07	701287	1.2519e+06	0	0	0	0	0	33443.2	0	0	0	0	262556	0	502972
CRKLLFQGFRCQTCGYKFHQRCSTEVPLM	510	538	4	0	870.675	9	26	10.4365	11.218	873.737	9.81957	0.6	0					0.196559		0	3740.16	32985.8	37281.9	16313.1	1.98609e+06	6.44312e+07	2.13066e+08	4.91877e+08	8.55988e+08	1.22551e+09	1.52577e+09	1.65065e+09	1.50196e+09	1.19588e+09	8.60178e+08	5.48035e+08	3.14257e+08	1.40369e+08	6.18312e+07	2.5493e+07	6.37444e+06	2.94673e+06	2.16443e+06	4323.49	207930	786798	5.14317e+06	0	198835
CRKLLFQGFRCQTCGYKFHQRCSTEVPLM	510	538	5	0	696.741	9	26	10.7476	11.012	699.159	9.66024	1	0	1.08566	0.262558	1	-1	0.0536038		27511.1	90248.2	0	25545.1	789683	6.61859e+06	2.44805e+07	7.21849e+07	1.14457e+08	2.52577e+08	3.76938e+08	4.47318e+08	4.74171e+08	3.68288e+08	3.31078e+08	2.19466e+08	1.29458e+08	6.81917e+07	3.1033e+07	1.71822e+07	2.29125e+06	364201	358515	6.17765e+06	0	23623.9	0	0	6.84094e+06	152854
CRKLLFQGFRCQTCGYKFHQRCSTEVPLM	510	538	6	0	580.786	9	26	10.6387	10.8253	582.778	9.52444	1	0	1.06058	-0.0420729	1	-2	0.0536168		648416	135972	209950	212740	176008	229930	2.30642e+06	8.62161e+06	2.60415e+07	4.4974e+07	6.43301e+07	8.64933e+07	8.48059e+07	7.81603e+07	6.06953e+07	3.66305e+07	2.41845e+07	8.85819e+06	924354	702568	0	84938.9	0	0	0	0	0	693726	0	0
CRKLLFQGFRCQTCGYKFHQRCSTEVPLMC	510	539	3	0	1194.9	9	27	10.9342	11.1558	1199.52	11.2942	1	1	1.31014	0.0947201	1	-2	0.333937		5.04708e+06	55191.8	0	385836	0	0	36407.9	3.57822e+06	4.7553e+06	1.5108e+07	2.87383e+07	4.24896e+07	5.11801e+07	5.35263e+07	4.51459e+07	3.17328e+07	2.20619e+07	1.24543e+07	739982	654141	0	931506	0	261700	373232	0	721369	0	0	0
CRKLLFQGFRCQTCGYKFHQRCSTEVPLMC	510	539	4	0	896.427	9	27	10.9342	11.218	899.643	10.3118	1	0	1.13544	0.339026	1	-1	0.0459788		0	293547	925874	231471	296440	786961	6.65951e+06	1.91467e+07	4.58983e+07	1.29591e+08	1.60927e+08	2.3115e+08	2.61761e+08	3.10354e+08	2.55726e+08	1.96843e+08	1.27052e+08	8.16745e+07	4.4126e+07	2.00953e+07	2.27404e+06	393187	275651	0	397337	870088	247962	362581	268644	214930
CRKLLFQGFRCQTCGYKFHQRCSTEVPLMC	510	539	5	0	717.343	9	27	10.9186	11.1402	719.921	10.3378	1	0	1.14006	0.0945894	1	-1	0.0609973		346467	9834.82	0	0	171378	909011	1.2633e+06	7.36389e+06	1.35327e+07	5.42017e+07	6.0228e+07	8.53568e+07	1.08377e+08	1.11196e+08	9.98312e+07	7.10425e+07	4.96156e+07	2.6863e+07	1.7754e+07	4.63526e+06	1.10646e+06	145929	0	182717	1.25929e+06	890037	0	0	1376.98	177257
FRCQT	518	522	2	0	327.655	4	3	5.2771	5.46468	330.77	5.78431	0.4	1					0.859307		0	62079.6	0	979424	0	177699	0	4.57827e+06
FRCQTCG	518	524	2	0	407.67	5	5	5.93588	6.34203	408.692	1.44047	0.4	0					0.228075		6.73951e+06	4.37923e+07	5.43981e+07	2.73899e+07	6.36727e+06	1.46371e+06	141939	2.33521e+06	0	489826	270079
FRCQTCGYKFHQRC	518	531	4	0	444.952	7	12	7.71525	7.88643	446.086	3.26858	1	0	0.609562	-0.102855		0	0.0801464		0	702063	5.11363e+06	1.24381e+07	1.59956e+07	1.29729e+07	9.21995e+06	2.81847e+06	1.08196e+06	106841	0	0	0	0	0	0	0	104144	0	684827
FRCQTCGYKFHQRCST	518	533	4	0	491.972	7	14					-1
FRCQTCGYKFHQRCSTE	518	534	3	0	698.642	7	15	7.54425	7.71525	700.812	5.07515	0.3	0					0.126789		0	0	456279	4.4031e+06	1.99774e+07	3.53396e+07	4.08934e+07	4.03004e+07	2.93051e+07	1.6136e+07	4.42635e+06	947114	0	236020	802754	542630	94133.7	0	42164.7	0	0	0	0
FRCQTCGYKFHQRCSTEVPLM	518	538	2	0	1267.58	8	18	9.59418	9.672	1272.01	7.07033	1	1	1.18767	-0.468987	1	0	0.170101		0	0	0	0	0	1.16199e+06	1.69394e+06	1.42363e+07	1.33249e+07	1.52234e+07	1.10184e+07	7.93861e+06	1.59744e+06	807147	438554	0	289475	0	0	0	0	0	0	0	0	0	0
FRCQTCGYKFHQRCSTEVPLM	518	538	3	0	845.39	8	18	9.39207	9.90532	848.335	7.05082	1	0	1.18247	1.23854	1	0	0.213626		526046	1.22295e+06	2.52801e+06	1.74227e+07	6.64327e+07	1.95389e+08	3.97243e+08	6.29916e+08	7.59336e+08	7.82521e+08	6.49483e+08	4.61185e+08	2.83224e+08	1.57775e+08	2.39295e+07	6.31453e+06	519632	5.64157e+06	0	451049	0	249767	3.08858e+06	3.03624e+06	5.50082e+06	3.45139e+06	4.14603e+06
FRCQTCGYKFHQRCSTEVPLM	518	538	4	0	634.294	8	18	9.672	9.68755	636.453	6.84963	1	0	1.1288	-0.713163	1	0	0.0478638		0	0	0	0	2.36315e+06	6.49916e+06	1.36307e+07	2.18427e+07	2.37695e+07	2.4238e+07	1.87663e+07	1.53508e+07	9.101e+06	1.83208e+06	0	835027	0	0	0	133938	0	0	0	0	0	0	0
FRCQTCGYKFHQRCSTEVPLMC	518	539	3	0	879.727	8	19	9.90532	10.281	883.016	7.95848	1	0	1.31284	0.699015	1	0	0.144641		0	523033	318483	601786	5.89038e+06	2.56345e+07	7.24914e+07	1.36529e+08	1.96809e+08	2.45895e+08	2.37305e+08	1.8516e+08	1.60749e+08	3.52104e+07	5.02249e+07	4.35827e+07	378734	2.12619e+07	2.26359e+06	0	1.44208e+06	1.52202e+06	251340	588125	1.09061e+06	72773.5	0	220685
FRCQTCGYKFHQRCSTEVPLMC	518	539	4	0	660.047	8	19	9.70312	10.172	662.511	7.94863	1	0	1.31035	1.06469	1	0	0.186734		365804	358156	0	749821	3.43785e+06	2.13267e+07	6.25841e+07	1.21907e+08	1.9058e+08	2.31922e+08	2.22245e+08	1.81974e+08	1.19629e+08	7.13884e+07	2.90583e+07	9.36287e+06	2.67845e+06	753960	140390	516410	0	295130	1.10756e+06	700695	130315	1.64131e+07	1.59664e+06	183610
RCQTCGY	519	525	2	0	415.668	5	5	5.90438	6.1707	416.573	1.20474	0.4	0					1.74093		3.79361e+06	1.42716e+07	1.44039e+07	6.3001e+06	570150	261420	0	464313	0	50011	380456
RCQTCGYKFHQRC	519	531	2	0	815.363	6	11	6.64132	6.89055	817.495	3.11045	1	0	0.659431	0.203213	1	1	0.235543		0	517291	1.40279e+07	2.97464e+07	3.27176e+07	2.77568e+07	9.99145e+06	8.21904e+06	0	156735	0	0	740824	0	229453	0	563298	152634
RCQTCGYKFHQRC	519	531	3	0	543.911	6	11	6.64132	6.9529	545.405	3.32837	1	0	0.75454	0.447715	1	1	0.081139		0	7.42595e+06	3.26847e+07	6.66071e+07	8.71375e+07	6.97513e+07	4.00701e+07	3.1183e+07	6.63345e+06	791168	5.32086e+06	0	0	251346	0	0	637977	0
RCQTCGYKFHQRCST	519	533	2	0	909.403	7	13	6.51342	6.65688	912.107	4.14916	1	0	0.834176	-0.211545	-1	0	0.170484		0	0	228202	2.47941e+06	6.98569e+06	1.03699e+07	9.22895e+06	5.47957e+06	1.41395e+06	208161	9639.72	0	23361.3	0	138108	0	3910.45	0	0	0	0
RCQTCGYKFHQRCST	519	533	3	0	606.605	7	13	6.4667	6.62238	608.758	5.20229	1	1	1.2231	-0.163638	0	0	0.238645		0	0	3.84773e+06	9.51696e+06	2.25247e+07	2.98025e+07	2.57033e+07	1.95579e+07	1.07093e+07	2.71091e+06	624399	245088	0	0	844757	0	0	86477.2	0	0	8.32167e+06
RCQTCGYKFHQRCST	519	533	4	0	455.205	7	13	6.54455	6.57568	456.917	5.59112	0.4	1					0.329269		0	0	416476	628443	1.6132e+06	1.72279e+06	986897	716401	274863	330265	0	0	0	0	135034	0	512738	0	540741	0	0
RCQTCGYKFHQRCSTE	519	534	2	0	973.925	7	14	6.60682	6.76592	976.999	4.82084	1	0	0.955059	-0.150239	1	0	0.583716		0	83598.9	25020.2	982366	4.40707e+06	9.57394e+06	1.19629e+07	9.02383e+06	5.56538e+06	1.36515e+06	545811	178042	0	0	0	0	0	0	0	0	0	0
RCQTCGYKFHQRCSTE	519	534	3	0	649.619	7	14	6.56012	6.87498	651.698	4.90805	1	0	0.984969	0.460591	1	0	0.159824		4878.89	21926.4	43942.9	1.32898e+07	3.47286e+07	4.57684e+07	6.03017e+07	5.26604e+07	3.19972e+07	1.74301e+07	5.38886e+06	1.27774e+06	184073	11930.9	194758	7472.34	10736.2	456553	194784	0	299170	0
RCQTCGYKFHQRCSTE	519	534	4	0	487.466	7	14					-1
RCQTCGYKFHQRCSTEVPLM	519	538	2	0	1194.05	8	17	8.82723	9.01393	1198.19	6.60796	1	0	1.16802	-0.0420075	1	0	0.206278		0	0	234231	0	549435	5.72408e+06	1.73865e+07	3.25689e+07	3.79544e+07	3.26664e+07	2.42547e+07	1.01026e+07	1.53482e+06	499866	0	716648	0	0	0	353659	0	0	0	0	26896.7	0
RCQTCGYKFHQRCSTEVPLM	519	538	3	0	796.367	8	17	8.87395	9.36097	799.133	6.6197	1	0	1.17134	1.13567	1	0	0.113695		8.01157e+06	216876	3.00086e+06	2.22476e+07	8.88118e+07	2.28481e+08	4.15361e+08	6.07163e+08	6.93008e+08	6.18407e+08	4.68458e+08	2.98503e+08	1.57058e+08	6.90914e+07	2.20983e+07	2.71841e+06	436074	0	536436	917107	0	0	673629	526772	1.57341e+06	556593
RCQTCGYKFHQRCSTEVPLM	519	538	4	0	597.527	8	17	8.85838	9.20407	599.607	6.64093	1	0	1.17733	0.581437	1	0	0.0433456		637.886	0	1.27599e+06	7.13691e+06	2.83444e+07	8.39503e+07	1.53816e+08	2.24714e+08	2.50534e+08	2.35797e+08	1.74238e+08	1.08528e+08	5.47962e+07	2.27737e+07	6.02334e+06	1.13894e+06	168473	565447	174973	1.0361e+06	0	474487	0	0	246850	530256
RCQTCGYKFHQRCSTEVPLM	519	538	5	0	478.223	8	17					-1
RCQTCGYKFHQRCSTEVPLMC	519	539	3	0	830.704	8	18	9.20407	9.70312	833.786	7.44463	1	0	1.2875	1.18286	1	0	0.0885488		0	0	247825	2.37383e+06	1.90466e+07	8.02092e+07	1.75867e+08	3.2852e+08	4.4902e+08	4.80607e+08	4.49901e+08	3.30981e+08	2.14904e+08	1.15319e+08	5.36552e+07	1.26353e+07	1.23288e+06	536934	287483	0	215218	803373	472246	920281	11209.9	0	1.18302e+06
RCQTCGYKFHQRCSTEVPLMC	519	539	4	0	623.28	8	18	9.3143	9.68755	625.574	7.37467	1	0	1.26884	0.689538	1	0	0.0638097		0	209917	170496	728840	5.31762e+06	2.28353e+07	6.18298e+07	1.11454e+08	1.52663e+08	1.63754e+08	1.50926e+08	1.17361e+08	6.58612e+07	3.42932e+07	1.16216e+07	2.47654e+06	612138	0	505163	21416.1	19034.3	32183.4	0	100320	0	0	356324
CGYKFHQRCSTEVPLM	523	538	2	0	949.939	7	13					-1
CGYKFHQRCSTEVPLM	523	538	3	0	633.629	7	13					-1
CGYKFHQRCSTEVPLMC	523	539	3	0	667.965	7	14					-1
YKFHQRC	525	531	2	0	491.24	5	5	5.99883	6.13953	492.754	2.36691	0.4	0					0.543485		602943	5.56257e+06	1.73728e+07	1.05884e+07	6.98422e+06	358337	1.17178e+06	904925	1.6079e+06	1.06454e+06	256653
YKFHQRC	525	531	3	0	327.829	5	5	6.15512	6.18628	328.654	1.81285	0.4	0					0.12778		0	82985.7	1.15243e+06	739462	170932	0	0	0	0	0	0
YKFHQRCST	525	533	2	0	585.28	5	7	6.41993	6.43555	586.03	0.739909	0.4	0					1.77148		2.0468e+06	0	0	0	0	0	101860	0	399370	0	0	0	0
YKFHQRCSTE	525	534	2	0	649.801	5	8	5.8886	6.07717	651.996	3.55849	1	0	1.43739	-0.0346875		-2	0.226967		0	140898	2.54232e+06	7.70818e+06	1.19645e+07	1.01177e+07	6.5941e+06	970937	54098	4325.43	30552.8	163468	57215.3	0
YKFHQRCSTEVPLM	525	538	2	0	869.924	6	11	8.85838	9.12625	873.255	5.48314	0.6	0					0.391391		0	0	0	282549	9.04219e+06	2.86501e+07	3.80167e+07	3.84706e+07	2.98456e+07	9.47729e+06	2.63895e+06	215752	521308	0	381743	29410.5	9305.93	265390
YKFHQRCSTEVPLM	525	538	3	0	580.285	6	11	8.82723	9.25075	582.521	5.52709	1	0	1.71418	0.886656	1	-2	0.185826		217125	0	1.44825e+06	1.26456e+07	5.03561e+07	1.0472e+08	1.45552e+08	1.28686e+08	9.66898e+07	4.96491e+07	2.12426e+07	7.25102e+06	5.57881e+06	994841	955001	4.13294e+06	0	0
YKFHQRCSTEVPLMC	525	539	3	0	614.621	7	12	6.90093	7.23362	618.883	11.4771	0.5	0					0.0942283		0	100694	200022	0	0	0	0	0	864843	6.08337e+06	4.60655e+07	1.31438e+08	2.28098e+08	2.70451e+08	2.01813e+08	6.67596e+07	9.69088e+06	3.77054e+06	1.26924e+06	1.15284e+06
KFHQRC	526	531	2	0	409.708	4	4	4.43967	4.72765	410.858	1.75314	0.4	0					0.360846		184485	3.37928e+06	7.75223e+06	6.53941e+06	993421	29558.7	2440.43	131921	0
KFHQRCSTE	526	534	2	0	568.269	5	7	4.48713	4.5696	570.899	4.53938	0.4	1					0.397403		0	0	105500	1.23641e+06	1.7525e+06	1.69701e+06	735342	161164	63016.3	0	528391	276472	82144.1
KFHQRCSTEVPLM	526	538	2	0	788.392	6	10	8.5467	8.78048	791.822	5.78914	0.6	0					0.39283		192710	0	729818	2.3714e+06	4.94106e+06	1.45934e+07	2.1896e+07	2.11775e+07	1.05338e+07	2.50423e+06	1.69512e+06	260933	1.91623e+06	249770	2.15244e+06	0	1.95983e+06
KFHQRCSTEVPLM	526	538	3	0	525.931	6	10	8.44998	8.60902	528.137	5.55046	1	0	1.96663	-0.150501	1	0	0.145775		0	0	0	726261	9.69165e+06	1.51835e+07	1.94977e+07	1.99341e+07	1.12491e+07	5.83046e+06	2.99245e+06	341284	122479	473241	73948.6	28626	978348
KFHQRCSTEVPLMC	526	539	2	0	839.897	6	11					0
KFHQRCSTEVPLMC	526	539	3	0	560.267	6	11					-1
HQRCSTEVPLM	528	538	2	0	650.81	6	8	8.09217	8.26327	656.274	10.0408	0.4	1					0.146901		0	162833	0	320684	339500	1.32653e+06	877987	2.2179e+07	1.22422e+07	5.86233e+07	1.21782e+08	1.40081e+08	1.16349e+08	2.74217e+07	4.72455e+07
STEVPLM	532	538	1	0	776.386	4	4	8.56227	8.81165	779.722	2.81757	1	0	2.68364	0.203802		0	1.0497		805968	2.75547e+06	1.10219e+07	1.84048e+07	1.27756e+07	4.36292e+06	2.61216e+06	444624	1.06759e+06
STEVPLMC	532	539	1	0	879.395	5	5					0
EVPLM	534	538	1	0	588.306	4	2	8.87395	8.92063	590.366	1.63995	0.5	0					0.617545		2.06977e+06	1.21385e+07	1.55895e+07	1.7734e+07	0	0	256902
EVPLMC	534	539	1	0	691.315	5	3	9.40762	9.65643	693.618	1.75608	0.4	0					0.277609		182623	1.19543e+07	3.00976e+07	2.24333e+07	3.65984e+06	0	0	221321	297349
VPLM	535	538	1	0	459.264	4	2	7.69968	8.60902	460.853	1.24082	1	0	2.28043	2.79176		-1	0.284416		7.21301e+07	3.3895e+08	3.66822e+08	1.04312e+08	4.29054e+06	197584	267819
VPLMC	535	539	1	0	562.273	4	3	8.41888	8.68693	565.491	2.74592	0.4	1					1.37602		678198	9.80221e+06	2.82475e+07	2.08727e+07	6.48286e+06	1.19848e+06	2.35204e+06	1.27027e+07
CVNY	539	542	1	0	498.202	4	2	5.55862	6.24855	499.702	1.1398	0.4	0					0.0728686		2.3986e+08	8.97092e+08	9.55265e+08	1.8839e+08	9.65784e+06	1.44924e+06	1.77408e+06
CVNYDQL	539	545	1	0	854.371	4	5	8.51558	8.98285	858.446	3.51252	1	0	2.67457	1.05822	1	0	0.206366		424493	1.60994e+07	9.79153e+07	2.75322e+08	3.58171e+08	2.46039e+08	7.75661e+07	3.23951e+07	2.0775e+07	837144
CVNYDQL	539	545	2	0	427.689	4	5	8.44998	8.90508	429.448	2.95596	1	0	2.14017	1.01051	1	0	0.0968101		823530	1.63376e+07	8.5641e+07	1.59042e+08	1.61253e+08	7.9526e+07	1.8016e+07	1.83415e+06	125156	319261
CVNYDQLDL	539	547	1	0	1082.48	5	7	10.0632	10.6542	1087.52	4.33886	1	0	2.27769	1.54363	1	0	0.199823		0	0	3.31297e+07	1.56639e+08	3.49554e+08	4.13998e+08	3.1558e+08	1.45422e+08	4.38806e+07	7.60926e+06	36844.6	593010	2.38017e+06
CVNYDQLDL	539	547	2	0	541.745	5	7	10.0787	10.6698	544.158	4.12726	1	0	2.13256	1.54376	1	0	0.0538889		6.46271e+06	3.95579e+07	1.92285e+08	5.0371e+08	9.81189e+08	1.08129e+09	7.91941e+08	3.53597e+08	1.13627e+08	2.60916e+07	1.2944e+06	1.25872e+06	1.41803e+06
VNYDQL	540	545	1	0	751.362	4	4	8.16992	8.81165	754.74	2.93919	1	0	2.82961	1.74238		0	0.452012		1.02644e+06	3.53794e+07	1.85478e+08	3.54244e+08	2.99195e+08	1.1231e+08	2.27919e+07	5.09092e+06	3.71231e+06
VNYDQLDL	540	547	1	0	979.473	4	6	10.0942	10.3277	983.966	3.92159	1	0	2.43977	0.141189	1	0	0.188922		1.83383e+06	5.2696e+06	5.1709e+07	1.54556e+08	2.42334e+08	2.18897e+08	1.29046e+08	4.86092e+07	1.39124e+07	2.80697e+06	0
VNYDQLDL	540	547	2	0	490.24	4	6	9.92085	10.5453	492.294	3.53669	1	0	2.13179	1.67474	1	0	0.0917875		3.5938e+06	3.23419e+07	1.53132e+08	3.58366e+08	4.98786e+08	4.015e+08	1.68683e+08	5.55134e+07	3.45938e+06	554004	1.01649e+06
YDQL	542	545	1	0	538.251	3	2	6.13953	6.23298	543.124	4.55885	0.4	1					0.194905		0	0	0	242729	350637	4.98035e+06
YDQLDL	542	547	1	0	766.362	4	4	8.48967	8.50005	773.397	6.58461	0.4	1					1.13687e-13		0	0	0	0	0	0	0	941541	0
DQLDL	543	547	1	0	603.298	3	3	8.43442	9.02948	605.143	1.50888	1	0	1.71657	1.55938		0	0.234868		2.41874e+08	9.40624e+08	1.1909e+09	5.78283e+08	1.27902e+08	2.57753e+07	2.58159e+06
[truncated: 20 more columns]
