# Supplementary material for: Unveiling the domain-specific and RAS isoform-specific details of BRAF kinase regulation
Source: eLife. 2023 Dec 27;12:RP88836. doi: 10.7554/eLife.88836 (PMC10752582; doi:10.7554/eLife.88836)
Supplement: Figure 2—source data 2. — Also applies to plots presented in Supplementary file 1; Figure 2—figure supplement 1 and Figure 2—figure supplement 2. [file elife-88836-fig2-data2.zip › Figure 2- source data 2/(BRAF-N3_BRAF-5hr1.mzXML) ExMS2_FinalTable.xls]

## Sheet: Sheet1
Sequence	START	END	Charge	ModMass	Monoisotopic m/z	maxND	maxD	RT Range(start, unit: min)	RT Range(end)	Centroid m/z	Delta Mass	Flag#1:Skip-tests	Flag#2:Unimodality check	Flag#3:Back exchange prediction check	Flag#4:Elution RT width check	Flag#5:Unique peptide RT/deltaD consistency check	Flag#6:Common-end peptides centroid subtraction check	Flag#7:Centroid shift within RT range check	Flag#8:Data multiple assignment check	Isotopic Envelope Amplitudes(start from this column(the Monoisotopic) to nonzero end):
GSSHHHHHHGTKTEEGKL	2	19	2	0	1008.48	6	16	5.42113	5.95633	1010.07	2.0163	1	0	-0.223136	1.22179	1	1	0.15261		2.4248e+07	4.87656e+07	6.61826e+07	7.58104e+07	6.9809e+07	5.0407e+07	2.59612e+07	9.2021e+06	802555	229202	0	0	0	0	0	0	232560	0	0	0	0	0	64096.2
GSSHHHHHHGTKTEEGKL	2	19	3	0	672.656	6	16	5.2489	6.0189	673.758	2.15104	1	0	-0.184189	2.08411	1	1	0.0406763		2.97347e+08	5.69747e+08	7.89703e+08	9.3905e+08	8.78549e+08	6.19229e+08	3.51867e+08	1.57211e+08	5.33969e+07	1.48257e+07	1.36418e+06	404940	0	0	158864	0	113151	140589	120372	42361.1	99309.9	208240	0
GSSHHHHHHGTKTEEGKL	2	19	4	0	504.744	6	16	5.2489	6.0189	505.571	2.15402	1	0	-0.183325	2.08411	1	1	0.0661674		6.65088e+07	1.43135e+08	1.99057e+08	2.21927e+08	2.13675e+08	1.52822e+08	8.9826e+07	3.54489e+07	1.12804e+07	1.68398e+06	1.05134e+06	0	167906	0	56404	0	115219	0	181045	0	60822.1	0	414961
GSSHHHHHHGTKTEEGKL	2	19	5	0	403.997	6	16	5.29588	5.86243	404.663	2.17894	1	0	-0.176121	1.33693	1	1	0.065098		4.63793e+07	9.32236e+07	1.2729e+08	1.539e+08	1.49354e+08	1.06005e+08	5.66986e+07	2.37537e+07	7.01371e+06	251963	0	15746.1	0	0	0	0	691067	9044.96	0	0	0	1.39374e+06	0
GSSHHHHHHGTKTEEGKLVIWINGDKGYNGL	2	32	3	0	1149.23	8	29	9.80802	9.96392	1152.1	6.56623	1	0	0.241228	-0.171206	1	1	0.422583		0	0	0	0	4.68217e+06	3.26441e+06	9.85489e+06	2.55144e+07	1.9877e+07	1.96804e+07	2.20806e+07	8.75855e+06	3.59534e+06	2.61601e+06	0	0	0	0	0	0	0	0	0	0	0	0	0	0	0	0
GSSHHHHHHGTKTEEGKLVIWINGDKGYNGL	2	32	4	0	862.178	8	29	9.7769	9.8236	864.542	7.42374	0.6	0					0.199557		0	210384	371993	887135	1.80978e+06	5.52764e+06	1.15589e+07	1.42138e+07	2.07185e+07	2.11258e+07	1.8009e+07	1.00771e+07	8.06177e+06	3.37363e+06	1.56059e+06	464173	278508	0	0	0	225259	0	0	0	263118	0	3576.57	11261.3	0	0
GSSHHHHHHGTKTEEGKLVIWINGDKGYNGL	2	32	5	0	689.944	8	29	9.85478	10.0417	691.857	7.53448	1	0	0.395648	-0.0572345	1	1	0.274082		2.57724e+06	519212	3.9751e+06	2.61451e+06	4.44963e+06	1.37615e+07	2.61561e+07	3.54833e+07	3.93472e+07	3.55226e+07	3.29161e+07	1.99643e+07	1.09276e+07	4.86276e+06	1.22875e+06	180221	0	530575	202423	155617	145854	180749	352006	0	0	0	0	595992	0	0
VIWINGDKGY	20	29	1	0	1164.6	5	8	9.11595	9.42742	1168.05	2.72789	0.4	0					0.184568		835964	4.47099e+06	4.82382e+07	1.66007e+08	1.44239e+08	3.44181e+07	1.18721e+06	939695	448694	238525	370645	0	269217	324358
VIWINGDKGY	20	29	2	0	582.806	5	8	9.7769	9.97948	584.629	2.93226	0.6	0					0.214372		5.60846e+06	4.02075e+07	8.21153e+07	1.021e+08	7.54834e+07	4.41248e+07	1.07221e+07	9.62662e+06	429532	1.71008e+06	0	2.07937e+07	110357	1.44376e+06
VIWINGDKGYNG	20	31	2	0	668.338	5	10	9.17832	9.39108	670.498	3.51717	1	1	0.820718	0.0376398		1	0.284393		1.33211e+06	2.02079e+07	5.60771e+07	8.53151e+07	8.50048e+07	5.84771e+07	7.42145e+07	1.97452e+07	2.63793e+07	1.80357e+06	1.13358e+06	426207	297515	0	84801.4	0
VIWINGDKGYNGL	20	32	2	0	724.88	5	11	10.4934	11.1367	726.925	3.21432	1	0	0.545502	1.61898		1	0.0432822		3.94954e+08	1.61983e+09	4.47477e+09	7.67708e+09	8.75024e+09	7.12327e+09	4.26995e+09	1.95716e+09	7.02235e+08	2.09947e+08	4.69059e+07	1.31123e+07	301816	1.35635e+06	607361	4.5533e+06	175890
VIWINGDKGYNGLAE	20	34	2	0	824.92	5	13	9.97948	10.135	827.154	3.48227	0.6	0					0.121624		3.42617e+06	1.05298e+07	3.2459e+07	6.50461e+07	8.31271e+07	8.16785e+07	5.20864e+07	2.84118e+07	8.84285e+06	3.49144e+06	601036	234875	0	0	0	565082	0	324040	201718
VIWINGDKGYNGLAEVGKKFEKDTG	20	44	3	0	913.476	7	23	10.4153	10.5715	916.264	6.723	0.6	0					0.528484		0	0	0	651935	729406	4.5249e+06	9.24938e+06	1.22015e+07	1.52559e+07	1.18269e+07	1.09864e+07	5.81426e+06	1.23797e+06	0	0	214186	0	0	0	0	0	242280	0	0	395046	0	0	388441	0	0
VIWINGDKGYNGLAEVGKKFEKDTGIKV	20	47	3	0	1026.89	7	26					-1
VIWINGDKGYNGLAEVGKKFEKDTGIKV	20	47	4	0	770.421	7	26	11.5261	11.8533	772.686	7.20655	1	0	0.475962	0.45778	1	1	0.134904		1.1081e+06	0	479697	1.24051e+06	8.81228e+06	2.068e+07	4.44443e+07	6.26585e+07	7.89546e+07	8.4817e+07	7.37099e+07	5.23419e+07	3.19836e+07	1.64917e+07	4.44533e+06	1.42194e+06	1.20484e+06	174459	0	482700	5.75642e+06	0	136018	133728	300158	325081	137038	316469	157263	138043
VIWINGDKGYNGLAEVGKKFEKDTGIKVTVEHPDKL	20	55	4	0	1000.29	9	33	10.8984	11.415	1003.13	8.96872	1	0	0.451009	1.15336	1	1	0.0943478		7.99038e+06	7.62687e+06	1.71855e+07	2.27774e+07	3.30078e+07	4.93273e+07	1.49931e+08	2.92214e+08	5.2412e+08	7.50682e+08	9.60663e+08	1.06751e+09	1.00024e+09	8.16819e+08	6.08338e+08	3.89859e+08	2.43988e+08	1.32088e+08	6.90014e+07	3.73802e+07	1.97252e+07	2.23495e+06	3.29048e+06	2.02211e+06	827054	1.22698e+06	0	582067	0	2.23305e+06
VIWINGDKGYNGLAEVGKKFEKDTGIKVTVEHPDKL	20	55	5	0	800.434	9	33	10.9762	11.1005	802.777	9.31215	1	0	0.499141	-0.287381	1	1	0.0892697		3.88976e+06	5.21689e+06	7.29651e+06	7.93027e+06	1.03054e+07	2.92111e+07	5.40666e+07	1.13348e+08	1.95813e+08	2.98751e+08	3.84551e+08	4.29455e+08	3.73374e+08	3.15706e+08	2.34273e+08	1.62381e+08	9.33706e+07	4.88353e+07	2.52972e+07	1.27541e+07	6.1146e+06	6.14775e+06	1.71846e+06	42241	0	592678	1.35609e+06	0	0	0
VIWINGDKGYNGLAEVGKKFEKDTGIKVTVEHPDKL	20	55	6	0	667.196	9	33	10.8984	11.3683	669.188	9.55072	1	0	0.532577	0.981975	1	1	0.0636123		706761	1.72537e+06	9.60539e+06	1.33501e+07	4.12881e+06	3.50362e+07	8.69158e+07	1.33132e+08	3.19842e+08	4.65676e+08	5.9605e+08	6.51215e+08	5.92035e+08	5.11288e+08	3.87641e+08	2.46186e+08	1.55588e+08	7.61785e+07	3.71251e+07	1.61033e+07	7.17151e+06	4.99814e+06	3.30612e+06	2.07114e+06	583417	2.42048e+06	0	975503	302359	849788
VIWINGDKGYNGLAEVGKKFEKDTGIKVTVEHPDKL	20	55	7	0	572.026	9	33	10.8361	11.1781	573.662	9.04687	1	0	0.461962	0.512256	1	1	0.0803875		0	1.6578e+06	2.78719e+06	3.42007e+06	6.16129e+06	1.32759e+07	3.2262e+07	8.25136e+07	1.47325e+08	2.26483e+08	2.74411e+08	3.08513e+08	2.92077e+08	2.47004e+08	1.82209e+08	1.12102e+08	7.61968e+07	4.01e+07	1.73531e+07	8.31903e+06	4.18352e+06	1.53861e+06	383996	503004	494516	170142	248997	151600	0	0
NGDKGYNGLAEVGKKFEKDTGIKVTVE	24	50	3	0	966.173	7	25	9.83918	10.3217	968.661	5.76194	0.6	0					0.27179		1.24883e+06	4.15188e+06	1.52428e+07	3.46982e+07	7.63369e+07	1.18443e+08	1.53812e+08	1.75701e+08	1.75884e+08	1.45704e+08	9.73236e+07	5.66768e+07	3.04007e+07	1.21464e+07	859130	0	0	0	0	43684.1	210801	308963	276133	436029	360874	689610	1.00997e+06	2.55633e+06	943578	0
GLAEVGKKFEKDTGIKVTVEHPDKL	31	55	4	0	685.383	7	22					-1
LAEVGKKFEKDTGIKVTVEHPDKL	32	55	3	0	894.501	7	21	8.66287	8.86583	896.491	4.37078	1	0	0.15664	0.00164876	1	-2	0.0837397		0	0	707733	1.19649e+07	2.56873e+07	3.58355e+07	3.94436e+07	3.38941e+07	1.92433e+07	1.02088e+07	2.15727e+06	522901	139883	123808	0	0	0	0	0	0	0	0	0	0	0	0	0	0	23700.9
LAEVGKKFEKDTGIKVTVEHPDKL	32	55	4	0	671.127	7	21					-1
LAEVGKKFEKDTGIKVTVEHPDKLEEKFPQVAATGDGPDIIF	32	73	4	0	1149.86	9	37	10.7739	10.8361	1153.55	11.9875	1	1	0.692472	-0.515202	1	-2	0.545045		0	300614	0	0	0	434990	0	849076	2.13458e+06	4.06253e+06	7.65881e+06	9.75045e+06	1.19484e+07	1.07878e+07	1.02635e+07	8.87653e+06	2.48562e+06	2.97146e+06	1.05872e+06	409183	0	0	0	593382	0	0	0	502522	0	0
LAEVGKKFEKDTGIKVTVEHPDKLEEKFPQVAATGDGPDIIF	32	73	5	0	920.091	9	37					-1
AEVGKKFEKDTG	33	44	2	0	654.843	5	10					-1
AEVGKKFEKDTG	33	44	3	0	436.898	5	10					0
AEVGKKFEKDTGIKV	33	47	2	0	824.967	5	13	7.95532	8.14238	826.642	2.37497	0.6	0					0.0763198		1.68107e+06	1.8599e+07	5.0457e+07	6.76226e+07	5.74397e+07	3.21719e+07	1.3291e+07	2.62009e+06	365896	225521	0	0	0	0	0	0	0	0	0
AEVGKKFEKDTGIKV	33	47	3	0	550.314	5	13	7.95532	8.31373	551.435	2.38866	1	0	0.04384	0.572547	1	1	0.126889		1.98017e+06	3.79555e+07	1.03995e+08	1.2649e+08	1.07375e+08	5.80032e+07	2.41065e+07	7.33453e+06	1.15343e+06	1.14473e+06	147433	103667	1.32292e+06	0	0	0	0	0	0
AEVGKKFEKDTGIKVTVEHPDKL	33	55	4	0	642.856	7	20	8.09563	8.26707	644.804	6.26431	0.4	1					0.10313		2.91791e+06	2.31954e+07	9.87514e+07	2.59521e+08	4.68135e+08	6.09045e+08	6.23602e+08	4.85853e+08	3.05606e+08	1.59368e+08	7.96499e+07	3.68387e+07	1.50659e+07	6.78418e+06	3.44287e+06	1.49095e+06	584483	225087	5.07229e+08	0	0	0	6.60362e+07	0	0	0	1.86623e+06	37004.4
AEVGKKFEKDTGIKVTVEHPDKL	33	55	5	0	514.486	7	20	8.09563	8.59377	515.636	4.22312	1	0	0.170625	1.08566	0	-1	0.0439561		1.96277e+06	2.21719e+07	1.01751e+08	2.61661e+08	5.03824e+08	6.24248e+08	6.4033e+08	4.8959e+08	2.88349e+08	1.49769e+08	7.10483e+07	2.53704e+07	9.93483e+06	3.45943e+06	3.0417e+06	548863	376385	0	0	637176	0	0	0	122595	1.08525e+06	0	0	0
AEVGKKFEKDTGIKVTVEHPDKL	33	55	6	0	428.907	7	20	8.09563	8.4433	429.862	4.20687	1	0	0.166868	0.533067	0	-1	0.0490177		256775	3.64444e+06	2.42059e+07	7.94066e+07	1.51301e+08	1.99225e+08	1.88073e+08	1.52692e+08	8.90072e+07	4.80004e+07	1.79693e+07	4.47942e+06	1.13721e+06	0	271409	125973	0	0	0	0	0	0	0	0	0	0	0	7582.34
AEVGKKFEKDTGIKVTVEHPDKLEEKFPQVAATGDGPDIIF	33	73	4	0	1121.59	9	36	10.4621	11.2248	1124.67	9.64198	1	0	0.432755	2.05699	1	0	0.0662722		1.43789e+06	1.62758e+07	4.25393e+07	6.05985e+07	7.46582e+07	1.27259e+08	2.69132e+08	5.22098e+08	9.39476e+08	1.50081e+09	2.17784e+09	2.70168e+09	2.9034e+09	2.79145e+09	2.35122e+09	1.7816e+09	1.20108e+09	7.36033e+08	4.32372e+08	2.27304e+08	1.14253e+08	5.58169e+07	2.85652e+07	1.52141e+07	7.47028e+06	2.00905e+06	1.08824e+06	495465	3.43372e+06	692319
AEVGKKFEKDTGIKVTVEHPDKLEEKFPQVAATGDGPDIIF	33	73	6	0	748.063	9	36	10.5559	10.7791	750.144	9.80081	1	0	0.453161	0.076018	1	0	0.0219749		571910	2.38347e+06	8.15404e+06	1.16768e+07	1.89139e+07	2.43504e+07	5.5738e+07	1.05034e+08	1.94855e+08	3.38577e+08	4.56962e+08	5.91896e+08	6.30181e+08	6.00621e+08	5.21069e+08	3.7711e+08	2.55182e+08	1.65893e+08	9.27283e+07	5.07835e+07	2.49419e+07	1.19937e+07	5.55163e+06	3.58636e+06	1.3818e+06	101336	2.90216e+07	234231	5612.95	165134
AEVGKKFEKDTGIKVTVEHPDKLEEKFPQVAATGDGPDIIF	33	73	7	0	641.34	9	36	10.5247	10.8102	643.13	9.83995	1	0	0.458189	0.30494	1	0	0.0473931		114460	424706	719461	350545	4.74007e+06	2.49021e+06	4.99027e+06	1.20949e+07	3.30075e+07	4.97242e+07	7.59293e+07	9.5553e+07	1.05879e+08	1.08844e+08	8.30507e+07	7.48471e+07	3.69744e+07	2.40749e+07	1.31565e+07	5.3652e+06	2.66989e+06	1.45831e+06	598301	147183	0	0	767823	0	312216	168192
VGKKFEKDTGIKVTVEHPDKL	35	55	2	0	1184.67	6	18	8.37593	8.40702	1185.4	0.0673685	0.5	0					0.738522		735891	1.56855e+06	1.06906e+06	233996	0	255495	0	0	0	0	0	0	0	0	0	0	0	0	0	0	0	0	0	0	0
VGKKFEKDTGIKVTVEHPDKL	35	55	3	0	790.113	6	18	7.83037	7.9709	791.941	4.07386	1	1	0.240783	-0.227641	-1	0	0.158257		18974.6	3.60502e+06	5.93315e+06	1.59452e+07	3.34384e+07	3.09713e+07	2.61755e+07	2.74142e+07	9.22145e+06	3.87143e+06	8.1374e+06	0	0	1.0095e+06	0	0	102394	0	0	0	0	0	0	0	0
VGKKFEKDTGIKVTVEHPDKLEEKFPQVAATGDGPDIIF	35	73	4	0	1071.57	9	34	10.5247	10.6494	1074.52	9.22272	1	0	0.44859	-0.285545		1	0.135259		0	0	0	0	0	0	1.57554e+06	2.60095e+06	9.19561e+06	1.39909e+07	2.1924e+07	2.43669e+07	2.51299e+07	2.10489e+07	1.69922e+07	6.53756e+06	5.30785e+06	2.29869e+06	0	0	601992	0	0	0	654626	0	0	0	0	0
IKVTVEHPDKL	45	55	2	0	639.874	5	8	7.62713	7.83037	641.288	2.06483	1	0	0.387756	0.00262811	1	-3	0.179672		426256	5.68219e+06	1.36189e+07	1.88202e+07	1.03245e+07	2.92222e+06	195640	0	0	0	0	0	0	0
IKVTVEHPDKL	45	55	3	0	426.919	5	8					0
IKVTVEHPDKLEEKFPQVAATGDGPDIIF	45	73	3	0	1065.23	8	24					-1
TVEHPDKL	48	55	1	0	938.494	4	5	5.51503	5.5307	942.957	3.91729	0.4	0					0.314242		0	0	0	0	152788	121907	0	0	0	0
TVEHPDKL	48	55	2	0	469.751	4	5	4.36447	6.81837	474.141	8.23508	0.4	0					0.369706		5.9336e+06	5.58166e+07	6.99383e+07	3.3616e+07	4.60302e+06	2.53149e+06	1.94118e+06	3.24743e+06	0	4.48042e+09
TVEHPDKL	48	55	3	0	313.503	4	5	3.93538	5.21757	314.787	3.30588	0.4	1					0.445718		218703	4.01312e+06	2.11407e+07	2.48494e+06	157558	4.19721e+06	0	0	1.15498e+07	4923.23
TVEHPDKLEEKFPQVAATGDGPDIIF	48	73	3	0	951.815	7	21	11.0694	11.3217	954.762	7.13424	0.6	0					0.247101		0	0	4.17526e+06	1.56648e+06	9.48066e+06	3.36616e+07	6.30631e+07	8.89297e+07	1.01827e+08	1.0103e+08	8.08709e+07	5.41427e+07	2.34571e+07	9.68846e+06	2.91867e+07	264183	0	1.178e+07	272219	0	0	1.4714e+06	0	0	138979	0	0	0	292954
TVEHPDKLEEKFPQVAATGDGPDIIF	48	73	4	0	714.113	7	21					0
EEKFPQVAATGDGPDIIF	56	73	2	0	967.481	6	14	11.3839	12.0403	970.498	4.87377	0.6	0					0.274184		5.70362e+07	2.88694e+08	9.0331e+08	2.04357e+09	3.62692e+09	4.57643e+09	4.27428e+09	3.05834e+09	1.7481e+09	8.28216e+08	3.14107e+08	9.68721e+07	3.39069e+07	5.45866e+07	8.79623e+07	5.20261e+07	1.3853e+07	9.41776e+06	7.28095e+07	2.82953e+08	4.45539e+08
EEKFPQVAATGDGPDIIF	56	73	3	0	645.323	6	14	11.3839	11.9157	647.307	4.79163	1	0	0.776978	1.20925	1	1	0.291288		5.04205e+06	3.80451e+07	1.37096e+08	3.18385e+08	5.25001e+08	6.25458e+08	5.61992e+08	3.98436e+08	2.22624e+08	9.57039e+07	3.12487e+07	4.33643e+06	1.86317e+06	607689	223340	1.59679e+06	728315	1.25078e+06	1.66103e+07	4.72265e+07	7.36125e+07
WAHDRFGG	74	81	2	0	473.22	4	6	7.7678	8.2515	474.143	1.27888	1	0	0.179832	1.03266	1	1	0.0538762		1.39516e+08	3.98215e+08	4.18391e+08	2.40012e+08	8.21762e+07	1.89396e+07	1.27414e+06	84227.9	68161.6	0	88574.3
WAHDRFGG	74	81	3	0	315.816	4	6	7.73652	7.9137	316.435	1.29274	1	0	0.190513	-0.0930419	1	1	0.127955		6.55354e+06	2.10952e+07	2.47925e+07	1.31619e+07	4.27618e+06	63659.3	0	193219	0	0	121734
WAHDRFGGY	74	82	1	0	1108.5	5	7	9.02225	9.36513	1110.89	1.71421	1	0	0.326632	0.5155	1	1	0.274862		1.02757e+07	5.33355e+07	9.53563e+07	7.85142e+07	3.99805e+07	6.14459e+06	0	0	0	223681	651429	0	0
WAHDRFGGY	74	82	2	0	554.752	5	7	8.99098	9.36513	555.99	1.79598	1	0	0.380659	0.630329	1	1	0.0294612		1.49698e+08	4.91816e+08	7.76787e+08	7.02517e+08	3.71584e+08	1.40908e+08	3.60586e+07	4.42433e+06	254087	342717	0	273700	0
WAHDRFGGY	74	82	3	0	370.17	5	7	8.99098	9.3807	370.99	1.7807	1	0	0.370563	0.687498	1	1	0.068109		2.5912e+07	1.09963e+08	1.7591e+08	1.51969e+08	7.85625e+07	2.65968e+07	5.23364e+06	0	0	1.74567e+06	0	14044.7	0
WAHDRFGGYAQSGL	74	87	2	0	782.868	5	12	9.47782	10.0417	785.506	4.33673	1	0	0.865477	1.3272	1	1	0.142209		1.66956e+08	5.15229e+08	1.33638e+09	2.87517e+09	4.83562e+09	5.6127e+09	4.80991e+09	3.14965e+09	1.64686e+09	7.30158e+08	2.85059e+08	1.06943e+08	3.17277e+07	6.56495e+06	221155	4.10171e+07	731142	2.00989e+08
WAHDRFGGYAQSGL	74	87	3	0	522.248	5	12	9.49338	10.0417	523.951	4.17108	1	0	0.801631	1.27003	1	1	0.0302553		1.44583e+08	4.45945e+08	1.18419e+09	2.56109e+09	4.09568e+09	4.90289e+09	4.25448e+09	2.69803e+09	1.38095e+09	5.59312e+08	1.82416e+08	4.49433e+07	4.44929e+06	319264	0	0	333676	0
WAHDRFGGYAQSGLL	74	88	2	0	839.41	5	13	10.0417	11.1005	842.659	5.4866	0.6	0					0.54056		4.57183e+07	1.41939e+08	3.54723e+08	7.78065e+08	1.37422e+09	1.94575e+09	2.38734e+09	2.54035e+09	2.30134e+09	1.54221e+09	7.20365e+08	2.31418e+08	4.14987e+07	2.53566e+06	2.77143e+06	1.51251e+06	2.94035e+06	341661	2.95005e+06
WAHDRFGGYAQSGLL	74	88	3	0	559.943	5	13	10.5247	11.085	561.8	4.56262	0.6	0					0.0337035		3.28102e+07	1.1859e+08	3.18401e+08	6.89523e+08	1.26448e+09	1.678e+09	1.63663e+09	1.25955e+09	7.4107e+08	3.5604e+08	1.31027e+08	3.82546e+07	5.47538e+06	3.07537e+06	0	129318	2.21236e+06	487047	209899
WAHDRFGGYAQSGLLA	74	89	2	0	874.929	6	14	10.3685	10.509	878.041	5.16736	0.6	0					0.196421		0	465774	2.97829e+06	1.31567e+07	2.56052e+07	3.7272e+07	4.03659e+07	3.07005e+07	1.94738e+07	8.03845e+06	1.06805e+06	0	0	439438	0	1.16623e+06	0	75985	0	5.09505e+06	6469.31
WAHDRFGGYAQSGLLA	74	89	3	0	583.622	6	14	10.1972	10.509	585.592	4.8561	0.6	0					0.0700347		263699	1.49322e+06	1.11119e+07	2.5074e+07	5.11402e+07	7.25505e+07	7.84438e+07	6.67444e+07	3.81833e+07	2.00492e+07	4.00845e+06	2.88553e+06	421678	0	466281	111899	81389.3	51684.7	542166	416145	504536
YAQSGL	82	87	1	0	638.314	4	4	5.67148	6.1754	640.284	1.59686	1	0	1.0404	1.1069		1	0.913098		1.9283e+06	1.5578e+07	1.81148e+07	1.13543e+07	987817	111460	317196	174339	296823
YAQSGLL	82	88	1	0	751.398	4	5	9.02225	9.17832	754.58	2.73507	0.4	1					0.460388		5.02902e+06	2.37567e+07	3.31991e+07	2.27024e+07	1.4953e+07	3.80901e+06	2.00573e+07	7.71724e+06	679228	159292
AQSGL	83	87	1	0	475.251	3	3					0
AQSGLL	83	88	1	0	588.335	3	4	7.518	7.73652	589.84	1.17231	1	0	0.549513	0.058757		0	0.119902		3.1379e+07	6.95729e+07	6.13867e+07	2.28476e+07	4.14144e+06	0	236919	965775
LAEITPDKA	88	96	1	0	957.525	4	6	5.42635	6.4566	960.474	2.39159	1	0	1.03754	3.03989	1	1	0.121399		4.7415e+06	9.604e+07	2.1496e+08	2.45761e+08	1.68365e+08	6.94013e+07	1.87745e+07	415450	769862	0	72067.2
LAEITPDKA	88	96	2	0	479.266	4	6	5.44202	6.78728	480.727	2.36462	1	0	1.01676	4.19681	1	1	0.0906696		1.62758e+08	8.78895e+08	1.96177e+09	2.14866e+09	1.45601e+09	6.54039e+08	1.93932e+08	4.3162e+07	2.5287e+06	0	117927
LAEITPDKAFQ	88	98	2	0	616.83	5	8	8.66287	8.85542	618.92	3.44295	1	0	1.18448	-0.036607		1	0.0873462		0	4.6486e+06	1.94728e+07	4.27254e+07	5.72123e+07	4.52805e+07	2.64435e+07	7.4227e+06	802438	236267	0	468542	0	116503
LAEITPDKAFQDKL	88	101	2	0	794.933	5	11	9.63692	9.93793	797.598	4.38493	1	0	1.03769	0.361743	1	1	0.126024		536941	4.22293e+06	4.91061e+07	1.41255e+08	2.22196e+08	2.90821e+08	2.40977e+08	1.97796e+08	8.52535e+07	3.11932e+07	3.79616e+06	833567	0	474448	1.61085e+06	229778	217642
LAEITPDKAFQDKL	88	101	3	0	530.291	5	11	9.79245	9.90157	531.979	4.11901	0.6	0					0.0435723		366707	4.04551e+06	2.09379e+07	5.32076e+07	9.11355e+07	1.01944e+08	7.94398e+07	4.54424e+07	2.08747e+07	9.12862e+06	1.52408e+06	30323.5	1.20849e+06	0	0	1.17827e+06	0
LAEITPDKAFQDKLYPFT	88	105	2	0	1049.05	6	14	11.116	11.5417	1052.09	4.78916	0.6	0					0.294208		0	337079	3.81859e+06	4.65087e+07	9.26025e+07	1.69631e+08	1.67442e+08	1.56202e+08	9.47243e+07	4.44353e+07	8.16961e+06	1.4471e+06	665209	1.41093e+06	11568.4	939128	0	10511.2	4567.84	621615	38039.5
LAEITPDKAFQDKLYPFT	88	105	3	0	699.702	6	14	11.116	11.6766	701.779	4.94794	0.6	0					0.105713		319919	1.99482e+06	1.27197e+07	6.28115e+07	1.67266e+08	2.49945e+08	2.9606e+08	2.52894e+08	1.68331e+08	8.77369e+07	2.91406e+07	5.83632e+06	1.20587e+06	1.3718e+06	2.90551e+06	3.15911e+06	806875	1.66795e+06	204915	615221	762350
LAEITPDKAFQDKLYPFTW	88	106	3	0	761.728	6	15					-1
LAEITPDKAFQDKLYPFTWD	88	107	2	0	1199.6	7	16	12.2896	12.9519	1202.78	4.88108	0.6	0					0.129333		3.76249e+06	2.0815e+07	9.46201e+07	2.80149e+08	5.86395e+08	8.87336e+08	1.04397e+09	9.4229e+08	6.86672e+08	3.85648e+08	2.03635e+08	8.49678e+07	3.9994e+07	7.36207e+06	6.30861e+06	810456	6.79354e+06	697972	1.68428e+06	619766	1.1609e+06	163935	267929	0
LAEITPDKAFQDKLYPFTWD	88	107	3	0	800.07	7	16	12.3208	12.9831	802.173	4.82546	0.6	0					0.0365843		1.80582e+07	1.02465e+08	3.17498e+08	8.96231e+08	1.9558e+09	3.00664e+09	3.38685e+09	2.98605e+09	2.13698e+09	1.25031e+09	6.24453e+08	2.73512e+08	1.11613e+08	4.94855e+07	1.49802e+07	7.25606e+06	4.41462e+06	3.01754e+06	2.88433e+06	5.37498e+06	2.07953e+06	989321	1.35066e+06	516786
LAEITPDKAFQDKLYPFTWDA	88	108	2	0	1235.12	7	17	12.352	12.9207	1238.38	5.00122	0.6	0					0.158369		19683.7	2.85733e+06	1.90544e+07	8.82508e+07	2.00005e+08	3.12875e+08	3.7916e+08	3.54024e+08	2.42339e+08	1.61471e+08	6.98394e+07	3.29097e+07	8.44679e+06	2.04261e+06	9034.66	478279	0	2.07229e+06	187533	7.39022e+06	178689	1.10289e+06	0	1.74173e+06	0
LAEITPDKAFQDKLYPFTWDA	88	108	3	0	823.749	7	17	12.3988	12.9467	826.025	5.30436	0.6	0					0.127113		2.67151e+06	2.58335e+07	1.1093e+08	3.20531e+08	7.50254e+08	1.17348e+09	1.40793e+09	1.25975e+09	9.10419e+08	5.34107e+08	2.78394e+08	3.31374e+08	5.25409e+07	1.93543e+07	2.41854e+08	2.53255e+06	1.0354e+06	2.04535e+07	729978	640424	2.38245e+06	388832	293590	666873	134979
LAEITPDKAFQDKLYPFTWDAVRYNGKL	88	115	3	0	1100.57	8	24	11.8845	12.5931	1103.61	7.07874	0.6	0					0.0917214		1.42275e+07	4.75205e+07	9.66606e+07	1.16599e+08	3.42828e+08	7.35276e+08	1.24433e+09	2.15106e+09	2.82565e+09	2.75922e+09	2.67703e+09	1.95383e+09	1.29029e+09	7.61992e+08	4.0884e+08	1.99474e+08	1.08437e+08	5.97412e+07	3.38626e+07	1.14393e+07	5.19952e+06	1.41023e+06	12593.2	408.529	797382	409606	0	232847	160549	251715
LAEITPDKAFQDKLYPFTWDAVRYNGKL	88	115	4	0	825.683	8	24	11.9313	12.3051	827.967	7.11059	1	0	0.564298	0.629288	1	0	0.0480983		1.20859e+07	4.40026e+07	8.42591e+07	1.6203e+08	3.11324e+08	6.57536e+08	1.28319e+09	2.09377e+09	2.67669e+09	2.83753e+09	2.55168e+09	1.88198e+09	1.28845e+09	7.27331e+08	3.99746e+08	2.13543e+08	1.02792e+08	6.19425e+07	3.70674e+07	2.03052e+07	6.61826e+06	4.80077e+06	1.44245e+06	1.14626e+06	325726	496193	1.29827e+06	253675	300826	0
LAEITPDKAFQDKLYPFTWDAVRYNGKL	88	115	5	0	660.748	8	24	11.9001	12.3312	662.567	7.07417	1	0	0.55728	0.83948	1	0	0.0372025		1.60917e+06	5.59471e+06	1.25475e+07	3.15653e+07	6.48469e+07	1.43396e+08	2.75638e+08	4.46869e+08	5.81226e+08	6.10094e+08	5.4325e+08	4.11527e+08	2.625e+08	1.5614e+08	8.36854e+07	3.73625e+07	1.94461e+07	8.28327e+06	4.8527e+06	1.62419e+06	1.05732e+06	336538	144439	84022.1	0	157515	93622.7	0	371639	254760
LAEITPDKAFQDKLYPFTWDAVRYNGKLIAYPIAVEA	88	124	3	0	1409.74	9	32					-1
LAEITPDKAFQDKLYPFTWDAVRYNGKLIAYPIAVEA	88	124	4	0	1057.56	9	32	12.5776	12.6919	1060.16	7.80248	0.6	0					0.152295		1.14528e+06	179413	0	161165	880291	1.24381e+06	1.66257e+06	5.1996e+06	9.79121e+06	1.55246e+07	1.50999e+07	1.49001e+07	1.25066e+07	8.72628e+06	5.43532e+06	1.37068e+06	688768	0	162482	0	161092	0	0	0	0	0	0	0	172500	151152
AEITPDKA	89	96	1	0	844.441	4	5					-1
AEITPDKA	89	96	2	0	422.724	4	5	5.20192	5.54635	423.87	1.80893	1	0	0.867291	0.521193	1	1	0.257249		7.21537e+06	1.31234e+07	2.0965e+07	1.83953e+07	1.09327e+07	1.46422e+06	0	0	220896	313597
AEITPDKAFQDKL	89	101	2	0	738.391	5	10	9.14713	9.443	740.762	3.86959	1	0	0.983713	0.342829	1	1	0.143439		805212	1.31344e+06	1.52733e+07	4.77092e+07	7.2422e+07	7.76933e+07	5.72625e+07	2.65383e+07	5.61332e+06	319128	549390	327603	185360	0	430009	0
AEITPDKAFQDKL	89	101	3	0	492.596	5	10	9.13155	9.32362	494.226	4.01601	1	0	1.05143	-0.0383821	1	1	0.134393		0	145610	6.19451e+06	1.81001e+07	3.05942e+07	3.25206e+07	2.1958e+07	1.01304e+07	4.23669e+06	196427	132989	490507	61288.7	0	1.08736e+06	0
AEITPDKAFQDKLYPFT	89	105	3	0	662.007	6	13	10.8361	10.8673	663.91	4.49574	1	0	0.793476	-0.629418		1	0.103233		0	176809	420664	1.32788e+06	3.46247e+06	5.25284e+06	4.876e+06	2.01918e+06	1.48447e+06	273046	119675	399507	0	0	174785	145673	0	121825	0	0
AEITPDKAFQDKLYPFTW	89	106	2	0	1085.55	6	14	12.562	12.8791	1088.52	4.60804	1	0	0.716326	0.420687	1	0	0.218512		154962	387365	4.15128e+06	2.117e+07	5.23663e+07	7.43033e+07	8.00392e+07	6.18169e+07	3.81455e+07	1.32127e+07	4.39361e+06	549294	915205	359641	0	0	115622	0	1.68144e+06	128135	500021
AEITPDKAFQDKLYPFTW	89	106	3	0	724.033	6	14	12.6711	13.0143	725.998	4.55062	1	0	0.69736	0.516663	1	0	0.0641188		0	3.94122e+06	1.89024e+07	5.52863e+07	1.19032e+08	1.58885e+08	1.70026e+08	1.43982e+08	8.21468e+07	3.83296e+07	1.96957e+07	4.06289e+06	806020	1.16692e+06	110466	0	490748	144893	207866	208387	254466
AEITPDKAFQDKLYPFTWD	89	107	2	0	1143.06	6	15	12.0559	12.6555	1146.1	4.68175	0.6	0					0.218443		147860	5.79724e+06	3.52416e+07	1.25427e+08	2.75491e+08	3.89999e+08	4.04359e+08	3.3348e+08	2.14953e+08	1.14787e+08	4.79911e+07	1.2143e+07	551716	1.45903e+06	0	1.23989e+06	0	7.02031e+06	0	8.82987e+06	226291	1.57993e+06
AEITPDKAFQDKLYPFTWD	89	107	3	0	762.376	6	15	12.0559	12.5427	764.349	4.51796	1	0	0.587065	1.04404	1	0	0.0425529		6.79366e+06	3.3921e+07	1.22254e+08	3.38918e+08	6.72644e+08	9.62628e+08	1.02464e+09	8.12708e+08	5.08852e+08	2.67901e+08	1.25932e+08	4.65124e+07	9.76079e+06	5.09e+06	757302	1.10034e+06	17658.6	140185	881059	2323.53	97273.1	925980
AEITPDKAFQDKLYPFTWDA	89	108	2	0	1178.58	7	16					0
AEITPDKAFQDKLYPFTWDA	89	108	3	0	786.055	7	16	11.8221	12.6555	788.918	7.14068	0.6	1					0.525672		1.59383e+06	1.52331e+07	4.50482e+07	1.32878e+08	2.85751e+08	4.22854e+08	4.87124e+08	5.55121e+08	9.26087e+08	1.14367e+09	9.2406e+08	5.77368e+08	3.17309e+08	1.48608e+08	6.98558e+07	4.16432e+07	3.64052e+07	2.25491e+07	1.42807e+07	1.20897e+07	7.7447e+06	3.71678e+06	2.67639e+06	817948
AEITPDKAFQDKLYPFTWDAVRYNGKL	89	115	2	0	1593.82	8	23	11.9001	11.978	1598.34	7.09951	0.6	0					0.508503		0	0	0	0	536580	1.15144e+06	4.65034e+06	6.62758e+06	9.88309e+06	8.04851e+06	7.64593e+06	3.86986e+06	2.69954e+06	1.06586e+06	2.39399e+06	485268	320353	0	0	0	0	0	0	0	0	0	0	0	0	0
AEITPDKAFQDKLYPFTWDAVRYNGKL	89	115	3	0	1062.88	8	23	11.7441	12.4804	1065.8	6.82421	0.6	0					0.106451		3.08853e+06	1.93537e+07	3.98753e+07	7.30315e+07	1.59197e+08	3.40448e+08	6.12652e+08	9.80732e+08	1.15534e+09	1.13802e+09	9.78086e+08	6.73602e+08	4.42013e+08	2.39179e+08	1.31381e+08	6.10436e+07	3.30281e+07	1.36302e+07	7.28557e+06	3.56139e+06	1.329e+06	566178	104689	904599	74415.4	3081.58	172598	193081	580112	309959
AEITPDKAFQDKLYPFTWDAVRYNGKL	89	115	4	0	797.412	8	23	11.7753	12.2584	799.627	6.91001	0.6	0					0.036756		5.09785e+06	1.70356e+07	3.9956e+07	7.13312e+07	0	3.09647e+08	5.66861e+08	8.40379e+08	8.87831e+08	9.89587e+08	8.27912e+08	6.01279e+08	3.27138e+08	2.06926e+08	1.10122e+08	5.49182e+07	1.80924e+07	1.66949e+07	6.62373e+06	4.87401e+06	4.07929e+06	1.14784e+06	41717.8	4063.46	2.1695e+06	196924	97986.9	78745.7	7.36498e+06	299959
AEITPDKAFQDKLYPFTWDAVRYNGKL	89	115	5	0	638.131	8	23	11.8689	11.9469	639.88	6.7962	1	0	0.560656	-0.457359	0	0	0.0411561		0	712379	1.29195e+06	3.79885e+06	8.55082e+06	1.74823e+07	3.75989e+07	5.43493e+07	6.60063e+07	6.89071e+07	4.91621e+07	3.99638e+07	2.48654e+07	1.14277e+07	7.46806e+06	2.63516e+06	827596	316275	74007.7	0	250324	0	166933	0	0	113760	77549.9	0	0	0
EITPDKAFQDKLYPFTWDAVRYNGKL	90	115	3	0	1039.2	8	22					0
EITPDKAFQDKLYPFTWDAVRYNGKL	90	115	4	0	779.653	8	22					-1
ITPDKAFQDKLYPFTWDAVRYNGKL	91	115	3	0	996.187	7	21	11.7909	11.9469	999.344	7.63728	0.6	1					0.485664		0	183294	269122	193152	4.80422e+06	3.96344e+06	1.50224e+07	2.33434e+07	2.18169e+07	2.31231e+07	1.58179e+07	6.11947e+06	1.19134e+06	1.48599e+06	0	0	1.04552e+06	557866	0	5.78944e+06	0	0	4.34238e+06	0	0	804098	0	0	1.98493e+06
ITPDKAFQDKLYPFTWDAVRYNGKL	91	115	4	0	747.392	7	21					-1
FQDKLYPFT	97	105	2	0	579.795	5	6	10.4621	10.7272	580.67	1.02059	0.6	0					0.246114		2.11038e+07	7.13921e+07	5.51011e+07	2.34174e+07	4.37276e+06	188001	126254	1.08712e+06	754211	2.06479e+06	294083	797853
FQDKLYPFTW	97	106	1	0	1344.66	5	7	12.8739	12.9831	1346.86	1.33184	0.4	0					2.88709		680494	5.01825e+06	3.94103e+06	236848	212412	0	0	0	0	0	694793	242986	0
FQDKLYPFTW	97	106	2	0	672.835	5	7	12.7958	13.3272	673.731	0.931518	1	0	-0.190505	1.20765	1	1	0.162584		2.24297e+08	6.97594e+08	6.31643e+08	3.29568e+08	1.22566e+08	3.21482e+07	6.77298e+06	772612	347337	326308	102935	180576	0
FQDKLYPFTWD	97	107	1	0	1459.69	5	8	12.274	12.5672	1461.47	0.860422	0.4	0					0.324071		1.11782e+07	4.76194e+07	4.35063e+07	1.85357e+07	2.86756e+06	38132.9	15050.6	0	0	231543	9695.41	425526	379711	715117
FQDKLYPFTWD	97	107	2	0	730.348	5	8	12.3208	12.6919	731.278	0.938766	1	0	-0.263248	0.61925	1	1	0.0203944		5.58153e+08	1.55478e+09	1.46775e+09	8.03103e+08	3.20018e+08	1.08482e+08	3.15165e+07	4.58749e+06	3.20933e+06	0	611845	287898	620669	397150
FQDKLYPFTWDA	97	108	2	0	765.867	5	9	12.2428	12.6087	766.834	0.974537	1	0	-0.305169	0.600397		1	0.0712533		1.51215e+08	4.65539e+08	4.51979e+08	2.65371e+08	1.08733e+08	3.67984e+07	9.22433e+06	1.51686e+06	156607	159706	170901	452079	187009	670828	519467
FQDKLYPFTWDAVRYNGKL	97	115	2	0	1181.1	7	16					0
FQDKLYPFTWDAVRYNGKL	97	115	3	0	787.739	7	16	11.7753	12.1804	789.253	3.07652	0.6	0					0.323024		5.63919e+07	1.71101e+08	4.37361e+08	7.87938e+08	9.74294e+08	8.19082e+08	5.18678e+08	2.8627e+08	1.35802e+08	6.92942e+07	4.10086e+07	3.01996e+07	2.04682e+07	1.62116e+07	8.21018e+06	5.94153e+06	1.77868e+06	973920	434844	6.45067e+06	421447	1.03629e+06	971886	418900
FQDKLYPFTWDAVRYNGKL	97	115	4	0	591.056	7	16	11.7909	12.1752	592.162	2.95677	1	0	0.0487197	0.667727	1	1	0.05801		641618	2.10291e+07	8.46332e+07	1.58772e+08	1.95318e+08	1.60165e+08	1.04846e+08	5.52242e+07	2.27627e+07	1.064e+07	2.2218e+06	1.00613e+06	304066	830117	0	223670	71188.8	160813	54260.7	0	120644	135955	957.615	311061
DKLYPFTWD	99	107	2	0	592.785	5	6	11.7441	12.0351	593.424	0.534594	0.4	0					0.112283		1.28333e+07	3.12885e+07	1.736e+07	5.48491e+06	145581	62916.2	0	171266	0	0	0	128043
DKLYPFTWDAVRYNGKL	99	115	3	0	696.03	6	14	11.5261	11.6247	697.299	2.52369	0.6	1					0.263925		0	6.37453e+06	4.60453e+06	1.09016e+07	1.34532e+07	6.6828e+06	3.13164e+06	1.32621e+06	201671	0	281743	103804	0	501919	168012	8644.77	0	0	0	36579.4	147038
YPFTWD	102	107	1	0	828.356	4	4	11.4461	11.9624	829.114	0.226803	1	0	-0.543731	1.15257		1	0.0989983		1.66112e+08	1.53056e+08	5.46572e+07	5.78076e+06	0	0	614250	465900	91030.8
YPFTWDAVRYNGKL	102	115	2	0	865.438	6	12	11.3839	11.5728	867.67	3.38818	0.6	0					0.581029		0	1.10316e+07	3.58296e+07	5.16048e+07	4.4854e+07	2.75017e+07	1.35933e+07	3.76966e+06	4.68404e+06	2.07406e+06	2.11757e+06	0	770277	1.03223e+06	3.0396e+06	1.66567e+06	5.25435e+06	853219	249436
YPFTWDAVRYNGKL	102	115	3	0	577.295	6	12					-1
DAVRYNGKL	107	115	2	0	518.283	4	7	7.08233	7.64795	519.532	1.89929	1	0	0.448918	1.3335	1	1	0.042122		1.13722e+08	6.25169e+08	1.23331e+09	1.05727e+09	4.90161e+08	1.60587e+08	3.53024e+07	1.08407e+06	537293	517841	88168	0
DAVRYNGKL	107	115	3	0	345.858	4	7	7.11342	7.55955	346.676	1.85619	1	0	0.420438	0.894691	1	1	0.0516836		1.49931e+07	1.56832e+08	3.3096e+08	2.75828e+08	1.09268e+08	2.70834e+07	1.96057e+06	130094	0	0	1.66783e+06	0
AVRYNGKL	108	115	1	0	920.531	4	6	6.70955	7.39317	923.065	1.99261	1	0	0.730001	1.76686	1	1	0.110575		6.03225e+07	4.20825e+08	8.18842e+08	7.66806e+08	3.65063e+08	1.05092e+08	1.60836e+07	126135	5561.25	206448	140931
AVRYNGKL	108	115	2	0	460.769	4	6	6.65947	7.4555	462.044	2.00821	1	0	0.742026	2.17972	1	1	0.0509865		4.58097e+08	2.57055e+09	5.17561e+09	4.68973e+09	2.2673e+09	7.28129e+08	1.65269e+08	1.51767e+07	0	1.45701e+06	399840
VRYNGKL	109	115	1	0	849.494	4	5	6.34728	7.00468	851.933	1.93867	1	0	0.987299	1.67058	1	1	0.148692		1.57144e+07	1.53499e+08	3.39964e+08	2.7648e+08	1.21859e+08	1.95544e+07	938538	7706.26	87812.1	163586
VRYNGKL	109	115	2	0	425.251	4	5	6.30047	7.20665	426.492	1.98276	0.6	0					0.0763127		1.801e+08	1.22777e+09	2.47154e+09	2.17318e+09	9.34057e+08	2.4053e+08	4.39993e+07	2.68885e+06	1.51924e+07	0
VRYNGKL	109	115	3	0	283.836	4	5	6.33168	6.91153	284.668	1.99337	1	0	1.0379	1.38577	1	1	0.0878122		1.77456e+07	1.68224e+08	3.60956e+08	3.11488e+08	1.23509e+08	2.95125e+07	3.07165e+06	7.96737e+06	16094	0
RYNGKL	110	115	2	0	375.716	4	4	6.67505	7.17557	376.828	1.78414	0.4	0					0.355717		0	1.60134e+07	4.92929e+07	1.66908e+07	1.80228e+06	4.65534e+06	0	145474	0
IAYPIA	116	121	1	0	647.376	4	3	8.09563	8.74085	647.777	-0.00399974	1	0	-0.812139	1.62584		1	0.0387134		3.0025e+09	1.10556e+09	2.42969e+08	5.26763e+07	1.32918e+06	546353	238812	275737
IAYPIAV	116	122	1	0	746.445	4	4	9.5245	10.0365	746.906	-0.00667991	0.4	0					0.0411417		1.87279e+09	8.46733e+08	2.08863e+08	3.0646e+07	317783	197465	0	166087	20674
IAYPIAV	116	122	2	0	373.726	4	4	8.53667	9.54007	374.441	0.961832	0.4	0					0.197676		1.66449e+06	1.50849e+08	0	3.0199e+07	585603	3.36902e+06	196902	696767	70752.6
IAYPIAVE	116	123	1	0	875.487	4	5	8.88148	9.3807	876.191	0.165553	0.4	0					0.118049		1.07296e+09	7.42306e+08	2.70223e+08	6.71052e+07	6.50862e+06	523182	131674	132038	0	0
IAYPIAVE	116	123	2	0	438.247	4	5	8.88148	9.34957	438.577	0.120695	0.4	0					0.0320194		6.31583e+08	4.07323e+08	1.35002e+08	3.23283e+07	4.44004e+06	210639	101946	0	87672.3	69708.7
IAYPIAVEA	116	124	2	0	473.766	4	6	9.06912	9.63692	474.153	0.1951	0.6	0					0.0155762		4.60603e+09	3.54715e+09	1.30928e+09	3.70728e+08	7.37982e+07	1.12282e+07	490600	169893	609509	627310	173700
IAYPIAVEAL	116	125	1	0	1059.61	4	7					-1
IAYPIAVEAL	116	125	2	0	530.308	4	7	11.0694	11.2196	530.767	0.266494	1	0	-0.629896	-0.192446	1	0	0.0885128		5.44014e+07	5.60717e+07	2.62072e+07	5.89174e+06	201204	0	0	103031	120163	0	229571	0
VEAL	122	125	1	0	431.25	3	2					0
VEALS	122	126	1	0	518.282	3	3					0
EALSL	123	127	1	0	532.298	3	3	7.9241	7.98648	533.653	1.05214	0.3	1					0.948687		2.36409e+06	1.01706e+06	154081	105360	21375.1	93642.5	617697
ALSL	124	127	1	0	403.255	3	2	8.39147	8.9597	403.51	0.0212982	1	0	-0.75672	1.34311		1	0.271852		1.28021e+09	3.04742e+08	3.73188e+07	3.96329e+06	4.72903e+06	914150
ALSLIYNKDLLPNPPKTWEEIPAL	124	147	3	0	912.505	7	18	12.3988	12.7698	913.596	1.59462	0.6	0					0.415734		1.46498e+07	8.24245e+07	1.42923e+08	1.51933e+08	1.16488e+08	6.75009e+07	3.0138e+07	1.16672e+07	3.16908e+06	1.11007e+06	1.04311e+06	448418	168852	607646	802978	1.14893e+06	679749	299422	244002	7032.61	425079	306743	0	1.16063e+06	484039	0
LSLIYNKDLLPNPPKT	125	140	2	0	913.525	6	11	9.97948	10.3893	914.621	1.08403	1	0	-0.350185	0.761255	1	0	0.0908617		3.61691e+07	1.38553e+08	1.83035e+08	1.36193e+08	6.21731e+07	1.62218e+07	208840	0	36290.1	411841	228992	0	0	29526.1	49375.3	0	77163.6	0
LSLIYNKDLLPNPPKT	125	140	3	0	609.352	6	11	9.91715	10.3997	610.122	1.20129	1	0	-0.300885	1.02837	1	0	0.0661464		1.41516e+08	2.79438e+08	3.50525e+08	2.51693e+08	1.31526e+08	5.95952e+07	2.05625e+07	7.30919e+06	5.81283e+06	3.66505e+06	1.5617e+06	934487	1.20385e+06	114022	1.64088e+06	298407	389522	383829
LSLIYNKDLLPNPPKTW	125	141	3	0	671.379	6	12	11.4795	11.5417	672.209	1.25093	1	0	-0.323844	-0.515324		1	0.258885		409182	2.70259e+06	3.719e+06	2.9408e+06	570783	554711	371512	0	143469	143460	0	0	0	0	0	0	0	0	0
LSLIYNKDLLPNPPKTWEEIPAL	125	147	2	0	1332.74	7	17	12.3988	12.827	1334.27	1.43209	1	0	-0.416359	0.828769	1	1	0.141915		1.60598e+07	9.27526e+07	1.60414e+08	1.71137e+08	1.30952e+08	7.19396e+07	3.2032e+07	8.90683e+06	3.65278e+06	110194	76180.3	9090.45	352515	0	0	0	0	0	0	0	0	0	233720	0	0
LSLIYNKDLLPNPPKTWEEIPAL	125	147	3	0	888.826	7	17	12.3208	12.9467	889.914	1.62614	1	0	-0.363566	1.55495	1	1	0.0524992		2.38112e+08	9.11143e+08	1.61381e+09	1.7501e+09	1.33947e+09	8.10438e+08	4.06278e+08	1.91363e+08	8.69345e+07	4.31989e+07	1.83548e+07	1.26811e+07	6.58393e+06	2.24101e+06	898605	561234	236065	365404	404805	127723	224879	678424	442756	324408	0
LSLIYNKDLLPNPPKTWEEIPALD	125	148	3	0	927.169	7	18	12.1337	12.43	928.365	1.8936	1	0	-0.319423	0.344543		1	0.248804		607782	1.23647e+07	2.89163e+07	3.10382e+07	2.72696e+07	1.342e+07	5.20586e+06	3.62293e+06	843818	137864	944717	144384	87919.7	767947	256248	0	165915	138517	314168	265997	0	262667	0	121566	0	0
LSLIYNKDLLPNPPKTWEEIPALDKELKAKGKSAL	125	159	4	0	984.058	9	29	11.415	11.5728	986.292	6.54869	1	0	0.238432	-0.164167	1	1	0.122373		0	0	0	269672	831679	5.40482e+06	1.18538e+07	2.0099e+07	2.7756e+07	2.87231e+07	2.21989e+07	1.69011e+07	8.53709e+06	1.53575e+06	291248	213111	248070	0	0	0	213829	193027	0	14033.6	21228.1	54794.5	21226.1	30423.3	124217	54885.3
LSLIYNKDLLPNPPKTWEEIPALDKELKAKGKSAL	125	159	5	0	787.448	9	29					-1
LSLIYNKDLLPNPPKTWEEIPALDKELKAKGKSALM	125	160	3	0	1355.42	9	30	11.5261	11.9157	1358.53	6.78936	1	0	0.240721	0.686886	1	1	0.167274		770198	0	0	4.04732e+06	5.34898e+06	2.29897e+07	5.81563e+07	9.68194e+07	1.27364e+08	1.40969e+08	1.18197e+08	9.02277e+07	6.06296e+07	4.88395e+07	1.34165e+07	3.25065e+06	1.13976e+07	317717	0	1.68696e+06	0	298058	292814	0	0	297532	0	0	0	0
LSLIYNKDLLPNPPKTWEEIPALDKELKAKGKSALM	125	160	4	0	1016.82	9	30	11.5261	12.0403	1019.19	6.9524	1	0	0.265857	1.14461	1	1	0.109269		1.20485e+06	1.37423e+07	3.3132e+07	4.34031e+07	9.5059e+07	2.05857e+08	3.91878e+08	6.3292e+08	8.075e+08	8.80604e+08	7.70153e+08	5.90463e+08	3.91174e+08	2.44783e+08	1.35004e+08	7.41582e+07	3.48822e+07	1.95099e+07	6.53965e+06	2.76392e+06	1.15418e+07	1.82191e+06	3.86436e+06	3.53942e+06	4.86266e+07	775979	999002	1.1279e+07	2.66207e+07	0
LSLIYNKDLLPNPPKTWEEIPALDKELKAKGKSALM	125	160	5	0	813.656	9	30	11.464	11.8793	815.495	6.66165	1	0	0.221033	0.781577	1	1	0.0505673		2.50095e+06	8.85349e+06	1.70706e+07	3.09807e+07	6.80887e+07	1.37081e+08	2.82035e+08	4.21885e+08	5.80254e+08	5.73436e+08	5.23581e+08	4.12929e+08	2.68281e+08	1.69447e+08	8.75385e+07	5.18174e+07	2.55557e+07	1.19611e+07	5.70165e+06	2.45939e+06	2.54625e+06	3.26909e+06	2.10428e+06	1.8404e+06	1.0985e+06	1.52934e+06	735976	0	476965	143433
LSLIYNKDLLPNPPKTWEEIPALDKELKAKGKSALM	125	160	6	0	678.214	9	30	11.5106	11.9469	679.747	6.66338	1	0	0.2213	0.858516	1	1	0.0687858		3.78253e+06	3.41125e+06	6.38707e+06	1.19173e+07	2.26099e+07	5.11304e+07	9.91843e+07	1.60549e+08	2.09357e+08	2.2262e+08	1.99153e+08	1.43881e+08	9.72742e+07	5.85031e+07	3.20156e+07	1.80288e+07	7.23437e+06	3.73112e+06	2.40147e+06	1.19622e+06	847092	305626	1.11773e+06	1.92845e+06	702042	736140	650813	269637	312515	0
LSLIYNKDLLPNPPKTWEEIPALDKELKAKGKSALMF	125	161	5	0	843.07	9	31					-1
SLIYNKDLLPNPPKT	126	140	2	0	856.983	6	10	9.20947	9.50895	858.052	1.10342	1	0	-0.295643	0.356111	1	0	0.145882		2.47044e+07	8.82325e+07	9.72174e+07	7.71316e+07	3.05006e+07	8.41378e+06	371993	241895	0	32490.7	0	982757	0	218698	0	182461	45905.7
SLIYNKDLLPNPPKT	126	140	3	0	571.658	6	10	9.20947	9.46747	572.37	1.10247	1	0	-0.296079	0.203762	1	0	0.111327		2.44987e+07	7.63591e+07	9.71668e+07	6.75241e+07	2.90254e+07	9.39738e+06	649220	275928	237160	0	0	0	125432	0	384860	0	0
SLIYNKDLLPNPPKTWEEIPAL	126	147	2	0	1276.19	7	16	11.9157	12.404	1277.64	1.33072	1	0	-0.421311	1.0498	1	1	0.226868		2.33927e+07	1.00909e+08	1.68464e+08	1.64234e+08	1.19247e+08	6.36922e+07	2.25296e+07	4.61549e+06	1.37678e+06	721193	0	0	0	0	0	189834	270861	429187	0	406194	0	0	0	0
SLIYNKDLLPNPPKTWEEIPAL	126	147	3	0	851.132	7	16	11.8689	12.3364	852.191	1.61421	1	0	-0.339364	0.973223	1	1	0.083826		1.72621e+08	5.61986e+08	9.1181e+08	9.50807e+08	6.7764e+08	3.66184e+08	1.82011e+08	7.36081e+07	2.85711e+07	1.03124e+07	3.87507e+06	3.16234e+06	2.90769e+06	2.9044e+06	322784	2.59806e+07	626554	342530	1.92925e+07	69085.5	308207	652183	474817	338589
SLIYNKDLLPNPPKTWEEIPALDKELKAKGKSALM	126	160	3	0	1317.73	9	29	11.2596	11.5417	1320.75	6.60474	1	0	0.24737	0.292148		1	0.171925		0	0	0	627338	1.59337e+06	1.08853e+07	3.50358e+07	6.62365e+07	8.50043e+07	9.24227e+07	7.17204e+07	5.70446e+07	3.56428e+07	7.91978e+06	2.83297e+06	1.25009e+06	0	0	45142.8	0	0	0	0	0	0	0	0	376517	487899	400638
LIYNKDLLPNPPKT	127	140	2	0	813.467	5	9	8.5782	8.75645	813.881	-0.157174	1	0	-0.886743	-0.0891245		-1	0.27603		5.14139e+07	3.77552e+07	1.62152e+07	4.41941e+06	934626	680.092	27530.3	0	0	0	281220	0	137447	0	0
LIYNKDLLPNPPKTWEEIPAL	127	147	3	0	822.121	7	15					-1
LIYNKDLLPNPPKTWEEIPALDKELKAKGKSALM	127	160	4	0	966.789	9	28	11.1781	11.3217	969.059	6.66451	1	0	0.294862	-0.21644	1	1	0.109326		0	0	0	674755	1.32235e+06	7.23668e+06	1.70114e+07	5.28599e+07	4.40963e+07	4.42429e+07	4.1534e+07	4.27665e+07	1.84698e+07	8.71156e+06	1.70688e+06	2.62169e+06	532000	0	0	0	0	0	0	0	0	0	0	0	0	0
LIYNKDLLPNPPKTWEEIPALDKELKAKGKSALM	127	160	5	0	773.633	9	28	11.2403	11.464	775.497	6.9042	1	0	0.334454	0.0776706	1	1	0.160807		0	2924.74	39321.9	205756	2.59724e+06	9.48836e+06	2.81093e+07	4.46914e+07	5.82929e+07	5.85817e+07	5.1015e+07	3.1065e+07	2.07478e+07	8.04092e+06	5.15035e+06	8.73505e+06	337501	628327	725.627	906780	656830	71561.8	256192	0	0	2806.47	245683	2743.45	264586	353706
IYNKDLLPNPPKT	128	140	2	0	756.925	5	8	7.98648	8.42257	759.462	4.16102	0.4	1					0.524147		4.31374e+08	1.03452e+09	1.08645e+09	6.85635e+08	3.20464e+08	1.63979e+08	3.01217e+07	1.88834e+07	260367	3.95971e+08	0	1.40174e+08	0	1.12784e+09
IYNKDLLPNPPKT	128	140	3	0	504.952	5	8	7.9709	8.22557	505.61	1.06158	1	0	-0.192245	0.19152	0	0	0.0302345		2.08515e+08	5.41427e+08	5.48736e+08	3.50518e+08	1.54465e+08	5.36253e+07	1.51584e+07	1.82689e+06	190184	0	161922	0	0	476422
IYNKDLLPNPPKTW	128	141	3	0	566.979	6	9	9.88597	10.2491	567.807	1.43598	1	0	-0.0680383	0.589808		0	0.330722		9.88598e+06	5.32816e+07	7.85101e+07	5.95626e+07	2.27995e+07	8.40727e+06	1.36429e+06	90801.7	153517	92425.9	402347	0	0	4.13894e+06	0	0
IYNKDLLPNPPKTWE	128	142	3	0	609.993	6	10					-1
IYNKDLLPNPPKTWEEIPAL	128	147	2	0	1176.14	7	14	11.3839	11.8845	1177.57	1.4302	1	0	-0.333497	1.09472	1	0	0.0509072		2.14999e+08	8.35325e+08	1.32783e+09	1.29948e+09	8.3407e+08	4.60323e+08	1.99981e+08	8.09871e+07	2.6867e+07	8.89184e+06	1.0521e+06	411831	18866.8	39858.3	670011	673577	881234	673549	29943.1	354786	260624	68353.3
IYNKDLLPNPPKTWEEIPAL	128	147	3	0	784.426	7	14	11.3839	12.1752	785.397	1.46722	1	0	-0.321265	2.16246	1	0	0.125039		1.23811e+09	4.48369e+09	6.9773e+09	6.64373e+09	4.51252e+09	2.36199e+09	1.05416e+09	4.51937e+08	2.04565e+08	9.90401e+07	4.5838e+07	2.64511e+07	9.08083e+06	2.24265e+06	1.8673e+06	2.37945e+07	1.2011e+06	1.81405e+06	922954	945705	965202	1.45179e+06
IYNKDLLPNPPKTWEEIPALD	128	148	2	0	1233.65	7	15	11.2092	11.3683	1234.95	1.09183	0.6	0					0.631049		66936.5	6.17336e+06	1.67904e+07	1.21786e+07	5.23922e+06	621204	0	0	8176.28	0	0	0	0	0	0	0	435450	0	0	0	0	0	0
IYNKDLLPNPPKTWEEIPALDKE	128	150	3	0	908.481	7	17					-1
IYNKDLLPNPPKTWEEIPALDKELKAKGKSAL	128	159	3	0	1207.34	8	26	10.7428	10.914	1210.21	6.42859	1	0	0.337576	-0.115016	1	1	0.160563		0	489340	0	0	933964	4.80378e+06	1.93484e+07	3.14066e+07	4.21234e+07	3.7307e+07	2.56221e+07	1.89856e+07	6.63407e+06	572129	0	0	289499	0	0	0	0	0	0	0	185152	316732	234418	317694	0	0
IYNKDLLPNPPKTWEEIPALDKELKAKGKSAL	128	159	4	0	905.758	8	26	10.665	11.085	907.94	6.53994	1	0	0.357382	0.798715	1	1	0.111269		0	432791	702791	6.622e+06	1.70465e+07	5.68602e+07	1.25212e+08	2.02811e+08	2.35112e+08	2.30404e+08	1.97345e+08	1.30892e+08	6.99322e+07	3.36599e+07	1.40624e+07	2.62444e+06	1.26916e+06	244048	426081	1.92674e+06	0	0	328914	268249	37778.7	368992	288299	288582	225314	0
IYNKDLLPNPPKTWEEIPALDKELKAKGKSAL	128	159	6	0	604.174	8	26	10.7117	10.914	605.661	6.73255	1	0	0.391646	-0.000738398	1	1	0.0937946		150426	637153	358391	1.14016e+06	2.42431e+06	1.19562e+07	2.2106e+07	3.21291e+07	3.79274e+07	3.72751e+07	3.17058e+07	1.97609e+07	9.68547e+06	5.73164e+06	1.57218e+06	981397	408240	1.18054e+06	84342.7	782781	92984.8	125951	0	564468	93431.7	1.06686e+06	768441	0	97130	115973
IYNKDLLPNPPKTWEEIPALDKELKAKGKSALM	128	160	3	0	1251.02	9	27	10.805	11.4461	1253.97	6.50497	1	0	0.308305	1.61059	1	1	0.121083		315840	1.24384e+06	1.28969e+07	2.58383e+07	8.73957e+07	2.3131e+08	4.91811e+08	7.74656e+08	9.5964e+08	9.46014e+08	7.87286e+08	5.69279e+08	3.62583e+08	1.86847e+08	8.58411e+07	3.59978e+07	8.40951e+06	4.1019e+06	513166	993310	601706	696701	171963	0	0	0	0	204228	0	335182
IYNKDLLPNPPKTWEEIPALDKELKAKGKSALM	128	160	4	0	938.518	9	27	10.7895	11.4461	940.766	6.6493	1	0	0.333029	1.6677	1	1	0.0481833		1.62774e+07	4.15786e+07	8.31644e+07	1.58966e+08	3.79356e+08	8.83892e+08	1.83295e+09	2.94874e+09	3.64155e+09	3.59972e+09	3.11392e+09	2.18206e+09	1.35936e+09	8.06886e+08	3.96286e+08	2.09855e+08	1.0624e+08	6.73917e+07	4.18774e+07	3.80474e+07	3.48915e+07	2.74813e+07	2.05343e+07	1.60107e+07	4.05048e+06	1.16116e+06	0	250389	314646	0
IYNKDLLPNPPKTWEEIPALDKELKAKGKSALM	128	160	5	0	751.016	9	27	10.8206	11.4461	752.797	6.56321	1	0	0.318282	1.55342	1	1	0.0395058		4.21974e+06	2.26307e+07	4.51861e+07	9.0893e+07	2.33232e+08	5.90752e+08	1.1247e+09	1.71567e+09	2.12919e+09	2.14101e+09	1.78082e+09	1.23428e+09	7.7691e+08	4.2533e+08	2.34247e+08	1.13232e+08	5.60044e+07	3.02852e+07	1.36571e+07	1.90346e+07	1.72713e+07	1.5399e+07	6.707e+06	1.68137e+06	4.07573e+06	2.63463e+06	283546	326720	585388	1.20795e+06
IYNKDLLPNPPKTWEEIPALDKELKAKGKSALM	128	160	6	0	626.014	9	27	10.7895	11.3165	627.504	6.59777	1	0	0.324202	1.19192	1	1	0.0460061		1.09103e+06	4.38764e+06	1.33698e+07	2.91261e+07	8.33325e+07	2.10163e+08	4.16406e+08	6.64282e+08	8.26424e+08	8.45604e+08	6.96099e+08	4.91363e+08	2.913e+08	1.60564e+08	8.03013e+07	4.34625e+07	1.52998e+07	1.4478e+07	4.61564e+06	7.18375e+06	8.08715e+06	4.55142e+06	2.78087e+06	3.172e+06	573929	394108	595742	108766	132858	678473
IYNKDLLPNPPKTWEEIPALDKELKAKGKSALM	128	160	7	0	536.728	9	27	10.8206	11.27	538.014	6.66571	1	0	0.33584	0.906627	1	1	0.0631438		0	1.28164e+06	1.73852e+06	3.02616e+06	9.22039e+06	3.5798e+07	8.41358e+07	1.39189e+08	1.70437e+08	1.74699e+08	1.59693e+08	1.16501e+08	6.0998e+07	3.1353e+07	1.41125e+07	5.43286e+06	1.98502e+06	1.68368e+06	1.16759e+06	1.08107e+06	1.19659e+06	339209	201644	289137	0	133080	0	153097	16760.5	101183
IYNKDLLPNPPKTWEEIPALDKELKAKGKSALMF	128	161	3	0	1300.04	9	28	11.6351	11.9001	1303.16	6.89624	1	0	0.33314	0.229408	1	1	0.147665		0	0	0	0	219487	3.83336e+06	2.12732e+07	3.99824e+07	6.26468e+07	6.79088e+07	6.33639e+07	4.92766e+07	3.11721e+07	1.07274e+07	3.28066e+06	523648	0	0	0	0	591306	0	0	197064	0	0	251190	0	0	0
IYNKDLLPNPPKTWEEIPALDKELKAKGKSALMF	128	161	4	0	975.285	9	28	11.5884	11.978	977.66	7.05294	1	0	0.359023	0.687253	1	1	0.0685608		213897	3.66514e+06	4.63333e+06	1.06732e+07	2.57143e+07	7.41285e+07	1.55325e+08	2.72341e+08	3.71372e+08	4.28258e+08	4.00165e+08	3.15701e+08	2.21966e+08	1.32425e+08	7.40784e+07	3.56546e+07	1.46453e+07	6.36029e+06	2.89272e+06	1.07794e+06	800389	1.26056e+06	408940	911848	332728	915409	0	65506.1	0	212646
IYNKDLLPNPPKTWEEIPALDKELKAKGKSALMF	128	161	5	0	780.43	9	28					-1
IYNKDLLPNPPKTWEEIPALDKELKAKGKSALMF	128	161	6	0	650.526	9	28	11.5884	11.8637	652.104	7.0234	1	0	0.354143	0.267358	1	1	0.0625085		84614.7	512752	412914	1.54304e+06	4.42612e+06	1.01665e+07	2.2845e+07	4.39492e+07	5.99929e+07	6.60553e+07	6.25318e+07	5.16442e+07	3.20362e+07	1.91706e+07	1.07067e+07	2.86364e+06	1.02944e+06	646968	194562	547644	586191	284831	0	446230	63314.8	88704.3	179258	140703	0	0
WEEIPAL	141	147	1	0	857.44	4	4	11.0229	11.9417	858.034	0.0666772	1	0	-0.728877	2.63065	1	0	0.680743		8.5953e+08	4.26774e+08	1.23005e+08	1.77208e+07	1.00921e+07	3.76868e+06	4.0152e+06	3.35079e+06	3.25514e+06
WEEIPAL	141	147	2	0	429.224	4	4	11.3062	11.5521	429.407	-0.161126	1	0	-0.992275	0.159201	1	0	0.106009		4.98041e+07	2.3762e+07	888449	228633	75201	0	0	0	96672.8
WEEIPALDKELKAKGKSAL	141	159	3	0	709.4	6	16	10.0106	10.1661	711.961	6.40937	1	1	1.04674	-0.172675		-2	0.327896		47213.5	831103	378558	1.98987e+06	8.9095e+06	2.10134e+07	2.5747e+07	2.22912e+07	1.16616e+07	3.99003e+06	980713	1.16534e+06	1.54602e+06	4.28089e+06	3.27416e+06	2.09177e+06	3.95322e+06	1.70107e+06	893215	1.35298e+06	404459	0	159871
WEEIPALDKELKAKGKSALM	141	160	2	0	1129.12	7	17	10.3529	10.6183	1132.17	4.67417	1	0	0.465678	0.230816	1	0	0.174858		0	180530	1.79524e+06	8.69298e+06	3.13543e+07	5.49742e+07	6.72086e+07	5.85182e+07	3.22567e+07	1.26934e+07	1.253e+06	402736	0	0	0	0	0	171615	0	0	0	152404	0	0	0
WEEIPALDKELKAKGKSALM	141	160	3	0	753.08	7	17	10.3217	10.7272	755.236	5.04153	0.6	0					0.192108		3.19029e+06	2.56871e+07	3.93378e+07	1.46702e+08	3.72513e+08	6.24812e+08	7.38574e+08	6.42727e+08	4.27104e+08	2.29665e+08	1.10469e+08	4.39062e+07	1.54892e+07	5.5523e+06	1.925e+06	871391	143818	639598	232866	319468	1.81728e+07	22362.5	314940	2.15926e+07	7209.17
WEEIPALDKELKAKGKSALM	141	160	4	0	565.062	7	17	10.3373	10.7428	566.623	4.81766	1	0	0.504715	0.745341	1	0	0.0779687		263307	5.23559e+06	9.15857e+06	3.50158e+07	8.95694e+07	1.60412e+08	1.94348e+08	1.63761e+08	1.03122e+08	5.26405e+07	2.09608e+07	8.87906e+06	1.32948e+06	1.35431e+06	594331	159298	87209.2	219354	22983.9	29204.8	0	495146	0	176541	0
EEIPAL	142	147	1	0	671.361	4	3	8.54705	8.5782	673.029	1.27336	0.4	0					0.703775		497167	2.03503e+06	1.17626e+06	551736	171922	34547.1	75919.9	35933.5
EEIPALDKELKAKGKSALM	142	160	3	0	691.054	6	16	9.30287	9.443	693.012	4.58644	1	0	0.519798	-0.22911		1	0.164403		0	8.75375e+06	698750	6.09833e+06	2.51561e+07	3.30255e+07	3.51815e+07	2.56021e+07	1.46276e+07	5.74784e+06	1.02333e+06	190047	369040	1.21653e+06	2.09197e+06	1.16736e+06	243304	145378	0	0	0	125062	181293
DKELKAKGKSAL	148	159	2	0	644.385	5	10	5.70277	5.86243	646.115	2.71229	1	0	0.448463	-0.157373	0	1	0.207357		1.97659e+06	3.69971e+06	5.80922e+06	7.45862e+06	8.04401e+06	6.82457e+06	2.84961e+06	699131	124089	0	0	0	0	0	0	193220
DKELKAKGKSAL	148	159	3	0	429.926	5	10	5.68713	5.87808	431.349	3.52012	0.4	1					0.299208		1.86344e+06	3.60204e+06	5.88446e+06	9.25824e+06	8.31841e+06	7.77562e+06	3.9318e+06	31535	153703	0	4.97599e+06	0	0	204275	0	256204
DKELKAKGKSAL	148	159	4	0	322.696	5	10					-1
DKELKAKGKSALM	148	160	1	0	1418.8	5	11					-1
DKELKAKGKSALM	148	160	2	0	709.905	5	11	5.32722	6.88047	711.682	2.66037	1	0	0.312593	4.96064	1	0	0.0614987		1.68595e+08	9.24967e+08	2.3373e+09	3.26726e+09	3.0604e+09	1.83953e+09	9.14844e+08	3.66435e+08	1.22457e+08	2.4788e+07	1.70488e+06	343014	222727	0	133806	294841	83217.9
DKELKAKGKSALM	148	160	3	0	473.606	5	11	5.32722	6.86495	474.792	2.6635	1	0	0.313907	4.90365	1	0	0.0399769		2.38061e+08	1.17199e+09	3.07136e+09	4.63881e+09	3.99234e+09	2.54381e+09	1.19226e+09	4.66317e+08	1.55143e+08	4.44072e+07	7.28502e+06	825869	70225.4	0	2.89351e+06	15758.1	1842.2
DKELKAKGKSALM	148	160	4	0	355.456	5	11	5.8123	6.48783	356.333	2.61264	1	0	0.292526	1.73717	1	0	0.0340618		3.44799e+06	5.4937e+07	1.73617e+08	2.62882e+08	2.2269e+08	1.36973e+08	5.80936e+07	1.73447e+07	1.19855e+06	68524.5	76194.5	352158	0	51383.3	0	227566	0
DKELKAKGKSALMF	148	161	2	0	783.44	6	12	8.97533	9.26657	785.449	3.01354	1	0	0.355499	0.325813	1	0	0.0577857		4.66802e+06	4.07128e+07	1.23139e+08	2.10923e+08	2.24352e+08	1.73486e+08	1.01145e+08	4.63656e+07	1.41525e+07	2.43261e+06	163778	0	65038.2	0	483681	212592	682559	0	0
DKELKAKGKSALMF	148	161	3	0	522.629	6	12	8.97533	9.4534	524.008	3.13425	0.6	0					0.0509782		1.40489e+07	9.14521e+07	2.79504e+08	4.95538e+08	5.69342e+08	4.40902e+08	2.53844e+08	1.16821e+08	5.95682e+07	1.65077e+07	3.16908e+06	2.89247e+06	283730	213789	121833	14637.8	108887	532419	0
KELKAKGKSALM	149	160	2	0	652.392	5	10	5.322	5.562	653.831	2.04443	1	0	0.139577	0.137656	0	1	0.785747		0	1.40169e+06	4.42257e+06	5.25595e+06	2.13685e+06	343822	0	0	0	0	48542.2	73086.2	41896.8	0	49147.2	61690.6
KELKAKGKSALM	149	160	3	0	435.264	5	10	6.48783	6.51907	436.381	2.51669	1	1	0.357997	-0.629051	0	1	0.388314		0	322877	352135	438712	682624	384553	94412.2	0	0	0	0	0	1322.84	0	0	1911.78
LKAKGKSAL	151	159	2	0	458.303	4	7					-1
LKAKGKSALM	151	160	2	0	523.823	5	8					0
LKAKGKSALM	151	160	3	0	349.551	5	8					-1
MFNLQEPYFTWPLIA	160	174	2	0	935.466	6	11					-1
MFNLQEPYFTWPLIAA	160	175	2	0	970.984	6	12					-1
MFNLQEPYFTWPLIAADGGYA	160	180	2	0	1202.57	7	17	13.1391	13.7047	1212.03	17.3537	0.6	0					0.382405		0	4498.42	0	0	169246	0	182461	0	0	0	105362	380409	1.99374e+06	1.90304e+06	6.53173e+06	1.18642e+07	2.12797e+07	3.71646e+07	6.63979e+07	8.24295e+07	7.37331e+07	4.51117e+07	2.11832e+07	4.90948e+06	878551
FNLQEPY	161	167	1	0	910.431	4	4	9.59028	9.90157	911.521	0.533784	1	0	-0.188785	0.399447	1	0	0.723561		1.29052e+08	1.9432e+08	8.94314e+07	2.29613e+07	2.54677e+06	2.04973e+06	1.78078e+06	268384	804637
FNLQEPY	161	167	2	0	455.719	4	4	9.63692	10.1609	456.248	0.502426	0.4	0					0.350857		3.38514e+08	5.154e+08	2.43941e+08	5.99329e+07	8.68574e+06	76597.7	106679	456937	1.36716e+06
FNLQEPYFTWPLI	161	173	2	0	834.427	6	9					-1
FNLQEPYFTWPLIA	161	174	2	0	869.946	6	10	14.9695	15.0678	871.451	1.90262	0.4	0					0.191751		0	0	2.64239e+09	2.41988e+09	1.01975e+09	3.7196e+08	1.34989e+08	4.84557e+07	2.8568e+07	9.38141e+06	3.47579e+06	1.79896e+06	1.54362e+06	0	441412	802193	884180
FNLQEPYFTWPLIAA	161	175	2	0	905.464	6	11					-1
FNLQEPYFTWPLIAADGGY	161	179	2	0	1101.53	6	15					-1
FNLQEPYFTWPLIAADGGYA	161	180	2	0	1137.05	6	16	13.2431	13.4056	1145.03	14.5493	1	0	3.39968	-0.147151		-5	1.08124		0	0	0	0	133722	0	0	0	0	0	0	0	402289	3.3615e+06	1.07213e+07	1.81532e+07	2.00648e+07	1.52334e+07	7.73055e+06	3.08994e+06	688560	114040	0
FNLQEPYFTWPLIAADGGYAF	161	181	2	0	1210.58	7	17					0
NLQEPY	162	167	1	0	763.362	4	3	7.16002	7.48143	764.236	0.423578	0.4	0					0.405005		1.14243e+07	2.18122e+07	4.50263e+06	690134	0	139748	0	0
NLQEPYFTWPLI	162	173	2	0	760.893	5	8					-1
NLQEPYFTWPLIA	162	174	1	0	1591.82	5	9	14.1276	14.3144	1593.52	0.707594	1	0	-0.442348	-0.057663	1	0	0.70583		1.85456e+07	5.89321e+07	5.14441e+07	2.77629e+07	7.54275e+06	762755	0	0	177125	0	0	0	0	0	0
NLQEPYFTWPLIA	162	174	2	0	796.411	5	9	14.0653	14.3612	797.391	0.962502	1	0	-0.311353	0.342829	1	0	0.810582		2.62494e+08	7.18738e+08	6.25687e+08	4.01957e+08	1.75214e+08	6.68561e+07	1.86075e+07	7.54056e+06	2.50621e+06	2.34119e+06	169981	701145	516077	1.62428e+06	596630
NLQEPYFTWPLIAA	162	175	2	0	831.93	6	10					0
NLQEPYFTWPLIAADGGY	162	179	2	0	1028	6	14					-1
NLQEPYFTWPLIAADGGYA	162	180	2	0	1063.52	6	15	11.3839	11.6351	1070.08	11.8178	0.5	0					0.195415		0	0	324318	1.08423e+06	2.55449e+06	2.75574e+06	759728	1.31226e+06	1.308e+06	4.78047e+06	2.74884e+07	6.43842e+07	1.16012e+08	1.46888e+08	1.24586e+08	7.5847e+07	3.23684e+07	1.77428e+06	2.06983e+06	1.30957e+06	7.01863e+06	1.84483e+06
FTWPLIA	168	174	1	0	847.471	4	4	13.0768	13.6576	847.922	-0.0978751	1	0	-0.919141	1.38938		1	0.340321		1.30604e+09	5.47149e+08	1.27016e+08	2.88526e+07	1.72613e+06	288005	375331	257790	360573
AADGGYAF	174	181	1	0	771.331	4	6					-1
AADGGYAFKYENGKYDIKDVGVDNAGAKAGLTF	174	206	4	0	857.172	8	31	10.1195	10.4153	861.36	14.7048	0.6	0					0.205268		1.49486e+06	0	710154	714580	0	135226	588968	660179	1.25675e+06	2.25322e+06	2.6748e+06	1.17161e+07	2.87926e+07	4.05925e+07	5.31181e+07	6.78106e+07	8.12591e+07	7.4951e+07	5.89486e+07	4.3826e+07	3.4956e+07	9.69256e+06	6.29295e+06	1.07383e+06	2.26594e+06	212254	0	206121	193299	180249
ADGGY	175	179	1	0	482.188	3	3	4.4278	5.00307	483.196	0.736928	1	0	0.330125	1.36894		1	0.219338		1.43607e+07	1.37166e+07	8.06352e+06	2.99869e+06	0	115778	0
ADGGYA	175	180	1	0	553.225	3	4	4.19003	4.82417	554.658	1.12156	1	0	0.490834	1.58513		-1	0.207694		2.77341e+07	3.51488e+07	3.20298e+07	1.66535e+07	3.59841e+06	79790.4	36724.4	60831.9
ADGGYAFKYENGKY	175	188	2	0	791.862	5	12	8.54705	9.06912	795.49	6.29784	1	0	1.62132	1.17356	1	1	0.227593		1.22685e+06	5.67882e+06	1.41417e+07	4.28874e+07	1.15449e+08	2.33404e+08	3.53302e+08	4.14421e+08	3.73471e+08	2.55041e+08	1.47043e+08	5.71565e+07	2.56874e+07	7.03345e+06	7.54234e+06	5.47819e+06	6.01593e+06	3.44488e+06
ADGGYAFKYENGKY	175	188	3	0	528.244	5	12	8.53148	8.70965	530.659	6.28732	1	0	1.61727	-0.0894305	1	1	0.0523095		835679	1.353e+06	3.28964e+06	1.23306e+07	3.17429e+07	6.57209e+07	1.03302e+08	1.23996e+08	1.15508e+08	8.21433e+07	4.51776e+07	2.08854e+07	5.71059e+06	353341	339514	337556	496859	0
ADGGYAFKYENGKYDIKD	175	192	2	0	1027.48	6	16	8.64718	8.90233	1032.43	8.66413	1	0	1.6985	0.193295	1	-2	0.159964		158568	55119.6	9049.67	438.42	0	1.0135e+06	7.27762e+06	2.16286e+07	3.48589e+07	4.17928e+07	4.41314e+07	3.78952e+07	2.67402e+07	1.19925e+07	4.70314e+06	286395	127810	117944	0	0	242976	890202	1.27774e+06
ADGGYAFKYENGKYDIKD	175	192	3	0	685.322	6	16	8.62832	8.86583	688.431	8.09802	0.6	0					0.335795		2.41617e+07	546561	1.20907e+06	1.134e+07	5.38019e+06	1.70026e+07	4.45953e+07	8.84941e+07	1.34362e+08	1.566e+08	1.65691e+08	1.31896e+08	8.91553e+07	5.04151e+07	2.20956e+07	7.45282e+06	1.24757e+06	107514	0	0	325908	2.8206e+06	686715
ADGGYAFKYENGKYDIKDVGVDNAGAKAGL	175	204	3	0	1036.18	7	28	9.31843	9.62137	1040.8	12.0409	0.4	1					0.19612		0	8.10603e+07	1.42596e+06	1.49874e+06	1.72592e+08	3.57265e+06	4.07574e+06	1.64916e+08	9.93641e+06	2.5455e+07	1.32232e+08	1.05394e+08	1.79324e+08	2.79136e+08	3.37235e+08	3.71692e+08	3.53212e+08	3.07887e+08	2.3629e+08	1.65534e+08	9.86955e+07	5.08097e+07	3.06428e+07	6.31459e+06	1.2519e+06	1.43521e+06	47494.9	0	263183	0
ADGGYAFKYENGKYDIKDVGVDNAGAKAGL	175	204	4	0	777.383	7	28	9.31843	9.47782	781.27	13.7067	1	0	1.45809	-0.158413	1	0	0.0509887		7.9076e+06	175733	891090	1.5724e+06	1.65849e+07	3.49536e+06	617072	3.49291e+06	5.37312e+06	1.89004e+07	3.031e+07	6.75258e+07	1.27496e+08	1.83917e+08	2.31473e+08	2.57518e+08	2.5856e+08	2.22253e+08	1.83895e+08	1.12198e+08	8.11041e+07	3.94544e+07	2.83719e+07	8.39385e+06	1.14036e+07	0	622884	0	9.33378e+06	0
ADGGYAFKYENGKYDIKDVGVDNAGAKAGLTF	175	206	4	0	839.412	8	30	10.0417	10.5559	843.338	13.6936	1	0	1.30513	1.14449		0	0.168425		2.2394e+06	5.2991e+06	2.01108e+07	1.80752e+07	3.58903e+07	2.90519e+07	5.46419e+07	4.37926e+07	1.08196e+08	1.05326e+08	2.52653e+08	3.39131e+08	6.16654e+08	8.40245e+08	1.14037e+09	1.29728e+09	1.42772e+09	1.29831e+09	1.08053e+09	7.75695e+08	5.30455e+08	3.25694e+08	1.75974e+08	8.27896e+07	3.32983e+07	7.39635e+06	2.08953e+06	765647	1.26817e+06	454116
ADGGYAFKYENGKYDIKDVGVDNAGAKAGLTFL	175	207	3	0	1156.58	8	31	10.8206	11.3528	1161.69	13.2518	0.6	0					0.234856		188328	0	468617	9.47333e+06	7.80638e+06	5.88094e+06	1.84587e+07	1.11249e+07	1.79794e+07	5.07486e+07	6.47725e+07	1.24498e+08	2.28307e+08	3.17695e+08	3.93571e+08	4.80445e+08	5.01392e+08	4.31427e+08	3.52254e+08	2.50306e+08	1.05781e+08	1.23676e+07	0	0	0	0	0	0	831201	0
ADGGYAFKYENGKYDIKDVGVDNAGAKAGLTFL	175	207	4	0	867.683	8	31	10.8206	11.3839	871.438	12.9392	0.6	0					0.101761		921846	4.68132e+06	1.42556e+07	1.58921e+07	2.23803e+07	2.00689e+07	3.01889e+07	2.61051e+07	3.58009e+07	5.70639e+07	1.06808e+08	1.89368e+08	3.20152e+08	4.63217e+08	6.18649e+08	6.90558e+08	7.12726e+08	6.55372e+08	5.09239e+08	3.0532e+08	1.11982e+08	2.81707e+06	0	0	0	0	12417.4	0	64674.3	857113
DGGYAFKYENGKYDIKDVGVDNAGAKAGLTF	176	206	4	0	821.653	8	29					-1
YAFKYENGKYDIKDVGVDNAGAKAGL	179	204	3	0	936.14	7	24					0
AFKYENGKY	180	188	2	0	560.277	5	7	7.48662	7.77822	562.474	3.70562	1	0	1.64238	0.327159		-1	0.0662415		1.73626e+06	1.0146e+07	4.07827e+07	8.60031e+07	1.28985e+08	1.20083e+08	7.35504e+07	3.03477e+07	6.40005e+06	122149	417178	113127	656157
AFKYENGKYDIKD	180	192	2	0	795.894	5	11	6.77175	7.0202	802.365	11.9847	0.4	1					0.243168		0	0	207864	0	0	245478	396425	295259	182496	7.25953e+06	1.78149e+07	2.21414e+07	2.94167e+07	3.7683e+07	3.84571e+07	2.81227e+07	1.53594e+07
AFKYENGKYDIKD	180	192	3	0	530.931	5	11	6.64388	6.74065	535.168	11.7532	0.4	1					0.0652191		0	0	0	0	65723.9	0	2178.77	137022	5618.53	1.08349e+07	1.91881e+07	2.32524e+07	3.32579e+07	1.44741e+07	4.12677e+07	3.80935e+07	50798.1
AFKYENGKYDIKDVGVDNAGAKAGL	180	204	3	0	881.785	7	23	8.89712	9.13155	886.097	11.3645	0.4	1					0.0811926		0	0	766503	201400	574302	1.52106e+06	2.89895e+06	1.33695e+07	2.66815e+07	5.38277e+07	8.3284e+07	1.50654e+08	1.22356e+08	1.14303e+08	2.29887e+08	6.87153e+07	4.30874e+07	9.07391e+07	7.46744e+06	1.64045e+06	1.37423e+07	0	0	703893	0	133800	172593	0	0	251342
AFKYENGKYDIKDVGVDNAGAKAGL	180	204	4	0	661.591	7	23	8.86583	9.03787	664.648	10.6597	1	0	1.33756	-0.111956	1	-1	0.066112		0	0	0	2.71108e+06	77853.6	432522	557381	8.10553e+06	9.90273e+06	1.97362e+07	3.12326e+07	4.4946e+07	4.52585e+07	4.50303e+07	3.46004e+07	2.82042e+07	1.39245e+07	8.09024e+06	2.56275e+06	932846	0	165892	71868	446399	55707.4	0	8402.76	266575	0	0
AFKYENGKYDIKDVGVDNAGAKAGLTF	180	206	3	0	964.491	7	25	9.80802	10.3217	968.621	10.659	0.6	0					0.243318		5.25769e+06	0	226328	7.15548e+06	707784	1.0122e+06	4.38913e+06	1.45327e+07	3.84082e+07	8.39411e+07	1.3208e+08	1.74265e+08	1.96134e+08	1.97114e+08	1.64438e+08	1.11147e+08	6.39349e+07	3.70861e+07	1.07518e+07	859130	0	196496	0	0	96355.6	256258	430743	297458	582831	382022
AFKYENGKYDIKDVGVDNAGAKAGLTF	180	206	4	0	723.62	7	25	9.74578	10.1972	726.754	10.8048	0.6	0					0.12101		665059	270758	995741	888665	1.11037e+06	3.35857e+06	4.06868e+06	2.05807e+07	4.23037e+07	8.1159e+07	1.26633e+08	1.75267e+08	2.00121e+08	1.9137e+08	1.56115e+08	1.21276e+08	7.65154e+07	4.12326e+07	1.53256e+07	7.70522e+06	554314	268602	323919	206102	271296	151521	212073	2.03492e+06	755916	754663
AFKYENGKYDIKDVGVDNAGAKAGLTFL	180	207	3	0	1002.19	7	26	10.5871	10.8828	1006.34	10.6728	0.6	0					0.120416		324118	3.466e+06	4.19489e+06	3.5957e+06	1.45919e+06	668676	3.1086e+06	6.73321e+06	2.24207e+07	4.83177e+07	7.80286e+07	1.04965e+08	1.26809e+08	1.32486e+08	1.1067e+08	8.07043e+07	4.66977e+07	2.89072e+07	9.74554e+06	713902	0	384386	536103	739271	0	0	25316.9	0	35755.2	0
AFKYENGKYDIKDVGVDNAGAKAGLTFL	180	207	4	0	751.891	7	26	10.6961	10.805	755.061	10.8748	0.6	0					0.0790431		1.02693e+06	2.27494e+06	1.48069e+06	0	1.73541e+06	252562	1.58569e+06	991336	7.38132e+06	1.84391e+07	2.23947e+07	4.23017e+07	5.16171e+07	5.30913e+07	3.25356e+07	3.33061e+07	2.19301e+07	1.19717e+07	6.106e+06	1.50052e+06	736322	166146	522920	128043	281434	0	755490	0	38757.5	192538
FKYENGKY	181	188	1	0	1048.51	4	6	7.16002	7.4918	1052.55	3.39574	1	0	1.81158	0.474735	1	1	0.31884		0	194793	1.08605e+07	3.04058e+07	3.78636e+07	2.97252e+07	1.13985e+07	419894	0	325701	0
FKYENGKY	181	188	2	0	524.759	4	6	7.11342	7.6792	526.618	3.07509	1	0	1.56441	1.33411	1	1	0.0971591		4.95421e+06	5.41657e+07	1.79442e+08	3.29264e+08	3.39008e+08	2.38889e+08	9.92914e+07	1.8463e+07	599200	0	0
FKYENGKYDIKD	181	192	2	0	760.375	5	10	7.68963	7.89288	763.182	4.69741	1	0	1.36658	0.00268932	1	-2	0.0778325		125570	337468	6.18293e+06	2.0511e+07	4.2732e+07	5.70947e+07	5.73509e+07	4.25999e+07	2.41493e+07	8.00156e+06	1.09701e+06	0	452562	91344.2	221375	0
FKYENGKYDIKD	181	192	3	0	507.252	5	10	7.64275	7.81472	509.134	4.7264	1	0	1.37999	-0.1122	1	-2	0.0619201		367505	873333	6.7451e+06	1.72896e+07	3.91782e+07	5.43828e+07	5.909e+07	4.16317e+07	2.30635e+07	8.02469e+06	1.32912e+06	97639.3	0	210926	208132	135396
FKYENGKYDIKDVGVDNAGAKAGL	181	204	2	0	1286.66	7	22	8.80332	9.06912	1292.46	10.0688	1	0	1.31077	0.232407	1	-1	0.228382		0	0	0	145859	0	0	776085	2.33499e+06	9.41188e+06	1.6294e+07	2.45669e+07	2.87512e+07	2.93669e+07	2.54527e+07	1.7684e+07	8.17624e+06	3.46199e+06	386629	125096	0	0	0	0	0	117524	0	166132	0	0	0
FKYENGKYDIKDVGVDNAGAKAGL	181	204	3	0	858.106	7	22	8.78768	9.11595	861.963	10.04	1	0	1.30471	0.46182	1	0	0.0647995		692217	771714	6.22127e+06	8.13126e+06	5.13754e+06	1.40631e+07	3.31652e+07	7.05042e+07	1.41808e+08	2.44382e+08	3.4069e+08	4.02438e+08	3.91121e+08	3.38346e+08	2.47572e+08	1.63163e+08	8.51872e+07	3.93284e+07	1.40328e+07	3.56336e+06	128911	0	0	100646	0	1.08017e+06	12670.4	0	108208	0
FKYENGKYDIKDVGVDNAGAKAGL	181	204	4	0	643.831	7	22	8.78768	9.03787	646.799	10.3399	1	0	1.36776	0.175054	1	-1	0.0520989		106353	1.31347e+06	7.05713e+06	2.76443e+06	2.11526e+06	2.34932e+06	1.16448e+07	2.22158e+07	4.84057e+07	8.1065e+07	1.19174e+08	1.4015e+08	1.42378e+08	1.23901e+08	9.33866e+07	5.57701e+07	3.08395e+07	1.30406e+07	3.59828e+07	674285	105399	8474.37	4.48148e+06	0	0	0	1.01018e+06	0	1.06098e+06	0
FKYENGKYDIKDVGVDNAGAKAGLTF	181	206	2	0	1410.71	7	24	9.7769	9.93273	1416.48	9.84585	1	0	1.09141	-0.171451	1	1	0.235482		0	0	0	263207	0	0	903563	1.49146e+06	6.56061e+06	1.20273e+07	1.89476e+07	2.12651e+07	2.49938e+07	2.12596e+07	1.36194e+07	6.36887e+06	661464	0	0	0	0	0	0	0	0	0	0	0	0	0
FKYENGKYDIKDVGVDNAGAKAGLTF	181	206	4	0	705.861	7	24	9.74578	10.1972	708.822	10.1525	1	0	1.1505	0.914217	1	-1	0.108514		5.13125e+06	5.53874e+06	2.09625e+07	1.9154e+07	3.24872e+07	3.99038e+07	5.21414e+07	9.42801e+07	1.55361e+08	2.55089e+08	3.51732e+08	4.39968e+08	4.60606e+08	4.07787e+08	3.09283e+08	2.06708e+08	1.1029e+08	5.33777e+07	2.42308e+07	5.75632e+06	1.12896e+07	4.60465e+06	1.8753e+07	1.12292e+07	2.53886e+07	1.0525e+07	1.13597e+07	3.71398e+06	1.07349e+06	555493
FKYENGKYDIKDVGVDNAGAKAGLTFL	181	207	3	0	978.506	7	25	10.6183	10.8206	982.275	9.54044	1	0	0.959011	-0.000738398	1	-2	0.176344		0	9.67234e+06	1.66023e+07	0	3.78993e+07	6.93971e+07	3.21322e+07	9.61748e+07	1.20856e+08	1.53116e+08	2.34483e+08	2.78233e+08	2.9582e+08	2.70702e+08	2.13918e+08	1.40364e+08	9.06492e+07	4.65622e+07	1.38847e+07	3.47904e+06	0	799526	0	0	0	0	0	225024	0	0
FKYENGKYDIKDVGVDNAGAKAGLTFL	181	207	4	0	734.132	7	25	10.5403	11.0384	736.928	9.41967	1	0	0.936668	1.0856	1	-3	0.155429		2.58735e+06	1.15715e+07	1.19582e+07	2.56795e+07	4.74391e+07	5.09972e+07	5.98214e+07	8.08657e+07	1.11537e+08	1.56408e+08	2.191e+08	2.74534e+08	2.98325e+08	2.57836e+08	2.19575e+08	1.35607e+08	9.14667e+07	2.77581e+07	1.43476e+07	1.53461e+06	738583	1.28076e+06	156596	390385	0	1.145e+06	0	293038	0	1.72548e+06
KYENGKYDIKD	182	192	2	0	686.841	5	9	6.6283	6.92707	687.528	0.563394	0.4	0					0.40161		0	4.97595e+07	104065	6.74723e+06	323487	216476	4908.85	98279.7	0	116947	0	308159	0	108131	0
KYENGKYDIKD	182	192	3	0	458.23	5	9	5.86243	5.89373	459.991	4.4732	0.4	0					0.229168		0	0	0	96768.1	173586	386909	505085	87315.8	5666.15	0	0	0	0	0	0
KYENGKYDIKDVGVDNAGAKAGL	182	204	3	0	809.083	7	21	8.17367	8.5159	812.624	9.19694	1	0	1.21954	0.513113	1	1	0.12246		211088	412401	588048	283943	1.45089e+06	2.43174e+06	8.99611e+06	3.52054e+07	6.64795e+07	9.90001e+07	1.15026e+08	1.16011e+08	9.67859e+07	6.6496e+07	4.0528e+07	1.70892e+07	1.94028e+06	995164	187287	0	30718.5	277661	244133	0	0	297438	0	0	119575
KYENGKYDIKDVGVDNAGAKAGL	182	204	4	0	607.064	7	21	8.2048	8.45368	609.753	9.33028	1	0	1.24891	0.17028	1	1	0.0942174		0	0	132716	0	0	469654	1.69144e+06	5.74445e+06	1.66383e+07	2.94255e+07	3.48663e+07	3.20354e+07	2.6241e+07	2.68645e+07	9.06823e+06	1.52576e+06	625599	608546	0	0	0	365724	0	0	0	0	0	0	0
KYENGKYDIKDVGVDNAGAKAGLTF	182	206	3	0	891.789	7	23	9.334	9.5245	895.433	9.34696	1	0	1.07358	-0.0441357		1	0.186231		0	390333	1.67669e+06	3.32166e+06	4.19154e+06	9.35554e+06	2.50063e+07	4.75337e+07	9.36935e+07	1.2686e+08	1.57429e+08	1.62542e+08	1.39832e+08	1.00937e+08	6.67397e+07	3.19853e+07	1.37997e+07	1.14841e+07	1.02299e+06	218306	1.01341e+07	227433	0	4.63399e+06	0	0	1.48204e+06	0	0	1.6176e+06
KYENGKYDIKDVGVDNAGAKAGLTFL	182	207	3	0	929.483	7	24	10.2595	10.6494	933.072	9.10662	0.6	0					0.120163		170548	1.06268e+06	2.49575e+06	4.30211e+06	5.0068e+06	1.39975e+07	3.21406e+07	6.19254e+07	1.06644e+08	1.67062e+08	1.89572e+08	2.00562e+08	1.8553e+08	1.36417e+08	8.78927e+07	5.39515e+07	1.76671e+07	6.14998e+06	1.35032e+06	0	0	0	165473	210267	0	0	0	0	0	0
KYENGKYDIKDVGVDNAGAKAGLTFL	182	207	4	0	697.364	7	24	10.2906	10.6027	700.142	9.44911	1	0	1.01495	0.402385	1	1	0.077391		290454	675565	699327	507601	2.20298e+06	3.80349e+06	7.26547e+06	1.83538e+07	4.20771e+07	6.74034e+07	8.33139e+07	9.31196e+07	9.84427e+07	6.21012e+07	4.07835e+07	2.11209e+07	1.67708e+07	2.01272e+06	366705	164599	466858	176149	3030.08	219600	78748.3	9590	0	0	268171	0
DIKDVGVD	189	196	2	0	430.722	4	6					-1
DIKDVGVDNAGAKAGL	189	204	2	0	771.91	5	14	7.73652	8.19443	775.476	6.25222	0.6	0					0.218539		3.08804e+06	7.91211e+06	2.28545e+07	4.93921e+07	1.02417e+08	1.83175e+08	2.86145e+08	3.28816e+08	2.73666e+08	1.89239e+08	1.032e+08	5.13599e+07	1.14712e+07	8.06212e+06	5469.49	2.25509e+07	121400	4.30317e+06	105772	592296
DIKDVGVDNAGAKAGL	189	204	3	0	514.942	5	14	7.78343	8.04883	517.208	5.9149	1	0	1.14806	0.230938	1	1	0.136449		491787	5.10785e+06	1.07178e+07	2.40037e+07	4.14641e+07	7.91016e+07	1.12959e+08	1.19236e+08	1.08503e+08	6.89855e+07	3.41806e+07	1.45765e+07	2.94712e+06	163125	31971	0	822745	13315.1	0	154035
DIKDVGVDNAGAKAGLTF	189	206	2	0	895.968	6	16	9.42742	9.87037	899.543	6.10288	0.6	0					0.146585		1.74955e+06	8.24468e+06	1.37965e+07	6.17645e+07	1.19042e+08	2.51319e+08	3.74776e+08	4.39572e+08	3.73621e+08	2.75773e+08	1.57108e+08	7.26379e+07	1.51948e+07	1.68918e+06	0	283940	0	960450	2.73559e+06	1.90395e+06	1.39766e+06	780983	106546
DIKDVGVDNAGAKAGLTF	189	206	3	0	597.648	6	16	9.47782	9.81322	600.041	6.13232	0.6	0					0.0523089		2.17044e+06	7.75358e+06	1.7107e+07	4.98731e+07	1.21253e+08	2.4068e+08	3.82088e+08	4.20282e+08	3.72797e+08	2.71026e+08	1.46873e+08	7.11593e+07	2.91114e+07	4.40925e+06	527225	385310	1.0013e+06	2.10777e+06	1.00308e+06	785732	853762	397583	222390
DIKDVGVDNAGAKAGLTFL	189	207	2	0	952.51	6	17	10.665	11.085	956.234	6.32712	1	0	0.915377	0.798715	1	1	0.145863		433566	1.19044e+06	8.69626e+06	2.01072e+07	5.54705e+07	1.18301e+08	1.86669e+08	2.3395e+08	2.2384e+08	1.68294e+08	1.02717e+08	4.94373e+07	1.58028e+07	5.74706e+06	2.58838e+06	492205	16427	0	0	0	543873	0	632474	0
DIKDVGVDNAGAKAGLTFL	189	207	3	0	635.342	6	17	10.665	11.085	637.877	6.48233	1	0	0.957604	0.798715	1	1	0.0987393		2.05024e+06	4.22249e+06	9.81661e+06	2.45502e+07	7.26853e+07	1.49248e+08	2.50776e+08	3.1002e+08	2.95416e+08	2.26563e+08	1.3101e+08	6.41527e+07	2.62739e+07	6.52934e+06	4.04295e+06	5.47432e+06	2.78133e+06	1.49917e+06	981229	757460	1.51829e+06	0	107908	8.8224e+06
VGVDNAGAKAGLTF	193	206	2	0	660.351	5	12	9.3807	9.87037	662.974	4.47114	0.4	0					0.349973		5.17448e+06	1.40321e+07	6.16016e+07	1.51808e+08	2.71932e+08	3.36251e+08	2.8641e+08	1.855e+08	8.42919e+07	3.30404e+07	7.35983e+06	1.74554e+06	1.20737e+06	1.37326e+06	3.07842e+06	1.40789e+06	1.1084e+06	157250
VGVDNAGAKAGLTFL	193	207	2	0	716.893	5	13	10.7428	11.1471	719.41	4.18651	1	0	0.683461	0.741056		1	0.3457		1.08999e+07	4.2967e+07	4.48787e+07	1.0685e+08	1.47445e+08	2.02246e+08	1.82716e+08	1.27224e+08	5.63993e+07	1.98304e+07	3.76119e+06	1.782e+06	119904	989306	156093	175520	213086	73858	293336
TFLVD	205	209	1	0	594.313	3	3	8.99098	9.30287	594.942	0.270627	1	0	-0.388755	0.401651			0.590781		1.37195e+08	4.88457e+07	8.26563e+06	3.77058e+06	3.49007e+06	6.01585e+06	1.70464e+06
LVDL	207	210	1	0	459.281	3	2	8.53148	9.27175	459.52	-0.0315115	1	0	-0.878843	1.97491		1	0.0455864		1.47013e+09	3.42286e+08	4.23938e+07	2.02038e+06	950737	1.15059e+06
LVDLIKNKHMNA	207	218	3	0	465.931	5	10	8.00208	8.2878	466.831	1.81123	1	0	0.0317199	0.305552		0	0.0520831		1.74583e+07	7.74076e+07	1.3591e+08	1.2946e+08	8.03918e+07	3.88401e+07	9.21301e+06	959347	0	0	143503	0	118905	0	0	0
LVDLIKNKHMNADTD	207	221	2	0	863.943	6	13	7.81472	7.98128	865.712	2.46978	0.6	0					0.0933524		1.97171e+06	1.92039e+07	4.17822e+07	5.47459e+07	5.36415e+07	3.21939e+07	1.81883e+07	6.55104e+06	1.14657e+06	0	0	0	0	0	0	0	0	0	0	129950
LVDLIKNKHMNADTD	207	221	3	0	576.298	6	13	7.25328	7.26882	576.564	-0.269351	0.2	0					0.0933381		2.17105e+06	1.88398e+06	1.11766e+06	0	0	0	0	0	0	0	0	0	0	0	0	0	0	0	0	0
LVDLIKNKHMNADTDY	207	222	3	0	630.652	6	14	8.62832	9.14713	632.056	3.03265	1	0	0.195884	1.16162		0	0.0759211		7.58451e+07	3.51587e+08	8.52329e+08	1.34005e+09	1.4616e+09	1.22395e+09	7.91497e+08	4.07517e+08	2.07633e+08	7.49929e+07	2.66171e+07	1.52356e+07	3.59294e+06	1.71081e+06	6.78542e+06	630524	758700	4.30821e+06	1.28153e+06	1.26363e+06	951073
LVDLIKNKHMNADTDYSIA	207	225	3	0	721.037	6	17	9.13155	9.54007	722.925	4.32733	0.6	0					0.221465		1.48935e+06	349149	3.82936e+07	7.87822e+07	1.27898e+08	1.76694e+08	1.75156e+08	1.26848e+08	7.67583e+07	3.97554e+07	9.71703e+06	3.42608e+06	148095	1.50266e+06	6718	421824	2.27595e+06	0	191309	1.361e+06	258335	330428	0	0
LVDLIKNKHMNADTDYSIAE	207	226	2	0	1145.57	7	18	8.97533	9.30287	1148.44	4.32738	1	0	0.305924	0.459126	1	-3	0.150839		0	5.94653e+06	2.32234e+07	6.393e+07	1.11948e+08	1.39908e+08	1.44225e+08	1.06549e+08	7.64579e+07	3.61494e+07	1.54983e+07	3.51307e+06	465240	221994	383603	0	0	0	0	228381	14005.4	219847	261990	190727	173909	0
LVDLIKNKHMNADTDYSIAE	207	226	3	0	764.051	7	18	8.97533	9.47782	766.008	4.46018	1	0	0.340047	1.10164	1	-3	0.190029		6.48953e+06	2.76958e+07	1.33182e+08	3.13686e+08	5.13553e+08	7.02735e+08	7.19422e+08	5.39958e+08	3.63296e+08	2.0079e+08	9.0931e+07	4.05479e+07	1.45944e+07	3.25225e+06	1.63226e+06	968952	779620	909686	604718	1.59564e+06	2.26976e+06	1.77907e+06	2.88969e+06	1.71434e+06	1.76863e+06	2.4043e+06
LVDLIKNKHMNADTDYSIAE	207	226	4	0	573.29	7	18	8.99098	9.23023	574.765	4.48931	1	0	0.347533	0.134901	1	-3	0.139137		445995	1.00335e+06	6.1763e+06	2.15032e+07	3.886e+07	5.36558e+07	5.35069e+07	4.27627e+07	2.59452e+07	1.24059e+07	4.05113e+06	1.39909e+06	832293	0	129508	0	306611	0	0	100399	395135	0	0	153940	660835	554176
LVDLIKNKHMNADTDYSIAEAA	207	228	3	0	811.409	7	20	9.20947	9.43262	815.074	9.50094	0.6	1					1.06639		893339	4.70917e+06	1.74222e+07	3.45055e+07	6.03477e+07	8.17287e+07	8.86792e+07	7.53066e+07	5.35477e+07	3.50188e+07	2.38477e+07	1.95191e+07	3.30684e+07	4.9198e+07	7.09216e+07	8.90486e+07	8.75793e+07	7.19861e+07	5.03731e+07	2.65634e+07	1.24351e+07	4.27911e+06	304180	0	1.0749e+06	1.1437e+06	807056	449581
LVDLIKNKHMNADTDYSIAEAAFNKGETAM	207	236	3	0	1104.21	8	28	10.7428	10.9451	1106.97	6.19965	1	0	0.218077	-0.000677189	1	0	0.414171		0	0	290805	917378	1.09933e+07	2.03931e+07	3.22854e+07	3.87023e+07	3.72684e+07	3.00177e+07	1.66373e+07	8.5214e+06	3.64599e+06	763315	0	0	458620	0	0	735509	0	0	411420	0	0	197697	305569	0	4.50704e+06	0
LVDLIKNKHMNADTDYSIAEAAFNKGETAM	207	236	4	0	828.408	8	28	10.7117	10.9296	830.332	5.61387	0.6	0					0.112579		0	0	0	2.79841e+06	1.31549e+07	3.72112e+07	5.09131e+07	6.48145e+07	5.47833e+07	4.66911e+07	2.88602e+07	1.62847e+07	4.98186e+06	2.78804e+06	1.32867e+06	181024	825168	0	377580	0	725753	0	0	0	203345	229394	178350	0	0	0
VDLIKNKHMNA	208	218	2	0	641.85	5	9	6.50345	7.0668	643.238	1.95835	1	0	0.200401	1.32518	1	0	0.322792		3.61389e+07	1.73473e+08	2.77528e+08	2.45142e+08	1.54984e+08	6.1661e+07	1.75703e+07	911837	267117	775347	3589.94	1.63447e+07	0	2.87041e+06	0
VDLIKNKHMNA	208	218	3	0	428.236	5	9	6.50345	6.86495	429.083	1.7261	1	0	0.0810506	0.583871	1	0	0.0583791		3.02729e+07	1.1024e+08	1.78526e+08	1.54958e+08	9.53592e+07	3.64086e+07	7.3883e+06	588857	1.13364e+06	465453	2210.62	0	155660	0	0
VDLIKNKHMNADTD	208	221	2	0	807.401	6	12	6.11282	6.78728	809.168	2.53807	1	0	0.172244	1.73326		-1	0.156986		8.71069e+06	7.77988e+07	1.75975e+08	2.34385e+08	1.98802e+08	1.31016e+08	5.42211e+07	2.46005e+07	3.7539e+06	1.95691e+06	769913	2.62522e+06	229931	2.29912e+06	1.50328e+06	696870	0	0	452638
VDLIKNKHMNADTDY	208	222	2	0	888.933	6	13	7.72088	8.22037	890.915	2.85796	1	0	0.210802	1.09062	1	0	0.0552558		9.86945e+07	4.46176e+08	1.09144e+09	1.62242e+09	1.62908e+09	1.29456e+09	7.78425e+08	3.98338e+08	1.64884e+08	6.05912e+07	1.83542e+07	2.81278e+06	0	109989	252429	0	0	80209.4	0	0
VDLIKNKHMNADTDY	208	222	3	0	592.958	6	13	7.7678	8.23593	594.276	2.85027	1	0	0.208065	0.975487	1	0	0.0277904		1.44623e+08	6.66449e+08	1.65264e+09	2.41881e+09	2.57563e+09	1.92363e+09	1.18944e+09	5.72788e+08	2.43104e+08	8.81802e+07	1.58951e+07	8.67252e+06	1.80553e+06	6176.66	792422	0	144342	57092.2	0	67687.4
VDLIKNKHMNADTDYS	208	223	2	0	932.449	6	14					-1
VDLIKNKHMNADTDYS	208	223	3	0	621.968	6	14	7.31545	7.52838	623.474	3.36863	0.6	0					0.165524		0	3.20889e+06	1.77019e+07	3.72168e+07	4.76909e+07	4.08578e+07	2.77399e+07	1.54502e+07	4.5138e+06	298076	0	0	0	0	0	0	936748	172876	0	313469	0
VDLIKNKHMNADTDYSIA	208	225	2	0	1024.51	6	16	8.36038	8.73045	1027.33	4.38689	0.4	0					0.174171		1.04705e+06	7.64321e+06	3.29221e+07	8.43329e+07	1.37579e+08	1.63719e+08	1.5556e+08	1.11825e+08	6.33743e+07	2.68231e+07	1.08297e+07	1.13088e+06	353124	0	388179	158563	1.78379e+06	3.36948e+06	5.56839e+06	3.30838e+06	1.73046e+06	25588.3	5417.34
VDLIKNKHMNADTDYSIA	208	225	3	0	683.342	6	16	8.36038	8.70965	685.372	4.82631	1	0	0.589134	0.538943	1	-3	0.0668745		3.60589e+06	2.39485e+07	8.49423e+07	1.8684e+08	3.24914e+08	3.81936e+08	3.41791e+08	2.46553e+08	1.50914e+08	6.53055e+07	3.24115e+07	1.13811e+07	2.54784e+06	2.01732e+06	1.92097e+06	6.64446e+06	1.3326e+07	2.09503e+07	2.5829e+07	1.94715e+07	8.71096e+06	6.96282e+06	534812
VDLIKNKHMNADTDYSIAE	208	226	2	0	1089.03	6	17	8.22037	8.74085	1092.52	5.64093	1	0	0.728694	1.16775	1	-4	1.04334		249170	2.85462e+07	1.14202e+08	2.67336e+08	4.59177e+08	5.81542e+08	5.62967e+08	4.15622e+08	2.60626e+08	1.36423e+08	5.61253e+07	2.00023e+07	5.47992e+06	792339	2.66087e+06	1.44269e+07	3.90837e+07	6.47677e+07	7.72539e+07	6.80199e+07	4.76014e+07	2.33212e+07	9.37699e+06	1.80856e+06
VDLIKNKHMNADTDYSIAE	208	226	3	0	726.356	6	17	8.22037	8.77727	728.943	6.4275	0.6	1					0.878894		1.0623e+07	9.01604e+07	3.0442e+08	6.97957e+08	1.16373e+09	1.46664e+09	1.41338e+09	1.08065e+09	6.74012e+08	3.38452e+08	1.59748e+08	6.06847e+07	1.99887e+07	6.07655e+06	1.71812e+07	6.10917e+07	1.6151e+08	2.59842e+08	3.21109e+08	2.88295e+08	1.9975e+08	1.11274e+08	5.77651e+07	2.43973e+07
VDLIKNKHMNADTDYSIAE	208	226	4	0	545.019	6	17	8.26707	8.39665	546.535	4.73002	1	0	0.480873	-0.267855	0	-1	0.198998		0	550693	5.94853e+06	1.75603e+07	3.93461e+07	4.66177e+07	4.73163e+07	3.21903e+07	1.95242e+07	9.29026e+06	2.9637e+06	1.16398e+06	136239	1.4174e+06	0	0	0	4.4123e+06	120438	0	0	2.37089e+06	0	0
VDLIKNKHMNADTDYSIAEAA	208	228	3	0	773.714	7	19	8.53148	8.93883	775.787	4.79945	1	0	0.362315	0.752257		-3	0.138088		1.18806e+06	7.79646e+06	3.23413e+07	8.42937e+07	1.82533e+08	2.47535e+08	2.60045e+08	2.20236e+08	1.47512e+08	7.95199e+07	3.6437e+07	2.75966e+07	5.33368e+06	2.362e+06	1.06763e+07	472948	115308	5.24599e+06	0	132967	1.91824e+06	7684.18	149338	560154	260845	0	1.22061e+06
VDLIKNKHMNADTDYSIAEAAF	208	229	3	0	822.737	7	20					0
VDLIKNKHMNADTDYSIAEAAFNKGETA	208	235	3	0	1022.83	8	26	9.79245	10.0106	1031.8	25.0413	0.4	1					2.40237		0	0	0	2.16309e+06	1.10376e+07	2.17286e+07	3.0998e+07	3.47682e+07	2.73159e+07	1.50472e+07	9.52692e+06	3.51813e+06	0	2.41037e+06	0	0	1.96208e+06	28795.7	312014	434557	0	0	0	3.84269e+06	8.98936e+06	1.69623e+07	4.33124e+07	7.45425e+07	1.24218e+08	1.72389e+08
VDLIKNKHMNADTDYSIAEAAFNKGETAM	208	236	3	0	1066.51	8	27	10.4153	10.6027	1068.95	5.29763	1	0	0.101492	-0.0555206		-3	0.0789509		0	195820	2.07749e+06	1.14019e+07	3.13926e+07	5.96854e+07	8.25268e+07	8.57434e+07	7.98012e+07	6.30383e+07	4.04747e+07	2.22853e+07	9.57525e+06	2.29369e+06	160836	0	0	0	0	0	244865	0	0	0	0	196442	0	0	0	0
LIKNKHMNA	210	218	2	0	534.803	5	7					-1
LIKNKHMNA	210	218	3	0	356.871	5	7					-1
LIKNKHMNADTD	210	221	2	0	700.354	5	10	5.20192	5.2489	702.136	2.69753	1	1	0.441638	-0.571208	1	0	0.213213		363656	429126	839306	843701	963187	846610	812143	61712.3	0	0	45965.4	0	0	0	0	0
LIKNKHMNADTD	210	221	3	0	467.238	5	10					-1
LIKNKHMNADTDY	210	222	2	0	781.885	6	11	5.97197	6.92707	783.952	3.15078	1	0	0.518786	2.7639		1	0.0772216		5.13201e+07	3.40062e+08	9.09082e+08	1.48487e+09	1.70116e+09	1.32231e+09	8.59161e+08	4.33436e+08	1.73886e+08	5.43146e+07	1.14328e+07	1.26437e+06	7649.43	75420.2	0	0	77748.6	518279
LIKNKHMNADTDYSIA	210	225	2	0	917.462	6	14	7.58033	7.8512	920.249	4.43175	1	0	0.658089	0.251015	1	-1	0.13275		264076	6.43523e+06	3.41039e+07	7.95504e+07	1.38214e+08	1.66418e+08	1.54199e+08	1.07566e+08	7.12855e+07	2.99664e+07	1.63451e+07	1.75264e+06	2.3712e+06	125046	2.37955e+06	105871	2.83309e+06	0	646697	0	0
LIKNKHMNADTDYSIA	210	225	3	0	611.977	6	14	7.59593	7.90328	613.784	4.27911	1	0	0.607664	0.385002	1	-1	0.0404982		1.17055e+06	1.65276e+07	5.46398e+07	1.34098e+08	2.27201e+08	2.72121e+08	2.4997e+08	1.76888e+08	1.04433e+08	5.2092e+07	1.98302e+07	3.6528e+06	259834	290267	0	0	0	0	139954	163886	0
LIKNKHMNADTDYSIAE	210	226	2	0	981.983	6	15	7.56475	7.98128	984.759	4.34015	1	0	0.532241	0.785984	1	0	0.0555281		1.14899e+07	4.27041e+07	1.30041e+08	2.90128e+08	5.19202e+08	6.42138e+08	5.93802e+08	4.6912e+08	2.80295e+08	1.43124e+08	6.41408e+07	2.00973e+07	2.92154e+06	199742	160946	195517	0	0	0	100402	163787	0
LIKNKHMNADTDYSIAE	210	226	3	0	654.991	6	15	7.518	7.9397	656.812	4.24986	1	0	0.504402	0.804958	1	0	0.140201		1.70504e+07	2.06753e+08	2.36743e+08	5.48298e+08	9.55243e+08	1.15804e+09	1.11323e+09	8.63032e+08	5.19737e+08	2.5736e+08	9.99842e+07	4.11669e+07	1.31139e+07	0	0	0	558361	122097	0	3.55162e+06	0	0
LIKNKHMNADTDYSIAEAA	210	228	2	0	1053.02	6	17	7.9709	8.17885	1056.02	4.69804	0.6	0					0.15189		0	324317	1.39797e+06	1.47949e+07	3.25576e+07	4.56173e+07	4.96416e+07	3.98093e+07	2.62068e+07	1.3302e+07	3.41071e+06	1.43922e+06	109270	108635	0	0	0	0	0	0	0	0	0	0
LIKNKHMNADTDYSIAEAA	210	228	3	0	702.349	6	17	7.9397	8.12162	704.393	4.83934	0.6	0					0.0742934		395136	500241	7.78681e+06	2.64754e+07	5.87694e+07	8.67636e+07	9.77839e+07	7.90641e+07	5.54462e+07	3.08603e+07	1.33308e+07	4.21362e+06	530306	264033	115544	100669	0	0	0	0	0	0	303603	0
LIKNKHMNADTDYSIAEAAF	210	229	3	0	751.372	7	18					-1
LIKNKHMNADTDYSIAEAAFNKGETAM	210	236	3	0	995.148	8	25	10.1972	10.4309	997.739	5.88515	0.6	0					0.221491		0	186039	1.53883e+06	9.80875e+06	3.16671e+07	6.59998e+07	8.8177e+07	9.54475e+07	7.88998e+07	5.75788e+07	4.17783e+07	1.78622e+07	5.08295e+06	1.83223e+07	204819	209817	1.35326e+07	0	29308.5	3.05669e+06	0	0	0	0	0	0	0	283046	262654	0
LIKNKHMNADTDYSIAEAAFNKGETAM	210	236	4	0	746.613	8	25	10.2439	10.3529	748.569	5.9374	1	0	0.292447	-0.343449	1	0	0.218491		0	0	1.10171e+06	4.48631e+06	1.30984e+07	2.37721e+07	3.26519e+07	3.20487e+07	2.83929e+07	2.10821e+07	1.23684e+07	5.10297e+06	2.41907e+06	838288	558015	268255	0	122831	0	0	139192	240358	0	112845	140334	360346	179157	420901	264286	822744
IKNKHMNADTDY	211	222	2	0	725.343	5	10	5.92503	6.08152	727.308	3.02448	1	0	0.59285	-0.169064		-1	0.450378		154012	1.51569e+06	5.14352e+06	6.89961e+06	6.09927e+06	3.84921e+06	554536	157320	131372	224415	393167	399012	529793	0	284883	68155.1
IKNKHMNADTDYSIA	211	225	2	0	860.92	6	13	7.81472	8.14238	865.693	8.47839	0.5	0					0.152576		123559	511301	0	0	340135	517848	2.21357e+06	3.25535e+07	7.50497e+07	9.5385e+07	9.0511e+07	5.4332e+07	2.98838e+07	1.04989e+07	1.37896e+06	0	0	183200	126549	1.30088e+06
IKNKHMNADTDYSIA	211	225	3	0	574.282	6	13	7.81472	8.2048	577.449	8.43192	0.5	0					0.0741153		65351.8	165009	0	505008	0	112963	1.06137e+07	5.59884e+07	1.2151e+08	1.58776e+08	1.36377e+08	9.02351e+07	4.61947e+07	1.95204e+07	4.23331e+06	752171	283013	236723	93871.6	0
IKNKHMNADTDYSIAE	211	226	2	0	925.441	6	14	7.11342	7.48143	928.002	3.98273	0.6	0					0.100056		175288	6.40743e+06	3.85004e+07	1.07025e+08	1.62523e+08	1.84288e+08	1.50908e+08	1.03308e+08	4.91644e+07	1.9459e+07	1.59615e+06	149767	202509	0	148213	343381	146282	176918	2819.72	0	0
IKNKHMNADTDYSIAE	211	226	3	0	617.296	6	14	7.09787	7.43475	619.011	4.00405	0.6	0					0.103124		0	8.62944e+06	5.34744e+07	1.43522e+08	2.19176e+08	2.47627e+08	2.00765e+08	1.3258e+08	6.19847e+07	2.56941e+07	5.26385e+06	581807	131839	0	0	481506	305320	391329	2.84485e+06	36069.5	0
IKNKHMNADTDYSIAEAA	211	228	3	0	664.655	6	16	7.72088	8.00208	666.71	4.94771	1	1	0.624225	0.288965		-2	0.135672		279837	374670	7.6295e+06	2.16845e+07	4.21186e+07	4.66062e+07	4.73895e+07	3.41521e+07	1.40815e+07	9.10692e+06	2.38195e+06	104401	0	87246.3	0	260708	70415.9	1.32227e+07	217439	444624	276286	181211	0
DTDY	219	222	1	0	513.183	3	2	5.01357	5.10783	513.994	0.525625	0.4	0					1.47882		435533	339760	30591.7	56171.8	0	30355.7
DTDYSIA	219	225	1	0	784.336	4	5					0
DTDYSIAE	219	226	1	0	913.379	4	6	6.42537	6.81837	915.314	1.41756	0.4	0					0.264531		4.2488e+06	3.69236e+07	4.57455e+07	2.64757e+07	4.63198e+06	114614	0	170100	0	0	0
DYSIAE	221	226	1	0	697.304	4	4	6.03455	7.89288	703.426	5.7196	0.4	1					0.781088		79102.6	2.93174e+06	3.16833e+06	3.54578e+06	2.53734e+06	4.30474e+08	1.38115e+08	1.59655e+08	2.00949e+08
YSIAE	222	226	1	0	582.277	3	3	4.87163	5.66107	583.568	0.951798	0.4	0					0.0780186		6.1061e+07	2.21715e+08	1.30583e+08	2.58614e+07	690246	158352	501758
YSIAEAA	222	228	1	0	724.351	4	5	7.03573	7.414	725.775	0.998754	0.4	0					0.670497		3.3854e+06	4.90095e+07	2.05055e+07	2.5026e+06	479757	0	0	195052	1.07677e+06	0
SIAEAA	223	228	1	0	561.288	3	4	4.69733	5.10783	562.14	0.541633	1	0	-0.179709	0.763826		1	0.312471		1.88588e+07	1.79487e+07	8.71879e+06	1.2299e+06	115306	18731	0	32438
SIAEAAFNKGETAM	223	236	2	0	720.345	5	12	8.97533	9.43262	721.216	0.839994	1	0	-0.482225	0.93564		0	0.316587		3.63999e+08	5.40778e+08	3.84753e+08	1.94495e+08	5.95229e+07	2.98296e+07	7.61774e+06	9.77869e+06	8.34229e+06	1.49486e+07	1.26989e+07	4.32147e+06	1.87551e+06	258564	165250	417743	1.94507e+06	98442.7
EAAF	226	229	1	0	437.203	3	2	7.87727	7.90848	439.863	2.40055	0.4	1					2.17949		202771	0	0	73770	212325	95253.3
EAAFNKGETAM	226	236	1	0	1168.53	5	9	7.0202	7.518	1169.49	0.214995	1	0	-0.695489	1.08444	1	-2	0.235833		1.0574e+08	1.19038e+08	6.02314e+07	1.46166e+07	616705	0	228765	0	0	0	0	0	0	0	0
EAAFNKGETAM	226	236	2	0	584.769	5	9	6.98915	7.64795	585.342	0.401638	0.6	0					0.0957093		7.95449e+08	9.08147e+08	4.70081e+08	1.86203e+08	5.89071e+07	1.4388e+07	3.69604e+06	481594	158362	1.64845e+06	105835	258253	1.28976e+06	451362	456832
AAFNKGETA	227	235	1	0	908.447	4	7	5.4681	5.67148	909.672	0.701179	1	0	-0.342693	0.00317899	1	0	0.497989		3.8429e+06	5.18845e+06	3.91292e+06	1.02756e+06	344617	0	0	0	0	0	0	0
AAFNKGETA	227	235	2	0	454.727	4	7	5.37418	5.64022	455.579	1.18024	1	1	-0.0261717	0.233264	1	-3	0.242391		4.45315e+07	5.06647e+07	4.2032e+07	2.65189e+07	1.58245e+07	6.76934e+06	343784	0	0	124695	0	269345
AAFNKGETAM	227	236	1	0	1039.49	5	8	6.5659	7.39317	1040.51	0.350858	1	0	-0.603133	2.29442	1	-2	0.272215		9.64127e+08	9.31204e+08	4.75118e+08	1.78957e+08	4.54804e+07	7.96424e+06	946159	0	0	0	467220	379555	161419	236513
AAFNKGETAM	227	236	2	0	520.247	5	8	6.5659	7.43993	520.82	0.47141	1	0	-0.533439	2.46618	1	-1	0.198979		4.68395e+09	4.55063e+09	2.22059e+09	8.14158e+08	3.57523e+08	8.1559e+07	2.03718e+08	3.91144e+06	2.35581e+07	1.02335e+06	1.22449e+06	1.2273e+06	1.41238e+06	573891
AAFNKGETAMT	227	237	2	0	570.771	5	9	5.76537	6.59712	571.272	0.271649	0.6	0					0.441704		1.201e+08	1.30816e+08	6.19766e+07	1.52873e+07	2.19128e+06	165563	204388	881567	75812.6	737050	0	160593	2792.77	419026	0
FNKGETA	229	235	2	0	383.69	4	5	4.25352	4.90323	384.319	0.814181	0.4	0					0.561993		1.67662e+07	1.87483e+07	1.27335e+07	5.04069e+06	772221	53049.2	0	526056	0	265635
FNKGETAM	229	236	1	0	897.413	5	6	5.17058	5.62458	897.965	-0.0408955	0.4	0					0.658938		5.63878e+06	4.49477e+06	0	65687.1	0	70740.1	0	0	0	0	0	57021.6
FNKGETAM	229	236	2	0	449.21	5	6	5.15488	6.12847	449.955	0.898052	1	0	-0.113724	2.83178	-1	-2	0.240922		1.94202e+08	1.58061e+08	5.8763e+07	7.36156e+06	945374	1.51529e+06	1.49126e+06	2.08713e+06	1.33985e+07	0	2.42336e+07	372478
NKGETAM	230	236	1	0	750.345	4	5	4.4595	4.91902	751.438	0.610978	1	0	-0.240817	0.943842	0	0	4.73073		1.8679e+07	1.91104e+07	1.21134e+07	5.02384e+06	406191	29539.3	0	22169.4	0	0
NKGETAM	230	236	2	0	375.676	4	5	4.31697	5.06072	376.649	1.46392	0.4	1					0.672951		7.50944e+07	6.18178e+07	5.04206e+07	1.97832e+07	5.31822e+06	70548	5983.99	2.31695e+07	0	7.20113e+06
NKGETAMTINGPWAWSNIDT	230	249	2	0	1103.52	7	17					-1
NKGETAMTINGPWAWSNIDTSKVNYGVTVL	230	259	3	0	1089.54	8	27	12.3988	12.7179	1093.05	8.5204	0.6	0					0.407832		0	0	322345	756430	4.6134e+06	8.19263e+06	1.93377e+07	3.42781e+07	5.70516e+07	7.78634e+07	8.8379e+07	7.75616e+07	6.38043e+07	4.20644e+07	2.27453e+07	1.19675e+07	2.51553e+06	670580	212791	8162.89	287181	1.07124e+06	488677	298178	1.82708e+06	1.18668e+06	1.82038e+06	3.05898e+06	284006	1.19327e+06
NKGETAMTINGPWAWSNIDTSKVNYGVTVLPTFKGQPSKPFVGVL	230	274	5	0	970.706	10	39	12.4648	12.7023	973.355	10.2368	1	0	0.408014	0.128352		1	0.133052		143754	0	320698	566878	1.72354e+07	672576	1.72989e+06	2.43781e+06	8.24958e+06	2.15157e+07	2.86193e+07	3.67269e+07	4.84833e+07	4.80366e+07	4.49322e+07	3.81189e+07	2.67696e+07	2.05362e+07	9.55665e+06	7.06858e+06	2.24663e+06	589090	1.46446e+06	0	2.1916e+06	365689	231109	279573	232828	256442
MTINGPWAWSNIDT	236	249	2	0	803.372	6	11	12.3208	12.9155	805.554	3.33016	1	0	0.594211	1.44031		1	0.0668566		7.6569e+06	8.15793e+07	2.7651e+08	5.55375e+08	7.03317e+08	6.22609e+08	3.62346e+08	1.71409e+08	5.89345e+07	1.63617e+07	4.69915e+06	868006	8.47323e+06	1.7304e+06	2.80184e+06	1.52791e+06	2.03018e+06	1.46499e+06
MTINGPWAWSNIDTSKVNY	236	254	3	0	733.018	7	16	12.0403	12.5931	735.516	6.10414	0.5	0					0.135472		258870	3.59894e+06	5.33e+06	2.29777e+07	6.10515e+07	1.32708e+08	2.06229e+08	2.52746e+08	2.39303e+08	1.82875e+08	1.05505e+08	5.15167e+07	1.79816e+07	5.87906e+06	1.09189e+06	269217	7.80143e+06	437900	809780	3.07722e+06	80043	153914	963808	110345
MTINGPWAWSNIDTSKVNYGVTVL	236	259	2	0	1333.67	7	21	12.9363	13.6418	1338.31	7.61457	1	0	0.871046	1.84753	1	1	0.318457		1.24351e+06	2.80957e+06	1.76217e+07	3.46403e+07	7.35083e+07	1.26696e+08	2.4303e+08	3.86959e+08	5.58544e+08	6.81078e+08	6.38467e+08	5.04302e+08	3.40355e+08	1.9515e+08	9.89511e+07	3.56686e+07	1.13414e+07	1.08929e+06	494738	292139	1.12627e+06	0	0	195617	18164.8	0	0	0	737639
MTINGPWAWSNIDTSKVNYGVTVL	236	259	3	0	889.448	7	21	12.8895	13.5631	892.538	7.59502	0.6	0					0.196736		3.55037e+06	2.04356e+07	4.89668e+07	9.23486e+07	1.64285e+08	2.90394e+08	5.16008e+08	8.55246e+08	1.17824e+09	1.38893e+09	1.35166e+09	1.06905e+09	7.25807e+08	4.20331e+08	2.05752e+08	8.91611e+07	3.54321e+07	8.76808e+06	5.96878e+06	735588	409735	1.51191e+06	1.11619e+06	2.03398e+06	1.24571e+06	880073	635883	1.56452e+06	1.23738e+06
MTINGPWAWSNIDTSKVNYGVTVLPTFKGQPSKPFVGVL	236	274	4	0	1063.06	9	33	12.7958	13.3742	1066.15	9.68647	0.6	0					0.148751		146114	1.29105e+06	8.64808e+06	1.11113e+07	2.11111e+07	2.47782e+07	5.23969e+07	7.64765e+07	1.44573e+08	2.36983e+08	3.80258e+08	4.50551e+08	5.19915e+08	4.89402e+08	4.18284e+08	3.2156e+08	2.08512e+08	1.31846e+08	7.26894e+07	3.55817e+07	1.68562e+07	7.33195e+06	3.97772e+06	2.34988e+06	974240	1.12812e+06	560721	352172	258908	0
TINGPWAWSN	237	246	2	0	573.272	5	7	11.1781	11.7026	574.721	2.20081	0.4	1					0.457089		5.84107e+07	2.21743e+08	2.84138e+08	1.75548e+08	6.71543e+07	1.65517e+07	2.13271e+06	781760	1.16494e+06	0	8.09446e+07	700726	1.20796e+07
TINGPWAWSNIDT	237	249	2	0	737.852	5	10	11.6662	12.5672	739.865	3.14187	1	0	0.647145	2.56503		1	0.180356		3.01011e+07	1.97052e+08	5.96737e+08	1.10725e+09	1.23426e+09	9.93561e+08	5.2785e+08	2.1771e+08	5.41908e+07	7.82327e+06	982327	2.54186e+06	341415	3.78779e+06	862657	3.28943e+06
TINGPWAWSNIDTSKVNY	237	254	2	0	1033.5	6	15	11.464	12.2272	1037.12	5.99805	0.6	0					0.112097		3.47035e+07	1.69541e+07	6.89837e+07	1.37795e+08	3.78287e+08	7.2099e+08	1.11907e+09	1.26852e+09	1.15152e+09	7.86268e+08	4.50252e+08	2.01512e+08	7.02079e+07	1.28801e+07	8.62565e+06	389161	4.49061e+07	0	3.78656e+07	26262.2	6.90835e+06	214897
TINGPWAWSNIDTSKVNY	237	254	3	0	689.337	6	15	11.6507	12.1648	691.582	5.49209	1	0	0.887422	1.14467	1	1	0.274282		4.24777e+07	2.32356e+06	8.43155e+06	4.97775e+07	8.30927e+07	1.65693e+08	2.38665e+08	2.59867e+08	2.22374e+08	1.49195e+08	8.12325e+07	3.31302e+07	3.07988e+06	1.57594e+06	194612	633099	87576.6	220641	736417	446134	750836	1.36216e+06
TINGPWAWSNIDTSKVNYGVTVLPTFKGQPSKPFVGVL	237	274	4	0	1030.3	9	32	12.562	13.2796	1033.28	9.38991	0.6	0					0.0605415		610133	7.8253e+07	3.32322e+07	6.32889e+07	7.60426e+07	1.96801e+08	1.63663e+08	2.93605e+08	5.31372e+08	8.86262e+08	1.22815e+09	1.53874e+09	1.62571e+09	1.52967e+09	1.22008e+09	8.62026e+08	5.55717e+08	3.16358e+08	1.75313e+08	9.60987e+07	4.82626e+07	2.1478e+07	1.52015e+07	9.51104e+06	6.44787e+06	3.88744e+06	4.01005e+06	711314	1.05366e+06	265683
INGPWAWSNIDTSKVNY	238	254	2	0	982.979	6	14					-1
NIDTSKVNYGVTVL	246	259	2	0	761.909	5	12	9.71467	9.87037	764.713	4.71537	1	0	1.01141	-0.171941		1	0.223637		0	1.40333e+06	2.32366e+06	1.57012e+07	2.04221e+07	3.60973e+07	3.4251e+07	2.25664e+07	1.02172e+07	4.71379e+06	1.54524e+06	779306	203149	254138	36944.7	207008	244470	229296
IDTSKVNYGVTVL	247	259	2	0	704.888	5	11	9.57475	9.85478	707.477	4.34594	1	0	1.0213	0.28468		1	0.103551		1.02106e+06	2.34021e+07	7.15467e+07	1.97378e+08	3.48159e+08	4.17029e+08	3.74411e+08	2.12744e+08	8.88949e+07	3.03523e+07	5.30284e+06	414369	173859	1.38422e+06	2.6343e+06	3.21197e+06	4.6983e+06
IDTSKVNYGVTVLPTFKGQPSKPFVGVL	247	274	4	0	748.669	7	23					-1
DTSKVNYGVTVL	248	259	2	0	648.346	5	10	9.20947	9.41703	650.502	3.55364	1	0	0.837586	0.0185425		1	0.1248		563468	3.14681e+06	2.14614e+07	4.34595e+07	5.82095e+07	4.657e+07	2.92682e+07	1.07469e+07	624068	118429	488872	0	1.40598e+06	0	650102	108283
DTSKVNYGVTVLPTFKGQPSKPFVGVL	248	274	3	0	960.195	7	22	11.0539	11.085	962.62	5.52484	1	0	0.355501	-0.629663		1	0.155467		0	0	0	0	575662	2.08064e+06	3.69471e+06	4.61713e+06	4.25239e+06	1.5885e+06	354480	284294	0	0	0	0	0	0	0	0	330901	0	0	0	0	0	0	0	0	0
TSKVNYGVTVL	249	259	2	0	590.832	5	9	9.20947	9.41183	592.754	3.14356	0.6	0					0.0914931		1.0692e+06	7.12864e+06	3.67797e+07	6.86716e+07	8.22991e+07	5.12619e+07	2.30842e+07	2.03053e+06	990258	132918	122953	751916	100166	267451	348728
SKVNY	250	254	1	0	610.32	3	3	5.54635	5.78622	611.439	0.765205	0.4	0					0.716898		995492	2.08251e+06	923253	56930.3	0	0	87099
SKVNYGVTVL	250	259	1	0	1079.61	4	8	9.17832	9.54007	1082.94	2.68798	0.6	0					0.234458		0	1.55292e+07	7.14246e+07	1.17912e+08	9.86668e+07	4.296e+07	7.23086e+06	717448	291391	0	0	460390	0
SKVNYGVTVL	250	259	2	0	540.308	4	8	9.14713	9.75097	541.975	2.69317	0.6	0					0.0543951		2.66224e+07	2.23708e+08	6.59179e+08	9.71807e+08	8.46079e+08	4.10883e+08	1.38775e+08	3.15547e+07	2.60477e+06	212062	1.19255e+06	808750	753733
SKVNYGVTVLPTFKGQPSKPFVGVL	250	274	3	0	888.17	7	20	10.8984	11.3683	890.265	4.64965	0.6	0					0.180257		0	7.91098e+06	4.51469e+07	1.49207e+08	3.36465e+08	5.1153e+08	5.68003e+08	4.97716e+08	3.57613e+08	2.10654e+08	9.99705e+07	3.81642e+07	1.08993e+07	1.73105e+06	633525	799597	469981	275488	0	269061	601692	327738	30945.4	1.06388e+06	0	255.417	1.08591e+06	0
KVNYGVTVL	251	259	2	0	496.792	4	7	9.22505	9.54007	498.266	2.35109	1	0	0.747428	0.413158		1	0.191157		334021	8.3687e+06	3.23905e+07	4.49942e+07	2.59407e+07	5.69543e+06	173735	126333	95180.1	261161	178500	110161
KVNYGVTVLPTFKGQPSKPFVGVL	251	274	3	0	859.16	7	19					-1
GVTVLPTF	255	262	1	0	833.477	4	5					-1
GVTVLPTFKGQPSKPFVGVL	255	274	2	0	1036.1	6	15	10.9296	11.5261	1038.14	2.8067	1	0	0.0594274	1.4471	1	1	0.134159		6.09291e+06	1.42693e+08	4.2759e+08	6.53574e+08	7.15345e+08	4.90713e+08	2.85785e+08	1.17721e+08	5.44172e+07	5.81731e+06	3.53609e+06	502322	2.36434e+06	0	3.03264e+07	40895	1.18902e+07	368886	5639.21	0	8813.42	248416
GVTVLPTFKGQPSKPFVGVL	255	274	3	0	691.07	6	15	10.9296	11.6351	692.442	2.83933	1	0	0.0694895	1.84735	1	1	0.137016		4.03228e+07	3.56484e+08	9.85214e+08	1.63358e+09	1.62759e+09	1.19871e+09	6.5571e+08	3.05716e+08	1.41246e+08	5.59618e+07	2.09685e+07	1.05783e+07	3.82956e+06	288827	3.05964e+06	311348	8837.97	1.61336e+07	10645.2	15042.9	4.96824e+07	193544
VTVLPTFKGQPSKPFVGVL	256	274	3	0	672.063	6	14	10.9762	11.1626	673.267	2.36551	1	0	-0.0245103	-0.0592544		1	0.173377		0	3.11961e+06	1.3211e+07	2.15743e+07	1.86992e+07	1.1485e+07	2.83394e+06	271628	536282	159176	0	0	0	0	146068	0	324020	0	0	138123	0
PTFKGQPSKPFVG	260	272	2	0	695.38	5	9	8.04883	8.34483	699.492	7.37129	0.5	0					0.251934		2.14299e+06	1.24391e+07	1.10836e+07	5.02584e+06	938883	625481	1.83204e+07	7.24951e+07	1.2221e+08	1.10887e+08	7.44693e+07	3.39396e+07	7.64685e+06	861295	266879
PTFKGQPSKPFVGVL	260	274	2	0	801.456	5	11	9.88597	10.5559	802.881	1.86134	1	0	-0.023363	1.71649	1	0	0.0151069		9.3942e+08	4.09259e+09	7.25712e+09	6.98077e+09	4.4434e+09	2.15172e+09	8.76897e+08	3.4577e+08	1.30377e+08	5.40623e+07	1.81246e+07	2.16548e+06	89055.9	546580	0	4500.09	212322
PTFKGQPSKPFVGVL	260	274	3	0	534.64	5	11	9.88597	10.5403	535.591	1.86464	1	0	-0.0219756	1.65919	1	0	0.0110442		1.52765e+09	6.47334e+09	1.12885e+10	1.09774e+10	6.94342e+09	3.44599e+09	1.38985e+09	5.25517e+08	2.15082e+08	9.68231e+07	3.47031e+07	8.38972e+06	643684	0	127219	237504	106024
KGQPSKPFVGVL	263	274	2	0	628.872	5	8	9.36513	9.71467	629.777	1.04576	0.6	0					0.323394		2.32453e+08	6.52725e+08	6.5604e+08	3.68716e+08	1.41577e+08	193800	1.2255e+07	236253	71962.7	372336	184777	540079	19815.5	207977
KGQPSKPFVGVL	263	274	3	0	419.584	5	8	9.3807	9.62137	420.246	1.22149	0.6	0					0.166798		6.16941e+07	1.66126e+08	1.58466e+08	8.53903e+07	3.11392e+07	8.41876e+06	154094	122718	1.47384e+06	0	140402	1.00935e+07	383895	0
VLSAGINAASPNKELAKE	273	290	2	0	906.497	6	15	7.2222	7.50218	908.523	3.00207	1	0	0.119666	0.284497	0	-1	0.504819		524538	2.75381e+06	1.68113e+07	1.99486e+07	2.42449e+07	1.84053e+07	9.73228e+06	3.84784e+06	589320	0	285880	0	503616	0	146231	145849	0	0	168088	0	290424	0
VLSAGINAASPNKELAKE	273	290	3	0	604.667	6	15	7.42437	7.50737	606.246	3.68708	1	0	0.330877	-0.438935	1	1	0.122088		0	0	3.05729e+06	1.05809e+07	1.60782e+07	1.74864e+07	1.09228e+07	2.23585e+06	1.16167e+06	145652	0	776668	0	0	358311	0	0	115760	0	0	0	0
SAGIN	275	279	1	0	461.235	3	3	3.13015	3.50275	461.704	0.219434	1	0	-0.467678	0.624636		1	0.424917		3.51311e+06	1.77543e+06	340301	48966.2	12930.2	0	0
SAGINAASPNKE	275	286	2	0	579.791	5	9	4.50702	4.6656	582.892	5.55311	1	1	2.04771	-0.161351		-7	0.237151		0	97416.5	0	2.17808e+06	2.62705e+06	3.56196e+06	3.46025e+06	4.44266e+06	3.45648e+06	1.95976e+06	574960	42608.6	0	0	0
SAGINAASPNKEL	275	287	2	0	636.333	5	10	6.58153	7.26882	638.343	3.29618	1	0	0.71851	1.78033		0	0.345776		533305	1.24082e+07	8.48489e+07	1.95542e+08	2.21784e+08	1.62249e+08	6.74621e+07	1.32707e+07	428684	5788.04	86734.5	2.32978e+06	2.44653e+06	1.94307e+06	672987	725530
SAGINAASPNKELAKE	275	290	2	0	800.42	5	13	5.1758	6.78728	802.685	3.61865	1	0	0.481434	5.1745	1	-1	0.0609698		1.18731e+08	5.70582e+08	1.94695e+09	4.70733e+09	6.70071e+09	6.38687e+09	4.09134e+09	1.90312e+09	7.36315e+08	2.36075e+08	6.02905e+07	6.33891e+06	871460	0	6348.35	0	95326	32149.9	215872
SAGINAASPNKELAKE	275	290	3	0	533.949	5	13	5.19668	6.67505	535.459	3.61834	1	0	0.481324	4.68562	1	-1	0.0410608		5.71202e+07	3.28452e+08	1.18831e+09	2.92849e+09	4.36495e+09	4.20446e+09	2.62265e+09	1.10259e+09	4.45119e+08	1.36711e+08	2.08971e+07	5.04994e+06	945804	453187	0	475799	697220	120926	0
SAGINAASPNKELAKEF	275	291	3	0	582.972	6	14	8.88148	9.07952	584.68	4.10204	0.6	0					0.238898		0	2.48287e+06	5.98705e+06	1.88987e+07	3.5505e+07	2.91175e+07	1.96308e+07	1.26159e+07	2.05127e+06	442727	118228	96913.3	0	0	0	0	222823	275633	763041	3.12161e+06	83202.6
SAGINAASPNKELAKEFL	275	292	3	0	620.667	6	15	10.0884	10.2958	622.837	5.41565	1	0	0.863855	0.0179916		-2	0.346163		443250	103050	2.76066e+06	1.27903e+07	2.39664e+07	2.65165e+07	1.55454e+07	6.47435e+06	797944	110978	214833	420424	557338	312466	2.64122e+06	3.70624e+06	3.54499e+06	3.34337e+06	870065	621365	1.01119e+06	145511
SAGINAASPNKELAKEFLEN	275	294	2	0	1052.04	6	17	9.63692	9.99503	1054.59	3.88443	0.6	0					0.0855584		493053	1.94733e+07	9.42632e+07	2.54405e+08	4.19285e+08	4.78456e+08	3.60725e+08	2.20381e+08	9.82145e+07	3.84145e+07	6.66724e+06	2.25956e+06	565170	829138	0	953506	0	0	0	314087	254686	4.82379e+06	0	3.64031e+06
SAGINAASPNKELAKEFLEN	275	294	3	0	701.695	6	17	9.68357	10.1972	703.767	4.99191	0.6	0					0.266417		1.10853e+07	6.47377e+07	2.42546e+08	6.06431e+08	1.0081e+09	1.11931e+09	8.59296e+08	4.87277e+08	2.32802e+08	9.13808e+07	3.43879e+07	1.25795e+07	4.93412e+06	3.45049e+06	1.12031e+08	1.10039e+06	1.03482e+06	2.60805e+08	218776	1.17949e+06	1.23161e+08	740597	2.65066e+06	1.48482e+07
SAGINAASPNKELAKEFLENYL	275	296	2	0	1190.11	6	19	12.0403	12.6399	1192.7	3.77661	0.6	0					0.113513		4.02759e+06	5.81756e+07	1.79992e+08	4.66405e+08	7.37105e+08	8.64408e+08	6.8471e+08	4.31956e+08	2.16968e+08	1.06702e+08	3.73711e+07	2.36694e+07	2.66749e+06	1.04452e+06	674550	1.11781e+06	42526.4	223052	109611	943114	1154.68	1.70489e+06	679784	853342	249074	357246
SAGINAASPNKELAKEFLENYL	275	296	3	0	793.745	6	19	12.0559	12.4457	795.467	3.76134	0.6	0					0.0246125		2.40684e+07	1.16531e+08	4.16586e+08	9.92302e+08	1.63215e+09	1.84679e+09	1.50129e+09	9.4004e+08	4.77936e+08	2.04736e+08	9.43622e+07	4.33538e+07	1.87034e+07	7.59846e+06	1.8097e+06	1.76401e+06	1.36442e+06	0	370357	466596	148848	659183	565957	1.19645e+06	724285	126068
SAGINAASPNKELAKEFLENYLLTDEGLEAVNKDKPLGA	275	313	4	0	1033.29	9	35	12.352	12.496	1035.43	6.13096	0.6	0					0.0978082		907376	784234	366717	495663	5.9253e+06	1.37955e+07	2.54405e+07	3.45018e+07	4.20151e+07	3.79886e+07	3.22218e+07	1.53762e+07	1.20918e+07	634218	4.18515e+06	28863.9	896342	9756.77	603894	9433.15	135310	213821	482.476	159350	147958	483355	704.028	154930	0	148747
GINAASPNKELAKE	277	290	2	0	721.386	5	11	6.12847	6.1754	723.053	2.50884	0.4	1					0.544705		947287	396248	106678	464888	1.61948e+06	646779	245629	171519	49943.6	114496	0	0	0	0	0	0	0
AASPNKELAKE	280	290	1	0	1157.62	5	8					-1
AASPNKELAKE	280	290	2	0	579.312	5	8	5.02928	5.562	580.944	2.6018	1	1	0.698197	1.21267	1	1	0.158255		3.55229e+07	5.95149e+07	7.60912e+07	1.00654e+08	1.00253e+08	7.45347e+07	3.89611e+07	1.26985e+07	1.91551e+06	242545	7836.64	0	16348.2	0
AASPNKELAKE	280	290	3	0	386.544	5	8	5.09213	5.15488	387.596	2.49338	1	1	0.635513	-0.513304	1	1	0.236338		1.03468e+06	1.16224e+06	1.75894e+06	2.82912e+06	3.61906e+06	1.68556e+06	321458	84449	0	0	0	90175.3	0	0
AASPNKELAKEFLEN	280	294	2	0	830.931	5	12	9.20947	9.54007	832.966	3.09858	0.6	0					0.285937		861825	2.77115e+07	1.07298e+08	2.09324e+08	2.27492e+08	1.65703e+08	8.30459e+07	2.80559e+07	6.34578e+06	432529	151274	452976	0	437076	172561	1.53427e+06	0	6.76441e+06
AASPNKELAKEFLENYL	280	296	3	0	646.339	6	14	11.9001	12.3312	647.756	3.09181	0.6	0					0.296917		3.81501e+06	4.16609e+07	1.41876e+08	2.60858e+08	2.75554e+08	2.10883e+08	1.10236e+08	4.05447e+07	1.10174e+07	1.33707e+06	673370	0	256946	112560	527189	1.58736e+06	5.28312e+06	1.02228e+07	6.73324e+06	1.54212e+06	203643
LAKEFLENYL	287	296	2	0	620.335	5	8	11.7753	12.1026	620.765	0.0984473	1	0	-0.749058	0.458269		0	0.343902		3.37367e+07	2.54808e+07	9.66275e+06	553411	267903	68801.7	0	0	383730	154363	377928	68781.9	262805	72432.1
FLENYL	291	296	1	0	798.403	4	4	11.1005	11.978	798.902	0.00160858	1	0	-0.804113	2.47897	1	0	0.159291		9.74694e+09	4.43035e+09	1.25093e+09	2.44115e+08	7.95477e+06	6.42333e+06	1.20133e+07	1.28401e+06	198311
FLENYL	291	296	2	0	399.705	4	4	11.301	12.1804	400.05	0.191725	1	0	-0.58429	2.48589	1	0	0.680959		3.31975e+08	1.51751e+08	3.06943e+07	1.88214e+06	164533	3.04283e+07	82964.7	557845	0
FLENYLLTDEGLEAVNKDKPLGA	291	313	3	0	850.443	7	20	11.6818	11.8221	852.414	4.39153	1	1	0.209569	-0.228559		1	0.483367		385131	6.92328e+06	1.52265e+07	2.19152e+07	1.72685e+07	1.1357e+07	7.65436e+06	1.44088e+06	498802	1.83455e+06	453800	567727	1.01955e+06	150154	0	2.61838e+06	653859	1.48114e+06	1.70632e+06	3.5747e+06	1.87367e+06	210727	674418	194105	676475	140011	172882	161535
LENYL	292	296	1	0	651.335	4	3	8.99098	9.50895	652.462	0.736492	0.6	0					1.34299		6.44702e+07	1.92834e+07	3.77106e+06	632591	3.78971e+06	6.98522e+06	2.51168e+06	3.40292e+06
YLLTDEGL	295	302	1	0	923.472	4	6	10.665	11.4305	924.837	0.815182	1	0	-0.177603	2.06777		1	0.288693		5.39144e+08	1.01693e+09	6.94231e+08	2.45225e+08	6.24902e+07	1.05963e+07	2.42535e+06	4765.29	959192	1.51046e+06	2.33769e+06
YLLTDEGLEAVNKDKPLGA	295	313	2	0	1023.54	6	16	10.0106	10.5247	1025.43	2.56309	1	0	-0.0650775	1.14412	1	1	0.183329		8.14822e+07	3.29351e+08	6.59001e+08	7.4877e+08	6.23875e+08	3.91038e+08	2.17348e+08	1.17823e+08	8.28703e+07	7.29172e+07	5.08439e+07	2.96639e+07	9.60101e+06	2.26115e+06	376008	307225	255755	4360.68	0	0	1.11619e+06	927289	1.30696e+06
YLLTDEGLEAVNKDKPLGA	295	313	3	0	682.697	6	16	9.96392	10.6027	684.032	2.79669	1	0	0.00244564	1.60215	1	1	0.238636		1.62896e+08	8.41886e+08	1.71198e+09	2.05562e+09	1.67688e+09	1.02499e+09	5.33175e+08	2.92927e+08	2.32446e+08	2.25544e+08	1.91684e+08	1.36176e+08	7.17136e+07	3.46413e+07	1.74623e+07	4.62485e+06	3.49467e+06	7.83873e+06	2.7009e+06	3.95584e+06	3.83831e+06	681977	591189
LTDEGL	297	302	1	0	647.325	4	4	7.33098	8.11122	648.495	0.80436	1	0	0.12407	2.12169		1	0.0495234		1.77877e+09	3.27174e+09	1.76798e+09	4.7942e+08	7.9793e+07	7.65803e+06	632799	712210	264446
LTDEGLE	297	303	1	0	776.367	4	5	6.03455	6.4566	777.478	0.674562	1	0	-0.182003	0.806244		1	0.076497		8.75324e+07	1.38202e+08	7.84538e+07	2.01165e+07	1.11327e+06	102405	0	0	0	0
LTDEGLEAVNKDKPLGA	297	313	2	0	885.468	6	14	8.26707	8.86583	886.795	1.62837	0.6	0					0.0405182		1.35622e+09	3.93226e+09	5.5608e+09	4.70709e+09	2.8757e+09	1.42047e+09	6.37916e+08	2.82415e+08	1.2862e+08	6.12845e+07	2.17055e+07	6.71933e+06	1.10333e+06	1.02398e+06	1.19919e+06	0	382521	0	294752	149084	118973
LTDEGLEAVNKDKPLGA	297	313	3	0	590.647	6	14	8.26707	8.77207	591.531	1.62506	1	0	-0.269123	1.11088	1	1	0.0359984		1.63433e+09	5.08194e+09	6.81945e+09	5.6528e+09	3.43093e+09	1.73103e+09	7.52183e+08	3.33923e+08	1.61131e+08	7.31286e+07	2.89533e+07	1.24912e+07	1.12463e+06	1.22775e+06	2.52534e+06	917001	444001	9.25038e+06	245211	325280	2.35176e+07
LTDEGLEAVNKDKPLGAVAL	297	316	3	0	685.044	6	17					0
LTDEGLEAVNKDKPLGAVALKS	297	318	3	0	756.753	6	19	8.77207	8.88148	758.834	4.92096	1	1	0.391895	-0.341919		1	0.230802		1.3664e+06	1.07049e+07	3.25518e+07	3.52021e+07	3.1982e+07	3.16915e+07	2.0365e+07	1.85484e+07	2.12195e+07	2.04581e+07	2.03447e+07	1.78583e+07	1.1183e+07	5.59135e+06	2.95226e+06	276488	223222	106826	0	0	1.29978e+06	0	0	323283	0	113677
LTDEGLEAVNKDKPLGAVALKSYEEE	297	322	3	0	940.15	7	23					0
DEGLEAVNKDKPLGA	299	313	2	0	778.402	5	12	7.62713	7.74172	779.516	1.33655	0.6	0					1.03184		5.51997e+06	1.32297e+07	1.16342e+07	6.25149e+06	1.83735e+06	565407	0	89160	0	0	116055	0	0	260972	540862	277854	376421	134470
LEAVNKDKPLGA	302	313	2	0	627.856	5	9	5.89373	6.06585	628.748	1.05087	0.4	0					1.14642		556926	2.53779e+06	3.11137e+06	174396	201244	98135.1	0	115370	0	0	0	0	0	0	56663.6
EAVNKDKPLGA	303	313	1	0	1141.62	5	8	5.82793	5.86243	1143.33	1.04531	0.3	0					0.985419		118812	340768	299095	149358	41538.7	18192.7	0	0	0	0	0	0	0	0
EAVNKDKPLGA	303	313	2	0	571.314	5	8	5.23323	5.95633	572.391	1.49486	1	0	0.058243	1.91187	0	0	0.265757		1.43793e+08	2.29489e+08	2.22705e+08	1.64618e+08	1.06584e+08	5.26699e+07	2.14218e+07	5.33935e+06	634904	0	300794	0	157497	0
EAVNKDKPLGA	303	313	3	0	381.212	5	8					-1
EAVNKDKPLGAVA	303	315	2	0	656.367	5	10	7.00468	7.40872	657.192	0.887366	0.6	0					0.385381		5.55036e+07	1.22578e+08	1.35257e+08	4.89e+07	7.01942e+06	269490	103699	220300	1.4703e+06	1.99678e+06	977263	421794	65286.8	0	0	0
EAVNKDKPLGAVAL	303	316	2	0	712.909	5	11	8.66287	8.91277	713.912	1.16958	0.6	0					0.0853008		3.77996e+07	1.06026e+08	1.09543e+08	6.69007e+07	3.09817e+07	1.22309e+07	1.54408e+06	399586	0	420035	0	107889	176652	0	0	0	128858
EAVNKDKPLGAVALKS	303	318	2	0	820.472	5	13					0
EAVNKDKPLGAVALKSYEEE	303	322	2	0	1095.57	6	17	8.42257	8.70965	1098.23	4.03532	0.6	0					0.318175		554860	998868	1.30074e+07	3.7274e+07	6.01208e+07	7.17449e+07	6.30667e+07	4.37372e+07	2.18112e+07	8.68509e+06	1.40647e+06	28964.2	165614	414.251	529983	0	314172	149854	0	0	123487	0	335855	0
EAVNKDKPLGAVALKSYEEE	303	322	3	0	730.714	6	17	8.40702	8.50552	732.572	4.28845	0.6	0					0.0677533		1.12629e+06	1.8769e+06	6.91789e+06	2.51107e+07	4.30279e+07	5.16693e+07	5.02197e+07	3.65691e+07	2.05366e+07	1.19508e+07	4.0383e+06	813274	654585	226220	0	0	0	17802.9	0	0	98953.1	0	0	58729.9
EAVNKDKPLGAVALKSYEEEL	303	323	3	0	768.409	6	18	9.93273	10.1972	770.584	5.1676	1	0	0.521814	0.227633		1	0.089492		2.40128e+06	836322	3.87641e+06	1.69882e+07	4.77499e+07	8.65427e+07	1.08093e+08	9.1215e+07	6.38808e+07	4.59592e+07	1.65407e+07	4.50802e+06	2.45052e+06	148736	183861	1.67631e+06	282391	72057.2	0	0	7469.74	525987	312413	0	1.00124e+06
AVNKDKPLGA	304	313	1	0	1012.58	4	7					-1
AVNKDKPLGA	304	313	2	0	506.793	4	7	5.49938	5.79665	507.718	1.26419	1	0	0.0292996	0.34797	1	1	0.16065		9.36043e+06	1.40414e+07	1.58809e+07	1.21241e+07	4.10557e+06	714823	0	0	58172.1	51071.6	0	79121.2
VNKDKPLGA	305	313	1	0	941.541	4	6					-1
VNKDKPLGA	305	313	2	0	471.274	4	6	5.28022	5.40548	472.316	1.53705	0.6	0					0.254194		1.50753e+06	5.69512e+06	6.50998e+06	3.64965e+06	1.35665e+06	63566.6	4348.66	0	148225	0	335536
VNKDKPLGA	305	313	3	0	314.519	4	6					-1
VNKDKPLGAVAL	305	316	2	0	612.869	5	9	8.67845	8.81895	613.622	0.780284	1	0	-0.404993	-0.227763		0	0.211596		2.49237e+06	5.85134e+06	5.4128e+06	1.16973e+06	467701	0	0	0	0	69571.9	0	0	0	44915.6	0
VALKS	314	318	1	0	517.334	3	3	4.39615	4.7925	518.437	0.803459	1	0	0.432694	0.711859	1	1	0.176286		1.83655e+07	2.64475e+07	1.45476e+07	4.52389e+06	349879	22055	0
VALKS	314	318	2	0	259.171	3	3	4.36447	4.93478	259.665	0.688066	1	0	0.254797	1.35076	1	1	0.114076		2.93557e+07	3.69665e+07	1.76104e+07	4.1007e+06	628993	0	49591.8
VALKSYE	314	320	1	0	809.44	4	5	6.11282	6.78728	811.749	1.82515	0.4	0					1.16026		1.28806e+06	7.90525e+07	1.69963e+08	1.24681e+08	3.72361e+07	1.40276e+06	0	227846	144089	62126.9
VALKSYE	314	320	2	0	405.224	4	5	6.11282	7.03057	406.253	1.57507	1	0	0.650969	2.62673	1	1	0.402186		2.30309e+08	4.43932e+08	8.29782e+08	5.46741e+08	1.76953e+08	3.64243e+07	1.95285e+06	0	284811	0
VALKSYEEE	314	322	1	0	1067.53	4	7	6.47222	7.25328	1070.67	2.52477	1	0	0.862184	2.12475	1	1	0.176388		2.85791e+07	2.61941e+08	6.59382e+08	8.59389e+08	6.64953e+08	3.15231e+08	8.98753e+07	1.38402e+07	3.67095e+06	2.8807e+06	378250	208081
VALKSYEEE	314	322	2	0	534.266	4	7	6.40973	7.25328	535.867	2.57831	1	0	0.897558	2.35422	1	1	0.165006		2.39288e+08	1.4033e+09	3.43127e+09	4.59099e+09	3.39514e+09	1.66977e+09	5.14004e+08	7.23477e+07	4.65172e+06	8.06108e+07	6.40664e+07	4.39618e+07
VALKSYEEEL	314	323	1	0	1180.61	5	8	9.30287	9.7717	1184.8	3.48784	1	0	1.21044	0.978058	1	1	0.291283		73462.7	1.01072e+07	5.87383e+07	1.33846e+08	1.86592e+08	1.60095e+08	8.00842e+07	1.88808e+07	3.51363e+06	277233	329911	0	12517.9	197.581
VALKSYEEEL	314	323	2	0	590.808	5	8	9.24062	9.87037	592.901	3.48475	1	0	1.20865	1.56903	1	1	0.0665814		5.28958e+07	2.62884e+08	7.697e+08	1.69193e+09	2.30379e+09	2.01645e+09	1.06337e+09	3.17673e+08	1.10267e+08	1.0318e+07	9.92983e+06	2.50891e+06	971351	1.67149e+06
VALKSYEEELAKDPRIAA	314	331	2	0	1002.04	6	15	9.443	9.50895	1006.1	6.92619	0.5	0					0.405379		0	12640.6	6924.55	0	43698.8	903734	1.73395e+06	6.44198e+06	3.62238e+06	5.52047e+06	383679	1.5322e+06	78.8865	262837	0	241716	0	0	0	47982.4	0	0
VALKSYEEELAKDPRIAATM	314	333	2	0	1118.09	7	17					-1
VALKSYEEELAKDPRIAATM	314	333	3	0	745.728	7	17					-1
VALKSYEEELAKDPRIAATME	314	334	2	0	1182.61	7	18	9.79245	9.94833	1186.7	6.71823	1	1	0.920241	-0.171267	1	1	0.222116		0	0	543530	0	2.03841e+06	270987	1.18083e+07	1.43784e+07	2.19628e+07	1.76343e+07	1.67864e+07	2.07046e+06	1.38037e+06	0	0	0	0	0	0	0	0	0	0	0	0	0
VALKSYEEELAKDPRIAATME	314	334	3	0	788.742	7	18	9.79245	9.91715	791.682	7.35993	1	0	1.08512	-0.28579	1	-1	0.0699607		20951.4	217934	2.01904e+06	2.94599e+06	8.83109e+06	2.70373e+07	5.54522e+07	9.94254e+07	1.19167e+08	1.22411e+08	1.0463e+08	7.01709e+07	3.63097e+07	1.55518e+07	3.19599e+06	217554	0	0	0	0	2.58155e+06	186843	162534	0	727763	2.84929e+06
VALKSYEEELAKDPRIAATMENAQKGEIMPNIPQMSA	314	350	5	0	815.613	9	32	10.7895	11.0177	818.499	11.8348	1	0	0.90453	0.0943807		1	0.090417		0	0	0	0	0	176517	420550	206704	3.88715e+06	1.54286e+07	2.61922e+07	4.79907e+07	6.48316e+07	8.35214e+07	8.79634e+07	8.24008e+07	6.7263e+07	5.0311e+07	3.18954e+07	2.06761e+07	9.82829e+06	2.28013e+06	1.35329e+06	0	381800	294757	0	0	0	847736
VALKSYEEELAKDPRIAATMENAQKGEIMPNIPQMSAF	314	351	3	0	1407.71	9	33	11.5884	11.8377	1412.83	12.6705	0.6	0					0.15143		0	0	0	0	0	0	283218	313816	854258	1.68665e+06	6.46578e+06	1.71894e+07	3.36616e+07	4.48553e+07	5.55081e+07	6.21344e+07	5.39054e+07	4.85113e+07	3.64234e+07	2.48458e+07	1.23498e+07	5.79363e+06	1.16163e+06	0	0	0	38298.9	0	0	0
VALKSYEEELAKDPRIAATMENAQKGEIMPNIPQMSAF	314	351	4	0	1056.03	9	33	11.5884	11.7753	1059.95	12.9568	0.6	0					0.0707209		0	305730	798810	1.72368e+06	1.70017e+06	2.23793e+06	2.17803e+06	1.20869e+06	5.89399e+06	1.63524e+07	3.97728e+07	6.04217e+07	9.66688e+07	1.468e+08	1.82047e+08	1.78366e+08	1.59969e+08	1.49612e+08	1.50511e+08	7.42509e+07	5.19593e+07	2.70802e+07	6.41271e+07	5.05049e+06	2.38599e+06	321347	1.08447e+07	0	0	384292
KSYEEE	317	322	2	0	392.672	4	4	3.82378	4.19003	393.415	1.03939	0.4	0					0.59832		0	8.24054e+06	0	1.20825e+06	0	457536	0	94528.3	0
KSYEEEL	317	323	1	0	897.42	4	5	7.86163	8.22557	900.455	2.51459	0.6	0					0.305354		667638	1.80892e+07	4.83956e+07	6.05815e+07	4.56671e+07	1.86827e+07	2.25986e+06	176619	122794	0
KSYEEELAKDPRIAATMENAQKGEIMPNIPQMSA	317	350	4	0	948.467	9	29	10.3373	10.4309	951.59	10.0737	1	0	0.800608	-0.400067		0	0.209684		0	0	0	0	0	0	195923	1.33948e+06	2.53359e+06	4.62324e+06	9.2698e+06	1.2251e+07	1.54245e+07	1.13645e+07	9.16097e+06	6.70794e+06	3.08408e+06	550382	0	0	0	0	0	0	0	0	0	0	0	0
YEEELAKDPRIAATME	319	334	2	0	933.451	6	13	7.34653	7.674	934.66	1.26111	0.6	1					0.241653		1.15722e+07	2.69825e+07	3.57325e+07	3.1801e+07	1.88682e+07	9.15605e+06	1.62809e+06	137144	0	0	0	0	171215	0	0	0	0	0	0	0
YEEELAKDPRIAATME	319	334	3	0	622.636	6	13	7.31545	7.54917	623.518	1.48677	0.6	0					0.246045		1.8625e+07	3.92773e+07	5.10453e+07	4.41144e+07	2.95812e+07	1.68418e+07	4.31102e+06	190315	0	0	37870.1	0	0	0	2.13716e+06	172876	0	504977	0	0
EELAKDPRIAATM	321	333	2	0	722.877	5	10	6.4566	6.70955	725.184	3.71334	0.6	1					0.490131		3.54572e+06	1.16775e+07	1.49563e+07	1.35192e+07	1.66515e+07	1.91536e+07	1.92833e+07	1.39208e+07	8.35269e+06	3.80918e+06	1.83863e+06	446575	193098	0	0	75361.1
LAKDPRIA	323	330	2	0	442.272	4	5					-1
LAKDPRIAA	323	331	2	0	477.79	4	6	5.70277	5.90938	478.975	1.81281	0.4	0					0.226069		0	2.63228e+06	5.91081e+06	4.87379e+06	1.21359e+06	32373.2	80899.5	21882.6	12535.6	0	6089.45
LAKDPRIAA	323	331	3	0	318.863	4	6	5.45243	6.13368	322.105	9.1721	0.4	0					0.325784		0	435025	409750	325556	744892	0	0	1.28798e+06	0	0	5.17538e+07
LAKDPRIAAT	323	332	2	0	528.314	4	7					-1
LAKDPRIAATM	323	333	2	0	593.834	5	8					-1
LAKDPRIAATM	323	333	3	0	396.225	5	8	5.70798	6.5659	400.218	11.218	0.4	1					0.11632		311077	0	0	2.55117e+06	0	0	0	0	0	1.2268e+06	0	4237.26	3.58277e+08	0
LAKDPRIAATME	323	334	2	0	658.356	5	9	7.09787	7.70525	659.705	1.86655	0.6	0					0.0492878		1.94218e+08	1.06882e+09	1.74142e+09	1.56338e+09	9.45155e+08	4.35476e+08	1.55377e+08	5.06575e+07	4.02757e+06	796274	1.81913e+06	0	1.29797e+06	257084	346634
LAKDPRIAATME	323	334	3	0	439.239	5	9	7.2222	7.40872	440.115	1.79536	0.6	0					0.0186514		4.26377e+07	2.33291e+08	3.8297e+08	3.47388e+08	1.93419e+08	8.08647e+07	2.95917e+07	6.15913e+06	739613	208648	0	0	0	0	0
LAKDPRIAATMENAQKGEIM	323	342	2	0	1094.07	7	17	8.56262	8.81895	1098.14	6.74389	0.6	0					0.265999		3.53352e+06	985152	15551.8	16425	226217	9.53086e+06	2.58966e+07	4.24137e+07	5.17115e+07	4.37873e+07	3.0453e+07	1.48605e+07	5.35387e+06	658029	355295	88.8117	414.251	301081	656.921	486.141	157697	0	0	330461	0
LAKDPRIAATMENAQKGEIM	323	342	3	0	729.714	7	17	8.88148	9.54007	731.595	4.23664	0.6	0					0.352042		1.91242e+06	2.13187e+07	9.72158e+07	1.94909e+08	2.67e+08	2.7742e+08	2.32054e+08	1.73196e+08	1.22276e+08	8.43981e+07	5.66335e+07	3.47553e+07	1.76036e+07	6.6675e+06	2.93258e+06	1833.79	438083	314029	100102	678934	754233	273151	136825	717980	311031
LAKDPRIAATMENAQKGEIMPNIPQM	323	348	3	0	956.491	8	21	10.0417	10.3893	958.749	4.88942	1	0	0.270864	0.5327		-4	0.0918167		227700	0	1.23436e+06	2.43863e+07	6.50961e+07	1.06042e+08	1.3484e+08	1.26454e+08	1.05478e+08	7.32852e+07	3.46947e+07	1.68078e+07	5.27299e+06	794581	0	332774	0	0	0	0	0	191605	0	0	406054	0	0	295699	0	0
LAKDPRIAATMENAQKGEIMPNIPQMSA	323	350	2	0	1513.27	8	23	9.79245	9.98985	1517.75	6.98862	1	0	0.599348	-0.0187951	-1	-3	0.584494		0	931551	1.04581e+06	1.40219e+06	3.81702e+06	1.38281e+07	1.99633e+07	2.85877e+07	3.13592e+07	2.91718e+07	2.34732e+07	1.61957e+07	1.18946e+07	7.6567e+06	5.78589e+06	8.53214e+06	1.65364e+06	1.95869e+06	0	0	0	0	0	0	0	0	0	0	0	0
LAKDPRIAATMENAQKGEIMPNIPQMSA	323	350	3	0	1009.18	8	23	9.71467	9.91197	1012.78	8.83127	0.6	1					0.183942		9.33696e+06	1.56654e+07	2.77277e+07	5.73402e+07	1.28138e+08	2.2447e+08	3.64231e+08	4.72447e+08	5.03232e+08	4.72305e+08	4.11541e+08	3.63517e+08	3.52325e+08	3.72879e+08	3.75918e+08	3.43956e+08	2.77406e+08	2.08103e+08	1.27392e+08	7.43674e+07	3.68708e+07	2.03488e+07	5.90857e+06	1.47033e+06	1.62722e+06	258604	0	1.4625e+06	996687	1.01863e+06
LAKDPRIAATMENAQKGEIMPNIPQMSA	323	350	4	0	757.137	8	23	9.74578	9.93273	759.83	8.79957	0.6	1					0.526091		157138	2.19124e+06	5.96291e+06	2.41194e+07	6.40648e+07	1.33879e+08	1.94137e+08	2.67668e+08	2.84924e+08	2.50188e+08	2.08198e+08	1.00788e+08	9.14413e+07	7.55818e+07	9.03524e+07	8.11279e+07	6.08623e+07	5.21878e+07	3.47863e+07	2.68407e+07	2.30349e+07	1.39792e+07	7.34476e+06	9.06978e+06	4.33518e+06	9.086e+06	2.11359e+06	2.27777e+07	2.01667e+06	3.70314e+07
LAKDPRIAATMENAQKGEIMPNIPQMSAF	323	351	3	0	1058.2	8	24	10.8984	11.5728	1061.26	7.10537	0.6	0					0.0911063		0	1.06994e+07	2.96539e+07	8.8929e+07	2.50439e+08	5.56167e+08	1.03955e+09	1.5581e+09	1.91617e+09	1.97012e+09	1.78781e+09	1.44159e+09	1.00219e+09	5.92429e+08	3.29087e+08	1.70241e+08	8.64599e+07	3.01297e+07	1.0739e+07	3.61845e+06	1.55492e+06	0	2.28996e+06	473408	0	1.00755e+06	937917	1.15054e+06	3.16906e+06	3.12011e+06
LAKDPRIAATMENAQKGEIMPNIPQMSAF	323	351	4	0	793.904	8	24	10.8984	11.5261	796.256	7.33012	0.6	0					0.134431		398802	2.3808e+06	1.28879e+07	5.31319e+07	1.23113e+08	2.82876e+08	4.9967e+08	8.04037e+08	9.52208e+08	9.74195e+08	8.60584e+08	6.90759e+08	4.55717e+08	2.71572e+08	1.57236e+08	7.0161e+07	3.36001e+07	1.27864e+07	1.97756e+06	1.15834e+06	892350	2.03674e+06	2.50564e+06	8179.02	914067	18415.6	9.2921e+06	2.12951e+06	4.23634e+06	6.8137e+06
AKDPRIAA	324	331	2	0	421.248	4	5					0
AKDPRIAAT	324	332	2	0	471.772	4	6					-1
AKDPRIAATM	324	333	2	0	537.292	5	7	6.11282	6.74065	538.5	1.72727	0.6	0					0.164766		2.12147e+07	2.66545e+08	2.97423e+08	1.72943e+08	8.86449e+07	5.12184e+07	2.88493e+07	1.00762e+07	2.74081e+06	0	215034	0	320278
AKDPRIAATME	324	334	2	0	601.814	5	8	5.781	6.75102	602.841	1.29773	1	0	-0.0557213	2.81868	1	1	0.060747		3.56973e+08	1.21896e+09	1.37059e+09	8.16564e+08	3.33264e+08	1.10363e+08	2.79649e+07	3.05067e+07	140582	2.83804e+06	64402.2	1.37378e+06	617748	2.0781e+06
AKDPRIAATME	324	334	3	0	401.545	5	8					-1
AKDPRIAATMENAQKGEIM	324	342	2	0	1037.52	7	16	8.78768	9.01705	1039.57	2.76119	0.6	0					0.209533		1.12266e+06	7.1489e+06	2.42245e+07	3.77972e+07	3.92513e+07	2.96e+07	1.83519e+07	5.95315e+06	2.60781e+06	327151	673420	0	733288	482959	476083	258198	216848	0	164498	0	133480	3131.31	783.236	26125.1
AKDPRIAATMENAQKGEIM	324	342	3	0	692.019	7	16	8.74085	9.08473	693.403	2.81862	0.6	0					0.151192		4.32258e+06	4.01198e+07	1.11672e+08	1.80677e+08	1.82479e+08	1.42484e+08	9.19791e+07	4.55019e+07	2.13184e+07	6.51191e+06	2.07195e+06	560582	480620	675522	756857	241320	118659	0	22147.2	53584.2	106052	382003	467678	1.02064e+06
AKDPRIAATMENAQKGEIMPNIPQMSA	324	350	2	0	1456.72	8	22	9.63692	9.80802	1460.43	5.50907	1	0	0.352185	-0.115383	1	-2	0.276506		0	0	0	251046	7.6195e+06	1.719e+07	2.59711e+07	2.85829e+07	2.66272e+07	1.90744e+07	1.01203e+07	4.60601e+06	579821	268870	0	0	1.1605e+06	312714	274077	0	260480	0	0	0	0	0	0	0	0	0
AKDPRIAATMENAQKGEIMPNIPQMSA	324	350	4	0	728.866	8	22	9.59028	9.99503	730.677	5.34602	0.6	0					0.106712		415767	2.03883e+06	7.81241e+06	4.20114e+07	9.64875e+07	1.67795e+08	2.38134e+08	2.53885e+08	2.1505e+08	1.67111e+08	9.46686e+07	5.62503e+07	2.60126e+07	9.85521e+06	7.14014e+06	777674	568174	195536	985980	233056	539265	479275	238897	0	189696	0	676755	0	686827	157912
AKDPRIAATMENAQKGEIMPNIPQMSAF	324	351	3	0	1020.51	8	23	10.8206	11.415	1023.31	6.4008	0.6	0					0.144248		2.66852e+06	5.26884e+06	3.31546e+07	1.14386e+08	2.3521e+08	4.75774e+08	1.0621e+09	1.1513e+09	1.27643e+09	1.29876e+09	9.06419e+08	6.35421e+08	4.20544e+08	2.21646e+08	1.08721e+08	6.57475e+07	2.44377e+07	7.15605e+06	4.91102e+06	0	0	2.35077e+06	59038.5	0	5.07821e+06	0	204809	3.65275e+06	0	248640
AKDPRIAATMENAQKGEIMPNIPQMSAF	324	351	4	0	765.633	8	23	10.7739	11.2248	767.725	6.36093	1	0	0.473129	0.912013	1	0	0.0929215		141559	1.59511e+06	7.29649e+06	3.48867e+07	9.0705e+07	1.88924e+08	3.06441e+08	4.03268e+08	4.42146e+08	4.17134e+08	3.07348e+08	2.21499e+08	1.31119e+08	6.86151e+07	3.0776e+07	1.57834e+07	5.29001e+06	2.32673e+06	604659	2.94947e+06	0	174295	152816	464874	0	521086	172973	128636	252151	1.05283e+06
PRIAATME	327	334	2	0	444.734	5	6					0
TMENAQKGEIMPNIPQMSA	332	350	2	0	1045.49	7	15	9.47782	9.76133	1052.28	12.1709	0.4	1					2.76898		6.01449e+06	16873.4	1.65713e+07	3.10862e+07	1.0118e+08	5.52817e+07	6.75367e+07	2.56216e+07	1.00773e+07	1.50874e+06	216883	0	0	0	262299	1.08185e+07	3.35448e+07	9.28067e+07	1.39591e+08	1.28816e+08	9.1682e+07	4.09069e+07	1.3456e+07
TMENAQKGEIMPNIPQMSAF	332	351	2	0	1119.02	7	16	11.1316	11.389	1122.08	4.5974	1	0	0.522963	0.201864	1	-1	0.144729		0	0	1.91921e+06	2.39216e+07	6.66659e+07	9.8265e+07	1.14492e+08	9.48203e+07	6.63295e+07	2.77742e+07	1.01676e+07	925443	390405	25319	555.599	0	0	0	0	0	0	0	0	0
TMENAQKGEIMPNIPQMSAF	332	351	3	0	746.351	7	16					-1
MENAQKGEIMPNIPQMSA	333	350	2	0	994.966	7	14					-1
ENAQKGEIMPNIPQMSAF	334	351	2	0	1002.98	7	14	11.2751	11.3528	1006.08	4.88742	1	0	0.808624	-0.458583	1	0	0.355371		0	0	2.62259e+06	6.52668e+06	1.61597e+07	2.53162e+07	2.41021e+07	2.47272e+07	1.22301e+07	4.65729e+06	0	0	0	533840	0	0	0	293214	0	1.32116e+06	0	1.47602e+06
ENAQKGEIMPNIPQMSAF	334	351	3	0	668.989	7	14					-1
NAQKGEIM	335	342	2	0	445.724	5	6	3.5672	5.01357	446.428	0.834435	0.4	0					0.199394		1.10804e+07	3.90635e+07	2.35072e+07	7.35743e+06	467496	29052.9	0	0	1431.86	42468	35479.2	372685
NAQKGEIMPNIPQM	335	348	2	0	785.889	6	10					0
NAQKGEIMPNIPQMSA	335	350	2	0	864.924	6	12	9.11595	9.69912	867.292	3.59912	0.6	0					0.11578		2.65844e+06	5.05454e+07	1.94325e+08	4.18629e+08	5.82269e+08	5.72736e+08	4.11509e+08	2.4277e+08	1.14355e+08	4.31426e+07	7.68716e+06	1.03735e+06	0	247789	27819.7	591036	226761	260017	0
NAQKGEIMPNIPQMSAFWYAVRTAVINAASGRQTVDE	335	371	3	0	1355.34	9	33					-1
PNIPQMSA	343	350	1	0	857.419	4	5	7.43993	7.68963	859.987	2.00632	1	0	1.04987	0.173279	1	0	0.199281		1.0695e+06	2.42818e+07	4.98341e+07	4.37508e+07	2.29038e+07	4.98217e+06	859673	215997	0	0
PNIPQMSA	343	350	2	0	429.213	4	5	7.39317	7.69485	430.358	1.72825	1	0	0.792658	0.364191	1	0	0.0913645		2.13812e+07	8.60639e+07	1.36824e+08	1.08606e+08	5.08849e+07	1.00188e+07	1.32282e+06	0	0	0
PNIPQMSAF	343	351	1	0	1004.49	5	6	9.79245	10.0884	1012.43	7.272	0.4	1					0.592126		297687	0	0	1.69006e+06	5.37886e+07	1.39128e+08	3.24611e+08	9.32868e+08	8.19027e+08	5.70665e+08	4.73236e+08	1.29318e+08
PNIPQMSAF	343	351	2	0	502.747	5	6	10.2439	10.5559	504.464	2.76168	1	0	1.32282	0.401957	0	1	0.0838003		8.63576e+06	5.9908e+07	1.58702e+08	2.3618e+08	2.14998e+08	1.22648e+08	4.42522e+07	1.19603e+07	764821	1.49504e+06	0	1.76412e+06
FWYA	351	354	1	0	586.266	3	2	10.8206	11.464	586.928	0.272244	1	0	-0.176407	1.61904		1	0.157218		1.86224e+08	1.64132e+08	4.67737e+07	792987	197832	423210
FWYAVRT	351	357	1	0	942.483	4	5	9.71467	10.5455	944.519	1.44059	0.4	0					0.230778		1.63775e+08	6.33225e+08	1.06305e+09	6.86831e+08	1.20158e+08	1.41848e+07	8.51469e+06	5.35768e+06	934224	347136
FWYAVRT	351	357	2	0	471.745	4	5	9.96392	10.5871	472.706	1.32653	1	0	0.421067	1.54486	1	1	0.0297774		5.98872e+08	1.7723e+09	2.01092e+09	1.19021e+09	4.26817e+08	1.06028e+08	1.61345e+07	2.35158e+06	1.14679e+06	741235
FWYAVRTAV	351	359	2	0	556.798	5	7					-1
FWYAVRTAVINA	351	362	2	0	705.88	5	10	10.9918	11.713	707.906	3.17673	0.6	0					0.237301		2.2884e+06	4.10148e+07	1.13592e+08	1.86432e+08	1.93718e+08	1.46994e+08	8.88537e+07	4.72067e+07	1.34036e+07	3.92073e+06	835415	1.56574e+06	309613	910800	848843	145822
FWYAVRTAVINAASGRQTVDE	351	371	2	0	1177.6	6	19	11.1626	11.495	1182.6	8.61566	0.6	0					0.464038		334806	35085.2	353358	0	8884.95	2.86465e+06	2.78106e+07	4.66045e+07	8.71869e+07	9.17969e+07	1.21725e+08	7.76865e+07	7.9953e+07	2.84479e+07	1.79227e+07	75214	567404	266772	737966	15135.3	1.2526e+06	661340	0	584243	1.29242e+06	4.22655e+06
FWYAVRTAVINAASGRQTVDE	351	371	3	0	785.401	6	19					0
FWYAVRTAVINAASGRQTVDEALKDAQTGTD	351	381	3	0	1118.9	8	29	11.9313	12.7543	1124.86	15.9213	1	0	1.7332	2.27863	0	0	0.381471		171293	119250	1.61762e+06	2.64772e+06	6.94387e+06	9.06353e+06	1.52238e+07	1.24122e+07	1.7719e+07	2.2665e+07	3.78305e+07	5.94094e+07	9.89128e+07	1.58729e+08	2.51512e+08	3.44434e+08	4.65885e+08	5.77547e+08	6.15402e+08	5.80619e+08	5.10959e+08	4.01218e+08	2.58764e+08	1.70656e+08	8.92355e+07	3.71061e+07	1.3737e+07	2.89473e+06	337796	583908
FWYAVRTAVINAASGRQTVDEALKDAQTGTD	351	381	4	0	839.423	8	29	12.1337	12.2428	843.797	15.5296	0.6	1					0.0593223		441234	563688	146110	869641	2.34875e+06	4.20139e+06	3.83301e+06	3.6029e+06	6.93514e+06	6.82041e+06	9.96632e+06	1.36777e+07	4.52375e+07	4.36083e+07	6.18828e+07	8.72696e+07	1.84143e+08	1.4123e+08	1.46382e+08	1.30784e+08	1.59509e+08	7.45707e+07	5.78157e+07	3.05914e+07	2.19571e+07	4.48342e+06	3.00473e+06	984394	1.88186e+06	0
WYAVRT	352	357	1	0	795.415	4	4	8.26707	8.74085	796.956	1.05153	1	0	0.409863	0.996237	1	1	0.145797		1.91398e+08	5.07771e+08	3.86198e+08	1.68794e+08	4.38901e+07	3.29874e+06	441634	2.26128e+06	838488
WYAVRT	352	357	2	0	398.211	4	4	8.26707	8.82938	398.975	1.03891	0.4	0					0.0307093		7.19091e+08	1.77845e+09	1.36095e+09	5.83679e+08	1.65763e+08	2.78108e+07	970706	234819	189533
WYAVRTAVINA	352	362	2	0	632.346	5	9	9.47782	9.83918	634.716	3.97103	0.6	1					0.259571		3.47138e+07	1.88267e+08	3.59303e+08	4.5309e+08	3.73527e+08	2.39143e+08	1.19294e+08	5.16292e+07	1.71544e+07	1.86419e+06	3.63063e+07	1.50623e+08	1.12223e+08	4.75852e+07	1.48597e+07
WYAVRTAVINAASGRQ	352	367	2	0	881.971	6	14					-1
WYAVRTAVINAASGRQTVD	352	370	2	0	1039.54	6	17					-1
WYAVRTAVINAASGRQTVD	352	370	3	0	693.364	6	17	9.5245	9.65247	696.529	8.27418	0.6	0					0.186964		523425	2030.5	181025	355880	380352	2.20743e+06	9.06479e+06	1.49177e+07	2.11058e+07	2.48719e+07	2.48295e+07	2.0333e+07	1.10768e+07	4.46557e+06	3.32241e+06	683056	25741.7	9797.98	458593	0	1760.61	1.50384e+06	0	0
WYAVRTAVINAASGRQTVDE	352	371	2	0	1104.06	6	18	9.47782	9.94833	1108.64	7.8572	0.6	0					0.16024		429646	1.10865e+06	845578	5.81737e+06	2.11395e+07	5.82871e+07	1.16436e+08	2.06506e+08	2.8577e+08	3.10867e+08	2.93911e+08	2.22215e+08	1.33712e+08	7.7004e+07	2.46986e+07	7.83897e+06	11399.9	0	5215.68	0	0	5796.86	0	253153	0
WYAVRTAVINAASGRQTVDE	352	371	3	0	736.378	6	18	9.47782	9.99503	739.428	7.85974	0.6	0					0.101607		1.09017e+06	9.04098e+06	1.3244e+07	3.38733e+07	8.55356e+07	2.00962e+08	3.70545e+08	6.39058e+08	8.57494e+08	9.64195e+08	8.87849e+08	6.62661e+08	4.42026e+08	2.31804e+08	1.14276e+08	4.83347e+07	9.45173e+06	1.14059e+06	1.5522e+06	0	155346	1.11595e+06	154989	0	565180
WYAVRTAVINAASGRQTVDEAL	352	373	2	0	1196.12	6	20					-1
WYAVRTAVINAASGRQTVDEAL	352	373	3	0	797.752	6	20					-1
WYAVRTAVINAASGRQTVDEALKDAQTGTD	352	381	2	0	1604.31	7	28	10.805	10.8828	1613.28	16.0959	1	0	1.85272	-0.45791	1	-1	0.295229		0	0	0	0	0	0	0	0	0	0	0	0	503159	628133	1.87921e+06	3.53133e+06	7.63587e+06	8.31268e+06	7.65031e+06	8.78529e+06	6.03038e+06	4.73802e+06	407269	747775	0	0	0	0	0	0
WYAVRTAVINAASGRQTVDEALKDAQTGTD	352	381	3	0	1069.87	7	28	10.665	11.2248	1075.79	15.8893	0.6	0					0.264299		286057	563077	7.29352e+06	1.15857e+07	1.85155e+07	1.84392e+07	1.88051e+07	2.24724e+07	2.82536e+07	3.88773e+07	6.16053e+07	9.64922e+07	1.57065e+08	2.67625e+08	4.19489e+08	6.08797e+08	8.40285e+08	1.02101e+09	1.06207e+09	1.00613e+09	8.60021e+08	6.26071e+08	4.22405e+08	2.47396e+08	1.18921e+08	4.92204e+07	1.49315e+07	2.38869e+06	600700	0
WYAVRTAVINAASGRQTVDEALKDAQTGTD	352	381	4	0	802.656	7	28	10.665	10.9451	807.04	15.6804	1	0	1.78409	0.285047	1	0	0.266281		3.44227e+07	2.45323e+06	3.96132e+06	4.47091e+06	3.48845e+07	9.19215e+06	7.33266e+06	9.44519e+06	1.17644e+07	1.40922e+07	2.37982e+07	4.77102e+07	7.49982e+07	1.18503e+08	2.00253e+08	2.8988e+08	3.71748e+08	4.56801e+08	4.97206e+08	4.59379e+08	3.76173e+08	2.78891e+08	1.86534e+08	1.22062e+08	6.18813e+07	3.05977e+07	1.29793e+07	6.11495e+06	1.13317e+06	245102
WYAVRTAVINAASGRQTVDEALKDAQTGTDYDIPTTENL	352	390	3	0	1418.7	9	36	11.415	11.6974	1426.72	21.5789	0.6	0					0.360992		0	0	0	53700.5	0	0	0	0	13550.9	0	0	0	276366	0	543030	3.08947e+06	4.61577e+06	1.28156e+07	2.45679e+07	3.34705e+07	5.20184e+07	6.92452e+07	7.59925e+07	7.87673e+07	7.82551e+07	7.31807e+07	5.75759e+07	4.35537e+07	2.62303e+07	1.13819e+07
WYAVRTAVINAASGRQTVDEALKDAQTGTDYDIPTTENL	352	390	4	0	1064.28	9	36	11.3839	11.713	1070.02	20.4899	0.6	0					0.194956		9805.87	233550	0	5.49544e+06	954305	7.75531e+06	490724	7.50958e+06	250381	3.59437e+06	407725	2.25113e+06	542147	2.13822e+06	5.26079e+06	1.08649e+07	1.97704e+07	3.71495e+07	5.65658e+07	8.0543e+07	1.17252e+08	1.53235e+08	1.6536e+08	1.80941e+08	1.73492e+08	1.54342e+08	1.20218e+08	9.01636e+07	5.667e+07	4.19064e+07
YAVRT	353	357	1	0	609.335	3	3	5.51503	5.70277	610.765	1.07533	0.4	0					0.709479		256898	2.99495e+06	2.13349e+06	168417	55309.8	0	0
YAVRT	353	357	2	0	305.171	3	3	5.60895	5.68713	306.016	1.33624	0.4	0					0.145456		1.91769e+06	7.94208e+06	7.07353e+06	1.33339e+06	1.99658e+06	13158.5	0
YAVRTAVINA	353	362	1	0	1077.61	4	8	7.47105	7.71567	1080.39	2.14999	1	0	0.436989	0.154611	1	0	0.246517		1.13128e+06	1.8422e+07	3.43705e+07	3.45724e+07	2.29876e+07	9.5455e+06	1.52053e+06	0	0	0	0	0	0
YAVRTAVINA	353	362	2	0	539.306	4	8	7.4555	7.90328	540.736	2.22772	0.4	0					0.0683629		6.29473e+07	2.0293e+08	3.42079e+08	3.42736e+08	2.47113e+08	1.26521e+08	5.07013e+07	1.62922e+07	1.20538e+06	119332	52315.7	0	197777
YAVRTAVINAASGRQ	353	367	3	0	526.29	5	13	7.83037	8.11122	528.578	5.95832	1	0	1.31382	0.287679		0	0.217903		41087.2	257773	395380	475112	3.33697e+06	1.14611e+07	1.90729e+07	1.85642e+07	1.65226e+07	6.79368e+06	2.27901e+06	283049	229332	184928	0	374454	0	0	84489
YAVRTAVINAASGRQTVD	353	370	2	0	946.503	6	16	8.09563	8.26707	951.12	8.14765	1	0	1.54921	-0.114159	1	-2	0.108826		126170	0	0	0	0	10064.8	2.68867e+06	1.72756e+07	2.915e+07	3.04682e+07	2.55609e+07	1.7316e+07	9.13303e+06	1.98106e+06	379965	0	153174	0	0	0	0	0	0
YAVRTAVINAASGRQTVD	353	370	3	0	631.338	6	16	8.04883	8.15797	634.329	7.88737	1	0	1.47397	-0.342959	1	-1	0.100318		0	0	0	0	320696	3.11405e+06	7.4959e+06	1.53719e+07	1.7808e+07	2.17065e+07	1.78429e+07	1.2314e+07	7.34673e+06	2.21439e+06	598538	243572	0	0	0	0	0	0	0
YAVRTAVINAASGRQTVDE	353	371	2	0	1011.02	6	17	8.03325	8.47958	1015.46	7.70677	0.6	0					0.236001		269629	1.31211e+06	4.39007e+06	1.60394e+07	5.01816e+07	1.17733e+08	2.28113e+08	3.70951e+08	4.67318e+08	5.01288e+08	4.22012e+08	3.08972e+08	1.75225e+08	8.998e+07	3.60285e+07	1.09739e+07	1.82823e+06	0	0	743125	0	3.64393e+06	0	1.45575e+06
YAVRTAVINAASGRQTVDE	353	371	3	0	674.352	6	17	8.03325	8.47958	677.276	7.61494	0.6	0					0.187054		1.42256e+06	6.22611e+06	1.43069e+07	4.06719e+07	9.4215e+07	1.99281e+08	3.69716e+08	5.92577e+08	7.32294e+08	7.8425e+08	6.69414e+08	4.76108e+08	2.83101e+08	1.43769e+08	5.96633e+07	1.58569e+07	2.91205e+06	594893	1.04231e+06	375948	0	112447	116030	918359
YAVRTAVINAASGRQTVDEA	353	372	3	0	698.031	6	18	8.53148	9.08473	700.215	5.35491	0.6	0					0.108627		5.56327e+06	1.82002e+07	6.30364e+07	1.67162e+08	2.29489e+08	4.58327e+08	5.52708e+08	5.18395e+08	4.22082e+08	2.97194e+08	1.61151e+08	4.80459e+07	1.76761e+07	6.03328e+06	869036	281946	1.52567e+06	595463	0	721919	536488	219098	587263	187390	111745
YAVRTAVINAASGRQTVDEAL	353	373	3	0	735.726	6	19	9.31843	9.443	739.447	9.89274	0.6	0					0.140817		177151	0	353768	285518	810489	2.07239e+06	1.78867e+06	4.96538e+06	1.36508e+07	2.47053e+07	3.56676e+07	3.58972e+07	3.7032e+07	3.01587e+07	8.20677e+06	1.23644e+07	3.87171e+06	0	272737	240443	328951	211570	146657	168997	0	0
YAVRTAVINAASGRQTVDEALKDAQTGTD	353	381	3	0	1007.85	7	27	9.73022	10.3529	1012.46	12.1115	0.6	1					0.398243		2.41989e+07	4.88574e+07	1.10438e+08	1.36733e+08	1.95918e+08	2.37766e+08	2.52228e+08	2.92768e+08	4.46716e+08	6.60768e+08	9.46476e+08	1.18598e+09	1.24756e+09	1.15696e+09	1.02015e+09	9.34722e+08	9.03766e+08	9.15724e+08	8.36922e+08	8.52609e+08	6.70769e+08	4.72739e+08	2.8594e+08	1.53912e+08	7.48661e+07	3.76053e+07	1.37835e+07	2.28155e+06	3.06402e+06	1.29527e+06
VRTAVINA	355	362	2	0	422.256	4	6					-1
VRTAVINAASGRQTVDE	355	371	2	0	893.974	6	15	6.44098	6.5659	898.33	7.70581	1	0	1.56999	-0.284994	1	1	0.386387		0	0	0	0	324380	2.00349e+06	4.56255e+06	6.33386e+06	7.82569e+06	7.34664e+06	4.42529e+06	1.81014e+06	675847	535937	985413	863485	609962	127718	114507	240410	0	0
VRTAVINAASGRQTVDE	355	371	3	0	596.318	6	15					-1
AVINA	358	362	1	0	487.287	3	3	5.92503	6.03977	488.391	0.8259	0.4	0					0.221746		3.46065e+06	6.81819e+06	4.51709e+06	221264	0	0	0
AVINAASGRQ	358	367	2	0	493.773	4	8					-1
AVINAASGRQTVD	358	370	2	0	651.344	5	11	5.84358	6.00327	656.732	10.046	0.6	0					0.535451		134492	52685.2	62536.3	47146.7	78843.5	324243	358413	234908	156621	11430.4	2.39706e+06	5.60965e+06	4.29116e+06	1.11506e+06	106859	7348.15	0
AVINAASGRQTVDE	358	371	1	0	1430.72	5	12					-1
AVINAASGRQTVDE	358	371	2	0	715.865	5	12	5.02405	6.58153	719.703	6.87582	1	1	1.84408	4.97618	1	-1	0.47318		2.28332e+06	1.01321e+07	1.47029e+07	4.74229e+07	1.30717e+08	2.41916e+08	3.38218e+08	3.5933e+08	2.81748e+08	1.73501e+08	8.07107e+07	3.73621e+07	6.35212e+07	8.85868e+07	7.30817e+07	4.04694e+07	1.19033e+07	2.03514e+06
AVINAASGRQTVDEA	358	372	2	0	751.384	5	13	7.59593	7.98648	757.938	12.2667	0.5	0					0.238773		273254	0	417385	102381	205624	1.07009e+06	2.42648e+06	1.56724e+06	1.23631e+06	450239	0	1.70634e+07	7.35928e+07	7.76651e+07	4.91208e+07	2.01533e+07	2.11997e+07	202343	3.59326e+06
AVINAASGRQTVDEAL	358	373	2	0	807.926	5	14	8.53148	8.7929	812.686	8.60588	1	0	2.03704	0.216309		-1	0.12926		121739	430647	150795	1.90225e+06	959253	1.37351e+07	2.36911e+07	4.78064e+07	7.25407e+07	9.32071e+07	1.03672e+08	8.35226e+07	5.29113e+07	2.38695e+07	6.49286e+06	1.04858e+06	680.092	50142.6	0	28362.4
AVINAASGRQTVDEALKDAQTGTD	358	381	3	0	811.073	6	22	9.30287	9.88597	816.108	13.7402	0.6	0					0.799314		424059	8.50291e+06	1.83803e+07	3.08907e+07	4.85756e+07	7.50782e+07	9.98804e+07	1.20088e+08	1.22509e+08	1.40649e+08	1.97641e+08	3.16572e+08	5.20315e+08	8.09255e+08	1.13794e+09	1.42042e+09	1.44018e+09	1.31265e+09	9.59738e+08	6.27771e+08	3.23127e+08	1.37875e+08	5.30932e+07	9.91577e+06	714690	646305	700450	634733	746462
AVINAASGRQTVDEALKDAQTGTDYDIPTTENL	358	390	3	0	1159.9	8	30	10.4778	10.9659	1166.53	17.8841	0.6	0					0.69422		0	0	263473	659875	1.18961e+06	0	290816	191671	0	305458	1.32692e+07	5.50022e+07	9.20167e+07	1.21499e+08	1.47439e+08	1.58858e+08	1.76088e+08	2.11098e+08	2.52121e+08	3.14403e+08	3.78281e+08	3.8274e+08	3.72275e+08	3.19308e+08	2.33848e+08	1.52669e+08	1.02029e+08	4.11547e+07	1.09722e+07	1.8556e+07
AVINAASGRQTVDEALKDAQTGTDYDIPTTENL	358	390	4	0	870.18	8	30	10.5247	10.9088	874.529	15.402	0.6	1					0.628408		0	0	149474	696601	203789	599490	780844	244214	1.90527e+06	1.40532e+07	4.64844e+07	9.2009e+07	1.39844e+08	1.65182e+08	1.89861e+08	1.84383e+08	1.73825e+08	1.56344e+08	1.5065e+08	1.49002e+08	1.57895e+08	1.50428e+08	1.31759e+08	1.12053e+08	7.65127e+07	4.80236e+07	2.4394e+07	7.98489e+06	2.08329e+06	1.46352e+06
INAASGRQTVDE	360	371	2	0	630.813	5	10					-1
INAASGRQTVDEALKDAQTGTD	360	381	3	0	754.372	6	20	9.03787	9.24062	759.193	13.202	0.6	1					0.253494		1.0891e+07	0	372400	4.71252e+06	0	104067	566546	0	0	1.20661e+06	2.18136e+06	6.16088e+06	1.58826e+07	2.05718e+07	2.95468e+07	3.40524e+07	3.07755e+07	2.17025e+07	1.43112e+07	6.11271e+06	3.35679e+06	7.78567e+06	2.81659e+06	2.2157e+06	1.41339e+06	99204.8	239406
ASGRQTVDE	363	371	2	0	481.731	4	7	3.90353	4.19003	483.358	2.73377	1	1	1.00027	0.308429		-1	0.16486		3.49908e+06	4.69249e+06	5.56216e+06	8.45891e+06	9.77371e+06	7.27084e+06	3.40356e+06	284793	26252.1	0	0	0
ASGRQTVDEAL	363	373	2	0	573.791	5	9					-1
ASGRQTVDEALKD	363	375	2	0	695.352	5	11	5.5307	5.562	701.382	11.284	0.4	0					2.88999		0	0	0	0	57990	0	0	0	0	0	55014.4	0	0	0	0	0	143167
ASGRQTVDEALKDAQTGTD	363	381	2	0	981.972	6	17	8.43812	8.86583	987.832	10.6302	0.6	0					0.20102		85541.9	759221	2.15885e+06	2.40061e+06	4.0203e+06	8.0872e+06	1.65606e+07	4.14025e+07	8.19077e+07	1.44697e+08	2.33957e+08	2.9768e+08	3.20601e+08	2.85091e+08	1.998e+08	1.09888e+08	4.7225e+07	1.54354e+07	1.78613e+06	1.8482e+06	253261	262482	1.4519e+06	2.96966e+06
ASGRQTVDEALKDAQTGTD	363	381	3	0	654.984	6	17	8.31373	8.9597	658.912	10.6949	0.6	0					0.141618		1.29325e+06	5.4724e+06	4.44464e+06	3.97004e+06	3.05393e+06	9.18795e+06	1.92506e+07	4.43697e+07	1.09856e+08	2.10741e+08	3.45844e+08	4.56528e+08	4.97509e+08	4.30428e+08	3.0601e+08	1.68473e+08	7.24246e+07	1.73605e+07	2.22668e+06	935799	1.58223e+06	2.4082e+06	3.01734e+06	3.84384e+06
ASGRQTVDEALKDAQTGTDYDIPTTENL	363	390	3	0	1003.81	7	25	9.73022	10.2906	1012.02	22.9172	1	1	3.43371	1.31428		-10	0.628032		864681	0	1.78434e+06	451669	0	613031	655728	0	479716	235512	693737	8.34684e+06	2.33046e+07	4.92717e+07	9.83622e+07	1.29752e+08	1.87474e+08	2.22964e+08	2.43903e+08	2.84492e+08	4.32789e+08	6.42621e+08	9.24334e+08	1.15834e+09	1.22084e+09	1.13049e+09	9.8991e+08	7.84053e+08	6.09865e+08	5.3346e+08
TVDEALKDAQTGTD	368	381	2	0	732.347	5	12	7.25328	7.48143	736.266	7.02281	1	0	1.90074	0.0941359		1	0.234149		166655	0	0	0	461004	1.99625e+06	1.09234e+07	1.97752e+07	2.18728e+07	1.49123e+07	8.01486e+06	1.2082e+06	122239	0	0	0	0	0
EALKDAQTGTDYDIPTTENL	371	390	2	0	1098.02	6	17	9.20947	9.28732	1102.97	8.62919	1	0	1.54168	-0.457849		-2	0.217198		0	0	0	0	0	0	181537	1.86087e+06	5.18396e+06	9.60437e+06	8.32141e+06	6.29402e+06	3.85221e+06	788332	170164	0	0	221792	0	215095	0	0	0	0
ALKDAQTGTD	372	381	1	0	1019.5	4	8	4.09455	4.4595	1022.91	2.84234	1	0	0.837259	0.596541	1	1	0.442165		1.69293e+06	2.63393e+06	3.74156e+06	6.11967e+06	7.08513e+06	5.26559e+06	2.43816e+06	149431	0	0	0	0	0
ALKDAQTGTD	372	381	2	0	510.254	4	8	4.04675	4.6656	512.029	2.98538	0.6	0					0.0879441		5.58704e+07	7.16672e+07	8.92546e+07	1.22733e+08	1.41613e+08	1.16367e+08	7.51113e+07	3.18248e+07	9.28183e+06	1.22113e+06	26373.8	20382.4	175315
ALKDAQTGTDYDIPTTENL	372	390	2	0	1033.5	6	16	8.88148	9.30287	1038.17	8.14221	1	0	1.54764	0.803795	0	-1	0.65005		949464	5.18592e+06	6.29905e+06	1.48613e+07	3.55631e+07	8.76746e+07	1.7735e+08	2.74636e+08	3.79123e+08	4.11234e+08	3.7859e+08	3.08003e+08	2.00288e+08	1.10726e+08	7.26027e+07	1.45662e+07	3.57755e+07	333123	1.52015e+07	0	1.69796e+06	136868	465300
ALKDAQTGTDYDIPTTENL	372	390	3	0	689.336	6	16	8.74085	9.36513	693.076	10.0273	0.6	0					0.461797		1.57851e+06	1.38835e+06	1.63544e+06	4.60446e+06	3.78512e+06	1.24906e+07	2.66505e+07	3.98933e+07	6.3779e+07	1.00236e+08	1.7792e+08	2.36351e+08	2.21619e+08	1.64377e+08	1.0153e+08	4.84693e+07	2.1952e+07	6.51191e+06	2.08216e+06	706196	480620	1.52029e+06	1.04364e+06
KDAQTGTDYDIPTTENL	374	390	2	0	941.439	6	14	8.64718	8.78768	948.216	12.4748	1	0	3.31516	-0.227763		-4	0.273785		0	0	0	117435	0	0	0	168591	1.51459e+06	1.68787e+06	2.81123e+06	1.30209e+07	1.33249e+08	2.08281e+08	1.41834e+08	7.93783e+07	3.76063e+07	1.38508e+07	3.59021e+06	234555	488430
YDIPTTE	382	388	1	0	838.383	4	4	7.12895	7.31545	841.054	2.18023	0.4	0					0.270524		389607	5.82508e+06	2.41529e+07	2.6639e+07	1.19519e+07	719267	0	0	0
YDIPTTEN	382	389	1	0	952.426	4	5	6.2067	6.7562	955.337	2.36104	1	0	1.37799	1.27431		1	0.263126		95493.6	2.1615e+07	6.7473e+07	7.70747e+07	5.0813e+07	1.52997e+07	1.02698e+06	212059	0	368785
YDIPTTENL	382	390	1	0	1065.51	4	6	9.13155	9.72503	1069.56	3.42416	1	0	1.83349	1.43584	1	0	0.125636		3.03509e+07	1.75391e+08	6.23184e+08	1.27364e+09	1.70725e+09	1.30873e+09	6.17373e+08	1.83088e+08	4.20945e+07	7.77163e+06	7.40301e+06
YDIPTTENL	382	390	2	0	533.259	4	6	9.13155	9.75097	535.208	3.27625	1	0	1.71948	1.53108	1	-1	0.0350428		2.28483e+08	8.78348e+08	2.67812e+09	5.24313e+09	6.13198e+09	4.53834e+09	2.11789e+09	6.63285e+08	1.47969e+08	2.15303e+07	3.60667e+06
YFQGHM	391	396	1	0	782.329	4	4	7.54917	7.89808	784.318	1.44177	0.6	0					0.324955		8.81754e+06	3.85527e+07	5.15594e+07	3.32187e+07	9.50938e+06	129100	6151.07	28062.5	128188
YFQGHM	391	396	2	0	391.668	4	4	7.56475	8.11122	392.764	1.64579	1	0	1.09697	1.26317	1	1	0.41637		6.32177e+07	2.10026e+08	2.56563e+08	1.44741e+08	5.22274e+07	7.17825e+06	5092.51	4.17217e+07	0
YFQGHMASM	391	399	1	0	1071.44	5	7	8.69405	8.94927	1075.01	2.79186	1	0	1.03865	0.19354	1	1	0.2351		0	3.55043e+06	2.08887e+07	3.14326e+07	3.13444e+07	2.00475e+07	6.84247e+06	0	0	0	0	0	0
YFQGHMASM	391	399	2	0	536.223	5	7	8.66287	9.15232	537.996	2.76444	1	0	1.02053	1.05377	1	1	0.0564491		2.71867e+07	1.20562e+08	2.94435e+08	4.4996e+08	4.22088e+08	2.76857e+08	1.21904e+08	4.24479e+07	8.43161e+06	271174	193304	4849.14	150168
YFQGHMASMTGGQQMGRGSSPQKPIV	391	416	2	0	1390.66	8	22	8.78768	9.04307	1397.46	11.7731	1	0	1.66905	0.194152	1	0	0.200091		0	0	0	0	0	0	0	0	1.0313e+06	6.21168e+06	1.35634e+07	2.24584e+07	3.35357e+07	3.45799e+07	3.69465e+07	3.10126e+07	2.46323e+07	1.30096e+07	7.28632e+06	1.54155e+06	206302	0	0	0	0	0	0	0	0	0
YFQGHMASMTGGQQMGRGSSPQKPIV	391	416	3	0	927.44	8	22	8.70965	9.11595	931.954	11.7041	1	0	1.65455	0.748401	1	0	0.066342		0	1.12351e+06	2.15717e+06	2.99119e+06	3.41374e+06	4.01731e+06	7.72089e+06	1.96655e+07	4.71917e+07	9.11261e+07	1.55692e+08	2.45979e+08	3.20374e+08	3.58052e+08	3.62713e+08	3.22706e+08	2.40339e+08	1.69502e+08	9.41109e+07	4.8417e+07	2.05908e+07	3.89464e+06	1.39324e+06	64033.4	0	0	215537	298239	0	0
YFQGHMASMTGGQQMGRGSSPQKPIV	391	416	4	0	695.832	8	22	8.88148	9.02225	699.236	11.7757	1	0	1.6696	-0.226784	1	0	0.17165		68611.2	524629	270708	183411	675616	790669	564709	3.32762e+06	4.59745e+06	1.47909e+07	2.32927e+07	4.15868e+07	5.00814e+07	5.72275e+07	5.36118e+07	5.03907e+07	3.67575e+07	2.5859e+07	0	7.0475e+06	2.04048e+06	603485	818700	0	593444	0	1.48612e+06	111351	2.91334e+06	0
YFQGHMASMTGGQQMGRGSSPQKPIVR	391	417	3	0	979.474	8	23					-1
YFQGHMASMTGGQQMGRGSSPQKPIVR	391	417	4	0	734.857	8	23	8.09563	8.15797	738.518	12.7189	1	0	1.75163	-0.514835	1	1	0.0892488		0	0	0	0	0	0	125675	0	0	379654	840676	2.36776e+06	4.52704e+06	4.78404e+06	7.02524e+06	5.77682e+06	6.57383e+06	4.81781e+06	2.18285e+06	1.13928e+06	442808	0	0	0	0	0	0	0	0	0
YFQGHMASMTGGQQMGRGSSPQKPIVRV	391	418	3	0	1012.5	8	24					0
YFQGHMASMTGGQQMGRGSSPQKPIVRVFLPNKQRTVVPARC	391	432	4	0	1162.1	10	36	9.05348	9.57475	1168	20.5746	1	0	1.83729	1.17062	1	1	0.157536		0	0	0	0	354267	6781.66	800013	0	216103	289053	1.69058e+06	19461.2	577115	1.40028e+06	6.9563e+06	7.34563e+06	1.87484e+07	3.31625e+07	6.19384e+07	8.53677e+07	1.19165e+08	1.57766e+08	1.96812e+08	2.01552e+08	2.00767e+08	1.91373e+08	1.72299e+08	1.25834e+08	8.98765e+07	5.72457e+07
YFQGHMASMTGGQQMGRGSSPQKPIVRVFLPNKQRTVVPARC	391	432	5	0	929.879	10	36	9.06912	9.62137	934.629	20.7319	1	0	1.8575	1.28441	1	1	0.0747399		198855	224500	0	0	932295	2.41263e+06	3.99397e+06	4.18068e+06	213694	2.92404e+06	3.06126e+06	1.25971e+06	4.75865e+06	1.08459e+06	1.47e+07	3.22356e+07	5.6131e+07	9.84595e+07	1.5812e+08	2.41817e+08	3.29194e+08	4.2048e+08	5.21039e+08	5.81965e+08	5.52615e+08	5.38309e+08	4.51711e+08	3.47364e+08	3.0123e+08	1.76684e+08
YFQGHMASMTGGQQMGRGSSPQKPIVRVFLPNKQRTVVPARC	391	432	6	0	775.067	10	36	9.06912	9.36513	779.001	20.587	1	0	1.83888	0.34338	1	1	0.0636903		779318	181582	2.70547e+06	582632	5.38619e+06	3.576e+06	3.85266e+06	2.84385e+06	0	3.13296e+06	4.30785e+06	5.19862e+06	5.18906e+06	8.28205e+06	0	3.09501e+07	4.91933e+07	8.54523e+07	1.35459e+08	1.97268e+08	1.98497e+08	3.65768e+08	4.2094e+08	4.87475e+08	4.75538e+08	4.5052e+08	3.30992e+08	2.99713e+08	2.27135e+08	1.42051e+08
YFQGHMASMTGGQQMGRGSSPQKPIVRVFLPNKQRTVVPARC	391	432	7	0	664.487	10	36	9.08473	9.443	667.888	20.7903	1	0	1.86501	0.571996	1	1	0.0978519		38869.7	340220	478941	1.00105e+06	3.0415e+06	1.88391e+06	1.45533e+06	3.26573e+06	2.01631e+06	2.08379e+06	2.57759e+06	2.97327e+06	3.87929e+06	7.81071e+06	1.09051e+07	2.2785e+07	4.28676e+07	7.01586e+07	1.13152e+08	1.75592e+08	2.45463e+08	3.19267e+08	3.71589e+08	4.05812e+08	4.0032e+08	3.74326e+08	3.20346e+08	2.61306e+08	1.8636e+08	1.34207e+08
YFQGHMASMTGGQQMGRGSSPQKPIVRVFLPNKQRTVVPARCGV	391	434	5	0	961.096	10	38	9.334	9.57475	966.048	21.6453	1	0	1.82849	0.14041	1	1	0.072976		0	0	0	17679.7	367109	544750	419125	668461	2.82173e+06	0	528451	974742	2.14097e+06	1.48207e+06	546601	6.00806e+06	1.13051e+07	2.19312e+07	3.56681e+07	5.01796e+07	8.13186e+07	1.09477e+08	1.39296e+08	1.71029e+08	1.89587e+08	1.89971e+08	1.76453e+08	1.51312e+08	1.2601e+08	9.50589e+07
YFQGHMASMTGGQQMGRGSSPQKPIVRVFLPNKQRTVVPARCGV	391	434	6	0	801.082	10	38	9.30287	9.76133	805.149	21.2898	1	0	1.78522	0.939986	1	1	0.0851152		238833	193923	384382	0	472197	1.50442e+06	825316	158361	2.72907e+06	1.09272e+06	859632	6.08829e+06	1.25702e+06	1.96419e+06	8.86593e+06	1.05349e+07	1.04662e+07	3.67529e+07	4.16726e+07	6.65033e+07	9.41917e+07	1.3895e+08	1.66444e+08	2.17437e+08	2.24957e+08	2.2991e+08	1.97097e+08	1.83911e+08	1.36377e+08	1.07551e+08
YFQGHMASMTGGQQMGRGSSPQKPIVRVFLPNKQRTVVPARCGV	391	434	7	0	686.785	10	38	9.3807	9.63692	690.378	22.0373	1	0	1.8762	0.197212	1	1	0.0838535		0	140908	147404	272678	1.46822e+06	506676	614247	623667	1.38303e+06	347292	1.00552e+06	2.14623e+06	3.23102e+06	2.12798e+06	1.33327e+06	4.06326e+06	7.09609e+06	1.59611e+07	2.64787e+07	3.38614e+07	5.78124e+07	8.42679e+07	1.01473e+08	1.3036e+08	1.34419e+08	1.50378e+08	1.31796e+08	1.1018e+08	8.95836e+07	6.55373e+07
YFQGHMASMTGGQQMGRGSSPQKPIVRVFLPNKQRTVVPARCGV	391	434	8	0	601.063	10	38	9.46188	9.49338	604.031	20.6274	1	1	1.70461	-0.628072	1	0	0.122145		16666.7	4389.5	123506	0	0	0	175940	1702.66	0	185062	0	0	138189	95525.2	0	365258	297737	833929	1.89876e+06	2.06564e+06	1.81287e+06	2.52401e+06	3.30448e+06	4.20844e+06	3.64635e+06	4.74405e+06	5.37173e+06	3.45993e+06	1.65158e+06	1.42972e+06
YFQGHMASMTGGQQMGRGSSPQKPIVRVFLPNKQRTVVPARCGVT	391	435	6	0	817.923	10	39	9.13155	9.443	822.175	22.3464	1	0	1.84408	0.40006		0	0.0705416		212566	13459.3	39324.9	348031	0	0	0	195950	170850	640139	0	0	631821	372652	0	1.90903e+06	3.029e+06	5.22517e+06	1.52578e+07	2.7826e+07	4.01347e+07	5.90959e+07	8.05806e+07	9.87344e+07	1.19515e+08	1.26564e+08	1.29265e+08	1.19921e+08	1.05314e+08	7.74023e+07
TGGQQMGRGSSPQKPIV	400	416	2	0	864.446	6	13	7.9397	7.99688	865.728	1.51058	0.5	0					0.0492728		1.01434e+07	2.11906e+07	2.83993e+07	2.83039e+07	1.65784e+07	9.22965e+06	3.70706e+06	606050	0	0	0	0	0	0	0	0	0	0	0	0
TGGQQMGRGSSPQKPIVRVFLPNKQRTVVPARC	400	432	4	0	898.991	8	27	8.50033	8.67327	903.527	15.9097	1	0	1.91931	-0.10865	1	0	0.156757		347178	0	462461	0	8126.43	0	1.0177e+06	0	4284.9	144466	1.75251e+06	392381	2.61837e+06	2.55731e+06	8.69941e+06	8.72424e+06	1.37073e+07	1.83252e+07	2.02982e+07	2.01272e+07	1.90168e+07	1.29507e+07	8.65913e+06	6.68941e+06	2.35403e+06	274287	334135	128558	3542.43	0
TGGQQMGRGSSPQKPIVRVFLPNKQRTVVPARC	400	432	5	0	719.394	8	27	8.50033	8.5782	723.547	18.5276	0.4	1					0.270575		181312	0	0	0	0	195002	0	0	0	0	137775	0	293016	701855	2.84961e+06	4.105e+06	6.35453e+06	7.04628e+06	7.59275e+06	8.66201e+06	7.61324e+06	5.56061e+06	3.35319e+06	5.71752e+06	1.29366e+06	305852	0	178597	7.8667e+06	0
TGGQQMGRGSSPQKPIVRVFLPNKQRTVVPARC	400	432	6	0	599.663	8	27					-1
TGGQQMGRGSSPQKPIVRVFLPNKQRTVVPARCGVTVRDSLKKALM	400	445	7	0	713.97	10	40	9.69912	9.7769	717.818	23.8073	1	1	1.94674	-0.458094		1	0.18611		155043	1.25336e+06	0	0	0	0	22906.4	0	8.22732e+06	0	2.7082e+06	0	236057	0	0	1.6941e+06	0	0	763964	1.31863e+06	1.20498e+06	2.97586e+06	4.30052e+06	6.48603e+06	9.31834e+06	1.16571e+07	1.50981e+07	1.55495e+07	1.70468e+07	1.87216e+07
MGRGSSPQKPIVRVFLPNKQRTVVPARC	405	432	4	0	781.189	8	22					-1
RVFLPNKQRTVVPARC	417	432	3	0	628.696	6	12	7.61153	8.00208	631.446	7.06553	0.6	0					0.071726		611981	2.66621e+06	1.61641e+06	5.48036e+06	1.33024e+07	3.20122e+07	6.43056e+07	9.98509e+07	1.1935e+08	1.14061e+08	8.62686e+07	5.20823e+07	2.30086e+07	6.13155e+06	410715	134976	0	0	11453
RVFLPNKQRTVVPARC	417	432	4	0	471.774	6	12	6.19105	6.42537	476.266	16.7839	0.4	1					0.0465378		21312.3	0	36789.9	0	0	0	412782	0	0	0	245194	0	0	0	640848	4551.74	0	0	7.81151e+07
RVFLPNKQRTVVPARCGV	417	434	3	0	680.726	6	14					-1
RVFLPNKQRTVVPARCGV	417	434	4	0	510.797	6	14					-1
RVFLPNKQRTVVPARCGVT	417	435	3	0	714.409	6	15	7.81472	7.846	717.897	9.13493	1	0	2.01063	-0.628867		0	0.160483		0	0	0	0	0	0	99360.4	183860	984198	1.2908e+06	1.65932e+06	1.32516e+06	1.02626e+06	915466	157124	133113	0	0	0	0	0	0
RVFLPNKQRTVVPARCGVTVRDSLKKALM	417	445	4	0	821.475	8	25	9.59028	9.8236	825.954	15.8384	1	0	2.12412	0.113111	1	0	0.168438		0	255172	0	0	508720	0	322414	0	485453	242597	593557	2.4013e+06	5.86621e+06	1.05044e+07	2.21751e+07	2.96744e+07	3.92903e+07	4.43773e+07	4.66696e+07	4.49264e+07	3.68988e+07	2.84812e+07	2.01066e+07	1.03481e+07	3.17361e+06	326074	406325	0	209131	0
RVFLPNKQRTVVPARCGVTVRDSLKKALM	417	445	5	0	657.381	8	25					-1
RVFLPNKQRTVVPARCGVTVRDSLKKALM	417	445	6	0	547.985	8	25	9.60583	9.7769	550.963	15.7843	1	0	2.11413	-0.115506	1	0	0.12667		0	0	612952	0	0	131760	0	531889	201587	291768	0	726214	2.77553e+06	4.25627e+06	1.16e+07	1.28163e+07	1.74331e+07	2.06975e+07	2.34885e+07	1.89192e+07	1.90963e+07	1.50829e+07	7.98142e+06	3.95698e+06	1.79152e+06	443847	0	0	0	0
VFLPNKQRTVVPARCGV	418	434	3	0	628.693	6	13	7.61153	8.00208	631.455	7.09456	0.6	0					0.0672891		81786.3	1.98191e+06	1.0586e+06	4.84011e+06	1.24761e+07	3.1031e+07	6.41646e+07	9.98509e+07	1.1935e+08	1.14061e+08	8.61386e+07	5.17922e+07	2.29529e+07	6.1416e+06	410715	134976	93328.5	0	11453	0
GVTVRDSL	433	440	2	0	423.738	4	6	6.70955	6.78728	426.554	5.1576	1	0	3.16968	-0.458277		1	0.263223		0	0	0	1.03616e+07	2.12671e+08	4.96816e+08	4.82164e+08	2.15948e+08	5.89275e+07	1.15561e+07	0
GVTVRDSLKKALM	433	445	2	0	709.413	5	11	8.83458	9.30287	713.001	6.28113	0.6	0					0.228293		8.88454e+06	3.24305e+07	1.04949e+08	2.47056e+08	4.45372e+08	7.19018e+08	9.34266e+08	1.10775e+09	1.06364e+09	8.88977e+08	5.76296e+08	2.76902e+08	1.04392e+08	2.94265e+07	3.18439e+06	0	0
GVTVRDSLKKALM	433	445	3	0	473.278	5	11	8.83458	9.334	475.702	6.37785	1	0	1.87563	1.09038	1	1	0.14803		4.72715e+06	1.56264e+07	5.39568e+07	1.10026e+08	2.60044e+08	4.26306e+08	5.52195e+08	6.95974e+08	6.94714e+08	5.67051e+08	3.58388e+08	1.62094e+08	6.04468e+07	1.61032e+07	1.67151e+06	195343	0
GVTVRDSLKKALMM	433	446	2	0	774.934	6	12	10.1039	10.1972	779.158	7.4053	1	1	2.04816	-0.401047	1	1	0.203886		5.33111e+06	5.80877e+06	782254	214774	4.44409e+06	1.17831e+07	2.30866e+07	3.42782e+07	3.89665e+07	4.00972e+07	2.9798e+07	2.9309e+07	8.96792e+06	1.37037e+07	241082	4.05493e+06	0	407686	0
GVTVRDSLKKALMM	433	446	3	0	516.958	6	12	10.0262	10.3217	519.837	7.5917	1	0	2.12	0.341727	1	1	0.125604		230385	158611	482843	2.40414e+06	9.01449e+06	2.57195e+07	4.09881e+07	6.60519e+07	7.1549e+07	7.65671e+07	6.15741e+07	3.50692e+07	1.70827e+07	7.38712e+06	7.92836e+06	8.41023e+06	1.45208e+06	198614	669529
GVTVRDSLKKALMMRGLIPECC	433	454	3	0	807.426	8	19					0
GVTVRDSLKKALMMRGLIPECC	433	454	4	0	605.822	8	19					-1
GVTVRDSLKKALMMRGLIPECCA	433	455	3	0	831.105	8	20	11.5572	11.713	835.724	12.1176	0.6	0					0.194903		0	0	0	176097	295471	430539	479395	2.68985e+06	3.60917e+06	8.93868e+06	1.13121e+07	2.08999e+07	2.1608e+07	2.08958e+07	3.27955e+07	2.80758e+07	2.62274e+07	1.98247e+07	1.1233e+07	4.99845e+06	857906	0	153681	154430	0	118743	143949	0	202724
TVRDSLKKALM	435	445	2	0	631.368	5	9	8.31373	8.67845	634.441	5.34246	0.6	0					0.225119		2.21855e+06	1.43519e+07	6.37133e+07	1.51453e+08	3.00317e+08	4.52941e+08	5.27566e+08	5.25153e+08	3.59324e+08	1.85182e+08	6.49196e+07	1.87445e+07	1.14128e+06	0	12353
TVRDSLKKALM	435	445	3	0	421.248	5	9	8.34483	8.82938	423.293	5.33366	1	0	1.93494	1.03578	1	-1	0.12453		784882	2.07476e+06	1.97932e+07	6.75575e+07	1.25741e+08	1.94318e+08	2.22084e+08	2.11258e+08	1.48387e+08	8.45992e+07	2.18554e+07	1.78605e+06	612968	0	0
TVRDSLKKALMM	435	446	2	0	696.889	6	10					-1
TVRDSLKKALMM	435	446	3	0	464.928	6	10	9.66802	9.94833	467.19	5.83459	0.6	0					0.205159		127283	210126	357049	1.89788e+06	8.16069e+06	1.79716e+07	2.74006e+07	3.18543e+07	2.71224e+07	1.39377e+07	3.22473e+06	597407	0	0	0	0	0
TVRDSLKKALMMRGLIPECCA	435	455	3	0	779.075	7	18					-1
VRDSLKKALM	436	445	2	0	580.845	5	8	7.61153	8.12682	583.106	3.77557	1	0	1.37678	1.14865	1	-1	0.112953		6.48157e+06	6.35832e+07	1.98176e+08	4.41631e+08	6.55526e+08	6.31877e+08	4.25919e+08	1.95299e+08	6.53583e+07	1.46065e+07	1.84826e+06	0	0	0
VRDSLKKALM	436	445	3	0	387.566	5	8	7.62713	8.06443	389.089	3.82272	1	0	1.40404	0.86225	1	-1	0.0838572		929722	1.34779e+07	6.57672e+07	1.54414e+08	2.424e+08	2.37579e+08	1.54819e+08	6.73876e+07	2.39077e+07	2.69559e+06	164714	210948	0	0
VRDSLKKALMM	436	446	2	0	646.365	6	9	9.02225	9.26657	649.021	4.4152	1	0	1.46295	0.153509		1	0.183929		265845	121793	2.06338e+07	1.27556e+07	4.44044e+07	5.14506e+07	5.77931e+07	3.13478e+07	2.01835e+07	3.18194e+06	291465	219713	286746	239902	221133	176091
SLKKALM	439	445	2	0	395.746	4	5	7.00468	7.05127	397.907	3.78496	0.4	0					0.339652		0	0	241940	4.50292e+06	3.19095e+06	3.04323e+06	0	1.95028e+06	0	0
KKALM	441	445	2	0	295.688	4	3					-1
KKALMMRGLIPECCA	441	455	3	0	555.289	7	12					-1
MRGLIPEC	446	453	2	0	459.73	5	5	9.5245	10.1195	460.863	1.59285	1	0	0.667418	1.44129		0	0.0468149		2.22791e+08	7.56704e+08	1.06826e+09	8.3719e+08	3.71938e+08	1.235e+08	2.86069e+07	2.50615e+06	0	71681.8	0
MRGLIPECC	446	454	1	0	1021.46	5	6	10.2128	10.665	1024.44	2.18434	1	0	0.877795	0.916971	1	1	0.0993489		5.19126e+07	2.26627e+08	4.30573e+08	4.63571e+08	3.28045e+08	1.72724e+08	7.03285e+07	2.06704e+07	2.08198e+06	393523	277914	283725
MRGLIPECC	446	454	2	0	511.235	5	6	10.1195	10.805	512.692	2.11843	1	0	0.826988	1.77396	1	1	0.0417362		4.41291e+08	1.74992e+09	3.24481e+09	3.477e+09	2.48835e+09	1.15462e+09	4.43816e+08	1.47425e+08	1.23865e+07	1.54167e+06	224971	90432
MRGLIPECCA	446	455	1	0	1092.5	6	7	10.0573	10.6183	1095.86	2.52101	0.4	0					0.112658		6.06435e+07	2.5376e+08	5.19867e+08	6.67652e+08	6.02503e+08	3.91874e+08	1.80573e+08	5.56853e+07	1.79071e+06	270577	226176	0	224676	0
MRGLIPECCA	446	455	2	0	546.754	6	7	10.0417	10.6805	548.441	2.53359	1	0	0.868007	1.60233	1	1	0.0520921		5.53048e+08	2.0494e+09	4.27102e+09	5.49058e+09	4.92351e+09	2.98518e+09	1.40393e+09	5.24705e+08	1.65152e+08	1.1605e+07	1.45006e+06	524563	96016	1.29158e+06
MRGLIPECCAV	446	456	2	0	596.288	6	8					0
RGLIPEC	447	453	2	0	394.21	4	4	6.2484	9.59028	397.502	6.06144	0.4	1					0.503636		2.09517e+07	6.69414e+07	8.0392e+07	4.43827e+07	1.07849e+08	1.12659e+06	1.2084e+08	628987	9.48444e+08
RGLIPECC	447	454	2	0	445.715	5	5	9.5245	10.0417	446.939	1.79906	1	0	0.858159	1.15575		0	0.206502		3.98701e+07	1.81798e+08	2.9551e+08	2.57246e+08	1.29725e+08	4.07315e+07	5.89113e+06	1.12982e+06	638251	1.40812e+06	0
RGLIPECCA	447	455	2	0	481.233	5	6	9.47782	9.96392	482.651	2.1441	1	0	0.846774	1.04147		0	0.0934678		6.76866e+07	2.80974e+08	4.83314e+08	5.18824e+08	3.42215e+08	1.65164e+08	5.33939e+07	1.45842e+07	2.99818e+06	255022	260569	14247
AVYRIQDGEKKPIGWDTD	455	472	2	0	1046.03	6	15	8.56262	8.73045	1049.98	6.66268	0.6	0					0.28425		124075	0	769074	3.76948e+06	1.82117e+07	3.11523e+07	5.2614e+07	5.96061e+07	5.77985e+07	4.66252e+07	3.55831e+07	2.18876e+07	1.00691e+07	8.39614e+06	3.06417e+06	2.35089e+06	331988	10954.9	0	0	0	345073
AVYRIQDGEKKPIGWDTD	455	472	3	0	697.688	6	15	8.53148	9.03787	700.215	6.3415	0.6	0					0.0669523		4.04191e+06	9.18583e+06	1.80908e+07	6.39883e+07	1.66084e+08	3.08285e+08	4.50969e+08	5.45826e+08	5.11899e+08	4.17979e+08	2.93967e+08	1.7566e+08	8.14173e+07	3.15533e+07	9.94487e+06	1.49145e+06	311237	3.81544e+06	554934	484110	1.3243e+06	258197
AVYRIQDGEKKPIGWDTDISW	455	475	2	0	1239.13	7	18					-1
AVYRIQDGEKKPIGWDTDISW	455	475	3	0	826.42	7	18	11.0384	11.4461	829.609	8.07519	0.6	0					0.119448		322171	0	0	296206	2.28678e+06	1.7249e+07	5.89893e+07	7.80936e+07	1.05458e+08	1.31554e+08	1.2137e+08	1.02566e+08	7.11028e+07	4.53161e+07	2.31374e+07	4.95033e+06	768562	0	1.27898e+06	186780	490094	1.44961e+06	494466	368234	446015	0
AVYRIQDGEKKPIGWDTDISW	455	475	4	0	620.067	7	18	11.1626	11.2403	622.492	8.2093	1	0	1.30336	-0.458522	1	1	0.250792		0	0	0	0	94260.3	450410	2.82415e+06	5.18935e+06	7.1679e+06	6.17204e+06	5.96569e+06	6.32073e+06	3.84557e+06	1.21493e+06	229827	163320	278642	0	0	172183	107906	0	0	0	0	829365
AVYRIQDGEKKPIGWDTDISWL	455	476	3	0	864.115	7	19	12.1337	12.6243	867.438	8.40446	1	0	1.23985	1.05812	1	-2	0.2		1.82901e+06	4.64131e+06	5.03032e+06	4.48203e+06	9.22279e+06	2.0526e+07	4.33494e+07	8.30869e+07	1.10786e+08	1.30652e+08	1.37344e+08	1.26005e+08	9.97338e+07	7.35423e+07	3.97061e+07	2.01431e+07	1.31053e+07	2.9467e+06	1.29515e+06	3.10825e+06	1.5585e+06	522191	865249	197965	536132	195106	362327
AVYRIQDGEKKPIGWDTDISWL	455	476	4	0	648.338	7	19	12.1804	12.3936	650.914	8.73875	1	0	1.32123	0.0393536	1	-2	0.110685		0	8906.36	229788	274792	872016	632991	2.28601e+06	6.87324e+06	1.17938e+07	1.524e+07	1.61501e+07	1.4249e+07	1.39737e+07	6.42897e+06	5.25828e+06	1.47643e+06	1.46526e+06	107838	62129.4	0	535195	0	57350.8	0	0	0	0
AVYRIQDGEKKPIGWDTDISWLTGEEL	455	481	2	0	1560.29	7	24	12.5776	12.9831	1566.97	11.4953	1	0	1.40926	0.745585	1	1	0.221287		0	0	0	0	0	0	218918	1.26578e+06	4.44302e+06	1.21995e+07	2.20234e+07	4.3671e+07	4.70505e+07	6.37337e+07	5.76337e+07	5.00712e+07	3.45438e+07	2.25841e+07	6.12689e+06	858535	0	0	0	0	0	0	0	0	13127.8	0
AVYRIQDGEKKPIGWDTDISWLTGEEL	455	481	3	0	1040.53	7	24	12.562	13.2327	1044.97	11.4624	0.6	0					0.0793656		1.43912e+06	5.56506e+06	1.39264e+07	2.35944e+07	3.34467e+07	4.99523e+07	7.93568e+07	1.44647e+08	2.73608e+08	4.77007e+08	7.65783e+08	1.08679e+09	1.35727e+09	1.49319e+09	1.43944e+09	1.22539e+09	9.49237e+08	6.86167e+08	4.46336e+08	2.38243e+08	1.17055e+08	4.77405e+07	1.6582e+07	3.07251e+06	911592	163870	167573	19736.1	170931	171189
AVYRIQDGEKKPIGWDTDISWLTGEEL	455	481	4	0	780.648	7	24	12.562	13.1703	784.059	11.7798	0.6	0					0.0931549		650221	1.59037e+06	4.59824e+06	7.74518e+06	1.16774e+07	1.55632e+07	3.23256e+07	5.1869e+07	1.05692e+08	1.88799e+08	3.2115e+08	4.5486e+08	5.36106e+08	6.08647e+08	6.01372e+08	5.24437e+08	3.97254e+08	2.8274e+08	1.82891e+08	1.98238e+08	4.43936e+07	1.94945e+07	7.01958e+06	4.70834e+07	503210	510903	626370	9.76324e+06	648860	420926
VYRIQDGEKKPIGWD	456	470	2	0	902.473	6	12	8.66287	9.04307	905.735	5.44163	0.6	0					0.181072		133225	289960	4.38126e+06	2.81611e+07	6.71285e+07	1.18984e+08	1.42479e+08	1.39503e+08	1.09048e+08	6.77915e+07	2.68206e+07	7.1344e+06	378409	0	162116	0	352927	0	0
VYRIQDGEKKPIGWD	456	470	3	0	601.984	6	12	8.62832	8.97533	604.11	5.29306	0.6	0					0.0380981		676110	5.17099e+06	2.53722e+07	7.45878e+07	1.6477e+08	2.75232e+08	3.34076e+08	3.03433e+08	2.25725e+08	1.33678e+08	4.9946e+07	2.2167e+07	5.30564e+06	891325	834588	564176	705185	160205	0
VYRIQDGEKKPIGWDTD	456	472	2	0	1010.51	6	14	8.45368	9.02225	1014.21	6.19641	0.6	0					0.199838		21893.5	2.91191e+06	1.7457e+07	5.31392e+07	1.38612e+08	2.58661e+08	3.74352e+08	4.38821e+08	4.09401e+08	3.04856e+08	2.04506e+08	1.10762e+08	4.94492e+07	1.93126e+07	3.25493e+06	574626	658586	0	769790	0	454324
VYRIQDGEKKPIGWDTD	456	472	3	0	674.009	6	14	8.42257	9.06912	676.457	6.14486	0.6	0					0.181669		2.72264e+06	2.46077e+07	6.17791e+07	1.95532e+08	4.87226e+08	8.77161e+08	1.31377e+09	1.47116e+09	1.36574e+09	1.05381e+09	6.56959e+08	3.60726e+08	1.55208e+08	6.47834e+07	2.36917e+07	5.16772e+06	2.31549e+06	627321	610127	509306	230651
VYRIQDGEKKPIGWDTD	456	472	4	0	505.759	6	14	8.48478	8.96492	507.551	5.96956	1	0	1.16612	1.01956	1	-4	0.0494913		589110	872611	9.65815e+06	2.30063e+07	6.84291e+07	1.08486e+08	1.65793e+08	1.74958e+08	1.80799e+08	1.15955e+08	7.79658e+07	3.66698e+07	1.14693e+07	2.00653e+06	778605	15209.8	0	0	155798	919.524	0
VYRIQDGEKKPIGWDTDISW	456	475	3	0	802.741	7	17	11.0384	11.5728	805.858	7.89977	0.6	0					0.239519		171745	21270.2	6.48945e+06	1.02987e+07	3.26598e+07	1.05285e+08	2.04788e+08	3.29218e+08	4.47485e+08	4.49339e+08	4.10855e+08	3.98503e+08	2.10738e+08	1.15969e+08	1.34711e+08	1.80651e+07	5.58598e+06	1.1476e+07	2.36193e+06	1.6323e+06	2.04688e+06	402360	178909	990204	826072
VYRIQDGEKKPIGWDTDISW	456	475	4	0	602.308	7	17					-1
VYRIQDGEKKPIGWDTDISWL	456	476	2	0	1260.15	7	18	11.2299	11.5106	1270.11	18.3986	1	0	3.92145	0.286884	1	-14	0.268049		0	0	0	23367.1	0	0	0	512272	0	19657.9	22773.5	658115	16823.7	1.72314e+06	1.02224e+06	3.68947e+06	1.62906e+07	4.60959e+07	7.56523e+07	9.9908e+07	1.12371e+08	9.70334e+07	7.00396e+07	3.81309e+07	9.62642e+06	1.83399e+06
VYRIQDGEKKPIGWDTDISWL	456	476	3	0	840.436	7	18	11.1678	11.6662	847.113	18.5061	1	0	3.94908	1.08683	1	-14	0.102547		2.14682e+06	450808	167732	538347	17689.2	0	688582	0	1.31154e+06	1.80246e+06	8.26478e+06	7.7028e+06	1.05421e+07	1.77548e+07	3.22362e+07	9.41178e+07	1.94755e+08	3.88893e+08	6.51716e+08	8.7656e+08	1.02492e+09	9.18792e+08	6.65673e+08	4.25389e+08	2.15405e+08	8.75671e+07
VYRIQDGEKKPIGWDTDISWL	456	476	4	0	630.579	7	18	11.2299	11.6507	635.558	18.3934	1	0	3.92012	0.801347	1	-14	0.0883784		221924	155207	274287	93497.5	0	185397	106151	0	0	876392	836587	5.23731e+06	3.71923e+06	6.98977e+06	6.85278e+06	3.10198e+07	5.36779e+07	1.28412e+08	1.98655e+08	2.60173e+08	2.92801e+08	2.74045e+08	1.9866e+08	1.16304e+08	5.14899e+07	1.56333e+07
VYRIQDGEKKPIGWDTDISWLTG	456	478	3	0	893.126	7	20	11.9313	12.0559	896.897	9.70415	0.6	1					0.238051		0	279254	391252	1.76426e+06	3.01667e+06	1.79835e+06	1.38811e+06	3.616e+06	6.38551e+06	8.92001e+06	1.41188e+07	1.57347e+07	1.36122e+07	1.35596e+07	7.55555e+06	4.58401e+06	2.21566e+06	817171	192014	3.44961e+06	0	0	2.10447e+06	0	0	181307	0	0
VYRIQDGEKKPIGWDTDISWLTGEE	456	480	3	0	979.154	7	22					-1
VYRIQDGEKKPIGWDTDISWLTGEEL	456	481	2	0	1524.77	7	23	12.5776	13.2015	1531.29	11.2096	1	0	1.44813	1.54767	1	-3	0.145484		0	0	0	245055	700392	1.65432e+06	5.06567e+06	1.55259e+07	4.14726e+07	7.5401e+07	1.31378e+08	1.77682e+08	2.34722e+08	2.50121e+08	2.34291e+08	1.90644e+08	1.34354e+08	7.80815e+07	3.94612e+07	8.46115e+06	1.56081e+06	0	0	0	0	0	0	0	0	0
VYRIQDGEKKPIGWDTDISWLTGEEL	456	481	3	0	1016.85	7	23	12.562	13.2848	1021.19	11.2067	0.6	0					0.0826888		2.63458e+06	2.48393e+07	5.2812e+07	8.11485e+07	1.09628e+08	1.52686e+08	2.19226e+08	4.16309e+08	7.61597e+08	1.39539e+09	2.16995e+09	3.11904e+09	3.84871e+09	3.98501e+09	3.76509e+09	3.20588e+09	2.3592e+09	1.52209e+09	8.61331e+08	4.56994e+08	2.18848e+08	8.20208e+07	2.28992e+07	6.6731e+06	787896	432134	1.54831e+06	127772	539894	738519
VYRIQDGEKKPIGWDTDISWLTGEEL	456	481	4	0	762.888	7	23	12.6087	12.9831	766.159	11.257	0.6	0					0.0366537		1.85909e+06	7.08043e+06	4.44967e+06	2.59817e+07	3.41014e+07	4.93529e+07	7.34469e+07	1.37248e+08	2.54388e+08	4.45638e+08	7.2016e+08	1.01045e+09	1.24528e+09	1.34886e+09	1.26559e+09	1.05027e+09	7.70901e+08	5.16286e+08	3.09677e+08	1.58516e+08	7.42704e+07	2.53653e+07	7.69251e+06	1.97554e+06	384621	140871	801216	485180	167009	0
VYRIQDGEKKPIGWDTDISWLTGEELHV	456	483	3	0	1095.56	8	25	11.9001	12.196	1103.24	21.0593	0.6	0					0.198462		0	0	0	0	0	301107	174702	1.09149e+06	1.94029e+06	2.52323e+06	768537	1.44148e+06	1.39857e+06	233959	1.33771e+06	4.2141e+06	2.28437e+07	4.69767e+07	7.56451e+07	1.96217e+08	4.45401e+08	6.90004e+08	1.36477e+09	1.78257e+09	1.72424e+09	9.97752e+08	2.86279e+08	5.09079e+07	4.01318e+06	5.21492e+06
YRIQDGEKKPIGWD	457	470	2	0	852.939	5	11	8.54705	8.58858	856.58	6.26746	0.4	1					0.316199		0	0	276055	5.36504e+06	1.15186e+07	1.82927e+07	2.056e+07	1.72399e+07	1.11149e+07	1.03966e+07	1.58561e+06	6.45722e+06	0	1.22698e+07	0	905048	0
YRIQDGEKKPIGWD	457	470	3	0	568.962	5	11	8.45368	8.88148	570.95	4.94865	1	0	1.27471	0.827361	0	0	0.0746863		0	1.16861e+06	1.40548e+07	5.31319e+07	1.13024e+08	1.74574e+08	1.79947e+08	1.54194e+08	9.35764e+07	4.57887e+07	1.34947e+07	1.42361e+06	324097	407025	0	80813.5	2.38857e+06
YRIQDGEKKPIGWDTD	457	472	2	0	960.976	6	13	8.29817	8.75125	965.61	8.13308	0.4	1					0.804118		0	1.53082e+06	2.6137e+06	2.63572e+07	6.7592e+07	1.19752e+08	1.79345e+08	1.88187e+08	1.56461e+08	1.01519e+08	5.25791e+07	2.11987e+07	2.91212e+06	2.53358e+06	3.74147e+06	2.95578e+06	1.55519e+07	4.85439e+07	8.61181e+07	9.15437e+07
YRIQDGEKKPIGWDTD	457	472	3	0	640.987	6	13	8.36038	8.70965	643.271	5.71734	1	0	1.22808	0.538943	0	0	0.0483962		597868	2.3338e+06	1.83315e+07	6.12443e+07	1.51905e+08	2.624e+08	3.47866e+08	3.57031e+08	2.97221e+08	2.0114e+08	8.84734e+07	4.84393e+07	1.25883e+07	642573	919876	1.14244e+06	4.72268e+06	5.25497e+06	1.0776e+06	352628
YRIQDGEKKPIGWDTD	457	472	4	0	480.992	6	13	8.36038	8.55223	482.69	5.65938	1	0	1.20746	-0.0391778	0	0	0.133198		0	0	289224	1.93731e+06	6.25506e+06	1.13186e+07	2.15122e+07	2.1807e+07	1.65798e+07	8.05091e+06	4.73091e+06	200542	211797	86029.2	138951	0	0	0	0	0
YRIQDGEKKPIGWDTDISW	457	475	3	0	769.718	6	16	10.9918	11.4305	772.748	7.70412	1	0	1.421	0.867637	1	1	0.255821		209884	397834	682747	713793	1.0684e+07	3.30069e+07	7.1224e+07	1.20988e+08	1.46286e+08	1.49729e+08	1.2377e+08	9.45036e+07	4.82502e+07	1.97351e+07	7.57943e+06	230164	991955	781107	1.29887e+06	3.74173e+06	9.72812e+06	4.47266e+06	3.15076e+06
YRIQDGEKKPIGWDTDISW	457	475	4	0	577.541	6	16					-1
YRIQDGEKKPIGWDTDISWL	457	476	2	0	1210.62	7	17	12.2272	12.352	1215.44	8.18661	1	0	1.42127	-0.285361	1	-2	0.447074		0	0	204647	204519	435553	512851	3.64606e+06	4.09194e+06	8.76153e+06	1.02917e+07	1.1585e+07	7.92704e+06	6.8016e+06	1.6964e+06	1.37424e+06	222480	145510	0	261380	0	362745	0	0	0	0
YRIQDGEKKPIGWDTDISWL	457	476	3	0	807.413	7	17	12.1026	12.6503	810.796	8.68447	0.6	0					0.563773		497369	2.21941e+06	2.64375e+06	2.60813e+06	8.01252e+06	2.10474e+07	5.34659e+07	9.2695e+07	1.3591e+08	1.69221e+08	1.6087e+08	1.42042e+08	1.04544e+08	5.78439e+07	2.71235e+07	9.10416e+06	1.31179e+06	2.78483e+06	4.01788e+06	5.9678e+06	7.30337e+06	3.97627e+06	2.02079e+06	905950	2.21422e+07
YRIQDGEKKPIGWDTDISWLTGEEL	457	481	3	0	983.826	7	22	12.562	12.9831	988.135	11.1651	0.6	0					0.108209		703721	4.49106e+06	8.3727e+06	1.43333e+07	1.93828e+07	3.27638e+07	5.23833e+07	9.82857e+07	2.00732e+08	3.41968e+08	5.43924e+08	7.4175e+08	8.6418e+08	8.94802e+08	7.97969e+08	6.25347e+08	4.33144e+08	2.63874e+08	1.44736e+08	6.8263e+07	2.51386e+07	4.22021e+06	559273	520283	328354	226945	4.79489e+06	449051	168410	8.41979e+07
YRIQDGEKKPIGWDTDISWLTGEEL	457	481	4	0	738.121	7	22	12.5776	12.9675	741.343	11.1241	1	0	1.53261	0.688294	1	1	0.0956225		383095	761109	1.26524e+06	391469	3.07276e+06	382575	9.53651e+06	7.61816e+06	4.285e+07	6.80342e+07	1.28333e+08	1.72548e+08	2.10458e+08	2.21944e+08	1.88556e+08	1.44544e+08	1.04542e+08	6.26746e+07	3.06053e+07	1.24791e+07	3.51751e+06	2.25768e+06	393314	177675	0	436693	402159	194731	240894	914703
RIQDGEKKPIGWDTD	458	472	2	0	879.444	6	12	7.73652	7.83558	882.091	4.26809	1	0	0.839021	-0.379929	1	-1	0.222041		0	0	3.08866e+06	4.28995e+06	7.89601e+06	9.2647e+06	9.55863e+06	6.69472e+06	3.61069e+06	887170	145919	0	0	0	0	0	0	0	0
RIQDGEKKPIGWDTD	458	472	3	0	586.632	6	12	7.81472	7.8512	588.549	4.72603	1	0	1.01552	-0.60977	1	-1	0.0504381		0	0	1.07392e+06	4.59787e+06	9.85109e+06	1.15874e+07	1.2105e+07	9.28617e+06	5.32362e+06	3.42617e+06	801513	8161.6	0	0	5588.84	0	0	0	0
RIQDGEKKPIGWDTDISWL	458	476	3	0	753.059	6	16	12.0403	12.2479	755.753	6.73583	1	0	1.14111	0.0188485		-4	0.111742		0	4.99409e+06	209036	744130	9.91679e+06	1.38681e+07	2.47151e+07	4.03853e+07	4.00011e+07	3.72004e+07	3.18943e+07	1.65384e+07	7.89972e+06	2.54863e+06	520239	408538	78995.3	98237.7	0	296548	239708	0	938955
RIQDGEKKPIGWDTDISWLTGEEL	458	481	2	0	1393.7	7	21	12.5427	12.7023	1400.17	11.2849	1	1	1.67939	-0.157679	1	0	0.543042		0	0	0	0	0	9424.54	1.70729e+06	3.08246e+06	7.76729e+06	1.5717e+07	1.92241e+07	2.3422e+07	2.33532e+07	2.10247e+07	1.85777e+07	1.2858e+07	1.66383e+07	1.47588e+07	1.07141e+07	3.16239e+06	915488	0	0	0	0	0	0	0	218926
RIQDGEKKPIGWDTDISWLTGEEL	458	481	3	0	929.471	7	21	12.4648	13.0143	933.284	9.78411	1	0	1.34886	1.27425	1	0	0.0778518		0	742096	2.62593e+06	6.51605e+06	1.25178e+07	2.63299e+07	5.16704e+07	1.043e+08	1.89523e+08	2.97551e+08	4.00533e+08	4.46988e+08	4.3004e+08	3.71681e+08	2.64724e+08	1.82881e+08	9.36651e+07	4.63978e+07	2.08572e+07	4.1494e+06	1.03988e+06	1.67437e+06	506197	576160	395278	122270	360836	762883	487531
RIQDGEKKPIGWDTDISWLTGEEL	458	481	4	0	697.355	7	21	12.5271	12.8374	700.219	9.80293	1	0	1.35301	0.395714	1	0	0.1119		644920	75297.7	407587	329603	821253	1.56234e+06	3.32857e+06	1.10485e+07	2.58364e+07	3.98771e+07	5.01896e+07	5.95162e+07	6.20359e+07	4.80327e+07	3.72631e+07	2.00712e+07	1.03107e+07	3.65751e+06	1.47694e+06	331055	217837	89904	0	0	76982.5	0	212567	93026.7	198044
RIQDGEKKPIGWDTDISWLTGEELHV	458	483	3	0	1008.18	7	23	11.5417	11.5728	1015.45	20.0215	0.6	0					0.198594		0	0	0	0	0	0	0	0	0	0	0	0	0	824929	0	0	878793	0	944569	609600	3.09514e+06	4.67013e+06	6.28361e+06	5.03907e+06	4.34731e+06	1.8459e+06	284884	0	0	0
TDISWLTGEEL	471	481	1	0	1263.61	5	9	12.1026	13.4527	1272.44	8.08039	1	0	3.34645	4.21474	0	-2	1.94634		658214	0	5.32563e+06	4.76778e+07	1.18583e+08	2.14981e+08	3.06792e+08	5.51333e+08	1.44062e+09	2.14906e+09	1.46776e+09	4.92375e+08	8.63728e+07	8.45579e+07	1.30172e+08
TDISWLTGEEL	471	481	2	0	632.309	5	9	12.3988	13.1391	634.965	4.5662	1	0	1.54055	1.97503	0	1	0.30559		44367.1	2.56156e+06	2.24155e+07	7.42161e+07	1.43975e+08	1.83323e+08	1.62548e+08	1.00701e+08	4.72538e+07	1.40221e+07	2.80767e+06	388112	530983	0	755994
ISWLTGEEL	473	481	1	0	1047.54	4	7	12.0715	12.9207	1051.28	3.1233	1	0	1.25764	2.37497		0	0.141631		3.47086e+07	2.5987e+08	7.718e+08	1.22247e+09	1.27597e+09	8.55748e+08	3.97004e+08	1.3645e+08	4.11761e+07	2.26943e+07	1.57153e+06	0
ISWLTGEELHV	473	483	2	0	642.335	5	9	11.8845	11.978	644.694	3.94358	1	0	1.22059	-0.400251		-1	0.124998		90285.5	375592	4.21504e+06	8.42666e+06	1.23299e+07	1.28685e+07	9.21366e+06	4.42131e+06	2.04992e+06	0	180597	89958.3	28942.7	0	165577
LTGEEL	476	481	1	0	661.34	4	4	7.0202	7.9241	662.852	1.13491	1	0	0.506267	2.57586		0	0.0930104		5.89801e+08	1.26352e+09	1.03455e+09	4.48856e+08	1.14625e+08	1.44252e+07	1.54693e+06	657573	78882
TGEEL	477	481	1	0	548.256	3	3	5.00307	5.29588	549.828	1.27146	0.4	0					1.50584		941361	2.68611e+06	4.42478e+06	50487.7	218601	76109.7	46979.5
HVEVL	482	486	1	0	596.34	3	3	7.14448	8.08003	597.662	0.971487	0.4	0					0.0848723		2.50295e+09	5.53323e+09	3.85499e+09	1.07921e+09	1.92429e+08	2.20867e+07	929244
HVEVLENVPLTTHN	482	495	2	0	801.418	5	11	8.23593	8.67327	804.351	4.93138	1	0	1.26745	0.862373	1	1	0.0517147		1.54552e+07	7.37243e+07	2.71852e+08	7.95504e+08	1.6303e+09	2.4055e+09	2.6313e+09	2.14191e+09	1.28896e+09	5.76122e+08	2.1931e+08	6.04513e+07	7.14098e+06	437287	251247	134668	0
HVEVLENVPLTTHN	482	495	3	0	534.614	5	11	8.23593	8.58858	536.42	4.48208	1	0	1.07854	0.551369	1	1	0.0367774		5.92229e+06	5.47305e+07	1.86316e+08	4.69506e+08	8.42387e+08	1.08194e+09	9.93905e+08	6.95274e+08	3.87197e+08	1.59352e+08	5.79922e+07	1.06316e+07	0	0	248716	0	0
HVEVLENVPLTTHNF	482	496	2	0	874.952	6	12					0
HVEVLENVPLTTHNFVRKT	482	500	3	0	745.074	6	16	8.91277	9.01705	748.538	9.06658	1	0	1.81484	-0.360771	1	1	0.160121		0	102042	271041	228406	0	0	0	1.90884e+06	5.25834e+06	8.13307e+06	9.54776e+06	9.49152e+06	7.38582e+06	3.78408e+06	905673	339345	357380	0	0	126384	100712	0	12049.4
HVEVLENVPLTTHNFVRKT	482	500	4	0	559.058	6	16					-1
HVEVLENVPLTTHNFVRKTF	482	501	2	0	1190.64	6	17	9.96392	10.2128	1196.39	10.0598	0.6	0					0.293552		439950	0	0	0	0	0	249009	0	4.59843e+06	1.52663e+07	3.09621e+07	3.94731e+07	3.73831e+07	2.22388e+07	1.25797e+07	403059	1.1781e+06	1.98525e+06	627500	0	1.1992e+06	0	0	0
HVEVLENVPLTTHNFVRKTF	482	501	3	0	794.097	6	17					-1
HVEVLENVPLTTHNFVRKTF	482	501	4	0	595.825	6	17	9.93273	10.3789	598.682	9.99931	1	0	1.91443	0.894752	1	1	0.0840908		95781.7	0	776437	458869	593724	1.55304e+06	6.91079e+06	1.66889e+07	4.1579e+07	8.6582e+07	1.36577e+08	1.56741e+08	1.57687e+08	1.18918e+08	6.92165e+07	3.3617e+07	1.26747e+07	3.30525e+06	1.78435e+06	84155.9	189877	323111	3.08984e+06	335113
HVEVLENVPLTTHNFVRKTFF	482	502	3	0	843.12	7	18	11.0694	11.6662	847.146	10.5347	1	0	1.90085	1.44796	1	0	0.122651		1.57518e+06	1.33411e+06	8.25323e+06	7.85831e+06	1.07759e+07	1.82553e+07	3.21896e+07	1.00661e+08	2.03068e+08	4.14334e+08	7.062e+08	9.63289e+08	1.12637e+09	1.02389e+09	7.48477e+08	4.84685e+08	2.45828e+08	9.96553e+07	2.58907e+07	2.7192e+06	411317	0	565858	0	164595	0
HVEVLENVPLTTHNFVRKTFF	482	502	4	0	632.592	7	18	11.1005	11.6351	635.605	10.5095	1	0	1.89438	1.21959	1	0	0.0987395		0	980931	1.13598e+06	5.16032e+06	4.14692e+06	8.12598e+06	7.297e+06	3.65864e+07	6.77658e+07	1.60449e+08	2.53835e+08	3.48058e+08	4.01394e+08	3.8311e+08	2.79444e+08	1.70485e+08	7.96102e+07	2.56548e+07	5.22719e+06	1.41116e+06	183578	333596	113714	1.74225e+06	0	927134
HVEVLENVPLTTHNFVRKTFFTL	482	504	3	0	914.497	7	20	11.9001	12.5115	919.031	11.9285	0.6	0					0.105418		1.06567e+06	1.11134e+06	3.03695e+06	7.08412e+06	6.98781e+06	7.49078e+06	1.16449e+07	1.89408e+07	4.55163e+07	1.01796e+08	2.14486e+08	3.77409e+08	5.39106e+08	6.74099e+08	7.13783e+08	5.9918e+08	4.23723e+08	2.56824e+08	1.21497e+08	4.88784e+07	1.26236e+07	1.27567e+06	560814	2.32841e+06	817728	0	193813	0
HVEVLENVPLTTHNFVRKTFFTL	482	504	4	0	686.125	7	20	11.978	12.2428	689.562	12.075	1	0	1.98636	0.22849	1	1	0.0683534		93343.8	606071	848233	834501	832517	1.07195e+06	3.38191e+06	4.30535e+06	1.31792e+07	3.06023e+07	6.22501e+07	1.08664e+08	1.65281e+08	2.00704e+08	2.12632e+08	1.85162e+08	1.31753e+08	7.54019e+07	3.60398e+07	1.5694e+07	3.8806e+06	2.48088e+06	330314	317871	129275	7.97472e+06	0	88614.3
HVEVLENVPLTTHNFVRKTFFTLA	482	505	2	0	1406.76	7	21	11.8689	12.3364	1414.19	13.1387	1	0	2.08767	0.973223	1	1	0.23789		0	30894.9	286758	0	0	0	916289	0	961759	1.69553e+06	7.37545e+06	3.21295e+07	6.43032e+07	1.04698e+08	1.39112e+08	1.47956e+08	1.32995e+08	9.62083e+07	5.31717e+07	1.20638e+07	1.78148e+06	0	502431	323326	562188	0	274913	0	0
HVEVLENVPLTTHNFVRKTFFTLA	482	505	3	0	938.176	7	21	11.8221	12.4804	943.097	13.0495	1	0	2.06802	1.67395	1	1	0.156143		2.81082e+06	1.68744e+07	1.2023e+07	1.80979e+07	4.47845e+07	2.25843e+07	2.7459e+07	1.00046e+08	5.90609e+07	1.24129e+08	2.92481e+08	5.46207e+08	9.69885e+08	1.44977e+09	1.88861e+09	2.08023e+09	1.90566e+09	1.39973e+09	8.60858e+08	4.77567e+08	2.10236e+08	8.15658e+07	2.34498e+07	4.34512e+06	497646	156396	541210	467112	0
HVEVLENVPLTTHNFVRKTFFTLA	482	505	4	0	703.884	7	21	11.8689	12.43	707.601	13.157	1	0	2.09169	1.31722	1	1	0.0985575		533528	866629	1.95604e+06	3.24057e+06	4.80665e+06	6.39374e+06	8.35114e+06	9.91044e+06	1.61406e+07	4.00499e+07	9.80662e+07	1.97171e+08	3.65328e+08	5.44774e+08	7.19514e+08	7.77468e+08	6.78045e+08	5.22219e+08	3.30539e+08	1.68774e+08	7.108e+07	2.59073e+07	3.90031e+06	252009	300182	284117	330541	97731.9	0
HVEVLENVPLTTHNFVRKTFFTLAF	482	506	2	0	1480.3	7	22	12.9987	13.3585	1487.54	12.6699	1	0	1.85758	0.577689	1	1	0.632941		551206	974830	1.5754e+06	3.40096e+06	3.25991e+06	6.64002e+06	8.33765e+06	5.16179e+06	3.5153e+06	5.03423e+06	1.07584e+07	2.46255e+07	4.35718e+07	6.65201e+07	9.23591e+07	1.04248e+08	9.4874e+07	7.83068e+07	4.8225e+07	2.01257e+07	3.94092e+06	0	0	180169	0	0	0	0	0	0
HVEVLENVPLTTHNFVRKTFFTLAF	482	506	3	0	987.199	7	22	12.9363	13.5788	992.222	13.2512	1	0	1.9798	1.61616	1	1	0.38944		1.3105e+06	1.44678e+06	1.3308e+06	1.28388e+06	2.1951e+06	8.2563e+06	2.06148e+07	3.15473e+07	4.50893e+07	1.09431e+08	2.18186e+08	4.4625e+08	7.74729e+08	1.14396e+09	1.56283e+09	1.72162e+09	1.6019e+09	1.26174e+09	8.39709e+08	4.35948e+08	2.47488e+08	1.10266e+08	2.4706e+07	8.06265e+06	1.63495e+06	619323	260921	0	95685	0
HVEVLENVPLTTHNFVRKTFFTLAF	482	506	4	0	740.651	7	22	12.9363	13.5157	744.437	13.3241	1	0	1.99513	1.38436	1	1	0.085594		114129	566517	243224	1.84289e+06	2.40097e+06	3.85203e+06	5.27466e+06	8.86276e+06	1.48898e+07	3.26441e+07	7.19442e+07	1.50068e+08	2.77476e+08	4.11041e+08	5.2482e+08	5.985e+08	5.70714e+08	4.56083e+08	3.1362e+08	1.7861e+08	8.70914e+07	3.58597e+07	1.02762e+07	2.425e+06	293042	73673.3	431966	344955	166954	249062
EVLENVPLTTHN	484	495	2	0	683.354	5	9	7.78343	8.2515	685.695	3.88874	0.6	0					0.113977		4.40758e+06	2.09389e+07	8.91191e+07	1.83362e+08	2.93784e+08	2.94622e+08	2.11879e+08	1.135e+08	4.06854e+07	1.02002e+07	805099	0	219338	0	0
EVLENVPLTTHNFVRKTF	484	501	3	0	715.388	6	15	9.99503	10.0884	718.801	8.94889	1	0	1.95327	-0.400985		1	0.163124		0	0	0	176276	0	365576	679485	1.09824e+06	3.56299e+06	6.03192e+06	6.7704e+06	7.24743e+06	4.65276e+06	2.58473e+06	193648	464258	0	0	147114	0	0	0
EVLENVPLTTHNFVRKTFF	484	502	3	0	764.411	6	16	11.2596	11.5572	768.161	9.85672	0.6	0					0.142224		1.01593e+06	328342	0	1.14803e+06	1677.44	410686	921021	5.84044e+06	2.47001e+07	4.71153e+07	8.19365e+07	8.77292e+07	8.3962e+07	6.66558e+07	3.39581e+07	1.12116e+07	1.6514e+06	655822	279354	246743	175412	796843	198249
EVLENVPLTTHNFVRKTFFTL	484	504	3	0	835.788	7	18					-1
EVLENVPLTTHNFVRKTFFTLA	484	505	3	0	859.467	7	19	12.0559	12.43	864.06	12.2093	1	0	2.16603	0.630267		1	0.208706		3.53387e+06	1.81834e+06	859381	1.68453e+06	573922	262290	1.70106e+06	526074	1.2134e+06	5.01263e+06	1.21481e+07	2.61279e+07	4.64324e+07	6.792e+07	6.93749e+07	6.70188e+07	4.59669e+07	2.76572e+07	8.71637e+06	2.76243e+06	1.1933e+06	140352	302092	451651	192349	538534	1.58385e+06
LENVPLTTHNFVRKTFF	486	502	3	0	688.374	6	14	10.4778	10.805	690.665	5.61214	0.6	0					0.25525		1.28001e+07	3.95021e+06	3.54601e+06	7.83173e+06	1.03578e+07	2.44972e+07	6.19453e+07	8.48334e+07	7.75898e+07	4.67952e+07	1.5543e+07	2.58571e+06	692230	410325	308251	739168	116571	0	518690	0	0
ENVPLTTHN	487	495	1	0	1024.51	4	6	5.74973	5.86243	1027.03	1.94065	0.6	0					1.42212		109055	668047	1.19489e+06	1.3203e+06	440996	71435.9	191.143	0	76910.9	0	0
ENVPLTTHN	487	495	2	0	512.757	4	6	5.60895	5.99283	514.035	1.97448	0.6	1					0.0823952		4.16825e+07	6.27308e+07	7.62787e+07	8.11652e+07	5.89546e+07	3.00904e+07	1.04067e+07	2.14792e+06	136718	359826	0
ENVPLTTHNF	487	496	2	0	586.291	5	7	5.86243	5.86243	586.538	-0.197453	0.4	0					2.1655		11138.9	0	3648.12	0	0	0	0	0	0	0	0	0	0
ENVPLTTHNFVRKTF	487	501	2	0	901.981	6	12	8.66287	9.17832	905.789	6.53379	0.6	0					0.184934		0	867493	1.3704e+06	6.14511e+06	3.51344e+07	1.00415e+08	1.86615e+08	2.43115e+08	2.53329e+08	1.74921e+08	1.12644e+08	4.7178e+07	1.47387e+07	1.17071e+06	0	271628	0	177467	0
ENVPLTTHNFVRKTF	487	501	4	0	451.494	6	12	8.9597	9.21467	453.566	7.20511	1	0	1.971	0.192621	1	0	0.117231		0	50180.6	107012	520179	2.88522e+06	8.88331e+06	2.04076e+07	2.92025e+07	3.26627e+07	3.39876e+07	1.71905e+07	1.1079e+07	852789	5.2024e+06	0	2.03812e+06	0	863360	0
ENVPLTTHNFVRKTFF	487	502	3	0	650.679	6	13	10.4465	10.9451	653.56	7.45308	0.4	0					0.0671468		2.83231e+06	9.9571e+06	2.12275e+07	2.46512e+07	6.08866e+07	1.6703e+08	3.62618e+08	6.54185e+08	9.1093e+08	9.25066e+08	7.54238e+08	4.5084e+08	2.23176e+08	8.08527e+07	2.53083e+07	3.70393e+06	330723	1.49295e+06	194746	79147.9
ENVPLTTHNFVRKTFF	487	502	4	0	488.261	6	13	10.4621	10.8828	490.454	7.58328	1	0	1.89193	0.801347	1	-1	0.109279		57264.3	190997	381000	530769	2.4838e+06	9.89016e+06	2.85277e+07	5.88158e+07	8.66713e+07	8.5248e+07	6.96643e+07	3.97989e+07	1.80658e+07	6.02491e+06	1.71292e+06	105104	377350	0	30150	0
ENVPLTTHNFVRKTFFTL	487	504	2	0	1082.58	6	15	11.5884	11.9624	1087.71	8.93794	1	0	1.94989	0.630023	1	0	0.15096		463674	0	0	159583	0	0	4.60422e+06	2.50987e+07	5.50547e+07	8.87848e+07	1.02862e+08	9.64524e+07	7.23747e+07	3.60666e+07	9.37665e+06	1.15561e+06	360524	353483	0	0	200167	0
ENVPLTTHNFVRKTFFTL	487	504	3	0	722.056	6	15	11.5884	12.1648	725.448	8.85632	1	0	1.92473	1.37341	1	0	0.0995798		2.28085e+06	1.90156e+07	2.30965e+06	3.00376e+06	7.03329e+06	1.44644e+07	4.75227e+07	1.21609e+08	2.36269e+08	3.48143e+08	4.38117e+08	4.19501e+08	2.91107e+08	1.58636e+08	8.52471e+07	2.77441e+07	1.16465e+06	2.12982e+06	270386	793815	693700	271379
ENVPLTTHNFVRKTFFTLA	487	505	2	0	1118.1	6	16	11.3994	11.9157	1123.82	10.0732	0.6	0					0.154529		403316	1.36374e+06	1.75045e+06	5.44107e+06	9.89163e+06	1.72326e+07	2.03695e+07	4.21025e+07	9.80511e+07	2.01788e+08	3.31324e+08	4.24222e+08	4.47769e+08	3.51936e+08	2.2561e+08	1.02403e+08	3.1803e+07	1.45309e+06	545671	368283	0	0	0
ENVPLTTHNFVRKTFFTLA	487	505	3	0	745.736	6	16	11.415	11.7701	749.572	10.1505	0.6	0					0.0933506		9.42116e+06	1.80166e+07	2.67888e+07	2.86813e+07	3.89992e+07	5.13683e+07	7.46328e+07	1.3907e+08	3.30093e+08	6.66976e+08	1.08727e+09	1.44962e+09	1.47887e+09	1.19404e+09	8.14714e+08	4.10243e+08	1.66113e+08	6.66007e+07	1.57096e+07	1.10765e+06	0	229903	32573.8
ENVPLTTHNFVRKTFFTLA	487	505	4	0	559.553	6	16	11.4461	11.7597	562.463	10.2805	1	0	2.16575	0.408078	1	0	0.0963688		26648.3	389961	635618	529830	605450	376728	538673	4.30172e+06	1.4318e+07	3.31594e+07	6.24993e+07	8.43761e+07	8.26649e+07	6.80708e+07	4.21618e+07	1.90079e+07	4.05872e+06	703093	0	437762	126634	464886	0
ENVPLTTHNFVRKTFFTLAF	487	506	2	0	1191.63	7	17	12.7958	13.3108	1197.26	9.78175	0.6	0					0.492433		1.07266e+07	1.77939e+07	2.6031e+07	1.55691e+07	1.3774e+07	3.39638e+06	9.88434e+06	2.28454e+07	5.9731e+07	1.18371e+08	1.95591e+08	2.55491e+08	2.67776e+08	2.3513e+08	1.60179e+08	8.85334e+07	3.67394e+07	9.08712e+06	551025	121930	140817	84986.2	92334.3	129460	535434
ENVPLTTHNFVRKTFFTLAF	487	506	3	0	794.758	7	17	12.7491	13.4527	798.595	10.0424	0.6	0					0.265324		3.85251e+07	7.39414e+07	8.51574e+07	8.42681e+07	6.05666e+07	5.28645e+07	7.67608e+07	1.68676e+08	3.64498e+08	7.17971e+08	1.12745e+09	1.52423e+09	1.68805e+09	1.40049e+09	1.03424e+09	5.8621e+08	2.79286e+08	1.08123e+08	3.58845e+07	9.29662e+06	3.10974e+06	2.25915e+06	311048	1.73412e+06	1.08383e+06
FVRKTF	496	501	2	0	399.237	4	4	6.58153	7.55955	400.524	2.07653	1	0	1.59501	2.84806		1	0.360218		1.17808e+08	8.1241e+07	3.05292e+08	3.28538e+08	2.06456e+08	6.27579e+07	1.83402e+06	272324	58186.4
FVRKTFF	496	502	2	0	472.771	4	5	9.79245	10.1868	474.521	2.89624	0.6	0					0.0390961		4.01933e+07	2.58936e+08	7.07354e+08	1.22208e+09	1.18826e+09	6.73729e+08	2.30528e+08	5.34566e+07	4.72034e+06	551242
FVRKTFF	496	502	3	0	315.517	4	5	9.54007	10.275	316.636	2.75634	0.4	0					0.146696		4.78378e+06	5.01838e+07	3.01989e+08	2.84177e+08	2.63469e+08	1.54634e+08	4.64233e+07	6.76862e+06	1.32857e+07	0
FVRKTFFTL	496	504	2	0	579.837	5	7	11.2906	11.9313	582.364	4.31833	1	0	2.04721	1.609	1	1	0.0659123		1.64934e+06	1.54441e+07	8.49017e+07	2.58693e+08	5.08239e+08	6.24088e+08	5.11433e+08	2.73448e+08	9.96776e+07	1.67238e+07	570223	80702.6	110472
FVRKTFFTL	496	504	3	0	386.894	5	7	11.3683	11.8533	388.58	4.32231	1	0	2.04984	1.03731	1	1	0.0669137		50316.4	683340	1.40442e+07	5.70589e+07	1.08256e+08	1.45063e+08	1.17337e+08	5.54052e+07	1.63311e+07	831819	1.18588e+06	0	0
FVRKTFFTLA	496	505	2	0	615.356	5	8	10.8206	11.4461	618.291	5.09448	1	0	2.13928	1.55342	1	1	0.0576384		8.13916e+06	1.91173e+07	7.7438e+07	2.89094e+08	6.77e+08	1.15845e+09	1.33837e+09	1.03721e+09	5.57548e+08	2.07336e+08	4.79143e+07	4.79932e+06	83123.1	200531
FVRKTFFTLA	496	505	3	0	410.573	5	8	10.8206	11.2751	412.528	5.08997	1	0	2.13667	0.925602	1	1	0.082291		621124	1.54267e+06	9.87908e+06	4.70464e+07	1.10593e+08	1.94706e+08	2.25887e+08	1.72115e+08	9.56492e+07	2.6946e+07	4.85397e+06	346563	66646.9	0
FVRKTFFTLAF	496	506	2	0	688.89	5	9	12.7335	13.3272	692.188	5.71455	1	0	2.13067	1.43676	1	1	0.136729		1.21026e+07	3.32038e+07	7.12015e+07	2.00616e+08	5.23606e+08	1.04446e+09	1.50091e+09	1.58855e+09	1.19106e+09	6.32914e+08	2.45324e+08	6.53053e+07	1.15013e+07	1.03564e+06	93535
FVRKTFFTLAF	496	506	3	0	459.596	5	9	12.7335	13.1131	461.778	5.66504	1	0	2.10523	0.650589	1	1	0.0411814		861674	3.69942e+06	2.06582e+07	4.13723e+07	1.16231e+08	2.43798e+08	3.36032e+08	3.43792e+08	2.56784e+08	1.26767e+08	4.8696e+07	1.32654e+07	644971	0	1.04473e+06
FTLAF	502	506	1	0	598.324	4	3	12.1026	12.7646	600.464	1.75443	1	0	1.89878	1.68766		1	0.0975808		9.79578e+07	4.18138e+08	6.64694e+08	4.68472e+08	1.53183e+08	2.58544e+07	1.09586e+06	87710.8
TLAF	503	506	1	0	451.255	3	2	9.47782	10.0469	452.542	1.00887	1	0	1.52703	1.34623		1	0.0725281		5.95856e+08	1.33489e+09	9.10549e+08	2.34985e+08	3.01148e+07	261489
TLAFCDF	503	509	1	0	816.36	4	5	12.5931	12.7283	818.143	1.21394	0.4	0					0.322532		1.66321e+06	8.8527e+06	6.45715e+06	2.77741e+06	1.44017e+06	89049.1	91910.3	212764	0	0
AFCDF	505	509	1	0	602.228	4	3	10.8517	11.5728	602.602	-0.0671722	1	0	-0.90953	1.90452		1	0.0871371		1.2799e+09	5.09982e+08	8.85383e+07	4.14358e+06	593587	115924	0	1014.44
FCDF	506	509	1	0	531.191	4	2	10.1195	10.8673	531.487	-0.104941	1	1	-1.04865	2.00258		1	0.0321454		7.81354e+09	2.51702e+09	3.09507e+08	1.01446e+06	172290	0	0
FCDFCRKLLFQGF	506	518	2	0	812.394	6	11					-1
CDFCRKLLFQGFRCQTCGYKFHQRCSTEVPLM	507	538	4	0	961.951	10	29					-1
DFCRKLLFQG	508	517	2	0	613.821	5	8	10.4309	10.6131	615.885	3.31509	0.6	0					0.331235		0	2.257e+06	1.50653e+07	2.2666e+07	1.79211e+07	9.26343e+06	2.50498e+06	633810	538911	841026	531758	1.43917e+06	1.58033e+06	2.18685e+06
FCRKLLFQGF	509	518	2	0	629.842	5	8	11.7441	12.0195	631.591	2.63964	1	0	0.72007	0.267664		1	0.210052		574867	1.52355e+07	5.20273e+07	7.29255e+07	6.66743e+07	3.5638e+07	1.30697e+07	1.7097e+06	1.45639e+06	708316	381356	536365	475358	460000
CRKLL	510	514	2	0	316.699	4	3	6.92707	7.25328	317.555	1.2738	0.4	0					0.162054		7.84487e+06	5.98803e+07	8.31131e+07	2.09507e+07	1.70881e+06	0	0	0
CRKLLF	510	515	2	0	390.233	4	4	9.8236	10.3529	391.058	1.10693	0.4	0					0.07258		9.50096e+07	3.62808e+08	3.74518e+08	1.33971e+08	2.865e+07	958306	531587	61790.4	223754
CRKLLFQG	510	517	1	0	964.54	5	6	8.9597	9.36513	967.06	1.87413	0.4	0					0.192901		2.33484e+07	1.74074e+08	3.39226e+08	2.9809e+08	1.39193e+08	4.4631e+07	5.55777e+06	694348	647268	0	131347	509756
CRKLLFQG	510	517	2	0	482.773	5	6	8.92842	9.443	484.034	1.87552	1	0	0.639741	1.14608	1	1	0.0262841		4.362e+08	2.25159e+09	4.37489e+09	3.88508e+09	1.88789e+09	5.81379e+08	1.43901e+08	1.86062e+07	1.27698e+06	499130	103619	402841
CRKLLFQG	510	517	3	0	322.185	5	6	8.9597	9.3392	323.014	1.84044	1	0	0.612699	0.649977	1	1	0.0660507		1.32521e+07	1.01001e+08	1.87228e+08	1.48824e+08	6.57694e+07	1.67886e+07	1.10749e+07	68868.7	51104.2	1.80895e+06	0	0
CRKLLFQGF	510	518	1	0	1111.61	5	7	11.2248	11.6974	1114.29	1.92577	1	0	0.466411	0.992014	1	1	0.231141		1.5229e+07	1.51914e+08	2.93095e+08	2.90956e+08	1.64401e+08	6.00561e+07	8.17863e+06	377850	0	440577	67058.5	48431.9	291767
CRKLLFQGF	510	518	2	0	556.308	5	7	11.1781	11.8845	557.696	2.02422	0.6	0					0.0245306		4.60755e+08	2.37949e+09	4.88867e+09	5.0204e+09	2.9497e+09	1.21348e+09	3.89417e+08	9.14795e+07	8.2207e+06	142581	0	707241	2.00183e+06
CRKLLFQGFRC	510	520	3	0	457.578	6	9	10.6027	10.9451	458.709	2.42974	1	0	0.442645	0.513847		1	0.124003		133686	5.93136e+06	3.03192e+07	4.49552e+07	3.99525e+07	1.81905e+07	2.85805e+06	385633	423309	0	0	127192	273660	0	514534	0
CRKLLFQGFRCQTCG	510	524	3	0	587.29	6	13	10.0573	10.5351	589.451	5.2391	0.6	0					0.266975		95280.5	2.66162e+06	2.38609e+07	7.64598e+07	1.49001e+08	2.06546e+08	2.11049e+08	1.72261e+08	1.03844e+08	5.5248e+07	1.96374e+07	7.67209e+06	1.26367e+07	4.73925e+06	1.87881e+06	2.71385e+07	197093	24447.9	2.57569e+07	91977.8
CRKLLFQGFRCQTCGYKFHQRC	510	531	5	0	545.268	8	20	9.91715	9.99503	546.965	6.5793	1	0	0.715493	-0.457726		1	0.127535		0	0	0	416705	1.68039e+06	4.08149e+06	1.00043e+07	1.16162e+07	1.42485e+07	1.24484e+07	8.62856e+06	5.97049e+06	2.79266e+06	1.33415e+06	419027	238239	0	0	147462	79017.7	129739	103409	15153.2	0	0	0	616551	16266.3	0
CRKLLFQGFRCQTCGYKFHQRCST	510	533	4	0	728.353	8	22	9.85478	10.0573	730.678	7.29415	0.6	0					0.108505		0	172105	156298	1.18744e+06	4.0366e+06	1.75524e+07	3.60705e+07	5.61802e+07	7.67881e+07	8.63007e+07	7.39171e+07	6.24864e+07	3.75133e+07	2.25896e+07	8.84311e+06	4.54397e+06	195628	308139	568174	195536	0	0	340181	0	873951	0	189696	230278	309304	159252
CRKLLFQGFRCQTCGYKFHQRCSTE	510	534	4	0	760.613	8	23	9.88597	9.91715	763.095	7.84686	1	0	0.77193	-0.629235		1	0.0421063		0	0	0	404747	467955	3.52983e+06	4.99771e+06	8.46247e+06	1.3154e+07	1.57666e+07	1.58764e+07	1.47858e+07	1.17625e+07	7.04096e+06	4.50601e+06	1.43109e+06	913732	0	171023	285696	0	0	0	0	0	0	0	186652	0	0
CRKLLFQGFRCQTCGYKFHQRCSTEVPLM	510	538	4	0	870.675	9	26	10.7895	11.5106	873.752	9.87994	0.6	0					0.171952		0	15012.2	57953.7	64546.1	41756.3	270216	8.6457e+06	1.27384e+08	3.6047e+08	6.39762e+08	9.01381e+08	1.05637e+09	1.09337e+09	1.00765e+09	8.11902e+08	5.69999e+08	3.69298e+08	2.19879e+08	1.16906e+08	6.73224e+07	3.6896e+07	1.64371e+07	7.79261e+06	2.41488e+06	392466	364221	283993	1.28634e+06	581378	422234
CRKLLFQGFRCQTCGYKFHQRCSTEVPLM	510	538	5	0	696.741	9	26	10.8206	11.2403	699.152	9.62503	1	0	0.906174	0.797613	1	0	0.132531		0	596809	1.20662e+06	2.51591e+06	5.49501e+06	1.60834e+07	4.97776e+07	1.00191e+08	1.81439e+08	2.9498e+08	4.03703e+08	4.68154e+08	4.74719e+08	4.50403e+08	3.56376e+08	2.48915e+08	1.54495e+08	9.40032e+07	3.96431e+07	2.24404e+07	4.92467e+06	1.27002e+06	1.25369e+06	7.34309e+06	156873	18108.2	296095	204940	1.80445e+07	156106
CRKLLFQGFRCQTCGYKFHQRCSTEVPLM	510	538	6	0	580.786	9	26	10.8206	11.0384	582.747	9.33661	1	0	0.854869	0.056125	1	0	0.0663592		392834	203876	347545	2.7123e+06	795111	3.79935e+06	7.25805e+06	1.57302e+07	3.07109e+07	5.23654e+07	6.53757e+07	7.73381e+07	9.03334e+07	7.70851e+07	5.98176e+07	3.96616e+07	2.35388e+07	1.0574e+07	3.61196e+06	1.47059e+06	341331	129041	178756	180226	0	168793	0	183429	0	117040
CRKLLFQGFRCQTCGYKFHQRCSTEVPLMC	510	539	3	0	1194.9	9	27	11.1005	11.3062	1199.6	11.5438	1	1	1.17144	0.0116259	1	-2	0.560582		565463	0	457531	2.92585e+06	0	540852	3.95217e+06	2.12886e+06	4.84459e+06	1.53013e+07	2.51687e+07	3.49493e+07	4.54585e+07	4.35671e+07	3.58798e+07	2.8605e+07	1.76296e+07	5.9517e+06	2.26386e+06	759340	9590.38	780167	0	760215	0	0	397354	0	0	407053
CRKLLFQGFRCQTCGYKFHQRCSTEVPLMC	510	539	4	0	896.427	9	27	11.1781	11.464	899.614	10.1953	1	0	0.940451	0.30592	1	0	0.122248		556.655	853.768	244820	1.0972e+06	2.601e+06	6.03992e+06	1.38359e+07	1.79614e+07	3.55314e+07	6.05721e+07	9.82112e+07	1.29297e+08	1.35866e+08	1.87222e+08	1.21258e+08	1.04356e+08	6.72463e+07	6.26928e+07	2.47083e+07	8.13532e+06	2.6405e+06	1.81624e+06	545979	682137	1.69581e+06	250316	453140	744549	240951	0
CRKLLFQGFRCQTCGYKFHQRCSTEVPLMC	510	539	5	0	717.343	9	27					-1
FRCQT	518	522	2	0	327.655	4	3	5.65585	5.71842	330.627	5.49885	0.4	1					0.63587		0	0	0	819784	0	0	0	2.20224e+06
FRCQTCG	518	524	2	0	407.67	5	5	4.95058	5.1392	408.89	1.83742	0.4	0					0.243248		0	443458	1.60088e+06	1.49121e+06	0	185626	0	0	0	0	0
FRCQTCGYKFHQRC	518	531	4	0	444.952	7	12	8.08003	8.12682	446.15	3.52793	1	0	0.553753	-0.571943		-1	0.0824135		0	217058	1.56388e+06	3.23024e+06	5.62251e+06	5.91052e+06	4.3946e+06	1.36355e+06	974476	0	0	0	0	0	0	0	0	180702	0	9168.57
FRCQTCGYKFHQRCST	518	533	4	0	491.972	7	14					-1
FRCQTCGYKFHQRCSTE	518	534	3	0	698.642	7	15	7.7678	8.02805	701.515	7.18425	1	1	1.40917	0.212025		-5	1.35169		0	148416	3.82541e+06	1.49481e+07	3.04265e+07	4.97055e+07	5.49592e+07	5.01585e+07	3.9587e+07	2.41382e+07	1.25955e+07	6.73608e+06	2.23843e+06	6.31102e+06	1.33437e+07	1.7092e+07	1.96844e+07	1.39521e+07	7.43076e+06	4.25952e+06	2.21114e+06	351324	115531
FRCQTCGYKFHQRCSTEVPLM	518	538	2	0	1267.58	8	18	9.73022	9.97948	1271.58	6.20854	1	0	0.78928	0.171688	1	-1	0.206794		0	0	0	751488	2.68858e+06	1.84151e+07	3.43512e+07	5.01399e+07	5.24271e+07	4.62948e+07	2.97148e+07	1.7902e+07	3.29347e+06	1.143e+06	0	0	0	0	0	0	0	0	0	0	0	0	0
FRCQTCGYKFHQRCSTEVPLM	518	538	3	0	845.39	8	18	9.65247	10.3217	848.106	6.36108	1	0	0.828473	1.71416	1	-1	0.0776938		532576	5.98393e+06	3.21098e+07	8.57064e+07	2.20015e+08	4.39637e+08	6.98713e+08	9.21566e+08	1.01583e+09	9.15553e+08	6.84596e+08	4.48542e+08	2.57936e+08	1.13721e+08	4.96633e+07	1.54106e+07	2.60579e+06	30411.5	2.89886e+06	440183	43470.8	7.77163e+06	380499	239314	474322	1.59695e+06	448854
FRCQTCGYKFHQRCSTEVPLM	518	538	4	0	634.294	8	18	9.73022	9.99503	636.318	6.30925	1	0	0.815157	0.228796	1	-1	0.0326685		1.83211e+06	3.19699e+06	1.53589e+07	3.21177e+07	8.92368e+07	1.62365e+08	2.71159e+08	3.48855e+08	3.77762e+08	3.42341e+08	2.61118e+08	1.68728e+08	9.01181e+07	4.57851e+07	1.81848e+07	5.05462e+06	765195	2.52073e+06	271565	0	308414	592900	297408	0	141944	0	268913
FRCQTCGYKFHQRCSTEVPLMC	518	539	3	0	879.727	8	19	10.0728	10.4621	882.76	7.19211	1	0	0.944741	0.686029	1	0	0.120858		219866	2.80568e+06	9.47342e+06	1.99634e+07	5.69417e+07	1.18942e+08	2.19741e+08	3.31502e+08	4.28427e+08	4.59331e+08	4.09238e+08	2.9721e+08	2.06409e+08	1.05652e+08	4.9348e+07	2.76002e+07	219068	10706.3	3.44895e+07	440798	0	5.50021e+06	185311	224020	1.47685e+06	31152.9	0	1.35314e+06
FRCQTCGYKFHQRCSTEVPLMC	518	539	4	0	660.047	8	19	9.96392	10.4309	662.374	7.39957	1	0	0.995239	0.971264	1	0	0.162023		996416	182769	3.2659e+06	1.21235e+07	2.39311e+07	5.58393e+07	1.05573e+08	1.78611e+08	2.0811e+08	2.33023e+08	2.12746e+08	1.56254e+08	1.04806e+08	6.39756e+07	2.46865e+07	1.24082e+07	2.2356e+06	1.43508e+06	626062	2.32459e+06	1.31974e+06	1.43985e+06	675935	894886	0	1.705e+07	1.44148e+06	724390
RCQTCGY	519	525	2	0	415.668	5	5					0
RCQTCGYKFHQRC	519	531	2	0	815.363	6	11	7.00468	7.11342	817.465	3.05063	1	0	0.47668	-0.344428	1	0	0.150465		0	453154	9.55202e+06	1.47174e+07	1.72541e+07	1.65127e+07	1.08571e+07	2.13871e+06	712119	0	0	177718	0	0	0	0	0	0
RCQTCGYKFHQRC	519	531	3	0	543.911	6	11	6.98915	7.1393	545.365	3.20667	1	0	0.542289	-0.192323	1	0	0.089796		0	1.09874e+06	1.55837e+07	3.47921e+07	4.52379e+07	3.68788e+07	2.52875e+07	1.001e+07	2.2256e+06	0	263822	0	0	0	0	0	0	0
RCQTCGYKFHQRCST	519	533	2	0	909.403	7	13	6.59712	6.74065	912.302	4.53994	1	0	0.809198	-0.216623	-1	1	0.480142		0	0	27852.3	2.53576e+06	4.44054e+06	7.47522e+06	7.47981e+06	5.80044e+06	2.70827e+06	768495	154019	0	30653.9	0	194299	0	106436	0	0	0	0
RCQTCGYKFHQRCST	519	533	3	0	606.605	7	13	6.47222	6.80283	608.544	4.55956	1	0	0.816179	0.47045	-1	1	0.244796		0	104760	3.60124e+06	1.67202e+07	3.2709e+07	3.96768e+07	3.9467e+07	2.89146e+07	1.60073e+07	5.40096e+06	808104	13046.3	0	0	133437	81788.5	0	1.77345e+06	2816.6	0	2.13093e+06
RCQTCGYKFHQRCST	519	533	4	0	455.205	7	13	6.0189	6.14412	460.019	17.9989	0.4	1					0.72413		121675	0	0	0	0	0	0	0	46362.4	0	0	0	0	0	0	0	162567	0	0	0	3.96161e+06
RCQTCGYKFHQRCSTE	519	534	2	0	973.925	7	14	6.8339	6.88047	976.919	4.66106	1	0	0.733843	-0.572738	1	-1	0.0934124		0	0	0	0	1.2971e+06	2.78511e+06	2.78267e+06	3.08331e+06	915991	0	0	0	0	0	0	10946.2	0	0	0	0	0	0
RCQTCGYKFHQRCSTE	519	534	3	0	649.619	7	14	6.58153	6.97363	651.628	4.69855	1	0	0.746227	0.696251	1	-1	0.190121		0	544944	1.49736e+06	1.24899e+07	2.70437e+07	4.12366e+07	4.44804e+07	3.81511e+07	2.57234e+07	1.09361e+07	2.16572e+06	1.01672e+06	175482	0	351407	0	0	0	0	0	154530	0
RCQTCGYKFHQRCSTE	519	534	4	0	487.466	7	14					0
RCQTCGYKFHQRCSTEVPLM	519	538	2	0	1194.05	8	17	9.22505	9.57475	1197.66	5.54605	1	0	0.70288	0.540535	1	-1	0.130786		0	0	1.15472e+06	8.89375e+06	2.9925e+07	5.85347e+07	8.22681e+07	9.02066e+07	8.15707e+07	6.30057e+07	4.00127e+07	1.77241e+07	1.50282e+06	610089	0	0	0	0	0	390559	0	0	0	340519	0	191064
RCQTCGYKFHQRCSTEVPLM	519	538	3	0	796.367	8	17	9.13155	9.62137	798.792	5.59615	1	0	0.716511	1.05512	1	-1	0.0548426		4.84674e+06	2.08392e+07	6.9388e+07	1.89266e+08	4.07405e+08	6.9722e+08	9.27649e+08	1.0475e+09	9.64185e+08	7.24907e+08	4.79515e+08	2.87222e+08	1.41887e+08	5.83606e+07	2.00043e+07	3.42217e+06	473862	1.25266e+06	422374	196034	624875	0	432307	0	1.10399e+06	0
RCQTCGYKFHQRCSTEVPLM	519	538	4	0	597.527	8	17	9.20947	9.483	599.342	5.58085	1	0	0.712349	0.260809	1	-1	0.0331403		298497	1.24684e+06	1.25387e+07	4.26697e+07	1.00332e+08	1.68384e+08	2.29492e+08	2.59176e+08	2.38943e+08	1.73837e+08	1.16463e+08	6.60808e+07	3.0836e+07	1.13987e+07	1.34021e+06	353753	150221	124749	0	110314	0	326728	0	0	0	0
RCQTCGYKFHQRCSTEVPLM	519	538	5	0	478.223	8	17					-1
RCQTCGYKFHQRCSTEVPLMC	519	539	3	0	830.704	8	18	9.5245	10.0884	833.42	6.34659	1	0	0.82475	1.32707	1	-1	0.0903542		578424	3.6627e+06	1.43988e+07	5.79943e+07	1.51677e+08	3.00299e+08	4.95698e+08	6.42202e+08	6.9417e+08	6.03458e+08	4.82838e+08	3.15894e+08	1.82203e+08	8.87281e+07	3.79151e+07	7.07781e+06	1.42451e+06	258640	0	475114	364670	308300	0	0	262428	0	1.11651e+06
RCQTCGYKFHQRCSTEVPLMC	519	539	4	0	623.28	8	18	9.66802	9.97948	625.305	6.29747	1	0	0.812128	0.400121	1	-1	0.06863		144667	653052	2.36929e+06	1.46245e+07	4.20456e+07	8.68423e+07	1.38738e+08	1.76423e+08	1.97001e+08	1.70737e+08	1.3066e+08	8.10537e+07	4.54255e+07	2.23172e+07	6.10323e+06	1.88527e+06	599116	1.20794e+06	0	239514	275490	0	12168.1	383295	233683	21569.2	0
CGYKFHQRCSTEVPLM	523	538	2	0	949.939	7	13	9.47782	9.50895	952.411	3.60469	1	0	0.476468	-0.629418	1	0	0.209629		0	0	471607	2.71947e+06	4.43386e+06	4.9651e+06	4.0497e+06	700697	1.47712e+06	0	0	0	0	0	0	0	0	0	0	0	0
CGYKFHQRCSTEVPLM	523	538	3	0	633.629	7	13	9.3807	9.62137	635.372	3.89071	1	0	0.578225	0.140104	1	0	0.140158		191202	2.86959e+06	1.50614e+07	3.76164e+07	6.12574e+07	6.22819e+07	5.64126e+07	3.50511e+07	2.11345e+07	7.43244e+06	1.36641e+06	1.35599e+06	114418	0	469476	0	163777	753561	120965	0	387032
CGYKFHQRCSTEVPLMC	523	539	3	0	667.965	7	14	9.79245	9.94833	669.976	4.56896	1	0	0.703418	-0.171267		0	0.0989182		37568.3	0	2.2646e+06	7.5791e+06	1.40921e+07	2.30778e+07	2.43587e+07	2.0024e+07	1.45061e+07	5.82121e+06	1.63216e+06	966010	305110	0	0	0	120812	103900	0	137045	32544.5	0
YKFHQRC	525	531	2	0	491.24	5	5	4.4278	4.98208	492.288	1.43523	0.4	0					0.353457		225225	2.25906e+06	6.08643e+06	1.25567e+06	484819	0	0	0	201960	0	25882.3
YKFHQRC	525	531	3	0	327.829	5	5					0
YKFHQRCST	525	533	2	0	585.28	5	7					0
YKFHQRCSTE	525	534	2	0	649.801	5	8					-1
YKFHQRCSTEVPLM	525	538	2	0	869.924	6	11	9.20947	9.54007	872.358	3.68798	0.6	0					0.123959		0	2.06951e+06	2.18007e+07	5.5324e+07	8.67231e+07	8.65903e+07	6.3317e+07	3.67003e+07	1.6602e+07	1.32444e+06	811492	188346	666429	4802.28	546938	121380	279653	297766
YKFHQRCSTEVPLM	525	538	3	0	580.285	6	11	9.22505	9.71467	581.886	3.62233	1	0	0.717052	1.05439	1	-1	0.261448		2.09929e+06	1.69183e+07	7.17736e+07	1.49679e+08	2.0232e+08	2.05782e+08	1.56428e+08	8.80562e+07	3.82337e+07	1.02572e+07	2.16222e+06	766505	4.10236e+06	1.49769e+06	465718	3.49844e+06	148351	243942
YKFHQRCSTEVPLMC	525	539	3	0	614.621	7	12	7.09787	7.59593	618.947	11.6683	0.5	0					0.142222		0	163917	6.37691e+06	102233	0	0	0	0	490436	1.32139e+07	6.16801e+07	1.62949e+08	2.53544e+08	2.82199e+08	2.23741e+08	1.50144e+08	6.49302e+07	1.47534e+07	1.39161e+06	0
KFHQRC	526	531	2	0	409.708	4	4	3.1463	3.22715	410.251	0.539028	0.4	0					0.649702		0	156202	0	4071.92	0	1266.97	0	0	0
KFHQRCSTE	526	534	2	0	568.269	5	7					-1
KFHQRCSTEVPLM	526	538	2	0	788.392	6	10	8.74085	8.8398	790.635	3.41528	0.6	0					0.232566		115563	515063	4.75579e+06	9.00858e+06	1.09608e+07	9.78419e+06	6.63196e+06	2.56835e+06	1.32913e+06	0	243425	0	545490	24464.1	15295.6	0	0
KFHQRCSTEVPLM	526	538	3	0	525.931	6	10	8.72525	8.9962	527.439	3.4556	1	0	0.792244	0.251321	1	0	0.14882		288211	6.16083e+06	2.30217e+07	4.67343e+07	6.38229e+07	5.48709e+07	3.76583e+07	1.78314e+07	6.8636e+06	1.73443e+06	808691	301316	602252	319843	94413.9	354551	507931
KFHQRCSTEVPLMC	526	539	2	0	839.897	6	11	9.3807	9.42742	842.48	3.97259	1	0	0.864324	-0.572188	1	0	0.264195		0	0	0	431908	2.40587e+06	3.17458e+06	2.85705e+06	918529	0	0	0	0	0	0	0	0	0	0
KFHQRCSTEVPLMC	526	539	3	0	560.267	6	11	9.3807	9.443	562.249	4.75352	0.4	1					0.141565		0	0	1.56021e+06	4.26334e+06	5.9485e+06	9.44491e+06	8.51728e+06	4.32957e+06	2.16016e+06	6.23713e+06	0	0	1.05834e+06	125264	0	260128	0	0
HQRCSTEVPLM	528	538	2	0	650.81	6	8	8.29817	8.36038	655.938	9.36905	0.4	1					0.239036		0	0	0	146297	284425	0	161682	8.90002e+06	4.65453e+06	7.06518e+06	5.04094e+06	7.40633e+06	6.5042e+06	6.09372e+06	4.53025e+06
STEVPLM	532	538	1	0	776.386	4	4	8.69405	9.17832	778.152	1.24707	1	0	0.635948	1.03474		0	0.318327		4.39282e+07	1.41307e+08	1.32795e+08	5.16756e+07	2.28875e+07	5.56748e+06	3.80808e+06	577322	0
STEVPLMC	532	539	1	0	879.395	5	5	9.68357	9.87037	881.889	1.84632	1	0	0.901871	-0.0577242		0	0.270824		925678	1.32426e+07	2.55537e+07	2.51694e+07	1.12891e+07	886480	246934	263188	0	0	0
EVPLM	534	538	1	0	588.306	4	2	8.85022	9.20947	590.029	1.30372	0.5	1					0.175788		2.8451e+08	2.18301e+08	6.89846e+07	3.2442e+08	8.49689e+07	3.04408e+06	1.16562e+06
EVPLMC	534	539	1	0	691.315	5	3	9.59028	9.7717	692.223	0.360344	0.4	0					0.174415		2.32861e+07	3.42519e+07	1.48189e+07	729588	0	3251.56	0	0	0
VPLM	535	538	1	0	459.264	4	2	7.62713	8.65247	460.164	0.551403	0.4	0					0.325106		6.08939e+08	5.82721e+08	2.26475e+08	9.96266e+07	7.01543e+06	331709	834486
VPLMC	535	539	1	0	562.273	4	3	8.5782	8.68365	563.937	1.19178	0.4	0					2.15957		1.78738e+06	3.18306e+06	1.83657e+06	0	87246.6	434150	226174	334743
CVNY	539	542	1	0	498.202	4	2	5.94068	6.30047	499.195	0.632711	1	0	0.657173	0.577566		1	0.244357		4.13448e+07	5.90189e+07	3.27943e+07	3.08935e+06	59207.3	205561	0
CVNYDQL	539	545	1	0	854.371	4	5	8.66287	9.20428	857.66	2.72665	1	0	1.71618	1.24462	1	1	0.0901567		1.35721e+07	1.06909e+08	3.1624e+08	5.00391e+08	4.15362e+08	2.03358e+08	5.69402e+07	5.16613e+06	226250	343907
CVNYDQL	539	545	2	0	427.689	4	5	8.66287	9.15232	429.163	2.38604	1	0	1.40111	1.05377	1	1	0.045558		2.06762e+07	1.36271e+08	3.28991e+08	4.05582e+08	2.84904e+08	1.05463e+08	2.38327e+07	1.04695e+06	428213	1.16198e+06
CVNYDQLDL	539	547	1	0	1082.48	5	7	10.2906	10.7895	1086.7	3.52094	1	0	1.52037	1.08836	1	0	0.167837		5.48693e+06	6.14779e+07	2.27262e+08	4.63243e+08	6.12076e+08	5.02305e+08	2.81053e+08	1.09096e+08	4.03158e+07	7.95838e+06	544460	47390.3	0
CVNYDQLDL	539	547	2	0	541.745	5	7	10.2906	10.8102	543.758	3.32695	1	0	1.39219	1.1645	1	0	0.0369001		4.989e+07	2.2358e+08	6.60437e+08	1.28079e+09	1.54733e+09	1.20089e+09	6.37521e+08	2.39631e+08	6.45205e+07	1.20468e+07	1.25242e+06	1.49236e+06	949436
VNYDQL	540	545	1	0	751.362	4	4	8.37593	8.88148	754.201	2.39923	1	0	1.96814	1.1129		1	0.14796		1.96021e+07	1.36676e+08	3.73809e+08	4.52576e+08	2.68768e+08	7.89192e+07	1.1842e+07	2.05389e+06	704968
VNYDQLDL	540	547	1	0	979.473	4	6	10.1039	10.5871	983.091	3.04647	1	0	1.54235	1.0307	1	0	0.187138		2.66293e+07	1.05708e+08	3.11529e+08	5.45676e+08	5.70208e+08	3.6894e+08	1.47963e+08	2.77514e+07	2.01702e+06	0	0
VNYDQLDL	540	547	2	0	490.24	4	6	10.1195	10.7013	491.998	2.94305	1	0	1.46263	1.393	1	0	0.0471159		3.86965e+07	1.88767e+08	5.33843e+08	8.39814e+08	8.16209e+08	4.99876e+08	1.94527e+08	4.71099e+07	3.8995e+06	0	274329
YDQL	542	545	1	0	538.251	3	2	6.12325	6.4566	538.841	0.276237	0.4	0					0.430434		1.07272e+07	8.7544e+06	995413	393266	0	80898.5
YDQLDL	542	547	1	0	766.362	4	4	8.56262	8.62832	772.62	5.8073	0.4	1					1.084		0	0	129498	0	103965	669627	322012	1.65327e+06	223888
DQLDL	543	547	1	0	603.298	3	3	8.62832	9.29768	604.553	0.918739	1	0	0.610418	1.71453		0	0.0920903		1.19331e+09	2.1582e+09	1.40577e+09	4.24331e+08	7.64596e+07	5.4368e+06	1.24283e+06
[truncated: 21 more columns]
