# Supplementary material for: Unveiling the domain-specific and RAS isoform-specific details of BRAF kinase regulation
Source: eLife. 2023 Dec 27;12:RP88836. doi: 10.7554/eLife.88836 (PMC10752582; doi:10.7554/eLife.88836)
Supplement: Figure 2—source data 2. — Also applies to plots presented in Supplementary file 1; Figure 2—figure supplement 1 and Figure 2—figure supplement 2. [file elife-88836-fig2-data2.zip › Figure 2- source data 2/(BRAF_BRAFN3-KD-20sec1.mzXML) ExMS2_FinalTable.xls]

## Sheet: Sheet1
Sequence	START	END	Charge	ModMass	Monoisotopic m/z	maxND	maxD	RT Range(start, unit: min)	RT Range(end)	Centroid m/z	Delta Mass	Flag#1:Skip-tests	Flag#2:Unimodality check	Flag#3:Back exchange prediction check	Flag#4:Elution RT width check	Flag#5:Unique peptide RT/deltaD consistency check	Flag#6:Common-end peptides centroid subtraction check	Flag#7:Centroid shift within RT range check	Flag#8:Data multiple assignment check	Isotopic Envelope Amplitudes(start from this column(the Monoisotopic) to nonzero end):
GSSHHHHHHGTKTEEGKL	2	19	2	0	1008.48	6	16	5.4016	5.93622	1010.7	3.28896	1	0	0.601115	1.73001	1	1	0.0829293		8.45534e+06	6.2262e+07	1.93111e+08	3.66636e+08	4.85514e+08	4.46418e+08	2.99721e+08	1.54514e+08	5.73398e+07	1.71168e+07	3.03857e+06	0	404553	150123	221637	0	368405	138991	218858	91006.5	0	0	163325
GSSHHHHHHGTKTEEGKL	2	19	3	0	672.656	6	16	5.38587	5.87383	674.146	3.31538	1	0	0.610272	1.51806	1	1	0.0419521		9.71976e+07	4.81374e+08	1.44973e+09	2.91011e+09	3.89202e+09	3.51059e+09	2.42665e+09	1.21429e+09	5.01263e+08	1.65136e+08	4.42805e+07	7.32995e+06	245197	0	118026	0	67200.2	100333	38896.6	190233	281689	97734.1	8610.47
GSSHHHHHHGTKTEEGKL	2	19	4	0	504.744	6	16	5.37013	6.01432	505.87	3.35227	1	0	0.623058	2.22783	1	1	0.0498005		2.38981e+07	1.50706e+08	4.64258e+08	8.78226e+08	1.19769e+09	1.1379e+09	7.61491e+08	3.82003e+08	1.55479e+08	4.96706e+07	1.3541e+07	2.45275e+06	369640	0	433093	124120	4893.31	0	7.1178e+06	0	0	0	983142
GSSHHHHHHGTKTEEGKL	2	19	5	0	403.997	6	16	5.37013	6.04557	404.891	3.32093	1	0	0.612197	2.36982	1	1	0.0356186		1.66513e+07	9.89494e+07	3.1738e+08	6.29795e+08	8.38281e+08	7.73045e+08	5.27512e+08	2.69534e+08	1.05921e+08	3.21875e+07	7.09566e+06	600109	0	60694.8	15074.3	1306.95	0	119183	271152	119547	93647.8	64446.8	0
GSSHHHHHHGTKTEEGKLVIWINGDKGYNGL	2	32	3	0	1149.23	8	29					-1
GSSHHHHHHGTKTEEGKLVIWINGDKGYNGL	2	32	4	0	862.178	8	29	9.87548	9.9687	863.914	4.91454	0.6	0					0.256094		0	0	542884	9.7658e+06	2.54699e+07	2.72063e+07	2.52333e+07	2.43011e+07	3.13021e+07	1.00971e+07	7.26451e+06	1.37169e+06	1.794e+06	0	409697	0	287364	0	0	355430	0	0	0	0	254624	0	0	0	0	412915
GSSHHHHHHGTKTEEGKLVIWINGDKGYNGL	2	32	5	0	689.944	8	29					-1
VIWINGDKGY	20	29	1	0	1164.6	5	8	9.17377	9.5174	1167.28	1.95847	0.4	0					0.268925		1.7556e+06	2.73392e+07	1.17312e+08	1.46076e+08	4.08636e+07	1.90613e+06	29289.6	2.84849e+06	527433	250186	27286.2	271455	37857	0
VIWINGDKGY	20	29	2	0	582.806	5	8	9.81333	9.95317	583.953	1.58015	0.6	1					0.609629		2.34383e+07	2.87234e+07	1.59812e+07	6.09178e+06	1.11486e+06	977915	0	750421	203838	8.39392e+06	224930	2.01568e+06	582895	0
VIWINGDKGYNG	20	31	2	0	668.338	5	10	8.36482	8.39593	675.213	12.9466	0.4	1					0.309873		0	0	0	0	242116	0	607461	0	379891	273717	175601	0	0	4.32403e+06	6.26178e+06	9.03788e+06
VIWINGDKGYNGL	20	32	2	0	724.88	5	11	10.581	11.1361	725.919	1.20047	1	0	0.0663205	1.82316		-1	0.113323		3.97106e+09	6.90218e+09	5.53734e+09	2.99597e+09	1.33722e+09	5.6039e+08	5.19208e+08	6.58941e+08	5.07219e+08	5.83512e+07	1.27211e+07	8.21761e+06	1.28792e+06	4.1998e+06	31788.5	1.70781e+06	80936.9
VIWINGDKGYNGLAE	20	34	2	0	824.92	5	13	10.0794	10.3904	826.119	1.41205	0.6	0					0.444442		4.53998e+07	8.29528e+07	7.59155e+07	4.2795e+07	2.4391e+07	1.06616e+07	1.21227e+07	2.97562e+06	438212	423781	0	0	0	0	0	2.27399e+06	1.27223e+06	633550	2.68311e+06
VIWINGDKGYNGLAEVGKKFEKDTG	20	44	3	0	913.476	7	23					-1
VIWINGDKGYNGLAEVGKKFEKDTGIKV	20	47	3	0	1026.89	7	26					-1
VIWINGDKGYNGLAEVGKKFEKDTGIKV	20	47	4	0	770.421	7	26	11.6546	11.8102	771.158	1.09754	1	0	-0.304832	0.0080215	1	-1	0.137279		8.70538e+06	2.8425e+07	4.6859e+07	4.19479e+07	2.65339e+07	1.60168e+07	6.80897e+06	1.67548e+06	0	0	0	137774	203191	15769.1	0	426952	1.0066e+06	0	0	0	0	0	391472	0	0	0	0	0	0	0
VIWINGDKGYNGLAEVGKKFEKDTGIKVTVEHPDKL	20	55	4	0	1000.29	9	33	11.0011	11.499	1001.53	2.55233	1	0	-0.109994	1.56281	-1	-1	0.0741391		2.70062e+07	1.72879e+08	5.12749e+08	8.36683e+08	1.08275e+09	9.95481e+08	7.7807e+08	5.40471e+08	2.98382e+08	1.5994e+08	7.35651e+07	3.70588e+07	2.52271e+07	9.20547e+06	8.17103e+06	8.53606e+06	6.06438e+06	935394	626634	3.93237e+06	20969.8	609467	13117.7	114803	0	1.15551e+06	34606.2	293919	0	559524
VIWINGDKGYNGLAEVGKKFEKDTGIKVTVEHPDKL	20	55	5	0	800.434	9	33	11.0946	11.2035	801.521	3.03185	1	0	-0.0294039	-0.204085	1	-1	0.0795304		5.67493e+06	5.30109e+07	1.41845e+08	2.4007e+08	2.91447e+08	2.80639e+08	2.31207e+08	1.46812e+08	7.95097e+07	4.79129e+07	1.94259e+07	1.42812e+07	7.56675e+06	6.35677e+06	4.09634e+06	3.83349e+06	1.37809e+07	545179	311808	196823	431430	3.48216e+07	278009	0	0	241739	1.12018e+06	220983	0	0
VIWINGDKGYNGLAEVGKKFEKDTGIKVTVEHPDKL	20	55	6	0	667.196	9	33	11.0167	11.2968	668.164	3.40163	1	0	0.0327427	0.573386	0	0	0.0764534		1.01778e+07	4.53777e+07	1.96654e+08	3.65603e+08	4.6972e+08	4.46683e+08	3.47167e+08	2.11362e+08	1.2493e+08	6.5651e+07	3.10564e+07	1.53193e+07	9.42743e+06	7.95669e+06	4.84291e+06	7.01e+06	4.84105e+06	4.44365e+06	1.15845e+06	2.14529e+06	85677.1	577720	275607	660423	839870	858673	114970	271143	204938	1.09385e+07
VIWINGDKGYNGLAEVGKKFEKDTGIKVTVEHPDKL	20	55	7	0	572.026	9	33	11.0167	11.2035	572.824	3.18317	1	0	-0.00397206	0.149703	1	0	0.144508		2.45492e+06	2.18932e+07	5.90904e+07	1.08692e+08	1.46429e+08	1.30377e+08	1.04727e+08	6.72901e+07	3.57701e+07	2.20982e+07	1.0101e+07	3.58453e+06	2.04288e+06	2.04137e+06	2.27214e+06	1.27404e+06	3.10537e+06	2.33256e+07	955954	387993	158512	195781	279917	575302	319514	82785.2	0	118061	0	0
NGDKGYNGLAEVGKKFEKDTGIKVTVE	24	50	3	0	966.173	7	25					0
GLAEVGKKFEKDTGIKVTVEHPDKL	31	55	4	0	685.383	7	22					-1
LAEVGKKFEKDTGIKVTVEHPDKL	32	55	3	0	894.501	7	21					-1
LAEVGKKFEKDTGIKVTVEHPDKL	32	55	4	0	671.127	7	21					-1
LAEVGKKFEKDTGIKVTVEHPDKLEEKFPQVAATGDGPDIIF	32	73	4	0	1149.86	9	37					-1
LAEVGKKFEKDTGIKVTVEHPDKLEEKFPQVAATGDGPDIIF	32	73	5	0	920.091	9	37					-1
AEVGKKFEKDTG	33	44	2	0	654.843	5	10	5.46438	5.65205	655.224	-0.00280857	0.6	0					0.473078		1.10236e+07	6.72682e+06	3.1127e+06	214898	0	0	0	0	0	105177	0	147018	0	0	0	0
AEVGKKFEKDTG	33	44	3	0	436.898	5	10					0
AEVGKKFEKDTGIKV	33	47	2	0	824.967	5	13	7.98452	8.13843	825.49	0.0711274	0.6	0					0.168107		2.70037e+07	2.81869e+07	1.55986e+07	4.3537e+06	472581	15474.7	10606.6	0	146062	128393	0	0	0	0	0	0	0	0	139667
AEVGKKFEKDTGIKV	33	47	3	0	550.314	5	13	7.98452	8.33372	550.697	0.174703	1	0	-0.464419	0.88757	1	1	0.2212		8.94049e+07	1.02743e+08	5.34197e+07	2.19166e+07	4.4972e+06	832577	83846.4	64550	91102.5	0	121519	82732.9	443079	137914	329852	86098	0	0	0
AEVGKKFEKDTGIKVTVEHPDKL	33	55	4	0	642.856	7	20	8.19032	8.36482	643.945	2.82682	1	1	0.244946	0.0938182	-1	0	0.273609		5.95691e+07	2.51473e+08	4.64851e+08	5.26093e+08	4.22935e+08	2.49754e+08	1.22935e+08	5.49709e+07	2.25402e+07	1.07605e+07	6.43444e+06	2.64248e+06	591453	1.20678e+06	691641	3643.79	801495	4662.6	1.55149e+08	0	0	0	4.68544e+06	0	0	0	4.11439e+06	9444.62
AEVGKKFEKDTGIKVTVEHPDKL	33	55	5	0	514.486	7	20	8.14362	8.23703	515.151	1.79588	1	0	-0.0409422	-0.274585	0	-1	0.0620562		8.06529e+06	4.27012e+07	8.6011e+07	9.90234e+07	7.24916e+07	4.74647e+07	2.04411e+07	9.4273e+06	3.23986e+06	1.15925e+06	865261	0	329934	123544	230541	0	0	0	0	0	0	71073.9	0	451166	143007	77932.1	0	0
AEVGKKFEKDTGIKVTVEHPDKL	33	55	6	0	428.907	7	20	8.15918	8.41148	429.467	1.83509	1	0	-0.0300685	0.447304	0	-1	0.0562653		4.96906e+06	2.98203e+07	6.30565e+07	7.23006e+07	5.6124e+07	3.27273e+07	1.27994e+07	3.11463e+06	2.21305e+06	1.0227e+06	122330	617956	316313	297462	2.50863e+06	0	0	0	78891.2	0	359495	0	0	0	0	0	475.362	6359.01
AEVGKKFEKDTGIKVTVEHPDKLEEKFPQVAATGDGPDIIF	33	73	4	0	1121.59	9	36	10.581	11.2501	1123.32	4.25204	1	0	0.116115	2.34134	1	1	0.1127		681859	7.88691e+07	2.39538e+08	7.60522e+08	1.28507e+09	1.961e+09	2.26626e+09	2.22473e+09	1.77214e+09	1.21977e+09	7.15805e+08	3.98127e+08	2.3396e+08	1.11595e+08	6.7417e+07	4.61943e+07	3.01864e+07	1.03166e+07	4.61393e+06	4.45158e+06	1.71827e+06	0	937735	325301	1.78184e+06	244791	49651.8	13568	8.12737e+07	608124
AEVGKKFEKDTGIKVTVEHPDKLEEKFPQVAATGDGPDIIF	33	73	6	0	748.063	9	36	10.6588	10.7781	749.226	4.29308	1	0	0.122438	-0.15706	1	1	0.039357		3118.16	7.24298e+06	1.17395e+07	8.06821e+07	1.15652e+08	2.0774e+08	2.21931e+08	2.37477e+08	1.72822e+08	1.20431e+08	6.67862e+07	4.34773e+07	1.93353e+07	1.18207e+07	4.67989e+06	4.14909e+06	1.60324e+06	1.5512e+06	2.71319e+06	0	811452	0	365833	537984	190287	0	0	225697	0	1.46197e+06
AEVGKKFEKDTGIKVTVEHPDKLEEKFPQVAATGDGPDIIF	33	73	7	0	641.34	9	36					-1
VGKKFEKDTGIKVTVEHPDKL	35	55	2	0	1184.67	6	18					-1
VGKKFEKDTGIKVTVEHPDKL	35	55	3	0	790.113	6	18	7.8912	7.97415	791.145	1.68638	1	0	-0.0193453	-0.322141	1	-1	0.161515		333212	4.78192e+06	9.31468e+06	1.16702e+07	7.70417e+06	3.05993e+06	1.20611e+06	450780	0	0	0	0	0	134635	0	0	0	0	0	0	151465	0	0	0	0
VGKKFEKDTGIKVTVEHPDKLEEKFPQVAATGDGPDIIF	35	73	4	0	1071.57	9	34	10.6744	10.7211	1073.31	4.39985	1	0	0.17876	-0.486919		1	0.410721		0	0	0	828533	2.85372e+06	6.539e+06	7.09583e+06	7.65915e+06	6.0564e+06	534521	0	0	0	0	0	0	467559	0	0	0	414500	0	0	0	0	0	0	0	0	0
IKVTVEHPDKL	45	55	2	0	639.874	5	8	6.24933	6.26503	640.376	0.241101	0.4	0					2.7379		0	204682	0	0	0	0	0	0	0	0	0	0	0	0
IKVTVEHPDKL	45	55	3	0	426.919	5	8					-1
IKVTVEHPDKLEEKFPQVAATGDGPDIIF	45	73	3	0	1065.23	8	24					-1
TVEHPDKL	48	55	1	0	938.494	4	5					0
TVEHPDKL	48	55	2	0	469.751	4	5	6.26503	6.29643	471.803	3.55825	0.4	1					1.55685		0	105539	190851	0	0	84648.5	0	49585.2	0	102016
TVEHPDKL	48	55	3	0	313.503	4	5	6.43768	6.80072	314.557	2.61761	0.4	1					0.493127		738212	6.0204e+06	8.01447e+06	1.49452e+06	318305	2.29316e+06	0	7658.61	4.15502e+06	0
TVEHPDKLEEKFPQVAATGDGPDIIF	48	73	3	0	951.815	7	21					0
TVEHPDKLEEKFPQVAATGDGPDIIF	48	73	4	0	714.113	7	21					-1
EEKFPQVAATGDGPDIIF	56	73	2	0	967.481	6	14	11.4834	12.086	969.706	3.28956	0.6	0					0.429158		1.90032e+08	8.61728e+08	2.10664e+09	2.95458e+09	2.59826e+09	1.70094e+09	8.64243e+08	3.68008e+08	1.32034e+08	6.27668e+07	6.23536e+07	2.8849e+07	3.22954e+06	561793	1.0626e+06	47801.9	6.97956e+07	2.68369e+08	2.60483e+08	1.11169e+08	2.23632e+07
EEKFPQVAATGDGPDIIF	56	73	3	0	645.323	6	14	11.5145	12.0599	646.747	3.1111	1	0	0.693519	1.77908	1	1	0.284003		2.49917e+07	1.40964e+08	3.23085e+08	4.52569e+08	3.98727e+08	2.54604e+08	1.21248e+08	4.47724e+07	1.15247e+07	3.10299e+06	730429	853042	2.89165e+06	102495	228196	4.31066e+06	6.6768e+06	3.77759e+07	3.74363e+07	1.44169e+07	799309
WAHDRFGG	74	81	2	0	473.22	4	6	7.96897	8.36482	473.641	0.275562	1	0	-0.284234	1.09953	1	1	0.0634833		2.11234e+08	1.81179e+08	7.91452e+07	2.02085e+07	2.46435e+06	133603	120650	0	0	0	398265
WAHDRFGG	74	81	3	0	315.816	4	6					-1
WAHDRFGGY	74	82	1	0	1108.5	5	7	9.03392	9.3461	1109.31	0.129497	1	0	-0.436351	0.719384	1	1	0.334677		4.03427e+07	4.36224e+07	1.36452e+07	358628	0	0	0	999530	70532.4	13569.8	26125.3	0	0
WAHDRFGGY	74	82	2	0	554.752	5	7	9.065	9.62133	555.324	0.465512	0.4	0					0.0881139		4.80814e+08	8.96117e+08	2.46078e+08	1.97347e+08	2.27505e+07	2.33813e+06	107148	333712	119135	283116	263262	1.00124e+06	574434
WAHDRFGGY	74	82	3	0	370.17	5	7	8.9873	9.40837	370.502	0.315255	1	0	-0.289173	1.2141	1	1	0.0919083		8.91978e+07	9.24643e+07	4.41273e+07	1.41211e+07	869802	0	66424.6	88413.6	0	207002	351237	205399	411258
WAHDRFGGYAQSGL	74	87	2	0	782.868	5	12	9.59535	10.0639	783.896	1.11736	1	0	-0.0225337	1.42969	1	1	0.229567		2.53885e+09	4.43663e+09	3.6202e+09	2.18024e+09	1.00376e+09	4.20996e+08	2.18835e+08	1.51206e+08	1.03175e+08	5.31936e+07	2.2211e+07	6.86979e+06	21378.4	1.35255e+08	0	2.9758e+07	515074	2.18158e+06
WAHDRFGGYAQSGL	74	87	3	0	522.248	5	12	9.57975	10.0794	522.856	0.886313	1	0	-0.129317	1.57114	1	1	0.0372314		1.75074e+09	2.86777e+09	2.40344e+09	1.39201e+09	6.41782e+08	2.70188e+08	1.27316e+08	5.66811e+07	3.30009e+07	1.45392e+07	3.73367e+06	882853	481069	88590.7	110441	194451	184524	1077.36
WAHDRFGGYAQSGLL	74	88	2	0	839.41	5	13	10.6121	11.2501	840.64	1.44913	0.6	0					0.743687		9.32559e+08	1.31357e+09	2.14432e+09	8.43858e+08	5.06501e+08	1.55856e+08	6.38999e+07	1.78351e+07	9.82701e+06	2.03581e+06	1.20312e+06	3.58899e+06	4.54487e+06	1.74233e+06	4.06269e+06	1.50366e+07	1.32195e+08	5.88939e+07	9.50927e+06
WAHDRFGGYAQSGLL	74	88	3	0	559.943	5	13	10.6744	11.2657	560.618	1.01517	0.6	0					0.12573		8.32234e+08	1.45993e+09	1.23156e+09	7.55659e+08	3.61366e+08	1.51857e+08	6.33881e+07	2.91377e+07	1.14918e+07	4.21857e+06	2.88939e+06	345824	203880	8.99373e+06	1.99313e+06	3.50025e+06	3.84451e+07	2.9118e+06	388362
WAHDRFGGYAQSGLLA	74	89	2	0	874.929	6	14					0
WAHDRFGGYAQSGLLA	74	89	3	0	583.622	6	14	10.3904	10.4838	584.372	1.19553	0.6	0					0.12917		1.64305e+07	3.15375e+07	2.83382e+07	1.49226e+07	6.6515e+06	3.14243e+06	1.03557e+06	502020	580224	135263	0	746678	0	236812	0	385356	606988	307085	380118	264307	194951
YAQSGL	82	87	1	0	638.314	4	4	5.93622	5.96745	640.009	1.32258	0.4	0					1.45863		157084	580332	209187	0	0	0	139022	0	0
YAQSGLL	82	88	1	0	751.398	4	5					-1
AQSGL	83	87	1	0	475.251	3	3	4.71875	5.46438	475.742	0.230955	1	0	-0.111981	2.68877		0	0.107998		1.67158e+08	8.99628e+07	1.77695e+07	2.32147e+06	823146	28020.5	6900.97
AQSGLL	83	88	1	0	588.335	3	4	7.6115	7.62703	594.365	5.69812	0.4	1					0		0	0	0	0	0	0	99102.1	0
LAEITPDKA	88	96	1	0	957.525	4	6	6.50033	6.80592	960.798	2.71555	1	0	1.97119	0.689397	1	1	0.0990043		1.79188e+06	2.66654e+07	8.35959e+07	1.18557e+08	1.07055e+08	5.02846e+07	1.16525e+07	529410	134585	0	103095
LAEITPDKA	88	96	2	0	479.266	4	6	6.50033	7.02968	480.894	2.69863	1	0	1.95555	1.70608	1	1	0.0366519		4.65359e+07	2.85633e+08	8.38447e+08	1.23912e+09	1.03503e+09	4.72935e+08	1.41053e+08	2.99849e+07	3.24742e+06	58863.2	62733.8
LAEITPDKAFQ	88	98	2	0	616.83	5	8	8.67608	8.85247	618.624	2.85092	1	0	1.4375	0.102375		1	0.202233		0	681964	1.27533e+07	2.30832e+07	2.24068e+07	1.10855e+07	2.35298e+06	127365	133352	416995	0	104990	0	0
LAEITPDKAFQDKL	88	101	2	0	794.933	5	11	9.70445	9.93762	796.926	3.03926	1	0	0.993428	0.360371	1	1	0.0720589		0	1.39739e+07	6.61632e+07	1.28929e+08	1.49617e+08	1.09839e+08	5.28317e+07	1.03167e+07	2.25833e+06	549450	0	556218	181161	0	491225	1.00811e+06	641920
LAEITPDKAFQDKL	88	101	3	0	530.291	5	11					-1
LAEITPDKAFQDKLYPFT	88	105	2	0	1049.05	6	14	11.3901	11.5664	1051.6	3.82657	0.6	0					0.103344		0	779841	8.06292e+06	5.55002e+07	7.2351e+07	1.15729e+08	6.26998e+07	5.51942e+07	1.18876e+07	4.8047e+06	0	0	0	575478	0	572304	0	322830	0	295785	0
LAEITPDKAFQDKLYPFT	88	105	3	0	699.702	6	14	11.2346	11.6546	701.382	3.75482	0.6	0					0.080279		341321	3.43829e+06	5.06727e+07	1.20303e+08	2.19781e+08	2.4383e+08	1.83877e+08	1.04396e+08	4.27556e+07	1.53342e+07	3.59393e+06	167438	2.45532e+06	887087	292441	191605	163634	0	460891	286144	406065
LAEITPDKAFQDKLYPFTW	88	106	3	0	761.728	6	15	13.1534	13.2942	763.46	3.7806	1	0	0.858899	-0.059374		1	0.052476		884031	7.18946e+06	3.25988e+07	8.13676e+07	1.36419e+08	1.49942e+08	1.20237e+08	7.19984e+07	5.33224e+07	1.51539e+07	5.69632e+06	0	333501	988840	304227	189689	1.48954e+06	151953	0	228692	0	0
LAEITPDKAFQDKLYPFTWD	88	107	2	0	1199.6	7	16	12.4814	13.0025	1202.31	3.93544	0.6	0					0.268422		840121	2.24615e+07	1.18965e+08	3.11323e+08	5.19187e+08	5.82008e+08	4.98173e+08	3.11519e+08	2.19131e+08	7.12722e+07	7.37654e+07	1.80148e+07	1.45725e+07	3.42874e+06	967999	0	362597	133303	0	0	312668	0	0	0
LAEITPDKAFQDKLYPFTWD	88	107	3	0	800.07	7	16	12.4658	13.0233	801.816	3.75472	0.6	0					0.0476334		9.22405e+06	9.84229e+07	4.234e+08	1.12696e+09	2.01279e+09	2.32437e+09	1.89468e+09	1.15427e+09	5.75972e+08	2.4628e+08	9.77494e+07	4.46357e+07	2.03081e+07	1.42187e+07	6.89697e+06	2.83755e+06	7.61562e+06	1.35593e+06	515126	670871	14443.6	548421	338240	331600
LAEITPDKAFQDKLYPFTWDA	88	108	2	0	1235.12	7	17	12.497	12.9557	1237.72	3.67103	0.6	0					0.149725		283651	6.65806e+06	3.5909e+07	1.04762e+08	1.68572e+08	1.96817e+08	1.66059e+08	1.06777e+08	5.09115e+07	2.13508e+07	2.078e+06	599455	18872.4	422061	0	369972	203699	647375	150584	206480	0	142655	0	434327	0
LAEITPDKAFQDKLYPFTWDA	88	108	3	0	823.749	7	17	12.5596	12.9453	825.645	4.16542	0.6	0					0.123214		4.8445e+06	3.43257e+07	1.59469e+08	4.00978e+08	7.0641e+08	7.92429e+08	7.01192e+08	4.21416e+08	2.48916e+08	9.98804e+07	3.76824e+07	2.11715e+08	7.62238e+06	3.2859e+06	4.91771e+07	849790	158810	1.58337e+06	124072	181696	507963	346420	78124.8	736329	0
LAEITPDKAFQDKLYPFTWDAVRYNGKL	88	115	3	0	1100.57	8	24	12.0599	12.6795	1103.07	5.46819	0.6	0					0.0403959		0	1.46125e+07	6.99167e+07	1.78272e+08	5.79042e+08	1.16147e+09	1.65002e+09	2.03922e+09	1.86186e+09	1.41535e+09	8.69614e+08	4.9043e+08	2.32637e+08	1.08686e+08	4.70523e+07	2.41719e+07	8.95446e+06	4.99451e+06	4.4223e+06	1.16314e+06	893828	429589	0	0	0	0	0	34535.6	14257.5	8893.94
LAEITPDKAFQDKLYPFTWDAVRYNGKL	88	115	4	0	825.683	8	24	12.0599	12.6065	827.555	5.46597	1	0	0.724176	1.78408	1	1	0.0440353		6.4166e+06	1.79345e+07	6.25964e+07	2.76994e+08	5.85604e+08	1.11495e+09	1.74319e+09	2.11951e+09	1.91163e+09	1.37367e+09	9.0234e+08	5.09896e+08	2.41081e+08	1.09848e+08	4.79494e+07	2.35937e+07	1.18278e+07	8.8347e+06	5.39956e+06	4.4259e+06	2.06591e+06	1.16208e+06	1.54365e+06	552314	525205	475031	277189	243136	1.08652e+06	2.38785e+06
LAEITPDKAFQDKLYPFTWDAVRYNGKL	88	115	5	0	660.748	8	24	12.0599	12.3305	662.25	5.48682	1	0	0.728994	0.530147	1	1	0.0403469		746325	1.54183e+06	6.58604e+06	2.63736e+07	6.94928e+07	1.35049e+08	2.07904e+08	2.56148e+08	2.33095e+08	1.72431e+08	1.0642e+08	5.91707e+07	2.47192e+07	1.14203e+07	4.19324e+06	1.45633e+06	1.83391e+06	724715	351866	358921	254726	453432	75616.1	302680	89024.2	0	84466.2	226888	223737	74887.9
LAEITPDKAFQDKLYPFTWDAVRYNGKLIAYPIAVEA	88	124	3	0	1409.74	9	32					-1
LAEITPDKAFQDKLYPFTWDAVRYNGKLIAYPIAVEA	88	124	4	0	1057.56	9	32					-1
AEITPDKA	89	96	1	0	844.441	4	5	5.15002	5.52703	847.488	2.56356	0.4	0					0.243266		113282	5.3753e+06	2.2695e+07	3.38583e+07	2.32998e+07	6.54031e+06	170944	36632.6	0	0
AEITPDKA	89	96	2	0	422.724	4	5	5.08728	5.62082	424.239	2.54575	1	0	2.28487	1.72509	1	1	0.0598536		7.99315e+06	5.72122e+07	1.62996e+08	2.33589e+08	1.56723e+08	5.98383e+07	1.16167e+07	548825	5219.23	0
AEITPDKAFQDKL	89	101	2	0	738.391	5	10	8.20588	8.25258	740.236	2.81639	0.4	1					1.57696		171396	599553	514683	176803	0	0	0	166076	0	179374	0	0	0	0	0	150444
AEITPDKAFQDKL	89	101	3	0	492.596	5	10					-1
AEITPDKAFQDKLYPFT	89	105	3	0	662.007	6	13	11.3123	11.4056	665.403	8.97688	0.5	0					0.0873818		145878	0	0	1.12729e+06	2.1854e+06	1.85417e+06	5.31271e+06	1.72398e+07	4.08346e+07	6.72085e+07	7.73314e+07	6.49174e+07	3.83452e+07	1.45637e+07	7.03163e+06	1.91143e+06	171103	9.93581e+06	0	972559
AEITPDKAFQDKLYPFTW	89	106	2	0	1085.55	6	14	12.763	12.8776	1088.01	3.58434	1	0	0.880997	-0.178111	1	-1	0.198025		0	234515	3.48388e+06	1.08363e+07	2.1049e+07	1.98946e+07	1.53754e+07	6.96154e+06	2.73934e+06	283702	0	11022.1	0	206491	696162	0	0	0	0	0	0
AEITPDKAFQDKLYPFTW	89	106	3	0	724.033	6	14	12.8255	13.013	725.642	3.48292	1	0	0.840819	0.152505	1	-1	0.045163		0	3.94398e+06	1.9124e+07	4.95122e+07	8.6716e+07	8.11875e+07	5.61176e+07	3.16864e+07	1.28128e+07	2.57325e+06	939962	95921	0	501816	76369.1	167401	424523	65984.1	62223.1	358294	71402.1
AEITPDKAFQDKLYPFTWD	89	107	2	0	1143.06	6	15	12.2317	12.6534	1145.55	3.58052	0.6	0					0.417396		0	1.02511e+07	5.14123e+07	1.34541e+08	2.15896e+08	2.24337e+08	1.60888e+08	9.45371e+07	3.75994e+07	8.55361e+06	1.41582e+06	403955	157067	410717	0	613298	203148	1.21698e+06	0	5.21298e+06	0	2.39925e+06
AEITPDKAFQDKLYPFTWD	89	107	3	0	762.376	6	15	12.2161	12.6273	764.009	3.4965	1	0	0.753855	1.1695	1	-1	0.0469474		3.60525e+06	3.44539e+07	1.5284e+08	3.69722e+08	6.07237e+08	6.26133e+08	4.53795e+08	2.49989e+08	1.15836e+08	4.21271e+07	1.70575e+07	6.03899e+06	1.76161e+06	646180	531203	831369	0	216689	295337	180672	278580	181678
AEITPDKAFQDKLYPFTWDA	89	108	2	0	1178.58	7	16	12.3721	12.5908	1181.78	4.9589	0.6	1					0.364295		138935	986801	1.12813e+07	3.46132e+07	5.47253e+07	5.86356e+07	4.6419e+07	2.6515e+07	1.53814e+07	8.46657e+06	2.34001e+06	1.30924e+06	2.2139e+07	228061	1.91293e+07	343835	2.70684e+06	0	1.06937e+06	0	417828	325569	0	0
AEITPDKAFQDKLYPFTWDA	89	108	3	0	786.055	7	16	11.9816	12.6847	788.763	6.67738	0.6	1					0.544087		369174	1.25883e+07	5.97841e+07	1.48442e+08	2.4657e+08	2.75826e+08	2.8736e+08	4.61361e+08	8.49333e+08	8.84299e+08	6.21294e+08	3.45265e+08	1.52581e+08	4.07779e+07	2.17992e+07	5.67292e+06	464221	5.63809e+06	9.76307e+06	1.27548e+06	6.62209e+06	2.27893e+06	1.2374e+06	216737
AEITPDKAFQDKLYPFTWDAVRYNGKL	89	115	2	0	1593.82	8	23					-1
AEITPDKAFQDKLYPFTWDAVRYNGKL	89	115	3	0	1062.88	8	23	11.9037	12.5596	1065.28	5.241	0.6	0					0.056247		169939	1.46767e+06	2.29056e+07	9.74836e+07	2.68128e+08	5.09892e+08	7.21689e+08	8.07279e+08	6.81815e+08	4.82742e+08	2.78209e+08	1.44507e+08	6.24595e+07	2.6469e+07	1.18346e+07	3.86437e+06	767953	2.52974e+06	0	147116	350010	195675	0	179552	20385.6	36835.9	86165.2	81616.9	25894.1	631256
AEITPDKAFQDKLYPFTWDAVRYNGKL	89	115	4	0	797.412	8	23	11.9193	12.4189	799.227	5.31136	0.6	0					0.0581095		2.84679e+06	1.57172e+06	2.0721e+07	7.72116e+07	1.78226e+08	4.02342e+08	5.80912e+08	6.13953e+08	5.19379e+08	3.75037e+08	2.28645e+08	1.16883e+08	4.34501e+07	2.56246e+07	9.18088e+06	5.64846e+06	4.76817e+06	3.90836e+06	349640	987346	1.33131e+06	402009	235441	474315	3.29405e+06	0	59629.8	0	416521	0
AEITPDKAFQDKLYPFTWDAVRYNGKL	89	115	5	0	638.131	8	23					-1
EITPDKAFQDKLYPFTWDAVRYNGKL	90	115	3	0	1039.2	8	22	12.0756	12.1068	1041.72	5.65785	0.6	0					0.318261		0	500700	0	318296	2.5335e+06	4.33629e+06	6.06696e+06	5.96706e+06	5.78548e+06	3.42791e+06	2.19306e+06	699172	0	178747	0	0	0	0	0	520716	0	13035.6	1.0039e+06	0	0	0	0	0	0	0
EITPDKAFQDKLYPFTWDAVRYNGKL	90	115	4	0	779.653	8	22					-1
ITPDKAFQDKLYPFTWDAVRYNGKL	91	115	3	0	996.187	7	21					-1
ITPDKAFQDKLYPFTWDAVRYNGKL	91	115	4	0	747.392	7	21					-1
FQDKLYPFT	97	105	2	0	579.795	5	6					0
FQDKLYPFTW	97	106	1	0	1344.66	5	7					-1
FQDKLYPFTW	97	106	2	0	672.835	5	7	12.9661	13.3308	673.675	0.81888	1	0	0.109852	0.957767	1	1	0.0476134		8.34968e+07	3.21677e+08	2.54146e+08	1.13912e+08	3.31184e+07	7.3823e+06	560012	338020	106743	272346	218278	632305	634509
FQDKLYPFTWD	97	107	1	0	1459.69	5	8	12.497	12.5648	1462.1	1.48929	0.4	0					1.05859		0	3.69611e+06	3.48306e+06	684093	0	0	0	0	0	0	0	222853	441398	0
FQDKLYPFTWD	97	107	2	0	730.348	5	8	12.4658	12.6899	731.229	0.841337	1	0	0.0443204	0.319252	0	1	0.0192429		2.23455e+08	7.84501e+08	6.58677e+08	3.14288e+08	1.18969e+08	3.26182e+07	1.05375e+07	1.12017e+06	0	191274	96185.4	368075	170859	157699
FQDKLYPFTWDA	97	108	2	0	765.867	5	9	12.3877	12.7317	767.01	1.32552	1	0	0.277883	0.863717		1	0.244946		7.53058e+07	2.8728e+08	2.49475e+08	1.38325e+08	4.74661e+07	6.07615e+07	2.96757e+06	3.38385e+07	2.30618e+06	3.36186e+06	595930	527152	304945	782513	2.83892e+06
FQDKLYPFTWDAVRYNGKL	97	115	2	0	1181.1	7	16					-1
FQDKLYPFTWDAVRYNGKL	97	115	3	0	787.739	7	16	11.9505	12.4033	789.063	2.50617	0.6	0					0.146566		5.22563e+07	1.76716e+08	4.80737e+08	8.07727e+08	8.50649e+08	6.099e+08	3.36428e+08	1.49182e+08	4.61543e+07	2.16056e+07	6.38998e+06	546101	6.41771e+06	1.05146e+07	605230	5.31812e+06	2.46331e+06	644064	108604	279338	518940	268284	576697	700118
FQDKLYPFTWDAVRYNGKL	97	115	4	0	591.056	7	16	11.9193	12.1797	592.064	2.56489	1	0	0.350127	0.484106	1	1	0.0983428		637438	1.64292e+07	6.56585e+07	1.07358e+08	1.10279e+08	7.95519e+07	4.4004e+07	1.6345e+07	5.75041e+06	8.30758e+06	211026	141504	75733.5	1.03178e+06	86814.1	0	0	119023	0	0	0	56253.4	58799	0
DKLYPFTWD	99	107	2	0	592.785	5	6	11.9505	12.0337	593.459	0.605363	0.4	0					0.115959		1.1548e+06	5.56944e+06	3.18109e+06	838381	0	0	0	0	0	0	0	0
DKLYPFTWDAVRYNGKL	99	115	3	0	696.03	6	14					-1
YPFTWD	102	107	1	0	828.356	4	4	11.6857	11.9037	829.951	1.06411	0.4	0					0.872863		2.77267e+07	5.42789e+07	2.22765e+07	3.06624e+06	165256	9391.18	5545.16	4.09817e+06	6.20936e+06
YPFTWDAVRYNGKL	102	115	2	0	865.438	6	12					-1
YPFTWDAVRYNGKL	102	115	3	0	577.295	6	12					-1
DAVRYNGKL	107	115	2	0	518.283	4	7	7.2376	7.64775	519.374	1.58264	1	0	0.714988	1.1645	1	1	0.0755123		8.90261e+07	3.88948e+08	6.13815e+08	3.76879e+08	1.5675e+08	4.25278e+07	9.17031e+06	242730	92155.2	481186	11844	0
DAVRYNGKL	107	115	3	0	345.858	4	7	7.29998	7.55965	346.592	1.6029	1	0	0.731039	0.480774	1	1	0.0739064		1.03132e+07	7.00245e+07	1.28512e+08	7.73654e+07	2.95789e+07	4.29382e+06	165701	390119	0	0	140624	0
AVRYNGKL	108	115	1	0	920.531	4	6	7.08163	7.56485	922.689	1.61715	0.4	0					0.135236		1.92634e+07	1.35815e+08	2.18693e+08	1.36998e+08	4.56582e+07	9.13042e+06	500120	0	175286	18601.4	75443.9
AVRYNGKL	108	115	2	0	460.769	4	6	7.06605	7.64258	461.879	1.67888	1	0	1.01293	1.92046	1	1	0.0266629		3.90919e+08	1.93255e+09	3.23795e+09	2.18107e+09	8.12925e+08	1.98864e+08	3.95888e+07	2.50139e+06	446467	27297.5	0
VRYNGKL	109	115	1	0	849.494	4	5	6.92573	7.27918	851.493	1.49801	0.4	0					0.161329		1.0175e+07	7.16374e+07	1.09953e+08	5.79824e+07	1.39201e+07	622148	360962	0	0	87218.6
VRYNGKL	109	115	2	0	425.251	4	5	6.92573	7.53372	426.274	1.54602	0.6	0					0.0487786		1.72464e+08	8.14695e+08	1.22513e+09	6.84542e+08	2.1659e+08	4.80935e+07	4.86942e+06	99105.5	253224	63104.6
VRYNGKL	109	115	3	0	283.836	4	5	6.91013	7.196	284.525	1.56612	1	0	1.19823	0.599814	1	1	0.0359444		1.37768e+07	9.60645e+07	1.43997e+08	8.46855e+07	2.36505e+07	3.62707e+06	262649	255386	0	21322.4
RYNGKL	110	115	2	0	375.716	4	4	7.06605	7.33117	376.687	1.50333	1	0	1.54547	0.505536		1	0.110962		5.22628e+06	2.20065e+07	2.34791e+07	1.16006e+07	5.34668e+06	1.44555e+06	239633	62381.8	0
IAYPIA	116	121	1	0	647.376	4	3	8.26815	8.73835	647.765	-0.0162612	1	0	-0.569014	1.43734		1	0.0425149		1.66572e+09	6.2645e+08	1.33096e+08	1.67947e+07	229793	391516	90979.7	0
IAYPIAV	116	122	1	0	746.445	4	4	9.59535	10.0328	746.923	0.011056	1	0	-0.523623	1.28838	-1	1	0.0640152		8.00861e+08	3.91849e+08	9.56366e+07	9.82564e+06	423719	291145	48653.6	577981	0
IAYPIAV	116	122	2	0	373.726	4	4	8.58268	9.54338	374.354	0.789235	0.4	0					0.440796		869192	5.32247e+07	618051	3.09935e+06	397655	1.23428e+06	164079	329136	38280
IAYPIAVE	116	123	1	0	875.487	4	5	8.9562	9.38242	876.046	0.0209719	0.4	0					0.160495		4.90836e+08	2.78701e+08	8.20524e+07	7.2061e+06	1.26945e+06	292672	0	1.0377e+06	220547	0
IAYPIAVE	116	123	2	0	438.247	4	5	7.74618	9.35128	438.741	0.449306	1	0	-0.0405682	6.59377	0	0	0.397362		4.05272e+08	2.62686e+08	2.35799e+08	6.90177e+07	2.98322e+06	820.562	70315.7	63301.5	759195	88912.8
IAYPIAVEA	116	124	2	0	473.766	4	6	9.08053	9.63692	474.076	0.0410996	0.6	0					0.0190353		3.19663e+09	1.85671e+09	6.2379e+08	1.37315e+08	1.91808e+07	676585	0	214935	0	249911	156975
IAYPIAVEAL	116	125	1	0	1059.61	4	7	11.499	11.5145	1060.2	-0.0585179	1	0	-0.585316	-0.628298	1	-1	0.0562215		6.64709e+06	4.49646e+06	1.47788e+06	0	0	0	0	0	0	0	0	0
IAYPIAVEAL	116	125	2	0	530.308	4	7					-1
VEAL	122	125	1	0	431.25	3	2	6.65668	6.68795	431.63	0.131071	1	0	-0.175483	-0.556964		1	0.190407		1.25878e+07	4.73054e+06	0	0	483603	14830.4
VEALS	122	126	1	0	518.282	3	3	5.05588	5.27573	518.436	-0.138482	1	0	-0.794965	0.299867		1	0.182273		8.8451e+06	1.28407e+06	38919.2	0	51751	0	0
EALSL	123	127	1	0	532.298	3	3					-1
ALSL	124	127	1	0	403.255	3	2	8.67608	9.1168	403.428	-0.0605	1	0	-0.706723	1.30338		1	0.102343		4.76197e+08	7.73092e+07	6.14704e+06	714382	604999	555272
ALSLIYNKDLLPNPPKTWEEIPAL	124	147	3	0	912.505	7	18	12.6221	12.7682	913.292	0.6829	0.6	0					0.0970132		1.76516e+07	4.60105e+07	5.19562e+07	3.96211e+07	2.15632e+07	9.44337e+06	2.57923e+06	112268	0	19730.7	0	407361	249030	480310	226709	0	0	0	108643	228500	0	1989.35	0	307525	0	0
LSLIYNKDLLPNPPKT	125	140	2	0	913.525	6	11	10.0639	10.3904	914.243	0.326999	1	0	-0.374081	0.784584	1	-1	0.291838		4.22712e+07	8.1682e+07	6.73426e+07	2.58478e+07	715387	0	0	0	0	529595	895803	0	27860.8	0	232675	0	0	0
LSLIYNKDLLPNPPKT	125	140	3	0	609.352	6	11	10.0328	10.2348	609.893	0.514326	1	0	-0.279632	0.219143	1	-1	0.0606872		6.39174e+07	1.15958e+08	9.27007e+07	4.76472e+07	1.76818e+07	4.74052e+06	912701	481744	220805	232003	316054	0	20674.8	0	83339.1	0	125976	0
LSLIYNKDLLPNPPKTW	125	141	3	0	671.379	6	12	8.92508	9.54858	676.12	12.9835	0.5	1					0.0298249		307538	1.61606e+06	502567	1.65953e+06	160417	117087	246332	102026	0	1.70261e+06	823175	1.0608e+09	2.95705e+09	5.74042e+09	6.78076e+09	5.5144e+09	3.25496e+09	1.50806e+09	6.06938e+08
LSLIYNKDLLPNPPKTWEEIPAL	125	147	2	0	1332.74	7	17	12.5127	12.8568	1333.81	0.502229	1	0	-0.375103	0.86455	1	-1	0.140318		2.27302e+07	6.56598e+07	7.57209e+07	5.39082e+07	2.8106e+07	8.66875e+06	1.30085e+06	145052	0	0	0	0	268804	0	0	0	0	0	0	0	0	0	0	0	0
LSLIYNKDLLPNPPKTWEEIPAL	125	147	3	0	888.826	7	17	12.4345	12.9453	889.607	0.704668	1	0	-0.309058	1.62165	1	-1	0.028252		3.85796e+08	8.74829e+08	9.70202e+08	7.50135e+08	4.26132e+08	2.01494e+08	8.73623e+07	3.19442e+07	1.27907e+07	6.39267e+06	2.8196e+06	915318	966932	255691	108096	406381	102066	0	0	203909	0	0	113324	0	17133
LSLIYNKDLLPNPPKTWEEIPALD	125	148	3	0	927.169	7	18	11.4523	11.4834	928.649	2.746	1	0	0.307143	-0.557646		-6	0.111469		0	238516	1.00972e+06	1.56675e+06	4.00469e+06	3.39939e+06	2.03578e+06	794375	0	0	0	0	0	0	0	0	0	0	0	0	0	0	0	0	0	0
LSLIYNKDLLPNPPKTWEEIPALDKELKAKGKSAL	125	159	4	0	984.058	9	29					-1
LSLIYNKDLLPNPPKTWEEIPALDKELKAKGKSAL	125	159	5	0	787.448	9	29					-1
LSLIYNKDLLPNPPKTWEEIPALDKELKAKGKSALM	125	160	3	0	1355.42	9	30	11.7324	11.9349	1356.86	1.77042	1	0	-0.211652	0.220885	1	-4	0.116987		0	4.92505e+06	2.30552e+07	4.10587e+07	4.87876e+07	4.23421e+07	2.98693e+07	1.23712e+07	2.81658e+06	0	0	284900	0	290099	0	0	0	0	0	0	0	0	0	0	0	0	290656	0	0	0
LSLIYNKDLLPNPPKTWEEIPALDKELKAKGKSALM	125	160	4	0	1016.82	9	30	11.6702	12.1016	1018.01	2.22288	1	0	-0.128005	1.26112	1	-2	0.0976843		1.28789e+07	1.19302e+08	2.90769e+08	4.62721e+08	5.28688e+08	4.5894e+08	3.46382e+08	2.03669e+08	1.21027e+08	5.27857e+07	2.89388e+07	1.03724e+07	5.29892e+06	2.34561e+06	2.37068e+06	2.11734e+06	1.34154e+07	427456	258075	46032	1.56918e+07	123430	0	542187	889868	0	0	1.46682e+06	1.14342e+06	0
LSLIYNKDLLPNPPKTWEEIPALDKELKAKGKSALM	125	160	5	0	813.656	9	30	11.6079	11.8777	814.591	2.14015	1	0	-0.1433	0.526739	1	-2	0.0676644		6.64587e+06	5.16608e+07	1.36497e+08	2.15093e+08	2.56846e+08	2.23791e+08	1.61245e+08	9.8657e+07	5.06663e+07	2.78409e+07	9.97842e+06	6.54621e+06	4.45844e+06	2.50651e+06	718216	313715	1.68449e+06	1.08229e+06	336697	144318	0	1.25626e+06	608414	756140	175793	687441	0	152733	0	493479
LSLIYNKDLLPNPPKTWEEIPALDKELKAKGKSALM	125	160	6	0	678.214	9	30	11.7324	11.992	678.989	2.11363	1	0	-0.148201	0.480623	1	-2	0.0615218		1.51602e+06	1.73545e+07	4.88928e+07	7.78556e+07	9.20941e+07	7.72499e+07	5.31694e+07	3.36547e+07	1.74953e+07	7.2096e+06	2.76807e+06	795874	1.19348e+06	848894	823496	176076	285703	438466	335156	215538	224761	328063	343300	0	96681.6	0	82424.5	168174	0	0
LSLIYNKDLLPNPPKTWEEIPALDKELKAKGKSALMF	125	161	5	0	843.07	9	31					-1
SLIYNKDLLPNPPKT	126	140	2	0	856.983	6	10	9.23722	9.50702	857.749	0.497685	1	0	-0.262929	0.526815	-1	1	0.175027		3.06158e+07	6.91786e+07	4.30547e+07	2.26317e+07	3.67015e+06	1.07554e+06	0	756262	0	147421	0	397726	0	406687	0	225816	0
SLIYNKDLLPNPPKT	126	140	3	0	571.658	6	10	8.36482	8.67608	573.133	3.39152	1	0	1.34204	0.715219	-1	-7	0.0795332		644294	317688	243789	6.65674e+07	1.12508e+08	8.68756e+07	3.75066e+07	8.44029e+06	1.02681e+06	376217	187651	456117	134650	0	111013	0	0
SLIYNKDLLPNPPKTWEEIPAL	126	147	2	0	1276.19	7	16	12.1068	12.4033	1277.25	0.539941	1	0	-0.35179	0.648127	1	0	0.221737		2.94976e+07	7.09857e+07	7.27305e+07	5.2131e+07	2.32238e+07	5.82525e+06	785958	170301	0	0	0	0	0	0	0	113620	0	0	0	361527	0	217494	902635	218504
SLIYNKDLLPNPPKTWEEIPAL	126	147	3	0	851.132	7	16	12.0285	12.6273	851.881	0.686436	1	0	-0.30101	2.02193	1	0	0.140578		3.34584e+08	7.24543e+08	7.55928e+08	5.43483e+08	2.75178e+08	1.1951e+08	4.62542e+07	1.40434e+07	4.38158e+06	4.1862e+06	1.65121e+06	503923	1.40061e+07	162189	163360	786896	126012	196217	3.68341e+06	526313	0	3.51169e+06	302291	0
SLIYNKDLLPNPPKTWEEIPALDKELKAKGKSALM	126	160	3	0	1317.73	9	29	11.4367	11.6339	1319.12	1.7195	1	0	-0.210104	0.196653		-3	0.107875		0	5.86705e+06	2.38095e+07	3.8663e+07	4.92273e+07	3.73387e+07	2.7282e+07	9.45993e+06	3.09758e+06	0	0	0	36235	0	0	0	0	237191	0	0	0	0	0	0	0	0	0	0	0	0
LIYNKDLLPNPPKT	127	140	2	0	813.467	5	9	8.97175	9.17377	814.02	0.121085	0.4	0					0.593013		4.65374e+06	3.70596e+06	2.32073e+06	193173	0	292752	0	0	0	0	216159	0	0	0	0
LIYNKDLLPNPPKTWEEIPAL	127	147	3	0	822.121	7	15					-1
LIYNKDLLPNPPKTWEEIPALDKELKAKGKSALM	127	160	4	0	966.789	9	28	11.3901	11.4367	967.839	1.78287	1	0	-0.185808	-0.486994	1	-2	0.0596094		292091	5.87163e+06	1.64696e+07	2.18404e+07	2.41813e+07	1.85994e+07	1.326e+07	7.96774e+06	4.29623e+06	527199	266018	55711.5	0	0	0	330324	0	0	0	0	0	0	0	0	0	0	0	0	0	0
LIYNKDLLPNPPKTWEEIPALDKELKAKGKSALM	127	160	5	0	773.633	9	28	11.4056	11.5612	774.526	2.05258	1	0	-0.132384	0.0080215	1	0	0.121306		1.33019e+06	9.09223e+06	2.42384e+07	3.94587e+07	4.41687e+07	3.85922e+07	2.31595e+07	1.26952e+07	5.34819e+06	1.74764e+06	2.04356e+06	521288	265471	0	140704	169205	0	0	0	0	0	0	0	0	216334	132857	0	0	0	210133
IYNKDLLPNPPKT	128	140	2	0	756.925	5	8	7.98452	8.42187	757.611	0.459148	1	0	-0.22064	1.28808	1	0	0.0530785		4.55738e+08	6.36634e+08	4.34968e+08	1.96522e+08	6.46307e+07	1.65985e+07	2.78396e+06	29372.8	228317	438286	144372	440102	0	617061
IYNKDLLPNPPKT	128	140	3	0	504.952	5	8	8.01563	8.22665	505.407	0.450236	1	0	-0.226817	0.259732	1	0	0.0271398		2.34203e+08	2.97244e+08	2.24584e+08	9.96095e+07	2.71339e+07	8.64033e+06	1.434e+06	434538	0	0	368764	178220	0	0
IYNKDLLPNPPKTW	128	141	3	0	566.979	6	9	10.0153	10.095	567.444	0.346477	1	0	-0.32544	-0.33721		0	0.13257		5.81471e+06	1.18748e+07	9.08769e+06	2.28793e+06	547977	0	0	0	0	0	0	0	0	166433	0	10104.1
IYNKDLLPNPPKTWE	128	142	3	0	609.993	6	10					-1
IYNKDLLPNPPKTWEEIPAL	128	147	2	0	1176.14	7	14	11.5145	12.0285	1177.09	0.464492	1	0	-0.354942	1.63604	1	1	0.0920377		3.88875e+08	8.20976e+08	7.53232e+08	5.02049e+08	2.34079e+08	8.86389e+07	1.38194e+07	2.38791e+06	513345	0	232899	277175	0	23330.3	55159.8	21486.4	0	37100.9	18253	380768	0	268829
IYNKDLLPNPPKTWEEIPAL	128	147	3	0	784.426	7	14	11.4834	12.1797	785.102	0.583978	1	0	-0.307607	2.46447	1	1	0.0200257		2.7179e+09	5.11223e+09	4.92274e+09	3.4653e+09	1.5003e+09	5.94872e+08	3.23472e+08	8.38192e+07	4.32324e+07	3.50941e+07	1.53008e+07	7.85271e+06	1.86178e+07	1.68791e+06	1.52143e+06	1.16039e+06	964670	817081	605341	394777	0	303072
IYNKDLLPNPPKTWEEIPALD	128	148	2	0	1233.65	7	15					-1
IYNKDLLPNPPKTWEEIPALDKE	128	150	3	0	908.481	7	17					-1
IYNKDLLPNPPKTWEEIPALDKELKAKGKSAL	128	159	3	0	1207.34	8	26	10.8922	10.9544	1208.81	2.21521	1	0	-0.0664186	-0.416191	1	1	0.584222		0	0	3.82094e+06	3.87892e+06	5.0444e+06	3.56148e+06	650690	0	0	0	506785	0	0	0	0	0	0	0	0	0	0	0	0	0	0	0	0	0	0	0
IYNKDLLPNPPKTWEEIPALDKELKAKGKSAL	128	159	4	0	905.758	8	26	10.7988	11.1361	906.738	1.73215	1	0	-0.16946	0.833199	0	1	0.0631374		2.56943e+06	4.66035e+07	1.08222e+08	1.62412e+08	1.70031e+08	1.27523e+08	7.39405e+07	3.05505e+07	1.16704e+07	2.52451e+06	1.18523e+06	0	203146	215712	282989	240455	0	184223	0	277890	0	388111	185067	0	0	0	0	0	0	0
IYNKDLLPNPPKTWEEIPALDKELKAKGKSAL	128	159	6	0	604.174	8	26	10.8922	11.0323	604.934	2.36642	1	0	-0.0341637	-0.062403	0	1	0.117443		195140	1.84103e+06	1.10147e+07	1.3549e+07	1.28878e+07	1.14303e+07	6.37144e+06	3.23962e+06	710012	127291	162970	244756	0	0	85576.6	0	128020	548547	0	121530	528394	0	84322.3	0	0	239875	0	0	0	249596
IYNKDLLPNPPKTWEEIPALDKELKAKGKSALM	128	160	3	0	1251.02	9	27	11.0946	11.4834	1252.43	1.87072	1	0	-0.154683	1.06757	-1	0	0.114256		1.68098e+07	1.267e+08	3.22042e+08	4.84254e+08	5.07422e+08	4.14929e+08	2.77533e+08	1.46273e+08	7.10777e+07	2.75752e+07	1.14798e+07	2.62098e+06	1.76096e+06	0	0	477699	0	0	0	0	0	208511	0	14993.4	940215	0	181717	408292	0	303278
IYNKDLLPNPPKTWEEIPALDKELKAKGKSALM	128	160	4	0	938.518	9	27	10.9544	11.499	939.603	1.99844	1	0	-0.128446	1.77515	1	0	0.0321387		1.79421e+08	8.89446e+08	2.0581e+09	2.96551e+09	3.18022e+09	2.67053e+09	1.73688e+09	1.01038e+09	5.32973e+08	2.60461e+08	1.22327e+08	7.37532e+07	4.13128e+07	3.19923e+07	2.14061e+07	1.79572e+07	8.34134e+06	5.91085e+06	7.07165e+06	6.11847e+06	5.23513e+06	4.34211e+06	4.73689e+06	2.07151e+06	596409	14015	57914.1	810566	187989	935379
IYNKDLLPNPPKTWEEIPALDKELKAKGKSALM	128	160	5	0	751.016	9	27	10.9544	11.2968	751.883	1.99187	1	0	-0.129796	0.856447	1	0	0.0333312		7.96538e+07	3.97877e+08	9.30845e+08	1.41682e+09	1.49833e+09	1.24099e+09	8.37978e+08	4.30336e+08	2.38039e+08	1.24485e+08	5.51318e+07	2.7668e+07	1.40049e+07	1.13957e+07	1.03707e+07	6.90318e+06	3.24949e+06	2.13616e+06	2.62603e+06	2.70805e+06	1.96469e+06	1.78007e+06	2.16522e+06	1.85124e+06	1.97981e+06	621131	0	411987	743015	151879
IYNKDLLPNPPKTWEEIPALDKELKAKGKSALM	128	160	6	0	626.014	9	27	11.0323	11.3175	626.808	2.42145	1	0	-0.041556	0.596861	0	-3	0.206911		2.62627e+07	1.48801e+08	3.38943e+08	4.76894e+08	5.28808e+08	4.45519e+08	3.02816e+08	1.62732e+08	8.11966e+07	3.64464e+07	1.45468e+07	1.10711e+07	3.55877e+06	5.73135e+06	3.81076e+06	1.19768e+06	811768	2.15893e+06	125713	955036	1.80327e+06	157764	493438	494555	960765	145078	565837	9.45797e+06	462702	89059.9
IYNKDLLPNPPKTWEEIPALDKELKAKGKSALM	128	160	7	0	536.728	9	27	11.0011	11.2657	537.41	2.43108	1	0	-0.0395773	0.50281	0	-3	0.253573		3.01522e+06	2.49653e+07	6.13497e+07	1.00497e+08	1.04084e+08	9.04748e+07	5.93046e+07	3.01935e+07	1.32175e+07	7.03567e+06	2.63411e+06	1.11308e+06	1.12366e+06	361824	399367	149324	222831	68179.8	0	114173	18444.7	79489.4	299553	0	276154	0	372251	2665.48	43470.3	3.24209e+06
IYNKDLLPNPPKTWEEIPALDKELKAKGKSALMF	128	161	3	0	1300.04	9	28					-1
IYNKDLLPNPPKTWEEIPALDKELKAKGKSALMF	128	161	4	0	975.285	9	28	11.7013	12.1432	976.397	2.0011	1	0	-0.142581	1.30891	1	1	0.136516		7.6899e+06	7.1999e+07	1.80881e+08	2.741e+08	3.15547e+08	2.66852e+08	1.85088e+08	1.14661e+08	5.78462e+07	2.34774e+07	1.13447e+07	2.8595e+06	1.33105e+06	1.24525e+06	563921	508607	188634	308081	657197	389933	0	258189	684430	0	0	472135	0	199701	0	0
IYNKDLLPNPPKTWEEIPALDKELKAKGKSALMF	128	161	5	0	780.43	9	28					-1
IYNKDLLPNPPKTWEEIPALDKELKAKGKSALMF	128	161	6	0	650.526	9	28					-1
WEEIPAL	141	147	1	0	857.44	4	4	11.2968	11.9452	858.009	0.0412402	1	0	-0.481771	2.24737	1	1	0.264232		4.66757e+08	2.39523e+08	5.99998e+07	9.61937e+06	6.00218e+06	5.53723e+06	926338	24955.4	89746.5
WEEIPAL	141	147	2	0	429.224	4	4	11.359	11.556	429.391	-0.193509	1	0	-0.807259	0.196426	1	1	0.660815		1.50828e+07	5.46539e+06	0	90470.8	0	0	0	0	146346
WEEIPALDKELKAKGKSAL	141	159	3	0	709.4	6	16					-1
WEEIPALDKELKAKGKSALM	141	160	2	0	1129.12	7	17	10.5187	10.581	1130.43	1.19536	1	0	-0.148973	-0.416267	1	0	0.193055		1.83349e+06	1.96848e+07	1.53994e+07	1.55131e+07	7.76207e+06	3.61362e+06	618972	0	1.14706e+06	0	1.65409e+06	0	0	0	0	0	0	0	0	0	0	0	0	0	0
WEEIPALDKELKAKGKSALM	141	160	3	0	753.08	7	17					-1
WEEIPALDKELKAKGKSALM	141	160	4	0	565.062	7	17	10.4994	10.5343	565.729	1.2444	1	0	-0.132973	-0.540381	1	0	0.0616653		5.84912e+06	1.24171e+07	1.72035e+07	1.76619e+07	9.9462e+06	5.17064e+06	2.63111e+06	882274	195748	130752	17380.9	0	163307	0	0	0	0	0	0	0	0	0	0	0	0
EEIPAL	142	147	1	0	671.361	4	3	9.25277	9.47065	671.694	-0.061781	1	0	-0.653168	0.290931		0	0.565181		2.37626e+07	4.08672e+06	298626	211540	11363.2	0	0	607229
EEIPALDKELKAKGKSALM	142	160	3	0	691.054	6	16	9.00283	9.29943	696.205	14.1665	1	0	4.37165	0.648581		-21	0.0214005		0	2.37505e+06	654357	530508	3.70818e+07	244043	0	4.24308e+07	0	0	5.03888e+06	0	2.74849e+08	1.3103e+09	2.81643e+09	3.56744e+09	3.07489e+09	1.90765e+09	9.93983e+08	4.08071e+08	1.37988e+08	4.65756e+07	7.05e+06
DKELKAKGKSAL	148	159	2	0	644.385	5	10	5.58958	5.98827	645.324	1.12893	1	0	0.0871712	1.1124	1	1	0.0842287		5.16199e+07	1.49575e+08	1.58892e+08	8.97454e+07	3.36598e+07	8.38158e+06	635945	104610	138274	0	77697	0	137361	0	64809.6	0
DKELKAKGKSAL	148	159	3	0	429.926	5	10	5.58958	5.93102	430.557	1.14629	1	0	0.0967963	0.852282	1	1	0.0519584		5.29203e+07	1.42292e+08	1.43325e+08	8.38382e+07	3.06354e+07	9.13467e+06	1.06271e+06	299348	73731.2	66370.7	1.74566e+06	0	0	72696.7	0	141228
DKELKAKGKSAL	148	159	4	0	322.696	5	10	5.58958	5.81663	323.169	1.14403	1	0	0.0955463	0.33258	1	1	0.0851738		2.89179e+06	1.52989e+07	1.805e+07	8.54096e+06	2.41417e+06	118904	378811	0	61453.1	0	0	0	0	0	0	0
DKELKAKGKSALM	148	160	1	0	1418.8	5	11	6.56292	6.76943	1420.59	0.895183	0.4	0					0.343624		781425	5.95687e+06	6.92965e+06	3.41939e+06	104002	48178.1	0	0	0	0	0	0	0	0	0	0	0
DKELKAKGKSALM	148	160	2	0	709.905	5	11	6.50033	6.98812	710.935	1.16616	1	0	0.0490201	1.51723	1	0	0.0222915		7.86545e+08	2.10778e+09	2.25156e+09	1.46401e+09	6.36918e+08	2.54012e+08	8.33238e+07	2.34264e+07	9.33745e+06	5.60178e+06	2.61395e+06	573623	664299	14014.4	8182.35	12854.9	101663
DKELKAKGKSALM	148	160	3	0	473.606	5	11	6.48468	7.0037	474.29	1.15839	1	0	0.0451014	1.65913	1	0	0.0191206		1.17865e+09	3.15412e+09	3.50186e+09	2.16519e+09	9.62521e+08	3.53206e+08	1.1518e+08	3.45518e+07	1.61654e+07	9.72635e+06	6.14929e+06	1.45472e+06	286519	0	830240	67357.9	0
DKELKAKGKSALM	148	160	4	0	355.456	5	11	6.48468	6.7538	355.962	1.13001	1	0	0.030792	0.52371	1	0	0.0204356		1.32334e+08	3.6283e+08	4.11194e+08	2.42698e+08	1.0908e+08	4.03824e+07	1.04854e+07	2.56057e+06	673419	339239	295628	268499	0	0	0	44985.6	32822.8
DKELKAKGKSALMF	148	161	2	0	783.44	6	12					-1
DKELKAKGKSALMF	148	161	3	0	522.629	6	12	8.92508	9.08053	523.361	1.19246	0.6	0					0.0383451		4.35597e+07	1.22762e+08	1.48369e+08	1.08433e+08	5.27271e+07	2.00548e+07	4.77953e+06	625924	416075	0	87749	189002	0	0	171282	0	120326	0	0
KELKAKGKSALM	149	160	2	0	652.392	5	10					-1
KELKAKGKSALM	149	160	3	0	435.264	5	10	6.47945	6.78508	435.892	1.05021	1	0	0.0435071	0.689624	1	0	0.0932785		2.39893e+07	6.60471e+07	6.78503e+07	3.94267e+07	1.45042e+07	2.9616e+06	775669	68816.5	49169.9	49347.4	1540.52	0	453037	156437	0	0
LKAKGKSAL	151	159	2	0	458.303	4	7	5.08728	5.18142	458.829	0.514086	0.4	0					0.37911		417073	316718	475222	0	0	0	0	0	0	0	0	0
LKAKGKSALM	151	160	2	0	523.823	5	8	6.39065	6.46902	524.638	0.942726	0.6	0					0.103733		3.26011e+06	7.95256e+06	6.85122e+06	3.21934e+06	856430	101285	0	0	0	0	0	0	54162.5	28070.8
LKAKGKSALM	151	160	3	0	349.551	5	8	6.40633	6.76943	350.034	0.761586	1	0	-0.0109688	0.950725	1	0	0.0911416		2.01093e+07	4.079e+07	3.04988e+07	1.24629e+07	3.33926e+06	109507	0	0	283709	0	0	0	0	0
MFNLQEPYFTWPLIA	160	174	2	0	935.466	6	11					-1
MFNLQEPYFTWPLIAA	160	175	2	0	970.984	6	12	15.3817	15.3973	973.106	2.9481	0.4	0					1.28484		678462	669707	741121	1.19375e+06	0	143323	0	0	0	0	247938	0	0	0	0	272661	0	0	264758
MFNLQEPYFTWPLIAADGGYA	160	180	2	0	1202.57	7	17	13.4979	13.5765	1209.03	11.3573	0.6	0					0.224979		0	0	0	0	0	0	0	0	174657	0	0	2.68584e+06	9.31233e+06	9.52619e+06	6.00426e+06	1.26579e+06	135111	131876	176195	0	158995	0	0	0	0
FNLQEPY	161	167	1	0	910.431	4	4	9.73558	9.9687	911.063	0.076045	1	0	-0.433513	0.360144	1	0	0.15934		8.74449e+07	7.37997e+07	1.60254e+07	1.09265e+06	310374	0	419609	0	0
FNLQEPY	161	167	2	0	455.719	4	4	9.67328	10.1623	456.096	0.197319	0.4	0					0.145099		2.19673e+08	1.78115e+08	6.31678e+07	1.128e+07	328906	1.97291e+06	43629.3	465908	529123
FNLQEPYFTWPLI	161	173	2	0	834.427	6	9					-1
FNLQEPYFTWPLIA	161	174	2	0	869.946	6	10	14.8356	15.0648	870.685	0.370417	1	0	-0.333513	0.341894		0	0.0205864		2.35793e+09	3.43509e+09	2.31242e+09	1.1296e+09	4.24386e+08	1.39541e+08	5.23053e+07	2.43367e+07	1.31131e+07	7.23137e+06	3.82665e+06	445996	363386	524798	1.40524e+06	452159	574128
FNLQEPYFTWPLIAA	161	175	2	0	905.464	6	11	14.6478	14.7052	906.609	1.14044	1	0	0.0360499	-0.438076		-1	0.444542		7.89211e+06	1.17482e+07	8.1711e+06	3.43719e+06	1.86736e+06	288820	0	0	378020	738043	0	23187.3	515431	172049	377809	536305	0	230516
FNLQEPYFTWPLIAADGGY	161	179	2	0	1101.53	6	15					-1
FNLQEPYFTWPLIAADGGYA	161	180	2	0	1137.05	6	16	13.2473	13.4352	1144.36	13.2127	1	0	4.04103	0.154853		-6	0.3142		0	602187	953659	909014	375470	163125	120510	0	0	101038	0	335288	4.03342e+06	1.57363e+07	2.6522e+07	3.24992e+07	2.19485e+07	1.08944e+07	3.33492e+06	659987	135616	0	0
FNLQEPYFTWPLIAADGGYAF	161	181	2	0	1210.58	7	17					0
NLQEPY	162	167	1	0	763.362	4	3					0
NLQEPYFTWPLI	162	173	2	0	760.893	5	8					-1
NLQEPYFTWPLIA	162	174	1	0	1591.82	5	9					-1
NLQEPYFTWPLIA	162	174	2	0	796.411	5	9	14.2208	14.5536	797.091	0.363413	1	0	-0.315003	0.813284	1	1	0.0857538		6.12372e+08	8.09787e+08	5.12871e+08	2.27742e+08	7.95742e+07	2.6744e+07	8.03102e+06	4.05808e+06	1.53762e+06	1.44958e+06	500538	566329	291795	583221	253877
NLQEPYFTWPLIAA	162	175	2	0	831.93	6	10					-1
NLQEPYFTWPLIAADGGY	162	179	2	0	1028	6	14					-1
NLQEPYFTWPLIAADGGYA	162	180	2	0	1063.52	6	15	11.6079	11.8102	1067.42	6.4974	0.5	0					0.296732		0	0	481065	526061	1.55994e+06	1.96731e+07	5.94911e+07	7.79436e+07	5.88365e+07	3.15591e+07	1.00163e+07	0	1.20779e+06	0	4.39531e+06	0	7.71907e+06	0	2.66278e+06	879529	1.95663e+06	0
FTWPLIA	168	174	1	0	847.471	4	4	13.2942	13.655	848.022	0.00298096	1	0	-0.534819	0.940502		1	0.0618727		4.94392e+08	2.62361e+08	7.86885e+07	1.45199e+07	393030	229268	80619.2	20101.5	88625.2
AADGGYAF	174	181	1	0	771.331	4	6					-1
AADGGYAFKYENGKYDIKDVGVDNAGAKAGLTF	174	206	4	0	857.172	8	31	10.3593	10.4215	859.153	5.87577	0.6	0					0.225977		0	360763	3.32403e+06	1.14532e+07	1.70035e+07	2.05913e+07	1.96439e+07	1.41767e+07	7.36701e+06	4.42063e+06	2.05361e+06	0	1.44577e+06	247589	395063	512918	943091	0	0	0	0	0	0	0	203549	261150	204775	0	0	0
ADGGY	175	179	1	0	482.188	3	3	3.85415	5.00353	482.446	-0.0133208	1	1	-0.563579	4.52321		1	0.249143		9.3364e+07	2.56421e+07	1.67562e+06	267030	77422.7	155367	35944.1
ADGGYA	175	180	1	0	553.225	3	4	4.0742	5.10295	553.596	0.0600665	1	0	-0.455668	3.97512		0	0.32424		3.3114e+08	1.22381e+08	2.40752e+07	1.18365e+06	0	103235	12500.1	345683
ADGGYAFKYENGKY	175	188	2	0	791.862	5	12	8.56712	8.9873	793.283	1.88494	1	0	0.332226	1.21008	1	0	0.20796		1.83724e+07	1.28386e+08	2.4049e+08	2.14249e+08	1.30328e+08	5.66577e+07	2.05619e+07	5.64783e+06	2.25627e+06	1455.59	172733	716405	0	367684	421611	623944	809610	2.96543e+06
ADGGYAFKYENGKY	175	188	3	0	528.244	5	12	8.55157	8.70722	529.2	1.91011	1	0	0.343861	0.00817295	1	0	0.0711061		5.28675e+06	4.30992e+07	7.91558e+07	7.59525e+07	4.68183e+07	2.07185e+07	9.2526e+06	1.7757e+06	1.09625e+06	869347	129515	89404	168591	0	64521.3	236857	0	0
ADGGYAFKYENGKYDIKD	175	192	2	0	1027.48	6	16	8.66052	8.78505	1029.62	3.04186	1	0	0.515461	-0.133206	1	-1	1.14573		0	4.58454e+06	1.24188e+07	1.45628e+07	8.56683e+06	2.8716e+06	155661	624468	0	152458	0	0	0	0	0	0	0	0	136814	187767	1.30968e+06	780978	1.13786e+06
ADGGYAFKYENGKYDIKD	175	192	3	0	685.322	6	16					-1
ADGGYAFKYENGKYDIKDVGVDNAGAKAGL	175	204	3	0	1036.18	7	28	9.3461	9.73558	1038.07	3.84778	1	0	0.223204	1.0706	0	1	0.674189		863891	1.25839e+08	1.35812e+08	2.82559e+08	5.63258e+08	4.62106e+08	3.94986e+08	3.41353e+08	1.56398e+08	8.07566e+07	6.32696e+07	1.73859e+07	5.92085e+06	7.22523e+06	681464	1.76537e+06	5.01078e+06	2.61218e+06	3.35702e+06	8.26382e+06	5.08354e+06	4.64262e+06	5.97775e+06	3.8127e+06	6.02265e+06	5.25109e+06	2.64821e+06	734173	695416	0
ADGGYAFKYENGKYDIKDVGVDNAGAKAGL	175	204	4	0	777.383	7	28	9.37723	9.57975	779.005	4.64536	1	0	0.381185	0.221112	1	-1	0.163501		1.23253e+07	2.39663e+07	8.23752e+07	1.96842e+08	2.86182e+08	3.12274e+08	2.3793e+08	1.74774e+08	1.10462e+08	6.15305e+07	2.50323e+07	1.55247e+07	1.07831e+07	4.02524e+06	7.26711e+06	1.32494e+06	6.66654e+06	2.40538e+06	7.30122e+06	6.81509e+06	2.20335e+07	8.14399e+06	1.60497e+07	1.23706e+07	2.5114e+07	4.47947e+06	2.00046e+06	408362	2.5237e+06	0
ADGGYAFKYENGKYDIKDVGVDNAGAKAGLTF	175	206	4	0	839.412	8	30	10.1882	10.6225	841.291	5.50659	1	0	0.479061	1.27422		-2	0.978017		1.41367e+07	7.51503e+07	3.20003e+08	6.96794e+08	1.05881e+09	1.20672e+09	1.05846e+09	8.05267e+08	4.87356e+08	2.96102e+08	1.4614e+08	6.7323e+07	4.20072e+07	4.68739e+07	1.53598e+07	1.51349e+07	2.6988e+07	1.72511e+07	5.22596e+07	1.41089e+07	3.30182e+07	6.621e+06	8.27171e+06	1.5159e+06	3.00081e+06	837046	285114	4.02105e+06	1.25564e+07	1.85406e+07
ADGGYAFKYENGKYDIKDVGVDNAGAKAGLTFL	175	207	3	0	1156.58	8	31	10.9544	11.5301	1158.52	3.76466	0.6	0					0.200114		7.71761e+06	1.68061e+07	1.09478e+08	2.92476e+08	4.20503e+08	4.91e+08	4.51804e+08	3.22687e+08	2.00711e+08	1.21055e+08	6.53669e+07	3.4269e+07	2.4743e+07	1.79501e+07	1.29084e+07	6.74782e+06	386008	375162	0	0	0	0	0	890522	2.35831e+06	1.0211e+06	1.53553e+06	3.30605e+06	1.92386e+06	0
ADGGYAFKYENGKYDIKDVGVDNAGAKAGLTFL	175	207	4	0	867.683	8	31	10.9544	11.5768	869.093	3.55883	0.6	0					0.0797172		2.01475e+06	3.48655e+07	1.96216e+08	4.09774e+08	6.46344e+08	7.42306e+08	6.39287e+08	5.02378e+08	3.16387e+08	1.78209e+08	9.29299e+07	4.69916e+07	2.40913e+07	1.37197e+07	3.17281e+06	1.2167e+06	0	0	0	0	0	0	0	630246	0	975951	346622	798607	1.40765e+06	546450
DGGYAFKYENGKYDIKDVGVDNAGAKAGLTF	176	206	4	0	821.653	8	29					-1
YAFKYENGKYDIKDVGVDNAGAKAGL	179	204	3	0	936.14	7	24					0
AFKYENGKY	180	188	2	0	560.277	5	7	7.51815	7.77725	561.367	1.49185	0.4	0					0.216857		4.1536e+06	2.84274e+07	4.59406e+07	3.12966e+07	1.00577e+07	554128	0	0	143495	0	262356	0	158974
AFKYENGKYDIKD	180	192	2	0	795.894	5	11	6.34357	6.92573	801.802	10.8592	1	0	4.9362	1.94606	1	-8	0.0312446		26731.9	8735.9	0	125718	0	83139.9	0	0	1.0493e+06	3.81512e+08	2.17079e+09	4.33878e+09	4.20012e+09	2.42194e+09	1.02383e+09	3.76485e+08	1.34205e+08
AFKYENGKYDIKD	180	192	3	0	530.931	5	11	6.34357	6.91013	534.859	10.8261	1	0	4.9195	1.87518	1	-8	0.0241397		0	89875.8	65341.4	0	903853	155732	108649	1.31124e+06	1.16114e+06	2.58753e+08	1.4923e+09	3.01627e+09	2.77237e+09	1.57438e+09	6.70415e+08	2.44741e+08	8.3084e+07
AFKYENGKYDIKDVGVDNAGAKAGL	180	204	3	0	881.785	7	23					-1
AFKYENGKYDIKDVGVDNAGAKAGL	180	204	4	0	661.591	7	23	8.92508	9.03392	662.988	4.01873	1	0	0.430111	-0.204539	1	-4	0.279668		0	1.26265e+06	4.79516e+06	1.56846e+07	1.73561e+07	1.56905e+07	1.13829e+07	6.80087e+06	1.41299e+06	680846	0	142955	0	0	0	233586	0	0	0	3.3745e+06	0	0	0	1.14743e+06	0	377009	0	146102	0	0
AFKYENGKYDIKDVGVDNAGAKAGLTF	180	206	3	0	964.491	7	25	9.90655	10.0328	966.229	3.48243	0.6	0					0.717384		0	505020	6.93377e+06	5.49851e+07	6.99532e+07	7.26027e+07	6.37906e+07	3.48612e+07	1.67742e+07	4.09155e+06	335248	311371	11204.2	0	410090	0	0	0	0	0	0	9488.71	50387.6	86273.9	84009.3	446211	264794	401218	0	0
AFKYENGKYDIKDVGVDNAGAKAGLTF	180	206	4	0	723.62	7	25					-1
AFKYENGKYDIKDVGVDNAGAKAGLTFL	180	207	3	0	1002.19	7	26	10.7678	10.9544	1003.88	3.28857	0.6	0					0.178683		0	1.76005e+06	1.73088e+07	3.76383e+07	5.44637e+07	5.60488e+07	4.19264e+07	2.41346e+07	1.16728e+07	9.31497e+06	877644	24782.5	853270	686765	0	293674	69258.2	0	0	0	0	0	641618	452261	21635	319689	0	0	0	0
AFKYENGKYDIKDVGVDNAGAKAGLTFL	180	207	4	0	751.891	7	26	10.8611	10.9389	753.154	3.247	0.6	0					0.0986716		11283.1	2.3486e+06	6.41985e+06	1.45524e+07	2.73334e+07	2.22702e+07	1.49264e+07	1.28958e+07	6.39826e+06	1.48684e+06	0	200879	177537	453914	0	0	0	0	193558	0	221791	0	153855	0	0	0	33627.4	0	0	0
FKYENGKY	181	188	1	0	1048.51	4	6	6.31215	6.6098	1056.82	7.67042	0.4	1					0.608		0	0	374312	212579	0	0	523156	2.92743e+06	8.07625e+06	6.88348e+06	3.2066e+06
FKYENGKY	181	188	2	0	524.759	4	6	7.25318	7.67883	525.96	1.75905	1	0	1.08704	1.23492	-1	1	0.13593		1.53418e+07	1.01514e+08	1.59312e+08	1.10605e+08	4.15148e+07	1.15753e+07	3.33608e+06	7.43899e+06	1.83741e+06	840014	1.94015e+06
FKYENGKYDIKD	181	192	2	0	760.375	5	10	7.70473	7.9534	761.706	1.74582	1	0	0.429308	0.430795	1	-2	0.342222		909431	1.08157e+07	2.25009e+07	2.05165e+07	1.11861e+07	2.42174e+06	287958	145943	0	0	574897	0	0	0	116952	0
FKYENGKYDIKD	181	192	3	0	507.252	5	10	7.75135	7.81868	508.163	1.81562	1	0	0.468016	-0.393095	1	-2	0.124972		691056	9.24921e+06	1.58917e+07	1.36446e+07	6.91333e+06	1.12609e+06	2.4607e+06	215137	213074	281787	0	0	242517	0	0	0
FKYENGKYDIKDVGVDNAGAKAGL	181	204	2	0	1286.66	7	22					-1
FKYENGKYDIKDVGVDNAGAKAGL	181	204	3	0	858.106	7	22	8.8006	9.00283	859.802	3.55763	1	0	0.357917	0.219825	1	-2	0.0972968		0	1.63499e+07	6.41436e+07	1.23288e+08	1.51768e+08	1.37229e+08	9.78833e+07	5.75563e+07	3.20663e+07	1.65842e+07	6.1451e+06	3.86833e+06	3.37027e+06	3.00436e+06	2.62896e+06	1.4252e+06	4.97359e+06	623976	0	5.21785e+06	187286	0	2.06857e+06	181184	0	334421	0	359020	0	0
FKYENGKYDIKDVGVDNAGAKAGL	181	204	4	0	643.831	7	22	8.83173	9.01838	645.115	3.60527	1	0	0.369929	0.149022	1	-2	0.178925		177407	5.9641e+06	2.67595e+07	5.00673e+07	6.96791e+07	6.07061e+07	4.70434e+07	2.51971e+07	1.24398e+07	2.99226e+06	967740	619150	431327	159751	9.15442e+06	699729	175500	0	1.49343e+06	20020.6	196398	0	350972	0	505821	0	0	0	972121	0
FKYENGKYDIKDVGVDNAGAKAGLTF	181	206	2	0	1410.71	7	24	9.70445	9.75113	1414.81	6.49305	0.4	0					6.58542		1.54893e+06	0	295704	0	300359	0	0	0	0	0	0	0	0	0	0	0	0	0	0	0	0	0	0	281118	0	0	0	255538	335967	0
FKYENGKYDIKDVGVDNAGAKAGLTF	181	206	4	0	705.861	7	24					-1
FKYENGKYDIKDVGVDNAGAKAGLTFL	181	207	3	0	978.506	7	25	10.7211	10.8196	980.421	3.97794	1	0	0.343537	-0.25164	0	-3	0.229906		0	1.52608e+07	3.7999e+07	4.54625e+07	8.60523e+07	8.13517e+07	4.83847e+07	4.11509e+07	1.98706e+07	8.09053e+06	5.41127e+06	996929	892004	0	914703	624528	310564	460388	1.90745e+06	4.39211e+06	6.83544e+06	5.84728e+06	3.76719e+06	1.13373e+06	0	0	0	0	0	0
FKYENGKYDIKDVGVDNAGAKAGLTFL	181	207	4	0	734.132	7	25	10.6744	10.8766	735.337	3.05568	1	0	0.138939	0.219598	0	-3	0.0816625		8.74098e+06	2.17808e+07	5.41711e+07	9.65088e+07	1.31431e+08	1.31341e+08	9.52956e+07	5.25495e+07	3.54271e+07	4.34418e+06	7.74313e+06	1.3039e+06	1.98391e+06	482840	1.50523e+06	361070	0	790204	494571	204034	201967	1.38675e+06	0	464354	0	802634	0	0	0	366408
KYENGKYDIKD	182	192	2	0	686.841	5	9	6.48468	6.54727	688.059	1.62588	0.4	0					0.712876		0	986844	2.20623e+06	1.06637e+06	403284	0	0	0	0	0	146662	0	0	0	0
KYENGKYDIKD	182	192	3	0	458.23	5	9					0
KYENGKYDIKDVGVDNAGAKAGL	182	204	3	0	809.083	7	21	8.2871	8.50487	810.613	3.16426	1	0	0.296736	0.290401	1	1	0.111682		273612	7.53708e+06	3.69566e+07	6.63182e+07	9.34707e+07	6.34948e+07	3.83014e+07	3.25918e+07	7.31971e+06	3.37985e+06	4.01028e+06	1.09718e+06	1.5797e+06	920534	132596	0	234557	24996	0	514940	0	0	791109	0	0	278373	0	0	0
KYENGKYDIKDVGVDNAGAKAGL	182	204	4	0	607.064	7	21	8.26815	8.42705	608.235	3.25944	1	0	0.321873	0.0229394	1	1	0.1566		0	1.89765e+06	5.77009e+06	1.40134e+07	1.51026e+07	1.29527e+07	7.28258e+06	3.03543e+06	911832	764482	0	114663	0	481139	1468.42	586910	0	333232	0	478640	0	393600	0	0	0	0	0	0	0
KYENGKYDIKDVGVDNAGAKAGLTF	182	206	3	0	891.789	7	23	9.42393	9.61093	893.526	3.62603	1	0	0.335417	0.150612		-1	0.167144		390556	1.73929e+07	5.84924e+07	1.05797e+08	1.25865e+08	1.18046e+08	8.15895e+07	4.81076e+07	2.25675e+07	1.04049e+07	3.66141e+06	3.57845e+06	2.21832e+06	1.21709e+06	2.85791e+07	739407	405873	2.01349e+06	0	0	1.42937e+06	0	0	879050	0	0	832489	0	0	239049
KYENGKYDIKDVGVDNAGAKAGLTFL	182	207	3	0	929.483	7	24	10.4215	10.7211	931.016	2.93948	0.6	0					0.196533		607911	1.16269e+07	4.76953e+07	6.97863e+07	1.02074e+08	8.96789e+07	6.16584e+07	3.41813e+07	1.23703e+07	4.26808e+06	552641	554419	1.07849e+06	0	177923	415066	0	823910	0	0	0	462611	0	0	0	0	0	0	318741	2936.99
KYENGKYDIKDVGVDNAGAKAGLTFL	182	207	4	0	697.364	7	24	10.4838	10.6537	698.668	3.55438	1	0	0.282427	0.0727666	1	1	0.175217		441311	7.87792e+06	3.17564e+07	4.24753e+07	6.84263e+07	4.89583e+07	3.97156e+07	1.82124e+07	1.10181e+07	3.53699e+06	1.69807e+06	634095	2.47976e+06	319270	315317	148221	338238	0	1.01786e+06	1728.83	1.49282e+06	0	380639	0	0	1.45608e+06	0	2.93488e+06	192549	335309
DIKDVGVD	189	196	2	0	430.722	4	6					-1
DIKDVGVDNAGAKAGL	189	204	2	0	771.91	5	14	7.79797	8.19032	773.174	1.64767	0.6	0					0.139364		1.95206e+07	1.24291e+08	1.80668e+08	1.4004e+08	7.5917e+07	2.73926e+07	9.05496e+06	2.64251e+06	902963	903932	0	329797	0	0	153195	615010	809526	336494	142818	0
DIKDVGVDNAGAKAGL	189	204	3	0	514.942	5	14	7.87567	8.05195	515.763	1.57967	1	0	0.0868411	0.101921	1	1	0.100127		6.63455e+06	4.69501e+07	6.20648e+07	4.60763e+07	2.71775e+07	8.65791e+06	2.11018e+06	483952	0	0	153736	0	0	511941	0	0	343731	0	0	133284
DIKDVGVDNAGAKAGLTF	189	206	2	0	895.968	6	16	9.48623	9.87548	897.392	1.80039	0.6	0					0.459208		3.11155e+07	1.8156e+08	2.77867e+08	2.35001e+08	1.41307e+08	6.54446e+07	2.55052e+07	2.62848e+06	3.56591e+06	2.33927e+06	233039	670034	212218	1.53321e+06	4.35456e+06	740630	301387	0	0	3.22615e+06	228753	2.38356e+06	0
DIKDVGVDNAGAKAGLTF	189	206	3	0	597.648	6	16	9.54858	9.81333	598.577	1.74005	0.6	0					0.0650894		3.23863e+07	1.52278e+08	2.38835e+08	1.98739e+08	1.17106e+08	5.24932e+07	2.14642e+07	9.03834e+06	4.35377e+06	3.24194e+06	1.69606e+06	2.34816e+06	890283	320210	1.18145e+06	307522	226854	539159	118913	0	454923	473334	131075
DIKDVGVDNAGAKAGLTFL	189	207	2	0	952.51	6	17	10.8611	10.8766	953.697	1.25413	0.3	0					0.201569		420047	5.36715e+06	9.31976e+06	6.99672e+06	3.09365e+06	0	0	0	0	0	296215	0	0	0	0	0	0	0	0	0	0	0	0	0
DIKDVGVDNAGAKAGLTFL	189	207	3	0	635.342	6	17	10.8144	11.1568	636.362	1.93713	1	0	0.093024	0.856826	0	1	0.157964		2.18063e+07	1.19625e+08	1.95958e+08	1.7218e+08	1.02056e+08	5.40696e+07	1.51731e+07	6.72265e+06	2.60718e+06	4.10877e+06	1.64822e+06	2.04328e+06	1.58391e+06	3.76051e+06	1.26138e+06	845628	0	124016	168592	0	3.93432e+06	31441.8	346074	1.55847e+06
VGVDNAGAKAGLTF	193	206	2	0	660.351	5	12	9.62653	9.68887	661.391	1.30607	1	0	0.064688	-0.415813		1	0.0835812		2.07693e+07	3.43714e+07	4.41321e+07	2.92114e+07	1.38897e+07	5.08368e+06	331480	739805	0	0	304353	0	0	0	586865	0	0	0
VGVDNAGAKAGLTFL	193	207	2	0	716.893	5	13	10.9233	11.2968	718.046	1.458	1	0	0.0830696	0.997902		1	0.137758		2.7779e+07	1.00449e+08	1.45893e+08	9.42931e+07	4.33328e+07	1.16959e+07	5.09775e+06	2.67167e+06	902618	1.41731e+06	809678	465136	190045	37289.1	96994.5	0	0	341595	61194.5
TFLVD	205	209	1	0	594.313	3	3	9.11162	9.39278	594.841	0.169911	1	0	-0.224834	0.57846			0.603741		6.32892e+07	2.08318e+07	1.17338e+06	1.56795e+06	1.36628e+06	2.44617e+06	376811
LVDL	207	210	1	0	459.281	3	2	8.7539	9.37203	459.507	-0.0443436	1	1	-0.66192	2.10947		0	0.0727888		6.82037e+08	1.67445e+08	1.18079e+07	186194	174107	390223
LVDLIKNKHMNA	207	218	3	0	465.931	5	10	6.95173	7.28438	469.535	9.92487	1	0	4.96553	0.812375		-9	0.0209612		0	266852	0	0	86505.3	0	73605.3	284265	2.36513e+08	9.68681e+08	1.78058e+09	1.90426e+09	1.36095e+09	6.22998e+08	4.82484e+07	1.62026e+06
LVDLIKNKHMNADTD	207	221	2	0	863.943	6	13	7.87567	7.97933	865.286	1.61727	0.6	0					0.107356		804469	6.97025e+06	1.77826e+07	1.57447e+07	8.24109e+06	3.62747e+06	428489	0	0	0	0	0	0	0	0	0	0	0	0	0
LVDLIKNKHMNADTD	207	221	3	0	576.298	6	13					-1
LVDLIKNKHMNADTDY	207	222	3	0	630.652	6	14	8.66052	8.8784	632.37	3.97443	0.4	1					0.579763		4.18422e+07	2.3577e+08	4.80335e+08	5.50943e+08	4.17075e+08	2.13351e+08	1.06201e+08	4.30712e+07	1.74628e+07	7.06509e+06	2.88226e+06	224289	421424	0	1.28418e+06	140531	0	2.18456e+08	314580	4.57895e+06	9.56169e+07
LVDLIKNKHMNADTDYSIA	207	225	3	0	721.037	6	17	9.23722	9.5174	722.456	2.92096	0.6	0					0.126147		267572	3.85729e+06	4.50964e+07	7.36974e+07	8.92584e+07	7.18574e+07	3.85867e+07	1.63409e+07	4.54668e+06	864372	0	251122	265264	21428.1	0	133013	472042	0	0	1.15596e+06	0	0	356813	238380
LVDLIKNKHMNADTDYSIAE	207	226	2	0	1145.57	7	18	9.03392	9.31498	1148.15	3.73249	1	0	0.611099	0.578005	1	-2	0.611702		290148	2.26712e+06	2.17877e+07	4.41729e+07	4.95706e+07	4.07724e+07	2.05108e+07	5.26801e+06	361803	0	0	0	5.3603e+06	3.6934e+06	5.45689e+06	2.28466e+06	2.09176e+06	271965	0	0	950495	0	605605	16504.3	0	857069
LVDLIKNKHMNADTDYSIAE	207	226	3	0	764.051	7	18	9.00283	9.08053	765.877	4.0657	1	1	0.71377	-0.345994	1	-2	0.223494		227367	9.81006e+06	2.61641e+07	5.12947e+07	6.6514e+07	4.76805e+07	3.67272e+07	1.84426e+07	7.32931e+06	1.15697e+06	0	0	212328	0	210365	195032	1.73756e+07	0	26134.9	5.76218e+06	0	0	413143	0	0	1.79675e+06
LVDLIKNKHMNADTDYSIAE	207	226	4	0	573.29	7	18					-1
LVDLIKNKHMNADTDYSIAEAA	207	228	3	0	811.409	7	20	9.23722	9.43432	813.144	3.7121	0.6	0					0.512092		0	775182	1.23057e+07	2.98733e+07	3.53867e+07	3.12083e+07	1.86262e+07	7.85593e+06	1.90702e+06	226204	210580	500736	0	0	0	364329	468947	468945	1.7638e+06	482838	2.63058e+06	0	194869	257138	1.35561e+06	0	0	0
LVDLIKNKHMNADTDYSIAEAAFNKGETAM	207	236	3	0	1104.21	8	28	11.1568	11.6079	1111.98	21.2283	0.5	0					0.108081		301674	316559	0	0	0	285785	0	584296	0	0	705493	0	267280	0	0	0	254574	514866	8.96479e+06	6.11645e+07	1.73103e+08	3.33051e+08	4.90179e+08	5.41136e+08	4.85247e+08	3.41025e+08	2.18571e+08	1.07169e+08	3.45422e+07	1.27801e+07
LVDLIKNKHMNADTDYSIAEAAFNKGETAM	207	236	4	0	828.408	8	28					0
VDLIKNKHMNA	208	218	2	0	641.85	5	9	6.70357	7.17518	646.09	7.66326	1	0	4.18345	1.44377	1	-13	0.86847		2.50694e+07	1.19071e+08	1.55774e+08	9.77169e+07	3.69761e+07	1.18248e+07	1.19201e+06	297569	1.32988e+08	4.31993e+08	5.58067e+08	3.90408e+08	1.9017e+08	1.6566e+07	5.03188e+06
VDLIKNKHMNA	208	218	3	0	428.236	5	9	6.70357	7.14918	431.322	8.44225	1	1	4.66349	1.32564	1	-12	0.331463		1.85403e+07	9.13392e+07	1.29681e+08	8.01866e+07	2.81769e+07	5.76926e+06	2.54133e+07	745776	2.62074e+08	9.84316e+08	9.94174e+08	7.35128e+08	3.5231e+08	1.13896e+07	2.29844e+06
VDLIKNKHMNADTD	208	221	2	0	807.401	6	12	6.65668	6.81633	808.782	1.76755	1	0	0.277971	0.026347		-1	0.114631		2.79714e+06	2.63927e+07	4.68713e+07	4.0675e+07	2.30624e+07	9.12336e+06	2.78934e+06	210200	622419	664813	0	309114	303713	290543	197222	0	71678	0	63656.6
VDLIKNKHMNADTDY	208	222	2	0	888.933	6	13	7.9534	8.26815	890.467	1.96244	1	0	0.298276	0.731046	1	-2	0.0553758		2.83318e+07	1.76748e+08	3.14958e+08	3.40587e+08	2.54079e+08	1.41318e+08	5.6256e+07	2.02591e+07	5.44678e+06	1.93881e+06	15047.9	7208.69	0	0	180827	132365	0	9777.22	0	0
VDLIKNKHMNADTDY	208	222	3	0	592.958	6	13	7.86012	7.9223	594.014	2.06274	1	0	0.341068	-0.416494	1	-2	0.0151903		3.74732e+07	1.80175e+08	3.62687e+08	4.24201e+08	3.12331e+08	1.70435e+08	7.86273e+07	3.01531e+07	1.0938e+07	2.61482e+06	0	607451	0	0	25039.4	0	87895.4	0	0	64579.2
VDLIKNKHMNADTDYS	208	223	2	0	932.449	6	14					-1
VDLIKNKHMNADTDYS	208	223	3	0	621.968	6	14	7.31558	7.52853	623.226	2.62247	0.6	0					0.153819		0	3.25128e+06	1.39283e+07	2.29684e+07	2.48689e+07	1.59559e+07	6.40088e+06	1.31355e+06	337272	0	184859	0	0	113103	132505	0	117770	0	0	0	0
VDLIKNKHMNADTDYSIA	208	225	2	0	1024.51	6	16	8.38037	8.72797	1026.7	3.11575	1	0	0.541074	0.8803	1	-1	0.292256		3.26749e+06	1.01533e+07	5.6486e+07	7.41241e+07	9.01492e+07	6.73518e+07	4.82764e+07	2.32767e+07	6.7179e+06	161677	1.08339e+06	327275	1.68397e+06	711844	3.64697e+06	752583	196429	167884	1.5079e+06	0	715124	0	0
VDLIKNKHMNADTDYSIA	208	225	3	0	683.342	6	16	8.36482	8.70722	684.857	3.28029	1	0	0.598108	0.856674	1	-1	0.0986233		4.70015e+06	4.52222e+07	1.42797e+08	2.34434e+08	2.60441e+08	2.00656e+08	1.12861e+08	5.53693e+07	2.19076e+07	1.62078e+06	2.16851e+06	2.32416e+06	988295	1.28397e+07	2.00231e+07	7.38458e+06	6.98438e+06	2.02309e+06	1.05426e+06	160281	393998	640554	264827
VDLIKNKHMNADTDYSIAE	208	226	2	0	1089.03	6	17	8.2871	8.73835	1091.65	3.90519	1	0	0.735092	1.35124	1	-2	0.742147		839796	3.90655e+07	1.36937e+08	2.2708e+08	2.77695e+08	2.23627e+08	1.33181e+08	6.88055e+07	2.3911e+07	8.90334e+06	2.64279e+06	675977	0	1.40848e+07	3.14252e+07	2.91732e+07	2.02924e+07	9.53738e+06	1.94579e+06	683901	1.18338e+06	4.62671e+06	992661	595456
VDLIKNKHMNADTDYSIAE	208	226	3	0	726.356	6	17	8.2871	8.7539	728.324	4.5688	0.6	1					0.601857		1.38757e+07	1.56137e+08	5.21638e+08	9.10344e+08	1.0355e+09	8.38792e+08	5.25995e+08	2.58149e+08	1.10646e+08	4.92297e+07	1.86014e+07	8.12844e+06	4.86335e+07	1.07006e+08	2.03776e+08	2.50573e+08	1.06919e+08	5.1109e+07	3.84817e+07	6.49072e+06	2.05421e+06	2.76769e+06	832927	344229
VDLIKNKHMNADTDYSIAE	208	226	4	0	545.019	6	17	8.2871	8.39593	546.233	3.52333	1	0	0.610514	-0.204539	0	-2	0.230506		0	1.25577e+06	5.03348e+06	1.26472e+07	1.37134e+07	1.20058e+07	6.04176e+06	2.41615e+06	375341	0	0	0	0	1.107e+06	0	1.06656e+06	0	769918	0	205911	0	374994	8917.76	0
VDLIKNKHMNADTDYSIAEAA	208	228	3	0	773.714	7	19	8.55157	8.90953	775.188	3.00171	1	0	0.337254	0.927402		-4	0.162243		271178	1.62799e+07	5.99765e+07	1.10734e+08	1.32452e+08	1.14209e+08	6.69402e+07	3.18268e+07	1.26647e+07	2.93563e+06	772922	1.30488e+06	44272.8	636801	2.73597e+06	896123	256693	1.74122e+06	0	0	506974	0	181399	182701	0	0	0
VDLIKNKHMNADTDYSIAEAAF	208	229	3	0	822.737	7	20					-1
VDLIKNKHMNADTDYSIAEAAFNKGETA	208	235	3	0	1022.83	8	26					-1
VDLIKNKHMNADTDYSIAEAAFNKGETAM	208	236	3	0	1066.51	8	27	10.5498	10.6433	1068.42	3.70867	1	0	0.222856	-0.274434		-5	0.362882		0	0	5.54119e+06	1.37771e+07	2.21426e+07	2.06373e+07	1.62904e+07	6.0882e+06	2.54375e+06	731516	0	209858	284892	0	254678	0	0	0	0	0	0	0	0	320789	0	0	0	0	0	0
LIKNKHMNA	210	218	2	0	534.803	5	7	5.19713	5.56352	535.758	1.21569	1	0	0.424246	0.965643	1	-3	0.0633223		1.63635e+07	7.16768e+07	9.07881e+07	4.42799e+07	1.39171e+07	2.48953e+06	87070.6	0	0	38011.2	136373	0	0
LIKNKHMNA	210	218	3	0	356.871	5	7	5.21285	5.43825	357.535	1.29679	0.4	0					0.0892363		3.62687e+06	2.20865e+07	2.639e+07	1.25522e+07	4.32959e+06	0	0	244017	0	0	694783	27667	0
LIKNKHMNADTD	210	221	2	0	700.354	5	10	5.10295	5.53223	701.59	1.60432	1	0	0.35083	1.25143	1	0	0.108686		8.97136e+06	4.60024e+07	8.03526e+07	6.5344e+07	3.02414e+07	1.10685e+07	2.62971e+06	536362	354264	70178.4	39781.4	55135.3	48704.8	0	111089	38310
LIKNKHMNADTD	210	221	3	0	467.238	5	10	5.11863	5.23382	468.151	1.87037	0.4	0					0.258274		998969	6.88159e+06	1.30875e+07	1.03227e+07	5.41439e+06	1.56373e+06	101454	0	41685.6	0	0	0	8577.15	11236.9	5874.52	822933
LIKNKHMNADTDY	210	222	2	0	781.885	6	11	6.65668	7.14398	783.402	2.05083	1	0	0.495066	1.51503		0	0.0599824		7.56724e+07	3.6361e+08	7.04686e+08	7.96103e+08	5.37966e+08	2.88778e+08	1.16667e+08	3.92498e+07	1.04008e+07	1.95354e+06	311433	2.12013e+06	566664	1.23822e+06	29056.8	56200.9	0	161045
LIKNKHMNADTDYSIA	210	225	2	0	917.462	6	14	7.62703	7.85493	919.445	2.82519	1	0	0.580255	0.336442	1	0	0.0928534		651093	9.35991e+06	5.07326e+07	7.82061e+07	8.73412e+07	6.48617e+07	3.65335e+07	1.40746e+07	1.29346e+06	0	0	0	0	0	0	0	426810	0	0	0	212766
LIKNKHMNADTDYSIA	210	225	3	0	611.977	6	14	7.59595	7.90675	613.323	2.89593	1	0	0.60828	0.713099	1	0	0.0674101		173307	2.88824e+07	1.02318e+08	1.7144e+08	1.78554e+08	1.33188e+08	7.60879e+07	3.20154e+07	1.33543e+07	2.82517e+06	206969	0	0	0	0	0	0	219282	283023	1.51393e+06	13553.1
LIKNKHMNADTDYSIAE	210	226	2	0	981.983	6	15	7.487	7.97933	983.994	2.80999	1	0	0.500021	1.5379	1	-1	0.0933447		5.17027e+06	7.0782e+07	2.0786e+08	3.58699e+08	3.80597e+08	2.94084e+08	1.74192e+08	7.13792e+07	2.43192e+07	4.10424e+06	807298	159882	185588	418906	0	148476	0	425186	0	1.22489e+06	0	406345
LIKNKHMNADTDYSIAE	210	226	3	0	654.991	6	15	7.53372	8.10907	656.326	2.79293	0.4	0					0.129444		2.76917e+07	2.89006e+08	4.69167e+08	7.81047e+08	8.75705e+08	6.38804e+08	3.53803e+08	1.7443e+08	6.439e+07	1.62497e+07	1.17547e+06	2.49588e+06	638309	2.69176e+07	158244	114756	1.06171e+07	983610	603138	1.39251e+06	137786	164747
LIKNKHMNADTDYSIAEAA	210	228	2	0	1053.02	6	17	8.0312	8.17995	1055.09	2.84996	0.6	0					0.163161		139767	718816	7.41368e+06	1.50815e+07	1.67593e+07	1.49187e+07	7.38507e+06	2.26144e+06	352781	13701.3	6135.16	0	0	24087.4	0	166145	0	0	0	0	0	0	0	45354.4
LIKNKHMNADTDYSIAEAA	210	228	3	0	702.349	6	17	7.96897	8.06233	703.807	3.08131	0.6	0					0.158217		0	1.31806e+06	9.70688e+06	1.77793e+07	2.29808e+07	1.74005e+07	8.47066e+06	4.75098e+06	1.54713e+06	0	0	0	256658	0	0	149162	0	0	195084	0	0	0	358777	202057
LIKNKHMNADTDYSIAEAAF	210	229	3	0	751.372	7	18					-1
LIKNKHMNADTDYSIAEAAFNKGETAM	210	236	3	0	995.148	8	25	10.4371	10.4682	997.22	4.32981	0.6	1					0.333049		0	285566	3.47677e+06	8.932e+06	1.1718e+07	9.42757e+06	7.30631e+06	6.52184e+06	879603	290462	2.91108e+06	0	0	2.21254e+06	812869	886012	1.42261e+06	283504	0	0	0	269727	304381	0	0	0	0	0	0	0
LIKNKHMNADTDYSIAEAAFNKGETAM	210	236	4	0	746.613	8	25	8.50487	8.90953	753.653	26.2738	0.4	1					0.115928		0	0	2.27774e+06	5.57049e+06	0	112189	0	394183	161459	305632	187257	898364	0	0	12991.7	8.21931e+06	0	0	0	7.28163e+06	9970	5.40531e+06	47114.8	2.39222e+07	2.10818e+06	3.26681e+08	1.14248e+09	1.83908e+09	1.90158e+09	1.43171e+09
IKNKHMNADTDY	211	222	2	0	725.343	5	10	6.12383	6.30167	726.83	2.06955	1	0	0.608853	0.108963		1	0.0668842		4.98489e+06	3.36136e+07	6.97463e+07	7.19305e+07	4.89572e+07	2.5584e+07	1.01535e+07	2.36918e+06	321876	0	0	0	0	36179.2	0	10080.6
IKNKHMNADTDYSIA	211	225	2	0	860.92	6	13	7.25318	7.47142	862.872	2.83676	1	0	0.671285	0.292521	1	1	0.169121		0	2.23596e+06	1.37737e+07	2.39885e+07	2.62549e+07	1.78172e+07	6.19956e+06	1.79615e+06	0	295689	0	237105	100242	102729	0	0	348798	257194	0	0
IKNKHMNADTDYSIA	211	225	3	0	574.282	6	13	7.28438	7.56485	575.559	2.76103	1	0	0.638977	0.575279	1	1	0.105157		0	6.24565e+06	2.22574e+07	3.28422e+07	4.2289e+07	2.78634e+07	1.24584e+07	2.48716e+06	314536	83096.6	0	0	417431	94330.1	0	111139	121872	0	0	0
IKNKHMNADTDYSIAE	211	226	2	0	925.441	6	14	7.17518	7.4818	927.623	3.22472	0.6	0					0.333303		587339	1.53183e+07	5.60813e+07	9.30799e+07	9.80005e+07	7.17046e+07	3.92906e+07	1.55833e+07	4.00329e+06	286426	3.77421e+06	0	1.18402e+07	101295	5.26969e+06	138258	0	0	118208	233830	331311
IKNKHMNADTDYSIAE	211	226	3	0	617.296	6	14	7.15958	7.42988	618.617	2.82337	0.6	0					0.054032		1.46412e+06	2.5499e+07	9.10053e+07	1.44864e+08	1.53798e+08	1.12243e+08	5.93618e+07	2.7149e+07	8.05152e+06	1.25154e+06	138124	0	0	0	0	0	118191	252233	569215	249876	496817
IKNKHMNADTDYSIAEAA	211	228	3	0	664.655	6	16	7.75135	7.93785	666.076	3.04375	1	0	0.516114	0.14834		1	0.175949		33185.7	1.67351e+06	1.21584e+07	2.51382e+07	2.73439e+07	1.91784e+07	7.51547e+06	2.40095e+06	200882	0	0	131462	0	0	0	115420	0	2.6537e+06	0	0	0	0	0
DTDY	219	222	1	0	513.183	3	2	4.67152	5.18142	513.767	0.29831	0.4	0					0.468275		8.3622e+06	7.37436e+06	388512	24266.1	306828	28062.5
DTDYSIA	219	225	1	0	784.336	4	5	4.2941	4.89533	784.737	-0.0459882	0.6	0					0.202682		4.06761e+07	1.82876e+07	3.24833e+06	42042.2	0	0	0	0	0	0
DTDYSIAE	219	226	1	0	913.379	4	6					-1
DYSIAE	221	226	1	0	697.304	4	4	5.37013	5.38587	701.275	3.56781	0.4	0					0.604558		0	0	0	348819	399857	60214	0	0	62153.7
YSIAE	222	226	1	0	582.277	3	3	4.89533	4.9268	583.913	1.29662	0.4	0					0.406084		0	164403	280903	0	0	0	0
YSIAEAA	222	228	1	0	724.351	4	5	7.28438	7.41432	725.824	1.0483	1	0	0.623848	-0.108671		1	1.52315		3.13814e+06	5.86664e+06	4.70846e+06	805438	0	166087	128241	321664	100602	0
SIAEAA	223	228	1	0	561.288	3	4	4.65577	5.29147	561.824	0.225041	1	0	-0.226925	2.18929		1	0.463349		1.44087e+08	1.22409e+08	1.28687e+07	356536	0	0	0	22423.7
SIAEAAFNKGETAM	223	236	2	0	720.345	5	12	9.065	9.39278	720.861	0.130394	1	0	-0.478687	0.790263		-1	0.100723		2.15085e+08	1.91912e+08	9.38078e+07	3.73706e+07	1.92756e+06	1.5152e+06	1.22029e+06	208674	771873	240826	64523.7	92892.9	0	0	0	0	1.9204e+06	320090
EAAF	226	229	1	0	437.203	3	2	7.14398	7.5804	437.514	0.0512318	1	0	-0.396883	1.28384		1	0.17169		1.38294e+08	3.26506e+07	8.62106e+06	801655	193474	606335
EAAFNKGETAM	226	236	1	0	1168.53	5	9	7.26878	7.51815	1169.36	0.0844138	1	0	-0.486933	0.433976	1	-1	0.581464		3.22461e+07	2.319e+07	6.87442e+06	536780	0	0	0	0	132334	131934	672642	0	154011	138434	129794
EAAFNKGETAM	226	236	2	0	584.769	5	9	7.2376	7.64775	585.191	0.100102	0.6	0					0.0467575		5.53218e+08	4.30091e+08	1.84059e+08	5.91083e+07	1.13352e+07	1.22087e+06	978540	226263	92044.7	230973	447995	224740	0	0	0
AAFNKGETA	227	235	1	0	908.447	4	7	5.38587	5.89982	909.23	0.258817	1	0	-0.33389	1.63611	1	1	0.346348		1.62363e+08	9.68478e+07	2.9599e+07	4.3977e+06	5.03735e+06	1.61901e+06	6.46388e+06	225675	0	0	125441	0
AAFNKGETA	227	235	2	0	454.727	4	7	5.33868	5.91022	455.047	0.115291	1	0	-0.447606	1.89774	1	1	0.0349179		1.0536e+09	6.20356e+08	2.02149e+08	4.91433e+07	1.03701e+07	3.10436e+06	612457	61522.8	0	0	0	181239
AAFNKGETAM	227	236	1	0	1039.49	5	8	7.06605	7.57003	1040.3	0.141164	1	0	-0.441088	1.59083	1	-1	0.187213		4.15537e+08	2.78174e+08	1.15722e+08	3.16422e+07	6.29664e+06	776461	312141	254166	968585	862860	2.01376e+06	109275	1.31734e+06	277957
AAFNKGETAM	227	236	2	0	520.247	5	8	7.05047	7.5804	520.661	0.153238	1	0	-0.432717	1.70873	1	-1	0.0723191		3.38362e+09	2.2061e+09	9.04032e+08	2.68641e+08	1.15235e+08	2.51666e+07	3.3457e+07	6.16032e+06	2.58692e+06	370809	665001	714101	682631	2.20029e+06
AAFNKGETAMT	227	237	2	0	570.771	5	9	6.68795	7.09722	571.253	0.2333	0.6	0					0.182374		7.35242e+07	5.22082e+07	2.3017e+07	8.88334e+06	772409	233094	71741.7	291125	388316	101391	245067	235861	14204.5	118507	853279
FNKGETA	229	235	2	0	383.69	4	5	4.2313	4.9268	383.919	0.0155562	1	0	-0.521697	2.46099		1	0.0932388		1.90441e+08	8.75633e+07	2.06054e+07	2.3153e+06	0	48633.1	0	32510	41486.4	117069
FNKGETAM	229	236	1	0	897.413	5	6	6.29643	6.39588	897.96	-0.0456457	1	0	-0.581145	-0.247173	1	0	0.728282		7.04012e+06	2.45374e+06	492042	92849.6	0	0	49595.1	45502.6	0	142703	0	0
FNKGETAM	229	236	2	0	449.21	5	6	6.29643	6.47945	449.516	0.0188324	1	0	-0.521544	0.132514	1	0	0.130014		2.45664e+08	1.33172e+08	4.04233e+07	8.85145e+06	4.07456e+06	437129	111723	32913.8	72733.5	361683	0	0
NKGETAM	230	236	1	0	750.345	4	5	4.2941	5.11863	750.857	0.0293177	1	0	-0.506432	3.04725	1	-1	0.941673		1.91632e+08	7.81603e+07	2.05015e+07	1.51652e+06	65499.6	54654.9	47655	48858.9	45324.2	2.78237e+06
NKGETAM	230	236	2	0	375.676	4	5	4.2784	5.05588	375.92	0.00453498	1	0	-0.533922	2.83348	1	-1	0.27698		5.30915e+08	2.06588e+08	4.52875e+07	6.84256e+06	557618	1.38018e+06	0	8.41214e+06	0	268467
NKGETAMTINGPWAWSNIDT	230	249	2	0	1103.52	7	17	9.84442	10.1727	1113.18	17.9486	0.6	1					0.388657		3.11041e+06	1393.95	14412.4	0	18819	0	0	0	0	0	0	0	843063	0	0	0	1.12765e+07	3.90808e+07	8.30765e+07	9.13977e+07	9.71785e+07	6.61337e+07	2.90163e+07	7.17115e+06	1.58112e+06
NKGETAMTINGPWAWSNIDTSKVNYGVTVL	230	259	3	0	1089.54	8	27	12.6221	12.716	1091.38	3.48772	0.6	0					0.118757		0	192791	4.86921e+06	1.24081e+07	1.97477e+07	2.2918e+07	2.12463e+07	1.3817e+07	8.47795e+06	3.37731e+06	1.17985e+06	0	102540	0	0	0	0	0	100441	0	0	429120	162143	0	0	0	0	0	0	294526
NKGETAMTINGPWAWSNIDTSKVNYGVTVLPTFKGQPSKPFVGVL	230	274	5	0	970.706	10	39	12.6065	12.7055	972.164	4.28137	1	0	0.0698963	-0.248838		0	0.230306		0	0	96807.5	2.79934e+06	6.68735e+06	8.78552e+06	9.7761e+06	9.41229e+06	7.28816e+06	5.64744e+06	2.62627e+06	305829	325528	254979	525940	137627	0	128570	0	115712	0	0	0	0	327888	0	0	0	100077	246742
MTINGPWAWSNIDT	236	249	2	0	803.372	6	11	12.5283	12.9141	804.744	1.70864	1	0	0.322536	1.05371		-1	0.0604361		5.05849e+07	2.56313e+08	4.26687e+08	3.79514e+08	2.21919e+08	9.20473e+07	3.09168e+07	7.50328e+06	1.92728e+06	960736	6.80044e+06	365334	6.60338e+06	286912	523872	943807	918524	625171
MTINGPWAWSNIDTSKVNY	236	254	3	0	733.018	7	16	9.56417	10.0153	737.532	12.1518	0.5	0					0.11477		0	922749	29137.3	338507	379606	888957	680342	352163	1.58429e+06	979985	5.00415e+07	2.78967e+08	5.88985e+08	6.6446e+08	5.43103e+08	3.26388e+08	1.75797e+08	8.72563e+07	4.52207e+07	3.17754e+07	1.36015e+07	6.74979e+06	4.88434e+06	227799
MTINGPWAWSNIDTSKVNYGVTVL	236	259	2	0	1333.67	7	21	13.0285	13.6446	1336.18	3.34535	1	0	0.344563	2.09993	1	-2	0.126678		675270	2.76714e+07	1.19537e+08	2.4565e+08	3.68265e+08	3.69931e+08	2.8413e+08	1.93288e+08	9.61453e+07	4.4225e+07	1.56913e+07	4.03478e+06	2.71274e+06	204283	441350	0	192393	0	0	0	0	0	0	0	0	0	1.12545e+06	289196	1.78727e+06
MTINGPWAWSNIDTSKVNYGVTVL	236	259	3	0	889.448	7	21	13.0285	13.5608	891.139	3.39739	0.6	0					0.0582293		6.53072e+06	7.99142e+07	2.94619e+08	6.0822e+08	8.64816e+08	8.87243e+08	6.9253e+08	4.45705e+08	2.39237e+08	1.21222e+08	5.75165e+07	2.44207e+07	1.17308e+07	6.32476e+06	3.37777e+06	3.757e+06	890470	1.25776e+06	1.21934e+06	371913	254183	1.42848e+06	314946	259212	534534	449123	497550	475242	396931
MTINGPWAWSNIDTSKVNYGVTVLPTFKGQPSKPFVGVL	236	274	4	0	1063.06	9	33	12.9505	13.3725	1064.67	3.78174	0.6	0					0.0647222		126079	3.80261e+06	3.31597e+07	8.99172e+07	1.65333e+08	2.22799e+08	2.4758e+08	2.1323e+08	1.60255e+08	1.03898e+08	6.39414e+07	2.99354e+07	1.41504e+07	6.32964e+06	7.12463e+06	3.11571e+06	1.54844e+06	686649	944052	443281	390000	258015	152686	0	0	160331	0	0	220421	463270
TINGPWAWSN	237	246	2	0	573.272	5	7	11.2346	11.7013	574.715	2.1891	0.4	1					0.494547		4.5125e+07	1.54424e+08	1.74764e+08	1.04461e+08	4.6541e+07	1.74147e+07	7.92037e+06	1.28945e+06	593297	66373.5	5.02355e+07	1.32118e+06	7.26894e+06
TINGPWAWSNIDT	237	249	2	0	737.852	5	10	11.7947	12.5648	739.115	1.6427	1	0	0.372113	2.79994		-1	0.113152		1.24676e+08	5.60637e+08	8.99156e+08	7.58772e+08	3.83246e+08	1.55803e+08	3.6252e+07	9.67627e+06	1.80738e+06	2.47448e+06	392519	1.87176e+06	322306	3.66556e+06	195007	4.12517e+06
TINGPWAWSNIDTSKVNY	237	254	2	0	1033.5	6	15	11.5612	12.2265	1035.71	3.1673	0.6	0					0.567975		2.05221e+07	1.21381e+08	3.97224e+08	7.41834e+08	8.25807e+08	6.47983e+08	3.75618e+08	1.78013e+08	5.77612e+07	1.94459e+07	3.78162e+06	8.63168e+06	1.06374e+07	1.00116e+07	2.16383e+07	3.47195e+06	3.38276e+07	1.20218e+06	8.3525e+06	186239	2.05264e+06	0
TINGPWAWSNIDTSKVNY	237	254	3	0	689.337	6	15	11.748	12.1641	690.698	2.84036	1	0	0.511251	1.19153	1	0	0.114569		6.48664e+06	2.52516e+07	9.39298e+07	1.75562e+08	1.85928e+08	1.41132e+08	7.41164e+07	3.28086e+07	1.18395e+07	483267	356127	685362	125005	1.08752e+06	0	1.38329e+06	100198	0	1.13421e+06	291996	1.16048e+06	272887
TINGPWAWSNIDTSKVNYGVTVLPTFKGQPSKPFVGVL	237	274	4	0	1030.3	9	32	12.7317	13.3099	1032.05	4.47886	0.6	0					0.23371		857527	6.17252e+07	1.44181e+08	3.76864e+08	6.2804e+08	8.3824e+08	8.81159e+08	7.44729e+08	5.41238e+08	3.33257e+08	1.96942e+08	1.15149e+08	8.07212e+07	7.45401e+07	6.39531e+07	6.35057e+07	4.59699e+07	3.64467e+07	3.39211e+07	1.31151e+07	1.37093e+07	9.24867e+06	1.61208e+07	2.32619e+06	1.69829e+06	442247	2.41336e+07	208615	245534	68907.3
INGPWAWSNIDTSKVNY	238	254	2	0	982.979	6	14					-1
NIDTSKVNYGVTVL	246	259	2	0	761.909	5	12					-1
IDTSKVNYGVTVL	247	259	2	0	704.888	5	11	8.83173	9.29943	710.33	10.052	1	0	4.52923	1.42598		-6	0.218167		3.36626e+06	3.46689e+06	2.76543e+06	7.06306e+06	169076	8.09222e+06	0	1.50114e+07	3.84914e+06	2.34432e+08	8.86438e+08	8.76332e+08	4.79676e+08	2.03233e+08	6.45175e+07	1.51974e+07	1.768e+06
IDTSKVNYGVTVLPTFKGQPSKPFVGVL	247	274	4	0	748.669	7	23					-1
DTSKVNYGVTVL	248	259	2	0	648.346	5	10	9.26832	9.41873	649.498	1.54547	1	0	0.318189	-0.0156048		-1	0.182822		3.08608e+06	2.26406e+07	3.10575e+07	1.90651e+07	7.89804e+06	1.69091e+06	224685	311666	35715.9	0	0	0	687910	0	432369	0
DTSKVNYGVTVLPTFKGQPSKPFVGVL	248	274	3	0	960.195	7	22					-1
TSKVNYGVTVL	249	259	2	0	590.832	5	9	8.45817	9.00283	593.462	4.55894	0.6	0					0.077651		454838	227352	6.5485e+07	2.11389e+08	5.92102e+08	7.72095e+08	6.41175e+08	3.39233e+08	1.34367e+08	2.94351e+07	3.40727e+06	558412	0	1.92369e+06	0
SKVNY	250	254	1	0	610.32	3	3	5.46438	5.78543	610.95	0.276752	0.4	0					0.127602		3.75694e+07	3.51043e+07	7.42292e+06	165029	0	0	0
SKVNYGVTVL	250	259	1	0	1079.61	4	8	9.22168	9.5174	1080.79	0.540652	0.6	0					0.325582		3.64036e+07	5.64985e+07	3.14557e+07	9.28447e+06	1.00698e+06	0	493675	714279	0	0	33690.7	31062.1	0
SKVNYGVTVL	250	259	2	0	540.308	4	8	9.1427	9.75113	540.96	0.663344	0.6	0					0.0748515		4.83395e+08	7.54151e+08	4.57e+08	1.82973e+08	5.7222e+07	7.99143e+06	1.41325e+06	399024	577565	877853	815735	273956	758662
SKVNYGVTVLPTFKGQPSKPFVGVL	250	274	3	0	888.17	7	20	11.0011	11.5145	889.095	1.13852	0.6	0					0.334049		1.40279e+08	4.24183e+08	5.62432e+08	4.64495e+08	3.06836e+08	1.55965e+08	6.17637e+07	2.06645e+07	7.17994e+06	2.68202e+06	2.05652e+06	258759	974618	0	548513	3.66818e+06	202394	1.09477e+06	1.13184e+07	0	23926.7	5.84585e+06	0	0	214654	0	222714	64026.3
KVNYGVTVL	251	259	2	0	496.792	4	7					-1
KVNYGVTVLPTFKGQPSKPFVGVL	251	274	3	0	859.16	7	19					-1
GVTVLPTF	255	262	1	0	833.477	4	5					-1
GVTVLPTFKGQPSKPFVGVL	255	274	2	0	1036.1	6	15	11.0479	11.5145	1037.05	0.626838	1	0	-0.307183	1.42128	1	1	0.142703		2.44947e+08	4.23893e+08	3.96238e+08	2.18132e+08	9.72529e+07	2.80883e+07	9.03804e+06	229713	811889	300532	2.59897e+07	478047	645043	257069	0	171320	0	0	0	0	0	0
GVTVLPTFKGQPSKPFVGVL	255	274	3	0	691.07	6	15	11.0634	11.639	691.737	0.724384	1	0	-0.271116	1.91622	1	1	0.0878835		7.47811e+08	1.35021e+09	1.22298e+09	7.31279e+08	3.36931e+08	1.13147e+08	5.99537e+07	2.2904e+07	1.0349e+07	7.19652e+06	2.82351e+06	1.14693e+07	1.1365e+06	483379	8.88802e+06	558997	332144	1.98556e+07	217144	80744.7	2.11136e+06	295759
VTVLPTFKGQPSKPFVGVL	256	274	3	0	672.063	6	14					-1
PTFKGQPSKPFVG	260	272	2	0	695.38	5	9	8.10907	8.30263	699.514	7.41452	0.5	0					0.124479		0	44418	161777	0	205561	1866.36	4.55677e+06	2.90499e+07	4.56627e+07	2.56127e+07	8.02025e+06	788081	2.05233e+06	1.27861e+06	1.46644e+06
PTFKGQPSKPFVGVL	260	274	2	0	801.456	5	11	9.93762	10.5966	802.15	0.399796	1	0	-0.337377	2.29485	1	0	0.0340543		3.89846e+09	4.92683e+09	3.16635e+09	1.43481e+09	5.31442e+08	1.96699e+08	8.06911e+07	4.50326e+07	1.89913e+07	1.88983e+07	914903	771201	0	228400	0	46037.6	108086
PTFKGQPSKPFVGVL	260	274	3	0	534.64	5	11	10.0328	10.6537	535.101	0.394078	1	0	-0.34026	2.12204	1	0	0.0119656		6.01617e+09	7.72055e+09	4.88139e+09	2.25752e+09	8.09849e+08	2.51867e+08	1.27261e+08	7.30116e+07	3.78515e+07	2.01752e+07	6.263e+06	1.57791e+06	227835	163061	105058	0	92097.8
KGQPSKPFVGVL	263	274	2	0	628.872	5	8	9.45508	9.84442	629.333	0.157628	0.6	0					0.0623062		5.09783e+08	2.86661e+08	2.52809e+08	4.36079e+07	2.20419e+07	841306	627376	629461	171254	0	77047.4	182010	0	0
KGQPSKPFVGVL	263	274	3	0	419.584	5	8	9.47065	9.62133	419.909	0.21151	0.6	0					0.0374293		6.20009e+07	6.16038e+07	2.7269e+07	1.00629e+07	1.32789e+06	628765	76301.9	61210.3	140211	0	143734	74775.8	0	0
VLSAGINAASPNKELAKE	273	290	2	0	906.497	6	15					-1
VLSAGINAASPNKELAKE	273	290	3	0	604.667	6	15	7.4247	7.50777	605.769	2.25473	1	0	0.29472	-0.32161	1	0	0.426237		0	2.72573e+06	6.30333e+06	8.25597e+06	3.7962e+06	725142	0	0	145646	143429	129243	88771.7	102463	0	0	0	0	93005.5	0	0	458874	0
SAGIN	275	279	1	0	461.235	3	3	3.14635	3.4925	461.313	-0.17063	1	0	-0.854399	0.873712		1	0.200185		9.70906e+06	400748	0	131777	0	0	0
SAGINAASPNKE	275	286	2	0	579.791	5	9	4.83233	5.00877	580.861	1.48986	1	0	0.379156	0.102602		0	0.108589		1.47164e+06	1.25247e+07	1.9908e+07	1.21961e+07	3.86023e+06	423566	679.807	0	0	87132.8	39072	0	0	0	0
SAGINAASPNKEL	275	287	2	0	636.333	5	10	5.93622	5.95183	639.739	6.08847	0.4	0					0.0870133		2412.91	0	0	0	87025.6	1.17094e+06	1.3392e+06	3.77727e+06	1.87772e+06	120906	0	0	0	0	0	0
SAGINAASPNKELAKE	275	290	2	0	800.42	5	13	6.34357	6.92573	801.818	1.88557	1	0	0.265483	1.94606	1	-1	0.0362346		3.81512e+08	2.17079e+09	4.33878e+09	4.20012e+09	2.42194e+09	1.02383e+09	3.76485e+08	1.34073e+08	4.78206e+07	1.96433e+07	7.67242e+06	3.34585e+06	766146	75364.3	87481.3	219786	106740	30632.5	71791.8
SAGINAASPNKELAKE	275	290	3	0	533.949	5	13	6.34357	6.86847	534.871	1.85361	1	0	0.251848	1.68587	1	-1	0.0250841		2.56457e+08	1.4775e+09	2.98684e+09	2.74636e+09	1.56081e+09	6.63735e+08	2.43129e+08	8.28643e+07	3.08888e+07	1.2873e+07	4.70984e+06	1.2879e+06	470770	187970	195461	10351.8	106979	67777.3	51883.2
SAGINAASPNKELAKEF	275	291	3	0	582.972	6	14	8.90953	9.04945	584.013	2.10223	0.6	0					0.181115		714447	8.09148e+06	1.14394e+07	1.02021e+07	7.44386e+06	2.42606e+06	444586	696054	0	0	0	0	0	142380	139983	132671	694324	0	0	283247	0
SAGINAASPNKELAKEFL	275	292	3	0	620.667	6	15					-1
SAGINAASPNKELAKEFLEN	275	294	2	0	1052.04	6	17	9.67328	10.0153	1054.2	3.10503	0.6	0					0.639126		4.87678e+06	9.72651e+07	2.26751e+08	2.73534e+08	1.95752e+08	1.21828e+08	4.4034e+07	3.63304e+07	0	7.25634e+06	866730	276713	642713	515283	467142	1.19677e+06	0	1.75481e+06	7.64495e+06	1.21875e+07	3.13786e+07	5.45281e+06	4.18002e+06	0
SAGINAASPNKELAKEFLEN	275	294	3	0	701.695	6	17	9.73558	10.0153	703.169	3.19622	0.6	1					0.298448		2.59233e+07	1.88986e+08	4.35395e+08	5.02526e+08	3.73161e+08	1.89362e+08	8.43418e+07	2.57536e+07	5.43798e+06	939501	863099	9.30532e+07	0	258473	1.38438e+08	0	0	2.83757e+07	0	433666	255170	39640.3	0	0
SAGINAASPNKELAKEFLENYL	275	296	2	0	1190.11	6	19	12.1849	12.6378	1191.81	1.98665	0.6	0					0.125407		1.71184e+07	1.44668e+08	3.45018e+08	4.06014e+08	3.26398e+08	1.94389e+08	8.81661e+07	3.64333e+07	1.01841e+07	4.91521e+06	233271	0	421174	702650	210008	535298	186141	971268	1.27203e+06	1.05163e+06	9671.35	97901.6	24304.8	31757	26853.8	218903
SAGINAASPNKELAKEFLENYL	275	296	3	0	793.745	6	19	12.1849	12.5439	794.884	2.01209	0.6	0					0.0377417		5.84772e+07	3.53565e+08	8.48102e+08	1.03035e+09	8.1491e+08	4.67923e+08	2.25442e+08	9.71036e+07	3.96683e+07	1.41882e+07	5.12359e+06	3.17448e+06	462117	797284	149635	891132	666266	0	2.14782e+06	2.52465e+06	158552	505174	438239	1.68648e+06	332978	747070
SAGINAASPNKELAKEFLENYLLTDEGLEAVNKDKPLGA	275	313	4	0	1033.29	9	35					-1
GINAASPNKELAKE	277	290	2	0	721.386	5	11	5.54267	5.7301	724.622	5.64664	1	0	2.30806	0.152581		-5	0.0850919		0	0	151707	0	0	1.76412e+07	4.00296e+07	3.42039e+07	1.24155e+07	1.86674e+06	173697	0	0	0	0	2411.57	15539.3
AASPNKELAKE	280	290	1	0	1157.62	5	8	5.10295	5.3649	1159.88	1.60156	0.4	0					0.305617		44005.4	4.42946e+06	9.85518e+06	7.40439e+06	872377	0	0	0	67445.3	118147	0	0	0	0
AASPNKELAKE	280	290	2	0	579.312	5	8	5.00877	5.5583	580.512	1.7377	1	0	0.665741	1.79779	1	0	0.0427641		1.00171e+08	5.2517e+08	9.58689e+08	7.38187e+08	3.23438e+08	1.03854e+08	2.40501e+07	4.37426e+06	247555	0	1692.96	60523.8	0	0
AASPNKELAKE	280	290	3	0	386.544	5	8	4.99307	5.15525	387.337	1.71663	1	0	0.651134	0.0378572	1	0	0.04694		4.0205e+06	2.44537e+07	5.00477e+07	3.51415e+07	1.51985e+07	3.60755e+06	780619	0	316743	0	0	89327.9	0	0
AASPNKELAKEFLEN	280	294	2	0	830.931	5	12	9.28388	9.62653	832.335	1.83613	0.6	0					0.090348		7.89397e+06	6.38466e+07	1.37857e+08	1.37643e+08	8.75979e+07	3.53659e+07	8.48793e+06	1.23054e+06	0	258526	0	259866	0	0	0	0	0	0
AASPNKELAKEFLENYL	280	296	3	0	646.339	6	14	12.0443	12.3305	647.418	2.0769	0.6	0					0.161181		3.05305e+06	6.34012e+07	1.25654e+08	1.31148e+08	8.78117e+07	4.25401e+07	1.48659e+07	3.15161e+06	687818	709026	267015	70257.6	393508	905846	3.70393e+06	4.30663e+06	1.04954e+06	140138	62779.5	192079	361779
LAKEFLENYL	287	296	2	0	620.335	5	8	11.9037	12.1016	620.932	0.432624	1	0	-0.239028	0.200061		0	0.414828		1.15914e+07	8.91968e+06	3.7991e+06	89206.3	317061	164283	319967	426946	225451	236326	85914.9	105713	143092	0
FLENYL	291	296	1	0	798.403	4	4	11.188	11.9193	798.889	-0.012193	1	0	-0.555858	2.62372	1	0	0.0607701		6.12274e+09	2.82212e+09	7.70356e+08	9.28861e+07	1.32014e+07	7.76258e+06	2323.64	480797	2.49647e+06
FLENYL	291	296	2	0	399.705	4	4	11.3019	11.7324	399.911	-0.085313	1	0	-0.657242	1.25673	1	0	0.282151		1.56819e+08	7.28115e+07	1.24206e+07	157798	57046.6	148315	0	78211.1	0
FLENYLLTDEGLEAVNKDKPLGA	291	313	3	0	850.443	7	20	11.8725	11.9037	852.34	4.16923	0.4	1					0.619773		181765	1.58077e+06	1.48154e+06	1.1741e+06	0	0	146348	0	0	132032	172975	257007	410758	0	194862	0	0	0	237907	113444	0	0	0	161278	157562	0	0	0
LENYL	292	296	1	0	651.335	4	3	9.22168	9.50702	653.045	1.31967	0.6	0					1.45117		3.71669e+07	1.26003e+07	1.04641e+06	5.22989e+06	6.60461e+06	1.84909e+06	417549	7.92947e+06
YLLTDEGL	295	302	1	0	923.472	4	6	10.7678	11.4212	924.408	0.386372	1	0	-0.181806	2.26978		1	0.316683		6.25636e+08	4.97809e+08	2.00424e+08	7.26859e+07	2.61764e+07	1.12619e+07	1.64572e+06	1.7171e+06	2.01237e+06	3.31454e+06	0
YLLTDEGLEAVNKDKPLGA	295	313	2	0	1023.54	6	16	10.126	10.6121	1024.48	0.66355	1	0	-0.308943	1.50958	1	1	0.315629		2.77411e+08	4.81707e+08	3.67493e+08	2.20966e+08	8.8061e+07	3.0483e+07	1.06597e+07	1.21478e+07	1.07195e+07	6.44047e+06	2.29497e+06	510111	15607.8	132922	575350	0	745989	2.00785e+06	2.39319e+06	0	290591	459884	415311
YLLTDEGLEAVNKDKPLGA	295	313	3	0	682.697	6	16	10.0483	10.6433	683.437	1.01086	1	0	-0.188555	2.00421	1	1	0.358073		8.47508e+08	1.45631e+09	1.17013e+09	6.62598e+08	2.95128e+08	1.19023e+08	4.9171e+07	8.14329e+07	1.02213e+08	7.01486e+07	3.62176e+07	2.09883e+07	4.43579e+06	3.52568e+06	3.99445e+06	2.67747e+06	2.3019e+06	3.10459e+06	340713	4.83017e+06	209839	514062	2.7874e+06
LTDEGL	297	302	1	0	647.325	4	4	7.70473	8.35963	647.925	0.234552	1	0	-0.213737	2.27652		1	0.0820107		1.76526e+09	1.06314e+09	3.17217e+08	5.94882e+07	7.29472e+06	795521	247841	1.53357e+06	301169
LTDEGLE	297	303	1	0	776.367	4	5	7.03488	7.26878	777.078	0.274471	1	0	-0.2345	0.363703		1	0.275809		8.24193e+07	5.31212e+07	1.51764e+07	1.22963e+06	0	274893	150461	0	2.0248e+06	448766
LTDEGLEAVNKDKPLGA	297	313	2	0	885.468	6	14	8.2871	8.83173	886.189	0.417433	0.6	0					0.0335517		2.64012e+09	3.37401e+09	2.21487e+09	1.08444e+09	4.50981e+08	1.83514e+08	7.53719e+07	5.74085e+06	460863	0	981490	1.41034e+06	2.87441e+06	1.11255e+06	1.95253e+06	2.12984e+06	193893	226490	419367	199762	602140
LTDEGLEAVNKDKPLGA	297	313	3	0	590.647	6	14	8.30263	8.8006	591.127	0.413708	1	0	-0.37506	1.56349	1	1	0.038796		3.89995e+09	5.17976e+09	3.57002e+09	1.67257e+09	6.54279e+08	1.76481e+08	7.54824e+07	0	0	0	0	0	0	475859	812008	681584	303345	2.72634e+07	316629	134088	4.77719e+06
LTDEGLEAVNKDKPLGAVAL	297	316	3	0	685.044	6	17	10.0794	10.1727	685.772	0.982673	1	0	-0.218361	-0.275267		1	0.225777		2.56905e+07	3.58775e+07	2.75159e+07	1.30878e+07	6.77613e+06	1.37626e+06	994902	568839	629049	508205	165044	0	1.45328e+06	0	0	353501	147691	1.15247e+06	418815	0	237948	205158	208296	199006
LTDEGLEAVNKDKPLGAVALKS	297	318	3	0	756.753	6	19					-1
LTDEGLEAVNKDKPLGAVALKSYEEE	297	322	3	0	940.15	7	23					0
DEGLEAVNKDKPLGA	299	313	2	0	778.402	5	12	7.67365	7.74618	778.962	0.227422	0.6	0					0.551477		2.75928e+06	3.2579e+06	606134	0	0	0	0	0	0	0	145669	0	149000	0	0	0	0	0
LEAVNKDKPLGA	302	313	2	0	627.856	5	9	6.64105	6.89452	628.369	0.292731	1	0	-0.35856	0.452604		1	1.06233		6.45094e+06	3.89125e+06	180819	207445	83535.6	333564	75302.7	129264	0	0	0	260051	0	64251.4	0
EAVNKDKPLGA	303	313	1	0	1141.62	5	8	5.63643	6.02993	1142.31	0.0249243	1	0	-0.521673	1.08885	1	0	0.20434		7.47833e+07	5.76921e+07	1.85845e+07	2.92296e+06	155077	17539.5	6183.91	12222.6	0	0	74467	0	0	0
EAVNKDKPLGA	303	313	2	0	571.314	5	8	5.58958	6.11338	571.738	0.188418	1	0	-0.408328	1.68087	1	0	0.0182307		3.34215e+09	2.49441e+09	1.04806e+09	3.19331e+08	9.78858e+07	3.56974e+07	1.30039e+07	1.99565e+06	267637	0	0	0	0	13380.2
EAVNKDKPLGA	303	313	3	0	381.212	5	8	5.5583	5.63123	381.444	0.0378738	1	0	-0.512695	-0.367651	1	0	0.0382863		2.064e+07	1.3117e+07	4.5648e+06	1.54793e+06	174859	48361.7	0	0	0	3763.86	0	0	0	0
EAVNKDKPLGAVA	303	315	2	0	656.367	5	10	7.08163	7.47142	656.914	0.332177	0.6	0					0.160672		9.80025e+07	8.6651e+07	5.56984e+07	1.20873e+07	71304.4	275545	1.42487e+06	1.13473e+06	463204	700560	466398	297476	425598	0	0	406037
EAVNKDKPLGAVAL	303	316	2	0	712.909	5	11					-1
EAVNKDKPLGAVALKS	303	318	2	0	820.472	5	13					0
EAVNKDKPLGAVALKSYEEE	303	322	2	0	1095.57	6	17	8.47375	8.70722	1096.88	1.34656	0.6	0					0.482835		1.16029e+07	2.85867e+07	2.59547e+07	1.91846e+07	7.93295e+06	1.94579e+06	505018	1.18338e+06	3.6093e+06	992661	414836	0	181013	0	208757	0	624717	0	0	0	791684	185804	235914	0
EAVNKDKPLGAVALKSYEEE	303	322	3	0	730.714	6	17					-1
EAVNKDKPLGAVALKSYEEEL	303	323	3	0	768.409	6	18	9.05463	9.36167	773.627	14.2975	1	0	3.86639	0.695985		-7	0.0737337		755028	1.07475e+06	1.66273e+06	2.04797e+07	0	189646	9.47364e+06	817373	446544	1.8201e+06	423811	219864	2.33478e+07	2.00263e+08	5.21386e+08	7.17966e+08	6.96263e+08	5.49591e+08	2.68568e+08	9.88854e+07	2.66583e+07	6.92473e+06	2.05177e+06	436346	0
AVNKDKPLGA	304	313	1	0	1012.58	4	7					-1
AVNKDKPLGA	304	313	2	0	506.793	4	7	5.4016	5.84782	507.133	0.0950933	1	0	-0.463609	1.32837	1	1	0.0479437		2.81371e+08	1.76731e+08	6.32384e+07	1.61984e+07	2.47235e+06	295507	0	14438.7	55203.6	268798	61721.2	0
VNKDKPLGA	305	313	1	0	941.541	4	6	5.2443	5.46438	941.856	-0.230776	1	0	-0.752272	0.300927	1	1	0.23179		7.09287e+06	3.23897e+06	0	0	0	0	0	0	0	0	0
VNKDKPLGA	305	313	2	0	471.274	4	6	4.9268	5.48007	471.659	0.22482	0.6	0					0.245408		1.87866e+08	1.38063e+08	5.63716e+07	1.57421e+07	1.47565e+06	364378	47763.2	2998.08	23327	0	76917.3
VNKDKPLGA	305	313	3	0	314.519	4	6	5.19713	5.26525	314.678	-0.0676192	1	0	-0.601456	-0.389536	1	1	0.129795		1.17367e+06	572738	66527.5	0	0	34737.9	0	0	0	0	0
VNKDKPLGAVAL	305	316	2	0	612.869	5	9					0
VALKS	314	318	1	0	517.334	3	3	4.3098	5.00877	517.928	0.294482	1	0	0.0054607	2.47674	1	0	0.0944506		2.05387e+08	1.52204e+08	3.58587e+07	3.34975e+06	266872	0	0
VALKS	314	318	2	0	259.171	3	3	4.32552	5.04018	259.459	0.277766	0.4	0					0.0750975		2.60848e+08	1.87773e+08	3.69045e+07	2.26546e+06	2.57283e+06	0	628988
VALKSYE	314	320	1	0	809.44	4	5	6.84762	7.22718	810.211	0.287426	1	0	-0.22013	1.02554	1	0	0.204929		7.54398e+07	7.41044e+07	2.50063e+07	3.04673e+06	242778	196169	0	107024	117936	0
VALKSYE	314	320	2	0	405.224	4	5	6.81633	7.02968	405.643	0.354817	1	0	-0.145379	0.270334	1	0	0.0377152		2.14053e+08	2.06735e+08	7.87993e+07	1.97937e+07	2.52054e+06	352790	0	11942.1	71647	0
VALKSYEEE	314	322	1	0	1067.53	4	7	6.92573	7.40392	1068.64	0.49059	1	0	-0.150255	1.47361	1	0	0.244764		3.22442e+08	3.71554e+08	1.90807e+08	6.28655e+07	1.26368e+07	1.23123e+06	2.82537e+06	2.0681e+06	2.84206e+06	1.61109e+06	606294	458917
VALKSYEEE	314	322	2	0	534.266	4	7	6.91013	7.49218	534.858	0.560541	1	0	-0.0948315	1.94553	1	0	0.13649		2.77131e+09	3.14495e+09	1.5329e+09	5.26272e+08	1.46184e+08	3.65024e+07	444658	2.57898e+06	5.07883e+07	3.3853e+07	2.97747e+07	1.72963e+07
VALKSYEEEL	314	323	1	0	1180.61	5	8	9.36167	9.77187	1181.66	0.352255	1	0	-0.294745	1.16472	1	-1	0.463848		8.76603e+07	1.04954e+08	5.56792e+07	1.16112e+07	186368	17091.3	233947	0	895969	815644	0	30068.9	406038	195936
VALKSYEEEL	314	323	2	0	590.808	5	8	9.33055	9.87548	591.401	0.485408	1	0	-0.202434	1.77689	1	-1	0.0645291		1.6257e+09	1.97659e+09	1.05007e+09	3.93925e+08	1.17046e+08	5.90112e+07	9.86333e+06	741693	3.71732e+06	3.8601e+06	522640	3.11876e+06	196047	562277
VALKSYEEELAKDPRIAA	314	331	2	0	1002.04	6	15					-1
VALKSYEEELAKDPRIAATM	314	333	2	0	1118.09	7	17					-1
VALKSYEEELAKDPRIAATM	314	333	3	0	745.728	7	17					-1
VALKSYEEELAKDPRIAATME	314	334	2	0	1182.61	7	18	9.45508	9.6577	1182.96	-0.760046	0.4	0					1.26805		2.88003e+07	0	7.12962e+06	0	0	0	17091.3	0	233947	0	0	0	192217	0	513160	0	0	0	0	0	0	0	0	0	0	0
VALKSYEEELAKDPRIAATME	314	334	3	0	788.742	7	18	9.89102	10.0639	789.744	1.54604	1	0	-0.0625882	0.0863214	0	0	0.498859		3.74006e+07	9.89693e+07	1.15715e+08	8.82032e+07	5.68679e+07	2.50684e+07	6.21821e+06	2.23792e+06	1.70668e+06	0	0	987078	0	0	230926	0	0	782557	0	0	2.44425e+06	0	1.94759e+06	2.76077e+06	2.9536e+06	2.86639e+06
VALKSYEEELAKDPRIAATMENAQKGEIMPNIPQMSA	314	350	5	0	815.613	9	32					-1
VALKSYEEELAKDPRIAATMENAQKGEIMPNIPQMSAF	314	351	3	0	1407.71	9	33	11.7635	11.8414	1409.28	2.00672	0.6	0					0.171238		0	0	3.92561e+06	7.40702e+06	9.97723e+06	1.24312e+07	9.12706e+06	3.87418e+06	416760	486439	299413	0	0	0	0	0	0	0	0	0	0	0	0	0	0	0	0	0	0	0
VALKSYEEELAKDPRIAATMENAQKGEIMPNIPQMSAF	314	351	4	0	1056.03	9	33	11.748	11.9037	1057.93	4.87888	0.6	1					0.172717		740788	0	4.3625e+07	7.07549e+07	8.96619e+07	9.6128e+07	7.16255e+07	5.05822e+07	3.26433e+07	1.96401e+07	2.4292e+07	2.22705e+06	1.05315e+06	8019.19	3.06476e+07	247116	0	0	4.9693e+06	0	0	0	1.06086e+06	0	1.07789e+06	2.83147e+06	1.06061e+07	1.22194e+07	9.30752e+06	5.77254e+06
KSYEEE	317	322	2	0	392.672	4	4	4.2627	5.02448	392.896	0.000380757	1	0	-0.538424	2.76215		1	0.121899		8.69516e+07	4.07904e+07	9.31398e+06	470033	27365.1	28543.8	0	50084.2	0
KSYEEEL	317	323	1	0	897.42	4	5	8.00008	8.22665	897.85	-0.0906486	0.6	0					0.51415		2.85287e+07	1.28938e+07	605288	358509	659101	138646	0	0	0	0
KSYEEELAKDPRIAATMENAQKGEIMPNIPQMSA	317	350	4	0	948.467	9	29	10.7988	11.6339	955.261	24.758	0.5	0					0.176069		6.50437e+06	241975	0	200051	0	0	193476	498851	1.15124e+06	1.67214e+06	692307	761796	1.01079e+06	1.42383e+06	441761	2.25815e+06	3.98075e+07	1.21682e+07	2.85259e+06	2.51523e+07	1.54186e+08	9.88462e+07	1.75728e+08	2.7203e+08	4.75426e+08	5.08419e+08	6.17329e+08	6.48973e+08	6.77139e+08	5.40008e+08
YEEELAKDPRIAATME	319	334	2	0	933.451	6	13	7.34677	7.51815	934.495	0.930151	0.6	0					0.321045		2.69172e+06	1.10373e+07	8.40353e+06	5.53285e+06	1.03435e+06	175991	0	0	0	0	113059	0	124320	0	175716	0	0	301912	117293	0
YEEELAKDPRIAATME	319	334	3	0	622.636	6	13	7.31558	7.47142	623.267	0.734855	0.6	0					0.330182		9.65387e+06	1.73403e+07	1.90922e+07	1.14775e+07	4.58244e+06	1.31355e+06	315026	0	0	0	0	229541	0	0	117770	0	0	0	0	0
EELAKDPRIAATM	321	333	2	0	722.877	5	10					0
LAKDPRIA	323	330	2	0	442.272	4	5					-1
LAKDPRIAA	323	331	2	0	477.79	4	6	6.02993	6.24933	478.224	0.311601	1	0	-0.250921	0.297822	1	1	0.0511328		1.31733e+08	1.13054e+08	4.99214e+07	1.51863e+07	2.96003e+06	44504.8	0	0	0	0	0
LAKDPRIAA	323	331	3	0	318.863	4	6	6.04557	6.1343	319.128	0.240739	1	0	-0.316423	-0.295864	1	1	0.0606807		6.7133e+06	5.29846e+06	2.3795e+06	542090	53913.8	0	0	0	0	0	0
LAKDPRIAAT	323	332	2	0	528.314	4	7	5.63643	5.87383	528.768	0.297757	1	0	-0.303037	0.379605		1	0.0982279		4.3647e+07	4.00603e+07	1.63435e+07	5.51496e+06	619973	267892	164512	104210	253994	0	0	0
LAKDPRIAATM	323	333	2	0	593.834	5	8	7.33117	7.46623	594.354	0.277598	1	0	-0.346502	-0.0853477	1	1	0.0740161		7.44285e+07	7.11535e+07	3.77308e+07	1.35034e+07	3.71739e+06	629972	81758.3	134222	0	0	85960.6	115462	0	0
LAKDPRIAATM	323	333	3	0	396.225	5	8					-1
LAKDPRIAATME	323	334	2	0	658.356	5	9	7.1908	7.73063	658.949	0.356429	0.6	0					0.0388678		9.95946e+08	1.08175e+09	6.0335e+08	2.5395e+08	8.95153e+07	2.65664e+07	7.34131e+06	1.85252e+06	1.56809e+06	0	609033	204272	180957	107329	247349
LAKDPRIAATME	323	334	3	0	439.239	5	9					0
LAKDPRIAATMENAQKGEIM	323	342	2	0	1094.07	7	17	8.47375	8.7539	1096.79	4.04063	0.6	0					0.462522		1.1664e+06	536112	0	1.38607e+07	3.10212e+07	2.83652e+07	1.95443e+07	8.24095e+06	1.48458e+06	536588	1.34268e+06	4.68423e+06	1.32105e+06	414836	0	181013	0	0	0	438976	0	0	0	771153	185804
LAKDPRIAATMENAQKGEIM	323	342	3	0	729.714	7	17	8.45817	8.76948	731.378	3.58594	0.6	0					0.209012		2.86769e+06	1.84588e+06	2.18443e+07	1.06485e+08	2.02282e+08	2.12702e+08	1.06299e+08	4.9988e+07	2.77311e+07	6.66422e+06	1.81128e+06	4.22898e+06	804240	443308	7.52681e+06	20978.4	150570	2.44031e+06	0	0	399418	0	0	1.02338e+06	0
LAKDPRIAATMENAQKGEIMPNIPQM	323	348	3	0	956.491	8	21	10.1727	10.3904	957.527	1.22369	1	0	-0.215772	0.290249		-2	0.145107		1.1696e+07	4.9742e+07	7.90156e+07	8.38541e+07	6.41621e+07	3.63582e+07	1.17854e+07	1.46106e+06	605822	0	0	343104	0	0	0	220050	0	491407	413253	0	495375	0	0	0	25609.8	115606	135053	54675.2	497778	751520
LAKDPRIAATMENAQKGEIMPNIPQMSA	323	350	2	0	1513.27	8	23	9.95317	9.98942	1515.01	1.51492	1	0	-0.17365	-0.534323	0	-4	0.300222		0	0	2.89595e+06	4.11201e+06	2.86538e+06	2.23758e+06	514799	0	0	0	0	0	0	0	0	0	0	0	0	0	0	0	0	0	0	0	0	0	0	0
LAKDPRIAATMENAQKGEIMPNIPQMSA	323	350	3	0	1009.18	8	23	9.7667	9.91173	1010.48	1.91348	0.6	0					0.0936138		1.19316e+07	4.86188e+07	9.65334e+07	1.18438e+08	1.22002e+08	8.96954e+07	5.42054e+07	2.91281e+07	1.24134e+07	4.48496e+06	4.12016e+06	0	0	0	251117	0	298889	0	0	440474	0	0	60417.8	339294	797007	261526	0	0	130740	0
LAKDPRIAATMENAQKGEIMPNIPQMSA	323	350	4	0	757.137	8	23	9.89102	9.95317	758.768	4.55264	0.6	1					0.256199		1.0831e+07	3.37554e+07	5.68169e+07	6.83035e+07	7.1331e+07	5.11195e+07	3.75812e+07	1.74015e+07	7.09086e+06	2.08137e+06	1.41673e+06	2.48148e+06	0	1.95226e+06	626884	654712	206383	2.04795e+07	1.14469e+06	1.24792e+06	0	2.62227e+07	311445	5.59787e+06	1.25106e+06	9.37211e+06	338313	1.30633e+06	0	301772
LAKDPRIAATMENAQKGEIMPNIPQMSAF	323	351	3	0	1058.2	8	24	11.0167	11.6598	1059.64	2.22072	0.6	0					0.124799		1.41606e+08	6.3685e+08	1.25667e+09	1.64186e+09	1.57492e+09	1.2278e+09	8.21243e+08	4.87234e+08	2.68919e+08	1.28216e+08	7.18331e+07	4.70863e+07	2.19995e+07	2.59935e+07	1.93374e+07	1.25622e+07	1.05908e+07	7.50659e+06	6.45497e+06	5.40438e+06	8.86677e+06	3.52202e+06	3.25695e+06	555196	2.40152e+06	6.96685e+06	4.58281e+06	7.36647e+06	4.88463e+06	1.37198e+06
LAKDPRIAATMENAQKGEIMPNIPQMSAF	323	351	4	0	793.904	8	24	11.2812	11.5145	795.295	3.48503	0.6	0					0.202921		2.37697e+07	1.18402e+08	2.23285e+08	2.95364e+08	2.80109e+08	2.21979e+08	1.41365e+08	8.06993e+07	4.00697e+07	4.41192e+07	9.83214e+06	5.37779e+06	4.70168e+06	2.17239e+06	1.61715e+06	0	0	378436	0	0	415565	0	198732	521118	3.70104e+06	5.61514e+06	444829	4.76188e+06	2.7534e+06	682531
AKDPRIAA	324	331	2	0	421.248	4	5	5.26002	5.57395	421.577	0.174469	0.6	0					0.0587319		1.0681e+08	6.62989e+07	2.34699e+07	4.34858e+06	707743	9805.45	88293.3	30994.8	14062.9	253344
AKDPRIAAT	324	332	2	0	471.772	4	6	4.84808	5.13433	472.119	0.156115	0.6	0					0.131156		2.29428e+07	1.67815e+07	5.97632e+06	976723	110773	10436.2	2998.08	0	0	23555.7	0
AKDPRIAATM	324	333	2	0	537.292	5	7	6.92573	6.97253	537.947	0.620894	0.6	0					0.0419783		4.53187e+07	3.4357e+07	1.6166e+07	8.5947e+06	6.33226e+06	4.39475e+06	1.71406e+06	159771	214676	0	0	0	0
AKDPRIAATME	324	334	2	0	601.814	5	8	6.65668	6.7538	602.296	0.206741	1	0	-0.395625	-0.257774	1	-1	0.0481421		4.54588e+07	3.94352e+07	1.79402e+07	7.23576e+06	1.55146e+06	194879	301938	223375	0	0	3100.8	38132.3	0	3834.35
AKDPRIAATME	324	334	3	0	401.545	5	8					-1
AKDPRIAATMENAQKGEIM	324	342	2	0	1037.52	7	16					0
AKDPRIAATMENAQKGEIM	324	342	3	0	692.019	7	16	8.84728	8.90953	692.696	0.69782	0.6	0					0.0654661		2.3731e+07	4.01378e+07	3.83842e+07	2.47805e+07	1.22428e+07	4.9052e+06	964023	0	0	0	444331	148005	337130	0	0	0	200549	0	0	31296.4	0	269816	268239	57464.2
AKDPRIAATMENAQKGEIMPNIPQMSA	324	350	2	0	1456.72	8	22	9.70445	9.79778	1458.41	1.46994	1	0	-0.168383	-0.274964	1	-2	0.473294		393238	3.01909e+06	6.41493e+06	6.94738e+06	7.13313e+06	3.17597e+06	1.21457e+06	0	0	0	0	0	0	0	0	0	0	0	0	0	0	0	0	0	0	303798	0	0	0	0
AKDPRIAATMENAQKGEIMPNIPQMSA	324	350	4	0	728.866	8	22					-1
AKDPRIAATMENAQKGEIMPNIPQMSAF	324	351	3	0	1020.51	8	23	10.8922	11.3279	1021.87	2.07683	0.6	0					0.331287		1.19602e+08	3.85167e+08	7.20549e+08	9.62447e+08	8.48426e+08	6.32251e+08	3.92641e+08	2.17157e+08	1.10697e+08	5.38033e+07	2.3558e+07	1.09228e+07	1.23494e+07	3.28317e+06	2.2062e+06	1.50592e+06	814623	491141	1.47929e+06	48382.4	0	1.12861e+07	0	0	2.36756e+07	0	0	1.19149e+07	0	0
AKDPRIAATMENAQKGEIMPNIPQMSAF	324	351	4	0	765.633	8	23	10.8922	11.2657	766.623	1.95378	1	0	-0.0678245	0.997978	1	-3	0.116213		2.01464e+07	1.20158e+08	2.23748e+08	2.84609e+08	2.62666e+08	1.90813e+08	1.15104e+08	6.28295e+07	2.74486e+07	9.31916e+06	5.53286e+06	3.2401e+06	1.83226e+06	2.41387e+06	2.4024e+06	2.05178e+06	1.19597e+06	744336	421156	1.013e+06	357527	174638	169770	655427	520471	0	569190	1.17209e+06	557946	662374
PRIAATME	327	334	2	0	444.734	5	6	6.97253	7.14398	447.053	4.05692	0.4	0					0.146215		459584	507752	5.5675e+06	1.28556e+07	2.55787e+07	4.74133e+07	2.03408e+07	3.30151e+06	0	0	113722	94046.9
TMENAQKGEIMPNIPQMSA	332	350	2	0	1045.49	7	15	9.72002	9.76152	1052.43	12.4676	1	1	4.07086	-0.510469		-7	0.467298		8.82025e+06	3.15417e+06	5.47364e+06	2.85511e+06	2.77728e+06	0	420079	0	34235.6	57062.9	970090	10630.8	632211	410899	9.23707e+06	2.82269e+07	3.64135e+07	2.43271e+07	1.58871e+07	4.15113e+06	623644	953962	286620
TMENAQKGEIMPNIPQMSAF	332	351	2	0	1119.02	7	16	11.2657	11.3901	1121.1	2.63035	1	0	0.372817	-0.133812	1	-5	0.44498		3.96925e+06	2.29855e+07	4.01194e+07	3.9248e+07	2.98559e+07	1.9479e+07	4.67727e+06	939191	258371	55829	29975.5	0	0	1.7697e+06	0	0	0	0	0	0	462013	5.53221e+06	0	4.05495e+06
TMENAQKGEIMPNIPQMSAF	332	351	3	0	746.351	7	16					-1
MENAQKGEIMPNIPQMSA	333	350	2	0	994.966	7	14					-1
ENAQKGEIMPNIPQMSAF	334	351	2	0	1002.98	7	14	11.0011	11.4834	1004.61	1.93807	1	0	0.228819	1.49208	0	0	0.26089		3.54351e+07	1.39872e+08	2.07798e+08	2.00703e+08	1.31403e+08	9.49724e+07	2.81223e+07	3.81616e+07	0	1.09954e+07	0	3.00397e+06	0	3.56561e+06	0	3.48703e+06	0	1.3239e+06	0	4.07276e+06	0	294552
ENAQKGEIMPNIPQMSAF	334	351	3	0	668.989	7	14	11.1102	11.2035	670.573	3.43471	0.4	1					0.448373		2.76652e+06	1.10797e+07	1.6544e+07	1.48391e+07	1.10643e+07	5.42963e+06	803721	449954	0	145866	497980	5606.62	176855	126672	122158	199785	615383	413395	275897	7.01865e+06	192790	148700
NAQKGEIM	335	342	2	0	445.724	5	6	6.45337	6.89452	446.358	0.695106	0.4	0					1.1411		6.14411e+07	4.94803e+07	2.2356e+07	5.72352e+06	637365	263347	149238	681409	96365.5	1.92857e+06	42077.9	4.213e+06
NAQKGEIMPNIPQM	335	348	2	0	785.889	6	10					-1
NAQKGEIMPNIPQMSA	335	350	2	0	864.924	6	12	9.15823	9.72002	866.18	1.37432	0.6	0					0.0972295		1.36089e+08	3.51745e+08	4.54558e+08	3.85497e+08	2.33376e+08	1.13775e+08	4.68539e+07	1.40099e+07	3.12352e+06	3.28082e+06	587976	171032	0	0	0	0	0	12400.6	38333.2
NAQKGEIMPNIPQMSAFWYAVRTAVINAASGRQTVDE	335	371	3	0	1355.34	9	33					-1
PNIPQMSA	343	350	1	0	857.419	4	5	7.6115	7.6892	858.772	0.791205	0.4	0					1.20587		1.75044e+06	5.13058e+06	3.97269e+06	252523	157913	198212	0	0	0	0
PNIPQMSA	343	350	2	0	429.213	4	5	7.6115	7.69955	429.824	0.659769	1	0	0.192883	-0.298969	1	-1	0.16243		1.43582e+07	2.26183e+07	1.59034e+07	4.26583e+06	844619	0	0	0	0	0
PNIPQMSAF	343	351	1	0	1004.49	5	6	9.9687	10.1364	1010.06	4.89814	0.4	0					0.280045		0	992771	1.14857e+07	2.06923e+07	7.4834e+07	5.64279e+08	6.35535e+08	1.27552e+08	8.73306e+06	3.96921e+06	1.19495e+06	1.80918e+06
PNIPQMSAF	343	351	2	0	502.747	5	6	10.3904	10.555	503.548	0.929306	1	0	0.32006	0.0489131	0	1	0.185299		4.23972e+07	8.26752e+07	6.85553e+07	3.56326e+07	1.00297e+07	996825	88344.3	152887	624.04	391908	0	826225
FWYA	351	354	1	0	586.266	3	2	10.9856	11.6235	586.565	-0.0911657	1	0	-0.791761	2.19943		0	0.0970345		2.66075e+08	8.53733e+07	7.13251e+06	1.78702e+06	184355	333956
FWYAVRT	351	357	1	0	942.483	4	5	10.3126	10.5446	943.177	0.0985876	1	0	-0.429596	0.355222	1	0	0.176502		1.48671e+08	1.15586e+08	3.97302e+07	5.44216e+06	5117.16	0	0	68007.2	0	273572
FWYAVRT	351	357	2	0	471.745	4	5	10.0328	10.69	472.152	0.21836	1	0	-0.296741	2.28712	1	0	0.0537239		1.75601e+09	1.5464e+09	6.10316e+08	1.51796e+08	1.19502e+07	1.50529e+06	803794	1.7152e+06	1.03464e+06	1.00064e+06
FWYAVRTAV	351	359	2	0	556.798	5	7	9.23722	9.40837	561.001	7.70391	0.4	1					0.11348		142220	141946	191737	0	0	0	0	1.7497e+07	4.17653e+07	2.78497e+07	1.18769e+07	1.90925e+06	123269
FWYAVRTAVINA	351	362	2	0	705.88	5	10	11.0946	11.7739	706.873	1.11124	0.6	0					0.718544		2.08995e+08	2.21685e+08	1.1494e+08	3.55426e+07	8.19594e+06	3.25007e+06	3.09309e+06	2.2117e+06	274436	1.58932e+06	417930	157359	2.32861e+06	449325	31916.2	3.80124e+07
FWYAVRTAVINAASGRQTVDE	351	371	2	0	1177.6	6	19	11.188	11.5405	1179.29	1.99017	0.6	0					0.375993		2.31706e+07	6.20531e+07	1.07356e+08	1.06925e+08	9.7882e+07	5.32656e+07	2.51597e+07	2.80671e+06	5.24552e+06	0	1.43991e+06	306660	0	0	0	0	0	0	1.14223e+06	0	0	0	2.30241e+06	4.15324e+06	516947	0
FWYAVRTAVINAASGRQTVDE	351	371	3	0	785.401	6	19	11.359	11.6131	787.244	4.134	0.6	1					0.288661		3.19746e+07	1.4441e+08	2.71023e+08	2.95636e+08	2.46787e+08	1.49443e+08	8.48876e+07	3.85275e+07	1.40061e+07	5.10421e+07	2.72585e+06	1.21469e+06	6.41536e+07	1.30629e+06	901127	1.01123e+07	1.17598e+06	935433	9.42791e+07	22557.2	350904	5.57022e+07	0	483868	1.13695e+06	49390.5
FWYAVRTAVINAASGRQTVDEALKDAQTGTD	351	381	3	0	1118.9	8	29	12.0912	12.4502	1120.93	4.14977	1	0	0.254676	0.931945	1	-2	0.0722062		441002	1.73614e+07	7.40593e+07	1.71545e+08	2.73893e+08	3.6409e+08	3.55366e+08	3.04228e+08	2.17651e+08	1.25981e+08	7.85474e+07	4.58634e+07	1.91753e+07	8.622e+06	1.26164e+07	1.59369e+06	306902	999469	0	145436	449938	0	0	531740	159038	0	376129	0	19581.6	153423
FWYAVRTAVINAASGRQTVDEALKDAQTGTD	351	381	4	0	839.423	8	29	12.2629	12.2837	840.937	4.08954	0.6	0					0.0331517		328058	2.71187e+06	9.0885e+06	1.97991e+07	2.74617e+07	3.2888e+07	3.02869e+07	2.66984e+07	1.93032e+07	1.17321e+07	6.76997e+06	3.62073e+06	4.32273e+06	949152	257732	468557	474630	139959	0	118776	0	0	0	0	262015	0	0	0	0	0
WYAVRT	352	357	1	0	795.415	4	4	8.38037	8.8421	796.364	0.459393	0.4	0					0.411102		2.6222e+08	2.05449e+08	7.63125e+07	1.20298e+07	1.62497e+07	4.29896e+06	8.92996e+06	2.41845e+06	660110
WYAVRT	352	357	2	0	398.211	4	4	8.34927	8.82653	398.587	0.262482	1	0	-0.175012	1.46944	1	1	0.0251653		1.11649e+09	9.73602e+08	3.20892e+08	7.03318e+07	7.77763e+06	118577	0	423355	668380
WYAVRTAVINA	352	362	2	0	632.346	5	9	9.62653	9.95317	633.609	1.75699	0.6	1					0.315185		3.62149e+08	3.98425e+08	1.80369e+08	7.39847e+07	1.19116e+07	979351	844592	0	1.1864e+07	181544	4.64492e+07	7.05402e+07	3.9338e+07	1.31925e+07	2.06164e+06
WYAVRTAVINAASGRQ	352	367	2	0	881.971	6	14					0
WYAVRTAVINAASGRQTVD	352	370	2	0	1039.54	6	17					-1
WYAVRTAVINAASGRQTVD	352	370	3	0	693.364	6	17					-1
WYAVRTAVINAASGRQTVDE	352	371	2	0	1104.06	6	18	9.57975	9.90655	1105.78	2.13376	0.6	0					0.214456		1.24743e+07	7.89721e+07	1.59376e+08	1.72657e+08	1.31534e+08	8.11169e+07	3.93772e+07	1.59652e+07	3.67789e+06	1.26179e+06	0	0	481477	0	1.88183e+06	3.89178e+06	1.39818e+06	545662	332.849	781512	631769	1.24108e+06	0	0	0
WYAVRTAVINAASGRQTVDE	352	371	3	0	736.378	6	18	9.59535	10.0639	737.544	2.20788	0.6	0					0.313561		6.12898e+07	3.11479e+08	5.87045e+08	6.52489e+08	5.34906e+08	3.2162e+08	1.73889e+08	8.75776e+07	4.87223e+07	3.18678e+07	1.57235e+07	7.72347e+06	5.61807e+06	804474	8341.45	2.12738e+06	253816	462287	229816	218272	481223	122705	80116.8	0	55012.5
WYAVRTAVINAASGRQTVDEAL	352	373	2	0	1196.12	6	20					-1
WYAVRTAVINAASGRQTVDEAL	352	373	3	0	797.752	6	20	10.7211	10.7988	798.859	1.91935	0.6	0					0.139265		868750	8.20611e+06	1.9021e+07	1.9601e+07	1.51875e+07	8.39598e+06	3.19331e+06	214859	253964	0	349252	0	0	1.53989e+06	0	0	21887.7	0	0	0	0	0	0	0	0	0	0
WYAVRTAVINAASGRQTVDEALKDAQTGTD	352	381	2	0	1604.31	7	28					-1
WYAVRTAVINAASGRQTVDEALKDAQTGTD	352	381	3	0	1069.87	7	28	10.8455	11.4367	1071.92	4.27797	0.6	0					0.390394		1.57758e+06	4.74027e+07	1.77822e+08	4.06532e+08	6.72085e+08	8.22012e+08	7.89614e+08	6.50435e+08	4.61356e+08	2.69258e+08	1.47732e+08	8.14866e+07	3.39412e+07	1.64413e+07	3.20135e+07	4.94343e+06	1.48235e+06	1.57855e+07	316081	0	2.16197e+06	377090	529389	1.83141e+06	13360	57566.6	279308	293495	0	1.04682e+06
WYAVRTAVINAASGRQTVDEALKDAQTGTD	352	381	4	0	802.656	7	28	10.8766	11.1465	804.329	4.83721	1	0	0.419187	0.527042	1	-2	0.266521		3.95343e+06	2.36879e+07	8.24353e+07	1.75446e+08	2.74011e+08	3.27501e+08	3.28927e+08	2.59467e+08	1.79587e+08	1.02461e+08	6.01149e+07	3.28142e+07	1.46355e+07	7.0306e+06	4.34931e+06	4.24578e+06	1.39788e+06	1.60033e+06	805165	1.45247e+06	26735.9	559012	166532	0	203775	0	0	989509	3.12032e+06	1.08525e+07
WYAVRTAVINAASGRQTVDEALKDAQTGTDYDIPTTENL	352	390	3	0	1418.7	9	36	11.6079	11.7895	1422.9	10.1135	0.6	1					0.278778		0	0	0	0	0	0	1.64655e+06	7.18127e+06	1.59245e+07	2.66446e+07	3.37151e+07	3.52535e+07	3.55428e+07	2.63123e+07	2.15465e+07	2.14602e+07	4.72599e+06	1.01675e+06	1.58451e+07	30603.7	0	5.59815e+06	0	0	359153	0	0	382176	0	339560
WYAVRTAVINAASGRQTVDEALKDAQTGTDYDIPTTENL	352	390	4	0	1064.28	9	36	11.6079	11.7895	1067.17	9.08074	0.6	0					0.119105		320877	294163	0	1.13992e+06	426162	3.04855e+06	1.01755e+07	2.13617e+07	3.82685e+07	5.63291e+07	6.93866e+07	7.52372e+07	6.77194e+07	5.52922e+07	4.3424e+07	2.98235e+07	1.31785e+07	8.11036e+06	1.13085e+06	0	0	2.3739e+06	0	0	0	2.26319e+06	0	0	0	750062
YAVRT	353	357	1	0	609.335	3	3	5.41732	5.89462	609.857	0.167637	1	0	-0.229038	1.46959	1	0	0.142839		1.21086e+08	8.29313e+07	1.43351e+07	671202	56062.3	0	0
YAVRT	353	357	2	0	305.171	3	3	5.4016	5.86343	305.476	0.256438	1	0	-0.0648715	1.39932	1	0	0.0345125		3.39069e+08	2.51427e+08	6.28594e+07	8.00827e+06	249213	38594.7	0
YAVRTAVINA	353	362	1	0	1077.61	4	8	7.5804	7.71508	1078.14	-0.101279	0.4	0					0.346988		9.16865e+06	8.21099e+06	352032	0	136751	0	0	0	0	0	0	0	0
YAVRTAVINA	353	362	2	0	539.306	4	8	7.50257	7.90675	539.731	0.21774	1	0	-0.388	1.13739	1	-1	0.0698851		2.65651e+08	2.38305e+08	1.05316e+08	2.31206e+07	2.03615e+06	4350.98	0	157685	190939	0	0	164430	641627
YAVRTAVINAASGRQ	353	367	3	0	526.29	5	13	6.54727	6.67232	527.187	1.78404	0.4	0					0.802344		7.13722e+06	0	0	0	0	58174.2	28178.3	0	126334	117910	146336	631175	406749	63138.7	51949.8	68762.6	136784	57822.2	169028
YAVRTAVINAASGRQTVD	353	370	2	0	946.503	6	16	8.14362	8.33372	948.079	2.06568	1	0	0.177083	0.164697	1	0	0.464907		257572	4.42288e+06	1.55665e+07	1.49578e+07	1.00156e+07	2.59786e+06	662351	14908.1	0	0	0	0	0	0	0	0	0	152943	244684	168219	376246	0	0
YAVRTAVINAASGRQTVD	353	370	3	0	631.338	6	16	8.12805	8.313	632.485	2.35563	1	0	0.27759	0.141298	1	0	0.287186		1.14611e+06	1.10656e+07	2.22423e+07	2.54835e+07	1.82572e+07	7.38564e+06	1.94389e+06	0	0	0	0	0	144966	0	0	603701	1.33085e+06	0	63328.7	26048.6	968923	121093	110833
YAVRTAVINAASGRQTVDE	353	371	2	0	1011.02	6	17	8.04677	8.47893	1012.93	2.64857	0.6	0					1.16176		2.65084e+07	1.32273e+08	2.4171e+08	2.53127e+08	1.85656e+08	1.04891e+08	5.06543e+07	2.22469e+07	9.51214e+06	1.10797e+07	1.70237e+07	2.06091e+07	1.82361e+07	9.86249e+06	2.43669e+06	736069	175700	1.38516e+06	0	6.82434e+06	0	22438.3	4544.86	182637
YAVRTAVINAASGRQTVDE	353	371	3	0	674.352	6	17	8.12805	8.47893	675.467	2.18645	0.6	0					0.144217		6.67412e+07	2.86544e+08	4.69497e+08	4.85032e+08	3.71784e+08	2.17879e+08	9.83246e+07	4.63664e+07	1.6181e+07	5.00408e+06	1.5811e+06	1.11658e+06	1.47503e+06	166026	357087	1.95849e+06	3.78136e+06	3.54163e+06	1.51031e+06	2.29514e+06	1.05432e+06	1.30129e+06	3.74224e+06	1.02983e+07
YAVRTAVINAASGRQTVDEA	353	372	3	0	698.031	6	18	8.536	8.84728	699.431	3.00193	0.6	0					0.131583		8.3309e+06	8.18858e+07	1.385e+08	2.38486e+08	2.97949e+08	2.60141e+08	1.80147e+08	7.25943e+07	2.37111e+07	7.56343e+06	2.42509e+06	945452	0	1.49626e+06	982058	1.1521e+06	278402	191057	0	0	0	145144	19014.3	0	0
YAVRTAVINAASGRQTVDEAL	353	373	3	0	735.726	6	19	9.36167	9.68367	742.141	17.9744	0.6	0					0.261762		3.86387e+06	2.67476e+07	4.7749e+07	4.03239e+07	2.74302e+07	1.53464e+07	5.31347e+06	2.52357e+06	700951	268295	653668	163896	232629	0	1.9961e+06	326946	145500	4.07392e+07	2.0336e+08	3.95666e+08	5.30566e+08	4.70183e+08	2.88656e+08	1.53329e+08	6.29588e+07	1.86846e+07
YAVRTAVINAASGRQTVDEALKDAQTGTD	353	381	3	0	1007.85	7	27	9.78223	9.93762	1010.5	6.22587	0.6	0					0.147908		541129	234756	0	1.04404e+06	2.3261e+07	7.89831e+07	1.52949e+08	1.81702e+08	1.81826e+08	1.37609e+08	7.97014e+07	3.35275e+07	1.73907e+07	4.1798e+06	4.85806e+06	624889	352861	516068	546637	455660	1.16204e+06	0	0	494244	0	0	2.38414e+06	1.73263e+06	2.77942e+06	2.70237e+06
VRTAVINA	355	362	2	0	422.256	4	6					-1
VRTAVINAASGRQTVDE	355	371	2	0	893.974	6	15	6.73483	6.83198	895.477	1.99879	1	0	0.200086	-0.257623	-1	1	0.400443		10828.7	2.42422e+06	4.73831e+06	4.92339e+06	3.45555e+06	1.18374e+06	510472	9779.09	0	0	0	97902.7	0	0	0	0	0	0	0	0	0	74549.7
VRTAVINAASGRQTVDE	355	371	3	0	596.318	6	15	5.10295	5.13433	596.39	-0.79295	0.4	0					0.294673		1.45852e+06	0	0	111332	0	0	0	0	0	0	0	0	0	0	0	0	0	0	0	0	0	0
AVINA	358	362	1	0	487.287	3	3	5.66767	6.04037	487.549	-0.0162842	1	0	-0.569057	0.994343		1	0.0469821		4.41249e+08	1.15747e+08	1.61778e+07	210741	69951.8	74174.4	0
AVINAASGRQ	358	367	2	0	493.773	4	8	5.05588	5.32293	494.482	0.870227	1	0	0.0643486	0.51432		1	0.264736		3.82903e+06	8.79936e+06	6.59596e+06	1.5438e+06	179871	139039	0	42032.2	0	145061	0	46703	0
AVINAASGRQTVD	358	370	2	0	651.344	5	11	6.0612	6.18133	652.624	1.83013	0.6	0					0.138262		1.62186e+06	6.96377e+06	1.06673e+07	9.98757e+06	6.49487e+06	2.0837e+06	242225	221469	0	0	0	0	0	0	0	0	0
AVINAASGRQTVDE	358	371	1	0	1430.72	5	12	6.31215	6.36448	1433.09	1.56313	1	0	0.183495	-0.461248	1	0	0.319874		0	831282	1.54889e+06	1.12653e+06	578614	0	0	0	0	0	0	0	0	0	0	0	0	0
AVINAASGRQTVDE	358	371	2	0	715.865	5	12	6.23362	6.62543	717.283	2.03426	1	0	0.40124	1.0812	1	0	0.305891		1.51119e+08	5.11946e+08	7.24145e+08	6.08174e+08	3.66749e+08	1.71582e+08	6.7986e+07	2.79828e+07	1.05803e+07	4.24128e+06	8.77189e+06	1.97718e+07	2.07028e+07	1.16517e+07	4.15722e+06	2.48783e+06	1.16395e+06	467758
AVINAASGRQTVDEA	358	372	2	0	751.384	5	13	6.70357	6.91013	752.67	1.73031	1	0	0.199246	0.239514		1	0.213603		2.01301e+06	6.37091e+06	7.20247e+06	7.2584e+06	2.91681e+06	344908	72862.5	153680	211538	2093.43	111092	233567	0	99513.6	0	86636.5	7293.47	71654.4	180453
AVINAASGRQTVDEAL	358	373	2	0	807.926	5	14	8.56712	8.79023	809.287	1.80794	1	0	0.17727	0.314709		-1	0.10617		8.00194e+06	4.57244e+07	6.97445e+07	6.32518e+07	3.74998e+07	1.79152e+07	4.48968e+06	2.4897e+06	180042	137031	0	659773	0	491321	216603	0	145628	0	0	0
AVINAASGRQTVDEALKDAQTGTD	358	381	3	0	811.073	6	22	9.53298	9.93762	812.853	3.9729	0.6	0					0.128315		1.65151e+07	1.70124e+08	4.49513e+08	9.04606e+08	1.27414e+09	1.35741e+09	1.15031e+09	8.06151e+08	4.69955e+08	2.41431e+08	1.28025e+08	6.32875e+07	3.1441e+07	5.90499e+07	1.17033e+07	4.88803e+06	2.84239e+07	3.15682e+06	2.0044e+06	1.73504e+06	783390	0	526484	138325	0	456374	0	351657	498535
AVINAASGRQTVDEALKDAQTGTDYDIPTTENL	358	390	3	0	1159.9	8	30	10.6744	10.9648	1163.49	8.75871	0.6	0					0.0932101		0	583809	0	2.00112e+06	3.0668e+06	1.70028e+07	4.64209e+07	8.22373e+07	1.30688e+08	1.84646e+08	2.11091e+08	2.14918e+08	1.96378e+08	1.50808e+08	9.81733e+07	5.67247e+07	2.83531e+07	4.62379e+06	3.24572e+06	0	1.33312e+06	0	368805	475677	0	0	719845	0	0	0
AVINAASGRQTVDEALKDAQTGTDYDIPTTENL	358	390	4	0	870.18	8	30	10.6744	10.9129	872.813	8.53605	0.6	0					0.125339		321861	243464	267050	0	2.02661e+06	3.13567e+06	1.85791e+07	3.33236e+07	5.40262e+07	6.78408e+07	8.31869e+07	7.76701e+07	6.6606e+07	4.98321e+07	2.69645e+07	1.20046e+07	2.86278e+06	642173	561408	559740	274374	1.21009e+06	0	257894	0	728533	0	0	0	765148
INAASGRQTVDE	360	371	2	0	630.813	5	10	5.21285	5.41732	631.983	1.64256	1	0	0.372037	0.229972		0	0.163328		1.27844e+06	7.22201e+06	1.02819e+07	8.00007e+06	3.75157e+06	1.32942e+06	38301.3	40328.5	0	0	0	0	0	0	0	41769.3
INAASGRQTVDEALKDAQTGTD	360	381	3	0	754.372	6	20					-1
ASGRQTVDE	363	371	2	0	481.731	4	7	3.82272	4.35693	482.821	1.66017	1	0	0.776411	1.7282		-1	0.078528		2.16912e+07	7.38403e+07	9.32848e+07	7.00795e+07	3.05287e+07	1.06353e+07	1.40659e+06	25127.6	25630.1	0	45102.9	0
ASGRQTVDEAL	363	373	2	0	573.791	5	9	7.06605	7.29998	578.869	9.51705	1	1	5.32582	0.363854		-4	0.300244		85964.7	544100	137282	0	245067	0	0	0	2.76189e+06	1.51986e+07	2.01608e+07	1.59986e+07	6.25943e+06	1.8846e+06	360721
ASGRQTVDEALKD	363	375	2	0	695.352	5	11					-1
ASGRQTVDEALKDAQTGTD	363	381	2	0	981.972	6	17	8.42705	8.81617	984.339	3.64543	0.6	0					0.177325		536562	2.33046e+07	9.8866e+07	1.96069e+08	2.40225e+08	2.28677e+08	1.65946e+08	9.70572e+07	4.83414e+07	2.05507e+07	7.44637e+06	4.00499e+06	484558	183176	0	646578	201934	1.96416e+06	0	535767	0	138574	0	391405
ASGRQTVDEALKDAQTGTD	363	381	3	0	654.984	6	17	8.41148	8.8784	656.548	3.60335	0.6	0					0.166705		3.13034e+06	4.92615e+07	1.62204e+08	2.9163e+08	3.54805e+08	3.33665e+08	2.40318e+08	1.40289e+08	7.21632e+07	3.14644e+07	1.16393e+07	5.0182e+06	3.19555e+06	576075	1.01378e+06	0	428513	1.96965e+06	347268	867922	769068	566541	1.23408e+06	381307
ASGRQTVDEALKDAQTGTDYDIPTTENL	363	390	3	0	1003.81	7	25	9.84442	10.3178	1009.88	16.4772	1	0	3.11645	1.4518		-5	0.523707		527145	51810.5	594877	0	903705	4.37306e+06	2.51847e+07	4.65584e+07	6.36934e+07	1.04157e+08	1.06355e+08	9.52524e+07	8.71307e+07	9.09934e+07	1.57117e+08	3.28025e+08	6.11063e+08	9.81267e+08	1.30012e+09	1.33936e+09	1.11291e+09	7.71317e+08	4.25975e+08	1.89622e+08	6.86977e+07	2.58206e+07	1.6258e+07	7.59474e+06	5.3535e+06	6.31425e+06
TVDEALKDAQTGTD	368	381	2	0	732.347	5	12	7.40913	7.4818	733.912	2.31342	1	0	0.530264	-0.368863		1	0.203726		0	1.13788e+06	4.31116e+06	5.17207e+06	4.05235e+06	1.34995e+06	149279	0	139638	0	90604.4	0	0	0	0	0	0	0
EALKDAQTGTDYDIPTTENL	371	390	2	0	1098.02	6	17					-1
ALKDAQTGTD	372	381	1	0	1019.5	4	8	4.04277	4.54562	1022.15	2.08189	1	0	0.904355	1.58568	1	1	0.142426		6.52362e+06	3.86179e+07	7.09587e+07	7.00479e+07	4.11946e+07	1.47712e+07	2.67249e+06	0	0	0	0	0	0
ALKDAQTGTD	372	381	2	0	510.254	4	8	3.99562	4.68725	511.599	2.12472	0.6	0					0.0505707		1.02414e+08	4.13809e+08	7.76744e+08	7.3744e+08	4.33516e+08	1.77115e+08	5.87672e+07	1.55144e+07	2.52796e+06	27598.8	0	0	0
ALKDAQTGTDYDIPTTENL	372	390	2	0	1033.5	6	16	9.12715	9.35128	1037.61	7.03072	1	0	1.89814	0.319328	1	0	0.146233		0	17698.3	942686	1.04401e+07	3.62889e+07	8.30833e+07	1.43385e+08	2.07925e+08	2.5004e+08	2.20547e+08	1.66334e+08	9.75266e+07	4.27336e+07	1.30121e+07	1.30403e+06	0	766372	0	1.57857e+06	584459	2.41211e+06	818031	1.89233e+06
ALKDAQTGTDYDIPTTENL	372	390	3	0	689.336	6	16					-1
KDAQTGTDYDIPTTENL	374	390	2	0	941.439	6	14	8.89397	8.9562	946.408	8.85803	1	1	2.97018	-0.416267		0	0.338468		0	0	0	0	756122	2.93598e+06	6.57599e+06	8.7706e+06	9.6308e+06	1.46475e+07	1.83173e+07	2.01263e+07	1.71581e+07	7.47798e+06	3.81207e+06	240933	0	0	0	0	0
YDIPTTE	382	388	1	0	838.383	4	4	7.26878	7.31558	841.358	2.48373	0.4	0					0.512242		0	279836	1.23005e+06	2.30002e+06	1.00048e+06	155718	97791.8	0	0
YDIPTTEN	382	389	1	0	952.426	4	5	5.78023	5.84263	958.823	5.84672	0.4	1					0.348222		0	0	0	0	0	0	3.00994e+06	1.43198e+06	117563	0
YDIPTTENL	382	390	1	0	1065.51	4	6	9.17377	9.7252	1069.95	3.81605	1	0	2.98844	1.80642	0	0	0.126045		1.09747e+06	4.00045e+07	1.80972e+08	4.26182e+08	6.96455e+08	6.85228e+08	4.07136e+08	1.40543e+08	1.90948e+07	845542	0
YDIPTTENL	382	390	2	0	533.259	4	6	8.38037	9.75113	535.715	4.28921	0.4	1					1.15232		4.48467e+07	3.27125e+08	1.13491e+09	2.482e+09	3.59915e+09	3.28729e+09	1.86648e+09	6.68615e+08	1.12033e+09	3.70892e+07	1.01309e+09
YFQGHM	391	396	1	0	782.329	4	4					0
YFQGHM	391	396	2	0	391.668	4	4	7.75135	8.10907	393.035	2.187	1	0	2.49341	0.926266	1	1	0.122067		1.75045e+06	3.15658e+07	6.9036e+07	7.65892e+07	4.21528e+07	7.86086e+06	192908	3.64307e+06	0
YFQGHMASM	391	399	1	0	1071.44	5	7	8.83173	8.8784	1076.2	3.98375	0.4	0					0.423795		0	0	0	258739	1.87043e+06	2.94406e+06	881815	0	0	0	0	0	0
YFQGHMASM	391	399	2	0	536.223	5	7	8.69165	9.065	538.556	3.88381	1	0	2.53822	0.997296	1	1	0.113598		1.12337e+06	1.02106e+07	3.61903e+07	8.57629e+07	1.44484e+08	1.59686e+08	1.10552e+08	4.81758e+07	1.27772e+07	1.40824e+06	693080	0	143937
YFQGHMASMTGGQQMGRGSSPQKPIV	391	416	2	0	1390.66	8	22	8.83173	8.86283	1398.2	13.2542	1	0	2.80241	-0.557722	1	0	0.51311		0	0	0	0	0	0	0	0	0	0	0	545302	1.19705e+06	900603	2.12563e+06	2.21642e+06	2.39999e+06	1.58853e+06	1.14148e+06	222711	0	0	0	0	0	0	0	0	0	0
YFQGHMASMTGGQQMGRGSSPQKPIV	391	416	3	0	927.44	8	22	8.69165	9.01838	932.539	13.4571	1	0	2.85355	0.785492	1	0	0.210594		0	0	0	0	0	227787	491151	6.27493e+06	7.16842e+06	1.38785e+07	3.02154e+07	5.45955e+07	8.56259e+07	1.2117e+08	1.61058e+08	1.71425e+08	1.67246e+08	1.4699e+08	1.01769e+08	6.66926e+07	3.52193e+07	1.70625e+07	2.3067e+06	475633	6.25542e+06	0	0	5.09403e+06	0	0
YFQGHMASMTGGQQMGRGSSPQKPIV	391	416	4	0	695.832	8	22					-1
YFQGHMASMTGGQQMGRGSSPQKPIVR	391	417	3	0	979.474	8	23					-1
YFQGHMASMTGGQQMGRGSSPQKPIVR	391	417	4	0	734.857	8	23	8.14362	8.23703	738.745	13.6276	1	0	2.74716	-0.274585	1	1	0.283177		0	0	0	0	324374	0	0	137922	0	0	260621	574418	2.62235e+06	3.16507e+06	3.85737e+06	4.44534e+06	5.72815e+06	4.76925e+06	3.2259e+06	2.2485e+06	547146	0	0	0	0	0	126997	0	265228	0
YFQGHMASMTGGQQMGRGSSPQKPIVRV	391	418	3	0	1012.5	8	24					-1
YFQGHMASMTGGQQMGRGSSPQKPIVRVFLPNKQRTVVPARC	391	432	4	0	1162.1	10	36	9.15823	9.5174	1167.25	17.6058	1	0	2.17339	0.932854	1	1	0.10848		17193.1	0	329468	0	26990.1	0	913794	0	29928.2	544157	2.00542e+06	1.96531e+06	6.43054e+06	1.4865e+07	3.0157e+07	4.48033e+07	6.64747e+07	8.88908e+07	1.19564e+08	1.49102e+08	1.5592e+08	1.55856e+08	1.4844e+08	1.26661e+08	1.00417e+08	7.16845e+07	4.34995e+07	2.46928e+07	1.28623e+07	5.68981e+06
YFQGHMASMTGGQQMGRGSSPQKPIVRVFLPNKQRTVVPARC	391	432	5	0	929.879	10	36	9.1427	9.62653	934.024	17.7082	1	0	2.18917	1.49928	1	1	0.208464		0	0	520628	523883	0	1.01853e+06	288951	632172	1.50565e+07	3.50542e+06	4.94863e+06	9.98393e+06	2.21428e+07	4.77853e+07	7.18916e+07	1.06452e+08	1.59115e+08	2.15407e+08	2.92154e+08	3.43305e+08	3.85268e+08	3.87574e+08	3.63311e+08	3.08119e+08	2.44349e+08	1.76817e+08	1.16213e+08	7.20116e+07	5.24045e+07	2.42761e+07
YFQGHMASMTGGQQMGRGSSPQKPIVRVFLPNKQRTVVPARC	391	432	6	0	775.067	10	36	9.1427	9.40837	778.513	17.659	1	0	2.18158	0.508035	1	1	0.0594026		1.04164e+06	0	1.10878e+06	0	2.48504e+06	376715	3.66604e+06	221094	0	1.53021e+06	7.55978e+06	1.09338e+07	1.73431e+07	3.30434e+07	2.45655e+07	7.66364e+07	1.14909e+08	1.47806e+08	2.06789e+08	2.42411e+08	2.24611e+08	2.66381e+08	2.62416e+08	2.00084e+08	1.65193e+08	1.25478e+08	6.52227e+07	5.27008e+07	3.42887e+07	2.02535e+07
YFQGHMASMTGGQQMGRGSSPQKPIVRVFLPNKQRTVVPARC	391	432	7	0	664.487	10	36	9.1427	9.45508	667.442	17.6629	1	0	2.1822	0.720293	1	1	0.0927784		0	580968	57988	288281	3.12762e+07	0	447838	378062	455505	620244	3.1538e+06	7.35138e+06	1.41403e+07	2.11412e+07	3.70728e+07	5.72363e+07	8.49456e+07	1.22305e+08	1.60274e+08	1.78097e+08	2.01559e+08	2.06156e+08	2.06323e+08	1.71895e+08	1.2909e+08	9.76777e+07	6.77587e+07	4.51589e+07	2.36009e+07	1.46382e+07
YFQGHMASMTGGQQMGRGSSPQKPIVRVFLPNKQRTVVPARCGV	391	434	5	0	961.096	10	38	9.45508	9.68887	965.362	18.2166	1	0	2.11978	0.363173	1	1	0.0735891		12180.1	0	3.6946e+06	244739	0	161697	0	483016	0	0	640937	2.54132e+06	4.7552e+06	1.13294e+07	1.9438e+07	3.02395e+07	4.87931e+07	6.75789e+07	9.10113e+07	1.09758e+08	1.25091e+08	1.4286e+08	1.34634e+08	1.26849e+08	9.80049e+07	7.41965e+07	5.5066e+07	4.71556e+07	2.27576e+07	1.0459e+07
YFQGHMASMTGGQQMGRGSSPQKPIVRVFLPNKQRTVVPARCGV	391	434	6	0	801.082	10	38	9.37723	9.70445	804.611	18.065	1	0	2.09765	0.787689	1	1	0.0736983		196603	0	153775	21073.4	0	708062	0	0	2.3795e+06	198347	1.28506e+06	4.34761e+06	5.25884e+06	1.03466e+07	1.5814e+07	3.29559e+07	4.4685e+07	7.88546e+07	8.72757e+07	1.11278e+08	1.15166e+08	1.37337e+08	1.28509e+08	1.31276e+08	9.97576e+07	7.85302e+07	4.28874e+07	3.69975e+07	2.30799e+07	1.14318e+07
YFQGHMASMTGGQQMGRGSSPQKPIVRVFLPNKQRTVVPARCGV	391	434	7	0	686.785	10	38	9.45508	9.68887	689.889	18.6112	1	0	2.17738	0.363173	1	1	0.133635		0	0	1.8969e+06	132593	6.90384e+06	628631	163443	152045	163978	1.61776e+06	763183	5.69472e+06	3.44369e+06	8.04576e+06	1.09084e+07	1.96705e+07	2.75265e+07	4.16532e+07	5.6068e+07	6.38571e+07	7.71916e+07	7.89897e+07	8.6409e+07	6.96593e+07	5.94428e+07	4.74799e+07	3.17238e+07	1.83623e+07	1.05945e+07	6.09211e+06
YFQGHMASMTGGQQMGRGSSPQKPIVRVFLPNKQRTVVPARCGV	391	434	8	0	601.063	10	38					-1
YFQGHMASMTGGQQMGRGSSPQKPIVRVFLPNKQRTVVPARCGVT	391	435	6	0	817.923	10	39	9.22168	9.50182	821.498	18.2801	1	0	2.06064	0.573765		1	0.0897709		0	10496.7	0	379548	0	0	1.05612e+06	233059	0	3.3643e+06	0	607288	4.97235e+06	3.34572e+06	7.67936e+06	2.1e+07	2.91536e+07	4.27829e+07	5.95674e+07	7.33396e+07	8.93943e+07	8.7112e+07	8.92977e+07	8.56062e+07	7.29941e+07	5.28069e+07	3.88679e+07	2.99557e+07	1.25785e+07	8.26491e+06
TGGQQMGRGSSPQKPIV	400	416	2	0	864.446	6	13	7.87567	7.99488	865.304	0.661296	0.4	0					0.101734		8.26458e+06	2.21468e+07	1.84953e+07	1.01615e+07	4.31816e+06	428489	0	0	0	0	0	0	0	0	0	0	0	0	0	0
TGGQQMGRGSSPQKPIVRVFLPNKQRTVVPARC	400	432	4	0	898.991	8	27	8.52043	8.6138	902.55	12.0006	1	0	1.92613	-0.274812	1	1	0.117044		0	0	0	0	0	0	0	0	220276	831587	1.75515e+06	3.37397e+06	5.25165e+06	5.18631e+06	6.89087e+06	7.81667e+06	5.06194e+06	4.07033e+06	2.26928e+06	1.25015e+06	0	0	0	0	0	0	0	0	0	0
TGGQQMGRGSSPQKPIVRVFLPNKQRTVVPARC	400	432	5	0	719.394	8	27					-1
TGGQQMGRGSSPQKPIVRVFLPNKQRTVVPARC	400	432	6	0	599.663	8	27					-1
TGGQQMGRGSSPQKPIVRVFLPNKQRTVVPARCGVTVRDSLKKALM	400	445	7	0	713.97	10	40					-1
MGRGSSPQKPIVRVFLPNKQRTVVPARC	405	432	4	0	781.189	8	22					-1
RVFLPNKQRTVVPARC	417	432	3	0	628.696	6	12	7.62703	7.93785	630.514	4.26895	0.6	0					0.301137		143838	380677	3.10261e+06	2.24744e+07	4.34784e+07	6.36338e+07	5.85826e+07	3.90051e+07	1.57617e+07	4.18001e+06	1.12288e+06	0	0	0	0	0	197820	0	0
RVFLPNKQRTVVPARC	417	432	4	0	471.774	6	12					0
RVFLPNKQRTVVPARCGV	417	434	3	0	680.726	6	14					-1
RVFLPNKQRTVVPARCGV	417	434	4	0	510.797	6	14					-1
RVFLPNKQRTVVPARCGVT	417	435	3	0	714.409	6	15	7.90675	7.93785	716.45	4.79393	0.5	0					0.151298		0	0	0	0	672109	1.82792e+06	1.52614e+06	2.02452e+06	916211	0	0	0	0	0	0	0	0	0	0	0	0	0
RVFLPNKQRTVVPARCGVTVRDSLKKALM	417	445	4	0	821.475	8	25	9.6577	9.89102	823.413	5.6749	1	0	0.720001	0.361053	1	1	0.127095		192488	0	194520	1.34784e+06	7.28869e+06	2.23551e+07	3.26947e+07	4.89207e+07	4.17e+07	4.14128e+07	2.5777e+07	1.09726e+07	4.9675e+06	508736	0	211819	0	0	0	343339	0	0	0	0	0	0	0	0	0	0
RVFLPNKQRTVVPARCGVTVRDSLKKALM	417	445	5	0	657.381	8	25					-1
RVFLPNKQRTVVPARCGVTVRDSLKKALM	417	445	6	0	547.985	8	25					-1
VFLPNKQRTVVPARCGV	418	434	3	0	628.693	6	13	7.62703	7.84458	630.528	4.31318	0.6	0					0.10042		0	0	2.33827e+06	1.93593e+07	3.5608e+07	5.25925e+07	5.02015e+07	3.25529e+07	1.32575e+07	4.49349e+06	972419	0	0	0	127104	0	197820	0	0	155411
GVTVRDSL	433	440	2	0	423.738	4	6	6.92573	7.53372	426.273	4.59436	1	0	3.70788	2.06336		-3	0.0567073		1.16e+06	198392	491117	1.52956e+08	8.14695e+08	1.22513e+09	6.8223e+08	2.1659e+08	4.81118e+07	4.33585e+06	99105.5
GVTVRDSLKKALM	433	445	2	0	709.413	5	11	8.84728	9.3461	710.388	1.05641	0.6	0					0.0777499		2.38135e+08	8.98124e+08	8.86652e+08	4.85468e+08	2.04874e+08	6.40604e+07	1.45511e+07	1.69481e+06	1.55553e+06	2.68707e+06	1.57323e+06	264798	609540	228576	418158	244404	0
GVTVRDSLKKALM	433	445	3	0	473.278	5	11	8.84728	9.3461	473.933	1.07285	1	0	0.00197415	1.56736	1	0	0.0836324		1.3412e+08	5.66997e+08	5.82376e+08	2.75532e+08	1.35719e+08	4.05859e+07	9.34169e+06	2.88618e+06	1.17547e+06	1.87612e+06	298304	1408.88	915505	220930	152779	539933	0
GVTVRDSLKKALMM	433	446	2	0	774.934	6	12					-1
GVTVRDSLKKALMM	433	446	3	0	516.958	6	12	10.2348	10.3178	517.751	1.3348	1	0	0.0779665	-0.322141	1	-1	0.0852929		1.99122e+06	2.02838e+07	2.62627e+07	1.88042e+07	9.21896e+06	1.77151e+06	479513	0	100049	0	387256	371407	85873.1	0	0	115256	0	0	0
GVTVRDSLKKALMMRGLIPECC	433	454	3	0	807.426	8	19					-1
GVTVRDSLKKALMMRGLIPECC	433	454	4	0	605.822	8	19					-1
GVTVRDSLKKALMMRGLIPECCA	433	455	3	0	831.105	8	20	11.748	11.8881	832.412	2.18346	0.6	0					0.1894		202500	1.02909e+07	2.54006e+07	3.15579e+07	3.20798e+07	2.19015e+07	1.3786e+07	0	829662	24223.6	0	0	0	698039	162144	0	0	0	0	0	0	0	0	205223	0	0	0	1.57931e+06	0
TVRDSLKKALM	435	445	2	0	631.368	5	9	8.39593	8.69165	632.29	1.0405	0.6	0					0.0734582		1.15391e+08	4.49572e+08	3.7519e+08	2.11301e+08	7.45637e+07	2.45985e+07	3.98724e+06	2.70618e+06	0	246065	3954.87	0	0	0	694789
TVRDSLKKALM	435	445	3	0	421.248	5	9					-1
TVRDSLKKALMM	435	446	2	0	696.889	6	10					-1
TVRDSLKKALMM	435	446	3	0	464.928	6	10					0
TVRDSLKKALMMRGLIPECCA	435	455	3	0	779.075	7	18					-1
VRDSLKKALM	436	445	2	0	580.845	5	8	7.76688	8.22145	581.691	0.946243	1	0	0.117048	1.36631	1	0	0.0682001		1.56497e+08	4.96361e+08	4.17268e+08	2.04208e+08	7.01206e+07	1.0912e+07	197392	257623	0	0	179956	206257	0	181697
VRDSLKKALM	436	445	3	0	387.566	5	8	7.73582	8.06233	388.14	0.976635	1	0	0.138118	0.784508	1	0	0.105575		4.06781e+07	1.68245e+08	1.51425e+08	6.94894e+07	1.6224e+07	3.6573e+06	0	0	1.49937e+06	0	5685.12	0	0	0
VRDSLKKALMM	436	446	2	0	646.365	6	9	9.065	9.17377	650.067	6.50871	0.4	0					0.418345		2.21104e+06	1.95654e+07	2.74347e+07	1.08413e+07	8.47702e+06	660810	915934	462750	341974	0	800746	0	1.76801e+07	0	4.26179e+07	27109.6
SLKKALM	439	445	2	0	395.746	4	5	7.12838	7.25318	396.391	0.752893	0.4	0					0.108769		1.5822e+06	9.36594e+06	5.11977e+06	603311	0	0	0	0	0	0
KKALM	441	445	2	0	295.688	4	3					-1
KKALMMRGLIPECCA	441	455	3	0	555.289	7	12					0
MRGLIPEC	446	453	2	0	459.73	5	5	9.56417	10.1467	460.297	0.460697	0.4	0					0.073556		5.46652e+08	6.99688e+08	3.80807e+08	1.29064e+08	3.54121e+07	4.2049e+06	0	194622	0	1.81853e+06	74653.4
MRGLIPECC	446	454	1	0	1021.46	5	6	10.3593	10.7004	1022.73	0.475172	1	0	-0.0997227	0.850692	1	1	0.239555		1.82038e+08	2.37493e+08	1.509e+08	6.79162e+07	1.81738e+07	1.72137e+06	493324	9113.41	418255	16191.5	21310.7	358951
MRGLIPECC	446	454	2	0	511.235	5	6	10.2504	10.8403	511.878	0.490278	1	0	-0.0857596	1.98119	1	1	0.0355319		2.04849e+09	2.65059e+09	1.67611e+09	7.23808e+08	2.58786e+08	4.6199e+07	3.76977e+06	918256	448915	97828.2	2.05028e+06	0
MRGLIPECCA	446	455	1	0	1092.5	6	7	10.1416	10.7004	1093.83	0.484658	1	0	-0.154954	1.83981	1	1	0.477488		2.89417e+08	4.06413e+08	2.80722e+08	1.23564e+08	2.32761e+07	1.31175e+06	345411	0	603311	0	595586	1.09601e+06	1.71495e+06	657522
MRGLIPECCA	446	455	2	0	546.754	6	7	10.1571	10.7418	547.455	0.561098	1	0	-0.0943908	1.95772	1	1	0.040213		3.00579e+09	4.30552e+09	2.88599e+09	1.34958e+09	5.07225e+08	1.43317e+08	2.17371e+07	1.45069e+06	627066	846182	157642	3.3738e+06	370925	1.09998e+06
MRGLIPECCAV	446	456	2	0	596.288	6	8					-1
RGLIPEC	447	453	2	0	394.21	4	4	7.33117	7.73582	396.278	3.61381	0.4	0					0.155693		0	0	464853	67020.6	7.06614e+07	322361	4.48222e+06	0	182329
RGLIPECC	447	454	2	0	445.715	5	5	9.57975	10.0483	446.182	0.283909	1	0	-0.224032	1.42991		0	0.170057		2.13271e+08	1.80392e+08	6.92354e+07	1.55766e+07	1.63963e+06	325707	67084	228245	247228	4.78683e+06	3.44053e+06
RGLIPECCA	447	455	2	0	481.233	5	6	9.5174	10.0328	481.711	0.265347	1	0	-0.293676	1.64255		0	0.166947		4.53247e+08	4.38109e+08	1.87809e+08	5.66781e+07	1.04285e+07	1.51116e+06	656587	6.1211e+06	2.25775e+06	227415	180229	65822.7
AVYRIQDGEKKPIGWDTD	455	472	2	0	1046.03	6	15	8.58268	8.72797	1048.77	4.24043	0.6	0					0.176308		0	0	5.84926e+06	1.66754e+07	3.13345e+07	4.04878e+07	3.41083e+07	2.40506e+07	9.20542e+06	3.62063e+06	681983	2.18959e+06	684219	971420	0	211297	0	0	340950	0	0	0
AVYRIQDGEKKPIGWDTD	455	472	3	0	697.688	6	15	8.536	8.86283	699.494	4.17769	0.6	0					0.115429		750702	1.0849e+07	6.86106e+07	1.48207e+08	2.44704e+08	3.12657e+08	2.66546e+08	1.86799e+08	1.03028e+08	4.42759e+07	1.31273e+07	2.82981e+06	958907	332410	2.47255e+06	1.84593e+06	2.33794e+06	3.58306e+06	340986	311539	832756	140370
AVYRIQDGEKKPIGWDTDISW	455	475	2	0	1239.13	7	18					0
AVYRIQDGEKKPIGWDTDISW	455	475	3	0	826.42	7	18					-1
AVYRIQDGEKKPIGWDTDISW	455	475	4	0	620.067	7	18					-1
AVYRIQDGEKKPIGWDTDISWL	455	476	3	0	864.115	7	19	12.3877	12.5596	866.006	4.10603	1	1	0.659608	0.0818536	1	-4	0.0536449		376404	1.24674e+07	1.0503e+07	2.56315e+07	7.47836e+07	5.97303e+07	6.34401e+07	6.91044e+07	3.13653e+07	1.67605e+07	1.06082e+07	2.03906e+06	501904	291792	390306	287639	123391	93796.2	0	114053	110325	0	37035.7	91841	91202.4	188339	99351
AVYRIQDGEKKPIGWDTDISWL	455	476	4	0	648.338	7	19	12.3409	12.3929	649.922	4.76818	1	0	0.852891	-0.462687	1	-3	0.283854		0	0	94088.3	733381	1.52453e+06	2.54217e+06	2.24392e+06	1.96442e+06	1.54981e+06	442283	103290	75461.1	195212	0	0	0	0	73102.1	0	128604	0	64371.4	0	0	0	0	0
AVYRIQDGEKKPIGWDTDISWLTGEEL	455	481	2	0	1560.29	7	24	12.763	12.9817	1564	5.55971	1	0	0.745838	0.294793	1	-1	0.180154		0	0	0	1.15585e+06	6.1389e+06	1.66691e+07	2.30158e+07	3.00818e+07	2.82157e+07	2.50253e+07	1.17773e+07	3.61799e+06	355789	219353	0	0	0	0	180184	0	0	0	0	0	0	0	0	0	0	0
AVYRIQDGEKKPIGWDTDISWLTGEEL	455	481	3	0	1040.53	7	24	12.7003	13.2629	1043.1	5.83939	0.6	0					0.0602069		416427	5.92231e+06	4.65828e+07	1.4859e+08	3.37802e+08	6.01703e+08	8.88584e+08	1.04507e+09	1.04938e+09	8.62596e+08	5.9622e+08	3.5742e+08	1.95133e+08	8.81242e+07	3.92779e+07	2.14878e+07	7.5198e+06	4.99982e+06	5.76647e+06	1.39732e+06	1.14483e+06	799370	416816	144015	161422	120416	358211	0	409550	4391.58
AVYRIQDGEKKPIGWDTDISWLTGEEL	455	481	4	0	780.648	7	24	12.7473	13.1066	782.679	6.26309	0.6	0					0.100449		846109	1.98831e+06	1.11407e+07	4.57724e+07	1.09113e+08	1.92997e+08	2.79645e+08	3.33101e+08	3.34882e+08	2.72618e+08	1.91526e+08	1.17765e+08	5.65478e+07	2.70408e+07	9.53158e+06	2.95386e+07	3.408e+06	2.64036e+06	1.15874e+06	4.74344e+07	555774	388611	158885	8.16978e+06	1.53622e+06	263240	140265	716798	500772	203346
VYRIQDGEKKPIGWD	456	470	2	0	902.473	6	12	8.64495	8.94065	904.917	3.8056	0.6	0					0.306278		0	1.15205e+06	1.37315e+07	3.33915e+07	6.0041e+07	6.49159e+07	4.7005e+07	2.4306e+07	7.66843e+06	1.32352e+06	320728	0	681755	0	333376	0	377281	0	130264
VYRIQDGEKKPIGWD	456	470	3	0	601.984	6	12	8.70722	8.92508	603.745	4.20038	0.6	1					0.237579		252599	5.90536e+06	3.81375e+07	9.18022e+07	2.1376e+08	1.43209e+08	1.08397e+08	6.33851e+07	2.63789e+07	8.94284e+06	1.83815e+07	589246	595164	3.21117e+07	0	244193	2.10037e+06	0	117764
VYRIQDGEKKPIGWDTD	456	472	2	0	1010.51	6	14	8.41148	8.94065	1013.14	4.0657	0.6	0					0.303211		1.04819e+06	9.10501e+06	5.92788e+07	1.35881e+08	2.20693e+08	2.37651e+08	2.03061e+08	1.25611e+08	6.94408e+07	2.53416e+07	1.73861e+07	1.67474e+06	1.17867e+07	161314	1.72897e+06	341348	1.38804e+06	0	147078	0	166403
VYRIQDGEKKPIGWDTD	456	472	3	0	674.009	6	14	8.41148	8.97175	675.764	4.06681	0.6	0					0.0700127		2.47291e+06	5.21687e+07	2.13961e+08	4.94466e+08	8.01076e+08	9.41514e+08	7.84157e+08	5.2751e+08	2.84114e+08	1.17743e+08	4.93504e+07	1.57223e+07	2.92818e+06	3.14949e+06	386967	208330	954146	1.85709e+06	2.87113e+06	2.35136e+06	2.71952e+06
VYRIQDGEKKPIGWDTD	456	472	4	0	505.759	6	14	8.50487	8.86283	507.075	4.06851	1	0	1.0728	0.927402	1	-4	0.119853		4.35631e+06	1.49837e+06	1.33542e+07	3.90056e+07	7.34805e+07	8.73874e+07	7.58941e+07	4.88095e+07	2.1731e+07	5.79999e+06	1.59803e+06	233547	0	0	1.06024e+06	0	462086	354777	743882	112662	672879
VYRIQDGEKKPIGWDTDISW	456	475	3	0	802.741	7	17	11.2346	11.7116	804.657	4.29527	0.6	0					0.107891		776137	6.75124e+06	8.88717e+07	1.28628e+08	2.50511e+08	3.91273e+08	3.31079e+08	2.55089e+08	1.78496e+08	8.73297e+07	3.34217e+07	1.24853e+07	2.94606e+06	2.14695e+06	2.02004e+06	1.0704e+06	568877	691183	387465	0	0	462581	178279	1.57616e+06	0
VYRIQDGEKKPIGWDTDISW	456	475	4	0	602.308	7	17	11.4367	11.5405	603.784	4.45216	0.3	0					0.113566		0	97222.2	825080	4.67974e+06	8.80003e+06	1.30501e+07	1.23954e+07	1.00712e+07	4.82724e+06	2.269e+06	211040	169143	439657	0	0	0	0	199125	0	0	357315	0	0	0	191828
VYRIQDGEKKPIGWDTDISWL	456	476	2	0	1260.15	7	18	11.3123	11.6079	1268.32	14.8146	1	0	4.0257	0.643962	1	-14	0.541137		5.98935e+06	2.84121e+06	748207	1.06047e+06	31387.2	239376	0	345479	0	0	0	409874	0	4.63669e+06	1.71419e+07	3.65802e+07	5.18793e+07	5.71886e+07	4.83739e+07	3.25724e+07	1.36621e+07	3.59756e+06	306327	0	0	0
VYRIQDGEKKPIGWDTDISWL	456	476	3	0	840.436	7	18	11.2657	11.6235	846.144	15.5997	1	0	4.26762	0.926796	1	-14	0.144119		2.549e+06	1.71378e+07	1.35732e+07	3.15285e+06	596583	355037	492128	1.30213e+06	450502	5.83705e+06	8.06833e+06	3.0954e+07	8.49819e+07	1.48955e+08	2.82498e+08	4.47533e+08	6.22631e+08	6.92532e+08	6.63508e+08	4.87051e+08	3.09379e+08	1.712e+08	7.39398e+07	2.75676e+07	8.8969e+07	1.3581e+06
VYRIQDGEKKPIGWDTDISWL	456	476	4	0	630.579	7	18	11.3901	11.4523	634.676	14.8651	1	0	4.04129	-0.416343	1	-14	0.112946		240566	124791	162784	3.05175e+07	98133.1	0	0	8.0513e+06	0	881615	1.41569e+06	5.43134e+06	1.21139e+07	2.66157e+07	4.65271e+07	7.96034e+07	1.07872e+08	1.26869e+08	1.10156e+08	8.23853e+07	5.44775e+07	2.58327e+07	1.15781e+07	3.26236e+06	975559	390117
VYRIQDGEKKPIGWDTDISWLTG	456	478	3	0	893.126	7	20					-1
VYRIQDGEKKPIGWDTDISWLTGEE	456	480	3	0	979.154	7	22					-1
VYRIQDGEKKPIGWDTDISWLTGEEL	456	481	2	0	1524.77	7	23	12.763	13.2055	1528.52	5.67974	1	0	0.830642	1.31171	1	-4	0.147701		164314	0	3.75188e+06	1.34298e+07	4.38801e+07	7.51355e+07	1.21385e+08	1.42822e+08	1.4737e+08	1.1113e+08	7.65451e+07	3.59232e+07	1.26281e+07	2.34812e+06	238867	0	477867	0	578323	186524	168074	0	0	0	0	0	0	187655	0	0
VYRIQDGEKKPIGWDTDISWLTGEEL	456	481	3	0	1016.85	7	23	12.7473	13.289	1019.41	5.84702	0.6	0					0.0465372		675061	2.65441e+07	1.33569e+08	4.08222e+08	8.90639e+08	1.64019e+09	2.30755e+09	2.79467e+09	2.72409e+09	2.14358e+09	1.54701e+09	9.41637e+08	4.67218e+08	2.36242e+08	1.12717e+08	5.25968e+07	3.01634e+07	2.17737e+07	1.30775e+07	7.59733e+06	8.12825e+06	1.1089e+06	313852	602603	467456	0	145039	36597.3	92356.7	288224
VYRIQDGEKKPIGWDTDISWLTGEEL	456	481	4	0	762.888	7	23	12.7786	13.0909	764.81	5.86398	0.6	0					0.0263049		1.12508e+06	8.43665e+06	2.53149e+07	1.14402e+08	2.61281e+08	4.76013e+08	7.19215e+08	8.33367e+08	8.04111e+08	6.65894e+08	4.6408e+08	2.68129e+08	1.38685e+08	6.69946e+07	3.26415e+07	1.36362e+07	7.73192e+06	4.86843e+06	6.47239e+06	3.17741e+06	901758	220197	645563	176713	41181.9	3399	702263	283471	392571	74872.7
VYRIQDGEKKPIGWDTDISWLTGEELHV	456	483	3	0	1095.56	8	25	12.6221	12.7317	1100.5	12.8613	0.6	1					0.64123		100441	0	120223	1.79706e+06	7.65311e+06	1.25609e+07	1.9057e+07	2.43466e+07	2.47694e+07	2.12581e+07	1.45097e+07	8.87383e+06	4.15253e+06	1.08796e+06	412554	331964	458574	2.18982e+06	4.13042e+06	1.65324e+07	3.34894e+07	2.39116e+07	2.2453e+07	2.29895e+07	1.91932e+07	0	2.14046e+06	1.14018e+06	580792	0
YRIQDGEKKPIGWD	457	470	2	0	852.939	5	11					-1
YRIQDGEKKPIGWD	457	470	3	0	568.962	5	11	8.52043	8.72278	571.142	5.52599	0.4	1					0.345779		0	276681	1.82354e+07	4.71904e+07	6.37119e+07	6.76249e+07	4.88667e+07	2.68756e+07	9.14876e+06	1.53344e+06	82991.8	5.47736e+06	1.5408e+07	3.03216e+07	1.69088e+07	6.6427e+06	1.76665e+06
YRIQDGEKKPIGWDTD	457	472	2	0	960.976	6	13	8.34927	8.7539	963.852	4.61548	1	0	1.43013	1.13943	1	-4	0.407264		196784	3.8793e+06	1.27993e+07	4.73119e+07	7.65474e+07	9.00374e+07	8.41711e+07	6.13202e+07	4.28466e+07	2.13304e+07	8.70022e+06	6.22615e+06	488533	638656	527238	154899	434567	888756	525081	1.57867e+06
YRIQDGEKKPIGWDTD	457	472	3	0	640.987	6	13	8.41148	8.70722	642.715	4.05014	1	0	1.18895	0.644644	1	-1	0.0480019		278219	1.06076e+07	4.98956e+07	1.25987e+08	2.05942e+08	2.24593e+08	1.96224e+08	1.1781e+08	6.34512e+07	2.73342e+07	7.9747e+06	746233	1.37747e+06	452143	2.58004e+06	238145	458813	0	0	138755
YRIQDGEKKPIGWDTD	457	472	4	0	480.992	6	13	8.47375	8.52043	482.336	4.24061	1	0	1.27021	-0.486919	1	-1	0.148945		0	0	0	1.31714e+06	1.92783e+06	3.34935e+06	3.57418e+06	803799	556868	108636	153390	0	0	0	0	0	0	58766.4	0	0
YRIQDGEKKPIGWDTDISW	457	475	3	0	769.718	6	16	11.1724	11.4834	771.818	4.91321	1	0	1.16413	0.714008	1	-1	0.417156		779695	2.08261e+06	1.32622e+07	3.88716e+07	8.02868e+07	1.03694e+08	1.00435e+08	7.92737e+07	4.81563e+07	1.96895e+07	3.64843e+06	2.83422e+06	134383	2122.27	4.60113e+06	1.14483e+06	2.03883e+06	5.85288e+06	587605	850763	1.96379e+06	2.23437e+06	7.13144e+06
YRIQDGEKKPIGWDTDISW	457	475	4	0	577.541	6	16					-1
YRIQDGEKKPIGWDTDISWL	457	476	2	0	1210.62	7	17					-1
YRIQDGEKKPIGWDTDISWL	457	476	3	0	807.413	7	17	12.3097	12.6534	809.536	4.90659	0.6	0					0.209407		284213	2.13098e+06	1.48102e+07	4.19315e+07	7.10158e+07	9.28893e+07	9.84333e+07	7.37602e+07	5.26333e+07	2.37443e+07	8.36817e+06	2.804e+06	1.35757e+06	586188	914036	1.62987e+06	791292	1.75258e+06	1.06828e+06	276743	0	4.35326e+06	107223	121692	8.94602e+06
YRIQDGEKKPIGWDTDISWLTGEEL	457	481	3	0	983.826	7	22	12.716	13.1378	986.397	5.95113	0.6	0					0.0848034		260884	4.98363e+06	3.53968e+07	9.88495e+07	2.38485e+08	4.13674e+08	5.74754e+08	6.83851e+08	6.44151e+08	5.17472e+08	3.62801e+08	2.11653e+08	1.07615e+08	5.19841e+07	2.62902e+07	9.33728e+06	3.56515e+06	2.33027e+06	122329	599458	337140	0	87814.7	623658	0	135074	3.32441e+07	32182.5	319177	681580
YRIQDGEKKPIGWDTDISWLTGEEL	457	481	4	0	738.121	7	22	12.7786	13.0597	740.029	5.87022	1	0	0.940917	0.578233	1	1	0.0550751		85052.2	267567	4.40291e+06	1.08614e+07	4.47288e+07	7.42463e+07	1.11961e+08	1.34372e+08	1.25495e+08	9.81323e+07	6.92489e+07	4.0977e+07	1.88732e+07	8.677e+06	2.45677e+06	990689	676033	771217	60902.5	141039	163103	0	56347.2	96277.7	426566	215896	246859	82738.1	0	392824
RIQDGEKKPIGWDTD	458	472	2	0	879.444	6	12	7.05047	7.2064	883.741	7.56923	1	0	2.95939	0.00946028	1	-9	0.509414		145079	356411	826084	380527	156480	106511	0	5.02835e+06	1.23072e+07	1.04706e+07	4.99243e+06	2.16635e+06	632922	141620	0	0	125751	125050	545584
RIQDGEKKPIGWDTD	458	472	3	0	586.632	6	12					-1
RIQDGEKKPIGWDTDISWL	458	476	3	0	753.059	6	16	11.8725	11.9816	757.493	11.9542	1	1	3.60479	-0.203176		-7	0.567081		161021	3.65072e+06	2.11979e+06	128266	980567	472641	113290	372860	475070	258746	1.41002e+06	319221	1.5193e+06	4.9261e+06	1.04665e+07	1.29867e+07	1.05404e+07	6.18389e+06	1.57554e+06	700278	370705	142931	132662
RIQDGEKKPIGWDTDISWLTGEEL	458	481	2	0	1393.7	7	21					-1
RIQDGEKKPIGWDTDISWLTGEEL	458	481	3	0	929.471	7	21	12.6065	13.013	931.923	5.70168	1	0	0.966875	1.14784	1	-1	0.303916		433513	1.11237e+06	1.69628e+07	5.42522e+07	1.09659e+08	1.85043e+08	2.4764e+08	2.72698e+08	2.44314e+08	1.80523e+08	1.16339e+08	6.44942e+07	2.36026e+07	2.90853e+07	2.47998e+07	2.71274e+06	2.84056e+06	256009	971469	0	162600	1.06494e+06	314491	12959.2	185127	221952	0	16647.8	0
RIQDGEKKPIGWDTDISWLTGEEL	458	481	4	0	697.355	7	21	12.669	12.836	699.344	6.30208	1	0	1.12544	0.0594389	1	-3	0.221458		68514.5	138665	897180	2.93883e+06	9.70851e+06	1.31697e+07	2.21439e+07	2.2591e+07	1.82399e+07	1.52722e+07	9.20718e+06	4.52864e+06	3.61434e+06	5.65052e+06	3.87884e+06	1.9754e+06	1.2246e+06	148540	132892	60989.2	363132	0	114633	111259	183971	93556.7	102061	86173.2	0
RIQDGEKKPIGWDTDISWLTGEELHV	458	483	3	0	1008.18	7	23					0
TDISWLTGEEL	471	481	1	0	1263.61	5	9	12.1849	13.5293	1270.48	6.12408	0.4	0					2.56602		6.94843e+06	5.74638e+07	1.02089e+08	9.25663e+07	5.86922e+07	1.86382e+08	1.07751e+09	1.35186e+09	6.41066e+08	1.9425e+08	7.50746e+07	1.5727e+07	2.4578e+06	8.2658e+07	6.07104e+07
TDISWLTGEEL	471	481	2	0	632.309	5	9	12.4189	12.9817	633.713	2.06281	1	0	0.732232	1.85799	-1	0	0.339901		2.1626e+07	9.32238e+07	1.43625e+08	1.2928e+08	7.01545e+07	3.27404e+07	1.69328e+07	3.58002e+06	1.53411e+06	3.43778e+06	4.17844e+06	1.18759e+06	618743	161474	1.27936e+06
ISWLTGEEL	473	481	1	0	1047.54	4	7	11.4367	13.013	1051.41	3.24711	1	1	2.03376	6.46254		-2	1.92473		1.81433e+08	5.90958e+08	8.43728e+08	7.5975e+08	5.5552e+08	2.52231e+08	1.73536e+08	4.3707e+08	4.22597e+08	1.30357e+08	8.78504e+06	1.66343e+06
ISWLTGEELHV	473	483	2	0	642.335	5	9	11.9816	12.0704	643.696	1.94883	1	0	0.661991	-0.295864		0	0.116796		656451	7.29446e+06	1.13673e+07	1.0934e+07	6.6919e+06	1.39154e+06	473949	149516	117539	444671	249284	0	0	0	0
LTGEEL	476	481	1	0	661.34	4	4	7.54927	8.0779	662.487	0.76982	1	0	0.528432	1.70283		1	0.0879043		3.62728e+08	6.83229e+08	3.52234e+08	9.52156e+07	8.10149e+06	1.2445e+06	868330	0	155429
TGEEL	477	481	1	0	548.256	3	3	6.20223	6.36973	549.815	1.25852	0.4	1					0.311097		1.62996e+07	1.28447e+07	5.50346e+06	7.93135e+06	6.62027e+06	255457	308380
HVEVL	482	486	1	0	596.34	3	3	7.6892	8.13843	596.726	0.0354299	1	0	-0.473452	1.34207		1	0.0185841		3.70475e+09	1.37992e+09	2.86706e+08	4.05086e+07	1.03103e+06	0	233983
HVEVLENVPLTTHN	482	495	2	0	801.418	5	11	8.14362	8.67088	803.665	3.55948	1	1	1.25572	1.69662	0	0	0.529874		1.39855e+07	6.32334e+08	1.05313e+09	1.09649e+09	1.20443e+09	1.3828e+09	1.26589e+09	8.25077e+08	3.87731e+08	1.46805e+08	4.55187e+07	5.84336e+06	472418	0	123800	59281.1	86352.1
HVEVLENVPLTTHN	482	495	3	0	534.614	5	11	8.12805	8.45817	535.634	2.12426	1	0	0.532087	0.800865	0	-2	0.200316		7.70083e+06	9.38178e+08	1.50764e+09	1.20324e+09	7.06862e+08	4.18112e+08	2.74368e+08	1.70475e+08	5.32949e+07	2.70844e+07	6.57213e+06	421741	87641.4	200898	1.20371e+07	142504	0
HVEVLENVPLTTHNF	482	496	2	0	874.952	6	12					0
HVEVLENVPLTTHNFVRKT	482	500	3	0	745.074	6	16					-1
HVEVLENVPLTTHNFVRKT	482	500	4	0	559.058	6	16					-1
HVEVLENVPLTTHNFVRKTF	482	501	2	0	1190.64	6	17					-1
HVEVLENVPLTTHNFVRKTF	482	501	3	0	794.097	6	17					-1
HVEVLENVPLTTHNFVRKTF	482	501	4	0	595.825	6	17					-1
HVEVLENVPLTTHNFVRKTFF	482	502	3	0	843.12	7	18	11.2657	11.6235	846.347	8.13673	1	0	1.96813	0.926796	1	0	0.208318		0	4.35586e+06	7.64328e+06	3.0954e+07	8.49819e+07	1.48955e+08	2.82498e+08	4.47533e+08	6.22631e+08	6.92532e+08	6.63508e+08	4.87051e+08	3.09379e+08	1.712e+08	7.39398e+07	2.75676e+07	1.24581e+08	1.3581e+06	0	1.41427e+08	683302	318262	2.14101e+07	0	887082	2.16647e+06
HVEVLENVPLTTHNFVRKTFF	482	502	4	0	632.592	7	18	11.3901	11.4679	634.856	7.51511	1	0	1.7766	-0.345615	1	0	0.0516262		0	881615	1.41569e+06	6.06339e+06	1.38922e+07	2.87356e+07	5.05653e+07	8.65928e+07	1.18254e+08	1.39487e+08	1.19087e+08	8.93139e+07	5.95429e+07	2.8047e+07	1.20541e+07	3.38436e+06	975559	390117	25499.6	159728	0	262151	115489	601114	0	0
HVEVLENVPLTTHNFVRKTFFTL	482	504	3	0	914.497	7	20	12.0912	12.4502	918.023	8.90436	0.6	0					0.10357		1.13852e+06	5.37195e+06	1.11727e+07	1.19941e+07	2.03633e+07	3.77181e+07	6.51029e+07	1.14341e+08	1.75517e+08	2.53041e+08	3.19472e+08	3.33559e+08	2.82883e+08	2.10438e+08	1.32434e+08	6.10676e+07	2.94472e+07	1.59365e+07	1.39298e+06	354937	631515	0	116116	0	15481.2	1.12709e+07	441792	78299.8
HVEVLENVPLTTHNFVRKTFFTL	482	504	4	0	686.125	7	20	12.1536	12.4033	688.871	9.31479	1	0	2.04411	0.435339	1	0	0.182863		1.38547e+06	1.10284e+06	3.93987e+06	4.44479e+06	4.74279e+06	1.0779e+07	1.73061e+07	2.96515e+07	5.18965e+07	7.30404e+07	9.16517e+07	9.47881e+07	8.45816e+07	5.99377e+07	3.33933e+07	1.30176e+07	7.52212e+06	1.08215e+06	0	210881	183896	4.82789e+06	2.89206e+06	225171	2.67385e+06	397965	1.50731e+07	0
HVEVLENVPLTTHNFVRKTFFTLA	482	505	2	0	1406.76	7	21	12.0756	12.3565	1412.2	9.16445	1	0	1.8814	0.577324	1	-1	0.224871		0	0	0	0	0	586321	2.08099e+06	9.08612e+06	2.32545e+07	3.43288e+07	4.29962e+07	5.41697e+07	4.53329e+07	3.34001e+07	1.63747e+07	4.4189e+06	897904	0	0	189465	0	0	0	0	0	0	0	0	0
HVEVLENVPLTTHNFVRKTFFTLA	482	505	3	0	938.176	7	21	12.0285	12.6065	941.771	9.07193	1	0	1.85697	1.92713	1	-1	0.150394		737374	7.34181e+06	8.6661e+06	3.07244e+07	1.02425e+08	1.35236e+08	2.35837e+08	3.48414e+08	6.08731e+08	8.72714e+08	1.08975e+09	1.20005e+09	1.09243e+09	8.49311e+08	5.66923e+08	3.1518e+08	1.54627e+08	6.23803e+07	2.27049e+07	4.72934e+06	482281	573804	0	0	0	0	0	28659	60708.9
HVEVLENVPLTTHNFVRKTFFTLA	482	505	4	0	703.884	7	21	12.0443	12.4814	706.585	9.09267	1	0	1.86244	1.28687	1	-1	0.089643		206457	574836	2.24914e+06	7.56471e+06	1.77382e+07	3.94377e+07	6.70893e+07	1.12591e+08	1.74375e+08	2.50842e+08	3.34001e+08	3.56344e+08	3.41259e+08	2.6369e+08	1.61979e+08	9.16031e+07	3.61578e+07	1.41288e+07	2.60825e+06	1.31224e+06	280045	159324	0	266237	388275	99499.1	0	144584	90126.7
HVEVLENVPLTTHNFVRKTFFTLAF	482	506	2	0	1480.3	7	22	13.1534	13.4195	1485.06	7.7153	1	1	1.40606	0.510004	1	-4	0.543393		288753	2.75853e+06	3.57864e+06	6.44505e+06	7.02601e+06	6.22615e+06	6.04385e+06	8.39232e+06	1.2407e+07	1.86159e+07	2.36908e+07	2.74574e+07	2.44401e+07	1.77571e+07	7.75916e+06	2.6695e+06	150998	0	0	0	0	0	0	0	0	0	0	0	0	146122
HVEVLENVPLTTHNFVRKTFFTLAF	482	506	3	0	987.199	7	22	13.0441	13.6027	990.789	8.95278	1	0	1.71802	1.83868	1	1	0.138162		17580.5	2.80859e+06	1.31981e+07	4.11022e+07	7.54718e+07	1.13028e+08	1.67518e+08	2.67438e+08	3.93802e+08	5.81792e+08	7.08255e+08	8.07009e+08	7.72147e+08	5.99519e+08	3.91026e+08	2.35206e+08	1.02946e+08	5.64768e+07	2.25444e+07	3.37342e+06	116844	373797	110236	221094	99262	0	224444	0	213556	33946.6
HVEVLENVPLTTHNFVRKTFFTLAF	482	506	4	0	740.651	7	22	13.0441	13.5817	743.319	8.85182	1	0	1.69257	1.74342	1	1	0.15245		703862	1.47312e+06	6.04142e+06	1.97936e+07	3.17584e+07	4.33229e+07	5.74189e+07	8.31173e+07	1.3049e+08	1.86959e+08	2.41036e+08	2.5718e+08	2.44946e+08	1.98853e+08	1.29593e+08	7.3943e+07	3.57062e+07	1.48434e+07	4.17088e+06	1.54132e+06	400249	470169	180504	277338	261684	134975	346503	258292	119698	248022
EVLENVPLTTHN	484	495	2	0	683.354	5	9	7.8135	8.25258	685.907	4.31393	0.6	0					0.126667		85186.9	3.45244e+06	1.63698e+07	5.48398e+07	1.04611e+08	1.30401e+08	1.05921e+08	5.71892e+07	2.25747e+07	3.96667e+06	1.23949e+06	420073	757902	0	299477
EVLENVPLTTHNFVRKTF	484	501	3	0	715.388	6	15					-1
EVLENVPLTTHNFVRKTFF	484	502	3	0	764.411	6	16					0
EVLENVPLTTHNFVRKTFFTL	484	504	3	0	835.788	7	18					-1
EVLENVPLTTHNFVRKTFFTLA	484	505	3	0	859.467	7	19	12.3097	12.4033	863.828	11.5134	0.4	1					0.248167		1.22384e+06	499951	119772	143838	199559	859274	2.21273e+06	4.16347e+06	7.28664e+06	1.32804e+07	1.43999e+07	1.55212e+07	1.43632e+07	9.35056e+06	4.3022e+06	1.71322e+06	168795	157829	161309	729070	31489.7	125283	4.29298e+06	945265	27276.6	732910	1.39526e+07
LENVPLTTHNFVRKTFF	486	502	3	0	688.374	6	14	10.69	10.7367	689.591	2.38888	0.6	0					0.10594		218562	917110	4.0297e+06	1.0493e+07	1.3211e+07	4.77537e+06	1.25473e+06	220437	0	0	0	205316	0	0	0	0	0	0	0	0	0
ENVPLTTHN	487	495	1	0	1024.51	4	6	5.58958	5.89462	1028.24	3.15301	0.6	0					0.303017		8720.74	3.66214e+06	2.23044e+07	4.06955e+07	4.26634e+07	2.47044e+07	7.6055e+06	232644	2.50296e+06	903963	74266.3
ENVPLTTHN	487	495	2	0	512.757	4	6	5.54267	5.98827	514.561	3.02654	0.6	0					0.0429802		1.92044e+07	1.15754e+08	3.36228e+08	5.86324e+08	5.99111e+08	3.65124e+08	1.39037e+08	3.53484e+07	5.26823e+06	770665	2.23446e+06
ENVPLTTHNF	487	496	2	0	586.291	5	7	6.20223	6.40633	586.954	0.634806	1	0	-0.0359907	0.228306		-1	0.453798		2.47446e+06	3.74776e+06	1.44523e+06	198407	51338.7	117534	81862.3	0	0	0	209187	0	37391
ENVPLTTHNFVRKTF	487	501	2	0	901.981	6	12	8.64495	8.81617	904.855	4.66633	0.6	0					0.231557		269347	0	666028	7.08355e+06	2.06187e+07	3.30893e+07	3.668e+07	2.64269e+07	1.11929e+07	2.84552e+06	361167	207355	0	0	0	178587	0	0	0
ENVPLTTHNFVRKTF	487	501	4	0	451.494	6	12					-1
ENVPLTTHNFVRKTFF	487	502	3	0	650.679	6	13	10.5498	11.0582	653.079	6.01011	1	0	2.02512	1.61097	1	0	0.0830981		221749	414215	1.96768e+07	6.99289e+07	1.57061e+08	2.96434e+08	4.36698e+08	5.32948e+08	4.70295e+08	3.42221e+08	1.92687e+08	9.28533e+07	3.23017e+07	5.25393e+06	1.79482e+06	218592	0	1.05877e+06	275918	0
ENVPLTTHNFVRKTFF	487	502	4	0	488.261	6	13	10.5966	10.8455	490.103	6.17882	1	0	2.0971	0.432083	1	-1	0.115353		0	0	512172	1.34436e+06	9.24111e+06	1.31994e+07	3.41914e+07	3.0861e+07	4.08667e+07	1.84507e+07	1.67685e+07	2.22528e+06	2.34698e+06	96647.8	145331	0	0	0	272721	0
ENVPLTTHNFVRKTFFTL	487	504	2	0	1082.58	6	15	11.7947	12.0964	1087.23	7.98024	1	1	2.41169	0.671829	1	-1	0.264495		0	25102	167572	202054	979932	4.69606e+06	1.60247e+07	3.11418e+07	4.37324e+07	4.74931e+07	4.51943e+07	2.39808e+07	3.11813e+07	2.25766e+06	8.69595e+06	1.01492e+06	0	0	0	0	0	0
ENVPLTTHNFVRKTFFTL	487	504	3	0	722.056	6	15	11.748	12.1641	724.942	7.33891	1	0	2.17456	1.19153	1	1	0.0841265		0	1.4031e+06	2.49716e+06	1.28077e+07	2.9224e+07	5.98362e+07	1.04754e+08	1.54157e+08	2.16984e+08	2.31611e+08	1.82209e+08	1.35238e+08	7.31995e+07	2.54846e+07	1.07942e+07	975506	270260	166564	443247	630902	220844	206161
ENVPLTTHNFVRKTFFTLA	487	505	2	0	1118.1	6	16	11.6079	12.0285	1122.5	7.44231	0.6	0					0.168379		0	1.79739e+06	0	1.02379e+07	2.70174e+07	4.67585e+07	7.94951e+07	1.34072e+08	1.79333e+08	2.07618e+08	1.76273e+08	1.25196e+08	7.21822e+07	2.80141e+07	5.30709e+06	238295	0	270725	444804	1.37874e+06	859322	496494	0
ENVPLTTHNFVRKTFFTLA	487	505	3	0	745.736	6	16	11.5457	11.7687	748.776	7.76418	0.6	0					0.0963052		1.15404e+06	3.9134e+06	1.3838e+07	3.33913e+07	6.34878e+07	1.28321e+08	1.86971e+08	3.11492e+08	4.56368e+08	5.48009e+08	5.13049e+08	3.87842e+08	2.32468e+08	1.2526e+08	6.59111e+07	1.92623e+07	5.18028e+06	7.53704e+06	223037	705135	417632	340.232	740280
ENVPLTTHNFVRKTFFTLA	487	505	4	0	559.553	6	16	11.6079	11.7584	561.852	7.83449	1	0	2.17675	-0.015529	1	0	0.120562		0	330718	98123.6	91308.8	1.21535e+06	3.27903e+06	5.98599e+06	1.21664e+07	1.84753e+07	2.38121e+07	2.27332e+07	1.54049e+07	8.41331e+06	2.77432e+06	524007	252977	61118.2	0	0	125501	0	333935	101858
ENVPLTTHNFVRKTFFTLAF	487	506	2	0	1191.63	7	17	12.9817	13.3725	1196.09	7.43996	0.6	0					0.167754		4.14807e+06	1.412e+06	4.78988e+06	4.30397e+06	1.36801e+07	2.65439e+07	4.63894e+07	7.4411e+07	1.02506e+08	1.22738e+08	1.19555e+08	8.9318e+07	5.44477e+07	2.31207e+07	3.92822e+06	575305	0	0	0	22574.7	32609.6	15685.3	53857.6	20845.4	227313
ENVPLTTHNFVRKTFFTLAF	487	506	3	0	794.758	7	17	12.9037	13.4195	797.755	7.52132	0.6	0					0.108715		1.79454e+07	2.1637e+07	3.33381e+07	5.87168e+07	1.10604e+08	1.90446e+08	3.29532e+08	5.43507e+08	7.41893e+08	8.43924e+08	7.85556e+08	6.11247e+08	3.73085e+08	2.04428e+08	9.04982e+07	3.82603e+07	1.22348e+07	2.15778e+06	2.37731e+06	484263	1.16107e+06	443187	577956	814639	468727
FVRKTF	496	501	2	0	399.237	4	4	7.14398	7.55965	400.335	1.69919	1	0	1.81704	1.18956		1	0.0787924		3.01573e+07	1.05691e+08	1.59796e+08	1.18558e+08	4.96135e+07	1.17899e+07	194338	0	231950
FVRKTFF	496	502	2	0	472.771	4	5	9.87548	10.1882	474.237	2.3279	0.6	0					0.0427688		3.94223e+07	1.97925e+08	4.2955e+08	5.25622e+08	3.52213e+08	1.56727e+08	4.20195e+07	2.54431e+06	83761	0
FVRKTFF	496	502	3	0	315.517	4	5	9.5174	10.6433	316.457	2.21704	0.4	0					0.270332		4.11016e+06	2.82634e+07	2.16592e+08	1.19815e+08	7.16384e+07	2.93386e+07	2.35244e+06	393220	1.08197e+07	0
FVRKTFFTL	496	504	2	0	579.837	5	7	11.4523	12.0233	582.086	3.76294	1	0	2.44245	1.89525	1	1	0.0635269		4.34244e+06	2.94006e+07	9.43371e+07	2.12687e+08	3.36912e+08	3.3164e+08	2.2155e+08	9.11429e+07	2.35514e+07	1.34134e+06	396612	350395	0
FVRKTFFTL	496	504	3	0	386.894	5	7	11.5612	11.8518	388.418	3.8377	1	0	2.50168	0.620942	1	1	0.0783847		0	1.29471e+06	9.59745e+06	3.7759e+07	6.34147e+07	6.4612e+07	4.05337e+07	1.20345e+07	1.61167e+06	147858	0	0	0
FVRKTFFTLA	496	505	2	0	615.356	5	8	11.0946	11.5612	617.674	3.86107	1	0	2.13781	1.42121	1	1	0.0669842		2.79813e+07	6.21952e+07	1.43772e+08	3.25579e+08	5.35201e+08	5.7923e+08	4.14612e+08	2.01272e+08	7.08922e+07	1.50107e+07	1.31294e+06	0	135990	115119
FVRKTFFTLA	496	505	3	0	410.573	5	8	10.9856	11.3019	412.145	3.93929	1	0	2.19203	0.738467	1	1	0.0754241		754797	6.59028e+06	2.02623e+07	5.68657e+07	9.53558e+07	1.06644e+08	7.49908e+07	3.35881e+07	1.07222e+07	314060	60210.8	103522	0	0
FVRKTFFTLAF	496	506	2	0	688.89	5	9	12.9037	13.3308	691.337	4.01291	1	0	1.93396	1.24151	1	1	0.0601642		2.37736e+07	6.89769e+07	1.6902e+08	3.79776e+08	6.59556e+08	7.35443e+08	5.98592e+08	3.2538e+08	1.41591e+08	4.77785e+07	1.03583e+07	647730	232147	240453	118002
FVRKTFFTLAF	496	506	3	0	459.596	5	9	12.9349	13.1118	461.25	4.08095	1	0	1.97589	0.104647	1	1	0.0509808		1.09607e+06	5.41649e+06	1.87716e+07	3.92766e+07	7.06945e+07	8.06343e+07	6.08909e+07	3.49069e+07	1.73443e+07	4.07764e+06	445896	226986	0	0	1.20585e+06
FTLAF	502	506	1	0	598.324	4	3	12.2473	12.7943	599.919	1.20919	0.4	0					0.100283		9.90477e+07	3.26014e+08	2.87545e+08	1.14414e+08	2.64551e+07	1.81347e+06	134510	0
TLAF	503	506	1	0	451.255	3	2	9.68887	10.0483	451.99	0.45766	1	0	0.730172	0.934141		1	0.106879		4.34151e+08	4.40317e+08	1.3076e+08	1.21151e+07	1.88465e+06	263177
TLAFCDF	503	509	1	0	816.36	4	5					-1
AFCDF	505	509	1	0	602.228	4	3	11.0167	11.4523	602.573	-0.0958336	1	1	-0.716121	1.27998		1	0.0491811		7.06754e+08	2.59513e+08	4.0818e+07	1.95867e+06	0	0	91712.8	0
FCDF	506	509	1	0	531.191	4	2	10.2815	10.9389	531.467	-0.124528	1	1	-0.884278	2.28758		1	0.0372967		4.27609e+09	1.30002e+09	1.35084e+08	960292	221204	0	0
FCDFCRKLLFQGF	506	518	2	0	812.394	6	11					-1
CDFCRKLLFQGFRCQTCGYKFHQRCSTEVPLM	507	538	4	0	961.951	10	29					-1
DFCRKLLFQG	508	517	2	0	613.821	5	8					-1
FCRKLLFQGF	509	518	2	0	629.842	5	8	11.9973	12.0233	631.304	2.06581	1	0	0.893211	-0.580818		1	0.167349		232689	2.91197e+06	5.15983e+06	3.69363e+06	2.17918e+06	1.05386e+06	64567.9	1.21637e+06	0	149981	0	0	0	0
CRKLL	510	514	2	0	316.699	4	3	7.33117	7.59595	317.431	1.02658	0.4	0					0.111987		2.44128e+07	4.73126e+07	5.7544e+07	1.56877e+07	603518	45248.8	0	47828.8
CRKLLF	510	515	2	0	390.233	4	4	9.89102	10.3489	390.951	0.892981	0.4	0					0.0973212		4.94269e+07	1.77584e+08	1.27417e+08	3.92142e+07	4.88845e+06	80931.9	69817.6	0	0
CRKLLFQG	510	517	1	0	964.54	5	6	8.9873	9.36167	966.681	1.49488	1	0	0.84285	1.00192	1	1	0.347357		3.07608e+07	1.54535e+08	2.20727e+08	1.489e+08	5.71233e+07	7.8601e+06	501361	372919	267946	999629	0	0
CRKLLFQG	510	517	2	0	482.773	5	6	8.92508	9.49662	483.888	1.58226	1	0	0.923625	1.89774	1	1	0.0360137		3.75584e+08	1.58991e+09	2.39884e+09	1.69365e+09	6.95438e+08	2.01147e+08	4.11555e+07	1.48432e+06	74918.5	117661	66155.4	2.6817e+06
CRKLLFQG	510	517	3	0	322.185	5	6	8.92508	9.33573	322.904	1.51092	1	0	0.857677	1.16677	1	1	0.144353		7.57714e+06	6.52463e+07	9.38323e+07	6.23366e+07	1.88908e+07	1.3992e+06	1.53315e+06	0	0	1.05617e+06	0	27960.3
CRKLLFQGF	510	518	1	0	1111.61	5	7	11.4212	11.7324	1114.2	1.83841	0.4	0					0.306428		0	1.44907e+07	9.35543e+07	7.79272e+07	2.18086e+07	2.80969e+06	0	356856	0	12245.7	10525.9	193300	401544
CRKLLFQGF	510	518	2	0	556.308	5	7	11.3123	11.9193	557.528	1.68699	0.6	0					0.0301365		3.99831e+08	1.86785e+09	3.40471e+09	2.72368e+09	1.26251e+09	4.22147e+08	1.13421e+08	1.78833e+07	1.60893e+06	248737	0	133575	159451
CRKLLFQGFRC	510	520	3	0	457.578	6	9	10.7988	11.0479	458.684	2.35369	0.5	0					0.298181		225823	4.68428e+06	1.75849e+07	1.74509e+07	8.71953e+06	465015	266647	0	1.18182e+06	24556.2	0	3.18067e+06	0	58979.7	147306	0
CRKLLFQGFRCQTCG	510	524	3	0	587.29	6	13	10.1882	10.5343	588.645	2.82197	0.6	0					0.27786		2.17958e+06	3.94142e+07	1.05636e+08	1.41255e+08	1.21556e+08	7.6382e+07	3.66975e+07	1.02232e+07	2.35233e+06	304299	2.5232e+06	3.92135e+06	1.6125e+07	345614	0	2.52765e+06	685733	1.15071e+06	4.04229e+06	2.26617e+06
CRKLLFQGFRCQTCGYKFHQRC	510	531	5	0	545.268	8	20					-1
CRKLLFQGFRCQTCGYKFHQRCST	510	533	4	0	728.353	8	22					-1
CRKLLFQGFRCQTCGYKFHQRCSTE	510	534	4	0	760.613	8	23	10.0328	10.0483	762.501	5.47068	0.3	0					0.117283		0	0	17087.8	1.38495e+06	2.31972e+06	4.58685e+06	5.39845e+06	5.37139e+06	4.54189e+06	3.82168e+06	2.27201e+06	210356	618190	503354	0	0	238879	0	0	0	0	0	0	0	0	0	161698	0	233076	0
CRKLLFQGFRCQTCGYKFHQRCSTEVPLM	510	538	4	0	870.675	9	26	10.7211	11.5612	872.82	6.15025	0.6	0					0.0945042		205865	168231	1.30317e+07	8.33804e+07	2.28162e+08	4.50647e+08	7.3681e+08	9.65619e+08	1.10139e+09	1.04345e+09	8.61485e+08	6.26244e+08	3.91282e+08	2.23996e+08	1.18784e+08	5.41737e+07	2.22229e+07	9.13204e+06	3.45097e+06	4.02088e+06	1.04238e+06	1.45437e+06	1.1809e+06	966571	0	0	478864	1.1898e+06	314064	237488
CRKLLFQGFRCQTCGYKFHQRCSTEVPLM	510	538	5	0	696.741	9	26	10.9544	11.3434	698.465	6.18912	1	0	0.78127	1.0684	1	0	0.122466		890065	390211	5.51737e+06	2.69068e+07	7.0944e+07	1.44194e+08	2.2993e+08	3.04276e+08	3.34387e+08	3.26615e+08	2.59196e+08	1.82358e+08	1.22168e+08	7.0883e+07	3.71523e+07	1.36081e+07	205723	2.17378e+06	1.75361e+06	29605.5	380015	181728	0	9.53195e+06	211951	0	2.41225e+06	551760	1.82963e+06	579550
CRKLLFQGFRCQTCGYKFHQRCSTEVPLM	510	538	6	0	580.786	9	26	11.0011	11.1102	582.2	6.05825	1	0	0.753354	-0.203782	1	0	0.076552		291875	157371	0	363021	3.81386e+06	1.25247e+07	1.40362e+07	2.34796e+07	2.47067e+07	2.3991e+07	2.06625e+07	1.31824e+07	7.24536e+06	3.01425e+06	2.08604e+06	791944	0	104861	0	154884	0	162869	0	0	0	0	0	87044.6	0	0
CRKLLFQGFRCQTCGYKFHQRCSTEVPLMC	510	539	3	0	1194.9	9	27	11.2191	11.4367	1199.22	10.4105	0.4	1					0.718052		0	0	0	0	663862	6.36732e+06	1.62849e+07	3.24366e+07	4.27768e+07	3.97265e+07	4.08454e+07	3.01991e+07	1.8672e+07	1.11349e+07	2.42335e+06	396630	336945	0	708276	851542	0	596363	0	0	0	0	0	0	0	1.00613e+06
CRKLLFQGFRCQTCGYKFHQRCSTEVPLMC	510	539	4	0	896.427	9	27	11.2657	11.4834	898.719	6.61273	1	0	0.819387	0.290249	0	-1	0.055867		204224	254131	1.59734e+06	4.62844e+06	2.27905e+07	5.6371e+07	9.25043e+07	1.362e+08	1.56245e+08	2.0601e+08	1.57253e+08	1.222e+08	8.68336e+07	5.83158e+07	3.3205e+07	1.38682e+07	3.70021e+06	1.61149e+06	687575	414556	42951.2	0	274165	278911	0	0	0	0	0	281186
CRKLLFQGFRCQTCGYKFHQRCSTEVPLMC	510	539	5	0	717.343	9	27	11.3123	11.3434	719.239	6.92814	1	0	0.884178	-0.557797	0	0	0.0925001		0	0	0	0	1.48196e+06	2.14733e+06	4.81653e+06	8.53566e+06	1.26542e+07	9.55127e+06	1.00661e+07	8.85412e+06	5.54825e+06	4.25038e+06	2.31341e+06	664730	510871	0	0	236781	0	0	0	0	0	163280	0	0	0	0
FRCQT	518	522	2	0	327.655	4	3					-1
FRCQTCG	518	524	2	0	407.67	5	5	6.35927	6.87888	408.163	0.382935	0.5	0					0.41781		3.35671e+07	3.32295e+07	1.28476e+07	6.17246e+06	92826.8	254431	0	648161	0	198894	0
FRCQTCGYKFHQRC	518	531	4	0	444.952	7	12	8.06233	8.09347	445.753	1.9374	1	0	0.356475	-0.55757		1	0.122189		0	314203	1.06042e+06	1.02967e+06	1.11537e+06	323529	0	95608.1	0	0	0	0	0	0	0	0	0	2187	0	16637.7
FRCQTCGYKFHQRCST	518	533	4	0	491.972	7	14					-1
FRCQTCGYKFHQRCSTE	518	534	3	0	698.642	7	15	7.93785	8.026	700.234	3.34366	1	0	0.697342	-0.298514		0	0.327022		111064	2.82211e+06	8.16731e+06	1.95901e+07	2.27201e+07	2.26583e+07	1.63461e+07	9.67495e+06	3.13767e+06	1.51047e+06	143370	223848	411878	399371	748547	0	6266.12	262028	0	0	191923	0	0
FRCQTCGYKFHQRCSTEVPLM	518	538	2	0	1267.58	8	18	9.89102	9.95317	1270.28	3.60579	1	0	0.572062	-0.416646	1	-3	0.304009		0	0	0	1.15293e+06	3.71796e+06	4.95223e+06	7.5602e+06	2.45734e+06	343541	0	0	0	0	0	0	0	0	0	0	0	0	0	0	0	0	0	0
FRCQTCGYKFHQRCSTEVPLM	518	538	3	0	845.39	8	18	9.73558	10.3645	847.37	4.15406	1	0	0.740994	2.15839	1	-1	0.0805067		1.19598e+06	1.482e+07	1.05665e+08	3.14354e+08	5.08632e+08	6.5284e+08	6.75022e+08	5.55949e+08	3.83519e+08	2.25056e+08	1.10812e+08	4.65732e+07	1.04767e+07	950623	1.59285e+06	948557	577754	0	554615	342138	0	0	573453	273333	710168	250217	0
FRCQTCGYKFHQRCSTEVPLM	518	538	4	0	634.294	8	18	9.73558	10.126	635.77	4.11891	1	0	0.730165	1.07499	1	-1	0.0617347		1.05405e+06	2.17729e+06	2.83847e+07	8.12546e+07	1.59634e+08	1.97639e+08	2.01872e+08	1.72656e+08	1.09739e+08	6.03743e+07	3.15246e+07	8.15935e+06	847892	569886	159148	153454	334834	474711	116647	134664	140374	0	0	0	0	0	0
FRCQTCGYKFHQRCSTEVPLMC	518	539	3	0	879.727	8	19	10.1882	10.463	882.297	5.80154	1	0	1.15453	0.549608	1	-4	0.225587		250086	2.74629e+06	2.28023e+07	7.99508e+07	1.56537e+08	2.29105e+08	2.82893e+08	2.75496e+08	2.08416e+08	1.49932e+08	7.13917e+07	3.82201e+07	4.8162e+07	1.2737e+06	2.13668e+07	4.36491e+07	4.44473e+07	4.06665e+07	1.66418e+07	1.08074e+07	4.04059e+06	251740	239609	0	213355	1.40137e+06	246738	768510
FRCQTCGYKFHQRCSTEVPLMC	518	539	4	0	660.047	8	19	10.1882	10.4786	662.05	6.10454	1	0	1.24298	0.620336	1	-5	0.213601		157966	848309	1.07213e+07	3.14225e+07	6.45606e+07	1.03673e+08	1.19823e+08	1.1668e+08	8.22034e+07	5.64185e+07	3.87155e+07	1.74882e+07	6.98406e+06	5.81716e+06	9.02936e+06	1.55894e+07	1.49294e+07	1.48463e+07	7.85219e+06	3.68944e+06	6.52236e+06	2.58968e+06	450780	164627	378680	1.2374e+07	1.26261e+06	0
RCQTCGY	519	525	2	0	415.668	5	5	6.26503	6.57855	416.077	0.212002	1	0	-0.303793	0.725442		0	0.367022		7.24996e+06	5.74991e+06	1.31108e+06	403988	30361.2	0	0	50037.1	0	0	218130
RCQTCGYKFHQRC	519	531	2	0	815.363	6	11	7.0193	7.09722	816.831	1.78257	0.3	0					0.81518		0	1.95458e+06	4.71922e+06	5.00387e+06	1.97974e+06	1.6397e+06	327533	0	0	0	7665.29	0	127419	0	0	0	0	0
RCQTCGYKFHQRC	519	531	3	0	543.911	6	11					-1
RCQTCGYKFHQRCST	519	533	2	0	909.403	7	13	6.86325	6.98812	911.227	2.38914	1	0	0.48032	-0.131692	-2	0	0.0836498		0	349041	2.02413e+06	3.26231e+06	3.31187e+06	1.93491e+06	468459	0	0	0	0	0	0	0	0	0	0	0	92593	0	0
RCQTCGYKFHQRCST	519	533	3	0	606.605	7	13	6.7538	7.05047	608.342	3.9544	1	1	1.1481	0.648884	-2	-2	0.607303		80808.1	5.02089e+06	1.90346e+07	3.13872e+07	3.10934e+07	2.33655e+07	9.8188e+06	4.88723e+06	730205	145299	199465	0	0	97741.6	379521	0	0	0	0	198564	1.11538e+07
RCQTCGYKFHQRCST	519	533	4	0	455.205	7	13	5.84263	6.07685	460.219	18.7981	0.4	1					0.0453648		0	0	0	0	0	0	89610.9	0	0	0	0	0	0	0	0	0	324252	0	0	0	4.73192e+07
RCQTCGYKFHQRCSTE	519	534	2	0	973.925	7	14	6.91013	6.95693	976.034	2.8906	1	0	0.60617	-0.486389	1	-2	0.0790158		0	0	90972.1	1.15527e+06	1.31804e+06	1.12484e+06	354820	117332	0	0	0	0	0	0	0	0	0	0	0	0	0	0
RCQTCGYKFHQRCSTE	519	534	3	0	649.619	7	14	6.83198	7.11282	651.044	2.94743	0.4	0					0.293775		431789	4.47864e+06	2.18393e+07	3.55291e+07	4.0127e+07	3.29868e+07	2.18107e+07	1.13488e+07	3.30474e+06	104030	0	108403	0	94887.6	187160	97641	0	207301	0	0	146595	318945
RCQTCGYKFHQRCSTE	519	534	4	0	487.466	7	14					0
RCQTCGYKFHQRCSTEVPLM	519	538	2	0	1194.05	8	17	9.40837	9.45508	1196.7	3.63395	1	0	0.646601	-0.486767	1	0	0.204858		0	0	830342	3.65184e+06	5.79382e+06	6.88689e+06	6.82299e+06	6.05604e+06	2.00775e+06	0	0	0	0	0	0	0	0	0	0	0	0	0	0	0	0	0
RCQTCGYKFHQRCSTEVPLM	519	538	3	0	796.367	8	17	9.17377	9.75113	798.38	4.35846	1	0	0.882968	1.92425	1	-1	0.138314		2.95812e+06	3.69097e+07	1.66296e+08	3.85766e+08	6.48061e+08	7.82232e+08	7.31212e+08	5.95974e+08	3.87762e+08	2.1256e+08	1.1354e+08	7.10412e+07	5.89692e+07	4.47864e+07	3.99481e+07	1.57552e+07	7.18287e+06	974607	0	325477	334393	517632	474337	1.42421e+06	2.74181e+06	1.61233e+06
RCQTCGYKFHQRCSTEVPLM	519	538	4	0	597.527	8	17	9.28388	9.48105	599.023	4.30303	1	0	0.864885	0.196805	1	-1	0.0531007		0	2.25436e+06	1.83351e+07	4.88637e+07	8.55633e+07	9.71968e+07	9.27226e+07	7.45728e+07	4.89798e+07	2.49062e+07	1.33977e+07	5.82484e+06	4.69929e+06	4.89556e+06	2.02287e+06	1.35845e+06	585787	1.1246e+06	0	1.02583e+06	0	382786	139127	0	181659	709706
RCQTCGYKFHQRCSTEVPLM	519	538	5	0	478.223	8	17					-1
RCQTCGYKFHQRCSTEVPLMC	519	539	3	0	830.704	8	18	9.59535	10.0153	832.816	4.5328	1	0	0.857692	1.2091	1	-4	0.0783378		0	8.09555e+06	5.56483e+07	1.5254e+08	2.71637e+08	3.96953e+08	4.49473e+08	4.18016e+08	3.01932e+08	1.95045e+08	1.05907e+08	5.03402e+07	1.55442e+07	4.35067e+06	413663	190225	0	394329	0	0	0	0	0	0	0	0	0
RCQTCGYKFHQRCSTEVPLMC	519	539	4	0	623.28	8	18					-1
CGYKFHQRCSTEVPLM	523	538	2	0	949.939	7	13					-1
CGYKFHQRCSTEVPLM	523	538	3	0	633.629	7	13	9.53298	9.68887	635.268	3.58044	1	0	0.988558	0.0092331	1	1	0.0947103		0	1.16728e+06	7.91938e+06	1.99005e+07	2.98979e+07	2.84162e+07	2.32214e+07	1.50088e+07	4.01157e+06	1.42923e+06	468115	572609	0	16221.5	0	0	0	190493	0	0	387351
CGYKFHQRCSTEVPLMC	523	539	3	0	667.965	7	14					-1
YKFHQRC	525	531	2	0	491.24	5	5	6.29643	6.56292	492.584	2.02752	0.4	0					1.58522		1.35024e+06	4.95936e+06	8.50471e+06	4.66943e+06	1.12858e+06	0	147935	733269	1.58136e+06	216741	171959
YKFHQRC	525	531	3	0	327.829	5	5	6.45337	6.59418	328.615	1.69807	0.4	0					0.451181		97375	1.74582e+06	2.77919e+06	1.70139e+06	769051	0	0	46542.9	0	0	126856
YKFHQRCST	525	533	2	0	585.28	5	7	6.20223	6.78508	589.279	7.2382	0.4	0					2.08048		227864	829966	4.80766e+06	5.73145e+06	2.1273e+06	335550	113663	275818	562531	50334	2.17507e+06	0	1.73358e+07
YKFHQRCSTE	525	534	2	0	649.801	5	8	6.32785	6.35927	651.707	2.98156	0.5	0					0.229676		0	0	261837	1.12028e+06	947619	301686	107675	0	0	0	46545.1	39682.2	0	0
YKFHQRCSTEVPLM	525	538	2	0	869.924	6	11					0
YKFHQRCSTEVPLM	525	538	3	0	580.285	6	11	9.40837	9.68887	581.846	3.50349	1	0	1.22749	0.575431	1	-1	0.088119		208635	7.40285e+06	2.51347e+07	5.67206e+07	7.63119e+07	7.25071e+07	5.02222e+07	2.67606e+07	1.05589e+07	3.63115e+06	564606	124187	3.90573e+06	0	0	72912.6	0	181960
YKFHQRCSTEVPLMC	525	539	3	0	614.621	7	12	7.2064	7.54927	618.509	10.3533	0.5	0					0.0601962		0	126224	0	0	0	109550	0	133579	1.7314e+06	2.90966e+07	1.0631e+08	1.7119e+08	1.79898e+08	1.13463e+08	3.83777e+07	7.46479e+06	2.43885e+06	385285	0	0
KFHQRC	526	531	2	0	409.708	4	4	4.78507	4.9268	410.513	1.06301	0.4	0					0.696713		38511.9	735223	828618	73595.7	31278.8	0	0	0	0
KFHQRCSTE	526	534	2	0	568.269	5	7	4.89533	4.96352	571.351	5.44179	0.4	0					0.0749604		3170.71	6040.22	94429.2	0	98504.3	5.11923e+06	7.905e+06	4.78828e+06	1.41507e+06	198159	0	40610.8	0
KFHQRCSTEVPLM	526	538	2	0	788.392	6	10					0
KFHQRCSTEVPLM	526	538	3	0	525.931	6	10	8.7539	8.99765	527.469	3.54662	1	0	1.42806	0.408457	1	-1	0.240874		206651	1.25039e+06	7.47643e+06	1.84795e+07	2.62824e+07	2.16633e+07	1.38583e+07	5.62818e+06	2.0645e+06	761763	436271	289339	169939	492794	0	126615	629899
KFHQRCSTEVPLMC	526	539	2	0	839.897	6	11	7.54927	7.6115	841.809	2.6305	0.4	0					2.99925		0	603022	0	1.0715e+06	0	794809	0	216499	0	0	0	0	0	0	0	3942	0	66617
KFHQRCSTEVPLMC	526	539	3	0	560.267	6	11					-1
HQRCSTEVPLM	528	538	2	0	650.81	6	8					-1
STEVPLM	532	538	1	0	776.386	4	4	7.74618	7.93785	778.712	1.80751	0.4	0					0.376874		117598	0	2.28406e+07	9.9356e+06	0	0	0	0	133170
STEVPLMC	532	539	1	0	879.395	5	5	8.62937	8.62937	880.398	0.356146	0.4	0					0		0	223783	0	0	0	0	0	0	0	0	0
EVPLM	534	538	1	0	588.306	4	2	8.94065	9.17377	590.259	1.53369	0.5	1					0.327225		5.30203e+07	1.05109e+08	6.17234e+07	6.62451e+07	6.65258e+06	2.72252e+07	8.02035e+06
EVPLMC	534	539	1	0	691.315	5	3	8.66052	8.9873	699.008	7.14556	0.4	1					0.440934		0	203373	2.37671e+06	34317.2	2.07406e+06	0	191295	3.06644e+08	6.5165e+08
VPLM	535	538	1	0	459.264	4	2	8.0779	8.65013	460.462	0.848976	0.4	0					0.237134		1.11231e+08	2.48115e+08	1.49856e+08	3.13675e+07	257443	432356	229767
VPLMC	535	539	1	0	562.273	4	3	8.62937	8.68645	568.477	5.73214	0.4	1					0.0375191		0	0	0	81564.8	0	1.5228e+07	5.46354e+07	3.3527e+07
CVNY	539	542	1	0	498.202	4	2	5.90502	6.30167	499.64	1.07752	1	0	2.4491	1.10316		1	0.0467133		1.1039e+08	3.41915e+08	3.42413e+08	6.63935e+07	2.48958e+06	153062	280842
CVNYDQL	539	545	1	0	854.371	4	5	8.84728	9.20487	858.128	3.19422	1	0	3.00418	0.92566	1	1	0.154062		0	1.74821e+07	6.71499e+07	1.48066e+08	1.8404e+08	1.12476e+08	3.22862e+07	3.28024e+06	0	289053
CVNYDQL	539	545	2	0	427.689	4	5	8.81617	9.15305	429.376	2.81089	1	0	2.57897	0.831609	1	1	0.0782688		752948	2.44879e+07	8.04955e+07	1.31553e+08	1.28613e+08	6.08441e+07	1.1737e+07	497299	0	356981
CVNYDQLDL	539	547	1	0	1082.48	5	7	10.4059	10.7885	1086.94	3.75715	1	0	2.43787	1.03902	1	0	0.295678		0	4.48818e+06	5.26195e+07	1.38533e+08	2.20297e+08	2.08308e+08	1.24462e+08	4.24985e+07	4.59259e+06	360116	3092.14	0	299356
CVNYDQLDL	539	547	2	0	541.745	5	7	10.3748	10.8092	543.884	3.57877	1	0	2.29653	1.2746	1	0	0.0315433		9.15247e+06	8.96053e+07	2.92746e+08	6.08703e+08	8.76513e+08	7.87623e+08	4.33074e+08	1.60057e+08	4.53986e+07	7.69136e+06	770500	314553	793717
VNYDQL	540	545	1	0	751.362	4	4	8.67608	8.8784	754.547	2.7453	1	0	3.26751	0.220204		0	0.0917747		2.09124e+06	3.19858e+07	7.34405e+07	1.30973e+08	1.20416e+08	4.01436e+07	3.60148e+06	142448	171313
VNYDQLDL	540	547	1	0	979.473	4	6	10.2193	10.6796	983.18	3.13562	1	0	2.35949	1.39251	1	0	0.368702		1.5438e+07	2.48834e+07	1.01706e+08	2.13255e+08	2.58166e+08	1.66506e+08	5.02489e+07	4.50933e+06	448480	0	2.11273e+06
VNYDQLDL	540	547	2	0	490.24	4	6	10.2193	10.7004	492.075	3.09729	1	0	2.32406	1.48671	1	0	0.0854771		7.90979e+06	8.13736e+07	2.51079e+08	4.44005e+08	4.90868e+08	2.99476e+08	1.12242e+08	2.55991e+07	1.81657e+06	615702	2.64711e+06
YDQL	542	545	1	0	538.251	3	2	6.29643	6.35927	538.537	-0.0276445	1	0	-0.615612	-0.413541		-1	0.422561		1.69791e+06	104452	70136.1	51653.3	40317.1	0
YDQLDL	542	547	1	0	766.362	4	4	8.8006	8.89397	772.25	5.43772	0.4	1					0.568398		0	0	0	2424.39	4533.82	1.14251e+06	2.9704e+06	511655	0
DQLDL	543	547	1	0	603.298	3	3	8.76948	9.29943	604.681	1.04697	1	0	1.39659	1.70881		0	0.0750377		2.82145e+08	7.88196e+08	5.90522e+08	1.52777e+08	2.40342e+07	560477	1.51538e+06
[truncated: 20 more columns]
