# Supplementary material for: Unveiling the domain-specific and RAS isoform-specific details of BRAF kinase regulation
Source: eLife. 2023 Dec 27;12:RP88836. doi: 10.7554/eLife.88836 (PMC10752582; doi:10.7554/eLife.88836)
Supplement: Figure 2—source data 2. — Also applies to plots presented in Supplementary file 1; Figure 2—figure supplement 1 and Figure 2—figure supplement 2. [file elife-88836-fig2-data2.zip › Figure 2- source data 2/(BRAF-N3_BRAF-5min1.mzXML) ExMS2_FinalTable.xls]

## Sheet: Sheet1
Sequence	START	END	Charge	ModMass	Monoisotopic m/z	maxND	maxD	RT Range(start, unit: min)	RT Range(end)	Centroid m/z	Delta Mass	Flag#1:Skip-tests	Flag#2:Unimodality check	Flag#3:Back exchange prediction check	Flag#4:Elution RT width check	Flag#5:Unique peptide RT/deltaD consistency check	Flag#6:Common-end peptides centroid subtraction check	Flag#7:Centroid shift within RT range check	Flag#8:Data multiple assignment check	Isotopic Envelope Amplitudes(start from this column(the Monoisotopic) to nonzero end):
GSSHHHHHHGTKTEEGKL	2	19	2	0	1008.48	6	16	4.97568	6.0902	1010.93	3.74853	1	0	0.406465	2.40063	1	1	0.188976		2.99189e+06	2.25026e+07	6.80101e+07	1.45539e+08	2.24136e+08	2.51792e+08	2.00533e+08	1.20577e+08	5.331e+07	1.61808e+07	4.34545e+06	85845.4	19366	0	0	15692	132552	0	75649.3	39802.7	0	32783.7	27619.1
GSSHHHHHHGTKTEEGKL	2	19	3	0	672.656	6	16	4.94285	6.05312	674.299	3.77637	1	0	0.414904	2.38823	1	1	0.111234		1.09394e+08	3.69888e+08	1.00873e+09	2.24378e+09	3.62768e+09	4.01465e+09	3.22129e+09	1.93877e+09	8.69473e+08	3.05302e+08	9.28148e+07	2.08324e+07	3.13566e+06	70502.9	256250	60563.6	36216.5	62312.5	13792.8	27943.2	435478	60430.6	17296
GSSHHHHHHGTKTEEGKL	2	19	4	0	504.744	6	16	4.94285	5.99428	505.993	3.84504	1	0	0.435716	2.21663	1	1	0.0749845		2.56984e+07	8.83461e+07	2.47685e+08	5.32396e+08	8.83915e+08	1.01364e+09	8.20494e+08	4.82913e+08	2.19196e+08	7.91711e+07	2.40722e+07	4.96504e+06	492178	0	94532.8	4784.29	51094.9	62090.4	8.54286e+06	0	115611	0	2.67032e+06
GSSHHHHHHGTKTEEGKL	2	19	5	0	403.997	6	16	4.92653	6.0902	404.984	3.78384	1	0	0.417166	2.54398	1	1	0.0759594		1.41389e+07	5.37261e+07	1.50638e+08	3.36268e+08	5.31301e+08	6.03507e+08	4.91378e+08	2.86615e+08	1.27535e+08	4.64207e+07	1.20896e+07	2.94591e+06	48863.7	0	39142.3	249290	240869	58683	1134.59	0	0	125981	41475.9
GSSHHHHHHGTKTEEGKLVIWINGDKGYNGL	2	32	3	0	1149.23	8	29	9.7117	9.77497	1151.58	5.01427	0.4	0					0.147729		0	126171	0	0	1.92303e+06	440518	1.33659e+06	2.47428e+06	1.67007e+06	2.07503e+06	1.03659e+06	0	0	0	0	0	0	0	0	0	0	0	0	0	0	0	0	0	0	0
GSSHHHHHHGTKTEEGKLVIWINGDKGYNGL	2	32	4	0	862.178	8	29	9.60103	9.66422	864.33	6.57907	0.6	0					0.458617		0	68671.4	101259	424950	839662	1.40058e+06	2.62633e+06	3.27263e+06	4.34664e+06	2.92867e+06	2.04207e+06	1.6052e+06	352250	245027	518337	0	0	0	137593	0	0	0	172345	0	87464	0	0	0	86790	0
GSSHHHHHHGTKTEEGKLVIWINGDKGYNGL	2	32	5	0	689.944	8	29	9.75917	9.79072	692.288	9.68978	0.4	1					0.329891		446008	0	572890	143884	236986	579853	709280	1.16363e+06	1.04968e+06	662115	814938	673565	229489	102997	0	0	0	0	0	0	0	0	70187.7	0	0	0	0	240005	0	0
VIWINGDKGY	20	29	1	0	1164.6	5	8	8.76555	9.69587	1167.82	2.49894	0.4	0					0.483766		2.29305e+06	9.36344e+06	7.23029e+07	1.74659e+08	1.07931e+08	2.36961e+07	1.78018e+06	390090	469814	713707	711082	79438.6	87039.9	217786
VIWINGDKGY	20	29	2	0	582.806	5	8	9.33312	9.9475	584.262	2.19726	0.6	0					0.398198		1.64781e+07	5.94486e+07	8.87802e+07	7.59104e+07	3.65104e+07	1.51183e+07	2.1042e+06	5.1248e+06	68509.1	4.05099e+06	130151	1.25865e+07	210198	370966
VIWINGDKGYNG	20	31	2	0	668.338	5	10	8.82872	9.39095	670.211	2.94307	1	1	0.697559	0.789785		-1	0.283796		1.04601e+07	3.60068e+07	6.53373e+07	8.48403e+07	7.59966e+07	5.86782e+07	5.97996e+07	7.06974e+06	1.09649e+07	217218	1.02048e+06	0	272667	44574.7	132851	45854.5
VIWINGDKGYNGL	20	32	2	0	724.88	5	11	10.2922	11.1387	726.455	2.27233	1	0	0.272095	1.61895		0	0.0361184		5.73497e+08	2.27595e+09	4.49389e+09	5.45051e+09	4.22388e+09	2.25733e+09	9.1185e+08	3.10172e+08	1.03209e+08	3.92388e+07	1.00822e+07	2.62844e+06	125617	216067	65902.2	2.58669e+06	65015.9
VIWINGDKGYNGLAE	20	34	2	0	824.92	5	13	9.80647	10.01	826.549	2.27207	0.6	0					0.0692851		3.91464e+06	2.36219e+07	5.00022e+07	6.12762e+07	5.13238e+07	2.87449e+07	1.15323e+07	1.22205e+06	87469.9	334977	379840	203566	84869	83492.1	0	219712	114783	143061	247938
VIWINGDKGYNGLAEVGKKFEKDTG	20	44	3	0	913.476	7	23	10.2765	10.4501	914.907	2.65137	0.6	0					0.176365		0	160584	4.43162e+06	8.34447e+06	8.52707e+06	7.63331e+06	3.81126e+06	1.26463e+06	202658	142522	174647	0	0	0	0	68854	0	0	70397.6	177243	0	79796.9	0	0	0	0	0	0	0	0
VIWINGDKGYNGLAEVGKKFEKDTGIKV	20	47	3	0	1026.89	7	26					-1
VIWINGDKGYNGLAEVGKKFEKDTGIKV	20	47	4	0	770.421	7	26	11.4005	11.8431	771.612	2.91148	1	0	-0.186659	0.44085	1	1	0.154943		1.00953e+06	5.64324e+06	1.77229e+07	3.22126e+07	3.82417e+07	3.28972e+07	2.36851e+07	1.40785e+07	4.41029e+06	2.39516e+06	567763	444081	116262	171230	71564.8	0	2.34017e+06	0	118164	36922.6	371825	0	139770	146401	70594.5	0	0	0	159271	63080.4
VIWINGDKGYNGLAEVGKKFEKDTGIKVTVEHPDKL	20	55	4	0	1000.29	9	33	10.7225	11.4794	1002.16	5.08879	1	0	0.0181206	1.35752	0	1	0.160692		1.53717e+06	4.37542e+06	5.78917e+07	1.63703e+08	3.68608e+08	5.65056e+08	7.49679e+08	7.64025e+08	6.29731e+08	4.67379e+08	2.80664e+08	1.55743e+08	7.48372e+07	2.82761e+07	1.55828e+07	6.39369e+06	3.20084e+06	523930	1.50701e+06	895578	747348	130787	688453	411938	122974	502713	409192	638282	12283.9	877512
VIWINGDKGYNGLAEVGKKFEKDTGIKVTVEHPDKL	20	55	5	0	800.434	9	33	10.8323	10.9733	801.93	5.07726	1	0	0.0164251	-0.438826	0	1	0.0883578		0	2.52492e+06	1.15573e+07	3.52412e+07	7.49884e+07	1.17535e+08	1.59076e+08	1.59792e+08	1.39589e+08	1.01612e+08	4.32733e+07	3.50165e+07	1.7164e+07	9.05694e+06	3.48434e+06	533278	3.0212e+06	0	75697.5	209631	236770	1.37301e+07	0	25603.7	87119	142863	1.15808e+07	0	0	0
VIWINGDKGYNGLAEVGKKFEKDTGIKVTVEHPDKL	20	55	6	0	667.196	9	33	10.7225	11.4321	668.561	5.78532	1	0	0.120481	1.21956	1	1	0.116467		87082.2	727219	1.80044e+07	5.70853e+07	1.13735e+08	2.12107e+08	2.65234e+08	2.66019e+08	2.29238e+08	1.60782e+08	1.01329e+08	5.65227e+07	2.45991e+07	1.09303e+07	4.76806e+06	2.27414e+06	762012	1.59814e+06	584967	555294	411864	581937	46801.5	443632	172671	1.10169e+06	219172	1.5273e+06	40597.7	1.51618e+06
VIWINGDKGYNGLAEVGKKFEKDTGIKVTVEHPDKL	20	55	7	0	572.026	9	33	10.7225	11.0047	573.034	4.6535	1	0	-0.0458493	-0.0270366	0	0	0.0538169		93345.5	753998	6.45899e+06	2.04572e+07	4.5782e+07	8.08895e+07	9.66032e+07	1.00857e+08	8.40536e+07	6.15727e+07	3.96699e+07	2.28088e+07	9.00191e+06	3.76105e+06	1.77927e+06	279646	1.30575e+06	88781.2	104667	121766	40858.4	7278.82	50901.2	158026	0	40803.4	90450.6	0	60100.4	0
NGDKGYNGLAEVGKKFEKDTGIKVTVE	24	50	3	0	966.173	7	25	10.3236	10.7852	968.096	4.06807	0.6	0					0.737665		3.09115e+06	8.82896e+06	1.28059e+07	2.24585e+07	3.53674e+07	4.20103e+07	4.54495e+07	4.38331e+07	2.8646e+07	1.62188e+07	9.41546e+06	431312	115609	311461	0	0	143230	0	0	100734	4282.2	23503.4	304807	459189	419270	171685	84689.8	180656	21741.1	0
GLAEVGKKFEKDTGIKVTVEHPDKL	31	55	4	0	685.383	7	22					-1
LAEVGKKFEKDTGIKVTVEHPDKL	32	55	3	0	894.501	7	21	8.32975	8.62002	895.831	2.39204	1	0	-0.177315	-0.00345996	1	-2	0.131086		74237.5	2.10976e+06	1.24076e+07	2.21328e+07	2.1783e+07	1.60403e+07	8.50828e+06	3.15165e+06	391544	112307	0	0	187072	0	0	0	0	0	0	0	0	0	0	72544.3	60777.7	121998	515.185	14237.9	0
LAEVGKKFEKDTGIKVTVEHPDKL	32	55	4	0	671.127	7	21					-1
LAEVGKKFEKDTGIKVTVEHPDKLEEKFPQVAATGDGPDIIF	32	73	4	0	1149.86	9	37	10.5793	10.7382	1152.71	8.62562	1	1	0.400847	-0.386763	1	-2	0.770417		0	0	0	111915	1.37091e+06	4.99191e+06	1.02345e+07	1.25365e+07	1.58417e+07	1.49421e+07	1.12967e+07	6.61735e+06	2.94873e+06	769394	0	0	0	117864	0	0	18112.6	114002	0	189012	0	0	0	0	0	0
LAEVGKKFEKDTGIKVTVEHPDKLEEKFPQVAATGDGPDIIF	32	73	5	0	920.091	9	37					-1
AEVGKKFEKDTG	33	44	2	0	654.843	5	10	4.9919	5.5722	655.295	0.140689	0.6	0					0.528596		1.65752e+07	1.30738e+07	7.5203e+06	942168	139850	132642	37073.8	33682.4	0	0	42718.4	25225.1	47656.2	69700.2	0	0
AEVGKKFEKDTG	33	44	3	0	436.898	5	10	5.29815	5.94575	437.401	0.747123	0.4	0					0.0797993		3.22464e+06	1.12679e+08	1.46221e+06	182227	1.93897e+07	0	29305.4	1.48755e+06	0	16985.7	79614.3	0	1805.3	282053	0	0
AEVGKKFEKDTGIKV	33	47	2	0	824.967	5	13	7.61842	7.98362	825.531	0.152856	0.6	0					0.0782497		4.04874e+07	4.94182e+07	3.10533e+07	1.0077e+07	1.07923e+06	240279	0	58954.7	0	90810.2	54595.4	0	0	0	0	0	0	0	0
AEVGKKFEKDTGIKV	33	47	3	0	550.314	5	13	7.5871	8.2352	550.735	0.288774	1	0	-0.621993	1.04023	1	1	0.215642		7.61437e+07	9.28017e+07	5.70449e+07	2.13525e+07	5.40912e+06	743337	125879	3702.19	73821.7	845027	2627.61	58767.6	1.274e+06	0	7386.14	37673.9	32080.7	0	0
AEVGKKFEKDTGIKVTVEHPDKL	33	55	4	0	642.856	7	20	7.84167	7.98362	644.063	3.29932	1	1	0.0703019	-0.436055	-1	-2	0.107405		1.00423e+07	5.70806e+07	1.75013e+08	2.87611e+08	2.95272e+08	2.14689e+08	1.13584e+08	4.99773e+07	1.96445e+07	6.35819e+06	1.81873e+06	305850	62430	165367	168010	252839	104471	171371	8.20211e+07	112392	0	0	1.6649e+06	60650.7	0	0	153595	41695.8
AEVGKKFEKDTGIKVTVEHPDKL	33	55	5	0	514.486	7	20	7.79442	8.42712	515.263	2.35401	1	0	-0.158917	0.995315	0	-1	0.0390466		6.72728e+06	5.53884e+07	1.75518e+08	2.76003e+08	2.73852e+08	1.97156e+08	1.04318e+08	4.85505e+07	1.76735e+07	2.13728e+06	823082	96549.5	43179.8	97599.5	676921	82447.1	0	67862.9	0	194580	0	0	5163.9	0	704318	0	0	0
AEVGKKFEKDTGIKVTVEHPDKL	33	55	6	0	428.907	7	20	7.74725	8.28247	429.566	2.42849	1	0	-0.140856	0.710985	0	-1	0.0784486		3.73143e+06	1.73736e+07	5.84237e+07	9.25854e+07	9.20752e+07	6.56602e+07	3.68672e+07	1.48302e+07	4.2307e+06	685492	205585	41917.1	140260	121988	3.93253e+06	0	0	0	0	1574.82	267764	0	0	0	0	0	73843.1	0
AEVGKKFEKDTGIKVTVEHPDKLEEKFPQVAATGDGPDIIF	33	73	4	0	1121.59	9	36	10.3709	11.2745	1123.65	5.56865	1	0	0.0204431	1.78545	0	0	0.0496293		0	1.36252e+07	5.89426e+07	1.7258e+08	4.25634e+08	9.16519e+08	1.51672e+09	2.0037e+09	2.15398e+09	1.92017e+09	1.45809e+09	9.81434e+08	5.68393e+08	3.01939e+08	1.4707e+08	6.41126e+07	2.72918e+07	1.07317e+07	3.61796e+06	1.56812e+06	1.42195e+06	1.78402e+06	1.96656e+06	1.80713e+06	2.57341e+06	3.91913e+06	1.13284e+06	354480	144266	313701
AEVGKKFEKDTGIKVTVEHPDKLEEKFPQVAATGDGPDIIF	33	73	6	0	748.063	9	36	10.4817	10.7538	749.546	6.21237	1	0	0.107159	-0.0563494	0	0	0.164786		57262.2	684263	4.96052e+06	1.89278e+07	5.13712e+07	1.12853e+08	1.82249e+08	2.41068e+08	2.62076e+08	2.33176e+08	1.85379e+08	1.20406e+08	7.2751e+07	3.6215e+07	1.98181e+07	7.96143e+06	2.39284e+06	324840	317232	105896	4.79292e+06	195767	15149.9	385318	5426.2	230210	5.12135e+07	45299.8	58940	24774.7
AEVGKKFEKDTGIKVTVEHPDKLEEKFPQVAATGDGPDIIF	33	73	7	0	641.34	9	36	10.4026	10.7852	642.547	5.76254	1	0	0.0465617	0.265994	1	0	0.107814		173772	1669.55	444361	2.96767e+06	9.32475e+06	2.09443e+07	3.70811e+07	4.71172e+07	5.32627e+07	4.41528e+07	3.66875e+07	2.3836e+07	1.30929e+07	5.84963e+06	3.04213e+06	1.41747e+06	294472	224588	134380	46168.7	0	215718	0	148407	34801.5	122209	0	0	42726.4	0
VGKKFEKDTGIKVTVEHPDKL	35	55	2	0	1184.67	6	18					-1
VGKKFEKDTGIKVTVEHPDKL	35	55	3	0	790.113	6	18	7.49313	7.97312	791.275	2.07616	1	0	-0.170353	0.549886	1	-1	0.140279		237891	2.2884e+07	3.1099e+07	4.68316e+07	4.98051e+07	2.83216e+07	1.34644e+07	3.59775e+06	185238	4622.98	0	0	0	111147	0	0	217130	0	0	104062	0	0	155828	0	0
VGKKFEKDTGIKVTVEHPDKLEEKFPQVAATGDGPDIIF	35	73	4	0	1071.57	9	34	10.4026	10.5322	1073.69	5.92061	1	0	0.114772	-0.472027		1	0.24511		177212	0	8525.48	17762.3	1.43895e+06	4.50904e+06	8.57607e+06	1.079e+07	1.3071e+07	1.13415e+07	8.60691e+06	4.7117e+06	2.53497e+06	500644	12604.4	9764.21	0	0	0	0	0	0	0	0	0	0	0	0	0	0
IKVTVEHPDKL	45	55	2	0	639.874	5	8	7.27142	7.43048	641.34	2.169	0.4	0					0.394047		0	822181	2.54085e+06	3.75223e+06	1.41831e+06	7454.85	0	235961	74364.6	0	0	0	0	72839.1
IKVTVEHPDKL	45	55	3	0	426.919	5	8					-1
IKVTVEHPDKLEEKFPQVAATGDGPDIIF	45	73	3	0	1065.23	8	24					-1
TVEHPDKL	48	55	1	0	938.494	4	5	6.48645	6.74352	940.818	1.77823	0.4	0					1.85748		0	788076	487206	102708	266284	41828.9	0	54404.3	0	45310.4
TVEHPDKL	48	55	2	0	469.751	4	5	5.18642	5.21812	472.784	5.52174	0.4	0					0.367868		0	0	0	0	0	23051.5	11366.6	25335.9	0	0
TVEHPDKL	48	55	3	0	313.503	4	5	6.58175	6.82273	315.364	5.03784	0.4	0					0.28269		0	186850	2.20177e+06	51189.2	27508.5	2.89201e+06	0	0	4.28306e+06	0
TVEHPDKLEEKFPQVAATGDGPDIIF	48	73	3	0	951.815	7	21					0
TVEHPDKLEEKFPQVAATGDGPDIIF	48	73	4	0	714.113	7	21					-1
EEKFPQVAATGDGPDIIF	56	73	2	0	967.481	6	14	11.1805	12.0852	970.024	3.92416	0.6	0					0.238803		5.83446e+07	3.29484e+08	1.06048e+09	2.06372e+09	2.73957e+09	2.44869e+09	1.5718e+09	7.93965e+08	3.27662e+08	1.20538e+08	4.78816e+07	2.76464e+07	1.60602e+07	2.14615e+06	1.26012e+06	220464	3.97203e+06	6.96532e+07	2.00875e+08	1.84882e+08	7.91872e+07
EEKFPQVAATGDGPDIIF	56	73	3	0	645.323	6	14	11.2118	12.0011	646.932	3.66507	1	0	0.539866	1.45202	1	1	0.167284		7.3709e+06	5.99704e+07	1.85779e+08	3.5956e+08	4.52437e+08	3.89879e+08	2.28853e+08	1.04279e+08	4.1693e+07	1.57802e+07	3.58849e+06	943977	1.2159e+06	365628	190624	2.12355e+06	547507	7.20211e+06	2.80092e+07	2.56853e+07	8.92743e+06
WAHDRFGG	74	81	2	0	473.22	4	6	7.55577	8.26668	473.906	0.806068	1	0	-0.0781985	1.22345	1	1	0.0800237		1.57447e+08	2.37499e+08	1.70565e+08	7.5576e+07	2.23585e+07	2.90346e+06	401442	0	37148.2	0	0
WAHDRFGG	74	81	3	0	315.816	4	6	7.5871	7.91537	316.298	0.879535	1	0	-0.0188177	0.107375	1	1	0.135358		1.13921e+07	2.05529e+07	1.29062e+07	4.4106e+06	4.23143e+06	2925.49	0	0	11711.6	0	54801.3
WAHDRFGGY	74	82	1	0	1108.5	5	7	8.76555	9.23837	1110.01	0.837411	1	0	-0.149558	0.528983	1	1	0.353551		1.1487e+07	2.55836e+07	2.21111e+07	9.76958e+06	1.11141e+06	565051	95636.5	0	0	0	0	0	0
WAHDRFGGY	74	82	2	0	554.752	5	7	8.68657	9.6221	555.59	0.997607	1	0	-0.0385741	1.87859	1	1	0.0619304		3.43722e+08	6.3358e+08	5.5084e+08	2.91139e+08	1.18887e+08	3.42931e+07	7.2351e+06	325030	120199	380874	71977.7	243978	252022
WAHDRFGGY	74	82	3	0	370.17	5	7	8.71817	9.28573	370.787	1.16917	1	0	0.080282	0.80534	1	1	0.153325		5.16888e+07	9.97295e+07	8.87508e+07	4.4267e+07	1.6434e+07	4.28707e+06	289019	0	0	6.47225e+06	0	0	1.72529e+06
WAHDRFGGYAQSGL	74	87	2	0	782.868	5	12	9.23837	10.1197	784.72	2.76493	0.4	0					0.113683		3.28119e+08	1.19018e+09	2.22699e+09	2.73487e+09	2.30487e+09	1.53281e+09	8.02265e+08	3.90417e+08	2.10114e+08	1.21183e+08	5.99245e+07	2.34148e+07	6.89724e+06	1.07174e+08	91067.7	8.27323e+07	363558	6.12554e+06
WAHDRFGGYAQSGL	74	87	3	0	522.248	5	12	9.25415	10.1876	523.39	2.48693	1	0	0.275336	1.87246	1	1	0.0463336		2.02988e+08	7.15217e+08	1.39394e+09	1.72481e+09	1.45402e+09	9.27145e+08	4.82882e+08	2.16456e+08	8.792e+07	4.00413e+07	1.16126e+07	2.69306e+06	781617	31630	0	476980	203292	309950
WAHDRFGGYAQSGLL	74	88	2	0	839.41	5	13	10.3868	11.0204	841.186	2.54115	0.6	0					0.0708571		1.09891e+08	3.86471e+08	7.36471e+08	9.47037e+08	8.66466e+08	5.8838e+08	3.06172e+08	1.43421e+08	6.24265e+07	2.28138e+07	7.9696e+06	1.91649e+06	875636	0	301376	182528	121084	170166	1.20116e+06
WAHDRFGGYAQSGLL	74	88	3	0	559.943	5	13	10.3868	11.2275	561.088	2.42491	0.6	0					0.109604		1.00488e+08	3.61864e+08	6.71358e+08	8.31092e+08	6.97093e+08	4.51802e+08	2.46814e+08	1.12076e+08	4.4405e+07	1.62398e+07	3.83749e+06	911981	116503	913876	57373.4	921.044	3.018e+06	52366.3	0
WAHDRFGGYAQSGLLA	74	89	2	0	874.929	6	14					-1
WAHDRFGGYAQSGLLA	74	89	3	0	583.622	6	14	10.057	10.5113	584.794	2.45957	0.6	0					0.668096		3.25155e+06	1.61723e+07	3.69567e+07	4.69948e+07	4.01154e+07	2.5992e+07	1.23068e+07	3.25232e+06	1.66842e+06	154645	99346.8	503028	162921	2349.83	7239.03	30710.2	153726	497620	185448	67710.1	184306
YAQSGL	82	87	1	0	638.314	4	4	6.13782	6.75937	639.803	1.11613	1	0	0.623482	0.962793		1	0.332847		2.49326e+07	6.45201e+07	5.40161e+07	2.1583e+07	1.2191e+06	5630.83	697038	171207	54000.5
YAQSGLL	82	88	1	0	751.398	4	5	8.89178	8.9704	753.799	1.95434	0.4	1					0.551339		2.95793e+06	6.02081e+06	5.44525e+06	1.76819e+06	336019	1907.65	3.09637e+06	976749	47573.4	0
AQSGL	83	87	1	0	475.251	3	3	4.3671	5.46548	476.499	0.988259	0.4	0					0.108206		9.2988e+07	1.96975e+08	1.35424e+08	3.02351e+07	2.45757e+06	125265	170789
AQSGLL	83	88	1	0	588.335	3	4	7.88898	8.10952	589.517	0.849979	1	0	0.300799	-0.206851		1	0.0973859		3.06383e+07	5.88626e+07	3.93089e+07	5.54619e+06	1.47887e+06	0	0	0
LAEITPDKA	88	96	1	0	957.525	4	6	6.07433	6.8069	961.22	3.13807	1	0	1.80669	1.2866	1	1	0.318025		202327	6.67237e+06	3.42973e+07	7.196e+07	8.24544e+07	4.80595e+07	1.32773e+07	1.21724e+06	39072.8	46421.6	0
LAEITPDKA	88	96	2	0	479.266	4	6	6.04252	6.98442	481.124	3.15873	1	0	1.82339	1.89716	1	1	0.062087		2.01043e+07	1.30233e+08	5.0009e+08	9.8712e+08	1.12459e+09	6.87367e+08	2.27724e+08	5.51093e+07	6.8544e+06	156186	96481.2
LAEITPDKAFQ	88	98	2	0	616.83	5	8	8.29822	8.85505	618.962	3.52855	1	0	1.40929	0.774034		1	0.197501		83534.8	686770	8.80256e+06	2.8422e+07	4.30145e+07	3.20629e+07	1.34379e+07	3.36024e+06	540289	251905	646454	412198	43065.8	192535
LAEITPDKAFQDKL	88	101	2	0	794.933	5	11	9.4434	9.93708	797.424	4.03592	1	0	1.04962	0.589845	1	1	0.125837		2.39517e+06	6.7202e+06	3.5158e+07	1.23572e+08	1.68832e+08	3.02264e+08	1.84587e+08	1.12621e+08	2.39913e+07	7.49872e+06	85145	235833	0	380464	545153	187618	0
LAEITPDKAFQDKL	88	101	3	0	530.291	5	11					-1
LAEITPDKAFQDKLYPFT	88	105	2	0	1049.05	6	14	11.036	11.5111	1051.88	4.3742	0.6	0					0.121741		108421	390808	2.80164e+06	3.0715e+07	5.62698e+07	8.97609e+07	8.39963e+07	6.2485e+07	3.14513e+07	1.13352e+07	1.70988e+06	471392	5985.59	740.356	5919.18	7286.26	6752.82	101552	177388	52005.4	23831.9
LAEITPDKAFQDKLYPFT	88	105	3	0	699.702	6	14	10.989	11.6742	701.633	4.50987	0.6	0					0.143724		98122.9	475614	1.04302e+07	4.97437e+07	1.18659e+08	1.76947e+08	1.82804e+08	1.29431e+08	6.31844e+07	2.34909e+07	5.46382e+06	1.22147e+06	2.18538e+06	3.50472e+06	1.97021e+06	792842	422125	405473	1539.23	307796	301328
LAEITPDKAFQDKLYPFTW	88	106	3	0	761.728	6	15	12.9032	13.327	763.648	4.34315	1	0	0.674455	0.386065		1	0.035863		658581	4.42991e+06	2.4174e+07	8.05274e+07	1.70381e+08	2.49435e+08	2.51133e+08	1.84518e+08	1.09575e+08	4.59617e+07	1.68598e+07	0	2.5784e+06	578086	666956	435211	569527	402032	199748	0	42357.5	107049
LAEITPDKAFQDKLYPFTWD	88	107	2	0	1199.6	7	16	12.2062	13.0034	1202.54	4.39276	0.6	0					0.0986441		789980	5.09878e+06	3.48286e+07	1.17495e+08	2.55727e+08	3.71114e+08	3.87979e+08	3.05885e+08	1.80973e+08	8.00177e+07	3.20344e+07	8.60684e+06	2.68e+06	783774	707271	0	1.14748e+06	223049	524511	0	288143	260095	298917	0
LAEITPDKAFQDKLYPFTWD	88	107	3	0	800.07	7	16	12.2062	13.0245	802.038	4.41975	0.6	0					0.0354027		6.69823e+06	5.70565e+07	1.56334e+08	5.06418e+08	1.15295e+09	1.70712e+09	1.77255e+09	1.32753e+09	7.72196e+08	3.6233e+08	1.48138e+08	5.54188e+07	2.5182e+07	1.53387e+07	1.3853e+07	9.92932e+06	5.13544e+06	4.01035e+06	3.40067e+06	2.58012e+06	1.14532e+06	761817	522037	223030
LAEITPDKAFQDKLYPFTWDA	88	108	2	0	1235.12	7	17	12.2377	12.9559	1238.08	4.38769	0.6	0					0.161408		0	406711	7.53806e+06	4.12579e+07	9.00484e+07	1.37418e+08	1.4723e+08	1.15921e+08	6.41331e+07	3.11994e+07	8.74669e+06	2.10327e+06	171942	162741	0	209441	0	496180	0	55610.3	0	191821	0	230568	0
LAEITPDKAFQDKLYPFTWDA	88	108	3	0	823.749	7	17	12.3009	12.9454	825.848	4.77378	0.6	0					0.113478		1.33847e+06	1.23037e+07	6.05213e+07	1.9573e+08	4.50579e+08	6.82378e+08	7.40848e+08	5.62011e+08	3.49716e+08	1.57314e+08	6.63926e+07	1.47708e+08	9.24994e+06	5.41506e+06	6.47913e+07	3.48582e+06	1.88216e+06	1.89707e+06	115363	120787	526637	0	43209.7	160104	1097.86
LAEITPDKAFQDKLYPFTWDAVRYNGKL	88	115	3	0	1100.57	8	24	11.7957	12.6767	1103.4	6.43923	0.6	0					0.487561		1.51275e+06	1.71393e+07	2.79882e+07	1.06882e+07	1.22796e+08	2.77487e+08	4.59046e+08	7.6075e+08	9.00572e+08	8.29024e+08	6.54718e+08	4.14215e+08	2.26639e+08	1.09157e+08	4.25692e+07	1.64896e+07	7.93416e+06	4.31657e+06	3.33659e+06	2.46183e+06	2.27244e+06	1.53711e+06	645432	404741	57811.8	0	0	78228.5	9813.79	59426.5
LAEITPDKAFQDKLYPFTWDAVRYNGKL	88	115	4	0	825.683	8	24	11.8115	12.3167	827.788	6.39485	1	0	0.562471	0.623533	1	1	0.0452205		3.71584e+06	1.31598e+07	2.04808e+07	6.29737e+07	9.83581e+07	2.13521e+08	4.10268e+08	6.09075e+08	7.39072e+08	6.82784e+08	5.40817e+08	3.35405e+08	1.85007e+08	8.63699e+07	3.51935e+07	1.50594e+07	5.78109e+06	3.39501e+06	4.45332e+06	3.56179e+06	1.8305e+06	1.3616e+06	1.26791e+06	635896	216075	49366	0	52805.8	915408	46564.8
LAEITPDKAFQDKLYPFTWDAVRYNGKL	88	115	5	0	660.748	8	24	11.8115	12.3273	662.45	6.48805	1	0	0.581305	0.654401	1	1	0.112494		211689	658491	2.49409e+06	8.21252e+06	1.58415e+07	3.58946e+07	6.97226e+07	1.09108e+08	1.29082e+08	1.14382e+08	9.34937e+07	5.72994e+07	3.00021e+07	1.32755e+07	4.39811e+06	796770	2.69806e+06	201699	550836	206575	386041	2.40482e+06	36787.4	197513	103315	38690.5	110714	53710.4	258257	78479.5
LAEITPDKAFQDKLYPFTWDAVRYNGKLIAYPIAVEA	88	124	3	0	1409.74	9	32					-1
LAEITPDKAFQDKLYPFTWDAVRYNGKLIAYPIAVEA	88	124	4	0	1057.56	9	32					-1
AEITPDKA	89	96	1	0	844.441	4	5	4.66335	5.17057	847.771	2.84596	1	0	2.03064	0.629318	1	1	0.201413		100565	1.18328e+06	9.75126e+06	1.84713e+07	1.55932e+07	5.69331e+06	561959	0	0	0
AEITPDKA	89	96	2	0	422.724	4	5	4.6139	5.62057	424.391	2.84956	1	0	2.03414	2.08606	1	1	0.0867871		8.1697e+06	5.22131e+07	1.75842e+08	3.06348e+08	2.68913e+08	1.13856e+08	3.04655e+07	5.44131e+06	173670	274673
AEITPDKAFQDKL	89	101	2	0	738.391	5	10	8.84452	9.22258	740.338	3.02194	1	0	0.735806	0.252626	0	1	0.245207		8.41807e+06	2.03648e+06	1.91271e+07	3.98102e+07	4.97793e+07	3.63502e+07	1.87923e+07	5.25382e+06	538412	41822.1	271685	85127.8	0	98406.9	51591	49947.8
AEITPDKAFQDKL	89	101	3	0	492.596	5	10	8.87603	9.32258	494.342	4.36306	0.4	1					0.449894		96221.2	408640	1.07389e+07	2.06439e+07	2.75683e+07	2.17834e+07	8.75606e+06	1.31735e+06	1.90907e+06	48819.7	29524.1	111166	0	34791.3	1.18933e+07	27813.1
AEITPDKAFQDKLYPFT	89	105	3	0	662.007	6	13	10.6597	10.7068	663.942	4.59264	0.4	0					0.610649		53940.7	234950	0	184703	1.5081e+06	1.72399e+06	1.22557e+06	273314	114081	0	47604.3	59144.5	107084	0	92921.1	16595.5	0	0	247902	0
AEITPDKAFQDKLYPFTW	89	106	2	0	1085.55	6	14	12.5075	12.8768	1088.16	3.88167	1	0	0.614895	0.227105	1	-1	0.103581		0	69713.1	3.77864e+06	1.68249e+07	3.21275e+07	3.82926e+07	3.17008e+07	1.90776e+07	7.63402e+06	1.12522e+06	456520	86614.6	70423.7	0	398566	0	393484	0	0	0	0
AEITPDKAFQDKLYPFTW	89	106	3	0	724.033	6	14	12.6185	13.0139	725.813	3.99603	1	0	0.65451	0.303279	1	0	0.0691668		120723	1.95509e+06	1.34509e+07	4.13791e+07	9.00218e+07	9.30478e+07	7.7379e+07	6.32643e+07	2.01663e+07	7.32087e+06	9.07017e+06	658930	105524	224872	66338.3	38479.1	216825	0	98473.1	329283	0
AEITPDKAFQDKLYPFTWD	89	107	2	0	1143.06	6	15	11.9695	12.6502	1145.71	3.88794	0.6	0					0.132721		0	2.93887e+06	2.21359e+07	7.71003e+07	1.52516e+08	1.87846e+08	1.56248e+08	1.01943e+08	4.65903e+07	1.52628e+07	2.62168e+06	550468	10785.5	389808	0	0	80965.5	490701	60739.2	122803	0	91959.6
AEITPDKAFQDKLYPFTWD	89	107	3	0	762.376	6	15	11.9537	12.5233	764.148	3.91493	1	0	0.536007	0.811125	1	-1	0.0480864		2.19261e+06	1.81557e+07	8.60645e+07	2.51488e+08	4.7608e+08	5.97466e+08	5.05647e+08	3.07233e+08	1.5172e+08	6.33552e+07	2.14295e+07	7.46319e+06	4.17022e+06	2.12052e+06	970188	558922	223384	154014	276692	125405	155446	424037
AEITPDKAFQDKLYPFTWDA	89	108	2	0	1178.58	7	16	12.1588	12.4441	1181.91	5.20835	0.6	1					0.338108		0	139165	4.62231e+06	1.99406e+07	3.89957e+07	4.7595e+07	3.96774e+07	2.62753e+07	1.52516e+07	7.18356e+06	4.13006e+06	1.49844e+06	5.85e+06	230225	2.03513e+07	81732.6	3.71887e+06	54841.9	256237	0	150840	0	486611	0
AEITPDKAFQDKLYPFTWDA	89	108	3	0	786.055	7	16	11.7324	12.703	788.697	6.47896	0.6	1					0.528752		758028	6.94504e+06	3.24182e+07	1.09965e+08	2.05911e+08	2.67547e+08	2.5462e+08	2.56548e+08	3.4656e+08	4.06178e+08	3.31897e+08	2.11751e+08	1.04081e+08	4.51466e+07	1.62234e+07	4.60907e+06	2.05935e+06	2.40474e+06	8.04964e+06	1.13154e+07	9.79545e+06	2.48027e+06	1.6066e+06	1.0701e+06
AEITPDKAFQDKLYPFTWDAVRYNGKL	89	115	2	0	1593.82	8	23					-1
AEITPDKAFQDKLYPFTWDAVRYNGKL	89	115	3	0	1062.88	8	23	11.6216	12.555	1065.49	5.88806	0.6	0					0.260226		623660	4.35259e+06	1.12871e+07	3.04831e+07	8.16261e+07	1.75661e+08	3.02115e+08	4.07301e+08	4.05805e+08	3.44652e+08	2.303e+08	1.31418e+08	6.14774e+07	2.3456e+07	6.57046e+06	1.84666e+06	503550	1.40467e+06	712906	512007	856527	201546	0	74994.1	0	94723.6	8529.36	21631.9	181181	950578
AEITPDKAFQDKLYPFTWDAVRYNGKL	89	115	4	0	797.412	8	23	11.7006	12.1746	799.397	5.99193	0.6	0					0.038078		5.49726e+06	2.83093e+06	9.49253e+06	1.86023e+07	0	1.0936e+08	1.82674e+08	2.44639e+08	2.20748e+08	2.04275e+08	1.40707e+08	7.79176e+07	1.11662e+07	1.60073e+07	6.89317e+06	2.799e+06	2.87873e+06	1.33777e+06	0	837013	0	365388	114424	187795	3.00295e+06	5672.57	9503.86	0	1.02075e+06	190531
AEITPDKAFQDKLYPFTWDAVRYNGKL	89	115	5	0	638.131	8	23					-1
EITPDKAFQDKLYPFTWDAVRYNGKL	90	115	3	0	1039.2	8	22	11.7957	11.9537	1041.69	5.55968	0.6	0					0.172994		0	882341	0	162960	1.23319e+06	3.48081e+06	6.19394e+06	8.83029e+06	8.55589e+06	6.23685e+06	3.48543e+06	426132	272635	0	0	77736.6	5102.39	0	0	72231.9	0	0	196907	0	0	76335.5	0	0	0	0
EITPDKAFQDKLYPFTWDAVRYNGKL	90	115	4	0	779.653	8	22					-1
ITPDKAFQDKLYPFTWDAVRYNGKL	91	115	3	0	996.187	7	21					-1
ITPDKAFQDKLYPFTWDAVRYNGKL	91	115	4	0	747.392	7	21					-1
FQDKLYPFT	97	105	2	0	579.795	5	6					0
FQDKLYPFTW	97	106	1	0	1344.66	5	7	12.8715	12.9823	1346.44	0.91891	0.4	0					0.476975		66730.9	1.57538e+06	1.78635e+06	761523	0	0	0	0	0	0	0	0	0
FQDKLYPFTW	97	106	2	0	672.835	5	7	12.6978	13.327	673.741	0.952344	1	0	-0.0699328	0.985155	1	1	0.0693551		8.04763e+07	3.44968e+08	3.14375e+08	1.57121e+08	5.39979e+07	1.339e+07	1.98421e+06	388675	102692	206484	139933	81585.2	24039.3
FQDKLYPFTWD	97	107	1	0	1459.69	5	8	12.2535	12.5656	1461.91	1.29801	0.4	0					1.35226		510247	8.69362e+06	7.49953e+06	1.77824e+06	50583.1	0	0	0	0	76742.3	0	63883.6	405768	616974
FQDKLYPFTWD	97	107	2	0	730.348	5	8	12.2219	12.6925	731.286	0.955175	1	0	-0.15069	0.522372	1	1	0.0192118		2.29499e+08	9.18346e+08	8.86374e+08	4.57695e+08	1.63244e+08	4.96767e+07	1.4184e+07	2.62244e+06	0	152580	40881.3	409376	842453	321812
FQDKLYPFTWDA	97	108	2	0	765.867	5	9	12.1272	12.6661	766.855	1.01605	1	0	-0.182226	0.721583		1	0.10173		6.95926e+07	2.8214e+08	2.7942e+08	1.5617e+08	5.69142e+07	1.75569e+07	3.88961e+06	883606	171257	487885	235766	1.57189e+06	495243	2.22335e+06	178575
FQDKLYPFTWDAVRYNGKL	97	115	2	0	1181.1	7	16					0
FQDKLYPFTWDAVRYNGKL	97	115	3	0	787.739	7	16	11.7006	11.9853	789.256	3.08497	0.6	0					0.0791511		7.88736e+06	2.68632e+07	9.12377e+07	1.94218e+08	2.56804e+08	2.15019e+08	1.39066e+08	6.93273e+07	3.08802e+07	1.23708e+07	3.86476e+06	1.26848e+06	2.2537e+06	8.00024e+06	3.36526e+06	228094	72769.8	72495	67325.6	62121.4	92423.8	114602	105083	124778
FQDKLYPFTWDAVRYNGKL	97	115	4	0	591.056	7	16	11.6848	12.1798	592.156	2.93521	1	0	0.159947	0.59388	1	1	0.0765709		0	9.51715e+06	1.72456e+07	4.33555e+07	5.22009e+07	4.77493e+07	2.76751e+07	1.29979e+07	3.63918e+06	3.11987e+06	67563.6	157143	31544.1	282814	0	47480.6	61331.7	85368.9	19702.9	33033.2	41380.6	230028	200933	141253
DKLYPFTWD	99	107	2	0	592.785	5	6	11.6216	12.0326	593.543	0.77317	0.4	0					0.243255		6.91474e+06	2.60121e+07	1.51417e+07	4.62082e+06	61378.8	56590.3	0	143625	0	123386	0	782297
DKLYPFTWDAVRYNGKL	99	115	3	0	696.03	6	14	11.4478	11.5426	697.445	2.9598	0.6	0					0.401962		0	1.56095e+06	1.2898e+06	3.26959e+06	4.8615e+06	2.49605e+06	1.03959e+06	276816	0	0	130569	69092	51050.3	170057	0	0	0	0	0	58321.4	286457
YPFTWD	102	107	1	0	828.356	4	4	11.3217	11.8905	829.493	0.605773	0.4	0					0.143765		5.77245e+07	1.19368e+08	5.05936e+07	1.18344e+07	1.47273e+06	1.77012e+06	499842	159772	104590
YPFTWDAVRYNGKL	102	115	2	0	865.438	6	12	11.3375	11.5426	867.523	3.09389	0.6	0					0.983241		331510	2.36846e+06	9.41261e+06	1.7258e+07	1.61247e+07	1.0081e+07	5.42396e+06	1.1136e+06	0	0	0	214630	1.04781e+06	246831	917809	120463	148736	154717	267561
YPFTWDAVRYNGKL	102	115	3	0	577.295	6	12					-1
DAVRYNGKL	107	115	2	0	518.283	4	7	6.85438	7.64978	519.552	1.93865	1	0	0.613385	1.46986	1	1	0.047721		6.42276e+07	3.59141e+08	7.4374e+08	6.7154e+08	3.07711e+08	9.64486e+07	2.33905e+07	2.86582e+06	536900	0	76326.3	21251.2
DAVRYNGKL	107	115	3	0	345.858	4	7	6.91773	7.54012	346.733	2.02722	1	0	0.674745	0.965224	1	1	0.0938308		1.11515e+07	5.85756e+07	1.63039e+08	1.47238e+08	7.35638e+07	1.82447e+07	2.61801e+06	2.81648e+06	0	0	240450	0
AVRYNGKL	108	115	1	0	920.531	4	6	6.67695	7.36768	923.087	2.01489	1	0	0.898857	1.16458	1	1	0.186913		3.51263e+06	3.81258e+07	8.2566e+07	7.70097e+07	3.53388e+07	9.04163e+06	816778	132936	76225.9	9344.18	83942.9
AVRYNGKL	108	115	2	0	460.769	4	6	6.66112	7.60277	462.069	2.05928	1	0	0.934735	1.89643	1	1	0.0476866		2.58909e+08	1.4021e+09	3.01428e+09	2.85977e+09	1.47629e+09	4.28908e+08	9.43147e+07	1.44609e+07	1.2622e+06	375402	34097.5
VRYNGKL	109	115	1	0	849.494	4	5	6.51823	7.27667	851.878	1.88365	1	0	1.09728	1.36204	1	1	0.254128		1.69461e+06	2.4969e+07	5.22743e+07	4.20373e+07	1.59257e+07	1.94901e+06	13764.2	0	126609	0
VRYNGKL	109	115	2	0	425.251	4	5	6.51823	7.44615	426.473	1.94472	0.6	0					0.0548719		1.2269e+08	6.43368e+08	1.26473e+09	1.08805e+09	4.73342e+08	1.26361e+08	2.43038e+07	1.87547e+06	314026	0
VRYNGKL	109	115	3	0	283.836	4	5	6.51823	7.19098	284.646	1.92814	1	0	1.14043	1.11213	1	1	0.0385478		1.17789e+07	8.24961e+07	1.70184e+08	1.45909e+08	5.59622e+07	1.31695e+07	1.63955e+06	895191	0	0
RYNGKL	110	115	2	0	375.716	4	4	6.67695	7.06382	376.817	1.76244	1	0	1.40707	0.278293		1	0.120668		2.87398e+06	1.6357e+07	2.44752e+07	1.47602e+07	6.54091e+06	1.03236e+06	0	804895	0
IAYPIA	116	121	1	0	647.376	4	3	7.84167	8.73923	647.765	-0.0162905	1	0	-0.756053	1.76785		1	0.067066		1.13541e+09	4.10214e+08	8.8082e+07	1.65244e+07	388145	261098	49125.4	73669
IAYPIAV	116	122	1	0	746.445	4	4	9.19103	10.0361	746.889	-0.0236212	1	0	-0.758357	1.61482	1	1	0.0678712		6.61876e+08	2.97529e+08	6.7453e+07	8.32725e+06	68204.2	0	89665.2	4472.34	0
IAYPIAV	116	122	2	0	373.726	4	4	9.39618	9.54317	373.962	0.00498356	1	0	-0.723677	-0.421374	1	1	0.0278948		7.42387e+07	3.85871e+07	7.02978e+06	506151	140270	451061	0	0	0
IAYPIAVE	116	123	1	0	875.487	4	5	8.52503	9.34888	876.009	-0.0164279	1	0	-0.745653	1.55284	1	1	0.0838346		4.82979e+08	2.46453e+08	6.98468e+07	1.01052e+07	261758	387829	45883.1	13669.3	57394.4	100830
IAYPIAVE	116	123	2	0	438.247	4	5	8.55667	9.34888	438.511	-0.00983727	1	0	-0.73926	1.46058	1	1	0.0412784		4.56107e+08	2.3132e+08	6.32057e+07	1.30713e+07	871544	0	127872	117386	75962.5	0
IAYPIAVEA	116	124	2	0	473.766	4	6	8.68657	9.63262	474.062	0.0149097	0.6	0					0.0165436		3.34626e+09	1.82066e+09	6.06774e+08	1.21066e+08	1.38414e+07	6.13662e+06	1.28005e+06	521213	103196	244370	0
IAYPIAVEAL	116	125	1	0	1059.61	4	7					-1
IAYPIAVEAL	116	125	2	0	530.308	4	7	11.0204	11.2222	530.626	-0.0138261	1	0	-0.739298	-0.261345	1	1	0.0311479		9.48218e+07	5.84111e+07	1.91213e+07	3.45683e+06	485450	0	52549.3	57613.6	45587.7	55034.2	133365	26378.1
VEAL	122	125	1	0	431.25	3	2	6.25392	7.22273	431.457	-0.0414888	1	0	-0.830321	1.97567		1	0.267112		1.33118e+08	2.65634e+07	1.36331e+06	0	490623	434113
VEALS	122	126	1	0	518.282	3	3	4.66335	5.00813	518.506	-0.0683204	1	1	-0.840162	0.155549		1	0.143858		1.10393e+07	2.55432e+06	81178.9	66425.8	16900.4	0	15680.9
EALSL	123	127	1	0	532.298	3	3	7.39917	7.72827	532.909	0.308104	1	0	-0.231658	0.109805		1	1.21457		8.03091e+06	1.70034e+06	21459.9	457706	271696	0	404309
ALSL	124	127	1	0	403.255	3	2	8.31398	9.11737	403.466	-0.0230608	1	0	-0.785637	1.49315		1	0.0676033		5.25222e+08	9.97785e+07	1.2754e+07	1.40895e+06	532978	555845
ALSLIYNKDLLPNPPKTWEEIPAL	124	147	3	0	912.505	7	18	12.2693	12.7663	913.479	1.24347	0.6	0					0.302944		7.19843e+06	3.93487e+07	6.14521e+07	5.39114e+07	3.2971e+07	1.48844e+07	4.44409e+06	864275	327809	115881	19775.5	134240	150080	676677	362883	539817	65793.5	0	0	57760.5	0	140361	1.19794e+06	395621	239362	8654.56
LSLIYNKDLLPNPPKT	125	140	2	0	913.525	6	11	9.8222	10.2451	914.515	0.872104	1	0	-0.345231	0.383343	1	1	0.122909		1.31214e+07	5.46487e+07	6.03602e+07	3.97892e+07	1.1265e+07	1.14207e+06	25808.6	0	0	0	0	210624	35117.5	111962	315385	0	110264	99314.1
LSLIYNKDLLPNPPKT	125	140	3	0	609.352	6	11	9.69587	10.4395	610.074	1.05587	1	0	-0.264214	1.31897	1	1	0.0698886		4.11845e+07	1.3024e+08	1.44349e+08	9.31796e+07	4.01003e+07	1.39366e+07	3.50897e+06	3.05023e+06	1.6868e+06	1.79541e+06	231962	417780	445401	0	330847	82155.1	190356	139841
LSLIYNKDLLPNPPKTW	125	141	3	0	671.379	6	12					0
LSLIYNKDLLPNPPKTWEEIPAL	125	147	2	0	1332.74	7	17	12.2535	12.7295	1334.04	0.97227	1	0	-0.452358	0.537976	1	1	0.201722		2.78738e+06	2.32776e+07	3.47578e+07	3.14507e+07	1.97521e+07	6.4267e+06	1.9727e+06	0	0	0	96953.9	0	233956	0	0	0	0	0	0	0	0	0	0	0	0
LSLIYNKDLLPNPPKTWEEIPAL	125	147	3	0	888.826	7	17	12.1904	12.8873	889.73	1.07447	1	0	-0.423202	1.18276	1	1	0.0418609		1.05256e+08	3.81091e+08	5.82123e+08	5.30065e+08	3.31609e+08	1.64928e+08	6.66928e+07	2.03096e+07	5.01157e+06	955239	322480	262950	337601	294772	149238	558361	134030	48261.4	104336	313823	117927	15674.9	63581.2	22386.3	12413.3
LSLIYNKDLLPNPPKTWEEIPALD	125	148	3	0	927.169	7	18	12.0168	12.3167	928.209	1.42427	1	0	-0.345987	0.0245403		1	0.302663		993921	5.76348e+06	1.08169e+07	9.22809e+06	5.82295e+06	2.80322e+06	478084	220190	54508.9	0	143656	0	131522	48067.8	182701	57790	323384	0	54731.2	0	165606	0	0	0	101851	0
LSLIYNKDLLPNPPKTWEEIPALDKELKAKGKSAL	125	159	4	0	984.058	9	29	11.2588	11.4005	985.535	3.52273	1	0	-0.140619	-0.436978	1	0	0.117451		0	72347.6	308584	2.54932e+06	7.15533e+06	8.52604e+06	8.20305e+06	7.02585e+06	3.32788e+06	1.63101e+06	301837	150512	0	0	80233.5	0	0	0	0	0	0	60454	3534.72	9173.63	11044.6	15883.8	19619.4	0	0	9021.77
LSLIYNKDLLPNPPKTWEEIPALDKELKAKGKSAL	125	159	5	0	787.448	9	29					-1
LSLIYNKDLLPNPPKTWEEIPALDKELKAKGKSALM	125	160	3	0	1355.42	9	30	11.4005	11.8115	1357.4	3.3917	1	0	-0.181438	0.348683	0	0	0.190099		0	0	1.99506e+06	1.21886e+07	2.75655e+07	3.73794e+07	4.08493e+07	3.36297e+07	2.2149e+07	9.781e+06	2.02109e+06	335872	0	0	0	0	85726.6	0	0	0	0	0	0	0	0	0	0	0	0	43660.6
LSLIYNKDLLPNPPKTWEEIPALDKELKAKGKSALM	125	160	4	0	1016.82	9	30	11.3847	12.0484	1018.62	4.69112	1	0	0.0286196	1.08563	-1	1	0.301816		219318	6.80351e+06	3.81558e+07	1.02139e+08	2.15706e+08	2.80482e+08	3.08924e+08	2.51858e+08	1.80376e+08	1.10726e+08	5.61676e+07	2.36886e+07	7.30297e+06	1.94352e+06	576631	24097.2	1.57685e+06	0	126314	340389	5.96294e+07	0	317930	276325	4.75719e+07	299662	76163.3	1.89457e+06	2.02896e+06	0
LSLIYNKDLLPNPPKTWEEIPALDKELKAKGKSALM	125	160	5	0	813.656	9	30	11.3532	11.88	814.889	3.63158	1	0	-0.14266	0.686242	0	0	0.0653148		125420	2.65979e+06	1.9628e+07	5.28101e+07	1.04569e+08	1.41855e+08	1.51902e+08	1.30271e+08	9.01876e+07	5.0388e+07	2.67753e+07	1.10292e+07	4.28422e+06	737554	357958	264256	271114	82406.5	53668.6	246740	208129	62030.4	364215	190221	160620	0	273621	142875	0	0
LSLIYNKDLLPNPPKTWEEIPALDKELKAKGKSALM	125	160	6	0	678.214	9	30	11.3847	11.8905	679.264	3.76179	1	0	-0.121611	0.625186	0	1	0.13393		215824	1.47517e+06	4.28336e+06	1.59725e+07	3.32838e+07	4.77394e+07	5.11984e+07	4.61582e+07	3.16627e+07	1.57615e+07	7.36462e+06	2.66216e+06	813376	357313	305016	64831.9	83636.4	223047	198015	267733	165677	75606.8	202316	204040	27295.5	24278.8	269576	80371.1	203473	81301.5
LSLIYNKDLLPNPPKTWEEIPALDKELKAKGKSALMF	125	161	5	0	843.07	9	31					-1
SLIYNKDLLPNPPKT	126	140	2	0	856.983	6	10					0
SLIYNKDLLPNPPKT	126	140	3	0	571.658	6	10	8.90753	9.46967	572.315	0.937507	1	0	-0.275064	0.789493	1	1	0.124343		1.34638e+07	4.87295e+07	5.06554e+07	3.17325e+07	1.1224e+07	2.09271e+06	116702	36524.9	211589	157519	29905.6	160634	35548.1	0	346736	36986.7	0
SLIYNKDLLPNPPKTWEEIPAL	126	147	2	0	1276.19	7	16	11.8273	12.3807	1277.46	0.960764	1	0	-0.43851	0.76402	1	1	0.136166		7.53712e+06	4.12398e+07	6.03104e+07	5.23107e+07	3.03174e+07	1.09049e+07	2.08297e+06	192070	0	88279.1	0	94104.7	0	0	0	148736	0	70557.4	0	0	0	70008.7	65840.1	0
SLIYNKDLLPNPPKTWEEIPAL	126	147	3	0	851.132	7	16	11.7482	12.6291	852.023	1.11044	1	0	-0.393143	1.71909	1	1	0.0520488		1.11753e+08	4.05773e+08	6.03263e+08	5.19033e+08	3.08846e+08	1.46698e+08	5.6659e+07	1.86718e+07	3.65718e+06	1.14915e+06	917997	326971	1.03675e+07	680815	126062	1.23972e+06	74166.5	116992	61074.3	130546	292543	38316.2	204283	46097.4
SLIYNKDLLPNPPKTWEEIPALDKELKAKGKSALM	126	160	3	0	1317.73	9	29	11.1335	11.4005	1319.73	3.55784	1	0	-0.134748	-0.0713218		0	0.119532		0	0	1.53469e+06	8.26226e+06	2.14897e+07	3.0357e+07	3.15023e+07	2.49729e+07	1.65623e+07	7.55981e+06	2.41486e+06	252876	126447	0	0	342925	0	0	8979.12	0	0	0	0	0	146675	0	127411	132088	0	0
LIYNKDLLPNPPKT	127	140	2	0	813.467	5	9	8.63587	8.84452	814.36	0.800678	0.4	0					0.13624		1.88257e+06	7.3901e+06	7.59908e+06	3.9948e+06	485528	0	191887	0	50200.3	0	45921.2	0	0	0	0
LIYNKDLLPNPPKTWEEIPAL	127	147	3	0	822.121	7	15					-1
LIYNKDLLPNPPKTWEEIPALDKELKAKGKSALM	127	160	4	0	966.789	9	28	11.0047	11.1335	968.354	3.8451	1	0	-0.0637449	-0.474361	1	1	0.239986		0	91018.4	353018	5.77042e+06	1.18243e+07	1.61838e+07	1.65609e+07	1.30941e+07	9.25984e+06	5.5305e+06	2.41471e+06	799152	10644.1	244.789	4315.49	277.825	0	526.976	3496.56	0	225526	0	3110.14	11294.3	610537	0	6152.7	93912.1	6455.05	0
LIYNKDLLPNPPKTWEEIPALDKELKAKGKSALM	127	160	5	0	773.633	9	28	11.0204	11.2902	774.952	4.18033	1	0	-0.00568287	-0.062912	1	-2	0.20849		11091.5	0	1.82889e+06	7.25948e+06	1.54932e+07	2.19204e+07	2.25677e+07	1.77001e+07	1.09464e+07	6.89913e+06	3.48287e+06	424138	1.61025e+06	0	903375	0	0	116804	0	165465	66733.2	0	74704.1	0	250267	83837.6	0	0	75116.9	153484
IYNKDLLPNPPKT	128	140	2	0	756.925	5	8	7.5871	8.42185	757.848	0.933342	1	0	-0.163925	1.58463	1	1	0.042401		1.89579e+08	4.9857e+08	5.23002e+08	2.76242e+08	1.07651e+08	3.0434e+07	5.8911e+06	590050	165314	103828	9396.71	97210.5	0	391917
IYNKDLLPNPPKT	128	140	3	0	504.952	5	8	7.5871	8.22472	505.562	0.915538	0.4	0					0.0289315		1.4426e+08	4.07185e+08	4.01642e+08	2.17851e+08	8.24598e+07	2.18309e+07	3.47956e+06	588605	0	0	44068.1	0	0	244549
IYNKDLLPNPPKTW	128	141	3	0	566.979	6	9	9.64843	10.1354	567.754	1.27602	1	0	-0.0421428	0.570157		1	0.360105		9.26347e+06	3.50955e+07	3.85083e+07	2.25656e+07	8.12008e+06	1.23542e+06	103655	339819	117604	0	203394	0	0	3.89404e+06	30480.3	96344
IYNKDLLPNPPKTWE	128	142	3	0	609.993	6	10					-1
IYNKDLLPNPPKTWEEIPAL	128	147	2	0	1176.14	7	14	11.2275	12.1167	1177.35	0.98201	1	0	-0.38955	1.74364	1	1	0.0550601		1.53823e+08	5.39913e+08	7.13349e+08	5.88714e+08	3.21052e+08	1.37639e+08	4.41979e+07	8.60675e+06	696741	708901	626140	564140	98388	48583.8	73848.2	192603	0	220884	3109.94	105352	3054.31	211115
IYNKDLLPNPPKTWEEIPAL	128	147	3	0	784.426	7	14	11.2275	12.1798	785.251	1.02889	1	0	-0.373309	1.92773	1	1	0.015437		9.57513e+08	3.31263e+09	4.42242e+09	3.51397e+09	1.96248e+09	8.43323e+08	2.96976e+08	8.20333e+07	2.59713e+07	1.60558e+07	1.70065e+07	1.6162e+07	1.95884e+07	3.36634e+06	1.26146e+06	840940	839307	1.1025e+06	789302	33758.5	0	474162
IYNKDLLPNPPKTWEEIPALD	128	148	2	0	1233.65	7	15	11.036	11.306	1235.14	1.47509	0.6	0					1.25288		864743	7.12019e+06	1.05277e+07	7.33067e+06	3.44097e+06	173328	508332	0	196104	0	245453	0	0	0	234634	0	16049.9	0	0	0	585024	0	294202
IYNKDLLPNPPKTWEEIPALDKE	128	150	3	0	908.481	7	17					0
IYNKDLLPNPPKTWEEIPALDKELKAKGKSAL	128	159	3	0	1207.34	8	26	10.5793	10.8009	1209.37	3.88699	1	0	-0.00470354	-0.203691	0	1	0.463284		0	0	943491	6.09601e+06	1.47322e+07	1.99728e+07	2.01892e+07	1.3192e+07	8.51183e+06	2.78976e+06	275091	123816	111592	19389.5	88695.4	103530	0	223260	214705	0	151163	14286.3	81123.5	142186	0	0	0	208274	0	0
IYNKDLLPNPPKTWEEIPALDKELKAKGKSAL	128	159	4	0	905.758	8	26	10.4975	11.0831	907.21	3.62047	1	0	-0.0544158	0.857987	0	1	0.115111		104116	1.40245e+06	1.56241e+07	5.03264e+07	1.03635e+08	1.2981e+08	1.28208e+08	9.30186e+07	5.67164e+07	2.99138e+07	1.30191e+07	3.5781e+06	367163	8209.9	285867	73552.8	477002	0	448126	90009.9	689229	0	0	218916	438964	195393	343489	337406	0	3798.84
IYNKDLLPNPPKTWEEIPALDKELKAKGKSAL	128	159	6	0	604.174	8	26	10.5793	10.7852	605.398	5.15173	1	1	0.231201	-0.249435	-1	-8	0.182386		0	531276	1.36051e+06	3.86837e+06	8.22296e+06	1.25484e+07	1.00904e+07	8.49221e+06	5.89479e+06	2.17228e+06	843528	967250	0	2.61634e+06	70521.1	2.67035e+06	0	1.6699e+06	0	79818.3	265887	56620.6	4921.8	497060	61136.8	639584	45789.9	48192.1	78473.7	0
IYNKDLLPNPPKTWEEIPALDKELKAKGKSALM	128	160	3	0	1251.02	9	27	10.6597	11.4478	1253	3.59161	1	0	-0.0846108	1.44852	1	0	0.126515		0	7.60639e+06	5.83698e+07	1.83421e+08	3.47838e+08	4.6924e+08	4.74865e+08	3.72026e+08	2.43151e+08	1.39074e+08	6.80801e+07	2.4651e+07	5.01614e+06	485345	0	0	190121	0	95374.9	296598	6963.24	0	232829	156534	173368	0	30917.9	1.13499e+06	131265	111562
IYNKDLLPNPPKTWEEIPALDKELKAKGKSALM	128	160	4	0	938.518	9	27	10.6597	11.5426	940.019	3.6604	1	0	-0.0722538	1.72493	1	0	0.0340407		6.65587e+06	6.5011e+07	3.05201e+08	8.44293e+08	1.53253e+09	2.14683e+09	2.15758e+09	1.68036e+09	1.14221e+09	6.71796e+08	3.13369e+08	1.48556e+08	5.33936e+07	2.16546e+07	4.90375e+06	2.02256e+06	2.07959e+06	484574	2.33202e+06	4.28774e+06	5.58084e+06	3.11075e+06	6.32643e+06	5.76245e+06	4.23106e+06	1.1273e+06	540409	516.856	41318.1	264354
IYNKDLLPNPPKTWEEIPALDKELKAKGKSALM	128	160	5	0	751.016	9	27	10.7068	11.4478	752.219	3.67555	1	0	-0.0695327	1.31124	1	0	0.0303962		1.73503e+06	2.10226e+07	1.03484e+08	3.14883e+08	6.06903e+08	8.18196e+08	8.26507e+08	6.63849e+08	4.44084e+08	2.48358e+08	1.23542e+08	5.56336e+07	1.70972e+07	2.66618e+06	1.5796e+06	1.54628e+06	288119	226779	82569.3	1.65915e+06	1.37047e+06	1.7383e+06	1.35994e+06	1.74789e+06	1.89436e+06	942331	265560	166985	238744	339484
IYNKDLLPNPPKTWEEIPALDKELKAKGKSALM	128	160	6	0	626.014	9	27	10.6754	11.3165	627.031	3.76037	1	0	-0.0542976	1.01967	1	0	0.0397109		392840	5.71743e+06	3.50801e+07	1.10917e+08	2.16405e+08	2.8962e+08	2.94178e+08	2.42118e+08	1.49585e+08	8.7036e+07	3.96736e+07	1.83304e+07	4.69909e+06	2.1889e+06	1.69828e+06	60386.7	0	2.19332e+06	197157	128482	5.15114e+06	462789	630955	3.10867e+06	462500	56537.6	1.03767e+06	224952	118495	138508
IYNKDLLPNPPKTWEEIPALDKELKAKGKSALM	128	160	7	0	536.728	9	27	10.7068	11.1648	537.587	3.67644	1	0	-0.0693734	0.485719	1	0	0.068095		86315.2	851296	4.46515e+06	1.95556e+07	4.36327e+07	5.66822e+07	5.7758e+07	4.70856e+07	2.88903e+07	1.54182e+07	7.82708e+06	2.27151e+06	556758	235659	91318.6	72139.3	78910.6	42998	71242.4	36956.1	106831	37781.4	53808.7	0	73478.2	144524	0	0	39146.7	51994.2
IYNKDLLPNPPKTWEEIPALDKELKAKGKSALMF	128	161	3	0	1300.04	9	28	11.4794	11.8747	1302.07	3.62657	1	0	-0.101595	0.302988	1	0	0.174035		0	92581.9	1.76899e+06	1.05325e+07	2.23599e+07	3.46795e+07	3.67548e+07	3.12135e+07	2.01297e+07	1.06112e+07	1.23859e+06	139834	193559	0	0	0	106146	71429.6	6713.1	0	76770.2	0	0	0	93325.1	0	255268	0	0	83728.6
IYNKDLLPNPPKTWEEIPALDKELKAKGKSALMF	128	161	4	0	975.285	9	28	11.4478	12.143	976.898	4.00268	1	0	-0.036453	1.17761	1	0	0.371895		220445	4.6919e+06	2.33853e+07	6.98627e+07	1.35696e+08	1.99781e+08	2.12822e+08	1.83578e+08	1.35819e+08	7.8305e+07	4.14714e+07	1.8233e+07	5.17123e+06	1.85425e+06	284364	0	0	246084	84236.6	265043	171548	267174	76115.9	106967	69865.7	192002	3.63278e+06	158992	0	22707.9
IYNKDLLPNPPKTWEEIPALDKELKAKGKSALMF	128	161	5	0	780.43	9	28					-1
IYNKDLLPNPPKTWEEIPALDKELKAKGKSALMF	128	161	6	0	650.526	9	28	11.5426	11.8273	651.607	4.03755	1	0	-0.0304122	-0.0196962	1	0	0.0873765		71991.5	499043	1.54507e+06	5.96813e+06	1.36319e+07	2.10443e+07	2.23172e+07	2.03511e+07	1.26349e+07	7.66972e+06	3.97282e+06	1.71708e+06	379278	337787	52218.2	260505	61402.1	526709	0	278015	0	337863	63137.6	63898.4	43983.2	107752	33412.8	0	0	0
WEEIPAL	141	147	1	0	857.44	4	4	10.9733	11.9432	858.001	0.0339114	1	0	-0.688605	1.97878	1	1	0.188192		4.13576e+08	2.00117e+08	6.08848e+07	1.02342e+07	2.70135e+06	1.19815e+06	1.18423e+06	797730	542379
WEEIPAL	141	147	2	0	429.224	4	4	10.9733	11.5531	429.471	-0.0319281	1	0	-0.768429	0.840973	1	1	0.140973		4.57525e+07	2.27217e+07	4.22968e+06	94019.6	253679	0	82187.6	0	414530
WEEIPALDKELKAKGKSAL	141	159	3	0	709.4	6	16	9.88493	10.0727	710.875	3.14897	1	0	0.224738	-0.302421		-1	0.313494		81701.8	1.46948e+06	7.02734e+06	1.07006e+07	1.33028e+07	7.32877e+06	2.28335e+06	240105	161068	0	0	0	1.05197e+06	1.16571e+06	842242	99782.1	0	173170	0	0	103635	154332	0
WEEIPALDKELKAKGKSALM	141	160	2	0	1129.12	7	17	10.2137	10.4501	1131	2.34534	1	0	-0.0606587	-0.160621	0	0	0.149106		0	761983	7.59896e+06	1.61055e+07	1.70311e+07	1.09136e+07	3.56331e+06	614468	0	0	0	0	0	0	0	0	0	0	0	0	0	0	0	0	0
WEEIPALDKELKAKGKSALM	141	160	3	0	753.08	7	17	10.1667	10.6597	754.548	2.97687	0.6	0					0.564178		5.67694e+06	5.88403e+07	2.07967e+08	3.45572e+08	3.68211e+08	2.64642e+08	1.43511e+08	7.03856e+07	2.19288e+07	7.09699e+06	2.19405e+06	351352	383894	286139	668806	251509	398715	7.01137e+06	85281.8	221311	3.01433e+07	82623.9	219870	2.53134e+06	64990.9
WEEIPALDKELKAKGKSALM	141	160	4	0	565.062	7	17	10.198	10.6421	566.045	2.50682	1	0	-0.0145937	0.445128	1	0	0.0894307		253215	1.04785e+07	3.89067e+07	6.77836e+07	7.33121e+07	4.69519e+07	2.62461e+07	1.02741e+07	2.57393e+06	796096	49456.4	57769.6	0	378303	48010	0	0	64145.9	161192	5428.75	0	170246	6474.44	0	0
EEIPAL	142	147	1	0	671.361	4	3	8.84452	8.87603	671.62	-0.135749	0.4	0					2.60513		1.2452e+06	153860	0	0	6749.83	9704.81	0	20168.6
EEIPALDKELKAKGKSALM	142	160	3	0	691.054	6	16	9.01757	9.30153	692.258	2.32336	1	0	-0.0255046	-0.0218352		1	0.132085		194766	9.02576e+06	1.59184e+07	2.63502e+07	2.56681e+07	1.61025e+07	7.36948e+06	2.30582e+06	314092	67226.5	128165	53784.3	409.523	57348.9	55663.1	53418.4	53489.9	58602.4	55052.8	0	0	0	0
DKELKAKGKSAL	148	159	2	0	644.385	5	10	5.13888	5.98897	645.775	2.03156	1	0	0.255508	1.62936	1	1	0.0591161		7.79795e+06	5.45736e+07	1.27702e+08	1.32151e+08	7.72138e+07	2.79537e+07	7.71752e+06	625482	121533	19755.1	0	0	0	0	0	23372.6
DKELKAKGKSAL	148	159	3	0	429.926	5	10	5.13888	5.92968	430.885	2.12928	1	0	0.302901	1.45644	1	1	0.0429139		8.46402e+06	6.00116e+07	1.52952e+08	1.6068e+08	8.77683e+07	3.41644e+07	9.49339e+06	189658	387195	244862	5.48562e+06	0	0	141016	0	43294
DKELKAKGKSAL	148	159	4	0	322.696	5	10	5.21812	5.6691	323.434	2.20176	1	0	0.33805	0.465302	1	1	0.0908011		200894	5.78711e+06	1.84585e+07	2.04481e+07	1.08217e+07	2.93191e+06	2.32979e+06	79149	15361	16842.3	881.41	0	0	0	247011	0
DKELKAKGKSALM	148	160	1	0	1418.8	5	11	6.29612	6.34373	1421.88	2.18313	0.4	0					0.747265		0	0	225213	305612	198491	38600.5	0	0	0	0	0	0	0	0	0	0	0
DKELKAKGKSALM	148	160	2	0	709.905	5	11	6.07433	7.04795	711.38	2.05497	1	0	0.176264	1.98967	0	1	0.0469792		1.10073e+08	6.92101e+08	1.65478e+09	1.77882e+09	1.13627e+09	4.96785e+08	1.75468e+08	5.08483e+07	1.42064e+07	5.93431e+06	2.2366e+06	544761	54513.9	17470.5	46916.7	13117.3	47005
DKELKAKGKSALM	148	160	3	0	473.606	5	11	6.04252	6.85438	474.597	2.07872	1	0	0.186737	1.51789	0	1	0.0219799		1.63935e+08	1.03585e+09	2.57626e+09	2.8641e+09	1.84005e+09	7.95791e+08	2.62924e+08	7.75275e+07	1.94938e+07	1.07286e+07	5.9517e+06	2.08101e+06	431438	0	1.12625e+06	7130.57	0
DKELKAKGKSALM	148	160	4	0	355.456	5	11	6.04252	6.75408	356.195	2.05926	1	0	0.178154	1.22534	1	1	0.0257885		1.97769e+07	1.37915e+08	3.43e+08	3.98877e+08	2.39642e+08	1.02036e+08	3.33892e+07	7.60731e+06	1.14436e+06	366036	219083	505182	16762	17295.8	0	1.29212e+06	0
DKELKAKGKSALMF	148	161	2	0	783.44	6	12	8.71817	9.17527	785.033	2.18321	1	0	0.152592	0.483142	1	1	0.0699319		2.9825e+06	3.54384e+07	8.91686e+07	1.12654e+08	8.56858e+07	4.33859e+07	1.61412e+07	1.9173e+06	218021	0	89705.1	0	515237	0	199893	4349.3	2682.37	4030.28	10273.8
DKELKAKGKSALMF	148	161	3	0	522.629	6	12	8.68657	9.22258	523.723	2.2768	0.6	0					0.0270676		1.12236e+07	8.71776e+07	2.36846e+08	2.94814e+08	2.21226e+08	1.14219e+08	4.74779e+07	1.72597e+07	7.98199e+06	1.26851e+06	467801	1.35477e+06	63091.8	0	48238.5	35270.1	62279.2	13497.3	0
KELKAKGKSALM	149	160	2	0	652.392	5	10	5.91355	6.35428	653.685	1.752	1	0	0.119932	0.435406	0	1	0.0678971		1.79071e+06	2.15201e+07	4.77787e+07	4.1075e+07	2.09502e+07	6.44624e+06	474489	75273.5	69738.2	0	0	42181.2	30183.3	0	35243.6	0
KELKAKGKSALM	149	160	3	0	435.264	5	10	6.47585	6.58175	436.151	1.82834	1	0	0.156954	-0.541202	0	1	0.129327		142738	1.80351e+06	3.70288e+06	3.7468e+06	1.56864e+06	372753	28782.5	0	0	0	0	0	149498	0	0	0
LKAKGKSAL	151	159	2	0	458.303	4	7	4.90972	5.17057	459.409	1.67541	0.4	0					0.30615		0	768157	2.00385e+06	1.45045e+06	0	23771.6	0	0	0	0	14957.5	0
LKAKGKSALM	151	160	2	0	523.823	5	8	5.97825	6.46527	525.022	1.71083	0.6	0					0.0598933		5.69023e+06	3.23552e+07	6.58545e+07	5.21582e+07	2.27502e+07	5.10114e+06	417900	29049	0	60519.3	0	18146.7	0	23613
LKAKGKSALM	151	160	3	0	349.551	5	8	6.07433	6.5341	350.269	1.46744	1	0	0.159845	0.49092	1	1	0.0869235		2.96008e+06	1.50436e+07	2.24226e+07	1.73458e+07	5.09051e+06	621678	44034.3	0	20973.6	21213	0	35316	17284.6	0
MFNLQEPYFTWPLIA	160	174	2	0	935.466	6	11	15.093	15.2036	936.56	0.934658	1	0	-0.317652	-0.527396		0	0.319823		2.85902e+06	1.05919e+07	1.12083e+07	6.24719e+06	2.11546e+06	90063.7	242654	218174	0	0	261724	123486	0	164229	0	268110	87677.9	0
MFNLQEPYFTWPLIAA	160	175	2	0	970.984	6	12	15.1245	15.2194	972.454	1.64404	0.4	0					1.85943		174512	2.57752e+06	2.34488e+06	1.444e+06	291054	3560.13	0	0	0	0	66598.6	104657	0	94057.8	0	0	0	209918	132757
MFNLQEPYFTWPLIAADGGYA	160	180	2	0	1202.57	7	17	13.1568	13.4773	1209.76	12.8135	0.6	0					0.135597		0	1446.21	0	37817	0	0	0	77688.8	0	0	0	1.74042e+06	6.07893e+06	1.22187e+07	1.60661e+07	1.61098e+07	1.01002e+07	2.76213e+06	687692	133532	83096.4	133335	56668.8	88605.5	37884.4
FNLQEPY	161	167	1	0	910.431	4	4	9.25415	9.63262	911.657	0.669902	0.4	0					0.395456		4.21359e+07	8.97621e+07	4.37463e+07	1.2766e+07	1.51886e+06	1.20404e+06	681706	233809	193601
FNLQEPY	161	167	2	0	455.719	4	4	9.30153	10.057	456.27	0.546743	0.4	0					0.0411423		1.66969e+08	3.20102e+08	1.41322e+08	3.67742e+07	3.9311e+06	289732	157670	423150	347151
FNLQEPYFTWPLI	161	173	2	0	834.427	6	9	15.0143	15.2194	835.345	0.76952	0.6	0					0.180451		1.73379e+07	5.3197e+07	4.4951e+07	2.01496e+07	6.99311e+06	1.38951e+06	855358	510330	191187	196003	290517	507314	461376	118268	154697	104285
FNLQEPYFTWPLIA	161	174	2	0	869.946	6	10	14.5571	15.0668	870.852	0.704747	1	0	-0.387944	0.636366		1	0.0173875		1.7653e+09	5.27554e+09	4.48736e+09	2.36121e+09	9.02883e+08	2.80814e+08	7.8133e+07	3.12808e+07	2.27686e+07	1.42228e+07	7.57544e+06	2.41567e+06	2.07234e+06	552396	1.00797e+06	506421	807296
FNLQEPYFTWPLIAA	161	175	2	0	905.464	6	11	14.3651	14.7057	906.426	0.775203	1	0	-0.387952	0.143347		1	0.125161		4.68263e+07	1.47822e+08	1.30872e+08	7.16578e+07	2.8506e+07	9.112e+06	2.23664e+06	620352	275460	795501	674878	313327	376370	142640	281661	0	227348	623737
FNLQEPYFTWPLIAADGGY	161	179	2	0	1101.53	6	15	14.605	14.6635	1103.04	1.63866	0.4	0					0.842775		193035	1.22253e+06	1.61657e+06	1.36774e+06	403251	59045.2	0	0	0	0	0	137435	0	0	0	0	0	129205	81788.1	0	0	0
FNLQEPYFTWPLIAADGGYA	161	180	2	0	1137.05	6	16	14.3329	14.6423	1138.44	1.36684	1	0	-0.315428	0.0524434		0	0.462151		1.558e+06	9.68318e+06	1.35625e+07	1.172e+07	6.42004e+06	1.48594e+06	604394	223447	85931	0	0	58556.3	41521.6	303012	70797.4	263427	0	105431	100563	232508	0	0	0
FNLQEPYFTWPLIAADGGYAF	161	181	2	0	1210.58	7	17					0
NLQEPY	162	167	1	0	763.362	4	3	7.07972	7.4827	764.215	0.402858	0.4	0					0.378931		7.60407e+06	1.41648e+07	3.35506e+06	136566	60909.9	0	0	0
NLQEPYFTWPLI	162	173	2	0	760.893	5	8	14.5571	14.5944	761.988	1.23327	1	0	0.017889	-0.741287		-2	0.272117		881065	2.75537e+06	2.08641e+06	871348	196525	287497	126056	68507.4	0	128054	41030.8	180547	7694.21	0
NLQEPYFTWPLIA	162	174	1	0	1591.82	5	9	14.012	14.3168	1593.34	0.530815	0.4	0					0.247283		4.0101e+06	1.46289e+07	1.13822e+07	4.15637e+06	775810	69223.7	0	0	0	0	0	0	0	0	0
NLQEPYFTWPLIA	162	174	2	0	796.411	5	9	13.9627	14.5571	797.253	0.686682	1	0	-0.359703	0.883556	1	0	0.0261068		2.71617e+08	7.64678e+08	6.04914e+08	2.87138e+08	9.69134e+07	2.9726e+07	5.05432e+06	2.87127e+06	1.73285e+06	1.60233e+06	316338	110986	287944	388112	326094
NLQEPYFTWPLIAA	162	175	2	0	831.93	6	10	13.8023	14.012	832.808	0.714957	0.6	0					0.238993		4.56514e+06	1.43411e+07	1.13042e+07	4.64861e+06	1.06623e+06	328558	54535	184436	239350	56101.7	26247.6	72665.8	68548.4	0	91529.5	63057.7	0
NLQEPYFTWPLIAADGGY	162	179	2	0	1028	6	14					-1
NLQEPYFTWPLIAADGGYA	162	180	2	0	1063.52	6	15	13.9468	14.1404	1065.03	1.72101	1	0	-0.173303	-0.285602		0	0.668398		165947	3.06563e+06	3.56415e+06	3.18279e+06	757690	52122.8	0	0	0	48997.7	68326.4	0	0	59388.7	68724.3	0	256657	101326	35426.9	0	0	119522
FTWPLIA	168	174	1	0	847.471	4	4	13.0298	13.6232	847.971	-0.0488038	1	0	-0.788889	0.880688		1	0.0877793		4.49292e+08	1.90353e+08	6.18361e+07	1.24955e+07	60745	128022	137495	228449	107893
AADGGYAF	174	181	1	0	771.331	4	6	9.2068	9.22785	772.064	0.272335	1	0	-0.509599	-0.788684		1	0.106064		1.86263e+06	1.29965e+06	600619	0	56216.6	0	0	10540.3	0	0	0
AADGGYAFKYENGKYDIKDVGVDNAGAKAGLTF	174	206	4	0	857.172	8	31	10.0257	10.3079	859.603	7.6786	0.6	0					0.29364		0	123074	286763	486365	3.08899e+06	7.66203e+06	1.53681e+07	1.96213e+07	2.45617e+07	2.23835e+07	1.85806e+07	1.26662e+07	8.1699e+06	3.47e+06	1.6315e+06	302044	777036	116092	0	0	943046	0	0	0	108416	242363	0	146463	588429	339123
ADGGY	175	179	1	0	482.188	3	3	3.41933	4.97568	482.693	0.234487	1	0	-0.350661	3.68932		1	0.14993		1.70486e+08	8.87536e+07	2.08839e+07	2.35128e+06	144583	251051	548427
ADGGYA	175	180	1	0	553.225	3	4	3.66492	4.95918	553.901	0.364717	1	0	-0.287534	2.9249		1	0.0819867		3.81597e+08	2.56353e+08	8.55438e+07	2.05136e+07	3.16438e+06	64685.4	14803.1	147563
ADGGYAFKYENGKY	175	188	2	0	791.862	5	12	8.2352	8.95468	794.14	3.59891	1	0	0.724727	1.24844	1	1	0.192618		1.62206e+06	1.9675e+07	7.25194e+07	1.42976e+08	1.76095e+08	1.5122e+08	1.03422e+08	4.69259e+07	2.45827e+07	7.45605e+06	4.63379e+06	821269	159732	124322	2.03296e+06	1.18978e+06	2.31555e+06	2.36076e+06
ADGGYAFKYENGKY	175	188	3	0	528.244	5	12	8.2352	8.66755	529.789	3.67714	1	0	0.756342	0.410954	1	1	0.0718552		1.56536e+06	1.66553e+07	5.79921e+07	1.10019e+08	1.37317e+08	1.22772e+08	8.15255e+07	4.29786e+07	2.04308e+07	9.54241e+06	3.86242e+06	1.39229e+06	570019	225004	809628	1.45706e+06	2.36343e+06	1.81074e+06
ADGGYAFKYENGKYDIKD	175	192	2	0	1027.48	6	16	8.31398	8.6517	1030.37	4.54259	1	0	0.647144	0.134937	1	-1	1.03901		18561.1	19015.2	916747	5.91431e+06	1.11165e+07	1.29466e+07	1.21081e+07	9.05512e+06	4.55301e+06	1.25475e+06	568561	76433.9	71589.6	9591.64	7333.3	6328.84	59406.4	0	0	0	442178	194049	434380
ADGGYAFKYENGKYDIKD	175	192	3	0	685.322	6	16	8.26668	8.95468	687.254	4.56721	0.6	0					0.304718		2.09898e+07	5.16399e+06	2.02096e+07	5.7791e+07	8.64018e+07	9.9038e+07	9.59622e+07	6.96577e+07	4.36975e+07	2.40858e+07	1.3351e+07	7.90141e+06	4.28699e+06	2.02843e+06	851232	543074	145660	716751	1.3969e+06	1.00073e+06	5.23603e+06	2.8024e+06	1.35804e+06
ADGGYAFKYENGKYDIKDVGVDNAGAKAGL	175	204	3	0	1036.18	7	28	9.01757	9.7117	1039.01	6.67626	1	0	0.426613	1.1745	1	1	0.140358		0	2.07327e+07	3.78308e+06	1.86396e+07	1.24811e+08	1.06368e+08	1.70518e+08	3.27398e+08	2.54281e+08	2.42571e+08	2.45952e+08	1.41141e+08	9.02816e+07	7.09102e+07	3.122e+07	1.53923e+07	1.491e+07	7.12185e+06	5.81875e+06	7.39232e+06	4.82177e+06	3.60421e+06	2.16746e+06	345263	194116	252627	2353.73	91913.2	80426.5	75996.3
ADGGYAFKYENGKYDIKDVGVDNAGAKAGL	175	204	4	0	777.383	7	28	9.04902	9.23837	779.663	7.27827	1	0	0.530881	-0.297803	1	-2	0.0543561		7.28365e+06	302822	1.29394e+06	7.63252e+06	2.53188e+07	3.99221e+07	5.60378e+07	8.65723e+07	1.03197e+08	9.46172e+07	7.40566e+07	5.8883e+07	4.66421e+07	2.18992e+07	1.24263e+07	6.7098e+06	9.53077e+06	2.86451e+06	1.51376e+06	2.47705e+06	7.0692e+06	1.6596e+06	4.84501e+06	609807	5.18978e+06	0	87070.4	0	359761	0
ADGGYAFKYENGKYDIKDVGVDNAGAKAGLTF	175	206	4	0	839.412	8	30	9.93187	10.4817	841.581	6.66748	1	0	0.348106	0.753666		0	0.0967893		9.89902e+06	9.72902e+06	5.04243e+07	5.82184e+07	1.70235e+08	2.28422e+08	4.03361e+08	4.59242e+08	5.47494e+08	4.91411e+08	4.3366e+08	3.0427e+08	2.23679e+08	1.20463e+08	8.28668e+07	4.01689e+07	2.75537e+07	1.64559e+07	1.52831e+07	1.18639e+07	1.33378e+07	8.9176e+06	8.18379e+06	4.45289e+06	3.60266e+06	460749	471256	92214.7	17804.5	354469
ADGGYAFKYENGKYDIKDVGVDNAGAKAGLTFL	175	207	3	0	1156.58	8	31	10.7068	11.5426	1159.42	6.44082	0.6	0					0.195868		725439	1.2678e+06	7.7706e+06	3.29147e+07	5.51328e+07	1.06414e+08	1.79873e+08	2.14193e+08	2.32658e+08	2.30461e+08	1.92772e+08	1.39706e+08	9.71945e+07	5.43416e+07	2.76283e+07	1.40809e+07	3.42907e+06	488250	0	0	0	7562.28	0	0	0	0	116681	308162	229228	715587
ADGGYAFKYENGKYDIKDVGVDNAGAKAGLTFL	175	207	4	0	867.683	8	31	10.7068	11.6006	869.81	6.4248	0.6	0					0.131706		936303	1.76483e+06	1.70883e+07	2.80713e+07	6.65519e+07	1.24168e+08	1.93409e+08	2.59874e+08	2.8556e+08	2.63269e+08	2.2533e+08	1.72635e+08	1.09717e+08	6.40427e+07	3.21259e+07	1.31106e+07	2.08108e+06	145142	9638.94	11406.4	0	71744	0	0	923.274	0	0	289923	198630	496616
DGGYAFKYENGKYDIKDVGVDNAGAKAGLTF	176	206	4	0	821.653	8	29					-1
YAFKYENGKYDIKDVGVDNAGAKAGL	179	204	3	0	936.14	7	24					0
AFKYENGKY	180	188	2	0	560.277	5	7	7.15922	7.5871	562.107	2.97236	1	0	1.32954	0.397926		-1	0.101488		621592	9.76356e+06	3.36974e+07	5.45833e+07	5.49183e+07	3.59924e+07	1.66921e+07	2.83421e+06	415958	0	0	5825.87	23100.8
AFKYENGKYDIKD	180	192	2	0	795.894	5	11	5.86512	6.83855	802.122	11.5	1	0	4.34035	1.98913	1	-10	0.0352686		667121	250003	51123.8	103452	36585.8	154324	54033.3	0	35929.6	8.54615e+07	6.58646e+08	2.25076e+09	3.7159e+09	2.99376e+09	1.53504e+09	5.79852e+08	1.82971e+08
AFKYENGKYDIKD	180	192	3	0	530.931	5	11	5.88125	6.62942	535.082	11.4948	1	0	4.33804	1.3321	1	-10	0.0217		0	97041.9	26698.2	31081.6	53395.2	0	28400.8	67179.3	176235	5.38136e+07	4.38432e+08	1.50622e+09	2.48052e+09	1.96958e+09	1.01799e+09	3.85971e+08	1.15119e+08
AFKYENGKYDIKDVGVDNAGAKAGL	180	204	3	0	881.785	7	23					-1
AFKYENGKYDIKDVGVDNAGAKAGL	180	204	4	0	661.591	7	23	8.52503	8.76555	663.496	6.05008	0.4	1					0.0899981		0	0	163189	1.16499e+07	3.85064e+06	9.78027e+06	1.40491e+07	2.47144e+07	1.78578e+07	1.39177e+07	9.57128e+06	1.0849e+07	3.52436e+06	1.66224e+06	609528	886439	45244.7	180640	77290.1	127097	0	3397.4	0	42077.5	0	0	0	164995	0	0
AFKYENGKYDIKDVGVDNAGAKAGLTF	180	206	3	0	964.491	7	25	9.64843	10.2137	967.131	6.18712	0.6	0					0.140213		78906.8	259544	2.41036e+06	1.11003e+07	3.71428e+07	7.35888e+07	1.07877e+08	1.29359e+08	1.24664e+08	1.05069e+08	7.47676e+07	4.63805e+07	2.60967e+07	1.09104e+07	5.50328e+06	4.51496e+06	1.40632e+06	612992	813554	86849	99720.8	79903	0	69936.8	204861	203403	234472	362567	307177	444988
AFKYENGKYDIKDVGVDNAGAKAGLTF	180	206	4	0	723.62	7	25	9.56945	10.1197	725.635	6.32968	0.6	0					0.109604		98661.1	97357.1	1.15502e+06	7.24675e+06	1.75925e+07	3.99355e+07	5.56369e+07	6.9967e+07	6.88708e+07	6.05406e+07	3.97905e+07	2.87584e+07	1.41382e+07	7.66507e+06	2.15562e+06	2.84343e+06	1.16759e+06	982123	447444	361378	70968.4	191852	104924	166967	124188	201893	35179	135816	465629	246024
AFKYENGKYDIKDVGVDNAGAKAGLTFL	180	207	3	0	1002.19	7	26	10.5165	10.7382	1004.86	6.21895	0.6	0					0.166068		53554.7	372433	943159	5.73385e+06	1.45348e+07	2.75823e+07	4.40143e+07	5.32431e+07	5.29921e+07	4.4301e+07	3.12674e+07	2.09692e+07	1.08941e+07	5.67906e+06	2.74533e+06	1.41383e+06	808578	0	118305	285622	0	0	9613.24	0	5188.29	6266.78	43576.8	21573.3	10606.5	59258.9
AFKYENGKYDIKDVGVDNAGAKAGLTFL	180	207	4	0	751.891	7	26					-1
FKYENGKY	181	188	1	0	1048.51	4	6	7.04795	7.20687	1051.88	2.72177	0.4	0					0.401314		0	0	881851	2.48975e+06	1.87884e+06	361961	0	0	0	0	38348.5
FKYENGKY	181	188	2	0	524.759	4	6	6.85438	7.68115	526.505	2.85017	1	0	1.57399	1.56135	1	1	0.128192		6.30436e+06	4.26075e+07	1.1646e+08	1.83084e+08	1.65645e+08	1.00112e+08	3.84869e+07	1.05531e+07	2.00091e+06	706891	313810
FKYENGKYDIKD	181	192	2	0	760.375	5	10	7.3205	7.72827	762.588	3.50965	1	0	0.972325	0.339252	1	-1	0.223779		0	495076	7.90103e+06	2.03791e+07	2.55225e+07	2.45302e+07	1.31562e+07	7.38495e+06	778380	50919.2	130256	0	209382	0	0	0
FKYENGKYDIKD	181	192	3	0	507.252	5	10	7.27142	7.8154	508.77	3.63471	1	0	1.03297	0.736555	1	-1	0.133354		5621.1	1.80467e+06	1.31801e+07	3.30784e+07	4.4888e+07	3.98964e+07	2.5657e+07	1.44367e+07	4.91726e+06	703173	0	74458	70630.2	0	0	139260
FKYENGKYDIKDVGVDNAGAKAGL	181	204	2	0	1286.66	7	22	8.47773	8.71817	1290.32	5.80765	1	0	0.550504	-0.148809	1	1	0.205844		48746	82.0545	0	209415	1.50467e+06	4.20129e+06	6.58081e+06	7.05803e+06	6.79508e+06	5.20769e+06	2.99966e+06	1.12854e+06	91808.6	0	0	43987	0	0	0	0	0	0	0	0	0	0	0	0	8206.68	0
FKYENGKYDIKDVGVDNAGAKAGL	181	204	3	0	858.106	7	22	8.4429	8.79715	860.717	6.30275	1	0	0.659641	0.18316	1	-2	0.0541004		268091	147144	7.84088e+06	2.40799e+07	5.72522e+07	1.08356e+08	1.50956e+08	1.76158e+08	1.66836e+08	1.32699e+08	9.23575e+07	5.73073e+07	3.45589e+07	2.01517e+07	1.21635e+07	8.71667e+06	6.75259e+06	3.02188e+06	1.94617e+06	466850	187202	406149	513187	59936.6	0	97973.6	0	0	69453.4	120234
FKYENGKYDIKDVGVDNAGAKAGL	181	204	4	0	643.831	7	22	8.55667	8.68657	645.812	6.39297	1	0	0.679528	-0.471201	1	-2	0.06335		29832	212916	2.83578e+06	3.62393e+06	8.13095e+06	1.51438e+07	2.30349e+07	2.49652e+07	2.36257e+07	1.96393e+07	1.37573e+07	8.24341e+06	4.55569e+06	2.56239e+06	3.72232e+06	1.03472e+06	439835	139666	1.73983e+06	48389.6	37476.6	0	4424.48	59060.5	40979.7	0	104856	252453	216606	0
FKYENGKYDIKDVGVDNAGAKAGLTF	181	206	2	0	1410.71	7	24	9.64843	9.75917	1414.32	5.51273	1	0	0.384225	-0.527104	1	-1	0.371141		0	0	0	112470	987083	1.41625e+06	3.09281e+06	3.83382e+06	3.45649e+06	2.26788e+06	750932	121216	95560.1	0	0	0	0	97199.7	0	0	0	0	0	0	0	0	0	0	0	0
FKYENGKYDIKDVGVDNAGAKAGLTF	181	206	4	0	705.861	7	24	9.60103	10.0413	707.884	6.40227	1	0	0.563971	0.434191	1	-1	0.107784		3.45852e+06	5.98153e+06	8.38048e+06	2.17989e+07	4.35987e+07	7.70229e+07	1.03385e+08	1.25608e+08	1.14966e+08	9.28416e+07	6.354e+07	4.14208e+07	2.25114e+07	1.28323e+07	5.60522e+06	4.9796e+06	4.10988e+06	2.25419e+06	3.29582e+06	1.2597e+06	8.99619e+06	3.91234e+06	7.23965e+06	2.36791e+06	2.16171e+06	114738	235578	0	221047	0
FKYENGKYDIKDVGVDNAGAKAGLTFL	181	207	3	0	978.506	7	25	10.4975	10.6754	981.013	5.75553	1	0	0.386765	-0.331248	1	-2	0.0568409		1.04084e+06	2.34131e+07	2.21365e+07	2.66228e+06	4.04682e+07	6.26756e+07	7.65216e+07	1.03109e+08	9.98003e+07	7.76886e+07	5.74914e+07	3.65102e+07	2.07765e+07	1.36389e+07	8.16032e+06	3.21591e+06	3.06619e+06	1.96158e+06	612951	517336	151882	8188.6	0	92365.5	87164.3	0	0	0	0	0
FKYENGKYDIKDVGVDNAGAKAGLTFL	181	207	4	0	734.132	7	25	10.4659	11.0675	735.927	5.41467	1	0	0.320644	0.904362	1	-2	0.127831		8.08156e+06	1.43009e+07	1.08416e+07	2.26e+07	3.68954e+07	6.7513e+07	9.42127e+07	1.04893e+08	1.03992e+08	7.32617e+07	5.89948e+07	1.96974e+07	2.04912e+07	216248	5.52883e+06	98900.9	1.57968e+06	327262	677922	7439.7	149583	534892	120974	64312.4	77822.5	635840	75307.5	0	76038.3	802034
KYENGKYDIKD	182	192	2	0	686.841	5	9	6.13782	6.20117	688.667	2.84155	1	0	0.801438	-0.665307	1	-1	2.97059		30853.1	55979.6	1.47905e+06	1.79614e+06	2.04126e+06	1.15567e+06	552307	33288.6	0	0	0	5042.1	0	2126.64	4776.97
KYENGKYDIKD	182	192	3	0	458.23	5	9	6.15368	6.29612	459.603	3.30987	1	1	1.05379	-0.434645	1	-1	0.181339		117077	514286	2.63666e+06	3.86023e+06	3.89783e+06	2.81524e+06	2.9024e+06	207368	77237.9	70689.4	0	34034.6	63644.6	109850	133041
KYENGKYDIKDVGVDNAGAKAGL	182	204	3	0	809.083	7	21	7.84167	8.2352	811.398	5.51921	1	0	0.544856	0.297738	1	1	0.083033		143344	436414	3.94179e+06	1.48645e+07	3.02166e+07	5.07319e+07	6.15046e+07	6.75748e+07	4.8263e+07	3.34545e+07	2.47423e+07	1.11007e+07	4.65234e+06	3.73067e+06	895201	983114	239291	153029	59010.8	53891.2	0	0	130475	0	0	67300.4	0	126306	66050.5
KYENGKYDIKDVGVDNAGAKAGL	182	204	4	0	607.064	7	21	7.96788	8.03087	608.776	5.4218	1	0	0.522361	-0.666377	1	1	0.101559		0	58052.5	0	1.30503e+06	1.29235e+06	3.20571e+06	3.26973e+06	3.11647e+06	2.52314e+06	2.51766e+06	1.08309e+06	286213	207478	88129.9	0	0	0	40769.6	154516	0	0	0	0	0	0	0	0	0	0
KYENGKYDIKDVGVDNAGAKAGLTF	182	206	3	0	891.789	7	23	9.06478	9.26995	894.186	5.605	1	0	0.452112	-0.251671		1	0.10489		176545	1.10953e+06	6.53568e+06	1.57782e+07	3.22598e+07	5.04224e+07	6.14722e+07	6.01243e+07	5.03468e+07	3.49313e+07	2.13049e+07	1.33658e+07	6.20012e+06	4.12165e+06	7.31245e+06	1.7076e+06	1.0955e+06	1.92502e+06	84299.1	0	317174	0	0	979458	0	0	509901	0	0	221737
KYENGKYDIKDVGVDNAGAKAGLTFL	182	207	3	0	929.483	7	24	10.1354	10.5165	931.829	5.3785	0.6	0					0.113295		249424	560862	5.07717e+06	2.05756e+07	4.28435e+07	6.54953e+07	8.64398e+07	8.23323e+07	6.493e+07	5.09829e+07	3.00133e+07	1.63617e+07	1.37807e+07	3.55646e+06	1.89179e+06	3.68578e+06	375212	172766	194485	0	0	4627.02	0	0	0	0	0	0	0	7072.04
KYENGKYDIKDVGVDNAGAKAGLTFL	182	207	4	0	697.364	7	24	10.198	10.5793	699.089	5.23789	1	0	0.328687	0.262008	1	1	0.338432		193477	163429	1.45238e+06	7.26543e+06	1.8174e+07	2.64571e+07	3.14043e+07	3.21364e+07	2.83943e+07	1.85766e+07	1.0575e+07	4.75121e+06	1.91009e+06	572297	332648	0	373669	49808.7	0	66656.8	76081.1	0	74158.8	88129.7	112116	1568.79	0	0	324245	0
DIKDVGVD	189	196	2	0	430.722	4	6					-1
DIKDVGVDNAGAKAGL	189	204	2	0	771.91	5	14	7.39917	8.15665	773.868	3.03487	0.6	0					0.13884		2.04475e+06	3.80825e+07	1.17437e+08	1.74989e+08	1.65617e+08	1.18481e+08	6.51037e+07	2.92917e+07	1.21639e+07	6.13243e+06	2.016e+06	1.03861e+06	289305	97178.1	458240	782038	386039	108547	122267	0
DIKDVGVDNAGAKAGL	189	204	3	0	514.942	5	14	7.5871	7.72827	516.237	3.00398	1	0	0.310864	-0.43834	1	1	0.041328		186112	7.07344e+06	2.25229e+07	3.16239e+07	3.08361e+07	2.17991e+07	1.25136e+07	5.40204e+06	2.0152e+06	1.23528e+06	178481	47690.3	0	18742.4	0	0	0	0	0	144636
DIKDVGVDNAGAKAGLTF	189	206	2	0	895.968	6	16	9.1595	9.90058	897.993	3.00393	0.6	0					0.198841		7.37596e+06	6.98963e+07	1.79878e+08	2.66252e+08	2.58025e+08	1.97151e+08	1.11356e+08	5.608e+07	2.51323e+07	1.44285e+07	7.61727e+06	4.66153e+06	1.40466e+06	874733	359683	1.47011e+06	559046	747749	199905	497389	101655	78714.7	0
DIKDVGVDNAGAKAGLTF	189	206	3	0	597.648	6	16	9.23837	9.72755	599.001	3.01206	0.6	0					0.0454942		7.58939e+06	5.04266e+07	1.3367e+08	2.05201e+08	2.00463e+08	1.36026e+08	8.39798e+07	4.16015e+07	2.01038e+07	1.16711e+07	6.82379e+06	4.66465e+06	3.07235e+06	852285	988985	70485.5	131594	121183	39402.9	4363.11	147146	194733	0
DIKDVGVDNAGAKAGLTFL	189	207	2	0	952.51	6	17	10.4975	11.0047	954.537	2.9337	1	0	0.107182	0.629075	1	1	0.194094		4.38624e+06	4.4025e+07	9.50842e+07	1.35184e+08	1.3231e+08	1.01168e+08	6.04308e+07	2.94853e+07	1.48734e+07	1.07398e+07	5.6991e+06	1.74347e+06	928414	1.0538e+06	101519	0	106312	0	106363	78323.7	320623	0	29970.6	105715
DIKDVGVDNAGAKAGLTFL	189	207	3	0	635.342	6	17	10.4975	11.036	636.811	3.28609	1	0	0.207709	0.72061	1	1	0.733682		2.40791e+06	3.61853e+07	1.01269e+08	1.61188e+08	1.6641e+08	1.22986e+08	7.17225e+07	3.7143e+07	1.7071e+07	1.18263e+07	4.22367e+06	2.46471e+06	2.673e+06	2.6494e+06	4.23597e+06	828569	41771.6	47933.1	129214	1143.39	1.83693e+06	9778	76246.3	5.06766e+06
VGVDNAGAKAGLTF	193	206	2	0	660.351	5	12	9.1121	9.80647	661.96	2.44289	1	0	0.257536	1.17518		1	0.139359		1.1952e+07	7.70746e+07	1.81211e+08	2.07473e+08	1.45278e+08	7.75692e+07	3.28193e+07	1.53007e+07	5.07136e+06	2.39011e+06	963559	229314	401190	9542.74	623320	209291	398327	0
VGVDNAGAKAGLTFL	193	207	2	0	716.893	5	13	10.6107	11.1805	718.638	2.64249	1	0	0.256054	0.81166		1	0.499281		1.06794e+07	4.43766e+07	1.22201e+08	1.31892e+08	1.0276e+08	5.38687e+07	2.52434e+07	1.20851e+07	6.1465e+06	1.90475e+06	758921	515538	66223.3	146786	74909.6	69833.5	63755.5	154651	6.50054e+06
TFLVD	205	209	1	0	594.313	3	3	8.87603	9.22258	594.972	0.301279	1	0	-0.24269	0.160702			0.411353		6.91746e+07	2.55852e+07	6.5501e+06	2.29346e+06	641067	3.89081e+06	633238
LVDL	207	210	1	0	459.281	3	2	8.41133	9.22258	459.506	-0.0459247	1	0	-0.841077	1.51609		1	0.0516059		5.03135e+08	1.12837e+08	1.07411e+07	112528	564766	728142
LVDLIKNKHMNA	207	218	3	0	465.931	5	10	7.64978	8.25093	466.641	1.24133	1	0	-0.127721	0.903293		-1	0.0694989		1.16385e+07	5.13443e+07	8.24473e+07	5.27403e+07	1.823e+07	3.61731e+06	69180	45345.1	46497.9	0	67354.2	0	39483.7	0	0	0
LVDLIKNKHMNADTD	207	221	2	0	863.943	6	13	7.4618	7.82592	865.452	1.94877	0.6	0					0.25111		417209	1.25584e+07	3.08173e+07	3.39227e+07	2.23223e+07	1.08716e+07	909241	128432	0	0	0	66079.5	38657.4	523523	67939	85437	61453.4	64723	0	61949.1
LVDLIKNKHMNADTD	207	221	3	0	576.298	6	13	7.20687	7.23865	576.732	0.23523	0.4	0					0.165586		138202	815662	196617	168082	0	0	0	0	0	0	0	0	0	0	0	0	0	0	0	0
LVDLIKNKHMNADTDY	207	222	3	0	630.652	6	14	8.34832	9.06478	631.913	2.60415	1	0	0.172363	1.23964		0	0.0443847		1.99544e+07	1.28899e+08	3.8221e+08	6.30397e+08	6.2888e+08	4.01164e+08	2.01448e+08	7.90673e+07	2.74212e+07	9.17123e+06	3.68112e+06	1.87657e+06	1.3492e+06	267785	945325	4044.78	75784.8	446881	407784	165065	550927
LVDLIKNKHMNADTDYSIA	207	225	3	0	721.037	6	17	8.82872	9.42765	722.738	3.76694	0.6	0					0.123203		83886.3	702645	1.30297e+07	3.63255e+07	6.19379e+07	7.18448e+07	5.36484e+07	3.11545e+07	1.19911e+07	4.03217e+06	923296	514585	372533	682739	56847.8	0	579130	156673	0	291489	187537	74138.5	0	0
LVDLIKNKHMNADTDYSIAE	207	226	2	0	1145.57	7	18	8.6517	9.0963	1148.16	3.75838	1	0	0.282877	0.446684	1	-1	0.365468		78923.5	285199	5.44777e+06	1.89006e+07	3.3624e+07	3.77541e+07	3.00861e+07	1.68833e+07	5.85696e+06	712510	0	81895.8	63164.7	0	111303	0	0	0	295463	75586.5	254474	337514	538817	0	83089.8	56362.9
LVDLIKNKHMNADTDYSIAE	207	226	3	0	764.051	7	18	8.6517	9.36465	765.793	3.81415	1	0	0.297901	1.22938	1	-1	0.09384		1.17182e+06	1.26796e+07	5.66775e+07	1.4229e+08	2.37151e+08	2.73988e+08	2.11906e+08	1.34019e+08	6.35823e+07	2.67073e+07	8.85802e+06	1.53389e+06	1.22357e+06	495655	604123	242393	280227	532207	247614	1.16995e+06	818837	1.3263e+06	1.16759e+06	1.86501e+06	823336	462772
LVDLIKNKHMNADTDYSIAE	207	226	4	0	573.29	7	18	8.73397	8.9704	574.613	3.87875	1	0	0.315305	-0.160476	1	-1	0.127703		187216	56001.7	1.52937e+06	5.29557e+06	1.13344e+07	1.11109e+07	9.30382e+06	5.91733e+06	1.70161e+06	233511	147195	87612.5	167399	67020.8	54110.1	0	299013	0	0	0	151082	0	70548.3	46109	38581.3	84309.5
LVDLIKNKHMNADTDYSIAEAA	207	228	3	0	811.409	7	20	9.06478	9.4329	813.945	6.11422	0.6	0					0.142828		4.12198e+06	1.21872e+07	3.89527e+07	1.06378e+08	2.29836e+08	4.00936e+08	5.74752e+08	6.66788e+08	6.46761e+08	5.03759e+08	3.32147e+08	2.02617e+08	1.13256e+08	5.91062e+07	2.9321e+07	1.93631e+07	1.17572e+07	8.62028e+06	5.19524e+06	3.45272e+06	1.85762e+06	187076	364408	197652	193904	0	0	62615.8
LVDLIKNKHMNADTDYSIAEAAFNKGETAM	207	236	3	0	1104.21	8	28					-1
LVDLIKNKHMNADTDYSIAEAAFNKGETAM	207	236	4	0	828.408	8	28	10.6421	10.6754	830.022	4.37625	0.6	0					0.243989		0	0	15094.1	576158	1.3662e+06	1.7621e+06	1.60543e+06	993205	470249	261668	6756.17	10016.2	0	0	0	0	0	0	131164	0	78663.3	0	155937	0	87512.5	0	0	0	0	0
VDLIKNKHMNA	208	218	2	0	641.85	5	9	6.42302	7.19098	642.929	1.34135	0.4	0					0.0901922		2.48196e+07	1.05648e+08	1.54949e+08	9.66933e+07	4.00264e+07	1.11689e+07	1.75566e+06	63160.4	180110	0	37156.6	85800.6	0	41038.3	38964.9
VDLIKNKHMNA	208	218	3	0	428.236	5	9	6.58175	7.09563	429.378	2.60991	0.4	1					0.108986		1.65544e+07	6.20792e+07	8.86228e+07	5.29725e+07	2.05815e+07	4.9275e+06	501563	281663	0	4.78749e+07	7598.28	0	7.3659e+06	0	0
VDLIKNKHMNADTD	208	221	2	0	807.401	6	12	6.21698	6.81747	808.944	2.09095	1	0	0.115309	0.901348		-2	0.171813		4.06679e+06	3.4179e+07	7.8948e+07	9.09183e+07	5.41314e+07	2.54112e+07	6.75244e+06	1.58875e+06	121431	1.65728e+06	1.04083e+06	928406	1.18709e+06	657346	432378	260828	0	0	0
VDLIKNKHMNADTDY	208	222	2	0	888.933	6	13	7.36768	8.18805	890.796	2.62069	1	0	0.247923	1.54268	1	-1	0.0886277		2.15852e+07	1.74284e+08	5.05871e+08	8.02424e+08	8.19827e+08	5.23474e+08	2.48966e+08	9.33967e+07	3.1481e+07	8.06178e+06	1.38361e+06	458964	75921.8	122684	103339	277863	60679.3	0	212161	244959
VDLIKNKHMNADTDY	208	222	3	0	592.958	6	13	7.39917	8.15665	594.199	2.61728	1	0	0.246651	1.35927	1	-1	0.0376407		4.59042e+07	2.94989e+08	8.79133e+08	1.4648e+09	1.44068e+09	9.13027e+08	4.24099e+08	1.64932e+08	5.68885e+07	1.9725e+07	228919	2.92255e+06	1.12468e+06	184122	323848	306116	66876.4	59457	82683.4	263648
VDLIKNKHMNADTDYS	208	223	2	0	932.449	6	14					-1
VDLIKNKHMNADTDYS	208	223	3	0	621.968	6	14	6.91773	7.36768	623.468	3.34966	0.6	0					0.13881		44305.2	2.38452e+06	8.12273e+06	2.13522e+07	3.24728e+07	2.95775e+07	1.65342e+07	8.31167e+06	1.68793e+06	44953.3	67138	0	61468.7	60156	4195.97	0	298263	37397.9	0	167285	47310.6
VDLIKNKHMNADTDYSIA	208	225	2	0	1024.51	6	16	8.0466	8.70237	1027.02	3.74818	1	0	0.406359	1.06259	1	-4	0.441708		290798	2.31284e+06	1.10674e+07	2.79016e+07	4.71921e+07	4.95815e+07	3.98823e+07	2.10007e+07	6.92163e+06	913793	539828	3198.75	467.169	1096.99	1.09538e+06	646758	491097	63385.1	54247.3	0	123171	0	645171
VDLIKNKHMNADTDYSIA	208	225	3	0	683.342	6	16	8.03087	8.70762	685.174	4.23142	1	0	0.552829	1.1238	1	-3	0.10496		3.00719e+06	1.35126e+07	4.62389e+07	1.09234e+08	1.72262e+08	1.84838e+08	1.33883e+08	8.09538e+07	3.65617e+07	1.07903e+07	5.54559e+06	2.50309e+06	2.45828e+06	4.08351e+06	1.42176e+07	1.63064e+07	9.40437e+06	2.74825e+06	1.1953e+06	231950	301892	306084	156736
VDLIKNKHMNADTDYSIAE	208	226	2	0	1089.03	6	17	7.92062	8.6517	1091.99	4.59525	1	0	0.581176	1.28227	1	-4	0.501843		266992	3.63479e+06	2.98619e+07	8.28965e+07	1.41316e+08	1.60913e+08	1.21202e+08	7.16205e+07	3.20127e+07	1.07856e+07	2.75985e+06	330666	78326	1.60772e+06	1.64332e+07	2.25873e+07	1.55205e+07	6.12767e+06	459885	8176.76	0	105723	0	250157
VDLIKNKHMNADTDYSIAE	208	226	3	0	726.356	6	17	7.90478	8.77608	728.594	5.37913	0.6	1					0.46519		4.18212e+06	3.64644e+07	1.48903e+08	3.70967e+08	6.17436e+08	6.90776e+08	5.43002e+08	3.16254e+08	1.50005e+08	5.7684e+07	2.05404e+07	1.11277e+07	1.11753e+07	3.91946e+07	1.32346e+08	1.60936e+08	1.21084e+08	6.63369e+07	2.79297e+07	9.72056e+06	2.22334e+06	925322	906076	1.06746e+06
VDLIKNKHMNADTDYSIAE	208	226	4	0	545.019	6	17	8.01513	8.15665	546.35	3.9928	1	0	0.409313	-0.437319	-1	-1	0.113251		0	96588.1	2.06836e+06	6.76869e+06	1.18369e+07	1.52074e+07	1.05653e+07	6.41853e+06	3.05465e+06	516819	0	0	0	214738	186228	281945	288870	192007	0	40861.3	0	107131	0	52478.1
VDLIKNKHMNADTDYSIAEAA	208	228	3	0	773.714	7	19	8.17235	8.76555	775.585	4.19158	1	0	0.340153	0.880105		-3	0.311113		9187.79	3.93299e+06	1.65914e+07	4.45277e+07	7.85721e+07	9.34442e+07	7.33555e+07	4.72655e+07	2.31057e+07	7.25631e+06	1.6974e+06	3.60892e+06	787790	575791	6.12943e+06	874408	360931	3.31608e+06	440729	180522	2.0326e+06	128719	353502	183575	169064	66468.9	263016
VDLIKNKHMNADTDYSIAEAAF	208	229	3	0	822.737	7	20					0
VDLIKNKHMNADTDYSIAEAAFNKGETA	208	235	3	0	1022.83	8	26	9.74337	9.93187	1031.41	23.8808	1	0	3.72461	-0.300283		-15	0.478288		0	5041.95	2.08273e+06	1.85554e+06	3.80583e+06	1.84283e+06	3.85929e+06	3.44748e+06	645006	329628	199818	24061.1	0	0	0	167134	280849	0	158504	709720	2.65264e+06	4.71034e+06	1.2339e+07	3.1694e+07	6.78914e+07	1.01375e+08	1.14186e+08	1.02733e+08	6.82389e+07	3.97142e+07
VDLIKNKHMNADTDYSIAEAAFNKGETAM	208	236	3	0	1066.51	8	27	10.5479	10.7172	1072.98	17.4043	1	0	2.39636	-0.356235		-12	0.243508		0	0	0	838220	1.59237e+06	3.05898e+06	5.53867e+06	1.89625e+06	673163	1.06728e+06	191633	274829	5.45321e+06	5.29556e+06	1.54501e+07	3.85542e+07	7.19929e+07	1.20133e+08	1.56052e+08	1.70509e+08	1.59136e+08	1.26235e+08	9.25953e+07	5.87973e+07	3.32107e+07	1.89189e+07	9.90667e+06	6.57513e+06	3.65321e+06	3.4466e+06
LIKNKHMNA	210	218	2	0	534.803	5	7	4.71307	5.56152	535.803	1.30619	1	0	0.17521	1.62459	1	1	0.0976057		1.69619e+07	7.7559e+07	1.07137e+08	5.67288e+07	1.93813e+07	3.82979e+06	292526	110631	24976.5	62582.1	0	25489.3	20147.4
LIKNKHMNA	210	218	3	0	356.871	5	7	4.71307	5.18642	357.551	1.34467	1	0	0.201869	0.530539	1	1	0.0544386		6.18807e+06	2.73488e+07	3.87077e+07	2.02053e+07	7.88154e+06	1.3422e+06	75875.5	47777.5	0	908.192	306814	0	0
LIKNKHMNADTD	210	221	2	0	700.354	5	10	4.63043	5.28225	701.79	2.00495	1	0	0.242606	1.05107	1	0	0.084574		4.58396e+06	3.31581e+07	7.62743e+07	8.31572e+07	4.95478e+07	2.05682e+07	6.30763e+06	1.35186e+06	94685.4	78159.5	26179.9	51021.3	113243	76036.7	22364.6	0
LIKNKHMNADTD	210	221	3	0	467.238	5	10	4.63043	4.87697	468.206	2.03538	1	0	0.257365	-0.131017	1	0	0.0432891		1.35729e+06	1.0829e+07	2.56834e+07	2.84613e+07	1.75457e+07	7.54486e+06	2.36713e+06	344030	0	11559.2	0	0	19320.6	0	0	0
LIKNKHMNADTDY	210	222	2	0	781.885	6	11	6.20117	7.14333	783.689	2.62469	1	0	0.427439	1.89794		1	0.091761		2.61915e+07	1.69776e+08	4.89597e+08	8.11138e+08	7.65084e+08	4.55002e+08	1.97386e+08	7.14289e+07	2.16402e+07	5.16082e+06	310262	96046.1	0	110760	64598	102511	0	28646.9
LIKNKHMNADTDYSIA	210	225	2	0	917.462	6	14	7.23865	7.85217	919.875	3.68408	1	0	0.546452	0.939363	1	-1	0.184328		0	713871	1.41514e+07	4.15564e+07	7.24519e+07	7.26321e+07	5.49241e+07	2.58913e+07	9.93126e+06	696114	107128	0	0	67117.2	51685.2	0	72550.2	0	61518.3	0	118140
LIKNKHMNADTDYSIA	210	225	3	0	611.977	6	14	7.20687	7.90478	613.586	3.68566	1	0	0.546997	1.18553	1	-1	0.0679808		232645	4.47772e+06	2.66913e+07	7.43327e+07	1.20806e+08	1.28991e+08	9.13438e+07	5.04639e+07	1.72062e+07	3.45241e+06	816052	0	0	390418	0	57615.1	52545.1	4962.88	155852	64171.1	0
LIKNKHMNADTDYSIAE	210	226	2	0	981.983	6	15	7.14333	7.98362	984.432	3.68536	1	0	0.461786	1.60077	1	1	0.152109		1.69967e+06	1.19081e+07	5.17701e+07	1.35896e+08	2.17499e+08	2.33455e+08	1.73551e+08	1.04715e+08	3.99893e+07	1.46996e+07	2.36073e+06	658497	0	0	0	0	69402.2	63857.7	73819.2	0	0	0
LIKNKHMNADTDYSIAE	210	226	3	0	654.991	6	15	7.23865	8.16713	656.743	4.04229	1	0	0.577187	1.85803	1	1	0.3399		3.05835e+06	1.27899e+08	1.17492e+08	2.95379e+08	5.00828e+08	5.33042e+08	4.18992e+08	2.69514e+08	1.62868e+08	9.61577e+07	2.93254e+07	1.58355e+07	4.29169e+06	0	1.77169e+06	852748	3.66293e+07	698902	770670	1.91261e+06	60476	190931
LIKNKHMNADTDYSIAEAA	210	228	2	0	1053.02	6	17	7.66545	7.90478	1055.5	3.67059	0.6	0					0.142643		61147.7	84987.1	778603	6.72414e+06	1.09181e+07	1.27569e+07	9.45416e+06	4.90629e+06	1.31931e+06	158720	4320.87	0	0	0	0	0	0	0	0	56770	0	0	0	0
LIKNKHMNADTDYSIAEAA	210	228	3	0	702.349	6	17	7.61842	8.12	704.057	3.83001	0.6	0					0.168233		219786	600241	9.66462e+06	3.42547e+07	5.93206e+07	6.20057e+07	5.13439e+07	2.92822e+07	1.23207e+07	3.48817e+06	392495	247160	264002	96321.1	42696.4	149232	0	53815.5	755866	0	0	259764	179308	48247.6
LIKNKHMNADTDYSIAEAAF	210	229	3	0	751.372	7	18					-1
LIKNKHMNADTDYSIAEAAFNKGETAM	210	236	3	0	995.148	8	25	10.0884	10.2451	997.331	4.66058	0.6	1					0.302228		0	0	243931	3.44535e+06	9.77454e+06	1.27888e+07	1.19586e+07	7.60928e+06	3.95629e+06	1.36042e+06	3.58638e+06	0	0	4.54967e+06	0	0	356977	0	0	0	0	0	0	0	0	0	0	0	0	0
LIKNKHMNADTDYSIAEAAFNKGETAM	210	236	4	0	746.613	8	25					-1
IKNKHMNADTDY	211	222	2	0	725.343	5	10	5.68568	6.3014	727.203	2.81491	1	0	0.635404	0.945779		-1	0.0743964		3.67124e+06	3.28835e+07	1.04254e+08	1.62996e+08	1.49841e+08	8.61575e+07	3.89373e+07	1.85813e+07	9.81994e+06	4.78868e+06	1.32524e+06	285085	95213.9	96981.3	96987.6	749797
IKNKHMNADTDYSIA	211	225	2	0	860.92	6	13	7.47747	7.82592	865.437	7.96555	1	0	2.24181	0.166243	1	-8	0.265998		0	66209.9	0	75715.4	0	188404	417209	1.22847e+07	3.05735e+07	3.29392e+07	2.19671e+07	1.08271e+07	1.01735e+06	190969	0	0	0	130206	38657.4	826023
IKNKHMNADTDYSIA	211	225	3	0	574.282	6	13	7.49313	7.98362	577.271	7.89666	0.5	0					0.086673		0	78758.1	130322	102641	617818	546665	2.66695e+06	2.74891e+07	6.65477e+07	7.08183e+07	4.85938e+07	2.03479e+07	5.96793e+06	1.35439e+06	163332	293294	42910.3	0	258065	0
IKNKHMNADTDYSIAE	211	226	2	0	925.441	6	14	6.8069	7.4618	927.831	3.64025	0.6	0					0.214227		48465.5	1.18575e+06	1.04138e+07	3.52068e+07	5.49338e+07	5.60385e+07	3.90291e+07	2.0298e+07	5.66867e+06	707325	37299.6	0	34519.2	88934.4	51045.3	6773.16	0	118939	66473.3	49421.9	245886
IKNKHMNADTDYSIAE	211	226	3	0	617.296	6	14	6.7752	7.43048	618.905	3.68706	0.6	0					0.0953611		119108	4.83016e+06	2.65811e+07	6.95248e+07	1.1288e+08	1.15602e+08	8.2603e+07	4.27425e+07	1.67191e+07	7.0428e+06	704234	180058	36945.1	61150.8	0	110922	0	11701.9	123545	159084	127745
IKNKHMNADTDYSIAEAA	211	228	3	0	664.655	6	16	7.49313	7.60277	666.486	4.27575	1	0	0.566265	-0.530313		-2	0.292961		85975.8	671137	745006	3.20784e+06	5.90839e+06	6.54755e+06	4.85379e+06	1.92244e+06	279941	70239.8	0	63328.1	0	56739.3	0	59458.6	119121	1.16958e+06	0	0	223068	0	0
DTDY	219	222	1	0	513.183	3	2	4.10527	5.0881	514.016	0.547161	0.4	0					0.179799		1.68232e+07	3.40151e+07	6.48472e+06	224292	30561.5	2165.66
DTDYSIA	219	225	1	0	784.336	4	5	4.13248	4.81152	784.979	0.195309	0.6	0					1.15857		1.88335e+07	1.30339e+07	4.05127e+06	666621	76851.2	9629.49	0	0	0	0
DTDYSIAE	219	226	1	0	913.379	4	6	6.62942	7.18038	915.431	1.5353	0.4	0					0.246198		1.18052e+06	1.76201e+07	2.82984e+07	1.75465e+07	2.48535e+06	48125.8	37930.8	46598.4	0	0	0
DYSIAE	221	226	1	0	697.304	4	4	6.66112	6.91773	699.334	1.62739	0.4	0					1.62243		151023	1.54656e+06	924523	148037	72957.6	0	38418.7	37156.9	214095
YSIAE	222	226	1	0	582.277	3	3	5.24978	5.29815	585.507	2.89058	0.4	1					1.81557		7694.47	79538.3	102718	0	145522	118766	0
YSIAEAA	222	228	1	0	724.351	4	5	6.9368	7.41482	725.462	0.686159	1	0	-0.064197	0.54415		0	0.650846		1.12202e+07	1.89585e+07	9.41367e+06	1.5469e+06	298061	329103	197351	0	0	0
SIAEAA	223	228	1	0	561.288	3	4	4.12158	5.28225	561.703	0.104397	1	0	-0.603148	2.53523		1	0.101621		2.92666e+08	1.23808e+08	2.53865e+07	2.67165e+06	53442.3	0	32796.6	142236
SIAEAAFNKGETAM	223	236	2	0	720.345	5	12	8.58833	9.36465	720.893	0.194634	1	0	-0.651061	1.4142		0	0.376519		2.1184e+08	1.79286e+08	8.80829e+07	3.41632e+07	5.43983e+06	1.40985e+06	63573.7	16933.1	51642.8	602751	2.78209e+06	1.72132e+06	1.39483e+06	419115	296338	60042.6	282667	310656
EAAF	226	229	1	0	437.203	3	2	6.97912	7.47747	437.441	-0.0213003	1	0	-0.781368	0.603456		1	0.223804		7.01051e+07	1.34338e+07	1.93606e+06	313246	325162	188089
EAAFNKGETAM	226	236	1	0	1168.53	5	9	6.88605	7.33625	1169.07	-0.202718	1	0	-0.838953	0.463017	1	1	0.297946		1.24437e+07	8.00107e+06	1.52666e+06	45882.8	0	0	0	0	0	0	0	32148.2	30401.8	0	0
EAAFNKGETAM	226	236	2	0	584.769	5	9	6.83855	7.61842	585.157	0.0322928	0.6	0					0.059113		5.3759e+08	3.68397e+08	1.50824e+08	4.43324e+07	8.77246e+06	1.19402e+06	309738	378474	153386	386533	0	132175	27093.2	386584	67270
AAFNKGETA	227	235	1	0	908.447	4	7	4.92653	5.6529	908.942	-0.0286972	1	0	-0.7496	1.26851	1	0	0.118882		9.03874e+07	4.83551e+07	1.16177e+07	720198	0	0	0	16551.7	37964.8	0	41615.4	0
AAFNKGETA	227	235	2	0	454.727	4	7	4.87697	5.90818	455.037	0.0954163	1	0	-0.663614	2.15767	1	0	0.162666		1.1743e+09	6.28891e+08	1.87078e+08	4.42007e+07	6.92464e+06	4.30626e+06	2.28901e+06	3.23671e+06	1.15033e+06	2.35557e+06	1.26984e+06	395703
AAFNKGETAM	227	236	1	0	1039.49	5	8	6.64527	7.49313	1040.17	0.00478859	1	0	-0.726816	1.62289	1	1	0.167032		2.01531e+08	1.211e+08	4.66323e+07	1.14232e+07	1.43106e+06	40323	0	0	0	0	9715.4	220570	97514.9	26370.6
AAFNKGETAM	227	236	2	0	520.247	5	8	6.62942	7.55577	520.681	0.192729	1	0	-0.612886	1.8518	1	1	0.150657		3.47736e+09	2.12116e+09	8.43193e+08	2.29757e+08	1.87336e+08	1.06796e+07	1.00599e+08	7.327e+06	6.25778e+06	622756	740378	190832	363234	511086
AAFNKGETAMT	227	237	2	0	570.771	5	9	6.26447	6.88605	571.165	0.0574318	0.6	0					0.678309		6.03355e+07	4.2346e+07	1.44362e+07	3.01385e+06	117275	531801	355001	246013	108158	240056	138152	90966.6	103739	110967	31270.3
FNKGETA	229	235	2	0	383.69	4	5	3.69743	4.38353	383.917	0.0104217	1	0	-0.719611	1.15107		0	0.0226354		2.85204e+08	1.22094e+08	2.99625e+07	4.55091e+06	206741	16801.1	0	208121	16928.8	185945
FNKGETAM	229	236	1	0	897.413	5	6	5.88125	6.39132	897.919	-0.0869466	1	0	-0.799995	0.63763	1	1	0.174553		6.69027e+07	3.29107e+07	8.46001e+06	634821	0	39970.7	38661.1	0	66509.8	0	0	210485
FNKGETAM	229	236	2	0	449.21	5	6	5.84888	6.48115	449.527	0.0411102	1	0	-0.696491	0.994051	1	1	0.119484		8.4418e+08	4.2611e+08	1.30008e+08	2.80552e+07	5.53649e+06	1.03698e+06	608666	500344	3.29589e+06	0	7.99121e+06	218165
NKGETAM	230	236	1	0	750.345	4	5	3.92543	5.18642	750.786	-0.040987	1	0	-0.769473	2.82783	1	1	0.458932		1.90266e+08	7.2778e+07	1.97579e+07	1.89588e+06	105668	234474	438060	461004	40297.1	0
NKGETAM	230	236	2	0	375.676	4	5	3.90905	5.05628	375.883	-0.0685129	1	0	-0.796171	2.49605	1	1	0.0215703		9.92239e+08	3.97904e+08	8.69387e+07	6.71657e+06	1.07789e+06	951800	12716.1	1.53098e+06	159954	31549
NKGETAMTINGPWAWSNIDT	230	249	2	0	1103.52	7	17					-1
NKGETAMTINGPWAWSNIDTSKVNYGVTVL	230	259	3	0	1089.54	8	27	12.4283	12.6978	1092.05	5.50766	0.6	0					0.461015		63855.8	53370.4	112664	2.00483e+06	4.83568e+06	9.83764e+06	1.44948e+07	1.55931e+07	1.40663e+07	9.75474e+06	5.21556e+06	1.55897e+06	403472	66150	0	0	75868.8	66419.8	258885	116994	59252.4	172162	198894	234867	224815	468462	185296	0	230869	0
NKGETAMTINGPWAWSNIDTSKVNYGVTVLPTFKGQPSKPFVGVL	230	274	5	0	970.706	10	39	12.4441	12.4916	972.876	7.84287	0.4	1					0.357636		0	0	6987.59	54487	1.4728e+06	267749	346434	1.09876e+06	1.42819e+06	1.79172e+06	1.91623e+06	1.10122e+06	633172	181498	92973.5	0	0	118125	0	0	0	0	0	0	0	66283	0	0	0	947678
MTINGPWAWSNIDT	236	249	2	0	803.372	6	11	12.0799	12.9137	804.989	2.20018	1	0	0.240285	1.58181		0	0.0915907		1.93921e+07	1.33704e+08	3.41393e+08	4.31927e+08	3.15613e+08	1.57483e+08	5.96179e+07	1.78087e+07	3.65655e+06	535092	1.97524e+06	447241	2.68613e+06	364236	773776	511540	2.26284e+06	551752
MTINGPWAWSNIDTSKVNY	236	254	3	0	733.018	7	16	9.44865	10.0727	738.07	13.7635	0.5	0					0.0788414		0	379090	61475.2	0	0	60798.1	106414	251320	387471	159609	1.8493e+06	1.36032e+07	7.14815e+07	1.65411e+08	2.48635e+08	2.71846e+08	2.15332e+08	1.37348e+08	7.15269e+07	3.37738e+07	1.09603e+07	3.90338e+06	6.16885e+06	868971
MTINGPWAWSNIDTSKVNYGVTVL	236	259	2	0	1333.67	7	21	12.8083	13.6447	1337.03	5.04183	1	0	0.434611	1.58925	1	-1	0.108913		1.31811e+06	6.04073e+06	1.70573e+07	4.05688e+07	8.76412e+07	1.43715e+08	1.93793e+08	2.03885e+08	1.65146e+08	1.10535e+08	5.98981e+07	2.39429e+07	6.32921e+06	590989	139880	80426	11219.5	0	125279	0	0	0	57720.7	5083.37	0	0	156450	0	224240
MTINGPWAWSNIDTSKVNYGVTVL	236	259	3	0	889.448	7	21	12.8083	13.5636	891.686	5.03967	0.6	0					0.0361681		1.04131e+07	2.74532e+07	6.06854e+07	1.35728e+08	2.71299e+08	4.49204e+08	5.90292e+08	6.03881e+08	4.87186e+08	3.24572e+08	1.78695e+08	8.16508e+07	3.55697e+07	1.1046e+07	3.35117e+06	2.44142e+06	650937	499774	342329	327124	270876	798481	509540	647540	280388	212897	322671	345146	235845
MTINGPWAWSNIDTSKVNYGVTVLPTFKGQPSKPFVGVL	236	274	4	0	1063.06	9	33	12.7925	13.3753	1065.21	5.93183	0.6	0					0.0918761		78306.9	460108	3.27289e+06	5.15111e+06	1.29743e+07	2.31511e+07	4.96808e+07	5.76352e+07	7.15268e+07	6.84462e+07	6.87613e+07	4.22024e+07	2.62029e+07	1.29343e+07	6.7971e+06	743946	290668	0	91470.6	58503.9	0	0	111848	55842.8	0	0	40334.2	162027	0	48889.3
TINGPWAWSN	237	246	2	0	573.272	5	7	11.0989	11.7006	574.649	2.05818	1	0	0.69619	0.905091		1	0.331346		5.05043e+07	1.74818e+08	2.04004e+08	1.02781e+08	3.26199e+07	9.51871e+06	5.3144e+06	5.56527e+06	4.17311e+06	786532	3.77452e+07	1.5374e+06	1.63259e+07
TINGPWAWSNIDT	237	249	2	0	737.852	5	10	11.4794	12.5656	739.375	2.16328	1	0	0.319387	2.31813		1	0.0494689		4.96533e+07	3.02454e+08	7.09216e+08	8.90063e+08	5.69143e+08	2.71679e+08	8.37552e+07	2.46756e+07	4.52365e+06	2.60392e+06	197405	4.75163e+06	323448	1.31415e+06	305864	769965
TINGPWAWSNIDTSKVNY	237	254	2	0	1033.5	6	15	11.306	12.2272	1036.25	4.26037	0.6	0					0.0713486		1.09662e+07	1.87417e+07	9.26423e+07	2.62414e+08	5.18856e+08	6.76478e+08	6.47713e+08	4.11962e+08	2.08797e+08	7.96954e+07	2.73091e+07	4.53314e+06	2.25129e+06	265926	2.33549e+06	0	1.80092e+07	153011	4.87567e+06	0	0	55125.3
TINGPWAWSNIDTSKVNY	237	254	3	0	689.337	6	15	11.5268	12.164	691.049	3.89229	1	0	0.528689	1.00844	1	-1	0.181715		3.07624e+07	4.02895e+06	2.53108e+07	8.02939e+07	1.41619e+08	1.865e+08	1.6493e+08	1.02188e+08	4.97107e+07	1.62408e+07	4.67292e+06	1.03308e+06	231234	74308	44662.8	637119	44399.8	0	877636	96157.7	26387.6	249612
TINGPWAWSNIDTSKVNYGVTVLPTFKGQPSKPFVGVL	237	274	4	0	1030.3	9	32	12.4441	13.311	1032.59	6.63281	0.6	0					0.175466		411523	1.90742e+07	9.8745e+06	2.3278e+07	4.05444e+07	7.96458e+07	1.35053e+08	1.96599e+08	2.30792e+08	2.3695e+08	1.95084e+08	1.43577e+08	8.33051e+07	4.26455e+07	1.49457e+07	6.19006e+06	1.38292e+06	244726	285990	105761	902771	515687	1.5251e+06	1.5567e+06	870513	1.11467e+06	7.416e+06	703677	189190	250155
INGPWAWSNIDTSKVNY	238	254	2	0	982.979	6	14	11.6374	11.6689	986.39	5.63604	1	1	1.22261	-0.757961		-2	0.567642		0	150324	0	540200	1.22498e+06	1.81004e+06	1.2116e+06	729522	68371	60406.2	59766.2	0	104274	0	122676	89331.3	249281	453396	79858.9	0	0
NIDTSKVNYGVTVL	246	259	2	0	761.909	5	12	9.55367	9.63262	764.322	3.9333	0.4	0					0.144074		77532.3	706163	1.20128e+06	4.33005e+06	7.2118e+06	7.69413e+06	5.23591e+06	2.51787e+06	944915	358019	93084.2	136911	0	9330.27	0	3237.48	73211	0
IDTSKVNYGVTVL	247	259	2	0	704.888	5	11	8.52503	8.95468	710.727	10.8448	1	0	4.05148	0.403079		-7	0.064381		733105	4.63677e+06	122858	837601	57370.9	178083	6084.11	307277	272935	7.38293e+07	4.26368e+08	8.90727e+08	7.72837e+08	4.03257e+08	1.73032e+08	5.98177e+07	7.52796e+06
IDTSKVNYGVTVLPTFKGQPSKPFVGVL	247	274	4	0	748.669	7	23					-1
DTSKVNYGVTVL	248	259	2	0	648.346	5	10	8.93897	9.41718	650.286	3.12095	1	0	0.783823	0.544733		0	0.169332		0	4.46615e+06	2.2425e+07	4.75244e+07	5.0042e+07	3.05183e+07	1.13816e+07	2.11237e+06	163184	105373	288825	47161.3	1.65863e+06	40680.4	626519	0
DTSKVNYGVTVLPTFKGQPSKPFVGVL	248	274	3	0	960.195	7	22	10.8793	11.036	962.026	3.74328	1	0	0.0954393	-0.392985		1	0.144613		0	0	213404	3.93105e+06	7.9244e+06	1.0478e+07	8.87656e+06	6.08388e+06	2.08995e+06	936536	0	95372.6	0	0	0	0	0	0	0	0	0	91431.6	10025.6	0	0	122749	0	0	0	0
TSKVNYGVTVL	249	259	2	0	590.832	5	9	8.87603	9.39618	592.593	2.82212	0.6	0					0.20889		940022	405872	5.81762e+07	8.12807e+07	6.54825e+07	2.69599e+07	1.31744e+07	4.24129e+06	1.34233e+06	185812	108085	133894	0	138119	328054
SKVNY	250	254	1	0	610.32	3	3	5.0242	5.78352	611.415	0.741511	0.4	0					0.159325		1.65369e+07	5.77851e+07	2.09629e+07	2.09345e+06	62761.4	0	26950.5
SKVNYGVTVL	250	259	1	0	1079.61	4	8					0
SKVNYGVTVL	250	259	2	0	540.308	4	8	8.82872	9.72755	541.565	1.8739	0.6	0					0.0523289		6.20142e+07	3.26987e+08	6.62305e+08	5.95333e+08	2.64805e+08	8.02868e+07	1.78292e+07	1.2362e+06	853007	852463	388780	327107	657738
SKVNYGVTVLPTFKGQPSKPFVGVL	250	274	3	0	888.17	7	20	10.7538	11.4162	889.653	2.81163	0.6	0					0.171332		1.62241e+06	4.04903e+07	1.49893e+08	3.06203e+08	3.95577e+08	3.44608e+08	2.2693e+08	1.09009e+08	4.54817e+07	1.22738e+07	1.2196e+06	675175	208451	90761.8	1.11958e+06	425413	5596.98	1.46039e+06	3220.8	75526.6	410109	5105.12	0	325734	69528.9	0	235578	32991.4
KVNYGVTVL	251	259	2	0	496.792	4	7	8.93897	9.42765	497.994	1.80714	0.4	0					0.167609		975715	1.45038e+07	3.17882e+07	2.71287e+07	8.74352e+06	762347	166497	0	41686	180402	55936.7	23624.6
KVNYGVTVLPTFKGQPSKPFVGVL	251	274	3	0	859.16	7	19	11.0204	11.036	860.841	3.45304	1	0	0.151644	-0.804337		0	0.655254		0	148101	365338	1.06469e+06	840407	931304	544470	110121	0	0	0	0	0	0	0	0	0	0	94413.5	0	0	85452.5	0	77723.3	0	0	0
GVTVLPTF	255	262	1	0	833.477	4	5					-1
GVTVLPTFKGQPSKPFVGVL	255	274	2	0	1036.1	6	15	10.8009	11.4478	1037.65	1.82642	1	0	-0.139224	1.03668	1	1	0.0797722		2.22125e+07	1.36285e+08	2.9852e+08	3.19793e+08	2.44719e+08	1.22626e+08	4.69898e+07	9.07406e+06	92398.2	106959	1.37209e+06	18391.4	7.69635e+06	302.637	0	0	0	0	0	115577	0	0
GVTVLPTFKGQPSKPFVGVL	255	274	3	0	691.07	6	15	10.7695	11.5901	692.121	1.87724	1	0	-0.122791	1.54317	1	1	0.0434077		8.56006e+07	4.53596e+08	9.61609e+08	1.09871e+09	7.6498e+08	4.2134e+08	1.72201e+08	5.63988e+07	1.75978e+07	4.18287e+06	1.39197e+06	2.18985e+06	911921	933306	1.38609e+07	298624	14348.4	2.19796e+06	0	9318.95	210326	355443
VTVLPTFKGQPSKPFVGVL	256	274	3	0	672.063	6	14	10.8323	11.036	672.959	1.44259	1	0	-0.230002	-0.255852		1	0.122804		567122	6.3894e+06	1.24417e+07	1.16246e+07	6.1942e+06	2.54326e+06	276166	0	146432	0	11508.2	0	0	0	0	0	0	81378.3	0	0	0
PTFKGQPSKPFVG	260	272	2	0	695.38	5	9	7.71253	8.15665	698.868	6.12214	1	0	2.56918	0.445274		-1	0.370259		1.08849e+07	1.3027e+07	5.27204e+06	1.35341e+06	433198	0	8.76955e+06	4.04194e+07	5.81203e+07	3.85706e+07	1.29388e+07	2.27712e+06	127784	38815.1	156043
PTFKGQPSKPFVGVL	260	274	2	0	801.456	5	11	9.69587	10.595	802.42	0.938454	1	0	-0.315979	1.77257	1	0	0.0240071		1.31601e+09	3.84779e+09	3.87866e+09	2.20025e+09	8.88169e+08	2.85932e+08	7.95379e+07	2.55815e+07	1.3076e+07	1.04134e+07	4.57673e+06	898073	222075	350311	130346	0	3420.54
PTFKGQPSKPFVGVL	260	274	3	0	534.64	5	11	9.69587	10.595	535.288	0.954693	1	0	-0.308819	1.77257	1	0	0.0146355		2.15277e+09	6.28233e+09	6.33327e+09	3.67289e+09	1.48039e+09	4.60354e+08	1.37993e+08	4.27564e+07	2.91298e+07	2.17294e+07	1.33068e+07	5.86422e+06	984771	33387.8	379572	49415.8	187431
KGQPSKPFVGVL	263	274	2	0	628.872	5	8	9.0963	9.9892	629.583	0.658264	0.6	0					0.0557363		2.18668e+08	5.55326e+08	3.66561e+08	1.38582e+08	3.90793e+07	22102.5	149952	576526	148207	256351	239778	75404.1	0	0
KGQPSKPFVGVL	263	274	3	0	419.584	5	8	9.23837	9.6221	420.049	0.631033	0.6	0					0.0219304		6.04502e+07	1.42676e+08	8.71753e+07	3.34679e+07	8.06567e+06	1.11322e+06	196953	60217	231075	123683	0	430212	0	18079.3
VLSAGINAASPNKELAKE	273	290	2	0	906.497	6	15	7.03207	7.35197	908.215	2.38684	1	0	0.0419642	0.0829715	1	1	0.128218		43154.5	902986	8.57407e+06	1.54638e+07	1.305e+07	6.41644e+06	862989	0	0	0	105781	35470.3	39063.6	0	0	0	0	0	0	0	0	0
VLSAGINAASPNKELAKE	273	290	3	0	604.667	6	15	7.01617	7.44615	605.816	2.39685	1	0	0.0452009	0.404051	1	1	0.143275		208878	2.99961e+06	1.46086e+07	2.50422e+07	2.05436e+07	9.30244e+06	2.81653e+06	259842	174521	56987.9	43277.1	0	0	42700.2	64218.3	0	10815.7	0	0	0	35940.2	133171
SAGIN	275	279	1	0	461.235	3	3	2.8464	3.33733	461.372	-0.112166	1	0	-0.911039	0.581824		1	1.5352		7.98731e+06	934796	0	11632	43250	0	13301.1
SAGINAASPNKE	275	286	2	0	579.791	5	9	4.23613	4.71307	580.95	1.66868	1	0	0.169445	0.54099		1	0.121274		2.81128e+06	2.10493e+07	4.05594e+07	2.74632e+07	1.06739e+07	2.55873e+06	415384	0	0	89348	12986.4	10590.2	0	0	35441.6
SAGINAASPNKEL	275	287	2	0	636.333	5	10	6.51823	7.31525	637.914	2.43828	1	0	0.452751	1.47458		1	0.201916		4.0667e+06	4.07688e+07	1.30388e+08	1.7484e+08	1.19931e+08	5.06941e+07	1.25954e+07	2.8745e+06	1.6741e+06	1.91086e+06	215264	1.02647e+06	0	0	243659	188665
SAGINAASPNKELAKE	275	290	2	0	800.42	5	13	5.86512	6.83855	802.136	2.52082	1	0	0.210665	1.98913	1	0	0.0367345		8.45466e+07	6.58646e+08	2.25076e+09	3.7159e+09	2.99376e+09	1.53504e+09	5.79852e+08	1.82971e+08	4.8017e+07	9.98978e+06	2.42889e+06	1.22727e+06	461759	30946.5	0	4940.06	4077.98	115928	211804
SAGINAASPNKELAKE	275	290	3	0	533.949	5	13	5.88125	6.64527	535.091	2.51408	1	0	0.208151	1.37833	1	0	0.0221887		5.36292e+07	4.39059e+08	1.51315e+09	2.4908e+09	1.97496e+09	1.02145e+09	3.87421e+08	1.15124e+08	3.05557e+07	6.75434e+06	1.91531e+06	977892	465230	24079.6	42435.4	13396.2	81578.9	17443.4	46733.5
SAGINAASPNKELAKEF	275	291	3	0	582.972	6	14	8.58833	8.8603	584.602	3.86786	0.6	0					0.30237		65909.8	4.59166e+06	8.59152e+06	1.46635e+07	1.76955e+07	6.59954e+06	2.21546e+06	1.34884e+06	143274	0	0	0	55294.7	85442.8	0	26292.7	2.42907e+06	191678	96638.9	3.30874e+06	0
SAGINAASPNKELAKEFL	275	292	3	0	620.667	6	15	10.01	10.0884	623.108	6.22967	1	1	1.28438	-0.621654		-5	0.36722		0	236157	2.10575e+06	4.47454e+06	4.35177e+06	1.3362e+06	193154	131125	0	0	0	0	123669	498242	1.42535e+06	2.26401e+06	798777	680268	71183.2	0	369463	0
SAGINAASPNKELAKEFLEN	275	294	2	0	1052.04	6	17	9.31732	9.77497	1054	2.69424	0.6	0					0.164079		153990	1.9739e+07	8.03866e+07	1.51415e+08	1.43939e+08	9.80563e+07	4.41342e+07	1.64696e+07	2.54014e+06	72919.5	164957	272067	6868.63	148880	0	0	0	1.09715e+06	8540.97	2.11453e+06	0	586090	0	593479
SAGINAASPNKELAKEFLEN	275	294	3	0	701.695	6	17					0
SAGINAASPNKELAKEFLENYL	275	296	2	0	1190.11	6	19	11.9063	12.4124	1192.1	2.5658	0.6	0					0.0951408		867354	2.24042e+07	7.94958e+07	1.41387e+08	1.45534e+08	1.04626e+08	5.48316e+07	2.49627e+07	5.82844e+06	2.70094e+06	176696	317219	85021.4	87407.8	11273.3	373245	0	265326	0	133171	0	93822.2	151537	24744	13638.1	38533.8
SAGINAASPNKELAKEFLENYL	275	296	3	0	793.745	6	19	11.9537	12.2851	795.081	2.60269	0.6	0					0.0305366		7.43393e+06	5.61667e+07	1.92101e+08	3.54417e+08	3.73413e+08	2.67658e+08	1.35425e+08	5.7614e+07	2.25856e+07	5.08753e+06	862732	998998	140958	0	199742	119464	0	20680.1	0	0	147981	35461.4	60795	3.78151e+06	267535	147499
SAGINAASPNKELAKEFLENYLLTDEGLEAVNKDKPLGA	275	313	4	0	1033.29	9	35					-1
GINAASPNKELAKE	277	290	2	0	721.386	5	11	5.78352	6.15368	723.064	2.5302	1	0	0.385781	0.229584		1	0.110885		340692	2.98229e+06	1.2942e+07	2.28888e+07	1.78741e+07	8.07759e+06	1.98145e+06	92600.8	37626.3	0	0	0	4793.17	75181.6	81644.1	40185.1	31694.4
AASPNKELAKE	280	290	1	0	1157.62	5	8	4.63043	4.92653	1160.54	2.25836	0.4	0					0.290451		0	411744	2.76131e+06	4.15949e+06	2.37745e+06	167305	0	0	0	0	0	0	0	0
AASPNKELAKE	280	290	2	0	579.312	5	8	4.53142	5.4761	580.847	2.40765	1	0	0.729806	1.90528	0	1	0.0455518		3.78648e+07	2.68776e+08	8.59472e+08	1.24618e+09	7.842e+08	3.02733e+08	8.47734e+07	1.78357e+07	2.11287e+06	91606.3	89262.6	0	11121.5	0
AASPNKELAKE	280	290	3	0	386.544	5	8	4.53142	5.15472	387.559	2.38166	1	0	0.714046	0.967898	1	1	0.024772		8.79313e+06	6.4026e+07	2.00908e+08	2.90338e+08	1.81608e+08	6.44243e+07	1.90023e+07	3.74266e+06	32583.8	0	0	154317	0	0
AASPNKELAKEFLEN	280	294	2	0	830.931	5	12	8.92327	9.34888	832.717	2.60146	0.6	0					0.452126		779674	1.77089e+07	6.70893e+07	1.13496e+08	9.22682e+07	4.95164e+07	1.708e+07	3.59391e+06	282483	149650	66227.7	64026.1	54662.1	143590	0	2.18444e+06	0	1.53953e+06
AASPNKELAKEFLENYL	280	296	3	0	646.339	6	14	11.7957	12.1746	647.729	3.01105	0.6	0					0.246659		0	2.16579e+06	4.69968e+07	7.73821e+07	6.72901e+07	3.87237e+07	1.52831e+07	3.38581e+06	164924	275261	26220.7	0	280148	243570	1.37179e+06	4.762e+06	3.72705e+06	1.03794e+06	339061	175508	71605.9
LAKEFLENYL	287	296	2	0	620.335	5	8	11.5741	12.0799	620.678	-0.0765053	1	0	-0.776097	0.625234		0	0.257325		1.70399e+07	1.11246e+07	2.43248e+06	149482	86655.4	35605.3	93420.8	0	44954.2	76822.8	205546	26292.8	35933.6	6126.73
FLENYL	291	296	1	0	798.403	4	4	10.895	11.7957	798.866	-0.0347091	1	0	-0.7718	1.77689	1	0	0.0403536		5.09138e+09	2.26674e+09	5.94353e+08	7.29176e+07	2.08029e+06	4.23224e+06	0	0	219432
FLENYL	291	296	2	0	399.705	4	4	11.3007	11.4005	400	0.0922486	1	0	-0.617876	-0.55914	1	0	0.0552703		3.74766e+07	1.72513e+07	3.14819e+06	1.3315e+06	0	1.4723e+06	0	118138	0
FLENYLLTDEGLEAVNKDKPLGA	291	313	3	0	850.443	7	20					0
LENYL	292	296	1	0	651.335	4	3	8.76555	9.50643	652.344	0.618199	0.6	0					1.65195		3.39425e+07	9.32558e+06	1.2131e+06	633858	636749	1.3496e+06	2.91982e+06	1.6328e+06
YLLTDEGL	295	302	1	0	923.472	4	6	10.4343	11.369	924.708	0.686496	1	0	-0.174845	1.87616		1	0.223286		3.33223e+08	5.43814e+08	3.20164e+08	1.06319e+08	2.32117e+07	3.52092e+06	1.21718e+06	887951	227907	1.17464e+06	399357
YLLTDEGLEAVNKDKPLGA	295	313	2	0	1023.54	6	16	9.8536	10.6107	1024.74	1.19159	1	0	-0.368546	1.3582	1	1	0.186709		9.69645e+07	2.82987e+08	3.03386e+08	2.17534e+08	1.03332e+08	4.68806e+07	1.56928e+07	1.05229e+07	1.13668e+07	1.03402e+07	4.81815e+06	1.06527e+06	399733	0	0	3649.8	145934	327982	549819	155239	309242	127544	606001
YLLTDEGLEAVNKDKPLGA	295	313	3	0	682.697	6	16	9.75917	10.6597	683.584	1.45113	1	0	-0.289881	1.7766	1	1	0.244321		2.70695e+08	8.1862e+08	9.12834e+08	6.2948e+08	3.1172e+08	1.26508e+08	4.61447e+07	4.84466e+07	6.47533e+07	5.80962e+07	3.44725e+07	1.87645e+07	6.17632e+06	2.25125e+06	4.36273e+06	1.56334e+06	1.6e+06	1.78131e+06	1.14166e+06	343738	433894	53932.6	296935
LTDEGL	297	302	1	0	647.325	4	4	7.28902	8.25093	648.374	0.683373	1	0	0.0988052	1.95554		1	0.17336		8.17513e+08	1.23684e+09	5.69648e+08	1.28917e+08	1.93416e+07	4.4087e+06	3.19051e+06	3.60905e+06	521671
LTDEGLE	297	303	1	0	776.367	4	5	6.5341	7.27142	777.402	0.597849	0.4	0					0.215868		6.58765e+07	9.30453e+07	4.63255e+07	9.18083e+06	590553	35930.5	0	0	0	738431
LTDEGLEAVNKDKPLGA	297	313	2	0	885.468	6	14	7.92062	8.82872	886.319	0.678284	0.6	0					0.0524838		1.37888e+09	2.3013e+09	1.87232e+09	1.04659e+09	4.43687e+08	1.5459e+08	5.01348e+07	1.65178e+07	7.72127e+06	6.52769e+06	3.314e+06	2.45803e+06	1.09917e+06	443497	670924	138247	0	0	344527	110033	125911
LTDEGLEAVNKDKPLGA	297	313	3	0	590.647	6	14	7.92062	8.87603	591.267	0.83322	1	0	-0.441091	1.93658	1	1	0.222084		1.93691e+09	3.4705e+09	2.94426e+09	1.58549e+09	6.46983e+08	2.54518e+08	7.18693e+07	2.52084e+07	1.38065e+07	1.00294e+07	8.71729e+06	2.20939e+07	3.90663e+06	1.52392e+06	3.59463e+06	202665	173126	7.27766e+07	187669	157419	1.38349e+06
LTDEGLEAVNKDKPLGAVAL	297	316	3	0	685.044	6	17	9.69587	9.75917	686.39	2.83709	0.4	1					0.29965		1.78185e+06	5.02183e+06	3.87527e+06	2.27574e+06	2.09676e+06	139326	38135.8	165879	42554.3	0	7419.42	53997.9	0	91050.4	0	0	0	257961	0	0	1.69369e+06	0	0	0
LTDEGLEAVNKDKPLGAVALKS	297	318	3	0	756.753	6	19	8.45872	8.68657	758.218	3.07246	0.4	1					0.163701		2.5763e+06	1.35866e+07	3.893e+07	1.86586e+07	1.35358e+07	1.83216e+07	7.10419e+06	6.25367e+06	6.24991e+06	5.63936e+06	3.83157e+06	3.5448e+06	2.48542e+06	1.47138e+06	519921	194386	42146.4	102421	0	0	36657.6	0	0	342591	0	0
LTDEGLEAVNKDKPLGAVALKSYEEE	297	322	3	0	940.15	7	23	9.55367	9.81172	943.738	9.11305	0.6	1					0.120724		711280	1.37729e+07	2.35299e+07	2.84865e+07	3.90642e+07	5.02308e+07	8.82384e+07	1.52132e+08	2.00693e+08	2.34615e+08	2.33237e+08	1.8836e+08	1.27236e+08	8.63119e+07	4.8571e+07	2.70601e+07	1.4891e+07	1.09891e+07	6.68726e+06	1.05636e+08	3.9159e+06	2.9503e+06	6.09439e+07	9.29744e+06	9.88411e+06	2.27146e+07	2.88793e+06	1.33492e+06	2.91136e+06	122110
DEGLEAVNKDKPLGA	299	313	2	0	778.402	5	12	7.30475	7.73875	778.92	0.143921	0.6	0					0.657574		2.3227e+07	2.31612e+07	8.22135e+06	903979	0	0	0	0	0	1563.17	111505	9217.65	399927	294820	293984	75717.9	73471.8	0
LEAVNKDKPLGA	302	313	2	0	627.856	5	9	6.18535	6.58175	628.36	0.273358	1	0	-0.582421	0.306099		1	1.02115		6.51308e+06	4.58775e+06	782022	0	0	135735	28093.8	114442	0	63322.5	0	161101	0	143874	42037.6
EAVNKDKPLGA	303	313	1	0	1141.62	5	8	5.23397	5.96185	1142.27	-0.0102018	1	0	-0.735903	1.27294	1	1	0.343858		3.42461e+07	2.44982e+07	7.86145e+06	616431	21291.1	0	0	39025.1	0	0	0	9776.86	31283.8	52426.3
EAVNKDKPLGA	303	313	2	0	571.314	5	8	5.13888	6.11138	571.71	0.13252	1	0	-0.649385	1.98641	1	1	0.0334754		3.74049e+09	2.63034e+09	1.07404e+09	2.99631e+08	7.82953e+07	2.19644e+07	1.04451e+07	4.33305e+06	1.15818e+06	43082.5	19922.3	28579.1	47236.4	16896.2
EAVNKDKPLGA	303	313	3	0	381.212	5	8	5.15472	5.63137	381.464	0.0957349	1	0	-0.671684	0.540164	1	1	0.0183555		4.80241e+08	3.31778e+08	1.29402e+08	3.57039e+07	8.20091e+06	1.4919e+06	471269	97065	17480.6	24425.8	0	0	118031	0
EAVNKDKPLGAVA	303	315	2	0	656.367	5	10	6.80162	7.12743	656.868	0.238274	0.6	0					0.052959		5.93504e+07	4.824e+07	3.40205e+07	6.96657e+06	60701	78425.7	53342.1	297428	338042	232260	352337	0	0	30745.5	4655.5	47783.4
EAVNKDKPLGAVAL	303	316	2	0	712.909	5	11	8.32975	8.66755	713.397	0.138955	0.6	0					0.121745		4.32428e+07	4.04962e+07	2.03004e+07	6.80089e+06	1.08752e+06	275466	61460	60147.5	0	0	0	0	0	46508	0	42566.5	0
EAVNKDKPLGAVALKS	303	318	2	0	820.472	5	13					0
EAVNKDKPLGAVALKSYEEE	303	322	2	0	1095.57	6	17	8.10952	8.47773	1096.71	0.993202	0.6	0					0.798016		1.39454e+06	1.4935e+07	2.01337e+07	1.43221e+07	6.05636e+06	459885	8176.76	0	105723	0	198986	0	0	99462.3	0	68578.5	0	0	0	0	0	0	60080.2	0
EAVNKDKPLGAVALKSYEEE	303	322	3	0	730.714	6	17	8.17235	8.47773	731.529	1.16132	0.6	0					0.0367882		1.9992e+07	8.88564e+07	1.11855e+08	8.38677e+07	4.80141e+07	2.06521e+07	8.15888e+06	1.85157e+06	555444	190286	5751.36	44525.4	12359.5	57828.9	2156.39	148356	0	80328.5	0	0	76983.2	0	0	111112
EAVNKDKPLGAVALKSYEEEL	303	323	3	0	768.409	6	18	9.74337	10.0257	769.349	1.46291	1	0	-0.335578	-0.0265991		1	0.169044		3.46194e+06	2.88087e+07	4.08342e+07	3.22112e+07	1.95886e+07	7.37259e+06	3.41477e+06	536746	134719	1.05712e+06	113281	89586	385278	249264	87374.5	0	0	40468.5	0	17390.6	14268.6	795378	5204.5	0	213615
AVNKDKPLGA	304	313	1	0	1012.58	4	7	5.3806	5.3965	1012.58	-0.585532	0.4	0					0		135987	0	0	0	0	0	0	0	0	0	0	0
AVNKDKPLGA	304	313	2	0	506.793	4	7	4.92653	5.84337	507.121	0.0707058	1	0	-0.680734	1.82405	0	1	0.247691		3.50387e+08	2.18818e+08	7.53605e+07	1.7945e+07	2.40098e+06	181082	3114.29	29007.3	30437	35417	27500.5	9964.48
VNKDKPLGA	305	313	1	0	941.541	4	6	4.81152	5.20225	941.828	-0.259009	1	0	-0.939068	0.289571	-1	1	0.249474		4.60814e+06	1.80968e+06	12645	0	0	0	0	0	0	0	0
VNKDKPLGA	305	313	2	0	471.274	4	6	4.44915	5.7619	471.736	0.378695	0.6	0					0.600778		3.55801e+08	2.3155e+08	9.68731e+07	3.13695e+07	6.9348e+06	975433	798338	134217	97860.2	0	1.19379e+07
VNKDKPLGA	305	313	3	0	314.519	4	6	4.64688	5.26637	314.696	-0.0118951	1	0	-0.739333	0.956766	1	0	0.172257		3.4568e+07	1.94373e+07	4.44489e+06	718289	26803.5	124165	0	0	43417.2	0	0
VNKDKPLGAVAL	305	316	2	0	612.869	5	9	8.31398	8.60415	613.661	0.858565	1	0	-0.267084	-0.00375163		0	1.16187		3.56297e+06	2.28126e+06	452720	52867.7	0	1532.92	81102.1	0	42101	27166.2	0	21067.6	0	485265	6949.55
VALKS	314	318	1	0	517.334	3	3	3.81128	4.82787	518.295	0.660887	0.4	0					0.0714767		8.38855e+07	2.15382e+08	5.34311e+07	7.20311e+06	190738	0	5607.67
VALKS	314	318	2	0	259.171	3	3	3.81128	4.8933	259.656	0.67142	0.4	0					0.0190163		2.00072e+08	5.20057e+08	1.26377e+08	1.65041e+07	4.07461e+06	17701.7	56122.4
VALKSYE	314	320	1	0	809.44	4	5	6.39132	7.12743	810.732	0.808615	0.4	0					0.223824		1.35362e+07	6.37612e+07	2.91833e+07	6.85162e+06	893906	44706.3	49929.8	5040.54	11766.2	36647
VALKSYE	314	320	2	0	405.224	4	5	6.39132	7.03207	405.854	0.776663	0.4	0					0.0370274		1.64282e+08	4.77897e+08	2.35985e+08	6.61176e+07	1.21866e+07	778704	111758	27083.1	40090.3	0
VALKSYEEE	314	322	1	0	1067.53	4	7	6.50233	7.36768	1069.08	0.929254	1	0	-0.0859294	1.67388	1	1	0.482318		6.67221e+07	2.04841e+08	1.49277e+08	5.98342e+07	1.64745e+07	2.77294e+06	362940	178476	29864.5	90499.5	165745	593300
VALKSYEEE	314	322	2	0	534.266	4	7	6.47057	7.44615	535.079	1.00298	1	0	-0.0348541	1.9954	1	1	0.0846547		1.06644e+09	3.14261e+09	2.1875e+09	9.71305e+08	2.78605e+08	6.824e+07	1.16104e+06	1.35593e+06	1.53072e+07	2.06908e+07	1.75234e+07	2.127e+07
VALKSYEEEL	314	323	1	0	1180.61	5	8	8.9704	9.60103	1182.22	0.906772	0.4	0					0.373377		1.83732e+07	6.60276e+07	5.31655e+07	2.37993e+07	5.49268e+06	468340	0	0	0	0	0	0	0	0
VALKSYEEEL	314	323	2	0	590.808	5	8	8.92327	9.77497	591.698	1.07792	1	0	-0.0762821	1.63407	1	1	0.117278		5.3799e+08	1.78674e+09	1.36506e+09	6.49277e+08	2.31263e+08	6.21765e+07	1.33341e+07	91378.2	3.19894e+06	562070	3.35218e+06	2.56743e+07	519654	1.41784e+07
VALKSYEEELAKDPRIAA	314	331	2	0	1002.04	6	15	9.17527	9.2068	1003.89	2.50162	0.4	0					1.37187		0	0	202756	525471	498163	61040.3	0	0	0	0	70556.8	0	0	0	0	0	0	0	0	0	0	0
VALKSYEEELAKDPRIAATM	314	333	2	0	1118.09	7	17					-1
VALKSYEEELAKDPRIAATM	314	333	3	0	745.728	7	17					-1
VALKSYEEELAKDPRIAATME	314	334	2	0	1182.61	7	18	9.56945	9.79072	1184.28	1.88024	1	0	-0.223138	-0.204712	0	0	0.528809		1.18203e+06	1.10432e+06	6.26824e+06	7.23543e+06	7.4829e+06	2.97881e+06	472896	0	0	0	0	0	0	0	0	0	82951.2	0	0	0	0	0	0	0	148418	84230.4
VALKSYEEELAKDPRIAATME	314	334	3	0	788.742	7	18	9.60103	9.8379	790.537	3.92511	1	0	0.327796	-0.159212	0	1	0.827207		3.94675e+06	2.83637e+07	6.84406e+07	9.08223e+07	7.86284e+07	5.4679e+07	2.84367e+07	1.22416e+07	4.88069e+06	486373	70612.3	229495	0	57799.2	50374.9	79408.4	71349.3	279342	3262.46	0	3.21835e+06	597413	1.58464e+06	4.24671e+06	1.15719e+07	1.44033e+07
VALKSYEEELAKDPRIAATMENAQKGEIMPNIPQMSA	314	350	5	0	815.613	9	32	10.6421	10.8793	817.272	5.70012	1	0	0.134138	-0.158142		0	0.192711		0	0	105027	1.09194e+06	2.40665e+06	7.69293e+06	1.18232e+07	1.61256e+07	1.75775e+07	1.35227e+07	9.29237e+06	6.07772e+06	2.2072e+06	626499	439668	88787.3	90931.1	0	0	111822	0	0	0	41054.2	89983.4	0	0	5351.77	0	240773
VALKSYEEELAKDPRIAATMENAQKGEIMPNIPQMSAF	314	351	3	0	1407.71	9	33	11.4794	11.7324	1410.39	5.35754	0.6	0					0.677058		0	0	0	214712	1.35559e+06	4.45599e+06	8.25339e+06	1.07613e+07	1.31428e+07	1.14384e+07	8.3225e+06	3.73684e+06	709372	91274	139044	0	0	101002	0	0	0	0	0	0	0	0	0	0	0	0
VALKSYEEELAKDPRIAATMENAQKGEIMPNIPQMSAF	314	351	4	0	1056.03	9	33					-1
KSYEEE	317	322	2	0	392.672	4	4	3.79502	4.95918	393.009	0.228086	1	0	-0.453186	2.54544		1	0.0827714		1.22674e+08	8.36417e+07	2.81873e+07	6.18332e+06	651303	137129	21305.6	95000.5	0
KSYEEEL	317	323	1	0	897.42	4	5	7.71253	8.12523	898.437	0.496249	0.6	0					1.89078		1.8783e+07	1.25769e+07	3.31299e+06	608305	2.08457e+06	515298	0	407563	431975	121959
KSYEEELAKDPRIAATMENAQKGEIMPNIPQMSA	317	350	4	0	948.467	9	29					-1
YEEELAKDPRIAATME	319	334	2	0	933.451	6	13	7.00028	7.27142	934.67	1.28127	0.6	0					0.173562		1.53403e+06	6.71229e+06	1.05551e+07	8.95281e+06	5.48997e+06	1.29219e+06	63753.1	0	0	0	0	70370.4	0	0	0	0	0	0	0	0
YEEELAKDPRIAATME	319	334	3	0	622.636	6	13	7.19098	7.39917	623.491	1.40682	0.6	0					0.0995633		2.50886e+06	7.2705e+06	1.22679e+07	1.01735e+07	5.84757e+06	2.58445e+06	333824	0	54057.2	0	0	60156	0	0	136174	0	0	32017.4	47310.6	32165.8
EELAKDPRIAATM	321	333	2	0	722.877	5	10	7.72827	7.82592	723.989	1.32265	0.6	0					0.323743		259543	976450	1.72769e+06	838812	366349	126549	57666.5	53091.6	0	0	0	0	0	0	0	0
LAKDPRIA	323	330	2	0	442.272	4	5					0
LAKDPRIAA	323	331	2	0	477.79	4	6	5.5722	6.18535	478.55	0.964119	1	0	0.0495494	0.938293	1	1	0.0365552		7.84488e+07	1.87039e+08	1.43682e+08	6.07171e+07	1.71816e+07	3.08174e+06	173366	35959	39570.9	65828.3	0
LAKDPRIAA	323	331	3	0	318.863	4	6	5.60445	6.13255	319.386	1.0133	1	0	0.0893042	0.690228	1	1	0.0880058		1.67081e+07	4.26091e+07	3.33757e+07	1.36154e+07	1.21906e+06	55081.3	0	227779	0	0	1.37616e+06
LAKDPRIAAT	323	332	2	0	528.314	4	7	5.17057	5.87587	529.113	0.987912	1	0	-0.0452908	1.20707		1	0.0965365		2.0103e+07	5.29681e+07	4.28405e+07	1.91219e+07	5.04971e+06	832334	368880	251621	80973.8	62283.3	17139.8	0
LAKDPRIAATM	323	333	2	0	593.834	5	8	6.98442	7.30475	594.84	1.24942	1	0	0.0276812	0.0842354	1	1	0.156451		7.98086e+07	1.7924e+08	1.54449e+08	7.85821e+07	2.92628e+07	3.71664e+07	1.846e+06	1.49059e+07	232467	745544	23634	384561	0	4574.76
LAKDPRIAATM	323	333	3	0	396.225	5	8					-1
LAKDPRIAATME	323	334	2	0	658.356	5	9	6.8069	7.7335	659.247	0.950821	0.6	0					0.0345728		4.40517e+08	1.14411e+09	1.02567e+09	5.41915e+08	2.09305e+08	6.65687e+07	1.32575e+07	2.94606e+06	1.16929e+06	310925	433264	0	721620	9919.99	439026
LAKDPRIAATME	323	334	3	0	439.239	5	9	6.8069	7.66023	439.822	0.916453	0.6	0					0.0629854		1.22197e+08	3.32853e+08	2.94882e+08	1.49568e+08	5.48015e+07	1.40584e+07	4.21629e+06	79094.6	52396.6	109113	0	31142.8	599556	0	0
LAKDPRIAATMENAQKGEIM	323	342	2	0	1094.07	7	17	8.74977	9.19103	1095.71	1.87419	0.6	0					0.323385		161947	8.14728e+06	2.13343e+07	2.60344e+07	2.05804e+07	1.03522e+07	2.40011e+06	163293	74367.3	0	0	94661.3	0	140303	0	0	0	0	0	145452	268161	93813	0	100222	7997.35
LAKDPRIAATMENAQKGEIM	323	342	3	0	729.714	7	17	8.15665	9.25415	731.075	2.67771	0.6	0					0.32723		1.99999e+07	8.56202e+07	1.75361e+08	2.19871e+08	2.61525e+08	2.38536e+08	1.57142e+08	7.83116e+07	2.8942e+07	9.02191e+06	2.29218e+06	609712	227562	157087	139031	152195	123241	176089	316963	59750	327913	12971.3	150220	190041	155395
LAKDPRIAATMENAQKGEIMPNIPQM	323	348	3	0	956.491	8	21	9.79072	10.3868	958.049	2.7898	1	0	-0.0854578	0.888466		1	0.114944		463759	5.73753e+06	3.81547e+07	7.92723e+07	9.95133e+07	9.3444e+07	7.24201e+07	4.0601e+07	1.76391e+07	2.85592e+06	410098	122899	377874	0	107956	95190	0	0	0	0	0	150285	0	0	228789	0	215858	51088.5	79196.1	170860
LAKDPRIAATMENAQKGEIMPNIPQMSA	323	350	2	0	1513.27	8	23	9.56945	9.8222	1516.02	3.53354	1	0	0.0153377	-0.112885	0	0	0.281671		475019	816619	3.23284e+06	8.23e+06	1.26554e+07	1.74061e+07	1.71041e+07	1.39004e+07	7.41806e+06	3.07876e+06	468358	0	4686.75	0	0	103189	0	0	0	0	0	0	0	0	0	0	0	0	0	113203
LAKDPRIAATMENAQKGEIMPNIPQMSA	323	350	3	0	1009.18	8	23	9.49063	9.74337	1011.16	3.97129	0.6	0					0.0962632		1.85921e+07	4.79422e+07	1.09578e+08	2.20563e+08	3.59706e+08	4.74044e+08	4.76403e+08	3.97297e+08	2.76855e+08	1.69777e+08	9.40793e+07	4.17902e+07	1.73199e+07	9.56781e+06	3.7264e+06	2.65094e+06	2.91295e+06	2.99717e+06	2.31522e+06	1.07126e+06	1.12629e+06	444373	112374	65372.3	825611	95066.9	10485.9	8460.08	3905.31	135921
LAKDPRIAATMENAQKGEIMPNIPQMSA	323	350	4	0	757.137	8	23	9.50643	9.80647	758.944	5.25525	0.6	0					0.707813		5.94916e+06	1.97041e+07	4.87468e+07	8.92338e+07	1.48701e+08	1.67311e+08	1.71539e+08	1.33813e+08	7.79755e+07	3.70146e+07	1.32347e+07	6.73058e+06	1.22525e+06	2.61838e+06	181581	1.78996e+06	345533	1.42242e+06	559409	1.0433e+06	899483	2.64517e+06	228711	4.07558e+06	700977	1.24489e+07	813962	2.07223e+07	615302	2.19569e+07
LAKDPRIAATMENAQKGEIMPNIPQMSAF	323	351	3	0	1058.2	8	24	10.7225	11.6374	1060.37	4.43291	0.6	0					0.107753		1.39424e+06	6.2194e+07	1.27348e+08	3.51622e+08	6.9561e+08	1.03186e+09	1.17241e+09	1.06106e+09	8.01511e+08	5.30819e+08	3.00852e+08	1.44044e+08	6.17635e+07	1.8914e+07	1.80769e+06	573655	1.32094e+06	172265	224891	1.06381e+06	211721	278233	734478	546889	461171	2.08257e+06	4.20981e+06	6.45683e+06	8.01078e+06	5.30021e+06
LAKDPRIAATMENAQKGEIMPNIPQMSAF	323	351	4	0	793.904	8	24					0
AKDPRIAA	324	331	2	0	421.248	4	5	4.7952	5.57757	421.744	0.509477	0.6	0					0.0831811		9.5617e+07	1.01409e+08	5.04739e+07	1.36207e+07	2.5967e+06	149480	964268	93814.7	41839.5	104312
AKDPRIAAT	324	332	2	0	471.772	4	6	4.39992	5.16	472.065	0.0475145	0.6	0					0.17349		1.6705e+08	7.63513e+07	2.77322e+07	7.22517e+06	1.49242e+06	541147	174976	66797.9	0	6210.67	0
AKDPRIAATM	324	333	2	0	537.292	5	7	6.51823	6.91773	538.125	0.977375	0.6	0					0.183461		1.18314e+08	1.52588e+08	8.32666e+07	3.3437e+07	2.13244e+07	1.89186e+07	1.48822e+07	5.81517e+06	1.71527e+06	85844.5	53614	0	278059
AKDPRIAATME	324	334	2	0	601.814	5	8	6.20117	6.75408	602.427	0.468948	1	0	-0.445442	0.762611	1	0	0.0805578		5.33805e+08	6.22698e+08	3.58173e+08	1.46572e+08	4.68693e+07	1.01485e+07	3.24822e+06	3.25562e+06	2.92341e+06	866411	193759	798230	692057	551241
AKDPRIAATME	324	334	3	0	401.545	5	8					-1
AKDPRIAATMENAQKGEIM	324	342	2	0	1037.52	7	16	8.47773	8.70237	1038.8	1.22583	0.6	0					0.22126		2.79463e+06	1.41255e+07	1.85023e+07	1.50964e+07	8.82219e+06	3.76735e+06	301606	137927	0	98479.4	0	0	239974	72871.5	152713	4900.48	0	0	184359	0	12909.7	454.878	2911.24	6548.32
AKDPRIAATMENAQKGEIM	324	342	3	0	692.019	7	16	8.37977	8.76555	692.904	1.3206	0.6	0					0.158201		1.98458e+07	8.41161e+07	1.11303e+08	9.02201e+07	5.42058e+07	2.64453e+07	8.55552e+06	1.61099e+06	209911	120716	222054	300042	259939	837355	192706	143751	108412	0	855.262	161330	115528	634649	551264	467499
AKDPRIAATMENAQKGEIMPNIPQMSA	324	350	2	0	1456.72	8	22	9.34888	9.61683	1459.33	3.30602	1	0	-0.000949349	-0.0685509	1	-1	0.193339		0	0	588630	4.43967e+06	8.13969e+06	9.6854e+06	9.2974e+06	4.91423e+06	2.09548e+06	0	126324	0	0	0	0	0	0	0	0	0	0	0	0	0	0	0	0	0	0	0
AKDPRIAATMENAQKGEIMPNIPQMSA	324	350	4	0	728.866	8	22	9.33312	9.88493	730.266	3.70339	0.6	0					0.131411		131690	2.2879e+06	1.82379e+07	4.39685e+07	7.3282e+07	8.79053e+07	8.51405e+07	6.17497e+07	3.2521e+07	1.43584e+07	1.32537e+07	1.92839e+06	690382	172164	198561	0	0	42902.7	156844	47023.7	62073.2	0	129680	0	77141.1	436225	178290	0	130399	86123.5
AKDPRIAATMENAQKGEIMPNIPQMSAF	324	351	3	0	1020.51	8	23	10.595	11.5111	1022.5	3.98213	0.6	0					0.700643		1.24063e+06	3.0013e+07	1.381e+08	4.45355e+08	6.44304e+08	7.91981e+08	7.72564e+08	6.07529e+08	4.10252e+08	2.30712e+08	1.12992e+08	4.59551e+07	1.88393e+07	2.66509e+06	0	2.13966e+06	212159	9266.7	851303	112599	779278	7.05166e+06	6.53665e+06	1.12728e+07	1.06483e+07	8.74463e+06	3.65968e+06	1.26921e+06	479095	942988
AKDPRIAATMENAQKGEIMPNIPQMSAF	324	351	4	0	765.633	8	23	10.595	11.0204	767.087	3.81075	1	0	0.0737893	0.39044	1	-1	0.215481		1.29611e+06	4.68912e+06	2.35869e+07	6.59979e+07	1.16908e+08	1.4778e+08	1.36058e+08	1.07243e+08	7.19752e+07	3.87643e+07	1.77929e+07	3.27957e+06	1.12214e+06	167818	0	600236	0	95027.9	4689.32	271982	465701	70031.3	88819.7	202336	151306	205551	147142	268651	193982	315149
PRIAATME	327	334	2	0	444.734	5	6	6.45468	6.59765	445.325	0.600933	1	0	-0.244003	-0.43309		1	0.30345		2.38876e+06	1.75249e+06	542499	80217.6	24386.8	0	247689	126639	0	0	3220.51	50889
TMENAQKGEIMPNIPQMSA	332	350	2	0	1045.49	7	15	9.12787	9.75917	1052.36	12.3276	1	0	3.25589	0.991231		-9	2.65415		1.13621e+07	1.03607e+06	2.15816e+07	2.86607e+07	4.34367e+07	3.1396e+07	2.30026e+07	9.52813e+06	1.38328e+06	332054	77158.3	0	0	80284.8	1.45543e+07	6.8402e+07	1.47338e+08	1.4182e+08	9.61944e+07	4.32895e+07	1.56782e+07	1.34244e+06	132990
TMENAQKGEIMPNIPQMSAF	332	351	2	0	1119.02	7	16	11.036	11.2902	1121.44	3.31449	1	0	0.274907	-0.108656	1	-2	0.176711		0	1.82171e+06	1.64877e+07	3.66859e+07	5.26173e+07	5.33137e+07	3.97248e+07	1.81149e+07	7.67123e+06	672944	150416	185821	0	0	0	0	0	0	0	740354	511950	825843	96666.1	237640
TMENAQKGEIMPNIPQMSAF	332	351	3	0	746.351	7	16					-1
MENAQKGEIMPNIPQMSA	333	350	2	0	994.966	7	14	9.1121	9.30153	997.273	3.25677	1	0	0.398429	-0.29756		0	0.336609		0	0	1.15689e+06	4.59563e+06	7.00497e+06	6.67449e+06	3.09957e+06	350453	0	0	0	0	0	63348.7	254304	230440	0	109961	0	0	0	0
ENAQKGEIMPNIPQMSAF	334	351	2	0	1002.98	7	14	10.7695	11.4162	1005.88	4.4895	1	1	0.825449	1.0362	0	-3	0.326938		492412	1.39174e+07	6.35882e+07	1.3411e+08	1.88221e+08	1.84561e+08	1.25341e+08	8.88393e+07	2.68874e+07	3.57651e+07	547234	1.13684e+07	0	1.14529e+07	150877	4.111e+07	317800	2.46746e+07	0	2.30831e+06	195559	1.10604e+06
ENAQKGEIMPNIPQMSAF	334	351	3	0	668.989	7	14	10.8009	11.2066	670.591	3.48748	1	0	0.47835	0.332981	0	0	0.193182		143744	1.75639e+06	1.28026e+07	3.22728e+07	4.2401e+07	3.89634e+07	2.55947e+07	1.39862e+07	4.85024e+06	1.29461e+06	660398	334884	11926.1	872174	67298.2	249218	432822	139862	206362	402426	416786	346267
NAQKGEIM	335	342	2	0	445.724	5	6	5.99428	6.91773	446.436	0.851624	0.4	0					0.300509		3.19826e+07	9.36914e+07	4.18031e+07	1.03554e+07	976319	249915	175636	774885	187621	718887	97174.9	2.93557e+06
NAQKGEIMPNIPQM	335	348	2	0	785.889	6	10					-1
NAQKGEIMPNIPQMSA	335	350	2	0	864.924	6	12	8.74977	9.66422	867.042	3.09789	0.6	0					0.0794572		3.20024e+06	5.17062e+07	1.76841e+08	3.28388e+08	3.91989e+08	3.21123e+08	1.95352e+08	9.64864e+07	3.3518e+07	1.0128e+07	1.06395e+06	151400	59186.4	72398.8	0	270733	135670	233216	0
NAQKGEIMPNIPQMSAFWYAVRTAVINAASGRQTVDE	335	371	3	0	1355.34	9	33					-1
PNIPQMSA	343	350	1	0	857.419	4	5	7.25448	7.5088	860.109	2.12856	0.4	0					0.32396		56639.5	4.83786e+06	1.2633e+07	1.37695e+07	5.6779e+06	429964	319906	385543	235150	0
PNIPQMSA	343	350	2	0	429.213	4	5	7.15922	7.69683	430.396	1.80409	1	0	1.02011	0.717985	1	-1	0.0830224		1.55377e+07	5.72728e+07	9.46149e+07	8.14875e+07	4.28641e+07	7.57791e+06	1.03102e+06	174312	118689	9574.36
PNIPQMSAF	343	351	1	0	1004.49	5	6	9.68005	9.8222	1010.94	5.77691	0.4	0					0.138883		0	0	0	7.48204e+06	2.1824e+07	7.15162e+07	3.80623e+08	3.65855e+08	6.73256e+07	5.23345e+06	1.67989e+06	619299
PNIPQMSAF	343	351	2	0	502.747	5	6	9.99442	10.5531	504.129	2.0898	1	0	0.9594	0.779576	-1	1	0.0572987		2.06674e+07	1.02527e+08	1.97043e+08	2.09912e+08	1.22026e+08	4.89904e+07	1.29689e+07	1.95625e+06	242366	509850	63426.1	1.8777e+06
FWYA	351	354	1	0	586.266	3	2	10.6754	11.6216	586.617	-0.0389302	1	0	-0.824117	1.90965		1	0.165227		2.2117e+08	8.03614e+07	1.24291e+07	1.00327e+06	308939	167786
FWYAVRT	351	357	1	0	942.483	4	5	10.01	10.5165	943.335	0.255845	1	0	-0.481569	0.627081	1	1	0.133131		1.53038e+08	1.49781e+08	5.68699e+07	1.26314e+07	0	1.40238e+06	1.13074e+06	0	243893	138394
FWYAVRT	351	357	2	0	471.745	4	5	9.77497	10.6597	472.19	0.293177	0.4	0					0.0364124		1.26496e+09	1.24022e+09	5.30025e+08	1.4138e+08	6.8922e+06	4.17574e+06	7.31464e+06	854870	650554	418869
FWYAVRTAV	351	359	2	0	556.798	5	7					-1
FWYAVRTAVINA	351	362	2	0	705.88	5	10	10.8009	11.7746	706.426	0.217406	0.6	0					0.211579		1.27422e+08	1.3565e+08	6.77564e+07	2.09183e+07	3.19825e+06	3.31523e+06	1.28203e+06	867622	308910	527128	79792.1	623536	91342.1	99749.3	1734.58	0
FWYAVRTAVINAASGRQTVDE	351	371	2	0	1177.6	6	19	11.036	11.3847	1180.65	4.71205	0.6	0					0.570155		247250	8501.1	2.34406e+06	1.127e+07	2.43706e+07	2.57234e+07	2.12573e+07	1.26401e+07	5.25721e+06	1.00309e+06	647398	0	420040	4941.65	0	0	217718	0	126759	0	127732	0	601076	3.18423e+06	1.17472e+06	338060
FWYAVRTAVINAASGRQTVDE	351	371	3	0	785.401	6	19	10.9733	11.4478	787.691	5.4753	0.6	1					0.418146		0	3.60543e+06	3.20769e+07	8.7447e+07	1.39273e+08	1.48331e+08	1.22033e+08	8.19594e+07	4.53248e+07	2.02447e+07	8.41112e+06	2.31977e+06	2.40141e+06	1.58157e+06	1.38665e+06	2.26677e+06	386976	538179	6.5486e+06	98014.4	25311.9	6.75393e+07	0	762724	1.87338e+06	89515.2
FWYAVRTAVINAASGRQTVDEALKDAQTGTD	351	381	3	0	1118.9	8	29	11.8431	12.6502	1122.05	7.49776	1	1	0.524117	1.50408	0	1	0.165779		0	1.08876e+06	3.47065e+06	1.05246e+07	2.60319e+07	4.89409e+07	8.31717e+07	1.17893e+08	1.42977e+08	1.46614e+08	1.34623e+08	1.2851e+08	7.19617e+07	4.81506e+07	9.83555e+07	1.34635e+07	4.07105e+06	7.90326e+06	701642	561023	583423	303872	99477.1	228598	195828	0	312485	0	0	236688
FWYAVRTAVINAASGRQTVDEALKDAQTGTD	351	381	4	0	839.423	8	29	12.0326	12.1272	841.875	7.84016	0.6	1					0.140578		119771	245809	959415	1.47916e+06	8.04253e+06	9.72735e+06	1.68954e+07	2.14924e+07	2.71337e+07	2.56655e+07	2.1784e+07	1.72886e+07	2.01903e+07	7.13872e+06	3.76592e+06	1.1553e+06	1.54013e+07	153183	179443	79371.9	1.87432e+06	0	129620	0	1.68624e+06	9070.14	0	9497.58	2.10568e+06	0
WYAVRT	352	357	1	0	795.415	4	4	8.01513	8.49347	796.219	0.315129	1	0	-0.347655	0.545074	1	1	0.0821923		1.20287e+08	1.11809e+08	4.25901e+07	7.73944e+06	174554	0	842.318	413605	437098
WYAVRT	352	357	2	0	398.211	4	4	7.96788	8.82872	398.621	0.329526	0.4	0					0.0513167		1.01492e+09	9.84961e+08	3.53045e+08	8.34566e+07	1.29375e+07	215550	425767	55877.5	373924
WYAVRTAVINA	352	362	2	0	632.346	5	9	9.17527	10.2346	633.508	1.55531	0.6	0					0.256211		4.69117e+08	5.00637e+08	2.56878e+08	9.52997e+07	2.56791e+07	5.29433e+06	5.14708e+06	644025	3.1449e+06	214740	1.80875e+07	7.97063e+07	5.41522e+07	2.17634e+07	6.08261e+06
WYAVRTAVINAASGRQ	352	367	2	0	881.971	6	14	9.17527	9.28573	884.058	3.1334	0.6	0					0.788386		58071	261826	1.89181e+06	2.65137e+06	1.97542e+06	948014	380375	0	0	0	552001	443438	0	72074.9	0	0	0	10768.8	0	0	0
WYAVRTAVINAASGRQTVD	352	370	2	0	1039.54	6	17					-1
WYAVRTAVINAASGRQTVD	352	370	3	0	693.364	6	17	9.41193	9.49063	695.538	5.30093	0.6	1					0.285677		270215	153199	1.28172e+06	3.70076e+06	6.11379e+06	6.4928e+06	5.31894e+06	3.42887e+06	1.56855e+06	744184	81631.7	71919.5	500239	0	0	2.85048e+06	0	15846.7	1.07316e+06	66097.4	0	127136	0	0
WYAVRTAVINAASGRQTVDE	352	371	2	0	1104.06	6	18	9.2068	9.8536	1106.6	3.78655	0.6	0					0.16154		254446	7.37714e+06	3.1527e+07	7.99888e+07	1.17264e+08	1.33154e+08	1.07129e+08	6.88857e+07	3.56064e+07	1.30795e+07	3.18514e+06	576195	273833	56226.4	0	246079	0	0	0	0	0	243181	89193.4	120623	0
WYAVRTAVINAASGRQTVDE	352	371	3	0	736.378	6	18	9.19103	10.1197	738.13	3.96695	0.6	0					0.171149		2.92371e+06	3.55325e+07	1.38135e+08	3.28105e+08	4.91181e+08	5.41334e+08	4.37075e+08	2.79054e+08	1.55542e+08	7.90723e+07	2.86345e+07	1.16941e+07	2.59933e+07	2.9417e+06	2.32683e+06	6.89703e+06	534709	62174.5	628654	0	174650	207880	0	0	736853
WYAVRTAVINAASGRQTVDEAL	352	373	2	0	1196.12	6	20					-1
WYAVRTAVINAASGRQTVDEAL	352	373	3	0	797.752	6	20					-1
WYAVRTAVINAASGRQTVDEALKDAQTGTD	352	381	2	0	1604.31	7	28					-1
WYAVRTAVINAASGRQTVDEALKDAQTGTD	352	381	3	0	1069.87	7	28	10.5479	11.3847	1072.94	7.33416	0.6	0					0.174836		728753	3.95679e+06	1.27606e+07	3.11959e+07	7.32248e+07	1.45448e+08	2.70095e+08	4.17674e+08	5.29779e+08	5.46983e+08	4.8186e+08	3.89866e+08	2.61603e+08	1.56296e+08	8.9385e+07	4.08064e+07	1.94682e+07	1.80334e+07	6.41321e+06	4.22951e+06	7.4333e+06	1.71416e+06	1.16525e+06	1.13925e+06	766666	203461	366740	232796	87307.2	90773.6
WYAVRTAVINAASGRQTVDEALKDAQTGTD	352	381	4	0	802.656	7	28	10.595	10.989	804.964	7.37669	1	0	0.547929	0.298904	1	1	0.0866486		437107	606806	2.35873e+06	6.59576e+06	2.49905e+07	4.85522e+07	9.30955e+07	1.49324e+08	1.77752e+08	1.75912e+08	1.60515e+08	1.46552e+08	8.09135e+07	5.12159e+07	2.84904e+07	2.14876e+07	6.0883e+06	3.33447e+06	2.60967e+06	2.84118e+06	1.2815e+06	803042	291062	847596	99247	94944.9	319416	234628	91059.7	0
WYAVRTAVINAASGRQTVDEALKDAQTGTDYDIPTTENL	352	390	3	0	1418.7	9	36	11.3375	11.4321	1424.63	15.2973	0.6	1					0.620288		0	0	0	0	0	0	0	0	107360	105345	652135	1.29324e+06	2.97371e+06	3.63895e+06	5.24314e+06	5.57428e+06	4.75364e+06	4.71794e+06	3.71057e+06	1.17643e+06	291260	70772	0	0	0	0	0	0	0	0
WYAVRTAVINAASGRQTVDEALKDAQTGTDYDIPTTENL	352	390	4	0	1064.28	9	36	11.4162	11.5111	1067.94	12.1598	0.6	0					0.174286		0	1.52678e+06	0	1.40627e+06	0	665113	0	1.00319e+06	279407	1.33282e+06	1.96727e+06	3.73537e+06	4.2018e+06	7.06851e+06	7.28465e+06	8.79486e+06	8.18018e+06	6.62822e+06	4.67412e+06	2.91079e+06	1.10999e+06	922853	0	0	0	280423	0	0	0	282154
YAVRT	353	357	1	0	609.335	3	3	4.94285	5.79968	609.918	0.228979	1	0	-0.359565	1.64904	1	1	0.106504		8.83771e+07	7.30099e+07	1.18825e+07	897041	491540	0	0
YAVRT	353	357	2	0	305.171	3	3	4.92653	5.83215	305.517	0.33679	1	0	-0.185285	1.79133	1	1	0.032862		4.3683e+08	3.83115e+08	1.03294e+08	1.78109e+07	1.17633e+06	74566.7	49292.1
YAVRTAVINA	353	362	1	0	1077.61	4	8	7.22273	7.54012	1078.28	0.0450052	1	0	-0.702437	0.0756312	1	0	0.331858		7.41534e+06	7.60476e+06	1.59035e+06	25391.6	0	0	70025.3	0	0	0	0	0	0
YAVRTAVINA	353	362	2	0	539.306	4	8	7.14333	7.90478	539.791	0.337905	1	0	-0.52488	1.37084	1	1	0.060683		2.78253e+08	2.74549e+08	1.35712e+08	4.17562e+07	7.56674e+06	451559	68064.6	50354.7	176184	0	0	102351	665568
YAVRTAVINAASGRQ	353	367	3	0	526.29	5	13	7.55577	7.7787	527.307	2.14693	1	0	0.0711874	-0.199851		1	0.147383		624295	1.86467e+06	6.46597e+06	7.74302e+06	5.4716e+06	1.98731e+06	395411	2881.99	0	0	0	0	115471	0	0	51599.3	0	0	52706.3
YAVRTAVINAASGRQTVD	353	370	2	0	946.503	6	16	7.72827	8.0938	948.925	3.75672	1	0	0.408948	0.21607	1	0	0.213514		313616	192264	3.25209e+06	1.16587e+07	1.95304e+07	2.06073e+07	1.63872e+07	7.11804e+06	2.01087e+06	176968	0	0	52340.3	53278	53513.6	64947.1	45656.4	0	65539.3	0	0	0	0
YAVRTAVINAASGRQTVD	353	370	3	0	631.338	6	16	7.71253	8.03087	632.975	3.8248	1	0	0.429582	0.078402	1	1	0.10081		224224	729604	6.41271e+06	1.65925e+07	2.5759e+07	2.71189e+07	2.19364e+07	1.15462e+07	4.24998e+06	1.06356e+06	97642.8	63932.2	73861.7	93669.5	0	0	0	0	61788.9	0	45573.2	252460	0
YAVRTAVINAASGRQTVDE	353	371	2	0	1011.02	6	17	7.71253	8.47773	1013.71	4.21687	0.6	0					0.123958		1.119e+06	1.72269e+07	8.20437e+07	1.99255e+08	3.0381e+08	3.30045e+08	2.92252e+08	1.95977e+08	1.09732e+08	4.98724e+07	1.59854e+07	4.73305e+06	708811	584088	0	115736	0	52088.9	0	1.14791e+07	0	5.92982e+06	59571.6	275635
YAVRTAVINAASGRQTVDE	353	371	3	0	674.352	6	17	7.71253	8.14097	676.038	3.89995	0.6	0					0.0623091		4.28565e+06	3.41082e+07	1.20685e+08	2.73173e+08	4.08283e+08	4.21916e+08	3.21876e+08	2.07663e+08	1.08456e+08	4.88469e+07	2.01163e+07	7.31796e+06	2.62785e+06	1.64541e+06	772512	464676	55958.3	0	221287	0	271804	264560	1.03113e+06	4.0774e+06
YAVRTAVINAASGRQTVDEA	353	372	3	0	698.031	6	18	8.29297	8.84452	699.955	4.57378	0.6	0					0.09739		2.07971e+06	1.07132e+07	4.2054e+07	9.97097e+07	1.83866e+08	2.41347e+08	2.52098e+08	2.02974e+08	1.25876e+08	5.4381e+07	2.71333e+07	7.25866e+06	3.47548e+06	1.41747e+06	1.12824e+06	733837	285417	300248	232350	214842	127887	5823.73	152620	4310.6	0
YAVRTAVINAASGRQTVDEAL	353	373	3	0	735.726	6	19	8.98612	9.25415	737.32	3.51205	0.6	0					0.185094		639222	1.88224e+06	1.16788e+07	2.09595e+07	3.20187e+07	3.31037e+07	2.38468e+07	1.27504e+07	5.29284e+06	2.40193e+06	466810	0	355094	198613	0	0	0	0	85774.4	0	89198.7	0	0	91697.5	0	0
YAVRTAVINAASGRQTVDEALKDAQTGTD	353	381	3	0	1007.85	7	27	9.49063	9.8536	1011.03	7.83756	0.6	0					0.186608		1.92358e+07	2.53982e+07	2.9923e+07	3.38834e+07	5.22348e+07	1.06763e+08	2.19897e+08	4.04705e+08	6.24933e+08	7.84436e+08	7.80527e+08	6.34064e+08	4.33908e+08	2.50096e+08	1.32851e+08	5.16176e+07	2.12192e+07	1.03354e+07	6.72073e+06	5.855e+06	5.97481e+06	5.84279e+06	3.51345e+06	2.62685e+06	1.54784e+06	954617	353283	124387	836237	272920
VRTAVINA	355	362	2	0	422.256	4	6					-1
VRTAVINAASGRQTVDE	355	371	2	0	893.974	6	15	6.29612	6.50233	896.474	3.99437	1	0	0.561692	-0.248608	1	1	0.237878		41571.2	39094.2	439676	2.96337e+06	5.09641e+06	5.32958e+06	3.70189e+06	2.37762e+06	486778	165475	0	179938	0	39300.4	36796.4	0	0	0	0	0	0	0
VRTAVINAASGRQTVDE	355	371	3	0	596.318	6	15					-1
AVINA	358	362	1	0	487.287	3	3	5.18642	6.04252	487.569	0.00410914	0.4	0					0.0514302		4.69437e+08	1.29887e+08	1.97258e+07	1.28692e+06	16694.8	180837	12141.9
AVINAASGRQ	358	367	2	0	493.773	4	8	4.58088	5.10713	495.117	2.13981	1	0	0.567441	0.684832		0	0.121393		438163	6.78283e+06	1.31114e+07	1.26146e+07	6.76197e+06	2.68208e+06	164796	102181	12368.3	53245.5	0	73943	24476.8
AVINAASGRQTVD	358	370	2	0	651.344	5	11	5.5722	6.18007	653.575	3.73102	0.6	0					0.133538		158774	1.73682e+06	1.04416e+07	2.5205e+07	3.61622e+07	2.9856e+07	2.18218e+07	7.88501e+06	2.59268e+06	464619	179110	21712.3	39478.1	0	43082.5	56802.2	6542.22
AVINAASGRQTVDE	358	371	1	0	1430.72	5	12	5.86512	6.05842	1434.9	3.37916	1	0	0.635915	-0.286282	0	0	0.462887		0	0	226222	1.13271e+06	1.77416e+06	1.30754e+06	385324	42030.9	28604.2	14114.6	0	0	0	0	0	0	0	0
AVINAASGRQTVDE	358	371	2	0	715.865	5	12	5.75062	6.62413	718.253	3.9754	1	0	0.876877	1.6977	0	0	0.225086		8.293e+06	6.92622e+07	2.47566e+08	5.32694e+08	6.97609e+08	6.07968e+08	3.88542e+08	2.00247e+08	8.64676e+07	3.5255e+07	1.42254e+07	1.7227e+07	3.22415e+07	3.23862e+07	1.75888e+07	5.52881e+06	2.15312e+06	641747
AVINAASGRQTVDEA	358	372	2	0	751.384	5	13	7.5871	7.98888	757.844	12.0799	0.5	0					0.050746		50766.7	0	44938.4	0	0	0	368152	0	250121	0	196209	1.26505e+08	3.64852e+08	3.81017e+08	2.01994e+08	7.83589e+07	2.28679e+07	4.86874e+06	306929
AVINAASGRQTVDEAL	358	373	2	0	807.926	5	14	8.17235	8.79188	810.476	4.18653	1	0	0.720501	0.956911		-1	0.708348		51950.9	1.85824e+06	1.80488e+07	5.17265e+07	7.17355e+07	6.88545e+07	4.67109e+07	2.35103e+07	9.90897e+06	3.68811e+06	93099.3	913880	5.25988e+06	5.43639e+06	2.83541e+06	296195	212926	383618	0	128546
AVINAASGRQTVDEALKDAQTGTD	358	381	3	0	811.073	6	22	9.06478	9.88493	813.911	7.14907	0.6	0					0.12257		3.20482e+06	5.44652e+06	1.72142e+07	5.69878e+07	1.57624e+08	3.41157e+08	5.83502e+08	8.1711e+08	9.32287e+08	8.86711e+08	6.83015e+08	4.45858e+08	2.67339e+08	1.47669e+08	7.39386e+07	3.57527e+07	2.37309e+07	1.31221e+07	9.27351e+06	6.95867e+06	3.7236e+06	1.98072e+06	684485	523783	463540	1.02223e+06	212283	323174	505423
AVINAASGRQTVDEALKDAQTGTDYDIPTTENL	358	390	3	0	1159.9	8	30	10.3394	10.9681	1164.62	12.1557	0.6	0					0.267154		0	0	0	0	125016	829085	1.27398e+06	9.25065e+06	2.27216e+07	5.00533e+07	8.7127e+07	1.35251e+08	1.79004e+08	2.08801e+08	2.21253e+08	2.03219e+08	1.64165e+08	1.17855e+08	6.97064e+07	4.04623e+07	3.12239e+07	1.08325e+07	4.15255e+06	1.02515e+07	594572	0	4.26542e+06	111745	0	260971
AVINAASGRQTVDEALKDAQTGTDYDIPTTENL	358	390	4	0	870.18	8	30	10.4659	10.9107	873.442	11.0547	0.6	0					0.206016		81950.3	0	0	170760	152939	2.14062e+06	6.10481e+06	1.98817e+07	4.48886e+07	7.916e+07	1.27435e+08	1.82717e+08	2.29864e+08	2.55078e+08	2.40652e+08	2.05495e+08	1.48043e+08	7.06518e+07	3.2608e+07	6.88133e+06	3.4922e+06	1.24297e+06	1.08858e+06	235092	0	291247	0	228334	0	863912
INAASGRQTVDE	360	371	2	0	630.813	5	10	4.71307	5.13888	632.996	3.66857	1	0	1.0494	0.391898		1	0.146578		0	433990	4.35518e+06	1.0806e+07	1.38477e+07	1.15986e+07	7.35585e+06	2.9615e+06	765673	125177	27961.3	0	0	0	0	0
INAASGRQTVDEALKDAQTGTD	360	381	3	0	754.372	6	20					0
ASGRQTVDE	363	371	2	0	481.731	4	7	3.28817	4.3671	483.7	3.41801	1	0	1.63829	2.29684		1	0.11829		1.55968e+06	2.14654e+07	6.97778e+07	1.29366e+08	1.52718e+08	1.11095e+08	5.44641e+07	1.86399e+07	4.53942e+06	266190	0	15545.8
ASGRQTVDEAL	363	373	2	0	573.791	5	9	7.06382	7.41482	575.777	3.33286	1	0	1.06618	0.173681		1	0.170949		57636.8	1.58919e+06	1.12636e+07	1.81355e+07	2.38979e+07	1.06136e+07	8.07397e+06	1.66465e+06	60089.5	36151.8	140116	210280	216126	314343	320444
ASGRQTVDEALKD	363	375	2	0	695.352	5	11					-1
ASGRQTVDEALKDAQTGTD	363	381	2	0	981.972	6	17	8.01513	8.76555	985.782	6.53156	0.6	0					0.215771		0	576534	4.33905e+06	2.09956e+07	5.68538e+07	1.10271e+08	1.66044e+08	2.05292e+08	2.02402e+08	1.59967e+08	1.03173e+08	5.90758e+07	2.81012e+07	1.23466e+07	3.41199e+06	1.15042e+06	283059	327551	307664	285087	193528	67472.6	0	4988.54
ASGRQTVDEALKDAQTGTD	363	381	3	0	654.984	6	17	7.96788	8.78135	657.462	6.34546	0.6	0					0.155834		92567.2	4.17804e+06	1.08409e+07	3.95984e+07	9.07487e+07	1.53309e+08	2.20367e+08	2.5573e+08	2.50675e+08	1.94649e+08	1.17219e+08	6.96808e+07	3.22931e+07	8.55228e+06	6.0555e+06	1.73237e+06	725233	821290	360428	76273.4	1.26141e+06	1.15276e+06	0	2.04091e+06
ASGRQTVDEALKDAQTGTDYDIPTTENL	363	390	3	0	1003.81	7	25	9.49063	10.2922	1010.8	19.2303	1	0	3.00067	1.48785		-7	0.3868		271051	23798.7	623741	113889	0	5.68345e+06	80462.6	445136	2.08852e+07	8.48754e+06	1.85335e+07	6.12835e+07	5.44423e+07	7.17492e+07	9.65417e+07	8.20553e+07	1.08286e+08	1.97348e+08	3.77556e+08	6.5537e+08	9.68133e+08	1.17578e+09	1.14325e+09	9.14879e+08	5.84356e+08	2.81572e+08	1.22016e+08	4.5605e+07	1.87843e+07	1.07487e+07
TVDEALKDAQTGTD	368	381	2	0	732.347	5	12	6.95265	7.28902	734.481	3.45185	1	0	0.665295	0.131		1	0.143325		292586	260773	7.8823e+06	1.15159e+07	1.6399e+07	1.37685e+07	9.04357e+06	3.14077e+06	350355	109463	0	42306.9	77766.6	0	61145.6	0	26791.2	0
EALKDAQTGTDYDIPTTENL	371	390	2	0	1098.02	6	17	9.2068	9.28573	1106.59	15.8716	1	0	3.79801	-0.619855		-8	0.278969		0	0	0	0	0	63706.8	0	0	0	337913	487380	438543	60684.4	69776.3	828771	5.0433e+06	7.84608e+06	9.21825e+06	8.18806e+06	5.52353e+06	2.36978e+06	1.16555e+06	241277	0
ALKDAQTGTD	372	381	1	0	1019.5	4	8	3.4849	4.41633	1023.19	3.12967	1	0	1.1675	1.86663	1	1	0.211246		475198	9.97907e+06	3.06523e+07	5.17404e+07	5.56041e+07	3.54294e+07	1.54067e+07	4.09702e+06	242135	0	0	0	0
ALKDAQTGTD	372	381	2	0	510.254	4	8	3.45213	4.54788	512.107	3.14176	0.6	0					0.094982		5.71604e+07	2.62745e+08	7.38189e+08	1.24257e+09	1.27081e+09	8.63103e+08	3.73697e+08	1.29028e+08	3.79034e+07	8.41618e+06	603073	0	0
ALKDAQTGTDYDIPTTENL	372	390	2	0	1033.5	6	16	8.55667	9.01757	1038.48	8.76297	1	0	1.92635	0.494226	1	-2	0.154225		0	0	898165	3.10856e+06	5.95489e+06	1.42741e+07	2.779e+07	5.52406e+07	1.00856e+08	1.47963e+08	1.74953e+08	1.41794e+08	1.11059e+08	5.37807e+07	2.59792e+07	6.55547e+06	2.48059e+06	57453.3	174659	0	89377.9	128942	0
ALKDAQTGTDYDIPTTENL	372	390	3	0	689.336	6	16	8.39555	9.0963	692.795	9.18684	0.6	0					0.118959		1.38869e+06	702555	329437	633862	235574	1.67897e+06	4.14376e+06	8.26835e+06	4.12029e+07	1.26661e+08	1.61466e+08	1.29818e+08	7.86461e+07	3.74922e+07	1.24055e+07	2.32945e+06	201946	228426	387968	510791	259939	878591	322915
KDAQTGTDYDIPTTENL	374	390	2	0	941.439	6	14	8.58833	8.73397	947.061	10.1645	1	0	2.79127	-0.425312		-2	0.11601		0	0	0	7058.18	83035.9	843911	2.39326e+06	6.52951e+06	1.05941e+07	2.06775e+07	3.424e+07	5.52878e+07	4.29723e+07	3.45785e+07	1.66089e+07	6.50283e+06	1.13976e+06	61567.8	54219.2	0	0
YDIPTTE	382	388	1	0	838.383	4	4	6.8069	7.31525	841.699	2.82506	1	0	2.6954	0.632623		1	0.359828		0	196195	7.19196e+06	1.65788e+07	1.44793e+07	2.48678e+06	0	94129.6	42617.7
YDIPTTEN	382	389	1	0	952.426	4	5	6.37543	6.828	956.501	3.52533	0.4	0					0.189002		0	138486	4.9735e+06	1.48978e+07	2.26796e+07	1.6276e+07	5.77325e+06	322308	64466.6	0
YDIPTTENL	382	390	1	0	1065.51	4	6	8.74977	9.66422	1070.39	4.25565	0.4	0					0.149445		3.40295e+06	2.04583e+07	8.44809e+07	2.46762e+08	5.24791e+08	6.5826e+08	4.7514e+08	1.88165e+08	5.27319e+07	7.30573e+06	1.34718e+06
YDIPTTENL	382	390	2	0	533.259	4	6	8.74977	9.7117	535.613	4.087	1	0	2.57368	1.95559	1	0	0.0650029		6.99786e+07	2.00755e+08	6.48619e+08	1.77818e+09	3.19094e+09	3.66433e+09	2.56239e+09	9.96948e+08	2.73471e+08	6.07857e+07	7.48512e+06
YFQGHM	391	396	1	0	782.329	4	4	6.7752	7.14333	786.135	3.25945	0.6	0					0.449067		0	44118.2	492175	5.05192e+06	7.29251e+06	2.4149e+06	187058	0	33251.4
YFQGHM	391	396	2	0	391.668	4	4	6.7224	8.07807	393.201	2.51855	0.4	0					0.277637		5.29304e+06	3.37713e+07	8.10039e+07	1.65718e+08	5.82856e+07	2.29018e+07	285330	2.00206e+07	0
YFQGHMASM	391	399	1	0	1071.44	5	7	8.54085	8.6517	1076.36	4.14034	0.4	0					0.358088		0	0	0	342021	1.82661e+06	2.49743e+06	1.87442e+06	0	0	0	0	0	0
YFQGHMASM	391	399	2	0	536.223	5	7	8.39555	8.89178	538.624	4.02025	1	0	2.05552	0.597283	1	0	0.0583157		5.08749e+06	1.29728e+07	3.42002e+07	7.3639e+07	1.34206e+08	1.63333e+08	1.21102e+08	5.90081e+07	2.13082e+07	4.72955e+06	67465.1	0	318140
YFQGHMASMTGGQQMGRGSSPQKPIV	391	416	2	0	1390.66	8	22	8.47773	8.73397	1398.79	14.4235	1	0	2.44975	-0.102725	1	-1	0.238453		0	0	0	0	0	0	0	0	0	6440.16	18717.2	93009.9	541407	1.78984e+06	3.64368e+06	5.50728e+06	6.52643e+06	5.56576e+06	4.54599e+06	2.52396e+06	643918	213688	119146	0	0	0	0	0	0	0
YFQGHMASMTGGQQMGRGSSPQKPIV	391	416	3	0	927.44	8	22	8.39555	8.82872	932.714	13.9837	1	0	2.35281	0.413336	1	-1	0.0980561		75179.7	242705	222869	932924	1.33953e+06	2.95835e+06	2.81839e+06	4.32189e+06	6.16104e+06	8.48195e+06	1.30893e+07	2.27512e+07	4.35354e+07	7.00725e+07	1.05627e+08	1.29491e+08	1.38572e+08	1.35838e+08	1.05311e+08	7.5288e+07	4.36181e+07	1.87551e+07	9.2334e+06	2.63066e+06	184604	107107	67709.9	0	0	0
YFQGHMASMTGGQQMGRGSSPQKPIV	391	416	4	0	695.832	8	22					-1
YFQGHMASMTGGQQMGRGSSPQKPIVR	391	417	3	0	979.474	8	23	7.79442	7.95212	985	14.6556	0.4	1					0.121963		0	0	0	0	0	0	34081.4	0	0	479804	329586	156847	8.09566e+06	2.22151e+06	3.47012e+06	1.36705e+07	5.91954e+06	7.70016e+06	1.04206e+07	8.0522e+06	6.18378e+06	3.4969e+06	742912	128539	0	0	0	0	0	0
YFQGHMASMTGGQQMGRGSSPQKPIVR	391	417	4	0	734.857	8	23	6.96853	7.25448	735.208	-0.520109	0.4	0					0.169397		1.28739e+07	0	7.90492e+06	0	2.94483e+06	0	414388	0	69925.4	0	53602.8	0	42306.9	0	77766.6	0	0	0	0	0	0	0	26791.2	0	0	0	30470.5	0	0	0
YFQGHMASMTGGQQMGRGSSPQKPIVRV	391	418	3	0	1012.5	8	24					0
YFQGHMASMTGGQQMGRGSSPQKPIVRVFLPNKQRTVVPARC	391	432	4	0	1162.1	10	36	8.78135	9.60103	1167.81	19.8344	1	0	1.94221	1.54069	1	0	0.170782		0	138520	419585	278837	417234	214151	983253	1.1689e+06	1.86893e+06	1.8974e+06	2.90434e+06	3.74588e+06	5.03443e+06	6.1264e+06	1.08912e+07	1.56588e+07	2.72187e+07	4.19262e+07	6.90907e+07	9.30621e+07	1.23325e+08	1.4688e+08	1.70176e+08	1.6425e+08	1.55271e+08	1.37448e+08	1.07748e+08	8.52034e+07	5.9367e+07	4.19587e+07
YFQGHMASMTGGQQMGRGSSPQKPIVRVFLPNKQRTVVPARC	391	432	5	0	929.879	10	36	8.81293	9.68005	934.466	19.9147	1	0	1.95302	1.67904	0	0	0.151408		162196	202028	360351	549765	901227	1.32198e+06	1.97244e+06	1.78943e+06	1.23592e+06	5.54605e+06	7.15524e+06	6.74336e+06	9.98048e+06	1.61021e+07	1.72864e+07	2.57428e+07	3.95447e+07	6.83576e+07	1.1406e+08	1.56208e+08	2.01835e+08	2.4492e+08	2.75588e+08	2.7354e+08	2.554e+08	2.3216e+08	1.78436e+08	1.41936e+08	1.02172e+08	7.09968e+07
YFQGHMASMTGGQQMGRGSSPQKPIVRVFLPNKQRTVVPARC	391	432	6	0	775.067	10	36	8.79715	9.19103	778.887	19.8997	1	0	1.951	0.298759	1	0	0.0585596		653981	0	1.46479e+06	513674	1.88826e+06	1.32339e+06	1.01296e+06	2.1059e+06	771938	4.1707e+06	4.72748e+06	6.46411e+06	9.61074e+06	8.77452e+06	955439	2.11853e+07	3.21614e+07	4.87741e+07	8.03776e+07	1.12422e+08	1.10333e+08	1.85597e+08	2.09706e+08	2.01831e+08	1.98401e+08	1.70885e+08	9.32949e+07	1.08254e+08	8.09522e+07	4.99161e+07
YFQGHMASMTGGQQMGRGSSPQKPIVRVFLPNKQRTVVPARC	391	432	7	0	664.487	10	36	8.78135	9.14363	667.808	20.2306	1	0	1.99558	0.206591	0	-1	0.0468806		54956.3	228090	306648	530156	445799	832068	925273	1.19781e+06	1.53715e+06	3.02034e+06	2.93449e+06	4.36215e+06	5.85124e+06	6.67679e+06	8.6052e+06	1.10074e+07	1.96778e+07	3.26269e+07	5.00157e+07	7.63815e+07	9.53833e+07	1.21785e+08	1.37281e+08	1.38054e+08	1.29525e+08	1.16677e+08	9.1288e+07	7.40653e+07	5.60344e+07	3.69341e+07
YFQGHMASMTGGQQMGRGSSPQKPIVRVFLPNKQRTVVPARCGV	391	434	5	0	961.096	10	38	9.06478	9.42765	965.872	20.7625	1	0	1.92003	0.208292	1	0	0.0774728		0	0	146946	54577.9	271484	264510	304437	255308	820211	902345	1.28632e+06	1.51775e+06	1.414e+06	2.67119e+06	4.55411e+06	6.18548e+06	9.91342e+06	1.61188e+07	2.60066e+07	4.01819e+07	5.49446e+07	7.28365e+07	8.39674e+07	8.99469e+07	9.15367e+07	8.61668e+07	7.26239e+07	5.61072e+07	4.51662e+07	3.25842e+07
YFQGHMASMTGGQQMGRGSSPQKPIVRVFLPNKQRTVVPARCGV	391	434	6	0	801.082	10	38	9.04902	9.4749	804.885	19.7092	1	0	1.7856	0.392093	1	-1	0.111899		239102	158209	753029	60333.6	254494	1.937e+06	442066	453951	7.25966e+06	1.14643e+06	2.12871e+06	1.43171e+07	1.83127e+06	2.50022e+06	2.18709e+07	6.52817e+06	8.51607e+06	4.44824e+07	2.63036e+07	3.76384e+07	6.96129e+07	6.91931e+07	7.72764e+07	1.08316e+08	8.20897e+07	7.97432e+07	6.32278e+07	5.34508e+07	3.91847e+07	3.37671e+07
YFQGHMASMTGGQQMGRGSSPQKPIVRVFLPNKQRTVVPARCGV	391	434	7	0	686.785	10	38	9.1121	9.4749	690.274	21.3104	1	1	1.98994	0.208098	1	-1	0.104315		0	55352.5	0	62231.2	311297	564613	103740	175277	283562	527188	1.03027e+06	1.36561e+06	1.96802e+06	1.85087e+06	1.4907e+06	3.7218e+06	3.87964e+06	9.54499e+06	1.71376e+07	2.34373e+07	3.37186e+07	4.1029e+07	4.99441e+07	5.36581e+07	5.28074e+07	5.0838e+07	4.16846e+07	3.38091e+07	2.57831e+07	1.75465e+07
YFQGHMASMTGGQQMGRGSSPQKPIVRVFLPNKQRTVVPARCGV	391	434	8	0	601.063	10	38					-1
YFQGHMASMTGGQQMGRGSSPQKPIVRVFLPNKQRTVVPARCGVT	391	435	6	0	817.923	10	39	8.84452	9.28573	821.909	20.7482	1	0	1.8503	0.436816		-1	0.0879749		0	0	0	115820	0	126071	0	0	201020	621559	400126	1.29974e+06	1.05947e+06	997759	1.04791e+06	2.5941e+06	2.3434e+06	7.76766e+06	1.35544e+07	2.19975e+07	3.03455e+07	3.82296e+07	4.3613e+07	5.22101e+07	4.92613e+07	4.6569e+07	4.00745e+07	3.24158e+07	2.68248e+07	1.67895e+07
TGGQQMGRGSSPQKPIV	400	416	2	0	864.446	6	13	7.4618	7.82592	865.46	0.973395	0.5	0					0.25017		1.24428e+07	3.08173e+07	3.39227e+07	2.23223e+07	1.08716e+07	909241	128432	0	0	0	66079.5	38657.4	523523	67939	85437	61453.4	64723	0	61949.1	0
TGGQQMGRGSSPQKPIVRVFLPNKQRTVVPARC	400	432	4	0	898.991	8	27	8.12523	8.39555	903.078	14.1132	1	0	1.80523	-0.0616481	1	1	0.152933		479669	0	204727	0	0	6163.46	66624.3	132389	85407.5	316390	806039	1.01769e+06	3.84019e+06	6.61848e+06	9.29446e+06	1.15208e+07	1.24382e+07	1.14432e+07	1.0174e+07	7.25993e+06	4.06995e+06	3.28625e+06	1.07948e+06	841078	167539	133189	212394	0	241934	0
TGGQQMGRGSSPQKPIVRVFLPNKQRTVVPARC	400	432	5	0	719.394	8	27	8.17235	8.29822	722.679	14.1883	1	0	1.81871	-0.482965	1	1	0.18016		0	49616.9	0	0	0	48735.7	0	0	115624	40672.3	259611	627556	1.31218e+06	1.2093e+06	3.10454e+06	4.16933e+06	4.31589e+06	3.75046e+06	3.71663e+06	2.63187e+06	1.63917e+06	618131	498558	392857	0	0	102931	54494.4	0	0
TGGQQMGRGSSPQKPIVRVFLPNKQRTVVPARC	400	432	6	0	599.663	8	27					-1
TGGQQMGRGSSPQKPIVRVFLPNKQRTVVPARCGVTVRDSLKKALM	400	445	7	0	713.97	10	40	9.53792	9.75917	716.81	16.753	1	0	1.30142	-0.204761		1	0.161748		12450.6	52963.5	0	1.60867e+06	78659.9	191530	0	58680.1	182416	0	2.01466e+06	534761	1.85032e+06	1.3586e+06	2.90224e+06	4.29523e+06	7.69471e+06	9.36232e+06	1.2245e+07	1.19309e+07	1.29938e+07	1.00329e+07	9.33939e+06	6.9606e+06	4.80494e+06	1.93764e+06	1.91878e+06	975181	768788	202043
MGRGSSPQKPIVRVFLPNKQRTVVPARC	405	432	4	0	781.189	8	22					-1
RVFLPNKQRTVVPARC	417	432	3	0	628.696	6	12	7.20687	7.81017	630.919	5.48437	0.6	0					0.136541		910964	1.63147e+06	2.70608e+06	1.03818e+07	2.53627e+07	4.27709e+07	5.57501e+07	5.00783e+07	3.99976e+07	2.51619e+07	1.45873e+07	7.01379e+06	1.63914e+06	429220	741200	58847.6	0	819975	52518.4
RVFLPNKQRTVVPARC	417	432	4	0	471.774	6	12	4.97568	5.99428	472.439	1.47446	0.4	0					1.39198		1.57149e+08	0	5.19548e+07	0	1.18604e+07	0	1.39798e+06	0	85939	27636.9	268868	5761.24	0	0	53700.4	0	0	0	2.76802e+07
RVFLPNKQRTVVPARCGV	417	434	3	0	680.726	6	14	8.07807	8.26143	682.746	4.78388	1	1	0.927421	-0.315255	1	-2	0.265989		118291	1.19541e+06	2.92531e+06	5.96647e+06	8.13124e+06	8.35256e+06	7.05385e+06	6.42518e+06	5.83209e+06	3.95081e+06	2.93269e+06	1.74598e+06	902009	437683	202129	114246	97741.5	14224.7	6813.44	0	0
RVFLPNKQRTVVPARCGV	417	434	4	0	510.797	6	14					-1
RVFLPNKQRTVVPARCGVT	417	435	3	0	714.409	6	15					-1
RVFLPNKQRTVVPARCGVTVRDSLKKALM	417	445	4	0	821.475	8	25	9.34888	9.7117	823.914	7.67848	1	0	0.759789	0.208146	1	1	0.144869		40698.5	67193.3	136536	80385.2	344367	3.73143e+06	7.29438e+06	1.44128e+07	2.18576e+07	2.70151e+07	2.68959e+07	2.13373e+07	1.49678e+07	9.7753e+06	4.63446e+06	1.77019e+06	492019	434386	75313.1	56401.2	60051.7	69219.4	0	0	0	200467	0	0	0	55738.8
RVFLPNKQRTVVPARCGVTVRDSLKKALM	417	445	5	0	657.381	8	25					-1
RVFLPNKQRTVVPARCGVTVRDSLKKALM	417	445	6	0	547.985	8	25	9.42765	9.68005	549.627	7.76739	1	0	0.777035	-0.113906	1	1	0.107466		31819.1	0	182624	99088.9	179713	908225	2.22584e+06	5.93903e+06	7.38483e+06	8.72016e+06	8.44315e+06	7.32934e+06	5.28673e+06	3.06144e+06	2.50319e+06	756745	164097	186228	0	0	151558	0	0	0	29072.2	0	161484	0	0	0
VFLPNKQRTVVPARCGV	418	434	3	0	628.693	6	13	7.22273	7.7787	630.914	5.47331	0.6	0					0.128734		720088	1.41565e+06	2.49415e+06	9.84254e+06	2.47755e+07	4.22392e+07	5.47515e+07	4.92137e+07	3.8977e+07	2.50505e+07	1.49864e+07	6.91872e+06	1.38911e+06	497834	398858	119039	0	303960	0	41828.8
GVTVRDSL	433	440	2	0	423.738	4	6	6.70863	7.52445	426.448	4.94518	1	0	3.26732	1.52941		-4	0.192117		6.23165e+06	7.00097e+06	1.80368e+06	9.03499e+07	4.98564e+08	9.60996e+08	8.11174e+08	3.47572e+08	9.14791e+07	1.96938e+07	1.47297e+06
GVTVRDSLKKALM	433	445	2	0	709.413	5	11	8.52503	9.22258	710.768	1.81629	0.6	0					0.0694923		8.51808e+07	4.9264e+08	1.02159e+09	8.82425e+08	4.59271e+08	1.948e+08	6.739e+07	7.74515e+06	6.40816e+06	1.00249e+07	8.15082e+06	5.17106e+06	1.24313e+06	188545	43384.2	98427.2	89919.2
GVTVRDSLKKALM	433	445	3	0	473.278	5	11	8.52503	9.04902	474.192	1.84816	1	0	0.0850868	0.678221	1	0	0.0619208		4.18326e+07	2.43457e+08	5.20873e+08	4.01131e+08	2.34217e+08	9.70076e+07	2.93154e+07	8.04548e+06	5.77357e+06	9.96323e+06	4.30132e+06	2.83716e+06	1.10992e+06	115893	25402.8	128034	43544.5
GVTVRDSLKKALMM	433	446	2	0	774.934	6	12	9.99442	10.1197	776.814	2.71573	1	0	0.367801	-0.484618	1	0	0.13202		1.37786e+06	1.01681e+07	2.70194e+07	3.95528e+07	3.10263e+07	1.65386e+07	6.84312e+06	725727	0	185875	594204	2.87426e+06	337841	3.36676e+06	139392	209390	0	0	0
GVTVRDSLKKALMM	433	446	3	0	516.958	6	12	10.01	10.3184	518.238	2.79361	1	0	0.399275	0.049235	1	0	0.107853		505293	1.2616e+07	4.04237e+07	5.38887e+07	4.10421e+07	2.19194e+07	8.13653e+06	1.54431e+06	623919	1.06971e+06	2.65534e+06	4.7138e+06	3.01363e+06	1.0137e+06	197658	97144.7	44949.3	0	276047
GVTVRDSLKKALMMRGLIPECC	433	454	3	0	807.426	8	19					-1
GVTVRDSLKKALMMRGLIPECC	433	454	4	0	605.822	8	19					-1
GVTVRDSLKKALMMRGLIPECCA	433	455	3	0	831.105	8	20	11.4478	11.7799	833.012	3.98207	0.6	0					0.112535		0	721973	2.88918e+06	8.61894e+06	1.87909e+07	2.75649e+07	2.86806e+07	2.21571e+07	1.23421e+07	1.70394e+06	108502	16614.4	0	388164	187195	134160	174410	60411.3	0	57402.6	48231.6	0	63651.5	0	0	78919.7	0	161592	33033.7
TVRDSLKKALM	435	445	2	0	631.368	5	9	8.0466	8.41133	632.646	1.75277	0.6	0					0.0567238		3.62791e+07	1.96834e+08	3.97913e+08	2.90701e+08	1.35932e+08	5.17914e+07	1.74616e+07	8.0214e+06	6.81243e+06	2.75789e+06	247556	49116.9	34380.2	0	252091
TVRDSLKKALM	435	445	3	0	421.248	5	9	8.0466	8.82872	422.125	1.82864	1	0	0.255638	1.43112	1	1	0.134098		9.35169e+06	8.29036e+07	1.6322e+08	1.2669e+08	5.38604e+07	1.78616e+07	4.93678e+06	1.08554e+06	1.24013e+06	9.69322e+06	73749.3	0	497822	23085.9	0
TVRDSLKKALMM	435	446	2	0	696.889	6	10					-1
TVRDSLKKALMM	435	446	3	0	464.928	6	10	9.45915	9.8222	465.948	2.10827	0.6	0					0.132636		0	4.28179e+06	1.21583e+07	1.51391e+07	1.05904e+07	3.65359e+06	538182	196230	0	0	151128	0	0	147394	0	0	15937.7
TVRDSLKKALMMRGLIPECCA	435	455	3	0	779.075	7	18					-1
VRDSLKKALM	436	445	2	0	580.845	5	8	7.3205	8.10952	582.019	1.60236	1	0	0.241636	1.45124	1	1	0.0668294		4.23378e+07	2.35262e+08	4.09117e+08	2.76956e+08	1.24847e+08	4.24113e+07	1.01019e+07	2.12282e+06	334917	92627.4	133610	86749.7	0	0
VRDSLKKALM	436	445	3	0	387.566	5	8	7.3834	7.87323	388.43	1.84572	1	0	0.38916	0.578616	1	1	0.133993		8.0817e+06	6.79346e+07	1.22212e+08	9.05854e+07	3.85757e+07	1.85576e+07	1.04685e+06	250432	8.66265e+06	0	0	1.26683e+06	0	0
VRDSLKKALMM	436	446	2	0	646.365	6	9	8.79715	9.04902	647.977	2.32853	0.4	0					0.0946301		63552.8	6.55521e+06	5.15123e+07	2.31607e+07	2.89821e+07	7.12073e+06	9.49064e+06	1.91114e+06	2.06312e+06	322464	0	0	79701.1	0	42905.2	0
SLKKALM	439	445	2	0	395.746	4	5	6.72768	7.1751	396.733	1.43813	0.4	0					0.201631		3.32193e+06	2.38034e+07	3.53186e+07	1.69044e+07	3.21377e+06	555298	0	537975	531.342	0
KKALM	441	445	2	0	295.688	4	3	5.17057	5.92968	296.224	0.652792	0.4	0					0.0417316		4.18842e+07	8.23895e+07	3.66788e+07	7.5403e+06	279345	178185	0	9677.59
KKALMMRGLIPECCA	441	455	3	0	555.289	7	12					-1
MRGLIPEC	446	453	2	0	459.73	5	5	9.23837	10.1197	460.709	1.28473	1	0	0.516371	1.72055		0	0.0694708		1.46716e+08	4.644e+08	5.4399e+08	3.19075e+08	1.10614e+08	3.39842e+07	3.43272e+06	1.00432e+06	101762	1.66317e+06	416545
MRGLIPECC	446	454	1	0	1021.46	5	6	10.1197	10.5636	1023.59	1.33267	1	0	0.347439	0.444642	1	0	0.143306		2.81642e+07	9.71093e+07	1.20906e+08	7.7935e+07	3.69817e+07	1.23479e+07	1.58317e+06	420229	167182	3.88638	38337.3	0
MRGLIPECC	446	454	2	0	511.235	5	6	9.9475	10.8428	512.296	1.32697	0.4	0					0.0533357		5.11786e+08	1.65758e+09	2.08885e+09	1.36677e+09	5.83888e+08	2.13506e+08	5.65522e+07	3.39585e+06	292977	472793	151559	74453.6
MRGLIPECCA	446	455	1	0	1092.5	6	7	9.88493	10.5636	1094.7	1.36023	1	0	0.212649	1.12943	1	0	0.413676		3.77419e+07	1.58793e+08	2.11511e+08	1.42062e+08	6.31484e+07	1.40738e+07	1.00483e+06	0	0	0	128216	0	11040.3	3.70348e+06
MRGLIPECCA	446	455	2	0	546.754	6	7	9.86927	10.7382	547.882	1.41541	1	0	0.250878	1.68424	1	0	0.0542239		7.24361e+08	2.54664e+09	3.36888e+09	2.32449e+09	1.12462e+09	4.34122e+08	1.28686e+08	3.02071e+07	5.16217e+06	3.47985e+06	148124	5.02815e+06	101240	598172
MRGLIPECCAV	446	456	2	0	596.288	6	8	10.9263	10.9576	599.28	5.08147	0.4	1					1.69002		224376	568176	413573	112822	0	0	0	93069.8	40639.5	0	0	65004.8	0	0	697664
RGLIPEC	447	453	2	0	394.21	4	4	8.6517	9.31732	394.815	0.687096	1	0	0.103319	1.09132		1	0.344112		2.10288e+07	4.44468e+07	2.42628e+07	6.63292e+06	196261	0	396327	0	112871
RGLIPECC	447	454	2	0	445.715	5	5	9.25415	10.0727	446.454	0.827542	1	0	0.072933	1.53738		1	0.150466		8.11276e+07	1.7507e+08	1.17693e+08	4.64398e+07	8.57639e+06	2.46378e+06	156648	1.00039e+06	297943	3.92064e+06	126439
RGLIPECCA	447	455	2	0	481.233	5	6	9.1595	10.0361	482.059	0.959925	1	0	0.0461593	1.70679		1	0.245409		1.43706e+08	3.4083e+08	2.43502e+08	1.07515e+08	3.46948e+07	8.71594e+06	1.89591e+06	1.06879e+07	5.8507e+06	875330	320782	114191
AVYRIQDGEKKPIGWDTD	455	472	2	0	1046.03	6	15	8.01513	8.7287	1049.38	5.47341	0.6	0					0.855798		0	2.72052e+06	9.05405e+06	1.20011e+07	1.96162e+07	3.10222e+07	4.07621e+07	4.12501e+07	3.51898e+07	2.07531e+07	1.12519e+07	1.05245e+07	4.67143e+06	2.2207e+06	263724	129508	0	61054.3	0	40174.8	0	85694.7
AVYRIQDGEKKPIGWDTD	455	472	3	0	697.688	6	15	8.18805	8.89178	699.991	5.66818	0.6	0					0.124452		491423	2.99876e+06	1.50328e+07	4.56944e+07	1.07395e+08	2.01206e+08	2.62587e+08	2.77652e+08	2.26761e+08	1.39869e+08	7.28448e+07	3.94205e+07	1.4386e+07	5.75215e+06	3.09896e+06	2.15362e+06	2.20082e+06	2.5548e+06	689275	406090	258415	42187.7
AVYRIQDGEKKPIGWDTDISW	455	475	2	0	1239.13	7	18					-1
AVYRIQDGEKKPIGWDTDISW	455	475	3	0	826.42	7	18	10.9107	11.3847	829.046	6.38369	0.6	0					0.127835		475056	190028	1.0935e+06	8.08777e+06	2.23047e+07	5.3817e+07	9.88426e+07	1.22617e+08	1.2439e+08	9.89202e+07	6.80784e+07	3.48944e+07	1.53913e+07	6.62754e+06	2.64396e+06	976992	542072	219065	1.21884e+06	621588	899283	984429	168225	193267	272959	162744
AVYRIQDGEKKPIGWDTDISW	455	475	4	0	620.067	7	18	11.0831	11.3742	622.422	7.92751	0.4	1					0.624009		93769.1	10148.4	99460.5	278562	771295	4.17341e+06	9.64798e+06	1.29119e+07	1.22206e+07	9.04328e+06	5.80551e+06	2.18633e+06	643590	295919	0	92796.3	0	98093	0	0	0	0	0	36423.1	0	6.25391e+06
AVYRIQDGEKKPIGWDTDISWL	455	476	3	0	864.115	7	19	12.0484	12.6185	866.725	6.26333	1	0	0.868954	0.812729	1	-2	0.0954076		1.54765e+06	3.42266e+06	4.12879e+06	6.85883e+06	1.60516e+07	3.68319e+07	6.26433e+07	8.11348e+07	8.36364e+07	6.84172e+07	4.9917e+07	2.65005e+07	1.24448e+07	5.46431e+06	2.29732e+06	901688	1.19639e+06	342610	331309	394231	210495	168447	532152	33598.7	0	34932.7	167062
AVYRIQDGEKKPIGWDTDISWL	455	476	4	0	648.338	7	19	12.143	12.3913	650.348	6.47266	1	0	0.922384	-0.126058	1	-2	0.199084		528861	0	0	301370	1.97205e+06	3.25242e+06	5.43268e+06	7.85852e+06	9.63133e+06	6.97994e+06	5.10467e+06	1.9867e+06	1.27879e+06	226527	257655	36724.5	281314	0	0	28954.8	462114	0	0	120724	36272.9	0	32733.1
AVYRIQDGEKKPIGWDTDISWLTGEEL	455	481	2	0	1560.29	7	24	12.555	12.8241	1565.39	8.34444	1	0	0.95642	-0.0651481	1	0	1.35795		0	0	0	0	0	238040	870874	3.67793e+06	6.24531e+06	1.02339e+07	1.03031e+07	9.85537e+06	7.75587e+06	4.11754e+06	936887	515443	0	0	0	0	0	0	0	0	2193.5	0	0	0	0	71491.8
AVYRIQDGEKKPIGWDTDISWLTGEEL	455	481	3	0	1040.53	7	24	12.4441	13.263	1043.94	8.38237	0.6	0					0.0782852		4.40749e+06	9.87006e+06	1.32518e+07	2.12934e+07	3.61558e+07	6.4408e+07	1.27252e+08	2.24518e+08	3.49235e+08	4.71098e+08	5.23759e+08	5.00248e+08	4.00138e+08	2.7328e+08	1.62201e+08	9.06139e+07	4.62514e+07	2.37216e+07	1.4527e+07	8.62255e+06	4.87324e+06	1.82653e+06	874856	333338	138330	68098.5	0	6326.8	41824.6	88800
AVYRIQDGEKKPIGWDTDISWLTGEEL	455	481	4	0	780.648	7	24					0
VYRIQDGEKKPIGWD	456	470	2	0	902.473	6	12	8.32975	8.84452	905.668	5.30749	0.6	0					0.301461		58117.4	122232	1.22103e+06	1.14527e+07	2.91939e+07	4.9195e+07	5.97002e+07	5.30206e+07	3.82489e+07	2.43459e+07	7.16193e+06	2.75132e+06	465572	62100.4	0	0	0	5001.24	0
VYRIQDGEKKPIGWD	456	470	3	0	601.984	6	12	8.29822	8.81293	604.061	5.1475	0.6	0					0.0836011		547034	6.88702e+06	1.36338e+07	4.15038e+07	9.06566e+07	1.46345e+08	1.68563e+08	1.47069e+08	1.05131e+08	5.78616e+07	2.19083e+07	1.21406e+07	3.64545e+06	268423	235554	70802.7	453443	50912.7	0
VYRIQDGEKKPIGWDTD	456	472	2	0	1010.51	6	14	8.12523	8.93897	1013.81	5.40213	0.6	0					0.476963		853131	2.51263e+06	9.26544e+06	3.54556e+07	9.09047e+07	1.51528e+08	1.80981e+08	1.78461e+08	1.33297e+08	7.98478e+07	3.88479e+07	1.38505e+07	4.64718e+06	594447	450182	639582	2.02766e+06	2.35787e+06	1.45021e+06	576898	223964
VYRIQDGEKKPIGWDTD	456	472	3	0	674.009	6	14	8.01513	9.09103	676.25	5.52554	0.6	0					0.0790586		1.60857e+06	1.16313e+07	4.54098e+07	1.51352e+08	3.73613e+08	6.47e+08	8.72516e+08	8.58283e+08	6.39427e+08	3.92904e+08	2.09861e+08	9.58066e+07	4.14542e+07	2.21337e+07	7.05716e+06	1.27743e+06	1.28262e+06	42481.2	336329	292508	382301
VYRIQDGEKKPIGWDTD	456	472	4	0	505.759	6	14	8.2352	8.76555	507.397	5.35473	1	0	1.12517	0.696791	1	-2	0.0758951		3.1762e+06	443025	7.61387e+06	8.86788e+06	2.62697e+07	4.26063e+07	5.71094e+07	6.001e+07	4.69723e+07	2.93429e+07	1.2279e+07	5.1544e+06	1.34365e+06	262852	146932	0	0	0	306915	0	1275.56
VYRIQDGEKKPIGWDTDISW	456	475	3	0	802.741	7	17	10.989	11.4478	805.299	6.22287	0.6	0					0.0528201		6.76264e+06	1.07734e+07	1.72881e+07	3.49501e+07	8.2374e+07	2.06231e+08	2.94883e+08	3.62953e+08	3.83779e+08	2.93588e+08	1.95721e+08	1.14058e+08	5.32612e+07	2.69719e+07	1.40999e+07	4.93121e+06	1.57128e+06	857061	627310	772222	936249	0	416672	527583	0
VYRIQDGEKKPIGWDTDISW	456	475	4	0	602.308	7	17	11.1805	11.5111	604.276	6.41956	1	0	1.1016	0.114326	1	-3	0.183575		362380	279494	442134	1.6745e+06	4.91976e+06	1.36e+07	2.23392e+07	2.81954e+07	2.74427e+07	2.08558e+07	1.17581e+07	5.87776e+06	1.89085e+06	1.14114e+06	268382	139276	230845	27216.2	534619	57940.4	1.02435e+06	132184	1.16968e+06	31238.1	557243
VYRIQDGEKKPIGWDTDISWL	456	476	2	0	1260.15	7	18	12.143	12.4283	1264.12	6.41177	1	0	0.997762	-0.0180435	-3	0	0.326747		0	0	0	51290.3	457436	3.4412e+06	7.17092e+06	1.03774e+07	1.09669e+07	8.13642e+06	5.43857e+06	1.50192e+06	547950	66854.1	0	16591.6	70097.6	42172.1	0	132044	0	892.229	0	71012.2	87073.6	83065.1
VYRIQDGEKKPIGWDTDISWL	456	476	3	0	840.436	7	18	11.17	11.6848	846.733	17.3666	1	0	3.94926	0.651339	-1	-15	0.0680334		0	73581.2	0	0	98500.6	0	1.08624e+06	181886	468770	2.73112e+06	2.95355e+06	2.51733e+06	6.46638e+06	1.25329e+07	3.36465e+07	7.47081e+07	1.34909e+08	2.19026e+08	2.90787e+08	2.94955e+08	2.75411e+08	1.97672e+08	1.20357e+08	6.11986e+07	2.57767e+07	7.37455e+06
VYRIQDGEKKPIGWDTDISWL	456	476	4	0	630.579	7	18	11.2327	11.6531	635.214	17.0145	1	0	3.85438	0.376148	-1	-15	0.116393		0	81032.9	0	384324	0	0	0	1.41992e+06	87830.4	3.12816e+06	133785	2.60159e+06	309937	1.39539e+06	2.89383e+06	1.21437e+07	2.12772e+07	3.50605e+07	4.49588e+07	4.73791e+07	4.05546e+07	2.83166e+07	1.74801e+07	3.75834e+06	3.06413e+06	364179
VYRIQDGEKKPIGWDTDISWLTG	456	478	3	0	893.126	7	20					-1
VYRIQDGEKKPIGWDTDISWLTGEE	456	480	3	0	979.154	7	22					-1
VYRIQDGEKKPIGWDTDISWLTGEEL	456	481	2	0	1524.77	7	23	12.5392	13.1409	1529.84	8.31366	1	0	1.02324	0.904994	1	-3	0.201774		0	0	0	141670	1.48936e+06	2.72097e+06	1.16492e+07	2.23707e+07	3.71132e+07	4.8438e+07	5.68976e+07	5.2239e+07	4.005e+07	2.6492e+07	1.19042e+07	4.16079e+06	763596	227077	0	0	0	0	0	0	78364.2	0	0	0	61695.9	0
VYRIQDGEKKPIGWDTDISWLTGEEL	456	481	3	0	1016.85	7	23	12.4916	13.2843	1020.26	8.39813	0.6	0					0.0765807		1.1486e+07	3.1709e+07	4.4216e+07	5.15289e+07	9.5872e+07	1.8572e+08	3.28799e+08	6.11509e+08	9.09338e+08	1.24663e+09	1.38898e+09	1.26917e+09	1.04116e+09	7.22705e+08	4.23206e+08	2.27738e+08	1.2423e+08	6.77995e+07	3.84242e+07	2.51999e+07	1.5527e+07	6.91457e+06	1.71129e+06	795548	162942	81052.1	92518.9	107642	143521	93765.7
VYRIQDGEKKPIGWDTDISWLTGEEL	456	481	4	0	762.888	7	23	12.5233	12.919	765.454	8.43821	0.6	0					0.05838		2.09062e+06	6.68638e+06	7.57442e+06	1.37399e+07	2.39052e+07	4.63003e+07	9.05471e+07	1.51351e+08	2.35644e+08	3.09402e+08	3.50655e+08	3.31541e+08	2.65594e+08	1.84537e+08	1.08922e+08	6.34187e+07	3.12185e+07	1.73061e+07	1.03536e+07	6.62388e+06	4.0917e+06	1.40206e+06	891025	92256.5	88153.9	59603.9	163676	60364.3	40815.3	0
VYRIQDGEKKPIGWDTDISWLTGEELHV	456	483	3	0	1095.56	8	25	12.3807	12.4124	1101.64	16.2801	0.6	0					0.56675		0	0	49248.5	0	0	232844	658918	1.00347e+06	1.58509e+06	2.04661e+06	2.55543e+06	2.26415e+06	1.88699e+06	1.23176e+06	904683	540770	266333	412837	0	1.97882e+06	2.3648e+06	7.08951e+06	1.04726e+07	5.2406e+06	2.6054e+06	0	0	896617	362555	0
YRIQDGEKKPIGWD	457	470	2	0	852.939	5	11					-1
YRIQDGEKKPIGWD	457	470	3	0	568.962	5	11	8.14097	8.81293	570.957	4.97043	1	0	1.46162	1.10984	1	1	0.0981637		85916.6	2.26015e+06	6.51783e+06	2.46206e+07	5.48142e+07	8.34985e+07	9.11785e+07	7.8385e+07	4.35525e+07	1.86468e+07	9.02254e+06	681913	72847.7	546401	39620.9	40096.6	2.2053e+06
YRIQDGEKKPIGWDTD	457	472	2	0	960.976	6	13	8.01513	8.55667	964.634	6.18088	1	0	1.57604	0.729409	1	-4	0.293244		0	418638	673171	8.15229e+06	2.18203e+07	4.12986e+07	5.71004e+07	5.77523e+07	4.5536e+07	2.89456e+07	1.58954e+07	5.25815e+06	701790	697749	53001	170852	249625	1.72271e+06	5.90767e+06	5.15372e+06
YRIQDGEKKPIGWDTD	457	472	3	0	640.987	6	13	8.0938	8.4429	643.214	5.54666	1	0	1.33945	0.168139	1	1	0.0658687		242606	1.61736e+06	8.72372e+06	2.9264e+07	6.67697e+07	1.19548e+08	1.63332e+08	1.56505e+08	1.21073e+08	7.79288e+07	3.2653e+07	1.46164e+07	2.27769e+06	2.34866e+06	938012	578655	1.13128e+06	63943.9	48813.4	1.27285e+06
YRIQDGEKKPIGWDTD	457	472	4	0	480.992	6	13	8.17235	8.25093	482.706	5.72329	1	0	1.40534	-0.620876	1	1	0.100457		0	45829.8	0	219933	656600	851667	3.25549e+06	2.75376e+06	2.01242e+06	1.32311e+06	143766	86661.7	0	32762.7	0	0	0	49056.8	0	0
YRIQDGEKKPIGWDTDISW	457	475	3	0	769.718	6	16	10.895	11.4162	772.286	6.31968	1	0	1.18578	0.670249	1	1	0.227475		0	470997	1.7306e+06	7.54519e+06	2.87008e+07	6.04791e+07	1.01443e+08	1.24956e+08	1.23196e+08	9.87741e+07	6.12835e+07	3.19484e+07	1.27476e+07	3.12519e+06	287734	396545	308663	1.55376e+06	1.35823e+06	813688	1.40123e+06	3331.26	829446
YRIQDGEKKPIGWDTDISW	457	475	4	0	577.541	6	16					-1
YRIQDGEKKPIGWDTDISWL	457	476	2	0	1210.62	7	17	12.2693	12.3167	1214.71	6.72505	1	0	1.18875	-0.711926	1	-1	0.538077		114007	114880	0	0	179000	159488	627677	1.25298e+06	1.41383e+06	1.46034e+06	791981	78946.5	100086	0	0	0	0	0	94504.9	0	148955	0	0	0	0
YRIQDGEKKPIGWDTDISWL	457	476	3	0	807.413	7	17	12.0484	12.6185	810.125	6.67289	0.6	0					0.244146		410227	680577	1.19238e+06	5.31899e+06	1.58204e+07	3.43863e+07	6.30672e+07	7.35022e+07	7.83194e+07	6.80307e+07	4.50419e+07	2.64315e+07	1.22953e+07	3.89858e+06	709994	623943	115618	387895	200643	484307	264240	5.03075e+06	12037.2	9201.92	3.5449e+06
YRIQDGEKKPIGWDTDISWLTGEEL	457	481	3	0	983.826	7	22	12.4441	12.9032	987.241	8.48183	0.6	0					0.124764		1.18762e+06	4.17246e+06	9.16289e+06	1.13594e+07	1.85622e+07	3.76972e+07	6.85627e+07	1.2414e+08	1.93017e+08	2.47167e+08	2.84182e+08	2.58505e+08	2.08597e+08	1.41806e+08	9.0232e+07	4.64658e+07	2.36026e+07	9.21773e+06	4.71577e+06	1.93834e+06	772414	211618	0	93600.9	0	0	8.10041e+06	0	0	1.95865e+06
YRIQDGEKKPIGWDTDISWLTGEEL	457	481	4	0	738.121	7	22	12.5392	12.919	740.73	8.67298	1	0	1.18213	0.257779	1	1	0.103981		80441.4	0	1.35708e+06	0	3.01684e+06	140727	1.30707e+07	1.25261e+07	3.85229e+07	4.55053e+07	5.70035e+07	4.97066e+07	4.06271e+07	2.87192e+07	1.49653e+07	8.04089e+06	3.36398e+06	1.35923e+06	674159	43896	123312	166629	90507.7	63040.1	26399.5	112716	43165.3	29324.9	99410.5	189742
RIQDGEKKPIGWDTD	458	472	2	0	879.444	6	12	7.49313	7.83642	882.334	4.75359	1	0	1.19137	0.151174	1	1	0.257988		0	0	1.27206e+06	3.03028e+06	1.10043e+07	1.75813e+07	1.8781e+07	1.5021e+07	6.78917e+06	832958	8461.59	0	172449	293450	60080.4	72391.5	0	0	0
RIQDGEKKPIGWDTD	458	472	3	0	586.632	6	12	7.4618	7.85217	588.655	5.04275	1	0	1.30823	0.288501	1	1	0.118158		0	68459.1	709419	9.13722e+06	2.04402e+07	3.40735e+07	3.88687e+07	3.12694e+07	1.58674e+07	7.95634e+06	2.32024e+06	471186	1.08375e+06	164281	161030	160699	100440	221567	0
RIQDGEKKPIGWDTDISWL	458	476	3	0	753.059	6	16	11.9379	12.2483	755.497	5.96682	1	0	1.07883	0.0550684		-1	0.207471		63799.7	951596	92645.7	1.20655e+06	7.92612e+06	1.57882e+07	2.35915e+07	2.79772e+07	2.28481e+07	1.62725e+07	1.00924e+07	2.92224e+06	973596	737650	231487	349157	346454	1976.27	0	846752	0	42553.3	201075
RIQDGEKKPIGWDTDISWLTGEEL	458	481	2	0	1393.7	7	21	12.4916	12.6502	1399.07	9.08857	1	1	1.36914	-0.387589	1	-6	0.465727		0	0	0	0	161948	152921	1.39643e+06	2.50714e+06	4.64664e+06	5.40328e+06	4.89259e+06	4.9429e+06	3.84802e+06	2.97608e+06	2.95289e+06	2.56981e+06	1.22845e+06	79868.1	0	0	0	0	0	0	0	0	93492.3	0	0
RIQDGEKKPIGWDTDISWLTGEEL	458	481	3	0	929.471	7	21	12.3643	13.0139	932.615	7.77793	1	0	1.06647	1.04461	1	0	0.0894359		1.17348e+06	2.93805e+06	4.08823e+06	8.57307e+06	1.86133e+07	3.56543e+07	6.6025e+07	1.12339e+08	1.60342e+08	1.7858e+08	1.75901e+08	1.41149e+08	1.00353e+08	5.93674e+07	3.01547e+07	1.57368e+07	5.72894e+06	3.02148e+06	1.11234e+06	970470	288442	563551	303173	115674	231477	112728	121607	539821	514311
RIQDGEKKPIGWDTDISWLTGEEL	458	481	4	0	697.355	7	21	12.4441	12.8399	699.761	7.97216	1	0	1.11133	0.304349	1	0	0.15463		631544	115113	65973.8	89237.7	1.41515e+06	2.32315e+06	6.10996e+06	1.29519e+07	1.64827e+07	2.11452e+07	2.02664e+07	1.52801e+07	1.0444e+07	4.87424e+06	1.97603e+06	692898	2.97461e+06	0	27544.9	29731.9	206146	41669.1	81099.4	30075.2	225098	0	164418	31027.1	299199
RIQDGEKKPIGWDTDISWLTGEELHV	458	483	3	0	1008.18	7	23	10.2294	11.1491	1010.69	5.74464	0.6	0					0.339421		7.29661e+06	3.46141e+07	5.62502e+06	9.64167e+06	3.57026e+07	5.35969e+07	9.15485e+07	1.22615e+08	1.29675e+08	1.12635e+08	8.5086e+07	4.47198e+07	1.72907e+07	7.94359e+06	1.7258e+06	889577	750906	239593	95182.2	436442	86269.2	7067.18	880499	0	121638	315559	119771	114422	733539	19003.7
TDISWLTGEEL	471	481	1	0	1263.61	5	9	12.0011	13.5098	1271.18	6.82704	0.4	0					2.02542		349739	5.84618e+06	3.35492e+07	7.1785e+07	7.93901e+07	7.98815e+07	1.75658e+08	5.48932e+08	7.74046e+08	3.80199e+08	8.09407e+07	7.79576e+06	533945	3.3894e+07	4.19234e+07
TDISWLTGEEL	471	481	2	0	632.309	5	9	12.1115	12.8399	634.2	3.03639	1	0	0.906426	1.27464	-1	1	0.0983723		2.34385e+06	1.91662e+07	6.49025e+07	1.14968e+08	1.22647e+08	7.49054e+07	3.61999e+07	1.20769e+07	2.88509e+06	169689	137285	0	178386	41971.5	808299
ISWLTGEEL	473	481	1	0	1047.54	4	7	11.8747	12.7925	1051.06	2.90014	1	0	1.2795	1.82696		0	0.148357		2.00847e+07	1.24896e+08	3.57512e+08	5.63095e+08	5.38306e+08	2.98281e+08	1.10468e+08	4.02551e+07	1.84954e+07	831975	105325	284176
ISWLTGEELHV	473	483	2	0	642.335	5	9	11.8747	11.9853	644.221	2.99843	1	0	0.885975	-0.527493		1	0.33743		225739	240879	1.24468e+06	3.09922e+06	2.87293e+06	1.37497e+06	535249	0	141041	0	29398.9	0	152986	0	39115.2
LTGEEL	476	481	1	0	661.34	4	4	7.11152	8.09903	662.971	1.25381	1	0	0.790408	2.03021		0	0.107233		2.31102e+08	6.32872e+08	5.93452e+08	2.61252e+08	6.44027e+07	8.71649e+06	914524	434630	61593
TGEEL	477	481	1	0	548.256	3	3	5.79968	6.37015	549.494	0.937957	1	0	0.786525	0.813799		1	0.387735		1.31568e+08	2.08331e+08	1.24651e+08	3.79239e+07	1.57558e+07	1.1024e+06	148729
HVEVL	482	486	1	0	596.34	3	3	7.47747	8.14097	597.007	0.31683	1	0	-0.217551	1.08515		0	0.0294476		1.53314e+09	1.07784e+09	3.48483e+08	7.19505e+07	6.70432e+06	152219	270198
HVEVLENVPLTTHN	482	495	2	0	801.418	5	11	7.87323	8.67282	804.491	5.21086	1	0	1.56761	1.48206	1	0	0.110452		2.43074e+07	4.9899e+07	9.1285e+07	2.32844e+08	5.44795e+08	9.66915e+08	1.20696e+09	1.08093e+09	6.84781e+08	3.26506e+08	1.25294e+08	3.66155e+07	5.98508e+06	99432.7	207889	33076.2	263661
HVEVLENVPLTTHN	482	495	3	0	534.614	5	11	7.87323	8.54085	536.524	4.79345	1	0	1.38359	1.09716	1	0	0.129447		1.05281e+07	3.30955e+07	5.66201e+07	1.53874e+08	2.80626e+08	3.90806e+08	4.07858e+08	3.15767e+08	1.89898e+08	8.17684e+07	2.65244e+07	8.34327e+06	309748	179674	2.3728e+07	44327.4	48461.2
HVEVLENVPLTTHNF	482	496	2	0	874.952	6	12	9.42765	9.53792	881.298	11.6461	0.6	0					0.191786		0	0	2844.97	0	0	0	0	0	0	0	117037	1.94112e+06	5.23437e+06	5.17569e+06	2.21429e+06	264700	0	266258	0
HVEVLENVPLTTHNFVRKT	482	500	3	0	745.074	6	16	8.62002	8.71817	748.772	9.76612	1	0	2.2304	-0.563806	1	-1	0.159325		0	0	0	52172.3	93053.2	4003.75	39469.9	90524.7	516422	1.51915e+06	2.29067e+06	2.83746e+06	2.70054e+06	1.64468e+06	553302	173448	0	0	0	78890.9	0	0	0
HVEVLENVPLTTHNFVRKT	482	500	4	0	559.058	6	16					-1
HVEVLENVPLTTHNFVRKTF	482	501	2	0	1190.64	6	17	9.86927	9.90058	1196	9.27727	0.6	0					0.738097		0	0	0	0	0	0	121133	132015	853230	1.33805e+06	1.61041e+06	1.52093e+06	1.07648e+06	522747	126018	0	0	0	240464	0	127307	0	0	0
HVEVLENVPLTTHNFVRKTF	482	501	3	0	794.097	6	17					-1
HVEVLENVPLTTHNFVRKTF	482	501	4	0	595.825	6	17	9.77497	10.2294	598.405	8.89078	1	0	1.80657	0.475365	1	-1	0.11181		160404	0	206066	52573.8	317110	754691	1.02097e+07	1.28337e+07	2.35949e+07	3.67872e+07	4.20559e+07	3.89706e+07	3.00055e+07	1.85912e+07	8.92477e+06	3.22032e+06	1.3282e+06	69826.5	448096	55054	43362.1	0	1.10356e+06	150972
HVEVLENVPLTTHNFVRKTFF	482	502	3	0	843.12	7	18	10.9263	11.6848	846.796	9.4838	1	0	1.82544	1.36214	1	-1	0.102422		640641	2.05244e+06	2.77404e+06	3.38354e+06	1.083e+07	1.72187e+07	4.78583e+07	1.15164e+08	2.11191e+08	3.48398e+08	4.82423e+08	5.05326e+08	4.77053e+08	3.56844e+08	2.20411e+08	1.15041e+08	4.97706e+07	1.65276e+07	3.40901e+06	550233	0	61501.1	112058	8910.56	161764	72460.9
HVEVLENVPLTTHNFVRKTFF	482	502	4	0	632.592	7	18	10.989	11.5901	635.3	9.29086	1	0	1.77345	0.903098	1	-1	0.100273		144240	6.73742e+06	242842	3.96296e+06	476637	3.25858e+06	6.96153e+06	2.58512e+07	4.65715e+07	8.36729e+07	1.09549e+08	1.20233e+08	1.07496e+08	7.68912e+07	4.86878e+07	1.14754e+07	1.03677e+07	1.86236e+06	177690	453312	4657.76	380793	139595	451111	0	242871
HVEVLENVPLTTHNFVRKTFFTL	482	504	3	0	914.497	7	20	11.7957	12.5868	918.644	10.7693	0.6	0					0.129754		1.51133e+06	3.8969e+06	5.03184e+06	4.13318e+06	3.83573e+06	4.66629e+06	9.60257e+06	2.35148e+07	5.32339e+07	9.89897e+07	1.7008e+08	2.41001e+08	2.78213e+08	2.91709e+08	2.52194e+08	1.71633e+08	1.06058e+08	5.21545e+07	1.86812e+07	5.599e+06	917523	125544	0	9072.5	49248.4	164111	72477.2	45027.8
HVEVLENVPLTTHNFVRKTFFTL	482	504	4	0	686.125	7	20	12.0011	12.0642	689.475	11.729	1	1	2.11434	-0.666036	0	-1	0.0673798		52657.2	278462	95673.1	67639.7	65259.7	117941	537754	1.31784e+06	2.81247e+06	4.90345e+06	8.02101e+06	1.29638e+07	1.56559e+07	1.55034e+07	1.31245e+07	1.01766e+07	5.8496e+06	2.62509e+06	961721	542310	103412	3.57728e+06	25964.1	0	0	4.47771e+06	0	0
HVEVLENVPLTTHNFVRKTFFTLA	482	505	2	0	1406.76	7	21	11.7799	12.2535	1413.34	11.4478	1	0	1.91397	0.531511	1	0	0.214036		88645.9	0	0	0	0	0	0	66384.9	1.28786e+06	6.43502e+06	1.64119e+07	2.9897e+07	3.84817e+07	4.40203e+07	4.31573e+07	3.4038e+07	1.91877e+07	6.49233e+06	1.01644e+06	190304	0	0	63261.6	0	0	0	182083	0	0
HVEVLENVPLTTHNFVRKTFFTLA	482	505	3	0	938.176	7	21	11.7165	12.6767	942.44	11.0792	1	0	1.82885	1.95029	1	-1	0.160289		1.28363e+07	3.42497e+07	2.98992e+07	2.47026e+07	1.39356e+08	2.4753e+07	4.27675e+07	1.52491e+08	1.65923e+08	3.11541e+08	5.42335e+08	8.19997e+08	1.06415e+09	1.18598e+09	1.13734e+09	9.38923e+08	6.33435e+08	3.6181e+08	1.88702e+08	8.14323e+07	2.73324e+07	8.1466e+06	757577	354862	0	237062	60108.6	126212	0
HVEVLENVPLTTHNFVRKTFFTLA	482	505	4	0	703.884	7	21	11.7165	12.6502	707.164	11.406	1	0	1.90431	1.87319	1	0	0.112234		1.14069e+06	4.28683e+06	5.24458e+06	3.64056e+06	3.14541e+06	4.12478e+06	9.36041e+06	1.82321e+07	3.47248e+07	7.79348e+07	1.34284e+08	2.14152e+08	2.88068e+08	3.15083e+08	3.06585e+08	2.45332e+08	1.65307e+08	9.58785e+07	4.68507e+07	1.96628e+07	5.92032e+06	1.43855e+06	277394	423712	357835	165055	545333	87389.9	227096
HVEVLENVPLTTHNFVRKTFFTLAF	482	506	2	0	1480.3	7	22	12.919	13.2363	1486.52	10.632	1	0	1.61396	0.0753395	1	-3	0.47018		297544	1.67938e+06	3.2053e+06	3.44739e+06	1.4042e+06	443733	229721	289470	400628	1.95276e+06	6.2358e+06	1.08092e+07	1.48171e+07	1.84456e+07	1.85865e+07	1.56734e+07	1.07446e+07	4.59722e+06	1.29764e+06	160679	0	0	0	0	0	0	0	0	0	0
HVEVLENVPLTTHNFVRKTFFTLAF	482	506	3	0	987.199	7	22	12.8083	13.6017	991.666	11.5813	1	0	1.82322	1.46388	1	1	0.122932		0	1.5888e+06	6.81068e+06	1.22314e+07	1.37839e+07	1.51821e+07	2.69875e+07	5.4668e+07	9.7767e+07	1.76984e+08	2.92543e+08	4.61682e+08	6.23859e+08	7.05589e+08	7.24714e+08	6.40314e+08	4.66988e+08	3.02484e+08	1.67651e+08	7.78759e+07	3.15051e+07	9.36379e+06	1.23349e+06	81332.5	34044.2	38108.2	38392.9	0	0	0
HVEVLENVPLTTHNFVRKTFFTLAF	482	506	4	0	740.651	7	22	12.7925	13.5797	744.007	11.6044	1	0	1.82833	1.44594	1	1	0.0998199		209448	1.69613e+06	4.2646e+06	4.69833e+06	3.6371e+06	3.78881e+06	6.98502e+06	1.43646e+07	2.8825e+07	5.44539e+07	9.2078e+07	1.44538e+08	2.0154e+08	2.35041e+08	2.31523e+08	2.01826e+08	1.53087e+08	9.89691e+07	5.37659e+07	2.48247e+07	8.63385e+06	2.11557e+06	429919	173688	138664	0	119438	125724	326456	63799.7
EVLENVPLTTHN	484	495	2	0	683.354	5	9	7.39917	7.98362	686.188	4.87564	0.6	0					0.131161		5.21512e+06	964106	8.05783e+06	2.53537e+07	6.33348e+07	1.00635e+08	1.07217e+08	8.27793e+07	4.1032e+07	1.28981e+07	894910	100807	120677	0	439720
EVLENVPLTTHNFVRKTF	484	501	3	0	715.388	6	15	9.79072	9.86927	718.513	8.08489	1	0	1.88419	-0.620973		1	0.360362		159381	193473	130683	78473.5	142938	68330.1	0	269090	1.13699e+06	2.12517e+06	1.99319e+06	1.43563e+06	1.09526e+06	394390	0	57283.2	0	0	0	0	0	0
EVLENVPLTTHNFVRKTFF	484	502	3	0	764.411	6	16	11.1961	11.4478	767.946	9.21215	0.6	0					0.08919		359452	62663.7	107303	0	72497	1.01106e+06	1.89361e+06	8.277e+06	1.96459e+07	2.95169e+07	3.82372e+07	4.02324e+07	3.02914e+07	1.95282e+07	1.03699e+07	3.6753e+06	475379	63377	0	50968.4	23521.9	37086.5	82020.7
EVLENVPLTTHNFVRKTFFTL	484	504	3	0	835.788	7	18					-1
EVLENVPLTTHNFVRKTFFTLA	484	505	3	0	859.467	7	19	12.1115	12.2219	863.585	10.7837	1	0	2.02275	-0.527834		1	0.13154		1.42402e+06	602870	279310	201101	152623	133253	211633	574667	1.52082e+06	4.26003e+06	7.26903e+06	1.12767e+07	1.39115e+07	1.33338e+07	1.201e+07	7.9973e+06	4.98341e+06	2.04265e+06	519499	335833	50817.5	35304.8	54688.1	237196	98052.8	59918	63635.1
LENVPLTTHNFVRKTFF	486	502	3	0	688.374	6	14	10.4184	10.595	689.998	3.60967	0.6	0					0.195944		2.32441e+06	919456	1.70312e+06	6.09172e+06	1.3584e+07	1.48646e+07	1.12408e+07	2.46449e+06	2.15237e+06	1.11325e+06	675364	329944	418499	0	0	48152.9	0	0	134939	0	0
ENVPLTTHN	487	495	1	0	1024.51	4	6	5.17057	5.62057	1028.65	3.56139	0.6	0					0.347276		130359	220552	2.45686e+06	9.17439e+06	1.3023e+07	1.04947e+07	3.63135e+06	189358	40407.9	267037	75395.1
ENVPLTTHN	487	495	2	0	512.757	4	6	5.0881	5.94575	514.825	3.55362	0.6	0					0.0792571		6.45141e+06	3.98416e+07	1.49663e+08	3.50183e+08	4.70637e+08	3.86362e+08	1.82236e+08	5.46741e+07	1.07215e+07	1.18224e+06	4.47632e+06
ENVPLTTHNF	487	496	2	0	586.291	5	7	5.85972	5.92968	587.69	2.10696	0.4	1					0.580591		596802	1.17906e+06	959949	637578	219009	38396.9	0	0	47244.8	0	345834	0	141241
ENVPLTTHNFVRKTF	487	501	2	0	901.981	6	12	8.41133	9.14363	905.71	6.37487	0.6	0					0.289069		0	301156	461868	2.35175e+06	1.22792e+07	3.50838e+07	6.19983e+07	8.07725e+07	7.51948e+07	4.80609e+07	3.19766e+07	1.18634e+07	3.66833e+06	451498	62100.4	84452.7	0	1963.12	5001.24
ENVPLTTHNFVRKTF	487	501	4	0	451.494	6	12	8.45872	8.68657	453.174	5.63687	1	0	1.54834	-0.185511	1	-1	0.14843		0	711949	0	106906	2.17473e+06	2.70452e+06	7.55775e+06	8.98066e+06	6.55415e+06	1.81062e+06	511376	107452	110164	219618	0	0	0	35427.9	2686.46
ENVPLTTHNFVRKTFF	487	502	3	0	650.679	6	13	10.2922	10.989	653.569	7.47883	1	0	2.06024	1.18223	1	-1	0.0701123		153127	264312	4.64778e+06	4.25541e+06	1.59621e+07	5.27456e+07	1.07885e+08	1.95784e+08	2.5347e+08	2.59472e+08	2.09018e+08	1.31777e+08	6.75028e+07	2.49995e+07	6.60499e+06	1.07774e+06	269300	561884	48370.7	70056.2
ENVPLTTHNFVRKTFF	487	502	4	0	488.261	6	13	10.3709	10.7852	490.428	7.47844	1	0	2.0601	0.358308	1	-1	0.1552		383894	0	0	173324	1.16057e+06	1.5236e+06	6.34165e+06	1.04392e+07	1.98664e+07	1.60085e+07	1.16624e+07	5.92522e+06	3.98623e+06	528948	361501	0	825974	0	148494	0
ENVPLTTHNFVRKTFFTL	487	504	2	0	1082.58	6	15	11.4953	11.9537	1087.67	8.85276	1	0	2.13245	0.486983	1	1	0.260592		166532	0	72019.3	0	147824	227678	1.91925e+06	7.72697e+06	1.76602e+07	2.6835e+07	3.24724e+07	2.98155e+07	2.14553e+07	1.15798e+07	1.88612e+06	0	72271.1	0	0	0	8067.58	0
ENVPLTTHNFVRKTFFTL	487	504	3	0	722.056	6	15	11.5426	11.8589	725.453	8.87305	1	0	2.13901	0.07252	1	1	0.0567965		295196	1.10461e+06	424775	493906	2.30193e+06	6.12464e+06	1.56653e+07	3.32416e+07	6.37463e+07	9.14683e+07	9.97867e+07	1.06004e+08	7.97353e+07	3.46875e+07	2.46221e+07	1.00449e+07	354987	418260	35356.2	122468	80859.3	0
ENVPLTTHNFVRKTFFTLA	487	505	2	0	1118.1	6	16	11.369	11.7957	1123.48	9.40862	0.6	0					0.128814		85821.4	0	0	1.05721e+06	3.7598e+06	6.87765e+06	1.28902e+07	2.73893e+07	4.98304e+07	7.97117e+07	9.02504e+07	9.50464e+07	9.63441e+07	7.40179e+07	4.59503e+07	1.83826e+07	3.69193e+06	93123.5	0	0	0	13999.3	97760.6
ENVPLTTHNFVRKTFFTLA	487	505	3	0	745.736	6	16	11.2588	11.7693	749.336	9.44362	0.6	0					0.0876962		2.97224e+06	7.53059e+06	1.07242e+07	1.39692e+07	2.87222e+07	4.45955e+07	7.15681e+07	1.46704e+08	2.84673e+08	4.59312e+08	6.16364e+08	6.78252e+08	5.90769e+08	4.28982e+08	2.68483e+08	1.27227e+08	5.02665e+07	1.51922e+07	5.10734e+06	191760	0	90969.2	55541.4
ENVPLTTHNFVRKTFFTLA	487	505	4	0	559.553	6	16	11.3847	11.6689	562.292	9.5963	1	0	2.17893	-0.021106	1	1	0.074007		27814.1	73631.3	112766	207192	143622	56362.5	758609	3.08866e+06	8.2405e+06	1.38303e+07	1.89825e+07	2.26494e+07	1.92178e+07	1.19656e+07	7.71044e+06	2.20073e+06	384280	236403	44611.8	115703	0	143075	30335.9
ENVPLTTHNFVRKTFFTLAF	487	506	2	0	1191.63	7	17	12.7452	13.3163	1197.09	9.43604	0.6	0					0.216068		3.61415e+06	4.48872e+06	2.9901e+06	483748	1.48772e+06	561685	6.09242e+06	1.51172e+07	2.90617e+07	4.89935e+07	7.15001e+07	8.01799e+07	7.46995e+07	5.95873e+07	3.60305e+07	1.71841e+07	5.7628e+06	925628	0	12253.1	23840.2	21754.3	44058.8	225996	28661.5
ENVPLTTHNFVRKTFFTLAF	487	506	3	0	794.758	7	17	12.6978	13.4826	798.408	9.47871	0.6	0					0.0813686		2.57525e+07	3.3088e+07	2.07622e+07	1.47091e+07	1.48497e+07	2.66751e+07	5.88344e+07	1.19079e+08	2.2534e+08	3.62133e+08	4.88262e+08	5.71974e+08	5.55947e+08	4.18364e+08	2.77289e+08	1.52453e+08	6.92832e+07	2.57968e+07	9.40736e+06	1.35017e+06	1.30348e+06	149928	209137	3.86821e+06	200020
FVRKTF	496	501	2	0	399.237	4	4	6.75937	7.49313	400.711	2.45101	1	0	2.24189	1.2901		1	0.0799215		9.30656e+06	3.8314e+07	1.0934e+08	1.34944e+08	9.07949e+07	3.50845e+07	6.95477e+06	645426	446121
FVRKTFF	496	502	2	0	472.771	4	5	9.61683	10.1876	474.671	3.19756	0.6	0					0.0508846		9.35651e+06	6.98925e+07	1.60226e+08	4.0831e+08	4.42918e+08	2.96375e+08	1.18124e+08	3.18404e+07	3.71356e+06	96255.3
FVRKTFF	496	502	3	0	315.517	4	5	8.73397	9.8222	316.416	2.09439	0.4	0					0.149161		263434	2.90423e+06	2.60678e+08	2.64239e+07	2.8224e+07	4.14198e+07	7.80519e+06	1.37453e+06	2.16479e+06	31950.4
FVRKTFFTL	496	504	2	0	579.837	5	7	11.2275	12.0221	582.522	4.63389	1	0	2.48065	1.46767	1	0	0.0617006		1.35272e+06	8.73374e+06	3.01345e+07	9.83066e+07	2.15535e+08	3.07031e+08	2.94559e+08	1.8293e+08	7.37712e+07	1.99949e+07	1.93e+06	61965.2	4924.9
FVRKTFFTL	496	504	3	0	386.894	5	7	11.306	11.8536	388.684	4.6365	1	0	2.48246	0.747249	1	0	0.0658675		55484.2	545597	3.7107e+06	1.71063e+07	3.59703e+07	6.09461e+07	5.61529e+07	2.97896e+07	1.19306e+07	1.56892e+06	378025	41337.6	0
FVRKTFFTLA	496	505	2	0	615.356	5	8	10.7068	11.5268	618.305	5.1235	1	0	2.37616	1.54176	1	1	0.0611905		6.01848e+06	1.33563e+07	4.06769e+07	1.2267e+08	2.93098e+08	4.9715e+08	5.79995e+08	4.76987e+08	2.57435e+08	9.97091e+07	2.53726e+07	3.42027e+06	278234	20909.4
FVRKTFFTLA	496	505	3	0	410.573	5	8	10.7538	11.306	412.545	5.14159	1	0	2.38712	0.760277	1	1	0.0588446		336336	1.39944e+06	3.25557e+06	1.49765e+07	4.15583e+07	7.25517e+07	8.32265e+07	6.54573e+07	3.97804e+07	1.0984e+07	894295	946314	0	0
FVRKTFFTLAF	496	506	2	0	688.89	5	9	12.6819	13.327	692.042	5.42266	1	0	2.19226	1.03134	1	1	0.0378488		1.36717e+07	1.9532e+07	3.58023e+07	9.04464e+07	2.1034e+08	3.86692e+08	5.04866e+08	4.91169e+08	3.40742e+08	1.73102e+08	6.43022e+07	1.7312e+07	2.56776e+06	81218.4	26847.4
FVRKTFFTLAF	496	506	3	0	459.596	5	9	12.6978	13.1144	461.689	5.39721	1	0	2.17855	0.365016	1	1	0.0502078		895943	2.52945e+06	1.57378e+07	1.88492e+07	4.65865e+07	8.97833e+07	1.09768e+08	1.04757e+08	8.07209e+07	3.55188e+07	1.30232e+07	3.42206e+06	27382.9	0	1.2221e+06
FTLAF	502	506	1	0	598.324	4	3	11.9379	12.761	600.638	1.92769	1	0	2.38646	1.55056		1	0.139581		2.67616e+07	1.15271e+08	2.1155e+08	1.75815e+08	6.99489e+07	1.20728e+07	575766	313866
TLAF	503	506	1	0	451.255	3	2	8.39555	10.0466	452.708	1.17501	1	0	2.11945	3.96544		1	0.195927		1.69698e+08	4.16587e+08	3.50712e+08	1.23876e+08	1.65319e+07	1.06025e+06
TLAFCDF	503	509	1	0	816.36	4	5	12.4441	12.5233	819.536	2.60716	0.4	0					0.332714		501990	1.08133e+06	891491	5.49399e+06	5.21887e+06	679004	89140.2	0	0	0
AFCDF	505	509	1	0	602.228	4	3	10.6754	11.5741	602.58	-0.0895615	1	1	-0.874499	1.77116		0	0.0816271		6.12274e+08	2.26032e+08	3.82381e+07	1.17052e+06	225015	42369.5	86503.7	40621.9
FCDF	506	509	1	0	531.191	4	2	9.9475	10.9733	531.47	-0.122143	1	1	-1.02589	2.14192		1	0.0344445		3.64632e+09	1.09468e+09	1.25981e+08	293691	86589.1	132071	733690
FCDFCRKLLFQGF	506	518	2	0	812.394	6	11					-1
CDFCRKLLFQGFRCQTCGYKFHQRCSTEVPLM	507	538	4	0	961.951	10	29					-1
DFCRKLLFQG	508	517	2	0	613.821	5	8	10.3236	10.5636	615.53	2.60511	0.6	0					0.408631		0	2.08733e+06	7.55738e+06	1.00942e+07	5.2731e+06	1.30259e+06	250709	47811.8	259274	203249	220903	744754	255862	210618
FCRKLLFQGF	509	518	2	0	629.842	5	8	11.6216	12.0221	631.471	2.39925	1	0	0.724714	0.318057		1	0.316526		218816	9.01852e+06	3.18565e+07	4.40389e+07	3.38928e+07	1.50985e+07	5.44313e+06	204939	75085.3	280459	115622	92422.2	31443.3	0
CRKLL	510	514	2	0	316.699	4	3	6.98442	7.49313	317.65	1.46455	1	0	1.63778	0.633693		1	0.0798787		1.27617e+07	4.23225e+07	7.15662e+07	3.29657e+07	6.9018e+06	599149	0	330996
CRKLLF	510	515	2	0	390.233	4	4	9.66422	10.3499	391.216	1.42262	0.4	0					0.0566685		2.33771e+07	1.27562e+08	1.93827e+08	1.01634e+08	2.36429e+07	984900	297125	106361	181594
CRKLLFQG	510	517	1	0	964.54	5	6	8.68657	9.0963	967.425	2.23947	1	0	1.08038	0.344988	0	1	0.186199		151244	1.4206e+07	4.91953e+07	5.93437e+07	3.15138e+07	9.63609e+06	507308	553319	207363	174369	0	103783
CRKLLFQG	510	517	2	0	482.773	5	6	7.88898	9.42765	484.399	2.60584	1	0	1.3765	3.63775	-1	0	1.93142		1.20225e+08	6.69272e+08	1.66078e+09	1.93632e+09	1.12134e+09	3.81344e+08	9.9605e+07	1.8237e+07	1.52792e+06	933794	120524	3.25951e+08
CRKLLFQG	510	517	3	0	322.185	5	6	8.70237	9.33837	323.197	2.39136	1	0	1.20314	1.00494	0	1	0.137514		5.44164e+06	3.08352e+07	8.19374e+07	8.16134e+07	4.37844e+07	1.24841e+07	1.37386e+07	185520	0	9.40718e+06	0	12985.5
CRKLLFQGF	510	518	1	0	1111.61	5	7	11.1961	11.6531	1114.38	2.02343	1	0	0.672117	0.482899	1	0	0.922845		827285	2.09659e+07	4.96829e+07	6.02248e+07	3.34698e+07	6.71968e+06	522772	87502.7	0	104843	70932.9	141689	287095
CRKLLFQGF	510	518	2	0	556.308	5	7	11.0518	11.9432	557.798	2.22739	0.6	0					0.033864		1.66731e+08	9.50696e+08	2.63195e+09	3.37529e+09	2.06746e+09	8.19446e+08	2.40041e+08	5.95071e+07	9.22051e+06	603651	515524	24798.7	93254.1
CRKLLFQGFRC	510	520	3	0	457.578	6	9	10.5479	10.942	458.721	2.46327	1	0	0.597606	0.299196		1	0.147717		62613.8	2.58818e+06	1.34796e+07	2.12549e+07	1.62701e+07	8.28974e+06	1.74393e+06	327021	889202	5361.32	36362.7	0	0	67507.8	68549.7	31734
CRKLLFQGFRCQTCG	510	524	3	0	587.29	6	13					0
CRKLLFQGFRCQTCGYKFHQRC	510	531	5	0	545.268	8	20					-1
CRKLLFQGFRCQTCGYKFHQRCST	510	533	4	0	728.353	8	22	9.66422	9.97878	730.481	6.50556	0.6	0					0.217083		47249.6	72353.9	67843.7	701147	3.55261e+06	1.07212e+07	1.91182e+07	3.03365e+07	3.10579e+07	3.15495e+07	2.56323e+07	1.65392e+07	7.46784e+06	3.97833e+06	917587	167338	78694.5	88925.2	0	42902.7	176389	0	0	54638.6	0	0	192986	125768	252089	0
CRKLLFQGFRCQTCGYKFHQRCSTE	510	534	4	0	760.613	8	23	9.69587	10.01	763.161	8.11309	1	0	0.98095	0.0662977		-1	0.260215		93070.5	9898.32	111115	485680	1.88529e+06	7.2733e+06	1.51136e+07	2.4573e+07	3.75464e+07	3.74078e+07	3.43429e+07	2.59708e+07	1.83763e+07	9.6607e+06	5.20624e+06	2.09487e+06	1.33616e+06	368297	130240	5.05474e+06	572217	187657	654649	2.74568e+06	525633	577009	313655	139995	94157.8	0
CRKLLFQGFRCQTCGYKFHQRCSTEVPLM	510	538	4	0	870.675	9	26	10.6597	11.5583	873.444	8.64688	0.6	0					0.0814414		0	116076	663413	8.21637e+06	2.44581e+07	5.37797e+07	1.04849e+08	1.87687e+08	2.92374e+08	4.1378e+08	5.08372e+08	5.45648e+08	5.0618e+08	4.13616e+08	2.93735e+08	1.85167e+08	1.08847e+08	5.10997e+07	2.12174e+07	7.02001e+06	1.93636e+06	419166	472270	887272	155073	408507	0	452258	92578.5	101229
CRKLLFQGFRCQTCGYKFHQRCSTEVPLM	510	538	5	0	696.741	9	26	10.7068	11.1145	698.982	8.77598	1	0	0.907209	0.339155	1	0	0.10398		0	260388	891378	1.82427e+06	7.06242e+06	1.25255e+07	2.64998e+07	4.719e+07	7.10325e+07	1.03422e+08	1.33194e+08	1.44876e+08	1.36067e+08	1.0723e+08	7.91357e+07	4.55013e+07	2.80151e+07	1.14615e+07	4.58054e+06	1.31904e+06	298572	0	166871	1.17949e+06	64797.3	55713.6	0	0	3.96771e+06	0
CRKLLFQGFRCQTCGYKFHQRCSTEVPLM	510	538	6	0	580.786	9	26	10.7852	10.848	582.661	8.8235	1	0	0.916072	-0.667057	0	0	0.0624795		0	0	0	116564	43189.6	408040	544882	2.57803e+06	3.42061e+06	5.84536e+06	6.79043e+06	7.16476e+06	7.86463e+06	5.39838e+06	4.34223e+06	2.66908e+06	1.204e+06	771471	150433	0	0	141665	0	0	0	0	0	0	0	0
CRKLLFQGFRCQTCGYKFHQRCSTEVPLMC	510	539	3	0	1194.9	9	27	10.9733	11.2745	1199.48	11.1953	0.4	1					0.366558		8.06698e+06	9738.55	12486.2	2.26767e+06	277816	553497	2.84955e+06	5.77408e+06	1.22149e+07	1.77192e+07	2.37076e+07	2.81221e+07	3.02272e+07	2.77368e+07	2.24511e+07	1.51871e+07	8.45472e+06	2.31306e+06	526368	148223	0	319204	125716	843481	991896	1.19011e+06	371271	128438	0	7160.46
CRKLLFQGFRCQTCGYKFHQRCSTEVPLMC	510	539	4	0	896.427	9	27	11.0518	11.2432	899.337	9.08533	1	0	0.902146	-0.291873	0	0	0.051574		3414.41	392760	1.74685e+06	2.66469e+06	4.14192e+06	7.33969e+06	1.05724e+07	1.80203e+07	2.71859e+07	6.95411e+07	5.90722e+07	7.22707e+07	7.03615e+07	7.96343e+07	5.46797e+07	3.91897e+07	2.53055e+07	1.46823e+07	6.9201e+06	1.71541e+06	125497	0	72004.3	229779	0	12959.8	90390.8	386542	9520.41	0
CRKLLFQGFRCQTCGYKFHQRCSTEVPLMC	510	539	5	0	717.343	9	27					-1
FRCQT	518	522	2	0	327.655	4	3	5.54017	5.87587	328.583	1.41067	0.4	1					0.309132		7.45911e+06	1.49877e+07	8.74012e+06	257897	49484.5	959104	0	4.218e+06
FRCQTCG	518	524	2	0	407.67	5	5	6.35955	6.51823	408.623	1.3028	0.4	0					0.205852		602992	2.88085e+06	2.76856e+06	1.60197e+06	34232.6	49672.4	25783.9	265307	0	0	0
FRCQTCGYKFHQRC	518	531	4	0	444.952	7	12	7.72827	7.90478	445.987	2.87553	1	0	0.432385	-0.335234		1	0.0926152		0	863906	2.09541e+06	4.19771e+06	5.18002e+06	4.39521e+06	2.56296e+06	666472	91137.7	0	2016.55	0	0	0	0	0	0	9316.65	0	98223.7
FRCQTCGYKFHQRCST	518	533	4	0	491.972	7	14					-1
FRCQTCGYKFHQRCSTE	518	534	3	0	698.642	7	15	7.4618	7.72827	701.218	6.29545	1	0	1.30565	-0.0728774		-1	1.15779		0	112854	1.92548e+06	7.44322e+06	1.63181e+07	2.43706e+07	2.92023e+07	2.52979e+07	1.76913e+07	1.09463e+07	4.32049e+06	1.40296e+06	283318	863110	2.76094e+06	5.22533e+06	4.57941e+06	4.75034e+06	3.06404e+06	1.5531e+06	822800	152550	55427.6
FRCQTCGYKFHQRCSTEVPLM	518	538	2	0	1267.58	8	18	9.60103	9.8222	1271.52	6.09976	1	0	0.913698	-0.205004	0	0	0.273789		0	0	0	80227.5	322030	3.56231e+06	5.76067e+06	1.03227e+07	1.04065e+07	9.19186e+06	6.15869e+06	1.38432e+06	378743	0	0	0	0	0	0	0	0	0	0	0	0	0	0
FRCQTCGYKFHQRCSTEVPLM	518	538	3	0	845.39	8	18	9.4434	10.3657	848.075	6.26993	1	0	0.959546	1.83994	0	0	0.0923927		802629	5.48406e+06	1.95417e+07	5.71691e+07	1.27504e+08	2.48024e+08	4.00023e+08	5.15952e+08	5.58822e+08	5.09272e+08	3.80502e+08	2.38378e+08	1.3227e+08	5.96321e+07	2.33835e+07	6.40719e+06	719802	144981	5.34171e+06	21223.3	18754.4	1.14584e+06	205346	0	155082	299284	115240
FRCQTCGYKFHQRCSTEVPLM	518	538	4	0	634.294	8	18	9.55367	9.88493	636.314	6.29414	1	0	0.966068	0.116125	1	0	0.0364896		393754	589852	2.4604e+06	8.53032e+06	2.57362e+07	4.20994e+07	7.11665e+07	9.31125e+07	1.0712e+08	9.42588e+07	6.84892e+07	4.51742e+07	2.55906e+07	1.06599e+07	2.95619e+06	742254	168648	385684	39592.9	0	91389.5	50934.8	0	0	246928	0	0
FRCQTCGYKFHQRCSTEVPLMC	518	539	3	0	879.727	8	19	9.9475	10.4606	882.726	7.08755	1	0	1.07933	0.646623	1	0	0.136263		229283	1.4673e+06	3.57981e+06	1.20874e+07	3.09366e+07	6.55772e+07	1.14351e+08	1.71464e+08	2.20384e+08	2.33005e+08	2.01463e+08	1.45979e+08	1.17047e+08	3.42586e+07	2.19668e+07	2.95631e+07	151650	1.02874e+06	2.56008e+06	17655.5	380.258	3.99086e+06	12327.8	0	1.44148e+06	0	0	203531
FRCQTCGYKFHQRCSTEVPLMC	518	539	4	0	660.047	8	19	9.8536	10.2765	662.492	7.87188	1	1	1.27952	0.383343	1	-3	0.262416		402574	132572	542127	3.80719e+06	7.63631e+06	1.69404e+07	3.24519e+07	5.15237e+07	5.92829e+07	7.21401e+07	5.89213e+07	4.50006e+07	2.81731e+07	1.63644e+07	5.30403e+06	3.24993e+06	189304	309082	60409	297030	41341.3	608772	71893.1	251846	51858.2	2.08344e+07	694007	0
RCQTCGY	519	525	2	0	415.668	5	5	5.86512	6.26447	416.427	0.911564	1	0	0.154429	0.314703		-1	0.279541		4.04998e+06	8.98673e+06	6.67818e+06	3.15014e+06	117394	76895.9	0	290271	0	53139.1	27875.2
RCQTCGYKFHQRC	519	531	2	0	815.363	6	11	6.61353	7.04795	817.311	2.74276	1	0	0.479492	0.416982	1	-2	0.290739		5787.46	1.50788e+06	7.71864e+06	1.35184e+07	1.47127e+07	1.035e+07	5.13316e+06	457523	141423	77680.8	110368	15640.8	49128.1	0	5673.13	0	142778	90953.2
RCQTCGYKFHQRC	519	531	3	0	543.911	6	11	6.51823	7.13803	545.228	2.79845	1	0	0.504046	0.957689	1	-2	0.0997179		1.0675e+06	1.5805e+07	3.96661e+07	6.31187e+07	7.08198e+07	5.09122e+07	2.79832e+07	1.42346e+07	4.24382e+06	719334	414388	228098	61953.6	3735.41	0	32840.5	8854.83	31565.2
RCQTCGYKFHQRCST	519	533	2	0	909.403	7	13	6.45468	6.64527	912.015	3.96554	1	0	0.749615	-0.294206	-2	-1	0.249384		0	51665.3	229013	1.15761e+06	2.49792e+06	3.37918e+06	2.77487e+06	1.26451e+06	332712	0	0	0	44693.1	0	35852.2	33704	0	0	0	60424.7	0
RCQTCGYKFHQRCST	519	533	3	0	606.605	7	13	6.32792	7.54012	610.26	9.70932	0.4	0					1.59257		239606	1.44378e+06	1.00177e+07	2.41738e+07	4.16256e+07	4.74391e+07	3.75094e+07	2.3576e+07	4.45074e+07	4.07197e+06	753862	7.15565e+06	0	26329.7	673450	51683.2	179152	1.10088e+06	8.7779e+06	4.34674e+07	9.42036e+07
RCQTCGYKFHQRCST	519	533	4	0	455.205	7	13	6.50233	6.5341	457.036	6.06718	0.4	1					0.401023		9440.78	0	0	170789	315583	390755	436024	156110	6102.78	34311.6	0	58517.2	56953.5	0	0	0	44238.3	0	0	0	189897
RCQTCGYKFHQRCSTE	519	534	2	0	973.925	7	14	6.50233	6.69278	976.826	4.47461	1	0	0.820293	-0.294595	-1	-2	0.450663		0	32038.9	49433.3	592911	1.98298e+06	3.21967e+06	3.26327e+06	2.64779e+06	1.35676e+06	334830	0	0	0	0	0	0	0	0	0	0	0	0
RCQTCGYKFHQRCSTE	519	534	3	0	649.619	7	14	6.47057	8.03612	655.532	16.4106	0.4	1					2.18312		88800.9	1.12565e+06	7.4232e+06	2.23432e+07	4.24246e+07	5.90363e+07	5.94512e+07	4.66784e+07	2.88523e+07	1.39979e+07	5.97523e+06	1.24972e+06	177001	101921	830008	74632.9	1.28092e+06	9.15657e+07	1.14384e+08	3.00712e+08	5.194e+08	5.43715e+08
RCQTCGYKFHQRCSTE	519	534	4	0	487.466	7	14					0
RCQTCGYKFHQRCSTEVPLM	519	538	2	0	1194.05	8	17	9.1121	9.2068	1197.92	6.06665	1	0	1.00092	-0.573869	1	-1	0.15919		0	0	0	662267	2.05798e+06	4.33996e+06	7.79186e+06	1.02678e+07	9.47124e+06	7.82558e+06	5.32994e+06	3.2167e+06	971435	84699.3	0	0	0	132450	0	0	0	134793	0	0	0	0
RCQTCGYKFHQRCSTEVPLM	519	538	3	0	796.367	8	17	8.87603	9.4434	798.922	5.98613	1	0	0.977955	0.804757	1	-1	0.049674		8.40266e+06	1.03787e+07	2.87263e+07	7.28149e+07	1.61684e+08	3.14491e+08	4.60319e+08	5.93327e+08	5.90873e+08	4.87611e+08	3.30209e+08	2.01748e+08	1.03801e+08	4.48002e+07	1.62708e+07	2.72176e+06	233267	74286.7	152987	7536.66	0	0	457030	0	4730.04	0
RCQTCGYKFHQRCSTEVPLM	519	538	4	0	597.527	8	17	8.98612	9.28573	599.498	6.20586	1	0	1.04064	0.0238112	1	-1	0.0506811		38192.7	314558	2.00167e+06	8.91278e+06	2.31344e+07	4.173e+07	6.98684e+07	8.79665e+07	8.74871e+07	7.16964e+07	5.04501e+07	2.79665e+07	1.2928e+07	4.66305e+06	1.39918e+06	442054	0	596230	0	4.41784e+06	52372	2.36086e+06	0	0	7719.45	103152
RCQTCGYKFHQRCSTEVPLM	519	538	5	0	478.223	8	17					-1
RCQTCGYKFHQRCSTEVPLMC	519	539	3	0	830.704	8	18	9.28573	10.1197	833.565	6.78123	1	0	1.0973	1.5824	1	-2	0.0820785		360227	1.14673e+06	6.06823e+06	2.15098e+07	5.90886e+07	1.2656e+08	2.2324e+08	3.23853e+08	3.81794e+08	3.76543e+08	3.15551e+08	2.12075e+08	1.2997e+08	6.47545e+07	2.78427e+07	9.33557e+06	2.23306e+06	558292	83052.2	0	76171.2	91140.4	75491.8	61493.4	115625	76445.5	2.29249e+06
RCQTCGYKFHQRCSTEVPLMC	519	539	4	0	623.28	8	18	9.64843	9.68005	625.382	6.60688	0.3	0					0.0419369		0	0	145929	113006	937428	1.77268e+06	3.25092e+06	4.49657e+06	5.28877e+06	5.8474e+06	4.09507e+06	2.97903e+06	1.60513e+06	615673	106477	0	0	0	0	8085.9	0	0	0	0	0	0	0
CGYKFHQRCSTEVPLM	523	538	2	0	949.939	7	13	9.19103	9.28573	953.047	4.87646	1	0	1.08943	-0.573869	1	1	0.366643		0	0	0	186249	1.14217e+06	2.28629e+06	2.60077e+06	2.1324e+06	1.60345e+06	75020.2	97027	0	0	0	0	0	0	0	0	0	80363.3
CGYKFHQRCSTEVPLM	523	538	3	0	633.629	7	13	9.12787	9.42765	635.745	5.01189	1	0	1.13995	0.0242973	1	1	0.0734092		41159	178759	1.91509e+06	6.7589e+06	1.426e+07	2.39378e+07	3.02865e+07	2.73796e+07	1.94369e+07	1.04631e+07	3.99035e+06	850305	95270.6	0	235538	54644.6	67502.9	107937	44881.1	39371.6	250214
CGYKFHQRCSTEVPLMC	523	539	3	0	667.965	7	14	9.64843	9.75917	670.532	6.23918	1	0	1.43154	-0.527104		0	0.179501		0	0	0	323497	1.50248e+06	3.13191e+06	5.59868e+06	6.00556e+06	5.57617e+06	4.12848e+06	1.88611e+06	692550	116479	0	0	0	97645.4	196386	45575.7	125160	255196	490153
YKFHQRC	525	531	2	0	491.24	5	5	5.88125	6.1695	492.692	2.24383	0.4	0					1.15196		1.35791e+06	2.85722e+06	9.69438e+06	4.77434e+06	2.78785e+06	288816	118239	332712	1.00531e+06	884407	215167
YKFHQRC	525	531	3	0	327.829	5	5	5.99428	6.35955	329.037	2.96235	0.4	1					0.58803		390328	794964	2.84254e+06	2.1272e+06	1.4608e+06	24679.8	0	199439	204798	99750	1.03674e+06
YKFHQRCST	525	533	2	0	585.28	5	7	5.92432	6.50233	590.612	9.90407	0.4	0					0.989586		57960	179055	1.28011e+06	1.52792e+06	1.0957e+06	774742	449186	52313.2	645512	0	1.10703e+06	20924.9	2.96203e+07
YKFHQRCSTE	525	534	2	0	649.801	5	8	5.83215	6.04252	651.992	3.55049	1	0	1.42259	-0.236504		-3	0.241076		0	168263	598818	1.94612e+06	2.94541e+06	2.44255e+06	1.28333e+06	482027	38813.1	106484	682.347	22563.7	0	0
YKFHQRCSTEVPLM	525	538	2	0	869.924	6	11	8.98612	9.45915	873.008	4.98835	0.6	0					0.17274		76610.9	189106	1.32305e+06	9.23992e+06	2.16425e+07	3.38808e+07	3.98598e+07	3.44991e+07	2.20195e+07	1.09351e+07	2.52734e+06	195994	577076	3785.93	405913	24064.3	395574	321396
YKFHQRCSTEVPLM	525	538	3	0	580.285	6	11	8.95468	9.49063	582.341	4.98944	1	0	1.47	0.713124	1	-1	0.130553		771296	2.18117e+06	8.80833e+06	2.64738e+07	5.10012e+07	7.8932e+07	9.44589e+07	8.03369e+07	5.1108e+07	2.67844e+07	1.02196e+07	4.36156e+06	3.88684e+06	1.18386e+06	407918	1.48349e+06	55388.5	0
YKFHQRCSTEVPLMC	525	539	3	0	614.621	7	12	6.8966	7.39917	618.763	11.1169	0.5	0					0.144406		0	0	2.94354e+06	0	3287.69	36711.8	0	38820.3	124840	4.45841e+06	2.4251e+07	6.2628e+07	1.00171e+08	1.01323e+08	6.72727e+07	9.70994e+06	3.04655e+06	2.91712e+06	181052	38789.5
KFHQRC	526	531	2	0	409.708	4	4	4.21975	4.95918	410.827	1.69074	0.4	0					1.50779		347851	2.42688e+06	3.81539e+06	3.01561e+06	403671	106243	16620.2	258423	0
KFHQRCSTE	526	534	2	0	568.269	5	7	4.3671	4.39992	570.693	4.12649	0.4	0					0.347644		0	0	47938.9	156514	154083	269669	56140.2	40616.3	0	0	54342.2	0	9411.98
KFHQRCSTEVPLM	526	538	2	0	788.392	6	10	8.4429	8.84452	791.432	5.00931	0.6	0					0.262483		63406.2	201157	1.22531e+06	5.92716e+06	1.37239e+07	2.05204e+07	2.31552e+07	1.82543e+07	1.16332e+07	4.25833e+06	1.94667e+06	58176	603691	198554	348777	89660.7	653744
KFHQRCSTEVPLM	526	538	3	0	525.931	6	10	8.49347	8.90753	527.912	4.87408	1	0	1.63402	0.357627	1	1	0.130222		70789.7	1.42071e+06	1.11049e+06	7.11035e+06	1.9322e+07	2.31288e+07	2.62283e+07	2.19337e+07	1.24325e+07	5.86469e+06	2.03032e+06	745458	99107.2	266341	76176.4	73893.3	515638
KFHQRCSTEVPLMC	526	539	2	0	839.897	6	11	9.12787	9.22258	843.235	5.48397	1	0	1.68802	-0.57382	1	0	0.292126		0	0	0	0	362964	1.31983e+06	2.38868e+06	1.75731e+06	1.81089e+06	290710	279679	0	0	0	0	0	0	0
KFHQRCSTEVPLMC	526	539	3	0	560.267	6	11					-1
HQRCSTEVPLM	528	538	2	0	650.81	6	8					-1
STEVPLM	532	538	1	0	776.386	4	4	8.26668	8.90753	778.884	1.97956	1	0	1.6703	1.01909		1	1.10814		1.32897e+07	1.6922e+07	3.22352e+07	3.36023e+07	2.05778e+07	6.1997e+06	1.41845e+06	16162.1	924050
STEVPLMC	532	539	1	0	879.395	5	5	9.4434	9.74337	882.954	2.91176	1	0	2.09447	0.024832		0	0.275196		0	1.55305e+06	8.49804e+06	1.73147e+07	1.59036e+07	9.22576e+06	1.945e+06	14254	0	0	167814
EVPLM	534	538	1	0	588.306	4	2					0
EVPLMC	534	539	1	0	691.315	5	3	9.4434	9.77497	693.929	2.06646	0.4	0					0.519552		1.10574e+06	8.97543e+06	1.47371e+07	1.10444e+07	2.1396e+06	136088	331082	182064	3.06761e+06
VPLM	535	538	1	0	459.264	4	2	7.79442	8.6517	460.979	1.36655	1	0	2.5839	1.65036		1	0.211242		7.09642e+07	1.96211e+08	2.38891e+08	1.32036e+08	7.77094e+06	499244	305257
VPLMC	535	539	1	0	562.273	4	3	8.50925	8.68657	564.554	1.80862	1	0	2.19398	-0.332901		1	0.600438		886120	5.54621e+06	9.19825e+06	6.47631e+06	1.31223e+06	153740	58742.3	837019
CVNY	539	542	1	0	498.202	4	2	5.4761	6.3014	499.677	1.11476	1	0	1.97336	1.55707		1	0.0496169		1.1603e+08	4.03979e+08	4.23608e+08	8.26046e+07	3.25139e+06	160292	232967
CVNYDQL	539	545	1	0	854.371	4	5	8.4429	9.0963	858.268	3.33455	1	0	2.50454	1.05569	1	1	0.105575		2.49584e+06	1.56699e+07	6.0118e+07	1.42675e+08	1.90705e+08	1.30009e+08	4.24204e+07	1.06189e+07	391969	78152.2
CVNYDQL	539	545	2	0	427.689	4	5	8.36403	9.15423	429.44	2.93878	1	0	2.12067	1.45469	1	1	0.0893757		4.68452e+06	2.93279e+07	1.01037e+08	1.84925e+08	1.9178e+08	9.56022e+07	2.7017e+07	3.48675e+06	244968	917117
CVNYDQLDL	539	547	1	0	1082.48	5	7	10.0413	10.7905	1087.43	4.25057	1	0	2.21508	1.33487	1	1	0.272909		0	2.18415e+06	2.53594e+07	8.75476e+07	1.71159e+08	1.95154e+08	1.40407e+08	6.75951e+07	2.5184e+07	6.89579e+06	0	3196.22	285612
CVNYDQLDL	539	547	2	0	541.745	5	7	10.0257	10.8114	544.077	3.96459	1	0	2.01696	1.44152	1	1	0.0724647		1.75975e+07	5.82297e+07	1.8504e+08	4.49066e+08	7.70639e+08	8.38987e+08	5.70073e+08	2.49833e+08	7.886e+07	2.04815e+07	984988	431900	148139
VNYDQL	540	545	1	0	751.362	4	4	8.0938	8.71817	754.741	2.93924	1	0	2.83383	0.971009		1	0.218378		2.18767e+06	2.3726e+07	9.38773e+07	1.7513e+08	1.56515e+08	6.47026e+07	1.39073e+07	2.36302e+06	1.08341e+06
VNYDQLDL	540	547	1	0	979.473	4	6	9.90058	10.4659	983.666	3.62092	1	0	2.19696	0.798875	1	1	0.165925		1.1981e+06	9.25139e+06	4.94101e+07	1.22798e+08	1.83677e+08	1.52923e+08	7.7567e+07	1.67665e+07	734851	10765.8	0
VNYDQLDL	540	547	2	0	490.24	4	6	9.86927	10.6597	492.262	3.47238	1	0	2.0769	1.45547	1	1	0.138187		8.82368e+06	4.27673e+07	1.52907e+08	3.18751e+08	4.29039e+08	3.31601e+08	1.57467e+08	4.85142e+07	7.67121e+06	154059	764669
YDQL	542	545	1	0	538.251	3	2	6.95265	7.34672	539.926	1.36125	1	0	2.57106	0.299293		1	0.184672		4.03323e+06	1.5708e+07	1.73264e+07	6.76303e+06	318950	536297
YDQLDL	542	547	1	0	766.362	4	4	9.28573	9.52217	768.718	1.90529	0.4	0					0.183516		3.50934e+06	1.47118e+07	2.82454e+07	2.49329e+07	1.03855e+07	1.05133e+06	177109	58426.8	124145
DQLDL	543	547	1	0	603.298	3	3	8.39555	9.2068	604.962	1.32746	1	0	1.41617	1.51609		1	0.0878532		2.24519e+08	7.07346e+08	7.18034e+08	3.0058e+08	6.57156e+07	8.46216e+06	1.31273e+06
[truncated: 21 more columns]
