# Supplementary material for: Unveiling the domain-specific and RAS isoform-specific details of BRAF kinase regulation
Source: eLife. 2023 Dec 27;12:RP88836. doi: 10.7554/eLife.88836 (PMC10752582; doi:10.7554/eLife.88836)
Supplement: Figure 2—source data 2. — Also applies to plots presented in Supplementary file 1; Figure 2—figure supplement 1 and Figure 2—figure supplement 2. [file elife-88836-fig2-data2.zip › Figure 2- source data 2/(BRAF_BRAFN3-KD-90min1.mzXML) ExMS2_FinalTable.xls]

## Sheet: Sheet1
Sequence	START	END	Charge	ModMass	Monoisotopic m/z	maxND	maxD	RT Range(start, unit: min)	RT Range(end)	Centroid m/z	Delta Mass	Flag#1:Skip-tests	Flag#2:Unimodality check	Flag#3:Back exchange prediction check	Flag#4:Elution RT width check	Flag#5:Unique peptide RT/deltaD consistency check	Flag#6:Common-end peptides centroid subtraction check	Flag#7:Centroid shift within RT range check	Flag#8:Data multiple assignment check	Isotopic Envelope Amplitudes(start from this column(the Monoisotopic) to nonzero end):
GSSHHHHHHGTKTEEGKL	2	19	2	0	1008.48	6	16	5.3615	5.90902	1010.91	3.70069	1	0	0.29273	1.7317	1	1	0.0871974		2.18334e+06	2.95055e+07	1.15289e+08	2.59899e+08	4.01199e+08	4.37487e+08	3.24523e+08	1.9205e+08	7.83617e+07	2.39721e+07	5.56702e+06	209924	145592	206745	326431	0	415396	0	278491	0	76689.7	0	101436
GSSHHHHHHGTKTEEGKL	2	19	3	0	672.656	6	16	5.34575	5.79975	674.295	3.76211	1	0	0.309006	1.32105	1	1	0.0897939		4.22483e+07	2.28752e+08	8.04336e+08	1.89161e+09	3.06884e+09	3.33568e+09	2.57377e+09	1.50196e+09	6.42034e+08	2.30833e+08	6.79499e+07	1.50412e+07	1.32764e+06	213117	85579.4	0	57636.4	127339	52020.7	127899	305085	211608	39306.8
GSSHHHHHHGTKTEEGKL	2	19	4	0	504.744	6	16	5.3615	5.8778	505.976	3.7767	1	0	0.312873	1.59462	1	1	0.0351087		1.24097e+07	6.70491e+07	2.49765e+08	5.77294e+08	9.42163e+08	1.05126e+09	8.19861e+08	4.68023e+08	1.97307e+08	6.97336e+07	1.97221e+07	4.27618e+06	559048	66087.6	128165	0	26145.3	10141.4	444017	0	0	5670.22	533813
GSSHHHHHHGTKTEEGKL	2	19	5	0	403.997	6	16	5.3615	5.8778	404.982	3.77491	1	0	0.312398	1.59462	1	1	0.0320837		4.77306e+06	4.16953e+07	1.54869e+08	3.85632e+08	6.08798e+08	6.71149e+08	5.28407e+08	3.02065e+08	1.29376e+08	4.58419e+07	1.14819e+07	1.11471e+06	0	0	0	0	32397.3	0	0	97977	0	0	0
GSSHHHHHHGTKTEEGKLVIWINGDKGYNGL	2	32	3	0	1149.23	8	29					-1
GSSHHHHHHGTKTEEGKLVIWINGDKGYNGL	2	32	4	0	862.178	8	29	9.77958	9.88835	864.796	8.43991	0.6	0					0.969588		0	0	0	0	264837	3.26268e+06	7.51229e+06	2.0497e+07	3.17387e+07	4.3222e+07	4.20271e+07	3.34422e+07	3.40546e+07	1.67916e+07	7.95613e+06	1.6408e+06	6.68173e+06	0	60735	301171	677036	236360	0	584771	723144	345418	0	14950	292966	0
GSSHHHHHHGTKTEEGKLVIWINGDKGYNGL	2	32	5	0	689.944	8	29					-1
VIWINGDKGY	20	29	1	0	1164.6	5	8	9.09443	9.45257	1168.91	3.59145	0.4	0					0.361452		0	663196	8.75939e+06	5.31865e+07	1.4031e+08	1.03188e+08	2.18267e+07	1.95602e+06	516941	455868	0	231024	250654	890212
VIWINGDKGY	20	29	2	0	582.806	5	8	9.74852	9.91942	584.868	3.4091	0.6	0					0.322159		0	3.77667e+06	2.08641e+07	4.125e+07	3.89094e+07	2.32318e+07	8.0946e+06	3.04436e+06	151186	1.06491e+06	655602	5.8571e+06	126651	1.07641e+06
VIWINGDKGYNG	20	31	2	0	668.338	5	10	8.0518	8.06737	675.614	13.7496	0.4	0					0.387529		0	0	0	0	0	0	187893	0	0	0	0	0	0	0	172074	3.17718e+06
VIWINGDKGYNGL	20	32	2	0	724.88	5	11	10.5266	11.1389	727.464	4.2907	1	0	0.96598	2.01618		0	0.171689		0	2.94379e+08	1.37619e+09	3.27377e+09	5.07562e+09	5.32831e+09	4.02355e+09	2.25488e+09	9.9414e+08	5.58117e+08	4.73269e+08	3.34248e+08	1.52822e+08	7.76669e+07	4.76908e+07	1.46256e+07	6.1301e+06
VIWINGDKGYNGLAE	20	34	2	0	824.92	5	13	9.99717	10.3705	827.554	4.28184	0.6	0					0.304498		1.11033e+06	1.59524e+07	2.76484e+07	4.94868e+07	7.52798e+07	9.19853e+07	8.19317e+07	5.32979e+07	3.11577e+07	1.14618e+07	2.00314e+06	1.0031e+06	299345	411241	571394	242005	664166	1.61626e+06	4.1225e+06
VIWINGDKGYNGLAEVGKKFEKDTG	20	44	3	0	913.476	7	23					-1
VIWINGDKGYNGLAEVGKKFEKDTGIKV	20	47	3	0	1026.89	7	26					-1
VIWINGDKGYNGLAEVGKKFEKDTGIKV	20	47	4	0	770.421	7	26	11.5694	11.7095	772.437	6.21227	1	0	0.325128	-0.0573401	1	0	0.200935		791648	0	190774	686200	3.97118e+06	1.28521e+07	2.33605e+07	3.25414e+07	3.48932e+07	2.46126e+07	1.91494e+07	1.02647e+07	4.08318e+06	346437	225518	0	0	0	0	211975	1.50438e+06	79774.2	0	0	0	64024.6	233055	253955	0	0
VIWINGDKGYNGLAEVGKKFEKDTGIKVTVEHPDKL	20	55	4	0	1000.29	9	33	10.9312	11.4448	1002.96	8.2805	1	0	0.375973	1.58262	1	0	0.0728703		1.65958e+06	0	3.7269e+06	2.29375e+07	1.70706e+07	3.17647e+07	1.74215e+08	3.44481e+08	5.59364e+08	7.48815e+08	8.35658e+08	8.40539e+08	6.99341e+08	5.13552e+08	3.46693e+08	2.04913e+08	1.04079e+08	5.26751e+07	2.33508e+07	1.2978e+07	1.51667e+06	1.59086e+06	322243	1.00549e+06	0	94324.5	31208.7	1.48457e+06	0	125144
VIWINGDKGYNGLAEVGKKFEKDTGIKVTVEHPDKL	20	55	5	0	800.434	9	33	11.0247	11.1337	802.691	8.88338	1	0	0.453441	-0.193686	1	0	0.0972145		634441	22777.8	0	637260	7.76246e+06	2.11085e+07	4.50595e+07	9.28051e+07	1.5448e+08	2.05771e+08	2.31675e+08	2.25741e+08	1.92077e+08	1.36181e+08	9.60852e+07	5.47461e+07	3.3213e+07	1.4972e+07	5.75491e+06	2.54569e+06	456439	3.72586e+06	197883	368913	0	117530	1.1173e+07	29498.9	0	0
VIWINGDKGYNGLAEVGKKFEKDTGIKVTVEHPDKL	20	55	6	0	667.196	9	33	10.9312	11.2269	669.096	8.9943	1	0	0.467694	0.626147	1	0	0.0596746		212338	8.80569e+06	371105	2.95018e+07	634702	3.67251e+07	5.95735e+07	1.00236e+08	2.06542e+08	2.97748e+08	3.33842e+08	3.4589e+08	2.91028e+08	2.15067e+08	1.42089e+08	8.22724e+07	4.45017e+07	2.55309e+07	1.02793e+07	4.78099e+06	1.60368e+06	1.20847e+06	375731	960685	397067	1.08686e+06	931756	441079	726985	453270
VIWINGDKGYNGLAEVGKKFEKDTGIKVTVEHPDKL	20	55	7	0	572.026	9	33	10.9312	11.087	573.622	8.76986	1	0	0.438854	0.0117478	1	0	0.0728514		390152	0	219337	181192	2.94001e+06	6.11098e+06	1.35519e+07	3.32198e+07	5.82291e+07	8.37753e+07	1.00059e+08	1.08228e+08	8.47504e+07	6.75598e+07	3.85285e+07	2.58863e+07	2.04269e+07	1.79333e+07	3.37943e+06	993619	176495	105851	190051	1.30014e+06	4.89413e+06	301939	163404	95134.5	0	0
NGDKGYNGLAEVGKKFEKDTGIKVTVE	24	50	3	0	966.173	7	25	9.79512	10.0905	968.874	6.40267	0.6	1					0.338492		1.89048e+07	2.21368e+07	1.50247e+07	3.60269e+07	5.35674e+07	3.30528e+07	4.36888e+07	7.22916e+07	8.64007e+07	1.00177e+08	9.89398e+07	8.33053e+07	5.95497e+07	3.8094e+07	1.02871e+07	1.72455e+06	445735	0	0	0	0	7043.17	39984.8	150890	280811	368289	139262	33211.8	1.22911e+06	0
GLAEVGKKFEKDTGIKVTVEHPDKL	31	55	4	0	685.383	7	22					-1
LAEVGKKFEKDTGIKVTVEHPDKL	32	55	3	0	894.501	7	21	8.61198	8.73653	896.374	4.02048	1	0	0.123784	-0.125623	1	0	0.0952153		192614	0	365661	7.84695e+06	9.27651e+06	1.6838e+07	1.59121e+07	9.77743e+06	6.86974e+06	2.47532e+06	0	0	422731	0	0	0	0	0	0	0	0	0	0	0	0	0	0	0	0
LAEVGKKFEKDTGIKVTVEHPDKL	32	55	4	0	671.127	7	21					-1
LAEVGKKFEKDTGIKVTVEHPDKLEEKFPQVAATGDGPDIIF	32	73	4	0	1149.86	9	37					-1
LAEVGKKFEKDTGIKVTVEHPDKLEEKFPQVAATGDGPDIIF	32	73	5	0	920.091	9	37					-1
AEVGKKFEKDTG	33	44	2	0	654.843	5	10					0
AEVGKKFEKDTG	33	44	3	0	436.898	5	10	5.17275	5.25133	437.376	0.672351	0.4	0					0.155027		32959.8	1.66907e+06	57324.5	0	184785	0	0	46336.6	0	0	0	0	0	0	0	0
AEVGKKFEKDTGIKV	33	47	2	0	824.967	5	13	7.95842	8.14003	826.159	1.4094	0.6	0					0.130615		3.64819e+06	2.63525e+07	4.34205e+07	3.09017e+07	1.66242e+07	5.43079e+06	0	169111	0	0	0	0	0	0	0	0	0	0	0
AEVGKKFEKDTGIKV	33	47	3	0	550.314	5	13	7.95842	8.30083	551.144	1.515	1	0	-0.193879	0.831069	1	1	0.122428		1.46011e+07	6.76323e+07	1.03266e+08	7.90232e+07	4.6597e+07	1.77372e+07	3.52093e+06	381325	120311	182945	0	0	515645	69461.7	0	350881	146736	121233	0
AEVGKKFEKDTGIKVTVEHPDKL	33	55	4	0	642.856	7	20	8.12965	8.33192	644.395	4.62712	1	0	0.292996	0.215645	1	0	0.192014		2.12061e+06	2.48253e+07	1.20835e+08	3.19647e+08	5.51395e+08	6.97915e+08	6.19334e+08	4.36352e+08	2.45342e+08	1.22533e+08	5.30359e+07	2.23062e+07	7.66723e+06	4.44125e+06	1.31602e+06	1.18804e+06	82232.4	480089	1.70264e+08	0	0	0	200851	117941	0	0	2.29136e+06	0
AEVGKKFEKDTGIKVTVEHPDKL	33	55	5	0	514.486	7	20	8.12965	8.5653	515.585	3.96869	1	0	0.153395	1.24047	1	1	0.0709395		0	1.33642e+07	5.92666e+07	1.6893e+08	2.94819e+08	3.7359e+08	3.33472e+08	2.33076e+08	1.33314e+08	5.29138e+07	2.3069e+07	8.03664e+06	3.24498e+06	921372	1.50913e+06	203898	0	162891	211595	632358	0	0	0	843565	503768	0	0	550209
AEVGKKFEKDTGIKVTVEHPDKL	33	55	6	0	428.907	7	20	8.06737	8.3786	429.827	3.99496	1	0	0.158964	0.694138	1	1	0.0795697		210198	1.39657e+06	1.18727e+07	3.5812e+07	7.35351e+07	9.07157e+07	8.25235e+07	5.24619e+07	2.72612e+07	1.36897e+07	4.45361e+06	1.80609e+06	0	113675	1.97333e+06	0	0	0	99794.2	115786	538491	0	0	0	0	0	0	0
AEVGKKFEKDTGIKVTVEHPDKLEEKFPQVAATGDGPDIIF	33	73	4	0	1121.59	9	36	10.511	11.2269	1124.7	9.74054	1	0	0.459281	2.4714	1	1	0.0958954		4.6863e+06	2.46692e+06	2.12633e+06	7.73295e+06	1.13958e+07	4.93293e+07	1.25966e+08	3.29682e+08	5.76028e+08	9.88487e+08	1.38812e+09	1.79164e+09	1.83496e+09	1.80472e+09	1.47656e+09	1.12318e+09	6.94594e+08	4.49113e+08	2.13616e+08	1.17816e+08	4.91682e+07	1.32706e+07	3.95947e+06	3.0302e+06	4.08122e+06	2.43184e+06	1.38073e+06	0	5.69756e+07	175238
AEVGKKFEKDTGIKVTVEHPDKLEEKFPQVAATGDGPDIIF	33	73	6	0	748.063	9	36	10.6201	10.7756	750.141	9.7849	1	0	0.464507	0.0103573	1	1	0.0390888		0	0	0	1.71183e+06	536402	5.02095e+06	1.14608e+07	4.21662e+07	8.02747e+07	1.54753e+08	1.90807e+08	2.85565e+08	2.64958e+08	2.83175e+08	2.1943e+08	1.64441e+08	9.26298e+07	6.5042e+07	2.36162e+07	1.92302e+07	721201	2.77966e+06	23833.4	0	892737	198668	6.27451e+06	179206	0	361661
AEVGKKFEKDTGIKVTVEHPDKLEEKFPQVAATGDGPDIIF	33	73	7	0	641.34	9	36					-1
VGKKFEKDTGIKVTVEHPDKL	35	55	2	0	1184.67	6	18					-1
VGKKFEKDTGIKVTVEHPDKL	35	55	3	0	790.113	6	18	7.80295	7.97397	791.889	3.91855	1	0	0.235077	0.0784206	1	1	0.168731		0	1.33727e+06	3.30531e+06	1.45893e+07	3.69141e+07	3.09748e+07	2.87093e+07	2.37617e+07	6.80578e+06	1.98459e+06	2.12688e+06	140892	126167	151363	0	0	692803	0	0	148607	0	0	0	0	0
VGKKFEKDTGIKVTVEHPDKLEEKFPQVAATGDGPDIIF	35	73	4	0	1071.57	9	34					-1
IKVTVEHPDKL	45	55	2	0	639.874	5	8					-1
IKVTVEHPDKL	45	55	3	0	426.919	5	8					-1
IKVTVEHPDKLEEKFPQVAATGDGPDIIF	45	73	3	0	1065.23	8	24					-1
TVEHPDKL	48	55	1	0	938.494	4	5	6.53687	6.56818	942.251	3.21099	0.4	1					0.303886		0	177430	338821	183425	64062.9	0	0	0	0	227069
TVEHPDKL	48	55	2	0	469.751	4	5	5.51833	5.54963	471.9	3.75286	0.4	0					0.523513		0	0	66998.6	0	3136.67	58554.2	64741.5	0	0	0
TVEHPDKL	48	55	3	0	313.503	4	5	6.45855	6.5212	314.449	2.29287	0.4	0					0.130804		0	1.31873e+06	2.38914e+06	1.80039e+06	255817	470168	0	0	531913	0
TVEHPDKLEEKFPQVAATGDGPDIIF	48	73	3	0	951.815	7	21					0
TVEHPDKLEEKFPQVAATGDGPDIIF	48	73	4	0	714.113	7	21					-1
EEKFPQVAATGDGPDIIF	56	73	2	0	967.481	6	14	11.4136	12.0838	970.85	5.57795	0.6	0					0.243562		5.86723e+06	6.49568e+07	2.82996e+08	8.18195e+08	1.7582e+09	2.72498e+09	3.1136e+09	2.6962e+09	1.80474e+09	9.65086e+08	4.26292e+08	1.51211e+08	7.24223e+07	7.44797e+07	5.7255e+07	1.84897e+07	1.45015e+06	851862	4.60207e+07	2.17822e+08	3.30642e+08
EEKFPQVAATGDGPDIIF	56	73	3	0	645.323	6	14	11.4136	11.9589	647.48	5.31072	1	0	0.920496	1.72197	1	1	0.197255		571640	5.03321e+06	4.25738e+07	1.23536e+08	2.53952e+08	3.80315e+08	4.07696e+08	3.39138e+08	2.11024e+08	1.04996e+08	4.0637e+07	1.14715e+07	1.74423e+06	405029	473986	2.11462e+06	377634	69082.9	8.07649e+06	2.47275e+07	4.22021e+07
WAHDRFGG	74	81	2	0	473.22	4	6	7.91175	8.31638	474.478	1.95011	1	0	0.690163	1.10427	1	1	0.107078		3.09487e+07	1.25978e+08	1.97242e+08	1.83578e+08	1.06323e+08	3.69512e+07	5.93067e+06	310366	309769	0	305521
WAHDRFGG	74	81	3	0	315.816	4	6					-1
WAHDRFGGY	74	82	1	0	1108.5	5	7	9.00112	9.2501	1111.61	2.43029	0.4	0					0.468639		0	3.24537e+06	2.39962e+07	3.27352e+07	2.57527e+07	4.07573e+06	0	322536	849943	12427.7	241.298	0	0
WAHDRFGGY	74	82	2	0	554.752	5	7	8.95448	9.62408	556.052	1.92084	0.4	0					0.322706		3.52396e+07	6.58654e+08	3.53549e+08	4.5471e+08	3.58975e+08	1.50353e+08	7.08508e+07	7.26117e+06	1.98809e+06	268578	187388	602668	296203
WAHDRFGGY	74	82	3	0	370.17	5	7	8.93895	9.34348	371.243	2.53714	1	0	0.84888	1.10383	0	1	0.12755		2.29457e+06	2.55689e+07	6.00613e+07	8.68457e+07	7.04445e+07	3.43071e+07	8.07401e+06	416400	1.24388e+06	391470	363630	0	183453
WAHDRFGGYAQSGL	74	87	2	0	782.868	5	12	9.49938	10.0438	786.104	5.53414	1	0	1.26754	1.71823	1	1	0.157402		4.08967e+07	1.21251e+08	2.65985e+08	6.14822e+08	1.37376e+09	2.29054e+09	2.87886e+09	2.7399e+09	1.96694e+09	1.09182e+09	4.86373e+08	1.8224e+08	5.59748e+07	1.44431e+07	328475	8.90757e+07	340317	9.89845e+07
WAHDRFGGYAQSGL	74	87	3	0	522.248	5	12	9.49938	10.0283	524.339	5.33662	0.4	0					0.0434139		3.20122e+07	8.55003e+07	1.97681e+08	4.53381e+08	9.65518e+08	1.66949e+09	2.13483e+09	1.95877e+09	1.39338e+09	7.41224e+08	3.10695e+08	9.89471e+07	1.95687e+07	2.28759e+06	311144	671288	283744	278899
WAHDRFGGYAQSGLL	74	88	2	0	839.41	5	13	10.1216	11.1492	843.3	6.76892	0.6	0					0.67477		2.49002e+07	4.05053e+07	8.06051e+07	2.09302e+08	3.49994e+08	7.28866e+08	1.33034e+09	1.27519e+09	1.39527e+09	1.26209e+09	9.0506e+08	4.25397e+08	1.39252e+08	3.54021e+07	9.13121e+06	1.00257e+07	3.14768e+07	1.71038e+08	3.59633e+07
WAHDRFGGYAQSGLL	74	88	3	0	559.943	5	13	10.5733	11.2269	562.128	5.54411	0.6	0					0.186078		8.60889e+06	4.05673e+07	9.38599e+07	2.1932e+08	4.78107e+08	8.1319e+08	1.0613e+09	1.06011e+09	8.03593e+08	4.84399e+08	2.1615e+08	7.36007e+07	1.55441e+07	1.02387e+07	1.18811e+06	9.31701e+06	2.01659e+07	6.99093e+06	1.09606e+06
WAHDRFGGYAQSGLLA	74	89	2	0	874.929	6	14	10.4328	10.4798	878.146	5.37769	0.6	0					0.189784		0	0	244626	1.96195e+06	4.22484e+06	5.18645e+06	6.80296e+06	6.80125e+06	4.04665e+06	3.55669e+06	121664	498886	0	0	0	272993	0	31819.9	0	226383	0
WAHDRFGGYAQSGLLA	74	89	3	0	583.622	6	14	10.3239	10.511	585.911	5.81126	0.6	0					0.0987656		0	513391	2.21953e+06	5.46491e+06	1.59987e+07	2.82664e+07	4.02193e+07	4.09533e+07	3.79383e+07	1.9677e+07	9.93468e+06	6.8705e+06	264786	0	0	211717	33759.4	33638.8	322277	142279	246700
YAQSGL	82	87	1	0	638.314	4	4	6.56818	6.76133	641.3	2.61334	0.4	1					0.633576		1.35725e+06	9.80143e+06	2.16549e+07	2.05452e+07	5.9242e+06	278157	0	0	7.41486e+06
YAQSGLL	82	88	1	0	751.398	4	5					0
AQSGL	83	87	1	0	475.251	3	3	4.73188	5.46613	477.031	1.52029	0.4	0					0.088876		2.4489e+07	1.13532e+08	1.51175e+08	6.43023e+07	7.16737e+06	683255	0
AQSGLL	83	88	1	0	588.335	3	4	8.14522	8.1919	590.145	1.47752	0.3	0					0.0799192		4.58539e+06	1.46331e+07	1.94083e+07	9.42791e+06	2.16648e+06	0	0	31052.8
LAEITPDKA	88	96	1	0	957.525	4	6	6.47423	6.8083	961.324	3.24179	0.4	0					0.139065		934071	1.24789e+07	5.6004e+07	1.14943e+08	1.32861e+08	8.61841e+07	3.35127e+07	6.11741e+06	71541.3	0	0
LAEITPDKA	88	96	2	0	479.266	4	6	6.44287	7.03202	481.143	3.19657	1	0	1.57108	1.91452	1	1	0.0313369		1.75732e+07	1.37777e+08	5.68988e+08	1.10152e+09	1.24692e+09	7.88946e+08	2.8528e+08	6.87589e+07	1.15454e+07	461933	0
LAEITPDKAFQ	88	98	2	0	616.83	5	8	8.61198	8.85583	619.216	4.03565	1	0	1.45105	0.398245		1	0.182496		0	107534	2.95661e+06	1.45712e+07	3.45601e+07	3.50096e+07	2.34722e+07	7.13622e+06	452469	169648	102244	428716	0	99650.2
LAEITPDKAFQDKL	88	101	2	0	794.933	5	11	9.62408	9.94015	797.822	4.83217	1	0	1.17471	0.715362	1	0	0.129354		0	178987	4.18383e+06	4.70338e+07	1.11309e+08	1.72847e+08	1.70796e+08	1.45715e+08	6.62494e+07	1.87935e+07	1.11054e+06	13555.9	617814	1.45969e+06	217384	859372	890777
LAEITPDKAFQDKL	88	101	3	0	530.291	5	11					-1
LAEITPDKAFQDKLYPFT	88	105	2	0	1049.05	6	14	11.2736	11.5694	1052.48	5.57902	0.6	0					0.357193		541516	648637	0	6.87286e+06	2.60121e+07	8.24141e+07	8.57009e+07	1.32161e+08	6.31641e+07	7.25627e+07	1.00503e+07	7.50125e+06	362708	228770	244500	223046	0	395716	332577	0	0
LAEITPDKAFQDKLYPFT	88	105	3	0	699.702	6	14	11.1959	11.6005	701.941	5.43175	0.6	0					0.507561		364378	65831	2.86832e+06	1.40872e+07	7.15559e+07	1.50221e+08	1.99427e+08	1.98224e+08	1.48864e+08	8.20613e+07	3.36296e+07	6.65047e+06	2.48492e+06	1.39382e+06	580521	953074	983853	482329	737868	544326	84125.4
LAEITPDKAFQDKLYPFTW	88	106	3	0	761.728	6	15	13.1653	13.327	764.001	5.40351	1	0	0.839492	0.0375094		1	0.0354967		1.42202e+06	2.03003e+06	7.40944e+06	2.88877e+07	7.57561e+07	1.47755e+08	2.04748e+08	1.96984e+08	1.52219e+08	9.0166e+07	4.81466e+07	3.24524e+07	8.92656e+06	3.24749e+06	0	92151.6	806908	0	333458	548623	210775	0
LAEITPDKAFQDKLYPFTWD	88	107	2	0	1199.6	7	16	12.493	13.0038	1203.12	5.55662	0.6	0					0.205936		154401	188915	1.31122e+07	6.99631e+07	2.05521e+08	3.83481e+08	5.42809e+08	5.64246e+08	5.05571e+08	2.75413e+08	1.97793e+08	6.71679e+07	4.83663e+07	9.8467e+06	7.41501e+06	1.44137e+06	672243	0	178419	0	390442	0	314031	0
LAEITPDKAFQDKLYPFTWD	88	107	3	0	800.07	7	16	12.4774	13.0247	802.379	5.44537	0.6	0					0.0499404		912194	2.3273e+06	3.90058e+07	2.47707e+08	7.03433e+08	1.37632e+09	1.89905e+09	1.98763e+09	1.56361e+09	9.67405e+08	4.8704e+08	2.13986e+08	8.81614e+07	4.05476e+07	1.97059e+07	1.12694e+07	1.7738e+07	2.13203e+06	1.29787e+06	2.30764e+06	933932	683591	737682	233916
LAEITPDKAFQDKLYPFTWDA	88	108	2	0	1235.12	7	17	12.5243	12.9569	1238.6	5.43782	0.6	0					0.211515		0	172527	1.69728e+06	2.39942e+07	7.12077e+07	1.44105e+08	2.01308e+08	2.21223e+08	1.61607e+08	1.1555e+08	5.38524e+07	2.33746e+07	5.39047e+06	1.95259e+06	548493	360569	0	161397	0	3.11263e+06	212818	232925	0	0	0
LAEITPDKAFQDKLYPFTWDA	88	108	3	0	823.749	7	17	12.6338	12.9465	826.185	5.78305	0.6	0					0.1557		512203	2.07211e+06	1.83631e+07	8.96857e+07	2.60917e+08	5.10542e+08	7.28865e+08	7.68554e+08	6.0904e+08	3.78761e+08	2.07775e+08	1.52941e+08	3.7567e+07	1.61325e+07	1.34514e+08	3.96179e+06	2.07986e+06	1.66823e+07	362077	81561.6	1.03502e+06	290437	258513	653403	0
LAEITPDKAFQDKLYPFTWDAVRYNGKL	88	115	3	0	1100.57	8	24	12.0213	12.6807	1103.88	7.88021	0.6	0					0.0679586		3.0731e+06	3.48199e+06	8.49006e+06	6.94796e+06	9.24537e+07	2.88624e+08	5.86524e+08	1.30845e+09	2.07037e+09	2.43477e+09	2.63193e+09	2.10291e+09	1.50486e+09	8.88388e+08	4.64918e+08	2.13391e+08	9.77173e+07	5.32453e+07	3.87719e+07	3.25644e+07	2.71429e+07	2.17793e+07	8.19581e+06	2.58646e+06	749412	0	0	132833	64872.6	76666.1
LAEITPDKAFQDKLYPFTWDAVRYNGKL	88	115	4	0	825.683	8	24	11.9901	12.5243	828.163	7.89581	1	0	0.707013	1.67293	1	1	0.0461225		762305	2.60417e+06	1.00357e+07	5.9158e+07	8.88249e+07	2.68867e+08	6.56228e+08	1.37043e+09	2.04681e+09	2.62703e+09	2.60801e+09	2.31844e+09	1.53865e+09	8.92064e+08	4.55917e+08	2.62634e+08	9.73987e+07	5.51022e+07	4.00223e+07	4.08402e+07	2.88623e+07	2.48167e+07	1.08589e+07	5.60043e+06	1.26557e+06	273976	1.11157e+06	450884	390897	488843
LAEITPDKAFQDKLYPFTWDAVRYNGKL	88	115	5	0	660.748	8	24	12.0057	12.3265	662.728	7.87943	1	0	0.704119	0.735927	1	1	0.0422055		0	134954	1.09289e+06	3.89076e+06	7.83675e+06	2.95322e+07	6.93678e+07	1.4661e+08	2.41228e+08	2.90008e+08	2.88114e+08	2.47587e+08	1.70529e+08	9.82929e+07	5.38112e+07	2.144e+07	7.3021e+06	3.20014e+06	3.75997e+06	3.05487e+06	1.82302e+06	3.25119e+06	747672	790430	717483	204894	1.16167e+06	0	423796	61285.9
LAEITPDKAFQDKLYPFTWDAVRYNGKLIAYPIAVEA	88	124	3	0	1409.74	9	32					-1
LAEITPDKAFQDKLYPFTWDAVRYNGKLIAYPIAVEA	88	124	4	0	1057.56	9	32					-1
AEITPDKA	89	96	1	0	844.441	4	5	5.17275	5.51833	847.741	2.81657	1	0	1.70063	0.844975	1	-1	0.213276		0	3.57642e+06	2.07809e+07	3.63576e+07	3.11664e+07	1.21445e+07	863877	0	0	0
AEITPDKA	89	96	2	0	422.724	4	5	5.10997	5.59657	424.377	2.82102	0.4	0					0.0554342		5.38266e+06	5.03508e+07	1.71282e+08	2.86459e+08	2.37005e+08	1.02456e+08	2.9181e+07	4.01349e+06	82187.4	76414.4
AEITPDKAFQDKL	89	101	2	0	738.391	5	10	8.4875	8.51862	739.752	1.84986	0.4	0					0.415485		0	574289	1.0743e+06	1.18335e+06	241694	0	0	0	0	0	150946	0	0	0	0	0
AEITPDKAFQDKL	89	101	3	0	492.596	5	10	9.21897	9.29678	494.276	4.16707	1	0	1.07896	-0.330838	-1	0	0.0893249		0	0	507329	4.93603e+06	9.08232e+06	1.02848e+07	9.16651e+06	4.20581e+06	1.0791e+06	111337	0	0	0	0	0	0
AEITPDKAFQDKLYPFT	89	105	3	0	662.007	6	13	11.1337	11.3047	666.306	11.6857	1	0	3.12367	0.0782742		-13	0.0949842		0	0	0	540888	2.47128e+06	6.4659e+06	9.84324e+06	2.90485e+06	1.29781e+07	1.48254e+07	3.51962e+07	7.25164e+07	1.11267e+08	1.39994e+08	1.27333e+08	8.91365e+07	6.98872e+06	2.97822e+07	9.49683e+06	7.28357e+06
AEITPDKAFQDKLYPFTW	89	106	2	0	1085.55	6	14	12.7903	12.8789	1088.54	4.64476	1	0	0.718785	-0.283486	1	-1	0.233929		1.31622e+06	381456	767827	3.43944e+06	8.80945e+06	1.53714e+07	1.8795e+07	1.45369e+07	9.21947e+06	3.17734e+06	581760	0	0	0	0	14247.7	0	0	184450	210425	245624
AEITPDKAFQDKLYPFTW	89	106	3	0	724.033	6	14	12.8528	13.0142	726.102	4.86089	1	0	0.784249	0.0359725	1	-1	0.0322396		326880	1.03577e+06	4.39251e+06	1.72427e+07	4.47067e+07	7.38771e+07	9.04498e+07	7.81246e+07	4.75462e+07	2.29148e+07	1.14479e+07	2.19933e+06	148090	331200	256995	0	290987	0	0	0	236693
AEITPDKAFQDKLYPFTWD	89	107	2	0	1143.06	6	15	12.1654	12.6964	1146.17	4.82132	0.6	0					0.111643		0	1.58902e+06	4.06992e+06	5.35535e+07	1.38188e+08	2.38608e+08	2.63037e+08	2.33459e+08	1.49655e+08	7.67044e+07	2.55577e+07	5.18938e+06	333086	392368	0	0	201612	1.18882e+06	0	630529	18269.4	1.0793e+06
AEITPDKAFQDKLYPFTWD	89	107	3	0	762.376	6	15	12.1461	12.6286	764.457	4.84109	1	0	0.680499	1.44591	1	-2	0.225033		567883	3.53347e+06	4.06766e+07	1.54557e+08	3.92636e+08	6.68542e+08	7.74426e+08	6.63464e+08	4.11404e+08	2.16145e+08	9.51289e+07	3.61946e+07	6.51336e+06	7.32212e+06	2.30043e+06	1.58765e+06	739296	201265	731228	348179	509173	467582
AEITPDKAFQDKLYPFTWDA	89	108	2	0	1178.58	7	16	12.3837	12.592	1182.51	6.41735	0.6	1					0.427248		0	0	1.14504e+06	1.1551e+07	3.21765e+07	5.21473e+07	6.01034e+07	5.40056e+07	3.92198e+07	2.15208e+07	1.09569e+07	3.65469e+06	1.7626e+06	336370	3.65661e+06	102684	2.87672e+07	283295	1.39429e+07	7688.11	328520	0	387288	0
AEITPDKAFQDKLYPFTWDA	89	108	3	0	786.055	7	16	11.9277	12.7016	789.037	7.49883	0.6	1					0.534566		212751	3.9314e+06	1.1909e+07	6.07201e+07	1.6259e+08	2.7792e+08	3.4078e+08	3.41414e+08	4.91083e+08	7.35404e+08	7.46347e+08	5.37973e+08	3.13264e+08	1.34902e+08	6.20927e+07	2.6992e+07	2.3831e+06	1.10899e+07	1.02126e+07	1.13021e+06	9.51536e+06	6.68961e+06	1.25254e+06	1.35492e+06
AEITPDKAFQDKLYPFTWDAVRYNGKL	89	115	2	0	1593.82	8	23					-1
AEITPDKAFQDKLYPFTWDAVRYNGKL	89	115	3	0	1062.88	8	23	11.8653	12.5555	1065.99	7.38374	0.6	0					0.082153		208692	256758	0	4.27477e+06	3.33781e+07	1.28078e+08	2.97127e+08	5.59024e+08	7.76021e+08	8.57122e+08	7.86644e+08	5.66895e+08	3.58436e+08	1.86998e+08	9.21625e+07	3.87253e+07	1.87566e+07	1.22072e+07	7.43376e+06	5.28787e+06	3.37648e+06	1.24901e+06	477140	1.74764e+06	156701	0	192312	0	162690	0
AEITPDKAFQDKLYPFTWDAVRYNGKL	89	115	4	0	797.412	8	23	11.8653	12.4461	799.779	7.51654	0.6	0					0.0590852		883545	725687	2.58271e+06	5.64642e+06	0	9.96911e+07	2.4171e+08	4.34722e+08	5.85243e+08	6.81103e+08	6.12985e+08	4.74179e+08	2.78278e+08	1.49747e+08	6.9598e+07	3.55009e+07	1.10344e+07	1.95122e+07	4.979e+06	8.26356e+06	6.46757e+06	8.04684e+06	645918	919500	968605	1.49153e+06	217597	114857	3.63719e+06	234253
AEITPDKAFQDKLYPFTWDAVRYNGKL	89	115	5	0	638.131	8	23					-1
EITPDKAFQDKLYPFTWDAVRYNGKL	90	115	3	0	1039.2	8	22	12.0369	12.0838	1042.28	7.33602	0.6	0					0.232515		47022.7	800574	0	21246.3	0	763801	2.93241e+06	5.07064e+06	8.1879e+06	9.12825e+06	8.70731e+06	5.62045e+06	2.04104e+06	1.13782e+06	200339	0	1.07182e+06	0	0	454292	0	0	0	0	0	184497	0	0	0	0
EITPDKAFQDKLYPFTWDAVRYNGKL	90	115	4	0	779.653	8	22					-1
ITPDKAFQDKLYPFTWDAVRYNGKL	91	115	3	0	996.187	7	21	11.8965	11.9589	999.401	7.80749	0.6	1					0.421189		0	126587	0	0	0	729774	2.85866e+06	5.03381e+06	6.37604e+06	4.7611e+06	5.04307e+06	1.13296e+06	487148	581825	0	0	267073	0	0	1.07631e+06	0	0	179487	0	0	0	174604	0	930049
ITPDKAFQDKLYPFTWDAVRYNGKL	91	115	4	0	747.392	7	21					-1
FQDKLYPFT	97	105	2	0	579.795	5	6					0
FQDKLYPFTW	97	106	1	0	1344.66	5	7					-1
FQDKLYPFTW	97	106	2	0	672.835	5	7	12.9933	13.327	673.867	1.20413	1	0	0.0413828	0.792427	1	0	0.0667081		6.66783e+07	3.14816e+08	3.70269e+08	2.23281e+08	8.71237e+07	2.5565e+07	5.77632e+06	1.40618e+06	203661	127311	230828	221033	135633
FQDKLYPFTWD	97	107	1	0	1459.69	5	8	12.5243	12.5659	1462.78	2.17401	0.4	0					3.82574		0	1.36729e+06	2.23012e+06	234141	0	0	0	0	0	0	0	212947	0	361645
FQDKLYPFTWD	97	107	2	0	730.348	5	8	12.4774	12.6912	731.417	1.21754	1	0	-0.0426917	0.26629	0	0	0.040106		1.2253e+08	5.38781e+08	6.45249e+08	3.93913e+08	1.58125e+08	5.24735e+07	2.78112e+07	3.93474e+06	5.17932e+06	86040.7	468042	0	359946	0
FQDKLYPFTWDA	97	108	2	0	765.867	5	9	12.4149	12.759	767.301	1.90865	1	0	0.211226	0.838534		0	0.357558		5.19441e+07	2.40821e+08	3.00847e+08	1.92232e+08	8.45094e+07	3.15212e+07	7.28268e+06	3.63136e+07	2.08524e+06	4.37777e+07	289913	1.79384e+07	255163	4.9285e+06	807870
FQDKLYPFTWDAVRYNGKL	97	115	2	0	1181.1	7	16	11.1803	11.2736	1182.04	0.398277	0.6	0					0.315707		1.42077e+07	2.08765e+07	1.24426e+07	1.15686e+07	2.89722e+06	3.44758e+06	0	1.443e+06	0	674901	0	0	0	0	0	0	0	0	0	0	0	0	0	0
FQDKLYPFTWDAVRYNGKL	97	115	3	0	787.739	7	16	11.8653	12.3213	789.409	3.54535	0.6	0					0.151514		3.10754e+07	7.46484e+07	1.82297e+08	3.93343e+08	6.4812e+08	7.02422e+08	5.08624e+08	2.97073e+08	1.4822e+08	6.11998e+07	2.77815e+07	1.90508e+06	1.26144e+07	1.22697e+07	6573.07	9.81273e+06	6.76563e+06	928733	1.27771e+06	2.53406e+06	823341	926187	370499	637010
FQDKLYPFTWDAVRYNGKL	97	115	4	0	591.056	7	16	11.8653	12.1758	592.334	3.64444	1	0	0.27782	0.690917	-1	1	0.245281		76312.2	1.02635e+06	1.70176e+07	5.24998e+07	8.46936e+07	9.66719e+07	7.15178e+07	3.60615e+07	1.50241e+07	8.88262e+06	749570	797758	102843	2.22017e+06	61462	235220	98605.6	1.14735e+06	6489.47	0	50151.3	666605	0	0
DKLYPFTWD	99	107	2	0	592.785	5	6	11.8653	12.0317	593.478	0.642084	0.4	0					0.141187		4.66425e+06	1.6562e+07	1.02146e+07	2.79128e+06	210628	0	70159.9	95781.6	0	0	58297.3	0
DKLYPFTWDAVRYNGKL	99	115	3	0	696.03	6	14					-1
YPFTWD	102	107	1	0	828.356	4	4	11.6005	11.7562	829.492	0.605489	0.4	0					0.100447		2.58467e+07	6.91237e+07	2.97082e+07	5.0193e+06	0	0	14790.9	87806.7	385327
YPFTWDAVRYNGKL	102	115	2	0	865.438	6	12					-1
YPFTWDAVRYNGKL	102	115	3	0	577.295	6	12					-1
DAVRYNGKL	107	115	2	0	518.283	4	7	7.20863	7.6476	519.752	2.3392	1	0	0.728973	1.25504	1	0	0.0339922		1.78268e+07	2.13066e+08	6.42492e+08	8.04564e+08	4.46003e+08	1.63003e+08	4.63931e+07	7.35576e+06	1.66997e+06	34821	292467	181751
DAVRYNGKL	107	115	3	0	345.858	4	7	7.23983	7.5596	346.839	2.3432	1	0	0.731399	0.731609	1	0	0.0557766		1.44681e+06	4.11514e+07	1.58012e+08	1.95991e+08	1.10493e+08	3.85657e+07	5.47529e+06	734786	0	0	0	0
AVRYNGKL	108	115	1	0	920.531	4	6	7.06837	7.48888	923.458	2.38593	1	0	0.998171	1.17402	1	0	0.139079		407352	4.56238e+07	1.60867e+08	2.06198e+08	1.17806e+08	3.52534e+07	5.43633e+06	30236.7	14108.1	53797.9	0
AVRYNGKL	108	115	2	0	460.769	4	6	7.02163	7.61653	462.261	2.44219	1	0	1.03793	1.93977	1	0	0.0306959		1.06195e+08	8.90329e+08	2.77038e+09	3.59825e+09	2.20041e+09	7.95014e+08	2.01014e+08	3.90046e+07	3.11393e+06	528534	0
VRYNGKL	109	115	1	0	849.494	4	5	6.86565	7.2814	852.265	2.27038	0.4	0					0.171488		87601.2	2.71695e+07	9.91675e+07	1.13973e+08	5.52512e+07	1.11136e+07	559915	83060.7	0	105822
VRYNGKL	109	115	2	0	425.251	4	5	6.86565	7.45778	426.662	2.32214	0.6	0					0.0418549		4.95799e+07	4.35176e+08	1.21607e+09	1.48706e+09	7.861e+08	2.35093e+08	4.89634e+07	5.83442e+06	1.21525e+06	56964.1
VRYNGKL	109	115	3	0	283.836	4	5	6.88127	7.19305	284.778	2.32472	1	0	1.2835	0.696553	1	0	0.0408294		1.9565e+06	5.18337e+07	1.55727e+08	1.87876e+08	9.0567e+07	3.05462e+07	5.27652e+06	148107	0	0
RYNGKL	110	115	2	0	375.716	4	4	7.0372	7.33333	377.007	2.1433	1	0	1.58407	0.627831		0	0.136995		983646	1.47028e+07	3.44716e+07	2.81817e+07	1.15403e+07	5.13118e+06	518101	574664	0
IAYPIA	116	121	1	0	647.376	4	3	8.22307	8.74173	647.76	-0.0215053	1	0	-0.718446	1.60502		1	0.0335856		1.53967e+09	5.72508e+08	1.22237e+08	1.3572e+07	163300	182440	0	15202.4
IAYPIAV	116	122	1	0	746.445	4	4	9.53055	10.0335	746.909	-0.00337487	1	0	-0.691627	1.53585	-1	1	0.0603844		8.35557e+08	3.86109e+08	9.59186e+07	1.07466e+07	0	234779	105651	37575.2	351987
IAYPIAV	116	122	2	0	373.726	4	4	8.54973	9.31235	374.47	1.02094	0.4	0					0.269796		308654	4.6453e+07	1.78428e+06	6.64397e+06	584919	2.4725e+06	0	314780	0
IAYPIAVE	116	123	1	0	875.487	4	5	8.95448	9.35907	877.036	1.01116	0.4	0					0.654015		2.06659e+06	1.12898e+08	6.95329e+07	1.58898e+07	2.22718e+06	0	488660	0	322089	0
IAYPIAVE	116	123	2	0	438.247	4	5	8.87677	9.34868	438.665	0.298124	1	0	-0.435216	1.39973	0	0	0.0680949		3.7668e+08	2.24351e+08	1.89399e+08	1.84854e+07	3.32448e+06	91708	79438	87004.2	198663	266294
IAYPIAVEA	116	124	2	0	473.766	4	6	9.00112	9.63447	474.116	0.122933	0.6	0					0.0391136		3.22291e+09	2.1179e+09	7.60918e+08	1.84534e+08	3.85473e+07	9.64252e+06	3.0142e+06	1.20001e+06	72914.7	680627	105216
IAYPIAVEAL	116	125	1	0	1059.61	4	7					-1
IAYPIAVEAL	116	125	2	0	530.308	4	7	11.1181	11.2218	530.689	0.110798	1	0	-0.620931	-0.217472	1	-1	0.0578518		2.85383e+07	2.36466e+07	9.74905e+06	1.02885e+06	97537.5	90337.5	0	0	119647	0	0	0
VEAL	122	125	1	0	431.25	3	2					0
VEALS	122	126	1	0	518.282	3	3	5.10997	5.30378	518.545	-0.0299123	1	0	-0.730329	0.17854		1	0.34432		8.05308e+06	1.75439e+06	0	57807.2	61536.8	34549.3	45234.6
EALSL	123	127	1	0	532.298	3	3	7.9273	7.94287	533.355	0.754239	0.4	0					1.50847		535193	0	0	0	0	0	113831
ALSL	124	127	1	0	403.255	3	2	8.62755	9.11518	403.458	-0.0312259	1	0	-0.754255	1.46874		1	0.0947977		5.5055e+08	1.12787e+08	7.84284e+06	753823	247596	819933
ALSLIYNKDLLPNPPKTWEEIPAL	124	147	3	0	912.505	7	18	12.6651	12.7694	913.629	1.69459	0.6	0					0.0709222		2.09416e+06	1.12375e+07	2.79885e+07	3.47653e+07	2.8373e+07	1.54152e+07	7.75551e+06	2.07797e+06	153267	158979	18855.3	0	0	0	0	1587.56	0	260276	116425	0	0	0	0	0	268976	0
LSLIYNKDLLPNPPKT	125	140	2	0	913.525	6	11	9.98162	10.3913	914.775	1.39255	1	0	-0.151232	1.12645	1	0	0.212788		346957	3.88876e+07	9.3662e+07	7.63308e+07	3.10406e+07	1.78575e+06	0	0	0	0	0	0	666325	0	0	0	279332	337171
LSLIYNKDLLPNPPKT	125	140	3	0	609.352	6	11	9.90388	10.1682	610.145	1.26848	1	0	-0.199062	0.488191	1	0	0.161137		5.88271e+07	6.73943e+07	1.32967e+08	1.18824e+08	5.57036e+07	2.37651e+07	4.92394e+06	1.08123e+06	1.34832e+06	633273	329035	353892	426023	169858	253250	0	0	207680
LSLIYNKDLLPNPPKTW	125	141	3	0	671.379	6	12	11.4136	11.5382	672.647	2.56573	0.4	0					0.584555		152266	3.13344e+06	6.47949e+06	5.26531e+06	3.31561e+06	675745	0	78454.9	81972.9	334119	0	0	272457	274569	0	586374	455835	0	304605
LSLIYNKDLLPNPPKTWEEIPAL	125	147	2	0	1332.74	7	17	12.5711	12.8893	1334.35	1.59107	1	0	-0.29118	0.724364	1	-1	0.247188		859702	2.36158e+07	5.9682e+07	7.69337e+07	5.64899e+07	2.9727e+07	8.42494e+06	936012	219444	0	0	0	0	0	138867	0	0	0	0	0	190074	0	447935	0	278604
LSLIYNKDLLPNPPKTWEEIPAL	125	147	3	0	888.826	7	17	12.4774	12.9465	889.951	1.73711	1	0	-0.254752	1.38758	1	-1	0.0280534		5.68281e+07	3.4162e+08	7.79972e+08	9.31271e+08	7.29943e+08	4.29965e+08	2.06635e+08	8.64509e+07	2.93045e+07	1.079e+07	3.32157e+06	2.36794e+06	4.68572e+06	2.98195e+06	2.76872e+06	334835	304393	280861	282543	0	0	379714	215482	17262.9	139167
LSLIYNKDLLPNPPKTWEEIPALD	125	148	3	0	927.169	7	18	11.3202	11.398	929.889	6.4668	1	0	0.835389	-0.330911		-2	0.29912		0	247561	0	0	0	0	1.59075e+06	9.45962e+06	8.47725e+06	7.58093e+06	4.07144e+06	528432	0	231359	0	0	0	0	0	0	0	0	0	0	0	0
LSLIYNKDLLPNPPKTWEEIPALDKELKAKGKSAL	125	159	4	0	984.058	9	29	11.4915	11.5849	986.225	6.28366	1	0	0.230754	-0.262189	1	0	0.174796		0	242497	0	0	451379	3.30353e+06	1.07672e+07	1.57804e+07	1.79202e+07	1.79508e+07	1.10665e+07	7.60095e+06	2.34752e+06	768842	0	0	0	0	0	0	0	197731	0	23082.3	45647.2	23610.3	10939.8	41647.9	47691.5	51381.7
LSLIYNKDLLPNPPKTWEEIPALDKELKAKGKSAL	125	159	5	0	787.448	9	29					-1
LSLIYNKDLLPNPPKTWEEIPALDKELKAKGKSALM	125	160	3	0	1355.42	9	30	11.6005	11.8965	1358.24	5.91962	1	0	0.148671	0.627099	1	-3	0.170543		0	0	0	262041	350486	9.17583e+06	3.27209e+07	4.92787e+07	6.70121e+07	6.38293e+07	4.85498e+07	2.57616e+07	5.98358e+06	340777	396673	0	0	0	0	0	0	0	0	0	0	0	0	0	0	0
LSLIYNKDLLPNPPKTWEEIPALDKELKAKGKSALM	125	160	4	0	1016.82	9	30	11.5694	12.0838	1019.09	6.55715	1	0	0.238785	1.58613	1	0	0.256632		490191	0	830585	4.78566e+06	4.78177e+07	1.56628e+08	3.40704e+08	5.1868e+08	6.50068e+08	6.49693e+08	5.03331e+08	3.48177e+08	2.06476e+08	1.08435e+08	5.14534e+07	1.30299e+07	2.25925e+06	957658	0	521739	4.0459e+06	398102	1.36351e+06	2.29589e+06	3.04439e+07	1.12703e+06	1.89777e+06	2.30794e+06	1.48797e+07	0
LSLIYNKDLLPNPPKTWEEIPALDKELKAKGKSALM	125	160	5	0	813.656	9	30	11.5694	11.8809	815.445	6.41153	1	0	0.218201	0.695309	1	0	0.0616369		134852	165088	555348	4.01023e+06	2.80184e+07	7.83886e+07	1.80542e+08	2.71245e+08	3.42436e+08	3.42883e+08	2.65577e+08	1.85537e+08	1.01937e+08	5.77899e+07	2.28804e+07	5.71529e+06	3.86579e+06	984040	206230	219966	814880	1.60736e+06	3.51635e+06	3.39375e+06	1.42822e+06	2.57547e+06	3.60231e+06	4.14217e+06	0	137722
LSLIYNKDLLPNPPKTWEEIPALDKELKAKGKSALM	125	160	6	0	678.214	9	30	11.6005	11.9433	679.693	6.33594	1	0	0.207518	0.832679	1	0	0.0698272		817522	519489	400447	3.10038e+06	6.96267e+06	2.30258e+07	5.99831e+07	8.84444e+07	1.22956e+08	1.09228e+08	8.94721e+07	6.00413e+07	3.21011e+07	1.19716e+07	6.68152e+06	1.21026e+06	400845	406455	274751	442161	260451	119089	523084	1.08893e+06	316970	1.29387e+06	532052	822434	386932	290718
LSLIYNKDLLPNPPKTWEEIPALDKELKAKGKSALMF	125	161	5	0	843.07	9	31					-1
SLIYNKDLLPNPPKT	126	140	2	0	856.983	6	10	9.14112	9.50977	858.238	1.47574	1	0	-0.0622767	0.946265	-1	1	0.536362		1.10667e+06	4.03585e+07	6.29129e+07	6.48635e+07	2.1855e+07	4.73048e+06	0	225011	0	260664	0	295197	0	0	0	1.02723e+06	0
SLIYNKDLLPNPPKT	126	140	3	0	571.658	6	10	8.33192	8.61198	573.132	3.38789	1	0	0.748554	0.557279	-1	-3	0.0661382		0	155349	306954	7.57265e+07	1.17628e+08	8.97252e+07	3.80674e+07	1.06221e+07	687072	558264	584568	252187	211448	0	128728	0	93014.7
SLIYNKDLLPNPPKTWEEIPAL	126	147	2	0	1276.19	7	16	12.0213	12.4045	1277.67	1.3878	1	0	-0.320245	1.00986	1	0	0.136743		1.10236e+06	5.09556e+07	8.20626e+07	9.61291e+07	6.38813e+07	3.54692e+07	6.94716e+06	46807.4	437317	0	0	0	0	0	0	0	0	0	0	13717	0	307603	0	165898
SLIYNKDLLPNPPKTWEEIPAL	126	147	3	0	851.132	7	16	11.9433	12.6286	852.228	1.72589	1	0	-0.230644	2.33659	1	0	0.0711147		9.05394e+07	4.46254e+08	9.07843e+08	1.05087e+09	7.67846e+08	4.22544e+08	1.93435e+08	7.03713e+07	2.2906e+07	6.98683e+06	2.71297e+06	2.65428e+06	4.98673e+06	2.53583e+06	981067	2.64887e+07	731525	32065.2	5.27936e+06	104676	136604	252678	366667	577743
SLIYNKDLLPNPPKTWEEIPALDKELKAKGKSALM	126	160	3	0	1317.73	9	29	11.3202	11.5538	1320.51	5.89622	1	0	0.174103	0.353162		-3	0.160018		0	0	0	345917	908260	3.47561e+06	1.76253e+07	3.14355e+07	4.01231e+07	3.57699e+07	2.40646e+07	1.30048e+07	2.03652e+06	192993	0	747444	0	0	0	0	0	0	0	0	0	0	0	0	0	0
LIYNKDLLPNPPKT	127	140	2	0	813.467	5	9					0
LIYNKDLLPNPPKTWEEIPAL	127	147	3	0	822.121	7	15					-1
LIYNKDLLPNPPKTWEEIPALDKELKAKGKSALM	127	160	4	0	966.789	9	28					-1
LIYNKDLLPNPPKTWEEIPALDKELKAKGKSALM	127	160	5	0	773.633	9	28	11.3047	11.4915	775.398	6.41084	1	0	0.282829	0.147801	1	-1	0.107755		0	88144.8	0	239120	396789	5.69376e+06	1.70915e+07	3.34756e+07	3.7519e+07	3.32608e+07	2.98089e+07	1.20849e+07	6.75272e+06	2.75624e+06	3.4302e+06	1.56917e+06	245153	15355.5	0	534334	166476	0	386476	0	248724	0	148916	0	0	0
IYNKDLLPNPPKT	128	140	2	0	756.925	5	8	7.91175	8.39417	758.122	1.48207	0.4	0					0.0479534		9.96198e+07	4.85785e+08	7.97057e+08	5.94536e+08	2.87287e+08	9.88545e+07	2.73844e+07	3.78281e+06	635279	388846	0	299922	0	735693
IYNKDLLPNPPKT	128	140	3	0	504.952	5	8	7.94287	8.22825	505.752	1.48654	1	0	0.0998935	0.580626	1	1	0.0555691		6.88023e+07	2.67066e+08	5.06616e+08	3.77031e+08	1.66127e+08	6.05562e+07	1.52245e+07	1.40456e+06	494201	144501	395082	422340	265943	463880
IYNKDLLPNPPKTW	128	141	3	0	566.979	6	9	9.95052	10.0438	567.793	1.39296	1	0	-0.0317466	-0.262774		1	0.10201		81840.3	9.76704e+06	2.08144e+07	1.5554e+07	6.55518e+06	878193	0	0	0	0	0	0	0	177808	0	0
IYNKDLLPNPPKTWE	128	142	3	0	609.993	6	10	9.65523	9.71745	611.215	2.54676	0.4	0					0.545811		0	1.1152e+06	3.52212e+06	2.09196e+06	527266	463283	330322	629450	230789	0	147964	0	0	278937	0	0	153351
IYNKDLLPNPPKTWEEIPAL	128	147	2	0	1176.14	7	14	11.4448	11.9433	1177.64	1.56788	1	0	-0.213159	1.51661	1	0	0.118165		5.50293e+07	3.64417e+08	7.3143e+08	8.00113e+08	5.4059e+08	2.79843e+08	1.11509e+08	3.09689e+07	3.83483e+06	1.1987e+06	930579	516234	763559	410054	20046.7	597416	784143	283985	0	2275.11	0	109565
IYNKDLLPNPPKTWEEIPAL	128	147	3	0	784.426	7	14	11.4136	12.1758	785.506	1.79511	1	0	-0.144333	2.67427	1	0	0.13332		4.36304e+08	2.42722e+09	4.91144e+09	5.18399e+09	3.55709e+09	1.84554e+09	1.02446e+09	3.20057e+08	1.14437e+08	2.27365e+08	3.82474e+07	2.72932e+07	1.01019e+08	7.82798e+06	3.05282e+06	4.54384e+07	775922	1.58199e+06	2.27149e+06	884959	336333	909512
IYNKDLLPNPPKTWEEIPALD	128	148	2	0	1233.65	7	15					-1
IYNKDLLPNPPKTWEEIPALDKE	128	150	3	0	908.481	7	17					-1
IYNKDLLPNPPKTWEEIPALDKELKAKGKSAL	128	159	3	0	1207.34	8	26					-1
IYNKDLLPNPPKTWEEIPALDKELKAKGKSAL	128	159	4	0	905.758	8	26	10.76	11.1181	907.822	6.06541	1	0	0.301176	0.899938	1	0	0.0904821		0	0	0	979567	9.29138e+06	4.05814e+07	9.3796e+07	1.42976e+08	1.60921e+08	1.43428e+08	1.01818e+08	5.26374e+07	2.65776e+07	4.48147e+06	679239	18539.7	0	285558	40582	27018	0	0	0	317365	0	380904	262241	470265	0	0
IYNKDLLPNPPKTWEEIPALDKELKAKGKSAL	128	159	6	0	604.174	8	26	10.8067	10.8845	605.651	6.66932	1	0	0.399669	-0.331057	1	-1	0.124373		0	116133	0	114414	994734	2.01961e+06	4.63675e+06	6.62955e+06	8.82829e+06	1.11851e+07	5.21625e+06	3.71323e+06	1.54567e+06	451545	0	106535	470037	737210	0	0	0	0	251056	89816.7	0	124657	176695	0	0	75175.5
IYNKDLLPNPPKTWEEIPALDKELKAKGKSALM	128	160	3	0	1251.02	9	27	10.9935	11.4136	1253.82	6.04577	1	0	0.261453	1.17219	1	-1	0.0903055		0	0	3.15475e+06	2.22452e+06	3.49051e+07	1.39819e+08	2.6386e+08	3.99692e+08	4.53795e+08	4.03143e+08	3.08902e+08	1.94836e+08	9.91415e+07	3.70123e+07	1.09679e+07	3.59804e+06	883260	0	601382	45968.3	0	320591	545151	0	0	0	48341.8	0	0	4599.27
IYNKDLLPNPPKTWEEIPALDKELKAKGKSALM	128	160	4	0	938.518	9	27	10.9	11.398	940.676	6.29022	1	0	0.299844	1.51426	1	0	0.0504629		882038	908706	9.26118e+06	7.02997e+07	2.93506e+08	7.93973e+08	1.66481e+09	2.57042e+09	2.88247e+09	2.716e+09	2.07409e+09	1.28987e+09	7.35332e+08	3.75285e+08	1.58165e+08	7.37576e+07	2.72917e+07	1.65393e+07	1.28995e+07	1.8409e+07	1.83438e+07	2.60804e+07	2.46276e+07	2.1444e+07	1.46221e+07	4.77193e+06	2.08731e+06	364350	244750	0
IYNKDLLPNPPKTWEEIPALDKELKAKGKSALM	128	160	5	0	751.016	9	27	10.9312	11.2425	752.728	6.22108	1	0	0.288985	0.694357	1	0	0.0270912		10313	512042	2.02902e+06	3.40149e+07	1.37208e+08	3.80583e+08	7.55169e+08	1.07928e+09	1.32467e+09	1.21025e+09	9.15807e+08	5.79448e+08	3.07798e+08	1.58731e+08	6.98711e+07	3.11006e+07	1.10409e+07	3.06081e+06	3.15441e+06	5.21365e+06	8.98843e+06	7.93732e+06	4.94493e+06	4.09972e+06	4.10464e+06	1.56753e+06	695856	354732	167925	1.47624e+06
IYNKDLLPNPPKTWEEIPALDKELKAKGKSALM	128	160	6	0	626.014	9	27	10.9312	11.2891	627.501	6.57874	1	0	0.345156	0.899133	1	-2	0.0960168		115874	698811	728308	7.32157e+06	4.57289e+07	1.33781e+08	2.84754e+08	4.30211e+08	5.08686e+08	4.49599e+08	3.3468e+08	2.15685e+08	1.20376e+08	5.84921e+07	2.35968e+07	9.08796e+06	1.29922e+06	4.19282e+06	1.11317e+06	2.55002e+06	4.47333e+06	2.17141e+06	1.47141e+06	4.29566e+06	1.34151e+06	1.06722e+06	1.87833e+06	993302	501195	267301
IYNKDLLPNPPKTWEEIPALDKELKAKGKSALM	128	160	7	0	536.728	9	27	10.9624	11.2425	538.001	6.57039	1	0	0.343845	0.557499	1	-2	0.0801148		0	88258.9	235621	308807	4.70912e+06	1.88883e+07	4.76249e+07	7.1424e+07	8.2346e+07	8.11583e+07	5.89549e+07	3.56462e+07	2.16708e+07	9.15111e+06	3.12837e+06	672467	369288	221095	365688	71905.2	28521.5	504083	69025.6	0	108087	246566	91585	119712	223543	162256
IYNKDLLPNPPKTWEEIPALDKELKAKGKSALMF	128	161	3	0	1300.04	9	28					-1
IYNKDLLPNPPKTWEEIPALDKELKAKGKSALMF	128	161	4	0	975.285	9	28	11.6161	12.141	977.601	6.81642	1	0	0.344252	1.63224	1	1	0.176164		0	1.37174e+06	352128	851862	9.89518e+06	4.84579e+07	1.24396e+08	2.18527e+08	2.96388e+08	3.33502e+08	2.73091e+08	2.06642e+08	1.28247e+08	6.60522e+07	3.13417e+07	1.2279e+07	2.23779e+06	454452	0	413477	956700	976368	1.70431e+06	761026	437398	286741	1.45258e+06	0	149485	327550
IYNKDLLPNPPKTWEEIPALDKELKAKGKSALMF	128	161	5	0	780.43	9	28					-1
IYNKDLLPNPPKTWEEIPALDKELKAKGKSALMF	128	161	6	0	650.526	9	28					-1
WEEIPAL	141	147	1	0	857.44	4	4	11.258	11.9433	858.067	0.100096	1	0	-0.581937	2.33659	1	0	0.191849		5.59418e+08	3.04658e+08	9.54801e+07	1.4169e+07	3.51818e+06	5.46475e+06	4.90037e+06	1.27135e+06	23038.5
WEEIPAL	141	147	2	0	429.224	4	4	11.3358	11.5538	429.417	-0.139831	1	0	-0.836284	0.284879	1	0	0.129196		2.71442e+07	1.2206e+07	1.53037e+06	0	0	0	90836.9	0	0
WEEIPALDKELKAKGKSAL	141	159	3	0	709.4	6	16	10.1371	10.1682	714.887	15.1873	0.4	1					0.599274		0	0	0	600332	430073	3.38867e+06	2.70538e+06	2.31429e+06	146306	0	0	651023	0	0	0	0	0	0	0	0	0	6.98551e+06	1.31533e+07
WEEIPALDKELKAKGKSALM	141	160	2	0	1129.12	7	17	10.4486	10.4798	1131.7	3.75105	0.4	1					0.187331		0	3.61026e+06	0	3.12145e+06	4.4554e+06	5.79632e+06	6.06767e+06	2.68397e+06	1.77882e+06	115027	81207	0	1.62808e+06	0	78374.1	0	0	0	0	0	0	0	0	0	0
WEEIPALDKELKAKGKSALM	141	160	3	0	753.08	7	17	10.3394	10.5421	755.058	4.50775	0.6	0					0.127921		2.04469e+07	3.75259e+07	7.1728e+07	1.51743e+08	2.76825e+08	3.68916e+08	3.41634e+08	2.45845e+08	1.34392e+08	6.10674e+07	2.62263e+07	8.52508e+06	3.63769e+06	1.5896e+06	1.08021e+06	593826	459222	2.04742e+06	49427.2	205735	2.2779e+07	561450	523979	3.18292e+07	625697
WEEIPALDKELKAKGKSALM	141	160	4	0	565.062	7	17	10.1994	10.5577	566.398	3.91683	1	0	0.288949	0.901035	1	-1	0.11469		5.4088e+06	1.86635e+07	2.60138e+07	6.66447e+07	1.24572e+08	1.63217e+08	1.50466e+08	9.43208e+07	4.84687e+07	2.00016e+07	5.96715e+06	2.04019e+06	2.93727e+06	725496	1.09163e+06	81546.2	183760	1.11496e+06	0	176907	0	229446	278076	200496	0
EEIPAL	142	147	1	0	671.361	4	3					-1
EEIPALDKELKAKGKSALM	142	160	3	0	691.054	6	16	8.92342	9.23453	696.919	16.3068	1	0	3.63367	0.693625		-21	0.0261732		496170	407690	447467	785265	1.36258e+06	2.44075e+06	1.83392e+06	2.46095e+07	423482	789858	5.20806e+07	0	6.45337e+06	1.17621e+08	3.97176e+08	1.07159e+09	2.11028e+09	2.90232e+09	2.79896e+09	1.9924e+09	1.15623e+09	5.18041e+08	2.00702e+08
DKELKAKGKSAL	148	159	2	0	644.385	5	10	5.54963	5.99248	646.233	2.94804	1	0	0.56204	1.27209	1	0	0.084195		255056	1.09987e+07	6.29907e+07	1.23796e+08	1.24335e+08	7.21159e+07	2.65014e+07	6.22671e+06	351256	0	60763.7	0	207950	0	52960.9	0
DKELKAKGKSAL	148	159	3	0	429.926	5	10	5.53398	5.92987	431.16	2.95384	1	0	0.5645	1.06585	1	0	0.0610194		441848	1.04465e+07	5.98103e+07	1.19537e+08	1.18824e+08	6.75826e+07	2.49862e+07	2.86325e+06	884870	111092	2.42561e+06	0	0	14596.6	0	0
DKELKAKGKSAL	148	159	4	0	322.696	5	10	5.6122	5.7529	323.61	2.90928	1	0	0.545607	-0.0547054	1	0	0.0794998		0	592285	4.85805e+06	9.53515e+06	1.00996e+07	5.88027e+06	1.30984e+06	185603	0	0	0	0	48121.7	0	0	0
DKELKAKGKSALM	148	160	1	0	1418.8	5	11	6.58383	6.61513	1422.55	2.85763	0.4	0					1.14958		0	79759.6	283116	717979	1.10148e+06	178870	0	0	0	0	0	0	0	0	0	0	58964.1
DKELKAKGKSALM	148	160	2	0	709.905	5	11	6.4115	7.00605	711.817	2.93074	1	0	0.441727	1.93823	1	0	0.0347564		2.57609e+07	2.68919e+08	1.00524e+09	1.86888e+09	2.0471e+09	1.21529e+09	5.64288e+08	2.04252e+08	6.62011e+07	2.15684e+07	8.61958e+06	1.96595e+06	59070.5	82763.1	217356	101673	24723
DKELKAKGKSALM	148	160	3	0	473.606	5	11	6.4115	6.99047	474.881	2.93262	1	0	0.442452	1.8698	1	0	0.021653		4.08109e+07	3.77007e+08	1.46293e+09	2.89769e+09	2.93597e+09	1.8884e+09	8.23491e+08	2.89251e+08	9.09463e+07	3.22878e+07	1.4077e+07	4.8997e+06	993302	0	1.54787e+06	0	0
DKELKAKGKSALM	148	160	4	0	355.456	5	11	6.4115	6.75088	356.416	2.94719	1	0	0.448068	0.817749	1	0	0.0174634		3.14714e+06	4.17022e+07	1.56045e+08	3.31732e+08	3.46669e+08	2.18695e+08	9.42566e+07	3.40464e+07	9.0897e+06	2.19984e+06	513030	671042	0	0	0	136481	0
DKELKAKGKSALMF	148	161	2	0	783.44	6	12					0
DKELKAKGKSALMF	148	161	3	0	522.629	6	12					-1
KELKAKGKSALM	149	160	2	0	652.392	5	10	6.28592	6.35398	654.027	2.43512	1	0	0.344544	-0.373652	1	0	0.19293		0	255145	1.85166e+06	3.1794e+06	2.00934e+06	646043	115021	77969.2	0	0	0	0	0	0	0	42622.9
KELKAKGKSALM	149	160	3	0	435.264	5	10	6.47945	6.74042	436.285	2.22866	1	0	0.256996	0.473407	1	0	0.0753053		378745	1.19781e+07	3.4175e+07	4.49297e+07	2.9626e+07	1.08307e+07	3.78272e+06	380111	76224.9	57343.9	0	0	87171.5	28259.1	0	35896.2
LKAKGKSAL	151	159	2	0	458.303	4	7	5.34575	5.39817	459.747	2.35152	0.4	0					0.21909		0	70512	786489	1.25194e+06	368586	0	0	0	0	0	36019.5	0
LKAKGKSALM	151	160	2	0	523.823	5	8	6.33305	6.46902	525.276	2.21938	0.6	0					0.081873		281242	4.25059e+06	1.53886e+07	1.98618e+07	1.02454e+07	3.58328e+06	512566	0	0	0	6979.81	15210.4	0	0
LKAKGKSALM	151	160	3	0	349.551	5	8	6.36443	6.69343	350.411	1.89191	1	0	0.314761	0.772154	1	0	0.0973201		849239	1.30828e+07	2.65829e+07	2.85228e+07	1.24362e+07	2.17212e+06	335945	0	259230	0	0	0	0	0
MFNLQEPYFTWPLIA	160	174	2	0	935.466	6	11					-1
MFNLQEPYFTWPLIAA	160	175	2	0	970.984	6	12	12.5399	12.5399	975.226	7.18939	0.5	0					0		0	0	0	0	0	0	0	270176	306211	368467	206294	0	0	0	0	0	0	0	0
MFNLQEPYFTWPLIAADGGYA	160	180	2	0	1202.57	7	17	13.4314	13.7144	1212.31	17.915	0.6	1					0.236782		0	0	0	0	0	0	0	0	0	0	0	0	294281	362456	398307	314533	1.56842e+06	6.16035e+06	1.56409e+07	2.41264e+07	2.60887e+07	1.60374e+07	4.76721e+06	573383	398245
FNLQEPY	161	167	1	0	910.431	4	4	9.63965	10.0905	911.557	0.569948	0.4	0					0.827615		6.11456e+07	1.55123e+08	7.03914e+07	9.21692e+06	955384	0	456578	317108	251933
FNLQEPY	161	167	2	0	455.719	4	4	9.57732	10.1216	456.319	0.642814	0.4	0					0.127628		1.05764e+08	2.68457e+08	1.24859e+08	3.02865e+07	2.13354e+06	1.19383e+06	120577	663698	1.27002e+06
FNLQEPYFTWPLI	161	173	2	0	834.427	6	9					-1
FNLQEPYFTWPLIA	161	174	2	0	869.946	6	10	14.8763	15.0688	870.954	0.909105	1	0	-0.302551	0.172465		0	0.0205249		5.90203e+08	2.14169e+09	2.06853e+09	1.16819e+09	4.79231e+08	1.62301e+08	5.49216e+07	2.97199e+07	2.29666e+07	1.58836e+07	7.14103e+06	2.8949e+06	3.41989e+06	1.17579e+06	498885	515942	1.00077e+06
FNLQEPYFTWPLIAA	161	175	2	0	905.464	6	11					-1
FNLQEPYFTWPLIAADGGY	161	179	2	0	1101.53	6	15					-1
FNLQEPYFTWPLIAADGGYA	161	180	2	0	1137.05	6	16	13.2434	13.4314	1145.36	15.2124	1	0	3.34362	0.152924		-5	0.175167		0	0	0	0	0	184623	325142	493848	225679	558797	0	0	0	4.79324e+06	1.74026e+07	3.12605e+07	4.23036e+07	4.33751e+07	3.153e+07	1.82078e+07	6.7636e+06	2.77787e+06	307054
FNLQEPYFTWPLIAADGGYAF	161	181	2	0	1210.58	7	17					0
NLQEPY	162	167	1	0	763.362	4	3					0
NLQEPYFTWPLI	162	173	2	0	760.893	5	8					-1
NLQEPYFTWPLIA	162	174	1	0	1591.82	5	9					-1
NLQEPYFTWPLIA	162	174	2	0	796.411	5	9	14.2806	14.5526	797.354	0.887717	1	0	-0.269795	0.52215	1	0	0.0394812		1.75847e+08	6.0359e+08	5.22573e+08	2.73819e+08	1.03411e+08	3.44913e+07	1.20031e+07	7.35336e+06	4.11725e+06	1.74417e+06	1.39282e+06	419960	982308	303943	679831
NLQEPYFTWPLIAA	162	175	2	0	831.93	6	10					-1
NLQEPYFTWPLIAADGGY	162	179	2	0	1028	6	14					-1
NLQEPYFTWPLIAADGGYA	162	180	2	0	1063.52	6	15	11.4604	11.7406	1069.96	11.5705	0.5	0					0.240556		0	44578.3	0	20370.9	289377	26268.7	0	243309	342580	7.41456e+06	2.9266e+07	6.70175e+07	1.3053e+08	1.21567e+08	9.26861e+07	4.75547e+07	1.47442e+07	819085	3.17659e+06	614376	3.47918e+06	1.59427e+06
FTWPLIA	168	174	1	0	847.471	4	4	13.2591	13.6567	847.919	-0.100199	1	0	-0.79427	1.07339		1	0.176238		6.5814e+08	2.71387e+08	6.17063e+07	1.25452e+07	1.58818e+06	1.07353e+06	385403	161760	264885
AADGGYAF	174	181	1	0	771.331	4	6					-1
AADGGYAFKYENGKYDIKDVGVDNAGAKAGLTF	174	206	4	0	857.172	8	31	10.1838	10.4486	862.004	17.2799	0.6	1					0.291018		244043	1.91145e+06	559590	1.67793e+06	843714	459578	224329	784604	960631	0	414319	447913	4.55368e+06	4.49063e+06	1.30763e+07	2.17273e+07	3.7088e+07	3.82825e+07	4.24585e+07	4.57605e+07	3.93342e+07	2.73636e+07	1.72285e+07	9.30117e+06	6.84031e+06	866196	161514	180379	0	1.20461e+06
ADGGY	175	179	1	0	482.188	3	3	4.22782	5.0052	483.809	1.34997	1	0	1.22009	2.74109		1	0.257939		1.74067e+07	5.75326e+07	6.27575e+07	2.53688e+07	1.40097e+06	146104	82820.1
ADGGYA	175	180	1	0	553.225	3	4	4.05478	5.0314	555.456	1.91989	1	0	1.34723	3.61596		-1	0.218696		2.45209e+07	1.21569e+08	1.94203e+08	1.51742e+08	5.67494e+07	8.93644e+06	41653.7	484796
ADGGYAFKYENGKY	175	188	2	0	791.862	5	12	8.54973	8.87677	795.944	7.20628	1	0	1.85842	0.763518	1	0	0.0922369		0	160068	194947	4.61156e+06	1.68718e+07	5.10896e+07	1.01761e+08	1.48929e+08	1.77149e+08	1.61752e+08	1.17761e+08	5.56336e+07	2.37289e+07	2.38145e+06	546402	1.20561e+06	386812	2.26821e+06
ADGGYAFKYENGKY	175	188	3	0	528.244	5	12	8.54973	8.7106	530.971	7.22365	1	0	1.86456	0.0338501	1	0	0.0386061		91058.7	82685.8	525950	3.35951e+06	1.1454e+07	3.09208e+07	6.00835e+07	9.27415e+07	1.15516e+08	1.03788e+08	7.38867e+07	4.09503e+07	1.45273e+07	3.28817e+06	0	0	0	202424
ADGGYAFKYENGKYDIKD	175	192	2	0	1027.48	6	16					-1
ADGGYAFKYENGKYDIKD	175	192	3	0	685.322	6	16					0
ADGGYAFKYENGKYDIKDVGVDNAGAKAGL	175	204	3	0	1036.18	7	28	9.29678	9.62408	1041.67	14.6306	1	1	1.52765	0.764689	0	0	0.288665		0	1.34221e+06	0	0	3.55059e+07	306214	243554	9.70638e+07	790127	4.92599e+06	1.14535e+08	1.97179e+07	3.90543e+07	1.22649e+08	1.0682e+08	1.53827e+08	2.08788e+08	2.16421e+08	2.2023e+08	1.98812e+08	1.58007e+08	1.21304e+08	7.97589e+07	4.23093e+07	2.21409e+07	9.27134e+06	3.90729e+06	4.44782e+06	4.86847e+06	2.44886e+06
ADGGYAFKYENGKYDIKDVGVDNAGAKAGL	175	204	4	0	777.383	7	28	9.74852	9.86245	784.375	26.1284	1	0	3.26892	-0.172243	0	-13	0.166722		1.10895e+07	0	0	0	568537	0	0	0	0	0	0	0	0	1.06376e+06	0	2.34298e+06	3.86315e+06	8.86478e+06	7.89095e+06	8.48417e+06	5.87274e+06	2.58692e+07	7.88989e+06	6.50381e+07	1.16114e+08	3.19071e+08	7.54014e+08	1.12363e+09	9.07066e+08	7.981e+08
ADGGYAFKYENGKYDIKDVGVDNAGAKAGLTF	175	206	4	0	839.412	8	30	10.1216	10.6045	844.401	17.9478	0.4	1					0.898061		2.70791e+06	0	6.91792e+06	1.07212e+07	3.4077e+07	2.31846e+07	2.26709e+07	1.84904e+07	2.83151e+07	2.66718e+07	5.75623e+07	7.39105e+07	1.44262e+08	2.24874e+08	3.58903e+08	4.82097e+08	6.69524e+08	7.71545e+08	7.86698e+08	7.4062e+08	6.69467e+08	4.91331e+08	3.59965e+08	2.06545e+08	1.34042e+08	5.72437e+07	3.78564e+07	8.40101e+06	2.80305e+07	4.97184e+07
ADGGYAFKYENGKYDIKDVGVDNAGAKAGLTFL	175	207	3	0	1156.58	8	31	10.9468	11.3825	1162.34	15.2076	0.6	0					0.275415		212865	588417	800237	320828	491174	81078.7	5.72184e+06	287821	2.17014e+06	1.21198e+07	8.05616e+06	2.01202e+07	5.38827e+07	7.59592e+07	1.19627e+08	1.82715e+08	2.32699e+08	2.44189e+08	2.61623e+08	2.38753e+08	1.92106e+08	1.32174e+08	4.93192e+07	3.28016e+06	767883	0	0	0	567243	844327
ADGGYAFKYENGKYDIKDVGVDNAGAKAGLTFL	175	207	4	0	867.683	8	31	10.9779	11.3202	871.907	14.8124	0.6	0					0.0597337		0	26149.2	14836	110805	1.82696e+06	2.63552e+06	5.38946e+06	3.807e+06	7.84641e+06	9.86245e+06	2.20406e+07	3.84321e+07	6.67547e+07	1.0963e+08	1.69873e+08	2.35974e+08	2.96802e+08	3.37846e+08	3.42689e+08	3.1424e+08	2.24126e+08	1.21515e+08	1.52758e+07	0	0	0	0	0	0	0
DGGYAFKYENGKYDIKDVGVDNAGAKAGLTF	176	206	4	0	821.653	8	29					-1
YAFKYENGKYDIKDVGVDNAGAKAGL	179	204	3	0	936.14	7	24					0
AFKYENGKY	180	188	2	0	560.277	5	7	7.52335	7.77705	562.862	4.4815	1	0	2.02672	0.441498		-1	0.142529		0	0	4.39449e+06	1.93664e+07	5.14401e+07	7.39996e+07	6.33812e+07	3.17961e+07	3.42468e+06	714790	0	27984.5	0
AFKYENGKYDIKD	180	192	2	0	795.894	5	11	6.97488	7.44223	802.55	12.3546	0.4	1					0.157096		348311	3.21049e+06	4673.25	1.16522e+06	20724.8	0	0	0	0	359977	693790	2.32369e+07	6.9894e+07	1.05806e+08	9.56578e+07	5.51582e+07	1.96887e+07
AFKYENGKYDIKD	180	192	3	0	530.931	5	11	6.89688	7.00605	535.369	12.3557	0.4	1					0.0430761		0	0	0	0	98103.6	0	0	77008.4	362379	342403	853387	1.14618e+07	3.04377e+07	2.93727e+07	4.15096e+07	2.61432e+07	231576
AFKYENGKYDIKDVGVDNAGAKAGL	180	204	3	0	881.785	7	23	8.8299	8.98557	886.703	13.1807	0.4	1					0.176083		315482	0	199441	0	0	0	0	414222	646964	2.60149e+06	8.4462e+06	2.01983e+07	2.35175e+07	3.20767e+07	8.52359e+07	4.16886e+07	3.44792e+07	4.71081e+07	1.38368e+07	4.16411e+06	5.9407e+06	0	594399	825613	0	0	2.12163e+06	0	0	1.24662e+06
AFKYENGKYDIKDVGVDNAGAKAGL	180	204	4	0	661.591	7	23	8.84547	8.93895	665.271	13.1481	1	1	1.736	-0.262042	1	-4	0.180611		0	0	0	1.40306e+06	0	146569	12297	707235	235138	786710	2.0446e+06	4.03161e+06	7.46233e+06	9.5245e+06	1.04062e+07	1.26076e+07	1.09455e+07	5.59573e+06	4.9927e+06	7.99092e+06	467158	0	0	734038	0	0	0	223097	0	0
AFKYENGKYDIKDVGVDNAGAKAGLTF	180	206	3	0	964.491	7	25	9.79512	10.106	969.246	12.5344	0.6	0					0.154123		1.85585e+06	0	293849	0	0	0	0	0	1.95747e+06	1.54849e+07	2.07372e+07	4.26117e+07	7.22916e+07	8.75168e+07	1.01959e+08	1.00006e+08	8.46028e+07	6.03549e+07	3.84099e+07	8.88989e+06	1.7388e+06	445735	0	0	299106	0	7043.17	106204	150890	232390
AFKYENGKYDIKDVGVDNAGAKAGLTF	180	206	4	0	723.62	7	25					-1
AFKYENGKYDIKDVGVDNAGAKAGLTFL	180	207	3	0	1002.19	7	26	10.6823	10.9156	1006.75	11.8868	0.6	1					0.302187		1.66201e+07	3.00764e+06	1.32247e+06	461388	0	0	0	0	389973	2.29931e+06	7.37004e+06	2.30089e+07	3.74029e+07	4.00607e+07	5.29224e+07	6.40294e+07	4.16884e+07	3.42848e+07	1.94874e+07	2.18625e+06	710348	0	865370	0	0	1.00502e+06	0	0	962066	0
AFKYENGKYDIKDVGVDNAGAKAGLTFL	180	207	4	0	751.891	7	26	10.76	10.8845	755.44	12.391	0.6	0					0.178136		2.65863e+06	3.02179e+06	2.18421e+06	0	1.20764e+06	960673	1.74647e+06	200717	1.64971e+06	2.94956e+06	1.9615e+06	1.17317e+07	2.05736e+07	2.47585e+07	2.9342e+07	3.36051e+07	2.78954e+07	2.26018e+07	1.47859e+07	8.13899e+06	1.46558e+06	0	786914	163852	0	0	440882	233172	239508	199364
FKYENGKY	181	188	1	0	1048.51	4	6	7.36447	7.42668	1053.26	4.10199	0.4	0					0.627483		0	0	0	516204	2.97553e+06	2.90983e+06	1.07132e+06	0	0	205601	0
FKYENGKY	181	188	2	0	524.759	4	6	7.20863	7.67868	527.112	4.06345	1	0	2.18374	1.39153	1	1	0.123396		0	4.88669e+06	3.74402e+07	1.20202e+08	2.07937e+08	2.26659e+08	1.40299e+08	5.38705e+07	1.89317e+07	3.01648e+06	1.50706e+06
FKYENGKYDIKD	181	192	2	0	760.375	5	10	7.6942	7.89622	763.928	6.1897	1	0	1.93664	0.214547	1	-1	0.19808		0	0	418572	978244	3.75598e+06	1.10611e+07	1.96908e+07	2.69354e+07	2.41388e+07	1.37105e+07	3.35395e+06	266277	416112	168984	154803	0
FKYENGKYDIKD	181	192	3	0	507.252	5	10	7.67868	7.8185	509.684	6.3765	1	0	2.01585	-0.0585843	1	-1	0.105687		0	0	557581	551220	3.72433e+06	1.42331e+07	2.61323e+07	3.81355e+07	3.26535e+07	1.68825e+07	1.1236e+07	1.79293e+06	0	25853.9	0	156160
FKYENGKYDIKDVGVDNAGAKAGL	181	204	2	0	1286.66	7	22	8.8299	8.86102	1293.21	11.578	1	0	1.54357	-0.535906	1	-3	0.351279		0	0	0	0	235925	0	0	0	0	260986	562294	1.40646e+06	2.06713e+06	2.5031e+06	2.5044e+06	1.49204e+06	1.59452e+06	0	0	0	0	0	0	0	0	0	0	0	0	0
FKYENGKYDIKDVGVDNAGAKAGL	181	204	3	0	858.106	7	22	8.72098	8.92342	862.757	12.4229	1	0	1.70642	0.216377	1	-2	0.0662793		0	67218.8	137092	133135	7483.01	43665.4	18324.1	465652	2.54509e+06	2.49075e+07	5.39159e+07	9.30142e+07	1.30582e+08	1.58016e+08	1.68895e+08	1.46931e+08	1.15437e+08	7.25214e+07	3.77318e+07	2.49573e+07	5.87616e+06	1.21372e+06	888917	156700	333662	425944	0	196166	214065	147676
FKYENGKYDIKDVGVDNAGAKAGL	181	204	4	0	643.831	7	22	8.7521	8.92342	647.248	12.1369	1	0	1.65129	0.079738	1	-2	0.0749002		0	349079	4.03417e+06	0	375791	221465	1.6764e+06	1.00155e+06	2.08212e+06	8.33936e+06	2.23717e+07	3.06106e+07	4.31118e+07	5.41311e+07	5.32828e+07	4.66461e+07	3.59914e+07	2.24542e+07	2.02579e+07	5.37329e+06	1.08434e+06	0	500437	0	150993	0	236294	0	262689	0
FKYENGKYDIKDVGVDNAGAKAGLTF	181	206	2	0	1410.71	7	24					-1
FKYENGKYDIKDVGVDNAGAKAGLTF	181	206	4	0	705.861	7	24					-1
FKYENGKYDIKDVGVDNAGAKAGLTFL	181	207	3	0	978.506	7	25	10.6512	10.8222	982.942	11.541	1	0	1.26949	0.078567	1	-1	0.370985		501788	3.60863e+06	1.31201e+07	7.28405e+06	1.77088e+07	2.23898e+07	4.31749e+06	1.51636e+07	1.80443e+07	1.51316e+07	4.09889e+07	6.84385e+07	9.56445e+07	1.13376e+08	1.17693e+08	1.06697e+08	8.56553e+07	5.95618e+07	3.4073e+07	1.53297e+07	6.28609e+06	3.53045e+06	4.37182e+06	5.86716e+06	9.87307e+06	4.05885e+06	1.03617e+06	693596	422282	0
FKYENGKYDIKDVGVDNAGAKAGLTFL	181	207	4	0	734.132	7	25	10.6045	10.9468	737.217	10.5755	1	1	1.10573	0.830557	1	-3	0.299181		3.73983e+07	1.28425e+07	1.33007e+07	1.71806e+07	3.63657e+07	2.36033e+07	1.12847e+07	1.36572e+07	1.92787e+07	3.10012e+07	5.70731e+07	9.01191e+07	1.34694e+08	1.49373e+08	1.64694e+08	1.39708e+08	1.20525e+08	7.08133e+07	4.71785e+07	8.92556e+06	4.67574e+06	1.68089e+06	0	355391	389207	225872	0	0	0	2.06702e+06
KYENGKYDIKD	182	192	2	0	686.841	5	9	6.4115	6.59948	689.958	5.42425	1	0	1.86763	0.152924	1	-1	0.296675		0	91589.3	45332.5	865602	1.81263e+06	4.47572e+06	7.12369e+06	6.34195e+06	3.12201e+06	542937	152084	62762.7	0	194443	0
KYENGKYDIKD	182	192	3	0	458.23	5	9	6.47423	6.50555	460.277	5.33169	1	0	1.82401	-0.535028	1	-1	0.123129		47250.5	0	66787.6	228338	467083	1.29382e+06	1.89798e+06	1.71839e+06	909665	240425	0	0	0	0	0
KYENGKYDIKDVGVDNAGAKAGL	182	204	3	0	809.083	7	21	8.23862	8.4564	813.25	11.0769	1	0	1.54866	0.283782	1	0	0.122805		0	228321	0	0	820735	404110	1.23769e+06	1.69435e+07	1.04509e+07	2.0476e+07	5.53293e+07	5.5531e+07	6.60952e+07	8.23787e+07	6.21452e+07	4.71857e+07	2.8641e+07	1.37162e+07	4.14859e+06	1.07562e+06	238852	0	455190	0	0	657801	0	0	0
KYENGKYDIKDVGVDNAGAKAGL	182	204	4	0	607.064	7	21	8.1919	8.3786	610.237	11.2675	1	0	1.58714	0.147289	1	0	0.173879		0	126037	0	87124.6	0	301175	0	781458	1.4323e+06	4.02991e+06	7.89141e+06	1.22456e+07	1.53035e+07	1.65967e+07	1.34076e+07	1.05841e+07	5.81167e+06	1.17286e+06	133209	166032	0	174632	164704	0	0	109446	0	0	0
KYENGKYDIKDVGVDNAGAKAGLTF	182	206	3	0	891.789	7	23	9.34348	9.49938	896.149	11.4935	1	0	1.43095	0.0120406		1	0.143524		0	0	231976	0	593413	194670	1.97301e+06	7.55479e+06	1.56459e+07	3.01413e+07	4.79037e+07	6.82462e+07	8.17516e+07	8.72429e+07	7.85949e+07	6.05325e+07	3.91093e+07	2.16721e+07	8.98377e+06	2.69735e+06	8.95025e+06	0	0	4.21588e+06	0	0	3.23773e+06	0	654387	984204
KYENGKYDIKDVGVDNAGAKAGLTFL	182	207	3	0	929.483	7	24	10.3394	10.6201	933.708	11.0129	0.6	0					0.197332		4.96782e+06	1.07747e+06	0	560771	0	268060	300335	4.9162e+06	1.08835e+07	2.39777e+07	4.7917e+07	6.60885e+07	8.7894e+07	8.8547e+07	7.64632e+07	5.96933e+07	3.58669e+07	1.77725e+07	6.68249e+06	875139	0	229325	235923	0	41214.3	0	0	0	0	251599
KYENGKYDIKDVGVDNAGAKAGLTFL	182	207	4	0	697.364	7	24	10.3705	10.6356	700.543	11.0564	1	0	1.26544	0.491411	1	1	0.181822		2.46071e+06	3.17838e+06	4.46652e+06	258484	5.82551e+06	138719	5.06922e+06	4.02049e+06	1.56057e+07	2.05754e+07	3.09961e+07	4.89981e+07	6.43983e+07	6.21539e+07	5.52786e+07	4.13452e+07	2.97724e+07	1.36639e+07	5.31369e+06	1.41345e+06	1.18603e+06	0	3.09992e+06	206122	2.92821e+06	213223	986675	324391	122524	1.15064e+06
DIKDVGVD	189	196	2	0	430.722	4	6					-1
DIKDVGVDNAGAKAGL	189	204	2	0	771.91	5	14	7.75633	8.1919	775.825	6.94986	0.6	0					0.214595		0	0	529205	1.20029e+07	3.76606e+07	7.00585e+07	1.18767e+08	1.59272e+08	1.7828e+08	1.58383e+08	1.0884e+08	5.47121e+07	1.62767e+07	2.9853e+06	486203	900712	206082	0	0	0
DIKDVGVDNAGAKAGL	189	204	3	0	514.942	5	14	7.80295	7.97397	516.938	5.1055	0.4	1					0.262642		164953	1.00407e+08	732831	257659	2.4599e+07	2.48419e+07	3.88553e+07	5.19479e+07	5.51955e+07	4.62615e+07	3.28122e+07	1.68864e+07	5.89901e+06	1.09727e+06	0	0	209488	8377.35	0	163710
DIKDVGVDNAGAKAGLTF	189	206	2	0	895.968	6	16	9.4214	9.6708	899.965	6.94794	0.6	0					0.216388		572715	1.59243e+06	1.09488e+06	1.76785e+07	2.48749e+07	6.65271e+07	1.11324e+08	1.48117e+08	1.62095e+08	1.4545e+08	1.04947e+08	6.34778e+07	2.85087e+07	8.79201e+06	0	203281	0	0	0	1.95387e+06	209982	1.07218e+06	0
DIKDVGVDNAGAKAGLTF	189	206	3	0	597.648	6	16	9.43698	9.71745	600.3	6.91062	0.6	0					0.173445		166032	407936	4.01623e+06	1.41159e+07	3.17554e+07	7.23397e+07	1.21167e+08	1.66244e+08	1.71889e+08	1.4514e+08	1.02549e+08	6.66223e+07	3.3044e+07	1.14759e+07	2.87001e+06	491979	115387	717157	109990	0	539566	0	94348.3
DIKDVGVDNAGAKAGLTFL	189	207	2	0	952.51	6	17	10.6978	10.7445	956.749	7.3572	1	0	1.1471	-0.467769	1	1	0.207226		0	0	0	0	0	372867	3.94047e+06	6.08558e+06	7.93017e+06	8.18024e+06	5.40119e+06	2.33927e+06	1.14877e+06	0	0	0	0	0	0	0	0	0	0	0
DIKDVGVDNAGAKAGLTFL	189	207	3	0	635.342	6	17	10.6978	11.1181	638.081	7.09405	1	0	1.08146	1.17307	1	1	0.133278		2.37489e+06	447327	4.06079e+06	1.0306e+07	2.65434e+07	5.9037e+07	1.07802e+08	1.60043e+08	1.85264e+08	1.69204e+08	1.24623e+08	6.85247e+07	2.65789e+07	7.67078e+06	5.16469e+06	2.8618e+06	643179	444620	343751	198627	0	226807	0	6.02228e+06
VGVDNAGAKAGLTF	193	206	2	0	660.351	5	12	9.49938	9.6085	662.789	4.10122	0.4	1					0.383604		3.12494e+07	727611	2.65015e+07	1.98926e+07	4.26217e+07	6.19082e+07	6.11017e+07	5.75475e+07	8.79294e+06	1.45291e+07	1.31967e+06	585806	0	0	252676	12611.3	18692.9	0
VGVDNAGAKAGLTFL	193	207	2	0	716.893	5	13	10.8534	11.2114	719.85	5.06586	0.5	0					0.17164		1.38242e+06	3.91269e+06	1.58156e+07	1.58329e+07	6.82313e+07	9.51147e+07	1.21774e+08	9.52247e+07	5.82057e+07	2.29244e+07	3.13345e+06	2.06104e+06	0	0	0	222367	419002	181727	157004
TFLVD	205	209	1	0	594.313	3	3	9.06333	9.39023	594.782	0.111051	1	0	-0.531081	0.762933			0.492635		8.09848e+07	2.37998e+07	1.51165e+06	417588	1.17217e+06	3.04397e+06	685571
LVDL	207	210	1	0	459.281	3	2	8.72098	9.36945	459.514	-0.0379707	1	1	-0.768555	2.17499		0	0.0730649		5.74332e+08	1.38756e+08	1.08607e+07	862031	621253	531835
LVDLIKNKHMNA	207	218	3	0	465.931	5	10	7.30218	7.66313	470.025	11.3932	0.4	1					0.100466		147873	0	0	367631	524257	0	90373.2	111229	150272	8.34642e+06	3.79093e+07	9.53778e+07	1.29825e+08	1.14721e+08	6.74138e+07	2.03286e+07
LVDLIKNKHMNADTD	207	221	2	0	863.943	6	13	7.8185	7.97915	865.892	2.82895	0.6	0					0.266631		0	2.23882e+06	1.62952e+07	2.60959e+07	2.85265e+07	1.91988e+07	1.10213e+07	3.46054e+06	164340	111016	0	0	0	0	0	0	0	0	0	0
LVDLIKNKHMNADTD	207	221	3	0	576.298	6	13	7.3489	7.42668	576.71	0.167347	0.2	0					0.21122		6.42562e+06	9.11409e+06	4.20512e+06	1.40496e+06	134623	0	0	0	0	0	0	0	0	0	0	0	0	0	234167	0
LVDLIKNKHMNADTDY	207	222	3	0	630.652	6	14	8.59642	8.81433	632.621	4.72779	1	1	0.743934	0.284367		-3	0.443359		4.52623e+06	5.82282e+07	2.19478e+08	4.44645e+08	5.97994e+08	5.38059e+08	3.80099e+08	2.09774e+08	9.9937e+07	4.14357e+07	1.84046e+07	4.42343e+06	3.61579e+06	1.10894e+06	1.7417e+06	0	0	1.95042e+08	0	2.24685e+06	7.64226e+07
LVDLIKNKHMNADTDYSIA	207	225	3	0	721.037	6	17	9.12555	9.43698	723.119	4.91134	0.6	0					0.134955		0	4749.72	1.74664e+06	1.8202e+07	4.69343e+07	8.28883e+07	9.99453e+07	8.4145e+07	5.35179e+07	2.75516e+07	7.5078e+06	2.0938e+06	508118	0	0	189152	40584.6	401211	41527.8	397552	0	0	0	169320
LVDLIKNKHMNADTDYSIAE	207	226	2	0	1145.57	7	18	8.95448	9.2501	1149.03	5.50212	1	0	0.608132	0.625562	1	-4	0.315577		0	0	262195	2.65025e+06	2.32603e+07	4.29478e+07	5.63805e+07	5.13802e+07	3.79262e+07	1.28559e+07	2.91566e+06	603702	997640	797636	2.29811e+06	1.64239e+06	3.11345e+06	1.36063e+06	252325	0	560008	273772	1.04494e+06	0	380244	257863
LVDLIKNKHMNADTDYSIAE	207	226	3	0	764.051	7	18	8.87677	9.2034	766.44	5.75488	1	0	0.667677	0.761762	1	-5	0.463125		193019	274702	9.40469e+06	6.10343e+07	1.49043e+08	2.6977e+08	3.3006e+08	2.99903e+08	2.30259e+08	1.28763e+08	6.76039e+07	2.74788e+07	8.777e+06	2.94222e+06	964264	1.88589e+06	3.30073e+06	824767	370885	1.89473e+07	0	363459	3.68162e+07	521870	321500	6.28634e+06
LVDLIKNKHMNADTDYSIAE	207	226	4	0	573.29	7	18	9.00112	9.15667	574.949	5.22333	1	0	0.542455	0.0105037	1	-4	0.126198		0	0	0	1.76177e+06	5.17648e+06	1.21934e+07	1.91668e+07	1.51787e+07	1.02484e+07	5.62791e+06	1.02089e+06	489954	294087	0	134604	0	320673	246184	0	0	0	0	0	0	214429	0
LVDLIKNKHMNADTDYSIAEAA	207	228	3	0	811.409	7	20	9.21897	9.43178	815.34	10.2984	0.6	1					1.01038		0	368729	309269	7.96654e+06	2.43856e+07	4.34858e+07	5.66631e+07	5.22442e+07	4.20113e+07	2.99749e+07	2.45633e+07	3.11056e+07	4.47943e+07	6.20922e+07	7.09505e+07	7.15642e+07	6.53182e+07	4.7429e+07	3.11912e+07	1.55268e+07	5.51627e+06	2.88776e+06	389852	0	457602	214472	198184	1.63642e+06
LVDLIKNKHMNADTDYSIAEAAFNKGETAM	207	236	3	0	1104.21	8	28	11.087	11.6161	1112.26	22.0672	0.5	0					0.584289		0	0	0	0	0	70860.2	0	634137	215138	658568	701252	79946.9	0	0	0	0	0	10054.2	265328	1.0041e+07	6.37375e+07	1.83422e+08	3.52623e+08	4.78615e+08	5.2643e+08	4.55312e+08	3.26372e+08	1.8363e+08	6.86533e+07	3.03287e+07
LVDLIKNKHMNADTDYSIAEAAFNKGETAM	207	236	4	0	828.408	8	28	10.8067	10.9	830.458	6.11764	0.6	0					0.361227		0	0	0	277268	5.46575e+06	9.70239e+06	1.90346e+07	2.23021e+07	2.01462e+07	1.12897e+07	7.43673e+06	1.29325e+06	0	0	206283	0	0	0	0	0	554430	52949.4	374036	18979.4	637881	23275.3	0	15905.2	0	0
VDLIKNKHMNA	208	218	2	0	641.85	5	9	7.05278	7.19305	645.502	6.48656	0.4	1					0.217618		1.31878e+06	1.23646e+07	2.21148e+07	2.67887e+07	1.58334e+07	5.97558e+06	1.31091e+06	710546	0	3.16178e+06	1.45769e+07	2.41755e+07	2.65166e+07	1.44448e+07	6.10037e+06
VDLIKNKHMNA	208	218	3	0	428.236	5	9	7.06837	7.09952	431.24	8.19709	0.4	1					0.0857634		327217	4.31762e+06	8.61548e+06	8.29911e+06	4.75079e+06	2.32815e+06	4.3357e+06	0	848942	7.71715e+06	1.11689e+07	1.86806e+07	2.11421e+07	1.25343e+07	5.76538e+06
VDLIKNKHMNADTD	208	221	2	0	807.401	6	12	6.61513	6.81873	809.417	3.03759	1	0	0.385336	0.2215		-3	0.269926		784238	1.32639e+07	3.60709e+07	6.04386e+07	6.11171e+07	4.61472e+07	2.42552e+07	1.06278e+07	3.11824e+06	1.06427e+06	950520	726971	457556	109962	1.04665e+06	529056	178940	61136.9	61985
VDLIKNKHMNADTDY	208	222	2	0	888.933	6	13	7.72528	8.1919	891.179	3.38606	1	0	0.416435	1.37645	1	-2	0.0654259		6.48233e+06	1.49728e+08	3.60817e+08	7.53923e+08	9.2545e+08	8.81421e+08	5.61641e+08	3.17659e+08	1.41343e+08	5.70335e+07	1.6239e+07	2.74263e+06	139899	0	0	0	0	0	0	150082
VDLIKNKHMNADTDY	208	222	3	0	592.958	6	13	7.78742	8.09852	594.477	3.45384	1	0	0.438545	0.693552	1	-2	0.0244288		1.41949e+07	1.64823e+08	5.89656e+08	1.1668e+09	1.60926e+09	1.40237e+09	9.65629e+08	5.17801e+08	2.32324e+08	9.13837e+07	3.07101e+07	1.20348e+07	3.20525e+06	236856	714219	7454.49	7890.96	25745.7	971.19	50932.3
VDLIKNKHMNADTDYS	208	223	2	0	932.449	6	14					-1
VDLIKNKHMNADTDYS	208	223	3	0	621.968	6	14	7.31775	7.52852	623.735	4.14898	0.6	0					0.126409		0	4069.09	1.45796e+06	1.49834e+07	2.24e+07	3.10218e+07	2.59129e+07	1.63993e+07	6.01467e+06	501092	147747	0	0	227035	9542.15	0	5623.65	0	401295	233406	0
VDLIKNKHMNADTDYSIA	208	225	2	0	1024.51	6	16	8.33192	8.7054	1027.99	5.69408	1	0	0.821027	0.967489	1	-6	0.424904		0	0	1.34756e+06	1.13945e+07	4.38609e+07	6.73471e+07	8.67365e+07	6.86527e+07	5.60155e+07	2.27329e+07	1.70755e+07	5.86295e+06	9.5845e+06	2.29892e+06	3.75992e+06	2.42906e+06	2.70938e+06	282736	1.3524e+06	1.27678e+06	1.32003e+06	619226	563691
VDLIKNKHMNADTDYSIA	208	225	3	0	683.342	6	16	8.31638	8.62755	685.635	5.61467	1	0	0.799983	0.693845	1	-6	0.0890315		329205	1.53934e+06	1.14514e+07	4.70187e+07	1.21642e+08	2.04916e+08	2.34997e+08	1.97248e+08	1.34379e+08	5.80358e+07	3.16676e+07	1.21305e+07	312861	2.70532e+06	5.06913e+06	3.70653e+06	1.65839e+07	1.78974e+07	1.35416e+07	7.287e+06	2.54415e+06	1.25859e+06	155780
VDLIKNKHMNADTDYSIAE	208	226	2	0	1089.03	6	17	8.23862	8.7054	1092.87	6.3547	1	0	0.897042	1.37719	1	-6	0.768867		0	0	5.00413e+06	4.94014e+07	1.31379e+08	2.17893e+08	2.63849e+08	2.39125e+08	1.66443e+08	9.5078e+07	4.20726e+07	1.39568e+07	3.48053e+06	2.11677e+06	2.09038e+06	1.38397e+07	3.03249e+07	3.78616e+07	3.33968e+07	2.22083e+07	7.65575e+06	3.64422e+06	2.73229e+06	3.10231e+06
VDLIKNKHMNADTDYSIAE	208	226	3	0	726.356	6	17	8.22307	8.64313	729.14	7.01866	0.6	1					0.664802		290117	4.08056e+06	4.04916e+07	1.87263e+08	4.67443e+08	8.05001e+08	9.6811e+08	8.96617e+08	6.27025e+08	3.46179e+08	1.78122e+08	7.41797e+07	4.7157e+07	1.69586e+07	3.28208e+07	1.43696e+08	1.50862e+08	1.87681e+08	2.14241e+08	1.15075e+08	6.44338e+07	3.52296e+07	8.39756e+06	1.64305e+06
VDLIKNKHMNADTDYSIAE	208	226	4	0	545.019	6	17	8.23862	8.39935	546.717	5.45698	1	0	0.673118	0.0332646	0	-2	0.218252		0	0	123084	2.24434e+06	9.46388e+06	2.04323e+07	2.3272e+07	2.22365e+07	1.24265e+07	6.7503e+06	1.67485e+06	1.00493e+06	596241	0	0	127866	120735	1.06295e+06	0	1.28319e+06	0	521246	124882	125125
VDLIKNKHMNADTDYSIAEAA	208	228	3	0	773.714	7	19	8.51862	8.86102	775.92	5.19809	1	0	0.472059	0.830996		-5	0.11971		0	0	2.4499e+06	2.10165e+07	6.13985e+07	1.09029e+08	1.36102e+08	1.25253e+08	8.28971e+07	4.54863e+07	1.95499e+07	9.69334e+06	1.13768e+06	1.20568e+06	4.32881e+06	186307	201019	1.21923e+06	0	0	1.52508e+06	0	0	572072	0	0	1.07361e+06
VDLIKNKHMNADTDYSIAEAAF	208	229	3	0	822.737	7	20					0
VDLIKNKHMNADTDYSIAEAAFNKGETA	208	235	3	0	1022.83	8	26	9.90388	10.0075	1032.62	27.4888	0.4	0					2.02567		0	0	0	0	477735	1.73637e+06	4.66078e+06	5.09794e+06	1.15761e+06	1.71046e+06	902862	615623	0	0	0	0	0	0	0	0	0	0	0	489607	1.19158e+06	2.55494e+06	7.47606e+06	1.27679e+07	3.08347e+07	4.24686e+07
VDLIKNKHMNADTDYSIAEAAFNKGETAM	208	236	3	0	1066.51	8	27	10.4486	10.5889	1068.89	5.11181	1	0	0.114772	-0.0566814		-9	0.174477		0	0	0	1.33317e+06	9.18318e+06	2.22524e+07	3.50105e+07	3.27045e+07	3.11899e+07	1.98439e+07	6.89633e+06	1.69388e+06	336573	0	0	0	0	325468	0	0	0	0	0	0	0	0	0	288725	0	0
LIKNKHMNA	210	218	2	0	534.803	5	7	5.20417	5.53398	536.174	2.04865	1	0	0.55297	0.77574	1	-3	0.0933277		4.9458e+06	3.37798e+07	6.72713e+07	6.68867e+07	3.93039e+07	1.56466e+07	4.42304e+06	190611	0	61850.8	59689.9	216143	47503.3
LIKNKHMNA	210	218	3	0	356.871	5	7	5.21988	5.40863	357.786	2.05021	1	0	0.553913	0.156291	1	-3	0.0751346		878925	9.84434e+06	1.98911e+07	1.96924e+07	1.17318e+07	4.41519e+06	275510	196090	34569.6	0	291539	0	0
LIKNKHMNADTD	210	221	2	0	700.354	5	10	5.10997	5.4557	702.227	2.87886	1	0	0.532706	0.845633	1	-1	0.130736		115216	1.2997e+07	3.88606e+07	5.95512e+07	5.82389e+07	3.98727e+07	1.94733e+07	7.65785e+06	1.49964e+06	219035	42105.5	53227.5	48482.2	64934.3	57837.4	165879
LIKNKHMNADTD	210	221	3	0	467.238	5	10	5.0471	5.2356	468.622	3.28436	1	0	0.704653	0.155193	1	-1	1.2915		33474.4	1.61391e+06	7.24598e+06	1.11517e+07	1.1825e+07	8.26385e+06	3.25615e+06	1.0463e+06	58110.3	0	0	0	133307	3924.54	0	1.60522e+06
LIKNKHMNADTDY	210	222	2	0	781.885	6	11	6.61513	7.20863	784.098	3.44279	1	0	0.639118	1.93362		0	0.0811192		7.51327e+06	8.21196e+07	2.91096e+08	5.85611e+08	7.56835e+08	6.43969e+08	4.30544e+08	2.22509e+08	8.91017e+07	2.68289e+07	5.01345e+06	384157	779304	1.60682e+06	100526	808569	217545	0
LIKNKHMNADTDYSIA	210	225	2	0	917.462	6	14	7.60102	7.85478	920.523	4.98096	1	0	0.820616	0.441791	1	-2	0.131115		0	0	615058	1.41595e+07	4.65192e+07	7.18311e+07	8.08727e+07	6.83076e+07	4.59444e+07	1.77311e+07	3.62178e+06	636696	209600	0	0	0	0	566566	0	406150	0
LIKNKHMNADTDYSIA	210	225	3	0	611.977	6	14	7.58548	7.90658	614.041	5.05041	1	0	0.841652	0.737464	1	-2	0.0670285		0	0	3.8095e+06	4.04191e+07	9.37065e+07	1.49744e+08	1.66309e+08	1.41769e+08	9.84836e+07	5.12922e+07	1.93477e+07	2.18555e+06	771232	0	0	0	0	0	0	1.20005e+06	0
LIKNKHMNADTDYSIAE	210	226	2	0	981.983	6	15	7.48888	7.97915	985.06	4.94174	1	0	0.708953	1.48031	1	-1	0.133662		1.75789e+06	5.91194e+06	2.00466e+07	7.84173e+07	1.94536e+08	3.048e+08	3.53441e+08	2.99362e+08	2.09883e+08	1.03268e+08	4.24054e+07	7.87702e+06	754504	401970	0	374456	0	62806.5	0	56000.4	0	428179
LIKNKHMNADTDYSIAE	210	226	3	0	654.991	6	15	7.50773	8.09852	657.004	4.82764	1	0	0.676696	1.92169	1	-1	0.208839		713407	1.63402e+08	6.52191e+07	2.1221e+08	4.88208e+08	7.38705e+08	8.27709e+08	7.31466e+08	4.60334e+08	2.61432e+08	1.12989e+08	4.29091e+07	1.34445e+07	791124	1.07168e+06	182341	1.46574e+07	461476	327062	8.52362e+06	1.04042e+06	711922
LIKNKHMNADTDYSIAEAA	210	228	2	0	1053.02	6	17	7.95842	8.18153	1056.19	5.03901	0.6	0					0.246945		0	0	0	2.16131e+06	9.92587e+06	2.04029e+07	2.3544e+07	2.20562e+07	1.23007e+07	8.10576e+06	905994	0	179769	0	0	158725	0	0	0	0	0	0	0	0
LIKNKHMNADTDYSIAEAA	210	228	3	0	702.349	6	17	7.9273	8.06737	704.439	4.97565	0.6	0					0.0884343		0	137397	636583	7.67301e+06	2.01772e+07	3.61589e+07	3.97992e+07	4.01259e+07	2.46652e+07	7.71244e+06	5.52791e+06	1.25029e+06	0	0	0	0	0	0	148700	0	0	300709	0	0
LIKNKHMNADTDYSIAEAAF	210	229	3	0	751.372	7	18					-1
LIKNKHMNADTDYSIAEAAFNKGETAM	210	236	3	0	995.148	8	25	10.3083	10.4694	997.923	6.43662	0.6	1					0.520738		0	0	0	2.8516e+06	1.76702e+07	3.57295e+07	5.16672e+07	5.15161e+07	3.90789e+07	2.52933e+07	1.95038e+07	338211	641671	1.38473e+07	398819	1.79035e+06	1.43671e+07	3.88441e+06	1.59328e+06	6.39807e+06	290840	0	920041	0	249328	0	0	0	0	0
LIKNKHMNADTDYSIAEAAFNKGETAM	210	236	4	0	746.613	8	25	8.7054	8.76767	753.77	26.742	0.4	0					0.12198		0	26086.9	1.02854e+06	152982	0	0	0	0	0	0	0	362239	0	0	0	2.95294e+06	137042	0	25014.5	1.044e+06	0	351977	0	3.64207e+06	0	7.52487e+06	3.45724e+07	7.40925e+07	9.74826e+07	9.43361e+07
IKNKHMNADTDY	211	222	2	0	725.343	5	10	6.09707	6.30163	727.557	3.52367	1	0	0.80613	0.225745		-1	0.103279		374154	9.09568e+06	3.6517e+07	6.69265e+07	7.99425e+07	6.58164e+07	3.85534e+07	1.82124e+07	7.03853e+06	3.21332e+06	3.0003e+06	3.48881e+06	1.32797e+06	660635	361270	161661
IKNKHMNADTDYSIA	211	225	2	0	860.92	6	13	7.8185	8.11408	865.888	8.86733	0.5	0					0.22506		0	160967	178344	348199	0	0	0	2.61792e+06	2.63877e+07	4.29648e+07	4.55858e+07	3.20958e+07	1.94349e+07	4.87496e+06	318487	257859	149381	0	0	0
IKNKHMNADTDYSIA	211	225	3	0	574.282	6	13	7.80295	8.22307	577.56	8.76421	0.5	0					0.116802		0	0	99606	1.01216e+06	210496	0	3.62346e+06	1.45435e+07	5.98866e+07	9.92678e+07	1.02215e+08	7.40259e+07	3.49104e+07	1.20922e+07	2.26682e+06	733336	396607	283506	86761	97271.7
IKNKHMNADTDYSIAE	211	226	2	0	925.441	6	14	7.17745	7.4837	928.815	5.60919	0.6	0					0.512233		22040.8	0	2.10886e+06	1.53074e+07	4.46502e+07	7.05604e+07	7.72287e+07	6.29042e+07	3.53549e+07	1.53382e+07	4.88544e+06	761487	2.45366e+06	0	1.21042e+07	0	1.3745e+07	129952	1.56921e+06	0	0
IKNKHMNADTDYSIAE	211	226	3	0	617.296	6	14	7.17745	7.43185	619.29	4.84054	0.6	0					0.0484345		118819	137467	8.1471e+06	3.60999e+07	9.0235e+07	1.38857e+08	1.47317e+08	1.20495e+08	7.20791e+07	3.36111e+07	9.02669e+06	1.74173e+06	212603	0	0	543897	136692	162038	528423	382416	28272.1
IKNKHMNADTDYSIAEAA	211	228	3	0	664.655	6	16	7.83405	7.89622	666.586	4.57545	1	0	0.524563	-0.39956		-3	0.19222		0	0	94972.4	2.01229e+06	6.4337e+06	7.41288e+06	8.91492e+06	6.56214e+06	3.32914e+06	0	0	0	0	0	0	0	0	490853	0	0	0	0	0
DTDY	219	222	1	0	513.183	3	2	4.88967	5.17275	514.013	0.544609	0.4	0					0.212349		4.79883e+06	1.1694e+07	1.57089e+06	0	34943.7	0
DTDYSIA	219	225	1	0	784.336	4	5	4.30643	4.82658	786.344	1.56058	0.6	0					0		2.253e+06	1.39222e+07	1.82971e+07	1.14857e+07	3.49087e+06	0	0	0	0	0
DTDYSIAE	219	226	1	0	913.379	4	6	7.06837	7.09952	916.236	2.33987	0.4	0					0.634644		0	0	1.433e+06	1.55414e+06	0	0	0	0	189009	0	0
DYSIAE	221	226	1	0	697.304	4	4	7.06837	7.09952	699.7	1.99336	0.4	0					1.05378		0	211196	393358	0	145769	80439.4	0	0	0
YSIAE	222	226	1	0	582.277	3	3	5.10997	5.66433	587.941	5.32477	0.4	1					1.1337		2.69557e+06	2.04923e+06	3.51835e+06	96917.7	253462	3.22227e+07	1.61228e+08
YSIAEAA	222	228	1	0	724.351	4	5	7.3489	7.41632	726.191	1.41532	0.4	0					0.541275		0	5.63825e+06	6.07519e+06	1.05131e+06	669996	318405	0	0	0	0
SIAEAA	223	228	1	0	561.288	3	4	4.65297	5.14137	562.034	0.435847	0.4	0					0.361539		1.2104e+08	1.61983e+08	3.11116e+07	3.47339e+06	169359	0	0	181558
SIAEAAFNKGETAM	223	236	2	0	720.345	5	12	9.00112	9.29678	720.929	0.265913	1	0	-0.594084	0.625782		-2	0.0552124		1.98023e+08	2.0953e+08	1.214e+08	5.45398e+07	1.17911e+07	1.75609e+06	72297.4	0	207681	782603	787726	255429	377789	103552	0	0	0	0
EAAF	226	229	1	0	437.203	3	2	7.16185	7.44223	437.497	0.0348524	1	0	-0.614155	0.55867		1	0.123247		1.22037e+08	2.85224e+07	6.44992e+06	855545	626670	0
EAAFNKGETAM	226	236	1	0	1168.53	5	9	7.27102	7.51817	1169.21	-0.0685772	1	0	-0.72036	0.412736	1	-2	0.205414		2.80001e+07	2.53743e+07	7.87189e+06	32340.6	10993	0	0	0	0	0	0	0	0	0	0
EAAFNKGETAM	226	236	2	0	584.769	5	9	7.20863	7.6476	585.245	0.208087	0.6	0					0.0365148		5.86424e+08	5.19457e+08	2.48216e+08	8.56716e+07	2.1443e+07	3.74183e+06	1.08762e+06	143868	128378	199785	0	0	95713.5	227497	0
AAFNKGETA	227	235	1	0	908.447	4	7	5.34575	5.86218	909.411	0.439999	1	0	-0.42151	1.59521	1	0	0.521179		1.3198e+08	9.64813e+07	3.46565e+07	6.87108e+06	5.29267e+06	3.03311e+06	7.25132e+06	790037	65161.7	0	211003	77786.5
AAFNKGETA	227	235	2	0	454.727	4	7	5.34575	5.90902	455.114	0.248909	1	0	-0.537267	1.80086	1	0	0.0378916		7.94777e+08	5.72667e+08	2.18465e+08	5.74627e+07	1.38446e+07	4.84878e+06	1.79031e+06	448366	93550.1	103938	0	432610
AAFNKGETAM	227	236	1	0	1039.49	5	8	7.00605	7.53888	1040.37	0.213361	0.4	0					0.195723		3.68107e+08	2.97056e+08	1.35677e+08	4.01498e+07	8.57952e+06	894106	116877	350741	168390	119569	0	261434	1.21582e+06	246263
AAFNKGETAM	227	236	2	0	520.247	5	8	6.99047	7.5803	520.747	0.325996	1	0	-0.515254	1.91752	1	-1	0.123956		3.61486e+09	2.86332e+09	1.27454e+09	4.17998e+08	1.59377e+08	4.25337e+07	1.095e+08	1.85934e+07	1.62694e+07	729993	1.9062e+06	1.28572e+06	582020	590450
AAFNKGETAMT	227	237	2	0	570.771	5	9	6.6308	7.0372	571.282	0.292022	0.6	0					0.332133		5.79714e+07	5.22097e+07	2.36157e+07	7.15345e+06	1.92059e+06	202788	101789	573889	573367	141643	433256	170962	638.744	108115	0
FNKGETA	229	235	2	0	383.69	4	5	4.2121	4.82658	383.979	0.13576	1	0	-0.572914	2.02576		0	0.0327725		1.89656e+08	1.16625e+08	3.41666e+07	4.38098e+06	87671.8	0	37043.2	0	0	27496.5
FNKGETAM	229	236	1	0	897.413	5	6	6.23878	6.39582	898.792	0.786117	1	0	-0.132473	0.0170172	0	-4	1.40746		1.85615e+07	1.20351e+07	3.66907e+06	401891	0	0	0	0	0	0	198128	2.62589e+06
FNKGETAM	229	236	2	0	449.21	5	6	6.22308	6.47945	449.567	0.121469	1	0	-0.602203	0.453208	0	0	0.0808178		3.62366e+08	2.46168e+08	8.46287e+07	2.20299e+07	5.50683e+06	1.61512e+06	293411	0	78865.4	0	0	0
NKGETAM	230	236	1	0	750.345	4	5	4.25925	5.10997	750.934	0.10717	1	0	-0.59716	3.06311	1	0	0.470097		1.71653e+08	9.66333e+07	2.73049e+07	4.20963e+06	158712	66966.7	149672	161891	0	1.13277e+06
NKGETAM	230	236	2	0	375.676	4	5	4.25925	5.0628	376.006	0.177958	1	0	-0.537126	2.85599	1	0	0.351426		5.51078e+08	3.01912e+08	7.74311e+07	1.53914e+07	2.19797e+06	2.83517e+06	27560.3	1.50248e+07	0	488371
NKGETAMTINGPWAWSNIDT	230	249	2	0	1103.52	7	17					0
NKGETAMTINGPWAWSNIDTSKVNYGVTVL	230	259	3	0	1089.54	8	27	12.6181	12.7172	1092.95	8.21175	0.6	0					0.220506		0	0	0	119641	142349	715179	2.69576e+06	6.39132e+06	1.13807e+07	1.45726e+07	1.42017e+07	1.33604e+07	1.05036e+07	3.60573e+06	812433	250402	150446	0	256493	121318	0	126354	0	159176	121989	186269	249321	543012	522894	145932
NKGETAMTINGPWAWSNIDTSKVNYGVTVLPTFKGQPSKPFVGVL	230	274	5	0	970.706	10	39					-1
MTINGPWAWSNIDT	236	249	2	0	803.372	6	11	12.5399	12.9153	805.578	3.37803	1	0	0.614156	0.975905		0	0.0565193		485148	3.87637e+07	1.47487e+08	3.20388e+08	3.94408e+08	3.61779e+08	2.07043e+08	1.00017e+08	3.21265e+07	9.72471e+06	2.94515e+06	308837	8.42262e+06	444660	1.15966e+06	1.12805e+06	120335	555105
MTINGPWAWSNIDTSKVNY	236	254	3	0	733.018	7	16	9.44737	9.71745	739.088	16.8201	0.5	1					0.418858		0	8.54794e+06	0	0	8.07423e+07	0	0	7.81391e+06	210415	134240	1.50584e+06	2.85973e+06	6.62512e+06	1.98598e+07	4.82182e+07	1.23307e+08	2.19847e+08	3.44772e+08	4.19972e+08	4.25769e+08	3.81599e+08	2.75571e+08	1.81435e+08	8.89606e+07
MTINGPWAWSNIDTSKVNYGVTVL	236	259	2	0	1333.67	7	21	13.0715	13.641	1338.25	7.49399	1	0	0.82517	1.82801	1	0	0.127181		0	203879	1.79084e+06	7.89471e+06	2.10822e+07	4.28194e+07	8.99377e+07	1.57616e+08	2.28831e+08	2.74852e+08	2.50997e+08	1.79345e+08	1.12161e+08	5.5648e+07	2.07981e+07	5.01302e+06	1.62035e+06	110893	0	0	353587	0	0	211806	152357	0	468853	0	345955
MTINGPWAWSNIDTSKVNYGVTVL	236	259	3	0	889.448	7	21	13.0871	13.5624	892.497	7.47266	0.6	0					0.0505402		510615	4.61861e+06	1.70746e+07	3.8509e+07	6.33966e+07	1.2548e+08	2.36622e+08	3.98017e+08	5.67304e+08	6.47641e+08	5.93738e+08	4.46353e+08	2.80968e+08	1.45152e+08	6.51625e+07	2.96387e+07	1.01267e+07	5.09475e+06	5.19407e+06	872859	1.28913e+06	2.59349e+06	622135	874593	633084	266322	466792	257695	369391
MTINGPWAWSNIDTSKVNYGVTVLPTFKGQPSKPFVGVL	236	274	4	0	1063.06	9	33	12.9777	13.374	1066.1	9.48607	0.6	0					0.0751334		144087	324385	487104	431148	899582	2.49378e+06	1.21486e+07	2.61289e+07	5.98293e+07	1.08723e+08	1.74452e+08	2.04741e+08	2.28653e+08	2.05055e+08	1.68555e+08	1.14941e+08	6.78276e+07	3.37867e+07	1.30319e+07	3.41993e+06	1.72069e+06	267104	673913	285003	425086	0	662053	247939	0	421062
TINGPWAWSN	237	246	2	0	573.272	5	7	11.3358	11.6991	574.893	2.54637	0.4	0					0.406369		2.40805e+07	1.04049e+08	1.65598e+08	1.19892e+08	4.89519e+07	1.94793e+07	7.30748e+06	3.88778e+06	2.26958e+06	454647	4.07086e+07	282565	1.61935e+07
TINGPWAWSNIDT	237	249	2	0	737.852	5	10	11.7406	12.5659	739.938	3.28902	1	0	0.706631	2.9515		1	0.106943		7.75324e+06	1.25321e+08	4.58743e+08	9.4114e+08	1.10161e+09	9.22896e+08	5.04463e+08	2.10614e+08	5.60032e+07	8.96101e+06	1.31321e+06	2.30681e+06	535551	3.68381e+06	162342	4.73009e+06
TINGPWAWSNIDTSKVNY	237	254	2	0	1033.5	6	15	11.4915	12.2278	1037.19	6.13797	0.6	0					0.401884		1.24455e+07	4.31317e+06	1.99587e+07	6.82587e+07	2.18761e+08	4.52255e+08	7.3754e+08	8.30478e+08	7.64104e+08	4.98751e+08	2.69918e+08	1.12646e+08	3.33089e+07	1.48183e+07	4.97599e+06	9.13713e+06	3.06811e+07	5.36024e+06	3.68299e+07	266112	6.87533e+06	160431
TINGPWAWSNIDTSKVNY	237	254	3	0	689.337	6	15	11.7251	12.1305	691.63	5.6357	1	0	0.905131	1.10801	1	0	0.234735		1.71688e+07	401135	2.10129e+06	2.12577e+07	4.77368e+07	1.07113e+08	1.61456e+08	1.70455e+08	1.45553e+08	9.40431e+07	4.46787e+07	1.89963e+07	2.34717e+06	1.3292e+06	345891	554017	380685	205153	654085	108460	161429	1.59349e+06
TINGPWAWSNIDTSKVNYGVTVLPTFKGQPSKPFVGVL	237	274	4	0	1030.3	9	32	12.759	13.3113	1033.41	9.90681	0.6	0					0.0778133		322248	6.38512e+07	1.12931e+06	2.70452e+07	6.2261e+06	6.94809e+07	4.77643e+07	1.26009e+08	2.47783e+08	4.49789e+08	6.52523e+08	8.1494e+08	8.51405e+08	7.53385e+08	5.66792e+08	3.83559e+08	2.40092e+08	1.51219e+08	1.00032e+08	6.84505e+07	3.77378e+07	3.52683e+07	2.63981e+07	1.62821e+07	2.4688e+07	1.49033e+07	1.32181e+07	5.79839e+06	4.1679e+06	546497
INGPWAWSNIDTSKVNY	238	254	2	0	982.979	6	14					-1
NIDTSKVNYGVTVL	246	259	2	0	761.909	5	12					-1
IDTSKVNYGVTVL	247	259	2	0	704.888	5	11	9.53055	9.87798	707.66	4.71194	1	0	1.12837	0.853098		0	0.111854		699276	2.62776e+06	1.63184e+07	8.20891e+07	1.80959e+08	3.56502e+08	2.81686e+08	1.97418e+08	6.79876e+07	2.15864e+07	4.66665e+06	546853	852509	1.58159e+06	1.28737e+06	1.55129e+06	412834
IDTSKVNYGVTVLPTFKGQPSKPFVGVL	247	274	4	0	748.669	7	23					-1
DTSKVNYGVTVL	248	259	2	0	648.346	5	10	9.2034	9.4214	650.745	4.03978	1	0	1.02498	0.284733		0	0.134081		0	407804	2.86568e+06	2.01956e+07	3.42854e+07	3.94559e+07	2.08484e+07	9.65013e+06	1.63948e+06	149517	111765	0	147207	565533	312084	155277
DTSKVNYGVTVLPTFKGQPSKPFVGVL	248	274	3	0	960.195	7	22					-1
TSKVNYGVTVL	249	259	2	0	590.832	5	9	8.40972	8.95448	594.229	6.09392	0.6	0					0.167631		130162	86173.3	5.85914e+06	822624	1.49193e+08	3.56005e+08	6.43182e+08	7.13112e+08	5.22122e+08	2.13265e+08	7.21943e+07	7.06724e+06	232118	992719	0
SKVNY	250	254	1	0	610.32	3	3	5.40863	5.7529	611.696	1.02289	0.4	0					0.214255		1.46238e+07	4.31917e+07	3.34603e+07	9.2091e+06	48797.7	0	0
SKVNYGVTVL	250	259	1	0	1079.61	4	8					0
SKVNYGVTVL	250	259	2	0	540.308	4	8	9.09443	9.7019	541.98	2.7038	0.6	0					0.0455695		5.89217e+06	1.07178e+08	4.23761e+08	7.11273e+08	5.71824e+08	2.43384e+08	7.58197e+07	1.61412e+07	2.37761e+06	0	146799	126989	501834
SKVNYGVTVLPTFKGQPSKPFVGVL	250	274	3	0	888.17	7	20	10.9468	11.398	890.251	4.60674	0.6	0					0.175148		610494	1.716e+06	1.49939e+07	9.46046e+07	2.56272e+08	4.11019e+08	4.60237e+08	3.65771e+08	2.49534e+08	1.20299e+08	4.53294e+07	1.00865e+07	943251	1.58695e+06	0	0	231191	0	579503	0	0	2.36526e+06	0	230829	8.03957e+06	247168	235199	2.24796e+06
KVNYGVTVL	251	259	2	0	496.792	4	7					-1
KVNYGVTVLPTFKGQPSKPFVGVL	251	274	3	0	859.16	7	19					-1
GVTVLPTF	255	262	1	0	833.477	4	5	10.4798	10.5577	834.143	0.153714	1	0	-0.557688	-0.330325		1	0.501378		3.90865e+06	2.83498e+06	257179	518228	0	0	0	0	0	10224.5
GVTVLPTFKGQPSKPFVGVL	255	274	2	0	1036.1	6	15	10.9779	11.5071	1038.27	3.06767	1	0	0.179162	1.65105	1	1	0.140128		0	2.36678e+07	1.69189e+08	3.45641e+08	4.29365e+08	3.32987e+08	1.84017e+08	6.76815e+07	2.02633e+07	336113	34630.6	298560	2.54908e+06	276356	2.54772e+07	253621	611083	276162	0	0	0	0
GVTVLPTFKGQPSKPFVGVL	255	274	3	0	691.07	6	15	10.9935	11.6005	692.518	3.06614	1	0	0.178731	1.9929	1	1	0.0897108		2.27298e+06	1.20454e+08	5.13231e+08	1.12431e+09	1.27589e+09	1.02274e+09	5.75764e+08	2.52367e+08	8.08554e+07	3.26503e+07	9.7197e+06	1.26274e+06	3.5458e+06	2.14451e+06	1.73207e+06	154281	201288	4.77056e+06	0	204363	3.43914e+07	115513
VTVLPTFKGQPSKPFVGVL	256	274	3	0	672.063	6	14					-1
PTFKGQPSKPFVG	260	272	2	0	695.38	5	9	8.0518	8.28527	699.8	7.98569	0.5	0					0.106894		0	0	0	61051	121878	0	2.00958e+06	2.39857e+07	5.36042e+07	5.61471e+07	3.74774e+07	7.22577e+06	3.53703e+06	321452	1.36486e+06
PTFKGQPSKPFVGVL	260	274	2	0	801.456	5	11	9.84173	10.5266	802.874	1.84691	1	0	0.0239186	2.33468	1	0	0.0309737		3.38423e+08	2.0189e+09	4.38749e+09	4.14704e+09	2.42851e+09	1.04969e+09	3.72237e+08	1.28145e+08	4.28447e+07	4.48473e+07	1.35715e+07	9.96885e+06	333218	0	280464	278798	202003
PTFKGQPSKPFVGVL	260	274	3	0	534.64	5	11	9.91942	10.5889	535.578	1.82645	1	0	0.0160344	2.26721	1	0	0.0137109		5.27796e+08	3.26525e+09	7.00281e+09	6.51253e+09	3.79318e+09	1.54995e+09	5.76665e+08	1.98641e+08	7.17824e+07	5.91415e+07	3.61474e+07	1.28806e+07	2.72358e+06	68806.7	72577.6	243859	105163
KGQPSKPFVGVL	263	274	2	0	628.872	5	8					0
KGQPSKPFVGVL	263	274	3	0	419.584	5	8	9.40582	9.62408	420.165	0.977738	0.6	0					0.0395372		3.43845e+07	1.1797e+08	1.04687e+08	4.8724e+07	1.8261e+07	3.68058e+06	83090.8	57348.4	112618	0	59806.6	0	236386	0
VLSAGINAASPNKELAKE	273	290	2	0	906.497	6	15					-1
VLSAGINAASPNKELAKE	273	290	3	0	604.667	6	15	7.36447	7.50773	606.31	3.87898	1	0	0.408516	-0.0434347	1	0	0.167385		3382.33	6009.98	1.14071e+06	7.97007e+06	1.3715e+07	1.56269e+07	7.53237e+06	3.78652e+06	496633	240512	218654	117026	6041.78	266576	0	0	98866.3	0	0	0	390381	0
SAGIN	275	279	1	0	461.235	3	3	3.07778	3.47193	461.402	-0.0817972	1	1	-0.803667	1.05824		0	0.183319		1.28772e+07	2.21654e+06	0	103457	0	0	0
SAGINAASPNKE	275	286	2	0	579.791	5	9	4.79502	5.01043	581.531	2.83028	1	0	0.645457	0.273389		0	0.0910976		31897.6	2.08658e+06	1.19409e+07	2.0406e+07	1.78066e+07	9.28645e+06	2.98916e+06	46675.2	0	0	82885.8	35822.4	0	0	0
SAGINAASPNKEL	275	287	2	0	636.333	5	10	6.77178	6.78743	643.371	13.3536	0.4	1					1.54578		0	0	0	0	0	0	6648.79	0	9544.7	0	33167.9	0	0	0	28715.5	243199
SAGINAASPNKELAKE	275	290	2	0	800.42	5	13	6.2545	6.89688	802.724	3.6957	1	0	0.517435	2.14828	1	-1	0.044562		1.11383e+07	1.5768e+08	7.80579e+08	2.18523e+09	3.32506e+09	3.15391e+09	1.96985e+09	8.9149e+08	3.35707e+08	1.03997e+08	2.90829e+07	7.97072e+06	1.3272e+06	163037	244330	7756.07	20697.6	31314	31584
SAGINAASPNKELAKE	275	290	3	0	533.949	5	13	6.2545	6.86565	535.489	3.70763	1	0	0.521326	2.01113	1	-1	0.0334971		7.24189e+06	1.02884e+08	5.12651e+08	1.45451e+09	2.35254e+09	2.24971e+09	1.38046e+09	6.06698e+08	2.17768e+08	6.59741e+07	1.93747e+07	4.83866e+06	1.26155e+06	362671	105897	118480	67873.9	0	108578
SAGINAASPNKELAKEF	275	291	3	0	582.972	6	14	8.86102	8.89232	584.603	3.87135	0.6	0					0.398044		583232	0	634254	1.83804e+06	3.13537e+06	3.66237e+06	1.71634e+06	1.28631e+06	46177.6	0	0	0	0	0	0	0	216928	0	0	222379	0
SAGINAASPNKELAKEFL	275	292	3	0	620.667	6	15					-1
SAGINAASPNKELAKEFLEN	275	294	2	0	1052.04	6	17	9.6085	9.90388	1054.95	4.58965	0.6	0					0.307324		0	3.51094e+06	3.90162e+07	1.2463e+08	2.10426e+08	2.40181e+08	1.72045e+08	1.10609e+08	3.97052e+07	2.80654e+07	581015	1.20378e+07	0	1.34401e+06	711770	988600	0	392105	0	0	1.38594e+06	7.72582e+06	1.78206e+07	1.2188e+07
SAGINAASPNKELAKEFLEN	275	294	3	0	701.695	6	17	9.63965	9.93498	703.943	5.51791	0.6	1					0.412349		215977	9.05668e+06	8.85515e+07	2.59484e+08	4.53342e+08	5.07184e+08	3.73114e+08	2.0768e+08	9.12485e+07	2.60893e+07	4.22304e+06	548227	0	0	2.90101e+07	0	0	1.78111e+08	261965	410765	1.00958e+08	664751	323575	8.29319e+06
SAGINAASPNKELAKEFLENYL	275	296	2	0	1190.11	6	19	12.115	12.6651	1192.69	3.75123	0.6	0					0.0892295		0	1.58466e+07	1.04384e+08	3.14109e+08	5.25435e+08	6.07916e+08	4.74079e+08	2.86566e+08	1.38258e+08	6.38889e+07	1.22612e+07	5.95525e+06	249075	482460	147924	0	155839	920621	14286.4	1.05794e+06	0	141175	230549	76479.5	871286	361733
SAGINAASPNKELAKEFLENYL	275	296	3	0	793.745	6	19	12.115	12.6338	795.469	3.76624	0.6	0					0.037535		1.78055e+06	5.96421e+07	3.30759e+08	9.2282e+08	1.58204e+09	1.79007e+09	1.43083e+09	8.41616e+08	4.16277e+08	1.67359e+08	6.54979e+07	2.78489e+07	7.13248e+06	3.10874e+06	1.69594e+06	1.87878e+06	2.11454e+06	219809	1.48924e+06	518692	16197.4	1.03991e+06	1.18332e+06	1.52005e+06	2.95774e+06	1.21598e+06
SAGINAASPNKELAKEFLENYLLTDEGLEAVNKDKPLGA	275	313	4	0	1033.29	9	35					-1
GINAASPNKELAKE	277	290	2	0	721.386	5	11	5.5027	5.70602	724.688	5.77805	1	0	1.53934	0.220256		-2	0.165917		0	137473	0	0	0	5.7604e+06	1.63162e+07	1.52592e+07	7.51426e+06	395927	132079	0	0	0	0	21272.4	42974.7
AASPNKELAKE	280	290	1	0	1157.62	5	8	5.10997	5.29853	1161.47	3.1942	0.4	0					0.227155		0	46452.2	818816	5.3612e+06	6.7174e+06	4.20272e+06	116306	0	0	0	0	0	0	0
AASPNKELAKE	280	290	2	0	579.312	5	8	5.01567	5.54963	581.294	3.30148	1	0	1.0619	1.6722	1	1	0.0553401		5.73923e+06	7.42608e+07	3.24604e+08	7.4469e+08	8.94913e+08	6.09841e+08	2.66957e+08	8.5279e+07	1.89186e+07	2.0677e+06	130921	182181	0	0
AASPNKELAKE	280	290	3	0	386.544	5	8	4.99997	5.15705	387.87	3.31605	1	0	1.06963	0.0172368	1	1	0.0424899		71306	4.07086e+06	1.85209e+07	4.33583e+07	5.74155e+07	3.73335e+07	1.7179e+07	4.11987e+06	354194	53431.1	0	93540.7	0	0
AASPNKELAKEFLEN	280	294	2	0	830.931	5	12	9.2034	9.53055	833.029	3.22398	0.6	0					0.080336		0	2.82763e+06	4.61843e+07	1.12118e+08	1.42987e+08	1.10726e+08	5.85584e+07	1.83681e+07	2.34259e+06	547368	344893	178111	184267	258499	0	0	0	0
AASPNKELAKEFLENYL	280	296	3	0	646.339	6	14	11.9433	12.3265	647.829	3.31014	0.6	0					0.260344		480470	1.31272e+07	7.36837e+07	1.63866e+08	2.03759e+08	1.61177e+08	9.27833e+07	3.88258e+07	1.07489e+07	2.35416e+06	204144	78140.1	956372	273726	233013	1.59313e+06	2.98091e+06	5.38747e+06	2.57348e+06	709066	145159
LAKEFLENYL	287	296	2	0	620.335	5	8	11.8341	12.1045	620.936	0.439826	0.4	0					0.791259		2.16615e+07	1.6035e+07	5.7394e+06	322045	188665	0	71291	166751	461163	311364	805041	125125	379929	346181
FLENYL	291	296	1	0	798.403	4	4	11.1181	11.8809	798.9	-0.00113501	0.4	0					0.0768105		6.25274e+09	2.87294e+09	7.93382e+08	1.46562e+08	1.96618e+06	4.04609e+06	9.73305e+06	267096	65696.6
FLENYL	291	296	2	0	399.705	4	4	11.2995	11.6161	399.917	-0.0748051	1	0	-0.76735	0.717704	1	1	0.188152		1.03913e+08	4.65722e+07	9.07892e+06	538562	0	138576	0	73561.2	0
FLENYLLTDEGLEAVNKDKPLGA	291	313	3	0	850.443	7	20	11.7718	11.8653	852.12	3.50993	1	1	0.0561281	-0.261969		1	0.480376		610.975	1.17267e+06	6.56038e+06	1.05339e+07	6.21709e+06	3.78858e+06	1.04189e+06	360974	0	491947	0	0	780602	0	0	320718	0	132785	478507	776836	259222	198819	0	157215	583331	0	0	0
LENYL	292	296	1	0	651.335	4	3					0
YLLTDEGL	295	302	1	0	923.472	4	6	10.6978	11.3669	925.207	1.18495	1	0	0.149395	2.26552		1	0.41593		1.69008e+08	5.4281e+08	5.0846e+08	1.99675e+08	6.46297e+07	2.41783e+07	8.27316e+06	1.9798e+06	974077	442405	1.73673e+06
YLLTDEGLEAVNKDKPLGA	295	313	2	0	1023.54	6	16	10.0594	10.5266	1025.24	2.17814	1	0	-0.110785	1.37902	1	1	0.234302		3.26145e+07	1.70388e+08	3.5725e+08	3.77567e+08	2.77396e+08	1.52264e+08	6.86457e+07	3.10203e+07	2.28016e+07	2.25064e+07	1.0093e+07	5.34474e+06	1.94664e+06	939699	497878	0	1.02436e+06	353291	813403	457159	142263	763655	563532
YLLTDEGLEAVNKDKPLGA	295	313	3	0	682.697	6	16	9.98162	10.6356	683.929	2.48646	1	0	-0.0290733	2.19929	1	1	0.278741		8.84702e+07	5.54253e+08	1.12546e+09	1.27995e+09	9.2325e+08	5.02714e+08	2.29743e+08	1.19582e+08	9.77165e+07	1.11324e+08	9.03009e+07	5.92467e+07	2.87489e+07	8.59271e+06	5.20326e+06	3.68937e+06	2.75564e+06	4.75862e+06	1.3494e+06	2.40166e+06	2.99155e+06	635375	2.41938e+06
LTDEGL	297	302	1	0	647.325	4	4	7.67868	8.33192	648.787	1.09673	0.4	0					0.078756		5.28288e+08	1.59328e+09	1.27262e+09	3.87895e+08	6.56516e+07	3.79392e+06	2.06063e+06	2.50032e+06	986377
LTDEGLE	297	303	1	0	776.367	4	5	6.9437	7.27102	777.934	1.1302	1	0	0.270453	0.764762		1	0.210929		3.09834e+07	9.20281e+07	7.57248e+07	2.37839e+07	1.65221e+06	73121.7	4.37556e+06	713831	0	664215
LTDEGLEAVNKDKPLGA	297	313	2	0	885.468	6	14	8.23862	8.81433	886.778	1.59549	0.6	0					0.0529555		6.86296e+08	2.11611e+09	3.04247e+09	2.56168e+09	1.52512e+09	7.32496e+08	3.0205e+08	1.25232e+08	4.66831e+07	1.82533e+07	6.72225e+06	2.8823e+06	1.53037e+06	1.70765e+06	0	250039	2.45313e+06	1.45118e+06	2.4415e+06	1.59312e+06	1.8637e+06
LTDEGLEAVNKDKPLGA	297	313	3	0	590.647	6	14	8.22307	8.78322	591.498	1.52591	1	0	-0.225871	1.78718	1	1	0.126324		9.94449e+08	3.3456e+09	4.63348e+09	3.76591e+09	2.20397e+09	1.05535e+09	4.17636e+08	1.50283e+08	1.00049e+07	3.70362e+06	245818	0	0	0	0	0	0	0	164931	317381	2.67437e+07
LTDEGLEAVNKDKPLGAVAL	297	316	3	0	685.044	6	17	9.90388	9.95052	686.736	3.87518	1	1	0.278561	-0.467769		1	0.707579		1.45746e+06	4.79151e+06	1.00506e+07	8.41598e+06	5.68706e+06	1.59754e+06	139226	336161	0	0	0	0	0	0	0	1.29474e+06	0	0	0	0	3.91909e+06	0	0	479343
LTDEGLEAVNKDKPLGAVALKS	297	318	3	0	756.753	6	19					-1
LTDEGLEAVNKDKPLGAVALKSYEEE	297	322	3	0	940.15	7	23					0
DEGLEAVNKDKPLGA	299	313	2	0	778.402	5	12					0
LEAVNKDKPLGA	302	313	2	0	627.856	5	9	6.64645	6.78743	628.716	0.987126	1	0	-0.222958	-0.0534612		1	0.929347		1.86809e+06	3.81996e+06	1.72457e+06	556736	50344.2	9335.51	0	274474	90032.1	54797.1	54144.1	92959.3	0	0	68566.6
EAVNKDKPLGA	303	313	1	0	1141.62	5	8	5.6122	6.02907	1142.75	0.468893	1	0	-0.439512	1.15799	1	0	0.214511		3.69329e+07	5.00431e+07	3.12721e+07	9.47061e+06	467944	0	90430.8	0	0	0	94336.2	0	0	0
EAVNKDKPLGA	303	313	2	0	571.314	5	8	5.56528	6.1128	571.964	0.639852	1	0	-0.348895	1.7317	1	0	0.0238842		1.67182e+09	2.16163e+09	1.32912e+09	5.60749e+08	1.86781e+08	6.27428e+07	2.45854e+07	7.64524e+06	1.45997e+06	69636.3	0	0	101632	8268.39
EAVNKDKPLGA	303	313	3	0	381.212	5	8	5.53398	5.62785	381.615	0.551106	1	0	-0.395935	-0.260359	1	0	0.0661469		1.4367e+07	1.93876e+07	1.24685e+07	4.42726e+06	1.02669e+06	77626.2	70496.3	0	0	0	0	0	0	0
EAVNKDKPLGAVA	303	315	2	0	656.367	5	10	7.05278	7.42668	657.114	0.731989	0.6	0					0.180646		4.99924e+07	7.63043e+07	5.52041e+07	2.1005e+07	2.82262e+06	797292	246571	384489	1.05362e+06	1.25776e+06	143805	1.81916e+06	240688	0	0	104029
EAVNKDKPLGAVAL	303	316	2	0	712.909	5	11					-1
EAVNKDKPLGAVALKS	303	318	2	0	820.472	5	13					-1
EAVNKDKPLGAVALKSYEEE	303	322	2	0	1095.57	6	17	8.39417	8.7106	1097.91	3.40519	0.6	0					0.319657		1.1701e+06	1.7146e+06	1.39224e+07	3.06051e+07	3.80636e+07	3.38512e+07	2.24717e+07	7.42426e+06	3.74858e+06	2.69452e+06	2.08157e+06	1.52018e+06	209456	0	176477	142871	0	0	217332	254169	461589	0	231063	0
EAVNKDKPLGAVALKSYEEE	303	322	3	0	730.714	6	17					-1
EAVNKDKPLGAVALKSYEEEL	303	323	3	0	768.409	6	18	9.05297	9.28122	774.365	16.5099	1	0	3.20133	0.329743		-6	0.0620153		1.36981e+06	919908	1.22528e+06	1.4362e+06	209022	0	3.88013e+06	417979	504411	9.19936e+06	912974	321500	3.94173e+06	6.97459e+06	4.42466e+07	1.32752e+08	2.94388e+08	4.47747e+08	4.78589e+08	4.04636e+08	2.63776e+08	9.24423e+07	2.56239e+07	1.13642e+07	2.79782e+06
AVNKDKPLGA	304	313	1	0	1012.58	4	7					-1
AVNKDKPLGA	304	313	2	0	506.793	4	7	5.3772	5.84657	507.36	0.548499	1	0	-0.355783	1.38853	1	1	0.0596676		1.48756e+08	1.77086e+08	1.00644e+08	3.53931e+07	9.8768e+06	1.48325e+06	73734.3	230814	0	80963.3	107028	0
VNKDKPLGA	305	313	1	0	941.541	4	6	5.26707	5.46613	942.288	0.201378	1	0	-0.545728	0.201593	0	1	0.445249		3.89453e+06	4.22353e+06	1.06102e+06	44006.6	0	0	0	0	53118.8	0	0
VNKDKPLGA	305	313	2	0	471.274	4	6	4.92122	5.47135	471.924	0.753588	0.6	0					0.44753		1.34153e+08	1.57219e+08	9.98866e+07	4.99319e+07	1.84911e+07	3.27997e+06	387004	28154.7	0	0	5819.43
VNKDKPLGA	305	313	3	0	314.519	4	6					-1
VNKDKPLGAVAL	305	316	2	0	612.869	5	9	8.65868	8.68983	613.689	0.915404	1	0	-0.25675	-0.535759		1	0.980363		759577	610412	343538	135963	0	0	0	0	0	0	0	140517	0	0	0
VALKS	314	318	1	0	517.334	3	3	4.25925	4.95275	518.317	0.683382	0.4	0					0.0899419		8.57848e+07	2.30586e+08	6.15386e+07	8.0324e+06	92008.5	0	0
VALKS	314	318	2	0	259.171	3	3	4.25925	4.9685	259.658	0.674334	0.4	0					0.0510174		1.24028e+08	3.31357e+08	7.94606e+07	9.03409e+06	2.60675e+06	0	506504
VALKSYE	314	320	1	0	809.44	4	5	6.80308	7.19305	811.485	1.56127	0.4	0					0.217102		2.76444e+06	4.79025e+07	7.10479e+07	4.00065e+07	8.70954e+06	226690	166361	0	0	143440
VALKSYE	314	320	2	0	405.224	4	5	6.77178	7.03202	406.235	1.53929	1	0	0.6174	0.470187	1	-1	0.0551869		4.08881e+07	1.78197e+08	2.51726e+08	1.43875e+08	4.66609e+07	8.68964e+06	609881	201737	271324	253160
VALKSYEEE	314	322	1	0	1067.53	4	7	6.86565	7.40595	1070.57	2.42162	1	0	0.7789	1.70001	1	-1	0.27413		1.19793e+07	1.02923e+08	2.36949e+08	2.80427e+08	2.03177e+08	8.94535e+07	2.49794e+07	3.12422e+06	1.42346e+06	3.37503e+06	1.0126e+06	712336
VALKSYEEE	314	322	2	0	534.266	4	7	6.85003	7.48888	535.775	2.39356	1	0	0.761907	2.13276	1	-1	0.109502		1.9274e+08	1.02737e+09	2.17666e+09	2.63818e+09	1.80667e+09	8.76865e+08	2.71348e+08	3.03045e+07	83877	1.62292e+07	1.76763e+07	1.64049e+07
VALKSYEEEL	314	323	1	0	1180.61	5	8	9.28122	9.6708	1183.86	2.54906	0.4	0					0.294401		1.83086e+06	1.62692e+07	5.35345e+07	7.56125e+07	6.41394e+07	3.32492e+07	5.24692e+06	269496	0	0	223298	0	35696.8	186530
VALKSYEEEL	314	323	2	0	590.808	5	8	9.23453	9.84173	592.49	2.66238	1	0	0.72315	1.99378	1	-2	0.0722665		7.92545e+07	4.05706e+08	9.686e+08	1.35153e+09	1.17399e+09	6.80896e+08	2.76033e+08	4.63727e+07	2.11649e+07	5.22472e+06	1.4365e+06	7.32506e+06	969621	1.39081e+06
VALKSYEEELAKDPRIAA	314	331	2	0	1002.04	6	15					-1
VALKSYEEELAKDPRIAATM	314	333	2	0	1118.09	7	17	9.71745	9.82618	1128.34	19.12	0.4	1					0.957462		0	0	0	341536	0	0	640855	0	0	0	358358	2.15506e+06	0	1.02922e+06	0	316373	0	0	0	1.30931e+06	3.93632e+06	6.75017e+06	9.48927e+06	8.49359e+06	2.9105e+06
VALKSYEEELAKDPRIAATM	314	333	3	0	745.728	7	17					-1
VALKSYEEELAKDPRIAATME	314	334	2	0	1182.61	7	18	8.95448	8.97003	1194.54	22.3912	0.4	1					0.56842		0	0	0	0	0	0	0	0	0	0	0	0	0	0	0	0	0	0	0	0	392710	416480	327903	0	307601	2.39577e+06
VALKSYEEELAKDPRIAATME	314	334	3	0	788.742	7	18	9.77958	10.0127	791.074	5.53607	1	0	0.616129	0.351186	-1	0	0.180003		306928	0	1.0573e+06	1.00403e+07	4.00623e+07	7.85767e+07	1.01827e+08	1.05476e+08	8.44474e+07	5.6481e+07	2.40048e+07	1.09329e+07	488078	0	1.85474e+06	0	0	540816	0	0	240101	0	0	2.65032e+06	0	1.68315e+06
VALKSYEEELAKDPRIAATMENAQKGEIMPNIPQMSA	314	350	5	0	815.613	9	32					-1
VALKSYEEELAKDPRIAATMENAQKGEIMPNIPQMSAF	314	351	3	0	1407.71	9	33	11.7095	11.8393	1412.14	10.6116	0.6	0					0.12654		0	0	0	0	0	0	0	0	838811	4.26933e+06	7.61226e+06	1.72027e+07	2.23686e+07	2.4198e+07	2.21499e+07	2.09743e+07	1.39005e+07	5.38604e+06	1.30754e+06	316261	0	0	0	36535.3	0	0	0	0	0	0
VALKSYEEELAKDPRIAATMENAQKGEIMPNIPQMSAF	314	351	4	0	1056.03	9	33	11.6317	11.8341	1059.77	12.2443	0.6	0					0.139046		0	0	206693	95457	877346	0	947159	2.20339e+06	1.41583e+07	3.15021e+07	5.70076e+07	8.48404e+07	1.16712e+08	1.35266e+08	1.31899e+08	1.14121e+08	9.4146e+07	6.62838e+07	6.88497e+07	2.16159e+07	9.47697e+06	2.8611e+06	4.18775e+07	1.01006e+06	427101	580477	1.43131e+07	4.78615e+06	1.15883e+07	5.33081e+06
KSYEEE	317	322	2	0	392.672	4	4	4.25925	4.92122	393.64	1.48937	0.4	0					0.143922		1.19263e+07	3.86789e+07	4.64716e+07	2.92823e+07	1.05369e+07	780825	0	32955.2	0
KSYEEEL	317	323	1	0	897.42	4	5					0
KSYEEELAKDPRIAATMENAQKGEIMPNIPQMSA	317	350	4	0	948.467	9	29					0
YEEELAKDPRIAATME	319	334	2	0	933.451	6	13	7.36447	7.41113	935.247	2.43445	0.6	0					0.446954		0	745226	1.62476e+06	2.92531e+06	3.01103e+06	1.19554e+06	333897	0	0	0	0	0	0	0	0	0	0	178841	0	0
YEEELAKDPRIAATME	319	334	3	0	622.636	6	13	7.2866	7.53888	623.756	2.20112	0.6	0					0.160454		1.56131e+06	1.43365e+07	2.44723e+07	3.36815e+07	2.81929e+07	1.85159e+07	6.39325e+06	380604	147747	0	0	467902	9542.15	0	5623.65	4085.56	401295	132602	0	300038
EELAKDPRIAATM	321	333	2	0	722.877	5	10	6.50555	6.72477	727.424	8.19374	0.6	0					0.281264		49824.2	76811.1	0	366849	0	95102.2	1.22927e+06	2.93376e+06	7.49057e+06	1.23521e+07	8.68417e+06	4.27981e+06	748364	469844	252675	0
LAKDPRIA	323	330	2	0	442.272	4	5					-1
LAKDPRIAA	323	331	2	0	477.79	4	6	6.00292	6.24927	479.125	2.1128	1	0	0.805138	0.409223	1	1	0.0370974		7.42212e+06	4.80128e+07	1.05058e+08	1.03233e+08	5.56792e+07	1.85411e+07	4.09414e+06	343895	0	0	0
LAKDPRIAA	323	331	3	0	318.863	4	6	6.00292	6.13373	319.781	2.20015	1	0	0.866875	-0.0981049	1	1	0.11035		236573	3.2123e+06	9.57909e+06	9.36903e+06	5.37575e+06	1.32342e+06	215783	30176.8	0	9406.31	54680.2
LAKDPRIAAT	323	332	2	0	528.314	4	7	5.6122	5.8726	529.715	2.19106	1	0	0.639234	0.470919		1	0.13079		197017	1.09938e+07	2.55089e+07	2.70023e+07	1.49243e+07	4.51335e+06	949937	83356	150276	80949.2	203396	74871.2
LAKDPRIAATM	323	333	2	0	593.834	5	8	7.30218	7.46297	595.195	1.96059	1	0	0.351164	0.0334842	1	-1	0.0725646		6.38715e+06	4.61285e+07	1.0186e+08	9.38448e+07	5.72121e+07	2.1336e+07	4.31591e+06	519975	0	441705	0	19263.1	0	0
LAKDPRIAATM	323	333	3	0	396.225	5	8					-1
LAKDPRIAATME	323	334	2	0	658.356	5	9	7.17745	7.73045	659.78	2.0181	0.6	0					0.0394363		5.63084e+07	5.06305e+08	1.07728e+09	1.05313e+09	6.54945e+08	2.82787e+08	9.98922e+07	2.24803e+07	4.07859e+06	377942	1.30473e+06	0	1.04964e+06	0	283069
LAKDPRIAATME	323	334	3	0	439.239	5	9	7.2866	7.63207	440.171	1.9634	0.6	0					0.0533604		215310	1.40579e+08	3.01703e+08	1.88842e+08	1.68279e+08	7.06985e+07	2.07997e+07	2.70206e+06	475197	201281	0	0	491470	0	0
LAKDPRIAATMENAQKGEIM	323	342	2	0	1094.07	7	17	8.5653	8.7054	1097.59	5.63009	0.6	0					0.284691		778060	462678	0	237558	745798	5.09927e+06	1.18403e+07	1.37875e+07	1.21852e+07	5.19563e+06	966239	664369	685249	387833	0	0	0	0	0	0	0	0	0	0	0
LAKDPRIAATMENAQKGEIM	323	342	3	0	729.714	7	17					0
LAKDPRIAATMENAQKGEIMPNIPQM	323	348	3	0	956.491	8	21	10.106	10.3913	958.932	5.43616	1	0	0.409645	0.580186		-1	0.124175		0	0	241514	797216	1.55799e+07	3.59179e+07	6.05337e+07	7.02167e+07	6.00423e+07	4.36237e+07	2.20833e+07	7.1059e+06	806606	968880	0	0	0	0	0	0	276591	255380	186337	279965	219539	32921.3	283113	21970.1	30261.6	0
LAKDPRIAATMENAQKGEIMPNIPQMSA	323	350	2	0	1513.27	8	23					-1
LAKDPRIAATMENAQKGEIMPNIPQMSA	323	350	3	0	1009.18	8	23	9.71745	9.91425	1012.66	8.4696	0.6	0					0.200542		473253	481221	0	4.73853e+06	1.61889e+07	7.22072e+07	1.46395e+08	2.46449e+08	3.10538e+08	3.57127e+08	3.25553e+08	2.86084e+08	2.29562e+08	1.84613e+08	1.4528e+08	1.13674e+08	8.18266e+07	4.90742e+07	2.80497e+07	1.68486e+07	6.43165e+06	3.50329e+06	526049	0	868864	350135	0	0	601695	593270
LAKDPRIAATMENAQKGEIMPNIPQMSA	323	350	4	0	757.137	8	23	9.77958	9.93498	759.978	9.39306	0.6	1					0.305736		0	0	1.27806e+06	2.63412e+06	1.45366e+07	3.76988e+07	9.16656e+07	1.383e+08	1.67238e+08	1.85416e+08	1.72842e+08	1.33659e+08	1.0936e+08	7.09569e+07	5.30519e+07	1.91775e+07	1.59156e+07	1.80514e+07	7.96677e+06	4.18491e+06	2.87546e+06	5.41015e+07	1.46165e+06	1.93974e+06	556807	7.17562e+07	1.41706e+06	4.22121e+06	546843	1.01614e+07
LAKDPRIAATMENAQKGEIMPNIPQMSAF	323	351	3	0	1058.2	8	24	10.9468	11.6161	1061.44	7.63395	0.6	0					0.123488		379223	2.62636e+06	14422.1	7.204e+06	7.34253e+07	2.14687e+08	5.18621e+08	9.31291e+08	1.31555e+09	1.49817e+09	1.46976e+09	1.20346e+09	8.23912e+08	4.8821e+08	2.64904e+08	1.1464e+08	5.23467e+07	2.79346e+07	9.46523e+06	1.03505e+07	1.20087e+07	6.56641e+06	1.01093e+07	5.93959e+06	4.72489e+06	3.73313e+06	4.53156e+06	2.01741e+06	3.25224e+06	2.2205e+06
LAKDPRIAATMENAQKGEIMPNIPQMSAF	323	351	4	0	793.904	8	24	10.9779	11.4759	796.352	7.7151	0.6	0					0.323282		0	478196	1.14634e+06	6.86502e+06	2.76551e+07	1.07424e+08	2.53254e+08	4.4595e+08	6.18892e+08	7.0034e+08	6.57948e+08	5.20138e+08	3.47861e+08	2.31484e+08	9.85456e+07	4.39879e+07	1.87281e+07	4.71563e+06	264464	1.1686e+06	1.58471e+06	783413	3.26644e+06	508187	732218	0	4.16097e+06	1.01639e+06	2.27523e+06	5.2296e+06
AKDPRIAA	324	331	2	0	421.248	4	5	5.2356	5.5757	422.201	1.42353	0.6	0					0.0855688		1.57284e+07	7.06658e+07	7.73221e+07	4.17968e+07	1.36903e+07	3.04238e+06	277117	17705.1	25271	7162.59
AKDPRIAAT	324	332	2	0	471.772	4	6	4.87392	5.1623	472.768	1.45438	0.6	0					0.125728		2.22395e+06	1.52983e+07	2.03275e+07	1.14171e+07	3.24414e+06	314578	28154.7	0	0	0	0
AKDPRIAATM	324	333	2	0	537.292	5	7					0
AKDPRIAATME	324	334	2	0	601.814	5	8	6.6308	6.75088	602.857	1.32853	1	0	0.0161418	-0.145237	1	-1	0.0325539		2.7553e+07	1.13361e+08	1.24792e+08	7.64774e+07	3.3983e+07	1.16851e+07	3.22708e+06	1.00977e+06	207545	59198.5	0	60136.2	0	0
AKDPRIAATME	324	334	3	0	401.545	5	8					-1
AKDPRIAATMENAQKGEIM	324	342	2	0	1037.52	7	16					-1
AKDPRIAATMENAQKGEIM	324	342	3	0	692.019	7	16					-1
AKDPRIAATMENAQKGEIMPNIPQMSA	324	350	2	0	1456.72	8	22					-1
AKDPRIAATMENAQKGEIMPNIPQMSA	324	350	4	0	728.866	8	22					-1
AKDPRIAATMENAQKGEIMPNIPQMSAF	324	351	3	0	1020.51	8	23	10.8689	11.2425	1023.41	6.71309	0.6	0					0.161465		0	310367	1.09872e+06	2.13441e+07	7.94635e+07	2.18287e+08	5.82963e+08	6.65144e+08	7.89783e+08	8.23141e+08	6.07192e+08	4.23467e+08	2.51494e+08	1.23827e+08	5.23794e+07	2.26661e+07	6.32566e+06	2.75695e+06	2.13495e+06	0	0	2.12207e+06	0	649338	4.47323e+06	432436	0	9.0385e+06	0	0
AKDPRIAATMENAQKGEIMPNIPQMSAF	324	351	4	0	765.633	8	23	10.8689	11.2425	767.772	6.55087	1	0	0.519707	0.967855	1	0	0.122912		0	170956	2.35021e+07	8.55061e+06	1.09654e+07	8.176e+07	1.68795e+08	2.44017e+08	2.7869e+08	2.5923e+08	2.03786e+08	1.34871e+08	7.67206e+07	3.22333e+07	1.24947e+07	4.94438e+06	3.94045e+06	3.01542e+06	3.6033e+06	776248	134817	343239	449530	972655	0	302636	290286	1.01983e+06	486243	1.07992e+06
PRIAATME	327	334	2	0	444.734	5	6	6.85003	7.25542	447.274	4.49923	1	0	2.49171	1.10757		-5	0.727171		1.65985e+06	4.52199e+06	4.02327e+06	1.15511e+07	2.43364e+07	5.33434e+07	5.06946e+07	1.6039e+07	1.99403e+06	936175	91422.6	491988
TMENAQKGEIMPNIPQMSA	332	350	2	0	1045.49	7	15	9.65523	9.75888	1054.19	15.9797	0.4	1					0.246732		0	140374	1.23353e+06	0	8.81695e+06	1.37421e+06	1.05177e+07	698094	323582	0	1.56209e+06	0	5.49182e+06	40639.2	1.35143e+07	1.27017e+07	3.45813e+07	9.20181e+07	9.88923e+07	8.37876e+07	5.5063e+07	1.74801e+07	1.00234e+07
TMENAQKGEIMPNIPQMSAF	332	351	2	0	1119.02	7	16	11.1959	11.3877	1122.87	6.17476	1	0	0.948422	0.169684	1	-1	0.414391		0	0	0	1.49751e+06	1.26478e+07	3.85366e+07	5.38369e+07	5.70809e+07	4.08596e+07	2.2368e+07	8.23101e+06	0	0	0	0	376600	890720	0	0	0	0	0	431807	1.32934e+07
TMENAQKGEIMPNIPQMSAF	332	351	3	0	746.351	7	16					-1
MENAQKGEIMPNIPQMSA	333	350	2	0	994.966	7	14					-1
ENAQKGEIMPNIPQMSAF	334	351	2	0	1002.98	7	14	11.1959	11.2269	1006.28	5.28548	0.3	0					0.0725284		0	0	0	3.2185e+06	8.57308e+06	1.65604e+07	1.9844e+07	2.10229e+07	1.32218e+07	1.28951e+07	2.33803e+06	871738	0	0	54164.6	0	0	0	0	0	0	0
ENAQKGEIMPNIPQMSAF	334	351	3	0	668.989	7	14					-1
NAQKGEIM	335	342	2	0	445.724	5	6	6.42718	6.9125	446.572	1.12227	0.4	0					1.29337		1.43788e+07	6.42108e+07	4.53299e+07	1.5254e+07	2.17149e+06	725916	366250	414841	310812	1.76465e+06	261462	679519
NAQKGEIMPNIPQM	335	348	2	0	785.889	6	10					-1
NAQKGEIMPNIPQMSA	335	350	2	0	864.924	6	12	9.09443	9.63965	867.808	4.6304	0.6	0					0.12278		303735	1.00241e+06	2.46862e+07	1.05876e+08	2.39761e+08	3.495e+08	3.48247e+08	2.62864e+08	1.43056e+08	6.22891e+07	1.99014e+07	4.44173e+06	788747	780238	146514	223594	0	0	0
NAQKGEIMPNIPQMSAFWYAVRTAVINAASGRQTVDE	335	371	3	0	1355.34	9	33					-1
PNIPQMSA	343	350	1	0	857.419	4	5	7.23983	7.33333	865.907	7.92682	0.4	1					1.07681		0	0	0	0	0	197164	0	175553	748795	2.2783e+06
PNIPQMSA	343	350	2	0	429.213	4	5	7.53888	7.69938	430.825	2.66299	1	0	1.57038	0.03224	0	-1	0.19416		997117	2.50762e+06	1.96263e+07	3.30508e+07	2.90655e+07	8.02834e+06	824515	0	0	0
PNIPQMSAF	343	351	1	0	1004.49	5	6	9.82618	10.0749	1012.5	7.33822	0.4	1					0.397232		0	0	0	51329	5.62418e+06	4.05837e+07	1.02333e+08	5.0262e+08	6.83129e+08	3.83905e+08	1.59857e+08	3.20872e+07
PNIPQMSAF	343	351	2	0	502.747	5	6	10.3239	10.5577	504.709	3.25071	1	0	1.60934	0.35448	0	0	0.0535922		1.76256e+06	1.95579e+07	5.62692e+07	1.10438e+08	1.30209e+08	9.96994e+07	4.68523e+07	1.2134e+07	1.19623e+06	687611	127275	869796
FWYA	351	354	1	0	586.266	3	2	10.9	11.6161	586.795	0.138993	1	0	-0.393355	2.47176		0	0.180766		1.75837e+08	1.11783e+08	2.27248e+07	468058	313958	909967
FWYAVRT	351	357	1	0	942.483	4	5	9.79512	10.5421	944.65	1.57148	1	0	0.644697	2.60781	0	0	0.558737		1.25333e+08	2.69888e+08	3.656e+08	3.4558e+08	1.55031e+08	1.8196e+07	2.59273e+06	267042	368353	65927.2
FWYAVRT	351	357	2	0	471.745	4	5	9.96607	10.6512	472.513	0.940639	1	0	0.10969	2.33593	0	0	0.0368699		6.27747e+08	1.22476e+09	9.75128e+08	4.60741e+08	1.36715e+08	2.68169e+07	4.89258e+06	1.50885e+06	473816	1.7101e+06
FWYAVRTAV	351	359	2	0	556.798	5	7	9.14112	9.28122	562.088	9.87882	0.4	0					0.315529		0	759834	0	623574	0	0	188646	818664	1.53578e+06	1.35447e+06	1.71145e+07	1.71945e+07	1.52521e+07
FWYAVRTAVINA	351	362	2	0	705.88	5	10	11.0247	11.6939	707.272	1.9078	0.6	0					0.284278		2.86827e+07	8.81647e+07	1.25633e+08	1.20749e+08	7.35291e+07	3.37957e+07	1.10601e+07	8.99573e+06	4.05706e+06	1.19704e+06	228803	1.09019e+06	272499	397801	1.03515e+06	717398
FWYAVRTAVINAASGRQTVDE	351	371	2	0	1177.6	6	19	10.8222	11.5434	1181.75	6.90407	0.6	0					0.362643		3.18798e+06	1.66947e+06	9.51559e+06	2.1739e+07	6.01993e+07	1.2502e+08	1.98817e+08	2.28098e+08	2.42042e+08	1.98113e+08	1.49121e+08	7.56955e+07	3.84555e+07	6.74123e+06	4.20003e+06	0	2.04387e+06	0	2.2856e+06	0	4.10803e+06	0	1.10608e+06	1.71619e+06	2.08797e+07	2.43315e+07
FWYAVRTAVINAASGRQTVDE	351	371	3	0	785.401	6	19					0
FWYAVRTAVINAASGRQTVDEALKDAQTGTD	351	381	3	0	1118.9	8	29	11.9745	12.7538	1124.22	14.0106	1	0	1.36059	2.74921	1	1	0.278681		0	0	608475	1.56432e+06	3.80465e+06	1.01077e+07	2.01057e+07	2.93051e+07	4.07646e+07	5.91508e+07	7.96274e+07	1.20627e+08	1.78536e+08	2.57415e+08	3.64705e+08	4.20138e+08	4.70425e+08	4.56326e+08	3.92948e+08	3.08802e+08	2.15779e+08	1.35824e+08	7.56087e+07	4.05584e+07	1.51836e+07	7.80768e+06	5.17423e+06	372257	307637	1.02867e+06
FWYAVRTAVINAASGRQTVDEALKDAQTGTD	351	381	4	0	839.423	8	29	12.1654	12.2849	843.322	13.6292	0.6	0					0.0531311		131509	0	638749	1.23482e+06	2.34667e+06	2.99749e+06	6.89997e+06	9.80148e+06	1.8712e+07	1.84869e+07	2.21458e+07	3.36224e+07	5.61251e+07	6.89325e+07	9.44818e+07	1.05785e+08	1.20769e+08	1.0484e+08	8.67145e+07	6.46e+07	5.60653e+07	2.52531e+07	1.82332e+07	8.45227e+06	7.28943e+06	1.43881e+06	385753	558085	875169	147373
WYAVRT	352	357	1	0	795.415	4	4	8.33192	8.84027	796.974	1.06918	1	0	0.44539	1.55971	1	1	0.392494		1.28044e+08	2.32715e+08	1.59236e+08	6.75118e+07	1.90925e+07	7.13539e+06	1.31935e+07	3.44444e+06	1.53295e+06
WYAVRT	352	357	2	0	398.211	4	4	8.31638	8.8299	398.885	0.857552	1	0	0.221044	1.5824	1	1	0.0387476		5.74437e+08	1.02773e+09	6.95645e+08	2.66941e+08	6.90846e+07	8.78083e+06	355833	249486	626628
WYAVRTAVINA	352	362	2	0	632.346	5	9	9.56175	9.99717	634.361	3.26152	0.6	1					0.334005		6.15665e+07	1.98297e+08	2.76888e+08	2.34382e+08	1.27208e+08	6.61065e+07	1.69273e+07	8.9673e+06	2.09358e+06	401270	1.33219e+07	9.37599e+07	6.24781e+07	2.43559e+07	5.19995e+06
WYAVRTAVINAASGRQ	352	367	2	0	881.971	6	14					0
WYAVRTAVINAASGRQTVD	352	370	2	0	1039.54	6	17					-1
WYAVRTAVINAASGRQTVD	352	370	3	0	693.364	6	17					-1
WYAVRTAVINAASGRQTVDE	352	371	2	0	1104.06	6	18	9.45257	9.76405	1108.46	7.49637	0.6	0					0.231672		0	1.38552e+06	858576	3.78392e+06	1.11158e+07	3.57927e+07	6.24593e+07	9.01936e+07	1.21388e+08	1.23917e+08	1.05596e+08	7.47386e+07	4.16999e+07	1.9841e+07	5.40028e+06	1.77905e+06	218661	891669	180086	1.63701e+06	1.06512e+06	721332	0	0	198726
WYAVRTAVINAASGRQTVDE	352	371	3	0	736.378	6	18	9.49938	9.95052	739.288	7.43966	0.6	0					0.113887		758779	5.17464e+06	9.06217e+06	2.67741e+07	7.55733e+07	1.54343e+08	2.75613e+08	4.21783e+08	5.03232e+08	4.9553e+08	4.43888e+08	3.12285e+08	1.95815e+08	9.2983e+07	4.23203e+07	2.39145e+07	5.5604e+06	1.77837e+06	1.15314e+06	552283	531388	350549	376736	441199	173945
WYAVRTAVINAASGRQTVDEAL	352	373	2	0	1196.12	6	20					-1
WYAVRTAVINAASGRQTVDEAL	352	373	3	0	797.752	6	20					-1
WYAVRTAVINAASGRQTVDEALKDAQTGTD	352	381	2	0	1604.31	7	28					-1
WYAVRTAVINAASGRQTVDEALKDAQTGTD	352	381	3	0	1069.87	7	28	10.76	11.3047	1075.28	14.3691	0.6	0					0.220141		0	906903	0	0	1.28713e+06	2.30982e+06	6.41539e+06	1.56112e+07	2.91736e+07	4.79892e+07	7.79737e+07	1.38849e+08	2.19085e+08	3.0596e+08	4.51896e+08	5.33048e+08	5.81288e+08	5.88296e+08	4.93956e+08	3.75385e+08	2.89102e+08	1.57036e+08	9.45875e+07	5.84503e+07	1.40251e+07	4.32353e+06	3.98325e+06	0	0	1.33265e+06
WYAVRTAVINAASGRQTVDEALKDAQTGTD	352	381	4	0	802.656	7	28	10.8378	11.1181	806.646	14.1065	0.4	0					0.18574		653514	698473	1.60348e+06	4.74544e+06	2.51051e+07	1.45231e+06	3.90623e+06	1.0975e+07	1.62019e+07	2.61453e+07	3.88057e+07	8.11397e+07	1.03701e+08	1.50708e+08	1.96004e+08	2.54857e+08	2.46154e+08	2.32606e+08	1.99868e+08	1.58813e+08	1.04227e+08	5.98055e+07	3.19849e+07	1.59841e+07	6.22136e+06	2.90481e+06	712655	995008	0	719303
WYAVRTAVINAASGRQTVDEALKDAQTGTDYDIPTTENL	352	390	3	0	1418.7	9	36	11.4604	11.7251	1426.51	20.9406	0.6	0					0.417078		0	437003	0	0	0	0	0	0	0	0	0	0	0	0	0	2.96476e+06	2.54299e+06	8.98323e+06	2.50064e+07	2.97395e+07	3.68361e+07	6.68437e+07	5.70197e+07	5.07735e+07	7.04181e+07	3.79857e+07	3.09929e+07	3.04868e+07	6.34817e+06	3.55901e+06
WYAVRTAVINAASGRQTVDEALKDAQTGTDYDIPTTENL	352	390	4	0	1064.28	9	36	11.4604	11.7251	1069.89	19.9478	0.6	0					0.157372		22687.3	334877	0	349023	4365.16	289377	0	26268.7	0	0	499912	243309	275882	1.85893e+06	4.60859e+06	8.85834e+06	1.92611e+07	3.68032e+07	4.90872e+07	7.48993e+07	9.71821e+07	1.28659e+08	1.27524e+08	1.20151e+08	1.05144e+08	9.27901e+07	6.29239e+07	4.99881e+07	2.59544e+07	1.67585e+07
YAVRT	353	357	1	0	609.335	3	3	5.39293	5.8934	610.442	0.752694	1	0	0.375862	1.5251	1	1	0.200497		4.87138e+07	8.42896e+07	4.33897e+07	8.8111e+06	1.85533e+06	252479	70498
YAVRT	353	357	2	0	305.171	3	3	5.3615	5.86218	305.742	0.787086	1	0	0.424474	1.52605	1	1	0.0512267		1.43905e+08	2.41839e+08	1.32067e+08	3.63527e+07	4.61407e+06	339845	94259.2
YAVRTAVINA	353	362	1	0	1077.61	4	8	7.61653	7.6942	1079.59	1.35344	0.4	0					0.350964		322826	2.89454e+06	3.8434e+06	2.44706e+06	441731	0	0	0	0	0	0	0	0
YAVRTAVINA	353	362	2	0	539.306	4	8	7.52335	7.90658	540.378	1.51162	1	0	0.113187	1.0103	1	0	0.0748765		7.11954e+07	1.72899e+08	1.98746e+08	1.57119e+08	7.84178e+07	2.76113e+07	1.6328e+06	167555	0	358468	0	0	510456
YAVRTAVINAASGRQ	353	367	3	0	526.29	5	13	7.97397	8.02067	528.14	4.6437	1	0	0.826658	-0.467477		1	0.149136		160599	0	0	274046	1.93666e+06	2.4301e+06	3.09218e+06	2.19477e+06	448537	0	0	0	0	0	0	0	0	0	0
YAVRTAVINAASGRQTVD	353	370	2	0	946.503	6	16	8.0518	8.20747	950.815	7.53659	1	0	1.30934	0.011016	1	0	0.403583		17565.1	10072.3	226821	0	392923	826803	5.83592e+06	1.02207e+07	1.31861e+07	1.43447e+07	1.01497e+07	3.34813e+06	831436	0	208848	0	0	134835	157949	0	0	455022	352033
YAVRTAVINAASGRQTVD	353	370	3	0	631.338	6	16	8.0518	8.28527	634.119	7.2558	1	0	1.23492	0.35265	1	0	0.206233		250293	175166	525725	0	1.92992e+06	6.08701e+06	9.73188e+06	2.26806e+07	2.83029e+07	2.60843e+07	2.02916e+07	8.41769e+06	3.63302e+06	313401	0	0	172444	152309	10419.1	36562	78301.1	0	105814
YAVRTAVINAASGRQTVDE	353	371	2	0	1011.02	6	17	8.00508	8.47713	1015.63	8.06045	0.6	0					0.785775		178664	427104	1.99905e+06	9.37651e+06	3.68477e+07	7.95197e+07	1.46338e+08	2.16045e+08	2.58625e+08	2.62584e+08	2.11476e+08	1.54732e+08	9.30174e+07	6.23118e+07	4.35212e+07	3.62834e+07	2.52007e+07	1.36865e+07	4.44161e+06	3.3757e+06	0	1.10982e+07	0	1.45681e+06
YAVRTAVINAASGRQTVDE	353	371	3	0	674.352	6	17	8.0518	8.4564	677.203	7.39505	0.6	0					0.139366		1.33901e+06	3.15726e+06	1.49288e+07	3.80218e+07	9.0236e+07	1.82012e+08	2.81477e+08	4.25825e+08	5.00628e+08	4.6888e+08	4.10526e+08	2.86359e+08	1.5453e+08	8.09682e+07	3.7279e+07	1.23176e+07	3.62072e+06	2.34358e+06	4.86393e+06	3.19182e+06	3.77966e+06	2.65698e+06	2.40869e+06	1.49038e+06
YAVRTAVINAASGRQTVDEA	353	372	3	0	698.031	6	18	8.50307	8.78322	700.485	6.16263	0.6	0					0.164586		105938	2.8626e+07	4.33539e+06	2.82351e+07	6.98847e+07	1.47387e+08	2.28543e+08	2.51118e+08	2.42911e+08	1.97826e+08	1.21799e+08	5.86331e+07	2.42398e+07	1.01732e+07	1.52518e+06	102253	2.69454e+06	1.30405e+06	657606	1.39079e+06	307026	172207	247990	144708	0
YAVRTAVINAASGRQTVDEAL	353	373	3	0	735.726	6	19					0
YAVRTAVINAASGRQTVDEALKDAQTGTD	353	381	3	0	1007.85	7	27	9.73298	9.90388	1012.68	12.769	0.6	0					0.195422		0	0	1.1045e+06	0	0	0	863748	3.98886e+06	1.65005e+07	6.32806e+07	1.30199e+08	2.1844e+08	2.75476e+08	3.17475e+08	2.87292e+08	2.51375e+08	2.02351e+08	1.62763e+08	1.27237e+08	9.95927e+07	7.21237e+07	4.42594e+07	2.55956e+07	1.77719e+07	6.11572e+06	4.34104e+06	485472	0	868864	119304
VRTAVINA	355	362	2	0	422.256	4	6					-1
VRTAVINAASGRQTVDE	355	371	2	0	893.974	6	15	6.74042	6.78743	898.118	7.28216	1	0	1.37057	-0.466086	1	1	0.303586		0	0	0	0	0	78130.7	632985	1.08165e+06	1.69246e+06	1.56574e+06	977596	206457	0	0	0	0	0	0	0	0	0	0
VRTAVINAASGRQTVDE	355	371	3	0	596.318	6	15					0
AVINA	358	362	1	0	487.287	3	3	5.64348	6.03952	488.173	0.608225	1	0	0.171659	1.06651		0	0.135376		1.61394e+08	1.75578e+08	7.88927e+07	1.53022e+07	72289.5	195879	67853
AVINAASGRQ	358	367	2	0	493.773	4	8	5.17275	5.29853	496.144	4.1936	1	0	1.53477	-0.120207		0	0.156528		306161	136437	923868	2.71961e+06	4.4433e+06	5.00771e+06	4.20937e+06	2.25532e+06	44973.3	0	3387.25	42985.6	0
AVINAASGRQTVD	358	370	2	0	651.344	5	11	6.00292	6.1809	654.94	6.46205	0.6	0					0.133795		0	60703.2	105914	168319	2.94235e+06	6.72967e+06	1.28518e+07	1.48096e+07	1.27463e+07	8.72178e+06	3.97786e+06	809434	162368	0	0	0	79663.2
AVINAASGRQTVDE	358	371	1	0	1430.72	5	12	6.27022	6.30163	1438.11	6.58305	1	0	1.63819	-0.534588	1	0	0.239905		0	0	0	0	0	0	374562	660313	609136	205580	0	0	0	0	0	0	0	0
AVINAASGRQTVDE	358	371	2	0	715.865	5	12	6.14423	6.62557	719.691	6.85069	1	0	1.73276	1.44108	1	0	0.267812		273731	2.32285e+06	1.36444e+07	4.63614e+07	1.21071e+08	2.33473e+08	3.82018e+08	4.82392e+08	4.78122e+08	3.72379e+08	2.08307e+08	1.05476e+08	4.78561e+07	3.37865e+07	2.50371e+07	1.42394e+07	4.91874e+06	1.91227e+06
AVINAASGRQTVDEA	358	372	2	0	751.384	5	13	7.83405	7.98953	758.042	12.4754	0.5	0					0.222775		396611	0	0	0	0	0	0	0	0	0	0	797121	1.83296e+07	3.37942e+07	2.65561e+07	8.98478e+06	839867	0	0
AVINAASGRQTVDEAL	358	373	2	0	807.926	5	14	8.50307	8.73653	812.245	7.72339	1	0	1.65126	0.35265		-1	0.189054		161333	453600	130154	133744	1.97294e+06	1.18907e+07	2.16979e+07	4.02708e+07	4.7998e+07	5.0995e+07	4.21169e+07	2.55737e+07	1.30406e+07	3.31099e+06	296996	593372	0	184159	11154.6	0
AVINAASGRQTVDEALKDAQTGTD	358	381	3	0	811.073	6	22	9.28122	9.81065	815.837	12.9264	0.6	0					0.705239		0	1.09336e+07	840810	1.15215e+06	3.42853e+07	3.27387e+07	6.54183e+07	1.06975e+08	1.18388e+08	1.55484e+08	2.35872e+08	3.45861e+08	5.06783e+08	6.89238e+08	8.3052e+08	8.80965e+08	7.84865e+08	6.19307e+08	4.06179e+08	2.82008e+08	1.1479e+08	4.89787e+07	2.11575e+07	1.31965e+06	257729	457602	0	198184	2.35885e+06
AVINAASGRQTVDEALKDAQTGTDYDIPTTENL	358	390	3	0	1159.9	8	30	10.4172	10.9675	1166.69	18.356	0.6	0					0.520931		0	247081	976990	0	0	1.16908e+06	0	0	3.45927e+06	383940	428734	2.2341e+06	8.15832e+06	2.17905e+07	4.90696e+07	7.90375e+07	1.16343e+08	1.27567e+08	1.74846e+08	1.91695e+08	2.06157e+08	2.2568e+08	2.09137e+08	1.87262e+08	1.34757e+08	9.06441e+07	6.1628e+07	1.24938e+07	3.10288e+06	7.01697e+06
AVINAASGRQTVDEALKDAQTGTDYDIPTTENL	358	390	4	0	870.18	8	30	10.4642	10.8689	874.973	17.1788	0.6	0					0.389917		0	210385	270416	192197	557864	465730	1.02327e+06	1.32155e+06	2.01532e+06	2.98254e+06	2.30045e+06	4.22182e+06	8.12293e+06	8.76566e+06	2.71928e+07	4.58437e+07	7.12391e+07	7.18408e+07	9.01283e+07	8.715e+07	8.84714e+07	7.48567e+07	6.48542e+07	5.29379e+07	3.84848e+07	1.94574e+07	6.0843e+06	3.19976e+06	623390	293742
INAASGRQTVDE	360	371	2	0	630.813	5	10	5.20417	5.4191	634.306	6.28853	1	0	1.97854	0.271267		1	0.248079		61442.5	0	58272	49033.1	959752	4.16834e+06	7.74634e+06	8.73548e+06	8.69122e+06	3.16741e+06	1.0181e+06	49440.8	0	0	0	0
INAASGRQTVDEALKDAQTGTD	360	381	3	0	754.372	6	20					-1
ASGRQTVDE	363	371	2	0	481.731	4	7	3.77125	4.33792	484.361	4.73967	1	0	2.18311	1.81579		-1	0.10936		0	787093	7.22753e+06	2.74931e+07	5.85388e+07	8.13199e+07	7.41793e+07	4.16583e+07	1.43901e+07	2.57461e+06	30435.6	0
ASGRQTVDEAL	363	373	2	0	573.791	5	9	6.97488	7.22425	579.944	11.6679	0.4	1					0.31956		101789	516508	572684	0	792711	114418	169444	0	0	219584	1.16424e+06	1.02363e+07	1.99992e+07	2.26406e+07	1.41933e+07
ASGRQTVDEALKD	363	375	2	0	695.352	5	11					-1
ASGRQTVDEALKDAQTGTD	363	381	2	0	981.972	6	17	8.33192	8.73653	987.991	10.9479	0.6	0					0.201329		0	0	0	0	451395	1.52419e+06	4.46625e+06	1.63427e+07	4.33217e+07	7.65904e+07	1.26682e+08	1.68166e+08	1.90315e+08	1.799e+08	1.35814e+08	8.37121e+07	3.72638e+07	7.27312e+06	1.37942e+06	541806	0	342259	0	1.61413e+06
ASGRQTVDEALKDAQTGTD	363	381	3	0	654.984	6	17	8.31638	8.7521	658.893	10.6393	0.6	0					0.151458		0	1.30573e+06	467668	1.83087e+06	2.72482e+06	8.08525e+06	1.71299e+07	3.47668e+07	6.99395e+07	1.23657e+08	1.79503e+08	2.4874e+08	2.73888e+08	2.11704e+08	1.88594e+08	1.01579e+08	3.39149e+07	1.33573e+07	1.59666e+06	0	656190	832468	657746	1.96075e+06
ASGRQTVDEALKDAQTGTDYDIPTTENL	363	390	3	0	1003.81	7	25	9.73298	10.2927	1012.18	23.392	1	1	3.27961	1.78535		-8	0.528997		3.57256e+06	0	393482	2.25473e+06	59538.1	9107.92	70568	46327.4	389923	564598	1.17685e+06	573101	2.60217e+06	9.48684e+06	9.44121e+06	4.99915e+07	7.94827e+07	1.037e+08	1.24312e+08	1.37139e+08	1.70006e+08	2.86739e+08	4.68495e+08	6.95967e+08	8.80565e+08	9.82912e+08	9.29442e+08	7.78331e+08	5.61274e+08	4.08361e+08
TVDEALKDAQTGTD	368	381	2	0	732.347	5	12	7.3489	7.42668	736.263	7.01531	1	0	1.79093	-0.330984		1	0.393906		0	0	0	0	217895	1.28709e+06	3.46163e+06	4.82674e+06	4.38179e+06	4.54221e+06	1.61387e+06	729128	0	138973	0	0	179804	0
EALKDAQTGTDYDIPTTENL	371	390	2	0	1098.02	6	17					-1
ALKDAQTGTD	372	381	1	0	1019.5	4	8	3.97602	4.60563	1024.97	4.90606	1	0	1.91242	2.09222	1	1	0.225198		0	231119	5.07464e+06	2.0762e+07	4.56389e+07	6.35088e+07	6.51055e+07	4.46531e+07	1.77992e+07	3.45687e+06	41685	0	0
ALKDAQTGTD	372	381	2	0	510.254	4	8	3.9445	4.66875	512.979	4.88491	0.6	0					0.0659314		2.73085e+06	2.57393e+07	1.00438e+08	2.60787e+08	5.16471e+08	7.10888e+08	7.33899e+08	4.95397e+08	2.30389e+08	7.42358e+07	1.59231e+07	1.16046e+06	0
ALKDAQTGTDYDIPTTENL	372	390	2	0	1033.5	6	16	9.0322	9.28122	1039.35	10.5086	1	0	2.097	0.420933	1	0	0.212955		0	314116	0	0	0	2.17026e+06	9.33579e+06	2.96338e+07	7.15238e+07	1.24246e+08	1.85918e+08	2.19142e+08	2.16913e+08	1.73122e+08	1.19933e+08	5.75422e+07	4.06063e+07	3.32846e+06	2.27197e+07	649273	9.51184e+06	41221.6	2.80535e+06
ALKDAQTGTDYDIPTTENL	372	390	3	0	689.336	6	16					-1
KDAQTGTDYDIPTTENL	374	390	2	0	941.439	6	14	8.8299	8.95448	947.177	10.3974	1	0	2.4612	-0.125477		0	0.289835		0	0	0	0	0	0	611441	4.59974e+06	1.09487e+07	2.0157e+07	2.76044e+07	3.90092e+07	3.07749e+07	2.90424e+07	1.88371e+07	9.85972e+06	3.37883e+06	332258	0	0	0
YDIPTTE	382	388	1	0	838.383	4	4	7.20863	7.31257	841.573	2.69912	0.4	0					0.404042		0	84790.8	2.42526e+06	5.07693e+06	3.52612e+06	334719	0	0	90657.9
YDIPTTEN	382	389	1	0	952.426	4	5	5.77373	5.83097	959.392	6.41593	0.4	1					0.130093		0	0	0	0	0	0	86789.9	1.17632e+06	0	0
YDIPTTENL	382	390	1	0	1065.51	4	6	9.09443	9.63965	1070.34	4.21146	1	0	2.28834	1.7216	0	0	0.0904889		511772	7.46607e+06	9.16382e+07	3.21181e+08	6.766e+08	8.22156e+08	5.53008e+08	2.08102e+08	4.568e+07	1.63012e+06	399963
YDIPTTENL	382	390	2	0	533.259	4	6	8.34748	9.74852	535.877	4.61419	1	1	2.57296	5.47965	0	0	1.07849		1.29271e+07	1.36985e+08	6.62862e+08	1.93683e+09	3.46099e+09	3.76635e+09	2.5802e+09	8.95005e+08	1.01753e+09	5.86082e+07	1.12131e+09
YFQGHM	391	396	1	0	782.329	4	4					0
YFQGHM	391	396	2	0	391.668	4	4	7.72528	8.1089	393.069	2.25535	1	0	1.70285	1.01199	1	1	0.139607		0	4.223e+07	1.1277e+08	1.31282e+08	7.26507e+07	1.44285e+07	0	4.24522e+06	0
YFQGHMASM	391	399	1	0	1071.44	5	7	8.72098	8.8299	1076.35	4.13051	0.4	0					0.246503		0	0	0	1.54085e+06	8.35096e+06	9.9779e+06	6.35702e+06	741993	226367	0	0	0	0
YFQGHMASM	391	399	2	0	536.223	5	7	8.65868	9.04778	538.621	4.01311	1	0	1.74298	1.03606	1	1	0.0913987		27846.3	5.63017e+06	3.69814e+07	1.01664e+08	1.81856e+08	2.05538e+08	1.47952e+08	6.61747e+07	1.8226e+07	1.76194e+06	355526	0	441211
YFQGHMASMTGGQQMGRGSSPQKPIV	391	416	2	0	1390.66	8	22	8.72098	8.87677	1398.77	14.3847	1	0	2.08455	0.0115283	1	-1	0.368842		0	0	0	0	0	0	0	0	0	0	0	858971	725717	3.36655e+06	6.66279e+06	1.09342e+07	1.14436e+07	1.23725e+07	8.99627e+06	3.93429e+06	1.32722e+06	0	0	0	319707	0	0	0	0	0
YFQGHMASMTGGQQMGRGSSPQKPIV	391	416	3	0	927.44	8	22	8.62755	9.01667	932.936	14.648	1	0	2.13529	1.03614	1	0	0.239618		0	268921	0	0	0	0	207292	434215	1.32114e+06	1.73884e+06	1.0849e+07	2.18637e+07	4.67971e+07	9.00271e+07	1.2747e+08	1.69597e+08	1.89566e+08	1.84775e+08	1.56746e+08	1.09348e+08	6.78535e+07	4.00917e+07	1.47247e+07	1.75504e+06	7.75031e+06	0	0	9.92851e+06	0	185803
YFQGHMASMTGGQQMGRGSSPQKPIV	391	416	4	0	695.832	8	22					-1
YFQGHMASMTGGQQMGRGSSPQKPIVR	391	417	3	0	979.474	8	23	8.09852	8.20747	985.425	15.9294	1	1	2.24879	-0.194125	1	0	0.202716		0	0	0	0	0	0	0	0	0	0	0	212234	728499	746424	2.90262e+06	1.0738e+07	7.05364e+06	8.69917e+06	1.36034e+07	9.32918e+06	6.10357e+06	5.75277e+06	1.84753e+06	785679	432690	0	0	0	0	0
YFQGHMASMTGGQQMGRGSSPQKPIVR	391	417	4	0	734.857	8	23					-1
YFQGHMASMTGGQQMGRGSSPQKPIVRV	391	418	3	0	1012.5	8	24					-1
YFQGHMASMTGGQQMGRGSSPQKPIVRVFLPNKQRTVVPARC	391	432	4	0	1162.1	10	36	9.0789	9.49938	1168.86	24.0463	1	0	2.14435	1.17387	1	1	0.162651		269621	119288	0	115865	237018	0	0	164245	163647	0	0	668970	0	590270	663196	655955	1.18134e+06	1.88426e+06	1.01916e+07	1.11093e+07	2.35665e+07	3.50183e+07	6.08272e+07	7.84776e+07	1.01051e+08	1.35415e+08	1.48478e+08	1.48903e+08	1.42142e+08	1.38016e+08
YFQGHMASMTGGQQMGRGSSPQKPIVRVFLPNKQRTVVPARC	391	432	5	0	929.879	10	36	9.04778	9.57732	935.309	24.1301	1	0	2.15421	1.65273	1	1	0.120873		0	0	0	412912	0	0	0	1.12328e+06	707082	494682	1.44953e+06	0	2.07092e+06	7718.66	4.54006e+06	1.35959e+07	1.06112e+07	1.85046e+07	1.90986e+07	4.18777e+07	6.95793e+07	1.04072e+08	1.5238e+08	2.30602e+08	2.64318e+08	3.25303e+08	3.68117e+08	3.95231e+08	4.23428e+08	3.56947e+08
YFQGHMASMTGGQQMGRGSSPQKPIVRVFLPNKQRTVVPARC	391	432	6	0	775.067	10	36	9.09443	9.34348	779.57	24.0009	1	0	2.13899	0.421079	1	1	0.0584049		1.12022e+06	0	1.97774e+06	29205.9	1.75167e+06	0	661023	21331.6	0	40295.6	3.41042e+06	713755	3.00326e+06	2.98078e+06	0	7.07765e+06	1.49585e+07	1.46855e+07	2.71026e+07	3.67832e+07	2.09809e+07	8.28445e+07	1.13234e+08	1.54659e+08	1.99669e+08	2.42443e+08	2.24283e+08	2.89049e+08	2.93099e+08	2.65577e+08
YFQGHMASMTGGQQMGRGSSPQKPIVRVFLPNKQRTVVPARC	391	432	7	0	664.487	10	36	9.04778	9.32792	668.156	22.6602	1	1	1.98108	0.557572	1	1	0.207913		0	7426.75	27336.3	0	1.24641e+08	0	171452	18839.8	616493	109556	1.06426e+06	1.14409e+07	1.38183e+06	1.89553e+06	1.69231e+06	5.69217e+06	5.8803e+06	1.03703e+07	1.56392e+07	2.29263e+07	3.69217e+07	5.46613e+07	8.14669e+07	1.01663e+08	1.35215e+08	1.65703e+08	1.87845e+08	1.93323e+08	2.01205e+08	1.91184e+08
YFQGHMASMTGGQQMGRGSSPQKPIVRVFLPNKQRTVVPARCGV	391	434	5	0	961.096	10	38					-1
YFQGHMASMTGGQQMGRGSSPQKPIVRVFLPNKQRTVVPARCGV	391	434	6	0	801.082	10	38	9.31235	9.63965	805.727	24.7572	1	0	2.0746	0.764689	1	1	0.106791		270930	0	455526	0	845518	0	268242	0	1.3209e+06	0	25784.5	256281	871544	827657	2.93972e+06	1.62097e+06	2.67264e+06	8.9561e+06	4.5036e+06	1.13976e+07	1.56662e+07	2.92453e+07	3.65016e+07	6.13615e+07	7.38101e+07	9.54867e+07	1.03766e+08	1.24371e+08	1.34593e+08	1.28898e+08
YFQGHMASMTGGQQMGRGSSPQKPIVRVFLPNKQRTVVPARCGV	391	434	7	0	686.785	10	38	9.35907	9.6085	690.763	24.7301	1	0	2.07158	0.422763	1	1	0.156585		238470	0	140229	0	2.92485e+06	218114	0	80421.9	0	2.45436e+06	415163	8.66816e+06	475997	344513	1.34899e+06	1.02776e+06	2.44315e+06	3.23686e+06	7.23912e+06	8.44679e+06	9.00437e+06	1.58756e+07	2.318e+07	3.32499e+07	4.41057e+07	5.81569e+07	6.78483e+07	8.01068e+07	7.75009e+07	8.07552e+07
YFQGHMASMTGGQQMGRGSSPQKPIVRVFLPNKQRTVVPARCGV	391	434	8	0	601.063	10	38					-1
YFQGHMASMTGGQQMGRGSSPQKPIVRVFLPNKQRTVVPARCGVT	391	435	6	0	817.923	10	39	9.11	9.37465	822.734	25.6974	1	0	2.10599	0.489582		1	0.112046		0	0	0	213246	0	0	0	0	0	0	0	0	672780	204422	29783.1	1.2751e+06	0	311350	3.22494e+06	1.98059e+06	1.97632e+06	1.06891e+07	1.54614e+07	2.19578e+07	3.38871e+07	3.98517e+07	5.7761e+07	6.52513e+07	6.75533e+07	7.40952e+07
TGGQQMGRGSSPQKPIV	400	416	2	0	864.446	6	13	7.8185	7.99472	865.893	1.84064	0.5	0					0.255329		2.7075e+06	1.73491e+07	2.93412e+07	3.24306e+07	2.12003e+07	1.22324e+07	3.79239e+06	164340	111016	0	0	0	0	0	0	0	0	0	0	0
TGGQQMGRGSSPQKPIVRVFLPNKQRTVVPARC	400	432	4	0	898.991	8	27	8.4875	8.61198	904.097	18.1904	1	0	2.16879	-0.125916	1	0	0.19229		0	0	0	0	0	0	0	0	0	0	0	0	205608	0	1.1506e+06	660767	3.7443e+06	5.65674e+06	7.27318e+06	1.1584e+07	1.31356e+07	1.16398e+07	9.43695e+06	8.9585e+06	3.41542e+06	1.87198e+06	534354	340926	0	0
TGGQQMGRGSSPQKPIVRVFLPNKQRTVVPARC	400	432	5	0	719.394	8	27					-1
TGGQQMGRGSSPQKPIVRVFLPNKQRTVVPARC	400	432	6	0	599.663	8	27					-1
TGGQQMGRGSSPQKPIVRVFLPNKQRTVVPARCGVTVRDSLKKALM	400	445	7	0	713.97	10	40					-1
MGRGSSPQKPIVRVFLPNKQRTVVPARC	405	432	4	0	781.189	8	22					-1
RVFLPNKQRTVVPARC	417	432	3	0	628.696	6	12	7.55442	7.83405	631.9	8.42609	0.6	0					0.10522		120570	0	533700	252167	666134	2.46493e+06	1.54652e+07	2.97327e+07	4.39892e+07	6.21329e+07	6.35259e+07	5.42027e+07	3.27773e+07	1.58966e+07	3.18403e+06	0	0	311064	13729.6
RVFLPNKQRTVVPARC	417	432	4	0	471.774	6	12					0
RVFLPNKQRTVVPARCGV	417	434	3	0	680.726	6	14					-1
RVFLPNKQRTVVPARCGV	417	434	4	0	510.797	6	14					-1
RVFLPNKQRTVVPARCGVT	417	435	3	0	714.409	6	15					0
RVFLPNKQRTVVPARCGVTVRDSLKKALM	417	445	4	0	821.475	8	25	9.57732	9.7019	825.522	14.11	1	0	1.70524	-0.125477	1	1	0.152227		0	0	0	0	0	0	0	0	183564	400366	1.89367e+06	3.61036e+06	5.90357e+06	1.32655e+07	1.4852e+07	2.00869e+07	1.71095e+07	1.70269e+07	1.39778e+07	1.2905e+07	7.58274e+06	4.57209e+06	2.563e+06	1.10995e+06	171314	0	0	0	0	0
RVFLPNKQRTVVPARCGVTVRDSLKKALM	417	445	5	0	657.381	8	25					-1
RVFLPNKQRTVVPARCGVTVRDSLKKALM	417	445	6	0	547.985	8	25					-1
VFLPNKQRTVVPARCGV	418	434	3	0	628.693	6	13	7.56995	7.8185	631.907	8.45192	0.6	0					0.118003		120570	0	510449	252167	196189	1.54657e+06	1.34509e+07	2.85856e+07	4.15955e+07	5.85827e+07	6.01893e+07	5.15738e+07	3.14314e+07	1.61582e+07	2.31132e+06	0	0	177789	0	0
GVTVRDSL	433	440	2	0	423.738	4	6	6.86565	7.45778	426.662	5.37202	1	1	3.10855	1.92762		-1	0.0415938		219236	819932	305778	3.30583e+07	4.33948e+08	1.21607e+09	1.48706e+09	7.861e+08	2.34953e+08	4.84997e+07	6.16085e+06
GVTVRDSLKKALM	433	445	2	0	709.413	5	11	8.76767	9.28122	712.121	4.52216	0.6	0					0.234581		1.07679e+07	3.8619e+07	1.69441e+08	3.68167e+08	5.59856e+08	5.81398e+08	5.04251e+08	3.39942e+08	2.25908e+08	1.37894e+08	8.46062e+07	4.11091e+07	1.58037e+07	2.08924e+06	358849	199327	445276
GVTVRDSLKKALM	433	445	3	0	473.278	5	11	8.7521	9.2501	475.126	4.65197	1	1	1.10525	1.51426	1	-1	0.163708		2.51744e+06	1.80706e+07	1.00014e+08	2.01549e+08	3.44098e+08	3.81841e+08	3.22563e+08	2.30188e+08	1.49478e+08	9.74772e+07	5.75728e+07	2.70513e+07	8.54518e+06	1.00756e+06	0	347128	146503
GVTVRDSLKKALMM	433	446	2	0	774.934	6	12					-1
GVTVRDSLKKALMM	433	446	3	0	516.958	6	12	10.0594	10.3187	519.214	5.72352	1	0	1.33446	0.466089	1	0	0.188938		0	264114	1.29623e+06	8.40313e+06	2.41754e+07	3.32736e+07	3.95567e+07	3.63165e+07	2.41066e+07	1.34775e+07	7.50801e+06	1.74528e+06	2.13717e+06	4.40518e+06	3.35731e+06	1.53033e+06	662067	109893	602876
GVTVRDSLKKALMMRGLIPECC	433	454	3	0	807.426	8	19					0
GVTVRDSLKKALMMRGLIPECC	433	454	4	0	605.822	8	19					-1
GVTVRDSLKKALMMRGLIPECCA	433	455	3	0	831.105	8	20					0
TVRDSLKKALM	435	445	2	0	631.368	5	9	8.33192	8.62755	633.695	3.85108	0.6	0					0.155289		2.11466e+06	3.63658e+07	1.14727e+08	2.62081e+08	3.18615e+08	2.79081e+08	2.00377e+08	1.20543e+08	7.0307e+07	3.0619e+07	6.85715e+06	571994	150835	47431.2	83125.3
TVRDSLKKALM	435	445	3	0	421.248	5	9	7.42668	7.47333	421.388	-0.382554	0.4	0					1.59968		6.33693e+06	0	0	0	113441	0	121767	0	0	0	0	0	96437.3	0	32397
TVRDSLKKALMM	435	446	2	0	696.889	6	10					-1
TVRDSLKKALMM	435	446	3	0	464.928	6	10					0
TVRDSLKKALMMRGLIPECCA	435	455	3	0	779.075	7	18					-1
VRDSLKKALM	436	445	2	0	580.845	5	8	7.63207	8.1919	582.792	3.14854	1	0	0.98084	1.78579	1	-1	0.109259		3.77867e+06	7.73007e+07	2.06819e+08	3.59187e+08	3.72851e+08	2.75143e+08	1.47184e+08	6.17965e+07	1.61133e+07	1.64522e+06	523690	469423	0	323472
VRDSLKKALM	436	445	3	0	387.566	5	8	7.6942	8.06218	388.921	3.31905	1	0	1.07122	0.943337	1	-1	0.110628		215145	6.71132e+06	6.30594e+07	1.16138e+08	1.28453e+08	9.77205e+07	4.6068e+07	1.70297e+07	1.16271e+07	0	0	0	0	0
VRDSLKKALMM	436	446	2	0	646.365	6	9	8.98557	9.04778	650.195	6.76371	0.4	0					0.454339		0	149902	9.68039e+06	4.07879e+06	1.11799e+07	6.68286e+06	6.79328e+06	3.61669e+06	1.33987e+06	0	145593	0	618955	0	2.22767e+07	0
SLKKALM	439	445	2	0	395.746	4	5	7.08395	7.25022	397.398	2.76681	1	0	1.65844	0.0575625		0	0.309481		363742	967814	7.74501e+06	1.23409e+07	1.18228e+07	3.989e+06	144654	71998.9	117373	95065.8
KKALM	441	445	2	0	295.688	4	3	5.59657	5.67475	296.689	1.58165	1	0	1.54757	-0.329228		0	0.121046		257468	2.74248e+06	4.2051e+06	2.71106e+06	88630.2	100555	0	0
KKALMMRGLIPECCA	441	455	3	0	555.289	7	12					-1
MRGLIPEC	446	453	2	0	459.73	5	5	9.51497	10.0749	461.249	2.36553	0.4	0					0.0731272		2.32924e+07	1.6491e+08	3.75607e+08	4.88307e+08	3.50466e+08	1.52341e+08	4.4367e+07	6.04563e+06	342074	451578	170492
MRGLIPECC	446	454	1	0	1021.46	5	6	10.2461	10.6667	1024.87	2.6102	1	0	1.15667	1.17475	1	1	0.261248		2.64192e+06	5.63531e+07	1.4052e+08	1.91596e+08	1.65356e+08	1.0183e+08	4.12024e+07	7.7976e+06	605447	515983	1.05309e+06	326417
MRGLIPECC	446	454	2	0	511.235	5	6	10.1682	10.76	512.915	2.56387	1	0	1.12393	1.92623	1	1	0.0444385		1.32877e+08	6.59068e+08	1.50524e+09	2.01957e+09	1.7895e+09	1.01522e+09	4.294e+08	1.5613e+08	3.19618e+07	1.17363e+06	388693	290628
MRGLIPECCA	446	455	1	0	1092.5	6	7	10.0749	10.6201	1096.1	2.75863	1	0	0.983058	1.72131	1	1	0.191399		3.84047e+06	7.96158e+07	2.04086e+08	2.91624e+08	2.83086e+08	1.86495e+08	8.97379e+07	2.7576e+07	648934	592246	712977	345430	1.1147e+06	0
MRGLIPECCA	446	455	2	0	546.754	6	7	10.0594	10.6978	548.554	2.76106	0.4	0					0.0616866		1.90353e+08	9.31969e+08	2.23903e+09	3.19149e+09	2.99295e+09	1.91266e+09	9.99795e+08	4.11436e+08	1.44256e+08	1.41894e+07	568897	426213	643833	6.06157e+06
MRGLIPECCAV	446	456	2	0	596.288	6	8					-1
RGLIPEC	447	453	2	0	394.21	4	4	9.06333	9.40582	395.466	1.99075	0.4	0					0.47035		402129	6.79986e+06	1.85994e+07	1.75238e+07	4.99e+06	225959	157500	0	598087
RGLIPECC	447	454	2	0	445.715	5	5	9.51497	9.99717	447.075	2.07076	1	0	1.06813	1.44488		1	0.158412		8.61586e+06	6.81651e+07	1.21746e+08	1.25834e+08	6.81728e+07	2.42882e+07	4.88633e+06	859527	217206	2.1669e+06	1.67671e+06
RGLIPECCA	447	455	2	0	481.233	5	6	9.4214	9.99717	482.676	2.19542	1	0	0.86353	1.85575		1	0.194694		2.80694e+07	1.36309e+08	2.62838e+08	2.6786e+08	1.78405e+08	8.2999e+07	2.79422e+07	9.78396e+06	4.62109e+06	308574	415652	0
AVYRIQDGEKKPIGWDTD	455	472	2	0	1046.03	6	15	8.54973	8.73135	1050.31	7.31748	0.6	0					0.161473		0	0	192328	766152	3.09751e+06	1.27187e+07	2.77169e+07	4.26749e+07	5.19119e+07	4.7487e+07	3.63507e+07	2.48743e+07	1.24398e+07	5.48149e+06	968270	723435	157385	402407	0	383337	0	0
AVYRIQDGEKKPIGWDTD	455	472	3	0	697.688	6	15	8.4875	8.81433	700.531	7.28891	0.6	0					0.136324		0	105938	6.75334e+06	5.5312e+06	3.12772e+07	9.72385e+07	1.57324e+08	2.42536e+08	2.79488e+08	2.58942e+08	2.1189e+08	1.31549e+08	7.58076e+07	3.6994e+07	1.63761e+07	2.51944e+06	489517	3.3328e+06	2.09909e+06	1.18814e+06	4.11276e+06	517692
AVYRIQDGEKKPIGWDTDISW	455	475	2	0	1239.13	7	18					0
AVYRIQDGEKKPIGWDTDISW	455	475	3	0	826.42	7	18					-1
AVYRIQDGEKKPIGWDTDISW	455	475	4	0	620.067	7	18					-1
AVYRIQDGEKKPIGWDTDISWL	455	476	3	0	864.115	7	19	12.3057	12.7016	867.483	8.53825	1	1	1.21751	1.066	-1	-3	0.138219		132138	6.15189e+06	1.02969e+06	1.07597e+06	1.60722e+07	9.05201e+06	1.79569e+07	6.7149e+07	5.74537e+07	7.74945e+07	1.39945e+08	8.71336e+07	7.16085e+07	6.76217e+07	3.16214e+07	1.64827e+07	4.3249e+06	2.95658e+06	822258	514335	196122	162709	414184	202169	235080	194318	70996.3
AVYRIQDGEKKPIGWDTDISWL	455	476	4	0	648.338	7	19	11.6005	11.6161	648.577	-0.610228	0.4	0					0.27173		8.10504e+06	0	0	0	0	0	0	0	0	0	0	0	0	0	0	0	162535	115132	138590	0	0	0	0	0	18195.9	26304.2	0
AVYRIQDGEKKPIGWDTDISWLTGEEL	455	481	2	0	1560.29	7	24	12.7903	12.9829	1567.09	11.7463	1	0	1.38734	0.17349	1	0	0.205868		0	0	0	202316	0	0	0	236467	0	2.67844e+06	4.45903e+06	1.40317e+07	1.66758e+07	2.12583e+07	1.92636e+07	1.78923e+07	1.35284e+07	6.70757e+06	2.42602e+06	224112	174545	0	0	0	0	0	0	0	0	0
AVYRIQDGEKKPIGWDTDISWLTGEEL	455	481	3	0	1040.53	7	24	12.7277	13.2643	1045.09	11.8258	0.6	0					0.0769511		3.12461e+06	5.23397e+06	8.51922e+06	3.55822e+06	1.43905e+07	2.33437e+07	3.91395e+07	6.46204e+07	1.14625e+08	2.13611e+08	3.59495e+08	5.53373e+08	7.44198e+08	8.37831e+08	8.26975e+08	7.21705e+08	5.75008e+08	4.08846e+08	2.73132e+08	1.69467e+08	9.24213e+07	5.13182e+07	2.35657e+07	6.48317e+06	1.26421e+06	214141	132307	422628	285077	0
AVYRIQDGEKKPIGWDTDISWLTGEEL	455	481	4	0	780.648	7	24	12.7433	13.1496	784.14	12.1073	0.6	0					0.147662		1.26983e+06	681085	2.13626e+06	1.57708e+06	2.65169e+06	5.68303e+06	1.08811e+07	1.87291e+07	3.25148e+07	6.118e+07	1.1262e+08	1.68067e+08	2.20241e+08	2.62274e+08	2.67053e+08	2.23974e+08	1.7805e+08	1.28633e+08	7.74725e+07	7.43913e+07	2.82339e+07	1.50821e+07	4.47236e+06	1.69366e+07	1.03586e+06	361637	205572	1.145e+07	2.02804e+06	537675
VYRIQDGEKKPIGWD	456	470	2	0	902.473	6	12	8.5653	8.87677	906.232	6.43438	0.6	0					0.157958		108266	161896	248687	465304	7.36687e+06	2.70602e+07	5.34779e+07	7.15755e+07	6.90277e+07	5.09286e+07	2.66418e+07	6.94954e+06	161326	0	861811	169496	0	0	0
VYRIQDGEKKPIGWD	456	470	3	0	601.984	6	12					0
VYRIQDGEKKPIGWDTD	456	472	2	0	1010.51	6	14	7.98953	8.31638	1015.92	9.6161	0.6	1					0.950582		0	331340	0	924642	3.85536e+06	1.62031e+07	4.14803e+07	3.25776e+07	1.36214e+08	1.65336e+08	1.96874e+08	1.73557e+08	1.22404e+08	7.85924e+07	5.7347e+07	4.28319e+07	3.681e+07	2.60109e+07	1.50935e+07	4.0771e+06	3.34073e+06
VYRIQDGEKKPIGWDTD	456	472	3	0	674.009	6	14	8.3786	8.86102	676.82	7.23365	0.6	0					0.0993846		334494	1.7894e+06	5.66517e+06	3.34514e+07	1.10989e+08	2.63249e+08	5.11664e+08	7.5683e+08	8.62646e+08	8.41221e+08	6.55615e+08	4.18758e+08	2.19677e+08	1.03738e+08	3.54368e+07	6.98011e+06	1.16464e+06	1.25992e+06	281029	2.08821e+06	858412
VYRIQDGEKKPIGWDTD	456	472	4	0	505.759	6	14	8.47195	8.78322	507.842	7.13454	1	0	1.47291	0.694284	0	-1	0.0738138		122201	16774.3	564223	782907	1.16855e+07	2.10241e+07	4.25386e+07	6.8819e+07	8.01766e+07	7.37741e+07	5.81917e+07	3.45046e+07	1.48264e+07	3.88054e+06	1.57671e+06	0	137268	130594	274977	121518	436240
VYRIQDGEKKPIGWDTDISW	456	475	3	0	802.741	7	17	11.087	11.5849	806.112	8.66194	0.6	0					0.603026		846946	366744	8.02237e+06	2.63984e+06	8.98657e+06	4.61248e+07	9.50263e+07	1.89096e+08	3.23871e+08	3.70903e+08	3.95408e+08	4.17362e+08	2.63023e+08	1.68983e+08	1.34787e+08	4.6437e+07	1.98857e+07	1.42409e+07	2.5991e+06	1.44639e+06	2.41163e+06	229892	419774	250121	236990
VYRIQDGEKKPIGWDTDISW	456	475	4	0	602.308	7	17					-1
VYRIQDGEKKPIGWDTDISWL	456	476	2	0	1260.15	7	18	11.2321	11.4759	1269.6	17.3718	0.4	1					1.03629		630529	5.53898e+06	7.94392e+06	9.28397e+06	5.17993e+06	3.11393e+06	0	0	0	0	0	0	0	267480	0	560273	0	2.63962e+06	1.19289e+07	2.68528e+07	4.14168e+07	4.94629e+07	4.28212e+07	3.43875e+07	1.32235e+07	2.05031e+06
VYRIQDGEKKPIGWDTDISWL	456	476	3	0	840.436	7	18	12.4149	12.7538	843.957	9.03903	1	0	1.44135	0.815481	-1	-3	0.436643		372895	1.67799e+06	2.42632e+06	893116	8.19189e+06	2.05788e+07	7.0971e+07	9.30416e+07	1.62132e+08	2.75224e+08	2.54512e+08	2.56547e+08	2.32063e+08	1.59182e+08	1.04061e+08	5.43695e+07	2.68205e+07	1.02583e+07	6.1333e+06	2.49518e+06	552954	1.06784e+06	3.38648e+06	252607	125710	342477
VYRIQDGEKKPIGWDTDISWL	456	476	4	0	630.579	7	18	12.3213	12.592	633.233	9.09054	1	0	1.45349	0.516295	-1	-3	0.0931203		0	63722.6	553146	907683	62893	248168	5.79711e+06	1.86854e+07	2.00474e+07	3.01902e+07	3.56916e+07	3.80752e+07	2.95055e+07	2.05253e+07	1.34444e+07	6.92702e+06	2.46315e+06	988883	189148	290092	413687	516898	274070	347658	0	0
VYRIQDGEKKPIGWDTDISWLTG	456	478	3	0	893.126	7	20					-1
VYRIQDGEKKPIGWDTDISWLTGEE	456	480	3	0	979.154	7	22					-1
VYRIQDGEKKPIGWDTDISWLTGEEL	456	481	2	0	1524.77	7	23	12.7746	13.2018	1531.55	11.7324	1	0	1.47501	1.203	1	-1	0.151448		0	0	0	0	182744	174609	1.07545e+06	1.76742e+06	1.08814e+07	2.301e+07	4.5642e+07	6.89103e+07	9.6157e+07	1.13918e+08	1.11504e+08	9.90438e+07	7.04049e+07	4.64933e+07	2.56956e+07	6.15916e+06	1.6256e+06	0	467157	0	0	0	0	0	0	9977.72
VYRIQDGEKKPIGWDTDISWLTGEEL	456	481	3	0	1016.85	7	23	12.7746	13.2852	1021.39	11.7906	0.6	0					0.06918		303071	662005	5.95313e+06	2.07428e+07	4.19159e+07	6.76322e+07	1.03176e+08	1.80641e+08	3.0696e+08	5.71239e+08	9.34993e+08	1.45152e+09	1.94443e+09	2.18001e+09	2.16326e+09	1.92364e+09	1.5051e+09	1.03087e+09	6.42746e+08	3.9236e+08	2.19819e+08	1.02427e+08	4.04678e+07	1.54004e+07	2.06683e+06	370635	585658	0	109598	127124
VYRIQDGEKKPIGWDTDISWLTGEEL	456	481	4	0	762.888	7	23	12.759	13.134	766.262	11.6708	0.6	0					0.0635258		174397	528937	4.02811e+07	3.88827e+06	9.68507e+06	1.75501e+07	5.51897e+07	4.73353e+07	8.70155e+07	1.53337e+08	2.68865e+08	4.03194e+08	5.32657e+08	6.24275e+08	6.12303e+08	5.32342e+08	4.05851e+08	2.89944e+08	1.9335e+08	1.1208e+08	5.83434e+07	2.69978e+07	1.09373e+07	3.94489e+06	545300	127983	1.03538e+06	399676	294257	92641.7
VYRIQDGEKKPIGWDTDISWLTGEELHV	456	483	3	0	1095.56	8	25	12.1966	12.2589	1103.43	21.6565	0.6	0					0.259311		0	619168	273215	1.41419e+06	1.29859e+06	169099	390335	847624	0	341617	824251	20049.8	0	0	0	0	0	792050	2.72914e+06	1.6113e+07	5.79626e+07	8.78491e+07	2.74207e+08	3.8936e+08	4.799e+08	3.84728e+08	1.38059e+08	0	0	0
YRIQDGEKKPIGWD	457	470	2	0	852.939	5	11					-1
YRIQDGEKKPIGWD	457	470	3	0	568.962	5	11	8.42528	8.65868	571.842	7.62583	0.4	1					0.390317		82896.1	1025.49	995323	4.73094e+06	1.1525e+07	4.63878e+07	7.812e+07	9.2247e+07	8.68911e+07	6.23193e+07	2.9613e+07	5.74177e+06	2.59523e+07	5.64543e+07	2.95005e+07	9.0157e+06	2.97714e+06
YRIQDGEKKPIGWDTD	457	472	2	0	960.976	6	13	8.28527	8.64313	965.251	7.41483	1	0	1.73056	0.898913	1	0	0.221219		0	268251	131989	1.45048e+06	6.89656e+06	2.73338e+07	5.84791e+07	8.50736e+07	1.01542e+08	9.9776e+07	7.73421e+07	5.11831e+07	2.55672e+07	9.3745e+06	899248	766039	543836	363557	823962	1.62697e+06
YRIQDGEKKPIGWDTD	457	472	3	0	640.987	6	13	8.36305	8.68983	643.684	6.95647	1	0	1.58105	0.76242	1	-1	0.0711612		0	158848	1.17581e+06	7.56587e+06	3.30584e+07	8.21585e+07	1.62633e+08	2.36747e+08	2.60728e+08	2.38376e+08	1.52732e+08	9.29063e+07	3.78746e+07	5.19355e+06	2.06634e+06	2.2703e+06	1.47884e+06	1.08512e+06	89568.4	679781
YRIQDGEKKPIGWDTD	457	472	4	0	480.992	6	13	8.39417	8.44083	483.03	7.01872	1	1	1.60136	-0.467623	1	-1	0.143563		0	0	0	0	221652	168281	2.13399e+06	1.96084e+06	2.61731e+06	2.21683e+06	1.42872e+06	721389	98984.6	76160	0	0	0	107916	0	0
YRIQDGEKKPIGWDTDISW	457	475	3	0	769.718	6	16	11.087	11.5538	773.094	8.74407	1	0	1.62936	1.37719	1	1	0.23806		969257	1.5904e+06	1.9985e+06	504155	2.62301e+06	4.93807e+06	2.55895e+07	5.91498e+07	1.01044e+08	1.27419e+08	1.30877e+08	1.17818e+08	7.73887e+07	4.2258e+07	2.33303e+07	4.20119e+06	2.29396e+06	2.74165e+06	813746	1.89868e+06	4.51572e+06	5.62271e+06	6.19936e+06
YRIQDGEKKPIGWDTDISW	457	475	4	0	577.541	6	16					-1
YRIQDGEKKPIGWDTDISWL	457	476	2	0	1210.62	7	17					-1
YRIQDGEKKPIGWDTDISWL	457	476	3	0	807.413	7	17	12.2122	12.6546	811.068	9.50103	0.6	0					0.402505		654919	395448	1.70914e+06	893512	1.13478e+06	4.09578e+06	1.8023e+07	3.5957e+07	6.7957e+07	9.55999e+07	1.07166e+08	1.09324e+08	8.56194e+07	5.56778e+07	3.24665e+07	1.58028e+07	3.35375e+06	1.2537e+06	5.43715e+06	3.93477e+06	4.41729e+06	3.79026e+06	2.25124e+06	1.42217e+06	1.32393e+07
YRIQDGEKKPIGWDTDISWLTGEEL	457	481	3	0	983.826	7	22	12.759	13.1496	988.374	11.8823	0.6	0					0.107443		865024	0	384111	1.28019e+06	6.09323e+06	1.38766e+07	2.35343e+07	3.84429e+07	7.05668e+07	1.2948e+08	2.2387e+08	3.46383e+08	4.4907e+08	5.06369e+08	5.00663e+08	4.17511e+08	3.21668e+08	2.0809e+08	1.29724e+08	6.96809e+07	2.71166e+07	8.36388e+06	2.23917e+06	650559	511954	137856	9.82973e+06	0	0	4.36523e+07
YRIQDGEKKPIGWDTDISWLTGEEL	457	481	4	0	738.121	7	22	12.759	13.0611	741.521	11.8386	1	0	1.59379	0.654031	1	1	0.0941543		227192	195510	129437	707576	349354	686809	2.43386e+06	1.07312e+06	1.07486e+07	1.46006e+07	3.62805e+07	5.20753e+07	7.49949e+07	8.9168e+07	8.6647e+07	7.64338e+07	5.1522e+07	3.5632e+07	1.8283e+07	9.40744e+06	3.55064e+06	1.75953e+06	300387	190911	304767	459189	258832	118108	139770	296677
RIQDGEKKPIGWDTD	458	472	2	0	879.444	6	12					-1
RIQDGEKKPIGWDTD	458	472	3	0	586.632	6	12	7.78742	7.85478	588.977	6.00949	1	0	1.43551	-0.376725	1	0	0.114587		0	0	0	179427	1.63505e+06	5.49853e+06	9.4347e+06	1.03741e+07	8.43217e+06	5.77981e+06	1.59685e+06	350534	0	0	0	0	0	0	0
RIQDGEKKPIGWDTDISWL	458	476	3	0	753.059	6	16	12.0838	12.2485	756.202	8.08317	1	0	1.4542	0.0511221		-1	0.341701		0	2.52733e+06	566587	166371	3.36917e+06	3.44226e+06	6.205e+06	1.43444e+07	1.78635e+07	2.02488e+07	2.43905e+07	1.67718e+07	9.96434e+06	3.97202e+06	849978	0	650662	305185	22284.3	1.03349e+06	1.6101e+06	1.35301e+06	905604
RIQDGEKKPIGWDTDISWLTGEEL	458	481	2	0	1393.7	7	21	12.6807	12.7433	1400.37	11.6831	1	0	1.67106	-0.39773	1	1	0.171541		0	0	0	0	0	0	0	0	193903	0	1.02732e+06	2.15996e+06	4.06697e+06	5.29032e+06	6.42772e+06	3.90468e+06	1.60791e+06	0	0	0	0	0	0	0	0	0	0	0	0
RIQDGEKKPIGWDTDISWLTGEEL	458	481	3	0	929.471	7	21	12.5243	13.0142	933.598	10.7278	1	0	1.47816	1.47877	1	1	0.281218		151358	316763	198806	1.66356e+06	2.96378e+06	1.17472e+07	2.31628e+07	3.81064e+07	7.05501e+07	1.22321e+08	1.77606e+08	2.33938e+08	2.54347e+08	2.8551e+08	2.5313e+08	1.94227e+08	1.15886e+08	6.14993e+07	4.59156e+06	8.99328e+06	2.84027e+06	705347	120772	117913	691766	252080	0	678795	122379
RIQDGEKKPIGWDTDISWLTGEEL	458	481	4	0	697.355	7	21	12.6025	12.8372	700.651	11.5312	1	0	1.64038	0.358212	1	1	0.195256		931863	0	125144	0	716065	206849	854346	1.0466e+06	4.97413e+06	6.52141e+06	1.21059e+07	1.64092e+07	2.22594e+07	3.21318e+07	3.33519e+07	2.81363e+07	1.67452e+07	5.6378e+06	1.73841e+06	264572	403509	120505	0	65652.3	183392	74418.2	817631	64058.1	431337
RIQDGEKKPIGWDTDISWLTGEELHV	458	483	3	0	1008.18	7	23					0
TDISWLTGEEL	471	481	1	0	1263.61	5	9	12.0838	13.5413	1272.51	8.15695	1	0	3.15516	5.72768	-1	-1	2.10234		175845	351901	3.29728e+06	2.26506e+07	6.25777e+07	1.09729e+08	1.58944e+08	2.97577e+08	7.88434e+08	1.17277e+09	7.69215e+08	2.18528e+08	4.84146e+07	7.34922e+07	1.17151e+08
TDISWLTGEEL	471	481	2	0	632.309	5	9	12.4618	13.009	635.033	4.70337	1	0	1.52798	1.73038	-1	1	0.16171		287629	4.02561e+06	1.67726e+07	4.99855e+07	9.57943e+07	1.28193e+08	1.12294e+08	7.59923e+07	3.71799e+07	1.55997e+07	5.25325e+06	1.03713e+06	1.90333e+06	712315	683243
ISWLTGEEL	473	481	1	0	1047.54	4	7	11.1803	12.9933	1052.87	4.70945	1	1	2.16481	7.28882		0	1.4059		4.78432e+06	6.66053e+07	2.61493e+08	6.21541e+08	1.07957e+09	1.11673e+09	6.91241e+08	3.38109e+08	4.68761e+08	4.20297e+08	1.05945e+08	3.45163e+06
ISWLTGEELHV	473	483	2	0	642.335	5	9	10.9	10.9624	645.787	6.1296	0.4	0					0.11616		0	171741	168873	1.09566e+06	2.29625e+06	6.06057e+06	7.85218e+06	2.10087e+07	1.53477e+07	2.75817e+06	560107	29463.5	0	487207	15390.6
LTGEEL	476	481	1	0	661.34	4	4	7.52335	8.09852	663.417	1.69994	0.4	0					0.0770016		1.32947e+08	5.8103e+08	8.67702e+08	5.7405e+08	1.74648e+08	2.75733e+07	870852	136122	0
TGEEL	477	481	1	0	548.256	3	3	6.1285	6.36967	550.313	1.75693	0.4	0					0.471403		7.79377e+06	2.69994e+07	2.61521e+07	1.17726e+07	1.24464e+07	2.65141e+06	574482
HVEVL	482	486	1	0	596.34	3	3	7.56995	8.11408	598.002	1.31123	0.4	0					0.0557959		5.98152e+08	2.14142e+09	2.65927e+09	8.10577e+08	1.48149e+08	1.18769e+07	319257
HVEVLENVPLTTHN	482	495	2	0	801.418	5	11	8.11408	8.67427	804.585	5.3984	1	1	1.39299	1.78732	0	0	0.81274		456698	5.14867e+08	7.9602e+08	6.29103e+08	4.49124e+08	7.43067e+08	1.30249e+09	1.70434e+09	1.65356e+09	1.11398e+09	5.92811e+08	2.15706e+08	6.48142e+07	1.02256e+07	903571	146193	107605
HVEVLENVPLTTHN	482	495	3	0	534.614	5	11	8.08295	8.40972	535.947	3.0624	1	1	0.492481	0.762347	0	-10	0.407947		488308	8.13608e+08	1.23359e+09	9.32584e+08	4.80248e+08	2.9841e+08	3.79457e+08	4.27492e+08	3.60818e+08	2.30151e+08	1.03433e+08	1.17546e+07	1.03108e+07	875212	1.56109e+06	0	0
HVEVLENVPLTTHNF	482	496	2	0	874.952	6	12					0
HVEVLENVPLTTHNFVRKT	482	500	3	0	745.074	6	16					-1
HVEVLENVPLTTHNFVRKT	482	500	4	0	559.058	6	16					-1
HVEVLENVPLTTHNFVRKTF	482	501	2	0	1190.64	6	17					-1
HVEVLENVPLTTHNFVRKTF	482	501	3	0	794.097	6	17					-1
HVEVLENVPLTTHNFVRKTF	482	501	4	0	595.825	6	17	10.0749	10.1371	599.278	12.3829	0.4	1					0.117011		127496	0	168689	0	0	0	871348	580435	1.35789e+06	5.63916e+06	9.96679e+06	1.72471e+07	2.2123e+07	2.18874e+07	1.81008e+07	1.14888e+07	3.86861e+06	1.77513e+06	2.29875e+07	118829	113650	59853.4	6.63502e+06	0
HVEVLENVPLTTHNFVRKTFF	482	502	3	0	843.12	7	18	11.1181	11.7095	847.768	12.4017	1	0	2.23354	1.92418	1	-1	0.26116		657427	129975	1.05996e+06	477663	6.58639e+06	3.81448e+06	8.50393e+06	4.62557e+07	6.04243e+07	1.35999e+08	2.87369e+08	4.76367e+08	7.08031e+08	8.34462e+08	7.75217e+08	6.20015e+08	4.22503e+08	2.18319e+08	8.77156e+07	5.59106e+07	4.15348e+06	22411.8	1.4847e+08	157694	307655	1.62283e+08
HVEVLENVPLTTHNFVRKTFF	482	502	4	0	632.592	7	18	11.1803	11.5071	635.841	11.4551	1	0	2.01052	0.762347	1	-2	0.164077		158171	554268	0	3.65205e+07	133461	868802	1.2033e+06	1.14789e+07	1.15857e+07	3.60479e+07	7.00316e+07	1.27562e+08	1.83307e+08	2.27171e+08	2.20822e+08	1.73041e+08	1.11631e+08	5.25433e+07	1.62369e+07	2.19344e+06	848215	699576	93208.2	490239	0	0
HVEVLENVPLTTHNFVRKTFFTL	482	504	3	0	914.497	7	20	11.9901	12.4461	919.345	12.8723	0.6	0					0.142376		1.69976e+07	3.61465e+06	1.11819e+07	1.14993e+07	6.74756e+06	3.41495e+06	2.37849e+06	1.06551e+07	1.68807e+07	4.29532e+07	8.77132e+07	1.63902e+08	2.61727e+08	4.00297e+08	5.14685e+08	5.4218e+08	4.6489e+08	3.76706e+08	2.07396e+08	1.11858e+08	4.66874e+07	7.81465e+06	1.38534e+06	971803	171503	2.59169e+06	0	85726.5
HVEVLENVPLTTHNFVRKTFFTL	482	504	4	0	686.125	7	20	12.0682	12.3681	689.748	12.8208	1	0	2.03022	0.644444	1	0	0.118358		237048	5.79674e+06	3.90641e+06	4.65269e+06	4.20821e+06	7.35012e+06	1.60641e+06	3.1081e+06	5.518e+06	8.94552e+06	2.06003e+07	3.56359e+07	6.8297e+07	9.39242e+07	1.2948e+08	1.27938e+08	1.23263e+08	8.3126e+07	4.95719e+07	2.08294e+07	1.15174e+07	2.55487e+06	1.19101e+06	188425	696713	4.95855e+06	6.02248e+06	315494
HVEVLENVPLTTHNFVRKTFFTLA	482	505	2	0	1406.76	7	21	12.0057	12.2745	1414.61	13.9862	1	0	2.13611	0.507659	1	-1	0.247614		0	0	0	0	0	0	262390	0	0	268146	0	2.4252e+06	7.65403e+06	2.45828e+07	3.53802e+07	4.76113e+07	4.75133e+07	4.04501e+07	2.8055e+07	1.32846e+07	1.84613e+06	0	0	0	0	0	0	0	0
HVEVLENVPLTTHNFVRKTFFTLA	482	505	3	0	938.176	7	21	11.9121	12.6338	943.34	13.7784	1	0	2.09414	2.49657	1	-1	0.182411		956471	6.20588e+06	1.38194e+06	1.03747e+06	1.45349e+07	9.46951e+06	2.24718e+07	5.50085e+07	7.44562e+07	1.16749e+08	1.43806e+08	3.32607e+08	5.46672e+08	8.17149e+08	1.23173e+09	1.55775e+09	1.62497e+09	1.39917e+09	1.0012e+09	6.41898e+08	3.23511e+08	1.41655e+08	5.15369e+07	1.39276e+07	1.62773e+06	122869	433663	320959	204702
HVEVLENVPLTTHNFVRKTFFTLA	482	505	4	0	703.884	7	21	11.9433	12.5086	707.763	13.8023	1	0	2.09898	1.80986	1	-1	0.110433		240418	412737	612144	1.62124e+06	508387	2.29396e+06	4.20433e+06	7.62574e+06	1.30073e+07	3.3187e+07	4.44043e+07	8.81875e+07	1.45876e+08	2.40039e+08	3.46817e+08	4.3007e+08	4.25265e+08	4.00185e+08	2.75775e+08	1.73267e+08	8.45736e+07	3.51027e+07	9.99694e+06	3.64152e+06	542551	229635	4297.82	218524	499622
HVEVLENVPLTTHNFVRKTFFTLAF	482	506	2	0	1480.3	7	22	13.1653	13.4001	1487.61	12.8019	1	1	1.77947	0.358505	1	-2	0.584963		0	395365	193369	581574	1.77371e+06	1.74793e+06	3.23482e+06	5.57422e+06	4.69193e+06	5.1511e+06	3.38629e+06	3.54454e+06	5.08282e+06	9.80494e+06	1.63721e+07	2.08515e+07	2.47255e+07	2.35706e+07	2.02838e+07	1.04818e+07	4.14964e+06	0	139323	0	0	0	0	0	0	0
HVEVLENVPLTTHNFVRKTFFTLAF	482	506	3	0	987.199	7	22	13.0559	13.5991	992.511	14.1163	1	0	2.03281	1.71253	1	1	0.168497		0	2.56e+06	477953	635954	1.76898e+06	4.73299e+06	2.3367e+07	4.1653e+07	5.36194e+07	7.78257e+07	1.00026e+08	1.43855e+08	2.22706e+08	3.45126e+08	5.25353e+08	7.05521e+08	8.02204e+08	7.85296e+08	6.65864e+08	4.46847e+08	2.91216e+08	1.47216e+08	5.79246e+07	2.04203e+07	3.33227e+06	472780	384991	140357	398813	469176
HVEVLENVPLTTHNFVRKTFFTLAF	482	506	4	0	740.651	7	22	13.0871	13.5833	744.606	14.0023	1	0	2.01084	1.50643	1	1	0.173463		650974	811775	595867	542189	3.52398e+06	6.07178e+06	1.23201e+07	1.82743e+07	2.60598e+07	2.89705e+07	3.27877e+07	4.86843e+07	7.24272e+07	1.13508e+08	1.69414e+08	2.2853e+08	2.78503e+08	2.74766e+08	2.25598e+08	1.57372e+08	9.56897e+07	4.50519e+07	2.01444e+07	4.44995e+06	1.14643e+06	550355	246451	309185	901877	387627
EVLENVPLTTHN	484	495	2	0	683.354	5	9	7.80295	8.24898	686.536	5.57042	0.6	0					0.136942		833864	0	5.2338e+06	2.05189e+07	6.61013e+07	1.31608e+08	1.77192e+08	1.54508e+08	1.048e+08	4.78311e+07	1.50717e+07	2.11618e+06	2.53326e+06	0	197366
EVLENVPLTTHNFVRKTF	484	501	3	0	715.388	6	15					-1
EVLENVPLTTHNFVRKTFF	484	502	3	0	764.411	6	16	11.4136	11.4292	768.251	10.1252	0.6	1					0.12666		225660	0	6406.8	1.49445e+06	125945	0	1.32146e+06	191913	908848	1.65316e+06	3.75934e+06	5.1764e+06	6.70566e+06	6.26914e+06	5.40697e+06	2.38102e+06	668628	0	142169	0	0	0	0
EVLENVPLTTHNFVRKTFFTL	484	504	3	0	835.788	7	18					-1
EVLENVPLTTHNFVRKTFFTLA	484	505	3	0	859.467	7	19	12.181	12.3993	864.287	12.8889	1	0	2.1885	0.285977		1	0.215499		6.27029e+06	3.12352e+06	515778	828050	348946	20942.8	241522	435804	154485	1.42454e+06	2.98778e+06	9.5136e+06	1.72376e+07	2.96491e+07	3.67705e+07	4.20645e+07	3.28155e+07	2.42558e+07	1.09674e+07	2.89581e+06	1.50482e+06	638141	424310	267789	175705	7.7243e+06	828158
LENVPLTTHNFVRKTFF	486	502	3	0	688.374	6	14	10.5577	10.6045	691.006	6.63255	0.6	0					0.18827		422097	0	0	0	249993	1.32186e+06	3.23369e+06	3.86376e+06	6.21697e+06	4.06717e+06	2.33977e+06	1.38844e+06	196002	0	0	234984	0	0	0	0	0
ENVPLTTHN	487	495	1	0	1024.51	4	6	5.54963	5.8934	1028.93	3.8376	0.6	0					0.213895		0	786556	5.66441e+06	2.59802e+07	4.30752e+07	4.01875e+07	1.77939e+07	3.98388e+06	1.01223e+06	619935	94043.4
ENVPLTTHN	487	495	2	0	512.757	4	6	5.51833	5.99248	514.914	3.73225	0.6	0					0.0456601		534022	2.65651e+07	1.40577e+08	3.7161e+08	5.35851e+08	4.87681e+08	2.53216e+08	7.59291e+07	1.60518e+07	1.4382e+06	1.07564e+06
ENVPLTTHNF	487	496	2	0	586.291	5	7	6.09707	6.34875	587.518	1.7625	1	0	0.379626	0.432643		-5	0.992246		1.72521e+06	4.37665e+06	5.2207e+06	2.59164e+06	585882	400580	194055	0	0	0	196424	0	766475
ENVPLTTHNFVRKTF	487	501	2	0	901.981	6	12	8.5653	8.92342	906.335	7.62538	0.6	0					0.371591		410084	770761	0	247778	860899	6.8063e+06	2.18401e+07	5.26647e+07	7.65902e+07	6.55333e+07	5.55698e+07	2.96622e+07	6.13269e+06	7.36094e+06	673071	1.40672e+06	169496	671626	0
ENVPLTTHNFVRKTF	487	501	4	0	451.494	6	12					-1
ENVPLTTHNFVRKTFF	487	502	3	0	650.679	6	13	10.4642	10.9779	653.978	8.70704	1	0	2.15206	1.58328	1	-1	0.0642287		45505.3	0	339297	1.15419e+06	1.7334e+06	2.27969e+07	7.90321e+07	1.91359e+08	3.72869e+08	5.11262e+08	5.78255e+08	4.73095e+08	3.15656e+08	1.48029e+08	5.79878e+07	1.32381e+07	481833	1.1295e+06	343903	0
ENVPLTTHNFVRKTFF	487	502	4	0	488.261	6	13	10.5266	10.8067	490.72	8.64525	1	0	2.13191	0.557572	1	-1	0.113482		74297.5	0	80326.5	0	996149	84593.2	8.15049e+06	8.11444e+06	3.50204e+07	2.91704e+07	4.41381e+07	2.77025e+07	2.60259e+07	7.48934e+06	3.22879e+06	567685	823006	0	0	0
ENVPLTTHNFVRKTFFTL	487	504	2	0	1082.58	6	15	11.7251	12.0213	1088.54	10.601	1	0	2.30879	0.628489	1	0	0.243662		0	0	269523	0	661579	226911	0	171427	5.00017e+06	1.99676e+07	3.84565e+07	4.35495e+07	5.26597e+07	3.53861e+07	3.52882e+07	5.39e+06	1.22843e+07	520585	0	0	157187	0
ENVPLTTHNFVRKTFFTL	487	504	3	0	722.056	6	15	11.6161	12.1305	725.852	10.0691	1	0	2.15844	1.58657	1	1	0.107447		466835	7.05472e+06	126765	327577	1.63225e+06	1.46371e+06	7.35265e+06	2.53979e+07	6.22031e+07	1.16602e+08	1.93149e+08	2.56025e+08	2.3798e+08	1.86532e+08	1.21024e+08	5.20953e+07	9.53569e+06	4.6918e+06	516826	561011	373704	377463
ENVPLTTHNFVRKTFFTLA	487	505	2	0	1118.1	6	16	11.4915	11.9277	1124.24	10.924	0.6	0					0.168865		407667	0	286332	718584	1.87215e+06	2.112e+06	5.01529e+06	9.23333e+06	2.27625e+07	6.61087e+07	1.15459e+08	1.72509e+08	2.20992e+08	2.13301e+08	1.62282e+08	9.28923e+07	4.16349e+07	5.11988e+06	207996	5047.05	1.49978e+06	2.92538e+06	1.33959e+06
ENVPLTTHNFVRKTFFTLA	487	505	3	0	745.736	6	16	11.4292	11.7666	749.837	10.9461	0.6	0					0.0856463		2.03643e+06	1.83663e+06	2.69313e+06	4.99745e+06	1.21568e+07	5.8622e+07	3.91221e+07	5.79315e+07	1.20624e+08	2.55096e+08	4.75025e+08	7.31576e+08	8.99894e+08	8.76374e+08	7.41368e+08	4.61695e+08	2.20877e+08	9.88453e+07	2.22153e+07	3.12274e+06	1.736e+06	304070	708492
ENVPLTTHNFVRKTFFTLA	487	505	4	0	559.553	6	16	11.4915	11.7562	562.688	11.181	1	0	2.2752	0.489874	1	1	0.095258		38404.9	283859	0	105722	0	82403.1	198268	510029	2.23451e+06	6.55504e+06	1.78596e+07	2.77624e+07	3.97708e+07	3.8896e+07	2.77305e+07	1.63877e+07	6.23202e+06	1.11862e+06	584318	864406	212889	88615.8	384811
ENVPLTTHNFVRKTFFTLAF	487	506	2	0	1191.63	7	17	13.009	13.374	1198.05	11.3698	0.6	0					0.182034		1.04671e+06	1.44543e+06	1.95668e+06	1.62596e+06	1.79996e+06	0	1.57672e+06	2.77416e+06	9.65426e+06	1.66565e+07	4.18817e+07	7.04247e+07	9.88292e+07	1.13269e+08	1.05492e+08	7.41442e+07	4.03453e+07	1.58486e+07	3.06129e+06	155443	8221.64	27231.1	26167	69118	129924
ENVPLTTHNFVRKTFFTLAF	487	506	3	0	794.758	7	17	12.9309	13.4785	799.006	11.2737	0.6	0					0.0789468		6.68675e+06	1.9327e+07	1.86677e+07	1.96135e+07	1.30118e+07	1.42792e+07	2.24094e+07	5.0429e+07	9.56455e+07	1.91642e+08	3.38841e+08	5.43301e+08	7.73928e+08	8.15036e+08	7.72681e+08	5.46774e+08	3.38186e+08	1.56247e+08	6.10782e+07	1.7543e+07	4.61094e+06	2.07392e+06	200179	1.10879e+06	599258
FVRKTF	496	501	2	0	399.237	4	4	7.09952	7.5596	401.024	3.07653	0.4	0					0.116254		437256	2.00722e+07	9.7778e+07	2.08442e+08	2.23358e+08	1.06739e+08	2.41066e+07	2.51235e+06	393810
FVRKTFF	496	502	2	0	472.771	4	5	9.74852	10.189	474.947	3.74814	0.6	0					0.0615335		2.37211e+06	3.13406e+07	1.29881e+08	4.17446e+08	6.9063e+08	6.14454e+08	3.0221e+08	8.86462e+07	1.35765e+07	401609
FVRKTFF	496	502	3	0	315.517	4	5	9.45257	10.5421	316.834	3.34806	0.5	0					1.00579		53121.3	747686	1.23445e+08	9.06412e+07	1.51931e+08	1.37427e+08	5.51505e+07	7.52821e+06	7.93229e+06	0
FVRKTFFTL	496	504	2	0	579.837	5	7	11.3669	11.9901	582.846	5.28214	1	0	2.51173	2.06404	1	1	0.186581		0	1.06224e+06	8.39781e+06	5.83009e+07	1.77277e+08	3.52646e+08	4.47884e+08	3.55998e+08	1.7926e+08	5.19861e+07	8.50816e+06	208334	101955
FVRKTFFTL	496	504	3	0	386.894	5	7	11.4136	11.8029	388.89	5.25241	1	0	2.49372	1.03702	1	1	0.0812093		0	76976.1	220388	5.56975e+06	3.22226e+07	7.1704e+07	8.89873e+07	6.68811e+07	2.83846e+07	5.86187e+06	332269	0	0
FVRKTFFTLA	496	505	2	0	615.356	5	8	10.8534	11.4759	618.659	5.83151	1	0	2.40295	2.06126	1	1	0.189138		2.65032e+07	3.8628e+07	3.12203e+07	7.13433e+07	2.26232e+08	5.18402e+08	8.60657e+08	9.61362e+08	7.2483e+08	3.30636e+08	1.01014e+08	2.16629e+07	958764	0
FVRKTFFTLA	496	505	3	0	410.573	5	8	10.8689	11.3047	412.819	5.96147	1	0	2.47184	1.24099	1	1	0.0861466		0	129469	440044	5.73589e+06	2.83089e+07	7.83065e+07	1.35132e+08	1.45291e+08	1.10331e+08	4.67976e+07	9.02189e+06	1.74306e+06	0	0
FVRKTFFTLAF	496	506	2	0	688.89	5	9	12.9309	13.327	692.659	6.65659	1	0	2.44825	1.06666	1	1	0.0395569		743957	2.38836e+06	1.25977e+07	3.84826e+07	1.16402e+08	2.81281e+08	5.37784e+08	8.29576e+08	8.77477e+08	6.10444e+08	3.0121e+08	1.05304e+08	2.56663e+07	2.96799e+06	0
FVRKTFFTLAF	496	506	3	0	459.596	5	9	12.9465	13.1131	462.108	6.65337	0.4	0					0.0560409		78181.1	0	1.86586e+06	2.14068e+06	7.89529e+06	2.23632e+07	4.54734e+07	6.55868e+07	7.29657e+07	5.10478e+07	2.24713e+07	7.73826e+06	1.11212e+06	48558.7	531801
FTLAF	502	506	1	0	598.324	4	3	12.1654	12.7955	601.043	2.33277	1	0	2.60925	2.09441		1	0.0754553		1.26746e+07	1.18774e+08	3.41239e+08	4.17739e+08	1.97529e+08	4.02283e+07	2.98215e+06	98992.1
TLAF	503	506	1	0	451.255	3	2	9.59292	10.0127	453.054	1.52172	0.4	0					0.0844813		6.59309e+07	3.38074e+08	4.87511e+08	1.88435e+08	2.25437e+07	2.53074e+06
TLAFCDF	503	509	1	0	816.36	4	5					-1
AFCDF	505	509	1	0	602.228	4	3	10.9312	11.5071	602.609	-0.0606489	1	0	-0.773775	1.85626		1	0.050492		7.94455e+08	3.21302e+08	5.85852e+07	2.12355e+06	0	233318	0	81844.3
FCDF	506	509	1	0	531.191	4	2	10.1838	10.9	531.485	-0.106421	1	1	-0.913683	2.47242		1	0.0313198		4.67585e+09	1.52875e+09	1.60043e+08	6.41038e+06	577915	42969.6	0
FCDFCRKLLFQGF	506	518	2	0	812.394	6	11					-1
CDFCRKLLFQGFRCQTCGYKFHQRCSTEVPLM	507	538	4	0	961.951	10	29					-1
DFCRKLLFQG	508	517	2	0	613.821	5	8					-1
FCRKLLFQGF	509	518	2	0	629.842	5	8	11.9121	12.0213	631.937	3.33089	1	0	1.07749	-0.192735		1	0.126379		0	684640	1.0001e+07	2.14675e+07	2.98723e+07	1.60976e+07	7.52881e+06	3.31027e+06	475942	1.39469e+06	212656	284098	286518	441533
CRKLL	510	514	2	0	316.699	4	3	7.30218	7.52335	317.897	1.95829	1	0	2.07994	0.298638		1	0.0872009		1.23956e+06	2.30203e+07	4.70151e+07	4.4456e+07	1.54768e+07	0	0	172032
CRKLLF	510	515	2	0	390.233	4	4	9.81065	10.3498	391.253	1.49576	0.4	0					0.0843843		9.66212e+06	1.20208e+08	2.22668e+08	1.08688e+08	2.14839e+07	518731	362134	0	0
CRKLLFQG	510	517	1	0	964.54	5	6	8.90787	9.28122	967.801	2.61555	1	0	1.16045	0.966903	1	1	0.192994		301858	2.92942e+07	1.36444e+08	2.31752e+08	1.84239e+08	6.89712e+07	1.0534e+07	290861	222456	560136	318102	0
CRKLLFQG	510	517	2	0	482.773	5	6	8.87677	9.46815	484.414	2.63397	1	0	1.17347	1.92433	1	1	0.0285544		3.90989e+07	4.49095e+08	1.46181e+09	2.36113e+09	1.87668e+09	8.03069e+08	2.43078e+08	4.93751e+07	2.81112e+06	508547	69062.6	572657
CRKLLFQG	510	517	3	0	322.185	5	6	8.90787	9.26565	323.257	2.57173	1	0	1.12948	0.898547	1	1	0.0874071		128019	1.05061e+07	6.42572e+07	9.73846e+07	7.01108e+07	2.65791e+07	4.91951e+06	170999	0	601724	0	0
CRKLLFQGF	510	518	1	0	1111.61	5	7	11.3047	11.6317	1115.12	2.76129	1	0	0.984668	0.763226	1	1	0.378031		0	75522.9	4.52099e+07	1.06976e+08	1.05903e+08	3.8453e+07	3.07068e+06	543846	0	38513.5	22427.6	133372	39414.6
CRKLLFQGF	510	518	2	0	556.308	5	7	11.2114	11.9121	558.048	2.72688	0.6	0					0.0319585		4.9087e+07	6.04032e+08	2.19923e+09	3.81707e+09	3.45124e+09	1.70574e+09	5.99535e+08	1.61157e+08	2.36817e+07	1.27102e+06	547654	212673	618213
CRKLLFQGFRC	510	520	3	0	457.578	6	9	10.6512	10.9468	459.34	4.32074	0.4	1					0.648875		0	438637	7.41166e+06	2.33637e+07	2.80592e+07	1.83494e+07	4.91963e+06	363851	195010	30846.4	0	4.6431e+06	0	0	9.93118e+06	94226
CRKLLFQGFRCQTCG	510	524	3	0	587.29	6	13	10.1216	10.5369	589.507	5.40792	0.6	0					0.131241		999735	776435	6.97409e+06	1.54514e+07	7.16389e+07	1.24915e+08	1.45882e+08	1.35482e+08	9.2051e+07	4.73776e+07	1.89811e+07	4.00345e+06	5.58764e+06	781891	384056	1.07489e+07	238827	142474	6.34566e+06	364064
CRKLLFQGFRCQTCGYKFHQRC	510	531	5	0	545.268	8	20					-1
CRKLLFQGFRCQTCGYKFHQRCST	510	533	4	0	728.353	8	22					-1
CRKLLFQGFRCQTCGYKFHQRCSTE	510	534	4	0	760.613	8	23					-1
CRKLLFQGFRCQTCGYKFHQRCSTEVPLM	510	538	4	0	870.675	9	26	10.8845	11.5071	874.098	11.2639	0.6	0					0.235692		0	7746.09	357352	20616.2	71040.9	84283.3	11220.1	834049	3.00363e+07	1.77183e+08	3.77691e+08	6.26168e+08	8.25602e+08	9.17277e+08	8.82207e+08	7.36186e+08	5.36018e+08	3.41762e+08	2.09858e+08	1.02715e+08	4.89204e+07	1.77152e+07	5.74986e+06	2.16528e+06	2.45315e+06	716970	1.03978e+06	2.10037e+06	1.70139e+06	1.09205e+06
CRKLLFQGFRCQTCGYKFHQRCSTEVPLM	510	538	5	0	696.741	9	26	10.9	11.2425	699.43	11.0119	1	0	1.10791	0.831216	1	1	0.0647931		0	135854	0	173185	52243	0	3.31871e+06	1.13383e+07	3.05673e+07	7.75434e+07	1.38862e+08	2.06835e+08	2.8546e+08	3.19415e+08	3.00655e+08	2.30585e+08	1.58063e+08	1.08744e+08	6.06168e+07	3.31622e+07	1.13206e+07	276279	1.72196e+06	2.7336e+06	381474	223814	0	0	5.1911e+06	0
CRKLLFQGFRCQTCGYKFHQRCSTEVPLM	510	538	6	0	580.786	9	26	10.9312	11.1026	583.008	10.9072	1	0	1.09083	0.0800307	1	1	0.0425581		148588	292567	0	92598.8	0	63954.2	729907	965906	3.96312e+06	1.04905e+07	1.7493e+07	3.1351e+07	3.87682e+07	4.71403e+07	4.26288e+07	3.63786e+07	2.50921e+07	1.4614e+07	6.46076e+06	2.59079e+06	1.11424e+06	190291	302361	0	0	0	0	0	0	0
CRKLLFQGFRCQTCGYKFHQRCSTEVPLMC	510	539	3	0	1194.9	9	27	11.1803	11.3825	1199.58	11.4986	1	0	1.11784	0.215133	1	1	0.365676		562424	0	0	5.64238e+06	0	0	727439	0	330241	1.52328e+06	7.10733e+06	1.73724e+07	2.678e+07	3.39517e+07	3.69722e+07	3.20276e+07	2.45527e+07	1.32868e+07	4.87108e+06	2.16573e+06	494694	0	321250	0	322762	0	0	0	0	0
CRKLLFQGFRCQTCGYKFHQRCSTEVPLMC	510	539	4	0	896.427	9	27	11.1803	11.4604	899.974	11.6346	1	0	1.13919	0.557133	1	1	0.051464		0	0	0	0	561401	0	2.6689e+06	3.83491e+06	1.12842e+07	3.04979e+07	5.65073e+07	8.68545e+07	1.25773e+08	1.95807e+08	1.6975e+08	1.58923e+08	1.26344e+08	1.07733e+08	6.83947e+07	3.35283e+07	1.64417e+07	4.80013e+06	1.44009e+06	0	0	193047	552473	395314	0	268635
CRKLLFQGFRCQTCGYKFHQRCSTEVPLMC	510	539	5	0	717.343	9	27	11.1803	11.3047	720.138	11.4206	1	0	1.10558	-0.126428	1	1	0.0766419		2875.87	0	0	0	0	0	544884	618083	2.27911e+06	5.19195e+06	1.05054e+07	1.84643e+07	2.93732e+07	3.19344e+07	3.32157e+07	3.08253e+07	2.51994e+07	1.73451e+07	1.00544e+07	4.10888e+06	1.90082e+06	185244	0	0	488281	0	0	0	0	0
FRCQT	518	522	2	0	327.655	4	3					-1
FRCQTCG	518	524	2	0	407.67	5	5	6.30163	6.7091	408.996	2.05005	1	0	1.05056	1.11672		1	0.112766		351099	1.16968e+07	2.97798e+07	2.70121e+07	1.54114e+07	1.92594e+06	44700.9	859782	0	45623.7	0
FRCQTCGYKFHQRC	518	531	4	0	444.952	7	12	8.0518	8.12965	446.213	3.77882	1	0	0.647263	-0.330691		1	0.104454		0	0	920106	3.23558e+06	5.88706e+06	7.50808e+06	5.495e+06	2.6989e+06	1.40247e+06	0	0	0	0	0	0	0	0	0	0	47982.7
FRCQTCGYKFHQRCST	518	533	4	0	491.972	7	14					-1
FRCQTCGYKFHQRCSTE	518	534	3	0	698.642	7	15	7.88067	8.02585	701.178	6.17315	1	0	1.05707	-0.0350183		1	0.374663		0	0	316777	3.72904e+06	1.50182e+07	2.55124e+07	4.16862e+07	4.91629e+07	4.54432e+07	3.23954e+07	1.86287e+07	7.81415e+06	2.66478e+06	615477	1.31841e+06	2.86111e+06	994567	1.26906e+06	1.02288e+06	479502	850405	0	207305
FRCQTCGYKFHQRCSTEVPLM	518	538	2	0	1267.58	8	18					-1
FRCQTCGYKFHQRCSTEVPLM	518	538	3	0	845.39	8	18	9.65523	10.2616	848.581	7.78694	1	0	1.14639	1.99012	1	0	0.0726804		55704	0	1.53907e+06	9.6214e+06	2.17281e+07	7.81928e+07	1.84987e+08	3.32249e+08	4.94179e+08	5.90229e+08	5.965e+08	4.78425e+08	3.30828e+08	1.90054e+08	9.49966e+07	3.07121e+07	3.59451e+06	1.3491e+06	241828	479847	0	264195	261661	0	240502	413749	0
FRCQTCGYKFHQRCSTEVPLM	518	538	4	0	634.294	8	18	9.6708	10.0438	636.686	7.78022	1	0	1.1448	0.965513	1	0	0.0569503		0	187277	264755	0	9.55556e+06	2.07927e+07	5.41532e+07	1.05471e+08	1.63875e+08	1.9656e+08	1.90014e+08	1.58811e+08	1.00362e+08	6.14273e+07	2.59425e+07	6.91032e+06	626616	765793	232588	0	0	334540	0	0	152203	0	0
FRCQTCGYKFHQRCSTEVPLMC	518	539	3	0	879.727	8	19	10.1527	10.4328	883.444	9.24374	1	0	1.37497	0.557572	1	1	0.155711		0	0	316834	317448	6.56908e+06	6.97913e+06	3.85624e+07	8.4623e+07	1.35716e+08	1.98689e+08	2.32868e+08	2.05969e+08	1.80463e+08	1.18646e+08	7.36032e+07	5.09733e+07	742608	9.02099e+06	1.73746e+07	1.19946e+07	3.07246e+07	1.65152e+07	1.36558e+07	6.26734e+06	1.40652e+06	297772	0	0
FRCQTCGYKFHQRCSTEVPLMC	518	539	4	0	660.047	8	19	10.0905	10.4486	662.995	9.88547	1	0	1.51819	0.900304	1	-2	0.215806		191925	0	864032	840443	1.51517e+06	6.22428e+06	2.01584e+07	4.26476e+07	7.11559e+07	1.02466e+08	1.17925e+08	1.12517e+08	9.11631e+07	5.89559e+07	3.99442e+07	1.90619e+07	1.41589e+07	7.79239e+06	8.84731e+06	1.8974e+07	2.21279e+07	1.3485e+07	9.21817e+06	2.55866e+06	1.59094e+07	3.50565e+06	0	415033
RCQTCGY	519	525	2	0	415.668	5	5	6.17567	6.39582	416.855	1.76887	0.4	0					0.24197		136992	2.84494e+06	5.92546e+06	6.00477e+06	1.13721e+06	276394	0	0	0	0	0
RCQTCGYKFHQRC	519	531	2	0	815.363	6	11					-1
RCQTCGYKFHQRC	519	531	3	0	543.911	6	11					-1
RCQTCGYKFHQRCST	519	533	2	0	909.403	7	13					0
RCQTCGYKFHQRCST	519	533	3	0	606.605	7	13	6.7561	7.13068	608.84	5.4475	1	0	1.08885	0.972319	-1	0	0.239127		0	290722	2.03233e+06	8.13925e+06	2.5279e+07	3.82697e+07	4.63212e+07	4.03763e+07	2.69924e+07	1.46842e+07	4.69302e+06	784845	0	153204	634872	0	0	413326	77173.2	125786	6.77363e+06
RCQTCGYKFHQRCST	519	533	4	0	455.205	7	13	5.79975	6.0186	460.203	18.735	0.4	1					0.108341		0	0	0	0	141721	0	0	174210	0	0	0	0	0	0	0	0	0	0	0	0	3.86861e+07
RCQTCGYKFHQRCSTE	519	534	2	0	973.925	7	14	6.86565	6.89688	977.02	4.86325	1	0	0.784964	-0.535394	1	-1	0.141523		0	0	0	0	296440	913997	1.24529e+06	1.21853e+06	493369	0	0	0	0	0	0	0	0	0	0	0	0	0
RCQTCGYKFHQRCSTE	519	534	3	0	649.619	7	14	6.80308	7.13068	651.89	5.48527	1	0	0.973367	0.766007	1	0	0.423384		0	114834	1.25718e+06	7.70387e+06	2.44344e+07	4.51737e+07	5.92184e+07	6.47644e+07	5.07514e+07	3.17228e+07	1.61373e+07	4.52831e+06	667969	59221.1	138403	15072.8	127477	73204.5	0	0	339166	215403
RCQTCGYKFHQRCSTE	519	534	4	0	487.466	7	14					-1
RCQTCGYKFHQRCSTEVPLM	519	538	2	0	1194.05	8	17	9.29678	9.49938	1198.55	7.33612	1	0	1.14184	0.217109	1	0	0.258334		0	0	0	0	0	1.07036e+06	6.10926e+06	1.44376e+07	2.19838e+07	2.12813e+07	2.05678e+07	1.15614e+07	4.48169e+06	720832	0	0	0	0	0	0	0	270425	0	0	254317	239579
RCQTCGYKFHQRCSTEVPLM	519	538	3	0	796.367	8	17	9.09443	9.6085	799.458	7.595	1	0	1.20642	1.58482	1	0	0.100038		3.49837e+06	339141	2.87318e+06	2.35399e+07	5.88331e+07	1.53935e+08	3.10708e+08	4.97123e+08	6.83707e+08	7.08288e+08	6.546e+08	4.80386e+08	2.90451e+08	1.70658e+08	9.78418e+07	6.13041e+07	4.27963e+07	2.346e+07	9.09316e+06	6.40479e+06	438188	0	541420	122232	851970	1.50876e+06
RCQTCGYKFHQRCSTEVPLM	519	538	4	0	597.527	8	17	9.15667	9.48373	599.842	7.58201	1	0	1.20318	0.763665	1	0	0.0547731		0	0	214215	1.37379e+06	1.01737e+07	2.79446e+07	6.73404e+07	1.08176e+08	1.40456e+08	1.56814e+08	1.33628e+08	9.42112e+07	6.25529e+07	3.27166e+07	1.65366e+07	7.50149e+06	5.79028e+06	5.49703e+06	1.70814e+06	1.03832e+06	502511	757886	0	1.38942e+06	124890	568646
RCQTCGYKFHQRCSTEVPLM	519	538	5	0	478.223	8	17					-1
RCQTCGYKFHQRCSTEVPLMC	519	539	3	0	830.704	8	18	9.49938	9.99717	834.019	8.14282	1	0	1.23022	1.51331	1	-1	0.084341		0	0	0	1.18387e+06	1.26173e+07	3.77737e+07	9.61378e+07	2.10173e+08	3.30041e+08	4.13915e+08	4.31055e+08	3.81147e+08	2.7479e+08	1.82071e+08	9.17072e+07	3.57694e+07	1.1419e+07	1.35553e+06	0	0	0	349359	754817	0	0	0	0
RCQTCGYKFHQRCSTEVPLMC	519	539	4	0	623.28	8	18					-1
CGYKFHQRCSTEVPLM	523	538	2	0	949.939	7	13					-1
CGYKFHQRCSTEVPLM	523	538	3	0	633.629	7	13					-1
CGYKFHQRCSTEVPLMC	523	539	3	0	667.965	7	14					-1
YKFHQRC	525	531	2	0	491.24	5	5	6.28592	6.5212	492.629	2.11721	0.4	0					0.907603		744388	4.75883e+06	1.31941e+07	8.27326e+06	5.65503e+06	234853	103102	0	972104	509211	358722
YKFHQRC	525	531	3	0	327.829	5	5	6.47423	6.58383	328.661	1.83519	0.4	0					0.178506		0	891931	2.34027e+06	2.46077e+06	531782	33808.4	0	0	0	0	42124.8
YKFHQRCST	525	533	2	0	585.28	5	7	6.1914	6.30163	587.116	2.91123	1	0	1.0755	-0.18849		0	0.23606		0	131980	1.62535e+06	3.19331e+06	3.39345e+06	1.74853e+06	322194	104672	0	0	0	0	64828.6
YKFHQRCSTE	525	534	2	0	649.801	5	8	6.2545	6.39582	651.968	3.50277	1	0	1.1686	-0.0519975		0	0.184558		0	0	828894	2.96454e+06	4.68106e+06	3.57195e+06	2.34209e+06	269937	49287.1	0	0	0	2925.2	0
YKFHQRCSTEVPLM	525	538	2	0	869.924	6	11					-1
YKFHQRCSTEVPLM	525	538	3	0	580.285	6	11	9.35907	9.65523	582.474	5.38833	0.4	0					0.082501		127461	208846	2.48958e+06	1.14303e+07	3.04667e+07	5.34847e+07	7.56017e+07	7.12801e+07	5.14381e+07	2.75413e+07	1.04621e+07	2.94439e+06	1.23636e+06	0	146479	2.53224e+06	0	0
YKFHQRCSTEVPLMC	525	539	3	0	614.621	7	12	9.59292	9.88835	617.112	6.16386	0.5	0					0.212143		136909	619091	117786	1.17113e+06	5.34416e+06	2.17462e+07	3.7678e+07	5.05734e+07	5.22424e+07	3.19453e+07	1.41366e+07	5.2013e+06	369468	607249	560430	0	204132	346751	362507	672016
KFHQRC	526	531	2	0	409.708	4	4	4.76345	4.98423	410.836	1.70855	0.4	0					0.373614		0	551951	1.93237e+06	1.37161e+06	75545	0	0	0	0
KFHQRCSTE	526	534	2	0	568.269	5	7	4.87392	4.96323	571.268	5.27742	0.4	0					0.154053		5478.85	30696.9	31808.4	416818	384218	6.8336e+06	8.08024e+06	4.51182e+06	1.60869e+06	194533	0	48763.8	0
KFHQRCSTEVPLM	526	538	2	0	788.392	6	10	8.73653	8.84027	791.646	5.43814	0.6	0					0.30384		0	0	0	447815	4.90417e+06	9.85034e+06	1.251e+07	1.36198e+07	8.71541e+06	1.74611e+06	505723	0	29401.9	523043	14990.5	481839	0
KFHQRCSTEVPLM	526	538	3	0	525.931	6	10	8.7054	8.93895	528.057	5.31098	1	0	1.56403	0.353016	1	1	0.126147		0	254285	744764	3.41232e+06	1.41342e+07	2.33682e+07	3.39448e+07	2.90486e+07	1.84555e+07	7.80761e+06	3.06099e+06	303814	0	692426	98762.4	134380	415297
KFHQRCSTEVPLMC	526	539	2	0	839.897	6	11					-1
KFHQRCSTEVPLMC	526	539	3	0	560.267	6	11					-1
HQRCSTEVPLM	528	538	2	0	650.81	6	8					-1
STEVPLM	532	538	1	0	776.386	4	4	8.86102	9.12555	779.575	2.67047	1	0	2.14293	0.489069		1	1.19266		1.73714e+06	9.79336e+06	2.91346e+07	3.38552e+07	2.15717e+07	7.94415e+06	2.3245e+06	4.39631e+06	2.3681e+06
STEVPLMC	532	539	1	0	879.395	5	5	9.81065	9.8728	883.671	3.62827	0.4	0					0.6658		0	0	663441	7.61647e+06	9.36847e+06	4.43851e+06	706286	2.63913e+06	0	0	306399
EVPLM	534	538	1	0	588.306	4	2	8.8299	9.2034	590.824	2.09859	0.5	1					0.473032		3.73254e+07	1.34059e+08	1.3959e+08	1.70106e+08	3.24274e+07	2.20657e+07	5.14556e+07
EVPLMC	534	539	1	0	691.315	5	3	8.79877	8.89232	699.244	7.38198	0.4	1					0.213474		0	500881	35559.2	0	0	228312	345065	1.79034e+07	1.92174e+08
VPLM	535	538	1	0	459.264	4	2	8.02067	8.6535	460.752	1.13955	0.4	0					0.264398		9.23656e+07	3.18757e+08	2.97881e+08	8.56116e+07	1.76039e+06	656339	152607
VPLMC	535	539	1	0	562.273	4	3	7.59583	7.63207	565.401	2.65559	0.4	1					1.90639		4632.83	4729.1	1.46522e+06	143951	0	505361	250476	0
CVNY	539	542	1	0	498.202	4	2	5.86218	6.30163	499.683	1.12041	1	0	1.68746	1.25716		1	0.0460579		8.3262e+07	3.05557e+08	3.17094e+08	6.23481e+07	2.1107e+06	463455	34117.7
CVNYDQL	539	545	1	0	854.371	4	5	8.81433	9.17223	858.263	3.32943	1	0	2.13558	0.899059	1	1	0.141506		0	6.27212e+06	5.33406e+07	1.34498e+08	1.79734e+08	1.15051e+08	3.25203e+07	3.93718e+06	141108	390973
CVNYDQL	539	545	2	0	427.689	4	5	8.73653	9.15148	429.426	2.91043	1	0	1.78023	1.14958	1	1	0.111576		84988.5	1.13966e+07	6.89096e+07	1.32571e+08	1.28432e+08	5.98851e+07	9.27495e+06	847307	0	214018
CVNYDQLDL	539	547	1	0	1082.48	5	7	10.3239	10.786	1087.7	4.52153	1	0	2.05097	1.35669	1	0	0.183942		0	0	1.13753e+07	8.5566e+07	1.9381e+08	2.73272e+08	2.33998e+08	1.20711e+08	3.44454e+07	2.75382e+06	55850.2	9604.82	3529.25
CVNYDQLDL	539	547	2	0	541.745	5	7	10.2927	10.8067	544.235	4.28003	1	0	1.90468	1.58445	1	0	0.0455512		1.45293e+06	3.2432e+07	1.61899e+08	4.56584e+08	8.69563e+08	1.06269e+09	8.50531e+08	4.05387e+08	1.39613e+08	3.14491e+07	1.60907e+06	2.44043e+06	2.03234e+06
VNYDQL	540	545	1	0	751.362	4	4	8.64313	8.84547	754.727	2.92598	1	0	2.41379	0.215938		1	0.102129		248329	1.10693e+07	6.50644e+07	1.28239e+08	1.15962e+08	4.34648e+07	4.68198e+06	190914	0
VNYDQLDL	540	547	1	0	979.473	4	6	10.1216	10.5889	983.677	3.63245	0.4	0					0.541941		4.14376e+07	4.06202e+07	4.95147e+07	1.51877e+08	2.66757e+08	2.62955e+08	1.50536e+08	3.73445e+07	2.98666e+06	264210	6.12183e+06
VNYDQLDL	540	547	2	0	490.24	4	6	10.1371	10.703	492.408	3.7643	1	0	1.97231	1.81235	1	0	0.0684156		1.52521e+06	3.23115e+07	1.47479e+08	3.6882e+08	5.61926e+08	5.06848e+08	2.72741e+08	8.79166e+07	1.56726e+07	491217	3.20976e+06
YDQL	542	545	1	0	538.251	3	2	7.25542	7.3437	539.82	1.25531	0.4	0					0.29273		137852	5.28766e+06	4.68068e+06	485862	0	134286
YDQLDL	542	547	1	0	766.362	4	4	8.7054	8.72098	773.464	6.65148	0.4	1					0.809627		0	0	0	0	0	3983.67	268309	1.24332e+06	403816
DQLDL	543	547	1	0	603.298	3	3	8.72098	9.29678	605.293	1.65897	0.4	0					0.0852167		9.96948e+07	5.03196e+08	7.71241e+08	4.48892e+08	9.30286e+07	1.29918e+07	1.26427e+06
[truncated: 20 more columns]
