# Supplementary material for: Unveiling the domain-specific and RAS isoform-specific details of BRAF kinase regulation
Source: eLife. 2023 Dec 27;12:RP88836. doi: 10.7554/eLife.88836 (PMC10752582; doi:10.7554/eLife.88836)
Supplement: Figure 2—source data 2. — Also applies to plots presented in Supplementary file 1; Figure 2—figure supplement 1 and Figure 2—figure supplement 2. [file elife-88836-fig2-data2.zip › Figure 2- source data 2/(BRAF-N3_BRAF-HRAS-16hr1.mzXML) ExMS2_FinalTable.xls]

## Sheet: Sheet1
Sequence	START	END	Charge	ModMass	Monoisotopic m/z	maxND	maxD	RT Range(start, unit: min)	RT Range(end)	Centroid m/z	Delta Mass	Flag#1:Skip-tests	Flag#2:Unimodality check	Flag#3:Back exchange prediction check	Flag#4:Elution RT width check	Flag#5:Unique peptide RT/deltaD consistency check	Flag#6:Common-end peptides centroid subtraction check	Flag#7:Centroid shift within RT range check	Flag#8:Data multiple assignment check	Isotopic Envelope Amplitudes(start from this column(the Monoisotopic) to nonzero end):
GSSHHHHHHGTKTEEGKL	2	19	2	0	1008.48	6	16	5.20102	5.82637	1010.92	3.7161	1	0	0.0558438	1.89792	1	1	0.0826749		1.09845e+07	9.60756e+07	3.55956e+08	8.13961e+08	1.25465e+09	1.35288e+09	1.03985e+09	5.93577e+08	2.63446e+08	8.85978e+07	2.10831e+07	2.19645e+06	114316	0	0	0	246932	0	295702	0	220604	0	81247.3
GSSHHHHHHGTKTEEGKL	2	19	3	0	672.656	6	16	5.18522	5.82637	674.295	3.76284	1	0	0.0668805	1.96531	1	1	0.0506929		1.08529e+08	7.09139e+08	2.65514e+09	6.28982e+09	9.9728e+09	1.05059e+10	8.41731e+09	4.79009e+09	2.16944e+09	7.47335e+08	2.27265e+08	5.53732e+07	8.71564e+06	398984	200280	75374.6	65684.4	186580	222849	134075	55671.9	124046	101164
GSSHHHHHHGTKTEEGKL	2	19	4	0	504.744	6	16	5.18522	5.81068	505.98	3.79129	1	0	0.0735989	1.89842	1	1	0.0345366		2.76703e+07	2.1183e+08	7.90291e+08	1.82967e+09	2.95946e+09	3.26443e+09	2.55643e+09	1.46523e+09	6.45858e+08	2.36777e+08	7.25315e+07	1.65871e+07	2.99033e+06	201132	134140	0	0	71348.7	329718	0	0	1749.17	2.71304e+06
GSSHHHHHHGTKTEEGKL	2	19	5	0	403.997	6	16	5.18522	5.79503	404.983	3.78083	1	0	0.0711299	1.83167	1	1	0.0300688		1.85298e+07	1.37729e+08	5.36914e+08	1.27529e+09	2.01908e+09	2.21847e+09	1.7528e+09	9.95891e+08	4.37636e+08	1.60932e+08	4.49419e+07	8.20222e+06	512280	135285	0	45736.7	280905	0	237907	143839	33181.5	380768	82347.6
GSSHHHHHHGTKTEEGKLVIWINGDKGYNGL	2	32	3	0	1149.23	8	29					-1
GSSHHHHHHGTKTEEGKLVIWINGDKGYNGL	2	32	4	0	862.178	8	29	9.64073	9.71847	865.281	10.3816	0.6	1					0.259057		0	0	0	0	0	0	1.8097e+06	1.82369e+06	1.46629e+07	1.31102e+07	2.8713e+07	2.62484e+07	2.33221e+07	1.81399e+07	9.78034e+06	5.28574e+06	2.22407e+06	1.96016e+06	533923	263992	523833	3.2498e+06	33982.5	3.4531e+06	244014	4.05115e+06	0	2.60551e+06	0	270777
GSSHHHHHHGTKTEEGKLVIWINGDKGYNGL	2	32	5	0	689.944	8	29					-1
VIWINGDKGY	20	29	1	0	1164.6	5	8	8.90975	9.18983	1169.27	3.95219	0.4	0					0.253698		441346	0	0	1.59035e+07	8.2953e+07	9.71159e+07	2.81434e+07	1.62456e+06	413361	0	0	352779	314767	0
VIWINGDKGY	20	29	2	0	582.806	5	8	9.6252	9.95547	585.199	4.07295	0.6	0					0.290833		0	767344	1.41062e+07	4.66446e+07	7.07408e+07	5.22639e+07	2.92466e+07	1.2933e+07	1.87384e+06	1.84273e+06	158630	9.59327e+06	137469	3.16891e+06
VIWINGDKGYNG	20	31	2	0	668.338	5	10	9.20537	9.23645	672.537	7.59467	0.4	1					0.155827		9269.38	0	247941	873420	2.90938e+06	4.87834e+06	8.6278e+06	5.61275e+06	9.55293e+06	5.91657e+06	5.8375e+06	6.38207e+06	3.64448e+06	1.17303e+06	1.7262e+06	1.20372e+06
VIWINGDKGYNGL	20	32	2	0	724.88	5	11	10.3595	11.0126	727.714	4.7923	1	0	0.824367	2.0165		0	0.0413624		9.4678e+06	5.45542e+07	7.27597e+08	2.07934e+09	4.44642e+09	6.22386e+09	6.42871e+09	4.72414e+09	2.53595e+09	9.66875e+08	3.10497e+08	8.14433e+07	6.74283e+06	2.00537e+06	229395	1.66682e+06	0
VIWINGDKGYNGLAE	20	34	2	0	824.92	5	13	9.87777	10.1729	827.86	4.89303	0.6	0					0.454862		4.77569e+06	1.80241e+07	1.80942e+07	2.99632e+07	4.08781e+07	5.88213e+07	7.45205e+07	7.81984e+07	6.00135e+07	3.03234e+07	9.48061e+06	1.27519e+06	782678	619064	18445	253534	42481.4	739762	445020
VIWINGDKGYNGLAEVGKKFEKDTG	20	44	3	0	913.476	7	23	10.2973	10.4061	917.257	9.70219	0.6	0					0.443536		0	0	0	0	0	0	2.18015e+06	0	3.08987e+06	9.25551e+06	1.59407e+07	1.65922e+07	1.63367e+07	8.87555e+06	5.09586e+06	3.5894e+06	1.72746e+06	0	901663	0	0	0	0	0	0	0	0	0	0	0
VIWINGDKGYNGLAEVGKKFEKDTGIKV	20	47	3	0	1026.89	7	26					-1
VIWINGDKGYNGLAEVGKKFEKDTGIKV	20	47	4	0	770.421	7	26	11.4992	11.7017	773.338	9.81598	1	0	0.604753	0.0941581	1	-1	0.540261		1.82246e+06	320453	531120	706439	4.67976e+06	1.09821e+06	6.60849e+06	9.08412e+06	2.74841e+07	4.08171e+07	5.84886e+07	6.62976e+07	6.38056e+07	5.79034e+07	3.84092e+07	2.07605e+07	1.00517e+07	3.3343e+06	1.38948e+06	0	2.56598e+06	17928.5	0	370019	2.19944e+06	0	149616	1.75873e+06	29806.8	418629
VIWINGDKGYNGLAEVGKKFEKDTGIKVTVEHPDKL	20	55	4	0	1000.29	9	33	10.2506	11.1993	1002.83	7.74925	1	1	0.0655529	3.27716	-5	-1	0.6922		3.86642e+07	4.01852e+07	2.72312e+08	5.02739e+08	9.08277e+08	1.38459e+09	1.90449e+09	2.3804e+09	2.56297e+09	2.71566e+09	2.47081e+09	2.17194e+09	1.88418e+09	1.62795e+09	1.35738e+09	1.16871e+09	9.78084e+08	7.78453e+08	5.10431e+08	3.13128e+08	1.81329e+08	9.00965e+07	4.24865e+07	1.76752e+07	6.64994e+06	1.26929e+06	337691	202578	84870.7	652818
VIWINGDKGYNGLAEVGKKFEKDTGIKVTVEHPDKL	20	55	5	0	800.434	9	33	10.2973	10.6238	802.103	5.93999	1	0	-0.141593	0.623331	-5	-5	0.0759155		1.99172e+07	3.6006e+07	1.13005e+08	2.82649e+08	4.98516e+08	7.74472e+08	1.06644e+09	1.27946e+09	1.41697e+09	1.42448e+09	9.54151e+08	1.03754e+09	6.74906e+08	3.79576e+08	1.63361e+08	3.43027e+07	5.30056e+07	2.02449e+07	7.73527e+06	453784	0	0	0	0	0	1.10015e+06	368380	0	335690	0
VIWINGDKGYNGLAEVGKKFEKDTGIKVTVEHPDKL	20	55	6	0	667.196	9	33	10.8104	11.2304	669.74	12.8614	1	0	0.650852	1.02213	-3	1	0.0760946		551649	6.41673e+06	3.82782e+06	3.1397e+06	6.77972e+06	6.26573e+06	5.06707e+06	8.61402e+06	3.15854e+07	7.19488e+07	1.1453e+08	2.62444e+08	4.00847e+08	5.40944e+08	6.49194e+08	6.81418e+08	5.76826e+08	4.5698e+08	3.31939e+08	1.98037e+08	1.01844e+08	4.89106e+07	2.27765e+07	1.08738e+07	5.11301e+06	2.45643e+06	467310	1.06748e+06	429020	887413
VIWINGDKGYNGLAEVGKKFEKDTGIKVTVEHPDKL	20	55	7	0	572.026	9	33	10.826	11.1371	574.153	12.4806	1	0	0.607256	0.557504	-3	1	0.058083		108358	271510	0	89037	249032	310466	459337	2.186e+06	1.17662e+07	2.77386e+07	7.15389e+07	1.34897e+08	1.94102e+08	2.61304e+08	3.16283e+08	3.2735e+08	3.02083e+08	2.32084e+08	1.58563e+08	9.7748e+07	5.21298e+07	2.33195e+07	8.78478e+06	6.60274e+06	1.89675e+06	91888.2	0	298415	207490	0
NGDKGYNGLAEVGKKFEKDTGIKVTVE	24	50	3	0	966.173	7	25	9.73402	9.971	969.672	8.79636	0.6	0					0.210048		296531	0	0	696671	1.00864e+06	1.07686e+07	2.55579e+07	5.1179e+07	6.49826e+07	9.39882e+07	9.89575e+07	9.31443e+07	7.66277e+07	5.37363e+07	3.08575e+07	1.51045e+07	3.85356e+06	1.12104e+06	0	0	0	1.938e+06	2.93501e+06	3.32459e+06	3.02683e+06	754827	432854	715703	568993	609402
GLAEVGKKFEKDTGIKVTVEHPDKL	31	55	4	0	685.383	7	22					-1
LAEVGKKFEKDTGIKVTVEHPDKL	32	55	3	0	894.501	7	21	8.62978	8.66085	897.276	6.72612	0.3	0					0.16083		0	0	0	0	0	389245	1.41718e+06	2.15112e+06	3.27251e+06	3.0395e+06	2.89951e+06	417845	0	0	0	0	0	0	0	0	0	0	0	0	0	0	0	0	0
LAEVGKKFEKDTGIKVTVEHPDKL	32	55	4	0	671.127	7	21					-1
LAEVGKKFEKDTGIKVTVEHPDKLEEKFPQVAATGDGPDIIF	32	73	4	0	1149.86	9	37	10.7326	10.7637	1154.28	14.9098	1	0	0.700836	-0.636618	1	0	0.494203		0	0	0	0	0	0	0	357302	0	0	225726	483528	607198	1.82353e+06	2.20724e+06	5.69203e+06	6.57049e+06	6.03291e+06	4.19421e+06	3.76091e+06	820347	356336	0	0	0	0	0	616086	0	0
LAEVGKKFEKDTGIKVTVEHPDKLEEKFPQVAATGDGPDIIF	32	73	5	0	920.091	9	37					-1
AEVGKKFEKDTG	33	44	2	0	654.843	5	10	5.3577	5.62305	656.634	2.81863	0.6	0					0.233449		0	1.01773e+06	1.42452e+07	1.91061e+07	1.90267e+07	1.05505e+07	2.52912e+06	975323	201650	146343	93632.7	97130.8	0	0	0	0
AEVGKKFEKDTG	33	44	3	0	436.898	5	10	5.62305	6.09403	437.44	0.86205	0.4	0					0.0511719		0	3.10248e+08	472224	879136	6.15815e+07	262472	59134.4	7.34371e+06	35550.1	0	292498	46923.2	9235.51	4854.33	0	18102.9
AEVGKKFEKDTGIKV	33	47	2	0	824.967	5	13					-1
AEVGKKFEKDTGIKV	33	47	3	0	550.314	5	13					-1
AEVGKKFEKDTGIKVTVEHPDKL	33	55	4	0	642.856	7	20	8.06632	8.25307	644.994	7.02438	1	1	0.505315	0.027194	1	-1	0.185482		271837	362945	7.48241e+06	3.5121e+07	1.13826e+08	2.69955e+08	4.39128e+08	5.68795e+08	5.70021e+08	4.35524e+08	2.80205e+08	1.44833e+08	7.01279e+07	2.81491e+07	9.21319e+06	2.86012e+06	235095	893985	2.59916e+08	0	0	0	2.26005e+06	26192.7	0	0	1.72642e+06	0
AEVGKKFEKDTGIKVTVEHPDKL	33	55	5	0	514.486	7	20	8.01965	8.3931	516.022	6.15097	1	0	0.340317	0.823512	1	0	0.0480269		0	330492	2.24542e+06	1.92222e+07	8.76597e+07	1.75574e+08	3.03766e+08	3.86817e+08	3.72775e+08	3.00122e+08	1.87123e+08	9.66583e+07	4.53712e+07	1.5133e+07	3.51771e+06	1.34624e+06	341049	175786	0	983156	0	0	0	0	379570	0	0	0
AEVGKKFEKDTGIKVTVEHPDKL	33	55	6	0	428.907	7	20	8.0352	8.36198	430.188	6.16135	1	0	0.342278	0.624468	1	0	0.0645451		208341	0	999834	5.75424e+06	2.15283e+07	4.84319e+07	9.17485e+07	1.12029e+08	1.19757e+08	9.34341e+07	5.29145e+07	3.12722e+07	9.16865e+06	3.30807e+06	1.57393e+06	0	0	0	0	0	154713	0	0	96846.9	0	0	0	0
AEVGKKFEKDTGIKVTVEHPDKLEEKFPQVAATGDGPDIIF	33	73	4	0	1121.59	9	36	10.3439	11.1993	1125.56	13.1969	1	0	0.563354	2.87921	1	0	0.118467		2.27282e+06	964015	2.12248e+06	2.90813e+06	3.13208e+06	1.25967e+06	4.20018e+06	2.43803e+07	5.55816e+07	1.61563e+08	3.341e+08	6.40148e+08	1.0381e+09	1.62595e+09	2.17092e+09	2.51338e+09	2.57471e+09	2.31811e+09	1.89502e+09	1.35645e+09	8.6855e+08	5.06404e+08	2.57175e+08	1.24108e+08	4.44488e+07	1.70744e+07	1.55856e+06	4.10111e+06	1.19425e+06	1.21961e+06
AEVGKKFEKDTGIKVTVEHPDKLEEKFPQVAATGDGPDIIF	33	73	6	0	748.063	9	36	10.4061	10.7793	750.751	13.4425	1	0	0.589135	0.822304	1	1	0.0649569		255674	596241	789275	252167	208331	1.34844e+06	901503	3.04397e+06	5.55729e+06	4.47338e+07	1.08104e+08	2.20564e+08	3.84828e+08	6.03455e+08	7.90815e+08	9.02489e+08	9.73718e+08	8.74669e+08	7.00492e+08	5.25512e+08	3.27297e+08	1.92514e+08	9.05466e+07	4.97447e+07	1.0701e+07	6.10339e+06	9.86248e+06	2.29411e+06	657411	674275
AEVGKKFEKDTGIKVTVEHPDKLEEKFPQVAATGDGPDIIF	33	73	7	0	641.34	9	36					-1
VGKKFEKDTGIKVTVEHPDKL	35	55	2	0	1184.67	6	18					0
VGKKFEKDTGIKVTVEHPDKL	35	55	3	0	790.113	6	18	7.75182	7.93835	792.662	6.23978	1	1	0.488069	0.0262698	1	0	0.161171		0	217108	0	0	3.11924e+06	1.16863e+07	1.82129e+07	2.78733e+07	2.30071e+07	1.50031e+07	1.57455e+07	862143	0	3.31453e+06	0	0	217512	0	0	0	0	0	0	0	0
VGKKFEKDTGIKVTVEHPDKLEEKFPQVAATGDGPDIIF	35	73	4	0	1071.57	9	34					-1
IKVTVEHPDKL	45	55	2	0	639.874	5	8	6.69053	6.73723	641.726	2.94173	0.4	0					2.22754		0	807618	0	0	0	0	0	0	0	123958	15833.9	0	0	151458
IKVTVEHPDKL	45	55	3	0	426.919	5	8					0
IKVTVEHPDKLEEKFPQVAATGDGPDIIF	45	73	3	0	1065.23	8	24					-1
TVEHPDKL	48	55	1	0	938.494	4	5	6.32893	6.53475	941.465	2.42556	1	0	1.01119	0.108518	0	1	0.520941		115573	4.76565e+06	1.28232e+07	1.3709e+07	5.82944e+06	3.38439e+06	1.42239e+06	762533	207525	0
TVEHPDKL	48	55	2	0	469.751	4	5	6.20412	6.87745	473.802	7.55626	0.5	1					0.401407		2.05837e+06	1.84713e+07	5.31078e+07	5.32687e+07	1.71024e+07	2.6329e+06	1.00417e+06	1.0646e+06	687096	8.71072e+08
TVEHPDKL	48	55	3	0	313.503	4	5	6.2822	6.39455	314.497	2.43809	0.4	0					0.138157		0	1.48959e+06	5.24103e+06	4.96634e+06	1.97581e+06	2.08457e+06	0	0	324601	0
TVEHPDKLEEKFPQVAATGDGPDIIF	48	73	3	0	951.815	7	21	11.0126	11.2616	955.58	9.58844	0.6	0					0.162102		229947	0	500651	0	422038	4.45289e+06	5.24609e+06	2.44828e+07	4.8352e+07	7.83658e+07	1.07333e+08	1.18923e+08	9.93172e+07	6.51448e+07	6.6137e+07	1.55783e+07	3.17878e+06	3.12859e+07	362270	0	2.59615e+06	250640	0	246630	259795	0	251344	0	0
TVEHPDKLEEKFPQVAATGDGPDIIF	48	73	4	0	714.113	7	21	9.8933	10.2506	717.2	10.64	1	0	1.09264	0.7547	0	1	0.0393733		194784	458578	239404	247693	496271	430078	839376	2.27747e+07	1.2283e+08	3.79717e+08	7.39377e+08	1.05814e+09	1.14678e+09	1.04339e+09	7.61301e+08	4.70682e+08	2.65182e+08	1.1264e+08	4.90559e+07	1.39886e+07	3.03637e+06	557376	219552	621049	1.20627e+06	403563	1.18175e+06	581033	198407
EEKFPQVAATGDGPDIIF	56	73	2	0	967.481	6	14	11.3238	11.8572	971.303	6.48223	0.6	0					0.095149		1.15305e+06	5.32025e+06	5.08072e+07	2.44929e+08	7.22188e+08	1.5494e+09	2.48907e+09	3.00675e+09	2.72378e+09	1.88888e+09	1.03001e+09	4.33388e+08	1.50146e+08	4.26732e+07	3.59876e+07	8.96317e+07	9.85191e+07	5.20671e+07	9.80301e+06	3.56254e+07	2.18643e+08
EEKFPQVAATGDGPDIIF	56	73	3	0	645.323	6	14	11.3394	11.7795	647.802	6.2762	1	0	0.872109	1.10758	1	1	0.126957		92497.8	660448	1.76286e+07	4.84789e+07	1.42275e+08	2.91294e+08	4.404e+08	5.26779e+08	4.51889e+08	2.99817e+08	1.484e+08	5.59184e+07	1.67015e+07	2.28188e+06	961377	2.23578e+06	1.21729e+06	1.5117e+06	1.78845e+06	1.34873e+07	5.41379e+07
WAHDRFGG	74	81	2	0	473.22	4	6	7.70525	8.0041	474.743	2.47959	1	0	0.739741	0.505326	1	0	0.0798361		4.24955e+06	6.08075e+07	1.46727e+08	1.73181e+08	1.22473e+08	5.2244e+07	1.03677e+07	585268	755148	2.20155e+06	3.33415e+06
WAHDRFGG	74	81	3	0	315.816	4	6					-1
WAHDRFGGY	74	82	1	0	1108.5	5	7	8.89417	9.09657	1112.17	2.98922	1	0	0.79175	0.0939448	0	1	0.473425		0	5.47953e+06	3.02139e+07	5.23584e+07	5.05062e+07	2.84948e+07	4.24778e+06	0	257993	323381	2.60475e+06	1.88469e+06	0
WAHDRFGGY	74	82	2	0	554.752	5	7	8.92533	9.34533	556.566	2.94915	1	0	0.770126	1.02206	0	1	0.0863963		1.09453e+07	7.57532e+07	2.23492e+08	3.79236e+08	3.64358e+08	2.14401e+08	8.99963e+07	2.54025e+07	3.08443e+06	1.88695e+06	3.72196e+06	5.8614e+06	478300
WAHDRFGGY	74	82	3	0	370.17	5	7	8.67638	9.23645	370.982	1.7547	0.4	1					0.448526		1.7773e+08	1.89419e+07	6.63037e+07	1.13796e+08	1.07943e+08	6.24246e+07	2.06536e+07	2.66003e+06	171243	243172	0	0	194189
WAHDRFGGYAQSGL	74	87	2	0	782.868	5	12	9.34533	9.8933	786.425	6.17613	1	0	1.1229	1.56787	1	1	0.123808		1.9905e+06	2.49186e+07	1.26998e+08	4.33165e+08	1.17588e+09	2.34215e+09	3.52758e+09	4.13285e+09	3.58029e+09	2.3074e+09	1.14762e+09	4.892e+08	1.77334e+08	4.50766e+07	6.29763e+06	3.02489e+06	0	1.04654e+08
WAHDRFGGYAQSGL	74	87	3	0	522.248	5	12	9.34533	9.82735	524.584	6.06984	1	0	1.08943	1.28657	1	1	0.0538045		240718	1.10789e+07	9.23095e+07	3.22975e+08	8.62581e+08	1.74491e+09	2.71318e+09	2.99125e+09	2.62045e+09	1.64722e+09	8.25473e+08	3.21671e+08	9.7587e+07	1.48992e+07	469790	184867	77786.4	483411
WAHDRFGGYAQSGLL	74	88	2	0	839.41	5	13	9.93992	11.0593	843.495	7.15883	0.6	0					0.696064		2.23812e+07	3.24158e+07	3.14023e+08	3.45679e+08	3.58062e+08	5.47526e+08	9.90278e+08	1.5901e+09	2.10928e+09	2.36162e+09	1.9574e+09	1.14783e+09	4.51359e+08	9.90117e+07	1.36808e+07	5.19503e+06	8.83272e+06	2.90794e+06	3.62239e+06
WAHDRFGGYAQSGLL	74	88	3	0	559.943	5	13	10.3906	10.8882	562.391	6.33556	0.6	0					0.176374		7.81049e+06	2.07911e+08	1.75595e+08	3.23337e+08	3.13354e+08	6.94174e+08	1.21905e+09	1.65318e+09	1.73215e+09	1.40577e+09	8.61945e+08	4.06775e+08	1.47424e+08	4.64928e+07	3.93932e+06	357919	9.55949e+06	308608	0
WAHDRFGGYAQSGLLA	74	89	2	0	874.929	6	14	10.2351	10.3128	878.847	6.78065	0.6	0					0.194888		0	0	0	1.59489e+06	0	4.23511e+06	8.53828e+06	1.5543e+07	1.58234e+07	1.29171e+07	8.97467e+06	1.23315e+06	0	0	245988	351364	0	30477.1	0	0	56546.1
WAHDRFGGYAQSGLLA	74	89	3	0	583.622	6	14					0
YAQSGL	82	87	1	0	638.314	4	4	6.4257	6.76318	641.046	2.35953	1	0	1.40705	0.670106		1	0.151972		1.07518e+06	2.4238e+07	6.33116e+07	7.57943e+07	4.13814e+07	3.90874e+06	107276	1.04953e+06	490018
YAQSGLL	82	88	1	0	751.398	4	5	8.97207	9.0032	755.457	3.61208	0.4	1					0.490176		0	0	1.82226e+06	3.95386e+06	2.63622e+06	365257	1.21026e+06	1.71365e+06	37600.7	0
AQSGL	83	87	1	0	475.251	3	3	4.61527	5.46168	477.305	1.79458	1	0	1.43845	2.84082		1	0.0931217		3.29146e+07	1.72432e+08	2.87258e+08	1.78322e+08	3.93704e+07	4.42536e+06	318295
AQSGLL	83	88	1	0	588.335	3	4	8.0041	8.1908	591.003	2.3361	1	0	1.38491	0.0269807		1	0.088567		1.46879e+06	2.64501e+07	7.048e+07	7.29935e+07	3.61741e+07	8.14608e+06	104371	270393
LAEITPDKA	88	96	1	0	957.525	4	6	6.2822	6.8099	961.572	3.48962	1	0	1.37577	1.48142	1	1	0.305355		9.0901e+06	2.78999e+07	1.3832e+08	2.79304e+08	3.72328e+08	3.0462e+08	1.47363e+08	3.35679e+07	3.39151e+06	129072	16624.8
LAEITPDKA	88	96	2	0	479.266	4	6	6.29778	6.9398	481.347	3.60383	1	0	1.44768	1.96901	1	1	0.0413418		9.66519e+06	1.21509e+08	5.61198e+08	1.29855e+09	1.75027e+09	1.45131e+09	6.96003e+08	2.14664e+08	4.71894e+07	5.11211e+06	190016
LAEITPDKAFQ	88	98	2	0	616.83	5	8	8.72302	8.8319	618.788	3.18059	0.4	1					0.132441		0	2.92872e+07	398363	2.00739e+07	9.02044e+06	2.06792e+07	1.63966e+07	1.06643e+07	2.1312e+06	321727	0	126995	0	167845
LAEITPDKAFQDKL	88	101	2	0	794.933	5	11	9.46978	9.8933	798.46	6.10812	1	0	1.27632	1.03706	1	0	0.287208		248805	747884	585391	8.54312e+06	5.08297e+07	1.44688e+08	2.03673e+08	3.36438e+08	2.46581e+08	1.46009e+08	4.19927e+07	4.37045e+06	317877	731474	1.73035e+06	1.22356e+06	576646
LAEITPDKAFQDKL	88	101	3	0	530.291	5	11					-1
LAEITPDKAFQDKLYPFT	88	105	2	0	1049.05	6	14	11.0593	11.5667	1053.17	6.95193	0.6	0					0.332886		0	212102	0	944421	3.81927e+06	6.92084e+07	1.00978e+08	1.51634e+08	1.66699e+08	1.44553e+08	9.9261e+07	5.3007e+07	2.33211e+07	6.53579e+06	3.81118e+06	4.11367e+06	3.09895e+06	2.83742e+06	1.59509e+06	291898	0
LAEITPDKAFQDKLYPFT	88	105	3	0	699.702	6	14	11.1215	11.655	702.395	6.79462	0.6	0					0.107862		1.99258e+06	207978	3.71512e+06	2.25587e+06	2.71725e+07	9.451e+07	1.8626e+08	2.71174e+08	2.93756e+08	2.52227e+08	1.63398e+08	8.32684e+07	3.26041e+07	8.53744e+06	3.92985e+06	3.09332e+06	2.18901e+06	4.37461e+06	2.04554e+06	583784	1.4625e+06
LAEITPDKAFQDKLYPFTW	88	106	3	0	761.728	6	15	13.0731	13.1981	764.429	6.68565	1	0	0.862324	-0.236468		-1	0.0227634		79243.8	161838	1.79952e+06	6.45698e+06	2.70051e+07	6.59364e+07	1.29571e+08	1.85541e+08	2.04548e+08	1.75258e+08	1.25031e+08	6.96806e+07	3.31921e+07	1.39264e+07	0	949378	433323	0	876869	0	272903	290474
LAEITPDKAFQDKLYPFTWD	88	107	2	0	1199.6	7	16	12.4488	12.9482	1204.31	7.94082	0.6	0					0.283077		0	0	971610	1.63377e+07	9.40295e+07	2.04574e+08	4.36528e+08	6.06067e+08	7.30585e+08	6.45631e+08	4.57148e+08	2.78947e+08	1.4857e+08	5.86494e+07	3.12985e+07	5.15095e+06	1.55799e+07	1.37546e+06	8.46871e+07	980067	1.77065e+08	6215.33	1.13935e+08	0
LAEITPDKAFQDKLYPFTWD	88	107	3	0	800.07	7	16	12.4019	12.9638	802.856	6.87437	0.6	0					0.055213		629157	563254	1.59442e+07	9.60855e+07	3.44276e+08	9.12743e+08	1.79524e+09	2.74165e+09	3.1762e+09	2.86852e+09	2.07612e+09	1.23762e+09	6.31396e+08	2.82177e+08	1.12961e+08	4.21433e+07	4.66994e+07	7.0905e+06	4.33096e+06	5.15244e+06	3.19592e+06	1.05305e+06	2.34606e+06	533275
LAEITPDKAFQDKLYPFTWDA	88	108	2	0	1235.12	7	17	12.3551	12.9586	1239.51	7.25408	0.6	0					0.301042		0	262120	0	5.30021e+06	2.55207e+07	8.05933e+07	1.63291e+08	2.53914e+08	2.8237e+08	2.78402e+08	1.94355e+08	1.35641e+08	5.92631e+07	3.22434e+07	5.32178e+06	2.45943e+07	8777.23	2.80373e+07	295700	8.52403e+06	0	4.0918e+06	839320	544077	1.40801e+06
LAEITPDKAFQDKLYPFTWDA	88	108	3	0	823.749	7	17	12.4332	12.8704	826.68	7.27081	0.6	0					0.104693		122896	691317	1.63107e+06	3.01706e+07	1.24631e+08	3.43621e+08	6.96471e+08	1.0743e+09	1.21819e+09	1.16852e+09	8.63037e+08	5.23327e+08	2.75837e+08	1.24836e+08	3.30044e+08	2.34491e+07	8.15278e+06	1.07396e+08	818259	0	0	0	0	0	0
LAEITPDKAFQDKLYPFTWDAVRYNGKL	88	115	3	0	1100.57	8	24	11.9038	12.6365	1104.51	9.77133	0.6	0					0.107973		1.06217e+06	1.70623e+06	2.09873e+06	1.1548e+07	2.18658e+07	5.41663e+07	1.26067e+08	4.79222e+08	1.05465e+09	1.63244e+09	2.65683e+09	2.98972e+09	3.06972e+09	2.53608e+09	1.94566e+09	1.14881e+09	6.72409e+08	3.31309e+08	1.55709e+08	8.25905e+07	4.00071e+07	1.79444e+07	5.17893e+06	975850	762645	0	315114	475453	0	0
LAEITPDKAFQDKLYPFTWDAVRYNGKL	88	115	4	0	825.683	8	24	11.8261	12.4332	828.628	9.75839	1	0	0.714557	1.81987	1	0	0.0953218		2.19128e+06	1.57486e+06	7.05643e+06	1.14801e+08	1.83422e+07	7.16107e+07	2.29743e+08	6.60453e+08	1.27585e+09	2.26936e+09	3.27467e+09	3.97428e+09	4.03437e+09	3.29157e+09	2.47377e+09	1.58527e+09	8.39375e+08	4.56859e+08	2.17924e+08	1.06867e+08	5.95481e+07	3.49684e+07	1.59431e+07	1.30894e+07	2.90847e+06	703857	596379	2.87859e+06	326988	492515
LAEITPDKAFQDKLYPFTWDAVRYNGKL	88	115	5	0	660.748	8	24	11.8261	12.3291	663.107	9.77315	1	0	0.71688	1.37614	1	0	0.0466245		15079.6	775813	1.38458e+06	974882	1.74742e+06	1.20604e+07	3.74535e+07	1.15605e+08	2.78337e+08	4.78558e+08	6.81375e+08	8.25296e+08	8.21153e+08	7.13329e+08	5.18878e+08	3.16439e+08	1.71749e+08	8.06158e+07	3.54469e+07	1.53486e+07	7.19516e+06	4.81719e+06	1.33591e+06	851177	337937	558066	147880	78660.9	1.83854e+06	178659
LAEITPDKAFQDKLYPFTWDAVRYNGKLIAYPIAVEA	88	124	3	0	1409.74	9	32					-1
LAEITPDKAFQDKLYPFTWDAVRYNGKLIAYPIAVEA	88	124	4	0	1057.56	9	32	12.4644	12.6885	1060.8	10.3432	0.6	0					0.200486		4.16363e+06	169439	185330	0	369090	0	206358	220366	6.99254e+06	9.20096e+06	2.18411e+07	3.12958e+07	3.95027e+07	4.18373e+07	3.61323e+07	2.98403e+07	2.00031e+07	1.07029e+07	5.74524e+06	1.00436e+06	2.19561e+06	0	512721	0	1.14106e+06	0	0	269976	206315	0
AEITPDKA	89	96	1	0	844.441	4	5	5.04322	5.45128	848.157	3.23251	1	0	1.62096	0.97116	1	0	0.206998		73004.1	5.60746e+06	3.38878e+07	7.08997e+07	7.56412e+07	4.50584e+07	1.38346e+07	2.76173e+06	92690.9	45099.9
AEITPDKA	89	96	2	0	422.724	4	5	4.99595	5.57617	424.536	3.13964	1	0	1.55079	1.70542	1	0	0.198552		6.31412e+06	1.3426e+08	2.71966e+08	5.36179e+08	5.83592e+08	3.51693e+08	1.25385e+08	2.92972e+07	4.01294e+06	280093
AEITPDKAFQDKL	89	101	2	0	738.391	5	10	8.97207	9.18983	741.435	5.21534	1	0	1.14881	0.159487	0	1	0.13856		157807	0	6.36104e+06	306329	3.27295e+07	2.89228e+07	4.96218e+07	3.71111e+07	2.81127e+07	8.54815e+06	1.35046e+06	371005	173231	0	0	718716
AEITPDKAFQDKL	89	101	3	0	492.596	5	10	8.80078	9.14322	496.163	9.82715	0.4	1					0.817425		0	191389	4.98474e+06	1.09699e+06	6.98101e+06	1.71159e+07	1.95187e+07	1.98967e+07	1.84612e+07	5.60732e+06	1.24219e+06	1.56126e+07	678253	1.14977e+06	1.21003e+08	759612
AEITPDKAFQDKLYPFT	89	105	3	0	662.007	6	13	10.7637	10.9038	664.567	6.46651	1	0	1.05771	-0.171921		-1	0.141491		0	361043	123459	533560	4.30021e+06	1.39545e+07	2.65891e+07	3.26589e+07	3.34706e+07	2.35197e+07	7.54165e+06	4.09807e+06	986212	755265	257586	689884	895016	1.02165e+06	1.3383e+06	139602
AEITPDKAFQDKLYPFTW	89	106	2	0	1085.55	6	14	12.6365	12.8756	1089.33	6.21375	1	0	0.855257	0.250123	1	-1	0.152635		0	0	302039	221200	7.84119e+06	2.74611e+07	5.02679e+07	5.98082e+07	6.15758e+07	4.28995e+07	2.41232e+07	6.50184e+06	2.81224e+06	0	187640	216470	0	0	780554	236852	489197
AEITPDKAFQDKLYPFTW	89	106	3	0	724.033	6	14	12.6209	13.0159	726.174	5.07897	0.4	1					0.124817		142926	1.83088e+08	483849	6.86661e+06	3.7769e+07	8.07647e+07	1.40425e+08	1.76808e+08	1.74322e+08	1.24697e+08	7.30149e+07	3.36541e+07	1.14658e+07	4.87651e+06	866246	531540	1.34028e+06	138394	114865	1.35034e+06	102945
AEITPDKAFQDKLYPFTWD	89	107	2	0	1143.06	6	15	12.0282	12.6833	1146.94	6.36416	0.6	0					0.144668		0	735819	34402.8	2.75484e+06	2.8803e+07	1.43212e+08	2.75432e+08	3.7357e+08	3.69188e+08	2.85313e+08	1.52542e+08	8.19043e+07	2.12002e+07	5.82221e+06	231784	179356	873050	687892	222179	1.91052e+06	0	2.31207e+06
AEITPDKAFQDKLYPFTWD	89	107	3	0	762.376	6	15	11.9815	12.5581	764.939	6.28623	1	0	0.761719	1.68985	1	-2	0.0580734		0	968397	5.44826e+06	4.24227e+07	1.63997e+08	4.08316e+08	7.00698e+08	9.16082e+08	8.88404e+08	6.655e+08	4.24937e+08	2.18521e+08	6.79368e+07	3.47457e+07	9.32279e+06	5.5012e+06	782828	934908	1.15257e+06	575507	88285.1	9.60792e+06
AEITPDKAFQDKLYPFTWDA	89	108	2	0	1178.58	7	16					0
AEITPDKAFQDKLYPFTWDA	89	108	3	0	786.055	7	16	11.795	12.6522	789.361	8.47134	0.6	0					0.420845		1.99433e+06	3.78559e+06	1.46534e+06	1.25758e+07	6.3729e+07	1.55851e+08	2.91433e+08	4.3392e+08	4.86872e+08	7.58812e+08	8.56157e+08	7.72778e+08	5.95085e+08	3.49991e+08	1.66054e+08	6.92567e+07	3.60333e+07	1.90327e+07	1.80483e+07	2.01317e+07	7.1659e+06	4.30658e+06	3.34726e+06	819474
AEITPDKAFQDKLYPFTWDAVRYNGKL	89	115	2	0	1593.82	8	23					-1
AEITPDKAFQDKLYPFTWDAVRYNGKL	89	115	3	0	1062.88	8	23	11.7172	11.9971	1066.62	9.2594	0.6	0					0.0404643		629953	529222	1.07173e+06	304341	968207	1.72626e+07	6.95581e+07	1.84663e+08	3.61374e+08	5.55285e+08	7.658e+08	7.91719e+08	7.31096e+08	5.46281e+08	3.59037e+08	2.02481e+08	1.11852e+08	4.84375e+07	2.29076e+07	9.34447e+06	4.39557e+06	661532	323126	2.92996e+06	351646	0	630472	0	0	67445.7
AEITPDKAFQDKLYPFTWDAVRYNGKL	89	115	4	0	797.412	8	23	11.7017	12.246	800.244	9.37849	0.6	0					0.0493203		5.27414e+06	1.51543e+06	8.49796e+06	1.60853e+06	0	2.75912e+07	9.80472e+07	2.49639e+08	4.51566e+08	7.8039e+08	9.93473e+08	1.10175e+09	1.02312e+09	7.90305e+08	4.88231e+08	2.80366e+08	1.67618e+08	6.53785e+07	3.27939e+07	1.42361e+07	3.72678e+07	3.22325e+06	1.18782e+06	553496	1.50339e+07	459340	597153	254474	3.08426e+06	1.27941e+06
AEITPDKAFQDKLYPFTWDAVRYNGKL	89	115	5	0	638.131	8	23	11.7017	11.966	640.37	9.24386	1	0	0.696826	0.358034	1	-1	0.0357409		227950	134593	227900	93615.6	820327	3.02835e+06	1.18772e+07	3.98585e+07	8.83757e+07	1.48587e+08	1.92745e+08	2.15874e+08	1.93121e+08	1.43149e+08	8.97386e+07	5.08043e+07	2.04014e+07	9.00725e+06	3.00688e+06	487748	110379	991553	358184	412810	0	216054	279809	31936.8	0	259592
EITPDKAFQDKLYPFTWDAVRYNGKL	90	115	3	0	1039.2	8	22	11.9505	12.1267	1045.7	17.5843	0.6	0					0.524789		0	1.57782e+07	0	0	0	0	0	485032	4.30205e+06	4.06328e+06	1.06694e+07	8.9496e+06	4.79467e+06	2.40735e+06	313539	831730	693102	839283	1.7005e+07	5.18812e+07	8.77338e+07	9.98302e+07	7.83549e+07	4.17696e+07	1.47977e+07	4.10991e+06	438626	0	339489	0
EITPDKAFQDKLYPFTWDAVRYNGKL	90	115	4	0	779.653	8	22					0
ITPDKAFQDKLYPFTWDAVRYNGKL	91	115	3	0	996.187	7	21					-1
ITPDKAFQDKLYPFTWDAVRYNGKL	91	115	4	0	747.392	7	21					-1
FQDKLYPFT	97	105	2	0	579.795	5	6					0
FQDKLYPFTW	97	106	1	0	1344.66	5	7	12.3083	12.3707	1354.75	9.22291	0.4	1					0.712132		0	0	0	0	0	0	243233	0	0	628056	3.86311e+06	1.18592e+06	308981
FQDKLYPFTW	97	106	2	0	672.835	5	7	12.8236	13.3284	674.035	1.54	0.4	0					0.0519511		5.76444e+07	3.08771e+08	4.55089e+08	3.49475e+08	1.77298e+08	6.2019e+07	1.59217e+07	2.1299e+06	627630	586918	424392	564335	493948
FQDKLYPFTWD	97	107	1	0	1459.69	5	8	12.3551	12.5685	1462.04	1.42592	0.4	0					0.867132		0	8.56027e+06	1.4683e+07	1.10962e+07	1.28616e+06	0	0	0	0	0	0	0	0	649154
FQDKLYPFTWD	97	107	2	0	730.348	5	8	12.3083	12.6885	731.632	1.64712	1	0	-0.0437757	0.852373	1	0	0.0687393		1.54613e+08	7.29997e+08	1.12187e+09	9.22358e+08	4.92758e+08	2.11917e+08	9.07943e+07	3.59756e+07	5.87954e+06	842966	1.09768e+06	266226	41133.6	258280
FQDKLYPFTWDA	97	108	2	0	765.867	5	9	12.2772	12.6049	767.169	1.64369	1	0	-0.131648	0.628591		0	0.0476395		4.0212e+07	2.00902e+08	3.28373e+08	2.77488e+08	1.62569e+08	6.48191e+07	2.23398e+07	4.6362e+06	594478	260852	120350	612410	266865	285901	900208
FQDKLYPFTWDAVRYNGKL	97	115	2	0	1181.1	7	16	10.8831	11.1526	1185.76	7.83702	0.6	0					0.265798		0	2.04594e+06	0	0	440141	1.08724e+06	6.89885e+06	3.56876e+07	6.92273e+07	8.68584e+07	7.45392e+07	5.3933e+07	1.1088e+07	6.97481e+06	0	336216	1.05043e+06	1.21667e+06	1.03946e+06	0	0	333651	0	0
FQDKLYPFTWDAVRYNGKL	97	115	3	0	787.739	7	16	11.7172	12.1682	789.707	4.43755	0.6	0					0.231441		1.39021e+07	4.46972e+07	1.14338e+08	2.79511e+08	5.97481e+08	7.88995e+08	7.58406e+08	6.13062e+08	3.64896e+08	1.86886e+08	8.37242e+07	4.48671e+07	2.14141e+07	2.04005e+07	1.24074e+07	7.4157e+06	3.67597e+06	4.41359e+06	462059	1.90327e+06	1.93928e+06	829022	2.45525e+06	848621
FQDKLYPFTWDAVRYNGKL	97	115	4	0	591.056	7	16	11.7172	12.1526	592.511	4.35226	1	0	0.206066	1.08753	-1	-1	0.0715201		213829	992888	1.35651e+07	6.4306e+07	1.39798e+08	1.96305e+08	1.96612e+08	1.40906e+08	8.18276e+07	3.55661e+07	1.29576e+07	4.7557e+06	1.29567e+06	1.84015e+06	562088	145772	412081	449595	287565	108284	110074	495793	87954.2	495609
DKLYPFTWD	99	107	2	0	592.785	5	6					-1
DKLYPFTWDAVRYNGKL	99	115	3	0	696.03	6	14					-1
YPFTWD	102	107	1	0	828.356	4	4	11.4836	11.795	829.565	0.67799	0.4	0					0.169725		3.15358e+07	8.02906e+07	4.70776e+07	4.30746e+06	0	706041	511220	189224	436157
YPFTWDAVRYNGKL	102	115	2	0	865.438	6	12					0
YPFTWDAVRYNGKL	102	115	3	0	577.295	6	12					-1
DAVRYNGKL	107	115	2	0	518.283	4	7	7.04888	7.5776	519.976	2.78655	1	0	0.682364	1.48576	1	1	0.0948137		1.22162e+07	1.62373e+08	6.15657e+08	1.00588e+09	8.50204e+08	3.95169e+08	1.29216e+08	2.58477e+07	5.42318e+06	395739	965090	449393
DAVRYNGKL	107	115	3	0	345.858	4	7	7.09562	7.53102	346.99	2.79844	1	0	0.688782	1.08774	1	1	0.0850786		538057	1.53991e+07	1.67216e+08	2.83219e+08	2.40847e+08	9.74169e+07	2.37464e+07	3.13524e+06	0	0	15816.9	0
AVRYNGKL	108	115	1	0	920.531	4	6	6.87745	7.36023	923.91	2.83758	0.4	0					0.14707		612759	5.30195e+07	2.19082e+08	3.73127e+08	3.12799e+08	1.40277e+08	4.19153e+07	6.184e+06	142847	10966.1	165895
AVRYNGKL	108	115	2	0	460.769	4	6	6.87745	7.39128	462.51	2.94127	1	0	1.03046	1.42228	1	1	0.0218124		7.56621e+07	7.59196e+08	2.79254e+09	4.7298e+09	4.3043e+09	2.24957e+09	6.7063e+08	2.39095e+08	2.41889e+07	1.11708e+07	93455.8
VRYNGKL	109	115	1	0	849.494	4	5	6.7528	7.0333	852.82	2.82498	1	0	1.31302	0.427059	1	1	0.107636		634435	2.95394e+07	1.17379e+08	1.85352e+08	1.51322e+08	6.3501e+07	1.89819e+07	4.35377e+06	853803	0
VRYNGKL	109	115	2	0	425.251	4	5	6.70608	7.22027	426.898	2.79384	0.6	0					0.0392427		3.67789e+07	3.65139e+08	1.2542e+09	2.09146e+09	1.72248e+09	7.09946e+08	1.89713e+08	3.16484e+07	1.21333e+07	0
VRYNGKL	109	115	3	0	283.836	4	5	6.72167	7.19432	284.917	2.74178	1	0	1.25015	1.24662	1	1	0.0475168		2.55719e+06	5.77228e+07	2.04696e+08	3.30144e+08	2.65966e+08	1.04592e+08	2.50253e+07	1.25315e+06	51919	0
RYNGKL	110	115	2	0	375.716	4	4	6.87745	7.17353	377.033	2.19483	1	0	1.25148	0.493526		1	0.158967		9.72857e+06	2.66609e+07	4.642e+07	5.34449e+07	3.50846e+07	1.07773e+07	968839	72456.5	0
IAYPIA	116	121	1	0	647.376	4	3	8.15967	8.73857	647.777	-0.00457336	1	0	-0.827436	1.6998		1	0.0439829		2.45751e+09	9.40565e+08	2.03787e+08	3.19276e+07	1.18004e+06	242223	148614	15893.3
IAYPIAV	116	122	1	0	746.445	4	4	9.42312	9.98653	746.921	0.00885659	0.4	0					0.0870003		1.29329e+09	6.21963e+08	1.50013e+08	2.25986e+07	201242	264899	0	0	0
IAYPIAV	116	122	2	0	373.726	4	4	9.42312	9.54752	373.924	-0.0713402	1	0	-0.889062	-0.238743	1	1	0.0600946		3.44889e+07	1.80289e+07	1.3904e+06	59597.6	41556.4	0	32489.5	0	0
IAYPIAVE	116	123	1	0	875.487	4	5	8.92533	9.36088	876.451	0.425976	1	0	-0.499788	1.08838	1	1	0.147224		4.59889e+08	5.75669e+08	2.41436e+08	5.93057e+07	9.05384e+06	614024	1.22797e+06	533399	1.11722e+06	0
IAYPIAVE	116	123	2	0	438.247	4	5	8.86302	9.35052	438.668	0.30418	0.4	0					0.0589964		2.99974e+08	3.12491e+08	1.18731e+08	2.45485e+07	848488	214339	391470	394685	374614	0
IAYPIAVEA	116	124	2	0	473.766	4	6	9.0032	9.60967	474.28	0.450415	0.6	0					0.0434088		2.16075e+09	2.69939e+09	1.24586e+09	3.74205e+08	8.01927e+07	1.43918e+07	3.4355e+06	1.52086e+06	433114	531868	0
IAYPIAVEAL	116	125	1	0	1059.61	4	7	11.3706	11.3861	1061.09	0.830486	1	0	-0.373422	-0.702942	1	1	0.140057		4.86307e+06	1.11624e+07	8.4242e+06	3.84527e+06	880510	0	0	0	0	0	0	0
IAYPIAVEAL	116	125	2	0	530.308	4	7	10.9971	11.2201	531.057	0.846784	1	0	-0.364626	0.181737	1	1	0.105438		3.91693e+07	8.20147e+07	6.96692e+07	2.95012e+07	6.33334e+06	0	159388	81064.8	138180	129796	0	8820.3
VEAL	122	125	1	0	431.25	3	2	6.39455	6.64383	432.018	0.518984	1	0	0.158748	0.293913		1	0.0940393		7.07848e+07	7.58986e+07	2.26479e+07	1.90759e+06	0	960636
VEALS	122	126	1	0	518.282	3	3	4.822	5.27962	519.095	0.520343	1	0	-0.166349	1.1825		1	0.16758		2.08573e+07	2.32065e+07	7.00663e+06	663795	666952	46066.7	72525.2
EALSL	123	127	1	0	532.298	3	3	7.65523	7.9228	535.725	3.12353	0.4	1					0.95896		569948	260247	622444	1.04684e+06	1.83785e+06	1.19736e+06	347450
ALSL	124	127	1	0	403.255	3	2	8.53307	9.06545	403.622	0.133148	1	0	-0.570145	1.5014		0	0.140377		7.35446e+08	3.07925e+08	3.989e+07	844490	1.21554e+06	376094
ALSLIYNKDLLPNPPKTWEEIPAL	124	147	3	0	912.505	7	18	12.4956	12.7665	914.085	3.0628	0.6	0					0.30914		1.48774e+06	1.64945e+07	6.58664e+07	1.12172e+08	1.3762e+08	1.11167e+08	6.7621e+07	3.52694e+07	1.27076e+07	2.37501e+06	705446	715725	34005.6	6.50055e+06	326063	42072.1	1.39058e+07	678924	953214	338459	208549	548371	151307	541051	556555	319767
LSLIYNKDLLPNPPKT	125	140	2	0	913.525	6	11	10.0642	10.204	915.177	2.19612	1	0	-0.0673611	-0.17313	0	1	0.191174		70866.9	3.74372e+06	2.32766e+07	3.202e+07	2.60666e+07	9.87244e+06	601045	0	0	487546	63928.9	24210	527172	0	0	0	264741	0
LSLIYNKDLLPNPPKT	125	140	3	0	609.352	6	11	9.84668	10.3284	610.241	1.55896	0.4	1					0.186141		2.20278e+08	6.28501e+07	1.84109e+08	2.48917e+08	1.94733e+08	1.06645e+08	3.70336e+07	8.37726e+06	2.48598e+06	1.81995e+06	336955	538440	807961	0	258532	272706	0	597335
LSLIYNKDLLPNPPKTW	125	141	3	0	671.379	6	12	11.4369	11.5148	672.53	2.2144	1	0	-0.124465	-0.437289		1	0.308453		753323	943052	4.0138e+06	5.78239e+06	4.84061e+06	1.61942e+06	323762	0	106029	0	0	85045.8	304878	78966.4	0	103524	0	110448	0
LSLIYNKDLLPNPPKTWEEIPAL	125	147	2	0	1332.74	7	17	12.3863	12.8704	1334.79	2.48078	1	0	-0.270323	1.29518	1	0	0.197217		0	1.28186e+07	6.18148e+07	1.22788e+08	1.3724e+08	1.04502e+08	5.79441e+07	1.8124e+07	5.66251e+06	230493	859806	0	0	0	0	0	0	0	222412	1.4797e+06	202884	0	338839	0	0
LSLIYNKDLLPNPPKTWEEIPAL	125	147	3	0	888.826	7	17	12.2928	12.9482	890.239	2.60292	1	0	-0.243179	2.02652	1	0	0.0855424		3.01141e+07	3.0609e+08	1.01769e+09	1.79492e+09	1.96414e+09	1.54232e+09	9.4148e+08	4.6833e+08	2.03067e+08	7.75822e+07	2.92128e+07	1.61122e+07	1.27368e+07	7.52724e+06	4.70787e+06	4.83511e+06	707621	425567	319496	148727	178336	1.06656e+06	6.52155e+06	124396	177712
LSLIYNKDLLPNPPKTWEEIPALD	125	148	3	0	927.169	7	18					-1
LSLIYNKDLLPNPPKTWEEIPALDKELKAKGKSAL	125	159	4	0	984.058	9	29	11.355	11.4992	986.787	8.52949	1	0	0.289582	-0.154149	1	1	0.1004		272403	241740	514287	244058	0	38842.2	4.53555e+06	1.07896e+07	1.8593e+07	3.18001e+07	3.70301e+07	3.9368e+07	3.25856e+07	2.77904e+07	1.2457e+07	7.80976e+06	1.84374e+06	485144	0	0	0	0	0	0	0	2387.59	44382.9	43085.5	5922.05	38986
LSLIYNKDLLPNPPKTWEEIPALDKELKAKGKSAL	125	159	5	0	787.448	9	29					-1
LSLIYNKDLLPNPPKTWEEIPALDKELKAKGKSALM	125	160	3	0	1355.42	9	30	11.4992	11.7017	1359.1	8.5079	1	0	0.249821	0.0941581	1	0	0.109588		0	0	0	0	0	0	2.3138e+06	1.39982e+07	3.29681e+07	5.46211e+07	6.70668e+07	7.47799e+07	6.57887e+07	5.29706e+07	3.22158e+07	1.06465e+07	2.29046e+06	0	0	0	0	0	0	0	0	0	0	0	0	0
LSLIYNKDLLPNPPKTWEEIPALDKELKAKGKSALM	125	160	4	0	1016.82	9	30	11.4369	11.8727	1019.72	9.05554	1	0	0.318792	1.08952	1	0	0.19968		328211	43922.6	0	861111	3.84926e+06	2.57621e+07	9.17007e+07	2.28723e+08	4.35803e+08	6.84519e+08	8.50256e+08	8.8693e+08	8.15638e+08	6.25455e+08	4.30108e+08	2.52122e+08	1.37953e+08	6.54949e+07	2.89909e+07	8.77545e+06	4.69057e+06	3.94205e+06	2.50411e+06	2.68991e+06	2.16856e+07	4.06212e+06	3.74183e+06	5.25074e+06	4.94378e+07	319673
LSLIYNKDLLPNPPKTWEEIPALDKELKAKGKSALM	125	160	5	0	813.656	9	30	11.3861	11.8572	815.904	8.70921	1	0	0.275174	1.23987	1	0	0.0613136		882185	142398	375713	1.07715e+06	9.13875e+06	1.87531e+07	7.60174e+07	1.90065e+08	3.73153e+08	5.38205e+08	7.11315e+08	7.43622e+08	6.26795e+08	5.20181e+08	3.4324e+08	2.00231e+08	1.1362e+08	5.20596e+07	1.72439e+07	6.79586e+06	5.37456e+06	4.33929e+06	2.60066e+06	3.18196e+06	5.08899e+06	6.15616e+06	3.47567e+06	1.33977e+06	1.54618e+06	2.32259e+06
LSLIYNKDLLPNPPKTWEEIPALDKELKAKGKSALM	125	160	6	0	678.214	9	30	11.4369	11.8106	680.104	8.80232	1	0	0.2869	0.824294	1	0	0.0565804		730730	817951	355567	1.40478e+06	2.19949e+06	6.6344e+06	3.38167e+07	7.90309e+07	1.51221e+08	2.21236e+08	2.84556e+08	3.1726e+08	2.71509e+08	2.08619e+08	1.41219e+08	8.1264e+07	4.33985e+07	2.06881e+07	7.28904e+06	2.98847e+06	1.05997e+07	1.45273e+06	1.48043e+06	1.93839e+06	2.8482e+06	1.23307e+06	6.82046e+06	1.62903e+06	521828	921055
LSLIYNKDLLPNPPKTWEEIPALDKELKAKGKSALMF	125	161	5	0	843.07	9	31					-1
SLIYNKDLLPNPPKT	126	140	2	0	856.983	6	10	9.09657	9.23645	858.51	2.02058	1	0	-0.0582515	-0.172703	1	1	0.131851		0	1.10491e+07	2.44115e+07	3.51518e+07	2.31692e+07	1.01694e+07	490237	0	0	0	0	0	0	268868	0	291996	0
SLIYNKDLLPNPPKT	126	140	3	0	571.658	6	10	9.09657	9.37645	572.74	2.21388	1	0	0.0147803	0.424429	1	0	0.117451		0	8.60666e+06	4.68926e+07	6.43533e+07	4.56649e+07	1.92918e+07	3.52868e+06	123861	485891	215021	278100	560347	0	0	0	0	285293
SLIYNKDLLPNPPKTWEEIPAL	126	147	2	0	1276.19	7	16	11.8883	12.4071	1278.05	2.14364	1	0	-0.315477	1.44375	1	0	0.181319		260120	2.48337e+07	5.31086e+07	1.13687e+08	1.00643e+08	8.58688e+07	2.62988e+07	5.40376e+06	246030	0	269802	0	0	0	0	433677	0	0	197217	0	273568	0	0	0
SLIYNKDLLPNPPKTWEEIPAL	126	147	3	0	851.132	7	16	11.9815	12.48	852.517	2.59213	1	0	-0.209569	1.35695	1	0	0.0623557		4.5699e+07	1.97379e+08	4.93862e+08	8.16276e+08	8.73089e+08	6.27592e+08	3.68535e+08	1.7281e+08	6.31324e+07	2.01304e+07	9.38033e+06	2.71582e+06	1.94942e+06	2.02693e+06	1.30081e+06	3.53534e+06	542119	41717.5	3.73037e+07	623458	877993	7.84264e+06	374196	579819
SLIYNKDLLPNPPKTWEEIPALDKELKAKGKSALM	126	160	3	0	1317.73	9	29	11.246	11.4525	1321.42	8.60801	1	0	0.299811	0.111432		0	0.195376		608371	0	0	97385.2	0	0	2.78814e+06	1.05033e+07	2.4818e+07	4.0858e+07	5.21061e+07	5.72114e+07	4.82504e+07	3.76269e+07	1.90288e+07	7.01424e+06	1.29498e+06	787018	0	0	0	865418	0	0	283929	0	0	0	0	0
LIYNKDLLPNPPKT	127	140	2	0	813.467	5	9	8.90975	8.98763	815.181	2.44245	0.4	0					0.285175		506951	553442	5.52721e+06	5.35847e+06	6.06072e+06	1.53243e+06	186462	0	285755	0	150088	0	49185	0	372200
LIYNKDLLPNPPKTWEEIPAL	127	147	3	0	822.121	7	15					-1
LIYNKDLLPNPPKTWEEIPALDKELKAKGKSALM	127	160	4	0	966.789	9	28	11.1371	11.3082	969.532	8.55623	1	0	0.332878	-0.0392725	1	0	0.0939454		498324	0	0	306325	236302	0	6.63171e+06	1.81147e+07	3.9347e+07	6.11779e+07	7.75486e+07	7.85923e+07	6.18047e+07	5.05027e+07	3.10799e+07	1.68038e+07	4.98366e+06	2.06702e+06	344252	0	0	279699	0	250553	0	219154	161812	0	201507	0
LIYNKDLLPNPPKTWEEIPALDKELKAKGKSALM	127	160	5	0	773.633	9	28	11.2149	11.4173	775.869	8.76859	1	0	0.361533	0.0940159	1	0	0.0692614		295144	47687.1	0	365302	0	793496	6.58368e+06	2.11849e+07	4.20045e+07	6.18172e+07	7.9721e+07	7.74467e+07	6.86811e+07	4.64499e+07	3.15773e+07	2.28241e+07	4.66424e+06	3.73415e+06	212613	3.24941e+06	8.59137e+06	0	429786	0	172572	154991	0	185335	0	28547
IYNKDLLPNPPKT	128	140	2	0	756.925	5	8	7.8606	8.37755	758.472	2.18225	1	0	0.208958	1.43557	1	0	0.0552663		2.80476e+07	2.48491e+08	6.21541e+08	8.17714e+08	5.63164e+08	2.56551e+08	8.48023e+07	1.79437e+07	2.84055e+06	538826	139796	114859	0	273238
IYNKDLLPNPPKT	128	140	3	0	504.952	5	8	7.84505	8.22712	505.988	2.19299	0.4	0					0.0337661		2.13051e+07	1.92488e+08	5.05169e+08	6.50591e+08	4.42927e+08	2.02422e+08	7.06354e+07	1.7592e+07	2.22087e+06	519219	219735	0	0	767183
IYNKDLLPNPPKTW	128	141	3	0	566.979	6	9	9.84668	9.971	568.206	2.63231	1	0	0.28338	-0.239098		1	0.223757		194472	4.28769e+06	1.6554e+07	2.30251e+07	1.92615e+07	8.23502e+06	1.27664e+06	0	0	110691	146892	0	0	3.397e+06	144857	0
IYNKDLLPNPPKTWE	128	142	3	0	609.993	6	10					-1
IYNKDLLPNPPKTWEEIPAL	128	147	2	0	1176.14	7	14	11.3394	11.9038	1178.09	2.47161	1	0	-0.154651	1.63796	1	0	0.101375		1.5067e+07	2.0103e+08	5.77457e+08	9.53381e+08	9.28288e+08	6.88614e+08	3.6401e+08	1.61595e+08	5.29086e+07	1.8861e+07	6.3297e+06	4.78669e+06	2.08319e+06	1.49866e+06	2.1505e+06	78245.9	31366.9	3.10515e+06	204704	80617.1	78085.5	183461
IYNKDLLPNPPKTWEEIPAL	128	147	3	0	784.426	7	14	11.3394	12.1215	785.747	2.51635	1	0	-0.142578	2.56636	1	0	0.0685809		2.30619e+08	1.0736e+09	3.13755e+09	5.32289e+09	5.25805e+09	3.69929e+09	2.02129e+09	9.0522e+08	3.48361e+08	1.43462e+08	6.86757e+07	3.74883e+07	7.85589e+07	6.73995e+06	5.77539e+06	3.35189e+07	3.09769e+06	2.86496e+06	5.02988e+06	1.82968e+06	184032	253242
IYNKDLLPNPPKTWEEIPALD	128	148	2	0	1233.65	7	15					-1
IYNKDLLPNPPKTWEEIPALDKE	128	150	3	0	908.481	7	17					0
IYNKDLLPNPPKTWEEIPALDKELKAKGKSAL	128	159	3	0	1207.34	8	26	10.7326	10.8104	1210.96	8.67966	1	0	0.439626	-0.437503	1	1	0.210845		0	375351	0	0	0	0	0	549436	5.2498e+06	1.13036e+07	1.14419e+07	1.19259e+07	9.29436e+06	4.27848e+06	3.74492e+06	0	0	0	0	453143	761731	533142	0	0	0	0	0	0	0	0
IYNKDLLPNPPKTWEEIPALDKELKAKGKSAL	128	159	4	0	905.758	8	26	10.6394	10.9971	908.444	8.55434	1	0	0.421416	0.756477	1	1	0.100156		0	407478	257237	484858	536222	5.04804e+06	2.59716e+07	7.23205e+07	1.33462e+08	1.99207e+08	2.43256e+08	2.21512e+08	1.91761e+08	1.34671e+08	7.77737e+07	4.04459e+07	1.50316e+07	6.58254e+06	1.21165e+06	1.16771e+06	833700	0	0	783823	0	687937	438480	262964	445750	255074
IYNKDLLPNPPKTWEEIPALDKELKAKGKSAL	128	159	6	0	604.174	8	26	10.6704	10.8727	606.023	8.90439	1	0	0.472283	0.0933761	1	1	0.0862309		0	432403	0	109997	215344	1.17033e+06	3.65783e+06	1.00932e+07	2.22426e+07	3.65812e+07	3.89231e+07	4.17262e+07	3.597e+07	2.34555e+07	1.78752e+07	7.1814e+06	3.17302e+06	1.69332e+06	159033	238785	208059	113348	270076	668423	278477	501304	436402	100908	91936.9	545698
IYNKDLLPNPPKTWEEIPALDKELKAKGKSALM	128	160	3	0	1251.02	9	27	10.7637	11.3706	1254.63	8.48453	1	0	0.365607	1.81887	1	0	0.120806		0	0	735801	0	0	1.7415e+07	7.18526e+07	1.77908e+08	3.46052e+08	5.09092e+08	5.98484e+08	6.18085e+08	5.37112e+08	3.8433e+08	2.34878e+08	1.35634e+08	5.38332e+07	1.94954e+07	6.74354e+06	684538	0	670447	0	348981	0	8951.62	0	0	0	0
IYNKDLLPNPPKTWEEIPALDKELKAKGKSALM	128	160	4	0	938.518	9	27	10.7326	11.4173	941.273	8.68032	1	0	0.393004	2.15092	1	0	0.0597053		4.86132e+06	702153	495594	2.87932e+06	4.66867e+07	1.81168e+08	5.41576e+08	1.25199e+09	2.277e+09	3.25169e+09	4.15947e+09	4.18283e+09	3.42283e+09	2.6875e+09	1.67328e+09	9.82823e+08	5.05608e+08	2.63053e+08	1.28769e+08	7.46976e+07	4.97006e+07	4.66825e+07	4.88203e+07	3.93309e+07	2.61304e+07	1.15809e+07	7.71873e+06	3.6797e+06	1.62109e+06	0
IYNKDLLPNPPKTWEEIPALDKELKAKGKSALM	128	160	5	0	751.016	9	27	10.7793	11.3706	753.205	8.60188	1	0	0.382027	1.75255	1	0	0.0352106		311640	653594	2.441e+07	4.87144e+06	2.65341e+07	1.16816e+08	3.23063e+08	7.20286e+08	1.36169e+09	2.00143e+09	2.43964e+09	2.42859e+09	2.02299e+09	1.48713e+09	9.65131e+08	5.52883e+08	2.92737e+08	1.37925e+08	7.00828e+07	3.60264e+07	2.89232e+07	2.8895e+07	1.8648e+07	1.43524e+07	1.14604e+07	5.97625e+06	4.53639e+06	1.28954e+06	504787	740228
IYNKDLLPNPPKTWEEIPALDKELKAKGKSALM	128	160	6	0	626.014	9	27	10.7482	11.3186	627.841	8.61714	1	0	0.384162	1.66376	1	0	0.0509904		559463	0	826222	708972	4.86464e+06	4.08653e+07	1.23771e+08	3.08392e+08	5.49801e+08	8.094e+08	9.8596e+08	9.93785e+08	8.25713e+08	5.94396e+08	3.7734e+08	2.12963e+08	1.09843e+08	5.66002e+07	2.44949e+07	1.16226e+07	1.5148e+07	8.0269e+06	4.89435e+06	9.99331e+06	3.92767e+06	2.81506e+06	6.77596e+06	409641	833604	231336
IYNKDLLPNPPKTWEEIPALDKELKAKGKSALM	128	160	7	0	536.728	9	27	10.7793	11.246	538.303	8.68778	1	0	0.394047	1.22124	1	0	0.0555799		190975	171744	0	95907.9	1.599e+06	3.52601e+06	1.48702e+07	4.78705e+07	1.0097e+08	1.679e+08	2.07837e+08	2.19077e+08	1.80333e+08	1.3216e+08	8.85965e+07	4.5279e+07	2.01252e+07	6.66902e+06	2.4641e+06	1.22511e+06	619108	1.16534e+06	1.01138e+06	938187	564439	351621	259541	84474.1	112881	0
IYNKDLLPNPPKTWEEIPALDKELKAKGKSALMF	128	161	3	0	1300.04	9	28	11.5927	11.6861	1303.97	9.33636	1	0	0.438147	-0.370894	1	1	0.159181		0	0	27109.9	0	0	0	0	0	2.03429e+06	1.0519e+07	1.81809e+07	1.9699e+07	1.94734e+07	1.61065e+07	1.07606e+07	3.40593e+06	562622	0	0	0	0	0	0	0	0	0	706690	0	0	0
IYNKDLLPNPPKTWEEIPALDKELKAKGKSALMF	128	161	4	0	975.285	9	28	11.5771	11.7795	978.242	9.3794	1	0	0.443955	0.0938026	1	1	0.0358196		0	0	0	0	74367.9	0	1.80838e+06	4.09254e+07	1.0094e+08	1.80821e+08	2.52404e+08	2.90367e+08	2.90265e+08	2.53787e+08	1.71932e+08	1.18829e+08	6.21689e+07	3.16618e+07	1.16295e+07	4.38868e+06	3.0443e+06	594991	1.60115e+06	367962	1.00887e+06	262414	247131	240051	0	373679
IYNKDLLPNPPKTWEEIPALDKELKAKGKSALMF	128	161	5	0	780.43	9	28					-1
IYNKDLLPNPPKTWEEIPALDKELKAKGKSALMF	128	161	6	0	650.526	9	28	11.5615	11.7639	652.475	9.24946	1	0	0.426421	0.0938737	1	1	0.412485		0	971095	127644	1.18046e+06	118621	641920	2.6708e+06	1.2439e+07	2.67987e+07	4.75495e+07	6.36683e+07	7.79164e+07	7.04421e+07	6.42303e+07	3.87069e+07	2.66673e+07	1.25597e+07	4.59539e+06	1.65513e+06	2.3316e+06	640078	601131	280440	337068	307197	130655	183489	465134	0	86716.1
WEEIPAL	141	147	1	0	857.44	4	4	11.4369	11.5771	858.065	0.09772	1	0	-0.729374	-0.171495	1	0	0.0830398		2.46395e+08	1.45168e+08	4.3026e+07	6.76077e+06	259838	349316	1.31156e+06	1.6559e+06	441311
WEEIPAL	141	147	2	0	429.224	4	4	11.0126	11.5563	429.459	-0.0573483	1	0	-0.875846	1.54967	1	0	0.511047		4.89087e+07	2.56265e+07	3.34924e+06	157624	678147	0	241853	0	0
WEEIPALDKELKAKGKSAL	141	159	3	0	709.4	6	16					-1
WEEIPALDKELKAKGKSALM	141	160	2	0	1129.12	7	17	10.2506	10.4217	1132.77	5.87727	1	0	0.484545	-0.039699	1	0	0.28375		0	2.04099e+06	0	995157	3.302e+06	1.91733e+07	3.39062e+07	3.8752e+07	3.55176e+07	2.61828e+07	1.08656e+07	3.35342e+06	0	0	0	0	0	0	0	294552	293104	0	0	300535	0
WEEIPALDKELKAKGKSALM	141	160	3	0	753.08	7	17	10.204	10.5305	755.619	6.19199	0.6	0					0.349772		1.80939e+06	2.08946e+06	1.84709e+06	2.5762e+07	1.20718e+08	2.55434e+08	4.06774e+08	4.91287e+08	4.47641e+08	3.34174e+08	1.94482e+08	8.82977e+07	3.78216e+07	1.47419e+07	4.40743e+06	665146	135824	0	184132	44520.3	1.89075e+06	616780	239453	2.80832e+07	0
WEEIPALDKELKAKGKSALM	141	160	4	0	565.062	7	17	10.1885	10.5927	566.903	5.93961	1	0	0.498401	0.95481	1	0	0.0903064		292086	991037	1.07803e+06	7.14709e+06	3.94241e+07	1.01412e+08	1.6185e+08	2.06592e+08	1.75592e+08	1.28008e+08	6.63382e+07	2.84347e+07	1.1064e+07	2.69394e+06	402219	0	0	528749	0	0	130010	279302	0	0	425862
EEIPAL	142	147	1	0	671.361	4	3	8.09743	8.09743	677.917	6.16153	0.4	1					1.87459		0	0	0	0	0	0	16153.7	17803.2
EEIPALDKELKAKGKSALM	142	160	3	0	691.054	6	16	8.92533	8.98763	696.18	14.0913	1	0	2.50584	-0.503614		-22	0.608828		0	1.93213e+06	0	0	942619	0	0	0	0	0	208414	235590	0	485197	1.78088e+06	7.11128e+06	9.03213e+06	9.11349e+06	5.24221e+06	2.4489e+06	167963	0	0
DKELKAKGKSAL	148	159	2	0	644.385	5	10	5.45128	5.98895	646.826	4.13427	1	0	0.74035	1.52393	1	1	0.0667194		0	7.16392e+06	6.61576e+07	1.73181e+08	2.96184e+08	2.97059e+08	2.22781e+08	1.24358e+08	5.14324e+07	1.43859e+07	2.27734e+06	0	192678	0	65042.2	0
DKELKAKGKSAL	148	159	3	0	429.926	5	10	5.45128	5.93115	431.575	4.19897	1	0	0.764797	1.2774	1	1	0.0451972		270736	5.90511e+06	6.19388e+07	1.7183e+08	2.75988e+08	2.92859e+08	2.20636e+08	9.38824e+07	4.90215e+07	1.51883e+07	2.14777e+07	107980	0	2.14149e+06	0	0
DKELKAKGKSAL	148	159	4	0	322.696	5	10	5.45128	5.81592	323.916	4.13283	1	0	0.739809	0.785907	1	1	0.0674019		0	295327	6.42603e+06	2.56171e+07	4.29402e+07	4.86708e+07	3.53358e+07	1.83375e+07	4.93233e+06	406212	66809.7	0	0	0	44171	0
DKELKAKGKSALM	148	160	1	0	1418.8	5	11	6.2822	6.4724	1423.5	3.80004	1	0	0.483549	0.041909	1	0	0.474804		7762.48	61664.2	1.06462e+06	5.47124e+06	1.35393e+07	1.36491e+07	9.52939e+06	1.22999e+06	102577	35015.3	186457	0	0	0	0	0	0
DKELKAKGKSALM	148	160	2	0	709.905	5	11	6.21977	6.76838	712.415	4.12559	1	0	0.595367	1.57064	1	0	0.0456702		5.55015e+06	1.37043e+08	6.63954e+08	1.73379e+09	2.91726e+09	3.21203e+09	2.46688e+09	1.40973e+09	6.41143e+08	2.61141e+08	9.14338e+07	3.00011e+07	4.5988e+06	499356	136951	0	0
DKELKAKGKSALM	148	160	3	0	473.606	5	11	6.20412	6.73723	475.286	4.14736	1	0	0.602847	1.50453	1	0	0.0307401		1.57623e+07	1.78833e+08	8.48872e+08	2.34156e+09	3.81149e+09	4.32879e+09	3.3548e+09	1.97077e+09	8.86684e+08	3.46009e+08	1.14354e+08	3.6054e+07	7.70704e+06	849247	1.04459e+06	0	0
DKELKAKGKSALM	148	160	4	0	355.456	5	11	6.21977	6.7528	356.723	4.17501	1	0	0.612344	1.50417	1	0	0.0556742		875546	3.59662e+07	1.56792e+08	4.31284e+08	7.28578e+08	8.09314e+08	6.14329e+08	3.57075e+08	1.63509e+08	6.22089e+07	1.70138e+07	3.33446e+06	106579	109589	0	1.96357e+07	0
DKELKAKGKSALMF	148	161	2	0	783.44	6	12	8.87858	9.06545	786.245	4.60708	1	0	0.628881	0.0276916	1	1	0.0731446		161456	1.33686e+06	1.1666e+07	4.70436e+07	9.74328e+07	1.37256e+08	1.33145e+08	9.06895e+07	4.7997e+07	2.17803e+07	3.68797e+06	702058	42632.8	0	20243	0	23900.2	0	1.00726e+06
DKELKAKGKSALMF	148	161	3	0	522.629	6	12	8.78522	9.15875	524.531	4.70314	0.6	0					0.065267		1.07988e+06	5.01331e+06	1.25877e+07	1.18842e+08	2.54294e+08	3.20285e+08	3.46442e+08	2.51353e+08	1.25685e+08	6.23753e+07	1.93034e+07	2.7322e+06	157694	0	0	100854	11688.2	37439	288810
KELKAKGKSALM	149	160	2	0	652.392	5	10	6.14127	6.35488	654.509	3.40049	1	0	0.463111	0.141786	1	0	0.093403		6057.46	6.88282e+06	3.48743e+07	7.29946e+07	8.84216e+07	7.45544e+07	4.13232e+07	1.85642e+07	5.27206e+06	375884	276717	54083.5	73436	0	0	0
KELKAKGKSALM	149	160	3	0	435.264	5	10	6.48797	6.53475	436.675	3.39851	1	0	0.462362	-0.569796	1	0	0.194952		0	53214.4	431225	2.6776e+06	3.39477e+06	1.72567e+06	1.30531e+06	398755	87455.5	0	0	0	0	0	0	0
LKAKGKSAL	151	159	2	0	458.303	4	7	5.18522	5.3421	460.073	3.00317	1	0	0.79928	-0.100194		1	0.116672		0	189637	3.00033e+06	7.09048e+06	7.55696e+06	3.42208e+06	68297.5	0	0	0	0	0
LKAKGKSALM	151	160	2	0	523.823	5	8	6.18842	6.4672	525.678	3.02348	0.6	0					0.0549624		119774	1.57431e+07	6.96193e+07	1.29497e+08	1.3432e+08	7.78484e+07	3.33747e+07	8.61245e+06	662566	0	0	0	0	97402.9
LKAKGKSALM	151	160	3	0	349.551	5	8	6.18842	6.45683	350.691	2.73333	1	0	0.469221	0.375521	1	0	0.0716433		572688	1.32637e+07	3.75912e+07	6.36089e+07	5.18936e+07	3.09307e+07	1.04951e+07	618585	83460.1	37434.7	52271.4	320695	0	0
MFNLQEPYFTWPLIA	160	174	2	0	935.466	6	11					-1
MFNLQEPYFTWPLIAA	160	175	2	0	970.984	6	12	15.2533	15.3468	972.883	2.50306	0.4	0					0.861487		1.40399e+06	6.5665e+06	1.32191e+07	8.66366e+06	3.02962e+06	2.58691e+06	0	837628	1.63293e+06	353196	162374	579967	0	0	530022	453490	432712	969174	340449
MFNLQEPYFTWPLIAADGGYA	160	180	2	0	1202.57	7	17	12.9638	13.7174	1212.22	17.7249	0.6	0					0.319041		129933	115578	11569.2	0	0	0	0	0	0	0	0	0	0	0	3.19998e+06	4.18351e+07	1.04644e+08	1.91606e+08	2.66998e+08	2.92778e+08	2.72905e+08	2.11573e+08	1.3491e+08	6.1539e+07	2.18355e+07
FNLQEPY	161	167	1	0	910.431	4	4	10.0176	10.0953	917.287	6.30034	0.4	1					1.62816		1.38502e+06	782602	273536	1.10146e+06	0	0	1.62488e+06	6.15713e+06	1.67864e+07
FNLQEPY	161	167	2	0	455.719	4	4	9.0499	10.1626	458.096	4.19808	0.4	0					1.12223		3.35924e+07	7.08568e+06	1.25612e+06	441415	1.13774e+07	1.32751e+08	2.86148e+07	1.72186e+07	2.66469e+07
FNLQEPYFTWPLI	161	173	2	0	834.427	6	9					-1
FNLQEPYFTWPLIA	161	174	2	0	869.946	6	10	14.7552	15.0667	871.129	1.25992	1	0	-0.345647	0.559139		-1	0.0109561		1.68874e+09	6.90558e+09	8.20738e+09	5.91809e+09	2.93412e+09	1.12976e+09	4.17952e+08	2.14125e+08	1.43385e+08	9.79949e+07	5.53791e+07	1.9558e+07	4.40451e+06	2.25285e+06	2.55726e+06	1.00823e+06	3.7926e+06
FNLQEPYFTWPLIAA	161	175	2	0	905.464	6	11	14.5991	14.7032	906.869	1.66058	1	0	-0.251307	-0.325398		-1	0.213967		1.06265e+07	5.07185e+07	6.99626e+07	4.70813e+07	2.68436e+07	1.07554e+07	2.67782e+06	1.55885e+06	2.0423e+06	2.15531e+06	1.13444e+06	1.5228e+06	2.30965e+06	882828	547408	46250	871022	219044
FNLQEPYFTWPLIAADGGY	161	179	2	0	1101.53	6	15					-1
FNLQEPYFTWPLIAADGGYA	161	180	2	0	1137.05	6	16	14.4742	14.6408	1139.73	3.95407	1	0	0.112038	-0.0590347		-3	0.257042		970072	0	3.18538e+06	1.21796e+07	2.23418e+07	2.50699e+07	2.47284e+07	1.35587e+07	7.0695e+06	1.55889e+06	0	811001	544816	0	397071	470334	0	362291	0	0	0	0	0
FNLQEPYFTWPLIAADGGYAF	161	181	2	0	1210.58	7	17	15.6746	15.7215	1214.29	5.89326	0.6	0					0.922615		0	0	0	205656	615959	2.38225e+06	2.44159e+06	2.82397e+06	984106	454770	0	0	0	0	0	0	0	0	32462	0	306734	0	212240	0	273168
NLQEPY	162	167	1	0	763.362	4	3	7.36023	7.48445	764.542	0.729399	0.4	0					0.775033		559077	3.95515e+06	263833	0	0	296221	0	0
NLQEPYFTWPLI	162	173	2	0	760.893	5	8					-1
NLQEPYFTWPLIA	162	174	1	0	1591.82	5	9	14.2228	14.3174	1594.26	1.44324	0.4	0					1.386		0	3.22248e+06	4.10764e+06	2.2988e+06	694428	0	0	187394	100184	0	0	0	116767	137134	0
NLQEPYFTWPLIA	162	174	2	0	796.411	5	9	14.1597	14.5523	797.53	1.24009	1	0	-0.301082	0.905191	1	-1	0.0301448		3.05717e+08	1.21596e+09	1.40742e+09	9.0069e+08	4.03638e+08	1.54373e+08	5.96689e+07	3.20064e+07	1.8011e+07	1.15487e+07	4.21258e+06	3.10376e+06	1.6716e+06	1.38803e+06	715543
NLQEPYFTWPLIAA	162	175	2	0	831.93	6	10					-1
NLQEPYFTWPLIAADGGY	162	179	2	0	1028	6	14	12.4488	12.5893	1035.92	14.5686	0.6	0					0.089908		0	0	0	0	0	0	0	0	0	578101	1.34162e+06	25012.9	396281	31104.6	1.52665e+07	4.5868e+07	6.29331e+07	3.99037e+07	3.627e+06	0	300851
NLQEPYFTWPLIAADGGYA	162	180	2	0	1063.52	6	15	11.3238	11.5148	1071.01	13.6815	0.5	0					0.123656		266164	36396.4	0	0	0	18019.1	0	254589	300390	0	313633	2.30648e+06	3.13466e+07	8.73083e+07	1.47778e+08	1.74089e+08	1.37669e+08	6.68265e+07	2.39173e+07	829399	5.9997e+06	0
FTWPLIA	168	174	1	0	847.471	4	4	13.1199	13.6541	847.844	-0.175411	1	0	-0.987363	1.50901		1	0.709671		1.02603e+09	4.40072e+08	3.82133e+07	2.24431e+06	4.05456e+06	612144	721635	1.77501e+06	409120
AADGGYAF	174	181	1	0	771.331	4	6					-1
AADGGYAFKYENGKYDIKDVGVDNAGAKAGLTF	174	206	4	0	857.172	8	31					-1
ADGGY	175	179	1	0	482.188	3	3	3.85533	5.0012	484.005	1.54632	1	0	1.12578	4.11805		0	0.137814		3.85409e+07	1.55739e+08	2.00658e+08	1.0095e+08	1.56013e+07	845720	254096
ADGGYA	175	180	1	0	553.225	3	4	4.03025	4.93288	555.682	2.14613	1	0	1.20548	3.0806		-1	0.0829555		4.79123e+07	2.65026e+08	5.24228e+08	4.83136e+08	2.17769e+08	4.42384e+07	4.74544e+06	101343
ADGGYAFKYENGKY	175	188	2	0	791.862	5	12	8.4242	8.90975	796.189	7.69534	1	0	1.60123	1.30164	1	1	0.173506		365820	207133	552989	2.94178e+06	8.47703e+06	3.79333e+07	9.13354e+07	1.81359e+08	2.459e+08	2.53744e+08	2.10103e+08	1.09073e+08	5.46162e+07	2.65121e+06	2.42074e+06	196859	1.1934e+06	1.19472e+06
ADGGYAFKYENGKY	175	188	3	0	528.244	5	12	8.4242	8.70747	531.173	7.83139	1	0	1.64406	0.43886	1	1	0.0530916		0	0	0	454694	2.81804e+06	1.98201e+07	6.23224e+07	1.17203e+08	1.56882e+08	1.70273e+08	1.40375e+08	8.00538e+07	3.24677e+07	8.37995e+06	1.4597e+06	975463	1.49739e+06	2.05952e+06
ADGGYAFKYENGKYDIKD	175	192	2	0	1027.48	6	16	8.56417	8.72302	1033.28	10.3717	1	0	1.62749	-0.0918059	1	-3	0.316066		20011.8	8553.9	0	462.903	0	0	0	0	1.62515e+06	9.20297e+06	1.36065e+07	1.97476e+07	1.89435e+07	1.35007e+07	7.4817e+06	781630	1.10183e+06	0	0	0	496375	8893.94	255856
ADGGYAFKYENGKYDIKD	175	192	3	0	685.322	6	16	8.53307	8.8319	689.097	10.0935	0.6	0					0.208754		9.61064e+06	13693.3	75966.9	4.74222e+06	21851.5	45962.2	2.42134e+06	4.60684e+06	1.9766e+07	4.69512e+07	7.73322e+07	9.72123e+07	8.92303e+07	8.00039e+07	4.85411e+07	2.12399e+07	5.39218e+06	386979	343394	0	0	721823	2.15607e+06
ADGGYAFKYENGKYDIKDVGVDNAGAKAGL	175	204	3	0	1036.18	7	28	9.22092	9.54752	1042.13	16.0342	1	1	1.34194	0.623686	1	-1	0.282865		0	1.11083e+06	570668	2.13404e+06	2.95666e+07	2.50711e+06	7.60925e+06	7.85871e+07	4.37002e+06	8.25528e+06	9.35627e+07	4.56069e+06	1.417e+07	8.00085e+07	6.29629e+07	1.05189e+08	1.7308e+08	2.15203e+08	2.51655e+08	2.628e+08	2.3645e+08	1.94168e+08	1.48841e+08	8.91862e+07	4.85005e+07	3.21569e+07	5.88614e+06	599971	6.45833e+06	0
ADGGYAFKYENGKYDIKDVGVDNAGAKAGL	175	204	4	0	777.383	7	28	9.20537	9.34533	782.08	16.9477	1	0	1.4652	-0.172348	1	-3	0.0531387		1.07932e+06	0	0	0	1.46792e+07	51201.4	19931.9	26514.6	6.26539e+06	799636	134758	2.32698e+06	2.18024e+07	2.56017e+07	4.60747e+07	9.41399e+07	1.44244e+08	1.87899e+08	2.22994e+08	2.39981e+08	2.14165e+08	1.77242e+08	1.26609e+08	7.59537e+07	4.94904e+07	2.04273e+07	1.02517e+07	1.22054e+06	2.9307e+06	0
ADGGYAFKYENGKYDIKDVGVDNAGAKAGLTF	175	206	4	0	839.412	8	30	10.0021	10.4683	844.134	16.8788	1	0	1.30406	1.2194		0	0.186446		1.19448e+07	0	0	327814	2.03302e+06	239194	5.75475e+06	14428.2	1.91543e+07	675092	5.97308e+07	2.46487e+07	1.56226e+08	1.36407e+08	3.88498e+08	4.31832e+08	8.18683e+08	9.21604e+08	1.18238e+09	1.13115e+09	1.16886e+09	9.4135e+08	7.38898e+08	4.74583e+08	2.91924e+08	1.47603e+08	6.55579e+07	2.37004e+07	9.83137e+06	3.25326e+06
ADGGYAFKYENGKYDIKDVGVDNAGAKAGLTFL	175	207	3	0	1156.58	8	31	10.7326	11.4173	1162.79	16.5652	0.6	0					0.1976		1.43902e+06	891126	349374	2.3596e+06	0	0	4.59194e+06	0	0	8.62978e+06	1.65058e+06	2.28053e+06	3.71639e+07	4.55681e+07	9.80125e+07	2.02507e+08	2.88737e+08	3.85163e+08	4.61152e+08	5.06764e+08	4.41148e+08	3.90842e+08	2.56189e+08	1.0729e+08	6.94082e+06	0	0	0	289698	1.00693e+06
ADGGYAFKYENGKYDIKDVGVDNAGAKAGLTFL	175	207	4	0	867.683	8	31	10.7326	11.355	872.298	16.3777	0.6	0					0.0853738		466173	372747	928860	598678	585861	660849	2.60905e+06	2.00403e+06	2.32032e+06	2.16372e+06	1.00877e+07	1.44828e+07	4.82924e+07	1.04703e+08	2.02839e+08	3.64421e+08	5.38139e+08	7.50537e+08	8.84746e+08	9.47604e+08	8.54566e+08	6.79394e+08	4.08223e+08	1.00557e+08	234774	0	0	1.89355e+06	12536.2	227778
DGGYAFKYENGKYDIKDVGVDNAGAKAGLTF	176	206	4	0	821.653	8	29					-1
YAFKYENGKYDIKDVGVDNAGAKAGL	179	204	3	0	936.14	7	24					0
AFKYENGKY	180	188	2	0	560.277	5	7	7.48445	7.62418	562.957	4.67245	1	0	1.70027	-0.173343		-1	0.12902		14360.5	0	963693	9.66732e+06	2.26455e+07	3.55676e+07	3.22494e+07	1.87586e+07	5.0822e+06	300393	238327	0	0
AFKYENGKYDIKD	180	192	2	0	795.894	5	11	7.2047	7.46892	802.152	11.5589	0.4	1					0.92912		0	3.63362e+06	5.28644e+06	2.64346e+06	540773	0	343654	236338	0	550807	238589	1.8345e+06	1.14959e+07	2.98608e+07	3.10192e+07	2.08503e+07	6.32586e+06
AFKYENGKYDIKD	180	192	3	0	530.931	5	11	6.7528	7.36023	535.52	12.8091	0.5	1					0.0988186		0	276483	0	143450	289975	0	121485	1.47697e+06	987121	2.12559e+06	535392	1.70447e+07	6.46346e+07	8.54323e+07	1.76471e+08	1.40408e+08	5.50165e+06
AFKYENGKYDIKDVGVDNAGAKAGL	180	204	3	0	881.785	7	23	8.76967	8.97207	886.677	13.1037	0.4	1					0.469116		2.28801e+07	1.19169e+07	5.2707e+06	734213	0	228645	0	0	979687	2.2756e+06	7.62467e+06	2.18864e+07	3.52831e+07	5.13699e+07	1.00764e+08	6.80736e+07	6.57601e+07	1.24684e+08	3.95192e+07	1.91319e+07	4.93818e+07	1.01406e+06	234435	2.1148e+06	0	0	0	202394	0	239166
AFKYENGKYDIKDVGVDNAGAKAGL	180	204	4	0	661.591	7	23	8.81633	8.90975	665.056	12.2881	0.4	0					0.260569		7.78129e+06	6.35365e+06	3.39064e+06	2.20344e+06	120193	0	130398	1.38619e+06	0	4.67921e+06	2.78231e+06	2.75749e+07	1.0387e+07	5.22042e+07	2.30884e+07	5.5223e+07	2.42242e+07	3.93395e+07	1.39106e+07	1.7042e+07	3.30722e+06	1.66058e+06	161967	0	0	0	0	0	0	20485.3
AFKYENGKYDIKDVGVDNAGAKAGLTF	180	206	3	0	964.491	7	25	9.73402	9.90885	969.662	13.7823	0.6	0					0.131301		0	0	276162	0	167547	0	0	0	696671	1.00864e+06	9.87348e+06	2.45866e+07	4.65131e+07	6.07444e+07	8.63364e+07	9.1648e+07	8.59739e+07	7.19249e+07	5.13078e+07	3.14578e+07	1.43529e+07	3.68943e+06	1.12104e+06	0	0	0	1.04484e+06	2.95023e+06	3.32459e+06	2.62184e+06
AFKYENGKYDIKDVGVDNAGAKAGLTF	180	206	4	0	723.62	7	25	9.79623	9.93992	727.465	13.6495	0.6	0					0.093162		0	0	0	1.16583e+06	0	0	192565	384254	246353	465477	3.84122e+06	1.34048e+07	2.18056e+07	3.55626e+07	4.39888e+07	5.07588e+07	4.61007e+07	3.84357e+07	2.42785e+07	1.55646e+07	5.47566e+06	3.10825e+06	233480	660918	0	501065	1.07404e+06	157323	374329	289345
AFKYENGKYDIKDVGVDNAGAKAGLTFL	180	207	3	0	1002.19	7	26	10.7015	10.7793	1007.16	13.106	0.6	0					0.171033		0	0	922063	1.65088e+06	0	0	1.11512e+06	0	274072	767845	1.56727e+06	4.67067e+06	1.03754e+07	2.38883e+07	2.29933e+07	2.22036e+07	2.58232e+07	1.90819e+07	1.40855e+07	6.51178e+06	2.17705e+06	687088	0	0	286412	0	0	0	0	0
AFKYENGKYDIKDVGVDNAGAKAGLTFL	180	207	4	0	751.891	7	26					0
FKYENGKY	181	188	1	0	1048.51	4	6	7.17353	7.2514	1052.94	3.78884	0.4	0					0.387373		0	139707	125631	3.32993e+06	6.83581e+06	6.22193e+06	1.36144e+06	151100	138214	0	288729
FKYENGKY	181	188	2	0	524.759	4	6	7.04888	7.46892	527.082	4.00375	1	0	1.69952	1.0222	1	-1	0.0898829		0	2.29268e+06	3.71245e+07	1.29655e+08	2.29701e+08	2.50414e+08	1.50149e+08	5.21391e+07	8.08048e+06	2.01538e+06	234499
FKYENGKYDIKD	181	192	2	0	760.375	5	10	7.17353	7.48445	762.312	2.9578	1	0	0.295852	0.556793	1	-5	0.177255		3.44927e+07	1.07597e+08	2.64782e+08	4.00542e+08	4.32307e+08	3.4867e+08	2.01253e+08	8.20005e+07	1.88522e+07	189874	177825	0	319770	737477	4.02687e+06	113813
FKYENGKYDIKD	181	192	3	0	507.252	5	10	7.17353	7.48445	508.598	3.11869	1	0	0.356643	0.556793	1	-5	0.130614		1.10443e+07	5.13986e+07	1.61793e+08	2.88212e+08	3.73795e+08	2.96883e+08	1.06023e+08	6.83071e+07	2.23822e+07	4377.64	0	13401.8	1.73695e+06	336717	1.43433e+06	305953
FKYENGKYDIKDVGVDNAGAKAGL	181	204	2	0	1286.66	7	22	8.72302	8.84745	1291.78	8.726	1	1	0.676912	-0.238601	1	-6	1.1308		7.67853e+06	5.76718e+06	7.59271e+06	3.78939e+06	3.08276e+06	286358	1.02601e+06	0	1.00354e+06	591064	2.33838e+06	4.63225e+06	9.43894e+06	1.22748e+07	1.11139e+07	1.35467e+07	8.13051e+06	4.24858e+06	1.01348e+06	0	0	0	0	0	0	0	218337	0	0	0
FKYENGKYDIKDVGVDNAGAKAGL	181	204	3	0	858.106	7	22	8.69192	8.89417	861.858	9.72567	1	1	0.848594	0.093305	1	-4	0.555059		3.13703e+07	5.06531e+07	1.14411e+08	1.2415e+08	6.10102e+07	3.43959e+07	1.74993e+07	7.27163e+06	1.07721e+07	2.26142e+07	4.59729e+07	8.18168e+07	1.2215e+08	1.6648e+08	1.91511e+08	1.90865e+08	1.51287e+08	1.11648e+08	6.20804e+07	3.40956e+07	1.13976e+07	2.43071e+06	541757	166875	160029	618258	0	0	275705	0
FKYENGKYDIKDVGVDNAGAKAGL	181	204	4	0	643.831	7	22	8.72302	8.84745	646.442	8.91153	1	1	0.708775	-0.238601	1	-6	0.499577		2.18598e+07	5.61344e+07	6.49861e+07	5.61694e+07	2.71952e+07	1.22673e+07	9.49952e+06	2.82967e+06	2.85566e+06	6.84124e+06	1.84499e+07	2.75187e+07	4.83978e+07	6.05178e+07	6.44225e+07	7.09608e+07	5.64154e+07	4.18712e+07	2.96037e+07	1.17477e+07	3.91785e+06	595507	2.07267e+07	0	0	0	621497	0	148183	0
FKYENGKYDIKDVGVDNAGAKAGLTF	181	206	2	0	1410.71	7	24					-1
FKYENGKYDIKDVGVDNAGAKAGLTF	181	206	4	0	705.861	7	24	9.64073	9.92438	709.255	11.8843	1	1	1.04923	0.440495	1	-6	0.183637		0	0	3378	0	0	3.71488e+06	8.8824e+07	1.32689e+08	1.00513e+08	8.36171e+07	7.34688e+07	1.17895e+08	1.73365e+08	2.35593e+08	2.60341e+08	2.62062e+08	2.29118e+08	1.67904e+08	1.0232e+08	5.38569e+07	2.57009e+07	7.57938e+06	1.04852e+07	6.54053e+06	1.64666e+07	1.40767e+07	1.34447e+07	4.76965e+06	3.1345e+06	248692
FKYENGKYDIKDVGVDNAGAKAGLTFL	181	207	3	0	978.506	7	25	10.515	10.8208	982.776	11.0427	1	1	0.847199	0.53504	1	-3	0.334425		1.09877e+06	2.66592e+06	0	0	6.38448e+06	5.46693e+07	2.40245e+07	1.27696e+08	1.36632e+08	1.0707e+08	1.2346e+08	1.44802e+08	1.76395e+08	2.24591e+08	2.423e+08	2.29754e+08	2.07318e+08	1.51053e+08	9.46959e+07	5.11167e+07	1.72458e+07	1.92732e+06	406055	238386	0	0	0	415717	0	600901
FKYENGKYDIKDVGVDNAGAKAGLTFL	181	207	4	0	734.132	7	25	10.4994	10.9038	737.345	11.087	1	1	0.853901	0.955379	1	-3	0.25309		1.1167e+06	4.0231e+06	2.13208e+06	0	6.11369e+06	8.53528e+07	1.09168e+08	1.38638e+08	1.16744e+08	1.11838e+08	1.04828e+08	1.37705e+08	2.03316e+08	2.57147e+08	3.04087e+08	2.9698e+08	2.70087e+08	1.88344e+08	1.24077e+08	5.65021e+07	2.93225e+07	3.74857e+06	1.34837e+06	716705	195262	1.01933e+06	0	0	213662	239738
KYENGKYDIKD	182	192	2	0	686.841	5	9					-1
KYENGKYDIKD	182	192	3	0	458.23	5	9					-1
KYENGKYDIKDVGVDNAGAKAGL	182	204	3	0	809.083	7	21	8.12855	8.37755	813.449	11.6734	1	0	1.27857	0.292704	1	-3	0.111016		284637	0	281899	402361	1.18767e+06	285308	158615	1.72052e+07	3.59593e+06	1.18341e+07	5.31486e+07	4.64533e+07	6.71914e+07	8.99668e+07	7.79582e+07	6.9477e+07	4.8381e+07	2.47121e+07	9.93834e+06	1.62755e+06	839921	0	53623.5	0	0	0	0	196206	0
KYENGKYDIKDVGVDNAGAKAGL	182	204	4	0	607.064	7	21	8.12855	8.31532	610.445	12.0984	1	0	1.35503	0.0272651	1	-3	0.137213		0	126230	0	0	0	271234	0	230142	379288	3.50349e+06	7.04153e+06	1.19719e+07	1.8274e+07	2.37447e+07	2.14878e+07	1.6782e+07	1.26328e+07	7.59739e+06	2.08301e+06	701687	0	177169	91292.5	0	0	150775	0	0	2449.63
KYENGKYDIKDVGVDNAGAKAGLTF	182	206	3	0	891.789	7	23	8.8319	9.06545	898.026	17.1245	1	0	1.99139	0.226807		-7	0.141935		0	0	282008	0	0	191770	0	0	0	0	0	0	211796	0	3.97891e+06	3.79131e+07	1.17583e+08	2.37827e+08	3.58301e+08	3.78399e+08	2.6458e+08	1.42392e+08	3.50274e+07	4.63401e+06	9.04497e+06	4.09314e+06	301990	0	0	0
KYENGKYDIKDVGVDNAGAKAGLTFL	182	207	3	0	929.483	7	24	10.1419	10.3439	933.925	11.6666	0.6	0					0.119677		1.15387e+06	0	0	1.18906e+06	0	0	2.60024e+06	2.21092e+06	1.13322e+07	2.72335e+07	3.64611e+07	6.05134e+07	8.1354e+07	8.99684e+07	9.17242e+07	7.39579e+07	5.70362e+07	3.33652e+07	1.70991e+07	5.94504e+06	1.44257e+06	987712	353950	347106	0	0	0	0	0	0
KYENGKYDIKDVGVDNAGAKAGLTFL	182	207	4	0	697.364	7	24	10.1419	10.3284	700.784	12.0181	1	0	1.07029	0.0261277	1	-2	0.0688516		0	0	0	151226	184620	371933	0	1.21017e+06	2.89608e+06	1.05393e+07	2.09713e+07	3.36613e+07	5.83957e+07	6.03888e+07	5.90847e+07	5.35025e+07	4.75671e+07	2.16513e+07	9.70193e+06	3.37384e+06	2.65442e+06	184151	164366	0	40218	28368.3	0	0	169958	0
DIKDVGVD	189	196	2	0	430.722	4	6					-1
DIKDVGVDNAGAKAGL	189	204	2	0	771.91	5	14	7.6397	8.0041	776.552	8.40319	0.6	0					0.445823		185254	1.08807e+06	1.45237e+06	401559	0	1.17145e+06	1.51692e+06	6.7372e+07	1.23097e+08	1.47482e+08	1.23358e+08	8.28556e+07	3.32309e+07	7.33034e+06	428968	0	0	175830	929346	94882.9
DIKDVGVDNAGAKAGL	189	204	3	0	514.942	5	14	7.6863	8.0041	517.877	7.92368	1	0	1.31672	0.586152	1	1	0.156171		0	248646	0	508370	2.56527e+06	5.91217e+06	2.60953e+07	5.01003e+07	7.14129e+07	7.42274e+07	5.97569e+07	3.82952e+07	1.0431e+07	2.17364e+06	421364	122790	3.57135e+06	36126.7	0	434111
DIKDVGVDNAGAKAGLTF	189	206	2	0	895.968	6	16					0
DIKDVGVDNAGAKAGLTF	189	206	3	0	597.648	6	16	9.46978	9.60967	600.516	7.55856	0.6	0					0.0854486		0	0	0	1.06859e+06	6.73454e+06	2.35929e+07	4.42353e+07	7.34952e+07	9.21942e+07	9.27237e+07	7.81482e+07	4.54787e+07	2.48538e+07	8.72779e+06	1.27306e+06	462039	174692	0	301612	0	0	0	0
DIKDVGVDNAGAKAGLTFL	189	207	2	0	952.51	6	17					-1
DIKDVGVDNAGAKAGLTFL	189	207	3	0	635.342	6	17					-1
VGVDNAGAKAGLTF	193	206	2	0	660.351	5	12	9.67182	9.86222	666.321	11.1664	1	0	2.69411	0.0427621		-1	0.179174		960648	376022	1.23003e+06	630354	1.52584e+06	1.81503e+06	4.66938e+06	2.72721e+06	1.15801e+06	3.75887e+06	7.25297e+07	6.96374e+08	9.93664e+08	4.49014e+08	9.53914e+07	9.50822e+06	683341	0
VGVDNAGAKAGLTFL	193	207	2	0	716.893	5	13	10.7326	11.0437	720.107	5.57979	1	0	0.8	0.557575		0	0.145689		3.54964e+06	8.35979e+06	1.19671e+07	4.90986e+06	4.95227e+07	8.70718e+07	1.36497e+08	1.32886e+08	9.1785e+07	4.86025e+07	1.47478e+07	2.49527e+06	409933	751323	202607	205442	350134	0	0
TFLVD	205	209	1	0	594.313	3	3	8.89417	9.56305	594.797	0.126432	1	0	-0.662446	2.0836			0.285866		4.47985e+08	2.00911e+08	4.39943e+07	2.47718e+06	1.53442e+06	4.12573e+06	2.72091e+06
LVDL	207	210	1	0	459.281	3	2	8.61078	9.11212	459.538	-0.0133933	1	0	-0.846978	1.36896		1	0.0379605		9.3e+08	2.41802e+08	2.85903e+07	1.79617e+06	582142	306352
LVDLIKNKHMNA	207	218	3	0	465.931	5	10	7.8606	8.26865	467.394	3.50108	1	0	0.501115	0.971089		-1	0.0942682		554344	5.58736e+06	3.41887e+07	7.85992e+07	1.09433e+08	9.88564e+07	6.44609e+07	2.43942e+07	5.1283e+06	168583	143881	0	0	0	0	0
LVDLIKNKHMNADTD	207	221	2	0	863.943	6	13	7.67077	7.97982	866.608	4.26096	0.6	0					0.296566		0	1.10336e+06	1.28324e+07	3.88939e+07	5.38267e+07	6.17491e+07	5.70487e+07	4.78073e+07	2.468e+07	5.43718e+06	544362	855001	0	431369	0	409314	183986	223272	0	4698.53
LVDLIKNKHMNADTD	207	221	3	0	576.298	6	13	7.79843	7.8969	578.303	4.94726	1	0	0.616165	-0.349355	1	-1	0.0634407		0	0	2.1794e+06	1.34781e+07	2.24731e+07	3.93014e+07	5.17003e+07	3.25356e+07	2.05346e+07	1.44672e+07	2.32872e+06	362504	0	0	174737	180785	0	0	23427.9	0
LVDLIKNKHMNADTDY	207	222	3	0	630.652	6	14	8.50198	8.92533	632.916	5.61187	1	0	0.692826	1.03635		0	0.125566		602619	2.90869e+06	4.03738e+07	1.57998e+08	3.70081e+08	6.26699e+08	7.94424e+08	7.64472e+08	6.02356e+08	3.69444e+08	1.95071e+08	9.41696e+07	4.21869e+07	2.65512e+07	2.85255e+07	6.84482e+06	2.37282e+06	1.69926e+06	2.92109e+06	1.48865e+06	621226
LVDLIKNKHMNADTDYSIA	207	225	3	0	721.037	6	17	8.97207	9.32977	723.837	7.06532	0.6	0					0.117007		990373	0	0	231114	5.7396e+06	3.92649e+07	8.20962e+07	1.17531e+08	1.43752e+08	1.35209e+08	9.50795e+07	5.86542e+07	2.65255e+07	1.03688e+07	537168	547272	1.39419e+06	630358	289426	532999	0	0	0	0
LVDLIKNKHMNADTDYSIAE	207	226	2	0	1145.57	7	18	8.86302	9.11212	1149.89	7.22117	1	0	0.694064	0.293131	1	-1	0.208991		0	0	0	0	4.51837e+06	2.69089e+07	5.75479e+07	9.02604e+07	1.11358e+08	1.01919e+08	8.05267e+07	5.16219e+07	2.84159e+07	8.40927e+06	4.24553e+06	723253	1.36034e+06	0	0	0	690145	543758	0	0	482623	310847
LVDLIKNKHMNADTDYSIAE	207	226	3	0	764.051	7	18	8.86302	8.95648	767.004	7.44647	1	0	0.741356	-0.370681	1	0	0.27164		0	394313	993047	6.35162e+06	6.37245e+06	5.2193e+07	1.06821e+08	1.28865e+08	2.02743e+08	2.03013e+08	1.35685e+08	1.05616e+08	6.24352e+07	2.7895e+07	1.27587e+07	4.0201e+06	4.83375e+06	141706	0	6.48399e+06	717784	237076	1.13588e+06	0	758257	350148
LVDLIKNKHMNADTDYSIAE	207	226	4	0	573.29	7	18	8.86302	9.01877	575.46	7.26726	1	0	0.703739	-0.105028	1	0	0.0756115		2810.5	0	0	0	2.42616e+06	1.15186e+07	2.40926e+07	4.06173e+07	4.94442e+07	4.68122e+07	3.86577e+07	2.51639e+07	1.38216e+07	5.18034e+06	646125	125377	369865	0	0	0	0	0	0	0	486578	185601
LVDLIKNKHMNADTDYSIAEAA	207	228	3	0	811.409	7	20	9.26757	9.4335	816.69	14.3493	0.6	0					0.462881		10745.5	0	104012	739977	1.73025e+06	7.33276e+06	1.56211e+07	2.55447e+07	3.51657e+07	4.20646e+07	4.43435e+07	6.81625e+07	1.20317e+08	1.93156e+08	3.17999e+08	4.10268e+08	4.73902e+08	4.56463e+08	3.869e+08	2.41021e+08	1.35331e+08	7.97149e+07	2.08015e+07	719334	3.19908e+06	0	0	0
LVDLIKNKHMNADTDYSIAEAAFNKGETAM	207	236	3	0	1104.21	8	28	10.7171	10.8571	1107.66	8.28729	1	0	0.296588	-0.171992	1	0	0.23178		0	0	0	0	628554	1.20188e+06	3.34845e+06	1.71333e+07	2.25665e+07	2.81633e+07	3.47962e+07	2.44974e+07	1.82533e+07	1.45422e+07	1.93707e+06	0	305886	0	0	1.18551e+06	0	308044	863867	0	228532	678052	0	408425	0	0
LVDLIKNKHMNADTDYSIAEAAFNKGETAM	207	236	4	0	828.408	8	28	10.686	10.8882	830.872	7.77372	0.6	0					0.102372		0	189402	0	0	199170	4.92082e+06	1.65712e+07	4.14901e+07	5.48218e+07	8.33085e+07	6.74648e+07	7.50882e+07	2.8998e+07	3.33533e+07	807877	6.01502e+06	548508	494499	144010	817540	344918	667781	153025	91235.1	257312	58716.4	226056	259470	0	188893
VDLIKNKHMNA	208	218	2	0	641.85	5	9	6.6594	6.83068	644.008	3.49907	1	0	0.647249	-0.0387749	0	0	0.0880278		5.29808e+06	8.17767e+06	4.26271e+07	8.75418e+07	1.22529e+08	1.05234e+08	6.56009e+07	2.86764e+07	8.04349e+06	747163	0	146951	89061.1	0	0
VDLIKNKHMNA	208	218	3	0	428.236	5	9	6.7528	7.00215	429.936	4.28345	0.4	1					0.0795561		1.40267e+06	1.30657e+07	4.61888e+07	9.74686e+07	1.27306e+08	1.05063e+08	6.39606e+07	2.6091e+07	6.67988e+06	4.10792e+07	189979	84391.3	3.73559e+07	94719.4	0
VDLIKNKHMNADTD	208	221	2	0	807.401	6	12	6.37898	6.41012	813.575	11.3535	0.4	0					0.864743		0	0	0	94441.2	139126	0	358273	0	194140	0	277990	1.24868e+06	1.84089e+06	2.28617e+06	1.97497e+06	0	330946	343367	0
VDLIKNKHMNADTDY	208	222	2	0	888.933	6	13	7.6863	7.9539	892.253	5.53459	1	0	0.786864	0.372038	1	-1	0.106323		0	4.82352e+06	4.46622e+07	1.12736e+08	3.14704e+08	4.8022e+08	6.51458e+08	6.00293e+08	4.58289e+08	2.75107e+08	1.37367e+08	5.63226e+07	2.67087e+07	1.08854e+07	3.98428e+06	1.91436e+06	212330	4.90034e+06	0	6.5274e+06
VDLIKNKHMNADTDY	208	222	3	0	592.958	6	13	7.72077	7.75182	595.085	5.27793	1	0	0.71227	-0.636902	1	-1	0.0110755		0	1.69379e+06	1.56737e+07	4.50624e+07	1.09943e+08	1.65745e+08	2.26253e+08	2.11155e+08	1.59597e+08	9.42277e+07	0	2.09045e+07	7.67e+06	0	482846	105594	0	7100.81	0	0
VDLIKNKHMNADTDYS	208	223	2	0	932.449	6	14					0
VDLIKNKHMNADTDYS	208	223	3	0	621.968	6	14	7.17353	7.37575	624.439	6.26119	0.6	0					0.110183		110446	0	169746	560951	4.97728e+06	2.01553e+07	3.02984e+07	3.71406e+07	3.46385e+07	2.7134e+07	1.37532e+07	3.42873e+06	667141	815141	0	0	0	0	0	252422	0
VDLIKNKHMNADTDYSIA	208	225	2	0	1024.51	6	16	8.25307	8.64532	1028.96	7.63899	1	0	0.982198	0.903698	1	-3	0.287604		0	0	0	449743	3.8934e+06	3.23384e+07	7.21362e+07	1.13428e+08	1.36975e+08	1.14097e+08	8.88431e+07	4.84695e+07	2.30247e+07	6.12506e+06	4.97008e+06	2.55417e+06	9.60926e+06	5.1515e+06	1.03276e+07	2.33368e+06	5.47315e+06	827054	1.65861e+06
VDLIKNKHMNADTDYSIA	208	225	3	0	683.342	6	16	8.2375	8.64532	686.531	8.30291	1	0	1.13897	0.970094	1	-6	0.144147		0	159269	750540	0	3.69612e+07	1.02238e+08	1.71586e+08	2.58886e+08	3.04117e+08	3.23196e+08	2.13007e+08	1.25117e+08	6.62528e+07	2.94937e+07	2.19785e+07	3.28171e+07	4.15575e+07	3.97642e+07	3.95781e+07	2.99104e+07	2.32264e+07	1.64658e+07	8.63447e+06
VDLIKNKHMNADTDYSIAE	208	226	2	0	1089.03	6	17	8.17523	8.37755	1093.48	7.57096	1	0	0.860967	0.0935894	1	-3	0.237756		0	327990	0	2.12872e+06	2.03584e+07	8.38956e+07	1.85255e+08	2.75751e+08	3.16738e+08	3.01875e+08	2.2499e+08	1.40569e+08	7.12476e+07	3.11851e+07	1.15748e+07	3.33684e+06	890139	170374	3.29902e+06	8.44586e+06	1.20963e+07	1.58274e+07	9.92645e+06	1.00476e+07
VDLIKNKHMNADTDYSIAE	208	226	3	0	726.356	6	17	8.17523	8.37755	729.377	7.72835	0.6	0					0.359324		0	0	843772	7.49746e+06	5.35152e+07	1.90354e+08	4.28407e+08	6.62494e+08	7.99164e+08	7.36664e+08	5.54454e+08	3.53307e+08	1.82633e+08	8.60559e+07	3.43592e+07	1.05032e+07	3.85998e+06	7.97997e+06	1.73354e+07	3.13254e+07	3.98365e+07	4.04936e+07	3.15736e+07	2.02044e+07
VDLIKNKHMNADTDYSIAE	208	226	4	0	545.019	6	17					-1
VDLIKNKHMNADTDYSIAEAA	208	228	3	0	773.714	7	19	8.50198	8.86302	776.524	7.01025	1	0	0.572346	0.770552		-6	0.157219		136428	0	0	1.69029e+06	1.26384e+07	4.75926e+07	8.86389e+07	1.30461e+08	1.54943e+08	1.36967e+08	1.04583e+08	6.60582e+07	3.12235e+07	9.06176e+06	5.89067e+06	182495	489893	2.60642e+06	182343	0	1.17555e+06	0	0	495267	264256	139469	840672
VDLIKNKHMNADTDYSIAEAAF	208	229	3	0	822.737	7	20	10.2195	10.4217	825.665	7.25775	0.6	0					0.182651		0	308740	0	0	3.46009e+06	1.40017e+07	2.73746e+07	4.26578e+07	5.28205e+07	4.33864e+07	2.7889e+07	2.96122e+07	5.54734e+06	989276	8.1993e+06	0	0	6.80524e+06	0	0	920710	0	0	325169	0	0	626188	0
VDLIKNKHMNADTDYSIAEAAFNKGETA	208	235	3	0	1022.83	8	26	9.74957	9.78068	1029.95	19.4807	0.4	1					0.601889		0	0	1.34103e+07	0	0	2.77952e+06	2.58903e+06	4.57494e+06	6.75703e+06	9.38326e+06	7.12674e+06	6.3674e+06	4.9281e+06	1.01135e+06	0	0	442563	0	0	0	0	0	0	0	0	0	0	0	1.09952e+06	4.54951e+06
VDLIKNKHMNADTDYSIAEAAFNKGETAM	208	236	3	0	1066.51	8	27					0
LIKNKHMNA	210	218	2	0	534.803	5	7	5.0747	5.46687	537.001	3.70272	1	0	1.17687	0.903343	1	1	0.0877666		242985	1.03502e+07	4.7096e+07	1.07297e+08	1.50097e+08	1.3678e+08	8.40592e+07	3.37923e+07	9.64527e+06	1.59784e+06	74664.8	88701.9	39667
LIKNKHMNA	210	218	3	0	356.871	5	7	5.0905	5.21678	358.335	3.69665	1	0	1.17359	-0.23071	1	1	0.0529495		53522.7	1.89026e+06	7.93463e+06	1.92755e+07	2.85702e+07	2.54569e+07	1.6144e+07	5.81878e+06	1.34717e+06	41973.8	0	7602.96	0
LIKNKHMNADTD	210	221	2	0	700.354	5	10	4.99595	5.3421	703.36	5.1457	1	0	1.1225	0.707071	1	-1	0.104038		0	675252	1.1333e+07	3.86657e+07	8.14204e+07	1.27405e+08	1.44761e+08	1.13768e+08	7.53463e+07	3.79223e+07	1.24598e+07	2.91404e+06	383476	51831.7	41223.4	140002
LIKNKHMNADTD	210	221	3	0	467.238	5	10	4.99595	5.20102	469.256	5.18491	1	0	1.13731	0.105319	1	-1	0.0767916		73327.3	159720	4.97631e+06	1.57607e+07	3.63552e+07	5.41047e+07	6.15441e+07	5.42608e+07	3.38627e+07	1.64338e+07	6.07726e+06	1.31937e+06	93757	0	0	4779.16
LIKNKHMNADTDY	210	222	2	0	781.885	6	11	6.4257	7.00215	785.163	5.57304	1	0	1.09253	1.68935		1	0.0811087		303197	8.45997e+06	5.83312e+07	2.00089e+08	4.8689e+08	7.93109e+08	1.06701e+09	1.02437e+09	7.65089e+08	4.66477e+08	2.19027e+08	8.00034e+07	2.20429e+07	2.12007e+06	685599	225092	0	0
LIKNKHMNADTDYSIA	210	225	2	0	917.462	6	14	7.53102	7.75182	921.773	7.48064	1	0	1.19716	0.172425	1	1	0.519522		0	0	0	0	6.6763e+06	2.17269e+07	5.47014e+07	7.18049e+07	9.36898e+07	8.19964e+07	9.45572e+07	3.11644e+07	1.37971e+07	2.23763e+06	7.05399e+06	711110	5.00364e+06	479713	2.28753e+06	0	996672
LIKNKHMNADTDYSIA	210	225	3	0	611.977	6	14	7.43787	7.82952	614.702	7.03447	1	0	1.07675	0.901139	1	1	0.0876444		0	219500	0	1.58139e+06	1.62242e+07	4.8188e+07	9.97912e+07	1.57905e+08	1.792e+08	1.68433e+08	1.17729e+08	6.27444e+07	2.26894e+07	1.61688e+06	202941	0	0	52547.9	0	452669	0
LIKNKHMNADTDYSIAE	210	226	2	0	981.983	6	15	7.29807	7.93835	986.193	7.20711	1	0	0.993671	1.96162	1	1	0.28775		3.24735e+06	5.23161e+06	5.50686e+06	1.39729e+07	4.27855e+07	1.38075e+08	2.79007e+08	4.39833e+08	4.91379e+08	4.91043e+08	3.84997e+08	2.23475e+08	1.11533e+08	4.90534e+07	5.40414e+06	6.62582e+06	782515	4.14734e+06	199890	1.70259e+06	18741.1	516137
LIKNKHMNADTDYSIAE	210	226	3	0	654.991	6	15	7.36023	7.76737	657.797	7.20645	1	0	0.993505	0.967179	1	1	0.151775		0	2.50971e+07	627737	9.88832e+06	9.39832e+07	2.07767e+08	4.14471e+08	6.44272e+08	7.73004e+08	7.22074e+08	5.61029e+08	3.45347e+08	1.69109e+08	4.80181e+07	2.16927e+07	2.33947e+06	4.89693e+06	0	40359.6	2.35842e+07	0	0
LIKNKHMNADTDYSIAEAA	210	228	2	0	1053.02	6	17	7.8606	8.11298	1057.3	7.26589	0.6	0					0.299633		208124	0	0	924787	1.22117e+06	8.97558e+06	2.16416e+07	3.41594e+07	3.58893e+07	3.99104e+07	2.52484e+07	1.44537e+07	6.34547e+06	1.15114e+06	276091	1.07365e+06	0	55108.5	0	17155.5	223210	1.21787e+06	0	1.53581e+06
LIKNKHMNADTDYSIAEAA	210	228	3	0	702.349	6	17					0
LIKNKHMNADTDYSIAEAAF	210	229	3	0	751.372	7	18					-1
LIKNKHMNADTDYSIAEAAFNKGETAM	210	236	3	0	995.148	8	25	10.0953	10.2351	998.404	7.88112	0.6	0					0.276571		0	338818	0	0	0	3.04901e+06	1.25626e+07	2.61357e+07	4.57632e+07	5.15179e+07	4.95691e+07	4.19565e+07	2.71425e+07	1.63918e+07	4.17912e+06	1.19639e+06	759733	0	0	358305	0	0	0	0	0	0	0	0	0	0
LIKNKHMNADTDYSIAEAAFNKGETAM	210	236	4	0	746.613	8	25	10.1108	10.2351	749.067	7.92891	1	0	0.376617	-0.239383	1	1	0.19693		0	0	0	587702	859030	4.54445e+06	1.20576e+07	2.71193e+07	4.24461e+07	4.43225e+07	3.95343e+07	3.63366e+07	2.3333e+07	1.02097e+07	4.15141e+06	2.24521e+06	570657	2.39812e+06	167442	511628	0	198714	0	197397	191935	0	341658	197211	231649	225365
IKNKHMNADTDY	211	222	2	0	725.343	5	10	5.98368	6.30297	728.396	5.20075	1	0	1.14329	0.592479		1	0.153389		450368	5.14454e+06	3.07842e+07	8.50979e+07	1.79016e+08	2.54349e+08	2.66594e+08	2.06193e+08	1.30997e+08	6.34255e+07	3.10312e+07	1.74838e+07	1.60931e+07	1.15643e+07	6.28418e+06	2.6672e+06
IKNKHMNADTDYSIA	211	225	2	0	860.92	6	13	7.06445	7.31362	864.789	6.66994	1	0	1.11684	0.293415	1	1	0.246961		0	0	180038	0	5.44589e+06	1.87769e+07	3.51808e+07	4.23575e+07	4.39928e+07	3.16328e+07	1.71204e+07	6.70852e+06	271637	0	0	0	171952	0	0	3.8492e+06
IKNKHMNADTDYSIA	211	225	3	0	574.282	6	13	7.04888	7.31362	576.753	6.34268	1	0	1.02172	0.359811	1	1	0.0902871		0	0	85590.4	1.47628e+06	7.11336e+06	2.44889e+07	4.11645e+07	5.15573e+07	5.31014e+07	2.74234e+07	2.07799e+07	6.98277e+06	1.48176e+06	0	0	154497	0	0	0	0
IKNKHMNADTDYSIAE	211	226	2	0	925.441	6	14	7.00215	7.39128	929.273	6.52593	0.6	0					0.153539		24100.4	0	203464	6.59934e+06	2.84399e+07	8.0769e+07	1.36865e+08	1.84927e+08	1.73412e+08	1.43872e+08	8.48586e+07	3.87151e+07	1.14568e+07	1.31264e+06	1.28514e+06	0	2.28287e+06	0	931625	0	0
IKNKHMNADTDYSIAE	211	226	3	0	617.296	6	14	6.98657	7.4068	619.853	6.53111	0.6	0					0.0796439		0	91370.7	1.05089e+06	1.13459e+07	5.10287e+07	1.24073e+08	2.08953e+08	2.74225e+08	2.6507e+08	2.09355e+08	1.3017e+08	6.15895e+07	2.3182e+07	3.12634e+06	370994	3.73753e+06	0	0	4.01815e+06	694.944	788.165
IKNKHMNADTDYSIAEAA	211	228	3	0	664.655	6	16					-1
DTDY	219	222	1	0	513.183	3	2	4.45687	5.18522	514.35	0.881252	0.4	0					0.195966		1.71762e+07	4.35554e+07	2.30855e+07	2.02794e+06	1.41254e+06	2124.73
DTDYSIA	219	225	1	0	784.336	4	5	4.13042	4.75837	787.423	2.63914	0.6	0					0.750093		441626	1.58377e+07	5.35831e+07	7.50464e+07	5.10393e+07	2.10723e+07	3.2657e+06	0	0	0
DTDYSIAE	219	226	1	0	913.379	4	6	7.00215	7.18392	916.214	2.31809	1	0	0.638045	0.00593892		1	0.138563		0	9.38438e+06	3.01918e+07	3.73932e+07	2.14778e+07	4.48373e+06	153270	0	0	0	0
DYSIAE	221	226	1	0	697.304	4	4	6.98657	7.04888	699.236	1.52876	0.4	0					1.01859		0	524219	1.83157e+06	0	0	112984	0	0	0
YSIAE	222	226	1	0	582.277	3	3	5.23253	5.38888	583.611	0.99464	0.4	0					1.98178		1.7979e+06	1.8657e+06	730648	115802	57597.8	164772	333964
YSIAEAA	222	228	1	0	724.351	4	5	7.17353	7.41715	726.055	1.2789	0.4	0					0.433607		449641	2.12276e+07	2.07389e+07	3.58426e+06	0	0	178897	265890	150313	205205
SIAEAA	223	228	1	0	561.288	3	4	4.56767	5.18522	561.937	0.33885	1	0	-0.501612	1.86465		1	0.0469399		5.09127e+08	3.46564e+08	1.04485e+08	2.18809e+07	2.95044e+06	457888	231180	224387
SIAEAAFNKGETAM	223	236	2	0	720.345	5	12	8.89417	9.29867	721.611	1.62977	1	0	-0.308539	0.955947		1	0.32291		1.19889e+08	3.59474e+08	3.61046e+08	2.13055e+08	9.08551e+07	3.19659e+07	2.26922e+06	3.11993e+06	157481	758240	1.9205e+06	681588	2.04566e+07	0	3.50535e+07	0	5.585e+06	158120
EAAF	226	229	1	0	437.203	3	2	6.97618	7.36023	437.435	-0.0279336	1	1	-0.874446	0.868724		1	0.0922299		2.21684e+08	5.34881e+07	4.40155e+06	463729	5854.67	194912
EAAFNKGETAM	226	236	1	0	1168.53	5	9	7.09562	7.45338	1169.98	0.705502	1	0	-0.525503	0.756619	1	1	0.225738		2.42166e+07	7.36706e+07	5.63582e+07	1.99873e+07	531986	151233	0	0	0	0	0	361548	0	0	0
EAAFNKGETAM	226	236	2	0	584.769	5	9	7.04888	7.65007	585.575	0.869052	0.6	0					0.0808399		3.69589e+08	8.86423e+08	6.88662e+08	3.31014e+08	1.12464e+08	2.94784e+07	4.03077e+06	632400	466570	89216.7	245858	131910	0	383385	0
AAFNKGETA	227	235	1	0	908.447	4	7	5.23253	5.82637	909.842	0.871516	1	0	-0.351276	1.7635	1	1	0.134541		1.396e+08	3.11234e+08	2.14661e+08	8.13103e+07	1.83689e+07	1.15471e+06	0	3260.91	37815.9	117753	0	59413.2
AAFNKGETA	227	235	2	0	454.727	4	7	5.21678	5.87347	455.45	0.921645	1	0	-0.32422	2.03157	1	1	0.0228946		8.87526e+08	1.89566e+09	1.30341e+09	5.02637e+08	1.44674e+08	3.91897e+07	1.47432e+07	2.96648e+06	314497	133824	0	265036
AAFNKGETAM	227	236	1	0	1039.49	5	8	6.87745	7.14237	1041.09	0.924476	1	0	-0.385064	0.360593	1	1	0.0676122		2.58516e+08	5.8325e+08	4.42129e+08	2.02032e+08	7.42281e+07	2.1291e+07	4.52828e+06	939080	700198	125744	112839	393168	128792	446640
AAFNKGETAM	227	236	2	0	520.247	5	8	6.86187	7.06445	521.078	0.987276	1	0	-0.355405	0.0947268	1	1	0.135277		1.09569e+09	2.58521e+09	1.97842e+09	8.49639e+08	3.1004e+08	7.92524e+07	6.5484e+07	2.04382e+07	4.20176e+07	2.62495e+06	715154	221267	162957	0
AAFNKGETAMT	227	237	2	0	570.771	5	9	6.50358	6.9398	571.551	0.83044	0.6	0					0.137032		2.94375e+07	9.39383e+07	6.88407e+07	2.64783e+07	5.47306e+06	1.17263e+06	70466.4	334893	628224	110635	325178	0	31668.1	115167	0
FNKGETA	229	235	2	0	383.69	4	5	4.14093	4.75837	384.316	0.808034	1	0	-0.211087	1.86416		1	0.0246614		2.74982e+08	5.78407e+08	3.2302e+08	9.73736e+07	2.15507e+07	2.34078e+06	52788	57628.8	0	320180
FNKGETAM	229	236	1	0	897.413	5	6	6.14127	6.39455	898.776	0.770556	1	0	-0.336452	0.310974	0	1	0.0686969		8.56911e+07	1.95751e+08	1.22498e+08	4.61317e+07	1.15257e+07	368385	0	0	49125.3	480.447	0	0
FNKGETAM	229	236	2	0	449.21	5	6	5.3109	6.48278	450.042	1.07089	1	0	-0.147328	4.22901	0	1	0.427401		9.12864e+08	1.11907e+09	7.87303e+08	2.72484e+08	1.04209e+08	2.77034e+07	2.88688e+07	6.03075e+07	7.02906e+07	3.68041e+07	1.23302e+07	830933
NKGETAM	230	236	1	0	750.345	4	5	4.18825	4.99595	751.557	0.729512	1	0	-0.270421	2.67569	1	1	0.0742575		2.19378e+08	4.37433e+08	2.28586e+08	7.14279e+07	1.50209e+07	1.01428e+06	21116.4	21321.7	0	65004.2
NKGETAM	230	236	2	0	375.676	4	5	4.17247	4.99595	376.277	0.718556	1	0	-0.2787	2.74301	1	1	0.0204211		7.97358e+08	1.61633e+09	8.58712e+08	2.14656e+08	3.66238e+07	5.54566e+06	442069	1.13757e+07	0	391472
NKGETAMTINGPWAWSNIDT	230	249	2	0	1103.52	7	17					-1
NKGETAMTINGPWAWSNIDTSKVNYGVTVL	230	259	3	0	1089.54	8	27	12.3551	12.7146	1093.72	10.5113	0.6	0					0.233708		0	0	8019.41	378211	130943	288147	438425	1.25669e+06	1.53933e+07	4.46566e+07	7.12868e+07	9.85743e+07	1.16635e+08	1.06285e+08	7.95662e+07	5.34251e+07	2.58231e+07	6.44123e+06	3.10868e+06	333984	0	350647	0	0	760391	0	0	1.56186e+06	1.6408e+06	1.23982e+06
NKGETAMTINGPWAWSNIDTSKVNYGVTVLPTFKGQPSKPFVGVL	230	274	5	0	970.706	10	39	12.5269	12.7042	973.883	12.8778	1	0	0.425902	-0.0131835		1	0.0996383		0	0	5460.71	152520	1.7088e+07	346384	0	0	0	6.25361e+06	2.42411e+06	9.49137e+06	1.91638e+07	3.3232e+07	4.89937e+07	5.42253e+07	6.12278e+07	5.57584e+07	4.42811e+07	3.41992e+07	2.21559e+07	1.17323e+07	3.67716e+06	2.30203e+06	1.56461e+06	228162	498916	0	566407	1.00501e+06
MTINGPWAWSNIDT	236	249	2	0	803.372	6	11	12.4488	12.9171	806.052	4.32631	1	0	0.664309	1.228		1	0.0896026		194990	8.89545e+06	5.80671e+07	2.11549e+08	4.15073e+08	5.46614e+08	4.52826e+08	2.68419e+08	1.10802e+08	4.64914e+07	1.47794e+07	5.098e+06	5.91332e+06	715431	6.50071e+06	1.47807e+06	3.19291e+06	1.00626e+06
MTINGPWAWSNIDTSKVNY	236	254	3	0	733.018	7	16					0
MTINGPWAWSNIDTSKVNYGVTVL	236	259	2	0	1333.67	7	21	12.9951	13.6436	1339.3	9.58653	1	0	0.903098	1.99688	1	1	0.221328		0	0	0	0	0	2.19009e+06	2.82734e+07	8.80799e+07	2.05288e+08	3.64246e+08	4.99177e+08	5.51934e+08	5.09321e+08	3.72222e+08	2.18777e+08	1.05634e+08	4.45994e+07	1.13875e+07	4.0357e+06	0	418929	161559	2.48286e+06	6394.08	1.50414e+07	17170.5	6.71426e+06	0	0
MTINGPWAWSNIDTSKVNYGVTVL	236	259	3	0	889.448	7	21	12.9795	13.5595	893.168	9.48449	0.6	0					0.0566472		167273	443846	339698	1.3932e+06	4.86633e+06	2.73791e+07	9.38893e+07	2.54585e+08	5.549e+08	9.4972e+08	1.29722e+09	1.43181e+09	1.29333e+09	9.4509e+08	5.54349e+08	2.84965e+08	1.27314e+08	5.04326e+07	2.63101e+07	7.70216e+06	1.47156e+06	8.58001e+06	1.6769e+06	1.67632e+06	3.34907e+06	1.62503e+06	510679	1.10889e+06	847259
MTINGPWAWSNIDTSKVNYGVTVLPTFKGQPSKPFVGVL	236	274	4	0	1063.06	9	33	12.8548	13.3762	1066.83	12.4313	0.6	0					0.0796514		563693	441318	2.30275e+06	0	0	321435	2.06378e+06	1.6134e+06	1.12357e+07	4.39702e+07	1.22729e+08	2.13329e+08	3.6764e+08	5.06672e+08	6.49134e+08	6.62464e+08	5.8527e+08	4.87085e+08	3.33879e+08	2.11806e+08	1.13456e+08	5.51858e+07	2.83805e+07	1.05488e+07	3.98186e+06	2.95394e+06	2.02356e+06	2.10485e+06	786811	626785
TINGPWAWSN	237	246	2	0	573.272	5	7	11.1371	11.655	575.265	3.28929	0.4	1					0.79988		9.36614e+06	8.9769e+07	1.9431e+08	1.98137e+08	1.00392e+08	3.34024e+07	6.65365e+06	1.97044e+06	651982	0	5.52024e+07	105052	6.02861e+07
TINGPWAWSNIDT	237	249	2	0	737.852	5	10	11.8883	12.5685	740.382	4.17603	1	0	0.756132	2.13187		1	0.0699236		1.25426e+06	1.65392e+07	1.05521e+08	3.56034e+08	6.5685e+08	8.39261e+08	6.1509e+08	3.48631e+08	1.21657e+08	2.6957e+07	4.19763e+06	839483	893735	2.5558e+06	734384	3.51009e+06
TINGPWAWSNIDTSKVNY	237	254	2	0	1033.5	6	15	11.5148	12.1993	1038.03	7.80606	0.6	0					0.125631		7.24052e+06	212931	1.43831e+06	0	2.09807e+07	1.01725e+08	2.97783e+08	5.59369e+08	8.14276e+08	8.42354e+08	7.13282e+08	4.58286e+08	2.20225e+08	7.87467e+07	2.09804e+07	718661	9.94372e+06	391073	4.99911e+07	1.02328e+06	1.69033e+07	0
TINGPWAWSNIDTSKVNY	237	254	3	0	689.337	6	15	11.7483	11.9194	692.088	7.00955	1	0	0.943909	-0.0399123	1	1	0.0966924		2.66433e+06	142208	2.20094e+07	2.60464e+06	3.21374e+06	3.43294e+07	4.02691e+07	7.35222e+07	1.00371e+08	9.99575e+07	7.67691e+07	4.82826e+07	2.25633e+07	6.034e+06	963926	712719	294738	0	615840	0	328356	709593
TINGPWAWSNIDTSKVNYGVTVLPTFKGQPSKPFVGVL	237	274	4	0	1030.3	9	32	12.5893	13.3075	1033.97	12.1787	0.6	0					0.0638592		278493	3.75546e+07	201616	604812	798814	1.28938e+08	5.64241e+06	2.21401e+07	5.87312e+07	2.42751e+08	4.04338e+08	7.66286e+08	1.228e+09	1.74226e+09	2.01714e+09	2.04633e+09	1.74003e+09	1.30341e+09	8.74085e+08	5.31655e+08	2.81467e+08	1.35588e+08	5.92555e+07	3.31642e+07	1.49343e+07	1.36242e+07	1.65257e+07	8.17276e+06	6.16252e+06	2.34888e+06
INGPWAWSNIDTSKVNY	238	254	2	0	982.979	6	14					-1
NIDTSKVNYGVTVL	246	259	2	0	761.909	5	12					-1
IDTSKVNYGVTVL	247	259	2	0	704.888	5	11	9.36088	9.73402	708.359	6.11045	1	0	1.27712	0.822161		1	0.144837		202900	2.34648e+06	545833	116452	2.24903e+06	8.69884e+07	2.29925e+08	2.38155e+08	1.54304e+08	6.33862e+07	1.15068e+07	933701	182850	1.26381e+06	890385	1.35598e+06	1.57973e+06
IDTSKVNYGVTVLPTFKGQPSKPFVGVL	247	274	4	0	748.669	7	23					-1
DTSKVNYGVTVL	248	259	2	0	648.346	5	10					-1
DTSKVNYGVTVLPTFKGQPSKPFVGVL	248	274	3	0	960.195	7	22					-1
TSKVNYGVTVL	249	259	2	0	590.832	5	9	9.01877	9.20537	593.32	4.27542	0.6	0					0.22988		751397	0	549597	8.29174e+06	2.88712e+07	3.62552e+07	2.69479e+07	4.04395e+06	1.59153e+06	233431	0	0	0	504894	136998
SKVNY	250	254	1	0	610.32	3	3	5.27962	5.78458	612.717	2.04406	1	0	1.75264	1.38446		1	0.157746		1.66603e+06	2.60231e+07	7.84017e+07	7.03482e+07	1.65409e+07	146094	169318
SKVNYGVTVL	250	259	1	0	1079.61	4	8	9.0499	9.32977	1084.05	3.80358	0.6	0					0.402329		0	0	3.45317e+06	4.51052e+07	7.93983e+07	6.51528e+07	2.3633e+07	8.99426e+06	1.88663e+06	323345	33619.4	0	0
SKVNYGVTVL	250	259	2	0	540.308	4	8	9.0032	9.56305	542.469	3.68109	0.6	0					0.0650053		104278	1.88901e+07	5.55896e+07	3.61993e+08	5.81959e+08	4.85711e+08	1.97761e+08	5.42923e+07	2.43071e+06	83516.8	109951	849876	238729
SKVNYGVTVLPTFKGQPSKPFVGVL	250	274	3	0	888.17	7	20	10.8416	11.2927	890.875	6.47775	0.6	0					0.0657925		3.77179e+06	6.01358e+06	581837	8.64356e+06	6.09381e+07	1.84202e+08	3.5915e+08	5.45522e+08	6.14727e+08	5.06845e+08	3.46985e+08	1.94608e+08	9.09377e+07	2.97011e+07	7.87817e+06	2.37443e+06	474850	213522	472885	0	0	0	279966	480043	246381	509513	196923	618265
KVNYGVTVL	251	259	2	0	496.792	4	7	8.98763	9.43868	497.998	1.81516	1	0	0.158056	1.15449		-1	0.468302		1.43869e+07	2.38643e+07	2.44635e+07	2.82908e+07	2.18155e+07	6.35504e+06	1.84281e+06	506043	0	0	80463.6	0
KVNYGVTVLPTFKGQPSKPFVGVL	251	274	3	0	859.16	7	19					-1
GVTVLPTF	255	262	1	0	833.477	4	5					-1
GVTVLPTFKGQPSKPFVGVL	255	274	2	0	1036.1	6	15	10.8727	11.2771	1038.92	4.3576	1	0	0.275928	0.955663	1	1	0.302769		541127	2.14833e+06	7.21337e+07	2.14482e+08	4.34691e+08	4.80046e+08	4.11788e+08	2.53765e+08	1.33028e+08	4.53001e+07	9.51256e+06	1.13995e+06	817650	0	3.02204e+06	398686	4.78498e+07	145238	2.07787e+07	267379	0	68436.7
GVTVLPTFKGQPSKPFVGVL	255	274	3	0	691.07	6	15	10.826	11.2927	692.895	4.19857	1	0	0.235872	1.22117	1	1	0.205542		624527	2.55383e+07	1.94365e+08	6.18777e+08	1.13804e+09	1.38872e+09	1.16913e+09	7.38781e+08	3.75843e+08	1.62165e+08	5.61154e+07	2.45811e+07	9.91979e+06	5.15197e+06	2.27366e+06	600315	0	2.1786e+06	404765	54406.1	4.96262e+07	17994.6
VTVLPTFKGQPSKPFVGVL	256	274	3	0	672.063	6	14	10.9815	11.0593	673.663	3.55313	1	0	0.137222	-0.437645		1	0.134719		0	0	2.43752e+06	5.52843e+06	6.97731e+06	1.01714e+07	6.98428e+06	2.35609e+06	549541	227790	103929	105401	274654	0	0	0	0	18031.4	0	0	0
PTFKGQPSKPFVG	260	272	2	0	695.38	5	9	7.8917	8.20637	700.377	9.14138	1	0	3.01592	0.572788		-1	0.251924		153209	919506	4.52292e+06	6.40409e+06	1.59492e+06	116510	909688	4.09352e+06	2.71702e+07	5.8379e+07	8.62485e+07	7.397e+07	4.17234e+07	1.37568e+07	3.22395e+06
PTFKGQPSKPFVGVL	260	274	2	0	801.456	5	11	9.73402	10.3128	803.395	2.88867	1	0	0.170514	1.69938	1	0	0.0422348		8.92357e+07	8.11816e+08	2.61565e+09	4.45623e+09	4.55392e+09	3.12519e+09	1.60431e+09	6.38471e+08	2.5248e+08	8.55529e+07	3.54369e+07	8.04396e+06	354983	592284	394905	183314	0
PTFKGQPSKPFVGVL	260	274	3	0	534.64	5	11	9.73402	10.3906	535.932	2.88657	1	0	0.169794	2.03107	1	0	0.0244778		1.33488e+08	1.19496e+09	3.99849e+09	6.78816e+09	6.86275e+09	4.7044e+09	2.438e+09	9.5471e+08	3.49948e+08	1.36004e+08	5.38867e+07	2.19722e+07	4.01593e+06	651213	465969	340249	209058
KGQPSKPFVGVL	263	274	2	0	628.872	5	8	9.15875	9.67182	630.099	1.6897	0.6	0					0.131312		5.38084e+07	2.78655e+08	4.8284e+08	4.10924e+08	2.0461e+08	4.9782e+07	1.80179e+07	235517	430359	292643	125220	114601	165960	454531
KGQPSKPFVGVL	263	274	3	0	419.584	5	8	9.22092	9.62002	420.408	1.70659	0.6	0					0.0663032		1.44804e+07	9.53883e+07	1.74754e+08	1.41852e+08	6.83331e+07	2.2918e+07	3.59892e+06	573458	89369.1	72751.9	0	0	63387	0
VLSAGINAASPNKELAKE	273	290	2	0	906.497	6	15	7.23583	7.42233	909.471	4.89756	0.4	1					0.372613		0	0	1.12993e+06	2.91774e+06	1.83231e+07	2.43542e+07	2.25029e+07	9.84259e+06	1.54901e+07	420818	4.82283e+06	0	601165	222297	0	0	0	0	0	0	0	0
VLSAGINAASPNKELAKE	273	290	3	0	604.667	6	15					-1
SAGIN	275	279	1	0	461.235	3	3	3.07612	3.55282	461.435	-0.0492685	1	1	-0.883726	1.2639		0	0.17322		2.69836e+07	5.9685e+06	109983	100997	25764.8	0	0
SAGINAASPNKE	275	286	2	0	579.791	5	9	4.26718	4.96442	584.567	8.90354	1	1	2.91607	2.20452		-8	0.691269		69887.9	2.90528e+06	2.14955e+07	5.4629e+07	7.78246e+07	7.15922e+07	1.15364e+08	2.75955e+08	6.3837e+08	1.01277e+09	1.12836e+09	8.74203e+08	4.5506e+08	1.79357e+08	5.1309e+07
SAGINAASPNKEL	275	287	2	0	636.333	5	10	6.8151	7.26697	638.8	4.21018	1	0	0.769034	1.15798		0	0.110181		298231	1.95239e+06	2.16511e+07	1.0265e+08	1.886e+08	2.44923e+08	1.60817e+08	7.70681e+07	1.80101e+07	1.71457e+06	305838	109043	692764	503492	740376	317327
SAGINAASPNKELAKE	275	290	2	0	800.42	5	13	6.10977	6.70608	803.085	4.41805	1	0	0.46236	1.77409	1	0	0.0550631		2.08987e+06	8.5878e+07	5.7321e+08	2.22483e+09	4.98486e+09	7.05214e+09	6.1086e+09	3.28544e+09	1.33871e+09	4.56332e+08	1.38593e+08	4.01994e+07	9.44484e+06	1.73346e+06	345963	313430	621152	1.17636e+06	26988
SAGINAASPNKELAKE	275	290	3	0	533.949	5	13	6.10977	6.6594	535.725	4.41558	1	0	0.461643	1.57497	1	0	0.0311726		1.76467e+06	5.68552e+07	3.86763e+08	1.51564e+09	3.51817e+09	4.98737e+09	4.28104e+09	2.2828e+09	9.3552e+08	2.97735e+08	8.70405e+07	2.5331e+07	6.79397e+06	3.30551e+06	0	24161.4	2.05735e+06	83860.9	191020
SAGINAASPNKELAKEF	275	291	3	0	582.972	6	14					-1
SAGINAASPNKELAKEFL	275	292	3	0	620.667	6	15	9.93992	10.0021	622.684	4.95511	1	0	0.426432	-0.504182		-2	0.28032		0	0	127214	1.69823e+06	4.52262e+06	6.31822e+06	6.2136e+06	2.47655e+06	1.22262e+06	167965	495812	0	0	0	161269	437079	182100	482740	149519	0	0	0
SAGINAASPNKELAKEFLEN	275	294	2	0	1052.04	6	17	9.50088	9.84668	1054.92	4.54424	0.6	0					0.122676		0	0	1.62394e+07	1.09222e+08	2.99982e+08	4.5102e+08	4.45142e+08	3.08713e+08	1.59078e+08	6.44623e+07	1.29384e+07	1.59255e+06	334895	2.35662e+06	1.21747e+06	1.02499e+06	370940	755631	0	303641	0	0	2311.22	1.81316e+06
SAGINAASPNKELAKEFLEN	275	294	3	0	701.695	6	17					0
SAGINAASPNKELAKEFLENYL	275	296	2	0	1190.11	6	19	12.0126	12.6365	1193.02	4.41535	0.6	0					0.0932418		0	9.41739e+06	5.73991e+07	2.56555e+08	5.43646e+08	8.6811e+08	8.54472e+08	6.27261e+08	3.49946e+08	1.69608e+08	4.70921e+07	1.81921e+07	1.12733e+06	4.48206e+06	0	0	328422	299630	45419.2	898526	376801	0	59932.5	677105	1.26443e+06	972217
SAGINAASPNKELAKEFLENYL	275	296	3	0	793.745	6	19	11.9971	12.4488	795.691	4.43302	0.6	0					0.0370194		797857	2.0105e+07	1.77385e+08	6.49482e+08	1.52384e+09	2.35247e+09	2.40839e+09	1.72751e+09	9.52797e+08	4.17155e+08	1.57592e+08	6.12633e+07	2.05454e+07	4.87923e+06	1.35519e+07	3.12873e+06	4.22776e+06	226610	505137	1.43884e+06	0	519696	289704	462544	742391	386895
SAGINAASPNKELAKEFLENYLLTDEGLEAVNKDKPLGA	275	313	4	0	1033.29	9	35	12.3863	12.4956	1035.98	8.34226	0.6	0					0.0662732		836387	544410	0	0	227322	600386	3.46083e+06	1.11539e+07	2.08421e+07	3.18721e+07	3.78935e+07	3.65704e+07	3.40748e+07	2.60626e+07	1.63831e+07	5.38634e+06	4.3781e+06	294780	369965	27670.6	0	0	0	0	0	20233.8	0	0	3012.03	21879.1
GINAASPNKELAKE	277	290	2	0	721.386	5	11	6.04675	6.26662	723.824	4.05075	1	0	0.56966	0.168444		1	0.149482		0	0	0	2.07061e+07	3.82186e+07	4.85285e+07	3.69318e+07	9.44608e+06	326833	113140	0	0	0	0	0	15276.8	15010.3
AASPNKELAKE	280	290	1	0	1157.62	5	8	4.9802	5.23253	1162.04	3.7572	1	0	0.952777	0.306922	1	1	0.22116		0	0	2.21254e+06	1.08795e+07	1.98476e+07	1.82129e+07	8.62582e+06	1.52523e+06	0	0	0	0	0	0
AASPNKELAKE	280	290	2	0	579.312	5	8	4.9171	5.42007	581.573	3.85897	1	0	1.00084	1.37593	1	1	0.0518755		6.50814e+06	7.69997e+07	4.06695e+08	1.20699e+09	1.99103e+09	1.96672e+09	1.09631e+09	4.08795e+08	1.07872e+08	2.30103e+07	3.02118e+06	453924	195498	299094
AASPNKELAKE	280	290	3	0	386.544	5	8	4.9171	5.1589	388.033	3.80563	1	0	0.975649	0.261995	1	1	0.022214		1.55063e+06	1.53721e+07	8.22356e+07	2.3865e+08	4.0283e+08	3.71128e+08	2.11412e+08	7.38211e+07	1.35379e+07	4.26365e+06	233492	169189	85009	29138.6
AASPNKELAKEFLEN	280	294	2	0	830.931	5	12	9.09657	9.40757	833.235	3.63724	0.6	0					0.0852332		0	521423	3.45642e+07	1.18224e+08	1.91919e+08	1.83583e+08	1.10374e+08	4.45424e+07	7.39738e+06	124821	0	811183	1.18541e+06	165688	0	273861	0	897974
AASPNKELAKEFLENYL	280	296	3	0	646.339	6	14	11.795	12.2772	647.926	3.60061	0.6	0					0.138551		628513	9.16631e+06	7.20648e+07	1.98929e+08	3.16561e+08	3.19244e+08	1.97558e+08	9.04084e+07	2.8389e+07	6.23979e+06	1.29907e+06	1.30429e+06	557095	1.62599e+06	1.80487e+06	1.98847e+06	2.3122e+06	2.24514e+06	2.07921e+06	243741	597349
LAKEFLENYL	287	296	2	0	620.335	5	8	11.7017	11.9349	620.926	0.420758	1	0	-0.622961	0.225456		1	0.553576		2.1008e+07	1.70723e+07	4.63074e+06	781704	1.37503e+06	545421	773800	353957	0	256817	0	0	262977	504854
FLENYL	291	296	1	0	798.403	4	4	10.9971	11.7483	798.909	0.00855708	1	0	-0.813594	2.43499	1	1	0.0552263		8.21493e+09	3.87454e+09	1.06581e+09	2.05003e+08	1.05206e+07	1.45515e+06	1.08255e+07	2.16817e+06	193427
FLENYL	291	296	2	0	399.705	4	4	11.3031	11.6861	399.935	-0.0379076	1	0	-0.857483	0.864387	1	1	0.0986426		1.69885e+08	8.24826e+07	1.84696e+07	1.58875e+06	57995	92606	0	0	0
FLENYLLTDEGLEAVNKDKPLGA	291	313	3	0	850.443	7	20					-1
LENYL	292	296	1	0	651.335	4	3					0
YLLTDEGL	295	302	1	0	923.472	4	6	9.8933	10.3595	926.741	2.71902	0.4	0					0.164016		1.33688e+06	1.72577e+06	5.30518e+08	2.24652e+09	1.2771e+09	1.41361e+08	1.16182e+07	2.64388e+06	1.70282e+06	0	391096
YLLTDEGLEAVNKDKPLGA	295	313	2	0	1023.54	6	16	9.90885	10.4061	1026.2	4.1113	1	0	0.149167	1.35169	1	0	0.223539		6.26175e+06	1.91883e+07	1.70362e+08	3.56856e+08	5.55193e+08	5.74915e+08	4.71518e+08	2.9429e+08	1.55849e+08	8.33877e+07	4.66589e+07	3.45256e+07	2.41985e+07	1.42935e+07	9.57489e+06	2.59518e+06	978892	6235.6	0	0	428489	0	978419
YLLTDEGLEAVNKDKPLGA	295	313	3	0	682.697	6	16	9.84668	10.4372	684.58	4.43966	1	0	0.226707	1.74949	1	0	0.314531		1.34413e+06	6.72916e+07	3.65479e+08	9.3428e+08	1.43654e+09	1.4998e+09	1.20605e+09	7.49481e+08	4.10289e+08	2.13851e+08	1.5966e+08	1.44611e+08	1.28085e+08	9.44988e+07	5.57972e+07	2.46821e+07	9.49542e+06	8.95157e+06	3.72391e+06	3.1203e+06	9.34455e+06	3.16824e+06	1.94775e+06
LTDEGL	297	302	1	0	647.325	4	4	7.49997	8.2375	648.948	1.25784	1	0	0.366429	2.37641		1	0.468128		5.28387e+08	1.68841e+09	1.52228e+09	5.73942e+08	1.18591e+08	5.12924e+07	1.19264e+07	2.0196e+06	638602
LTDEGLE	297	303	1	0	776.367	4	5	6.8151	7.27215	777.954	1.15003	1	0	0.0473413	1.18009		1	0.215628		5.36412e+07	1.62785e+08	1.50386e+08	5.50978e+07	8.61745e+06	287625	984400	1.67317e+06	270740	155317
LTDEGLEAVNKDKPLGA	297	313	2	0	885.468	6	14	8.1908	8.72302	887.675	3.38996	0.6	0					0.0740192		1.30068e+08	5.55334e+08	1.77775e+09	3.11196e+09	3.67247e+09	3.21846e+09	2.16511e+09	1.15795e+09	5.25163e+08	2.11203e+08	9.57613e+07	2.6581e+07	1.50607e+07	3.02959e+06	3.42888e+06	618488	0	548237	1.64575e+06	1.22338e+07	9.71686e+06
LTDEGLEAVNKDKPLGA	297	313	3	0	590.647	6	14	8.17523	8.72302	592.159	3.50882	1	0	0.125265	1.56708	1	0	0.0476913		1.08342e+08	7.32042e+08	2.22577e+09	3.9013e+09	4.88371e+09	4.34947e+09	2.83781e+09	1.49254e+09	6.97624e+08	2.77955e+08	1.05291e+08	3.92328e+07	1.26672e+07	3.79989e+06	1.46999e+06	807483	849921	9.50645e+06	1.33522e+07	5.79497e+07	8.21415e+07
LTDEGLEAVNKDKPLGAVAL	297	316	3	0	685.044	6	17					-1
LTDEGLEAVNKDKPLGAVALKS	297	318	3	0	756.753	6	19	8.66085	8.87858	759.197	6.00941	1	1	0.373325	0.159345		1	0.239983		0	0	9.33413e+06	2.27384e+07	3.9786e+07	6.6606e+07	5.95364e+07	5.14159e+07	4.3613e+07	3.17768e+07	2.83953e+07	2.54875e+07	1.96402e+07	1.29992e+07	8.29374e+06	1.56845e+06	623759	0	348938	0	0	0	0	1.25516e+06	0	325267
LTDEGLEAVNKDKPLGAVALKSYEEE	297	322	3	0	940.15	7	23	9.42312	9.8118	942.668	5.90403	0.6	1					0.728603		8.43548e+07	3.56127e+08	9.28129e+08	1.73772e+09	2.47912e+09	2.70783e+09	2.41696e+09	1.97109e+09	1.35596e+09	8.55545e+08	6.13167e+08	3.33614e+08	2.34044e+08	2.50614e+08	2.42664e+08	2.82325e+08	3.32088e+08	3.17703e+08	2.60392e+08	4.26445e+08	1.19153e+08	5.60986e+07	3.66125e+08	6.85797e+06	1.07383e+06	1.65715e+08	9.22208e+06	9.49932e+06	4.85124e+07	4.96433e+06
DEGLEAVNKDKPLGA	299	313	2	0	778.402	5	12					0
LEAVNKDKPLGA	302	313	2	0	627.856	5	9	6.45683	6.50358	631.232	6.01922	0.4	1					0.494969		0	0	846170	784744	1.36412e+06	556307	586885	2.00816e+06	2.54453e+06	1.78676e+06	570477	517748	0	5725.46	0
EAVNKDKPLGA	303	313	1	0	1141.62	5	8	5.4981	5.99945	1144.47	2.18719	1	0	0.211289	1.36903	1	0	0.14556		8.00102e+06	4.90436e+07	1.04055e+08	1.15077e+08	7.87629e+07	3.23531e+07	5.98474e+06	0	0	0	57296.6	0	0	0
EAVNKDKPLGA	303	313	2	0	571.314	5	8	5.45128	6.10977	572.801	2.31452	1	0	0.271427	2.03924	1	0	0.0535523		4.52444e+08	2.03464e+09	3.95763e+09	4.34865e+09	3.16814e+09	1.51619e+09	5.49912e+08	1.61222e+08	4.3987e+07	9.30827e+06	1.55089e+06	349511	0	60598.3
EAVNKDKPLGA	303	313	3	0	381.212	5	8	5.46687	5.62825	382.211	2.33818	1	0	0.282602	-0.0810007	1	0	0.025218		1.81074e+07	8.3746e+07	1.64838e+08	1.90401e+08	1.36265e+08	6.88488e+07	2.35806e+07	6.55968e+06	904142	136517	0	0	128034	0
EAVNKDKPLGAVA	303	315	2	0	656.367	5	10					0
EAVNKDKPLGAVAL	303	316	2	0	712.909	5	11	8.53307	8.76967	714.792	2.92876	0.6	0					0.211824		393585	7.52292e+06	3.63913e+07	5.7961e+07	5.2479e+07	3.01515e+07	1.40609e+07	7.93973e+06	405639	3.70879e+06	0	0	0	0	0	1980.28	0
EAVNKDKPLGAVALKS	303	318	2	0	820.472	5	13	7.00215	7.18912	822.543	3.18287	0.6	0					2.03088		0	277893	5.01145e+06	1.3842e+07	1.86832e+07	1.53512e+07	6.3027e+06	190011	265482	245700	230327	0	0	0	0	0	0	0	0
EAVNKDKPLGAVALKSYEEE	303	322	2	0	1095.57	6	17	8.45532	8.62978	1099.13	5.84386	0.6	0					0.413402		1.95146e+06	3.99465e+06	5.50969e+06	5.10043e+06	1.68609e+07	1.72244e+07	2.83904e+07	3.34136e+07	3.27515e+07	1.97009e+07	1.06414e+07	2.04872e+06	744134	11589.9	62012.3	123051	93484.9	637068	469182	1.90474e+06	2.33123e+06	1.39042e+06	653925	272705
EAVNKDKPLGAVALKSYEEE	303	322	3	0	730.714	6	17					0
EAVNKDKPLGAVALKSYEEEL	303	323	3	0	768.409	6	18					-1
AVNKDKPLGA	304	313	1	0	1012.58	4	7					-1
AVNKDKPLGA	304	313	2	0	506.793	4	7	5.24825	5.82637	508.221	2.27117	1	0	0.404188	1.69646	1	0	0.0623784		3.26098e+07	1.50035e+08	3.08368e+08	3.29679e+08	2.2579e+08	9.38219e+07	2.85485e+07	4.85328e+06	796859	235219	80574.7	29506.7
VNKDKPLGA	305	313	1	0	941.541	4	6	5.16943	5.3421	944.121	2.03435	1	0	0.45937	-0.0328747	1	0	0.264078		0	4.58534e+06	9.63473e+06	9.89765e+06	5.21866e+06	399717	0	0	0	0	0
VNKDKPLGA	305	313	2	0	471.274	4	6	4.822	5.63867	472.712	2.32948	0.6	0					0.277065		4.01957e+07	1.81917e+08	3.53705e+08	3.97324e+08	2.73243e+08	1.18449e+08	3.53242e+07	6.88552e+06	443402	0	6802.16
VNKDKPLGA	305	313	3	0	314.519	4	6	5.12205	5.26917	315.449	2.24716	1	0	0.593377	-0.141851	1	0	0.148752		480856	9.17897e+06	1.90445e+07	2.01389e+07	1.21904e+07	4.23641e+06	1.08122e+06	106558	0	0	0
VNKDKPLGAVAL	305	316	2	0	612.869	5	9					-1
VALKS	314	318	1	0	517.334	3	3	4.2198	4.90132	518.347	0.712689	0.4	0					0.0429792		2.22594e+08	5.9115e+08	1.69159e+08	2.81551e+07	1.74869e+06	31273.4	115695
VALKS	314	318	2	0	259.171	3	3	4.20402	4.90132	259.667	0.691881	0.4	0					0.0177664		3.68278e+08	9.86466e+08	2.63933e+08	3.61881e+07	3.30736e+06	50549.8	381680
VALKSYE	314	320	1	0	809.44	4	5	6.90863	6.95538	812.785	2.86152	0.4	0					0.388763		0	0	0	1.2157e+07	4.28213e+06	318239	137426	0	0	47628.4
VALKSYE	314	320	2	0	405.224	4	5	6.6594	7.0281	406.659	2.38627	0.4	0					0.129962		1.50951e+06	6.30056e+07	2.98454e+08	4.92388e+08	1.79679e+08	3.85296e+07	5.97339e+06	306232	28362	18941.1
VALKSYEEE	314	322	1	0	1067.53	4	7	6.73723	7.28252	1071.55	3.39805	1	0	1.01242	1.55642	1	1	0.177879		763253	4.52968e+07	2.34852e+08	5.48244e+08	7.19131e+08	5.25185e+08	2.04264e+08	5.75398e+07	7.5707e+06	3.34874e+06	1.24744e+06	682267
VALKSYEEE	314	322	2	0	534.266	4	7	6.73723	7.29807	536.269	3.3828	1	0	1.00419	1.62274	1	1	0.0682509		2.80835e+07	3.32473e+08	1.53794e+09	3.69675e+09	4.73718e+09	3.43593e+09	1.33357e+09	3.57018e+08	3.34748e+07	113571	2.48179e+07	3.52176e+07
VALKSYEEEL	314	323	1	0	1180.61	5	8	9.14322	9.50088	1185.55	4.23896	1	0	1.1803	0.756193	1	1	0.308795		432428	676360	3.27134e+06	4.00258e+07	1.0751e+08	1.40677e+08	9.56068e+07	2.65268e+07	2.29553e+06	297607	1.13535e+06	0	286434	523228
VALKSYEEEL	314	323	2	0	590.808	5	8	9.09657	9.64073	593.228	4.13792	1	0	1.13258	1.55166	1	1	0.0552585		160865	3.66666e+07	1.87596e+08	6.66231e+08	1.38317e+09	1.74685e+09	1.21005e+09	3.11195e+08	1.53668e+08	198622	7.02975e+06	1.13498e+06	2.49205e+06	4.91451e+06
VALKSYEEELAKDPRIAA	314	331	2	0	1002.04	6	15					-1
VALKSYEEELAKDPRIAATM	314	333	2	0	1118.09	7	17					-1
VALKSYEEELAKDPRIAATM	314	333	3	0	745.728	7	17					-1
VALKSYEEELAKDPRIAATME	314	334	2	0	1182.61	7	18	9.70292	9.78068	1187.56	8.43759	1	0	0.949395	-0.437645	1	1	0.252084		0	0	0	0	0	0	687591	1.888e+06	8.3667e+06	8.43082e+06	1.25701e+07	9.84198e+06	3.52583e+06	771707	399350	0	495990	0	0	0	280560	0	0	0	0	0
VALKSYEEELAKDPRIAATME	314	334	3	0	788.742	7	18	9.64073	9.87777	792.111	8.64627	1	0	0.993197	0.241664	1	1	0.167956		0	37439.7	7.35843e+06	0	569191	3.57357e+06	1.5968e+07	4.79866e+07	9.93074e+07	1.47402e+08	1.63631e+08	1.33823e+08	9.4976e+07	5.16738e+07	1.89794e+07	3.09237e+06	481112	410773	0	0	317583	0	1622.75	1.4893e+06	1.18861e+06	4.43108e+06
VALKSYEEELAKDPRIAATMENAQKGEIMPNIPQMSA	314	350	5	0	815.613	9	32	10.7171	11.0178	819.174	15.2091	1	0	0.974069	0.513359		0	0.113501		0	397072	0	0	0	0	0	18754	239078	0	232921	2.34875e+06	1.63253e+07	3.92628e+07	6.49892e+07	9.84799e+07	1.33282e+08	1.53817e+08	1.4875e+08	1.26432e+08	1.00967e+08	6.98003e+07	4.37954e+07	2.58411e+07	8.55432e+06	1.06202e+06	1.52147e+06	493656	201636	576330
VALKSYEEELAKDPRIAATMENAQKGEIMPNIPQMSAF	314	351	3	0	1407.71	9	33	11.5304	11.6861	1413.95	16.0235	0.6	0					0.130949		0	0	0	0	0	0	0	0	0	0	0	0	368454	1.07485e+06	7.11219e+06	1.50902e+07	2.21737e+07	3.20427e+07	3.71869e+07	3.44447e+07	2.9216e+07	2.15054e+07	1.4542e+07	6.11181e+06	4.10044e+06	362654	0	0	0	359415
VALKSYEEELAKDPRIAATMENAQKGEIMPNIPQMSAF	314	351	4	0	1056.03	9	33	11.5148	11.6861	1060.77	16.264	0.6	0					0.101081		0	0	0	0	0	0	0	0	0	0	0	948832	6.02046e+06	2.784e+07	5.24809e+07	9.10382e+07	1.32789e+08	1.72617e+08	2.00531e+08	1.74948e+08	1.57189e+08	1.20523e+08	1.17992e+08	5.27114e+07	2.69268e+07	1.35973e+07	4.34605e+07	329800	446710	0
KSYEEE	317	322	2	0	392.672	4	4	4.12515	4.90132	394.14	2.48884	1	0	1.52918	2.54119		1	0.0674251		6.13474e+06	5.50745e+07	1.51158e+08	1.97459e+08	1.33756e+08	4.07053e+07	6.38872e+06	234840	5601.9
KSYEEEL	317	323	1	0	897.42	4	5					0
KSYEEELAKDPRIAATMENAQKGEIMPNIPQMSA	317	350	4	0	948.467	9	29					-1
YEEELAKDPRIAATME	319	334	2	0	933.451	6	13	7.17353	7.3447	936.095	4.12937	0.6	0					0		0	0	764789	1.02544e+07	1.69183e+07	1.84113e+07	1.90431e+07	1.2052e+07	5.69805e+06	415865	0	0	0	0	0	0	0	0	0	0
YEEELAKDPRIAATME	319	334	3	0	622.636	6	13	7.17353	7.37575	624.448	4.27842	0.6	0					0.0953017		0	252038	4.84288e+06	2.01553e+07	3.00523e+07	3.71406e+07	3.49642e+07	2.7134e+07	1.42719e+07	3.17211e+06	667141	814769	0	0	134092	0	0	304530	0	0
EELAKDPRIAATM	321	333	2	0	722.877	5	10	6.15702	6.70608	726.874	7.09248	0.6	0					0.333685		58127.4	17633.2	1.27675e+06	5.81798e+07	3.30504e+08	9.69948e+08	2.0559e+09	3.17973e+09	3.479e+09	2.86123e+09	1.78392e+09	8.8283e+08	3.4695e+08	9.77254e+07	2.21385e+07	2.64645e+06
LAKDPRIA	323	330	2	0	442.272	4	5	5.76372	5.77937	444.003	2.94703	1	0	1.40525	-0.702587		1	0.21016		0	0	311606	529227	519461	257720	1071.84	0	0	0
LAKDPRIAA	323	331	2	0	477.79	4	6	5.87347	6.24582	479.636	3.13626	1	0	1.15325	0.81882	1	1	0.0466322		3.79462e+06	4.69606e+07	1.58675e+08	2.86848e+08	2.92744e+08	1.87382e+08	7.51346e+07	2.09746e+07	2.96429e+06	42695.9	0
LAKDPRIAA	323	331	3	0	318.863	4	6	5.88918	6.13078	320.101	3.15815	1	0	1.16703	0.261142	1	1	0.0618242		215562	8.08054e+06	3.31193e+07	5.88086e+07	6.32865e+07	4.02776e+07	1.50462e+07	3.41113e+06	208808	0	264583
LAKDPRIAAT	323	332	2	0	528.314	4	7	5.5137	5.87347	530.251	3.26392	1	0	0.94002	0.76515		1	0.0685401		375192	7.75215e+06	4.0051e+07	7.51233e+07	8.04294e+07	5.7879e+07	2.67031e+07	7.18894e+06	1.10316e+06	8889.36	7918.81	88103.3
LAKDPRIAATM	323	333	2	0	593.834	5	8	7.17353	7.39128	595.839	3.24883	1	0	0.712681	0.159416	1	0	0.15536		562168	3.35388e+07	1.16712e+08	1.91083e+08	1.81619e+08	1.18523e+08	5.38818e+07	3.9314e+07	2.00052e+06	3.21909e+07	33480.4	1.00096e+06	0	293831
LAKDPRIAATM	323	333	3	0	396.225	5	8					-1
LAKDPRIAATME	323	334	2	0	658.356	5	9	7.0333	7.5776	660.236	2.92964	0.6	0					0.0565661		7.31292e+06	2.42611e+08	7.40332e+08	1.24889e+09	1.17492e+09	7.91744e+08	3.50414e+08	1.38295e+08	3.94203e+07	1.84677e+07	1.06163e+07	5.44897e+06	1.66692e+06	0	571594
LAKDPRIAATME	323	334	3	0	439.239	5	9	7.04888	7.53102	440.458	2.82545	0.6	0					0.083759		1.36442e+06	7.61433e+07	2.66245e+08	4.4669e+08	4.07433e+08	2.45684e+08	1.17876e+08	3.52264e+07	6.16246e+06	1.83904e+06	61605.9	0	2.26217e+06	12788.7	0
LAKDPRIAATMENAQKGEIM	323	342	2	0	1094.07	7	17	8.97207	9.32458	1099.13	8.72443	0.6	0					0.221187		1.20231e+06	0	0	1.0296e+06	3.25225e+06	2.26776e+07	3.72317e+07	8.16889e+07	1.36227e+08	2.13096e+08	2.51835e+08	2.30564e+08	1.65486e+08	1.03868e+08	3.97038e+07	1.44506e+07	1.88877e+06	1.48638e+06	0	0	896149	621348	0	0	0
LAKDPRIAATMENAQKGEIM	323	342	3	0	729.714	7	17	8.97207	9.50088	733.173	8.97091	0.6	0					0.0931684		871523	835730	4.75016e+06	1.54852e+07	5.86583e+07	1.59708e+08	3.23924e+08	7.44565e+08	1.52424e+09	2.23172e+09	2.70804e+09	2.55662e+09	1.88002e+09	1.16659e+09	6.15291e+08	2.76091e+08	1.20076e+08	5.49291e+07	8.42115e+06	1.54557e+06	1.78431e+06	247707	675760	226884	366320
LAKDPRIAATMENAQKGEIMPNIPQM	323	348	3	0	956.491	8	21	9.971	10.2195	959.652	7.5966	1	1	0.545077	0.290714		-4	0.200978		0	0	0	6.48348e+06	0	2.1327e+06	4.6749e+07	3.85827e+07	5.30834e+07	8.70205e+07	6.64206e+07	5.27326e+07	4.2127e+07	1.77225e+07	3.29993e+06	4.52563e+06	272259	0	2.43526e+06	323588	271850	1.41577e+06	0	0	270783	0	0	2.37624e+06	0	0
LAKDPRIAATMENAQKGEIMPNIPQMSA	323	350	2	0	1513.27	8	23	9.73402	9.84668	1519.32	10.125	1	0	0.84158	-0.288788	1	-1	0.457766		70109.3	78934.4	81590.4	157020	117175	153540	111895	1.02374e+06	4.01934e+06	1.34219e+07	1.55416e+07	2.02855e+07	1.74399e+07	1.78025e+07	1.17808e+07	8.12146e+06	6.59256e+06	3.90464e+06	988674	408177	0	141656	47943.4	66587.7	0	7283.57	0	7848.93	0	46142
LAKDPRIAATMENAQKGEIMPNIPQMSA	323	350	3	0	1009.18	8	23	9.64073	9.86222	1013.67	11.4949	0.6	1					0.249989		3.36401e+06	7.65401e+06	1.02773e+07	1.48684e+07	1.75466e+07	2.35047e+07	5.1479e+07	1.13805e+08	2.22465e+08	3.56783e+08	4.91285e+08	5.72618e+08	5.86323e+08	5.34589e+08	5.00773e+08	4.71965e+08	4.29222e+08	3.85286e+08	3.27762e+08	2.42784e+08	1.59596e+08	8.62382e+07	4.0281e+07	1.46559e+07	6.68299e+06	1.12052e+06	342874	829039	2666.68	51514
LAKDPRIAATMENAQKGEIMPNIPQMSA	323	350	4	0	757.137	8	23	9.70292	9.82735	760.162	10.1269	0.6	0					0.178743		0	218466	0	0	587485	8.34015e+06	2.0659e+07	5.22424e+07	1.12842e+08	1.83121e+08	2.38063e+08	2.61924e+08	2.67427e+08	2.21426e+08	1.44766e+08	5.55341e+07	1.90134e+07	4.57702e+06	3.02407e+07	3.53012e+07	4.49117e+07	5.22807e+06	1.89518e+07	9.11249e+06	6.31604e+06	3.25059e+06	2.43736e+06	2.84137e+06	1.34513e+06	3.51189e+06
LAKDPRIAATMENAQKGEIMPNIPQMSAF	323	351	3	0	1058.2	8	24	10.826	11.4992	1062.29	10.192	0.6	0					0.0756158		945931	4.68008e+06	519523	0	2.03648e+07	1.23566e+07	7.18263e+07	2.56286e+08	5.51261e+08	1.03209e+09	1.56673e+09	1.95284e+09	2.1626e+09	2.01577e+09	1.5431e+09	1.02652e+09	6.4997e+08	3.58654e+08	1.87899e+08	8.35863e+07	4.09524e+07	2.15682e+07	1.30368e+07	4.44499e+06	2.10048e+06	1.592e+06	1.01523e+06	21700.8	1.36983e+06	301156
LAKDPRIAATMENAQKGEIMPNIPQMSAF	323	351	4	0	793.904	8	24	10.826	11.3861	796.933	10.0366	0.6	0					0.0484417		848682	279182	648922	8.48572e+06	1.24837e+06	1.05655e+07	4.75497e+07	1.67075e+08	3.41627e+08	6.16763e+08	8.56907e+08	1.1921e+09	1.23646e+09	1.11368e+09	8.48111e+08	5.98924e+08	3.49105e+08	1.86906e+08	3.54859e+06	3.69026e+07	1.31209e+07	5.14788e+06	2.1632e+06	545228	1.06789e+06	841293	5.10147e+06	762700	1.11952e+06	752020
AKDPRIAA	324	331	2	0	421.248	4	5	5.12205	5.57617	422.626	2.27314	0.6	0					0.119216		9.02226e+06	6.54009e+07	1.55868e+08	1.62118e+08	8.89978e+07	3.0099e+07	8.08567e+06	1.18046e+06	146159	330345
AKDPRIAAT	324	332	2	0	471.772	4	6	4.75837	5.13783	473.237	2.39206	0.6	0					0.100273		1.42437e+06	2.27521e+07	5.84852e+07	6.68486e+07	4.01121e+07	1.69859e+07	4.8558e+06	583410	0	0	0
AKDPRIAATM	324	333	2	0	537.292	5	7	6.72167	6.9398	539.103	2.93286	0.6	0					0.120713		0	2.23727e+07	1.28664e+08	1.57739e+08	9.56972e+07	4.3524e+07	3.49195e+07	2.48744e+07	1.55521e+07	4.10477e+06	259155	153407	150484
AKDPRIAATME	324	334	2	0	601.814	5	8	6.45683	6.7528	603.369	2.35248	1	0	0.289355	0.493028	1	0	0.147887		3.92363e+07	2.60292e+08	5.73288e+08	5.93656e+08	3.54506e+08	1.56149e+08	5.59846e+07	1.85598e+07	1.44662e+07	2.21632e+07	2.25173e+07	1.15335e+07	3.19313e+06	2.94051e+06
AKDPRIAATME	324	334	3	0	401.545	5	8					-1
AKDPRIAATMENAQKGEIM	324	342	2	0	1037.52	7	16	8.72302	8.86302	1040.84	5.30438	0.6	0					0.509884		0	0	560554	4.54525e+06	1.28e+07	2.03789e+07	2.25327e+07	1.4478e+07	1.03543e+07	1.89465e+06	727272	168118	199740	0	2.17134e+06	0	5.27924e+06	0	0	0	0	0	294524	0
AKDPRIAATMENAQKGEIM	324	342	3	0	692.019	7	16	8.67638	9.03433	693.843	4.13882	0.6	0					0.2341		3.70661e+06	1.08426e+07	1.7862e+07	4.85828e+07	9.13744e+07	1.0603e+08	1.04232e+08	7.25641e+07	4.2047e+07	1.70239e+07	1.11322e+07	426208	167211	736784	526001	390916	812660	728728	0	359837	0	0	160358	0
AKDPRIAATMENAQKGEIMPNIPQMSA	324	350	2	0	1456.72	8	22	9.59413	9.71847	1461.99	8.63582	1	0	0.661426	-0.239027	1	-1	0.366173		0	0	0	0	0	0	391197	1.92485e+06	9.87116e+06	1.50655e+07	1.8116e+07	1.4269e+07	1.13053e+07	4.54938e+06	1.96076e+06	352335	535525	0	999167	0	429118	0	0	0	0	0	338485	0	0	0
AKDPRIAATMENAQKGEIMPNIPQMSA	324	350	4	0	728.866	8	22					-1
AKDPRIAATMENAQKGEIMPNIPQMSAF	324	351	3	0	1020.51	8	23	10.7637	11.3082	1024.22	9.14289	0.6	0					0.0947168		0	0	0	300801	883501	2.25869e+07	1.49092e+08	2.65341e+08	5.10239e+08	1.16609e+09	1.06381e+09	1.166e+09	1.21616e+09	8.1697e+08	5.39811e+08	3.42695e+08	1.6552e+08	8.10781e+07	3.29365e+07	3.45476e+06	2.79571e+06	3.45271e+06	0	295754	2.44241e+06	0	0	3.72617e+06	0	0
AKDPRIAATMENAQKGEIMPNIPQMSAF	324	351	4	0	765.633	8	23	10.7949	11.2149	768.569	9.73833	1	0	0.778054	1.02213	1	1	0.15961		0	131902	0	5.01158e+06	1.49972e+07	1.48982e+07	4.53391e+07	1.63639e+08	2.40516e+08	3.51822e+08	4.39068e+08	4.884e+08	4.23131e+08	3.11574e+08	2.04191e+08	1.25263e+08	5.7683e+07	2.41514e+07	8.58e+06	1.03268e+08	1.34609e+06	695304	365767	1.21486e+08	281988	460099	633326	8.52825e+06	405863	167667
PRIAATME	327	334	2	0	444.734	5	6					0
TMENAQKGEIMPNIPQMSA	332	350	2	0	1045.49	7	15	9.53197	9.75993	1054.79	17.1907	0.4	1					0.521081		0	0	0	0	7.38831e+06	882676	2.42258e+07	3.12959e+06	9.37826e+06	590845	0	0	0	0	0	7.94727e+06	3.9945e+07	1.66413e+08	3.01279e+08	3.67689e+08	2.55775e+08	1.36386e+08	5.38106e+07
TMENAQKGEIMPNIPQMSAF	332	351	2	0	1119.02	7	16	11.1215	11.355	1123.15	6.72289	1	0	0.765868	0.22638	1	-1	0.133331		0	0	240462	0	1.00974e+06	1.68286e+07	4.99703e+07	7.27816e+07	8.80352e+07	7.94912e+07	5.25241e+07	2.48927e+07	1.08322e+07	998108	91128.3	0	0	0	62032.9	0	0	208186	0	0
TMENAQKGEIMPNIPQMSAF	332	351	3	0	746.351	7	16					0
MENAQKGEIMPNIPQMSA	333	350	2	0	994.966	7	14					-1
ENAQKGEIMPNIPQMSAF	334	351	2	0	1002.98	7	14					-1
ENAQKGEIMPNIPQMSAF	334	351	3	0	668.989	7	14					-1
NAQKGEIM	335	342	2	0	445.724	5	6	6.10977	6.92422	448.845	5.66858	0.4	1					0.558226		2.31472e+06	6.22114e+07	1.79779e+08	3.31531e+08	4.10027e+08	3.36973e+08	2.58957e+08	3.56928e+08	5.12071e+08	4.59146e+08	2.4162e+08	3.03174e+07
NAQKGEIMPNIPQM	335	348	2	0	785.889	6	10	9.26757	9.29867	786.359	-0.11279	0.6	0					0.260357		1.57186e+06	1.88456e+06	1.27107e+06	0	0	0	0	0	0	0	0	0	0	0	0	0	0
NAQKGEIMPNIPQMSA	335	350	2	0	864.924	6	12	8.97207	9.20537	868.457	5.92917	0.6	0					0.102915		165629	202071	2.4347e+06	1.14547e+07	4.86799e+07	1.38819e+08	2.15075e+08	2.43766e+08	2.0092e+08	1.23176e+08	5.44193e+07	1.62654e+07	1.6118e+06	250167	310179	341120	0	784169	3.48386e+06
NAQKGEIMPNIPQMSAFWYAVRTAVINAASGRQTVDE	335	371	3	0	1355.34	9	33					0
PNIPQMSA	343	350	1	0	857.419	4	5	7.51548	7.5776	861.251	3.27071	0.4	0					0.400275		0	0	1.12052e+06	7.1563e+06	7.88417e+06	3.66702e+06	504963	0	237858	0
PNIPQMSA	343	350	2	0	429.213	4	5	7.46892	7.67077	430.948	2.90806	1	0	1.3758	0.0915989	1	-1	0.126165		449575	335022	2.3521e+07	5.28929e+07	4.57815e+07	2.15508e+07	1.00853e+06	0	0	0
PNIPQMSAF	343	351	1	0	1004.49	5	6	9.73402	10.0642	1013.21	8.04775	0.4	1					0.870264		0	0	0	622021	1.9225e+07	1.01186e+08	1.37445e+08	1.99635e+08	6.78625e+08	7.32687e+08	5.33558e+08	2.95999e+08
PNIPQMSAF	343	351	2	0	502.747	5	6	10.1574	10.5564	504.946	3.72482	1	0	1.52387	0.932702	0	1	0.123368		89213.9	4.13987e+06	3.51542e+07	1.04726e+08	1.69137e+08	1.52932e+08	8.24477e+07	2.46563e+07	1.50639e+06	72554.6	545600	808316
FWYA	351	354	1	0	586.266	3	2	10.7482	11.3706	587.662	1.00636	0.4	0					0.17947		3.44015e+07	1.3144e+08	1.05581e+08	1.92039e+07	988338	437165
FWYAVRT	351	357	1	0	942.483	4	5	9.60967	10.5461	945.705	2.62578	1	0	1.16249	3.22469	1	1	0.499837		1.42826e+06	1.03238e+08	4.75367e+08	8.25705e+08	5.99321e+08	1.9633e+08	4.01577e+07	8.19014e+06	2.15003e+06	2850.85
FWYAVRT	351	357	2	0	471.745	4	5	9.84668	10.4372	473.387	2.68807	1	0	1.20956	1.74949	1	1	0.0392348		3.14773e+07	2.84585e+08	8.57851e+08	1.28609e+09	1.03232e+09	5.03425e+08	1.56884e+08	3.09015e+07	2.97163e+06	952909
FWYAVRTAV	351	359	2	0	556.798	5	7					-1
FWYAVRTAVINA	351	362	2	0	705.88	5	10	10.8882	11.4525	708.943	5.24979	0.6	0					0.196202		3.56465e+06	1.09381e+07	1.34947e+07	4.39818e+07	9.2943e+07	1.63461e+08	1.98394e+08	1.71031e+08	1.20154e+08	6.59281e+07	1.53725e+07	3.31391e+06	343081	609297	323977	429547
FWYAVRTAVINAASGRQTVDE	351	371	2	0	1177.6	6	19	11.0904	11.3861	1184.15	11.7081	0.6	0					0.309106		1.11171e+06	0	312969	0	45730.5	242123	1.89567e+06	764786	1.07622e+07	2.68326e+07	5.09605e+07	7.52505e+07	8.95974e+07	9.10713e+07	8.12168e+07	7.02696e+07	4.55991e+07	3.17183e+07	7.41628e+06	1.16874e+06	1.42835e+06	282335	1.21096e+06	800301	1.85773e+06	2.63402e+06
FWYAVRTAVINAASGRQTVDE	351	371	3	0	785.401	6	19					0
FWYAVRTAVINAASGRQTVDEALKDAQTGTD	351	381	3	0	1118.9	8	29	11.8261	12.4644	1125.83	18.8336	1	0	1.63205	1.95316	1	0	0.258635		0	0	208263	46602.2	192458	1.58975e+06	340386	608401	4.3636e+06	1.79985e+06	3.41707e+06	1.18568e+07	1.76452e+07	3.17894e+07	6.32146e+07	1.13047e+08	1.83677e+08	2.91067e+08	4.06068e+08	5.07269e+08	6.56847e+08	6.667e+08	6.18604e+08	5.36718e+08	3.82772e+08	2.60827e+08	1.41348e+08	6.39129e+07	1.52404e+07	3.12153e+06
FWYAVRTAVINAASGRQTVDEALKDAQTGTD	351	381	4	0	839.423	8	29	12.0904	12.2304	844.489	18.2951	0.6	1					0.0430333		139075	249362	0	0	358955	658035	430868	752752	1.36291e+06	3.89874e+06	4.55886e+06	8.34878e+06	1.30755e+07	1.5393e+07	2.44359e+07	4.05303e+07	1.04864e+08	9.17585e+07	1.23783e+08	1.56679e+08	2.87283e+08	1.69512e+08	1.60526e+08	1.20838e+08	1.43098e+08	4.76849e+07	2.77787e+07	1.11878e+07	2.10003e+07	0
WYAVRT	352	357	1	0	795.415	4	4	8.20637	8.80078	798.106	2.20158	1	0	1.25785	1.76599	1	0	0.400951		2.31338e+07	1.60513e+08	3.31929e+08	3.4548e+08	2.01365e+08	6.12622e+07	9.20865e+06	1.40912e+06	583414
WYAVRT	352	357	2	0	398.211	4	4	8.1908	8.72302	399.559	2.20708	1	0	1.26304	1.50069	1	0	0.0851274		3.67933e+07	4.55362e+08	8.65662e+08	8.94273e+08	4.83814e+08	1.70977e+08	3.86591e+07	3.96657e+06	690127
WYAVRTAVINA	352	362	2	0	632.346	5	9	9.34533	9.70292	635.635	5.80864	0.6	1					0.162977		581506	4.23299e+06	3.46295e+07	1.07117e+08	1.9973e+08	2.64944e+08	2.64658e+08	1.84891e+08	9.52967e+07	3.54367e+07	2.82579e+07	1.05879e+08	8.4519e+07	3.49973e+07	8.57304e+06
WYAVRTAVINAASGRQ	352	367	2	0	881.971	6	14					-1
WYAVRTAVINAASGRQTVD	352	370	2	0	1039.54	6	17	8.66085	8.89417	1040.68	1.05071	0.6	0					0.576511		1.57236e+07	2.62126e+07	2.84722e+07	1.8681e+07	1.06884e+07	2.3952e+06	1.92241e+06	370161	442297	0	1.77351e+06	375933	0	0	0	0	0	0	420749	0	80465.3	24432.6	7180.75	0
WYAVRTAVINAASGRQTVD	352	370	3	0	693.364	6	17	9.392	9.50088	697.203	10.296	0.6	1					0.166721		837681	930226	245963	478961	0	0	199393	0	2.30166e+06	6.76383e+06	1.09717e+07	1.76305e+07	1.13745e+07	1.50557e+07	8.88907e+06	384928	2.66351e+06	0	0	198042	0	610197	242343	0
WYAVRTAVINAASGRQTVDE	352	371	2	0	1104.06	6	18	9.32977	9.74957	1110.05	10.6791	0.6	0					0.270653		0	755229	438302	0	0	2.00733e+06	3.65578e+06	2.15522e+07	5.15219e+07	9.67146e+07	1.47433e+08	2.02417e+08	2.15583e+08	2.07453e+08	1.47228e+08	9.2793e+07	4.10594e+07	1.29674e+07	2.39945e+06	795187	311343	232121	0	0	0
WYAVRTAVINAASGRQTVDE	352	371	3	0	736.378	6	18	9.31422	9.68737	740.357	10.6452	0.6	0					0.132808		5.00118e+06	3.78608e+06	2.01702e+06	2.96071e+06	2.34349e+06	5.85025e+06	2.5001e+07	7.43385e+07	1.7059e+08	2.93999e+08	4.56231e+08	5.77345e+08	6.1582e+08	5.48329e+08	4.22124e+08	2.82757e+08	1.45439e+08	6.3337e+07	2.03781e+07	3.72847e+06	436188	895559	0	327191	788960
WYAVRTAVINAASGRQTVDEAL	352	373	2	0	1196.12	6	20					-1
WYAVRTAVINAASGRQTVDEAL	352	373	3	0	797.752	6	20					-1
WYAVRTAVINAASGRQTVDEALKDAQTGTD	352	381	2	0	1604.31	7	28					-1
WYAVRTAVINAASGRQTVDEALKDAQTGTD	352	381	3	0	1069.87	7	28	10.6394	11.1993	1076.67	18.5435	0.6	0					0.205889		2.43201e+06	1.77528e+06	909180	583506	0	608405	617383	355942	403526	1.60947e+06	5.72401e+06	9.537e+06	2.91495e+07	6.45289e+07	1.21903e+08	1.91441e+08	3.3028e+08	5.20352e+08	7.22225e+08	9.15182e+08	1.04914e+09	1.03902e+09	9.21277e+08	7.42912e+08	5.03127e+08	2.84569e+08	1.55251e+08	6.20875e+07	2.05615e+07	2.9677e+06
WYAVRTAVINAASGRQTVDEALKDAQTGTD	352	381	4	0	802.656	7	28	10.6238	10.8571	807.73	18.4413	1	0	1.66675	0.225954	1	-1	0.195981		0	7.37285e+06	3.545e+06	1.43235e+06	4.87534e+07	23215.2	321024	589261	2.18559e+06	714986	1.66004e+06	8.06923e+06	1.4545e+07	2.64812e+07	5.12409e+07	8.991e+07	1.60045e+08	2.53534e+08	3.73813e+08	4.72702e+08	5.24875e+08	5.37399e+08	4.79982e+08	3.83407e+08	2.61252e+08	1.74442e+08	8.6408e+07	4.4483e+07	1.26562e+07	4.21344e+06
WYAVRTAVINAASGRQTVDEALKDAQTGTDYDIPTTENL	352	390	3	0	1418.7	9	36	11.3394	11.6861	1427.8	24.8024	0.6	0					0.438012		0	34920.1	2.1563e+06	0	341592	112738	0	0	0	0	0	296071	0	0	0	0	0	409637	2.23691e+06	2.20197e+06	1.07693e+07	2.34967e+07	3.2967e+07	5.68239e+07	8.06074e+07	9.04479e+07	1.06828e+08	1.07816e+08	9.96635e+07	8.47037e+07
WYAVRTAVINAASGRQTVDEALKDAQTGTDYDIPTTENL	352	390	4	0	1064.28	9	36	11.3238	11.5304	1070.95	24.2104	0.6	0					0.138986		7350.65	0	0	0	12283.5	438188	0	340436	0	0	299396	0	0	602547	0	779682	986439	3.80891e+06	7.01029e+06	1.42182e+07	2.49961e+07	4.41654e+07	6.64803e+07	9.85563e+07	1.37512e+08	1.66867e+08	1.80349e+08	1.9369e+08	1.78223e+08	1.50456e+08
YAVRT	353	357	1	0	609.335	3	3	5.26393	5.81068	611.502	1.81247	0.4	0					0.163133		1.38926e+07	1.00256e+08	1.59722e+08	1.06169e+08	3.74735e+07	4.31436e+06	178343
YAVRT	353	357	2	0	305.171	3	3	5.24825	5.84205	306.263	1.82957	1	0	1.48251	1.76336	1	1	0.0523854		5.68974e+07	3.06641e+08	4.71418e+08	3.24314e+08	1.22941e+08	2.44867e+07	1.4543e+06
YAVRTAVINA	353	362	1	0	1077.61	4	8	7.54653	7.60865	1082.74	4.50552	1	0	1.30619	-0.504396	1	0	0.584633		0	0	226187	998859	5.16758e+06	5.96772e+06	4.74393e+06	1.97172e+06	0	0	275172	0	0
YAVRTAVINA	353	362	2	0	539.306	4	8	7.36023	7.8606	541.758	4.27124	1	0	1.19555	1.36484	1	-1	0.307495		1.54615e+06	5.79464e+06	2.72035e+07	8.34308e+07	1.44774e+08	1.62199e+08	1.27757e+08	7.45585e+07	2.05186e+07	705288	0	0	859988
YAVRTAVINAASGRQ	353	367	3	0	526.29	5	13	6.45683	6.53475	527.232	1.91977	0.4	0					0.591261		6.84967e+06	0	0	93639.8	0	0	0	0	0	0	48167.7	0	60280.4	0	183421	581425	186060	474592	0
YAVRTAVINAASGRQTVD	353	370	2	0	946.503	6	16					-1
YAVRTAVINAASGRQTVD	353	370	3	0	631.338	6	16	8.01965	8.20637	634.949	9.74642	1	1	1.47985	0.0270518	1	-2	0.165037		674270	183857	237945	120412	344800	1.33505e+06	2.55727e+06	4.42763e+06	8.96051e+06	1.36125e+07	2.23019e+07	2.43748e+07	1.635e+07	2.01451e+07	1.09011e+07	0	1.55142e+06	173151	99747.1	0	0	243028	0
YAVRTAVINAASGRQTVDE	353	371	2	0	1011.02	6	17	7.96945	8.48123	1016.51	9.81079	0.6	0					0.595563		0	206584	0	3.07701e+06	6.81069e+06	2.78079e+07	6.775e+07	1.30991e+08	2.18116e+08	2.93758e+08	3.70262e+08	4.05008e+08	3.80776e+08	3.12481e+08	2.00426e+08	1.11293e+08	5.08969e+07	1.61928e+07	1.98189e+06	973182	0	3.04495e+06	0	2.8356e+06
YAVRTAVINAASGRQTVDE	353	371	3	0	674.352	6	17	7.93835	8.2375	678.185	10.3422	0.6	0					0.140687		147618	0	274796	1.3736e+06	2.88402e+06	1.17918e+07	3.45465e+07	7.72181e+07	1.56932e+08	2.71028e+08	3.99166e+08	4.90843e+08	4.8419e+08	4.11307e+08	2.79159e+08	1.45646e+08	6.96926e+07	2.70609e+07	3.33263e+06	477224	0	0	0	0
YAVRTAVINAASGRQTVDEA	353	372	3	0	698.031	6	18	8.4242	8.75412	700.87	7.32027	0.6	0					0.111315		1.74917e+06	549918	0	1.79849e+06	5.5015e+07	5.52675e+07	1.2559e+08	1.88166e+08	2.52829e+08	2.5553e+08	2.22249e+08	1.44975e+08	6.43848e+07	1.79126e+07	2.55831e+06	397639	132456	0	0	797677	122449	0	399544	0	0
YAVRTAVINAASGRQTVDEAL	353	373	3	0	735.726	6	19	9.20537	9.29867	740.104	11.865	0.6	0					0.143131		0	0	312260	1.3221e+06	403616	495999	220281	172912	743033	2.77443e+06	6.65978e+06	1.28113e+07	1.90025e+07	2.11898e+07	2.12265e+07	1.75795e+07	1.15916e+07	1.66245e+06	1.56109e+06	452665	872281	0	0	0	0	0
YAVRTAVINAASGRQTVDEALKDAQTGTD	353	381	3	0	1007.85	7	27	9.64073	10.0176	1013.45	15.0911	0.6	0					0.561281		2.16359e+06	5.62354e+06	1.32151e+07	2.90359e+07	5.48118e+07	8.3267e+07	1.00553e+08	1.1528e+08	1.15319e+08	1.08798e+08	1.29482e+08	2.0084e+08	3.57009e+08	5.51327e+08	7.39756e+08	8.4499e+08	8.71285e+08	8.07034e+08	7.49039e+08	6.89836e+08	6.55078e+08	6.25485e+08	5.20031e+08	3.8025e+08	2.2906e+08	1.21302e+08	5.97411e+07	2.16967e+07	8.80816e+06	1.95438e+06
VRTAVINA	355	362	2	0	422.256	4	6					-1
VRTAVINAASGRQTVDE	355	371	2	0	893.974	6	15	6.50358	6.6594	898.961	8.96724	0.4	0					0.368517		0	1.98646e+06	0	1.62294e+06	0	407319	573365	3.26826e+06	2.73918e+06	1.29511e+07	9.24604e+06	1.50233e+07	7.76609e+06	6.57327e+06	1.01075e+06	210211	0	115560	0	88603.7	0	0
VRTAVINAASGRQTVDE	355	371	3	0	596.318	6	15					-1
AVINA	358	362	1	0	487.287	3	3	5.54493	6.0415	489.188	1.62312	0.4	0					0.0965174		8.01056e+07	2.81183e+08	3.78967e+08	2.10394e+08	5.39367e+07	5.14477e+06	115824
AVINAASGRQ	358	367	2	0	493.773	4	8	4.9802	5.27962	496.842	5.58918	1	0	1.81798	0.507743		-1	0.114669		44620.6	157846	123307	1.69296e+06	8.28417e+06	1.67917e+07	1.93834e+07	1.87556e+07	8.75904e+06	3.80923e+06	120915	54125.3	0
AVINAASGRQTVD	358	370	2	0	651.344	5	11	5.90492	6.18318	655.253	7.08862	0.6	0					0.24421		112422	114839	420959	1.84592e+06	1.32591e+07	2.63455e+07	5.91515e+07	7.8488e+07	8.50991e+07	7.03122e+07	4.44877e+07	2.09309e+07	6.77567e+06	580737	171642	0	0
AVINAASGRQTVDE	358	371	1	0	1430.72	5	12	6.10977	6.2822	1439.34	7.81729	1	0	1.63963	-0.0338699	1	0	0.322506		0	0	0	0	0	273675	2.10011e+06	5.72997e+06	8.91907e+06	1.0303e+07	6.92485e+06	1.85965e+06	159063	108181	0	121953	0	0
AVINAASGRQTVDE	358	371	2	0	715.865	5	12	6.04675	6.58148	720.292	8.05235	1	0	1.71363	1.51142	1	0	0.151888		0	531076	2.11677e+06	1.26277e+07	5.55573e+07	1.62556e+08	3.72291e+08	6.82926e+08	9.07901e+08	9.90114e+08	7.83045e+08	4.74242e+08	2.21522e+08	9.92342e+07	6.04272e+07	3.36829e+07	2.13069e+07	4.40123e+06
AVINAASGRQTVDEA	358	372	2	0	751.384	5	13	6.51917	7.14237	752.072	0.534607	0.4	1					0.069072		4.15809e+09	7.11959e+07	2.82135e+09	1.898e+07	9.81507e+08	818319	2.35958e+08	885021	1.1107e+07	4.77994e+06	5.44362e+06	2.30134e+06	1.13827e+06	399236	455252	633342	250298	44560.2	1.36069e+06
AVINAASGRQTVDEAL	358	373	2	0	807.926	5	14	8.4242	8.56417	813.079	9.39222	1	0	1.71304	-0.172348		0	0.220014		0	1.85771e+06	0	3.46478e+06	193034	2.49206e+06	1.79051e+06	6.68896e+06	1.40808e+07	2.30901e+07	3.55107e+07	3.68057e+07	2.81212e+07	1.59274e+07	6.52591e+06	1.67694e+06	0	0	0	333842
AVINAASGRQTVDEALKDAQTGTD	358	381	3	0	811.073	6	22	9.26757	9.93992	816.619	15.2716	0.6	0					0.295225		17553.2	10745.5	268631	447948	1.04745e+06	2.30113e+06	8.20261e+06	1.91976e+07	3.32899e+07	5.75128e+07	9.23952e+07	1.3182e+08	2.42782e+08	4.26346e+08	6.75974e+08	9.79377e+08	1.15205e+09	1.24722e+09	1.10036e+09	9.19368e+08	5.43384e+08	2.86727e+08	1.67792e+08	3.6985e+07	1.64396e+06	1.07318e+07	1.81356e+06	0	0
AVINAASGRQTVDEALKDAQTGTDYDIPTTENL	358	390	3	0	1159.9	8	30	10.4372	10.966	1167.04	19.4198	0.6	0					0.735122		0	0	0	0	0	0	0	310127	0	0	0	319856	0	3.45385e+07	1.14135e+08	1.71322e+08	2.25837e+08	2.47423e+08	2.54788e+08	2.88289e+08	3.27252e+08	3.71133e+08	4.05896e+08	4.45598e+08	3.95382e+08	3.33012e+08	2.56832e+08	1.50747e+08	8.3212e+07	4.21301e+07
AVINAASGRQTVDEALKDAQTGTDYDIPTTENL	358	390	4	0	870.18	8	30	10.4839	10.909	874.848	16.6763	0.6	1					0.616586		215789	0	0	379034	0	495631	294001	0	0	0	0	288665	6.46985e+07	9.79268e+07	3.87694e+08	5.49203e+08	6.2495e+08	6.31318e+08	5.75989e+08	4.88541e+08	3.82936e+08	3.23082e+08	2.59462e+08	2.52407e+08	2.11528e+08	1.63695e+08	1.12403e+08	7.28643e+07	2.90031e+07	9.72276e+06
INAASGRQTVDE	360	371	2	0	630.813	5	10	5.0747	5.3421	634.664	7.00477	1	0	1.8249	0.371185		1	0.115263		0	81673.5	0	90768.7	1.10947e+06	7.21451e+06	1.56888e+07	2.36826e+07	2.47543e+07	1.82781e+07	8.9207e+06	2.61551e+06	431772	140768	0	181530
INAASGRQTVDEALKDAQTGTD	360	381	3	0	754.372	6	20					-1
ASGRQTVDE	363	371	2	0	481.731	4	7	3.71195	4.39367	484.39	4.79907	1	0	1.76862	2.13834		-1	0.0724071		163192	3.88649e+06	2.58516e+07	9.07746e+07	1.95208e+08	2.6924e+08	2.51452e+08	1.43293e+08	5.66817e+07	1.51654e+07	2.4055e+06	173034
ASGRQTVDEAL	363	373	2	0	573.791	5	9					-1
ASGRQTVDEALKD	363	375	2	0	695.352	5	11	5.66992	5.73243	700.981	10.4824	0.4	0					0.576976		162043	0	60882	0	561444	107695	65021.7	0	77061.2	0	687279	2.25371e+06	1.90997e+06	2.93084e+06	544406	0	125484
ASGRQTVDEALKDAQTGTD	363	381	2	0	981.972	6	17	8.25307	8.61078	988.418	11.8029	0.6	0					0.18808		0	0	0	961688	0	736959	1.12054e+06	5.173e+06	2.16363e+07	6.08861e+07	1.15371e+08	1.86542e+08	2.45522e+08	2.85818e+08	2.46824e+08	1.80424e+08	9.53727e+07	3.58102e+07	8.30596e+06	1.23881e+06	232349	547889	245615	1.53336e+06
ASGRQTVDEALKDAQTGTD	363	381	3	0	654.984	6	17	8.31532	8.56417	659.276	11.789	0.6	0					0.105657		0	423496	0	580888	342249	313489	2.22294e+06	413443	2.74639e+07	6.5266e+07	7.48732e+07	1.94761e+08	2.62201e+08	2.659e+08	2.43854e+08	1.6239e+08	8.6486e+07	3.47977e+07	8.12572e+06	1.59084e+06	472274	410886	1.25589e+06	319988
ASGRQTVDEALKDAQTGTDYDIPTTENL	363	390	3	0	1003.81	7	25	9.73402	10.2195	1012.64	24.7773	1	1	2.92291	1.3015		-11	0.697665		411395	409583	5.03172e+06	0	0	6.28906e+06	0	334763	2.13403e+06	54544	0	1.38021e+06	2.38703e+06	7.73321e+06	2.67856e+07	4.8393e+07	8.5256e+07	1.32489e+08	1.53945e+08	1.75705e+08	1.72416e+08	1.4933e+08	1.55477e+08	2.22194e+08	3.62428e+08	5.58308e+08	7.37995e+08	8.33063e+08	8.68344e+08	7.63145e+08
TVDEALKDAQTGTD	368	381	2	0	732.347	5	12	7.15795	7.32915	736.938	8.36552	1	0	1.81224	-0.0391303		1	0.22938		0	0	0	0	137844	302293	804796	5.96703e+06	1.10609e+07	1.60063e+07	1.24586e+07	7.91156e+06	1.42699e+06	183054	346306	0	0	0
EALKDAQTGTDYDIPTTENL	371	390	2	0	1098.02	6	17	8.3931	8.84745	1103.81	10.3118	1	0	1.47012	1.16857		-2	0.112625		0	0	0	105699	51528.4	23869	63887.8	1.52823e+07	9.36908e+07	2.41765e+08	4.08069e+08	5.06632e+08	4.55725e+08	3.33057e+08	2.12384e+08	1.08003e+08	4.03082e+07	1.13685e+07	457977	252644	0	0	1.0018e+06	885185
ALKDAQTGTD	372	381	1	0	1019.5	4	8	3.95083	4.52012	1025.36	5.29298	1	0	1.67809	1.65879	1	1	0.144442		0	366678	1.01903e+07	3.98024e+07	9.55546e+07	1.53354e+08	1.82595e+08	1.4034e+08	7.27935e+07	2.5722e+07	4.8706e+06	64372.7	0
ALKDAQTGTD	372	381	2	0	510.254	4	8	3.93493	4.58352	513.176	5.27978	0.6	0					0.0609419		7.56883e+06	3.96446e+07	1.75995e+08	5.71014e+08	1.35783e+09	2.12523e+09	2.51821e+09	1.96845e+09	1.0399e+09	3.56895e+08	9.5997e+07	2.01188e+07	2.08683e+06
ALKDAQTGTDYDIPTTENL	372	390	2	0	1033.5	6	16	8.90975	9.18983	1039.38	10.5775	1	0	1.67611	0.425282	1	-1	0.226368		0	198343	0	302353	274055	1.19022e+06	1.30544e+07	4.36254e+07	9.84277e+07	1.67928e+08	2.46545e+08	2.96524e+08	2.88591e+08	2.33449e+08	1.72352e+08	8.74796e+07	5.47574e+07	3.10061e+06	2.97001e+07	0	1.7764e+07	0	9.14941e+06
ALKDAQTGTDYDIPTTENL	372	390	3	0	689.336	6	16	8.66085	8.92533	693.848	12.3443	0.6	0					0.163126		1.17169e+06	1.60914e+06	3.06919e+06	890733	1.0262e+06	208042	168001	157463	0	2.32478e+06	5.96973e+06	3.00191e+07	7.15888e+07	8.99687e+07	9.13084e+07	6.35415e+07	4.00465e+07	1.62831e+07	6.18139e+06	573327	167211	500469	526001
KDAQTGTDYDIPTTENL	374	390	2	0	941.439	6	14	8.78522	8.95648	947.751	11.5441	0.4	1					0.509177		0	0	0	0	228887	1.13388e+06	6.50474e+06	2.08623e+07	3.65565e+07	4.9598e+07	5.52976e+07	5.95922e+07	5.42039e+07	4.52973e+07	6.02388e+07	7.54444e+07	5.34956e+07	3.71876e+07	1.62246e+07	7.1146e+06	217112
YDIPTTE	382	388	1	0	838.383	4	4	7.09562	7.31362	841.684	2.8102	0.4	0					0.433408		269265	197395	9.80386e+06	2.43303e+07	2.23859e+07	2.46544e+06	0	0	179485
YDIPTTEN	382	389	1	0	952.426	4	5	6.70608	6.8255	956.539	3.56292	1	0	1.87064	-0.259998		1	0.335088		0	129361	2.86679e+06	1.52468e+07	2.26704e+07	1.44989e+07	3.98303e+06	282023	151656	645959
YDIPTTENL	382	390	1	0	1065.51	4	6	9.01877	9.6252	1070.36	4.23007	0.4	0					0.213412		328637	2.31169e+07	1.26844e+08	4.57372e+08	9.59415e+08	1.13871e+09	7.28816e+08	2.62934e+08	6.83927e+07	1.36265e+07	3.7848e+07
YDIPTTENL	382	390	2	0	533.259	4	6	9.01877	9.67182	535.564	3.98758	1	0	1.68933	2.01607	1	0	0.0348918		1.46759e+07	1.52055e+08	7.6522e+08	2.20328e+09	3.84e+09	4.08082e+09	2.56789e+09	9.346e+08	1.60292e+08	4.09815e+07	1.63802e+07
YFQGHM	391	396	1	0	782.329	4	4					0
YFQGHM	391	396	2	0	391.668	4	4	7.60865	8.1078	393.059	2.23545	1	0	1.28984	1.35965	1	1	0.240814		891065	3.82983e+07	1.12842e+08	1.24082e+08	6.41619e+07	8.04473e+06	286790	7.42468e+06	0
YFQGHMASM	391	399	1	0	1071.44	5	7	8.62978	8.78522	1076.04	3.82116	1	0	1.24079	-0.106379	1	1	0.299389		0	0	558012	8.48563e+06	1.83865e+07	1.83971e+07	1.09121e+07	964673	0	0	46536	0	0
YFQGHMASM	391	399	2	0	536.223	5	7	8.72302	8.90975	538.571	3.91464	1	0	1.29125	0.0271229	1	1	0.04899		0	3.49428e+06	2.59836e+07	7.08282e+07	1.10752e+08	1.22053e+08	8.06737e+07	3.80792e+07	1.01467e+07	1.72511e+06	100135	0	30170.4
YFQGHMASMTGGQQMGRGSSPQKPIV	391	416	2	0	1390.66	8	22	8.66085	8.89417	1398.84	14.5359	1	0	1.67469	0.225811	1	0	0.337706		0	0	0	0	0	0	0	0	264337	357611	0	964593	4.21621e+06	1.09954e+07	2.12785e+07	2.47908e+07	2.92385e+07	2.78135e+07	2.69601e+07	1.44933e+07	9.59578e+06	298674	412614	377790	570453	207645	0	0	0	0
YFQGHMASMTGGQQMGRGSSPQKPIV	391	416	3	0	927.44	8	22	8.67638	8.95648	932.953	14.6984	1	0	1.7026	0.425353	1	0	0.136259		0	0	0	0	0	0	0	0	972053	3.78998e+06	1.24173e+07	2.57948e+07	5.15407e+07	8.91468e+07	1.41602e+08	1.90175e+08	1.94928e+08	2.02843e+08	2.01902e+08	1.31149e+08	7.4467e+07	5.60251e+07	1.92807e+07	3.10932e+06	2.45091e+06	722193	580619	210330	2.93585e+06	1.09248e+06
YFQGHMASMTGGQQMGRGSSPQKPIV	391	416	4	0	695.832	8	22	8.75412	8.90975	699.88	14.3553	0.4	1					0.162629		0	882171	203809	163856	0	1.1919e+06	0	0	435614	677484	2.87054e+06	7.73388e+06	1.64512e+07	2.78467e+07	2.48378e+07	4.9332e+07	5.36222e+07	4.92533e+07	1.40324e+07	3.32226e+07	1.69194e+07	1.23715e+07	0	793007	162660	0	1.00418e+06	594975	1.16857e+06	0
YFQGHMASMTGGQQMGRGSSPQKPIVR	391	417	3	0	979.474	8	23					-1
YFQGHMASMTGGQQMGRGSSPQKPIVR	391	417	4	0	734.857	8	23					-1
YFQGHMASMTGGQQMGRGSSPQKPIVRV	391	418	3	0	1012.5	8	24	7.65523	7.72077	1018.66	16.4898	0.6	0					0.157413		0	23.9201	0	0	0	0	0	408.231	0	0	0	0	335174	14674.4	398020	1.18597e+06	6.0929e+06	9.31978e+06	8.8929e+06	1.07451e+07	8.32104e+06	1.76628e+06	1.37478e+06	174768	285363	4467.32	8337.29	726344	4816.8	0
YFQGHMASMTGGQQMGRGSSPQKPIVRVFLPNKQRTVVPARC	391	432	4	0	1162.1	10	36	8.9409	9.31422	1169.13	25.1279	1	0	1.81553	0.822943	1	1	0.161924		0	0	1.20569e+06	0	0	0	517466	321914	277577	0	729189	0	423819	19834.1	35883.9	16194.2	0	68319.3	0	763911	8.6102e+06	1.55973e+07	2.76477e+07	3.91424e+07	6.17833e+07	8.37095e+07	1.01401e+08	1.1967e+08	1.30722e+08	1.29405e+08
YFQGHMASMTGGQQMGRGSSPQKPIVRVFLPNKQRTVVPARC	391	432	5	0	929.879	10	36	8.90975	9.37645	935.56	25.3866	1	0	1.84267	1.22124	1	1	0.145655		0	0	0	1.67268e+06	0	0	0	325523	5.59527e+06	251519	322944	699019	11935.9	32485.2	263585	2.74508e+06	2.68234e+06	3.44329e+06	5.07981e+06	2.29334e+07	3.94549e+07	6.01955e+07	1.00109e+08	1.59111e+08	2.26547e+08	2.93698e+08	3.79455e+08	4.27145e+08	4.63643e+08	4.48482e+08
YFQGHMASMTGGQQMGRGSSPQKPIVRVFLPNKQRTVVPARC	391	432	6	0	775.067	10	36	8.89417	9.18983	779.734	24.9812	1	0	1.80013	0.491748	1	1	0.0686313		197272	0	613591	0	483482	658476	1.58763e+06	0	4.34463e+06	0	1.30123e+06	8.25436e+06	1.82951e+06	582639	1.54479e+06	1.82093e+06	2.4698e+06	1.40052e+07	1.06253e+07	2.45034e+07	8.37618e+06	5.78311e+07	8.28281e+07	1.45608e+08	1.95046e+08	2.56652e+08	2.76301e+08	3.82818e+08	4.0445e+08	3.84415e+08
YFQGHMASMTGGQQMGRGSSPQKPIVRVFLPNKQRTVVPARC	391	432	7	0	664.487	10	36	8.9409	9.29867	668.495	25.0332	1	0	1.80559	0.756619	1	1	0.0438655		0	581319	0	155622	0	0	240642	0	434821	591292	178949	1.74441e+06	699923	937139	1.28124e+06	1.41462e+06	2.13376e+06	4.64401e+06	1.34627e+07	1.61488e+07	4.97462e+07	4.69753e+07	8.20924e+07	1.22799e+08	1.77641e+08	2.3023e+08	2.84801e+08	3.589e+08	3.53181e+08	3.47511e+08
YFQGHMASMTGGQQMGRGSSPQKPIVRVFLPNKQRTVVPARCGV	391	434	5	0	961.096	10	38					-1
YFQGHMASMTGGQQMGRGSSPQKPIVRVFLPNKQRTVVPARCGV	391	434	6	0	801.082	10	38	9.20537	9.50088	805.941	26.0414	1	0	1.76756	0.491109	1	1	0.0750867		0	226563	1.61599e+06	0	1.2226e+06	0	0	0	237197	0	0	387441	231443	0	1.47851e+06	499943	1.0077e+06	4.40261e+06	1.18822e+06	3.18501e+06	9.43877e+06	1.44324e+07	2.54844e+07	4.84801e+07	5.82485e+07	8.74186e+07	1.13376e+08	1.45983e+08	1.64111e+08	1.93674e+08
YFQGHMASMTGGQQMGRGSSPQKPIVRVFLPNKQRTVVPARCGV	391	434	7	0	686.785	10	38					-1
YFQGHMASMTGGQQMGRGSSPQKPIVRVFLPNKQRTVVPARCGV	391	434	8	0	601.063	10	38					-1
YFQGHMASMTGGQQMGRGSSPQKPIVRVFLPNKQRTVVPARCGVT	391	435	6	0	817.923	10	39	9.03433	9.252	822.977	27.1582	1	0	1.80936	0.159061		1	0.0671106		0	0	0	571968	0	0	0	0	0	240669	21110.9	17898.9	0	0	0	401343	0	291059	2.78491e+06	606022	1.30425e+06	3.71906e+06	5.61598e+06	1.08019e+07	2.20418e+07	3.56115e+07	4.28466e+07	6.5659e+07	7.97419e+07	8.80877e+07
TGGQQMGRGSSPQKPIV	400	416	2	0	864.446	6	13	7.67077	7.96945	866.619	3.29159	0.5	0					0.28701		1.10336e+06	1.15211e+07	3.77121e+07	5.26585e+07	6.01488e+07	5.64079e+07	4.74889e+07	2.44638e+07	5.04736e+06	544362	855001	0	431369	0	409314	183986	223272	0	4698.53	0
TGGQQMGRGSSPQKPIVRVFLPNKQRTVVPARC	400	432	4	0	898.991	8	27	8.4242	8.48642	904.253	18.8139	1	1	1.81105	-0.503969	1	0	0.366709		0	0	897929	0	0	0	246037	0	226507	0	224085	0	0	0	0	0	220447	1.00419e+06	1.62923e+06	3.19712e+06	3.18993e+06	3.6603e+06	3.77646e+06	5.39447e+06	4.04889e+06	2.52539e+06	1.08346e+06	236545	0	0
TGGQQMGRGSSPQKPIVRVFLPNKQRTVVPARC	400	432	5	0	719.394	8	27					-1
TGGQQMGRGSSPQKPIVRVFLPNKQRTVVPARC	400	432	6	0	599.663	8	27					-1
TGGQQMGRGSSPQKPIVRVFLPNKQRTVVPARCGVTVRDSLKKALM	400	445	7	0	713.97	10	40					-1
MGRGSSPQKPIVRVFLPNKQRTVVPARC	405	432	4	0	781.189	8	22					-1
RVFLPNKQRTVVPARC	417	432	3	0	628.696	6	12	7.46892	7.70525	631.87	8.33735	0.6	0					0.278325		445762	249444	4.02901e+06	3.94203e+06	2.80889e+06	2.04176e+06	5.93301e+06	8.97292e+06	2.14082e+07	3.78546e+07	4.21024e+07	3.96127e+07	2.76702e+07	6.28253e+06	924010	0	0	0	0
RVFLPNKQRTVVPARC	417	432	4	0	471.774	6	12					0
RVFLPNKQRTVVPARCGV	417	434	3	0	680.726	6	14					-1
RVFLPNKQRTVVPARCGV	417	434	4	0	510.797	6	14					-1
RVFLPNKQRTVVPARCGVT	417	435	3	0	714.409	6	15					-1
RVFLPNKQRTVVPARCGVTVRDSLKKALM	417	445	4	0	821.475	8	25	8.75412	8.87858	821.634	-1.44064	0.4	0					0.108772		1.95497e+08	0	0	0	1.58113e+07	0	0	0	2.34442e+06	0	0	0	1.10156e+06	0	683795	0	548751	181652	45061	0	0	0	0	0	172542	291709	0	0	53608.9	0
RVFLPNKQRTVVPARCGVTVRDSLKKALM	417	445	5	0	657.381	8	25	9.53197	9.73402	661.31	17.5656	1	0	1.83301	0.092452	-1	1	0.11036		438992	0	0	0	0	242096	0	0	0	0	0	864554	486142	1.93518e+06	6.44591e+06	1.39195e+07	2.97086e+07	3.17719e+07	4.84349e+07	5.15998e+07	5.70364e+07	4.91068e+07	4.00051e+07	2.53424e+07	1.73978e+07	6.62239e+06	2.78959e+06	521916	387136	0
RVFLPNKQRTVVPARCGVTVRDSLKKALM	417	445	6	0	547.985	8	25	9.53197	9.56305	551.267	17.6113	1	0	1.83992	-0.63676	-1	1	0.0734762		0	0	0	0	0	0	0	154847	0	0	0	188013	0	0	902063	948063	2.6318e+06	2.79186e+06	3.21357e+06	6.52892e+06	6.72296e+06	5.38941e+06	3.93361e+06	2.68078e+06	1.76461e+06	306901	0	0	0	0
VFLPNKQRTVVPARCGV	418	434	3	0	628.693	6	13	7.46892	7.6863	631.961	8.61395	0.6	0					0.253554		142632	217491	1.23618e+06	3.02295e+06	2.09756e+06	1.32383e+06	2.43947e+06	6.90755e+06	2.13741e+07	3.62096e+07	4.12718e+07	3.87861e+07	2.66337e+07	7.12442e+06	883983	0	0	0	0	0
GVTVRDSL	433	440	2	0	423.738	4	6	6.72167	7.22027	426.892	5.83231	1	1	2.85097	1.35731		-3	0.0322702		132780	219294	85928.5	2.53866e+07	3.63126e+08	1.24853e+09	2.08308e+09	1.71453e+09	7.06114e+08	1.88813e+08	3.15289e+07
GVTVRDSLKKALM	433	445	2	0	709.413	5	11	8.73857	9.06545	713.46	7.19949	0.6	0					0.177581		474931	2.89339e+06	1.92956e+07	6.61682e+07	1.20765e+08	2.29191e+08	4.04455e+08	6.68668e+08	7.92786e+08	7.48887e+08	5.29e+08	2.85193e+08	1.14204e+08	3.53924e+07	5.63437e+06	300334	296832
GVTVRDSLKKALM	433	445	3	0	473.278	5	11	8.3931	8.73857	478.07	13.4823	0.4	1					0.309162		372323	0	269401	0	145099	1.1994e+06	0	5.62378e+06	9.49985e+06	0	1.17401e+07	7.90596e+06	0	1.0391e+06	279523	2.84757e+08	0
GVTVRDSLKKALMM	433	446	2	0	774.934	6	12	9.87777	9.971	778.09	5.26891	0.4	1					0.466243		1.79682e+07	2.95964e+07	1.49158e+07	3.58987e+06	652290	290182	649924	3.43638e+06	8.56269e+06	1.33529e+07	1.3261e+07	1.77081e+07	3.89253e+06	1.40743e+07	223324	4.46414e+06	0	297618	0
GVTVRDSLKKALMM	433	446	3	0	516.958	6	12	9.8933	10.2351	520.127	8.46194	1	0	1.8426	0.688375	0	-3	0.20093		0	0	0	0	386551	1.73227e+06	1.02942e+07	2.75474e+07	4.7604e+07	5.95733e+07	6.16814e+07	3.86141e+07	1.86541e+07	4.70659e+06	3.45629e+06	3.89834e+06	1.13649e+06	102335	916231
GVTVRDSLKKALMMRGLIPECC	433	454	3	0	807.426	8	19	11.1682	11.1993	808.028	0.109428	0.6	0					0.302939		7.78828e+06	1.11544e+07	5.56475e+06	5.57449e+06	219812	245746	361071	0	0	182093	0	0	387791	259013	0	0	0	0	0	0	0	216915	0	0	0	0	0	0
GVTVRDSLKKALMMRGLIPECC	433	454	4	0	605.822	8	19	11.106	11.1371	606.177	-0.273589	0.4	0					0.631697		2.32101e+06	3.88268e+06	565834	221859	517017	0	130321	0	0	0	0	76094.6	0	0	124869	0	0	0	0	0	0	0	0	0	0	0	0	0
GVTVRDSLKKALMMRGLIPECCA	433	455	3	0	831.105	8	20					-1
TVRDSLKKALM	435	445	2	0	631.368	5	9	8.26865	8.54862	634.817	6.09454	0.6	0					0.161766		558882	1.17177e+06	5.55499e+06	4.2976e+07	1.31655e+08	2.81238e+08	4.1964e+08	4.52609e+08	4.5327e+08	1.57008e+08	1.30948e+08	1.47545e+07	1.61047e+07	0	393031
TVRDSLKKALM	435	445	3	0	421.248	5	9	8.25307	8.64532	423.454	5.81636	1	0	1.62006	0.903698	1	-1	0.098378		1.16802e+06	93862	1.56041e+06	1.39517e+07	5.16252e+07	1.23592e+08	2.23497e+08	1.89444e+08	1.34954e+08	7.68788e+07	1.90292e+07	1.10387e+06	567421	0	0
TVRDSLKKALMM	435	446	2	0	696.889	6	10					-1
TVRDSLKKALMM	435	446	3	0	464.928	6	10	9.67182	9.73402	467.344	6.29413	0.6	0					0.137155		0	140160	0	0	98972.4	1.16324e+06	3.56529e+06	3.60056e+06	3.32997e+06	2.15065e+06	862565	0	0	0	0	0	0
TVRDSLKKALMMRGLIPECCA	435	455	3	0	779.075	7	18	11.3394	11.5148	783.53	11.7252	0.6	0					0.233559		3093.76	0	195543	0	35781.9	0	200758	1.14853e+06	1.28646e+06	1.53247e+06	7.1774e+06	1.23466e+07	1.92699e+07	2.64652e+07	2.51252e+07	2.01004e+07	1.71657e+07	0	1.80777e+06	0	0	0	0	0	0	234020
VRDSLKKALM	436	445	2	0	580.845	5	8	7.46892	7.96945	583.496	4.55577	1	0	1.32992	1.36555	1	-2	0.109024		844234	3.87146e+06	2.10621e+07	1.31293e+08	2.9202e+08	3.87922e+08	3.47608e+08	1.95205e+08	7.68576e+07	1.93302e+07	719567	197399	50239.4	0
VRDSLKKALM	436	445	3	0	387.566	5	8	7.51548	7.8606	389.373	4.67572	1	0	1.38657	0.702664	1	-1	0.13211		0	0	4.06683e+06	3.86989e+07	1.06678e+08	1.55143e+08	1.31843e+08	7.25861e+07	3.50958e+07	1.11238e+06	215407	4.68787e+06	0	0
VRDSLKKALMM	436	446	2	0	646.365	6	9	8.87858	9.06545	649.269	4.91125	0.4	1					0.270959		419925	0	1.81082e+07	461922	2.20314e+07	2.97597e+07	3.48566e+07	3.59308e+07	2.30743e+07	7.02157e+06	2.02154e+06	0	200518	0	0	0
SLKKALM	439	445	2	0	395.746	4	5	6.95538	7.22027	397.799	3.57008	1	0	1.87605	0.36045		-1	0.104464		0	355303	6.3689e+06	3.1871e+07	5.01582e+07	3.84669e+07	8.71971e+06	487161	82138.3	18601.1
KKALM	441	445	2	0	295.688	4	3	5.38888	5.93115	296.871	1.94714	1	0	1.63058	1.54355		-1	0.0704722		3.5675e+06	4.47953e+07	1.12637e+08	1.01856e+08	2.43851e+07	1.36986e+06	84811.3	0
KKALMMRGLIPECCA	441	455	3	0	555.289	7	12					-1
MRGLIPEC	446	453	2	0	459.73	5	5	9.42312	9.92438	461.563	2.99375	1	0	1.44055	1.36868		0	0.0546539		1.76082e+06	8.79224e+07	3.44751e+08	6.5125e+08	6.91964e+08	3.9693e+08	1.39602e+08	3.28094e+07	3.13729e+06	1.26163e+06	18306.4
MRGLIPECC	446	454	1	0	1021.46	5	6	10.0797	10.5305	1025.9	3.63785	1	0	1.4691	1.15343	1	-2	0.157915		0	3.84017e+06	1.23961e+08	3.14622e+08	4.47071e+08	3.92033e+08	2.33624e+08	8.83739e+07	2.68548e+07	2.39846e+06	683895	753016
MRGLIPECC	446	454	2	0	511.235	5	6	10.0021	10.6238	513.4	3.53446	1	0	1.404	1.88236	1	-2	0.0483561		1.06907e+07	1.85547e+08	7.80876e+08	1.78412e+09	2.6272e+09	2.27871e+09	1.2046e+09	4.78496e+08	1.73906e+08	2.08699e+07	902015	143867
MRGLIPECCA	446	455	1	0	1092.5	6	7	9.93992	10.4683	1097.35	4.00563	1	0	1.34036	1.48455	1	0	0.131204		0	5.33553e+06	1.14544e+08	3.43633e+08	5.90078e+08	6.71202e+08	4.71929e+08	2.37352e+08	7.7674e+07	5.0804e+06	1.04086e+06	0	301424	0
MRGLIPECCA	446	455	2	0	546.754	6	7	9.93992	10.5305	549.171	3.99427	1	0	1.33423	1.74985	1	0	0.0413999		1.01086e+07	1.81365e+08	8.338e+08	2.16429e+09	3.66549e+09	4.10562e+09	2.87348e+09	1.42048e+09	5.72603e+08	1.84414e+08	2.38191e+07	2.23403e+06	290936	1.66751e+06
MRGLIPECCAV	446	456	2	0	596.288	6	8	10.7793	10.8104	602.072	10.6658	0.4	0					0.915244		0	0	0	0	290553	107775	0	115701	162546	138123	0	190418	3.38112e+06	1.50518e+06	209043
RGLIPEC	447	453	2	0	394.21	4	4	8.76967	9.17428	395.599	2.2552	0.4	0					0.35774		1.00128e+06	9.74771e+06	3.48268e+07	5.05306e+07	1.37766e+07	6.69902e+06	189523	76338.6	375017
RGLIPECC	447	454	2	0	445.715	5	5	9.37645	9.76513	447.532	2.98536	1	0	1.43421	0.888486		-1	0.096651		0	1.23031e+07	8.98368e+07	1.70753e+08	1.72995e+08	9.45671e+07	2.95746e+07	2.85303e+06	680367	890002	114248
RGLIPECCA	447	455	2	0	481.233	5	6	9.31422	9.54752	483.307	3.45707	1	0	1.35527	0.22574		1	0.11769		2.0357e+06	1.96105e+07	8.69938e+07	1.97487e+08	2.53901e+08	2.10413e+08	9.83514e+07	3.45671e+07	1.02286e+07	1.11868e+06	252217	0
AVYRIQDGEKKPIGWDTD	455	472	2	0	1046.03	6	15	8.43975	8.7282	1050.92	8.53795	0.6	0					0.256287		0	1.59234e+06	292581	1.0388e+06	213284	5.69054e+06	1.64047e+07	3.94168e+07	5.5264e+07	7.4884e+07	7.39586e+07	6.12741e+07	3.93038e+07	2.81349e+07	9.72835e+06	5.9908e+06	240619	506432	0	514326	495393	221734
AVYRIQDGEKKPIGWDTD	455	472	3	0	697.688	6	15	8.3931	8.73857	700.942	8.5224	0.6	0					0.177658		706303	709731	625184	0	1.17031e+06	1.24084e+07	5.32616e+07	1.25536e+08	2.02994e+08	2.51008e+08	2.55069e+08	2.22911e+08	1.47378e+08	8.05846e+07	3.26877e+07	4.73947e+06	898007	652723	0	0	869123	122449
AVYRIQDGEKKPIGWDTDISW	455	475	2	0	1239.13	7	18					0
AVYRIQDGEKKPIGWDTDISW	455	475	3	0	826.42	7	18					-1
AVYRIQDGEKKPIGWDTDISW	455	475	4	0	620.067	7	18	11.0593	11.2616	623.139	10.7937	1	0	1.44394	0.0933761	1	1	0.157477		0	0	0	0	104024	257159	23320.8	218891	1.8792e+06	6.19094e+06	1.62315e+07	1.67664e+07	1.86795e+07	1.59427e+07	1.20488e+07	5.92024e+06	2.08868e+06	1.13779e+06	531626	307426	0	1.1835e+06	0	249959	0	870432
AVYRIQDGEKKPIGWDTDISWL	455	476	3	0	864.115	7	19	12.1837	12.4956	868.207	10.71	1	0	1.30805	0.561058	1	0	0.107045		1.0723e+06	586245	646921	2.42176e+06	2.12359e+06	344392	2.26682e+06	1.13865e+07	2.13671e+07	3.6753e+07	6.51098e+07	7.13102e+07	8.9089e+07	9.59476e+07	6.83358e+07	4.74379e+07	3.70528e+07	1.13555e+07	4.21745e+06	2.52852e+06	143287	1.22111e+06	854868	557143	276845	0	405190
AVYRIQDGEKKPIGWDTDISWL	455	476	4	0	648.338	7	19	12.1682	12.2304	651.552	11.2882	1	0	1.42304	-0.503685	1	0	0.154458		0	0	93121.2	0	111563	0	128837	0	1.28989e+06	1.31282e+06	2.80684e+06	4.61781e+06	4.7081e+06	5.51052e+06	4.42179e+06	2.28751e+06	3.37667e+06	535464	391289	0	578062	0	70238.3	0	0	0	176550
AVYRIQDGEKKPIGWDTDISWLTGEEL	455	481	2	0	1560.29	7	24	12.6209	12.9327	1567.91	13.3727	1	0	1.28354	0.560205	1	1	0.293714		0	3.62435e+06	0	799302	0	74111.9	0	0	0	3.55829e+06	1.24964e+06	1.17528e+07	1.55551e+07	3.29574e+07	3.9575e+07	5.2354e+07	5.07122e+07	4.63474e+07	3.27155e+07	1.74254e+07	2.37332e+06	598962	558963	0	341183	0	0	293429	0	0
AVYRIQDGEKKPIGWDTDISWLTGEEL	455	481	3	0	1040.53	7	24	12.5425	13.2293	1045.82	14.0244	0.6	0					0.0869823		2.33538e+07	4.9656e+06	2.38546e+06	7.98763e+06	168674	0	1.70311e+06	0	4.59718e+06	2.63183e+07	9.17222e+07	2.54801e+08	6.01739e+08	1.0227e+09	1.40961e+09	1.62805e+09	1.66559e+09	1.51446e+09	1.1863e+09	7.68928e+08	4.71428e+08	2.58175e+08	1.05125e+08	3.77341e+07	1.53899e+07	203765	192373	620935	0	165459
AVYRIQDGEKKPIGWDTDISWLTGEEL	455	481	4	0	780.648	7	24	12.5581	13.0575	784.647	14.1332	0.6	0					0.122498		4.28296e+06	0	2.20441e+06	0	1.73296e+06	149946	315858	215603	3.33981e+06	1.42592e+07	5.32609e+07	1.29375e+08	2.58915e+08	3.89714e+08	5.42111e+08	6.24489e+08	6.14472e+08	5.70045e+08	4.48101e+08	3.55151e+08	1.7236e+08	8.68144e+07	3.73715e+07	6.20266e+07	4.49047e+06	1.23313e+06	659826	2.58805e+07	511145	124277
VYRIQDGEKKPIGWD	456	470	2	0	902.473	6	12	8.53307	8.86302	906.646	7.2635	0.6	0					0.150375		217686	0	0	370108	1.10929e+06	1.31782e+07	2.54771e+07	7.33831e+07	7.1681e+07	8.54958e+07	5.07542e+07	2.38848e+07	2.95025e+06	288357	430325	0	0	0	483605
VYRIQDGEKKPIGWD	456	470	3	0	601.984	6	12					-1
VYRIQDGEKKPIGWDTD	456	472	2	0	1010.51	6	14	8.29975	8.84745	1015.38	8.5368	0.6	0					0.305906		606827	186450	899542	6150.27	6.24479e+06	2.08658e+07	7.40406e+07	1.5331e+08	2.49035e+08	3.04082e+08	3.21175e+08	2.48329e+08	1.88958e+08	9.63263e+07	4.54579e+07	1.1605e+07	2.83288e+06	231499	200336	0	2172.52
VYRIQDGEKKPIGWDTD	456	472	3	0	674.009	6	14	7.9539	8.25307	678.304	11.6855	0.6	0					0.242233		339608	293899	0	440099	533284	1.40742e+06	6.67395e+06	1.72774e+07	2.0542e+07	1.04206e+08	1.67694e+08	2.99914e+08	4.61708e+08	4.63021e+08	4.15107e+08	2.80602e+08	1.26565e+08	7.04427e+07	2.7513e+07	5.41818e+06	118096
VYRIQDGEKKPIGWDTD	456	472	4	0	505.759	6	14	8.37755	8.78522	508.267	8.8333	1	1	1.56221	0.969454	-1	-1	0.134185		0	350858	496861	282068	1.39859e+06	7.42926e+06	3.17666e+07	6.11727e+07	1.18624e+08	1.29378e+08	1.58676e+08	9.89129e+07	6.73135e+07	2.97671e+07	5.06138e+07	1.80953e+06	2.55422e+06	18512.2	2.04383e+07	0	422653
VYRIQDGEKKPIGWDTDISW	456	475	3	0	802.741	7	17	11.0437	11.4369	806.719	10.4805	0.6	0					0.232441		150639	0	424002	878087	43503.4	1.61989e+06	1.29111e+07	4.48426e+07	1.29276e+08	2.31022e+08	3.31561e+08	4.32091e+08	4.1955e+08	3.32719e+08	3.10882e+08	1.38537e+08	6.49896e+07	5.99559e+07	9.25596e+06	4.39499e+06	1.50901e+07	6.08607e+06	1.68189e+06	8.95544e+06	312009
VYRIQDGEKKPIGWDTDISW	456	475	4	0	602.308	7	17	11.2771	11.3238	605.185	10.0578	0.3	0					0.096202		0	0	0	0	0	95738.8	156228	745667	2.42697e+06	5.40235e+06	8.07799e+06	8.15677e+06	8.51546e+06	5.31455e+06	5.62134e+06	2.33579e+06	700478	188407	0	0	256518	0	0	0	0
VYRIQDGEKKPIGWDTDISWL	456	476	2	0	1260.15	7	18	11.2304	11.4173	1270.63	19.425	0.4	0					0.191818		0	0	0	0	0	0	0	0	0	401549	0	0	0	351327	0	1.83688e+06	0	9.82521e+06	2.38409e+07	4.21189e+07	6.12618e+07	6.56119e+07	6.20446e+07	4.13966e+07	1.93646e+07	4.39004e+06
VYRIQDGEKKPIGWDTDISWL	456	476	3	0	840.436	7	18	12.246	12.4644	844.568	10.8713	1	0	1.46023	0.162188	-1	-1	0.0480617		164480	172921	9661.17	143162	157112	101335	8.49087e+06	1.60328e+07	4.17906e+07	1.14076e+08	1.4104e+08	2.02633e+08	2.88318e+08	2.08566e+08	1.64882e+08	1.28252e+08	6.36729e+07	2.84921e+07	1.67938e+07	6.94848e+06	5.81843e+06	5.05836e+06	3.62261e+06	379865	0	1.23205e+06
VYRIQDGEKKPIGWDTDISWL	456	476	4	0	630.579	7	18	12.1526	12.5581	633.688	10.9133	1	0	1.46906	0.960213	-1	-1	0.126854		1.20279e+06	481071	79605.9	673499	69188.5	924928	1.7114e+06	2.61356e+06	1.03588e+07	2.38986e+07	4.41713e+07	6.13035e+07	7.04419e+07	6.35458e+07	5.04797e+07	3.60267e+07	1.41414e+07	6.55742e+06	2.71952e+06	3.31612e+06	728604	2.50185e+06	1.06894e+06	1.91887e+06	155540	604534
VYRIQDGEKKPIGWDTDISWLTG	456	478	3	0	893.126	7	20					-1
VYRIQDGEKKPIGWDTDISWLTGEE	456	480	3	0	979.154	7	22					0
VYRIQDGEKKPIGWDTDISWLTGEEL	456	481	2	0	1524.77	7	23	12.6209	13.1824	1532.44	13.5143	1	0	1.39834	1.62552	1	-1	0.158822		197921	0	984492	0	2.30492e+06	0	2.37077e+06	0	5.09737e+06	3.5704e+06	2.31539e+07	4.42951e+07	9.51054e+07	1.38665e+08	1.94538e+08	2.22551e+08	2.23497e+08	1.84182e+08	1.37134e+08	7.5572e+07	3.17784e+07	6.10329e+06	2.04475e+06	483875	166916	0	0	284492	214519	275285
VYRIQDGEKKPIGWDTDISWLTGEEL	456	481	3	0	1016.85	7	23	12.5893	13.2867	1022.03	13.7208	0.6	0					0.0812663		161147	0	589187	1.29491e+06	426867	1.31312e+06	2.19363e+06	2.03772e+07	8.23743e+07	2.18387e+08	5.32838e+08	1.08514e+09	1.93435e+09	2.84856e+09	3.81904e+09	4.48293e+09	4.3919e+09	3.67319e+09	2.72658e+09	1.81364e+09	1.04666e+09	5.27551e+08	2.27383e+08	9.33886e+07	2.10633e+07	2.45383e+06	1.44787e+06	539104	0	475706
VYRIQDGEKKPIGWDTDISWLTGEEL	456	481	4	0	762.888	7	23	12.6209	13.0107	766.779	13.7384	0.6	0					0.0252234		420100	328753	627511	881441	530262	1.5616e+06	8.58628e+06	8.33675e+06	2.54207e+07	6.87365e+07	1.56887e+08	3.40867e+08	6.08573e+08	9.28777e+08	1.23484e+09	1.41316e+09	1.38788e+09	1.19569e+09	9.30378e+08	6.20429e+08	3.45633e+08	1.32613e+08	7.59506e+07	2.60854e+07	7.15362e+06	786816	2.26884e+06	340289	577650	0
VYRIQDGEKKPIGWDTDISWLTGEELHV	456	483	3	0	1095.56	8	25	11.9349	12.2149	1104.08	23.6028	0.6	0					0.217961		0	0	0	0	0	0	0	0	0	591586	628393	1.11692e+06	1.59901e+06	631598	884686	998777	354220	492880	1.3001e+06	4.69893e+06	3.08036e+07	6.54616e+07	3.06611e+08	6.70914e+08	1.00694e+09	1.63995e+09	1.63835e+09	1.68435e+09	4.69389e+08	9.2186e+07
YRIQDGEKKPIGWD	457	470	2	0	852.939	5	11	7.93835	8.01965	856.571	6.24952	0.4	1					0.934383		161719	0	883140	2.25607e+06	5.50523e+06	1.35273e+07	1.69677e+07	1.53772e+07	1.00902e+07	3.98464e+06	1.18418e+06	444560	220118	4.46862e+06	0	5.29243e+06	0
YRIQDGEKKPIGWD	457	470	3	0	568.962	5	11	8.3931	8.69192	571.621	6.96182	1	0	1.56955	0.505184	0	1	0.187839		0	0	1107.02	546361	4.28817e+06	2.29597e+07	5.24471e+07	7.79191e+07	8.6881e+07	6.7489e+07	4.27442e+07	1.89784e+07	5.28971e+06	1.68316e+06	269201	14499.1	867929
YRIQDGEKKPIGWDTD	457	472	2	0	960.976	6	13	8.1908	8.56417	965.742	8.39573	1	0	1.61841	0.823157	1	0	0.244862		143239	4748.12	0	1.4774e+06	854873	1.44235e+07	3.31125e+07	7.42781e+07	1.15884e+08	1.42786e+08	1.32794e+08	1.0103e+08	6.24589e+07	2.65659e+07	7.59054e+06	6.35347e+06	1.4098e+06	1.28916e+06	2.15556e+06	4.51956e+06
YRIQDGEKKPIGWDTD	457	472	3	0	640.987	6	13	8.25307	8.54862	644.057	8.07615	1	0	1.52553	0.491251	1	0	0.0675129		0	0	0	721045	5.60041e+06	2.63615e+07	7.12041e+07	1.59303e+08	2.15867e+08	2.6081e+08	2.41013e+08	1.61655e+08	8.99889e+07	3.19123e+07	1.03099e+07	1.20335e+06	914192	5.92713e+06	2.90983e+06	0
YRIQDGEKKPIGWDTD	457	472	4	0	480.992	6	13	8.2375	8.34642	483.312	8.14469	1	0	1.54545	-0.304783	1	0	0.152479		0	279331	0	89.7364	118186	0	1.45957e+06	4.50241e+06	7.95017e+06	1.0175e+07	8.05724e+06	5.26954e+06	3.9743e+06	82621.4	0	103682	0	329637	0	0
YRIQDGEKKPIGWDTDISW	457	475	3	0	769.718	6	16	10.966	11.2771	773.563	10.1484	1	0	1.57478	0.557717	0	1	0.14744		194074	153160	0	107977	260595	0	1.42228e+06	1.62227e+07	4.46132e+07	8.05248e+07	1.21044e+08	1.44019e+08	1.39121e+08	1.07093e+08	6.99812e+07	3.13222e+07	8.63074e+06	2.66326e+06	575168	359639	1.4117e+06	3.45679e+06	5.59513e+06
YRIQDGEKKPIGWDTDISW	457	475	4	0	577.541	6	16	9.46978	9.86222	580.592	10.821	1	0	1.73359	0.90448	0	0	0.0954828		180148	0	120536	4.95711e+06	0	27109.4	145692	1.07035e+07	2.14785e+07	9.92245e+07	2.73736e+08	4.79512e+08	6.14828e+08	5.59262e+08	3.49954e+08	1.43191e+08	2.45381e+07	4.37069e+06	842633	9.20949e+06	263519	129819	107491
YRIQDGEKKPIGWDTDISWL	457	476	2	0	1210.62	7	17					-1
YRIQDGEKKPIGWDTDISWL	457	476	3	0	807.413	7	17	12.1682	12.6209	811.571	11.0113	0.6	0					0.149118		0	1.56579e+06	659871	709207	785617	1.68703e+06	1.41305e+06	2.33359e+06	2.13896e+07	5.03439e+07	7.97202e+07	1.12714e+08	1.4023e+08	1.23303e+08	8.79642e+07	5.15758e+07	2.02721e+07	5.77112e+06	1.10547e+06	2.25802e+06	3.84705e+06	3.78085e+06	2.14283e+06	1.2733e+06	1.6081e+07
YRIQDGEKKPIGWDTDISWLTGEEL	457	481	3	0	983.826	7	22	12.5737	13.0263	989.005	13.7742	0.6	0					0.226418		0	849674	170495	296667	595879	171887	351334	2.83412e+06	1.7397e+07	5.92276e+07	1.44946e+08	2.85383e+08	4.96385e+08	7.45576e+08	9.17383e+08	1.0189e+09	9.6475e+08	7.79317e+08	5.7484e+08	3.49122e+08	1.90356e+08	8.54907e+07	3.32969e+07	9.40279e+06	2.04456e+06	711099	1.80273e+07	33341.4	197620	1.25523e+08
YRIQDGEKKPIGWDTDISWLTGEEL	457	481	4	0	738.121	7	22	12.6049	12.9951	741.956	13.575	1	0	1.50968	0.894812	1	1	0.0840384		504109	243633	605738	730206	74561.9	497098	745155	565879	2.9026e+06	2.96628e+06	2.96168e+07	5.01057e+07	1.0723e+08	1.62467e+08	2.04555e+08	2.28268e+08	2.17922e+08	1.82557e+08	1.28495e+08	7.55632e+07	3.78304e+07	1.98127e+07	5.31767e+06	1.67733e+06	111218	73396.5	344510	396855	0	1.41616e+06
RIQDGEKKPIGWDTD	458	472	2	0	879.444	6	12	7.6863	7.83987	883.738	7.56298	0.4	0					0.326352		0	0	274589	283962	919230	3.90447e+06	9.44761e+06	1.27416e+07	1.39976e+07	1.60411e+07	1.46422e+07	6.23896e+06	5.06116e+06	0	14798.7	324406	277597	0	768670
RIQDGEKKPIGWDTD	458	472	3	0	586.632	6	12	7.65523	7.85542	589.274	6.90039	1	0	1.35094	0.0844902	1	0	0.149		0	0	1.65483e+06	0	489035	6.85211e+06	1.60448e+07	2.73736e+07	3.49483e+07	2.72862e+07	1.70216e+07	4.21268e+06	181690	1201.6	332524	0	0	0	0
RIQDGEKKPIGWDTDISWL	458	476	3	0	753.059	6	16					-1
RIQDGEKKPIGWDTDISWLTGEEL	458	481	2	0	1393.7	7	21	12.5893	12.7405	1401.41	13.7609	1	1	1.65413	-0.124293	1	1	0.459671		0	0	0	203849	0	0	0	0	0	470091	4.02244e+06	6.58353e+06	1.36325e+07	1.58381e+07	1.71231e+07	1.35496e+07	1.41659e+07	1.09294e+07	1.34526e+07	1.18317e+07	8.30684e+06	2.54658e+06	761465	0	0	0	0	0	0
RIQDGEKKPIGWDTDISWLTGEEL	458	481	3	0	929.471	7	21	12.5269	12.8081	934.129	12.3212	1	0	1.3951	0.430045	1	1	0.115465		0	151094	149252	889325	0	477325	2.11299e+07	6.25073e+06	2.02902e+07	4.96936e+07	1.04675e+08	1.85654e+08	2.59626e+08	3.33883e+08	3.39847e+08	3.41813e+08	2.34184e+08	1.71218e+08	1.16916e+08	4.60026e+07	1.93651e+07	7.046e+06	353659	343695	544461	150726	0	675375	0
RIQDGEKKPIGWDTDISWLTGEEL	458	481	4	0	697.355	7	21	12.5425	12.8392	700.829	12.2432	1	0	1.38108	0.496298	1	0	0.100585		138490	2.83571e+06	6176.72	353262	416050	73646.5	188848	120696	2.43038e+06	5.38952e+06	1.55052e+07	2.77881e+07	4.21992e+07	5.07215e+07	5.40571e+07	4.78715e+07	4.05165e+07	2.36266e+07	1.39174e+07	4.95361e+06	1.8663e+06	0	75608.9	182176	862556	106581	334704	0	390655
RIQDGEKKPIGWDTDISWLTGEELHV	458	483	3	0	1008.18	7	23					0
TDISWLTGEEL	471	481	1	0	1263.61	5	9	12.3551	13.591	1273.29	8.93083	1	0	2.92753	4.50199	-1	-2	1.00099		0	0	0	5.66986e+06	4.77354e+07	9.55583e+07	1.34702e+08	1.50485e+08	4.50935e+08	1.3813e+09	1.97045e+09	1.12423e+09	3.14496e+08	4.55141e+07	1.28368e+07
TDISWLTGEEL	471	481	2	0	632.309	5	9	12.3551	12.8236	635.451	5.53982	1	0	1.50397	1.22899	-1	1	0.198429		124660	1.12164e+06	6.37306e+06	2.91041e+07	8.01587e+07	1.34937e+08	1.58391e+08	1.28804e+08	7.604e+07	3.0685e+07	9.57e+06	3.98238e+06	7.37346e+06	7.48911e+06	7.75359e+06
ISWLTGEEL	473	481	1	0	1047.54	4	7	12.0282	12.7769	1052.33	4.16739	1	0	1.42767	2.42418		0	0.130689		847677	2.77533e+07	1.86731e+08	5.52275e+08	9.58964e+08	9.93856e+08	6.70467e+08	3.01199e+08	1.08307e+08	4.96162e+07	1.16225e+07	552581
ISWLTGEELHV	473	483	2	0	642.335	5	9					-1
LTGEEL	476	481	1	0	661.34	4	4	7.3447	8.09743	663.77	2.05308	1	0	1.11758	2.44124		0	0.312347		6.7673e+07	4.42095e+08	7.9263e+08	6.30137e+08	2.47997e+08	4.57896e+07	8.41701e+06	4.59335e+07	1.8137e+06
TGEEL	477	481	1	0	548.256	3	3	6.04675	6.36525	550.24	1.6835	1	0	1.29855	0.589138		0	0.639352		4.52418e+07	1.70598e+08	1.9728e+08	9.6219e+07	3.44432e+07	2.59289e+07	1.12926e+06
HVEVL	482	486	1	0	596.34	3	3	7.39128	8.13892	598.116	1.42517	0.4	0					0.0582549		5.8979e+08	3.04493e+09	4.29295e+09	1.40622e+09	2.61759e+08	2.14336e+07	2.27202e+06
HVEVLENVPLTTHN	482	495	2	0	801.418	5	11	8.12855	8.6712	805.117	6.46285	1	0	1.39816	1.54519	1	1	0.0720222		379701	2.01002e+06	1.85558e+07	9.51398e+07	3.54583e+08	8.65376e+08	1.59949e+09	2.15784e+09	2.06711e+09	1.37528e+09	7.00719e+08	2.61972e+08	6.37999e+07	1.21971e+07	503563	0	0
HVEVLENVPLTTHN	482	495	3	0	534.614	5	11	8.14412	8.50198	536.897	5.91421	1	0	1.20972	0.757046	1	1	0.0449686		0	3.56797e+06	2.41684e+07	1.10017e+08	2.9849e+08	5.7361e+08	8.13e+08	8.3796e+08	7.63962e+08	4.34598e+08	1.92572e+08	8.88711e+07	1.9787e+07	1.49841e+06	1.01118e+06	0	0
HVEVLENVPLTTHNF	482	496	2	0	874.952	6	12					0
HVEVLENVPLTTHNFVRKT	482	500	3	0	745.074	6	16					-1
HVEVLENVPLTTHNFVRKT	482	500	4	0	559.058	6	16					-1
HVEVLENVPLTTHNFVRKTF	482	501	2	0	1190.64	6	17	9.90885	10.0332	1196.07	9.41549	0.6	1					0.819789		3.44705e+06	1.43107e+06	820894	509392	2.59748e+06	6.71394e+06	2.67515e+06	831926	1.24141e+06	2.12906e+06	1.21636e+07	1.47986e+07	2.10434e+07	1.9308e+07	1.68613e+07	3.72858e+06	804116	463697	0	0	403899	0	0	0
HVEVLENVPLTTHNFVRKTF	482	501	3	0	794.097	6	17					-1
HVEVLENVPLTTHNFVRKTF	482	501	4	0	595.825	6	17	9.8118	10.2195	599.026	11.3722	1	0	1.7058	0.969738	1	1	0.173035		246694	0	479991	151549	1.52804e+06	150396	1.88664e+06	2.1961e+06	9.3069e+06	3.57523e+07	7.33381e+07	1.14432e+08	1.47895e+08	1.45262e+08	1.10761e+08	7.34275e+07	2.90379e+07	9.60471e+06	3.24255e+06	0	112034	0	2.50213e+07	541234
HVEVLENVPLTTHNFVRKTFF	482	502	3	0	843.12	7	18	11.0282	11.5927	847.561	11.7806	1	0	1.65111	1.63838	1	0	0.125964		505517	802903	981652	1.03806e+06	1.29788e+06	1.03069e+06	3.739e+06	2.90487e+07	7.03743e+07	2.02956e+08	4.84525e+08	8.07761e+08	1.19788e+09	1.38211e+09	1.28173e+09	1.01745e+09	6.54361e+08	3.27912e+08	1.42775e+08	4.47519e+07	8.95193e+06	589974	529578	0	324143	376671
HVEVLENVPLTTHNFVRKTFF	482	502	4	0	632.592	7	18	11.0593	11.4369	635.927	11.799	1	0	1.65496	0.841355	1	0	0.0635371		94653	97122.1	190118	428153	361807	419514	7225.19	5.48069e+06	2.2928e+07	7.30547e+07	1.6679e+08	3.0241e+08	4.36382e+08	5.20642e+08	4.90663e+08	3.92126e+08	2.34862e+08	1.16045e+08	4.29728e+07	1.15537e+07	2.6644e+06	671159	0	1.27862e+06	336164	319011
HVEVLENVPLTTHNFVRKTFFTL	482	504	3	0	914.497	7	20	11.8416	12.48	919.455	13.1999	0.6	0					0.110234		975812	231106	396536	1.52452e+06	338001	394922	3.14812e+06	2.39571e+06	4.93584e+06	2.55852e+07	7.64999e+07	1.9078e+08	3.33047e+08	5.30096e+08	7.02928e+08	7.30084e+08	6.42679e+08	4.79867e+08	2.73299e+08	1.44193e+08	4.76402e+07	8.15454e+06	1.6792e+06	931209	351841	780042	685191	609430
HVEVLENVPLTTHNFVRKTFFTL	482	504	4	0	686.125	7	20	11.8883	12.2616	689.854	13.2431	1	0	1.68011	0.822872	1	0	0.0735429		139744	344305	200245	195638	385075	883168	277701	989753	2.50103e+06	9.88104e+06	2.56722e+07	6.45026e+07	1.29318e+08	1.96143e+08	2.71493e+08	2.84201e+08	2.49662e+08	1.84915e+08	1.01101e+08	5.18914e+07	2.37306e+07	1.32156e+06	306776	271007	858710	1.94807e+06	191637	0
HVEVLENVPLTTHNFVRKTFFTLA	482	505	2	0	1406.76	7	21	11.8106	12.1215	1414.69	14.1514	1	0	1.72439	0.556793	1	0	0.337972		0	0	691568	0	314148	0	707849	0	0	0	343803	521511	1.39382e+07	3.2874e+07	6.2668e+07	8.86637e+07	9.3007e+07	7.82116e+07	5.07296e+07	2.64655e+07	7.21784e+06	258997	370781	271188	0	0	0	0	0
HVEVLENVPLTTHNFVRKTFFTLA	482	505	3	0	938.176	7	21	11.795	12.5112	943.405	13.9744	1	0	1.69255	2.28556	1	0	0.122093		166438	5.54458e+06	1.34399e+06	1.05902e+06	1.27508e+07	236105	1.66205e+06	3.55349e+07	1.90948e+06	2.06068e+07	1.44105e+08	2.6095e+08	5.50431e+08	9.95008e+08	1.4703e+09	1.90179e+09	2.02029e+09	1.74243e+09	1.22244e+09	7.1607e+08	3.24309e+08	1.18939e+08	1.70714e+07	4.885e+06	2.11179e+06	15597.6	144154	326630	850641
HVEVLENVPLTTHNFVRKTFFTLA	482	505	4	0	703.884	7	21	11.795	12.4019	707.809	13.9877	1	0	1.69494	1.81937	1	0	0.0629318		217250	136380	2.41473e+06	462759	722829	607008	4.68624e+06	522410	1.08913e+06	7.36585e+06	3.5386e+07	1.00272e+08	2.36197e+08	4.014e+08	6.37869e+08	8.17344e+08	8.29801e+08	7.44962e+08	5.02396e+08	2.85691e+08	1.02212e+08	4.08803e+07	6.48819e+06	1.91883e+06	757860	1.11447e+06	544584	249778	1.01372e+06
HVEVLENVPLTTHNFVRKTFFTLAF	482	506	2	0	1480.3	7	22	13.0731	13.371	1488.08	13.7507	1	0	1.53984	0.501061	1	1	0.279051		0	231629	536930	1.40555e+06	1.25654e+06	1.74996e+06	1.29274e+06	5.29163e+06	4.53353e+06	6.90525e+06	3.866e+06	5.54446e+06	1.00696e+07	2.07469e+07	3.6897e+07	5.12139e+07	6.13049e+07	6.10307e+07	4.79351e+07	2.97566e+07	1.12969e+07	1.80403e+06	0	0	0	0	0	0	0	0
HVEVLENVPLTTHNFVRKTFFTLAF	482	506	3	0	987.199	7	22	12.9327	13.6015	992.655	14.5492	1	0	1.67699	2.08339	1	1	0.0955595		477610	777745	1.48259e+06	3.15306e+06	5.36085e+06	4.26177e+06	3.56147e+06	7.13832e+06	4.94249e+06	2.69756e+07	7.26878e+07	1.72593e+08	3.78338e+08	7.05505e+08	1.17444e+09	1.58588e+09	1.83003e+09	1.76609e+09	1.44894e+09	9.47882e+08	6.08879e+08	3.05412e+08	1.01545e+08	4.65782e+07	1.08466e+07	692795	1.53738e+06	1.35175e+06	386702	572983
HVEVLENVPLTTHNFVRKTFFTLAF	482	506	4	0	740.651	7	22	12.9795	13.4808	744.753	14.5888	1	0	1.68378	1.36896	1	1	0.0796276		480914	1.21169e+06	2.50861e+06	3.45338e+06	2.39337e+06	4.27238e+06	3.05714e+06	3.62066e+06	3.49146e+06	7.56419e+06	2.31509e+07	6.01934e+07	1.42106e+08	2.60989e+08	4.16562e+08	5.94746e+08	6.97156e+08	6.86379e+08	5.6809e+08	3.82489e+08	2.31396e+08	1.11171e+08	4.90625e+07	1.73334e+07	3.02138e+06	1.08237e+06	474780	90992.7	368453	420574
EVLENVPLTTHN	484	495	2	0	683.354	5	9	7.67077	8.14412	686.458	5.41582	0.6	0					0.219002		1.05919e+06	574102	7.27977e+06	2.56012e+07	8.4841e+07	1.53716e+08	2.1049e+08	1.80284e+08	1.14535e+08	4.61105e+07	5.64669e+06	1.07494e+06	0	620451	1.18341e+06
EVLENVPLTTHNFVRKTF	484	501	3	0	715.388	6	15					-1
EVLENVPLTTHNFVRKTFF	484	502	3	0	764.411	6	16	11.2149	11.5459	768.514	10.9135	0.6	0					0.158658		2.41027e+06	322694	127594	2.8106e+06	238287	486193	1.28083e+06	1.11881e+06	9.17955e+06	3.06051e+07	6.76467e+07	1.01604e+08	1.19615e+08	1.22151e+08	8.39738e+07	5.07202e+07	2.20535e+07	5.45137e+06	2.16094e+06	310720	680183	876667	988756
EVLENVPLTTHNFVRKTFFTL	484	504	3	0	835.788	7	18					-1
EVLENVPLTTHNFVRKTFFTLA	484	505	3	0	859.467	7	19	12.0748	12.4332	864.182	12.5758	1	0	1.67909	0.759107		1	0.227471		6.21102e+06	3.84415e+06	1.11411e+06	4.67516e+06	524876	157254	2.4587e+06	659611	505607	5.68291e+06	3.19304e+06	1.23013e+07	3.46038e+07	4.92246e+07	6.54643e+07	7.03244e+07	6.27894e+07	3.84879e+07	1.74087e+07	6.08319e+06	2.27901e+06	579234	0	637177	604522	1.01984e+06	703912
LENVPLTTHNFVRKTFF	486	502	3	0	688.374	6	14					0
ENVPLTTHN	487	495	1	0	1024.51	4	6	5.45128	5.89443	1028.72	3.63401	0.6	0					0.163801		1.19217e+06	4.20192e+06	2.86453e+07	7.92131e+07	1.16964e+08	1.01224e+08	4.67706e+07	8.5722e+06	1.14583e+06	181251	830061
ENVPLTTHN	487	495	2	0	512.757	4	6	5.40448	5.98895	514.902	3.70959	0.6	0					0.0387817		6.31648e+06	7.09381e+07	4.00653e+08	1.03569e+09	1.47951e+09	1.31805e+09	6.68524e+08	2.08369e+08	4.64419e+07	7.55277e+06	668759
ENVPLTTHNF	487	496	2	0	586.291	5	7	6.55033	6.5659	590.543	7.81166	0.4	1					1.31143		0	268948	0	0	0	0	89101	0	0	0	0	0	628793
ENVPLTTHNFVRKTF	487	501	2	0	901.981	6	12	8.51752	9.11212	906.516	7.98727	0.6	0					0.229122		1.5665e+06	4.04013e+06	2.32981e+06	2.29607e+06	1.57717e+06	7.46437e+06	4.146e+07	9.34798e+07	1.81881e+08	1.97986e+08	1.93158e+08	1.10368e+08	5.10829e+07	1.26102e+07	1.54099e+06	424575	0	389787	0
ENVPLTTHNFVRKTF	487	501	4	0	451.494	6	12					-1
ENVPLTTHNFVRKTFF	487	502	3	0	650.679	6	13	10.2973	10.7326	653.995	8.75783	1	0	1.72365	1.0876	1	1	0.0906527		142333	526693	1.21039e+06	0	1.21138e+06	3.81447e+07	1.16606e+08	3.00102e+08	5.97015e+08	8.11593e+08	9.25353e+08	7.48865e+08	4.81027e+08	2.2911e+08	1.43154e+08	2.13631e+07	1.50341e+06	6.50792e+06	0	216702
ENVPLTTHNFVRKTFF	487	502	4	0	488.261	6	13	10.375	10.6549	490.739	8.72293	1	0	1.7135	0.424287	1	1	0.0990907		0	0	0	0	91237.3	815959	4.44577e+06	2.33862e+07	4.70419e+07	7.03406e+07	7.27284e+07	6.01618e+07	3.53369e+07	1.29626e+07	4.84295e+06	968410	2.73037e+06	0	87446.2	0
ENVPLTTHNFVRKTFFTL	487	504	2	0	1082.58	6	15	11.5459	11.8416	1088.19	9.91014	1	0	1.67452	0.491891	1	1	0.241818		2.14545e+06	0	738001	0	624186	1.62881e+06	1.5451e+06	2.28169e+06	1.55696e+07	4.07036e+07	6.58423e+07	8.45548e+07	8.50621e+07	6.00276e+07	2.89674e+07	6.44657e+06	0	0	255684	0	0	332110
ENVPLTTHNFVRKTFFTL	487	504	3	0	722.056	6	15	11.5148	11.8261	725.796	9.89979	1	0	1.67191	0.55857	1	1	0.445878		446115	2.86163e+07	202542	1.12433e+06	6.62729e+06	2.75518e+06	1.02548e+07	3.12659e+07	7.58946e+07	1.52906e+08	2.60942e+08	3.27955e+08	3.14579e+08	2.25541e+08	1.46673e+08	6.7169e+07	1.27948e+07	7.71319e+06	689953	471332	737496	439736
ENVPLTTHNFVRKTFFTLA	487	505	2	0	1118.1	6	16	11.3861	11.795	1124.24	10.9139	0.6	0					0.137188		786355	672797	0	612621	700800	1.6518e+06	3.81506e+06	1.39665e+07	3.13289e+07	9.18547e+07	1.69648e+08	2.84697e+08	3.40933e+08	3.31157e+08	2.36883e+08	1.33859e+08	5.72291e+07	1.36586e+07	856965	295039	0	371194	0
ENVPLTTHNFVRKTFFTLA	487	505	3	0	745.736	6	16	11.355	11.7691	749.859	11.0129	0.6	0					0.0814057		1.39195e+06	2.20955e+06	8.62375e+06	4.21984e+06	6.25766e+06	2.4614e+07	3.43556e+07	6.77217e+07	1.90238e+08	4.30681e+08	8.39315e+08	1.30228e+09	1.59907e+09	1.51013e+09	1.19456e+09	7.18945e+08	3.41082e+08	1.57722e+08	4.59587e+07	8.64346e+06	792907	1.97004e+06	21778
ENVPLTTHNFVRKTFFTLA	487	505	4	0	559.553	6	16	11.3861	11.7587	562.648	11.0207	1	0	1.78074	0.819887	1	1	0.158077		151588	86252.8	106383	1.35096e+06	133989	567370	109354	6.00188e+06	6.79087e+06	2.40675e+07	5.23219e+07	8.96075e+07	1.0614e+08	1.0291e+08	7.83647e+07	4.42579e+07	1.89688e+07	4.70192e+06	669219	2.40531e+06	0	268258	0
ENVPLTTHNFVRKTFFTLAF	487	506	2	0	1191.63	7	17	12.7925	13.3553	1197.82	10.8978	0.6	0					0.383764		1.51495e+07	1.05554e+07	1.95222e+07	1.43289e+07	9.37812e+06	1.00661e+06	2.43401e+06	645534	1.14791e+07	4.03106e+07	9.46861e+07	1.60788e+08	2.24677e+08	2.49149e+08	2.15395e+08	1.52407e+08	8.13366e+07	3.08404e+07	4.12145e+06	0	16925.4	0	436086	59739	76954.5
ENVPLTTHNFVRKTFFTLAF	487	506	3	0	794.758	7	17	12.7613	13.4494	798.993	11.2343	0.6	0					0.138038		1.22217e+07	4.89515e+07	4.80918e+07	6.99791e+07	4.8078e+07	2.18887e+07	1.43154e+07	3.838e+07	1.22554e+08	3.15664e+08	6.31188e+08	1.06854e+09	1.49056e+09	1.57186e+09	1.43407e+09	9.90425e+08	5.92323e+08	2.73353e+08	1.02457e+08	3.17209e+07	6.29503e+06	3.05225e+06	1.06902e+06	874197	1.41097e+06
FVRKTF	496	501	2	0	399.237	4	4	6.9398	7.36023	401.026	3.08105	1	1	2.08856	1.02391		1	0.768238		2.37436e+06	2.40589e+07	1.32275e+08	2.75399e+08	2.90553e+08	1.47218e+08	3.38357e+07	3.12587e+06	44222.1
FVRKTFF	496	502	2	0	472.771	4	5	9.5786	10.0487	474.94	3.73556	0.6	0					0.0932749		4.6899e+06	2.44362e+07	1.43057e+08	4.77197e+08	7.96082e+08	6.90168e+08	3.32532e+08	8.76469e+07	1.38419e+07	567404
FVRKTFF	496	502	3	0	315.517	4	5	9.6252	9.98653	316.92	3.60697	1	0	1.90393	0.771832	1	1	0.055521		0	1.81188e+06	5.33185e+07	1.12722e+08	1.77504e+08	1.54821e+08	6.56938e+07	1.352e+07	2.37006e+06	0
FVRKTFFTL	496	504	2	0	579.837	5	7	11.246	11.7639	582.809	5.20882	1	0	1.98978	1.4397	1	1	0.0790249		218516	1.7275e+06	8.99009e+06	7.0827e+07	2.23242e+08	4.32413e+08	5.14622e+08	4.01296e+08	1.85218e+08	5.79144e+07	7.96245e+06	517077	217248
FVRKTFFTL	496	504	3	0	386.894	5	7	11.2616	11.7017	388.878	5.21753	1	0	1.99448	1.10779	1	1	0.0912468		106390	330950	357197	1.06498e+07	5.08915e+07	1.0747e+08	1.30358e+08	9.91735e+07	4.09753e+07	8.90667e+06	1.03115e+06	0	0
FVRKTFFTLA	496	505	2	0	615.356	5	8	10.6549	11.3238	618.702	5.9177	1	0	1.97314	2.08389	1	1	0.0902354		8.61463e+06	8.60412e+06	9.51342e+06	7.17812e+07	2.94041e+08	7.22482e+08	1.18322e+09	1.27139e+09	9.40519e+08	4.14009e+08	1.24656e+08	2.37007e+07	2.00327e+06	0
FVRKTFFTLA	496	505	3	0	410.573	5	8	10.7171	11.1993	412.81	5.93547	1	0	1.98153	1.28757	1	1	0.0746918		53247	93639.4	703754	6.53374e+06	4.90242e+07	1.30357e+08	2.19331e+08	2.37011e+08	1.67468e+08	7.15855e+07	1.70421e+07	1.95791e+06	40711.7	41564.2
FVRKTFFTLAF	496	506	2	0	688.89	5	9	12.7457	13.3284	692.66	6.65769	1	0	1.97325	1.71587	1	1	0.079821		2.06587e+06	4.44108e+06	7.7392e+06	2.97765e+07	1.58633e+08	4.73235e+08	9.88924e+08	1.48e+09	1.50901e+09	1.01772e+09	4.78508e+08	1.56344e+08	3.51998e+07	4.68321e+06	259175
FVRKTFFTLAF	496	506	3	0	459.596	5	9	12.7613	13.1147	462.087	6.59061	0.4	0					0.0392634		0	0	1.85929e+06	4.66217e+06	3.02373e+07	1.07209e+08	2.15336e+08	3.084e+08	3.02738e+08	1.96108e+08	9.37565e+07	2.93205e+07	3.66746e+06	195122	243593
FTLAF	502	506	1	0	598.324	4	3	12.0593	12.7613	601.09	2.38001	1	0	2.17574	2.22492		1	0.0827554		8.30608e+06	1.43843e+08	4.73981e+08	5.77047e+08	2.72491e+08	5.91108e+07	6.01288e+06	365989
TLAF	503	506	1	0	451.255	3	2	9.67182	10.0176	453.091	1.55833	0.4	0					0.0802029		4.6771e+07	2.52499e+08	3.72619e+08	1.51054e+08	2.31546e+07	1.36138e+06
TLAFCDF	503	509	1	0	816.36	4	5	12.6365	12.7302	818.972	2.04349	1	0	0.722482	-0.370112		1	0.361859		97429.7	4.75152e+06	8.87385e+06	5.89928e+06	4.47898e+06	1.2687e+06	118540	105040	130842	0
AFCDF	505	509	1	0	602.228	4	3	10.7326	11.2771	602.853	0.183636	1	0	-0.590402	1.55308		1	0.0947738		8.30199e+08	5.84295e+08	1.69012e+08	2.45634e+07	665335	79280.6	379918	170327
FCDF	506	509	1	0	531.191	4	2	10.0487	10.7326	531.636	0.0438783	1	0	-0.738785	2.14787		1	0.0291466		5.16813e+09	2.62187e+09	4.91409e+08	2.56271e+07	348743	29009.7	30889.8
FCDFCRKLLFQGF	506	518	2	0	812.394	6	11					-1
CDFCRKLLFQGFRCQTCGYKFHQRCSTEVPLM	507	538	4	0	961.951	10	29					-1
DFCRKLLFQG	508	517	2	0	613.821	5	8	10.375	10.4683	616.171	3.88738	0.6	0					0.266974		139683	1.01429e+06	795346	6.51118e+06	9.0949e+06	8.73558e+06	2.87431e+06	2.34142e+06	806488	146383	200555	218636	196770	532936
FCRKLLFQGF	509	518	2	0	629.842	5	8					-1
CRKLL	510	514	2	0	316.699	4	3	7.08003	7.32915	317.855	1.87386	1	0	1.53829	0.293202		1	0.162438		2.41817e+06	3.18814e+07	7.68971e+07	5.76979e+07	1.63836e+07	691846	0	88385.1
CRKLLF	510	515	2	0	390.233	4	4	9.6252	10.1419	391.275	1.54007	0.4	0					0.0863506		1.05254e+07	1.23343e+08	2.49342e+08	1.17073e+08	3.11694e+07	1.64869e+06	59937.1	0	0
CRKLLFQG	510	517	1	0	964.54	5	6	8.78522	9.06545	968.09	2.90454	1	0	1.00734	0.425922	1	1	0.189341		458271	2.78166e+07	1.21424e+08	2.57242e+08	2.47606e+08	1.18001e+08	3.47294e+07	6.36538e+06	209540	0	259723	0
CRKLLFQG	510	517	2	0	482.773	5	6	8.80078	9.252	484.52	2.84662	1	0	0.970862	1.1552	1	1	0.0363609		2.82337e+07	3.83713e+08	1.52871e+09	2.84128e+09	2.56623e+09	1.27012e+09	3.94931e+08	9.76829e+07	1.39658e+07	534209	92046.7	613301
CRKLLFQG	510	517	3	0	322.185	5	6	8.84745	9.15875	323.314	2.7416	1	0	0.904732	0.558428	1	1	0.0788038		0	1.72162e+07	9.88321e+07	1.66307e+08	1.3997e+08	5.98747e+07	1.77314e+07	1.60544e+06	0	347374	40400	0
CRKLLFQGF	510	518	1	0	1111.61	5	7	11.1526	11.5927	1115.2	2.84062	1	0	0.711543	1.10751	1	1	0.256836		731595	7.60967e+06	1.19791e+08	1.74698e+08	1.7321e+08	9.99478e+07	3.35751e+07	3.60277e+06	504064	0	0	224828	93219.9
CRKLLFQGF	510	518	2	0	556.308	5	7	11.0904	11.6861	558.2	3.03119	0.6	0					0.0396376		1.23764e+07	4.80805e+08	1.99911e+09	4.0231e+09	4.31239e+09	2.53524e+09	1.06183e+09	3.47157e+08	8.55339e+07	7.95868e+06	808546	8478.05	328698
CRKLLFQGFRC	510	520	3	0	457.578	6	9	10.4839	10.7793	459.042	3.42835	1	0	0.617561	0.490611		1	0.129017		0	564553	3.91688e+06	2.50017e+07	3.33066e+07	2.95286e+07	1.46913e+07	4.06196e+06	210004	113331	0	286212	0	72050.6	153920	0
CRKLLFQGFRCQTCG	510	524	3	0	587.29	6	13	9.93992	10.2351	589.779	6.22232	0.6	0					0.168424		0	0	350634	1.9268e+06	2.75367e+07	6.6458e+07	1.16951e+08	1.44345e+08	1.23814e+08	8.25542e+07	4.00879e+07	1.55775e+07	5.54892e+06	2.31627e+06	1.27207e+06	2.36557e+06	349791	0	6.69882e+06	0
CRKLLFQGFRCQTCGYKFHQRC	510	531	5	0	545.268	8	20	9.84668	9.87777	547.348	8.49086	1	0	0.782351	-0.63676		1	0.0716647		0	0	0	0	0	0	1.54257e+06	2.64791e+06	6.47603e+06	9.19237e+06	7.88128e+06	6.71593e+06	6.67342e+06	2.49471e+06	1.43879e+06	360607	396561	199787	0	0	968431	0	0	0	0	166968	112976	0	0
CRKLLFQGFRCQTCGYKFHQRCST	510	533	4	0	728.353	8	22					0
CRKLLFQGFRCQTCGYKFHQRCSTE	510	534	4	0	760.613	8	23					-1
CRKLLFQGFRCQTCGYKFHQRCSTEVPLM	510	538	4	0	870.675	9	26	10.5461	11.4173	874.558	13.1031	0.6	0					0.592114		238555	0	0	551543	82296.7	189717	103656	0	284720	2.41787e+07	2.84335e+08	6.84853e+08	1.12039e+09	1.5113e+09	1.66626e+09	1.63248e+09	1.42022e+09	1.11281e+09	8.1515e+08	5.88103e+08	4.05208e+08	3.08014e+08	2.1794e+08	1.51055e+08	9.48322e+07	5.57622e+07	2.19075e+07	7.40068e+06	2.46889e+06	532849
CRKLLFQGFRCQTCGYKFHQRCSTEVPLM	510	538	5	0	696.741	9	26	10.8416	11.1993	699.697	12.3468	1	0	0.972523	0.756619	1	1	0.0786101		243367	409207	0	128046	0	0	432540	1.15375e+06	1.22145e+06	7.12551e+07	1.72472e+08	3.13878e+08	4.65225e+08	4.98256e+08	6.63255e+08	6.59705e+08	5.32451e+08	4.03684e+08	2.71086e+08	1.70705e+08	9.37631e+07	4.45456e+07	2.51413e+07	1.14645e+07	1.40469e+07	380477	437979	389790	9.74216e+06	0
CRKLLFQGFRCQTCGYKFHQRCSTEVPLM	510	538	6	0	580.786	9	26	10.7482	11.1371	583.191	12.0043	1	0	0.922749	0.88941	1	1	0.0700923		0	0	1.39862e+06	810351	0	241271	294025	1.54735e+06	5.31166e+06	1.72862e+07	4.13079e+07	8.2507e+07	1.16241e+08	1.51938e+08	1.58678e+08	1.61792e+08	1.31116e+08	9.58968e+07	6.14122e+07	3.63992e+07	1.6443e+07	7.16295e+06	3.45962e+06	954037	656751	0	112206	421111	0	85896.4
CRKLLFQGFRCQTCGYKFHQRCSTEVPLMC	510	539	3	0	1194.9	9	27	11.0748	11.2771	1199.87	12.3544	1	0	0.907131	0.0934472	1	0	0.245336		0	0	0	328371	0	0	8.11137e+06	293263	523136	9.42527e+06	7.35922e+06	1.72649e+07	3.22968e+07	5.03258e+07	6.09119e+07	6.26078e+07	5.82579e+07	5.10038e+07	3.58853e+07	2.01008e+07	9.85381e+06	1.68611e+06	1.15024e+06	255450	253761	0	0	439198	0	0
CRKLLFQGFRCQTCGYKFHQRCSTEVPLMC	510	539	4	0	896.427	9	27	11.0748	11.4173	900.265	12.798	1	0	0.969216	0.69129	1	1	0.064802		118712	181291	366513	76699.7	0	0	1.28244e+06	1.87938e+06	8.30599e+06	3.19799e+07	7.01098e+07	1.31568e+08	2.1403e+08	3.28621e+08	3.56617e+08	4.01401e+08	3.70483e+08	3.77007e+08	2.36686e+08	1.56642e+08	8.73901e+07	6.44969e+07	2.81877e+07	7.33806e+06	983228	539561	236566	538282	259479	412028
CRKLLFQGFRCQTCGYKFHQRCSTEVPLMC	510	539	5	0	717.343	9	27	11.0282	11.2927	720.433	12.8936	1	0	0.982594	0.358815	1	1	0.0508119		809066	428840	0	113173	557328	160996	166167	187185	1.74504e+06	1.37947e+07	2.46532e+07	5.15113e+07	8.051e+07	1.14377e+08	1.50229e+08	1.58768e+08	1.55599e+08	1.23267e+08	1.0386e+08	5.71625e+07	4.01433e+07	1.85027e+07	6.36465e+06	1.02446e+07	2.32741e+06	0	316667	181932	854902	334624
FRCQT	518	522	2	0	327.655	4	3	5.48248	5.87347	330.983	6.21131	0.4	1					0.396577		86044.4	1.50381e+06	2.8274e+06	4.38718e+06	103264	357921	45712.7	1.03144e+08
FRCQTCG	518	524	2	0	407.67	5	5	6.10977	6.53475	409.385	2.82784	0.4	0					0.143115		0	2.16429e+06	2.8141e+07	5.27418e+07	4.54201e+07	1.7209e+07	2.74752e+06	878368	241364	29235.8	294200
FRCQTCGYKFHQRC	518	531	4	0	444.952	7	12	7.87615	8.0041	446.493	4.89805	1	0	0.720493	-0.223601		-1	0.183845		0	0	0	1.09187e+06	3.52497e+06	6.18373e+06	8.36872e+06	6.13381e+06	2.8306e+06	1.18903e+06	134808	0	0	0	79413.9	97198.2	0	108671	0	155432
FRCQTCGYKFHQRCST	518	533	4	0	491.972	7	14					-1
FRCQTCGYKFHQRCSTE	518	534	3	0	698.642	7	15					-1
FRCQTCGYKFHQRCSTEVPLM	518	538	2	0	1267.58	8	18	9.71847	9.8118	1272.81	8.66197	1	0	0.996493	-0.371249	1	0	0.211192		0	0	0	0	0	0	0	5.85787e+06	1.21737e+07	2.07024e+07	1.67083e+07	1.84172e+07	1.24384e+07	8.83972e+06	3.32913e+06	3.75933e+06	267537	0	0	0	0	0	0	0	0	0	0
FRCQTCGYKFHQRCSTEVPLM	518	538	3	0	845.39	8	18	9.53197	10.0797	848.841	8.56648	1	0	0.976449	1.56708	1	0	0.0945053		83661.2	490001	1.80333e+06	572358	4.61897e+06	4.7263e+07	1.28308e+08	2.77544e+08	4.75077e+08	6.59048e+08	7.19954e+08	6.7209e+08	5.44724e+08	3.9191e+08	2.34745e+08	9.51648e+07	1.40572e+07	4.41047e+06	3.02089e+06	3.00142e+06	620857	643446	254263	0	289223	0	335083
FRCQTCGYKFHQRCSTEVPLM	518	538	4	0	634.294	8	18					-1
FRCQTCGYKFHQRCSTEVPLMC	518	539	3	0	879.727	8	19	10.0176	10.4217	883.607	9.7307	1	0	1.11332	0.954028	1	1	0.470826		0	314659	0	0	505077	1.34483e+06	1.43937e+07	6.15035e+07	1.18473e+08	1.8112e+08	2.39333e+08	2.59099e+08	2.22259e+08	1.77427e+08	1.32707e+08	6.74707e+07	1.88626e+07	3.58516e+07	1.75187e+07	381863	7.44073e+06	2.03858e+07	0	20609.6	2.93973e+06	52602.1	436781	1.40764e+07
FRCQTCGYKFHQRCSTEVPLMC	518	539	4	0	660.047	8	19	9.84668	10.3284	662.869	9.38037	1	0	1.04366	1.28515	1	1	0.0959947		752393	0	118233	602260	218478	1.23868e+06	9.5605e+06	4.12973e+07	8.48836e+07	1.43488e+08	1.97095e+08	2.10886e+08	1.87152e+08	1.37404e+08	9.59654e+07	5.7865e+07	2.26858e+07	7.06006e+06	723054	1.11097e+06	383408	0	585184	1.71285e+06	176081	3.75128e+06	1.43096e+06	197272
RCQTCGY	519	525	2	0	415.668	5	5	6.0625	6.2822	417.291	2.63987	1	0	1.17314	0.167733		1	0.0998856		98163.6	2.44129e+06	1.06356e+07	1.72302e+07	1.34008e+07	4.8861e+06	484021	718835	0	0	0
RCQTCGYKFHQRC	519	531	2	0	815.363	6	11	6.83068	7.01772	818.111	4.34334	1	0	0.670159	0.0284025	1	-1	0.159324		0	0	1.45827e+06	8.54454e+06	2.07741e+07	2.5874e+07	2.257e+07	2.11106e+07	1.12705e+06	4.70393e+06	0	0	0	42779.2	609284	0	0	0
RCQTCGYKFHQRC	519	531	3	0	543.911	6	11	6.76838	7.04888	545.838	4.62835	1	0	0.768055	0.427059	1	-1	0.070807		0	605462	6.07366e+06	3.00213e+07	6.22509e+07	8.20109e+07	8.186e+07	6.16955e+07	3.2424e+07	1.42355e+07	1.30236e+07	973794	117364	455141	0	0	0	0
RCQTCGYKFHQRCST	519	533	2	0	909.403	7	13	6.69053	6.87745	912.943	5.82113	1	0	0.870142	0.0279048	0	1	6.56371e-14		0	0	205606	0	1.67507e+06	5.14886e+06	8.33913e+06	8.59442e+06	9.16585e+06	4.16658e+06	1.33526e+06	149505	117701	0	0	0	115242	0	264559	0	0
RCQTCGYKFHQRCST	519	533	3	0	606.605	7	13	6.64383	6.8151	608.99	5.89831	1	0	0.892574	-0.038846	0	1	0.112964		35199.3	0	655012	2.35532e+06	1.18312e+07	2.066e+07	3.04115e+07	3.23362e+07	2.9568e+07	1.61021e+07	1.00929e+07	3.43304e+06	1.04974e+06	99136.9	769261	0	0	1.63094e+06	0	0	555928
RCQTCGYKFHQRCST	519	533	4	0	455.205	7	13	6.6594	6.76838	458.086	10.2646	0.4	1					0.485129		363122	0	118098	0	1.30553e+06	2.22333e+06	3.76423e+06	3.50525e+06	2.58833e+06	1.5363e+06	300730	251441	372407	0	121426	0	384330	0	2.08763e+06	0	7.3875e+06
RCQTCGYKFHQRCSTE	519	534	2	0	973.925	7	14	6.72167	6.89303	977.657	6.13704	1	0	0.834555	-0.0384195	1	0	0.114577		0	0	0	359567	741727	5.42973e+06	9.1409e+06	1.06061e+07	1.02126e+07	8.27611e+06	3.27475e+06	1.54726e+06	528340	0	0	0	0	0	0	0	0	0
RCQTCGYKFHQRCSTE	519	534	3	0	649.619	7	14	6.78395	6.89303	652.177	6.34754	0.4	1					0.0823431		0	0	0	1.11212e+06	6.98081e+06	591520	2.78173e+07	3.26074e+07	9.47189e+06	2.38931e+07	1.52721e+07	1.47891e+06	3.27581e+06	678585	345692	0	0	0	0	0	161762	0
RCQTCGYKFHQRCSTE	519	534	4	0	487.466	7	14					-1
RCQTCGYKFHQRCSTEVPLM	519	538	2	0	1194.05	8	17	9.01877	9.29867	1198.9	8.02437	1	0	0.961736	0.4245	1	-1	0.288489		0	0	0	0	0	742724	5.66605e+06	1.81601e+07	3.63341e+07	4.68756e+07	4.36507e+07	3.76062e+07	2.32617e+07	9.03059e+06	791064	1.0143e+06	296059	0	0	327314	0	0	0	0	0	0
RCQTCGYKFHQRCSTEVPLM	519	538	3	0	796.367	8	17	8.9409	9.45423	799.613	8.05924	1	0	0.969487	1.42015	1	-1	0.0953565		360276	0	0	4.07002e+06	1.89317e+07	8.86378e+07	2.11738e+08	3.96955e+08	6.08779e+08	7.16426e+08	7.54247e+08	6.02595e+08	4.22368e+08	2.68178e+08	1.35732e+08	6.10378e+07	1.31451e+07	2.28636e+06	434319	350774	5936.57	904676	917026	1.04099e+06	365306	0
RCQTCGYKFHQRCSTEVPLM	519	538	4	0	597.527	8	17	9.0032	9.32977	599.96	8.05077	1	0	0.967604	0.623544	1	-1	0.0514328		0	0	0	858244	4.43025e+06	1.99244e+07	6.38869e+07	1.21262e+08	1.85353e+08	2.24945e+08	2.24648e+08	1.84646e+08	1.32547e+08	8.07985e+07	3.80602e+07	1.25984e+07	1.19709e+06	785437	258271	410312	57651.5	294231	214440	0	143289	319251
RCQTCGYKFHQRCSTEVPLM	519	538	5	0	478.223	8	17					-1
RCQTCGYKFHQRCSTEVPLMC	519	539	3	0	830.704	8	18	9.34533	9.82735	834.236	8.79241	1	0	1.02387	1.28657	1	0	0.0841749		0	0	211837	0	1.46773e+06	1.57749e+07	6.57248e+07	1.64885e+08	2.91801e+08	4.17506e+08	4.75849e+08	4.76008e+08	3.96332e+08	2.83189e+08	1.64887e+08	7.99527e+07	3.2407e+07	4.71936e+06	0	407531	0	261730	0	260476	0	0	216101
RCQTCGYKFHQRCSTEVPLMC	519	539	4	0	623.28	8	18	9.43868	9.74957	625.91	8.71859	1	0	1.00838	0.556651	1	0	0.0697469		0	426241	190845	0	859185	5.41622e+06	2.28097e+07	5.28417e+07	1.00644e+08	1.39947e+08	1.66146e+08	1.62959e+08	1.31826e+08	8.82491e+07	5.20082e+07	2.4651e+07	6.39032e+06	1.76334e+06	462736	0	0	0	0	84532.9	260891	0	22160.4
CGYKFHQRCSTEVPLM	523	538	2	0	949.939	7	13					-1
CGYKFHQRCSTEVPLM	523	538	3	0	633.629	7	13					-1
CGYKFHQRCSTEVPLMC	523	539	3	0	667.965	7	14					-1
YKFHQRC	525	531	2	0	491.24	5	5	6.10977	6.32893	493.134	3.12796	0.4	1					1.15941		863077	6.67718e+06	1.70223e+07	1.56619e+07	1.13048e+07	972710	357516	1.00632e+06	3.55119e+06	4.45315e+06	2.88764e+06
YKFHQRC	525	531	3	0	327.829	5	5	6.01522	6.18842	330.759	8.12834	0.4	0					0.392876		0	120625	420593	494230	770151	0	0	794165	1.54974e+06	2.47095e+06	9.70852e+06
YKFHQRCST	525	533	2	0	585.28	5	7					-1
YKFHQRCSTE	525	534	2	0	649.801	5	8	6.04675	6.2354	651.996	3.55884	1	0	0.859095	0.0352979		0	0.138247		38163.9	456097	3.06414e+06	8.6489e+06	1.31391e+07	1.03252e+07	7.41476e+06	2.18781e+06	274341	1672.97	4785.29	5067.22	13203.2	33557.8
YKFHQRCSTEVPLM	525	538	2	0	869.924	6	11	9.09657	9.28312	873.325	5.62332	0.6	0					0.27263		0	161485	0	407192	6.75502e+06	2.40742e+07	3.76746e+07	3.65947e+07	2.86429e+07	1.48257e+07	2.03912e+06	1.51093e+06	286290	0	293026	5142.05	0	0
YKFHQRCSTEVPLM	525	538	3	0	580.285	6	11	9.01877	9.42312	582.558	5.63937	1	0	1.11532	0.955308	1	-1	0.125988		42657.9	194674	259147	1.26923e+07	5.01388e+07	1.04104e+08	1.44731e+08	1.331e+08	9.5087e+07	5.63028e+07	2.25741e+07	5.11914e+06	8.12958e+06	1.93094e+06	2.40202e+06	6.30428e+06	646033	7981.35
YKFHQRCSTEVPLMC	525	539	3	0	614.621	7	12					0
KFHQRC	526	531	2	0	409.708	4	4	4.59938	5.05895	410.888	1.81257	0.4	0					0.537393		454765	6.49811e+06	1.24998e+07	9.60764e+06	3.0784e+06	341386	164377	195210	86284.5
KFHQRCSTE	526	534	2	0	568.269	5	7	4.66295	4.90132	570.43	3.60032	1	0	1.12159	0.247351		1	0.210003		76460.4	115627	956916	4.53791e+06	6.01821e+06	5.22257e+06	2.75477e+06	506456	53484.3	26614.2	65520.8	0	39593.3
KFHQRCSTEVPLM	526	538	2	0	788.392	6	10	8.62978	8.67638	791.545	5.23603	0.6	0					0.187264		0	0	0	561992	796020	5.90449e+06	6.91798e+06	5.90865e+06	2.7212e+06	803027	0	0	0	0	0	0	207064
KFHQRCSTEVPLM	526	538	3	0	525.931	6	10	8.59523	8.81633	528.128	5.52202	1	0	1.26468	0.173705	1	0	0.154364		0	2016.83	329624	1.60476e+06	1.29931e+07	2.2285e+07	3.10388e+07	3.42124e+07	1.66094e+07	4.71104e+06	4.56244e+06	212178	0	1.05963e+06	42039.1	0	1.99425e+06
KFHQRCSTEVPLMC	526	539	2	0	839.897	6	11					0
KFHQRCSTEVPLMC	526	539	3	0	560.267	6	11					-1
HQRCSTEVPLM	528	538	2	0	650.81	6	8	8.3931	8.4242	656.533	10.5591	0.4	0					0.32146		0	0	0	153402	0	552075	720013	1.01162e+07	0	0	0	0	1.97674e+06	9.40612e+06	1.4036e+07
STEVPLM	532	538	1	0	776.386	4	4	8.76967	8.89417	779.493	2.58883	0.4	1					0.211347		658971	4.63196e+06	3.12084e+06	4.27364e+06	1.56651e+06	531086	421071	582832	1.96184e+06
STEVPLMC	532	539	1	0	879.395	5	5					-1
EVPLM	534	538	1	0	588.306	4	2	7.81397	7.84505	590.714	1.98812	0.4	1					1.54107		537958	4.62315e+06	1.04893e+06	0	0	187615	2.13107e+06
EVPLMC	534	539	1	0	691.315	5	3	9.53197	9.74957	693.665	1.80243	0.4	0					0.351284		0	1.41713e+07	2.93601e+07	2.32362e+07	2.48635e+06	184976	333078	579111	916609
VPLM	535	538	1	0	459.264	4	2	7.9228	8.65048	460.783	1.17053	0.4	0					0.23715		7.94703e+07	4.22868e+08	3.73594e+08	9.57511e+07	3.595e+06	1.19827e+06	232158
VPLMC	535	539	1	0	562.273	4	3	8.59523	8.62978	568.494	5.7491	0.4	1					1.16195		0	0	0	0	0	312068	0	459744
CVNY	539	542	1	0	498.202	4	2	5.7168	6.30297	499.683	1.1206	1	0	1.29527	1.7308		1	0.0346593		2.48643e+08	9.28849e+08	9.55468e+08	1.86994e+08	7.94693e+06	461574	459226
CVNYDQL	539	545	1	0	854.371	4	5	8.75412	9.12767	858.451	3.51718	1	0	1.83608	0.823939	1	1	0.209619		521407	1.24483e+07	8.726e+07	2.35208e+08	2.88699e+08	1.86527e+08	6.02351e+07	2.44465e+07	2.38922e+07	6.10627e+06
CVNYDQL	539	545	2	0	427.689	4	5	8.62978	9.06545	429.427	2.91424	1	0	1.38047	1.08888	0	1	0.0866671		774172	2.31825e+07	1.09858e+08	2.02705e+08	1.97539e+08	9.52393e+07	2.29111e+07	673883	69693.7	109419
CVNYDQLDL	539	547	1	0	1082.48	5	7	10.1729	10.7897	1087.62	4.43574	1	0	1.57251	1.86124	1	1	0.235767		0	62929.6	1.68626e+07	1.58732e+08	3.58536e+08	4.56275e+08	3.70655e+08	1.70314e+08	4.64387e+07	9.92144e+06	1.49268e+06	738487	987005
CVNYDQLDL	539	547	2	0	541.745	5	7	10.204	10.8104	544.199	4.2094	1	0	1.45035	1.81724	1	1	0.0535429		755119	4.05299e+07	2.30684e+08	6.06139e+08	1.21046e+09	1.37099e+09	1.06788e+09	4.84241e+08	1.62592e+08	3.44884e+07	1.95085e+06	3.05282e+06	1.88092e+06
VNYDQL	540	545	1	0	751.362	4	4	8.3931	8.84745	754.669	2.86743	1	0	1.88679	1.16857		1	0.102192		430336	3.03007e+07	1.73097e+08	3.23141e+08	2.71917e+08	9.14428e+07	1.18564e+07	470141	1.61893e+06
VNYDQLDL	540	547	1	0	979.473	4	6	10.0487	10.375	983.938	3.8929	0.4	0					0.209082		3.23821e+06	1.31744e+07	7.74557e+07	2.26153e+08	3.78513e+08	3.46984e+08	1.97287e+08	6.32187e+07	1.0545e+07	3.7456e+06	5.18717e+06
VNYDQLDL	540	547	2	0	490.24	4	6	10.0487	10.7015	492.345	3.63733	1	0	1.46878	2.01522	1	1	0.0772519		1.70569e+06	3.71677e+07	1.98414e+08	4.81312e+08	6.91172e+08	5.97343e+08	2.76456e+08	8.81073e+07	8.28364e+06	199665	315427
YDQL	542	545	1	0	538.251	3	2					-1
YDQLDL	542	547	1	0	766.362	4	4					0
DQLDL	543	547	1	0	603.298	3	3	8.64532	9.18983	605.321	1.68626	1	0	1.30202	1.55315		1	0.0710452		1.58825e+08	7.54639e+08	1.18917e+09	7.22297e+08	1.60009e+08	2.16261e+07	2.50529e+06
[truncated: 20 more columns]
