# Supplementary material for: Unveiling the domain-specific and RAS isoform-specific details of BRAF kinase regulation
Source: eLife. 2023 Dec 27;12:RP88836. doi: 10.7554/eLife.88836 (PMC10752582; doi:10.7554/eLife.88836)
Supplement: Figure 2—source data 2. — Also applies to plots presented in Supplementary file 1; Figure 2—figure supplement 1 and Figure 2—figure supplement 2. [file elife-88836-fig2-data2.zip › Figure 2- source data 2/(BRAF_BRAFN3-KD-1min1.mzXML) ExMS2_FinalTable.xls]

## Sheet: Sheet1
Sequence	START	END	Charge	ModMass	Monoisotopic m/z	maxND	maxD	RT Range(start, unit: min)	RT Range(end)	Centroid m/z	Delta Mass	Flag#1:Skip-tests	Flag#2:Unimodality check	Flag#3:Back exchange prediction check	Flag#4:Elution RT width check	Flag#5:Unique peptide RT/deltaD consistency check	Flag#6:Common-end peptides centroid subtraction check	Flag#7:Centroid shift within RT range check	Flag#8:Data multiple assignment check	Isotopic Envelope Amplitudes(start from this column(the Monoisotopic) to nonzero end):
GSSHHHHHHGTKTEEGKL	2	19	2	0	1008.48	6	16	5.28257	5.87915	1010.86	3.59809	1	0	0.558867	1.96135	1	1	0.0980748		3.43202e+06	4.90398e+07	1.85113e+08	4.10957e+08	6.0128e+08	6.12033e+08	4.59491e+08	2.52087e+08	1.01409e+08	3.23809e+07	7.74463e+06	186940	356258	108248	199371	108753	721706	0	547838	0	66725.1	0	243515
GSSHHHHHHGTKTEEGKL	2	19	3	0	672.656	6	16	5.28257	5.78227	674.251	3.63173	1	0	0.569766	1.52259	1	1	0.0483004		7.81253e+07	4.05474e+08	1.42822e+09	3.32675e+09	5.01826e+09	5.02325e+09	3.87615e+09	2.11487e+09	9.06888e+08	3.1162e+08	9.31176e+07	1.75313e+07	1.88979e+06	58960.3	184711	0	0	78463.7	74293.7	108380	298256	105575	0
GSSHHHHHHGTKTEEGKL	2	19	4	0	504.744	6	16	5.28257	5.8602	505.95	3.67299	1	0	0.583135	1.87553	1	1	0.0395893		1.88635e+07	1.2654e+08	4.68667e+08	1.04475e+09	1.59316e+09	1.69988e+09	1.27665e+09	6.94353e+08	2.94989e+08	1.05681e+08	2.86238e+07	5.93427e+06	781104	0	258555	0	0	0	6.38063e+06	0	13593.8	5307.05	1.25254e+06
GSSHHHHHHGTKTEEGKL	2	19	5	0	403.997	6	16	5.28257	5.8602	404.957	3.65024	1	0	0.575763	1.87553	1	1	0.035045		1.40639e+07	9.08541e+07	3.51428e+08	8.23767e+08	1.22782e+09	1.30492e+09	9.79151e+08	5.29707e+08	2.22653e+08	7.68423e+07	2.0151e+07	3.58042e+06	0	0	0	0	48514	0	60917	165135	90383.8	51423.5	100195
GSSHHHHHHGTKTEEGKLVIWINGDKGYNGL	2	32	3	0	1149.23	8	29					-1
GSSHHHHHHGTKTEEGKLVIWINGDKGYNGL	2	32	4	0	862.178	8	29	9.82127	9.89902	864.09	5.61784	0.6	1					0.15873		0	41526	516794	2.90094e+06	7.59097e+06	1.45378e+07	1.54889e+07	1.89369e+07	2.5237e+07	1.3289e+07	6.90548e+06	2.16426e+06	7.5348e+06	0	0	256272	0	503981	0	0	0	0	0	0	0	0	0	267233	352050	263135
GSSHHHHHHGTKTEEGKLVIWINGDKGYNGL	2	32	5	0	689.944	8	29					-1
VIWINGDKGY	20	29	1	0	1164.6	5	8	9.15147	9.49413	1167.62	2.30222	0.4	0					0.333579		253815	3.24632e+06	6.82561e+07	1.26324e+08	4.5376e+07	2.23478e+06	705449	2.2241e+06	477829	180414	448697	0	169796	790772
VIWINGDKGY	20	29	2	0	582.806	5	8	9.79017	9.9457	583.981	1.63683	0.6	0					0.325945		1.28633e+07	3.381e+07	2.88132e+07	1.42419e+07	4.59115e+06	1.89717e+06	24103.5	1.38372e+06	379704	2.78134e+06	203366	3.33045e+06	200921	350779
VIWINGDKGYNG	20	31	2	0	668.338	5	10	8.25745	8.2886	675.825	14.1715	0.4	0					0.0654961		0	0	0	0	0	0	0	0	0	0	0	0	0	574181	0	1.01106e+07
VIWINGDKGYNGL	20	32	2	0	724.88	5	11	10.5254	11.1362	726.25	1.86242	1	0	0.270791	2.02596		0	0.193509		1.66256e+09	4.70643e+09	5.8423e+09	4.68948e+09	2.61596e+09	1.14951e+09	5.1601e+08	4.77274e+08	5.46985e+08	3.72469e+08	6.93465e+07	1.30008e+07	5.21152e+06	3.94568e+06	67944.7	5.05376e+06	72372
VIWINGDKGYNGLAE	20	34	2	0	824.92	5	13	10.0428	10.3903	826.369	1.91094	0.6	0					0.29761		1.56408e+07	5.80453e+07	7.78947e+07	6.51654e+07	3.94163e+07	1.89332e+07	1.30642e+07	5.52882e+06	963276	953216	151210	493313	0	383239	493485	504412	820420	1.71432e+06	172301
VIWINGDKGYNGLAEVGKKFEKDTG	20	44	3	0	913.476	7	23					-1
VIWINGDKGYNGLAEVGKKFEKDTGIKV	20	47	3	0	1026.89	7	26					-1
VIWINGDKGYNGLAEVGKKFEKDTGIKV	20	47	4	0	770.421	7	26	11.6204	11.8384	771.357	1.89074	1	0	-0.229937	0.24699	1	0	0.147129		5.69933e+06	2.25365e+07	5.44025e+07	6.57144e+07	5.90353e+07	3.8849e+07	2.32053e+07	9.89061e+06	2.61517e+06	375529	108934	291534	312981	179898	378832	168376	214077	49677.1	0	0	194018	36746.7	840729	221017	0	0	199818	0	129385	395633
VIWINGDKGYNGLAEVGKKFEKDTGIKVTVEHPDKL	20	55	4	0	1000.29	9	33	10.9769	11.4645	1001.81	3.65738	1	0	-0.0323796	1.46764	0	-2	0.0664334		1.15213e+06	8.47868e+06	1.80376e+08	4.29488e+08	7.19516e+08	9.11404e+08	8.99872e+08	7.47897e+08	5.01492e+08	3.10839e+08	1.67501e+08	8.46685e+07	3.86791e+07	1.6906e+07	9.62108e+06	9.69602e+06	2.74713e+06	2.27914e+06	1.47036e+06	1.16811e+06	1.00723e+06	147880	307489	576297	201674	1.18749e+06	29635.5	244729	0	553105
VIWINGDKGYNGLAEVGKKFEKDTGIKVTVEHPDKL	20	55	5	0	800.434	9	33	11.0392	11.1518	801.76	4.22781	1	0	0.0572314	-0.230795	1	-1	0.10831		0	1.05964e+07	4.80089e+07	1.18935e+08	1.98664e+08	2.54096e+08	2.63914e+08	2.03448e+08	1.45621e+08	9.37019e+07	4.79555e+07	2.35294e+07	9.58396e+06	6.90969e+06	5.0299e+06	2.7928e+06	9.66297e+06	763308	267897	0	320672	3.69868e+07	26162.1	47713.2	0	125560	1.00194e+07	0	0	0
VIWINGDKGYNGLAEVGKKFEKDTGIKVTVEHPDKL	20	55	6	0	667.196	9	33	10.9769	11.1984	668.354	4.54134	1	0	0.106485	0.262614	1	-1	0.0578335		640411	2.18868e+06	4.62175e+07	1.49149e+08	2.41795e+08	3.21716e+08	3.27384e+08	2.51919e+08	1.74803e+08	1.23651e+08	5.7086e+07	3.33449e+07	1.75867e+07	9.23932e+06	5.31791e+06	7.16119e+06	1.35006e+06	2.70489e+06	419667	1.79221e+06	304111	1.09489e+06	172102	560879	752525	867797	146468	204811	105394	3.61538e+06
VIWINGDKGYNGLAEVGKKFEKDTGIKVTVEHPDKL	20	55	7	0	572.026	9	33	10.9769	11.1207	572.943	4.01114	1	0	0.0231947	-0.0894218	1	-1	0.06562		120377	2.46773e+06	1.8145e+07	5.3165e+07	9.32694e+07	1.07247e+08	1.11084e+08	8.83671e+07	6.2662e+07	4.0223e+07	2.15826e+07	1.0066e+07	4.61986e+06	1.94898e+06	884350	600380	2.01777e+06	1.71899e+07	550011	452217	90404.1	244630	0	444630	369642	88243	183018	0	0	0
NGDKGYNGLAEVGKKFEKDTGIKVTVE	24	50	3	0	966.173	7	25					0
GLAEVGKKFEKDTGIKVTVEHPDKL	31	55	4	0	685.383	7	22					-1
LAEVGKKFEKDTGIKVTVEHPDKL	32	55	3	0	894.501	7	21					-1
LAEVGKKFEKDTGIKVTVEHPDKL	32	55	4	0	671.127	7	21					-1
LAEVGKKFEKDTGIKVTVEHPDKLEEKFPQVAATGDGPDIIF	32	73	4	0	1149.86	9	37					-1
LAEVGKKFEKDTGIKVTVEHPDKLEEKFPQVAATGDGPDIIF	32	73	5	0	920.091	9	37					-1
AEVGKKFEKDTG	33	44	2	0	654.843	5	10	5.37658	5.65233	655.202	-0.0466726	0.6	0					0.235781		1.90926e+07	1.18466e+07	5.82668e+06	109054	0	110140	0	0	0	105006	0	0	0	0	0	81203
AEVGKKFEKDTG	33	44	3	0	436.898	5	10					0
AEVGKKFEKDTGIKV	33	47	2	0	824.967	5	13	7.99252	8.13798	825.572	0.235039	0.6	0					0.197532		3.68406e+07	4.24589e+07	2.35955e+07	9.30189e+06	1.37957e+06	559711	0	0	0	130084	124533	0	138785	405229	0	128067	0	103391	0
AEVGKKFEKDTGIKV	33	47	3	0	550.314	5	13	7.97695	8.30415	550.704	0.193852	1	0	-0.529622	0.74138	1	1	0.102702		9.03264e+07	1.03832e+08	5.81209e+07	2.22194e+07	5.76952e+06	287292	122310	194405	59804.5	354516	0	70958.8	259413	0	80550.9	258015	0	165327	0
AEVGKKFEKDTGIKVTVEHPDKL	33	55	4	0	642.856	7	20	8.16395	8.33528	644.042	3.21601	1	1	0.226672	0.0354967	-1	-1	0.218069		1.88662e+07	1.25706e+08	3.42523e+08	5.04291e+08	4.66782e+08	3.13152e+08	1.60285e+08	7.29318e+07	3.00495e+07	1.12079e+07	6.98961e+06	2.21975e+06	1.50328e+06	1.24619e+06	570912	430003	275074	0	1.47209e+08	0	0	0	2.91855e+06	0	159501	0	0	0
AEVGKKFEKDTGIKVTVEHPDKL	33	55	5	0	514.486	7	20	8.13278	8.25745	515.238	2.23238	1	0	-0.028286	-0.175846	0	-2	0.0203922		4.73849e+06	3.9979e+07	1.13915e+08	1.56854e+08	1.5499e+08	1.01998e+08	5.4207e+07	2.46174e+07	9.9014e+06	1.69003e+06	1.1763e+06	249109	415914	0	96319.2	0	139714	0	0	0	0	0	0	288748	80462.2	0	0	0
AEVGKKFEKDTGIKVTVEHPDKL	33	55	6	0	428.907	7	20	8.13278	8.41313	429.531	2.22186	1	0	-0.0310149	0.529208	0	-2	0.049933		1.67026e+06	2.59279e+07	7.57447e+07	1.05995e+08	9.39486e+07	6.49629e+07	3.24486e+07	1.38958e+07	4.14064e+06	884864	208441	515418	192558	0	2.80643e+06	0	0	0	0	0	154000	0	10837.1	0	0	0	0	0
AEVGKKFEKDTGIKVTVEHPDKLEEKFPQVAATGDGPDIIF	33	73	4	0	1121.59	9	36	10.5098	11.1984	1123.57	5.21235	1	0	0.14366	2.3783	1	1	0.112651		466840	4.18506e+06	3.46495e+07	2.59596e+08	5.76696e+08	1.17353e+09	1.68614e+09	2.06651e+09	1.91302e+09	1.54003e+09	1.02901e+09	6.53634e+08	3.40172e+08	1.78125e+08	8.81196e+07	4.99144e+07	3.19028e+07	7.92178e+06	3.05504e+06	2.16749e+06	2.4843e+06	1.58878e+06	597160	1.12057e+06	3.14766e+06	0	0	25739.2	7.07009e+07	56532.7
AEVGKKFEKDTGIKVTVEHPDKLEEKFPQVAATGDGPDIIF	33	73	6	0	748.063	9	36	10.6345	10.7745	749.377	5.19993	1	0	0.141872	-0.106329	1	1	0.529941		14017.4	1.0465e+06	3.74828e+06	3.87471e+07	8.76398e+07	1.95671e+08	2.51702e+08	3.27474e+08	2.86995e+08	2.47303e+08	1.54563e+08	1.0622e+08	5.3849e+07	3.01172e+07	1.40945e+07	8.3031e+06	1.56777e+06	2.08446e+06	339446	1.10851e+06	1.70132e+06	563415	0	347913	545739	0	3.27975e+06	315995	0	4881.46
AEVGKKFEKDTGIKVTVEHPDKLEEKFPQVAATGDGPDIIF	33	73	7	0	641.34	9	36					-1
VGKKFEKDTGIKVTVEHPDKL	35	55	2	0	1184.67	6	18					-1
VGKKFEKDTGIKVTVEHPDKL	35	55	3	0	790.113	6	18	7.88018	7.9717	791.249	2.00006	1	0	-0.030902	-0.325974	1	-2	0.097628		152664	5.32773e+06	8.93888e+06	1.38156e+07	1.17565e+07	6.09092e+06	3.26219e+06	665079	168892	0	0	0	0	286379	0	0	0	0	0	0	0	0	0	0	0
VGKKFEKDTGIKVTVEHPDKLEEKFPQVAATGDGPDIIF	35	73	4	0	1071.57	9	34	10.6656	10.6812	1073.57	5.41954	0.4	0					0.402737		0	0	0	0	1.69769e+06	2.06473e+06	1.55258e+06	1.94989e+06	2.90373e+06	1.60823e+06	1.62744e+06	0	0	0	0	0	379128	0	0	0	0	0	0	0	0	0	0	0	0	0
IKVTVEHPDKL	45	55	2	0	639.874	5	8	5.82902	5.8602	641.986	3.46178	0.4	1					1.66533		130310	16039.6	53166.5	0	117547	0	0	0	0	148469	0	0	3677.32	0
IKVTVEHPDKL	45	55	3	0	426.919	5	8					-1
IKVTVEHPDKLEEKFPQVAATGDGPDIIF	45	73	3	0	1065.23	8	24					-1
TVEHPDKL	48	55	1	0	938.494	4	5	7.17988	7.22667	943.532	4.49242	0.5	1					1.65079		0	91916.4	142244	105426	489097	777429	750654	392367	0	0
TVEHPDKL	48	55	2	0	469.751	4	5	5.67313	5.68872	474.149	8.25183	0.4	0					1.33118		0	0	0	0	1850.35	0	0	0	68806.1	243197
TVEHPDKL	48	55	3	0	313.503	4	5	6.44618	6.69617	314.474	2.36831	0.4	1					0.29626		289459	6.33529e+06	1.0892e+07	4.04398e+06	550433	2.2134e+06	0	0	3.34672e+06	0
TVEHPDKLEEKFPQVAATGDGPDIIF	48	73	3	0	951.815	7	21					0
TVEHPDKLEEKFPQVAATGDGPDIIF	48	73	4	0	714.113	7	21					-1
EEKFPQVAATGDGPDIIF	56	73	2	0	967.481	6	14	11.4333	12.0828	969.966	3.80931	0.6	0					0.497939		8.45732e+07	4.79323e+08	1.53014e+09	2.71676e+09	2.99165e+09	2.33732e+09	1.34749e+09	6.14442e+08	2.40009e+08	8.6215e+07	5.92331e+07	4.70645e+07	1.73364e+07	2.21411e+06	2.11991e+06	247952	9.15171e+06	1.75033e+08	3.33138e+08	2.04167e+08	6.10758e+07
EEKFPQVAATGDGPDIIF	56	73	3	0	645.323	6	14	11.4645	12.0412	646.871	3.48238	1	0	0.682561	1.87116	1	1	0.305278		8.36035e+06	8.53906e+07	2.59189e+08	4.39309e+08	4.84444e+08	3.69402e+08	1.89935e+08	8.01463e+07	2.27864e+07	3.70072e+06	1.35069e+06	576004	1.14846e+06	553457	157488	2.29327e+06	712255	2.11867e+07	4.34657e+07	2.53556e+07	6.25304e+06
WAHDRFGG	74	81	2	0	473.22	4	6	7.94243	8.36642	473.736	0.465236	1	0	-0.204958	1.17969	0	1	0.0905334		1.84758e+08	1.96979e+08	1.04011e+08	3.43477e+07	6.94079e+06	356406	504457	0	0	96183.8	157390
WAHDRFGG	74	81	3	0	315.816	4	6	7.89575	7.9165	315.968	-0.109227	1	0	-0.701299	-0.64646	0	1	0.144019		1.04282e+06	873536	0	0	0	0	0	0	0	0	0
WAHDRFGGY	74	82	1	0	1108.5	5	7	8.996	9.35382	1109.58	0.400239	1	0	-0.310517	0.880036	1	1	1.09583		3.51064e+07	5.40464e+07	2.99459e+07	5.66394e+06	0	0	539115	0	6177.5	33393.4	48891.2	0	0
WAHDRFGGY	74	82	2	0	554.752	5	7	9.01155	9.62412	555.4	0.616764	0.4	0					0.0588601		3.76108e+08	8.86676e+08	3.09783e+08	2.1869e+08	3.92155e+07	6.37548e+06	367623	342028	120902	296916	338872	632443	662282
WAHDRFGGY	74	82	3	0	370.17	5	7	8.98045	9.40577	370.562	0.495806	1	0	-0.239742	1.18573	1	1	0.0731221		8.70449e+07	1.0723e+08	6.80076e+07	2.27846e+07	3.63606e+06	121493	0	0	180559	634817	169073	69652.2	307515
WAHDRFGGYAQSGL	74	87	2	0	782.868	5	12	9.54092	10.0079	784.213	1.75214	1	0	0.150006	1.37458	1	0	0.222646		1.0365e+09	2.66798e+09	3.1265e+09	2.56854e+09	1.46299e+09	7.21527e+08	3.45555e+08	1.80517e+08	1.13089e+08	6.59815e+07	2.95096e+07	8.45845e+06	881819	1.17066e+08	0	3.99477e+07	252205	1.12479e+06
WAHDRFGGYAQSGL	74	87	3	0	522.248	5	12	9.54092	10.0428	523.067	1.52051	1	0	0.0499397	1.53225	1	0	0.0417312		7.72759e+08	1.95693e+09	2.37868e+09	1.88058e+09	1.07448e+09	5.14858e+08	2.36996e+08	1.01008e+08	4.69939e+07	2.10708e+07	6.70055e+06	909570	495058	186657	311960	1.03726e+06	225926	115344
WAHDRFGGYAQSGLL	74	88	2	0	839.41	5	13					0
WAHDRFGGYAQSGLL	74	88	3	0	559.943	5	13	10.5721	11.1984	560.815	1.60699	0.6	0					0.175703		4.04695e+08	1.03988e+09	1.25308e+09	1.02642e+09	5.99844e+08	2.95272e+08	1.30357e+08	5.71036e+07	2.06361e+07	7.22549e+06	4.41113e+06	667085	213060	7.61475e+06	1.75735e+06	2.4582e+06	3.56635e+07	2.98578e+06	354306
WAHDRFGGYAQSGLLA	74	89	2	0	874.929	6	14					0
WAHDRFGGYAQSGLLA	74	89	3	0	583.622	6	14	10.3539	10.5098	584.551	1.73092	0.6	0					0.149336		1.27796e+07	3.84738e+07	4.81748e+07	3.59938e+07	2.15408e+07	1.08831e+07	4.78601e+06	1.43355e+06	4.59028e+06	0	96455.5	869609	0	16769.7	0	45646.6	279980	548420	133160	550017	358023
YAQSGL	82	87	1	0	638.314	4	4	6.60235	6.76393	641.538	2.85113	0.4	1					1.66991		2.85585e+07	3.52598e+07	1.73312e+07	3.86235e+06	150094	0	62932.4	96026.6	3.97679e+07
YAQSGLL	82	88	1	0	751.398	4	5					-1
AQSGL	83	87	1	0	475.251	3	3	4.6707	5.43912	476.058	0.547415	1	0	0.339017	2.73955		0	0.0891094		2.027e+08	2.15446e+08	7.64509e+07	1.19511e+07	852388	111638	0
AQSGLL	83	88	1	0	588.335	3	4	8.14837	8.19513	589.102	0.434701	1	0	-0.0435479	-0.528637		1	0.119765		1.58969e+07	1.5103e+07	5.62501e+06	268288	93076.4	8604.57	134161	0
LAEITPDKA	88	96	1	0	957.525	4	6	6.44618	6.80563	961.149	3.06682	1	0	2.04283	0.887433	1	1	0.105249		99059.4	1.69622e+07	8.56803e+07	1.55903e+08	1.65301e+08	9.44369e+07	2.83357e+07	3.54288e+06	0	88550.1	161796
LAEITPDKA	88	96	2	0	479.266	4	6	6.41158	7.00843	481.067	3.04388	1	0	2.02301	1.96256	1	1	0.0325185		1.65675e+07	1.97498e+08	7.68001e+08	1.43778e+09	1.47283e+09	8.12234e+08	2.59187e+08	6.10124e+07	8.21533e+06	200985	70493.4
LAEITPDKAFQ	88	98	2	0	616.83	5	8	8.69687	8.85597	618.833	3.26869	1	0	1.5112	-0.0199052		1	0.122029		100037	398551	6.71142e+06	1.73611e+07	2.46947e+07	1.65367e+07	5.30504e+06	736567	0	228718	0	0	0	132815
LAEITPDKAFQDKL	88	101	2	0	794.933	5	11	9.65012	9.9405	797.143	3.47369	1	0	1.03014	0.574646	1	1	0.102621		0	1.76655e+06	3.75886e+07	1.08404e+08	1.47401e+08	1.3932e+08	7.4792e+07	2.42296e+07	3.52321e+06	262449	0	0	0	0	241328	1.06699e+06	1.26417e+06
LAEITPDKAFQDKL	88	101	3	0	530.291	5	11					-1
LAEITPDKAFQDKLYPFT	88	105	2	0	1049.05	6	14	11.2622	11.4956	1051.87	4.36436	0.6	1					0.112196		0	0	2.09896e+06	3.6252e+07	6.82277e+07	1.20448e+08	8.13679e+07	8.59867e+07	2.63389e+07	1.88492e+07	531089	227748	0	0	240897	0	0	0	0	88535.3	556003
LAEITPDKAFQDKLYPFT	88	105	3	0	699.702	6	14	11.1673	11.6723	701.56	4.29041	0.6	0					0.166951		323482	176655	2.72156e+07	8.81275e+07	1.88844e+08	2.66303e+08	2.34709e+08	1.43789e+08	6.71203e+07	2.50603e+07	8.28832e+06	1.44e+06	7.37448e+06	7.96805e+06	1.84762e+06	422462	151799	147906	136450	1.19445e+06	622901
LAEITPDKAFQDKLYPFTW	88	106	3	0	761.728	6	15	13.138	13.3101	763.591	4.17085	1	0	0.834533	0.0390442		1	0.0359243		394477	3.54714e+06	2.14303e+07	7.50017e+07	1.5582e+08	2.04726e+08	1.80137e+08	1.17919e+08	8.08509e+07	2.72151e+07	1.09542e+07	0	1.31551e+06	444267	966799	319533	1.95911e+06	547016	241905	337150	7581.8	150001
LAEITPDKAFQDKLYPFTWD	88	107	2	0	1199.6	7	16	12.4503	13.0025	1202.53	4.38213	0.6	0					0.304998		0	3.79987e+06	6.06846e+07	2.18906e+08	4.46728e+08	5.89433e+08	5.77081e+08	4.05434e+08	2.81424e+08	1.01721e+08	9.3291e+07	2.27247e+07	2.13147e+07	2.4985e+06	2.40686e+06	851096	1.1864e+06	0	169552	0	0	0	282148	0
LAEITPDKAFQDKLYPFTWD	88	107	3	0	800.07	7	16	12.4191	12.9973	801.957	4.17854	0.6	0					0.0443438		1.74651e+06	3.70542e+07	2.42116e+08	8.70946e+08	1.86626e+09	2.5479e+09	2.3753e+09	1.6072e+09	8.75591e+08	3.92936e+08	1.56048e+08	6.56125e+07	2.72689e+07	1.71985e+07	9.54569e+06	4.19285e+06	9.955e+06	971873	661821	939558	18147	341564	912370	89509.1
LAEITPDKAFQDKLYPFTWDA	88	108	2	0	1235.12	7	17	12.4816	12.9557	1237.95	4.13063	0.6	0					0.161181		962771	1.89323e+06	1.66871e+07	7.42854e+07	1.44741e+08	2.02772e+08	1.99971e+08	1.41779e+08	7.43229e+07	3.38524e+07	7.02803e+06	865248	167500	363709	117081	921276	0	1.77892e+06	0	0	0	193545	134769	133216	0
LAEITPDKAFQDKLYPFTWDA	88	108	3	0	823.749	7	17	12.5597	12.9453	825.77	4.53898	0.6	0					0.0768654		5.30724e+06	1.59647e+07	9.57336e+07	3.03887e+08	6.68094e+08	8.82399e+08	8.84098e+08	6.04032e+08	3.52836e+08	1.57864e+08	6.38579e+07	1.974e+08	1.05315e+07	5.35094e+06	7.18213e+07	1.14735e+06	378692	2.74568e+06	455659	77048.1	1.11852e+06	97106.9	114304	789293	81536.9
LAEITPDKAFQDKLYPFTWDAVRYNGKL	88	115	3	0	1100.57	8	24	12.0412	12.6796	1103.28	6.09446	0.6	0					0.0548213		500151	3.83329e+06	2.11138e+07	4.0725e+07	3.34037e+08	8.34852e+08	1.39412e+09	2.03991e+09	2.09986e+09	1.78836e+09	1.21566e+09	7.26843e+08	3.61056e+08	1.76115e+08	7.69229e+07	3.77655e+07	1.8308e+07	1.30894e+07	9.88683e+06	5.42878e+06	3.29234e+06	2.11469e+06	1.03424e+06	0	326900	128232	0	119634	0	0
LAEITPDKAFQDKLYPFTWDAVRYNGKL	88	115	4	0	825.683	8	24	12.0412	12.5441	827.715	6.1063	1	0	0.712048	1.53731	1	1	0.0424432		2.83416e+06	8.61987e+06	2.63529e+07	1.41718e+08	3.67198e+08	8.51636e+08	1.59135e+09	2.19927e+09	2.31394e+09	1.86651e+09	1.35793e+09	8.4616e+08	3.94957e+08	1.95048e+08	8.96604e+07	4.62698e+07	2.1936e+07	1.7176e+07	1.48699e+07	1.13644e+07	5.9679e+06	3.00645e+06	2.63308e+06	2.56016e+06	481657	446345	0	380723	1.14704e+06	1.891e+06
LAEITPDKAFQDKLYPFTWDAVRYNGKL	88	115	5	0	660.748	8	24	12.0412	12.3307	662.367	6.07058	1	0	0.704332	0.570797	1	1	0.0555049		0	631088	1.62675e+06	1.16838e+07	4.15536e+07	9.52243e+07	1.71412e+08	2.38953e+08	2.42055e+08	2.06045e+08	1.42933e+08	8.32265e+07	4.30494e+07	1.9801e+07	7.12651e+06	3.33087e+06	1.06706e+06	215276	509072	694790	516023	747868	105710	606271	419200	55581.1	292314	68330.6	68176	202041
LAEITPDKAFQDKLYPFTWDAVRYNGKLIAYPIAVEA	88	124	3	0	1409.74	9	32					-1
LAEITPDKAFQDKLYPFTWDAVRYNGKLIAYPIAVEA	88	124	4	0	1057.56	9	32					-1
AEITPDKA	89	96	1	0	844.441	4	5	5.0944	5.47037	847.683	2.7584	1	0	2.25301	0.962233	1	1	0.19975		74342.8	5.16085e+06	2.95322e+07	5.05878e+07	4.0109e+07	1.38033e+07	1.54601e+06	0	0	0
AEITPDKA	89	96	2	0	422.724	4	5	5.04743	5.59518	424.359	2.78649	1	0	2.28213	1.7402	1	1	0.0559315		5.75752e+06	6.89734e+07	2.54866e+08	4.1836e+08	3.28856e+08	1.40408e+08	3.376e+07	5.46435e+06	0	41370.6
AEITPDKAFQDKL	89	101	2	0	738.391	5	10					-1
AEITPDKAFQDKL	89	101	3	0	492.596	5	10					-1
AEITPDKAFQDKLYPFT	89	105	3	0	662.007	6	13	11.4178	11.6982	665.79	10.1367	0.5	0					0.162723		0	95800.8	320056	90423	648777	733452	531107	1.52729e+06	1.04494e+07	2.8751e+07	4.84637e+07	5.43608e+07	3.91133e+07	2.28517e+07	9.30406e+06	3.26338e+06	1.21495e+06	3.35191e+06	7.01751e+06	3.38899e+06
AEITPDKAFQDKLYPFTW	89	106	2	0	1085.55	6	14	12.7318	12.8777	1088.07	3.69573	1	0	0.761565	-0.079685	1	-1	0.150508		593973	284090	4.79521e+06	1.23319e+07	2.74983e+07	2.89383e+07	2.27888e+07	1.13023e+07	5.32292e+06	278698	291698	0	0	168141	0	0	141908	0	122406	317954	0
AEITPDKAFQDKLYPFTW	89	106	3	0	724.033	6	14	12.8256	13.0129	725.72	3.71724	1	0	0.769528	0.107806	1	-1	0.0443192		110280	2.46744e+06	1.2337e+07	4.40738e+07	8.28082e+07	9.14401e+07	6.73277e+07	3.94251e+07	1.6775e+07	4.55184e+06	1.53322e+06	84120.6	0	520103	0	101334	356856	0	0	89388.6	0
AEITPDKAFQDKLYPFTWD	89	107	2	0	1143.06	6	15	12.2008	12.6379	1145.66	3.79579	0.6	0					0.37534		148360	6.2493e+06	3.04692e+07	1.09974e+08	2.1212e+08	2.36522e+08	1.87316e+08	1.13101e+08	5.16906e+07	1.58824e+07	1.74027e+06	637747	0	0	0	135113	0	781148	0	1.89099e+06	29504.5	2.4516e+06
AEITPDKAFQDKLYPFTWD	89	107	3	0	762.376	6	15	12.1852	12.6067	764.095	3.75664	1	0	0.691382	1.16814	1	-1	0.0406678		922889	1.53159e+07	1.1594e+08	3.65144e+08	6.59543e+08	7.46178e+08	5.83341e+08	3.41692e+08	1.59819e+08	6.3534e+07	2.42388e+07	8.24336e+06	1.64891e+06	1.11937e+06	676785	957924	252145	181988	197298	396689	264848	453505
AEITPDKAFQDKLYPFTWDA	89	108	2	0	1178.58	7	16	12.4035	12.5285	1181.8	4.99359	0.6	1					0.357877		142895	0	4.41859e+06	1.84408e+07	3.33559e+07	3.71357e+07	3.15247e+07	1.97496e+07	1.05472e+07	4.82911e+06	2.17284e+06	452810	3.70408e+06	133567	1.61452e+07	79536.5	1.2897e+06	0	384724	192154	452427	0	574362	0
AEITPDKAFQDKLYPFTWDA	89	108	3	0	786.055	7	16	11.9787	12.6848	788.811	6.8214	0.6	1					0.554829		511878	5.28566e+06	4.22707e+07	1.45639e+08	2.72353e+08	3.27612e+08	3.13047e+08	4.27674e+08	7.98531e+08	9.11071e+08	6.87576e+08	4.2339e+08	1.97268e+08	7.78273e+07	3.01477e+07	1.13715e+07	531276	4.39131e+06	5.47094e+06	874739	5.34496e+06	2.77918e+06	2.61041e+06	342771
AEITPDKAFQDKLYPFTWDAVRYNGKL	89	115	2	0	1593.82	8	23					-1
AEITPDKAFQDKLYPFTWDAVRYNGKL	89	115	3	0	1062.88	8	23	11.854	12.4972	1065.42	5.66891	0.6	0					0.068552		195502	972797	5.90258e+06	4.87557e+07	1.83766e+08	4.11185e+08	6.90519e+08	8.21477e+08	7.57224e+08	5.87325e+08	3.55671e+08	1.97753e+08	8.73638e+07	3.95212e+07	1.6137e+07	7.39885e+06	3.51235e+06	2.72963e+06	1.65337e+06	896429	590236	0	0	0	0	4062.9	0	152143	0	697352
AEITPDKAFQDKLYPFTWDAVRYNGKL	89	115	4	0	797.412	8	23	11.9007	12.4035	799.331	5.72616	0.6	0					0.0464153		1.82364e+06	626236	8.39147e+06	4.6063e+07	1.36904e+08	3.52127e+08	5.87733e+08	6.99802e+08	6.38549e+08	4.96679e+08	3.05851e+08	1.65751e+08	6.77197e+07	3.99268e+07	1.67696e+07	7.83316e+06	6.68968e+06	4.3587e+06	596632	1.72279e+06	1.13047e+06	3.6956e+06	108139	190060	2.08388e+06	326179	153113	379409	1.6316e+06	0
AEITPDKAFQDKLYPFTWDAVRYNGKL	89	115	5	0	638.131	8	23					-1
EITPDKAFQDKLYPFTWDAVRYNGKL	90	115	3	0	1039.2	8	22					-1
EITPDKAFQDKLYPFTWDAVRYNGKL	90	115	4	0	779.653	8	22					-1
ITPDKAFQDKLYPFTWDAVRYNGKL	91	115	3	0	996.187	7	21					-1
ITPDKAFQDKLYPFTWDAVRYNGKL	91	115	4	0	747.392	7	21					-1
FQDKLYPFT	97	105	2	0	579.795	5	6					0
FQDKLYPFTW	97	106	1	0	1344.66	5	7					0
FQDKLYPFTW	97	106	2	0	672.835	5	7	12.9505	13.331	673.706	0.881042	1	0	0.0455553	0.982839	1	1	0.0448589		8.80853e+07	3.8087e+08	3.1924e+08	1.47956e+08	4.82896e+07	1.2038e+07	1.19263e+06	262297	0	221161	170627	124651	265134
FQDKLYPFTWD	97	107	1	0	1459.69	5	8	12.4503	12.565	1461.5	0.891375	0.4	0					0.515423		128987	5.31526e+06	5.35869e+06	368810	0	0	0	0	0	0	153733	0	173059	0
FQDKLYPFTWD	97	107	2	0	730.348	5	8	12.4503	12.6901	731.271	0.925522	1	0	-0.00718131	0.345264	1	1	0.0184995		2.30775e+08	8.79992e+08	8.04583e+08	3.99825e+08	1.46849e+08	4.46757e+07	2.11476e+07	2.16549e+06	0	0	147826	0	422355	574276
FQDKLYPFTWDA	97	108	2	0	765.867	5	9	12.3723	12.7005	767.008	1.323	1	0	0.155129	0.745985		1	0.219492		7.14513e+07	3.02406e+08	2.77996e+08	1.53736e+08	5.64094e+07	4.3388e+07	3.04989e+06	4.28355e+07	2.58736e+06	6.55753e+06	0	86523.5	191525	488227	1.44314e+06
FQDKLYPFTWDAVRYNGKL	97	115	2	0	1181.1	7	16					-1
FQDKLYPFTWDAVRYNGKL	97	115	3	0	787.739	7	16	11.9319	12.4035	789.103	2.62697	0.6	0					0.213177		9.74082e+07	1.94421e+08	4.53064e+08	8.13194e+08	9.15483e+08	7.07369e+08	4.24099e+08	2.00769e+08	8.15617e+07	3.27797e+07	1.25316e+07	393294	5.36609e+06	8.31765e+06	0	5.5922e+06	2.46148e+06	1.25094e+06	256085	485198	590980	462623	336230	717053
FQDKLYPFTWDAVRYNGKL	97	115	4	0	591.056	7	16	11.9007	12.18	592.116	2.77391	1	0	0.291829	0.524528	1	1	0.0572205		298725	1.26717e+07	5.43773e+07	1.02592e+08	1.26326e+08	9.60324e+07	5.34742e+07	2.27297e+07	7.99742e+06	6.6276e+06	382278	389496	0	1.40233e+06	0	0	160978	20248	55245	0	58982	87456.2	0	0
DKLYPFTWD	99	107	2	0	592.785	5	6	11.8851	12.0359	593.48	0.64691	0.4	0					0.202243		2.54666e+06	1.0662e+07	6.73888e+06	1.43514e+06	0	133755	0	126123	0	0	0	0
DKLYPFTWDAVRYNGKL	99	115	3	0	696.03	6	14					-1
YPFTWD	102	107	1	0	828.356	4	4	11.6359	11.8696	829.972	1.08488	0.4	0					0.949852		2.70329e+07	6.19167e+07	2.65016e+07	3.01237e+06	236588	235919	6658.13	2.60158e+06	8.01239e+06
YPFTWDAVRYNGKL	102	115	2	0	865.438	6	12					-1
YPFTWDAVRYNGKL	102	115	3	0	577.295	6	12					-1
DAVRYNGKL	107	115	2	0	518.283	4	7	7.21107	7.61587	519.467	1.76919	1	0	0.703298	1.09281	1	1	0.0689522		6.6465e+07	3.83104e+08	6.98248e+08	4.96549e+08	2.21709e+08	6.73915e+07	1.60074e+07	586275	971271	14996.7	271222	213038
DAVRYNGKL	107	115	3	0	345.858	4	7	7.25787	7.53815	346.651	1.78011	1	0	0.711388	0.528906	1	1	0.0791081		6.95841e+06	7.70598e+07	1.61519e+08	1.10473e+08	4.85672e+07	1.07125e+07	282688	946261	0	0	0	0
AVRYNGKL	108	115	1	0	920.531	4	6	7.03958	7.53815	922.856	1.78335	1	0	0.9339	1.51746	1	1	0.198998		1.36004e+07	1.30505e+08	2.35227e+08	1.76406e+08	6.64786e+07	1.4206e+07	590652	0	135064	56515.1	442843
AVRYNGKL	108	115	2	0	460.769	4	6	7.00843	7.60032	461.964	1.84816	1	0	0.989899	1.94007	1	1	0.0267673		3.24288e+08	1.94878e+09	3.69544e+09	2.87341e+09	1.19874e+09	3.22003e+08	6.7709e+07	1.04951e+07	750938	306822	206557
VRYNGKL	109	115	1	0	849.494	4	5	6.86812	7.27867	851.64	1.64513	0.4	0					0.22912		6.78022e+06	7.5987e+07	1.31156e+08	8.01647e+07	2.30899e+07	2.0843e+06	112274	0	0	85289.6
VRYNGKL	109	115	2	0	425.251	4	5	6.8525	7.44483	426.359	1.71606	0.6	0					0.0414065		1.51974e+08	8.5803e+08	1.49453e+09	9.57721e+08	3.49562e+08	8.57891e+07	1.39662e+07	193474	975493	167498
VRYNGKL	109	115	3	0	283.836	4	5	6.86812	7.19547	284.573	1.71109	1	0	1.16715	0.74206	1	1	0.0367147		1.22617e+07	1.10364e+08	1.92008e+08	1.26535e+08	4.19439e+07	6.812e+06	750503	201248	0	0
RYNGKL	110	115	2	0	375.716	4	4	6.99285	7.3514	376.773	1.67584	1	0	1.56498	0.883357		1	0.182326		4.88659e+06	2.73222e+07	3.39002e+07	1.69147e+07	7.68473e+06	2.70565e+06	614560	860178	0
IAYPIA	116	121	1	0	647.376	4	3	8.24188	8.71245	647.771	-0.00985222	1	0	-0.62395	1.39065		1	0.0313394		1.65804e+09	6.27905e+08	1.36506e+08	1.97174e+07	368908	49807.2	0	27224.6
IAYPIAV	116	122	1	0	746.445	4	4	9.55653	10.0079	746.922	0.0094062	0.4	0					0.056455		7.55278e+08	3.69049e+08	9.24499e+07	8.8956e+06	34909.6	0	43955.4	282370	0
IAYPIAV	116	122	2	0	373.726	4	4	8.53588	9.54613	374.336	0.75163	0.4	0					0.224952		1.38811e+06	8.40618e+07	997802	3.86591e+06	329931	1.56939e+06	318860	533356	89358.5
IAYPIAVE	116	123	1	0	875.487	4	5	8.94933	9.3798	876.11	0.0849999	1	0	-0.518797	1.20905	1	0	0.324663		3.88694e+08	2.63175e+08	8.21573e+07	9.47979e+06	194822	603618	211398	0	85995.8	76958.2
IAYPIAVE	116	123	2	0	438.247	4	5	8.90265	9.34863	438.592	0.151769	1	1	-0.44957	1.27932	1	0	0.0718364		3.65951e+08	1.9018e+08	1.24139e+08	8.63085e+06	337064	0	287118	611905	264482	94898.1
IAYPIAVEA	116	124	2	0	473.766	4	6	9.07372	9.63452	474.079	0.0473732	0.6	0					0.0211172		2.86e+09	1.669e+09	5.63574e+08	1.2653e+08	1.78623e+07	1.75096e+06	70894.5	674373	0	346087	304865
IAYPIAVEAL	116	125	1	0	1059.61	4	7					-1
IAYPIAVEAL	116	125	2	0	530.308	4	7	11.1207	11.2191	530.826	0.385933	1	0	-0.321112	-0.294499	1	1	0.327286		1.73427e+07	1.25733e+07	2.78876e+06	110101	116231	149179	139681	0	177348	0	954359	398623
VEAL	122	125	1	0	431.25	3	2	6.5555	6.61798	431.661	0.162069	0.3	0					0.159893		1.45091e+07	6.01349e+06	142639	10261.8	546914	36087.5
VEALS	122	126	1	0	518.282	3	3	4.93787	5.30348	518.478	-0.0962059	1	1	-0.773171	0.915361		1	0.174119		2.23947e+07	4.34692e+06	0	58021.1	112181	0	50844.2
EALSL	123	127	1	0	532.298	3	3					-1
ALSL	124	127	1	0	403.255	3	2	8.65013	9.11518	403.449	-0.0403146	1	0	-0.711422	1.36567		1	0.124071		4.86492e+08	9.16322e+07	7.5676e+06	1.01874e+06	127345	579783
ALSLIYNKDLLPNPPKTWEEIPAL	124	147	3	0	912.505	7	18	12.591	12.7683	913.379	0.944145	0.6	0					0.079291		1.36978e+07	4.84903e+07	6.56878e+07	5.51365e+07	3.35225e+07	1.35542e+07	3.63845e+06	1.5715e+06	110956	136622	105609	508651	33546.7	236330	130681	441763	0	0	0	372850	124742	208887	0	300919	0	0
LSLIYNKDLLPNPPKT	125	140	2	0	913.525	6	11	10.0428	10.3903	914.402	0.645923	1	0	-0.302517	0.83339	1	-1	0.303439		2.17413e+07	7.06208e+07	6.68933e+07	3.50552e+07	7.47633e+06	0	0	0	0	0	338339	0	0	17528.9	561511	35880.4	209601	0
LSLIYNKDLLPNPPKT	125	140	3	0	609.352	6	11	9.9457	10.1671	610.027	0.914757	1	0	-0.175821	0.262463	1	-1	0.106975		3.70243e+07	9.12181e+07	9.12653e+07	5.4358e+07	2.20981e+07	6.8767e+06	4.06558e+06	2.35974e+06	784764	804508	171609	134266	0	125548	363613	127213	195256	0
LSLIYNKDLLPNPPKTW	125	141	3	0	671.379	6	12	9.1359	9.54092	676.227	13.303	0.5	1					0.0279995		615271	1.78452e+06	2.24335e+06	1.53514e+06	109972	198953	380107	0	0	1.3904e+06	172724	2.48188e+08	7.72722e+08	1.80716e+09	2.53207e+09	2.399e+09	1.54787e+09	7.64294e+08	3.10027e+08
LSLIYNKDLLPNPPKTWEEIPAL	125	147	2	0	1332.74	7	17	12.5597	12.8881	1333.96	0.810569	1	0	-0.359747	0.746513	1	0	0.137549		1.05218e+07	4.94824e+07	6.81365e+07	5.84563e+07	3.30077e+07	9.76218e+06	3.09135e+06	153980	148985	0	0	0	0	0	0	0	0	0	10752.6	129828	0	0	0	118876	0
LSLIYNKDLLPNPPKTWEEIPAL	125	147	3	0	888.826	7	17	12.4191	12.9453	889.702	0.989732	1	0	-0.305113	1.64245	1	0	0.0327404		2.63073e+08	7.87314e+08	1.06156e+09	9.28014e+08	5.75757e+08	2.84496e+08	1.19428e+08	4.49894e+07	1.51424e+07	6.39074e+06	2.10656e+06	1.39348e+06	1.14062e+06	230134	369548	570605	244056	0	0	0	106296	0	134712	3168.82	134047
LSLIYNKDLLPNPPKTWEEIPALD	125	148	3	0	927.169	7	18					-1
LSLIYNKDLLPNPPKTWEEIPALDKELKAKGKSAL	125	159	4	0	984.058	9	29	11.558	11.5892	985.44	3.1422	1	0	-0.0452245	-0.599285	1	0	0.127163		0	0	590833	3.03342e+06	4.09926e+06	4.2302e+06	3.7019e+06	3.29948e+06	1.80047e+06	591712	181577	180868	233902	0	0	0	0	0	0	0	0	13634.5	0	13370.5	23514.3	26497.3	0	0	0	0
LSLIYNKDLLPNPPKTWEEIPALDKELKAKGKSAL	125	159	5	0	787.448	9	29					-1
LSLIYNKDLLPNPPKTWEEIPALDKELKAKGKSALM	125	160	3	0	1355.42	9	30	11.667	11.9787	1357.16	2.68867	1	0	-0.142319	0.670958	1	-4	0.137942		0	241075	5.65182e+06	2.2039e+07	4.37156e+07	5.16105e+07	4.56661e+07	2.82915e+07	1.15342e+07	2.42023e+06	0	245082	0	0	0	0	0	0	0	0	0	0	0	0	0	0	35228.4	0	0	0
LSLIYNKDLLPNPPKTWEEIPALDKELKAKGKSALM	125	160	4	0	1016.82	9	30	11.6048	12.1036	1018.25	3.19252	1	0	-0.0552535	1.51859	1	-1	0.132471		487684	2.18429e+07	1.31017e+08	3.07177e+08	4.87386e+08	5.395e+08	5.0553e+08	3.4902e+08	2.19206e+08	1.11045e+08	6.02083e+07	2.24056e+07	7.7459e+06	4.98243e+06	2.11072e+06	0	4.54246e+06	0	1.04562e+06	71652.5	2.22233e+07	256380	0	474545	5.62839e+06	0	0	1.49724e+06	418879	0
LSLIYNKDLLPNPPKTWEEIPALDKELKAKGKSALM	125	160	5	0	813.656	9	30	11.558	11.88	814.789	3.12998	1	0	-0.0660606	0.717453	1	-1	0.0983181		445527	1.18095e+07	5.87561e+07	1.51674e+08	2.38534e+08	2.75833e+08	2.50384e+08	1.78422e+08	1.14934e+08	5.90052e+07	2.94585e+07	1.52932e+07	4.53494e+06	2.70647e+06	1.77837e+06	560570	1.03948e+06	1.29641e+06	832331	167128	0	1.48552e+06	2.43744e+06	173889	278466	505009	467543	375933	128157	0
LSLIYNKDLLPNPPKTWEEIPALDKELKAKGKSALM	125	160	6	0	678.214	9	30	11.6515	11.9631	679.15	3.0823	1	0	-0.0742998	0.670807	1	-2	0.0657909		262898	2.19072e+06	1.66806e+07	5.03391e+07	8.34688e+07	9.57105e+07	8.56281e+07	5.9042e+07	3.95069e+07	1.93949e+07	7.42294e+06	2.29934e+06	273783	159081	452626	245693	479871	370035	166128	285669	274918	67446.8	0	130248	69385.9	130199	178788	65368.2	99374.7	0
LSLIYNKDLLPNPPKTWEEIPALDKELKAKGKSALMF	125	161	5	0	843.07	9	31					-1
SLIYNKDLLPNPPKT	126	140	2	0	856.983	6	10	9.18258	9.50973	857.846	0.691163	1	0	-0.248623	0.741154	-1	1	0.131698		1.75559e+07	6.62563e+07	5.42431e+07	3.33025e+07	5.28993e+06	949402	187418	413286	0	0	0	209330	0	0	0	0	0
SLIYNKDLLPNPPKT	126	140	3	0	571.658	6	10	8.36642	8.68128	573.136	3.4005	1	0	1.15591	0.685526	-1	-7	0.0954979		803775	376657	661456	5.4908e+07	8.94405e+07	7.38859e+07	3.43311e+07	5.88509e+06	839376	188110	0	367141	0	102124	217447	0	1046.62
SLIYNKDLLPNPPKTWEEIPAL	126	147	2	0	1276.19	7	16	12.0567	12.4035	1277.4	0.846567	1	0	-0.332635	0.829918	1	0	0.243073		1.45844e+07	6.11318e+07	7.66026e+07	6.16172e+07	3.18663e+07	7.75168e+06	966261	210972	0	229129	0	207422	0	190413	0	135785	170343	0	0	43059.3	0	253920	968464	246754
SLIYNKDLLPNPPKTWEEIPAL	126	147	3	0	851.132	7	16	11.9943	12.6275	851.986	1.00106	1	0	-0.282579	2.12703	1	0	0.233253		2.32898e+08	6.99085e+08	9.17439e+08	7.16051e+08	3.92737e+08	1.88144e+08	7.09721e+07	2.39848e+07	6.25086e+06	3.29375e+06	1.1814e+06	594534	1.99029e+07	280656	261792	2.1321e+06	10542.1	125772	1.58726e+06	95212.7	263578	9.04853e+06	103075	77534.5
SLIYNKDLLPNPPKTWEEIPALDKELKAKGKSALM	126	160	3	0	1317.73	9	29	11.4022	11.5892	1319.44	2.68185	1	0	-0.127517	0.106372		-4	0.135603		0	0	6.58755e+06	2.00353e+07	3.2723e+07	3.68714e+07	2.8092e+07	1.75737e+07	1.13641e+07	1.41249e+06	0	323312	0	0	0	0	0	237294	306213	0	0	0	0	0	0	0	0	0	0	0
LIYNKDLLPNPPKT	127	140	2	0	813.467	5	9	8.996	9.05818	814.268	0.61737	0.4	0					0.228286		0	2.63824e+06	1.96716e+06	0	326986	0	0	0	0	0	0	0	0	0	0
LIYNKDLLPNPPKTWEEIPAL	127	147	3	0	822.121	7	15					-1
LIYNKDLLPNPPKTWEEIPALDKELKAKGKSALM	127	160	4	0	966.789	9	28					-1
LIYNKDLLPNPPKTWEEIPALDKELKAKGKSALM	127	160	5	0	773.633	9	28	11.2778	11.5424	774.782	3.33103	1	0	0.00979743	0.457804	1	-2	0.214368		124485	199892	1.11682e+07	2.63479e+07	4.46224e+07	5.09077e+07	3.78412e+07	2.72521e+07	1.41767e+07	4.88244e+06	4.29966e+06	2.14701e+06	588302	334265	627656	191486	0	0	0	23253.8	0	0	280096	0	1.1776e+06	0	164677	0	161310	0
IYNKDLLPNPPKT	128	140	2	0	756.925	5	8	7.97695	8.42352	757.751	0.739687	1	0	-0.127604	1.28196	1	0	0.0528376		3.45037e+08	7.18429e+08	6.26758e+08	3.04502e+08	1.11392e+08	3.03363e+07	5.28747e+06	693392	410458	131408	0	338243	0	215768
IYNKDLLPNPPKT	128	140	3	0	504.952	5	8	7.99252	8.2263	505.502	0.735372	1	0	-0.1304	0.318318	1	0	0.0313747		1.71213e+08	3.04e+08	2.92949e+08	1.43676e+08	4.61408e+07	1.40013e+07	2.13383e+06	848378	0	66462.7	223887	106618	73987.1	277145
IYNKDLLPNPPKTW	128	141	3	0	566.979	6	9	9.9457	10.0079	567.562	0.701726	0.4	0					0.091466		2.60929e+06	7.95922e+06	8.7846e+06	2.499e+06	693136	0	0	213549	100111	0	0	0	0	158189	0	0
IYNKDLLPNPPKTWE	128	142	3	0	609.993	6	10					-1
IYNKDLLPNPPKTWEEIPAL	128	147	2	0	1176.14	7	14	11.4489	11.9787	1177.24	0.772967	1	0	-0.320704	1.65883	1	1	0.0763763		2.24877e+08	6.68288e+08	7.45742e+08	5.67746e+08	2.95344e+08	1.13719e+08	3.09581e+07	3.19517e+06	2.29453e+06	507632	513565	133258	494449	652491	14534.4	0	0	2309.31	0	9078.7	0	0
IYNKDLLPNPPKTWEEIPAL	128	147	3	0	784.426	7	14	11.4333	12.18	785.209	0.90438	1	0	-0.272043	2.6412	1	1	0.0485827		1.73156e+09	4.72311e+09	5.48697e+09	4.27414e+09	2.1094e+09	8.93499e+08	4.88318e+08	1.04695e+08	4.45071e+07	5.12668e+07	2.19898e+07	1.49437e+07	2.75987e+07	3.01551e+06	1.44975e+06	992282	1.03035e+06	1.07042e+06	956731	560291	234905	193508
IYNKDLLPNPPKTWEEIPALD	128	148	2	0	1233.65	7	15					0
IYNKDLLPNPPKTWEEIPALDKE	128	150	3	0	908.481	7	17					-1
IYNKDLLPNPPKTWEEIPALDKELKAKGKSAL	128	159	3	0	1207.34	8	26					-1
IYNKDLLPNPPKTWEEIPALDKELKAKGKSAL	128	159	4	0	905.758	8	26	10.7278	11.1362	906.996	2.76388	1	0	-0.0558459	1.10912	1	1	0.249824		0	3.73383e+06	4.30162e+07	1.07349e+08	1.52983e+08	1.49549e+08	1.13433e+08	6.84343e+07	2.83689e+07	1.07158e+07	4.05214e+06	938042	475527	0	0	231218	656279	0	538.109	662227	0	0	280704	258756	758329	0	0	0	190784	0
IYNKDLLPNPPKTWEEIPALDKELKAKGKSAL	128	159	6	0	604.174	8	26					-1
IYNKDLLPNPPKTWEEIPALDKELKAKGKSALM	128	160	3	0	1251.02	9	27	11.0081	11.4333	1252.74	2.8057	1	0	-0.0682263	1.18543	-1	0	0.109769		418292	1.82477e+07	1.17857e+08	2.73159e+08	4.01162e+08	4.39411e+08	3.47417e+08	2.35865e+08	1.22707e+08	6.23469e+07	1.85345e+07	4.41689e+06	1.36151e+06	659130	604036	12074.3	0	0	6111.22	0	13956.7	0	12757.8	52352.4	462475	0	82023.4	33180.9	0	355754
IYNKDLLPNPPKTWEEIPALDKELKAKGKSALM	128	160	4	0	938.518	9	27	10.8834	11.4645	939.845	2.9651	1	0	-0.0376207	1.89101	0	0	0.0295172		1.42755e+07	1.8376e+08	7.88682e+08	1.74427e+09	2.60304e+09	2.84458e+09	2.28427e+09	1.54829e+09	9.13967e+08	4.65819e+08	2.16223e+08	1.07796e+08	5.33194e+07	2.71483e+07	1.5223e+07	1.12876e+07	7.60529e+06	4.54152e+06	2.58751e+06	4.02854e+06	6.34032e+06	5.40179e+06	5.95792e+06	3.14101e+06	1.73655e+06	1.16725e+06	0	257892	1.10041e+06	457606
IYNKDLLPNPPKTWEEIPALDKELKAKGKSALM	128	160	5	0	751.016	9	27	10.899	11.245	752.078	2.97062	1	0	-0.0365604	0.826672	0	0	0.032723		6.86033e+06	8.54938e+07	3.24678e+08	7.75402e+08	1.19285e+09	1.27345e+09	1.04046e+09	6.73597e+08	4.15581e+08	2.14247e+08	9.92773e+07	5.03448e+07	1.49301e+07	7.9049e+06	7.27593e+06	5.63961e+06	3.182e+06	1.6431e+06	1.54348e+06	2.85231e+06	1.94275e+06	2.56735e+06	1.67036e+06	945411	2.11266e+06	742446	195524	0	724678	546206
IYNKDLLPNPPKTWEEIPALDKELKAKGKSALM	128	160	6	0	626.014	9	27	10.9769	11.3192	627.005	3.6036	1	0	0.0849726	0.809765	0	-4	0.119619		533306	2.24133e+07	1.1573e+08	2.77055e+08	4.23476e+08	4.48444e+08	3.70266e+08	2.36929e+08	1.35323e+08	6.98663e+07	2.90794e+07	1.51341e+07	5.50779e+06	2.83364e+06	2.93772e+06	469771	577842	2.65388e+06	355680	783965	2.38382e+06	0	2601.54	923334	855365	124659	781759	1.54432e+06	26045	40498.9
IYNKDLLPNPPKTWEEIPALDKELKAKGKSALM	128	160	7	0	536.728	9	27	10.9302	11.245	537.554	3.44452	1	0	0.0544291	0.685526	1	-2	0.306203		227556	3.73599e+06	1.91629e+07	5.61551e+07	8.39499e+07	9.02245e+07	7.15573e+07	4.45898e+07	2.72536e+07	1.16921e+07	4.60706e+06	1.28397e+06	1.5248e+06	897990	242418	271814	308386	257223	85902.8	71068.9	165375	229725	152779	224460	76234.5	448721	0	139464	0	627932
IYNKDLLPNPPKTWEEIPALDKELKAKGKSALMF	128	161	3	0	1300.04	9	28					-1
IYNKDLLPNPPKTWEEIPALDKELKAKGKSALMF	128	161	4	0	975.285	9	28	11.6826	12.1036	976.666	3.07345	1	0	-0.0378928	1.16595	1	0	0.0953989		181326	1.03272e+07	6.9026e+07	1.76761e+08	2.89216e+08	3.31123e+08	2.84547e+08	2.06086e+08	1.26693e+08	6.21106e+07	3.00356e+07	1.26338e+07	3.73453e+06	1.75739e+06	793010	429087	317190	379558	361090	0	198690	37332.4	1.84668e+06	441691	21535.2	41578.2	613872	0	0	0
IYNKDLLPNPPKTWEEIPALDKELKAKGKSALMF	128	161	5	0	780.43	9	28					-1
IYNKDLLPNPPKTWEEIPALDKELKAKGKSALMF	128	161	6	0	650.526	9	28					-1
WEEIPAL	141	147	1	0	857.44	4	4	11.214	11.9423	858.004	0.0368548	1	0	-0.559161	2.5581	1	1	0.243845		4.83198e+08	2.4562e+08	6.36751e+07	7.60556e+06	3.72229e+06	4.63518e+06	3.07457e+06	508182	61270.9
WEEIPAL	141	147	2	0	429.224	4	4	11.2778	11.5529	429.426	-0.123042	1	0	-0.766389	0.505356	1	1	0.166534		2.65345e+07	1.27989e+07	876436	49422.1	0	0	97895.5	65568.8	69507.2
WEEIPALDKELKAKGKSAL	141	159	3	0	709.4	6	16					-1
WEEIPALDKELKAKGKSALM	141	160	2	0	1129.12	7	17	10.4162	10.541	1130.64	1.61955	1	0	-0.113055	-0.175619	0	0	0.239131		0	1.99728e+07	2.19194e+07	2.69831e+07	1.85495e+07	6.73446e+06	3.09752e+06	0	324623	206010	2.95319e+06	0	0	0	0	0	0	0	0	0	0	0	0	0	22863.9
WEEIPALDKELKAKGKSALM	141	160	3	0	753.08	7	17	10.4007	10.4942	754.386	2.49262	0.6	0					0.181211		1.6916e+07	6.41804e+07	1.41826e+08	1.69026e+08	1.39882e+08	8.26679e+07	3.98649e+07	1.78635e+07	7.71271e+06	2.3973e+06	2.58803e+06	778351	187716	374083	0	186714	63183.6	1.00623e+07	0	267997	1.33738e+07	0	163390	253476	0
WEEIPALDKELKAKGKSALM	141	160	4	0	565.062	7	17	10.4474	10.5098	565.908	1.9581	1	0	-0.0098139	-0.458063	0	0	0.0224728		2.79854e+06	2.00635e+07	4.34993e+07	5.23991e+07	4.57129e+07	2.51237e+07	1.11121e+07	4.85849e+06	1.15248e+06	199470	604355	281007	230821	0	0	156607	0	0	127292	91431.5	0	0	0	0	0
EEIPAL	142	147	1	0	671.361	4	3	9.2137	9.40057	671.699	-0.0565248	1	0	-0.704601	0.105844		0	0.455805		2.03415e+07	4.07522e+06	515326	88417.2	15662.5	0	0	451032
EEIPALDKELKAKGKSALM	142	160	3	0	691.054	6	16	8.98045	9.27597	696.408	14.7742	1	0	4.17996	0.597894		-22	0.0479631		0	798595	1.47074e+06	1.70767e+06	1.53244e+07	12508.8	0	3.25515e+07	0	53123.5	1.57214e+07	0	7.61028e+07	5.20658e+08	1.41556e+09	2.38109e+09	2.57018e+09	1.94911e+09	1.16336e+09	5.82572e+08	2.2689e+08	7.55627e+07	2.0994e+07
DKELKAKGKSAL	148	159	2	0	644.385	5	10	5.50158	5.98848	645.613	1.70859	1	0	0.278814	1.46462	1	1	0.0622693		1.42098e+07	1.22662e+08	2.2623e+08	1.74033e+08	8.22332e+07	2.52291e+07	3.89443e+06	511244	223999	0	292944	0	162919	0	290395	82948.9
DKELKAKGKSAL	148	159	3	0	429.926	5	10	5.48598	5.93117	430.765	1.76825	1	0	0.309745	1.2757	1	1	0.0529854		1.8229e+07	1.22214e+08	2.42128e+08	1.7713e+08	8.43831e+07	2.98879e+07	6.30565e+06	534109	776875	0	4.44739e+06	12946.9	95949.8	0	0	151816
DKELKAKGKSAL	148	159	4	0	322.696	5	10	5.5484	5.81863	323.298	1.65829	1	0	0.252741	0.483392	1	1	0.0869554		1.00789e+06	2.01191e+07	3.62174e+07	2.87365e+07	1.07039e+07	1.86434e+06	665523	0	0	92029.1	0	49802.9	105383	0	102604	0
DKELKAKGKSALM	148	160	1	0	1418.8	5	11	6.50867	6.61798	1421.34	1.64773	0.4	0					0.477689		0	1.353e+06	5.14081e+06	4.02348e+06	699317	95810.6	0	0	0	74319.2	0	0	0	0	0	0	87834.5
DKELKAKGKSALM	148	160	2	0	709.905	5	11	6.41158	6.9617	711.215	1.72672	1	0	0.206836	1.75092	1	0	0.0253991		2.77893e+08	1.56372e+09	2.89805e+09	2.45869e+09	1.26564e+09	5.27013e+08	1.81523e+08	5.28912e+07	1.76478e+07	8.58358e+06	3.57315e+06	435570	587106	387025	112835	118491	38496.6
DKELKAKGKSALM	148	160	3	0	473.606	5	11	6.38028	6.9617	474.48	1.72821	1	0	0.207539	1.89267	1	0	0.0193004		4.05568e+08	2.30999e+09	4.43319e+09	3.53987e+09	1.98028e+09	7.762e+08	2.5352e+08	7.17166e+07	2.81834e+07	1.6727e+07	8.49864e+06	2.26057e+06	84146.9	0	834710	0	0
DKELKAKGKSALM	148	160	4	0	355.456	5	11	6.39593	6.75352	356.105	1.70164	1	0	0.195017	0.878979	1	0	0.0150285		5.93429e+07	3.53461e+08	6.67458e+08	5.65516e+08	2.93229e+08	1.13222e+08	3.55054e+07	7.80392e+06	2.14342e+06	679673	527458	503234	0	0	0	244949	0
DKELKAKGKSALMF	148	161	2	0	783.44	6	12					-1
DKELKAKGKSALMF	148	161	3	0	522.629	6	12	8.90265	8.91822	523.582	1.85595	0.6	0					0.0483298		424918	2.75513e+06	5.74424e+06	5.88358e+06	4.65453e+06	2.04593e+06	0	0	0	0	0	68906.2	0	0	0	0	0	0	0
KELKAKGKSALM	149	160	2	0	652.392	5	10	6.23927	6.35417	653.556	1.49404	1	0	0.167594	-0.220077	1	0	0.142791		486731	4.61507e+06	7.83562e+06	6.18794e+06	2.50988e+06	167958	0	0	52288	0	0	0	0	0	48588	0
KELKAKGKSALM	149	160	3	0	435.264	5	10	6.47743	6.72745	436.059	1.55157	1	0	0.197414	0.391835	1	0	0.0743881		4.67581e+06	3.21508e+07	5.8454e+07	4.15832e+07	1.82289e+07	5.6371e+06	805259	141943	0	0	0	0	383561	0	0	0
LKAKGKSAL	151	159	2	0	458.303	4	7	5.3296	5.39743	459.354	1.56505	0.4	0					0.170712		0	1.59565e+06	2.57002e+06	1.5356e+06	91284.2	0	0	0	0	0	54059.4	0
LKAKGKSALM	151	160	2	0	523.823	5	8	6.30195	6.46702	524.915	1.49614	0.6	0					0.0791493		3.89167e+06	2.41415e+07	3.85135e+07	2.33854e+07	9.85708e+06	1.98934e+06	0	2222.25	11260.6	0	0	0	26631.8	38372
LKAKGKSALM	151	160	3	0	349.551	5	8	6.34895	6.69617	350.2	1.26057	1	0	0.209932	0.832031	1	0	0.0741243		7.77805e+06	3.99189e+07	4.69688e+07	2.79411e+07	8.40651e+06	622591	107910	0	110124	0	0	0	0	0
MFNLQEPYFTWPLIA	160	174	2	0	935.466	6	11					-1
MFNLQEPYFTWPLIAA	160	175	2	0	970.984	6	12	15.3879	15.4348	973.835	4.40682	0.4	1					1.14809		650103	2.92524e+06	1.56202e+06	822419	493871	218259	0	0	264082	0	663360	258088	175578	741508	493798	524580	0	0	475432
MFNLQEPYFTWPLIAADGGYA	160	180	2	0	1202.57	7	17	13.4668	13.5452	1209.52	12.337	0.6	0					0.191605		0	0	0	0	19479.4	0	0	0	0	0	0	0	5.58663e+06	1.05628e+07	1.06847e+07	6.33372e+06	1.64107e+06	550480	444871	152356	0	159150	128747	0	0
FNLQEPY	161	167	1	0	910.431	4	4	9.71242	9.86792	911.303	0.315877	1	0	-0.197545	-0.0362088	1	0	0.22105		4.34932e+07	5.70485e+07	2.00729e+07	1.2226e+06	0	0	614049	310148	0
FNLQEPY	161	167	2	0	455.719	4	4	9.63452	10.162	456.194	0.393621	0.4	0					0.105814		1.44275e+08	1.9128e+08	7.58703e+07	1.44514e+07	1.13458e+06	1.49796e+06	0	532525	577398
FNLQEPYFTWPLI	161	173	2	0	834.427	6	9					-1
FNLQEPYFTWPLIA	161	174	2	0	869.946	6	10	14.8263	15.0659	870.805	0.61119	1	0	-0.290081	0.344434		0	0.0192299		1.87542e+09	3.92432e+09	3.11532e+09	1.64244e+09	6.4328e+08	2.14285e+08	7.34657e+07	3.25947e+07	1.96952e+07	1.13563e+07	6.43412e+06	1.9374e+06	931609	2.31168e+06	1.34014e+06	421648	249747
FNLQEPYFTWPLIAA	161	175	2	0	905.464	6	11	14.6226	14.7009	906.685	1.29412	1	0	0.0029618	-0.385679		-1	0.394712		4.18877e+06	1.3411e+07	1.13936e+07	5.86242e+06	3.89949e+06	1.16545e+06	460131	127820	150434	174211	0	1.39171e+06	22323.3	0	131613	0	0	278124
FNLQEPYFTWPLIAADGGY	161	179	2	0	1101.53	6	15					-1
FNLQEPYFTWPLIAADGGYA	161	180	2	0	1137.05	6	16	13.2475	13.3884	1144.73	13.9397	1	0	3.90958	-0.102253		-6	0.191262		0	0	134610	242860	414079	499627	0	0	0	148709	0	172395	1.25098e+06	7.71272e+06	1.91383e+07	2.7189e+07	2.37737e+07	1.45048e+07	6.22723e+06	2.14691e+06	21345.3	401546	0
FNLQEPYFTWPLIAADGGYAF	161	181	2	0	1210.58	7	17					0
NLQEPY	162	167	1	0	763.362	4	3					-1
NLQEPYFTWPLI	162	173	2	0	760.893	5	8					-1
NLQEPYFTWPLIA	162	174	1	0	1591.82	5	9	14.2933	14.3142	1593.35	0.540913	0.4	0					0.400196		122362	874844	493555	287770	0	0	0	0	0	0	0	0	0	0	0
NLQEPYFTWPLIA	162	174	2	0	796.411	5	9	14.2115	14.5547	797.205	0.590069	1	0	-0.267042	0.813388	1	0	0.0488196		4.43573e+08	8.55991e+08	6.32136e+08	3.03759e+08	1.0907e+08	3.31012e+07	1.04967e+07	4.40247e+06	2.37819e+06	1.37778e+06	370683	934162	389832	779161	431639
NLQEPYFTWPLIAA	162	175	2	0	831.93	6	10					-1
NLQEPYFTWPLIAADGGY	162	179	2	0	1028	6	14					-1
NLQEPYFTWPLIAADGGYA	162	180	2	0	1063.52	6	15	11.5736	11.8228	1067.97	7.60234	0.5	0					0.339022		0	1.04479e+06	350281	0	0	587359	1.84277e+07	5.40371e+07	8.95888e+07	7.10308e+07	4.42616e+07	5.16639e+06	2.45868e+06	0	3.02789e+06	0	4.90243e+06	0	6.12651e+06	1.19612e+06	3.83715e+06	483837
FTWPLIA	168	174	1	0	847.471	4	4	13.2788	13.6552	848.013	-0.00651109	0.4	0					0.0543588		5.64864e+08	2.85168e+08	8.51966e+07	1.63023e+07	440637	408409	620547	172521	183796
AADGGYAF	174	181	1	0	771.331	4	6					-1
AADGGYAFKYENGKYDIKDVGVDNAGAKAGLTF	174	206	4	0	857.172	8	31	10.2139	10.4474	859.55	7.46648	0.6	0					0.391667		0	0	648413	5.51401e+06	2.12993e+07	3.70032e+07	4.43682e+07	4.61468e+07	4.12369e+07	2.53037e+07	1.63314e+07	6.50529e+06	4.52982e+06	2.35686e+06	1.0146e+06	454437	4.03967e+06	406515	1.68214e+06	420266	1.11263e+06	0	681526	192976	964771	0	599171	182479	200441	845224
ADGGY	175	179	1	0	482.188	3	3	3.78888	5.00573	482.546	0.0875354	1	0	-0.455663	4.7704		1	0.281112		2.03777e+08	7.20383e+07	1.10167e+07	2.51998e+06	36646.4	256375	63449.5
ADGGYA	175	180	1	0	553.225	3	4	4.02753	5.0318	553.712	0.176088	1	0	-0.378713	3.80766		0	0.37709		6.29046e+08	2.82838e+08	7.38387e+07	1.31124e+07	524188	116116	174660	1.74711e+06
ADGGYAFKYENGKY	175	188	2	0	791.862	5	12	8.55667	8.96488	793.615	2.54916	1	0	0.49432	1.10829	1	1	0.166904		2.6933e+06	6.07555e+07	1.56667e+08	2.01005e+08	1.63095e+08	9.77977e+07	4.6145e+07	1.5573e+07	5.67586e+06	403069	607775	173128	174629	369946	391060	938459	569919	2.48461e+06
ADGGYAFKYENGKY	175	188	3	0	528.244	5	12	8.55667	8.70727	529.41	2.5403	1	0	0.490494	-0.0583997	1	1	0.0720313		1.31901e+06	1.99258e+07	5.52287e+07	7.74072e+07	5.8715e+07	3.54409e+07	1.81832e+07	6.25115e+06	1.97947e+06	1.26375e+06	553842	0	105696	0	0	0	117680	0
ADGGYAFKYENGKYDIKD	175	192	2	0	1027.48	6	16	8.6657	8.80925	1030.24	4.28976	1	0	0.782969	-0.0903276	1	-1	0.789954		0	826114	6.62438e+06	1.45895e+07	1.32668e+07	1.09385e+07	3.01423e+06	1.55795e+06	180153	510322	0	0	514585	8300.31	0	0	0	154996	842098	407961	1.64121e+06	1.13524e+06	1.20424e+06
ADGGYAFKYENGKYDIKD	175	192	3	0	685.322	6	16					0
ADGGYAFKYENGKYDIKDVGVDNAGAKAGL	175	204	3	0	1036.18	7	28	9.30712	9.6657	1038.46	5.00406	1	0	0.31955	0.883508	1	-1	0.363977		0	4.06616e+07	2.6417e+07	8.5464e+07	2.98855e+08	2.7575e+08	3.23897e+08	4.17688e+08	2.36988e+08	1.62187e+08	1.46122e+08	5.243e+07	2.28757e+07	2.22415e+07	2.25079e+06	3.19454e+06	4.73024e+06	1.9371e+06	1.61749e+06	4.65839e+06	3.48441e+06	2.11419e+06	4.65613e+06	2.67064e+06	2.91554e+06	2.82529e+06	2.22426e+06	1.94616e+06	238728	278792
ADGGYAFKYENGKYDIKDVGVDNAGAKAGL	175	204	4	0	777.383	7	28	9.33825	9.52533	779.32	5.90602	1	0	0.486542	0.106825	1	-3	0.0848631		3.68841e+06	1.26909e+06	1.51336e+07	6.42e+07	1.26818e+08	2.02987e+08	2.12189e+08	2.10131e+08	1.74701e+08	1.11171e+08	6.57354e+07	3.84691e+07	2.76553e+07	8.24981e+06	7.06616e+06	1.36754e+06	8.8051e+06	1.56433e+06	5.58804e+06	3.41704e+06	8.99579e+06	4.03882e+06	9.88367e+06	6.31774e+06	2.50502e+07	3.66078e+06	3.90555e+06	2.62753e+06	3.98818e+06	187058
ADGGYAFKYENGKYDIKDVGVDNAGAKAGLTF	175	206	4	0	839.412	8	30	10.105	10.6241	842.087	8.69302	1	1	0.895243	1.61068		-4	1.37897		1.44033e+07	5.30149e+06	1.04371e+08	2.52295e+08	5.9772e+08	8.42093e+08	1.08692e+09	1.04428e+09	8.52207e+08	6.14211e+08	3.80956e+08	2.22797e+08	1.31383e+08	9.05992e+07	4.49107e+07	2.73633e+07	3.0831e+07	2.26887e+07	4.92481e+07	2.41869e+07	4.66697e+07	1.05604e+07	2.20851e+07	5.36166e+06	9.28557e+06	759621	599225	6.55653e+06	5.1802e+06	8.32021e+07
ADGGYAFKYENGKYDIKDVGVDNAGAKAGLTFL	175	207	3	0	1156.58	8	31	10.899	11.5112	1158.96	5.08122	0.6	0					0.234001		1.37634e+06	71977.3	1.19748e+07	9.23759e+07	1.77598e+08	2.90316e+08	3.78183e+08	3.35251e+08	2.88683e+08	2.07008e+08	1.24321e+08	6.89382e+07	4.26697e+07	1.99791e+07	1.26814e+07	8.48265e+06	4.39933e+06	2.52451e+06	1.21708e+06	0	35446.1	0	0	0	621947	2.42842e+06	2.02702e+06	741851	3.39759e+06	1.03953e+06
ADGGYAFKYENGKYDIKDVGVDNAGAKAGLTFL	175	207	4	0	867.683	8	31	10.899	11.558	869.448	4.97751	0.6	0					0.0985609		444127	3.8248e+06	3.81134e+07	1.38347e+08	3.13326e+08	4.81402e+08	5.90905e+08	5.86659e+08	4.89375e+08	3.42144e+08	2.28012e+08	1.28737e+08	6.6807e+07	3.7409e+07	1.79807e+07	1.10248e+07	2.29283e+06	336307	31266.6	350536	0	0	0	0	0	16664.7	948711	460096	1.17619e+06	505044
DGGYAFKYENGKYDIKDVGVDNAGAKAGLTF	176	206	4	0	821.653	8	29					-1
YAFKYENGKYDIKDVGVDNAGAKAGL	179	204	3	0	936.14	7	24					0
AFKYENGKY	180	188	2	0	560.277	5	7	7.5226	7.7765	561.669	2.09607	1	0	0.945377	0.409422		-1	0.182527		1.45395e+06	1.69601e+07	4.72839e+07	4.54882e+07	3.01031e+07	7.95512e+06	1.0962e+06	161324	0	0	0	0	182671
AFKYENGKYDIKD	180	192	2	0	795.894	5	11	6.25493	6.82125	801.98	11.2147	1	0	4.67832	1.82428	1	-9	2.37101		1.00386e+06	0	0	46866	109669	0	0	0	0	2.0245e+08	1.60104e+09	4.16291e+09	5.38476e+09	3.67891e+09	1.70332e+09	6.41864e+08	2.17611e+08
AFKYENGKYDIKD	180	192	3	0	530.931	5	11	6.25493	6.80563	534.979	11.1863	1	0	4.6649	1.75356	1	-9	0.0228336		12936.4	0	94192.1	0	757656	0	0	185799	64235.4	1.37471e+08	1.1186e+09	2.97837e+09	3.58453e+09	2.44351e+09	1.14491e+09	4.25502e+08	1.44574e+08
AFKYENGKYDIKDVGVDNAGAKAGL	180	204	3	0	881.785	7	23	8.90265	8.94933	884.453	6.43103	0.4	1					0.0990087		0	0	1.11548e+06	6.005e+06	1.10177e+07	1.42974e+07	1.69754e+07	1.45918e+07	3.32801e+06	5.30485e+06	2.55816e+06	1.34404e+07	605170	0	1.37408e+07	219120	23688.9	2.66183e+06	0	0	0	0	0	0	0	0	184345	0	0	193289
AFKYENGKYDIKDVGVDNAGAKAGL	180	204	4	0	661.591	7	23	8.87153	9.04263	663.191	4.83185	1	0	0.482143	0.03444	0	-1	0.238273		0	0	427080	1.24369e+07	1.60051e+07	2.37646e+07	1.95028e+07	1.95534e+07	1.06389e+07	5.09981e+06	1.36148e+06	1.67789e+06	240115	0	0	136508	0	0	108327	3.57192e+06	0	0	0	1.04795e+06	0	7426.33	0	0	0	0
AFKYENGKYDIKDVGVDNAGAKAGLTF	180	206	3	0	964.491	7	25	9.86792	9.9457	966.655	4.76192	0.6	0					0.120307		0	0	0	0	1.73438e+07	4.2069e+07	5.44314e+07	3.08856e+07	2.24759e+07	1.46457e+07	4.34861e+06	1.06959e+06	426746	238999	0	0	0	0	0	0	0	0	0	35289.5	0	154138	114587	40973.4	0	0
AFKYENGKYDIKDVGVDNAGAKAGLTF	180	206	4	0	723.62	7	25					-1
AFKYENGKYDIKDVGVDNAGAKAGLTFL	180	207	3	0	1002.19	7	26	10.6812	10.9561	1004.32	4.60173	0.6	0					0.184713		318134	1.3435e+06	2.96354e+06	1.47124e+07	3.90595e+07	5.39973e+07	6.02198e+07	4.86326e+07	3.36168e+07	2.17671e+07	1.34863e+06	975841	4.86536e+06	1.7059e+06	0	0	244352	0	252839	0	0	0	719954	0	22305.3	1.01668e+06	338097	0	664459	332959
AFKYENGKYDIKDVGVDNAGAKAGLTFL	180	207	4	0	751.891	7	26	10.7745	10.8367	753.537	4.78012	0.6	0					0.11889		0	194260	539900	3.14036e+06	1.17381e+07	1.84628e+07	1.78403e+07	1.6217e+07	1.1287e+07	5.99982e+06	413236	1.1471e+06	0	0	336387	0	0	0	344120	0	0	0	159133	404002	159136	0	0	0	192375	475949
FKYENGKY	181	188	1	0	1048.51	4	6	7.36698	7.41372	1050.97	1.81838	0.4	0					0.819988		0	734348	2.31094e+06	984092	740730	168444	0	0	0	0	0
FKYENGKY	181	188	2	0	524.759	4	6	7.22667	7.6625	526.195	2.22827	1	0	1.31831	1.23336	1	1	0.126643		5.45777e+06	7.66696e+07	1.61687e+08	1.64734e+08	9.87411e+07	3.64757e+07	1.03077e+07	4.55229e+06	3.25774e+06	1.35084e+06	1.07263e+06
FKYENGKYDIKD	181	192	2	0	760.375	5	10	7.69358	7.94243	762.044	2.42044	1	0	0.647842	0.386552	1	-1	0.234552		153446	3.70054e+06	2.20675e+07	2.65693e+07	2.08697e+07	9.88531e+06	1.75919e+06	160460	1.14698e+06	0	422952	180337	0	155537	0	0
FKYENGKYDIKD	181	192	3	0	507.252	5	10	7.70912	7.81797	508.39	2.49538	1	0	0.686694	-0.247476	1	-1	0.174286		142708	5.0106e+06	1.65291e+07	1.93647e+07	1.59488e+07	8.68104e+06	3.53836e+06	421477	189864	0	131029	0	868164	0	0	0
FKYENGKYDIKDVGVDNAGAKAGL	181	204	2	0	1286.66	7	22					-1
FKYENGKYDIKDVGVDNAGAKAGL	181	204	3	0	858.106	7	22	8.79368	8.996	860.304	5.06278	1	0	0.58606	0.175813	1	0	0.111252		0	614648	1.20793e+07	4.57106e+07	8.05886e+07	1.16386e+08	1.18963e+08	1.03301e+08	7.09333e+07	3.99773e+07	2.43322e+07	1.2393e+07	6.85121e+06	5.27315e+06	3.06879e+06	1.91164e+06	6.51083e+06	132912	338411	5.14487e+06	138250	150488	1.37909e+06	0	232528	804649	0	361267	153976	0
FKYENGKYDIKDVGVDNAGAKAGL	181	204	4	0	643.831	7	22	8.82482	9.0271	645.389	4.70073	1	0	0.500748	0.175662	1	-1	0.115556		0	315238	8.90024e+06	2.94052e+07	5.16881e+07	6.3239e+07	6.71395e+07	5.02408e+07	3.26173e+07	1.8376e+07	7.64397e+06	3.28357e+06	1.63426e+06	1.04461e+06	7.22304e+06	1.36833e+06	0	0	1.65683e+06	0	190255	0	420120	0	760609	0	508065	0	259941	0
FKYENGKYDIKDVGVDNAGAKAGLTF	181	206	2	0	1410.71	7	24					-1
FKYENGKYDIKDVGVDNAGAKAGLTF	181	206	4	0	705.861	7	24					-1
FKYENGKYDIKDVGVDNAGAKAGLTFL	181	207	3	0	978.506	7	25	10.6656	10.8211	980.642	4.64043	1	0	0.355322	-0.0359824	1	1	0.263354		3.94238e+06	2.0716e+07	3.27183e+07	1.97254e+07	8.69104e+07	1.19118e+08	1.07288e+08	9.8418e+07	6.90467e+07	3.84677e+07	2.14922e+07	8.01044e+06	4.31242e+06	2.32868e+06	479912	1.22227e+06	1.12187e+06	829209	2.33933e+06	1.96335e+06	4.64658e+06	4.61117e+06	5.00537e+06	1.80009e+06	0	0	0	262025	0	0
FKYENGKYDIKDVGVDNAGAKAGLTFL	181	207	4	0	734.132	7	25	10.5877	11.1362	735.585	4.04875	1	0	0.232631	1.74352	1	-1	0.264237		3.74159e+07	2.54402e+07	4.11105e+07	8.437e+07	1.4472e+08	2.00233e+08	2.03302e+08	1.63928e+08	1.17488e+08	6.73606e+07	3.80805e+07	4.89298e+06	5.56562e+06	1.47682e+06	2.13067e+06	1.61435e+06	1.72159e+06	2.57431e+06	141835	0	268823	798665	0	1.27818e+06	0	1.33432e+06	21851.8	386687	286271	1.59546e+06
KYENGKYDIKD	182	192	2	0	686.841	5	9	6.41158	6.57112	688.256	2.01843	1	0	0.555703	-0.0179428	1	-1	0.343938		0	1.98015e+06	5.44365e+06	4.95037e+06	2.59395e+06	1.27852e+06	0	1038.41	0	0	0	0	0	129162	0
KYENGKYDIKD	182	192	3	0	458.23	5	9					-1
KYENGKYDIKDVGVDNAGAKAGL	182	204	3	0	809.083	7	21	8.27302	8.49435	811.008	4.34969	1	0	0.466838	0.261935	1	1	0.143582		0	1.35131e+06	9.69996e+06	3.33053e+07	6.50615e+07	6.29396e+07	5.40609e+07	4.97087e+07	2.4006e+07	1.19714e+07	1.05569e+07	1.61584e+06	1.28851e+06	1.92549e+06	235216	111547	579047	24595.6	144988	310399	140844	0	1.04801e+06	0	0	610186	0	133847	135289
KYENGKYDIKDVGVDNAGAKAGL	182	204	4	0	607.064	7	21	8.27302	8.41313	608.529	4.43399	1	0	0.487648	-0.105876	1	1	0.188664		0	157979	613070	4.03211e+06	1.34596e+07	1.37617e+07	1.33364e+07	9.25633e+06	4.37398e+06	3.18563e+06	648147	0	79739.8	0	0	168872	0	113969	0	0	0	412118	0	344724	0	0	0	0	0
KYENGKYDIKDVGVDNAGAKAGLTF	182	206	3	0	891.789	7	23	9.3694	9.54092	893.8	4.44706	1	0	0.395413	0.0363269		1	0.112029		0	1.84113e+06	1.39263e+07	4.70091e+07	7.6293e+07	8.47093e+07	8.08067e+07	6.38995e+07	3.65285e+07	2.12181e+07	8.58464e+06	3.69734e+06	2.0097e+06	945158	1.1018e+07	187440	590580	2.34564e+06	0	0	2.60993e+06	0	0	218605	0	0	450908	0	0	188809
KYENGKYDIKDVGVDNAGAKAGLTFL	182	207	3	0	929.483	7	24	10.3539	10.6345	931.397	4.08047	0.6	0					0.169577		0	285896	1.26799e+07	2.71752e+07	7.55608e+07	7.94024e+07	7.3419e+07	5.76025e+07	3.44039e+07	1.97817e+07	6.2006e+06	1.76408e+06	2.21954e+06	0	0	222058	0	0	0	0	205125	0	0	0	347890	0	174891	0	0	270075
KYENGKYDIKDVGVDNAGAKAGLTFL	182	207	4	0	697.364	7	24	10.3851	10.6552	698.857	4.31214	1	0	0.324505	0.483014	1	1	0.142714		465521	1.37989e+06	1.81048e+07	3.38409e+07	6.94314e+07	7.21464e+07	6.80163e+07	4.63238e+07	3.13729e+07	1.29998e+07	5.33446e+06	2.95091e+06	3.8218e+06	382075	0	315462	1.11226e+06	0	806833	142822	1.75946e+06	0	626570	0	425311	0	0	2.47416e+06	29046.5	506360
DIKDVGVD	189	196	2	0	430.722	4	6					-1
DIKDVGVDNAGAKAGL	189	204	2	0	771.91	5	14	7.77132	8.19513	773.519	2.33705	0.6	0					0.244909		3.66778e+06	7.13066e+07	1.63323e+08	1.85758e+08	1.27122e+08	6.8388e+07	3.07549e+07	1.07449e+07	3.41075e+06	1.33947e+06	306124	690649	163789	227867	384033	270930	569789	301592	5554.71	0
DIKDVGVDNAGAKAGL	189	204	3	0	514.942	5	14	7.84907	8.04963	515.927	2.07257	1	0	0.160525	0.167888	1	1	0.0742937		1.22125e+06	4.35259e+07	5.16512e+07	6.06207e+07	4.53798e+07	2.25428e+07	5.69086e+06	2.45727e+06	546013	11126.1	6923.99	122815	0	523475	0	0	195856	0	0	0
DIKDVGVDNAGAKAGLTF	189	206	2	0	895.968	6	16	9.46293	9.85235	897.701	2.42004	0.6	0					0.484962		6.27828e+06	7.96187e+07	1.96544e+08	2.28418e+08	1.77005e+08	1.03827e+08	5.14125e+07	7.41781e+06	4.59391e+06	1.18425e+06	1.35504e+06	2.71355e+06	198905	495381	5.01417e+06	3.61145e+06	275348	0	0	915849	0	772008	170231
DIKDVGVDNAGAKAGLTF	189	206	3	0	597.648	6	16	9.50973	9.8109	598.791	2.3823	0.6	0					0.129964		7.43542e+06	7.81263e+07	1.83374e+08	2.14419e+08	1.64214e+08	9.14244e+07	4.3095e+07	1.48292e+07	4.93925e+06	4.08048e+06	2.28475e+06	1.55415e+06	1.34032e+06	915377	2.89195e+06	756241	144411	431315	7162.9	138424	781286	0	181204
DIKDVGVDNAGAKAGLTFL	189	207	2	0	952.51	6	17	10.7278	10.7434	954.807	3.4733	0.4	1					0.20151		0	0	2.50048e+06	3.12945e+06	3.54169e+06	1.97966e+06	2.68054e+06	559042	988258	0	0	0	0	0	425771	0	0	0	0	0	0	0	0	0
DIKDVGVDNAGAKAGLTFL	189	207	3	0	635.342	6	17	10.7278	11.1362	636.585	2.60816	1	0	0.188416	1.10912	0	1	0.163172		5.95189e+06	6.38979e+07	1.58208e+08	1.86982e+08	1.50236e+08	9.28831e+07	5.68237e+07	1.11666e+07	3.30223e+06	4.68973e+06	1.92467e+06	1.71087e+06	3.75832e+06	5.45642e+06	1.8218e+06	840298	254756	124515	440643	494284	3.37453e+06	89646.1	0	1.18424e+06
VGVDNAGAKAGLTF	193	206	2	0	660.351	5	12	9.54092	9.65012	661.475	1.47319	1	1	0.0294995	-0.245891		1	0.260319		5.62058e+07	3.32083e+07	7.58678e+07	6.06335e+07	3.73132e+07	1.51528e+07	1.92718e+06	2.92131e+06	260038	0	381421	0	0	219351	292851	0	0	0
VGVDNAGAKAGLTFL	193	207	2	0	716.893	5	13	10.8523	11.1984	718.296	1.95752	0.5	0					0.143952		1.25128e+07	5.2547e+07	1.23846e+08	1.08353e+08	6.6385e+07	2.48546e+07	9.17578e+06	3.96223e+06	1.18941e+06	725342	315722	14714.7	235467	196573	38835.4	42895	11280.2	279129	143817
TFLVD	205	209	1	0	594.313	3	3	9.0271	9.41617	594.824	0.153497	1	0	-0.34168	1.02156			1.06567		8.52734e+07	2.76459e+07	2.26011e+06	1.21468e+06	1.16677e+06	3.63253e+06	556292
LVDL	207	210	1	0	459.281	3	2	8.76257	9.3694	459.511	-0.0408875	1	1	-0.712907	2.00777		0	0.068775		6.55523e+08	1.64268e+08	1.07827e+07	542908	224458	388084
LVDLIKNKHMNA	207	218	3	0	465.931	5	10	6.95132	7.25787	469.695	10.4032	1	0	4.78617	0.647861		-12	0.0289541		0	537312	0	0	71492	0	0	209824	7.24511e+07	4.01613e+08	9.80741e+08	1.30804e+09	1.14936e+09	6.43862e+08	2.11374e+08	1.35047e+07
LVDLIKNKHMNADTD	207	221	2	0	863.943	6	13	7.83352	7.98213	865.399	1.84249	0.6	0					0.148277		221927	9.22138e+06	2.23765e+07	2.53861e+07	1.62511e+07	6.40594e+06	841977	442432	0	0	0	0	0	0	0	0	0	0	3606.99	0
LVDLIKNKHMNADTD	207	221	3	0	576.298	6	13	7.3514	7.36698	576.821	0.499545	0.4	0					0.102924		0	1.14399e+06	571021	0	0	114522	0	0	0	0	0	0	0	0	0	0	0	0	0	0
LVDLIKNKHMNADTDY	207	222	3	0	630.652	6	14	8.63455	8.84038	632.382	4.01117	1	1	0.878366	0.191739		-6	0.430593		1.25526e+07	1.02181e+08	2.91458e+08	4.3835e+08	3.85343e+08	2.30185e+08	1.22967e+08	4.63879e+07	1.40888e+07	6.71345e+06	1.7182e+06	634963	0	0	1.17692e+06	108628	0	1.42827e+08	0	1.06992e+06	5.86667e+07
LVDLIKNKHMNADTDYSIA	207	225	3	0	721.037	6	17	9.18258	9.47853	722.621	3.41613	0.6	0					0.127719		0	121511	2.04802e+07	5.4982e+07	7.93367e+07	7.76831e+07	5.73235e+07	2.69094e+07	7.88574e+06	1.1514e+06	0	207606	0	0	83392.9	234192	548313	0	289113	0	140780	510359	0	0
LVDLIKNKHMNADTDYSIAE	207	226	2	0	1145.57	7	18	9.0271	9.29153	1148.27	3.98424	1	0	0.540548	0.457125	1	-3	0.432069		0	0	7.38195e+06	2.8564e+07	4.67906e+07	5.13273e+07	3.37832e+07	1.175e+07	1.85195e+06	0	347228	527138	2.17162e+06	2.5504e+06	3.82904e+06	3.1566e+06	1.79261e+06	0	580353	0	214819	0	0	0	0	0
LVDLIKNKHMNADTDYSIAE	207	226	3	0	764.051	7	18	9.12037	9.33825	765.856	4.00265	1	0	0.545847	0.246311	1	-3	0.37417		0	5.7274e+06	4.67655e+07	1.17622e+08	1.73207e+08	1.76456e+08	1.28864e+08	7.67894e+07	3.37238e+07	1.3048e+07	3.76247e+06	743107	983851	762780	844198	441807	3.85444e+06	244519	204504	5.01605e+06	914896	0	1.7142e+06	1.00671e+06	219738	1.1028e+07
LVDLIKNKHMNADTDYSIAE	207	226	4	0	573.29	7	18	9.07372	9.19813	574.766	4.49317	1	0	0.68712	-0.176978	1	-2	0.380703		134016	123295	1.32281e+06	1.00164e+07	1.59884e+07	1.66372e+07	1.17507e+07	4.63744e+06	952479	0	0	0	309631	0	0	0	326272	0	0	0	247418	0	107166	224476	1.40719e+06	1.66106e+06
LVDLIKNKHMNADTDYSIAEAA	207	228	3	0	811.409	7	20	9.24483	9.43175	813.295	4.16541	0.6	0					0.283944		0	0	4.30286e+06	2.01223e+07	3.57443e+07	4.08099e+07	3.0712e+07	1.60436e+07	6.82887e+06	1.71604e+06	363624	0	874482	190258	0	400381	0	454351	631257	1.55254e+06	762605	1.46493e+06	0	154719	562929	0	18178.2	250069
LVDLIKNKHMNADTDYSIAEAAFNKGETAM	207	236	3	0	1104.21	8	28	11.1207	11.6048	1112.07	21.5019	0.5	0					0.106769		317974	0	0	0	0	0	13497.6	0	300919	245259	571838	0	0	11116	0	0	0	0	726398	2.40729e+07	9.27733e+07	2.37122e+08	3.72638e+08	4.6864e+08	4.39497e+08	3.18905e+08	2.01726e+08	1.02598e+08	2.30011e+07	1.17202e+07
LVDLIKNKHMNADTDYSIAEAAFNKGETAM	207	236	4	0	828.408	8	28					-1
VDLIKNKHMNA	208	218	2	0	641.85	5	9	6.63363	7.16428	646.22	7.92258	0.4	0					1.0135		2.31563e+07	1.37607e+08	1.9989e+08	1.28919e+08	4.71046e+07	1.49199e+07	1.413e+06	845223	6.49359e+07	3.24141e+08	5.87459e+08	5.44328e+08	3.37671e+08	8.96326e+07	6.88252e+06
VDLIKNKHMNA	208	218	3	0	428.236	5	9	6.63363	7.1487	431.437	8.78736	0.4	0					0.415168		1.96157e+07	1.08699e+08	1.61188e+08	9.65114e+07	3.62196e+07	8.53689e+06	3.04914e+07	357634	1.34641e+08	8.14759e+08	9.99494e+08	9.87887e+08	6.42691e+08	1.4934e+08	4.35273e+06
VDLIKNKHMNADTD	208	221	2	0	807.401	6	12	6.63363	6.81605	808.891	1.98559	1	0	0.250858	0.0856905		-2	0.136934		4.20564e+06	3.79681e+07	7.89903e+07	8.33821e+07	5.14487e+07	2.27931e+07	7.25011e+06	1.3608e+06	556952	1.18377e+06	1.35024e+06	275816	574635	575305	86566	0	0	69264.4	0
VDLIKNKHMNADTDY	208	222	2	0	888.933	6	13	7.84907	8.21072	890.711	2.4517	1	0	0.370747	0.897396	1	-2	0.0710946		2.57871e+07	2.2441e+08	5.27754e+08	7.65601e+08	7.07286e+08	4.26077e+08	2.00697e+08	7.57222e+07	2.70285e+07	9.323e+06	840228	212835	111761	170705	149263	96039.3	0	55.448	0	765557
VDLIKNKHMNADTDY	208	222	3	0	592.958	6	13	7.89575	8.05483	594.15	2.47144	1	0	0.378617	-0.0199807	1	-2	0.0193208		2.68749e+07	1.88898e+08	5.05183e+08	7.5656e+08	6.73554e+08	4.22029e+08	1.90866e+08	7.09714e+07	2.41743e+07	9.25285e+06	20413.9	2.12887e+06	632341	346.719	160422	12417.6	34278.7	3649.13	28399.7	336274
VDLIKNKHMNADTDYS	208	223	2	0	932.449	6	14					-1
VDLIKNKHMNADTDYS	208	223	3	0	621.968	6	14	7.30465	7.52778	623.445	3.28055	0.6	0					0.158901		0	1.11934e+06	9.22754e+06	2.77996e+07	3.55004e+07	2.77157e+07	1.55635e+07	6.24027e+06	680098	0	0	114202	337685	0	143847	239091	152349	178509	356901	157108	135060
VDLIKNKHMNADTDYSIA	208	225	2	0	1024.51	6	16	8.33528	8.72803	1027.09	3.90674	1	0	0.65887	1.03824	1	-1	0.30304		703508	1.02316e+06	3.16358e+07	5.91337e+07	1.01696e+08	8.58049e+07	7.48057e+07	3.80078e+07	2.30633e+07	4.57283e+06	1.36113e+06	149840	1.90735e+06	768417	6.09829e+06	1.60516e+06	896264	368444	1.27226e+06	501330	684776	0	164377
VDLIKNKHMNADTDYSIA	208	225	3	0	683.342	6	16	8.35085	8.6657	685.063	3.90067	1	0	0.656905	0.68545	1	-1	0.0898765		799347	1.17302e+07	6.11816e+07	1.4163e+08	2.11995e+08	1.99493e+08	1.33538e+08	7.49914e+07	3.13686e+07	6.41304e+06	3.45374e+06	3.25901e+06	486417	4.9692e+06	1.63316e+07	9.47023e+06	6.66995e+06	2.2372e+06	1.74223e+06	256489	312563	320586	0
VDLIKNKHMNADTDYSIAE	208	226	2	0	1089.03	6	17	8.25745	8.71245	1091.98	4.56357	1	0	0.784708	1.32016	1	-4	0.780917		0	8.16421e+06	7.44437e+07	1.78828e+08	2.7182e+08	2.85669e+08	1.95204e+08	1.0842e+08	4.68934e+07	1.65753e+07	2.85316e+06	1.64903e+06	183964	1.00502e+07	3.04144e+07	3.51377e+07	2.52545e+07	1.78955e+07	6.1054e+06	1.46613e+06	915330	2.26401e+06	1.48739e+06	1.09981e+06
VDLIKNKHMNADTDYSIAE	208	226	3	0	726.356	6	17	8.24188	8.72803	728.525	5.1728	0.6	1					0.576554		1.18535e+06	4.1368e+07	2.32996e+08	5.84266e+08	8.56828e+08	8.64553e+08	6.24839e+08	3.389e+08	1.58557e+08	6.44328e+07	2.35401e+07	8.5254e+06	3.43724e+07	4.85076e+07	1.52579e+08	2.39558e+08	1.16106e+08	5.68841e+07	6.07377e+07	8.20322e+06	2.00819e+06	3.32039e+06	803592	618150
VDLIKNKHMNADTDYSIAE	208	226	4	0	545.019	6	17	8.30415	8.39757	546.317	3.85983	1	0	0.570108	-0.31737	0	-1	0.0758415		67625.2	909836	4.01084e+06	1.25523e+07	1.807e+07	2.12519e+07	1.54281e+07	7.6254e+06	2.86896e+06	480788	0	0	0	68792.1	0	545559	0	723495	0	917836	0	322192	0	0
VDLIKNKHMNADTDYSIAEAA	208	228	3	0	773.714	7	19	8.55667	8.91822	775.417	3.68797	1	0	0.399317	0.896944		-3	0.203688		216143	2.12012e+06	2.17975e+07	6.60824e+07	1.08924e+08	1.16232e+08	7.96419e+07	4.32664e+07	1.93196e+07	4.34334e+06	676289	1.74566e+06	604733	347298	3.31134e+06	394119	388919	732936	0	0	1.03042e+06	113238	260795	754096	277966	132046	260864
VDLIKNKHMNADTDYSIAEAAF	208	229	3	0	822.737	7	20					0
VDLIKNKHMNADTDYSIAEAAFNKGETA	208	235	3	0	1022.83	8	26					-1
VDLIKNKHMNADTDYSIAEAAFNKGETAM	208	236	3	0	1066.51	8	27	10.4942	10.6033	1068.55	4.11177	1	0	0.182541	-0.246117		-4	0.297483		0	0	2.33418e+06	8.79412e+06	1.66212e+07	2.32172e+07	2.18814e+07	1.41453e+07	6.0816e+06	2.05266e+06	0	211709	0	0	0	0	239552	0	0	0	0	0	0	0	0	0	0	0	0	236451
LIKNKHMNA	210	218	2	0	534.803	5	7	5.12573	5.51718	535.807	1.31328	1	0	0.365664	1.03235	1	-3	0.0761892		2.42849e+07	1.23125e+08	1.64453e+08	8.80419e+07	2.98134e+07	6.68072e+06	423018	54371.6	17186.2	81348.4	0	190001	0
LIKNKHMNA	210	218	3	0	356.871	5	7	5.12573	5.37658	357.532	1.28911	1	0	0.347758	0.395609	1	-3	0.056985		9.44747e+06	4.83449e+07	6.224e+07	3.19473e+07	1.17465e+07	1.39771e+06	46768.2	216195	0	0	254798	49205	0
LIKNKHMNADTD	210	221	2	0	700.354	5	10	5.04743	5.4235	701.746	1.91646	1	0	0.386576	0.962686	1	-1	0.0966373		8.0414e+06	6.17296e+07	1.28775e+08	1.27025e+08	6.91796e+07	2.95894e+07	8.64034e+06	2.37105e+06	561933	430334	119694	49223.5	0	238163	166871	270743
LIKNKHMNADTD	210	221	3	0	467.238	5	10	5.04743	5.2355	468.177	1.94867	0.4	0					0.226742		2.08325e+06	2.44558e+07	5.29823e+07	5.16832e+07	2.75553e+07	1.25842e+07	2.86864e+06	248947	207250	0	0	0	0	0	0	904143
LIKNKHMNADTDY	210	222	2	0	781.885	6	11	6.60235	7.13312	783.618	2.4826	1	0	0.563069	1.66329		0	0.0452623		3.57064e+07	2.6284e+08	6.95973e+08	1.05668e+09	8.78823e+08	5.03497e+08	2.15855e+08	7.70486e+07	2.0818e+07	4.45086e+06	987898	1.91713e+06	273623	3.0855e+06	219332	26689.1	0	0
LIKNKHMNADTDYSIA	210	225	2	0	917.462	6	14	7.58478	7.85425	919.713	3.35966	1	0	0.637121	0.47992	1	0	0.119534		465986	3.27971e+06	3.37653e+07	7.64265e+07	1.06903e+08	9.67312e+07	6.37914e+07	2.96907e+07	9.09913e+06	238745	0	0	123792	247691	134183	0	0	128366	163847	0	0
LIKNKHMNADTDYSIA	210	225	3	0	611.977	6	14	7.56925	7.90613	613.505	3.4426	1	0	0.667834	0.785234	1	0	0.0634317		0	6.63647e+06	5.75876e+07	1.34166e+08	1.83608e+08	1.69826e+08	1.14415e+08	5.45294e+07	2.37744e+07	4.41085e+06	1.80435e+06	0	0	0	0	0	0	0	127302	179718	0
LIKNKHMNADTDYSIAE	210	226	2	0	981.983	6	15	7.4915	7.98213	984.301	3.42467	1	0	0.576651	1.48153	1	0	0.0732629		3.10991e+06	2.75492e+07	1.29361e+08	2.99164e+08	4.2464e+08	3.98331e+08	2.80433e+08	1.43296e+08	6.1159e+07	1.4734e+07	1.26553e+06	268177	0	212385	0	685371	0	320933	0	560445	175968	936081
LIKNKHMNADTDYSIAE	210	226	3	0	654.991	6	15	7.5226	8.02365	656.522	3.38018	1	0	0.561276	1.52871	1	-1	0.134007		7.09375e+06	1.49405e+08	2.60482e+08	5.86538e+08	8.51876e+08	7.93917e+08	5.36301e+08	2.74044e+08	1.16707e+08	4.40646e+07	1.9292e+06	4.01983e+06	1.04564e+06	2.22753e+06	0	0	1.76519e+07	242763	0	1.31375e+06	0	0
LIKNKHMNADTDYSIAEAA	210	228	2	0	1053.02	6	17	7.97695	8.17955	1055.4	3.47442	0.6	0					0.178025		0	323081	4.42486e+06	1.47739e+07	2.4739e+07	2.64468e+07	1.65688e+07	1.03171e+07	1.41942e+06	578828	0	0	0	0	0	0	0	0	0	0	0	0	0	0
LIKNKHMNADTDYSIAEAA	210	228	3	0	702.349	6	17	7.97695	8.00808	703.925	3.43603	0.6	0					0.0372572		0	105858	1.41389e+06	4.0418e+06	6.71995e+06	5.93315e+06	3.49879e+06	2.33209e+06	749202	155272	0	0	164430	0	0	0	0	0	0	0	0	0	0	0
LIKNKHMNADTDYSIAEAAF	210	229	3	0	751.372	7	18					-1
LIKNKHMNADTDYSIAEAAFNKGETAM	210	236	3	0	995.148	8	25					0
LIKNKHMNADTDYSIAEAAFNKGETAM	210	236	4	0	746.613	8	25	8.46323	8.90265	753.671	26.3468	0.4	1					0.0690156		0	0	1.96707e+06	5.79829e+06	0	0	0	1.53941e+06	579686	0	134182	414915	0	126294	0	342744	175495	91172.5	0	2.46344e+06	0	4.16335e+06	4910.79	2.05339e+07	1.19045e+06	2.25035e+08	8.3224e+08	1.38992e+09	1.4924e+09	1.14158e+09
IKNKHMNADTDY	211	222	2	0	725.343	5	10	6.0668	6.30195	727.077	2.56316	1	0	0.721829	0.324507		1	0.115443		4.18234e+06	5.08506e+07	1.43501e+08	1.94288e+08	1.59868e+08	9.41172e+07	4.15697e+07	1.74042e+07	5.47607e+06	1.79952e+06	127502	0	0	0	65174.4	0
IKNKHMNADTDYSIA	211	225	2	0	860.92	6	13	7.22667	7.4604	863.145	3.38172	1	0	0.741611	0.318092	1	1	0.170693		0	409802	7.96402e+06	2.26653e+07	3.13359e+07	3.06878e+07	1.65891e+07	4.27908e+06	502144	184192	0	0	0	0	0	323122	0	382461	0	108410
IKNKHMNADTDYSIA	211	225	3	0	574.282	6	13	7.22667	7.4915	575.76	3.36405	1	0	0.734565	0.458936	1	1	0.10752		123445	1.43634e+06	1.19737e+07	2.67427e+07	4.90206e+07	4.41139e+07	2.04036e+07	9.67909e+06	1.44346e+06	0	0	114522	84099	0	0	270312	0	0	0	0
IKNKHMNADTDYSIAE	211	226	2	0	925.441	6	14	7.1487	7.48113	927.952	3.88333	0.6	0					0.345994		0	3.6793e+06	3.26109e+07	8.56647e+07	1.14158e+08	1.0977e+08	7.36717e+07	3.48462e+07	1.06002e+07	2.88679e+06	2.72213e+06	0	1.2318e+07	0	9.76657e+06	126005	1.14931e+06	0	0	0	698568
IKNKHMNADTDYSIAE	211	226	3	0	617.296	6	14	7.1487	7.43447	618.808	3.39658	0.6	0					0.0457771		0	9.38597e+06	6.48854e+07	1.44453e+08	2.05898e+08	1.74374e+08	1.17611e+08	5.98171e+07	1.98801e+07	4.18655e+06	0	0	0	0	0	102585	284483	376184	195711	611595	433548
IKNKHMNADTDYSIAEAA	211	228	3	0	664.655	6	16	7.74022	8.03925	666.377	3.94631	1	0	0.671691	0.61382		0	0.298976		0	533238	7.58149e+06	2.18465e+07	3.16353e+07	2.92324e+07	1.59312e+07	6.69511e+06	1.19961e+06	6255.15	1930.27	2842.22	0	2940.37	0	0	93315	6.27463e+06	139594	240587	217700	0	0
DTDY	219	222	1	0	513.183	3	2	4.45073	5.07875	513.987	0.518761	0.4	0					0.271014		1.54e+07	2.94551e+07	3.33939e+06	83753.7	661385	47698.7
DTDYSIA	219	225	1	0	784.336	4	5	4.21558	4.9065	784.873	0.0893874	0.6	0					0.229022		7.34051e+07	4.15025e+07	9.99093e+06	396288	1.13541e+06	53711.2	34616.4	0	0	0
DTDYSIAE	219	226	1	0	913.379	4	6					-1
DYSIAE	221	226	1	0	697.304	4	4	7.08633	7.19547	698.842	1.13497	0.4	0					0.545695		0	1.79662e+06	351917	0	12266.7	0	0	0	117622
YSIAE	222	226	1	0	582.277	3	3	4.8594	5.01615	582.411	-0.205861	0.4	0					0.187002		5.64082e+06	98078.1	154243	72520.7	0	35145.6	0
YSIAEAA	222	228	1	0	724.351	4	5	7.32023	7.41372	725.544	0.767739	1	0	0.189074	-0.317068		1	0.463844		4.57951e+06	6.81748e+06	3.11081e+06	127128	134233	0	139580	0	0	372955
SIAEAA	223	228	1	0	561.288	3	4	4.60782	5.2355	561.915	0.315958	0.4	0					0.402291		2.32802e+08	2.515e+08	3.13777e+07	2.91626e+06	0	0	0	140212
SIAEAAFNKGETAM	223	236	2	0	720.345	5	12	9.04263	9.385	720.86	0.128507	1	0	-0.55141	0.810067		-1	0.0994478		2.07027e+08	1.86721e+08	9.45194e+07	3.48669e+07	2.48519e+06	371643	324286	389630	1.62326e+06	571393	1.30601e+06	151969	0	169723	190723	0	677589	0
EAAF	226	229	1	0	437.203	3	2	7.08633	7.53815	437.53	0.0672623	1	0	-0.43258	1.30574		1	0.182733		1.61883e+08	3.95454e+07	1.15056e+07	1.25428e+06	0	734286
EAAFNKGETAM	226	236	1	0	1168.53	5	9	7.24227	7.51742	1169.21	-0.0598491	1	0	-0.641399	0.505658	1	-1	0.470761		3.85561e+07	2.78722e+07	8.68062e+06	444803	0	0	0	0	0	169411	379102	0	0	0	0
EAAFNKGETAM	226	236	2	0	584.769	5	9	7.17988	7.61587	585.186	0.0904833	0.6	0					0.0538289		6.54558e+08	4.88744e+08	2.12253e+08	6.9532e+07	1.52642e+07	1.6748e+06	0	289343	0	329496	0	209643	127288	0	0
AAFNKGETA	227	235	1	0	908.447	4	7	5.28257	5.8602	909.257	0.285689	0.4	0					0.442417		2.08026e+08	1.25921e+08	3.9391e+07	5.64491e+06	8.2179e+06	2.20857e+06	7.77721e+06	495049	0	0	443099	91950.7
AAFNKGETA	227	235	2	0	454.727	4	7	5.2669	5.8602	455.044	0.109712	1	0	-0.525675	1.94649	1	1	0.0305876		1.40218e+09	8.30691e+08	2.63846e+08	6.46609e+07	1.21669e+07	3.28374e+06	772635	262257	42881.6	63086.3	49312.7	203957
AAFNKGETAM	227	236	1	0	1039.49	5	8	7.00843	7.53815	1040.27	0.108893	1	0	-0.536362	1.65853	1	-1	0.209243		4.92778e+08	3.30858e+08	1.36339e+08	3.77077e+07	5.08613e+06	682237	0	144463	99800.4	499169	1.30359e+06	863844	283121	1.00381e+06
AAFNKGETAM	227	236	2	0	520.247	5	8	6.97728	7.5796	520.659	0.150063	1	0	-0.509684	1.98732	1	-1	0.114015		4.18755e+09	2.78114e+09	1.11975e+09	3.21912e+08	1.32438e+08	2.59617e+07	5.43782e+07	6.30804e+06	2.72189e+06	1.99986e+06	770210	415616	1.36292e+06	329358
AAFNKGETAMT	227	237	2	0	570.771	5	9	6.63363	7.13312	571.25	0.227439	0.6	0					0.530085		9.27615e+07	6.83338e+07	2.79201e+07	1.07029e+07	1.94633e+06	245697	9137.98	603985	142465	167970	400448	246454	397434	120063	700734
FNKGETA	229	235	2	0	383.69	4	5	4.18427	4.8908	383.926	0.0289957	1	0	-0.576863	2.45929		1	0.16991		4.495e+08	1.92451e+08	5.17191e+07	7.08455e+06	253205	0	0	855242	128349	574012
FNKGETAM	229	236	1	0	897.413	5	6	6.23927	6.39593	898.056	0.0504721	1	0	-0.563317	-0.0309252	1	0	0.638502		4.00729e+07	2.04438e+07	4.95822e+06	415518	54013.8	56312.7	131306	47179.8	0	0	977341	0
FNKGETAM	229	236	2	0	449.21	5	6	6.2236	6.48263	449.502	-0.00828603	1	0	-0.614085	0.432669	1	0	0.034522		6.64219e+08	3.5523e+08	1.09751e+08	2.33719e+07	5.73253e+06	698612	404253	0	135353	0	0	0
NKGETAM	230	236	1	0	750.345	4	5	4.26258	5.0944	750.914	0.0862288	1	0	-0.517523	3.02667	1	0	1.08476		3.73795e+08	1.58087e+08	4.20917e+07	5.66621e+06	105075	0	0	0	61907.5	8.08317e+06
NKGETAM	230	236	2	0	375.676	4	5	4.26258	5.0631	375.895	-0.0440193	1	0	-0.652565	2.88492	1	0	0.0462302		1.33347e+09	5.29315e+08	1.18952e+08	1.86164e+07	2.51454e+06	1.04897e+06	71973.8	5.32888e+06	0	161232
NKGETAMTINGPWAWSNIDT	230	249	2	0	1103.52	7	17					0
NKGETAMTINGPWAWSNIDTSKVNYGVTVL	230	259	3	0	1089.54	8	27	12.6067	12.7161	1091.75	4.6217	0.6	0					0.113253		154113	0	514857	3.626e+06	1.17111e+07	2.07499e+07	2.56135e+07	2.26264e+07	1.69752e+07	1.03243e+07	4.58872e+06	1.73854e+06	261895	122038	156471	144749	0	0	0	0	0	496864	256401	0	0	0	0	0	0	0
NKGETAMTINGPWAWSNIDTSKVNYGVTVLPTFKGQPSKPFVGVL	230	274	5	0	970.706	10	39	12.6223	12.7057	972.407	5.49721	1	0	0.123787	-0.362657		1	0.179842		23779.7	0	0	120000	3.04123e+06	3.56206e+06	7.09658e+06	7.63203e+06	8.33331e+06	8.28096e+06	5.38868e+06	2.80844e+06	1.96479e+06	157598	356654	0	0	205586	0	280987	0	0	109533	0	302642	0	0	0	0	462881
MTINGPWAWSNIDT	236	249	2	0	803.372	6	11	12.4347	12.9141	804.872	1.96569	1	0	0.319461	1.43051		0	0.0610508		3.08959e+07	2.216e+08	4.50937e+08	4.84112e+08	3.25026e+08	1.44828e+08	5.30648e+07	1.45051e+07	2.49739e+06	991612	3.19855e+06	244474	5.04231e+06	554045	469591	1.09448e+06	1.76506e+06	98394
MTINGPWAWSNIDTSKVNY	236	254	3	0	733.018	7	16	9.49413	9.9457	737.863	13.1449	0.5	0					0.18904		0	134802	0	0	3.60851e+06	306864	1.1854e+06	0	192318	503455	3.55294e+06	6.0314e+07	2.63302e+08	4.94981e+08	5.55798e+08	4.49752e+08	2.89523e+08	1.5923e+08	8.41998e+07	4.26034e+07	2.35706e+07	1.3701e+07	1.1647e+07	2.47922e+06
MTINGPWAWSNIDTSKVNYGVTVL	236	259	2	0	1333.67	7	21	13.0443	13.6447	1336.74	4.47754	1	0	0.498399	1.97879	1	-2	0.149585		0	590602	2.90803e+07	1.10922e+08	2.47975e+08	3.4632e+08	3.74579e+08	3.14617e+08	2.06583e+08	1.17684e+08	5.60209e+07	2.17906e+07	7.41695e+06	2.29245e+06	167902	197562	435374	9873.37	0	0	0	0	167725	0	0	0	800790	0	1.41461e+06
MTINGPWAWSNIDTSKVNYGVTVL	236	259	3	0	889.448	7	21	12.9973	13.5609	891.512	4.51666	0.6	0					0.0632179		517677	1.14353e+07	9.83198e+07	2.89764e+08	6.22508e+08	9.00695e+08	9.58645e+08	7.91363e+08	5.18934e+08	2.9685e+08	1.46549e+08	7.48512e+07	3.66486e+07	1.58537e+07	7.48036e+06	7.31032e+06	1.99176e+06	604826	2.87554e+06	390801	767043	865952	933058	432221	718521	275593	0	263477	7411.45
MTINGPWAWSNIDTSKVNYGVTVLPTFKGQPSKPFVGVL	236	274	4	0	1063.06	9	33	12.9505	13.3728	1065.01	5.11561	0.6	0					0.0713989		150264	237278	6.434e+06	2.11369e+07	6.90718e+07	1.42543e+08	2.12271e+08	2.34984e+08	2.25508e+08	1.87075e+08	1.31188e+08	7.59136e+07	4.04202e+07	2.30319e+07	1.05381e+07	3.75785e+06	2.13762e+06	1.72707e+06	1.98379e+06	1.21487e+06	821371	371320	227672	315055	0	0	0	0	239144	120219
TINGPWAWSN	237	246	2	0	573.272	5	7	11.0704	11.667	574.694	2.14868	0.4	1					0.512613		4.67112e+07	1.70355e+08	2.0052e+08	1.02328e+08	3.85075e+07	9.36958e+06	2.29712e+06	996173	1.10825e+06	18575.3	5.28565e+07	386532	1.41554e+07
TINGPWAWSNIDT	237	249	2	0	737.852	5	10	11.7917	12.565	739.273	1.95889	1	0	0.408572	2.76166		1	0.0948532		7.38481e+07	4.45068e+08	8.92569e+08	9.28354e+08	5.43057e+08	2.46078e+08	6.86225e+07	1.73143e+07	2.73973e+06	1.98663e+06	411653	4.2911e+06	653978	3.51139e+06	336351	3.78964e+06
TINGPWAWSNIDTSKVNY	237	254	2	0	1033.5	6	15	11.5736	12.2268	1036.06	3.87805	0.6	0					0.337839		6.56697e+06	2.96349e+07	1.89399e+08	5.1601e+08	8.09386e+08	8.67005e+08	6.48712e+08	3.69146e+08	1.49948e+08	5.12134e+07	7.45138e+06	1.65275e+06	2.36076e+06	4.01213e+06	1.22154e+07	2.66258e+06	3.85805e+07	0	1.54089e+07	38742.8	1.9943e+06	0
TINGPWAWSNIDTSKVNY	237	254	3	0	689.337	6	15	11.7138	12.1644	690.934	3.5494	1	0	0.619757	1.30053	1	0	0.271304		6.35924e+06	6.75204e+06	4.55443e+07	1.3255e+08	2.00056e+08	2.00803e+08	1.38051e+08	7.55188e+07	3.04319e+07	4.48062e+06	1.41278e+06	787329	638848	907209	207383	1.11428e+06	102620	86005.1	1.45978e+06	104520	0	616946
TINGPWAWSNIDTSKVNYGVTVLPTFKGQPSKPFVGVL	237	274	4	0	1030.3	9	32	12.6848	13.3101	1032.36	5.73842	0.6	0					0.0965312		24017	4.79622e+07	2.61413e+07	1.30348e+08	2.93097e+08	5.61208e+08	7.67518e+08	8.78156e+08	8.13863e+08	6.40759e+08	4.23454e+08	2.63212e+08	1.48674e+08	9.52313e+07	7.62525e+07	7.11688e+07	5.50236e+07	5.91054e+07	3.70817e+07	2.30346e+07	3.03698e+07	1.62239e+07	1.23726e+07	6.46631e+06	3.58214e+06	1.62139e+06	1.47422e+07	208958	244672	66738.2
INGPWAWSNIDTSKVNY	238	254	2	0	982.979	6	14					-1
NIDTSKVNYGVTVL	246	259	2	0	761.909	5	12					-1
IDTSKVNYGVTVL	247	259	2	0	704.888	5	11	8.82482	9.30712	710.481	10.3535	1	0	4.27246	1.44379		-5	0.286967		1.41709e+06	3.81486e+06	5.029e+06	6.74129e+06	1.43876e+06	1.74633e+07	133159	1.09364e+07	742098	1.41162e+08	6.68031e+08	9.09003e+08	6.07351e+08	2.78673e+08	1.06198e+08	3.05687e+07	3.5459e+06
IDTSKVNYGVTVLPTFKGQPSKPFVGVL	247	274	4	0	748.669	7	23					-1
DTSKVNYGVTVL	248	259	2	0	648.346	5	10	9.24483	9.42137	649.852	2.25224	1	0	0.560645	0.0590463		-1	0.142523		0	1.25869e+07	2.75424e+07	3.00314e+07	2.10275e+07	8.50188e+06	1.86307e+06	125415	185453	0	157336	0	432637	0	251222	0
DTSKVNYGVTVLPTFKGQPSKPFVGVL	248	274	3	0	960.195	7	22	11.1207	11.1362	961.608	2.4883	0.3	0					0.254553		0	0	1.02192e+06	2.99276e+06	2.64817e+06	2.15464e+06	426705	0	0	335987	0	0	0	0	0	0	210689	0	0	0	0	0	0	0	0	0	0	0	0	0
TSKVNYGVTVL	249	259	2	0	590.832	5	9	8.46323	8.93378	593.789	5.21299	0.6	0					0.0685627		0	152434	1.5894e+07	5.96173e+07	3.0242e+08	5.43581e+08	6.31236e+08	4.40254e+08	2.18715e+08	6.92265e+07	1.11952e+07	356092	0	201458	0
SKVNY	250	254	1	0	610.32	3	3	5.39222	5.7355	611.261	0.588051	0.4	0					0.165411		3.02388e+07	6.21179e+07	2.02199e+07	1.51542e+06	0	0	0
SKVNYGVTVL	250	259	1	0	1079.61	4	8					0
SKVNYGVTVL	250	259	2	0	540.308	4	8	9.10482	9.71242	541.259	1.26138	0.6	0					0.131585		1.7147e+08	5.57457e+08	5.93449e+08	3.30752e+08	1.24637e+08	2.668e+07	4.90496e+06	468664	1.07398e+06	754255	584879	334064	777311
SKVNYGVTVLPTFKGQPSKPFVGVL	250	274	3	0	888.17	7	20	10.9769	11.4801	889.351	1.9063	0.6	0					0.101847		2.24402e+07	1.7309e+08	3.77355e+08	4.54098e+08	3.91102e+08	2.56257e+08	1.23897e+08	4.55549e+07	1.48833e+07	3.79954e+06	2.8388e+06	315163	0	0	209559	17516.1	245099	1.20148e+06	2.00605e+06	0	0	6.78879e+06	0	222950	1.3102e+06	0	0	0
KVNYGVTVL	251	259	2	0	496.792	4	7					-1
KVNYGVTVLPTFKGQPSKPFVGVL	251	274	3	0	859.16	7	19					-1
GVTVLPTF	255	262	1	0	833.477	4	5					-1
GVTVLPTFKGQPSKPFVGVL	255	274	2	0	1036.1	6	15	10.9769	11.4956	1037.3	1.12496	1	0	-0.218135	1.60871	1	1	0.697284		1.06193e+08	3.05628e+08	3.80163e+08	2.88043e+08	1.57865e+08	5.24301e+07	1.50895e+07	141925	8793.97	346310	1.78951e+07	365036	6.09323e+06	440969	0	0	0	0	0	0	0	248096
GVTVLPTFKGQPSKPFVGVL	255	274	3	0	691.07	6	15	10.9769	11.6359	691.892	1.18839	1	0	-0.196214	2.24403	1	1	0.0849571		3.59675e+08	9.60271e+08	1.20724e+09	9.13306e+08	5.02007e+08	1.8708e+08	8.93453e+07	3.02862e+07	6.26512e+06	5.978e+06	1.71262e+06	3.76195e+06	444957	315036	2.68169e+07	329219	159241	1.09824e+07	346242	98560.9	1.17183e+06	121462
VTVLPTFKGQPSKPFVGVL	256	274	3	0	672.063	6	14					-1
PTFKGQPSKPFVG	260	272	2	0	695.38	5	9	8.086	8.24188	699.493	7.37161	0.5	0					0.119641		0	0	0	578363	305194	0	4.95261e+06	3.31698e+07	5.21992e+07	3.48137e+07	1.25498e+07	1.06023e+06	550279	583551	878600
PTFKGQPSKPFVGVL	260	274	2	0	801.456	5	11	9.86792	10.541	802.269	0.637325	1	0	-0.306569	2.30758	1	0	0.0307302		2.55294e+09	4.37442e+09	3.41416e+09	1.71155e+09	6.62698e+08	2.27775e+08	8.04108e+07	3.91767e+07	1.62831e+07	1.84365e+07	1.78577e+06	2.32157e+06	237297	617053	0	0	0
PTFKGQPSKPFVGVL	260	274	3	0	534.64	5	11	9.9457	10.5877	535.179	0.628215	1	0	-0.310862	2.16719	1	0	0.013605		4.06554e+09	7.05146e+09	5.32608e+09	2.7771e+09	1.04141e+09	3.12381e+08	1.29617e+08	6.28266e+07	3.23269e+07	2.32813e+07	8.7589e+06	2.03188e+06	320023	333938	131165	90253.1	296165
KGQPSKPFVGVL	263	274	2	0	628.872	5	8	9.40057	9.77462	629.448	0.387632	0.6	0					0.0535443		3.63959e+08	3.33526e+08	2.98589e+08	6.27776e+07	3.09308e+07	658645	120621	709006	23754.2	41779.4	21190.8	148044	0	0
KGQPSKPFVGVL	263	274	3	0	419.584	5	8	9.43175	9.62412	419.973	0.402331	0.6	0					0.0372055		7.35384e+07	1.02511e+08	5.59071e+07	2.02123e+07	4.36732e+06	633360	0	0	197806	0	86183.2	156910	0	0
VLSAGINAASPNKELAKE	273	290	2	0	906.497	6	15					-1
VLSAGINAASPNKELAKE	273	290	3	0	604.667	6	15	7.3514	7.50705	605.765	2.24498	1	0	0.168946	-0.0355295	1	1	0.273665		0	1.39489e+06	1.22275e+07	1.37512e+07	9.47902e+06	3.45287e+06	0	137779	0	277495	279185	0	0	99033.2	0	0	0	112337	0	0	214262	0
SAGIN	275	279	1	0	461.235	3	3	3.08147	3.39602	461.315	-0.169041	1	1	-0.899031	0.684092		1	0.0872711		1.14418e+07	985924	0	0	0	0	0
SAGINAASPNKE	275	286	2	0	579.791	5	9	4.70215	5.01093	580.922	1.61348	1	0	0.322448	0.657976		1	0.0853298		4.0846e+06	3.11884e+07	6.09137e+07	3.84267e+07	1.42393e+07	3.12156e+06	218230	105925	4631.02	56680.7	0	0	0	0	5803.19
SAGINAASPNKEL	275	287	2	0	636.333	5	10					-1
SAGINAASPNKELAKE	275	290	2	0	800.42	5	13	6.25493	6.82125	801.999	2.24629	1	0	0.288835	1.82428	1	1	0.0511917		2.02334e+08	1.60104e+09	4.13328e+09	5.38476e+09	3.67891e+09	1.70332e+09	6.41864e+08	2.19017e+08	7.35767e+07	2.41231e+07	9.21441e+06	3.32749e+06	1.11148e+06	108130	80549.3	0	319634	81388.7	52938.8
SAGINAASPNKELAKE	275	290	3	0	533.949	5	13	6.25493	6.80563	534.99	2.21277	1	0	0.275467	1.75356	1	1	0.0265628		1.36782e+08	1.11611e+09	2.97837e+09	3.58453e+09	2.44351e+09	1.14491e+09	4.25502e+08	1.44574e+08	4.34546e+07	1.5217e+07	5.93502e+06	1.64326e+06	671880	274789	69034.3	46657.1	118709	222229	86349.7
SAGINAASPNKELAKEF	275	291	3	0	582.972	6	14	8.91822	9.01155	584.247	2.80208	0.6	0					0.302302		131266	2.22906e+06	8.01416e+06	8.7214e+06	7.45131e+06	1.80789e+06	0	388105	0	166993	670336	0	0	124875	115886	0	618887	0	0	563978	0
SAGINAASPNKELAKEFL	275	292	3	0	620.667	6	15					-1
SAGINAASPNKELAKEFLEN	275	294	2	0	1052.04	6	17	9.60333	9.9457	1054.4	3.48721	0.6	0					0.756793		658470	4.94292e+07	1.51142e+08	2.30267e+08	1.87536e+08	1.28957e+08	5.52222e+07	3.24709e+07	2.08391e+06	8.15132e+06	0	606102	570910	1.12223e+06	0	192470	317656	469596	432655	8.08978e+06	2.65441e+07	8.51335e+06	9.93406e+06	832730
SAGINAASPNKELAKEFLEN	275	294	3	0	701.695	6	17	9.69685	9.96125	703.267	3.49111	0.6	1					0.267526		7.33642e+06	1.00096e+08	2.97508e+08	4.35422e+08	3.74227e+08	2.21181e+08	9.95431e+07	3.30289e+07	7.56727e+06	1.03164e+06	0	1.66025e+07	0	0	1.08481e+08	35310.8	0	6.04145e+07	0	585495	2.33618e+06	0	0	0
SAGINAASPNKELAKEFLENYL	275	296	2	0	1190.11	6	19	12.1541	12.5754	1191.99	2.34653	0.6	0					0.119235		3.96839e+06	9.01622e+07	2.67147e+08	3.89374e+08	3.68806e+08	2.38326e+08	1.20735e+08	5.37828e+07	1.29058e+07	6.24025e+06	182074	539278	0	421764	153074	403877	0	188707	399388	816424	910424	862243	64476.7	565055	31305.7	161871
SAGINAASPNKELAKEFLENYL	275	296	3	0	793.745	6	19	12.1852	12.5441	795	2.35816	0.6	0					0.0268034		2.94393e+07	2.50735e+08	7.48e+08	1.13357e+09	1.04109e+09	6.75221e+08	3.39216e+08	1.48326e+08	6.02194e+07	2.18003e+07	7.43878e+06	6.03618e+06	932624	489311	436600	317352	191550	4213.41	1.04193e+06	1.97699e+06	661593	1.71933e+06	746755	683156	416464	436125
SAGINAASPNKELAKEFLENYLLTDEGLEAVNKDKPLGA	275	313	4	0	1033.29	9	35					-1
GINAASPNKELAKE	277	290	2	0	721.386	5	11	6.16088	6.33852	722.911	2.2251	1	0	0.441714	0.0640279		1	0.373882		773181	5.9297e+06	1.86414e+07	2.22919e+07	1.30917e+07	5.54262e+06	766802	55482.6	0	0	78501.2	0	6567.3	21762	187748	494453	0
AASPNKELAKE	280	290	1	0	1157.62	5	8	5.00052	5.2355	1160.24	1.96141	0.4	0					0.228268		0	3.04893e+06	1.18682e+07	1.31924e+07	4.7674e+06	120968	0	63917	0	0	0	0	0	0
AASPNKELAKE	280	290	2	0	579.312	5	8	4.93787	5.45473	580.7	2.11227	1	0	0.761839	1.60034	1	1	0.0371891		7.19445e+07	5.51039e+08	1.37337e+09	1.48927e+09	7.80438e+08	2.72203e+08	7.19423e+07	1.54409e+07	1.05865e+06	69840.8	0	0	0	0
AASPNKELAKE	280	290	3	0	386.544	5	8	4.93787	5.15707	387.455	2.07234	1	0	0.735961	0.252274	1	1	0.0289376		1.03712e+07	7.96541e+07	2.04815e+08	2.12378e+08	1.10413e+08	3.32355e+07	9.48705e+06	1.01107e+06	475760	0	0	267384	0	0
AASPNKELAKEFLEN	280	294	2	0	830.931	5	12	9.22927	9.57213	832.522	2.21018	0.6	0					0.110426		808337	3.16888e+07	1.00448e+08	1.33294e+08	9.4106e+07	4.57836e+07	1.27961e+07	2.13316e+06	0	960781	0	0	0	0	0	0	0	0
AASPNKELAKEFLENYL	280	296	3	0	646.339	6	14	11.9943	12.3307	647.539	2.43975	0.6	0					0.269298		1.5791e+06	4.17951e+07	1.21027e+08	1.5383e+08	1.22681e+08	6.37316e+07	2.4983e+07	6.99965e+06	1.40427e+06	1.2356e+06	4657.51	256345	618022	530423	3.02349e+06	5.64045e+06	2.85206e+06	461284	148066	280042	147223
LAKEFLENYL	287	296	2	0	620.335	5	8	11.8228	12.1036	621.001	0.570108	1	0	-0.237492	0.53117		1	0.690527		1.48907e+07	1.19733e+07	4.04977e+06	173904	74913.5	0	157825	458143	319961	421826	690984	219512	275661	59029.8
FLENYL	291	296	1	0	798.403	4	4	11.1207	11.9163	798.889	-0.0113505	1	0	-0.621636	2.86281	1	0	0.0713072		6.00368e+09	2.7658e+09	7.59541e+08	8.77335e+07	5.50267e+06	1.6601e+07	113581	428721	1.93722e+06
FLENYL	291	296	2	0	399.705	4	4	11.3037	11.7138	399.918	-0.0721077	1	0	-0.700378	1.11682	1	0	0.0633676		1.88589e+08	8.55101e+07	1.81808e+07	514953	0	66686.9	0	67768.7	0
FLENYLLTDEGLEAVNKDKPLGA	291	313	3	0	850.443	7	20					-1
LENYL	292	296	1	0	651.335	4	3	9.18258	9.41617	652.261	0.535043	0.6	0					0.571495		2.63007e+07	1.12839e+07	1.85328e+06	536275	2.9249e+06	1.66404e+06	882626	0
YLLTDEGL	295	302	1	0	923.472	4	6	10.7123	11.3866	924.556	0.533851	1	0	-0.145674	2.31369		1	0.396872		4.77716e+08	5.14797e+08	2.37169e+08	8.23222e+07	3.01247e+07	9.20556e+06	2.06489e+06	701871	2.57611e+06	2.21436e+06	744575
YLLTDEGLEAVNKDKPLGA	295	313	2	0	1023.54	6	16	10.0739	10.541	1024.57	0.85016	1	0	-0.331471	1.37495	1	1	0.176096		1.86463e+08	4.22581e+08	3.72519e+08	2.50752e+08	1.08479e+08	4.18825e+07	1.03607e+07	1.09547e+07	9.96498e+06	5.4262e+06	1.31387e+06	693571	341386	301466	249210	240142	449070	612109	1.66647e+06	652211	0	0	0
YLLTDEGLEAVNKDKPLGA	295	313	3	0	682.697	6	16	10.0079	10.6189	683.487	1.16122	1	0	-0.230687	2.02649	1	1	0.256398		5.92018e+08	1.2239e+09	1.16574e+09	7.29253e+08	3.46913e+08	1.40244e+08	5.70607e+07	6.55993e+07	8.07027e+07	6.42134e+07	3.3717e+07	1.76421e+07	2.75375e+06	1.6339e+06	6.26212e+06	1.42429e+06	1.42777e+06	2.75295e+06	1.2777e+06	1.44312e+06	1.07775e+06	0	1.14784e+06
LTDEGL	297	302	1	0	647.325	4	4	7.6625	8.33528	648.12	0.429176	0.4	0					0.0882176		1.51675e+09	1.39988e+09	5.04574e+08	1.01989e+08	1.34257e+07	2.01214e+06	1.55594e+06	1.1991e+06	1.2903e+06
LTDEGLE	297	303	1	0	776.367	4	5	6.93052	7.26827	777.226	0.422061	1	0	-0.169329	0.789159		1	0.229543		9.55044e+07	9.07082e+07	3.377e+07	4.54569e+06	0	127652	2.67324e+06	0	0	725956
LTDEGLEAVNKDKPLGA	297	313	2	0	885.468	6	14	8.30415	8.82482	886.255	0.550164	0.6	0					0.0299767		2.30893e+09	3.36268e+09	2.43205e+09	1.2723e+09	5.42774e+08	2.14169e+08	9.11219e+07	2.23887e+07	1.26204e+06	283141	547683	584068	1.36679e+06	780223	1.0618e+06	511641	845695	135169	211959	350595	634633
LTDEGLEAVNKDKPLGA	297	313	3	0	590.647	6	14	8.30415	8.84038	591.173	0.549967	1	0	-0.403279	1.68804	1	1	0.046407		2.89578e+09	4.41251e+09	3.31903e+09	1.66347e+09	6.72599e+08	2.20184e+08	8.06178e+07	6.29886e+06	0	0	0	0	0	121797	140720	0	1.08642e+06	2.43706e+07	89591.9	274065	3.92653e+06
LTDEGLEAVNKDKPLGAVAL	297	316	3	0	685.044	6	17	9.96125	10.0428	686.087	1.92803	1	0	-0.0189854	-0.371338		1	0.484452		9.40937e+06	1.70944e+07	1.41214e+07	6.52829e+06	3.8452e+06	495755	607879	485647	148232	205778	0	138116	503845	212712	374200	816897	128060	1.16341e+06	0	0	1.94656e+06	0	0	0
LTDEGLEAVNKDKPLGAVALKS	297	318	3	0	756.753	6	19					-1
LTDEGLEAVNKDKPLGAVALKSYEEE	297	322	3	0	940.15	7	23					0
DEGLEAVNKDKPLGA	299	313	2	0	778.402	5	12	7.67803	7.7454	778.809	-0.0775167	0.6	0					0.191221		5.57053e+06	6.90803e+06	1.37939e+06	0	0	0	0	0	0	0	0	0	141625	0	0	0	0	0
LEAVNKDKPLGA	302	313	2	0	627.856	5	9	6.5555	6.77435	628.451	0.455678	1	0	-0.344453	0.250689		0	1.24936		6.93817e+06	5.98842e+06	619620	203552	0	0	0	5121.53	84167.3	220996	84257.2	233968	0	189389	64721.2
EAVNKDKPLGA	303	313	1	0	1141.62	5	8	5.5484	6.03023	1142.32	0.0423053	1	0	-0.579511	1.44168	1	0	0.304822		9.58559e+07	7.3271e+07	2.43265e+07	3.12953e+06	32389.1	10643.6	3351.65	0	278411	0	0	143896	218828	423.653
EAVNKDKPLGA	303	313	2	0	571.314	5	8	5.50158	6.11387	571.74	0.192508	1	0	-0.482179	2.03246	1	0	0.0137581		4.35122e+09	3.3467e+09	1.38715e+09	4.18262e+08	1.24754e+08	4.33007e+07	1.81473e+07	3.33276e+06	250876	138064	85003.8	0	216294	0
EAVNKDKPLGA	303	313	3	0	381.212	5	8	5.50158	5.63155	381.479	0.140616	1	0	-0.515806	-0.151843	1	0	0.0338178		1.37975e+08	9.97947e+07	4.13517e+07	1.26782e+07	2.76823e+06	351161	93349.7	0	0	62558.4	0	0	70580.2	0
EAVNKDKPLGAVA	303	315	2	0	656.367	5	10	7.024	7.47595	656.918	0.33889	0.6	0					0.324587		1.16983e+08	1.0204e+08	6.91793e+07	1.43529e+07	327083	60865.7	1.57861e+06	1.41014e+06	590954	491199	945818	656038	278003	0	338288	83084
EAVNKDKPLGAVAL	303	316	2	0	712.909	5	11					-1
EAVNKDKPLGAVALKS	303	318	2	0	820.472	5	13					0
EAVNKDKPLGAVALKSYEEE	303	322	2	0	1095.57	6	17	8.46323	8.70727	1097.01	1.59055	0.6	0					0.367318		8.85756e+06	2.85641e+07	3.35543e+07	2.47386e+07	1.73248e+07	6.43256e+06	1.30394e+06	784770	2.00437e+06	761356	933973	0	611096	0	332935	0	126044	0	650601	0	1.01904e+06	189105	0	0
EAVNKDKPLGAVALKSYEEE	303	322	3	0	730.714	6	17					-1
EAVNKDKPLGAVALKSYEEEL	303	323	3	0	768.409	6	18	9.053	9.35382	773.852	14.9708	1	0	3.70472	0.621896		-7	0.0527419		1.20553e+06	512159	441807	7.32153e+06	244519	371859	9.8763e+06	1.12879e+06	0	2.23422e+06	1.07953e+06	219738	3.96205e+06	7.21245e+07	2.43392e+08	4.34472e+08	5.40077e+08	4.89673e+08	3.30329e+08	1.71302e+08	4.9242e+07	1.74913e+07	4.58395e+06	1.15553e+06	597096
AVNKDKPLGA	304	313	1	0	1012.58	4	7					-1
AVNKDKPLGA	304	313	2	0	506.793	4	7	5.3296	5.8446	507.127	0.0836396	1	0	-0.544984	1.59188	1	1	0.0515449		3.74577e+08	2.42498e+08	8.2759e+07	2.00191e+07	2.02452e+06	384770	18520.6	112091	0	132975	176233	0
VNKDKPLGA	305	313	1	0	941.541	4	6	5.20412	5.43912	941.872	-0.214621	1	0	-0.79236	0.323828	1	1	0.197611		1.14522e+07	5.63029e+06	0	0	0	0	0	0	0	0	0
VNKDKPLGA	305	313	2	0	471.274	4	6	4.84368	5.4235	471.685	0.276515	0.6	0					0.262515		3.25971e+08	2.46518e+08	1.10124e+08	3.37838e+07	4.21657e+06	404621	416049	134080	64176.5	0	6011.26
VNKDKPLGA	305	313	3	0	314.519	4	6	5.12573	5.2669	314.699	-0.00385433	0.4	0					0.0716665		1.05496e+07	6.53891e+06	1.6105e+06	134517	0	0	0	0	0	0	0
VNKDKPLGAVAL	305	316	2	0	612.869	5	9					-1
VALKS	314	318	1	0	517.334	3	3	4.24693	4.8908	518.191	0.557038	0.4	0					0.0536545		2.13464e+08	3.42876e+08	9.16642e+07	1.23053e+07	84713.8	33423.5	22740.8
VALKS	314	318	2	0	259.171	3	3	4.24693	4.92218	259.594	0.546471	0.4	0					0.0307064		3.42361e+08	5.78077e+08	1.34475e+08	1.72253e+07	1.13779e+06	0	308353
VALKSYE	314	320	1	0	809.44	4	5	6.80563	7.22667	810.523	0.599125	0.4	0					0.215155		4.92039e+07	1.0926e+08	4.37298e+07	7.14053e+06	318293	0	0	0	84174.1	773563
VALKSYE	314	320	2	0	405.224	4	5	6.77435	7.0292	405.779	0.627785	0.4	0					0.0232163		1.88567e+08	3.59295e+08	1.63038e+08	4.30357e+07	5.3471e+06	852257	56626.6	55890.4	64027.5	51076.6
VALKSYEEE	314	322	1	0	1067.53	4	7	6.86812	7.40333	1068.91	0.760751	1	0	-0.0435297	1.68344	1	0	0.349987		2.43921e+08	4.82813e+08	3.00757e+08	1.13449e+08	2.80745e+07	2.30333e+06	2.02678e+06	1.8113e+06	2.20854e+06	3.11142e+06	574278	354494
VALKSYEEE	314	322	2	0	534.266	4	7	6.8525	7.4915	534.992	0.829144	1	0	0.0071206	2.15345	1	0	0.149626		2.00514e+09	4.07972e+09	2.41709e+09	8.968e+08	2.60667e+08	6.31367e+07	1.00313e+06	1.49556e+06	4.93565e+07	3.36242e+07	2.97303e+07	2.69065e+07
VALKSYEEEL	314	323	1	0	1180.61	5	8	9.32268	9.77462	1181.96	0.645202	1	0	-0.188831	1.30627	1	-1	0.458103		5.35934e+07	1.26855e+08	8.25335e+07	2.54657e+07	3.39037e+06	0	0	0	202333	515916	0	0	401286	0
VALKSYEEEL	314	323	2	0	590.808	5	8	9.29153	9.86792	591.546	0.775156	1	0	-0.10462	1.86987	1	-1	0.0515618		8.70755e+08	1.84365e+09	1.1979e+09	5.01424e+08	1.60049e+08	5.96749e+07	1.15212e+07	1.13028e+06	3.87901e+06	1.03008e+06	587868	2.81044e+06	188489	638634
VALKSYEEELAKDPRIAA	314	331	2	0	1002.04	6	15					-1
VALKSYEEELAKDPRIAATM	314	333	2	0	1118.09	7	17					-1
VALKSYEEELAKDPRIAATM	314	333	3	0	745.728	7	17					-1
VALKSYEEELAKDPRIAATME	314	334	2	0	1182.61	7	18	9.47853	9.60333	1183.03	-0.628239	0.4	0					0.812488		2.71733e+07	0	9.92983e+06	0	871537	0	0	152811	0	0	0	0	0	0	0	0	0	0	0	359452	34111.1	0	0	0	0	0
VALKSYEEELAKDPRIAATME	314	334	3	0	788.742	7	18	9.83682	10.0079	789.946	2.15264	1	0	0.0130416	0.0345154	0	1	0.408562		1.25971e+07	5.75186e+07	9.60272e+07	8.24819e+07	5.85809e+07	3.29636e+07	1.31297e+07	1.75224e+06	1.14082e+06	0	0	239795	0	0	207334	0	0	0	0	0	748984	246515	0	3.30431e+06	3.86077e+06	5.70317e+06
VALKSYEEELAKDPRIAATMENAQKGEIMPNIPQMSA	314	350	5	0	815.613	9	32					-1
VALKSYEEELAKDPRIAATMENAQKGEIMPNIPQMSAF	314	351	3	0	1407.71	9	33	11.7761	11.8384	1409.68	3.23061	0.6	0					0.113812		0	0	0	1.14548e+06	3.83678e+06	7.7368e+06	8.27684e+06	6.38087e+06	4.354e+06	304095	0	0	0	0	0	0	0	0	0	0	0	0	0	0	0	0	0	0	0	0
VALKSYEEELAKDPRIAATMENAQKGEIMPNIPQMSAF	314	351	4	0	1056.03	9	33	11.6826	11.8851	1058.19	5.94817	0.6	1					0.1723		10658.7	0	7.21594e+06	3.13494e+07	6.09159e+07	8.71312e+07	1.02691e+08	1.03604e+08	8.03742e+07	5.59007e+07	3.71867e+07	1.92629e+07	7.22166e+06	3.26044e+06	3.46899e+07	0	0	55743.1	2.15758e+07	0	0	0	1.55046e+06	0	1.16738e+06	4.26211e+06	9.32732e+06	8.99401e+06	8.05493e+06	5.08798e+06
KSYEEE	317	322	2	0	392.672	4	4	4.21558	4.92218	392.946	0.101646	1	0	-0.475191	2.45959		0	0.0693534		1.92097e+08	1.04023e+08	3.02229e+07	4.97851e+06	223959	141144	0	79188.7	0
KSYEEEL	317	323	1	0	897.42	4	5	8.00808	8.2263	898.015	0.0739443	0.6	0					0.355583		3.51746e+07	2.08588e+07	3.51384e+06	172978	1.82611e+06	173438	0	0	0	0
KSYEEELAKDPRIAATMENAQKGEIMPNIPQMSA	317	350	4	0	948.467	9	29	10.7278	11.6359	955.754	26.7285	0.5	0					0.208168		6.60302e+06	287610	0	4158.43	790004	0	203919	0	1.15656e+06	660729	423555	828692	611527	3.87544e+06	379505	1.43562e+06	1.71447e+07	3.66715e+06	1.5073e+06	8.82856e+06	1.33967e+08	2.18997e+07	8.81138e+06	7.7518e+07	1.85772e+08	2.13878e+08	3.38566e+08	4.02836e+08	5.21304e+08	4.95112e+08
YEEELAKDPRIAATME	319	334	2	0	933.451	6	13	7.33582	7.5537	934.675	1.29008	0.6	0					0.381464		948445	1.07621e+07	1.57654e+07	1.42845e+07	4.45669e+06	505833	288760	0	0	0	137603	0	155470	0	0	0	149945	0	0	172665
YEEELAKDPRIAATME	319	334	3	0	622.636	6	13	7.30465	7.5537	623.431	1.22491	0.6	0					0.884273		9.62931e+06	2.94815e+07	3.83684e+07	2.94169e+07	1.63078e+07	6.38633e+06	680098	0	0	114202	242390	0	143847	106330	121305	178509	180036	157108	0	0
EELAKDPRIAATM	321	333	2	0	722.877	5	10					0
LAKDPRIA	323	330	2	0	442.272	4	5	5.8602	5.89475	442.74	0.420342	0.4	0					0.166588		521496	1.25365e+06	174063	0	70510.8	0	0	0	0	0
LAKDPRIAA	323	331	2	0	477.79	4	6	5.9572	6.2236	478.355	0.573935	1	0	-0.111041	0.466031	1	1	0.0334949		1.74206e+08	2.17225e+08	1.23026e+08	4.19713e+07	1.11828e+07	1.12994e+06	135478	6689.62	0	11815.9	0
LAKDPRIAA	323	331	3	0	318.863	4	6	5.97282	6.13477	319.237	0.568916	1	0	-0.115378	-0.00699825	1	1	0.0971334		2.15976e+07	3.12195e+07	1.66485e+07	4.75166e+06	856408	68177.3	0	53204.3	0	0	155171
LAKDPRIAAT	323	332	2	0	528.314	4	7	5.5484	5.8446	528.894	0.548614	1	0	-0.200634	0.600989		1	0.0805202		4.4534e+07	6.5699e+07	3.45573e+07	1.33718e+07	1.53529e+06	418266	117415	83603.5	0	99909.5	0	0
LAKDPRIAATM	323	333	2	0	593.834	5	8	7.32023	7.46558	594.49	0.550781	1	0	-0.250016	-0.0821758	1	1	0.0416546		8.55658e+07	1.19612e+08	7.45775e+07	3.18902e+07	1.014e+07	3.58382e+06	539452	0	0	0	0	0	0	0
LAKDPRIAATM	323	333	3	0	396.225	5	8					-1
LAKDPRIAATME	323	334	2	0	658.356	5	9	7.1487	7.73503	659.06	0.578102	0.6	0					0.044438		8.816e+08	1.27527e+09	8.55389e+08	3.86677e+08	1.4316e+08	4.50969e+07	9.85634e+06	2.66556e+06	1.9732e+06	376672	350585	0	641476	89116.2	610846
LAKDPRIAATME	323	334	3	0	439.239	5	9					0
LAKDPRIAATMENAQKGEIM	323	342	2	0	1094.07	7	17	8.46323	8.72803	1097	4.45985	0.6	0					0.395392		235797	397391	0	9.20449e+06	2.97884e+07	3.51174e+07	2.48011e+07	1.48398e+07	5.29865e+06	1.19463e+06	784770	2.02152e+06	1.48739e+06	1.09981e+06	159205	430332	0	344499	0	126044	0	857094	0	1.16095e+06	189105
LAKDPRIAATMENAQKGEIM	323	342	3	0	729.714	7	17	8.47878	8.76257	731.542	4.0782	0.6	0					0.363854		2.80899e+06	1.00487e+06	8.76602e+06	4.38141e+07	1.4584e+08	1.74639e+08	1.10762e+08	5.41831e+07	3.09163e+07	8.10728e+06	2.00452e+06	4.47659e+06	413267	400810	9.6323e+06	110208	304185	5.53281e+06	176790	0	722200	0	0	29197.3	0
LAKDPRIAATMENAQKGEIMPNIPQM	323	348	3	0	956.491	8	21	10.1205	10.3903	957.768	1.94662	1	0	-0.126383	0.481278		-1	0.176241		2.14384e+06	2.48903e+07	6.15086e+07	8.7065e+07	8.13975e+07	6.21819e+07	3.58049e+07	1.06239e+07	2.46167e+06	648778	499165	56048.8	0	0	0	226904	0	458331	483722	0	589294	222091	0	53055.3	0	26167.9	18122.3	22889.5	73198.4	452168
LAKDPRIAATMENAQKGEIMPNIPQMSA	323	350	2	0	1513.27	8	23	9.88348	9.99237	1515.52	2.54401	1	0	-0.0335231	-0.247325	-1	-4	0.361315		0	1.14379e+06	4.63968e+06	8.4451e+06	1.05239e+07	1.0839e+07	6.71573e+06	5.85492e+06	453744	392185	0	0	0	0	0	0	0	0	0	0	0	0	0	0	0	0	0	0	0	0
LAKDPRIAATMENAQKGEIMPNIPQMSA	323	350	3	0	1009.18	8	23	9.74353	9.91457	1010.87	3.10657	0.6	0					0.0987798		8.30418e+06	3.84883e+07	1.07696e+08	2.00253e+08	2.53714e+08	2.53886e+08	2.10768e+08	1.44517e+08	8.22442e+07	3.94725e+07	1.99715e+07	9.46279e+06	5.19536e+06	2.99212e+06	1.46788e+06	1.13124e+06	794161	239921	378008	289821	382068	0	544625	288497	312692	419888	557150	0	656066	0
LAKDPRIAATMENAQKGEIMPNIPQMSA	323	350	4	0	757.137	8	23	9.75908	9.99237	758.709	4.31458	0.6	1					0.488875		2.44018e+07	6.90217e+07	1.45374e+08	2.39528e+08	2.8667e+08	2.68604e+08	2.26651e+08	1.21697e+08	6.12957e+07	2.03552e+07	2.98004e+07	6.45739e+06	1.96862e+06	4.31758e+06	2.03057e+06	1.9362e+06	2.16419e+06	1.98318e+07	1.93942e+06	1.38063e+06	844125	7.35566e+07	46677.8	5.5552e+06	1.50453e+06	3.28645e+07	1.27646e+06	1.08959e+07	1.32573e+06	3.17201e+06
LAKDPRIAATMENAQKGEIMPNIPQMSAF	323	351	3	0	1058.2	8	24	10.9769	11.6048	1060.04	3.41971	0.6	0					0.141123		9.87308e+06	1.34986e+08	4.69615e+08	9.37565e+08	1.30915e+09	1.40246e+09	1.19494e+09	8.81864e+08	5.29825e+08	3.02616e+08	1.53533e+08	7.20985e+07	3.44075e+07	1.65875e+07	7.8408e+06	7.19841e+06	9.0484e+06	9.39989e+06	8.03704e+06	1.00695e+07	5.05423e+06	2.59055e+06	6.47824e+06	3.05147e+06	1.62537e+06	4.34262e+06	2.46908e+06	3.37207e+06	6.86822e+06	3.43235e+06
LAKDPRIAATMENAQKGEIMPNIPQMSAF	323	351	4	0	793.904	8	24	11.1984	11.5424	795.571	4.58992	0.6	0					0.225993		2.05714e+06	2.78309e+07	1.11271e+08	2.32032e+08	3.08609e+08	3.36956e+08	2.83556e+08	1.98741e+08	1.16919e+08	7.8565e+07	2.89319e+07	1.33018e+07	8.47428e+06	3.75016e+06	1.74378e+06	0	537618	0	0	555733	238873	0	533117	232768	1.8301e+06	2.69389e+06	500166	4.48408e+06	4.95076e+06	1.28283e+06
AKDPRIAA	324	331	2	0	421.248	4	5	5.18843	5.57438	421.637	0.294092	0.6	0					0.0727831		1.52493e+08	1.20892e+08	4.75575e+07	1.06445e+07	2.32565e+06	75559.9	155678	16363.2	0	0
AKDPRIAAT	324	332	2	0	471.772	4	6	4.81225	5.16228	472.168	0.254614	0.6	0					0.0854732		5.07712e+07	4.24228e+07	1.68151e+07	3.89367e+06	283993	263261	40885.3	0	0	0	0
AKDPRIAATM	324	333	2	0	537.292	5	7	6.86812	6.97208	538.026	0.779706	0.6	0					0.0552949		9.4194e+07	8.47463e+07	4.28157e+07	1.96339e+07	1.30403e+07	1.24105e+07	6.12985e+06	2.24589e+06	524074	0	349649	0	0
AKDPRIAATME	324	334	2	0	601.814	5	8	6.63363	6.75352	602.366	0.346668	1	0	-0.382283	-0.197508	1	-1	0.0488804		1.94735e+08	1.82775e+08	9.05303e+07	3.73316e+07	1.1931e+07	3.0386e+06	2.40054e+06	1.73506e+06	888856	167915	80567.2	170532	0	194390
AKDPRIAATME	324	334	3	0	401.545	5	8					-1
AKDPRIAATMENAQKGEIM	324	342	2	0	1037.52	7	16					-1
AKDPRIAATMENAQKGEIM	324	342	3	0	692.019	7	16	8.87153	8.88708	692.786	0.967424	0.6	0					0.0480948		4.81478e+06	1.08392e+07	1.07788e+07	7.99211e+06	3.85264e+06	2.02675e+06	571796	0	0	0	167158	184241	0	184701	17088.6	0	0	0	0	2725.59	0	34082.3	81915.3	48179.5
AKDPRIAATMENAQKGEIMPNIPQMSA	324	350	2	0	1456.72	8	22	9.65012	9.74353	1458.82	2.29905	1	0	-0.0651805	-0.31737	1	-2	0.306416		0	257784	2.84438e+06	5.24491e+06	8.97649e+06	6.33316e+06	2.6791e+06	1.00797e+06	517228	0	0	0	0	0	0	0	0	0	0	0	0	0	0	0	0	0	0	0	0	0
AKDPRIAATMENAQKGEIMPNIPQMSA	324	350	4	0	728.866	8	22					-1
AKDPRIAATMENAQKGEIMPNIPQMSAF	324	351	3	0	1020.51	8	23	10.8211	11.2622	1022.2	3.07111	0.6	0					0.261185		3.51958e+06	9.7164e+07	3.13665e+08	6.97904e+08	7.56436e+08	7.44897e+08	5.83393e+08	3.82139e+08	2.20299e+08	1.11747e+08	4.72664e+07	1.84709e+07	1.2596e+07	2.93928e+06	3.19853e+06	3.49265e+06	519105	0	928889	263534	506413	2.42456e+06	0	0	7.63239e+06	0	28260.5	1.78174e+07	299558	0
AKDPRIAATMENAQKGEIMPNIPQMSAF	324	351	4	0	765.633	8	23	10.8211	11.1829	766.887	3.00936	1	0	0.0713651	0.897623	1	-2	0.139616		0	3.0665e+07	1.02383e+08	1.88529e+08	2.40162e+08	2.38693e+08	1.85529e+08	1.15381e+08	6.15699e+07	2.85727e+07	1.24939e+07	5.29557e+06	2.60665e+06	1.21801e+06	3.12754e+06	1.88761e+06	2.04667e+06	397328	279151	926133	0	175220	148236	788891	26377.6	206232	282515	824641	331743	555994
PRIAATME	327	334	2	0	444.734	5	6	6.74308	6.94612	445.746	1.44289	1	1	0.639744	0.179059		-2	0.6599		7.0107e+06	5.84237e+06	1.58184e+06	643383	318166	648123	1.21457e+06	1.30235e+06	237881	103846	22173.9	358955
TMENAQKGEIMPNIPQMSA	332	350	2	0	1045.49	7	15	9.6657	9.75908	1053.03	13.6681	1	0	4.1168	-0.317521		-7	0.86243		1.60068e+07	264789	8.54514e+06	3.42149e+06	3.39077e+06	1.60313e+06	1.05923e+06	36388.2	11837.3	29103.1	2.72797e+06	62950.7	6.42992e+06	450871	1.0348e+07	3.92924e+07	8.4404e+07	7.28314e+07	4.79789e+07	1.96952e+07	7.86074e+06	947665	1.01375e+06
TMENAQKGEIMPNIPQMSAF	332	351	2	0	1119.02	7	16	11.214	11.3866	1121.72	3.86951	1	0	0.646808	0.041686	1	-4	0.586542		17670	5.45832e+06	2.9916e+07	4.96748e+07	5.40268e+07	3.94794e+07	2.71264e+07	1.23347e+07	1.63791e+06	14245.6	128898	0	0	940599	0	334465	503818	0	0	0	335618	8.26918e+06	343776	7.5345e+06
TMENAQKGEIMPNIPQMSAF	332	351	3	0	746.351	7	16					-1
MENAQKGEIMPNIPQMSA	333	350	2	0	994.966	7	14					-1
ENAQKGEIMPNIPQMSAF	334	351	2	0	1002.98	7	14	10.9769	11.4853	1005.1	2.92031	1	0	0.474435	1.56169	1	0	0.350423		190782	3.49589e+07	1.21649e+08	1.82625e+08	1.75288e+08	1.49075e+08	6.86473e+07	5.54983e+07	4.29355e+06	1.71387e+07	0	1.79641e+06	308985	984509	18717.4	4.09682e+06	692892	3.25878e+06	0	2.34728e+06	0	263280
ENAQKGEIMPNIPQMSAF	334	351	3	0	668.989	7	14	11.0237	11.2036	670.59	3.48641	1	0	0.684054	0.0743686	1	0	0.414403		30873.8	7.9662e+06	1.92316e+07	3.09335e+07	2.65907e+07	1.55632e+07	8.41078e+06	2.66864e+06	861570	227003	563271	591495	234457	0	0	136867	957253	86433.7	0	7.08595e+06	551830	380319
NAQKGEIM	335	342	2	0	445.724	5	6	6.36462	6.89933	446.437	0.853065	1	0	0.13013	1.68117		1	0.502232		5.54195e+07	7.36099e+07	3.75406e+07	9.26562e+06	626975	268540	184447	612877	520803	2.33353e+06	244966	4.52693e+06
NAQKGEIMPNIPQM	335	348	2	0	785.889	6	10					-1
NAQKGEIMPNIPQMSA	335	350	2	0	864.924	6	12	9.1359	9.69685	866.67	2.35532	0.6	0					0.114092		1.56882e+07	1.27698e+08	2.93283e+08	3.77458e+08	3.22439e+08	2.07396e+08	1.05084e+08	4.4784e+07	1.0566e+07	4.03623e+06	164772	738561	348129	0	0	0	7742.77	11404.3	30545.1
NAQKGEIMPNIPQMSAFWYAVRTAVINAASGRQTVDE	335	371	3	0	1355.34	9	33					-1
PNIPQMSA	343	350	1	0	857.419	4	5	7.61587	7.6884	859.559	1.5787	0.4	0					0.424593		178278	4.27099e+06	8.07141e+06	4.60767e+06	714298	335571	0	0	0	0
PNIPQMSA	343	350	2	0	429.213	4	5	7.56925	7.69877	430.165	1.34281	1	0	0.78531	-0.153881	1	-2	0.167388		7.85971e+06	2.68497e+07	3.24774e+07	2.01809e+07	6.40478e+06	0	0	0	0	0
PNIPQMSAF	343	351	1	0	1004.49	5	6	10.0583	10.136	1010.02	4.8553	0.4	0					0.15317		0	0	7.01902e+06	3.18704e+07	3.09532e+07	1.03771e+08	2.21416e+08	6.00201e+07	0	35491.6	835407	39690
PNIPQMSAF	343	351	2	0	502.747	5	6	10.3384	10.5565	503.886	1.60449	1	0	0.779367	0.247745	0	1	0.0490813		2.21612e+07	8.96442e+07	1.27247e+08	9.35503e+07	4.45304e+07	1.2996e+07	1.94995e+06	146839	73716.1	616773	0	568426
FWYA	351	354	1	0	586.266	3	2	10.899	11.5736	586.573	-0.0832499	1	0	-0.822711	2.31475		0	0.116611		2.49335e+08	8.04942e+07	7.84987e+06	1.73491e+06	496291	98337.7
FWYAVRT	351	357	1	0	942.483	4	5	10.0079	10.5462	943.225	0.14636	1	0	-0.455178	1.69703	1	0	0.115548		4.23704e+08	3.47037e+08	1.2743e+08	2.44844e+07	740887	564917	0	0	9753.42	249380
FWYAVRT	351	357	2	0	471.745	4	5	9.99237	10.6345	472.164	0.241983	1	0	-0.356035	2.16749	1	0	0.0298921		1.58079e+09	1.43076e+09	5.81175e+08	1.52048e+08	1.20615e+07	2.76146e+06	1.82981e+06	548070	665729	1.16045e+06
FWYAVRTAV	351	359	2	0	556.798	5	7	9.07372	9.35382	561.353	8.40861	0.4	1					0.200488		76834.2	2.02328e+06	0	890222	20641.6	5128.61	198467	1.71606e+06	2.28691e+07	4.72428e+07	3.57629e+07	7.95937e+06	1.80436e+06
FWYAVRTAVINA	351	362	2	0	705.88	5	10	11.1673	11.7761	706.607	0.578691	0.6	0					0.488091		1.61372e+08	1.7996e+08	9.47236e+07	2.69495e+07	4.59423e+06	2.59456e+06	4.44481e+06	1.30077e+06	174998	577479	0	693966	812248	0	119595	1.10453e+07
FWYAVRTAVINAASGRQTVDE	351	371	2	0	1177.6	6	19	10.8367	11.5424	1179.79	2.98134	0.6	0					0.433808		3.36793e+07	8.83372e+07	1.91325e+08	2.56028e+08	2.69628e+08	2.01926e+08	1.34477e+08	5.62912e+07	2.11813e+07	472569	3.59372e+06	43781.1	1.75567e+06	912523	1.46578e+06	7242.9	11317.1	0	366240	256878	585672	816788	1.28435e+07	1.55899e+07	6.42294e+06	1.43993e+06
FWYAVRTAVINAASGRQTVDE	351	371	3	0	785.401	6	19	11.086	11.5892	787.392	4.57717	0.6	1					0.331383		2.37145e+07	1.02618e+08	2.65762e+08	3.88187e+08	4.53165e+08	3.75993e+08	2.2973e+08	1.19387e+08	5.09637e+07	7.28599e+07	7.59827e+06	2.74438e+06	1.74144e+08	1.1637e+06	1.35883e+06	4.98871e+07	206623	288663	3.84996e+07	257849	13448.3	1.01371e+08	2630.36	750665	1.60703e+06	37281.1
FWYAVRTAVINAASGRQTVDEALKDAQTGTD	351	381	3	0	1118.9	8	29	12.0724	12.4503	1121.51	5.87278	1	0	0.442894	0.971215	1	-2	0.127052		0	0	7.70797e+06	4.1739e+07	1.11304e+08	2.2576e+08	3.25074e+08	3.93812e+08	3.70511e+08	3.02332e+08	2.17091e+08	1.36904e+08	7.17825e+07	3.50454e+07	3.09809e+07	6.92589e+06	2.33273e+06	3.96836e+06	415524	667399	998830	51289.8	259633	1.00096e+06	400276	4079.1	824555	0	10555.9	407745
FWYAVRTAVINAASGRQTVDEALKDAQTGTD	351	381	4	0	839.423	8	29	12.232	12.2839	841.366	5.80283	0.6	0					0.0205314		400846	295031	2.17475e+06	9.07414e+06	2.64889e+07	4.56929e+07	6.23104e+07	7.15542e+07	6.85537e+07	5.22379e+07	3.44363e+07	2.18747e+07	1.87218e+07	6.84533e+06	2.64061e+06	970745	3.99829e+06	570535	640112	400755	726100	0	167547	0	374072	126877	0	108378	0	0
WYAVRT	352	357	1	0	795.415	4	4	8.35085	8.84038	796.34	0.435829	0.4	0					0.336536		2.8908e+08	2.4355e+08	9.12974e+07	1.78467e+07	7.83546e+06	6.2358e+06	8.95861e+06	1.70304e+06	937532
WYAVRT	352	357	2	0	398.211	4	4	8.33528	8.83002	398.598	0.284912	0.4	0					0.0344167		1.00856e+09	9.05785e+08	3.06266e+08	7.44268e+07	7.8018e+06	293527	231117	183338	134131
WYAVRTAVINA	352	362	2	0	632.346	5	9	9.57213	10.136	633.563	1.66491	0.6	0					0.341167		3.57674e+08	4.00763e+08	1.87276e+08	7.79048e+07	1.00051e+07	2.53454e+06	3.07822e+06	371562	1.301e+07	475372	1.74924e+07	6.80387e+07	4.78819e+07	1.45911e+07	2.69737e+06
WYAVRTAVINAASGRQ	352	367	2	0	881.971	6	14					0
WYAVRTAVINAASGRQTVD	352	370	2	0	1039.54	6	17					0
WYAVRTAVINAASGRQTVD	352	370	3	0	693.364	6	17					-1
WYAVRTAVINAASGRQTVDE	352	371	2	0	1104.06	6	18	9.54092	9.89902	1106.27	3.11866	0.6	0					0.335258		333613	1.41749e+07	8.42222e+07	1.47106e+08	1.60299e+08	1.3319e+08	7.57775e+07	4.03326e+07	1.49042e+07	6.4252e+06	957732	471074	0	532215	336914	2.31414e+06	3.36523e+06	1.70298e+06	0	0	0	654657	799592	0	0
WYAVRTAVINAASGRQTVDE	352	371	3	0	736.378	6	18	9.54092	10.0079	737.879	3.21336	0.6	0					0.0916566		3.80741e+06	7.43663e+07	2.81213e+08	5.00295e+08	5.56784e+08	4.48977e+08	2.88051e+08	1.58612e+08	8.30087e+07	4.26739e+07	2.40958e+07	1.4547e+07	1.2811e+07	3.53125e+06	1.98172e+06	1.97103e+06	617183	280085	531041	147529	233920	839316	57144.2	0	246649
WYAVRTAVINAASGRQTVDEAL	352	373	2	0	1196.12	6	20					-1
WYAVRTAVINAASGRQTVDEAL	352	373	3	0	797.752	6	20	10.6812	10.7278	799.143	2.77087	0.6	0					0.115651		0	244613	3.50793e+06	7.82703e+06	9.23582e+06	8.06934e+06	3.47506e+06	1.26105e+06	538681	0	0	0	0	0	0	0	0	0	0	0	0	0	0	0	0	0	0
WYAVRTAVINAASGRQTVDEALKDAQTGTD	352	381	2	0	1604.31	7	28					-1
WYAVRTAVINAASGRQTVDEALKDAQTGTD	352	381	3	0	1069.87	7	28	10.8056	11.4178	1072.47	5.95348	0.6	0					0.232731		0	0	1.12035e+07	7.54945e+07	2.253e+08	4.16279e+08	6.05824e+08	7.15329e+08	6.86212e+08	5.12932e+08	3.52425e+08	2.19868e+08	1.13084e+08	5.335e+07	4.17343e+07	1.13052e+07	9.17858e+06	2.5469e+07	3.30495e+06	1.64899e+06	3.35318e+06	289142	377374	935766	3308.45	794.441	589239	0	291068	971623
WYAVRTAVINAASGRQTVDEALKDAQTGTD	352	381	4	0	802.656	7	28	10.8211	11.1051	804.771	6.60545	1	0	0.616037	0.545662	1	-2	0.280795		2.87272e+06	1.86587e+06	1.00609e+07	4.46703e+07	1.22807e+08	2.14667e+08	3.11161e+08	3.50268e+08	3.18906e+08	2.48078e+08	1.784e+08	1.07209e+08	5.4868e+07	2.97745e+07	1.42449e+07	8.46454e+06	4.25102e+06	3.2773e+06	3.02108e+06	4.02342e+06	1.02282e+06	1.04527e+06	762355	1.23928e+06	391361	0	0	466055	0	379120
WYAVRTAVINAASGRQTVDEALKDAQTGTDYDIPTTENL	352	390	3	0	1418.7	9	36	11.5736	11.7865	1423.68	12.4329	0.6	1					0.314812		0	0	0	0	0	0	0	0	550517	4.91471e+06	1.29003e+07	2.53592e+07	3.59527e+07	3.57037e+07	3.30545e+07	3.296e+07	2.26507e+07	1.29691e+07	1.78313e+07	1.55934e+06	0	1.28008e+07	0	0	2.93619e+06	0	0	570468	0	0
WYAVRTAVINAASGRQTVDEALKDAQTGTDYDIPTTENL	352	390	4	0	1064.28	9	36	11.558	11.7865	1067.74	11.3614	0.6	0					0.113378		0	212994	0	0	0	536357	0	1.02223e+06	6.04715e+06	2.23892e+07	3.90102e+07	5.66079e+07	7.30817e+07	8.47715e+07	7.82268e+07	7.00088e+07	5.34845e+07	4.07907e+07	2.1376e+07	7.01267e+06	2.86196e+06	2.76675e+06	237375	443632	235161	1.54653e+06	0	0	0	1.35547e+06
YAVRT	353	357	1	0	609.335	3	3	5.31393	5.8602	609.91	0.220759	1	0	-0.22545	1.73348	1	0	0.190444		1.48696e+08	1.12866e+08	2.0562e+07	2.16091e+06	669857	0	0
YAVRT	353	357	2	0	305.171	3	3	5.29825	5.8602	305.492	0.287169	1	0	-0.110692	1.80451	1	0	0.0384571		4.44573e+08	3.49097e+08	8.9957e+07	1.37084e+07	537168	0	227244
YAVRTAVINA	353	362	1	0	1077.61	4	8	7.5537	7.7143	1078.22	-0.0199032	1	0	-0.619823	-0.0131121	1	-1	0.358701		1.15154e+07	1.00091e+07	1.24428e+06	0	0	0	0	0	0	0	0	135077	0
YAVRTAVINA	353	362	2	0	539.306	4	8	7.50705	7.90613	539.752	0.259893	0.4	0					0.0482627		2.80546e+08	2.64486e+08	1.17666e+08	3.21169e+07	3.36105e+06	0	134326	518973	194960	0	114846	0	455697
YAVRTAVINAASGRQ	353	367	3	0	526.29	5	13	6.5555	6.69617	526.988	1.18867	0.4	0					0.856573		8.28746e+06	0	0	328583	0	0	102852	0	0	38553.5	0	549214	90343.3	0	0	329780	83536.1	236007	97869.3
YAVRTAVINAASGRQTVD	353	370	2	0	946.503	6	16	8.13278	8.31972	948.53	2.96791	1	0	0.354687	0.106145	1	0	0.285881		388068	0	8.23388e+06	1.62823e+07	2.05023e+07	1.20033e+07	5.65406e+06	635974	0	0	0	0	0	0	0	0	0	134448	156291	128444	159940	173568	14575.6
YAVRTAVINAASGRQTVD	353	370	3	0	631.338	6	16	8.10158	8.31452	632.761	3.18408	1	0	0.424727	0.223893	1	0	0.250936		295649	2.32162e+06	1.40037e+07	2.41767e+07	2.69977e+07	1.78089e+07	1.10542e+07	1.94175e+06	0	0	0	124618	0	103977	106994	457599	751477	0	34475.7	57520.7	465911	758198	100242
YAVRTAVINAASGRQTVDE	353	371	2	0	1011.02	6	17	8.02365	8.47878	1013.55	3.88976	0.6	0					1.23428		1.42588e+06	4.14813e+07	1.60265e+08	2.67152e+08	2.71802e+08	2.13229e+08	1.33532e+08	6.56795e+07	2.85358e+07	1.61953e+07	1.50632e+07	2.34382e+07	2.62835e+07	2.65509e+07	1.85166e+07	8.26583e+06	1.44659e+06	1.15388e+06	0	1.19462e+07	0	1.08933e+06	209826	0
YAVRTAVINAASGRQTVDE	353	371	3	0	674.352	6	17	8.11718	8.44428	675.768	3.09141	0.6	0					0.0722929		1.16346e+07	8.14697e+07	2.62869e+08	4.23285e+08	4.53663e+08	3.57514e+08	1.90035e+08	1.05617e+08	4.71506e+07	1.48111e+07	8.66183e+06	5.05782e+06	2.03499e+06	1.90942e+06	830260	2.48597e+06	2.782e+06	3.24442e+06	1.60226e+06	1.35359e+06	712678	675368	397081	4.17004e+06
YAVRTAVINAASGRQTVDEA	353	372	3	0	698.031	6	18	8.54108	8.82482	699.657	3.67879	0.6	0					0.152262		1.07852e+06	3.35044e+07	6.06238e+07	1.31892e+08	2.133e+08	2.21816e+08	1.83745e+08	9.68679e+07	4.44322e+07	1.77046e+07	5.43491e+06	1.5393e+06	306464	293395	546277	514994	381127	350447	609165	0	315487	2289.77	0	0	0
YAVRTAVINAASGRQTVDEAL	353	373	3	0	735.726	6	19	9.30712	9.68647	742.251	18.306	0.6	0					0.342484		111788	3.63927e+06	2.32973e+07	3.55269e+07	3.8515e+07	2.54935e+07	1.28504e+07	6.70025e+06	2.29445e+06	157828	0	202552	0	281416	327438	12986.3	122539	1.10682e+07	8.05821e+07	2.3004e+08	3.81437e+08	3.96182e+08	2.83917e+08	1.63747e+08	7.03671e+07	2.60515e+07
YAVRTAVINAASGRQTVDEALKDAQTGTD	353	381	3	0	1007.85	7	27	9.74353	9.9457	1010.84	7.26208	0.6	0					0.152235		999579	0	0	5.74489e+06	2.04755e+07	6.81428e+07	1.71744e+08	3.00697e+08	3.69939e+08	3.64349e+08	3.01455e+08	2.05175e+08	1.16726e+08	4.38442e+07	2.60369e+07	1.06653e+07	7.40613e+06	5.37315e+06	1.86709e+06	2.10249e+06	1.96465e+06	627717	378008	0	382068	0	549161	707034	1.77857e+06	4.09048e+06
VRTAVINA	355	362	2	0	422.256	4	6					0
VRTAVINAASGRQTVDE	355	371	2	0	893.974	6	15	6.64925	6.8525	896.032	3.10946	1	0	0.467713	0.18004	1	1	0.75386		92622.4	663626	5.88331e+06	9.74144e+06	9.83353e+06	7.64272e+06	3.3832e+06	543094	125187	297137	0	201143	0	129890	0	167482	0	0	74420.2	0	56404.8	198777
VRTAVINAASGRQTVDE	355	371	3	0	596.318	6	15					-1
AVINA	358	362	1	0	487.287	3	3	5.59518	6.04067	487.563	-0.00186751	1	0	-0.610153	1.27706		1	0.0515583		6.14002e+08	1.68071e+08	2.55006e+07	565262	0	150094	109551
AVINAASGRQ	358	367	2	0	493.773	4	8	4.9692	5.3296	494.799	1.50449	1	0	0.367994	0.891735		1	0.495116		3.72771e+06	1.2497e+07	1.64441e+07	9.61534e+06	2.59145e+06	903213	0	96353.6	0	175000	67539.4	50101.9	187069
AVINAASGRQTVD	358	370	2	0	651.344	5	11	5.98848	6.1818	653.165	2.91179	0.6	0					0.0744882		0	7.49474e+06	2.49477e+07	3.54773e+07	3.26897e+07	1.94048e+07	9.58342e+06	4.38519e+06	1.27454e+06	0	113067	0	0	0	0	0	0
AVINAASGRQTVDE	358	371	1	0	1430.72	5	12	6.2236	6.36462	1434.16	2.63929	1	0	0.533259	-0.1018	1	1	0.337532		0	210994	3.36257e+06	6.09704e+06	4.85042e+06	2.90243e+06	223569	0	0	0	0	0	0	0	0	0	0	0
AVINAASGRQTVDE	358	371	2	0	715.865	5	12	6.12955	6.6232	717.833	3.13385	1	0	0.74691	1.49519	1	0	0.418929		2.67675e+07	2.35778e+08	6.45942e+08	9.19934e+08	8.18042e+08	5.11482e+08	2.53491e+08	1.06553e+08	4.28075e+07	1.79182e+07	1.16116e+07	2.45798e+07	4.16199e+07	3.39168e+07	1.61654e+07	5.97993e+06	993567	477805
AVINAASGRQTVDEA	358	372	2	0	751.384	5	13	6.64925	6.80563	753.078	2.54721	1	0	0.408833	-0.0322084		0	0.373286		731622	1.01732e+06	5.89238e+06	1.0109e+07	7.62351e+06	4.06083e+06	1.15683e+06	0	0	154903	75733.1	0	0	0	96506.4	0	0	0	0
AVINAASGRQTVDEAL	358	373	2	0	807.926	5	14	8.50992	8.79368	809.798	2.83071	1	0	0.441256	0.544681		-1	0.180725		0	1.06765e+07	3.97418e+07	6.98395e+07	6.06432e+07	4.26521e+07	1.97787e+07	5.85806e+06	847015	189599	299875	292625	126069	128542	144954	162434	0	0	0	16333.8
AVINAASGRQTVDEALKDAQTGTD	358	381	3	0	811.073	6	22	9.44735	9.86792	813.423	5.68446	0.6	0					0.129483		624153	2.68561e+07	5.67741e+07	2.05986e+08	5.03541e+08	8.2333e+08	1.07516e+09	1.07786e+09	8.76759e+08	5.94834e+08	3.54266e+08	1.85499e+08	8.70003e+07	6.60547e+07	2.29477e+07	1.68134e+07	4.10276e+07	5.77927e+06	4.04538e+06	5.77645e+06	985765	706687	826057	0	0	1.14442e+06	0	473787	352574
AVINAASGRQTVDEALKDAQTGTDYDIPTTENL	358	390	3	0	1159.9	8	30	10.5565	10.9665	1164.24	10.9975	0.6	0					0.102796		0	0	350720	0	650972	1.53371e+06	0	7.71287e+06	3.4425e+07	7.57393e+07	1.34367e+08	1.94402e+08	2.29825e+08	2.2833e+08	2.02185e+08	1.61114e+08	1.06325e+08	6.00333e+07	3.34507e+07	1.05824e+07	6.1649e+06	2.17062e+06	341432	4.287e+06	468356	296412	1.7946e+06	0	0	316977
AVINAASGRQTVDEALKDAQTGTDYDIPTTENL	358	390	4	0	870.18	8	30	10.5254	10.9094	873.345	10.6661	0.6	0					0.126944		0	0	571678	0	348455	478031	661052	3.07094e+06	2.54537e+07	4.14841e+07	8.34341e+07	1.04118e+08	1.28971e+08	1.14541e+08	1.04593e+08	7.21465e+07	4.89031e+07	1.58887e+07	5.76189e+06	2.30588e+06	0	390881	445097	409251	260164	1.35767e+06	0	0	39796.5	1.57348e+06
INAASGRQTVDE	360	371	2	0	630.813	5	10	5.12573	5.41828	632.505	2.68841	1	0	0.786759	0.584459		1	0.202348		0	3.28495e+06	1.55598e+07	2.19558e+07	1.80483e+07	8.71942e+06	3.06541e+06	193459	0	354342	0	70096.5	0	0	55165.9	0
INAASGRQTVDEALKDAQTGTD	360	381	3	0	754.372	6	20					-1
ASGRQTVDE	363	371	2	0	481.731	4	7	3.75752	4.38798	483.303	2.62521	1	0	1.33725	2.1148		0	0.0792717		4.50909e+06	6.11414e+07	1.51036e+08	1.92077e+08	1.3665e+08	6.96087e+07	2.38571e+07	5.55651e+06	561760	3360.92	0	42592
ASGRQTVDEAL	363	373	2	0	573.791	5	9	7.03958	7.24227	579.219	10.2172	0.4	1					0.259107		0	148189	142465	285203	577446	187878	0	120063	306286	5.58788e+06	1.46367e+07	2.02447e+07	1.28175e+07	4.95512e+06	824619
ASGRQTVDEALKD	363	375	2	0	695.352	5	11					-1
ASGRQTVDEALKDAQTGTD	363	381	2	0	981.972	6	17	8.39757	8.82482	985.144	5.25563	0.6	0					0.179364		0	455670	1.36829e+07	6.53068e+07	1.38447e+08	2.17699e+08	2.35194e+08	2.01066e+08	1.41439e+08	8.42238e+07	3.7904e+07	1.80917e+07	4.58205e+06	3.22509e+06	623787	2.27991e+06	948168	1.406e+06	436438	809753	106513	686025	0	726700
ASGRQTVDEALKDAQTGTD	363	381	3	0	654.984	6	17	8.36642	8.85597	657.057	5.12925	0.6	0					0.156464		0	1.68512e+06	2.50774e+07	8.83444e+07	1.83952e+08	2.72752e+08	2.95229e+08	2.46891e+08	1.75975e+08	9.28657e+07	3.77261e+07	1.7617e+07	6.7511e+06	1.1922e+06	1.54351e+06	328412	363966	993487	752281	459472	1.59517e+06	1.65746e+06	1.1388e+06	1.09062e+06
ASGRQTVDEALKDAQTGTDYDIPTTENL	363	390	3	0	1003.81	7	25	9.77462	10.3176	1010.34	17.8498	1	0	3.09444	1.71861		-6	0.512669		66907.4	0	0	0	1.03537e+06	0	396242	3.99058e+06	1.15877e+07	4.24103e+07	7.47936e+07	8.55332e+07	1.08654e+08	1.05556e+08	8.35033e+07	1.14372e+08	2.00636e+08	4.14804e+08	7.36399e+08	1.05937e+09	1.18204e+09	1.05166e+09	7.89549e+08	4.42754e+08	1.90263e+08	8.7073e+07	3.28415e+07	1.71521e+07	9.87163e+06	7.65379e+06
TVDEALKDAQTGTD	368	381	2	0	732.347	5	12	7.3514	7.48113	734.263	3.01714	1	0	0.696491	-0.1529		1	0.293176		0	311171	4.33917e+06	7.86969e+06	9.52161e+06	5.20643e+06	904215	297514	158124	164396	115636	108813	0	0	139416	0	0	0
EALKDAQTGTDYDIPTTENL	371	390	2	0	1098.02	6	17					-1
ALKDAQTGTD	372	381	1	0	1019.5	4	8	3.98048	4.56067	1022.76	2.69471	1	0	1.13926	1.88708	1	1	0.1746		1.63094e+06	3.16886e+07	8.778e+07	1.25486e+08	1.0013e+08	5.06663e+07	1.58535e+07	2.3405e+06	0	0	0	0	0
ALKDAQTGTD	372	381	2	0	510.254	4	8	3.96478	4.63925	511.896	2.71992	0.6	0					0.0435942		6.62573e+07	4.19785e+08	1.16642e+09	1.55462e+09	1.26372e+09	6.41751e+08	2.43753e+08	7.57251e+07	1.77069e+07	2.17469e+06	84690	0	0
ALKDAQTGTDYDIPTTENL	372	390	2	0	1033.5	6	16	9.10482	9.32268	1038.14	8.09744	1	0	2.01667	0.246235	1	-1	0.0633749		0	0	0	372388	3.60201e+06	2.60278e+07	6.70239e+07	1.28541e+08	1.96483e+08	2.18886e+08	2.17009e+08	1.47093e+08	9.19757e+07	3.89822e+07	1.39062e+07	642066	596022	277622	1.27164e+06	0	1.32788e+06	334205	710305
ALKDAQTGTDYDIPTTENL	372	390	3	0	689.336	6	16					-1
KDAQTGTDYDIPTTENL	374	390	2	0	941.439	6	14	8.87153	9.01155	946.622	9.28727	1	0	2.83205	-0.106329		0	0.362318		0	0	0	0	0	237761	5.6812e+06	1.15654e+07	1.81535e+07	2.75604e+07	2.94446e+07	2.84315e+07	2.56826e+07	1.85647e+07	7.92986e+06	1.38241e+06	568707	0	0	0	0
YDIPTTE	382	388	1	0	838.383	4	4	7.17988	7.31505	841.677	2.80253	1	0	3.02519	-0.128294		0	1.04094		124378	116320	2.56036e+06	5.35089e+06	4.98577e+06	591355	313952	0	0
YDIPTTEN	382	389	1	0	952.426	4	5	5.79785	5.82902	958.89	5.91397	0.4	1					0.551161		0	0	0	0	0	0	464496	353938	0	0
YDIPTTENL	382	390	1	0	1065.51	4	6	9.15147	9.69685	1070.32	4.1825	0.4	0					0.112289		193015	1.39564e+07	1.0511e+08	3.27834e+08	6.70644e+08	8.04621e+08	5.4602e+08	2.00781e+08	4.68605e+07	3.95276e+06	1.17651e+06
YDIPTTENL	382	390	2	0	533.259	4	6	9.1359	9.72797	535.591	4.04181	1	0	2.88524	1.9409	1	0	0.036021		1.12825e+07	1.29326e+08	6.13921e+08	1.73084e+09	3.03781e+09	3.30781e+09	2.13337e+09	7.8551e+08	2.32395e+08	4.25774e+07	1.11353e+07
YFQGHM	391	396	1	0	782.329	4	4					0
YFQGHM	391	396	2	0	391.668	4	4	7.74022	8.11198	393.12	2.356	1	0	2.44647	0.943212	1	1	0.239864		2.11149e+06	3.08496e+07	7.86003e+07	9.38492e+07	5.42456e+07	1.14389e+07	496183	9.38503e+06	0
YFQGHMASM	391	399	1	0	1071.44	5	7	8.74702	8.90265	1076.39	4.16644	1	0	2.47865	-0.035605	1	1	0.458936		0	0	0	2.74114e+06	1.02925e+07	1.29686e+07	7.55774e+06	1.75704e+06	298011	0	0	208439	0
YFQGHMASM	391	399	2	0	536.223	5	7	8.68128	9.0271	538.62	4.01148	1	0	2.36389	0.825691	1	1	0.0965208		527076	5.80231e+06	2.5904e+07	7.26842e+07	1.38629e+08	1.56378e+08	1.1086e+08	4.97917e+07	1.31522e+07	1.33889e+06	308284	0	112151
YFQGHMASMTGGQQMGRGSSPQKPIV	391	416	2	0	1390.66	8	22	8.74702	8.90265	1398.53	13.9051	1	0	2.66965	-0.035605	1	0	0.267883		0	0	0	0	0	0	0	0	0	0	0	624004	2.78854e+06	6.1493e+06	1.2282e+07	1.31635e+07	1.42807e+07	1.34073e+07	8.55529e+06	3.73917e+06	199638	0	64647.6	0	254763	0	0	0	0	0
YFQGHMASMTGGQQMGRGSSPQKPIV	391	416	3	0	927.44	8	22	8.68128	8.996	932.71	13.9694	1	0	2.68481	0.684846	1	0	0.181433		0	0	0	183012	0	0	364585	2.31563e+06	237934	2.79558e+06	1.30746e+07	2.95702e+07	5.92766e+07	9.47645e+07	1.35922e+08	1.56814e+08	1.56872e+08	1.40269e+08	1.01692e+08	6.81416e+07	3.6794e+07	1.74161e+07	3.59356e+06	12158.9	5.44876e+06	0	0	6.72837e+06	0	0
YFQGHMASMTGGQQMGRGSSPQKPIV	391	416	4	0	695.832	8	22					-1
YFQGHMASMTGGQQMGRGSSPQKPIVR	391	417	3	0	979.474	8	23					-1
YFQGHMASMTGGQQMGRGSSPQKPIVR	391	417	4	0	734.857	8	23	8.11718	8.16395	738.915	14.31	1	0	2.61845	-0.528637	1	1	0.210862		0	0	0	0	0	0	0	0	0	0	0	0	389041	886072	1.70683e+06	1.91415e+06	2.67521e+06	2.76408e+06	2.34685e+06	475939	170930	0	0	0	0	0	0	0	0	0
YFQGHMASMTGGQQMGRGSSPQKPIVRV	391	418	3	0	1012.5	8	24					-1
YFQGHMASMTGGQQMGRGSSPQKPIVRVFLPNKQRTVVPARC	391	432	4	0	1162.1	10	36	9.12037	9.47853	1167.55	18.8059	1	0	2.10115	0.881621	1	1	0.147227		0	0	0	0	0	0	0	0	0	319429	253815	236799	469406	1.19256e+06	5.2595e+06	1.09784e+07	2.45189e+07	4.1544e+07	7.28953e+07	8.71687e+07	1.14969e+08	1.17143e+08	1.30774e+08	1.04389e+08	8.96917e+07	6.97778e+07	4.68243e+07	3.16118e+07	1.82575e+07	9.63424e+06
YFQGHMASMTGGQQMGRGSSPQKPIVRVFLPNKQRTVVPARC	391	432	5	0	929.879	10	36	9.10482	9.58773	934.277	18.9713	1	0	2.12497	1.44658	1	1	0.181356		541809	0	37089.6	590557	0	301408	0	0	5.89677e+06	0	724048	101399	2.21394e+06	1.52144e+07	1.69042e+07	4.43399e+07	7.4204e+07	1.30149e+08	1.99246e+08	2.64686e+08	3.03103e+08	3.3122e+08	3.41867e+08	3.09218e+08	2.64352e+08	1.99492e+08	1.37453e+08	9.81115e+07	7.57559e+07	3.65234e+07
YFQGHMASMTGGQQMGRGSSPQKPIVRVFLPNKQRTVVPARC	391	432	6	0	775.067	10	36	9.1359	9.35382	778.706	18.8159	1	0	2.10259	0.246462	1	1	0.0428295		807560	18099.9	747853	0	1.74459e+06	355082	3.04851e+06	190089	486761	0	1.87286e+06	575237	1.17521e+06	7.44468e+06	2.03269e+06	3.08065e+07	6.24668e+07	9.53442e+07	1.50415e+08	1.84581e+08	1.90709e+08	2.32759e+08	2.62536e+08	2.19807e+08	1.94845e+08	1.44817e+08	7.54084e+07	7.37186e+07	4.36495e+07	2.75269e+07
YFQGHMASMTGGQQMGRGSSPQKPIVRVFLPNKQRTVVPARC	391	432	7	0	664.487	10	36	9.08927	9.41617	667.577	18.6104	1	0	2.07299	0.740022	1	1	0.090873		243274	317795	99815.1	0	4.8506e+07	0	0	198830	129275	102939	408697	1.99634e+06	2.39344e+06	8.65319e+06	1.47381e+07	2.59877e+07	5.11368e+07	8.21957e+07	1.19643e+08	1.66825e+08	1.98186e+08	2.22066e+08	2.22865e+08	2.1277e+08	1.6566e+08	1.3595e+08	9.84698e+07	6.69965e+07	3.87719e+07	2.65842e+07
YFQGHMASMTGGQQMGRGSSPQKPIVRVFLPNKQRTVVPARCGV	391	434	5	0	961.096	10	38	9.43175	9.60333	965.612	19.4638	1	0	2.04837	0.0366289	1	1	0.0569412		0	0	93145.2	0	0	21218.1	0	104223	0	0	175432	0	0	1479.19	3.33013e+06	8.99351e+06	1.69323e+07	2.79627e+07	4.56409e+07	6.35819e+07	7.91272e+07	9.51997e+07	9.99228e+07	9.35739e+07	8.74585e+07	7.09421e+07	5.11802e+07	3.94049e+07	2.40017e+07	1.27529e+07
YFQGHMASMTGGQQMGRGSSPQKPIVRVFLPNKQRTVVPARCGV	391	434	6	0	801.082	10	38	9.3694	9.6657	804.824	19.3411	1	0	2.03164	0.601442	1	1	0.0583589		176286	0	636000	0	374057	509145	174147	0	767795	0	0	884303	236271	750573	3.03936e+06	9.89281e+06	1.93564e+07	4.41846e+07	5.92831e+07	8.32829e+07	9.73266e+07	1.22909e+08	1.29011e+08	1.41948e+08	1.12414e+08	9.26083e+07	5.75566e+07	4.9483e+07	3.28565e+07	2.0526e+07
YFQGHMASMTGGQQMGRGSSPQKPIVRVFLPNKQRTVVPARCGV	391	434	7	0	686.785	10	38	9.3694	9.6657	690.061	19.8157	1	1	2.09638	0.601442	1	1	0.180868		0	0	107341	253322	4.58056e+06	1.98842e+06	118339	233491	0	1.71052e+06	259496	3.70359e+06	559182	836810	2.91433e+06	8.0577e+06	1.34505e+07	2.46989e+07	4.4439e+07	5.51254e+07	7.92671e+07	9.0627e+07	9.08519e+07	8.6454e+07	8.05348e+07	6.87513e+07	5.19766e+07	3.316e+07	2.17754e+07	1.19428e+07
YFQGHMASMTGGQQMGRGSSPQKPIVRVFLPNKQRTVVPARCGV	391	434	8	0	601.063	10	38					-1
YFQGHMASMTGGQQMGRGSSPQKPIVRVFLPNKQRTVVPARCGVT	391	435	6	0	817.923	10	39	9.18258	9.46293	821.679	19.37	1	0	1.96782	0.529208		1	0.0965587		0	46900.5	0	483690	0	146639	195984	0	0	2.31179e+06	0	0	2.25931e+06	646255	373001	9.50646e+06	1.17263e+07	2.61789e+07	4.1263e+07	5.69905e+07	6.9799e+07	8.72519e+07	9.30361e+07	9.06141e+07	8.15919e+07	6.71543e+07	5.43451e+07	3.64986e+07	2.21371e+07	1.05333e+07
TGGQQMGRGSSPQKPIV	400	416	2	0	864.446	6	13	7.81797	7.9977	865.412	0.878655	0.5	0					0.230636		1.11189e+07	2.6266e+07	3.08827e+07	1.97228e+07	8.21666e+06	1.072e+06	442432	0	0	0	0	0	0	0	0	0	0	3606.99	0	0
TGGQQMGRGSSPQKPIVRVFLPNKQRTVVPARC	400	432	4	0	898.991	8	27					-1
TGGQQMGRGSSPQKPIVRVFLPNKQRTVVPARC	400	432	5	0	719.394	8	27					-1
TGGQQMGRGSSPQKPIVRVFLPNKQRTVVPARC	400	432	6	0	599.663	8	27					-1
TGGQQMGRGSSPQKPIVRVFLPNKQRTVVPARCGVTVRDSLKKALM	400	445	7	0	713.97	10	40					-1
MGRGSSPQKPIVRVFLPNKQRTVVPARC	405	432	4	0	781.189	8	22					-1
RVFLPNKQRTVVPARC	417	432	3	0	628.696	6	12	7.60032	7.94243	630.714	4.86896	0.6	0					0.129626		0	427295	1.47133e+06	1.39319e+07	3.8156e+07	6.40032e+07	7.04175e+07	5.932e+07	3.44638e+07	1.35255e+07	4.72681e+06	671352	214096	272011	112000	0	0	277942	0
RVFLPNKQRTVVPARC	417	432	4	0	471.774	6	12					0
RVFLPNKQRTVVPARCGV	417	434	3	0	680.726	6	14					-1
RVFLPNKQRTVVPARCGV	417	434	4	0	510.797	6	14					-1
RVFLPNKQRTVVPARCGVT	417	435	3	0	714.409	6	15	7.89575	7.958	716.579	5.18128	0.5	0					0.314925		132451	0	142820	208528	522063	2.79365e+06	3.83775e+06	2.90795e+06	2.3879e+06	1.34938e+06	284202	0	0	0	0	0	0	0	0	0	0	0
RVFLPNKQRTVVPARCGVTVRDSLKKALM	417	445	4	0	821.475	8	25	9.61893	9.80572	823.67	6.70208	1	0	0.782831	0.105466	1	1	0.12984		33844.3	0	0	0	932685	6.75532e+06	1.37388e+07	2.74155e+07	3.11464e+07	3.14205e+07	3.0755e+07	1.5934e+07	8.70938e+06	4.16558e+06	1.11225e+06	293923	304261	0	0	0	0	0	0	0	0	0	0	0	0	0
RVFLPNKQRTVVPARCGVTVRDSLKKALM	417	445	5	0	657.381	8	25					-1
RVFLPNKQRTVVPARCGVTVRDSLKKALM	417	445	6	0	547.985	8	25					-1
VFLPNKQRTVVPARCGV	418	434	3	0	628.693	6	13	7.60032	7.84907	630.732	4.92745	0.6	0					0.0949684		0	348876	939337	1.15495e+07	3.0926e+07	5.38398e+07	6.22744e+07	5.25572e+07	3.05615e+07	1.36201e+07	4.69164e+06	553501	0	145324	0	0	0	277942	0	0
GVTVRDSL	433	440	2	0	423.738	4	6	6.8525	7.44483	426.357	4.76257	1	0	3.50798	1.94211		-3	0.0396734		158177	407724	75540.7	1.3682e+08	8.5803e+08	1.49453e+09	9.57721e+08	3.48764e+08	8.58761e+07	1.39948e+07	273508
GVTVRDSLKKALM	433	445	2	0	709.413	5	11	8.82482	9.32268	710.555	1.39015	0.6	0					0.0922389		1.40816e+08	6.71239e+08	9.15055e+08	6.10059e+08	2.8067e+08	1.06268e+08	3.05687e+07	3.01611e+06	2.82652e+06	3.85417e+06	3.25754e+06	632506	536865	0	534993	0	0
GVTVRDSLKKALM	433	445	3	0	473.278	5	11	8.82482	9.2604	474.055	1.43757	1	0	0.0705687	1.23222	1	0	0.0723537		7.43062e+07	4.22148e+08	5.87336e+08	3.69774e+08	1.88061e+08	7.08961e+07	1.85573e+07	5.55071e+06	4.90785e+06	3.11193e+06	781238	276555	387948	63412.3	95002.2	455291	129661
GVTVRDSLKKALMM	433	446	2	0	774.934	6	12					-1
GVTVRDSLKKALMM	433	446	3	0	516.958	6	12	10.1827	10.3176	517.993	2.06004	1	0	0.283022	-0.129577	1	-1	0.0948737		831036	2.39729e+07	4.13867e+07	3.89072e+07	2.49396e+07	1.05184e+07	1.99562e+06	640078	0	248574	1.90107e+06	1.77224e+06	517984	397880	0	0	1.0379e+06	0	0
GVTVRDSLKKALMMRGLIPECC	433	454	3	0	807.426	8	19					-1
GVTVRDSLKKALMMRGLIPECC	433	454	4	0	605.822	8	19					-1
GVTVRDSLKKALMMRGLIPECCA	433	455	3	0	831.105	8	20	11.7138	11.8228	832.671	2.95894	0.6	0					0.130196		0	1.37354e+06	8.236e+06	1.78011e+07	2.65548e+07	2.51988e+07	1.91984e+07	6.78545e+06	1.89493e+06	0	0	0	40889.1	0	0	0	183938	0	0	365229	0	0	0	0	0	155309	0	392668	0
TVRDSLKKALM	435	445	2	0	631.368	5	9	8.39757	8.68128	632.457	1.37535	0.6	0					0.0686159		6.86412e+07	3.49316e+08	4.24484e+08	2.81691e+08	1.1103e+08	3.94094e+07	9.08271e+06	5.00421e+06	2.4622e+06	593422	0	26887.4	0	0	251226
TVRDSLKKALM	435	445	3	0	421.248	5	9					-1
TVRDSLKKALMM	435	446	2	0	696.889	6	10					-1
TVRDSLKKALMM	435	446	3	0	464.928	6	10	9.68128	9.88348	465.73	1.45444	0.6	0					0.147417		0	8.42494e+06	1.77256e+07	1.28808e+07	4.58163e+06	716302	138025	0	0	79811	0	0	0	0	0	0	63306.8
TVRDSLKKALMMRGLIPECCA	435	455	3	0	779.075	7	18					-1
VRDSLKKALM	436	445	2	0	580.845	5	8	7.6625	8.21072	581.84	1.24385	1	0	0.199097	1.74231	1	0	0.059073		1.15876e+08	4.67578e+08	5.44433e+08	3.0422e+08	1.19147e+08	3.41816e+07	4.98176e+06	1.46751e+06	0	69060.2	0	0	0	0
VRDSLKKALM	436	445	3	0	387.566	5	8	7.72467	8.06522	388.246	1.294	1	0	0.231592	0.801839	1	0	0.0713737		2.31904e+07	1.43445e+08	1.73795e+08	9.76727e+07	3.44855e+07	8.13097e+06	343249	0	1.94302e+06	0	0	204693	0	835.274
VRDSLKKALMM	436	446	2	0	646.365	6	9	9.04263	9.12037	650.003	6.38067	0.4	0					0.392013		0	6.7874e+06	2.10511e+07	1.06269e+07	8.62218e+06	866356	1.61093e+06	0	354901	0	0	0	5.20859e+06	0	3.02718e+07	0
SLKKALM	439	445	2	0	395.746	4	5	7.10192	7.25267	396.576	1.12358	0.4	0					0.225657		927830	1.66193e+07	1.44704e+07	4.3481e+06	525704	0	0	57074.1	0	0
KKALM	441	445	2	0	295.688	4	3					0
KKALMMRGLIPECCA	441	455	3	0	555.289	7	12					-1
MRGLIPEC	446	453	2	0	459.73	5	5	9.54092	10.1205	460.508	0.884051	1	0	0.309667	1.88437		0	0.362112		2.53902e+08	5.67611e+08	4.56189e+08	2.06291e+08	5.89281e+07	1.32595e+07	511167	239162	65420.8	933634	174219
MRGLIPECC	446	454	1	0	1021.46	5	6	10.2761	10.7019	1023.17	0.908044	1	0	0.177632	1.18792	1	1	0.196975		1.05388e+08	2.47247e+08	2.11339e+08	1.13879e+08	4.72943e+07	6.73977e+06	266622	260237	261272	477136	23704.2	0
MRGLIPECC	446	454	2	0	511.235	5	6	10.1827	10.79	512.095	0.925348	1	0	0.192582	2.00996	1	1	0.0339986		1.03369e+09	2.29325e+09	2.05086e+09	1.03867e+09	4.20372e+08	1.37319e+08	1.34705e+07	1.54433e+06	411296	103611	769748	353780
MRGLIPECCA	446	455	1	0	1092.5	6	7	10.105	10.6656	1094.31	0.968306	1	0	0.110181	1.79862	1	1	0.328069		1.56207e+08	3.77681e+08	3.65856e+08	2.06587e+08	7.6124e+07	1.41341e+07	204040	0	287578	1.03584e+06	1.149e+06	579258	771086	1.8067e+06
MRGLIPECCA	446	455	2	0	546.754	6	7	10.0894	10.6967	547.675	1.00286	1	0	0.135773	2.00989	1	1	0.0391075		1.50128e+09	3.62468e+09	3.3784e+09	1.91701e+09	8.12054e+08	2.86246e+08	6.29907e+07	7.65676e+06	1.8121e+06	708341	776905	884295	237761	1.6192e+06
MRGLIPECCAV	446	456	2	0	596.288	6	8					-1
RGLIPEC	447	453	2	0	394.21	4	4	7.30465	7.6314	396.426	3.91027	0.4	0					0.26601		0	15770.6	503049	0	5.46191e+07	707842	1.40066e+07	88394.8	265624
RGLIPECC	447	454	2	0	445.715	5	5	9.54092	10.0739	446.311	0.542113	1	0	-0.044857	1.6731		0	0.246508		1.23347e+08	1.7522e+08	8.42071e+07	2.14965e+07	4.90399e+06	676464	135924	276492	558213	3.36356e+06	2.65636e+06
RGLIPECCA	447	455	2	0	481.233	5	6	9.47853	9.99237	481.858	0.558412	1	0	-0.124453	1.5866		0	0.165423		2.51638e+08	3.9142e+08	2.15559e+08	7.56647e+07	1.71064e+07	1.32913e+06	661176	6.45413e+06	2.76401e+06	105564	68520.3	85105.5
AVYRIQDGEKKPIGWDTD	455	472	2	0	1046.03	6	15	8.57223	8.72803	1049.13	4.9641	0.6	0					0.200987		0	362732	3.2478e+06	1.08209e+07	2.5339e+07	3.91451e+07	4.0732e+07	3.5097e+07	2.15868e+07	9.15368e+06	5.25182e+06	4.9404e+06	1.41749e+06	762782	132781	189601	0	0	0	302348	0	0
AVYRIQDGEKKPIGWDTD	455	472	3	0	697.688	6	15	8.50992	8.85597	699.751	4.94951	0.6	0					0.194914		0	1.30753e+06	1.55701e+07	6.81308e+07	1.4399e+08	2.42897e+08	2.40196e+08	2.03708e+08	1.30567e+08	6.62164e+07	2.72969e+07	1.07214e+07	2.45777e+06	925341	834656	447753	1.91756e+06	4.30152e+06	1.9498e+06	1.25872e+06	1.52546e+06	430313
AVYRIQDGEKKPIGWDTDISW	455	475	2	0	1239.13	7	18					-1
AVYRIQDGEKKPIGWDTDISW	455	475	3	0	826.42	7	18					-1
AVYRIQDGEKKPIGWDTDISW	455	475	4	0	620.067	7	18					0
AVYRIQDGEKKPIGWDTDISWL	455	476	3	0	864.115	7	19	12.3255	12.6067	866.389	5.25616	1	1	0.82719	0.532831	1	-3	0.0591931		617942	6.53156e+06	3.7711e+06	1.54221e+07	6.87623e+07	6.88596e+07	9.40687e+07	1.42804e+08	7.93006e+07	5.26719e+07	4.55707e+07	1.17111e+07	4.94369e+06	1.02851e+06	932300	457747	257742	0	387525	185735	197956	170587	0	183621	0	377861	323470
AVYRIQDGEKKPIGWDTDISWL	455	476	4	0	648.338	7	19	12.2943	12.3931	650.173	5.77212	1	0	0.967966	-0.293141	1	-2	0.22515		0	0	52110.7	263526	595691	3.4548e+06	3.38383e+06	5.50387e+06	3.63486e+06	2.37677e+06	803209	567261	142653	0	0	0	127915	0	0	0	180609	0	0	166063	0	0	0
AVYRIQDGEKKPIGWDTDISWLTGEEL	455	481	2	0	1560.29	7	24	12.7474	12.9349	1564.75	7.0538	1	0	0.916709	0.108485	1	-1	0.191258		0	0	0	0	597985	2.79606e+06	8.76562e+06	1.75121e+07	2.24497e+07	2.57841e+07	2.09254e+07	1.63945e+07	5.92125e+06	2.56898e+06	0	186938	0	0	0	0	0	0	0	0	0	0	0	0	0	0
AVYRIQDGEKKPIGWDTDISWLTGEEL	455	481	3	0	1040.53	7	24	12.6848	13.2631	1043.59	7.32323	0.6	0					0.0585592		0	498561	3.28045e+06	2.25103e+07	8.80634e+07	2.35401e+08	4.73786e+08	7.8697e+08	1.02713e+09	1.11995e+09	9.83085e+08	7.31335e+08	4.6003e+08	2.57635e+08	1.29191e+08	7.05458e+07	2.92066e+07	1.63925e+07	1.43808e+07	6.08709e+06	2.10935e+06	650388	280333	0	415967	262000	0	161814	0	6269.47
AVYRIQDGEKKPIGWDTDISWLTGEEL	455	481	4	0	780.648	7	24	12.6848	13.0911	783.061	7.79093	0.6	0					0.166015		0	202493	215148	3.06346e+06	2.33619e+07	7.40758e+07	1.50984e+08	2.44878e+08	3.28499e+08	3.59554e+08	3.07753e+08	2.3948e+08	1.55588e+08	7.93199e+07	3.71003e+07	3.41916e+07	8.8038e+06	4.26713e+06	2.30248e+06	5.38598e+07	1.78751e+06	656473	271113	1.61556e+07	1.68246e+06	554553	219276	3.42169e+06	760457	680667
VYRIQDGEKKPIGWD	456	470	2	0	902.473	6	12	8.61897	8.91822	905.192	4.35564	0.6	0					0.323698		195729	0	3.43133e+06	2.29665e+07	4.60721e+07	6.05762e+07	5.60421e+07	4.05242e+07	1.45581e+07	3.48851e+06	431386	6978.13	520840	277920	242527	0	194945	0	0
VYRIQDGEKKPIGWD	456	470	3	0	601.984	6	12	8.71245	8.88708	603.876	4.59064	0.6	1					0.171469		0	1.04303e+06	1.3043e+07	4.52348e+07	1.46337e+08	1.05115e+08	9.11318e+07	6.42481e+07	2.95661e+07	1.27058e+07	9.58536e+06	468200	225235	2.21015e+07	0	6072.08	3.92083e+06	0	196065
VYRIQDGEKKPIGWDTD	456	472	2	0	1010.51	6	14	8.21072	8.91822	1013.53	4.84738	0.6	0					0.245131		581097	2.90793e+06	3.26241e+07	9.55572e+07	2.31698e+08	3.78915e+08	3.63145e+08	2.6781e+08	1.49623e+08	6.59667e+07	3.38594e+07	1.0348e+07	1.73174e+07	5.3383e+06	4.77636e+06	1.74201e+06	1.11853e+06	0	1.10669e+06	133938	9.76142e+06
VYRIQDGEKKPIGWDTD	456	472	3	0	674.009	6	14	8.41313	8.94933	676.012	4.80906	0.6	0					0.0727017		497577	8.07573e+06	6.38021e+07	2.33733e+08	4.85957e+08	7.26313e+08	7.43324e+08	6.10292e+08	3.88657e+08	1.87012e+08	8.28771e+07	3.19144e+07	1.18782e+07	4.93704e+06	2.81754e+06	121733	686844	581039	891679	2.27244e+06	623969
VYRIQDGEKKPIGWDTD	456	472	4	0	505.759	6	14	8.49435	8.87153	507.252	4.77631	1	0	1.16169	0.967743	1	-5	0.104987		2.62869e+06	388052	7.1882e+06	2.59097e+07	6.13687e+07	9.17501e+07	9.94089e+07	7.85602e+07	4.86395e+07	2.14982e+07	7.76334e+06	1.10449e+06	788674	83651.6	1.14775e+06	113431	195774	380620	370912	182827	733021
VYRIQDGEKKPIGWDTDISW	456	475	3	0	802.741	7	17	11.1673	11.6826	805	5.32603	0.6	0					0.0972107		2.60777e+06	1.90662e+06	2.18983e+07	5.04668e+07	1.33773e+08	3.0985e+08	3.35459e+08	3.35112e+08	2.82069e+08	1.67936e+08	8.86984e+07	3.7746e+07	1.10997e+07	5.18585e+06	7.39257e+06	1.62547e+06	598075	1.30538e+06	270195	196538	566466	198356	957056	693789	173179
VYRIQDGEKKPIGWDTDISW	456	475	4	0	602.308	7	17	11.4333	11.5424	604.071	5.60156	0.3	0					0.187065		0	0	134246	605922	2.3469e+06	6.38607e+06	8.58893e+06	8.10937e+06	6.49893e+06	3.93605e+06	1.31474e+06	102433	0	0	0	205317	183024	0	0	0	339000	0	291549	0	97477.7
VYRIQDGEKKPIGWDTDISWL	456	476	2	0	1260.15	7	18	11.2347	11.5268	1268.56	15.2947	1	0	3.79799	0.582496	1	-13	1.20045		8.1804e+06	5.16517e+06	897290	1.40493e+06	319651	433282	0	0	0	1.5114e+06	0	275627	0	322028	2.53274e+06	1.79158e+07	2.99858e+07	4.65098e+07	5.14842e+07	4.72979e+07	2.80322e+07	1.15666e+07	1.41759e+06	37838.7	17632.5	0
VYRIQDGEKKPIGWDTDISWL	456	476	3	0	840.436	7	18	11.1725	11.6982	846.456	16.5361	1	0	4.15552	1.64042	1	-13	0.160225		5.28567e+06	2.49565e+07	2.63221e+07	2.26638e+06	6.74039e+06	329565	1.52805e+06	0	596283	3.16767e+06	622283	1.3669e+06	2.54628e+07	3.69929e+07	1.04894e+08	2.45482e+08	4.48102e+08	6.27137e+08	7.55627e+08	6.67882e+08	4.9354e+08	3.26022e+08	1.68931e+08	6.55912e+07	5.7873e+07	4.33058e+06
VYRIQDGEKKPIGWDTDISWL	456	476	4	0	630.579	7	18	11.2347	11.4801	634.752	15.169	1	0	3.7618	0.370927	1	-13	0.271368		1.20429e+06	931126	1.30147e+06	7.49407e+07	128416	127516	0	4.37822e+07	0	501434	193863	2.63493e+06	302423	6.42131e+06	2.50594e+07	5.8602e+07	1.09508e+08	1.57925e+08	1.84401e+08	1.67569e+08	1.18308e+08	7.67783e+07	3.75374e+07	1.10717e+07	4.4014e+06	240837
VYRIQDGEKKPIGWDTDISWLTG	456	478	3	0	893.126	7	20					-1
VYRIQDGEKKPIGWDTDISWLTGEE	456	480	3	0	979.154	7	22					-1
VYRIQDGEKKPIGWDTDISWLTGEEL	456	481	2	0	1524.77	7	23	12.7318	13.1849	1529.27	7.16937	1	0	1.009	1.31178	1	-4	0.135671		176663	0	0	539524	5.48167e+06	2.27459e+07	5.73327e+07	9.05452e+07	1.32631e+08	1.34126e+08	1.20235e+08	8.36073e+07	4.98632e+07	2.2865e+07	5.24743e+06	143139	400562	0	0	0	0	120062	237829	0	137687	0	0	182551	0	0
VYRIQDGEKKPIGWDTDISWLTGEEL	456	481	3	0	1016.85	7	23	12.7005	13.2893	1019.9	7.33081	0.6	0					0.0613008		0	801451	1.13745e+07	6.58383e+07	2.42375e+08	6.45532e+08	1.2427e+09	2.09132e+09	2.69533e+09	2.85552e+09	2.57759e+09	1.8505e+09	1.16575e+09	6.69625e+08	3.45114e+08	1.6042e+08	8.66045e+07	5.12773e+07	3.09005e+07	2.02103e+07	9.10492e+06	2.09523e+06	729918	563566	262773	0	0	16351.2	151190	84378.7
VYRIQDGEKKPIGWDTDISWLTGEEL	456	481	4	0	762.888	7	23	12.7318	13.1224	765.171	7.30716	0.6	0					0.0411951		213546	1.47525e+06	7.97328e+06	1.81669e+07	6.9043e+07	1.81774e+08	4.18538e+08	6.14119e+08	8.09716e+08	8.57203e+08	7.58533e+08	5.53706e+08	3.50113e+08	1.99074e+08	9.59278e+07	4.70329e+07	2.5597e+07	1.32658e+07	9.94693e+06	5.55797e+06	2.14256e+06	1.15378e+06	1.35375e+06	94855.5	0	209052	972992	560641	0	108389
VYRIQDGEKKPIGWDTDISWLTGEELHV	456	483	3	0	1095.56	8	25	12.1192	12.1541	1102.97	20.2504	0.6	0					0.163012		0	0	0	0	0	192355	0	11413.6	0	0	16987.8	0	8280.71	0	3893.72	331.871	502777	652171	3.1735e+06	1.89823e+07	4.68765e+07	6.53979e+07	1.16202e+08	1.19149e+08	6.06193e+07	6.18849e+06	3.3737e+06	0	0	311087
YRIQDGEKKPIGWD	457	470	2	0	852.939	5	11					-1
YRIQDGEKKPIGWD	457	470	3	0	568.962	5	11	8.50992	8.69687	571.21	5.73038	0.4	1					0.365853		9156.45	354541	9.31632e+06	2.81444e+07	4.54004e+07	6.3374e+07	5.31846e+07	3.26047e+07	1.5267e+07	3.08693e+06	931446	2.10293e+06	1.12143e+07	2.65753e+07	1.32929e+07	3.79729e+06	1.90678e+06
YRIQDGEKKPIGWDTD	457	472	2	0	960.976	6	13	8.31972	8.72803	964.265	5.44286	1	0	1.56354	1.10874	1	-4	0.404927		217821	1.31338e+06	2.8675e+06	2.7447e+07	5.51633e+07	8.70446e+07	9.63732e+07	8.22284e+07	5.98148e+07	3.96199e+07	1.94714e+07	1.18792e+07	23251.1	1.30904e+06	0	639099	1.10813e+06	2.87054e+06	2.08281e+06	2.2779e+06
YRIQDGEKKPIGWDTD	457	472	3	0	640.987	6	13	8.39757	8.70727	642.937	4.71754	1	0	1.2743	0.662127	1	-2	0.0486531		0	1.60622e+06	1.5137e+07	6.41542e+07	1.32665e+08	1.8493e+08	1.968e+08	1.42704e+08	8.722e+07	4.30615e+07	1.55917e+07	2.54853e+06	823657	152843	2.60412e+06	253771	569032	70762.9	107481	0
YRIQDGEKKPIGWDTD	457	472	4	0	480.992	6	13					0
YRIQDGEKKPIGWDTDISW	457	475	3	0	769.718	6	16	11.1207	11.3866	772.077	5.69063	1	0	1.23686	0.464144	-1	1	0.296848		578836	444906	1.31519e+06	1.21235e+07	3.45856e+07	6.87044e+07	9.48156e+07	9.26573e+07	7.13567e+07	4.15267e+07	1.55562e+07	7.31719e+06	271230	242648	2.25173e+06	0	12493.4	2.76068e+06	471675	364751	2.3614e+06	488964	6.25462e+06
YRIQDGEKKPIGWDTDISW	457	475	4	0	577.541	6	16	10.3695	10.4318	582.001	16.4556	1	0	4.72475	-0.458139	-1	-7	0.379194		0	0	0	0	494747	0	0	206900	0	0	180990	213188	94807.1	0	0	79469.8	672068	3.06418e+06	6.01803e+06	4.20291e+06	1.60738e+06	990841	555243
YRIQDGEKKPIGWDTDISWL	457	476	2	0	1210.62	7	17					-1
YRIQDGEKKPIGWDTDISWL	457	476	3	0	807.413	7	17	12.2631	12.6535	809.829	5.78404	0.6	0					0.269217		1.09481e+06	716863	2.09888e+06	1.81253e+07	4.79164e+07	8.71387e+07	1.17479e+08	1.13574e+08	9.52423e+07	6.06763e+07	2.92031e+07	1.21111e+07	3.95693e+06	433081	704604	1.49414e+06	1.0816e+06	1.97789e+06	1.95992e+06	1.21273e+06	728077	6.23703e+06	614587	168614	5.68785e+06
YRIQDGEKKPIGWDTDISWLTGEEL	457	481	3	0	983.826	7	22	12.6848	13.1224	986.888	7.42486	0.6	0					0.109028		325566	269550	1.85175e+06	1.56205e+07	5.97527e+07	1.69236e+08	3.22279e+08	5.37346e+08	6.71536e+08	6.88756e+08	6.09249e+08	4.29112e+08	2.72101e+08	1.49702e+08	7.93716e+07	3.33887e+07	1.56499e+07	6.22844e+06	2.23964e+06	644962	1.19187e+06	373065	0	617448	305967	199378	3.78276e+07	29251.3	0	2.75175e+06
YRIQDGEKKPIGWDTDISWLTGEEL	457	481	4	0	738.121	7	22	12.7161	13.0599	740.397	7.34023	1	0	1.12272	0.816331	1	-1	0.0681774		108355	158670	427302	454758	9.13812e+06	1.70385e+07	5.95843e+07	9.36867e+07	1.31314e+08	1.28046e+08	1.14031e+08	8.02004e+07	4.90104e+07	2.39831e+07	1.18007e+07	3.1771e+06	1.78936e+06	2.04657e+06	406659	425425	186006	204435	0	229201	233900	258463	90898.4	268352	294051	224298
RIQDGEKKPIGWDTD	458	472	2	0	879.444	6	12	7.03958	7.1487	883.878	7.84175	1	0	2.78074	-0.246268	-1	-8	0.385016		0	318538	725162	0	147988	0	0	1.64935e+06	9.04347e+06	1.04511e+07	5.66947e+06	1.79139e+06	156683	0	286839	0	0	0	460268
RIQDGEKKPIGWDTD	458	472	3	0	586.632	6	12	7.83352	7.85425	588.49	4.54967	1	0	1.35855	-0.646536	-1	1	0.084573		0	0	0	192781	1.39371e+06	2.17165e+06	2.92642e+06	1.48781e+06	157432	0	0	0	0	0	0	0	0	0	0
RIQDGEKKPIGWDTDISWL	458	476	3	0	753.059	6	16	12.1385	12.2475	755.407	5.6962	1	0	1.23866	-0.24657		-3	0.549704		0	1.44063e+06	123425	1.97094e+06	6.51546e+06	8.52944e+06	9.86822e+06	1.0947e+07	7.3132e+06	3.44037e+06	475733	571137	102729	109773	382001	720510	1.39904e+06	600464	546405	895574	0	0	95373.3
RIQDGEKKPIGWDTDISWLTGEEL	458	481	2	0	1393.7	7	21	12.6848	12.7422	1398.33	7.60491	1	1	1.27042	-0.480632	1	0	0.27985		0	0	0	0	162973	165203	2.08058e+06	3.42229e+06	4.48696e+06	4.3806e+06	2.49488e+06	1.57015e+06	1.54433e+06	1.77981e+06	1.34152e+06	0	0	0	0	0	0	0	0	0	0	0	0	0	0
RIQDGEKKPIGWDTDISWLTGEEL	458	481	3	0	929.471	7	21	12.4816	13.0129	932.429	7.22166	1	0	1.17581	1.66593	1	0	0.578347		328750	132233	1.29941e+06	1.35409e+07	3.99108e+07	9.58031e+07	1.76842e+08	2.66765e+08	3.1257e+08	2.90113e+08	2.31646e+08	1.52133e+08	1.0361e+08	7.6702e+07	6.46264e+07	1.96048e+07	8.34165e+06	2.50248e+06	3.08753e+06	626135	275250	932146	133609	291308	198474	123412	0	609581	118977
RIQDGEKKPIGWDTDISWLTGEEL	458	481	4	0	697.355	7	21	12.5597	12.836	699.783	8.05634	1	1	1.38186	0.510791	1	-6	0.508414		476360	98273.7	176835	64019	3.88433e+06	7.16482e+06	1.60337e+07	2.296e+07	2.9553e+07	2.54682e+07	2.22271e+07	1.41461e+07	1.30479e+07	1.3704e+07	1.27002e+07	9.06643e+06	3.32189e+06	235270	270639	179548	270473	114615	110600	0	509012	0	103540	83724.9	0
RIQDGEKKPIGWDTDISWLTGEELHV	458	483	3	0	1008.18	7	23					0
TDISWLTGEEL	471	481	1	0	1263.61	5	9	12.1541	13.4825	1271	6.64252	0.4	0					2.50942		117916	1.7726e+07	7.20203e+07	1.10681e+08	8.7134e+07	7.8193e+07	5.10211e+08	1.32769e+09	1.10037e+09	3.79422e+08	1.2197e+08	3.35602e+07	3.72792e+06	6.73563e+07	6.57155e+07
TDISWLTGEEL	471	481	2	0	632.309	5	9	12.4035	12.9193	634.048	2.73224	1	0	0.966862	1.59543	-1	0	0.359868		3.52866e+06	3.98591e+07	1.03819e+08	1.48124e+08	1.14458e+08	5.7769e+07	2.82372e+07	8.36374e+06	1.67695e+06	2.029e+06	4.05464e+06	1.50947e+06	1.17386e+06	290093	1.0084e+06
ISWLTGEEL	473	481	1	0	1047.54	4	7	11.5892	12.8256	1051.84	3.67372	1	1	2.11375	4.85901		-2	1.95673		4.97464e+07	2.9246e+08	6.98028e+08	8.5269e+08	6.88532e+08	3.46683e+08	1.33436e+08	2.97253e+08	4.57531e+08	1.99151e+08	2.00989e+07	661038
ISWLTGEELHV	473	483	2	0	642.335	5	9	11.9787	12.0724	644.096	2.74785	1	0	0.975851	-0.316238		-1	0.16407		414152	945717	7.21006e+06	1.23667e+07	9.025e+06	4.607e+06	1.61956e+06	313233	530616	67457.9	73747.6	0	0	0	125448
LTGEEL	476	481	1	0	661.34	4	4	7.4915	8.07042	662.73	1.01317	1	0	0.70615	1.88135		0	0.107893		2.92269e+08	7.28918e+08	5.11365e+08	1.74756e+08	2.89733e+07	2.91378e+06	229171	139876	133590
TGEEL	477	481	1	0	548.256	3	3	6.11387	6.36985	549.694	1.13789	0.4	1					0.525463		4.01366e+07	4.47371e+07	1.95734e+07	1.27286e+07	1.65514e+07	693665	175238
HVEVL	482	486	1	0	596.34	3	3	7.61587	8.13798	596.814	0.123962	1	0	-0.392716	1.62411		1	0.0544826		3.82331e+09	1.78903e+09	4.35976e+08	7.35432e+07	2.55008e+06	221301	229385
HVEVLENVPLTTHN	482	495	2	0	801.418	5	11	8.13278	8.6709	803.861	3.95208	1	1	1.2556	1.69657	0	0	0.638215		5.11649e+06	5.7585e+08	9.50471e+08	9.04185e+08	9.83133e+08	1.31588e+09	1.44252e+09	1.08952e+09	5.87383e+08	2.41111e+08	8.05917e+07	1.83246e+07	1.9953e+06	169551	200841	1004.86	167423
HVEVLENVPLTTHN	482	495	3	0	534.614	5	11	8.13278	8.44428	535.698	2.31583	1	1	0.484474	0.670279	0	-3	0.258569		1.88523e+06	7.96444e+08	1.27383e+09	9.90529e+08	5.76815e+08	4.07833e+08	3.17301e+08	2.08615e+08	7.81687e+07	4.25556e+07	1.21581e+07	446020	327123	114625	7.23642e+06	0	23637.5
HVEVLENVPLTTHNF	482	496	2	0	874.952	6	12					-1
HVEVLENVPLTTHNFVRKT	482	500	3	0	745.074	6	16					-1
HVEVLENVPLTTHNFVRKT	482	500	4	0	559.058	6	16					-1
HVEVLENVPLTTHNFVRKTF	482	501	2	0	1190.64	6	17					-1
HVEVLENVPLTTHNFVRKTF	482	501	3	0	794.097	6	17					-1
HVEVLENVPLTTHNFVRKTF	482	501	4	0	595.825	6	17	10.1205	10.1671	598.614	9.72618	0.4	1					0.039363		0	0	100733	0	600393	1.08421e+06	4.23224e+06	9.49136e+06	1.42104e+07	1.89967e+07	1.61599e+07	9.65178e+06	6.27977e+06	3.09222e+06	1.35866e+06	371123	341641	0	1.69186e+07	0	0	43374.9	3.60223e+06	0
HVEVLENVPLTTHNFVRKTFF	482	502	3	0	843.12	7	18	11.1518	11.6982	846.723	9.2669	1	0	2.06197	1.73424	1	0	0.250414		386448	1.46369e+06	371814	1.13964e+06	2.93398e+07	3.74635e+07	1.05569e+08	2.48157e+08	4.51208e+08	6.3263e+08	7.64081e+08	6.75793e+08	5.00586e+08	3.31125e+08	1.70883e+08	6.62001e+07	6.25357e+07	4.33058e+06	3883.5	1.73438e+08	498882	310338	4.8352e+07	0	381043	7.96156e+06
HVEVLENVPLTTHNFVRKTFF	482	502	4	0	632.592	7	18	11.1518	11.6619	635.142	8.65755	1	0	1.88647	1.56969	1	-1	0.117461		0	1.87137e+06	96595.6	4.28006e+06	302423	7.93599e+06	3.09815e+07	8.09181e+07	1.43078e+08	2.12877e+08	2.42713e+08	2.17372e+08	1.60662e+08	1.00561e+08	4.54683e+07	1.29027e+07	4.82819e+06	455891	0	306944	18571	1.16162e+06	132477	401281	190832	310589
HVEVLENVPLTTHNFVRKTFFTL	482	504	3	0	914.497	7	20	12.0567	12.4035	918.422	10.1016	0.6	0					0.102815		1.46798e+06	3.15593e+06	7.40789e+06	4.24523e+06	4.01101e+06	5.61269e+06	1.70094e+07	4.76297e+07	1.01456e+08	1.8649e+08	2.9328e+08	3.75466e+08	4.00572e+08	3.56565e+08	2.41766e+08	1.38589e+08	7.40446e+07	3.30528e+07	5.53587e+06	482614	784354	167567	131369	195206	0	5.79357e+06	142698	428008
HVEVLENVPLTTHNFVRKTFFTL	482	504	4	0	686.125	7	20	12.1385	12.3411	689.113	10.281	1	0	2.05794	0.177021	1	0	0.0758751		399441	2.16482e+06	3.28181e+06	806569	1.13548e+06	3.77277e+06	3.71339e+06	1.07612e+07	2.31247e+07	4.97952e+07	7.61735e+07	1.00265e+08	1.0538e+08	9.33289e+07	6.06632e+07	3.54295e+07	1.72809e+07	5.19665e+06	2.09101e+06	0	104404	3.14058e+06	590816	499413	282778	480278	9.40079e+06	0
HVEVLENVPLTTHNFVRKTFFTLA	482	505	2	0	1406.76	7	21	12.0412	12.2943	1412.86	10.484	1	0	1.98115	0.406101	1	-1	0.208206		0	0	0	0	0	0	10496.2	552143	4.2516e+06	1.46373e+07	3.2e+07	4.47991e+07	5.19051e+07	4.98177e+07	3.70503e+07	1.95348e+07	5.75235e+06	463586	41843.1	0	0	0	0	0	0	0	0	0	0
HVEVLENVPLTTHNFVRKTFFTLA	482	505	3	0	938.176	7	21	11.9787	12.5285	942.253	10.5181	1	0	1.98956	1.74933	1	-1	0.135638		950066	5.8461e+06	394450	2.13205e+06	3.33575e+07	3.01683e+07	6.60453e+07	1.17442e+08	3.06865e+08	5.7425e+08	8.68594e+08	1.2616e+09	1.44934e+09	1.36155e+09	1.09035e+09	7.15022e+08	3.88895e+08	1.95638e+08	8.30796e+07	2.64621e+07	6.56556e+06	382554	158409	147153	0	0	133688	0	267861
HVEVLENVPLTTHNFVRKTFFTLA	482	505	4	0	703.884	7	21	11.9943	12.4191	706.949	10.548	1	0	1.99694	1.18331	1	-1	0.087983		0	233319	1.19523e+06	643401	1.59975e+06	4.54156e+06	1.80388e+07	3.51244e+07	7.62975e+07	1.61859e+08	2.51469e+08	3.64427e+08	4.24296e+08	4.00687e+08	3.07473e+08	2.04704e+08	1.06246e+08	5.52867e+07	1.51019e+07	6.44483e+06	510973	288311	267170	383397	193690	98058.9	0	486760	177507
HVEVLENVPLTTHNFVRKTFFTLAF	482	506	2	0	1480.3	7	22	13.1537	13.3414	1486.01	9.6102	1	0	1.65761	0.109995	1	-3	0.355549		359405	552106	1.07721e+06	1.18718e+06	3.76718e+06	4.28091e+06	2.58118e+06	2.40281e+06	2.80795e+06	7.15438e+06	1.41667e+07	2.21141e+07	2.4942e+07	2.4318e+07	2.00585e+07	1.16708e+07	2.41707e+06	161329	161749	0	0	0	0	0	0	0	0	0	0	0
HVEVLENVPLTTHNFVRKTFFTLAF	482	506	3	0	987.199	7	22	13.0287	13.6028	991.305	10.4985	1	0	1.86692	1.85983	1	1	0.11925		6063.68	1.74956e+06	516727	1.01861e+07	3.00836e+07	4.57366e+07	6.41901e+07	1.06697e+08	1.90663e+08	3.60391e+08	5.66921e+08	8.19313e+08	9.63266e+08	9.08769e+08	7.62816e+08	5.38081e+08	3.15275e+08	1.72665e+08	8.17145e+07	2.53984e+07	6.48919e+06	1.09178e+06	176282	0	123406	0	116745	0	433603	343179
HVEVLENVPLTTHNFVRKTFFTLAF	482	506	4	0	740.651	7	22	13.0287	13.5819	743.699	10.3737	1	0	1.83752	1.76496	1	1	0.13266		427806	294471	1.37362e+06	8.82631e+06	1.87535e+07	2.44167e+07	3.05052e+07	3.51346e+07	6.50866e+07	1.17906e+08	1.98498e+08	2.6677e+08	3.30324e+08	3.17684e+08	2.59408e+08	1.77756e+08	1.06608e+08	5.22586e+07	2.43455e+07	8.05979e+06	2.77917e+06	523639	750244	173168	441186	331864	274372	102775	682032	414283
EVLENVPLTTHN	484	495	2	0	683.354	5	9	7.83352	8.25227	686.114	4.72614	0.6	0					0.113717		1.86273e+06	457167	7.92532e+06	3.80328e+07	9.00832e+07	1.35621e+08	1.31608e+08	8.30233e+07	3.45642e+07	9.62799e+06	2.72005e+06	438675	1.36171e+06	0	199590
EVLENVPLTTHNFVRKTF	484	501	3	0	715.388	6	15					-1
EVLENVPLTTHNFVRKTFF	484	502	3	0	764.411	6	16	11.4022	11.6359	767.436	7.68156	0.6	1					0.176947		1.55479e+07	170732	31309.7	8.14903e+06	507263	1.78844e+06	8.57122e+06	1.81559e+07	3.20312e+07	5.09648e+07	5.24507e+07	4.29893e+07	2.54683e+07	1.38062e+07	5.28983e+06	388996	0	0	228511	0	128849	48619	0
EVLENVPLTTHNFVRKTFFTL	484	504	3	0	835.788	7	18					-1
EVLENVPLTTHNFVRKTFFTLA	484	505	3	0	859.467	7	19	12.2631	12.3879	864.043	12.1579	0.4	1					0.200385		1.08916e+06	490100	237619	514380	140701	415716	579197	1.38403e+06	3.58954e+06	9.7559e+06	1.8046e+07	2.36323e+07	2.94324e+07	2.34432e+07	1.65901e+07	8.97341e+06	3.64013e+06	995726	377836	352688	51267.4	124521	5.06525e+06	76002.1	134952	4.43876e+06	1.43914e+07
LENVPLTTHNFVRKTFF	486	502	3	0	688.374	6	14	10.5565	10.6033	689.945	3.45161	0.6	0					0.207567		246877	157265	998156	4.19791e+06	7.25896e+06	5.761e+06	1.96305e+06	322074	138942	409104	659406	142930	329259	0	0	202896	0	0	31136.1	0	0
ENVPLTTHN	487	495	1	0	1024.51	4	6	5.47037	5.8602	1028.61	3.52378	0.6	0					0.232218		0	731281	1.45458e+07	4.63256e+07	6.30612e+07	4.4667e+07	1.4378e+07	2.37784e+06	1.95232e+06	917105	237720
ENVPLTTHN	487	495	2	0	512.757	4	6	5.45473	5.98848	514.758	3.42004	0.6	0					0.0444242		5.30358e+06	6.59731e+07	2.79425e+08	6.71435e+08	8.5193e+08	6.11907e+08	2.56215e+08	7.23909e+07	1.11134e+07	1.48164e+06	2.42825e+06
ENVPLTTHNF	487	496	2	0	586.291	5	7	6.11387	6.28628	587.082	0.890093	1	0	0.0522578	0.0404028		-1	0.588336		3.13767e+06	6.63437e+06	3.8239e+06	1.06796e+06	42028.4	0	99688.3	0	83849.5	0	416306	41981.3	62301.1
ENVPLTTHNFVRKTF	487	501	2	0	901.981	6	12	8.69687	8.84038	905.102	5.15896	0.6	0					0.170892		0	145216	0	4.10109e+06	1.37156e+07	3.03563e+07	3.51906e+07	3.26918e+07	1.97171e+07	8.1238e+06	1.00569e+06	292976	6978.13	0	0	0	0	0	0
ENVPLTTHNFVRKTF	487	501	4	0	451.494	6	12					-1
ENVPLTTHNFVRKTFF	487	502	3	0	650.679	6	13	10.5098	10.9925	653.387	6.93521	1	0	2.15865	1.44583	1	-1	0.0999882		194204	23579.3	1.88912e+06	1.3217e+07	5.13565e+07	1.50292e+08	2.83873e+08	4.6199e+08	5.29225e+08	4.44118e+08	3.01526e+08	1.62049e+08	7.22345e+07	2.29741e+07	4.32329e+06	582014	0	1.03197e+06	455680	29492.8
ENVPLTTHNFVRKTFF	487	502	4	0	488.261	6	13	10.5098	10.7745	490.281	6.8891	1	0	2.14026	0.458483	1	-1	0.101952		0	90796.7	347045	0	6.24369e+06	6.17848e+06	2.49949e+07	3.07256e+07	5.07738e+07	3.14984e+07	2.496e+07	7.36437e+06	4.87154e+06	723220	624616	150293	205876	5596.15	154335	0
ENVPLTTHNFVRKTFFTL	487	504	2	0	1082.58	6	15	11.7605	12.0567	1087.67	8.86471	1	0	2.45675	0.601215	1	0	0.239884		17200.6	0	603874	376169	186197	411762	6.1983e+06	1.58772e+07	3.10351e+07	4.66721e+07	4.84829e+07	3.86093e+07	3.79419e+07	8.67935e+06	1.94009e+07	0	1.26116e+06	0	0	0	0	0
ENVPLTTHNFVRKTFFTL	487	504	3	0	722.056	6	15	11.6826	12.1644	725.282	8.35904	1	0	2.28199	1.4416	1	1	0.0776464		0	1.68279e+06	259185	1.12113e+06	6.08361e+06	1.86126e+07	5.35079e+07	1.11139e+08	1.97838e+08	2.53376e+08	2.58481e+08	2.11544e+08	1.44116e+08	5.72193e+07	3.0351e+07	6.66963e+06	1.02036e+06	271007	121026	739279	83903.3	569746
ENVPLTTHNFVRKTFFTLA	487	505	2	0	1118.1	6	16	11.5268	11.9787	1123.13	8.70351	0.6	0					0.235802		0	532136	0	243870	2.92142e+06	1.17563e+07	2.69909e+07	6.75072e+07	1.21188e+08	1.88257e+08	2.08562e+08	1.77439e+08	1.31479e+08	7.47363e+07	3.17298e+07	3.89553e+06	0	0	41213.9	971696	216211	1.26577e+06	0
ENVPLTTHNFVRKTFFTLA	487	505	3	0	745.736	6	16	11.4489	11.7657	749.143	8.86342	0.6	0					0.129621		969902	2.15643e+06	4.92651e+06	1.33944e+07	3.589e+07	8.12598e+07	1.07306e+08	2.21964e+08	4.2617e+08	6.59001e+08	7.68438e+08	7.00123e+08	5.2333e+08	3.33145e+08	1.77336e+08	6.78002e+07	2.15286e+07	2.0502e+07	752105	972821	1.02164e+06	271949	500023
ENVPLTTHNFVRKTFFTLA	487	505	4	0	559.553	6	16	11.558	11.7605	562.129	8.94525	1	0	2.29136	0.176492	1	1	0.132818		0	42283.4	0	285921	90685.6	378760	2.57525e+06	6.5285e+06	1.83758e+07	2.99569e+07	3.50144e+07	2.82155e+07	2.01983e+07	1.17321e+07	4.74681e+06	2.14575e+06	0	0	0	264901	0	187214	335266
ENVPLTTHNFVRKTFFTLAF	487	506	2	0	1191.63	7	17	12.9505	13.3728	1196.77	8.80256	0.6	0					0.179792		2.97582e+06	1.56029e+06	2.79955e+06	126436	1.96049e+06	2.7447e+06	1.50866e+07	3.49117e+07	6.73837e+07	1.04854e+08	1.32424e+08	1.31581e+08	9.92448e+07	6.0621e+07	2.64432e+07	5.59269e+06	461149	149582	0	4584.06	37678.3	17680.1	28849.5	88702	0
ENVPLTTHNFVRKTFFTLAF	487	506	3	0	794.758	7	17	12.9037	13.4825	798.189	8.82445	0.6	0					0.073309		1.22954e+07	1.46146e+07	1.22572e+07	1.40577e+07	2.8877e+07	6.37345e+07	1.4394e+08	2.96614e+08	5.33566e+08	7.9509e+08	9.15792e+08	8.9889e+08	6.91504e+08	4.44311e+08	2.3975e+08	1.13878e+08	4.21362e+07	1.11236e+07	4.88374e+06	805467	1.44153e+06	348907	14499.3	1.34241e+06	636731
FVRKTF	496	501	2	0	399.237	4	4	7.10192	7.55888	400.563	2.15613	1	0	2.18744	1.32906		1	0.079014		9.85392e+06	7.33492e+07	1.76725e+08	1.71828e+08	9.19925e+07	2.64346e+07	2.85111e+06	186096	205209
FVRKTFF	496	502	2	0	472.771	4	5	9.79017	10.1879	474.48	2.81438	0.6	0					0.0625742		1.11791e+07	9.90407e+07	2.88142e+08	5.10034e+08	4.30667e+08	2.35296e+08	7.86815e+07	1.27289e+07	349598	266043
FVRKTFF	496	502	3	0	315.517	4	5	9.2604	10.6345	316.571	2.56001	0.4	0					0.350302		382438	1.03132e+07	2.91924e+08	1.2362e+08	1.04442e+08	6.84548e+07	1.23854e+07	373153	2.58731e+07	0
FVRKTFFTL	496	504	2	0	579.837	5	7	11.4022	11.9943	582.355	4.30109	1	0	2.57837	1.94105	1	1	0.0683462		326793	9.56929e+06	4.56838e+07	1.49497e+08	3.00181e+08	3.75621e+08	3.06456e+08	1.48877e+08	5.15059e+07	8.94203e+06	471279	147154	0
FVRKTFFTL	496	504	3	0	386.894	5	7	11.4333	11.854	388.576	4.3123	1	0	2.58667	1.16452	1	1	0.0760546		0	515668	3.20056e+06	2.93173e+07	6.53386e+07	9.00253e+07	6.52947e+07	2.94533e+07	6.13692e+06	79305.2	91440.5	0	0
FVRKTFFTLA	496	505	2	0	615.356	5	8	11.0081	11.4645	618.018	4.54881	1	0	2.34073	1.3265	1	1	0.0645306		1.63768e+07	2.29681e+07	5.92823e+07	1.81112e+08	4.02375e+08	5.73216e+08	5.27682e+08	3.30097e+08	1.41664e+08	4.13176e+07	6.00308e+06	622044	0	2146.54
FVRKTFFTLA	496	505	3	0	410.573	5	8	10.9146	11.3037	412.364	4.59663	1	0	2.37172	1.02179	1	1	0.0840761		435018	1.18529e+06	8.71679e+06	3.69057e+07	8.04076e+07	1.19606e+08	1.05018e+08	6.38888e+07	2.88974e+07	4.98364e+06	513456	420852	0	68472.9
FVRKTFFTLAF	496	506	2	0	688.89	5	9	12.8881	13.331	691.759	4.85549	1	0	2.18986	1.26551	1	1	0.0368653		7.27155e+06	2.8027e+07	7.39446e+07	2.09144e+08	4.90658e+08	7.50175e+08	8.1852e+08	5.82857e+08	3.20375e+08	1.35564e+08	4.232e+07	7.93511e+06	415214	173288	0
FVRKTFFTLAF	496	506	3	0	459.596	5	9	12.9037	13.112	461.516	4.87818	1	0	2.20293	0.202835	1	1	0.0752175		147814	1.16746e+06	1.13815e+07	2.44324e+07	5.65297e+07	9.49081e+07	9.45578e+07	6.97757e+07	4.07332e+07	1.48937e+07	4.43877e+06	777331	0	0	787219
FTLAF	502	506	1	0	598.324	4	3	12.2008	12.7943	600.243	1.53334	1	0	2.0427	1.94762		1	0.113474		6.29052e+07	2.67827e+08	3.35816e+08	1.82829e+08	5.45206e+07	7.20312e+06	162544	0
TLAF	503	506	1	0	451.255	3	2	9.63452	10.0479	452.251	0.718744	1	0	1.25608	1.13184		1	0.103211		2.807e+08	4.31026e+08	1.91119e+08	3.59243e+07	3.37583e+06	233453
TLAFCDF	503	509	1	0	816.36	4	5	12.6535	12.7005	819.479	2.54986	0.4	0					0.332937		572871	213177	730112	5.00694e+06	3.1938e+06	238764	91926.3	0	0	0
AFCDF	505	509	1	0	602.228	4	3	10.9458	11.4022	602.577	-0.0922453	1	1	-0.766327	1.3268		0	0.0362774		6.56545e+08	2.42532e+08	3.86145e+07	1.59981e+06	0	226953	222871	0
FCDF	506	509	1	0	531.191	4	2	10.2294	10.8523	531.472	-0.119373	1	1	-0.916344	2.08039		1	0.0270111		4.26421e+09	1.31663e+09	1.39236e+08	3.59895e+06	0	120465	0
FCDFCRKLLFQGF	506	518	2	0	812.394	6	11					-1
CDFCRKLLFQGFRCQTCGYKFHQRCSTEVPLM	507	538	4	0	961.951	10	29					-1
DFCRKLLFQG	508	517	2	0	613.821	5	8					0
FCRKLLFQGF	509	518	2	0	629.842	5	8	11.9787	12.0203	631.366	2.18939	1	0	0.811814	-0.551884		1	0.109397		113546	3.32014e+06	9.37133e+06	9.78129e+06	6.94417e+06	1.63079e+06	1.03302e+06	599781	0	97664.6	74370.4	96568	0	0
CRKLL	510	514	2	0	316.699	4	3	7.28905	7.59515	317.562	1.28942	1	0	1.62122	0.645823		1	0.148383		1.55583e+07	5.22045e+07	7.04058e+07	2.96058e+07	2.03401e+06	135421	85780.9	255285
CRKLLF	510	515	2	0	390.233	4	4	9.85235	10.3539	391.125	1.24073	0.4	0					0.0903033		1.9716e+07	1.32021e+08	1.53214e+08	6.28788e+07	1.13179e+07	238631	168493	0	0
CRKLLFQG	510	517	1	0	964.54	5	6	8.96488	9.35382	967.058	1.87221	0.4	0					0.170617		1.18333e+07	1.09011e+08	2.34757e+08	2.16324e+08	9.6036e+07	2.29827e+07	836225	230052	402709	199042	0	0
CRKLLFQG	510	517	2	0	482.773	5	6	8.91822	9.49413	484.068	1.94237	1	0	1.07129	1.86776	1	1	0.0283296		1.66265e+08	1.02407e+09	2.06924e+09	1.96325e+09	9.73994e+08	3.07097e+08	7.2474e+07	7.9935e+06	137498	191774	0	884471
CRKLLFQG	510	517	3	0	322.185	5	6	8.90265	9.33825	323.023	1.86903	1	0	1.00793	1.2323	1	1	0.0883463		1.26296e+06	5.18175e+07	1.09293e+08	9.2861e+07	4.03524e+07	6.50905e+06	2.2179e+06	69072.8	0	952096	0	0
CRKLLFQGF	510	518	1	0	1111.61	5	7	11.3399	11.6982	1114.52	2.16101	0.4	0					0.252947		0	3.36695e+06	8.23329e+07	9.32049e+07	4.43984e+07	6.86536e+06	0	0	28558.6	112067	99098.6	110163	695843
CRKLLFQGF	510	518	2	0	556.308	5	7	11.2295	11.9007	557.698	2.02862	0.6	0					0.0347403		1.90701e+08	1.28621e+09	3.15508e+09	3.32317e+09	1.78601e+09	6.58724e+08	1.93388e+08	3.98421e+07	4.22192e+06	229450	269284	43137.4	194441
CRKLLFQGFRC	510	520	3	0	457.578	6	9	10.7278	10.9769	458.826	2.77914	1	0	0.993876	0.387684		1	0.266855		0	1.63426e+06	1.51929e+07	1.88822e+07	1.44761e+07	5.19627e+06	780137	0	566892	0	0	3.06341e+06	31279.7	0	710185	0
CRKLLFQGFRCQTCG	510	524	3	0	587.29	6	13	10.136	10.5358	588.842	3.41223	0.6	0					0.148212		907710	1.64123e+07	6.50218e+07	1.21943e+08	1.45917e+08	1.10078e+08	6.32932e+07	3.0838e+07	9.53566e+06	1.75437e+06	1.76236e+06	2.10721e+06	2.17974e+07	710602	246902	3.69516e+06	350421	676308	1.77485e+06	1.61522e+06
CRKLLFQGFRCQTCGYKFHQRC	510	531	5	0	545.268	8	20					-1
CRKLLFQGFRCQTCGYKFHQRCST	510	533	4	0	728.353	8	22					-1
CRKLLFQGFRCQTCGYKFHQRCSTE	510	534	4	0	760.613	8	23	9.9457	10.0079	762.721	6.35201	1	0	0.824775	-0.458592		0	0.124077		0	0	166437	1.97284e+06	2.08969e+06	7.8988e+06	1.1098e+07	1.74402e+07	1.95692e+07	1.61092e+07	1.10812e+07	6.76852e+06	4.39464e+06	1.75757e+06	424089	194103	393389	0	142223	165656	152815	0	0	0	0	0	0	0	0	0
CRKLLFQGFRCQTCGYKFHQRCSTEVPLM	510	538	4	0	870.675	9	26	10.6656	11.4645	873.203	7.68342	0.6	0					0.116517		0	0	348455	3.86899e+06	3.66733e+07	1.17978e+08	2.7121e+08	4.88448e+08	7.35001e+08	8.88986e+08	9.40859e+08	8.23057e+08	6.54261e+08	4.42926e+08	2.70132e+08	1.37045e+08	6.76611e+07	2.96465e+07	1.10908e+07	2.84772e+06	1.70458e+06	1.37801e+06	819525	1.07029e+06	190663	852050	463138	1.6816e+06	233390	0
CRKLLFQGFRCQTCGYKFHQRCSTEVPLM	510	538	5	0	696.741	9	26	10.8679	11.2778	698.77	7.71371	1	0	0.931085	1.11591	1	0	0.110387		148167	0	303461	1.46474e+06	1.5682e+07	4.02355e+07	9.51833e+07	1.73418e+08	2.45124e+08	3.0561e+08	3.15406e+08	2.70062e+08	2.11768e+08	1.47512e+08	9.69234e+07	4.44047e+07	5.03979e+06	7.15854e+06	2.99515e+06	575074	320396	192134	364692	1.24576e+07	11689.8	18903.5	1.3007e+06	356928	2.87207e+06	1988.91
CRKLLFQGFRCQTCGYKFHQRCSTEVPLM	510	538	6	0	580.786	9	26	10.9302	11.086	582.437	7.47627	1	0	0.883742	-0.0349256	1	0	0.0492244		106789	0	0	107879	1.36471e+06	5.86203e+06	1.31705e+07	2.3869e+07	3.38308e+07	4.72239e+07	4.6345e+07	3.73093e+07	2.80026e+07	1.80466e+07	1.17842e+07	5.07442e+06	1.80364e+06	0	314121	0	85919.1	0	0	0	82353.8	0	110062	0	0	0
CRKLLFQGFRCQTCGYKFHQRCSTEVPLMC	510	539	3	0	1194.9	9	27	11.2622	11.4022	1199.55	11.3955	0.4	1					0.539257		742630	0	0	0	0	0	2.15029e+06	6.92499e+06	1.21258e+07	2.02942e+07	2.52941e+07	2.46434e+07	2.47917e+07	1.81841e+07	6.21106e+06	1.45959e+06	834888	0	289685	0	0	0	0	0	295867	0	0	0	0	279356
CRKLLFQGFRCQTCGYKFHQRCSTEVPLMC	510	539	4	0	896.427	9	27	11.1984	11.4853	899.135	8.27985	1	0	0.98282	0.558645	0	0	0.0634265		0	1130.17	984650	0	3.15412e+06	1.12168e+07	2.95634e+07	6.19605e+07	9.53036e+07	1.84224e+08	1.71142e+08	1.71511e+08	1.49425e+08	1.2354e+08	7.6031e+07	4.66366e+07	2.74983e+07	1.0894e+07	3.49919e+06	857722	273722	215336	0	281785	182318	0	0	260673	0	0
CRKLLFQGFRCQTCGYKFHQRCSTEVPLMC	510	539	5	0	717.343	9	27	11.1984	11.3244	719.544	8.44884	1	0	1.01527	-0.169807	0	0	0.0829632		0	0	0	0	3600.66	198571	4.25374e+06	1.08084e+07	2.11991e+07	2.77585e+07	3.68548e+07	3.67545e+07	3.42535e+07	2.42294e+07	1.61365e+07	7.22464e+06	2.59953e+06	1.17759e+06	686493	0	180917	0	0	0	0	0	202198	0	0	0
FRCQT	518	522	2	0	327.655	4	3					-1
FRCQTCG	518	524	2	0	407.67	5	5	6.30195	6.74308	408.253	0.562284	0.5	0					0.486388		2.64977e+07	4.12664e+07	2.32929e+07	5.605e+06	551729	302253	0	674295	0	106411	0
FRCQTCGYKFHQRC	518	531	4	0	444.952	7	12	8.05483	8.12758	445.904	2.5428	1	0	0.491576	-0.410964		0	0.115219		0	505588	2.51034e+06	4.13958e+06	3.775e+06	2.26763e+06	924472	430345	0	0	68460.5	0	0	43762.9	0	0	0	11016.8	0	84511.6
FRCQTCGYKFHQRCST	518	533	4	0	491.972	7	14					-1
FRCQTCGYKFHQRCSTE	518	534	3	0	698.642	7	15	7.91132	8.02885	700.683	4.69064	1	0	1.01417	-0.208151		0	0.498497		0	20940.6	3.82633e+06	1.18722e+07	2.25354e+07	2.59889e+07	2.39918e+07	1.69247e+07	9.93792e+06	3.40176e+06	1.63744e+06	16522.3	216241	1.1026e+06	1.99211e+06	1.47882e+06	939591	902777	675087	666031	499734	0	3579.79
FRCQTCGYKFHQRCSTEVPLM	518	538	2	0	1267.58	8	18	9.82127	9.85235	1271.23	5.50752	1	0	0.979257	-0.599663	0	0	0.403758		0	0	0	0	523258	1.26355e+06	1.61782e+06	4.14753e+06	3.10505e+06	1.89858e+06	373867	291991	0	0	0	0	0	0	0	0	0	0	0	0	0	0	0
FRCQTCGYKFHQRCSTEVPLM	518	538	3	0	845.39	8	18	9.68128	10.3643	847.756	5.31345	1	0	0.923364	2.35279	0	0	0.0903371		238190	489744	1.52779e+07	7.82715e+07	2.15133e+08	3.84307e+08	5.47227e+08	5.65877e+08	4.75373e+08	3.40771e+08	2.134e+08	1.05476e+08	4.46098e+07	9.57641e+06	1.79435e+06	663046	0	0	1.2798e+06	0	0	283299	1.24484e+06	0	271238	293114	0
FRCQTCGYKFHQRCSTEVPLM	518	538	4	0	634.294	8	18	9.71242	10.0428	636.068	5.30748	1	0	0.921644	0.755571	1	0	0.0496592		192759	0	3.16297e+06	2.74691e+07	8.20289e+07	1.33544e+08	1.84044e+08	1.98133e+08	1.66381e+08	1.22712e+08	7.74111e+07	3.81253e+07	9.40097e+06	3.90733e+06	628553	0	611227	0	164736	0	0	0	113471	0	619831	0	0
FRCQTCGYKFHQRCSTEVPLMC	518	539	3	0	879.727	8	19	10.1827	10.463	882.582	6.65632	1	0	1.20922	0.52883	1	-1	0.159675		0	4.58657e+06	0	1.65351e+07	5.37882e+07	9.35997e+07	1.70322e+08	2.2511e+08	2.22037e+08	1.92283e+08	1.31481e+08	7.78849e+07	4.80265e+07	1.94675e+06	9.31289e+06	2.3508e+07	1.65005e+07	1.99993e+07	2.00761e+07	1.36927e+07	6.97669e+06	1.54432e+06	297323	0	0	436252	0	0
FRCQTCGYKFHQRCSTEVPLMC	518	539	4	0	660.047	8	19	10.0894	10.4786	662.5	7.90437	1	1	1.54974	1.02201	1	-4	0.376193		954830	240220	1.78556e+06	8.54624e+06	2.68627e+07	6.71259e+07	1.04955e+08	1.43226e+08	1.46205e+08	1.22673e+08	8.84416e+07	5.41023e+07	2.86734e+07	9.78949e+06	6.96695e+06	1.1135e+07	2.03986e+07	2.5109e+07	1.85954e+07	1.50781e+07	2.13443e+07	4.35188e+06	997888	578714	1.0326e+06	3.3956e+07	281378	494225
RCQTCGY	519	525	2	0	415.668	5	5	6.23927	6.47743	416.134	0.326565	1	0	-0.26834	0.338169		-1	0.312655		5.77033e+06	6.95299e+06	2.6878e+06	490513	0	0	0	82282.1	0	0	52905.8
RCQTCGYKFHQRC	519	531	2	0	815.363	6	11					-1
RCQTCGYKFHQRC	519	531	3	0	543.911	6	11	6.38028	6.41158	547.716	10.2624	0.4	0					0.292783		0	0	0	0	0	0	9643.71	0	0	0	796434	1.25599e+06	448015	0	120842	0	0	172475
RCQTCGYKFHQRCST	519	533	2	0	909.403	7	13	6.83688	6.86812	911.449	2.83378	0.3	0					0.284387		0	108898	539214	1.39035e+06	1.45195e+06	1.05311e+06	869219	143645	0	0	0	0	0	0	0	0	0	0	0	0	0
RCQTCGYKFHQRCST	519	533	3	0	606.605	7	13	6.80563	7.07075	608.318	3.88191	1	0	0.941076	0.460219	-2	-1	0.207586		0	1.43696e+06	1.44648e+07	3.0258e+07	3.66603e+07	3.03418e+07	2.15295e+07	1.14043e+07	3.61994e+06	841473	173109	0	76126.1	0	410593	0	13218	332460	0	162868	6.33932e+06
RCQTCGYKFHQRCST	519	533	4	0	455.205	7	13	5.7199	5.98848	460.22	18.8031	0.4	1					0.120171		10700	0	140320	0	0	0	0	665.302	0	0	0	0	0	0	0	0	1861.14	0	0	0	5.6626e+07
RCQTCGYKFHQRCSTE	519	534	2	0	973.925	7	14	6.93052	6.9617	976.435	3.69229	1	0	0.760289	-0.59921	1	-2	0.0999551		0	0	144824	1.03171e+06	1.71792e+06	1.57084e+06	840428	513364	130243	0	0	0	0	0	0	0	0	0	0	0	131195	0
RCQTCGYKFHQRCSTE	519	534	3	0	649.619	7	14	6.80563	7.11752	651.315	3.75888	1	0	0.784948	0.672015	1	-2	0.388287		0	1.06449e+06	1.16681e+07	3.40406e+07	4.90135e+07	5.16105e+07	4.42023e+07	2.77783e+07	1.45541e+07	4.15133e+06	825823	81884	87756.4	0	261957	18177.7	0	0	135592	222911	0	0
RCQTCGYKFHQRCSTE	519	534	4	0	487.466	7	14					0
RCQTCGYKFHQRCSTEVPLM	519	538	2	0	1194.05	8	17	9.32268	9.47853	1197.36	4.94614	1	0	0.901371	-0.0346237	1	-1	0.11903		0	0	0	1.00967e+06	8.55637e+06	1.73665e+07	2.25602e+07	2.16555e+07	1.56994e+07	1.01003e+07	2.18063e+06	520345	0	0	0	0	0	0	214084	0	0	0	0	0	0	0
RCQTCGYKFHQRCSTEVPLM	519	538	3	0	796.367	8	17	9.15147	9.69685	798.713	5.3581	1	0	1.027	1.72948	1	-1	0.112951		2.57361e+06	2.62985e+06	3.64849e+07	1.32508e+08	3.052e+08	4.9832e+08	6.08391e+08	6.26978e+08	4.87315e+08	3.32707e+08	1.94709e+08	1.03439e+08	6.48584e+07	4.91088e+07	3.35143e+07	1.60309e+07	6.76665e+06	1.22366e+06	0	513227	0	241554	224525	225265	3.59178e+06	571989
RCQTCGYKFHQRCSTEVPLM	519	538	4	0	597.527	8	17	9.22927	9.48373	599.282	5.34133	1	0	1.02188	0.411988	1	-1	0.059464		0	788469	3.48001e+06	2.73657e+07	6.60277e+07	1.11187e+08	1.37136e+08	1.34456e+08	1.05059e+08	7.10746e+07	4.10814e+07	2.13122e+07	1.03328e+07	5.47652e+06	5.43327e+06	2.65054e+06	1.23701e+06	931054	95072	2.88843e+06	0	998956	0	0	258325	466078
RCQTCGYKFHQRCSTEVPLM	519	538	5	0	478.223	8	17					0
RCQTCGYKFHQRCSTEVPLMC	519	539	3	0	830.704	8	18	9.54092	10.0079	833.238	5.79924	1	0	1.06327	1.37458	1	-4	0.075297		0	0	4.27143e+06	3.04976e+07	9.36585e+07	1.96282e+08	3.09034e+08	3.73154e+08	3.56178e+08	2.74386e+08	1.89134e+08	1.09591e+08	4.40239e+07	1.7536e+07	3.52189e+06	174393	205535	148802	0	0	0	0	221852	0	0	8726	0
RCQTCGYKFHQRCSTEVPLMC	519	539	4	0	623.28	8	18					-1
CGYKFHQRCSTEVPLM	523	538	2	0	949.939	7	13					-1
CGYKFHQRCSTEVPLM	523	538	3	0	633.629	7	13	9.47853	9.63452	635.575	4.50114	1	0	1.18801	-0.0340199	1	1	0.0904247		0	260390	635945	9.52627e+06	1.94248e+07	2.16396e+07	2.79764e+07	2.18823e+07	1.29791e+07	3.745e+06	681081	138856	0	30697.7	0	0	17299.9	200071	0	0	428089
CGYKFHQRCSTEVPLMC	523	539	3	0	667.965	7	14					-1
YKFHQRC	525	531	2	0	491.24	5	5	6.30195	6.52427	492.49	1.8405	0.4	0					0.683055		761465	6.4784e+06	1.64328e+07	7.97108e+06	4.08064e+06	181977	318647	318022	275953	599134	136894
YKFHQRC	525	531	3	0	327.829	5	5	6.38028	6.58673	328.583	1.60011	0.4	0					0.227246		116087	2.06548e+06	4.36007e+06	2.39569e+06	1.07081e+06	0	49211.7	23051.7	0	0	0
YKFHQRCST	525	533	2	0	585.28	5	7	6.12955	6.74308	589.515	7.7105	0.4	1					1.77745		87836.2	1.24537e+06	6.50083e+06	1.02302e+07	4.74471e+06	955430	413313	251359	1.25057e+06	0	2.48991e+06	64699.8	3.62443e+07
YKFHQRCSTE	525	534	2	0	649.801	5	8	6.23927	6.30195	651.736	3.03975	1	0	1.36285	-0.456554		-2	0.0849904		0	109390	1.2048e+06	2.67166e+06	3.03348e+06	1.59135e+06	819935	261586	0	0	0	0	0	0
YKFHQRCSTEVPLM	525	538	2	0	869.924	6	11					0
YKFHQRCSTEVPLM	525	538	3	0	580.285	6	11	9.3694	9.63452	582.106	4.28314	1	0	1.41162	0.460219	1	-1	0.0742616		0	816847	7.49549e+06	2.69191e+07	4.9352e+07	6.5868e+07	6.17024e+07	3.94778e+07	2.09676e+07	7.95437e+06	1.04942e+06	0	1.50326e+06	167848	0	133518	0	0
YKFHQRCSTEVPLMC	525	539	3	0	614.621	7	12	7.13312	7.5226	618.707	10.9467	0.5	0					0.0950609		0	153977	263695	0	0	300611	0	103743	131747	9.30128e+06	7.32528e+07	1.63491e+08	2.31693e+08	1.97897e+08	9.88669e+07	1.85386e+07	1.03801e+07	1.50982e+06	214445	193001
KFHQRC	526	531	2	0	409.708	4	4	4.68643	4.92218	410.686	1.4095	0.4	0					0.801329		320838	2.14387e+06	4.03488e+06	1.99247e+06	175665	0	0	0	0
KFHQRCSTE	526	534	2	0	568.269	5	7	4.81225	4.96398	571.378	5.49602	0.4	0					0.0909189		0	0	343376	408407	680849	3.60627e+07	4.87846e+07	3.06893e+07	1.17745e+07	3.368e+06	198014	0	0
KFHQRCSTEVPLM	526	538	2	0	788.392	6	10	8.76257	8.84038	791.175	4.49664	0.6	0					0.423583		0	0	0	1.94922e+06	3.84385e+06	6.87179e+06	5.7409e+06	2.41859e+06	665540	0	0	157691	27580.6	193518	0	0	417623
KFHQRCSTEVPLM	526	538	3	0	525.931	6	10	8.77813	8.996	527.791	4.51023	1	0	1.7312	0.246235	1	0	0.155498		0	0	1.44945e+06	8.01081e+06	1.75184e+07	2.21835e+07	2.15832e+07	1.29991e+07	4.85903e+06	2.52504e+06	1.06179e+06	0	194255	281149	0	280491	543776
KFHQRCSTEVPLMC	526	539	2	0	839.897	6	11					-1
KFHQRCSTEVPLMC	526	539	3	0	560.267	6	11					-1
HQRCSTEVPLM	528	538	2	0	650.81	6	8					-1
STEVPLM	532	538	1	0	776.386	4	4	8.94933	9.19813	779.113	2.20854	1	0	2.25537	0.386325		1	0.955895		2.46495e+06	2.37877e+07	3.26647e+07	3.12751e+07	1.39132e+07	4.96306e+06	4.20442e+06	805254	2.95319e+06
STEVPLMC	532	539	1	0	879.395	5	5					-1
EVPLM	534	538	1	0	588.306	4	2	8.88708	9.22927	590.508	1.78284	0.4	1					0.434197		4.17152e+07	1.13704e+08	9.74493e+07	1.02446e+08	4.3979e+06	2.85746e+07	1.9809e+07
EVPLMC	534	539	1	0	691.315	5	3	8.68128	8.96488	699.202	7.33941	0.4	1					0.166019		0	72962.2	656340	204935	1.97298e+06	0	34991.3	7.55801e+07	5.102e+08
VPLM	535	538	1	0	459.264	4	2	7.99252	8.65013	460.689	1.07652	1	0	2.18345	2.23776		-1	0.310427		8.81505e+07	2.57629e+08	2.29031e+08	6.06139e+07	713658	609888	254769
VPLMC	535	539	1	0	562.273	4	3	8.54108	8.63455	568.652	5.90682	0.4	1					0.443833		0	97239.9	79487.8	86408.8	88184.5	1.77265e+06	1.42426e+07	1.3358e+07
CVNY	539	542	1	0	498.202	4	2	5.82902	6.30195	499.699	1.13647	1	0	2.33883	1.40137		1	0.0538083		1.34021e+08	4.85817e+08	5.34109e+08	1.01695e+08	4.54206e+06	647249	122813
CVNYDQL	539	545	1	0	854.371	4	5	8.84038	9.20332	858.286	3.35251	0.4	0					0.1819		0	8.19782e+06	4.93103e+07	1.34205e+08	1.84045e+08	1.16485e+08	3.62793e+07	4.70745e+06	0	0
CVNYDQL	539	545	2	0	427.689	4	5	8.80925	9.15147	429.428	2.91622	1	0	2.41664	0.809387	1	1	0.0820098		494329	1.76821e+07	7.05754e+07	1.30724e+08	1.29012e+08	6.385e+07	1.45432e+07	1.22973e+06	0	164124
CVNYDQLDL	539	547	1	0	1082.48	5	7	10.3539	10.7589	1087.19	4.00562	1	0	2.35955	1.09379	1	0	0.164564		0	0	3.21141e+07	1.2043e+08	2.15586e+08	2.22572e+08	1.4202e+08	5.8432e+07	1.15005e+07	920602	247614	389428	29300.4
CVNYDQLDL	539	547	2	0	541.745	5	7	10.3384	10.8108	543.997	3.80468	1	0	2.21074	1.39911	1	0	0.0470334		3.01288e+06	5.0364e+07	2.21119e+08	5.47557e+08	8.78437e+08	8.46857e+08	5.08829e+08	2.03009e+08	5.60401e+07	1.13664e+07	1.11372e+06	1.19697e+06	476552
VNYDQL	540	545	1	0	751.362	4	4	8.6657	8.8819	754.656	2.85471	0.4	0					0.247343		896859	1.99415e+07	6.59356e+07	1.28735e+08	1.16274e+08	4.19826e+07	4.85613e+06	0	0
VNYDQLDL	540	547	1	0	979.473	4	6	10.1827	10.6189	983.381	3.33613	1	0	2.27552	1.23494	1	0	0.218743		1.48878e+07	1.41418e+07	8.17664e+07	2.02583e+08	2.70405e+08	1.92368e+08	7.72433e+07	7.69293e+06	182087	0	613273
VNYDQLDL	540	547	2	0	490.24	4	6	10.1671	10.7019	492.171	3.29095	1	0	2.23648	1.68133	1	0	0.0918655		4.08475e+06	5.25333e+07	2.14905e+08	4.28373e+08	5.09662e+08	3.43163e+08	1.37674e+08	3.63177e+07	3.43432e+06	688283	3.4785e+06
YDQL	542	545	1	0	538.251	3	2	7.24227	7.34622	539.814	1.24924	0.4	0					0.22467		662482	7.40059e+06	7.56469e+06	837810	0	177898
YDQLDL	542	547	1	0	766.362	4	4	8.63455	8.65013	772.598	5.7857	0.4	1					1.07052		0	0	0	0	0	0	1.05924e+06	274940	0
DQLDL	543	547	1	0	603.298	3	3	8.76257	9.29673	604.788	1.15322	1	0	1.38586	1.67868		0	0.0509345		2.21972e+08	7.16818e+08	6.1087e+08	1.79808e+08	3.30944e+07	306644	964448
[truncated: 20 more columns]
