# Supplementary material for: Unveiling the domain-specific and RAS isoform-specific details of BRAF kinase regulation
Source: eLife. 2023 Dec 27;12:RP88836. doi: 10.7554/eLife.88836 (PMC10752582; doi:10.7554/eLife.88836)
Supplement: Figure 2—source data 2. — Also applies to plots presented in Supplementary file 1; Figure 2—figure supplement 1 and Figure 2—figure supplement 2. [file elife-88836-fig2-data2.zip › Figure 2- source data 2/(BRAF-N3_BRAF-HRAS-5-5hr1.mzXML) ExMS2_FinalTable.xls]

## Sheet: Sheet1
Sequence	START	END	Charge	ModMass	Monoisotopic m/z	maxND	maxD	RT Range(start, unit: min)	RT Range(end)	Centroid m/z	Delta Mass	Flag#1:Skip-tests	Flag#2:Unimodality check	Flag#3:Back exchange prediction check	Flag#4:Elution RT width check	Flag#5:Unique peptide RT/deltaD consistency check	Flag#6:Common-end peptides centroid subtraction check	Flag#7:Centroid shift within RT range check	Flag#8:Data multiple assignment check	Isotopic Envelope Amplitudes(start from this column(the Monoisotopic) to nonzero end):
GSSHHHHHHGTKTEEGKL	2	19	2	0	1008.48	6	16	5.2298	5.82492	1010.97	3.83318	1	0	0.144273	1.83363	1	1	0.0833185		2.03661e+07	8.24088e+07	2.44112e+08	5.65744e+08	9.275e+08	1.05576e+09	8.48037e+08	5.12593e+08	2.3726e+08	8.19184e+07	2.42845e+07	3.22693e+06	0	0	186993	0	360548	0	375201	65283.8	65718.4	0	0
GSSHHHHHHGTKTEEGKL	2	19	3	0	672.656	6	16	5.2298	5.82492	674.339	3.8967	1	0	0.159756	1.83363	1	1	0.0501782		1.64191e+08	5.72031e+08	1.63315e+09	3.83304e+09	6.58023e+09	7.73092e+09	6.27062e+09	3.92149e+09	1.74997e+09	6.30236e+08	1.9834e+08	4.8136e+07	7.00443e+06	456147	0	122316	122920	0	127511	45699.2	128721	30249.6	48492.1
GSSHHHHHHGTKTEEGKL	2	19	4	0	504.744	6	16	5.2298	5.82492	506.013	3.92303	1	0	0.166173	1.83363	1	1	0.0364496		4.86844e+07	1.7584e+08	4.87212e+08	1.17924e+09	2.01147e+09	2.40813e+09	2.01572e+09	1.21847e+09	5.48612e+08	1.98731e+08	6.08551e+07	1.4452e+07	2.18273e+06	142845	70201.7	0	54152	94284.9	252565	0	0	0	2.68794e+06
GSSHHHHHHGTKTEEGKL	2	19	5	0	403.997	6	16	5.2298	5.80927	405.01	3.91423	1	0	0.164027	1.76556	1	1	0.0328326		3.55959e+07	1.29115e+08	3.81073e+08	9.03163e+08	1.49632e+09	1.76084e+09	1.50897e+09	9.14423e+08	4.13092e+08	1.58838e+08	4.45335e+07	7.94624e+06	906464	0	48826	0	253556	0	136228	0	0	370421	77526.5
GSSHHHHHHGTKTEEGKLVIWINGDKGYNGL	2	32	3	0	1149.23	8	29					-1
GSSHHHHHHGTKTEEGKLVIWINGDKGYNGL	2	32	4	0	862.178	8	29					-1
GSSHHHHHHGTKTEEGKLVIWINGDKGYNGL	2	32	5	0	689.944	8	29					-1
VIWINGDKGY	20	29	1	0	1164.6	5	8	9.02017	9.2535	1169.38	4.057	0.4	0					0.326007		0	0	0	7.23895e+06	8.96375e+07	9.09615e+07	2.40686e+07	845383	0	1.52836e+06	938621	675877	621647	663868
VIWINGDKGY	20	29	2	0	582.806	5	8	9.69262	9.89475	585.013	3.70044	0.6	0					0.1833		0	674179	1.5867e+07	3.59495e+07	5.03669e+07	3.41135e+07	1.53334e+07	5.17041e+06	633003	1.16111e+06	100989	6.28353e+06	292421	0
VIWINGDKGYNG	20	31	2	0	668.338	5	10	9.28458	9.36235	672.819	8.15876	1	1	2.39183	-0.416495		-5	0.288532		21995.9	41006.7	447179	866420	4.21662e+06	6.53039e+06	1.59872e+07	1.45558e+07	2.60853e+07	1.95771e+07	1.77373e+07	1.24759e+07	9.00295e+06	7.09448e+06	6.19904e+06	3.03951e+06
VIWINGDKGYNGL	20	32	2	0	724.88	5	11	10.4311	11.0999	727.628	4.61907	1	0	0.847597	2.15396		0	0.0340561		9.88399e+07	2.61785e+08	1.02381e+09	2.46049e+09	5.04133e+09	7.03186e+09	6.91817e+09	4.77001e+09	2.45436e+09	9.2531e+08	2.77923e+08	6.77435e+07	3.71291e+06	1.16737e+06	476682	83369.6	167180
VIWINGDKGYNGLAE	20	34	2	0	824.92	5	13	9.94528	10.3896	827.557	4.2877	0.6	1					0.558847		2.34932e+06	3.7036e+07	2.40676e+07	5.32162e+07	6.28011e+07	8.20377e+07	8.89068e+07	7.61231e+07	4.51158e+07	1.71502e+07	3.14612e+06	1.40111e+06	696429	450366	417952	705116	590083	715635	1.76722e+06
VIWINGDKGYNGLAEVGKKFEKDTG	20	44	3	0	913.476	7	23	10.4	10.4311	916.706	8.04808	0.6	0					0.459319		284093	0	0	317789	0	0	662407	1.37507e+06	4.01512e+06	6.01595e+06	4.9747e+06	4.84685e+06	3.61928e+06	0	0	387941	381133	0	0	0	0	0	0	0	0	0	0	0	0	0
VIWINGDKGYNGLAEVGKKFEKDTGIKV	20	47	3	0	1026.89	7	26					-1
VIWINGDKGYNGLAEVGKKFEKDTGIKV	20	47	4	0	770.421	7	26	11.5356	11.8471	772.865	7.92301	1	0	0.398385	0.600089	1	-1	0.288568		4.193e+06	1.45302e+06	3.16622e+06	871036	8.99671e+06	8.34039e+06	2.50601e+07	4.08851e+07	6.74115e+07	7.80466e+07	8.75264e+07	7.29664e+07	5.3569e+07	3.39565e+07	1.40722e+07	4.72601e+06	1.08957e+06	406070	398979	0	4.36252e+06	0	209938	0	914234	0	0	147844	234996	187253
VIWINGDKGYNGLAEVGKKFEKDTGIKVTVEHPDKL	20	55	4	0	1000.29	9	33	10.2912	10.7264	1001.99	4.39819	1	0	-0.270275	1.13803	-3	-7	0.143374		1.96514e+08	4.68158e+08	8.12658e+08	1.25368e+09	1.80309e+09	2.20442e+09	2.53017e+09	2.56706e+09	2.32813e+09	1.97951e+09	1.4641e+09	9.94406e+08	5.07417e+08	2.86696e+08	1.27075e+08	6.56763e+07	3.39168e+07	1.63872e+07	4.90023e+06	1.38438e+06	0	36870.5	0	0	0	179774	56771.8	17728.1	0	137955
VIWINGDKGYNGLAEVGKKFEKDTGIKVTVEHPDKL	20	55	5	0	800.434	9	33	10.3534	10.6953	801.77	4.27489	1	0	-0.284847	0.732453	-3	-7	0.0781265		7.1819e+07	1.45677e+08	3.63766e+08	6.28458e+08	8.74048e+08	1.11645e+09	1.25266e+09	1.25086e+09	1.14794e+09	9.89502e+08	2.95936e+08	4.67176e+08	2.67705e+08	1.13424e+08	4.81129e+07	0	1.96761e+07	8.08018e+06	3.15578e+06	802751	0	0	6295.39	0	0	938404	0	0	265025	0
VIWINGDKGYNGLAEVGKKFEKDTGIKVTVEHPDKL	20	55	6	0	667.196	9	33	10.8975	11.2865	669.503	11.4361	1	0	0.561473	0.937089	-3	1	0.0562697		850428	6.02962e+06	2.40522e+06	4.02275e+06	8.88595e+06	1.07595e+07	1.61781e+07	3.04191e+07	8.03486e+07	1.61435e+08	2.42667e+08	3.82433e+08	4.66354e+08	4.99476e+08	4.86816e+08	4.11126e+08	2.77138e+08	1.82768e+08	1.08417e+08	5.42669e+07	2.18018e+07	6.94173e+06	3.79285e+06	1.08505e+06	1.70314e+06	1.55323e+06	1.71878e+06	588634	254609	143188
VIWINGDKGYNGLAEVGKKFEKDTGIKVTVEHPDKL	20	55	7	0	572.026	9	33	10.9131	11.2087	573.926	10.8943	1	0	0.49744	0.530934	-3	1	0.0668515		0	0	498322	228815	1.66385e+06	467178	4.29397e+06	1.24763e+07	3.22275e+07	6.27606e+07	1.14182e+08	1.55343e+08	2.0268e+08	2.22972e+08	2.09876e+08	1.77585e+08	1.28758e+08	8.15391e+07	4.59571e+07	2.10138e+07	7.32931e+06	3.04666e+06	1.61132e+06	793768	102143	251466	0	187510	0	99483.5
NGDKGYNGLAEVGKKFEKDTGIKVTVE	24	50	3	0	966.173	7	25	9.78583	9.9919	969.968	9.68495	0.6	0					0.243472		327490	334834	37814	33649.5	724134	2.42657e+06	1.3067e+07	3.26967e+07	4.86438e+07	6.06943e+07	7.59778e+07	7.57437e+07	6.62739e+07	4.78573e+07	3.46335e+07	1.55141e+07	8.20212e+06	1.90656e+06	0	1.1474e+06	2.62424e+06	6.95848e+06	7.34897e+06	4.63106e+06	4.46727e+06	1.50707e+06	533999	814716	275682	52054
GLAEVGKKFEKDTGIKVTVEHPDKL	31	55	4	0	685.383	7	22					-1
LAEVGKKFEKDTGIKVTVEHPDKL	32	55	3	0	894.501	7	21					-1
LAEVGKKFEKDTGIKVTVEHPDKL	32	55	4	0	671.127	7	21					-1
LAEVGKKFEKDTGIKVTVEHPDKLEEKFPQVAATGDGPDIIF	32	73	4	0	1149.86	9	37	10.8041	10.8509	1153.96	13.6394	1	1	0.647597	-0.551614	1	0	0.416105		402342	0	0	0	0	0	0	322503	0	0	0	907968	4.73295e+06	4.97918e+06	7.08293e+06	8.61098e+06	6.71496e+06	6.87872e+06	6.66381e+06	719557	364732	0	342793	0	0	0	245525	284569	0	0
LAEVGKKFEKDTGIKVTVEHPDKLEEKFPQVAATGDGPDIIF	32	73	5	0	920.091	9	37					-1
AEVGKKFEKDTG	33	44	2	0	654.843	5	10	5.3868	5.65275	656.367	2.28369	0.6	0					0.154519		212133	3.7768e+06	1.62663e+07	1.89198e+07	1.32015e+07	3.7316e+06	740814	375929	239052	56354.1	0	0	0	60299.6	0	0
AEVGKKFEKDTG	33	44	3	0	436.898	5	10	5.65275	6.15543	437.436	0.851246	0.4	0					0.0397841		0	3.93633e+08	1.06937e+06	1.65842e+06	7.51176e+07	92698.3	86399.7	9.65682e+06	6606.04	0	276471	74987.4	42469.2	67222	0	13865.1
AEVGKKFEKDTGIKV	33	47	2	0	824.967	5	13					-1
AEVGKKFEKDTGIKV	33	47	3	0	550.314	5	13					-1
AEVGKKFEKDTGIKVTVEHPDKL	33	55	4	0	642.856	7	20	8.02413	8.21093	644.695	5.82731	1	0	0.346259	0.057727	1	-2	0.618305		414157	2.51664e+06	2.51137e+07	8.36808e+07	2.18888e+08	3.95787e+08	5.38337e+08	5.68405e+08	4.4567e+08	2.72842e+08	1.4371e+08	6.42174e+07	2.62054e+07	9.18794e+06	1.8458e+06	311557	615774	403862	1.29672e+08	0	0	0	1.73272e+06	0	0	0	3.55252e+06	27575.9
AEVGKKFEKDTGIKVTVEHPDKL	33	55	5	0	514.486	7	20	7.97747	8.42878	515.84	5.24083	1	0	0.231895	1.2082	1	-2	0.0481138		0	2.43185e+06	1.45862e+07	6.02319e+07	1.80534e+08	3.10473e+08	4.28903e+08	4.28655e+08	3.44157e+08	2.0886e+08	1.04972e+08	4.16929e+07	1.25167e+07	3.0618e+06	1.58785e+06	0	313952	0	0	798730	0	193540	0	87669.1	551712	0	0	0
AEVGKKFEKDTGIKVTVEHPDKL	33	55	6	0	428.907	7	20	8.02413	8.33543	430.047	5.3131	1	0	0.245989	0.599219	1	-2	0.0574538		343077	239041	3.51084e+06	1.54087e+07	4.43082e+07	9.43659e+07	1.26411e+08	1.3194e+08	1.01502e+08	6.28091e+07	3.43552e+07	1.10966e+07	3.29084e+06	861846	1.13896e+06	217616	0	0	67884.1	0	65108.1	0	84173.8	0	0	177384	0	0
AEVGKKFEKDTGIKVTVEHPDKLEEKFPQVAATGDGPDIIF	33	73	4	0	1121.59	9	36	10.4	11.2398	1125.28	12.0729	1	0	0.517826	2.89806	1	0	0.0996473		2.11864e+06	4.38233e+06	1.13808e+07	2.04723e+07	3.81932e+07	4.57732e+07	8.05626e+07	1.40276e+08	2.42127e+08	3.98372e+08	7.41082e+08	1.26024e+09	1.85359e+09	2.46782e+09	2.91988e+09	3.02307e+09	2.75185e+09	2.20985e+09	1.56867e+09	1.02603e+09	5.68237e+08	2.9738e+08	1.27376e+08	6.1087e+07	9.49508e+06	7.86079e+06	829343	7.43045e+06	781436	974876
AEVGKKFEKDTGIKVTVEHPDKLEEKFPQVAATGDGPDIIF	33	73	6	0	748.063	9	36	10.4777	10.7782	750.551	12.2448	1	0	0.536456	0.552028	1	1	0.0368145		472589	607233	1.12224e+06	854899	4.51655e+06	2.46248e+06	5.44202e+06	2.00277e+07	3.00299e+07	7.32853e+07	1.45946e+08	2.398e+08	3.79027e+08	5.13978e+08	5.74124e+08	6.29744e+08	5.77551e+08	4.62055e+08	3.24574e+08	2.0654e+08	1.04764e+08	6.60378e+07	1.81666e+07	9.15898e+06	681497	1.68858e+06	4.44841e+06	633346	164178	221341
AEVGKKFEKDTGIKVTVEHPDKLEEKFPQVAATGDGPDIIF	33	73	7	0	641.34	9	36					-1
VGKKFEKDTGIKVTVEHPDKL	35	55	2	0	1184.67	6	18					-1
VGKKFEKDTGIKVTVEHPDKL	35	55	3	0	790.113	6	18	7.74422	7.91522	792.347	5.29309	1	1	0.356769	-0.0109924	1	-2	0.17922		0	222262	0	234334	6.46095e+06	1.33499e+07	1.75887e+07	2.48848e+07	9.63274e+06	4.0545e+06	5.161e+06	366987	0	0	173111	0	150452	0	161034	0	0	0	0	0	0
VGKKFEKDTGIKVTVEHPDKLEEKFPQVAATGDGPDIIF	35	73	4	0	1071.57	9	34	10.5088	10.571	1074.85	10.5414	1	1	0.419095	-0.484345		1	0.325436		2.42885e+06	0	2.20859e+06	0	1.692e+06	0	1.01106e+06	0	712968	0	3.05679e+06	2.77945e+06	7.43524e+06	9.25725e+06	1.1307e+07	1.1079e+07	9.81053e+06	3.53721e+06	1.13694e+06	597145	0	0	0	0	0	0	0	0	0	0
IKVTVEHPDKL	45	55	2	0	639.874	5	8					-1
IKVTVEHPDKL	45	55	3	0	426.919	5	8					-1
IKVTVEHPDKLEEKFPQVAATGDGPDIIF	45	73	3	0	1065.23	8	24					-1
TVEHPDKL	48	55	1	0	938.494	4	5	6.35908	6.5304	941.488	2.44853	0.4	0					0.599936		412575	4.55681e+06	1.12592e+07	1.14004e+07	4.31287e+06	1.57427e+06	1.16951e+06	762570	121260	1.05428e+06
TVEHPDKL	48	55	2	0	469.751	4	5	4.63895	4.65478	473.623	7.19892	0.4	1					0.11914		0	0	0	0	0	0	0	102745	87993	35881.1
TVEHPDKL	48	55	3	0	313.503	4	5	6.24975	6.43695	314.636	2.85479	0.4	1					0.347109		0	2.21187e+06	7.1643e+06	7.61429e+06	3.22538e+06	2.53779e+06	0	0	2.61682e+06	0
TVEHPDKLEEKFPQVAATGDGPDIIF	48	73	3	0	951.815	7	21	10.2239	10.5399	955.65	9.79705	0.6	0					0.167404		0	307551	1.30577e+07	252501	0	702868	1.32968e+06	6.19686e+06	5.00164e+07	1.31029e+08	2.15177e+08	2.55861e+08	2.5591e+08	1.9314e+08	6.85811e+07	6.6147e+07	2.78982e+07	0	1.03152e+06	302595	0	2.10647e+06	267677	652545	1.38165e+06	1.04714e+06	2.39347e+06	287868	0
TVEHPDKLEEKFPQVAATGDGPDIIF	48	73	4	0	714.113	7	21	9.9919	10.4622	717.047	10.0286	1	0	1.07238	1.29076	1	1	0.0623694		356811	642588	495063	136901	315815	93251.5	5.85973e+06	4.47386e+07	2.13548e+08	5.44579e+08	9.12327e+08	1.10801e+09	1.07013e+09	8.43976e+08	5.55371e+08	2.86993e+08	1.44587e+08	4.67594e+07	1.66689e+07	2.60439e+06	2.74042e+06	607927	1.99129e+06	1.25555e+06	1.6627e+06	298274	226728	68292.4	14798.8
EEKFPQVAATGDGPDIIF	56	73	2	0	967.481	6	14	11.4266	11.8782	971.222	6.32169	0.6	0					0.0948288		3.42382e+06	7.08976e+07	1.62448e+08	3.79491e+08	9.01253e+08	1.80022e+09	2.75811e+09	3.22544e+09	2.88549e+09	1.99195e+09	1.08078e+09	4.62955e+08	1.6121e+08	5.44353e+07	5.56713e+07	6.09861e+07	2.45696e+07	3.36715e+06	7.70423e+06	1.07825e+08	2.79586e+08
EEKFPQVAATGDGPDIIF	56	73	3	0	645.323	6	14	11.4266	11.8627	647.76	6.14829	1	0	0.922666	1.14173	1	1	0.134747		21247.2	7.05345e+06	2.40713e+07	5.44965e+07	1.29044e+08	2.65355e+08	3.93666e+08	4.32957e+08	3.82239e+08	2.39219e+08	1.23452e+08	4.61174e+07	1.06491e+07	2.06348e+06	298655	1.79022e+06	606525	957108	220220	1.892e+07	4.2491e+07
WAHDRFGG	74	81	2	0	473.22	4	6	7.65098	8.00858	474.781	2.55611	1	0	0.871403	0.800593	1	0	0.129051		6.3679e+06	5.08239e+07	1.21211e+08	1.56639e+08	1.18624e+08	5.29872e+07	1.21972e+07	151502	977979	2.61587e+06	2.48952e+06
WAHDRFGG	74	81	3	0	315.816	4	6					-1
WAHDRFGGY	74	82	1	0	1108.5	5	7	8.94223	9.11358	1112.37	3.19761	1	0	0.991453	-0.00947013	0	1	0.492444		0	6.29281e+06	2.37291e+07	4.44573e+07	4.6289e+07	2.72061e+07	6.24755e+06	201116	0	231205	2.59887e+06	4.14542e+06	315020
WAHDRFGGY	74	82	2	0	554.752	5	7	8.94223	9.40902	556.583	2.98256	1	0	0.87164	1.27547	0	1	0.119101		2.35519e+07	8.77094e+07	2.18082e+08	3.58294e+08	3.92874e+08	2.42446e+08	1.10656e+08	2.97607e+07	4.50173e+06	1.45357e+06	2.18521e+06	4.66185e+06	1.10567e+06
WAHDRFGGY	74	82	3	0	370.17	5	7	8.67758	9.23795	370.995	1.79346	0.4	1					0.447538		1.91531e+08	1.85175e+07	5.68895e+07	1.08179e+08	1.06488e+08	6.86937e+07	2.53742e+07	6.52144e+06	544439	721302	0	21603.8	275042
WAHDRFGGYAQSGL	74	87	2	0	782.868	5	12	9.3779	9.89475	786.407	6.13925	1	0	1.20518	1.49322	1	1	0.146973		2.68082e+07	9.82492e+07	2.06999e+08	3.84612e+08	8.9199e+08	1.68804e+09	2.7159e+09	3.22853e+09	2.79384e+09	1.86261e+09	9.27027e+08	3.89942e+08	1.44071e+08	3.41337e+07	2.73913e+06	1.05001e+07	0	9.21015e+07
WAHDRFGGYAQSGL	74	87	3	0	522.248	5	12	9.3779	9.89475	524.566	6.01509	1	0	1.16483	1.49322	1	1	0.0441304		2.04054e+07	7.73317e+07	1.43564e+08	2.82531e+08	6.1747e+08	1.23395e+09	2.00661e+09	2.35271e+09	1.9839e+09	1.30734e+09	6.39337e+08	2.44244e+08	6.99633e+07	1.0863e+07	392015	420059	74195.5	0
WAHDRFGGYAQSGLL	74	88	2	0	839.41	5	13	10.023	11.131	843.482	7.13269	0.6	0					0.656658		2.35244e+07	6.40512e+07	2.52264e+08	3.01447e+08	3.43456e+08	5.5117e+08	9.25651e+08	1.36833e+09	1.83073e+09	2.06527e+09	1.76972e+09	1.05893e+09	4.05678e+08	1.03584e+08	7.66354e+06	2.81633e+06	6.12381e+06	544837	1.6116e+06
WAHDRFGGYAQSGLL	74	88	3	0	559.943	5	13	10.4622	11.0843	562.323	6.1292	0.6	0					0.178762		1.40052e+07	2.12337e+08	2.38714e+08	2.82789e+08	3.55238e+08	6.50546e+08	1.11485e+09	1.45889e+09	1.48493e+09	1.16325e+09	6.91503e+08	3.17952e+08	1.16014e+08	3.35342e+07	2.47681e+06	0	9.874e+06	0	152323
WAHDRFGGYAQSGLLA	74	89	2	0	874.929	6	14	10.3378	10.4155	878.796	6.67804	0.6	0					0.615563		0	328623	0	748053	0	2.68292e+06	5.41826e+06	9.87542e+06	9.75603e+06	6.32382e+06	3.09186e+06	0	0	0	0	0	10966.9	0	0	946118	0
WAHDRFGGYAQSGLLA	74	89	3	0	583.622	6	14					0
YAQSGL	82	87	1	0	638.314	4	4	6.43695	6.76405	640.978	2.2908	1	0	1.44346	0.667938		1	0.351628		1.03023e+06	1.90445e+07	5.17852e+07	6.00076e+07	2.62892e+07	2.34968e+06	148562	1.33724e+06	0
YAQSGLL	82	88	1	0	751.398	4	5	8.91108	9.11358	755.367	3.52192	0.4	1					0.764851		315248	221915	8.776e+06	1.78587e+07	1.26794e+07	6.10402e+06	4.32744e+06	5.95493e+06	485676	0
AQSGL	83	87	1	0	475.251	3	3	4.63895	5.4649	477.17	1.65953	1	0	1.36731	2.8376		1	0.0716378		3.69756e+07	1.72187e+08	2.65446e+08	1.35755e+08	2.32393e+07	2.60753e+06	53383.9
AQSGLL	83	88	1	0	588.335	3	4	7.99302	8.19017	590.728	2.06042	1	0	1.21883	0.102743		1	0.0937284		5.46439e+06	3.13578e+07	6.61681e+07	5.73103e+07	2.32866e+07	3.32439e+06	0	25119.5
LAEITPDKA	88	96	1	0	957.525	4	6	6.3435	6.80557	961.441	3.35871	1	0	1.39309	1.25495	1	1	0.311203		7.44865e+06	2.67613e+07	1.40956e+08	2.68365e+08	3.50822e+08	2.50697e+08	1.06215e+08	2.35818e+07	1.62091e+06	140418	71241.3
LAEITPDKA	88	96	2	0	479.266	4	6	6.39023	6.98212	481.265	3.44108	1	0	1.44662	1.81957	1	1	0.06634		1.74321e+07	1.34807e+08	5.34549e+08	1.15616e+09	1.46906e+09	1.12151e+09	4.75705e+08	1.39485e+08	2.5294e+07	1.94152e+06	12061.5
LAEITPDKAFQ	88	98	2	0	616.83	5	8	8.81765	8.85398	618.74	3.08293	0.4	1					0.198682		0	5.97616e+06	0	5.55001e+06	2.68676e+06	5.50261e+06	3.3965e+06	1.6112e+06	143786	0	0	0	104184	7305.95
LAEITPDKAFQDKL	88	101	2	0	794.933	5	11	9.51792	9.89475	798.156	5.49926	1	0	1.15966	0.884245	1	0	0.128908		0	1.20274e+06	1.58176e+06	1.88836e+07	6.70228e+07	1.45063e+08	1.88772e+08	2.04096e+08	1.25032e+08	5.96707e+07	1.12094e+07	1.85709e+06	0	302294	330394	0	0
LAEITPDKAFQDKL	88	101	3	0	530.291	5	11	9.70813	9.7392	532.41	5.41208	0.6	0					0.0746516		0	0	347447	3.57211e+06	8.52422e+06	1.66415e+07	2.11218e+07	1.77035e+07	1.03929e+07	1.13253e+07	526780	0	163995	9482.61	0	0	0
LAEITPDKAFQDKLYPFT	88	105	2	0	1049.05	6	14	11.1465	11.5668	1052.88	6.37989	0.6	0					0.212747		311062	326419	0	6.60017e+06	2.67325e+07	8.87527e+07	1.31675e+08	1.65118e+08	1.52289e+08	1.12058e+08	7.00665e+07	3.74218e+07	1.31994e+07	5.1211e+06	2.82663e+06	2.90015e+06	3.83314e+06	1.01294e+06	541834	957615	0
LAEITPDKAFQDKLYPFT	88	105	3	0	699.702	6	14	11.1932	11.6758	702.197	6.20107	0.6	0					0.11699		2.30324e+06	559698	4.95982e+06	1.24578e+07	6.23601e+07	1.51053e+08	2.6133e+08	3.25439e+08	2.98675e+08	2.10749e+08	1.19823e+08	5.15491e+07	1.46724e+07	2.66448e+06	4.52841e+06	3.29865e+06	5.06233e+06	4.38689e+06	837008	172273	523453
LAEITPDKAFQDKLYPFTW	88	106	3	0	761.728	6	15	13.0788	13.2195	764.217	6.04923	1	0	0.78273	-0.142705		-1	0.0217478		239482	518512	4.9377e+06	1.46221e+07	4.30357e+07	9.74958e+07	1.6446e+08	2.04246e+08	1.88498e+08	1.33805e+08	8.09805e+07	4.5673e+07	1.55301e+07	5.45799e+06	0	190610	391204	0	96358.5	73696	638432	114179
LAEITPDKAFQDKLYPFTWD	88	107	2	0	1199.6	7	16	12.486	13.0008	1204.07	7.4587	0.6	1					0.286369		0	1.03366e+06	1.50013e+07	4.93063e+07	1.61529e+08	3.26484e+08	5.6716e+08	6.82686e+08	6.99337e+08	5.20825e+08	3.175e+08	1.6137e+08	7.62437e+07	2.43725e+07	1.35709e+07	823455	2.15782e+07	384373	1.09299e+08	825499	2.01973e+08	0	1.13451e+08	0
LAEITPDKAFQDKLYPFTWD	88	107	3	0	800.07	7	16	12.4704	13.0216	802.608	6.13073	0.6	0					0.0353496		2.43322e+06	1.42685e+07	6.24492e+07	1.92505e+08	5.6046e+08	1.24628e+09	2.10339e+09	2.74066e+09	2.66328e+09	2.01221e+09	1.20877e+09	6.25783e+08	2.6813e+08	1.15968e+08	4.77491e+07	1.88047e+07	3.54586e+06	4.60617e+06	2.66215e+06	965672	1.70133e+06	681076	2.19198e+06	243095
LAEITPDKAFQDKLYPFTWDA	88	108	2	0	1235.12	7	17	12.3918	12.9592	1239.17	6.56916	0.6	0					0.435517		0	0	989766	1.2096e+07	4.82151e+07	1.23814e+08	2.07077e+08	2.75299e+08	2.601e+08	2.17687e+08	1.23704e+08	7.03027e+07	2.5457e+07	1.55203e+07	840161	2.59404e+07	0	2.72057e+07	375569	8.03588e+06	148498	0	0	330352	985506
LAEITPDKAFQDKLYPFTWDA	88	108	3	0	823.749	7	17	12.4548	12.9488	826.427	6.50977	0.6	0					0.129408		302471	3.86704e+06	1.54513e+07	7.42185e+07	2.16475e+08	5.02907e+08	8.39682e+08	1.12099e+09	1.0597e+09	8.51817e+08	5.28217e+08	2.99648e+08	1.21652e+08	5.24793e+07	2.77052e+08	1.14229e+07	3.59261e+06	3.56324e+07	401970	0	0	0	0	0	0
LAEITPDKAFQDKLYPFTWDAVRYNGKL	88	115	3	0	1100.57	8	24	11.9559	12.6577	1104.17	8.77162	0.6	0					0.114532		5.83224e+06	5.16323e+06	1.37682e+07	2.8189e+07	7.9444e+07	1.56056e+08	2.76426e+08	7.36463e+08	1.36127e+09	1.86325e+09	2.54485e+09	2.4816e+09	2.16627e+09	1.52036e+09	9.68538e+08	5.04499e+08	2.42835e+08	1.02075e+08	5.21372e+07	2.27316e+07	1.44871e+07	7.47388e+06	2.79245e+06	114428	904973	190408	0	230608	482769	0
LAEITPDKAFQDKLYPFTWDAVRYNGKL	88	115	4	0	825.683	8	24	11.8938	12.4548	828.385	8.78416	1	0	0.637356	1.68546	1	1	0.077364		2.06714e+06	5.56733e+06	1.72729e+07	1.08303e+08	7.00646e+07	1.56226e+08	3.70054e+08	8.27631e+08	1.47491e+09	2.28484e+09	2.80476e+09	2.85881e+09	2.49657e+09	1.69973e+09	1.1084e+09	5.86668e+08	2.83028e+08	1.30358e+08	6.31685e+07	3.27109e+07	2.22317e+07	1.57629e+07	9.0857e+06	8.05875e+06	561164	747568	1.06854e+06	2.00571e+06	466820	191193
LAEITPDKAFQDKLYPFTWDAVRYNGKL	88	115	5	0	660.748	8	24	11.9093	12.3294	662.912	8.7956	1	0	0.639216	1.0725	1	1	0.0707362		244272	280867	1.20546e+06	3.33574e+06	5.33401e+06	1.9409e+07	5.22178e+07	1.22814e+08	2.42374e+08	3.49053e+08	4.16522e+08	4.49078e+08	3.82241e+08	2.79975e+08	1.60105e+08	7.69832e+07	3.41228e+07	1.30476e+07	6.84505e+06	2.64486e+06	1.15136e+06	1.74728e+06	654604	657915	321830	166672	0	161671	874157	0
LAEITPDKAFQDKLYPFTWDAVRYNGKLIAYPIAVEA	88	124	3	0	1409.74	9	32					-1
LAEITPDKAFQDKLYPFTWDAVRYNGKLIAYPIAVEA	88	124	4	0	1057.56	9	32					-1
AEITPDKA	89	96	1	0	844.441	4	5	5.0532	5.5118	848.02	3.09498	1	0	1.62401	1.23988	1	1	0.195115		144176	7.32259e+06	3.8557e+07	7.38106e+07	7.20067e+07	3.87421e+07	1.01919e+07	1.92117e+06	6959.44	501113
AEITPDKA	89	96	2	0	422.724	4	5	5.02177	5.3399	424.526	3.11934	1	0	1.64301	0.628939	1	1	0.0419556		8.80777e+06	5.76336e+07	1.88905e+08	3.59339e+08	3.81729e+08	2.10277e+08	7.07804e+07	1.71422e+07	1.56027e+06	349460
AEITPDKAFQDKL	89	101	2	0	738.391	5	10	8.989	9.23795	741.179	4.70305	1	0	1.04412	0.328038	0	0	0.217786		1.47833e+06	324693	9.16552e+06	4.83045e+06	4.11276e+07	3.8465e+07	5.27762e+07	2.8601e+07	1.88192e+07	5.09636e+06	1.24219e+06	285182	151559	38316.3	26398	263592
AEITPDKAFQDKL	89	101	3	0	492.596	5	10	8.989	9.17578	495.27	7.1479	0.4	1					0.662063		0	0	1.79455e+06	2.94442e+06	1.25019e+07	2.13814e+07	2.06865e+07	1.2591e+07	9.77222e+06	2.27184e+06	502988	6.69558e+06	121219	502055	2.75288e+07	0
AEITPDKAFQDKLYPFT	89	105	3	0	662.007	6	13	10.8509	10.991	664.306	5.68562	1	0	0.915615	-0.145097		-1	0.103958		126059	173618	480144	2.32386e+06	1.2354e+07	2.49202e+07	3.83772e+07	4.09228e+07	2.87101e+07	1.85816e+07	6.37441e+06	1.73451e+06	834073	324170	284217	388703	141358	292074	540387	170198
AEITPDKAFQDKLYPFTW	89	106	2	0	1085.55	6	14	12.6733	12.876	1088.99	5.54094	1	0	0.753477	0.127244	0	-2	0.142212		0	212190	726872	1.96713e+06	1.35196e+07	2.67228e+07	4.38196e+07	4.70751e+07	3.53695e+07	1.96071e+07	1.01778e+07	1.04443e+06	162089	0	312917	7233.21	144626	0	535566	0	133232
AEITPDKAFQDKLYPFTW	89	106	3	0	724.033	6	14	12.6733	13.0164	725.726	3.73395	0.4	1					0.101994		319901	2.79366e+08	3.14623e+06	1.41472e+07	5.45372e+07	8.87359e+07	1.27885e+08	1.29609e+08	1.0801e+08	6.60241e+07	3.34659e+07	1.15124e+07	2.21238e+06	1.79604e+06	422574	71999.5	340422	99053.9	114008	263535	444948
AEITPDKAFQDKLYPFTWD	89	107	2	0	1143.06	6	15	12.0805	12.6889	1146.6	5.66986	0.6	0					0.152666		0	1.07027e+06	969020	2.75593e+07	8.25397e+07	1.94589e+08	2.95055e+08	3.39651e+08	2.72901e+08	1.79542e+08	8.15403e+07	3.64857e+07	3.67538e+06	2.96694e+06	0	575699	0	190670	0	1.37082e+06	0	2.45235e+06
AEITPDKAFQDKLYPFTWD	89	107	3	0	762.376	6	15	12.0805	12.5484	764.704	5.58203	1	0	0.661259	1.28047	1	-3	0.0518173		96448.6	5.33967e+06	2.15702e+07	8.81733e+07	2.49795e+08	5.19197e+08	7.49004e+08	8.17164e+08	6.57679e+08	4.1179e+08	2.20212e+08	9.58013e+07	2.06244e+07	1.38803e+07	4.48132e+06	1.86933e+06	316551	287449	1.74416e+06	299548	0	4.58048e+06
AEITPDKAFQDKLYPFTWDA	89	108	2	0	1178.58	7	16					0
AEITPDKAFQDKLYPFTWDA	89	108	3	0	786.055	7	16	11.8471	12.6733	789.246	8.1248	0.6	0					0.465759		1.80275e+06	5.84815e+06	7.16993e+06	3.16454e+07	9.90877e+07	2.17168e+08	3.34922e+08	4.38279e+08	4.34047e+08	9.05152e+08	9.54779e+08	8.20673e+08	5.46251e+08	2.81841e+08	1.15466e+08	4.06286e+07	2.34468e+07	9.71938e+06	7.76856e+06	1.30306e+07	5.77365e+06	3.35144e+06	3.60165e+06	946371
AEITPDKAFQDKLYPFTWDAVRYNGKL	89	115	2	0	1593.82	8	23					-1
AEITPDKAFQDKLYPFTWDAVRYNGKL	89	115	3	0	1062.88	8	23	11.816	12.0182	1066.3	8.30971	0.6	0					0.0367999		495710	495321	0	4.30701e+06	1.93882e+07	4.56807e+07	1.10389e+08	2.41967e+08	4.20246e+08	5.37707e+08	6.31975e+08	5.62126e+08	4.2959e+08	2.73683e+08	1.54555e+08	6.86451e+07	3.16797e+07	1.48987e+07	6.60398e+06	3.98795e+06	3.62044e+06	792929	0	954471	317293	71568.3	0	305178	1542.26	114764
AEITPDKAFQDKLYPFTWDAVRYNGKL	89	115	4	0	797.412	8	23	11.7537	12.2983	800.008	8.43548	0.6	0					0.0792351		3.47539e+06	1.62576e+06	7.66171e+06	9.55689e+06	1.99799e+06	6.32427e+07	1.71094e+08	3.35285e+08	5.06322e+08	7.81129e+08	8.48864e+08	7.70999e+08	5.83418e+08	3.80709e+08	1.99983e+08	9.88091e+07	5.77856e+07	1.43658e+07	5.80314e+06	5.10809e+06	2.38603e+07	1.86146e+06	1.33039e+06	691976	1.21483e+07	878000	285360	358728	5.31393e+06	1.85648e+06
AEITPDKAFQDKLYPFTWDAVRYNGKL	89	115	5	0	638.131	8	23	11.7848	11.987	640.178	8.28697	1	0	0.615114	0.124634	1	1	0.0524913		0	189247	143572	610013	1.06977e+06	3.65551e+06	1.01144e+07	3.33925e+07	5.85778e+07	8.08458e+07	8.83451e+07	8.05877e+07	6.24517e+07	3.55847e+07	1.62824e+07	6.26302e+06	2.23745e+06	507216	257827	102839	774349	185024	561251	316611	248042	0	119044	131360	60231.9	0
EITPDKAFQDKLYPFTWDAVRYNGKL	90	115	3	0	1039.2	8	22					0
EITPDKAFQDKLYPFTWDAVRYNGKL	90	115	4	0	779.653	8	22					-1
ITPDKAFQDKLYPFTWDAVRYNGKL	91	115	3	0	996.187	7	21					-1
ITPDKAFQDKLYPFTWDAVRYNGKL	91	115	4	0	747.392	7	21					-1
FQDKLYPFT	97	105	2	0	579.795	5	6					0
FQDKLYPFTW	97	106	1	0	1344.66	5	7	12.1116	12.1271	1356.49	10.9672	0.4	1					6.38566		0	0	0	0	0	0	0	0	0	0	0	383070	1.25413e+06
FQDKLYPFTW	97	106	2	0	672.835	5	7	12.876	13.3291	673.926	1.32172	1	0	-0.0536787	1.21574	-1	1	0.0375451		7.44735e+07	3.82303e+08	4.84531e+08	3.23522e+08	1.38863e+08	4.4918e+07	9.78103e+06	1.43909e+06	58419.2	321049	188786	58461.8	0
FQDKLYPFTWD	97	107	1	0	1459.69	5	8	12.3918	12.5692	1461.76	1.15272	0.4	0					0.543564		240592	1.36896e+07	2.07143e+07	9.35107e+06	1.52449e+06	310849	0	0	0	0	0	192318	214249	0
FQDKLYPFTWD	97	107	2	0	730.348	5	8	12.3294	12.6889	731.513	1.41002	1	0	-0.102678	0.808639	1	0	0.0628042		2.22366e+08	1.0435e+09	1.39762e+09	9.60417e+08	4.51082e+08	1.70462e+08	7.66355e+07	3.14702e+07	5.71339e+06	2.56325e+06	0	131165	0	96559.4
FQDKLYPFTWDA	97	108	2	0	765.867	5	9	12.2827	12.6733	767.038	1.38205	1	0	-0.191172	0.944048		0	0.0351844		6.34714e+07	3.0774e+08	4.35208e+08	3.10403e+08	1.56272e+08	5.5144e+07	1.50706e+07	3.87232e+06	623298	308454	212285	256197	149661	114353	403171
FQDKLYPFTWDAVRYNGKL	97	115	2	0	1181.1	7	16	10.882	11.1465	1185.42	7.17274	0.6	0					0.210182		0	0	0	1.16865e+06	3.42176e+06	1.23804e+07	4.03897e+07	9.02685e+07	1.18923e+08	1.23515e+08	8.1136e+07	5.10647e+07	1.04223e+07	8.94292e+06	0	683246	318297	1.65829e+06	0	641960	0	0	0	0
FQDKLYPFTWDAVRYNGKL	97	115	3	0	787.739	7	16	11.816	12.4964	789.355	3.38244	0.6	0					0.345643		1.43976e+08	2.96996e+08	4.21357e+08	6.04941e+08	9.53062e+08	1.03267e+09	8.64621e+08	5.79022e+08	2.98379e+08	1.25892e+08	4.49291e+07	2.21017e+07	8.15933e+06	7.99365e+06	1.42019e+07	8.33886e+06	2.13898e+06	3.72121e+06	652272	859748	3.13481e+06	3.65893e+06	3.56314e+06	2.19759e+06
FQDKLYPFTWDAVRYNGKL	97	115	4	0	591.056	7	16	11.816	12.1789	592.405	3.92987	1	0	0.167841	0.823934	-1	0	0.0526427		57295.2	1.71529e+06	1.66743e+07	6.49993e+07	1.28724e+08	1.62049e+08	1.34182e+08	8.30307e+07	3.91288e+07	1.72236e+07	4.44517e+06	1.94309e+06	277555	860899	90470	292737	154027	249801	96192.1	185508	126611	108193	0	953425
DKLYPFTWD	99	107	2	0	592.785	5	6					0
DKLYPFTWDAVRYNGKL	99	115	3	0	696.03	6	14					0
YPFTWD	102	107	1	0	828.356	4	4	11.5823	11.9248	829.497	0.610395	0.4	0					0.128228		4.34194e+07	1.19152e+08	5.875e+07	5.93885e+06	258096	578018	15939.7	33046.5	100828
YPFTWDAVRYNGKL	102	115	2	0	865.438	6	12	11.4733	11.5045	868.061	4.17065	0.6	0					0.474348		158191	310599	2.81776e+06	7.85142e+06	1.14153e+07	1.00925e+07	6.35679e+06	2.25801e+06	463121	359019	303252	201527	0	0	0	882491	1.46232e+06	270014	243890
YPFTWDAVRYNGKL	102	115	3	0	577.295	6	12					-1
DAVRYNGKL	107	115	2	0	518.283	4	7	7.09117	7.5423	519.883	2.59968	1	0	0.658322	1.2074	1	1	0.112329		1.33542e+07	1.49707e+08	5.07394e+08	7.64116e+08	5.37365e+08	2.2972e+08	6.72036e+07	1.29389e+07	3.00554e+06	34014.4	1.20223e+06	29898.9
DAVRYNGKL	107	115	3	0	345.858	4	7	7.10673	7.52677	346.953	2.68595	1	0	0.706389	1.07214	1	1	0.105818		554467	9.89383e+06	1.39819e+08	1.98905e+08	1.6018e+08	5.3769e+07	9.89646e+06	5.07163e+06	0	0	101046	81791.3
AVRYNGKL	108	115	1	0	920.531	4	6	6.91978	7.35592	923.739	2.66648	1	0	0.943141	1.14216	1	1	0.122409		1.71284e+06	5.79446e+07	2.33824e+08	3.52962e+08	2.56034e+08	1.02498e+08	2.66807e+07	3.076e+06	7353.38	21888.2	424761
AVRYNGKL	108	115	2	0	460.769	4	6	6.91978	7.37145	462.411	2.74237	1	0	0.992468	1.20972	1	1	0.125343		1.03132e+08	7.78145e+08	2.6373e+09	4.14692e+09	3.16931e+09	1.40603e+09	3.82744e+08	1.75893e+08	1.16672e+07	1.28087e+07	0
VRYNGKL	109	115	1	0	849.494	4	5	6.79518	7.12232	852.715	2.7206	1	0	1.33199	0.668083	1	1	0.228377		1.29038e+06	3.62267e+07	1.2639e+08	1.807e+08	1.24276e+08	4.99893e+07	1.61462e+07	7.4681e+06	2.75046e+06	0
VRYNGKL	109	115	2	0	425.251	4	5	6.76405	7.24698	426.797	2.59209	0.6	0					0.0372201		4.15719e+07	3.54912e+08	1.08447e+09	1.64049e+09	1.08116e+09	4.11515e+08	9.83396e+07	1.67815e+07	6.80982e+06	0
VRYNGKL	109	115	3	0	283.836	4	5	6.77962	7.19505	284.854	2.55253	1	0	1.2009	1.05213	1	1	0.0482026		2.58387e+06	5.2574e+07	1.74966e+08	2.4342e+08	1.61172e+08	5.93394e+07	1.17941e+07	435187	0	0
RYNGKL	110	115	2	0	375.716	4	4	6.70177	7.21583	376.682	1.49316	1	0	0.665758	1.48112		1	0.33885		4.19351e+07	5.84424e+07	8.13486e+07	4.81955e+07	2.74673e+07	4.4743e+06	476275	776820	0
IAYPIA	116	121	1	0	647.376	4	3	8.13308	8.73982	647.802	0.0211512	0.4	0					0.0472167		2.30812e+09	9.39761e+08	2.11763e+08	3.86895e+07	1.22792e+06	366432	42008.9	27954
IAYPIAV	116	122	1	0	746.445	4	4	9.4557	10.0333	746.943	0.0302365	1	0	-0.760577	1.75759	-1	1	0.111578		1.04798e+09	5.24848e+08	1.37696e+08	1.80907e+07	344629	163969	204123	0	41008
IAYPIAV	116	122	2	0	373.726	4	4	8.53763	9.54383	374.347	0.774452	0.4	0					0.321888		1.06155e+07	7.0688e+07	102495	1.11717e+07	272560	1.60549e+06	339268	306284	0
IAYPIAVE	116	123	1	0	875.487	4	5	8.94223	9.09802	876.298	0.272548	1	0	-0.577472	-0.0771747	1	0	0.0282093		2.96154e+08	2.54943e+08	1.01967e+08	2.90037e+07	1.31726e+06	35214.3	139448	0	0	0
IAYPIAVE	116	123	2	0	438.247	4	5	8.84878	9.12912	438.594	0.15619	1	0	-0.66823	0.464534	1	0	0.0528932		2.15692e+08	1.56704e+08	5.26094e+07	1.15788e+07	557056	0	127265	270069	158772	0
IAYPIAVEA	116	124	2	0	473.766	4	6	9.03573	9.5801	474.18	0.25029	0.6	0					0.0225976		2.11739e+09	1.81287e+09	7.03175e+08	1.9135e+08	3.90447e+07	1.0631e+07	2.26054e+06	425877	308188	463421	205460
IAYPIAVEAL	116	125	1	0	1059.61	4	7					-1
IAYPIAVEAL	116	125	2	0	530.308	4	7	11.0999	11.2191	530.811	0.354588	1	0	-0.592503	-0.23607	1	1	0.100943		1.98313e+07	2.26925e+07	1.24582e+07	2.79065e+06	0	0	0	0	93022.1	0	139781	0
VEAL	122	125	1	0	431.25	3	2	6.4681	6.71735	431.771	0.272496	1	0	-0.258695	0.329343		1	0.305841		1.00111e+08	5.31935e+07	1.12188e+07	597979	0	1.85501e+06
VEALS	122	126	1	0	518.282	3	3	4.92407	5.30332	518.759	0.18468	1	0	-0.549975	0.894756		1	0.167092		2.07365e+07	1.2339e+07	1.73254e+06	49927.1	171633	4315.08	0
EALSL	123	127	1	0	532.298	3	3	7.97747	8.06563	535.351	2.75001	0.4	0					0.161785		91633.1	0	0	6.79951e+06	341749	119299	0
ALSL	124	127	1	0	403.255	3	2	8.53763	9.11358	403.522	0.0329804	1	0	-0.725746	1.75027		0	0.119864		6.64808e+08	1.83477e+08	1.71836e+07	764832	1.89886e+06	638064
ALSLIYNKDLLPNPPKTWEEIPAL	124	147	3	0	912.505	7	18	12.4548	12.7669	913.877	2.43779	0.6	0					0.226726		1.22462e+06	2.31142e+07	6.74592e+07	1.03775e+08	1.03639e+08	7.39503e+07	3.79548e+07	1.40569e+07	4.07097e+06	650518	0	0	405438	931608	139727	0	4.69053e+06	445131	371799	0	164093	494090	691094	1.13162e+06	691921	279094
LSLIYNKDLLPNPPKT	125	140	2	0	913.525	6	11	10.0385	10.1162	915	1.84143	1	0	-0.137191	-0.416857	1	0	0.0777768		322176	1.25541e+07	2.98722e+07	3.37407e+07	2.48381e+07	8.68547e+06	1.42806e+06	0	163470	0	6258.48	21007.2	146261	0	31012.5	0	0	0
LSLIYNKDLLPNPPKT	125	140	3	0	609.352	6	11	9.86362	10.3534	610.231	1.5269	1	1	-0.248707	1.37536	1	1	0.232264		1.2254e+08	7.25615e+07	1.79379e+08	1.97004e+08	1.26286e+08	6.33537e+07	2.14793e+07	4.8169e+06	2.85053e+06	1.79545e+06	572053	1.14172e+06	270631	0	625810	186812	104238	481039
LSLIYNKDLLPNPPKTW	125	141	3	0	671.379	6	12	11.5045	11.5512	672.221	1.28515	1	0	-0.372388	-0.551542		-1	0.219333		1.10737e+06	972744	2.79537e+06	2.66828e+06	1.3715e+06	126097	267641	0	0	0	0	0	119916	0	0	0	0	0	0
LSLIYNKDLLPNPPKTWEEIPAL	125	147	2	0	1332.74	7	17	12.4548	12.8916	1334.56	2.00692	1	0	-0.329651	1.1452	1	1	0.167221		182969	2.12708e+07	7.1484e+07	1.10239e+08	9.9922e+07	6.85719e+07	2.84548e+07	5.78236e+06	507787	0	0	0	0	0	0	0	0	127700	457838	506503	397827	0	0	0	0
LSLIYNKDLLPNPPKTWEEIPAL	125	147	3	0	888.826	7	17	12.3606	12.9488	890.094	2.16619	1	0	-0.293112	1.80362	1	1	0.0889685		4.64115e+07	3.58726e+08	9.93676e+08	1.46776e+09	1.3649e+09	9.49959e+08	4.96022e+08	2.35472e+08	8.72752e+07	2.65007e+07	6.67077e+06	2.59407e+06	3.90272e+06	2.28202e+06	2.22925e+06	620547	609529	377001	400966	172079	426518	17682.5	7.38583e+06	70250.5	317043
LSLIYNKDLLPNPPKTWEEIPALD	125	148	3	0	927.169	7	18					-1
LSLIYNKDLLPNPPKTWEEIPALDKELKAKGKSAL	125	159	4	0	984.058	9	29	11.4266	11.6135	986.576	7.68622	1	0	0.243598	0.0580895	1	1	0.267234		201537	376946	788155	0	646155	1.30369e+06	1.28436e+07	1.99512e+07	2.99302e+07	3.72315e+07	3.68336e+07	2.73779e+07	1.52821e+07	1.01514e+07	924668	793767	947861	0	0	39218.2	0	0	0	0	43235	19722.9	27643.4	12567.8	9588.11	6851.11
LSLIYNKDLLPNPPKTWEEIPALDKELKAKGKSAL	125	159	5	0	787.448	9	29					-1
LSLIYNKDLLPNPPKTWEEIPALDKELKAKGKSALM	125	160	3	0	1355.42	9	30	11.5512	11.7848	1358.7	7.28856	1	0	0.157448	0.261493	1	0	0.184705		0	0	0	0	264834	0	1.03184e+07	2.63914e+07	4.36422e+07	5.4075e+07	6.00666e+07	4.89002e+07	3.40189e+07	1.23107e+07	1.96952e+06	848214	375440	0	0	0	0	0	0	0	0	0	0	0	0	0
LSLIYNKDLLPNPPKTWEEIPALDKELKAKGKSALM	125	160	4	0	1016.82	9	30	11.5045	11.9559	1019.43	7.90196	1	0	0.237189	1.20885	1	0	0.311037		404505	328179	766999	4.71546e+06	1.839e+07	6.38929e+07	1.5767e+08	3.47093e+08	5.28743e+08	6.50016e+08	6.59567e+08	5.58583e+08	4.19934e+08	2.60419e+08	1.41286e+08	6.27604e+07	2.04342e+07	6.31385e+06	1.95283e+06	0	537420	244877	1.01657e+06	1.24398e+06	2.30803e+07	676619	1.4167e+06	1.51807e+06	4.65381e+07	0
LSLIYNKDLLPNPPKTWEEIPALDKELKAKGKSALM	125	160	5	0	813.656	9	30	11.4889	11.8782	815.642	7.39493	1	0	0.171276	0.938539	1	0	0.0546596		181762	0	785276	2.13163e+06	1.15928e+07	4.84736e+07	1.18469e+08	2.22151e+08	3.46172e+08	4.34309e+08	4.50001e+08	3.75178e+08	2.68564e+08	1.63478e+08	8.87766e+07	4.08189e+07	1.58233e+07	4.50508e+06	144407	280031	130410	495540	994675	956701	1.5823e+06	419944	719033	1.2325e+06	250869	203852
LSLIYNKDLLPNPPKTWEEIPALDKELKAKGKSALM	125	160	6	0	678.214	9	30	11.5356	11.8471	679.879	7.45629	1	0	0.179252	0.600089	1	0	0.0720696		123330	1.32931e+06	649566	1.9781e+06	2.36613e+06	1.38116e+07	3.32538e+07	7.64308e+07	1.14445e+08	1.45903e+08	1.48356e+08	1.20591e+08	8.67408e+07	5.37846e+07	2.60545e+07	9.13628e+06	2.84654e+06	1.11126e+06	377470	365532	1.03265e+06	796495	458216	100041	728286	714904	1.68355e+06	561803	418936	91604.1
LSLIYNKDLLPNPPKTWEEIPALDKELKAKGKSALMF	125	161	5	0	843.07	9	31					-1
SLIYNKDLLPNPPKT	126	140	2	0	856.983	6	10	9.09802	9.2535	858.345	1.68924	1	0	-0.13126	-0.0784795	1	1	0.129955		0	1.43272e+07	3.2758e+07	3.48912e+07	2.1312e+07	3.04941e+06	0	0	0	227568	0	0	0	0	195795	0	0
SLIYNKDLLPNPPKT	126	140	3	0	571.658	6	10	9.09802	9.44013	572.621	1.85684	1	0	-0.0658948	0.733251	1	1	0.156574		276599	2.32883e+07	6.59924e+07	6.722e+07	4.17368e+07	1.25539e+07	1.84399e+06	193750	1.57346e+06	93773.9	0	143017	0	0	0	168404	238414
SLIYNKDLLPNPPKTWEEIPAL	126	147	2	0	1276.19	7	16	12.0026	12.408	1277.9	1.84599	1	0	-0.340102	1.00885	1	1	0.176476		245060	3.38181e+07	7.04257e+07	1.16999e+08	9.08391e+07	6.18563e+07	1.61027e+07	2.18588e+06	0	0	0	160193	0	0	190445	488390	235617	538857	0	24288.1	0	0	176857	0
SLIYNKDLLPNPPKTWEEIPAL	126	147	3	0	851.132	7	16	12.0805	12.5172	852.339	2.05998	1	0	-0.287943	1.14462	1	1	0.0382343		5.52201e+07	2.4728e+08	5.93006e+08	8.22582e+08	7.31164e+08	4.6625e+08	2.36954e+08	1.05728e+08	3.21926e+07	7.30672e+06	4.08245e+06	1.19137e+06	481839	2.54712e+06	1.2337e+06	2.35724e+06	393485	647111	8.16856e+06	76533.8	397673	713069	412633	0
SLIYNKDLLPNPPKTWEEIPALDKELKAKGKSALM	126	160	3	0	1317.73	9	29	11.3177	11.5512	1320.94	7.17563	1	0	0.174933	0.260913		0	0.197418		354467	0	0	664156	306368	1.38521e+06	1.04001e+07	2.60796e+07	4.60529e+07	5.88e+07	5.69645e+07	4.86658e+07	2.62662e+07	1.4419e+07	2.33932e+06	301002	0	0	0	0	0	0	0	0	0	0	0	0	0	0
LIYNKDLLPNPPKT	127	140	2	0	813.467	5	9	8.91108	9.03573	814.83	1.74152	0.5	0					0.987714		2.47013e+06	2.48891e+06	1.05411e+07	7.83548e+06	3.34954e+06	1.11009e+06	0	0	321838	0	155547	0	120945	0	491042
LIYNKDLLPNPPKTWEEIPAL	127	147	3	0	822.121	7	15					-1
LIYNKDLLPNPPKTWEEIPALDKELKAKGKSALM	127	160	4	0	966.789	9	28	11.2243	11.411	969.214	7.28325	1	0	0.224386	0.0574371	1	0	0.0684137		254813	197696	0	485377	1.13761e+06	6.10518e+06	2.18181e+07	4.93171e+07	7.57736e+07	9.33695e+07	8.61116e+07	7.26023e+07	4.7265e+07	2.64886e+07	1.41927e+07	4.77978e+06	192766	46509	0	234289	0	214412	0	0	592659	0	0	46157.7	355880	0
LIYNKDLLPNPPKTWEEIPALDKELKAKGKSALM	127	160	5	0	773.633	9	28	11.2865	11.5045	775.596	7.40367	1	0	0.24116	0.193136	1	0	0.088297		0	286134	172672	206130	177704	4.41202e+06	1.61031e+07	3.21462e+07	5.04719e+07	6.48221e+07	5.78452e+07	4.48397e+07	2.74141e+07	1.69935e+07	1.03729e+07	6.54651e+06	176065	706998	0	788632	1.28653e+06	0	12993.4	184143	0	0	189391	0	0	34379.5
IYNKDLLPNPPKT	128	140	2	0	756.925	5	8	7.83747	8.38212	758.288	1.81415	1	0	0.0943318	1.61413	1	1	0.0665771		5.40851e+07	3.71602e+08	7.23398e+08	7.25527e+08	4.06245e+08	1.67808e+08	4.50431e+07	7.5311e+06	1.74816e+06	124797	18804	124892	205668	168439
IYNKDLLPNPPKT	128	140	3	0	504.952	5	8	7.83747	8.2265	505.859	1.80613	1	0	0.0904243	0.937307	1	1	0.0430023		4.711e+07	2.89835e+08	6.03991e+08	5.75478e+08	3.2818e+08	1.2563e+08	3.75916e+07	8.56063e+06	713355	85170.9	334321	0	0	563305
IYNKDLLPNPPKTW	128	141	3	0	566.979	6	9	9.92975	9.9919	568.082	2.26035	1	0	0.189421	-0.484417		0	0.13448		125401	4.06642e+06	1.48137e+07	1.43527e+07	8.68715e+06	3.58064e+06	201569	227693	127460	0	125130	0	0	1.74467e+06	116634	0
IYNKDLLPNPPKTWE	128	142	3	0	609.993	6	10					-1
IYNKDLLPNPPKTWEEIPAL	128	147	2	0	1176.14	7	14	11.4578	11.9404	1177.85	1.99262	1	0	-0.234974	1.34448	1	1	0.0562746		4.70453e+07	3.44461e+08	8.71633e+08	1.12229e+09	9.2424e+08	5.86952e+08	2.66747e+08	1.02364e+08	2.59056e+07	7.58059e+06	750432	2.37487e+06	634433	625977	0	80113.1	117397	12369.2	179249	21649.7	47530.6	246962
IYNKDLLPNPPKTWEEIPAL	128	147	3	0	784.426	7	14	11.4266	12.1789	785.591	2.05029	1	0	-0.218909	2.51742	1	1	0.0555124		4.58879e+08	1.97017e+09	4.86794e+09	6.53149e+09	5.41795e+09	3.28003e+09	1.55873e+09	5.98351e+08	2.10329e+08	7.79517e+07	4.463e+07	3.09835e+07	7.32289e+07	9.06417e+06	1.97483e+06	2.73931e+07	1.43446e+06	1.90046e+06	1.49418e+06	1.00725e+06	257395	84754.9
IYNKDLLPNPPKTWEEIPALD	128	148	2	0	1233.65	7	15					-1
IYNKDLLPNPPKTWEEIPALDKE	128	150	3	0	908.481	7	17					0
IYNKDLLPNPPKTWEEIPALDKELKAKGKSAL	128	159	3	0	1207.34	8	26	10.8197	10.8664	1210.44	7.09837	1	0	0.274689	-0.551614	1	1	0.134772		0	0	0	0	0	0	322509	3.52594e+06	8.1429e+06	7.31617e+06	6.20552e+06	5.28835e+06	1.50449e+06	0	601354	0	0	0	0	0	0	0	0	0	0	0	0	0	0	0
IYNKDLLPNPPKTWEEIPALDKELKAKGKSAL	128	159	4	0	905.758	8	26	10.7108	11.0843	908.103	7.19047	1	0	0.288505	0.869747	1	1	0.0945403		0	608852	0	601139	8.64988e+06	3.02896e+07	8.06348e+07	1.53285e+08	2.22436e+08	2.5733e+08	2.32661e+08	1.80276e+08	1.14251e+08	5.74726e+07	2.38599e+07	5.66437e+06	846326	282070	0	571498	0	224152	206423	206331	0	199248	0	230454	1.44356e+06	484217
IYNKDLLPNPPKTWEEIPALDKELKAKGKSAL	128	159	6	0	604.174	8	26	10.8041	10.9131	605.835	7.77125	1	0	0.37562	-0.280723	1	-1	0.0858595		0	0	0	419192	0	1.22571e+06	5.26543e+06	9.83336e+06	1.57555e+07	2.07223e+07	1.56567e+07	1.21362e+07	7.40182e+06	3.66563e+06	1.41356e+06	1.03037e+06	157068	4.47716e+06	67046.1	549215	116410	87022.5	269310	351446	0	105763	98985.4	0	0	0
IYNKDLLPNPPKTWEEIPALDKELKAKGKSALM	128	160	3	0	1251.02	9	27	10.8509	11.411	1254.2	7.18075	1	0	0.247154	1.68169	1	-1	0.102029		335808	0	1.16507e+06	830507	1.41303e+07	7.42439e+07	1.88864e+08	3.53727e+08	5.3026e+08	6.22092e+08	5.73459e+08	4.76158e+08	3.27847e+08	1.78258e+08	7.93552e+07	2.55196e+07	6.288e+06	1.39187e+06	0	0	0	0	0	0	384998	0	0	0	0	292290
IYNKDLLPNPPKTWEEIPALDKELKAKGKSALM	128	160	4	0	938.518	9	27	10.8197	11.4733	940.943	7.35644	1	0	0.272531	2.08799	1	0	0.236746		2.80075e+06	4.93451e+06	1.76957e+07	6.07354e+07	1.95425e+08	5.27789e+08	1.24214e+09	2.37701e+09	3.54308e+09	4.07061e+09	4.08297e+09	3.27685e+09	2.14233e+09	1.30779e+09	6.67609e+08	3.27934e+08	1.21655e+08	5.84521e+07	1.78217e+07	2.30316e+07	2.37717e+07	2.91046e+07	2.93486e+07	3.35329e+07	2.09288e+07	1.04765e+07	5.25712e+06	2.63122e+06	3.02862e+06	437846
IYNKDLLPNPPKTWEEIPALDKELKAKGKSALM	128	160	5	0	751.016	9	27	10.882	11.4422	752.938	7.27094	1	0	0.26018	1.68177	1	-1	0.0607859		426463	2.21129e+06	1.02888e+07	3.33533e+07	9.74414e+07	2.70681e+08	6.23603e+08	1.13651e+09	1.73452e+09	2.01241e+09	1.93651e+09	1.51264e+09	9.85325e+08	6.08e+08	3.0719e+08	1.42276e+08	5.92705e+07	2.08755e+07	1.01323e+07	7.44399e+06	1.08132e+07	1.3202e+07	8.61215e+06	7.19745e+06	8.33195e+06	6.35235e+06	2.36494e+06	684263	0	201357
IYNKDLLPNPPKTWEEIPALDKELKAKGKSALM	128	160	6	0	626.014	9	27	10.8509	11.3177	627.632	7.36236	1	0	0.273386	1.27561	1	0	0.0620717		322341	319596	2.00384e+06	6.39447e+06	2.32594e+07	7.91832e+07	1.92744e+08	3.61751e+08	5.72309e+08	6.43291e+08	6.1461e+08	5.05975e+08	3.31837e+08	1.90119e+08	1.00174e+08	4.68288e+07	1.57527e+07	7.64052e+06	2.30522e+06	1.58299e+06	5.51407e+06	3.33337e+06	2.37652e+06	5.886e+06	1.03588e+06	875843	5.55507e+06	698001	448360	343162
IYNKDLLPNPPKTWEEIPALDKELKAKGKSALM	128	160	7	0	536.728	9	27	10.9131	11.2658	538.118	7.38843	1	0	0.277151	0.779063	1	0	0.0518879		0	388390	0	114196	1.73594e+06	9.01108e+06	2.54386e+07	5.67974e+07	9.20375e+07	1.09917e+08	1.13257e+08	8.74161e+07	5.78059e+07	3.23557e+07	1.31718e+07	5.35207e+06	1.58341e+06	1.56198e+06	360507	74374.9	392749	92582.8	322099	425701	0	96733.3	173885	132256	91846.3	170405
IYNKDLLPNPPKTWEEIPALDKELKAKGKSALMF	128	161	3	0	1300.04	9	28	11.6914	11.7693	1303.49	7.90167	1	0	0.310523	-0.416133	1	1	0.195287		0	0	0	0	0	0	547778	2.04161e+06	1.054e+07	1.44286e+07	1.75958e+07	1.65984e+07	9.29421e+06	6.2215e+06	374868	0	0	0	0	0	0	0	0	0	889561	0	0	0	0	0
IYNKDLLPNPPKTWEEIPALDKELKAKGKSALMF	128	161	4	0	975.285	9	28	11.6291	11.8315	977.911	8.05572	1	0	0.33198	0.125794	1	1	0.0515153		0	2.60979e+06	0	275455	711434	9.45361e+06	3.34061e+07	9.50894e+07	1.59702e+08	2.32801e+08	2.58705e+08	2.51874e+08	1.86265e+08	1.46912e+08	6.99052e+07	3.84707e+07	1.57057e+07	6.99595e+06	454311	1.10567e+06	292321	1.08799e+06	302278	614580	344741	254089	0	251759	0	0
IYNKDLLPNPPKTWEEIPALDKELKAKGKSALMF	128	161	5	0	780.43	9	28					-1
IYNKDLLPNPPKTWEEIPALDKELKAKGKSALMF	128	161	6	0	650.526	9	28	11.6758	11.8004	652.264	7.98378	1	0	0.32196	-0.212801	1	1	0.0832691		0	387189	316178	230414	803358	0	5.58494e+06	1.17105e+07	2.13393e+07	2.91516e+07	3.42731e+07	2.76541e+07	2.38714e+07	1.38582e+07	8.21389e+06	3.32477e+06	1.20479e+06	1.01845e+06	129775	282592	0	332328	129453	0	0	272370	14620	0	0	74759.2
WEEIPAL	141	147	1	0	857.44	4	4	11.6447	11.9248	858.327	0.359513	1	0	-0.439535	0.46381	1	1	0.332311		1.93529e+08	1.15665e+08	4.37522e+07	1.45334e+07	3.27103e+06	1.59566e+06	6.7498e+06	2.12508e+06	1.89637e+06
WEEIPAL	141	147	2	0	429.224	4	4	11.1465	11.5564	429.465	-0.0439101	1	0	-0.832869	1.02785	1	1	0.411205		3.60223e+07	2.09645e+07	1.92817e+06	91808.4	334099	0	292677	0	69510.4
WEEIPALDKELKAKGKSAL	141	159	3	0	709.4	6	16					-1
WEEIPALDKELKAKGKSALM	141	160	2	0	1129.12	7	17	10.3378	10.4777	1132.38	5.11045	1	0	0.382331	-0.146039	1	0	0.170564		446289	0	300407	1.37209e+06	1.03639e+07	2.30299e+07	3.27421e+07	3.0899e+07	2.09077e+07	1.15522e+07	376867	352388	0	29791.3	0	0	0	17363.8	0	657861	0	0	0	0	0
WEEIPALDKELKAKGKSALM	141	160	3	0	753.08	7	17	10.2601	10.6487	755.354	5.39527	0.6	0					0.227363		579865	4.54047e+06	1.2097e+07	7.26523e+07	2.20969e+08	4.21774e+08	5.61325e+08	5.27517e+08	3.80824e+08	2.1007e+08	9.85903e+07	3.48259e+07	7.19957e+06	3.80377e+06	237395	681240	884512	813195	476998	189356	2.49972e+06	276859	238556	3.39388e+07	210009
WEEIPALDKELKAKGKSALM	141	160	4	0	565.062	7	17	10.2601	10.6176	566.702	5.1352	1	0	0.388008	0.800158	1	0	0.0805198		122085	958940	4.76385e+06	2.00015e+07	6.06882e+07	1.26958e+08	1.85322e+08	1.65406e+08	1.12095e+08	6.58427e+07	2.40646e+07	5.882e+06	982953	624051	201361	0	334248	20365.5	0	157679	0	266752	487291	0	291291
EEIPAL	142	147	1	0	671.361	4	3					0
EEIPALDKELKAKGKSALM	142	160	3	0	691.054	6	16	8.94223	9.02017	695.412	11.7857	1	0	2.08268	-0.41577		-22	0.68605		0	4.83097e+06	0	0	1.14147e+06	0	0	0	0	2959.98	0	0	1.67923e+06	6.12166e+06	8.98925e+06	1.00773e+07	7.45558e+06	3.06676e+06	1.27203e+06	0	0	0	0
DKELKAKGKSAL	148	159	2	0	644.385	5	10	5.48053	5.9925	646.453	3.38803	1	0	0.531264	1.47198	1	1	0.0546774		746647	2.48666e+07	1.04706e+08	2.28476e+08	2.93964e+08	2.18544e+08	1.11941e+08	4.45087e+07	1.28046e+07	2.18878e+06	44405.9	0	190366	0	57043.3	0
DKELKAKGKSAL	148	159	3	0	429.926	5	10	5.48053	5.92952	431.339	3.49174	1	0	0.571709	1.19805	1	1	0.0691776		1.65631e+06	1.64613e+07	9.76364e+07	2.19705e+08	2.72455e+08	2.04594e+08	1.07257e+08	2.9292e+07	1.25852e+07	2.40624e+06	1.73217e+07	0	0	1.87973e+06	0	0
DKELKAKGKSAL	148	159	4	0	322.696	5	10	5.54305	5.76228	323.739	3.42235	1	0	0.544649	0.19879	1	1	0.0363221		57081.7	1.32084e+06	1.15581e+07	2.88537e+07	4.00955e+07	3.10534e+07	1.49566e+07	4.11775e+06	388537	121598	68761.5	0	0	0	71270.9	0
DKELKAKGKSALM	148	160	1	0	1418.8	5	11	6.3435	6.54598	1422.84	3.13935	1	0	0.322974	0.125939	1	0	0.406872		0	150843	2.47476e+06	1.12752e+07	1.52328e+07	1.0639e+07	2.53176e+06	576192	0	0	0	0	0	0	0	0	0
DKELKAKGKSALM	148	160	2	0	709.905	5	11	6.24975	6.77962	712.048	3.39212	1	0	0.412593	1.54984	1	0	0.0554346		3.12353e+07	2.80501e+08	1.07862e+09	2.37456e+09	3.02367e+09	2.4676e+09	1.38207e+09	6.03107e+08	2.28212e+08	7.89307e+07	2.74926e+07	1.1925e+07	1.43929e+06	389085	0	0	0
DKELKAKGKSALM	148	160	3	0	473.606	5	11	6.24975	6.76405	475.039	3.4042	1	0	0.416876	1.48213	1	0	0.0291586		5.16727e+07	3.41136e+08	1.31605e+09	2.99925e+09	3.86052e+09	3.22225e+09	1.80449e+09	7.53814e+08	2.77368e+08	9.73138e+07	3.20919e+07	1.15457e+07	2.9529e+06	425926	1.85857e+06	0	0
DKELKAKGKSALM	148	160	4	0	355.456	5	11	6.26543	6.75368	356.538	3.43374	1	0	0.427351	1.36883	1	0	0.0633823		6.51921e+06	6.48611e+07	2.60745e+08	5.78893e+08	7.88309e+08	6.2068e+08	3.48931e+08	1.4388e+08	4.86545e+07	1.62064e+07	3.09761e+06	1.05384e+06	77658.7	0	0	1.51745e+07	0
DKELKAKGKSALMF	148	161	2	0	783.44	6	12	8.87993	9.12912	785.868	3.85172	1	0	0.461741	0.329053	1	1	0.194193		2.6448e+06	4.56219e+06	2.49215e+07	6.69458e+07	1.18009e+08	1.31096e+08	9.59055e+07	4.91456e+07	1.76898e+07	5.09501e+06	572716	0	0	175331	0	0	0	0	146898
DKELKAKGKSALMF	148	161	3	0	522.629	6	12	8.77095	9.17578	524.312	4.04425	0.6	0					0.0651324		1.38845e+06	1.12381e+07	2.32159e+07	1.67189e+08	2.92713e+08	2.9488e+08	2.50945e+08	1.36574e+08	5.27561e+07	1.80616e+07	4.10358e+06	1.09348e+06	115821	0	118260	0	17289.6	30225.3	18402.6
KELKAKGKSALM	149	160	2	0	652.392	5	10	6.18692	6.35388	654.151	2.68415	1	0	0.256751	-0.0285347	1	0	0.0474362		90999.9	1.30093e+07	4.05463e+07	6.95943e+07	5.73133e+07	3.19747e+07	1.33424e+07	4.37119e+06	391047	0	135763	243805	0	0	0	0
KELKAKGKSALM	149	160	3	0	435.264	5	10	6.47848	6.56157	436.44	2.69517	1	0	0.261051	-0.393371	1	0	0.148407		0	346201	3.03322e+06	6.27683e+06	5.36426e+06	2.3545e+06	555330	165444	0	0	0	0	79547.3	0	0	0
LKAKGKSAL	151	159	2	0	458.303	4	7	5.2298	5.35553	459.802	2.46096	0.4	0					0.152419		0	520254	3.50574e+06	5.95204e+06	3.39363e+06	485637	0	0	0	0	0	0
LKAKGKSALM	151	160	2	0	523.823	5	8	6.23407	6.4681	525.407	2.48084	0.6	0					0.0431271		2.48063e+06	2.51576e+07	8.36552e+07	1.24202e+08	9.0859e+07	3.64757e+07	1.14397e+07	219818	0	0	52246.3	0	0	71083.3
LKAKGKSALM	151	160	3	0	349.551	5	8	6.26543	6.54598	350.504	2.17167	1	0	0.268623	0.465477	1	0	0.0766202		2.17651e+06	2.04331e+07	4.64578e+07	5.46767e+07	3.68741e+07	1.2224e+07	1.56142e+06	52121.9	63486.4	0	15842.3	99194	0	0
MFNLQEPYFTWPLIA	160	174	2	0	935.466	6	11					-1
MFNLQEPYFTWPLIAA	160	175	2	0	970.984	6	12	15.3514	15.3825	972.548	1.83396	0.4	0					0.974622		0	1.83674e+06	2.79105e+06	1.46454e+06	259981	244406	434294	205223	0	0	0	263283	0	238159	0	0	0	0	0
MFNLQEPYFTWPLIAADGGYA	160	180	2	0	1202.57	7	17	12.9696	13.7533	1211.84	16.9639	0.6	0					0.300246		0	48691.3	107736	114106	0	0	0	0	0	0	0	124616	986490	888458	1.04143e+07	6.02491e+07	1.21931e+08	1.87599e+08	2.18668e+08	1.97415e+08	1.5098e+08	1.04387e+08	5.78303e+07	1.72519e+07	5.08897e+06
FNLQEPY	161	167	1	0	910.431	4	4	9.02017	10.0851	917.195	6.20802	0.4	1					1.32209		7.08852e+07	1.9586e+08	2.87017e+07	1.84788e+07	2.14162e+07	2.08676e+07	5.22667e+07	1.42064e+09	1.22383e+09
FNLQEPY	161	167	2	0	455.719	4	4	9.08243	9.9919	458.229	4.46334	0.4	0					0.896108		1.84543e+07	1.44822e+06	2.50488e+06	1.67461e+06	1.51492e+07	1.08427e+08	2.03733e+07	2.04409e+07	2.06838e+07
FNLQEPYFTWPLI	161	173	2	0	834.427	6	9					-1
FNLQEPYFTWPLIA	161	174	2	0	869.946	6	10	14.8057	15.066	871.011	1.02228	1	0	-0.391373	0.377548		-2	0.0148859		1.31673e+09	4.92496e+09	5.41398e+09	3.29811e+09	1.39687e+09	4.81597e+08	1.70097e+08	7.87728e+07	5.8224e+07	4.44024e+07	2.67348e+07	1.08518e+07	2.90728e+06	1.08592e+06	680034	1.62153e+06	1.14327e+06
FNLQEPYFTWPLIAA	161	175	2	0	905.464	6	11	14.5703	14.7012	906.828	1.57915	1	0	-0.230183	-0.185691		-2	0.417165		6.2415e+06	2.41688e+07	2.85594e+07	1.75386e+07	7.86308e+06	3.12038e+06	752516	480118	1.45233e+06	484775	485968	827586	452641	1.05459e+06	447724	321033	151983	353078
FNLQEPYFTWPLIAADGGY	161	179	2	0	1101.53	6	15					-1
FNLQEPYFTWPLIAADGGYA	161	180	2	0	1137.05	6	16	13.2456	13.3291	1145.73	15.9429	1	0	3.09599	-0.391631		-3	0.102187		0	0	0	0	0	0	0	0	0	0	5746.42	9495.69	246546	518866	3.5865e+06	9.05392e+06	1.48356e+07	1.74057e+07	1.68764e+07	1.25869e+07	5.16869e+06	2.18357e+06	553808
FNLQEPYFTWPLIAADGGYAF	161	181	2	0	1210.58	7	17					-1
NLQEPY	162	167	1	0	763.362	4	3	7.387	7.40253	764.212	0.399855	0.4	0					0.499061		48229.6	267454	0	0	0	0	0	0
NLQEPYFTWPLI	162	173	2	0	760.893	5	8					-1
NLQEPYFTWPLIA	162	174	1	0	1591.82	5	9	14.2406	14.3138	1593.57	0.760058	0.4	0					0.743232		97073.5	3.96145e+06	3.56289e+06	1.24474e+06	95949.6	0	0	0	77431.2	0	0	0	0	0	0
NLQEPYFTWPLIA	162	174	2	0	796.411	5	9	14.1778	14.5546	797.404	0.988647	1	0	-0.361647	0.884317	1	0	0.0297513		2.73873e+08	1.05559e+09	1.01808e+09	5.55679e+08	2.23278e+08	7.96691e+07	2.44224e+07	1.35114e+07	8.77172e+06	4.22584e+06	1.34145e+06	1.05824e+06	490445	991024	627468
NLQEPYFTWPLIAA	162	175	2	0	831.93	6	10					-1
NLQEPYFTWPLIAADGGY	162	179	2	0	1028	6	14					0
NLQEPYFTWPLIAADGGYA	162	180	2	0	1063.52	6	15	11.4266	11.6135	1070.74	13.1455	0.5	0					0.121938		23062.2	0	0	0	258366	2.6561e+06	1.97633e+06	594877	1.0422e+06	308221	0	6.91026e+06	3.40324e+07	8.44693e+07	1.15007e+08	1.08681e+08	6.92422e+07	2.23986e+07	6.10001e+06	643903	1.00826e+07	245959
FTWPLIA	168	174	1	0	847.471	4	4	13.1413	13.6536	847.873	-0.146045	1	0	-0.93245	1.47329		1	0.149886		9.46775e+08	4.14633e+08	5.6383e+07	8.83156e+06	2.55161e+06	216911	615883	362326	247332
AADGGYAF	174	181	1	0	771.331	4	6					-1
AADGGYAFKYENGKYDIKDVGVDNAGAKAGLTF	174	206	4	0	857.172	8	31					-1
ADGGY	175	179	1	0	482.188	3	3	3.81475	5.00605	484.034	1.5753	0.4	0					0.161364		2.19543e+07	9.03625e+07	1.21861e+08	6.70325e+07	8.05474e+06	341910	93360.9
ADGGYA	175	180	1	0	553.225	3	4	4.02033	5.08467	555.76	2.22372	1	0	1.37805	3.87441		-1	0.124761		3.24912e+07	1.66373e+08	3.59265e+08	3.61819e+08	1.73769e+08	3.47773e+07	2.05749e+06	558528
ADGGYAFKYENGKY	175	188	2	0	791.862	5	12	8.39767	8.91108	796.28	7.87767	1	0	1.77016	1.47829	1	1	0.149672		0	194151	1.10156e+06	4.51387e+06	6.5268e+06	2.01613e+07	5.99472e+07	1.14944e+08	1.80307e+08	2.01035e+08	1.80013e+08	9.30913e+07	5.26663e+07	2.1752e+06	1.69738e+06	390045	199113	355809
ADGGYAFKYENGKY	175	188	3	0	528.244	5	12	8.39767	8.70868	531.259	8.08713	1	0	1.83824	0.597986	1	1	0.075074		82322.3	281561	475446	303868	1.36538e+06	1.04954e+07	3.5761e+07	8.07989e+07	1.26944e+08	1.50895e+08	1.30013e+08	7.98454e+07	3.02726e+07	9.11482e+06	1.95142e+06	668579	1.40298e+06	1.4973e+06
ADGGYAFKYENGKYDIKD	175	192	2	0	1027.48	6	16	8.56875	8.67758	1033.38	10.5687	1	0	1.78605	-0.281376	1	-3	0.300324		292136	0	0	0	0	0	0	0	230217	2.49303e+06	5.97931e+06	9.85269e+06	1.00943e+07	8.87526e+06	4.51994e+06	469490	0	0	518798	0	0	0	0
ADGGYAFKYENGKYDIKD	175	192	3	0	685.322	6	16	8.53763	8.94223	689.078	10.0392	0.6	0					0.636046		1.90872e+07	173559	309938	1.11262e+07	566842	392440	2.15046e+06	1.36371e+06	8.52991e+06	2.85265e+07	5.37837e+07	7.5013e+07	8.18247e+07	7.25918e+07	4.94878e+07	2.07722e+07	4.66271e+06	206547	440598	0	225252	2.76129e+06	3.61442e+06
ADGGYAFKYENGKYDIKDVGVDNAGAKAGL	175	204	3	0	1036.18	7	28	9.33123	9.5801	1042.32	16.5973	1	1	1.52168	0.327675	1	-2	0.315556		0	417129	789541	2.5286e+06	1.12729e+07	4.63466e+06	6.85477e+06	3.04691e+07	5.02893e+06	5.17096e+06	3.93887e+07	1.55194e+06	4.95603e+06	3.82817e+07	2.49357e+07	5.0923e+07	8.72987e+07	1.118e+08	1.3471e+08	1.51981e+08	1.39508e+08	1.1935e+08	8.70194e+07	5.61238e+07	2.80542e+07	2.04207e+07	3.93033e+06	949503	5.53567e+06	418467
ADGGYAFKYENGKYDIKDVGVDNAGAKAGL	175	204	4	0	777.383	7	28	9.23795	9.40902	782.165	17.2887	1	0	1.61799	-0.0107024	1	-4	0.0474907		0	273107	0	339134	1.1144e+07	222607	1.0348e+06	1.07563e+06	4.86428e+06	1.67184e+06	870586	2.14911e+06	1.26492e+07	1.66785e+07	3.69278e+07	6.84782e+07	1.28464e+08	1.67202e+08	2.10396e+08	2.36124e+08	2.24634e+08	1.97045e+08	1.40229e+08	9.03205e+07	4.95498e+07	2.12187e+07	1.04098e+07	1.55697e+06	3.52873e+06	0
ADGGYAFKYENGKYDIKDVGVDNAGAKAGLTF	175	206	4	0	839.412	8	30	10.0541	10.5555	844.125	16.8424	1	0	1.39944	1.42617		1	0.226089		1.1765e+07	573423	727697	1.18554e+06	1.08354e+07	8.37963e+06	2.5424e+07	1.45334e+07	4.36882e+07	1.73102e+07	8.99091e+07	2.69927e+07	1.63582e+08	1.05866e+08	3.37592e+08	3.32773e+08	7.11125e+08	7.67615e+08	1.07041e+09	1.05649e+09	1.12177e+09	9.16665e+08	7.25018e+08	4.6515e+08	2.82503e+08	1.37623e+08	7.85451e+07	1.85479e+07	6.19151e+06	969587
ADGGYAFKYENGKYDIKDVGVDNAGAKAGLTFL	175	207	3	0	1156.58	8	31	10.8509	11.4578	1162.84	16.7022	0.6	0					0.129624		2.91645e+06	1.10464e+06	744426	7.51022e+06	1.33632e+06	780663	1.39426e+07	800522	1.75618e+06	1.91192e+07	4.33002e+06	4.90507e+06	2.53947e+07	3.41849e+07	7.1472e+07	1.5278e+08	2.37673e+08	3.34582e+08	4.20604e+08	4.86038e+08	4.51672e+08	3.95695e+08	2.6905e+08	1.30632e+08	1.76837e+07	0	0	51426	244367	0
ADGGYAFKYENGKYDIKDVGVDNAGAKAGLTFL	175	207	4	0	867.683	8	31	10.8509	11.4733	872.303	16.3961	0.6	0					0.0795074		395650	1.12886e+06	3.1566e+06	1.86303e+06	4.12542e+06	6.49099e+06	1.63226e+07	1.48398e+07	1.69264e+07	1.4983e+07	2.40238e+07	2.66998e+07	3.8119e+07	8.25761e+07	1.46573e+08	2.84963e+08	4.36618e+08	6.41501e+08	7.73485e+08	8.64501e+08	7.94304e+08	6.48515e+08	4.14778e+08	1.39898e+08	1.38582e+06	0	0	615956	3869.72	0
DGGYAFKYENGKYDIKDVGVDNAGAKAGLTF	176	206	4	0	821.653	8	29					-1
YAFKYENGKYDIKDVGVDNAGAKAGL	179	204	3	0	936.14	7	24					0
AFKYENGKY	180	188	2	0	560.277	5	7	7.51123	7.58887	563.074	4.90519	1	0	1.94281	-0.417075		-1	0.180307		0	0	698011	1.02645e+06	6.62774e+06	1.45896e+07	1.19842e+07	8.56434e+06	1.54929e+06	0	0	0	416747
AFKYENGKYDIKD	180	192	2	0	795.894	5	11	7.1379	7.51123	802.661	12.5774	0.5	1					0.452517		390257	3.35685e+06	1.17546e+06	453185	185781	145510	0	679905	0	403683	312124	4.67189e+06	1.53903e+07	3.87344e+07	5.12619e+07	3.91302e+07	1.56228e+07
AFKYENGKYDIKD	180	192	3	0	530.931	5	11	6.82632	7.27815	535.514	12.7908	0.4	1					0.0978271		31832.9	384546	16315.4	0	439006	0	0	1.15568e+06	689459	1.69525e+06	1.52814e+06	1.18e+07	4.34601e+07	5.42749e+07	1.19843e+08	9.93597e+07	2.13091e+06
AFKYENGKYDIKDVGVDNAGAKAGL	180	204	3	0	881.785	7	23	8.80207	8.9734	886.66	13.0541	0.4	1					0.336833		1.38098e+07	7.92347e+06	2.66153e+06	708071	0	266373	232694	0	218377	309666	3.35398e+06	1.63013e+07	1.92602e+07	3.28334e+07	8.92208e+07	5.02267e+07	4.82021e+07	8.28178e+07	2.77141e+07	1.37276e+07	1.87599e+07	1.63277e+06	25922.2	268000	0	0	0	0	180674	424458
AFKYENGKYDIKDVGVDNAGAKAGL	180	204	4	0	661.591	7	23	8.81765	8.91108	665.129	12.5816	0.4	0					0.198808		4.54788e+06	3.48614e+06	1.14019e+06	1.18509e+06	0	0	0	2.15655e+06	0	5.3597e+06	1.27069e+06	2.3865e+07	7.00479e+06	4.38669e+07	1.50339e+07	4.78065e+07	1.77762e+07	3.22615e+07	1.09706e+07	1.28691e+07	2.69982e+06	3.28708e+06	277646	115800	0	0	0	16876.7	0	0
AFKYENGKYDIKDVGVDNAGAKAGLTF	180	206	3	0	964.491	7	25	9.78583	9.97637	969.947	14.6368	0.6	0					0.220408		0	140062	0	0	159872	86271	577151	37814	323452	724134	2.42657e+06	1.3067e+07	3.06857e+07	4.67142e+07	5.94712e+07	7.34871e+07	7.2398e+07	6.47866e+07	4.73319e+07	3.40522e+07	1.55579e+07	7.61043e+06	1.65216e+06	0	1.1474e+06	2.0807e+06	6.6162e+06	7.06815e+06	4.63106e+06	4.16752e+06
AFKYENGKYDIKDVGVDNAGAKAGLTF	180	206	4	0	723.62	7	25	9.80138	9.9919	727.524	13.8845	0.6	0					0.144796		44327.6	51941.2	502965	1.38552e+06	235815	424343	344830	429543	923744	1.99864e+06	3.26557e+06	1.30831e+07	2.16225e+07	3.84075e+07	4.92495e+07	6.58737e+07	5.88782e+07	5.55226e+07	3.81289e+07	2.48055e+07	9.43388e+06	3.74191e+06	458255	266769	239416	157890	1.52571e+06	242885	350462	456486
AFKYENGKYDIKDVGVDNAGAKAGLTFL	180	207	3	0	1002.19	7	26	10.7264	10.8353	1007.24	13.3698	0.6	0					0.152363		0	0	1.22627e+06	839205	0	491632	0	827544	328887	271891	5.06834e+06	4.03008e+06	1.11489e+07	2.86742e+07	2.91843e+07	3.14345e+07	4.12656e+07	2.61803e+07	1.81108e+07	1.22299e+07	2.81275e+06	552916	0	0	0	0	0	0	0	0
AFKYENGKYDIKDVGVDNAGAKAGLTFL	180	207	4	0	751.891	7	26					-1
FKYENGKY	181	188	1	0	1048.51	4	6	7.2314	7.2937	1053.25	4.09355	0.4	0					0.518367		0	0	0	714363	4.16775e+06	4.51293e+06	1.64744e+06	0	0	0	154431
FKYENGKY	181	188	2	0	524.759	4	6	7.09117	7.4336	527.144	4.1266	1	0	1.89221	0.734628	1	-1	0.108562		1.13709e+06	3.7272e+06	2.11548e+07	7.60937e+07	1.50881e+08	1.82551e+08	1.20658e+08	4.2172e+07	6.41009e+06	2.48016e+06	90035.6
FKYENGKYDIKD	181	192	2	0	760.375	5	10	7.18467	7.30927	762.163	2.659	1	0	0.246943	-0.212801	1	-5	0.310381		2.28788e+07	5.89717e+07	1.00806e+08	1.29786e+08	1.32372e+08	9.70485e+07	5.17031e+07	1.87628e+07	3.25991e+06	127850	299618	0	0	0	5.54551e+06	11389.5
FKYENGKYDIKD	181	192	3	0	507.252	5	10	7.20025	7.49572	508.47	2.73549	1	0	0.276773	0.530354	1	-5	0.161353		2.03056e+07	8.40086e+07	2.11104e+08	3.29272e+08	3.29993e+08	2.36242e+08	7.43317e+07	4.31373e+07	1.53281e+07	541323	39060.6	10855.9	479799	687677	203626	698499
FKYENGKYDIKDVGVDNAGAKAGL	181	204	2	0	1286.66	7	22	8.75537	8.80207	1292.07	9.30279	1	0	0.859059	-0.551614	1	-6	0.78588		0	1.23889e+06	3.88735e+06	1.32986e+06	1.11209e+06	216090	330194	233903	0	0	334233	710719	2.88882e+06	4.07339e+06	4.61296e+06	4.08167e+06	2.0889e+06	1.26527e+06	623993	0	0	0	0	0	0	0	0	0	0	0
FKYENGKYDIKDVGVDNAGAKAGL	181	204	3	0	858.106	7	22	8.72427	8.91108	861.938	9.96603	1	1	0.976633	0.0577995	1	-5	0.49652		3.38341e+06	1.44226e+07	8.67513e+07	1.13089e+08	5.75381e+07	4.42062e+07	2.69798e+07	1.43299e+07	9.59943e+06	1.23334e+07	2.96828e+07	5.13757e+07	8.80189e+07	1.26681e+08	1.47623e+08	1.57704e+08	1.31555e+08	9.08517e+07	5.79486e+07	2.71363e+07	1.11549e+07	2.81971e+06	923610	159910	0	167643	0	0	0	0
FKYENGKYDIKDVGVDNAGAKAGL	181	204	4	0	643.831	7	22	8.73982	8.84878	646.625	9.64477	1	1	0.919683	-0.280796	1	-6	0.354119		4.41632e+06	1.73681e+07	4.61007e+07	3.9319e+07	2.95195e+07	1.6529e+07	1.37212e+07	4.37933e+06	1.52658e+06	2.86573e+06	1.4589e+07	1.66185e+07	3.11732e+07	4.50726e+07	5.17976e+07	4.90791e+07	4.48071e+07	3.39736e+07	2.90586e+07	9.412e+06	3.64941e+06	773713	1.8774e+07	0	0	0	265545	22562.1	0	0
FKYENGKYDIKDVGVDNAGAKAGLTF	181	206	2	0	1410.71	7	24	9.7392	9.80138	1417.72	12.3116	1	0	1.21056	-0.484272	1	-6	0.897081		0	393920	0	0	0	1.32551e+06	461782	0	554216	0	393582	1.24246e+06	2.09694e+06	5.86191e+06	8.83264e+06	6.75613e+06	5.63699e+06	3.43982e+06	552980	0	370508	0	504714	0	0	0	0	0	0	0
FKYENGKYDIKDVGVDNAGAKAGLTF	181	206	4	0	705.861	7	24	9.69262	9.97637	709.217	11.7353	1	1	1.11692	0.479395	1	-3	0.326427		0	0	0	0	4.89601e+06	6.78705e+07	8.99122e+07	1.09929e+08	5.66287e+07	3.74276e+07	4.13671e+07	7.17105e+07	1.33958e+08	1.87178e+08	2.19068e+08	2.26598e+08	2.02931e+08	1.50183e+08	9.64747e+07	5.12277e+07	2.45672e+07	7.56643e+06	8.32702e+06	6.85047e+06	1.26487e+07	5.73894e+06	4.76955e+06	1.69595e+06	815140	0
FKYENGKYDIKDVGVDNAGAKAGLTFL	181	207	3	0	978.506	7	25	10.5865	10.8197	982.906	11.4332	1	1	0.993507	0.259391	1	-2	0.269145		921356	0	0	2.63741e+06	1.08807e+07	9.88762e+07	1.56693e+07	7.89561e+07	5.57384e+07	2.65848e+07	5.09307e+07	7.9053e+07	1.09726e+08	1.61365e+08	1.94575e+08	1.98621e+08	1.77608e+08	1.32861e+08	8.35155e+07	4.50248e+07	1.81308e+07	2.94617e+06	238418	342637	685129	0	1.00666e+06	0	0	0
FKYENGKYDIKDVGVDNAGAKAGLTFL	181	207	4	0	734.132	7	25	10.5555	10.9131	737.294	10.8837	1	1	0.907791	0.80081	1	-4	0.270687		0	1.37857e+06	0	0	7.44218e+07	1.42553e+08	1.08918e+08	8.98834e+07	5.80216e+07	4.46953e+07	5.80485e+07	8.75328e+07	1.40525e+08	2.12286e+08	2.56564e+08	2.55577e+08	2.32728e+08	1.65824e+08	1.16749e+08	4.69802e+07	2.45465e+07	2.4248e+06	1.23475e+06	156199	0	0	170969	0	0	236598
KYENGKYDIKD	182	192	2	0	686.841	5	9					-1
KYENGKYDIKD	182	192	3	0	458.23	5	9					-1
KYENGKYDIKDVGVDNAGAKAGL	182	204	3	0	809.083	7	21	8.10195	8.31988	813.501	11.8299	1	1	1.4069	0.193136	1	-2	0.170395		0	678323	0	283856	2.75874e+06	514599	160418	1.54703e+07	2.72439e+06	5.88851e+06	3.59957e+07	2.87935e+07	4.51594e+07	6.00929e+07	5.7346e+07	5.00972e+07	3.69901e+07	1.9581e+07	9.17829e+06	1.62148e+06	317329	0	6382.92	0	121345	387668	0	2.96402e+06	0
KYENGKYDIKDVGVDNAGAKAGL	182	204	4	0	607.064	7	21	8.11752	8.25763	610.505	12.3382	1	0	1.50131	-0.145314	1	-3	0.116162		0	325540	120213	151351	0	527813	0	0	0	1.71619e+06	4.20517e+06	6.69323e+06	1.24798e+07	1.90044e+07	1.78322e+07	1.34662e+07	1.12805e+07	6.54314e+06	1.46606e+06	893391	99986.2	358183	0	269626	0	0	0	0	0
KYENGKYDIKDVGVDNAGAKAGLTF	182	206	3	0	891.789	7	23	9.16023	9.44013	896.795	13.4327	1	0	1.48764	0.46265		-3	0.431881		0	0	0	0	284192	1.50721e+06	1.17063e+06	986191	9.52527e+06	1.65119e+07	3.38638e+07	5.77414e+07	8.18947e+07	1.00331e+08	1.04247e+08	1.00448e+08	9.37393e+07	8.48398e+07	7.96842e+07	5.6004e+07	3.77514e+07	1.4003e+07	2.99271e+06	5.95981e+06	856659	0	1.01803e+06	0	0	1.01005e+06
KYENGKYDIKDVGVDNAGAKAGLTFL	182	207	3	0	929.483	7	24	10.198	10.4155	933.943	11.7201	0.6	0					0.142389		1.7029e+06	0	0	1.6214e+06	546323	1.84734e+06	7.62328e+06	6.59939e+06	7.44213e+06	1.81793e+07	3.1241e+07	4.63413e+07	7.05705e+07	8.38825e+07	8.69568e+07	7.46181e+07	5.40573e+07	2.84964e+07	2.0326e+07	7.8625e+06	1.00161e+06	350878	0	0	389807	386493	0	0	398113	277898
KYENGKYDIKDVGVDNAGAKAGLTFL	182	207	4	0	697.364	7	24	10.2291	10.3844	700.82	12.1645	1	0	1.18666	-0.0789144	1	-2	0.0864914		0	307459	0	0	537834	228680	835245	6480.52	1.70196e+06	4.71815e+06	9.55546e+06	2.07471e+07	3.82679e+07	4.11509e+07	4.75957e+07	4.04138e+07	2.89459e+07	1.57925e+07	7.17841e+06	1.80137e+06	1.55264e+06	0	0	0	49880.9	0	0	0	536632	0
DIKDVGVD	189	196	2	0	430.722	4	6					-1
DIKDVGVDNAGAKAGL	189	204	2	0	771.91	5	14	7.63545	7.99302	776.501	8.30177	0.6	0					0.244739		0	743954	2.63244e+06	2.7878e+06	216226	2.25742e+06	0	4.54446e+07	9.12104e+07	1.08578e+08	9.0448e+07	5.42912e+07	1.97074e+07	3.77285e+06	429763	442508	617267	498371	184181	353991
DIKDVGVDNAGAKAGL	189	204	3	0	514.942	5	14	7.63545	7.97747	517.886	7.95155	1	0	1.425	0.732816	1	1	0.183195		110971	422773	0	951036	1.95762e+06	5.21573e+06	1.53799e+07	4.02672e+07	5.40829e+07	5.71804e+07	4.69277e+07	2.86075e+07	8.03045e+06	2.52017e+06	139247	0	3.13533e+06	0	0	457929
DIKDVGVDNAGAKAGLTF	189	206	2	0	895.968	6	16					0
DIKDVGVDNAGAKAGLTF	189	206	3	0	597.648	6	16					-1
DIKDVGVDNAGAKAGLTFL	189	207	2	0	952.51	6	17					-1
DIKDVGVDNAGAKAGLTFL	189	207	3	0	635.342	6	17					-1
VGVDNAGAKAGLTF	193	206	2	0	660.351	5	12	9.78583	9.89475	666.239	11.0024	0.4	0					0.0138605		540190	173675	0	0	552624	137705	1.63122e+06	859564	1.28109e+06	749094	1.06963e+08	8.07604e+08	8.64171e+08	3.14517e+08	5.65194e+07	3.79274e+06	175743	46578
VGVDNAGAKAGLTFL	193	207	2	0	716.893	5	13	10.6021	11.1932	719.899	5.16336	1	0	0.758936	1.81609		0	0.890173		2.13559e+07	2.525e+07	3.13708e+07	1.26279e+07	5.73632e+07	9.88265e+07	1.47275e+08	1.50337e+08	9.72658e+07	5.31925e+07	1.86535e+07	4.60815e+06	272804	1.00748e+06	178426	0	28207.6	601397	35812.4
TFLVD	205	209	1	0	594.313	3	3	8.989	9.62672	594.78	0.108896	1	0	-0.648494	2.01891			0.266074		4.63188e+08	2.02096e+08	4.59151e+07	3.86925e+06	1.99735e+06	1.83597e+06	2.07465e+06
LVDL	207	210	1	0	459.281	3	2	8.59983	9.12912	459.547	-0.00468015	1	0	-0.799183	1.5473		1	0.0813063		8.56524e+08	2.33138e+08	2.70791e+07	1.79935e+06	646163	248760
LVDLIKNKHMNA	207	218	3	0	465.931	5	10	7.853	8.21093	467.225	2.99496	1	0	0.377966	0.802042		-1	0.0844997		279079	7.79854e+06	3.86705e+07	6.92356e+07	7.53962e+07	5.92138e+07	2.68186e+07	6.25295e+06	453876	0	0	0	69338.2	0	0	0
LVDLIKNKHMNADTD	207	221	2	0	863.943	6	13	7.66652	7.98265	866.272	3.58999	0.6	0					0.232083		0	815790	1.06402e+07	3.51929e+07	4.51751e+07	4.51291e+07	2.97834e+07	1.59138e+07	2.08303e+06	586295	0	35392.7	181081	156039	168032	386506	0	436382	0	0
LVDLIKNKHMNADTD	207	221	3	0	576.298	6	13	7.82192	7.89447	578.046	4.17575	0.4	1					0.0814468		386209	210818	2.88539e+06	1.31488e+07	1.30571e+07	1.71573e+07	2.25111e+07	7.56618e+06	3.64685e+06	4.98451e+06	0	0	0	0	0	135013	0	0	0	0
LVDLIKNKHMNADTDY	207	222	3	0	630.652	6	14	8.491	8.94223	632.665	4.85863	1	0	0.563408	1.20783		0	0.146837		605397	1.8729e+07	8.94052e+07	2.23628e+08	4.25387e+08	5.85273e+08	5.83694e+08	4.57202e+08	2.94035e+08	1.53402e+08	6.80877e+07	3.76487e+07	2.85902e+07	2.22413e+07	1.85271e+07	6.58129e+06	531226	1.50581e+06	3.69513e+06	1.76266e+06	465053
LVDLIKNKHMNADTDYSIA	207	225	3	0	721.037	6	17	9.00457	9.3779	723.574	6.2763	0.6	0					0.188029		0	216069	0	2.62445e+06	9.05754e+06	4.26258e+07	7.03268e+07	9.23032e+07	8.57636e+07	6.69744e+07	3.76622e+07	1.38743e+07	3.78305e+06	383624	219838	0	1.34138e+06	426634	2684.42	700486	13084.5	0	0	394360
LVDLIKNKHMNADTDYSIAE	207	226	2	0	1145.57	7	18	8.87993	9.11358	1149.51	6.46961	1	0	0.61168	0.261493	1	-2	0.363555		0	0	0	1.0562e+06	1.20067e+07	2.9501e+07	5.38996e+07	6.68215e+07	6.79614e+07	5.01517e+07	3.32396e+07	1.29426e+07	6.95283e+06	505224	2.6648e+06	0	279289	0	401318	0	1.00658e+06	1.10906e+06	828686	219220	934522	0
LVDLIKNKHMNADTDYSIAE	207	226	3	0	764.051	7	18	8.84878	8.94223	766.836	6.94377	1	0	0.714414	-0.348283	1	-2	0.166619		0	0	921289	4.06287e+06	7.33493e+06	2.4536e+07	4.22417e+07	4.7116e+07	5.41468e+07	4.74989e+07	2.82095e+07	1.74477e+07	8.65285e+06	3.54982e+06	335807	125260	3.37624e+06	287056	0	7.84101e+06	180750	157052	1.13222e+06	175752	149721	211152
LVDLIKNKHMNADTDYSIAE	207	226	4	0	573.29	7	18	8.94223	9.02017	575.219	6.30555	1	0	0.576133	-0.41577	1	-2	0.0593271		0	0	0	659516	4.03574e+06	9.32525e+06	1.59228e+07	1.93487e+07	2.18125e+07	1.83059e+07	9.89494e+06	5.6186e+06	1.60239e+06	387655	0	0	176221	0	0	0	0	0	6362.34	4499.24	0	0
LVDLIKNKHMNADTDYSIAEAA	207	228	3	0	811.409	7	20	9.33123	9.42977	816.754	14.5416	0.6	0					0.307838		0	0	61388.7	0	978246	3.88495e+06	8.04711e+06	1.07405e+07	1.1887e+07	1.35059e+07	1.16487e+07	1.79726e+07	3.81006e+07	6.39856e+07	1.06051e+08	1.4875e+08	1.77307e+08	1.78535e+08	1.50269e+08	9.37657e+07	5.59644e+07	3.67797e+07	8.55913e+06	0	1.47777e+06	0	0	0
LVDLIKNKHMNADTDYSIAEAAFNKGETAM	207	236	3	0	1104.21	8	28	10.8041	10.9131	1107.51	7.81008	1	0	0.297766	-0.280723	1	0	0.445638		405071	0	0	0	507640	859284	6.43989e+06	1.15293e+07	1.40259e+07	1.35727e+07	1.26507e+07	7.25685e+06	2.35558e+06	1.49879e+06	230537	0	0	0	0	253119	0	0	0	0	0	0	0	0	990227	0
LVDLIKNKHMNADTDYSIAEAAFNKGETAM	207	236	4	0	828.408	8	28					-1
VDLIKNKHMNA	208	218	2	0	641.85	5	9	6.6862	6.88862	643.768	3.01929	1	0	0.518291	0.125649	0	0	0.0967524		5.4855e+06	1.65483e+07	6.32844e+07	1.03214e+08	1.11319e+08	8.35648e+07	3.96339e+07	1.37672e+07	3.18281e+06	729004	0	0	0	207360	0
VDLIKNKHMNA	208	218	3	0	428.236	5	9	6.82632	7.01327	429.829	3.96365	0.4	1					0.0757973		3.19181e+06	1.73865e+07	4.97558e+07	7.93354e+07	8.85226e+07	6.12169e+07	3.28073e+07	1.02144e+07	2.72719e+06	4.37037e+07	126323	0	2.09383e+07	0	0
VDLIKNKHMNADTD	208	221	2	0	807.401	6	12					-1
VDLIKNKHMNADTDY	208	222	2	0	888.933	6	13	7.68205	7.86857	891.874	4.77686	1	0	0.64299	0.0564947	1	0	0.0543996		1.25191e+06	1.72824e+07	6.69958e+07	1.37669e+08	2.78625e+08	3.4556e+08	3.89248e+08	2.80691e+08	1.77241e+08	9.51733e+07	4.08469e+07	1.60851e+07	8.65398e+06	5.45286e+06	2.23793e+06	1.8948e+06	0	4.14679e+06	271497	5.50353e+06
VDLIKNKHMNADTDY	208	222	3	0	592.958	6	13	7.69758	7.72867	594.833	4.52093	0.3	0					0.0132238		162928	7.99221e+06	2.69156e+07	6.523e+07	1.1646e+08	1.58345e+08	1.56345e+08	1.19367e+08	7.73448e+07	3.75568e+07	0	5.20725e+06	2.51249e+06	0	41443.4	14140.4	0	0	0	0
VDLIKNKHMNADTDYS	208	223	2	0	932.449	6	14					0
VDLIKNKHMNADTDYS	208	223	3	0	621.968	6	14	7.2314	7.40253	624.152	5.40136	0.6	0					0.155126		0	296096	571880	2.37711e+06	9.18294e+06	1.78722e+07	2.37091e+07	2.24827e+07	1.74832e+07	7.35706e+06	3.08879e+06	495937	0	0	211306	0	172514	0	0	353139	0
VDLIKNKHMNADTDYSIA	208	225	2	0	1024.51	6	16	8.2265	8.59983	1028.73	7.17659	1	0	0.959221	0.869022	1	-3	0.362585		0	0	0	1.02234e+06	1.01794e+07	3.64169e+07	6.6462e+07	8.4866e+07	8.31375e+07	6.26942e+07	4.12667e+07	1.49052e+07	6.00746e+06	2.08036e+06	5.18748e+06	4.91695e+06	1.17446e+07	3.8632e+06	8.10058e+06	1.69591e+06	2.11081e+06	198934	399209
VDLIKNKHMNADTDYSIA	208	225	3	0	683.342	6	16	8.21093	8.64648	686.416	7.95725	1	1	1.14951	1.13962	1	-4	0.162652		0	509400	5.82595e+06	24077.2	5.73564e+07	1.11386e+08	1.65367e+08	2.20807e+08	2.17385e+08	1.8186e+08	9.77149e+07	5.29452e+07	3.01663e+07	1.7619e+07	2.55155e+07	4.35802e+07	5.21932e+07	4.73013e+07	3.59132e+07	1.91945e+07	9.33445e+06	3.9376e+06	1.19624e+06
VDLIKNKHMNADTDYSIAE	208	226	2	0	1089.03	6	17	8.13308	8.45988	1093.48	7.56175	1	0	0.944682	0.666633	1	-5	1.23102		0	177001	877752	1.21125e+07	3.68815e+07	8.6758e+07	1.83678e+08	2.51912e+08	2.57688e+08	1.9221e+08	1.23734e+08	6.53124e+07	2.92912e+07	1.04608e+07	6.29106e+06	3.7716e+06	6.26115e+06	1.35793e+07	2.17041e+07	2.63296e+07	2.23001e+07	2.07657e+07	7.72257e+06	5.37364e+06
VDLIKNKHMNADTDYSIAE	208	226	3	0	726.356	6	17	8.13308	8.61538	729.685	8.65295	0.6	1					1.31437		0	581508	4.68502e+06	2.63616e+07	8.49949e+07	2.14014e+08	3.81325e+08	5.75314e+08	6.57532e+08	5.16448e+08	3.31405e+08	1.74861e+08	7.44096e+07	2.89809e+07	1.03544e+07	8.39355e+06	3.03825e+07	7.58733e+07	1.35397e+08	1.49366e+08	1.25664e+08	9.10538e+07	4.29762e+07	1.8664e+07
VDLIKNKHMNADTDYSIAE	208	226	4	0	545.019	6	17					-1
VDLIKNKHMNADTDYSIAEAA	208	228	3	0	773.714	7	19	8.491	8.81765	776.27	6.24818	1	0	0.492452	0.665981		-5	0.18567		0	156039	418683	3.65607e+06	1.98953e+07	4.87329e+07	7.76486e+07	9.46285e+07	9.50185e+07	6.82535e+07	4.29233e+07	2.33134e+07	4.74884e+06	1.30184e+06	530225	0	0	2.09388e+06	0	0	1.56105e+06	172276	315909	505714	146581	0	734695
VDLIKNKHMNADTDYSIAEAAF	208	229	3	0	822.737	7	20					0
VDLIKNKHMNADTDYSIAEAAFNKGETA	208	235	3	0	1022.83	8	26	9.84807	9.87918	1031.64	24.5472	0.4	1					0.0541704		0	0	1.81935e+07	0	0	4.84484e+06	1.28555e+06	368398	2.89727e+06	4.22625e+06	762854	389826	1.18166e+06	0	0	0	0	0	0	0	0	0	0	409855	296661	0	703690	943882	5.86101e+06	1.38818e+07
VDLIKNKHMNADTDYSIAEAAFNKGETAM	208	236	3	0	1066.51	8	27	10.3689	10.4622	1069.41	6.67012	1	0	0.173396	-0.348935		-4	0.408298		1.77902e+06	0	0	0	834223	3.06465e+06	1.17691e+07	1.9634e+07	2.36678e+07	2.24283e+07	1.7526e+07	1.27451e+07	2.687e+06	1.77122e+06	0	0	0	0	0	0	619846	0	0	0	0	0	0	0	0	0
LIKNKHMNA	210	218	2	0	534.803	5	7	5.10038	5.49615	536.694	3.0886	1	0	0.930722	0.966592	1	1	0.0786909		4.01242e+06	2.57382e+07	7.14595e+07	1.22568e+08	1.3426e+08	9.51433e+07	4.27113e+07	1.47947e+07	3.19543e+06	294092	94516	0	0
LIKNKHMNA	210	218	3	0	356.871	5	7	5.13187	5.2771	358.131	3.0855	1	0	0.928994	-0.12306	1	1	0.0484042		783649	6.23329e+06	1.71405e+07	2.9789e+07	3.08259e+07	2.20947e+07	1.13712e+07	3.48134e+06	492412	0	263.745	0	0
LIKNKHMNADTD	210	221	2	0	700.354	5	10	5.02177	5.43365	702.887	4.19835	1	0	0.847284	1.03669	1	0	0.122186		857044	7.43369e+06	2.79714e+07	6.57601e+07	1.05951e+08	1.23841e+08	1.0137e+08	6.3721e+07	3.09315e+07	1.11015e+07	2.5277e+06	175731	6560.38	36989	0	0
LIKNKHMNADTD	210	221	3	0	467.238	5	10	5.02177	5.21075	468.941	4.24023	1	0	0.863618	0.0672231	1	0	0.0792247		313200	3.18039e+06	1.05071e+07	2.44713e+07	4.0272e+07	4.74914e+07	3.92551e+07	2.57644e+07	1.24463e+07	4.51976e+06	636602	116472	439304	0	0	11111.3
LIKNKHMNADTDY	210	222	2	0	781.885	6	11	6.48367	7.10673	784.731	4.70828	1	0	0.879229	1.95519		1	0.0998194		5.14225e+06	4.747e+07	1.43799e+08	3.52248e+08	6.70017e+08	8.79424e+08	9.13087e+08	6.77815e+08	4.19574e+08	2.13784e+08	8.30973e+07	2.42072e+07	1.95115e+06	408267	257978	851470	102653	746976
LIKNKHMNADTDYSIA	210	225	2	0	917.462	6	14	7.44913	7.71312	921.362	6.65901	1	1	1.06494	0.393423	1	1	0.235769		408155	216769	0	1.02532e+06	1.18387e+07	3.66687e+07	6.30456e+07	7.87176e+07	8.44229e+07	5.53919e+07	7.16388e+07	1.46174e+07	0	2.06422e+06	0	727627	0	535903	0	546948	341387
LIKNKHMNADTDYSIA	210	225	3	0	611.977	6	14	7.4336	7.82192	614.429	6.21562	1	0	0.941421	0.93419	1	1	0.111316		0	778016	692736	3.6523e+06	2.7023e+07	6.50198e+07	1.05951e+08	1.39118e+08	1.22303e+08	9.36673e+07	5.28118e+07	1.56088e+07	958192	236707	0	0	0	0	0	573426	0
LIKNKHMNADTDYSIAE	210	226	2	0	981.983	6	15	7.34038	7.71312	985.727	6.27535	1	0	0.841521	0.866413	1	1	0.094758		733056	2.94826e+06	7.32101e+06	2.46932e+07	7.20328e+07	1.56398e+08	2.49772e+08	3.20604e+08	3.04569e+08	2.41412e+08	1.45616e+08	7.22744e+07	2.59209e+07	1.87266e+06	0	1.22192e+06	0	273833	0	705600	0	0
LIKNKHMNADTDYSIAE	210	226	3	0	654.991	6	15	7.37145	7.74422	657.513	6.35201	1	0	0.861452	0.866558	1	1	0.107487		0	1.12512e+07	7.98049e+06	3.72066e+07	1.25679e+08	2.46237e+08	4.1085e+08	5.20653e+08	4.97025e+08	3.77192e+08	2.42796e+08	1.21603e+08	5.50492e+07	4.1317e+06	2.65672e+06	73862.3	6.97225e+06	0	48732.6	8.75804e+06	0	0
LIKNKHMNADTDYSIAEAA	210	228	2	0	1053.02	6	17	7.83747	8.02413	1056.91	6.47716	0.6	0					0.462065		0	0	0	446324	2.53547e+06	1.1116e+07	1.79489e+07	2.41393e+07	2.1718e+07	1.74881e+07	8.46861e+06	4.45556e+06	260548	685287	0	450665	0	26602.5	0	0	0	599539	0	849593
LIKNKHMNADTDYSIAEAA	210	228	3	0	702.349	6	17					0
LIKNKHMNADTDYSIAEAAF	210	229	3	0	751.372	7	18					-1
LIKNKHMNADTDYSIAEAAFNKGETAM	210	236	3	0	995.148	8	25	10.1825	10.2601	997.977	6.59831	0.6	0					0.284548		0	0	0	0	2.22607e+06	5.60672e+06	1.15587e+07	1.54697e+07	1.87561e+07	1.85912e+07	1.16309e+07	4.77213e+06	1.55636e+06	1.59526e+06	0	0	792524	0	0	857725	0	0	0	0	0	0	0	0	0	0
LIKNKHMNADTDYSIAEAAFNKGETAM	210	236	4	0	746.613	8	25	10.198	10.2601	748.861	7.10389	1	0	0.31814	-0.484562	1	1	0.299994		0	0	0	241069	646128	3.02154e+06	7.84507e+06	1.15156e+07	1.49897e+07	1.31149e+07	8.41236e+06	6.78487e+06	2.01774e+06	817387	0	293125	0	1.02077e+06	0	689335	0	0	0	0	0	0	0	285988	0	0
IKNKHMNADTDY	211	222	2	0	725.343	5	10	6.0135	6.30192	728.115	4.63982	1	0	1.01946	0.499691		1	0.165672		3.17926e+06	1.50828e+07	5.38654e+07	1.25973e+08	2.16046e+08	2.60228e+08	2.24289e+08	1.4232e+08	7.70913e+07	3.29995e+07	1.8155e+07	1.60584e+07	1.59628e+07	1.18901e+07	5.75877e+06	2.36477e+06
IKNKHMNADTDYSIA	211	225	2	0	860.92	6	13	7.10673	7.30927	864.541	6.17494	1	0	1.06241	0.126156	1	1	0.253239		0	219606	122792	1.17367e+06	7.88185e+06	2.16417e+07	3.35876e+07	3.41066e+07	2.9442e+07	1.80695e+07	5.91238e+06	2.72878e+06	0	163197	0	0	130814	417939	295162	3.06976e+06
IKNKHMNADTDYSIA	211	225	3	0	574.282	6	13	7.09117	7.30927	576.579	5.82216	1	0	0.956576	0.193861	1	1	0.141352		0	0	307754	2.33942e+06	1.20394e+07	2.63262e+07	3.90508e+07	4.03202e+07	3.6727e+07	1.58632e+07	8.26627e+06	1.92177e+06	645149	19436.6	0	407413	0	0	366943	109192
IKNKHMNADTDYSIAE	211	226	2	0	925.441	6	14	7.02885	7.387	929.004	5.98707	0.6	0					0.155595		14925.7	229544	1.8652e+06	1.38917e+07	4.13667e+07	9.31767e+07	1.28621e+08	1.45236e+08	1.19354e+08	8.41179e+07	3.52031e+07	1.63219e+07	2.02219e+06	194688	6.6884e+06	0	5.61744e+06	0	326605	0	0
IKNKHMNADTDYSIAE	211	226	3	0	617.296	6	14	7.01327	7.40253	619.664	5.96439	0.6	0					0.0697345		0	815471	4.11331e+06	2.04784e+07	6.43272e+07	1.31955e+08	1.90762e+08	2.10325e+08	1.80843e+08	1.18455e+08	6.2962e+07	2.54271e+07	7.72595e+06	851465	26938.6	6.08465e+06	0	142952	2.33583e+06	0	31722.8
IKNKHMNADTDYSIAEAA	211	228	3	0	664.655	6	16					-1
DTDY	219	222	1	0	513.183	3	2	4.46515	5.29285	514.322	0.853799	0.4	0					0.236426		1.67061e+07	4.1455e+07	1.50555e+07	471514	3.45856e+06	200828
DTDYSIA	219	225	1	0	784.336	4	5	4.16227	4.8133	787.404	2.6201	0.6	0					0.239278		873699	1.15045e+07	4.19539e+07	5.72023e+07	4.20072e+07	1.57528e+07	1.08071e+06	61446.9	0	7549.06
DTDYSIAE	219	226	1	0	913.379	4	6	7.12232	7.18467	916.147	2.251	0.4	0					0.242567		11057.2	2.51661e+06	1.19246e+07	1.50767e+07	5.93085e+06	956838	104332	0	0	0	0
DYSIAE	221	226	1	0	697.304	4	4	5.76228	5.80927	704.334	6.62737	0.4	1					0.801033		0	0	69696.5	0	223714	0	0	379303	1.01124e+06
YSIAE	222	226	1	0	582.277	3	3	5.21075	5.3399	583.373	0.756031	0.4	0					0.490056		2.81732e+06	3.82196e+06	1.06983e+06	137920	0	375411	147160
YSIAEAA	222	228	1	0	724.351	4	5	7.06	7.41807	726.108	1.33257	0.4	0					0.66674		0	1.51125e+07	1.57485e+07	1.86435e+06	0	0	141960	643656	178141	0
SIAEAA	223	228	1	0	561.288	3	4	4.60732	5.19497	561.951	0.351963	1	0	-0.446896	1.80116		1	0.0621324		3.60264e+08	2.73647e+08	7.6822e+07	1.46142e+07	1.01036e+06	249250	381838	221312
SIAEAAFNKGETAM	223	236	2	0	720.345	5	12	8.94223	9.33123	721.715	1.83851	1	0	-0.192548	0.937162		1	0.489837		1.44588e+08	2.59258e+08	1.90579e+08	9.11973e+07	2.60209e+07	7.67315e+06	80110.8	183123	68043.7	0	335111	0	2.17911e+07	228132	5.04595e+07	155738	8.77359e+06	725695
EAAF	226	229	1	0	437.203	3	2	6.97692	7.387	437.424	-0.0390594	1	1	-0.866222	1.02886		1	1.30821		2.19283e+08	5.31108e+07	2.37229e+06	269270	172508	232992
EAAFNKGETAM	226	236	1	0	1168.53	5	9	7.12232	7.48018	1169.61	0.33708	1	0	-0.64399	0.801752	1	1	1.03213		3.87142e+07	5.68197e+07	3.31134e+07	7.36265e+06	0	0	0	0	0	178135	0	0	0	0	0
EAAFNKGETAM	226	236	2	0	584.769	5	9	7.10673	7.61992	585.404	0.526894	0.6	0					0.0773737		4.78653e+08	6.53854e+08	4.07273e+08	1.6774e+08	5.00336e+07	7.64292e+06	1.06415e+06	762497	0	604259	0	375605	0	686816	0
AAFNKGETA	227	235	1	0	908.447	4	7	5.26135	5.89807	909.492	0.521038	1	0	-0.499767	2.01456	1	0	0.117911		1.9411e+08	2.3849e+08	1.25402e+08	3.80318e+07	5.09756e+06	86268	0	0	75714	0	0	123446
AAFNKGETA	227	235	2	0	454.727	4	7	5.24558	5.90857	455.28	0.581586	1	0	-0.466033	2.12881	1	0	0.0282993		1.15384e+09	1.42739e+09	7.34023e+08	2.45899e+08	6.36362e+07	1.65581e+07	4.80967e+06	1.91803e+06	364587	158350	0	163566
AAFNKGETAM	227	236	1	0	1039.49	5	8	6.91978	7.44913	1040.71	0.551409	0.4	0					0.208948		5.38905e+08	6.86037e+08	4.04218e+08	1.62193e+08	4.8701e+07	8.25946e+06	1.33403e+06	579151	538507	150503	548511	416188	949069	472115
AAFNKGETAM	227	236	2	0	520.247	5	8	6.9042	7.10673	520.912	0.656266	1	0	-0.47013	0.126156	1	1	0.135366		1.47433e+09	2.08289e+09	1.20914e+09	4.50301e+08	1.59898e+08	3.30931e+07	5.61694e+07	1.20738e+07	2.4272e+07	321050	990249	0	271881	388543
AAFNKGETAMT	227	237	2	0	570.771	5	9	6.57717	6.91978	571.344	0.415733	0.6	0					0.627301		4.46206e+07	6.21978e+07	3.69969e+07	1.0414e+07	761314	0	76482.3	219098	0	0	218230	0	0	89668.6	132044
FNKGETA	229	235	2	0	383.69	4	5	4.16227	4.78155	384.142	0.460293	1	0	-0.431031	1.93874		0	0.360111		3.15442e+08	3.49081e+08	1.44609e+08	3.43553e+07	5.01684e+06	53360.1	9371.47	30414.3	0	218946
FNKGETAM	229	236	1	0	897.413	5	6	6.18692	6.39542	898.442	0.436302	1	0	-0.506463	0.152107	0	1	0.0788226		1.08509e+08	1.26921e+08	6.12612e+07	2.14168e+07	3.58495e+06	0	142082	0	143837	0	0	0
FNKGETAM	229	236	2	0	449.21	5	6	5.35553	6.48367	449.853	0.692776	1	0	-0.339757	4.1519	0	1	0.386002		1.0713e+09	7.98511e+08	4.47497e+08	1.28808e+08	4.10782e+07	1.41946e+07	1.58866e+07	3.63065e+07	4.64803e+07	2.46617e+07	8.8288e+06	2.5019e+06
NKGETAM	230	236	1	0	750.345	4	5	4.16227	5.0532	751.215	0.387777	1	0	-0.487593	3.12024	1	1	0.0806347		3.274e+08	3.4731e+08	1.31864e+08	3.49957e+07	4.06772e+06	114533	29279	17934.5	24049	0
NKGETAM	230	236	2	0	375.676	4	5	4.16227	5.10038	376.108	0.381665	1	0	-0.492361	3.32545	1	1	0.0325181		9.8208e+08	1.07041e+09	3.90116e+08	7.9478e+07	8.69167e+06	2.25284e+06	90122.9	6.7299e+06	97384.2	390102
NKGETAMTINGPWAWSNIDT	230	249	2	0	1103.52	7	17					-1
NKGETAMTINGPWAWSNIDTSKVNYGVTVL	230	259	3	0	1089.54	8	27	12.4236	12.7149	1093.5	9.86662	0.6	0					0.382879		0	0	0	0	9191.41	209231	369158	4.40287e+06	1.36909e+07	3.12885e+07	4.58371e+07	5.63069e+07	5.94704e+07	4.43287e+07	2.92982e+07	1.48363e+07	3.67727e+06	194182	853948	0	0	0	0	0	141221	355639	379344	1.54001e+06	1.34232e+06	1.01426e+06
NKGETAMTINGPWAWSNIDTSKVNYGVTVLPTFKGQPSKPFVGVL	230	274	5	0	970.706	10	39	12.5796	12.7045	973.509	11.009	0.4	1					0.100996		0	0	0	0	1.53976e+07	0	0	146621	183045	6.38827e+06	2.81019e+06	5.53604e+06	1.29488e+07	1.6678e+07	2.42237e+07	2.02636e+07	1.94765e+07	1.71352e+07	1.14085e+07	6.92219e+06	1.39623e+06	337084	246179	0	146422	0	0	0	0	155223
MTINGPWAWSNIDT	236	249	2	0	803.372	6	11	12.486	12.9124	805.971	4.16284	1	0	0.685846	1.10004		1	0.0518015		472485	1.86763e+07	7.8591e+07	2.42988e+08	4.48446e+08	5.59993e+08	4.47755e+08	2.55162e+08	9.97067e+07	4.01486e+07	1.15921e+07	5.42413e+06	7.57234e+06	1.8157e+06	3.35636e+06	843642	1.09271e+06	1.07498e+06
MTINGPWAWSNIDTSKVNY	236	254	3	0	733.018	7	16	12.3606	12.564	735.775	6.88056	1	0	0.887065	0.130071		1	0.209293		586263	5.05677e+06	797269	8.05669e+06	8.97202e+06	1.39843e+07	2.9275e+07	4.83358e+07	6.0913e+07	6.47847e+07	4.83093e+07	2.61459e+07	1.24732e+07	3.24691e+06	850753	397059	336538	175033	577098	917422	364808	289347	390073	110756
MTINGPWAWSNIDTSKVNYGVTVL	236	259	2	0	1333.67	7	21	13.0008	13.6431	1339.02	9.0323	1	0	0.887356	2.03885	1	1	0.160943		0	0	264817	1.85755e+06	5.80825e+06	1.72913e+07	4.57908e+07	9.80325e+07	1.98638e+08	3.22155e+08	3.94785e+08	4.12912e+08	3.51687e+08	2.35381e+08	1.32697e+08	5.62746e+07	1.88795e+07	4.56355e+06	1.12052e+06	0	798803	142381	934024	0	1.87958e+06	0	0	418475	220670
MTINGPWAWSNIDTSKVNYGVTVL	236	259	3	0	889.448	7	21	13.0008	13.5592	892.995	8.96665	0.6	0					0.0814731		701727	2.14447e+06	7.31317e+06	1.48301e+07	2.70048e+07	5.52987e+07	1.0788e+08	2.37561e+08	4.36512e+08	6.93691e+08	8.6527e+08	8.83246e+08	7.29189e+08	4.98638e+08	2.78555e+08	1.30816e+08	5.25618e+07	1.9448e+07	1.03234e+07	3.62189e+06	1.89435e+06	4.31285e+06	1.49359e+06	1.56663e+06	1.5438e+06	803511	619625	493450	549332
MTINGPWAWSNIDTSKVNYGVTVLPTFKGQPSKPFVGVL	236	274	4	0	1063.06	9	33	12.9072	13.3761	1066.57	11.3673	0.6	0					0.0540624		0	371009	1.12599e+06	940768	1.83035e+06	2.07977e+06	1.02425e+07	1.27445e+07	2.78771e+07	6.31312e+07	1.39055e+08	2.11451e+08	3.26917e+08	3.80185e+08	4.27842e+08	3.85084e+08	2.97862e+08	2.16957e+08	1.29386e+08	6.96422e+07	3.27209e+07	1.13539e+07	3.77691e+06	966892	519803	550431	775869	393570	223208	259614
TINGPWAWSN	237	246	2	0	573.272	5	7	11.1776	11.6447	575.084	2.92681	0.4	1					0.551852		2.14373e+07	1.12364e+08	2.32342e+08	2.23981e+08	1.05427e+08	3.01253e+07	2.96587e+06	1.46208e+06	755136	288009	6.0146e+07	0	4.70666e+07
TINGPWAWSNIDT	237	249	2	0	737.852	5	10	11.8315	12.5692	740.305	4.02228	1	0	0.778619	2.4537		1	0.0512737		4.03362e+06	4.13027e+07	1.51557e+08	4.40442e+08	7.99163e+08	9.52216e+08	6.93134e+08	3.61204e+08	1.15051e+08	2.15111e+07	2.51033e+06	1.63055e+06	582925	2.06965e+06	368794	1.9041e+06
TINGPWAWSNIDTSKVNY	237	254	2	0	1033.5	6	15	11.4889	12.2256	1037.79	7.3278	0.6	0					0.111465		1.62724e+07	2.11191e+06	2.05458e+07	2.39906e+07	7.24544e+07	1.8038e+08	4.1977e+08	7.28405e+08	9.42403e+08	9.27843e+08	7.08981e+08	4.08074e+08	1.83088e+08	6.05013e+07	1.87697e+07	900297	1.42028e+07	31862.1	3.94924e+07	38285.9	6.65238e+06	0
TINGPWAWSNIDTSKVNY	237	254	3	0	689.337	6	15	11.8315	12.0026	691.862	6.33322	1	1	0.856565	-0.0108474	1	1	0.120631		3.7278e+06	359642	3.45614e+07	6.14291e+06	6.22006e+06	2.86565e+07	4.12796e+07	6.93339e+07	8.17674e+07	7.43333e+07	5.41661e+07	2.86279e+07	7.88963e+06	1.71462e+06	0	789461	0	206455	1.25691e+06	141073	0	0
TINGPWAWSNIDTSKVNYGVTVLPTFKGQPSKPFVGVL	237	274	4	0	1030.3	9	32	12.6108	13.3082	1033.71	11.14	0.6	0					0.0498569		474120	3.12673e+07	2.65249e+06	9.67085e+06	1.24549e+07	9.76708e+07	3.75579e+07	7.48575e+07	1.19306e+08	2.76724e+08	4.94721e+08	8.08124e+08	1.16632e+09	1.40992e+09	1.45693e+09	1.27324e+09	9.64594e+08	6.22424e+08	3.50511e+08	1.83583e+08	7.88229e+07	2.77105e+07	7.87255e+06	5.54262e+06	4.37612e+06	6.26134e+06	5.09834e+06	5.51705e+06	3.54471e+06	1.93715e+06
INGPWAWSNIDTSKVNY	238	254	2	0	982.979	6	14					-1
NIDTSKVNYGVTVL	246	259	2	0	761.909	5	12					-1
IDTSKVNYGVTVL	247	259	2	0	704.888	5	11	9.39345	9.77028	708.21	5.81125	1	0	1.27028	0.884245		1	0.128353		28798	2.72597e+06	439184	517589	6.35024e+06	1.59576e+08	2.41989e+08	2.16706e+08	1.20587e+08	4.38104e+07	6.55339e+06	1.48741e+06	602629	404831	1.02691e+06	2.59814e+06	2.4772e+06
IDTSKVNYGVTVLPTFKGQPSKPFVGVL	247	274	4	0	748.669	7	23					-1
DTSKVNYGVTVL	248	259	2	0	648.346	5	10					-1
DTSKVNYGVTVLPTFKGQPSKPFVGVL	248	274	3	0	960.195	7	22					-1
TSKVNYGVTVL	249	259	2	0	590.832	5	9	9.0513	9.23795	593.185	4.0059	0.6	0					0.191209		471616	319490	1.89081e+06	1.19817e+07	3.70513e+07	3.76429e+07	2.218e+07	2.15833e+06	395862	58857.5	0	0	179802	646918	0
SKVNY	250	254	1	0	610.32	3	3	5.32422	5.78317	612.416	1.74303	1	0	1.47587	1.2414		1	0.107122		3.48656e+06	4.11932e+07	8.1145e+07	4.69928e+07	8.38997e+06	119611	58288.7
SKVNYGVTVL	250	259	1	0	1079.61	4	8	9.0513	9.33123	1083.77	3.52142	0.6	0					0.285165		0	0	9.93321e+06	6.05122e+07	8.43788e+07	5.24182e+07	1.56948e+07	4.29447e+06	3.455e+06	0	125818	336863	0
SKVNYGVTVL	250	259	2	0	540.308	4	8	9.02017	9.5801	542.309	3.36007	0.6	0					0.0692663		30186.8	3.94024e+07	1.31399e+08	4.56862e+08	5.93682e+08	3.96964e+08	1.45141e+08	3.53947e+07	1.846e+06	0	274585	0	675486
SKVNYGVTVLPTFKGQPSKPFVGVL	250	274	3	0	888.17	7	20	10.9288	11.411	890.568	5.55612	0.6	0					0.0627256		5.14097e+06	9.00504e+06	8.63315e+06	4.71574e+07	1.76316e+08	3.7557e+08	5.71887e+08	6.74361e+08	5.95903e+08	3.93116e+08	2.19567e+08	9.86065e+07	2.97083e+07	4.11612e+06	728927	1.5362e+06	235843	0	614693	173105	0	0	221732	2.34358e+06	0	0	646657	160674
KVNYGVTVL	251	259	2	0	496.792	4	7	9.0513	9.39345	498.043	1.90495	1	1	0.271265	0.733396		0	0.416143		1.12587e+07	1.61063e+07	1.63526e+07	1.94596e+07	1.86795e+07	5.49186e+06	1.51422e+06	0	0	85069	239391	69166.5
KVNYGVTVLPTFKGQPSKPFVGVL	251	274	3	0	859.16	7	19					-1
GVTVLPTF	255	262	1	0	833.477	4	5					-1
GVTVLPTFKGQPSKPFVGVL	255	274	2	0	1036.1	6	15	10.9443	11.411	1038.59	3.69784	1	0	0.171374	1.27518	1	1	0.260823		0	1.28633e+07	1.18083e+08	3.07095e+08	5.07481e+08	4.77407e+08	3.28614e+08	1.67102e+08	6.00724e+07	1.20998e+07	556975	0	252163	395274	1.51992e+07	127987	3.44778e+07	285498	915322	227245	0	0
GVTVLPTFKGQPSKPFVGVL	255	274	3	0	691.07	6	15	10.9288	11.3643	692.687	3.57486	1	0	0.139397	1.13984	1	1	0.118617		1.95186e+06	6.13664e+07	3.33209e+08	9.30278e+08	1.38952e+09	1.34732e+09	9.27523e+08	4.8911e+08	2.00639e+08	7.2497e+07	1.86322e+07	7.06876e+06	4.47933e+06	2.98835e+06	2.13339e+06	1.04075e+06	0	1.07026e+06	0	24117.2	3.2948e+07	247014
VTVLPTFKGQPSKPFVGVL	256	274	3	0	672.063	6	14	11.0221	11.131	673.498	3.05901	1	0	0.0620894	-0.281303		1	0.128601		11123.3	671329	3.35673e+06	1.39634e+07	1.32962e+07	1.1558e+07	4.57999e+06	918262	249071	217733	137832	294007	0	0	117493	126289	163881	106157	0	190995	0
PTFKGQPSKPFVG	260	272	2	0	695.38	5	9	7.853	8.16423	700.031	8.44764	1	0	2.87055	0.598929		-1	0.462421		891494	2.52583e+06	5.17356e+06	6.07002e+06	395017	0	1.46824e+06	5.63856e+06	2.9205e+07	5.33361e+07	6.07624e+07	4.1583e+07	1.71739e+07	2.31358e+06	148780
PTFKGQPSKPFVGVL	260	274	2	0	801.456	5	11	9.77028	10.4	803.088	2.27413	1	0	0.0162169	1.98412	1	0	0.0464529		2.04793e+08	1.46405e+09	3.8624e+09	4.86171e+09	3.64891e+09	1.91981e+09	7.88254e+08	2.49654e+08	8.96216e+07	3.36921e+07	1.99946e+07	6.47554e+06	617413	305547	2403.09	269017	290416
PTFKGQPSKPFVGVL	260	274	3	0	534.64	5	11	9.77028	10.4622	535.724	2.26459	1	0	0.0128356	2.25465	1	0	0.0189506		3.19133e+08	2.23573e+09	5.98727e+09	7.51525e+09	5.5662e+09	2.92547e+09	1.16741e+09	3.67388e+08	1.28308e+08	5.84111e+07	3.33531e+07	1.40416e+07	3.37606e+06	444430	232919	244128	455592
KGQPSKPFVGVL	263	274	2	0	628.872	5	8	9.19133	9.67337	629.905	1.30091	0.6	0					0.0805713		8.80159e+07	4.0145e+08	5.09076e+08	3.18229e+08	1.34881e+08	1.37744e+07	3.73102e+06	899412	462781	888006	0	97246.2	113897	427516
KGQPSKPFVGVL	263	274	3	0	419.584	5	8	9.2535	9.62155	420.26	1.26354	0.6	0					0.0541331		2.85839e+07	1.39038e+08	1.67903e+08	1.03446e+08	3.96835e+07	6.65075e+06	261960	50120.5	63121.1	0	0	265258	0	0
VLSAGINAASPNKELAKE	273	290	2	0	906.497	6	15	7.34038	7.4336	909.461	4.87874	1	1	0.478404	-0.349298	1	1	0.540542		241634	0	929213	1.40797e+06	7.54271e+06	1.07741e+07	9.86803e+06	4.62957e+06	6.4119e+06	0	1.78541e+06	0	169390	0	0	0	0	0	0	175213	190233	31514.2
VLSAGINAASPNKELAKE	273	290	3	0	604.667	6	15					-1
SAGIN	275	279	1	0	461.235	3	3	3.04362	3.6622	461.452	-0.0316804	1	1	-0.831241	1.9357		0	0.0995958		1.32554e+08	3.00853e+07	2.42419e+06	213476	34502.6	6964.65	0
SAGINAASPNKE	275	286	2	0	579.791	5	9	4.27263	4.99033	584.538	8.84513	1	1	3.0428	2.36679		-7	0.596681		108624	2.63279e+06	1.55588e+07	4.02238e+07	6.18045e+07	7.00854e+07	1.35432e+08	3.22477e+08	6.90411e+08	1.02307e+09	1.07984e+09	8.17158e+08	4.16778e+08	1.70052e+08	4.87691e+07
SAGINAASPNKEL	275	287	2	0	636.333	5	10	6.87305	7.24698	638.794	4.19886	0.4	0					0.0817646		579623	4.31346e+06	2.00452e+07	8.73269e+07	1.52728e+08	1.97413e+08	1.40753e+08	6.51966e+07	1.42806e+07	1.13085e+06	21761.2	0	381984	964355	953177	257514
SAGINAASPNKELAKE	275	290	2	0	800.42	5	13	6.18692	6.76405	803.058	4.36544	1	0	0.519565	1.75542	1	0	0.0529332		1.99239e+07	1.34053e+08	5.79673e+08	1.92511e+09	4.20221e+09	6.04881e+09	5.18844e+09	2.79346e+09	1.07344e+09	3.58534e+08	9.79412e+07	2.54406e+07	4.17668e+06	271473	786506	162571	531025	722723	59314.5
SAGINAASPNKELAKE	275	290	3	0	533.949	5	13	6.18692	6.73292	535.705	4.35635	1	0	0.516836	1.62001	1	0	0.256882		1.11135e+07	8.38699e+07	3.69997e+08	1.30737e+09	2.89037e+09	4.01508e+09	3.49581e+09	1.83721e+09	7.26384e+08	2.2567e+08	5.91895e+07	1.44939e+07	2.86615e+06	2.4554e+06	11270.3	32985.6	1.06676e+06	102720	84694
SAGINAASPNKELAKEF	275	291	3	0	582.972	6	14					-1
SAGINAASPNKELAKEFL	275	292	3	0	620.667	6	15	10.0696	10.1317	622.621	4.76828	1	0	0.449685	-0.484417		0	0.290368		0	0	0	1.51261e+06	6.34401e+06	7.45778e+06	8.42188e+06	3.38548e+06	644397	179183	0	0	0	0	0	171184	162068	0	318433	0	335056	205834
SAGINAASPNKELAKEFLEN	275	294	2	0	1052.04	6	17	9.51792	9.89475	1054.92	4.54096	0.6	0					0.77039		0	534644	1.56553e+07	7.28951e+07	2.11138e+08	3.13346e+08	3.16581e+08	2.1237e+08	1.08781e+08	4.02469e+07	2.74114e+06	268988	404886	1.4962e+06	1.0808e+06	1.96274e+06	3737.97	274751	0	0	6806.97	99764.7	0	4.42967e+06
SAGINAASPNKELAKEFLEN	275	294	3	0	701.695	6	17					-1
SAGINAASPNKELAKEFLENYL	275	296	2	0	1190.11	6	19	12.0805	12.6629	1193.06	4.47889	0.6	0					0.0901559		595755	7.37864e+06	4.0669e+07	1.72539e+08	3.68022e+08	5.87945e+08	5.89341e+08	4.57491e+08	2.40586e+08	1.238e+08	3.1234e+07	1.68226e+07	974971	7.43089e+06	127246	1.5047e+06	213973	1.49466e+06	0	955266	0	0	264759	799029	1.22295e+06	728755
SAGINAASPNKELAKEFLENYL	275	296	3	0	793.745	6	19	12.096	12.4548	795.689	4.42696	0.6	0					0.022202		927230	1.22863e+07	1.05116e+08	3.66982e+08	8.64402e+08	1.35106e+09	1.37501e+09	1.01058e+09	5.69069e+08	2.3986e+08	8.6379e+07	2.80498e+07	6.7095e+06	1.52799e+06	7.1245e+06	735897	945026	13739.4	214946	351122	0	256213	118043	784590	562806	248763
SAGINAASPNKELAKEFLENYLLTDEGLEAVNKDKPLGA	275	313	4	0	1033.29	9	35					0
GINAASPNKELAKE	277	290	2	0	721.386	5	11	6.10822	6.2967	723.76	3.92258	1	0	0.600662	0.0650484		1	0.182283		0	0	0	1.55157e+07	2.48602e+07	3.06332e+07	2.2637e+07	2.88407e+06	378230	0	0	4989.62	0	0	0	5456.14	5366.47
AASPNKELAKE	280	290	1	0	1157.62	5	8	5.00605	5.26135	1162.11	3.83421	1	0	1.0791	0.355656	1	1	0.19518		0	86552.5	2.77765e+06	1.17401e+07	2.17212e+07	2.14509e+07	1.14987e+07	2.50839e+06	11973.8	0	0	0	0	0
AASPNKELAKE	280	290	2	0	579.312	5	8	4.93985	5.44928	581.579	3.87135	1	0	1.09721	1.46097	1	1	0.0607969		1.40045e+07	8.38027e+07	3.44256e+08	9.53461e+08	1.65949e+09	1.68295e+09	9.53284e+08	3.53283e+08	9.11168e+07	1.96041e+07	2.86824e+06	249605	173635	503
AASPNKELAKE	280	290	3	0	386.544	5	8	4.95885	5.15815	388.039	3.82289	1	0	1.07358	0.112094	1	1	0.0170817		2.26843e+06	1.41405e+07	5.74569e+07	1.62246e+08	2.77663e+08	2.68196e+08	1.5165e+08	5.55814e+07	1.07207e+07	2.9052e+06	218126	55653.4	182229	0
AASPNKELAKEFLEN	280	294	2	0	830.931	5	12	9.12912	9.42458	833.285	3.73713	0.6	0					0.127809		0	1.37916e+06	1.84978e+07	7.43919e+07	1.25992e+08	1.24561e+08	7.98873e+07	3.49275e+07	2.93706e+06	0	815233	2.17478e+06	1.18614e+06	474264	0	0	0	275773
AASPNKELAKEFLENYL	280	296	3	0	646.339	6	14	11.8782	12.2983	647.943	3.65171	0.6	0					0.128855		1.02386e+06	3.95599e+06	4.17359e+07	1.11457e+08	1.86101e+08	1.85667e+08	1.22635e+08	5.80956e+07	1.50437e+07	3.22304e+06	637541	1.21071e+06	499655	1.88772e+06	1.15883e+06	759972	2.23626e+06	2.16826e+06	0	213549	329848
LAKEFLENYL	287	296	2	0	620.335	5	8	11.7693	12.0649	621.09	0.747847	1	0	-0.425485	0.530934		1	0.970816		1.41831e+07	1.06457e+07	4.23339e+06	96207.8	634759	229381	256557	308061	181756	87522.6	506454	131654	808984	289865
FLENYL	291	296	1	0	798.403	4	4	11.0688	11.8004	798.929	0.0277101	1	0	-0.76304	2.42739	1	1	0.0550842		8.56798e+09	4.2133e+09	1.19062e+09	2.32917e+08	7.58061e+06	3.63147e+06	1.61142e+07	1.92805e+06	0
FLENYL	291	296	2	0	399.705	4	4	11.3177	11.4889	399.929	-0.0500791	1	0	-0.838884	-0.01005	1	1	0.287577		3.7163e+07	1.81579e+07	3.08207e+06	237878	0	245635	0	0	0
FLENYLLTDEGLEAVNKDKPLGA	291	313	3	0	850.443	7	20					-1
LENYL	292	296	1	0	651.335	4	3	9.09802	9.36235	652.006	0.280035	0.6	0					2.49957		2.63958e+07	4.73661e+06	247612	432331	655437	788352	867041	711044
YLLTDEGL	295	302	1	0	923.472	4	6	9.96082	10.4622	926.198	2.17664	0.4	0					0.224551		534282	1.06791e+08	1.58274e+09	2.15931e+09	4.39468e+08	4.25498e+07	7.02137e+06	1.63519e+06	20031.6	458712	1.46162e+06
YLLTDEGLEAVNKDKPLGA	295	313	2	0	1023.54	6	16	9.96082	10.4466	1025.65	3.01514	1	0	-0.0551237	1.35832	1	0	0.191778		6.62255e+06	1.00481e+08	3.25499e+08	4.73432e+08	5.19762e+08	3.77597e+08	2.32537e+08	1.04441e+08	5.16966e+07	2.81167e+07	2.36854e+07	1.70027e+07	9.19297e+06	1.0913e+06	2.87084e+06	1.23876e+06	274864	0	119226	0	1.19192e+06	235507	454544
YLLTDEGLEAVNKDKPLGA	295	313	3	0	682.697	6	16	9.92975	10.5244	684.186	3.25774	1	0	0.00400987	1.8316	1	0	0.197412		1.93467e+07	2.67003e+08	7.84383e+08	1.30093e+09	1.3716e+09	9.75718e+08	5.78771e+08	2.72524e+08	1.30534e+08	1.03367e+08	1.01018e+08	9.55176e+07	5.59678e+07	3.20223e+07	1.22914e+07	5.28148e+06	3.23644e+06	6.25011e+06	3.67003e+06	1.53669e+06	5.40123e+06	1.12571e+06	1.13309e+06
LTDEGL	297	302	1	0	647.325	4	4	7.5423	8.28875	648.868	1.17749	1	0	0.357986	2.49183		1	0.227971		4.75292e+08	1.4154e+09	1.228e+09	3.92958e+08	7.6947e+07	2.63417e+07	6.22302e+06	3.85261e+06	3.20436e+06
LTDEGLE	297	303	1	0	776.367	4	5	6.9042	7.26777	777.892	1.08816	1	0	0.0587005	0.826544		1	0.257369		4.54129e+07	1.29165e+08	1.10265e+08	3.62279e+07	3.27372e+06	115838	2.95829e+06	0	0	1.01834e+06
LTDEGLEAVNKDKPLGA	297	313	2	0	885.468	6	14	8.19535	8.7865	887.181	2.40057	0.6	0					0.0648129		3.44597e+08	1.24024e+09	2.70189e+09	3.22032e+09	2.6533e+09	1.69003e+09	8.33833e+08	3.41942e+08	1.23724e+08	4.07712e+07	4.07545e+07	8.40522e+06	1.30384e+07	794752	1.42816e+06	162733	366617	248304	1.52083e+06	1.33405e+07	1.16253e+07
LTDEGLEAVNKDKPLGA	297	313	3	0	590.647	6	14	8.14865	8.56875	591.843	2.5618	1	0	-0.0764203	1.07243	1	0	0.0455169		3.32238e+08	1.57041e+09	3.20641e+09	4.09341e+09	3.50222e+09	2.17088e+09	1.03282e+09	4.05759e+08	1.58466e+08	5.2344e+07	2.52017e+07	1.52938e+07	7.75929e+06	2.00704e+06	297305	0	907372	8.40778e+06	1.2348e+07	5.59016e+07	9.86921e+07
LTDEGLEAVNKDKPLGAVAL	297	316	3	0	685.044	6	17					-1
LTDEGLEAVNKDKPLGAVALKS	297	318	3	0	756.753	6	19	8.69313	8.87993	758.886	5.07617	1	1	0.251884	0.057727		0	0.341016		0	1.9151e+06	1.56829e+07	2.83897e+07	3.32651e+07	4.19521e+07	2.13914e+07	1.39682e+07	1.12877e+07	8.05373e+06	1.00628e+07	1.19313e+07	8.95828e+06	7.30934e+06	4.82464e+06	1.59946e+06	633706	118626	0	0	278068	0	0	498012	0	525517
LTDEGLEAVNKDKPLGAVALKSYEEE	297	322	3	0	940.15	7	23	9.4557	9.7392	942.206	4.51648	0.6	0					0.575094		1.49851e+08	4.71587e+08	1.06195e+09	1.7314e+09	2.1356e+09	2.05821e+09	1.62612e+09	1.19286e+09	7.18872e+08	3.94526e+08	2.36802e+08	1.00457e+08	5.51307e+07	7.10705e+07	4.74807e+07	6.11337e+07	8.70713e+07	8.44759e+07	6.83688e+07	3.16855e+08	3.14433e+07	1.12403e+07	2.51103e+08	1.71189e+06	328619	1.0105e+08	967839	353436	2.14062e+07	743464
DEGLEAVNKDKPLGA	299	313	2	0	778.402	5	12	7.57335	7.71312	779.506	1.31632	0.6	0					0.380619		1.66e+06	8.53918e+06	1.27402e+07	5.45483e+06	2.37054e+06	471747	0	204402	274362	0	0	192009	0	208909	0	0	0	0
LEAVNKDKPLGA	302	313	2	0	627.856	5	9	6.54598	6.59275	631.18	5.91482	0.4	0					1.57439		0	647002	1.32359e+06	627425	233556	4341.13	209159	1.22855e+06	2.31684e+06	2.19634e+06	560947	264630	0	124042	0
EAVNKDKPLGA	303	313	1	0	1141.62	5	8	5.54305	6.02927	1143.54	1.26294	1	0	-0.174378	1.35999	1	0	0.151784		4.07548e+07	1.15066e+08	1.32876e+08	7.90856e+07	3.17419e+07	6.23959e+06	49103.7	0	0	0	0	0	90484.8	0
EAVNKDKPLGA	303	313	2	0	571.314	5	8	5.52742	6.11345	572.338	1.38845	1	0	-0.113195	1.79412	1	0	0.0211666		1.41255e+09	3.8181e+09	4.20801e+09	2.69703e+09	1.20341e+09	4.21404e+08	1.30503e+08	4.15621e+07	1.37473e+07	3.23675e+06	954876	0	0	49582.5
EAVNKDKPLGA	303	313	3	0	381.212	5	8	5.49615	5.63168	381.895	1.39133	1	0	-0.111792	-0.165249	1	0	0.0364		3.30581e+07	9.10014e+07	9.68473e+07	6.65924e+07	2.93236e+07	1.07801e+07	2.89587e+06	0	50817.3	150294	0	0	102161	0
EAVNKDKPLGAVA	303	315	2	0	656.367	5	10	6.88862	7.30927	657.705	1.91256	0.6	0					0.592213		2.85031e+07	9.53594e+07	1.3103e+08	8.55665e+07	5.08109e+07	4.42903e+06	5.76182e+06	90695.2	451827	792169	902532	927666	24223.5	378123	1.49531e+07	0
EAVNKDKPLGAVAL	303	316	2	0	712.909	5	11	8.50653	8.7865	714.264	1.87404	0.6	0					0.240452		5.20449e+06	3.94132e+07	6.21634e+07	4.79056e+07	2.51952e+07	7.0434e+06	1.10741e+06	5.9945e+06	0	4.37996e+06	0	297479	0	176021	0	0	0
EAVNKDKPLGAVALKS	303	318	2	0	820.472	5	13	7.04442	7.20025	821.891	1.87964	0.6	0					1.98757		0	2.62451e+06	1.00482e+07	1.25028e+07	7.05078e+06	785895	302484	0	0	0	0	0	0	0	0	0	0	0	0
EAVNKDKPLGAVALKSYEEE	303	322	2	0	1095.57	6	17	8.351	8.59983	1098.69	4.95436	0.6	0					0.541146		2.35324e+06	5.43179e+06	5.82011e+06	1.47451e+07	2.21755e+07	3.12834e+07	3.4498e+07	2.70498e+07	1.88232e+07	7.10151e+06	1.93268e+06	0	759981	22955.8	260671	25778.8	147495	1.21781e+06	879538	1.64125e+06	3.29157e+06	1.66849e+06	245003	0
EAVNKDKPLGAVALKSYEEE	303	322	3	0	730.714	6	17	8.39767	8.50653	732.805	4.98918	0.6	0					0.0545872		1.95292e+06	393659	3.49692e+06	1.51054e+07	3.55521e+07	6.41634e+07	7.08634e+07	5.78402e+07	4.13671e+07	2.17182e+07	8.31085e+06	1.36669e+06	790968	967446	358976	205765	89636.6	265971	225617	121093	444377	589157	0	187430
EAVNKDKPLGAVALKSYEEEL	303	323	3	0	768.409	6	18					-1
AVNKDKPLGA	304	313	1	0	1012.58	4	7					-1
AVNKDKPLGA	304	313	2	0	506.793	4	7	5.29285	5.8458	507.751	1.33073	1	0	-0.0486595	1.65023	1	0	0.0463841		1.15264e+08	2.99709e+08	3.17998e+08	1.91816e+08	7.92609e+07	2.24221e+07	3.4802e+06	260434	210495	243477	40257.6	57119.7
VNKDKPLGA	305	313	1	0	941.541	4	6	5.14763	5.43365	943.191	1.10379	1	0	-0.0725971	0.489253	1	0	0.292698		3.1277e+06	1.27328e+07	1.12429e+07	5.55429e+06	631545	88220.9	0	0	0	0	0
VNKDKPLGA	305	313	2	0	471.274	4	6	4.845	5.6684	472.288	1.48117	0.6	0					0.393241		1.32065e+08	3.26909e+08	3.36743e+08	2.27679e+08	1.10628e+08	4.06112e+07	8.91624e+06	1.26198e+06	112632	0	0
VNKDKPLGA	305	313	3	0	314.519	4	6	5.14763	5.26662	315.12	1.25788	1	0	0.027558	-0.23723	1	0	0.0614456		3.53843e+06	1.0062e+07	1.05964e+07	5.78046e+06	2.20468e+06	77550.8	37512.3	0	0	0	0
VNKDKPLGAVAL	305	316	2	0	612.869	5	9					-1
VALKS	314	318	1	0	517.334	3	3	4.27263	4.87668	518.363	0.729429	0.4	0					0.0359802		1.91092e+08	5.51545e+08	1.54595e+08	2.67856e+07	2.14821e+06	0	0
VALKS	314	318	2	0	259.171	3	3	4.22532	4.92407	259.669	0.695919	0.4	0					0.0213652		2.71224e+08	7.81566e+08	2.04051e+08	2.58163e+07	1.43842e+06	1883.68	191687
VALKSYE	314	320	1	0	809.44	4	5	6.91978	7.06	812.724	2.8008	0.4	0					0.21753		0	0	0	3.58048e+07	1.20941e+07	236863	0	0	0	84401.1
VALKSYE	314	320	2	0	405.224	4	5	6.71735	7.02885	406.632	2.33244	0.4	0					0.10834		143212	4.71886e+07	2.93248e+08	3.82667e+08	1.35001e+08	3.14236e+07	5.16035e+06	0	27146.7	0
VALKSYEEE	314	322	1	0	1067.53	4	7	6.79518	7.2937	1071.47	3.32641	1	0	1.06321	1.41349	1	1	0.163048		3.3607e+06	5.31846e+07	2.09989e+08	4.66597e+08	5.85816e+08	4.21995e+08	1.67713e+08	4.51266e+07	4.31927e+06	2.45597e+06	447657	287919
VALKSYEEE	314	322	2	0	534.266	4	7	6.79518	7.30927	536.227	3.2981	1	0	1.04744	1.48119	1	1	0.0740363		4.62353e+07	3.30827e+08	1.26204e+09	2.83262e+09	3.60261e+09	2.43484e+09	9.32102e+08	2.30861e+08	1.80887e+07	85565.4	2.54903e+07	2.75282e+07
VALKSYEEEL	314	323	1	0	1180.61	5	8	9.17578	9.50235	1185.29	3.97502	1	0	1.14775	0.665618	1	1	0.311534		191478	0	9.15705e+06	4.59927e+07	9.94805e+07	1.09927e+08	6.31948e+07	1.34349e+07	1.82864e+06	386003	0	0	0	602309
VALKSYEEEL	314	323	2	0	590.808	5	8	9.12912	9.67337	593.092	3.86613	1	0	1.09467	1.6124	1	1	0.0659329		3.94014e+06	6.43551e+07	2.65298e+08	7.29433e+08	1.27672e+09	1.41367e+09	8.77134e+08	1.70994e+08	1.01989e+08	994667	3.41355e+06	0	2.65009e+06	3.30941e+06
VALKSYEEELAKDPRIAA	314	331	2	0	1002.04	6	15					-1
VALKSYEEELAKDPRIAATM	314	333	2	0	1118.09	7	17					-1
VALKSYEEELAKDPRIAATM	314	333	3	0	745.728	7	17					-1
VALKSYEEELAKDPRIAATME	314	334	2	0	1182.61	7	18	9.77028	9.84807	1187.08	7.48716	1	0	0.832147	-0.416422	1	1	0.674211		0	0	392657	0	0	366426	1.97492e+06	3.92386e+06	7.99608e+06	8.47763e+06	7.22165e+06	2.91336e+06	499948	0	0	0	0	0	0	0	0	0	314149	0	277840	0
VALKSYEEELAKDPRIAATME	314	334	3	0	788.742	7	18	9.7392	9.94528	791.826	7.79028	1	0	0.897822	0.141597	1	1	0.396435		217598	211472	3.10222e+06	205489	1.63074e+06	9.19021e+06	2.86374e+07	6.0722e+07	9.40828e+07	1.02584e+08	9.10291e+07	6.89266e+07	3.49411e+07	9.61623e+06	2.33404e+06	0	255190	280791	0	85374.4	307352	0	895443	1.9513e+06	0	3.07242e+06
VALKSYEEELAKDPRIAATMENAQKGEIMPNIPQMSA	314	350	5	0	815.613	9	32	10.8509	11.0169	818.877	13.723	1	0	0.882417	-0.0323766		0	0.0938727		0	0	0	0	0	0	0	0	0	712187	2.33571e+06	8.30582e+06	1.74453e+07	2.87031e+07	3.92516e+07	5.83646e+07	6.00076e+07	5.11179e+07	4.19531e+07	2.96346e+07	2.05728e+07	8.31889e+06	4.85672e+06	1.53741e+06	363810	0	323390	132782	0	554807
VALKSYEEELAKDPRIAATMENAQKGEIMPNIPQMSAF	314	351	3	0	1407.71	9	33	11.6291	11.707	1413.33	14.1786	0.6	0					0.160769		0	0	0	266073	0	0	0	0	0	0	0	450375	558042	4.98312e+06	6.59554e+06	1.03368e+07	1.00515e+07	1.35782e+07	1.2281e+07	8.97516e+06	5.41631e+06	2.53249e+06	346484	565128	305194	0	0	0	0	0
VALKSYEEELAKDPRIAATMENAQKGEIMPNIPQMSAF	314	351	4	0	1056.03	9	33	11.6291	11.7537	1060.41	14.8294	0.6	0					0.0972459		0	0	0	0	0	0	0	0	0	1.40334e+06	4.40278e+06	8.62112e+06	2.29499e+07	3.63599e+07	6.266e+07	7.75075e+07	9.84696e+07	1.05317e+08	1.07548e+08	7.26384e+07	5.46872e+07	3.35038e+07	5.50887e+07	1.06883e+07	3.09343e+06	34397.2	2.09272e+07	0	278025	0
KSYEEE	317	322	2	0	392.672	4	4	4.17802	4.8133	394.121	2.45164	1	0	1.60027	2.00833		1	0.0458127		5.45864e+06	4.14035e+07	1.03241e+08	1.35425e+08	9.01097e+07	2.72978e+07	3.80678e+06	161918	0
KSYEEEL	317	323	1	0	897.42	4	5					0
KSYEEELAKDPRIAATMENAQKGEIMPNIPQMSA	317	350	4	0	948.467	9	29					-1
YEEELAKDPRIAATME	319	334	2	0	933.451	6	13	7.2314	7.30927	935.701	3.34161	0.6	0					0.186107		0	0	3.12171e+06	6.63333e+06	7.98781e+06	7.38744e+06	5.59016e+06	2.36612e+06	894141	0	0	0	0	0	0	0	0	0	0	0
YEEELAKDPRIAATME	319	334	3	0	622.636	6	13	6.67065	6.9042	625.633	7.83138	0.6	0					0.130821		0	0	0	0	128852	287778	2.78558e+06	9.53916e+06	1.78426e+07	2.17281e+07	1.69273e+07	9.71218e+06	1.72087e+06	103412	0	0	109867	0	0	0
EELAKDPRIAATM	321	333	2	0	722.877	5	10	6.20263	6.76405	726.665	6.67498	0.6	0					0.366494		757169	7.00612e+06	3.02456e+07	1.52064e+08	5.96456e+08	1.50718e+09	2.95576e+09	3.90407e+09	3.74791e+09	2.79321e+09	1.53063e+09	6.83907e+08	2.55201e+08	6.39667e+07	1.28918e+07	1.685e+06
LAKDPRIA	323	330	2	0	442.272	4	5	5.90332	5.93477	443.829	2.6001	0.3	0					0.128451		0	142723	739504	1.15194e+06	784664	219934	16617.9	0	13618.1	0
LAKDPRIAA	323	331	2	0	477.79	4	6	5.93477	6.24975	479.455	2.77462	1	0	1.01343	0.615239	1	1	0.0509755		6.73621e+06	5.88272e+07	1.71398e+08	2.64868e+08	2.14985e+08	1.08552e+08	3.7782e+07	9.1097e+06	760455	0	54723.8
LAKDPRIAA	323	331	3	0	318.863	4	6	5.9505	6.13443	319.983	2.80578	1	0	1.03368	0.0452589	1	1	0.0593872		646809	8.39707e+06	2.75274e+07	4.46558e+07	3.33665e+07	1.80361e+07	6.22733e+06	1.1741e+06	43233.1	0	298002
LAKDPRIAAT	323	332	2	0	528.314	4	7	5.54305	5.87195	530.063	2.88729	1	0	0.818565	0.675767		1	0.068442		0	1.19922e+07	4.79822e+07	7.24927e+07	6.3057e+07	3.68236e+07	1.44911e+07	1.99705e+06	247660	78537.2	0	350964
LAKDPRIAATM	323	333	2	0	593.834	5	8	7.18467	7.46465	595.844	3.25819	0.4	1					0.400408		1.35688e+06	5.9345e+07	1.6884e+08	2.26384e+08	1.68633e+08	9.11681e+07	3.25959e+07	6.45248e+07	497370	7.61719e+07	73280.3	767758	143545	1.19209e+06
LAKDPRIAATM	323	333	3	0	396.225	5	8					0
LAKDPRIAATME	323	334	2	0	658.356	5	9	7.06	7.55782	660.006	2.46928	0.6	0					0.0611899		2.64314e+07	3.43162e+08	8.89667e+08	1.13901e+09	8.58974e+08	4.93745e+08	1.79598e+08	6.40127e+07	1.47179e+07	7.64996e+06	5.17924e+06	1.5159e+06	372401	214203	146455
LAKDPRIAATME	323	334	3	0	439.239	5	9	7.10673	7.49572	440.313	2.38792	0.6	0					0.0648846		4.5286e+06	1.10784e+08	3.02119e+08	4.08079e+08	2.86323e+08	1.42867e+08	5.84877e+07	1.26199e+07	1.72954e+06	630756	0	0	289396	0	0
LAKDPRIAATMENAQKGEIM	323	342	2	0	1094.07	7	17	9.00457	9.32605	1098.72	7.89727	0.6	0					0.215439		800312	0	0	7.73818e+06	1.42027e+07	4.07893e+07	7.40075e+07	1.60764e+08	2.5438e+08	3.1703e+08	2.97546e+08	2.21526e+08	1.23044e+08	5.62861e+07	1.98535e+07	7.39885e+06	224251	390187	268223	0	0	657901	239359	287704	253588
LAKDPRIAATMENAQKGEIM	323	342	3	0	729.714	7	17	8.989	9.54383	732.88	8.09085	0.6	0					0.116445		134767	290207	1.69399e+07	5.88957e+07	1.39794e+08	3.06259e+08	7.14865e+08	1.65566e+09	2.81666e+09	3.41405e+09	3.25484e+09	2.40818e+09	1.43877e+09	7.13829e+08	3.4919e+08	1.38608e+08	5.97272e+07	3.74144e+07	7.72346e+06	914611	1.04585e+06	199809	230896	601082	0
LAKDPRIAATMENAQKGEIMPNIPQM	323	348	3	0	956.491	8	21	10.023	10.2291	959.324	6.61394	1	0	0.438236	0.141669		-2	0.229867		0	0	0	1.57471e+07	470153	1.32737e+07	6.01517e+07	6.29196e+07	7.1018e+07	7.77027e+07	5.10232e+07	3.71546e+07	2.48207e+07	4.47182e+06	346665	1.07563e+06	0	0	1.25215e+06	339275	264506	332598	269619	0	2939.79	36362.3	0	2.64439e+06	0	0
LAKDPRIAATMENAQKGEIMPNIPQMSA	323	350	2	0	1513.27	8	23	9.77028	9.96082	1518.71	8.92326	1	0	0.723005	0.0739645	1	0	0.35393		53102.2	87639.1	118524	111124	188633	947229	884839	6.74678e+06	1.48804e+07	2.15494e+07	2.49495e+07	2.38235e+07	2.01876e+07	1.70326e+07	5.10262e+06	4.81367e+06	1.57396e+06	3.01468e+06	678580	0	417887	69122.6	0	58251.8	0	448510	6248.66	11216.8	0	13776.5
LAKDPRIAATMENAQKGEIMPNIPQMSA	323	350	3	0	1009.18	8	23	9.69262	9.87918	1013.26	10.2806	0.6	1					0.157299		873476	3.24632e+06	8.25385e+06	1.38002e+07	2.17356e+07	4.45451e+07	9.6266e+07	1.73749e+08	2.87748e+08	3.91732e+08	4.41003e+08	4.45607e+08	3.85022e+08	3.45179e+08	3.12239e+08	2.98804e+08	2.7296e+08	2.19512e+08	1.62872e+08	1.0347e+08	5.80917e+07	2.58841e+07	1.11014e+07	2.86209e+06	976196	347827	0	44201.5	757414	0
LAKDPRIAATMENAQKGEIMPNIPQMSA	323	350	4	0	757.137	8	23	9.77028	9.89475	759.871	8.9631	0.6	0					0.228213		0	410698	0	2.83556e+06	8.9966e+06	2.34895e+07	4.77625e+07	9.20775e+07	1.56976e+08	2.04614e+08	2.24989e+08	2.10844e+08	1.8417e+08	8.82117e+07	5.9546e+07	4.37546e+07	2.93364e+07	2.293e+06	2.29821e+07	1.81941e+07	1.8113e+07	5.24479e+06	7.44899e+06	5.21988e+06	4.75313e+06	3.44111e+06	1.50148e+06	1.50737e+06	901458	1.41376e+06
LAKDPRIAATMENAQKGEIMPNIPQMSAF	323	351	3	0	1058.2	8	24	10.9288	11.6135	1061.91	9.03191	0.6	0					0.0843608		0	5.48372e+06	2.55385e+06	9.2071e+06	6.91386e+07	9.30934e+07	2.54185e+08	5.74608e+08	1.04575e+09	1.60187e+09	1.96555e+09	2.11147e+09	1.9419e+09	1.50183e+09	9.81047e+08	5.61798e+08	3.109e+08	1.42406e+08	5.82143e+07	2.49912e+07	1.60151e+07	7.82029e+06	7.71529e+06	983888	820791	988313	512897	0	387615	852961
LAKDPRIAATMENAQKGEIMPNIPQMSAF	323	351	4	0	793.904	8	24	10.9443	11.5512	796.675	9.00679	0.6	0					0.350976		391780	709805	1.02477e+06	8.95606e+06	1.22774e+07	4.6361e+07	1.14055e+08	2.81186e+08	4.89817e+08	7.3489e+08	8.66634e+08	9.66114e+08	8.6247e+08	6.57004e+08	4.14814e+08	2.35942e+08	1.24606e+08	5.49817e+07	630504	3.91151e+06	3.29777e+06	597245	1.67783e+06	570831	1.08105e+06	735906	5.41743e+06	37755	1.44935e+06	2.48238e+06
AKDPRIAA	324	331	2	0	421.248	4	5	5.1634	5.57433	422.437	1.89578	0.6	0					0.0720805		1.60181e+07	8.95382e+07	1.45882e+08	1.15544e+08	5.39838e+07	1.50655e+07	3.17793e+06	484008	22866.8	9167.33
AKDPRIAAT	324	332	2	0	471.772	4	6	4.78155	5.1634	473.02	1.95822	0.6	0					0.111589		2.77953e+06	3.3391e+07	5.8365e+07	4.7209e+07	2.35292e+07	7.59048e+06	1.35568e+06	284395	0	0	0
AKDPRIAATM	324	333	2	0	537.292	5	7	6.77962	6.97172	538.889	2.50581	0.6	0					0.127832		0	4.85122e+07	1.27045e+08	1.0665e+08	5.23182e+07	2.99775e+07	2.35855e+07	1.44353e+07	8.9323e+06	1.11418e+06	493688	275400	151523
AKDPRIAATME	324	334	2	0	601.814	5	8	6.51482	6.75368	603.232	2.07927	1	0	0.22358	0.284182	1	-1	0.17297		5.65145e+07	3.05116e+08	4.62067e+08	3.46756e+08	1.72252e+08	6.73864e+07	2.16739e+07	9.56887e+06	1.6475e+07	2.69028e+07	2.54646e+07	1.17091e+07	3.06587e+06	2.34691e+06
AKDPRIAATME	324	334	3	0	401.545	5	8					-1
AKDPRIAATMENAQKGEIM	324	342	2	0	1037.52	7	16	8.94223	9.02017	1040.73	5.07886	0.6	1					0.759586		5.18855e+06	1.22389e+07	2.3958e+07	3.12126e+07	3.90065e+07	3.23699e+07	2.63149e+07	1.49956e+07	5.65258e+06	570194	1.25485e+06	0	3.25742e+06	0	7.78068e+06	0	1.29587e+07	0	1.20428e+07	0	5.4766e+06	0	1.05898e+06	0
AKDPRIAATMENAQKGEIM	324	342	3	0	692.019	7	16	8.67758	9.15505	693.55	3.26143	0.6	0					0.133866		3.10393e+06	1.3814e+07	5.15517e+07	1.04152e+08	1.30845e+08	1.19105e+08	8.45722e+07	4.60442e+07	1.48689e+07	1.66956e+06	4.98507e+06	713111	655379	1.00726e+06	288877	368536	893563	480772	0	1.00944e+06	0	0	776426	16488.8
AKDPRIAATMENAQKGEIMPNIPQMSA	324	350	2	0	1456.72	8	22	9.62672	9.72367	1461.4	7.44248	1	0	0.529279	-0.33306	1	-2	0.34451		0	0	0	0	18560.1	123138	3.32761e+06	6.27254e+06	1.2036e+07	1.26751e+07	9.4113e+06	7.66383e+06	4.06525e+06	586176	1.30965e+06	9614.99	381219	0	377282	0	15236.7	0	7897.08	0	0	0	13268.4	0	8379.58	0
AKDPRIAATMENAQKGEIMPNIPQMSA	324	350	4	0	728.866	8	22					-1
AKDPRIAATMENAQKGEIMPNIPQMSAF	324	351	3	0	1020.51	8	23	10.8353	11.4578	1023.85	8.00654	0.6	0					0.0821119		0	306589	0	1.43146e+07	3.35616e+07	1.12551e+08	4.30091e+08	5.65842e+08	9.06668e+08	1.45814e+09	1.2461e+09	1.09878e+09	9.02202e+08	5.41531e+08	3.02456e+08	1.53261e+08	5.74452e+07	2.00667e+07	9.82757e+06	1.40414e+06	816710	3.52818e+06	325158	0	3.6631e+06	0	0	2.97648e+06	0	0
AKDPRIAATMENAQKGEIMPNIPQMSAF	324	351	4	0	765.633	8	23	10.8664	11.271	768.317	8.73068	1	1	0.69035	1.00479	1	0	0.165662		535026	167174	178101	3.21798e+06	2.75694e+07	3.82728e+07	1.01104e+08	2.15304e+08	2.9767e+08	3.87302e+08	3.8837e+08	3.55774e+08	2.40231e+08	1.56334e+08	8.29392e+07	5.90805e+07	1.58124e+07	3.91267e+06	1.45984e+06	1.50779e+08	1.58434e+06	690761	229153	5.09108e+07	338853	213440	146732	1.80779e+06	227236	755245
PRIAATME	327	334	2	0	444.734	5	6	6.6862	6.71735	446.488	2.92725	0.4	0					2.02313		0	450637	103227	0	0	141961	0	0	0	60527.2	55511.9	49105.1
TMENAQKGEIMPNIPQMSA	332	350	2	0	1045.49	7	15	9.61118	9.75993	1054.88	17.3621	0.4	1					0.208684		302297	0	0	0	3.12104e+06	325461	6.57448e+06	250709	891265	0	0	0	0	0	266239	2.27693e+06	1.91922e+07	8.92631e+07	1.50748e+08	1.86657e+08	1.25525e+08	6.57696e+07	2.5345e+07
TMENAQKGEIMPNIPQMSAF	332	351	2	0	1119.02	7	16	11.1932	11.3903	1122.84	6.10621	1	0	0.698318	0.102525	-1	-1	0.086802		0	0	0	0	1.01502e+07	3.45933e+07	6.3217e+07	8.41785e+07	8.60272e+07	6.35456e+07	3.61341e+07	1.311e+07	2.33682e+06	141931	196544	0	311711	0	0	0	0	0	0	420159
TMENAQKGEIMPNIPQMSAF	332	351	3	0	746.351	7	16	10.7886	10.8664	752.705	17.5407	0.4	1					0.110491		0	0	0	0	0	0	178559	0	164192	486925	4621.61	230040	32704.7	10456.4	1.63228e+06	1.92213e+07	3.18902e+07	5.02347e+07	2.5947e+07	6.31065e+07	7.92321e+07	4.5113e+07	2.88606e+07	1.18503e+07
MENAQKGEIMPNIPQMSA	333	350	2	0	994.966	7	14					-1
ENAQKGEIMPNIPQMSAF	334	351	2	0	1002.98	7	14					-1
ENAQKGEIMPNIPQMSAF	334	351	3	0	668.989	7	14					-1
NAQKGEIM	335	342	2	0	445.724	5	6	6.18692	6.96653	448.842	5.66279	0.4	1					0.496033		1.33741e+07	9.69226e+07	1.76995e+08	2.72971e+08	3.54825e+08	3.25692e+08	2.99184e+08	4.57901e+08	5.59052e+08	4.37675e+08	2.01735e+08	2.01557e+07
NAQKGEIMPNIPQM	335	348	2	0	785.889	6	10					0
NAQKGEIMPNIPQMSA	335	350	2	0	864.924	6	12	9.02017	9.2535	868.289	5.59205	0.6	0					0.219423		532349	3.6564e+06	6.58188e+06	1.90973e+07	8.5877e+07	1.99369e+08	2.72013e+08	2.41965e+08	1.69904e+08	8.96214e+07	3.45078e+07	6.07221e+06	1.10075e+06	0	342114	319171	244583	1.15657e+06	1.96546e+07
NAQKGEIMPNIPQMSAFWYAVRTAVINAASGRQTVDE	335	371	3	0	1355.34	9	33					-1
PNIPQMSA	343	350	1	0	857.419	4	5	7.5423	7.63545	861.218	3.23766	0.4	0					0.27768		0	486419	2.75212e+06	1.10679e+07	1.39189e+07	5.0599e+06	0	304217	806622	267761
PNIPQMSA	343	350	2	0	429.213	4	5	7.5423	7.69758	430.984	2.98122	1	0	1.53528	-0.0793494	1	-1	0.142356		0	2.25028e+06	1.2909e+07	3.63324e+07	3.49132e+07	1.75746e+07	687207	181684	0	0
PNIPQMSAF	343	351	1	0	1004.49	5	6	9.80138	9.84807	1013.27	8.11159	0.4	1					0.0923841		0	0	0	0	0	868421	7.94975e+06	6.62056e+07	1.68184e+08	1.31657e+08	1.09821e+08	4.10632e+07
PNIPQMSAF	343	351	2	0	502.747	5	6	10.2446	10.5555	504.949	3.73143	1	0	1.63535	0.597406	-1	0	0.0870678		370747	6.48297e+06	3.76464e+07	1.01222e+08	1.50171e+08	1.51255e+08	7.89469e+07	2.83246e+07	1.9153e+06	506669	0	1.3145e+06
FWYA	351	354	1	0	586.266	3	2	10.8041	11.5045	587.211	0.555303	1	0	0.292775	2.29118		1	0.15685		1.36031e+08	1.86649e+08	8.6096e+07	1.02009e+07	924673	580975
FWYAVRT	351	357	1	0	942.483	4	5	9.62672	10.4933	945.273	2.194	1	0	0.921248	3.01433	1	1	0.639529		2.05889e+07	2.2802e+08	4.9623e+08	6.67051e+08	3.98071e+08	7.99572e+07	7.02099e+06	1.85058e+06	1.13265e+06	303076
FWYAVRT	351	357	2	0	471.745	4	5	9.86362	10.4933	472.98	1.87306	1	0	0.670916	1.98397	1	1	0.219577		1.55674e+08	7.77907e+08	1.3038e+09	1.09311e+09	5.32604e+08	1.89766e+08	4.48153e+07	1.08261e+07	1.19963e+06	1.32227e+06
FWYAVRTAV	351	359	2	0	556.798	5	7					-1
FWYAVRTAVINA	351	362	2	0	705.88	5	10	10.882	11.6291	708.144	3.65279	0.6	0					0.433194		8.15987e+06	3.2957e+07	7.76456e+07	1.50165e+08	1.93509e+08	1.87639e+08	1.52529e+08	7.47501e+07	2.72913e+07	8.65744e+06	837520	1.821e+06	120308	608397	196697	840231
FWYAVRTAVINAASGRQTVDE	351	371	2	0	1177.6	6	19	11.1621	11.4422	1183.65	10.7153	0.6	0					0.432064		308505	0	735769	0	838863	0	2.35863e+06	7.35942e+06	2.63939e+07	3.4174e+07	5.50675e+07	5.72333e+07	6.01274e+07	5.11709e+07	4.61607e+07	3.34315e+07	1.65603e+07	1.09097e+07	2.24098e+06	489247	427273	0	520272	0	1.1198e+06	4.64827e+06
FWYAVRTAVINAASGRQTVDE	351	371	3	0	785.401	6	19	11.1465	11.4422	789.47	10.8129	0.6	1					0.178229		4289.1	179643	542601	286408	2.45122e+06	1.28661e+07	3.24005e+07	7.10624e+07	1.32095e+08	2.04675e+08	2.81113e+08	3.04618e+08	2.75713e+08	2.21527e+08	1.53171e+08	9.63892e+07	5.25777e+07	2.54956e+07	1.37247e+07	2.29147e+06	679139	7.84625e+07	158140	0	8.36982e+07	340111
FWYAVRTAVINAASGRQTVDEALKDAQTGTD	351	381	3	0	1118.9	8	29	11.9093	12.7201	1125.34	17.374	1	0	1.54643	2.77164	1	0	0.264659		0	0	1.33993e+06	0	0	2.90041e+06	2.54358e+06	3.51396e+06	1.56381e+07	1.09902e+07	1.49421e+07	2.25662e+07	3.21086e+07	4.72617e+07	9.65122e+07	1.52863e+08	2.38315e+08	3.543e+08	4.41912e+08	4.79141e+08	5.37695e+08	4.4955e+08	3.49818e+08	2.56085e+08	1.487e+08	7.41497e+07	3.35644e+07	6.25552e+06	264394	41018.8
FWYAVRTAVINAASGRQTVDEALKDAQTGTD	351	381	4	0	839.423	8	29	12.1271	12.236	844.195	17.1219	0.6	1					0.0540137		657.481	0	0	754848	430155	872317	1.35042e+06	2.85187e+06	5.2148e+06	7.11169e+06	8.31752e+06	5.86309e+06	1.01284e+07	1.36957e+07	2.06594e+07	3.85007e+07	8.32009e+07	7.95183e+07	9.77843e+07	1.11748e+08	1.57238e+08	9.32363e+07	7.04574e+07	4.64187e+07	5.04861e+07	1.54491e+07	5.79338e+06	1.3272e+06	8.92818e+06	0
WYAVRT	352	357	1	0	795.415	4	4	8.19535	8.73982	797.519	1.61511	1	0	0.78466	1.61334	1	1	0.242436		6.11637e+07	2.71028e+08	3.27157e+08	2.29914e+08	9.86386e+07	1.81457e+07	779391	858713	328734
WYAVRT	352	357	2	0	398.211	4	4	8.1798	8.73982	399.259	1.60726	1	0	0.777012	1.68097	1	1	0.0947159		1.19166e+08	7.63791e+08	9.08031e+08	5.59953e+08	2.14292e+08	6.2167e+07	1.25508e+07	2.17601e+06	227348
WYAVRTAVINA	352	362	2	0	632.346	5	9	9.44013	9.75475	634.917	4.37393	0.6	1					0.190215		2.97135e+06	4.24972e+07	1.26196e+08	2.36452e+08	2.70683e+08	2.04019e+08	1.14016e+08	5.63246e+07	1.58782e+07	4.31021e+06	1.46364e+07	7.85414e+07	5.91014e+07	2.19293e+07	3.64296e+06
WYAVRTAVINAASGRQ	352	367	2	0	881.971	6	14					-1
WYAVRTAVINAASGRQTVD	352	370	2	0	1039.54	6	17					-1
WYAVRTAVINAASGRQTVD	352	370	3	0	693.364	6	17					0
WYAVRTAVINAASGRQTVDE	352	371	2	0	1104.06	6	18	9.36235	9.8325	1109.43	9.43926	0.6	0					0.238966		1.14925e+06	558367	777368	1.24658e+06	2.16969e+06	6.04384e+06	1.69214e+07	4.46428e+07	8.27107e+07	1.35294e+08	1.6436e+08	1.77787e+08	1.53329e+08	1.17345e+08	5.87339e+07	2.5216e+07	6.01603e+06	1.49469e+06	283924	241362	0	8342.94	0	65396.4	0
WYAVRTAVINAASGRQTVDE	352	371	3	0	736.378	6	18	9.3779	9.7392	739.964	9.46706	0.6	0					0.115465		3.68583e+06	3.53339e+06	2.90018e+06	3.95817e+06	7.63939e+06	2.39433e+07	6.46332e+07	1.29908e+08	2.41413e+08	3.66265e+08	4.70955e+08	4.84909e+08	4.08642e+08	2.9379e+08	1.79237e+08	1.00985e+08	4.28334e+07	8.4578e+06	3.21371e+06	278492	0	1.91684e+06	0	190101	477061
WYAVRTAVINAASGRQTVDEAL	352	373	2	0	1196.12	6	20					-1
WYAVRTAVINAASGRQTVDEAL	352	373	3	0	797.752	6	20					-1
WYAVRTAVINAASGRQTVDEALKDAQTGTD	352	381	2	0	1604.31	7	28					-1
WYAVRTAVINAASGRQTVDEALKDAQTGTD	352	381	3	0	1069.87	7	28	10.7108	11.3177	1076.24	17.2583	0.6	0					0.273645		694869	884045	939426	568826	2.67207e+06	3.74892e+06	9.41861e+06	1.83121e+07	2.26634e+07	3.17254e+07	3.91672e+07	4.26328e+07	6.19543e+07	9.38944e+07	1.71647e+08	2.80398e+08	4.56059e+08	6.7791e+08	8.51376e+08	9.51452e+08	9.45596e+08	7.93582e+08	5.9892e+08	4.11893e+08	2.24581e+08	1.142e+08	5.66266e+07	1.59993e+07	2.57979e+06	1.16935e+06
WYAVRTAVINAASGRQTVDEALKDAQTGTD	352	381	4	0	802.656	7	28	10.7108	10.9755	807.392	17.0889	1	0	1.59017	0.39625	1	0	0.274943		6.47586e+06	1.40711e+06	649295	39412.9	5.24721e+07	1.71572e+06	2.42551e+06	4.87786e+06	1.1345e+07	1.10657e+07	1.33487e+07	2.09253e+07	2.29086e+07	3.75164e+07	7.08845e+07	1.31058e+08	2.18412e+08	3.19008e+08	3.97807e+08	4.39744e+08	4.23439e+08	3.71383e+08	2.70856e+08	1.82816e+08	1.07329e+08	6.08845e+07	2.8364e+07	1.60938e+07	1.61985e+06	2.25012e+06
WYAVRTAVINAASGRQTVDEALKDAQTGTDYDIPTTENL	352	390	3	0	1418.7	9	36	11.4266	11.6758	1427.54	24.0231	0.6	0					0.330013		0	0	0	0	0	0	0	0	0	0	0	0	0	0	0	258763	0	294132	999059	1.51696e+06	7.00828e+06	2.12982e+07	3.38015e+07	4.80868e+07	6.28099e+07	6.33686e+07	6.51017e+07	6.27889e+07	5.37626e+07	3.91849e+07
WYAVRTAVINAASGRQTVDEALKDAQTGTDYDIPTTENL	352	390	4	0	1064.28	9	36	11.4266	11.6135	1070.68	23.1369	0.6	0					0.137533		229436	0	0	0	0	258366	0	3.59849e+06	0	2.31464e+06	0	873655	537125	1.82935e+06	1.14195e+06	308221	1.43977e+06	2.42022e+06	3.32537e+06	9.83304e+06	2.35228e+07	3.77104e+07	6.02079e+07	8.69813e+07	1.06198e+08	1.15007e+08	1.18352e+08	1.09869e+08	8.95563e+07	7.05271e+07
YAVRT	353	357	1	0	609.335	3	3	5.32422	5.89285	611.002	1.31296	1	0	0.916777	1.71845	1	1	0.21572		3.11625e+07	1.52863e+08	1.44262e+08	5.67536e+07	1.08286e+07	666893	60833.5
YAVRT	353	357	2	0	305.171	3	3	5.29285	5.86148	306.027	1.35728	1	0	0.974389	1.71845	1	1	0.0341739		1.05301e+08	4.20592e+08	3.99085e+08	1.74996e+08	4.40578e+07	7.18517e+06	1.56932e+06
YAVRTAVINA	353	362	1	0	1077.61	4	8	7.51123	7.5423	1081.2	2.96306	1	0	0.654422	-0.619609	1	0	0.437604		0	289905	1.39709e+06	3.2524e+06	2.8909e+06	1.42917e+06	260013	0	221162	0	0	0	0
YAVRTAVINA	353	362	2	0	539.306	4	8	7.35592	7.853	541.136	3.02628	1	0	0.68524	1.40725	1	0	0.185339		4.81263e+06	2.69675e+07	7.43173e+07	1.38969e+08	1.36086e+08	9.31178e+07	3.8043e+07	7.79117e+06	649853	0	0	0	835745
YAVRTAVINAASGRQ	353	367	3	0	526.29	5	13	6.49925	6.70177	527.068	1.42778	0.4	0					0.728088		1.56168e+07	0	78287.6	811730	0	0	257843	0	0	191223	0	0	121063	78265.9	464004	347127	801068	338673	365854
YAVRTAVINAASGRQTVD	353	370	2	0	946.503	6	16					-1
YAVRTAVINAASGRQTVD	353	370	3	0	631.338	6	16	8.05527	8.08638	634.193	7.47928	0.4	1					0.0784223		0	138339	337774	200081	1.17351e+06	2.75316e+06	3.05736e+06	2.57236e+06	3.97836e+06	4.51606e+06	4.05784e+06	4.24651e+06	0	2.404e+06	590662	0	0	0	29694.2	0	0	16368.7	0
YAVRTAVINAASGRQTVDE	353	371	2	0	1011.02	6	17	7.93082	8.48063	1015.99	8.77237	0.6	0					0.503293		0	921911	1.34227e+06	7.53497e+06	1.52701e+07	4.56691e+07	1.04289e+08	1.81382e+08	2.60139e+08	3.27887e+08	3.50901e+08	3.16425e+08	2.43559e+08	1.62344e+08	8.27572e+07	3.89167e+07	8.72743e+06	1.42561e+06	155999	171681	0	3.40844e+06	472652	1.59159e+06
YAVRTAVINAASGRQTVDE	353	371	3	0	674.352	6	17	7.93082	8.19535	677.865	9.38049	0.6	0					0.120141		228194	0	849989	4.29729e+06	8.12633e+06	2.58572e+07	5.09084e+07	1.01364e+08	1.88368e+08	2.73419e+08	3.49407e+08	3.4257e+08	2.89788e+08	1.96186e+08	1.13184e+08	4.2837e+07	2.0596e+07	5.11306e+06	1.46958e+06	159185	188670	132736	0	0
YAVRTAVINAASGRQTVDEA	353	372	3	0	698.031	6	18	8.36655	8.73982	700.766	7.00623	0.6	0					0.256401		217825	1.24971e+06	2.64955e+06	6.24407e+06	4.40572e+07	6.78279e+07	1.33409e+08	1.85884e+08	2.4291e+08	2.40813e+08	1.70955e+08	9.4611e+07	3.09175e+07	1.06451e+07	2.4444e+06	202081	1.06269e+06	0	0	926757	738699	0	623733	0	0
YAVRTAVINAASGRQTVDEAL	353	373	3	0	735.726	6	19	9.30013	9.36235	739.715	10.6955	0.6	0					0.211714		0	0	576465	479903	193265	356259	0	759050	2.32409e+06	2.41408e+06	8.5572e+06	9.82604e+06	1.34806e+07	1.08826e+07	6.88842e+06	6.19828e+06	1.19493e+06	473309	537002	0	198896	0	0	0	0	0
YAVRTAVINAASGRQTVDEALKDAQTGTD	353	381	3	0	1007.85	7	27	9.69262	10.2757	1012.98	13.6742	0.6	1					0.492155		0	556566	1.28622e+07	2.30075e+07	5.54577e+07	1.06235e+08	1.2729e+08	1.56719e+08	1.83205e+08	2.09727e+08	2.91058e+08	4.32171e+08	6.3671e+08	8.18047e+08	9.13932e+08	8.85023e+08	7.77955e+08	7.09523e+08	6.26013e+08	5.76615e+08	4.83907e+08	4.40577e+08	3.20425e+08	2.13482e+08	1.16947e+08	5.35608e+07	3.27587e+07	1.01104e+07	4.04046e+06	4.85892e+06
VRTAVINA	355	362	2	0	422.256	4	6					-1
VRTAVINAASGRQTVDE	355	371	2	0	893.974	6	15	5.982	6.12395	895.378	1.80118	1	0	-0.321756	-0.13734	1	-9	0.144209		1.40649e+06	4.26195e+06	5.247e+06	9.15809e+06	4.19608e+06	3.40132e+06	434128	0	0	0	0	0	0	0	0	0	0	0	0	0	0	0
VRTAVINAASGRQTVDE	355	371	3	0	596.318	6	15					-1
AVINA	358	362	1	0	487.287	3	3	5.58997	6.03993	488.851	1.28613	1	0	0.881904	1.20233		0	0.0563624		1.25317e+08	3.44538e+08	3.50959e+08	1.23083e+08	2.17247e+07	601922	0
AVINAASGRQ	358	367	2	0	493.773	4	8	5.03748	5.32422	496.72	5.34662	1	0	1.8164	0.49237		-1	0.150175		0	28194.6	250209	2.00957e+06	7.75514e+06	1.46039e+07	1.67425e+07	1.36801e+07	5.63277e+06	1.11086e+06	30684.6	91897.1	35766.3
AVINAASGRQTVD	358	370	2	0	651.344	5	11	5.96625	6.18167	655.276	7.13481	0.6	0					0.187651		0	9532.41	391509	1.70676e+06	8.16462e+06	1.51342e+07	3.15976e+07	4.20391e+07	4.7113e+07	4.10432e+07	2.73261e+07	1.3224e+07	3.93054e+06	556596	0	36754.7	0
AVINAASGRQTVDE	358	371	1	0	1430.72	5	12	6.18692	6.3435	1439.41	7.89047	1	0	1.77432	-0.0736952	1	-1	0.359632		0	0	0	0	79086.5	382622	2.45852e+06	6.40191e+06	9.32635e+06	1.08351e+07	7.61956e+06	3.621e+06	671514	0	0	0	0	0
AVINAASGRQTVDE	358	371	2	0	715.865	5	12	6.10822	6.6239	720.227	7.92341	1	0	1.78503	1.48815	1	-1	0.145226		998029	7.65041e+06	1.90217e+07	3.42773e+07	6.90895e+07	1.65029e+08	3.50236e+08	6.14697e+08	8.29477e+08	8.55916e+08	6.92647e+08	3.91196e+08	1.88438e+08	1.01348e+08	6.50057e+07	3.62738e+07	1.52394e+07	1.6733e+06
AVINAASGRQTVDEA	358	372	2	0	751.384	5	13	6.56157	7.16908	752.049	0.489195	0.4	0					0.0628124		4.29957e+09	6.50211e+07	2.74007e+09	1.78205e+07	9.35776e+08	575294	2.29496e+08	988873	1.55689e+07	3.55531e+06	4.39654e+06	3.32267e+06	948657	753414	212627	579910	30089.1	20730	1.53373e+06
AVINAASGRQTVDEAL	358	373	2	0	807.926	5	14	8.39767	8.59983	812.833	8.90079	1	0	1.68943	0.124562		0	0.295077		0	5.48796e+06	0	4.98628e+06	855081	8.25277e+06	4.71562e+06	9.49835e+06	1.67896e+07	2.82147e+07	4.60877e+07	4.18098e+07	3.54248e+07	1.60878e+07	4.2425e+06	793028	0	0	0	596005
AVINAASGRQTVDEALKDAQTGTD	358	381	3	0	811.073	6	22	9.34678	9.99708	816.573	15.1352	0.6	0					0.222123		179755	15983.1	3.57274e+06	6.30095e+06	1.31772e+07	2.44316e+07	2.92441e+07	3.88538e+07	4.04488e+07	4.48943e+07	6.52025e+07	9.35447e+07	2.02745e+08	3.82238e+08	5.9733e+08	8.6054e+08	1.08955e+09	1.13942e+09	1.02018e+09	7.90501e+08	4.59676e+08	2.44903e+08	1.39776e+08	3.11965e+07	1.24225e+06	2.98066e+06	729230	0	0
AVINAASGRQTVDEALKDAQTGTDYDIPTTENL	358	390	3	0	1159.9	8	30	10.4777	10.9651	1167.35	20.3531	0.6	0					0.556545		0	704301	345408	0	356232	973174	442780	454940	414574	884438	384066	1.62556e+06	389654	6.2343e+06	3.79534e+07	6.08604e+07	8.40437e+07	1.19305e+08	1.39538e+08	1.72024e+08	2.42215e+08	2.92192e+08	3.70796e+08	4.01715e+08	3.6862e+08	3.16253e+08	2.31472e+08	1.4565e+08	7.35468e+07	3.75762e+07
AVINAASGRQTVDEALKDAQTGTDYDIPTTENL	358	390	4	0	870.18	8	30	10.5088	10.9079	875.224	18.18	0.6	1					0.545614		273851	683634	207814	368516	0	330193	324534	308939	0	414393	0	651874	5.84309e+06	2.60575e+07	7.86298e+07	1.09524e+08	1.1779e+08	1.31523e+08	1.32587e+08	1.23205e+08	1.23417e+08	1.29368e+08	1.45303e+08	1.38776e+08	1.23203e+08	1.03441e+08	6.47912e+07	3.31778e+07	1.52105e+07	3.39841e+06
INAASGRQTVDE	360	371	2	0	630.813	5	10	5.10038	5.41803	634.762	7.20133	1	0	2.01844	0.626837		0	0.228803		0	373200	0	192276	320824	3.51362e+06	1.2381e+07	1.88681e+07	2.20405e+07	1.82257e+07	9.55501e+06	2.43244e+06	453945	57647.9	0	0
INAASGRQTVDEALKDAQTGTD	360	381	3	0	754.372	6	20					-1
ASGRQTVDE	363	371	2	0	481.731	4	7	3.73583	4.35147	484.461	4.94103	1	0	1.96278	1.92286		-1	0.0656236		1.10448e+06	6.20529e+06	1.81517e+07	5.65461e+07	1.35045e+08	2.0109e+08	2.07226e+08	1.29938e+08	5.32749e+07	1.36258e+07	2.17951e+06	34633.2
ASGRQTVDEAL	363	373	2	0	573.791	5	9					-1
ASGRQTVDEALKD	363	375	2	0	695.352	5	11	5.02177	5.10038	700.205	8.9303	0.4	0					1.89508		0	0	0	28903.3	59303.8	0	0	0	0	152321	91377.4	129237	4867.67	5208.49	0	21017	44366.3
ASGRQTVDEALKDAQTGTD	363	381	2	0	981.972	6	17	8.21093	8.56875	988.503	11.9721	0.6	0					0.192859		0	169527	853003	1.73602e+06	1.3141e+06	1.69691e+06	2.35396e+06	4.68729e+06	1.31228e+07	3.88283e+07	7.79738e+07	1.43606e+08	2.06503e+08	2.44013e+08	2.15744e+08	1.65417e+08	9.20558e+07	3.43403e+07	1.03782e+07	1.48095e+06	0	184237	0	1.65309e+06
ASGRQTVDEALKDAQTGTD	363	381	3	0	654.984	6	17	8.30432	8.55318	659.333	11.9574	0.6	0					0.128796		164506	192970	2.63732e+06	5.1059e+06	732185	3.60474e+06	4.19409e+06	0	2.03279e+07	4.48167e+07	2.56606e+07	1.56432e+08	2.08212e+08	2.26965e+08	2.10692e+08	1.49343e+08	8.65591e+07	3.75064e+07	9.47008e+06	1.58062e+06	784311	817414	205504	1.29019e+06
ASGRQTVDEALKDAQTGTDYDIPTTENL	363	390	3	0	1003.81	7	25	9.69262	10.3171	1012.47	24.2386	1	1	2.99113	1.96136		-12	0.627171		985433	0	5.48e+06	609298	318217	9.23135e+06	1.32963e+06	4098.94	2.34113e+06	256856	417479	2.00637e+06	0	524176	1.63052e+07	2.2779e+07	5.58259e+07	1.13643e+08	1.30593e+08	1.60734e+08	1.91304e+08	2.11988e+08	2.96003e+08	4.40463e+08	6.45269e+08	8.29775e+08	9.25282e+08	8.96574e+08	7.72871e+08	5.64622e+08
TVDEALKDAQTGTD	368	381	2	0	732.347	5	12	7.24698	7.30927	736.946	8.38211	1	0	1.93411	-0.483837		1	0.218258		0	0	0	0	0	140296	155578	1.04984e+06	4.44545e+06	5.54863e+06	5.32402e+06	2.59645e+06	0	0	0	0	0	0
EALKDAQTGTDYDIPTTENL	371	390	2	0	1098.02	6	17	8.33543	8.91108	1103.58	9.86013	1	0	1.47195	1.74896		-3	0.112485		0	15360.2	0	0	0	0	2.61117e+06	4.13892e+07	1.47883e+08	3.35717e+08	5.06973e+08	5.72924e+08	4.57423e+08	2.97844e+08	1.52947e+08	7.0919e+07	2.13703e+07	4.13069e+06	201515	424644	671796	577787	865536	1.80587e+06
ALKDAQTGTD	372	381	1	0	1019.5	4	8	3.97277	4.5599	1025.51	5.44853	1	0	1.86608	1.79891	1	1	0.125375		1.04177e+06	4.94089e+06	1.02788e+07	2.85015e+07	7.53448e+07	1.34257e+08	1.74417e+08	1.48444e+08	8.27602e+07	3.15423e+07	5.62956e+06	88308.7	0
ALKDAQTGTD	372	381	2	0	510.254	4	8	3.94117	4.62312	513.236	5.39886	0.6	0					0.0647037		4.12236e+07	7.9016e+07	1.33725e+08	3.17386e+08	7.93787e+08	1.41204e+09	1.81023e+09	1.51676e+09	8.68706e+08	3.14144e+08	8.82468e+07	1.72725e+07	1.87317e+06
ALKDAQTGTDYDIPTTENL	372	390	2	0	1033.5	6	16	8.94223	9.20687	1039.59	10.9871	1	0	1.88803	0.39625	1	-2	0.265578		0	233123	892898	1.72085e+06	1.89164e+06	475834	3.52314e+06	1.45602e+07	4.69438e+07	9.40168e+07	1.73171e+08	2.1935e+08	2.40969e+08	2.07383e+08	1.63435e+08	9.15815e+07	4.97951e+07	7.19458e+06	1.45878e+07	538010	1.22275e+07	0	9.98555e+06
ALKDAQTGTDYDIPTTENL	372	390	3	0	689.336	6	16	8.67758	9.02017	693.479	11.2388	0.6	0					0.147158		2.26423e+06	531664	4.44411e+06	690222	372214	181984	840420	224719	374434	5.10399e+06	3.61683e+07	8.15801e+07	1.05585e+08	9.46659e+07	7.02305e+07	3.65119e+07	1.17155e+07	1.66956e+06	2.31845e+06	713111	655379	800447	151994
KDAQTGTDYDIPTTENL	374	390	2	0	941.439	6	14	8.72427	9.00457	947.879	11.8012	1	1	2.49739	0.464389		-3	0.462716		0	0	244677	172784	0	181668	1.98676e+06	7.18659e+06	2.3295e+07	4.02542e+07	6.19875e+07	8.67367e+07	8.95577e+07	8.897e+07	1.01648e+08	8.72096e+07	6.16192e+07	2.73539e+07	1.20475e+07	3.11708e+06	1.3975e+06
YDIPTTE	382	388	1	0	838.383	4	4	7.1535	7.31447	841.74	2.86598	0.4	0					0.376389		238230	0	4.30586e+06	1.48741e+07	1.40902e+07	1.28936e+06	122485	0	0
YDIPTTEN	382	389	1	0	952.426	4	5					0
YDIPTTENL	382	390	1	0	1065.51	4	6	9.03573	9.40902	1070.42	4.29219	1	0	1.99984	0.868805	1	0	0.212827		3.66795e+06	3.87162e+07	9.80063e+07	2.79966e+08	6.51524e+08	8.31021e+08	6.04362e+08	2.35141e+08	5.96433e+07	1.33224e+07	1.36456e+07
YDIPTTENL	382	390	2	0	533.259	4	6	9.03573	9.69262	535.6	4.06016	0.4	0					0.031283		7.94889e+07	1.92987e+08	5.7006e+08	1.62363e+09	2.99798e+09	3.50267e+09	2.40712e+09	9.0074e+08	1.4794e+08	4.70433e+07	1.2947e+07
YFQGHM	391	396	1	0	782.329	4	4					0
YFQGHM	391	396	2	0	391.668	4	4	7.6044	8.10713	393.216	2.54881	0.4	0					0.416768		478882	2.90517e+07	7.75853e+07	1.03842e+08	5.52794e+07	5.3896e+06	0	2.39195e+07	0
YFQGHMASM	391	399	1	0	1071.44	5	7	8.66203	8.7865	1076.32	4.09442	1	0	1.4911	-0.213381	1	-1	0.375984		0	0	0	3.32954e+06	9.35919e+06	1.16235e+07	6.82395e+06	1.02445e+06	0	0	0	414208	0
YFQGHMASM	391	399	2	0	536.223	5	7	8.64648	8.73982	538.647	4.06566	1	0	1.47508	-0.34879	1	-1	0.0608961		1.51563e+06	3.97405e+06	1.1072e+07	3.15158e+07	5.75411e+07	6.87265e+07	5.34255e+07	2.63852e+07	7.06269e+06	1.18397e+06	0	0	0
YFQGHMASMTGGQQMGRGSSPQKPIV	391	416	2	0	1390.66	8	22	8.69313	8.8955	1399.03	14.903	1	0	1.85182	0.125432	1	-2	0.255212		0	0	0	0	0	0	247039	0	0	0	238052	0	2.73791e+06	4.89514e+06	1.25581e+07	1.80895e+07	2.49592e+07	2.30151e+07	2.25741e+07	1.20064e+07	8.90223e+06	1.85688e+06	864915	0	228014	0	0	0	0	0
YFQGHMASMTGGQQMGRGSSPQKPIV	391	416	3	0	927.44	8	22	8.61538	8.91108	933.086	15.0983	1	0	1.88643	0.531369	1	-2	0.0781715		0	557633	0	644902	584608	621843	1.33477e+06	0	590537	1.21113e+06	2.44675e+06	7.93483e+06	2.81226e+07	6.33848e+07	1.09838e+08	1.65726e+08	1.77549e+08	1.92318e+08	2.21057e+08	1.35769e+08	8.28931e+07	5.90305e+07	2.45857e+07	4.30166e+06	3.25255e+06	188268	668409	195009	158926	209567
YFQGHMASMTGGQQMGRGSSPQKPIV	391	416	4	0	695.832	8	22	8.73982	8.86435	700.024	14.9307	1	0	1.85672	-0.213091	1	-2	0.0649324		292375	0	127309	234217	0	238797	407407	203880	194605	0	509697	2.04817e+06	5.10058e+06	1.50386e+07	1.38955e+07	3.32098e+07	3.92762e+07	4.44267e+07	2.52134e+07	2.75871e+07	1.96192e+07	1.17915e+07	0	756184	173114	0	161553	0	0	0
YFQGHMASMTGGQQMGRGSSPQKPIVR	391	417	3	0	979.474	8	23	8.0397	8.10195	987.66	22.6343	0.5	1					0.170719		0	0	0	0	0	0	0	0	0	0	0	0	190051	645084	1.08204e+06	5.27292e+06	3.10534e+06	5.37819e+06	1.41531e+07	3.92203e+06	4.43133e+06	1.58466e+07	4.04256e+06	4.7792e+06	1.45732e+07	1.23258e+07	1.58004e+07	1.81213e+07	1.93404e+07	1.4702e+07
YFQGHMASMTGGQQMGRGSSPQKPIVR	391	417	4	0	734.857	8	23					-1
YFQGHMASMTGGQQMGRGSSPQKPIVRV	391	418	3	0	1012.5	8	24	9.02017	9.0513	1020.97	23.4438	0.6	0					0.09507		0	0	0	0	0	0	220237	0	0	0	0	0	0	0	0	0	0	0	0	0	0	3.66542e+06	2.42183e+06	4.04079e+06	8.37329e+06	8.4615e+06	6.20254e+06	9.34907e+06	4.71473e+06	2.20418e+06
YFQGHMASMTGGQQMGRGSSPQKPIVRVFLPNKQRTVVPARC	391	432	4	0	1162.1	10	36	8.95783	9.34678	1169.22	25.4675	1	0	1.9689	0.936944	1	1	0.160969		0	0	262342	0	0	0	689103	0	404340	289153	0	629832	367162	1.23372e+06	0	15856.8	492882	694706	0	67169.2	3.28432e+06	8.49497e+06	1.66094e+07	3.32892e+07	4.92698e+07	7.51573e+07	1.11965e+08	1.16697e+08	1.21919e+08	1.28301e+08
YFQGHMASMTGGQQMGRGSSPQKPIVRVFLPNKQRTVVPARC	391	432	5	0	929.879	10	36	8.94223	9.50235	935.6	25.5851	1	0	1.98164	1.6814	1	1	0.174331		221577	243759	833694	4.53836e+06	0	1.22096e+06	988734	1.91525e+06	8.77957e+06	5.37002e+06	4.13563e+06	1.02188e+06	1.25684e+06	1.04123e+06	1.00591e+06	933907	899278	0	1.65903e+06	1.11458e+07	1.52906e+07	4.35899e+07	8.16999e+07	1.46977e+08	2.06017e+08	2.76608e+08	3.54187e+08	4.19467e+08	4.55888e+08	4.45694e+08
YFQGHMASMTGGQQMGRGSSPQKPIVRVFLPNKQRTVVPARC	391	432	6	0	775.067	10	36	8.94223	9.2535	779.749	25.07	1	0	1.92584	0.599074	1	1	0.0555151		0	0	1.28195e+06	0	2.76944e+06	5.62571e+06	2.42435e+06	2.57834e+06	1.44121e+07	5.19832e+06	3.49109e+06	2.247e+07	3.03011e+06	3.24648e+06	6.20436e+06	2.25294e+06	1.36869e+06	1.00259e+07	3.39683e+06	7.285e+06	3.60022e+06	3.61277e+07	6.61156e+07	1.22109e+08	1.6373e+08	2.31529e+08	2.40826e+08	3.50994e+08	3.73816e+08	3.82348e+08
YFQGHMASMTGGQQMGRGSSPQKPIVRVFLPNKQRTVVPARC	391	432	7	0	664.487	10	36	8.95783	9.40902	668.53	25.2832	1	0	1.94894	1.20762	1	1	0.0553844		275934	295552	220689	0	257889	1.12687e+06	2.80452e+06	2.8529e+06	3.04773e+06	5.10536e+06	3.35986e+06	3.13039e+06	3.45622e+06	2.44477e+06	1.20082e+06	2.79811e+06	2.03879e+06	1.66468e+06	3.37369e+06	6.84897e+06	2.83569e+07	3.51734e+07	6.41206e+07	9.87378e+07	1.5873e+08	2.09527e+08	2.62781e+08	3.5123e+08	3.43595e+08	3.23287e+08
YFQGHMASMTGGQQMGRGSSPQKPIVRVFLPNKQRTVVPARCGV	391	434	5	0	961.096	10	38					-1
YFQGHMASMTGGQQMGRGSSPQKPIVRVFLPNKQRTVVPARCGV	391	434	6	0	801.082	10	38	9.26903	9.56455	805.972	26.2313	1	0	1.90208	0.530572	1	1	0.0888974		198987	0	0	0	0	0	722530	207774	3.29408e+06	2.02227e+06	1.00087e+06	1.56404e+06	413161	1.40091e+06	1.59102e+06	413763	1.30917e+06	210094	0	999181	3.08723e+06	6.34185e+06	1.67983e+07	3.58008e+07	4.8355e+07	7.87827e+07	1.01393e+08	1.3097e+08	1.52631e+08	1.73396e+08
YFQGHMASMTGGQQMGRGSSPQKPIVRVFLPNKQRTVVPARCGV	391	434	7	0	686.785	10	38					-1
YFQGHMASMTGGQQMGRGSSPQKPIVRVFLPNKQRTVVPARCGV	391	434	8	0	601.063	10	38					-1
YFQGHMASMTGGQQMGRGSSPQKPIVRVFLPNKQRTVVPARCGVT	391	435	6	0	817.923	10	39	9.09802	9.30013	822.99	27.2316	1	0	1.93308	0.124344		1	0.0804401		0	248056	0	212401	0	0	304481	225060	407490	209728	291968	892814	2.4757e+06	603379	571571	221035	23365.2	251388	1.80399e+06	459372	0	2.45023e+06	2.09729e+06	8.67387e+06	1.57683e+07	2.83854e+07	4.2707e+07	5.75197e+07	7.8247e+07	8.95576e+07
TGGQQMGRGSSPQKPIV	400	416	2	0	864.446	6	13	7.65098	7.99302	866.259	2.57218	0.5	0					0.30367		815790	1.14589e+07	3.70291e+07	4.74701e+07	4.68384e+07	3.01895e+07	1.59138e+07	2.08303e+06	586295	0	35392.7	181081	156039	168032	386506	0	436382	0	0	0
TGGQQMGRGSSPQKPIVRVFLPNKQRTVVPARC	400	432	4	0	898.991	8	27					-1
TGGQQMGRGSSPQKPIVRVFLPNKQRTVVPARC	400	432	5	0	719.394	8	27					-1
TGGQQMGRGSSPQKPIVRVFLPNKQRTVVPARC	400	432	6	0	599.663	8	27					-1
TGGQQMGRGSSPQKPIVRVFLPNKQRTVVPARCGVTVRDSLKKALM	400	445	7	0	713.97	10	40					-1
MGRGSSPQKPIVRVFLPNKQRTVVPARC	405	432	4	0	781.189	8	22					-1
RVFLPNKQRTVVPARC	417	432	3	0	628.696	6	12	7.44913	7.5423	631.566	7.42581	0.6	1					0.324952		229512	2.29426e+06	3.90011e+06	8.49668e+06	6.03686e+06	3.7727e+06	2.38991e+06	3.15328e+06	6.48754e+06	1.48669e+07	2.06344e+07	1.50675e+07	1.36829e+07	3.97755e+06	1.98986e+06	0	0	0	0
RVFLPNKQRTVVPARC	417	432	4	0	471.774	6	12	7.51123	7.5423	474.397	9.30743	0.5	0					0.0123283		0	0	169001	0	252003	0	134521	321827	174549	1.70968e+06	2.90184e+06	3.2201e+06	2.60876e+06	495155	493623	0	0	0	0
RVFLPNKQRTVVPARCGV	417	434	3	0	680.726	6	14					-1
RVFLPNKQRTVVPARCGV	417	434	4	0	510.797	6	14					-1
RVFLPNKQRTVVPARCGVT	417	435	3	0	714.409	6	15					-1
RVFLPNKQRTVVPARCGVTVRDSLKKALM	417	445	4	0	821.475	8	25	9.61118	9.67337	825.907	15.6485	1	0	1.65109	-0.484272	1	1	0.127959		0	0	0	0	0	0	245866	0	0	290840	0	0	1.44447e+06	3.8385e+06	4.12296e+06	9.43211e+06	9.52233e+06	1.35742e+07	1.3094e+07	1.22265e+07	8.4057e+06	7.73432e+06	3.51315e+06	1.49669e+06	0	0	0	487771	0	0
RVFLPNKQRTVVPARCGVTVRDSLKKALM	417	445	5	0	657.381	8	25	9.56455	9.75475	660.993	15.9817	1	0	1.70306	0.0725147	1	1	0.09839		658954	0	0	0	0	145539	17441.6	0	0	24839.8	471253	3.38926e+06	2.65e+06	9.62645e+06	1.65984e+07	3.10433e+07	3.92447e+07	4.76227e+07	4.83614e+07	4.58954e+07	3.6888e+07	3.3911e+07	1.78194e+07	9.16886e+06	4.64992e+06	1.25974e+06	240458	0	0	0
RVFLPNKQRTVVPARCGVTVRDSLKKALM	417	445	6	0	547.985	8	25	9.62672	9.70813	550.983	15.9086	1	1	1.69167	-0.40062	1	1	0.135127		0	0	11509.9	0	0	0	0	0	41586.5	169553	182579	227853	982527	931766	3.46588e+06	2.9383e+06	4.83993e+06	6.48275e+06	7.52348e+06	7.12274e+06	4.93057e+06	1.60392e+06	3.12686e+06	1.81222e+06	364414	155713	21898.5	0	0	0
VFLPNKQRTVVPARCGV	418	434	3	0	628.693	6	13	7.44913	7.66652	631.846	8.26958	0.6	0					0.34775		229512	1.40247e+06	2.87336e+06	8.40835e+06	6.03686e+06	4.44716e+06	3.84184e+06	4.08661e+06	1.20182e+07	3.22081e+07	4.23285e+07	3.35402e+07	2.71246e+07	9.94481e+06	1.98986e+06	0	0	0	0	203085
GVTVRDSL	433	440	2	0	423.738	4	6	6.76405	7.24698	426.793	5.63433	1	1	2.87223	1.34571		0	0.0424476		71081.4	350432	0	3.20191e+07	3.50773e+08	1.08447e+09	1.63791e+09	1.08116e+09	4.11515e+08	9.77638e+07	1.69857e+07
GVTVRDSLKKALM	433	445	2	0	709.413	5	11	8.75537	9.11358	712.71	5.70039	0.6	0					0.201811		977314	8.73207e+06	5.11828e+07	1.55027e+08	3.30092e+08	5.52141e+08	6.73981e+08	6.91261e+08	5.18575e+08	3.30367e+08	1.74721e+08	7.27654e+07	2.3818e+07	3.837e+06	219118	0	0
GVTVRDSLKKALM	433	445	3	0	473.278	5	11	8.94223	8.989	475.462	5.65928	0.4	1					0.0464284		112705	1.00482e+06	7.04258e+06	2.27803e+06	4.09245e+07	6.81122e+07	3.30802e+07	7.60775e+07	5.78592e+07	0	1.74972e+07	7.28585e+06	0	606673	72315.5	5.98101e+06	0
GVTVRDSLKKALMM	433	446	2	0	774.934	6	12					-1
GVTVRDSLKKALMM	433	446	3	0	516.958	6	12	9.9919	10.2446	519.552	6.73746	1	0	1.3996	0.344348	1	0	0.175842		0	0	0	1.05324e+06	6.45545e+06	1.76249e+07	3.42952e+07	4.54697e+07	4.30719e+07	3.04024e+07	2.25845e+07	6.53036e+06	1.78151e+06	1.7725e+06	1.61046e+06	1.77205e+06	689859	110161	355596
GVTVRDSLKKALMMRGLIPECC	433	454	3	0	807.426	8	19					0
GVTVRDSLKKALMMRGLIPECC	433	454	4	0	605.822	8	19	11.2087	11.2865	606.038	-0.831626	0.5	0					0.345982		6.02475e+06	2.73087e+06	928848	0	0	0	0	0	240503	0	0	0	0	0	0	0	0	0	0	0	0	0	0	0	0	84455.5	0	0
GVTVRDSLKKALMMRGLIPECCA	433	455	3	0	831.105	8	20					-1
TVRDSLKKALM	435	445	2	0	631.368	5	9	8.28875	8.56875	634.286	5.03342	0.6	1					0.15706		388846	5.32223e+06	4.8831e+07	1.5303e+08	2.90679e+08	3.62494e+08	3.11542e+08	2.12985e+08	2.49074e+08	3.90817e+07	8.96982e+07	2.40511e+06	1.42339e+07	0	469360
TVRDSLKKALM	435	445	3	0	421.248	5	9	8.25763	8.56875	423.081	4.69677	1	0	1.24519	0.598421	1	1	0.0853753		604062	684394	1.71483e+07	6.43047e+07	1.26693e+08	1.60024e+08	1.91206e+08	9.45589e+07	4.91029e+07	3.07536e+07	1.75891e+06	361743	105935	0	54197
TVRDSLKKALMM	435	446	2	0	696.889	6	10					-1
TVRDSLKKALMM	435	446	3	0	464.928	6	10					0
TVRDSLKKALMMRGLIPECCA	435	455	3	0	779.075	7	18	11.4422	11.5512	783.115	10.4798	0.6	0					0.242034		0	173289	0	0	0	229205	210590	0	1.37039e+06	4.71582e+06	6.69419e+06	9.15041e+06	1.00181e+07	1.0456e+07	6.2497e+06	3.96691e+06	2.34615e+06	0	0	0	0	0	0	0	0	462770
VRDSLKKALM	436	445	2	0	580.845	5	8	7.46465	8.0397	583.126	3.81588	1	0	1.07017	1.74635	1	1	0.108878		0	1.24025e+07	7.47528e+07	2.26195e+08	3.6247e+08	3.31738e+08	2.16352e+08	9.1701e+07	2.20748e+07	1.9688e+06	160723	353171	129021	0
VRDSLKKALM	436	445	3	0	387.566	5	8	7.51123	7.91522	389.148	3.99981	1	0	1.15983	1.00233	1	1	0.169071		0	744790	1.535e+07	9.19066e+07	1.53781e+08	1.5055e+08	8.6976e+07	3.37252e+07	2.08623e+07	0	0	2.94229e+06	0	0
VRDSLKKALMM	436	446	2	0	646.365	6	9	8.95783	9.0513	648.968	4.30936	0.4	0					0.159933		110696	0	9.6398e+06	3.73251e+06	2.11049e+07	2.09663e+07	1.6889e+07	1.48336e+07	7.16783e+06	1.41555e+06	383989	0	22406.8	0	0	0
SLKKALM	439	445	2	0	395.746	4	5	7.02885	7.2314	397.592	3.15552	1	0	1.67123	0.126229		1	0.0798744		106291	728041	1.2852e+07	3.20897e+07	3.6867e+07	2.1126e+07	1.83806e+06	429463	0	0
KKALM	441	445	2	0	295.688	4	3	5.43365	5.92952	296.854	1.9128	1	0	1.69657	1.40196		1	0.0779641		5.29916e+06	4.43377e+07	9.78559e+07	8.99804e+07	2.3004e+07	936242	63005.8	76932.3
KKALMMRGLIPECCA	441	455	3	0	555.289	7	12					-1
MRGLIPEC	446	453	2	0	459.73	5	5	9.44013	10.023	461.501	2.86915	1	0	1.44786	1.78021		1	0.134334		5.47505e+06	9.2382e+07	3.15804e+08	5.5069e+08	5.41497e+08	2.91872e+08	9.87065e+07	2.01049e+07	2.86175e+06	2.62213e+06	15104.4
MRGLIPECC	446	454	1	0	1021.46	5	6	10.1473	10.6021	1025.58	3.32183	1	0	1.36912	1.22357	1	0	0.175788		0	1.2459e+07	1.19013e+08	2.58363e+08	3.24516e+08	2.4399e+08	1.21924e+08	4.21143e+07	4.61389e+06	929792	1.79224e+06	290.172
MRGLIPECC	446	454	2	0	511.235	5	6	10.0541	10.7575	513.237	3.20946	1	0	1.29607	2.30466	1	0	0.0521794		4.3191e+07	3.05108e+08	9.64068e+08	1.88636e+09	2.28961e+09	1.71329e+09	8.19394e+08	3.264e+08	1.118e+08	5.7286e+06	386991	233973
MRGLIPECCA	446	455	1	0	1092.5	6	7	9.9919	10.5244	1096.81	3.47351	1	0	1.14517	1.56129	1	1	0.144039		422946	2.67971e+07	1.56087e+08	3.5067e+08	4.65025e+08	4.1745e+08	2.33806e+08	9.98225e+07	2.02413e+07	1.3732e+06	0	0	0	0
MRGLIPECCA	446	455	2	0	546.754	6	7	9.97637	10.6487	548.906	3.46408	1	0	1.13992	2.1694	1	1	0.037212		5.05509e+07	3.71955e+08	1.28218e+09	2.58376e+09	3.48168e+09	3.08805e+09	1.74727e+09	7.73234e+08	2.8461e+08	6.60831e+07	5.65326e+06	1.31954e+06	93572.7	1.16106e+06
MRGLIPECCAV	446	456	2	0	596.288	6	8					-1
RGLIPEC	447	453	2	0	394.21	4	4	8.84878	9.19133	395.518	2.09339	0.4	0					0.22938		1.33225e+06	9.54397e+06	3.1871e+07	3.94824e+07	6.75836e+06	4.42599e+06	247452	60331.2	251557
RGLIPECC	447	454	2	0	445.715	5	5	9.44013	9.80138	447.38	2.67987	1	0	1.30023	0.816468		0	0.117595		165530	2.0063e+07	8.7247e+07	1.3459e+08	1.0733e+08	5.32797e+07	1.23396e+07	1.1263e+06	102193	393445	300263
RGLIPECCA	447	455	2	0	481.233	5	6	9.36235	9.5801	483.026	2.89393	1	0	1.09098	0.192339		1	0.104258		5.41859e+06	3.71881e+07	1.16408e+08	1.96555e+08	1.84372e+08	1.1189e+08	4.32481e+07	1.14353e+07	5.12409e+06	210050	473124	0
AVYRIQDGEKKPIGWDTD	455	472	2	0	1046.03	6	15	8.42878	8.72945	1050.7	8.11216	0.6	0					0.263008		491597	900201	257211	2.02003e+06	2.40665e+06	7.39231e+06	1.79103e+07	3.87458e+07	5.51843e+07	6.78767e+07	5.97251e+07	5.15757e+07	2.72398e+07	1.66742e+07	4.3383e+06	2.87554e+06	257210	748010	0	448920	0	0
AVYRIQDGEKKPIGWDTD	455	472	3	0	697.688	6	15	8.36655	8.67758	700.829	8.1846	0.6	0					0.19598		0	376080	653966	2.03198e+06	6.33471e+06	1.94499e+07	5.88469e+07	1.17139e+08	1.79361e+08	2.13694e+08	2.16164e+08	1.5813e+08	9.4978e+07	4.77857e+07	1.97189e+07	2.99313e+06	202081	409660	0	117691	1.0614e+06	569446
AVYRIQDGEKKPIGWDTDISW	455	475	2	0	1239.13	7	18					-1
AVYRIQDGEKKPIGWDTDISW	455	475	3	0	826.42	7	18					-1
AVYRIQDGEKKPIGWDTDISW	455	475	4	0	620.067	7	18	11.1465	11.3177	622.962	10.0864	1	0	1.39531	-0.01034	1	1	0.220208		0	0	0	0	126163	102517	158284	1.31287e+06	3.49558e+06	7.61066e+06	1.04603e+07	1.14386e+07	1.29631e+07	7.99909e+06	3.9853e+06	1.56337e+06	442431	312216	0	103715	277096	432030	0	110043	60898.8	1.15861e+06
AVYRIQDGEKKPIGWDTDISWL	455	476	3	0	864.115	7	19	12.2983	12.5172	867.983	10.0381	1	0	1.27039	0.197413	1	0	0.095731		1.0985e+06	730983	525129	1.15465e+06	1.99477e+06	1.42968e+06	3.44847e+06	1.11607e+07	2.0186e+07	3.46937e+07	5.04073e+07	5.48651e+07	6.18238e+07	6.11545e+07	3.6721e+07	2.28125e+07	1.47747e+07	4.15968e+06	810739	1.17991e+06	506705	153575	272981	96290.8	0	0	0
AVYRIQDGEKKPIGWDTDISWL	455	476	4	0	648.338	7	19	12.2827	12.3606	651.345	10.4629	1	0	1.35757	-0.415915	1	0	0.190367		0	0	0	0	98050.9	0	98784.9	258382	1.72123e+06	2.94863e+06	4.61874e+06	5.08159e+06	4.8848e+06	4.0326e+06	3.37152e+06	1.37665e+06	1.97395e+06	344948	69829	0	337586	0	80325.3	0	69056.7	0	178633
AVYRIQDGEKKPIGWDTDISWLTGEEL	455	481	2	0	1560.29	7	24	12.6733	12.98	1567.49	12.5308	1	0	1.24618	0.579357	1	1	0.369162		0	2.05787e+06	0	2.79695e+06	0	1.08518e+06	0	504041	321672	3.49283e+06	1.84509e+06	1.28169e+07	1.62823e+07	3.14528e+07	3.48728e+07	3.84996e+07	3.35612e+07	2.87735e+07	1.30064e+07	4.15576e+06	730104	208325	287273	0	0	0	0	0	0	0
AVYRIQDGEKKPIGWDTDISWLTGEEL	455	481	3	0	1040.53	7	24	12.6108	13.2613	1045.56	13.234	0.6	0					0.0930361		2.28335e+07	2.40305e+06	2.87018e+06	1.20974e+07	3.60625e+06	4.16737e+06	1.24317e+07	1.07969e+07	2.15259e+07	5.67133e+07	1.34865e+08	3.15458e+08	6.48776e+08	9.6738e+08	1.18512e+09	1.246e+09	1.12216e+09	9.12496e+08	6.46405e+08	3.90954e+08	2.13951e+08	1.00409e+08	3.69051e+07	9.82516e+06	2.72838e+06	296509	0	135410	184313	9489.85
AVYRIQDGEKKPIGWDTDISWLTGEEL	455	481	4	0	780.648	7	24	12.6108	13.0476	784.475	13.4447	0.6	0					0.135687		2.22902e+06	0	1.70098e+06	0	1.8708e+06	0	5.73756e+06	1.24172e+06	1.4757e+07	2.53378e+07	6.50558e+07	1.30488e+08	2.19159e+08	3.16993e+08	3.73848e+08	4.00797e+08	3.66773e+08	2.9013e+08	1.95114e+08	1.92446e+08	6.59782e+07	2.9727e+07	9.78648e+06	3.57667e+07	1.12209e+06	664223	500450	2.1914e+07	131314	401684
VYRIQDGEKKPIGWD	456	470	2	0	902.473	6	12	8.491	8.87993	906.603	7.17751	0.6	0					0.20901		1.30119e+06	165850	375621	0	835848	1.36361e+07	2.7326e+07	6.70903e+07	7.01387e+07	7.60641e+07	4.39096e+07	2.34332e+07	1.63037e+06	182676	275728	0	409998	0	582860
VYRIQDGEKKPIGWD	456	470	3	0	601.984	6	12					-1
VYRIQDGEKKPIGWDTD	456	472	2	0	1010.51	6	14	8.00858	8.8955	1015.7	9.18804	0.6	0					0.638789		899318	0	4.86641e+06	3.65332e+06	1.48185e+07	3.06905e+07	9.34648e+07	1.82544e+08	2.79866e+08	3.2986e+08	3.87268e+08	3.75323e+08	3.48559e+08	2.34606e+08	1.54312e+08	6.61027e+07	3.16726e+07	6.00699e+06	2.35698e+06	0	316770
VYRIQDGEKKPIGWDTD	456	472	3	0	674.009	6	14	7.99302	8.47545	677.56	9.45326	0.6	0					0.443416		207641	483644	1.95342e+06	5.71434e+06	1.62842e+07	4.19993e+07	1.14697e+08	2.0979e+08	3.1971e+08	4.48896e+08	4.9361e+08	5.57828e+08	5.06763e+08	3.6089e+08	2.30632e+08	1.26433e+08	3.40803e+07	2.11128e+07	4.50809e+06	4.21384e+06	346279
VYRIQDGEKKPIGWDTD	456	472	4	0	505.759	6	14	8.39767	8.7865	508.251	8.7716	1	1	1.65344	0.936437	1	-3	0.12946		97963.9	241003	1.67583e+06	914096	2.83016e+06	9.16801e+06	3.67501e+07	6.30802e+07	1.12891e+08	1.16827e+08	1.25972e+08	7.9711e+07	4.65327e+07	1.60678e+07	4.38545e+07	1.85439e+06	9.48421e+06	0	2.61741e+07	0	3.70555e+06
VYRIQDGEKKPIGWDTDISW	456	475	3	0	802.741	7	17	11.1465	11.5512	806.461	9.70896	0.6	0					0.158906		0	0	1.72696e+06	3.64599e+06	1.8734e+06	1.62309e+07	3.73756e+07	8.66952e+07	1.86279e+08	3.0099e+08	3.73825e+08	4.48462e+08	3.79864e+08	2.72664e+08	2.13494e+08	8.17695e+07	3.29379e+07	2.55115e+07	2.75286e+06	1.41615e+06	1.21896e+07	550103	523678	1.02097e+07	485930
VYRIQDGEKKPIGWDTDISW	456	475	4	0	602.308	7	17	11.3643	11.4422	605.043	9.48936	0.3	0					0.133841		0	0	0	0	112785	181497	291134	1.36659e+06	3.84753e+06	7.0268e+06	8.95414e+06	9.19783e+06	8.61768e+06	5.45101e+06	3.16567e+06	818910	247919	95171.9	0	0	96706.9	0	136286	0	105142
VYRIQDGEKKPIGWDTDISWL	456	476	2	0	1260.15	7	18	11.2347	11.5668	1270.83	19.8307	0.4	1					0.275337		0	0	0	0	241146	334213	0	0	0	0	0	467176	0	1.99725e+06	0	1.27547e+06	0	5.54715e+06	1.82345e+07	4.02959e+07	6.33612e+07	8.29263e+07	8.1216e+07	6.29281e+07	3.34937e+07	1.19439e+07
VYRIQDGEKKPIGWDTDISWL	456	476	3	0	840.436	7	18	12.2515	12.6889	844.345	10.2027	1	0	1.4205	1.14731	-1	0	0.0747675		620592	195979	917617	4.59419e+06	3.83843e+06	8.76502e+06	2.9151e+07	4.79725e+07	9.82382e+07	2.31534e+08	2.55371e+08	3.21081e+08	4.05244e+08	2.71482e+08	1.90629e+08	1.35387e+08	6.15944e+07	2.43706e+07	2.12255e+07	5.93974e+06	4.68406e+06	6.04001e+06	6.45331e+06	1.16552e+06	224709	1.19126e+06
VYRIQDGEKKPIGWDTDISWL	456	476	4	0	630.579	7	18	12.2049	12.59	633.557	10.3886	1	0	1.46078	0.920417	-1	0	0.108756		865312	113914	235541	713243	200820	1.0261e+06	1.83644e+06	2.20828e+06	1.21951e+07	2.67639e+07	4.12092e+07	5.67752e+07	5.64223e+07	4.82773e+07	3.31433e+07	1.97352e+07	7.76617e+06	2.19126e+06	1.15409e+06	1.92565e+06	684433	1.29898e+06	641099	1.00913e+06	131446	90274.6
VYRIQDGEKKPIGWDTDISWLTG	456	478	3	0	893.126	7	20					-1
VYRIQDGEKKPIGWDTDISWLTGEE	456	480	3	0	979.154	7	22					-1
VYRIQDGEKKPIGWDTDISWLTGEEL	456	481	2	0	1524.77	7	23	12.6733	13.1726	1532.08	12.7997	1	0	1.3803	1.41697	1	-1	0.131193		656369	0	1.94588e+06	23209.9	2.58332e+06	11870.5	3.52319e+06	575721	6.08327e+06	8.97111e+06	2.65501e+07	5.33454e+07	9.7571e+07	1.29473e+08	1.63714e+08	1.74771e+08	1.4995e+08	1.16188e+08	6.91299e+07	3.51677e+07	9.55147e+06	369770	184142	0	0	0	0	0	187913	0
VYRIQDGEKKPIGWDTDISWLTGEEL	456	481	3	0	1016.85	7	23	12.6108	13.2873	1021.76	12.915	0.6	0					0.0747091		141447	1.93805e+06	9.4657e+06	1.95352e+07	3.66633e+07	6.08445e+07	7.47813e+07	1.23228e+08	1.80039e+08	3.37618e+08	6.33845e+08	1.18708e+09	1.91954e+09	2.59311e+09	3.24151e+09	3.41302e+09	2.9839e+09	2.27336e+09	1.55852e+09	9.55403e+08	5.06093e+08	2.33646e+08	8.84079e+07	2.99521e+07	3.64653e+06	147179	1.28317e+06	0	255458	400679
VYRIQDGEKKPIGWDTDISWLTGEEL	456	481	4	0	762.888	7	23	12.6733	13.0476	766.57	12.9023	0.6	0					0.033625		497053	870042	1.04376e+06	5.29312e+06	9.05371e+06	1.66835e+07	2.50325e+07	2.8994e+07	4.6231e+07	8.93598e+07	1.81013e+08	3.28536e+08	5.26468e+08	7.31818e+08	9.17499e+08	9.25681e+08	8.46078e+08	6.01032e+08	4.54935e+08	2.67985e+08	1.40976e+08	4.07954e+07	2.40754e+07	6.72711e+06	874934	191423	791966	187888	249719	76780.8
VYRIQDGEKKPIGWDTDISWLTGEELHV	456	483	3	0	1095.56	8	25	12.0649	12.1116	1103.84	22.8588	0.6	0					0.175053		0	0	0	0	0	0	0	0	0	514505	0	0	0	0	0	327474	0	552808	2.19541e+06	7.07175e+06	1.40803e+07	9.91618e+06	8.2458e+07	1.56785e+08	2.48657e+08	3.01126e+08	2.01721e+08	1.77859e+08	1.47236e+07	0
YRIQDGEKKPIGWD	457	470	2	0	852.939	5	11	8.38212	8.44433	857.549	8.20579	0.4	1					0.401878		0	0	0	0	360928	4.60278e+06	1.02217e+07	1.40043e+07	1.63559e+07	1.61185e+07	1.14063e+07	7.15275e+06	872410	1.79034e+07	0	2.16674e+06	0
YRIQDGEKKPIGWD	457	470	3	0	568.962	5	11	8.351	8.64648	571.609	6.92775	1	0	1.66612	0.530427	1	1	0.140946		0	47732.2	280139	747597	5.14477e+06	1.97952e+07	4.20799e+07	6.38537e+07	7.05097e+07	5.58621e+07	3.466e+07	1.50353e+07	4.00723e+06	2.62944e+06	151429	0	419976
YRIQDGEKKPIGWDTD	457	472	2	0	960.976	6	13	8.1798	8.5221	965.569	8.05121	1	0	1.62529	0.734048	1	1	0.266863		161927	391600	0	2.72489e+06	2.18101e+06	1.87852e+07	3.06035e+07	6.98187e+07	9.58183e+07	1.1727e+08	1.03939e+08	7.87535e+07	4.23183e+07	1.76304e+07	4.53136e+06	1.36301e+06	1.47911e+06	229509	632167	1.05159e+06
YRIQDGEKKPIGWDTD	457	472	3	0	640.987	6	13	8.2265	8.56875	643.981	7.84757	1	0	1.56419	0.73383	1	0	0.0628535		0	136812	985178	2.72454e+06	9.14431e+06	3.12673e+07	7.50194e+07	1.48244e+08	2.10017e+08	2.2136e+08	2.27634e+08	1.31257e+08	6.75632e+07	2.98662e+07	3.28577e+06	1.49441e+06	523303	1.46021e+06	423169	0
YRIQDGEKKPIGWDTD	457	472	4	0	480.992	6	13	8.21093	8.27318	483.323	8.19065	1	0	1.66712	-0.483982	1	1	0.164353		0	12274.1	0	102406	106591	0	973281	1.52194e+06	4.50773e+06	5.48336e+06	4.51632e+06	3.49616e+06	896607	357241	75174.8	0	0	247086	0	0
YRIQDGEKKPIGWDTDISW	457	475	3	0	769.718	6	16	11.0532	11.4889	773.39	9.62979	1	0	1.55718	1.14013	0	1	0.146528		189521	392724	169569	207052	642701	1.02095e+06	5.04873e+06	2.81294e+07	6.58648e+07	1.01748e+08	1.37472e+08	1.54133e+08	1.20357e+08	8.90229e+07	5.33147e+07	1.75214e+07	3.75276e+06	869792	0	64455	1.94407e+06	3.21546e+06	5.52575e+06
YRIQDGEKKPIGWDTDISW	457	475	4	0	577.541	6	16	9.51792	9.96082	580.455	10.2741	1	0	1.71424	1.17159	0	-1	0.149357		153159	319880	483048	8.48327e+06	0	275404	271505	9.20255e+06	4.97166e+07	1.83294e+08	4.1263e+08	6.27431e+08	6.90538e+08	5.66109e+08	2.22807e+08	2.78084e+07	6.79378e+06	2.37881e+06	2.78526e+06	6.93766e+06	318074	328660	166975
YRIQDGEKKPIGWDTDISWL	457	476	2	0	1210.62	7	17					-1
YRIQDGEKKPIGWDTDISWL	457	476	3	0	807.413	7	17	12.2671	12.5952	811.306	10.2169	0.6	0					0.14266		0	1.61591e+06	584310	667462	1.27296e+06	2.27873e+06	1.09738e+06	3.29254e+06	2.11737e+07	4.07636e+07	6.44629e+07	7.3385e+07	7.53353e+07	5.8966e+07	3.89624e+07	2.13765e+07	6.04334e+06	386585	826964	382217	239485	1.18104e+06	371505	138267	6.39722e+06
YRIQDGEKKPIGWDTDISWLTGEEL	457	481	3	0	983.826	7	22	12.6108	13.11	988.743	12.9881	0.6	0					0.143082		798544	245337	1.71415e+06	1.97743e+06	4.30618e+06	1.21637e+07	1.6636e+07	2.44923e+07	4.04315e+07	7.8849e+07	1.61802e+08	3.00533e+08	4.49481e+08	6.46716e+08	7.53054e+08	7.62307e+08	6.70861e+08	5.07528e+08	3.39715e+08	1.87362e+08	9.74904e+07	3.84837e+07	8.90981e+06	2.82294e+06	797443	144811	1.05527e+07	38708.6	0	4.80439e+07
YRIQDGEKKPIGWDTDISWLTGEEL	457	481	4	0	738.121	7	22	12.6733	13.058	741.808	12.9839	1	0	1.51161	0.918605	1	1	0.0765459		188789	303593	166382	1.08093e+06	1.23425e+06	369020	2.0353e+06	312441	3.80307e+06	2.93881e+06	2.55669e+07	3.89182e+07	8.75724e+07	1.20469e+08	1.40641e+08	1.41667e+08	1.26545e+08	9.12155e+07	6.00283e+07	3.01774e+07	1.50417e+07	5.08542e+06	495511	309059	0	547275	0	239442	97905.7	379796
RIQDGEKKPIGWDTD	458	472	2	0	879.444	6	12	7.66652	7.79083	883.675	7.43565	1	0	1.62651	-0.214034	1	1	0.388026		0	0	0	0	367067	1.68322e+06	6.24785e+06	8.60908e+06	9.89242e+06	1.01036e+07	6.42821e+06	2.19564e+06	3.17666e+06	0	265729	0	0	0	455877
RIQDGEKKPIGWDTD	458	472	3	0	586.632	6	12	7.65098	7.79083	589.242	6.80523	1	0	1.42162	-0.146474	1	0	0.154111		0	0	0	0	591744	4.28522e+06	1.35092e+07	1.96928e+07	2.23821e+07	1.80951e+07	7.39e+06	2.76438e+06	222272	0	0	0	189683	0	0
RIQDGEKKPIGWDTDISWL	458	476	3	0	753.059	6	16					-1
RIQDGEKKPIGWDTDISWLTGEEL	458	481	2	0	1393.7	7	21	12.6265	12.7409	1400.8	12.543	1	0	1.53935	-0.256947	1	1	0.348898		0	0	0	0	0	0	0	0	0	153794	3.3366e+06	7.40896e+06	1.14711e+07	1.20135e+07	1.14575e+07	1.00191e+07	6.02434e+06	4.80884e+06	4.13777e+06	1.33033e+06	2.2211e+06	0	0	177899	0	0	259946	0	198042
RIQDGEKKPIGWDTDISWLTGEEL	458	481	3	0	929.471	7	21	12.5484	13.0164	933.88	11.5746	1	0	1.35949	1.28069	1	1	0.121522		0	685569	518973	7.68766e+06	2.5685e+06	6.07064e+06	4.73305e+07	1.63814e+07	3.8624e+07	7.87077e+07	1.36024e+08	2.34204e+08	3.01699e+08	3.53147e+08	3.33094e+08	2.94086e+08	1.95037e+08	1.27824e+08	7.55919e+07	2.74566e+07	6.94297e+06	1.95116e+06	107058	262719	1.0436e+06	135499	294007	0	0
RIQDGEKKPIGWDTDISWLTGEEL	458	481	4	0	697.355	7	21	12.5952	12.8397	700.641	11.4908	1	0	1.34392	0.308466	1	1	0.112691		819466	3.35007e+06	153725	190447	450156	0	627559	883854	2.86169e+06	6.82137e+06	1.21692e+07	2.27857e+07	3.1627e+07	3.67907e+07	3.29558e+07	2.77733e+07	1.95535e+07	1.16259e+07	4.48114e+06	1.67244e+06	461247	0	0	199703	283409	91436.9	87330.1	0	243193
RIQDGEKKPIGWDTDISWLTGEELHV	458	483	3	0	1008.18	7	23					0
TDISWLTGEEL	471	481	1	0	1263.61	5	9	12.2049	13.5959	1273.01	8.65652	1	0	2.96107	5.29541	-1	-2	1.56176		0	0	192485	1.84656e+07	6.78727e+07	1.37945e+08	1.98016e+08	2.17501e+08	5.08438e+08	1.3842e+09	1.67636e+09	8.30448e+08	1.92248e+08	4.07528e+07	7.20267e+07
TDISWLTGEEL	471	481	2	0	632.309	5	9	12.4704	12.8916	635.286	5.20811	1	0	1.46677	1.07743	-1	1	0.211468		186498	408081	7.99008e+06	3.36208e+07	7.81641e+07	1.23295e+08	1.21296e+08	8.59034e+07	4.37351e+07	1.58758e+07	6.33691e+06	2.74111e+06	6.94142e+06	5.05024e+06	4.95459e+06
ISWLTGEEL	473	481	1	0	1047.54	4	7	12.0805	12.8293	1052.2	4.04268	1	0	1.46228	2.50205		0	0.127279		1.607e+06	4.12816e+07	2.24092e+08	6.31297e+08	1.07668e+09	1.08934e+09	7.00482e+08	2.89138e+08	9.29636e+07	3.57185e+07	1.92475e+06	153822
ISWLTGEELHV	473	483	2	0	642.335	5	9					-1
LTGEEL	476	481	1	0	661.34	4	4	7.387	8.10195	663.562	1.84477	1	0	1.00858	2.35483		0	0.158916		4.90993e+07	3.39999e+08	6.0318e+08	4.38767e+08	1.39027e+08	1.85362e+07	535155	0	498200
TGEEL	477	481	1	0	548.256	3	3	5.7936	6.36947	550.398	1.8413	1	1	1.60362	1.74991		0	0.618096		2.2808e+07	8.50322e+07	9.78151e+07	5.5009e+07	4.08287e+07	1.15196e+07	279008
HVEVL	482	486	1	0	596.34	3	3	7.4336	8.13827	598.113	1.42251	0.4	0					0.0487946		4.63964e+08	2.49088e+09	3.71859e+09	1.11628e+09	1.96043e+08	1.14508e+07	1.97871e+06
HVEVLENVPLTTHN	482	495	2	0	801.418	5	11	8.11752	8.64648	805.187	6.60226	1	0	1.55072	1.54592	1	1	0.0918888		512555	1.10878e+07	4.19284e+07	9.45952e+07	2.41906e+08	5.84246e+08	1.14772e+09	1.61284e+09	1.70045e+09	1.24826e+09	6.32364e+08	2.58464e+08	6.36477e+07	1.38489e+07	922082	172288	645741
HVEVLENVPLTTHN	482	495	3	0	534.614	5	11	8.11752	8.491	536.937	6.03185	1	0	1.34849	0.869675	1	1	0.0492057		764567	8.92208e+06	2.84201e+07	9.03853e+07	2.10238e+08	4.11796e+08	6.35174e+08	7.23957e+08	6.62901e+08	3.93092e+08	1.82947e+08	7.88085e+07	1.81044e+07	2.02625e+06	1.42661e+06	226118	69819
HVEVLENVPLTTHNF	482	496	2	0	874.952	6	12					0
HVEVLENVPLTTHNFVRKT	482	500	3	0	745.074	6	16					-1
HVEVLENVPLTTHNFVRKT	482	500	4	0	559.058	6	16					-1
HVEVLENVPLTTHNFVRKTF	482	501	2	0	1190.64	6	17	9.96082	9.9919	1196.48	10.2365	0.6	0					0.712416		0	0	476460	0	503846	412953	0	0	0	402861	520755	3.82191e+06	4.96079e+06	3.06529e+06	1.62129e+06	1.5473e+06	0	0	0	0	0	0	0	0
HVEVLENVPLTTHNFVRKTF	482	501	3	0	794.097	6	17					-1
HVEVLENVPLTTHNFVRKTF	482	501	4	0	595.825	6	17	9.86362	10.1825	599.103	11.6804	1	0	1.88954	0.632201	1	1	0.315791		302667	0	0	0	747361	981952	1.33077e+06	586619	4.78572e+06	1.47199e+07	3.77813e+07	6.62171e+07	8.74394e+07	9.46478e+07	8.35838e+07	5.44842e+07	2.6315e+07	7.45227e+06	1.97634e+06	274828	684124	8995.54	1.67712e+07	0
HVEVLENVPLTTHNFVRKTFF	482	502	3	0	843.12	7	18	11.0843	11.6758	847.644	12.0291	1	0	1.81622	1.81783	1	0	0.149554		606165	727838	3.91565e+06	6.91059e+06	1.03358e+07	1.60631e+07	1.81808e+07	5.21197e+07	6.15056e+07	1.42711e+08	3.51431e+08	6.27121e+08	9.98534e+08	1.24241e+09	1.30793e+09	1.08401e+09	7.40763e+08	3.90863e+08	1.74588e+08	6.44929e+07	1.5745e+07	1.72668e+06	463006	0	339508	290259
HVEVLENVPLTTHNFVRKTFF	482	502	4	0	632.592	7	18	11.1154	11.6602	635.993	12.0629	1	0	1.82354	1.61493	1	0	0.132214		0	210877	428583	1.45876e+06	1.90062e+06	3.37738e+06	1.27148e+06	8.43242e+06	1.29664e+07	4.34034e+07	8.98449e+07	1.84332e+08	2.95919e+08	3.91372e+08	4.05197e+08	3.21994e+08	2.16519e+08	1.09463e+08	4.29336e+07	1.0576e+07	2.26557e+06	551851	83763.8	724585	0	603013
HVEVLENVPLTTHNFVRKTFFTL	482	504	3	0	914.497	7	20	11.9248	12.5016	919.568	13.54	0.6	0					0.104075		1.03244e+06	246133	320193	2.45851e+06	1.51432e+06	1.22165e+06	6.43903e+06	3.23887e+06	5.57831e+06	1.66949e+07	3.31179e+07	8.75187e+07	1.67657e+08	2.98602e+08	4.45173e+08	5.09247e+08	4.68183e+08	3.8627e+08	2.37039e+08	1.20107e+08	4.70842e+07	5.89178e+06	1.62211e+06	2.01386e+06	609295	132890	158914	467707
HVEVLENVPLTTHNFVRKTFFTL	482	504	4	0	686.125	7	20	11.9715	12.2671	689.955	13.6476	1	0	1.87121	0.531152	1	1	0.085998		0	257398	398356	263237	575323	1.34102e+06	1.07707e+06	628600	1.48395e+06	2.47931e+06	9.26318e+06	1.90628e+07	4.6289e+07	8.09749e+07	1.22627e+08	1.39968e+08	1.35135e+08	1.04947e+08	6.5438e+07	3.41346e+07	1.30456e+07	401257	982456	397049	819407	4.34797e+06	0	0
HVEVLENVPLTTHNFVRKTFFTLA	482	505	2	0	1406.76	7	21	11.9404	12.096	1414.89	14.5378	1	0	1.9098	-0.0778996	1	0	0.209751		0	0	0	0	0	0	0	0	0	0	0	467308	202487	5.05097e+06	1.24898e+07	2.66342e+07	2.67164e+07	2.59808e+07	1.63103e+07	6.53812e+06	1.61949e+06	330676	0	0	0	0	0	0	315525
HVEVLENVPLTTHNFVRKTFFTLA	482	505	3	0	938.176	7	21	11.8938	12.486	943.451	14.1123	1	0	1.83078	1.82109	1	1	0.130175		0	2.98667e+06	1.36955e+06	1.72458e+06	1.77972e+07	6.10433e+06	8.11287e+06	6.41218e+07	1.07952e+07	2.2122e+07	6.87427e+07	1.02315e+08	2.14476e+08	4.20842e+08	6.62092e+08	9.23538e+08	1.05366e+09	9.71787e+08	7.17844e+08	4.33138e+08	2.10309e+08	6.55362e+07	1.45698e+07	3.83224e+06	644092	57525	0	0	1.26081e+06
HVEVLENVPLTTHNFVRKTFFTLA	482	505	4	0	703.884	7	21	11.8938	12.4236	707.853	14.1653	1	0	1.84061	1.54991	1	1	0.0998235		270646	140305	3.22417e+06	1.11292e+06	1.28651e+06	1.20911e+06	6.34197e+06	2.07878e+06	4.53909e+06	6.25859e+06	1.10354e+07	2.80271e+07	6.50867e+07	1.30035e+08	2.21306e+08	3.11859e+08	3.36907e+08	3.16792e+08	2.24318e+08	1.24597e+08	4.89601e+07	1.50538e+07	5.54277e+06	1.11101e+06	728661	1.08404e+06	859645	0	712594
HVEVLENVPLTTHNFVRKTFFTLAF	482	506	2	0	1480.3	7	22	13.1257	13.3134	1488.05	13.6907	1	0	1.63691	0.0619314	1	0	0.448785		0	0	0	1.01189e+06	353862	862256	2.59187e+06	1.85504e+06	2.34994e+06	1.62069e+06	645073	0	458287	2.92902e+06	7.92645e+06	1.45986e+07	1.84537e+07	1.85417e+07	1.54425e+07	8.8609e+06	2.67762e+06	0	0	0	0	0	0	0	0	0
HVEVLENVPLTTHNFVRKTFFTLAF	482	506	3	0	987.199	7	22	13.0008	13.6011	992.769	14.8913	0.4	0					0.111225		584989	701890	417229	0	292240	203087	425456	2.60812e+06	8.75344e+06	2.24057e+07	3.13825e+07	5.7547e+07	1.07793e+08	2.06578e+08	3.607e+08	5.06119e+08	6.26668e+08	6.83821e+08	6.04437e+08	4.22074e+08	2.89989e+08	1.50765e+08	6.00243e+07	2.22073e+07	3.88842e+06	347363	692420	0	95795.5	126887
HVEVLENVPLTTHNFVRKTFFTLAF	482	506	4	0	740.651	7	22	13.0164	13.4545	744.815	14.8387	1	0	1.84042	1.15071	1	1	0.0943586		144252	287048	537585	1.02515e+06	1.18803e+06	940597	2.96507e+06	3.39867e+06	4.76954e+06	5.0463e+06	9.40077e+06	1.63125e+07	3.3662e+07	6.19922e+07	1.07972e+08	1.69786e+08	2.11925e+08	2.23186e+08	2.04397e+08	1.45199e+08	9.07912e+07	4.06541e+07	1.91536e+07	6.02783e+06	866349	146729	296407	130274	0	118193
EVLENVPLTTHN	484	495	2	0	683.354	5	9	7.68205	8.1798	686.574	5.64709	0.6	0					0.165926		810783	1.31113e+06	6.54336e+06	1.02127e+07	4.7042e+07	9.27614e+07	1.48052e+08	1.37616e+08	9.0376e+07	4.22771e+07	7.74006e+06	636704	631039	159587	1.55013e+06
EVLENVPLTTHNFVRKTF	484	501	3	0	715.388	6	15					0
EVLENVPLTTHNFVRKTFF	484	502	3	0	764.411	6	16	11.2865	11.6135	768.603	11.1813	0.6	0					0.17081		2.94545e+06	344190	150382	4.89983e+06	443856	648610	1.67801e+06	974159	2.56001e+06	1.08431e+07	3.48257e+07	5.86234e+07	8.40566e+07	8.31058e+07	6.43505e+07	3.89162e+07	1.64896e+07	5.26076e+06	2.01042e+06	502663	2.13697e+06	2.5805e+06	1.63961e+06
EVLENVPLTTHNFVRKTFFTL	484	504	3	0	835.788	7	18					-1
EVLENVPLTTHNFVRKTFFTLA	484	505	3	0	859.467	7	19					-1
LENVPLTTHNFVRKTFF	486	502	3	0	688.374	6	14					0
ENVPLTTHN	487	495	1	0	1024.51	4	6	5.4649	5.89285	1028.87	3.78231	0.6	0					0.1785		856456	5.48087e+06	2.62159e+07	7.67926e+07	1.20728e+08	1.19178e+08	6.30224e+07	1.46189e+07	1.74436e+06	33067.8	180346
ENVPLTTHN	487	495	2	0	512.757	4	6	5.44928	5.9925	514.963	3.83103	0.6	0					0.0419654		2.48288e+07	8.4403e+07	3.39642e+08	9.26156e+08	1.49205e+09	1.45395e+09	7.89837e+08	2.54226e+08	6.06685e+07	9.64407e+06	2.19152e+06
ENVPLTTHNF	487	496	2	0	586.291	5	7					-1
ENVPLTTHNFVRKTF	487	501	2	0	901.981	6	12	8.53763	9.12912	906.565	8.08563	0.6	0					0.272586		423476	5.20823e+06	761614	4.081e+06	1.64712e+06	4.38358e+06	3.26985e+07	7.45474e+07	1.54334e+08	1.82423e+08	1.66764e+08	1.09087e+08	5.27464e+07	1.09456e+07	2.07378e+06	503567	0	197344	0
ENVPLTTHNFVRKTF	487	501	4	0	451.494	6	12					-1
ENVPLTTHNFVRKTFF	487	502	3	0	650.679	6	13	10.3534	10.8353	654.082	9.0182	1	0	1.91538	1.34129	1	1	0.0958831		719794	1.73086e+06	8.42948e+06	8.56235e+06	1.81853e+07	4.73553e+07	1.11742e+08	2.74684e+08	5.79779e+08	9.15106e+08	1.10927e+09	1.01236e+09	6.89157e+08	3.53898e+08	2.26503e+08	4.24755e+07	4.76135e+06	1.22812e+07	0	498847
ENVPLTTHNFVRKTFF	487	502	4	0	488.261	6	13	10.4	10.6487	490.831	9.09041	1	0	1.93704	0.326878	1	1	0.106636		0	0	0	0	303506	484135	5.13434e+06	1.25821e+07	3.02742e+07	5.65215e+07	6.69551e+07	6.31579e+07	3.85753e+07	1.75191e+07	9.22532e+06	597984	2.65433e+06	0	41470	0
ENVPLTTHNFVRKTFFTL	487	504	2	0	1082.58	6	15	11.6291	11.9404	1088.21	9.94409	1	0	1.79538	0.599291	1	1	0.358514		4.0685e+06	0	2.78305e+06	1.07329e+06	3.57019e+06	2.49905e+06	3.89041e+06	2.58182e+06	8.97589e+06	2.86755e+07	5.31105e+07	7.7324e+07	8.09589e+07	6.6684e+07	3.69824e+07	8.57511e+06	713160	0	78787.7	0	0	0
ENVPLTTHNFVRKTFFTL	487	504	3	0	722.056	6	15	11.5823	11.9404	725.938	10.3272	1	0	1.89499	0.80255	1	1	0.102728		0	7.06201e+06	1.46868e+06	3.27456e+06	8.57131e+06	8.48869e+06	1.26975e+07	2.14175e+07	5.34129e+07	1.22484e+08	2.121e+08	3.10538e+08	3.32556e+08	2.66409e+08	1.85568e+08	8.90397e+07	2.05934e+07	1.0922e+07	1.0558e+06	7705.13	558076	469371
ENVPLTTHNFVRKTFFTLA	487	505	2	0	1118.1	6	16	11.4578	11.8782	1124.33	11.1077	0.6	0					0.192088		785627	267770	0	1.3595e+06	1.17316e+06	6.46372e+06	7.24944e+06	1.37363e+07	1.71098e+07	5.85117e+07	1.15681e+08	2.07285e+08	2.79364e+08	2.81559e+08	2.13046e+08	1.26655e+08	6.44384e+07	1.75984e+07	1.2237e+06	0	0	0	0
ENVPLTTHNFVRKTFFTLA	487	505	3	0	745.736	6	16	11.4266	11.7693	749.933	11.2342	0.6	0					0.0961823		1.51825e+06	3.05893e+06	9.04822e+06	1.15416e+07	2.24536e+07	4.19351e+07	5.12782e+07	6.09513e+07	1.13977e+08	2.55847e+08	5.22615e+08	8.95996e+08	1.1817e+09	1.26219e+09	1.03423e+09	6.86144e+08	3.58596e+08	1.65128e+08	5.21736e+07	1.03625e+07	176037	848069	297176
ENVPLTTHNFVRKTFFTLA	487	505	4	0	559.553	6	16	11.4889	11.7589	562.701	11.2317	1	0	1.94764	0.419664	1	1	0.139918		0	11886.5	77521	3.26902e+06	201192	467960	717339	2.49064e+06	1.59725e+06	7.31413e+06	2.12273e+07	3.6001e+07	5.0023e+07	5.50999e+07	4.43712e+07	2.78915e+07	1.26481e+07	2.67048e+06	360070	624926	0	0	74411.9
ENVPLTTHNFVRKTFFTLAF	487	506	2	0	1191.63	7	17	12.8605	13.3448	1198	11.2546	0.6	0					0.297219		2.78261e+06	5.12329e+06	1.11868e+07	9.2043e+06	8.06853e+06	999664	1.41271e+06	757092	4.63517e+06	1.59746e+07	4.1256e+07	8.0462e+07	1.18565e+08	1.43183e+08	1.41375e+08	1.05291e+08	5.40572e+07	2.41262e+07	4.33093e+06	0	0	119509	47044.7	56024.8	80917.2
ENVPLTTHNFVRKTFFTLAF	487	506	3	0	794.758	7	17	12.8137	13.4807	799.042	11.3808	0.6	0					0.10364		7.41324e+06	3.15898e+07	4.15639e+07	4.91728e+07	3.57331e+07	2.66124e+07	2.26857e+07	2.92913e+07	6.62143e+07	1.39192e+08	2.8132e+08	5.01916e+08	7.60127e+08	8.89956e+08	8.69054e+08	6.48401e+08	4.02822e+08	1.88755e+08	7.46497e+07	2.2794e+07	4.26044e+06	765726	548772	1.07778e+06	390990
FVRKTF	496	501	2	0	399.237	4	4	6.98212	7.46465	401.07	3.16932	1	1	2.3	1.34397		0	0.0923102		2.59547e+06	2.40155e+07	1.18033e+08	2.80355e+08	3.18921e+08	1.62939e+08	4.25674e+07	5.33706e+06	315149
FVRKTFF	496	502	2	0	472.771	4	5	9.61118	10.1162	474.988	3.83156	0.6	0					0.0592031		7.8505e+06	3.63933e+07	1.58694e+08	5.34203e+08	9.59843e+08	9.33806e+08	4.60718e+08	1.28343e+08	2.40555e+07	317511
FVRKTFF	496	502	3	0	315.517	4	5	7.69758	9.9919	318.001	6.85051	0.4	1					0.700952		213261	2.87125e+06	1.63404e+08	1.15329e+08	2.05783e+08	2.00576e+08	9.69303e+07	2.56022e+07	4.70102e+09	416808
FVRKTFFTL	496	504	2	0	579.837	5	7	11.3021	11.8627	582.886	5.36275	1	0	2.19773	1.68336	1	0	0.0607335		105291	3.13341e+06	1.57713e+07	6.58516e+07	2.19213e+08	4.53478e+08	6.17232e+08	5.21205e+08	2.51216e+08	7.99974e+07	1.53136e+07	436907	203892
FVRKTFFTL	496	504	3	0	386.894	5	7	11.3177	11.7693	388.931	5.37767	1	0	2.20605	1.20943	1	0	0.0617825		70720.4	302287	654226	9.64287e+06	4.12355e+07	1.02088e+08	1.39317e+08	1.12615e+08	5.02424e+07	1.34835e+07	1.24524e+06	0	0
FVRKTFFTLA	496	505	2	0	615.356	5	8	10.7419	11.411	618.769	6.0504	1	0	2.15949	2.15548	1	0	0.0554698		1.13298e+07	1.6089e+07	2.42715e+07	6.96035e+07	2.45164e+08	6.36463e+08	1.13402e+09	1.34308e+09	1.04505e+09	4.89949e+08	1.58618e+08	3.42036e+07	2.42996e+06	0
FVRKTFFTLA	496	505	3	0	410.573	5	8	10.7886	11.2554	412.861	6.0889	1	0	2.17826	1.27561	1	0	0.0651568		119467	206632	724445	5.9067e+06	3.4866e+07	1.0262e+08	1.81169e+08	2.19153e+08	1.65628e+08	7.77377e+07	1.76317e+07	2.8152e+06	57376.4	0
FVRKTFFTLAF	496	506	2	0	688.89	5	9	12.8137	13.3291	692.729	6.7961	1	0	2.1549	1.48699	1	1	0.0382796		1.70625e+06	4.08019e+06	1.19632e+07	3.22956e+07	1.09628e+08	3.02679e+08	6.39061e+08	1.05743e+09	1.14326e+09	8.37443e+08	4.10061e+08	1.44526e+08	3.6556e+07	4.47116e+06	358294
FVRKTFFTLAF	496	506	3	0	459.596	5	9	12.8137	13.1152	462.131	6.72229	1	0	2.12291	0.556885	1	1	0.0438145		0	125999	4.64742e+06	3.72897e+06	1.71325e+07	5.59498e+07	1.10483e+08	1.7236e+08	1.91046e+08	1.32247e+08	6.19283e+07	2.23218e+07	3.26519e+06	65895.9	958777
FTLAF	502	506	1	0	598.324	4	3	12.1116	12.7929	601.158	2.44819	1	1	2.39257	2.20862		1	0.0897676		8.08345e+06	1.20045e+08	4.23865e+08	5.68005e+08	2.84242e+08	6.04177e+07	6.28334e+06	1.16943e+06
TLAF	503	506	1	0	451.255	3	2	9.56455	10.0489	453.181	1.64831	0.4	0					0.106305		7.05222e+07	4.24015e+08	6.87914e+08	3.21013e+08	5.26677e+07	4.10057e+06
TLAFCDF	503	509	1	0	816.36	4	5	12.6577	12.6889	819.461	2.53264	0.4	0					0.586548		98087.4	404582	1.47435e+06	1.08747e+06	1.02836e+06	608291	0	0	153242	0
AFCDF	505	509	1	0	602.228	4	3	10.8041	11.3021	602.738	0.0685138	1	0	-0.70099	1.41095		1	0.0779545		8.10117e+08	4.44813e+08	1.0847e+08	1.02618e+07	102136	0	358612	500279
FCDF	506	509	1	0	531.191	4	2	10.1006	10.8197	531.555	-0.0371357	1	0	-0.862471	2.37273		1	0.0342672		4.90197e+09	1.9861e+09	2.95861e+08	1.01596e+07	112206	21115.6	1044.16
FCDFCRKLLFQGF	506	518	2	0	812.394	6	11					-1
CDFCRKLLFQGFRCQTCGYKFHQRCSTEVPLM	507	538	4	0	961.951	10	29					-1
DFCRKLLFQG	508	517	2	0	613.821	5	8	10.4	10.4933	616.16	3.86489	0.6	0					0.215492		162613	326490	796127	6.39597e+06	1.00968e+07	8.62792e+06	2.46823e+06	1.93093e+06	0	115317	98960.1	0	633671	581789
FCRKLLFQGF	509	518	2	0	629.842	5	8					-1
CRKLL	510	514	2	0	316.699	4	3	7.16908	7.4336	317.725	1.61494	1	0	1.30935	0.395742		1	0.17387		7.74981e+06	5.80591e+07	5.47716e+07	5.16018e+07	1.35215e+07	436279	0	378752
CRKLLF	510	515	2	0	390.233	4	4	9.69262	10.1825	391.289	1.56792	0.4	0					0.0947832		7.54634e+06	1.1046e+08	2.42589e+08	1.17803e+08	2.79624e+07	974197	0	0	210099
CRKLLFQG	510	517	1	0	964.54	5	6	8.81765	9.09802	968.142	2.95623	1	0	1.13148	0.464679	1	1	0.198637		328467	1.774e+07	9.57486e+07	2.17602e+08	2.17227e+08	1.01927e+08	3.20221e+07	4.15017e+06	679965	7144.77	0	0
CRKLLFQG	510	517	2	0	482.773	5	6	8.7865	9.31568	484.549	2.90557	1	0	1.09855	1.54687	1	1	0.0354839		2.96326e+07	3.1022e+08	1.30588e+09	2.58535e+09	2.56167e+09	1.23364e+09	3.76647e+08	9.14653e+07	1.19478e+07	1.48377e+06	124148	471601
CRKLLFQG	510	517	3	0	322.185	5	6	8.84878	9.16023	323.326	2.7789	1	0	1.01621	0.599871	1	1	0.0656743		380366	1.39402e+07	7.35448e+07	1.43398e+08	1.18957e+08	5.20421e+07	1.55044e+07	755348	0	476318	0	0
CRKLLFQGF	510	518	1	0	1111.61	5	7	11.271	11.6447	1115.2	2.8439	1	0	0.794387	0.870617	1	1	0.200135		1.20341e+06	2.29033e+06	8.45945e+07	1.37904e+08	1.39112e+08	7.54568e+07	2.16392e+07	1.13048e+06	536111	0	45119.1	72084.9	54825.8
CRKLLFQGF	510	518	2	0	556.308	5	7	11.1621	11.7693	558.178	2.98753	0.6	0					0.0243436		3.17256e+07	5.05149e+08	2.05009e+09	4.28584e+09	4.73121e+09	2.57439e+09	9.95419e+08	3.08964e+08	6.32404e+07	4.25498e+06	856693	79191.9	0
CRKLLFQGFRC	510	520	3	0	457.578	6	9	10.5555	10.7886	458.994	3.28487	1	0	0.633374	0.259101		1	0.151573		66267.4	87067.9	5.24095e+06	2.15628e+07	2.53596e+07	2.14855e+07	1.01196e+07	749445	84230.3	0	0	81231.8	0	0	669977	92581.2
CRKLLFQGFRCQTCG	510	524	3	0	587.29	6	13	10.023	10.3223	589.642	5.8111	0.6	0					0.131781		242643	187334	381505	4.88621e+06	2.71598e+07	6.73997e+07	9.95714e+07	1.1835e+08	9.3305e+07	5.2286e+07	2.07845e+07	6.49628e+06	2.17524e+06	922528	401085	1.54741e+06	0	0	2.93098e+06	150912
CRKLLFQGFRCQTCGYKFHQRC	510	531	5	0	545.268	8	20	9.89475	9.92975	547.366	8.58497	1	0	0.883998	-0.602501		1	1.15834		0	0	4025.27	0	0	0	954414	1.43828e+06	2.11483e+06	2.92102e+06	2.43623e+06	2.09991e+06	1.31276e+06	856339	614480	540668	0	5824.69	0	0	178708	0	0	0	109272	200663	226155	0	0
CRKLLFQGFRCQTCGYKFHQRCST	510	533	4	0	728.353	8	22					-1
CRKLLFQGFRCQTCGYKFHQRCSTE	510	534	4	0	760.613	8	23					-1
CRKLLFQGFRCQTCGYKFHQRCSTEVPLM	510	538	4	0	870.675	9	26	10.5555	11.4733	874.46	12.7119	0.6	0					0.65329		207814	291007	22979.5	22743.5	578637	28450.3	34323.5	6170.11	3134.56	3.49204e+07	2.59571e+08	5.87249e+08	1.00065e+09	1.29383e+09	1.41635e+09	1.35065e+09	1.12853e+09	8.31334e+08	5.70619e+08	3.89764e+08	2.64682e+08	1.86769e+08	1.28677e+08	9.51632e+07	5.49101e+07	3.09401e+07	1.10451e+07	3.1492e+06	199149	0
CRKLLFQGFRCQTCGYKFHQRCSTEVPLM	510	538	5	0	696.741	9	26	10.9443	11.2087	699.628	12.0055	1	0	1.01075	0.395308	1	1	0.0526501		0	0	0	440806	276904	1.29743e+06	2.86123e+06	7.86831e+06	1.72733e+06	4.07677e+07	1.09566e+08	1.83409e+08	2.739e+08	2.52501e+08	3.7445e+08	3.38543e+08	2.75011e+08	1.97717e+08	1.18155e+08	7.97486e+07	3.51392e+07	1.57082e+07	5.76647e+06	5.22621e+06	1.34854e+06	0	0	511847	9.59535e+06	189027
CRKLLFQGFRCQTCGYKFHQRCSTEVPLM	510	538	6	0	580.786	9	26	10.8664	11.1361	583.133	11.654	1	0	0.958023	0.418431	1	1	0.101965		142731	86181.3	145366	319137	118181	0	445581	831993	5.92952e+06	9.71641e+06	2.37837e+07	3.86701e+07	5.24899e+07	6.34306e+07	7.92182e+07	7.00206e+07	5.51613e+07	3.91484e+07	2.24011e+07	1.12884e+07	3.96326e+06	856278	1.07632e+06	128100	254788	0	0	0	0	8791.12
CRKLLFQGFRCQTCGYKFHQRCSTEVPLMC	510	539	3	0	1194.9	9	27	11.1776	11.3488	1199.77	12.0623	1	0	0.952257	-0.01034	1	0	0.248411		0	0	0	2.09575e+06	0	0	5.93539e+06	0	646748	3.93988e+06	6.55677e+06	1.32747e+07	2.13289e+07	3.35299e+07	3.49923e+07	3.52663e+07	3.58733e+07	2.85286e+07	1.96294e+07	9.4191e+06	3.97052e+06	600983	346330	0	0	0	0	450150	0	0
CRKLLFQGFRCQTCGYKFHQRCSTEVPLMC	510	539	4	0	896.427	9	27	11.1776	11.4837	900.171	12.4208	1	0	1.00405	0.576457	1	1	0.272739		290951	98288.1	246089	1.08313e+06	957096	3.88999e+06	6.42393e+06	4.19826e+06	1.43753e+07	2.86169e+07	5.36686e+07	9.26648e+07	1.46126e+08	2.33867e+08	2.47906e+08	2.64493e+08	2.45655e+08	2.53325e+08	1.3373e+08	8.55282e+07	4.52751e+07	2.88804e+07	1.02334e+07	1.54848e+06	217304	0	364998	584231	441383	508483
CRKLLFQGFRCQTCGYKFHQRCSTEVPLMC	510	539	5	0	717.343	9	27	11.1465	11.3021	720.394	12.7006	1	0	1.04445	-0.0781171	1	1	0.0702894		234377	0	0	226289	678977	364634	613095	620616	1.95313e+06	3.9178e+06	7.73443e+06	1.78907e+07	3.03762e+07	4.28578e+07	4.88874e+07	5.58834e+07	5.17637e+07	4.27173e+07	3.68492e+07	1.9639e+07	7.34749e+06	5.00317e+06	954159	2.57758e+06	1.06191e+06	0	120020	0	104313	0
FRCQT	518	522	2	0	327.655	4	3	5.6369	5.87195	331.042	6.32852	0.4	1					0.121098		0	220028	598690	3.58107e+06	0	494433	0	7.05088e+07
FRCQTCG	518	524	2	0	407.67	5	5	6.18692	6.56157	409.267	2.59034	0.5	0					0.113122		361588	6.03575e+06	2.7413e+07	4.55768e+07	3.47144e+07	1.08435e+07	644486	750794	70476.3	215945	73619.5
FRCQTCGYKFHQRC	518	531	4	0	444.952	7	12	7.93082	8.08638	446.352	4.3343	1	0	0.618577	-0.0781171		-1	0.191957		0	217201	1.32912e+06	2.66236e+06	6.19028e+06	9.02785e+06	9.58615e+06	6.86841e+06	3.41678e+06	619126	0	0	0	0	0	0	0	113005	0	152863
FRCQTCGYKFHQRCST	518	533	4	0	491.972	7	14	7.4336	7.44913	497.251	19.7514	0.4	1					3.28186e-14		0	0	0	0	0	0	0	0	0	0	0	0	0	0	0	0	0	0	0	0	0	5.82193e+06
FRCQTCGYKFHQRCSTE	518	534	3	0	698.642	7	15					-1
FRCQTCGYKFHQRCSTEVPLM	518	538	2	0	1267.58	8	18					-1
FRCQTCGYKFHQRCSTEVPLM	518	538	3	0	845.39	8	18	9.61118	10.2135	848.782	8.39084	1	0	1.02794	1.86516	1	0	0.165613		773839	331169	3.74775e+06	1.22984e+07	1.93715e+07	4.54688e+07	1.21437e+08	2.54558e+08	4.28857e+08	5.82331e+08	6.43175e+08	5.81603e+08	4.47914e+08	3.31681e+08	1.92981e+08	3.3597e+07	7.11606e+06	2.6452e+06	1.91841e+06	1.64841e+06	274749	1.46518e+06	530717	54805.1	1.49593e+06	1.73845e+06	4.06526e+06
FRCQTCGYKFHQRCSTEVPLM	518	538	4	0	634.294	8	18					-1
FRCQTCGYKFHQRCSTEVPLMC	518	539	3	0	879.727	8	19	10.1006	10.4622	883.532	9.50561	1	0	1.16108	0.817773	1	0	0.23195		0	0	415553	304154	1.85609e+06	4.36684e+06	1.53385e+07	4.35455e+07	9.47665e+07	1.49517e+08	1.9956e+08	2.14564e+08	1.84424e+08	1.32597e+08	1.05485e+08	4.51621e+07	1.1298e+07	3.6005e+07	1.04967e+07	273872	6.01187e+06	6.12991e+06	0	0	4.05115e+06	2685.39	356921	4.36318e+06
FRCQTCGYKFHQRCSTEVPLMC	518	539	4	0	660.047	8	19	9.92975	10.3844	662.826	9.20786	1	0	1.09996	1.22291	1	0	0.116378		162057	154108	1.06267e+06	2.09788e+06	1.55068e+06	1.7466e+06	1.32534e+07	3.34089e+07	6.86043e+07	1.1872e+08	1.53665e+08	1.75575e+08	1.58901e+08	1.12112e+08	7.71836e+07	3.25735e+07	1.26512e+07	3.2444e+06	668586	1.0413e+06	281802	432246	354352	1.4592e+06	0	2.79295e+06	0	208387
RCQTCGY	519	525	2	0	415.668	5	5	6.13968	6.32792	417.171	2.40107	1	0	1.08276	0.0639611		1	0.127038		427260	2.77876e+06	8.81137e+06	1.22031e+07	6.85073e+06	1.79363e+06	38227.6	1.15474e+06	0	0	50563.9
RCQTCGYKFHQRC	519	531	2	0	815.363	6	11	6.88862	7.12232	818.017	4.15524	1	0	0.683151	0.261711	1	0	0.283759		158027	257262	1.03881e+06	8.54998e+06	2.03976e+07	2.59614e+07	1.86766e+07	1.65843e+07	0	2.95006e+06	0	0	0	0	454200	0	178797	0
RCQTCGYKFHQRC	519	531	3	0	543.911	6	11	6.81075	7.1379	545.791	4.48575	1	0	0.800333	0.668156	1	0	0.129		0	756441	8.48697e+06	3.10264e+07	5.76421e+07	7.4073e+07	6.54574e+07	5.37038e+07	2.28352e+07	8.83636e+06	1.21874e+07	255317	13420.8	684633	0	0	965638	0
RCQTCGYKFHQRCST	519	533	2	0	909.403	7	13	6.76405	6.87305	912.771	5.47702	1	0	0.853035	-0.280651	0	0	0.280466		0	0	120118	0	1.02863e+06	3.57064e+06	5.36314e+06	6.38199e+06	4.03644e+06	1.39975e+06	389643	0	0	0	0	0	0	0	147575	0	0
RCQTCGYKFHQRCST	519	533	3	0	606.605	7	13	6.70177	6.88862	608.966	5.82649	1	0	0.957874	0.0579445	0	0	0.177298		0	17076.4	219653	2.39996e+06	8.02279e+06	2.0963e+07	2.65727e+07	2.97154e+07	2.19913e+07	1.18615e+07	5.7983e+06	1.6966e+06	0	0	737001	0	0	825470	0	0	2.10226e+06
RCQTCGYKFHQRCST	519	533	4	0	455.205	7	13	6.9977	7.02885	458.057	10.1479	0.4	1					1.72922		237069	0	0	0	0	94767.4	180370	122578	0	0	0	0	0	0	113521	0	0	0	93758.5	0	446535
RCQTCGYKFHQRCSTE	519	534	2	0	973.925	7	14	6.77962	6.93535	977.661	6.14479	1	0	0.921693	-0.0773922	1	0	0.349192		0	0	0	0	679496	3.88141e+06	8.11962e+06	9.16341e+06	9.16797e+06	6.20246e+06	3.53012e+06	472948	145848	0	0	187119	0	0	0	0	0	0
RCQTCGYKFHQRCSTE	519	534	3	0	649.619	7	14	6.85747	7.01327	652.078	6.04934	0.4	1					0.113951		0	0	0	2.49296e+06	7.74492e+06	641556	2.63098e+07	3.24101e+07	6.64117e+06	2.12e+07	1.166e+07	557566	893342	118442	0	0	1203.36	8015.68	10948.5	0	596568	0
RCQTCGYKFHQRCSTE	519	534	4	0	487.466	7	14					-1
RCQTCGYKFHQRCSTEVPLM	519	538	2	0	1194.05	8	17	9.02017	9.22242	1198.92	8.06568	1	0	1.06029	0.124924	1	0	0.171375		0	0	0	0	0	343645	1.66064e+06	1.53413e+07	2.43421e+07	3.59881e+07	3.36505e+07	3.04741e+07	1.7871e+07	5.08219e+06	454587	627936	0	280278	0	0	0	0	0	68604.9	0	0
RCQTCGYKFHQRCSTEVPLM	519	538	3	0	796.367	8	17	8.95783	9.50235	799.585	7.97587	1	0	1.03969	1.61356	1	0	0.0932787		288342	1.26128e+06	3.06579e+06	1.21087e+07	3.19932e+07	8.10486e+07	1.85131e+08	3.32964e+08	5.13445e+08	6.22078e+08	6.41021e+08	5.35655e+08	3.70433e+08	2.21504e+08	1.11608e+08	4.14002e+07	5.88971e+06	1.21944e+06	931424	453149	243982	193221	720391	48496.4	0	0
RCQTCGYKFHQRCSTEVPLM	519	538	4	0	597.527	8	17	9.03573	9.36235	599.943	7.98615	1	0	1.04204	0.665836	1	0	0.0499152		183625	106046	360818	1.88642e+06	6.26405e+06	1.82894e+07	5.42573e+07	9.95166e+07	1.54094e+08	1.85554e+08	1.9335e+08	1.55207e+08	1.09268e+08	6.28846e+07	3.02993e+07	5.72526e+06	1.94875e+06	743114	357062	144961	57661.3	728981	194068	0	42744.4	178480
RCQTCGYKFHQRCSTEVPLM	519	538	5	0	478.223	8	17					-1
RCQTCGYKFHQRCSTEVPLMC	519	539	3	0	830.704	8	18	9.39345	9.89475	834.217	8.73778	1	0	1.10311	1.42559	1	0	0.113184		0	0	653746	2.02198e+06	7.35666e+06	2.36941e+07	5.01714e+07	1.21593e+08	2.27017e+08	3.24833e+08	3.78964e+08	3.75851e+08	3.0279e+08	2.10308e+08	1.30102e+08	6.60196e+07	2.29157e+07	2.29653e+06	0	0	0	0	0	0	0	267820	801152
RCQTCGYKFHQRCSTEVPLMC	519	539	4	0	623.28	8	18	9.51792	9.69262	625.916	8.74278	1	0	1.1042	0.00510013	1	0	0.125335		0	0	2558.69	313094	1.62723e+06	3.52605e+06	1.22297e+07	2.72801e+07	4.67961e+07	7.4562e+07	8.84665e+07	8.89138e+07	7.05854e+07	4.92359e+07	2.91632e+07	1.18888e+07	3.2287e+06	1.07165e+06	0	5670.7	0	0	35122.5	0	0	0	29881.7
CGYKFHQRCSTEVPLM	523	538	2	0	949.939	7	13					-1
CGYKFHQRCSTEVPLM	523	538	3	0	633.629	7	13					-1
CGYKFHQRCSTEVPLMC	523	539	3	0	667.965	7	14					-1
YKFHQRC	525	531	2	0	491.24	5	5	6.26543	6.4058	492.647	2.15338	0.4	0					0.189143		1.30111e+06	5.07776e+06	1.45166e+07	1.0538e+07	8.66505e+06	328163	110562	313767	653129	813118	169781
YKFHQRC	525	531	3	0	327.829	5	5	6.26543	6.35908	328.774	2.1734	0.4	0					0.240142		121589	1.99728e+06	4.04368e+06	4.18982e+06	1.36631e+06	50831.9	0	106619	221099	84591.3	382800
YKFHQRCST	525	533	2	0	585.28	5	7					-1
YKFHQRCSTE	525	534	2	0	649.801	5	8	6.12395	6.28108	652.073	3.71226	1	0	1.01965	-0.0713031		1	0.124809		0	214392	1.67669e+06	5.64668e+06	9.89657e+06	8.41014e+06	6.2219e+06	2.00936e+06	143687	653.658	0	3834.03	18306.3	0
YKFHQRCSTEVPLM	525	538	2	0	869.924	6	11	9.03573	9.26903	873.465	5.90208	0.6	0					0.219196		163258	400699	0	386776	4.24229e+06	1.88507e+07	3.47783e+07	3.98349e+07	3.05268e+07	2.17772e+07	4.07872e+06	2.08344e+06	9367.1	5924.31	0	18857.6	0	339472
YKFHQRCSTEVPLM	525	538	3	0	580.285	6	11	8.84878	9.4557	582.84	6.48424	1	1	1.50888	1.88495	1	1	0.83978		731205	441850	1.93017e+06	6.85587e+06	3.0107e+07	7.962e+07	1.30047e+08	1.28718e+08	1.00068e+08	5.95058e+07	2.09764e+07	9.94154e+06	1.6002e+07	1.87858e+07	1.7376e+07	2.00193e+07	3.30793e+06	405379
YKFHQRCSTEVPLMC	525	539	3	0	614.621	7	12					0
KFHQRC	526	531	2	0	409.708	4	4	4.65478	4.99033	410.936	1.9102	0.4	0					0.563685		307921	2.73122e+06	6.84198e+06	5.90703e+06	1.13051e+06	231693	254372	236611	31698.3
KFHQRCSTE	526	534	2	0	568.269	5	7	4.73398	4.82915	570.465	3.67106	1	0	1.25523	-0.340817		1	0.182729		29531.5	0	435504	1.31283e+06	2.06483e+06	2.06398e+06	1.01022e+06	138635	0	0	0	23778.2	37915.9
KFHQRCSTEVPLM	526	538	2	0	788.392	6	10	8.63093	8.66203	791.612	5.37003	0.6	0					0.23559		0	0	0	237286	442115	2.00722e+06	3.68372e+06	2.26655e+06	2.02537e+06	409850	0	0	0	0	0	0	64880.3
KFHQRCSTEVPLM	526	538	3	0	525.931	6	10	8.72427	8.7865	528.41	6.36796	1	1	1.69342	-0.484055	1	1	0.248714		0	0	0	412446	2.28811e+06	5.56697e+06	7.99907e+06	8.74465e+06	4.7751e+06	2.54207e+06	1.33278e+06	209843	0	1.43436e+06	153329	0	2.04735e+06
KFHQRCSTEVPLMC	526	539	2	0	839.897	6	11					-1
KFHQRCSTEVPLMC	526	539	3	0	560.267	6	11					-1
HQRCSTEVPLM	528	538	2	0	650.81	6	8					-1
STEVPLM	532	538	1	0	776.386	4	4	8.63093	9.00457	779.428	2.52389	0.4	0					1.41611		3.05746e+06	7.02181e+06	1.06048e+07	1.67168e+07	7.39972e+06	2.30693e+06	2.21376e+06	498437	2.95083e+06
STEVPLMC	532	539	1	0	879.395	5	5					-1
EVPLM	534	538	1	0	588.306	4	2	7.96192	7.97747	590.591	1.86544	0.5	0					1.63028		0	763948	372940	0	0	152771	177509
EVPLMC	534	539	1	0	691.315	5	3	9.5801	9.77547	693.758	1.89583	0.4	0					1.00183		0	4.78388e+06	1.95843e+07	1.69899e+07	1.0998e+06	191463	287843	309646	199210
VPLM	535	538	1	0	459.264	4	2	7.86857	8.65167	460.897	1.28488	0.4	0					0.388893		4.45221e+07	3.29171e+08	3.36258e+08	9.73179e+07	4.47606e+06	669775	1.81236e+06
VPLMC	535	539	1	0	562.273	4	3	7.6044	7.63545	563.879	1.13391	0.4	1					1.28514		259241	179243	0	0	217613	0	0	0
CVNY	539	542	1	0	498.202	4	2	5.7936	6.30192	499.697	1.13461	1	0	1.42242	1.45611		1	0.0318521		1.91385e+08	6.99501e+08	7.43179e+08	1.51465e+08	7.35922e+06	155863	290503
CVNYDQL	539	545	1	0	854.371	4	5	8.75537	9.16023	858.508	3.57473	1	0	1.99821	1.00617	1	1	0.23302		497586	1.51764e+07	7.08738e+07	2.03343e+08	2.75171e+08	1.925e+08	6.00188e+07	2.7455e+07	2.31961e+07	1.71289e+06
CVNYDQL	539	545	2	0	427.689	4	5	8.63093	9.09802	429.475	3.01014	1	0	1.55783	1.27677	1	1	0.109531		942845	1.47181e+07	7.25957e+07	1.45127e+08	1.54424e+08	7.77483e+07	1.94861e+07	1.35091e+06	106002	342439
CVNYDQLDL	539	547	1	0	1082.48	5	7	10.2601	10.7886	1087.78	4.59741	1	0	1.77134	1.54368	1	0	0.189681		0	661925	1.61846e+07	9.74214e+07	2.54108e+08	3.64415e+08	3.26047e+08	1.62764e+08	4.49777e+07	1.21939e+07	1.33445e+06	632429	1.04072e+06
CVNYDQLDL	539	547	2	0	541.745	5	7	10.2446	10.8093	544.267	4.34477	1	0	1.63058	1.70148	1	0	0.0738786		7.78353e+06	4.48253e+07	1.45273e+08	3.53691e+08	8.13378e+08	9.99246e+08	8.59104e+08	4.12691e+08	1.41583e+08	2.97173e+07	1.70615e+06	2.21043e+06	2.29097e+06
VNYDQL	540	545	1	0	751.362	4	4	8.38212	8.87993	754.764	2.96318	1	0	2.09902	1.41044		1	0.115642		920673	2.45486e+07	1.46309e+08	2.92538e+08	2.72261e+08	1.00401e+08	1.50755e+07	609892	1.92367e+06
VNYDQLDL	540	547	1	0	979.473	4	6	10.2601	10.4466	984.154	4.10913	1	0	1.88085	0.0564947	1	0	0.174023		2.09587e+06	7.08614e+06	3.16323e+07	1.06161e+08	1.91308e+08	2.00593e+08	1.25348e+08	4.95882e+07	1.36201e+07	5.65113e+06	0
VNYDQLDL	540	547	2	0	490.24	4	6	10.1317	10.6487	492.388	3.72376	1	0	1.63037	1.49366	1	0	0.069426		5.36374e+06	2.74178e+07	1.18373e+08	2.87557e+08	4.5611e+08	4.21924e+08	2.04287e+08	6.99564e+07	6.38492e+06	355154	422163
YDQL	542	545	1	0	538.251	3	2					0
YDQLDL	542	547	1	0	766.362	4	4	8.66203	8.67758	773.776	6.96386	0.4	0					1.74292		0	0	0	0	0	297036	0	0	1.13305e+06
DQLDL	543	547	1	0	603.298	3	3	8.63093	9.20687	605.392	1.75799	1	0	1.49531	1.7502		0	0.1645		1.35197e+08	6.0504e+08	1.04855e+09	6.92598e+08	1.55866e+08	3.13763e+07	1.88656e+06
[truncated: 20 more columns]
