# Supplementary material for: Unveiling the domain-specific and RAS isoform-specific details of BRAF kinase regulation
Source: eLife. 2023 Dec 27;12:RP88836. doi: 10.7554/eLife.88836 (PMC10752582; doi:10.7554/eLife.88836)
Supplement: Figure 2—source data 2. — Also applies to plots presented in Supplementary file 1; Figure 2—figure supplement 1 and Figure 2—figure supplement 2. [file elife-88836-fig2-data2.zip › Figure 2- source data 2/(BRAF_BRAFN3-KD-10min1.mzXML) ExMS2_FinalTable.xls]

## Sheet: Sheet1
Sequence	START	END	Charge	ModMass	Monoisotopic m/z	maxND	maxD	RT Range(start, unit: min)	RT Range(end)	Centroid m/z	Delta Mass	Flag#1:Skip-tests	Flag#2:Unimodality check	Flag#3:Back exchange prediction check	Flag#4:Elution RT width check	Flag#5:Unique peptide RT/deltaD consistency check	Flag#6:Common-end peptides centroid subtraction check	Flag#7:Centroid shift within RT range check	Flag#8:Data multiple assignment check	Isotopic Envelope Amplitudes(start from this column(the Monoisotopic) to nonzero end):
GSSHHHHHHGTKTEEGKL	2	19	2	0	1008.48	6	16	5.40075	5.9798	1010.91	3.7116	1	0	0.515444	2.09581	1	1	0.121192		823664	2.41344e+07	9.20607e+07	2.21464e+08	3.40892e+08	3.72568e+08	2.76288e+08	1.62719e+08	6.85318e+07	1.89569e+07	3.21561e+06	101599	88776.8	63076.6	314446	79850.5	358717	63956.8	361049	0	0	0	76389.2
GSSHHHHHHGTKTEEGKL	2	19	3	0	672.656	6	16	5.40075	5.88605	674.298	3.77095	1	0	0.533859	1.64922	1	1	0.0607589		4.44072e+07	2.3308e+08	8.41006e+08	2.03123e+09	3.36564e+09	3.63114e+09	2.7961e+09	1.62776e+09	6.9884e+08	2.44452e+08	7.30637e+07	1.59561e+07	1.25683e+06	56570.7	168302	0	128921	115970	0	68762	184216	71754.4	157727
GSSHHHHHHGTKTEEGKL	2	19	4	0	504.744	6	16	5.38497	5.9329	505.985	3.81305	1	0	0.546923	1.94758	1	1	0.0372051		8.82829e+06	6.40156e+07	2.33115e+08	5.69222e+08	9.48794e+08	1.05673e+09	8.23971e+08	4.70289e+08	2.02511e+08	7.29996e+07	2.0015e+07	4.34498e+06	725463	57234.6	62960.6	0	48039.3	513.073	2.96518e+06	0	14851.5	0	528881
GSSHHHHHHGTKTEEGKL	2	19	5	0	403.997	6	16	5.38497	5.96417	404.983	3.77665	1	0	0.535627	2.09653	1	1	0.0337088		6.8486e+06	4.51245e+07	1.7756e+08	4.25373e+08	6.91984e+08	7.6474e+08	5.98629e+08	3.44576e+08	1.44986e+08	4.81908e+07	1.33587e+07	1.82519e+06	121372	0	2081.55	0	72927.7	0	0	0	0	40895.1	0
GSSHHHHHHGTKTEEGKLVIWINGDKGYNGL	2	32	3	0	1149.23	8	29					-1
GSSHHHHHHGTKTEEGKLVIWINGDKGYNGL	2	32	4	0	862.178	8	29	9.94197	9.97308	864.314	6.51463	0.6	0					0.0653468		0	185961	0	181986	608253	1.51213e+06	1.72547e+06	3.81625e+06	6.11222e+06	4.64133e+06	2.51299e+06	1.87281e+06	3.06675e+06	0	0	0	0	0	0	0	195492	0	0	0	0	0	0	0	0	0
GSSHHHHHHGTKTEEGKLVIWINGDKGYNGL	2	32	5	0	689.944	8	29					-1
VIWINGDKGY	20	29	1	0	1164.6	5	8	9.28365	9.53318	1168.04	2.71894	0.4	0					0.267682		0	1.44741e+06	3.36195e+07	8.75947e+07	6.48776e+07	2.09763e+07	2.27255e+06	1.59482e+06	416833	0	0	195447	16764.3	236167
VIWINGDKGY	20	29	2	0	582.806	5	8	9.86418	9.97828	584.668	3.00972	0.6	1					0.529509		113622	5.74678e+06	1.46941e+07	1.38819e+07	8.50092e+06	3.74215e+06	646179	615848	152611	1.28562e+06	352699	3.74803e+06	183761	170313
VIWINGDKGYNG	20	31	2	0	668.338	5	10	8.31358	8.36037	675.776	14.0726	0.4	0					0.251642		0	0	0	0	93507.3	0	0	0	0	0	0	0	80140.7	0	0	5.99298e+06
VIWINGDKGYNGL	20	32	2	0	724.88	5	11	10.6313	11.1355	726.814	2.99101	1	0	0.713704	1.73909		0	0.0745526		4.64998e+07	1.18233e+09	2.89695e+09	4.38663e+09	3.97579e+09	2.50803e+09	1.18303e+09	4.83276e+08	2.84739e+08	3.19239e+08	2.96288e+08	3.59675e+07	1.05669e+07	6.45185e+06	1.15958e+06	5.46486e+06	301989
VIWINGDKGYNGLAE	20	34	2	0	824.92	5	13	10.1288	10.3836	826.926	3.02464	0.6	0					0.157751		3.14803e+06	1.17895e+07	3.99564e+07	5.88487e+07	6.07708e+07	4.19748e+07	2.44954e+07	9.50699e+06	4.41159e+06	1.42216e+06	0	181497	0	174401	0	182421	407665	823717	1.48153e+06
VIWINGDKGYNGLAEVGKKFEKDTG	20	44	3	0	913.476	7	23	10.6157	10.647	915.366	4.02735	0.6	1					0.685231		0	0	0	894816	1.97565e+06	1.83883e+06	733663	257047	0	0	0	0	0	0	0	0	0	0	0	0	0	0	0	0	0	0	0	290012	0	0
VIWINGDKGYNGLAEVGKKFEKDTGIKV	20	47	3	0	1026.89	7	26					-1
VIWINGDKGYNGLAEVGKKFEKDTGIKV	20	47	4	0	770.421	7	26	11.6293	11.8168	771.766	3.5257	1	0	0.0369938	0.230339	1	-1	0.136251		378038	1.27875e+06	9.27277e+06	1.95109e+07	2.75528e+07	3.18615e+07	2.75704e+07	1.74713e+07	8.73046e+06	4.15222e+06	609060	704001	462487	112319	0	0	436123	82962.8	0	236768	0	27520	0	293565	0	155395	799058	177679	12686	0
VIWINGDKGYNGLAEVGKKFEKDTGIKVTVEHPDKL	20	55	4	0	1000.29	9	33	11.0056	11.2552	1002.23	5.36734	1	0	0.171252	0.526484	1	-1	0.0640601		7453.07	0	1.58492e+07	6.87367e+07	1.71393e+08	3.0856e+08	4.65795e+08	5.33287e+08	5.2237e+08	4.2115e+08	2.85221e+08	1.86031e+08	1.0073e+08	5.17345e+07	2.73303e+07	1.41118e+07	9.98271e+06	2.73766e+06	1.54202e+06	1.61552e+06	331148	92949.8	523170	756337	0	664574	266067	736175	0	382895
VIWINGDKGYNGLAEVGKKFEKDTGIKVTVEHPDKL	20	55	5	0	800.434	9	33	11.0835	11.224	802.107	5.96368	1	0	0.260967	0.00676097	1	-1	0.106963		416903	435903	5.27714e+06	2.63326e+07	6.46516e+07	1.28403e+08	1.81829e+08	2.22801e+08	2.18619e+08	1.76245e+08	1.14443e+08	7.86965e+07	3.94808e+07	1.93941e+07	1.17045e+07	4.27502e+06	3.97738e+06	2.0146e+06	513014	482114	970891	9.78424e+06	10066.6	17633.1	0	294415	3.2884e+07	0	0	154294
VIWINGDKGYNGLAEVGKKFEKDTGIKVTVEHPDKL	20	55	6	0	667.196	9	33	11.0056	11.2863	668.656	6.3545	1	0	0.319765	0.674794	1	0	0.0826949		59018.4	113434	2.19177e+06	2.80179e+07	5.18448e+07	1.23138e+08	1.80108e+08	2.01809e+08	2.05378e+08	1.61144e+08	1.06623e+08	6.80686e+07	3.3453e+07	1.87218e+07	1.04512e+07	6.45468e+06	1.97826e+06	3.80506e+06	396694	1.04641e+06	371581	1.30661e+06	126362	449632	0	522063	0	231834	109934	299688
VIWINGDKGYNGLAEVGKKFEKDTGIKVTVEHPDKL	20	55	7	0	572.026	9	33	11.0368	11.2085	573.171	5.61234	1	0	0.208111	0.15531	1	-1	0.0699567		0	62159.5	1.16569e+06	5.88886e+06	2.66981e+07	3.99068e+07	6.87757e+07	7.32985e+07	7.59385e+07	5.89802e+07	4.42732e+07	2.62472e+07	1.20627e+07	6.35765e+06	2.63572e+06	1.2849e+06	1.99709e+06	8.93098e+06	336634	97123.4	227148	78592.9	69126.7	93837.5	80060.3	0	164531	176919	0	0
NGDKGYNGLAEVGKKFEKDTGIKVTVE	24	50	3	0	966.173	7	25	9.94197	10.2222	967.507	2.3017	0.6	1					0.130995		2.05326e+07	5.82648e+07	8.60548e+07	8.33838e+07	8.5097e+07	7.02182e+07	5.58749e+07	4.01605e+07	2.49345e+07	8.86091e+06	4.7241e+06	716467	202087	0	310691	0	0	0	0	38745.1	50413.5	63480.6	186117	92073.5	139867	0	477925	0	0	0
GLAEVGKKFEKDTGIKVTVEHPDKL	31	55	4	0	685.383	7	22					-1
LAEVGKKFEKDTGIKVTVEHPDKL	32	55	3	0	894.501	7	21	8.73473	8.89077	895.908	2.62119	1	0	-0.0165517	0.0806782	1	-2	0.208312		107109	507454	5.1815e+06	1.38613e+07	1.50299e+07	1.15945e+07	5.48919e+06	2.04439e+06	591247	270782	138025	0	126850	0	0	0	0	0	0	0	0	0	0	0	162757	0	0	0	0
LAEVGKKFEKDTGIKVTVEHPDKL	32	55	4	0	671.127	7	21					-1
LAEVGKKFEKDTGIKVTVEHPDKLEEKFPQVAATGDGPDIIF	32	73	4	0	1149.86	9	37					-1
LAEVGKKFEKDTGIKVTVEHPDKLEEKFPQVAATGDGPDIIF	32	73	5	0	920.091	9	37					-1
AEVGKKFEKDTG	33	44	2	0	654.843	5	10	5.43222	5.65162	655.399	0.348175	0.6	0					1.12046		8.88019e+06	9.40165e+06	6.84998e+06	311593	174646	81822.3	0	0	0	50701.5	0	83423.9	0	56051.7	0	102437
AEVGKKFEKDTG	33	44	3	0	436.898	5	10	5.20848	5.27145	437.526	1.12105	0.4	0					0.0722078		0	1.31139e+06	0	50807.7	515340	0	0	0	0	0	0	0	0	0	0	0
AEVGKKFEKDTGIKV	33	47	2	0	824.967	5	13	8.06387	8.1419	825.64	0.37087	0.6	0					0.0750304		7.8398e+06	1.32479e+07	9.71802e+06	3.58162e+06	1.01868e+06	0	0	0	0	0	0	0	0	0	0	0	0	0	0
AEVGKKFEKDTGIKV	33	47	3	0	550.314	5	13	8.06387	8.33437	550.802	0.487934	1	0	-0.449892	0.625966	1	0	0.0848632		4.39786e+07	7.04315e+07	5.15619e+07	2.2757e+07	8.11399e+06	1.28725e+06	55128.2	0	69387.8	150983	50557.6	0	50650	0	143123	50355.4	131506	64452.4	0
AEVGKKFEKDTGIKVTVEHPDKL	33	55	4	0	642.856	7	20	8.26678	8.42273	644.153	3.66074	1	1	0.272482	0.0802812	-1	-1	0.230851		7.48043e+06	6.57064e+07	2.05858e+08	3.53813e+08	3.89939e+08	3.0228e+08	1.80391e+08	8.46149e+07	3.72061e+07	1.5519e+07	6.54141e+06	2.12153e+06	657132	1.12541e+06	180139	313063	204188	0	1.27909e+08	0	0	0	810019	0	0	0	2.17933e+06	0
AEVGKKFEKDTGIKVTVEHPDKL	33	55	5	0	514.486	7	20	8.23557	8.67232	515.31	2.59215	1	0	0.00722347	1.41794	0	-1	0.0470327		3.19589e+06	4.51589e+07	1.62441e+08	2.70224e+08	3.0957e+08	2.28843e+08	1.29334e+08	6.5223e+07	2.47456e+07	8.4629e+06	3.02741e+06	818388	421682	181748	618186	0	0	0	0	0	0	0	0	279554	421472	0	0	0
AEVGKKFEKDTGIKVTVEHPDKL	33	55	6	0	428.907	7	20	8.18873	8.4435	429.592	2.58421	1	0	0.00525161	0.551017	0	-1	0.0597733		965123	1.02871e+07	4.07431e+07	7.31906e+07	8.60451e+07	6.33286e+07	3.55668e+07	1.49703e+07	5.10725e+06	494012	313249	246999	0	110317	857427	0	0	0	73277.3	0	211312	0	78705.1	0	0	0	0	0
AEVGKKFEKDTGIKVTVEHPDKLEEKFPQVAATGDGPDIIF	33	73	4	0	1121.59	9	36	10.647	11.333	1123.85	6.34895	1	0	0.239333	2.60553	0	1	0.132746		23266.9	258347	6.10333e+06	8.84828e+07	2.11621e+08	5.81447e+08	1.01714e+09	1.5019e+09	1.73266e+09	1.72753e+09	1.41791e+09	1.07011e+09	6.71359e+08	4.11847e+08	2.26748e+08	1.27292e+08	6.41791e+07	3.23906e+07	1.23234e+07	3.31751e+06	6.20921e+06	1.44028e+06	781579	810104	1.79208e+06	437846	246576	235334	5.25896e+07	235641
AEVGKKFEKDTGIKVTVEHPDKLEEKFPQVAATGDGPDIIF	33	73	6	0	748.063	9	36	10.7563	10.7771	749.603	6.55446	1	0	0.267674	-0.563616	0	1	0.0168267		0	0	0	1.07358e+06	1.92828e+06	1.18571e+07	1.22932e+07	2.31134e+07	2.18275e+07	3.23584e+07	2.42994e+07	1.89391e+07	1.03951e+07	6.97524e+06	3.27378e+06	2.47406e+06	19343.3	374856	0	0	0	0	0	0	0	0	0	0	0	0
AEVGKKFEKDTGIKVTVEHPDKLEEKFPQVAATGDGPDIIF	33	73	7	0	641.34	9	36					-1
VGKKFEKDTGIKVTVEHPDKL	35	55	2	0	1184.67	6	18					-1
VGKKFEKDTGIKVTVEHPDKL	35	55	3	0	790.113	6	18	7.9392	7.97037	791.294	2.13505	1	0	-0.0473561	-0.514153	1	-1	0.0936223		0	830227	2.16513e+06	3.68457e+06	3.9966e+06	2.29932e+06	650508	151130	0	0	0	0	0	0	0	0	0	0	0	0	0	0	0	0	0
VGKKFEKDTGIKVTVEHPDKLEEKFPQVAATGDGPDIIF	35	73	4	0	1071.57	9	34	10.6938	10.8186	1073.87	6.61844	1	0	0.330186	-0.0685059		1	0.305377		0	0	0	215913	1.31681e+06	3.79757e+06	8.77725e+06	1.21512e+07	1.59525e+07	1.31652e+07	1.11453e+07	7.45811e+06	3.06743e+06	0	0	0	489366	0	0	0	278258	0	0	0	867487	0	0	0	294225	0
IKVTVEHPDKL	45	55	2	0	639.874	5	8	7.73685	7.76798	641.517	2.52356	0.4	0					0.733669		0	405367	278638	927998	0	0	0	0	0	0	0	197842	0	0
IKVTVEHPDKL	45	55	3	0	426.919	5	8					-1
IKVTVEHPDKLEEKFPQVAATGDGPDIIF	45	73	3	0	1065.23	8	24					-1
TVEHPDKL	48	55	1	0	938.494	4	5					0
TVEHPDKL	48	55	2	0	469.751	4	5	5.11427	5.17707	473.425	6.80388	0.4	1					0.492453		0	0	0	0	0	2385.94	0	585844	0	111706
TVEHPDKL	48	55	3	0	313.503	4	5	6.50153	6.81575	314.731	3.13745	0.4	1					0.426012		272405	5.16918e+06	9.1547e+06	4.20593e+06	315248	3.17915e+06	0	0	6.57645e+06	0
TVEHPDKLEEKFPQVAATGDGPDIIF	48	73	3	0	951.815	7	21					0
TVEHPDKLEEKFPQVAATGDGPDIIF	48	73	4	0	714.113	7	21					0
EEKFPQVAATGDGPDIIF	56	73	2	0	967.481	6	14	11.4889	12.0825	970.192	4.26016	0.6	0					0.351147		3.11808e+07	2.11798e+08	7.66939e+08	1.57472e+09	2.26818e+09	2.21501e+09	1.56925e+09	8.58984e+08	3.83582e+08	1.51504e+08	5.53935e+07	3.15722e+07	2.57692e+07	4.51988e+06	966553	147853	596076	3.23524e+07	1.57688e+08	2.12815e+08	1.21019e+08
EEKFPQVAATGDGPDIIF	56	73	3	0	645.323	6	14	11.52	12.0616	647.029	3.95756	1	0	0.767189	1.91725	1	1	0.288829		2.42967e+06	3.38354e+07	1.19951e+08	2.45906e+08	3.20235e+08	3.03286e+08	2.05388e+08	1.05487e+08	4.51053e+07	1.078e+07	3.38972e+06	715706	842761	422657	263793	1.85189e+06	312750	1.85933e+06	2.00285e+07	2.3569e+07	1.33098e+07
WAHDRFGG	74	81	2	0	473.22	4	6	8.00153	8.38635	473.994	0.982065	1	0	0.176369	1.17054	1	1	0.0672688		9.19212e+07	1.66657e+08	1.35239e+08	6.56316e+07	2.25076e+07	4.0796e+06	277421	78228	93546.5	0	385676
WAHDRFGG	74	81	3	0	315.816	4	6					-1
WAHDRFGGY	74	82	1	0	1108.5	5	7	9.15578	9.45512	1110.31	1.13801	1	0	0.170887	0.76332	1	1	0.353734		6.47015e+06	2.84009e+07	3.14096e+07	1.77621e+07	2.62778e+06	0	171925	244389	0	4936.31	0	0	0
WAHDRFGGY	74	82	2	0	554.752	5	7	9.12465	9.6217	555.654	1.12475	1	0	0.161484	1.70519	1	1	0.0856984		1.46147e+08	5.14632e+08	3.43634e+08	2.33217e+08	1.01941e+08	2.23764e+07	3.74352e+06	368219	65269.7	230166	395451	32992.6	505233
WAHDRFGGY	74	82	3	0	370.17	5	7	9.12465	9.40832	370.818	1.26355	1	0	0.259926	0.688689	1	1	0.0665244		1.6214e+07	4.87079e+07	5.48466e+07	3.0862e+07	1.4016e+07	2.49421e+06	165502	0	0	243097	0	0	181430
WAHDRFGGYAQSGL	74	87	2	0	782.868	5	12	9.66145	10.1495	785.048	3.42049	0.4	0					0.148363		1.12457e+08	4.61544e+08	1.10653e+09	1.75477e+09	2.00328e+09	1.68321e+09	1.04811e+09	5.59413e+08	2.74737e+08	1.34783e+08	6.12596e+07	2.20833e+07	5.75399e+06	4.85183e+07	45138.9	6.17496e+07	0	5.62531e+06
WAHDRFGGYAQSGL	74	87	3	0	522.248	5	12	9.66145	10.1859	523.626	3.19754	1	0	0.686657	1.83564	1	1	0.0405398		7.78657e+07	3.00001e+08	7.64264e+08	1.24148e+09	1.3785e+09	1.13903e+09	7.03442e+08	3.65557e+08	1.6053e+08	5.87212e+07	1.64647e+07	2.27167e+06	1.01169e+06	121820	88857.4	855989	198781	595748
WAHDRFGGYAQSGLL	74	88	2	0	839.41	5	13	10.2382	11.2552	841.878	3.9244	0.6	0					0.433925		1.40581e+07	1.59353e+08	4.0667e+08	7.63654e+08	1.50791e+09	1.18689e+09	9.31152e+08	4.83841e+08	2.10037e+08	6.71669e+07	3.17508e+07	2.02348e+07	1.59479e+07	4.18486e+06	2.46867e+06	6.77188e+06	5.10566e+07	4.36248e+07	4.68635e+06
WAHDRFGGYAQSGLL	74	88	3	0	559.943	5	13	10.6782	11.2656	561.364	3.25208	0.6	0					0.126122		3.81595e+07	1.69683e+08	4.25417e+08	6.68044e+08	7.39814e+08	6.39104e+08	4.27622e+08	2.27794e+08	9.57012e+07	3.25416e+07	8.50251e+06	732048	188555	4.46654e+06	831261	4.00138e+06	1.2456e+07	1.2245e+06	105890
WAHDRFGGYAQSGLLA	74	89	2	0	874.929	6	14					0
WAHDRFGGYAQSGLLA	74	89	3	0	583.622	6	14	10.4752	10.5115	585.062	3.26579	0.6	0					0.0736471		0	1.18755e+06	3.99295e+06	6.10346e+06	6.19271e+06	5.48571e+06	3.62469e+06	1.7831e+06	841486	0	0	207297	0	0	0	32488.8	0	131379	124766	0	0
YAQSGL	82	87	1	0	638.314	4	4	6.59563	6.73735	640.165	1.47788	0.4	0					0.583706		1.03431e+06	5.83857e+06	7.00974e+06	2.17198e+06	74318.5	0	0	72593.1	436744
YAQSGLL	82	88	1	0	751.398	4	5					-1
AQSGL	83	87	1	0	475.251	3	3	4.83097	5.46363	476.707	1.19641	1	0	1.34368	2.35123		1	0.080865		5.01657e+07	1.4565e+08	1.37605e+08	3.71829e+07	1.69364e+06	229512	41006.1
AQSGLL	83	88	1	0	588.335	3	4					-1
LAEITPDKA	88	96	1	0	957.525	4	6	6.50153	6.80528	961.289	3.20689	1	0	2.01729	0.78436	1	1	0.164657		150586	5.83364e+06	3.14641e+07	6.72115e+07	7.88814e+07	4.91068e+07	1.54631e+07	1.75457e+06	0	0	0
LAEITPDKA	88	96	2	0	479.266	4	6	6.47015	7.0297	481.13	3.17	1	0	1.98676	2.00292	1	1	0.0369299		9.63945e+06	1.12936e+08	4.65023e+08	9.19111e+08	1.01558e+09	6.32123e+08	2.12909e+08	5.17474e+07	5.90643e+06	182192	0
LAEITPDKAFQ	88	98	2	0	616.83	5	8	8.73473	8.85437	618.973	3.54865	1	0	1.56599	-0.0927216		1	0.155014		0	79592	2.69417e+06	5.25873e+06	1.16799e+07	8.44708e+06	3.54144e+06	391493	0	78474.5	176078	88036.6	0	96513.6
LAEITPDKAFQDKL	88	101	2	0	794.933	5	11	9.77063	9.94197	797.379	3.94541	1	0	1.14446	0.153563	1	0	0.0717803		0	848989	1.45997e+07	5.12547e+07	8.88293e+07	9.7278e+07	7.01618e+07	3.59531e+07	1.19138e+07	728652	0	0	0	363353	190700	307035	218431
LAEITPDKAFQDKL	88	101	3	0	530.291	5	11					-1
LAEITPDKAFQDKLYPFT	88	105	2	0	1049.05	6	14	11.4109	11.5357	1052.13	4.86907	0.6	0					0.108891		0	167783	311274	8.51428e+06	2.0917e+07	4.30333e+07	3.51005e+07	4.70848e+07	1.49286e+07	1.53424e+07	508131	771267	0	0	0	348695	0	0	0	353306	0
LAEITPDKAFQDKLYPFT	88	105	3	0	699.702	6	14	11.2552	11.6762	701.699	4.70707	0.6	0					0.156933		144580	441431	8.75027e+06	3.37084e+07	9.06607e+07	1.51174e+08	1.56505e+08	1.19458e+08	6.81448e+07	2.77993e+07	9.9657e+06	265513	2.97971e+06	2.11413e+06	2.26341e+06	814995	629888	0	11938.3	295661	67458.6
LAEITPDKAFQDKLYPFTW	88	106	3	0	761.728	6	15	13.1036	13.3287	763.726	4.57698	1	0	0.878643	0.409614		1	0.0322514		440021	1.77889e+06	1.51236e+07	5.19928e+07	1.24253e+08	1.92437e+08	2.04918e+08	1.59544e+08	9.94102e+07	4.68021e+07	1.98594e+07	558931	2.46336e+06	793078	0	371166	1.86713e+06	179166	69984.3	244111	231297	473097
LAEITPDKAFQDKLYPFTWD	88	107	2	0	1199.6	7	16	12.505	13.0043	1202.7	4.7229	0.6	0					0.220037		121348	948426	2.48225e+07	9.90246e+07	2.3977e+08	3.64865e+08	4.01499e+08	3.28103e+08	2.3453e+08	1.03174e+08	6.8944e+07	1.93888e+07	1.16322e+07	3.34034e+06	531990	248404	208915	0	0	0	92428.7	0	372479	0
LAEITPDKAFQDKLYPFTWD	88	107	3	0	800.07	7	16	12.4893	13.0252	802.105	4.62102	0.6	0					0.0450853		861270	1.48505e+07	9.94256e+07	4.07518e+08	9.70851e+08	1.51855e+09	1.63528e+09	1.32441e+09	8.31155e+08	4.19124e+08	1.78068e+08	6.85221e+07	2.89808e+07	1.20936e+07	6.76104e+06	4.78825e+06	4.70054e+06	1.14777e+06	800073	438517	670688	5225.03	699723	91312.7
LAEITPDKAFQDKLYPFTWDA	88	108	2	0	1235.12	7	17	12.5207	12.9573	1238.15	4.54288	0.6	0					0.115164		246678	1.33749e+06	7.93701e+06	3.61239e+07	8.33984e+07	1.28156e+08	1.45424e+08	1.25535e+08	7.46131e+07	3.79614e+07	1.21626e+07	3.20319e+06	19636.3	267843	0	167774	214830	568706	106585	0	0	264418	0	0	0
LAEITPDKAFQDKLYPFTWDA	88	108	3	0	823.749	7	17	12.552	12.9469	825.911	4.96224	0.6	0					0.147214		1.51858e+06	8.91961e+06	4.46617e+07	1.55221e+08	3.80626e+08	5.96109e+08	6.72249e+08	5.5327e+08	3.48792e+08	1.78209e+08	7.98552e+07	1.16875e+08	1.23044e+07	5.66544e+06	7.95051e+07	1.71838e+06	727757	4.10222e+06	158512	332317	310262	336534	93525.1	810556	208858
LAEITPDKAFQDKLYPFTWDAVRYNGKL	88	115	3	0	1100.57	8	24	12.0982	12.6806	1103.53	6.84121	0.6	0					0.0466738		361136	4.45819e+06	9.62043e+06	6.67673e+06	9.84068e+07	2.56701e+08	4.78391e+08	8.24905e+08	1.0759e+09	1.02947e+09	8.94797e+08	5.92709e+08	3.61517e+08	1.80914e+08	8.60735e+07	3.37507e+07	1.37517e+07	7.15372e+06	5.24978e+06	2.21578e+06	956164	1.66695e+06	297279	5184.18	0	0	0	0	15076.9	72079.4
LAEITPDKAFQDKLYPFTWDAVRYNGKL	88	115	4	0	825.683	8	24	12.0668	12.5364	827.899	6.84182	1	0	0.77907	1.57403	1	1	0.047474		1.89019e+06	5.06476e+06	1.06932e+07	5.17085e+07	9.07509e+07	2.4805e+08	4.96177e+08	8.69485e+08	1.03625e+09	1.07227e+09	8.80326e+08	6.51878e+08	3.60823e+08	1.79974e+08	8.02018e+07	4.38075e+07	1.42671e+07	7.53859e+06	5.05632e+06	5.72377e+06	2.48395e+06	1.24831e+06	1.79963e+06	521384	187385	89982.3	64593.1	464721	465669	689075
LAEITPDKAFQDKLYPFTWDAVRYNGKL	88	115	5	0	660.748	8	24	12.0982	12.3276	662.526	6.86535	1	0	0.783938	0.430256	1	1	0.0499438		105627	193163	264320	2.33784e+06	8.04728e+06	2.08695e+07	4.17042e+07	7.21376e+07	9.13644e+07	9.62763e+07	7.87837e+07	5.28727e+07	2.76768e+07	1.48869e+07	5.45408e+06	1.60423e+06	541463	133336	118377	465244	128635	86048.9	127050	244626	0	0	0	80812.4	375413	0
LAEITPDKAFQDKLYPFTWDAVRYNGKLIAYPIAVEA	88	124	3	0	1409.74	9	32					-1
LAEITPDKAFQDKLYPFTWDAVRYNGKLIAYPIAVEA	88	124	4	0	1057.56	9	32					-1
AEITPDKA	89	96	1	0	844.441	4	5	5.16135	5.5264	847.696	2.7708	1	0	2.11498	1.07638	1	0	0.237151		4092.98	2.014e+06	1.59495e+07	2.84422e+07	2.32696e+07	7.01344e+06	443196	0	0	0
AEITPDKA	89	96	2	0	422.724	4	5	5.09858	5.62033	424.375	2.81892	1	0	2.16276	1.82285	1	0	0.0506724		4.28908e+06	4.6645e+07	1.71933e+08	2.91283e+08	2.36324e+08	1.01071e+08	2.62819e+07	3.57286e+06	244320	58021.1
AEITPDKAFQDKL	89	101	2	0	738.391	5	10	8.65672	8.68793	739.01	0.365725	0.4	0					0.443243		626047	325011	357259	0	0	0	0	0	85040.2	0	0	0	0	0	0	0
AEITPDKAFQDKL	89	101	3	0	492.596	5	10					-1
AEITPDKAFQDKLYPFT	89	105	3	0	662.007	6	13	11.224	11.7544	666.016	10.8145	0.5	0					0.123744		292432	99642.2	139959	2.23589e+06	3.9165e+06	7.6977e+06	8.87581e+06	3.49724e+06	1.60525e+07	4.8095e+07	9.99301e+07	1.63813e+08	1.85108e+08	1.58734e+08	1.04341e+08	5.41638e+07	108677	1.31809e+07	1.0231e+07	9.34584e+06
AEITPDKAFQDKLYPFTW	89	106	2	0	1085.55	6	14	12.7588	12.879	1088.26	4.07986	1	0	0.81056	-0.0903397	1	-1	0.206648		0	91784.4	796668	5.73819e+06	1.21998e+07	1.51591e+07	1.44086e+07	8.42486e+06	3.84957e+06	209228	324709	0	0	0	0	8494.42	395743	0	0	107886	0
AEITPDKAFQDKLYPFTW	89	106	3	0	724.033	6	14	12.8372	13.0148	725.837	4.0665	1	0	0.805822	0.183098	1	-1	0.0295341		0	652877	7.03939e+06	2.68486e+07	5.09461e+07	6.68347e+07	6.00084e+07	3.93716e+07	1.87982e+07	6.40907e+06	1.9998e+06	121395	46395.4	253876	115918	0	184228	0	0	0	0
AEITPDKAFQDKLYPFTWD	89	107	2	0	1143.06	6	15	12.2389	12.665	1145.79	4.04799	0.6	0					0.250564		155642	4.04216e+06	1.35625e+07	6.31818e+07	1.23281e+08	1.59922e+08	1.34036e+08	9.69484e+07	4.82146e+07	1.70186e+07	3.04712e+06	228522	149289	0	106626	0	0	290882	0	913224	112328	961661
AEITPDKAFQDKLYPFTWD	89	107	3	0	762.376	6	15	12.2389	12.5991	764.207	4.09119	1	0	0.717857	1.05296	1	-1	0.0406593		575432	9.19556e+06	5.6476e+07	1.81433e+08	3.65936e+08	4.84931e+08	4.35708e+08	2.89131e+08	1.45991e+08	6.15053e+07	2.39491e+07	8.4148e+06	1.6526e+06	1.2275e+06	585149	483969	62864.7	0	284654	55467.9	60925.4	421446
AEITPDKAFQDKLYPFTWDA	89	108	2	0	1178.58	7	16	12.3641	12.5886	1181.86	5.1235	0.6	1					0.438955		0	0	2.53188e+06	1.66952e+07	3.58215e+07	4.42527e+07	4.07271e+07	2.75045e+07	1.65701e+07	6.71739e+06	2.53103e+06	789800	1.56583e+06	0	1.37941e+07	157828	7.41277e+06	0	155131	0	181293	0	0	0
AEITPDKAFQDKLYPFTWDA	89	108	3	0	786.055	7	16	11.9886	12.7014	788.846	6.92391	0.6	1					0.620098		270735	3.36156e+06	2.20045e+07	8.20179e+07	1.67604e+08	2.28646e+08	2.21957e+08	2.18094e+08	3.49236e+08	4.61629e+08	4.12687e+08	2.76108e+08	1.4851e+08	6.45002e+07	2.61971e+07	1.19676e+07	291685	3.29912e+06	4.40635e+06	1.43445e+06	4.87464e+06	3.01476e+06	2.03128e+06	378228
AEITPDKAFQDKLYPFTWDAVRYNGKL	89	115	2	0	1593.82	8	23					-1
AEITPDKAFQDKLYPFTWDAVRYNGKL	89	115	3	0	1062.88	8	23	11.8948	12.4893	1065.63	6.30541	0.6	0					0.061857		0	149475	2.87765e+06	1.33476e+07	6.31953e+07	1.6194e+08	2.91011e+08	4.41128e+08	4.70005e+08	4.19973e+08	3.11621e+08	1.85678e+08	9.66833e+07	4.19665e+07	1.8156e+07	4.6819e+06	2.443e+06	974222	1.11224e+06	273858	377164	294536	138998	0	104367	117672	12776.4	0	0	198667
AEITPDKAFQDKLYPFTWDAVRYNGKL	89	115	4	0	797.412	8	23	11.9261	12.411	799.516	6.46742	0.6	0					0.0640164		1.53414e+06	326874	1.99585e+06	1.26963e+07	5.71835e+06	1.2075e+08	2.34236e+08	3.33184e+08	3.49009e+08	3.24598e+08	2.31178e+08	1.46173e+08	6.75271e+07	3.97872e+07	1.36013e+07	4.65527e+06	3.87612e+06	3.84989e+06	869097	861820	1.03371e+06	2.16634e+06	0	0	2.09208e+06	486789	0	0	1.05531e+06	0
AEITPDKAFQDKLYPFTWDAVRYNGKL	89	115	5	0	638.131	8	23					-1
EITPDKAFQDKLYPFTWDAVRYNGKL	90	115	3	0	1039.2	8	22					0
EITPDKAFQDKLYPFTWDAVRYNGKL	90	115	4	0	779.653	8	22					-1
ITPDKAFQDKLYPFTWDAVRYNGKL	91	115	3	0	996.187	7	21					-1
ITPDKAFQDKLYPFTWDAVRYNGKL	91	115	4	0	747.392	7	21					-1
FQDKLYPFT	97	105	2	0	579.795	5	6					0
FQDKLYPFTW	97	106	1	0	1344.66	5	7					-1
FQDKLYPFTW	97	106	2	0	672.835	5	7	12.9782	13.3287	673.784	1.03815	1	0	0.100061	1.00699	1	1	0.0429671		5.56831e+07	2.44224e+08	2.40958e+08	1.31456e+08	4.7104e+07	1.20818e+07	1.61554e+06	663963	190754	197100	103366	91770.3	82247.6
FQDKLYPFTWD	97	107	1	0	1459.69	5	8					-1
FQDKLYPFTWD	97	107	2	0	730.348	5	8	12.4737	12.691	731.342	1.06779	1	0	0.0264164	0.372695	1	1	0.0324558		1.28756e+08	5.34472e+08	5.67774e+08	3.10294e+08	1.20983e+08	3.65557e+07	1.91204e+07	1.76939e+06	0	226907	400961	67098.9	256977	369150
FQDKLYPFTWDA	97	108	2	0	765.867	5	9	12.411	12.7588	767.172	1.64995	1	0	0.273925	0.994282		1	0.307492		5.15584e+07	2.21967e+08	2.37647e+08	1.41078e+08	5.56207e+07	2.59754e+07	4.31624e+06	5.22074e+07	914315	2.34409e+07	0	2.34702e+06	236385	599827	684816
FQDKLYPFTWDAVRYNGKL	97	115	2	0	1181.1	7	16					0
FQDKLYPFTWDAVRYNGKL	97	115	3	0	787.739	7	16	11.9729	12.3484	789.303	3.22526	0.6	0					0.103762		1.30435e+07	4.54195e+07	1.33009e+08	2.89129e+08	4.13282e+08	3.93313e+08	2.54703e+08	1.36808e+08	6.73444e+07	2.65006e+07	1.10682e+07	1.14862e+06	3.47044e+06	4.30687e+06	193893	3.44272e+06	2.00492e+06	510527	402523	216780	340113	138538	368647	306896
FQDKLYPFTWDAVRYNGKL	97	115	4	0	591.056	7	16	11.9417	12.1764	592.243	3.28377	1	0	0.38269	0.455425	1	0	0.109347		0	1.92331e+06	1.17408e+07	3.17028e+07	4.31507e+07	4.39154e+07	2.55216e+07	1.415e+07	4.12635e+06	3.95735e+06	148450	266527	45315.3	918691	80631.8	147697	48670.7	183571	0	0	39020.8	186391	0	0
DKLYPFTWD	99	107	2	0	592.785	5	6	11.9104	12.0355	593.458	0.602774	0.4	0					0.143224		1.37703e+06	5.92728e+06	3.62674e+06	818058	0	36449.8	0	0	0	0	0	0
DKLYPFTWDAVRYNGKL	99	115	3	0	696.03	6	14					-1
YPFTWD	102	107	1	0	828.356	4	4	11.6918	11.8948	829.584	0.697533	0.4	0					0.366303		2.63843e+07	5.58775e+07	2.24322e+07	3.15016e+06	0	109762	143340	390448	2.71523e+06
YPFTWDAVRYNGKL	102	115	2	0	865.438	6	12					-1
YPFTWDAVRYNGKL	102	115	3	0	577.295	6	12	10.368	10.3974	579.429	5.32702	1	1	1.56767	-0.522727	1	-1	1.27727		0	0	0	129219	619104	1.33958e+06	1.62128e+06	772416	490624	716551	0	0	0	0	0	136045	0	687.711	717.387
DAVRYNGKL	107	115	2	0	518.283	4	7	7.28472	7.64863	519.633	2.10071	1	0	0.853664	1.07098	1	1	0.0528551		2.59747e+07	1.9668e+08	4.73146e+08	4.9109e+08	2.38197e+08	8.17045e+07	1.99713e+07	1.4208e+06	262859	108979	256759	0
DAVRYNGKL	107	115	3	0	345.858	4	7	7.28472	7.56038	346.787	2.1884	1	0	0.915857	0.650579	1	1	0.101448		2.44899e+06	2.94706e+07	9.86651e+07	9.88342e+07	5.27377e+07	1.47941e+07	1.88819e+06	2.49029e+06	0	0	0	0
AVRYNGKL	108	115	1	0	920.531	4	6	7.11295	7.54998	923.201	2.12881	1	0	1.12524	1.41929	1	1	0.143648		2.09357e+06	5.24965e+07	1.29427e+08	1.34612e+08	6.46495e+07	1.7081e+07	1.3769e+06	0	56542.7	0	104893
AVRYNGKL	108	115	2	0	460.769	4	6	7.08173	7.63825	462.132	2.1841	1	0	1.17098	1.98847	1	1	0.0439312		1.37701e+08	9.2122e+08	2.27117e+09	2.35134e+09	1.25437e+09	4.04163e+08	9.44729e+07	1.29366e+07	514388	228903	1043.99
VRYNGKL	109	115	1	0	849.494	4	5	6.95678	7.27952	852.005	2.01046	1	0	1.36001	0.874792	1	1	0.141788		360358	2.82582e+07	6.62535e+07	6.22334e+07	2.64088e+07	2.40685e+06	0	0	0	0
VRYNGKL	109	115	2	0	425.251	4	5	6.95678	7.58115	426.539	2.07517	0.6	0					0.0485532		6.02208e+07	4.3114e+08	9.60935e+08	9.51795e+08	4.25913e+08	1.12067e+08	2.04057e+07	922838	380894	152459
VRYNGKL	109	115	3	0	283.836	4	5	6.95678	7.19102	284.697	2.08114	1	0	1.43019	0.453202	1	1	0.0359326		3.83572e+06	3.69345e+07	9.07174e+07	8.89611e+07	3.7627e+07	1.0498e+07	680516	46541.6	0	0
RYNGKL	110	115	2	0	375.716	4	4	7.14418	7.33157	376.941	2.01161	1	0	1.8605	0.230021		1	0.13612		920300	9.23456e+06	1.42165e+07	1.03324e+07	5.54075e+06	1.51186e+06	593728	307394	0
IAYPIA	116	121	1	0	647.376	4	3	8.29798	8.73992	647.751	-0.030328	1	0	-0.686422	1.44263		1	0.0390186		1.03582e+09	3.74599e+08	7.70027e+07	9.79081e+06	67454	82961.7	88007.8	0
IAYPIAV	116	122	1	0	746.445	4	4	9.66145	10.0353	746.901	-0.0114806	1	0	-0.650482	1.11846	-1	1	0.0528838		5.09501e+08	2.34438e+08	5.74239e+07	4.08125e+06	305573	502485	166317	38514.9	23013.3
IAYPIAV	116	122	2	0	373.726	4	4	8.53708	9.5436	374.34	0.760047	0.4	0					0.183646		230051	9.01815e+07	1.07374e+06	6.72397e+06	465267	1.25019e+06	211830	108907	0
IAYPIAVE	116	123	1	0	875.487	4	5	9.07793	9.38232	876.338	0.312548	1	0	-0.325894	0.787377	0	1	0.593327		1.06019e+08	1.15787e+08	4.47442e+07	7.41229e+06	0	3930.86	5284.19	434566	226515	45971.3
IAYPIAVE	116	123	2	0	438.247	4	5	7.74723	9.35115	438.905	0.777998	0.4	0					0.343086		2.48722e+08	1.85679e+08	2.72519e+08	1.00646e+08	7.74019e+06	103864	488994	0	372480	52631.9
IAYPIAVEA	116	124	2	0	473.766	4	6	9.15578	9.63212	474.07	0.0310554	0.6	0					0.0746149		2.30505e+09	1.30534e+09	4.31364e+08	9.35838e+07	1.34645e+07	1.88991e+06	402065	375068	0	273313	160294
IAYPIAVEAL	116	125	1	0	1059.61	4	7					-1
IAYPIAVEAL	116	125	2	0	530.308	4	7					-1
VEAL	122	125	1	0	431.25	3	2	6.64333	6.69033	431.756	0.257782	0.4	0					0.105193		5.83411e+06	4.64933e+06	212631	0	47531.2	34847.9
VEALS	122	126	1	0	518.282	3	3	5.09858	5.30295	518.447	-0.127415	1	1	-0.847089	0.310925		1	0.153902		8.98376e+06	1.54449e+06	47332.5	35690.3	0	0	0
EALSL	123	127	1	0	532.298	3	3					-1
ALSL	124	127	1	0	403.255	3	2	8.73473	9.11428	403.459	-0.0297605	1	0	-0.710108	1.14545		1	0.0804586		3.47045e+08	6.95564e+07	5.96308e+06	349630	119018	622514
ALSLIYNKDLLPNPPKTWEEIPAL	124	147	3	0	912.505	7	18	12.6337	12.7693	913.519	1.36343	0.6	0					0.0995192		3.47613e+06	1.72899e+07	3.23883e+07	3.05344e+07	2.0674e+07	8.41252e+06	3.05307e+06	656803	229401	203851	0	0	231397	81287.6	170474	234618	233047	83154.2	244474	0	0	0	239551	459480	0	0
LSLIYNKDLLPNPPKT	125	140	2	0	913.525	6	11	10.1443	10.3836	914.571	0.983905	1	0	-0.192165	0.47702	1	-1	0.168162		3.13519e+06	3.28263e+07	4.48001e+07	2.87762e+07	6.30313e+06	825061	0	0	216932	0	0	0	0	13520.2	280515	0	0	27862.5
LSLIYNKDLLPNPPKT	125	140	3	0	609.352	6	11	10.0509	10.2538	610.15	1.2842	1	0	-0.0566297	0.303859	1	-1	0.127965		1.27444e+07	4.67649e+07	6.4022e+07	4.72254e+07	2.07956e+07	8.08271e+06	2.36874e+06	2.30411e+06	1.09341e+06	655001	186752	76892.6	85925	93175	0	109238	0	64303.7
LSLIYNKDLLPNPPKTW	125	141	3	0	671.379	6	12	9.87975	10.0042	676.335	13.6298	0.4	1					0.112519		0	193523	0	448585	122899	0	0	0	0	202378	0	164845	2.56538e+06	1.00516e+07	1.9318e+07	2.01352e+07	1.49648e+07	8.06352e+06	3.54861e+06
LSLIYNKDLLPNPPKTWEEIPAL	125	147	2	0	1332.74	7	17	12.5364	12.8686	1334.1	1.08944	1	0	-0.318074	0.919888	1	0	0.147845		1.11446e+06	2.07809e+07	3.88232e+07	3.71084e+07	2.35324e+07	7.56468e+06	1.51109e+06	21428.6	158624	0	7958.93	285141	0	0	0	14039	0	0	0	0	0	0	0	0	0
LSLIYNKDLLPNPPKTWEEIPAL	125	147	3	0	888.826	7	17	12.4424	12.9469	889.814	1.32582	1	0	-0.249042	1.74068	1	0	0.0311339		7.90398e+07	3.23751e+08	5.69692e+08	5.77187e+08	3.97337e+08	2.15351e+08	9.35413e+07	3.48936e+07	1.13584e+07	2.32913e+06	609093	511043	672014	99854.7	92640.4	107803	82914.5	196310	0	84927.4	0	13979.1	0	0	25433.8
LSLIYNKDLLPNPPKTWEEIPALD	125	148	3	0	927.169	7	18					-1
LSLIYNKDLLPNPPKTWEEIPALDKELKAKGKSAL	125	159	4	0	984.058	9	29	11.52	11.6449	985.709	4.21884	1	0	0.0860123	-0.0676326	1	0	0.188885		167594	0	0	568233	5.36413e+06	8.93048e+06	1.01919e+07	1.01773e+07	8.69782e+06	2.21437e+06	779524	0	305985	147958	142124	37990.9	0	0	0	0	0	0	8223.76	32118.8	11613.8	53086.8	42343.9	55811.7	0	22723.2
LSLIYNKDLLPNPPKTWEEIPALDKELKAKGKSAL	125	159	5	0	787.448	9	29					-1
LSLIYNKDLLPNPPKTWEEIPALDKELKAKGKSALM	125	160	3	0	1355.42	9	30	11.6918	11.8636	1357.61	4.01815	1	0	0.0287248	0.156024	1	-4	0.139288		0	0	0	2.45172e+06	8.80151e+06	1.90499e+07	2.40597e+07	2.46971e+07	1.99685e+07	7.50851e+06	1.66489e+06	557595	0	0	0	0	0	0	0	0	0	0	0	0	234062	0	0	0	0	0
LSLIYNKDLLPNPPKTWEEIPALDKELKAKGKSALM	125	160	4	0	1016.82	9	30	11.6137	12.1034	1018.64	4.75664	1	0	0.150936	1.67002	1	-1	0.230473		0	855127	1.68221e+07	7.39476e+07	1.77009e+08	2.81366e+08	3.57511e+08	3.48761e+08	2.78342e+08	1.93477e+08	1.10828e+08	5.22186e+07	2.71952e+07	1.04668e+07	3.37925e+06	1.04376e+06	415015	164914	313469	327887	2.01947e+07	196159	371163	984.596	2.57143e+07	141673	39125.8	975466	3.28637e+06	0
LSLIYNKDLLPNPPKTWEEIPALDKELKAKGKSALM	125	160	5	0	813.656	9	30	11.6137	11.8792	815.058	4.47533	1	0	0.104383	0.602227	1	-2	0.0699918		112531	437902	6.157e+06	3.00505e+07	7.08439e+07	1.088e+08	1.4779e+08	1.4711e+08	1.21812e+08	8.21605e+07	4.84792e+07	2.20877e+07	9.88475e+06	3.10666e+06	989068	0	46994.8	308433	134473	133153	0	1.62827e+06	959832	162388	253954	115637	957039	439673	0	0
LSLIYNKDLLPNPPKTWEEIPALDKELKAKGKSALM	125	160	6	0	678.214	9	30	11.6918	11.9886	679.387	4.50187	1	0	0.108776	0.751252	1	-2	0.124903		63963.6	340928	1.62579e+06	8.10913e+06	1.97674e+07	3.60717e+07	4.6009e+07	4.402e+07	3.73552e+07	2.43877e+07	1.27526e+07	4.90956e+06	1.21275e+06	703371	513925	586048	304823	246306	164301	445046	0	0	418487	210822	0	467083	60123.7	0	66004.1	95339.1
LSLIYNKDLLPNPPKTWEEIPALDKELKAKGKSALMF	125	161	5	0	843.07	9	31					-1
SLIYNKDLLPNPPKT	126	140	2	0	856.983	6	10	9.33037	9.50715	858.049	1.09768	1	0	-0.0912723	0.179526	-1	1	0.127509		4.14279e+06	2.94833e+07	3.21149e+07	2.44406e+07	8.04669e+06	1.02945e+06	400941	158056	0	0	0	0	0	0	0	329114	0
SLIYNKDLLPNPPKT	126	140	3	0	571.658	6	10	8.43832	8.73473	573.145	3.42845	1	0	1.06587	0.749426	-1	-4	0.0778731		237404	291629	274550	4.70705e+07	7.47843e+07	5.63695e+07	2.81467e+07	6.67784e+06	1.36594e+06	227754	0	604704	0	0	240161	0	0
SLIYNKDLLPNPPKTWEEIPAL	126	147	2	0	1276.19	7	16	12.0982	12.2703	1277.49	1.02421	1	0	-0.318431	0.157215	1	0	0.173994		950473	1.42937e+07	1.99226e+07	1.84223e+07	1.11082e+07	3.32405e+06	0	156222	0	147479	0	0	0	279298	0	0	0	0	0	21144	0	0	0	0
SLIYNKDLLPNPPKTWEEIPAL	126	147	3	0	851.132	7	16	12.0042	12.5991	852.101	1.34483	1	0	-0.218946	2.171	1	0	0.0837963		7.34168e+07	3.17152e+08	5.17181e+08	4.98224e+08	3.28847e+08	1.62015e+08	6.85821e+07	2.32526e+07	5.33796e+06	1.3983e+06	764848	618410	7.56482e+06	599247	674718	2.61492e+06	327986	186909	538743	196069	160303	1.46413e+06	317250	92452
SLIYNKDLLPNPPKTWEEIPALDKELKAKGKSALM	126	160	3	0	1317.73	9	29	11.4265	11.6137	1319.89	4.01763	1	0	0.0515656	0.229306		-3	0.179		445669	0	0	1.08039e+06	9.06361e+06	1.58384e+07	2.2112e+07	1.80105e+07	1.42176e+07	6.58104e+06	1.16064e+06	235518	0	0	0	0	194075	0	193102	0	0	0	0	0	0	0	205776	0	0	0
LIYNKDLLPNPPKT	127	140	2	0	813.467	5	9	9.04673	9.14022	814.689	1.45927	0.5	0					1.43517		190302	2.91936e+06	3.27049e+06	829976	0	0	0	0	0	0	112152	152928	208759	137489	0
LIYNKDLLPNPPKTWEEIPAL	127	147	3	0	822.121	7	15					-1
LIYNKDLLPNPPKTWEEIPALDKELKAKGKSALM	127	160	4	0	966.789	9	28	11.3486	11.3953	968.466	4.29101	1	0	0.124601	-0.440236	1	-1	0.107735		0	18576.9	0	2.10348e+06	7.20912e+06	1.17328e+07	1.29936e+07	1.18588e+07	1.05123e+07	7.03654e+06	2.27029e+06	1.07654e+06	0	0	0	150693	0	0	0	0	0	0	0	0	205186	0	0	0	0	0
LIYNKDLLPNPPKTWEEIPALDKELKAKGKSALM	127	160	5	0	773.633	9	28	11.3486	11.5877	775.058	4.71052	1	0	0.198985	0.476306	1	-2	0.261111		0	30686.9	340421	3.27607e+06	9.53078e+06	1.90851e+07	2.50638e+07	2.50815e+07	1.80323e+07	1.13705e+07	6.23929e+06	991401	588096	0	573089	0	89505.9	105543	0	0	0	0	0	0	658527	303872	0	0	0	0
IYNKDLLPNPPKT	128	140	2	0	756.925	5	8	8.0327	8.42273	757.944	1.12618	1	0	0.0626517	1.19539	1	1	0.049781		1.33275e+08	4.23955e+08	5.13728e+08	3.08015e+08	1.32521e+08	3.93104e+07	9.32212e+06	837515	231838	110179	95053.6	0	444857	63914.4
IYNKDLLPNPPKT	128	140	3	0	504.952	5	8	8.12628	8.22515	505.618	1.08519	1	0	0.0372162	-0.191648	1	1	0.0244991		2.91533e+07	7.80541e+07	1.0077e+08	5.9012e+07	1.95443e+07	8.61761e+06	1.49364e+06	98919.7	0	0	309630	0	0	76801.2
IYNKDLLPNPPKTW	128	141	3	0	566.979	6	9	10.0665	10.1599	567.701	1.11771	1	0	-0.0196742	-0.217531		0	0.124637		1.27721e+06	8.52864e+06	1.23061e+07	7.89811e+06	2.65165e+06	379371	0	0	0	0	0	90162.7	0	110669	0	0
IYNKDLLPNPPKTWE	128	142	3	0	609.993	6	10					-1
IYNKDLLPNPPKTWEEIPAL	128	147	2	0	1176.14	7	14	11.5045	12.0825	1177.44	1.1727	1	0	-0.220372	2.09097	1	1	0.0871002		8.72362e+07	3.77166e+08	5.75767e+08	5.18895e+08	3.02618e+08	1.40849e+08	4.71422e+07	6.63199e+06	225520	235189	1.39974e+06	913388	336753	4104.74	7169.35	4139.6	193645	21838.4	217178	52290.3	12425	106021
IYNKDLLPNPPKTWEEIPAL	128	147	3	0	784.426	7	14	11.4889	12.1764	785.351	1.33054	1	0	-0.164398	2.61244	1	1	0.100024		6.50741e+08	2.49972e+09	3.87443e+09	3.43981e+09	2.01134e+09	9.55353e+08	6.00191e+08	1.23676e+08	3.99595e+07	9.4039e+07	1.43473e+07	8.58472e+06	2.55535e+07	2.20108e+06	826943	1.19039e+06	417570	918947	358603	72115.6	133660	173817
IYNKDLLPNPPKTWEEIPALD	128	148	2	0	1233.65	7	15					-1
IYNKDLLPNPPKTWEEIPALDKE	128	150	3	0	908.481	7	17					-1
IYNKDLLPNPPKTWEEIPALDKELKAKGKSAL	128	159	3	0	1207.34	8	26					-1
IYNKDLLPNPPKTWEEIPALDKELKAKGKSAL	128	159	4	0	905.758	8	26	10.803	11.1355	907.353	4.19143	1	0	0.164113	0.921317	1	1	0.120274		0	436689	4.72333e+06	2.6241e+07	6.4105e+07	1.04973e+08	1.17382e+08	1.06592e+08	7.18823e+07	4.35789e+07	1.93787e+07	4.00549e+06	195103	349066	192924	916541	0	0	218904	172993	0	0	0	629820	220462	542620	189376	438982	0	0
IYNKDLLPNPPKTWEEIPALDKELKAKGKSAL	128	159	6	0	604.174	8	26					-1
IYNKDLLPNPPKTWEEIPALDKELKAKGKSALM	128	160	3	0	1251.02	9	27	11.0835	11.4576	1253.21	4.20888	1	0	0.137679	1.11965	0	0	0.13135		25142.9	270604	2.32896e+07	6.45668e+07	1.5876e+08	2.65744e+08	3.16158e+08	2.86825e+08	2.25665e+08	1.32872e+08	7.39497e+07	2.85634e+07	6.85985e+06	1.6651e+06	137324	0	0	0	0	0	0	0	0	0	658127	0	73010.8	387467	0	95273.1
IYNKDLLPNPPKTWEEIPALDKELKAKGKSALM	128	160	4	0	938.518	9	27	10.9588	11.4421	940.195	4.36787	1	0	0.166915	1.63945	1	0	0.0296877		1.03386e+06	1.6577e+07	1.34539e+08	4.69678e+08	1.03674e+09	1.6868e+09	2.07179e+09	1.9215e+09	1.42523e+09	9.71447e+08	5.1842e+08	2.68402e+08	1.20624e+08	6.19824e+07	2.61041e+07	1.70034e+07	6.39397e+06	3.43385e+06	5.56356e+06	5.41862e+06	4.63777e+06	4.36104e+06	3.84663e+06	3.28872e+06	2.45805e+06	160312	0	0	10857	12265.4
IYNKDLLPNPPKTWEEIPALDKELKAKGKSALM	128	160	5	0	751.016	9	27	10.99	11.2863	752.355	4.35465	1	0	0.164483	0.749109	1	0	0.0287732		129913	6.57392e+06	3.94381e+07	1.67061e+08	3.75749e+08	6.26392e+08	7.33262e+08	6.77938e+08	5.36851e+08	3.37246e+08	1.92001e+08	9.86041e+07	3.80611e+07	1.55312e+07	8.22405e+06	4.26344e+06	2.22322e+06	1.08602e+06	617094	1.3961e+06	2.00268e+06	1.5324e+06	1.17539e+06	1.04105e+06	588372	0	0	37436.2	309888	127100
IYNKDLLPNPPKTWEEIPALDKELKAKGKSALM	128	160	6	0	626.014	9	27	11.0368	11.3175	627.25	5.07371	1	0	0.296701	0.674556	1	-6	0.181958		0	1.98435e+06	1.49795e+07	5.14672e+07	1.20074e+08	1.91853e+08	2.26451e+08	2.28083e+08	1.71619e+08	1.09977e+08	5.63995e+07	3.00854e+07	1.12195e+07	5.12503e+06	2.19137e+06	1.02392e+06	93720.4	1.52278e+06	90393.9	365988	1.23922e+06	91985.3	81024.1	1.02739e+06	130379	344851	247241	782070	71692.7	0
IYNKDLLPNPPKTWEEIPALDKELKAKGKSALM	128	160	7	0	536.728	9	27	11.0523	11.2656	537.732	4.6868	1	0	0.225557	0.353243	1	-2	0.155327		0	162300	991600	4.85607e+06	1.80943e+07	3.37906e+07	3.68059e+07	3.38821e+07	2.96051e+07	1.51478e+07	7.03366e+06	3.03199e+06	1.29976e+06	350902	148220	332892	120757	87633.5	0	0	141656	66454.7	0	0	0	167186	66886.3	0	0	344900
IYNKDLLPNPPKTWEEIPALDKELKAKGKSALMF	128	161	3	0	1300.04	9	28					-1
IYNKDLLPNPPKTWEEIPALDKELKAKGKSALMF	128	161	4	0	975.285	9	28	11.7074	12.1399	977.037	4.55888	1	0	0.172098	1.39769	1	0	0.0710332		0	1.36385e+06	6.2724e+06	3.57751e+07	8.93385e+07	1.60452e+08	2.13328e+08	2.15488e+08	1.85547e+08	1.24049e+08	7.4959e+07	3.7855e+07	1.6678e+07	2.45909e+06	1.07008e+06	329702	276782	258325	190975	176704	6940.94	2543.81	129792	27878.6	0	379199	419026	0	0	0
IYNKDLLPNPPKTWEEIPALDKELKAKGKSALMF	128	161	5	0	780.43	9	28					-1
IYNKDLLPNPPKTWEEIPALDKELKAKGKSALMF	128	161	6	0	650.526	9	28					-1
WEEIPAL	141	147	1	0	857.44	4	4	11.333	11.9417	858.041	0.073838	0.4	0					0.244639		3.70269e+08	1.9089e+08	5.38666e+07	7.59537e+06	2.44887e+06	3.84692e+06	3.47315e+06	1.12925e+06	19507.9
WEEIPAL	141	147	2	0	429.224	4	4	11.3953	11.5565	429.418	-0.139211	1	0	-0.809016	0.105132	1	1	0.267709		9.1641e+06	3.9629e+06	0	0	0	0	197691	0	0
WEEIPALDKELKAKGKSAL	141	159	3	0	709.4	6	16					-1
WEEIPALDKELKAKGKSALM	141	160	2	0	1129.12	7	17	10.5532	10.6313	1131.08	2.49575	1	0	0.0926234	-0.290257	0	0	0.54033		0	6.7455e+06	4.2937e+06	8.89847e+06	9.74444e+06	6.53579e+06	3.20611e+06	624015	186604	0	1.16053e+06	0	1.01917e+06	338955	0	0	0	0	0	0	0	0	0	0	0
WEEIPALDKELKAKGKSALM	141	160	3	0	753.08	7	17	10.4129	10.6157	754.695	3.41784	0.6	0					0.290875		1.32461e+07	3.57112e+07	9.80372e+07	1.75791e+08	2.15047e+08	1.73189e+08	1.04033e+08	5.46782e+07	2.1044e+07	8.08457e+06	3.0773e+06	946445	175963	464242	216304	81729.4	220529	4.39207e+06	0	584813	2.92219e+07	0	122110	3.50151e+06	0
WEEIPALDKELKAKGKSALM	141	160	4	0	565.062	7	17	10.5376	10.5844	566.132	2.85527	1	0	0.197616	-0.439362	1	0	0.0406053		715367	3.13421e+06	7.75866e+06	1.6906e+07	2.12134e+07	1.69696e+07	1.02101e+07	4.86506e+06	2.14731e+06	292024	142922	57469.8	85579.7	209938	0	0	0	97252.5	3755.05	0	0	0	0	0	0
EEIPAL	142	147	1	0	671.361	4	3	9.45512	9.47072	671.63	-0.126248	1	0	-0.845159	-0.588308		0	0.213837		3.03444e+06	787433	114095	0	10283.2	0	0	0
EEIPALDKELKAKGKSALM	142	160	3	0	691.054	6	16	9.10908	9.36153	696.754	15.8119	1	0	4.27005	0.539981		-21	0.0229846		304763	828321	371712	310985	2.5103e+06	526508	194633	1.44336e+07	0	178965	2.33777e+07	0	6.21071e+06	9.91916e+07	3.74448e+08	9.34119e+08	1.51559e+09	1.69274e+09	1.35247e+09	8.68343e+08	4.27918e+08	1.70057e+08	6.23285e+07
DKELKAKGKSAL	148	159	2	0	644.385	5	10	5.5734	5.99023	645.931	2.34308	1	0	0.527026	1.32306	1	1	0.094771		730516	3.21878e+07	1.01208e+08	1.33793e+08	8.89466e+07	3.80768e+07	1.00482e+07	1.1709e+06	54264.7	0	0	0	0	0	0	0
DKELKAKGKSAL	148	159	3	0	429.926	5	10	5.5734	5.9277	430.989	2.44043	1	0	0.575356	1.02517	1	1	0.0653762		1.52802e+06	3.17142e+07	1.05163e+08	1.34198e+08	9.10249e+07	3.92933e+07	1.21702e+07	872519	177610	0	5.30091e+06	0	0	0	0	0
DKELKAKGKSAL	148	159	4	0	322.696	5	10	5.62033	5.81833	323.473	2.35786	1	0	0.534365	0.280596	1	1	0.0920166		122982	2.35274e+06	1.28918e+07	1.70813e+07	1.04043e+07	3.48426e+06	793209	0	0	0	45648.1	0	38959.5	0	121512	57272.3
DKELKAKGKSALM	148	160	1	0	1418.8	5	11	6.59563	6.70602	1421.71	2.00922	0.4	0					0.459594		30010	239113	1.46651e+06	1.8756e+06	788402	202263	76342.3	26664.7	0	0	0	0	0	0	0	0	0
DKELKAKGKSALM	148	160	2	0	709.905	5	11	6.48585	7.03492	711.514	2.32298	1	0	0.412203	1.95298	1	0	0.16873		6.59093e+07	5.04986e+08	1.39763e+09	1.78778e+09	1.34454e+09	6.44256e+08	2.44165e+08	7.91377e+07	2.26754e+07	5.99844e+06	1.93795e+06	254651	225712	83180	116931	22378.4	145027
DKELKAKGKSALM	148	160	3	0	473.606	5	11	6.48585	7.05052	474.681	2.33224	1	0	0.416383	2.0273	1	0	0.0226885		9.74786e+07	7.31996e+08	2.09011e+09	2.87473e+09	2.06015e+09	9.8901e+08	3.65617e+08	1.07871e+08	3.06716e+07	1.12118e+07	5.87568e+06	1.50775e+06	48929	49921.9	764450	0	0
DKELKAKGKSALM	148	160	4	0	355.456	5	11	6.48585	6.75302	356.261	2.32468	1	0	0.41297	0.610087	1	0	0.0241985		9.47629e+06	7.80473e+07	2.13901e+08	3.0226e+08	2.13647e+08	1.05618e+08	3.69229e+07	1.07543e+07	1.81466e+06	346061	234608	416902	0	0	0	379967	0
DKELKAKGKSALMF	148	161	2	0	783.44	6	12					-1
DKELKAKGKSALMF	148	161	3	0	522.629	6	12					-1
KELKAKGKSALM	149	160	2	0	652.392	5	10					-1
KELKAKGKSALM	149	160	3	0	435.264	5	10	6.47538	6.80007	436.179	1.90994	1	0	0.311987	0.884081	1	0	0.0531806		2.39712e+06	2.34301e+07	5.84434e+07	6.16255e+07	3.1652e+07	1.00344e+07	2.63277e+06	220252	13608.9	146154	0	0	0	0	0	40559.1
LKAKGKSAL	151	159	2	0	458.303	4	7	5.11427	5.12995	459.218	1.29198	0.4	0					0.753321		62077.7	95901	137735	142462	0	0	0	0	0	0	0	0
LKAKGKSALM	151	160	2	0	523.823	5	8					0
LKAKGKSALM	151	160	3	0	349.551	5	8	6.47015	6.78438	350.338	1.67189	1	0	0.401314	0.8343	1	0	0.102343		1.46119e+06	1.51441e+07	2.48414e+07	2.22445e+07	9.07206e+06	937817	94736.1	0	0	0	7928.76	37590	0	0
MFNLQEPYFTWPLIA	160	174	2	0	935.466	6	11					-1
MFNLQEPYFTWPLIAA	160	175	2	0	970.984	6	12					0
MFNLQEPYFTWPLIAADGGYA	160	180	2	0	1202.57	7	17	13.4334	13.6066	1210.53	14.3565	0.6	0					0.223791		0	0	0	0	0	102510	0	0	0	0	0	0	0	296673	4.55436e+06	1.0204e+07	1.18523e+07	7.02243e+06	3.03149e+06	136564	241546	0	0	0	117154
FNLQEPY	161	167	1	0	910.431	4	4	9.77063	10.1236	911.487	0.500539	0.4	0					0.261341		4.99668e+07	1.05344e+08	4.32696e+07	5.06329e+06	0	0	188712	258621	713952
FNLQEPY	161	167	2	0	455.719	4	4	9.72383	10.1599	456.278	0.562664	0.4	0					0.100821		9.64743e+07	1.9689e+08	8.69248e+07	2.16887e+07	1.24777e+06	1.20055e+06	145655	588719	7820.38
FNLQEPYFTWPLI	161	173	2	0	834.427	6	9					-1
FNLQEPYFTWPLIA	161	174	2	0	869.946	6	10	14.8055	15.0665	870.892	0.785282	1	0	-0.246367	0.580711		0	0.0212082		8.74785e+08	2.73584e+09	2.54788e+09	1.37561e+09	5.27889e+08	1.71501e+08	5.42505e+07	2.10856e+07	1.65565e+07	1.0205e+07	4.966e+06	2.11738e+06	1.72174e+06	271645	729753	191650	583405
FNLQEPYFTWPLIAA	161	175	2	0	905.464	6	11	14.6012	14.7009	906.689	1.30133	1	0	-0.0489028	-0.187996		0	0.587175		3.40707e+06	1.38733e+07	1.36236e+07	6.8869e+06	3.24371e+06	872369	360603	191693	199216	141831	0	265124	130045	662964	158576	117351	277504	93667.6
FNLQEPYFTWPLIAADGGY	161	179	2	0	1101.53	6	15					-1
FNLQEPYFTWPLIAADGGYA	161	180	2	0	1137.05	6	16	13.245	13.402	1144.94	14.373	1	0	3.82357	0.0853625		-5	0.216394		0	0	0	0	116274	617901	576196	139102	0	0	0	175183	392446	4.80814e+06	1.38076e+07	2.13219e+07	2.278e+07	1.77102e+07	8.20428e+06	4.37273e+06	830159	398139	0
FNLQEPYFTWPLIAADGGYAF	161	181	2	0	1210.58	7	17					0
NLQEPY	162	167	1	0	763.362	4	3					0
NLQEPYFTWPLI	162	173	2	0	760.893	5	8					-1
NLQEPYFTWPLIA	162	174	1	0	1591.82	5	9	14.2701	14.3122	1593.32	0.5129	0.4	0					0.35184		0	917271	671416	86859	0	0	0	0	0	0	0	0	0	0	0
NLQEPYFTWPLIA	162	174	2	0	796.411	5	9	14.2228	14.554	797.286	0.752499	1	0	-0.221133	0.915125	1	0	0.0347622		1.98737e+08	6.21789e+08	5.08856e+08	2.42686e+08	8.83953e+07	2.70824e+07	6.57375e+06	3.18236e+06	1.39112e+06	356028	717263	650644	336889	678767	470054
NLQEPYFTWPLIAA	162	175	2	0	831.93	6	10					-1
NLQEPYFTWPLIAADGGY	162	179	2	0	1028	6	14					-1
NLQEPYFTWPLIAADGGYA	162	180	2	0	1063.52	6	15	11.6449	11.7388	1068.7	9.05225	0.5	0					0.291577		0	0	0	0	0	0	232112	2.30716e+06	1.01532e+07	1.82764e+07	2.07368e+07	1.48375e+07	4.8382e+06	509968	283694	0	0	0	1.9845e+06	232140	2.52752e+06	0
FTWPLIA	168	174	1	0	847.471	4	4	13.2607	13.654	847.963	-0.0564149	0.4	0					0.163001		4.722e+08	2.06334e+08	5.99447e+07	1.20594e+07	207760	187099	66111.3	269718	234388
AADGGYAF	174	181	1	0	771.331	4	6					-1
AADGGYAFKYENGKYDIKDVGVDNAGAKAGLTF	174	206	4	0	857.172	8	31	10.3161	10.4492	860.319	10.5418	0.6	0					0.398768		0	351449	0	0	0	404508	1.85219e+06	6.69703e+06	1.11429e+07	1.48306e+07	1.60816e+07	1.71989e+07	1.37041e+07	1.22378e+07	8.63054e+06	4.45983e+06	3.05059e+06	1.88722e+06	1.43907e+06	324037	678425	133931	0	0	0	175947	0	0	0	232608
ADGGY	175	179	1	0	482.188	3	3	3.88293	5.0044	482.86	0.401265	1	0	0.0278152	4.67974		0	0.358844		1.12724e+08	8.49994e+07	2.60117e+07	4.72218e+06	3806.27	377613	30582.2
ADGGYA	175	180	1	0	553.225	3	4	4.15048	5.02013	554.13	0.594517	1	0	0.10166	3.48015		-2	0.220498		2.85742e+08	2.78052e+08	1.20346e+08	3.58703e+07	4.83216e+06	148521	0	1.24222e+06
ADGGYAFKYENGKY	175	188	2	0	791.862	5	12	8.67232	9.0935	794.493	4.30401	1	0	1.14443	1.34378	-1	0	0.221949		0	2.58965e+06	2.5842e+07	8.10803e+07	1.31654e+08	1.46706e+08	1.23739e+08	7.59469e+07	4.36113e+07	1.42029e+07	6.13294e+06	375119	0	505306	124911	282997	558324	2.35283e+06
ADGGYAFKYENGKY	175	188	3	0	528.244	5	12	7.95478	8.1419	532.817	12.763	0.4	1					0.248128		0	0	0	98604.4	0	0	77948.4	0	0	169737	0	1.72031e+06	5.09893e+06	8.74982e+06	7.30299e+06	6.42049e+06	2.83819e+06	919184
ADGGYAFKYENGKYDIKD	175	192	2	0	1027.48	6	16	8.75033	8.87517	1031	5.80211	1	0	1.16411	-0.0679502	1	-2	0.486171		0	0	0	926522	2.27359e+06	6.2779e+06	8.94599e+06	7.31689e+06	5.03452e+06	2.80471e+06	1.00549e+06	154180	0	0	0	0	0	0	0	0	415773	227627	616154
ADGGYAFKYENGKYDIKD	175	192	3	0	685.322	6	16					0
ADGGYAFKYENGKYDIKDVGVDNAGAKAGL	175	204	3	0	1036.18	7	28	9.40832	9.86418	1040.22	10.3087	1	1	1.19159	1.509	1	-3	1.71599		0	5.36453e+06	530279	285408	6.08883e+07	2.73895e+07	5.80414e+07	1.8969e+08	1.53514e+08	1.90277e+08	2.44597e+08	1.75711e+08	1.53273e+08	1.30352e+08	7.24644e+07	4.66366e+07	3.17771e+07	1.74391e+07	1.10976e+07	1.35222e+07	5.77791e+06	6.49735e+06	9.55609e+06	1.81211e+07	1.80876e+07	3.42246e+07	3.3628e+07	4.04602e+07	2.97588e+07	1.97268e+07
ADGGYAFKYENGKYDIKDVGVDNAGAKAGL	175	204	4	0	777.383	7	28	9.43952	9.6269	780.304	9.84244	1	0	1.10892	0.230021	1	-2	0.107786		1.32157e+06	11146.9	365514	759872	5.50952e+06	1.55023e+07	2.54373e+07	5.87353e+07	8.76915e+07	1.06941e+08	1.13137e+08	9.98631e+07	9.41908e+07	6.23913e+07	4.33083e+07	2.87018e+07	2.19714e+07	1.04772e+07	1.10367e+07	4.36343e+06	8.19804e+06	1.21708e+06	7.65958e+06	3.91516e+06	1.38358e+07	4.35447e+06	7.04043e+06	6.46626e+06	1.08243e+07	1.68292e+06
ADGGYAFKYENGKYDIKDVGVDNAGAKAGLTF	175	206	4	0	839.412	8	30	10.2382	10.6261	842.353	9.75537	1	0	0.978169	1.18531		-3	0.494564		883557	169243	591775	3.86698e+06	2.34967e+07	6.37591e+07	1.44059e+08	2.5312e+08	3.77282e+08	4.65146e+08	5.10364e+08	5.03333e+08	4.30306e+08	3.41325e+08	2.42951e+08	1.61235e+08	1.03745e+08	6.95328e+07	5.40533e+07	3.11194e+07	4.30367e+07	2.15936e+07	3.55325e+07	8.84355e+06	2.08313e+07	1.26066e+06	2.7779e+06	538773	6.21317e+06	1.39657e+07
ADGGYAFKYENGKYDIKDVGVDNAGAKAGLTFL	175	207	3	0	1156.58	8	31	11.0679	11.4576	1160.18	8.73669	0.6	0					0.155649		58424.5	593452	772241	1.94765e+06	681677	1.42903e+07	5.84376e+07	8.62193e+07	1.27021e+08	1.67866e+08	1.6962e+08	1.74579e+08	1.52802e+08	1.10663e+08	7.92402e+07	5.91908e+07	3.08172e+07	1.84747e+07	9.76545e+06	1.79896e+06	0	0	0	0	0	0	0	0	1.88033e+06	1.77978e+06
ADGGYAFKYENGKYDIKDVGVDNAGAKAGLTFL	175	207	4	0	867.683	8	31	11.0835	11.4576	870.336	8.53043	0.6	0					0.0681358		121241	217598	566347	1.12363e+06	7.85427e+06	3.03538e+07	6.61689e+07	1.28831e+08	1.82891e+08	2.36224e+08	2.59575e+08	2.42651e+08	2.09526e+08	1.6837e+08	1.11707e+08	7.02486e+07	4.372e+07	1.82308e+07	2.50553e+06	235727	0	0	0	0	0	13651.8	15441.3	0	27762.4	361474
DGGYAFKYENGKYDIKDVGVDNAGAKAGLTF	176	206	4	0	821.653	8	29					-1
YAFKYENGKYDIKDVGVDNAGAKAGL	179	204	3	0	936.14	7	24					0
AFKYENGKY	180	188	2	0	560.277	5	7	7.58115	7.77835	562.294	3.3448	1	0	1.73602	0.276785		-3	0.148962		278720	2.04394e+06	1.32353e+07	2.77517e+07	3.44096e+07	2.75145e+07	1.41587e+07	1.81436e+06	330571	0	0	0	127861
AFKYENGKYDIKD	180	192	2	0	795.894	5	11	6.32873	6.92545	802.238	11.7309	0.4	0					0.0358342		1.14446e+06	288338	0	0	0	0	0	49065.6	68158.9	4.53394e+07	4.80476e+08	1.87273e+09	3.46979e+09	3.18999e+09	1.84701e+09	7.9611e+08	2.89721e+08
AFKYENGKYDIKD	180	192	3	0	530.931	5	11	6.32873	6.92545	535.163	11.7387	0.4	0					0.0255041		0	254140	0	0	958446	0	52304.6	254087	0	2.82066e+07	3.26781e+08	1.25541e+09	2.39086e+09	2.24222e+09	1.29274e+09	5.32598e+08	1.93459e+08
AFKYENGKYDIKDVGVDNAGAKAGL	180	204	3	0	881.785	7	23	8.96877	9.15578	885.298	8.96598	0.4	1					0.190085		0	236578	0	0	945968	4.22755e+06	1.63737e+07	2.68983e+07	2.31439e+07	3.47496e+07	3.48703e+07	3.36584e+07	1.86095e+07	1.24164e+07	4.72804e+07	1.79329e+06	919392	7.03724e+06	166131	0	482716	0	0	888607	0	0	215837	0	0	164911
AFKYENGKYDIKDVGVDNAGAKAGL	180	204	4	0	661.591	7	23	8.99995	9.06753	664.001	8.06957	1	0	1.10562	-0.340674	1	-2	0.229494		0	0	0	909637	109310	825784	1.42892e+06	6.07502e+06	6.84842e+06	6.57037e+06	6.82585e+06	5.5559e+06	3.13991e+06	1.95316e+06	752052	498323	102965	116998	0	487834	0	0	0	351391	0	0	0	0	0	236315
AFKYENGKYDIKDVGVDNAGAKAGLTF	180	206	3	0	964.491	7	25	9.94197	10.2222	967.774	8.1176	0.6	0					0.193319		271558	0	0	0	0	263640	7.66356e+06	3.79378e+07	8.05681e+07	8.5097e+07	7.02182e+07	5.58749e+07	4.11534e+07	2.49345e+07	9.48588e+06	4.57456e+06	284156	0	363986	53699.4	0	0	0	0	38745.1	50413.5	63480.6	186117	59253.1	6190.58
AFKYENGKYDIKDVGVDNAGAKAGLTF	180	206	4	0	723.62	7	25					-1
AFKYENGKYDIKDVGVDNAGAKAGLTFL	180	207	3	0	1002.19	7	26	10.803	10.9536	1005.31	7.55487	0.6	0					0.154449		1.53438e+06	502454	0	244000	960039	2.91453e+06	1.46877e+07	2.10345e+07	2.87523e+07	3.26215e+07	2.51369e+07	2.32229e+07	1.82556e+07	5.29487e+06	3.52998e+06	2.21018e+06	642392	0	0	0	0	0	0	0	0	245939	0	178597	327669	0
AFKYENGKYDIKDVGVDNAGAKAGLTFL	180	207	4	0	751.891	7	26	10.8809	10.9276	754.315	7.88966	0.6	0					0.174103		713293	0	0	0	471934	2.9623e+06	5.99015e+06	6.42975e+06	9.58124e+06	1.04714e+07	7.75503e+06	7.61304e+06	6.5251e+06	3.64841e+06	2.655e+06	1.11385e+06	675764	159220	284194	175498	139759	136918	292368	0	0	0	0	0	216993	0
FKYENGKY	181	188	1	0	1048.51	4	6	7.34718	7.394	1053.97	4.81986	0.4	1					2.38368		0	0	0	368242	418315	212896	174350	112199	106420	293760	0
FKYENGKY	181	188	2	0	524.759	4	6	7.2691	7.67977	526.792	3.42257	1	0	2.19574	1.29368	0	0	0.157963		0	1.00293e+07	5.66486e+07	1.23229e+08	1.44528e+08	1.02785e+08	4.98553e+07	1.88889e+07	5.63225e+06	775922	1.01445e+06
FKYENGKYDIKD	181	192	2	0	760.375	5	10	7.76798	8.0171	763.045	4.42194	1	0	1.55911	0.524102	1	-1	0.213322		0	175440	1.18811e+06	7.69492e+06	1.74093e+07	2.24589e+07	1.72328e+07	1.14736e+07	3.94888e+06	816946	913395	126118	107216	100272	160003	0
FKYENGKYDIKD	181	192	3	0	507.252	5	10	7.78355	7.81467	509.06	4.50447	1	0	1.60008	-0.514391	1	-1	0.054398		0	0	0	1.95089e+06	3.80838e+06	4.27333e+06	3.82147e+06	2.83697e+06	1.30816e+06	0	0	0	222469	0	0	0
FKYENGKYDIKDVGVDNAGAKAGL	181	204	2	0	1286.66	7	22	8.93757	8.99995	1291.22	7.60226	1	1	1.07934	-0.365445	1	0	0.479295		0	0	0	0	0	0	826727	1.77012e+06	3.36521e+06	2.51324e+06	2.68349e+06	1.33676e+06	1.03537e+06	0	440485	0	0	0	0	0	0	0	0	0	0	0	0	0	0	0
FKYENGKYDIKDVGVDNAGAKAGL	181	204	3	0	858.106	7	22	8.82837	9.15578	861.302	8.05719	1	0	1.182	0.897102	1	0	0.1607		10410.1	41632.4	295105	194511	1.5914e+06	2.00256e+07	5.53662e+07	9.75114e+07	1.26446e+08	1.38828e+08	1.16774e+08	8.91607e+07	6.35041e+07	4.14872e+07	2.27236e+07	1.34048e+07	1.09122e+07	2.73242e+06	1.03356e+06	2.53102e+06	134302	112738	915075	0	121374	478841	104247	110888	611656	0
FKYENGKYDIKDVGVDNAGAKAGL	181	204	4	0	643.831	7	22	8.90637	9.07793	646.13	7.66195	1	0	1.09281	0.154675	1	0	0.105763		0	85934.6	1.2152e+06	511484	2.4841e+06	1.04855e+07	1.95878e+07	2.92672e+07	3.73665e+07	3.48762e+07	2.86102e+07	2.36553e+07	1.59256e+07	9.20993e+06	8.07891e+06	2.37722e+06	986687	471253	2.14558e+06	99585	106625	0	131174	0	224039	0	190076	0	0	0
FKYENGKYDIKDVGVDNAGAKAGLTF	181	206	2	0	1410.71	7	24					-1
FKYENGKYDIKDVGVDNAGAKAGLTF	181	206	4	0	705.861	7	24					-1
FKYENGKYDIKDVGVDNAGAKAGLTFL	181	207	3	0	978.506	7	25	10.7719	10.8238	981.756	7.98256	1	0	0.948993	-0.415305	1	1	0.162002		478314	2.38062e+06	821061	0	3.67105e+06	5.7644e+06	4.21996e+06	1.64136e+07	2.18008e+07	2.07764e+07	2.01547e+07	1.5657e+07	9.89642e+06	8.09294e+06	3.86616e+06	743375	363209	227816	417646	296752	217239	1.49651e+06	1.93637e+06	1.66929e+06	1.38489e+06	0	0	0	0	0
FKYENGKYDIKDVGVDNAGAKAGLTFL	181	207	4	0	734.132	7	25	10.7251	11.1615	736.228	6.62192	1	0	0.67879	1.41635	0	-2	0.166831		3.36545e+07	1.49489e+07	8.98448e+06	8.86754e+06	1.77847e+07	2.92941e+07	5.7049e+07	8.73992e+07	1.11239e+08	1.19337e+08	1.00361e+08	7.07083e+07	5.14954e+07	2.22489e+07	1.99127e+07	3.5856e+06	4.0899e+06	1.51833e+06	481396	172925	168398	387012	0	320505	90414	508687	0	0	145665	1.14016e+06
KYENGKYDIKD	182	192	2	0	686.841	5	9	6.5486	6.70602	689.089	3.68571	1	0	1.39691	0.087268	1	-1	0.29881		0	81917.1	1.04779e+06	2.54221e+06	4.93128e+06	3.95202e+06	2.10423e+06	456141	70441.1	0	0	271171	0	67957.8	0
KYENGKYDIKD	182	192	3	0	458.23	5	9	6.57997	6.62767	459.8	3.90096	1	0	1.51565	-0.435392	1	-1	0.272985		0	0	477015	1.26506e+06	2.26077e+06	1.8006e+06	1.27321e+06	521674	52058.5	0	0	0	89342.4	46800.8	38617.6
KYENGKYDIKDVGVDNAGAKAGL	182	204	3	0	809.083	7	21	8.36037	8.56828	811.831	6.81788	1	0	0.975596	0.327836	1	1	0.156579		89070.5	0	0	1.32277e+06	1.03798e+07	2.36198e+07	3.44357e+07	4.92939e+07	4.38071e+07	3.94341e+07	3.60413e+07	1.93206e+07	1.18411e+07	7.98825e+06	2.14718e+06	716454	762970	0	197566	71931.6	0	0	310566	0	0	153173	0	0	267912
KYENGKYDIKDVGVDNAGAKAGL	182	204	4	0	607.064	7	21	8.32918	8.4903	609.14	6.87807	1	0	0.989826	0.104894	1	1	0.152625		0	199554	0	0	1.30624e+06	3.03566e+06	7.13466e+06	7.19263e+06	8.74034e+06	8.98846e+06	6.22784e+06	3.12577e+06	984794	866240	476386	114233	0	71310.9	0	89330.6	0	142386	0	0	0	145812	0	77290.4	0
KYENGKYDIKDVGVDNAGAKAGLTF	182	206	3	0	891.789	7	23	9.48633	9.64582	894.712	7.18331	1	0	0.914317	0.097113		0	0.143149		0	0	225625	3.40108e+06	1.22484e+07	2.48076e+07	4.24271e+07	5.20065e+07	5.4991e+07	5.14937e+07	3.93307e+07	2.51992e+07	1.66749e+07	1.03504e+07	6.14007e+06	1.75551e+06	1.1146e+06	8.68757e+06	0	0	975753	0	18024.1	2.57895e+06	0	335049	875748	0	0	281293
KYENGKYDIKDVGVDNAGAKAGLTFL	182	207	3	0	929.483	7	24	10.522	10.7511	932.241	6.61245	0.6	0					0.0947116		401317	0	0	1.18896e+06	1.28894e+07	2.65914e+07	3.50624e+07	5.19198e+07	5.22188e+07	5.22499e+07	3.82206e+07	2.55532e+07	1.77391e+07	7.32869e+06	1.85988e+06	280182	0	0	254779	431128	0	0	140517	0	229459	0	0	0	0	0
KYENGKYDIKDVGVDNAGAKAGLTFL	182	207	4	0	697.364	7	24	10.5532	10.6574	699.467	6.75286	1	0	0.760668	-0.166083	1	1	0.123877		703932	98258.8	1.58005e+06	879103	7.18459e+06	7.32411e+06	1.4764e+07	1.71799e+07	2.2278e+07	1.82645e+07	1.25055e+07	9.85392e+06	6.07773e+06	2.96134e+06	917291	394050	248649	99046.5	147543	0	454551	93551	424127	0	147285	0	92332.3	0	0	350415
DIKDVGVD	189	196	2	0	430.722	4	6					-1
DIKDVGVDNAGAKAGL	189	204	2	0	771.91	5	14	7.84578	8.19393	774.253	3.80493	0.6	0					0.12981		236813	1.13636e+07	4.88548e+07	9.89237e+07	1.23708e+08	1.12095e+08	7.739e+07	4.81798e+07	2.15471e+07	1.14608e+07	3.94788e+06	620107	431368	279235	0	594406	525485	130451	0	132205
DIKDVGVDNAGAKAGL	189	204	3	0	514.942	5	14	7.9392	8.04828	516.224	2.96294	0.4	1					0.109488		0	3.46679e+07	1.02188e+07	2.32127e+07	2.73957e+07	2.62395e+07	1.78182e+07	1.00385e+07	3.51712e+06	668884	502333	0	0	385454	0	0	422007	10082.2	0	0
DIKDVGVDNAGAKAGLTF	189	206	2	0	895.968	6	16	9.56442	9.98865	898.381	3.7797	0.6	0					0.44333		626340	1.58734e+07	6.98003e+07	1.43806e+08	1.81069e+08	1.70285e+08	1.34643e+08	6.49979e+07	3.20616e+07	1.03511e+07	6.50842e+06	1.80059e+06	1.41592e+06	414145	4.43314e+06	1.96856e+06	1.18341e+06	475176	0	1.76164e+06	0	1.12018e+06	131909
DIKDVGVDNAGAKAGLTF	189	206	3	0	597.648	6	16	9.6269	9.81223	599.261	3.79259	0.6	0					0.0606259		160839	1.24633e+07	4.59596e+07	9.49732e+07	1.12344e+08	1.07222e+08	8.4242e+07	4.94516e+07	2.47633e+07	1.28408e+07	6.96555e+06	3.37593e+06	1.14985e+06	711602	467001	0	0	74550.6	0	150068	188132	87718.6	86464.5
DIKDVGVDNAGAKAGLTFL	189	207	2	0	952.51	6	17					-1
DIKDVGVDNAGAKAGLTFL	189	207	3	0	635.342	6	17	10.8186	11.1615	637.037	3.96475	1	0	0.521628	0.97094	1	1	0.129191		1.10569e+06	8.93242e+06	4.77397e+07	9.86126e+07	1.28467e+08	1.26877e+08	9.40412e+07	6.0969e+07	3.0298e+07	1.92572e+07	6.50659e+06	1.24763e+06	1.73352e+06	3.95516e+06	2.21751e+06	990814	224501	0	243159	0	624794	316587	3178.61	1.86684e+06
VGVDNAGAKAGLTF	193	206	2	0	660.351	5	12	9.66145	9.73943	661.866	2.256	0.4	1					0.250915		3.17334e+07	9.28605e+06	3.4653e+07	4.20087e+07	3.69661e+07	2.39509e+07	1.07553e+07	6.51224e+06	0	383217	22568.8	0	0	0	238948	0	289760	0
VGVDNAGAKAGLTFL	193	207	2	0	716.893	5	13	10.9432	11.3642	718.78	2.92607	0.5	0					0.195276		5.13448e+06	1.53572e+07	7.78101e+07	9.29834e+07	9.79348e+07	6.37542e+07	3.56256e+07	1.25433e+07	6.26138e+06	1.5852e+06	0	1.0286e+06	0	258922	0	0	35817.5	41766.9	9834.05
TFLVD	205	209	1	0	594.313	3	3	9.12465	9.56442	594.743	0.0722419	1	0	-0.516681	1.43231			0.878986		7.00745e+07	2.00011e+07	761028	692383	411299	2.24797e+06	688883
LVDL	207	210	1	0	459.281	3	2	8.82837	9.37193	459.502	-0.0497282	1	1	-0.759674	1.92678		0	0.0755675		3.88422e+08	8.94517e+07	5.9252e+06	911575	294226	309671
LVDLIKNKHMNA	207	218	3	0	465.931	5	10	7.06613	7.40962	469.919	11.0751	0.4	1					0.0461588		0	22102.1	0	0	0	0	76869.8	52820.7	1.54249e+07	1.34487e+08	4.27848e+08	7.88673e+08	8.82434e+08	7.20658e+08	3.69603e+08	1.03645e+08
LVDLIKNKHMNADTD	207	221	2	0	863.943	6	13	7.9392	7.98075	865.435	1.91515	0.6	0					0.0947815		109885	1.16276e+06	4.32139e+06	5.26282e+06	3.80193e+06	1.19929e+06	114703	0	0	0	0	0	0	0	0	0	0	0	0	0
LVDLIKNKHMNADTD	207	221	3	0	576.298	6	13					0
LVDLIKNKHMNADTDY	207	222	3	0	630.652	6	14	8.73473	8.93757	632.457	4.23556	1	1	0.865774	0.303621		-4	0.388245		6.79832e+06	6.94266e+07	2.22106e+08	3.74457e+08	3.7779e+08	2.48978e+08	1.36987e+08	5.87894e+07	2.10504e+07	7.76277e+06	1.7582e+06	1.30141e+06	401535	86467.3	1.26154e+06	141137	0	1.1907e+08	116470	1.69897e+06	6.24925e+07
LVDLIKNKHMNADTDYSIA	207	225	3	0	721.037	6	17	9.28365	9.5436	722.803	3.96333	0.6	0					0.133125		15394.6	0	5.03283e+06	2.21741e+07	4.06712e+07	5.0126e+07	4.41694e+07	2.74773e+07	1.11056e+07	2.00746e+06	269468	0	0	0	180553	217157	360727	0	0	166003	0	0	144992	142870
LVDLIKNKHMNADTDYSIAE	207	226	2	0	1145.57	7	18	9.0935	9.31478	1148.71	4.85283	1	0	0.702245	0.391511	0	-2	0.639218		0	6731.21	607317	7.13997e+06	2.0069e+07	2.77347e+07	2.5344e+07	1.26558e+07	1.9957e+06	749495	13921.7	0	175412	876409	1.98971e+06	2.86163e+06	2.57406e+06	947585	450990	0	225056	0	19450.5	0	247521	0
LVDLIKNKHMNADTDYSIAE	207	226	3	0	764.051	7	18	9.07793	9.43952	766.097	4.72467	1	0	0.666899	1.05986	0	-2	0.308014		0	1.92897e+06	2.39228e+07	8.24277e+07	1.54132e+08	2.02686e+08	1.7435e+08	1.20909e+08	6.17995e+07	2.37351e+07	7.14046e+06	1.43382e+06	771657	368782	841748	650648	1.85766e+06	538457	279027	1.96316e+07	134805	294363	1.25881e+07	715505	616878	4.14724e+06
LVDLIKNKHMNADTDYSIAE	207	226	4	0	573.29	7	18	9.17473	9.22657	574.586	3.76974	1	0	0.403515	-0.415702	-1	-6	0.135798		99084.8	0	691310	632659	4.28778e+06	3.97656e+06	3.01968e+06	2.47723e+06	0	0	181619	0	0	0	0	0	0	0	0	0	117110	0	0	0	0	0
LVDLIKNKHMNADTDYSIAEAA	207	228	3	0	811.409	7	20	9.34595	9.43432	813.451	4.63331	0.6	0					0.38693		1.10633e+06	562445	536706	2.9252e+06	7.07869e+06	1.03509e+07	1.15219e+07	5.74872e+06	1.67622e+06	691266	0	0	0	0	0	0	0	135841	192284	128038	407974	0	767869	183999	253154	373413	0	0
LVDLIKNKHMNADTDYSIAEAAFNKGETAM	207	236	3	0	1104.21	8	28	11.1771	11.6137	1112.11	21.6179	0.5	0					0.104368		0	0	0	179276	0	0	0	234203	0	0	707107	0	177830	456641	0	0	0	0	622032	1.85166e+07	6.98796e+07	1.77198e+08	2.8599e+08	3.44071e+08	3.35451e+08	2.63295e+08	1.62597e+08	8.93181e+07	3.42304e+07	1.04631e+07
LVDLIKNKHMNADTDYSIAEAAFNKGETAM	207	236	4	0	828.408	8	28					-1
VDLIKNKHMNA	208	218	2	0	641.85	5	9	6.95678	7.19102	645.986	7.45575	0.4	0					0.312703		1.19502e+07	6.68623e+07	9.47448e+07	6.63193e+07	2.98743e+07	7.92324e+06	393593	770682	5.98235e+06	4.72761e+07	1.19981e+08	1.64289e+08	1.3272e+08	7.54873e+07	1.90524e+07
VDLIKNKHMNA	208	218	3	0	428.236	5	9	6.83142	7.14938	431.657	9.44725	0.4	1					0.2858		1.21057e+07	6.23471e+07	9.48615e+07	6.05278e+07	2.53771e+07	7.31306e+06	2.0253e+07	0	3.20154e+07	2.92735e+08	4.83082e+08	6.91153e+08	6.02103e+08	3.23986e+08	5.12416e+07
VDLIKNKHMNADTD	208	221	2	0	807.401	6	12	6.69033	6.81575	809.009	2.22177	1	0	0.282962	-0.0651713		-1	0.107845		862071	1.08143e+07	2.7482e+07	3.25566e+07	2.2736e+07	9.68592e+06	4.33497e+06	77910.3	188597	282056	691375	0	478528	259470	300580	0	0	0	84473.9
VDLIKNKHMNADTDY	208	222	2	0	888.933	6	13	7.76798	8.32918	890.812	2.65337	1	0	0.37708	2.01078	1	-2	0.0637291		1.38487e+07	1.83159e+08	4.39733e+08	7.5876e+08	7.27537e+08	5.0431e+08	2.47545e+08	9.68294e+07	3.21191e+07	8.20653e+06	1.81697e+06	254334	0	0	0	92555.7	0	0	0	0
VDLIKNKHMNADTDY	208	222	3	0	592.958	6	13	7.9392	8.18873	594.227	2.70126	1	0	0.39537	0.526087	1	-2	0.0135046		1.79977e+07	1.59413e+08	4.90462e+08	7.74901e+08	8.22497e+08	5.39101e+08	2.58737e+08	1.08385e+08	3.99755e+07	1.36872e+07	142564	1.82441e+06	1.14328e+06	34918.8	21903.5	0	0	0	0	123062
VDLIKNKHMNADTDYS	208	223	2	0	932.449	6	14					-1
VDLIKNKHMNADTDYS	208	223	3	0	621.968	6	14	7.36278	7.52922	623.549	3.59171	0.6	0					0.146626		0	225054	2.99339e+06	1.2912e+07	1.74465e+07	1.54322e+07	1.04573e+07	4.1406e+06	596967	0	169280	203071	243399	337005	77444.8	0	319515	306638	0	0	0
VDLIKNKHMNADTDYSIA	208	225	2	0	1024.51	6	16	8.4539	8.72953	1027.43	4.58698	1	0	0.787064	0.65042	1	-4	0.243711		220976	0	5.88459e+06	2.02237e+07	4.71111e+07	4.69451e+07	4.69455e+07	2.62915e+07	2.07076e+07	6.35973e+06	5.84932e+06	758638	440891	119582	2.72288e+06	479053	1.59284e+06	338893	130557	272015	726407	107752	352539
VDLIKNKHMNADTDYSIA	208	225	3	0	683.342	6	16	8.42273	8.70873	685.257	4.48081	1	0	0.754122	0.699804	1	-4	0.146437		476409	2.36883e+06	1.88903e+07	5.73493e+07	1.05596e+08	1.28683e+08	1.06894e+08	6.7694e+07	3.14975e+07	7.08567e+06	5.26211e+06	1.80573e+06	120632	1.66859e+06	7.53886e+06	5.6991e+06	7.33521e+06	3.13499e+06	1.05496e+06	385410	329834	576952	0
VDLIKNKHMNADTDYSIAE	208	226	2	0	1089.03	6	17	8.34477	8.73992	1092.19	4.97886	0.4	0					0.713454		14707.9	848769	2.08537e+07	7.31807e+07	1.3337e+08	1.76318e+08	1.51617e+08	9.67702e+07	5.10436e+07	1.83511e+07	4.81199e+06	1.4058e+06	287333	1.34845e+06	1.33272e+07	1.88152e+07	1.70932e+07	1.14808e+07	4.88973e+06	1.35436e+06	594302	255384	544801	932348
VDLIKNKHMNADTDYSIAE	208	226	3	0	726.356	6	17	8.32918	8.77633	728.724	5.77118	0.6	1					0.57442		252997	9.10075e+06	6.76768e+07	2.50417e+08	4.66213e+08	5.8626e+08	5.27014e+08	3.51288e+08	1.81366e+08	8.09448e+07	2.83474e+07	8.79151e+06	1.79803e+07	1.70041e+07	7.86855e+07	1.5461e+08	9.60268e+07	5.22665e+07	5.64806e+07	9.61115e+06	3.26263e+06	6.03448e+06	708544	568003
VDLIKNKHMNADTDYSIAE	208	226	4	0	545.019	6	17	8.37595	8.39675	546.438	4.3416	0.4	1					0.0923873		0	0	77683.4	479319	1.79449e+06	1.17683e+06	1.26062e+06	1.08091e+06	253759	0	0	0	0	0	0	0	0	245611	0	0	0	0	0	0
VDLIKNKHMNADTDYSIAEAA	208	228	3	0	773.714	7	19	8.64112	8.93757	775.605	4.25257	1	0	0.474953	0.749585		-4	0.150011		0	421334	7.93874e+06	2.57339e+07	5.69993e+07	7.83663e+07	6.52427e+07	4.37349e+07	2.2282e+07	8.05665e+06	1.44076e+06	1.01863e+06	406660	527517	1.60698e+06	428144	0	452268	0	0	1.07487e+06	0	254972	492937	230224	0	486378
VDLIKNKHMNADTDYSIAEAAF	208	229	3	0	822.737	7	20					-1
VDLIKNKHMNADTDYSIAEAAFNKGETA	208	235	3	0	1022.83	8	26					-1
VDLIKNKHMNADTDYSIAEAAFNKGETAM	208	236	3	0	1066.51	8	27	10.5844	10.6626	1068.86	5.03063	1	0	0.288779	-0.290257		-4	0.328372		0	0	0	1.71869e+06	5.78643e+06	9.70336e+06	1.04288e+07	8.08415e+06	3.9896e+06	2.44916e+06	0	396786	0	0	154220	0	0	164519	0	0	0	0	219417	0	226628	0	223188	0	0	0
LIKNKHMNA	210	218	2	0	534.803	5	7	5.20848	5.56297	535.845	1.38962	1	0	0.349334	1.02604	1	-3	0.0626282		1.27603e+07	7.27746e+07	9.94192e+07	5.80702e+07	2.17885e+07	4.81071e+06	311530	0	5955.04	194217	0	38395	0
LIKNKHMNA	210	218	3	0	356.871	5	7	5.22422	5.43745	357.583	1.4426	1	0	0.386909	0.353163	1	-3	0.0448753		3.68365e+06	2.34699e+07	3.34646e+07	1.95814e+07	8.30426e+06	951150	137783	318394	0	0	166004	0	0
LIKNKHMNADTD	210	221	2	0	700.354	5	10	5.0829	5.51072	701.828	2.08032	1	0	0.396573	1.37538	1	0	0.144649		3.71631e+06	3.17976e+07	7.90958e+07	8.90074e+07	5.41568e+07	2.39915e+07	7.53071e+06	1.45426e+06	223895	0	0	0	0	0	294989	69938.4
LIKNKHMNADTD	210	221	3	0	467.238	5	10	5.09858	5.23472	468.3	2.31877	1	0	0.514957	-0.01412	1	0	0.4155		65875.4	6.04353e+06	1.60633e+07	1.8244e+07	1.16971e+07	5.39342e+06	1.40867e+06	65054.6	57542.9	0	0	0	0	0	53069	917860
LIKNKHMNADTDY	210	222	2	0	781.885	6	11	6.67468	7.22225	783.731	2.70923	1	0	0.586531	1.94584		0	0.0752461		1.66583e+07	1.44969e+08	4.42459e+08	7.20706e+08	7.08399e+08	4.4013e+08	1.9994e+08	7.72356e+07	2.30846e+07	4.04268e+06	752871	419602	134297	1.45375e+06	175271	198542	99807.6	153908
LIKNKHMNADTDYSIA	210	225	2	0	917.462	6	14	7.65902	7.85098	919.986	3.90648	1	0	0.749076	0.251855	1	-2	0.301413		844168	0	4.72872e+06	1.78204e+07	3.67993e+07	4.14639e+07	3.22177e+07	1.67296e+07	7.12542e+06	1.13523e+06	0	0	0	0	0	103267	0	224275	0	0	0
LIKNKHMNADTDYSIA	210	225	3	0	611.977	6	14	7.65902	7.90287	613.719	4.08382	1	0	0.811964	0.499013	1	-2	0.0812865		0	424876	9.51675e+06	4.10969e+07	7.64509e+07	8.37011e+07	6.79154e+07	4.09374e+07	2.1482e+07	8.36077e+06	1.43731e+06	0	0	0	0	0	92367.5	0	0	352165	0
LIKNKHMNADTDYSIAE	210	226	2	0	981.983	6	15	7.62787	7.98075	984.571	3.96421	1	0	0.675828	1.01842	1	-1	0.0666619		597108	5.2193e+06	3.56306e+07	9.74705e+07	1.86106e+08	2.09278e+08	1.81617e+08	1.08199e+08	5.27217e+07	1.83906e+07	2.11035e+06	178645	0	0	0	3973.8	0	121471	0	252814	0	304880
LIKNKHMNADTDYSIAE	210	226	3	0	654.991	6	15	7.59673	8.0327	656.727	3.99683	1	0	0.686626	1.4142	1	-1	0.133141		3.52819e+06	5.78047e+07	8.74893e+07	2.32729e+08	4.10341e+08	4.8691e+08	3.98651e+08	2.44113e+08	1.14343e+08	4.92469e+07	2.96031e+06	3.73225e+06	826025	398058	148163	156922	2.53267e+07	99258.8	0	1.94547e+06	0	113770
LIKNKHMNADTDYSIAEAA	210	228	2	0	1053.02	6	17	8.09507	8.17832	1055.74	4.14308	0.6	0					0.197919		0	0	0	2.51007e+06	5.22987e+06	6.6252e+06	5.65133e+06	4.36503e+06	554083	1.10446e+06	120859	0	0	0	0	0	0	0	0	0	0	0	0	0
LIKNKHMNADTDYSIAEAA	210	228	3	0	702.349	6	17					-1
LIKNKHMNADTDYSIAEAAF	210	229	3	0	751.372	7	18					-1
LIKNKHMNADTDYSIAEAAFNKGETAM	210	236	3	0	995.148	8	25					-1
LIKNKHMNADTDYSIAEAAFNKGETAM	210	236	4	0	746.613	8	25	8.5943	9.04673	753.687	26.4074	0.4	0					0.0922524		106501	5585.01	843634	3.06251e+06	0	0	221743	1.59949e+06	87762	306587	339485	245373	119715	0	0	401572	0	0	0	3.28386e+06	0	3.60826e+06	6365.96	2.02975e+07	367161	1.28714e+08	4.68381e+08	7.95644e+08	8.80424e+08	7.02847e+08
IKNKHMNADTDY	211	222	2	0	725.343	5	10	6.1524	6.30253	727.189	2.78711	1	0	0.747472	0.0525722		-1	0.0636464		608262	1.10894e+07	3.5715e+07	5.86976e+07	5.50699e+07	3.29055e+07	1.39213e+07	6.21343e+06	2.21355e+06	838373	462492	0	0	0	46433	0
IKNKHMNADTDYSIA	211	225	2	0	860.92	6	13	7.9392	8.25118	865.492	8.07578	0.5	0					0.340214		131077	397009	0	109946	0	380860	109885	1.06572e+07	3.00353e+07	3.63496e+07	2.46694e+07	1.41021e+07	3.40003e+06	126192	102340	0	0	0	89782.9	545670
IKNKHMNADTDYSIA	211	225	3	0	574.282	6	13	7.95478	8.21995	577.293	7.96442	0.5	0					0.0946473		0	0	124816	1.24822e+06	0	0	1.45259e+06	1.94113e+07	5.04764e+07	5.5765e+07	3.91751e+07	1.89997e+07	6.06629e+06	454083	0	109163	0	66966.9	178230	0
IKNKHMNADTDYSIAE	211	226	2	0	925.441	6	14	7.25348	7.48242	928.224	4.42743	0.6	0					0.297739		16564.9	95606.3	4.9557e+06	2.44465e+07	4.37215e+07	5.23487e+07	4.15313e+07	2.50028e+07	9.36819e+06	3.51447e+06	589993	131535	2.1417e+06	114093	4.58655e+06	0	2.54365e+06	0	27657.5	127225	6221.61
IKNKHMNADTDYSIAE	211	226	3	0	617.296	6	14	7.23787	7.43042	619.003	3.97996	0.6	0					0.0681173		19189.1	574445	1.13098e+07	3.84876e+07	7.38036e+07	8.21016e+07	5.9997e+07	3.57993e+07	1.64973e+07	3.80523e+06	836396	0	94599.3	0	0	308661	238807	146018	358387	406424	0
IKNKHMNADTDYSIAEAA	211	228	3	0	664.655	6	16	7.86137	7.97037	666.493	4.2945	1	0	0.696312	-0.143376		-2	0.265945		0	0	1.00365e+06	3.05134e+06	7.42819e+06	7.23943e+06	7.09871e+06	3.38939e+06	346796	0	0	0	0	0	188938	0	0	1.16396e+06	90753.4	0	0	0	0
DTDY	219	222	1	0	513.183	3	2	4.76453	5.22422	514.031	0.562205	0.4	0					0.172527		1.11578e+07	2.60452e+07	3.68086e+06	48566.4	327478	0
DTDYSIA	219	225	1	0	784.336	4	5	4.38633	4.90988	785.071	0.287558	0.6	0					0.254106		3.47186e+07	2.96579e+07	1.01887e+07	1.15864e+06	599414	0	0	0	0	0
DTDYSIAE	219	226	1	0	913.379	4	6					-1
DYSIAE	221	226	1	0	697.304	4	4	7.1754	7.20663	699.128	1.42088	0.5	0					0.417443		0	171750	272163	0	0	0	0	0	14656.6
YSIAE	222	226	1	0	582.277	3	3	5.03582	5.66205	587.804	5.18762	0.4	1					2.60663		1.05457e+07	828151	113164	150929	272526	2.14251e+07	1.47106e+08
YSIAEAA	222	228	1	0	724.351	4	5	6.78438	6.92545	731.119	6.34319	0.4	1					0.740036		0	0	689123	194636	83846.6	558460	4.78511e+06	2.97137e+06	2.62966e+06	2.02156e+06
SIAEAA	223	228	1	0	561.288	3	4	4.68562	5.36597	561.991	0.392173	0.4	0					0.382996		1.5195e+08	2.18428e+08	2.67423e+07	2.21341e+06	30694.4	0	3155.6	170277
SIAEAAFNKGETAM	223	236	2	0	720.345	5	12	8.12628	8.40713	721.653	1.7131	1	0	0.0725117	0.675271		-1	0.206777		1.82778e+07	5.2937e+07	7.00145e+07	5.30114e+07	3.17432e+07	1.79656e+07	9.11032e+06	1.66484e+06	1.7099e+06	628775	503052	244526	227765	0	31654.3	198977	198614	123701
EAAF	226	229	1	0	437.203	3	2	7.1754	7.6123	437.561	0.0983953	1	0	-0.391983	1.41865		1	0.214		1.10103e+08	2.35324e+07	1.1236e+07	1.78904e+06	100239	123984
EAAFNKGETAM	226	236	1	0	1168.53	5	9	7.34718	7.51882	1169.13	-0.144417	1	0	-0.715897	0.154992	1	-2	0.299817		1.57384e+07	1.07198e+07	2.70636e+06	253139	0	0	0	107310	0	0	0	0	0	0	0
EAAFNKGETAM	226	236	2	0	584.769	5	9	7.2691	7.64863	585.187	0.0927125	0.6	0					0.049235		3.98535e+08	3.0592e+08	1.3205e+08	3.97168e+07	9.10824e+06	794450	0	0	0	0	0	381486	84413.2	372826	0
AAFNKGETA	227	235	1	0	908.447	4	7	5.36597	5.87042	909.245	0.273686	1	0	-0.442124	1.74044	1	1	0.46294		1.16169e+08	6.77447e+07	1.87369e+07	1.13682e+06	5.09125e+06	1.355e+06	5.02316e+06	356346	0	0	312947	0
AAFNKGETA	227	235	2	0	454.727	4	7	5.33447	5.91207	455.041	0.102962	1	0	-0.563208	2.08891	1	1	0.0302829		9.61477e+08	5.59118e+08	1.8141e+08	4.36615e+07	6.79304e+06	2.44437e+06	536556	0	0	0	0	79900.1
AAFNKGETAM	227	236	1	0	1039.49	5	8	7.06613	7.57077	1040.26	0.0974011	1	0	-0.575787	1.74131	1	-2	0.222322		2.74127e+08	1.8483e+08	7.59702e+07	1.88531e+07	1.60042e+06	105313	0	308578	0	153100	271925	947825	832495	144544
AAFNKGETAM	227	236	2	0	520.247	5	8	7.05052	7.58115	520.668	0.167004	1	0	-0.532593	1.86517	1	-2	0.184296		2.70753e+09	1.75826e+09	7.22398e+08	2.13009e+08	9.26017e+07	1.49763e+07	5.05754e+07	3.87882e+06	2.35516e+06	227569	721143	361975	531014	581815
AAFNKGETAMT	227	237	2	0	570.771	5	9	6.70602	7.08173	571.21	0.147694	0.6	0					0.308817		5.54216e+07	3.93615e+07	1.46134e+07	5.05258e+06	658775	247690	53430.3	673593	521555	90780	12036.2	169629	161131	56401.7	0
FNKGETA	229	235	2	0	383.69	4	5	4.26062	4.95192	383.932	0.041247	1	0	-0.595277	2.63054		1	0.185211		2.90208e+08	1.35368e+08	3.3452e+07	4.10864e+06	130638	21822.3	0	409727	234195	449305
FNKGETAM	229	236	1	0	897.413	5	6	6.29728	6.3916	899.389	1.38313	1	0	0.508226	-0.213323	0	-4	3.05839		4.93815e+06	2.3055e+06	113241	0	0	0	0	0	0	0	172030	1.1674e+06
FNKGETAM	229	236	2	0	449.21	5	6	6.29728	6.48062	449.534	0.0553093	1	0	-0.590467	0.210728	0	0	0.163222		2.19144e+08	1.16384e+08	3.66958e+07	8.13132e+06	8.06076e+06	132677	152417	28978.8	308836	45104.6	0	0
NKGETAM	230	236	1	0	750.345	4	5	4.38633	5.0044	750.81	-0.0175355	1	0	-0.653644	2.28168	1	0	1.46356		2.32615e+08	9.68494e+07	2.71572e+07	3.69109e+06	82202.8	0	0	0	0	508298
NKGETAM	230	236	2	0	375.676	4	5	4.3706	5.12995	375.9	-0.0348182	1	0	-0.670805	2.95471	1	0	0.0457183		9.09493e+08	3.79377e+08	8.37544e+07	1.17273e+07	1.77867e+06	736591	30518.9	3.85899e+06	0	5872.22
NKGETAMTINGPWAWSNIDT	230	249	2	0	1103.52	7	17					0
NKGETAMTINGPWAWSNIDTSKVNYGVTVL	230	259	3	0	1089.54	8	27	12.6337	12.7171	1092.32	6.32633	0.6	0					0.159632		0	0	0	0	876851	3.11066e+06	7.80565e+06	9.9055e+06	1.06993e+07	9.85181e+06	7.00513e+06	3.50642e+06	1.06459e+06	267765	0	0	0	0	116793	0	0	0	0	0	250762	0	0	0	0	0
NKGETAMTINGPWAWSNIDTSKVNYGVTVLPTFKGQPSKPFVGVL	230	274	5	0	970.706	10	39					-1
MTINGPWAWSNIDT	236	249	2	0	803.372	6	11	12.4737	12.9155	805.079	2.37886	1	0	0.437424	1.44239		0	0.0616524		8.91006e+06	1.03066e+08	2.75582e+08	3.79086e+08	2.9875e+08	1.66992e+08	6.94459e+07	2.20358e+07	4.68595e+06	278716	1.5956e+06	351538	3.83361e+06	173287	75144.4	917239	1.59193e+06	539589
MTINGPWAWSNIDTSKVNY	236	254	3	0	733.018	7	16	9.66145	10.3784	737.848	13.0998	0.5	1					1.31951		6543.63	3.52534e+06	1.87345e+06	1.09713e+07	5.64426e+07	6.36285e+07	8.70367e+07	9.02312e+07	6.13827e+07	3.23971e+07	1.30039e+07	7.83091e+06	3.60096e+07	1.44001e+08	2.94135e+08	4.22593e+08	4.21827e+08	3.44918e+08	2.33244e+08	1.23077e+08	5.87683e+07	2.61704e+07	1.52653e+07	3.81366e+06
MTINGPWAWSNIDTSKVNYGVTVL	236	259	2	0	1333.67	7	21	13.0409	13.6435	1337.51	6.00339	1	0	0.783041	2.20784	1	-1	0.107659		0	0	22684.9	6.55749e+06	3.50167e+07	9.40553e+07	1.70361e+08	2.13521e+08	2.10083e+08	1.65196e+08	1.01055e+08	5.02786e+07	1.74301e+07	4.09061e+06	708766	0	104693	84710.6	0	0	0	0	0	0	0	298985	9560.36	0	613596
MTINGPWAWSNIDTSKVNYGVTVL	236	259	3	0	889.448	7	21	13.0252	13.5594	892.012	6.0174	0.6	0					0.055664		286897	251916	8.19957e+06	2.60834e+07	9.88803e+07	2.35116e+08	4.03452e+08	5.10999e+08	4.90844e+08	3.75046e+08	2.34119e+08	1.2609e+08	5.7114e+07	2.12147e+07	6.58745e+06	3.6572e+06	1.19322e+06	463255	2.59256e+06	581965	418677	304364	598150	697919	256125	423536	88441	340283	184644
MTINGPWAWSNIDTSKVNYGVTVLPTFKGQPSKPFVGVL	236	274	4	0	1063.06	9	33	12.9625	13.3758	1065.53	7.22812	0.6	0					0.0780673		0	300621	1.04281e+06	269546	579142	7.92378e+06	2.78246e+07	5.00934e+07	7.81304e+07	9.44281e+07	1.00091e+08	7.66945e+07	5.8173e+07	3.67365e+07	2.13671e+07	7.04765e+06	2.10324e+06	1.65818e+06	1.14432e+06	74920.6	194861	84538.3	426042	0	0	0	0	177036	0	97151.9
TINGPWAWSN	237	246	2	0	573.272	5	7	11.224	11.7022	574.557	1.87288	1	0	0.692084	1.61515		1	0.326932		4.36397e+07	1.55853e+08	1.87188e+08	1.03149e+08	4.15962e+07	1.28599e+07	3.95576e+06	2.19005e+06	1.10987e+06	355570	2.58457e+07	198444	1.02154e+07
TINGPWAWSNIDT	237	249	2	0	737.852	5	10	11.8324	12.5677	739.474	2.36043	1	0	0.535638	2.83991		1	0.0692419		2.61018e+07	2.19221e+08	5.81053e+08	7.66929e+08	5.46808e+08	2.89569e+08	9.93414e+07	2.96266e+07	6.23388e+06	2.12506e+06	203053	3.13642e+06	449886	3.16078e+06	371247	3.71541e+06
TINGPWAWSNIDTSKVNY	237	254	2	0	1033.5	6	15	11.5669	12.2285	1036.52	4.78925	0.6	0					0.529397		3.64748e+06	2.48547e+06	4.8012e+07	1.78548e+08	4.19514e+08	6.10053e+08	6.53953e+08	4.59351e+08	2.62252e+08	1.12325e+08	3.14144e+07	7.64983e+06	2.53141e+06	8.90832e+06	9.6796e+06	8.4931e+06	3.07668e+07	3.09251e+06	1.34339e+07	39450.4	338045	132895
TINGPWAWSNIDTSKVNY	237	254	3	0	689.337	6	15	11.7388	12.166	691.222	4.41168	1	0	0.823931	1.37236	1	0	0.106686		4.9399e+06	434533	9.58095e+06	4.50177e+07	9.54408e+07	1.38719e+08	1.3795e+08	9.23536e+07	4.9709e+07	1.71765e+07	6.04719e+06	1.12763e+06	0	212921	526402	460312	46659.2	306488	776516	0	212733	861015
TINGPWAWSNIDTSKVNYGVTVLPTFKGQPSKPFVGVL	237	274	4	0	1030.3	9	32	12.7432	13.3078	1032.89	7.86017	0.6	0					0.135591		113036	3.82128e+07	240960	2.1124e+07	1.23962e+07	6.24522e+07	1.11983e+08	2.20823e+08	3.09509e+08	3.76666e+08	3.58664e+08	3.0634e+08	2.18048e+08	1.35631e+08	8.48688e+07	6.20922e+07	4.52075e+07	4.26275e+07	2.60569e+07	2.01368e+07	1.34751e+07	1.28895e+07	1.08284e+07	6.23816e+06	4.11108e+06	1.96414e+06	2.97251e+06	289460	317440	132552
INGPWAWSNIDTSKVNY	238	254	2	0	982.979	6	14					-1
NIDTSKVNYGVTVL	246	259	2	0	761.909	5	12					-1
IDTSKVNYGVTVL	247	259	2	0	704.888	5	11	8.92197	9.45512	710.808	11.0067	1	0	4.33143	1.87716		-5	0.382805		764049	9.97278e+06	3.94608e+06	5.65635e+06	6.39362e+06	1.28123e+07	552269	8.95537e+06	9101.19	4.18822e+07	2.629e+08	6.34827e+08	6.53066e+08	4.20757e+08	2.0608e+08	8.16253e+07	1.97923e+07
IDTSKVNYGVTVLPTFKGQPSKPFVGVL	247	274	4	0	748.669	7	23					-1
DTSKVNYGVTVL	248	259	2	0	648.346	5	10	9.36153	9.41872	650.41	3.36947	1	0	1.03659	-0.390216		-1	0.134155		0	91688.2	1.59694e+06	5.79767e+06	7.43568e+06	5.91472e+06	2.04298e+06	333870	0	0	0	0	0	100680	0	0
DTSKVNYGVTVLPTFKGQPSKPFVGVL	248	274	3	0	960.195	7	22					-1
TSKVNYGVTVL	249	259	2	0	590.832	5	9	8.51628	9.0935	594.163	5.96145	0.6	0					0.0813951		217229	310795	3.24797e+06	4.69157e+06	1.25307e+08	2.94584e+08	5.07866e+08	5.0675e+08	3.57061e+08	1.42266e+08	4.07828e+07	3.30556e+06	152088	167551	0
SKVNY	250	254	1	0	610.32	3	3	5.46363	5.78708	611.436	0.76305	0.4	0					0.147961		1.68467e+07	5.42879e+07	2.08689e+07	3.01107e+06	129742	0	67459.7
SKVNYGVTVL	250	259	1	0	1079.61	4	8					0
SKVNYGVTVL	250	259	2	0	540.308	4	8	9.23695	9.74983	541.716	2.17589	0.6	0					0.0574018		1.3176e+07	1.55898e+08	4.48614e+08	5.07791e+08	2.60984e+08	8.46544e+07	2.03983e+07	1.71761e+06	532655	134319	325707	160519	365801
SKVNYGVTVLPTFKGQPSKPFVGVL	250	274	3	0	888.17	7	20	11.0523	11.5045	889.872	3.46952	0.6	0					0.369609		341968	1.07223e+07	7.59631e+07	2.04073e+08	3.40458e+08	3.53281e+08	2.60856e+08	1.50282e+08	7.00512e+07	2.37662e+07	3.28995e+06	378484	790721	0	150231	368086	0	358308	969336	0	0	4.81677e+06	0	0	6.98236e+06	0	185795	1.07245e+06
KVNYGVTVL	251	259	2	0	496.792	4	7					0
KVNYGVTVLPTFKGQPSKPFVGVL	251	274	3	0	859.16	7	19					-1
GVTVLPTF	255	262	1	0	833.477	4	5					-1
GVTVLPTFKGQPSKPFVGVL	255	274	2	0	1036.1	6	15	11.0835	11.5825	1037.88	2.28341	1	0	0.119524	1.7144	1	1	0.133923		1.21989e+06	6.3804e+07	2.04321e+08	2.69846e+08	2.42057e+08	1.29763e+08	5.92554e+07	1.32779e+07	2.23767e+06	83573.2	587212	0	1.42387e+07	315858	231436	0	0	0	90998	0	0	0
GVTVLPTFKGQPSKPFVGVL	255	274	3	0	691.07	6	15	11.0835	11.6606	692.26	2.29227	1	0	0.122456	2.08629	1	1	0.050117		2.34361e+07	2.59527e+08	6.91836e+08	1.00196e+09	8.0685e+08	4.82573e+08	2.16623e+08	8.56133e+07	2.14087e+07	1.10401e+07	4.8725e+06	581817	316075	278393	4.27966e+06	598085	273846	8.34962e+06	261343	0	8.11014e+06	5258.71
VTVLPTFKGQPSKPFVGVL	256	274	3	0	672.063	6	14					-1
PTFKGQPSKPFVG	260	272	2	0	695.38	5	9	8.1575	8.40713	699.538	7.46343	0.5	0					0.130913		0	0	17745.1	98952.8	108713	0	6.63095e+06	2.77749e+07	4.41156e+07	3.24503e+07	1.43832e+07	857806	304174	585499	1.64203e+06
PTFKGQPSKPFVGVL	260	274	2	0	801.456	5	11	10.0042	10.6626	802.548	1.19536	1	0	-0.0967304	2.47374	1	0	0.0314354		6.85885e+08	2.61438e+09	3.17825e+09	2.06476e+09	9.25849e+08	3.26772e+08	1.04052e+08	3.97326e+07	1.38644e+07	1.66374e+07	1.71978e+06	2.19318e+06	214378	0	0	0	50778.5
PTFKGQPSKPFVGVL	260	274	3	0	534.64	5	11	10.0976	10.6574	535.361	1.17562	1	0	-0.105638	2.00403	1	0	0.0120162		1.12353e+09	4.30785e+09	5.03468e+09	3.28428e+09	1.48202e+09	4.83111e+08	1.65158e+08	6.33691e+07	2.70611e+07	1.85773e+07	7.95651e+06	3.26299e+06	382113	0	138061	8780.08	0
KGQPSKPFVGVL	263	274	2	0	628.872	5	8					0
KGQPSKPFVGVL	263	274	3	0	419.584	5	8	9.59567	9.6217	420.109	0.81006	0.6	0					0.047343		2.43082e+06	7.89654e+06	5.1475e+06	2.42381e+06	352075	123581	0	0	125741	0	64997.6	0	0	0
VLSAGINAASPNKELAKE	273	290	2	0	906.497	6	15					-1
VLSAGINAASPNKELAKE	273	290	3	0	604.667	6	15	7.47202	7.50842	605.997	2.93852	1	0	0.336349	-0.489223	1	0	0.108298		0	0	1.42663e+06	3.1346e+06	3.12214e+06	2.11507e+06	665312	212909	0	0	0	111732	0	0	83958.9	0	0	0	0	0	0	0
SAGIN	275	279	1	0	461.235	3	3	3.10993	3.44148	461.403	-0.0814383	1	1	-0.771004	0.916792		1	0.11885		1.77987e+07	3.02145e+06	0	72357.1	63305.3	0	0
SAGINAASPNKE	275	286	2	0	579.791	5	9	4.79612	5.00965	581.063	1.89443	1	0	0.40879	0.354593		0	0.114846		1.38545e+06	1.27799e+07	2.81797e+07	2.41128e+07	1.08833e+07	3.14223e+06	632791	0	0	163047	0	0	0	0	1812.67
SAGINAASPNKEL	275	287	2	0	636.333	5	10	5.9329	5.94853	639.711	6.03228	0.4	0					0.11002		722.273	0	0	78429.1	276743	1.84285e+06	1.56305e+06	3.7838e+06	2.2141e+06	0	307552	113989	0	0	0	0
SAGINAASPNKELAKE	275	290	2	0	800.42	5	13	6.32873	6.92545	802.264	2.77694	1	0	0.424271	2.17997	1	-1	0.0369424		4.316e+07	4.80476e+08	1.87273e+09	3.46979e+09	3.18999e+09	1.84701e+09	7.9611e+08	2.89721e+08	9.05039e+07	2.6602e+07	7.55857e+06	2.54273e+06	357769	58066.3	0	0	70082.8	0	175800
SAGINAASPNKELAKE	275	290	3	0	533.949	5	13	6.32873	6.86798	535.181	2.78344	1	0	0.426753	1.90622	1	-1	0.0281581		2.75449e+07	3.21745e+08	1.23551e+09	2.35614e+09	2.21041e+09	1.27377e+09	5.24551e+08	1.91294e+08	5.83082e+07	1.6912e+07	5.91502e+06	1.93125e+06	409665	315205	0	8031.52	33676.9	1672.15	27120
SAGINAASPNKELAKEF	275	291	3	0	582.972	6	14	8.98437	9.07793	584.36	3.14197	0.6	0					0.307284		0	619578	3.02606e+06	5.25637e+06	6.65144e+06	2.31675e+06	1.14531e+06	789168	0	82390	99346.9	0	93552.9	0	0	0	125382	145525	0	270717	0
SAGINAASPNKELAKEFL	275	292	3	0	620.667	6	15					-1
SAGINAASPNKELAKEFLEN	275	294	2	0	1052.04	6	17	9.73943	10.0509	1054.61	3.91693	0.6	0					0.725476		0	8.62696e+06	6.19051e+07	1.32297e+08	1.39316e+08	1.09571e+08	5.61731e+07	3.09803e+07	5.16842e+06	1.07666e+07	0	4.43721e+06	215762	735678	162142	0	190096	233390	0	2.89268e+06	9.45576e+06	5.20099e+06	1.13896e+07	1.02512e+06
SAGINAASPNKELAKEFLEN	275	294	3	0	701.695	6	17	9.80185	10.0198	703.757	4.95987	0.6	1					0.368714		471611	2.70186e+07	1.16212e+08	2.27862e+08	2.605e+08	1.91217e+08	1.01474e+08	4.06762e+07	1.25118e+07	1.81861e+06	135266	762630	0	0	4.98828e+07	0	0	1.09839e+08	0	224866	3.43826e+07	0	24731.1	859184
SAGINAASPNKELAKEFLENYL	275	296	2	0	1190.11	6	19	12.2389	12.665	1192.24	2.85336	0.6	0					0.0981192		0	1.68017e+07	7.80749e+07	1.72632e+08	1.91504e+08	1.54463e+08	8.89018e+07	4.27872e+07	1.33747e+07	4.02882e+06	450713	1.20512e+06	0	0	7155.22	306256	0	0	0	279021	0	109758	415808	33706.8	22022.6	113590
SAGINAASPNKELAKEFLENYL	275	296	3	0	793.745	6	19	12.2389	12.5364	795.183	2.90912	0.6	0					0.0268202		3.19414e+06	5.2254e+07	2.18396e+08	4.42713e+08	5.27077e+08	4.18089e+08	2.4517e+08	1.17519e+08	4.90357e+07	1.57625e+07	5.44413e+06	4.60684e+06	158263	309676	165348	186835	674119	0	0	451054	312541	744261	523258	1.00799e+06	426657	25106.8
SAGINAASPNKELAKEFLENYLLTDEGLEAVNKDKPLGA	275	313	4	0	1033.29	9	35					-1
GINAASPNKELAKE	277	290	2	0	721.386	5	11	5.5264	5.62033	724.65	5.70236	0.4	0					0.133545		0	0	58106.6	0	0	3.53869e+06	1.26441e+07	1.1013e+07	3.53321e+06	423006	0	0	0	0	0	0	0
AASPNKELAKE	280	290	1	0	1157.62	5	8	5.09858	5.31872	1160.76	2.47754	0.4	0					0.278653		0	61764.7	4.05812e+06	7.67231e+06	4.93958e+06	493170	0	0	0	0	0	0	0	49982.7
AASPNKELAKE	280	290	2	0	579.312	5	8	5.0044	5.5734	580.956	2.6262	1	0	0.993538	2.04794	1	1	0.0415226		1.65781e+07	1.89096e+08	6.65916e+08	1.12709e+09	8.23364e+08	3.64826e+08	1.13249e+08	2.73592e+07	3.15144e+06	119912	0	0	7801.53	0
AASPNKELAKE	280	290	3	0	386.544	5	8	5.02013	5.15612	387.632	2.60278	1	0	0.979005	-0.0148346	1	1	0.0334893		360286	1.12685e+07	4.13846e+07	7.00319e+07	5.12874e+07	2.01602e+07	6.07571e+06	1.37205e+06	0	0	0	135894	0	0
AASPNKELAKEFLEN	280	294	2	0	830.931	5	12	9.36153	9.67185	832.759	2.68381	0.6	0					0.351046		157620	8.63884e+06	5.01832e+07	8.56586e+07	7.88968e+07	4.83568e+07	1.76482e+07	3.16436e+06	442654	655174	3194.97	208464	0	0	3442.39	0	4524.04	573281
AASPNKELAKEFLENYL	280	296	3	0	646.339	6	14	12.0355	12.3276	647.677	2.85483	0.6	0					0.280493		551463	9.07494e+06	4.37378e+07	8.2391e+07	7.69173e+07	4.9301e+07	2.18881e+07	7.96978e+06	1.06208e+06	715410	0	0	291898	0	116020	1.71164e+06	2.267e+06	1.38998e+06	327408	0	152258
LAKEFLENYL	287	296	2	0	620.335	5	8	11.9573	12.1034	621.256	1.08073	1	0	0.0344459	0.0331997		1	0.439108		6.5858e+06	5.81032e+06	1.95529e+06	49826.5	148246	0	170808	78294.2	476108	157794	562085	323088	174990	154322
FLENYL	291	296	1	0	798.403	4	4	11.224	11.9729	798.888	-0.0126223	1	0	-0.651899	2.90501	1	1	0.0465952		4.42559e+09	2.00836e+09	5.48037e+08	7.77694e+07	2.19415e+06	1.25341e+07	1.13279e+06	0	524487
FLENYL	291	296	2	0	399.705	4	4	11.3175	11.5981	399.923	-0.0625261	1	0	-0.713838	0.674239	1	0	0.167374		5.56665e+07	2.49884e+07	4.35087e+06	421955	0	379470	0	53603.9	0
FLENYLLTDEGLEAVNKDKPLGA	291	313	3	0	850.443	7	20					-1
LENYL	292	296	1	0	651.335	4	3	9.36153	9.50715	652.213	0.486821	0.6	0					0.6026		1.38051e+07	5.2824e+06	1.51737e+06	130670	602163	1.01688e+06	651830	0
YLLTDEGL	295	302	1	0	923.472	4	6	10.8186	11.5045	924.978	0.95628	1	0	0.155033	2.60482		1	0.39767		2.37122e+08	4.27736e+08	2.86057e+08	1.06832e+08	4.55931e+07	1.98047e+07	8.24723e+06	1.0627e+06	2.12211e+06	2.46914e+06	962924
YLLTDEGLEAVNKDKPLGA	295	313	2	0	1023.54	6	16	10.1755	10.5844	1024.77	1.25528	1	0	-0.24673	1.28543	1	1	0.18683		5.79831e+07	1.90515e+08	2.32671e+08	1.81046e+08	9.67256e+07	4.26523e+07	1.04843e+07	7.7088e+06	5.58111e+06	4.02138e+06	845025	658576	283376	0	30864.5	3898.09	377074	493852	220762	0	527781	0	0
YLLTDEGLEAVNKDKPLGA	295	313	3	0	682.697	6	16	10.1132	10.6886	683.642	1.62724	1	0	-0.131315	2.07867	1	1	0.269482		1.98779e+08	6.66043e+08	8.3159e+08	6.40301e+08	3.40196e+08	1.4398e+08	6.21097e+07	4.53803e+07	6.05868e+07	5.3309e+07	2.96864e+07	1.4237e+07	6.2245e+06	1.18949e+06	2.88906e+06	1.84513e+06	1.86676e+06	3.10758e+06	1.62202e+06	1.59727e+06	551050	478810	1.11162e+06
LTDEGL	297	302	1	0	647.325	4	4	7.73685	8.36037	648.452	0.761916	1	0	0.309429	2.30764		1	0.0745937		6.51361e+08	1.11687e+09	5.87655e+08	1.50636e+08	2.04084e+07	858023	1.00029e+06	622462	339854
LTDEGLE	297	303	1	0	776.367	4	5	7.09735	7.2691	777.679	0.875531	1	0	0.233109	0.155548		1	0.215458		2.60462e+07	4.35277e+07	2.58988e+07	6.08547e+06	109781	0	2.26582e+06	0	0	1.07156e+06
LTDEGLEAVNKDKPLGA	297	313	2	0	885.468	6	14	8.36037	8.84397	886.417	0.872398	0.6	0					0.0264018		1.09918e+09	2.05804e+09	1.98065e+09	1.18364e+09	5.39533e+08	2.14397e+08	8.38885e+07	2.89998e+07	4.53243e+06	511400	780422	236231	418196	332665	472737	401386	229612	5135.08	877370	453116	219126
LTDEGLEAVNKDKPLGA	297	313	3	0	590.647	6	14	8.36037	8.89077	591.267	0.834289	1	0	-0.340379	1.86406	1	1	0.0424942		1.38764e+09	2.83534e+09	2.60553e+09	1.5178e+09	6.77846e+08	2.61593e+08	8.99953e+07	1.04349e+07	0	0	0	0	0	0	539070	0	0	375809	284473	209792	7.84135e+06
LTDEGLEAVNKDKPLGAVAL	297	316	3	0	685.044	6	17	10.0665	10.1443	686.084	1.91789	1	0	-0.0761342	-0.291687		1	0.574796		4.36603e+06	1.30563e+07	1.22706e+07	7.50928e+06	3.93584e+06	1.54239e+06	474649	471175	96444	108768	134096	141168	0	0	217008	718161	0	328690	0	157348	1.46147e+06	0	0	0
LTDEGLEAVNKDKPLGAVALKS	297	318	3	0	756.753	6	19					-1
LTDEGLEAVNKDKPLGAVALKSYEEE	297	322	3	0	940.15	7	23					-1
DEGLEAVNKDKPLGA	299	313	2	0	778.402	5	12					-1
LEAVNKDKPLGA	302	313	2	0	627.856	5	9	6.62767	6.87843	628.463	0.48104	1	0	-0.370878	0.531962		1	1.15458		5.77164e+06	4.07328e+06	496338	66597.9	52645.1	301837	0	133865	0	0	0	210010	54295.3	221268	0
EAVNKDKPLGA	303	313	1	0	1141.62	5	8	5.65162	6.03202	1142.34	0.0599001	1	0	-0.59906	1.1495	1	0	0.218891		4.78821e+07	3.92842e+07	1.34191e+07	1.48504e+06	0	0	0	78178.9	173915	0	0	0	74157.5	0
EAVNKDKPLGA	303	313	2	0	571.314	5	8	5.58905	6.11045	571.751	0.21338	1	0	-0.503813	1.82119	1	0	0.0182859		2.9003e+09	2.22893e+09	9.90382e+08	3.03212e+08	9.02295e+07	2.86312e+07	9.45755e+06	2.38368e+06	519121	0	0	0	0	0
EAVNKDKPLGA	303	313	3	0	381.212	5	8	5.55773	5.63077	381.469	0.113195	1	0	-0.565986	-0.314711	1	0	0.0608925		1.42089e+07	1.07062e+07	4.24125e+06	803714	59559.5	0	83584.4	0	0	49405.3	0	0	38490.1	0
EAVNKDKPLGAVA	303	315	2	0	656.367	5	10	7.14418	7.5344	657.006	0.515253	0.6	0					0.253663		6.53205e+07	5.9589e+07	5.1668e+07	9.30994e+06	881307	222974	330096	954032	1.43591e+06	406201	1.44697e+06	219751	469886	81940	159517	0
EAVNKDKPLGAVAL	303	316	2	0	712.909	5	11					-1
EAVNKDKPLGAVALKS	303	318	2	0	820.472	5	13					-1
EAVNKDKPLGAVALKSYEEE	303	322	2	0	1095.57	6	17	8.53188	8.70873	1097.18	1.93564	0.6	0					0.57566		780803	1.14455e+07	1.52401e+07	1.38142e+07	9.46063e+06	4.47569e+06	1.09147e+06	436176	139906	395583	932348	140541	127915	0	0	116986	247853	0	230906	0	261067	0	260213	0
EAVNKDKPLGAVALKSYEEE	303	322	3	0	730.714	6	17					-1
EAVNKDKPLGAVALKSYEEEL	303	323	3	0	768.409	6	18	9.07793	9.43952	774.179	15.9524	1	0	3.76366	1.05986		-7	0.233197		368782	841748	650648	1.22096e+06	403708	279027	2.01795e+07	275568	294363	1.32796e+07	715505	471567	800865	8.04869e+06	6.22163e+07	1.813e+08	3.25633e+08	4.12937e+08	3.76844e+08	2.77007e+08	1.57056e+08	4.77946e+07	1.77089e+07	5.42486e+06	315175
AVNKDKPLGA	304	313	1	0	1012.58	4	7					-1
AVNKDKPLGA	304	313	2	0	506.793	4	7	5.40075	5.84437	507.144	0.117598	1	0	-0.552828	1.45065	1	1	0.0424827		2.56939e+08	1.72062e+08	6.49628e+07	1.56047e+07	1.72709e+06	103998	51354.8	8692.53	0	0	48173.6	130155
VNKDKPLGA	305	313	1	0	941.541	4	6	5.31872	5.46363	941.957	-0.130052	1	0	-0.743843	0.0277214	1	1	0.178316		4.17817e+06	2.81797e+06	29520.5	11893.8	0	0	0	0	0	0	0
VNKDKPLGA	305	313	2	0	471.274	4	6	4.90988	5.51072	471.715	0.335743	0.6	0					0.335787		2.27753e+08	1.65086e+08	8.27597e+07	3.19312e+07	4.97603e+06	595772	115303	0	84004.2	0	2901.72
VNKDKPLGA	305	313	3	0	314.519	4	6					-1
VNKDKPLGAVAL	305	316	2	0	612.869	5	9					-1
VALKS	314	318	1	0	517.334	3	3	4.33917	4.98867	518.317	0.683254	0.4	0					0.0830095		9.32979e+07	2.55241e+08	6.53862e+07	9.17702e+06	196580	0	48581.1
VALKS	314	318	2	0	259.171	3	3	4.32343	5.0044	259.658	0.674915	0.4	0					0.0270675		1.6236e+08	4.49704e+08	1.08596e+08	1.32656e+07	1.16018e+06	0	494997
VALKSYE	314	320	1	0	809.44	4	5	6.87843	7.22745	810.801	0.877515	0.4	0					0.210693		1.52618e+07	6.42136e+07	3.64037e+07	9.36695e+06	283291	0	0	0	183592	358281
VALKSYE	314	320	2	0	405.224	4	5	6.83142	7.0297	405.897	0.862542	0.4	0					0.0452629		5.26913e+07	1.72668e+08	9.53403e+07	2.93821e+07	5.59561e+06	435638	57810.1	0	0	161794
VALKSYEEE	314	322	1	0	1067.53	4	7	6.95678	7.40442	1069.3	1.15185	1	0	0.180704	1.46978	1	0	0.268121		6.71962e+07	2.27752e+08	1.98003e+08	9.83353e+07	3.16256e+07	4.71176e+06	1.14903e+06	867571	1.16403e+06	2.28936e+06	338884	530397
VALKSYEEE	314	322	2	0	534.266	4	7	6.92545	7.48762	535.155	1.15387	1	0	0.182135	2.01539	1	0	0.112466		7.02274e+08	2.23556e+09	1.80874e+09	8.86318e+08	3.16698e+08	8.57547e+07	3.01493e+06	420865	5.24912e+06	2.05666e+07	1.54237e+07	1.64869e+07
VALKSYEEEL	314	323	1	0	1180.61	5	8	9.42392	9.77583	1182.34	1.03094	0.4	0					0.424536		1.23833e+07	5.93852e+07	5.70965e+07	2.4663e+07	2.35804e+06	23967.4	0	0	0	284538	0	189297	352842	397519
VALKSYEEEL	314	323	2	0	590.808	5	8	9.36153	9.95753	591.753	1.18939	1	0	0.101881	2.17656	1	-1	0.0555394		3.4276e+08	1.15541e+09	1.09955e+09	5.76857e+08	2.28637e+08	7.94181e+07	1.74662e+07	1.30643e+06	1.83114e+06	5.44183e+06	1.53595e+06	990672	547808	671348
VALKSYEEELAKDPRIAA	314	331	2	0	1002.04	6	15					-1
VALKSYEEELAKDPRIAATM	314	333	2	0	1118.09	7	17					-1
VALKSYEEELAKDPRIAATM	314	333	3	0	745.728	7	17					-1
VALKSYEEELAKDPRIAATME	314	334	2	0	1182.61	7	18	9.5488	9.58003	1183.39	0.110904	0.4	0					0.879974		4.9299e+06	0	4.11297e+06	0	1.0302e+06	0	0	0	0	0	0	0	0	0	275056	0	0	0	0	0	0	0	0	0	0	0
VALKSYEEELAKDPRIAATME	314	334	3	0	788.742	7	18	9.94197	10.1288	790.401	3.51634	1	0	0.333622	0.227242	-1	1	0.685291		0	1.05651e+07	3.76194e+07	6.52276e+07	6.55208e+07	4.92841e+07	3.02475e+07	1.48822e+07	4.27551e+06	991525	0	251556	0	0	244039	0	0	204465	253915	0	376539	196025	535143	3.78583e+06	1.93277e+06	6.46744e+06
VALKSYEEELAKDPRIAATMENAQKGEIMPNIPQMSA	314	350	5	0	815.613	9	32					-1
VALKSYEEELAKDPRIAATMENAQKGEIMPNIPQMSAF	314	351	3	0	1407.71	9	33	11.7856	11.8377	1410.68	6.21736	0.6	0					0.236977		0	0	0	0	0	539432	2.34362e+06	3.29191e+06	4.11404e+06	4.63694e+06	5.07325e+06	2.41725e+06	894336	0	0	0	0	0	0	0	0	0	0	0	0	0	266648	0	0	0
VALKSYEEELAKDPRIAATMENAQKGEIMPNIPQMSAF	314	351	4	0	1056.03	9	33	11.7388	11.9104	1058.82	8.46393	0.6	1					0.214193		0	0	186215	199892	2.22864e+06	1.98487e+06	2.54722e+07	4.09798e+07	5.21172e+07	5.30438e+07	5.42547e+07	4.02802e+07	2.78414e+07	1.81924e+07	1.93338e+07	2.32037e+06	981559	8415.59	2.54767e+07	0	0	0	7.62929e+06	0	260011	1.34126e+06	4.53422e+06	2.80947e+06	3.53633e+06	2.12395e+06
KSYEEE	317	322	2	0	392.672	4	4	4.35488	4.9414	393.054	0.316888	1	0	-0.242923	2.13138		1	0.0639994		9.84748e+07	8.1083e+07	3.05017e+07	6.68081e+06	698276	125303	0	28818.8	0
KSYEEEL	317	323	1	0	897.42	4	5	8.09507	8.22515	898.227	0.286378	0.6	0					0.633508		9.06118e+06	8.93221e+06	2.53307e+06	271429	414861	140708	0	0	0	0
KSYEEELAKDPRIAATMENAQKGEIMPNIPQMSA	317	350	4	0	948.467	9	29					0
YEEELAKDPRIAATME	319	334	2	0	933.451	6	13	7.42522	7.54998	934.748	1.43659	0.6	0					0.244809		284919	4.35174e+06	6.3639e+06	5.76897e+06	2.42294e+06	564733	108338	0	0	0	0	0	0	0	0	77972.8	107695	0	89617.2	0
YEEELAKDPRIAATME	319	334	3	0	622.636	6	13	7.33157	7.6123	623.546	1.57187	0.6	0					0.518504		3.51203e+06	1.71468e+07	2.489e+07	2.17214e+07	1.36518e+07	5.61253e+06	677926	0	80837.6	100315	153350	648682	77444.8	118553	319515	306638	0	0	0	90890.5
EELAKDPRIAATM	321	333	2	0	722.877	5	10	7.19102	7.3784	723.802	0.949674	0.6	0					2.63104		7.96286e+06	9.62467e+06	9.96531e+06	5.00036e+06	2.01345e+06	565728	0	409575	0	85248.3	0	484715	0	79614.3	0	98580.2
LAKDPRIA	323	330	2	0	442.272	4	5					-1
LAKDPRIAA	323	331	2	0	477.79	4	6	6.04245	6.24487	478.683	1.22928	1	0	0.380923	0.301636	1	1	0.0746345		2.7707e+07	9.03225e+07	8.85747e+07	4.4799e+07	1.48324e+07	3.57472e+06	186267	4139.54	0	7223.48	0
LAKDPRIAA	323	331	3	0	318.863	4	6	6.05813	6.13142	319.466	1.25489	0.4	0					0.0797949		873682	4.42704e+06	5.01185e+06	2.10931e+06	744766	0	0	0	0	0	0
LAKDPRIAAT	323	332	2	0	528.314	4	7	5.63598	5.87563	529.239	1.23908	1	0	0.242571	0.479005		1	0.0717263		7.647e+06	3.09714e+07	2.97737e+07	1.782e+07	4.87016e+06	859173	65675.1	0	0	132093	60932.5	0
LAKDPRIAATM	323	333	2	0	593.834	5	8	7.36278	7.46682	594.815	1.20057	1	0	0.108819	-0.167036	1	1	0.156186		7.40547e+06	2.41752e+07	2.76839e+07	1.57112e+07	6.29586e+06	783299	0	0	0	0	172636	8338.09	0	287743
LAKDPRIAATM	323	333	3	0	396.225	5	8					-1
LAKDPRIAATME	323	334	2	0	658.356	5	9	7.25348	7.70572	659.36	1.17749	0.6	0					0.0597112		2.51598e+08	8.13988e+08	8.62002e+08	5.22996e+08	2.22566e+08	7.9939e+07	2.09412e+07	3.67435e+06	562403	0	520081	106703	129812	0	221499
LAKDPRIAATME	323	334	3	0	439.239	5	9					0
LAKDPRIAATMENAQKGEIM	323	342	2	0	1094.07	7	17	8.6099	8.75033	1097.04	4.54135	0.6	0					0.270886		0	0	152355	961821	9.72814e+06	1.33656e+07	1.33387e+07	7.86727e+06	3.35671e+06	553055	456833	255384	566671	768542	140541	0	0	0	116986	0	0	119676	0	0	0
LAKDPRIAATMENAQKGEIM	323	342	3	0	729.714	7	17	8.5943	8.85957	731.687	4.51335	0.6	0					0.281583		2.12268e+06	622135	2.59987e+06	1.52971e+07	7.26827e+07	1.076e+08	9.04439e+07	5.02692e+07	2.86705e+07	8.37619e+06	3.08873e+06	2.80811e+06	268835	495079	6.54964e+06	0	155768	5.00978e+06	7200.85	0	712022	0	0	50218.5	0
LAKDPRIAATMENAQKGEIMPNIPQM	323	348	3	0	956.491	8	21	10.2382	10.3836	958.3	3.54246	1	0	0.201247	0.0299445		-2	0.10559		0	471307	8.35126e+06	2.32552e+07	3.8284e+07	4.26185e+07	4.03328e+07	2.66008e+07	1.582e+07	6.43044e+06	1.40283e+06	409240	0	0	0	0	0	0	0	0	1.00103e+06	37462	0	0	195190	0	0	0	225.498	0
LAKDPRIAATMENAQKGEIMPNIPQMSA	323	350	2	0	1513.27	8	23					-1
LAKDPRIAATMENAQKGEIMPNIPQMSA	323	350	3	0	1009.18	8	23	9.80185	9.91605	1011.6	5.2988	0.6	0					0.133835		0	0	388933	4.26891e+06	1.45812e+07	2.92333e+07	3.82236e+07	4.10417e+07	3.48825e+07	2.34463e+07	1.52307e+07	7.81725e+06	2.77032e+06	2.59944e+06	151124	0	0	0	0	274079	0	0	0	0	430645	0	0	274116	258171	0
LAKDPRIAATMENAQKGEIMPNIPQMSA	323	350	4	0	757.137	8	23	9.91087	10.0821	759.305	6.69817	0.6	1					0.456957		1.14932e+06	3.88653e+06	1.47764e+07	4.33138e+07	9.3801e+07	1.31286e+08	1.65757e+08	1.53273e+08	1.28007e+08	7.90431e+07	5.28427e+07	1.8776e+07	5.03437e+06	3.60442e+06	1.58272e+06	1.82783e+06	1.25525e+06	1.15285e+07	937656	1.0162e+06	1.18486e+06	5.1985e+07	290515	1.01442e+06	436326	3.81533e+07	699820	5.76864e+06	669538	7.57374e+06
LAKDPRIAATMENAQKGEIMPNIPQMSAF	323	351	3	0	1058.2	8	24	11.0368	11.6606	1060.69	5.37599	0.6	0					0.137733		0	5.00695e+06	3.85232e+07	1.54311e+08	4.04441e+08	7.29523e+08	1.0114e+09	1.07108e+09	9.32718e+08	6.97972e+08	4.65389e+08	2.6002e+08	1.27572e+08	6.52638e+07	2.69691e+07	9.6114e+06	8.30807e+06	7.58351e+06	4.17879e+06	8.7229e+06	3.60652e+06	5.26502e+06	3.87905e+06	5.41995e+06	1.39184e+06	4.01175e+06	2.72325e+06	3.68777e+06	5.64489e+06	2.31516e+06
LAKDPRIAATMENAQKGEIMPNIPQMSAF	323	351	4	0	793.904	8	24	11.2085	11.5825	795.939	6.06247	0.6	0					0.169816		0	1.19121e+06	9.22538e+06	5.00536e+07	1.19299e+08	2.16079e+08	2.86481e+08	3.04959e+08	2.71991e+08	1.95928e+08	1.24997e+08	6.85646e+07	3.48711e+07	2.41209e+07	5.26309e+06	1.29307e+06	694198	205379	144177	240827	251898	140319	791778	365138	1.91886e+06	579692	1.2378e+06	5.29683e+06	5.34618e+06	2.78552e+06
AKDPRIAA	324	331	2	0	421.248	4	5	5.25572	5.5734	421.832	0.685466	0.6	0					0.0387651		6.30034e+07	8.50532e+07	4.87759e+07	1.66357e+07	4.46736e+06	340420	230474	47853.6	14075.7	64592
AKDPRIAAT	324	332	2	0	471.772	4	6	4.87833	5.16135	472.355	0.627174	0.6	0					0.0904057		1.79279e+07	2.69236e+07	1.62654e+07	4.88969e+06	598185	135479	0	51030.1	0	0	0
AKDPRIAATM	324	333	2	0	537.292	5	7					-1
AKDPRIAATME	324	334	2	0	601.814	5	8	6.659	6.75302	602.552	0.719186	1	0	-0.189919	-0.214752	1	0	0.133693		1.8978e+07	2.85521e+07	1.90532e+07	8.37354e+06	3.00655e+06	283591	449550	494713	586701	114226	0	0	0	44369.9
AKDPRIAATME	324	334	3	0	401.545	5	8					-1
AKDPRIAATMENAQKGEIM	324	342	2	0	1037.52	7	16					-1
AKDPRIAATMENAQKGEIM	324	342	3	0	692.019	7	16					-1
AKDPRIAATMENAQKGEIMPNIPQMSA	324	350	2	0	1456.72	8	22					-1
AKDPRIAATMENAQKGEIMPNIPQMSA	324	350	4	0	728.866	8	22					-1
AKDPRIAATMENAQKGEIMPNIPQMSAF	324	351	3	0	1020.51	8	23	10.9432	11.333	1022.73	4.6481	0.6	0					0.224657		2.4088e+06	4.19276e+06	5.07934e+07	2.44305e+08	3.44554e+08	5.19876e+08	6.60091e+08	5.85163e+08	4.48186e+08	2.87054e+08	1.61418e+08	8.25687e+07	3.83991e+07	1.25167e+07	2.84587e+06	5.15419e+06	649507	249818	1.74948e+06	0	204195	1.15847e+06	0	0	5.70665e+06	0	0	1.57411e+07	26323.9	0
AKDPRIAATMENAQKGEIMPNIPQMSAF	324	351	4	0	765.633	8	23	10.9432	11.2708	767.284	4.5969	1	0	0.356029	0.897658	1	0	0.0879512		0	2.21281e+06	1.13595e+07	4.39322e+07	8.45914e+07	1.36508e+08	1.64454e+08	1.59247e+08	1.09416e+08	7.02005e+07	3.83815e+07	1.64237e+07	5.76192e+06	986703	1.7155e+06	830589	711165	420892	123288	355403	104744	128513	360756	689114	248848	256840	0	442846	190099	324605
PRIAATME	327	334	2	0	444.734	5	6	6.89412	6.92545	445.345	0.642215	0.4	0					0.214825		974809	1.31091e+06	384748	60294.8	0	0	54882.7	56828.5	0	0	0	48503.3
TMENAQKGEIMPNIPQMSA	332	350	2	0	1045.49	7	15					-1
TMENAQKGEIMPNIPQMSAF	332	351	2	0	1119.02	7	16	11.2863	11.3901	1122.05	4.52506	1	0	0.767853	-0.168227	1	0	0.392541		0	0	1.77222e+06	1.30579e+07	2.51045e+07	2.93324e+07	2.72102e+07	1.77407e+07	8.0077e+06	539592	543811	0	0	0	0	686452	825739	0	0	0	0	2.35592e+06	0	2.42658e+06
TMENAQKGEIMPNIPQMSAF	332	351	3	0	746.351	7	16					-1
MENAQKGEIMPNIPQMSA	333	350	2	0	994.966	7	14					-1
ENAQKGEIMPNIPQMSAF	334	351	2	0	1002.98	7	14	11.1303	11.4837	1005.7	4.12823	1	0	0.827714	1.02064	1	0	0.198441		26691.5	1.46116e+06	2.42856e+07	7.45901e+07	1.21402e+08	1.55901e+08	1.12514e+08	9.25006e+07	3.30923e+07	2.67679e+07	550671	5.11226e+06	0	0	0	1.74008e+06	251174	3.56543e+06	189340	1.33906e+06	0	449668
ENAQKGEIMPNIPQMSAF	334	351	3	0	668.989	7	14	11.1615	11.2031	670.841	4.23745	1	0	0.866445	-0.464531	1	0	0.167389		0	0	1.00673e+06	3.558e+06	5.85106e+06	7.18219e+06	5.67309e+06	3.67569e+06	1.31827e+06	492619	0	0	105042	194311	0	0	0	0	81959.1	456546	82711.3	123289
NAQKGEIM	335	342	2	0	445.724	5	6	6.48585	6.98805	446.516	1.01128	0.4	0					0.386402		1.92561e+07	7.73638e+07	3.96604e+07	1.1755e+07	863115	338197	0	406028	86540.4	2.1878e+06	81294.9	2.0065e+06
NAQKGEIMPNIPQM	335	348	2	0	785.889	6	10					-1
NAQKGEIMPNIPQMSA	335	350	2	0	864.924	6	12	9.2525	9.74983	867.294	3.6019	0.6	0					0.113222		186380	9.95514e+06	7.58984e+07	1.83148e+08	2.75451e+08	2.68761e+08	1.90176e+08	1.00033e+08	4.32491e+07	1.33631e+07	1.72148e+06	316052	132592	4974.57	0	7517.29	0	0	6058.36
NAQKGEIMPNIPQMSAFWYAVRTAVINAASGRQTVDE	335	371	3	0	1355.34	9	33					-1
PNIPQMSA	343	350	1	0	857.419	4	5					-1
PNIPQMSA	343	350	2	0	429.213	4	5	7.62787	7.69533	430.526	2.06434	1	0	1.41351	-0.341229	1	0	0.152419		544436	3.28005e+06	9.4735e+06	1.00964e+07	5.08957e+06	691768	0	0	0	0
PNIPQMSAF	343	351	1	0	1004.49	5	6	9.95753	10.134	1011.39	6.2271	0.4	0					0.156698		0	0	0	228635	5.33754e+06	2.34038e+07	2.83205e+08	5.19272e+08	1.62766e+08	1.74874e+07	3.22462e+06	1.50084e+06
PNIPQMSAF	343	351	2	0	502.747	5	6	10.4129	10.5532	504.266	2.36526	1	0	1.32088	0.00549065	0	1	0.0713768		1.39807e+06	1.64975e+07	3.84538e+07	4.98943e+07	3.52105e+07	1.45263e+07	3.15229e+06	777378	0	234530	0	222518
FWYA	351	354	1	0	586.266	3	2	11.0523	11.723	586.617	-0.0390171	1	0	-0.733086	2.53217		0	0.148561		1.99669e+08	7.64942e+07	8.34596e+06	1.03561e+06	223953	583119
FWYAVRT	351	357	1	0	942.483	4	5	10.1599	10.5428	943.449	0.369756	1	0	-0.269091	1.16117	1	0	0.102192		1.42546e+08	1.66399e+08	8.82123e+07	1.8636e+07	27528	231424	4986.41	0	27929.1	9222.86
FWYAVRT	351	357	2	0	471.745	4	5	10.1132	10.6886	472.211	0.336231	1	0	-0.302379	2.07867	1	0	0.0285683		9.517e+08	9.49757e+08	4.41781e+08	1.28825e+08	1.44154e+07	2.47255e+06	1.13376e+06	711747	430946	1.04999e+06
FWYAVRTAV	351	359	2	0	556.798	5	7	9.22138	9.47072	561.919	9.54042	0.4	1					0.190215		40895.3	997383	160182	997524	0	4855.8	0	925478	2.67499e+06	1.28501e+07	4.04071e+07	2.98247e+07	1.42037e+07
FWYAVRTAVINA	351	362	2	0	705.88	5	10	11.1459	11.723	706.812	0.988049	0.6	0					0.574071		7.79142e+07	1.10129e+08	7.00171e+07	2.60134e+07	3.4688e+06	2.47265e+06	2.6106e+06	1.04714e+06	432704	921486	466673	76995	244473	247857	674042	1.06787e+07
FWYAVRTAVINAASGRQTVDE	351	371	2	0	1177.6	6	19	10.912	11.5409	1180.29	3.98664	0.6	0					0.37704		9.47105e+06	2.49303e+07	7.31562e+07	1.35743e+08	1.82377e+08	1.89222e+08	1.64044e+08	1.11519e+08	6.28341e+07	2.1791e+07	6.0359e+06	272526	2.0292e+06	0	1.49018e+06	0	253592	293491	209067	0	157373	0	1.99171e+06	9.0419e+06	1.03086e+07	2.84592e+06
FWYAVRTAVINAASGRQTVDE	351	371	3	0	785.401	6	19					0
FWYAVRTAVINAASGRQTVDEALKDAQTGTD	351	381	3	0	1118.9	8	29	12.0982	12.4893	1122.48	8.78389	1	0	0.867524	1.20079	1	-1	0.12694		195308	0	214890	487541	2.76205e+06	1.13793e+07	3.74822e+07	6.65311e+07	1.08254e+08	1.4741e+08	1.61497e+08	1.62147e+08	1.36843e+08	1.05863e+08	7.91753e+07	4.13248e+07	2.20446e+07	1.05003e+07	3.33455e+06	892700	0	0	0	252298	0	271785	1.00673e+06	107820	0	251238
FWYAVRTAVINAASGRQTVDEALKDAQTGTD	351	381	4	0	839.423	8	29	12.2389	12.2859	842.057	8.56674	0.6	0					0.0466684		0	0	98290.7	105224	2.86611e+06	4.46873e+06	5.84512e+06	1.19512e+07	2.00097e+07	2.46868e+07	2.50647e+07	2.55894e+07	2.30487e+07	1.54543e+07	9.68069e+06	4.94278e+06	5.31611e+06	985084	528972	93803.2	623173	0	100989	0	613410	79717	75718.9	0	136726	0
WYAVRT	352	357	1	0	795.415	4	4	8.42273	8.84397	796.408	0.503703	1	0	-0.0110546	1.34402	1	1	0.239857		1.65363e+08	1.55574e+08	6.80857e+07	1.53566e+07	3.54343e+06	1.80944e+06	6.4521e+06	1.11594e+06	772539
WYAVRT	352	357	2	0	398.211	4	4	8.42273	8.82837	398.635	0.358468	1	0	-0.191315	1.2697	1	1	0.0223936		7.31483e+08	7.00896e+08	2.77045e+08	6.97978e+07	1.07233e+07	125439	393008	205632	224697
WYAVRTAVINA	352	362	2	0	632.346	5	9	9.69263	10.2382	633.683	1.90502	0.6	1					0.356665		2.38309e+08	3.11749e+08	1.87548e+08	8.34448e+07	1.54512e+07	6.18673e+06	988059	334731	9.42775e+06	425215	6.69557e+06	6.43739e+07	4.10989e+07	1.56896e+07	2.08026e+06
WYAVRTAVINAASGRQ	352	367	2	0	881.971	6	14					0
WYAVRTAVINAASGRQTVD	352	370	2	0	1039.54	6	17					-1
WYAVRTAVINAASGRQTVD	352	370	3	0	693.364	6	17					-1
WYAVRTAVINAASGRQTVDE	352	371	2	0	1104.06	6	18	9.64582	9.92642	1107.07	4.72284	0.6	0					1.19762		7191.91	153205	6.65685e+06	3.91784e+07	7.57617e+07	1.04578e+08	1.05346e+08	8.44493e+07	5.31805e+07	2.80771e+07	1.22176e+07	3.81268e+06	687185	167185	11773.3	324545	511733	732461	666921	0	154604	226318	215258	749617	0
WYAVRTAVINAASGRQTVDE	352	371	3	0	736.378	6	18	9.66145	10.0821	738.401	4.77813	0.6	0					0.0656153		656673	3.55105e+06	4.53539e+07	1.47379e+08	2.86348e+08	3.99308e+08	4.01492e+08	3.30642e+08	2.27571e+08	1.25411e+08	5.97086e+07	2.57753e+07	1.59382e+07	4.57549e+06	1.66145e+06	907944	277008	196726	352906	168793	196768	242746	438417	13010.4	0
WYAVRTAVINAASGRQTVDEAL	352	373	2	0	1196.12	6	20					-1
WYAVRTAVINAASGRQTVDEAL	352	373	3	0	797.752	6	20	10.7251	10.7563	799.886	4.99812	0.6	0					0.0657109		0	0	0	1.58196e+06	4.25921e+06	6.89024e+06	6.95654e+06	6.47994e+06	4.45296e+06	3.1002e+06	857655	277226	0	174563	0	0	259193	0	0	0	0	0	0	0	0	0	0
WYAVRTAVINAASGRQTVDEALKDAQTGTD	352	381	2	0	1604.31	7	28					-1
WYAVRTAVINAASGRQTVDEALKDAQTGTD	352	381	3	0	1069.87	7	28	10.8497	11.4421	1073.44	8.86332	0.6	0					0.214976		0	0	216379	813047	8.35985e+06	3.49444e+07	1.00393e+08	2.06879e+08	3.11602e+08	4.11512e+08	4.7341e+08	4.70844e+08	3.82061e+08	2.822e+08	1.8935e+08	1.06514e+08	5.65553e+07	4.31139e+07	1.2225e+07	3.64668e+06	7.99515e+06	1.2053e+06	297500	759097	304729	0	0	0	239657	0
WYAVRTAVINAASGRQTVDEALKDAQTGTD	352	381	4	0	802.656	7	28	10.99	11.1459	805.317	8.78832	1	0	0.922016	0.0801224	1	0	0.106903		2.08274e+06	610930	396339	1.03013e+06	5.52769e+06	1.24118e+07	2.93291e+07	6.01168e+07	8.88464e+07	1.10267e+08	1.23004e+08	1.1225e+08	9.38458e+07	5.87885e+07	4.18447e+07	2.56562e+07	1.13863e+07	5.0189e+06	155102	1.01521e+06	0	416114	131432	567515	0	0	0	141614	0	0
WYAVRTAVINAASGRQTVDEALKDAQTGTDYDIPTTENL	352	390	3	0	1418.7	9	36	11.6137	11.7388	1424.72	15.565	0.6	0					0.336548		0	0	0	0	0	0	0	0	0	0	0	379351	2.34034e+06	5.22613e+06	8.40828e+06	1.28635e+07	1.24034e+07	1.27939e+07	1.36135e+07	9.9138e+06	5.31144e+06	6.95582e+06	191853	215711	2.34906e+06	0	0	326142	0	0
WYAVRTAVINAASGRQTVDEALKDAQTGTDYDIPTTENL	352	390	4	0	1064.28	9	36	11.5825	11.7908	1068.48	14.3189	0.6	0					0.180413		0	255072	0	430653	212622	0	0	0	164600	232112	1.58714e+06	4.95773e+06	1.03885e+07	1.96553e+07	2.75238e+07	3.60989e+07	3.73261e+07	3.94468e+07	3.00651e+07	2.5865e+07	1.69139e+07	1.14663e+07	4.75848e+06	1.54997e+06	422523	1.13852e+06	21961.4	0	0	163128
YAVRT	353	357	1	0	609.335	3	3	5.4165	5.89125	609.948	0.258809	1	0	-0.207933	1.59896	1	0	0.170438		9.54269e+07	7.82417e+07	1.59648e+07	1.19572e+06	720427	65513.6	1397.39
YAVRT	353	357	2	0	305.171	3	3	5.40075	5.8652	305.514	0.331469	1	0	-0.0876893	1.54989	1	0	0.0256568		3.36012e+08	2.79591e+08	8.06435e+07	1.39139e+07	579200	0	78034.1
YAVRTAVINA	353	362	1	0	1077.61	4	8	7.64345	7.7161	1078.4	0.158899	0.4	0					0.396452		2.16666e+06	3.7423e+06	449628	169283	0	0	0	0	0	0	0	0	0
YAVRTAVINA	353	362	2	0	539.306	4	8	7.5344	7.90287	539.827	0.408334	1	0	-0.382828	1.09265	1	0	0.0546311		1.77787e+08	1.88387e+08	1.02339e+08	3.59894e+07	6.2191e+06	313218	215025	0	127812	84682.3	0	0	0
YAVRTAVINAASGRQ	353	367	3	0	526.29	5	13	6.50153	6.73735	526.75	0.47394	0.4	0					0.460702		1.60782e+07	0	0	1.17555e+06	0	0	154903	0	0	14732.3	0	215359	108256	184321	401975	271865	59739.1	71609.7	191457
YAVRTAVINAASGRQTVD	353	370	2	0	946.503	6	16	8.18873	8.37075	949.419	4.74411	1	0	0.835821	0.204456	1	-1	0.321749		0	12755.8	231594	2.51282e+06	1.05409e+07	1.32375e+07	1.46971e+07	9.49809e+06	4.06112e+06	227910	203649	0	0	0	0	0	0	101658	0	247079	135706	120260	303452
YAVRTAVINAASGRQTVD	353	370	3	0	631.338	6	16	8.1575	8.31358	633.306	4.81871	1	0	0.85897	0.0809163	1	-1	0.180173		21377.9	0	576018	3.44415e+06	1.07772e+07	1.46495e+07	1.3383e+07	1.09297e+07	5.16609e+06	2.00454e+06	472709	113756	159375	0	0	89132.4	94670.2	3190	14455.3	79157.4	37369.9	0	458271
YAVRTAVINAASGRQTVDE	353	371	2	0	1011.02	6	17	8.12628	8.4799	1014.25	5.29168	0.6	0					0.783926		86869	592360	2.32604e+07	7.87984e+07	1.57245e+08	1.97889e+08	1.97842e+08	1.50938e+08	9.14165e+07	4.84636e+07	2.23739e+07	1.2525e+07	9.00628e+06	1.22326e+07	1.21943e+07	1.19868e+07	6.88229e+06	2.94864e+06	266732	7.12518e+06	0	7.13511e+06	155024	305209
YAVRTAVINAASGRQTVDE	353	371	3	0	674.352	6	17	8.17312	8.4799	676.281	4.63101	0.6	0					0.0567733		1.16266e+06	6.62732e+06	5.00872e+07	1.41182e+08	2.82423e+08	3.50107e+08	3.23148e+08	2.63915e+08	1.58663e+08	7.16759e+07	3.88348e+07	1.79808e+07	3.77622e+06	662935	546475	603262	951886	1.5965e+06	1.94607e+06	1.18153e+06	523211	192824	493897	670395
YAVRTAVINAASGRQTVDEA	353	372	3	0	698.031	6	18	8.64112	8.90637	700.07	4.9184	0.6	0					0.0815051		203035	7.31977e+06	1.53383e+07	5.23711e+07	1.06479e+08	1.65989e+08	1.88644e+08	1.60121e+08	1.11843e+08	5.74763e+07	1.96179e+07	8.39899e+06	2.29911e+06	734408	107036	95012.6	343057	612601	438016	112370	0	0	147278	0	0
YAVRTAVINAASGRQTVDEAL	353	373	3	0	735.726	6	19	9.40832	9.68743	742.377	18.6834	0.6	0					0.433764		97593.9	117471	986238	8.25726e+06	2.12074e+07	3.09729e+07	3.00632e+07	2.13158e+07	1.33447e+07	5.58824e+06	2.29501e+06	397192	156054	125128	0	0	0	2.73299e+06	2.52377e+07	7.77551e+07	1.75839e+08	2.48022e+08	2.29285e+08	1.65989e+08	9.94643e+07	5.17702e+07
YAVRTAVINAASGRQTVDEALKDAQTGTD	353	381	3	0	1007.85	7	27	9.86418	10.0353	1011.54	9.35455	0.6	0					0.11541		0	255251	0	291124	460674	2.40006e+06	1.89451e+07	6.21887e+07	1.3079e+08	2.17131e+08	2.64061e+08	2.78496e+08	2.28551e+08	1.62364e+08	9.99479e+07	5.62715e+07	2.80022e+07	1.43553e+07	5.15397e+06	2.15582e+06	2.49643e+06	1.76278e+06	926588	1.506e+06	0	434356	169756	334682	757043	430986
VRTAVINA	355	362	2	0	422.256	4	6					-1
VRTAVINAASGRQTVDE	355	371	2	0	893.974	6	15	6.75302	6.84708	896.732	4.50954	1	0	0.856321	-0.214514	1	0	0.241402		0	0	78926.7	825028	2.94597e+06	3.88564e+06	3.6157e+06	1.98648e+06	854117	283585	59152.5	76728.2	0	0	0	0	0	0	0	0	0	0
VRTAVINAASGRQTVDE	355	371	3	0	596.318	6	15					-1
AVINA	358	362	1	0	487.287	3	3	5.66725	6.04245	487.618	0.0533494	1	0	-0.547946	1.12473		1	0.0703626		3.30406e+08	1.11011e+08	1.99458e+07	391963	0	51439.8	0
AVINAASGRQ	358	367	2	0	493.773	4	8	5.0672	5.35547	495.25	2.40647	1	0	0.857181	0.710602		0	0.308277		760237	3.46803e+06	9.05452e+06	1.03028e+07	7.67098e+06	2.16867e+06	357107	128481	0	55203	53130.9	141392	101964
AVINAASGRQTVD	358	370	2	0	651.344	5	11	6.07382	6.18387	653.947	4.47552	0.6	0					0.0871148		0	0	823071	4.89043e+06	9.84771e+06	1.16224e+07	9.86758e+06	5.70533e+06	2.29823e+06	579775	0	0	0	0	0	0	0
AVINAASGRQTVDE	358	371	1	0	1430.72	5	12					-1
AVINAASGRQTVDE	358	371	2	0	715.865	5	12	6.21865	6.62767	718.53	4.52882	1	0	1.23744	1.28582	1	0	0.199573		216619	1.8226e+07	1.05072e+08	3.06977e+08	5.24581e+08	5.84947e+08	4.76501e+08	3.08519e+08	1.5704e+08	6.9892e+07	2.67521e+07	1.11956e+07	9.79797e+06	1.07597e+07	6.97243e+06	4.22229e+06	1.78055e+06	698496
AVINAASGRQTVDEA	358	372	2	0	751.384	5	13	6.69033	6.87843	754.029	4.44915	1	0	1.06288	0.233435		1	0.474396		93419.6	230980	108359	1.9377e+06	4.105e+06	5.60827e+06	5.48465e+06	1.97645e+06	389124	449347	74190.2	0	52663.1	118342	0	0	0	0	89203.8
AVINAASGRQTVDEAL	358	373	2	0	807.926	5	14	8.6099	8.79195	810.763	4.75947	1	0	1.05156	0.204614		-1	0.108106		0	0	1.81357e+06	1.37646e+07	2.8071e+07	3.98959e+07	3.77693e+07	2.53743e+07	1.42657e+07	5.65865e+06	1.37319e+06	662506	0	120777	135478	281572	0	92729.5	2424.55	0
AVINAASGRQTVDEALKDAQTGTD	358	381	3	0	811.073	6	22	9.50195	9.94197	814.357	8.48488	0.6	0					0.128084		140911	6.64551e+06	927946	8.01322e+06	4.82302e+07	1.14282e+08	2.41627e+08	4.04995e+08	5.71738e+08	6.88449e+08	6.82853e+08	5.76467e+08	4.07118e+08	2.77681e+08	1.58393e+08	8.63481e+07	6.78906e+07	2.07807e+07	9.80244e+06	1.62885e+07	1.28155e+06	631479	617764	280713	245436	496853	118943	322015	490126
AVINAASGRQTVDEALKDAQTGTDYDIPTTENL	358	390	3	0	1159.9	8	30	10.6157	10.964	1165.25	14.0461	0.6	0					0.155188		0	0	444262	0	243570	356482	0	0	921674	1.83152e+06	8.02185e+06	2.84251e+07	4.6393e+07	7.89168e+07	9.88695e+07	1.17401e+08	1.18093e+08	1.05688e+08	8.68771e+07	6.84604e+07	4.11436e+07	2.58129e+07	1.29245e+07	2.48802e+06	822929	387368	1.25313e+06	583066	0	1.1779e+06
AVINAASGRQTVDEALKDAQTGTDYDIPTTENL	358	390	4	0	870.18	8	30	10.647	10.912	874.045	13.4652	0.6	0					0.201339		0	0	0	0	0	373306	357697	0	454005	1.54416e+06	4.08689e+06	6.93099e+06	1.94971e+07	2.6931e+07	3.4496e+07	3.51989e+07	3.40752e+07	2.73023e+07	2.30458e+07	1.08369e+07	7.01555e+06	1.99853e+06	239006	334630	300644	926395	0	0	523549	238161
INAASGRQTVDE	360	371	2	0	630.813	5	10	5.20848	5.4165	633.337	4.35216	1	0	1.52447	0.328313		1	0.138806		57514.3	0	747709	4.70558e+06	1.06059e+07	1.12919e+07	8.98089e+06	4.69315e+06	1.71667e+06	66728.9	0	0	0	0	0	0
INAASGRQTVDEALKDAQTGTD	360	381	3	0	754.372	6	20					-1
ASGRQTVDE	363	371	2	0	481.731	4	7	3.85145	4.4335	483.929	3.87698	1	0	2.11346	2.11011		0	0.0848314		64071.4	6.27162e+06	3.40167e+07	8.46239e+07	1.29798e+08	1.13733e+08	6.84708e+07	2.58802e+07	4.75198e+06	142520	0	107190
ASGRQTVDEAL	363	373	2	0	573.791	5	9	7.09735	7.30035	579.807	11.3946	0.4	0					0.366083		0	310343	546004	883.152	0	629845	75284.3	91155.4	0	210758	928507	5.50654e+06	1.11502e+07	1.04455e+07	5.32737e+06
ASGRQTVDEALKD	363	375	2	0	695.352	5	11					-1
ASGRQTVDEALKDAQTGTD	363	381	2	0	981.972	6	17	8.43832	8.89077	986.376	7.71968	0.6	0					0.213112		0	0	109715	1.08467e+06	9.39621e+06	3.68678e+07	7.8692e+07	1.21737e+08	1.52984e+08	1.49363e+08	1.27857e+08	9.13921e+07	4.75867e+07	2.38961e+07	8.08647e+06	2.53611e+06	602072	627911	0	591923	206742	729267	124936	209694
ASGRQTVDEALKDAQTGTD	363	381	3	0	654.984	6	17	8.42273	8.92197	657.864	7.5503	0.6	0					0.161287		114213	1.11735e+06	157942	4.32466e+06	2.06827e+07	5.82049e+07	1.05558e+08	1.58501e+08	1.97971e+08	2.01299e+08	1.46181e+08	1.00137e+08	6.38339e+07	1.71669e+07	1.12172e+07	1.89322e+06	434823	613017	674134	469695	2.15376e+06	1.03691e+06	1.27203e+06	1.40639e+06
ASGRQTVDEALKDAQTGTDYDIPTTENL	363	390	3	0	1003.81	7	25	9.8953	10.3213	1011.17	20.3458	1	0	3.40417	1.36657		-6	0.405194		965864	174146	0	0	2371.77	0	47005.7	41033.3	448242	1.06004e+06	4.68309e+06	3.24414e+06	2.95432e+07	4.46375e+07	4.3745e+07	5.71229e+07	6.14863e+07	6.49496e+07	1.31021e+08	2.67524e+08	4.71189e+08	7.0365e+08	8.34409e+08	8.14639e+08	6.34714e+08	3.61224e+08	1.89642e+08	9.17999e+07	4.66988e+07	2.02947e+07
TVDEALKDAQTGTD	368	381	2	0	732.347	5	12	7.40962	7.48242	734.949	4.38749	1	0	1.17897	-0.315823		1	0.375943		0	0	230548	1.15794e+06	3.14645e+06	4.64459e+06	2.65212e+06	2.30858e+06	0	0	0	90002.6	0	0	0	95920.5	0	0
EALKDAQTGTDYDIPTTENL	371	390	2	0	1098.02	6	17					-1
ALKDAQTGTD	372	381	1	0	1019.5	4	8	4.0403	4.59098	1023.59	3.52764	1	0	1.55296	1.96068	1	1	0.17816		0	5.34311e+06	2.82182e+07	5.91325e+07	7.54837e+07	5.70365e+07	3.07602e+07	9.51851e+06	1.1046e+06	0	0	0	0
ALKDAQTGTD	372	381	2	0	510.254	4	8	4.02455	4.71718	512.316	3.55902	0.6	0					0.0522219		1.59639e+07	1.28732e+08	4.52945e+08	8.96637e+08	1.09232e+09	8.70484e+08	4.7439e+08	1.92305e+08	5.85022e+07	1.25418e+07	635088	0	0
ALKDAQTGTDYDIPTTENL	372	390	2	0	1033.5	6	16	9.1903	9.35115	1038.64	9.08374	1	0	2.18237	0.103623	1	-1	0.148237		0	0	0	208572	0	2.04612e+06	1.20459e+07	2.95236e+07	5.91447e+07	8.50829e+07	9.65023e+07	9.04421e+07	6.79744e+07	3.88011e+07	1.57525e+07	3.45972e+06	627977	0	222964	224281	1.456e+06	363598	1.36832e+06
ALKDAQTGTDYDIPTTENL	372	390	3	0	689.336	6	16					-1
KDAQTGTDYDIPTTENL	374	390	2	0	941.439	6	14	9.03115	9.0935	946.84	9.72382	1	0	2.81201	-0.365604		0	0.199865		0	0	0	0	0	0	396768	2.4472e+06	4.92976e+06	7.7022e+06	9.77782e+06	8.81977e+06	1.12487e+07	7.41703e+06	3.28218e+06	400200	0	0	0	0	0
YDIPTTE	382	388	1	0	838.383	4	4	7.28472	7.31595	842.064	3.19009	0.4	0					0.409571		0	0	353594	1.04913e+06	757252	0	93866.7	244841	0
YDIPTTEN	382	389	1	0	952.426	4	5	5.77665	5.80792	958.712	5.73632	0.4	1					0.507762		0	0	78909.8	0	0	0	371576	578825	0	0
YDIPTTENL	382	390	1	0	1065.51	4	6	9.22138	9.72383	1070.36	4.22759	0.4	0					0.124467		0	5.23585e+06	6.36341e+07	2.24788e+08	4.71394e+08	5.73625e+08	3.96926e+08	1.51285e+08	3.28104e+07	1.37957e+06	0
YDIPTTENL	382	390	2	0	533.259	4	6	8.42273	9.74983	535.942	4.74504	0.4	1					1.07084		9.82709e+06	8.60765e+07	4.31138e+08	1.32711e+09	2.34938e+09	2.5931e+09	1.80519e+09	6.3984e+08	8.9447e+08	6.25877e+07	8.94744e+08
YFQGHM	391	396	1	0	782.329	4	4					0
YFQGHM	391	396	2	0	391.668	4	4	7.84578	8.11068	393.052	2.22172	1	0	2.12128	0.599289	1	1	0.0880884		157555	2.08776e+07	5.14448e+07	6.01551e+07	3.3779e+07	5.61664e+06	0	1.65713e+06	0
YFQGHMASM	391	399	1	0	1071.44	5	7	8.87517	8.94797	1076.56	4.33654	0.4	0					0.501019		0	0	0	314000	2.7717e+06	4.29677e+06	2.55002e+06	222636	0	0	285063	0	0
YFQGHMASM	391	399	2	0	536.223	5	7	8.79717	9.15578	538.634	4.04048	1	0	2.22942	1.04573	1	1	0.0758614		363167	4.03706e+06	2.44756e+07	6.38581e+07	1.20721e+08	1.41755e+08	9.83351e+07	4.53975e+07	1.40973e+07	1.36891e+06	199025	0	77318.9
YFQGHMASMTGGQQMGRGSSPQKPIV	391	416	2	0	1390.66	8	22	8.87517	8.93757	1398.69	14.23	1	0	2.57499	-0.365366	1	0	0.291161		0	0	0	0	0	0	0	0	0	0	0	0	522957	1.51324e+06	2.84167e+06	3.36359e+06	4.64695e+06	3.92108e+06	2.64811e+06	1.09552e+06	482337	186602	0	0	0	0	0	0	0	0
YFQGHMASMTGGQQMGRGSSPQKPIV	391	416	3	0	927.44	8	22	8.78155	9.12465	932.818	14.2951	1	0	2.58968	0.971813	1	0	0.212799		0	0	0	0	0	0	0	0	369913	1.17683e+06	6.90468e+06	1.87312e+07	4.39071e+07	7.17928e+07	1.06055e+08	1.28341e+08	1.33783e+08	1.26383e+08	9.99915e+07	7.07796e+07	4.08599e+07	1.9305e+07	6.04376e+06	838162	4.45459e+06	0	0	3.06953e+06	0	0
YFQGHMASMTGGQQMGRGSSPQKPIV	391	416	4	0	695.832	8	22					-1
YFQGHMASMTGGQQMGRGSSPQKPIVR	391	417	3	0	979.474	8	23					-1
YFQGHMASMTGGQQMGRGSSPQKPIVR	391	417	4	0	734.857	8	23	8.20435	8.25118	739.044	14.8227	1	0	2.56332	-0.439521	1	1	0.16734		0	0	0	0	0	0	0	0	0	0	0	0	256273	154432	750580	1.22799e+06	1.81041e+06	1.69367e+06	1.62833e+06	1.09343e+06	290738	0	0	0	93313.7	0	0	0	0	0
YFQGHMASMTGGQQMGRGSSPQKPIVRV	391	418	3	0	1012.5	8	24					-1
YFQGHMASMTGGQQMGRGSSPQKPIVRVFLPNKQRTVVPARC	391	432	4	0	1162.1	10	36	9.22138	9.6217	1167.98	20.5151	1	0	2.19294	1.24438	1	1	0.154923		0	0	0	0	157822	150400	0	163682	0	0	338632	404329	0	0	3.95743e+06	3.45389e+06	1.09344e+07	2.23327e+07	4.19476e+07	5.85067e+07	7.59426e+07	9.79201e+07	1.10617e+08	1.08749e+08	1.0388e+08	9.68307e+07	8.10466e+07	6.87019e+07	4.72955e+07	3.7331e+07
YFQGHMASMTGGQQMGRGSSPQKPIVRVFLPNKQRTVVPARC	391	432	5	0	929.879	10	36	9.20583	9.71343	934.642	20.7947	1	0	2.2315	1.75545	1	1	0.144787		0	0	0	643780	0	584291	158793	461484	238143	0	422691	188418	191701	4.48434e+06	3.54812e+06	1.17536e+07	2.41057e+07	5.22586e+07	9.04928e+07	1.23281e+08	1.66661e+08	2.01883e+08	2.32791e+08	2.5077e+08	2.34811e+08	2.20958e+08	1.89691e+08	1.48091e+08	1.28645e+08	8.77712e+07
YFQGHMASMTGGQQMGRGSSPQKPIVRVFLPNKQRTVVPARC	391	432	6	0	775.067	10	36	9.22138	9.48633	779.001	20.5865	1	0	2.20279	0.599528	1	1	0.061502		761854	0	228283	29769	1.1226e+06	180912	1.72383e+06	0	0	0	2.4434e+06	194312	2.26283e+06	839090	1.19135e+06	9.41557e+06	2.26938e+07	4.02471e+07	6.28455e+07	9.60941e+07	1.02257e+08	1.48467e+08	1.82031e+08	1.8537e+08	1.82781e+08	1.67179e+08	1.05062e+08	1.17734e+08	8.87552e+07	6.46126e+07
YFQGHMASMTGGQQMGRGSSPQKPIVRVFLPNKQRTVVPARC	391	432	7	0	664.487	10	36	9.20583	9.48633	667.795	20.1352	1	0	2.14056	0.673604	1	1	0.121768		0	12126.3	12538.8	158327	4.53502e+07	403997	385388	16955.6	413108	129155	219476	2.74107e+06	189609	1.80026e+06	1.48182e+06	9.39029e+06	1.62485e+07	2.63508e+07	4.43518e+07	7.47076e+07	9.30518e+07	1.16751e+08	1.32211e+08	1.37685e+08	1.38255e+08	1.20633e+08	1.05606e+08	8.62159e+07	6.93547e+07	5.23999e+07
YFQGHMASMTGGQQMGRGSSPQKPIVRVFLPNKQRTVVPARCGV	391	434	5	0	961.096	10	38					-1
YFQGHMASMTGGQQMGRGSSPQKPIVRVFLPNKQRTVVPARCGV	391	434	6	0	801.082	10	38	9.47072	9.80185	805.139	21.229	1	0	2.13732	0.914807	1	1	0.0858417		0	0	358769	0	436600	163240	289087	0	771622	0	128200	145506	0	252990	745904	1.47611e+06	5.39528e+06	1.58742e+07	2.12663e+07	2.89823e+07	4.23656e+07	5.9739e+07	7.00574e+07	8.65336e+07	8.5441e+07	8.30838e+07	6.16436e+07	5.98455e+07	4.68973e+07	3.9789e+07
YFQGHMASMTGGQQMGRGSSPQKPIVRVFLPNKQRTVVPARCGV	391	434	7	0	686.785	10	38	9.48633	9.73943	690.316	21.6027	1	1	2.18614	0.543077	1	1	0.170465		101507	0	134307	0	2.28396e+06	180898	242269	3349.65	0	1.4262e+06	0	2.9301e+06	684394	96321.6	341139	1.15833e+06	2.83372e+06	7.67408e+06	1.48573e+07	1.91333e+07	2.89019e+07	3.88813e+07	4.84554e+07	5.19427e+07	5.2375e+07	4.85893e+07	4.52518e+07	3.79523e+07	3.13003e+07	2.44848e+07
YFQGHMASMTGGQQMGRGSSPQKPIVRVFLPNKQRTVVPARCGV	391	434	8	0	601.063	10	38					-1
YFQGHMASMTGGQQMGRGSSPQKPIVRVFLPNKQRTVVPARCGVT	391	435	6	0	817.923	10	39	9.29922	9.56442	822.005	21.3265	1	0	2.07861	0.600718		1	0.107398		125265	0	0	203791	0	0	0	0	0	684344	0	0	256625	0	134800	1.73748e+06	940141	4.10426e+06	1.05271e+07	1.76265e+07	2.31086e+07	3.63832e+07	4.33601e+07	4.56431e+07	4.71203e+07	4.67162e+07	3.94959e+07	3.32365e+07	2.74908e+07	2.22231e+07
TGGQQMGRGSSPQKPIV	400	416	2	0	864.446	6	13	7.9392	7.99633	865.437	0.928365	0.4	0					0.113761		2.07967e+06	6.29336e+06	7.24404e+06	5.19847e+06	1.76907e+06	378995	0	0	0	0	0	0	0	0	0	0	0	0	0	0
TGGQQMGRGSSPQKPIVRVFLPNKQRTVVPARC	400	432	4	0	898.991	8	27	8.57868	8.67232	903.206	14.624	1	0	2.05278	-0.216578	1	1	0.225907		0	0	240329	0	133297	0	272955	0	143951	0	282795	284027	997813	2.76556e+06	2.9583e+06	3.87854e+06	5.2723e+06	5.11879e+06	6.06834e+06	3.82825e+06	3.14726e+06	1.90884e+06	1.14953e+06	343252	141665	192248	122745	0	0	0
TGGQQMGRGSSPQKPIVRVFLPNKQRTVVPARC	400	432	5	0	719.394	8	27					-1
TGGQQMGRGSSPQKPIVRVFLPNKQRTVVPARC	400	432	6	0	599.663	8	27					0
TGGQQMGRGSSPQKPIVRVFLPNKQRTVVPARCGVTVRDSLKKALM	400	445	7	0	713.97	10	40					-1
MGRGSSPQKPIVRVFLPNKQRTVVPARC	405	432	4	0	781.189	8	22					-1
RVFLPNKQRTVVPARC	417	432	3	0	628.696	6	12	7.73685	7.9392	631.136	6.13487	0.6	0					0.106711		0	210077	216638	3.38679e+06	1.00398e+07	2.16378e+07	3.12205e+07	3.33285e+07	3.06471e+07	2.29998e+07	1.53331e+07	7.162e+06	2.29476e+06	1.30631e+06	169964	0	0	0	4986.29
RVFLPNKQRTVVPARC	417	432	4	0	471.774	6	12					0
RVFLPNKQRTVVPARCGV	417	434	3	0	680.726	6	14					-1
RVFLPNKQRTVVPARCGV	417	434	4	0	510.797	6	14					-1
RVFLPNKQRTVVPARCGVT	417	435	3	0	714.409	6	15					0
RVFLPNKQRTVVPARCGVTVRDSLKKALM	417	445	4	0	821.475	8	25	9.70823	9.92642	824.152	8.63121	1	0	1.07781	0.376744	1	1	0.16844		0	0	0	0	245309	685962	2.4694e+06	7.99544e+06	1.25804e+07	2.12863e+07	2.14573e+07	2.27376e+07	2.1086e+07	1.17156e+07	8.40441e+06	4.88644e+06	1.70941e+06	171486	132878	0	0	0	0	0	0	0	0	0	318317	0
RVFLPNKQRTVVPARCGVTVRDSLKKALM	417	445	5	0	657.381	8	25					-1
RVFLPNKQRTVVPARCGVTVRDSLKKALM	417	445	6	0	547.985	8	25					-1
VFLPNKQRTVVPARCGV	418	434	3	0	628.693	6	13	7.64345	7.90805	631.151	6.18374	0.6	0					0.126324		142884	0	0	3.394e+06	1.01284e+07	2.50966e+07	3.65399e+07	3.98017e+07	3.53376e+07	2.78356e+07	1.80472e+07	8.69457e+06	2.47321e+06	1.30631e+06	299705	109653	0	0	4986.29	0
GVTVRDSL	433	440	2	0	423.738	4	6	6.95678	7.58115	426.54	5.12951	1	0	3.60814	2.31169		-2	0.0544454		0	200138	57054.4	4.33104e+07	4.29433e+08	9.60935e+08	9.51795e+08	4.25385e+08	1.11456e+08	1.98365e+07	1.12818e+06
GVTVRDSLKKALM	433	445	2	0	709.413	5	11	8.92197	9.40832	710.932	2.14426	0.6	0					0.121332		4.14507e+07	2.58618e+08	6.25116e+08	6.42992e+08	4.1468e+08	2.03504e+08	8.178e+07	1.92349e+07	1.03876e+07	8.49432e+06	6.18243e+06	3.03304e+06	986424	0	377326	0	0
GVTVRDSLKKALM	433	445	3	0	473.278	5	11	8.93757	9.40832	474.298	2.16771	1	0	0.342124	1.5799	1	0	0.0806145		1.51344e+07	1.4777e+08	3.6494e+08	3.48134e+08	2.27569e+08	1.18352e+08	4.63223e+07	1.39224e+07	6.57708e+06	7.42109e+06	2.52786e+06	928421	866911	105736	0	0	0
GVTVRDSLKKALMM	433	446	2	0	774.934	6	12					-1
GVTVRDSLKKALMM	433	446	3	0	516.958	6	12	10.2538	10.3213	518.359	3.15895	1	0	0.67069	-0.34115	1	-1	0.127449		0	139545	6.18851e+06	1.04159e+07	1.28262e+07	7.90584e+06	3.31447e+06	1.52163e+06	282991	0	199528	110514	0	213197	103977	66737.5	139353	0	272323
GVTVRDSLKKALMMRGLIPECC	433	454	3	0	807.426	8	19					-1
GVTVRDSLKKALMMRGLIPECC	433	454	4	0	605.822	8	19					-1
GVTVRDSLKKALMMRGLIPECCA	433	455	3	0	831.105	8	20	11.7388	11.8324	833.356	5.01381	0.6	0					0.285583		183554	0	0	1.34704e+06	5.06144e+06	1.21085e+07	1.54679e+07	1.51247e+07	1.18483e+07	6.49658e+06	11617.4	178638	2082.92	699306	171518	0	0	0	0	140753	138836	0	150423	0	169836	0	140364	0	3930.76
TVRDSLKKALM	435	445	2	0	631.368	5	9	8.4695	8.76593	632.778	2.01753	0.6	0					0.0856939		1.69258e+07	1.43726e+08	3.12699e+08	2.86407e+08	1.62224e+08	6.84021e+07	2.65936e+07	1.02848e+07	4.37672e+06	1.2207e+06	7487.72	0	5375.21	31333.9	369432
TVRDSLKKALM	435	445	3	0	421.248	5	9					0
TVRDSLKKALMM	435	446	2	0	696.889	6	10					-1
TVRDSLKKALMM	435	446	3	0	464.928	6	10	9.80185	9.91087	466.099	2.56103	0.6	0					0.162806		0	471423	3.92999e+06	5.79687e+06	5.87788e+06	1.92127e+06	739505	86658.5	0	0	85081.1	0	0	67849.9	0	0	64388.5
TVRDSLKKALMMRGLIPECCA	435	455	3	0	779.075	7	18					-1
VRDSLKKALM	436	445	2	0	580.845	5	8	7.78355	8.26678	582.103	1.77136	1	0	0.463038	1.63937	1	0	0.0749472		2.97708e+07	1.91378e+08	3.48233e+08	2.76328e+08	1.37834e+08	5.23115e+07	1.48545e+07	3.10164e+06	125723	274087	0	94832.8	0	0
VRDSLKKALM	436	445	3	0	387.566	5	8	7.78355	8.06387	388.437	1.869	1	0	0.523635	0.67273	1	0	0.0590766		911169	4.46596e+07	1.00441e+08	8.43409e+07	3.98541e+07	1.50057e+07	714212	104329	1.11424e+06	0	0	168055	0	0
VRDSLKKALMM	436	446	2	0	646.365	6	9	9.0935	9.26807	650.135	6.64418	0.4	0					0.393986		877093	378931	2.12137e+07	1.61311e+07	1.7466e+07	4.61797e+06	3.68069e+06	378797	611847	0	0	0	463415	0	4.22637e+07	0
SLKKALM	439	445	2	0	395.746	4	5	7.19102	7.24827	396.876	1.72226	0.4	0					0.171516		0	543380	2.72198e+06	1.23516e+06	0	42887.4	0	0	54959.8	0
KKALM	441	445	2	0	295.688	4	3	5.58905	5.65162	296.292	0.788426	0.4	0					0.112584		351177	2.43822e+06	953335	88123.4	0	0	0	0
KKALMMRGLIPECCA	441	455	3	0	555.289	7	12					-1
MRGLIPEC	446	453	2	0	459.73	5	5	9.66145	10.1495	460.786	1.43921	1	0	0.792804	1.66247		0	0.0669767		6.92584e+07	2.73321e+08	3.74909e+08	2.46521e+08	9.25177e+07	2.55732e+07	2.43888e+06	349725	0	547944	135147
MRGLIPECC	446	454	1	0	1021.46	5	6	10.3974	10.7043	1023.75	1.4911	1	0	0.597569	0.799287	1	1	0.176537		1.47431e+07	7.29673e+07	1.01526e+08	7.34776e+07	3.74204e+07	1.03144e+07	1.19421e+06	836401	0	171056	6372.52	0
MRGLIPECC	446	454	2	0	511.235	5	6	10.3005	10.8445	512.376	1.48614	1	0	0.593465	1.92893	1	1	0.0346266		2.91428e+08	1.1195e+09	1.56506e+09	1.11775e+09	5.14722e+08	2.01573e+08	6.22115e+07	5.75655e+06	594958	61203.9	295930	0
MRGLIPECCA	446	455	1	0	1092.5	6	7	10.2382	10.6782	1094.87	1.5314	1	0	0.449893	1.43358	1	1	0.224403		1.92019e+07	1.11842e+08	1.63074e+08	1.25253e+08	6.55766e+07	1.87412e+07	1.4982e+06	291950	183210	199404	0	227602	715356	271530
MRGLIPECCA	446	455	2	0	546.754	6	7	10.2066	10.7407	547.969	1.58952	0.4	0					0.0336262		4.17236e+08	1.64274e+09	2.505e+09	1.90303e+09	9.68301e+08	4.08074e+08	1.40966e+08	3.50518e+07	4.50986e+06	855885	1.22357e+06	808428	143167	797049
MRGLIPECCAV	446	456	2	0	596.288	6	8					-1
RGLIPEC	447	453	2	0	394.21	4	4	7.394	7.67458	396.934	4.92643	0.4	0					0.282838		0	0	313509	0	8.14443e+06	78801	2.16738e+07	0	71659.1
RGLIPECC	447	454	2	0	445.715	5	5	9.66145	10.0509	446.514	0.947444	1	0	0.304513	1.19261		0	0.143381		4.01661e+07	1.04753e+08	8.10329e+07	3.38558e+07	7.13805e+06	2.21789e+06	152249	233745	290998	1.40844e+06	741733
RGLIPECCA	447	455	2	0	481.233	5	6	9.58003	10.0353	482.088	1.01929	1	0	0.207174	1.5063		0	0.532058		8.62033e+07	2.33664e+08	1.93914e+08	9.05105e+07	2.79857e+07	5.01573e+06	1.47977e+06	5.61867e+06	2.91824e+06	185000	0	431.802
AVYRIQDGEKKPIGWDTD	455	472	2	0	1046.03	6	15	8.43832	8.57868	1048.47	3.64474	0.6	1					0.782191		0	3.34506e+06	9.72935e+06	1.06528e+07	6.32425e+06	2.18674e+06	1.37306e+06	158528	0	0	0	450711	126749	1.20288e+06	114353	1.82001e+06	0	720499	0	724228	0	736219
AVYRIQDGEKKPIGWDTD	455	472	3	0	697.688	6	15	8.62552	8.98437	700.101	5.99972	0.6	0					0.112186		0	313682	4.93978e+06	1.88111e+07	6.11613e+07	1.46927e+08	1.91338e+08	2.17513e+08	1.92256e+08	1.28659e+08	7.26826e+07	3.56972e+07	1.36712e+07	4.10695e+06	1.75646e+06	781000	588995	1.74123e+06	1.46186e+06	535570	2.04086e+06	163672
AVYRIQDGEKKPIGWDTDISW	455	475	2	0	1239.13	7	18					-1
AVYRIQDGEKKPIGWDTDISW	455	475	3	0	826.42	7	18					0
AVYRIQDGEKKPIGWDTDISW	455	475	4	0	620.067	7	18					-1
AVYRIQDGEKKPIGWDTDISWL	455	476	3	0	864.115	7	19	12.3641	12.6493	866.889	6.75542	1	1	1.12894	0.696231	1	-3	0.0648739		513385	2.51865e+06	734238	1.26612e+06	2.26238e+07	2.0972e+07	3.87687e+07	8.2364e+07	6.67383e+07	6.2815e+07	7.42993e+07	2.88016e+07	1.56571e+07	1.14599e+07	3.24656e+06	867982	229102	116224	77345.8	372133	426986	0	319076	0	72833.4	8183.72	452079
AVYRIQDGEKKPIGWDTDISWL	455	476	4	0	648.338	7	19					-1
AVYRIQDGEKKPIGWDTDISWLTGEEL	455	481	2	0	1560.29	7	24	12.8059	12.9834	1565.76	9.08171	1	0	1.24241	0.183178	1	0	0.271864		0	0	0	0	0	0	0	2.01118e+06	3.17034e+06	8.94016e+06	1.16975e+07	1.1571e+07	1.02e+07	8.39506e+06	3.14916e+06	473299	260111	0	0	141348	0	0	0	0	0	0	0	0	0	0
AVYRIQDGEKKPIGWDTDISWLTGEEL	455	481	3	0	1040.53	7	24	12.6962	13.2659	1044.24	9.28644	0.6	0					0.0748014		409934	938235	1.46698e+06	1.93596e+06	9.3787e+06	2.8095e+07	7.71775e+07	1.64205e+08	2.9772e+08	4.44513e+08	5.64037e+08	6.0664e+08	5.46377e+08	4.1814e+08	2.74061e+08	1.6913e+08	9.31769e+07	4.70004e+07	2.70187e+07	1.23211e+07	6.90761e+06	3.16726e+06	808282	209502	309469	14984.8	0	0	0	0
AVYRIQDGEKKPIGWDTDISWLTGEEL	455	481	4	0	780.648	7	24	12.7432	13.0879	783.533	9.67661	0.6	0					0.193586		69664	192778	277830	544220	1.25725e+06	7.25612e+06	2.041e+07	4.81297e+07	8.54833e+07	1.28858e+08	1.58439e+08	1.65721e+08	1.45963e+08	1.184e+08	7.60737e+07	4.86368e+07	2.35817e+07	1.37069e+07	5.00195e+06	3.52282e+07	1.3446e+06	1.39222e+06	233202	8.91415e+06	176091	155391	215799	3.79621e+06	525912	414573
VYRIQDGEKKPIGWD	456	470	2	0	902.473	6	12	8.73473	9.01555	905.691	5.3538	0.6	0					0.151632		285606	0	168691	4.93739e+06	1.74118e+07	3.88474e+07	4.90948e+07	4.71309e+07	3.18552e+07	1.63649e+07	3.78293e+06	128663	0	0	134043	0	0	0	0
VYRIQDGEKKPIGWD	456	470	3	0	601.984	6	12	8.78155	8.97397	604.203	5.57252	0.6	1					0.180933		103886	609052	4.61046e+06	1.70587e+07	8.96956e+07	7.56981e+07	9.89944e+07	9.2414e+07	6.77319e+07	3.67531e+07	1.8777e+07	4.70203e+06	751355	1.36553e+07	30497.2	15620.9	1.25468e+07	0	0
VYRIQDGEKKPIGWDTD	456	472	2	0	1010.51	6	14	8.11068	8.43832	1014.5	6.77768	0.6	0					0.993353		126363	181145	557841	6.60392e+06	3.59811e+07	5.90818e+07	1.30642e+08	1.65083e+08	1.39771e+08	8.22478e+07	4.10498e+07	1.85655e+07	8.87267e+06	8.824e+06	1.15577e+07	1.30023e+07	1.3055e+07	7.48781e+06	2.9875e+06	582858	5.98862e+06
VYRIQDGEKKPIGWDTD	456	472	3	0	674.009	6	14	8.36037	9.01555	676.424	6.04633	0.6	0					0.187062		0	1.29865e+06	1.13935e+07	6.60534e+07	1.99216e+08	4.10331e+08	6.41545e+08	7.11463e+08	6.23575e+08	4.32867e+08	2.33343e+08	1.10175e+08	4.92736e+07	1.72189e+07	5.58061e+06	731571	576436	321867	1.04708e+06	4.41091e+06	2.85616e+06
VYRIQDGEKKPIGWDTD	456	472	4	0	505.759	6	14	8.5943	8.92197	507.52	5.84498	1	0	1.4365	0.898293	1	-4	0.0704775		610890	240547	2.59487e+06	4.61367e+06	1.86883e+07	3.83774e+07	5.7542e+07	6.62158e+07	6.0274e+07	3.535e+07	2.10726e+07	5.78584e+06	1.29286e+06	238441	156776	0	0	0	230024	0	173931
VYRIQDGEKKPIGWDTDISW	456	475	3	0	802.741	7	17	11.224	11.7126	805.494	6.80724	0.6	0					0.0883337		1.21851e+06	1.05214e+06	5.08141e+06	7.92978e+06	4.39314e+07	1.33363e+08	2.26811e+08	3.20899e+08	3.87247e+08	3.17033e+08	2.29247e+08	1.47409e+08	7.19097e+07	2.99419e+07	1.7657e+07	3.63513e+06	2.32175e+06	550093	511047	611965	769112	853085	1.13522e+06	740226	261636
VYRIQDGEKKPIGWDTDISW	456	475	4	0	602.308	7	17	11.3797	11.5409	604.367	6.78529	1	0	1.34533	0.104973	1	-2	0.0893443		115783	0	90455.7	162153	1.88406e+06	6.87796e+06	1.50742e+07	2.1036e+07	2.25114e+07	2.00226e+07	1.63431e+07	7.94808e+06	2.56443e+06	882251	0	221474	0	0	61927.4	72170.2	138144	67552	307216	0	257114
VYRIQDGEKKPIGWDTDISWL	456	476	2	0	1260.15	7	18	11.333	11.5045	1268.37	14.905	1	1	3.47477	0.15404	1	-12	1.9032		4.66183e+06	6.13553e+06	3.8094e+06	1.54747e+06	1.07712e+06	0	0	0	0	0	0	0	0	248669	0	1.71544e+06	1.75162e+06	1.03744e+07	1.77219e+07	2.10311e+07	1.84407e+07	1.31002e+07	5.80442e+06	1.15464e+06	201407	0
VYRIQDGEKKPIGWDTDISWL	456	476	3	0	840.436	7	18	11.2552	11.5513	846.722	17.3338	1	0	4.14468	0.747759	1	-12	0.233647		1.42028e+07	3.78994e+07	2.67531e+07	226192	1.60261e+07	4.47039e+06	580793	152985	206656	1.64659e+06	967914	625430	6.55325e+06	4.04213e+06	1.97932e+07	6.1736e+07	1.2678e+08	2.38399e+08	3.53686e+08	4.10707e+08	4.1953e+08	3.44613e+08	2.28236e+08	1.29341e+08	6.53973e+07	2.16472e+07
VYRIQDGEKKPIGWDTDISWL	456	476	4	0	630.579	7	18	11.2552	11.4889	635.018	16.2312	0.4	0					0.239011		327922	154377	239822	2.77424e+07	20842.4	0	18245.7	5.13788e+07	18186.7	902882	9335.34	2.696e+06	0	425546	1.1725e+06	1.29792e+07	2.60617e+07	5.4658e+07	7.68806e+07	9.45557e+07	9.46875e+07	7.93038e+07	5.45211e+07	2.48882e+07	1.26488e+07	3.45217e+06
VYRIQDGEKKPIGWDTDISWLTG	456	478	3	0	893.126	7	20					-1
VYRIQDGEKKPIGWDTDISWLTGEE	456	480	3	0	979.154	7	22					-1
VYRIQDGEKKPIGWDTDISWLTGEEL	456	481	2	0	1524.77	7	23	12.7745	13.1822	1530.22	9.0698	1	0	1.32153	1.27923	1	-3	0.170828		0	0	0	0	0	332491	5.4675e+06	1.46507e+07	3.24267e+07	4.7342e+07	6.28166e+07	6.38599e+07	5.64275e+07	4.12304e+07	2.57164e+07	1.13664e+07	4.48703e+06	158629	0	0	0	0	0	0	0	0	0	0	0	0
VYRIQDGEKKPIGWDTDISWLTGEEL	456	481	3	0	1016.85	7	23	12.7588	13.2869	1020.54	9.2453	0.6	0					0.0602852		472232	1.39484e+06	4.63079e+06	9.0642e+06	2.87422e+07	8.53758e+07	2.06987e+08	4.54581e+08	7.80703e+08	1.20968e+09	1.456e+09	1.5207e+09	1.39095e+09	1.05622e+09	6.79396e+08	4.13363e+08	2.32771e+08	1.2681e+08	6.38076e+07	3.39278e+07	1.71876e+07	5.88286e+06	1.097e+06	490730	90652.3	86374.5	296245	96770.1	0	13812.4
VYRIQDGEKKPIGWDTDISWLTGEEL	456	481	4	0	762.888	7	23	12.7745	13.0879	765.649	9.21665	0.6	0					0.0421959		293915	1.24793e+06	1.52908e+07	1.99312e+06	6.35832e+06	2.03718e+07	5.74164e+07	1.14367e+08	2.00533e+08	2.99567e+08	3.82697e+08	3.94189e+08	3.61381e+08	2.7041e+08	1.76213e+08	1.08101e+08	5.82399e+07	3.19171e+07	1.66535e+07	8.78447e+06	4.44287e+06	1.59636e+06	1.70366e+06	572509	237010	0	230981	16592.4	210201	179249
VYRIQDGEKKPIGWDTDISWLTGEELHV	456	483	3	0	1095.56	8	25					-1
YRIQDGEKKPIGWD	457	470	2	0	852.939	5	11					-1
YRIQDGEKKPIGWD	457	470	3	0	568.962	5	11	8.57868	8.82837	571.487	6.56225	0.4	1					0.310717		0	0	1.78961e+06	1.00049e+07	1.65743e+07	5.06717e+07	6.64235e+07	5.55819e+07	3.5829e+07	1.85832e+07	7.42866e+06	2.41783e+06	9.63274e+06	2.59466e+07	1.20353e+07	3.34403e+06	2.11652e+06
YRIQDGEKKPIGWDTD	457	472	2	0	960.976	6	13	8.42273	8.75033	964.676	6.26522	1	0	1.75643	0.897975	1	-1	0.206944		0	0	129176	5.06775e+06	1.69464e+07	3.66769e+07	5.71703e+07	6.62543e+07	5.8228e+07	4.2869e+07	2.68952e+07	1.48884e+07	1.2179e+06	1.68638e+06	0	100040	0	193193	549442	1.18927e+06
YRIQDGEKKPIGWDTD	457	472	3	0	640.987	6	13	8.4695	8.70873	643.318	5.85998	1	0	1.60167	0.47702	1	-2	0.0444118		0	959016	1.48225e+06	1.44003e+07	4.6367e+07	9.1709e+07	1.28354e+08	1.4135e+08	1.20065e+08	7.94141e+07	3.64333e+07	1.72883e+07	3.45196e+06	958033	1.4131e+06	729312	124360	0	0	0
YRIQDGEKKPIGWDTD	457	472	4	0	480.992	6	13					-1
YRIQDGEKKPIGWDTDISW	457	475	3	0	769.718	6	16	11.2396	11.6137	772.537	7.07249	1	0	1.55829	1.11941	1	1	0.13904		717287	882105	1.18182e+06	744951	8.08168e+06	3.46354e+07	6.1974e+07	9.34824e+07	1.05814e+08	9.28317e+07	6.39016e+07	3.9935e+07	1.64662e+07	3.7421e+06	2.97647e+06	291635	960991	1.37836e+06	731570	1.22428e+06	1.72628e+06	1.41885e+06	5.49092e+06
YRIQDGEKKPIGWDTDISW	457	475	4	0	577.541	6	16					-1
YRIQDGEKKPIGWDTDISWL	457	476	2	0	1210.62	7	17					-1
YRIQDGEKKPIGWDTDISWL	457	476	3	0	807.413	7	17	12.3015	12.6545	810.342	7.32317	0.6	0					0.30718		94767.2	584774	251513	2.36678e+06	6.81877e+06	2.16618e+07	4.66852e+07	6.42043e+07	7.52388e+07	7.20243e+07	5.27584e+07	3.51915e+07	1.73713e+07	6.37808e+06	1.57559e+06	1.4265e+06	398460	1.37743e+06	2.4928e+06	1.52835e+06	1.78445e+06	3.06024e+06	312991	121404	3.27168e+06
YRIQDGEKKPIGWDTDISWLTGEEL	457	481	3	0	983.826	7	22	12.7275	13.1036	987.505	9.27536	0.6	0					0.0753411		0	81574.4	312150	1.48922e+06	5.13887e+06	1.82062e+07	4.73172e+07	1.00386e+08	1.85614e+08	2.64662e+08	3.24453e+08	3.3736e+08	2.99698e+08	2.23624e+08	1.51183e+08	8.54637e+07	4.53175e+07	2.26196e+07	9.61278e+06	2.42276e+06	1.31769e+06	276599	602119	404285	0	318060	5.89709e+06	0	113623	3.58998e+06
YRIQDGEKKPIGWDTDISWLTGEEL	457	481	4	0	738.121	7	22	12.7588	13.0566	740.899	9.34758	1	0	1.4732	0.755698	1	0	0.107903		41547.9	430375	77378.8	72364.4	214449	0	6.39417e+06	1.10194e+07	3.05542e+07	4.60097e+07	5.59957e+07	5.92432e+07	5.16222e+07	3.84929e+07	2.51818e+07	1.31352e+07	6.33732e+06	3.88069e+06	556736	114631	331008	669647	139751	223445	0	243305	53439.3	41033.8	128575	317484
RIQDGEKKPIGWDTD	458	472	2	0	879.444	6	12	7.11295	7.19102	884.016	8.11943	0.4	0					0.534784		1646.45	131861	226635	148905	124032	227415	0	314085	1.56721e+06	3.63143e+06	2.34384e+06	896726	0	0	0	0	86847.1	0	392838
RIQDGEKKPIGWDTD	458	472	3	0	586.632	6	12					-1
RIQDGEKKPIGWDTDISWL	458	476	3	0	753.059	6	16	12.1764	12.2494	755.78	6.81801	1	0	1.47933	-0.314949		-3	0.450052		0	319648	70437.4	79873.3	1.22229e+06	1.77589e+06	3.40946e+06	4.16023e+06	4.03507e+06	2.50496e+06	1.63849e+06	822913	219432	185257	0	320860	155333	309941	209555	309815	208695	0	195676
RIQDGEKKPIGWDTDISWLTGEEL	458	481	2	0	1393.7	7	21	12.5364	12.5834	1400.43	11.8026	1	0	2.15404	-0.438568	-1	-7	0.0569871		0	0	0	0	0	0	0	0	0	0	0	87256.7	1.48262e+06	3.289e+06	3.41972e+06	893629	0	0	0	0	0	0	0	0	0	0	0	0	0
RIQDGEKKPIGWDTDISWLTGEEL	458	481	3	0	929.471	7	21	12.505	13.0148	932.854	8.49664	1	0	1.37248	1.76577	0	1	0.411135		267962	361662	314413	2.16165e+06	8.41582e+06	2.12073e+07	5.32116e+07	9.4451e+07	1.50277e+08	1.79522e+08	1.93291e+08	1.73868e+08	1.36235e+08	1.01222e+08	6.99126e+07	1.76681e+07	1.44049e+07	4.95187e+06	1.35047e+06	0	80036.3	285913	258208	341759	366763	124469	204531	456471	78537.6
RIQDGEKKPIGWDTDISWLTGEEL	458	481	4	0	697.355	7	21	12.6962	12.8372	699.918	8.59684	1	0	1.39616	0.00914284	0	1	0.1227		0	0	120991	0	937336	918628	2.68968e+06	5.35192e+06	1.01693e+07	1.11706e+07	1.28606e+07	1.03744e+07	8.52657e+06	5.84811e+06	3.96975e+06	1.99138e+06	1.00636e+06	345029	0	0	99790.7	0	0	0	125397	0	0	87475	79382.7
RIQDGEKKPIGWDTDISWLTGEELHV	458	483	3	0	1008.18	7	23					0
TDISWLTGEEL	471	481	1	0	1263.61	5	9	12.0982	13.5436	1271.67	7.31134	1	0	3.39691	6.22311	-1	-1	2.27548		0	1.60192e+06	2.46433e+07	6.44949e+07	8.03608e+07	6.77679e+07	9.91996e+07	4.29047e+08	8.585e+08	5.99031e+08	1.96585e+08	4.50937e+07	1.21762e+07	3.91698e+07	5.1275e+07
TDISWLTGEEL	471	481	2	0	632.309	5	9	12.458	12.9939	634.4	3.43734	1	0	1.2599	1.89002	-1	0	0.21644		813893	1.19081e+07	4.3365e+07	8.58293e+07	9.55477e+07	6.9425e+07	4.06669e+07	1.99092e+07	4.804e+06	1.53349e+06	1.25694e+06	730568	1.64868e+06	229672	919433
ISWLTGEEL	473	481	1	0	1047.54	4	7	11.333	12.9312	1052.23	4.06341	1	1	2.24569	6.95069		-1	1.55079		7.79129e+06	9.10669e+07	3.01642e+08	5.4136e+08	6.8308e+08	5.16329e+08	2.29463e+08	1.54346e+08	2.58293e+08	1.59587e+08	2.60367e+07	1.11171e+06
ISWLTGEELHV	473	483	2	0	642.335	5	9	10.8445	10.9276	645.236	5.02752	0.4	1					0.125683		574080	0	383921	9.7583e+06	1.76328e+07	1.90653e+07	1.71149e+07	2.87228e+07	1.37005e+07	1.38601e+06	417178	31247.6	0	155359	120231
LTGEEL	476	481	1	0	661.34	4	4	7.58115	8.10027	663.063	1.34576	0.4	0					0.0859883		1.54561e+08	4.93286e+08	5.18551e+08	2.4088e+08	6.10577e+07	6.76887e+06	95534.1	0	76228.6
TGEEL	477	481	1	0	548.256	3	3	6.21865	6.37065	550.383	1.8265	0.4	1					0.442288		4.77787e+06	9.80552e+06	6.2346e+06	4.55147e+06	8.86489e+06	340238	36141.9
HVEVL	482	486	1	0	596.34	3	3	7.78355	8.1419	597.202	0.511124	1	0	0.209619	1.04446		1	0.0251998		1.27905e+09	1.28629e+09	5.23509e+08	1.25193e+08	1.56461e+07	183171	0
HVEVLENVPLTTHN	482	495	2	0	801.418	5	11	8.21995	8.67232	804.159	4.54646	1	1	1.41573	1.49233	0	0	0.719433		2.66454e+06	3.5367e+08	5.51557e+08	4.9464e+08	4.90816e+08	7.39299e+08	9.65119e+08	9.46398e+08	6.57961e+08	3.29751e+08	1.4115e+08	4.2854e+07	9.57549e+06	398813	0	0	0
HVEVLENVPLTTHN	482	495	3	0	534.614	5	11	8.18873	8.53188	535.801	2.62436	1	1	0.548226	0.972051	0	-3	0.312583		550139	5.04458e+08	7.9147e+08	6.16311e+08	3.28592e+08	2.65633e+08	2.40284e+08	1.99653e+08	1.10534e+08	6.19934e+07	2.19616e+07	691612	1.24634e+06	150030	3.91871e+06	10953.6	0
HVEVLENVPLTTHNF	482	496	2	0	874.952	6	12					-1
HVEVLENVPLTTHNFVRKT	482	500	3	0	745.074	6	16					-1
HVEVLENVPLTTHNFVRKT	482	500	4	0	559.058	6	16					-1
HVEVLENVPLTTHNFVRKTF	482	501	2	0	1190.64	6	17					-1
HVEVLENVPLTTHNFVRKTF	482	501	3	0	794.097	6	17					-1
HVEVLENVPLTTHNFVRKTF	482	501	4	0	595.825	6	17					-1
HVEVLENVPLTTHNFVRKTFF	482	502	3	0	843.12	7	18	11.224	11.8324	847.151	10.5499	1	0	2.27357	2.23571	1	-1	0.284224		103447	1.24059e+06	1.16542e+06	731987	9.48147e+06	4.59202e+06	2.32381e+07	8.03119e+07	1.59243e+08	2.96413e+08	4.39949e+08	5.03363e+08	5.10555e+08	4.18819e+08	2.73342e+08	1.52752e+08	7.66617e+07	2.36448e+07	5.39717e+06	6.8827e+07	433418	0	1.03423e+08	1.18158e+06	646650	2.12537e+07
HVEVLENVPLTTHNFVRKTFF	482	502	4	0	632.592	7	18	11.224	11.6293	635.441	9.8556	1	0	2.08208	1.26812	1	0	0.13784		18186.7	1.45405e+06	11758.7	9.41782e+06	84100.9	684911	1.98537e+06	1.87333e+07	3.58344e+07	7.2178e+07	1.01453e+08	1.23392e+08	1.25779e+08	1.0229e+08	6.72728e+07	3.06229e+07	1.55601e+07	3.76663e+06	659904	579973	90235.2	204387	0	537476	87687.7	218046
HVEVLENVPLTTHNFVRKTFFTL	482	504	3	0	914.497	7	20	12.0982	12.4267	918.853	11.395	0.6	0					0.0817997		601863	991030	1.85608e+06	1.97983e+06	1.53543e+06	1.43821e+06	2.66068e+06	1.13504e+07	2.96764e+07	6.1235e+07	1.13174e+08	1.78211e+08	2.1967e+08	2.5519e+08	2.41594e+08	1.80377e+08	1.17977e+08	6.93933e+07	2.69361e+07	9.37601e+06	2.68015e+06	195916	124210	0	0	2.91324e+06	124179	19696.1
HVEVLENVPLTTHNFVRKTFFTL	482	504	4	0	686.125	7	20	12.1607	12.3484	689.376	11.3346	1	0	2.1774	0.23153	1	1	0.0708303		246356	1.56246e+06	1.35277e+06	1.44436e+06	1.38483e+06	5.6188e+06	891253	2.42985e+06	4.43656e+06	1.23063e+07	2.26618e+07	3.73129e+07	5.16697e+07	5.66997e+07	5.3836e+07	3.83278e+07	2.73604e+07	1.19409e+07	5.56349e+06	790127	570300	765354	255077	136844	218932	2.3925e+06	2.85745e+06	0
HVEVLENVPLTTHNFVRKTFFTLA	482	505	2	0	1406.76	7	21	12.0668	12.3328	1413.65	12.06	1	0	2.21489	0.604291	1	0	0.237784		0	0	0	0	0	0	0	0	165269	1.60878e+06	7.26091e+06	1.78014e+07	2.58703e+07	3.53262e+07	3.6667e+07	3.21874e+07	2.35057e+07	1.18121e+07	1.1505e+06	0	0	0	0	0	0	0	144773	0	0
HVEVLENVPLTTHNFVRKTFFTLA	482	505	3	0	938.176	7	21	11.9886	12.5834	942.772	12.0749	1	0	2.21842	2.17084	1	0	0.155655		140770	2.77047e+06	1.06177e+06	2.35136e+06	1.68265e+07	9.72308e+06	1.81647e+07	4.51922e+07	8.60654e+07	1.7855e+08	3.04946e+08	5.7383e+08	8.28686e+08	9.9036e+08	1.06789e+09	9.62181e+08	7.37865e+08	4.64961e+08	2.56443e+08	1.24948e+08	4.66258e+07	1.46262e+07	2.59261e+06	0	0	0	114462	0	0
HVEVLENVPLTTHNFVRKTFFTLA	482	505	4	0	703.884	7	21	12.0042	12.4893	707.334	12.0876	1	0	2.22142	1.64818	1	0	0.119482		334295	94191.2	821788	562035	322300	2.24204e+06	4.1218e+06	7.89337e+06	1.59954e+07	4.71066e+07	8.03726e+07	1.45857e+08	2.1578e+08	2.55745e+08	2.887e+08	2.54661e+08	1.87515e+08	1.1875e+08	5.89031e+07	2.92131e+07	8.51173e+06	1.39591e+06	366204	524292	177923	63304.1	331681	0	181273
HVEVLENVPLTTHNFVRKTFFTLAF	482	506	2	0	1480.3	7	22	13.1507	13.3549	1486.86	11.3151	1	0	1.9172	0.310052	1	-2	0.462129		0	122462	107087	552127	1.12965e+06	2.37756e+06	3.00906e+06	2.89612e+06	1.98643e+06	1.30689e+06	2.80357e+06	6.76504e+06	1.24964e+07	1.60989e+07	1.78086e+07	1.75398e+07	1.39312e+07	7.02802e+06	1.81736e+06	149931	0	0	0	0	0	0	0	0	0	0
HVEVLENVPLTTHNFVRKTFFTLAF	482	506	3	0	987.199	7	22	13.0252	13.6014	991.914	12.3271	1	0	2.14557	2.082	1	1	0.146998		24319.3	2.32539e+06	287564	930403	4.68946e+06	1.69669e+07	2.72484e+07	3.98024e+07	5.71651e+07	1.00963e+08	1.82063e+08	3.11581e+08	4.54754e+08	5.89951e+08	6.9577e+08	6.82404e+08	5.55777e+08	3.96143e+08	2.36434e+08	1.22561e+08	5.97787e+07	2.11207e+07	2.82893e+06	571972	286749	0	188390	125285	0	138500
HVEVLENVPLTTHNFVRKTFFTLAF	482	506	4	0	740.651	7	22	13.0252	13.5804	744.169	12.2518	1	0	2.12858	1.98196	1	1	0.142842		387582	515667	652025	1.42518e+06	4.40001e+06	1.0596e+07	1.52391e+07	1.69513e+07	2.564e+07	3.76192e+07	7.09292e+07	1.273e+08	1.90381e+08	2.47454e+08	2.73773e+08	2.67387e+08	2.26531e+08	1.58342e+08	9.39861e+07	4.77559e+07	2.21286e+07	7.75266e+06	1.59737e+06	581842	864042	170568	581312	338608	326649	421341
EVLENVPLTTHN	484	495	2	0	683.354	5	9	7.84578	8.25118	686.293	5.08542	0.6	0					0.226743		319321	197607	1.71276e+06	1.9591e+07	5.40869e+07	9.13471e+07	9.6942e+07	7.09903e+07	3.9002e+07	1.37827e+07	3.59079e+06	192839	474570	124581	108434
EVLENVPLTTHNFVRKTF	484	501	3	0	715.388	6	15					-1
EVLENVPLTTHNFVRKTFF	484	502	3	0	764.411	6	16	11.4421	11.6449	767.774	8.69408	0.6	0					0.156214		6.33677e+06	204693	495465	7.65285e+06	209006	383498	7.01666e+06	5.30642e+06	1.3218e+07	2.47678e+07	3.38568e+07	3.5506e+07	3.07568e+07	2.16797e+07	1.1857e+07	2.34069e+06	702120	245837	0	0	129625	36531.1	0
EVLENVPLTTHNFVRKTFFTL	484	504	3	0	835.788	7	18					-1
EVLENVPLTTHNFVRKTFFTLA	484	505	3	0	859.467	7	19	12.2859	12.4267	864.013	12.0685	1	0	2.51725	0.00819009		1	0.276241		1.5303e+06	469432	332077	405366	0	0	280865	598532	693752	2.01422e+06	6.7016e+06	1.21433e+07	1.49126e+07	1.98754e+07	1.66792e+07	1.41171e+07	8.43545e+06	3.71085e+06	1.77307e+06	510845	28606.7	273654	555926	49943.9	120870	4.34726e+06	1.1336e+06
LENVPLTTHNFVRKTFF	486	502	3	0	688.374	6	14	10.7095	10.7563	690.23	4.30638	0.6	0					0.174135		379592	0	96592.8	1.20171e+06	2.90838e+06	6.49367e+06	5.25075e+06	2.36805e+06	1.65702e+06	276371	191032	174998	136683	0	0	0	767.841	0	0	0	0
ENVPLTTHN	487	495	1	0	1024.51	4	6	5.58905	5.89125	1028.73	3.64326	0.6	0					0.193891		104912	261650	4.14368e+06	1.84054e+07	2.61032e+07	2.10147e+07	8.48167e+06	730206	845125	11121.2	156909
ENVPLTTHN	487	495	2	0	512.757	4	6	5.54207	5.99023	514.849	3.60286	0.6	0					0.0491461		1.12488e+06	3.08257e+07	1.48518e+08	3.63599e+08	4.89685e+08	4.16186e+08	1.9537e+08	5.95074e+07	1.08088e+07	1.23322e+06	1.66575e+06
ENVPLTTHNF	487	496	2	0	586.291	5	7	6.18387	6.37588	587.417	1.55909	1	0	0.46953	0.252093		-1	0.532955		1.73572e+06	3.94221e+06	3.77877e+06	1.81163e+06	239223	163697	248479	121018	117.656	0	283582	49984.2	340053
ENVPLTTHNFVRKTF	487	501	2	0	901.981	6	12	8.92197	9.0935	905.962	6.87998	0.6	0					0.392404		1.03449e+06	961442	151151	277808	1.46526e+06	5.31118e+06	1.47651e+07	2.77512e+07	2.09555e+07	2.42078e+07	6.66179e+06	8.54927e+06	339198	2.48532e+06	334727	560555	167839	384373	0
ENVPLTTHNFVRKTF	487	501	4	0	451.494	6	12					-1
ENVPLTTHNFVRKTFF	487	502	3	0	650.679	6	13	10.5844	11.0575	653.671	7.7861	1	0	2.33725	1.5911	1	0	0.0715664		128655	0	353492	1.03363e+06	9.23644e+06	3.79841e+07	1.02983e+08	1.98723e+08	2.86557e+08	3.02892e+08	2.5864e+08	1.74385e+08	9.1757e+07	3.75553e+07	1.09271e+07	739391	143303	348352	148062	97927.6
ENVPLTTHNFVRKTFF	487	502	4	0	488.261	6	13	10.6938	10.8653	490.466	7.63155	1	0	2.27823	0.15404	1	0	0.118582		0	0	0	0	1.47983e+06	235515	6.93623e+06	8.04762e+06	1.79851e+07	1.26714e+07	1.48043e+07	6.34801e+06	5.12765e+06	829310	102963	0	0	0	0	0
ENVPLTTHNFVRKTFFTL	487	504	2	0	1082.58	6	15	11.8012	12.0668	1088.1	9.72463	1	1	2.5824	0.602862	1	1	0.271759		8076.82	469663	374044	12062.1	198015	168688	0	1.49001e+06	1.02165e+07	1.92458e+07	2.50576e+07	2.51992e+07	2.31003e+07	1.00398e+07	1.72568e+07	411256	2.47232e+06	0	0	0	0	0
ENVPLTTHNFVRKTFFTL	487	504	3	0	722.056	6	15	11.723	12.166	725.551	9.16643	1	0	2.39765	1.44755	1	1	0.077879		51553.5	550768	0	208245	938519	4.7911e+06	1.61889e+07	3.74416e+07	7.58426e+07	1.18082e+08	1.42753e+08	1.49419e+08	1.19538e+08	6.35099e+07	3.96894e+07	1.28401e+07	1.24135e+06	111364	145629	225741	566474	265977
ENVPLTTHNFVRKTFFTLA	487	505	2	0	1118.1	6	16	11.5669	12.0199	1123.68	9.80391	0.6	0					0.270312		0	1.00376e+06	429554	734909	1.07427e+06	2.645e+06	6.72358e+06	1.82466e+07	4.11813e+07	7.26412e+07	1.02255e+08	1.14942e+08	1.1582e+08	9.42567e+07	5.79226e+07	1.7636e+07	4.32334e+06	166659	28109.1	843579	0	1.14502e+06	0
ENVPLTTHNFVRKTFFTLA	487	505	3	0	745.736	6	16	11.5045	11.77	749.517	9.98594	0.6	0					0.107536		690877	879876	1.38094e+06	3.87162e+06	1.29887e+07	3.73634e+07	2.97047e+07	6.14411e+07	1.26325e+08	2.375e+08	3.61645e+08	4.47937e+08	4.31466e+08	3.39217e+08	2.34688e+08	1.19952e+08	4.94757e+07	2.1252e+07	2.23532e+06	722603	1.08197e+06	205914	408551
ENVPLTTHNFVRKTFFTLA	487	505	4	0	559.553	6	16	11.6137	11.7596	562.392	9.99442	1	0	2.46495	0.0322469	1	1	0.121895		160357	118955	0	182058	143445	8675.18	113179	231692	3.45347e+06	5.70632e+06	1.04889e+07	1.33192e+07	1.16304e+07	1.01967e+07	5.45629e+06	1.65538e+06	364948	85367.2	42455.4	0	0	0	21485.8
ENVPLTTHNFVRKTFFTLAF	487	506	2	0	1191.63	7	17	12.9782	13.3758	1197.5	10.2647	0.6	0					0.277306		907702	715371	1.68325e+06	122296	148033	103297	1.42602e+06	5.18406e+06	1.58394e+07	3.27581e+07	5.4298e+07	7.3434e+07	7.75377e+07	6.77419e+07	4.61659e+07	2.6198e+07	8.08711e+06	1.30651e+06	96851.3	18549.1	40241.6	12426.7	186890	180125	14535.7
ENVPLTTHNFVRKTFFTLAF	487	506	3	0	794.758	7	17	12.9155	13.4806	798.659	10.2328	0.6	0					0.0702162		7.27109e+06	1.09611e+07	6.93474e+06	6.19346e+06	6.99778e+06	1.41787e+07	3.32919e+07	7.02928e+07	1.45434e+08	2.66182e+08	4.01572e+08	5.13174e+08	5.63956e+08	4.78664e+08	3.54413e+08	2.08358e+08	1.05496e+08	3.92407e+07	1.617e+07	3.12701e+06	820039	963713	160630	799617	335013
FVRKTF	496	501	2	0	399.237	4	4	7.19102	7.56038	400.818	2.66435	0.4	0					0.0711099		1.63774e+06	2.39776e+07	8.53595e+07	1.21603e+08	9.54606e+07	3.97777e+07	5.94968e+06	143771	56882.5
FVRKTFF	496	502	2	0	472.771	4	5	9.92642	10.1859	474.757	3.36852	0.6	0					0.0569649		2.38378e+06	2.72337e+07	9.70623e+07	2.38777e+08	2.9563e+08	2.10913e+08	9.65208e+07	2.32386e+07	1.28954e+06	0
FVRKTFF	496	502	3	0	315.517	4	5	9.20583	10.9432	316.601	2.65017	0.4	0					0.419895		90919.1	1.85156e+06	3.35212e+08	6.99488e+07	8.7717e+07	8.33689e+07	2.01771e+07	2.13188e+06	3.35174e+07	0
FVRKTFFTL	496	504	2	0	579.837	5	7	11.4889	12.0199	582.641	4.87307	1	0	2.81993	1.86692	1	1	0.0555694		143723	1.6401e+06	1.52193e+07	6.80396e+07	1.58986e+08	2.57367e+08	2.60156e+08	1.82825e+08	7.8836e+07	2.13245e+07	1.45825e+06	362614	349542
FVRKTFFTL	496	504	3	0	386.894	5	7	11.5825	11.8532	388.75	4.83296	1	0	2.79148	0.627078	1	1	0.0923013		0	189943	577297	1.09046e+07	2.54197e+07	4.70975e+07	4.73535e+07	2.9253e+07	1.02242e+07	1.35274e+06	296663	55989.5	0
FVRKTFFTLA	496	505	2	0	615.356	5	8	11.0835	11.5981	618.437	5.38656	1	0	2.70657	1.78871	1	1	0.0610735		1.0234e+07	1.46592e+07	2.69909e+07	8.01058e+07	2.05627e+08	3.89187e+08	5.2216e+08	4.61817e+08	2.964e+08	1.20651e+08	3.32215e+07	4.65138e+06	332358	171087
FVRKTFFTLA	496	505	3	0	410.573	5	8	11.0056	11.3019	412.674	5.5272	1	0	2.79385	0.749029	1	1	0.0917744		0	0	629259	8.20257e+06	2.40845e+07	5.14347e+07	7.34131e+07	6.29075e+07	4.19678e+07	1.60555e+07	1.39348e+06	670293	0	0
FVRKTFFTLAF	496	506	2	0	688.89	5	9	12.9312	13.3287	692.347	6.03183	1	0	2.69109	1.2308	1	1	0.0416301		495516	4.37231e+06	1.66729e+07	4.68168e+07	1.27716e+08	2.69748e+08	4.13255e+08	5.0358e+08	4.19272e+08	2.43692e+08	1.04729e+08	3.17783e+07	5.82923e+06	255194	0
FVRKTFFTLAF	496	506	3	0	459.596	5	9	12.9155	13.1141	461.888	5.99442	1	0	2.67046	0.283057	1	1	0.116947		49196	30800.1	3.90268e+06	4.01428e+06	1.0543e+07	2.48712e+07	3.96889e+07	4.28671e+07	4.19779e+07	2.19202e+07	8.14589e+06	2.53081e+06	147276	37150.2	659943
FTLAF	502	506	1	0	598.324	4	3	12.2546	12.7954	600.864	2.15378	0.4	0					0.180488		1.30961e+07	8.0424e+07	1.86452e+08	1.90635e+08	8.38978e+07	1.60441e+07	715439	61446.4
TLAF	503	506	1	0	451.255	3	2	9.73943	10.0457	452.856	1.32356	0.4	0					0.0550479		6.19638e+07	2.04417e+08	2.03922e+08	7.95589e+07	1.00065e+07	676118
TLAFCDF	503	509	1	0	816.36	4	5					-1
AFCDF	505	509	1	0	602.228	4	3	11.0368	11.52	602.589	-0.0800167	1	0	-0.768651	1.63961		1	0.0554377		5.07907e+08	1.95256e+08	3.28558e+07	1.15339e+06	0	0	73727.7	102404
FCDF	506	509	1	0	531.191	4	2	10.3161	11.0523	531.465	-0.126364	1	1	-0.949908	2.84467		1	0.036567		2.97528e+09	8.95109e+08	9.01987e+07	2.98803e+06	99788.5	450.864	0
FCDFCRKLLFQGF	506	518	2	0	812.394	6	11					-1
CDFCRKLLFQGFRCQTCGYKFHQRCSTEVPLM	507	538	4	0	961.951	10	29					-1
DFCRKLLFQG	508	517	2	0	613.821	5	8					-1
FCRKLLFQGF	509	518	2	0	629.842	5	8	11.9729	12.0199	631.593	2.6438	1	0	1.00446	-0.439045		1	0.225162		59267.8	673414	3.46743e+06	5.85648e+06	4.41152e+06	1.53551e+06	404494	73609.9	0	124580	124123	0	133278	151607
CRKLL	510	514	2	0	316.699	4	3	7.36278	7.59673	317.673	1.5095	1	0	1.86182	0.451852		1	0.126324		4.00528e+06	2.19771e+07	3.39394e+07	1.65965e+07	3.65657e+06	157847	54088.1	104256
CRKLLF	510	515	2	0	390.233	4	4	10.0042	10.3524	391.222	1.43409	0.4	0					0.0554548		8.13871e+06	7.79446e+07	1.37623e+08	6.01805e+07	1.21565e+07	141552	0	0	63100.4
CRKLLFQG	510	517	1	0	964.54	5	6	9.06233	9.39272	967.397	2.21127	1	0	1.19346	0.911234	1	1	0.146976		543068	3.29652e+07	1.2361e+08	1.54613e+08	8.17669e+07	1.95628e+07	416620	309996	192751	0	510369	0
CRKLLFQG	510	517	2	0	482.773	5	6	9.03115	9.49675	484.224	2.25531	1	0	1.2299	1.55537	1	1	0.0254683		5.14975e+07	4.41751e+08	1.24366e+09	1.51831e+09	8.81794e+08	3.00541e+08	8.091e+07	1.33191e+07	58796.6	147907	0	1.02e+06
CRKLLFQG	510	517	3	0	322.185	5	6	9.06233	9.33557	323.133	2.19769	1	0	1.18222	0.638987	1	1	0.0697945		194397	1.46075e+07	5.09915e+07	5.22659e+07	2.96564e+07	6.86367e+06	383333	0	55685.4	1.65518e+06	0	0
CRKLLFQGF	510	518	1	0	1111.61	5	7	11.4109	11.7388	1114.78	2.41522	0.4	0					0.246303		0	0	3.86173e+07	6.67321e+07	4.57228e+07	7.52763e+06	0	0	0	0	59691.1	75170.6	193987
CRKLLFQGF	510	518	2	0	556.308	5	7	11.3486	11.9417	557.851	2.33416	0.6	0					0.146006		7.38691e+07	6.70212e+08	2.03938e+09	2.78266e+09	1.80821e+09	7.44053e+08	2.30106e+08	5.44175e+07	6.32135e+06	175892	162558	138443	9250.98
CRKLLFQGFRC	510	520	3	0	457.578	6	9	10.7874	11.0679	459.168	3.80523	0.4	0					0.596051		66863.7	666170	9.88989e+06	1.80905e+07	1.66779e+07	7.04001e+06	790108	174250	626937	0	0	4.24863e+06	0	0	4.49145e+06	90479
CRKLLFQGFRCQTCG	510	524	3	0	587.29	6	13	10.2538	10.5324	589.148	4.33158	0.6	0					0.158114		220750	1.5685e+06	1.55744e+07	3.62746e+07	7.831e+07	8.6846e+07	6.93913e+07	4.37254e+07	2.08095e+07	5.00286e+06	2.12362e+06	1.11765e+06	1.44104e+07	660180	74723.8	3.60126e+06	190088	466748	164290	425572
CRKLLFQGFRCQTCGYKFHQRC	510	531	5	0	545.268	8	20					-1
CRKLLFQGFRCQTCGYKFHQRCST	510	533	4	0	728.353	8	22					-1
CRKLLFQGFRCQTCGYKFHQRCSTE	510	534	4	0	760.613	8	23					-1
CRKLLFQGFRCQTCGYKFHQRCSTEVPLM	510	538	4	0	870.675	9	26	10.9744	11.52	873.653	9.48384	0.6	0					0.0800404		0	19426	16759.5	30704.3	77896.5	1.02702e+07	4.45837e+07	1.13707e+08	2.32783e+08	3.65051e+08	5.03083e+08	6.0376e+08	6.15924e+08	5.38727e+08	4.19974e+08	2.84895e+08	1.76315e+08	9.76978e+07	3.90737e+07	1.98336e+07	5.96421e+06	1.09592e+06	719772	1.66638e+06	744102	297358	707380	157698	510627	521418
CRKLLFQGFRCQTCGYKFHQRCSTEVPLM	510	538	5	0	696.741	9	26	10.9744	11.333	699.121	9.46772	1	0	1.17161	1.04581	1	0	0.0807282		0	20589.4	595341	374723	780405	3.10854e+06	1.33282e+07	3.50571e+07	5.64929e+07	1.01777e+08	1.38314e+08	1.60792e+08	1.69619e+08	1.52963e+08	1.21788e+08	7.98308e+07	2.92467e+07	2.61364e+07	8.39013e+06	4.51013e+06	154007	196140	0	3.01503e+06	0	0	481706	317134	2.34096e+06	122739
CRKLLFQGFRCQTCGYKFHQRCSTEVPLM	510	538	6	0	580.786	9	26	11.0212	11.1147	582.737	9.28044	1	0	1.13585	-0.216975	1	0	0.0770771		0	0	0	225230	0	0	164549	1.44386e+06	3.73063e+06	4.56879e+06	7.76704e+06	9.18349e+06	1.15363e+07	8.33249e+06	4.58946e+06	3.27334e+06	1.72159e+06	731139	211737	0	88790.7	0	0	0	0	135342	0	66555.1	0	66058.4
CRKLLFQGFRCQTCGYKFHQRCSTEVPLMC	510	539	3	0	1194.9	9	27	11.2552	11.4576	1199.63	11.6205	1	1	1.5005	0.301795	1	-2	0.499525		2.52088e+06	9150.08	0	0	0	0	0	164333	3.29152e+06	6.29547e+06	1.7869e+07	2.10392e+07	2.57871e+07	2.68329e+07	2.33522e+07	1.89378e+07	6.36867e+06	3.44341e+06	0	288038	0	204294	0	0	226661	0	273027	0	0	220188
CRKLLFQGFRCQTCGYKFHQRCSTEVPLMC	510	539	4	0	896.427	9	27	11.3019	11.4837	899.581	10.0606	1	0	1.21368	0.203185	1	0	0.0580978		0	152446	386550	176906	376195	172047	2.63246e+06	1.11197e+07	2.12687e+07	5.28058e+07	6.30136e+07	8.26799e+07	8.53338e+07	1.06713e+08	8.02059e+07	6.38174e+07	4.16334e+07	2.89103e+07	1.30408e+07	3.56292e+06	492285	214319	316810	0	0	0	170166	183003	218807	0
CRKLLFQGFRCQTCGYKFHQRCSTEVPLMC	510	539	5	0	717.343	9	27	11.2863	11.3953	719.872	10.0889	1	0	1.21887	-0.143535	1	0	0.101995		0	21506.1	0	26154.8	0	572818	189847	1.64298e+06	2.89591e+06	7.05237e+06	1.307e+07	1.58444e+07	2.05356e+07	1.9917e+07	1.62832e+07	1.23853e+07	8.16351e+06	3.31582e+06	806166	764744	0	0	0	0	346898	0	0	0	0	0
FRCQT	518	522	2	0	327.655	4	3					-1
FRCQTCG	518	524	2	0	407.67	5	5	6.34445	6.76872	408.629	1.31591	0.5	0					0.688059		5.04366e+06	2.55747e+07	2.89526e+07	1.38695e+07	3.45133e+06	599197	0	1.08695e+06	0	97767.7	0
FRCQTCGYKFHQRC	518	531	4	0	444.952	7	12					-1
FRCQTCGYKFHQRCST	518	533	4	0	491.972	7	14					-1
FRCQTCGYKFHQRCSTE	518	534	3	0	698.642	7	15	7.98593	8.0275	701.24	6.36058	1	1	1.46897	-0.46461		-1	0.27988		0	0	313173	390715	2.72729e+06	4.39544e+06	5.66308e+06	5.21254e+06	3.91172e+06	2.31253e+06	553676	0	126849	776046	834150	803706	351602	1.01621e+06	172934	105406	335491	0	0
FRCQTCGYKFHQRCSTEVPLM	518	538	2	0	1267.58	8	18					-1
FRCQTCGYKFHQRCSTEVPLM	518	538	3	0	845.39	8	18	9.80185	10.3628	848.262	6.83121	1	0	1.24791	2.00959	1	-1	0.0720023		224138	569100	24821.6	1.09929e+07	4.37818e+07	1.19265e+08	2.36578e+08	3.38235e+08	4.10811e+08	4.05907e+08	3.27456e+08	2.2854e+08	1.29138e+08	6.19989e+07	2.13451e+07	2.14807e+06	0	275930	1.03143e+06	40441.8	282181	0	1.16818e+06	0	0	399340	246437
FRCQTCGYKFHQRCSTEVPLM	518	538	4	0	634.294	8	18	9.84862	10.1599	636.431	6.76297	1	0	1.22909	0.820326	1	-1	0.0576309		147686	0	114662	1.31285e+06	1.21932e+07	3.38474e+07	6.43889e+07	9.97871e+07	1.18621e+08	1.10443e+08	9.29741e+07	6.20891e+07	3.40767e+07	1.25986e+07	4.08401e+06	629530	259186	338406	0	94582.7	0	0	0	0	98873.2	0	0
FRCQTCGYKFHQRCSTEVPLMC	518	539	3	0	879.727	8	19	10.2538	10.4596	883.201	8.51407	1	0	1.58847	0.317832	1	-2	0.447464		0	9824.38	0	0	6.88995e+06	1.07498e+07	4.73548e+07	8.22497e+07	1.13562e+08	1.42372e+08	1.38991e+08	1.11378e+08	9.32197e+07	3.63267e+07	2.2883e+07	1.94216e+07	2.93626e+06	1.09872e+07	1.10498e+07	1.78866e+07	1.56595e+07	9.77668e+06	1.88791e+06	304773	292260	0	206931	0
FRCQTCGYKFHQRCSTEVPLMC	518	539	4	0	660.047	8	19	10.2382	10.4804	662.65	8.50486	1	0	1.58607	0.491073	1	-2	0.241061		343592	0	311978	368039	1.28526e+06	7.44194e+06	1.97445e+07	3.64307e+07	5.79828e+07	5.83396e+07	6.06024e+07	4.73596e+07	3.03034e+07	2.07172e+07	1.05759e+07	5.0157e+06	5.83285e+06	5.18425e+06	6.03849e+06	4.69493e+06	6.13364e+06	804651	1.36079e+06	293319	1.74264e+06	2.49249e+06	508236	0
RCQTCGY	519	525	2	0	415.668	5	5	6.25012	6.57997	416.525	1.10727	0.4	0					0.239798		758331	7.34434e+06	7.24761e+06	2.27945e+06	114850	81265.8	0	103379	0	0	41868.1
RCQTCGYKFHQRC	519	531	2	0	815.363	6	11					-1
RCQTCGYKFHQRC	519	531	3	0	543.911	6	11	6.97242	7.00368	545.35	3.1644	1	0	0.791964	-0.513676	1	0	0.155138		0	131680	499888	1.42728e+06	2.09833e+06	1.59249e+06	807291	475500	81620.1	0	0	0	0	0	0	0	0	0
RCQTCGYKFHQRCST	519	533	2	0	909.403	7	13					0
RCQTCGYKFHQRCST	519	533	3	0	606.605	7	13	6.83142	7.12857	608.74	5.14729	1	1	1.3295	0.75292	-1	-1	0.357556		75948	278965	3.56648e+06	1.24875e+07	2.3203e+07	3.13594e+07	2.52998e+07	1.86074e+07	9.87477e+06	2.83667e+06	379547	41324.2	0	0	466425	0	11743.4	140889	85730.4	224289	8.96999e+06
RCQTCGYKFHQRCST	519	533	4	0	455.205	7	13	5.76103	6.05813	460.21	18.76	0.4	1					0.834729		45748	13391	0	0	125784	0	0	0	0	0	0	0	0	0	0	0	96051.7	0	0	0	3.87551e+07
RCQTCGYKFHQRCSTE	519	534	2	0	973.925	7	14	6.97242	7.0193	976.843	4.50924	1	0	0.962824	-0.439283	1	-3	0.0941352		0	0	0	0	945790	1.51351e+06	1.55371e+06	1.60683e+06	197580	103248	0	0	0	0	0	0	0	0	0	0	0	0
RCQTCGYKFHQRCSTE	519	534	3	0	649.619	7	14	6.86275	7.12857	651.609	4.64132	1	0	1.00966	0.603656	1	-3	0.450573		0	144757	2.09258e+06	1.21576e+07	2.19544e+07	3.40213e+07	3.81503e+07	3.19435e+07	2.06113e+07	9.12779e+06	2.25395e+06	166801	0	0	0	0	0	63459.4	0	0	222759	0
RCQTCGYKFHQRCSTE	519	534	4	0	487.466	7	14					0
RCQTCGYKFHQRCSTEVPLM	519	538	2	0	1194.05	8	17	9.48633	9.64582	1198.1	6.43661	1	0	1.24351	0.097113	1	0	0.309985		0	0	0	162603	905844	4.15195e+06	8.18344e+06	1.4348e+07	1.5233e+07	1.31618e+07	7.6944e+06	3.47396e+06	1.22552e+06	22338.3	144671	11163.3	0	0	0	0	0	0	0	551009	0	0
RCQTCGYKFHQRCSTEVPLM	519	538	3	0	796.367	8	17	9.2525	9.78623	799.172	6.73577	1	0	1.33087	1.87994	1	0	0.128207		5.99514e+06	0	4.74568e+06	2.97501e+07	8.78492e+07	1.99179e+08	3.38294e+08	4.53245e+08	5.07491e+08	4.3899e+08	3.33686e+08	2.19298e+08	1.23298e+08	7.26485e+07	4.97295e+07	2.9785e+07	1.73491e+07	7.63166e+06	748143	1.46352e+06	213352	234820	214189	0	1.93957e+06	623082
RCQTCGYKFHQRCSTEVPLM	519	538	4	0	597.527	8	17	9.34595	9.45512	599.66	6.85185	1	0	1.36477	-0.142582	1	0	0.079669		0	0	0	369408	2.79265e+06	9.4162e+06	1.82528e+07	2.79248e+07	3.00732e+07	2.778e+07	1.97532e+07	1.03875e+07	6.95183e+06	4.40067e+06	2.41084e+06	1.75314e+06	746648	149536	207671	73953.1	0	90880.8	0	0	0	0
RCQTCGYKFHQRCSTEVPLM	519	538	5	0	478.223	8	17					0
RCQTCGYKFHQRCSTEVPLMC	519	539	3	0	830.704	8	18	9.66145	10.1495	833.724	7.25818	1	0	1.36568	1.66247	1	-1	0.0850225		0	0	197624	2.29208e+06	1.6846e+07	5.82084e+07	1.22941e+08	2.05668e+08	2.73864e+08	2.8534e+08	2.52073e+08	1.98794e+08	1.16737e+08	6.20664e+07	2.59426e+07	3.85355e+06	2.01835e+06	392768	0	0	0	0	0	230489	0	0	4341.05
RCQTCGYKFHQRCSTEVPLMC	519	539	4	0	623.28	8	18					-1
CGYKFHQRCSTEVPLM	523	538	2	0	949.939	7	13					-1
CGYKFHQRCSTEVPLM	523	538	3	0	633.629	7	13					-1
CGYKFHQRCSTEVPLMC	523	539	3	0	667.965	7	14					-1
YKFHQRC	525	531	2	0	491.24	5	5	6.31302	6.62767	492.622	2.10411	0.4	0					1.19262		458608	4.19481e+06	1.36304e+07	8.64489e+06	4.31076e+06	221945	138749	200350	879326	713671	76443
YKFHQRC	525	531	3	0	327.829	5	5	6.48585	6.53292	328.715	1.9978	0.4	0					0.460194		54957.6	266920	956706	854472	442895	0	0	0	0	0	42012.9
YKFHQRCST	525	533	2	0	585.28	5	7	6.18387	6.26583	587.124	2.92697	1	0	1.43968	-0.272155		-1	0.259323		3310.49	47675.8	881826	1.66891e+06	1.56705e+06	874080	9126.26	163697	0	0	117.656	68911.5	0
YKFHQRCSTE	525	534	2	0	649.801	5	8	6.29728	6.45443	652.022	3.61139	0.5	0					0.305361		0	0	536544	2.95695e+06	4.56272e+06	3.27273e+06	1.7855e+06	535354	103550	46884.2	40599.6	0	75411.1	0
YKFHQRCSTEVPLM	525	538	2	0	869.924	6	11					-1
YKFHQRCSTEVPLM	525	538	3	0	580.285	6	11	9.48633	9.78623	582.382	5.10991	1	0	1.67003	0.76602	1	0	0.130691		147102	124521	1.94734e+06	1.16367e+07	2.44065e+07	4.70409e+07	5.7124e+07	4.89455e+07	3.20147e+07	1.65414e+07	5.66684e+06	1.35685e+06	1.38235e+06	0	88976.7	492409	954.573	0
YKFHQRCSTEVPLMC	525	539	3	0	614.621	7	12	7.25348	7.54998	618.905	11.5409	0.5	0					0.0767184		99510.3	101425	0	0	79229	100204	0	0	19189.1	764017	1.47099e+07	5.01126e+07	9.79668e+07	1.09538e+08	7.95904e+07	2.44947e+07	9.7135e+06	1.41384e+06	563265	0
KFHQRC	526	531	2	0	409.708	4	4	4.74875	5.0044	410.823	1.68372	0.4	0					1.04259		125174	1.33417e+06	3.49682e+06	2.32357e+06	355845	29401.5	0	34185.7	0
KFHQRCSTE	526	534	2	0	568.269	5	7	4.83097	4.96242	571.239	5.21824	1	0	3.06473	-0.0364302		-3	0.266163		0	0	194594	390502	1.24402e+06	8.10815e+06	1.01087e+07	5.61019e+06	1.80386e+06	309868	0	0	0
KFHQRCSTEVPLM	526	538	2	0	788.392	6	10					-1
KFHQRCSTEVPLM	526	538	3	0	525.931	6	10	8.89077	8.99475	528.038	5.25213	1	0	1.97127	-0.167274	1	1	0.112657		0	0	101966	1.26385e+06	4.18175e+06	7.78902e+06	9.82833e+06	8.08159e+06	4.19573e+06	1.96758e+06	1.12648e+06	393824	77153.8	100263	116322	0	100229
KFHQRCSTEVPLMC	526	539	2	0	839.897	6	11					-1
KFHQRCSTEVPLMC	526	539	3	0	560.267	6	11					-1
HQRCSTEVPLM	528	538	2	0	650.81	6	8					-1
STEVPLM	532	538	1	0	776.386	4	4	9.04673	9.29922	779.666	2.7615	1	0	2.79124	0.54014		1	0.828893		1.22992e+06	1.0842e+07	2.69768e+07	3.01087e+07	2.27126e+07	8.58937e+06	4.97709e+06	2.39927e+06	3.52539e+06
STEVPLMC	532	539	1	0	879.395	5	5	9.94197	9.97828	883.191	3.14909	1	0	2.49059	-0.48962		-2	0.214725		0	0	1.19914e+06	3.02084e+06	2.97149e+06	1.35405e+06	524493	323101	0	0	0
EVPLM	534	538	1	0	588.306	4	2	8.95317	9.36153	590.8	2.07434	0.4	1					0.463422		2.13639e+07	8.53254e+07	8.61371e+07	1.13356e+08	4.72852e+06	1.75305e+07	3.17388e+07
EVPLMC	534	539	1	0	691.315	5	3	8.93757	9.0935	699.348	7.48522	0.4	1					0.0538737		0	8922.17	54166.6	0	188345	238163	0	0	2.94516e+08
VPLM	535	538	1	0	459.264	4	2	8.12628	8.65152	460.771	1.15792	1	0	2.23811	1.83945		-1	0.225916		5.54068e+07	1.87256e+08	1.75125e+08	5.38072e+07	1.01939e+06	544099	1.07476e+06
VPLMC	535	539	1	0	562.273	4	3	7.59673	7.59673	566.438	3.69299	0.4	1					0		0	153496	0	0	0	0	260441	0
CVNY	539	542	1	0	498.202	4	2	5.9329	6.30253	499.68	1.11724	0.4	0					0.0334467		7.95489e+07	2.94954e+08	3.013e+08	6.09372e+07	1.62753e+06	27708.6	105247
CVNYDQL	539	545	1	0	854.371	4	5	8.90637	9.20583	858.284	3.35098	1	0	2.69106	0.763956	1	1	0.117518		0	8.06904e+06	3.96889e+07	1.0425e+08	1.37737e+08	9.089e+07	2.92589e+07	4.41173e+06	410964	139479
CVNYDQL	539	545	2	0	427.689	4	5	8.87517	9.15578	429.45	2.95938	0.4	0					0.0747124		0	1.28953e+07	5.40884e+07	1.00823e+08	1.02216e+08	5.20238e+07	1.23729e+07	1.42497e+06	0	205610
CVNYDQLDL	539	547	1	0	1082.48	5	7	10.4285	10.7874	1087.49	4.31035	1	0	2.42083	1.04732	1	0	0.194073		0	0	1.1891e+07	6.34623e+07	1.27353e+08	1.48659e+08	1.16225e+08	5.53656e+07	1.61578e+07	1.29185e+06	0	269656	317978
CVNYDQLDL	539	547	2	0	541.745	5	7	10.3974	10.8082	544.123	4.05724	1	0	2.24131	1.29448	1	0	0.0464266		1.8829e+06	2.48227e+07	1.08045e+08	2.93413e+08	5.02597e+08	5.39799e+08	3.88203e+08	1.74063e+08	5.66366e+07	1.28788e+07	1.08573e+06	442370	697651
VNYDQL	540	545	1	0	751.362	4	4	8.73473	8.88037	754.674	2.87298	0.4	0					0.0904516		747161	1.32589e+07	4.43432e+07	8.01873e+07	7.46707e+07	2.81894e+07	4.46573e+06	401596	140214
VNYDQLDL	540	547	1	0	979.473	4	6	10.1911	10.6782	983.578	3.53312	1	0	2.28722	1.65811	1	0	1.46397		2.39497e+07	7.13734e+06	3.49207e+07	1.00518e+08	1.54845e+08	1.36096e+08	6.6977e+07	7.36584e+06	332810	193362	6.66352e+06
VNYDQLDL	540	547	2	0	490.24	4	6	10.2693	10.7043	492.322	3.59135	1	0	2.3354	1.40912	1	0	0.0795453		2.01151e+06	2.03363e+07	1.00376e+08	2.21246e+08	2.97956e+08	2.44922e+08	1.19207e+08	3.72482e+07	5.06313e+06	616841	4.22659e+06
YDQL	542	545	1	0	538.251	3	2	6.45443	6.48585	541.49	2.92459	0.4	1					0.666383		0	0	79209.6	359953	0	100512
YDQLDL	542	547	1	0	766.362	4	4	8.89077	8.90637	772.656	5.84391	0.4	1					1.0184		0	0	0	0	0	236907	190881	475223	0
DQLDL	543	547	1	0	603.298	3	3	8.87517	9.29922	605.081	1.44642	0.4	0					0.0542159		1.09605e+08	4.15124e+08	4.91878e+08	2.31643e+08	4.79275e+07	4.32869e+06	627634
[truncated: 20 more columns]
