# Supplementary material for: Unveiling the domain-specific and RAS isoform-specific details of BRAF kinase regulation
Source: eLife. 2023 Dec 27;12:RP88836. doi: 10.7554/eLife.88836 (PMC10752582; doi:10.7554/eLife.88836)
Supplement: Figure 2—source data 2. — Also applies to plots presented in Supplementary file 1; Figure 2—figure supplement 1 and Figure 2—figure supplement 2. [file elife-88836-fig2-data2.zip › Figure 2- source data 2/(BRAF-N3_BRAF-15hr1.mzXML) ExMS2_FinalTable.xls]

## Sheet: Sheet1
Sequence	START	END	Charge	ModMass	Monoisotopic m/z	maxND	maxD	RT Range(start, unit: min)	RT Range(end)	Centroid m/z	Delta Mass	Flag#1:Skip-tests	Flag#2:Unimodality check	Flag#3:Back exchange prediction check	Flag#4:Elution RT width check	Flag#5:Unique peptide RT/deltaD consistency check	Flag#6:Common-end peptides centroid subtraction check	Flag#7:Centroid shift within RT range check	Flag#8:Data multiple assignment check	Isotopic Envelope Amplitudes(start from this column(the Monoisotopic) to nonzero end):
GSSHHHHHHGTKTEEGKL	2	19	2	0	1008.48	6	16	5.18375	5.77798	1010.97	3.82753	1	0	-0.110221	1.46832	1	1	0.0814788		8.28867e+06	8.98286e+07	3.43053e+08	8.34452e+08	1.35067e+09	1.51211e+09	1.20837e+09	7.15442e+08	3.11641e+08	1.09307e+08	2.77368e+07	4.0421e+06	187290	0	221486	0	70366.3	0	763435	195822	0	0	0
GSSHHHHHHGTKTEEGKL	2	19	3	0	672.656	6	16	5.18375	5.82515	674.328	3.86134	1	0	-0.102584	1.65887	1	1	0.0566595		9.33044e+07	6.41198e+08	2.55395e+09	6.47746e+09	1.07118e+10	1.15854e+10	9.6403e+09	5.55542e+09	2.58689e+09	9.12027e+08	2.78082e+08	6.86272e+07	1.10738e+07	440910	150402	70153.8	56092.5	79411.5	61851.5	0	169687	111367	0
GSSHHHHHHGTKTEEGKL	2	19	4	0	504.744	6	16	5.18375	5.82515	506.008	3.90362	1	0	-0.0930337	1.65887	1	1	0.0316003		2.37939e+07	1.91176e+08	7.57726e+08	1.8902e+09	3.16666e+09	3.65631e+09	2.95929e+09	1.72392e+09	7.86029e+08	2.91337e+08	8.70489e+07	2.06982e+07	3.49442e+06	228538	84296.8	79692	11111.6	0	1.68532e+06	0	117331	85488.4	7.17257e+06
GSSHHHHHHGTKTEEGKL	2	19	5	0	403.997	6	16	5.16798	5.84088	405.005	3.8911	1	0	-0.0958617	1.78612	1	1	0.197383		1.68193e+07	1.25125e+08	5.26969e+08	1.38006e+09	2.26029e+09	2.57176e+09	2.09602e+09	1.2279e+09	5.6738e+08	2.02941e+08	6.04545e+07	1.05581e+07	354830	110813	80772.6	65285.3	129542	183686	139531	82244	0	55340.8	178006
GSSHHHHHHGTKTEEGKLVIWINGDKGYNGL	2	32	3	0	1149.23	8	29	9.85872	9.8899	1152.91	9.00098	0.4	1					0.434932		0	0	0	0	0	0	0	890194	2.43875e+06	2.70414e+06	6.16976e+06	3.56806e+06	3.15341e+06	3.57448e+06	820488	258394	281460	0	0	0	0	0	0	0	0	0	0	0	0	0
GSSHHHHHHGTKTEEGKLVIWINGDKGYNGL	2	32	4	0	862.178	8	29					0
GSSHHHHHHGTKTEEGKLVIWINGDKGYNGL	2	32	5	0	689.944	8	29	9.8743	9.8899	692.36	10.0523	1	0	0.277966	-0.869269	1	1	0.0769611		467115	0	139881	0	0	837821	441727	1.81233e+06	2.3522e+06	3.45921e+06	3.01997e+06	4.03921e+06	3.13048e+06	2.61156e+06	1.833e+06	975749	460058	0	0	0	0	170707	203364	0	0	0	0	153365	0	0
VIWINGDKGY	20	29	1	0	1164.6	5	8	8.99787	9.45	1169.28	3.96514	0.4	0					0.279276		0	0	2.47404e+06	5.17552e+07	2.40381e+08	2.95481e+08	9.10721e+07	3.20666e+06	1.82641e+06	492100	947583	415365	544510	211865
VIWINGDKGY	20	29	2	0	582.806	5	8	9.68713	9.978	585.262	4.19854	0.6	0					0.282464		252764	4.21748e+06	3.75848e+07	9.63592e+07	1.39373e+08	1.21297e+08	6.29851e+07	3.30337e+07	3.9652e+06	4.42026e+06	473213	2.84361e+07	371634	8.79335e+06
VIWINGDKGYNG	20	31	2	0	668.338	5	10	9.30965	9.39278	672.033	6.58735	1	1	1.40591	-0.596445		-2	0.198538		14878.8	0	1.23852e+06	4.67822e+06	1.26562e+07	1.78432e+07	4.26831e+07	3.64652e+07	5.64749e+07	4.10894e+07	2.18941e+07	4.00227e+06	610999	136779	264142	81582.4
VIWINGDKGYNGL	20	32	2	0	724.88	5	11	10.4343	11.0881	727.757	4.87688	1	0	0.627515	1.70889		0	0.0343055		2.24783e+07	2.15856e+08	1.08956e+09	3.56945e+09	7.65346e+09	1.13497e+10	1.18774e+10	9.10788e+09	5.00275e+09	1.9369e+09	6.28671e+08	1.76742e+08	3.58687e+07	7.33881e+06	739915	2.61667e+06	230447
VIWINGDKGYNGLAE	20	34	2	0	824.92	5	13	9.90547	10.3408	827.925	5.02439	0.6	0					0.433008		1.08931e+07	4.13846e+07	4.12709e+07	7.85355e+07	9.95067e+07	1.35399e+08	1.74367e+08	1.83705e+08	1.44942e+08	8.40634e+07	2.71906e+07	7.32585e+06	465231	964636	384439	364213	2.02461e+06	3.40372e+06	3.80463e+06
VIWINGDKGYNGLAEVGKKFEKDTG	20	44	3	0	913.476	7	23	10.3408	10.5122	917.151	9.38338	0.6	0					0.324318		0	249633	0	0	0	0	198954	3.96143e+06	7.99364e+06	1.46201e+07	1.86001e+07	1.92286e+07	1.84055e+07	9.38419e+06	6.81019e+06	4.6941e+06	454520	219276	458736	0	0	0	0	0	0	0	0	307450	0	0
VIWINGDKGYNGLAEVGKKFEKDTGIKV	20	47	3	0	1026.89	7	26					-1
VIWINGDKGYNGLAEVGKKFEKDTGIKV	20	47	4	0	770.421	7	26	11.4808	11.8233	773.338	9.81636	1	0	0.389713	0.451559	1	1	0.142414		560408	0	0	223947	2.34344e+06	1.73466e+06	3.82763e+06	1.50874e+07	3.90755e+07	6.91141e+07	9.80612e+07	1.17095e+08	1.13053e+08	9.4929e+07	6.40223e+07	4.30319e+07	1.85126e+07	5.49624e+06	2.27685e+06	959561	3.43338e+06	181755	143341	158438	699341	0	0	970976	150364	0
VIWINGDKGYNGLAEVGKKFEKDTGIKVTVEHPDKL	20	55	4	0	1000.29	9	33	10.7769	11.3058	1003.98	12.3741	1	0	0.380393	1.20445	1	1	0.0885427		2.44164e+06	2.99381e+06	8.43274e+06	4.62869e+06	8.39844e+06	3.58152e+06	1.04828e+07	2.82486e+07	8.12583e+07	1.82617e+08	4.30571e+08	8.00999e+08	1.16138e+09	1.56356e+09	1.83927e+09	1.80214e+09	1.58484e+09	1.26989e+09	8.58752e+08	5.37121e+08	2.9722e+08	1.48658e+08	7.07212e+07	3.45314e+07	1.45019e+07	2.03519e+06	5.7763e+06	2.26974e+06	301467	670186
VIWINGDKGYNGLAEVGKKFEKDTGIKVTVEHPDKL	20	55	5	0	800.434	9	33	10.8548	11.1036	803.485	12.852	1	0	0.432729	0.0728908	1	1	0.126624		2.46636e+06	2.0872e+06	3.23787e+06	3.28006e+06	3.93306e+06	9.72353e+06	4.13424e+06	1.3501e+07	4.29657e+07	1.0868e+08	2.48607e+08	4.09679e+08	6.09822e+08	7.96126e+08	9.39308e+08	9.43347e+08	8.31011e+08	6.41257e+08	4.38384e+08	2.75807e+08	1.62226e+08	8.16136e+07	3.44257e+07	1.2604e+07	5.19864e+06	4.12994e+06	6.11788e+06	444158	274712	0
VIWINGDKGYNGLAEVGKKFEKDTGIKVTVEHPDKL	20	55	6	0	667.196	9	33	10.7925	11.3214	669.777	13.0845	1	0	0.458195	1.20432	1	1	0.0741435		753378	1.38747e+06	1.42169e+06	3.68435e+06	389627	3.45789e+06	4.25136e+06	2.4871e+06	3.761e+07	8.96703e+07	1.69693e+08	3.42472e+08	5.61928e+08	7.42514e+08	9.05814e+08	8.95097e+08	7.73391e+08	6.02804e+08	4.25493e+08	2.54733e+08	1.45967e+08	6.87573e+07	2.71591e+07	1.68088e+07	5.32197e+06	3.86656e+06	1.38906e+06	1.48369e+06	1.67352e+06	2.23093e+06
VIWINGDKGYNGLAEVGKKFEKDTGIKVTVEHPDKL	20	55	7	0	572.026	9	33	10.7925	11.1036	574.147	12.4385	1	0	0.387443	0.324506	1	1	0.0559358		0	61463.6	318272	106094	135159	92876.2	0	2.03754e+06	1.17668e+07	4.09741e+07	9.06986e+07	1.56269e+08	2.47899e+08	3.3518e+08	3.70849e+08	3.88026e+08	3.53552e+08	2.67411e+08	1.90304e+08	1.12105e+08	6.03827e+07	3.16483e+07	1.4496e+07	5.99506e+06	1.86581e+06	1.41844e+06	369958	378912	208545	0
NGDKGYNGLAEVGKKFEKDTGIKVTVE	24	50	3	0	966.173	7	25	9.79632	10.1697	969.684	8.83076	0.6	0					0.160314		0	783630	0	214200	5.98961e+06	1.83095e+07	4.29411e+07	8.89849e+07	1.38827e+08	1.87219e+08	2.05554e+08	1.98802e+08	1.73903e+08	1.26395e+08	7.70926e+07	3.90495e+07	1.6946e+07	4.62596e+06	228949	0	284584	347224	113068	498350	261644	345350	344313	550959	498017	370336
GLAEVGKKFEKDTGIKVTVEHPDKL	31	55	4	0	685.383	7	22					-1
LAEVGKKFEKDTGIKVTVEHPDKL	32	55	3	0	894.501	7	21	8.57287	8.826	897.234	6.60128	1	0	0.161287	0.0903295	1	1	0.110157		147981	164419	384885	547996	1.70539e+06	1.18118e+07	3.06479e+07	4.72345e+07	5.01809e+07	4.21198e+07	3.04146e+07	1.76014e+07	6.85116e+06	1.15543e+06	146110	650843	0	0	392168	0	0	0	0	0	0	0	0	0	0
LAEVGKKFEKDTGIKVTVEHPDKL	32	55	4	0	671.127	7	21					-1
LAEVGKKFEKDTGIKVTVEHPDKLEEKFPQVAATGDGPDIIF	32	73	4	0	1149.86	9	37	10.668	10.7302	1153.81	13.0498	1	0	0.299889	-0.68081	1	0	0.253218		2.27831e+06	502230	1.59186e+06	902370	591485	418653	0	0	0	0	0	2.24469e+06	2.77058e+06	5.9904e+06	9.30767e+06	1.20532e+07	1.41655e+07	1.27592e+07	1.37372e+07	5.80118e+06	5.42928e+06	3.59674e+06	393915	286882	8458.37	0	0	311932	0	0
LAEVGKKFEKDTGIKVTVEHPDKLEEKFPQVAATGDGPDIIF	32	73	5	0	920.091	9	37					-1
AEVGKKFEKDTG	33	44	2	0	654.843	5	10	5.29358	5.65278	656.591	2.73157	0.6	0					0.151309		66699.2	3.42765e+06	2.77056e+07	4.10754e+07	3.85064e+07	1.73202e+07	4.74997e+06	1.67593e+06	453060	259941	69536.1	0	0	163148	0	0
AEVGKKFEKDTG	33	44	3	0	436.898	5	10	5.63717	6.18867	437.455	0.908568	0.4	0					0.0710731		0	2.48233e+08	2.39688e+06	3.40185e+06	4.98834e+07	1.31685e+06	199895	5.98631e+06	80677.1	31013.1	562228	0	0	33670.2	38696.4	0
AEVGKKFEKDTGIKV	33	47	2	0	824.967	5	13	7.86803	8.14187	827.209	3.50775	0.6	0					0.0952		13404.5	6.0098e+06	4.04545e+07	9.45872e+07	1.30744e+08	1.15882e+08	7.5787e+07	3.53295e+07	1.11191e+07	1.55086e+06	128707	8082.88	0	261472	303098	0	0	0	0
AEVGKKFEKDTGIKV	33	47	3	0	550.314	5	13	7.86803	8.24583	551.81	3.51464	1	0	0.0023077	0.593964	1	1	0.0905676		2.40881e+06	1.46465e+07	6.89919e+07	1.43188e+08	1.95002e+08	1.74642e+08	1.1207e+08	5.07207e+07	1.88304e+07	5.27593e+06	991867	268934	4.745e+06	49610.2	90724.3	831700	0	0	0
AEVGKKFEKDTGIKVTVEHPDKL	33	55	4	0	642.856	7	20	8.0898	8.27698	644.902	6.657	1	1	0.228158	-0.176098	1	1	0.190913		1.02371e+06	1.22763e+06	1.62789e+07	7.83868e+07	2.53068e+08	5.48757e+08	9.48935e+08	1.22215e+09	1.16123e+09	8.7235e+08	5.52404e+08	2.74599e+08	1.32113e+08	5.27965e+07	1.96007e+07	8.64737e+06	4.50769e+06	1.95816e+06	3.37284e+08	222516	0	0	2.13019e+06	65426.6	0	0	647466	0
AEVGKKFEKDTGIKVTVEHPDKL	33	55	5	0	514.486	7	20	8.0273	8.52608	516.016	6.11894	1	0	0.13093	1.08272	1	1	0.0478921		0	613117	8.70697e+06	4.93907e+07	1.74867e+08	3.93276e+08	6.80363e+08	8.42442e+08	8.14961e+08	6.40581e+08	4.02233e+08	1.98237e+08	8.96022e+07	3.22729e+07	9.16644e+06	5.09501e+06	2.04146e+06	903626	479950	835543	0	9650.45	100373	322848	491649	0	0	12423.7
AEVGKKFEKDTGIKVTVEHPDKL	33	55	6	0	428.907	7	20	8.0273	8.443	430.191	6.18047	1	0	0.142048	0.747074	1	1	0.0689067		360447	205046	2.47991e+06	1.27181e+07	5.20368e+07	1.16591e+08	2.01506e+08	2.73074e+08	2.51938e+08	1.98862e+08	1.1831e+08	6.45415e+07	2.62413e+07	8.86506e+06	7.73592e+06	655770	1.05357e+06	229420	86305.4	161926	2.62981e+06	70454	0	66666.7	0	0	204186	7290.99
AEVGKKFEKDTGIKVTVEHPDKLEEKFPQVAATGDGPDIIF	33	73	4	0	1121.59	9	36	10.4187	11.0881	1125.59	13.3184	1	0	0.362263	1.77185	1	1	0.0581954		1.89471e+06	1.8128e+06	1.06686e+06	3.29939e+06	1.14504e+06	3.54637e+06	7.40937e+06	2.96578e+07	6.56982e+07	2.15789e+08	5.1872e+08	1.03462e+09	1.78029e+09	2.74614e+09	3.74739e+09	4.3969e+09	4.47079e+09	4.11297e+09	3.30176e+09	2.36167e+09	1.54758e+09	9.09513e+08	4.91052e+08	2.50977e+08	1.23257e+08	5.70833e+07	3.21839e+07	1.7188e+07	8.64151e+06	3.23939e+06
AEVGKKFEKDTGIKVTVEHPDKLEEKFPQVAATGDGPDIIF	33	73	6	0	748.063	9	36	10.5278	10.7769	750.772	13.571	1	0	0.38762	0.0739681	1	0	0.0626274		224706	923699	218320	145782	0	280461	1.23801e+06	3.90442e+06	8.13086e+06	4.16629e+07	9.84491e+07	1.95946e+08	3.59713e+08	5.56418e+08	7.4483e+08	8.39091e+08	9.01908e+08	8.43999e+08	6.61484e+08	4.83871e+08	3.02827e+08	1.7973e+08	9.48602e+07	4.79175e+07	2.0207e+07	7.17247e+06	2.97786e+07	2.14467e+06	1.0616e+06	0
AEVGKKFEKDTGIKVTVEHPDKLEEKFPQVAATGDGPDIIF	33	73	7	0	641.34	9	36	10.4811	10.8081	643.64	13.4119	1	0	0.371645	0.388807	1	1	0.0736766		391603	0	208986	569087	284631	123340	0	808620	1.82504e+06	2.49455e+06	9.37411e+06	2.53881e+07	4.85119e+07	7.29615e+07	1.02759e+08	1.21729e+08	1.15719e+08	1.09954e+08	9.37661e+07	6.49655e+07	3.95144e+07	2.29646e+07	8.61371e+06	890560	1.40929e+06	275436	624772	0	639985	425542
VGKKFEKDTGIKVTVEHPDKL	35	55	2	0	1184.67	6	18					0
VGKKFEKDTGIKVTVEHPDKL	35	55	3	0	790.113	6	18	7.75915	7.97008	792.682	6.29804	1	1	0.289744	-0.0801521	1	1	0.0962918		0	0	233123	3.8401e+06	2.03902e+07	4.12024e+07	6.40802e+07	8.64676e+07	6.73364e+07	4.55116e+07	5.0086e+07	1.3093e+07	3.47594e+06	1.59993e+07	294435	0	1.97511e+06	0	0	129356	0	0	0	448861	0
VGKKFEKDTGIKVTVEHPDKLEEKFPQVAATGDGPDIIF	35	73	4	0	1071.57	9	34	10.4498	10.5746	1075.48	13.0718	1	0	0.414697	-0.428387		1	0.171327		553175	0	0	0	0	0	0	0	0	0	2.19885e+06	3.44973e+06	1.57353e+07	2.18987e+07	2.88381e+07	3.18152e+07	3.0222e+07	2.81719e+07	1.8639e+07	1.12838e+07	6.6125e+06	3.32879e+06	1.43097e+06	0	549769	199718	374274	0	667332	0
IKVTVEHPDKL	45	55	2	0	639.874	5	8	7.53807	7.74022	641.846	3.18052	1	0	0.462041	-0.115635	1	1	0.214162		145183	6643.03	5.91389e+06	1.43881e+07	2.18391e+07	1.44137e+07	2.85772e+06	342417	153174	142316	0	0	0	0
IKVTVEHPDKL	45	55	3	0	426.919	5	8					-1
IKVTVEHPDKLEEKFPQVAATGDGPDIIF	45	73	3	0	1065.23	8	24					-1
TVEHPDKL	48	55	1	0	938.494	4	5	6.31748	6.52018	941.51	2.4704	0.4	0					0.770887		110774	1.55729e+06	8.86709e+06	8.62948e+06	2.57839e+06	343613	448646	796187	0	768683
TVEHPDKL	48	55	2	0	469.751	4	5	5.99888	6.12552	471.315	2.58277	0.4	1					0.972074		0	113268	599238	539422	241395	0	3785.32	153294	30875.4	0
TVEHPDKL	48	55	3	0	313.503	4	5	6.31748	6.73877	314.409	2.17411	0.4	0					0.165846		160208	8.35825e+06	2.73213e+07	2.91652e+07	1.06347e+07	3.95889e+06	142125	0	446501	0
TVEHPDKLEEKFPQVAATGDGPDIIF	48	73	3	0	951.815	7	21	11.0258	11.2592	955.659	9.82303	0.6	0					0.196677		0	0	767294	0	0	3.16647e+06	1.20525e+07	3.65238e+07	7.50447e+07	1.22897e+08	1.65412e+08	1.88443e+08	1.60837e+08	1.18222e+08	1.11764e+08	3.63853e+07	1.59051e+07	5.83832e+07	0	30697.1	9.17281e+06	0	0	0	165680	0	340141	0	0
TVEHPDKLEEKFPQVAATGDGPDIIF	48	73	4	0	714.113	7	21					-1
EEKFPQVAATGDGPDIIF	56	73	2	0	967.481	6	14	11.3058	12.0835	971.272	6.42009	0.6	0					0.0940039		804631	1.41823e+07	1.04217e+08	4.43523e+08	1.37176e+09	3.18517e+09	5.4036e+09	6.81956e+09	6.3905e+09	4.45236e+09	2.4104e+09	1.00962e+09	3.61164e+08	1.04142e+08	3.63716e+07	3.76345e+07	3.67614e+07	1.23474e+07	1.2773e+07	9.86501e+07	3.70863e+08
EEKFPQVAATGDGPDIIF	56	73	3	0	645.323	6	14	11.3214	11.8857	647.777	6.20147	1	0	0.626106	1.3476	1	1	0.0860032		232945	1.47037e+06	2.0111e+07	7.97568e+07	2.40761e+08	5.14964e+08	8.21867e+08	9.76185e+08	8.3838e+08	5.81644e+08	2.99367e+08	1.27698e+08	3.79342e+07	2.96175e+06	196345	1.19797e+06	495972	254147	2.09723e+06	1.29939e+07	5.46896e+07
WAHDRFGG	74	81	2	0	473.22	4	6	7.8058	8.27698	474.765	2.52381	1	0	0.545414	0.971218	1	1	0.0509656		1.85606e+07	1.45228e+08	3.58576e+08	4.49838e+08	3.39148e+08	1.52981e+08	4.61119e+07	8.55455e+06	641563	138207	236844
WAHDRFGG	74	81	3	0	315.816	4	6	7.79025	7.91478	316.883	2.63407	1	0	0.611828	-0.429195	1	1	0.124252		0	3.62618e+06	1.21292e+07	2.12279e+07	1.7236e+07	5.40444e+06	306403	144458	0	0	166062
WAHDRFGGY	74	82	1	0	1108.5	5	7	8.93538	9.23177	1112.15	2.97058	1	0	0.558908	0.265053	1	1	0.228466		0	1.22694e+07	5.25973e+07	9.21098e+07	9.96963e+07	6.22082e+07	2.01306e+07	1.18526e+06	0	0	335505	192649	127987
WAHDRFGGY	74	82	2	0	554.752	5	7	8.91975	9.45	556.599	3.01472	1	0	0.581696	1.20984	1	1	0.0606379		3.21315e+07	1.84375e+08	5.62969e+08	1.00004e+09	9.99104e+08	6.56599e+08	2.88055e+08	9.21408e+07	1.60906e+07	1.62896e+06	0	156418	184230
WAHDRFGGY	74	82	3	0	370.17	5	7	8.93538	9.40838	371.409	3.03523	0.4	0					0.04931		1.62697e+06	3.41155e+07	1.29195e+08	2.25695e+08	2.40995e+08	1.52891e+08	6.36189e+07	1.45767e+07	1.3838e+06	460574	0	0	367233
WAHDRFGGYAQSGL	74	87	2	0	782.868	5	12	9.41878	9.9521	786.515	6.35538	1	0	0.939268	1.22223	1	1	0.0611012		4.11499e+06	2.81643e+07	1.37749e+08	5.14092e+08	1.51101e+09	3.22068e+09	5.10193e+09	6.18622e+09	5.55571e+09	3.72585e+09	1.93621e+09	8.82271e+08	3.47766e+08	1.29161e+08	4.1093e+07	1.55731e+07	764445	1.39027e+08
WAHDRFGGYAQSGL	74	87	3	0	522.248	5	12	9.41878	9.96763	524.634	6.22054	1	0	0.898661	1.28498	1	1	0.0444204		5.20377e+06	2.02823e+07	9.63063e+07	3.74111e+08	1.09676e+09	2.37668e+09	3.82328e+09	4.35884e+09	4.00759e+09	2.61805e+09	1.33986e+09	5.42257e+08	1.77041e+08	4.35398e+07	5.40548e+06	727973	126878	55364.7
WAHDRFGGYAQSGLL	74	88	2	0	839.41	5	13	10.0143	11.0414	843.743	7.65498	0.6	0					0.444794		713044	169315	1.49807e+07	8.46496e+07	2.99258e+08	7.02468e+08	1.40722e+09	2.17655e+09	2.93557e+09	3.44911e+09	3.00517e+09	1.84143e+09	7.79872e+08	2.08536e+08	2.96092e+07	1.67812e+06	776548	1.33499e+06	2.31379e+06
WAHDRFGGYAQSGLL	74	88	3	0	559.943	5	13	10.4811	11.0414	562.552	6.8163	0.6	0					0.0392285		520503	2.1045e+06	1.94266e+07	1.05313e+08	3.60473e+08	8.82485e+08	1.59025e+09	2.23874e+09	2.41198e+09	1.99584e+09	1.21947e+09	6.01041e+08	2.36939e+08	7.97411e+07	1.58579e+07	547696	1.66233e+06	90014.6	203040
WAHDRFGGYAQSGLLA	74	89	2	0	874.929	6	14	10.3252	10.4655	878.949	6.9846	0.6	0					0.0795956		0	13606.9	55608.8	8200.31	1.19022e+06	1.24728e+07	2.54094e+07	3.90028e+07	4.43118e+07	3.81301e+07	2.39442e+07	1.03451e+07	1.63337e+06	0	18662.4	266020	0	249725	20176.1	471415	0
WAHDRFGGYAQSGLLA	74	89	3	0	583.622	6	14	10.1541	10.507	586.289	6.94497	0.6	0					0.0898541		0	71941.1	3.05843e+06	2.14051e+06	1.21146e+07	4.10523e+07	7.62538e+07	1.14001e+08	1.29709e+08	1.11745e+08	7.06136e+07	3.79799e+07	1.18292e+07	1.52219e+06	740528	138058	67730.9	95075.3	185908	518385	789083
YAQSGL	82	87	1	0	638.314	4	4	6.45782	6.75962	641.093	2.40603	1	0	1.19909	0.286935		0	0.12725		7.30958e+06	3.74198e+07	9.98465e+07	1.20094e+08	7.04436e+07	1.5083e+07	498340	129701	2.39408e+06
YAQSGLL	82	88	1	0	751.398	4	5	8.93538	9.17985	755.774	3.92932	0.4	1					0.56129		909528	4.92974e+06	3.06509e+07	5.36357e+07	5.13921e+07	2.90991e+07	5.04324e+07	2.72274e+07	2.30896e+06	373354
AQSGL	83	87	1	0	475.251	3	3	4.6095	5.46543	477.343	1.83248	1	0	1.23277	2.52555		1	0.0697262		5.42785e+07	2.91716e+08	4.90698e+08	3.14596e+08	7.59037e+07	1.18204e+07	745915
AQSGLL	83	88	1	0	588.335	3	4	8.05853	8.19387	591.032	2.36471	0.4	0					0.0613282		4.43941e+06	3.60477e+07	8.42605e+07	9.53134e+07	5.09788e+07	1.30419e+07	1.05396e+06	0
LAEITPDKA	88	96	1	0	957.525	4	6	6.52018	6.80657	961.771	3.68923	1	0	1.24739	0.224654	1	1	0.0458881		6.88054e+06	2.06109e+07	1.04735e+08	2.52505e+08	3.77567e+08	3.23325e+08	1.66589e+08	5.14645e+07	9.74795e+06	95657.7	0
LAEITPDKA	88	96	2	0	479.266	4	6	6.31748	7.00785	481.405	3.72125	1	0	1.26668	1.85669	1	1	0.036477		1.57944e+07	1.96854e+08	9.18329e+08	2.27665e+09	3.36047e+09	2.9284e+09	1.50006e+09	4.62362e+08	1.05172e+08	1.66786e+07	801564
LAEITPDKAFQ	88	98	2	0	616.83	5	8	8.52608	8.85723	619.786	5.17505	1	0	1.36307	0.405505		1	0.140929		0	0	757238	1.18569e+07	4.50676e+07	8.04153e+07	9.00719e+07	6.97182e+07	3.33425e+07	8.27195e+06	464441	818853	0	463211
LAEITPDKAFQDKL	88	101	2	0	794.933	5	11	9.5781	9.94175	798.479	6.1454	1	0	1.04429	0.5368	1	1	0.0520618		423672	1.40932e+06	863239	2.42691e+07	8.90223e+07	2.36808e+08	3.39119e+08	4.96762e+08	3.7455e+08	2.5582e+08	8.97562e+07	2.97901e+07	3.94389e+06	332176	1.09053e+06	448370	0
LAEITPDKAFQDKL	88	101	3	0	530.291	5	11	9.70273	9.82752	532.625	6.05695	0.6	0					0.0327441		0	330387	991027	1.11725e+07	4.37437e+07	9.60396e+07	1.42002e+08	1.70956e+08	1.36414e+08	8.53283e+07	3.69322e+07	1.30442e+07	3.9881e+06	437119	0	369640	0
LAEITPDKAFQDKLYPFT	88	105	2	0	1049.05	6	14	11.0881	11.5119	1053.08	6.7693	0.6	0					0.162133		327997	0	0	3.2942e+06	1.40831e+07	9.98915e+07	1.35085e+08	2.22068e+08	2.40527e+08	2.12343e+08	1.349e+08	7.57859e+07	2.98178e+07	5.60535e+06	1.15124e+06	930164	326918	746033	435972	385609	0
LAEITPDKAFQDKLYPFT	88	105	3	0	699.702	6	14	11.1192	11.6519	702.408	6.83449	0.6	0					0.209648		174063	23469.5	1.93329e+06	6.6256e+06	3.25325e+07	1.26418e+08	2.69853e+08	4.07192e+08	4.49064e+08	3.94458e+08	2.68922e+08	1.32606e+08	5.41255e+07	1.34216e+07	2.90344e+06	1.13443e+06	942243	2.02622e+06	884227	278011	371009
LAEITPDKAFQDKLYPFTW	88	106	3	0	761.728	6	15	12.9939	13.2911	764.468	6.80279	1	0	0.664259	0.268285		1	0.0251327		122992	611593	2.07541e+06	1.62228e+07	5.62912e+07	1.5625e+08	3.04198e+08	4.58416e+08	5.25917e+08	4.78228e+08	3.43202e+08	1.96742e+08	8.83583e+07	3.76418e+07	0	2.96551e+06	1.13453e+06	0	659549	363610	181918	309376
LAEITPDKAFQDKLYPFTWD	88	107	2	0	1199.6	7	16	12.3071	12.9627	1203.84	6.99119	0.6	0					0.106776		40590.2	27554	2.1303e+06	2.37892e+07	1.23368e+08	3.3265e+08	6.78131e+08	1.0843e+09	1.29646e+09	1.18591e+09	8.70122e+08	5.5455e+08	2.88093e+08	1.20699e+08	5.50575e+07	1.32915e+07	4.70064e+06	599039	4.7685e+06	2.37082e+06	3.65118e+06	677555	1.51768e+06	0
LAEITPDKAFQDKLYPFTWD	88	107	3	0	800.07	7	16	12.3071	13.0252	802.891	6.98019	0.6	0					0.0579057		1.65552e+06	2.83299e+06	1.96162e+07	1.1227e+08	4.46366e+08	1.25472e+09	2.51691e+09	3.87652e+09	4.68758e+09	4.39727e+09	3.28395e+09	1.9729e+09	1.00346e+09	4.44444e+08	1.78973e+08	6.93315e+07	2.34534e+07	1.41611e+07	1.29417e+07	1.22997e+07	9.58662e+06	5.78837e+06	3.73551e+06	779759
LAEITPDKAFQDKLYPFTWDA	88	108	2	0	1235.12	7	17	12.3227	12.9315	1239.4	7.0354	0.6	0					0.0969604		0	8293.03	2367.61	2.89368e+06	3.47624e+07	1.16498e+08	2.44964e+08	3.95824e+08	4.52564e+08	4.58509e+08	3.27223e+08	2.23001e+08	1.04295e+08	5.48792e+07	1.43492e+07	3.61226e+06	140910	480314	0	901629	0	3.90662e+06	129205	164014	118821
LAEITPDKAFQDKLYPFTWDA	88	108	3	0	823.749	7	17	12.3852	12.9471	826.678	7.26414	0.6	0					0.100531		268033	656961	3.29596e+06	3.85131e+07	1.72364e+08	4.86471e+08	1.02306e+09	1.58599e+09	1.95789e+09	1.8091e+09	1.43875e+09	8.50556e+08	4.60473e+08	2.08404e+08	3.68417e+08	3.29221e+07	1.36855e+07	1.22129e+08	2.04333e+06	1.00631e+06	5.60083e+06	572229	280185	1.49198e+06	338566
LAEITPDKAFQDKLYPFTWDAVRYNGKL	88	115	3	0	1100.57	8	24	11.8857	12.5573	1104.56	9.9369	0.6	0					0.0943697		968874	1.0608e+06	1.26305e+06	6.27612e+06	1.27484e+07	4.74228e+07	8.84826e+07	4.05001e+08	8.63704e+08	1.33443e+09	2.32905e+09	2.74004e+09	2.77845e+09	2.43219e+09	1.83695e+09	1.15015e+09	6.61954e+08	3.33887e+08	1.54791e+08	8.61603e+07	4.67704e+07	2.21231e+07	1.54892e+07	5.77265e+06	2.5346e+06	848893	648171	242276	404563	0
LAEITPDKAFQDKLYPFTWDAVRYNGKL	88	115	4	0	825.683	8	24	11.8857	12.3852	828.66	9.88494	1	0	0.513747	1.08555	1	1	0.113773		774859	1.32429e+06	2.31641e+06	9.51025e+07	1.49861e+07	4.46194e+07	1.4225e+08	4.27186e+08	8.74429e+08	1.56739e+09	2.33004e+09	2.85132e+09	3.01853e+09	2.53267e+09	1.91334e+09	1.25221e+09	6.74327e+08	3.54487e+08	1.77231e+08	9.29507e+07	5.07845e+07	2.86535e+07	1.36714e+07	7.8114e+06	1.10997e+06	514481	721699	386563	0	275059
LAEITPDKAFQDKLYPFTWDAVRYNGKL	88	115	5	0	660.748	8	24	11.9171	12.3279	663.131	9.89177	1	0	0.514774	0.727481	1	1	0.0325777		186625	94555.3	450478	433040	1.19307e+06	4.64761e+06	2.32667e+07	7.3651e+07	1.66014e+08	2.83373e+08	4.15547e+08	5.35458e+08	5.34454e+08	4.76462e+08	3.32244e+08	2.13117e+08	1.24174e+08	5.996e+07	2.88162e+07	1.05351e+07	4.84514e+06	3.14945e+06	1.84504e+06	1.07455e+06	540310	0	730950	0	203008	55306.2
LAEITPDKAFQDKLYPFTWDAVRYNGKLIAYPIAVEA	88	124	3	0	1409.74	9	32					-1
LAEITPDKAFQDKLYPFTWDAVRYNGKLIAYPIAVEA	88	124	4	0	1057.56	9	32	12.5105	12.5885	1060.81	10.3966	0.6	0					0.115034		276237	0	0	0	0	0	0	131780	545878	1.70953e+06	4.38713e+06	6.31521e+06	8.39537e+06	1.04584e+07	7.82607e+06	6.11684e+06	2.55027e+06	2.22209e+06	668460	0	131995	0	0	0	129797	0	0	0	0	163238
AEITPDKA	89	96	1	0	844.441	4	5	4.99413	5.52785	848.249	3.32441	1	0	1.42812	1.22384	1	1	0.176728		256644	8.13616e+06	4.92671e+07	1.10049e+08	1.23957e+08	8.27545e+07	2.66524e+07	4.46704e+06	0	52759.8
AEITPDKA	89	96	2	0	422.724	4	5	4.94657	5.54347	424.64	3.34874	1	0	1.44571	1.47909	1	1	0.0529289		7.86156e+06	8.35064e+07	3.59298e+08	7.75763e+08	8.77785e+08	5.79788e+08	2.26769e+08	5.46523e+07	7.80033e+06	324882
AEITPDKAFQDKL	89	101	2	0	738.391	5	10	9.0291	9.34082	741.564	5.47354	1	0	1.00338	0.326997	1	1	0.134674		190540	121354	7.90842e+06	1.15456e+07	3.5488e+07	7.88316e+07	1.13966e+08	9.93017e+07	6.94535e+07	2.94738e+07	6.57623e+06	910662	649249	0	165854	0
AEITPDKAFQDKL	89	101	3	0	492.596	5	10	9.0603	9.32523	494.719	5.49625	1	0	1.01159	0.138	1	1	0.0826263		0	0	2.1783e+06	5.50434e+06	2.34377e+07	4.35461e+07	5.75596e+07	5.05473e+07	3.99714e+07	1.62181e+07	2.20085e+06	1.16944e+06	0	61458.1	542961	0
AEITPDKAFQDKLYPFT	89	105	3	0	662.007	6	13	10.7458	10.9792	664.606	6.58366	1	0	0.8555	0.0106098		1	0.120976		139529	392207	0	1.91131e+06	1.18048e+07	3.74757e+07	7.0447e+07	8.58338e+07	8.34254e+07	6.26539e+07	3.32069e+07	1.62485e+07	4.85543e+06	1.57933e+06	1.66357e+06	2.8252e+06	762783	3.23926e+06	2.06161e+06	732873
AEITPDKAFQDKLYPFTW	89	106	2	0	1085.55	6	14	12.5885	12.8744	1089.39	6.34594	1	0	0.663398	0.222567	1	1	0.101939		710283	0	127915	1.8825e+06	1.4715e+07	4.01574e+07	7.83381e+07	9.96892e+07	1.03491e+08	7.45975e+07	4.68194e+07	1.77989e+07	8.84979e+06	1.08228e+06	840594	0	418234	0	653727	0	400026
AEITPDKAFQDKLYPFTW	89	106	3	0	724.033	6	14	12.6354	13.0148	726.6	6.35723	1	0	0.666314	0.600293	1	1	0.0476618		78062.4	177589	720023	7.50147e+06	4.27599e+07	1.04875e+08	1.78495e+08	2.45894e+08	2.37768e+08	1.81773e+08	1.17945e+08	4.88534e+07	1.93494e+07	1.43583e+07	1.26481e+06	106115	257620	17097.5	154098	446142	0
AEITPDKAFQDKLYPFTWD	89	107	2	0	1143.06	6	15	12.0419	12.651	1147.02	6.52612	0.6	0					0.157119		0	0	143361	1.65199e+07	7.20011e+07	1.93493e+08	3.61395e+08	4.84833e+08	4.88773e+08	4.02145e+08	2.56298e+08	1.37784e+08	5.52987e+07	1.80216e+07	2.4766e+06	1.59256e+06	0	705591	140561	7.80674e+06	0	1.00149e+07
AEITPDKAFQDKLYPFTWD	89	107	3	0	762.376	6	15	12.0107	12.4635	764.967	6.37098	1	0	0.560222	0.896953	1	0	0.0360404		123985	1.02078e+06	9.74895e+06	5.52507e+07	2.11521e+08	5.16033e+08	9.27781e+08	1.24167e+09	1.20444e+09	9.90109e+08	6.43459e+08	3.19718e+08	1.18586e+08	5.79848e+07	2.16386e+07	3.49203e+06	1.18696e+06	220719	406582	277579	349790	0
AEITPDKAFQDKLYPFTWDA	89	108	2	0	1178.58	7	16	12.1666	12.5938	1183.17	7.72951	0.6	1					0.441685		59839.9	49102.7	192004	2.50332e+06	2.30307e+07	6.51911e+07	1.21114e+08	1.62243e+08	1.75016e+08	1.45449e+08	1.04197e+08	6.23383e+07	3.37854e+07	1.669e+07	7.53029e+06	1.37649e+06	8.52668e+06	1.23506e+06	4.4524e+07	2.29965e+06	3.75135e+07	787179	2.70994e+06	104878
AEITPDKAFQDKLYPFTWDA	89	108	3	0	786.055	7	16	11.8389	12.6042	789.402	8.5927	0.6	0					0.427303		478673	9.57025e+06	2.45149e+06	2.16867e+07	9.59348e+07	2.30202e+08	4.26276e+08	6.3444e+08	9.2995e+08	1.30139e+09	1.46989e+09	1.39353e+09	1.05326e+09	6.12081e+08	3.09597e+08	1.3238e+08	6.25269e+07	3.35552e+07	2.32966e+07	2.1477e+07	1.96267e+07	1.54323e+07	6.79569e+06	2.76153e+06
AEITPDKAFQDKLYPFTWDAVRYNGKL	89	115	2	0	1593.82	8	23	11.8389	11.9014	1599.55	9.52624	0.6	1					0.430776		0	0	0	0	0	222643	382113	0	623676	2.08442e+06	5.015e+06	3.73211e+06	4.93152e+06	2.01832e+06	1.20999e+06	722961	589677	0	182677	0	216846	0	178749	0	0	0	0	0	0	0
AEITPDKAFQDKLYPFTWDAVRYNGKL	89	115	3	0	1062.88	8	23	11.7298	12.3852	1066.66	9.37529	0.6	0					0.0585145		1.17803e+06	1.70725e+06	2.46339e+06	2.01497e+06	5.63601e+06	2.50609e+07	8.76849e+07	2.38771e+08	4.95728e+08	8.10869e+08	1.09865e+09	1.16217e+09	1.11754e+09	8.22064e+08	5.64341e+08	3.10253e+08	1.72612e+08	8.89134e+07	4.18864e+07	1.81457e+07	1.39178e+07	5.32077e+06	1.31312e+06	2.87393e+06	434049	0	789528	0	0	279840
AEITPDKAFQDKLYPFTWDAVRYNGKL	89	115	4	0	797.412	8	23	11.7454	12.2447	800.265	9.46174	0.6	0					0.0638349		4.52315e+06	1.68716e+06	1.5455e+06	1.50707e+06	0	2.47031e+07	8.32658e+07	2.08627e+08	3.4754e+08	6.95389e+08	9.32413e+08	1.06064e+09	9.60753e+08	7.60407e+08	4.80184e+08	2.87717e+08	1.50579e+08	7.20335e+07	3.55802e+07	1.95029e+07	9.75833e+06	7.79033e+06	746709	2.22993e+06	3.79536e+06	446377	0	0	8.19994e+06	0
AEITPDKAFQDKLYPFTWDAVRYNGKL	89	115	5	0	638.131	8	23					-1
EITPDKAFQDKLYPFTWDAVRYNGKL	90	115	3	0	1039.2	8	22					0
EITPDKAFQDKLYPFTWDAVRYNGKL	90	115	4	0	779.653	8	22					-1
ITPDKAFQDKLYPFTWDAVRYNGKL	91	115	3	0	996.187	7	21	11.7921	11.8857	1000.07	9.80263	0.6	1					0.417473		0	0	0	0	0	0	746225	5.24165e+06	9.48966e+06	1.47952e+07	1.54412e+07	1.39121e+07	1.04868e+07	6.92103e+06	1.58219e+06	187577	246753	0	0	634571	0	0	5.60806e+06	0	0	2.71892e+06	0	0	810471
ITPDKAFQDKLYPFTWDAVRYNGKL	91	115	4	0	747.392	7	21					-1
FQDKLYPFT	97	105	2	0	579.795	5	6	10.3563	10.7302	580.969	1.61929	0.6	0					0.473071		1.48722e+07	9.94626e+07	1.39018e+08	9.00771e+07	3.70738e+07	6.83884e+06	539157	1.12199e+06	766618	1.91975e+06	1.4448e+06	4.69061e+06
FQDKLYPFTW	97	106	1	0	1344.66	5	7	12.8848	12.9835	1347.1	1.57856	0.4	0					0.89797		166711	4.29867e+06	9.18367e+06	5.21363e+06	1.52527e+06	0	0	256837	0	0	0	194094	241592
FQDKLYPFTW	97	106	2	0	672.835	5	7	12.8069	13.3277	674.054	1.57814	1	0	-0.159994	1.17173	1	1	0.0261494		1.14657e+08	6.05524e+08	9.35306e+08	7.31571e+08	3.75888e+08	1.34965e+08	4.09922e+07	8.90277e+06	639102	233698	0	175783	56852.6
FQDKLYPFTWD	97	107	1	0	1459.69	5	8	12.2915	12.5678	1462.14	1.53278	1	0	-0.282329	0.183785	1	1	0.323738		1.38503e+06	2.47328e+07	4.3946e+07	3.72619e+07	1.49765e+07	1.7502e+06	414188	0	0	0	150095	139195	530871	121523
FQDKLYPFTWD	97	107	2	0	730.348	5	8	12.3071	12.6926	731.63	1.64344	1	0	-0.232342	0.625138	1	1	0.0140176		3.17337e+08	1.50461e+09	2.41385e+09	2.02356e+09	1.09648e+09	4.57981e+08	1.6395e+08	4.89159e+07	1.42422e+07	2.26867e+06	289266	148398	0	284074
FQDKLYPFTWDA	97	108	2	0	765.867	5	9	12.2759	12.6354	767.206	1.71877	1	0	-0.284583	0.520169		1	0.0260425		8.94274e+07	4.35124e+08	7.18442e+08	6.50096e+08	3.7928e+08	1.66188e+08	5.81039e+07	1.96466e+07	3.87871e+06	2.03525e+06	191300	1.36914e+06	228460	916271	240643
FQDKLYPFTWDAVRYNGKL	97	115	2	0	1181.1	7	16					0
FQDKLYPFTWDAVRYNGKL	97	115	3	0	787.739	7	16	11.7454	12.1822	789.698	4.41238	0.6	0					0.215904		1.96332e+07	7.32877e+07	1.87993e+08	4.78639e+08	9.29788e+08	1.25947e+09	1.26579e+09	9.98147e+08	5.8484e+08	3.01111e+08	1.31826e+08	6.37347e+07	3.62275e+07	3.2822e+07	1.73592e+07	1.75586e+07	1.01927e+07	2.05996e+06	1.59561e+06	805665	441004	447546	1.4947e+06	359516
FQDKLYPFTWDAVRYNGKL	97	115	4	0	591.056	7	16	11.7765	12.177	592.522	4.39885	1	0	0.0188271	0.685736	1	1	0.0542903		76364.3	1.38681e+06	2.1734e+07	7.93564e+07	1.683e+08	2.37481e+08	2.43702e+08	1.8786e+08	1.06645e+08	5.27261e+07	2.03983e+07	8.64931e+06	2.15228e+06	2.60236e+06	123725	268494	0	126361	84582.5	0	105447	132618	126679	0
DKLYPFTWD	99	107	2	0	592.785	5	6	11.7142	12.0367	593.619	0.924503	0.4	0					0.0876373		1.1429e+07	5.01529e+07	4.3118e+07	1.95525e+07	3.2655e+06	243139	0	51275.4	0	46578.6	297771	0
DKLYPFTWDAVRYNGKL	99	115	3	0	696.03	6	14					0
YPFTWD	102	107	1	0	828.356	4	4	11.3991	11.9014	829.669	0.781901	0.4	0					0.0863721		1.06636e+08	2.75711e+08	1.66558e+08	5.20297e+07	4.48563e+06	169123	556637	300660	597300
YPFTWDAVRYNGKL	102	115	2	0	865.438	6	12	11.3369	11.5741	867.982	4.01342	0.6	0					0.223199		433744	103762	9.84386e+06	4.18449e+07	7.30571e+07	7.39371e+07	5.20582e+07	2.44917e+07	6.36443e+06	1.98184e+06	1.93454e+06	479768	1.40511e+06	205682	0	397269	1.43582e+06	1.53094e+06	1.41011e+06
YPFTWDAVRYNGKL	102	115	3	0	577.295	6	12					-1
DAVRYNGKL	107	115	2	0	518.283	4	7	7.11712	7.6469	519.994	2.82276	1	0	0.482588	1.20795	1	1	0.0511041		2.51262e+07	2.83116e+08	1.10422e+09	1.8913e+09	1.57337e+09	7.68309e+08	2.55411e+08	6.00057e+07	1.35387e+07	201269	440898	31674.1
DAVRYNGKL	107	115	3	0	345.858	4	7	7.16395	7.5588	347.011	2.85996	1	0	0.501796	0.662843	1	1	0.0559551		847079	2.34787e+07	2.46418e+08	4.27367e+08	3.76637e+08	1.61262e+08	4.06718e+07	1.08871e+07	0	0	819140	0
AVRYNGKL	108	115	1	0	920.531	4	6	6.97665	7.49143	923.959	2.88652	1	0	0.763887	1.14736	1	1	0.0804572		3.22817e+06	7.11784e+07	2.85873e+08	5.07497e+08	4.42554e+08	2.07344e+08	6.33639e+07	1.13192e+07	699961	0	130647
AVRYNGKL	108	115	2	0	460.769	4	6	6.92978	7.53807	462.515	2.95035	1	0	0.802337	1.52508	1	1	0.030621		1.29968e+08	1.2461e+09	4.68988e+09	8.03891e+09	7.46176e+09	3.99799e+09	1.22457e+09	2.77455e+08	4.87155e+07	4.4136e+06	178719
VRYNGKL	109	115	1	0	849.494	4	5	6.80135	7.25768	852.779	2.78446	1	0	1.03785	0.911227	1	1	0.100763		1.17901e+06	4.28183e+07	1.6646e+08	2.71907e+08	2.23357e+08	9.41907e+07	2.04016e+07	1.16303e+06	0	256975
VRYNGKL	109	115	2	0	425.251	4	5	6.80135	7.36692	426.914	2.82559	0.6	0					0.0373527		5.53426e+07	5.74718e+08	2.02477e+09	3.43046e+09	2.90194e+09	1.22366e+09	3.32502e+08	6.3224e+07	1.23816e+07	179095
VRYNGKL	109	115	3	0	283.836	4	5	6.7857	7.19518	284.938	2.80521	1	0	1.05284	0.72196	1	1	0.0281877		2.38233e+06	7.87168e+07	2.88096e+08	4.88155e+08	4.06924e+08	1.65884e+08	4.25416e+07	4.50629e+06	60038.1	56192.6
RYNGKL	110	115	2	0	375.716	4	4	6.86725	7.3825	377.214	2.55606	1	0	1.33465	1.14924		1	0.0999008		861527	2.40924e+07	7.99751e+07	9.68673e+07	6.50803e+07	2.15406e+07	4.98046e+06	550645	55897.5
IAYPIA	116	121	1	0	647.376	4	3	8.23025	8.7394	647.783	0.00158668	1	0	-0.972856	1.1246		1	0.0177301		3.58158e+09	1.36183e+09	3.04853e+08	5.54686e+07	2.73415e+06	295698	18012.2	0
IAYPIAV	116	122	1	0	746.445	4	4	9.4847	10.035	746.921	0.00818055	1	0	-0.967376	1.2907	-1	1	0.0391879		1.84101e+09	8.57201e+08	2.15878e+08	3.29166e+07	2.32898e+06	410203	0	0	0
IAYPIAV	116	122	2	0	373.726	4	4	8.53648	9.54697	374.303	0.685719	0.4	0					0.382962		2.36286e+07	5.22292e+07	1.90528e+06	1.21134e+07	532767	1.13428e+06	263186	390755	212705
IAYPIAVE	116	123	1	0	875.487	4	5	8.84162	9.38238	876.529	0.504037	1	0	-0.610448	1.25232	1	1	0.177751		6.86956e+08	9.77713e+08	4.35031e+08	1.28926e+08	2.39828e+07	957717	774542	0	136213	19228.1
IAYPIAVE	116	123	2	0	438.247	4	5	8.84162	9.32523	438.716	0.398754	1	0	-0.686546	1.02145	1	1	0.0358134		5.32387e+08	6.32202e+08	2.55784e+08	6.65642e+07	1.12155e+07	678948	273006	363562	553898	0
IAYPIAVEA	116	124	2	0	473.766	4	6	9.0135	9.63522	474.304	0.497831	0.6	0					0.0202378		3.24097e+09	4.43204e+09	2.08842e+09	6.41926e+08	1.5188e+08	3.08071e+07	8.17853e+06	2.00123e+06	209181	149208	109370
IAYPIAVEAL	116	125	1	0	1059.61	4	7					-1
IAYPIAVEAL	116	125	2	0	530.308	4	7	11.0258	11.2229	531.085	0.904044	1	0	-0.50802	-0.136171	1	1	0.0741934		3.71711e+07	7.91323e+07	7.10094e+07	3.3063e+07	7.65718e+06	94776.2	0	105566	225664	0	0	0
VEAL	122	125	1	0	431.25	3	2	6.45782	6.69187	432.108	0.608978	1	0	0.125661	0.0132357		1	0.167012		8.12542e+07	1.01827e+08	3.6638e+07	5.38612e+06	248533	82056.5
VEALS	122	126	1	0	518.282	3	3	4.8003	5.27795	519.224	0.649433	1	0	-0.192414	0.997343		1	0.171182		2.11537e+07	2.62212e+07	9.94436e+06	2.04821e+06	1.06165e+06	12268.9	34174
EALSL	123	127	1	0	532.298	3	3	7.678	7.83692	534.318	1.7165	0.4	1					1.59236		2.17086e+06	148909	576.553	402195	470798	932911	98311.8
ALSL	124	127	1	0	403.255	3	2	8.57287	9.1175	403.665	0.176555	1	0	-0.655732	1.26795		0	0.0295689		1.06432e+09	5.10696e+08	7.70059e+07	3.45319e+06	393377	101289
ALSLIYNKDLLPNPPKTWEEIPAL	124	147	3	0	912.505	7	18	12.354	12.7654	913.948	2.65232	0.6	0					0.134286		1.87546e+06	2.2171e+07	8.83085e+07	1.57748e+08	1.80236e+08	1.44463e+08	8.82798e+07	4.35897e+07	1.37583e+07	3.24758e+06	826474	429229	422924	248575	563857	189256	919938	997204	538218	147588	474938	352417	272651	242608	1.28927e+06	800737
LSLIYNKDLLPNPPKT	125	140	2	0	913.525	6	11	9.9521	10.3563	915.177	2.19514	1	0	-0.253562	0.700751	0	1	0.114726		310216	3.08392e+07	1.1917e+08	1.6699e+08	1.44147e+08	6.67595e+07	1.80027e+07	508125	43483.9	0	0	0	197675	0	60406.7	0	78091.4	292110
LSLIYNKDLLPNPPKT	125	140	3	0	609.352	6	11	9.96763	10.2474	610.281	1.67788	0.4	1					0.111194		2.02056e+08	7.40648e+07	2.08678e+08	2.69184e+08	2.16736e+08	1.20388e+08	4.46068e+07	1.25398e+07	2.3681e+06	1.17871e+06	1.97615e+06	285223	946028	99774.2	473164	171075	270561	522839
LSLIYNKDLLPNPPKTW	125	141	3	0	671.379	6	12	11.3836	11.4614	672.562	2.30854	1	0	-0.27951	-0.618125		1	0.200071		459467	840475	4.3264e+06	8.69516e+06	7.03823e+06	3.28735e+06	402186	0	115815	0	0	0	142554	0	0	252600	0	0	94686
LSLIYNKDLLPNPPKTWEEIPAL	125	147	2	0	1332.74	7	17	12.354	12.8381	1334.76	2.40994	1	0	-0.46244	1.02333	1	1	0.127424		0	1.39095e+07	6.52318e+07	1.28894e+08	1.42624e+08	1.07614e+08	6.14514e+07	1.98238e+07	3.82479e+06	136484	174948	0	137.544	177557	51813.4	5361.98	759106	0	0	0	0	0	0	0	0
LSLIYNKDLLPNPPKTWEEIPAL	125	147	3	0	888.826	7	17	12.3071	12.9471	890.218	2.53812	1	0	-0.435191	1.65341	1	1	0.0252098		3.15261e+07	2.98039e+08	9.62384e+08	1.71748e+09	1.88651e+09	1.46381e+09	8.81255e+08	4.12726e+08	1.72764e+08	5.96807e+07	2.18247e+07	1.03975e+07	9.67557e+06	7.13905e+06	4.76792e+06	2.41441e+06	1.01865e+06	205937	299280	144221	100198	541905	486073	11333	583117
LSLIYNKDLLPNPPKTWEEIPALD	125	148	3	0	927.169	7	18	12.1199	12.4167	928.748	3.04358	1	0	-0.363681	0.266736		1	0.185835		99296	1.2372e+06	1.05909e+07	2.51178e+07	3.1639e+07	2.81213e+07	1.7111e+07	7.30328e+06	2.94144e+06	1.00107e+06	600192	212383	353775	293987	729307	228837	660048	112363	0	101285	110911	0	248194	0	0	234835
LSLIYNKDLLPNPPKTWEEIPALDKELKAKGKSAL	125	159	4	0	984.058	9	29	11.3991	11.5119	986.757	8.41189	1	0	0.0735324	-0.476865	1	0	0.410268		0	0	217937	0	0	0	203695	3.65639e+06	9.84646e+06	1.89148e+07	1.82877e+07	2.35684e+07	1.61365e+07	1.2191e+07	3.91118e+06	1.01468e+06	382088	211915	0	0	0	0	0	0	0	19158.3	105906	168436	71387.9	107774
LSLIYNKDLLPNPPKTWEEIPALDKELKAKGKSAL	125	159	5	0	787.448	9	29					-1
LSLIYNKDLLPNPPKTWEEIPALDKELKAKGKSALM	125	160	3	0	1355.42	9	30	11.543	11.8233	1359.03	8.30332	1	0	0.025511	0.200146	1	0	0.132609		0	0	0	0	0	0	3.31813e+06	1.29504e+07	3.61034e+07	5.68962e+07	6.8609e+07	7.31188e+07	6.99008e+07	4.57172e+07	2.17745e+07	7.63467e+06	0	443410	0	0	176416	175152	0	0	0	298541	0	0	0	0
LSLIYNKDLLPNPPKTWEEIPALDKELKAKGKSALM	125	160	4	0	1016.82	9	30	11.4963	11.9795	1019.67	8.85578	1	0	0.0920643	1.0199	1	0	0.112364		775636	275756	213431	904842	2.69299e+06	2.45556e+07	8.61639e+07	2.07374e+08	3.81699e+08	5.96518e+08	7.04959e+08	7.34558e+08	6.39025e+08	5.02136e+08	3.23846e+08	1.87281e+08	9.05686e+07	4.81036e+07	1.29415e+07	4.82941e+06	1.55704e+06	772390	822547	1.38491e+06	1.39286e+07	3.6094e+06	2.44048e+06	4.20722e+06	4.34511e+07	312618
LSLIYNKDLLPNPPKTWEEIPALDKELKAKGKSALM	125	160	5	0	813.656	9	30	11.4303	11.8805	815.866	8.51472	1	0	0.0509775	0.886786	1	0	0.0621654		548674	201800	463313	350389	8.44603e+06	1.6053e+07	5.51926e+07	1.34463e+08	2.60189e+08	3.76604e+08	4.57199e+08	4.90007e+08	4.14164e+08	3.16696e+08	2.13479e+08	1.22347e+08	5.98875e+07	2.57872e+07	9.00917e+06	3.57129e+06	1.86621e+06	856373	4.10442e+06	1.27983e+06	2.18363e+06	2.72137e+06	1.92455e+06	1.42897e+06	440519	197378
LSLIYNKDLLPNPPKTWEEIPALDKELKAKGKSALM	125	160	6	0	678.214	9	30	11.4963	11.9327	680.044	8.44563	1	0	0.0426542	0.830699	1	0	0.0801348		361756	412760	0	1.43928e+06	989197	3.58417e+06	2.048e+07	4.92491e+07	8.4111e+07	1.39868e+08	1.63145e+08	1.7792e+08	1.50602e+08	1.04959e+08	6.74159e+07	4.04067e+07	1.80713e+07	6.21974e+06	1.76261e+06	976295	518732	543413	250278	659225	788734	914872	271009	802689	417819	444117
LSLIYNKDLLPNPPKTWEEIPALDKELKAKGKSALMF	125	161	5	0	843.07	9	31					-1
SLIYNKDLLPNPPKT	126	140	2	0	856.983	6	10	9.13828	9.50545	858.586	2.17186	1	0	-0.189853	0.551007	1	1	0.152896		575189	4.60607e+07	1.00588e+08	1.46399e+08	9.77227e+07	6.20084e+07	1.26962e+07	2.61228e+06	0	178280	0	318834	0	550281	0	417069	133653
SLIYNKDLLPNPPKT	126	140	3	0	571.658	6	10	9.12268	9.4344	572.724	2.16334	1	0	-0.192934	0.326997	1	1	0.0432893		1.16513e+06	3.9617e+07	1.18824e+08	1.50321e+08	1.1189e+08	5.46172e+07	1.61488e+07	1.51276e+06	765269	335931	253605	205226	74030.4	121529	362073	104426	167079
SLIYNKDLLPNPPKTWEEIPAL	126	147	2	0	1276.19	7	16	11.9327	12.4062	1278.15	2.33977	1	0	-0.446268	0.980712	1	1	0.10527		2.04075e+06	4.04095e+07	1.09083e+08	1.83873e+08	1.82585e+08	1.38855e+08	7.32794e+07	3.09052e+07	7.90094e+06	3.98247e+06	1.12991e+06	485242	31630	0	0	0	0	0	6138.62	0	301013	0	0	0
SLIYNKDLLPNPPKTWEEIPAL	126	147	3	0	851.132	7	16	12.0107	12.3852	852.47	2.45319	1	0	-0.42065	0.580498	1	1	0.021587		5.4691e+07	2.75164e+08	7.86309e+08	1.27625e+09	1.32197e+09	9.35827e+08	5.52296e+08	2.54621e+08	9.71847e+07	3.54602e+07	1.41711e+07	8.78203e+06	6.65296e+06	5.1433e+06	2.07772e+06	2.15597e+06	578995	25985.8	1.28623e+07	187068	8633.34	2.55905e+06	0	279868
SLIYNKDLLPNPPKTWEEIPALDKELKAKGKSALM	126	160	3	0	1317.73	9	29	11.2281	11.4458	1321.37	8.48142	1	0	0.0821978	-0.0527484		0	0.17631		0	338466	0	0	0	0	2.02941e+06	1.26786e+07	2.97741e+07	4.46461e+07	5.65982e+07	5.99382e+07	5.29433e+07	3.80194e+07	1.89204e+07	6.15286e+06	592252	0	0	0	374214	25013.2	0	394092	0	259430	0	0	0	0
LIYNKDLLPNPPKT	127	140	2	0	813.467	5	9	8.951	9.12268	814.893	1.86586	1	0	-0.225516	-0.238716		1	0.193631		6.62851e+06	9.50404e+06	2.25092e+07	2.71952e+07	1.87022e+07	7.01707e+06	2.13629e+06	0	616899	0	271460	0	247095	0	0
LIYNKDLLPNPPKTWEEIPAL	127	147	3	0	822.121	7	15					-1
LIYNKDLLPNPPKTWEEIPALDKELKAKGKSALM	127	160	4	0	966.789	9	28	11.1192	11.2903	969.525	8.52948	1	0	0.12615	-0.241073	1	0	0.10221		0	179165	0	0	0	1.19415e+06	9.85329e+06	2.10256e+07	4.7053e+07	7.2585e+07	9.00287e+07	9.62914e+07	7.87956e+07	5.76574e+07	3.40289e+07	1.75406e+07	7.3003e+06	4.27077e+06	0	440402	0	18303.6	0	241083	0	205911	0	0	0	0
LIYNKDLLPNPPKTWEEIPALDKELKAKGKSALM	127	160	5	0	773.633	9	28	11.2125	11.4458	775.85	8.67007	1	0	0.144296	0.0100712	1	0	0.0808616		0	23850.1	38093	0	0	1.3428e+06	6.46874e+06	1.6079e+07	3.44593e+07	5.78297e+07	6.59433e+07	7.05109e+07	6.03643e+07	4.35967e+07	2.35173e+07	1.54674e+07	2.49518e+06	2.08578e+06	350746	1.66329e+06	4.41025e+06	179225	1.35294e+06	0	0	708120	0	154786	164310	219288
IYNKDLLPNPPKT	128	140	2	0	756.925	5	8	7.85247	8.42225	758.469	2.17528	1	0	0.00791924	1.36955	1	1	0.0311289		6.86886e+07	5.09073e+08	1.31415e+09	1.67803e+09	1.14324e+09	5.08623e+08	1.78227e+08	4.97096e+07	1.09564e+07	864961	95094	0	352037	115155
IYNKDLLPNPPKT	128	140	3	0	504.952	5	8	7.88362	8.22505	505.975	2.15442	1	0	-0.00150566	0.447048	1	1	0.0263967		5.16331e+07	3.72206e+08	9.08311e+08	1.15261e+09	7.73087e+08	3.40978e+08	1.24087e+08	3.55554e+07	8.29098e+06	332910	408250	0	243083	141033
IYNKDLLPNPPKTW	128	141	3	0	566.979	6	9	9.85872	10.2474	568.049	2.1627	1	0	-0.10632	0.637931		1	0.0991971		548629	1.97535e+07	7.24736e+07	9.78279e+07	6.80218e+07	3.2068e+07	9.42561e+06	232466	264032	0	278845	0	0	805267	0	105579
IYNKDLLPNPPKTWE	128	142	3	0	609.993	6	10	9.71832	9.7807	611.258	2.67698	1	0	-0.00730271	-0.680272		1	0.170449		108863	1.39202e+06	5.0234e+06	7.87832e+06	6.14642e+06	3.94079e+06	1.29366e+06	477109	484566	167851	0	87570.4	0	134103	0	162658	183181
IYNKDLLPNPPKTWEEIPAL	128	147	2	0	1176.14	7	14	11.3214	12.1147	1178.06	2.4072	1	0	-0.353362	2.27245	1	1	0.088879		3.79003e+07	4.06624e+08	1.17261e+09	1.97352e+09	1.86511e+09	1.33556e+09	7.04628e+08	3.00708e+08	9.72462e+07	3.6414e+07	8.93533e+06	4.10632e+06	887042	385259	218987	214007	1.29575e+06	1.89965e+06	497813	522044	835246	922013
IYNKDLLPNPPKTWEEIPAL	128	147	3	0	784.426	7	14	11.3058	12.177	785.717	2.42892	1	0	-0.347757	2.58723	1	1	0.0524621		2.96857e+08	2.2297e+09	6.55102e+09	1.01958e+10	1.00545e+10	6.98979e+09	3.68238e+09	1.57752e+09	6.12697e+08	2.41489e+08	1.19174e+08	8.84509e+07	5.60507e+07	2.56358e+07	6.29801e+06	1.8563e+07	1.18167e+06	2.20428e+06	2.80103e+06	1.99129e+06	604654	476469
IYNKDLLPNPPKTWEEIPALD	128	148	2	0	1233.65	7	15	11.1659	11.2903	1235.58	2.3641	0.6	0					0.274199		365163	523622	8.08759e+06	1.29847e+07	1.65089e+07	9.86029e+06	2.16616e+06	1.28716e+06	304466	0	0	0	345964	0	247850	0	0	0	0	0	0	0	0
IYNKDLLPNPPKTWEEIPALDKE	128	150	3	0	908.481	7	17					-1
IYNKDLLPNPPKTWEEIPALDKELKAKGKSAL	128	159	3	0	1207.34	8	26	10.668	10.8704	1210.91	8.52236	1	0	0.209846	-0.114693	1	0	0.421863		0	818142	0	0	1.4415e+06	261237	2.06799e+06	8.11083e+06	2.16048e+07	2.99979e+07	3.82298e+07	3.58553e+07	2.83697e+07	1.7922e+07	9.1647e+06	961276	197221	0	0	0	0	0	0	0	0	0	0	0	957587	1.3839e+06
IYNKDLLPNPPKTWEEIPALDKELKAKGKSAL	128	159	4	0	905.758	8	26	10.5746	11.0103	908.409	8.41602	1	0	0.195065	0.827804	1	0	0.102668		7801.7	344644	0	792081	1.36255e+06	1.00362e+07	4.53071e+07	1.18039e+08	2.10125e+08	3.13612e+08	3.59761e+08	3.33295e+08	2.80516e+08	1.93117e+08	1.1023e+08	5.42073e+07	2.37799e+07	6.09683e+06	2.22626e+06	1.01098e+06	821294	442191	1.54173e+06	262398	489997	47981.4	42734.4	447253	19074.8	312265
IYNKDLLPNPPKTWEEIPALDKELKAKGKSAL	128	159	6	0	604.174	8	26	10.668	10.8548	605.969	8.57696	1	0	0.217435	-0.17758	1	0	0.0927609		0	798578	993.125	337765	180863	1.36456e+06	3.97444e+06	1.43026e+07	2.47696e+07	3.68384e+07	4.08712e+07	4.03267e+07	3.20069e+07	2.21757e+07	1.19814e+07	3.28358e+06	1.95964e+06	1.01966e+06	418262	666741	0	268519	223570	907399	0	1.47482e+06	334481	0	0	916852
IYNKDLLPNPPKTWEEIPALDKELKAKGKSALM	128	160	3	0	1251.02	9	27	10.7458	11.3836	1254.6	8.3907	1	0	0.148348	1.64432	1	0	0.104808		0	280060	584734	0	2.44407e+06	2.68717e+07	1.06974e+08	2.67305e+08	4.67974e+08	6.84567e+08	8.11012e+08	8.11967e+08	6.83554e+08	4.88129e+08	2.90053e+08	1.6165e+08	6.52403e+07	2.87983e+07	4.05495e+06	1.746e+06	0	889595	2.15837e+06	1.05906e+06	343571	1.02282e+06	253108	434434	0	31448.6
IYNKDLLPNPPKTWEEIPALDKELKAKGKSALM	128	160	4	0	938.518	9	27	10.7302	11.3836	941.24	8.54753	1	0	0.169341	1.70721	1	0	0.0461823		7.40014e+06	885229	1.55281e+06	6.08478e+06	6.7512e+07	2.3788e+08	7.41954e+08	1.69435e+09	3.03389e+09	4.34598e+09	5.41304e+09	5.33134e+09	4.39253e+09	3.29959e+09	1.99212e+09	1.16565e+09	5.70207e+08	2.75617e+08	1.19357e+08	7.48634e+07	4.944e+07	5.53384e+07	4.51116e+07	4.55993e+07	3.25353e+07	1.62126e+07	8.25949e+06	2.53744e+06	945066	241334
IYNKDLLPNPPKTWEEIPALDKELKAKGKSALM	128	160	5	0	751.016	9	27	10.7769	11.3058	753.173	8.44558	1	0	0.155695	1.20445	1	0	0.0352621		1.21492e+06	264804	5.46128e+07	3.5454e+06	3.21209e+07	1.33119e+08	3.76789e+08	8.42305e+08	1.53606e+09	2.20773e+09	2.61347e+09	2.57612e+09	2.13865e+09	1.56905e+09	9.72649e+08	5.44033e+08	2.80158e+08	1.18592e+08	5.27527e+07	3.16082e+07	2.53384e+07	2.04122e+07	1.29151e+07	6.64307e+06	1.28071e+07	7.33678e+06	2.70341e+06	1.36822e+06	138950	1.63979e+06
IYNKDLLPNPPKTWEEIPALDKELKAKGKSALM	128	160	6	0	626.014	9	27	10.7302	11.2903	627.819	8.4863	1	0	0.161144	1.33029	1	0	0.0488062		336926	383697	2.10019e+06	228031	7.04816e+06	3.6959e+07	1.30574e+08	3.02319e+08	5.58884e+08	8.00395e+08	9.50665e+08	9.21484e+08	7.75907e+08	5.37735e+08	3.38659e+08	1.93203e+08	8.10027e+07	4.58823e+07	1.18732e+07	7.54298e+06	1.44862e+07	5.05289e+06	4.65713e+06	1.39356e+07	2.97468e+06	1.99501e+06	3.81919e+06	795177	722454	605057
IYNKDLLPNPPKTWEEIPALDKELKAKGKSALM	128	160	7	0	536.728	9	27	10.7925	11.2696	538.285	8.56143	1	0	0.171201	0.994919	1	0	0.0631536		58353.7	163473	472819	169237	958570	3.66989e+06	1.34386e+07	4.61991e+07	9.40174e+07	1.49155e+08	1.74954e+08	1.80842e+08	1.50978e+08	1.09435e+08	7.05755e+07	3.48697e+07	1.18012e+07	4.60624e+06	2.19339e+06	693160	236288	120117	637344	601648	343426	974427	163502	0	77899.9	78724.2
IYNKDLLPNPPKTWEEIPALDKELKAKGKSALMF	128	161	3	0	1300.04	9	28	11.5897	11.8701	1303.83	8.92003	1	0	0.176559	0.200685	1	1	0.11852		0	0	0	0	0	0	250172	6.06904e+06	2.29249e+07	4.50437e+07	6.5967e+07	6.91151e+07	6.4345e+07	4.97437e+07	3.6179e+07	1.58113e+07	3.34943e+06	632140	145104	0	198005	0	0	288300	0	0	239368	0	0	0
IYNKDLLPNPPKTWEEIPALDKELKAKGKSALMF	128	161	4	0	975.285	9	28	11.543	12.0263	978.175	9.11318	1	0	0.201489	1.02037	1	1	0.201619		292516	1.9009e+06	154899	2.73983e+06	781711	1.10511e+07	3.1533e+07	9.78081e+07	2.07334e+08	3.59559e+08	4.61598e+08	5.29783e+08	4.93558e+08	4.00359e+08	2.88799e+08	1.72745e+08	1.00586e+08	4.36325e+07	1.94043e+07	6.37742e+06	2.73707e+06	2.4649e+06	1.58314e+06	2.18864e+06	1.35414e+06	714159	628935	200370	220424	560190
IYNKDLLPNPPKTWEEIPALDKELKAKGKSALMF	128	161	5	0	780.43	9	28					-1
IYNKDLLPNPPKTWEEIPALDKELKAKGKSALMF	128	161	6	0	650.526	9	28	11.5741	11.8649	652.436	9.01424	1	0	0.188718	0.242564	1	1	0.0636157		0	0	0	105250	369194	1.47766e+06	3.6795e+06	1.24945e+07	2.66535e+07	5.17023e+07	7.00796e+07	8.13781e+07	7.99167e+07	6.05888e+07	3.75657e+07	2.2262e+07	1.10519e+07	3.2304e+06	897685	1.1456e+06	333942	259886	166929	703702	0	245496	0	0	0	70049.1
WEEIPAL	141	147	1	0	857.44	4	4	11.1347	11.9431	858.06	0.092299	0.4	0					0.535851		1.17362e+09	6.50768e+08	2.00907e+08	3.86919e+07	1.14187e+07	4.44618e+06	4.57346e+06	2.75857e+06	663208
WEEIPAL	141	147	2	0	429.224	4	4	11.0414	11.5534	429.446	-0.0816763	1	0	-1.04856	1.13604	1	1	0.457654		9.88083e+07	5.33552e+07	7.50327e+06	102350	188593	0	78529.3	0	151182
WEEIPALDKELKAKGKSAL	141	159	3	0	709.4	6	16	10.0453	10.1386	712.911	9.25904	1	1	1.11663	-0.555575		-6	0.30186		0	731201	179861	465576	2.02507e+06	9.92387e+06	1.55628e+07	1.80404e+07	1.51065e+07	7.1821e+06	3.35661e+06	1.84513e+06	154407	359403	1.13697e+06	1.24406e+06	2.4492e+06	5.32317e+06	4.00415e+06	5.65097e+06	4.50897e+06	5.00705e+06	2.42354e+06
WEEIPALDKELKAKGKSALM	141	160	2	0	1129.12	7	17	10.3252	10.5434	1132.61	5.56387	1	0	0.208052	-0.0506612	1	-1	0.248771		173928	1.05893e+06	1.91057e+06	6.09826e+06	1.79384e+07	3.67658e+07	5.72928e+07	6.42648e+07	5.89532e+07	3.85893e+07	1.66194e+07	3.21088e+06	328109	0	0	208264	0	267345	0	319955	0	0	368961	0	0
WEEIPALDKELKAKGKSALM	141	160	3	0	753.08	7	17	10.263	10.6835	755.575	6.05746	0.6	0					0.245226		2.92504e+06	2.23571e+06	1.24052e+07	6.22814e+07	2.30857e+08	4.98986e+08	8.05963e+08	9.4038e+08	8.46108e+08	6.00371e+08	3.4416e+08	1.68313e+08	7.05471e+07	2.78747e+07	8.6076e+06	2.04892e+06	1.47233e+06	331831	0	737456	2.52814e+06	96892.2	420882	3.30038e+07	186663
WEEIPALDKELKAKGKSALM	141	160	4	0	565.062	7	17	10.2941	10.6524	566.887	5.87386	1	0	0.273951	0.515322	1	-1	0.0557265		81564.6	743943	2.4439e+06	1.7325e+07	6.43207e+07	1.5865e+08	2.38393e+08	2.89213e+08	2.47648e+08	1.72752e+08	9.76831e+07	4.45987e+07	1.79831e+07	3.45543e+06	2.01326e+06	145553	202771	300712	0	141007	0	176166	0	65332.5	0
EEIPAL	142	147	1	0	671.361	4	3	8.99787	9.04472	671.678	-0.0782915	1	0	-1.06908	-0.743024		0	0.483124		5.2298e+06	1.42979e+06	0	45120.8	149357	0	0	0
EEIPALDKELKAKGKSALM	142	160	3	0	691.054	6	16	8.91975	9.24733	696.317	14.4998	1	0	2.3004	0.391096		-23	0.791021		0	5.65747e+06	46227.7	182326	5.47274e+06	1.08017e+07	1.79171e+07	2.13568e+07	1.52379e+07	1.05041e+07	5.14358e+06	1.75345e+06	755975	8.23392e+06	4.00486e+07	9.25217e+07	1.41221e+08	1.50735e+08	1.18783e+08	7.47723e+07	3.73977e+07	1.51253e+07	1.80553e+06
DKELKAKGKSAL	148	159	2	0	644.385	5	10	5.43422	5.98832	646.804	4.09077	1	0	0.503644	1.30619	1	1	0.0585109		192008	1.62039e+07	9.26479e+07	2.39741e+08	3.98218e+08	4.07428e+08	3.00738e+08	1.6125e+08	6.49748e+07	2.01591e+07	2.58864e+06	41914.9	109710	0	0	0
DKELKAKGKSAL	148	159	3	0	429.926	5	10	5.41863	5.93028	431.543	4.1029	1	0	0.508028	1.1347	1	1	0.0442235		60582.4	9.26071e+06	8.46664e+07	2.39699e+08	3.77262e+08	3.99931e+08	2.9463e+08	1.34181e+08	6.2561e+07	2.04406e+07	7.16103e+06	549689	0	52934.3	0	45785.8
DKELKAKGKSAL	148	159	4	0	322.696	5	10	5.44982	5.81465	323.91	4.1085	1	0	0.510049	0.541581	1	1	0.0537932		0	681846	1.03199e+07	3.41481e+07	6.02022e+07	6.21397e+07	4.64258e+07	2.31902e+07	7.72208e+06	1.14164e+06	145015	0	57007.4	0	33277.3	0
DKELKAKGKSALM	148	160	1	0	1418.8	5	11	6.37988	6.6294	1423.48	3.78742	1	0	0.269579	0.0757187	1	0	0.274841		0	0	1.46314e+06	1.08786e+07	2.05752e+07	2.12166e+07	1.43105e+07	3.63751e+06	237887	0	0	0	0	0	0	0	0
DKELKAKGKSALM	148	160	2	0	709.905	5	11	6.31748	6.92978	712.392	4.08024	1	0	0.365781	1.54131	1	0	0.0412542		1.66958e+07	2.25172e+08	1.03924e+09	2.67641e+09	4.60195e+09	4.81449e+09	3.75219e+09	2.08073e+09	9.35316e+08	3.68442e+08	1.26953e+08	3.56041e+07	6.00345e+06	352055	0	0	109233
DKELKAKGKSALM	148	160	3	0	473.606	5	11	6.31748	6.91415	475.273	4.10755	1	0	0.374755	1.47815	1	0	0.0268781		2.68943e+07	2.84817e+08	1.36088e+09	3.7671e+09	5.98719e+09	6.81094e+09	5.25619e+09	2.99028e+09	1.30687e+09	4.78556e+08	1.70465e+08	4.95597e+07	1.12579e+07	766607	1.19272e+06	0	0
DKELKAKGKSALM	148	160	4	0	355.456	5	11	6.31748	6.7544	356.7	4.08168	1	0	0.366254	0.832786	1	0	0.0199682		1.65003e+06	4.84054e+07	2.20348e+08	6.07211e+08	9.92916e+08	1.12107e+09	8.46618e+08	4.72004e+08	2.04217e+08	7.84276e+07	2.36054e+07	3.87418e+06	140783	45868.3	0	90830.6	0
DKELKAKGKSALMF	148	161	2	0	783.44	6	12	8.8885	9.24733	786.194	4.5043	1	0	0.381783	0.517341	1	1	0.106836		1.14653e+06	5.44342e+06	3.18933e+07	1.03497e+08	2.05425e+08	2.6278e+08	2.48205e+08	1.76548e+08	9.27071e+07	3.71487e+07	9.81692e+06	744851	0	0	347349	0	869304	62819.5	996233
DKELKAKGKSALMF	148	161	3	0	522.629	6	12	8.8885	9.372	524.519	4.66631	0.6	0					0.0575205		3.24391e+06	1.27261e+07	6.2741e+07	2.22266e+08	4.68824e+08	6.52339e+08	6.05127e+08	4.51026e+08	2.51699e+08	1.09785e+08	4.24787e+07	1.92191e+07	775363	72033.2	611495	89468.8	72917.8	196460	232861
KELKAKGKSALM	149	160	2	0	652.392	5	10	6.20442	6.35388	654.501	3.38447	1	0	0.248384	-0.328468	1	0	0.056547		8599	4.46051e+06	2.17984e+07	4.50461e+07	5.42995e+07	4.44271e+07	2.56302e+07	1.14115e+07	3.27074e+06	343457	0	0	0	0	0	0
KELKAKGKSALM	149	160	3	0	435.264	5	10	6.47858	6.7544	436.655	3.33797	1	0	0.23158	0.181967	1	0	0.127692		82135.6	1.45293e+06	1.41572e+07	3.24779e+07	4.05101e+07	3.05079e+07	1.53178e+07	5.04117e+06	639851	473477	0	0	284726	133896	61544.5	207280
LKAKGKSAL	151	159	2	0	458.303	4	7	5.18375	5.37157	460.055	2.96594	1	0	0.556514	-0.17354		1	0.164054		0	354047	4.1717e+06	8.83517e+06	8.6634e+06	4.06463e+06	281713	41378.1	0	0	0	0
LKAKGKSALM	151	160	2	0	523.823	5	8	6.25157	6.4682	525.666	2.99817	0.6	0					0.0464627		670498	1.76827e+07	6.48732e+07	1.255e+08	1.18939e+08	7.44918e+07	3.13e+07	8.3099e+06	821070	58823.4	0	0	0	0
LKAKGKSALM	151	160	3	0	349.551	5	8	6.25157	6.69187	350.676	2.68745	1	0	0.239292	0.846454	1	0	0.075617		495391	1.7343e+07	5.8373e+07	9.35499e+07	7.55356e+07	4.03049e+07	1.23276e+07	1.66534e+06	321112	0	34431.6	206717	0	0
MFNLQEPYFTWPLIA	160	174	2	0	935.466	6	11					-1
MFNLQEPYFTWPLIAA	160	175	2	0	970.984	6	12	15.2454	15.4336	972.603	1.94251	1	0	-0.389746	-0.171857		1	0.490213		823015	1.24787e+07	1.83463e+07	1.51616e+07	7.24292e+06	1.73453e+06	577537	51627.9	1.24633e+06	547149	950739	0	371328	318449	390785	140700	0	994870	287398
MFNLQEPYFTWPLIAADGGYA	160	180	2	0	1202.57	7	17					0
FNLQEPY	161	167	1	0	910.431	4	4	9.53138	10.0764	911.824	0.836841	0.4	0					0.465578		1.16408e+08	2.95456e+08	1.98066e+08	6.78464e+07	1.29608e+07	263344	736984	1.37046e+06	0
FNLQEPY	161	167	2	0	455.719	4	4	9.56253	10.1386	456.425	0.856171	0.4	0					0.0736272		1.87516e+08	5.06513e+08	3.33829e+08	1.17132e+08	2.56633e+07	2.8977e+06	338798	710156	562055
FNLQEPYFTWPLI	161	173	2	0	834.427	6	9	15.1829	15.2193	836.166	2.4101	0.6	0					0.493763		719774	4.11669e+06	5.09448e+06	3.73973e+06	1.38758e+06	1.17305e+06	578395	0	806567	10170.8	159130	0	551416	560474	147362	124399
FNLQEPYFTWPLIA	161	174	2	0	869.946	6	10	14.7576	15.0687	871.127	1.25441	1	0	-0.521421	0.324506		-1	0.0501359		2.04589e+09	8.27738e+09	1.01608e+10	7.36404e+09	3.66899e+09	1.3959e+09	4.90155e+08	2.18189e+08	1.41949e+08	9.97068e+07	5.96889e+07	2.56242e+07	7.49574e+06	2.83484e+06	1.85154e+06	1.62341e+06	2.48234e+06
FNLQEPYFTWPLIAA	161	175	2	0	905.464	6	11	14.5211	14.7052	906.801	1.52549	1	0	-0.473573	-0.188757		-1	0.277076		1.81129e+07	8.121e+07	1.00777e+08	7.50472e+07	3.94671e+07	1.65015e+07	6.87799e+06	4.11733e+06	3.13878e+06	1.44618e+06	2.0132e+06	446752	949174	149230	605666	791481	267136	1.25299e+06
FNLQEPYFTWPLIAADGGY	161	179	2	0	1101.53	6	15					-1
FNLQEPYFTWPLIAADGGYA	161	180	2	0	1137.05	6	16	13.2441	13.5587	1146.03	16.5521	1	0	2.76395	0.338713		-6	0.173961		0	0	0	93517.4	0	0	0	0	0	0	77156.8	113933	63989.1	363234	2.91296e+06	1.23116e+07	2.56024e+07	3.79233e+07	4.01288e+07	3.74822e+07	2.00406e+07	1.10709e+07	1.80281e+06
FNLQEPYFTWPLIAADGGYAF	161	181	2	0	1210.58	7	17					0
NLQEPY	162	167	1	0	763.362	4	3	7.35133	7.48107	764.626	0.813794	0.4	0					0.323956		1.48847e+06	9.69463e+06	4.40407e+06	454632	124587	0	0	0
NLQEPYFTWPLI	162	173	2	0	760.893	5	8					-1
NLQEPYFTWPLIA	162	174	1	0	1591.82	5	9	14.1858	14.3143	1594.11	1.2956	1	0	-0.454509	-0.413036	1	0	0.385685		664310	6.48639e+06	8.04836e+06	4.84066e+06	1.58205e+06	321173	85969.2	364728	454324	65492.7	0	0	0	0	0
NLQEPYFTWPLIA	162	174	2	0	796.411	5	9	14.1858	14.5528	797.516	1.21218	1	0	-0.488008	0.550199	1	0	0.0124991		3.62048e+08	1.52381e+09	1.7905e+09	1.16251e+09	5.01143e+08	1.83181e+08	6.34431e+07	3.15585e+07	1.8707e+07	1.13643e+07	2.63491e+06	864889	621731	1.43666e+06	1.28662e+06
NLQEPYFTWPLIAA	162	175	2	0	831.93	6	10	13.9249	14.011	833.315	1.72846	0.6	0					0.459492		411170	2.71265e+06	2.83538e+06	2.21588e+06	731552	313265	52693.6	79041.8	73992.9	151951	0	0	175043	0	133292	32700.5	42143.5
NLQEPYFTWPLIAADGGY	162	179	2	0	1028	6	14	14.2663	14.3463	1030.47	3.68201	0.6	0					0.320505		0	0	278404	1.81727e+06	2.04135e+06	2.23819e+06	861192	344873	0	0	0	86984.3	0	0	0	0	0	92226	0	84517.9	107496
NLQEPYFTWPLIAADGGYA	162	180	2	0	1063.52	6	15	11.3369	11.5119	1070.97	13.5973	0.5	0					0.22332		327780	0	0	0	0	271074	1.44777e+06	704063	56454.6	49858.4	971516	1.09736e+06	1.29059e+07	3.52709e+07	6.21931e+07	7.24474e+07	6.12528e+07	2.56872e+07	1.22525e+07	0	1.7604e+06	0
FTWPLIA	168	174	1	0	847.471	4	4	13.1033	13.654	847.873	-0.146437	1	0	-1.10707	1.29239		1	0.113674		1.79754e+09	8.19479e+08	1.03325e+08	1.21813e+07	6.63413e+06	553755	539353	260979	41245.5
AADGGYAF	174	181	1	0	771.331	4	6					-1
AADGGYAFKYENGKYDIKDVGVDNAGAKAGLTF	174	206	4	0	857.172	8	31	10.123	10.4031	861.991	17.2288	0.6	0					0.12677		3.15709e+06	3.6119e+06	5.24648e+06	4.4163e+06	3.3719e+06	1.52315e+06	582059	628511	158414	227043	409901	483830	701983	3.47518e+06	6.29594e+06	2.16265e+07	4.38983e+07	5.84808e+07	7.54792e+07	8.97836e+07	9.8602e+07	9.01412e+07	6.82175e+07	4.82086e+07	3.24965e+07	7.45514e+06	4.12552e+06	448915	847148	0
ADGGY	175	179	1	0	482.188	3	3	3.80047	5.00468	484.046	1.58745	1	0	0.937586	3.93256		1	0.127323		4.61139e+07	1.91645e+08	2.67375e+08	1.34328e+08	2.30998e+07	1.44758e+06	96527.1
ADGGYA	175	180	1	0	553.225	3	4	3.99368	5.00997	555.752	2.21561	1	0	1.02705	3.17334		0	0.0881236		5.78119e+07	3.46793e+08	7.13471e+08	7.08837e+08	3.33767e+08	6.82974e+07	9.15368e+06	120990
ADGGYAFKYENGKY	175	188	2	0	791.862	5	12	8.4949	8.99787	796.346	8.00974	1	0	1.43751	1.09962	1	1	0.18919		148658	0	9379.03	828735	1.20798e+07	6.03289e+07	1.56482e+08	3.08924e+08	4.33532e+08	4.78795e+08	4.13578e+08	2.39093e+08	1.20654e+08	3.8323e+07	1.74128e+07	5.77879e+06	9.34807e+06	7.1056e+06
ADGGYAFKYENGKY	175	188	3	0	528.244	5	12	8.47933	8.70815	531.224	7.98385	1	0	1.42971	-0.00790613	1	1	0.0354212		204145	0	210542	721847	7.3891e+06	3.588e+07	8.95651e+07	1.83608e+08	2.74054e+08	2.92268e+08	2.45284e+08	1.51756e+08	7.40762e+07	2.64406e+07	5.586e+06	981655	2.24383e+06	3.52791e+06
ADGGYAFKYENGKYDIKD	175	192	2	0	1027.48	6	16	8.54168	8.74462	1033.41	10.6372	1	0	1.42792	-0.112471	1	-1	0.14793		89249.5	103058	81774.2	116415	219677	86992	0	1.33664e+06	6.45594e+06	1.59621e+07	2.94359e+07	3.84403e+07	4.10016e+07	3.39806e+07	2.41681e+07	1.22466e+07	4.24159e+06	140752	427488	149594	153477	118868	130763
ADGGYAFKYENGKYDIKD	175	192	3	0	685.322	6	16	8.54168	9.0291	689.067	10.0039	0.6	0					0.413249		5.65544e+07	215706	61441.8	2.00358e+07	61198	1.11986e+06	6.24908e+06	2.01423e+07	5.43989e+07	1.14299e+08	1.74866e+08	2.44118e+08	2.4976e+08	2.089e+08	1.43119e+08	7.84701e+07	3.11234e+07	9.12284e+06	655723	464990	429903	2.4865e+06	5.95509e+06
ADGGYAFKYENGKYDIKDVGVDNAGAKAGL	175	204	3	0	1036.18	7	28	9.23177	9.60925	1042.12	16.0062	1	1	1.09119	0.592685	1	0	0.208363		0	3.1352e+06	0	0	5.06376e+07	0	4806.07	1.74968e+08	0	19284.2	2.28147e+08	6.47951e+06	2.18652e+07	1.76762e+08	1.1862e+08	1.9915e+08	3.5195e+08	4.4534e+08	5.31407e+08	5.62904e+08	5.15858e+08	4.40326e+08	3.25993e+08	2.07317e+08	1.14322e+08	6.05079e+07	2.05832e+07	1.84068e+06	3.76541e+06	0
ADGGYAFKYENGKYDIKDVGVDNAGAKAGL	175	204	4	0	777.383	7	28	9.24733	9.4344	782.149	17.2215	1	0	1.24804	-0.17657	1	-1	0.0264076		2.50492e+06	0	0	0	1.01769e+07	188111	187717	0	3.33974e+07	420841	81749.9	6.06786e+06	3.43583e+07	3.53596e+07	7.02856e+07	1.47742e+08	2.37404e+08	3.02397e+08	3.70325e+08	4.08604e+08	3.93505e+08	3.24111e+08	2.37406e+08	1.5073e+08	9.82708e+07	4.29853e+07	2.61916e+07	6.23234e+06	1.67426e+07	0
ADGGYAFKYENGKYDIKDVGVDNAGAKAGLTF	175	206	4	0	839.412	8	30	10.0143	10.5278	844.27	17.4242	1	0	1.12428	1.14251		-1	0.117357		179306	330287	0	1.03236e+06	424061	0	223897	0	8.66537e+06	1.35253e+06	2.62843e+07	1.96203e+07	1.13041e+08	1.63102e+08	3.89169e+08	5.78597e+08	1.01258e+09	1.35134e+09	1.75903e+09	1.85292e+09	1.90215e+09	1.62532e+09	1.28002e+09	8.67505e+08	5.46505e+08	2.73403e+08	1.44765e+08	5.51394e+07	1.87093e+07	2.19842e+06
ADGGYAFKYENGKYDIKDVGVDNAGAKAGLTFL	175	207	3	0	1156.58	8	31	10.7614	11.4147	1162.89	16.8601	0.6	0					0.164186		12649.2	0	0	0	363895	0	1.79263e+06	289370	0	6.99876e+06	0	2.85375e+06	3.13829e+07	4.39299e+07	1.01952e+08	2.10104e+08	3.08402e+08	4.26111e+08	5.54671e+08	5.96109e+08	5.50126e+08	4.93036e+08	3.36257e+08	1.74588e+08	1.82584e+07	34270.5	32215.2	77558.6	0	742972
ADGGYAFKYENGKYDIKDVGVDNAGAKAGLTFL	175	207	4	0	867.683	8	31	10.7614	11.3836	872.351	16.5898	0.6	0					0.0676877		394063	92244.7	93963.5	686808	12850.1	1.75714e+06	5.22157e+06	3.40219e+06	1.01408e+06	1.27022e+06	1.25128e+07	1.61356e+07	3.5458e+07	8.75777e+07	1.89565e+08	3.3953e+08	5.39199e+08	7.8546e+08	9.4841e+08	1.04037e+09	9.80663e+08	7.78032e+08	5.02172e+08	1.82187e+08	295471	279491	0	353337	19652.9	172174
DGGYAFKYENGKYDIKDVGVDNAGAKAGLTF	176	206	4	0	821.653	8	29					0
YAFKYENGKYDIKDVGVDNAGAKAGL	179	204	3	0	936.14	7	24	8.05853	8.10543	942.796	18.2882	0.6	0					0.698601		0	0	0	0	0	0	112400	0	0	0	0	0	0	0	0	0	0	110416	867256	1.84664e+06	1.46404e+06	1.27344e+06	496422	397189	0	118531	82344.9	0	0	0
AFKYENGKY	180	188	2	0	560.277	5	7	7.44477	7.77988	563.063	4.88306	1	0	1.5463	0.42153		-1	0.0788469		157064	0	1.11941e+06	3.04571e+07	8.71461e+07	1.42841e+08	1.40717e+08	9.47286e+07	3.19401e+07	4.11128e+06	0	149980	161842
AFKYENGKYDIKD	180	192	2	0	795.894	5	11	7.41365	7.94595	802.225	11.7064	0.4	1					0.841493		0	1.67566e+06	0	166731	149327	420405	5.82617e+06	1.24046e+07	1.86496e+07	1.58755e+07	1.24263e+07	7.79463e+06	2.31029e+07	5.68751e+07	7.13042e+07	5.46523e+07	2.35762e+07
AFKYENGKYDIKD	180	192	3	0	530.931	5	11	6.83593	8.0273	535.344	12.2807	0.5	1					0.264696		0	351178	2870.6	110476	1.38955e+06	3.06693e+06	1.52303e+07	2.82005e+07	3.79825e+07	3.36821e+07	2.17438e+07	3.89627e+07	1.07999e+08	1.19351e+08	2.89957e+08	2.2671e+08	1.07711e+08
AFKYENGKYDIKDVGVDNAGAKAGL	180	204	3	0	881.785	7	23	8.81038	9.0915	887.06	14.2546	0.4	0					0.0794838		217469	0	0	0	0	0	0	166334	406866	4.01679e+06	1.62775e+07	3.82167e+07	6.63533e+07	1.04299e+08	1.94383e+08	1.52826e+08	1.51225e+08	2.49265e+08	8.97863e+07	5.41629e+07	9.58272e+07	9.54695e+06	2.38345e+06	1.19784e+07	0	0	98530.4	0	0	324375
AFKYENGKYDIKDVGVDNAGAKAGL	180	204	4	0	661.591	7	23	8.81038	8.951	665.413	13.7169	1	0	1.18058	-0.364221	1	0	0.0390442		0	0	0	1.33781e+06	0	0	79937.8	4.06162e+06	173756	1.41853e+06	3.60084e+06	1.74899e+07	1.99833e+07	3.16091e+07	4.40774e+07	5.32476e+07	4.65959e+07	4.29329e+07	3.05368e+07	1.87671e+07	1.03427e+07	3.59026e+06	897698	76180.1	0	0	78814.6	160194	0	82770.5
AFKYENGKYDIKDVGVDNAGAKAGLTF	180	206	3	0	964.491	7	25	9.79632	10.1697	969.633	13.6949	0.6	0					0.100829		466992	0	0	4.15563e+06	0	0	3.05712e+06	0	214200	5.36691e+06	1.87165e+07	4.29411e+07	8.92708e+07	1.38827e+08	1.87219e+08	2.05554e+08	1.98802e+08	1.73903e+08	1.25872e+08	7.53876e+07	3.83666e+07	1.58604e+07	4.15948e+06	228949	0	284584	0	113068	498350	261644
AFKYENGKYDIKDVGVDNAGAKAGLTF	180	206	4	0	723.62	7	25	9.71832	10.2474	727.53	13.9073	0.6	0					0.146803		261888	607412	293490	157057	0	227263	505122	704389	978523	4.30878e+06	1.79003e+07	4.58206e+07	8.38696e+07	1.32472e+08	1.82935e+08	2.19305e+08	2.06801e+08	1.80528e+08	1.29994e+08	9.16696e+07	3.95552e+07	1.9166e+07	6.23767e+06	6.92338e+06	259986	147610	436556	920427	497443	464355
AFKYENGKYDIKDVGVDNAGAKAGLTFL	180	207	3	0	1002.19	7	26	10.5434	10.7614	1007.25	13.3895	0.6	0					0.290777		0	2.05136e+07	547847	2.82394e+06	1.1339e+06	1.31363e+06	273094	309677	315928	1.15472e+06	7.24066e+06	1.85682e+07	4.31108e+07	6.69501e+07	1.00389e+08	1.19054e+08	1.1469e+08	1.00359e+08	7.57702e+07	4.64676e+07	2.48711e+07	1.03801e+07	1.30434e+06	4503.36	0	0	9473.35	260942	28468.4	0
AFKYENGKYDIKDVGVDNAGAKAGLTFL	180	207	4	0	751.891	7	26	10.6369	10.7769	755.793	13.8046	0.6	0					0.0599715		280482	3.02483e+06	1.54646e+06	0	3.01703e+06	702880	10645.3	0	582564	2.06628e+06	3.37752e+06	1.82508e+07	4.11684e+07	5.49475e+07	7.10606e+07	9.5867e+07	9.95445e+07	8.24542e+07	5.74492e+07	3.8315e+07	2.45812e+07	1.07034e+07	5.16333e+06	650306	944484	0	164994	344477	166328	0
FKYENGKY	181	188	1	0	1048.51	4	6	7.21082	7.41365	1053.27	4.11536	1	0	1.50406	-0.112875	1	1	0.299476		0	0	450215	6.85324e+06	2.01512e+07	2.10738e+07	1.30659e+07	1.55363e+06	68064.6	90479.6	356088
FKYENGKY	181	188	2	0	524.759	4	6	7.13272	7.68318	527.121	4.08203	1	0	1.48399	1.29151	1	1	0.0756862		0	6.64687e+06	7.34752e+07	2.66425e+08	4.70599e+08	5.29238e+08	3.37238e+08	1.30351e+08	2.75442e+07	4.12873e+06	1.53211e+06
FKYENGKYDIKD	181	192	2	0	760.375	5	10	7.55362	7.99607	764.031	6.39471	1	0	1.33629	0.85514	1	-1	0.812366		0	0	0	337570	6.9083e+06	3.21725e+07	6.44426e+07	8.97194e+07	7.74281e+07	5.03471e+07	1.71769e+07	2.19112e+06	353644	0	711974	85151
FKYENGKYDIKD	181	192	3	0	507.252	5	10	7.55362	7.81617	509.689	6.3928	1	0	1.3356	0.128371	1	-1	0.0926345		3093.29	0	0	1.00366e+06	9.32032e+06	3.64137e+07	7.10405e+07	9.20737e+07	8.8107e+07	4.764e+07	2.31358e+07	5.39288e+06	1.00115e+06	0	0	993.224
FKYENGKYDIKDVGVDNAGAKAGL	181	204	2	0	1286.66	7	22	8.71337	8.98225	1293.95	13.0538	1	0	1.16963	0.153957	1	-1	0.184628		0	0	0	0	0	0	134870	8202.34	28101.5	429791	3.28057e+06	9.65795e+06	2.17311e+07	2.97199e+07	3.6301e+07	3.60491e+07	3.07475e+07	2.07142e+07	1.09178e+07	2.73787e+06	850494	18610.7	0	0	0	0	0	0	0	0
FKYENGKYDIKDVGVDNAGAKAGL	181	204	3	0	858.106	7	22	8.66652	8.99787	862.974	13.0715	1	0	1.17253	0.406313	1	-1	0.0660712		8259.68	71362.2	405268	321433	335243	854582	1.16026e+06	4.78484e+06	1.57922e+07	4.55549e+07	1.01875e+08	1.83746e+08	2.94817e+08	4.16424e+08	4.93248e+08	5.00976e+08	4.19109e+08	3.0871e+08	1.93781e+08	1.04317e+08	4.55421e+07	1.54875e+07	4.24413e+06	308587	245806	307622	244268	0	1.64298e+06	3488.52
FKYENGKYDIKDVGVDNAGAKAGL	181	204	4	0	643.831	7	22	8.76355	8.91975	647.461	12.9868	1	0	1.15862	-0.301266	1	-1	0.0422942		0	0	1.23458e+07	0	158681	123068	2.98389e+06	1.07072e+06	3.03676e+06	1.05019e+07	2.60387e+07	4.65042e+07	8.05521e+07	1.1097e+08	1.17402e+08	1.31188e+08	1.10948e+08	7.91956e+07	5.70779e+07	2.56126e+07	1.08632e+07	3.85343e+06	1.24645e+07	0	0	0	132599	0	87699.6	0
FKYENGKYDIKDVGVDNAGAKAGLTF	181	206	2	0	1410.71	7	24	9.68713	9.90547	1417.95	12.7797	1	0	0.949648	-0.0502572	1	1	0.233931		0	0	0	0	0	0	0	0	0	367465	571762	4.43806e+06	1.57676e+07	1.94588e+07	2.39714e+07	2.70117e+07	2.08637e+07	1.07037e+07	3.69803e+06	701901	0	0	0	0	0	0	0	0	0	0
FKYENGKYDIKDVGVDNAGAKAGLTF	181	206	4	0	705.861	7	24	9.68713	10.1075	709.615	13.3259	1	0	1.0319	0.765927	1	-1	0.0877855		179587	1.0178e+06	1.77156e+06	2.46476e+06	6.19961e+06	5.8133e+06	1.5608e+07	2.6404e+07	2.68386e+07	5.17601e+07	8.88834e+07	1.74468e+08	2.88208e+08	4.15446e+08	4.91734e+08	5.05948e+08	4.36562e+08	3.34358e+08	2.15049e+08	1.18732e+08	5.9669e+07	2.55332e+07	2.38183e+07	1.37568e+07	4.09776e+07	2.13059e+07	3.1201e+07	9.53623e+06	1.01496e+07	1.18119e+06
FKYENGKYDIKDVGVDNAGAKAGLTFL	181	207	3	0	978.506	7	25	10.5901	10.8236	983.22	12.3743	1	0	0.81407	0.0110138	1	-3	0.152354		311228	0	0	0	1.91715e+06	3.13606e+07	0	6.54428e+07	9.73597e+07	6.90253e+07	1.24339e+08	1.80242e+08	2.55857e+08	3.4597e+08	3.93838e+08	4.0657e+08	3.72308e+08	2.90399e+08	1.80832e+08	1.08791e+08	5.41894e+07	1.75175e+07	4.76732e+06	815727	282112	0	0	429812	0	0
FKYENGKYDIKDVGVDNAGAKAGLTFL	181	207	4	0	734.132	7	25	10.5278	11.0103	737.717	12.5769	1	0	0.843357	1.01667	1	0	0.108695		151451	4.31566e+06	498924	2.3642e+06	2.53193e+06	1.46018e+07	1.28393e+07	3.91828e+07	4.56896e+07	6.65298e+07	9.51065e+07	1.57463e+08	2.58114e+08	3.51132e+08	4.38948e+08	4.25355e+08	3.97867e+08	2.81362e+08	1.95962e+08	8.27665e+07	5.39349e+07	7.11562e+06	7.41655e+06	192925	450104	1.16447e+06	140515	151888	16428.6	1.13686e+06
KYENGKYDIKD	182	192	2	0	686.841	5	9	6.31748	6.50457	690.002	5.51132	1	0	1.23834	-0.176502	1	-1	1.08383		0	388314	211550	806014	5.52895e+06	1.0833e+07	1.71397e+07	1.62818e+07	8.59384e+06	3.57969e+06	203719	0	137808	0	0
KYENGKYDIKD	182	192	3	0	458.23	5	9	6.37988	6.48898	460.338	5.51417	1	0	1.23949	-0.491543	1	-1	0.0873652		0	0	0	1.17439e+06	3.63757e+06	7.72705e+06	1.26377e+07	1.00441e+07	6.2408e+06	1.74501e+06	339251	0	72002.9	0	251978
KYENGKYDIKDVGVDNAGAKAGL	182	204	3	0	809.083	7	21	8.0898	8.41707	813.5	11.825	1	0	1.06027	0.389817	1	0	0.068225		0	0	0	0	2.36365e+06	215694	279942	4.51616e+07	5.73171e+06	2.52481e+07	1.16983e+08	9.53021e+07	1.40676e+08	1.95107e+08	1.79339e+08	1.51412e+08	1.10565e+08	6.58183e+07	3.12324e+07	1.00099e+07	3.21568e+06	293186	27373.3	0	0	330946	0	0	0
KYENGKYDIKDVGVDNAGAKAGL	182	204	4	0	607.064	7	21	8.10543	8.3237	610.509	12.355	1	0	1.15148	-0.0505265	1	0	0.0950629		0	0	0	0	0	242491	77043	427558	901289	5.02248e+06	1.1385e+07	2.04928e+07	3.13116e+07	4.14502e+07	4.26617e+07	3.52287e+07	2.40375e+07	1.54728e+07	7.42724e+06	1.51793e+06	407226	287008	0	92607.1	0	500014	0	0	0
KYENGKYDIKDVGVDNAGAKAGLTF	182	206	3	0	891.789	7	23	9.24733	9.45	896.414	12.2902	1	0	0.956406	-0.113548		1	0.0591282		0	0	0	0	0	0	167705	2.032e+06	1.28539e+07	3.26838e+07	6.94776e+07	1.16024e+08	1.58079e+08	2.01527e+08	2.13226e+08	1.73707e+08	1.36223e+08	8.45973e+07	4.528e+07	2.10782e+07	1.4686e+07	768239	0	4.58232e+06	0	0	1.39621e+06	191665	0	583571
KYENGKYDIKDVGVDNAGAKAGLTFL	182	207	3	0	929.483	7	24	10.2163	10.6213	934.001	11.894	0.6	0					0.130787		0	0	0	0	0	624811	5.69997e+06	1.36362e+07	2.71449e+07	5.81945e+07	7.84162e+07	1.32698e+08	1.96148e+08	2.21087e+08	2.29054e+08	2.11134e+08	1.48075e+08	9.74364e+07	5.53617e+07	1.77033e+07	5.17368e+06	1.80866e+06	0	0	0	0	0	0	0	0
KYENGKYDIKDVGVDNAGAKAGLTFL	182	207	4	0	697.364	7	24	10.2474	10.5901	700.846	12.2655	1	0	0.872227	0.452367	1	1	0.0767974		143802	835004	231818	144156	175608	268141	350591	378822	3.75874e+06	2.11122e+07	4.56997e+07	8.63214e+07	1.31527e+08	1.51791e+08	1.59191e+08	1.34711e+08	1.14935e+08	6.74281e+07	3.50356e+07	1.65073e+07	6.7492e+06	519113	731784	120605	160587	0	526.772	514731	719715	109692
DIKDVGVD	189	196	2	0	430.722	4	6	7.39808	7.47588	431.093	0.254318	0.5	0					0.172303		4.93074e+06	5.70888e+06	1.10041e+06	164453	122374	0	0	0	0	0	0
DIKDVGVDNAGAKAGL	189	204	2	0	771.91	5	14	7.66245	8.16787	776.307	7.91326	0.6	0					0.201082		284579	368559	247144	6.44591e+06	2.07442e+07	6.93324e+07	1.52258e+08	2.57258e+08	3.54888e+08	3.88285e+08	3.23796e+08	2.07472e+08	1.06953e+08	3.66704e+07	9.31566e+06	757865	168799	363837	842886	204279
DIKDVGVDNAGAKAGL	189	204	3	0	514.942	5	14	7.75915	8.01168	517.782	7.63787	1	0	0.996903	0.0879056	1	0	0.147816		10136	7.59291e+06	230621	2.94968e+06	9.90167e+06	2.89691e+07	6.29266e+07	9.98132e+07	1.35185e+08	1.33066e+08	1.13733e+08	7.57584e+07	3.53323e+07	967651	2.0509e+06	127143	2094.31	0	0	1.19802e+06
DIKDVGVDNAGAKAGLTF	189	206	2	0	895.968	6	16	9.372	9.8899	900.554	8.12554	0.6	0					0.22932		182950	338735	457761	5.15941e+06	1.2021e+07	6.71287e+07	1.62776e+08	3.19114e+08	4.45936e+08	5.20244e+08	4.46918e+08	3.06176e+08	1.74302e+08	8.06895e+07	2.29964e+07	4.75489e+06	418217	168658	1.06653e+06	8.66065e+06	5.19315e+06	4.87844e+06	591020
DIKDVGVDNAGAKAGLTF	189	206	3	0	597.648	6	16	9.40318	9.81193	600.683	8.05872	0.6	0					0.0502632		0	87680.6	1.19743e+06	1.63905e+06	1.6422e+07	5.8912e+07	1.53185e+08	2.8445e+08	4.04169e+08	4.56679e+08	4.02174e+08	2.81066e+08	1.62335e+08	7.16461e+07	2.38458e+07	5.63372e+06	703815	560134	0	313737	385079	180477	283453
DIKDVGVDNAGAKAGLTFL	189	207	2	0	952.51	6	17	10.6057	11.0414	957.086	8.03206	1	0	0.732761	0.827737	1	1	0.156948		384868	0	1.7915e+06	8.72624e+06	1.94589e+07	4.03482e+07	7.84136e+07	1.55019e+08	2.31575e+08	2.72225e+08	2.49098e+08	1.76364e+08	1.11215e+08	4.82739e+07	1.59234e+07	4.75976e+06	1.70976e+06	0	413991	0	178976	0	264075	0
DIKDVGVDNAGAKAGLTFL	189	207	3	0	635.342	6	17	10.5746	11.0414	638.455	8.21846	1	0	0.772389	0.95351	1	1	0.0697553		267786	0	270592	1.25692e+06	8.86582e+06	4.89103e+07	1.19917e+08	2.54769e+08	3.74662e+08	4.61224e+08	4.06813e+08	2.90642e+08	1.67817e+08	6.82402e+07	3.02086e+07	8.77547e+06	7.87533e+06	5.65826e+06	3.2456e+06	198229	123340	191132	17522.6	4.12698e+06
VGVDNAGAKAGLTF	193	206	2	0	660.351	5	12	9.32523	9.82752	663.604	5.73211	1	0	0.751561	1.09686		1	0.265375		2.64404e+07	307135	3.41305e+07	3.69981e+07	1.16104e+08	2.30404e+08	3.31997e+08	3.46579e+08	2.42867e+08	1.36747e+08	5.89089e+07	2.11445e+07	2.82721e+06	647833	220394	2050.27	1.42989e+06	507792
VGVDNAGAKAGLTFL	193	207	2	0	716.893	5	13	10.6524	11.1036	720.141	5.64742	1	0	0.595221	0.890421		1	0.75361		5.07527e+06	2.01592e+07	3.48638e+07	2.14289e+07	7.99214e+07	1.29459e+08	2.3221e+08	2.31482e+08	1.79093e+08	1.01485e+08	4.22221e+07	8.38394e+06	998371	1.46333e+06	0	655591	52869.7	181113	120720
TFLVD	205	209	1	0	594.313	3	3	9.0291	9.26292	595.223	0.551591	1	0	-0.310281	0.0122931			0.403771		6.55398e+07	3.08982e+07	4.22168e+06	1.03014e+06	1.79599e+06	6.24222e+06	3.63382e+06
LVDL	207	210	1	0	459.281	3	2	8.66652	9.32523	459.539	-0.0126573	1	0	-0.997639	1.72882		1	0.0421874		1.49993e+09	3.90271e+08	5.03511e+07	1.88256e+06	261180	313873
LVDLIKNKHMNA	207	218	3	0	465.931	5	10	7.91478	8.28737	467.422	3.58603	1	0	0.321229	0.572889		-1	0.0973124		1.24542e+06	1.21299e+07	5.10061e+07	1.12854e+08	1.52042e+08	1.58163e+08	1.00887e+08	4.2889e+07	1.34206e+07	1.62672e+06	154547	90620.8	0	0	0	0
LVDLIKNKHMNADTD	207	221	2	0	863.943	6	13	7.72467	7.98048	867.005	5.0549	0.6	0					0.183254		210453	280115	1.64495e+06	1.83841e+07	4.30244e+07	6.59635e+07	8.08571e+07	6.76189e+07	4.1963e+07	2.15696e+07	7.31795e+06	428669	7412.28	121026	18.6845	0	8924.05	159007	0	0
LVDLIKNKHMNADTD	207	221	3	0	576.298	6	13	7.85247	7.89918	578.316	4.98649	1	0	0.411484	-0.743563	1	0	0.0358916		93499.2	261623	2.83097e+06	8.95082e+06	2.03466e+07	3.07105e+07	3.18934e+07	2.81576e+07	1.91651e+07	1.01578e+07	3.57926e+06	299346	227745	0	0	137864	0	0	52666.9	0
LVDLIKNKHMNADTDY	207	222	3	0	630.652	6	14	8.4949	9.0291	632.956	5.73186	1	0	0.504878	1.2258		0	0.144169		175912	6.63931e+06	6.11359e+07	2.14166e+08	5.28179e+08	9.38481e+08	1.24257e+09	1.2511e+09	1.03158e+09	6.51593e+08	3.5237e+08	1.64532e+08	6.43096e+07	2.25286e+07	5.24467e+07	1.7884e+06	889006	1.15612e+07	1.01803e+06	1.60787e+06	5.52113e+06
LVDLIKNKHMNADTDYSIA	207	225	3	0	721.037	6	17	9.0603	9.45	723.879	7.19169	0.6	0					0.113558		704266	139497	149048	1.15662e+06	7.82711e+06	4.21785e+07	8.21243e+07	1.22652e+08	1.56072e+08	1.48999e+08	1.11008e+08	7.07498e+07	3.34941e+07	1.26654e+07	2.83381e+06	516564	1.00673e+06	4222.23	133566	2.4994e+06	122239	167998	0	338861
LVDLIKNKHMNADTDYSIAE	207	226	2	0	1145.57	7	18	8.8885	9.18503	1149.92	7.29141	1	0	0.489192	0.265659	1	0	0.281651		0	0	0	991696	4.39261e+06	2.5395e+07	5.60766e+07	8.74284e+07	1.06503e+08	1.00755e+08	8.55932e+07	5.53242e+07	2.67018e+07	1.22956e+07	1.95385e+06	476123	183480	391876	663671	565652	428559	142237	720266	444002	410526	397507
LVDLIKNKHMNADTDYSIAE	207	226	3	0	764.051	7	18	8.8885	9.372	766.971	7.34846	1	0	0.500646	1.02098	1	0	0.0779242		163886	388980	1.16763e+06	1.16499e+07	5.05916e+07	1.51964e+08	3.12418e+08	4.64284e+08	6.01436e+08	5.7279e+08	4.75347e+08	3.02641e+08	1.75757e+08	8.08015e+07	3.109e+07	1.1709e+07	3.7933e+06	1.46335e+06	680753	1.09206e+06	1.16752e+06	2.53486e+06	3.25216e+06	3.97211e+06	5.69331e+06	3.834e+06
LVDLIKNKHMNADTDYSIAE	207	226	4	0	573.29	7	18	8.91975	9.18503	575.483	7.36135	1	0	0.503234	0.139414	1	0	0.0865582		145505	72436.1	129036	98325.5	2.3404e+06	9.97232e+06	2.52216e+07	4.07764e+07	5.06067e+07	4.69944e+07	4.14309e+07	2.62362e+07	1.15645e+07	4.68712e+06	739753	365970	239770	0	89811.8	0	648628	83068.6	0	399363	941217	565511
LVDLIKNKHMNADTDYSIAEAA	207	228	3	0	811.409	7	20	9.26292	9.4344	816.699	14.3779	0.6	0					0.507289		0	0	389855	1.41065e+06	6.35553e+06	1.47548e+07	2.50666e+07	3.80856e+07	4.94106e+07	5.53565e+07	6.0763e+07	8.64426e+07	1.40641e+08	2.47206e+08	4.07598e+08	5.36172e+08	6.65447e+08	6.12655e+08	5.25609e+08	3.36631e+08	1.93458e+08	9.5083e+07	3.43158e+07	9.71499e+06	1.68815e+06	182310	0	134186
LVDLIKNKHMNADTDYSIAEAAFNKGETAM	207	236	3	0	1104.21	8	28	10.3096	10.4187	1110.59	17.0652	1	0	1.22787	-0.491745	0	-2	0.149744		0	0	0	0	0	0	0	0	0	0	0	0	0	230814	505274	2.33237e+06	5.59505e+06	8.81478e+06	1.15733e+07	1.429e+07	1.32379e+07	1.00165e+07	5.3678e+06	2.34467e+06	387994	338776	0	0	0	0
LVDLIKNKHMNADTDYSIAEAAFNKGETAM	207	236	4	0	828.408	8	28	10.6835	10.8081	830.927	7.99359	0.6	0					0.111697		0	0	0	0	0	1.18614e+06	3.30396e+06	1.15963e+07	2.30419e+07	2.82155e+07	2.592e+07	2.23227e+07	1.63771e+07	9.89571e+06	3.19477e+06	878489	392598	0	404568	0	477417	0	179843	178757	170169	0	168987	0	342896	0
VDLIKNKHMNA	208	218	2	0	641.85	5	9	6.70748	6.8829	644.278	4.0396	1	0	0.647365	-0.223634	1	0	0.391881		7.25708e+06	1.07885e+07	5.91667e+07	1.2492e+08	1.73226e+08	1.6869e+08	1.02421e+08	5.01517e+07	1.90167e+07	8.65836e+06	1.07692e+07	1.4012e+07	1.10611e+07	4.53131e+06	910198
VDLIKNKHMNA	208	218	3	0	428.236	5	9	6.83593	7.14833	429.997	4.46534	1	1	0.818321	0.329758	1	-1	0.0650793		1.90819e+06	1.76587e+07	6.9619e+07	1.48486e+08	1.9759e+08	1.72832e+08	1.12266e+08	4.71666e+07	1.5768e+07	5.94739e+07	8.25861e+06	5.53347e+06	6.10034e+07	3.23002e+06	315255
VDLIKNKHMNADTD	208	221	2	0	807.401	6	12	6.52018	6.817	810.44	5.08184	1	0	0.55572	0.266804		0	0.179906		484027	973933	1.57155e+07	6.02353e+07	1.2411e+08	1.89504e+08	2.05634e+08	1.70598e+08	1.0249e+08	5.89777e+07	2.10465e+07	1.12401e+07	612076	838880	0	2.68915e+06	514339	370834	179080
VDLIKNKHMNADTDY	208	222	2	0	888.933	6	13	7.63135	8.18347	892.273	5.57473	1	0	0.575014	1.29818	1	0	0.0699226		30026.5	1.101e+07	9.79633e+07	3.5095e+08	8.18074e+08	1.4498e+09	1.8789e+09	1.86609e+09	1.43775e+09	9.15662e+08	4.64237e+08	1.89816e+08	6.52536e+07	1.57909e+07	566647	96553.8	5439.06	93827.9	236139	201980
VDLIKNKHMNADTDY	208	222	3	0	592.958	6	13	7.75915	7.94595	595.176	5.54855	1	0	0.567736	-0.177647	1	0	0.0187162		1.02909e+06	1.66063e+07	9.61694e+07	3.08437e+08	7.79203e+08	1.35303e+09	1.80579e+09	1.76066e+09	1.34367e+09	8.37168e+08	4.03199e+08	1.79517e+08	6.26935e+07	3.908e+06	3.56528e+06	309525	0	0	0	20681.5
VDLIKNKHMNADTDYS	208	223	2	0	932.449	6	14					-1
VDLIKNKHMNADTDYS	208	223	3	0	621.968	6	14	7.22643	7.52772	624.466	6.34206	0.6	0					0.0820783		0	259993	94306	1.96646e+06	1.52489e+07	4.12509e+07	6.5552e+07	8.83138e+07	8.11349e+07	5.83087e+07	3.55586e+07	1.46658e+07	3.13054e+06	934014	74386.1	0	310177	139044	93402	0	0
VDLIKNKHMNADTDYSIA	208	225	2	0	1024.51	6	16	8.27698	8.72898	1028.79	7.30755	1	0	0.675832	0.893721	1	-1	0.283935		131212	144318	675940	4.6919e+06	1.66469e+07	5.3371e+07	1.01423e+08	1.47227e+08	1.72822e+08	1.59797e+08	1.18534e+08	7.23948e+07	3.48964e+07	1.07253e+07	2.86183e+06	501945	1.11426e+06	109968	2.51705e+06	4.32537e+06	7.42899e+06	5.04292e+06	2.04057e+06
VDLIKNKHMNADTDYSIA	208	225	3	0	683.342	6	16	8.26142	8.70815	686.306	7.62956	1	0	0.748567	0.872444	1	-1	0.102051		123787	1.07416e+06	2.94067e+06	1.3807e+07	5.48168e+07	1.28899e+08	2.45116e+08	3.66913e+08	4.38348e+08	4.059e+08	3.11318e+08	1.94527e+08	9.93218e+07	4.23807e+07	1.33087e+07	5.37211e+06	4.28231e+06	6.40724e+06	1.76525e+07	2.22225e+07	2.75788e+07	2.14169e+07	1.2017e+07
VDLIKNKHMNADTDYSIAE	208	226	2	0	1089.03	6	17	8.15227	8.43262	1093.48	7.56948	1	0	0.634421	0.200281	1	0	0.292998		0	0	452296	8.49397e+06	4.08077e+07	1.12257e+08	2.14067e+08	3.33469e+08	3.95154e+08	3.8611e+08	2.93499e+08	1.99593e+08	1.01205e+08	4.75573e+07	1.85752e+07	1.37989e+06	1.00005e+06	1.70911e+06	6.68184e+06	1.23029e+07	1.59737e+07	1.75599e+07	1.03134e+07	6.26673e+06
VDLIKNKHMNADTDYSIAE	208	226	3	0	726.356	6	17	8.15227	8.4015	729.33	7.58751	0.6	0					0.156181		369970	0	4.55469e+06	3.17623e+07	1.16768e+08	3.04302e+08	6.18987e+08	9.54123e+08	1.15759e+09	1.08264e+09	8.63604e+08	5.715e+08	2.94843e+08	1.41045e+08	5.29072e+07	2.02641e+07	6.36968e+06	7.93073e+06	1.80087e+07	3.39738e+07	4.45085e+07	4.3399e+07	3.37191e+07	1.8908e+07
VDLIKNKHMNADTDYSIAE	208	226	4	0	545.019	6	17	8.16787	8.39632	547.227	7.50051	1	0	0.61976	-0.00938741	1	0	0.117254		136801	386501	0	566539	4.00677e+06	1.60391e+07	3.92266e+07	5.94126e+07	7.59457e+07	6.91151e+07	5.7399e+07	3.41727e+07	1.56622e+07	6.9318e+06	1.46402e+06	705386	95583.9	354777	587399	2.70063e+06	1.7605e+06	2.21576e+06	1.58557e+06	599490
VDLIKNKHMNADTDYSIAEAA	208	228	3	0	773.714	7	19	8.46375	8.91975	776.613	7.27735	1	0	0.409468	0.90988		-1	0.178037		0	121269	500163	4.17137e+06	2.61485e+07	6.43595e+07	1.25615e+08	1.95235e+08	2.24383e+08	2.18214e+08	1.64782e+08	1.13867e+08	5.88648e+07	2.75326e+07	2.09158e+07	3.8493e+06	1.29087e+06	6.15146e+06	689420	394217	5.418e+06	0	0	967873	238462	145170	1.35131e+06
VDLIKNKHMNADTDYSIAEAAF	208	229	3	0	822.737	7	20					0
VDLIKNKHMNADTDYSIAEAAFNKGETA	208	235	3	0	1022.83	8	26	9.9521	9.96763	1033.55	30.2755	0.4	1					0.0270873		0	0	0	0	0	0	0	0	0	0	0	0	0	0	0	0	0	0	0	0	0	0	0	0	0	0	0	2.84379e+06	7.17982e+06	1.33309e+07
VDLIKNKHMNADTDYSIAEAAFNKGETAM	208	236	3	0	1066.51	8	27	10.3563	10.5122	1069.83	7.93445	1	0	0.0872783	-0.302478		-2	0.163658		0	0	0	0	0	2.25161e+06	8.36698e+06	2.14309e+07	3.75974e+07	4.40913e+07	4.3451e+07	3.55698e+07	3.27624e+07	1.24232e+07	5.91477e+06	1.35976e+06	0	0	0	229663	0	0	0	0	0	48945.5	0	0	267378	227371
LIKNKHMNA	210	218	2	0	534.803	5	7	5.05742	5.49665	537.026	3.75288	1	0	0.962802	0.842145	1	1	0.0805253		296849	1.63099e+07	6.88396e+07	1.65092e+08	2.37471e+08	2.25819e+08	1.39613e+08	5.72897e+07	1.56021e+07	2.22254e+06	261961	0	0
LIKNKHMNA	210	218	3	0	356.871	5	7	5.07322	5.37157	358.36	3.77324	1	0	0.97331	0.272998	1	1	0.051039		120480	5.83776e+06	2.59109e+07	6.69255e+07	9.49e+07	9.24606e+07	5.77182e+07	2.24082e+07	5.17494e+06	832137	771207	0	0
LIKNKHMNADTD	210	221	2	0	700.354	5	10	4.94657	5.38747	703.425	5.27554	1	0	0.93182	0.848878	1	1	0.111513		1366.73	685103	1.3268e+07	4.74713e+07	1.12333e+08	1.84102e+08	2.07085e+08	1.79487e+08	1.17695e+08	5.93899e+07	2.15939e+07	6.27816e+06	836488	81896.8	12864.9	227033
LIKNKHMNADTD	210	221	3	0	467.238	5	10	4.94657	5.1995	469.288	5.28292	1	0	0.934489	0.0895215	1	1	0.0405711		0	453396	5.91633e+06	2.20103e+07	5.38541e+07	8.51976e+07	9.67925e+07	8.45108e+07	5.67559e+07	2.73875e+07	1.06226e+07	3.13563e+06	234041	63060.9	0	8778.07
LIKNKHMNADTDY	210	222	2	0	781.885	6	11	6.50457	7.10152	785.238	5.72304	1	0	0.905519	1.4793		1	0.0815438		167118	1.42135e+07	7.99736e+07	3.06369e+08	7.59959e+08	1.32087e+09	1.86258e+09	1.8475e+09	1.41757e+09	8.87172e+08	4.31972e+08	1.72587e+08	5.60587e+07	1.10471e+07	852698	88020.9	0	0
LIKNKHMNADTDYSIA	210	225	2	0	917.462	6	14	7.50698	7.85247	921.635	7.20498	1	0	0.885154	0.46341	1	-1	0.128949		160536	0	664353	314208	2.68725e+07	5.04249e+07	1.33787e+08	1.71587e+08	2.30796e+08	2.04576e+08	1.5189e+08	9.33311e+07	4.40486e+07	1.27909e+07	2.47644e+06	0	610535	0	247019	5326.04	1165.81
LIKNKHMNADTDYSIA	210	225	3	0	611.977	6	14	7.50698	7.90438	614.773	7.24591	1	0	0.89572	0.673145	1	-1	0.0605483		3742.96	0	148155	2.19035e+06	2.45387e+07	7.83499e+07	1.683e+08	2.56914e+08	3.10329e+08	2.92527e+08	2.2135e+08	1.33322e+08	6.26657e+07	1.73908e+07	1.26015e+06	195987	0	0	1819.87	338149	0
LIKNKHMNADTDYSIAE	210	226	2	0	981.983	6	15	7.39808	7.98048	986.182	7.18524	1	0	0.756405	1.42052	1	0	0.112681		1.31529e+07	1.94667e+07	1.4722e+07	2.78193e+07	7.64777e+07	1.91133e+08	4.02954e+08	6.20233e+08	7.50096e+08	7.25769e+08	5.87066e+08	3.57465e+08	1.85183e+08	7.38989e+07	2.10964e+07	1.49927e+06	180375	169449	0	3876.99	243334	341225
LIKNKHMNADTDYSIAE	210	226	3	0	654.991	6	15	7.47588	7.86803	657.807	7.23452	1	0	0.768277	0.651936	1	0	0.216769		145008	8.66217e+07	2.80146e+06	3.09675e+07	1.7088e+08	3.22958e+08	6.6221e+08	1.01538e+09	1.2469e+09	1.18089e+09	9.30071e+08	6.04634e+08	3.0566e+08	9.20077e+07	5.10755e+07	1.3541e+07	0	0	0	5.32426e+07	0	0
LIKNKHMNADTDYSIAEAA	210	228	2	0	1053.02	6	17	7.83692	8.17827	1056.82	6.30288	0.6	0					0.901405		6.78199e+06	8.92762e+06	1.11038e+07	7.72642e+06	7.16946e+06	1.54632e+07	3.01624e+07	4.80449e+07	5.87569e+07	5.33173e+07	4.08219e+07	2.3525e+07	9.92364e+06	2.92147e+06	136096	11038.5	0	0	0	0	0	0	0	118560
LIKNKHMNADTDYSIAEAA	210	228	3	0	702.349	6	17	7.86803	8.12105	705.189	7.22767	0.6	0					0.0767277		11782.3	259951	130156	1.09822e+06	1.20042e+07	3.41954e+07	7.58523e+07	1.17918e+08	1.40385e+08	1.37546e+08	1.0785e+08	6.44678e+07	3.45741e+07	1.50367e+07	3.82567e+06	226664	6911.56	0	0	0	3670.81	105327	2755.74	6125.47
LIKNKHMNADTDYSIAEAAF	210	229	3	0	751.372	7	18					-1
LIKNKHMNADTDYSIAEAAFNKGETAM	210	236	3	0	995.148	8	25	10.1697	10.3719	998.621	8.53186	0.6	0					0.321958		0	0	0	0	0	2.20838e+06	1.25822e+07	3.13597e+07	4.70978e+07	5.51337e+07	5.20763e+07	4.13091e+07	2.69622e+07	2.05081e+07	3.34007e+06	0	1.20805e+07	0	0	1.37589e+07	0	0	2.98862e+06	0	0	0	0	0	0	0
LIKNKHMNADTDYSIAEAAFNKGETAM	210	236	4	0	746.613	8	25	10.2163	10.2941	749.058	7.89268	0.5	0					0.11561		0	0	0	150861	0	1.47441e+06	6.22595e+06	1.25708e+07	2.03833e+07	2.08693e+07	1.97433e+07	1.61157e+07	1.18864e+07	6.46289e+06	1.16172e+06	424967	166836	152977	0	0	0	0	172982	0	0	0	0	122866	175501	223299
IKNKHMNADTDY	211	222	2	0	725.343	5	10	5.98303	6.29855	728.531	5.47047	1	0	1.00227	0.342349		0	0.112736		541247	5.95565e+06	4.04513e+07	1.15215e+08	2.47903e+08	3.78722e+08	4.09209e+08	3.31955e+08	2.16741e+08	1.09323e+08	5.22756e+07	3.72816e+07	3.47349e+07	2.94612e+07	1.77857e+07	8.30424e+06
IKNKHMNADTDYSIA	211	225	2	0	860.92	6	13	7.11712	7.53807	864.712	6.51539	1	0	0.836519	0.768283	-1	1	0.218308		0	241394	0	913885	8.85598e+06	2.95012e+07	5.62148e+07	7.14018e+07	7.45455e+07	5.63001e+07	2.97318e+07	1.14423e+07	1.85487e+06	128732	0	116003	0	0	0	109530
IKNKHMNADTDYSIA	211	225	3	0	574.282	6	13	7.7091	8.21465	578.313	11.0232	0.5	0					0.100475		0	1489.11	15622.1	159633	112118	2726.6	887594	1.64906e+06	7.80087e+06	4.06789e+07	8.69179e+07	1.40427e+08	1.57298e+08	1.29774e+08	8.3177e+07	4.19196e+07	1.62246e+07	2.23788e+06	1.05983e+06	0
IKNKHMNADTDYSIAE	211	226	2	0	925.441	6	14	7.10152	7.48107	929.314	6.60674	0.6	0					0.0794369		0	0	698376	8.84296e+06	3.78217e+07	9.76247e+07	1.68042e+08	2.23394e+08	2.27363e+08	1.86588e+08	1.15847e+08	6.15249e+07	2.18133e+07	4.05319e+06	181161	112674	0	246914	0	104435	143303
IKNKHMNADTDYSIAE	211	226	3	0	617.296	6	14	7.0703	7.4344	619.885	6.62615	0.6	0					0.045355		0	0	458955	1.31465e+07	6.35434e+07	1.51909e+08	2.45675e+08	3.439e+08	3.48129e+08	2.78887e+08	1.79452e+08	9.30686e+07	3.63481e+07	1.07605e+07	1.17806e+06	95387.5	92091	234597	744098	55535	30283.4
IKNKHMNADTDYSIAEAA	211	228	3	0	664.655	6	16					-1
DTDY	219	222	1	0	513.183	3	2	4.38797	5.18375	514.426	0.95725	1	0	0.754992	2.28255		1	0.120958		3.06445e+07	8.30513e+07	4.75545e+07	6.93637e+06	3.33571e+06	34390.5
DTDYSIA	219	225	1	0	784.336	4	5	4.15133	4.81617	787.469	2.68546	0.6	0					0.145153		1.19824e+06	2.09916e+07	6.74659e+07	1.00954e+08	7.24146e+07	2.92798e+07	5.72573e+06	136597	0	47301.8
DTDYSIAE	219	226	1	0	913.379	4	6	6.91415	7.18478	916.217	2.32064	1	0	0.42304	0.161027		1	0.195225		653733	1.90399e+07	5.46622e+07	6.64949e+07	3.7439e+07	1.03437e+07	1.2625e+06	0	0	0	0
DYSIAE	221	226	1	0	697.304	4	4	6.92978	7.25768	699.175	1.46825	0.4	0					0.411304		199845	6.22936e+06	1.4168e+07	1.97106e+06	0	197042	105482	106938	0
YSIAE	222	226	1	0	582.277	3	3	5.40305	5.43422	585.436	2.81924	0.4	1					2.0729		0	118434	0	192408	0	0	98781.4
YSIAEAA	222	228	1	0	724.351	4	5	7.17958	7.41883	726.037	1.26086	0.4	0					0.63639		4.77498e+06	4.01715e+07	3.56944e+07	1.19062e+07	626598	0	0	379773	0	638466
SIAEAA	223	228	1	0	561.288	3	4	4.51445	5.1364	561.997	0.39813	1	0	-0.615056	1.58029		1	0.288019		5.68688e+08	4.98628e+08	1.38439e+08	2.81631e+07	3.34121e+06	63778.9	39697	30722.2
SIAEAAFNKGETAM	223	236	2	0	720.345	5	12	8.8885	9.40318	721.365	1.1373	1	0	-0.632248	1.14695		1	0.388922		1.59598e+08	4.66753e+08	4.65937e+08	2.76987e+08	1.10355e+08	3.71882e+07	5.64044e+06	2.59768e+06	570634	6.42042e+06	7.21136e+06	4.47548e+06	2.61346e+06	347171	270367	562913	216737	0
EAAF	226	229	1	0	437.203	3	2	6.97665	7.55362	437.456	-0.00611423	1	0	-0.985816	1.39857		1	1.28912		4.26081e+08	1.06686e+08	1.30191e+07	731678	828387	0
EAAFNKGETAM	226	236	1	0	1168.53	5	9	7.14833	7.51735	1170.09	0.819099	1	0	-0.645852	0.558481	1	1	0.264499		3.05997e+07	8.10842e+07	6.27378e+07	2.82111e+07	4.44122e+06	0	133506	0	0	0	0	305133	970142	0	0
EAAFNKGETAM	226	236	2	0	584.769	5	9	7.11712	7.6469	585.561	0.840722	0.6	0					0.0380314		5.85808e+08	1.38968e+09	1.03139e+09	4.86893e+08	1.65262e+08	4.05306e+07	6.82523e+06	1.65183e+06	788155	173922	158718	74799.6	353842	950095	311838
AAFNKGETA	227	235	1	0	908.447	4	7	5.21522	5.79368	909.807	0.836271	1	0	-0.543011	1.40463	1	0	0.12415		1.6756e+08	3.66799e+08	2.47931e+08	9.11319e+07	1.73576e+07	325188	0	0	0	73946.7	0	0
AAFNKGETA	227	235	2	0	454.727	4	7	5.1995	5.88818	455.422	0.865318	1	0	-0.528014	1.84989	1	0	0.0235296		1.09719e+09	2.31772e+09	1.55243e+09	5.54094e+08	1.46734e+08	3.18306e+07	9.53227e+06	1.79967e+06	0	50043.2	31353.5	409833
AAFNKGETAM	227	236	1	0	1039.49	5	8	6.91415	7.52253	1041.04	0.880428	1	0	-0.577032	1.52549	1	1	0.130485		4.07019e+08	8.96234e+08	6.6961e+08	2.94081e+08	9.76297e+07	2.43179e+07	5.60542e+06	1.28079e+06	757440	413554	0	841438	1.01673e+06	982790
AAFNKGETAM	227	236	2	0	520.247	5	8	6.91415	7.55362	521.052	0.935379	1	0	-0.552208	1.65106	1	1	0.125317		3.49457e+09	7.8144e+09	5.72117e+09	2.50706e+09	8.36346e+08	1.93829e+08	1.56703e+08	4.02349e+07	1.32672e+08	5.02569e+06	7.71207e+06	478879	1.33591e+06	750435
AAFNKGETAMT	227	237	2	0	570.771	5	9	6.53577	7.0703	571.526	0.779978	0.6	0					0.192674		6.30683e+07	1.5495e+08	1.15253e+08	4.76122e+07	1.07714e+07	1.01931e+06	116311	149763	682577	0	0	193333	0	379315	167195
FNKGETA	229	235	2	0	383.69	4	5	4.1041	4.72067	384.3	0.777863	1	0	-0.412526	1.55855		0	0.0207328		3.23922e+08	6.78972e+08	3.67018e+08	1.02507e+08	2.12323e+07	1.70549e+06	21349.7	0	56467.4	583103
FNKGETAM	229	236	1	0	897.413	5	6	6.1729	6.39548	898.738	0.732264	1	0	-0.533698	-0.0330879	1	1	0.0767799		7.58717e+07	1.62787e+08	9.86677e+07	3.49595e+07	7.92882e+06	497497	0	0	0	0	0	343436
FNKGETAM	229	236	2	0	449.21	5	6	6.1729	6.47858	449.877	0.740819	1	0	-0.528545	0.302624	1	1	0.0267718		6.20829e+08	1.36717e+09	8.38792e+08	2.7479e+08	7.93293e+07	8.72244e+06	552264	85654.5	347829	0	137020	82388.6
NKGETAM	230	236	1	0	750.345	4	5	4.18285	5.0258	751.534	0.7069	1	0	-0.463818	2.4731	1	1	0.0644727		2.97293e+08	5.83038e+08	2.95863e+08	8.87778e+07	1.93951e+07	775616	76160.8	0	0	0
NKGETAM	230	236	2	0	375.676	4	5	4.18285	5.0258	376.253	0.672313	1	0	-0.488817	2.4731	1	1	0.0216454		1.04217e+09	2.03263e+09	1.04905e+09	2.49786e+08	3.9266e+07	4.45713e+06	254493	3.54749e+06	23328.1	116764
NKGETAMTINGPWAWSNIDT	230	249	2	0	1103.52	7	17	11.7609	11.8077	1106.55	4.70146	0.6	0					0.281502		0	0	0	0	545016	2.66047e+06	3.30127e+06	1.90092e+06	817618	226141	0	0	0	0	0	0	0	0	0	0	0	0	0	0	0
NKGETAMTINGPWAWSNIDTSKVNYGVTVL	230	259	3	0	1089.54	8	27	12.3852	12.6822	1093.78	10.7032	0.6	0					0.175171		0	0	198573	0	0	0	0	682577	7.75697e+06	2.25957e+07	4.10363e+07	5.85423e+07	6.83377e+07	6.12975e+07	4.5611e+07	3.19191e+07	1.31914e+07	5.38872e+06	1.26106e+06	237808	0	122635	0	0	234768	0	146538	1.1335e+06	819411	1.30141e+06
NKGETAMTINGPWAWSNIDTSKVNYGVTVLPTFKGQPSKPFVGVL	230	274	5	0	970.706	10	39	12.5885	12.6198	973.509	11.0049	0.4	1					0.0914263		0	0	0	0	6.29992e+06	158606	0	6132.62	0	2.43861e+06	123675	892474	1.65562e+06	2.71756e+06	4.55143e+06	4.71261e+06	5.41759e+06	4.84939e+06	4.69212e+06	2.855e+06	951976	819877	546126	0	122826	0	0	0	0	0
MTINGPWAWSNIDT	236	249	2	0	803.372	6	11	12.3071	12.916	806.048	4.31745	1	0	0.443716	1.52744		1	0.0463852		294216	1.43795e+07	1.15334e+08	4.1456e+08	8.78252e+08	1.14861e+09	9.27469e+08	5.59044e+08	2.41453e+08	8.62033e+07	2.25809e+07	3.06649e+06	1.27278e+07	343230	1.88648e+07	2.01811e+06	3.59156e+06	1.1622e+06
MTINGPWAWSNIDTSKVNY	236	254	3	0	733.018	7	16	11.9014	12.6822	736.061	7.73874	0.5	0					0.134208		619006	740674	558859	1.27481e+06	1.57288e+07	4.47542e+07	1.24888e+08	2.40508e+08	3.61145e+08	4.12053e+08	3.40522e+08	2.24323e+08	1.25963e+08	4.63935e+07	1.68534e+07	2.49018e+06	4.53926e+06	178794	231193	1.4323e+07	667057	1.31795e+06	1.30687e+06	395712
MTINGPWAWSNIDTSKVNYGVTVL	236	259	2	0	1333.67	7	21	12.9471	13.6434	1339.3	9.59115	1	0	0.675832	1.88039	1	1	0.0981353		0	283293	0	0	0	1.35846e+06	2.95613e+07	9.44895e+07	2.24154e+08	4.16121e+08	5.96908e+08	6.60209e+08	6.18993e+08	4.5339e+08	2.75445e+08	1.33965e+08	6.22378e+07	1.99236e+07	5.70915e+06	355411	260683	29816.2	663236	341220	1.17991e+06	0	316763	0	489666
MTINGPWAWSNIDTSKVNYGVTVL	236	259	3	0	889.448	7	21	12.9471	13.5587	893.193	9.55899	0.6	0					0.0336078		215047	110633	422758	964390	1.91538e+06	2.25073e+07	8.49454e+07	2.43483e+08	5.63031e+08	9.89625e+08	1.42393e+09	1.60207e+09	1.46494e+09	1.06042e+09	6.29268e+08	3.1672e+08	1.45955e+08	6.01042e+07	2.44584e+07	9.30503e+06	2.74881e+06	3.83473e+06	1.33003e+06	1.22571e+06	1.11804e+06	728526	798789	513731	390095
MTINGPWAWSNIDTSKVNYGVTVLPTFKGQPSKPFVGVL	236	274	4	0	1063.06	9	33	12.8537	13.3748	1066.85	12.4932	0.6	0					0.0492593		0	358000	488075	251512	0	146549	119166	466559	4.15102e+06	1.84042e+07	5.72747e+07	1.04519e+08	1.91054e+08	2.72548e+08	3.35356e+08	3.59742e+08	3.12559e+08	2.632e+08	1.88109e+08	1.11056e+08	6.15261e+07	2.78736e+07	1.207e+07	3.25463e+06	1.7228e+06	850134	1.35719e+06	1.16134e+06	478968	143255
TINGPWAWSN	237	246	2	0	573.272	5	7	11.1192	11.6986	575.072	2.90448	1	0	0.524783	1.40853		1	0.526106		2.19874e+07	1.79603e+08	4.15716e+08	4.16272e+08	2.07103e+08	7.17508e+07	1.6623e+07	5.00491e+06	3.4026e+06	637330	7.2463e+07	122580	8.52154e+07
TINGPWAWSNIDT	237	249	2	0	737.852	5	10	11.6519	12.5678	740.392	4.19606	1	0	0.541694	2.76754		1	0.0384646		1.28555e+06	4.81731e+07	2.44226e+08	8.29332e+08	1.57438e+09	1.98217e+09	1.52756e+09	8.35615e+08	2.99995e+08	8.64077e+07	1.3126e+07	3.3542e+06	536142	4.32631e+06	347240	3.41252e+06
TINGPWAWSNIDTSKVNY	237	254	2	0	1033.5	6	15	11.3991	12.229	1038.02	7.78935	0.6	0					0.0643874		4.36768e+07	169637	2.32257e+07	4.22064e+06	6.87805e+07	2.2191e+08	6.06625e+08	1.11986e+09	1.69149e+09	1.80204e+09	1.56252e+09	1.03945e+09	5.23358e+08	2.10729e+08	6.61223e+07	1.11708e+07	1.82522e+07	0	5.81636e+07	0	3.1795e+07	0
TINGPWAWSNIDTSKVNY	237	254	3	0	689.337	6	15	11.6052	12.0419	692.187	7.30777	1	0	0.785925	0.831911	1	0	0.183888		3.38978e+07	223759	86802	2.70875e+07	1.33168e+07	5.93216e+07	1.55678e+08	2.58193e+08	3.69234e+08	3.94846e+08	3.11516e+08	1.96414e+08	8.94878e+07	3.41125e+07	8.5408e+06	829676	307427	0	86584.9	0	21842.3	578490
TINGPWAWSNIDTSKVNYGVTVLPTFKGQPSKPFVGVL	237	274	4	0	1030.3	9	32	12.5261	13.3068	1034.01	12.3101	0.6	0					0.0577848		473532	6.37382e+07	765223	889327	474318	5.81151e+07	2.28275e+06	8.64593e+06	3.37092e+07	1.33195e+08	2.39587e+08	4.67028e+08	7.78523e+08	1.10011e+09	1.29328e+09	1.32886e+09	1.14849e+09	8.85146e+08	6.11837e+08	3.66122e+08	1.95038e+08	8.93777e+07	3.57478e+07	1.88676e+07	9.85079e+06	7.71062e+06	7.64077e+06	7.77807e+06	4.62054e+06	1.92376e+06
INGPWAWSNIDTSKVNY	238	254	2	0	982.979	6	14	11.683	11.7609	988.018	8.8913	0.4	1					0.727953		212743	206181	0	205179	0	980901	1.99632e+06	6.72211e+06	8.08367e+06	9.35297e+06	7.79628e+06	4.58578e+06	1.44006e+06	1.05975e+06	0	527379	0	0	0	1.47827e+06	3.87538e+06
NIDTSKVNYGVTVL	246	259	2	0	761.909	5	12	9.64042	9.7807	765.436	6.1619	1	0	0.881001	-0.365567		1	0.133559		179727	680070	0	2.14219e+06	4.5358e+06	2.21228e+07	3.2754e+07	4.56988e+07	3.44564e+07	1.95193e+07	7.65401e+06	1.43261e+06	966691	0	139811	6072.83	14944.8	0
IDTSKVNYGVTVL	247	259	2	0	704.888	5	11	9.51582	9.8743	708.086	5.56271	1	0	0.852845	0.515928		1	0.0656957		433710	1.09938e+07	9.95779e+06	6.70749e+07	1.91258e+08	4.06958e+08	5.99104e+08	5.45968e+08	3.45829e+08	1.46335e+08	4.28143e+07	1.0559e+07	869230	22770.2	190373	1.96634e+06	3.83623e+06
IDTSKVNYGVTVLPTFKGQPSKPFVGVL	247	274	4	0	748.669	7	23					-1
DTSKVNYGVTVL	248	259	2	0	648.346	5	10	9.13828	9.41878	651.173	4.89573	1	0	0.794559	0.200887		1	0.0864605		127346	0	3.34486e+06	2.21041e+07	6.14873e+07	1.03685e+08	1.04013e+08	6.77206e+07	2.45858e+07	6.30676e+06	1.26853e+06	92439.7	643144	78787.1	1.85504e+06	0
DTSKVNYGVTVLPTFKGQPSKPFVGVL	248	274	3	0	960.195	7	22	10.9481	11.1503	963.345	7.69905	1	0	0.289983	-0.115501		1	0.147127		0	340141	0	0	0	0	3.72089e+06	1.6569e+07	2.89328e+07	3.70212e+07	3.202e+07	2.20347e+07	9.1957e+06	2.63244e+06	47717.2	0	466946	182907	0	223162	0	209902	442597	0	0	23551.2	0	13722.1	253633	177837
TSKVNYGVTVL	249	259	2	0	590.832	5	9	9.0759	9.4448	593.264	4.16314	0.6	0					0.187988		0	1.04201e+07	1.26684e+07	4.64195e+07	1.22972e+08	1.6146e+08	1.05072e+08	2.81401e+07	1.25056e+07	1.36663e+06	240850	315193	148737	968730	61047.5
SKVNY	250	254	1	0	610.32	3	3	5.2623	5.78322	612.741	2.06811	1	0	1.51663	1.17213		1	0.117708		3.25813e+06	4.66278e+07	1.31695e+08	1.22181e+08	3.42419e+07	631931	113302
SKVNYGVTVL	250	259	1	0	1079.61	4	8	9.12268	9.54697	1083.86	3.61024	0.6	0					0.223018		477845	62980.2	2.01091e+07	1.01904e+08	1.69169e+08	1.34146e+08	4.86572e+07	5.6469e+06	42578	48.3967	209582	832338	38502.8
SKVNYGVTVL	250	259	2	0	540.308	4	8	9.0759	9.70273	542.45	3.64361	0.6	0					0.0386366		1.59733e+06	4.58742e+07	3.05438e+08	9.31657e+08	1.50253e+09	1.22056e+09	5.4785e+08	1.58886e+08	3.16494e+07	1.65248e+06	1.01426e+06	579906	1.0719e+06
SKVNYGVTVLPTFKGQPSKPFVGVL	250	274	3	0	888.17	7	20	10.8236	11.3369	890.901	6.55692	0.6	0					0.0598043		451040	6.8153e+06	414509	1.11671e+07	9.13638e+07	2.56943e+08	5.1388e+08	7.89534e+08	8.97281e+08	7.92791e+08	5.44226e+08	3.04723e+08	1.3419e+08	4.86464e+07	1.18926e+07	2.99729e+06	823893	1.15405e+06	0	207584	650297	489053	0	1.20713e+06	419496	31038.9	1.33791e+06	208747
KVNYGVTVL	251	259	2	0	496.792	4	7	9.13828	9.54697	498.618	3.05573	1	0	0.60287	0.718728		1	0.12105		77582.1	1.94582e+06	2.41806e+07	6.64666e+07	7.04718e+07	3.33227e+07	6.09593e+06	406391	0	0	0	79803.5
KVNYGVTVLPTFKGQPSKPFVGVL	251	274	3	0	859.16	7	19					-1
GVTVLPTF	255	262	1	0	833.477	4	5	10.3875	10.5278	833.954	-0.0347419	1	0	-0.999879	-0.365298		1	0.23243		1.98311e+07	9.31636e+06	2.15991e+06	354036	0	0	18156.4	0	0	31235.6
GVTVLPTFKGQPSKPFVGVL	255	274	2	0	1036.1	6	15	10.8859	11.4614	1038.83	4.18417	1	0	0.0333432	1.39244	1	1	0.126044		0	6.2076e+06	1.06046e+08	3.35895e+08	6.60011e+08	7.89089e+08	6.5882e+08	4.24947e+08	2.23631e+08	7.37727e+07	2.50016e+07	938504	634385	246297	1.14024e+06	23210.1	3.63426e+07	144024	9.35209e+06	0	0	0
GVTVLPTFKGQPSKPFVGVL	255	274	3	0	691.07	6	15	10.8548	11.4614	692.868	4.11707	1	0	0.0171774	1.51815	1	1	0.0991992		1.62167e+06	5.21672e+07	3.44617e+08	1.07673e+09	1.88229e+09	2.32698e+09	1.93202e+09	1.2787e+09	6.5222e+08	2.6566e+08	8.96363e+07	3.32028e+07	1.49882e+07	7.43247e+06	3.24165e+06	615285	43340	1.56832e+06	215533	35709.1	4.17666e+07	190886
VTVLPTFKGQPSKPFVGVL	256	274	3	0	672.063	6	14	10.8859	11.1969	673.68	3.60504	1	0	-0.0441476	0.324304		1	0.145604		635021	1.91249e+06	6.4837e+06	2.50363e+07	3.88206e+07	4.67196e+07	3.25971e+07	1.57051e+07	3.36376e+06	358595	132225	578174	0	0	415439	107702	124922	142861	89239.6	0	104071
PTFKGQPSKPFVG	260	272	2	0	695.38	5	9	7.98048	8.30813	700.278	8.94225	1	1	2.61606	0.391366		-1	0.215707		112997	3.1973e+06	1.56552e+07	1.95212e+07	1.27127e+07	3.40311e+06	2.58729e+06	9.22007e+06	4.38811e+07	9.25449e+07	1.39195e+08	1.33763e+08	8.05834e+07	3.84956e+07	9.87376e+06
PTFKGQPSKPFVGVL	260	274	2	0	801.456	5	11	9.82752	10.5122	803.413	2.92431	1	0	-0.0139959	1.83386	1	0	0.0259912		1.53347e+08	1.25345e+09	4.29527e+09	7.66449e+09	8.08536e+09	5.6546e+09	2.83094e+09	1.11111e+09	3.81587e+08	1.41428e+08	5.39745e+07	2.11222e+07	4.49142e+06	29522.1	391018	719231	221386
PTFKGQPSKPFVGVL	260	274	3	0	534.64	5	11	9.82752	10.5278	535.947	2.93258	1	0	-0.0112777	1.89688	1	0	0.0162337		2.40714e+08	2.03808e+09	6.95887e+09	1.21498e+10	1.28181e+10	9.19986e+09	4.58603e+09	1.81652e+09	6.06851e+08	2.29465e+08	1.00364e+08	4.04525e+07	1.14711e+07	1.07722e+06	357639	94282.8	173884
KGQPSKPFVGVL	263	274	2	0	628.872	5	8	9.27848	9.68713	630.158	1.8082	0.6	0					0.0713427		9.14595e+07	4.33316e+08	8.56795e+08	7.66088e+08	4.06553e+08	1.21889e+08	4.54177e+07	931041	2.03167e+06	336683	155201	682574	91811.7	61414.4
KGQPSKPFVGVL	263	274	3	0	419.584	5	8	9.29407	9.61963	420.435	1.78931	0.6	0					0.0456131		2.53476e+07	1.43831e+08	2.7878e+08	2.46159e+08	1.23024e+08	4.26654e+07	9.69521e+06	587785	270035	11708.5	195876	298729	121598	62387.7
VLSAGINAASPNKELAKE	273	290	2	0	906.497	6	15	7.33573	7.5018	909.162	4.28024	1	0	0.0564891	-0.261407	1	1	0.102473		0	0	3.05525e+06	1.19158e+07	3.26425e+07	4.74016e+07	4.32502e+07	2.41517e+07	7.0245e+06	143103	0	0	0	136260	0	0	139516	0	0	0	160947	0
VLSAGINAASPNKELAKE	273	290	3	0	604.667	6	15	7.27328	7.50698	606.49	4.41889	1	0	0.0898962	0.0118218	1	1	0.076231		0	0	1.64484e+06	1.43999e+07	3.69979e+07	6.20121e+07	4.9795e+07	2.89839e+07	1.43964e+07	734286	84467	111504	0	0	126038	251115	0	360838	0	0	113717	0
SAGIN	275	279	1	0	461.235	3	3	3.1361	3.66335	461.441	-0.0433846	1	1	-1.02703	1.19772		1	0.0577111		1.21044e+08	2.55218e+07	2.238e+06	52121.4	78176.6	0	0
SAGINAASPNKE	275	286	2	0	579.791	5	9	4.64122	4.9783	581.88	3.52793	1	0	0.441899	0.429475		1	0.203111		9660.08	3.46002e+06	2.79407e+07	8.14388e+07	1.14983e+08	8.70257e+07	3.87169e+07	1.05849e+07	2.39715e+06	63247.9	0	28894.8	0	44886.9	668.888
SAGINAASPNKEL	275	287	2	0	636.333	5	10	6.8516	7.22643	638.824	4.25928	1	0	0.564543	0.581979		1	0.035758		502900	3.09064e+06	3.05674e+07	1.44101e+08	2.81658e+08	3.74577e+08	2.66442e+08	1.19816e+08	3.08021e+07	3.50618e+06	1.47322e+06	761881	317901	208226	3231.4	935.221
SAGINAASPNKELAKE	275	290	2	0	800.42	5	13	6.1729	6.80135	803.083	4.41388	1	0	0.252297	1.60655	1	1	0.0501798		5.31727e+06	1.19951e+08	7.8659e+08	3.10711e+09	7.10957e+09	9.88291e+09	8.55606e+09	4.70226e+09	1.90305e+09	6.18884e+08	1.7198e+08	4.64783e+07	1.08629e+07	1.14692e+06	9208.98	0	0	130352	157526
SAGINAASPNKELAKE	275	290	3	0	533.949	5	13	6.1729	6.7544	535.722	4.40795	1	0	0.250648	1.41688	1	1	0.0316608		3.09159e+06	7.44501e+07	5.31499e+08	2.09496e+09	4.97201e+09	7.04814e+09	5.8803e+09	3.26605e+09	1.28935e+09	4.06081e+08	1.05684e+08	2.9349e+07	6.41218e+06	2.21218e+06	330659	12978.7	378529	293114	157196
SAGINAASPNKELAKEF	275	291	3	0	582.972	6	14	8.77915	9.0135	584.906	4.77971	0.6	0					0.260419		98536.7	914922	1.20251e+06	1.12852e+07	3.54962e+07	4.11173e+07	3.56981e+07	2.98077e+07	6.68638e+06	1.81577e+06	2.27693e+06	100388	0	228879	94954.6	0	102619	172149	647908	2.40588e+06	1.07582e+06
SAGINAASPNKELAKEFL	275	292	3	0	620.667	6	15	10.0143	10.263	622.664	4.89732	1	0	0.205165	0.0724869		1	0.267802		0	281967	1.64842e+06	7.25206e+06	2.92022e+07	4.30366e+07	3.76077e+07	2.07802e+07	7.51083e+06	718531	433371	434711	162469	463167	695653	1.49767e+06	443708	2.28037e+06	864604	433365	1.09274e+06	0
SAGINAASPNKELAKEFLEN	275	294	2	0	1052.04	6	17	9.54697	9.98318	1054.96	4.61923	0.6	0					0.150441		0	0	2.2154e+07	1.20354e+08	3.03447e+08	4.77389e+08	4.66836e+08	3.33639e+08	1.63231e+08	7.54509e+07	1.16623e+07	5.45053e+06	505701	1.62025e+06	0	2.77628e+06	0	1.11211e+06	325819	0	0	220727	0	9.04843e+06
SAGINAASPNKELAKEFLEN	275	294	3	0	701.695	6	17	9.64042	10.0609	704.162	6.17624	0.6	1					0.286787		296967	4.27185e+06	5.87725e+07	2.59298e+08	6.43424e+08	1.00591e+09	9.83333e+08	6.479e+08	3.31456e+08	1.23712e+08	4.11517e+07	1.37777e+07	2.11477e+06	1.90078e+06	3.09082e+07	966561	1.32309e+06	2.17227e+08	23505.9	464141	2.85981e+08	132523	758307	6.81642e+07
SAGINAASPNKELAKEFLENYL	275	296	2	0	1190.11	6	19	12.0107	12.6198	1193.05	4.47478	0.6	0					0.088323		0	4.55915e+06	4.01759e+07	1.78379e+08	4.27171e+08	6.60717e+08	6.86783e+08	4.83933e+08	2.65492e+08	1.30155e+08	3.99242e+07	2.67454e+07	1.39688e+06	5.81143e+06	377040	174241	335249	119836	23872.3	461970	91711.9	822664	27412.5	540910	568009	743216
SAGINAASPNKELAKEFLENYL	275	296	3	0	793.745	6	19	12.0419	12.3852	795.692	4.43441	0.6	0					0.0242988		287742	1.03412e+07	1.02274e+08	4.02965e+08	9.65897e+08	1.50892e+09	1.54144e+09	1.09838e+09	5.93482e+08	2.69395e+08	1.02024e+08	3.79865e+07	1.1178e+07	4.58899e+06	6.50078e+06	1.45865e+06	897277	112168	305571	111916	0	0	441636	275555	369812	145956
SAGINAASPNKELAKEFLENYLLTDEGLEAVNKDKPLGA	275	313	4	0	1033.29	9	35	12.354	12.5001	1035.88	7.9403	0.6	0					0.153026		909701	411458	580186	441549	117398	225965	2.13506e+06	9.2705e+06	1.79554e+07	2.31765e+07	2.86487e+07	2.74792e+07	2.31576e+07	1.28162e+07	8.43111e+06	158846	1.11139e+06	0	0	0	0	0	0	18302.7	0	45056.9	0	249507	0	230467
GINAASPNKELAKE	277	290	2	0	721.386	5	11	6.07807	6.33828	723.957	4.31697	1	0	0.443561	0.118945		1	0.117169		0	0	0	3.06955e+07	5.60579e+07	6.99296e+07	5.76946e+07	2.85951e+07	8.86476e+06	1.25768e+06	146303	0	11899.3	12302.6	0	67002.1	17228.4
AASPNKELAKE	280	290	1	0	1157.62	5	8	4.92747	5.24663	1162.14	3.85597	1	0	0.767175	0.357094	1	1	0.157642		68724	39776.1	4.83769e+06	1.94528e+07	3.67373e+07	3.66009e+07	1.94774e+07	4.79242e+06	228936	0	0	0	0	0
AASPNKELAKE	280	290	2	0	579.312	5	8	4.87978	5.41863	581.61	3.93387	1	0	0.802365	1.24458	1	1	0.0492744		5.21e+06	9.00194e+07	5.04115e+08	1.58119e+09	2.69281e+09	2.77137e+09	1.62794e+09	6.1245e+08	1.63931e+08	3.49718e+07	4.33647e+06	101288	0	0
AASPNKELAKE	280	290	3	0	386.544	5	8	4.87978	5.15747	388.053	3.86398	1	0	0.770791	0.189508	1	1	0.0171227		950173	1.96098e+07	1.13567e+08	3.47274e+08	6.04684e+08	5.68141e+08	3.39941e+08	1.20875e+08	2.02691e+07	6.72067e+06	569923	0	0	0
AASPNKELAKEFLEN	280	294	2	0	830.931	5	12	9.0915	9.45	833.373	3.91328	0.6	0					0.87568		0	3.80656e+06	4.31867e+07	1.44279e+08	2.39877e+08	2.43708e+08	1.567e+08	7.09821e+07	2.38626e+07	3.66851e+06	156908	626572	0	941811	375179	1.53505e+06	460771	1.04501e+07
AASPNKELAKEFLENYL	280	296	3	0	646.339	6	14	11.8857	12.1978	647.981	3.76629	0.6	0					0.0917804		81365.6	8.19051e+06	6.46343e+07	1.66556e+08	2.65421e+08	2.59638e+08	1.69436e+08	8.51745e+07	2.77304e+07	9.40554e+06	872080	46699.5	353318	49737.4	0	293436	1.29314e+06	6.33757e+06	7.36548e+06	4.03867e+06	822471
LAKEFLENYL	287	296	2	0	620.335	5	8	11.7298	12.0731	620.755	0.0785969	1	0	-0.939261	0.454791		1	0.193087		3.85245e+07	3.13935e+07	1.12481e+07	901249	468909	58740.6	0	67610.5	244380	62541	290352	55756.5	260144	134950
FLENYL	291	296	1	0	798.403	4	4	11.0258	11.8077	798.912	0.0113599	1	0	-0.964504	2.22626	1	1	0.487525		1.26737e+10	5.90046e+09	1.59736e+09	3.10753e+08	7.71284e+06	1.48146e+06	3.79625e+07	1.8359e+07	42047.2
FLENYL	291	296	2	0	399.705	4	4	11.3058	11.7454	399.916	-0.0755027	1	0	-1.04298	0.84329	1	1	0.100467		2.44273e+08	1.0466e+08	2.39671e+07	1.66013e+06	0	0	0	0	0
FLENYLLTDEGLEAVNKDKPLGA	291	313	3	0	850.443	7	20	10.4966	10.6524	851.934	2.95049	0.4	1					0.71686		7.60933e+06	1.17245e+07	1.42854e+07	1.2436e+07	9.14427e+06	3.15522e+06	1.37955e+06	0	0	5.06314e+06	0	4871.62	6.55237e+06	380159	0	515631	0	0	0	0	0	389511	266524	0	1.0246e+06	0	0	689410
LENYL	292	296	1	0	651.335	4	3	9.0291	9.50545	652.146	0.420425	0.6	0					0.853236		7.95114e+07	2.6292e+07	3.85418e+06	880872	1.98824e+06	872730	5.56013e+06	2.22736e+06
YLLTDEGL	295	302	1	0	923.472	4	6	10.6213	11.2903	925.255	1.23303	1	0	-0.232068	1.77037		1	0.0962166		3.26213e+08	1.06243e+09	1.11815e+09	5.2003e+08	1.57014e+08	2.9341e+07	3.51895e+06	3.42282e+06	1.65812e+06	1.33694e+06	2.57717e+06
YLLTDEGLEAVNKDKPLGA	295	313	2	0	1023.54	6	16	10.0143	10.5901	1026.12	3.94229	1	0	-0.0842987	1.39426	1	0	0.261863		1.95873e+07	3.66999e+07	2.38507e+08	4.39976e+08	6.51459e+08	6.47146e+08	5.11051e+08	3.22555e+08	1.6709e+08	8.77868e+07	5.37762e+07	3.98415e+07	2.42076e+07	1.52994e+07	6.0194e+06	1.54477e+06	478296	413159	335754	310217	248914	560727	514359
YLLTDEGLEAVNKDKPLGA	295	313	3	0	682.697	6	16	9.90547	10.5746	684.513	4.23898	1	0	-0.0172846	1.77084	1	0	0.283113		4.48816e+06	1.20165e+08	5.38063e+08	1.35671e+09	1.96655e+09	2.04418e+09	1.58586e+09	9.56323e+08	5.15344e+08	2.69302e+08	1.76315e+08	1.69406e+08	1.46784e+08	9.9491e+07	5.87319e+07	2.75658e+07	1.05915e+07	5.11414e+06	1.89304e+06	3.14706e+06	9.69782e+06	465141	2.15555e+06
LTDEGL	297	302	1	0	647.325	4	4	7.60025	8.29255	648.952	1.26179	0.4	0					0.0951275		9.17224e+08	3.0651e+09	2.88347e+09	1.11898e+09	2.41699e+08	3.41884e+07	1.08736e+07	2.94272e+06	1.17024e+06
LTDEGLE	297	303	1	0	776.367	4	5	6.80135	7.26808	778.05	1.24631	1	0	-0.0739333	0.953241		1	0.461482		8.36363e+07	2.44955e+08	2.46359e+08	1.0312e+08	2.46021e+07	1.44304e+06	3.48629e+06	2.42299e+06	0	0
LTDEGLEAVNKDKPLGA	297	313	2	0	885.468	6	14	8.18347	8.79477	887.651	3.34225	0.6	0					0.0639108		1.20925e+08	7.85013e+08	2.49064e+09	4.45246e+09	5.30316e+09	4.56185e+09	2.9847e+09	1.57077e+09	6.99186e+08	2.77769e+08	9.98423e+07	3.92261e+07	9.9034e+06	4.08527e+06	1.22196e+06	1.58685e+06	1.59534e+06	212735	150219	164633	164537
LTDEGLEAVNKDKPLGA	297	313	3	0	590.647	6	14	8.18347	8.79477	592.114	3.37471	1	0	-0.103606	1.53727	1	0	0.0734098		1.58638e+08	1.11193e+09	3.31967e+09	5.73679e+09	6.94314e+09	6.12872e+09	4.06859e+09	2.13864e+09	9.48798e+08	3.54985e+08	1.31664e+08	4.31072e+07	1.5862e+07	2.6231e+06	2.48087e+06	1.72482e+06	1.64022e+06	1.0069e+07	669421	156367	3.58796e+07
LTDEGLEAVNKDKPLGAVAL	297	316	3	0	685.044	6	17					-1
LTDEGLEAVNKDKPLGAVALKS	297	318	3	0	756.753	6	19	8.68213	8.87808	759.317	6.3695	1	1	0.236784	-0.140682		0	0.264466		0	436526	1.85636e+07	1.73942e+07	3.65784e+07	7.78685e+07	5.22332e+07	4.39169e+07	4.39525e+07	3.20295e+07	3.0838e+07	3.39908e+07	3.00902e+07	2.33272e+07	1.35824e+07	6.057e+06	1.27479e+06	2024.58	118837	0	12890.6	0	0	90556.3	0	92791.7
LTDEGLEAVNKDKPLGAVALKSYEEE	297	322	3	0	940.15	7	23	9.67155	9.81193	945.641	14.8242	0.6	1					0.219519		0	0	0	177801	5.78064e+06	1.22002e+07	2.85202e+07	5.0581e+07	5.13817e+07	5.65937e+07	6.57373e+07	6.04228e+07	8.65218e+07	1.46323e+08	2.07512e+08	2.90501e+08	3.42042e+08	3.66952e+08	3.11435e+08	2.8385e+08	1.66022e+08	8.97262e+07	1.23785e+08	1.77597e+07	7.78517e+06	5.58065e+07	1.10738e+07	1.19347e+07	2.15903e+07	8.55754e+06
DEGLEAVNKDKPLGA	299	313	2	0	778.402	5	12	7.60025	7.74022	780.132	2.56844	0.6	0					0.233259		0	7.56093e+06	2.20426e+07	3.0426e+07	2.38761e+07	1.45765e+07	4.54324e+06	0	0	0	145227	165241	0	0	361548	147894	710585	0
LEAVNKDKPLGA	302	313	2	0	627.856	5	9	6.53577	6.70748	629.592	2.73911	1	0	0.125142	-0.238581		1	0.310583		118933	2.24542e+06	8.52413e+06	9.04961e+06	6.88249e+06	2.35604e+06	958930	505072	1.06245e+06	644448	86933.3	0	100117	117949	0
EAVNKDKPLGA	303	313	1	0	1141.62	5	8	5.51225	6.03057	1144.42	2.13851	1	0	-0.00869205	1.16163	1	1	0.102737		1.35611e+07	7.46948e+07	1.55732e+08	1.64178e+08	1.05712e+08	4.32158e+07	1.06463e+07	240467	0	0	0	0	36133	0
EAVNKDKPLGA	303	313	2	0	571.314	5	8	5.46543	6.11498	572.765	2.24158	1	0	0.0378693	1.69179	1	1	0.0331687		7.14549e+08	3.15751e+09	5.90324e+09	6.3179e+09	4.40683e+09	2.06827e+09	7.06388e+08	2.04789e+08	4.94892e+07	8.60417e+06	344605	0	80832.6	43632.2
EAVNKDKPLGA	303	313	3	0	381.212	5	8	5.44982	5.63195	382.176	2.23323	1	0	0.0341002	-0.1965	1	1	0.0296872		2.64373e+07	1.15305e+08	2.2709e+08	2.37463e+08	1.58316e+08	7.81701e+07	2.59174e+07	8.4497e+06	814903	429003	0	0	73793	0
EAVNKDKPLGAVA	303	315	2	0	656.367	5	10	6.97665	7.3825	657.806	2.11518	0.6	0					0.11836		9.40136e+06	6.80861e+07	1.56436e+08	1.68575e+08	1.26912e+08	3.62572e+07	2.83684e+06	370822	6819.22	439457	1.22225e+06	1.86794e+06	751529	22008.3	215421	0
EAVNKDKPLGAVAL	303	316	2	0	712.909	5	11	8.6197	8.81038	714.633	2.61082	0.6	0					0.0903617		1.37071e+06	1.71875e+07	5.1512e+07	7.66429e+07	6.25177e+07	3.64391e+07	1.55738e+07	3.77726e+06	189313	0	253586	85639	0	229224	0	216448	0
EAVNKDKPLGAVALKS	303	318	2	0	820.472	5	13	7.0703	7.39808	822.617	3.33209	0.6	0					0.200806		765408	547716	8.91366e+06	2.56032e+07	3.53406e+07	2.87274e+07	1.58978e+07	3.65834e+06	725401	80946	120281	0	76732.5	101129	107900	269458	0	0	0
EAVNKDKPLGAVALKSYEEE	303	322	2	0	1095.57	6	17	8.57287	8.70815	1099.02	5.62753	0.6	0					0.25733		1.45372e+06	194739	369580	388145	2.96132e+06	8.15036e+06	1.37838e+07	1.63529e+07	1.4199e+07	9.8584e+06	2.72802e+06	533785	191025	0	0	0	0	0	0	0	0	0	0	0
EAVNKDKPLGAVALKSYEEE	303	322	3	0	730.714	6	17					-1
EAVNKDKPLGAVALKSYEEEL	303	323	3	0	768.409	6	18	9.90547	10.1075	771.262	7.20195	1	0	0.471231	-0.116107		0	0.0974306		2.37747e+06	0	0	1.0016e+06	1.56136e+06	9.31754e+06	3.05516e+07	5.23104e+07	6.29965e+07	6.59229e+07	4.57562e+07	2.31363e+07	1.54426e+07	2.57074e+06	191309	2.93548e+06	0	0	417978	0	33099.4	7833.8	0	43816.9	456092
AVNKDKPLGA	304	313	1	0	1012.58	4	7					-1
AVNKDKPLGA	304	313	2	0	506.793	4	7	5.21522	5.84613	508.181	2.1915	1	0	0.156677	1.61652	1	1	0.0570774		5.67386e+07	2.47172e+08	4.7883e+08	4.94925e+08	3.17781e+08	1.34324e+08	4.01194e+07	5.06193e+06	159920	63008.7	0	5231.08
VNKDKPLGA	305	313	1	0	941.541	4	6	5.1048	5.43422	944.073	1.98674	1	0	0.221919	0.398503	1	1	0.280209		390292	9.16856e+06	2.19049e+07	2.03628e+07	9.09832e+06	1.28098e+06	0	0	9816.37	0	0
VNKDKPLGA	305	313	2	0	471.274	4	6	4.8003	5.66842	472.696	2.29852	0.6	0					0.304125		6.35103e+07	2.77077e+08	5.2279e+08	5.71076e+08	3.79746e+08	1.68112e+08	5.37123e+07	1.09572e+07	723464	6028.02	16948.5
VNKDKPLGA	305	313	3	0	314.519	4	6	5.089	5.26752	315.415	2.14514	1	0	0.317327	-0.211111	1	1	0.0405226		2.06825e+06	1.76848e+07	3.21618e+07	3.24723e+07	1.96019e+07	6.88734e+06	1.40341e+06	0	0	35887.5	0
VNKDKPLGAVAL	305	316	2	0	612.869	5	9	8.57287	8.74462	614.441	2.41923	1	0	-0.0033086	-0.238447		1	0.270656		0	964505	4.22254e+06	5.89098e+06	4.48395e+06	785478	206186	126297	0	72518.7	0	0	45746.3	16287.3	18492
VALKS	314	318	1	0	517.334	3	3	4.18285	4.92747	518.342	0.70839	0.4	0					0.0401804		3.23194e+08	8.90305e+08	2.4197e+08	3.9764e+07	2.50607e+06	57316.1	116764
VALKS	314	318	2	0	259.171	3	3	4.19862	4.92747	259.671	0.701665	0.4	0					0.0173986		5.01451e+08	1.4255e+09	3.80759e+08	5.10868e+07	3.8491e+06	45374.2	287388
VALKSYE	314	320	1	0	809.44	4	5	6.70748	7.22643	812.198	2.27413	0.4	0					0.232851		552570	4.24189e+07	1.85926e+08	2.37154e+08	8.53624e+07	1.89301e+07	698321	169048	81161.6	223410
VALKSYE	314	320	2	0	405.224	4	5	6.70748	7.02867	406.556	2.18185	0.4	0					0.0223378		2.9036e+07	2.54426e+08	8.13822e+08	9.0447e+08	3.49336e+08	8.42403e+07	1.41615e+07	654203	205470	41520.4
VALKSYEEE	314	322	1	0	1067.53	4	7	6.7857	7.36692	1071.57	3.42029	1	0	0.791089	1.41574	1	1	0.17309		4.18573e+06	5.84741e+07	2.77604e+08	6.67493e+08	9.0224e+08	6.58752e+08	2.56607e+08	7.46074e+07	1.26523e+07	3.19275e+06	2.95949e+06	1.45345e+06
VALKSYEEE	314	322	2	0	534.266	4	7	6.7857	7.42922	536.287	3.41855	1	0	0.790189	1.66742	1	1	0.0858869		4.07758e+07	4.9429e+08	2.28022e+09	5.58885e+09	7.16956e+09	5.40843e+09	2.15981e+09	5.45962e+08	3.851e+07	847506	5.82769e+07	7.08393e+07
VALKSYEEEL	314	323	1	0	1180.61	5	8	9.18503	9.7495	1185.56	4.24729	1	0	0.943956	1.34807	1	1	0.869568		1.15848e+06	1.57568e+06	1.33358e+07	7.45157e+07	1.62223e+08	2.05032e+08	1.54057e+08	5.87349e+07	1.05458e+07	846823	444955	392938	0	375167
VALKSYEEEL	314	323	2	0	590.808	5	8	9.16945	9.7807	593.264	4.21025	1	0	0.927221	1.53707	1	1	0.0580123		4.25134e+06	6.54246e+07	3.2086e+08	1.17609e+09	2.39909e+09	2.991e+09	2.13459e+09	7.95188e+08	2.78046e+08	3.42231e+07	1.59689e+07	5.72547e+06	4.03018e+06	5.4699e+06
VALKSYEEELAKDPRIAA	314	331	2	0	1002.04	6	15	9.27848	9.45	1006.75	8.23465	0.4	0					0.21345		0	0	0	0	198064	0	202416	1.33827e+07	9.78801e+06	3.16395e+07	1.08017e+07	1.86723e+07	2.16011e+06	3.77649e+06	11263.2	57309.6	243787	21758.3	0	0	0	0
VALKSYEEELAKDPRIAATM	314	333	2	0	1118.09	7	17					-1
VALKSYEEELAKDPRIAATM	314	333	3	0	745.728	7	17					-1
VALKSYEEELAKDPRIAATME	314	334	2	0	1182.61	7	18	9.71832	9.8899	1187.51	8.34678	1	0	0.701087	-0.23912	1	1	0.321551		0	0	403080	0	477960	0	2.4154e+06	2.00881e+06	1.3818e+07	1.40263e+07	2.05154e+07	1.54147e+07	1.02128e+07	372057	1.06274e+06	0	0	0	0	0	293007	0	0	0	0	0
VALKSYEEELAKDPRIAATME	314	334	3	0	788.742	7	18	9.7495	9.8899	792.061	8.49648	1	0	0.731145	-0.365096	1	1	0.0564931		1.10248e+06	17230.4	2.18797e+07	0	199277	5.85141e+06	1.80985e+07	4.68595e+07	9.83564e+07	1.37065e+08	1.53874e+08	1.38062e+08	8.87191e+07	5.00967e+07	2.42065e+07	7.74939e+06	1.60809e+06	649107	276242	0	427637	0	0	4.78823e+06	0	487059
VALKSYEEELAKDPRIAATMENAQKGEIMPNIPQMSA	314	350	5	0	815.613	9	32	10.7147	10.9947	819.176	15.2185	1	0	0.743975	0.199203		1	0.118342		203653	244967	237372	0	0	594724	214383	201344	0	0	198294	1.57638e+06	7.96647e+06	1.74735e+07	4.21785e+07	5.98748e+07	7.73236e+07	8.55764e+07	8.94993e+07	8.59007e+07	5.56159e+07	4.00562e+07	2.34752e+07	1.22655e+07	2.0019e+06	385049	212864	0	0	795145
VALKSYEEELAKDPRIAATMENAQKGEIMPNIPQMSAF	314	351	3	0	1407.71	9	33	11.5741	11.7765	1413.87	15.7935	0.6	0					0.200263		0	0	0	0	0	0	0	0	0	0	0	0	0	1.48122e+06	4.49237e+06	1.61712e+07	2.23426e+07	2.75714e+07	3.14989e+07	3.2286e+07	2.59727e+07	1.88237e+07	1.14952e+07	1.8504e+06	298596	0	0	729860	0	0
VALKSYEEELAKDPRIAATMENAQKGEIMPNIPQMSAF	314	351	4	0	1056.03	9	33	11.5586	11.7142	1060.84	16.5462	0.6	1					0.141489		322961	0	0	0	0	315282	0	0	0	0	228991	1.62882e+06	6.50768e+06	1.3705e+07	3.63825e+07	5.45798e+07	8.84249e+07	1.07337e+08	1.21432e+08	1.09927e+08	1.01338e+08	6.99021e+07	9.8496e+07	3.18353e+07	1.65932e+07	7.33933e+06	5.11794e+07	525426	521999	32829.1
KSYEEE	317	322	2	0	392.672	4	4	4.11985	4.92747	394.17	2.54983	1	0	1.32902	2.33036		1	0.0539497		6.34867e+06	6.39751e+07	1.88822e+08	2.57708e+08	1.81161e+08	5.50478e+07	1.0409e+07	574212	0
KSYEEEL	317	323	1	0	897.42	4	5	7.88362	8.22505	901.484	3.54297	0.6	0					0.353976		401259	600177	1.83585e+07	5.74376e+07	7.46953e+07	5.12153e+07	2.17118e+07	3.05245e+06	563477	425895
KSYEEELAKDPRIAATMENAQKGEIMPNIPQMSA	317	350	4	0	948.467	9	29	10.2163	10.3563	952.496	13.6985	1	0	0.732352	-0.366645		1	0.6793		9220.23	0	51282.9	0	0	289614	0	0	0	0	0	1.29088e+06	6.01689e+06	1.14575e+07	1.78418e+07	1.75308e+07	2.14413e+07	2.13179e+07	1.98767e+07	9.84341e+06	3.63947e+06	1.3936e+06	209703	0	424276	0	0	0	0	0
YEEELAKDPRIAATME	319	334	2	0	933.451	6	13	7.24205	7.50698	936.184	4.30775	0.6	0					0.16232		0	171219	4.85822e+06	1.82882e+07	3.41907e+07	4.1681e+07	4.1571e+07	2.95464e+07	1.52955e+07	4.24624e+06	706337	0	0	107859	0	91357.2	0	142732	0	0
YEEELAKDPRIAATME	319	334	3	0	622.636	6	13	7.22643	7.56917	624.474	4.35599	0.6	0					0.1029		94306	1.82861e+06	1.37886e+07	4.2986e+07	6.99148e+07	9.26138e+07	8.50612e+07	6.00103e+07	3.64918e+07	1.44723e+07	2.73885e+06	1.06785e+06	74386.1	0	1.91665e+06	139044	93402	0	0	0
EELAKDPRIAATM	321	333	2	0	722.877	5	10	7.98048	8.0273	725.815	4.97484	0.6	1					0.276754		0	0	0	1.29208e+06	2.67341e+06	2.57191e+06	2.11985e+06	1.19128e+06	743411	153170	1.12083e+06	353680	0	78654.1	0	1617.14
LAKDPRIA	323	330	2	0	442.272	4	5	5.7623	5.90395	443.981	2.90408	0.4	0					0.113425		0	531446	5.61602e+06	9.39045e+06	8.65663e+06	4.20183e+06	441432	0	0	0
LAKDPRIAA	323	331	2	0	477.79	4	6	5.91975	6.24633	479.688	3.23892	1	0	0.976153	0.387056	1	1	0.0346274		5.26986e+06	5.86758e+07	2.11855e+08	4.10799e+08	4.43328e+08	2.94604e+08	1.22192e+08	3.57871e+07	7.46033e+06	671135	64039.8
LAKDPRIAA	323	331	3	0	318.863	4	6	5.91975	6.13078	320.128	3.24089	1	0	0.977338	-0.0797481	1	1	0.0276545		170458	9.47472e+06	3.66381e+07	7.1488e+07	7.49187e+07	5.20729e+07	2.10079e+07	5.46173e+06	733197	0	140536
LAKDPRIAAT	323	332	2	0	528.314	4	7	5.51225	5.8724	530.306	3.37292	1	0	0.766629	0.522661		1	0.0640914		274774	1.15415e+07	5.33108e+07	1.13506e+08	1.30075e+08	9.47154e+07	4.44216e+07	1.49407e+07	2.46134e+06	204359	83610.6	93340
LAKDPRIAATM	323	333	2	0	593.834	5	8	7.24205	7.4655	595.808	3.18693	1	0	0.464936	-0.0295866	1	1	0.0627059		3.37622e+06	5.2358e+07	1.86567e+08	3.28362e+08	3.4558e+08	2.33562e+08	1.07941e+08	4.76002e+07	1.17716e+07	2.06766e+07	0	4.75853e+06	109534	566077
LAKDPRIAATM	323	333	3	0	396.225	5	8					-1
LAKDPRIAATME	323	334	2	0	658.356	5	9	7.10152	7.73503	660.343	3.14436	0.6	0					0.0440275		1.38955e+07	3.83355e+08	1.29224e+09	2.43969e+09	2.7119e+09	1.98076e+09	9.71561e+08	4.04095e+08	1.19306e+08	3.15826e+07	4.03084e+06	433741	676748	0	1.64851e+06
LAKDPRIAATME	323	334	3	0	439.239	5	9	7.10152	7.63135	440.547	3.0923	0.6	0					0.0481315		1.03851e+06	1.10433e+08	3.973e+08	6.96766e+08	7.78929e+08	5.59563e+08	2.79727e+08	1.00287e+08	2.83591e+07	3.64243e+06	114339	0	576202	0	0
LAKDPRIAATMENAQKGEIM	323	342	2	0	1094.07	7	17	8.96662	9.27848	1097.5	5.46455	0.6	0					0.254916		336365	366590	573304	6.02352e+06	1.81427e+07	4.04941e+07	5.23901e+07	5.81513e+07	4.50159e+07	2.66663e+07	1.26399e+07	3.61134e+06	389295	542885	0	1.26885e+06	0	518149	0	12677.7	283460	129096	37206	0	0
LAKDPRIAATMENAQKGEIM	323	342	3	0	729.714	7	17	9.04472	9.45	731.977	5.38284	0.6	0					0.0773637		5.67398e+06	5.54666e+06	1.39116e+07	4.80398e+07	1.3115e+08	2.32116e+08	3.28401e+08	3.21178e+08	2.50926e+08	1.58971e+08	8.67119e+07	4.13137e+07	1.45169e+07	2.91054e+06	1.09495e+06	153250	418003	659177	234614	222387	232966	0	110008	697662	279841
LAKDPRIAATMENAQKGEIMPNIPQM	323	348	3	0	956.491	8	21	9.9521	10.3875	959.758	7.91589	1	0	0.387526	0.826592		-1	0.116053		0	0	0	0	1.11903e+06	9.82143e+06	5.28526e+07	1.04435e+08	1.69109e+08	2.00793e+08	1.98292e+08	1.71865e+08	1.15495e+08	6.96056e+07	3.16613e+07	1.03083e+07	1.56692e+06	0	565241	0	0	0	0	0	311555	229042	282810	1.04625e+06	0	537070
LAKDPRIAATMENAQKGEIMPNIPQMSA	323	350	2	0	1513.27	8	23	9.7807	9.9521	1519.1	9.69905	1	0	0.549255	-0.239861	1	1	0.50389		0	0	250480	1.22997e+06	421636	1.23947e+06	2.18979e+06	4.81434e+06	1.00211e+07	2.01471e+07	2.92007e+07	3.39538e+07	3.83762e+07	3.24887e+07	2.35966e+07	1.2818e+07	3.8335e+06	1.1802e+06	884189	1.58752e+06	1.14648e+06	670144	0	0	0	0	0	0	0	0
LAKDPRIAATMENAQKGEIMPNIPQMSA	323	350	3	0	1009.18	8	23	9.68713	9.91583	1013.65	11.4378	0.6	1					0.205765		1.21025e+07	2.00685e+07	2.7854e+07	3.66823e+07	3.77418e+07	5.34489e+07	9.71837e+07	1.95293e+08	3.68226e+08	6.04216e+08	8.25005e+08	9.94275e+08	1.04454e+09	1.00626e+09	9.27092e+08	8.64828e+08	7.56082e+08	6.62001e+08	5.29957e+08	3.87559e+08	2.70153e+08	1.44829e+08	7.53036e+07	3.05004e+07	1.23208e+07	2.564e+06	1.37258e+06	2.79982e+06	513681	794710
LAKDPRIAATMENAQKGEIMPNIPQMSA	323	350	4	0	757.137	8	23	9.67155	9.8899	760.352	10.8867	0.6	0					0.378893		0	160223	549496	805098	2.19705e+06	1.14448e+07	3.25904e+07	8.45815e+07	1.60184e+08	2.62506e+08	3.44747e+08	4.07158e+08	4.33063e+08	3.75483e+08	2.95867e+08	1.3247e+08	7.5617e+07	7.31628e+07	5.73669e+07	5.01416e+07	2.87802e+07	4.33727e+07	2.60359e+07	1.19196e+07	1.1342e+07	9.62056e+06	5.35689e+06	8.85516e+06	2.6367e+06	2.75352e+07
LAKDPRIAATMENAQKGEIMPNIPQMSAF	323	351	3	0	1058.2	8	24	10.8236	11.5897	1062.32	10.2603	0.6	0					0.458965		0	0	0	0	4.1966e+06	1.48775e+07	8.62006e+07	3.26022e+08	6.79152e+08	1.2513e+09	1.95832e+09	2.60449e+09	2.88484e+09	2.66442e+09	2.05782e+09	1.4378e+09	9.00591e+08	4.82272e+08	2.3129e+08	1.03918e+08	3.07185e+07	9.31871e+06	3.37736e+06	254237	213236	823370	52125.8	831515	2.70254e+06	1.67655e+06
LAKDPRIAATMENAQKGEIMPNIPQMSAF	323	351	4	0	793.904	8	24	10.8236	11.2436	796.964	10.1629	0.6	0					0.0727541		341247	0	149022	4.2387e+06	820543	7.30576e+06	4.69479e+07	1.34055e+08	3.20629e+08	5.71085e+08	8.43265e+08	1.07923e+09	1.18799e+09	1.09108e+09	8.49127e+08	5.92101e+08	3.67639e+08	1.91223e+08	1.16167e+07	3.1001e+07	1.37781e+07	2.65986e+06	3.68519e+06	276501	211386	174698	6.74085e+06	500230	943275	2.47306e+06
AKDPRIAA	324	331	2	0	421.248	4	5	5.1048	5.5747	422.666	2.35297	0.6	0					0.0805961		1.22941e+07	9.60136e+07	2.22105e+08	2.44326e+08	1.45185e+08	5.27435e+07	1.57204e+07	3.17547e+06	303523	5688.43
AKDPRIAAT	324	332	2	0	471.772	4	6	4.72067	5.1206	473.279	2.47673	0.6	0					0.0736431		3.17827e+06	2.90655e+07	8.07911e+07	9.73004e+07	6.16346e+07	2.75752e+07	8.56349e+06	1.63146e+06	29550.4	26876.4	0
AKDPRIAATM	324	333	2	0	537.292	5	7	6.7544	6.97143	539.125	2.97869	0.6	0					0.099719		0	3.023e+07	2.32469e+08	2.86497e+08	1.86523e+08	9.58222e+07	5.77215e+07	4.27471e+07	2.47962e+07	9.92868e+06	2.35489e+06	154521	201540
AKDPRIAATME	324	334	2	0	601.814	5	8	6.52018	6.7544	603.34	2.29504	1	0	0.0620208	0.0139091	1	0	0.0303963		4.59908e+07	2.94154e+08	7.2299e+08	8.53899e+08	5.74218e+08	2.72563e+08	9.80063e+07	2.76098e+07	5.82626e+06	699817	253840	390900	231500	733138
AKDPRIAATME	324	334	3	0	401.545	5	8					-1
AKDPRIAATMENAQKGEIM	324	342	2	0	1037.52	7	16	8.69775	8.98225	1040.48	4.57475	0.6	0					0.355828		598225	2.73585e+06	9.10029e+06	2.61237e+07	4.77869e+07	6.03406e+07	6.16452e+07	4.18472e+07	2.4537e+07	1.0876e+07	1.22468e+07	949721	5.81175e+06	544831	843556	147368	393004	445497	572175	0	243532	133619	452548	456.953
AKDPRIAATMENAQKGEIM	324	342	3	0	692.019	7	16	8.65092	9.0759	693.924	4.3809	0.6	0					0.204958		2.94169e+06	7.57045e+06	3.49432e+07	1.04654e+08	1.90242e+08	2.47867e+08	2.43355e+08	1.82846e+08	1.12768e+08	5.63554e+07	2.38408e+07	7.06067e+06	1.00822e+06	552364	249163	259442	1.51473e+06	569878	199420	186190	0	95976.9	555226	180169
AKDPRIAATMENAQKGEIMPNIPQMSA	324	350	2	0	1456.72	8	22	9.56253	9.7495	1461.83	8.3163	1	0	0.39138	-0.176974	1	-1	0.210354		0	0	0	0	0	0	1.17169e+06	8.34803e+06	1.87665e+07	2.6794e+07	2.8791e+07	2.92216e+07	2.18372e+07	9.57514e+06	2.91605e+06	793236	292411	0	0	0	0	0	0	0	0	0	0	0	0	0
AKDPRIAATMENAQKGEIMPNIPQMSA	324	350	4	0	728.866	8	22	9.4847	9.8743	731.398	8.23141	0.6	0					0.12383		12879.4	43470.4	1.31226e+06	136728	5.71897e+06	2.00193e+07	6.86832e+07	1.32023e+08	2.09276e+08	2.76591e+08	2.97525e+08	2.67958e+08	1.93852e+08	1.29556e+08	7.4358e+07	3.0447e+07	1.23902e+07	3.11518e+06	1.82054e+06	0	471202	571942	660102	0	249499	632000	365136	0	442750	144191
AKDPRIAATMENAQKGEIMPNIPQMSAF	324	351	3	0	1020.51	8	23	10.7458	11.3058	1024.27	9.2809	0.6	0					0.126479		0	260088	0	179056	2.79625e+06	3.61062e+07	1.86419e+08	3.72245e+08	7.49849e+08	1.46562e+09	1.58627e+09	1.74072e+09	1.76851e+09	1.2742e+09	8.41637e+08	5.15506e+08	2.62456e+08	1.22949e+08	5.65675e+07	1.63553e+07	4.30183e+06	1.42118e+07	243306	10281.9	8.12568e+06	0	8328.4	9.53984e+06	0	0
AKDPRIAATMENAQKGEIMPNIPQMSAF	324	351	4	0	765.633	8	23	10.7302	11.1036	768.414	9.11838	1	0	0.458014	0.576121	1	1	0.0423602		662440	0	786460	611358	6.60797e+06	1.59535e+07	5.49436e+07	1.35592e+08	2.65438e+08	4.215e+08	5.08197e+08	5.69962e+08	5.27796e+08	3.88639e+08	2.60788e+08	1.49021e+08	7.25411e+07	2.84922e+07	1.15996e+07	2.92156e+06	759265	165647	0	490383	0	155108	0	342425	405657	154521
PRIAATME	327	334	2	0	444.734	5	6	6.70748	6.91415	445.74	1.43167	0.4	0					0.262866		1.06163e+06	6.17853e+06	6.79059e+06	3.5547e+06	585668	117176	453393	69771	0	75589.9	0	70380.8
TMENAQKGEIMPNIPQMSA	332	350	2	0	1045.49	7	15	9.35642	9.54697	1049.28	6.16705	1	1	0.511087	-0.162498		1	0.269055		0	0	2.22193e+06	996816	2.68974e+07	2.89174e+07	8.38182e+07	6.31251e+07	6.75557e+07	3.76226e+07	2.35975e+07	9.07787e+06	2.12163e+06	0	336.758	0	0	2.03771e+06	3.59779e+06	4.69886e+06	3.1485e+06	787033	449606
TMENAQKGEIMPNIPQMSAF	332	351	2	0	1119.02	7	16	11.0725	11.3888	1123.16	6.75212	1	0	0.550374	0.345379	1	0	0.113113		0	0	0	32304.8	6.92081e+06	4.25883e+07	9.94177e+07	1.52592e+08	1.77586e+08	1.70386e+08	1.14636e+08	5.81172e+07	2.56345e+07	1.74173e+06	259309	60205.5	233549	0	0	0	0	399484	0	964073
TMENAQKGEIMPNIPQMSAF	332	351	3	0	746.351	7	16					-1
MENAQKGEIMPNIPQMSA	333	350	2	0	994.966	7	14	9.32523	9.4448	998.646	6.0019	1	0	0.574588	-0.44926		1	0.323602		0	0	0	0	557181	7.62404e+06	1.13999e+07	1.51434e+07	1.29157e+07	7.48008e+06	1.69543e+06	449694	0	0	0	0	0	0	0	0	0	912129
ENAQKGEIMPNIPQMSAF	334	351	2	0	1002.98	7	14					-1
ENAQKGEIMPNIPQMSAF	334	351	3	0	668.989	7	14					-1
NAQKGEIM	335	342	2	0	445.724	5	6	6.22015	6.86725	446.992	1.96387	1	0	0.20814	1.6819		1	0.202096		8.01171e+06	7.80627e+07	1.51594e+08	1.11319e+08	4.40142e+07	1.04229e+07	340954	740272	1.71351e+06	1.43744e+06	243639	6.09902e+06
NAQKGEIMPNIPQM	335	348	2	0	785.889	6	10					0
NAQKGEIMPNIPQMSA	335	350	2	0	864.924	6	12	9.0135	9.65598	868.42	5.85393	0.6	0					0.115715		163843	162357	3.88462e+06	6.45058e+07	2.17964e+08	4.76786e+08	7.13021e+08	7.8067e+08	6.21436e+08	4.03465e+08	1.87515e+08	7.79482e+07	2.41132e+07	2.77916e+06	722273	16465.5	373498	198251	621446
NAQKGEIMPNIPQMSAFWYAVRTAVINAASGRQTVDE	335	371	3	0	1355.34	9	33					-1
PNIPQMSA	343	350	1	0	857.419	4	5	7.50698	7.68838	861.247	3.26661	1	0	1.38635	-0.199462	1	0	0.174969		327360	269596	1.30335e+07	3.90133e+07	4.69712e+07	2.82478e+07	6.3884e+06	320006	0	0
PNIPQMSA	343	350	2	0	429.213	4	5	7.47588	7.69875	430.983	2.97792	1	0	1.17768	-0.0319432	1	0	0.0679698		836517	1.59957e+07	7.07973e+07	1.38888e+08	1.4039e+08	7.22665e+07	1.78941e+07	1.96424e+06	0	0
PNIPQMSAF	343	351	1	0	1004.49	5	6	9.7807	9.99872	1013.39	8.22527	0.4	1					0.495296		0	201516	232659	254156	6.71572e+06	6.1102e+07	9.61957e+07	2.4046e+08	9.04588e+08	1.08372e+09	7.52893e+08	3.47524e+08
PNIPQMSAF	343	351	2	0	502.747	5	6	10.2163	10.5538	504.979	3.78979	1	0	1.30796	0.431158	-1	1	0.0547691		183040	1.57343e+07	8.8836e+07	2.42453e+08	3.76893e+08	3.63522e+08	2.05612e+08	7.42126e+07	1.52437e+07	1.31486e+06	0	2.93363e+06
FWYA	351	354	1	0	586.266	3	2	10.8081	11.4963	587.709	1.05289	1	0	0.927819	1.84807		1	0.150572		7.80402e+07	2.70673e+08	2.3033e+08	5.81249e+07	3.33007e+06	511177
FWYAVRT	351	357	1	0	942.483	4	5	9.68713	10.5122	945.752	2.67351	1	0	0.957653	2.40099	1	1	0.106484		8.07416e+06	1.2725e+08	6.46554e+08	1.24815e+09	9.66178e+08	2.71647e+08	5.8997e+07	1.40764e+07	7.23131e+06	695077
FWYAVRT	351	357	2	0	471.745	4	5	9.90547	10.5901	473.395	2.70407	1	0	0.979745	1.83373	1	1	0.0455211		6.71675e+07	5.31219e+08	1.50451e+09	2.26837e+09	1.81949e+09	9.37717e+08	2.96446e+08	6.76554e+07	1.09813e+07	1.28997e+06
FWYAVRTAV	351	359	2	0	556.798	5	7					-1
FWYAVRTAVINA	351	362	2	0	705.88	5	10	10.917	11.5119	708.929	5.22218	0.6	0					0.126442		219178	1.76801e+06	9.94803e+06	4.95882e+07	1.03873e+08	1.63424e+08	1.84666e+08	1.65975e+08	1.15893e+08	5.31389e+07	1.25844e+07	1.46656e+06	1.30875e+06	829769	0	276300
FWYAVRTAVINAASGRQTVDE	351	371	2	0	1177.6	6	19	11.0725	11.2436	1184	11.3993	0.6	0					0.212806		703584	300503	649223	0	836099	0	450055	0	6.2359e+06	1.1228e+07	2.43511e+07	3.29478e+07	4.15112e+07	4.18476e+07	4.36091e+07	2.91034e+07	2.04515e+07	6.23803e+06	2.10368e+06	0	0	0	224000	0	424959	821703
FWYAVRTAVINAASGRQTVDE	351	371	3	0	785.401	6	19					0
FWYAVRTAVINAASGRQTVDEALKDAQTGTD	351	381	3	0	1118.9	8	29	11.8233	12.651	1125.8	18.7499	1	0	1.36187	2.41149	1	0	0.255634		127669	0	322355	0	359122	580455	864142	3.65207e+06	6.42809e+06	9.49463e+06	1.69649e+07	1.48244e+07	1.76641e+07	2.76623e+07	3.64005e+07	7.66056e+07	1.39369e+08	2.34038e+08	3.15004e+08	4.0634e+08	5.38292e+08	5.1076e+08	4.70311e+08	4.2609e+08	3.02917e+08	1.91833e+08	1.1612e+08	5.25414e+07	1.77023e+07	6.20049e+06
FWYAVRTAVINAASGRQTVDEALKDAQTGTD	351	381	4	0	839.423	8	29	12.0263	12.1978	844.519	18.4173	0.6	0					0.0438374		236906	89279.5	217303	111668	339353	403414	2.37789e+06	1.05273e+06	6.21109e+06	6.18786e+06	7.60167e+06	7.86697e+06	9.73101e+06	1.35107e+07	2.24842e+07	3.06807e+07	6.44479e+07	7.95743e+07	1.12134e+08	1.32551e+08	2.09296e+08	1.61613e+08	1.44662e+08	1.12234e+08	1.25414e+08	4.71406e+07	2.77736e+07	1.3527e+07	1.85339e+07	1.65654e+06
WYAVRT	352	357	1	0	795.415	4	4	8.26142	8.84162	798.092	2.18796	0.4	0					0.212667		3.43312e+07	2.22572e+08	4.55914e+08	4.54893e+08	2.64164e+08	8.81237e+07	1.56887e+07	43654.1	995068
WYAVRT	352	357	2	0	398.211	4	4	8.24583	8.8312	399.543	2.17422	0.4	0					0.0829258		1.5418e+08	8.91707e+08	1.70976e+09	1.73684e+09	9.62173e+08	3.41495e+08	7.85293e+07	8.91615e+06	102575
WYAVRTAVINA	352	362	2	0	632.346	5	9	9.38758	9.7495	635.464	5.46748	0.6	1					0.15268		1.80265e+06	2.81599e+07	8.48237e+07	2.33911e+08	4.0063e+08	5.09165e+08	5.01129e+08	3.6059e+08	1.97039e+08	8.39738e+07	5.41532e+07	1.43848e+08	1.13648e+08	4.9659e+07	1.36983e+07
WYAVRTAVINAASGRQ	352	367	2	0	881.971	6	14					-1
WYAVRTAVINAASGRQTVD	352	370	2	0	1039.54	6	17	8.66652	8.69775	1040.86	1.42057	0.6	0					0.483331		1.65286e+06	2.79081e+06	2.26539e+06	1.70299e+06	1.24818e+06	344930	0	0	121083	0	0	214223	0	0	196005	0	0	0	39862.5	0	9980.7	12111.3	38044.5	36295.1
WYAVRTAVINAASGRQTVD	352	370	3	0	693.364	6	17	9.41878	9.62483	697.321	10.652	0.6	0					0.320652		3.11445e+06	4.32414e+06	2.68458e+06	1.79293e+06	171284	290425	697695	1.96399e+06	8.59851e+06	1.88527e+07	2.92351e+07	3.80199e+07	4.14639e+07	3.74402e+07	2.97244e+07	1.72265e+07	8.27305e+06	1.95251e+06	3.8124e+06	24606.2	12675.8	7.66259e+06	31302.3	0
WYAVRTAVINAASGRQTVDE	352	371	2	0	1104.06	6	18	9.372	9.90547	1110.08	10.7499	0.6	0					0.181259		2.73388e+06	4.08415e+06	1.20381e+06	1.45291e+06	0	1.00055e+06	7.74384e+06	3.20913e+07	7.33899e+07	1.42185e+08	2.15996e+08	2.829e+08	3.11068e+08	2.9525e+08	2.2707e+08	1.47247e+08	7.48028e+07	3.17848e+07	7.56315e+06	1.50038e+06	6938.17	194323	6487.45	225595	0
WYAVRTAVINAASGRQTVDE	352	371	3	0	736.378	6	18	9.35642	9.8899	740.402	10.782	0.6	0					0.162054		676573	1.6059e+06	2.40836e+06	2.97296e+06	5.42352e+06	1.43907e+07	4.70628e+07	1.2236e+08	2.73193e+08	4.80241e+08	7.68122e+08	9.93426e+08	1.07134e+09	9.5708e+08	7.48918e+08	5.10709e+08	2.70823e+08	1.27235e+08	7.04594e+07	1.10198e+07	990616	1.18685e+06	0	0	1.05786e+06
WYAVRTAVINAASGRQTVDEAL	352	373	2	0	1196.12	6	20	10.4655	10.5746	1202.91	12.1761	0.6	0					0.393265		0	287282	0	0	0	0	0	0	379216	0	866545	1.99678e+06	5.09428e+06	7.2991e+06	6.5233e+06	6.28415e+06	3.61806e+06	997408	0	0	0	0	0	0	0	0	0
WYAVRTAVINAASGRQTVDEAL	352	373	3	0	797.752	6	20					-1
WYAVRTAVINAASGRQTVDEALKDAQTGTD	352	381	2	0	1604.31	7	28					-1
WYAVRTAVINAASGRQTVDEALKDAQTGTD	352	381	3	0	1069.87	7	28	10.6057	11.1969	1076.69	18.598	0.6	0					0.262131		7.03073e+06	1.14163e+06	2.79993e+06	1.438e+06	680165	536694	3.45526e+06	2.40136e+06	495347	7.29009e+06	1.02869e+07	1.07061e+07	3.13599e+07	6.30878e+07	1.17859e+08	2.26789e+08	4.08881e+08	6.59602e+08	9.46743e+08	1.18938e+09	1.34594e+09	1.33773e+09	1.17219e+09	9.49975e+08	6.3789e+08	3.89895e+08	2.06286e+08	8.72805e+07	2.7843e+07	8.80502e+06
WYAVRTAVINAASGRQTVDEALKDAQTGTD	352	381	4	0	802.656	7	28	10.5901	10.8081	807.745	18.5025	1	0	1.41339	-0.0519405	1	-1	0.20953		2.19712e+07	5.46567e+06	4.64771e+06	577916	3.14609e+07	229317	247457	21801.5	2.51709e+06	430673	1.08942e+06	2.66632e+06	8.05319e+06	1.71314e+07	4.19638e+07	7.73599e+07	1.40936e+08	2.30244e+08	3.35806e+08	4.35334e+08	4.91395e+08	4.87738e+08	4.35504e+08	3.58479e+08	2.52997e+08	1.63803e+08	8.44371e+07	4.44746e+07	1.63567e+07	3.37489e+06
WYAVRTAVINAASGRQTVDEALKDAQTGTDYDIPTTENL	352	390	3	0	1418.7	9	36	11.368	11.6208	1427.79	24.7834	0.6	0					0.343294		0	0	760810	0	0	0	38205	0	0	0	0	0	0	303678	0	0	0	0	359223	0	2.03043e+06	7.46427e+06	1.22283e+07	2.3524e+07	3.55332e+07	4.44254e+07	4.81085e+07	5.01689e+07	4.39778e+07	3.6e+07
WYAVRTAVINAASGRQTVDEALKDAQTGTDYDIPTTENL	352	390	4	0	1064.28	9	36	11.3214	11.6675	1070.93	24.1361	0.6	0					0.277087		1.16092e+06	0	0	0	0	835654	0	5.3324e+06	0	7.27492e+06	0	2.86956e+06	0	1.17114e+06	0	0	0	1.92865e+06	1.79539e+06	2.98329e+06	1.09494e+07	2.31144e+07	4.34378e+07	6.43287e+07	8.7028e+07	1.1102e+08	1.08268e+08	1.17322e+08	1.10039e+08	9.87208e+07
YAVRT	353	357	1	0	609.335	3	3	5.24663	5.82515	611.515	1.8261	1	0	1.22508	1.40483	1	1	0.163244		2.24008e+07	1.64109e+08	2.48791e+08	1.68565e+08	6.03617e+07	1.072e+07	869042
YAVRT	353	357	2	0	305.171	3	3	5.23095	5.8619	306.261	1.82588	1	0	1.22481	1.61665	1	1	0.0417722		9.14567e+07	4.92301e+08	7.34685e+08	5.01039e+08	1.94263e+08	4.22756e+07	2.92835e+06
YAVRTAVINA	353	362	1	0	1077.61	4	8	7.50698	7.71428	1082.5	4.2664	1	0	0.952588	-0.0948302	1	1	0.29489		182634	0	1.74303e+06	1.35806e+07	2.52121e+07	2.99665e+07	2.21528e+07	1.01276e+07	1.09965e+06	0	0	0	0
YAVRTAVINA	353	362	2	0	539.306	4	8	7.3825	7.90438	541.78	4.31488	1	0	0.974487	1.17604	1	1	0.169171		7.20712e+06	3.29293e+07	1.00448e+08	2.25579e+08	3.66911e+08	4.19425e+08	3.49106e+08	2.12277e+08	8.95002e+07	2.49276e+07	786776	0	556314
YAVRTAVINAASGRQ	353	367	3	0	526.29	5	13	7.8058	7.98048	529.23	7.91515	1	0	1.22565	-0.226597		1	0.134636		18284.2	0	112912	204390	337414	1.02794e+06	3.07639e+06	9.08001e+06	1.39037e+07	1.43705e+07	1.19395e+07	6.10299e+06	2.46031e+06	99940.8	0	542111	0	0	0
YAVRTAVINAASGRQTVD	353	370	2	0	946.503	6	16	7.94595	8.24583	952.209	10.3252	1	0	1.35744	0.279192	1	-1	0.315906		369.817	0	1.96856e+06	0	2.78661e+06	0	701084	1.45896e+06	9.70178e+06	2.58924e+07	4.00124e+07	4.9592e+07	4.89836e+07	3.93061e+07	2.39799e+07	1.16427e+07	2.19401e+06	12332.4	109673	0	121734	0	0
YAVRTAVINAASGRQTVD	353	370	3	0	631.338	6	16	7.93035	8.21465	635.104	10.2121	1	0	1.33189	0.216238	1	-1	0.158061		227471	501317	515128	668186	272264	432640	3.22617e+06	8.26758e+06	1.69061e+07	3.57223e+07	5.11165e+07	6.08039e+07	5.80537e+07	4.39967e+07	3.06888e+07	1.39755e+07	3.75694e+06	433070	451570	300122	137873	85192	125389
YAVRTAVINAASGRQTVDE	353	371	2	0	1011.02	6	17	7.96483	8.47933	1016.96	10.716	0.6	0					0.462591		0	187798	448027	1.01797e+06	1.11207e+06	1.08278e+07	4.82265e+07	1.11006e+08	2.37961e+08	3.7792e+08	5.26696e+08	6.23549e+08	6.08904e+08	5.24229e+08	3.6054e+08	2.0629e+08	1.01943e+08	4.23139e+07	1.30507e+07	5.04538e+06	151606	5.54824e+07	140971	7.92167e+07
YAVRTAVINAASGRQTVDE	353	371	3	0	674.352	6	17	7.96483	8.47933	678.08	10.0262	0.6	0					0.300571		414210	3.02897e+06	4.73482e+06	4.76449e+06	1.6271e+07	5.57597e+07	1.34866e+08	2.89131e+08	5.13511e+08	7.9396e+08	1.02687e+09	1.15972e+09	1.0886e+09	8.91752e+08	5.9836e+08	3.43958e+08	1.6167e+08	6.82599e+07	2.00313e+07	5.35996e+06	592192	1.08863e+06	279664	68729
YAVRTAVINAASGRQTVDEA	353	372	3	0	698.031	6	18	8.44818	8.8885	701.27	8.51782	0.6	0					0.10955		8.60313e+06	1.43775e+07	2.15833e+06	3.42216e+06	1.20016e+07	6.20693e+07	1.50696e+08	2.41779e+08	4.73425e+08	6.22221e+08	6.48503e+08	5.58689e+08	3.89654e+08	2.14307e+08	5.94783e+07	2.02425e+07	3.96577e+06	1.19098e+06	1.06393e+06	1.05942e+06	385752	0	212910	198983	0
YAVRTAVINAASGRQTVDEAL	353	373	3	0	735.726	6	19	9.24733	9.372	740.158	12.0253	0.6	0					0.166674		166596	0	0	0	0	582840	0	357261	3.65212e+06	8.70997e+06	1.54119e+07	2.60319e+07	3.88408e+07	4.71132e+07	3.80645e+07	3.53339e+07	2.30214e+07	191003	6.60206e+06	2.45479e+06	0	276760	0	243872	627371	1.49271e+06
YAVRTAVINAASGRQTVDEALKDAQTGTD	353	381	3	0	1007.85	7	27	9.68713	10.3252	1013.38	14.865	0.6	1					0.680588		717568	4.33471e+06	4.73811e+07	5.81633e+07	9.91721e+07	1.77178e+08	1.96205e+08	2.11701e+08	2.18832e+08	2.11148e+08	2.45105e+08	3.90916e+08	6.44858e+08	1.00733e+09	1.36731e+09	1.60812e+09	1.68085e+09	1.57844e+09	1.45879e+09	1.31713e+09	1.13527e+09	9.49494e+08	7.86186e+08	5.8549e+08	3.93711e+08	2.0993e+08	1.02466e+08	4.17987e+07	1.5547e+07	4.61009e+06
VRTAVINA	355	362	2	0	422.256	4	6					-1
VRTAVINAASGRQTVDE	355	371	2	0	893.974	6	15	6.59817	6.7857	899.379	9.80322	1	0	1.38717	-0.174685	1	1	0.164168		0	368062	0	220416	0	0	265881	2.0737e+06	5.88532e+06	1.17949e+07	1.71546e+07	1.79101e+07	1.58165e+07	9.3556e+06	4.30877e+06	811489	122585	0	0	0	0	105785
VRTAVINAASGRQTVDE	355	371	3	0	596.318	6	15					-1
AVINA	358	362	1	0	487.287	3	3	5.52785	6.04112	489.197	1.63201	1	0	0.991273	1.14123		0	0.062207		1.31084e+08	4.75965e+08	6.17933e+08	3.51288e+08	9.23611e+07	1.28148e+07	0
AVINAASGRQ	358	367	2	0	493.773	4	8	4.94657	5.2623	496.877	5.66028	1	0	1.58228	0.343224		0	0.0873382		0	229712	281494	3.56113e+06	1.31107e+07	2.58002e+07	3.6297e+07	3.05383e+07	1.73592e+07	6.96556e+06	669564	9984.98	45172.5
AVINAASGRQTVD	358	370	2	0	651.344	5	11	5.91975	6.18342	655.562	7.70598	0.6	0					0.0718715		0	8862.35	39407.1	646195	7.85667e+06	1.34939e+07	4.01833e+07	6.3301e+07	8.64957e+07	8.19479e+07	6.19751e+07	3.38316e+07	1.36417e+07	3.03687e+06	340010	39232	42990.5
AVINAASGRQTVDE	358	371	1	0	1430.72	5	12	6.10972	6.3643	1439.53	8.00628	1	0	1.43647	0.0961873	1	0	0.249706		0	0	0	0	30174.9	703887	6.28429e+06	1.31547e+07	1.99717e+07	2.22147e+07	1.79792e+07	9.79544e+06	2.50233e+06	244192	14891.3	0	0	0
AVINAASGRQTVDE	358	371	2	0	715.865	5	12	6.06222	6.4734	720.351	8.17074	1	0	1.486	0.728828	1	0	0.139972		86528.3	653214	3.25139e+06	1.6694e+07	6.99934e+07	2.19205e+08	5.37986e+08	1.0146e+09	1.4685e+09	1.6739e+09	1.35421e+09	8.64312e+08	4.0733e+08	1.68866e+08	8.74948e+07	3.49884e+07	2.20999e+07	1.28944e+07
AVINAASGRQTVDEA	358	372	2	0	751.384	5	13	7.55362	7.98568	758.436	13.2629	0.5	0					0.140868		0	0	0	0	0	0	11028.6	642364	798067	1.43087e+06	2.15421e+06	1.76846e+06	3.86891e+07	1.27876e+08	1.66334e+08	1.19721e+08	4.58628e+07	1.15079e+07	989063
AVINAASGRQTVDEAL	358	373	2	0	807.926	5	14	8.43262	8.78957	813.243	9.7207	1	0	1.53457	0.509733		0	0.163978		448731	0	0	0	155340	3.10624e+06	7.85538e+06	4.35672e+07	6.24434e+07	1.24377e+08	1.53771e+08	1.65269e+08	1.33671e+08	8.34412e+07	3.94053e+07	1.11595e+07	1.43197e+06	2717.72	313643	773145
AVINAASGRQTVDEALKDAQTGTD	358	381	3	0	811.073	6	22	9.26292	9.85872	816.649	15.3628	0.6	0					0.288528		0	153552	0	1.16851e+06	1.77802e+06	9.42649e+06	1.84514e+07	3.81398e+07	6.17895e+07	8.89239e+07	1.39013e+08	2.08336e+08	3.69324e+08	6.40448e+08	1.07161e+09	1.58338e+09	1.99347e+09	2.22191e+09	1.94326e+09	1.55798e+09	9.64166e+08	5.22922e+08	2.48455e+08	8.41868e+07	2.27682e+07	2.98514e+06	598247	591465	778793
AVINAASGRQTVDEALKDAQTGTDYDIPTTENL	358	390	3	0	1159.9	8	30	10.4187	10.9688	1167.14	19.7182	0.6	0					0.712316		0	311659	309577	1.76876e+06	0	915823	618431	0	337705	0	0	0	0	3.33535e+07	1.23232e+08	1.83046e+08	2.32788e+08	2.78252e+08	2.8877e+08	3.02703e+08	3.42255e+08	3.8403e+08	4.26758e+08	4.52506e+08	4.12197e+08	3.53582e+08	2.75111e+08	1.64411e+08	9.55649e+07	6.33946e+07
AVINAASGRQTVDEALKDAQTGTDYDIPTTENL	358	390	4	0	870.18	8	30	10.4966	10.9118	874.721	16.169	0.6	0					0.642859		11571.8	35648.2	158646	1.25046e+06	0	580673	174577	0	0	708138	1.03411e+06	0	3.62557e+07	8.58783e+07	4.35258e+08	6.13396e+08	7.30281e+08	7.51776e+08	6.81572e+08	5.5651e+08	4.00643e+08	2.58013e+08	1.96395e+08	1.77847e+08	1.48378e+08	1.11355e+08	7.95858e+07	4.53831e+07	1.99164e+07	6.14892e+06
INAASGRQTVDE	360	371	2	0	630.813	5	10	5.0258	5.38747	634.699	7.0756	1	0	1.58237	0.528788		1	0.132702		682923	85261.1	101081	51015.5	2.09438e+06	1.00706e+07	2.53449e+07	4.01893e+07	4.42142e+07	3.41377e+07	1.71473e+07	5.85208e+06	678292	0	0	0
INAASGRQTVDEALKDAQTGTD	360	381	3	0	754.372	6	20					-1
ASGRQTVDE	363	371	2	0	481.731	4	7	3.72135	4.35643	484.443	4.90392	1	0	1.55707	1.63335		0	0.0587633		144423	4.42736e+06	3.45871e+07	1.26245e+08	2.93822e+08	4.35058e+08	4.1357e+08	2.46941e+08	9.83534e+07	2.78542e+07	5.4294e+06	160176
ASGRQTVDEAL	363	373	2	0	573.791	5	9					-1
ASGRQTVDEALKD	363	375	2	0	695.352	5	11					-1
ASGRQTVDEALKDAQTGTD	363	381	2	0	981.972	6	17	8.23025	8.74462	988.484	11.9354	0.6	0					0.198423		0	0	117898	0	0	847304	2.16911e+06	1.48779e+07	4.48223e+07	1.08246e+08	2.21761e+08	3.67032e+08	5.00371e+08	5.77772e+08	5.22712e+08	3.79958e+08	2.15114e+08	9.73248e+07	2.99152e+07	7.78696e+06	595899	302782	387883	1.21852e+06
ASGRQTVDEALKDAQTGTD	363	381	3	0	654.984	6	17	8.23025	8.79477	659.275	11.7834	0.6	0					0.123809		129615	1.40578e+06	202480	73444.9	1.3131e+06	1.51832e+06	6.60914e+06	2.12342e+07	6.20288e+07	1.52769e+08	3.05273e+08	4.78867e+08	6.59749e+08	6.81993e+08	6.40934e+08	4.39133e+08	2.39111e+08	1.11957e+08	3.57553e+07	6.20516e+06	93671	703487	687519	1.31268e+06
ASGRQTVDEALKDAQTGTDYDIPTTENL	363	390	3	0	1003.81	7	25	9.71832	10.32	1012.8	25.2441	1	1	2.67453	1.49842		-10	0.699992		1.93651e+06	1.10779e+06	8.84886e+06	287198	572451	5.99451e+06	0	76432.5	2.28313e+06	0	0	7.47312e+06	717568	3.7837e+06	4.43906e+07	5.88442e+07	9.97752e+07	1.74651e+08	1.96045e+08	2.11344e+08	2.16178e+08	2.08332e+08	2.41791e+08	3.82105e+08	6.30433e+08	9.81897e+08	1.33061e+09	1.56382e+09	1.63815e+09	1.5376e+09
TVDEALKDAQTGTD	368	381	2	0	732.347	5	12	7.16395	7.48107	736.815	8.12108	1	0	1.47104	0.348812		1	0.156537		0	0	1.44689e+06	84770.6	280610	1.18063e+06	7.96801e+06	2.46188e+07	4.19559e+07	4.69341e+07	3.93017e+07	2.19668e+07	7.50591e+06	897755	0	298093	0	0
EALKDAQTGTDYDIPTTENL	371	390	2	0	1098.02	6	17	9.13828	9.28887	1104.2	11.0894	1	0	1.38271	-0.323957		-2	0.143639		0	0	0	0	0	0	0	0	439653	2.66022e+06	1.14952e+07	1.94593e+07	2.15e+07	1.94141e+07	1.56111e+07	8.12338e+06	1.06391e+06	355765	0	0	0	0	0	0
ALKDAQTGTD	372	381	1	0	1019.5	4	8	3.91458	4.53028	1025.5	5.43109	1	0	1.47874	1.55504	1	1	0.14759		0	395513	1.15789e+07	5.37899e+07	1.40204e+08	2.32618e+08	2.91232e+08	2.39261e+08	1.27748e+08	5.00214e+07	9.2543e+06	533279	0
ALKDAQTGTD	372	381	2	0	510.254	4	8	3.89873	4.56193	513.255	5.43811	0.6	0					0.0567673		7.12823e+06	3.69193e+07	1.77529e+08	6.40969e+08	1.64515e+09	2.74352e+09	3.47268e+09	2.85804e+09	1.58379e+09	5.67901e+08	1.536e+08	3.35457e+07	3.32663e+06
ALKDAQTGTDYDIPTTENL	372	390	2	0	1033.5	6	16	8.71337	9.23177	1039.61	11.028	1	0	1.5162	1.16197	1	-1	0.466926		1.06132e+06	144375	617914	1.01377e+06	985459	3.18448e+06	1.9015e+07	5.24686e+07	1.2441e+08	2.29011e+08	3.6111e+08	4.86216e+08	5.20135e+08	4.53932e+08	3.45796e+08	2.02481e+08	1.24982e+08	3.94462e+07	7.73958e+07	1.11577e+06	4.25863e+07	687451	4.71283e+06
ALKDAQTGTDYDIPTTENL	372	390	3	0	689.336	6	16	8.65092	9.23177	693.753	12.0586	0.6	0					0.30382		515849	861037	2.13517e+06	2.18268e+06	4.13041e+06	2.89207e+06	2.20982e+06	5.24169e+06	1.7854e+07	3.53525e+07	7.51231e+07	1.57624e+08	2.50126e+08	2.96165e+08	2.82533e+08	2.04726e+08	1.22327e+08	5.88648e+07	2.45433e+07	6.38911e+06	1.00833e+06	752467	516179
KDAQTGTDYDIPTTENL	374	390	2	0	941.439	6	14	8.58848	8.74462	949.477	14.9965	0.4	1					0.300279		0	0	0	0	0	0	0	0	126959	340476	7.67849e+06	3.66859e+06	0	2.49413e+07	8.30571e+07	2.48163e+08	2.48583e+08	1.6819e+08	9.43998e+07	4.12882e+07	1.61818e+07
YDIPTTE	382	388	1	0	838.383	4	4	7.11712	7.31493	841.714	2.83982	1	0	1.59102	-0.133141		1	0.200028		131809	1.55168e+06	1.58849e+07	3.24555e+07	2.80744e+07	7.78248e+06	382685	0	432002
YDIPTTEN	382	389	1	0	952.426	4	5	6.69187	6.82743	956.461	3.485	1	0	1.5442	-0.384622		1	0.155162		0	512141	6.92272e+06	1.96915e+07	2.82435e+07	1.86215e+07	7.62761e+06	894341	0	0
YDIPTTENL	382	390	1	0	1065.51	4	6	9.04472	9.68713	1070.4	4.26511	1	0	1.59426	1.66298	1	-1	0.106641		194131	1.86249e+07	2.06296e+08	7.36053e+08	1.64477e+09	2.04425e+09	1.36287e+09	5.01708e+08	1.33907e+08	2.63841e+07	8.21709e+06
YDIPTTENL	382	390	2	0	533.259	4	6	9.0291	9.71832	535.614	4.08824	1	0	1.48773	1.85204	1	-1	0.0326918		2.43391e+07	2.44067e+08	1.25155e+09	3.79161e+09	6.91442e+09	7.66925e+09	5.03506e+09	1.8952e+09	5.10768e+08	1.05892e+08	1.14186e+07
YFQGHM	391	396	1	0	782.329	4	4	7.6469	7.89918	785.27	2.39381	0.6	0					0.343163		0	6.83999e+06	3.24146e+07	4.47447e+07	2.47279e+07	6.58057e+06	0	0	11991.1
YFQGHM	391	396	2	0	391.668	4	4	7.66245	8.11063	393.096	2.309	1	0	1.11142	0.878302	1	1	0.249793		5.36929e+06	8.18383e+07	2.24236e+08	2.59985e+08	1.51584e+08	3.95755e+07	3.4512e+06	1.06006e+07	620.498
YFQGHMASM	391	399	1	0	1071.44	5	7	8.6197	8.951	1076.29	4.06538	0.4	0					0.188545		0	9304.53	2.37018e+06	1.82129e+07	3.60268e+07	4.35357e+07	3.21989e+07	1.02304e+07	745448	0	0	7549.31	0
YFQGHMASM	391	399	2	0	536.223	5	7	8.6197	9.12268	538.656	4.08326	1	0	1.13337	1.09969	1	1	0.0737415		618145	1.79056e+07	8.58735e+07	2.41953e+08	4.37546e+08	5.13926e+08	3.60496e+08	1.76557e+08	5.97417e+07	1.60493e+07	238999	0	50155.4
YFQGHMASMTGGQQMGRGSSPQKPIV	391	416	2	0	1390.66	8	22	8.66652	8.99787	1399.02	14.897	1	0	1.47242	0.406313	1	-1	0.195271		0	0	0	0	0	0	0	5530.21	12143.6	22821.1	383655	2.60835e+06	6.75406e+06	1.53295e+07	2.876e+07	4.08375e+07	4.8972e+07	4.96398e+07	4.60829e+07	3.17865e+07	2.0242e+07	9.31354e+06	2.4476e+06	170945	15561	147035	6315.86	0	0	0
YFQGHMASMTGGQQMGRGSSPQKPIV	391	416	3	0	927.44	8	22	8.6197	8.99787	933.006	14.8597	1	0	1.46628	0.595445	1	-1	0.064138		0	0	0	0	9267.98	0	650300	615800	3.09744e+06	9.20057e+06	2.20238e+07	5.10479e+07	1.02994e+08	1.75552e+08	2.80518e+08	3.7978e+08	4.41516e+08	4.6043e+08	4.02429e+08	3.18529e+08	2.07962e+08	1.218e+08	6.24485e+07	2.27745e+07	3.55298e+06	1.0519e+06	331808	169274	0	0
YFQGHMASMTGGQQMGRGSSPQKPIV	391	416	4	0	695.832	8	22	8.76355	8.93538	699.975	14.7322	1	0	1.44535	-0.23811	1	-2	0.103204		0	1.52142e+06	0	0	16577.1	3.17574e+06	99361.6	215848	236148	2.70799e+06	1.27875e+06	1.40899e+07	1.27963e+07	4.27408e+07	4.93653e+07	8.42931e+07	8.96724e+07	9.91137e+07	6.83584e+07	6.8984e+07	4.05518e+07	2.69946e+07	0	3.71688e+06	1.89372e+06	17466.1	0	0	1.33175e+06	0
YFQGHMASMTGGQQMGRGSSPQKPIVR	391	417	3	0	979.474	8	23	7.98048	8.21465	985.968	17.5581	1	1	1.78415	0.0137071	1	-2	0.104386		0	0	0	0	0	0	228954	0	0	412602	0	195656	2.44602e+06	5.79482e+06	1.00319e+07	2.69312e+07	2.59104e+07	3.042e+07	5.29363e+07	3.0933e+07	3.04763e+07	4.73209e+07	2.78735e+07	2.08724e+07	2.55198e+07	1.04127e+07	5.05274e+06	2.62062e+06	84622.5	0
YFQGHMASMTGGQQMGRGSSPQKPIVR	391	417	4	0	734.857	8	23	7.96483	8.0898	739.404	16.2649	1	0	1.58096	-0.427444	1	0	0.106044		94980.6	0	0	0	0	0	173472	0	7173.17	0	109688	136270	180524	1.28609e+06	3.41044e+06	7.09863e+06	1.01836e+07	1.30794e+07	1.42316e+07	1.29062e+07	1.07303e+07	7.17175e+06	5.27345e+06	1.5467e+06	605661	100993	76818.7	0	0	0
YFQGHMASMTGGQQMGRGSSPQKPIVRV	391	418	3	0	1012.5	8	24					0
YFQGHMASMTGGQQMGRGSSPQKPIVRVFLPNKQRTVVPARC	391	432	4	0	1162.1	10	36	8.96662	9.54697	1169.25	25.6026	1	0	1.59546	1.41224	1	1	0.212882		161939	0	0	192934	185809	0	0	0	663498	0	486996	153488	0	462100	561980	200808	960003	883622	5.64997e+06	6.02084e+06	1.78928e+07	2.84306e+07	6.15516e+07	8.83267e+07	1.39274e+08	1.9022e+08	2.50632e+08	2.97115e+08	3.27353e+08	3.32439e+08
YFQGHMASMTGGQQMGRGSSPQKPIVRVFLPNKQRTVVPARC	391	432	5	0	929.879	10	36	9.0135	9.54697	935.641	25.7909	1	0	1.61436	1.22283	1	1	0.0587183		0	0	0	0	0	153973	0	232544	0	0	215559	629730	773948	514980	1.60337e+06	3.58508e+06	4.94229e+06	9.33621e+06	1.61511e+06	2.48166e+07	4.67037e+07	7.70194e+07	1.4093e+08	2.20748e+08	3.41731e+08	4.84607e+08	6.26225e+08	7.35685e+08	8.84175e+08	8.39472e+08
YFQGHMASMTGGQQMGRGSSPQKPIVRVFLPNKQRTVVPARC	391	432	6	0	775.067	10	36	8.99787	9.27848	779.85	25.6786	1	0	1.60309	0.201358	1	1	0.102155		886108	147050	575794	35022.2	814642	0	1.23613e+06	0	2.26903e+06	151999	2.63001e+06	851409	1.82828e+06	2.61641e+06	212573	3.62475e+06	6.70714e+06	6.41901e+06	1.42977e+07	2.37407e+07	877342	6.73831e+07	1.09927e+08	1.78517e+08	2.74506e+08	3.9287e+08	3.87833e+08	6.07438e+08	6.84706e+08	6.88131e+08
YFQGHMASMTGGQQMGRGSSPQKPIVRVFLPNKQRTVVPARC	391	432	7	0	664.487	10	36	9.0135	9.38758	668.589	25.6972	1	0	1.60496	0.578949	1	1	0.070256		576961	305722	117683	129312	4.30715e+06	900465	218494	492333	284535	697800	906832	605471	1.51184e+06	768855	1.99074e+06	3.30804e+06	3.6353e+06	7.71398e+06	9.62964e+06	1.83441e+07	3.46555e+07	5.48235e+07	8.99671e+07	1.53141e+08	2.1129e+08	3.18417e+08	4.19197e+08	4.95241e+08	5.53232e+08	5.58765e+08
YFQGHMASMTGGQQMGRGSSPQKPIVRVFLPNKQRTVVPARCGV	391	434	5	0	961.096	10	38	9.24733	9.54697	967.112	26.9666	1	0	1.58991	0.278182	1	1	0.0750996		0	0	834165	0	0	0	0	282941	0	160580	0	203638	1.20373e+06	2.64706e+06	1486.48	167101	1.94402e+06	1.65811e+06	4.77887e+06	3.17113e+06	1.00758e+07	1.50312e+07	2.52605e+07	4.60178e+07	7.65544e+07	1.17683e+08	1.66744e+08	2.18711e+08	2.77437e+08	3.16408e+08
YFQGHMASMTGGQQMGRGSSPQKPIVRVFLPNKQRTVVPARCGV	391	434	6	0	801.082	10	38	9.24733	9.64042	806.047	26.6771	1	0	1.56237	0.655706	1	1	0.0706077		29383.1	0	424370	163275	214264	772216	289825	0	880383	203445	0	2.2426e+06	202568	0	4.32602e+06	1.46816e+06	1.54761e+06	9.1035e+06	3.1165e+06	2.85012e+06	2.17943e+07	1.65056e+07	2.5064e+07	6.85525e+07	7.71419e+07	1.22072e+08	1.75806e+08	2.38565e+08	2.77694e+08	3.23438e+08
YFQGHMASMTGGQQMGRGSSPQKPIVRVFLPNKQRTVVPARCGV	391	434	7	0	686.785	10	38	9.27848	9.56253	691.119	27.223	1	0	1.61429	0.215228	1	1	0.103511		0	30839.8	117560	100453	632160	2236.49	0	97864.6	0	265038	234509	467018	533392	144596	453493	1.91143e+06	639062	802204	2.74283e+06	5.84034e+06	3.8139e+06	7.41502e+06	1.9964e+07	2.68794e+07	5.02648e+07	7.92894e+07	1.05443e+08	1.49282e+08	1.70889e+08	1.93608e+08
YFQGHMASMTGGQQMGRGSSPQKPIVRVFLPNKQRTVVPARCGV	391	434	8	0	601.063	10	38					-1
YFQGHMASMTGGQQMGRGSSPQKPIVRVFLPNKQRTVVPARCGVT	391	435	6	0	817.923	10	39	9.0135	9.34082	823.084	27.7959	1	0	1.601	0.390019		1	0.0567758		137467	2261.53	0	865900	0	0	0	0	0	446637	179086	0	0	287099	239926	271133	355077	176446	371947	1.25787e+06	1.61895e+06	5.58841e+06	6.5545e+06	1.34337e+07	2.94568e+07	4.73065e+07	7.75743e+07	1.05339e+08	1.37466e+08	1.76586e+08
TGGQQMGRGSSPQKPIV	400	416	2	0	864.446	6	13	7.72467	7.99607	867.013	4.07937	0.5	0					0.165356		280115	1.64495e+06	1.95811e+07	4.52289e+07	6.97908e+07	8.49024e+07	7.10614e+07	4.41459e+07	2.26694e+07	7.52137e+06	428669	7412.28	121026	18.6845	119196	8924.05	249775	123485	171902	0
TGGQQMGRGSSPQKPIVRVFLPNKQRTVVPARC	400	432	4	0	898.991	8	27	8.37038	8.65092	904.493	19.7739	1	0	1.67201	0.201021	1	0	0.201155		347853	0	635575	0	1.28606e+06	0	2.06485e+06	0	0	0	1.38849e+06	0	206091	0	2.8951e+06	114454	5.33395e+06	6.05095e+06	1.65345e+07	2.30748e+07	3.38856e+07	4.19141e+07	4.7538e+07	4.83505e+07	3.86106e+07	2.9959e+07	2.04295e+07	1.10173e+07	3.37232e+06	1.53353e+06
TGGQQMGRGSSPQKPIVRVFLPNKQRTVVPARC	400	432	5	0	719.394	8	27	8.35483	8.57807	723.868	20.1359	1	0	1.72047	-0.0304619	1	0	0.144725		604589	0	0	0	0	425739	0	0	0	0	268779	0	0	0	0	1.94056e+06	1.71868e+06	3.18481e+06	7.53298e+06	1.3932e+07	2.17111e+07	2.90499e+07	2.85928e+07	3.57283e+07	2.72861e+07	2.09319e+07	1.254e+07	4.9022e+06	3.1283e+06	1.03343e+06
TGGQQMGRGSSPQKPIVRVFLPNKQRTVVPARC	400	432	6	0	599.663	8	27	8.35483	8.60408	603.401	20.1916	1	0	1.72793	0.0746414	1	0	0.109369		246527	0	129581	0	106887	0	250918	0	0	0	363597	0	0	0	155050	117083	533832	2.94907e+06	4.99731e+06	7.5303e+06	1.52487e+07	1.73386e+07	1.86978e+07	1.66169e+07	1.77154e+07	1.26486e+07	8.19581e+06	4.38124e+06	595223	1.11015e+06
TGGQQMGRGSSPQKPIVRVFLPNKQRTVVPARCGVTVRDSLKKALM	400	445	7	0	713.97	10	40	9.59368	9.67155	718.464	28.3267	1	0	1.58456	-0.617721		1	0.188457		0	163671	0	0	0	0	144003	0	4.75234e+06	0	0	0	15094.5	0	141381	7.2419e+06	0	213500	0	192367	0	148491	1.51486e+06	400737	333789	341205	175125	2.7869e+06	4.00767e+06	7.82647e+06
MGRGSSPQKPIVRVFLPNKQRTVVPARC	405	432	4	0	781.189	8	22					-1
RVFLPNKQRTVVPARC	417	432	3	0	628.696	6	12	7.50698	7.93035	632.175	9.25094	0.6	0					0.270114		122001	178464	419083	1.37625e+06	885520	1.98371e+06	9.33093e+06	3.89677e+07	8.05489e+07	1.33955e+08	1.68011e+08	1.59173e+08	1.25527e+08	7.42692e+07	2.83507e+07	6.20191e+06	931930	2.22589e+06	0
RVFLPNKQRTVVPARC	417	432	4	0	471.774	6	12	5.99888	6.20442	475.148	12.3108	0.4	1					1.4478		1.57758e+06	0	3.19402e+06	0	2.42247e+06	0	417628	0	67553.2	0	83134.4	0	0	0	81050.3	0	0	0	1.83845e+07
RVFLPNKQRTVVPARCGV	417	434	3	0	680.726	6	14					-1
RVFLPNKQRTVVPARCGV	417	434	4	0	510.797	6	14					-1
RVFLPNKQRTVVPARCGVT	417	435	3	0	714.409	6	15	7.74022	7.98048	718.66	11.422	1	0	1.77719	0.0383501		0	0.0996285		0	2735.98	116614	107121	147380	0	0	7426.67	524022	2.67966e+06	8.04051e+06	1.69489e+07	2.35768e+07	2.36679e+07	2.12273e+07	1.30381e+07	4.45142e+06	290167	146787	0	0	0
RVFLPNKQRTVVPARCGVTVRDSLKKALM	417	445	4	0	821.475	8	25	9.4847	9.7807	826.608	18.4534	1	0	1.69287	0.263504	1	1	0.114742		283278	370985	0	0	92634.3	809641	150131	0	215861	213186	142466	178665	278802	1.24404e+06	4.6313e+06	1.05856e+07	2.28776e+07	3.97915e+07	5.36284e+07	8.15548e+07	8.95585e+07	8.97175e+07	7.57192e+07	6.32827e+07	4.2111e+07	2.4404e+07	7.19304e+06	1.66053e+06	231067	253454
RVFLPNKQRTVVPARCGVTVRDSLKKALM	417	445	5	0	657.381	8	25					-1
RVFLPNKQRTVVPARCGVTVRDSLKKALM	417	445	6	0	547.985	8	25	9.4847	9.7807	551.429	18.5844	1	0	1.71181	0.263504	1	1	0.0963095		0	0	567656	0	0	168828	157562	81302.5	266211	64482.2	74602.8	148467	352218	535854	2.52095e+06	4.48919e+06	8.66032e+06	1.49772e+07	3.23439e+07	3.56469e+07	4.91524e+07	4.60571e+07	4.07807e+07	3.30029e+07	2.23474e+07	1.09582e+07	4.3858e+06	1.1942e+06	766857	255736
VFLPNKQRTVVPARCGV	418	434	3	0	628.693	6	13	7.50698	7.93035	632.171	9.24476	0.6	0					0.0927971		0	178464	572307	916327	885520	1.7237e+06	8.7013e+06	3.73965e+07	8.00951e+07	1.33955e+08	1.67502e+08	1.59173e+08	1.25347e+08	7.4425e+07	2.66476e+07	6.72802e+06	723969	1.0086e+06	0	0
GVTVRDSL	433	440	2	0	423.738	4	6	6.80135	7.36692	426.908	5.86457	1	1	2.55767	1.35251		-1	0.0347609		114094	522216	232831	4.62509e+07	5.74718e+08	2.02477e+09	3.43046e+09	2.90194e+09	1.22366e+09	3.32502e+08	6.3137e+07
GVTVRDSLKKALM	433	445	2	0	709.413	5	11	8.76355	9.18503	713.805	7.88929	0.6	0					0.143179		1.78334e+06	4.82762e+06	3.32782e+07	8.64072e+07	1.48184e+08	2.65718e+08	4.95033e+08	9.64834e+08	1.44242e+09	1.65435e+09	1.41997e+09	8.97301e+08	4.30678e+08	1.51125e+08	4.16775e+07	7.88671e+06	201787
GVTVRDSLKKALM	433	445	3	0	473.278	5	11	8.76355	9.20062	476.237	7.98398	1	0	1.64834	0.833392	1	-1	0.0961896		751021	1.94194e+06	1.40052e+07	2.85748e+07	7.45243e+07	1.44563e+08	2.8852e+08	5.62223e+08	8.83576e+08	1.06405e+09	9.11679e+08	5.45607e+08	2.63359e+08	9.22293e+07	2.32062e+07	3.17891e+06	261991
GVTVRDSLKKALMM	433	446	2	0	774.934	6	12	9.92102	10.092	779.234	7.55675	0.4	1					0.516009		2.25409e+07	6.07399e+07	4.32226e+07	7.13252e+06	643428	1.61088e+06	4.0171e+06	1.37372e+07	3.30889e+07	5.63581e+07	6.29757e+07	7.95007e+07	3.68748e+07	6.93571e+07	3.22904e+06	3.08696e+07	182676	8.44492e+06	0
GVTVRDSLKKALMM	433	446	3	0	516.958	6	12	9.93657	10.32	520.329	9.06733	1	0	1.75602	0.616722	1	-2	0.108973		661567	331942	0	155716	948761	3.55701e+06	1.33534e+07	4.53039e+07	8.5004e+07	1.154e+08	1.32689e+08	1.04755e+08	6.90604e+07	3.71216e+07	1.73841e+07	1.40417e+07	5.13682e+06	1.1714e+06	1.97896e+06
GVTVRDSLKKALMMRGLIPECC	433	454	3	0	807.426	8	19	11.1659	11.2281	808.126	0.401322	0.6	0					2.00433		7.73777e+06	3.57331e+07	3.16808e+07	2.07012e+07	7.0791e+06	619878	328196	0	0	0	0	144801	125500	0	0	0	0	0	157785	233432	0	159218	107912	153002	0	0	0	209953
GVTVRDSLKKALMMRGLIPECC	433	454	4	0	605.822	8	19	11.1814	11.2903	606.334	0.353333	1	0	-0.907559	-0.492419	1	-8	0.6065		6.27625e+06	1.30003e+07	7.36227e+06	3.09333e+06	852911	134319	145720	0	339217	88989.2	0	0	149313	125599	813536	0	0	111742	0	0	0	0	80082.2	0	116619	0	0	0
GVTVRDSLKKALMMRGLIPECCA	433	455	3	0	831.105	8	20	11.543	11.7298	836.488	14.41	0.6	0					0.158263		1.76081e+06	789083	177452	0	281123	167068	220026	181738	176684	138630	1.98021e+06	5.10785e+06	7.2749e+06	1.78794e+07	2.8671e+07	3.30575e+07	4.06445e+07	4.19581e+07	3.35664e+07	2.58554e+07	1.33125e+07	6.69908e+06	626254	0	0	250544	0	158814	0
TVRDSLKKALM	435	445	2	0	631.368	5	9	8.23025	8.60408	634.95	6.36081	0.6	0					0.14311		74426.8	779392	1.33224e+07	5.41558e+07	1.59813e+08	3.83548e+08	7.06597e+08	9.37751e+08	8.2406e+08	4.85623e+08	2.05405e+08	6.52903e+07	1.22588e+07	122438	663447
TVRDSLKKALM	435	445	3	0	421.248	5	9	8.23025	8.74462	423.628	6.33762	0.4	0					0.0955587		132168	94697.1	2.09381e+06	1.51255e+07	6.06338e+07	1.53656e+08	2.79981e+08	3.68039e+08	3.1768e+08	1.85174e+08	7.27631e+07	2.08878e+07	1.77976e+06	0	0
TVRDSLKKALMM	435	446	2	0	696.889	6	10					-1
TVRDSLKKALMM	435	446	3	0	464.928	6	10	9.5781	9.8743	467.596	7.05212	0.6	0					0.120492		0	185757	0	0	1.50664e+06	6.68139e+06	2.00852e+07	4.06294e+07	4.71057e+07	3.87288e+07	1.98106e+07	7.21284e+06	218476	202004	54965.9	0	0
TVRDSLKKALMMRGLIPECCA	435	455	3	0	779.075	7	18	11.3836	11.4963	783.646	12.0742	0.6	0					0.836379		0	0	0	0	0	0	159899	341893	0	539385	1.87694e+06	2.78368e+06	7.95741e+06	1.18837e+07	1.2116e+07	1.20703e+07	8.09667e+06	0	0	0	0	0	0	0	0	101857
VRDSLKKALM	436	445	2	0	580.845	5	8	7.55362	8.13667	583.726	5.0161	1	0	1.29126	1.42314	1	1	0.0870925		34739.4	2.3623e+07	4.53194e+07	1.97348e+08	4.92101e+08	8.11063e+08	9.20159e+08	6.62454e+08	3.19887e+08	1.09008e+08	2.64628e+07	879929	104959	0
VRDSLKKALM	436	445	3	0	387.566	5	8	7.6158	8.06375	389.529	5.14491	1	0	1.34946	0.877359	1	1	0.101146		0	186649	9.51452e+06	5.89185e+07	1.58233e+08	2.91518e+08	3.22441e+08	2.31983e+08	1.29184e+08	3.48347e+07	3.94028e+06	8.91821e+06	123512	0
VRDSLKKALMM	436	446	2	0	646.365	6	9	8.93538	9.18503	649.473	5.32008	0.4	1					0.153876		314841	0	5.23734e+07	1.16689e+06	3.73684e+07	4.80172e+07	9.01159e+07	9.20693e+07	8.04668e+07	3.23226e+07	1.413e+07	866374	0	0	1.5146e+06	10716.6
SLKKALM	439	445	2	0	395.746	4	5	6.97665	7.25247	397.854	3.67961	1	0	1.68487	0.181967		1	0.0885945		76727.3	1.14049e+06	1.25331e+07	4.81543e+07	8.46062e+07	6.99047e+07	2.20603e+07	3.53642e+06	35894.3	0
KKALM	441	445	2	0	295.688	4	3	5.38747	5.93028	296.9	2.00516	1	0	1.44079	1.26061		1	0.0428355		5.03187e+06	6.87415e+07	1.79869e+08	1.73037e+08	4.81618e+07	2.01976e+06	218076	113403
KKALMMRGLIPECCA	441	455	3	0	555.289	7	12	10.4498	10.5122	558.548	8.51732	0.4	1					0.102919		61398.4	0	0	174778	70399.2	54855.5	0	1.21854e+06	4.15123e+06	852461	4.89689e+06	3.34601e+06	1.67604e+06	802924	96144.1	0	0	0	144850	0
MRGLIPEC	446	453	2	0	459.73	5	5	9.45	10.0764	461.634	3.13482	1	0	1.29109	1.59834		1	0.0481682		6.11632e+06	1.14434e+08	4.90661e+08	1.0137e+09	1.1747e+09	7.28302e+08	2.7435e+08	7.68937e+07	1.1311e+07	338902	145231
MRGLIPECC	446	454	1	0	1021.46	5	6	10.1541	10.6057	1026.1	3.83731	1	0	1.33658	0.892105	1	-1	0.11303		0	1.87364e+07	1.31786e+08	3.56049e+08	5.49404e+08	5.43211e+08	3.4605e+08	1.53786e+08	5.5676e+07	1.4993e+07	2.24172e+06	228051
MRGLIPECC	446	454	2	0	511.235	5	6	10.123	10.7147	513.504	3.74352	1	0	1.28009	1.45775	1	-1	0.0389264		2.05584e+07	2.48371e+08	1.09049e+09	2.80757e+09	4.53684e+09	4.48462e+09	2.63121e+09	1.0783e+09	4.04559e+08	4.69867e+07	1.33646e+06	981346
MRGLIPECCA	446	455	1	0	1092.5	6	7	10.0143	10.5746	1097.77	4.42966	1	0	1.31221	1.33137	1	1	0.142944		0	4.27909e+06	8.34015e+07	2.82498e+08	5.66848e+08	7.84815e+08	6.74756e+08	4.14782e+08	1.66357e+08	3.18446e+07	2.5883e+06	0	0	745403
MRGLIPECCA	446	455	2	0	546.754	6	7	10.0143	10.668	549.393	4.43824	1	0	1.31664	1.70863	1	1	0.0484064		1.59376e+07	1.8045e+08	8.48391e+08	2.54219e+09	5.04621e+09	6.90365e+09	6.08756e+09	3.54675e+09	1.52685e+09	5.57651e+08	9.34659e+07	1.89856e+06	332623	6.2839e+06
MRGLIPECCAV	446	456	2	0	596.288	6	8	10.9015	10.9999	599.369	5.25894	0.4	1					0.65489		0	279971	463675	1.5858e+06	2.79624e+06	3.11875e+06	3.32788e+06	1.96387e+06	1.2376e+06	143540	156188	155932	950189	820475	166510
RGLIPEC	447	453	2	0	394.21	4	4	8.8885	9.4344	395.746	2.54914	1	0	1.32839	1.27306		1	0.132128		1.0748e+06	1.71048e+07	6.16306e+07	9.83544e+07	6.97008e+07	1.88687e+07	1.8012e+06	109944	318589
RGLIPECC	447	454	2	0	445.715	5	5	9.4847	9.96763	447.607	3.13451	1	0	1.29086	1.01869		-1	0.0631241		666626	3.12928e+07	1.43243e+08	3.00798e+08	3.41469e+08	2.14264e+08	7.18683e+07	1.86268e+07	1.66967e+06	975762	14470
RGLIPECCA	447	455	2	0	481.233	5	6	9.372	9.8899	483.504	3.85109	1	0	1.34488	1.15995		1	0.158735		479769	2.93611e+07	1.44808e+08	3.66745e+08	5.87526e+08	5.99366e+08	3.50398e+08	1.35405e+08	4.29783e+07	9.12135e+06	1.42669e+06	189401
AVYRIQDGEKKPIGWDTD	455	472	2	0	1046.03	6	15	8.44818	8.72898	1051.6	9.90187	0.6	0					0.275644		0	0	57251.5	1.56023e+06	5.09808e+06	6.25796e+06	1.72515e+07	3.32425e+07	6.2557e+07	9.83865e+07	1.29199e+08	1.37477e+08	1.19767e+08	1.03562e+08	6.83939e+07	5.14673e+07	1.64497e+07	9.57351e+06	776190	854303	158047	0
AVYRIQDGEKKPIGWDTD	455	472	3	0	697.688	6	15	8.43262	8.74462	701.319	9.65371	0.6	0					0.0840211		572990	614858	1.8361e+06	1.10679e+06	2.71841e+06	1.05972e+07	5.04614e+07	1.23267e+08	2.42223e+08	3.91057e+08	5.20003e+08	5.43725e+08	4.72589e+08	3.33578e+08	1.95574e+08	9.28669e+07	3.66333e+07	1.18357e+07	2.67719e+06	658102	1.81317e+06	764221
AVYRIQDGEKKPIGWDTDISW	455	475	2	0	1239.13	7	18					-1
AVYRIQDGEKKPIGWDTDISW	455	475	3	0	826.42	7	18	10.9792	11.4147	830.783	11.5947	0.6	0					0.127615		263668	0	345100	0	0	0	1.83487e+07	1.78386e+06	1.585e+07	5.51066e+07	9.8961e+07	1.53306e+08	2.05139e+08	2.33915e+08	2.10951e+08	1.67349e+08	1.07123e+08	5.61299e+07	2.38143e+07	6.17061e+06	1.60152e+06	923770	162472	380000	455382	641836
AVYRIQDGEKKPIGWDTDISW	455	475	4	0	620.067	7	18	11.1192	11.3058	623.382	11.7656	1	0	1.38752	-0.178253	1	1	0.108018		227872	163969	85546.8	0	0	0	0	329805	913526	2.45388e+06	8.53508e+06	1.56425e+07	2.54655e+07	2.41047e+07	2.34575e+07	1.75866e+07	1.24926e+07	3.9909e+06	891405	192107	208978	147054	167546	176186	0	617453
AVYRIQDGEKKPIGWDTDISWL	455	476	3	0	864.115	7	19	12.1199	12.703	868.587	11.8487	1	0	1.279	1.42355	1	0	0.173387		1.60161e+06	3.75153e+06	2.64026e+06	2.21874e+06	7.41364e+06	1.70471e+06	3.65827e+06	1.79527e+07	2.1741e+07	4.07304e+07	7.87018e+07	1.2113e+08	1.7381e+08	2.09331e+08	2.05008e+08	1.77914e+08	1.34467e+08	8.05454e+07	3.87535e+07	2.08413e+07	6.67267e+06	2.95297e+06	2.46584e+06	1.16715e+06	256801	890223	268531
AVYRIQDGEKKPIGWDTDISWL	455	476	4	0	648.338	7	19	12.1666	12.3906	651.744	12.0579	1	0	1.31878	-0.0274994	1	0	0.173245		1.26591e+06	0	0	0	647515	83516.9	123282	141940	822589	2.18715e+06	7.44467e+06	1.63881e+07	2.46388e+07	2.65718e+07	2.6039e+07	2.21924e+07	1.87263e+07	1.00375e+07	4.37939e+06	1.40064e+06	594134	83609.5	42790.7	66868.2	509348	0	0
AVYRIQDGEKKPIGWDTDISWLTGEEL	455	481	2	0	1560.29	7	24	12.5885	12.9835	1568.82	15.206	1	0	1.31502	0.663382	1	1	0.200787		0	202654	0	140358	0	0	0	0	0	0	0	1.57782e+06	5.34892e+06	1.6786e+07	2.94079e+07	4.69761e+07	5.53455e+07	6.42515e+07	6.00099e+07	5.24185e+07	3.24611e+07	1.3589e+07	2.58246e+06	604200	0	0	0	224847	0	0
AVYRIQDGEKKPIGWDTDISWLTGEEL	455	481	3	0	1040.53	7	24	12.5261	13.2285	1046.25	15.2879	0.6	0					0.0810203		2.32601e+07	2.18099e+07	1.53519e+07	8.16281e+06	3.32909e+06	2.73345e+06	2.27342e+06	2.12643e+06	5.48053e+06	2.93232e+07	7.35726e+07	1.65936e+08	3.44347e+08	5.95126e+08	9.3431e+08	1.28685e+09	1.6338e+09	1.81135e+09	1.76286e+09	1.42789e+09	1.09379e+09	7.20885e+08	3.96304e+08	2.05867e+08	8.55261e+07	2.77716e+07	6.59543e+06	607063	248891	15827.7
AVYRIQDGEKKPIGWDTDISWLTGEEL	455	481	4	0	780.648	7	24	12.5417	13.1815	785.016	15.6092	0.6	0					0.0989942		5.0634e+06	4.17565e+06	2.66707e+06	1.63359e+06	642740	610563	738766	476936	1.77055e+06	4.53138e+06	2.06642e+07	5.29234e+07	1.14247e+08	2.0509e+08	3.31928e+08	4.62183e+08	5.62029e+08	6.26281e+08	6.10316e+08	6.3702e+08	3.81732e+08	2.38862e+08	1.37494e+08	1.39995e+08	2.61467e+07	8.31182e+06	1.96941e+06	4.75605e+07	650848	843359
VYRIQDGEKKPIGWD	456	470	2	0	902.473	6	12	8.54168	8.91975	906.912	7.7954	0.6	0					0.107056		251284	267609	336789	0	1.1123e+06	2.12359e+07	6.52564e+07	1.22826e+08	1.70832e+08	1.83586e+08	1.57197e+08	9.72618e+07	4.62905e+07	1.55158e+07	981359	115077	387372	117006	275398
VYRIQDGEKKPIGWD	456	470	3	0	601.984	6	12	8.52608	8.93538	604.934	7.76595	0.6	0					0.0460083		0	606113	73527.8	2.51305e+06	2.16776e+07	6.47028e+07	1.48731e+08	2.98507e+08	4.20536e+08	4.46993e+08	3.63612e+08	2.33439e+08	1.12704e+08	3.93707e+07	1.17977e+07	2.88375e+06	2.94109e+06	408923	537603
VYRIQDGEKKPIGWDTD	456	472	2	0	1010.51	6	14	7.94595	8.91975	1016.31	10.4031	0.6	1					0.84764		132866	11148	1.93427e+06	8.01189e+06	1.82345e+07	3.45594e+07	9.13449e+07	2.09571e+08	3.88181e+08	5.22618e+08	6.64896e+08	6.66744e+08	6.74751e+08	7.28446e+08	5.86865e+08	3.79948e+08	2.13252e+08	9.88342e+07	3.8352e+07	1.26079e+07	4.6639e+06
VYRIQDGEKKPIGWDTD	456	472	3	0	674.009	6	14	8.10543	8.96662	677.591	9.54812	0.6	0					0.460283		1.28431e+06	901062	682393	2.96548e+06	2.26452e+07	9.87339e+07	2.95429e+08	6.83188e+08	1.16902e+09	1.75455e+09	2.09725e+09	1.93417e+09	1.64494e+09	1.27546e+09	8.10004e+08	4.49816e+08	2.11341e+08	8.33389e+07	2.90705e+07	7.33783e+06	1.23123e+06
VYRIQDGEKKPIGWDTD	456	472	4	0	505.759	6	14	8.43262	8.8885	508.275	8.86684	1	0	1.31415	0.909409	1	-1	0.0478966		132765	134296	608510	131432	3.55314e+06	8.87778e+06	4.41265e+07	8.23299e+07	1.57789e+08	2.05113e+08	2.55406e+08	2.09392e+08	1.60983e+08	8.53966e+07	3.91685e+07	1.32202e+07	2.85715e+06	82285.1	1.01148e+06	0	115320
VYRIQDGEKKPIGWDTDISW	456	475	3	0	802.741	7	17	11.0258	11.683	806.86	10.9034	0.6	0					0.465197		6.36334e+06	1.50947e+07	1.78928e+07	1.42425e+07	7.33077e+06	4.44792e+06	1.13653e+07	4.10467e+07	1.2282e+08	2.736e+08	4.73251e+08	7.11215e+08	7.99167e+08	7.39432e+08	6.93787e+08	3.91339e+08	2.19795e+08	1.38573e+08	3.58692e+07	7.48399e+06	8.68711e+06	2.54595e+06	918629	1.76954e+06	1.2565e+06
VYRIQDGEKKPIGWDTDISW	456	475	4	0	602.308	7	17					-1
VYRIQDGEKKPIGWDTDISWL	456	476	2	0	1260.15	7	18	11.2333	11.4303	1270.7	19.5651	0.4	0					0.155914		0	0	0	0	0	0	0	0	0	0	0	0	246561	887649	0	738066	211232	8.33212e+06	2.14122e+07	4.38348e+07	6.04677e+07	6.39588e+07	5.89862e+07	4.57032e+07	2.32195e+07	8.03574e+06
VYRIQDGEKKPIGWDTDISWL	456	476	3	0	840.436	7	18	12.1978	12.729	844.803	11.5758	1	0	1.3494	1.21354	-1	0	0.0525719		1.05377e+06	422974	528677	858474	641198	1.44186e+06	8.10447e+06	2.38524e+07	7.30466e+07	1.90229e+08	2.96869e+08	4.88744e+08	6.89584e+08	6.7988e+08	6.16385e+08	4.96558e+08	2.92512e+08	1.58851e+08	7.6504e+07	3.6458e+07	1.91811e+07	1.46171e+07	8.9772e+06	1.15086e+06	589147	840068
VYRIQDGEKKPIGWDTDISWL	456	476	4	0	630.579	7	18	12.1199	12.5938	633.891	11.7226	1	0	1.37888	0.982193	-1	0	0.10638		0	455259	133363	1.04652e+06	0	1.43751e+06	0	2.23734e+06	1.13986e+07	2.32171e+07	5.37281e+07	8.89808e+07	1.16959e+08	1.33335e+08	1.13536e+08	8.92754e+07	5.35841e+07	2.98124e+07	1.17739e+07	8.27946e+06	3.68758e+06	4.02142e+06	1.77982e+06	1.79572e+06	466713	593601
VYRIQDGEKKPIGWDTDISWLTG	456	478	3	0	893.126	7	20	11.9014	12.0835	897.988	12.9752	0.6	0					0.173521		0	177216	0	0	375560	601760	1.68965e+06	2.00563e+06	2.8265e+06	3.34987e+06	8.8284e+06	1.11746e+07	1.93092e+07	2.84691e+07	3.27942e+07	3.29076e+07	2.9727e+07	2.39252e+07	1.01346e+07	9.54261e+06	1.10492e+06	0	4.45774e+06	0	0	2.34541e+06	146659	150788
VYRIQDGEKKPIGWDTDISWLTGEE	456	480	3	0	979.154	7	22	12.1199	12.229	984.642	14.7118	0.6	0					0.230808		0	0	0	0	101623	110950	0	0	0	242126	1.55738e+06	1.3216e+06	3.69146e+06	7.67045e+06	1.19702e+07	1.51918e+07	1.61237e+07	1.33497e+07	9.93914e+06	4.73363e+06	2.28278e+06	1.35373e+06	592454	124604	364410	337989	363520	136460	295224	3.89642e+06
VYRIQDGEKKPIGWDTDISWLTGEEL	456	481	2	0	1524.77	7	23	12.5885	13.2024	1533	14.6364	1	0	1.32506	1.5475	1	-1	0.144249		0	219860	182728	0	454761	0	511730	0	259287	1.49367e+06	8.19978e+06	2.54988e+07	6.12486e+07	1.08906e+08	1.74748e+08	2.43397e+08	2.84715e+08	2.67681e+08	2.39992e+08	1.66163e+08	1.02778e+08	4.89227e+07	1.69212e+07	2.06469e+06	802558	0	0	0	0	0
VYRIQDGEKKPIGWDTDISWLTGEEL	456	481	3	0	1016.85	7	23	12.5885	13.2598	1022.37	14.7426	0.6	0					0.0608761		264122	0	503841	473994	520633	1.01969e+06	1.05137e+06	6.88144e+06	3.89102e+07	1.08266e+08	2.8741e+08	6.20226e+08	1.24486e+09	2.09205e+09	3.14265e+09	4.25456e+09	4.9441e+09	4.82311e+09	4.08458e+09	3.13233e+09	2.10211e+09	1.22053e+09	6.10244e+08	2.75601e+08	1.00728e+08	3.02457e+07	9.70828e+06	581443	325674	714179
VYRIQDGEKKPIGWDTDISWLTGEEL	456	481	4	0	762.888	7	23	12.5885	12.9784	767.04	14.783	0.6	0					0.0317274		68176.2	370746	1.1e+06	884599	189450	830051	2.71172e+07	1.95902e+06	7.78919e+06	3.07537e+07	7.23401e+07	1.70564e+08	3.3302e+08	5.7705e+08	8.92738e+08	1.18953e+09	1.38651e+09	1.42899e+09	1.25796e+09	9.54472e+08	6.22905e+08	3.54617e+08	1.76592e+08	7.09295e+07	2.48707e+07	6.89851e+06	2.00027e+06	283131	134311	94531.2
VYRIQDGEKKPIGWDTDISWLTGEELHV	456	483	3	0	1095.56	8	25	11.9483	12.1199	1104.02	23.4225	0.6	0					0.262365		0	0	0	0	148968	0	0	181703	276804	1.47821e+06	992551	1.12917e+06	918825	717975	926996	961160	457687	466604	339354	2.99984e+06	1.41922e+07	4.43909e+07	1.56403e+08	3.57042e+08	5.92428e+08	9.63981e+08	1.11647e+09	8.90132e+08	1.13976e+08	25816.7
YRIQDGEKKPIGWD	457	470	2	0	852.939	5	11	8.47933	8.55727	857.669	8.44602	0.4	1					0.445385		106082	0	0	0	1.31538e+06	1.07115e+07	2.32178e+07	3.56382e+07	4.17471e+07	3.94949e+07	2.48901e+07	3.12104e+07	4.41702e+06	4.2802e+07	0	1.19929e+07	0
YRIQDGEKKPIGWD	457	470	3	0	568.962	5	11	8.33927	8.87808	571.696	7.18843	1	0	1.38697	1.24445	1	1	0.0989643		0	8580.02	276208	907168	1.16483e+07	5.84695e+07	1.30637e+08	2.12649e+08	2.47984e+08	2.20516e+08	1.51279e+08	7.11749e+07	2.36053e+07	5.70714e+06	681910	586567	2.63449e+06
YRIQDGEKKPIGWDTD	457	472	2	0	960.976	6	13	8.23025	8.72898	965.912	8.736	1	0	1.45385	1.08252	1	-1	0.324554		1.08938e+06	1.89348e+06	3.98774e+06	1.26593e+06	4.98443e+06	1.93998e+07	6.34837e+07	1.2908e+08	2.04929e+08	2.69077e+08	2.6667e+08	2.09577e+08	1.30155e+08	6.42485e+07	2.46178e+07	4.12825e+06	1.45843e+06	0	1.72375e+07	3.66332e+07
YRIQDGEKKPIGWDTD	457	472	3	0	640.987	6	13	8.29255	8.66652	644.122	8.26957	1	0	1.32418	0.578478	1	0	0.0662992		84078.9	0	233574	128875	9.3022e+06	4.90226e+07	1.361e+08	2.77126e+08	4.35388e+08	5.50289e+08	4.73828e+08	3.88259e+08	2.2961e+08	9.25434e+07	3.61726e+07	6.26258e+06	2.70733e+06	1.50128e+06	3.78982e+06	1.89795e+06
YRIQDGEKKPIGWDTD	457	472	4	0	480.992	6	13	8.24583	8.55207	483.375	8.39764	1	0	1.35979	0.304845	1	0	0.121988		0	293633	0	115632	0	592717	6.7652e+06	9.97382e+06	2.9437e+07	4.15403e+07	3.87533e+07	2.85603e+07	1.49857e+07	3.80417e+06	428891	247262	0	0	0	86040
YRIQDGEKKPIGWDTDISW	457	475	3	0	769.718	6	16	10.9481	11.4458	773.64	10.3812	1	0	1.37009	1.07834	1	1	0.0884575		49807.6	413598	0	0	101718	669724	2.05271e+06	1.78443e+07	6.65233e+07	1.27316e+08	2.10117e+08	2.63536e+08	2.61329e+08	2.29738e+08	1.60656e+08	7.88434e+07	3.26405e+07	6.01075e+06	1.59134e+06	426162	178704	2.20773e+06	3.00858e+06
YRIQDGEKKPIGWDTDISW	457	475	4	0	577.541	6	16	11.0725	11.1814	580.506	10.4773	1	0	1.39181	-0.492351	1	1	0.092663		0	0	0	0	89355.4	0	0	248032	1.26453e+06	3.45237e+06	8.65532e+06	9.81965e+06	1.1209e+07	9.66696e+06	6.25455e+06	2.97577e+06	184461	0	0	230094	8426.19	23202.7	0
YRIQDGEKKPIGWDTDISWL	457	476	2	0	1210.62	7	17	12.1978	12.354	1216.88	11.0592	1	0	1.3763	-0.301468	1	0	0.278108		0	164544	577197	0	479062	108220	301533	154557	1.85669e+06	2.84115e+06	7.02326e+06	1.05917e+07	1.53827e+07	1.30848e+07	1.11906e+07	4.92703e+06	5.42215e+06	287022	2.49224e+06	126234	206937	0	0	0	0
YRIQDGEKKPIGWDTDISWL	457	476	3	0	807.413	7	17	12.1199	12.651	811.574	11.0186	0.6	0					0.131497		240311	1.57994e+06	1.71182e+06	534430	1.17016e+06	1.92582e+06	2.68292e+06	8.73252e+06	3.34686e+07	7.83937e+07	1.37566e+08	2.01233e+08	2.46844e+08	2.3709e+08	1.87663e+08	1.20166e+08	6.00642e+07	2.22703e+07	6.95256e+06	1.46816e+06	1.783e+06	2.88075e+06	1.41051e+06	956989	8.57201e+06
YRIQDGEKKPIGWDTDISWLTGEEL	457	481	3	0	983.826	7	22	12.5417	13.0252	989.147	14.2011	0.6	0					0.0761573		132628	0	248694	126573	0	530865	611645	910647	8.37202e+06	3.38719e+07	9.4493e+07	2.10853e+08	3.87741e+08	6.25167e+08	9.08157e+08	1.07761e+09	1.15177e+09	1.01313e+09	8.17673e+08	5.46306e+08	3.15989e+08	1.59502e+08	6.15159e+07	2.0032e+07	4.24161e+06	418777	1.1486e+06	0	1.39133e+06	3.46448e+07
YRIQDGEKKPIGWDTDISWLTGEEL	457	481	4	0	738.121	7	22	12.5885	12.9471	742.121	14.2381	1	0	1.36418	0.516399	1	1	0.0699799		209330	153991	156030	625494	187721	13590.3	223727	0	702855	397017	1.40899e+07	2.00255e+07	7.10958e+07	1.14275e+08	1.70751e+08	2.03463e+08	2.11553e+08	1.908e+08	1.55822e+08	1.0212e+08	5.85767e+07	2.95036e+07	8.95682e+06	1.91986e+06	659160	373344	125301	253153	0	172609
RIQDGEKKPIGWDTD	458	472	2	0	879.444	6	12	7.7091	7.83692	883.467	7.01968	1	0	1.13934	-0.415931	1	-2	0.273578		0	0	2.22228e+06	0	1.70548e+06	5.27835e+06	1.28292e+07	1.9525e+07	2.52145e+07	2.27643e+07	1.62456e+07	7.43523e+06	1.07962e+06	0	0	0	0	0	8923.16
RIQDGEKKPIGWDTD	458	472	3	0	586.632	6	12	7.69357	7.85247	589.424	7.35067	1	0	1.23902	-0.290359	1	0	0.0868514		0	0	153151	203456	979733	7.63178e+06	2.13163e+07	3.78412e+07	4.71873e+07	4.54745e+07	3.19353e+07	1.38109e+07	6.22702e+06	774601	246422	0	0	3433.24	0
RIQDGEKKPIGWDTDISWL	458	476	3	0	753.059	6	16	11.9483	12.2499	756.734	9.67873	1	0	1.21143	0.285926		0	0.1244		283594	3.42199e+06	235928	0	8.25157e+06	429344	1.16723e+06	1.55529e+07	2.41758e+07	4.71681e+07	6.96665e+07	7.55618e+07	7.02201e+07	5.4606e+07	3.24544e+07	1.69044e+07	4.56908e+06	1.19416e+06	560136	291341	0	265131	774049
RIQDGEKKPIGWDTDISWLTGEEL	458	481	2	0	1393.7	7	21	12.4949	12.6822	1401.6	14.1343	1	0	1.4577	-0.175358	1	1	0.462606		0	0	0	0	0	250953	0	0	164017	875677	4.3734e+06	8.79938e+06	1.62383e+07	2.23779e+07	2.58563e+07	2.59796e+07	2.68596e+07	2.01707e+07	1.72515e+07	1.47224e+07	1.36386e+07	8.65399e+06	3.40438e+06	678854	383092	155806	150821	0	0
RIQDGEKKPIGWDTDISWLTGEEL	458	481	3	0	929.471	7	21	12.4479	13.0148	934.355	12.9997	1	0	1.26243	1.35763	1	1	0.0613248		0	565193	961615	365373	562094	731285	2.85194e+06	6.67325e+06	2.19285e+07	5.4117e+07	1.24397e+08	2.32758e+08	3.73682e+08	5.32182e+08	5.93108e+08	6.3487e+08	5.34113e+08	4.06084e+08	2.62256e+08	1.3518e+08	6.74531e+07	2.39075e+07	5.79188e+06	786706	1.17955e+06	121423	261243	855612	0
RIQDGEKKPIGWDTDISWLTGEEL	458	481	4	0	697.355	7	21	12.4949	12.8381	701.029	13.0406	1	0	1.26947	0.454253	1	1	0.0903839		417930	68855.8	356590	0	679052	0	196713	354236	1.68862e+06	6.30103e+06	1.22543e+07	2.45397e+07	4.54561e+07	6.50744e+07	7.85951e+07	7.77624e+07	7.07301e+07	5.04015e+07	3.12773e+07	1.57898e+07	6.45228e+06	1.42656e+06	135923	183191	825265	163865	441773	0	322160
RIQDGEKKPIGWDTDISWLTGEELHV	458	483	3	0	1008.18	7	23					0
TDISWLTGEEL	471	481	1	0	1263.61	5	9	12.1354	13.464	1273.31	8.95671	1	0	2.62186	4.43478	0	-2	1.45745		16672.1	588523	388288	7.42551e+06	5.25156e+07	1.4323e+08	2.41947e+08	3.04979e+08	6.62635e+08	1.88002e+09	2.76281e+09	1.62276e+09	4.38152e+08	9.52133e+07	1.25752e+08
TDISWLTGEEL	471	481	2	0	632.309	5	9	12.2603	13.0252	635.549	5.73463	1	0	1.32802	2.15792	0	1	0.151634		85761.1	500648	6.34766e+06	3.5055e+07	1.05015e+08	2.03688e+08	2.87123e+08	2.6914e+08	1.88141e+08	9.00801e+07	3.36395e+07	5.5418e+06	1.79629e+06	257049	1.30322e+06
ISWLTGEEL	473	481	1	0	1047.54	4	7	12.0107	12.7913	1052.61	4.44529	1	0	1.32028	2.22115		0	0.0986828		5.54666e+06	3.13305e+07	2.16143e+08	7.0832e+08	1.46846e+09	1.80033e+09	1.41545e+09	7.24217e+08	2.46316e+08	8.81504e+07	1.03343e+07	413182
ISWLTGEELHV	473	483	2	0	642.335	5	9	11.9171	12.0419	645.61	5.77629	1	0	1.34474	-0.427916		0	0.157431		67349.2	0	0	628305	3.26776e+06	8.34572e+06	1.15996e+07	1.14803e+07	7.66465e+06	4.35578e+06	111946	90223.5	214911	0	0
LTGEEL	476	481	1	0	661.34	4	4	7.41365	8.10022	663.966	2.24895	1	0	1.05717	1.84133		0	0.0598487		8.91201e+07	6.30396e+08	1.3753e+09	1.43347e+09	7.33148e+08	1.82961e+08	2.69249e+07	1.1813e+06	105889
TGEEL	477	481	1	0	548.256	3	3	6.06222	6.3695	550.631	2.07499	0.4	1					0.533188		2.79122e+07	1.31389e+08	2.08723e+08	1.31282e+08	5.53922e+07	4.33396e+07	9.308e+06
HVEVL	482	486	1	0	596.34	3	3	7.50698	8.14187	598.409	1.71858	1	0	1.09556	1.63254		1	0.0695398		6.13787e+08	3.52991e+09	6.27281e+09	3.56764e+09	8.34323e+08	1.36009e+08	7.17731e+06
HVEVLENVPLTTHN	482	495	2	0	801.418	5	11	8.15227	8.67173	805.248	6.72517	1	0	1.23477	1.16628	1	1	0.0587106		306350	4.02355e+06	2.83858e+07	1.30533e+08	4.55603e+08	1.19414e+09	2.33704e+09	3.37749e+09	3.50323e+09	2.54016e+09	1.45074e+09	5.92277e+08	2.06724e+08	5.11935e+07	6.33799e+06	139746	485428
HVEVLENVPLTTHN	482	495	3	0	534.614	5	11	8.15227	8.58848	536.96	6.10131	1	0	1.0298	0.829958	1	1	0.0341156		751798	8.39644e+06	4.14382e+07	1.57611e+08	4.02422e+08	8.0908e+08	1.18305e+09	1.37706e+09	1.23721e+09	7.96785e+08	3.97265e+08	1.5464e+08	4.35097e+07	1.00884e+07	1.2002e+06	0	216724
HVEVLENVPLTTHNF	482	496	2	0	874.952	6	12					0
HVEVLENVPLTTHNFVRKT	482	500	3	0	745.074	6	16	8.84162	8.98225	748.958	10.3251	1	0	1.35743	-0.364153	1	1	0.154011		0	0	0	0	915380	1.28472e+06	277864	180341	1.54764e+06	5.45587e+06	9.81628e+06	1.33703e+07	1.49476e+07	1.24692e+07	7.30612e+06	3.65668e+06	907491	0	0	437915	0	0	0
HVEVLENVPLTTHNFVRKT	482	500	4	0	559.058	6	16					-1
HVEVLENVPLTTHNFVRKTF	482	501	2	0	1190.64	6	17	9.90547	10.1075	1197.04	11.373	0.6	0					0.334195		0	0	448986	254439	0	260274	0	0	1.42703e+06	1.72034e+06	1.55929e+07	2.40228e+07	3.37316e+07	3.47479e+07	3.31862e+07	1.56982e+07	4.3841e+06	1.59339e+06	2.0777e+06	847589	1.07919e+06	0	0	0
HVEVLENVPLTTHNFVRKTF	482	501	3	0	794.097	6	17					-1
HVEVLENVPLTTHNFVRKTF	482	501	4	0	595.825	6	17	9.84312	10.3771	599.009	11.3063	1	0	1.42883	1.22492	1	1	0.122618		471687	141926	448535	269654	408457	190416	1.67114e+06	1.22287e+06	1.10283e+07	3.71884e+07	8.63565e+07	1.34929e+08	1.8537e+08	1.89719e+08	1.57884e+08	9.92432e+07	4.41868e+07	1.68338e+07	5.5326e+06	1.51073e+06	561184	293634	3.86096e+06	130441
HVEVLENVPLTTHNFVRKTFF	482	502	3	0	843.12	7	18	11.0258	11.5897	847.635	12.0018	1	0	1.43493	1.34551	1	0	0.128135		358875	0	640823	250831	389181	1.5753e+06	992876	9.34357e+06	6.6973e+07	1.89736e+08	4.62615e+08	8.24962e+08	1.29619e+09	1.55879e+09	1.49378e+09	1.21183e+09	8.05945e+08	4.4497e+08	1.94522e+08	6.92507e+07	1.58652e+07	2.23635e+06	516460	0	0	385836
HVEVLENVPLTTHNFVRKTFF	482	502	4	0	632.592	7	18	11.0414	11.5897	635.967	11.9567	1	0	1.42589	1.28269	1	0	0.0859137		281729	104521	0	1.51045e+06	178288	1.14655e+06	230964	4.53355e+06	1.57714e+07	6.19847e+07	1.47014e+08	2.77228e+08	4.12261e+08	5.07455e+08	5.02788e+08	3.99263e+08	2.62188e+08	1.34244e+08	5.08908e+07	1.17485e+07	4.46995e+06	1.09959e+06	167398	458522	0	438190
HVEVLENVPLTTHNFVRKTFFTL	482	504	3	0	914.497	7	20	11.8857	12.4635	919.538	13.4516	0.6	0					0.0838992		730621	277890	758387	991182	307774	324134	100162	819083	4.21803e+06	1.96655e+07	7.06471e+07	1.61376e+08	3.17598e+08	5.18868e+08	7.00243e+08	7.57575e+08	7.0219e+08	5.50195e+08	3.32617e+08	1.79189e+08	7.7067e+07	2.43257e+07	3.00506e+06	924118	274990	0	146869	565265
HVEVLENVPLTTHNFVRKTFFTL	482	504	4	0	686.125	7	20	11.9639	12.1822	689.941	13.5943	1	0	1.48174	-0.0503919	1	1	0.0544176		180432	392740	208746	92259.9	195751	375371	55611.9	59169.3	371299	4.3569e+06	1.60805e+07	3.85145e+07	7.79159e+07	1.28031e+08	1.69926e+08	2.01684e+08	1.81328e+08	1.35285e+08	8.18367e+07	4.57728e+07	2.03446e+07	7.16666e+06	1.40998e+06	561699	0	1.12157e+07	0	21939.4
HVEVLENVPLTTHNFVRKTFFTLA	482	505	2	0	1406.76	7	21	11.8545	12.1978	1414.74	14.2527	1	0	1.47806	0.454657	1	1	0.29356		0	0	0	0	0	0	0	0	225992	0	491598	2.9898e+06	1.57954e+07	3.60502e+07	5.81897e+07	8.22279e+07	8.65614e+07	8.50404e+07	5.76111e+07	3.10901e+07	7.5447e+06	1.07612e+06	0	132674	0	239437	230924	0	0
HVEVLENVPLTTHNFVRKTFFTLA	482	505	3	0	938.176	7	21	11.8233	12.4323	943.513	14.2976	1	0	1.48579	1.52798	1	1	0.136727		1.99492e+06	4.71595e+06	2.41596e+06	2.61963e+06	1.42339e+07	441340	606588	4.00843e+07	4.11525e+06	2.50373e+07	1.39968e+08	2.37577e+08	5.24534e+08	9.84444e+08	1.53528e+09	2.06263e+09	2.26016e+09	1.99988e+09	1.53916e+09	9.82525e+08	5.18245e+08	2.44866e+08	9.104e+07	2.86596e+07	8.83123e+06	619650	309410	0	433580
HVEVLENVPLTTHNFVRKTFFTLA	482	505	4	0	703.884	7	21	11.8233	12.3852	707.904	14.366	1	0	1.49756	1.33777	1	0	0.0981978		127428	73659.4	514978	349361	469490	233401	769483	233802	1.24487e+06	4.44282e+06	2.72287e+07	7.48542e+07	1.83655e+08	3.34502e+08	5.33777e+08	6.94464e+08	7.479e+08	6.84779e+08	5.22415e+08	3.45726e+08	1.75295e+08	7.9905e+07	2.27627e+07	8.843e+06	817354	407312	492964	300089	91667.6
HVEVLENVPLTTHNFVRKTFFTLAF	482	506	2	0	1480.3	7	22	12.9939	13.4587	1488.21	14.0147	1	0	1.32748	0.945296	1	1	0.457975		0	374937	0	681761	492337	2.29475e+06	2.73898e+06	5.92194e+06	3.93432e+06	6.74478e+06	5.13003e+06	6.1594e+06	1.06956e+07	2.22148e+07	3.84258e+07	5.90471e+07	6.83623e+07	7.06824e+07	6.11908e+07	3.94823e+07	1.71132e+07	4.57443e+06	0	13143.8	176669	0	100543	0	0	0
HVEVLENVPLTTHNFVRKTFFTLAF	482	506	3	0	987.199	7	22	12.9004	13.5587	992.739	14.8023	1	0	1.45685	1.72741	1	1	0.0791616		580898	725693	110375	0	0	0	0	0	0	7.72759e+06	4.40229e+07	1.22558e+08	2.96619e+08	5.56894e+08	9.65149e+08	1.37696e+09	1.62171e+09	1.61758e+09	1.34316e+09	9.39802e+08	6.07577e+08	3.14428e+08	1.33192e+08	5.53801e+07	1.49178e+07	1.39778e+06	326837	643836	97231.5	90112.1
HVEVLENVPLTTHNFVRKTFFTLAF	482	506	4	0	740.651	7	22	12.9004	13.5587	744.813	14.8274	1	0	1.46098	1.72741	1	1	0.0806667		791852	969029	290131	1.07299e+06	199973	821774	345489	863604	1.5143e+06	2.51646e+06	1.28408e+07	4.0637e+07	9.23222e+07	1.86336e+08	3.06063e+08	4.29387e+08	5.32792e+08	5.49522e+08	4.70632e+08	3.34759e+08	2.02375e+08	1.02296e+08	4.21541e+07	1.4137e+07	3.5046e+06	273555	73490.4	221345	134106	153311
EVLENVPLTTHN	484	495	2	0	683.354	5	9	7.7091	8.23025	686.512	5.52314	0.6	0					0.19595		2.9354e+06	2.00399e+06	1.77652e+07	4.47312e+07	1.46731e+08	2.52843e+08	3.55987e+08	3.22919e+08	2.17481e+08	1.00391e+08	3.12605e+07	4.41337e+06	230939	84905.6	346611
EVLENVPLTTHNFVRKTF	484	501	3	0	715.388	6	15					-1
EVLENVPLTTHNFVRKTFF	484	502	3	0	764.411	6	16	11.2125	11.5897	768.522	10.939	0.6	0					0.395431		2.67624e+06	19623.6	353176	2.1304e+06	390033	174208	498519	670102	7.64499e+06	2.3429e+07	5.85863e+07	9.50164e+07	1.13508e+08	1.0943e+08	8.43598e+07	4.72013e+07	2.05807e+07	3.01682e+06	467384	271326	167695	845724	199693
EVLENVPLTTHNFVRKTFFTL	484	504	3	0	835.788	7	18					-1
EVLENVPLTTHNFVRKTFFTLA	484	505	3	0	859.467	7	19	12.0263	12.2603	863.931	11.8229	1	1	1.27408	0.0126971		0	0.243787		9.00661e+06	1.04011e+07	8.15649e+06	1.84446e+06	1.30364e+06	465310	671172	126058	92402.6	1.19055e+06	1.50732e+06	6.12259e+06	1.6584e+07	3.63382e+07	4.40603e+07	4.58618e+07	3.97555e+07	2.82976e+07	1.46824e+07	5.57753e+06	2.10926e+06	0	0	322339	68870.8	161493	202417
LENVPLTTHNFVRKTFF	486	502	3	0	688.374	6	14	10.3719	10.7147	691.221	7.27981	0.6	0					0.263895		3.45073e+07	1.1211e+06	1.02503e+06	6.53676e+06	2.43087e+06	3.45781e+06	8.72882e+06	3.04877e+07	8.49916e+07	1.36755e+08	1.2536e+08	6.0623e+07	1.31832e+07	500859	386741	290008	206245	0	479417	450183	583687
ENVPLTTHN	487	495	1	0	1024.51	4	6	5.43422	5.89343	1028.8	3.71409	0.6	0					0.0861696		1.15666e+06	5.02207e+06	3.71585e+07	1.00402e+08	1.64505e+08	1.4821e+08	7.29735e+07	1.49869e+07	1.3668e+06	191637	94589.8
ENVPLTTHN	487	495	2	0	512.757	4	6	5.38747	5.98832	514.947	3.79917	0.6	0					0.0406363		4.71341e+06	1.0275e+08	5.53104e+08	1.50337e+09	2.30361e+09	2.13804e+09	1.12017e+09	3.65218e+08	8.55757e+07	1.52035e+07	2.24412e+06
ENVPLTTHNF	487	496	2	0	586.291	5	7	5.99888	6.29855	587.439	1.60412	1	0	-0.146579	0.278317		-9	0.504108		6.86854e+06	1.7996e+07	2.19819e+07	1.52156e+07	6.60943e+06	953208	222215	0	0	0	136903	50370	1.87198e+06
ENVPLTTHNFVRKTF	487	501	2	0	901.981	6	12	8.57287	9.17985	906.732	8.41969	0.6	0					0.14171		0	783474	722462	1.61217e+06	1.61948e+06	1.24904e+07	6.45926e+07	1.61964e+08	2.90351e+08	3.8035e+08	3.69769e+08	2.74756e+08	1.32903e+08	6.0747e+07	1.71336e+07	6.53717e+06	0	1.44561e+06	0
ENVPLTTHNFVRKTF	487	501	4	0	451.494	6	12	8.6197	8.81038	453.871	8.42677	1	1	1.5631	-0.161959	1	0	0.169478		993.801	614406	0	0	72440.8	1.71248e+06	3.89769e+06	1.00487e+07	2.40258e+07	2.18748e+07	3.58456e+07	2.42656e+07	9.73475e+06	1.80486e+06	731244	1.04776e+06	0	0	0
ENVPLTTHNFVRKTFF	487	502	3	0	650.679	6	13	10.3875	10.8859	654.014	8.81464	1	0	1.47571	1.08124	1	-1	0.0539676		210442	457431	3.11735e+06	0	7.7453e+06	6.3563e+07	1.76503e+08	4.79349e+08	9.64842e+08	1.41626e+09	1.63778e+09	1.35615e+09	8.91063e+08	4.45959e+08	1.76909e+08	5.60633e+07	9.97252e+06	1.21872e+06	74482.3	100840
ENVPLTTHNFVRKTFF	487	502	4	0	488.261	6	13	10.4187	10.8548	490.775	8.86422	1	0	1.4895	0.829487	1	-1	0.103571		82866.4	0	42679.1	0	414479	785199	7.89714e+06	3.25999e+07	7.51531e+07	1.132e+08	1.28936e+08	1.08469e+08	6.80318e+07	3.02044e+07	1.03123e+07	2.69864e+06	1.87164e+06	90776.2	98498.5	0
ENVPLTTHNFVRKTFFTL	487	504	2	0	1082.58	6	15	11.5741	11.9951	1088.33	10.1741	1	0	1.47652	0.768687	1	0	0.148099		260692	0	0	252694	0	0	234456	3.39616e+06	2.39971e+07	5.99887e+07	1.01523e+08	1.30184e+08	1.34999e+08	1.02692e+08	5.58214e+07	1.62791e+07	1.96169e+06	0	174061	363232	0	0
ENVPLTTHNFVRKTFFTL	487	504	3	0	722.056	6	15	11.543	12.0887	725.899	10.2086	1	0	1.48483	1.27232	1	0	0.0724359		186248	1.19881e+07	678205	206669	839962	550205	6.91089e+06	4.20607e+07	1.19297e+08	2.54006e+08	4.32887e+08	5.70986e+08	5.66668e+08	4.22496e+08	2.7269e+08	1.2541e+08	2.67223e+07	1.50551e+07	2.77646e+06	57780.4	559079	297995
ENVPLTTHNFVRKTFFTLA	487	505	2	0	1118.1	6	16	11.368	11.8389	1124.24	10.9188	0.6	0					0.212962		0	969790	0	324091	613803	4.79306e+06	1.34963e+07	1.96963e+07	4.44238e+07	1.16634e+08	2.34482e+08	3.60234e+08	4.63511e+08	4.60573e+08	3.29157e+08	1.75516e+08	7.78816e+07	2.24982e+07	1.24912e+06	50268.7	0	282660	454844
ENVPLTTHNFVRKTFFTLA	487	505	3	0	745.736	6	16	11.3369	11.7661	749.896	11.124	0.6	0					0.0848562		1.09708e+06	2.18648e+06	4.85796e+06	2.5039e+06	1.01867e+07	2.82582e+07	5.24299e+07	8.7366e+07	2.06366e+08	4.909e+08	9.72258e+08	1.54861e+09	1.91685e+09	1.9522e+09	1.5814e+09	9.4463e+08	4.53003e+08	2.16651e+08	6.24487e+07	1.445e+07	535826	618783	0
ENVPLTTHNFVRKTFFTLA	487	505	4	0	559.553	6	16	11.3991	11.7557	562.689	11.1849	1	0	1.55162	0.508319	1	0	0.185654		19842.5	360349	120064	170849	0	132590	217086	775507	6.26144e+06	2.12334e+07	4.4873e+07	7.77115e+07	9.92481e+07	1.03042e+08	8.06031e+07	4.19616e+07	2.07817e+07	4.83357e+06	602229	864861	0	323192	0
ENVPLTTHNFVRKTFFTLAF	487	506	2	0	1191.63	7	17	12.7602	13.3748	1198.02	11.2988	0.6	0					0.158356		4.37856e+06	5.32284e+06	1.34356e+07	9.32228e+06	7.85299e+06	525453	1.94656e+06	992987	1.55126e+07	5.13319e+07	1.21431e+08	2.1301e+08	2.87727e+08	3.17443e+08	2.83196e+08	2.06473e+08	1.15605e+08	5.06584e+07	1.02135e+07	729576	63446.4	27571.1	12912.4	292864	354651
ENVPLTTHNFVRKTFFTLAF	487	506	3	0	794.758	7	17	12.7602	13.4482	799.066	11.4538	0.6	0					0.0714961		5.51612e+06	2.78843e+07	3.08621e+07	4.72564e+07	3.07302e+07	1.48497e+07	1.15808e+07	3.61054e+07	1.21775e+08	3.17445e+08	6.55546e+08	1.15248e+09	1.59416e+09	1.77346e+09	1.61617e+09	1.15201e+09	6.78374e+08	3.26378e+08	1.25616e+08	3.94405e+07	1.06927e+07	1.94834e+06	618746	4.17155e+06	441945
FVRKTF	496	501	2	0	399.237	4	4	6.99225	7.5588	401.065	3.15948	1	1	1.87984	1.35649		1	0.0602505		2.92235e+06	4.63696e+07	2.58638e+08	5.69886e+08	6.3662e+08	3.3242e+08	8.30934e+07	1.27585e+07	846638
FVRKTFF	496	502	2	0	472.771	4	5	9.71832	10.1852	474.989	3.83212	0.6	0					0.04986		4.11108e+06	4.94221e+07	2.78551e+08	9.40689e+08	1.62703e+09	1.50608e+09	7.54193e+08	2.32098e+08	4.96866e+07	2.99527e+06
FVRKTFF	496	502	3	0	315.517	4	5	9.71832	10.3563	316.963	3.73719	0.5	0					0.4342		0	6.49458e+06	1.03618e+08	2.44585e+08	4.0337e+08	3.78458e+08	1.73263e+08	5.04849e+07	8.51604e+06	51886.3
FVRKTFFTL	496	504	2	0	579.837	5	7	11.2592	11.9327	582.877	5.34437	1	0	1.78447	1.78861	1	1	0.0528702		0	454777	1.03505e+07	1.03651e+08	3.46168e+08	7.08512e+08	9.39307e+08	7.5799e+08	3.65212e+08	1.16395e+08	2.31649e+07	683007	0
FVRKTFFTL	496	504	3	0	386.894	5	7	11.2747	11.8545	388.913	5.32265	1	0	1.77325	1.40995	1	1	0.0652297		0	106622	237639	1.68766e+07	8.54993e+07	1.86342e+08	2.35697e+08	1.8183e+08	9.20911e+07	2.13114e+07	1.30316e+06	0	0
FVRKTFFTLA	496	505	2	0	615.356	5	8	10.7614	11.3836	618.772	6.05699	1	0	1.76149	1.58144	1	1	0.0501232		1.77175e+06	3.1622e+06	9.76308e+06	8.98954e+07	3.73553e+08	9.42507e+08	1.60848e+09	1.85984e+09	1.42431e+09	6.5223e+08	2.16769e+08	5.13647e+07	6.29389e+06	212143
FVRKTFFTLA	496	505	3	0	410.573	5	8	10.7769	11.3058	412.834	6.00741	1	0	1.73909	1.20445	1	1	0.0534988		0	89359.9	950032	1.05953e+07	6.17555e+07	1.75724e+08	3.13363e+08	3.38257e+08	2.50304e+08	1.12571e+08	3.06644e+07	1.99422e+06	172133	61021.4
FVRKTFFTLAF	496	506	2	0	688.89	5	9	12.7602	13.3277	692.705	6.74816	1	0	1.73501	1.36059	1	1	0.0269437		589978	2.96648e+06	7.00894e+06	3.78863e+07	1.8474e+08	5.66279e+08	1.27292e+09	1.899e+09	2.03037e+09	1.43068e+09	6.67362e+08	2.24346e+08	6.13423e+07	9.36385e+06	498856
FVRKTFFTLAF	496	506	3	0	459.596	5	9	12.7602	13.1137	462.116	6.67742	1	0	1.7066	0.496065	1	1	0.0347386		0	0	3.53758e+06	5.92055e+06	3.62698e+07	1.20878e+08	2.45152e+08	3.75182e+08	3.89953e+08	2.56553e+08	1.22882e+08	3.98423e+07	8.50613e+06	392094	337230
FTLAF	502	506	1	0	598.324	4	3	12.0575	12.7913	601.136	2.42593	1	0	1.94769	2.03215		1	0.0989743		1.63766e+07	2.0674e+08	6.79428e+08	8.79236e+08	4.32399e+08	1.02226e+08	1.34389e+07	559708
TLAF	503	506	1	0	451.255	3	2	9.4847	10.0453	453.173	1.6403	0.4	0					0.0464976		1.55034e+08	8.46972e+08	1.32435e+09	6.26146e+08	1.1065e+08	1.1954e+07
TLAFCDF	503	509	1	0	816.36	4	5	12.5261	12.6354	820.244	3.31483	0.4	0					0.545401		0	271016	4.75737e+06	5.46936e+06	1.10351e+07	6.95541e+06	966696	477532	366650	0
AFCDF	505	509	1	0	602.228	4	3	10.8236	11.2903	602.89	0.220467	1	0	-0.709177	0.952837		0	0.0542708		9.63615e+08	7.14096e+08	2.24637e+08	3.57883e+07	1.74415e+06	144252	62960.7	150812
FCDF	506	509	1	0	531.191	4	2	10.1386	10.8081	531.665	0.0735695	1	0	-0.841827	1.77232		1	0.0250485		7.63631e+09	4.18046e+09	8.07579e+08	6.82789e+07	618307	83119.5	20346.5
FCDFCRKLLFQGF	506	518	2	0	812.394	6	11					-1
CDFCRKLLFQGFRCQTCGYKFHQRCSTEVPLM	507	538	4	0	961.951	10	29					-1
DFCRKLLFQG	508	517	2	0	613.821	5	8	10.4031	10.6109	616.15	3.84612	0.6	0					0.160233		0	122743	799513	1.62124e+07	3.16676e+07	3.05007e+07	1.29251e+07	2.77773e+06	812745	69731.6	89757.4	289539	178628	909910
FCRKLLFQGF	509	518	2	0	629.842	5	8	11.7298	12.0211	632.077	3.61091	1	0	0.65647	0.244786		1	0.0947056		106472	1.68467e+06	2.33435e+07	6.88061e+07	1.0428e+08	9.09895e+07	5.00931e+07	1.95733e+07	4.61409e+06	797459	930573	845449	142995	187118
CRKLL	510	514	2	0	316.699	4	3	7.16395	7.59508	317.922	2.0083	0.4	0					0.0726705		4.11702e+06	8.7081e+07	1.77062e+08	1.83938e+08	6.42616e+07	3.17711e+06	0	0
CRKLLF	510	515	2	0	390.233	4	4	9.79632	10.3511	391.282	1.55427	0.4	0					0.0791638		2.86165e+07	2.47359e+08	4.65046e+08	2.46383e+08	6.79015e+07	4.82455e+06	246286	83833.6	246555
CRKLLFQG	510	517	1	0	964.54	5	6	8.87287	9.23177	968.068	2.88204	1	0	0.761191	0.517611	1	1	0.102964		17421.2	3.98168e+07	1.91813e+08	3.54111e+08	3.19269e+08	1.63315e+08	5.4766e+07	9.8768e+06	199538	157563	577924	0
CRKLLFQG	510	517	2	0	482.773	5	6	8.87287	9.41878	484.538	2.88199	1	0	0.76116	1.27313	1	1	0.0405038		5.40831e+07	6.59964e+08	2.67065e+09	5.09826e+09	4.73835e+09	2.37837e+09	7.76327e+08	1.82643e+08	2.38821e+07	2.1228e+06	230136	1.03028e+06
CRKLLFQG	510	517	3	0	322.185	5	6	8.8885	9.33562	323.325	2.77473	1	0	0.696551	0.873993	1	1	0.0511983		954679	4.04394e+07	1.60776e+08	2.7601e+08	2.39587e+08	1.12811e+08	3.45985e+07	6.68898e+06	57672.6	738581	59672.9	0
CRKLLFQGF	510	518	1	0	1111.61	5	7	11.1814	11.6519	1115.15	2.7878	1	0	0.464538	0.968525	1	1	0.243506		392177	4.04662e+07	1.55082e+08	2.45888e+08	2.43768e+08	1.40517e+08	4.89806e+07	6.90499e+06	331840	0	0	48083.5	145873
CRKLLFQGF	510	518	2	0	556.308	5	7	11.1192	11.8077	558.213	3.05757	0.6	0					0.0422185		5.24226e+07	6.87012e+08	3.01139e+09	6.26779e+09	6.69415e+09	4.16703e+09	1.69286e+09	5.37415e+08	1.36767e+08	1.8336e+07	1.56542e+06	75187.4	106604
CRKLLFQGFRC	510	520	3	0	457.578	6	9	10.5746	10.9015	459.065	3.4976	0.5	0					0.0808206		0	140108	1.42938e+07	4.04762e+07	5.88872e+07	5.32697e+07	3.25115e+07	1.27598e+07	1.29651e+06	126621	88163.6	161385	0	0	84975.5	0
CRKLLFQGFRCQTCG	510	524	3	0	587.29	6	13	10.0143	10.533	589.932	6.68179	0.6	0					0.172222		320161	1.25112e+06	159203	9.75403e+06	5.28704e+07	1.38542e+08	2.49519e+08	3.10818e+08	2.75493e+08	2.00807e+08	1.19073e+08	5.45982e+07	2.06539e+07	1.05776e+07	7.99014e+06	1.9691e+07	2.60544e+06	1.08989e+06	3.74294e+07	83861.2
CRKLLFQGFRCQTCGYKFHQRC	510	531	5	0	545.268	8	20	9.8899	9.9521	547.343	8.46848	1	0	0.555493	-0.681012		1	0.100911		0	264435	0	0	118775	232840	2.33502e+06	4.74044e+06	1.14559e+07	1.49102e+07	1.57188e+07	1.33059e+07	1.01292e+07	6.96167e+06	2.67609e+06	728807	269663	335843	187430	0	0	346232	0	0	0	398364	606825	6737.75	0
CRKLLFQGFRCQTCGYKFHQRCST	510	533	4	0	728.353	8	22	9.7807	10.123	731.289	9.73758	0.6	0					0.184929		7016.58	0	734238	11399.2	0	174095	3.75193e+06	1.80467e+07	4.07294e+07	7.06501e+07	1.0127e+08	1.23704e+08	1.08925e+08	9.19209e+07	6.72043e+07	4.62442e+07	2.24834e+07	9.92934e+06	4.35158e+06	1.14051e+06	1.60391e+06	261635	330858	182473	227432	0	131438	459207	1.12427e+06	140293
CRKLLFQGFRCQTCGYKFHQRCSTE	510	534	4	0	760.613	8	23					-1
CRKLLFQGFRCQTCGYKFHQRCSTEVPLM	510	538	4	0	870.675	9	26	10.7302	11.3836	874.451	12.6762	0.6	0					0.119649		158646	0	30099.6	55659.5	83176.1	109584	196596	44799.9	27413	4.15721e+06	2.14335e+08	6.19942e+08	1.09182e+09	1.50448e+09	1.74515e+09	1.73475e+09	1.5111e+09	1.16735e+09	8.07127e+08	5.11599e+08	2.94138e+08	1.67386e+08	8.34248e+07	3.94497e+07	1.8009e+07	5.58447e+06	835994	707695	460270	0
CRKLLFQGFRCQTCGYKFHQRCSTEVPLM	510	538	5	0	696.741	9	26	10.7614	11.1347	699.708	12.4038	1	0	0.749367	0.576121	1	1	0.0484938		547680	276132	200731	0	0	3629.5	0	898762	6.11158e+06	5.23462e+07	1.25533e+08	2.47333e+08	3.87554e+08	5.27124e+08	6.0603e+08	5.67431e+08	4.91762e+08	3.78181e+08	2.66949e+08	1.65902e+08	8.39017e+07	4.48916e+07	2.15647e+07	7.58226e+06	1.01623e+07	419649	767844	385841	6.23964e+06	0
CRKLLFQGFRCQTCGYKFHQRCSTEVPLM	510	538	6	0	580.786	9	26	10.7925	11.1036	583.216	12.153	1	0	0.714506	0.324506	1	1	0.0540809		106880	452519	870531	113406	0	0	757970	626918	2.10265e+06	1.04471e+07	2.71605e+07	5.3336e+07	7.19724e+07	9.94885e+07	1.15738e+08	1.11491e+08	9.4252e+07	7.09288e+07	4.67401e+07	2.81629e+07	1.53535e+07	2.45205e+06	2.01109e+06	485337	101706	0	0	72542.2	0	218683
CRKLLFQGFRCQTCGYKFHQRCSTEVPLMC	510	539	3	0	1194.9	9	27	11.0414	11.1969	1200.07	12.9631	1	0	0.760374	-0.303825	1	1	0.183203		0	0	0	493982	0	0	2.41094e+06	0	0	888144	1.83721e+06	7.79492e+06	1.25212e+07	2.24699e+07	3.16326e+07	3.64876e+07	3.26208e+07	2.75172e+07	2.13992e+07	1.45057e+07	6.05693e+06	804285	838432	647224	325786	296210	227649	409791	0	0
CRKLLFQGFRCQTCGYKFHQRCSTEVPLMC	510	539	4	0	896.427	9	27	11.1192	11.3214	900.316	13.0005	1	0	0.76538	-0.115433	1	1	0.0458212		0	0	454942	0	0	0	0	998934	1.58959e+06	1.03827e+07	2.94149e+07	5.85756e+07	9.80479e+07	1.62458e+08	1.77244e+08	1.88787e+08	1.85725e+08	2.14504e+08	1.24887e+08	8.55445e+07	4.91587e+07	3.96252e+07	1.00061e+07	3.43618e+06	710850	1.06765e+06	216285	215194	419287	39484.4
CRKLLFQGFRCQTCGYKFHQRCSTEVPLMC	510	539	5	0	717.343	9	27	11.1192	11.1969	720.439	12.9241	1	0	0.755159	-0.618125	1	1	0.0288226		0	165495	0	0	290833	128679	0	0	148025	1.39465e+06	5.3838e+06	1.05801e+07	1.77799e+07	2.5048e+07	3.52959e+07	3.62602e+07	3.54149e+07	3.08351e+07	2.212e+07	1.5151e+07	9.163e+06	5.46026e+06	1.3063e+06	543527	729770	0	0	237956	0	0
FRCQT	518	522	2	0	327.655	4	3	5.77798	5.8724	328.76	1.76517	0.4	0					0.108362		0	2.02413e+06	5.0662e+06	2.30804e+06	424619	0	0	177275
FRCQTCG	518	524	2	0	407.67	5	5	6.1729	6.77005	409.377	2.81033	1	0	1.05655	1.4801		1	0.124506		103408	9.46793e+06	4.87961e+07	9.0218e+07	8.1165e+07	3.58698e+07	5.28981e+06	1.81188e+06	0	199181	0
FRCQTCGYKFHQRC	518	531	4	0	444.952	7	12	7.96483	8.12625	446.497	4.91338	1	0	0.504987	-0.280192		1	0.0693635		0	170841	658993	4.91606e+06	1.33019e+07	2.0997e+07	2.43476e+07	2.00891e+07	1.30652e+07	5.91693e+06	2.09431e+06	450239	92452.4	102276	0	0	9444.56	466865	0	81791.6
FRCQTCGYKFHQRCST	518	533	4	0	491.972	7	14					-1
FRCQTCGYKFHQRCSTE	518	534	3	0	698.642	7	15	7.7747	8.0273	701.576	7.3674	1	0	0.800292	0.0881749		1	0.622415		0	0	175045	5.13722e+06	1.6539e+07	4.48707e+07	8.14736e+07	1.18823e+08	1.30067e+08	1.15434e+08	8.31034e+07	4.61128e+07	2.42406e+07	1.08063e+07	5.38862e+06	6.45327e+06	7.76146e+06	9.99661e+06	9.67855e+06	6.88655e+06	3.91432e+06	2.30128e+06	1.17555e+06
FRCQTCGYKFHQRCSTEVPLM	518	538	2	0	1267.58	8	18	9.68713	9.9521	1272.71	8.47888	1	0	0.727611	0.138134	1	1	0.959882		0	0	0	513325	0	267086	1.98373e+06	1.65748e+07	3.28728e+07	4.90421e+07	5.82106e+07	5.32786e+07	3.98087e+07	2.25602e+07	9.24584e+06	326400	0	0	0	0	0	0	0	0	0	0	0
FRCQTCGYKFHQRCSTEVPLM	518	538	3	0	845.39	8	18	9.59368	10.3252	848.87	8.65542	1	0	0.763056	2.02293	1	1	0.0788876		221073	0	1.44552e+06	291812	1.52651e+07	7.56275e+07	2.31329e+08	4.99788e+08	8.62651e+08	1.2212e+09	1.38395e+09	1.31296e+09	1.01899e+09	7.02095e+08	3.9664e+08	2.00643e+08	8.64025e+07	2.84884e+07	6.77839e+06	1.798e+06	21814.6	8.28792e+06	742264	309431	4.47489e+06	1.23117e+06	0
FRCQTCGYKFHQRCSTEVPLM	518	538	4	0	634.294	8	18	9.68713	9.96763	636.899	8.63182	1	0	0.758318	0.200887	1	1	0.0318517		0	0	0	250340	1.12303e+07	2.62915e+07	7.4792e+07	1.68963e+08	2.97352e+08	4.21126e+08	4.69418e+08	4.55757e+08	3.49611e+08	2.34996e+08	1.36624e+08	7.12772e+07	2.8748e+07	1.05734e+07	1.63623e+06	527890	147622	358980	275518	0	0	56235.9	268243
FRCQTCGYKFHQRCSTEVPLMC	518	539	3	0	879.727	8	19	10.0143	10.4603	883.576	9.638	1	0	0.858491	0.869482	1	1	0.218666		0	1.11137e+06	200591	0	1.14474e+06	1.02312e+07	4.80266e+07	1.42321e+08	2.76638e+08	4.4286e+08	5.85524e+08	6.4686e+08	6.00002e+08	4.78162e+08	3.29163e+08	1.96573e+08	8.21804e+07	3.57711e+07	1.32393e+07	414278	65149.2	7.48403e+07	231362	738319	4.17943e+06	13548.6	234406	1.80252e+07
FRCQTCGYKFHQRCSTEVPLMC	518	539	4	0	660.047	8	19	9.90547	10.4031	662.893	9.47645	1	0	0.82776	1.07794	1	1	0.0733782		801318	0	172225	870874	1.35304e+06	2.74846e+06	2.4559e+07	6.62774e+07	1.34764e+08	2.22131e+08	2.97827e+08	3.313e+08	3.0656e+08	2.46641e+08	1.59691e+08	9.51922e+07	4.85141e+07	1.75096e+07	7.73127e+06	3.76581e+06	197721	437395	311666	2.11228e+06	708060	6.50996e+06	443603	102606
RCQTCGY	519	525	2	0	415.668	5	5	6.10972	6.42665	417.302	2.66225	1	0	0.949514	0.348072		1	0.146895		0	3.62081e+06	1.37433e+07	2.64067e+07	1.97426e+07	7.71578e+06	754956	483961	0	0	30210.2
RCQTCGYKFHQRC	519	531	2	0	815.363	6	11	6.83593	7.25768	818.22	4.56028	1	0	0.5235	0.771515	1	1	0.148486		0	209663	2.74219e+06	1.9652e+07	4.82196e+07	6.81755e+07	6.11798e+07	4.8819e+07	2.68871e+07	9.61392e+06	2.44722e+06	399931	387336	0	23947.9	12622.1	0	0
RCQTCGYKFHQRC	519	531	3	0	543.911	6	11	6.817	7.13793	545.935	4.9173	1	0	0.640795	0.364231	1	1	0.0712518		0	569557	1.51173e+07	5.46638e+07	1.0751e+08	1.48383e+08	1.55137e+08	1.21643e+08	6.80816e+07	3.29007e+07	4.65045e+07	2.92446e+06	694246	8.99599e+06	0	7234.34	0	0
RCQTCGYKFHQRCST	519	533	2	0	909.403	7	13	6.69187	6.97665	913.017	5.97061	1	0	0.68507	0.218191	1	1	1.06967		0	128484	8418.95	122570	3.59299e+06	1.22199e+07	2.04663e+07	2.40232e+07	2.11558e+07	1.3839e+07	5.87066e+06	1.17391e+06	197724	5845.58	0	0	287980	0	153827	0	78996.5
RCQTCGYKFHQRCST	519	533	3	0	606.605	7	13	6.6294	7.25768	609.032	6.02465	1	0	0.700092	1.60588	1	1	0.948256		0	96371.3	3.0974e+06	1.16116e+07	3.80462e+07	7.78745e+07	1.13965e+08	1.29793e+08	1.09154e+08	7.55308e+07	4.06219e+07	1.6424e+07	4.12072e+06	803741	365318	0	87570.2	1.64757e+06	0	98438.7	8.55544e+06
RCQTCGYKFHQRCST	519	533	4	0	455.205	7	13	6.70748	6.91415	457.016	5.9849	1	0	0.689043	-0.0973888	1	1	0.130542		1699.1	0	0	508805	3.16153e+06	7.31932e+06	1.18991e+07	1.41452e+07	1.12851e+07	6.34473e+06	3.59164e+06	530327	156565	55830.9	0	0	46566.3	0	0	0	954113
RCQTCGYKFHQRCSTE	519	534	2	0	973.925	7	14	6.7544	7.0859	977.772	6.3668	1	0	0.668784	0.406919	1	1	0.680386		0	0	140035	106870	4.08999e+06	1.02618e+07	2.08187e+07	2.59141e+07	2.90253e+07	2.2882e+07	1.46053e+07	4.58777e+06	849716	24789.8	6659.62	97011.1	111365	0	2215.53	0	0	0
RCQTCGYKFHQRCSTE	519	534	3	0	649.619	7	14	6.70748	7.30453	652.204	6.4259	1	0	0.684039	1.4797	1	1	0.0979103		0	3391.11	786302	8.55595e+06	3.08834e+07	7.78274e+07	1.33251e+08	1.62978e+08	1.67761e+08	1.36339e+08	8.48397e+07	4.69992e+07	1.98834e+07	6.57396e+06	1.1131e+06	15440.4	4997.77	1.08462e+06	0	0	1.0526e+06	0
RCQTCGYKFHQRCSTE	519	534	4	0	487.466	7	14	6.73877	7.02347	489.43	6.52703	1	0	0.710146	0.217854	1	1	0.450021		0	0	3040.77	1.12906e+06	1.91393e+06	7.98196e+06	1.62731e+07	1.9882e+07	2.06303e+07	1.39928e+07	9.3217e+06	3.23788e+06	996283	395172	5238.45	1.17533e+06	0	217090	0	983896	0	216288
RCQTCGYKFHQRCSTEVPLM	519	538	2	0	1194.05	8	17	9.24733	9.50027	1198.98	8.17784	1	0	0.763752	0.0895215	1	1	0.223313		0	0	0	0	188812	1.10285e+06	1.01688e+07	2.52122e+07	3.72682e+07	5.00208e+07	5.53865e+07	4.61563e+07	2.96618e+07	1.58245e+07	3.77102e+06	1.01842e+06	0	0	0	200718	384589	197557	0	398872	264468	362247
RCQTCGYKFHQRCSTEVPLM	519	538	3	0	796.367	8	17	9.0291	9.56253	799.665	8.21313	1	0	0.771255	1.2227	1	1	0.123831		5.5615e+06	0	0	2.46871e+07	3.73082e+07	1.45508e+08	3.58442e+08	6.73337e+08	1.05732e+09	1.29219e+09	1.37177e+09	1.18215e+09	8.3035e+08	5.37086e+08	2.91915e+08	1.35782e+08	5.01476e+07	1.57722e+07	1.43904e+06	876025	1.9921e+06	2.09278e+06	1.88272e+06	1.12419e+06	0	0
RCQTCGYKFHQRCSTEVPLM	519	538	4	0	597.527	8	17	9.13828	9.41878	600.017	8.27987	1	0	0.785444	0.200887	1	1	0.034113		0	0	199363	633737	6.9416e+06	2.91739e+07	8.30639e+07	1.65862e+08	2.67678e+08	3.259e+08	3.41037e+08	2.85792e+08	2.08992e+08	1.29262e+08	7.13437e+07	3.18142e+07	1.06653e+07	1.83289e+06	526307	0	129776	288382	85866.2	357606	0	5.77123e+06
RCQTCGYKFHQRCSTEVPLM	519	538	5	0	478.223	8	17	9.16945	9.38758	480.154	7.9771	0.4	0					0.112037		0	0	0	0	61055.8	1.8819e+06	6.32496e+06	1.26296e+07	1.71724e+07	2.60862e+07	2.37543e+07	1.70267e+07	1.05919e+07	5.4592e+06	1.41088e+06	596569	0	0	0	0	499048	0	92188	0	0	1.05019e+06
RCQTCGYKFHQRCSTEVPLMC	519	539	3	0	830.704	8	18	9.45	9.99872	834.304	8.99723	1	0	0.831684	1.28444	1	1	0.0609293		282170	168971	202699	606999	6.11927e+06	3.02974e+07	1.03164e+08	2.65801e+08	4.90456e+08	7.03286e+08	8.66507e+08	8.8468e+08	7.37309e+08	5.47722e+08	3.34798e+08	1.82388e+08	8.52197e+07	2.6766e+07	6.72138e+06	1.0807e+06	1.36895e+06	590361	429133	605313	210167	3098.26	16503.2
RCQTCGYKFHQRCSTEVPLMC	519	539	4	0	623.28	8	18	9.59368	9.93657	625.998	9.06826	1	0	0.845947	0.452906	1	1	0.079013		0	0	0	0	937645	8.42936e+06	2.76432e+07	7.20487e+07	1.32974e+08	1.85778e+08	2.33667e+08	2.3889e+08	1.93649e+08	1.5919e+08	8.77174e+07	4.63617e+07	2.08447e+07	2.16357e+07	556182	513531	0	912931	438227	264125	60002.3	605900	136544
CGYKFHQRCSTEVPLM	523	538	2	0	949.939	7	13	9.4344	9.45	953.518	5.81799	1	0	0.642641	-0.869269	1	1	0.195805		0	0	0	0	532417	1.2197e+06	2.72207e+06	2.99068e+06	2.80315e+06	981270	1.19287e+06	0	0	0	0	0	0	0	0	0	0
CGYKFHQRCSTEVPLM	523	538	3	0	633.629	7	13	9.29407	9.4344	636.08	6.01643	1	0	0.697807	-0.365365	1	1	0.107746		0	0	0	2.06306e+06	8.03304e+06	1.94247e+07	3.57537e+07	4.10331e+07	3.60574e+07	2.53694e+07	1.29403e+07	4.88418e+06	855731	95624.3	0	0	0	0	0	0	1.37954e+06
CGYKFHQRCSTEVPLMC	523	539	3	0	667.965	7	14	9.73392	9.90547	670.706	6.75831	1	0	0.769851	-0.239255		1	0.0889407		0	0	110082	331591	1.43741e+06	9.3391e+06	1.70774e+07	2.84322e+07	3.38232e+07	2.66228e+07	1.6507e+07	1.07155e+07	4.0584e+06	666520	349088	113938	112190	508772	193075	0	94073.2	303683
YKFHQRC	525	531	2	0	491.24	5	5	6.06222	6.42665	493.206	3.27089	0.4	1					1.38998		796320	9.24607e+06	2.36712e+07	2.11321e+07	1.54994e+07	1.56266e+06	794984	1.22757e+06	6.0024e+06	6.63153e+06	4.61303e+06
YKFHQRC	525	531	3	0	327.829	5	5	6.29855	6.33308	328.713	1.9919	1	0	0.464988	-0.792781	0	1	0.160082		161325	1.00176e+06	1.97831e+06	1.9088e+06	1.07771e+06	136358	33942.6	58894.7	0	0	69310.8
YKFHQRCST	525	533	2	0	585.28	5	7	5.99888	6.26725	587.26	3.20041	1	0	0.677568	0.15187		1	0.145541		0	980666	7.90692e+06	1.7574e+07	2.08596e+07	1.47806e+07	6.7253e+06	769789	118045	35750.4	0	0	172892
YKFHQRCSTE	525	534	2	0	649.801	5	8	6.06222	6.31748	652.042	3.65113	0.5	0					0.620818		0	206338	4.94201e+06	1.19497e+07	1.91755e+07	1.60136e+07	1.12776e+07	3.8128e+06	775546	109671	44862.8	3674.78	25653.5	4435.66
YKFHQRCSTEVPLM	525	538	2	0	869.924	6	11	9.13828	9.56253	873.314	5.59965	0.6	0					0.158353		17544.1	25741.7	15019.1	3.56725e+06	3.50168e+07	7.64934e+07	1.08025e+08	1.14573e+08	8.46939e+07	4.71635e+07	2.05526e+07	1.66527e+06	1.02102e+06	5989.72	362630	34749.8	222384	0
YKFHQRCSTEVPLM	525	538	3	0	580.285	6	11	9.13828	9.65598	582.544	5.59826	1	0	0.864524	1.15914	1	1	0.139569		556387	144781	3.25094e+06	2.80474e+07	9.14664e+07	1.83261e+08	2.59043e+08	2.59867e+08	1.91245e+08	1.15671e+08	4.93733e+07	1.25849e+07	4.38993e+06	3.4129e+06	3.04227e+06	5.10069e+06	7009.33	299129
YKFHQRCSTEVPLMC	525	539	3	0	614.621	7	12	9.50027	9.90547	617.182	6.3739	0.5	0					0.116053		75557.2	185744	415941	2.84018e+06	1.75798e+07	5.74225e+07	9.55912e+07	1.29085e+08	1.3362e+08	9.32141e+07	5.44364e+07	3.09675e+07	8.42939e+06	2.55533e+06	1.21124e+06	730480	253184	0	99242.1	429142
KFHQRC	526	531	2	0	409.708	4	4	4.56193	5.00997	410.907	1.85068	1	0	0.697327	0.877696		1	0.868853		270795	6.69068e+06	1.31391e+07	1.17015e+07	3.84365e+06	354091	113592	75369	0
KFHQRCSTE	526	534	2	0	568.269	5	7	4.62537	4.96245	570.992	4.72365	1	1	1.464	0.429475		0	0.50919		0	80116.8	1.01478e+06	4.84799e+06	7.91062e+06	9.22599e+06	7.3609e+06	5.11648e+06	2.82283e+06	1.30714e+06	1.0714e+06	181957	74086.8
KFHQRCSTEVPLM	526	538	2	0	788.392	6	10	8.65092	8.84162	791.567	5.2791	0.6	0					0.173992		137238	0	415729	4.58834e+06	1.41999e+07	2.83399e+07	3.63292e+07	3.53152e+07	2.16174e+07	8.97163e+06	2.96055e+06	134551	112570	326869	6060.79	158330	0
KFHQRCSTEVPLM	526	538	3	0	525.931	6	10	8.71337	8.99787	528.09	5.40756	1	0	0.979533	0.217046	1	1	0.0891623		1759.69	901668	932091	1.02504e+07	3.0677e+07	5.68569e+07	7.70717e+07	7.15707e+07	4.79631e+07	2.57578e+07	1.00549e+07	1.9444e+06	1.24233e+06	310734	237419	77673.7	126604
KFHQRCSTEVPLMC	526	539	2	0	839.897	6	11	9.26292	9.35642	843.479	5.97012	1	0	0.986697	-0.554565	1	1	0.18068		0	0	176326	0	638915	2.65977e+06	5.73365e+06	7.20765e+06	7.70509e+06	3.98232e+06	0	184187	0	199608	0	0	0	0
KFHQRCSTEVPLMC	526	539	3	0	560.267	6	11					-1
HQRCSTEVPLM	528	538	2	0	650.81	6	8					0
STEVPLM	532	538	1	0	776.386	4	4	8.6353	8.99787	779.197	2.29288	1	0	1.09685	0.532424		1	0.533778		1.05627e+06	1.34117e+07	3.0941e+07	3.54033e+07	1.90295e+07	4.97156e+06	998134	0	1.51304e+06
STEVPLMC	532	539	1	0	879.395	5	5	9.64042	9.7807	883.247	3.2048	1	0	1.34167	-0.365567		0	0.195064		0	0	5.19274e+06	1.60449e+07	2.10009e+07	1.24897e+07	2.04834e+06	199146	0	0	0
EVPLM	534	538	1	0	588.306	4	2	8.826	9.15387	590.485	1.75939	0.4	1					0.189436		8.58055e+07	2.71532e+08	3.09491e+08	2.0511e+08	1.84762e+08	1.42477e+07	2.2469e+06
EVPLMC	534	539	1	0	691.315	5	3	9.54697	9.7755	693.685	1.82277	1	0	1.22107	-0.00905075		0	0.237643		599570	1.81597e+07	3.90718e+07	3.4314e+07	8.37773e+06	492007	174033	138645	366615
VPLM	535	538	1	0	459.264	4	2	7.99607	8.65092	460.797	1.18455	1	0	1.16572	1.7132		-1	0.212726		1.71273e+08	6.06571e+08	5.82924e+08	1.68142e+08	2.18316e+07	437538	953209
VPLMC	535	539	1	0	562.273	4	3	8.01168	8.04292	567.721	4.97563	0.4	1					1.60165		0	137541	0	0	159798	0	78564.8	500530
CVNY	539	542	1	0	498.202	4	2	5.74663	6.29855	499.712	1.15011	1	0	1.1035	1.29737		1	0.0549493		3.02828e+08	1.1821e+09	1.29702e+09	2.5022e+08	1.49552e+07	125059	107952
CVNYDQL	539	545	1	0	854.371	4	5	8.6197	9.18503	858.308	3.37463	1	0	1.46442	1.35157	1	1	0.0873797		1.02657e+06	3.89187e+07	1.90768e+08	4.73115e+08	6.3856e+08	4.30617e+08	1.44103e+08	3.25819e+07	500362	260683
CVNYDQL	539	545	2	0	427.689	4	5	8.6353	9.15387	429.438	2.93509	1	0	1.14672	1.16264	1	1	0.0906021		3.93502e+06	6.29972e+07	2.32958e+08	4.19625e+08	4.19619e+08	2.13255e+08	5.79254e+07	7.49995e+06	587124	538329
CVNYDQLDL	539	547	1	0	1082.48	5	7	10.2474	10.7873	1087.74	4.55842	1	0	1.37869	1.24882	1	1	0.174618		0	419279	3.9773e+07	1.89729e+08	4.48265e+08	5.93595e+08	5.09755e+08	2.61399e+08	8.87125e+07	2.91399e+07	3.78967e+06	3.1077e+06	1.25722e+06
CVNYDQLDL	539	547	2	0	541.745	5	7	10.2163	10.8081	544.253	4.31589	0.4	0					0.0550393		3.63759e+06	5.58051e+07	2.96646e+08	8.66898e+08	1.70964e+09	2.10097e+09	1.6816e+09	8.08282e+08	2.81186e+08	7.24373e+07	8.55169e+06	8.60575e+06	1.58874e+06
VNYDQL	540	545	1	0	751.362	4	4	8.37038	8.87808	754.705	2.9041	1	0	1.6491	1.11874		1	0.0749223		4.07265e+06	6.91138e+07	2.93134e+08	5.63823e+08	4.91293e+08	1.84647e+08	3.93305e+07	1.68548e+06	345237
VNYDQLDL	540	547	1	0	979.473	4	6	10.0609	10.5122	983.962	3.91719	1	0	1.3847	0.891162	1	1	0.182937		4.71466e+06	2.83845e+07	1.02546e+08	3.08529e+08	5.46256e+08	5.31386e+08	3.14288e+08	1.03535e+08	1.53199e+07	574602	26270.6
VNYDQLDL	540	547	2	0	490.24	4	6	10.092	10.668	492.405	3.75715	1	0	1.2883	1.39473	1	1	0.0452228		3.77869e+06	6.21481e+07	2.76918e+08	6.66234e+08	1.03548e+09	9.41302e+08	4.94547e+08	1.63874e+08	3.21156e+07	2.13281e+06	76352.6
YDQL	542	545	1	0	538.251	3	2	7.0859	7.34613	539.785	1.21991	0.4	0					0.176096		8.68784e+06	4.19785e+07	4.15098e+07	9.61781e+06	367510	251209
YDQLDL	542	547	1	0	766.362	4	4					0
DQLDL	543	547	1	0	603.298	3	3	8.68213	9.29925	605.357	1.72234	1	0	1.10009	1.56077		1	0.0485708		2.49737e+08	1.26125e+09	2.0631e+09	1.27395e+09	3.00492e+08	4.77005e+07	1.7573e+06
[truncated: 21 more columns]
