# Supplementary material for: Unveiling the domain-specific and RAS isoform-specific details of BRAF kinase regulation
Source: eLife. 2023 Dec 27;12:RP88836. doi: 10.7554/eLife.88836 (PMC10752582; doi:10.7554/eLife.88836)
Supplement: Figure 3—source data 1. — Full test preview provided in .txt format for NT2, NT3, and NT4. Excel file of all replicate SPR runs included in this article. Refer to this document for Figures 3—6. [file elife-88836-fig3-data1.zip]

Archive with 16 entries (15 files):
- Figure 3- source data 1/
- __MACOSX/._Figure 3- source data 1
- Figure 3- source data 1/SPR Kd values_eLife_Trebino 2023.xlsx
- __MACOSX/Figure 3- source data 1/._SPR Kd values_eLife_Trebino 2023.xlsx
- Figure 3- source data 1/NT3_HRAS_12-2-21 fit.pdf
- __MACOSX/Figure 3- source data 1/._NT3_HRAS_12-2-21 fit.pdf
- Figure 3- source data 1/NT4_HRAS_ 4-11-22 fit.pdf
- __MACOSX/Figure 3- source data 1/._NT4_HRAS_ 4-11-22 fit.pdf
- Figure 3- source data 1/NT2_HRAS_3-15-22 fit.pdf
- __MACOSX/Figure 3- source data 1/._NT2_HRAS_3-15-22 fit.pdf
- Figure 3- source data 1/2021-12-02--11-26-58--151-288_HRAS-H2_NTA1_FullTestPreview.txt
- __MACOSX/Figure 3- source data 1/._2021-12-02--11-26-58--151-288_HRAS-H2_NTA1_FullTestPreview.txt
- Figure 3- source data 1/2022-04-11--12-40-58--151-227_HRAS_NTA_FullTestPreview.txt
- __MACOSX/Figure 3- source data 1/._2022-04-11--12-40-58--151-227_HRAS_NTA_FullTestPreview.txt
- Figure 3- source data 1/2022-03-15--11-17-55--1-227_HRAS_NTA1_FullTestPreview.txt
- __MACOSX/Figure 3- source data 1/._2022-03-15--11-17-55--1-227_HRAS_NTA1_FullTestPreview.txt
