# Supplementary material for: Unveiling the domain-specific and RAS isoform-specific details of BRAF kinase regulation
Source: eLife. 2023 Dec 27;12:RP88836. doi: 10.7554/eLife.88836 (PMC10752582; doi:10.7554/eLife.88836)
Supplement: Figure 3—source data 1. — Full test preview provided in .txt format for NT2, NT3, and NT4. Excel file of all replicate SPR runs included in this article. Refer to this document for Figures 3—6. [file elife-88836-fig3-data1.zip › Figure 3- source data 1/SPR Kd values_eLife_Trebino 2023.xlsx]

## Sheet: Sheet1
date	binding partners	KD (nM)*	average (mean)	std dev	t test**	ka (1/M*s)	kd (1/s)	highest analyte conc	Fit parameters
2020-11-11	KD_1-288(NT1)	9	10.6667	1.52753		23900	0.000219	495 nM	Bmax=local; BI=constant
2021-03-25	KD_1-288(NT1)	12				28400	0.000335	400 nM	Bmax=local; BI=constant
2021-11-15	KD_1-288(NT1)	11				19300	0.00021	400 nM	Bmax=local; BI=constant
					t test (NT1 v NT3)
2021-11-16	KD_151-288(NT3)	71	54	24.0416	p=0.0423	10600	0.000758	1200 nM	Bmax=local; BI=constant
2021-11-19	KD_151-288(NT3)	37				8670	0.000319	1200 nM	Bmax=local; BI=constant
2021-11-29	KD_1-288(NT1)+HRAS	n.d.						400 nM
2021-11-30	KD_1-288(NT1)+HRAS	n.d.						400 nM
2021-12-08	KD_1-288(NT1)+HRAS	n.d.						400 nM
2021-03-02	KD_1-227(NT2)	n.d.						4.5 uM
2021-02-10	KD_1-227(NT2)	n.d.						1.5 uM
2021-03-02	KD_151-227(NT4)	n.d.						6 uM
2021-02-10	KD_151-227(NT4)	n.d.						1.5 uM
2023-09-06	KD_234-288(NT5)	n.d.						6 uM
2023-09-07	KD_234-288(NT5)	n.d.						6 uM
2023-09-08	KD_234-288(NT5)	n.d.						6 uM
2021-12-13	D594G-KD_1-288(NT1)	n.d.						400 nM
2022-01-10	D594G-KD_1-288(NT1)	n.d.						400 nM
2022-03-02	D594G-KD_1-288(NT1)	n.d.						400 nM
HRAS-BRAF		KD (nM)	average (mean)	std dev		ka (1/M*s)	kd (1/s)
2021-08-25	151-227(NT4)_HRAS	9	18.5	10.6927		55000	0.000478	1000 nM	Bmax=local; BI=constant
2021-11-11	151-227(NT4)_HRAS	28				35000	0.000996	1000 nM	Bmax=local; BI=constant
2022-04-11	151-227(NT4)_HRAS	27				33000	0.00088		Bmax=local; BI=constant
2021-12-02	151-288(NT3)_HRAS	30	22	11.3137		30000	0.000929	1000 nM	Bmax=local; Bmax=constant
2021-12-03	151-288(NT3)_HRAS	14				30000	0.000739	1000 nM	Bmax=local; Bmax=constant
2022-03-15	1-227(NT2)_HRAS	10	7.5	3.53553		76000	0.000724	1000 nM	Bmax=local; BI=constant
2022-03-16	1-227(NT2)_HRAS	5				63000	0.000285	1000 nM	Bmax=local; BI=constant
2022-03-24	1-288(NT1)_HRAS (30 min)	n.d.						999 nM
KRAS-BRAF		KD (nM)	average KD (mean)	standard deviation		ka	kd	highest analyte conc	fit parameters
2023-03-21	1-288(NT1)_GST-KRAS	260	265	7.07107		9620	0.0025	3000 nM	Bmax=local;BI=constant
2023-03-22	1-288(NT1)_GST-KRAS	270				11200	0.00303	3000 nM	Bmax=local;BI=constant
2023-08-07	151-288(NT3)_GST-KRAS	116	96.3333	24.4199		18100	0.00209	2000 nM
2023-08-16	151-288(NT3)_GST-KRAS	104				99500	0.0104	3000 nM	Bmax= local; BI=constant
2023-08-17	151-288(NT3)_GST-KRAS	69				34200	0.00236	3000 nM	Bmax= local; BI=constant
2023-08-03	151-227(NT4)_GST-KRAS	68	52.5	21.9203		20100	0.00137	2000 nM	Bmax=local; BI=constant
2023-08-04	151-227(NT4)_GST-KRAS	37				28100	0.00103	3000 nM	Bmax=local; BI=constant
2023-02-03	1-227(NT2)_KRAS2	40	50	14.1421		162000	0.00616	2000 nM	Bmax=local; BI=constant
2023-02-17	1-227(NT2)_KRAS2	60				141000	0.00907	2000 nM	Bmax=local; BI=constant
2023-03-22	1-227(NT2)_GST-KRAS	36	30.6667	4.72582		34800	0.00125	3000 nM	Bmax=local; BI=constant
2023-03-23	1-227(NT2)_GST-KRAS	29				41200	0.00119	1000 nM	Bmax=local; BI=constant
2023-08-09	1-227(NT2)_GST-KRAS	27				39000	0.00104	1000 nM	Bmax=local; BI=constant
FL-BRAF	binding partners	KD (nM)	average	standard dev	t test**	ka	kd	highest analyte conc	fit parameters
2022-06-28	FL-BRAF_GST-HRAS	n.d.						1000 nM
2023-08-11	FL-BRAF_GST-HRAS	n.d.						3000 nM
2023-08-10	FL-BRAF_GST-KRAS	184	101.333	71.6543	p=0.0551	31600	0.0058	3000 nM	Bmax=local; BI=constant	FL:GST-KRAS not sig different than NT1 :GST-KRAS (p>0.05)
2023-08-11	FL-BRAF_GST-KRAS	63				28600	0.0018	3000 nM	Bmax=local; BI=constant
2023-08-11	FL-BRAF_GST-KRAS	57				87500	0.005	1000 nM	Bmax=local; BI=constant
		*n.d.=no data			**unpaired student's t test
