# Supplementary material for: Unveiling the domain-specific and RAS isoform-specific details of BRAF kinase regulation
Source: eLife. 2023 Dec 27;12:RP88836. doi: 10.7554/eLife.88836 (PMC10752582; doi:10.7554/eLife.88836)
Supplement: Figure 3—source data 1. — Full test preview provided in .txt format for NT2, NT3, and NT4. Excel file of all replicate SPR runs included in this article. Refer to this document for Figures 3—6. [file elife-88836-fig3-data1.zip › Figure 3- source data 1/2021-12-02--11-26-58--151-288_HRAS-H2_NTA1_FullTestPreview.txt]

x_CH1	y_CH1	x_CH2	y_CH2	x_CORRECTED	y_CORRECTED
20.25		20.25		20.25
20.35		20.35		20.35
20.45		20.45		20.45
20.56		20.56		20.56
20.66		20.66		20.66
20.77		20.77		20.77
20.87		20.87		20.87
20.98		20.98		20.98
21.08		21.08		21.08
21.18		21.18		21.18
21.28		21.28		21.28
21.39		21.39		21.39
21.49		21.49		21.49
21.59		21.59		21.59
21.7		21.7		21.7
21.8		21.8		21.8
21.9		21.9		21.9
22.01		22.01		22.01
22.11		22.11		22.11
22.22		22.22		22.22
22.32		22.32		22.32
22.42		22.42		22.42
22.52		22.52		22.52
22.63		22.63		22.63
22.73		22.73		22.73
22.84	0	22.84	0	22.84	0
22.94	0.00963398497333401	22.94	-0.00648475099751522	22.94	-0.052526524138008
23.04	0.0147089119764132	23.04	-0.0211820109825567	23.04	-0.104163610056995
23.15	0.0152247820324192	23.15	-0.0434050109561213	23.15	-0.154224488168986
23.25	0.0111815960508466	23.25	-0.0693201990316084	23.25	-0.198875607853977
23.35	0.0116812990427206	23.35	-0.0989275760048258	23.35	-0.238116969111024
23.46	0.0167238930544045	23.46	-0.124014633001934	23.46	-0.268278953232004
23.56	0.0263093770627165	23.56	-0.144581370022934	23.56	-0.289361560218027
23.66	0.0404377519771515	23.66	-0.160627786044643	23.66	-0.30136479006998
23.76	0.054914739052947	23.76	-0.172153881976556	23.76	-0.313390589919027
23.86	0.0685500680219775	23.86	-0.179159658046046	23.86	-0.325438959768998
23.97	0.0813437360420721	23.97	-0.183478304052187	23.97	-0.339343089931998
24.07	0.0887528550492789	24.07	-0.185109821018159	24.07	-0.355102980415023
24.17	0.0907774250435978	24.17	-0.184740976010289	24.17	-0.369211124185975
24.27	0.0874174439786657	24.27	-0.186205322961541	24.27	-0.384310798703991
24.37	0.0786729140145326	24.37	-0.189502859029744	24.37	-0.400402003970013
24.48	0.0645438340143301	24.48	-0.194633586033888	24.48	-0.412941849778026
24.58	0.0490282779992413	24.58	-0.201597503064477	24.58	-0.421930336128029
24.69	0.0321262480156292	24.69	-0.208400271958453	24.69	-0.42537312406099
24.79	0.0180320199660855	24.79	-0.215041892033696	24.79	-0.423270213580018
24.9	0.00793586696090642	24.9	-0.221522363062832	24.9	-0.415621604682004
25	0.00183778797691048	25	-0.226008495019414	25	-0.404592181889984
25.1	-0.000262215962720802	25.1	-0.228500288017131	25.1	-0.390181945207013
25.21	0.00163585502832575	25.21	-0.228997742965475	25.21	-0.376585171245003
25.31	0.011564702049327	25.31	-0.22750085804546	25.31	-0.364992133165987
25.42	0.0294949929866561	25.42	-0.224694072016973	25.42	-0.356087267996019
25.52	0.055426730000363	25.52	-0.222277976035912	25.52	-0.351571168940024
25.62	0.0853618359997199	25.62	-0.220252572034951	25.62	-0.351443835998999
25.73	0.11930031303109	25.73	-0.220612198972958	25.73	-0.361732308620022
25.83	0.157242160071291	25.83	-0.223356855030943	25.83	-0.382407256554029
25.94	0.199187378029819	25.94	-0.228486542027895	25.94	-0.413468679800022
26.04	0.246171380013038	26.04	-0.236001259054319	26.04	-0.45091850351503
26.14	0.29693039095946	26.14	-0.245901005996529	26.14	-0.494756727701995
26.24	0.351464412005953	26.24	-0.258210922993385	26.24	-0.545008491895982
26.35	0.40574074205324	26.35	-0.272931010044886	26.35	-0.601673796093993
26.45	0.459788711964393	26.45	-0.289376828959576	26.45	-0.665103617253027
26.56	0.513608321966785	26.56	-0.305847788013125	26.56	-0.732333587671996
26.66	0.567199570014054	26.66	-0.32234388697816	26.66	-0.803363707356008
26.76	0.620562459062057	26.76	-0.338865125058874	26.76	-0.874161275816021
26.86	0.665396278009212	26.86	-0.355411502027891	26.86	-0.944755623301985
26.96	0.701701029015567	26.96	-0.377997395958118	26.96	-1.02116112644801
27.07	0.728441298065263	27.07	-0.405187367960025	27.07	-1.10194234673799
27.17	0.74688085805974	27.17	-0.436981417010429	27.17	-1.18709928417199
27.27	0.757019710022178	27.27	-0.473354403993653	27.27	-1.26830609105699
27.38	0.758857854066264	27.38	-0.514306329023384	27.38	-1.34556276738901
27.48	0.75239528905513	27.48	-0.559837193009116	27.48	-1.41783389919597
27.58	0.742837807024443	27.58	-0.609946995041355	27.58	-1.48638326095801
27.68	0.730623656977514	27.68	-0.655975343988757	27.68	-1.54255046198398
27.79	0.715752840051209	27.79	-0.696517211054015	27.79	-1.58493047352798
27.89	0.706526065982871	27.89	-0.731572598056118	27.89	-1.61352329559
27.99	0.702943332044015	27.99	-0.755127126012667	27.99	-1.627520341132
28.1	0.70500464005363	28.1	-0.768616235063746	28.1	-1.62879530051502
28.2	0.712709990011717	28.2	-0.772039924981982	28.2	-1.61734817373299
28.3	0.726484987012554	28.3	-0.765398194971567	28.3	-1.60147966894703
28.41	0.744560827001806	28.41	-0.748691045032501	28.41	-1.58118978615701
28.51	0.766937511002652	28.51	-0.728136158045345	28.51	-1.56269620636801
28.61	0.788409246979427	28.61	-0.70373353105424	28.61	-1.54599892958002
28.71	0.808537786042507	28.71	-0.68414355700952	28.71	-1.54018395301098
28.82	0.827323125008661	28.82	-0.670771265049552	28.82	-1.54488750040699
28.92	0.844765267061121	28.92	-0.663616653014287	28.92	-1.560109571769
29.02	0.860864209016654	29.02	-0.662679722040593	29.02	-1.58064437750799
29.13	0.877656732996002	29.13	-0.667960472014784	29.13	-1.60605366577399
29.23	0.895142837066487	29.23	-0.676522128060242	29.23	-1.63340066178203
29.33	0.912896916020145	29.33	-0.686802858012925	29.33	-1.661123532891
29.44	0.932687774024998	29.44	-0.698802660963338	29.44	-1.68922227910701
29.54	0.95451541096736	29.54	-0.706303856986779	29.54	-1.71351599867098
29.65	0.978379826960918	29.65	-0.70930644596956	29.65	-1.73400469157903
29.75	1.00428102302885	29.75	-0.707810427002187	29.75	-1.75026275131401
29.85	1.02805075300694	29.85	-0.701815800994154	29.85	-1.76405898287102
29.95	1.04735230502229	29.95	-0.693908637003915	29.95	-1.77797945616898
30.05	1.06218567805172	30.05	-0.686803472035535	30.05	-1.79473870797198
30.16	1.07051409497672	30.16	-0.68050030699851	30.16	-1.81433673827902
30.26	1.07233755397829	30.26	-0.677935915973649	30.26	-1.83554207707398
30.36	1.06765605596593	30.36	-0.680672131011306	30.36	-1.85757984447898
30.47	1.05646960105332	30.47	-0.688708954044159	30.47	-1.88045004050302
30.57	1.03877818798992	30.57	-0.702046382002663	30.57	-1.90211588589301
30.67	1.01724601802289	30.67	-0.720684417956363	30.67	-1.92257738064999
30.77	0.991873088992179	30.77	-0.7425816330624	30.77	-1.93979309742498
30.87	0.966827647971513	30.87	-0.767738026979714	30.87	-1.95376303621503
30.98	0.944446406037969	30.98	-0.793567529967731	30.98	-1.96190112710098
31.08	0.924729362964172	31.08	-0.817355606955061	31.08	-1.96415703275399
31.18	0.907676520000678	31.18	-0.839102256009028	31.18	-1.96053075317398
31.29	0.893287876010618	31.29	-0.858807477015944	31.29	-1.955190533174
31.39	0.882827206055481	31.39	-0.876471270998991	31.39	-1.95047308525698
31.49	0.883181250060261	31.49	-0.89129521995801	31.49	-1.945579991325
31.6	0.894350007001776	31.6	-0.90232396405554	31.6	-1.939555891808
31.7	0.913669278020279	31.7	-0.909557502041025	31.7	-1.93240078670598
31.8	0.941139064025265	31.8	-0.915037262984697	31.8	-1.927419877853
31.9	0.97675936297037	31.9	-0.918763247000243	31.9	-1.93149990487002
32.01	1.02053017701564	32.01	-0.920735452041299	32.01	-1.94464086775398
32.11	1.07164144401395	32.11	-0.920953880040543	32.11	-1.96417856707498
32.21	1.12631012598285	32.21	-0.919418530997973	32.21	-1.99011300282598
32.32	1.18453622201287	32.32	-0.920756274013002	32.32	-2.027071045763
32.42	1.24505595806568	32.42	-0.924967111018304	32.42	-2.07505269587999
32.52	1.3009825950121	32.52	-0.932849457967677	32.52	-2.13404631095698
32.63	1.35231613103315	32.63	-0.945358676972319	32.63	-2.20122421116198
32.73	1.3990565680615	32.73	-0.962494765985866	32.73	-2.27658639648898
32.83	1.44120390496028	32.83	-0.984257726031501	32.83	-2.35886909245803
32.94	1.47641107298568	32.94	-1.01064755597235	32.94	-2.44118555945
33.04	1.50467807202403	33.04	-1.04306928596998	33.04	-2.52494082620602
33.14	1.52681496103924	33.14	-1.07682336397374	33.14	-2.60543534075902
33.25	1.54660478096957	33.25	-1.11190978896047	33.25	-2.682669103104
33.35	1.56404753204242	33.35	-1.14370169103495	33.35	-2.74966817290501
33.45	1.57914321198405	33.45	-1.17219906996979	33.45	-2.80643255016499
33.56	1.59189182397768	33.56	-1.19740192599238	33.56	-2.85377229520301
33.66	1.60406217003128	33.66	-1.21931025796584	33.66	-2.895470447423
33.76	1.61867523206638	33.76	-1.23553993603309	33.76	-2.92914287643803
33.87	1.63573100905978	33.87	-1.24938678504805	33.87	-2.95808540581599
33.97	1.65757656998267	33.97	-1.26085080398752	33.97	-2.98229803555899
34.07	1.68421191699508	34.07	-1.26852696303104	34.07	-3.00214454191799
34.17	1.71563704805067	34.17	-1.2771148160482	34.17	-3.02534545661598
34.28	1.75185196405891	34.28	-1.28661436303901	34.28	-3.05190077965201
34.38	1.79201015805575	34.38	-1.2970256019571	34.38	-3.08415758062103
34.49	1.84413846204734	34.49	-1.30834853405304	34.49	-3.12211585951799
34.59	1.90823687501052	34.59	-1.32441620303325	34.59	-3.16960865886501
34.69	1.98253659198144	34.69	-1.34522860696507	34.69	-3.22663597865802
34.8	2.06401663399447	34.8	-1.37316987604663	34.8	-3.29473544319603
34.9	2.15267700002642	34.9	-1.40494418906201	34.9	-3.37863805951399
35	2.24851769098677	35	-1.44055154396483	35	-3.47834382760798
35.11	2.35153870698923	35.11	-1.47999194200565	35.11	-3.59208394248101
35.21	2.46407675899718	35.21	-1.52326538204761	35.21	-3.716837424389
35.31	2.58159644306488	35.31	-1.56765732799613	35.31	-3.84988973656802
35.42	2.70494426297319	35.42	-1.60850298198056	35.42	-3.98657608196101
35.52	2.82609339103601	35.52	-1.64580234502409	35.52	-4.12689646056602
35.62	2.94504382497962	35.62	-1.6757223750119	35.62	-4.26935454237598
35.72	3.06179556605457	35.72	-1.69826307001131	35.72	-4.40941492152602
35.82	3.1763486130103	35.82	-1.71342443195499	35.82	-4.54792410410498
35.93	3.28606809796383	35.93	-1.72120646004714	35.93	-4.67685525950801
36.03	3.38593044602931	36.03	-1.72194998799569	36.03	-4.796549221875
36.13	3.47593565697935	36.13	-1.71565425102926	36.13	-4.90700522496501
36.23	3.55374701803157	36.23	-1.70231924698783	36.23	-5.00822326877798
36.34	3.6238999359739	36.34	-1.68465951401231	36.34	-5.100283020889
36.44	3.68639441103369	36.44	-1.66733984997336	36.44	-5.18282570398598
36.54	3.7412304419604	36.54	-1.65036025305199	36.54	-5.255851318066
36.64	3.78840802898139	36.64	-1.633720724044	36.64	-5.31702315062599
36.75	3.82164877203195	36.75	-1.6174212620399	36.75	-5.37087660752
36.85	3.8409526690657	36.85	-1.60096215006433	36.85	-5.41691196943001
36.96	3.848954590012	36.96	-1.58434338595725	36.96	-5.455129236347
37.06	3.85067810896089	37.06	-1.56722413601074	37.06	-5.48518757414002
37.16	3.84612322704925	37.16	-1.5496051670425	37.16	-5.50080934745101
37.26	3.83528994302651	37.26	-1.53148647905255	37.26	-5.50199455628503
37.37	3.81817825802955	37.37	-1.51286807204087	37.37	-5.49137806982003
37.47	3.79857121106397	37.47	-1.4937499449843	37.47	-5.47398346243699
37.57	3.77990462607158	37.57	-1.47094066596765	37.57	-5.44661930189899
37.67	3.76217850396188	37.67	-1.4427703220008	37.67	-5.407615674275
37.78	3.75167124605014	37.78	-1.40923891297007	37.78	-5.35697257956702
37.88	3.7483828519953	37.88	-1.37084615698768	37.88	-5.29897277650099
37.98	3.75231332304793	37.98	-1.32759205598632	37.98	-5.23705208994102
38.09	3.76346265807115	38.09	-1.27947660803329	38.09	-5.17121051988101
38.19	3.78373967498646	38.19	-1.22649981403811	38.19	-5.10772646791602
38.29	3.81795871805934	38.29	-1.16866167297758	38.29	-5.04659993404899
38.39	3.86611978706242	38.39	-1.10548848806502	38.39	-4.98735721951799
38.49	3.92443984299007	38.49	-1.03698025804988	38.49	-4.92999832433
38.6	3.98948306201419	38.6	-0.966328414961026	38.6	-4.87962349846
38.7	4.06124944197472	38.7	-0.895202874062306	38.7	-4.84271700009398
38.81	4.13973898400855	38.81	-0.823603633989478	38.81	-4.819278829236
38.91	4.22495168800197	38.91	-0.751530694969915	38.91	-4.80552594648298
39.01	4.31281534201844	39.01	-0.678984057003618	39.01	-4.79802252697698
39.11	4.40332994605797	39.11	-0.612646305967246	39.11	-4.80345115589198
39.22	4.49458668197167	39.22	-0.552517441064992	39.22	-4.821811833229
39.32	4.58177120606251	39.32	-0.498597461955796	39.32	-4.85310455898902
39.42	4.66488351798944	39.42	-0.451360069064322	39.42	-4.89373081975303
39.53	4.74392361707032	39.53	-0.410805260003144	39.53	-4.94369061552102
39.63	4.81889150501047	39.63	-0.376933037046001	39.63	-5.00107512854403
39.73	4.88176034900789	39.73	-0.349743399965519	39.73	-5.06107001457101
39.84	4.93502006406743	39.84	-0.32696513699193	39.84	-5.12140406371603
39.94	4.97867064802904	39.94	-0.301047890047812	39.94	-5.174526916288
40.04	5.01678431498931	40.04	-0.271991659019477	40.04	-5.22043857228999
40.15	5.04936106301557	40.15	-0.233113858030265	40.15	-5.24442961594501
40.25	5.07640089404049	40.25	-0.184414486966489	40.25	-5.24898995995798
40.35	5.09790380704089	40.35	-0.125893546965017	40.35	-5.23411960432601
40.46	5.11386980201678	40.46	-0.0575510380258493	40.46	-5.20389076122901
40.56	5.12170063097983	40.56	0.0206130409878824	40.56	-5.15830343065998
40.66	5.12139629302055	40.66	0.101051028991606	40.66	-5.10490527347801
40.77	5.12098362003144	40.77	0.18376292598532	40.77	-5.04369628968099
40.87	5.11797269905401	40.87	0.266477520995068	40.87	-4.97694768914603
40.98	5.11236352997457	40.98	0.341644455943424	40.98	-4.90961158330799
41.08	5.10415611199733	41.08	0.409263730034581	41.08	-4.841687972169
41.19	5.09335044603176	41.19	0.469335343041166	41.19	-4.78120368632501
41.29	5.08658992998789	41.29	0.521859294963178	41.29	-4.72566881307501
41.39	5.08387456397941	41.39	0.566834820006079	41.39	-4.67508411866302
41.5	5.08520434698312	41.5	0.608626190000905	41.5	-4.62508533040401
41.6	5.09317752903371	41.6	0.647233405970837	41.6	-4.57567244830098
41.7	5.10779410899431	41.7	0.690204129000449	41.7	-4.52594120962901
41.81	5.12905408697861	41.81	0.737538357952872	41.81	-4.47589161438899
41.91	5.15695746298661	41.91	0.789236092941792	41.91	-4.42552366257798
42.01	5.19089589897703	42.01	0.845297334990391	42.01	-4.37743560246001
42.11	5.23365506398932	42.11	0.904267005012116	42.11	-4.33308251292203
42.22	5.28523495700028	42.22	0.969078737966811	42.22	-4.289530757838
42.32	5.33899217998623	42.32	1.03973253499134	42.32	-4.246780337201
42.43	5.39492673397035	42.43	1.11622916097076	42.43	-4.20422214674798
42.53	5.45303861701996	42.53	1.19420434498352	42.53	-4.16900612740201
42.63	5.51332783106773	42.63	1.27365808600644	42.63	-4.14113227916302
42.74	5.57579437497679	42.74	1.35459038494901	42.74	-4.11395720390401
42.84	5.63450329104853	42.84	1.43700123999224	42.84	-4.08748090162297
42.94	5.68945457803238	42.94	1.51341247203618	42.94	-4.06918155338398
43.05	5.7412565749928	43.05	1.58382407994395	43.05	-4.05905915918098
43.15	5.78712361402722	43.15	1.64969114302949	43.15	-4.05565864012103
43.25	5.82705569399877	43.25	1.70808002496869	43.25	-4.055978673838
43.35	5.86105281604432	43.35	1.75899072598895	43.35	-4.060019260337
43.46	5.889114979027	43.46	1.80242324597657	43.46	-4.06838873763998
43.56	5.90642784004558	43.56	1.83837758504524	43.56	-4.07830143750099
43.66	5.91417327905219	43.66	1.86168049197022	43.66	-4.09493061065402
43.77	5.91235129604684	43.77	1.87225463798768	43.77	-4.118353586546
43.87	5.90689684997869	43.87	1.87010002298393	43.87	-4.14857036517702
43.97	5.89780994096145	43.97	1.86269482696844	43.97	-4.17328842123499
44.07	5.88509056899511	44.07	1.85003905198755	44.07	-4.19368963585298
44.17	5.86873873396598	44.17	1.83213269599491	44.17	-4.209774009025
44.27	5.84980566804916	44.27	1.80897575899053	44.27	-4.22747649925698
44.38	5.82889834004163	44.38	1.79054665204603	44.38	-4.23681869780201
44.48	5.8060167500571	44.48	1.77817346093434	44.48	-4.23647251646403
44.58	5.78597524304314	44.58	1.77185618701969	44.58	-4.22643795524402
44.69	5.76759193700127	44.69	1.77676808095839	44.69	-4.20259299583703
44.79	5.75086683204518	44.79	1.79298647094583	44.79	-4.165467277639
44.89	5.73579992897066	44.89	1.82051135800521	44.89	-4.11506080065299
44.99	5.72239122698193	44.99	1.859342743046	44.99	-4.05618790913598
45.09	5.7081508130068	45.09	1.90948062402185	45.09	-3.987666721951
45.19	5.69362964006359	45.19	1.96337464194585	45.19	-3.91704759879402
45.29	5.67777647404455	45.29	2.01866672193773	45.29	-3.84668861581899
45.39	5.65998434706216	45.39	2.06537845394905	45.39	-3.78656818177703
45.5	5.64025325900275	45.5	2.10218175004684	45.5	-3.73552447215403
45.61	5.61858320997999	45.61	2.12907661000372	45.61	-3.69410843853002
45.71	5.59497419999389	45.71	2.14606303404707	45.71	-3.66126884847401
45.81	5.57655988302486	45.81	2.1531410229727	45.81	-3.63639873313698
45.91	5.56239760101107	45.91	2.15319343897136	45.91	-3.61661522872403
46.01	5.55248735497571	46.01	2.14529761797166	46.01	-3.602841000162
46.11	5.54931905605827	46.11	2.12945356099681	46.11	-3.59507604745102
46.22	5.55234175499209	46.22	2.11321162601052	46.22	-3.59290366501402
46.32	5.56155544904868	46.32	2.09892988993943	46.32	-3.59302311913801
46.42	5.57696014107023	46.42	2.08660835301089	46.42	-3.59543440982801
46.53	5.59693600496303	46.53	2.07624701499753	46.53	-3.60262744979101
46.63	5.62398547799603	46.63	2.06784587601305	46.63	-3.61405128744902
46.73	5.65810856005555	46.73	2.05704066195267	46.73	-3.634070195488
46.83	5.69217159602431	46.83	2.04599144001349	46.83	-3.66052410935502
46.93	5.72711724396413	46.93	2.03181534402574	46.93	-3.69467606909502
47.04	5.7629455039887	47.04	2.01543504101664	47.04	-3.73810584557399
47.14	5.79965637598434	47.14	1.99685052893983	47.14	-3.790813438796
47.24	5.83724986006473	47.24	1.97606180904586	47.24	-3.84566519463703
47.34	5.87294028798624	47.34	1.95306888099367	47.34	-3.90360377065102
47.44	5.90893533501458	47.44	1.92493810902761	47.44	-3.967562802976
47.55	5.94685482406021	47.55	1.88998989199263	47.55	-4.03922189186001
47.65	5.98419632103742	47.65	1.8482242310256	47.65	-4.118581037302
47.75	6.02095982401352	47.75	1.80400539795755	47.75	-4.19849029837799
47.85	6.05714533503487	47.85	1.75517332797881	47.85	-4.28331741480803
47.95	6.09275285205513	47.95	1.70172802199886	47.95	-4.37468221034398
48.05	6.13028150996797	48.05	1.64366948001771	48.05	-4.47008224919299
48.16	6.16740214900346	48.16	1.58680596894101	48.16	-4.563709264227
48.26	6.20411476802474	48.26	1.53529758097193	48.26	-4.65140316267998
48.36	6.24320503607123	48.36	1.48914431599678	48.36	-4.73316394455703
48.47	6.28246527799092	48.47	1.45127981102178	48.47	-4.808557107358
48.57	6.32189549401119	48.57	1.42338366595141	48.57	-4.873573890951
48.67	6.36149568299516	48.67	1.40545588101304	48.67	-4.92821429533202
48.77	6.40126584596601	48.77	1.39749645597931	48.77	-4.97526398874698
48.88	6.44002410206213	48.88	1.39950538994071	48.88	-5.01251529602498
48.98	6.48063638698204	48.98	1.41156001393483	48.98	-5.03989088771201
49.09	6.52060356696893	49.09	1.43501457898765	49.09	-5.05603651200698
49.19	6.56225480202011	49.19	1.46406081796613	49.19	-5.06676043602999
49.29	6.60559009304507	49.29	1.49453863900817	49.29	-5.07504087141203
49.39	6.65060943902063	49.39	1.5264480409769	49.39	-5.08374375452603
49.49	6.69731284006048	49.49	1.55978902398601	49.49	-5.09036995172202
49.6	6.74509332702655	49.6	1.5945615880355	49.6	-5.09724862289102
49.7	6.79528452599243	49.7	1.62943764496504	49.7	-5.105707856224
49.8	6.84788643502543	49.8	1.65865523797493	49.8	-5.12150960937102
49.91	6.90408093703354	49.91	1.68221436604199	49.91	-5.14465388233398
50.01	6.96100209506767	50.01	1.70003769994764	50.01	-5.17461103571098
50.11	7.01864990901413	50.11	1.71077098798378	50.11	-5.21406894606402
50.21	7.07702437898661	50.21	1.7144142309462	50.21	-5.26302761338698
50.32	7.13612550396192	50.32	1.71096742701593	50.32	-5.32266891882199
50.42	7.19015514903276	50.42	1.70043057801195	50.42	-5.39012692599999
50.52	7.23911331397176	50.52	1.69035151498065	50.52	-5.45785380262798
50.63	7.28360696700747	50.63	1.68073023894522	50.63	-5.525849548698
50.73	7.32230248399901	50.73	1.6728948370428	50.73	-5.59278607602198
50.83	7.35519986506006	50.83	1.6726072669826	50.83	-5.64710329067603
50.94	7.38229910996324	50.94	1.67986753001514	50.94	-5.68880119266502
51.04	7.40360021802644	51.04	1.69467562500358	51.04	-5.71848675083703
51.15	7.42004584799361	51.15	1.71703155297109	51.15	-5.73482634044498
51.25	7.4381686599736	51.25	1.74785797696586	51.25	-5.73689729656002
51.35	7.45796865601278	51.35	1.7864375249701	51.35	-5.72541699350299
51.46	7.48524397204164	51.46	1.83277019493744	51.46	-5.70038543128199
51.56	7.51999460703701	51.56	1.87930815695836	51.56	-5.67029309974598
51.66	7.56222056202205	51.66	1.92605140796331	51.66	-5.64167266089
51.77	7.61192183699677	51.77	1.97299994999867	51.77	-5.61452411471103
51.87	7.66659599503328	51.87	2.02015378295073	51.87	-5.59464559747802
51.97	7.72215583299385	51.97	2.06751290704688	51.97	-5.58203710919103
52.07	7.77860135303854	52.07	2.11034451695014	52.07	-5.58143145358198
52.18	7.83498989596865	52.18	2.14864861402475	52.18	-5.59282863064603
52.28	7.88478879997001	52.28	2.18150253397198	52.28	-5.61464886952001
52.38	7.92799806504263	52.38	2.20962364903698	52.38	-5.64208759283902
52.49	7.96461769095913	52.49	2.23301196103876	52.49	-5.67514480060799
52.59	7.99464767806057	52.59	2.25166746895411	52.59	-5.71287783527302
52.69	8.01117691298714	52.69	2.26559017301042	52.69	-5.74875403483599
52.8	8.0142053959662	52.8	2.27695621799739	52.8	-5.78059725496
52.9	8.00623556301616	52.9	2.28576560300553	52.9	-5.80840749564099
53.01	7.99135461704736	53.01	2.2920183299675	53.01	-5.83218475687902
53.11	7.96956255703662	53.11	2.30044720001388	53.11	-5.840285121675
53.21	7.94085938400713	53.21	2.31105221496364	53.21	-5.83270859003199
53.31	7.90524509795887	53.31	2.32383337402098	53.31	-5.811957597739
53.42	7.86504885797967	53.42	2.33879067695852	53.42	-5.78211934783401
53.52	7.82513893500436	53.52	2.35176403202786	53.52	-5.74735393308201
53.63	7.78551532903293	53.63	2.36123807496824	53.63	-5.70917671768001
53.73	7.75308915206097	53.73	2.36721280498386	53.73	-5.66758770162801
53.83	7.72786040499795	53.83	2.36751207796715	53.83	-5.62709218915103
53.93	7.70982908807127	53.93	2.3621358930086	53.93	-5.59255845019102
54.04	7.69899520105355	54.04	2.35108425204089	54.04	-5.56398648474898
54.14	7.69535874303529	54.14	2.33435715404084	54.14	-5.54828740608598
54.24	7.69454956503068	54.24	2.31195459900846	54.24	-5.54546121421001
54.35	7.69656766499338	54.35	2.28467293698031	54.35	-5.55471155923798
54.45	7.69908388406293	54.45	2.25251216795641	54.45	-5.57603844117
54.55	7.69722995096345	54.55	2.21963238493572	54.55	-5.60528176724701
54.65	7.69100586796867	54.65	2.18754895104212	54.65	-5.63655602215302
54.75	7.68041163303224	54.75	2.15626186695772	54.75	-5.66986120589003
54.86	7.66544724797313	54.86	2.12577113404677	54.86	-5.70286815856802
54.96	7.64477908603567	54.96	2.09607675003554	54.96	-5.73070861025399
55.06	7.62039059100061	55.06	2.07294067297425	55.06	-5.74762060329698
55.16	7.59228176207216	55.16	2.05965395696239	55.16	-5.75031308531998
55.27	7.5648227500551	55.27	2.05621659995359	55.27	-5.738786056322
55.37	7.53801355597261	55.37	2.06183225293444	55.37	-5.71250224143099
55.48	7.51185418005207	55.48	2.07650091704181	55.48	-5.67344508281398
55.58	7.48634462001974	55.58	2.10022259000198	55.58	-5.62161458046401
55.68	7.4667320629942	55.68	2.13299727397498	55.68	-5.56138088549901
55.78	7.45239654304442	55.78	2.16963521097568	55.78	-5.49793375405699
55.89	7.44333805903352	55.89	2.20615963394266	55.89	-5.43524995436301
55.99	7.44089023601191	55.99	2.2425705429896	55.99	-5.373329486412
56.09	7.4430696320178	56.09	2.27310597995256	56.09	-5.32318149255001
56.2	7.44987624796067	56.2	2.29447489198265	56.2	-5.28747705961802
56.3	7.46131008304474	56.3	2.30667727998934	56.3	-5.26621618762102
56.4	7.47737113704261	56.4	2.30971314397266	56.4	-5.26073250129799
56.5	7.4984019030353	56.5	2.30358248302309	56.5	-5.26904255849703
56.61	7.52440238204599	56.61	2.28997654903651	56.61	-5.28945510812101
56.72	7.55012538900246	56.72	2.26889534098973	56.72	-5.321970150166
56.82	7.57619089006312	56.82	2.24552861698157	56.82	-5.36139792849299
56.92	7.60259888397741	56.92	2.22385314395979	56.92	-5.404104168303
57.02	7.6293493709727	57.02	2.20386892203805	57.02	-5.45008886959902
57.12	7.65644235207219	57.12	2.185575950989	57.12	-5.49410484768498
57.23	7.68796502904934	57.23	2.16897423001683	57.23	-5.536772068092
57.33	7.72517496898217	57.33	2.15663650101305	57.33	-5.57551779163901
57.44	7.76807217300757	57.44	2.14622884800519	57.44	-5.61267593199199
57.54	7.81631414804451	57.54	2.13775127099325	57.54	-5.64824648915002
57.64	7.86990089204664	57.64	2.12951252001403	57.64	-5.688007917242
57.74	7.92883240706033	57.74	2.12151259495386	57.74	-5.73321778335201
57.84	7.99310869206238	57.84	2.11375149501691	57.84	-5.78387608748399
57.95	8.06743318401004	57.95	2.10622921997583	57.95	-5.83964033621098
58.05	8.14433896698574	58.05	2.09844922699176	58.05	-5.90100707362901
58.16	8.2238260390568	58.16	2.09269287597635	58.16	-5.96569493997301
58.26	8.301807197995	58.26	2.08896016499693	58.26	-6.033703935241
58.36	8.3770248760402	58.36	2.08467835602733	58.36	-6.11231023671499
58.46	8.44947907398819	58.46	2.08218136299365	58.46	-6.19171301216998
58.56	8.51916979206635	58.56	2.0814691860096	58.56	-6.27191226160401
58.67	8.58609702902413	58.67	2.08254182496148	58.67	-6.34882078198301
58.77	8.64539251506358	58.77	2.0853992789398	58.77	-6.42118100622102
58.87	8.70350782804508	58.87	2.08977108400177	58.87	-6.48926339879302
58.98	8.75573952805553	58.98	2.09565724003369	58.98	-6.55306795970401
59.08	8.80955453499155	59.08	2.10355429203446	59.08	-6.61209814486402
59.18	8.86495284703415	59.18	2.11118087997875	59.18	-6.66376704409199
59.28	8.92193446702549	59.28	2.11853700295705	59.28	-6.71452623369601
59.39	8.98049939303291	59.39	2.12562266096938	59.39	-6.759672275576
59.49	9.04215183902579	59.49	2.13243785503892	59.49	-6.80667208829799
59.6	9.10706312799903	59.6	2.13683198194303	59.6	-6.857676273545
59.7	9.17523325904313	59.7	2.13782009200258	59.7	-6.91366978380698
59.81	9.25153050297922	59.81	2.13540218203434	59.81	-6.97465261907798
59.91	9.32950328103743	59.91	2.12984871802746	59.91	-7.04185852963701
60.01	9.40915159605993	60.01	2.12115969998194	60.01	-7.11545883645298
60.12	9.49047544600035	60.12	2.10933512801148	60.12	-7.195453539526
60.22	9.57347483199555	60.22	2.09437500200238	60.22	-7.28671090879102
60.32	9.65532798807089	60.32	2.07627932195464	60.32	-7.38277936794701
60.42	9.73603491399899	60.42	2.05517216204498	60.42	-7.48353484221098
60.53	9.81409139603784	60.53	2.03105352295552	60.53	-7.58897733158798
60.63	9.88932611198834	60.63	2.00607400597619	60.63	-7.69695623438898
60.73	9.96173906298736	60.73	1.98121856396938	60.73	-7.80366483258899
60.84	10.0313302480117	60.84	1.95648719602559	60.84	-7.90910312619303
60.94	10.0980996670614	60.94	1.93187990396382	60.94	-8.01176690044803
61.04	10.162667286977	61.04	1.90739668596507	61.04	-8.111484834388
61.14	10.2299491429676	61.14	1.88701431102345	61.14	-8.20428015978902
61.24	10.2999452350332	61.24	1.87539304101847	61.24	-8.28549261567701
61.34	10.3754773300579	61.34	1.87253287401745	61.34	-8.35512220204598
61.45	10.4565454259955	61.45	1.87830973595737	61.45	-8.41391295921501
61.55	10.5431495250059	61.55	1.8927236279751	61.55	-8.46678092365799
61.65	10.6352896250428	61.65	1.91577454893377	61.65	-8.51372609538298
61.75	10.72609057303	61.75	1.94746249894706	61.75	-8.55757023992199
61.85	10.8169687530335	61.85	1.98681360097908	61.85	-8.59928723404302
61.95	10.9079241659629	61.95	2.02395882104156	61.95	-8.64874611243
62.06	10.9983368470239	62.06	2.05889815902083	62.06	-8.70594687508203
62.16	11.0832907580516	62.16	2.08765484694595	62.16	-8.76799113480298
62.26	11.1627859009786	62.26	2.10556862202793	62.26	-8.840955538989
62.37	11.2368222750092	62.37	2.11263948699525	62.37	-8.92484008764499
62.47	11.3053998790065	62.47	2.10886744002892	62.47	-9.01902481523498
62.57	11.3672611480524	62.57	2.09425248203843	62.57	-9.118593685285
62.67	11.4150542859761	62.67	2.07579747700493	62.67	-9.21654383223602
62.77	11.455654449037	62.77	2.05350242697477	62.77	-9.31287525608698
62.88	11.4876452510089	62.88	2.02834120796069	62.88	-9.40661408007099
62.98	11.5110266909824	62.98	2.01018285395094	62.98	-9.48663370241698
63.08	11.5257987690711	63.08	1.99902736596869	63.08	-9.54558232870001
63.18	11.5319614860709	63.18	1.99487474299076	63.18	-9.590335114329
63.29	11.5369817600595	63.29	1.99772498604034	63.29	-9.61947567288501
63.39	11.5427876520471	63.39	2.0052967349784	63.39	-9.635285364133
63.49	11.5493791610106	63.49	2.01854385102251	63.49	-9.63681032611502
63.59	11.5580138550513	63.59	2.03746633599167	63.59	-9.62405055883703
63.7	11.5760435289758	63.7	2.05506132203936	63.7	-9.61147584641397
63.8	11.6034681819883	63.8	2.0713288109846	63.8	-9.60101424952603
63.9	11.6402878139752	63.9	2.08626880100837	63.9	-9.59266576816703
64	11.6865024250501	64	2.09988129495287	64	-9.587687969422
64.1	11.7338420900523	64.1	2.11395211795207	64.1	-9.591646819057
64.2	11.7823068110283	64.2	2.1293697919873	64.2	-9.60365379801803
64.31	11.8244296670582	64.31	2.14613431603539	64.31	-9.62370890630698
64.41	11.8582825980411	64.41	2.16652704898479	64.41	-9.64953078416703
64.51	11.883865603977	64.51	2.189594129959	64.51	-9.673803368766
64.62	11.9011786860028	64.62	2.21533555895803	64.62	-9.69652666010501
64.72	11.9102218429816	64.72	2.24375133495869	64.72	-9.71023373961999
64.82	11.9108237539649	64.82	2.27484146000734	64.82	-9.71299654663899
64.93	11.9064016760149	64.93	2.30644051794116	64.93	-9.70698049479801
65.03	11.8969556090178	65.03	2.3385485100107	65.03	-9.69218558409801
65.13	11.8907554780208	65.13	2.36937960801242	65.13	-9.67039764320898
65.24	11.8878012830237	65.24	2.39804529201137	65.24	-9.64233387020702
65.34	11.8880930240266	65.34	2.42454556200755	65.34	-9.61141152191303
65.44	11.8916307010295	65.44	2.44888041902414	65.44	-9.577630598325
65.55	11.8992526370221	65.55	2.47104986294744	65.55	-9.54926102422099
65.65	11.9117417440293	65.65	2.48763876504654	65.65	-9.52971792676099
65.75	11.9290980229607	65.75	2.5001405549574	65.75	-9.51750787769901
65.86	11.951492793969	65.86	2.50855523199789	65.86	-9.51263087703103
65.96	11.975508799992	65.96	2.5150482109666	65.96	-9.51375983449798
66.06	12.0011460420528	66.06	2.51961949004453	66.06	-9.521677662292
66.17	12.0284045200378	66.17	2.522269070937	66.17	-9.53638436040599
66.27	12.0572842340607	66.27	2.52299695193869	66.27	-9.55805124981601
66.37	12.0830857939609	66.37	2.52180313498229	66.37	-9.5832610737
66.48	12.1058092009889	66.48	2.51474697302001	66.48	-9.615954477734
66.58	12.1246161320414	66.58	2.50182846696134	66.58	-9.65613146192101
66.68	12.1387236740702	66.68	2.4864627430361	66.68	-9.70037689910003
66.79	12.1481318279848	66.79	2.46715637399575	66.79	-9.74548482892301
66.89	12.1528405929894	66.89	2.4439093580213	66.89	-9.79145525138403
67	12.1528499699934	67	2.41672169795493	67	-9.83744984310903
67.1	12.1467435710656	67.1	2.38559339095445	67.1	-9.88268569191098
67.2	12.1371181520544	67.2	2.36065561796295	67.2	-9.91703161823998
67.31	12.1239737110272	67.31	2.34190838000359	67.31	-9.94048762209498
67.41	12.1120096390541	67.41	2.32935167503001	67.41	-9.95305370347799
67.51	12.1012259349982	67.51	2.32692614895313	67.51	-9.94937283029701
67.62	12.0916225980636	67.62	2.33463180302351	67.62	-9.93204175680301
67.72	12.0831996300694	67.72	2.35246863701377	67.72	-9.90106048299599
67.83	12.0759570289692	67.83	2.38043665001442	67.83	-9.86112839747599
67.93	12.0785438949724	67.93	2.41386689094725	67.93	-9.81691445213501
68.03	12.0909602279653	68.03	2.45877225904678	68.03	-9.762405747959
68.13	12.1146224140602	68.13	2.51515275294878	68.13	-9.69760228494798
68.24	12.1469337000235	68.24	2.57287719500709	68.24	-9.632635242659
68.34	12.1878940850593	68.34	2.63194558294799	68.34	-9.57615372021803
68.45	12.2375035680307	68.45	2.69235791904521	68.45	-9.52815771762799
68.55	12.295762150984	68.55	2.754114201025	68.55	-9.490063621309
68.65	12.3639180829969	68.65	2.81721443093375	68.65	-9.45927467700403
68.75	12.4419713630459	68.75	2.87542959995335	68.75	-9.44201989284899
68.85	12.5299219920407	68.85	2.92875970797013	68.85	-9.43829926883799
68.96	12.6191208699993	68.96	2.98187370697178	68.96	-9.443443853075
69.06	12.7095679980584	69.06	3.02875869704167	69.06	-9.46471479407901
69.16	12.8012633759909	69.16	3.06941467999877	69.16	-9.50211209185298
69.27	12.8942070030007	69.27	3.10384165402411	69.27	-9.55563574639701
69.37	12.9902172279799	69.37	3.13203962002717	69.37	-9.61663665857099
69.48	13.0830406529867	69.48	3.15996144900055	69.48	-9.67916195809199
69.58	13.1726772780212	69.58	3.18760713901156	69.58	-9.74321164495601
69.68	13.2578788540059	69.68	3.21497669199289	69.68	-9.80878571916299
69.78	13.3386453819639	69.78	3.24829911494362	69.78	-9.87147352106699
69.89	13.4149768590532	69.89	3.28757440797744	69.89	-9.92502165299502
69.99	13.4868732880022	69.99	3.33280257200386	69.99	-9.969430114948
70.1	13.5543346680151	70.1	3.38398360599967	70.1	-10.003450657421
70.2	13.6161392499616	70.2	3.44426787603425	70.2	-10.023932914295
70.3	13.6722870349786	70.3	3.50896621603169	70.3	-10.035566052057
70.41	13.7209596740604	70.41	3.57807862599202	70.41	-10.038350070707
70.51	13.7684105650351	70.51	3.64565223594582	70.51	-10.038237840537
70.61	13.8146397069931	70.61	3.71168704498359	70.61	-10.034007613383
70.72	13.859647101981	70.72	3.77618305401484	70.72	-10.025659389246
70.82	13.9034327480658	70.82	3.83914026303955	70.82	-10.011374819649
70.93	13.9452137340186	70.93	3.90055867103456	70.93	-9.99740730226101
71.03	13.9901509910487	71.03	3.95948975494775	71.03	-9.98470536067098
71.13	14.0382445169962	71.13	4.01593351602969	71.13	-9.97326899488898
71.23	14.0907160609913	71.23	4.06673958593728	71.23	-9.96624857102901
71.34	14.1475656240573	71.34	4.11659713302015	71.34	-9.95817201040899
71.44	14.2087932050572	71.44	4.16550615602773	71.44	-9.95420024350901
71.55	14.2743988050142	71.55	4.21346665496003	71.55	-9.95433327031903
71.65	14.3441657739913	71.65	4.26047863095391	71.65	-9.959792839
71.76	14.4198700990046	71.76	4.31108200700692	71.76	-9.96603902562299
71.86	14.5015117790308	71.86	4.36527678402854	71.86	-9.97307183019203
71.96	14.5898737270045	71.96	4.42306296099559	71.96	-9.98089125270202
72.07	14.679795011034	72.07	4.48538906096019	72.07	-9.98833212168099
72.17	14.7712756310057	72.17	4.55225508596868	72.17	-9.99717042181802
72.27	14.8643155889658	72.27	4.62366103499789	72.27	-10.007406153109
72.38	14.958914884005	72.38	4.69960690702464	72.38	-10.019822227745
72.48	15.0521898069655	72.48	4.77983055895947	72.48	-10.02951986013
72.59	15.1441403600074	72.59	4.86490659500305	72.59	-10.03592444466
72.69	15.2349831889751	72.69	4.95483501595118	72.69	-10.039035981342
72.8	15.3229423100356	72.8	5.04507589801051	72.8	-10.043394394099
72.9	15.4080177239848	72.9	5.13562924004418	72.9	-10.046115975112
73	15.4902094300269	73	5.22649504398487	73	-10.047200724379
73.11	15.5695174280481	73.11	5.3176733069904	73.11	-10.046865289777
73.21	15.6434471680313	73.21	5.40916403201663	73.21	-10.043333686625
73.31	15.7119986520229	73.31	5.49705544096923	73.31	-10.040517691824
73.42	15.7751718779764	73.42	5.58134753293871	73.42	-10.038417305371
73.52	15.8358505540264	73.52	5.66230245397037	73.52	-10.036770382398
73.62	15.8940346819918	73.62	5.73934559804457	73.62	-10.033656979043
73.73	15.9497242590305	73.73	5.81247696493392	73.73	-10.029077095307
73.83	16.0029192879847	73.83	5.8816965549795	73.83	-10.023030731188
73.94	16.050443456038	73.94	5.94700436795392	73.94	-10.018401594513
74.04	16.0871604780368	74.04	6.01208159298494	74.04	-10.011508496587
74.14	16.1130703539811	74.14	6.07692822995887	74.14	-10.002351437405
74.25	16.1306676320692	74.25	6.14154427898939	74.25	-9.99093041697002
74.35	16.1399523140062	74.35	6.20984151703396	74.35	-9.970157348205
74.45	16.1409243979733	74.45	6.28181994295574	74.45	-9.934895944199
74.55	16.1335838849936	74.55	6.35747955800525	74.55	-9.88514620495201
74.66	16.1179307750672	74.66	6.43682036104565	74.66	-9.82340267991899
74.76	16.1017743290586	74.76	6.51300096399154	74.76	-9.75650675843098
74.87	16.085114547991	74.87	6.58719352099979	74.87	-9.683286286016
74.97	16.0711277400196	74.97	6.6593980310472	74.97	-9.60374126267299
75.07	16.0649501940497	75.07	6.72593330693871	75.07	-9.521552877091
75.17	16.066581908035	75.17	6.7867993479922	75.17	-9.44453039041199
75.28	16.0760228840218	75.28	6.84199615398029	75.28	-9.37267380263401
75.38	16.0932731209869	75.38	6.89152372501667	75.38	-9.30915942393401
75.49	16.1161371109984	75.49	6.93538206098765	75.49	-9.25912354122399
75.59	16.1456485780036	75.59	6.98046108595918	75.59	-9.21567623140601
75.7	16.1818075230258	75.7	7.02676079799858	75.7	-9.17881749448402
75.8	16.2168046840634	75.8	7.08112258894289	75.8	-9.14170594111802
75.9	16.2506400610027	75.9	7.14237430202047	75.9	-9.103318217133
76	16.2833136549807	76	7.21051593893662	76	-9.06468804763899
76.11	16.3148254659973	76.11	7.28554749798604	76.11	-9.02581543263098
76.21	16.3451754930293	76.21	7.36746898098772	76.21	-8.978891110972
76.32	16.3759383050319	76.32	7.45573548294942	76.32	-8.924459987319
76.42	16.4071139020052	76.42	7.54906272800326	76.42	-8.86380633593298
76.52	16.4408977919948	76.52	7.64745071694506	76.52	-8.79693015681998
76.62	16.4762562510532	76.62	7.7440095279826	76.62	-8.73072137307301
76.73	16.5131892790669	76.73	7.83873915997901	76.73	-8.66675455328603
76.83	16.5516968760357	76.83	7.93163961202481	76.83	-8.60502969746502
76.93	16.5917790410504	76.93	8.02271088593898	76.93	-8.54774231426902
77.03	16.6229668089954	77.03	8.10669344195958	77.03	-8.49911821782201
77.14	16.6452601820311	77.14	8.18116973493943	77.14	-8.46157495286698
77.24	16.6586591579971	77.24	8.24613976499222	77.24	-8.43511251940599
77.34	16.6615891689617	77.34	8.30214843597332	77.34	-8.41918601278402
77.44	16.6540502150383	77.44	8.35048002397798	77.44	-8.40204219379698
77.55	16.6360422970229	77.55	8.39113452798301	77.55	-8.38368106244403
77.65	16.6075654129827	77.65	8.42411194696524	77.65	-8.364102618728
77.75	16.5689065170227	77.75	8.44941228297102	77.75	-8.34173229405499
77.86	16.5244426870004	77.86	8.47230015904188	77.86	-8.31130546477599
77.96	16.474173920983	77.96	8.49277557404093	77.96	-8.27282213089198
78.06	16.4285691839723	78.06	8.5160980679575	78.06	-8.22102275317199
78.17	16.3876284759681	78.17	8.54468518502927	78.17	-8.15377674043899
78.27	16.3513517979936	78.27	8.57853692696153	78.27	-8.07546116848001
78.38	16.3197391490257	78.38	8.61765329193531	78.38	-7.98607603729501
78.48	16.29398777402	78.48	8.6620342799506	78.48	-7.89609031181399
78.59	16.2739135070069	78.59	8.70957877100409	78.59	-7.80760511415401
78.69	16.2595163469632	78.69	8.75609099693975	78.69	-7.72481620941901
78.79	16.2505093410346	78.79	8.80157096003131	78.79	-7.64772359760202
78.89	16.2425154139783	78.89	8.84075403598672	78.89	-7.58278914710903
79	16.2355345639753	79	8.87364022401016	79	-7.52982869131302
79.1	16.2295667930721	79.1	8.90022952603431	79.1	-7.48884223021501
79.21	16.2246120989948	79.21	8.9205219400128	79.21	-7.45954281024502
79.31	16.2284561170054	79.31	8.93611142396367	79.31	-7.43595939814301
79.41	16.2410988440342	79.41	8.94328292895352	79.41	-7.42180704359902
79.52	16.2613430379679	79.52	8.94203645498237	79.52	-7.41708574661098
79.62	16.2893728639801	79.62	8.93447312296303	79.62	-7.41969438506301
79.72	16.3251883229805	79.72	8.92478869900515	79.72	-7.433222826292
79.83	16.3687894130362	79.83	8.91298318299505	79.83	-7.45767107029799
79.93	16.4201761369895	79.93	8.89905657402323	79.93	-7.49184187232499
80.03	16.4777926289617	80.03	8.88300887402238	80.03	-7.535919399005
80.14	16.5396319530373	80.14	8.86850548602069	80.14	-7.58623824493498
80.24	16.6056941100123	80.24	8.85554641195085	80.24	-7.642798410119
80.34	16.6681934659891	80.34	8.84253769299903	80.34	-7.707193852034
80.45	16.7271300209677	80.45	8.83319438003127	80.45	-7.77415365752698
80.55	16.7825037759712	80.55	8.8275164720244	80.55	-7.84167088961402
80.65	16.8343147299765	80.65	8.82550397000159	80.65	-7.90974554829799
80.76	16.8825628840068	80.76	8.82715687293967	80.76	-7.97059200113598
80.86	16.9267441930288	80.86	8.83027442500861	80.86	-8.026411004736
80.97	16.9668586570424	80.97	8.83374916395496	80.97	-8.078310020742
81.07	17.0044621399938	81.07	8.8375810900061	81.07	-8.12628904915602
81.17	17.0415615780257	81.17	8.83810479797376	81.17	-8.17401349536501
81.27	17.0781569710243	81.27	8.83532028694844	81.27	-8.22097931482402
81.38	17.1142483200128	81.38	8.82922755897653	81.38	-8.267186507534
81.48	17.1498356249913	81.48	8.81982661098846	81.48	-8.31419093696201
81.59	17.1758877399952	81.59	8.80711744594009	81.59	-8.36399954009198
81.69	17.1924046679806	81.69	8.78827966903373	81.69	-8.419432711327
81.8	17.1993864059914	81.8	8.76331327799562	81.8	-8.48049045066801
81.9	17.1973370009937	81.9	8.73441903195271	81.9	-8.544972001508
82.01	17.1862564519643	82.01	8.70270439099841	82.01	-8.602738758196
82.11	17.1661447579936	82.11	8.66816935501902	82.11	-8.65379072072198
82.21	17.1370019210144	82.21	8.63081392594722	82.21	-8.69812788909602
82.32	17.1075209200353	82.32	8.59063810196403	82.32	-8.73625430786101
82.42	17.0764220620185	82.42	8.55550789299286	82.42	-8.760303967145
82.53	17.0437053479873	82.53	8.52542329994321	82.53	-8.77027686694998
82.63	17.0184019219732	82.63	8.50038432201927	82.63	-8.766173007278
82.73	17.0005117820438	82.73	8.48321135401875	82.73	-8.75386497397102
82.84	16.990034931041	82.84	8.47390439594164	82.84	-8.73207307433699
82.94	16.9869713670323	82.94	8.47246344801533	82.94	-8.70079730837298
83.04	16.9913210910408	83.04	8.47888851001244	83.04	-8.669068820087
83.15	17.0059685759725	83.15	8.4873403519623	83.15	-8.64272683873002
83.25	17.0309138229641	83.25	8.49448553401544	83.25	-8.625104806193
83.36	17.0574638509606	83.36	8.50032405298862	83.36	-8.61620272247798
83.46	17.0868983540231	83.46	8.49698990202796	83.46	-8.623886597454
83.57	17.1192173299914	83.57	8.48448307999661	83.57	-8.65104090515201
83.67	17.1544207800025	83.67	8.46280358598506	83.67	-8.69766564556701
83.77	17.1925087040563	83.77	8.43195142203967	83.77	-8.75506783845398
83.87	17.2286809599882	83.87	8.39192658600041	83.87	-8.82452717650101
83.98	17.2629375470024	83.98	8.33946523800932	83.98	-8.90930750025998
84.08	17.2952784660083	84.08	8.27456737897592	84.08	-9.009408809728
84.19	17.3228192410306	84.19	8.20307223693817	84.19	-9.11899187565901
84.29	17.3455598750252	84.29	8.12831325504249	84.29	-9.22992311351101
84.4	17.3635003650361	84.4	8.0502904329478	84.4	-9.34220252328
84.5	17.376640712996	84.5	7.96900376894882	84.5	-9.45583010496998
84.6	17.3823315730033	84.6	7.88445326497822	84.6	-9.56792138454698
84.71	17.3796163289808	84.71	7.80817373299669	84.71	-9.66694154993902
84.82	17.3684949820654	84.82	7.74016517198106	84.82	-9.75289060114398
84.92	17.353767673967	84.92	7.68042758295451	84.92	-9.82576853815903
85.02	17.3354344050267	85.02	7.63222480600234	85.02	-9.87966217491298
85.13	17.3134951760403	85.13	7.59555684101088	85.13	-9.91361489617398
85.23	17.2879499849614	85.23	7.57042368798011	85.23	-9.92762670193797
85.34	17.2587988349733	85.34	7.55682534702373	85.34	-9.92649773485099
85.44	17.2321171199883	85.44	7.54992425902401	85.44	-9.91506555479299
85.54	17.2079048410296	85.54	7.54709249895313	85.54	-9.89595808538501
85.65	17.1888113439991	85.65	7.54833006703848	85.65	-9.86917532662701
85.75	17.175793243041	85.75	7.54210215200146	85.75	-9.84625209060303
85.85	17.1688505399743	85.85	7.52840875395577	85.85	-9.83326377419502
85.96	17.1679832340033	85.96	7.50724987199192	85.96	-9.83021037740001
86.06	17.173191323991	86.06	7.47862550599621	86.06	-9.83974124574799
86.17	17.1801957479829	86.17	7.44253565699182	86.17	-9.862812994472
86.27	17.1889965040464	86.27	7.39744143595544	86.27	-9.90096451203598
86.37	17.1995935940004	86.37	7.34334284402394	86.37	-9.95419579844498
86.47	17.2059116209766	86.47	7.28507743895079	86.47	-10.017669293829
86.57	17.2079505830425	86.57	7.22527314496801	86.57	-10.08447801086
86.68	17.2057104820169	86.68	7.16392996298509	86.68	-10.15462194954
86.78	17.1991913169904	86.78	7.10104789300203	86.78	-10.228101109869
86.88	17.1906887339901	86.88	7.03662693399565	86.88	-10.298840094967
86.99	17.1761208749786	86.99	6.97462075595467	86.99	-10.362885235352
87.09	17.1554877420022	87.09	6.9150293589928	87.09	-10.420236531024
87.19	17.1330683980386	87.19	6.85785274401951	87.19	-10.470893981985
87.3	17.1088628429743	87.3	6.80462979698859	87.3	-10.515614344713
87.4	17.0828710760134	87.4	6.75536052096959	87.4	-10.55031576317
87.5	17.0550930980653	87.5	6.71004491300664	87.5	-10.574998237347
87.6	17.0255289100396	87.6	6.66868297503243	87.6	-10.593940830948
87.71	16.9947402349635	87.71	6.62582624204333	87.71	-10.612592009102
87.81	16.9627270739738	87.81	6.5805172509954	87.81	-10.631909233535
87.92	16.9271937820668	87.92	6.5327560030255	87.92	-10.651892504241
88.02	16.8922222150059	88.02	6.47858882803121	88.02	-10.676495490708
88.12	16.8578123730185	88.12	6.41801572601253	88.12	-10.706279917898
88.23	16.8239642559911	88.23	6.35103669696946	88.23	-10.741245785815
88.33	16.7906778640372	88.33	6.27765174101569	88.33	-10.779097449512
88.43	16.750691646962	88.43	6.19786085894702	88.43	-10.82391676503
88.54	16.7034493319989	88.54	6.11400056300226	88.54	-10.873367218524
88.64	16.648950918011	88.64	6.02607085397722	88.64	-10.927448809993
88.74	16.5866346800385	88.74	5.93952019801236	88.74	-10.980713074312
88.84	16.5165006200141	88.84	5.85530605496842	88.84	-11.024940999939
88.95	16.438548736005	88.95	5.77342842700546	88.95	-11.059576313318
89.05	16.3527790290345	89.05	5.69388731196341	89.05	-11.084619014446
89.15	16.2641758080326	89.15	5.61668271097915	89.15	-11.099507378365
89.25	16.1712435229902	89.25	5.54379154493745	89.25	-11.102264483368
89.36	16.0739821760671	89.36	5.47521381497518	89.36	-11.092890329457
89.46	15.9796533159806	89.46	5.41094952097865	89.46	-11.071384916639
89.56	15.8888132160655	89.56	5.34866214798058	89.56	-11.045069068031
89.66	15.8014618770039	89.66	5.28835169700415	89.66	-11.012447234837
89.77	15.7175992980001	89.77	5.23001816793567	89.77	-10.973519417047
89.87	15.6372254799635	89.87	5.17366155997934	89.87	-10.935547164478
89.97	15.5672533210236	89.97	5.1114621120405	89.97	-10.906906513072
90.07	15.5076828210667	90.07	5.04969320104465	90.07	-10.881324084953
90.18	15.4535296710492	90.18	4.98835482699178	90.18	-10.85879988012
90.28	15.4062894190474	90.28	4.92547006797395	90.28	-10.841310820277
90.38	15.365962065971	90.38	4.86103892501433	90.38	-10.835769804096
90.48	15.3325476120472	90.48	4.79506139799923	90.48	-10.842176831582
90.59	15.3060460570487	90.59	4.72753748601917	90.59	-10.85554759346
90.69	15.2823889400224	90.69	4.65846718896046	90.69	-10.877377638532
90.79	15.2644633369619	90.79	4.59089797300294	90.79	-10.904619501752
90.9	15.2522692479806	90.9	4.52482983803293	90.9	-10.937273183128
91	15.2388937740398	91	4.46808254503139	91	-10.967518920257
91.1	15.2243369140024	91.1	4.41438271798233	91.1	-10.99756163113
91.2	15.2085986700286	91.2	4.36373035495308	91.2	-11.030288390621
91.31	15.1916790409814	91.31	4.31612545798998	91.31	-11.065699198735
91.41	15.1773274089919	91.41	4.27156802595619	91.41	-11.09688115679
91.51	15.1647360520428	91.51	4.23628819601163	91.51	-11.117604126697
91.62	15.1539049679741	91.62	4.2102859699753	91.62	-11.127868108452
91.72	15.1489026179661	91.72	4.19356134693771	91.72	-11.127673102052
91.83	15.1468419260254	91.83	4.18306686196956	91.83	-11.123815955684
91.93	15.1477228939711	91.93	4.17880251598035	91.93	-11.115488944951
92.03	15.1515455199842	92.03	4.1807683070374	92.03	-11.102692069848
92.14	15.1583098049741	92.14	4.18896423593651	92.14	-11.089493790274
92.25	15.1717466910668	92.25	4.20354130301348	92.25	-11.072856032157
92.35	15.191856179058	92.35	4.21769324395882	92.35	-11.059585058362
92.45	15.2148888860211	92.45	4.23142006002308	92.45	-11.049680868881
92.55	15.2416525360195	92.55	4.23849161199996	92.55	-11.049373601812
92.65	15.2721471280302	92.65	4.23890790000314	92.65	-11.062394200102
92.75	15.3063726639857	92.75	4.23266892403262	92.75	-11.088742663751
92.86	15.3443291429767	92.86	4.2197746849979	92.86	-11.124669609627
92.96	15.3867345320577	92.96	4.20022518198948	92.96	-11.170982762123
93.07	15.4306440840628	93.07	4.17577551002069	93.07	-11.225927027186
93.17	15.4760577979687	93.17	4.14642566795465	93.17	-11.289502404826
93.28	15.5192447319905	93.28	4.11202465704719	93.28	-11.361859894232
93.38	15.5602048860146	93.38	4.07937874001618	93.38	-11.436911200273
93.48	15.5989382590178	93.48	4.0484879179985	93.48	-11.511711574882
93.59	15.6354448530465	93.59	4.01935218894778	93.59	-11.586261018057
93.69	15.669724665031	93.69	3.99197155400088	93.69	-11.656828586847
93.79	15.7040938870523	93.79	3.96734294201906	93.79	-11.722417353196
93.9	15.7385525160407	93.9	3.9441343259341	93.9	-11.78435934208
94	15.7723825859648	94	3.92234570801975	94	-11.84265455349
94.1	15.8085288450138	94.1	3.9002219930353	94.1	-11.899058081475
94.2	15.8469912929604	94.2	3.87776318098076	94.2	-11.955886114782
94.31	15.8877699300319	94.31	3.85496927196982	94.31	-12.01313865341
94.41	15.9308647549778	94.41	3.83184026497929	94.41	-12.070097729625
94.52	15.9777713180347	94.52	3.81385884600149	94.52	-12.124225407547
94.62	16.0272298189739	94.62	3.80819628901463	94.62	-12.168350412407
94.72	16.0792402580228	94.72	3.8148525940187	94.72	-12.202472744202
94.82	16.1314864469659	94.82	3.83283083203878	94.82	-12.227589330983
94.93	16.1839683850076	94.93	3.86346303002938	94.93	-12.243863696584
95.03	16.236686072034	95.03	3.90674918503464	95.03	-12.250036041671
95.14	16.2896395099779	95.14	3.96268930001042	95.14	-12.246106366244
95.24	16.3368724130351	95.24	4.03128337302405	95.24	-12.229758481562
95.34	16.3807686959672	95.34	4.10122550101732	95.34	-12.212298292048
95.45	16.4213283610479	95.45	4.17251568296706	95.45	-12.193725797704
95.55	16.4570558580408	95.55	4.23967123504099	95.55	-12.179523682475
95.65	16.4892109860375	95.65	4.29552088303353	95.65	-12.170906937691
95.75	16.517793745038	95.75	4.3400646260352	95.75	-12.170259478154
95.85	16.5428041360656	95.85	4.37330246597867	95.85	-12.177581303864
95.96	16.5642421579832	95.96	4.39523440002176	95.96	-12.191376866016
96.07	16.5792207370714	96.07	4.40544088894512	96.07	-12.21332550537
96.17	16.5882265090431	96.17	4.40432178299943	96.17	-12.243027370836
96.27	16.5972157590204	96.27	4.39187708195732	96.27	-12.280482462417
96.37	16.6038045699679	96.37	4.37941269103703	96.37	-12.314384875688
96.48	16.6079929440457	96.48	4.3669286100112	96.48	-12.341847535766
96.58	16.6097808810264	96.58	4.35442483797033	96.58	-12.363357079821
96.68	16.6091683789773	96.68	4.3419013759376	96.68	-12.384869791298
96.78	16.6069631640084	96.78	4.32577443496029	96.78	-12.407585543379
96.89	16.6050331349652	96.89	4.31079134193624	96.89	-12.426757010847
96.99	16.6033782910517	96.99	4.29695209504644	96.99	-12.442384193701
97.09	16.6048857080341	97.09	4.28467623703455	97.09	-12.454047550524
97.19	16.6090687480391	97.19	4.27356391594458	97.19	-12.462954656801
97.3	16.6159274119764	97.3	4.26361513200391	97.3	-12.470973411427
97.4	16.6254616980268	97.4	4.25482988498516	97.4	-12.478103814396
97.5	16.638022520965	97.5	4.2472081760252	97.5	-12.487232940592
97.6	16.6455161739805	97.6	4.24755626704609	97.6	-12.491067889984
97.71	16.6479426550268	97.71	4.2491041770063	97.71	-12.496378643547
97.81	16.644494241973	97.81	4.25543569394904	97.81	-12.49958141329
97.92	16.6333030340411	97.92	4.26180349199967	97.92	-12.505774437529
98.02	16.6143690320268	98.02	4.26820757297719	98.02	-12.506864009096
98.13	16.5876922360439	98.13	4.2746479359721	98.13	-12.502850127988
98.23	16.5532726459787	98.23	4.28112457996122	98.23	-12.492925069804
98.33	16.5140550100205	98.33	4.28683987399836	98.33	-12.476018567986
98.43	16.4795121800125	98.43	4.29540987397559	98.43	-12.448514566559
98.54	16.4492932440226	98.54	4.3068345789834	98.54	-12.410413065521
98.64	16.4314919080653	98.64	4.31430772698604	98.64	-12.368520327741
98.74	16.4261081720269	98.74	4.32459929800189	98.74	-12.319011120305
98.84	16.4331420370445	98.84	4.33770929294042	98.84	-12.271358295571
98.94	16.4525935030042	98.94	4.35363771202901	98.94	-12.225210940441
99.05	16.4827026529792	99.05	4.37238455401712	99.05	-12.188662762094
99.15	16.5206971680618	99.15	4.3950534460464	99.15	-12.160610134823
99.25	16.5665770459782	99.25	4.42164438698001	99.25	-12.141053058637
99.36	16.6173975410402	99.36	4.45295501003784	99.36	-12.129193901213
99.46	16.663685799017	99.46	4.48536925796361	99.46	-12.126888803334
99.57	16.7054418210455	99.57	4.51888713200788	99.57	-12.131365443835
99.67	16.742665607012	99.67	4.55350863194326	99.67	-12.142623822716
99.77	16.775357156007	99.77	4.58923375799714	99.77	-12.157719191912
99.88	16.806638242997	99.88	4.61889123403125	99.88	-12.174349973841
99.98	16.8365088669589	99.98	4.64448911793625	99.98	-12.19050811178
100.09	16.8667289440236	100.09	4.66602740993949	100.09	-12.206193605738
100.19	16.9000707950318	100.19	4.68240248301299	100.19	-12.222510081399
100.29	16.93653441896	100.29	4.69361433897575	100.29	-12.242579312578
100.4	16.9761198179685	100.4	4.69966297600877	100.4	-12.266401299268
100.5	17.0188269900109	100.5	4.70054839604472	100.5	-12.295735956656
100.6	17.0622720210076	100.6	4.70130312396577	100.6	-12.328323079362
100.7	17.1020919990497	100.7	4.69717016301274	100.7	-12.368919664094
100.8	17.1382869250465	100.8	4.68814951500462	100.8	-12.41752571085
100.9	17.1677350240316	100.9	4.68141245301013	100.9	-12.466969944857
101.01	17.1904362960049	101.01	4.6749509209576	101.01	-12.516876508038
101.11	17.2063907419897	101.11	4.66876491896073	101.11	-12.562882488601
101.22	17.2155983609628	101.22	4.66285444599635	101.22	-12.604987886546
101.32	17.2180591530378	101.32	4.65721950399711	101.32	-12.640070928065
101.42	17.2104245250466	101.42	4.65146023998386	101.42	-12.668531464241
101.53	17.1926944759662	101.53	4.64873104704111	101.53	-12.687215102656
101.63	17.1672529210127	101.63	4.64399939903615	101.63	-12.70115436985
101.73	17.1384627709585	101.73	4.64202229295552	101.73	-12.70559226912
101.84	17.1063240279636	101.84	4.64279972698023	101.84	-12.697180206206
101.94	17.0708366899817	101.94	4.64633170304296	101.94	-12.675918181103
102.04	17.0320007570126	102.04	4.65261822000684	102.04	-12.644190108615
102.15	16.9879483320301	102.15	4.65691195404361	102.15	-12.611106225755
102.25	16.942537012028	102.25	4.65903274698576	102.25	-12.576846689247
102.35	16.8957667980294	102.35	4.65898059894698	102.35	-12.541411499094
102.46	16.8509862839983	102.46	4.65715536199696	102.46	-12.504400804208
102.56	16.8081954700483	102.56	4.65040264202798	102.56	-12.467101098117
102.66	16.7673943560658	102.66	4.63872244097274	102.66	-12.433369979665
102.76	16.7285829420507	102.76	4.62211475803542	102.76	-12.403207448852
102.86	16.699854935041	102.86	4.60057959298865	102.86	-12.379962099939
102.97	16.6817910929922	102.97	4.58155246496972	102.97	-12.35619841415
103.07	16.6743914170411	103.07	4.56503337295544	103.07	-12.331916391491
103.17	16.6795238050099	103.17	4.55576964395732	103.17	-12.302368706739
103.28	16.6933306579722	103.28	4.55394143295962	103.28	-12.275468910335
103.38	16.7158119770647	103.38	4.55954874098552	103.38	-12.25179776057
103.49	16.7469677620602	103.49	4.57259156803502	103.49	-12.231355257445
103.59	16.7867980120491	103.59	4.59306991399444	103.59	-12.216009299844
103.69	16.8321610240127	103.69	4.61736772194854	103.69	-12.205518344892
103.79	16.8830567989744	103.79	4.64399321697329	103.79	-12.201374169549
103.9	16.9313916300098	103.9	4.67294639702232	103.9	-12.203576773804
104	16.9765847570034	104	4.69679174398152	104	-12.219561676437
104.1	17.0186361820015	104.1	4.71552925796459	104.1	-12.24618717456
104.21	17.057545903981	104.21	4.7291589399947	104.21	-12.283453268178
104.31	17.0933139230556	104.31	4.7376807880255	104.31	-12.32326625012
104.42	17.1287125600657	104.42	4.74132320300669	104.42	-12.364816962821
104.52	17.1614311550456	104.52	4.74031851297241	104.52	-12.407873077613
104.62	17.1914697069724	104.62	4.73466671803635	104.62	-12.452434594495
104.73	17.2219699200014	104.73	4.72798387397688	104.73	-12.494885457497
104.83	17.2529317940189	104.83	4.72176175799177	104.83	-12.536506210836
104.94	17.2843553280018	104.94	4.71600036996733	104.94	-12.574986193911
105.04	17.3162405229732	105.04	4.71069970899407	105.04	-12.610325406727
105.14	17.3467254039679	105.14	4.70585977700466	105.14	-12.645665552166
105.24	17.3723531879659	105.24	4.69947251599478	105.24	-12.683014686951
105.35	17.3931238759906	105.35	4.69417370095471	105.35	-12.719737035541
105.45	17.4062651450413	105.45	4.68973493400426	105.45	-12.756060997218
105.55	17.4140876570164	105.55	4.68592388597244	105.55	-12.790356926173
105.65	17.4165914120294	105.65	4.68274055697293	105.65	-12.81916803955
105.75	17.4137764090574	105.75	4.68018494700573	105.75	-12.842494337343
105.86	17.4056426500329	105.86	4.67825705493397	105.86	-12.857563498392
105.96	17.3965530440228	105.96	4.68171387899474	105.96	-12.861929186585
106.07	17.3901973989814	106.07	4.69080125799337	106.07	-12.855345561984
106.17	17.3884376880551	106.17	4.70551919295303	106.17	-12.837812624587
106.27	17.3947306950595	106.27	4.72787573994538	106.27	-12.80732231767
106.37	17.4090764189714	106.37	4.75523512398013	106.37	-12.770873328557
106.48	17.4314748600182	106.48	4.78759734403411	106.48	-12.732155462909
106.58	17.4619260189957	106.58	4.82496240101682	106.58	-12.693030695194
106.68	17.5032918530178	106.68	4.86733029504194	106.68	-12.656955808278
106.79	17.5558457190164	106.79	4.91154663302495	106.79	-12.627085194579
106.89	17.6195876180145	106.89	4.9580390959818	106.89	-12.602991173108
106.99	17.6901546390127	106.99	5.00205068703963	106.99	-12.589430740571
107.09	17.7638569740566	107.09	5.04333556693837	107.09	-12.589511693999
107.2	17.8406946249652	107.2	5.08189373601908	107.2	-12.60350739165
107.3	17.9206675910564	107.3	5.11772519394071	107.3	-12.631417833522
107.4	18.0037758730123	107.4	5.15082993899796	107.4	-12.668880107825
107.5	18.0861618709969	107.5	5.18138813094993	107.5	-12.712024252174
107.6	18.1676511780324	107.6	5.20395581895627	107.6	-12.766294214875
107.71	18.2453818390513	107.71	5.21853300404018	107.71	-12.831689995932
107.81	18.3190804930291	107.81	5.22827407803561	107.81	-12.905057202925
107.91	18.3887471420121	107.91	5.23275136094981	107.91	-12.982965918006
108.02	18.4543817849772	108.02	5.23196485301014	108.02	-13.06524173425
108.12	18.5159844220379	108.12	5.22591455296606	108.12	-13.149022694566
108.22	18.5729742950116	108.22	5.21393492294919	108.22	-13.234700978507
108.33	18.6169647899987	108.33	5.19658112796151	108.33	-13.321721422496
108.43	18.6479559080226	108.43	5.17385316697982	108.43	-13.410084026545
108.53	18.6698052469865	108.53	5.14557088297352	108.53	-13.499968947374
108.64	18.682687215005	108.64	5.11717822496394	108.64	-13.585351478379
108.74	18.6866018100318	108.74	5.08867519295109	108.74	-13.657845006059
108.84	18.6815490339995	108.84	5.06006178602547	108.84	-13.717449530416
108.95	18.6611977370603	108.95	5.0313380049829	108.95	-13.768022650297
109.05	18.6285810240179	109.05	5.00399562702114	109.05	-13.808246995664
109.15	18.5836988970323	109.15	4.97646272197017	109.15	-13.839694496792
109.25	18.527132114059	109.25	4.94940482701622	109.25	-13.861699615877
109.36	18.4672672870647	109.36	4.92226677795315	109.36	-13.868486367024
109.46	18.4041044179821	109.46	4.89504857603151	109.46	-13.863087856704
109.57	18.3376435049922	109.57	4.86775022102393	109.57	-13.845504084915
109.67	18.2678845500277	109.67	4.84037171304408	109.67	-13.816315809951
109.78	18.1971382120309	109.78	4.81268072201146	109.78	-13.784141973982
109.88	18.1299707320477	109.88	4.78725805294289	109.88	-13.74640177385
109.98	18.0727132590164	109.98	4.76410370504254	109.98	-13.703095209554
110.08	18.0223326869964	110.08	4.74172590099897	110.08	-13.65571405804
110.18	17.9788290149645	110.18	4.7216965709822	110.18	-13.604997049641
110.29	17.9422022440576	110.29	4.70401571601542	110.29	-13.555510424431
110.39	17.9124523740484	110.39	4.68868333598493	110.39	-13.513585331878
110.49	17.8930361870471	110.49	4.67569942998125	110.49	-13.476188665507
110.59	17.8836102350033	110.59	4.66175570295491	110.59	-13.446628720334
110.69	17.8841745180307	110.69	4.64685215604277	110.69	-13.42490549636
110.8	17.89241837605	110.8	4.6312211179611	110.8	-13.410786664918
110.9	17.9037755680156	110.9	4.61228178301099	110.9	-13.410309812029
111.01	17.9182460950642	111.01	4.59003415494408	111.01	-13.423131489222
111.11	17.935829956059	111.11	4.5644782310319	111.11	-13.449251696496
111.21	17.956527151	111.21	4.53561401195657	111.21	-13.486359773252
111.32	17.9766478750025	111.32	4.50319565800328	111.32	-13.530135319356
111.42	17.9970781659904	111.42	4.46357953603638	111.42	-13.584221967868
111.52	18.0143612400343	111.52	4.41676564594218	111.52	-13.648619718792
111.62	18.0288405459805	111.62	4.36606228299752	111.62	-13.720020277112
111.73	18.0405160840564	111.73	4.31146944697502	111.73	-13.794733837164
111.83	18.0493878530115	111.83	4.25298713798838	111.83	-13.873646436603
111.93	18.0554558550057	111.93	4.1906153560376	111.93	-13.953301292565
112.04	18.0584467310609	112.04	4.12435410100898	112.04	-14.034041853526
112.14	18.0513374359634	112.14	4.05608463699991	112.14	-14.11398685552
112.24	18.034127969031	112.24	3.98580696401041	112.24	-14.19313629855
112.35	18.0105081369675	112.35	3.91376692095946	112.35	-14.271244342676
112.45	17.979591901053	112.45	3.84360814302909	112.45	-14.344393996582
112.56	17.941379262993	112.56	3.77533062896873	112.56	-14.405562215317
112.66	17.8958702209684	112.66	3.70893437900577	112.66	-14.454748998878
112.77	17.8430647760024	112.77	3.64441939200333	112.77	-14.495644152928
112.87	17.7879509959666	112.87	3.58742370701748	112.87	-14.521723602329
112.97	17.730528881998	112.97	3.53794732393453	112.97	-14.53298734708
113.08	17.6710717920514	113.08	3.49599024195868	113.08	-14.529435387181
113.18	17.6166027709996	113.18	3.45967119801571	113.18	-14.51294898659
113.28	17.5671218190701	113.28	3.42899019096876	113.28	-14.488516214147
113.38	17.5226289360353	113.38	3.4039472210452	113.38	-14.456137069848
113.49	17.4831241209858	113.49	3.38454228904084	113.49	-14.416084911942
113.59	17.4569939890716	113.59	3.37022023097688	113.59	-14.375937948954
113.69	17.4460170320572	113.69	3.36454131695518	113.69	-14.332135910977
113.79	17.4501932509656	113.79	3.36750554595255	113.79	-14.284678798017
113.9	17.4645345770159	113.9	3.37347488198247	113.9	-14.239204647565
114	17.4890410090711	114	3.38244932402176	114	-14.204100073116
114.11	17.5237125480407	114.11	3.39442887297992	114.11	-14.181143567908
114.21	17.5685491940385	114.21	3.40941352794744	114.21	-14.170335131936
114.31	17.6205178399869	114.31	3.42740328903801	114.31	-14.166686696367
114.42	17.6834497519849	114.42	3.44483839501208	114.42	-14.173758022105
114.52	17.7573449310557	114.52	3.46171884700652	114.52	-14.191549109154
114.62	17.8338167620495	114.62	3.47859980797693	114.62	-14.219504793938
114.72	17.9110867529744	114.72	3.49192100895834	114.72	-14.258152239891
114.82	17.9891549040576	114.82	3.50168244801807	114.82	-14.311322713029
114.93	18.0680212140487	114.93	3.50788412595193	114.93	-14.379016213362
115.03	18.1476856839708	115.03	3.51052604401048	115.03	-14.45284612738
115.13	18.21963933196	115.13	3.50702739694952	115.13	-14.53361476501
115.24	18.2838821590394	115.24	3.49650192697482	115.24	-14.622208385062
115.34	18.343447271036	115.34	3.47894963499584	115.34	-14.718626987536
115.44	18.3945034019644	115.44	3.45793028100161	115.44	-14.819310811526
115.54	18.4370505520519	115.54	3.43344386396893	115.54	-14.915750876147
115.65	18.4710887219808	115.65	3.40549038594418	115.65	-15.007947181402
115.75	18.4966179110688	115.75	3.37406984601785	115.75	-15.098932833767
115.85	18.5139815670254	115.85	3.33985476299858	115.85	-15.184204047736
115.95	18.519876114965	115.95	3.30074041698936	115.95	-15.265865544444
116.06	18.5143015539779	116.06	3.25672680696698	116.06	-15.343917323885
116.16	18.5057668670652	116.16	3.21039473601559	116.16	-15.415778582899
116.27	18.4942720510435	116.27	3.1626304639758	116.27	-15.480906511156
116.37	18.4798171089824	116.37	3.11343399096131	116.37	-15.535997532781
116.47	18.4624020390629	116.47	3.06280531503944	116.47	-15.581051647774
116.57	18.4420268410577	116.57	3.01074443802918	116.57	-15.624577837011
116.67	18.4184651220676	116.67	2.95890795803189	116.67	-15.664919502239
116.78	18.3917168790231	116.78	2.90729587402438	116.78	-15.702076643457
116.88	18.361438667057	116.88	2.85523566697066	116.88	-15.736721780147
116.98	18.3309340590085	116.98	2.80483205904147	116.98	-15.766750191179
117.09	18.3002030560147	117.09	2.75608504898628	117.09	-15.791935481582
117.19	18.2692456579616	117.19	2.70899463703245	117.19	-15.812277651365
117.3	18.2380618649631	117.3	2.6635608229526	117.3	-15.827433252046
117.4	18.2136747220056	117.4	2.61747466299767	117.4	-15.843014804463
117.5	18.1923676909719	117.5	2.57069891597439	117.5	-15.859059548385
117.61	18.1741407719755	117.61	2.52323358301965	117.61	-15.875567483817
117.71	18.1592203590526	117.71	2.47342206500889	117.71	-15.894195209017
117.81	18.1476064529988	117.81	2.42126436194212	117.81	-15.92196576893
117.91	18.1392990540417	117.91	2.36676047404671	117.91	-15.955162625297
118.01	18.1342981610442	118.01	2.30991040200479	118.01	-15.993785778113
118.12	18.1277901129988	118.12	2.25052005600901	118.12	-16.038255711522
118.22	18.1202289149951	118.22	2.19204635993719	118.22	-16.085115501572
118.32	18.1116145680562	118.32	2.13448931401672	118.32	-16.134365148258
118.42	18.0949240250357	118.42	2.08015786301985	118.42	-16.18369570663
118.53	18.0738738270065	118.53	2.02908924700296	118.53	-16.228256275001
118.63	18.048463971013	118.63	1.98128346494286	118.63	-16.268500858756
118.73	18.0186944589877	118.73	1.93674051797643	118.73	-16.304429457899
118.84	17.9845652910444	118.84	1.89546040598998	118.84	-16.329019027478
118.94	17.9519913759805	118.94	1.85112388294328	118.94	-16.352305352141
119.04	17.9209727150464	119.04	1.80373094804054	119.04	-16.37428843189
119.15	17.8963229690225	119.15	1.75347568995221	119.15	-16.394774177548
119.25	17.8775881340698	119.25	1.69690118593735	119.25	-16.417219513069
119.36	17.8647682090514	119.36	1.63400743599595	119.36	-16.447539348675
119.46	17.8578631949904	119.46	1.56479443899116	119.46	-16.485733684374
119.56	17.8568730900679	119.56	1.48926219594614	119.56	-16.53661618207
119.66	17.8579666300038	119.66	1.41254239804312	119.66	-16.594601145205
119.77	17.853975822959	119.77	1.33268025103916	119.77	-16.661643366417
119.87	17.8449006700703	119.87	1.24967575698065	119.87	-16.737742845704
119.97	17.8248262600391	119.97	1.16984816202148	119.97	-16.816580336681
120.07	17.7937525929792	120.07	1.09319746502479	120.07	-16.894324573326
120.18	17.7516796690043	120.18	1.01972366599057	120.18	-16.96380756495
120.29	17.6986074890237	120.29	0.949426766965189	120.29	-17.025029311555
120.39	17.6384787930601	120.39	0.882306764992791	120.39	-17.072074902921
120.5	17.5687557409674	120.5	0.814763139032948	120.5	-17.108544862251
120.6	17.4894383310402	120.6	0.746795887948792	120.6	-17.134439189545
120.71	17.4043578319925	120.71	0.673273322036039	120.71	-17.154889575979
120.81	17.3206822320253	120.81	0.596150232013315	120.81	-17.171883969724
120.92	17.2384115330715	120.92	0.515426619017489	120.92	-17.182884530159
121.02	17.1575457339941	121.02	0.431102482934875	121.02	-17.187891257284
121.12	17.0780848350205	121.12	0.343177822969665	121.12	-17.190735417125
121.22	17.004795324965	121.22	0.255945475032604	121.22	-17.194292165654
121.33	16.937677204055	121.33	0.169405439010006	121.33	-17.198561502875
121.43	16.8727877310175	121.43	0.0835577139923771	121.43	-17.203543428784
121.54	16.8126647459985	121.54	0.00200282397599949	121.54	-17.205637420174
121.64	16.7573082500212	121.64	-0.075259232062308	121.64	-17.209609965635
121.74	16.7067182429719	121.74	-0.148228451962495	121.74	-17.215461065172
121.85	16.6608947240547	121.85	-0.2169048379983	121.85	-17.219247977976
121.95	16.6191780509735	121.95	-0.279301355021744	121.95	-17.221521509856
122.06	16.5839176130476	122.06	-0.333109397047338	122.06	-17.219973055612
122.16	16.5551134109592	122.16	-0.378328963961394	122.16	-17.214602615245
122.26	16.5279989549845	122.26	-0.419252890992539	122.26	-17.209703023466
122.37	16.502574246033	122.37	-0.455881178027084	122.37	-17.204614637593
122.47	16.478839283991	122.47	-0.488213825065031	122.47	-17.201686847008
122.57	16.4567940680627	122.57	-0.516250831992693	122.57	-17.200919651711
122.68	16.4364385990439	122.68	-0.539992200060624	122.68	-17.197546563116
122.78	16.4191363289774	122.78	-0.559636499019689	122.78	-17.191766153366
122.88	16.404887257977	122.88	-0.575183730006756	122.88	-17.183578422458
122.98	16.394351029021	122.98	-0.588620928965611	122.98	-17.174970405201
123.09	16.3851782519941	123.09	-0.602256699039572	123.09	-17.168250706794
123.19	16.3773689280333	123.19	-0.616091042047628	123.19	-17.164782779519
123.3	16.3709230549784	123.3	-0.630123956057105	123.3	-17.16456662338
123.4	16.3658406349896	123.4	-0.644355443000677	123.4	-17.16826188106
123.51	16.3602694709652	123.51	-0.661820091977461	123.51	-17.176553752996
123.61	16.3542095630191	123.61	-0.682517902987456	123.61	-17.189442239192
123.71	16.3476609120607	123.71	-0.706448876030663	123.71	-17.206927339644
123.82	16.3392600640009	123.82	-0.733414438059299	123.82	-17.228810482203
123.92	16.3290070199764	123.92	-0.76341459100604	123.92	-17.253239470706
124.02	16.3169017789642	124.02	-0.796449333051896	124.02	-17.280214305149
124.13	16.3029443430105	124.13	-0.832518664992676	124.13	-17.309734985534
124.23	16.279441307006	124.23	-0.86886361100369	124.23	-17.337679083086
124.33	16.2495340259738	124.33	-0.905229736986257	124.33	-17.363792164824
124.44	16.2132225000278	124.44	-0.941617043054066	124.44	-17.38807423074
124.54	16.1723589260419	124.54	-0.974990938971132	124.54	-17.407490691015
124.65	16.1269433029929	124.65	-1.00535142701119	124.65	-17.414348142188
124.75	16.0769756309946	124.75	-1.03269850399101	124.75	-17.411787939034
124.85	16.022455910047	124.85	-1.05703217298014	124.85	-17.399810081556
124.96	15.9633841410596	124.96	-1.07835243102272	124.96	-17.380266765924
125.06	15.9043437470245	125.06	-1.09423612695991	125.06	-17.350734838616
125.16	15.8453347260092	125.16	-1.10468325999591	125.16	-17.311214299639
125.26	15.7940504840326	125.26	-1.11245280697858	125.26	-17.264464125469
125.37	15.7473496650482	125.37	-1.11779919905075	125.37	-17.210738749099
125.47	15.7052322680329	125.47	-1.12072243905459	125.47	-17.154621593642
125.57	15.667698295033	125.57	-1.12122252403424	125.57	-17.096112659093
125.67	15.6347477450254	125.67	-1.11929945603606	125.67	-17.042905348908
125.77	15.6089184590655	125.77	-1.11046645304214	125.77	-16.987371526299
125.88	15.5945566619948	125.88	-1.09867796402341	125.88	-16.933465641066
125.99	15.5916623540406	125.99	-1.08393398897988	125.99	-16.881187693205
126.09	15.5956521119833	126.09	-1.06865768202624	126.09	-16.832960836239
126.19	15.6065259350271	126.19	-1.05284904304881	126.19	-16.791322910778
126.29	15.6242838249909	126.29	-1.03650807204758	126.29	-16.760620142129
126.4	15.6489257800558	126.4	-1.01963476799938	126.4	-16.740852530282
126.5	15.6789888890216	126.5	-1.00441724600842	126.5	-16.729624765712
126.61	15.7177618219748	126.61	-0.991179752986682	126.61	-16.72726109655
126.71	15.7652445790291	126.71	-0.979922289957358	126.71	-16.733761522803
126.81	15.8188993210615	126.81	-0.97513163802887	126.81	-16.753612826476
126.92	15.8743798200476	126.92	-0.9728533480029	126.92	-16.781397645064
127.02	15.9316860790568	127.02	-0.973087418969953	127.02	-16.820404649787
127.12	15.9908180950197	127.12	-0.975833852976393	127.12	-16.870633840654
127.22	16.0517758710057	127.22	-0.981092647975856	127.22	-16.929547377048
127.33	16.1127780800143	127.33	-0.990385275031258	127.33	-16.994320503751
127.43	16.1738247239782	127.43	-1.00371173300573	127.43	-17.064953220766
127.53	16.2363787139839	127.53	-1.01888390997829	127.53	-17.139257414513
127.64	16.2971513800585	127.64	-1.03557755699057	127.64	-17.216908836852
127.74	16.3561427219747	127.74	-1.0537926740426	127.74	-17.296126163367
127.84	16.4133527390504	127.84	-1.07352926102067	127.84	-17.376909394062
127.95	16.4687814310582	127.95	-1.09478731906165	127.95	-17.460721441647
128.05	16.5247818860053	128.05	-1.11733103403822	128.05	-17.544037822977
128.15	16.5773494660471	128.15	-1.14376754106615	128.15	-17.629465671241
128.26	16.6264841730026	128.26	-1.1740968390086	128.26	-17.71700498644
128.36	16.6739673300071	128.36	-1.20679745805319	128.36	-17.805134298493
128.46	16.7197989379702	128.46	-1.24186939899573	128.46	-17.896206693377
128.57	16.7639789970053	128.57	-1.27931266104042	128.57	-17.986217535747
128.67	16.8065075059758	128.67	-1.31912724395988	128.67	-18.075166825602
128.78	16.8487826570072	128.78	-1.36173548298757	128.78	-18.165258221482
128.88	16.884116987967	128.88	-1.40943021597195	128.88	-18.25878456243
128.98	16.9125104999921	128.98	-1.46221144302672	128.98	-18.355745848453
129.09	16.9316101059849	129.09	-1.52031497702865	129.09	-18.456377891467
129.19	16.9454204419708	129.19	-1.58113368399881	129.19	-18.559471749061
129.29	16.9539415080635	129.29	-1.64466756405091	129.29	-18.658339960354
129.4	16.9571733040357	129.4	-1.71091661695755	129.4	-18.752982525341
129.5	16.955115830001	129.5	-1.77988084396929	129.5	-18.841046358049
129.6	16.9446277310499	129.6	-1.8518146760016	129.6	-18.926790526805
129.71	16.9342818550149	129.71	-1.92374000005202	129.71	-19.007236916093
129.81	16.9226800120441	129.81	-1.99523447997763	129.81	-19.081963191776
129.91	16.9165096630195	129.91	-2.06400527702044	129.91	-19.148676514818
130.01	16.9157708070315	130.01	-2.13005239197628	130.01	-19.204235530437
130.11	16.9204634439666	130.11	-2.19337582404933	130.11	-19.257213086957
130.21	16.9305875749615	130.21	-2.25397557301221	130.21	-19.306210993591
130.31	16.9487277680673	130.31	-2.31232000101045	130.31	-19.35838507211
130.42	16.9692059180306	130.42	-2.37015011896347	130.42	-19.415476334237
130.52	16.9920220270114	130.52	-2.42746592698495	130.52	-19.477484779981
130.62	17.0203174490098	130.62	-2.48401299199941	130.62	-19.544155976347
130.73	17.0455193350563	130.73	-2.54276942996512	130.73	-19.62105260644
130.83	17.0676276860604	130.83	-2.60373524099577	130.83	-19.702496567382
130.93	17.0866425020222	130.93	-2.66691042304501	130.93	-19.788487859177
131.04	17.1025637830553	131.04	-2.732294978955	131.04	-19.882167836597
131.14	17.1158388529875	131.14	-2.79826040195985	131.14	-19.973335145724
131.24	17.1264677130694	131.24	-2.86480669103639	131.24	-20.061989786561
131.34	17.1318657939992	131.34	-2.93146548699497	131.34	-20.147663398216
131.45	17.1377112010305	131.45	-2.99649577698347	131.45	-20.228614968965
131.55	17.1440039320032	131.55	-3.05989756202507	131.55	-20.305291823667
131.65	17.1507439880543	131.65	-3.12167084098292	131.65	-20.377693962321
131.76	17.15793136907	131.76	-3.18181561397068	131.76	-20.443236817354
131.86	17.1622774040543	131.86	-3.23454216800201	131.86	-20.501808777382
131.97	17.1594465649605	131.97	-3.2798505020537	131.97	-20.553409842406
132.07	17.1494388509927	132.07	-3.31774061498891	132.07	-20.598040012427
132.17	17.1318069379822	132.17	-3.34984101505142	132.17	-20.637327793048
132.28	17.1065508260426	132.28	-3.37615169996752	132.28	-20.667984513042
132.38	17.0736705150603	132.38	-3.39667267098775	132.38	-20.685674644538
132.49	17.0331660050351	132.49	-3.41140392799844	132.49	-20.690398187539
132.59	16.9844692310335	132.59	-3.42113260603583	132.59	-20.682494952301
132.69	16.9256991520115	132.69	-3.42493742800798	132.69	-20.661043662616
132.8	16.8568557689923	132.8	-3.42281839505176	132.8	-20.626044318488
132.9	16.781227752972	132.9	-3.42056522003986	132.9	-20.583286634173
133	16.7031506319972	133	-3.41817790501864	133	-20.532202544702
133.11	16.6226244050449	133.11	-3.41565644896491	133.11	-20.470911009736
133.21	16.5396490730245	133.21	-3.41300085096918	133.21	-20.399412029265
133.31	16.4542246350265	133.31	-3.41021111296413	133.31	-20.320994274524
133.41	16.3702213860688	133.41	-3.40896646105193	133.41	-20.241672500964
133.51	16.2876393250144	133.51	-3.4092668950052	133.51	-20.161446708589
133.62	16.2070465170245	133.62	-3.41032528103824	133.62	-20.079529762281
133.72	16.1303240030293	133.72	-3.41306289396925	133.72	-19.996842938243
133.82	16.0574717820055	133.82	-3.4174797350488	133.82	-19.917256530002
133.93	15.9884898549763	133.93	-3.42357580404951	133.93	-19.840770537556
134.03	15.9233782210322	134.03	-3.43135110006187	134.03	-19.767953025882
134.13	15.8688243419647	134.13	-3.43851278501006	134.13	-19.698392196279
134.24	15.8274707659984	134.24	-3.44136506805626	134.24	-19.628392258228
134.34	15.7993174930198	134.34	-3.43990794806359	134.34	-19.557953211735
134.45	15.7804942300572	134.45	-3.43246219995308	134.45	-19.485395829208
134.55	15.7710009769971	134.55	-3.41902782099623	134.55	-19.417407571531
134.65	15.7708377340668	134.65	-3.39960481301205	134.65	-19.356630987674
134.75	15.780004501039	134.75	-3.37419317600052	134.75	-19.303066077635
134.86	15.7985012780273	134.86	-3.34279290905215	134.86	-19.252842547889
134.96	15.8206552499678	134.96	-3.30878160400516	134.96	-19.209337989882
135.06	15.8464664169742	135.06	-3.27215926097324	135.06	-19.172552403615
135.17	15.8692473180508	135.17	-3.23521871803223	135.17	-19.144778628127
135.27	15.8863554049731	135.27	-3.20165576704312	135.27	-19.129712453939
135.37	15.8977906770588	135.37	-3.17147040800592	135.37	-19.121681066403
135.48	15.90355313499	135.48	-3.14466264001112	135.48	-19.12068446552
135.58	15.9036427779711	135.58	-3.12123246305873	135.58	-19.1200351904
135.69	15.9033610329971	135.69	-3.10580155098705	135.69	-19.12171236443
135.79	15.9027079020007	135.79	-3.09836990197709	135.79	-19.12571598761
135.89	15.9016833839587	135.89	-3.09893751602885	135.89	-19.132046059939
135.99	15.9059602930256	135.99	-3.1041268040326	135.99	-19.13732498997
136.1	15.9155386299972	136.1	-3.11393776303248	136.1	-19.146854205335
136.2	15.9304183949871	136.2	-3.12837039496117	136.2	-19.160633706033
136.3	15.9505995869722	136.3	-3.14742469902285	136.3	-19.178663492064
136.4	15.971288657056	136.4	-3.16877473198929	136.4	-19.204290433884
136.5	15.9928003249661	136.5	-3.18580293605919	136.5	-19.230896975139
136.61	16.0151345910435	136.61	-3.19850931202836	136.61	-19.258483115835
136.71	16.0329900280658	136.71	-3.20227218799118	136.71	-19.28242718362
136.81	16.0463666350097	136.81	-3.19709156201498	136.81	-19.297935628337
136.92	16.0552644130121	136.92	-3.18296743705559	136.92	-19.30532317071
137.02	16.0596833619593	137.02	-3.15989981095299	137.02	-19.304589810738
137.12	16.0596234810555	137.12	-3.13335415000893	137.12	-19.295899586921
137.23	16.0612395060298	137.23	-3.09995079999226	137.23	-19.275872843646
137.33	16.064531438019	137.33	-3.05968975897031	137.33	-19.244509580914
137.43	16.0742928260333	137.43	-3.01489697199031	137.43	-19.204135742914
137.54	16.0902089500041	137.54	-2.97218999696724	137.54	-19.161368886
137.64	16.112279810045	137.64	-2.93156883105894	137.64	-19.12236374596
137.74	16.1405054060424	137.74	-2.8930334759707	137.74	-19.087120322796
137.84	16.174885736973	137.84	-2.85658393204358	137.84	-19.060432166667
137.94	16.2145637619915	137.94	-2.82742206798048	137.94	-19.047186426156
138.05	16.2595394809841	138.05	-2.80554788298559	138.05	-19.047383101264
138.15	16.3098128940646	138.15	-2.78549591200772	138.15	-19.055556725871
138.25	16.359229264026	138.25	-2.77064580996012	138.25	-19.075086955581
138.36	16.4077885930283	138.36	-2.76099757797965	138.36	-19.105116748316
138.46	16.4554908790251	138.46	-2.75655121401996	138.46	-19.14564610408
138.56	16.5023361230396	138.56	-2.75730672103691	138.56	-19.196675022865
138.66	16.5484586669891	138.66	-2.76018547697277	138.66	-19.248970149529
138.77	16.5905952439971	138.77	-2.76518748296439	138.77	-19.302531484068
138.88	16.6287458530405	138.88	-2.7723127390118	138.88	-19.357359026484
138.98	16.6637675370112	138.98	-2.77635937595733	138.98	-19.408250907464
139.08	16.6956602949995	139.08	-2.77732739300518	139.08	-19.455341468832
139.18	16.7244241280287	139.18	-2.77521679106485	139.18	-19.4953674434
139.29	16.750059035985	139.29	-2.77002757002265	139.29	-19.52832883117
139.39	16.7725650179591	139.39	-2.76175972896908	139.39	-19.555082674216
139.5	16.7898544509626	139.5	-2.75296818506376	139.5	-19.578183888147
139.6	16.8019273349955	139.6	-2.74365293603296	139.6	-19.597632472962
139.71	16.8086493280271	139.71	-2.73689260404808	139.71	-19.616507048017
139.81	16.8132836970472	139.81	-2.73268718706277	139.81	-19.634807613315
139.92	16.8158304429653	139.92	-2.73103668496333	139.92	-19.650446545062
140.02	16.8162895649857	140.02	-2.7319411000235	140.02	-19.663423843259
140.12	16.8146610619715	140.12	-2.73540042906006	140.12	-19.673605166083
140.23	16.8084403250077	140.23	-2.74298608201207	140.23	-19.685825188088
140.33	16.797627352048	140.33	-2.75469805797002	140.33	-19.700083909276
140.44	16.7822221429788	140.44	-2.7705363570476	140.44	-19.716381329647
140.54	16.7643123239714	140.54	-2.78794606299471	140.54	-19.732162533594
140.64	16.74389789207	140.64	-2.8069271760387	140.64	-19.744922909507
140.74	16.7209788489799	140.74	-2.82747969697539	140.74	-19.754662457388
140.84	16.6955551940191	140.84	-2.84960362500897	140.84	-19.76138117724
140.95	16.6680036030584	140.95	-2.86703296001178	140.95	-19.760900691934
141.05	16.6376908159691	141.05	-2.87976770096066	141.05	-19.753221001463
141.15	16.6046168340017	141.15	-2.88780784899245	141.15	-19.738342105836
141.26	16.571286269027	141.26	-2.88958199496392	141.26	-19.714692597682
141.36	16.5376991189987	141.36	-2.88509014103511	141.36	-19.682649152242
141.46	16.5038553859631	141.46	-2.87433228595546	141.46	-19.641578510497
141.57	16.4697550690107	141.57	-2.85730843006604	141.57	-19.591480672448
141.67	16.4353981680279	141.67	-2.83401857302579	141.67	-19.534860249702
141.77	16.4059351500327	141.77	-2.81429647998266	141.77	-19.481551007268
141.87	16.3813660170717	141.87	-2.79814215105034	141.87	-19.431552945158
141.98	16.3613140910002	141.98	-2.79182158703861	141.98	-19.391132064287
142.08	16.34641263297	142.08	-2.79533478806115	142.08	-19.360288364655
142.18	16.3366616420717	142.18	-2.80868175400428	142.18	-19.344172313546
142.29	16.3320611179643	142.29	-2.83186248600487	142.29	-19.34278391096
142.39	16.3326110620119	142.39	-2.86487698201654	142.39	-19.355746481649
142.5	16.3364922650544	142.5	-2.91261191796366	142.5	-19.38857995939
142.6	16.3400042270041	142.6	-2.97506729395991	142.6	-19.441284344185
142.7	16.3431469489979	142.7	-3.05224310898211	142.7	-19.513859636036
142.81	16.3407699629943	142.81	-3.13430560004235	142.81	-19.59647206992
142.91	16.3328732700165	142.91	-3.22125476498059	142.91	-19.687302437914
143.01	16.3194568690415	143.01	-3.31309060504736	143.01	-19.782650240211
143.12	16.300520760069	143.12	-3.40981311899213	143.12	-19.882515476816
143.22	16.2788030260117	143.22	-3.50714171497657	143.22	-19.977467087337
143.33	16.2566946689822	143.33	-3.59875699098211	143.33	-20.061185669578
143.43	16.2341956900036	143.43	-3.68465894598557	143.43	-20.133671223546
143.54	16.2131252959625	143.54	-3.75996090599529	143.54	-20.190037074483
143.64	16.1971839879698	143.64	-3.82466287101124	143.64	-20.233021304811
143.74	16.186371763979	143.74	-3.87876484001026	143.74	-20.26501491736
143.84	16.1806886260365	143.84	-3.92226681401553	143.84	-20.286017912132
143.95	16.1801345740287	143.95	-3.95396105102463	143.95	-20.296641755629
144.05	16.1899472279856	144.05	-3.97783884204728	144.05	-20.304578238286
144.16	16.210126588021	144.16	-3.99390018696977	144.16	-20.309827360105
144.26	16.2379345730415	144.26	-4.00642567899467	144.26	-20.316669714199
144.37	16.2709801790015	144.37	-4.02173472002687	144.37	-20.33142470275
144.47	16.3092634070381	144.47	-4.03982731097585	144.47	-20.359329947157
144.57	16.3527842560143	144.57	-4.06070345104581	144.57	-20.400385447416
144.68	16.4015427260438	144.68	-4.08436313898619	144.68	-20.45185312111
144.78	16.454983893027	144.78	-4.11194725199948	144.78	-20.512482840318
144.89	16.5099958860537	144.89	-4.14034759796778	144.89	-20.579166413792
144.99	16.5665787060334	144.99	-4.17077191900717	144.99	-20.653111582961
145.09	16.61949472998	145.09	-4.19922892206159	145.09	-20.73032705719
145.19	16.6687439600537	145.19	-4.22571860997323	145.19	-20.810257911307
145.29	16.7143263950038	145.29	-4.25024098103677	145.29	-20.889792275603
145.39	16.7562420350578	145.39	-4.27279603604802	145.39	-20.968930150076
145.5	16.7940954580672	145.5	-4.29141289100698	145.5	-21.040463030045
145.6	16.8238088110684	145.6	-4.31378028599738	145.6	-21.112079655294
145.7	16.8453820940613	145.7	-4.33989822204239	145.7	-21.183780025826
145.81	16.8593702310318	145.81	-4.36862582296271	145.81	-21.254423266729
145.91	16.8688850930039	145.91	-4.40307127996675	145.91	-21.326722147186
146.01	16.8739266790681	146.01	-4.44323459396401	146.01	-21.396598813776
146.12	16.8744949900201	146.12	-4.48911576404498	146.12	-21.4640532665
146.22	16.8705900250643	146.22	-4.54061810796702	146.22	-21.529543747373
146.32	16.8628450439883	146.32	-4.597741625048	146.32	-21.596182126105
146.43	16.8545888550398	146.43	-4.65374474606506	146.43	-21.657226833173
146.53	16.8462168800261	146.53	-4.71059835399501	146.53	-21.714648751867
146.63	16.8418069720246	146.63	-4.76061370898151	146.63	-21.760759142404
146.74	16.8413591310355	146.74	-4.80379081102456	146.74	-21.796191263801
146.84	16.844873357968	146.84	-4.84012966103364	146.84	-21.824273924461
146.94	16.8523496530497	146.94	-4.86963025798559	146.94	-21.845402546441
147.04	16.8583228270336	147.04	-4.8890763939653	147.04	-21.860438774502
147.15	16.8636277130645	147.15	-4.90057043202796	147.15	-21.871484972035
147.25	16.8682643100055	147.25	-4.90420905498468	147.25	-21.878637822205
147.35	16.8715993610249	147.35	-4.89999226397231	147.35	-21.881897325012
147.45	16.8703040569653	147.45	-4.89466162696317	147.45	-21.882539861967
147.56	16.8643783960079	147.56	-4.88821714395726	147.56	-21.881400265619
147.66	16.8538223809946	147.66	-4.88065881700095	147.66	-21.878478535964
147.76	16.838636009993	147.76	-4.87047962496945	147.76	-21.871634394839
147.86	16.822519782977	147.86	-4.85661248001179	147.86	-21.856471945467
147.96	16.8027043590655	147.96	-4.83905738303747	147.96	-21.832991187845
148.07	16.7846549270507	148.07	-4.8210305410521	148.07	-21.804408330648
148.17	16.767536652992	148.17	-4.80042959202365	148.17	-21.768621010471
148.27	16.7513495380263	148.27	-4.77725453606581	148.27	-21.72932972712
148.37	16.7360935810166	148.37	-4.75150537204172	148.37	-21.683765139385
148.48	16.7217687829861	148.48	-4.72318210006506	148.48	-21.637392435278
148.58	16.7059841410264	148.58	-4.69860412306389	148.58	-21.595696184439
148.68	16.6902272160314	148.68	-4.68082582699481	148.68	-21.561730773598
148.78	16.674498006978	148.78	-4.67135423195941	148.78	-21.537003221907
148.88	16.6550960160521	148.88	-4.67125642603605	148.88	-21.522580617739
148.99	16.634790582998	148.99	-4.68053240899735	148.99	-21.516071958266
149.09	16.6135817090662	149.09	-4.699182180957	149.09	-21.518964804709
149.19	16.5914693930063	149.19	-4.72720574100549	149.19	-21.531259157068
149.3	16.5664792809821	149.3	-4.76061180006582	149.3	-21.545263224904
149.4	16.5386113740169	149.4	-4.79716969198307	149.4	-21.561515683163
149.5	16.5077645790461	149.5	-4.83687941402877	149.5	-21.580016531843
149.6	16.4763299000015	149.6	-4.87342156702653	149.6	-21.594446368759
149.7	16.4428197749658	149.7	-4.90374176297337	149.7	-21.599776452962
149.81	16.4072342040527	149.81	-4.92784000198299	149.81	-21.596006784456
149.91	16.369573188058	149.91	-4.94571628496487	149.91	-21.583036271823
150.02	16.3298367269817	150.02	-4.95737060998636	150.02	-21.563255917896
150.12	16.2911366890057	150.12	-4.96591116996115	150.12	-21.538286352699
150.22	16.249085751042	150.22	-4.97266992999812	150.22	-21.509459542188
150.32	16.2056582660171	150.32	-4.9816381799701	150.32	-21.480766776995
150.42	16.1608542340446	150.42	-4.99504658796468	150.42	-21.454438723383
150.53	16.1147747470523	150.53	-5.01289515398184	150.53	-21.433587251058
150.63	16.0674198060633	150.63	-5.03518387597524	150.63	-21.413825035173
150.74	16.0187894090313	150.74	-5.06191275599122	150.74	-21.39712642993
150.84	15.972961410057	150.84	-5.08539305303657	150.84	-21.375802695551
150.94	15.9341683340699	150.94	-5.10416907002309	150.94	-21.348499225739
151.05	15.9024101790237	151.05	-5.11824080604129	151.05	-21.315216020496
151.15	15.874575076964	151.15	-5.12450007101961	151.15	-21.272844888574
151.25	15.855050353025	151.25	-5.12161489905338	151.25	-21.224131717433
151.36	15.8438360050468	151.36	-5.10958528900574	151.36	-21.173309030955
151.46	15.8409320359851	151.46	-5.08841124099035	151.46	-21.120376829139
151.56	15.8463384429979	151.56	-5.05809275603042	151.56	-21.062223242278
151.66	15.8567264189742	151.66	-5.02537140300774	151.66	-21.009977164743
151.77	15.86953769106	151.77	-4.99115446098131	151.77	-20.964545874919
151.87	15.8806944060643	151.87	-4.96313066901166	151.87	-20.933618112595
151.97	15.8859640390574	151.97	-4.94275572395964	151.97	-20.918649575479
152.08	15.8853465900393	152.08	-4.93002962798528	152.08	-20.916311455171
152.18	15.8788420600331	152.18	-4.92495237904222	152.18	-20.924045478626
152.29	15.8664504490389	152.29	-4.92752397803997	152.29	-20.937773792422
152.39	15.8473369240255	152.39	-4.935642062037	152.39	-20.951161509279
152.49	15.8245982570406	152.49	-4.94849863196123	152.49	-20.963400630816
152.6	15.7982344489938	152.6	-4.96609368804002	152.6	-20.974491157033
152.7	15.7715743069957	152.7	-4.98168566105051	152.7	-20.977691518412
152.81	15.7471761060606	152.81	-4.99436727204738	152.81	-20.971259604019
152.91	15.7250398440283	152.91	-5.00413852103065	152.91	-20.958292186334
153.01	15.7051655230589	153.01	-5.01099940800032	153.01	-20.938789265359
153.11	15.6875531409923	153.11	-5.01601702205789	153.11	-20.917146737867
153.22	15.6749720399603	153.22	-5.02091403097893	153.22	-20.897645545182
153.32	15.6655168010502	153.32	-5.02569043396761	153.32	-20.880285687302
153.42	15.6600222539964	153.42	-5.03244859601182	153.42	-20.867169527634
153.53	15.6553916280018	153.53	-5.04199651504678	153.53	-20.859105064551
153.63	15.6516249230663	153.63	-5.0543341900493	153.63	-20.858861639264
153.73	15.648722138053	153.73	-5.06946162204258	153.73	-20.864533831259
153.83	15.6466832739852	153.83	-5.08737881102661	153.83	-20.876956473094
153.94	15.6440207699688	153.94	-5.10503136899843	153.94	-20.889978405544
154.04	15.6403175740252	154.04	-5.11994709302144	154.04	-20.901127423833
154.14	15.6355736889964	154.14	-5.13105889297094	154.14	-20.909336439587
154.24	15.6270197710455	154.24	-5.13664410198089	154.24	-20.912882784529
154.34	15.6165612420409	154.34	-5.13670271902811	154.34	-20.910278897435
154.45	15.6041981009594	154.45	-5.13123474502208	154.45	-20.90110772813
154.55	15.5899303490514	154.55	-5.12024017905333	154.55	-20.885369276615
154.65	15.573757985976	154.65	-5.10594968898204	154.65	-20.862524867947
154.76	15.5542949370329	154.76	-5.08841127202686	154.76	-20.834527922549
154.86	15.5315412019945	154.86	-5.06762493102997	154.86	-20.801378440419
154.97	15.5069843419824	154.97	-5.04664505103847	154.97	-20.766130808297
155.07	15.4810414070425	155.07	-5.02794383703531	155.07	-20.731257230957
155.17	15.453712398994	155.17	-5.01152128902049	155.17	-20.695371633879
155.28	15.4249973149945	155.28	-4.99737740699402	155.28	-20.658474017057
155.38	15.3948961569768	155.38	-4.98551219197907	155.38	-20.622051941713
155.48	15.3677962490519	155.48	-4.97927822902966	155.48	-20.589875044649
155.59	15.3459285629651	155.59	-4.97867551905529	155.59	-20.561943325859
155.69	15.3292930980342	155.69	-4.98147339601474	155.69	-20.536026119089
155.8	15.31927592805	155.8	-4.98762385905138	155.8	-20.512075424418
155.9	15.3158770540358	155.9	-4.99712690896104	155.9	-20.494478566697
156	15.3190964759915	156	-5.00998254506158	156	-20.48546651682
156.1	15.3289341940308	156.1	-5.0261907690583	156.1	-20.485039274782
156.2	15.3411576840199	156.2	-5.04720727599306	156.2	-20.496038612818
156.31	15.356287286977	156.31	-5.07122198700927	156.31	-20.516654449787
156.41	15.3743230030159	156.41	-5.09823490097006	156.41	-20.546886785685
156.51	15.3908775070022	156.51	-5.12489343100242	156.51	-20.583383033893
156.61	15.4037198290098	156.61	-5.15119757801585	156.61	-20.621910670525
156.72	15.4128499680155	156.72	-5.17714734201036	156.72	-20.662990036927
156.82	15.4182679250425	156.82	-5.20274272196275	156.82	-20.706621133105
156.92	15.4199736990677	156.92	-5.2279837190099	156.92	-20.748416634212
157.03	15.418586266037	157.03	-5.25456372702138	157.03	-20.78783896424
157.13	15.4141056260642	157.13	-5.28248274599719	157.13	-20.824888123193
157.23	15.4107643030557	157.23	-5.31028507998599	157.23	-20.858108413364
157.34	15.40804195497	157.34	-5.33978080795805	157.34	-20.889309915892
157.44	15.4059385830578	157.44	-5.37096993105024	157.44	-20.919111606199
157.54	15.4044541860685	157.54	-5.40385244903518	157.54	-20.947513484285
157.64	15.4035887650252	157.64	-5.43842836202657	157.64	-20.978748074029
157.75	15.4002455460613	157.75	-5.47566197701599	157.75	-21.01325934116
157.85	15.3933934940369	157.85	-5.51555329400344	157.85	-21.051047285678
157.95	15.3830326090656	157.95	-5.55810231298892	157.95	-21.092111907581
158.06	15.368543914974	158.06	-5.601615638966	158.06	-21.134759811977
158.16	15.3499274119895	158.16	-5.64609327204835	158.16	-21.17589422639
158.26	15.3271831010215	158.26	-5.6915352120086	158.26	-21.214484114571
158.36	15.300310981047	158.36	-5.73794145896045	158.36	-21.250529476522
158.46	15.2693110520659	158.46	-5.78358934501466	158.46	-21.28168866855
158.57	15.2371128830282	158.57	-5.82319932402697	158.57	-21.302682144578
158.67	15.2037164740477	158.67	-5.8567713949742	158.67	-21.313509904606
158.77	15.1722185979679	158.77	-5.88334125200163	158.77	-21.313207641556
158.88	15.1436502900424	158.88	-5.90290889499556	158.88	-21.301775355426
158.98	15.118011551067	158.98	-5.91547432304651	158.98	-21.282142614923
159.08	15.0953023810416	159.08	-5.92103753706397	159.08	-21.254309420041
159.19	15.0755227790569	159.19	-5.91959853704793	159.19	-21.221372543265
159.29	15.0594736720677	159.29	-5.92160722499102	159.29	-21.194812923976
159.39	15.047155059051	159.39	-5.9270636020301	159.39	-21.174630562175
159.5	15.0385669400066	159.5	-5.9376903360544	159.5	-21.162548126139
159.61	15.0307797459845	159.61	-5.95876697400399	159.61	-21.163845161945
159.71	15.0237934790312	159.71	-5.99029351496938	159.71	-21.179322595121
159.81	15.0176081359632	159.81	-6.03226995804107	159.81	-21.208980425664
159.92	15.0122237190544	159.92	-6.08469630503805	159.92	-21.252818653572
160.02	15.0091273940234	160.02	-6.14118355701976	160.02	-21.301134836665
160.12	15.0072916869703	160.12	-6.20173171398619	160.12	-21.354312850297
160.23	15.006716598009	160.23	-6.26634077605104	160.23	-21.412352694465
160.33	15.0066012020034	160.33	-6.32456083997113	160.33	-21.46480446603
160.43	15.0069454980439	160.43	-6.37639190506434	160.43	-21.513155330926
160.53	15.0077494870402	160.53	-6.42183397201279	160.53	-21.557405289157
160.63	15.0090131689922	160.63	-6.46088704195336	160.63	-21.596526867488
160.74	15.0107365440135	160.74	-6.48886656097147	160.74	-21.625418463163
160.84	15.0094332129811	160.84	-6.50875127803374	160.84	-21.646674950186
160.94	15.0051031760086	160.94	-6.52054119404966	160.94	-21.660296328551
161.04	14.9962592670363	161.04	-6.5306253060271	161.04	-21.672671596392
161.15	14.983928959964	161.15	-6.53900361601245	161.15	-21.683800753709
161.25	14.968112253996	161.25	-6.54567612195933	161.25	-21.691452829613
161.35	14.9488091500416	161.35	-6.55064282500462	161.35	-21.694372396471
161.47	14.9260196469641	161.47	-6.55390372503462	161.47	-21.691072288341
161.57	14.8992234039724	161.57	-6.55700240304213	161.57	-21.683096086494
161.67	14.8706099510036	161.67	-6.55993885800399	161.67	-21.671471264163
161.77	14.8401792860113	161.77	-6.56739764497161	161.77	-21.660882373932
161.88	14.8114178100514	161.88	-6.57640001202253	161.88	-21.648350666447
161.98	14.7843255209636	161.98	-6.58694596199894	161.98	-21.633355800367
162.08	14.7589024199988	162.08	-6.59903549205865	162.08	-21.615897775683
162.19	14.735148507043	162.19	-6.61266860299747	162.19	-21.598166121474
162.29	14.7150030790044	162.29	-6.6204230989797	162.29	-21.574969611176
162.39	14.6958758280107	162.39	-6.62229897795896	162.39	-21.547563672412
162.5	14.6777667549713	162.5	-6.61829624095844	162.5	-21.515948305186
162.6	14.6611961999952	162.6	-6.60687130596216	162.6	-21.478579928226
162.7	14.6439746349643	162.7	-6.58802417399329	162.7	-21.43739783916
162.8	14.6261020599923	162.8	-6.56175484505184	162.8	-21.392402037987
162.91	14.607578474056	162.91	-6.52806331800093	162.91	-21.341002216697
163.01	14.588403878065	163.01	-6.48679328503476	163.01	-21.283562407941
163.11	14.5722750970663	163.11	-6.44465035395569	163.11	-21.226788220412
163.21	14.5591921329924	163.21	-6.40163452601428	163.21	-21.168490125032
163.32	14.5472156859796	163.32	-6.36516799795572	163.32	-21.116090319263
163.42	14.5389360660602	163.42	-6.33525077000741	163.42	-21.069588803107
163.52	14.5343532719835	163.52	-6.31188284205564	163.52	-21.030016612804
163.63	14.533467303977	163.63	-6.29506421398673	163.63	-21.000039538287
163.73	14.5362781630638	163.73	-6.28479488602807	163.73	-20.977718281928
163.83	14.5417616989789	163.83	-6.28392742896722	163.83	-20.965905414817
163.93	14.5469561990694	163.93	-6.29246184303156	163.93	-20.96719124496
164.03	14.5518616640175	164.03	-6.31055443705009	164.03	-20.981732081068
164.13	14.5527812660475	164.13	-6.33149960196988	164.13	-21.002822314441
164.23	14.5497150069787	164.23	-6.35529733801832	164.23	-21.029437796885
164.34	14.5426628849918	164.34	-6.3819476459912	164.34	-21.061578528403
164.44	14.5316249009966	164.44	-6.41145052395586	164.44	-21.096282795111
164.54	14.5162171800166	164.54	-6.43237942006181	164.54	-21.121093007274
164.64	14.5022508579586	164.64	-6.44473433305848	164.64	-21.133343374958
164.75	14.48972593505	164.75	-6.44851526396906	164.75	-21.133033898162
164.85	14.4796665609874	164.85	-6.44086964200596	164.85	-21.117312005792
164.95	14.4750344479689	164.95	-6.42179746603233	164.95	-21.085793822502
165.06	14.4758295959946	165.06	-6.39129873604816	165.06	-21.038479348287
165.16	14.4820520059739	165.16	-6.34937345398612	165.16	-20.98117972004
165.26	14.4937016780204	165.26	-6.3023626149743	165.26	-20.921643959515
165.36	14.5070085669659	165.36	-6.25141601301493	165.36	-20.860637982176
165.47	14.5219726749701	165.47	-6.19653364503847	165.47	-20.80112350191
165.57	14.5389778759863	165.57	-6.14914206698813	165.57	-20.754527072213
165.67	14.5522130339941	165.67	-6.10924127897761	165.67	-20.720848693085
165.78	14.5616781489935	165.78	-6.07683127805103	165.78	-20.700088364523
165.88	14.5673732199612	165.88	-6.05191206705058	165.88	-20.688476043186
165.98	14.5692982480341	165.98	-6.03448364495307	165.98	-20.686011729071
166.09	14.5687086610451	166.09	-6.02597780198266	166.09	-20.694511087025
166.19	14.5697431680674	166.19	-6.02639453700249	166.19	-20.708162980164
166.29	14.5724017710336	166.29	-6.02939285306547	166.29	-20.720626410277
166.39	14.5804545120427	166.39	-6.03382295798838	166.39	-20.73075158654
166.5	14.593901390981	166.5	-6.03968485199857	166.5	-20.738538508955
166.6	14.6127424089855	166.6	-6.04697853600555	166.6	-20.74524260515
166.7	14.636977566056	166.7	-6.05570400898614	166.7	-20.755002586002
166.8	14.6666068610557	166.8	-6.06612777198734	166.8	-20.768084951377
166.91	14.6997332440151	166.91	-6.0769076529823	166.91	-20.786917573154
167.01	14.7363567140246	167.01	-6.08804365197102	167.01	-20.811500451326
167.11	14.7752218440473	167.11	-6.09810397804722	167.11	-20.840401796394
167.22	14.8121899229636	167.22	-6.10708863405307	167.22	-20.873621608358
167.32	14.8472609510009	167.32	-6.1149976180559	167.32	-20.911159887218
167.43	14.8804349290685	167.43	-6.12183093005569	167.43	-20.951119582034
167.53	14.9117118550066	167.53	-6.13241009500598	167.53	-20.99832221699
167.63	14.9436820380515	167.63	-6.14686958397215	167.63	-21.05164683687
167.74	14.9705444230221	167.74	-6.16520939900056	167.74	-21.106954730806
167.84	14.992299009009	167.84	-6.18716303904421	167.84	-21.163979398927
167.94	15.0108428470048	167.94	-6.21407267499308	167.94	-21.224063012705
168.05	15.0261759380328	168.05	-6.24593830900722	168.05	-21.287205572142
168.15	15.0382982800465	168.15	-6.28275993801708	168.15	-21.355997385249
168.25	15.0472098749788	168.25	-6.32453756395535	168.25	-21.424637396223
168.35	15.0502449320129	168.35	-6.36156298298829	168.35	-21.483417400846
168.45	15.052157385071	168.45	-6.39383619397904	168.45	-21.534234450058
168.55	15.0529472340395	168.55	-6.41653567299727	168.55	-21.572267019671
168.65	15.0500241700229	168.65	-6.4295269479544	168.65	-21.597380637269
168.76	15.0491892500213	168.76	-6.43281001896412	168.76	-21.609575302863
168.86	15.0504424740348	168.86	-6.42638488602643	168.86	-21.606185226509
168.96	15.0537838410401	168.96	-6.41025154800445	168.96	-21.591964341753
169.07	15.0592133520604	169.07	-6.38683698105069	169.07	-21.569339623575
169.17	15.0654668500465	169.17	-6.36134031105939	169.17	-21.540919889895
169.27	15.0725443349984	169.27	-6.33376153803056	169.27	-21.512506196513
169.38	15.0831115970504	169.38	-6.3138088650021	169.38	-21.493806747647
169.48	15.0924147020532	169.48	-6.30148229299721	169.48	-21.484821543298
169.58	15.10045365103	169.58	-6.29678182303905	169.58	-21.485550583467
169.69	15.1072284430711	169.69	-6.2997074529676	169.69	-21.494729711526
169.79	15.112739078063	169.79	-6.3137080389879	169.79	-21.515807782605
169.89	15.1111744199852	169.89	-6.33738555097807	169.89	-21.550052555992
169.99	15.1057469979605	169.99	-6.37073998700544	169.99	-21.592710098153
170.1	15.0964568140353	170.1	-6.41134437501023	170.1	-21.641353434102
170.2	15.084568022985	170.2	-6.45399958705184	170.2	-21.690783437913
170.31	15.0700806260602	170.31	-6.49870562301658	170.31	-21.741000109587
170.41	15.0529946220104	170.41	-6.54546248404131	170.41	-21.786192312233
170.51	15.0333100119724	170.51	-6.59427017001235	170.51	-21.829572576264
170.61	15.0158243110354	170.61	-6.6370367029549	170.61	-21.863048925119
170.72	15.0012239870421	170.72	-6.67376208400583	170.72	-21.887885515425
170.82	14.9895090399923	170.82	-6.70099745798325	170.82	-21.900633492047
170.93	14.986490604997	170.93	-6.72014085603223	170.93	-21.902690885636
171.03	14.9889561530472	171.03	-6.73119227599273	171.03	-21.894057696192
171.13	14.9969056840291	171.13	-6.73415172104797	171.13	-21.879531440288
171.23	15.0103391980565	171.23	-6.72901918801472	171.23	-21.859798584093
171.34	15.0292566939925	171.34	-6.71138414099914	171.34	-21.830448588757
171.44	15.046344310008	171.44	-6.68727919401135	171.44	-21.803325207108
171.54	15.0616020449661	171.54	-6.65670434705135	171.54	-21.775215908731
171.64	15.0702323829819	171.64	-6.62775157798023	171.64	-21.754212670192
171.74	15.0715488570086	171.74	-6.60042088497903	171.74	-21.740315491483
171.85	15.0655514680693	171.85	-6.57471226998041	171.85	-21.733524372612
171.95	15.0522402150273	171.95	-6.5506257310517	171.95	-21.726525450098
172.06	15.0316150990193	172.06	-6.52816127001188	172.06	-21.719318723945
172.16	15.0033836409875	172.16	-6.50822707996213	172.16	-21.708014871503
172.26	14.9675601300032	172.26	-6.49082316101612	172.26	-21.691927426604
172.37	14.9241445650432	172.37	-6.48036005202357	172.37	-21.675466928108
172.47	14.8804508089597	172.47	-6.47080513704168	172.47	-21.652600760066
172.57	14.8364788640265	172.57	-6.46215841504727	172.57	-21.623328922483
172.67	14.792228728993	172.67	-6.45441988797302	172.67	-21.587358937214
172.78	14.7477004030634	172.78	-6.44758955399993	172.78	-21.544705092281
172.88	14.7028938880567	172.88	-6.43858848297896	172.88	-21.492288456059
172.98	14.6695488430169	172.98	-6.4274166740006	172.98	-21.437422892025
173.09	14.6476652699903	173.09	-6.41407412706485	173.09	-21.380108400179
173.19	14.6375356470116	173.19	-6.39765264895686	173.19	-21.319436786584
173.29	14.6391456850097	173.29	-6.37815223899452	173.29	-21.255408051245
173.4	14.6524953839844	173.4	-6.35557289797362	173.4	-21.188022194159
173.5	14.6775847449589	173.5	-6.32991462498467	173.5	-21.129018876783
173.6	14.7144137670239	173.6	-6.30418001605904	173.6	-21.081400694635
173.7	14.7556448320074	173.7	-6.2825963590285	173.7	-21.049687414412
173.8	14.8012779379769	173.8	-6.26516365502994	173.8	-21.033864748086
173.91	14.8513130869787	173.91	-6.25496083398502	173.91	-21.037011627293
174.01	14.8940106159898	174.01	-6.25198789805381	174.01	-21.059128052022
174.12	14.9293705260334	174.12	-6.25624484598575	174.12	-21.10021402228
174.22	14.9573928159725	174.22	-6.2677316780082	174.22	-21.152931918688
174.32	14.9780774870578	174.32	-6.28644839400749	174.32	-21.217281741245
174.43	14.9956504100146	174.43	-6.30719983200834	174.43	-21.28806832788
174.53	15.0148671680199	174.53	-6.32998599303392	174.53	-21.353552017139
174.63	15.0357277640296	174.63	-6.3518042790065	174.63	-21.410730213501
174.74	15.0655698149649	174.74	-6.36842740402699	174.74	-21.455375628414
174.84	15.1043933229857	174.84	-6.37985536604901	174.84	-21.487488261878
174.94	15.1521982860459	174.94	-6.38608816598207	174.94	-21.511293984404
175.04	15.2089847050547	175.04	-6.38712580405354	175.04	-21.531548381462
175.14	15.2747525800123	175.14	-6.37981877798666	175.14	-21.545101950544
175.25	15.3459750499678	175.25	-6.36416708698562	175.25	-21.559292311029
175.35	15.4226521150349	175.35	-6.34017073195992	175.35	-21.574119462914
175.46	15.5005579030103	175.46	-6.31302487397534	175.46	-21.594778568272
175.56	15.5749368300349	175.56	-6.28272951405506	175.56	-21.621269627105
175.66	15.6457888949717	175.66	-6.24928465106223	175.66	-21.653592639411
175.77	15.7131140990714	175.77	-6.21269028499682	175.77	-21.688220743722
175.87	15.7769124409697	175.87	-6.17988860301466	175.87	-21.732096125777
175.97	15.8364974560072	175.97	-6.1555914779774	175.97	-21.785704789564
176.07	15.8866632419858	176.07	-6.13979891204508	176.07	-21.84429114962
176.17	15.9274098000424	176.17	-6.13566040499336	176.17	-21.911004708441
176.28	15.962263991014	176.28	-6.14317595898228	176.28	-21.985845466031
176.38	15.9912258139912	176.38	-6.16234557298867	176.38	-22.06881342239
176.48	16.0142952710203	176.48	-6.19316924701252	176.48	-22.159222111349
176.58	16.0314723609645	176.58	-6.23564698105383	176.58	-22.251865632062
176.69	16.0459322360111	176.69	-6.28436338899974	176.69	-22.341328597521
176.79	16.0556024520702	176.79	-6.33931847005442	176.79	-22.431137869197
176.9	16.0604830080047	176.9	-6.39357003797159	176.9	-22.514351261344
177	16.0612603700656	177	-6.44240622000325	177	-22.586256899473
177.1	16.0631404399965	177.1	-6.48582701398936	177.1	-22.64685478358
177.2	16.0661232170014	177.2	-6.52383242197629	177.2	-22.699320066272
177.31	16.0702087009668	177.31	-6.55642244203136	177.31	-22.741580302239
177.41	16.0753968920062	177.41	-6.57857990006505	177.41	-22.768618315882
177.51	16.0875609660707	177.51	-6.59030479505418	177.51	-22.781120573373
177.61	16.1067009210001	177.61	-6.59159712699875	177.61	-22.78429297555
177.72	16.1296416050618	177.72	-6.58787228405799	177.72	-22.783550909429
177.82	16.1584554630281	177.82	-6.57913026600454	177.82	-22.778894375006
177.92	16.1931424960358	177.92	-6.5653710710194	177.92	-22.770323372282
178.02	16.2337027039712	178.02	-6.54659470103525	178.02	-22.763711075685
178.13	16.2801360850153	178.13	-6.52574561502206	178.13	-22.762001944421
178.23	16.3265040359875	178.23	-6.50197189895607	178.23	-22.761168912022
178.33	16.3673369299886	178.33	-6.47527355204147	178.33	-22.763284423796
178.44	16.4026347690651	178.44	-6.45066775098257	178.44	-22.773365655345
178.54	16.4265243770387	178.54	-6.42815449498357	178.54	-22.791412606667
178.64	16.4390057540231	178.64	-6.40773378404447	178.64	-22.817425277764
178.74	16.4400789010415	178.74	-6.38940561805157	178.74	-22.845465062984
178.85	16.4297438179801	178.85	-6.37316999802806	178.85	-22.870062337512
178.95	16.4105841899982	178.95	-6.35908528101936	178.95	-22.891275458831
179.06	16.3825329850624	179.06	-6.34715146702547	179.06	-22.903231252518
179.16	16.345590202036	179.16	-6.33442409605323	179.16	-22.902985259358
179.26	16.3056944470554	179.26	-6.3217550830359	179.26	-22.891389393214
179.37	16.2683153449734	179.37	-6.30914442706398	179.37	-22.868443654089
179.47	16.2334528960173	179.47	-6.29659212904699	179.47	-22.83673172782
179.57	16.2011070999597	179.57	-6.28409818796172	179.57	-22.796186581539
179.68	16.171277957028	179.68	-6.27165864102608	179.68	-22.746804251387
179.78	16.1397774450052	179.78	-6.26343297903986	179.78	-22.698682834193
179.89	16.1066055629817	179.89	-6.25942120097989	179.89	-22.657291954775
179.99	16.0691786260259	179.99	-6.25956495105129	179.99	-22.62257325565
180.09	16.0275636669667	180.09	-6.26386422800351	180.09	-22.594526736814
180.2	15.9817606850083	180.2	-6.27231903206393	180.2	-22.573152398268
180.3	15.9317696810604	180.3	-6.28492936402836	180.3	-22.554262217653
180.4	15.877590655009	180.4	-6.30624275697755	180.4	-22.542403728124
180.5	15.8195379369772	180.5	-6.33330358198236	180.5	-22.532037616367
180.6	15.7623785040641	180.6	-6.36611184006597	180.6	-22.523230915259
180.71	15.7061123550193	180.71	-6.40467149503365	180.71	-22.515987588654
180.81	15.6549275129692	180.81	-6.44482305597194	180.81	-22.506148145373
180.91	15.6088239770042	180.91	-6.48656652197133	180.91	-22.493712585414
181.01	15.5678017490573	181.01	-6.529901894055	181.01	-22.478995239836
181.12	15.5318608269681	181.12	-6.57482917199559	181.12	-22.466763084382
181.22	15.5010012130106	181.22	-6.61682480802028	181.22	-22.45249257179
181.32	15.4696834580363	181.32	-6.65588880303858	181.32	-22.44037172442
181.42	15.4379075650013	181.42	-6.68747362306021	181.42	-22.425853009123
181.52	15.4053592010541	181.52	-6.71453489599116	181.52	-22.411892053367
181.63	15.3672713920514	181.63	-6.73707262103562	181.63	-22.398488857151
181.73	15.3236441360605	181.73	-6.7550867989894	181.73	-22.385643420476
181.83	15.2744774339908	181.83	-6.76857742996617	181.83	-22.36781629729
181.94	15.2197712860698	181.94	-6.77692728504553	181.94	-22.344390258657
182.04	15.1615981370696	182.04	-6.77787449296829	182.04	-22.312789102994
182.15	15.1062020829613	182.15	-6.77141905396184	182.15	-22.268245854563
182.25	15.0535831230627	182.25	-6.76208451602633	182.25	-22.215284060617
182.35	15.009280704021	182.35	-6.74987087802492	182.35	-22.153903721159
182.46	14.9732948250403	182.46	-6.73477814098078	182.46	-22.084104836182
182.56	14.945625486007	182.56	-6.71680630500759	182.56	-22.007959851002
182.67	14.9262726880579	182.67	-6.7014065219837	182.67	-21.937164013856
182.77	14.9093489679899	182.77	-6.68768861703484	182.77	-21.87082714881
182.87	14.8934071570466	182.87	-6.67565258902414	182.87	-21.814488701916
182.97	14.8784472560237	182.97	-6.66591566903207	182.97	-21.768765902107
183.08	14.8623968200354	183.08	-6.6607397250209	183.08	-21.73592061991
183.18	14.8390117519739	183.18	-6.66012475903699	183.18	-21.715952855328
183.29	14.8082920550223	183.29	-6.66407077005715	183.29	-21.702975145913
183.39	14.7702377259975	183.39	-6.6725777579677	183.39	-21.695540323415
183.49	14.7248487670595	183.49	-6.69072346101984	183.49	-21.698726125195
183.6	14.6754690530315	183.6	-6.71850787796302	183.6	-21.710460105949
183.7	14.62209858596	183.7	-6.75047985703259	183.7	-21.719047017427
183.8	14.5706248270017	183.8	-6.78752957298911	183.8	-21.725377035574
183.9	14.5224949450267	183.9	-6.82965702605998	183.9	-21.729450160389
184.01	14.4777089390118	184.01	-6.87686221704098	184.01	-21.731266391868
184.11	14.4362668099802	184.11	-6.92914514502263	184.11	-21.734169606678
184.21	14.3981685580457	184.21	-6.98222016501404	184.21	-21.733874158784
184.31	14.363481215014	184.31	-7.0330525160216	184.31	-21.733232750876
184.41	14.3353800920067	184.41	-7.0816421980453	184.41	-21.733692551205
184.52	14.3138651880008	184.52	-7.122911474994	184.52	-21.730175822411
184.62	14.2955926260129	184.62	-7.15686034595819	184.62	-21.722682564489
184.72	14.2805624070661	184.72	-7.18348881105157	184.72	-21.711212777438
184.83	14.2687745310468	184.83	-7.20279687095626	184.83	-21.69583349413
184.93	14.2602289980687	184.93	-7.21478452396696	184.93	-21.679720024368
185.03	14.2543582439885	185.03	-7.22040445805305	185.03	-21.663825053893
185.13	14.2530662150193	185.13	-7.219656671964	185.13	-21.644804706041
185.24	14.2563529120707	185.24	-7.21682681103175	185.24	-21.626944626848
185.34	14.2641513000399	185.34	-7.21494963602254	185.34	-21.613279576074
185.44	14.2732860720116	185.44	-7.21402514705005	185.44	-21.603809553718
185.54	14.2837572250301	185.54	-7.2140533440006	185.54	-21.597966996671
185.65	14.2955647610279	185.65	-7.21503422698788	185.65	-21.597655850497
185.75	14.3087086800051	185.75	-7.21992342300837	185.75	-21.605831742671
185.85	14.3192022969743	185.85	-7.22880754597099	185.85	-21.622514255341
185.96	14.327045612049	185.96	-7.24168659905899	185.96	-21.644528078713
186.06	14.3328061880084	186.06	-7.25760789305241	186.06	-21.670920527038
186.16	14.3345800810266	186.16	-7.27657143102078	186.16	-21.701691600318
186.26	14.3323672890574	186.26	-7.29857721000826	186.26	-21.736841298552
186.36	14.3261678130102	186.36	-7.3236252329707	186.36	-21.772382937617
186.46	14.3159816540219	186.46	-7.35152717004439	186.46	-21.808128190267
186.57	14.3125541560494	186.57	-7.38223152802675	186.57	-21.844593125437
186.67	14.3159358450475	186.67	-7.41573830805464	186.67	-21.879873797562
186.77	14.32612671897	186.77	-7.44909188097154	186.77	-21.911014579167
186.88	14.3471134630317	186.88	-7.48220563298219	186.88	-21.937928855233
186.98	14.3788960770053	186.98	-7.5150795639729	186.98	-21.960616625758
187.08	14.4214745599811	187.08	-7.54771367201101	187.08	-21.98982323764
187.18	14.4748489140056	187.18	-7.58010796005237	187.18	-22.02559921375
187.29	14.5390191370325	187.29	-7.61235776406011	187.29	-22.068039891729
187.4	14.605103072995	187.4	-7.64446308403421	187.4	-22.12113195571
187.5	14.6731007220069	187.5	-7.67661224699623	187.5	-22.185063732928
187.6	14.7322667360186	187.6	-7.70885674899091	187.6	-22.25988671756
187.7	14.7825505939636	187.7	-7.7411965870624	187.7	-22.345600909609
187.8	14.8239522960694	187.8	-7.77363176405288	187.8	-22.442206309076
187.9	14.8564718400621	187.9	-7.80616227802966	187.9	-22.540820759115
188.01	14.8801092279882	188.01	-7.84273725503226	188.01	-22.645393385295
188.11	14.8980067600633	188.11	-7.88335669597018	188.11	-22.745178840722
188.21	14.9101644360599	188.21	-7.92802059902442	188.21	-22.840126602521
188.31	14.9165822570012	188.31	-7.97663362902767	188.31	-22.93014133305
188.42	14.9261423799771	188.42	-8.02919578404726	188.42	-23.015223032303
188.52	14.938844803055	188.52	-8.08570706396949	188.52	-23.095371700287
188.63	14.9546895280537	188.63	-8.14616747004493	188.63	-23.173729638346
188.73	14.9736765549733	188.73	-8.20635117804613	188.73	-23.246071022984
188.84	14.9979316310009	188.84	-8.26069569200172	188.84	-23.306833357762
188.94	15.0257592159733	188.94	-8.30920101100219	188.94	-23.364898799534
189.05	15.057159310004	189.05	-8.34791801105439	189.05	-23.416318222722
189.15	15.0889896110584	189.15	-8.37684668999827	189.15	-23.461091627324
189.25	15.1212501210694	189.25	-8.39598704999389	189.25	-23.499219013346
189.35	15.1539408379904	189.35	-8.40533908899488	189.35	-23.532826128936
189.46	15.1870617620489	189.46	-8.4049028090476	189.46	-23.560217433615
189.56	15.2206128950638	189.56	-8.39894657406148	189.56	-23.58566129227
189.66	15.256425132975	189.66	-8.38747038301335	189.66	-23.606015403549
189.76	15.2944984760097	189.76	-8.37470006104013	189.76	-23.625505590956
189.87	15.3327071769809	189.87	-8.3661981050227	189.87	-23.649694350923
189.97	15.3727467760518	189.97	-8.36196451200522	189.97	-23.678581683451
190.07	15.4146172740184	190.07	-8.36199928505721	190.07	-23.712167588537
190.18	15.4583186680384	190.18	-8.36630242304182	190.18	-23.752282964137
190.28	15.5038509619772	190.28	-8.36976174798565	190.28	-23.793815633328
190.38	15.5493102070068	190.38	-8.37423059999765	190.38	-23.836493186355
190.49	15.5917070270561	190.49	-8.37970897896412	190.49	-23.882011163697
190.59	15.6310414230347	190.59	-8.38192851801978	190.59	-23.92610120047
190.7	15.6654824960469	190.7	-8.38088921898361	190.7	-23.968763296675
190.8	15.6950302459791	190.8	-8.37659108196931	190.8	-24.009997452311
190.9	15.7196846730585	190.9	-8.36903410595369	190.9	-24.047899721807
191	15.7394457779674	191	-8.35821829195993	191	-24.079480727945
191.11	15.7535332680254	191.11	-8.33798195697	191.11	-24.098578788521
191.21	15.7594350989712	191.21	-8.30832510098389	191.21	-24.103363005583
191.31	15.7571512720551	191.31	-8.274359901975	191.31	-24.098945556056
191.42	15.7485857309894	191.42	-8.23423302006177	191.42	-24.083473101537
191.52	15.7367278550282	191.52	-8.18794445603999	191.52	-24.056945642027
191.63	15.7215776420117	191.63	-8.13549420900017	191.63	-24.01858288591
191.73	15.703135093986	191.73	-8.07688228098868	191.73	-23.96587278886
191.83	15.6814002100418	191.83	-8.02333620504214	191.83	-23.910042885431
191.93	15.6554489890368	191.93	-7.97485598104686	191.93	-23.852997121193
192.03	15.625281430971	192.03	-7.93144161002601	192.03	-23.797724873372
192.14	15.5916778280698	192.14	-7.89925477306497	192.14	-23.750387824164
192.24	15.5571502240264	192.24	-7.87829547095953	192.24	-23.710985973571
192.34	15.521698619068	192.34	-7.86856370302758	192.34	-23.679519321595
192.44	15.4853230139906	192.44	-7.87005947006492	192.44	-23.655063867413
192.55	15.4480234079983	192.55	-7.88494930498018	192.55	-23.63978614391
192.65	15.4124378619827	192.65	-7.91088992696132	192.65	-23.632123163635
192.75	15.38541145203	192.75	-7.94788133805469	192.75	-23.634586970921
192.85	15.3669441759803	192.85	-7.98469600306362	192.85	-23.635950031208
192.96	15.357960035999	192.96	-8.02133392198812	192.96	-23.636212344495
193.06	15.3584590319724	193.06	-8.05779509403237	193.06	-23.635373910779
193.16	15.3684411640143	193.16	-8.09407952101537	193.16	-23.636072791811
193.27	15.3879064309876	193.27	-8.12712825097606	193.27	-23.642095111902
193.37	15.4151597009786	193.37	-8.15230893999797	193.37	-23.648808525065
193.48	15.4471050740312	193.48	-8.16962158705792	193.48	-23.65713703212
193.58	15.483742551055	193.58	-8.17689965901991	193.58	-23.664914100182
193.68	15.5224340700215	193.68	-8.17648643601387	193.68	-23.674483008317
193.78	15.5563345570044	193.78	-8.16838191701663	193.78	-23.685843756519
193.89	15.5854440109806	193.89	-8.15258610202818	193.89	-23.697301211697
193.99	15.6097624339964	193.99	-8.12909899195802	193.99	-23.705759474849
194.09	15.6292898240054	194.09	-8.10330275101023	194.09	-23.716600710577
194.19	15.6397132569737	194.19	-8.07519737895745	194.19	-23.727186857141
194.29	15.6410327309686	194.29	-8.04784182503226	194.29	-23.733731790223
194.4	15.634943379041	194.4	-8.02586843599329	194.4	-23.740867855814
194.5	15.6245411020564	194.5	-8.00927721104472	194.5	-23.74859505391
194.61	15.6098258989914	194.61	-7.99806815200554	194.61	-23.756913384516
194.71	15.5907977699599	194.71	-7.99224125603359	194.71	-23.761509921548
194.81	15.5674567149617	194.81	-7.99056292100886	194.81	-23.761151059879
194.91	15.534796525003	194.91	-7.99648569102374	194.91	-23.760984479457
195.02	15.4967469020448	195.02	-8.0100095680109	195.02	-23.764106079284
195.12	15.453307845064	195.12	-8.02575238697045	195.12	-23.765133694753
195.22	15.4087922800272	195.22	-8.0437141469929	195.22	-23.764067325866
195.33	15.3632002060249	195.33	-8.06389484898773	195.33	-23.760906972627
195.43	15.3165316249897	195.43	-8.08629449295495	195.43	-23.750646427281
195.53	15.2687865360122	195.53	-8.11091307798506	195.53	-23.737215389579
195.64	15.2199649380691	195.64	-8.13570327704838	195.64	-23.718566530529
195.74	15.1774453929647	195.74	-8.16066508798485	195.74	-23.699012776217
195.85	15.1412279010401	195.85	-8.18703211700722	195.85	-23.679787731765
195.95	15.1163186690155	195.95	-8.21135181695354	195.95	-23.657438850322
196.05	15.0987879979994	196.05	-8.23362418805118	196.05	-23.631966131887
196.15	15.0886358860589	196.15	-8.25384922995909	196.15	-23.603369576462
196.25	15.0858623360364	196.25	-8.27202694301832	196.25	-23.579027744573
196.36	15.0904673459991	196.36	-8.29281211599664	196.36	-23.563595425157
196.46	15.1049629610043	196.46	-8.31620474798456	196.46	-23.56207882596
196.56	15.1332810770555	196.56	-8.34220484102843	196.56	-23.570548247243
196.66	15.1754216950621	196.66	-8.37285972295376	196.66	-23.591051017993
196.77	15.2240062529927	196.77	-8.40816939398792	196.77	-23.623587138206
196.87	15.2790347530072	196.87	-8.44813385299403	196.87	-23.668156607884
196.97	15.3405071930592	196.97	-8.49275310201847	196.97	-23.727271471357
197.08	15.4084235740584	197.08	-8.53085109895346	197.08	-23.793687584733
197.18	15.4836573730108	197.18	-8.56050560901167	197.18	-23.865482712283
197.29	15.5656457679925	197.29	-8.58171663196572	197.29	-23.935278293477
197.39	15.6543887570706	197.39	-8.58982937802466	197.39	-23.998419539381
197.49	15.7473742959837	197.49	-8.58484384900748	197.49	-24.054906449993
197.59	15.8406704899789	197.59	-8.56676004298151	197.59	-24.104739025314
197.7	15.9342773370099	197.7	-8.53557796096993	197.7	-24.148790743295
197.8	16.0281948379861	197.8	-8.49129760399592	197.8	-24.186498779836
197.9	16.1224229919981	197.9	-8.43004741602726	197.9	-24.213991581632
198.01	16.2118987450413	198.01	-8.35182740001983	198.01	-24.228757104353
198.11	16.2966220959788	198.11	-8.26781359398865	198.11	-24.238039491896
198.21	16.3757195659855	198.21	-8.1799282349948	198.21	-24.243760979991
198.31	16.4497539809645	198.31	-8.0881713230383	198.31	-24.245921568631
198.42	16.5187253389831	198.42	-7.99254285698225	198.42	-24.244521257818
198.52	16.5826336419741	198.52	-7.89304283796355	198.52	-24.234496991619
198.62	16.6414788890279	198.62	-7.79430361205868	198.62	-24.220481116019
198.73	16.6983569789636	198.73	-7.69379387497793	198.73	-24.19906884975
198.83	16.7522118620127	198.83	-7.59151362797184	198.83	-24.170823016909
198.93	16.8030435380615	198.93	-7.49133442297989	198.93	-24.139615170803
199.04	16.8559150630472	199.04	-7.39325626102527	199.04	-24.105445311431
199.14	16.9108264369697	199.14	-7.2972791419943	199.14	-24.068313438788
199.24	16.967777660966	199.24	-7.20340306497746	199.24	-24.031315451876
199.35	17.0267687329897	199.35	-7.11180836196945	199.35	-23.993575632583
199.45	17.0938081209897	199.45	-7.02235818005192	199.45	-23.954957125696
199.55	17.1682271719646	199.55	-6.93505251604165	199.55	-23.920522987157
199.66	17.2500258870514	199.66	-6.84525902602218	199.66	-23.88564087098
199.76	17.3361083660666	199.76	-6.7555090120095	199.76	-23.852842080478
199.86	17.4275306600293	199.86	-6.66580247502679	199.86	-23.822126615648
199.96	17.5242927680301	199.96	-6.57613941405089	199.96	-23.799502943053
200.06	17.6263946909785	200.06	-6.48651982999127	200.06	-23.784302410535
200.16	17.7338364279649	200.16	-6.39520646598157	200.16	-23.774787761775
200.26	17.8426882789608	200.26	-6.30219932304499	200.26	-23.767863097764
200.37	17.9621372529937	200.37	-6.20731806804997	200.37	-23.764404136625
200.47	18.0861748830239	200.47	-6.1106995569844	200.47	-23.764547733562
200.57	18.2154698210297	200.57	-6.01234378905247	200.57	-23.768293888579
200.68	18.350022065988	200.68	-5.91225076595947	200.68	-23.775642601672
200.78	18.4898316200588	200.78	-5.81042048600011	200.78	-23.782664173098
200.88	18.6348984819915	200.88	-5.70704693996049	200.88	-23.798739601183
200.98	18.7808334679858	200.98	-5.60018274802587	200.98	-23.815913039702
201.09	18.9239659810028	201.09	-5.48982791201524	201.09	-23.834853140819
201.19	19.0642960189962	201.19	-5.3777196859528	201.19	-23.857297160847
201.29	19.2057532819945	201.29	-5.2638580709754	201.29	-23.883245099789
201.4	19.3391507640399	201.4	-5.14824306696937	201.4	-23.912696957645
201.5	19.4644884629724	201.5	-5.03087467404839	201.5	-23.941263551103
201.6	19.5817663800426	201.6	-4.91317317005269	201.6	-23.966694559541
201.7	19.690984515023	201.7	-4.79239140202026	201.7	-23.986242829243
201.81	19.7891633130212	201.81	-4.66852936904161	201.81	-24.003838059958
201.91	19.8763027730138	201.91	-4.54139308101276	201.91	-24.010099253355
202.01	19.9567920780055	202.01	-4.41292991797582	202.01	-24.006973789101
202.11	20.0343018290141	202.11	-4.28313987902129	202.11	-23.994461667204
202.22	20.1088320239933	202.22	-4.1520229640355	202.22	-23.97256288766
202.32	20.1803826630567	202.32	-4.01957917404161	202.32	-23.938297895154
202.43	20.2489537480233	202.43	-3.89011445804499	202.43	-23.895972638563
202.53	20.3151081010446	202.53	-3.76362881502246	202.53	-23.849976301203
202.63	20.3782362569882	202.63	-3.6387019670201	202.63	-23.802559203697
202.74	20.438338214035	202.74	-3.51808106802309	202.74	-23.756468499757
202.84	20.498393527987	202.84	-3.40176611700826	202.84	-23.711704189382
202.94	20.5584021990717	202.94	-3.28975711602197	202.94	-23.668266272568
203.05	20.6183642279711	203.05	-3.18205406404104	203.05	-23.626717573419
203.15	20.6782796140033	203.15	-3.08487179199801	203.15	-23.592663457422
203.25	20.7363663390652	203.25	-2.99233995497161	203.25	-23.560233576883
203.35	20.7922629759878	203.35	-2.90445855102917	203.35	-23.532407487111
203.46	20.8459695239753	203.46	-2.81692163105163	203.46	-23.504879239231
203.56	20.896923158034	203.56	-2.72972919606218	203.56	-23.477648833245
203.66	20.9457333480714	203.66	-2.64288124606082	203.66	-23.450716269151
203.77	20.9924000910178	203.77	-2.55637778104756	203.77	-23.422299528935
203.87	21.0369233880101	203.87	-2.4702187999992	203.87	-23.392037184668
203.97	21.0793032390484	203.97	-2.39447491605915	203.97	-23.369999848061
204.08	21.1176178660253	204.08	-2.32914612797686	204.08	-23.355624695011
204.18	21.1518672690545	204.18	-2.26801760402395	204.18	-23.343306360028
204.28	21.1838334660115	204.28	-2.2169596910544	204.28	-23.338915190809
204.38	21.2138778840654	204.38	-2.17597239100087	204.38	-23.34245118736
204.48	21.2420005250351	204.48	-2.14505570204437	204.48	-23.353914349678
204.59	21.268201386988	204.59	-2.12420962498072	204.59	-23.371382899556
204.69	21.292480471061	204.69	-2.10926431702774	204.69	-23.390686994264
204.79	21.3155064290049	204.79	-2.10021977704855	204.79	-23.413608651804
204.9	21.3422859860657	204.9	-2.09707600697584	204.9	-23.440509300106
205	21.3728191420159	205	-2.08976239400727	205	-23.461318327468
205.1	21.4090276770094	205.1	-2.07827893802914	205.1	-23.476035733893
205.2	21.4509115879764	205.2	-2.06262564006465	205.2	-23.484661519377
205.31	21.4984708769634	205.31	-2.04280249897693	205.31	-23.487864336077
205.41	21.5517055439705	205.41	-2.01709422401564	205.41	-23.488935618816
205.51	21.6106155879743	205.51	-1.98333400101092	205.51	-23.485708551456
205.62	21.665562010071	205.62	-1.94152182700691	205.62	-23.480104912198
205.72	21.71654480901	205.72	-1.89582754705953	205.72	-23.476294543787
205.82	21.7628953330404	205.82	-1.8462511600319	205.82	-23.474277446216
205.92	21.7996068570301	205.92	-1.79279266706089	205.92	-23.47405361949
206.03	21.8266793809789	206.03	-1.73545206700965	206.03	-23.475623063603
206.13	21.8441129050007	206.13	-1.67422935999184	206.13	-23.469346778479
206.24	21.8519074289816	206.24	-1.61414017100014	206.24	-23.460240388357
206.34	21.8509826030413	206.34	-1.55518450003456	206.34	-23.447635241083
206.44	21.8413384270661	206.44	-1.49907763602641	206.44	-23.428239901838
206.55	21.8229749010561	206.55	-1.44798639701094	206.55	-23.404221186761
206.65	21.805531025052	206.65	-1.40191078196494	206.65	-23.375579095841
206.75	21.7890067990538	206.75	-1.36085079100212	206.75	-23.342313629089
206.85	21.7734022239711	206.85	-1.32480642503197	206.85	-23.305344436619
206.95	21.7587172979847	206.95	-1.29214354603846	206.95	-23.263037382426
207.05	21.7439996820303	207.05	-1.26286215697746	207.05	-23.215392466508
207.16	21.7314910610185	207.16	-1.2369622550068	207.16	-23.172048688954
207.26	21.7211914359723	207.26	-1.2094282169528	207.26	-23.127990425513
207.36	21.7121811569996	207.36	-1.18026004304284	207.36	-23.083217676179
207.47	21.7044602239866	207.47	-1.14945773395903	207.47	-23.03773044096
207.57	21.698028636024	207.57	-1.11702128799607	207.57	-22.990576378677
207.67	21.6928863950443	207.67	-1.08056699298231	207.67	-22.941613463101
207.78	21.689033497978	207.78	-1.0412530659778	207.78	-22.891999911427
207.88	21.6917912169947	207.88	-0.999079506982525	207.88	-22.840816073542
207.98	21.7011595519807	207.98	-0.955680452989327	207.98	-22.78969608545
208.09	21.7180908420005	208.09	-0.911055902065527	208.09	-22.73863994715
208.19	21.7403434020298	208.19	-0.865205855006934	208.19	-22.687647658646
208.3	21.7679172310454	208.3	-0.818130313064103	208.3	-22.636719219933
208.4	21.8008123300706	208.4	-0.769829273963296	208.4	-22.591175900402
208.5	21.8390286979684	208.5	-0.721618113061595	208.5	-22.552333073632
208.61	21.879057764977	208.61	-0.673496830017939	208.61	-22.521143080803
208.71	21.9208995320059	208.71	-0.627849137003977	208.71	-22.497747948137
208.81	21.964553998032	208.81	-0.583516819006036	208.81	-22.480989458439
208.92	22.0046998940688	208.92	-0.54049987295457	208.92	-22.470867611709
209.02	22.0413372189796	209.02	-0.498798301009629	209.02	-22.467382407945
209.12	22.074465975038	209.12	-0.458412103057526	209.12	-22.46702527703
209.22	22.1040861599704	209.22	-0.411801970017223	209.22	-22.462256910573
209.33	22.1331756030168	209.33	-0.360238561029291	209.33	-22.454347967544
209.43	22.1596826320365	209.43	-0.303721877003227	209.43	-22.437977178556
209.53	22.1836072460064	209.53	-0.240936543036696	209.53	-22.41182917002
209.63	22.2084580150295	209.63	-0.171882559016012	209.63	-22.375903941944
209.74	22.2342349389919	209.74	-0.0965599259643568	209.74	-22.330201494326
209.84	22.2609380180074	209.84	-0.0149686439954166	209.84	-22.277699655317
209.94	22.2885672529856	209.94	0.0685845899397464	209.94	-22.22065344998
210.04	22.3171226430168	210.04	0.15368128197224	210.04	-22.159481372326
210.15	22.3466077790135	210.15	0.240321430965196	210.15	-22.097691992469
210.25	22.3770226609759	210.25	0.320965727951261	210.25	-22.042824618802
210.35	22.4053894610279	210.35	0.396884834003686	210.35	-21.993608592353
210.46	22.4337598509692	210.46	0.468078747985601	210.46	-21.950043913124
210.56	22.4621338320503	210.56	0.534547470010693	210.56	-21.912130581117
210.67	22.4905114040439	210.67	0.596291000988458	210.67	-21.879872187021
210.77	22.5188925670636	210.77	0.645017398937853	210.77	-21.861560670624
210.87	22.5477293120093	210.87	0.680726664995746	210.87	-21.854218203777
210.98	22.5818311280364	210.98	0.707725498045875	210.98	-21.855589761404
211.08	22.6211980129847	211.08	0.726432390933951	211.08	-21.865256849506
211.19	22.665826376965	211.19	0.736847345024216	211.19	-21.883219468082
211.29	22.7157162210005	211.29	0.738970358042934	211.29	-21.909477617134
211.39	22.7708675430449	211.39	0.732801432036467	211.39	-21.944483289002
211.49	22.8312803450308	211.49	0.721408810022695	211.49	-21.989977725899
211.59	22.8997055750142	211.59	0.709579813019445	211.59	-22.04117360866
211.69	22.9647247699631	211.69	0.697314438980356	211.69	-22.098067346588
211.8	23.0263379299913	211.8	0.692904630000157	211.8	-22.152366999907
211.9	23.0840930639715	211.9	0.696350383009303	211.9	-22.204072568621
212	23.1331806829758	212	0.707651700963652	212	-22.253184052722
212.1	23.1736007890504	212.1	0.726808582953709	212.1	-22.302452400963
212.21	23.2053533810586	212.21	0.749439738001456	212.21	-22.344840440543
212.31	23.2284384600234	212.31	0.777007380975192	212.31	-22.378885958139
212.42	23.2456515930153	212.42	0.809511510965422	212.42	-22.404136961405
212.52	23.2569927800341	212.52	0.843883884044772	212.52	-22.418852208139
212.62	23.2597110740471	212.62	0.875337181014402	212.62	-22.4278190175
212.73	23.2652249360399	212.73	0.903871400964817	212.73	-22.431037389484
212.83	23.2735343670356	212.83	0.929486544009706	212.83	-22.428507324096
212.94	23.2846393660111	212.94	0.952182611968055	212.94	-22.423024389802
213.04	23.2985399339896	213.04	0.972780517031424	213.04	-22.413767671983
213.14	23.3105242670035	213.14	0.991280261018801	213.14	-22.397986221884
213.25	23.3213077090113	213.25	1.01206313297553	213.25	-22.382717212312
213.35	23.3308902600129	213.35	1.0336669189428	213.35	-22.369422856585
213.45	23.3364763520285	213.45	1.0560916199438	213.45	-22.358103154702
213.55	23.3380659830118	213.55	1.07933723597853	213.55	-22.348758106664
213.65	23.3356591550091	213.65	1.1034037660238	213.65	-22.33667590996
213.76	23.3292558669973	213.76	1.12373623596795	213.76	-22.327126881475
213.86	23.3227261170441	213.86	1.1350049740031	213.86	-22.325440695048
213.96	23.3213453650478	213.96	1.13720997796918	213.96	-22.328821782206
214.06	23.3251136099852	214.06	1.12953033396934	214.06	-22.338091057575
214.17	23.338742655028	214.17	1.11196604200359	214.17	-22.353248521154
214.27	23.3615171580368	214.27	1.08451710298141	214.27	-22.374294172949
214.37	23.3934371169653	214.37	1.04718351497013	214.37	-22.405098011003
214.48	23.4345025339735	214.48	0.999965278992931	214.48	-22.450935494431
214.58	23.4847134080383	214.58	0.953366209955675	214.58	-22.501302809103
214.69	23.5430981459785	214.69	0.907386306948865	214.69	-22.560911757534
214.79	23.6096567500681	214.79	0.866580543970485	214.79	-22.624492022839
214.9	23.6805192199654	214.9	0.836278594988471	214.9	-22.686713931173
215	23.7504100980459	215	0.816480460002822	215	-22.747577482541
215.1	23.8193293830591	215.1	0.807186139013538	215.1	-22.807082676939
215.21	23.8872770760281	215.21	0.808395633043801	215.21	-22.864257922013
215.31	23.9542531770667	215.31	0.814836163954169	215.31	-22.924375993859
215.42	24.0152473689932	215.42	0.826507734018378	215.42	-22.983566894435
215.52	24.0695684750563	215.52	0.843410341985873	215.52	-23.036555164626
215.62	24.1172164950285	215.62	0.855040172950794	215.62	-23.093844618556
215.73	24.1591630210678	215.73	0.861397228959504	215.73	-23.155435256232
215.83	24.1954080539699	215.83	0.86248150796564	215.83	-23.221327077649
215.94	24.2259515920296	215.94	0.858293010992384	215.94	-23.286509766763
216.04	24.2507936370657	216.04	0.854956861985556	216.04	-23.344167022167
216.14	24.2699341880552	216.14	0.852859133033235	216.14	-23.393912770601
216.24	24.2825558119648	216.24	0.851999825954408	216.24	-23.436718604424
216.35	24.288658510045	216.35	0.857651715023167	216.35	-23.467311747532
216.47	24.2932525979995	216.47	0.869814801035318	216.47	-23.485692199928
216.57	24.2970292520113	216.57	0.888489083990862	216.57	-23.491859961609
216.67	24.2999884740129	216.67	0.913674564003486	216.67	-23.485815032575
216.77	24.3021302640045	216.77	0.945371240959503	216.77	-23.466739980124
216.88	24.3034546200533	216.88	0.980738648991064	216.88	-23.437475270188
216.98	24.3118656960633	216.98	1.0197767869613	216.98	-23.403031218819
217.08	24.3273634910111	217.08	1.05636053399394	217.08	-23.370224127417
217.18	24.3499480050104	217.18	1.09010381402186	217.18	-23.339440069241
217.28	24.380436670981	217.28	1.12100662795456	217.28	-23.310679044297
217.39	24.4188294890364	217.39	1.14906897601941	217.39	-23.283941052579
217.49	24.465126459063	217.49	1.17429085901222	217.49	-23.267130245971
217.59	24.5193275810607	217.59	1.195210061951	217.59	-23.261708837793
217.7	24.5763955990697	217.7	1.2114695659875	217.7	-23.268033847651
217.8	24.6414422250609	217.8	1.22306937100802	217.8	-23.28692270824
217.9	24.7144674590345	217.9	1.23284994401729	217.9	-23.315534953636
218.01	24.787567147996	218.01	1.24081128399212	218.01	-23.353870583835
218.11	24.8607412929687	218.11	1.24695339002301	218.11	-23.401929598834
218.21	24.9339898949756	218.21	1.25127626404264	218.21	-23.454674743249
218.31	25.0073129519706	218.31	1.25411720796365	218.31	-23.51688042573
218.42	25.0807104640671	218.42	1.26107427297484	218.42	-23.58294859442
218.52	25.1479983230638	218.52	1.27214745896254	218.52	-23.644975097439
218.62	25.2091765260047	218.62	1.28879897999923	218.62	-23.701497721468
218.72	25.2692823310099	218.72	1.31138585595636	218.72	-23.752159446901
218.83	25.3232040259945	218.83	1.33990808603812	218.83	-23.796960273742
218.93	25.3709416100492	218.93	1.37436567104032	218.93	-23.835900201989
219.04	25.4124950839696	219.04	1.41475860993978	219.04	-23.862795121353
219.14	25.4478644479832	219.14	1.46698037804072	219.14	-23.871751556795
219.24	25.4763163370626	219.24	1.53103097602525	219.24	-23.867806763708
219.35	25.4978507520036	219.35	1.60657310095758	219.35	-23.846186333442
219.45	25.5124676930336	219.45	1.68800870096675	219.45	-23.812488317851
219.55	25.5263512709689	219.55	1.77533777593908	219.55	-23.766712716933
219.66	25.5395014839905	219.66	1.86856032598826	219.66	-23.708859530692
219.77	25.551918333008	219.77	1.96767635100059	219.77	-23.638195395198
219.87	25.5636018180212	219.87	2.05832581093546	219.87	-23.569080350053
219.97	25.5773748500587	219.97	2.14050870704341	219.97	-23.501514395251
220.07	25.5932374290069	220.07	2.2142250379602	220.07	-23.441681641088
220.18	25.6111895549793	220.18	2.27358132997324	220.18	-23.395475562598
220.29	25.6319645910708	220.29	2.31857758194565	220.29	-23.362896159782
220.39	25.6555625370538	220.39	2.34921379399111	220.39	-23.343943432636
220.49	25.6819833949748	220.49	2.36548996701913	220.49	-23.341440291797
220.59	25.7112271630149	220.59	2.37309737099167	220.59	-23.349695467165
220.7	25.7432938410602	220.7	2.37303001097189	220.7	-23.367714952283
220.8	25.7791737800517	220.8	2.36528788798296	220.8	-23.396232111078
220.9	25.8188669789661	220.9	2.36423104195183	220.9	-23.420886903955
221	25.8595505280255	221	2.36985947196899	221	-23.441679330909
221.11	25.9012244259793	221.11	2.38217317894396	221.11	-23.458609391945
221.21	25.9438886739645	221.21	2.40117216299041	221.21	-23.471677087061
221.31	25.9875432719809	221.31	2.42685642297147	221.31	-23.481872765875
221.42	26.0321882190055	221.42	2.46103152403521	221.42	-23.487390863597
221.52	26.0704343360203	221.52	2.50369746697743	221.52	-23.485408469594
221.63	26.1022816230252	221.63	2.54916298104035	221.63	-23.481616853973
221.73	26.127730078997	221.73	2.59643406002397	221.73	-23.477010023179
221.84	26.1457893550414	221.84	2.64551070301877	221.84	-23.471587977213
221.94	26.1564594520678	221.94	2.69639291195745	221.94	-23.465350716077
222.05	26.159740369053	222.05	2.749080685021	222.05	-23.450909059881
222.16	26.155632105997	222.16	2.79973236604292	222.16	-23.432104665349
222.27	26.1476489730512	222.27	2.8483479550232	222.27	-23.408937532481
222.38	26.1408635250291	222.38	2.89492745298503	222.38	-23.380417311659
222.48	26.1352757589748	222.48	2.93766529296136	222.48	-23.348349567674
222.59	26.138274857999	222.59	2.97656147699854	222.59	-23.312734300524
222.69	26.1498608190323	222.69	3.01161600395972	222.69	-23.273571510213
222.79	26.1700336450303	222.79	3.04282887498175	222.79	-23.234375507375
222.89	26.1987933330374	222.89	3.07020008801828	222.89	-23.200218844847
222.99	26.2361398849862	222.99	3.09577760197044	222.99	-23.169053565918
223.1	26.2738759699914	223.1	3.11956141604242	223.1	-23.148268850473
223.2	26.3120015860068	223.2	3.14539318594598	223.2	-23.134023041788
223.3	26.3470024240178	223.3	3.17327291304537	223.3	-23.126316139864
223.4	26.3738059300067	223.4	3.20320059699952	223.4	-23.125148144706
223.51	26.3924121060199	223.51	3.23517623803582	223.51	-23.130519056305
223.61	26.4028209500111	223.61	3.26919983501739	223.61	-23.134231543312
223.71	26.4050324619802	223.71	3.29793838398018	223.71	-23.143618610688
223.81	26.4004022629933	223.81	3.32139188503788	223.81	-23.155165947793
223.92	26.3889303510041	223.92	3.33956033693994	223.92	-23.163801001788
224.02	26.3706167270357	224.02	3.35039578499163	224.02	-23.171571729398
224.12	26.3536587229964	224.12	3.35389822703291	224.12	-23.178478130614
224.23	26.3380563390001	224.23	3.35006766499646	224.23	-23.184520205445
224.33	26.3238095730003	224.33	3.33890409797277	224.33	-23.191053573238
224.43	26.3109184270434	224.43	3.31552053603446	224.43	-23.202965223649
224.53	26.2839321110278	224.53	3.27991697895413	224.53	-23.220255156676
224.64	26.2428506259766	224.64	3.23209342798236	224.64	-23.251120703671
224.74	26.1876739709805	224.74	3.17938288696951	224.74	-23.288228859671
224.84	26.1170465270197	224.84	3.12178535693874	224.84	-23.331579624676
224.95	26.0309682939805	224.95	3.05930083698058	224.95	-23.381172998686
225.05	25.9294392719767	225.05	2.99192932698134	225.05	-23.421558192741
225.15	25.8124594620313	225.15	2.92479771201215	225.15	-23.447608322399
225.25	25.6802292160501	225.25	2.77507351404438	225.25	-23.542155865257
225.36	25.4656934499735	225.36	2.54275673398752	225.36	-23.703845201952
225.47	25.1688521619826	225.47	2.23273435994997	225.47	-23.927789342837
225.57	24.8051561420652	225.57	1.84500639295493	225.57	-24.213988287915
225.67	24.3746053889708	225.67	1.37957283300238	225.67	-24.56244203718
225.77	23.8771999040637	225.77	0.836433679978654	225.77	-24.973350945237
225.88	23.3129396870027	225.88	0.215588932974242	225.88	-25.379659925112
225.99	22.6818247380152	225.99	-0.580229669026266	225.99	-25.878637239686
226.09	21.9334454310456	226.09	-1.55102212704605	226.09	-26.485733677915
226.19	21.0678017670034	226.19	-2.70191532604258	226.19	-27.206076124241
226.29	20.0846933920502	226.29	-3.9500767879872	226.29	-27.956832101073
[truncated: 144,579 more rows]
