# Supplementary material for: Unveiling the domain-specific and RAS isoform-specific details of BRAF kinase regulation
Source: eLife. 2023 Dec 27;12:RP88836. doi: 10.7554/eLife.88836 (PMC10752582; doi:10.7554/eLife.88836)
Supplement: Figure 3—source data 1. — Full test preview provided in .txt format for NT2, NT3, and NT4. Excel file of all replicate SPR runs included in this article. Refer to this document for Figures 3—6. [file elife-88836-fig3-data1.zip › Figure 3- source data 1/2022-04-11--12-40-58--151-227_HRAS_NTA_FullTestPreview.txt]

x_CH1	y_CH1	x_CH2	y_CH2	x_CORRECTED	y_CORRECTED
21.98		21.98		21.98
22.08		22.08		22.08
22.18		22.18		22.18
22.28		22.28		22.28
22.39		22.39		22.39
22.49		22.49		22.49
22.59		22.59		22.59
22.69		22.69		22.69
22.8		22.8		22.8
22.9		22.9		22.9
23.01		23.01		23.01
23.11		23.11		23.11
23.22		23.22		23.22
23.32		23.32		23.32
23.42		23.42		23.42
23.52		23.52		23.52
23.63		23.63		23.63
23.73		23.73		23.73
23.83		23.83		23.83
23.94		23.94		23.94
24.04		24.04		24.04
24.15		24.15		24.15
24.25		24.25		24.25
24.35		24.35		24.35
24.46		24.46		24.46
24.56	0	24.56	0	24.56	0
24.67	0.106956829085902	24.67	0.103837531014506	24.67	0.0293260698410736
24.77	0.217398190102358	24.77	0.21490352503406	24.77	0.0577692608479952
24.87	0.331324084072548	24.87	0.333197982058664	24.87	0.0853295730200987
24.98	0.443938680064093	24.98	0.458720902088317	24.98	0.112007006360049
25.08	0.551926467096564	25.08	0.587469683068775	25.08	0.13379895889909
25.18	0.655287444033092	25.18	0.719444326023222	25.18	0.155332240152073
25.29	0.754021611101052	25.29	0.854644830042162	25.29	0.176606850124994
25.39	0.848128969096251	25.39	0.985842730983677	25.39	0.195190156025093
25.49	0.944310550039518	25.49	1.11303803100782	25.49	0.214397669474065
25.59	1.03903063904909	25.59	1.2362307290914	25.59	0.234229390474017
25.7	1.13228923510178	25.7	1.35542082500706	25.7	0.254685319022063
25.8	1.22871314908934	25.8	1.47060831909585	25.8	0.275765455120092
25.9	1.3283023790791	25.9	1.57899095006542	25.9	0.28796650521401
26.01	1.43105692700374	26.01	1.68056871905264	26.01	0.294824184841058
26.11	1.53697679206743	26.11	1.7793442260654	26.11	0.300341095978096
26.22	1.63710997401267	26.22	1.87531747303638	26.22	0.299890429099059
26.32	1.73835778105058	26.32	1.96848845905606	26.32	0.293472184211052
26.43	1.84072021204429	26.43	2.05885718401078	26.43	0.281086361308081
26.53	1.93749623406347	26.53	2.14642364801421	26.53	0.262732960399026
26.64	2.03222156505944	26.64	2.2355590170946	26.64	0.25173514713106
26.74	2.12489620207634	26.74	2.32626329000141	26.74	0.241191614200997
26.84	2.21552014602366	26.84	2.41853646900836	26.84	0.231102361606061
26.94	2.30409339803828	26.94	2.51518081302038	26.94	0.230970682897014
27.04	2.39572317400416	27.04	2.61619632203747	27.04	0.237260862529065
27.15	2.49040947210233	27.15	2.7215829979923	27.15	0.249972900509099
27.25	2.59710429406823	27.25	2.83134083804271	27.25	0.269106796835006
27.35	2.7089063320318	27.35	2.94269557298321	27.35	0.29188827906701
27.46	2.82581558599304	27.46	3.06151099607632	27.46	0.319073927155022
27.56	2.94783205708882	27.56	3.18778710902734	27.56	0.350663741099044
27.66	3.07495574304539	27.66	3.31715274501221	27.66	0.37333455524502
27.77	3.20251160701446	27.77	3.44960790403093	27.77	0.393987676897023
27.87	3.33433162404617	27.87	3.58515258801617	27.87	0.412623106059051
27.97	3.47041579209417	27.97	3.72378679503527	27.97	0.429240842733103
28.07	3.60565689607029	28.07	3.86849345409246	28.07	0.446823815379083
28.17	3.7400549360882	28.17	4.01422653806094	28.17	0.465001034970047
28.28	3.87360991203423	28.28	4.16098604705439	28.28	0.479940527935097
28.38	4.00632182402205	28.38	4.31154625402996	28.38	0.494416566709011
28.48	4.13798154204414	28.48	4.46004336299666	28.48	0.507672571347095
28.58	4.27202612206656	28.58	4.60647737406816	28.58	0.519708541848019
28.69	4.4084555649988	28.69	4.75084828599392	28.69	0.530524478211003
28.79	4.55194490803024	28.79	4.89315609900132	28.79	0.540120380437048
28.89	4.6986621770202	28.89	5.02783007209473	28.89	0.543134634650055
29	4.84860737299186	29	5.15487020209093	29	0.536130184963013
29.1	5.00178049605893	29.1	5.27129356305522	29.1	0.516124102910021
29.2	5.15818154508452	29.2	5.38214618006805	29.2	0.483487377524017
29.31	5.31180897303329	29.31	5.48742805506208	29.31	0.442051982374014
29.41	5.46266277899576	29.41	5.58713918599096	29.41	0.391817917460013
29.51	5.61095209309315	29.51	5.68127957399156	29.51	0.332785182786011
29.62	5.75323985799514	29.62	5.7671009230944	29.62	0.262205482398081
29.72	5.88952607608917	29.72	5.84939968598519	29.72	0.190876817881103
29.83	6.01981074510149	29.83	5.92817586300498	29.83	0.118799189242069
29.93	6.1440938660553	29.93	6.00900019799155	29.93	0.0513342103450887
30.03	6.2607053840793	30.03	6.0918726910586	30.03	-0.00808106291394495
30.14	6.3751350420489	30.14	6.17679334004606	30.14	-0.0594466305389174
30.24	6.48738284007777	30.24	6.26376214700031	30.24	-0.102762492527941
30.34	6.60345032599707	30.34	6.35266404708545	30.34	-0.138143713647954
30.45	6.72333750003418	30.45	6.44264901109182	30.45	-0.164770268397008
30.55	6.84704436207539	30.55	6.53371703799621	30.55	-0.188131899336974
30.65	6.97457091109754	30.65	6.62861642501866	30.65	-0.20548031052392
30.75	7.1059171490333	30.75	6.72255071708605	30.75	-0.227613503535951
30.86	7.24010703709155	30.86	6.81551991601737	30.86	-0.254531478375952
30.96	7.37714057402172	30.96	6.90752402203998	30.96	-0.286234235043925
31.06	7.51868781605936	31.06	6.99856303299384	31.06	-0.322721773534984
31.16	7.65925902010167	31.16	7.0878217960626	31.16	-0.364809248838971
31.26	7.79885418603499	31.26	7.17278740705751	31.26	-0.414033524707924
31.37	7.93747331306349	31.37	7.2535749330882	31.37	-0.470279536375906
31.47	8.07511640300618	31.47	7.33103440200011	31.47	-0.534367309352968
31.57	8.20488214708348	31.57	7.40516581402062	31.57	-0.600807101066914
31.68	8.33072091302256	31.68	7.47596917005922	31.68	-0.669598911520963
31.78	8.45263270105079	31.78	7.54344446806954	31.78	-0.740742740718003
31.88	8.57159354802661	31.88	7.60570666602689	31.88	-0.816123632080945
31.98	8.6876034559964	31.98	7.6660104560915	31.98	-0.885585586626991
32.08	8.80066242405064	32.08	7.72435583598963	32.08	-0.953078971652976
32.18	8.91077045207567	32.18	7.7815579639946	32.18	-1.01778863217794
32.29	9.01691833109908	32.29	7.84012973906556	32.29	-1.07817770444196
32.39	9.12676441100757	32.39	7.90007116302149	32.39	-1.13424618844493
32.5	9.24030869202852	32.5	7.96138223506659	32.5	-1.18599408419096
32.6	9.36445248009932	32.6	8.02406295508717	32.6	-1.23342139167593
32.7	9.49524540999391	32.7	8.08588784400399	32.7	-1.27774438195394
32.8	9.63268747909751	32.8	8.14685690204442	32.8	-1.326621404107
32.9	9.77677869002491	32.9	8.20885517202896	32.9	-1.37816741470898
33	9.92751904107081	33	8.26862796304795	33	-1.442538412737
33.11	10.0693472170406	33.11	8.3261752740782	33.11	-1.51578403090191
33.21	10.202263215092	33.21	8.3814971060292	33.21	-1.59790426919793
33.31	10.3272762460165	33.31	8.43459345799147	33.31	-1.68889912762793
33.41	10.4367279590178	33.41	8.49051035709181	33.41	-1.78372257937698
33.51	10.5306183560288	33.51	8.54558240803271	33.51	-1.87047870392199
33.62	10.6089474350028	33.62	8.5998096089952	33.62	-1.94916750126795
33.72	10.671715197077	33.72	8.65541744008169	33.72	-2.01857270035199
33.82	10.7154845870809	33.82	8.71240590208799	33.82	-2.07103595210101
33.93	10.7462977630348	33.93	8.77077499399093	33.93	-2.10655725650899
34.03	10.7641547250523	34.03	8.83052471704104	34.03	-2.12513661358094
34.13	10.7846167910566	34.13	8.89029358199878	34.13	-2.12813551081292
34.23	10.8076839600244	34.23	8.95238742805304	34.23	-2.10981105402697
34.34	10.8333562330927	34.34	9.01680625509016	34.34	-2.07620540262998
34.44	10.8616336090108	34.44	9.0785040370065	34.44	-2.03236458342893
34.54	10.8952021259938	34.54	9.14114616898587	34.54	-1.99018451694999
34.64	10.9378327100558	34.64	9.20473265205146	34.64	-1.94966520319695
34.75	10.9895253630157	34.75	9.26926348608959	34.75	-1.91080664216992
34.85	11.0537171390206	34.85	9.33473867007706	34.85	-1.873608833866
34.95	11.1243658800504	34.95	9.4016737250513	34.95	-1.84024229619395
35.06	11.2014715859914	35.06	9.47006864805644	35.06	-1.81447795712597
35.16	11.2850342560478	35.16	9.54128492901418	35.16	-1.79495432916099
35.26	11.3750538910153	35.26	9.61301672805348	35.26	-1.78741430648599
35.37	11.4660407469955	35.37	9.68526404608383	35.37	-1.78581572968795
35.47	11.5582165890373	35.47	9.75802688208205	35.47	-1.79015859877496
35.57	11.6488953800626	35.57	9.83130523707132	35.57	-1.80044291374193
35.68	11.7343061911015	35.68	9.90594914003395	35.68	-1.81581864551694
35.78	11.8144490240866	35.78	9.98518062908715	35.78	-1.82757401338696
35.89	11.8893238770852	35.89	10.0689997040035	35.89	-1.83593078071498
35.99	11.9589307510068	35.99	10.1568908460195	35.99	-1.83871842960193
36.09	12.0277813990697	36.09	10.248854053998	36.09	-1.83216603206693
36.19	12.0954282810999	36.19	10.3448893310087	36.19	-1.81627358811298
36.29	12.1618713970975	36.29	10.4449966740958	36.29	-1.79104109774098
36.39	12.2326004880051	36.39	10.5491760850782	36.39	-1.75646856094791
36.49	12.307393793094	36.49	10.6556826110591	36.49	-1.7188126834109
36.6	12.3862513100903	36.6	10.7645162520384	36.6	-1.677625924277
36.7	12.4691730410404	36.7	10.874826979034	36.7	-1.63375831261692
36.81	12.5561589840117	36.81	10.9833927550653	36.81	-1.59592162915401
36.91	12.6408518860899	36.91	11.0902135780861	36.91	-1.56389411051794
37.01	12.7232517460243	37.01	11.1952894490059	37.01	-1.53767575670793
37.11	12.7988468120748	37.11	11.2986203680521	37.11	-1.517266567722
37.21	12.8680846230509	37.21	11.3969516440875	37.21	-1.50592123524496
37.32	12.930965180999	37.32	11.4888793140153	37.32	-1.49868646721896
37.42	12.9874884841001	37.42	11.5744033780629	37.42	-1.495562263647
37.52	13.0376545330364	37.52	11.6552687879903	37.52	-1.49029191884698
37.63	13.073804979058	37.63	11.7314755450479	37.63	-1.48332297368192
37.73	13.09842583305	37.73	11.8030236479854	37.73	-1.47465542814196
37.83	13.1115170930798	37.83	11.8699130970299	37.83	-1.46428928223197
37.93	13.1194360150175	37.93	11.9285055760656	37.93	-1.45586285252297
38.03	13.1221825980674	38.03	11.9814899420589	38.03	-1.439028932544
38.14	13.1197568430252	38.14	12.0288661950099	38.14	-1.41627353267793
38.24	13.112158748072	38.24	12.0738890270786	38.24	-1.38434196124593
38.34	13.1111176590366	38.34	12.1179623999979	38.34	-1.34818751029497
38.45	13.1190350680299	38.45	12.1610863139949	38.45	-1.30781017982695
38.55	13.1359109760751	38.55	12.2032607680467	38.55	-1.26320996983997
38.65	13.169403733059	38.65	12.2444857630626	38.65	-1.21438688034092
38.75	13.2170273270731	38.75	12.2882148990584	38.75	-1.16961665450899
38.86	13.278781759027	38.86	12.3344481770573	38.86	-1.13130078650892
38.96	13.3546670280111	38.96	12.3868239120384	38.96	-1.09580095977191
39.06	13.4446831350488	39.06	12.4426532470352	39.06	-1.07346438076494
39.16	13.5427879200734	39.16	12.5019361830709	39.16	-1.06180503910891
39.27	13.6462675110351	39.27	12.5646727190087	39.27	-1.06082293480392
39.37	13.7433925630148	39.37	12.630862855076	39.37	-1.07051806785197
39.47	13.8317615820824	39.47	12.6982007540164	39.47	-1.09319627654392
39.57	13.9113745680106	39.57	12.7711580259984	39.57	-1.11834378909392
39.67	13.9822315220499	39.67	12.8497346730683	39.67	-1.14324673226196
39.78	14.0443324430635	39.78	12.930477094983	39.78	-1.15962936285996
39.88	14.093906404014	39.88	13.0133852900371	39.88	-1.16509018672395
39.98	14.1302096910749	39.98	13.0984592590266	39.98	-1.15962920385593
40.09	14.1532423040189	40.09	13.1856990030883	40.09	-1.14324641425301
40.19	14.169046402003	40.19	13.2697925480443	40.19	-1.12125378996897
40.29	14.1803358600328	40.29	13.3483391959999	40.29	-1.09228110320692
40.39	14.1871106760618	40.39	13.4213389450224	40.39	-1.05558464078692
40.5	14.1893708509997	40.5	13.4910976340734	40.5	-1.0088585644189
40.6	14.1871163850738	40.6	13.5531436510519	40.6	-0.962616645892922
40.7	14.1784269670779	40.7	13.6074769960715	40.7	-0.919572758443898
40.8	14.1633025961028	40.8	13.6540976690185	40.8	-0.879726902073941
40.9	14.1455142010045	40.9	13.6930056689835	40.9	-0.843079076783937
41.01	14.1258054950413	41.01	13.7218391359966	41.01	-0.811991144044955
41.11	14.1041764770762	41.11	13.7405980690346	41.11	-0.784542792649945
41.21	14.0806271480187	41.21	13.7545944410249	41.21	-0.75542205054091
41.31	14.0551575080963	41.31	13.766228950999	41.31	-0.725999145521961
41.42	14.0282150980511	41.42	13.7755015990706	41.42	-0.697017790762922
41.52	14.0027229670068	41.52	13.7824123860355	41.52	-0.668477986266902
41.63	13.9786811150771	41.63	13.7869613120074	41.63	-0.640379732031904
41.73	13.9580098530132	41.73	13.7934062290697	41.73	-0.608465174168904
41.83	13.9407091810426	41.83	13.8047037789875	41.83	-0.570225214289954
41.93	13.9267791000748	41.93	13.8208539600555	41.93	-0.528582901823005
42.04	13.9162196090865	42.04	13.8442186350858	42.04	-0.481176375295989
42.14	13.911437595084	42.14	13.8747978020319	42.14	-0.429925945919951
42.24	13.9084290279925	42.24	13.912591463054	42.24	-0.374831613692006
42.34	13.9071939080395	42.34	13.9575996170151	42.34	-0.315893378615928
42.45	13.907284694028	42.45	14.009822264029	42.45	-0.253111240687942
42.55	13.9057783370617	42.55	14.069040273057	42.55	-0.189111217409943
42.65	13.902674837027	42.65	14.1352536450086	42.65	-0.119889278725971
42.76	13.8979741930143	42.76	14.2042045250719	42.76	-0.0497032785309326
42.86	13.89167640707	42.86	14.2729362739829	42.86	0.0189376847949951
42.97	13.8816922270735	42.97	14.341448892992	42.97	0.0889566606810943
43.07	13.8680216560942	43.07	14.4097423810763	43.07	0.160353649126033
43.17	13.8482578050798	43.17	14.4778167390314	43.17	0.233128650128034
43.28	13.8264047050143	43.28	14.5478684190721	43.28	0.309478117520023
43.38	13.8024623560113	43.38	14.6198974230174	43.38	0.391491300423041
43.48	13.776430758071	43.48	14.6939037500715	43.48	0.479168198831093
43.58	13.7483099110796	43.58	14.7701065300225	43.58	0.575134830244073
43.69	13.7156983200839	43.69	14.8485057650305	43.69	0.675387164607022
43.8	13.6798471550037	43.8	14.929101453049	43.8	0.779925201916054
43.9	13.64075641402	43.9	15.0118935949877	43.9	0.888748942178053
44	13.6005153480028	44	15.0970939870376	44	1.00207018161402
44.1	13.5591239560426	44.1	15.182125704996	44.1	1.11971349029205
44.21	13.5165822370027	44.21	15.2669887499997	44.21	1.24042769991206
44.31	13.472890193043	44.31	15.3494866660822	44.31	1.36201635664801
44.41	13.4280478240498	44.41	15.4296194540393	44.41	1.48239021137808
44.52	13.3846547530538	44.52	15.5073871139848	44.52	1.60154926410405
44.62	13.3427109830109	44.62	15.5827896470555	44.62	1.71949351482803
44.72	13.3046180070551	44.72	15.6558270520009	44.72	1.83622296354602
44.82	13.2691246570857	44.82	15.7282319770502	44.82	1.95347025830006
44.92	13.2362309331029	44.92	15.8000044220898	44.92	2.06863577331706
45.03	13.2059368340833	45.03	15.8709325910422	45.03	2.18150771237202
45.13	13.1782423610503	45.13	15.9435934079966	45.13	2.29226150541206
45.23	13.1574726520967	45.23	16.0179868730665	45.23	2.40214832072305
45.33	13.1436277069952	45.33	16.0941129860248	45.33	2.5111681583061
45.44	13.1367075260869	45.44	16.171971746985	45.44	2.61932101816309
45.54	13.1341124840674	45.54	16.2469926170843	45.54	2.72203636130708
45.64	13.1358425810504	45.64	16.3191755970047	45.64	2.81498904935107
45.74	13.1418978151032	45.74	16.3885206850409	45.74	2.89817908230405
45.84	13.1522781880449	45.84	16.4532952339869	45.84	2.9698738121251
45.95	13.1686822470556	45.95	16.5134992440699	45.95	3.03267286458009
46.05	13.1882426810535	46.05	16.5691327150626	46.05	3.08657623966602
46.16	13.2109594900385	46.16	16.6201956479881	46.16	3.131583937386
46.26	13.2325075350082	46.26	16.665827864017	46.26	3.16683578106203
46.36	13.2528868170994	46.36	16.7070586149975	46.36	3.19166247293401
46.46	13.2720973350615	46.46	16.7438879010433	46.46	3.20893132440203
46.57	13.2901390900315	46.57	16.7808862599941	46.57	3.22321287445704
46.67	13.3070120810999	46.67	16.8180536920772	46.67	3.23883226147503
46.77	13.3249024820543	46.77	16.8553901980886	46.77	3.25578948545902
46.88	13.3438102940318	46.88	16.8928957770049	46.88	3.2740845464091
46.98	13.362036968033	46.98	16.9305704290537	46.98	3.29371744432405
47.09	13.3824498170725	47.09	16.9673002460513	47.09	3.31357427050005
47.19	13.405048839104	47.19	17.0030852279979	47.19	3.33146885094204
47.29	13.4298340360601	47.29	17.0387855509944	47.29	3.34826136232902
47.4	13.4568054060082	47.4	17.0733719660348	47.4	3.36462110242708
47.5	13.4899669810693	47.5	17.1068444720959	47.5	3.37768075982603
47.6	13.5234809119993	47.6	17.139203069064	47.6	3.38744033452609
47.7	13.5573472000488	47.7	17.1704477570529	47.7	3.39389982652605
47.8	13.5893796710889	47.8	17.2022016290612	47.8	3.3986823285751
47.91	13.6195783240964	47.91	17.2382698640376	47.91	3.401588988451
48.01	13.6479431610042	48.01	17.2786524600497	48.01	3.40845765341702
48.11	13.674474179993	48.11	17.324463326986	48.11	3.4204022321791
48.22	13.698774621048	48.22	17.375702465074	48.22	3.43960889872308
48.32	13.7256185950037	48.32	17.4323698730632	48.32	3.46607765305806
48.42	13.7550061020875	48.42	17.4944655510672	48.42	3.49980849518206
48.52	13.7829331130206	48.52	17.5571041889953	48.52	3.53591611387605
48.63	13.8152374740912	48.63	17.618542976038	48.63	3.57305445949607
48.73	13.8519191850719	48.73	17.6787819100355	48.73	3.60644942029809
48.83	13.8929782480091	48.83	17.7361979010584	48.83	3.634477903533
48.93	13.9384146600605	48.93	17.7869857700443	48.93	3.65733876142904
49.04	13.986520334015	49.04	17.8311455160838	49.04	3.66919414671707
49.14	14.0372952701	49.14	17.8686771400862	49.14	3.67004405939708
49.24	14.0911362290126	49.24	17.8995806420517	49.24	3.65988849947108
49.34	14.1432690990086	49.34	17.9235917420328	49.34	3.63846318639804
49.45	14.1936938800882	49.45	17.9407104379834	49.45	3.60747620898005
49.55	14.242410573047	49.55	17.9558220440867	49.55	3.571812878432
49.66	14.2894191760661	49.66	17.9706693680828	49.66	3.53281924439408
49.76	14.3348339390741	49.76	17.9852524130411	49.76	3.495269418616
49.86	14.3802580940928	49.86	17.9995711770289	49.86	3.45916340109909
49.96	14.4256916410086	49.96	18.0136256600463	49.96	3.42450119184201
50.07	14.4728426701022	50.07	18.0212116019902	50.07	3.38507853042302
50.17	14.5217111800093	50.17	18.0269567780442	50.17	3.34540894461299
50.28	14.5722971720943	50.28	18.0308611890041	50.28	3.30388920050306
50.38	14.6246006449928	50.38	18.0331891150445	50.38	3.26078357862902
50.48	14.6750401740974	50.48	18.0339405550285	50.48	3.21438399019502
50.58	14.7227016950637	50.58	18.0331155110025	50.58	3.16469043520207
50.69	14.7675852070961	50.69	18.0307139810338	50.69	3.11170291365004
50.79	14.8095764629943	50.79	18.0337072050634	50.79	3.0623926647011
50.89	14.8470722290313	50.89	18.0417568220719	50.89	3.02000275288605
50.99	14.8800725050933	50.99	18.0548628330826	50.99	2.98544724297001
51.09	14.9085772910666	51.09	18.0792294970615	51.09	2.96493039536305
51.2	14.9325865870651	51.2	18.1102290400759	51.2	2.95393868230709
51.3	14.9549677040568	51.3	18.1478614620119	51.3	2.95407533770908
51.4	14.9749905260705	51.4	18.1921267610505	51.4	2.96534036156204
51.51	14.9962364770317	51.51	18.243024940034	51.51	2.98773375387007
51.61	15.0196196231036	51.61	18.2995267470005	51.61	3.02022626455301
51.71	15.0451399630356	51.71	18.3641299599913	51.71	3.06244836040503
51.82	15.0727974980782	51.82	18.4298633409981	51.82	3.10815891934602
51.92	15.1025922260715	51.92	18.4970652500169	51.92	3.15411487684703
52.03	15.1294149260366	52.03	18.5657356870479	52.03	3.19940216814008
52.13	15.1534319330722	52.13	18.6358746520909	52.13	3.24402079322705
52.23	15.1746432480877	52.23	18.7074821450324	52.23	3.28797075211107
52.33	15.1901815590918	52.33	18.7787154360421	52.33	3.32940931425108
52.44	15.2007769830789	52.44	18.8476918880269	52.44	3.37156306606401
52.54	15.2064295210721	52.54	18.9144115000772	52.54	3.41426567085601
52.64	15.2071391720483	52.64	18.9799035219949	52.64	3.45854637870702
52.74	15.2029059360075	52.74	19.0416701769891	52.74	3.50477472282407
52.84	15.2076202400622	52.84	19.09971146506	52.84	3.55222058612603
52.95	15.2212820830755	52.95	19.1540273850705	52.95	3.60088396861402
53.05	15.2490006900052	53.05	19.2046179380441	53.05	3.65076487029203
53.15	15.2906097240475	53.15	19.251139416042	53.15	3.70151958521103
53.26	15.3461091840654	53.26	19.2935918220201	53.26	3.73925768685801
53.36	15.415499070059	53.36	19.3338178850126	53.36	3.76582190577002
53.46	15.4987793830514	53.46	19.3737002410899	53.46	3.777985655537
53.56	15.591176010048	53.56	19.4132388920707	53.56	3.77591527285004
53.67	15.6873385650442	53.67	19.4524338360225	53.67	3.75961075770703
53.77	15.7872670480401	53.77	19.4912850749915	53.77	3.72907211010909
53.87	15.8770710310137	53.87	19.5315354189916	53.87	3.68604214095902
53.97	15.9567505140785	53.97	19.5743533280393	53.97	3.63646342231905
54.07	16.0263054990537	54.07	19.6197388020209	54.07	3.58568634165601
54.18	16.0857359840065	54.18	19.6680355480794	54.18	3.53405460491307
54.28	16.1354988910034	54.28	19.7192435640545	54.28	3.49545863860801
54.38	16.1796765830786	54.38	19.7733628519927	54.38	3.46989844273704
54.49	16.2182690600048	54.49	19.8303934120077	54.49	3.45737401730406
54.59	16.2560504340945	54.59	19.8931764460895	54.59	3.46072656695207
54.69	16.2983710920344	54.69	19.9609519110027	54.69	3.47873912464303
54.79	16.3452310360981	54.79	20.0337198040188	54.79	3.50732932642905
54.9	16.3966302631025	54.9	20.1097373160337	54.9	3.544754361409
55	16.4525687750938	55	20.1878359870307	55	3.58507165752209
55.1	16.511443338004	55.1	20.268015815077	55.1	3.62293082729004
55.21	16.5744401830352	55.21	20.3502768010821	55.21	3.65833187071807
55.31	16.6411023910769	55.31	20.4346189460693	55.31	3.69127478780307
55.41	16.7073475980715	55.41	20.5193734919931	55.41	3.72009082200009
55.51	16.7731758029959	55.51	20.6045404399902	55.51	3.7463832072141
55.61	16.8385870071006	55.61	20.687278585001	55.61	3.76612450632008
55.72	16.9035812090215	55.72	20.7683479729894	55.72	3.78053168634507
55.82	16.9690724750353	55.82	20.8477486040692	55.82	3.79368711124106
55.92	17.0389494450092	55.92	20.9254804790362	55.92	3.80559078101406
56.02	17.1132121190567	56.02	21.001543598004	56.02	3.81624269566105
56.13	17.1934637310187	56.13	21.0762763200592	56.13	3.82598121586208
56.23	17.2785180490109	56.23	21.1503772460446	56.23	3.83459087631099
56.33	17.3683750720102	56.33	21.2238463760741	56.33	3.83818303620409
56.44	17.4630348010396	56.44	21.2983524660331	56.44	3.8384264520801
56.54	17.5624972350761	56.54	21.3738955160352	56.54	3.83371789003306
56.65	17.6620055900685	56.65	21.4504755260805	56.65	3.8252435825521
56.75	17.7615598660168	56.75	21.5280924970784	56.75	3.8130035296301
56.85	17.8602459990316	56.85	21.6067464270964	56.85	3.79699773126707
56.95	17.9541753460626	56.95	21.6850505140656	56.95	3.77583938307402
57.05	18.0433479090425	57.05	21.7630047560533	57.05	3.75428526978805
57.16	18.1277636870618	57.16	21.8402707930636	57.16	3.73199703073501
57.26	18.2074226800069	57.26	21.9161500250493	57.26	3.70919013121007
57.36	18.2821585520969	57.36	21.9906424530336	57.36	3.68975321203402
57.46	18.3502771080839	57.46	22.0637480770165	57.46	3.67368627320408
57.57	18.4117783491047	57.57	22.135466896998	57.57	3.66098931472303
57.67	18.4714190600062	57.67	22.2076815490482	57.67	3.65354497360504
57.77	18.5291992399925	57.77	22.2845660330222	57.77	3.65569358539308
57.87	18.5851188890638	57.87	22.3661203480106	57.87	3.66912934402908
57.98	18.6391780069926	57.98	22.4537312990378	57.98	3.69523905390401
58.08	18.683324016024	58.08	22.5473988850808	58.08	3.729265930283
58.18	18.7265744630167	58.18	22.6471231080723	58.18	3.77120997316105
58.29	18.7689293470612	58.29	22.7529039669889	58.29	3.82107118253805
58.39	18.810555005075	58.39	22.8612799890016	58.39	3.8753880865261
58.5	18.8531456320788	58.5	22.9711837530431	58.5	3.94114584177208
58.6	18.8967012280727	58.6	23.0826152580903	58.6	4.00932690063405
58.7	18.9412217920335	58.7	23.1936918680731	58.7	4.07804862609906
58.81	18.9867073240748	58.81	23.3002395830226	58.81	4.14297068261404
58.91	19.0372011099953	58.91	23.4022584040758	58.91	4.20239887624607
59.01	19.0927031489991	59.01	23.4997483300958	59.01	4.25633320699004
59.11	19.1612660210012	59.11	23.5927093619921	59.11	4.30477367485005
59.22	19.2338721780061	59.22	23.6829208200788	59.22	4.34949960074205
59.32	19.310521621037	59.32	23.770382704015	59.32	4.386467699529
59.42	19.3912143480475	59.42	23.8585564870846	59.42	4.41913944309302
59.53	19.475950361084	59.53	23.9485095910368	59.53	4.44052967479303
59.63	19.5606472950658	59.63	24.0402420159853	59.63	4.45965594226705
59.73	19.644942491027	59.73	24.1337537610207	59.73	4.47651824551509
59.83	19.7288359490813	59.83	24.2290448280755	59.83	4.49111658453805
59.94	19.8082843830889	59.94	24.3268752620907	59.94	4.50421100586207
60.04	19.8832877950963	60.04	24.4298329970434	60.04	4.5224718068001
60.14	19.9538461840802	60.14	24.5379180320242	60.14	4.54626164649108
60.24	20.0199595500408	60.24	24.6493510480832	60.24	4.57380120400908
60.35	20.0816278920684	60.35	24.7641320430603	60.35	4.609133764508
60.45	20.1362458930134	60.45	24.8822610190018	60.45	4.65225932798308
60.56	20.1838135520802	60.56	25.0037379740888	60.56	4.70317789443608
60.66	20.2284132320756	60.66	25.1256038900465	60.66	4.75893044517406
60.76	20.2704075940119	60.76	25.2472367110386	60.76	4.81889492396004
60.87	20.3097966370933	60.87	25.3686364380883	60.87	4.88567664959805
60.97	20.346580362002	60.97	25.4890430220485	60.97	4.95851557557303
61.07	20.3807587670326	61.07	25.6058685320113	61.07	5.03074140456605
61.17	20.401690993026	61.17	25.7191129670673	61.17	5.10199147743906
61.28	20.4093770390728	61.28	25.8287763269891	61.28	5.17226579419405
61.38	20.4038169060823	61.38	25.9348586120041	61.38	5.24156435482703
61.49	20.387615912	61.49	26.029676586063	61.49	5.30220392349801
61.59	20.3607740570533	61.59	26.1132302490523	61.59	5.3648253610451
61.69	20.3232913410147	61.69	26.1884786210658	61.69	5.43238768616405
61.79	20.2751677639981	61.79	26.2560437560069	61.79	5.50551295508805
61.9	20.221890228072	61.9	26.3159256560357	61.9	5.58159584900708
62	20.1763441150433	62	26.3681243200153	62	5.66063636792502
62.1	20.1385294250258	62.1	26.4126397480595	62.1	5.74263451184709
62.21	20.1190870189976	62.21	26.4558544640749	62.21	5.83397280481901
62.31	20.1180168960491	62.31	26.4977684680616	62.31	5.929164345019
62.42	20.1353190579994	62.42	26.5383817610427	62.42	6.01532375052305
62.52	20.1709935030294	62.52	26.5853775780442	62.52	6.10013425717904
62.62	20.2250402310256	62.62	26.638755918043	62.62	6.17295500413706
62.73	20.3000470440884	62.73	26.6985167830853	62.73	6.23378599139901
62.83	20.3960139400579	62.83	26.7646601720344	62.83	6.282627218964
62.93	20.5074540190253	62.93	26.8371860850039	62.93	6.31947868683203
63.04	20.6214818970238	63.04	26.9118320040889	63.04	6.340077877656
63.14	20.7380975760998	63.14	26.9885979309947	63.14	6.34183699133906
63.25	20.8573010550026	63.25	27.0611013390862	63.25	6.31837350383102
63.35	20.9790923330502	63.35	27.1293422310919	63.35	6.27517431694702
63.45	21.0961305371029	63.45	27.193320605079	63.45	6.22512481262105
63.55	21.2084156640913	63.55	27.2530364620707	63.55	6.16822499084901
63.66	21.3159477160616	63.66	27.3084898010438	63.66	6.10447485163301
63.76	21.4161388920502	63.76	27.3617820070058	63.76	6.03597577875803
63.86	21.508989192057	63.86	27.4129130800702	63.86	5.97006864796101
63.97	21.5944986169916	63.97	27.4618830189866	63.97	5.90675345924507
64.08	21.6726671660581	64.08	27.5129543410912	64.08	5.85029272996307
64.18	21.744801941054	64.18	27.5661270470664	64.18	5.80327426020599
64.28	21.8108333179998	64.28	27.6214011380489	64.28	5.76569804997806
64.38	21.8707612950766	64.38	27.6787766110829	64.38	5.73756409927706
64.49	21.9319267490619	64.49	27.7374838840387	64.49	5.71810282289709
64.59	21.9943296790461	64.59	27.7975229549838	64.59	5.70600711850899
64.69	22.0579700860526	64.69	27.858893825055	64.69	5.70134661185706
64.8	22.1228479690581	64.8	27.9194951090176	64.8	5.7020199191421
64.9	22.1889633299952	64.9	27.9793268080084	64.9	5.70068616463404
65	22.248922212043	65	28.0383889230507	65	5.697345348328
65.1	22.3027246159972	65.1	28.0966814510748	65.1	5.69199747022309
65.21	22.3490634410837	65.21	28.1542043950367	65.21	5.68464253032208
65.31	22.3880083100312	65.31	28.2042705750882	65.31	5.66859335043701
65.41	22.419559226023	65.41	28.2468799920252	65.41	5.65124388500304
65.51	22.4437161870128	65.51	28.2828022310468	65.51	5.63336371922807
65.62	22.4604791940237	65.62	28.3120372910162	65.62	5.61625995543702
65.72	22.476365145053	65.72	28.3345851740933	65.72	5.59986296789206
65.82	22.4913740430566	65.82	28.3504458780044	65.82	5.58417275659906
65.92	22.5055058861017	65.92	28.3596194040001	65.92	5.56918932155603
66.03	22.5261546290767	66.03	28.3651919330623	66.03	5.55799884406405
66.13	22.5533202710722	66.13	28.3671634650773	66.13	5.54408442422505
66.24	22.5870028140207	66.24	28.365534000045	66.24	5.52744606203404
66.34	22.6272022570129	66.34	28.3669907170179	66.34	5.51477093568309
66.44	22.6806708189997	66.44	28.3715336150863	66.44	5.49866509073405
66.55	22.7448270550212	66.55	28.3791626940229	66.55	5.47912852718202
66.65	22.8196709640542	66.65	28.389877954055	66.65	5.45616124503101
66.76	22.8986856460551	66.76	28.410435192086	66.76	5.43651904005804
66.86	22.9818711010239	66.86	28.4408344070926	66.86	5.413449692242
66.96	23.0692273290742	66.96	28.4810755980516	66.96	5.389534648365
67.06	23.160754331002	67.06	28.5280725860275	67.06	5.36168772713408
67.16	23.2564521060112	67.16	28.5818253690877	67.16	5.33642582844607
67.27	23.3439644130158	67.27	28.642333948028	67.27	5.31374895230308
67.37	23.4232912520156	67.37	28.7095983230756	67.37	5.293657098694
67.47	23.4876804030364	67.47	28.7761249960568	67.47	5.26865676977006
67.57	23.5397133120614	67.57	28.8433063960838	67.57	5.24014039509801
67.68	23.5793899810233	67.68	28.9111425240662	67.68	5.22046421592204
67.78	23.606710408103	67.78	28.9728775840103	67.78	5.202872436465
67.89	23.6216745940965	67.89	29.0285115750066	67.89	5.194117276757
67.99	23.6253847530179	67.99	29.0780444980783	67.99	5.19161729000805
68.09	23.6178408870273	68.09	29.1214763520884	68.09	5.19537247622004
68.2	23.5990429940784	68.2	29.1588071380602	68.2	5.20538283538807
68.3	23.5813473160533	68.3	29.1945090210675	68.3	5.22612053219207
68.41	23.5647538530657	68.41	29.228582000087	68.41	5.2564833516191
68.51	23.5492626050018	68.51	29.2685195740887	68.51	5.30396479152906
68.61	23.5348735720891	68.61	29.3129293120273	68.61	5.36717242235707
68.72	23.5199100829959	68.72	29.3618112140166	68.72	5.43375000285007
68.82	23.5010657690964	68.82	29.4151652810797	68.82	5.50369753300806
68.93	23.4783406320958	68.93	29.4729915129892	68.93	5.57701501283203
69.03	23.4506324560471	69.03	29.5302750620294	69.03	5.6486875943681
69.14	23.417941241064	69.14	29.5870159280867	69.14	5.72039194952101
69.24	23.3802669880561	69.24	29.643214110024	69.24	5.79543444516606
69.34	23.3376096950906	69.34	29.6943974440183	69.34	5.86934291662899
69.44	23.2899693641002	69.44	29.7405659300694	69.44	5.94321957891608
69.55	23.242386096058	69.55	29.7817195680636	69.55	6.0170644320291
69.65	23.1948598910776	69.65	29.8178583590243	69.65	6.09087747596704
69.75	23.149067421059	69.75	29.846804105091	69.75	6.16248051470203
69.85	23.1083150530367	69.85	29.8711506060272	69.85	6.23446734684707
69.96	23.072602786101	69.96	29.8908978620602	69.96	6.30179787061103
70.06	23.0419306210479	70.06	29.9110607199964	70.06	6.36948693394801
70.16	23.0162985581046	70.16	29.9316391810862	70.16	6.43585786495704
70.27	23.0034632101024	70.27	29.9526332440792	70.27	6.49760429675905
70.37	23.0052695420682	70.37	29.9740429099984	70.37	6.55472622935305
70.47	23.0217175510461	70.47	29.9958681790713	70.47	6.60722366274302
70.58	23.0477671379958	70.58	30.026468539063	70.58	6.66345608585006
70.68	23.0834183020079	70.68	30.0658439900872	70.68	6.71566688509906
70.78	23.1286710430822	70.78	30.1161727300041	70.78	6.76418929309308
70.89	23.1835253609916	70.89	30.1748609580272	70.89	6.80642951121702
70.99	23.2428834430038	70.99	30.241908675066	70.99	6.847427641264
71.09	23.3033793380173	71.09	30.3173158810068	71.09	6.88718368323504
71.2	23.3650130491014	71.2	30.4010825750538	71.2	6.92569763712403
71.3	23.4200279600145	71.3	30.4894059730714	71.3	6.95916671624208
71.4	23.4665791090265	71.4	30.58228607199	71.4	6.99268873416703
71.51	23.5046664960237	71.51	30.6797228730602	71.51	7.02962963976705
71.61	23.5342901200966	71.61	30.7733568880622	71.61	7.06162994411508
71.71	23.555449982041	71.71	30.8631881160863	71.71	7.0964462607831
71.81	23.5752848730044	71.81	30.9492165580423	71.81	7.13592355320103
71.92	23.5937947950333	71.92	31.0314422130205	71.92	7.1800618213691
72.02	23.6160775600638	72.02	31.1100939210291	72.02	7.229089905887
72.12	23.6454991180608	72.12	31.1805417389905	72.12	7.27837786183905
72.22	23.6820594680012	72.22	31.2427856659951	72.22	7.32078689679705
72.32	23.7257586110218	72.32	31.3006284879975	72.32	7.36011979744799
72.43	23.7765965460994	72.43	31.3540702060209	72.43	7.39127875021806
72.53	23.834044133082	72.53	31.4031108200652	72.53	7.41089780623805
72.63	23.8980205519965	72.63	31.4477503289936	72.63	7.41897696551608
72.73	23.9685258040936	72.73	31.4879887340567	72.73	7.41551622804903
72.84	24.0384210960656	72.84	31.5283306800893	72.84	7.4050202386361
72.94	24.1077064280262	72.94	31.5687761660683	72.94	7.38801813795809
73.05	24.1763818009986	73.05	31.6090963519855	73.05	7.364361904584
73.15	24.2444472130501	73.15	31.6539211830786	73.15	7.33868148342209
73.26	24.3099068450192	73.26	31.7032506579835	73.26	7.3181156669071
73.36	24.3740035700739	73.36	31.7570847780644	73.36	7.30266445503902
73.46	24.4367373900332	73.46	31.8154235440034	73.46	7.29232784782008
73.57	24.4986374450491	73.57	31.8738833070711	73.57	7.282722199069
73.67	24.5597845530483	73.67	31.9328459650023	73.67	7.27622522538907
73.77	24.6201787160771	73.77	31.9923115170013	73.77	7.27159405164701
73.88	24.6798199320892	73.88	32.0477753180057	73.88	7.264324033042
73.98	24.7387082030173	73.98	32.0992373690387	73.98	7.2538860288921
74.09	24.8038997810909	74.09	32.146697668054	74.09	7.24019922003105
74.19	24.8753946690385	74.19	32.1901562169842	74.19	7.22326360645809
74.29	24.9551886849986	74.29	32.2335939019922	74.29	7.2070600749421
74.39	25.0420389560304	74.39	32.2810376820826	74.39	7.195615584209
74.5	25.1359454820204	74.5	32.3324875560047	74.5	7.18187387984504
74.6	25.2369082620589	74.6	32.3923271720332	74.6	7.17021860803302
74.7	25.3449272960324	74.7	32.4601746330018	74.7	7.15827205217201
74.8	25.4550321089937	74.8	32.536029939024	74.8	7.14727708739504
74.91	25.5633718099944	74.91	32.6198930910095	74.91	7.13723371370201
75.01	25.6699463990344	75.01	32.7117640880488	75.01	7.12814193109501
75.11	25.7676996220653	75.11	32.8088757330534	75.11	7.11723454101409
75.22	25.8566314780637	75.22	32.9112280240906	75.22	7.109482019514
75.32	25.9367419690761	75.32	33.0148400749977	75.32	7.104754370024
75.43	26.0080310930562	75.43	33.1156849280205	75.43	7.09902463381307
75.53	26.070498851027	75.53	33.2137625820224	75.53	7.09934906529708
75.64	26.1266037180121	75.64	33.3090730380263	75.64	7.10572766447504
75.74	26.176345696058	75.74	33.4016162950093	75.74	7.11816043134805
75.85	26.224695259998	75.85	33.4871321100536	75.85	7.13238712182207
75.95	26.275503301008	75.95	33.5661753910017	75.95	7.14896264559506
76.05	26.3287698170416	76.05	33.6387461400136	76.05	7.16542852636204
76.15	26.3844948100314	76.15	33.707611554064	76.15	7.18455196267709
76.26	26.4426782790679	76.26	33.7727716340623	76.26	7.20136247848802
76.36	26.5071740860776	76.36	33.8342263800087	76.36	7.21200918359299
76.47	26.5779822290142	76.47	33.8919757909935	76.47	7.21649207799901
76.57	26.6551027090145	76.57	33.9473585290762	76.57	7.21614982332508
76.67	26.7360770500318	76.67	33.9991288020656	76.67	7.209736626685
76.77	26.8209052510429	76.77	34.0472866090522	76.77	7.19339862744206
76.88	26.9095873130709	76.88	34.0960921940905	76.88	7.17139606969408
76.98	27.0021232360023	76.98	34.1449906480875	76.98	7.1431740437421
77.09	27.0939556730809	77.09	34.1939819710433	77.09	7.11119102589208
77.19	27.1811256350247	77.19	34.2430661630715	77.19	7.07544701614704
77.29	27.2636331210379	77.29	34.2922432230353	77.29	7.03594201450608
77.39	27.3376242701033	77.39	34.3449985210782	77.39	6.99616138949299
77.5	27.403099083017	77.5	34.4013320550403	77.5	6.96066248674809
77.6	27.4600575600061	77.6	34.4599051660452	77.6	6.93206563549509
77.7	27.5084997000477	77.7	34.5219636450338	77.7	6.91161662862205
77.8	27.5484255030278	77.8	34.5875074920059	77.8	6.90316932676305
77.91	27.5807739900529	77.91	34.6565367079847	77.91	6.90672372991707
78.01	27.6055451610091	78.01	34.729051293084	78.01	6.92227983808302
78.12	27.6272963610609	78.12	34.7991541719921	78.12	6.94394057689407
78.22	27.649986581082	78.22	34.8738474460788	78.22	6.97870804794509
78.32	27.6736158210724	78.32	34.9531311160263	78.32	7.02564323111909
78.43	27.6981840810322	78.43	35.0335198140783	78.43	7.08126075789806
78.53	27.7236913620982	78.53	35.1150135389844	78.53	7.141003282639
78.63	27.7520771300033	78.63	35.1976122900624	78.63	7.200911814494
78.74	27.7833413870212	78.74	35.2813160700407	78.74	7.26098635346106
78.84	27.8174841320151	78.84	35.3661248760773	78.84	7.32122689954007
78.94	27.8535663450157	78.94	35.4464526800484	78.94	7.37604742360409
79.05	27.8915880270461	79.05	35.522299483091	79.05	7.42350845754203
79.15	27.9315491760599	79.15	35.5995623580156	79.15	7.46950707572103
79.25	27.9734497930804	79.25	35.6712392040208	79.25	7.5070411765541
79.36	28.0135399910932	79.36	35.7373300209929	79.36	7.53704978014902
79.46	28.0539215320914	79.46	35.7978348080223	79.46	7.55953288650502
79.56	28.0945944150517	79.56	35.8527535670419	79.56	7.57449049562609
79.66	28.1336191731043	79.66	35.9053527949982	79.66	7.58518910635209
79.77	28.1709958060219	79.77	35.9556324930281	79.77	7.59537860622006
79.87	28.2067243130086	79.87	36.003592661018	79.87	7.60295723317206
79.97	28.2408046940645	79.97	36.0548193270915	79.97	7.61351101633201
80.08	28.2732369500991	80.08	36.1093124920444	80.08	7.62897942381402
80.18	28.3089134940155	80.18	36.1670721559904	80.18	7.6493624556131
80.28	28.3478343270644	80.28	36.2280983190431	80.28	7.67466011172802
80.38	28.3937493350095	80.38	36.2925643810286	80.38	7.70504579211007
80.49	28.4445567569946	80.49	36.356918069032	80.49	7.73696722393802
80.59	28.5002565930199	80.59	36.4211593830532	80.59	7.76553199349406
80.69	28.5608488420621	80.69	36.4820218239856	80.69	7.7874736019351
80.8	28.6263335050307	80.8	36.5395053920565	80.8	7.799042161722
80.9	28.6922262440612	80.9	36.5936100870385	80.9	7.80233943491504
81	28.7585270580166	81	36.6443359090454	81	7.7973654215161
81.1	28.8252359480339	81.1	36.6916828589865	81.1	7.78412012152407
81.21	28.8874605000728	81.21	36.7363918280716	81.21	7.7633444277091
81.31	28.9452007140198	81.31	36.7784628169829	81.31	7.73952267815603
81.41	28.9984565901023	81.41	36.817722426008	81.41	7.71248147292103
81.51	29.0472281280927	81.51	36.8577229280618	81.51	7.68577308481699
81.62	29.0910274160296	81.62	36.8984643230306	81.62	7.66428992756607
81.72	29.1321401600726	81.72	36.9399466100049	81.72	7.64803200117103
81.82	29.1705663590847	81.82	36.9821697910311	81.82	7.636999305629
81.93	29.210790354	81.93	37.0310085670553	81.93	7.63706654407303
82.03	29.2528121420901	82.03	37.0864629389871	82.03	7.64872162827201
82.13	29.2966317240371	82.13	37.1485329070538	82.13	7.66967885232706
82.23	29.3422491010915	82.23	37.2164775779993	82.23	7.69919732347002
82.33	29.3896642710934	82.33	37.2902969530742	82.33	7.73279270361404
82.44	29.4440185400617	82.44	37.3699910300047	82.44	7.77046499275902
82.54	29.5053119070872	82.54	37.4555598100414	82.54	7.81221419090505
82.64	29.5740322850406	82.64	37.5481478699839	82.64	7.85918487444104
82.75	29.6478939670806	82.75	37.6468705480875	82.75	7.91049238104502
82.85	29.7268969530933	82.85	37.7517278420783	82.85	7.96099540647299
82.95	29.8110412430788	82.95	37.856845049987	82.95	8.00481924759999
83.06	29.900326837037	83.06	37.9622221730642	83.06	8.04147599265204
83.16	29.9938955350854	83.16	38.0678592090362	83.16	8.07325134752701
83.27	30.0860255840689	83.27	38.173756160063	83.27	8.10014531222503
83.37	30.1767169850109	83.37	38.2799130250078	83.37	8.12215788674509
83.47	30.2608284340522	83.47	38.3789225120381	83.47	8.13188177927704
83.58	30.338359930056	83.58	38.4707846210404	83.58	8.13017519076609
83.68	30.4093114730222	83.68	38.5543547760108	83.68	8.12161529649402
83.78	30.4736830630645	83.78	38.6305176390351	83.78	8.10708675879102
83.88	30.528292358099	83.88	38.699273211023	83.88	8.09173088189308
83.98	30.5783452000696	83.98	38.7606214910647	83.98	8.07554766580409
84.09	30.6238415899998	84.09	38.8145624780236	84.09	8.05853711052107
84.19	30.6656397290226	84.19	38.8663003080865	84.19	8.0459033497331
84.29	30.7094613680192	84.29	38.9127716200619	84.29	8.03776536661405
84.4	30.7553065071033	84.4	38.9539764130404	84.4	8.028917317635
84.5	30.8031751460476	84.5	38.9973219799913	84.5	8.0267664946021
84.6	30.8530672861025	84.6	39.042808320005	84.6	8.03045469657404
84.7	30.9008495460148	84.7	39.0904354350141	84.7	8.03426017187703
84.81	30.9465219260119	84.81	39.1402033220629	84.81	8.03818292051306
84.91	30.99326677102	84.91	39.184818525996	84.91	8.03492948491103
85.01	31.0358782360254	85.01	39.2260987069903	85.01	8.02631752551608
85.11	31.0743563200049	85.11	39.2640438629996	85.11	8.01648042215708
85.21	31.1087010250048	85.21	39.2934498630666	85.21	8.00021404115003
85.32	31.1389123500021	85.32	39.3173800659952	85.32	7.97739939931408
85.43	31.1639487720186	85.43	39.3358344709895	85.43	7.95324234018602
85.53	31.1824307600546	85.53	39.3488130790729	85.53	7.92774286376607
85.63	31.1943583150196	85.63	39.3563158900179	85.63	7.90090097005203
85.73	31.2038648170301	85.73	39.3629146350349	85.73	7.87728838944501
85.83	31.2109502650628	85.83	39.3686093129872	85.83	7.85794664547002
85.93	31.2156146600273	85.93	39.3806933810765	85.93	7.851548725619
86.03	31.2178580010141	86.03	39.3973491800352	86.03	7.85627696944302
86.14	31.2178611879972	86.14	39.4185767090676	86.14	7.86799799711202
86.24	31.2198310190297	86.24	39.444375969083	86.24	7.88671180861999
86.35	31.2237674950211	86.35	39.4747469590584	86.35	7.91241840397405
86.45	31.2307121390631	86.45	39.5083938769858	86.45	7.94382198070009
86.55	31.2420444810186	86.55	39.5479879260847	86.55	7.98341284335802
86.65	31.2577645220244	86.65	39.5935291060141	86.65	8.02698419206105
86.76	31.2778722610574	86.76	39.6404456860182	86.76	8.06996429640106
86.86	31.3023676980038	86.86	39.6887376670065	86.86	8.11131163285905
86.96	31.3289651270452	86.96	39.7384050480696	86.96	8.14964667151708
87.06	31.3609779780109	87.06	39.7894478300032	87.06	8.18496941237501
87.16	31.3982253530867	87.16	39.8372371010964	87.16	8.21265094518908
87.26	31.4365004500132	87.26	39.8812338830794	87.26	8.23215228974206
87.37	31.4758032710643	87.37	39.9214381750426	87.37	8.24575915193004
87.47	31.5161338151029	87.47	39.9591457789938	87.47	8.251453905045
87.57	31.5574920820154	87.57	39.991685493078	87.57	8.24674624451904
87.67	31.5986957600671	87.67	40.0190573160444	87.67	8.23584297025204
87.78	31.6373173180864	87.78	40.04126124903	87.78	8.21874408223999
87.88	31.6733567580059	87.88	40.0582972910115	87.88	8.19544958048402
87.98	31.7090997840523	87.98	40.0708616200518	87.98	8.16665564220809
88.09	31.7412329690114	88.09	40.0789542360371	88.09	8.13354458080606
88.19	31.7697563110642	88.19	40.0872040490867	88.19	8.10317283524509
88.3	31.7946698110063	88.3	40.0961500390622	88.3	8.07607938574906
88.4	31.8159734690653	88.4	40.1057922060772	88.4	8.04997852642109
88.5	31.8392926440083	88.5	40.1161305500182	88.5	8.02818368644009
88.6	31.8646273350396	88.6	40.1271650720219	88.6	8.01069486580208
88.71	31.8931598550307	88.71	40.1396145570061	88.71	7.998230850223
88.81	31.9273177350397	88.81	40.1534790040614	88.81	7.99079163970307
88.91	31.9671009719968	88.91	40.1687584150068	88.91	7.98275187574904
89.02	32.0125095680623	89.02	40.1847566109836	89.02	7.97341538114105
89.12	32.0635435230088	89.12	40.2014735930152	89.12	7.96159984248601
89.22	32.1149969920498	89.22	40.2189093609877	89.22	7.94487773105101
89.32	32.1647022210527	89.32	40.2370639139917	89.32	7.92324904684205
89.43	32.2126592100176	89.43	40.2559372530504	89.43	7.89671378985302
89.53	32.2532426000635	89.53	40.2799237469935	89.53	7.86966632963904
89.63	32.2864523910766	89.63	40.3090233970715	89.63	7.84731250972603
89.74	32.3122885830571	89.74	40.342517416093	89.74	7.83110129974207
89.84	32.3307511760049	89.84	40.380405805081	89.84	7.82103269969003
89.95	32.3438717890667	89.95	40.4226885630123	89.95	7.82273206805006
90.05	32.3488542589985	90.05	40.469365691024	90.05	7.83619940482505
90.15	32.3456985890971	90.15	40.5204371880927	90.15	7.86143471001399
90.25	32.3396106200562	90.25	40.5732060080481	90.25	7.89574093611001
90.36	32.332758109078	90.36	40.6276721490713	90.36	7.93708646534408
90.46	32.3251410550256	90.46	40.6838356130947	90.46	7.98826745804704
90.57	32.3167594590359	90.57	40.7373020290152	90.57	8.04488954467608
90.67	32.3076133200857	90.67	40.7880713970599	90.67	8.10174688169207
90.77	32.3015711981043	90.77	40.8361437180247	90.77	8.15667171376699
90.87	32.2986330910453	90.87	40.8815189910001	90.87	8.20966404089507
90.98	32.2967673820358	90.98	40.9269433160944	90.98	8.26346996151306
91.08	32.2987702330693	91.08	40.9724166910337	91.08	8.31808947562307
91.19	32.3046416410762	91.19	41.0179391170686	91.19	8.3696540246091
91.29	32.3143816090123	91.29	41.0662076420749	91.29	8.42086065598102
91.39	32.3279901350588	91.39	41.1172222650293	91.39	8.47374098751308
91.5	32.3412604200257	91.5	41.1709829860456	91.5	8.52549885887099
91.6	32.3630885631019	91.6	41.2274898060332	91.6	8.576134270049
91.7	32.3934745659926	91.7	41.2867427249921	91.7	8.62564722105208
91.81	32.4285498680865	91.81	41.3430600179936	91.81	8.66835598781102
91.91	32.4683144710889	91.91	41.3964416850376	91.91	8.70846737021103
92.01	32.5127683749997	92.01	41.4441416280624	92.01	8.73433916965405
92.11	32.561911578	92.11	41.4861598470679	92.11	8.74597138613409
92.22	32.6157440820225	92.22	41.5224963420542	92.22	8.74723257826204
92.32	32.6694115360624	92.32	41.5531511130212	92.32	8.73812274603702
92.42	32.7229139390965	92.42	41.5781241590594	92.42	8.71864188946403
92.52	32.7804580909969	92.52	41.5998586240676	92.52	8.69123315045106
92.63	32.8331478930295	92.63	41.6183545059994	92.63	8.65589652899801
92.73	32.8809833430341	92.73	41.6336118070149	92.73	8.61748637587101
92.83	32.9239644430572	92.83	41.6513122490869	92.83	8.58168441514706
92.93	32.9620911920756	92.93	41.6714558330114	92.93	8.54428384693007
93.04	32.9974868310501	93.04	41.6940425590155	93.04	8.5141807713901
93.14	33.030151358048	93.14	41.7190724269858	93.14	8.49137518853304
93.24	33.0600847740925	93.24	41.7521286140072	93.24	8.48145027531499
93.35	33.0921414300747	93.35	41.7932111190567	93.35	8.48440603174805
93.45	33.1263213259945	93.45	41.8423199440667	93.45	8.49811921807109
93.56	33.1626244610561	93.56	41.897011945025	93.56	8.520146692375
93.66	33.2010508370786	93.66	41.9572871240916	93.66	8.550488454657
93.76	33.2416968450389	93.76	42.0231454789928	93.76	8.58429015415108
93.86	33.2833726100716	93.86	42.0945870120022	93.86	8.62155179085899
93.96	33.3260781330864	93.96	42.1712981260498	93.96	8.66195976928807
94.07	33.3676901730087	94.07	42.2509356100136	94.07	8.70317087824801
94.18	33.4082087300658	94.18	42.3334994640072	94.18	8.74508872455504
94.28	33.4476338050536	94.28	42.4134065120825	94.28	8.78332000697402
94.38	33.4859653970625	94.38	42.4906567529888	94.38	8.81786472550006
94.49	33.5232035070021	94.49	42.5652501880904	94.49	8.85084611989306
94.59	33.5652342261028	94.59	42.637186815	94.59	8.88226419014904
94.69	33.6120575540235	94.69	42.7064666359911	94.69	8.91211893627009
94.8	33.6635770970588	94.8	42.7786291930943	94.8	8.945949900386
94.9	33.7209827320066	94.9	42.8536744850589	94.9	8.9837570824961
95.01	33.7842744590944	95.01	42.9319161080457	95.01	9.01996798658
95.11	33.8534522770715	95.11	43.0156972730629	95.11	9.056925823828
95.21	33.9285161870748	95.21	43.1050179799968	95.21	9.09472698742808
95.31	34.0107403150114	95.31	43.1998782290748	95.31	9.13218160164708
95.41	34.1001246609949	95.41	43.3002780210927	95.41	9.169289666484
95.52	34.1966692260485	95.52	43.4070967410207	95.52	9.20693056899902
95.62	34.2944879180322	95.62	43.5142013950554	95.62	9.23238240466406
95.72	34.3935807360367	95.72	43.6215919810365	95.72	9.25467829096105
95.82	34.4939476819945	95.82	43.7237289580708	95.82	9.26675665230803
95.93	34.5955887540867	95.93	43.8206123260443	95.93	9.2716615556071
96.03	34.6960149240658	96.03	43.9122420840476	96.03	9.26851668929307
96.13	34.7952261930686	96.13	43.9986182340135	96.13	9.25732205336405
96.24	34.893222560072	96.24	44.0759752179929	96.24	9.23431209180203
96.34	34.9854246720724	96.34	44.1443130359858	96.34	9.20100883805308
96.44	35.07183252907	96.44	44.2036316890153	96.44	9.15990132081101
96.55	35.1524461310646	96.55	44.2502602720651	96.55	9.10731863446601
96.65	35.2272654780563	96.65	44.2903317800756	96.65	9.04939377534808
96.75	35.2962905690219	96.75	44.3238462130466	96.75	8.99070609666408
96.86	35.3506253060232	96.86	44.3508035720015	96.86	8.93125559841201
96.96	35.3902696880368	96.96	44.3712038560307	96.96	8.8710422805941
97.06	35.417712743083	97.06	44.3880575860476	97.06	8.81307666436404
97.16	35.4309722130211	97.16	44.4013647630754	97.16	8.75735874972605
97.26	35.4300480980783	97.26	44.4148909430169	97.26	8.7165501928731
97.36	35.4182456250101	97.36	44.42874140409	97.36	8.69075627263505
97.47	35.3955647930206	97.47	44.4429161470907	97.47	8.67748796031709
97.57	35.3635465240814	97.57	44.4602066900188	97.57	8.68151903285508
97.68	35.3221908180785	97.68	44.4806130320785	97.68	8.70284949024802
97.78	35.2714976760353	97.78	44.5022310129843	97.78	8.73626994448207
97.88	35.2221511180915	97.88	44.5250606320542	97.88	8.7817803955681
97.98	35.1741511470891	97.98	44.5491018900839	97.98	8.83783992191301
98.08	35.1274977600724	98.08	44.5733312570837	98.08	8.90342499480501
98.62	35.0841732180243	98.62	44.597748734077	98.62	8.97853561424
99.13	35.0444818080859	99.13	44.6223543200404	99.13	9.0524877577991
99.29	35.0084235320764	99.29	44.6470427369832	99.29	9.1251761466411
99.79	34.9759983880631	99.79	44.6664192930939	99.79	9.191206088906
99.89	34.9467817370623	99.89	44.6804839880315	99.89	9.24859532620803
100	34.9207735810069	100	44.6892368220233	100	9.29703956958106
100.1	34.8979739180777	100.1	44.6955648089897	100.1	9.33942583386105
100.21	34.8765948270966	100.21	44.6994679510908	100.21	9.37575411905001
100.31	34.8566363080636	100.31	44.7009462460528	100.31	9.40644906418309
100.41	34.8392882350481	100.41	44.6980127020424	100.41	9.42952367681304
100.51	34.8245506100966	100.51	44.6906673190597	100.51	9.444977956937
100.61	34.8121191429982	100.61	44.6812533090224	100.61	9.45694303800404
100.71	34.7984491730813	100.71	44.6697706720443	100.71	9.46541892001207
100.81	34.7835406980721	100.81	44.6654016170669	100.81	9.47839793790506
100.92	34.7662774370292	100.92	44.668146146023	100.92	9.49588009168301
101.02	34.7466593890431	101.02	44.6780042580031	101.02	9.51816967032004
101.12	34.7209682180392	101.12	44.6939931000543	101.12	9.54782848293501
101.23	34.6892039250406	101.23	44.716112672063	101.23	9.584856529532
101.33	34.6513665090242	101.33	44.7374924220867	101.33	9.62349954104602
101.44	34.612327426089	101.44	44.7581323500117	101.44	9.66375751748105
101.54	34.5720866760075	101.54	44.7780324579981	101.54	9.70934879501606
101.65	34.5306442590072	101.65	44.7873312590445	101.65	9.75041189020709
101.76	34.4915448361007	101.76	44.7860287559934	101.76	9.78694680305603
101.86	34.4563104430335	101.86	44.7703374289858	101.86	9.81029455919602
101.97	34.4249410781003	101.97	44.7402572790452	101.97	9.82045515862307
102.07	34.3974367410738	102.07	44.6957883040113	102.07	9.81742860134105
102.17	34.3750661789954	102.17	44.6430635020079	102.17	9.8103921296111
102.28	34.3578293900464	102.28	44.5820828720116	102.28	9.78751646561804
102.38	34.3457263760456	102.38	44.52761319601	102.38	9.7650904241281
102.49	34.3326958050056	102.49	44.4796544740029	102.49	9.74006993824206
102.59	34.3187376770402	102.59	44.4382067059905	102.59	9.71794866541409
102.7	34.3038519920356	102.7	44.4107881630771	102.7	9.70624487789307
102.8	34.2880387490823	102.8	44.3973988470816	102.8	9.7049585756801
102.9	34.2730811420324	102.9	44.3980387570946	102.9	9.71862905662202
103.01	34.256605111068	103.01	44.4127078930023	103.01	9.74725632071804
103.11	34.2386106540289	103.11	44.4441977730321	103.11	9.79363188651905
103.21	34.2215473630176	103.21	44.4843018840402	103.21	9.84954923987202
103.31	34.2054152380342	103.31	44.5330202260266	103.31	9.91322518790705
103.41	34.1902142780555	103.41	44.5824565680368	103.41	9.97913756166402
103.52	34.1759444830814	103.52	44.6326109110942	103.52	10.0472863611411
103.62	34.1626058540214	103.62	44.6834832540617	103.62	10.1152219957881
103.73	34.1532677780378	103.73	44.7350735980763	103.73	10.1829444656041
103.83	34.1479302550169	103.83	44.7873819430242	103.83	10.2504537705891
103.93	34.1432880570665	103.93	44.8460918000819	103.93	10.3234334219301
104.03	34.141715247074	104.03	44.911203169022	104.03	10.401883419631
104.14	34.1432118240164	104.14	44.9799245320719	104.14	10.4799428580581
104.24	34.1477777880073	104.24	45.0543294050476	104.24	10.559685255027
104.34	34.1554131390467	104.34	45.1344177899955	104.34	10.64441583686
104.44	34.1638767740733	104.44	45.2201896860061	104.44	10.731760542807
104.55	34.1731686930871	104.55	45.3116450920561	104.55	10.821719372871
104.65	34.183288896088	104.65	45.4030056280317	104.65	10.908513944602
104.75	34.1911679950044	104.75	45.4942712930233	104.75	10.9921442580011
104.85	34.1968059910869	104.85	45.5854420860078	104.85	11.074851416324
104.95	34.2002028839943	104.95	45.6708344970593	104.95	11.150951908384
105.06	34.2013586730445	105.06	45.7504485250411	105.06	11.220445734183
105.16	34.1991570770688	105.16	45.8242841710899	105.16	11.286402280796
105.26	34.1910047970941	105.26	45.8923414340688	105.26	11.348821548217
105.37	34.1769018350533	105.37	45.9536374620484	105.37	11.4067206833021
105.47	34.1590892930981	105.47	46.0046200170154	105.47	11.4565474489451
105.57	34.1375671700916	105.57	46.0452890999932	105.57	11.4994181277001
105.67	34.1123354680803	105.67	46.081423092005	105.67	11.5437043993051
105.78	34.0833941870642	105.78	46.1130219940742	105.78	11.589406263756
105.88	34.0507433249968	105.88	46.140085806087	105.88	11.6342826178001
105.99	34.0172285460767	105.99	46.1626145270202	105.99	11.6783334614321
106.09	33.9828498500765	106.09	46.1768206390616	106.09	11.7177712758441
106.19	33.9487235190745	106.19	46.1928688050648	106.19	11.7627607231481
106.3	33.9174428499973	106.3	46.2107590229834	106.3	11.8133018033461
106.4	33.8890078440954	106.4	46.2314741480441	106.4	11.867531707037
106.5	33.8634185010278	106.5	46.258566415986	106.5	11.929002671325
106.61	33.8406748199986	106.61	46.2920358270367	106.61	11.9965984136631
106.71	33.8147154700437	106.71	46.3318823819918	106.71	12.0677256367611
106.81	33.790804683008	106.81	46.3781060800557	106.81	12.1423843406181
106.91	33.7689424570726	106.91	46.4323133320477	106.91	12.222180935555
107.02	33.7462831309949	107.02	46.4945041370584	107.02	12.307115421568
107.12	33.7228267050023	107.12	46.5684660140369	107.12	12.4070366487601
107.22	33.6985731770483	107.22	46.6440343020622	107.22	12.506515724233
107.33	33.6735225500888	107.33	46.7212090010207	107.33	12.605552647988
107.43	33.65012441202	107.43	46.7999901090934	107.43	12.7069930825691
107.53	33.6228419270128	107.53	46.8803776279856	107.53	12.810837027975
107.63	33.591675093021	107.63	46.9544753270839	107.63	12.909188254497
107.73	33.5626852430551	107.73	47.0293969210616	107.73	13.009160475797
107.83	33.5306081440194	107.83	47.1051424090092	107.83	13.108304101321
107.94	33.4954437990973	107.94	47.1801053810168	107.94	13.2105495589
108.04	33.457192206015	108.04	47.2542858370844	108.04	13.3158968485341
108.15	33.4158533649997	108.15	47.3276837769845	108.15	13.418284638926
108.25	33.3756146191035	108.25	47.4002992010583	108.25	13.522977160865
108.35	33.3364759690085	108.35	47.4721321080551	108.35	13.6299744143491
108.46	33.2959878240899	108.46	47.5433103100613	108.46	13.739404209127
108.56	33.2596870210864	108.56	47.6138338050305	108.56	13.8512665451941
108.66	33.2275735620442	108.66	47.6915988240307	108.66	13.9692703093041
108.76	33.1996474460539	108.76	47.7694916520477	108.76	14.086301787786
108.87	33.1759086720922	108.87	47.8475122899908	108.87	14.204810571198
108.97	33.1552701130704	108.97	47.9256607380876	108.97	14.319259821395
109.07	33.1338254781031	109.07	48.0039369959968	109.07	14.429649538378
109.17	33.1115747680997	109.17	48.0749858589888	109.17	14.5286245180161
109.28	33.0843306390989	109.28	48.1388073280868	109.28	14.616184760309
109.38	33.0520930920102	109.38	48.1954014020403	109.38	14.69341739395
109.48	33.014862127061	109.48	48.2446402720598	109.48	14.7641008989461
109.59	32.9726377430006	109.59	48.2865239390549	109.59	14.8282352752941
109.69	32.9258731220534	109.69	48.3210524010929	109.69	14.8900078659511
109.8	32.8788690910642	109.8	48.3482256590833	109.8	14.949418670921
109.9	32.8316256531025	109.9	48.3718351019888	109.9	15.010259080205
110	32.7852299340066	110	48.3957137400921	110	15.076362102164
110.11	32.7435882240934	110.11	48.4198615720288	110.11	15.147274555803
110.21	32.7067005250683	110.21	48.4516338029835	110.21	15.226050816548
110.31	32.6745668349986	110.31	48.4910304320465	110.31	15.312690884402
110.41	32.6471871550211	110.41	48.5380514600138	110.41	15.4061076306621
110.52	32.6263255990398	110.52	48.5926968850663	110.52	15.50239476559
110.62	32.6119821680777	110.62	48.654966709023	110.62	15.601552289181
110.72	32.6037036800244	110.72	48.7203216740681	110.72	15.699040943702
110.83	32.5971893061023	110.83	48.7887617790648	110.83	15.794860729156
110.93	32.5924390460841	110.93	48.8564956360733	110.93	15.8834561410021
111.03	32.5894529020161	111.03	48.9196902340154	111.03	15.960994170869
111.14	32.5882308710561	111.14	48.978345574028	111.14	16.0279279997561
111.24	32.5894719560438	111.24	49.0324616570206	111.24	16.088558456374
111.34	32.5932719940738	111.34	49.0820384820836	111.34	16.1428855407171
111.45	32.5996309870789	111.45	49.1209971090711	111.45	16.184830311864
111.55	32.606784818995	111.55	49.1493375360506	111.55	16.2143927698171
111.65	32.6147334920961	111.65	49.1670597660914	111.65	16.230873914854
111.75	32.6234770039946	111.75	49.1787030540536	111.75	16.2387171646281
111.86	32.6330153560548	111.86	49.1842674010741	111.86	16.237922519136
111.96	32.6433485480493	111.96	49.1837528070391	111.96	16.230254092922
112.07	32.6478246760189	112.07	49.1771592730856	112.07	16.215711885984
112.17	32.6464437411005	112.17	49.1703986590437	112.17	16.200207760253
112.27	32.6385067440924	112.27	49.164322336992	112.27	16.1845930858601
112.38	32.6239178430114	112.38	49.1589303060209	112.38	16.168867862796
112.48	32.6026770400176	112.48	49.1603015060491	112.48	16.165762935013
112.58	32.5747843330646	112.58	49.1684359390092	112.58	16.1752783025061
112.69	32.5402397230619	112.69	49.1833336039917	112.69	16.1981129649961
112.79	32.5099184190094	112.79	49.2049945009967	112.79	16.2343627625621
112.89	32.4838204210209	112.89	49.2334186300241	112.89	16.2840276952101
113	32.4619457280733	113	49.2589195870323	113	16.337421359093
113.1	32.4509462440119	113.1	49.2814973730447	113.1	16.394543754214
113.2	32.4508219680411	113.2	49.2952401240245	113.2	16.4386078099801
113.3	32.4615729010702	113.3	49.2992964719861	113.3	16.468762156265
113.41	32.4831990430994	113.41	49.2936664160197	113.41	16.4850067930721
113.51	32.5138871110084	113.51	49.2783499560119	113.51	16.480689817382
113.61	32.5501283200538	113.61	49.2533470929857	113.61	16.455811229194
113.72	32.5919226680753	113.72	49.2276042419917	113.72	16.4193174453311
113.82	32.6283949470962	113.82	49.2011214040531	113.82	16.3712084658011
113.93	32.659545158026	113.93	49.1738985800794	113.93	16.3132975728101
114.03	32.6853732990458	114.03	49.1556221720657	114.03	16.2587799567431
114.14	32.7058793729975	114.14	49.1462921810353	114.14	16.2076556175881
114.24	32.7210633770392	114.24	49.1459086060786	114.24	16.170799764012
114.34	32.7331736619954	114.34	49.1544714490146	114.34	16.1482123960071
114.45	32.7422102270702	114.45	49.1735471230186	114.45	16.14145992769
114.55	32.7499863560661	114.55	49.2027907700958	114.55	16.150197501774
114.65	32.7600108330444	114.65	49.2422023910422	114.65	16.1744251182611
114.76	32.7722836590283	114.76	49.2828355680786	114.76	16.202948011062
114.86	32.786804835041	114.86	49.324690303024	114.86	16.2357661801761
114.96	32.8035743610826	114.96	49.3677665940595	114.96	16.271066343389
115.07	32.8188641410634	115.07	49.4120644420946	115.07	16.305339714167
115.17	32.8326741770297	115.17	49.4575838470155	115.17	16.3385862925091
115.27	32.8450044680721	115.27	49.4981234099896	115.27	16.3646046794651
115.37	32.8536066650713	115.37	49.5336831310169	115.37	16.383394875029
115.47	32.8584807680272	115.47	49.5626965949896	115.47	16.397118559056
115.58	32.8596267770536	115.58	49.5855086610391	115.58	16.4061205888271
115.68	32.8570446920367	115.68	49.6021193270053	115.68	16.4104009643481
115.78	32.8515636959992	115.78	49.6125285950484	115.78	16.4122080348751
115.89	32.8443587590073	115.89	49.6167364640314	115.89	16.411541800412
115.99	32.8354298790146	115.99	49.6197129120901	115.99	16.4133722392901
116.09	32.8285051530202	116.09	49.6214579389971	116.09	16.4176993515061
116.19	32.8235845780682	116.19	49.6219715460029	116.19	16.4236939543111
116.29	32.8206681560914	116.29	49.6274551310307	116.29	16.436382477073
116.39	32.8197558860666	116.39	49.6379086940806	116.39	16.4557649197861
116.5	32.8208477679937	116.5	49.6533322360619	116.5	16.478113188486
116.6	32.8229141600787	116.6	49.6737257560653	116.6	16.503427283169
116.7	32.825955061071	116.7	49.6950035339978	116.7	16.5276214826531
116.81	32.8291412880617	116.81	49.7215849020449	116.81	16.5551151212731
116.91	32.8312978720078	116.91	49.7534698620257	116.91	16.585908199033
117.01	32.832424813023	117.01	49.7856884360317	117.01	16.616060380753
117.11	32.8325221109935	117.11	49.8182406220167	117.11	16.6455716664411
117.22	32.8315897660332	117.22	49.8511264220269	117.22	16.675271238841
117.32	32.8359890980892	117.32	49.8843458350393	117.32	16.7063340675531
117.42	32.8457201090941	117.42	49.9178988610538	117.42	16.738760152572
117.53	32.860782798025	117.53	49.9481906880419	117.53	16.768954682018
117.63	32.8822068080399	117.63	49.9752213170268	117.63	16.7969176558961
117.73	32.9099921390252	117.73	50.0030764679877	117.73	16.8203734741591
117.83	32.9441387920042	117.83	50.0273368070339	117.83	16.834902802468
117.94	32.9846467660673	117.94	50.0480023340515	117.94	16.8405056408201
118.04	33.0261776900898	118.04	50.0650730490406	118.04	16.8361523460591
118.14	33.067633729047	118.14	50.0785489530244	118.14	16.821842918182
118.25	33.1090148820294	118.25	50.0923262320612	118.25	16.801473545472
118.35	33.1439598280667	118.35	50.106404888993	118.35	16.7750442279311
118.46	33.1724685680683	118.46	50.1207849210914	118.46	16.7478933360711
118.56	33.1945411001016	118.56	50.1390611420902	118.56	16.7247135181641
118.66	33.2101774260991	118.66	50.1612335510799	118.66	16.7055047742121
118.77	33.2193775440146	118.77	50.1873021490837	118.77	16.6966284254431
118.87	33.2204465320274	118.87	50.2172669350784	118.87	16.6980844718591
118.98	33.2133843880911	118.98	50.2441272000169	118.98	16.702872204709
119.08	33.2035294840125	119.08	50.2716776740044	119.08	16.714786352601
119.18	33.1919796560669	119.18	50.2999183549946	119.18	16.733826915542
119.28	33.1787349040269	119.28	50.3249530570429	119.28	16.757792629414
119.39	33.1637952270967	119.39	50.3467817779892	119.39	16.7866834942261
119.49	33.147160626072	119.49	50.3654045190842	119.49	16.815161139457
119.59	33.1375717470337	119.59	50.3808212799868	119.59	16.8421277287201
119.69	33.1350285900953	119.69	50.393032061038	119.69	16.8675832620141
119.8	33.1395311550295	119.8	50.3997797430884	119.8	16.8892706211891
119.9	33.1527743650213	119.9	50.4010643280708	119.9	16.9071898062461
120	33.1747582220032	120	50.4038865220764	120	16.919600880003
120.1	33.2054827240427	120.1	50.4044515990927	120.1	16.9227091138441
120.21	33.2449478720491	120.21	50.4027595570733	120.21	16.9165145077711
120.31	33.2925809320841	120.31	50.3988103980646	120.31	16.899322137614
120.41	33.344530734098	120.41	50.3926041200202	120.41	16.8711320033741
120.52	33.400797278091	120.52	50.3861449000169	120.52	16.833948281057
120.62	33.4526399190054	120.62	50.3794327380547	120.62	16.7877709706671
120.72	33.5000586570686	120.72	50.3724676340198	120.72	16.7331728069451
120.82	33.5430534910302	120.82	50.3675067050153	120.82	16.676262076725
120.93	33.5816244220268	120.93	50.3645499530876	120.93	16.6170387800041
121.03	33.6157714490355	121.03	50.363597376986	121.03	16.564243562723
121.13	33.645682110091	121.13	50.3646489770517	121.13	16.517876424877
121.23	33.6713564030333	121.23	50.3708262690452	121.23	16.481058882973
121.34	33.6933670650978	121.34	50.3834298120864	121.34	16.4550914948081
121.44	33.715565262014	121.44	50.4024596050385	121.44	16.439974260377
121.55	33.7379509970788	121.55	50.4259114720753	121.55	16.4335154671721
121.65	33.7605242669952	121.65	50.4537854139926	121.65	16.435715115193
121.75	33.7832850750601	121.75	50.4860814290851	121.75	16.446000469701
121.86	33.8062468030103	121.86	50.522799519058	121.86	16.4605203620181
121.96	33.8294094500498	121.96	50.5639396840252	121.96	16.4792747921321
122.07	33.8527730190208	122.07	50.600164872094	122.07	16.4929267091251
122.17	33.8761499710927	122.17	50.631475083037	122.17	16.501476112995
122.27	33.8995403070612	122.27	50.6547488010938	122.27	16.501788103374
122.37	33.9229440270401	122.37	50.6686854680538	122.37	16.4925621224671
122.48	33.9463611310293	122.48	50.6732850840308	122.48	16.4737981702761
122.58	33.9648179700589	122.58	50.6685476490247	122.58	16.44568378329
122.69	33.9798910390527	122.69	50.6544731640588	122.69	16.408218961515
122.79	33.9915803380109	122.79	50.6344943910335	122.79	16.364836468557
122.89	33.9998724840598	122.89	50.6086113310857	122.89	16.3155363044151
122.99	34.0047674760626	122.99	50.5768239830786	122.99	16.265292118092
123.09	34.0062653140194	123.09	50.5484693990184	123.09	16.2218644651271
123.2	34.004365999067	123.2	50.5235475790187	123.2	16.18525334552
123.31	33.9990695300685	123.31	50.5020585220564	123.31	16.1554721431381
123.41	33.9912438960255	123.41	50.4840022290409	123.41	16.132520857981
123.52	33.9808890960285	123.52	50.4680552010086	123.52	16.1150759919481
123.62	33.9729787800707	123.62	50.4577753840749	123.62	16.106695490089
123.72	33.9659364530007	123.72	50.4531627780125	123.72	16.107379352405
123.83	33.9597621140229	123.83	50.4507846180786	123.83	16.1128268270231
123.93	33.9544557630234	123.93	50.4506409050691	123.93	16.1230379139371
124.03	33.9500174000023	124.03	50.4527316400072	124.03	16.1330389641531
124.13	33.9504607120489	124.13	50.4570568210738	124.13	16.144406473056
124.23	33.9557857010959	124.23	50.4636164490648	124.23	16.1571404406441
124.34	33.9659923640738	124.34	50.4670370150961	124.34	16.165867357522
124.44	33.9802127150506	124.44	50.4673185190541	124.44	16.170587223682
124.55	33.998446753003	124.55	50.4657844580834	124.55	16.1686098500611
124.65	34.0206944780448	124.65	50.4588768870917	124.65	16.156377291598
124.75	34.0469558900622	124.75	50.4465958069886	124.75	16.1338895483011
124.86	34.0701482840586	124.86	50.4289412180015	124.86	16.1020146084351
124.96	34.082440672023	124.96	50.4059131200165	124.96	16.060752472001
125.06	34.0838330540691	125.06	50.3808937560279	125.06	16.013485382939
125.16	34.0703117450403	125.16	50.3538831260357	125.16	15.9602133412531
125.27	34.0418767420942	125.27	50.324881231063	125.27	15.9080190524
125.37	33.9985280460269	125.37	50.299261579994	125.37	15.8701070130961
125.48	33.9402656580887	125.48	50.2770241730559	125.48	15.8464772233451
125.58	33.8670895770292	125.58	50.2581690100214	125.58	15.8411433703101
125.68	33.784794943017	125.68	50.2426960910043	125.68	15.854105453991
125.78	33.6933817560521	125.78	50.2286233310087	125.78	15.8833813899041
125.88	33.5999327230638	125.88	50.215950731058	125.88	15.928971178046
125.99	33.5122788289937	125.99	50.2046782900152	125.99	15.990874818412
126.09	33.4304200750921	126.09	50.1914237649999	126.09	16.059914926946
126.19	33.3543564620413	126.19	50.1761871549888	126.19	16.136091503643
126.3	33.2840879890455	126.3	50.1589684610053	126.3	16.2123218430581
126.4	33.2187047960133	126.4	50.1397676820261	126.4	16.2807749578641
126.5	33.1582068830585	126.5	50.1185848190744	126.5	16.341450848067
126.61	33.1025942500673	126.61	50.0963159190633	126.61	16.3952455613491
126.71	33.0460717580081	126.71	50.0729609819928	126.71	16.4421590977091
126.81	32.988639406085	126.81	50.0505020930859	126.81	16.4850834015451
126.92	32.9302971930474	126.92	50.0289392510922	126.92	16.524018472856
127.02	32.8710451210554	127.02	50.0082724570348	127.02	16.5589643116381
127.12	32.8118036080696	127.12	49.9885017110273	127.12	16.595716058011
127.23	32.7498619980133	127.23	49.9696270130698	127.23	16.634273711974
127.33	32.6852202900909	127.33	49.9554553770167	127.33	16.6784442883661
127.44	32.6187883460989	127.44	49.9459868030954	127.44	16.7282277871881
127.54	32.5505661630814	127.54	49.941221293011	127.54	16.7827037892271
127.65	32.4805537439943	127.65	49.9402627959853	127.65	16.843686903392
127.75	32.4087510870186	127.75	49.9431113150877	127.75	16.911177129692
127.85	32.3351581920406	127.85	49.9497668490676	127.85	16.984264608221
127.96	32.2610815280768	127.96	49.9602293970156	127.96	17.062949338975
128.06	32.1865210941041	128.06	49.9725941500628	128.06	17.1453265112741
128.17	32.1105564710251	128.17	49.9868611070724	128.17	17.231396125119
128.27	32.03589831503	128.27	50.0030302680443	128.27	17.3211581805051
128.37	31.9625466270281	128.37	50.0172946179873	128.37	17.4094991950431
128.47	31.8905014059965	128.47	50.0296541580383	128.47	17.496419168732
128.58	31.8197626530718	128.58	50.0401088860372	128.58	17.582838520786
128.68	31.7460934689962	128.68	50.0486588050535	128.68	17.666046594601
128.78	31.6694938539968	128.78	50.0553039120177	128.78	17.74604339018
128.89	31.5899638070505	128.89	50.0590477990954	128.89	17.8218324974221
128.99	31.5061968610735	128.99	50.059890465036	128.99	17.893413916327
129.09	31.4181930170889	129.09	50.0597367210958	129.09	17.9669293563941
129.19	31.3259522740736	129.19	50.0585865670473	129.19	18.0423788176191
129.3	31.2294746320276	129.3	50.0564400020949	129.3	18.119762300005
129.4	31.129950115087	129.4	50.0532970280574	129.4	18.2003862711021
129.5	31.026555777089	129.5	50.0491576430022	129.5	18.284250730912
129.6	30.9192916180336	129.6	50.0464508500045	129.6	18.373784680889
129.7	30.8123945370653	129.7	50.045176648041	129.7	18.468988121034
129.81	30.7058645340703	129.81	50.0453350380212	129.81	18.568671027815
129.91	30.5997016090487	129.91	50.0479224290302	129.91	18.6746527568551
130.02	30.4939057630236	130.02	50.052938821068	130.02	18.7869333081551
130.12	30.3884769940623	130.12	50.060384215044	130.12	18.901275782901
130.22	30.2966615280411	130.22	50.0702586110719	130.22	19.0176801810951
130.33	30.2184593650736	130.33	50.0801271410865	130.33	19.133711636113
130.43	30.1526804820469	130.43	50.089989805997	130.43	19.249370147963
130.54	30.1001478230774	130.54	50.099846606031	130.54	19.364655716633
130.64	30.0608613900977	130.64	50.1072685390227	130.64	19.4638931156771
130.74	30.0348211820847	130.74	50.1122556059954	130.74	19.5470823451001
130.85	30.0220271990383	130.85	50.1148078050164	130.85	19.6154134284361
130.95	30.0215655551028	130.95	50.1149251390416	130.95	19.66806342016
131.05	30.0334362500507	131.05	50.1109056300493	131.05	19.7033303442881
131.16	30.0576392850189	131.16	50.1027492780395	131.16	19.7212142008191
131.26	30.0809284350407	131.26	50.0904560830122	131.26	19.7217149897591
131.36	30.103303699093	131.36	50.0764609130329	131.36	19.7081814632141
131.46	30.1247650780851	131.46	50.0607637670782	131.46	19.680613621188
131.57	30.1453125709941	131.57	50.0433646440115	131.57	19.6390114636771
131.67	30.1644935320837	131.67	50.0242635459927	131.67	19.5966212156831
131.78	30.1852963530109	131.78	50.0034604719986	131.78	19.5534428771971
131.88	30.2077210330935	131.88	49.9783455510396	131.88	19.506866578053
131.99	30.2326814580738	131.99	49.9489187840254	131.99	19.4568923182501
132.09	30.2601776270421	132.09	49.916882148068	132.09	19.405674719953
132.19	30.2902095410218	132.19	49.8822356410074	132.19	19.3502253922591
132.3	30.3227772000128	132.3	49.844979264094	132.3	19.2905443351701
132.4	30.357880604015	132.4	49.8051130160775	132.4	19.225717663187
132.51	30.3962259140462	132.51	49.7626368990041	132.51	19.155745376312
132.61	30.4378131299927	132.61	49.7239682480313	132.61	19.087044811687
132.71	30.4830949000916	132.71	49.6891070650918	132.71	19.019615969306
132.82	30.5290828310945	132.82	49.6580533480255	132.82	18.9534588491741
132.92	30.5757769230013	132.92	49.6334169690726	132.92	18.890477159702
133.02	30.6231771780858	133.02	49.6151979260731	133.02	18.8306709008801
133.12	30.6712835940743	133.12	49.6033962210731	133.12	18.773587426528
133.23	30.7190744500758	133.23	49.5980118530497	133.23	18.722215127556
133.33	30.7665497460903	133.33	49.6050345190042	133.33	18.6825437004781
133.43	30.813709482004	133.43	49.6244642180272	133.43	18.6545731452991
133.54	30.8598474970267	133.54	49.6563009510282	133.54	18.638303462015
133.64	30.9049637889984	133.64	49.6941273810307	133.64	18.628339035298
133.75	30.9490583600791	133.75	49.7379435070116	133.75	18.624679865146
133.85	30.9921312090182	133.85	49.7877493290844	133.85	18.627325951557
133.95	31.0380757040321	133.95	49.843544848045	133.95	18.6369834562981
134.06	31.0868918450069	134.06	49.9053300640071	134.06	18.653652379365
134.16	31.1385796320565	134.16	49.9729976130538	134.16	18.6772253580421
134.26	31.1941607860717	134.26	50.0465474960947	134.26	18.707702392327
134.36	31.2536353090991	134.36	50.1199900160145	134.36	18.735200417837
134.47	31.3170032000016	134.47	50.1933251740638	134.47	18.75971943457
134.57	31.3842644580973	134.57	50.2665529689921	134.57	18.7812594425271
134.67	31.4554190850913	134.67	50.3396734010266	134.67	18.7987987199001
134.77	31.5298906079988	134.77	50.412686471077	134.77	18.8123372666891
134.88	31.6076790280704	134.88	50.4785217430026	134.88	18.814804647872
134.98	31.6848909779992	134.98	50.5371792170308	134.98	18.8062008634531
135.09	31.7615264571032	135.09	50.588658893048	135.09	18.786525913428
135.19	31.8375854650412	135.19	50.6330681350846	135.19	18.7564636313841
135.29	31.9130680020407	135.29	50.6704069410944	135.29	18.716014017314
135.4	31.9879740681017	135.4	50.7006753119867	135.4	18.6690704390911
135.5	32.054006539056	135.5	50.7238732490123	135.5	18.6156328967091
135.6	32.1111654160404	135.6	50.7426191820741	135.6	18.558319822765
135.71	32.159450699055	135.71	50.7569131140144	135.71	18.497131217253
135.81	32.1994388569919	135.81	50.7667550430142	135.81	18.4320670801761
135.91	32.2311298920113	135.91	50.7792154040771	135.91	18.378494970234
136.02	32.2545238039993	136.02	50.7942941990223	136.02	18.336414887416
136.12	32.2696205920465	136.12	50.8119914260305	136.12	18.3058268317261
136.22	32.2769575840312	136.22	50.8323070849883	136.22	18.2861543322991
136.33	32.2765347819995	136.33	50.8592894520916	136.33	18.2814456641851
136.43	32.2683521850422	136.43	50.8919350380665	136.43	18.2906973388031
136.53	32.2607069170999	136.53	50.9302438430268	136.53	18.3139093561501
136.64	32.253598978059	136.64	50.9715974339997	136.64	18.347925954873
136.74	32.24702836701	136.74	51.0159958120084	136.74	18.3927471349691
136.84	32.2409950850897	136.84	51.063438977053	136.84	18.4483728964411
136.95	32.2354991320708	136.95	51.1139269279965	136.95	18.506506115608
137.05	32.2289922060008	137.05	51.1674596650664	137.05	18.5671467924721
137.16	32.2214743069935	137.16	51.2263233459862	137.16	18.6325810837561
137.26	32.2124081060338	137.26	51.2905179700738	137.26	18.7028089894681
137.37	32.2017936030079	137.37	51.3559952620426	137.37	18.7737822345561
137.48	32.1896307990528	137.48	51.4237587100297	137.48	18.8480526093641
137.58	32.1759196930316	137.58	51.4938083160814	137.58	18.9256201138901
137.68	32.1606602850579	137.68	51.5661440780377	137.68	19.0070220769041
137.79	32.1465942840859	137.79	51.6407659970355	137.79	19.092258498415
137.89	32.1337216900019	137.89	51.7128805220182	137.89	19.1765358278641
137.99	32.1220425030333	137.99	51.7824876529858	137.99	19.2598540652541
138.1	32.1131050239956	138.1	51.849587390052	138.1	19.3422132105811
138.2	32.1069092550488	138.2	51.9118935770848	138.2	19.418585398403
138.3	32.1034551940329	138.3	51.9694062140843	138.3	19.488970628717
138.41	32.1027428410616	138.41	52.0221252990041	138.41	19.553368901527
138.51	32.0975142500401	138.51	52.0700508350274	138.51	19.6102319150651
138.62	32.0877694190358	138.62	52.1080846170889	138.62	19.6544614669411
138.72	32.0735083490717	138.72	52.1362266459846	138.72	19.686057557146
138.82	32.051989330057	138.82	52.1544769220554	138.82	19.7050201856871
138.92	32.0232123630149	138.92	52.1676289970401	138.92	19.72340085124
139.02	31.9871774480589	139.02	52.1756828680964	139.02	19.741199553807
139.13	31.9438845850755	139.13	52.1786385370433	139.13	19.758416293391
139.23	31.8939071530622	139.23	52.1764960039945	139.23	19.7777927787111
139.34	31.8436104370221	139.34	52.1692552680406	139.34	19.799329009761
139.44	31.7929944360458	139.44	52.1502149480284	139.44	19.8163236045821
139.54	31.749317098047	139.54	52.1193750440716	139.54	19.8287765631741
139.64	31.7125784240488	139.64	52.0818337580522	139.64	19.8412127088601
139.75	31.6827784130282	139.75	52.0375910890607	139.75	19.8472667571861
139.85	31.6599170660083	139.85	51.9866470390298	139.85	19.846938708152
139.95	31.6439943831028	139.95	51.9290016070499	139.95	19.8329706136251
140.05	31.632934073059	140.05	51.8646547930075	140.05	19.8053624736031
140.16	31.6267361390601	140.16	51.8025831220257	140.16	19.773090813443
140.26	31.6248272000621	140.26	51.742786595014	140.26	19.736155633146
140.37	31.6208419720851	140.37	51.6852652110629	140.37	19.694556932711
140.47	31.6147804550155	140.47	51.6367203520076	140.47	19.657072383064
140.58	31.6066426490806	140.58	51.5971520189851	140.58	19.623701984206
140.68	31.5964285550763	140.68	51.5665602100626	140.68	19.595019115202
140.78	31.5885390540416	140.78	51.5449449280823	140.78	19.5773890605101
140.88	31.5829741460902	140.88	51.531342336034	140.88	19.5698479856451
140.98	31.5797338330412	140.98	51.528255576045	140.98	19.5748990315661
141.09	31.5808944020546	141.09	51.5356846480017	141.09	19.592542198269
141.19	31.5864558540397	141.19	51.5446530270083	141.19	19.6094000777091
141.3	31.5964181880872	141.3	51.5551607120415	141.3	19.625472669884
141.4	31.6107814049928	141.4	51.5672077029876	141.4	19.6407599748021
141.51	31.6279780900004	141.51	51.5807940000741	141.51	19.6531857035021
141.61	31.6442728100128	141.61	51.5959196050062	141.61	19.662749855981
141.71	31.6596655640069	141.71	51.6120875710158	141.71	19.6689554877461
141.81	31.669755470034	141.81	51.6292978990123	141.81	19.6718025987971
141.91	31.6745425280942	141.91	51.6485144240733	141.91	19.6738224383251
142.02	31.6740267370506	142.02	51.6672340040714	142.02	19.6762472988901
142.12	31.6682080980399	142.12	51.6854566400298	142.12	19.679077180486
142.22	31.6570866110624	142.22	51.703182331039	142.22	19.686712965809
142.33	31.6415926530453	142.33	51.7204110780085	142.33	19.6991546548611
142.43	31.6217262241025	142.43	51.7335605710514	142.43	19.7128199392981
142.53	31.5990547391038	142.53	51.7426308119866	142.53	19.727708819115
142.63	31.5773136310327	142.63	51.7476218010415	142.63	19.7438212943161
142.73	31.5565028990932	142.73	51.7490304810053	142.73	19.7607239321981
142.84	31.5366225460139	142.84	51.7468568519917	142.84	19.778416732763
142.94	31.5176725690662	142.94	51.7411009150237	142.94	19.795332281304
143.04	31.4990156650765	143.04	51.7317626699878	143.04	19.807735144306
143.15	31.4806518330215	143.15	51.7183290320418	143.15	19.815112236922
143.25	31.4625810730149	143.25	51.7007413760666	143.25	19.8174049345721
143.36	31.4438730080155	143.36	51.6789997020624	143.36	19.8146132372571
143.46	31.4245276380234	143.46	51.6566863179833	143.46	19.8109567582691
143.57	31.4045449640616	143.57	51.6338012250799	143.57	19.8064354976121
143.67	31.3839249840839	143.67	51.6103444230112	143.67	19.801049455285
143.77	31.3680644060241	143.77	51.5863159120045	143.77	19.795729008484
143.87	31.3621748550759	143.87	51.5620396849954	143.87	19.7907981519151
143.97	31.3662563301023	143.97	51.5459368350548	143.97	19.794677975927
144.07	31.3809461360961	144.07	51.5380073600227	144.07	19.807368480518
144.18	31.4062442740806	144.18	51.5387643450822	144.18	19.8239860435281
144.28	31.4421507420093	144.28	51.5482664160345	144.28	19.8393776652911
144.39	31.4886655420423	144.39	51.5665135710606	144.39	19.853543345805
144.49	31.545788674066	144.49	51.5935058120931	144.49	19.8658457801191
144.59	31.6054368880714	144.59	51.6292431370857	144.59	19.876284968235
144.7	31.6676101840585	144.7	51.6759252200245	144.7	19.887060582048
144.8	31.7269118570493	144.8	51.7335520590905	144.8	19.898172621561
144.9	31.7781302800313	144.9	51.801799661007	144.9	19.909297092062
145	31.8212654560739	145	51.8722469350905	145	19.920096151775
145.11	31.8563173819939	145.11	51.9448938800906	145.11	19.9305698006981
145.21	31.8832860600651	145.21	52.0197404980536	145.21	19.9461147458381
145.31	31.9037248020777	145.31	52.0967867870468	145.31	19.9719426114411
145.41	31.9176336080318	145.41	52.1732764379976	145.41	20.005297086508
145.52	31.925012478041	145.52	52.2495615110756	145.52	20.0465302336881
145.62	31.9339446610911	145.62	52.3256420090092	145.62	20.0956420529891
145.73	31.9444301560452	145.73	52.3993182580398	145.73	20.148879559942
145.83	31.9564689640401	145.83	52.4705902580536	145.83	20.2062427545541
145.93	31.9700610840528	145.93	52.5394580109833	145.93	20.267731636828
146.04	31.9836875200963	146.04	52.6059215150099	146.04	20.325262958197
146.14	31.9973637230078	146.14	52.6699807700197	146.14	20.378836718661
146.24	32.0110896930146	146.24	52.731905350015	146.24	20.428722490868
146.35	32.0233121180991	146.35	52.7916952540863	146.35	20.474920274825
146.45	32.0340309970106	146.45	52.8521067940346	146.45	20.5217053782231
146.55	32.0432463290672	146.55	52.9127879060525	146.55	20.5687102873521
146.66	32.0509581169972	146.66	52.9737385910494	146.66	20.615935002206
146.76	32.0571663590954	146.76	53.0349588480021	146.76	20.6649328353471
146.86	32.0656048170349	146.86	53.0964486790708	146.86	20.715703786778
146.96	32.0762734920663	146.96	53.156262331072	146.96	20.766302105889
147.06	32.0906913790395	147.06	53.2143998050287	147.06	20.8167277926821
147.17	32.1088430290501	147.17	53.2708611010548	147.17	20.866980847152
147.27	32.130728441075	147.27	53.3253766470807	147.27	20.9130579346341
147.37	32.1563476150004	147.37	53.3779464420832	147.37	20.954959055131
147.48	32.1857005500306	147.48	53.4285704870854	147.48	20.9911652119541
147.58	32.2164818460351	147.58	53.477248780041	147.58	21.0216918561591
147.68	32.2486915000582	147.68	53.523421954992	147.68	21.045979619101
147.78	32.2823295150556	147.78	53.567090011029	147.78	21.064028500789
147.89	32.3136621270805	147.89	53.608252947015	147.89	21.0758385012181
147.99	32.3426893360192	147.99	53.6488565140871	147.99	21.0856607734561
148.1	32.3694111430086	148.1	53.6889007130412	148.1	21.093495317504
148.2	32.3938275470255	148.2	53.7283855430815	148.2	21.0993421333611
148.3	32.4158386400768	148.3	53.7673110050036	148.3	21.1069349830351
148.41	32.4401971930683	148.41	53.805677098012	148.41	21.116273866528
148.51	32.4669032040674	148.51	53.8424179660524	148.51	21.1262929280041
148.62	32.4982620780929	148.62	53.8775336100343	148.62	21.136992167466
148.72	32.5342738130985	148.72	53.9115833980759	148.72	21.1490308624831
148.82	32.5749384090841	148.82	53.9445673300634	148.82	21.15765624243
148.92	32.6202558680961	148.92	53.9764854070199	148.92	21.1628683073071
149.03	32.6702261880882	149.03	54.0073376280361	149.03	21.16236165465
149.13	32.7228857760247	149.13	54.0371239920887	149.13	21.156136284459
149.23	32.7782346309959	149.23	54.0570591600726	149.23	21.1354068557771
149.33	32.8363726640646	149.33	54.0671431319879	149.33	21.100173368607
149.44	32.8925471030743	149.44	54.0673759060155	149.44	21.0504358229481
149.54	32.9467579480252	149.54	54.0588233390054	149.54	20.989223668467
149.65	32.9990051990308	149.65	54.0414854320943	149.65	20.916536905163
149.75	33.0492888560912	149.75	54.0153621840318	149.75	20.8322756241071
149.85	33.0927305460591	149.85	53.980453594022	149.85	20.741192595926
149.95	33.1293302680251	149.95	53.9430666129874	149.95	20.64959476993
150.06	33.1590880230124	150.06	53.9032012400185	150.06	20.5574821461181
150.16	33.1839674050798	150.16	53.8608574760246	150.16	20.464854724488
150.26	33.2039684130905	150.26	53.8248206610206	150.26	20.385376219574
150.37	33.2190910470445	150.37	53.7950907950062	150.37	20.3190466313751
150.47	33.2293353080786	150.47	53.7716678790048	150.47	20.265865959885
150.57	33.2366235880954	150.57	53.7545519110836	150.57	20.2238706112831
150.68	33.2462565420428	150.68	53.7437428940848	150.68	20.19306058556
150.78	33.2582341710577	150.78	53.7374140139946	150.78	20.1716090713381
150.88	33.2774348470366	150.88	53.7355652720635	150.88	20.159516068611
150.99	33.303858572026	150.99	53.7318897180512	150.99	20.148552235291
151.09	33.3375053440932	151.09	53.7263873540041	151.09	20.133416916249
151.19	33.3783751650572	151.19	53.7190581779896	151.19	20.114110111482
151.29	33.4264680330989	151.29	53.7099021900076	151.29	20.085753447421
151.4	33.482614412037	151.4	53.6989193910813	151.4	20.0483469240691
151.5	33.5468143010758	151.5	53.6834029310285	151.5	19.9991836911161
151.6	33.6171453089946	151.6	53.6633528080301	151.6	19.938263748564
151.71	33.6883067790268	151.71	53.638769024019	151.71	19.8655870964091
151.81	33.7602987120817	151.81	53.611478390053	151.81	19.78215008326
151.91	33.8331211080458	151.91	53.5814809060184	151.91	19.6879527091121
152.01	33.9067739670327	152.01	53.5487765710059	152.01	19.584917366756
152.12	33.9812589600115	152.12	53.5133653860385	152.12	19.478344711312
152.22	34.0566219940683	152.22	53.4818969540538	152.22	19.3748843468571
152.33	34.1328630699991	152.33	53.4543712760751	152.33	19.274536273387
152.43	34.2091517250083	152.43	53.4307883530118	152.43	19.177300490909
152.53	34.2854879580727	152.53	53.4138550329999	152.53	19.085882178221
152.63	34.361871770102	152.63	53.4035713170624	152.63	19.000235428102
152.73	34.438303161096	152.73	53.3999372050857	152.73	18.920360240544
152.84	34.5147170660312	152.84	53.402952698093	152.84	18.8470870783311
152.94	34.5909811090905	152.94	53.4148865790485	152.94	18.7826847264161
153.04	34.6670952890236	153.04	53.4339060289994	153.04	18.725320363932
153.15	34.7430579340653	153.15	53.4600110470365	153.15	18.674993990879
153.25	34.8188231370159	153.25	53.486552029085	153.25	18.625121067063
153.35	34.8943908981028	153.35	53.5135289750315	153.35	18.5758339703891
153.46	34.969761218008	153.46	53.5409418849895	153.46	18.527132700853
153.56	35.0449340960495	153.56	53.5687907590727	153.56	18.4790189299611
153.66	35.1187963410666	153.66	53.5970755970538	153.66	18.4315385649451
153.76	35.1913479530594	153.76	53.6267075569867	153.76	18.385602763049
153.86	35.2626539960283	153.86	53.6576866370524	153.86	18.34121152427
153.97	35.332846848064	153.97	53.6877440550825	153.97	18.296096063655
154.07	35.4019265090528	154.07	53.7187126290064	154.07	18.253202393114
154.17	35.4698929800179	154.17	53.7505923609842	154.17	18.212530512645
154.27	35.5367462590266	154.27	53.7833832499928	154.27	18.174015358374
154.38	35.599238316081	154.38	53.817085296032	154.38	18.137524552391
154.48	35.653612684996	154.48	53.8588256550838	154.48	18.110185249663
154.58	35.6998693650894	154.58	53.9086043249881	154.58	18.0919974501871
154.68	35.7391215480902	154.68	53.9664213080187	154.68	18.082961153964
154.79	35.771369233089	154.79	54.0313654460078	154.79	18.085413234167
154.89	35.7966124200857	154.89	54.1034367390694	154.89	18.103110158053
155	35.8148511090803	155	54.1826351860664	155	18.1360519256231
155.1	35.8326816390218	155.1	54.2689607890452	155.1	18.183125345833
155.2	35.8499825020999	155.2	54.3581541360254	155.2	18.240071007204
155.31	35.8667536980875	155.31	54.4474308960616	155.31	18.3041045807381
155.41	35.8862432580054	155.41	54.5367910710866	155.41	18.375226066434
155.51	35.9122076490621	155.51	54.6191075060278	155.51	18.4397119716461
155.61	35.9446468710303	155.61	54.6943802000897	155.61	18.4976838030371
155.72	35.9835609240235	155.72	54.7626091540678	155.72	18.549141560618
155.82	36.0289498080419	155.82	54.8237943670529	155.82	18.590837213959
155.92	36.077056834074	155.92	54.8779358400679	155.92	18.61901429581
156.03	36.1278820020061	156.03	54.9263642790265	156.03	18.6350035129721
156.13	36.1748289730031	156.13	54.9690796850655	156.13	18.638804865447
156.23	36.2180192560118	156.23	55.0103414680052	156.23	18.6346777647161
156.34	36.2574528490995	156.34	55.0529339579953	156.34	18.629163228975
156.44	36.2931297530622	156.44	55.0968571550357	156.44	18.6222612582241
156.54	36.3250499680134	156.54	55.1421110590127	156.54	18.620568190148
156.64	36.3542849330543	156.64	55.1886956690169	156.64	18.6239625180751
156.75	36.3808346460246	156.75	55.234127593053	156.75	18.629960848711
156.85	36.4046991090845	156.85	55.2784068310075	156.85	18.638563182052
156.95	36.429635011018	156.95	55.3215333820845	156.95	18.6497695181
157.06	36.4556423510294	157.06	55.3621765400294	157.06	18.661177711479
157.16	36.482721130028	157.16	55.4003363040465	157.16	18.6727877621931
157.26	36.5108713471045	157.26	55.4360126750453	157.26	18.6845996702441
157.37	36.5400930030546	157.37	55.4692056530257	157.37	18.6928567464291
157.47	36.5682615880587	157.47	55.4967118169998	157.47	18.694355570358
157.57	36.5953771030263	157.57	55.5248557620871	157.57	18.695420736705
157.68	36.6203681080606	157.68	55.5536374880603	157.68	18.696052245468
157.78	36.643234604071	157.78	55.5855403880514	157.78	18.6987334899511
157.88	36.6639765900345	157.88	55.6205644630836	157.88	18.7055889794261
157.99	36.6825940679973	157.99	55.65870971202	157.99	18.7166187138991
158.09	36.6990870360269	158.09	55.699976135088	158.09	18.732894131923
158.19	36.7176573530514	158.19	55.7443637330834	158.19	18.7544152335051
158.3	36.738305019071	158.3	55.7924769420879	158.3	18.781786456425
158.4	36.7610300349952	158.4	55.844315764034	158.4	18.815007800687
158.5	36.7879569090519	158.5	55.9030836180909	158.5	18.8572826866791
158.6	36.819085642037	158.6	55.9624559100484	158.6	18.8980846612891
158.71	36.8544162330409	158.71	56.0224326389971	158.71	18.9374137245191
158.81	36.8939486820636	158.81	56.0830138069832	158.81	18.975269876365
158.91	36.9341787730946	158.91	56.1441994120742	158.91	19.009528607557
159.02	36.9751065049968	159.02	56.203267018077	159.02	19.0374674806131
159.13	37.0167318779977	159.13	56.260216623059	159.13	19.059086495536
159.23	37.0548530340784	159.23	56.3150482290666	159.23	19.074385652327
159.34	37.0894699740347	159.34	56.3671573980855	159.34	19.0862647302611
159.44	37.1205826960477	159.44	56.4165441290925	159.44	19.0947237293501
159.54	37.1481912010267	159.54	56.463208422997	159.54	19.099762649583
159.64	37.1708794630194	159.64	56.5071502790033	159.64	19.105583349404
159.75	37.1924039490068	159.75	56.5384520410817	159.75	19.102268171566
159.85	37.2127646591025	159.85	56.5571137070719	159.85	19.0898171160701
159.96	37.2354658099994	159.96	56.5631352790206	159.96	19.068230182919
160.06	37.2605074010153	160.06	56.5592391940299	160.06	19.041645835831
160.16	37.2878894340829	160.16	56.5454254519864	160.16	19.0063076075501
160.27	37.3176119080654	160.27	56.5216940520941	160.27	18.9622154980751
160.37	37.3496748230764	160.37	56.4880449950351	160.37	18.9058652903461
160.47	37.386551602026	160.47	56.4444782810369	160.47	18.837256984358
160.58	37.428242246051	160.58	56.3999904610455	160.58	18.7653871315491
160.68	37.4761627800808	160.68	56.3545815350608	160.68	18.6902557319201
160.78	37.5265567380438	160.78	56.3181691610453	160.78	18.621780442711
160.89	37.5794241190306	160.89	56.2907533380894	160.89	18.5574878405801
161	37.6347649230411	161	56.2723340669891	161	18.4973779255201
161.1	37.6925791500753	161.1	56.2629113470621	161.1	18.4400346712891
161.2	37.7526580060703	161.2	56.2624851780811	161.2	18.3892145451451
161.3	37.8150014880703	161.3	56.2720167660018	161.3	18.3458787517471
161.4	37.8796095980078	161.4	56.2915061090052	161.4	18.3100272910961
161.51	37.9440089130867	161.51	56.3209532090241	161.51	18.281660163187
161.61	38.0081994310331	161.61	56.351361513066	161.61	18.251989612413
161.72	38.072181154007	161.72	56.3827310220404	161.72	18.2210156387721
161.82	38.135954081099	161.82	56.415061736061	161.82	18.1887382422651
161.92	38.1961255139913	161.92	56.448353653991	161.92	18.157630846239
162.03	38.2526954530249	162.03	56.4860474009947	162.03	18.13113407453
162.13	38.3056638980861	162.13	56.5281429760489	162.13	18.1092479271381
162.26	38.35523964608	162.26	56.5746403800631	162.26	18.091972404067
162.36	38.401422695074	162.36	56.6245784070816	162.36	18.0817389986441
162.46	38.4442130470006	162.46	56.677957059037	162.46	18.07854771087
162.57	38.483610700041	162.57	56.7347763339967	162.57	18.082398540742
162.67	38.5196156560141	162.67	56.7950362329839	162.67	18.09308269244
162.78	38.558813849022	162.78	56.8587367559985	162.78	18.110600165961
162.88	38.6012052800879	162.88	56.9173518780417	162.88	18.126424936267
162.98	38.6501826470749	162.98	56.9708815989998	162.98	18.14055700336
163.09	38.7057459490734	163.09	57.0158852940494	163.09	18.149555743399
163.19	38.7678951880162	163.19	57.0523629650097	163.19	18.1468352206291
163.29	38.8366303620842	163.29	57.0803146100616	163.29	18.1323954350481
163.4	38.9119514710501	163.4	57.0997402300009	163.4	18.1028436886731
163.5	38.9863144830542	163.5	57.1106398260781	163.5	18.0581799815041
163.6	39.0597193980966	163.6	57.1145276700236	163.6	17.9999185869411
163.7	39.1321662140172	163.7	57.1114037620646	163.7	17.928059504986
163.81	39.1970689970549	163.81	57.1012681020875	163.81	17.8426027356391
163.91	39.2544277460729	163.91	57.0926467160007	163.91	17.7596183374921
164.02	39.3042424620944	164.02	57.0855396030083	164.02	17.679106310543
164.12	39.3465131450057	164.12	57.07994676402	164.12	17.601066654794
164.23	39.3862426470832	164.23	57.0758681980124	164.23	17.532085305996
164.33	39.4234309720787	164.33	57.080583785023	164.33	17.4794421431681
164.43	39.458078116013	164.43	57.0940935240287	164.43	17.4431371663131
164.53	39.4977281160891	164.53	57.1163974150295	164.53	17.4231703754301
164.64	39.5423809690101	164.64	57.1459811860677	164.64	17.413024642697
164.74	39.5920366770497	164.74	57.1828448349834	164.74	17.412699968104
164.84	39.6466952400942	164.84	57.226988363027	164.84	17.4221963516581
164.94	39.707772683073	164.94	57.2784117709944	164.94	17.433969759808
165.05	39.766404797092	165.05	57.3402698100836	165.05	17.451174945443
165.15	39.8225915810144	165.15	57.4090683080613	165.15	17.470317734942
165.26	39.8713301800626	165.26	57.4848072640179	165.26	17.491398128294
165.36	39.9126205960556	165.36	57.560206799053	165.36	17.505720220243
165.47	39.9464628280839	165.47	57.6352669130529	165.47	17.5221482211311
165.57	39.9728568750106	165.57	57.7099876070406	165.57	17.5406821309531
165.68	39.9918027380863	165.68	57.7843688799931	165.68	17.566324804133
165.78	40.007260031075	165.78	57.8584107320239	165.78	17.599076240668
165.88	40.0192287530672	165.88	57.9280423030468	165.88	17.6348655798541
165.99	40.0262928790198	165.99	57.9932635920386	165.99	17.6736928216881
166.09	40.0373166180543	166.09	58.0509198470054	166.09	17.71240321328
166.19	40.052299970057	166.19	58.10450524109	166.19	17.750531314766
166.3	40.071242936051	166.3	58.1540197750883	166.3	17.788077126155
166.4	40.0941455150132	166.4	58.1994634480907	166.4	17.8264566736901
166.5	40.1187717080802	166.5	58.2408362599836	166.5	17.8568057470301
166.6	40.1451215160478	166.6	58.2800584990082	166.6	17.8810446344331
166.71	40.1731949370969	166.71	58.3171301669836	166.71	17.8991733358931
166.81	40.1990323590553	166.81	58.3520512610676	166.81	17.9111918514141
166.91	40.2226337820366	166.91	58.388892644075	166.91	17.923407041129
167.02	40.2439992050176	167.02	58.4276543160058	167.02	17.935818905041
167.12	40.2631286290216	167.12	58.4683362750411	167.12	17.9484274431451
167.22	40.2814973990644	167.22	58.5109385229998	167.22	17.965192268932
167.32	40.3002561359926	167.32	58.5487700270733	167.32	17.97942234989
167.43	40.3194048400337	167.43	58.5818307860109	167.43	17.991117686021
167.53	40.3411795110742	167.53	58.6101208010632	167.53	18.0002782773211
167.63	40.3655801490004	167.63	58.631719783989	167.63	18.003508489954
167.73	40.3926067540397	167.73	58.6466277330828	167.73	17.999657702784
167.84	40.4222593250552	167.84	58.6548446510733	167.84	17.988725915813
167.94	40.4545378630701	167.94	58.6563705360277	167.94	17.968477129609
168.05	40.4856380570209	168.05	58.6512053880597	168.05	17.938911344169
168.15	40.5155599070213	168.15	58.649198533999	168.15	17.909877884791
168.25	40.5428280670321	168.25	58.6503499720266	168.25	17.8813767514661
168.36	40.56629191507	168.36	58.6613507350648	168.36	17.860098976712
168.46	40.5859514530675	168.46	58.6822008240233	168.46	17.849848871486
168.58	40.6018066800016	168.58	58.712900237083	168.58	17.850626435791
168.68	40.6138575960995	168.68	58.753448977086	168.68	17.863907015213
168.79	40.6151108270478	168.79	58.8038470410766	168.79	17.890841230887
168.89	40.605566373074	168.89	58.8649550380751	168.89	17.932289690153
169	40.5852242330411	169	58.9367729680816	169	17.9882523930121
169.1	40.5578887200591	169.1	59.019300830073	169.1	18.0587293394651
169.2	40.5235598331046	169.2	59.1026893000617	169.2	18.140864578282
169.31	40.482237571041	169.31	59.1869383770245	169.31	18.234658109468
169.41	40.4339219360281	169.41	59.2720480610751	169.41	18.340109933024
169.51	40.3734747100088	169.51	59.3580183530094	169.51	18.4534157379841
169.61	40.3024168570028	169.61	59.4307078670226	169.61	18.5604341394851
169.71	40.2207483770098	169.71	59.4901166040245	169.71	18.661165137523
169.81	40.1354626450257	169.81	59.5362445629917	169.81	18.755608732102
169.91	40.046559660027	169.91	59.568231138087	169.91	18.848042532814
170.01	39.9540394220139	170.01	59.5860763270366	170.01	18.936945575306
170.12	39.8579019320096	170.12	59.5897801320007	170.12	19.0223178595811
170.22	39.7581471900139	170.22	59.5793425510465	170.22	19.0971660115701
170.32	39.6709232120429	170.32	59.554763585993	170.32	19.1614900312761
170.43	39.5962300000292	170.43	59.5263118850653	170.43	19.225558567831
170.53	39.5392057690742	170.53	59.4939874490592	170.53	19.289371621239
170.63	39.4983295560678	170.63	59.4719316610508	170.63	19.367070576363
170.73	39.47360136101	170.73	59.4601445230865	170.73	19.442507415523
170.84	39.4650211840144	170.84	59.4586260340293	170.84	19.515682138724
170.94	39.4725890240579	170.94	59.467376193993	170.94	19.5814565290231
171.04	39.4868603110581	171.04	59.4863950030913	171.04	19.6413515507801
171.14	39.5078350450149	171.14	59.513004666087	171.14	19.692689409014
171.24	39.5355132250188	171.24	59.5472051830939	171.24	19.735470103728
171.35	39.5537468340308	171.35	59.5889965550214	171.35	19.7696936349191
171.45	39.5625358720508	171.45	59.6281101310296	171.45	19.7945359245171
171.55	39.5618803390789	171.55	59.6645459130514	171.55	19.8099969725221
171.66	39.5517802350014	171.66	59.6983038990402	171.66	19.816076778928
171.76	39.5331363890818	171.76	59.7293840910424	171.76	19.8289233614191
171.86	39.5041779080429	171.86	59.7547102230465	171.86	19.845460455854
171.96	39.4649047919984	171.96	59.7742822969849	171.96	19.8656880622361
172.07	39.4247616110306	172.07	59.7881003110388	172.07	19.889606180566
172.17	39.3837483660491	172.17	59.7988420610136	172.17	19.918991776489
172.27	39.3418650570538	172.27	59.8065075470231	172.27	19.9556157435641
172.38	39.2991116840449	172.38	59.8110967690673	172.38	19.999478081791
172.48	39.255488245999	172.48	59.8126097270324	172.48	20.041134220106
172.58	39.2095036190767	172.58	59.8167143590445	172.58	20.0862520971851
172.69	39.1611578010043	172.69	59.8265111710816	172.69	20.137932218509
172.79	39.109549963996	172.79	59.8420001630302	172.79	20.1961745840801
172.89	39.0564510020113	172.89	59.8662575999924	172.89	20.264055458033
172.99	39.0018609130038	172.99	59.8992834800356	172.99	20.3430659661671
173.1	38.94577969902	173.1	59.9410778050924	173.1	20.4332061084761
173.2	38.8882073590366	173.2	59.991640574026	173.2	20.5353767142951
173.31	38.8290090470491	173.31	60.0509717870636	173.31	20.6478068900641
173.41	38.7681847630574	173.41	60.1073376700469	173.41	20.758762861636
173.52	38.7057345070616	173.52	60.1607382230895	173.52	20.868244629014
173.62	38.643149404038	173.62	60.2055055080655	173.62	20.970584253526
173.72	38.580429456033	173.72	60.2385390180871	173.72	21.062816075894
173.82	38.5175746610003	173.82	60.2598387540638	173.82	21.144940096119
173.93	38.4545850200766	173.93	60.2694047159957	173.93	21.2169563142001
174.03	38.4019284600754	174.03	60.2672369039965	174.03	21.277373604348
174.13	38.3633390440536	174.13	60.2521888200727	174.13	21.325045468895
174.23	38.3388167730345	174.23	60.2258281249988	174.23	21.361539568431
174.34	38.3284964919994	174.34	60.1881548180927	174.34	21.3868559029501
174.44	38.3323782020852	174.44	60.1509026749909	174.44	21.4022603195191
174.54	38.3504619030646	174.54	60.1140716939881	174.54	21.4040187546211
174.65	38.3827475940279	174.65	60.0776618759937	174.65	21.392131208259
174.75	38.429235275089	174.75	60.0416732210078	174.75	21.3664628342161
174.85	38.4839258570082	174.85	60.0159029960423	174.85	21.3368108989981
174.96	38.5468193391034	174.96	59.99819019803	174.96	21.301014399959
175.06	38.6074477939928	175.06	59.9885348260614	175.06	21.2590733370991
175.16	38.6620771590742	175.16	59.9880833780162	175.16	21.2121342080861
175.27	38.7107074340065	175.27	59.9952681950526	175.27	21.164628442751
175.37	38.7533386170844	175.37	60.0100892750106	175.37	21.1165560410911
175.47	38.7899707110364	175.47	60.0325466200502	175.47	21.0783849301911
175.57	38.8226141600398	175.57	60.0626402280113	175.57	21.053849173563
175.68	38.8512689650042	175.68	60.0962903720301	175.68	21.0388690437821
175.78	38.8759351250201	175.78	60.1334970530161	175.78	21.0334445408481
175.88	38.9026117310323	175.88	60.164463004071	175.88	21.0277783982601
175.98	38.9312987830408	175.98	60.1913492280346	175.98	21.0220211726571
176.09	38.9619962820689	176.09	60.2141557239975	176.09	21.016172864034
176.19	38.9947042260701	176.19	60.2328824920733	176.19	21.0102334723951
176.29	39.0325556570588	176.29	60.2475295330578	176.29	20.9982039073231
176.39	39.067914673069	176.39	60.2605207120632	176.39	20.9825080335571
176.5	39.1007812730777	176.5	60.2718560280664	176.5	20.963145851096
176.6	39.1291450110884	176.6	60.2815354810673	176.6	20.9401173599441
176.7	39.1530058871012	176.7	60.2936387990667	176.7	20.914369246632
176.8	39.1723639020256	176.8	60.3081659810414	176.8	20.893537413693
176.91	39.1872190560889	176.91	60.3251170290378	176.91	20.8776218611321
177.01	39.1975713480406	177.01	60.3444919410094	177.01	20.868633034953
177.12	39.2106740850977	177.12	60.3666295310177	177.12	20.8669097483021
177.22	39.2265272680561	177.22	60.3862247450024	177.22	20.8671469477411
177.33	39.2419978560383	177.33	60.4032775839869	177.33	20.8693446332691
177.43	39.2647217510103	177.43	60.4153641830862	177.43	20.8710789401491
177.53	39.2946989539951	177.53	60.4224845410499	177.53	20.8650965610061
177.63	39.3319294640833	177.63	60.4246386590148	177.63	20.8513974958461
177.74	39.3764132820706	177.74	60.4218265370946	177.74	20.833114785558
177.84	39.4284909110638	177.84	60.4140481740387	177.84	20.8026125276061
177.94	39.48597698502	177.94	60.4013293000207	177.94	20.759916450181
178.05	39.5488715020065	178.05	60.3836699129943	178.05	20.7050265532831
178.15	39.6099211550336	178.15	60.3607312010581	178.15	20.637604023763
178.25	39.6691259441013	178.25	60.3378182170218	178.25	20.562613410397
178.36	39.7264858700055	178.36	60.3149309609989	178.36	20.482240081501
178.46	39.7820009330871	178.46	60.2920694340128	178.46	20.3964840370691
178.56	39.8351029550668	178.56	60.2692336340169	178.56	20.3125985844811
178.66	39.8861629920475	178.66	60.2505094429944	178.66	20.2346696029601
178.77	39.9351810450526	178.77	60.2337359040348	178.77	20.160536138359
178.87	39.9818166080195	178.87	60.2189130190709	178.87	20.090198190679
178.97	40.0282550500606	178.97	60.2060150580428	178.97	20.0241982082691
179.08	40.074496370039	179.08	60.1950420229969	179.08	19.962165135756
179.18	40.1205405700011	179.18	60.1859939130236	179.18	19.904098973143
179.28	40.1663876480143	179.28	60.1788707280093	179.28	19.85034022508
179.38	40.2033408780653	179.38	60.1736724680677	179.38	19.7987035232621
179.48	40.2314002590174	179.48	60.1683329570051	179.48	19.7471226915881
179.59	40.2511339671037	179.59	60.1628521950488	179.59	19.69559773006
179.69	40.26217094804	179.69	60.1531443030581	179.69	19.6400427594561
179.79	40.2645112010305	179.79	60.1413702349873	179.79	19.591315461571
179.9	40.2581547270984	179.9	60.1275299900408	179.9	19.549415836394
180	40.2431015249931	180	60.1116235700374	180	19.5137757073991
180.1	40.2238297210715	180.1	60.0936509730445	180.1	19.4847661299561
180.21	40.1998905090295	180.21	60.0770234240144	180.21	19.465798327552
180.31	40.171283887048	180.31	60.0617409220376	180.31	19.456872300183
180.41	40.1467065840961	180.41	60.0478034680236	180.41	19.457988047848
180.52	40.1261586000601	180.52	60.0372772370292	180.52	19.466733620588
180.62	40.1096399340304	180.62	60.0301622300776	180.62	19.483557825797
180.72	40.0971505870302	180.72	60.0264584460319	180.72	19.508460663481
180.83	40.0793963050319	180.83	60.0261658850059	180.83	19.532745405988
180.93	40.0555695759977	180.93	60.0265898000316	180.93	19.553717305246
181.03	40.0256704000412	181.03	60.0301400839953	181.03	19.573786254794
181.14	39.9852206510332	181.14	60.0368167370107	181.14	19.5929522546311
181.24	39.9346691350502	181.24	60.0432085350349	181.24	19.617098334623
181.34	39.8740158540249	181.34	60.0493154790911	181.34	19.6470320073341
181.45	39.803260807048	181.45	60.0551375680425	181.45	19.682753272763
181.55	39.7224039930961	181.55	60.0606748030259	181.55	19.728740256973
181.65	39.6361313989928	181.65	60.064039752092	181.65	19.782656721068
181.75	39.5444430250791	181.75	60.061502333042	181.75	19.8407725837301
181.86	39.4566331229953	181.86	60.0530625470128	181.86	19.9030878449521
181.96	39.3735092060297	181.96	60.0414151419955	181.96	19.972297252817
182.06	39.2950712740685	182.06	60.0241502240806	182.06	20.04130492862
182.16	39.2213193269981	182.16	60.0012677930408	182.16	20.110110872356
182.27	39.1522533660691	182.27	59.9727678489899	182.27	20.1694208306811
182.37	39.0823909760911	182.37	59.9386503920414	182.37	20.2184272910281
182.47	39.0148090750699	182.47	59.9053714090587	182.47	20.263586239331
182.58	38.9495076640287	182.58	59.8729308979955	182.58	20.3048976755951
182.68	38.8818007570535	182.68	59.8432162930749	182.68	20.344249031309
182.78	38.8116883540306	182.78	59.8199576730849	182.78	20.390852801613
182.89	38.7391704550737	182.89	59.8031550390488	182.89	20.441632068496
182.99	38.6642470600691	182.99	59.7928083910801	182.99	20.4965868319541
183.09	38.58691817004	183.09	59.7889177290654	183.09	20.560403077153
183.19	38.5031986490958	183.19	59.7883568200359	183.19	20.6299545704151
183.3	38.4130884980323	183.3	59.7891538700424	183.3	20.7032695193901
183.4	38.3220701290838	183.4	59.7913088799942	183.4	20.780347924074
183.5	38.2270666260638	183.5	59.7883658640512	183.5	20.8547337985301
183.61	38.1280779880626	183.61	59.7803248219861	183.61	20.930412277534
183.71	38.0251042161035	183.71	59.7671857540263	183.71	21.0073833610861
183.81	37.9181453090496	183.81	59.748948660058	183.81	21.0801646353711
183.92	37.8088816800073	183.92	59.7256135400812	183.92	21.1518330183921
184.02	37.697313331023	184.02	59.6977394150144	184.02	21.2229475316671
184.12	37.5834402600503	184.12	59.6653262859945	184.12	21.293508175193
184.23	37.4712476040031	184.23	59.63150038599	184.23	21.3666411826451
184.33	37.3607353610623	184.33	59.5982335080407	184.33	21.442637932608
184.43	37.2519035320238	184.43	59.5655256510099	184.43	21.521498425077
184.53	37.1447521170012	184.53	59.5333768160344	184.53	21.6032226600621
184.64	37.0442437790643	184.64	59.5017870020911	184.64	21.683825502781
184.74	36.9550392060773	184.74	59.4709886180453	184.74	21.7635393621171
184.85	36.877138397017	184.85	59.4409816650341	184.85	21.8423642380671
184.95	36.8088609390043	184.95	59.4117661420341	184.95	21.9203001306351
185.05	36.7502068320391	185.05	59.3827830280134	185.05	21.9918253541771
185.15	36.7011760750984	185.15	59.3540323230854	185.15	22.0522792222501
185.26	36.6617686680684	185.26	59.325514027023	185.26	22.1016617348461
185.36	36.6319846129954	185.36	59.2972281400534	185.36	22.141653305742
185.46	36.6108123020012	185.46	59.2679244410874	185.46	22.1710037140891
185.57	36.5982517359953	185.57	59.2417711440021	185.57	22.1938811737661
185.67	36.5893402520214	185.67	59.2187682480017	185.67	22.210285684774
185.77	36.5794171610787	185.77	59.1986833460396	185.77	22.2199848382281
185.88	36.5684824660093	185.88	59.1815164370928	185.88	22.2239902396331
185.98	36.5565361640847	185.98	59.1672675200243	185.98	22.222301888987
186.08	36.5435782580334	186.08	59.1559365969943	186.08	22.2198824504281
186.19	36.5276796600256	186.19	59.1475236670931	186.19	22.221392610393
186.29	36.5088403710843	186.29	59.1402683360229	186.29	22.225071975088
186.39	36.4870603910958	186.39	59.1341706040112	186.39	22.230920544515
186.49	36.4633513250965	186.49	59.1304806920334	186.49	22.240188539511
186.59	36.4377131739957	186.59	59.1250303870083	186.59	22.2506368318121
186.7	36.4101459369977	186.7	59.1178196870032	186.7	22.2622654214151
186.8	36.3806496150119	186.8	59.1088485940645	186.8	22.2750743083171
186.91	36.3521741240902	186.91	59.0981171070553	186.91	22.2880518870221
187.01	36.3218995330499	187.01	59.0900796540836	187.01	22.305652585062
187.11	36.2898258430278	187.11	59.084736235036	187.11	22.327876402441
187.22	36.2578821381021	187.22	59.0820868490027	187.22	22.354723339154
187.32	36.2260684190687	187.32	59.0838918910777	187.32	22.385003871634
187.42	36.1943846860413	187.42	59.0901513600102	187.42	22.4215379315801
187.53	36.1628309379967	187.53	59.1008652570508	187.53	22.46432551899
187.63	36.1314071760717	187.63	59.1160335810628	187.63	22.511437548271
187.73	36.1006522300613	187.73	59.1345054010617	187.73	22.5617230869181
187.84	36.0705661000793	187.84	59.1527775750365	187.84	22.611678994065
187.94	36.0381988700738	187.94	59.1708501020776	187.94	22.661305269712
188.05	36.0063704700906	188.05	59.1842685570327	188.05	22.706147486323
188.15	35.9750809000161	188.15	59.193032938083	188.15	22.7456668132591
188.25	35.9443301620104	188.25	59.1971432460241	188.25	22.7798632505291
188.36	35.9141182530038	188.36	59.1965994800603	188.36	22.811686715502
188.46	35.8883080700707	188.46	59.1914016409874	188.46	22.838317276475
188.56	35.8668996120741	188.56	59.1844007800546	188.56	22.862605985104
188.67	35.8498928790141	188.67	59.1755968980578	188.67	22.884552841387
188.77	35.8367490410956	188.77	59.1661409260951	188.77	22.905308777829
188.87	35.827468097068	188.87	59.1595360060637	188.87	22.924514040862
188.98	35.8220500470452	188.98	59.1557821380775	188.98	22.942168630491
189.08	35.8204948920502	189.08	59.1548793209995	189.08	22.958272546712
189.18	35.8207511620776	189.18	59.1568275560803	189.18	22.9733646201611
189.28	35.818258972995	189.28	59.1663820360964	189.28	22.992200043592
189.39	35.8130183240064	189.39	59.1835427600245	189.39	23.0147788170061
189.49	35.8011663220168	189.49	59.208309728092	189.49	23.041100940403
189.6	35.7827029660029	189.6	59.2378318890496	189.6	23.0703668312701
189.7	35.7576282560785	189.7	59.2721092419879	189.7	23.107136374232
189.8	35.7259421920162	189.8	59.3111417890668	189.8	23.1514095692811
189.9	35.6876447750665	189.9	59.3549295280127	189.9	23.207049310852
190	35.6439750410118	190	59.4037385670845	190	23.2743217055721
190.11	35.5949329900795	190.11	59.4516683340771	190.11	23.3473261824331
190.21	35.5425700920478	190.21	59.4987188289906	190.21	23.426062741429
190.31	35.4914462300258	190.31	59.5401348600717	190.31	23.5057761898101
190.42	35.4415614060599	190.42	59.575916427093	190.42	23.585227490525
190.52	35.3929156190134	190.52	59.6060635290314	190.52	23.6644166435801
190.62	35.3455088689998	190.62	59.6305761670237	190.62	23.74129217983
190.73	35.3008015690648	190.73	59.6494543400468	190.73	23.811294214652
190.83	35.2542458340395	190.83	59.6607454100422	190.83	23.8724701085971
190.93	35.2058416660839	190.93	59.6644493759868	190.93	23.9248198616641
191.03	35.1543500270282	191.03	59.6603001309859	191.03	23.9680773672231
191.14	35.0997709170997	191.14	59.6541982470171	191.14	24.006682783388
191.24	35.0421043360711	191.24	59.6461437240805	191.24	24.0451839940631
191.34	34.981350283033	191.34	59.636136560016	191.34	24.083580999249
191.44	34.9202453580801	191.44	59.6241767580068	191.44	24.123112835993
191.55	34.8616711760315	191.55	59.6100347770516	191.55	24.1635499656641
191.66	34.8056277360911	191.66	59.5937106190831	191.66	24.2048923882621
191.76	34.7506546250997	191.76	59.575204282055	191.76	24.247140103789
191.86	34.701299727999	191.86	59.5564684070951	191.86	24.289509153523
191.97	34.6575630439929	191.97	59.5375029930665	191.97	24.3291179221981
192.07	34.6194445741048	192.07	59.518308040083	192.07	24.365966409817
192.17	34.5869443170841	192.17	59.498883549054	192.17	24.401515029276
192.27	34.5626065710576	192.27	59.4785051730469	192.27	24.4304915504571
192.38	34.5464313350021	192.38	59.4541278140923	192.38	24.44985087535
192.48	34.535682012006	192.48	59.4257514720766	192.48	24.4595930039601
192.58	34.527476987023	192.58	59.3936056870916	192.58	24.4599474749101
192.68	34.5218162580068	192.68	59.3576904560678	192.68	24.448369990914
192.78	34.5186998270037	192.78	59.3180057820746	192.78	24.424860551973
192.89	34.5181276931044	192.89	59.2745516630657	192.89	24.3921557562501
192.99	34.5223094930134	192.99	59.2273281000644	192.99	24.353137219021
193.09	34.5312452260487	193.09	59.1811483690208	193.09	24.3126182161401
193.19	34.544934893006	193.19	59.1360124700486	193.19	24.2705987476061
193.3	34.5608341950765	193.3	59.0926447480342	193.3	24.227803159634
193.4	34.5789431340791	193.4	59.0540903020838	193.4	24.1850669140581
193.5	34.5992617100137	193.5	59.0203491320835	193.5	24.142390010875
193.61	34.6217899210615	193.61	58.9914212380336	193.61	24.0997724500821
193.71	34.6488353770837	193.71	58.9673066200476	193.71	24.059758528975
193.81	34.6758824460949	193.81	58.9491306460559	193.81	24.0234736165961
193.92	34.7029311280949	193.92	58.9368933179912	193.92	23.990917712951
194.02	34.7277717860379	194.02	58.9305946340346	194.02	23.962090818036
194.13	34.7504044200377	194.13	58.9254213200547	194.13	23.9298720473391
194.23	34.770829032027	194.23	58.9213733740053	194.23	23.8987770329711
194.33	34.7890456190498	194.33	58.9184507980463	194.33	23.868805774939
194.43	34.8050541840621	194.43	58.9166535900176	194.43	23.8421679094151
194.54	34.82288590601	194.54	58.912828491998	194.54	23.815710176279
194.64	34.8425407860304	194.64	58.9035172640706	194.64	23.785974337278
194.74	34.8617112150578	194.74	58.8887199070314	194.74	23.752960392412
194.84	34.8849128250777	194.84	58.8673110520403	194.84	23.715542972629
194.95	34.9121456169996	194.95	58.8392906980744	194.95	23.6696908966501
195.05	34.9434095900278	195.05	58.8046588460429	195.05	23.6154041644741
195.15	34.9787047440486	195.15	58.7634154950365	195.15	23.5549903847561
195.26	35.0121313560976	195.26	58.7155606460783	195.26	23.4839339253861
195.36	35.0406865620698	195.36	58.6652692110192	195.36	23.4064096991471
195.46	35.0643703610558	195.46	58.6125411909961	195.46	23.322417706034
195.57	35.0791515730862	195.57	58.5605298450673	195.57	23.2351112061711
195.67	35.0850301980472	195.67	58.5126934130358	195.67	23.1538481613061
195.77	35.0820062340063	195.77	58.4690318930825	195.77	23.081631435487
195.87	35.0700796840329	195.87	58.4295452850938	195.87	23.0184610287131
195.98	35.0492505450575	195.98	58.3942335910024	195.98	22.9683681222701
196.08	35.0250416090603	196.08	58.3620864940713	196.08	22.9303424010311
196.18	34.9974528750181	196.18	58.3331039950963	196.18	22.904383864998
196.28	34.9723840670322	196.28	58.3072860930542	196.28	22.8904925141651
196.39	34.9528380480706	196.39	58.2804578760943	196.39	22.8844934357501
196.49	34.9388148180196	196.49	58.2526193450121	196.49	22.8808638401631
196.59	34.9303143780162	196.59	58.2237704979889	196.59	22.8796037274031
196.7	34.9273367280603	196.7	58.1939113360477	196.7	22.874813373981
196.81	34.9322718720941	196.81	58.1626218970541	196.81	22.8630699547311
196.91	34.9451198090946	196.91	58.1352151690453	196.91	22.84968645519
197.01	34.9658805409945	197.01	58.1116911490653	197.01	22.8346628753631
197.11	34.989031277064	197.11	58.0930601540786	197.11	22.8190095303721
197.22	35.0145720170758	197.22	58.0793221830618	197.22	22.8003364158751
197.32	35.0425027620531	197.32	58.070477236015	197.32	22.7786435318701
197.42	35.0728235110864	197.42	58.0665253140751	197.42	22.7539308783551
197.53	35.1058098980275	197.53	58.0674664170147	197.53	22.7317212449221
197.63	35.1370837130389	197.63	58.0733025300333	197.63	22.71201661792
197.73	35.1666449550976	197.73	58.0840336540405	197.73	22.6948169973491
197.83	35.1921036190106	197.83	58.1000797500337	197.83	22.68054234432
197.94	35.2134597060285	197.94	58.1161278320224	197.94	22.663604038882
198.04	35.2307132160377	198.04	58.1321779010295	198.04	22.64838029278
198.14	35.2438641480148	198.14	58.1482299560321	198.14	22.634871106013
198.25	35.2470871190462	198.25	58.16428399703	198.25	22.6254664829241
198.35	35.2399541170598	198.35	58.1783903580799	198.35	22.6182167568491
198.45	35.2224651430788	198.45	58.1905490390682	198.45	22.6131219277881
198.55	35.1943445640472	198.55	58.2007600390853	198.55	22.6101819957411
198.66	35.1599705890067	198.66	58.2090213730453	198.66	22.6152203591831
198.76	35.1193432200034	198.76	58.2153330400388	198.76	22.628665027841
198.86	35.0724624570375	198.86	58.2196950400657	198.86	22.6505160017291
198.97	35.0193282990858	198.97	58.2221073740357	198.97	22.681048915248
199.07	34.9627742160692	199.07	58.2205654130803	199.07	22.7138809283121
199.17	34.9028002090108	199.17	58.2162938670763	199.17	22.7502367515671
199.28	34.8452316610519	199.28	58.2092927370468	199.28	22.790116385019
199.38	34.7904965840371	199.38	58.2015116890489	199.38	22.835469495329
199.48	34.7385949760337	199.48	58.192950723992	199.48	22.8834626126401
199.59	34.6895268380649	199.59	58.1836098410804	199.59	22.934095736954
199.69	34.6432921710402	199.69	58.1734890400867	199.69	22.9815434834491
199.8	34.6043377190881	199.8	58.1625883210108	199.8	23.025377842389
199.9	34.5726634840275	199.9	58.1561341430188	199.9	23.0708252713131
200	34.5482694660859	200	58.1541265040642	200	23.117885770222
200.1	34.5283221940917	200.1	58.1585700330152	200.1	23.168563967468
200.21	34.512821668045	200.21	58.1682400199952	200.21	23.2171884058211
200.31	34.5017678890827	200.31	58.1831364650043	200.31	23.263759085278
200.41	34.4951608570909	200.41	58.2032593670192	200.41	23.3082760058361
200.52	34.4930005720698	200.52	58.22860872604	200.52	23.353572637357
200.62	34.4945169730408	200.62	58.2572429950687	200.62	23.397707431369
200.73	34.4997100620503	200.73	58.2891621720592	200.73	23.4406803878771
200.83	34.5041330930371	200.83	58.3243662590576	200.83	23.4824915068801
200.93	34.5077860630454	200.93	58.3576287970118	200.93	23.5179143308301
201.03	34.510668975031	201.03	58.3889497870587	201.03	23.5477189188821
201.14	34.5127818280844	201.14	58.4183292290845	201.14	23.571905271036
201.24	34.5141246210687	201.24	58.445767121043	201.24	23.5949201338761
201.35	34.5092515050283	201.35	58.4700582070354	201.35	23.615558248099
201.45	34.4981624790535	201.45	58.4920864180276	201.45	23.634703547679
201.56	34.4808575440538	201.56	58.5118517550427	201.56	23.6523560326211
201.66	34.4581067580521	201.66	58.5312957680344	201.66	23.6704572513891
201.76	34.4299101210481	201.76	58.55041845507	201.76	23.6944530544561
201.86	34.3962676350884	201.86	58.5692198160359	201.86	23.7243434418231
201.97	34.3571792971034	201.97	58.5876998520689	201.97	23.7601284134881
202.07	34.3073734900372	202.07	58.6058585630553	202.07	23.8010379102981
202.17	34.2515361400046	202.17	58.6187234800946	202.17	23.842099463358
202.27	34.1896672460962	202.27	58.6262946020497	202.27	23.883313072669
202.38	34.1272126599961	202.38	58.629777190049	202.38	23.925883997525
202.48	34.0641723810222	202.48	58.628287309034	202.48	23.9741999235691
202.59	34.0005464100841	202.59	58.6218249580952	202.59	24.023574923782
202.69	33.9363347460448	202.69	58.6103901390516	202.69	24.074008998168
202.79	33.8715373890182	202.79	58.5939828509936	202.79	24.120056296252
202.89	33.8086837820128	202.89	58.5786406160196	202.89	24.16775433934
203	33.7477739240057	203	58.5643634320832	203	24.2171031274251
203.1	33.6940794350085	203.1	58.5511513010033	203.1	24.268102660512
203.2	33.6429143879968	203.2	58.5439766920217	203.2	24.3257254075
203.3	33.5942787830845	203.3	58.5428396040015	203.3	24.387441926459
203.41	33.5481726200442	203.41	58.5477400370564	203.41	24.453252217389
203.51	33.5045958991032	203.51	58.5586779910727	203.51	24.5178846606791
203.61	33.4622654390841	203.61	58.5762929980547	203.61	24.586664715018
203.71	33.4211812401009	203.71	58.5993886940059	203.71	24.658396015933
203.81	33.3813433020396	203.81	58.6279650790402	203.81	24.7330785634261
203.92	33.3402221830283	203.92	58.6559846300361	203.92	24.8046748361921
204.02	33.2978178840904	204.02	58.6834473490399	204.02	24.874468015021
204.12	33.2541304040888	204.12	58.7103532350284	204.12	24.942458099901
204.23	33.2091597430235	204.23	58.7367022880017	204.23	25.00864509084
204.33	33.1645880630731	204.33	58.7624945080734	204.33	25.0755584297601
204.43	33.1263452870871	204.43	58.7865006519905	204.43	25.1419688724861
204.53	33.0944314140424	204.53	58.8087207180479	204.53	25.207876419013
204.64	33.0701296240932	204.64	58.8285151760601	204.64	25.2726415376671
204.74	33.0534399180351	204.74	58.8470803890004	204.74	25.335778430667
204.84	33.0443622960956	204.84	58.8644163590288	204.84	25.391357176454
204.94	33.0428967580474	204.94	58.8805230839853	204.94	25.43937777503
205.04	33.0451252610828	205.04	58.8954005650066	205.04	25.4785570456091
205.15	33.0460565000976	205.15	58.9082745869973	205.15	25.508120773426
205.25	33.0456904750918	205.25	58.919145150071	205.25	25.528068958479
205.35	33.0423450260469	205.35	58.9280122540004	205.35	25.538401600771
205.45	33.0300902290901	205.45	58.9361051440846	205.45	25.5442659877221
205.55	33.0089260839941	205.55	58.9434238180502	205.55	25.550653423259
205.66	32.9788525930326	205.66	58.949968278057	205.66	25.5575639073821
205.76	32.9398697540455	205.76	58.9557385230819	205.76	25.566679602343
205.86	32.8988731930622	205.86	58.9644017600222	205.86	25.5875976363991
205.96	32.8558629080362	205.96	58.9711281660357	205.96	25.615488186244
206.07	32.8147569420025	206.07	58.9759177399856	206.07	25.6503512518781
206.17	32.7805466010886	206.17	58.9795446979906	206.17	25.6929610480761
206.28	32.753231884044	206.28	58.9820090390276	206.28	25.736421950966
206.38	32.7328127900728	206.38	58.9833107629829	206.38	25.780733960558
206.48	32.7192893200845	206.48	58.9834498709934	206.48	25.8219790335991
206.59	32.7171324190658	206.59	58.9824263620358	206.59	25.8551658661731
206.69	32.7305736580001	206.69	58.98169322802	206.69	25.881747449454
206.8	32.7596130360917	206.8	58.9812504690599	206.8	25.901723783437
206.9	32.7973549310627	206.9	58.9774308770075	206.9	25.9114276614311
207	32.8437993410944	207	58.9750642760691	207	25.9112179619461
207.1	32.8989462670961	207.1	58.9741506670407	207.1	25.8968631138741
207.21	32.9627957090679	207.21	58.9746900490127	207.21	25.8683631172111
207.31	33.0353476670098	207.31	58.9766824219851	207.31	25.832613595821
207.42	33.1123414310923	207.42	58.9808706720305	207.42	25.790357436231
207.52	33.1937770010882	207.52	58.9872548010817	207.52	25.7415946384381
207.62	33.275183434057	207.62	58.9958348070923	207.62	25.6863252024411
207.72	33.3523291560596	207.72	59.0051576990618	207.72	25.623096137064
207.82	33.4252141690285	207.82	59.0152234780135	207.82	25.5561681519201
207.93	33.4938384720544	207.93	59.026032144061	207.93	25.4855412470081
208.03	33.5582020660468	208.03	59.0375836960675	208.03	25.415686367118
208.13	33.6193832390563	208.13	59.0468837250455	208.13	25.3478406737171
208.24	33.6773819919927	208.24	59.0532133020361	208.24	25.281285238258
208.34	33.7321983250831	208.34	59.0565724280623	208.34	25.2160200607391
208.44	33.7880929470202	208.44	59.0562182160284	208.44	25.151302254635
208.55	33.8450658590546	208.55	59.0521506650248	208.55	25.086053530575
208.65	33.9031170600492	208.65	59.0443697760747	208.65	25.0202738885571
208.75	33.9622465500042	208.75	59.0328755490646	208.75	24.953963328583
208.86	34.0241655200089	208.86	59.0176679830847	208.86	24.8828611410451
208.96	34.08244835407	208.96	59.0001598500294	208.96	24.8083800957061
209.06	34.1370950510509	209.06	58.9803511470564	209.06	24.7305201925651
209.16	34.1870273210816	209.16	58.9612362870184	209.16	24.6522758412641
209.26	34.2322451660948	209.26	58.9435341950093	209.26	24.5726547798341
209.37	34.2727485840442	209.37	58.9272448739848	209.37	24.4980826248911
209.47	34.3085375770897	209.47	58.9123683220123	209.47	24.4285593764321
209.58	34.3396121430715	209.58	58.8989045400012	209.58	24.3651633238361
209.68	34.3597359000114	209.68	58.8868942570571	209.68	24.3079351961011
209.78	34.3689088480232	209.78	58.8763374730661	209.78	24.256874993231
209.89	34.3654197960177	209.89	58.8672341880283	209.89	24.2119827152261
209.99	34.355694361011	209.99	58.8581716310728	209.99	24.17184559232
210.1	34.3397325420938	210.1	58.8491498029953	210.1	24.1427000077571
210.2	34.3175343400617	210.2	58.8401687050464	210.2	24.124545961538
210.31	34.2890997550285	210.31	58.831228335066	210.31	24.119094644183
210.41	34.2607571260487	210.41	58.8213346900375	210.41	24.118926434555
210.52	34.2325064540319	210.52	58.8102906369841	210.52	24.123844200112
210.62	34.2043477380685	210.62	58.7980961760195	210.62	24.1338479408471
210.72	34.1825173620691	210.72	58.7847105780384	210.72	24.148896927756
210.82	34.1670153250107	210.82	58.7701338430406	210.82	24.1626628211721
210.93	34.1578416280299	210.93	58.7543659700032	210.93	24.175145621095
211.03	34.1549962710133	211.03	58.737406961086	211.03	24.1863453275261
211.13	34.1553565530148	211.13	58.7192568140154	211.13	24.1900255572211
211.23	34.1595093620981	211.23	58.7001658400368	211.23	24.186436619097
211.33	34.1674546980357	211.33	58.6801340369902	211.33	24.17557851315
211.44	34.1728642220005	211.44	58.6601554100525	211.44	24.1584452438991
211.54	34.1757379330829	211.54	58.6404270929961	211.54	24.1383566445581
211.64	34.1760758310556	211.64	58.6209490840019	211.64	24.1147258269451
211.75	34.1738779180787	211.75	58.6017213840933	211.75	24.087552791065
211.85	34.1691441910825	211.85	58.5827439940658	211.85	24.0631658765841
211.96	34.1629952300764	211.96	58.5653293200039	211.96	24.0428774919601
212.06	34.1554310340371	212.06	58.5494773640676	212.06	24.0266876371901
212.16	34.1495743040241	212.16	58.5351881250062	212.16	24.0145963122801
212.26	34.1448381520877	212.26	58.522211294985	212.26	24.006353208317
212.37	34.141222577091	212.37	58.5105468730944	212.37	24.0008377476201
212.47	34.1387275800571	212.47	58.5001948600166	212.47	23.9980499301911
212.57	34.1373531610998	212.57	58.4911552550693	212.57	23.994867055377
212.68	34.1372765871029	212.68	58.4823446559994	212.68	23.990792608179
212.78	34.1384978570431	212.78	58.4747082360764	212.78	23.9867717629381
212.88	34.1410169730807	212.88	58.4682459950727	212.88	23.9828045196551
212.99	34.1437133570253	212.99	58.4616455259948	212.99	23.977578469873
213.09	34.1465870070579	213.09	58.4549068280467	213.09	23.9709163461961
213.19	34.1496379249975	213.19	58.4480299010011	213.19	23.96281814862
213.3	34.1528661110715	213.3	58.4410147459948	213.3	23.953283877144
213.4	34.1570420440576	213.4	58.4338613610953	213.4	23.943434109443
213.51	34.1497373010498	213.51	58.4257810210147	213.51	23.9324801188461
213.61	34.1309518800017	213.61	58.4167737260941	213.61	23.920421905351
213.71	34.1005085160759	213.71	58.4079228780183	213.71	23.9083428721211
213.82	34.0584072069987	213.82	58.3982833030632	213.82	23.894527364374
213.92	34.0046479550438	213.92	58.3878550020245	213.92	23.8914038067291
214.02	33.9392307570279	214.02	58.3766379750159	214.02	23.898972199181
214.13	33.8621556160206	214.13	58.3646322199911	214.13	23.91740980913
214.23	33.7895683140914	214.23	58.3463911700619	214.23	23.941270067908
214.33	33.721468851013	214.33	58.3219148250009	214.33	23.9705529755171
214.44	33.657086746075	214.44	58.2912031840124	214.44	24.005258531954
214.54	33.6088504240024	214.54	58.2550449749988	214.54	24.0461754638921
214.64	33.5767598860457	214.64	58.2134401970507	214.64	24.0771579882541
214.75	33.5608151300448	214.75	58.1663888510775	214.75	24.0982061050431
214.85	33.561016157023	214.85	58.1138909360561	214.85	24.110090294697
214.95	33.5796732930476	214.95	58.0559102560301	214.95	24.1003459371261
215.06	33.6167865370953	215.06	57.998568883022	215.06	24.0750951027571
215.16	33.6723558900758	215.16	57.941866817032	215.16	24.034337791587
215.27	33.7302355670772	215.27	57.8912506250617	215.27	23.983520572284
215.37	33.7904255700323	215.37	57.8467203080208	215.37	23.920333119642
215.48	33.8529258980316	215.48	57.808275866023	215.48	23.844775433656
215.58	33.917736551075	215.58	57.7759172990682	215.58	23.75684751433
215.68	33.9835204930523	215.68	57.7496446070427	215.68	23.672695144739
215.79	34.0496753860862	215.79	57.72589135006	215.79	23.5887518848541
215.89	34.1162012290397	215.89	57.7046575280065	215.89	23.5050177346701
215.99	34.1807876960729	215.99	57.6859793360427	215.99	23.4215288896721
216.09	34.2434347880953	216.09	57.6637347040787	216.09	23.333500315173
216.2	34.3041425049933	216.2	57.6379236320008	216.2	23.241534350663
216.3	34.3629108469941	216.3	57.6085461200364	216.3	23.1456309961361
216.4	34.4197398130746	216.4	57.5756021680718	216.4	23.0481005768011
216.5	34.4733637280115	216.5	57.5437845550368	216.5	22.9536358715451
216.61	34.5237825900995	216.61	57.5130932810453	216.61	22.862236880377
216.71	34.5723334349941	216.71	57.4835283459834	216.71	22.773903603292
216.82	34.619618604097	216.82	57.4586561890555	216.82	22.692202480324
216.92	34.6656380960439	216.92	57.4384768120808	216.92	22.618399188435
217.02	34.7103919110623	217.02	57.4229902130128	217.02	22.552493727624
217.13	34.7538800490383	217.13	57.4121963929883	217.13	22.4931490621431
217.23	34.7925227480346	217.23	57.4047900830692	217.23	22.4384575833061
217.34	34.8263200090742	217.34	57.4007712820048	217.34	22.388419291111
217.44	34.8552718320434	217.44	57.4001399920689	217.44	22.3430341855551
217.54	34.8806438930751	217.54	57.3982034320579	217.54	22.2976094877481
217.64	34.9024361930788	217.64	57.394961602995	217.64	22.2557249591271
217.75	34.9206487310312	217.75	57.3904145040842	217.75	22.21738059969
217.85	34.9352815080692	217.85	57.3845621360078	217.85	22.182576409433
217.95	34.945042596064	217.95	57.3774045000164	217.95	22.1500467114001
218.06	34.9499319950155	218.06	57.3680415479885	218.06	22.1188914596341
218.16	34.9499497060606	218.16	57.3564732800378	218.16	22.0891106541341
218.26	34.9486754890904	218.26	57.3440049670353	218.26	22.0620095641141
218.37	34.9461093439913	218.37	57.3306366080715	218.37	22.0388801169591
218.47	34.9422512730371	218.47	57.3163682030327	218.47	22.019722312672
218.57	34.9371012740676	218.57	57.3011997520325	218.57	22.0045361512561
218.68	34.9306593470828	218.68	57.2851312550711	218.68	21.989741871273
218.78	34.9346889410072	218.78	57.2703164990571	218.78	21.977493259844
218.89	34.9491900550447	218.89	57.2567554850139	218.89	21.9677903169661
218.99	34.9754546170971	218.99	57.2444482110086	218.99	21.9606330426421
219.09	35.0134826270505	219.09	57.234294725049	219.09	21.956921482829
219.2	35.0632740850187	219.2	57.2262950259983	219.2	21.9448921897131
219.3	35.1248289900923	219.3	57.2204491140837	219.3	21.924545163297
219.41	35.1981473440901	219.41	57.216756989078	219.41	21.8945884761901
219.51	35.2790659120501	219.51	57.2219907500084	219.51	21.8617942275371
219.61	35.3675846949955	219.61	57.2361503980119	219.61	21.826162417332
219.72	35.4637036920167	219.72	57.259235931042	219.72	21.78769304558
219.82	35.5556594560085	219.82	57.2890935640089	219.82	21.7442323251651
219.92	35.6434519870845	219.92	57.3257232970263	219.92	21.699943489224
220.04	35.7270812850174	220.04	57.3691251280479	220.04	21.6548265377521
220.14	35.8065473500346	220.14	57.4192990579832	220.14	21.608881470755
220.24	35.8752798850901	220.24	57.4762450870594	220.24	21.5738717360431
220.35	35.933278889047	220.35	57.5322811949945	220.35	21.5421153120571
220.45	35.9805443640653	220.45	57.5874073790601	220.45	21.5136121988051
220.55	36.0212395410144	220.55	57.6348515420477	220.55	21.481590297141
220.65	36.0553644220545	220.65	57.6746136840711	220.65	21.452619904037
220.75	36.0829190050254	220.75	57.7066938039934	220.75	21.4267010194991
220.86	36.1039032920871	220.86	57.7310919030651	220.86	21.4038336435211
220.96	36.1183172821029	220.96	57.7478079800358	220.96	21.3798545429721
221.07	36.1298821190985	221.07	57.7604279350226	221.07	21.358349617848
221.17	36.1385978050066	221.17	57.7689517690487	221.17	21.3393188681571
221.28	36.1510346360774	221.28	57.7733794810911	221.28	21.3227622938891
221.38	36.1671926120835	221.38	57.7813930940465	221.38	21.316361916601
221.48	36.1870717330248	221.48	57.792992606096	221.48	21.3163965912
221.59	36.2106720000384	221.59	57.8081780180355	221.59	21.3228663176911
221.69	36.2379934110777	221.69	57.8269493310017	221.69	21.3292007990981
221.79	36.2704919010639	221.79	57.8539332390164	221.79	21.34002673178
221.89	36.3081674710202	221.89	57.8891297440123	221.89	21.355344115732
222	36.3510201210602	222	57.9325388459893	222	21.375152950958
222.1	36.3953287040886	222.1	57.9805746440343	222.1	21.395867337453
222.2	36.441093222038	222.2	58.0332371380337	222.2	21.416031340952
222.31	36.4883136739991	222.31	58.0905263279874	222.31	21.435644961453
222.41	36.5369900609949	222.41	58.1524422150324	222.41	21.45470819896
222.52	36.5831150689928	222.52	58.216640734031	222.52	21.4745981341581
222.62	36.6266886979929	222.62	58.2804516310489	222.62	21.492644513679
222.72	36.6677109500415	222.72	58.3438749069956	222.72	21.508847337516
222.82	36.7047258880575	222.82	58.4022838650071	222.82	21.518579909318
222.92	36.7377335140873	222.92	58.4556785059931	222.92	21.5258495417201
223.03	36.7667338280171	223.03	58.5040588280208	223.03	21.5306562347211
223.13	36.7917268290512	223.13	58.5474248330229	223.13	21.532999988319
223.23	36.8134019590798	223.23	58.5857765200899	223.23	21.5343367367721
223.34	36.8385151180064	223.34	58.6149577960668	223.34	21.5305103859641
223.44	36.8670663060584	223.44	58.6349686590211	223.44	21.521520935891
223.54	36.9030628340852	223.54	58.6481531749996	223.54	21.509712450945
223.65	36.9465047020867	223.65	58.6571815970274	223.65	21.497065741918
223.75	36.9973919119957	223.75	58.6620539240812	223.75	21.476824910538
223.85	37.0557244630163	223.85	58.6627701570706	223.85	21.448989956804
223.95	37.1215023540117	223.95	58.6593302970186	223.95	21.4095535680831
224.06	37.1909290061012	224.06	58.6584208230079	224.06	21.365202225452
224.16	37.2640044170112	224.16	58.6600417360614	224.16	21.315935928908
224.26	37.3400391450787	224.26	58.6641930360656	224.26	21.261754678456
224.36	37.412277293015	224.36	58.6750308179944	224.36	21.206814568217
224.47	37.4807188590012	224.47	58.6925550800288	224.47	21.1549121792021
224.57	37.5453638450836	224.57	58.7167658230783	224.57	21.1060475114131
224.67	37.6062122491021	224.67	58.7476630480523	224.67	21.060910007433
224.77	37.6577071390329	224.77	58.7837048170741	224.77	21.0247136297641
224.88	37.7028048910688	224.88	58.8189274200204	224.88	20.9914946655321
224.98	37.7415055040728	224.98	58.8533308540491	224.98	20.9612531147311
225.08	37.7776055590857	225.08	58.8802286400778	225.08	20.927302496288
225.19	37.8111050580401	225.19	58.8996207779928	225.19	20.89519974353
225.29	37.8420039980938	225.29	58.9115072660888	225.29	20.8619884805911
225.4	37.870302382089	225.4	58.9158881060712	225.4	20.827668707469
225.5	37.9005666410421	225.5	58.9127632980535	225.5	20.788443843155
225.6	37.9324842780306	225.6	58.9062198110923	225.6	20.7484008584631
225.7	37.9660552920313	225.7	58.8962576470067	225.7	20.70753975339
225.81	38.0068366170008	225.81	58.8844187410587	225.81	20.667402463701
225.91	38.0518718770873	225.91	58.8766668050766	225.91	20.629386268826
226.02	38.1011610720634	226.02	58.8730018400838	226.02	20.593803667259
226.12	38.1547042020429	226.12	58.8734238460802	226.12	20.560654659007
226.22	38.2125012670258	226.22	58.8779328230657	226.22	20.5243823107341
226.32	38.2700442180521	226.32	58.8883765379933	226.32	20.4897907655861
226.42	38.3273330550082	226.42	58.9047549910902	226.42	20.4568800235621
226.53	38.3798013440355	226.53	58.9270681820153	226.53	20.425650084663
226.63	38.4277615830797	226.63	58.9512291410301	226.63	20.39201397808
226.74	38.4712137740735	226.74	58.9772378660882	226.74	20.3604797529851
226.84	38.5101579150842	226.84	59.0050943590086	226.84	20.3310474093821
226.94	38.5445940070213	226.94	59.0347986189954	226.94	20.308283380721
227.04	38.5737449050794	227.04	59.061610686058	227.04	20.287135207649
227.14	38.5928182701036	227.14	59.0835948299855	227.14	20.265667160966
227.25	38.6018141020941	227.25	59.1007510510053	227.25	20.2438792406701
227.35	38.6052404520569	227.35	59.111231582051	227.35	20.2199236794931
227.45	38.6030973170364	227.45	59.1150364230089	227.45	20.1945776229121
227.55	38.5953847001019	227.55	59.1121655739926	227.55	20.1726334087451
227.66	38.5821025990936	227.66	59.1026190340926	227.66	20.1540910369901
227.76	38.5654859410351	227.76	59.0863968050144	227.76	20.1344424584771
227.87	38.5498256240453	227.87	59.0655340090507	227.87	20.1157227959671
227.97	38.5351216500567	227.97	59.0400306450647	227.97	20.0979320494641
228.07	38.5221511630789	228.07	59.0146266740703	228.07	20.085810179817
228.17	38.5157065020394	228.17	58.9912578270742	228.17	20.079057990948
228.27	38.5157876670519	228.27	58.9699241020298	228.27	20.0733845826461
228.38	38.52239465607	228.38	58.9506255000742	228.38	20.068789954918
228.48	38.5355274720496	228.48	58.9333620210937	228.48	20.0644969622871
228.59	38.5435715290896	228.59	58.9241289320626	228.59	20.0617085347701
228.69	38.5465268280996	228.69	58.9229262340041	228.69	20.060424672374
228.79	38.5421584441019	228.79	58.9297539270319	228.79	20.060645375098
228.9	38.5261754770454	228.9	58.9425768870342	228.9	20.0603355201771
229	38.4985779260205	229	58.9613951150341	229	20.071109691148
229.1	38.4593657910273	229.1	58.9862086110315	229.1	20.0929678880041
229.21	38.4085390730888	229.21	59.0170173750266	229.21	20.128145036032
229.31	38.3505593290465	229.31	59.0464887940243	229.31	20.1735994224681
[truncated: 126,445 more rows]
