# Supplementary material for: Unveiling the domain-specific and RAS isoform-specific details of BRAF kinase regulation
Source: eLife. 2023 Dec 27;12:RP88836. doi: 10.7554/eLife.88836 (PMC10752582; doi:10.7554/eLife.88836)
Supplement: Figure 3—source data 1. — Full test preview provided in .txt format for NT2, NT3, and NT4. Excel file of all replicate SPR runs included in this article. Refer to this document for Figures 3—6. [file elife-88836-fig3-data1.zip › Figure 3- source data 1/2022-03-15--11-17-55--1-227_HRAS_NTA1_FullTestPreview.txt]

x_CH1	y_CH1	x_CH2	y_CH2	x_CORRECTED	y_CORRECTED
12.13		12.13		12.13
12.23		12.23		12.23
12.33		12.33		12.33
12.43		12.43		12.43
12.54		12.54		12.54
12.64		12.64		12.64
12.75		12.75		12.75
12.85		12.85		12.85
12.95		12.95		12.95
13.05		13.05		13.05
13.15		13.15		13.15
13.26		13.26		13.26
13.36		13.36		13.36
13.46		13.46		13.46
13.56		13.56		13.56
13.66		13.66		13.66
13.77		13.77		13.77
13.87		13.87		13.87
13.97		13.97		13.97
14.08		14.08		14.08
14.18		14.18		14.18
14.28		14.28		14.28
14.39		14.39		14.39
14.49		14.49		14.49
14.6		14.6		14.6
14.7	0	14.7	0	14.7	0
14.8	-0.0119862410201677	14.8	-0.0833790910519383	14.8	-0.0802966036126951
14.91	-0.0248530290036797	14.91	-0.166356019008163	14.91	-0.157516642939601
15.01	-0.0339404709848168	15.01	-0.248930786028723	15.01	-0.231660117987392
15.11	-0.0412340580169257	15.11	-0.331103389953569	15.11	-0.30272702875149
15.21	-0.0467337899863196	15.21	-0.412873832033256	15.21	-0.372511230301492
15.32	-0.0504396670066853	15.32	-0.490082121018531	15.32	-0.436852730977794
15.42	-0.0523516880548414	15.42	-0.564840922947951	15.42	-0.502524091178
15.52	-0.0587192930652236	15.52	-0.637150238958384	15.52	-0.567539819955692
15.62	-0.069542479991469	15.62	-0.707412229985493	15.62	-0.632302079307603
15.73	-0.0848212500841328	15.73	-0.775626897052462	15.73	-0.696810869231596
15.83	-0.106349458064869	15.83	-0.84179423902242	15.83	-0.761066189732096
15.93	-0.134127104047366	15.93	-0.905914257032236	15.93	-0.818818602970103
16.03	-0.16815418700844	16.03	-0.967986949945043	16.03	-0.870068108943203
16.14	-0.208430708994456	16.14	-1.02381377598704	16.14	-0.910616164669698
16.24	-0.255053153068729	16.24	-1.07339473402135	16.24	-0.938668915084401
16.34	-0.310468721977486	16.34	-1.12088981597935	16.34	-0.958386351849
16.45	-0.374677416061786	16.45	-1.16418635604987	16.45	-0.967655807792595
16.55	-0.441429795046133	16.55	-1.20328435195916	16.55	-0.966477282919598
16.65	-0.510725860976891	16.65	-1.23818380598095	16.65	-0.954754291612098
16.75	-0.582565614081432	16.75	-1.26888471697839	16.75	-0.930039633089991
16.86	-0.656949052995515	16.86	-1.30298007104557	16.86	-0.899926294519598
16.97	-0.7338761780602	16.97	-1.34046987000147	16.97	-0.870663713733191
17.07	-0.807873431995176	17.07	-1.38135411305029	17.07	-0.842251890730894
17.17	-0.878940814004636	17.17	-1.42983134298902	17.17	-0.818889368494696
17.27	-0.946981840002081	17.27	-1.48590156095452	17.27	-0.8005761470289
17.37	-1.00954930701391	17.37	-1.54956476501411	17.37	-0.787312226329204
17.48	-1.06664321697281	17.48	-1.62082095698679	17.48	-0.784571164244297
17.58	-1.11826356908296	17.58	-1.70177676795902	17.58	-0.794459592792493
17.69	-1.1644103630033	17.69	-1.79243219804448	17.69	-0.817073997582698
17.79	-1.19926263801062	17.79	-1.8927872470158	17.79	-0.854861579401692
17.89	-1.2228203960376	17.89	-1.99524892900627	17.89	-0.900229351083304
17.99	-1.23508363503788	17.99	-2.0998172419695	17.99	-0.953177312629699
18.1	-1.24152591399707	18.1	-2.20649218704239	18.1	-1.0137054640408
18.2	-1.24214723200566	18.2	-2.31527376502072	18.2	-1.08763476570779
18.3	-1.23694758997317	18.3	-2.42616197397183	18.3	-1.1749652176261
18.41	-1.22592698801327	18.41	-2.52773880004042	18.41	-1.26427880429759
18.51	-1.21177072708178	18.51	-2.62000424299913	18.51	-1.3501019678758
18.62	-1.19630756000788	18.62	-2.700851669033	18.62	-1.43032807634019
18.72	-1.17953748701893	18.72	-2.7702810809842	18.72	-1.5049571296909
18.83	-1.16728146804235	18.83	-2.82829247703376	18.83	-1.5739891279255
18.93	-1.15953950398762	18.93	-2.87488585695428	18.93	-1.6347387693838
19.03	-1.15631159405893	19.03	-2.91006122199633	19.03	-1.68537730138829
19.14	-1.15759773802893	19.14	-2.93056729401542	19.14	-1.72265344637179
19.24	-1.16339793703446	19.24	-2.93640407301154	19.24	-1.74074624394549
19.35	-1.17055715406877	19.35	-2.92757155898471	19.35	-1.7396556941071
19.45	-1.17907539106454	19.45	-2.91548776704076	19.45	-1.7307998123616
19.55	-1.18626734501959	19.55	-2.90015269695232	19.55	-1.71417859870669
19.65	-1.19030426503741	19.65	-2.88156634996994	19.65	-1.68979205314669
19.76	-1.19118614804847	19.76	-2.85972872597995	19.76	-1.66079521084959
19.86	-1.18891299700863	19.86	-2.83805447895702	19.86	-1.63060272721879
19.96	-1.18348481100838	19.96	-2.81654361003802	19.96	-1.601899903919
20.06	-1.17512082101712	20.06	-2.79519611899559	20.06	-1.5765154936188
20.16	-1.16382102805801	20.16	-2.77726328295103	20.16	-1.5577007738989
20.26	-1.14958543099419	20.26	-2.7627451030412	20.26	-1.5454557447525
20.37	-1.13556906603662	20.37	-2.75164157801555	20.37	-1.5397804061819
20.47	-1.12177193204843	20.47	-2.74395270901096	20.47	-1.5404555265488
20.58	-1.1081940300528	20.58	-2.73967849398105	20.58	-1.5474811058601
20.68	-1.09483536004973	20.68	-2.74169984402306	20.68	-1.5637380519985
20.78	-1.08361109403177	20.78	-2.75001675595377	20.78	-1.5860713297873
20.88	-1.07921449500736	20.88	-2.76121457704903	20.88	-1.61106628382529
20.98	-1.0816455639997	20.98	-2.77529330503512	20.98	-1.63872291411239
21.08	-1.09068506799304	21.08	-2.7922529410489	21.08	-1.6690412206465
21.19	-1.10633300903373	21.19	-2.81209348497669	21.19	-1.7001060306167
21.29	-1.12858938405225	21.29	-2.83481493704585	21.29	-1.7272240811196
21.39	-1.15745419600444	21.39	-2.86263766997763	21.39	-1.7526157450323
21.49	-1.19292744307131	21.49	-2.89556168297622	21.49	-1.7765002539885
21.6	-1.23120921307418	21.6	-2.93358697695112	21.6	-1.79887760798819
21.7	-1.27229950408037	21.7	-2.97383264398832	21.7	-1.81686689915089
21.8	-1.31428314398363	21.8	-3.01629868397413	21.8	-1.8304681274743
21.91	-1.3524668700029	21.91	-3.06098509702224	21.91	-1.83968129296509
22.01	-1.38685068202449	22.01	-3.10789188301897	22.01	-1.84830630948729
22.11	-1.41743458107157	22.11	-3.15175719003946	22.11	-1.85108132580029
22.21	-1.44421856498411	22.21	-3.19258101899322	22.21	-1.8499215147126
22.31	-1.46873684604998	22.31	-3.23036336999394	22.31	-1.8495201391323
22.42	-1.49098942301862	22.42	-3.26288386895612	22.42	-1.84765682617989
22.52	-1.51097629600372	22.52	-3.29014251701665	22.52	-1.8443315758554
22.63	-1.53249737900296	22.63	-3.31213931394814	22.63	-1.839544388161
22.73	-1.55555267099317	22.73	-3.32887425997797	22.73	-1.831761053116
22.83	-1.58014217402069	22.83	-3.34351474998584	22.83	-1.824148966396
22.94	-1.60626588706236	22.94	-3.35092161401462	22.94	-1.8115689573483
23.04	-1.63414743803969	23.04	-3.35109485104113	23.04	-1.79022111209559
23.15	-1.65804575601669	23.15	-3.34929631401337	23.15	-1.7653672818873
23.25	-1.67796084099336	23.25	-3.34552600202187	23.25	-1.73700746672109
23.36	-1.69235848306926	23.36	-3.33978391404344	23.36	-1.70514166659939
23.46	-1.70123868201699	23.46	-3.33207005201075	23.46	-1.6695462533375
23.56	-1.70460143897344	23.56	-3.32238441501431	23.56	-1.6359622980207
23.66	-1.70244675200593	23.66	-3.31690665996121	23.66	-1.61056945765439
23.76	-1.69477462304712	23.76	-3.31563678594193	23.76	-1.5949019422235
23.87	-1.68288913300785	23.87	-3.31540739898628	23.87	-1.5857923560504
23.97	-1.66679028302497	23.97	-3.32135766996089	23.97	-1.5883798697921
24.07	-1.6462544440401	24.07	-3.33348759602359	24.07	-1.6026644834487
24.18	-1.62702268698922	24.18	-3.35179718103973	24.18	-1.62864619701569
24.28	-1.60909501403239	24.28	-3.37628642205345	24.28	-1.66502092801969
24.38	-1.59247142198637	24.38	-3.4080481999581	24.38	-1.71288155619699
24.49	-1.57715191301122	24.49	-3.44708251498105	24.49	-1.77245170973669
24.59	-1.57412079204278	24.59	-3.49338936598542	24.59	-1.83799031755559
24.69	-1.58337805908104	24.69	-3.54078909697364	24.69	-1.90331772263759
24.79	-1.60492371401233	24.79	-3.5892817079457	24.79	-1.96843392498469
24.9	-1.63745367399315	24.9	-3.63886719901529	24.9	-2.0333389245947
25	-1.68096794004668	25	-3.68954556904555	25	-2.0870484160125
25.11	-1.73546651103607	25.11	-3.73853416397196	25.11	-2.1267797440946
25.21	-1.80094938798447	25.21	-3.78941577798741	25.21	-2.15611570296249
25.32	-1.87618512404697	25.32	-3.84219040995504	25.32	-2.17636037509869
25.42	-1.95658632503637	25.42	-3.89576518205104	25.42	-2.18642088075109
25.52	-2.04215299197585	25.52	-3.95014009200167	25.52	-2.1862972199285
25.62	-2.1219008179969	25.62	-4.005315141967	25.62	-2.1759893926267
25.73	-2.19582980400901	25.73	-4.06129033001434	25.73	-2.156728844966
25.83	-2.26393995001217	25.83	-4.11806565705319	25.83	-2.1331029710355
25.93	-2.32623125600639	25.93	-4.16533241298112	25.93	-2.09480306054779
26.04	-2.38270372108218	26.04	-4.20309059802548	26.04	-2.05281341896249
26.14	-2.43242301598912	26.14	-4.23412286704661	26.14	-2.00991670142099
26.24	-2.47538914004508	26.24	-4.25484642494212	26.24	-1.9625301138059
26.34	-2.51283353998133	26.34	-4.26526127296256	26.34	-1.91065365611749
26.44	-2.54934360907555	26.44	-4.26536740997108	26.44	-1.8542873283556
26.55	-2.58491934800986	26.55	-4.25516483801403	26.55	-1.7943654609633
26.65	-2.61956075598846	26.65	-4.2422756820315	26.65	-1.73851018105189
26.75	-2.65326783403452	26.75	-4.2266999430467	26.75	-1.6854900425031
26.85	-2.68386047002878	26.85	-4.20843762094592	26.85	-1.6307176512189
26.96	-2.71133866408491	26.96	-4.19779742594528	26.96	-1.58450171748239
27.06	-2.73570241597554	27.06	-4.1947793580448	27.06	-1.5468422413001
27.16	-2.75788605699745	27.16	-4.19938341804027	27.16	-1.51773922266329
27.26	-2.77788958703695	27.26	-4.21160960399902	27.26	-1.4993727729688
27.37	-2.79571300507087	27.37	-4.23079892004807	27.37	-1.49108389514009
27.47	-2.81135631200868	27.47	-4.25394047601912	27.47	-1.489861698175
27.57	-2.82278346708154	27.57	-4.2810342699795	27.57	-1.49477185163289
27.68	-2.83550933897914	27.68	-4.30445817596592	27.68	-1.4981922284046
27.78	-2.84953392701937	27.78	-4.32421219500156	27.78	-1.5001228284901
27.88	-2.86703734298044	27.88	-4.34029632504007	27.88	-1.50056365188729
27.99	-2.88801958697604	27.99	-4.35271056699094	27.99	-1.5015507385736
28.09	-2.91248065900618	28.09	-4.36145492096784	28.09	-1.4975692207555
28.19	-2.94042055804766	28.19	-4.3735251859971	28.19	-1.49561489753269
28.3	-2.97183928603317	28.3	-4.388921361965	28.3	-1.493507657524
28.4	-3.00452903502446	28.4	-4.4083024459951	28.4	-1.4919064977947
28.5	-3.03848980706789	28.5	-4.434679329961	28.5	-1.49382230935159
28.6	-3.07575763997647	28.6	-4.4680520120437	28.6	-1.4992550921899
28.71	-3.11081766801635	28.71	-4.50842049303901	28.71	-1.5082048463121
28.81	-3.14366989005066	28.81	-4.55578477397012	28.81	-1.522879377514
28.92	-3.1743143060794	28.92	-4.60882763502468	28.92	-1.5419614672898
29.02	-3.20275091598887	29.02	-4.66754907699851	29.02	-1.56341507566619
29.12	-3.22584688501593	29.12	-4.73194909898211	29.12	-1.5927550704347
29.22	-3.24725887105615	29.22	-4.79503190297237	29.22	-1.622985652491
29.32	-3.26698687399585	29.32	-4.85679748896928	29.32	-1.65410682183499
29.42	-3.28723870006797	29.42	-4.91724585504016	29.42	-1.686118578469
29.53	-3.30801434802197	29.53	-4.9763770040272	29.53	-1.72215375754399
29.63	-3.32931381899471	29.63	-5.03623391500696	29.63	-1.7605986825682
29.74	-3.35113711207669	29.74	-5.09488621105447	29.74	-1.7995229755178
29.84	-3.36764044800475	29.84	-5.15233389103287	29.84	-1.83671883059659
29.94	-3.37641159103441	29.94	-5.20989417498186	29.94	-1.8735034663151
30.04	-3.37745053900562	30.04	-5.26756706199194	30.04	-1.90987688267349
30.15	-3.37389012906897	30.15	-5.32535255194944	30.15	-1.94583907967159
30.25	-3.36207370207831	30.25	-5.38325064599121	30.25	-1.9872338366418
30.35	-3.34200125803363	30.35	-5.4412613429804	30.35	-2.03647339087989
30.45	-3.31367279807182	30.45	-5.50131119803154	30.45	-2.0954842973781
30.55	-3.277088321056	30.55	-5.56340021103097	30.55	-2.16113372098289
30.66	-3.2390940230016	30.66	-5.62548540096941	30.66	-2.2350353381973
30.76	-3.19968990402231	30.76	-5.6894971460224	30.76	-2.3191195270275
30.87	-3.16471974304022	30.87	-5.75543544596258	30.87	-2.4133862874845
30.97	-3.13659577807357	30.97	-5.8233003010173	30.97	-2.51783561956399
31.07	-3.11531800900866	31.07	-5.89309171198238	31.07	-2.62562132762939
31.17	-3.10088643607287	31.17	-5.96845483801189	31.17	-2.74038857318659
31.27	-3.09330105699246	31.27	-6.04938968103852	31.27	-2.8562935769033
31.38	-3.08880294301161	31.38	-6.13589624094857	31.38	-2.9709241014813
31.48	-3.08918905000155	31.48	-6.22604796194537	31.48	-3.08235359192639
31.58	-3.09445937898545	31.58	-6.3198448450521	31.58	-3.1905820482364
31.68	-3.09776773508474	31.68	-6.41728688901821	31.68	-3.2956094704136
31.79	-3.09911411704888	31.79	-6.51837409498057	31.79	-3.4011947909163
31.89	-3.09849852499156	31.89	-6.61442543002977	31.89	-3.496860019058
32	-3.09592096004963	32	-6.69905302197549	32	-3.5762172817055
32.1	-3.09491424604857	32.1	-6.77225687002192	32.1	-3.6461127744931
32.2	-3.09028216702245	32.2	-6.83039181399181	32.2	-3.702901335917
32.3	-3.08202472308494	32.3	-6.87345785195248	32.3	-3.7465829659751
32.41	-3.07390084606141	32.41	-6.90145498595029	32.41	-3.7771576646741
32.51	-3.06411357905745	32.51	-6.91438321496207	32.51	-3.7910926075309
32.62	-3.05266291900352	32.62	-6.91224253898781	32.62	-3.79358401041779
32.72	-3.03954886908286	32.72	-6.90407488298206	32.72	-3.7936737987575
32.83	-3.02477142702173	32.83	-6.88988024796799	32.83	-3.7876030400915
32.93	-3.00300774597417	32.93	-6.87833966503604	32.93	-3.78584972510429
33.03	-2.97425782798655	33.03	-6.87584100694494	33.03	-3.7948017269356
33.13	-2.93498884798282	33.13	-6.88238427494525	33.13	-3.8144590455855
33.23	-2.89039701999627	33.23	-6.8979694680138	33.23	-3.84482168104949
33.34	-2.84048234607326	33.34	-6.92259658694638	33.34	-3.8912124799574
33.44	-2.78524482598641	33.44	-6.95055246001175	33.44	-3.9479182708365
33.54	-2.72468445905361	33.54	-6.98183708698252	33.54	-4.01847187815879
33.64	-2.66675012198903	33.64	-7.01645046694921	33.64	-4.09767708606079
33.74	-2.60999542899754	33.74	-7.04535067598044	33.74	-4.1764919691131
33.85	-2.55442038098863	33.85	-7.06853771396254	33.85	-4.2549165273202
33.95	-2.50534782401246	33.95	-7.08601157998601	33.95	-4.3329507606778
34.05	-2.46277775806902	34.05	-7.09777227496033	34.05	-4.40264579230649
34.16	-2.42671018406782	34.16	-7.10205329596647	34.16	-4.4636815056287
34.26	-2.39714510007616	34.26	-7.09794399199382	34.26	-4.5151472495602
34.36	-2.37408250700355	34.36	-7.08544436304237	34.36	-4.5517201774735
34.47	-2.35729184203137	34.47	-7.07026758004758	34.47	-4.57911346084559
34.57	-2.34677310606912	34.57	-7.05241364403264	34.57	-4.59732709967679
34.67	-2.33457742206156	34.67	-7.03188255499754	34.67	-4.6063610939668
34.78	-2.32215117398482	34.78	-7.00867431203278	34.78	-4.6062154437157
34.88	-2.30949436399897	34.88	-6.98278891502468	34.88	-4.59712071165079
34.98	-2.29660699108081	34.98	-6.96315006405257	34.98	-4.5880005967881
35.09	-2.28348905602616	35.09	-6.94975775900275	35.09	-4.58680397601109
35.19	-2.2696129680071	35.19	-6.94437850097529	35.19	-4.5938509658932
35.29	-2.25497872702363	35.29	-6.94792294200397	35.29	-4.61005221751849
35.4	-2.23958633500843	35.4	-6.96039108299829	35.4	-4.63540773088709
35.5	-2.22366635205162	35.5	-6.98178292202556	35.5	-4.66991750599889
35.6	-2.20721877997221	35.6	-7.01209846101847	35.6	-4.71410913249809
35.71	-2.19024361899756	35.71	-7.04447738303315	35.71	-4.76112229452219
35.81	-2.1727408670813	35.81	-7.07891968704644	35.81	-4.81095699207319
35.91	-2.15245172501	35.91	-7.11542537499099	35.91	-4.86338266241949
36.02	-2.1327636100068	36.02	-7.14507074701487	36.02	-4.90947560655169
36.12	-2.11367652298122	36.12	-7.16785580402757	36.12	-4.94923582446549
36.22	-2.09571805305586	36.22	-7.18378054398272	36.22	-4.9826633161586
36.32	-2.07888820000335	36.32	-7.19284496904038	36.32	-5.0120168831716
36.42	-2.06318696405106	36.42	-7.19671905096675	36.42	-5.03557908044229
36.53	-2.04861434599479	36.53	-7.19305109396373	36.53	-5.0509982100658
36.63	-2.03517034503875	36.63	-7.18184109598496	36.63	-5.0577466824025
36.73	-2.02293924508012	36.73	-7.1699493739743	36.73	-5.06268481331279
36.83	-2.01192104407255	36.83	-7.15737592804544	36.83	-5.0658126027968
36.94	-2.00437454600433	36.94	-7.144120757971	36.94	-5.0671300508522
37.04	-1.99691233001431	37.04	-7.13018386397835	37.04	-5.066637157479
37.14	-1.98953439803518	37.14	-7.11556524504431	37.14	-5.0642496396538
37.24	-1.98224074802056	37.24	-7.10728024500895	37.24	-5.06698283972989
37.34	-1.97503138201682	37.34	-7.10532886296278	37.34	-5.0725779561733
37.45	-1.97533306698006	37.45	-7.10804112497954	37.45	-5.08275243405079
37.55	-1.98314580200076	37.55	-7.11776873004055	37.55	-5.0998579712581
37.66	-1.99846958798844	37.66	-7.13451167700896	37.66	-5.12389456779749
37.76	-2.02122014206907	37.76	-7.15826996702162	37.76	-5.1548622236713
37.86	-2.05139746401528	37.86	-7.18904359803219	37.86	-5.1853341710226
37.96	-2.08900155405445	37.96	-7.21836731099756	37.96	-5.20684514867299
38.06	-2.13403241207288	38.06	-7.24624110603145	38.06	-5.21939515661809
38.17	-2.18629801599945	38.17	-7.27266498097379	38.17	-5.22306847788989
38.27	-2.24367050304863	38.27	-7.29062359505406	38.27	-5.21084977012209
38.38	-2.30614987299305	38.38	-7.30011694804489	38.38	-5.1827390333256
38.48	-2.3663093580808	38.48	-7.30114503994628	38.48	-5.13873626749389
38.58	-2.42414895808452	38.58	-7.2937078709856	38.58	-5.07903349379529
38.69	-2.4796686730042	38.69	-7.28677942402101	38.69	-5.01473256017609
38.79	-2.53286850306722	38.79	-7.28035970098517	38.79	-4.9458334666407
38.89	-2.58374844804621	38.89	-7.27444869994542	38.89	-4.87976298103039
39	-2.63445518407934	39	-7.27751168403756	39	-4.824986364537
39.1	-2.68498871298561	39.1	-7.28954865098785	39.1	-4.7815036171517
39.21	-2.73554105308449	39.21	-7.31055960295635	39.21	-4.74931473888329
39.31	-2.78824007102685	39.31	-7.34054453903354	39.31	-4.7284197297251
39.41	-2.8430857649937	39.41	-7.37950345899208	39.41	-4.7166719130754
39.52	-2.90007813600823	39.52	-7.42327959301292	39.52	-4.70991451933579
39.62	-2.95921718304726	39.62	-7.47187294200558	39.62	-4.707955527349
39.72	-3.01569561906945	39.72	-7.51630952095184	39.72	-4.6996930891621
39.82	-3.06951344305162	39.82	-7.55658933098857	39.82	-4.685127204775
39.93	-3.12067065704014	39.93	-7.59271237097892	39.93	-4.66425787419
40.03	-3.16702058205465	40.03	-7.62467864103655	40.03	-4.63708509740469
40.14	-3.20856321900465	40.14	-7.65248814195729	40.14	-4.60841616238129
40.24	-3.245298569027	40.24	-7.66816679697513	40.24	-4.57027699246069
40.35	-3.27722663007535	40.35	-7.67171460495319	40.35	-4.5226675876428
40.45	-3.30728722997264	40.45	-7.66313156805154	40.45	-4.46773462453409
40.56	-3.33553478299109	40.56	-7.64657445301964	40.56	-4.40963487273049
40.66	-3.36196928799382	40.66	-7.62204326201754	40.66	-4.34836833222769
40.76	-3.39139803304533	40.76	-7.58953799402207	40.76	-4.2839350030278
40.86	-3.42382101905514	40.86	-7.54905864903321	40.86	-4.2133950581907
40.97	-3.45923824500005	40.97	-7.51117508900734	40.97	-4.14726394462919
41.07	-3.49764971099376	41.07	-7.47588731098858	41.07	-4.0855416623367
41.17	-3.53905541805943	41.17	-7.44319531804649	41.17	-4.02342092335779
41.28	-3.57931982398441	41.28	-7.42107318399121	41.28	-3.9688758043471
41.38	-3.61844293104241	41.38	-7.40952091098279	41.38	-3.92190630530459
41.48	-3.65348491004625	41.48	-7.40853849799805	41.48	-3.88251242623029
41.59	-3.68439134899745	41.59	-7.41812594594649	41.59	-3.8506941671264
41.69	-3.71116224800971	41.69	-7.43828325403229	41.69	-3.8305870683287
41.79	-3.73379760605985	41.79	-7.46587975902457	41.79	-3.81906046778099
41.9	-3.75229742405736	41.9	-7.5009154639929	41.9	-3.8190541924259
42	-3.76483349498358	42	-7.53282050595772	42	-3.82005279535029
42.1	-3.77140581701951	42.1	-7.56159488503272	42.1	-3.8220562765566
42.2	-3.77201439198416	42.2	-7.58723860303689	42.2	-3.825064636047
42.31	-3.77079475902065	42.31	-7.60975165894706	42.31	-3.82907787382369
42.41	-3.76774691801529	42.41	-7.62913405299059	42.41	-3.8359241973534
42.52	-3.76287087101446	42.52	-7.64619396795752	42.52	-3.84641178951529
42.62	-3.75616661506228	42.62	-7.66093140305202	42.62	-3.8605406503117
42.72	-3.74540360098763	42.72	-7.67334635895622	42.72	-3.8741752393934
42.83	-3.72825287104206	42.83	-7.68656949799151	42.83	-3.89044621882989
42.93	-3.70471442704456	42.93	-7.7006008200442	42.93	-3.90935358861459
43.03	-3.67661647499062	43.03	-7.7154403250006	43.03	-3.93089734875189
43.13	-3.64395901601711	43.13	-7.7310880129744	43.13	-3.9573080512217
43.24	-3.60674204898714	43.24	-7.74647897799241	43.24	-3.98984974558339
43.34	-3.5649655750376	43.34	-7.76161321903146	43.34	-4.0285224318348
43.44	-3.5186295940548	43.44	-7.77649073802422	43.44	-4.07149790249589
43.54	-3.47059476803224	43.54	-7.7903033510438	43.54	-4.1179679746985
43.64	-3.42086109901629	43.64	-7.8030510589997	43.64	-4.1679326484316
43.74	-3.37165913606441	43.74	-7.81473385995923	43.74	-4.22139192370399
43.85	-3.32531783703871	43.85	-7.82535175494559	43.85	-4.2783458005113
43.95	-3.2818372010297	43.95	-7.82978730399009	43.95	-4.3308161747268
44.05	-3.24121722803739	44.05	-7.83093224902132	44.05	-4.3816947890928
44.16	-3.20345791806176	44.16	-7.82878658901609	44.16	-4.4287510916315
44.26	-3.16866640901026	44.26	-7.82441523097077	44.26	-4.4707210327835
44.37	-3.13684269997339	44.37	-7.81781817499905	44.37	-4.50760461255779
44.47	-3.10798679299751	44.47	-7.80899541996405	44.47	-4.5394018309453
44.57	-3.07923802301957	44.57	-7.79794696700264	44.57	-4.5661126879529
44.67	-3.05059639003957	44.67	-7.78467281600115	44.67	-4.58763004584009
44.78	-3.02206189599019	44.78	-7.77155236494309	44.78	-4.60633330351799
44.88	-2.99363453905244	44.88	-7.75858561496534	44.88	-4.6222224609776
44.98	-2.96669551300965	44.98	-7.75089000603657	44.98	-4.6432756223522
45.09	-2.94323012906261	45.09	-7.74557379600083	45.09	-4.666601044893
45.19	-2.92323838505126	45.19	-7.74263698599498	45.19	-4.69219872860209
45.3	-2.90661314500085	45.3	-7.74207957397266	45.3	-4.7200686734797
45.4	-2.89335440902505	45.4	-7.74390156095706	45.4	-4.7488296865893
45.5	-2.88346217598701	45.5	-7.74909511994792	45.5	-4.7774886305081
45.6	-2.87693644702358	45.6	-7.75766025094526	45.6	-4.8060455052381
45.71	-2.87377722099791	45.71	-7.76959695497226	45.71	-4.8346074485086
45.81	-2.87302698598069	45.81	-7.78252583097583	45.81	-4.86079506142199
45.92	-2.87468574197192	45.92	-7.79644688100234	45.92	-4.884608343976
46.02	-2.87737229598406	46.02	-7.81136010402861	46.02	-4.9060472961753
46.12	-2.87910133704372	46.12	-7.82726550005464	46.12	-4.92511191801299
46.23	-2.87987286503721	46.23	-7.83378786400135	46.23	-4.93238451656669
46.33	-2.87968688007822	46.33	-7.83092719495926	46.33	-4.927865091841
46.43	-2.87854338307625	46.43	-7.81868349395154	46.43	-4.91293483676319
46.54	-2.87965350207742	46.54	-7.79606458695525	46.54	-4.8885868887608
46.64	-2.88301723901441	46.64	-7.7630704739704	46.64	-4.8548212478315
46.74	-2.88863459104505	46.74	-7.71970115499698	46.74	-4.8116379139798
46.85	-2.89746307407768	46.85	-7.66595663094449	46.85	-4.7590368872034
46.95	-2.90950268697543	46.95	-7.60183690101712	46.95	-4.69380703787139
47.06	-2.92475342905618	47.06	-7.53884151095008	47.06	-4.6274479114113
47.16	-2.94321529997887	47.16	-7.47697045994755	47.16	-4.5599595078164
47.26	-2.96251266900072	47.26	-7.42659895502129	47.26	-4.5007595200158
47.36	-2.98264553600802	47.36	-7.38772699594392	47.36	-4.4498479480117
47.46	-3.00361389997761	47.46	-7.36035458203332	47.46	-4.4072247917996
47.57	-3.02220663297703	47.57	-7.34448171294844	47.57	-4.3728900513797
47.67	-3.03842373307361	47.67	-7.34010838903032	47.67	-4.3492193588387
47.78	-3.05226520106316	47.78	-7.34176890796334	47.78	-4.3307470108425
47.88	-3.06373103705937	47.88	-7.34946326895169	47.88	-4.317473007382
47.99	-3.07282124003905	47.99	-7.36319147199538	47.99	-4.312608478095
48.09	-3.08434851501715	48.09	-7.37145397101813	48.09	-4.3046538775539
48.2	-3.09831286199369	48.2	-7.37425076795262	48.2	-4.2936092057565
48.3	-3.11708991102932	48.3	-7.37158185995668	48.3	-4.2794744627051
48.4	-3.14067966405673	48.4	-7.36344724998617	48.4	-4.26224964839959
48.51	-3.16908212005274	48.51	-7.35467976596738	48.51	-4.24195488955649
48.61	-3.20229727901733	48.61	-7.34527940903718	48.61	-4.2185901861781
48.71	-3.2403251410642	48.71	-7.33524617794501	48.71	-4.1897799061818
48.81	-3.28290288405242	48.81	-7.33004577796237	48.81	-4.1609897529042
48.92	-3.3300305060493	48.92	-7.32967820704289	48.92	-4.1322197263499
49.02	-3.38170800807802	49.02	-7.33414346700556	49.02	-4.1034698265142
49.13	-3.43312268603313	49.13	-7.34344155603139	49.13	-4.07474005339739
49.23	-3.48427454105149	49.23	-7.35757247502988	49.23	-4.0462932304486
49.33	-3.53516357301942	49.33	-7.37282522504756	49.33	-4.0144183582376
49.44	-3.58578978102742	49.44	-7.38919980494757	49.44	-3.9791154367665
49.54	-3.63284514708084	49.54	-7.40186338600779	49.54	-3.94036433931659
49.64	-3.67632967106601	49.64	-7.41081596800086	49.64	-3.8981650658855
49.75	-3.71624335400611	49.75	-7.41605755001729	49.75	-3.8525176164757
49.85	-3.75284901804207	49.85	-7.41758813296656	49.85	-3.8034219910871
49.95	-3.78614666408339	49.95	-7.41540771605287	49.95	-3.75418620812
50.05	-3.8161362909932	50.05	-7.41226074296719	50.05	-3.7075547107972
50.16	-3.84281790002206	50.16	-7.40814721405059	50.16	-3.66352749912549
50.26	-3.86619149003309	50.26	-7.40306712896199	50.26	-3.6218417496532
50.36	-3.884375974053	50.36	-7.40073148699594	50.36	-3.58620846181079
50.47	-3.89737135105861	50.47	-7.40114028803873	50.47	-3.5566276355961
50.57	-3.90848563904456	50.57	-7.40429353197669	50.57	-3.53309927100899
50.68	-3.91771883903402	50.68	-7.41019121903719	50.68	-3.5156233680495
50.78	-3.92507095102701	50.78	-7.4194318769969	50.78	-3.50667954150109
50.88	-3.93054197400033	50.88	-7.43201550301364	50.88	-3.5062677913571
50.99	-3.93413190806768	50.99	-7.44794210004329	50.99	-3.511080099226
51.09	-3.9369890770331	51.09	-7.46446722200744	51.09	-3.5183720218695
51.19	-3.93911347907761	51.19	-7.48159087095246	51.19	-3.52814355929409
51.29	-3.94050511499699	51.29	-7.49931304596885	51.29	-3.54039471149539
51.4	-3.94304507301513	51.4	-7.5176337479661	51.4	-3.5551254784779
51.5	-3.9467333540415	51.5	-7.53616345798491	51.5	-3.5707980197921
51.6	-3.95156995705293	51.6	-7.55490217602528	51.6	-3.5874123354358
51.71	-3.95755488102623	51.71	-7.57384990197352	51.71	-3.6049684254178
51.81	-3.96194933898641	51.81	-7.59240810896245	51.81	-3.62098667495479
51.91	-3.96475332706814	51.91	-7.61057679903843	51.91	-3.6354670840468
52.02	-3.96596684799988	52.02	-7.62835597004141	52.02	-3.6484096526915
52.12	-3.96444157900078	52.12	-7.64574562401776	52.12	-3.6598143808889
52.23	-3.96017752007083	52.23	-7.66274575903481	52.23	-3.6724200588642
52.33	-3.95317467007317	52.33	-7.68198604498593	52.33	-3.6888563567648
52.44	-3.94343303003097	52.44	-7.7034664840312	52.44	-3.7091232745885
52.54	-3.93537625802765	52.54	-7.72757659296985	52.54	-3.73475865278039
52.66	-3.92900435406318	52.66	-7.75431637202928	52.66	-3.7657624913449
52.76	-3.92431731904708	52.76	-7.78368582200528	52.76	-3.8021347902798
52.86	-3.9240539409775	52.86	-7.81568494096518	52.86	-3.84387554958279
52.97	-3.9282142220145	52.97	-7.85031373095535	52.97	-3.88656111098559
53.07	-3.93679816102122	53.07	-7.8915662769532	53.07	-3.93418556120649
53.17	-3.94980575799764	53.17	-7.93944257998191	53.17	-3.98674890025
53.28	-3.96723701408064	53.28	-7.9939426400415	53.28	-4.0415123378954
53.38	-3.98437180706424	53.38	-8.05243678701117	53.38	-4.09584620398859
53.48	-4.00121013899479	53.48	-8.11492502100464	53.48	-4.14975049853619
53.59	-4.01332834906043	53.59	-8.1814073409987	53.59	-4.2032252215338
53.7	-4.02072643908014	53.7	-8.25188374801655	53.7	-4.25627037298359
53.8	-4.02340440905391	53.8	-8.32244047899167	53.8	-4.30969231013249
53.9	-4.02136225807226	53.9	-8.39307753301455	53.9	-4.3634910329738
54.01	-4.01459998602149	54.01	-8.46379490997151	54.01	-4.4220901997826
54.11	-4.00388174602995	54.11	-8.53059852397564	54.11	-4.4814957238362
54.21	-3.98920753707444	54.21	-8.59348837502694	54.21	-4.5417076051321
54.32	-3.97057735904127	54.32	-8.65246446198853	54.32	-4.60272584367499
54.42	-3.95271133402275	54.42	-8.70752678599729	54.42	-4.66455043946029
54.52	-3.93560945997251	54.52	-8.75867534705321	54.52	-4.7264172405881
54.62	-3.91927173802742	54.62	-8.80646340397107	54.62	-4.7888795057459
54.72	-3.90369816807379	54.72	-8.85089095504554	54.72	-4.8519372349293
54.83	-3.89826787898073	54.83	-8.89587176595796	54.83	-4.91478407089589
54.93	-3.90298087097563	54.93	-8.94140583500302	54.93	-4.9774200136435
55.04	-3.91783714303529	55.04	-8.98749316195335	55.04	-5.0398450631742
55.14	-3.94207254498724	55.14	-9.034133748969	55.14	-5.10205921948589
55.24	-3.9756870750125	55.24	-9.0813275940036	55.24	-5.15468335371609
55.35	-4.01868073402056	55.35	-9.12379681096809	55.35	-5.19243957899999
55.45	-4.07105352098824	55.45	-9.16154139997616	55.45	-5.21532789533539
55.56	-4.13280543807559	55.56	-9.19456136000463	55.56	-5.2241124546268
55.66	-4.19864898708511	55.66	-9.22230343394403	55.66	-5.2182399981887
55.76	-4.26858416801679	55.76	-9.24476762099857	55.76	-5.19771052602119
55.87	-4.3332318530247	55.87	-9.26195392105456	55.87	-5.1625240381242
55.97	-4.39259204006248	55.97	-9.2738623339983	55.97	-5.1126805344955
56.07	-4.44666473106281	56.07	-9.287279056025	56.07	-5.0602537082015
56.18	-4.49544992602569	56.18	-9.30220408895366	56.18	-5.0052435592467
56.28	-4.53894762404161	56.28	-9.3186374299421	56.28	-4.95702921649339
56.38	-4.57904824406796	56.38	-9.34185696803524	56.38	-4.9208885668086
56.48	-4.61575178599105	56.48	-9.37186270300572	56.48	-4.8968216101903
56.59	-4.64905825003825	56.59	-9.40865463394402	56.59	-4.8848283466383
56.69	-4.68425513304283	56.69	-9.45223276096385	56.69	-4.8849087761549
56.8	-4.72134243500477	56.8	-9.50400842395993	56.8	-4.89658381936979
56.9	-4.76032015603778	56.9	-9.56398162304595	56.9	-4.91985347628529
57	-4.80118829602816	57	-9.63215235799453	57	-4.9547177468991
57.11	-4.84500444201785	57.11	-9.70173443295153	57.11	-4.9891029381494
57.21	-4.89176859503004	57.21	-9.77272784598426	57.21	-5.02300905003379
57.32	-4.94148075404155	57.32	-9.8451326000486	57.32	-5.05643608255239
57.42	-4.99225050202767	57.42	-9.91894869298449	57.42	-5.089384035703
57.52	-5.04407783705574	57.52	-9.99417612501929	57.52	-5.12079532167239
57.62	-5.09696276003524	57.62	-10.0608426570261	57.62	-5.140697701387
57.72	-5.15090527107986	57.72	-10.1189482900281	57.72	-5.14909117485139
57.82	-5.20380430907608	57.82	-10.1670816840169	57.82	-5.14645482143809
57.92	-5.25133440805803	57.92	-10.2052428389925	57.92	-5.13278864113599
58.03	-5.29349556802572	58.03	-10.2334317549548	58.03	-5.1080926339494
58.13	-5.32923020102771	58.13	-10.2516484320176	58.13	-5.0723667998806
58.24	-5.35853830706401	58.24	-10.2598928699535	58.24	-5.0277121995618
58.34	-5.38141988602092	58.34	-10.259178434012	58.34	-4.9794676650574
58.44	-5.39787493801214	58.44	-10.2495051249889	58.44	-4.927633196363
58.54	-5.40790346406084	58.54	-10.2308729429978	58.54	-4.87326638129419
58.65	-5.41542344899426	58.65	-10.2132541270521	58.65	-4.8263394589243
58.75	-5.42043489303978	58.75	-10.1966486760148	58.75	-4.7868524292488
58.85	-5.42503885799306	58.85	-10.1810565920459	58.85	-4.7548052922656
58.95	-5.43356080902413	58.95	-10.1664778729855	58.95	-4.730198047979
59.06	-5.44600074704249	59.06	-10.1593386630157	59.06	-4.71553885317599
59.16	-5.46235867102496	59.16	-10.1596389620227	59.16	-4.71082770786109
59.26	-5.48263458199472	59.26	-10.1673787710297	59.26	-4.7139635514022
59.37	-5.50975235603346	59.37	-10.1815447219451	59.37	-4.71960755173009
59.47	-5.54371199598336	59.47	-10.2021368170426	59.47	-4.72775970884709
59.58	-5.58451350002542	59.58	-10.229155054958	59.58	-4.73842002275329
59.68	-5.62823888105868	59.68	-10.2625994360324	59.68	-4.75158849345089
59.78	-5.6748881410158	59.78	-10.3024699600383	59.78	-4.76434124298329
59.89	-5.72446127898729	59.89	-10.3464209109916	59.89	-4.7743325543078
59.99	-5.77695829406366	59.99	-10.3944522879829	59.99	-4.7815624274308
60.1	-5.82550064905263	60.1	-10.4401379479668	60.1	-4.783522705559
60.2	-5.87200301004032	60.2	-10.4834778909435	60.2	-4.78021338869219
60.31	-5.91646537804991	60.31	-10.5244721170266	60.31	-4.7716344768306
60.41	-5.95596387506703	60.41	-10.5631206249654	60.41	-4.75778596997399
60.51	-5.99049850097799	60.51	-10.5994234170339	60.51	-4.74554640709579
60.62	-6.02006925498699	60.62	-10.6399683990048	60.62	-4.7395890281102
60.72	-6.04467613800352	60.72	-10.6847555720151	60.72	-4.73991383301729
60.83	-6.06431915002759	60.83	-10.733784935951	60.83	-4.74944469977109
60.93	-6.07966587699593	60.93	-10.7894022070241	60.93	-4.77052734540799
61.03	-6.09071632004543	61.03	-10.8516073860301	61.03	-4.80316176993249
61.14	-6.10434901705048	61.14	-10.9204004719459	61.14	-4.8473479733422
61.24	-6.11864929999228	61.24	-10.9957814670452	61.24	-4.9030859556394
61.35	-6.13361717000771	61.35	-11.0710094189699	61.35	-4.96296718090569
61.45	-6.14925262698307	61.45	-11.1460843299938	61.45	-5.02699164913639
61.55	-6.16555567000887	61.55	-11.2210061989799	61.55	-5.08828082136049
61.65	-6.18477984801302	61.65	-11.2891871190186	61.65	-5.1421614576683
61.75	-6.20692515997234	61.75	-11.3506270889729	61.75	-5.18863355805739
61.85	-6.2319916070237	61.85	-11.4053261099798	61.85	-5.2276971225281
61.96	-6.25931160107029	61.96	-11.4532841820392	61.96	-5.25935215108239
62.06	-6.2888851440448	62.06	-11.4918917520299	62.06	-5.2787355427904
62.16	-6.32071223401454	62.16	-11.5211488190425	62.16	-5.2858472976542
62.26	-6.35479287200269	62.26	-11.5410553829633	62.26	-5.28068741566939
62.37	-6.39034525204352	62.37	-11.5583523950136	62.37	-5.2706644327479
62.47	-6.42471351704899	62.47	-11.5730398530332	62.47	-5.25577834889869
62.58	-6.45789766804228	62.58	-11.5851177589548	62.58	-5.23602916411719
62.68	-6.4876441559818	62.68	-11.5945861109594	62.68	-5.2114168784056
62.78	-6.51395298200441	62.78	-11.6014449109798	62.78	-5.1827232974422
62.89	-6.53682414497325	62.89	-11.6049515829673	62.89	-5.1518617040051
62.99	-6.55625764500201	62.99	-11.6051061270355	62.99	-5.1188320980943
63.1	-6.57225348197699	63.1	-11.6045180980109	63.1	-5.0884975806398
63.2	-6.58285414601778	63.2	-11.6031874939608	63.2	-5.0608581516416
63.3	-6.58805963598752	63.3	-11.6011143170454	63.3	-5.0359138111019
63.41	-6.58865175705614	63.41	-11.5982985649907	63.41	-5.0136645590208
63.51	-6.58728636699379	63.51	-11.5947402390475	63.51	-4.9941103953937
63.61	-6.58396346602785	63.61	-11.5940493479911	63.61	-4.9828188413375
63.72	-6.57868305404463	63.72	-11.5962258929585	63.72	-4.9797898968568
63.82	-6.57144513104413	63.82	-11.6012698739496	63.82	-4.98424175627099
63.92	-6.5668822940097	63.92	-11.6099238649667	63.92	-4.9942611367977
64.03	-6.56499454601089	64.03	-11.6221878660099	64.03	-5.0098480384389
64.13	-6.56578188397816	64.13	-11.6380618759422	64.13	-5.03100246119929
64.23	-6.57120182097515	64.23	-11.6575458970374	64.23	-5.05772440507429
64.34	-6.58125435700185	64.34	-11.6767938500288	64.34	-5.0815351941305
64.44	-6.5959394910351	64.44	-11.6941792230136	64.44	-5.1008083168284
64.54	-6.61525722398437	64.54	-11.7097020180381	64.54	-5.11554377317219
64.64	-6.63504955002736	64.64	-11.7197522240531	64.64	-5.1201740420431
64.75	-6.6523799970355	64.75	-11.7243298409448	64.75	-5.1146991234409
64.85	-6.66724856705514	64.85	-11.7234348690545	64.85	-5.09911901736569
64.95	-6.67502266105657	64.95	-11.7170673080409	64.95	-5.0734337238197
65.05	-6.67570227801662	65.05	-11.705227159041	65.05	-5.0418012484135
65.15	-6.66928741804895	65.15	-11.6883599430366	65.15	-5.0076035846163
65.26	-6.65577808206308	65.26	-11.666465661051	65.26	-4.9708407324171
65.36	-6.635174270059	65.36	-11.6433903899633	65.36	-4.93999136774929
65.46	-6.6068725579953	65.46	-11.6207606409944	65.46	-4.9166820021614
65.56	-6.57087294507619	65.56	-11.5985764150537	65.56	-4.9009126356467
65.66	-6.53133343905665	65.66	-11.5768377120276	65.66	-4.8926832682096
65.77	-6.49119050899571	65.77	-11.5555445310065	65.77	-4.89199389984579
65.87	-6.45044415603024	65.87	-11.5305910469488	65.87	-4.89534212838
65.97	-6.40909437902337	65.97	-11.501977259968	65.97	-4.90272795381019
66.07	-6.36714117899828	66.07	-11.4697031709738	66.07	-4.9099933705235
66.17	-6.32830501899662	66.17	-11.4333232550052	66.17	-4.9137563850639
66.27	-6.29258589901838	66.27	-11.3928375139949	66.27	-4.9140169974269
66.37	-6.25998381906356	66.37	-11.3482459479428	66.37	-4.9107752076149
66.47	-6.23110220305989	66.47	-11.2995485560532	66.47	-4.9040310156277
66.58	-6.20594104907468	66.58	-11.2475584929825	66.58	-4.89087711310039
66.68	-6.18450036006379	66.68	-11.1922757599814	66.68	-4.8713135000352
66.79	-6.16678013307137	66.79	-11.1337003560266	66.79	-4.84534017643419
66.89	-6.14839118100008	66.89	-11.0759381079788	66.89	-4.8164595444703
66.99	-6.12434515903715	66.99	-11.0189890150423	66.99	-4.78467160414139
67.1	-6.09464206797838	67.1	-10.9628530759664	67.1	-4.7499763554474
67.2	-6.05556144398633	67.2	-10.907530293025	67.2	-4.71237379838829
67.3	-6.00710328603782	67.3	-10.8557647090493	67.3	-4.67899716647259
67.41	-5.94926759606551	67.41	-10.8147153420077	67.41	-4.66199382126249
67.51	-5.88205437304623	67.51	-10.7843821920142	67.51	-4.6613637627624
67.61	-5.80546361697998	67.61	-10.7639521039573	67.61	-4.68001429933519
67.72	-5.72721666503639	67.72	-10.753425078974	67.72	-4.7179454309807
67.82	-5.64731351607861	67.82	-10.752801115018	67.82	-4.7751571576992
67.93	-5.57014336004613	67.93	-10.7620802140218	67.93	-4.8516494794882
68.03	-5.50069454106961	68.03	-10.7812623749624	68.03	-4.94742239634789
68.14	-5.43896705801217	68.14	-10.8061776860495	68.14	-5.0505846600741
68.24	-5.38496091303386	68.24	-10.8368261479654	68.24	-5.1611362706647
68.35	-5.33867610306515	68.35	-10.8704637159462	68.35	-5.2719439946089
68.45	-5.30635594100204	68.45	-10.8999313720233	68.45	-5.37086047034239
68.56	-5.28800042502553	68.56	-10.9252291169923	68.56	-5.4578856978673
68.66	-5.28360955604512	68.66	-10.9463569509671	68.66	-5.53301967718149
68.76	-5.28546199700486	68.76	-10.963314872015	68.76	-5.59626240828499
68.87	-5.29355774801843	68.87	-10.9742490069493	68.87	-5.6395167052513
68.97	-5.30789680897215	68.97	-10.9791593539512	68.97	-5.66278256808479
69.07	-5.32847917997969	69.07	-10.9780459130207	69.07	-5.6660599967855
69.18	-5.34899064905403	69.18	-10.9750785969709	69.18	-5.66124023956199
69.28	-5.36525158497625	69.28	-10.9702574050061	69.28	-5.6483232964165
69.38	-5.37726198706423	69.38	-10.9635823370127	69.38	-5.6273091673445
69.48	-5.37877854708313	69.48	-10.9550533929905	69.48	-5.59819785235049
69.58	-5.36980126298658	69.58	-10.9448289470038	69.58	-5.567461936935
69.69	-5.35033013602515	69.69	-10.9345355090227	69.69	-5.5409075635265
69.79	-5.32036516506196	69.79	-10.9241730799567	69.79	-5.5185347321185
69.89	-5.27990635202968	69.89	-10.9155955359483	69.89	-5.50844062864179
70	-5.23615177507963	70	-10.9088028769975	70	-5.5106252530964
70.1	-5.18910143500761	70.1	-10.9037951019673	70.1	-5.52508860548019
70.21	-5.14506954505123	70.21	-10.9005722119946	70.21	-5.551830685793
70.31	-5.10823573597463	70.31	-10.8991342059426	70.31	-5.59085149403279
70.41	-5.07860000607252	70.41	-10.8951861190008	70.41	-5.6306579827369
70.52	-5.0561623570502	70.52	-10.8887279479859	70.52	-5.67125015190549
70.62	-5.04092278799817	70.62	-10.8796013220172	70.62	-5.70615541604029
70.72	-5.03064864699354	70.72	-10.8661797289642	70.72	-5.729567632706
70.82	-5.02533993198995	70.82	-10.8484631690544	70.82	-5.74148680190689
70.93	-5.02499664401057	70.93	-10.8264516419467	70.93	-5.74191292364319
71.03	-5.02242070308512	71.03	-10.800145146959	71.03	-5.7308459979149
71.13	-5.01761210898621	71.13	-10.7726601879676	71.13	-5.7136351797074
71.23	-5.01057086103174	71.23	-10.7439967620166	71.23	-5.6902804690253
71.34	-5.0012969600175	71.34	-10.7141548710388	71.34	-5.66078186586409
71.44	-4.99058562900245	71.44	-10.6874294820045	71.44	-5.63663241769059
71.54	-4.97345409405625	71.54	-10.6638205940044	71.54	-5.6178321245027
71.65	-4.94990235404202	71.65	-10.6433282079479	71.65	-5.6043809863004
71.75	-4.92216306304272	71.75	-10.6259523239487	71.75	-5.5962790030836
71.86	-4.89023622003515	71.86	-10.6125398350514	71.86	-5.59357784464409
71.96	-4.8541218260425	71.96	-10.6030907420518	71.96	-5.6012602868938
72.06	-4.81381988106477	72.06	-10.5976050449499	72.06	-5.61932632982839
72.17	-4.76933038407878	72.17	-10.5929662430526	72.17	-5.64242681846229
72.27	-4.73030200805624	72.27	-10.5891743339726	72.27	-5.67056175279999
72.37	-4.69673475504351	72.37	-10.5862293199834	72.37	-5.7037311328437
72.47	-4.66783339902577	72.47	-10.5841311999484	72.47	-5.74193495858889
72.58	-4.64858071597973	72.58	-10.5828799750043	72.58	-5.7851732300333
72.68	-4.63897670601909	72.68	-10.5768905659716	72.68	-5.8182121966308
72.79	-4.63902137005334	72.79	-10.566162973987	72.79	-5.84105185837909
72.89	-4.6487147070593	72.89	-10.549850304983	72.89	-5.8536405454931
73	-4.66224168906137	73	-10.5279525589594	73	-5.8509954820563
73.1	-4.67960231503639	73.1	-10.5004697350068	73.1	-5.8331166680711
73.2	-4.70079658600753	73.2	-10.4674018340347	73.2	-5.80000410353949
73.3	-4.7161758279799	73.3	-10.4287488560431	73.3	-5.7516577884594
73.4	-4.72574004197668	73.4	-10.3931017849845	73.4	-5.7024837358491
73.51	-4.72948922697469	73.51	-10.3604606209728	73.51	-5.6524819457108
73.61	-4.72742338399712	73.61	-10.3308253650312	73.61	-5.6016524180445
73.71	-4.71741878197918	73.71	-10.3097810930421	73.71	-5.56522890339879
73.81	-4.69947542205773	73.81	-10.2973278050058	73.81	-5.5432114017714
73.92	-4.67359330207273	73.92	-10.2934655010358	73.92	-5.53559991316449
74.02	-4.64558745306931	74.02	-10.2981941820417	74.02	-5.5423944375782
74.12	-4.61545787402429	74.12	-10.2988688439609	74.12	-5.5530737005613
74.22	-4.58320456505135	74.22	-10.2954894849745	74.22	-5.5676377021093
74.33	-4.5488275260368	74.33	-10.2880561059919	74.33	-5.58608644222229
74.43	-4.51232675698066	74.43	-10.2679777220374	74.43	-5.5940139078819
74.54	-4.47366004800642	74.54	-10.2352543340203	74.54	-5.5914200990882
74.64	-4.4328274000236	74.64	-10.1898859420544	74.64	-5.5783050158412
74.74	-4.3919525420506	74.74	-10.1318725450028	74.74	-5.55466865814069
74.84	-4.35103547397375	74.84	-10.0610557709615	74.84	-5.52035265287469
74.95	-4.31007619602042	74.95	-9.9863290599842	74.95	-5.48429265032099
75.05	-4.26907470898641	75.05	-9.90769241195721	75.05	-5.44648865048189
75.15	-4.22803101207592	75.15	-9.83779083003355	75.15	-5.41746192780859
75.26	-4.18547991000651	75.26	-9.77662431705539	75.26	-5.3972124822987
75.36	-4.14142140505191	75.36	-9.72419287097637	75.36	-5.38574031395679
75.47	-4.09585549402891	75.47	-9.68049649304703	75.47	-5.38304542278059
75.57	-4.04882438897403	75.57	-9.64553518201683	75.57	-5.3891278087701
75.68	-4.00032809000095	75.68	-9.62416505899455	75.68	-5.4103087876991
75.78	-3.95036659597281	75.78	-9.61638612500337	75.78	-5.44658835956979
75.88	-3.8989399070033	75.88	-9.62235675297052	75.88	-5.49812489749439
75.99	-3.84696943206109	75.99	-9.63318350204645	75.99	-5.5559827511972
76.09	-3.79262697299509	76.09	-9.64886637200379	76.09	-5.6201619206738
76.19	-3.73591252798633	76.19	-9.66940536295624	76.19	-5.6906624059241
76.3	-3.67829129402253	76.3	-9.69480047501747	76.3	-5.7674842069526
76.4	-3.61976326905733	76.4	-9.72278207200361	76.4	-5.84743627828579
76.5	-3.56032845400023	76.5	-9.75335015300516	76.5	-5.9323468191981
76.61	-3.49998684805541	76.61	-9.7865047190453	76.61	-6.02221582969199
76.71	-3.4387384520187	76.71	-9.81738964901524	76.71	-6.1107219939935
76.81	-3.38893412799735	76.81	-9.84600494200549	76.81	-6.19786531210059
76.92	-3.35057387405868	76.92	-9.87235059903924	76.92	-6.2836457840153
77.02	-3.32273628202984	77.02	-9.8964266189796	77.02	-6.3680634097355
77.12	-3.30724955199457	77.12	-9.91361089700149	77.12	-6.4464960831031
77.23	-3.3041136830434	77.23	-9.92390343196803	77.23	-6.5065929428378
77.33	-3.31332867506262	77.33	-9.92730422399291	77.33	-6.54835398893949
77.43	-3.33489452907543	77.43	-9.92608291096531	77.43	-6.5749702668752
77.54	-3.35795170508391	77.54	-9.92023949095255	77.54	-6.58461357737029
77.64	-3.38250020297437	77.64	-9.90977396497783	77.64	-6.5772839204203
77.74	-3.40854002399738	77.74	-9.89468633201795	77.74	-6.5529812960297
77.84	-3.42372030502247	77.84	-9.8749765940056	77.84	-6.5117057041985
77.95	-3.42804104798233	77.95	-9.85418717095854	77.95	-6.4678591052455
78.05	-3.42150225208115	78.05	-9.83231806299045	78.05	-6.42144149917069
78.15	-3.40410391697787	78.15	-9.81399137697281	78.15	-6.3770749921301
78.25	-3.38110092900479	78.25	-9.79920711199611	78.25	-6.3471104454105
78.35	-3.35249328702503	78.35	-9.78796526794667	78.35	-6.3315478590075
78.45	-3.31828099308495	78.45	-9.78026584596137	78.45	-6.3303872329234
78.56	-3.28932358399925	78.56	-9.77610884501701	78.56	-6.34362856716029
78.66	-3.26562106101846	78.66	-9.77121272296699	78.66	-6.36173543301879
78.77	-3.24717342402892	78.77	-9.76557747901552	78.77	-6.38470783050089
78.87	-3.23398067200742	78.87	-9.75920311395839	78.87	-6.4125457596045
78.97	-3.22820620408493	78.97	-9.74854720504936	78.97	-6.430847260013
79.08	-3.22739357807222	79.08	-9.73360975399373	79.08	-6.4396123317242
79.18	-3.23154279601567	79.18	-9.71439075999569	79.18	-6.438840974738
79.28	-3.23539897101455	79.28	-9.69089022203207	79.28	-6.42853318905449
79.39	-3.23896210397834	79.39	-9.67469157603773	79.39	-6.4181090108868
79.49	-3.24223219399755	79.49	-9.66579481996632	79.49	-6.4100248802752
79.6	-3.24520924107219	79.6	-9.66419995495471	79.6	-6.4042807972198
79.7	-3.24789324497488	79.7	-9.67418852303581	79.7	-6.41041319041799
79.81	-3.25573138502477	79.81	-9.69576052500543	79.81	-6.4284220598652
79.91	-3.26872366099451	79.91	-9.72891595995407	79.91	-6.4583074055681
80.01	-3.28470667500369	80.01	-9.7736548290186	80.01	-6.5000692275224
80.12	-3.30613686708148	80.12	-9.82997713197165	80.12	-6.55370752573009
80.22	-3.33301423802368	80.22	-9.88318901295315	80.22	-6.5990812663697
80.33	-3.36533878703449	80.33	-9.93329047196312	80.33	-6.6361904494478
80.43	-3.40311051400022	80.43	-9.96869807499934	80.43	-6.65561503874899
80.53	-3.44193568400897	80.53	-9.98941182297131	80.53	-6.6548985942375
80.64	-3.48181429899341	80.64	-9.99543171496953	80.64	-6.6340411159088
80.74	-3.52274635702088	80.74	-9.98675775201718	80.74	-6.5930426037628
80.84	-3.55928468002276	80.84	-9.96338993297741	80.84	-6.5319030578041
80.94	-3.59142926902223	80.94	-9.9348530310408	80.94	-6.464540985112
81.05	-3.61918012401929	81.05	-9.90114704598	81.05	-6.3909563856909
81.15	-3.64253724399077	81.15	-9.86227197699918	81.15	-6.31114925954089
81.25	-3.66150062905035	81.25	-9.83292168200478	81.25	-6.2452606404724
81.36	-3.67865120404076	81.36	-9.81309615895043	81.36	-6.1932905284921
81.46	-3.69398896907569	81.46	-9.80279540794982	81.46	-6.1552389235979
81.56	-3.71190765804386	81.56	-9.80201943002612	81.56	-6.13110582578739
81.67	-3.73240727208213	81.67	-9.81385578597838	81.67	-6.12397879632789
81.77	-3.75548781005364	81.77	-9.83830447603395	81.77	-6.1312769108447
81.88	-3.78114927298157	81.88	-9.8753654989423	81.88	-6.1530001693378
81.98	-3.80939165904692	81.98	-9.91551408401392	81.98	-6.17523006472119
82.08	-3.8360029100204	82.08	-9.95875022999826	82.08	-6.1979665969972
82.19	-3.86098302499249	82.19	-10.005073937009	82.19	-6.2212097661635
82.29	-3.8843320040769	82.29	-10.0544852059556	82.29	-6.24495957222229
82.39	-3.90346892299931	82.39	-10.1092909020508	82.39	-6.2715228810596
82.49	-3.91839378107761	82.49	-10.1647071969637	82.49	-6.3003279251528
82.59	-3.92910657899392	82.59	-10.2207340910354	82.59	-6.3313747045065
82.7	-3.93560731606613	82.7	-10.2742840230121	82.7	-6.36157565785579
82.8	-3.94409520299632	82.8	-10.3253569930075	82.8	-6.393511709573
82.9	-3.95285518004584	82.9	-10.3739530020448	82.9	-6.4271828596604
83	-3.96188725005686	83	-10.4200720479639	83	-6.46258910811789
83.1	-3.97540347103131	83.1	-10.4637141320154	83.1	-6.4997304549434
83.21	-3.99340384399238	83.21	-10.5052612980217	83.21	-6.5327897347261
83.31	-4.01588836803057	83.31	-10.5447135459826	83.31	-6.56348200473479
83.41	-4.04285704507856	83.41	-10.5797640100036	83.41	-6.58950039908579
83.51	-4.06980453703909	83.51	-10.6151965170511	83.51	-6.6114166852881
83.61	-4.09658511500766	83.61	-10.6510110680347	83.61	-6.6292308633485
83.72	-4.12319878000744	83.72	-10.6872076629543	83.72	-6.6429429332647
83.82	-4.14344632304164	83.82	-10.7237863010141	83.82	-6.6525528950367
83.92	-4.15904280100676	83.92	-10.7619404930119	83.92	-6.6637595950807
84.02	-4.16998821401648	84.02	-10.8016702380382	84.02	-6.6767087616257
84.13	-4.17628256207081	84.13	-10.8429755359793	84.13	-6.69140039467629
84.23	-4.17792584505605	84.23	-10.8854743440361	84.23	-6.7136516596453
84.33	-4.18265946404972	84.33	-10.9291666619811	84.33	-6.7417474992663
84.43	-4.19048341802863	84.43	-10.9740524890185	84.43	-6.77568791353919
84.54	-4.20590304406687	84.54	-11.0201318259442	84.54	-6.8154729024618
84.64	-4.22906407106893	84.64	-11.065732707948	84.64	-6.8594305015383
84.74	-4.25996649903482	84.74	-11.1135707610401	84.74	-6.9025349362699
84.85	-4.29861032807821	84.85	-11.1636459860165	84.85	-6.94478620665209
84.95	-4.34499555706225	84.95	-11.2147648719656	84.95	-6.98048546627089
85.05	-4.3978968490137	85.05	-11.2669274200243	85.05	-7.0094869868951
85.16	-4.45290257607667	85.16	-11.3201336289421	85.16	-7.0317907685203
85.26	-4.51001273802376	85.26	-11.3743834999696	85.26	-7.0473968111507
85.36	-4.56148593400485	85.36	-11.4296770329929	85.36	-7.0563051147821
85.46	-4.60732216401993	85.46	-11.4877821810069	85.46	-7.0615089713217
85.57	-4.64752142897851	85.57	-11.5486989459441	85.57	-7.0674200087813
85.67	-4.68208372899426	85.67	-11.61409929	85.67	-7.075710191657
85.77	-4.71260638198601	85.77	-11.6812675889832	85.77	-7.0914052944429
85.87	-4.747920607997	85.87	-11.7502038430075	85.87	-7.1145053171436
85.97	-4.78802640702725	85.97	-11.8209080500264	85.97	-7.1450102597567
86.08	-4.83414911502678	86.08	-11.8933802119727	86.08	-7.1829201222825
86.18	-4.89070036201156	86.18	-11.9654892680501	86.18	-7.2245065245143
86.28	-4.9576801470721	86.28	-12.0372352170079	86.28	-7.260938248043
86.39	-5.03508846998102	86.39	-12.1086180599832	86.39	-7.2922152928685
86.49	-5.12292533107939	86.49	-12.177869842958	86.49	-7.31534436709029
86.59	-5.2173135910607	86.59	-12.244990566046	86.59	-7.3259138426964
86.69	-5.31825324799229	86.69	-12.3099802279967	86.69	-7.3239237196847
86.8	-5.42414698497851	86.8	-12.3728388290374	86.8	-7.3093739980572
86.9	-5.52616358106661	86.9	-12.4323713270087	86.9	-7.28106963470279
87	-5.62430303705241	87	-12.4873170569799	87	-7.2416271048175
87.1	-5.7185653530496	87.1	-12.5376760180416	87.1	-7.191046408397
87.2	-5.80895052905817	87.2	-12.5855792709899	87.2	-7.13305592564979
87.31	-5.89230254001905	87.31	-12.6310268169618	87.31	-7.0764868749852
87.41	-5.96598242304935	87.41	-12.6740186540246	87.41	-7.0213392564033
87.52	-6.02999017905859	87.52	-12.7145547839973	87.52	-6.9676130699062
87.62	-6.08820294701218	87.62	-12.7526352049472	87.62	-6.91530831548949
87.72	-6.14062072702382	87.72	-12.7947491989744	87.72	-6.87407029751699
87.83	-6.18724351807032	87.83	-12.8408967630094	87.83	-6.8465379787892
87.93	-6.22807132299386	87.93	-12.8922729420538	87.93	-6.8339064024128
88.03	-6.26310413906594	88.03	-12.9501384010382	88.03	-6.83355909319179
88.13	-6.29818758500278	88.13	-13.0144931390532	88.13	-6.8454960511328
88.24	-6.33332166103173	88.24	-13.0853371559851	88.24	-6.86971727622909
88.34	-6.37166239107501	88.34	-13.1626704519476	88.34	-6.9062227684851
88.44	-6.41584873903867	88.44	-13.2409946220378	88.44	-6.9495141219704
88.54	-6.46588070401322	88.54	-13.3125455910204	88.54	-6.9859816445971
88.64	-6.52175828702184	88.64	-13.3773233579859	88.64	-7.0156253363607
88.75	-6.58348148704135	88.75	-13.4288386450407	88.75	-7.02879989290189
88.85	-6.65119603297626	88.85	-13.4670914519575	88.85	-7.0228663514247
88.96	-6.72053774508186	88.96	-13.4920817770308	88.96	-6.9978247119292
89.06	-6.79150662301709	89.06	-13.5038096229891	89.06	-6.95367497441529
89.16	-6.85825704897525	89.16	-13.5030099060032	89.16	-6.8911520570286
89.27	-6.92078902307003	89.27	-13.4941690049573	89.27	-6.8145966100456
89.37	-6.97910254598355	89.37	-13.4772869199651	89.37	-6.72837281331559
89.47	-7.03319761703369	89.47	-13.4578620569528	89.47	-6.6379790727604
89.57	-7.0777892760816	89.57	-13.4436584900186	89.57	-6.55702508047219
89.67	-7.11738651807536	89.67	-13.4346762209816	89.67	-6.4855108364532
89.77	-7.15198934199179	89.77	-13.4309152480228	89.77	-6.4234363407034
89.87	-7.18145202097276	89.87	-13.4323755710284	89.87	-6.37080159322069
89.98	-7.21013873408083	89.98	-13.4388512060468	89.98	-6.3326855689437
90.08	-7.23804948199813	90.08	-13.4503421520549	90.08	-6.30457927299149
90.18	-7.26518426301936	90.18	-13.4661134900398	90.18	-6.2857477872138
90.28	-7.2915430790772	90.28	-13.4816788439593	90.28	-6.2718504613387
90.39	-7.31877013799931	90.39	-13.4970382109714	90.39	-6.2585231155169
90.49	-7.34686544001306	90.49	-13.5121915919854	90.49	-6.24576574974819
90.59	-7.38111394605312	90.59	-13.5271389880245	90.59	-6.2335783640305
90.69	-7.41700666003453	90.69	-13.5398925690424	90.69	-6.21997312860939
90.79	-7.45454358298048	90.79	-13.550452334016	90.79	-6.203305834779
90.89	-7.49372471500465	90.89	-13.5588182839683	90.89	-6.1835764825392
91	-7.53455005508386	91	-13.565196403988	91	-6.15570609695799
91.1	-7.56818838601703	91.1	-13.5695866939614	91.1	-6.1242036729187
91.2	-7.59016665506351	91.2	-13.5719891550252	91.2	-6.08906921041699
91.3	-7.60048486301912	91.3	-13.5724037860427	91.3	-6.0503027094571
91.41	-7.59749880000982	91.41	-13.5650419130116	91.41	-6.002115496427
91.51	-7.5812084660356	91.51	-13.5505438249766	91.51	-5.9539790783348
91.61	-7.55161386302916	91.61	-13.5289095229609	91.61	-5.9103665071278
91.72	-7.50871498905781	91.72	-13.5021268359878	91.72	-5.8732656125625
91.82	-7.45563625901013	91.82	-13.4701957639436	91.82	-5.84432060334479
91.92	-7.39498898201418	91.92	-13.4331163069419	91.92	-5.8235314794724
92.03	-7.32677315897945	92.03	-13.3908884649827	92.03	-5.81089824094549
92.13	-7.25982000699332	92.13	-13.3435122370429	92.13	-5.8064208877639
92.24	-7.19860257800065	92.24	-13.2953277959587	92.24	-5.8113151758602
92.34	-7.14312087200142	92.34	-13.2463351400247	92.34	-5.82296979681969
92.45	-7.09337489001882	92.45	-13.2023229440392	92.45	-5.84717342425009
92.55	-7.04936463102968	92.55	-13.1626509189573	92.55	-5.8744545511476
92.65	-7.00992780707566	92.65	-13.1273190639831	92.65	-5.90034012556069
92.75	-6.97506441906626	92.75	-13.0963273800262	92.75	-5.924830147487
92.85	-6.94165005097602	92.85	-13.0696758669728	92.85	-5.94792461693119
92.96	-6.90707339504115	92.96	-13.0450478350213	92.96	-5.9673068436077
93.06	-6.87133445103427	93.06	-13.0224432830346	93.06	-5.9841391154479
93.16	-6.83443321906907	93.16	-13.001862212036	93.16	-5.9984214324499
93.27	-6.79636970005504	93.27	-12.9789644499851	93.27	-6.00893803868539
93.37	-6.7530133320588	93.37	-12.9537499980188	93.37	-6.018300242567
93.47	-6.70676929905767	93.47	-12.9262188560233	93.47	-6.02650804409689
93.57	-6.65763760002847	93.57	-12.8963710239987	93.57	-6.03356144327499
93.68	-6.60678052406638	93.68	-12.8642065010354	93.68	-6.0394604401038
93.78	-6.55419807003454	93.78	-12.8344397510318	93.78	-6.05305005769299
93.88	-6.49989023906983	93.88	-12.8070707729648	93.88	-6.0719251133783
93.99	-6.44385703003536	93.99	-12.7844162590236	93.99	-6.0984022974498
94.09	-6.38609844406801	94.09	-12.7664762070481	94.09	-6.13131932197139
94.19	-6.32879869601766	94.19	-12.7532506179477	94.19	-6.1706761869408
94.3	-6.27195778599798	94.3	-12.7447394929732	94.3	-6.21647289235799
94.4	-6.21970627503288	94.4	-12.7409428299643	94.4	-6.2687094382253
94.51	-6.16963898005451	94.51	-12.7334787799782	94.51	-6.3190039751206
94.61	-6.12175590003972	94.61	-12.7223473440381	94.61	-6.3651722872375
94.72	-6.07605703601166	94.72	-12.7075485220303	94.72	-6.40721437457839
94.82	-6.03254238808404	94.82	-12.6843678499426	94.82	-6.43628521402209
94.92	-5.98474034597984	94.92	-12.6528053290258	94.92	-6.4547899882396
95.03	-5.93265091004014	95.03	-12.6128609580292	95.03	-6.4627286972288
95.13	-5.87627408106073	95.13	-12.5645347379759	95.13	-6.46010134098959
95.23	-5.81342564100851	95.23	-12.5068261929755	95.23	-6.44590744382539
95.33	-5.74410559204352	95.33	-12.4397353220047	95.33	-6.42661861547819
95.44	-5.66831393302891	95.44	-12.3632621269962	95.44	-6.40223485595019
95.54	-5.58605066407836	95.54	-12.2857884559835	95.54	-6.3811380146637
95.64	-5.50040914197325	95.64	-12.2073143089665	95.64	-6.36551230742249
95.74	-5.41138936705465	95.74	-12.1278396869684	95.74	-6.35535773422889
95.85	-5.3189913389815	95.85	-12.0473645879429	95.85	-6.3506742950806
95.95	-5.22968666803081	95.95	-11.9750501900171	95.95	-6.3606231652851
96.05	-5.1434753530657	96.05	-11.9108964910311	96.05	-6.38211098812999
96.16	-5.06035739601884	96.16	-11.8549034920079	96.16	-6.4151377636197
96.26	-4.98033279404808	96.26	-11.8080716670192	96.26	-6.4607039674443
96.37	-4.90340154999558	96.37	-11.7704010190209	96.37	-6.5123379898617
96.47	-4.83481637706973	96.47	-11.7418915449434	96.47	-6.5700398308786
96.57	-4.77457727606634	96.57	-11.7225432469468	96.57	-6.63380949048829
96.68	-4.71959088906715	96.68	-11.7123561240078	96.68	-6.70364696869299
96.78	-4.66985721698165	96.78	-11.7041491280361	96.78	-6.7723712173267
96.88	-4.62537626003723	96.88	-11.6979222600548	96.88	-6.8347295216248
96.99	-4.5861480180065	96.99	-11.68451434296	96.99	-6.8815607062913
97.09	-4.55217248997997	97.09	-11.6639253780022	97.09	-6.9159581280273
97.2	-4.5164816850729	97.2	-11.636155364954	97.2	-6.937921786835
97.3	-4.47907560408112	97.3	-11.6012043040428	97.3	-6.9474516827121
97.4	-4.43995424507193	97.4	-11.559072194018	97.4	-6.94454781566099
97.5	-4.39386489506433	97.5	-11.5084217529784	97.5	-6.9278729024763
97.61	-4.34080755303512	97.61	-11.4492529810377	97.61	-6.90439493486089
97.71	-4.2807822200075	97.71	-11.3815658779686	97.71	-6.87411391281249
97.81	-4.21378889507196	97.81	-11.3125414909518	97.81	-6.8442108844884
97.91	-4.14902164607156	97.91	-11.2421798210107	97.91	-6.8199385646619
98.02	-4.08648047198312	98.02	-11.1704808680315	98.02	-6.80129695333069
98.12	-4.02616537508038	98.12	-11.0974446320142	98.12	-6.78828605049489
98.23	-3.97504434499751	98.23	-11.0220010830062	98.23	-6.77983582762169
98.33	-3.93311738298507	98.33	-10.9441502239633	98.33	-6.76675221707319
98.43	-3.90038448801988	98.43	-10.8638920520434	98.43	-6.749035218856
98.54	-3.87684566203461	98.54	-10.7825638519898	98.54	-6.7280221161711
98.64	-3.86250090207341	98.64	-10.7001656230068	98.64	-6.6967449173177
98.75	-3.85017732503457	98.75	-10.6166973660038	98.75	-6.6552036222982
98.85	-3.83987492898541	98.85	-10.5321590809808	98.85	-6.6033982311125
98.95	-3.82239964801556	98.95	-10.4465507660052	98.95	-6.54132874375829
99.05	-3.79775148007866	99.05	-10.3628145290031	99.05	-6.4719372652529
99.15	-3.76593042699369	99.15	-10.2809503670187	99.15	-6.4023966814776
99.26	-3.72693648705535	99.26	-10.2020283110278	99.26	-6.33377702096299
99.36	-3.68076966208264	99.36	-10.1260483600072	99.36	-6.2752723513424
99.46	-3.63044555206216	99.46	-10.0530105139569	99.46	-6.2268826726183
99.56	-3.57596415801709	99.56	-9.98291477299063	99.56	-6.18860798478819
99.66	-3.51732547801475	99.66	-9.91576113597148	99.66	-6.1604482878545
99.76	-3.4617024000454	99.76	-9.85607332802374	99.76	-6.1469273044448
99.87	-3.40909492297214	99.87	-9.80385134698736	99.87	-6.14502943344899
99.97	-3.35950304702237	99.97	-9.7590951939992	99.97	-6.15475467487149
100.07	-3.31292677105921	100.07	-9.71886276295209	100.07	-6.17316092369739
100.17	-3.27517649202491	100.17	-9.68315405498288	100.17	-6.1930752940475
100.28	-3.24625220605412	100.28	-9.65196906997789	100.28	-6.21449778591959
100.38	-3.22615391598902	100.38	-9.62530780702764	100.38	-6.23742839931819
100.49	-3.21186602002399	100.49	-9.60267071400267	100.49	-6.26136758128
100.59	-3.20338851804536	100.59	-9.58405778999349	100.59	-6.2805049379057
100.7	-3.20072141005312	100.7	-9.56946903704647	100.7	-6.2948404691929
100.8	-3.20386469502409	100.8	-9.55438073003734	100.8	-6.29985045250969
100.9	-3.21249243802413	100.9	-9.53879286998927	100.9	-6.2985504889661
101	-3.22425206002208	101	-9.52270545803913	101	-6.2909405785577
101.11	-3.23914356204114	101.11	-9.50611849202687	101.11	-6.2770207212889
101.21	-3.25135654998121	101.21	-9.49066610598948	101.21	-6.25842504986809
101.32	-3.2608910230465	101.32	-9.47634830004063	101.32	-6.2354795016995
101.42	-3.26774698305599	101.42	-9.46316507395295	101.42	-6.21053665339309
101.53	-3.27192442898649	101.53	-9.45161597996957	101.53	-6.1840960579056
101.63	-3.2734233610654	101.63	-9.44170102002317	101.63	-6.16196810913419
101.73	-3.27573689708061	101.73	-9.4334201919537	101.73	-6.1441528070855
101.84	-3.2788650380553	101.84	-9.42677349598853	101.84	-6.13065015175949
101.94	-3.28313371903732	101.94	-9.42176093303715	101.94	-6.12146014315619
102.04	-3.29089551905781	102.04	-9.41639575103181	102.04	-6.1145960286975
102.15	-3.30215043800308	102.15	-9.41067794803985	102.15	-6.1065646901919
102.25	-3.31689847405414	102.25	-9.40297339298013	102.25	-6.0957319949176
102.35	-3.33513962902998	102.35	-9.39328208596635	102.35	-6.0817720054773
102.46	-3.35558601898356	102.46	-9.38160402597532	102.46	-6.0623321452697
102.56	-3.37823764505174	102.56	-9.36793921300705	102.56	-6.03741241429009
102.67	-3.40309450700715	102.67	-9.35228764797102	102.67	-6.00701281254319
102.77	-3.42666348603871	102.77	-9.33925975596139	102.77	-5.97574376613509
102.87	-3.44894458203271	102.87	-9.32885553800133	102.87	-5.94489315760839
102.97	-3.46993779601235	102.97	-9.32107499295398	102.97	-5.91446098696989
103.08	-3.48964312706812	103.08	-9.31790487402395	103.08	-5.8864340068001
103.18	-3.50266775899399	103.18	-9.31934518200705	103.18	-5.8643053352857
103.28	-3.51090517801822	103.28	-9.32539591497061	103.28	-5.84807497242469
103.39	-3.51435538300393	103.39	-9.33605707496099	103.39	-5.8377429182192
103.49	-3.51430625801186	103.49	-9.34663629095667	103.49	-5.82861680242569
103.6	-3.51075780201882	103.6	-9.35713356204815	103.6	-5.82608944195019
103.7	-3.50371001502481	103.7	-9.36754888903124	103.7	-5.8282673505622
103.8	-3.49316289805301	103.8	-9.373271846016	103.8	-5.8305401021555
103.91	-3.47911645008026	103.91	-9.37430243300241	103.91	-5.83161981418309
104.01	-3.46387542697357	104.01	-9.37064064999049	104.01	-5.831506486647
104.11	-3.44743982805085	104.11	-9.36228649595705	104.11	-5.8302001195452
104.21	-3.43520247099605	104.21	-9.34923997203896	104.21	-5.8277007128798
104.32	-3.42526986901248	104.32	-9.33295531899603	104.32	-5.8254625076781
104.42	-3.41764202300965	104.42	-9.31343253694195	104.42	-5.8211807486281
104.52	-3.41231893207805	104.52	-9.29536399496556	104.52	-5.81954780597349
104.63	-3.40930059599032	104.63	-9.27874969499953	104.63	-5.8151708628104
104.73	-3.40900608307493	104.73	-9.2635896360207	104.73	-5.809943405367
104.83	-3.41143539401401	104.83	-9.24988381802905	104.83	-5.8038654336435
104.93	-3.41658852801174	104.93	-9.2376322400014	104.93	-5.79693694763969
105.03	-3.4221607299969	105.03	-9.23119807305284	105.03	-5.7935211164222
105.14	-3.42815199905999	105.14	-9.23058131604648	105.14	-5.79319887205709
105.24	-3.43456233702	105.24	-9.23578196898234	105.24	-5.79597021454209
105.35	-3.44139174205793	105.35	-9.2453457909869	105.35	-5.8003809028498
105.45	-3.44244093002999	105.45	-9.25927278296967	105.45	-5.8087356922857
105.56	-3.43770989900349	105.56	-9.27756294299797	105.56	-5.82103458285629
105.66	-3.42719865000163	105.66	-9.3002162719813	105.66	-5.8372775745551
105.76	-3.41048811401379	105.76	-9.32387138402646	105.76	-5.85410328071749
105.87	-3.38757829297265	105.87	-9.34852827799659	105.87	-5.87771098755589
105.97	-3.35846918505922	105.97	-9.37418695502856	105.97	-5.9081006950705
106.07	-3.32316079106931	106.07	-9.39648424503048	106.07	-5.94090923420129
106.17	-3.28165310997974	106.17	-9.41542014800234	106.17	-5.9765556728779
106.28	-3.23983212501844	106.28	-9.43099466496733	106.28	-6.0150400111047
106.38	-3.19769783607171	106.38	-9.44320779501595	106.38	-6.0563622488818
106.48	-3.16144952807917	106.48	-9.44892791403618	106.48	-6.0973907624068
106.59	-3.13108720206401	106.59	-9.44815502305119	106.59	-6.13812555168219
106.69	-3.10661085700303	106.69	-9.4408891210378	106.69	-6.1726806350559
106.79	-3.08802049403312	106.79	-9.43049159604925	106.79	-6.20441739919679
106.9	-3.07531611304057	106.9	-9.41696244694867	106.9	-6.22713655789489
107	-3.05778296205972	107	-9.40030167396344	107	-6.24083811114549
107.1	-3.03542104006738	107.1	-9.38050927697986	107.1	-6.2455220589487
107.21	-3.00823034899622	107.21	-9.35758525702113	107.21	-6.24118840130669
107.31	-2.97032490504989	107.31	-9.33688891802831	107.31	-6.23319644380579
107.42	-2.9217047090242	107.42	-9.31842026102458	107.42	-6.23226093827779
107.52	-2.86236976205601	107.52	-9.3053109100083	107.52	-6.24151350852489
107.62	-2.79232006300845	107.62	-9.29756086395628	107.62	-6.26095415454489
107.73	-2.72594516104618	107.73	-9.29517012400538	107.73	-6.2964688579808
107.83	-2.66324505707871	107.83	-9.29813868901874	107.83	-6.3480576188371
107.94	-2.60421975099234	107.94	-9.30646656001954	107.94	-6.41572043710929
108.04	-2.55958399304745	108.04	-9.31778330004818	108.04	-6.4970868762991
108.15	-2.52933778506303	108.15	-9.33208891001414	108.15	-6.5777673871172
108.25	-2.5134811260159	108.25	-9.34938338798474	108.25	-6.65776196956359
108.36	-2.51201401704293	108.36	-9.36430743001893	108.36	-6.7317113180452
108.46	-2.52493645700724	108.46	-9.37686103497981	108.46	-6.7889006807348
108.56	-2.54538586000308	108.56	-9.38704420400427	108.56	-6.8293300576367
108.66	-2.57336222705362	108.66	-9.39485693595543	108.66	-6.8529994487464
108.77	-2.59447600808471	108.77	-9.40058768298968	108.77	-6.86019730493199
108.87	-2.60872720400585	108.87	-9.40423644397015	108.87	-6.85092362619109
108.97	-2.61611581402121	108.97	-9.40580321901052	108.97	-6.8320409981576
109.07	-2.61664183904031	109.07	-9.40765844495672	109.07	-6.80591985732519
109.18	-2.61030527803996	109.18	-9.40980212203613	109.18	-6.7869497529901
109.28	-2.59722136706841	109.28	-9.41223425002136	109.28	-6.7751306851479
109.38	-2.57739010601199	109.38	-9.4149548290261	109.38	-6.7704626537984
109.49	-2.55081149498437	109.49	-9.41796385905036	109.49	-6.77294565894619
109.59	-2.52434812000502	109.59	-9.41778795004211	109.59	-6.7791063114243
109.7	-2.49799998005074	109.7	-9.41442710404772	109.7	-6.7888293755544
109.8	-2.47176707603103	109.8	-9.4075928680013	109.8	-6.8018264004685
109.9	-2.44564940805958	109.9	-9.39728524201655	109.9	-6.81809738616899
110	-2.42041515298297	110	-9.38350422802614	110	-6.830779747022
110.11	-2.39606431000539	110.11	-9.36624982398371	110.11	-6.8398734830319
110.21	-2.37259687901314	110.21	-9.3455220320493	110.21	-6.8453785941965
110.31	-2.34989762498117	110.31	-9.31800395198934	110.31	-6.84397818286819
110.42	-2.32796654802314	110.42	-9.28369558596387	110.42	-6.8349040721979
110.52	-2.30680364802538	110.52	-9.24259693294971	110.52	-6.8181562621837
110.63	-2.28640892498788	110.63	-9.1981813819757	110.63	-6.7972081419946
110.73	-2.26913388598859	110.73	-9.15044893304184	110.73	-6.7721749473134
110.83	-2.25814163297855	110.83	-9.09939958694395	110.83	-6.7430566781356
110.93	-2.25343216698093	110.93	-9.04503334402307	110.93	-6.70985333446579
111.03	-2.25423731103547	111.03	-8.99502849097189	111.03	-6.6802432053928
111.14	-2.2605570640053	111.14	-8.94938502995046	111.14	-6.6518747837451
111.24	-2.27239142702729	111.24	-8.90810296095879	111.24	-6.6215849669632
111.34	-2.28974039998775	111.34	-8.87449918104721	111.34	-6.59269065269259
111.44	-2.31260398300037	111.44	-8.84857368896519	111.44	-6.56596001778209
111.54	-2.3374324030101	111.54	-8.83032648698645	111.54	-6.5413930622272
111.64	-2.36422566001693	111.64	-8.81975757397413	111.64	-6.5189897860279
111.74	-2.3906322470566	111.74	-8.81522355700781	111.74	-6.4971067954747
111.85	-2.41348906104122	111.85	-8.81937580402337	111.85	-6.4783954603069
111.95	-2.43279610401714	111.95	-8.83221431604397	111.95	-6.4664055530133
112.05	-2.44855337302852	112.05	-8.84606080501271	112.05	-6.4534587845093
112.15	-2.4607608710312	112.15	-8.86091527002009	112.15	-6.44190666196209
112.25	-2.47715544207949	112.25	-8.87677771004292	112.25	-6.43491228793119
112.36	-2.4977370870829	112.36	-8.89364812701388	112.36	-6.43247566241889
112.46	-2.52250580604141	112.46	-8.91152652002347	112.46	-6.4345967854207
112.57	-2.5550113709869	112.57	-8.93162459101404	112.57	-6.4424873593827
112.67	-2.59525378305625	112.67	-8.95394234100877	112.67	-6.44841053786539
112.78	-2.64323304202208	112.78	-8.98012316304175	112.78	-6.45400971457849
112.88	-2.69894914697488	112.88	-9.00751568701708	112.88	-6.4566335197848
112.98	-2.753657113999	112.98	-9.03611991395792	112.98	-6.4527321809955
113.08	-2.81100623101338	113.08	-9.06593584295479	113.08	-6.44230569820829
113.19	-2.87099649608535	113.19	-9.09696347400768	113.19	-6.4253540714256
113.29	-2.92589106300056	113.29	-9.12607341103921	113.29	-6.39874790358899
113.4	-2.97568993198638	113.4	-9.15326565404939	113.4	-6.3712321781618
113.5	-3.02039310406599	113.5	-9.17854020201503	113.5	-6.33915760952769
113.6	-3.06000057707934	113.6	-9.20068535197061	113.6	-6.30131249525169
113.7	-3.09451235307279	113.7	-9.21970110596249	113.7	-6.265433681771
113.81	-3.12769141703484	113.81	-9.23558746296749	113.81	-6.2315211690836
113.91	-3.15953776907918	113.91	-9.24834442196243	113.91	-6.1995749571893
114.01	-3.1987963930078	114.01	-9.26614344200516	114.01	-6.17776650338049
114.11	-3.24181800306178	114.11	-9.28898452195881	114.11	-6.1660958076528
114.21	-3.28860259799058	114.21	-9.31686766205075	114.21	-6.1607998839677
114.32	-3.33915018006792	114.32	-9.3529222590405	114.32	-6.1650081293879
114.42	-3.39346074804325	114.42	-9.39714831395122	114.42	-6.1699755604436
114.52	-3.4538820140142	114.52	-9.44954582598712	114.52	-6.1793514627487
114.63	-3.51949267803775	114.63	-9.51011479594399	114.63	-6.1931358363011
114.73	-3.59029274000022	114.73	-9.57885522200286	114.73	-6.2113286810985
114.83	-3.66251921298044	114.83	-9.65967849901972	114.83	-6.2378413899305
114.93	-3.73617209800159	114.93	-9.75258462597139	114.93	-6.2703262505701
115.04	-3.81125139506366	115.04	-9.84940214505059	115.04	-6.3015331062455
115.14	-3.88775710405298	115.14	-9.95013105796261	115.14	-6.3314619569521
115.24	-3.9636663419742	115.24	-10.0547713630021	115.24	-6.3638757887394
115.34	-4.0425078170756	115.34	-10.163323060965	115.34	-6.3987746015987
115.45	-4.1242815300393	115.45	-10.2757861519649	115.45	-6.4361583955365
115.55	-4.20663976603919	115.55	-10.3900768849599	115.55	-6.47394342043149
115.66	-4.29050382899732	115.66	-10.5061952609731	115.66	-6.51415255813789
115.76	-4.37587371607151	115.76	-10.6241412800046	115.76	-6.5532571015508
115.86	-4.46274942908076	115.86	-10.7400035479941	115.86	-6.58734565788299
115.96	-4.55113096700188	115.96	-10.8537820669881	115.96	-6.6187659393567
116.07	-4.63138089105541	116.07	-10.9654768350538	116.07	-6.64659664546299
116.17	-4.70349920101398	116.17	-11.0750878540102	116.17	-6.6708377761972
116.27	-4.76950877907711	116.27	-11.1800329450489	116.27	-6.68890715520079
116.38	-4.82588091801972	116.38	-11.2803121110119	116.38	-6.70080478247359
116.48	-4.87261561704599	116.48	-11.3759253489434	116.48	-6.7161680972455
116.58	-4.90971287797493	116.58	-11.4689564120454	116.58	-6.7370808496265
116.68	-4.93717269898752	116.68	-11.5594052980441	116.68	-6.7615201577739
116.79	-4.96141515804993	116.79	-11.6472720079628	116.79	-6.79301472879229
116.89	-4.98244025607164	116.89	-11.7325565410056	116.89	-6.8315645626818
116.99	-5.00024799305265	116.99	-11.8152588979683	116.99	-6.87716965943559
117.1	-5.02447580697662	117.1	-11.8916153479631	117.1	-6.9260662882885
117.2	-5.05512370000361	117.2	-11.96162589099	117.2	-6.9718343714973
117.31	-5.09219166906405	117.31	-12.0278727030154	117.31	-7.0170560854185
117.41	-5.13567971700013	117.41	-12.0903557840393	117.41	-7.06173143005209
117.52	-5.18429296698741	117.52	-12.1490751349711	117.52	-7.0962229661727
117.62	-5.23597582798629	117.62	-12.2040307550151	117.62	-7.120530693776
117.72	-5.29072829897359	117.72	-12.2552226439439	117.72	-7.13465461286859
117.83	-5.34213030402952	117.83	-12.3018552189933	117.83	-7.13779914079779
117.93	-5.39018184304041	117.93	-12.3439284809592	117.93	-7.1312591531799
118.03	-5.43488291407357	118.03	-12.3814424299553	118.03	-7.1170902411192
118.14	-5.47623351906168	118.14	-12.4181607959599	118.14	-7.0990561353831
118.24	-5.51423365698156	118.24	-12.454083578973	118.24	-7.083576913717
118.34	-5.55328131406441	118.34	-12.4892107800179	118.34	-7.0706525761209
118.44	-5.59337648905966	118.44	-12.5235423979575	118.44	-7.0602831225927
118.55	-5.63581405799596	118.55	-12.5637532429437	118.55	-7.0591433628249
118.65	-5.68264961202658	118.65	-12.6098433149764	118.65	-7.0672332968106
118.75	-5.73388315103784	118.75	-12.6618126149651	118.75	-7.0801549394624
118.85	-5.78951467502975	118.85	-12.7204567239687	118.85	-7.0987038734306
118.96	-5.8495441840023	118.96	-12.7857756419871	118.96	-7.1215852230945
119.06	-5.90927315306544	119.06	-12.8577693700436	119.06	-7.1467433973544
119.17	-5.96870158108231	119.17	-12.9364379080243	119.17	-7.1741783962125
119.27	-6.02782946805291	119.27	-13.0188897919652	119.27	-7.2009987552341
119.37	-6.08225883001978	119.37	-13.1051250200471	119.37	-7.2272044744193
119.47	-6.13198966607342	119.47	-13.1951435939754	119.47	-7.2574940794828
119.58	-6.17702197598646	119.58	-13.28227070303	119.58	-7.2851927607412
119.68	-6.21735576100946	119.68	-13.3665063480066	119.68	-7.3103005181966
119.78	-6.25299102000554	119.78	-13.4478505279958	119.78	-7.3372153369389
119.89	-6.28474504208043	119.89	-13.5263032440207	119.89	-7.3659372169704
119.99	-6.31261782905312	119.99	-13.6018644959677	119.99	-7.3964661582888
120.09	-6.34130790604104	120.09	-13.6731129899772	120.09	-7.4273808679797
120.2	-6.37081527202099	120.2	-13.7400487269588	120.2	-7.4586813460477
120.3	-6.40113992801616	120.3	-13.8055631709904	120.3	-7.49244176721969
120.4	-6.43228187300338	120.4	-13.8696563219582	120.4	-7.5286621315047
120.5	-6.46424110800581	120.5	-13.9323281799761	120.5	-7.56264391316999
120.6	-6.49160420005046	120.6	-13.993578745044	120.6	-7.59438711222669
120.71	-6.51437114800046	120.71	-14.0534080170482	120.71	-7.623891728666
120.81	-6.53254195299269	120.81	-14.1125404650211	120.81	-7.6518822308112
120.91	-6.54529932501191	120.91	-14.1709760880531	120.91	-7.678358618658
121.02	-6.55264326405813	121.02	-14.2287148860305	121.02	-7.7087343253576
121.12	-6.55457376899449	121.12	-14.2871781530403	121.12	-7.7444306438222
121.23	-6.55109084107153	121.23	-14.3463658889686	121.23	-7.7854475740495
121.33	-6.54759566100438	121.33	-14.4062780919967	121.33	-7.8326024057382
121.43	-6.54408822902042	121.43	-14.4669147639434	121.43	-7.88589513888829
121.54	-6.54056854307328	121.54	-14.522620556022	121.54	-7.93967042564049
121.64	-6.54245003897813	121.64	-14.5733954680054	121.64	-7.99392826599489
121.74	-6.54973271502968	121.74	-14.6192395010303	121.74	-8.043267479292
121.84	-6.56241657202372	121.84	-14.6594281869739	121.84	-8.0869635972151
121.95	-6.58050161007395	121.95	-14.6939615240171	121.95	-8.1250166197641
122.05	-6.59758411700295	122.05	-14.7228395139791	122.05	-8.15201311378999
122.16	-6.61216221408267	122.16	-14.7460621550408	122.16	-8.16795307929509
122.26	-6.62423589903938	122.26	-14.7636294490212	122.26	-8.1728365162792
122.37	-6.62840399206743	122.37	-14.7732142600034	122.37	-8.1643362897194
122.47	-6.62466649407634	122.47	-14.7748165879875	122.47	-8.1488561099118
122.57	-6.61302340301972	122.57	-14.7740917809642	122.57	-8.1335532063862
122.68	-6.59347472003446	122.68	-14.7710398390473	122.68	-8.11842757914249
122.78	-6.56602044603005	122.78	-14.7656607620092	122.78	-8.1088804088356
122.88	-6.53319029402155	122.88	-14.7579545499639	122.88	-8.1049116954702
122.98	-6.49498426503214	122.98	-14.7479212030248	122.98	-8.10652143904379
123.08	-6.4578060690792	123.08	-14.7413221510533	123.08	-8.11947106893629
123.19	-6.42315758807399	123.19	-14.7381573920029	123.19	-8.143760585152
123.29	-6.39103882099334	123.29	-14.7384269280337	123.29	-8.1768602729573
123.39	-6.36144976999731	123.39	-14.7444578940394	123.39	-8.2210972673706
123.5	-6.33439043303952	123.5	-14.7562502879737	123.5	-8.2700678580982
123.6	-6.29555476098176	123.6	-14.7738041130197	123.6	-8.32227016347839
123.7	-6.24494275598408	123.7	-14.7971193659941	123.7	-8.37770418351119
123.8	-6.18255441497695	123.8	-14.8178548420219	123.8	-8.4280287114178
123.9	-6.10586002608215	123.9	-14.8360105409893	123.9	-8.4732437472069
124.01	-6.01485958804915	124.01	-14.8515864619867	124.01	-8.52765533997229
124.11	-5.90955310099162	124.11	-14.858821176972	124.11	-8.585502060332
124.21	-5.78994056400006	124.21	-14.8577146850357	124.21	-8.6467839082883
124.31	-5.66192661699461	124.31	-14.8482669859504	124.31	-8.71403059857259
124.41	-5.53573155104914	124.41	-14.8304780799435	124.41	-8.7872421311828
124.52	-5.41135536400361	124.52	-14.8051531620013	124.52	-8.8672236999837
124.62	-5.30310410601942	124.62	-14.7672310009739	124.62	-8.9489140756915
124.73	-5.21097777698287	124.73	-14.7167115979983	124.73	-9.0264086192265
124.83	-5.13497637598448	124.83	-14.6619361589728	124.83	-9.09782824753749
124.93	-5.0750999050706	124.93	-14.6029046859439	124.93	-9.1631729606224
125.03	-5.03134836299068	125.03	-14.5396171759558	125.03	-9.208136709383
125.14	-4.99877777804159	125.14	-14.4720736319641	125.14	-9.23271949382599
125.24	-4.97738815101911	125.24	-14.4002740520364	125.24	-9.23692131394929
125.34	-4.96127484302633	125.34	-14.3247699039648	125.34	-9.22129363718839
125.45	-4.94021756298935	125.45	-14.2455611869536	125.45	-9.18583646353889
125.55	-4.91421631204503	125.55	-14.1618427089725	125.55	-9.1346885703396
125.65	-4.88327109007969	125.65	-14.078675699011	125.65	-9.0729111868679
125.76	-4.84738189697964	125.76	-13.996060156046	125.76	-9.00640895220779
125.86	-4.80536473298798	125.86	-13.9139960799639	125.86	-8.94540215617599
125.96	-4.75721959708153	125.96	-13.8324834720152	125.96	-8.88989079877479
126.06	-4.70294648903291	126.06	-13.752485432974	126.06	-8.8408379812866
126.17	-4.6474893820232	126.17	-13.6740019620447	126.17	-8.79824370370699
126.27	-4.5908482750292	126.27	-13.597033060023	126.27	-8.7632919662031
126.37	-4.53302316702775	126.37	-13.5210272590029	126.37	-8.73543130134359
126.47	-4.47401405904202	126.47	-13.4459845600077	126.47	-8.71466170911959
126.57	-4.41489410707163	126.57	-13.3719049609908	126.57	-8.6960392183474
126.68	-4.35666092300835	126.68	-13.298788465022	126.68	-8.67956382902479
126.78	-4.29931450605636	126.78	-13.2295460789464	126.78	-8.6681465511291
126.88	-4.24403885597258	126.88	-13.1649363779616	126.88	-8.66254595771079
126.98	-4.19083397503073	126.98	-13.1049593610442	126.98	-8.66168889275709
127.08	-4.13969986107077	127.08	-13.0486519269652	127.08	-8.6636146432966
127.19	-4.09063651500219	127.19	-12.9960140759522	127.19	-8.66832320933129
127.29	-4.04364393602918	127.29	-12.947045808005	127.29	-8.6746305906899
127.39	-3.99370555703626	127.39	-12.90174712301	127.39	-8.68253678737239
127.5	-3.94082137700025	127.5	-12.8601180209671	127.5	-8.6920417993854
127.6	-3.88391824105838	127.6	-12.8205294189456	127.6	-8.70151654339679
127.71	-3.82199853606835	127.71	-12.7829813160361	127.71	-8.7109610194045
127.81	-3.75506226305333	127.81	-12.7445627040288	127.81	-8.72248078576379
127.92	-3.68310942201333	127.92	-12.7045150079539	127.92	-8.73531726942389
128.02	-3.60614001203885	128.02	-12.6628382280387	128.02	-8.7505436263936
128.12	-3.52150023900322	128.12	-12.6195323659886	128.12	-8.76915746836379
128.22	-3.42919010097376	128.22	-12.5745974189613	128.22	-8.79115879533229
128.33	-3.32920959999683	128.33	-12.5257768570464	128.33	-8.8142910744685
128.43	-3.22657530398374	128.43	-12.4730706789933	128.43	-8.8385543057725
128.53	-3.12128721202498	128.53	-12.4164788840062	128.53	-8.866602284706
128.64	-3.01334532400688	128.64	-12.3576305569486	128.64	-8.9000640946012
128.74	-2.90274964106629	128.74	-12.2965256970247	128.74	-8.93893973545799
128.84	-2.79575894103345	128.84	-12.2331643029838	128.84	-8.9782126389439
128.95	-2.69232349398862	128.95	-12.1675463780093	128.95	-9.01788280505869
129.05	-2.59244330004549	129.05	-12.1036624110502	129.05	-9.0619407255849
129.15	-2.49877215401284	129.15	-12.041512403016	129.15	-9.11038640052479
129.25	-2.41131005702755	129.25	-11.9810963540203	129.25	-9.1569610514772
129.35	-2.33005700806643	129.35	-11.9246707960201	129.35	-9.2039709412842
129.45	-2.2550130070158	129.45	-11.872235730948	129.45	-9.25141606994789
129.56	-2.18617805501253	129.56	-11.823791156985	129.56	-9.2966426420041
129.66	-2.11799051305661	129.66	-11.7793370750405	129.66	-9.33965065745519
129.77	-2.05045038205753	129.77	-11.738873485001	129.77	-9.38044011629879
129.87	-1.97729888304821	129.87	-11.7083592109566	129.87	-9.4249698421926
129.97	-1.89858574606205	129.97	-11.6877942509745	129.97	-9.4732398351345
130.08	-1.81431097098539	130.08	-11.6731881159922	130.08	-9.52682124127209
130.18	-1.72447455804559	130.18	-11.6645408039631	130.18	-9.5857140606143
130.29	-1.62907650701527	130.29	-11.6618523160241	130.29	-9.65617707154649
130.39	-1.52621854897461	130.39	-11.6651226510385	130.39	-9.7381605440619
130.49	-1.4159006840373	130.49	-11.6743518100293	130.49	-9.83166447815839
130.6	-1.29812291299913	130.6	-11.6826717360254	130.6	-9.9298208175491
130.7	-1.17844687201796	130.7	-11.6900824300501	130.7	-10.032629562234
130.8	-1.05687256302645	130.8	-11.6965838909664	130.8	-10.141988981133
130.9	-0.933399985001415	130.9	-11.6962172960484	130.9	-10.2519402505973
131.01	-0.808029137033373	131.01	-11.6889826440456	131.01	-10.3624833706291
131.11	-0.683828747014559	131.11	-11.6748799370043	131.11	-10.4680567033006
131.21	-0.566005268069603	131.21	-11.6539091729919	131.21	-10.5686602486074
131.32	-0.454558699061636	131.32	-11.6224693269942	131.32	-10.6606929808777
131.42	-0.351387310047357	131.42	-11.5805603990111	131.42	-10.7441549001181
131.52	-0.256491101026768	131.52	-11.5281823890427	131.52	-10.8159772801106
131.63	-0.169870070976685	131.63	-11.472203353037	131.63	-10.8778217237542
131.73	-0.0915242210339784	131.73	-11.4126232920171	131.73	-10.9296882310579
131.83	-0.0214535500617785	131.83	-11.3494422049598	131.83	-10.9696785330863
131.94	0.0472509540259125	131.94	-11.2826600919789	131.94	-10.9977926298459
132.04	0.114589291001721	132.04	-11.2122769539837	132.04	-11.014030521328
132.14	0.183630186938899	132.14	-11.1396310400096	132.14	-11.0197304578093
132.24	0.259580097008438	132.24	-11.0647223509659	132.24	-11.0148924392897
132.34	0.342439018936602	132.34	-10.9911519119805	132.34	-11.0100265042538
132.45	0.432206953973946	132.45	-10.9189197230535	132.45	-11.0051326526949
132.55	0.528883900983601	132.55	-10.8480257849806	132.55	-11.0032796108334
132.65	0.624576523023279	132.65	-10.778470096966	132.65	-11.0096738320524
132.75	0.71928481793293	132.75	-10.7102526590097	132.75	-11.0243153163497
132.86	0.81300878696311	132.86	-10.6480299959912	132.86	-11.0518605882103
132.96	0.898839418027819	132.96	-10.5918021080242	132.96	-11.0923096476319
133.06	0.976776708967009	133.06	-10.5415689939719	133.06	-11.137769155666
133.16	1.04682066194073	133.16	-10.4959924050263	133.16	-11.186900862047
133.26	1.1089712750163	133.26	-10.4550723409602	133.26	-11.2397047667726
133.37	1.16104887797519	133.37	-10.4188088009778	133.37	-11.2892718570345
133.47	1.20348920597735	133.47	-10.3872017849653	133.47	-11.3356021328351
133.57	1.23629225902278	133.57	-10.3614069080322	133.57	-11.3798512083942
133.67	1.26735137598644	133.67	-10.3414241699511	133.67	-11.422019083703
133.78	1.29666655698202	133.78	-10.3272535700398	133.78	-11.4599260869356
133.88	1.32423780291901	133.88	-10.3142385850106	133.88	-11.4893514295652
133.98	1.35006511197844	133.98	-10.3023792139538	133.98	-11.5102951115918
134.08	1.37414848597928	134.08	-10.2916754569833	134.08	-11.5306504719661
134.19	1.39382678298716	134.19	-10.2821273139853	134.19	-11.5504175106859
134.29	1.4091000030021	134.29	-10.2705578759696	134.29	-11.5664193176799
134.39	1.42214781692473	134.39	-10.256104643986	134.39	-11.5777933947133
134.49	1.43253449095937	134.49	-10.238767617011	134.49	-11.584539741795
134.59	1.44026002396913	134.59	-10.2173911819818	134.59	-11.5828416036399
134.7	1.44532441493084	134.7	-10.1919753390121	134.7	-11.5726989802437
134.8	1.44772766600454	134.8	-10.1625200869648	134.8	-11.556291543441
134.9	1.45061635896582	134.9	-10.129025426977	134.9	-11.5331835572694
135.01	1.45399049392836	135.01	-10.0914913590486	135.01	-11.5033750217333
135.11	1.45785007293853	135.11	-10.04673584805	135.11	-11.4636839016741
135.21	1.46485623497483	135.21	-9.99475889295809	135.21	-11.4141101970896
135.31	1.47500898094677	135.31	-9.93873740401341	135.31	-11.3609774017371
135.42	1.48830830994484	135.42	-9.8795338800528	135.42	-11.3051480138469
135.52	1.50475422299223	135.52	-9.81714832198577	135.52	-11.2466220334236
135.62	1.51740046896975	135.62	-9.75158072799331	135.62	-11.1880606015254
135.73	1.53117070692588	135.73	-9.68283109898493	135.73	-11.129463718159
135.83	1.54606493799747	135.83	-9.61583901198537	135.83	-11.0757709611963
135.93	1.55893657699835	135.93	-9.55060446904099	135.93	-11.0269823306395
136.03	1.56978562597487	136.03	-9.48712746799174	136.03	-10.9761515755544
136.13	1.57861208299437	136.13	-9.42859004499041	136.13	-10.931384390799
136.24	1.58541594896633	136.24	-9.37499220003701	136.24	-10.8926807763732
136.34	1.59019722298126	136.34	-9.32633393199467	136.34	-10.856894148589
136.45	1.59928520395169	136.45	-9.28261524302343	136.45	-10.8240245074508
136.55	1.61267988994496	136.55	-9.25284835500406	136.55	-10.8030840760808
136.66	1.63732753401291	136.66	-9.23703326702707	136.66	-10.7940728544748
136.76	1.66830447494704	136.76	-9.23516998102514	136.76	-10.7969908426394
136.86	1.7056107129747	136.86	-9.24231891701766	136.86	-10.8132277599969
136.96	1.74924624900541	136.96	-9.25848007705099	136.96	-10.8427836065429
137.07	1.79921108201597	137.07	-9.28365345998827	137.07	-10.8926046332116
137.17	1.84759463797946	137.17	-9.31783906594319	137.17	-10.9577671802968
137.27	1.89439691894222	137.27	-9.36103689502943	137.27	-11.038271247803
137.38	1.93961792194841	137.38	-9.4119635809875	137.38	-11.1328334685992
137.48	1.97692835195085	137.48	-9.47061912199842	137.48	-11.2414538426853
137.58	2.00632820894953	137.58	-9.52799129595405	137.58	-11.3472095732397
137.69	2.02781749101177	137.69	-9.58408010296807	137.69	-11.4501006602624
137.79	2.04139619995658	137.79	-9.63888554304049	137.79	-11.550127103749
137.9	2.04843922392683	137.9	-9.69240761503443	137.9	-11.6409596064074
138	2.04319481201765	138	-9.74464632099625	138	-11.7225981682377
138.11	2.02566296297846	138.11	-9.79050852697583	138.11	-11.7899496572515
138.21	2.00375425197308	138.21	-9.82999423399633	138.21	-11.8430140734531
138.31	1.9774686790015	138.31	-9.86310344296726	138.31	-11.8831663057901
138.41	1.94680624292687	138.41	-9.89111951901123	138.41	-11.9059379698692
138.52	1.91176694397655	138.52	-9.91404246303773	138.52	-11.9113290656902
138.62	1.87235078294634	138.62	-9.93187227504677	138.62	-11.9072501669569
138.73	1.82700722700702	138.73	-9.94460895594784	138.73	-11.8937012736604
138.83	1.77573627797756	138.83	-9.95303124000202	138.83	-11.8714611218539
138.93	1.71716304498659	138.93	-9.95713912800511	138.93	-11.840529711542
139.03	1.65703928098537	139.03	-9.9569326209803	139.03	-11.8009070427246
139.13	1.59536498495072	139.13	-9.95750484901237	139.13	-11.7561357157692
139.24	1.53214015699632	139.24	-9.958855814034	139.24	-11.7062157306802
139.34	1.46736479791798	139.34	-9.96098551399882	139.34	-11.6497721984967
139.44	1.40458995394965	139.44	-9.96389395095321	139.44	-11.5925568707499
139.54	1.34381562702401	139.54	-9.96758112398766	139.54	-11.5345697474376
139.64	1.28504181498101	139.64	-9.96828823599571	139.64	-11.4720520315292
139.75	1.22981905099095	139.75	-9.9660152859542	139.75	-11.4050037230201
139.85	1.17814733391697	139.85	-9.9599835399431	139.85	-11.3361971333238
139.96	1.13002666500961	139.96	-9.95019299705291	139.96	-11.2656322624469
140.06	1.08545704301832	140.06	-9.93664365603308	140.06	-11.1933091103827
140.16	1.04595053699086	140.16	-9.91933551904367	140.16	-11.1207782087523
140.27	1.01628135394094	140.27	-9.89826858403831	140.27	-11.0480395575491
140.37	0.996449493982254	140.37	-9.88003592794939	140.37	-10.9816862316411
140.47	0.982903909971355	140.47	-9.86463754895794	140.47	-10.9217182310306
140.57	0.97564460202193	140.57	-9.85207344797345	140.57	-10.8696476239228
140.68	0.97467156899711	140.68	-9.84610242198869	140.68	-10.834007414897
140.78	0.979984812943258	140.78	-9.84672447100365	140.78	-10.8147976039555
140.89	0.991584331927697	140.89	-9.85393959501835	140.89	-10.8084671436383
140.99	1.00314509597865	140.99	-9.86774779300958	140.99	-10.8150160339409
141.09	1.01466710395925	141.09	-9.89196670400361	141.09	-10.8382619119547
141.19	1.02463829000499	141.19	-9.92659632595405	141.19	-10.8782047776775
141.3	1.02828444391889	141.3	-9.97163665999778	141.3	-10.9348446311136
141.4	1.02560556695153	141.4	-10.0204946320446	141.4	-10.9952633664601
141.5	1.01660166001238	141.5	-10.0731702400481	141.5	-11.0594609837237
141.61	1.0012727219646	141.61	-10.1296634860546	141.61	-11.1259254146971
141.71	0.977203108959657	141.71	-10.189974369041	141.71	-11.1898824518292
141.81	0.94439282293024	141.81	-10.2474133490205	141.81	-11.2446425550486
141.92	0.902841862966852	141.92	-10.3007139620104	141.92	-11.2889392609634
142.02	0.858875259950764	142.02	-10.3498762090339	142.02	-11.3227725695736
142.12	0.812493013995663	142.12	-10.3910824529976	142.12	-11.3399092008265
142.22	0.763695124987862	142.22	-10.4243326929918	142.22	-11.3403491547223
142.33	0.712481592927361	142.33	-10.4496269290166	142.33	-11.3240924312585
142.43	0.660851590964739	142.43	-10.4669651619815	142.43	-11.29746406137
142.53	0.608340131975638	142.53	-10.4763473920002	142.53	-11.2604640450569
142.63	0.554947218006419	142.63	-10.4733984260292	142.63	-11.208717190067
142.74	0.503088489949732	142.74	-10.4581182639549	142.74	-11.1422234964025
142.84	0.452763947919266	142.84	-10.4371964470147	142.84	-11.0696716767127
142.94	0.403973593961382	142.94	-10.411899437031	142.94	-10.9918632085715
143.04	0.356717425916031	143.04	-10.3822272350271	143.04	-10.9087980919786
143.14	0.310995444920081	143.14	-10.348179841003	143.14	-10.8228919699001
143.25	0.276258595931722	143.25	-10.3097572549586	143.25	-10.734144842329
143.35	0.252506877018277	143.35	-10.2753603370047	143.35	-10.6509575699045
143.45	0.237741115938661	143.45	-10.2449890870275	143.45	-10.5733301526243
143.56	0.232426300954103	143.56	-10.2186435060503	143.56	-10.5012625904906
143.66	0.236562428995057	143.66	-10.2006987859795	143.66	-10.4485810200828
143.77	0.250149501994201	143.77	-10.1911549260194	143.77	-10.4152854414032
143.87	0.273187518928353	143.87	-10.1900119269658	143.87	-10.3993766818629
143.98	0.303401604924147	143.98	-10.1972697880228	143.98	-10.4013197272934
144.08	0.340791761004766	144.08	-10.2092622749979	144.08	-10.4174483430562
144.18	0.385357986942836	144.18	-10.2259893890277	144.18	-10.4477625291512
144.29	0.427649336984359	144.29	-10.2474511279524	144.29	-10.4922622855762
144.39	0.467665812948326	144.39	-10.2652466330255	144.39	-10.5402718768435
144.49	0.505407413925241	144.49	-10.2793759029964	144.49	-10.5917913029463
144.59	0.540874139915104	144.59	-10.2898389379789	144.59	-10.6468205638913
144.69	0.573126354993292	144.69	-10.296635738996	144.69	-10.6959087153378
144.8	0.601203046016963	144.8	-10.2997663050246	144.8	-10.7390557572925
144.9	0.625104214009298	144.9	-10.3063176690057	144.9	-10.7833487222528
145	0.647104733957349	145	-10.3162898310529	145	-10.8287876102208
145.1	0.66720460392844	145.1	-10.3333490260411	145.1	-10.87809901942
145.21	0.685403826992115	145.21	-10.3574952520376	145.21	-10.9303219376795
145.31	0.701702399965143	145.31	-10.3887285119981	145.31	-10.985456365006
145.41	0.716100325007574	145.41	-10.4270488039901	145.41	-11.0457771762573
145.51	0.726124855987109	145.51	-10.4724561280136	145.51	-11.1112843714311
145.62	0.731775990971073	145.62	-10.5182693620236	145.62	-11.1752968273389
145.72	0.733993368953634	145.72	-10.5644885049969	145.72	-11.2378145439785
145.82	0.733738000008088	145.82	-10.6111135570472	145.82	-11.2988375213544
145.93	0.731009885953426	145.93	-10.6510574860295	145.93	-11.3488059808792
146.03	0.725809024970658	146.03	-10.6843202919435	146.03	-11.3877199225597
146.13	0.718135417969279	146.13	-10.7109019750169	146.13	-11.4165189827997
146.24	0.708520188027251	146.24	-10.7308025350221	146.24	-11.4361641737702
146.34	0.696963334007705	146.34	-10.7404699930385	146.34	-11.4431035174466
146.44	0.683464856933824	146.44	-10.7399043499754	146.44	-11.4373370138354
146.54	0.670497501914724	146.54	-10.7291056059466	146.54	-11.4188646629257
146.65	0.658061269973587	146.65	-10.7147548840203	146.65	-11.3948987104911
146.75	0.646156159973543	146.75	-10.696852183969	146.75	-11.3654391565228
146.85	0.634782172937776	146.85	-10.6753975049969	146.85	-11.3304860010207
146.95	0.625232106926887	146.95	-10.6503908490367	146.95	-11.2925119900637
147.05	0.618896306946226	147.05	-10.6218322149516	147.05	-11.2515171236585
147.16	0.61577477197261	147.16	-10.5893923999929	147.16	-11.2071721984546
147.26	0.615336378928077	147.26	-10.5530714030238	147.26	-11.1594772144452
147.36	0.617581128949496	147.36	-10.5164212020554	147.36	-11.1132769487121
147.47	0.622509021013684	147.47	-10.4794417990206	147.47	-11.0699617447046
147.58	0.630120055006955	147.58	-10.4421331919866	147.58	-11.0295316024273
147.68	0.640414232975672	147.68	-10.4044953819766	147.68	-10.9914553993059
147.78	0.657112653016156	147.78	-10.3665283679675	147.78	-10.9557331353404
147.89	0.680215317970578	147.89	-10.3345685459999	147.89	-10.9287012055285
147.99	0.708429426936164	147.99	-10.3086159159602	147.99	-10.9103596098699
148.09	0.740364636953927	148.09	-10.2886704770526	148.09	-10.9007083483626
148.19	0.776020948933365	148.19	-10.2750614330489	148.19	-10.9037977255006
148.3	0.815398360941799	148.3	-10.2677887839491	148.3	-10.9196277412883
148.41	0.858496875025594	148.41	-10.2668525310037	148.41	-10.9469055966665
148.51	0.902444666962765	148.51	-10.2722526720527	148.51	-10.984240948188
148.62	0.947241738003868	148.62	-10.2822508670215	148.62	-11.029895454394
148.72	0.992888087921528	148.72	-10.2968471150007	148.72	-11.0838691152844
148.82	1.03566261498145	148.82	-10.3160414170134	148.82	-11.146161930857
148.92	1.07556531997943	148.92	-10.3334973770188	148.92	-11.2075656835999
149.03	1.11259620200599	149.03	-10.3492149960402	149.03	-11.2680803735153
149.13	1.14675526094743	149.13	-10.3631942739639	149.13	-11.3277060006076
149.24	1.17902857698482	149.24	-10.3754352099941	149.24	-11.3827214637222
149.34	1.20941614795811	149.34	-10.3869168790425	149.34	-11.4341058374365
149.44	1.23791797398098	149.44	-10.3914533050329	149.44	-11.4756731451726
149.54	1.26740587995755	149.54	-10.3890444869421	149.54	-11.5074233869283
149.65	1.29787986293195	149.65	-10.3814287670048	149.65	-11.5320809824732
149.75	1.32933992495055	149.75	-10.3686061449935	149.75	-11.5496459318075
149.85	1.36178606499016	149.85	-10.3505766210219	149.85	-11.560118234931
149.96	1.39521828396028	149.96	-10.3273401959996	149.96	-11.566369714365
150.06	1.42591521898794	150.06	-10.2988968679938	150.06	-11.5684003701049
150.16	1.45387686995946	150.16	-10.2679013770057	150.16	-11.5688649410039
150.26	1.47811715794433	150.26	-10.2343537230354	150.26	-11.5677634270665
150.37	1.4986360849889	150.37	-10.1972748309436	150.37	-11.5641167537152
150.47	1.51543364995632	150.47	-10.1628506779434	150.47	-11.5603895354819
150.57	1.52850985296027	150.57	-10.1310812640349	150.57	-11.5565817723644
150.68	1.53786469400075	150.68	-10.1019665889908	150.68	-11.5517073860518
150.78	1.54448991793288	150.78	-10.0755066520151	150.78	-11.5457663765442
150.88	1.54838552498404	150.88	-10.0556995520265	150.88	-11.5427568411129
150.99	1.54955151595004	150.99	-10.0425452880017	150.99	-11.5426787797578
151.09	1.55170925199855	151.09	-10.0360438600546	151.09	-11.5455321924744
151.19	1.55485873392536	151.19	-10.0335405289798	151.19	-11.5496540858087
151.3	1.55899996093467	151.3	-10.0350352950045	151.3	-11.5550444597562
151.4	1.56413293302649	151.4	-10.0405281590383	151.4	-11.5617033143169
151.51	1.57053869202173	151.51	-10.0500191199444	151.51	-11.573352011539
151.61	1.5782172379204	151.61	-10.0655425060268	151.61	-11.5920248792427
151.72	1.58716856992669	151.72	-10.0870983179675	151.72	-11.6177219174237
151.82	1.59640094398128	151.82	-10.1146865539476	151.82	-11.6504431260864
151.92	1.60591435792412	151.92	-10.1443091180045	151.92	-11.6864714491987
152.03	1.61570881391526	152.03	-10.1759660100242	152.03	-11.7258068867627
152.13	1.6257843119547	152.13	-10.209657230007	152.13	-11.7684494387785
152.23	1.63614084999608	152.23	-10.2453827770432	152.23	-11.8134073598582
152.34	1.64496429192695	152.34	-10.2831426520424	152.34	-11.860680649995
152.44	1.65225463695151	152.44	-10.3192549289588	152.44	-11.9065873823252
152.55	1.65773084302145	152.55	-10.3537196059733	152.55	-11.951127556853
152.65	1.66139291195577	152.65	-10.384502356942	152.65	-11.9922668457539
152.75	1.66324084295866	152.75	-10.4116031800459	152.75	-12.0281911109803
152.85	1.66327463591642	152.85	-10.4350220769902	152.85	-12.0589003525279
152.95	1.66149428991957	152.95	-10.4547590469792	152.95	-12.0841135291576
153.06	1.65211438502411	153.06	-10.4708140900129	153.06	-12.1038306408692
153.16	1.63513492100265	153.16	-10.4777335139943	153.16	-12.1125979959114
153.26	1.6105558969457	153.26	-10.4755173199464	153.26	-12.1104155942863
153.37	1.58019145192156	153.37	-10.4641655069599	153.37	-12.0972834359918
153.47	1.54404158593024	153.47	-10.4473600019901	153.47	-12.0710980265545
153.58	1.50210629794856	153.58	-10.4251008059464	153.58	-12.0318593659699
153.68	1.45438558899968	153.68	-10.397387918033	153.68	-11.9795674542381
153.78	1.40616272597072	153.78	-10.3642213380226	153.78	-11.9160364294154
153.88	1.35743770692898	153.88	-10.3270082130393	153.88	-11.842673438472
153.99	1.30821053301133	153.99	-10.2857485439927	153.99	-11.7594784814146
154.09	1.2642666249576	154.09	-10.2404423299731	154.09	-11.6664515582456
154.19	1.22560598401833	154.19	-10.196543262964	154.19	-11.5743296270885
154.3	1.19222860894297	154.3	-10.1540513419422	154.3	-11.4831126879456
154.4	1.16413450098207	154.4	-10.1129665689541	154.4	-11.3928007408102
154.5	1.1437272510193	154.5	-10.0732889429764	154.5	-11.3091792070329
154.6	1.13297917596356	154.6	-10.035018462986	154.6	-11.232248086616
154.71	1.13189027592853	154.71	-10.0021014900449	154.71	-11.1659537381982
154.81	1.13517728493662	154.81	-9.97453802199288	154.81	-11.1102961617841
154.91	1.14284020196465	154.91	-9.95092091204697	154.91	-11.0662718025976
155.01	1.15487902792211	155.01	-9.93125016202612	155.01	-11.0358529770061
155.11	1.17129376292269	155.11	-9.91552576999766	155.11	-11.0190396850073
155.21	1.19208440594321	155.21	-9.90374773596159	155.21	-11.01054866022
155.32	1.21818496597825	155.32	-9.89591606105478	155.32	-11.0103799026466
155.42	1.24959544302783	155.42	-9.88404660995457	155.42	-11.0105492776176
155.52	1.2839122459809	155.52	-9.86813938300202	155.52	-11.0110567851284
155.63	1.31916305701907	155.63	-9.84819438099294	155.63	-11.0119024251791
155.73	1.35534787693814	155.73	-9.82026524297908	155.73	-11.0100738478578
155.83	1.39246670596549	155.83	-9.7843519710068	155.83	-11.0055710531625
155.94	1.43051954398743	155.94	-9.74045456405292	155.94	-10.9959904488898
156.04	1.46621318299367	156.04	-9.68857302200377	156.04	-10.9793597186768
156.14	1.50293984393102	156.14	-9.63044680997882	156.14	-10.9574183261073
156.24	1.5406995239573	156.24	-9.56607592604541	156.24	-10.9301662711856
156.35	1.5785582169201	156.35	-9.49546037099935	156.35	-10.8976035539074
156.45	1.6165159229331	156.45	-9.42658428004961	156.45	-10.8644211020753
156.55	1.65457263994995	156.55	-9.35944765194563	156.55	-10.8340111345966
156.65	1.69272836899381	156.65	-9.29405048805165	156.65	-10.8063736514712
156.75	1.73157231699861	156.75	-9.23039278802662	156.75	-10.7805746439698
156.86	1.77299837901046	156.86	-9.16718813004991	156.86	-10.7553276911457
156.96	1.81700655400618	156.96	-9.10357979603305	156.96	-10.729776074616
157.07	1.86689004794971	157.07	-9.03956778699921	157.07	-10.7039197943808
157.17	1.91925664398696	157.17	-8.9734126379426	157.17	-10.6766085942675
157.27	1.97410634098105	157.27	-8.90511435000008	157.27	-10.6497363679244
157.38	2.031439138932	157.38	-8.83467292294426	157.38	-10.6233031153516
157.48	2.09125503795349	157.48	-8.76208835597936	157.48	-10.6006020434114
157.59	2.15254978002122	157.59	-8.68736065001485	157.59	-10.578240933201
157.69	2.2153233650215	157.69	-8.61734408499615	157.69	-10.5630740648733
157.79	2.27898658499726	157.79	-8.55203866103693	157.79	-10.5551014384214
157.89	2.34164554797189	157.89	-8.49273079802515	157.89	-10.5556094748011
157.99	2.40330025292224	157.99	-8.44027721598195	157.99	-10.5644506343598
158.09	2.46395069893879	158.09	-8.39467791297466	158.09	-10.581624917104
158.19	2.52359688795423	158.19	-8.35593289104963	158.19	-10.6065431156139
158.3	2.58506852094342	158.3	-8.32404214895632	158.3	-10.6373113362478
158.4	2.64836559802006	158.4	-8.30084036999779	158.4	-10.6757642614104
158.51	2.71348811895677	158.51	-8.28632755303715	158.51	-10.7219018910971
158.61	2.78144034291472	158.61	-8.28050369898392	158.61	-10.7757242253104
158.72	2.85222226898441	158.72	-8.27651452698319	158.72	-10.8332066862163
158.82	2.92583389693846	158.82	-8.27436003703497	158.82	-10.8943492738151
158.93	3.00227522802743	158.93	-8.27404023004874	158.93	-10.9591519881067
159.03	3.0754356239413	159.03	-8.27555510500133	159.03	-11.0286190871175
159.13	3.14631094101969	159.13	-8.27634018401113	159.13	-11.1001860915795
159.23	3.21490117892154	159.23	-8.27745303195115	159.23	-11.1749105683385
159.34	3.27837663496666	159.34	-8.27889364995826	159.34	-11.2527925173922
159.44	3.3367373089277	159.44	-8.27882735700314	159.44	-11.3258866196755
159.54	3.38998320091832	159.54	-8.27725415001623	159.54	-11.3951887301683
159.65	3.43811431196173	159.65	-8.27417403104391	159.65	-11.4606988488771
159.75	3.48113064092104	159.75	-8.26958699997249	159.75	-11.5195872734785
159.86	3.51403952902274	159.86	-8.26349305600615	159.86	-11.571854003977
159.96	3.53684097399309	159.96	-8.25544754195562	159.96	-11.6170543819639
160.07	3.55564561391475	160.07	-8.24545045600189	160.07	-11.6551884074392
160.17	3.56945759392602	160.17	-8.23606627898243	160.17	-11.6888205596778
160.27	3.5782769140269	160.27	-8.22623744397788	160.27	-11.711900611618
160.37	3.58210357399003	160.37	-8.21596394996504	160.37	-11.7244285632621
160.48	3.58093757301958	160.48	-8.20524579796711	160.48	-11.7325150512839
160.58	3.5785272780231	160.58	-8.19408298798407	160.58	-11.7351642206902
160.68	3.57779957994353	160.68	-8.18414782497712	160.68	-11.7340483783192
160.79	3.57875447991773	160.79	-8.17544031201578	160.79	-11.7291675241774
160.89	3.5863846369466	160.89	-8.16796044603052	160.89	-11.7205216582627
160.99	3.60069005296282	160.99	-8.16215288796229	160.99	-11.7123038044646
161.09	3.62167072592001	161.09	-8.15801763599211	161.09	-11.7074408551081
161.19	3.64932665695505	161.19	-8.15555469205265	161.19	-11.705932810191
161.3	3.68365784595426	161.3	-8.15476405398385	161.3	-11.7127723299224
161.4	3.72176588291495	161.4	-8.15228065096107	161.4	-11.7245943425614
161.5	3.76365076795082	161.5	-8.14802611398591	161.5	-11.7413204785166
161.61	3.80556413495015	161.61	-8.14200044203517	161.61	-11.7629507377949
161.71	3.8445790919468	161.71	-8.13253132901082	161.71	-11.787812813558
161.81	3.88069563894078	161.81	-8.11961877400336	161.81	-11.8130082959102
161.92	3.91391377695527	161.92	-8.10326277803597	161.92	-11.8385371848516
162.02	3.94423350394391	162.02	-8.08346334099497	162.02	-11.8606511148947
162.12	3.97296530093172	162.12	-8.06022046299404	162.12	-11.8764231937143
162.23	4.00010916700921	162.23	-8.03254541597198	162.23	-11.8848646936773
162.33	4.02566510194902	162.33	-8.0004381990193	162.33	-11.8859756147859
162.43	4.05253151598117	162.43	-7.9672638860302	162.43	-11.8831210287854
162.53	4.08070841001518	162.53	-7.93310084395671	162.53	-11.8776897843485
162.64	4.11019578200467	162.64	-7.89794907598207	162.64	-11.8696818814772
162.74	4.140993633996	162.74	-7.86180857903673	162.74	-11.8590973201694
162.84	4.17497530202127	162.84	-7.82467935505338	162.84	-11.8488345103229
162.94	4.21214078596677	162.94	-7.78575560298123	162.94	-11.8380876518969
163.04	4.25249008696937	163.04	-7.74503732395715	163.04	-11.8268567448958
163.15	4.29471272502724	163.15	-7.70252451695796	163.15	-11.8151417893128
163.25	4.33880870093617	163.25	-7.65920590902169	163.25	-11.8058048501352
163.35	4.38477801401405	163.35	-7.61508150196732	163.35	-11.798845927354
163.46	4.43262066391981	163.46	-7.57015129499905	163.46	-11.7942650209715
163.56	4.48203625501264	163.56	-7.52441528800318	163.56	-11.7907516518908
163.66	4.53462458892773	163.66	-7.48561022396643	163.66	-11.7960425641286
163.77	4.59038566498293	163.77	-7.45373610504885	163.77	-11.8101377576892
163.87	4.64744614691881	163.87	-7.42879292999987	163.87	-11.8330372325705
163.97	4.70580603291637	163.97	-7.41158649896079	163.97	-11.8652463925084
164.07	4.76546532502198	164.07	-7.4021168110221	164.07	-11.9083650389484
164.18	4.82642402198508	164.18	-7.40038386800279	164.18	-11.9623931718885
164.28	4.88868212300986	164.28	-7.40638766899337	164.28	-12.0254574539924
164.38	4.95070058502733	164.38	-7.42012821297067	164.38	-12.0975578852557
164.49	5.01247940701433	164.49	-7.4401462819651	164.49	-12.1772352456825
164.59	5.0743189849527	164.59	-7.46644187495349	164.59	-12.2644895352751
164.69	5.13461951697991	164.69	-7.49127824803963	164.69	-12.3515840100147
164.79	5.19338100491495	164.79	-7.51465539997298	164.79	-12.4369796246097
164.9	5.25060344693884	164.9	-7.53657333302726	164.9	-12.520676379058
165	5.30628684293788	165	-7.55703204595193	165	-12.6029746696625
165.11	5.36345153795992	165.11	-7.57603153897435	165.11	-12.6822746949751
165.21	5.42914025197661	165.21	-7.59722566704113	165.21	-12.7622303104397
165.32	5.50335298294158	165.32	-7.62061443003859	165.32	-12.842841516054
165.42	5.58762877699337	165.42	-7.64619783001308	165.42	-12.9241083118158
165.52	5.68196763595097	165.52	-7.67543508402468	165.52	-13.0105102615672
165.62	5.7863695569722	165.62	-7.70832619400608	165.62	-13.1090900848007
165.72	5.90083454096657	165.72	-7.74487115995726	165.72	-13.2198477815163
165.83	6.02536258895725	165.83	-7.78506998096873	165.83	-13.3443223970053
165.93	6.14950006195158	165.93	-7.82341157503197	165.93	-13.4770028495335
166.04	6.27324695994957	166.04	-7.85989594294279	166.04	-13.6178891390942
166.14	6.39358293892656	166.14	-7.89452308504224	166.14	-13.7669812656895
166.25	6.50346527993406	166.25	-7.92363914604266	166.25	-13.9206253738871
166.35	6.60289398194891	166.35	-7.94724412401138	166.35	-14.068367825287
166.45	6.6918690449711	166.45	-7.96533802099475	166.45	-14.2102086198939
166.56	6.77039047093331	166.56	-7.9779208359696	166.56	-14.3431274138613
166.66	6.84369559292008	166.66	-7.98499256904961	166.66	-14.4600814876925
166.76	6.91178441195461	166.76	-7.98459556096986	166.76	-14.5591131817613
166.87	6.97465692792321	166.87	-7.97672981195774	166.87	-14.6402224960656
166.97	7.04276677799953	166.97	-7.96690640197539	166.97	-14.7089205123464
167.07	7.11611396502576	167.07	-7.95512533397869	167.07	-14.7704445657658
167.17	7.19469848593235	167.17	-7.94138660501176	167.17	-14.8247946563194
167.28	7.27852034196985	167.28	-7.92569021700729	167.28	-14.8719707840071
167.38	7.35460483099359	167.38	-7.90803616996527	167.38	-14.9224265872264
167.48	7.42295195300358	167.48	-7.89333645298029	167.48	-14.9810740561977
167.59	7.48356170697662	167.59	-7.88159106605235	167.59	-15.0479131909231
167.69	7.53119675891867	167.69	-7.87280001100044	167.69	-15.1229439914027
167.79	7.56585710894342	167.79	-7.8689209450431	167.79	-15.1951494148102
167.9	7.58754275602769	167.9	-7.86995386999934	167.9	-15.26452946115
168	7.5962536999441	168	-7.87589878405015	168	-15.3310841304221
168.1	7.59154465799838	168.1	-7.88675569003772	168.1	-15.3895760874623
168.2	7.57991226100785	168.2	-7.8972701139719	168.2	-15.4347508613076
168.31	7.56135650999568	168.31	-7.90744205698957	168.31	-15.4666084519601
168.41	7.54885210801604	168.41	-7.91727152000021	168.41	-15.4851488594199
168.51	7.54239905393206	168.51	-7.92184651197658	168.51	-15.485014808744
168.62	7.5419973489943	168.62	-7.92116703303236	168.62	-15.4727029330299
168.72	7.54764699195221	168.72	-7.91523308305386	168.72	-15.44821323228
168.82	7.55934798291946	168.82	-7.90404466204109	168.82	-15.4245204089487
168.93	7.57778544198118	168.93	-7.88070937699104	168.93	-15.3947320694246
169.03	7.60295936902367	169.03	-7.84826953599804	169.03	-15.3618905229722
169.13	7.63531504901493	169.13	-7.80672513894842	169.13	-15.3259957695961
169.23	7.66835584897763	169.23	-7.7613306590365	169.23	-15.2923022802613
169.34	7.70208176902543	169.34	-7.71208609398855	169.34	-15.2614951746607
169.45	7.73649280802147	169.45	-7.65899144505511	169.45	-15.233574452792
169.55	7.77158896698893	169.55	-7.60204671098563	169.55	-15.208985399367
169.66	7.80614749396591	169.66	-7.54125189303068	169.66	-15.1812313812967
169.76	7.84016838792922	169.76	-7.47584973896664	169.76	-15.1495551464334
169.86	7.87365165001574	169.86	-7.40584024799773	169.86	-15.1139566947748
169.97	7.90591216093617	169.97	-7.33811581403643	169.97	-15.0813284199259
170.07	7.93694991898519	170.07	-7.26963412796522	170.07	-15.0474052607269
170.17	7.96676492598181	170.17	-7.20039519001148	170.17	-15.0121872171711
170.28	7.99535718101652	170.28	-7.13039899994783	170.28	-14.9756742892609
170.38	8.02555597897481	170.38	-7.05964555800165	170.38	-14.9371813573011
170.48	8.05031860193139	170.48	-6.98668910195011	170.48	-14.8952626601412
170.59	8.06964504999996	170.59	-6.91152963304376	170.59	-14.849918197779
170.69	8.08475807400555	170.69	-6.83416715105523	170.69	-14.801147970221
170.79	8.09565767394815	170.79	-6.75535890695755	170.79	-14.7525385254838
170.89	8.10234385096464	170.89	-6.67510490302448	170.89	-14.6970471440748
171	8.10481660391815	171	-6.59340513698226	171	-14.6346738259942
171.1	8.10307593394555	171.1	-6.51025960996776	171.1	-14.566641323148
171.2	8.10364530093466	171.2	-6.42988496804264	171.2	-14.4971662813795
171.31	8.10652470602236	171.31	-6.35228121097953	171.31	-14.4262487006886
171.41	8.10888485193573	171.41	-6.27744833798261	171.41	-14.3538885810799
171.51	8.11776846001067	171.51	-6.20683211104733	171.51	-14.281531683695
171.62	8.13317552899662	171.62	-6.14043252994634	171.62	-14.2157014697815
171.72	8.15510605900727	171.72	-6.07824959502068	171.72	-14.1563979393328
171.83	8.18356005095211	171.83	-6.0202833050198	171.83	-14.1007917964802
171.93	8.21479427997929	171.93	-5.96653366199007	171.93	-14.055925760714
172.03	8.24880874893097	172.03	-5.91797372601377	172.03	-14.022772893766
172.14	8.28560345496498	172.14	-5.8746034980004	172.14	-14.0013331956407
172.24	8.31865493898931	172.24	-5.83220633097881	172.24	-13.9873900204792
172.34	8.34796319895759	172.34	-5.79078222597218	172.34	-13.9772001454115
172.45	8.37352823691617	172.45	-5.75033118298052	172.45	-13.9707635704397
172.55	8.39535005195557	172.55	-5.71085320200382	172.55	-13.9680802955662
172.65	8.42319897401467	172.65	-5.6723482820189	172.65	-13.9626268595476
172.76	8.46237280495643	172.76	-5.63584805104256	172.76	-13.9554348892417
172.86	8.51287154398506	172.86	-5.6013525080516	172.86	-13.9465043846463
172.97	8.57843841401973	172.97	-5.56886165395554	172.97	-13.9358353457568
173.07	8.65907341494676	173.07	-5.53740242696676	173.07	-13.9322250405685
173.17	8.75477654801671	173.17	-5.5069748269716	173.17	-13.9409712706926
173.27	8.86554781197901	173.27	-5.47757885294686	173.27	-13.9620740361289
173.38	8.99138720797055	173.38	-5.4492145070526	173.38	-13.9992765597522
173.48	9.12361927692018	173.48	-5.4218800049739	173.48	-14.0525770592848
173.58	9.26224402098796	173.58	-5.39557534796131	173.58	-14.1219755347247
173.69	9.39749110796129	173.69	-5.37030053499166	173.69	-14.207471986074
173.79	9.52406273893303	173.79	-5.34502393998082	173.79	-14.3080347864774
173.89	9.64195891197051	173.89	-5.31974556201931	173.89	-14.4149884786068
174	9.75117962798322	174	-5.29446540303979	174	-14.5283330624602
174.1	9.85172488594799	174.1	-5.26918346099592	174.1	-14.6382982083214
174.2	9.94321273799414	174.2	-5.24389973702455	174.2	-14.7395861145817
174.3	10.025643184008	174.3	-5.20818234303988	174.3	-14.821764893494
174.41	10.0990162239896	174.41	-5.16203127801873	174.41	-14.884834545063
174.51	10.1720073149636	174.51	-5.10544832604864	174.51	-14.928796851557
174.61	10.2446164569301	174.61	-5.03843348701594	174.61	-14.9532698640889
174.72	10.3168436500027	174.72	-4.96098675898793	174.72	-14.958253582661
174.82	10.3886888939542	174.82	-4.87310814401098	174.82	-14.9437480072689
174.92	10.4619181320231	174.92	-4.77479764094824	174.92	-14.9184285952403
175.03	10.5331225819327	175.03	-4.66976055395207	175.03	-14.88600065034
175.13	10.602302244024	175.13	-4.55799688404568	175.13	-14.8464641725722
175.23	10.6698390679867	175.23	-4.43950662895531	175.23	-14.7998191619348
175.33	10.7357330530249	175.33	-4.32472167801734	175.33	-14.7582634483681
175.44	10.7999841999344	175.44	-4.21364203100438	175.44	-14.7183882510351
175.54	10.8625925079195	175.54	-4.10626768700695	175.54	-14.6801935699293
175.64	10.9207286809578	175.64	-4.00259864704822	175.64	-14.644061353951
175.74	10.9837626080207	175.74	-3.90498260003369	175.74	-14.6123392924852
175.85	11.0516942879713	175.85	-3.81341954698655	175.85	-14.5850273855339
175.95	11.122757778935	175.95	-3.72790948699731	175.95	-14.5621256330951
176.05	11.2003618619383	176.05	-3.64474711602725	176.05	-14.5370994355312
176.16	11.2845065369811	176.16	-3.56393243396269	176.16	-14.5193186806721
176.26	11.3751918039497	176.26	-3.48546544205419	176.26	-14.5087833685136
176.36	11.4724176629579	176.36	-3.40934613905119	176.36	-14.503727556851
176.46	11.5796134929269	176.46	-3.33806031301265	176.46	-14.510045814168
176.57	11.6967792939704	176.57	-3.26820025202323	176.57	-14.5243304274902
176.67	11.826744361997	176.67	-3.19976595403659	176.67	-14.5465813968178
176.78	11.9601388079218	176.78	-3.13040973094303	176.78	-14.5744510327725
176.88	12.0969626340184	176.88	-3.06013158296992	176.88	-14.6113687143983
176.98	12.2372158389226	176.98	-2.98893150898039	176.98	-14.6573344416952
177.08	12.3808984229754	177.08	-2.91680950999762	177.08	-14.7151775105385
177.19	12.5260224649537	177.19	-2.84376558602162	177.19	-14.7755280331003
177.29	12.6672704780049	177.29	-2.76724755394753	177.29	-14.8358338276132
177.39	12.8046424620152	177.39	-2.68725541604908	177.39	-14.8960948940728
177.49	12.9347090379497	177.49	-2.60130338301678	177.49	-14.953825444857
177.6	13.0574702059221	177.6	-2.51279916699332	177.6	-15.0104452716277
177.7	13.1729259659323	177.7	-2.42174277104823	177.7	-15.0606368877084
177.8	13.2810763179805	177.8	-2.32813419199829	177.8	-15.104400293099
177.9	13.3819212619528	177.9	-2.23197343200354	177.9	-15.138306108749
178.01	13.4726301409955	178.01	-2.13630888902117	178.01	-15.1654027341157
178.11	13.553202954995	178.11	-2.04114056396065	178.11	-15.1856901692037
178.22	13.6256276259701	178.22	-1.94646845704938	178.22	-15.1991684140129
178.32	13.6952216399777	178.32	-1.85484474900477	178.32	-15.2083896503062
178.42	13.7619849959947	178.42	-1.7662694409637	178.42	-15.2105232211072
178.52	13.8259176959536	178.52	-1.68074253201667	178.52	-15.2055691264159
178.62	13.8870197379219	178.62	-1.59826402295948	178.62	-15.1955152875336
178.72	13.9511024989361	178.72	-1.52331927995419	178.72	-15.1901645578717
178.83	14.0181659779728	178.83	-1.44929023099394	178.83	-15.1828988658847
178.93	14.0882101749185	178.93	-1.37617687698821	178.93	-15.1737182115726
179.03	14.1640657469679	179.03	-1.30093081804716	179.03	-15.1595741954782
179.13	14.2457326940075	179.13	-1.2235520549666	179.13	-15.1462781927073
179.24	14.3332110169467	179.24	-1.14404058695072	179.24	-15.1338302032578
179.34	14.4265007139666	179.34	-1.06239641297634	179.34	-15.1222302271319
179.44	14.5236988139459	179.44	-0.978619535999314	179.44	-15.1143089213016
179.54	14.6233305219994	179.54	-0.895870617000583	179.54	-15.1132269500089
179.64	14.7253958369902	179.64	-0.814149658026508	179.64	-15.1189843132474
179.75	14.8240833849513	179.75	-0.728971292005554	179.75	-15.1270956442908
179.85	14.9193931649734	179.85	-0.6469535890119	179.85	-15.1422760424357
179.95	15.0113251769426	179.95	-0.568096550978225	179.95	-15.1630507122348
180.05	15.0998794209727	180.05	-0.492400178018215	180.05	-15.1894196536904
180.16	15.1850558979731	180.16	-0.41986446797182	180.16	-15.2155714916944
180.26	15.2665975989521	180.26	-0.349439221054126	180.26	-15.2404560241701
180.37	15.3445045240233	180.37	-0.281124436014579	180.37	-15.2640732511198
180.47	15.420679646013	180.47	-0.214920112966865	180.47	-15.2864231725458
180.57	15.4965977590109	180.57	-0.147665587974188	180.57	-15.3043451242103
180.68	15.5722588649496	180.68	-0.0793608610365482	180.68	-15.3175820980421
180.78	15.6476629620101	180.78	-0.0100059310170764	180.78	-15.3261340940478
180.89	15.7228100520115	180.89	0.0603992000378639	180.89	-15.3319040844655
180.99	15.7932525629576	180.99	0.130462840047585	180.99	-15.3377585575874
181.09	15.8589904949622	181.09	0.200184990035268	181.09	-15.3436975134159
181.19	15.9200238489348	181.19	0.269565648977732	181.19	-15.3497209519441
181.3	15.9766096319345	181.3	0.3375546150437	181.3	-15.3568790752508
181.4	16.0287478449845	181.4	0.404151888005799	181.4	-15.360724312867
181.51	16.0764384869481	181.51	0.469357469000897	181.51	-15.3612566647949
181.61	16.1196815589619	181.61	0.533171355982631	181.61	-15.3584761310323
181.72	16.1560509659466	181.72	0.595593550997364	181.72	-15.3526397196437
181.82	16.1807766450011	181.82	0.653334348953649	181.82	-15.3470371341088
181.92	16.193858596921	181.92	0.706393752011536	181.92	-15.3416683744278
182.02	16.199744390974	182.02	0.756163449977976	182.02	-15.3351417477507
182.13	16.198434027956	182.13	0.802643445013018	182.13	-15.3250311598653
182.23	16.1899275069572	182.23	0.845833737002977	182.23	-15.3065665476142
182.33	16.1742248290011	182.33	0.885734325038356	182.33	-15.2797479109972
182.43	16.1513259939738	182.43	0.922345210028652	182.43	-15.2490228204812
182.54	16.1320631259514	182.54	0.948862115023985	182.54	-15.2211955516987
182.64	16.1164362259569	182.64	0.965285041957031	182.64	-15.1962661046542
182.74	16.1068713870236	182.74	0.971613989008802	182.74	-15.1742344793476
182.85	16.108138672962	182.85	0.971138661043369	182.85	-15.1518109723058
182.95	16.1202380829764	182.95	0.963859057037553	182.95	-15.1398277082959
183.05	16.1431696189993	183.05	0.949775178014534	183.05	-15.1382846873177
183.15	16.1769332789845	183.15	0.928887022041636	183.15	-15.1496080035905
183.25	16.2166188570154	183.25	0.913089633968411	183.25	-15.1666726777916
183.36	16.2622263529784	183.36	0.902383011975871	183.36	-15.1894787099188
183.46	16.313755766987	183.46	0.896767157996692	183.46	-15.2180260999722
183.57	16.3603749739423	183.57	0.903046346024894	183.57	-15.2455105723149
183.67	16.4020839739578	183.67	0.921220575946791	183.67	-15.2670219200828
183.77	16.4388827679431	183.77	0.951289849012937	183.77	-15.2825601432761
183.87	16.4707713539656	183.87	0.993254163972779	183.87	-15.2921252418925
183.97	16.4963342409692	183.97	1.04711352196318	183.97	-15.2848850911649
184.08	16.5155714270213	184.08	1.10212043398406	184.08	-15.2715871789924
184.18	16.5284829139409	184.18	1.15827490094489	184.18	-15.2522315053749
184.28	16.5399789079856	184.28	1.2036818800425	184.28	-15.2387131127946
184.39	16.5500594089281	184.39	1.2383413710495	184.39	-15.2296165083008
184.49	16.5587244180188	184.49	1.2622533739659	184.49	-15.2249416919002
184.6	16.565973932984	184.6	1.27541789004226	184.6	-15.2246886635905
184.7	16.5718079549606	184.7	1.27783491700484	184.7	-15.2337676302335
184.8	16.5791087449634	184.8	1.27202843600571	184.8	-15.2496546121416
184.9	16.5878763029923	184.9	1.25799844704488	184.9	-15.2723496093171
185.01	16.5995261229455	185.01	1.23574495000867	185.01	-15.3018526217555
185.11	16.6140582030039	185.11	1.21601543196448	185.11	-15.3274161615578
185.22	16.6314725439634	185.22	1.19880989495869	185.22	-15.351922489681
185.32	16.6517691459376	185.32	1.18412833603543	185.32	-15.3753716061204
185.42	16.6749480089265	185.42	1.17197075803688	185.42	-15.3991790038247
185.53	16.7059675540031	185.53	1.15662351504398	185.53	-15.4290583264859
185.63	16.7448277819631	185.63	1.1380866089894	185.63	-15.4650095741018
185.73	16.7915286909874	185.73	1.11636003805415	185.73	-15.507032746668
185.84	16.8431880219941	185.84	1.08891982404202	185.84	-15.5576518238787
185.94	16.89980577396	185.94	1.05576596604351	185.94	-15.6218252269671
186.04	16.9613819480219	186.04	1.01689846496811	186.04	-15.6995529559334
186.15	17.0279165420197	186.15	0.972317320020011	186.15	-15.7908350107752
186.25	17.0916262229639	186.25	0.935388202037757	186.25	-15.8794234596661
186.35	17.1525109889217	186.35	0.906111111021346	186.35	-15.9653183026015
186.46	17.2105708409163	186.46	0.884486046970778	186.46	-16.0485195395838
186.56	17.2608473569653	186.56	0.876226653986123	186.56	-16.123313526923
186.66	17.3033405379783	186.66	0.881332931953693	186.66	-16.1819169291573
186.77	17.3380503829321	186.77	0.899804880987176	186.77	-16.2243297462866
186.87	17.3649768929636	186.87	0.931642500972885	186.87	-16.2505519783089
186.98	17.384120067959	186.98	0.976845792024505	186.98	-16.2556252039929
187.08	17.406271853929	187.08	1.03700830095477	187.08	-16.2379558761626
187.19	17.4314322509872	187.19	1.11213002799104	187.19	-16.1975439948135
187.29	17.4673845939424	187.29	1.18884530104424	187.29	-16.1477552308243
187.4	17.5141288849545	187.4	1.26715412295653	187.4	-16.088589584195
187.5	17.5716651209541	187.5	1.34705649099942	187.5	-16.0308390015804
187.6	17.6399933050106	187.6	1.42855240699191	187.6	-15.974503482985
187.71	17.7191134349641	187.71	1.51164186900132	187.71	-15.9273663638661
187.81	17.80641246296	187.81	1.59834522901292	187.81	-15.887407294053
187.91	17.9018903869519	187.91	1.6886624870267	187.91	-15.8546262735435
188.01	18.0055472089862	188.01	1.78259364201949	188.01	-15.8290233023375
188.12	18.1065909810059	188.12	1.87854514604169	188.12	-15.8121919276112
188.22	18.205021703011	188.22	1.97651700204915	188.22	-15.801519099847
188.33	18.3008393769342	188.33	2.07650920697233	188.33	-15.7970048190428
188.43	18.3940439999333	188.43	2.17852176297129	188.43	-15.7986490851985
188.53	18.4897749419406	188.53	2.28538858300453	188.53	-15.7928260369576
188.64	18.5880322019329	188.64	2.39710966798157	188.64	-15.7795356743178
188.74	18.688815780024	188.74	2.51368501801608	188.74	-15.7587779972814
188.84	18.7947387249778	188.84	2.63309428305547	188.84	-15.7325733560235
188.95	18.9058010389545	188.95	2.75533746298606	188.95	-15.7060611182206
189.05	19.0220027200212	189.05	2.88041455701205	189.05	-15.6792412838727
189.15	19.1433437679507	189.15	3.00832556604291	189.15	-15.6521138529797
189.25	19.2676071269489	189.25	3.13907048905548	189.25	-15.6272918750592
189.36	19.3957313849751	189.36	3.27954995498203	189.36	-15.5978747228618
189.46	19.5277165419157	189.46	3.42976396200356	189.46	-15.5638623963831
189.56	19.658423231931	189.56	3.58687859704787	189.56	-15.5280888103249
189.66	19.7878514529748	189.66	3.75089385897809	189.66	-15.4883369067643
189.76	19.9160012049333	189.76	3.92180974802159	189.76	-15.4455452754037
189.87	20.0428724899666	189.87	4.09962626497418	189.87	-15.3997139162432
189.97	20.1684653059147	189.97	4.28434340904005	189.97	-15.3457034616065
190.07	20.2931372620014	190.07	4.46707985497596	190.07	-15.2923952366474
190.18	20.4168883590228	190.18	4.6478356030093	190.18	-15.2397892413618
190.28	20.5419356530001	190.28	4.82661065302636	190.28	-15.1878854757561
190.38	20.6673405559741	190.38	4.99650437802757	190.38	-15.1435845670818
190.49	20.7931030669215	190.49	5.1575167780129	190.49	-15.1072441236358
190.59	20.9192231859561	190.59	5.3096478519592	190.59	-15.078864145418
190.69	21.0457009139873	190.69	5.4528976020265	190.69	-15.0606616903489
190.8	21.1769365289456	190.8	5.59505086403078	190.8	-15.0439133305629
190.9	21.3129300329911	190.9	5.73610764001842	190.9	-15.0286190660533
191	21.4536814239636	191	5.87606792805673	191	-15.0147788968266
191.11	21.5988330940036	191.11	6.02381305498056	191.11	-14.9935114977289
191.21	21.7483850440203	191.21	6.17934301999412	191.21	-14.969217148251
191.31	21.9023372729907	191.31	6.34265782298371	191.31	-14.9418958483952
191.41	22.060689781938	191.41	6.51375746394933	191.41	-14.9115475981636
191.51	22.2284836539757	191.51	6.68253947299036	191.51	-14.8879172599583
191.62	22.4057188889901	191.62	6.85521982904902	191.62	-14.8647888537581
191.72	22.5923954859581	191.72	7.03179853303482	191.72	-14.8421623795609
191.82	22.7841131669493	191.82	7.20449074503904	191.82	-14.8278226755275
191.93	22.9808719319635	191.93	7.37329646801754	191.93	-14.8268108250459
192.03	23.1826717799777	192.03	7.53821569901447	192.03	-14.8391268281116
192.13	23.3895127109918	192.13	7.69924844098568	192.13	-14.8647706847245
192.24	23.6013947250058	192.24	7.85639469097532	192.24	-14.8993421153872
192.34	23.8147797859938	192.34	8.00120888902711	192.34	-14.9512866813376
192.45	24.0296678929326	192.45	8.13369103605055	192.45	-15.0206043825713
192.55	24.241017962936	192.55	8.26394360103677	192.55	-15.0971927483852
192.65	24.4488299949808	192.65	8.38575060504354	192.65	-15.1872677588048
192.75	24.6531039909996	192.75	8.49911204795717	192.75	-15.2872913767164
192.86	24.8538399489462	192.86	8.60402793000503	192.86	-15.3972636021134
192.96	25.0510378709805	192.96	8.70049825005026	192.96	-15.5121433516235
193.07	25.2414563549337	193.07	8.79530249801519	193.07	-15.6251511357702
193.17	25.4250954019426	193.17	8.88844067503669	193.17	-15.7362869545536
193.27	25.6019550129167	193.27	8.97991277997789	193.27	-15.8455508079758
193.38	25.7755732229725	193.38	9.07816437495512	193.38	-15.9444971348078
193.48	25.945950033929	193.48	9.18319545894519	193.48	-16.029884535161
193.58	26.1130854449902	193.58	9.29500603297129	193.58	-16.1017130090355
193.69	26.2769794550195	193.69	9.41359609601022	193.69	-16.159982556429
193.79	26.4349357610172	193.79	9.53138326099179	193.79	-16.2158136011242
193.89	26.5884355740127	193.89	9.6539602369603	193.89	-16.2636134360809
193.99	26.7374788949155	193.99	9.78132702300627	193.99	-16.3033820613058
194.1	26.8853071229387	194.1	9.90670412897998	194.1	-16.3418989662641
194.2	27.0319202589917	194.2	10.0300915549951	194.2	-16.3764678455111
194.3	27.1773183029609	194.3	10.1514893010517	194.3	-16.4085699120488
194.41	27.3215012539367	194.41	10.2708973679455	194.41	-16.4382051658817
194.51	27.4644691129424	194.51	10.3883157560176	194.51	-16.4686150068983
194.62	27.6078358559744	194.62	10.4988051580222	194.62	-16.5047387402735
194.72	27.7516014839421	194.72	10.6023655760055	194.72	-16.5465763660164
194.82	27.8984623020051	194.82	10.7065793949914	194.82	-16.5865454974602
194.92	28.046937096974	194.92	10.8058539100284	194.92	-16.6302388416429
195.03	28.1970258699857	195.03	10.9001891189564	195.03	-16.6792703757
195.13	28.3487286189938	195.13	10.9895850230259	195.13	-16.7336400996294
195.23	28.502045345931	195.23	11.0740416220096	195.23	-16.7960443188826
195.33	28.6508885569674	195.33	11.1493814309824	195.33	-16.8691793047227
195.44	28.7952582519893	195.44	11.2156044509675	195.44	-16.9530450571475
195.54	28.9351544309966	195.54	11.2727106819648	195.54	-17.0476415761569
195.64	29.068963117993	195.64	11.325639428037	195.64	-17.1480295565716
195.75	29.1966843119553	195.75	11.3743906899799	195.75	-17.2481215055492
195.85	29.3183180129972	195.85	11.4189644680209	195.85	-17.3479174230962
195.96	29.4338642219145	195.96	11.4593607610232	195.96	-17.4474173092172
196.06	29.5376300249472	196.06	11.4950045719979	196.06	-17.5455821848488
196.17	29.6305313959238	196.17	11.5366400019639	196.17	-17.631667949349
196.27	29.712568333025	196.27	11.5842670500115	196.27	-17.7056746027155
196.37	29.7898283299673	196.37	11.6420632000427	196.37	-17.7634246606743
196.48	29.862311386978	196.48	11.710028452967	196.48	-17.7992252114225
196.58	29.9300175039434	196.58	11.7881628079886	196.58	-17.8139922264902
196.68	29.992946679954	196.68	11.8764662660169	196.68	-17.8077257058775
196.79	30.04891885098	196.79	11.974938827052	196.79	-17.7865131424155
196.89	30.1061309360193	196.89	12.0759208930394	196.89	-17.7580141334165
196.99	30.1645829359813	196.99	12.1794124639791	196.99	-17.7222286788871
197.1	30.2299677629208	197.1	12.2859885379967	197.1	-17.6785817807464
197.2	30.3013694439187	197.2	12.3849050149829	197.2	-17.6356374743582
197.3	30.3787879810216	197.3	12.4761618950515	197.3	-17.6015926799731
197.4	30.4622233719556	197.4	12.5597591779751	197.4	-17.5764473975933
197.5	30.5516756189945	197.5	12.635696862958	197.5	-17.565894539035
197.61	30.6442403049232	197.61	12.7124680369661	197.61	-17.5605250468696
197.71	30.7399174309921	197.71	12.7900726989765	197.71	-17.5603389211039
197.81	30.8408870610037	197.81	12.868510848989	197.81	-17.5653361617356
197.91	30.9389522769834	197.91	12.9554420859677	197.91	-17.5678571714548
198.02	31.0341130769984	198.02	13.050866409003	198.02	-17.56499753495
198.12	31.1263694619583	198.12	13.1547838169581	198.12	-17.5567572522234
198.23	31.2157214309536	198.23	13.2671943119931	198.23	-17.5453163885465
198.33	31.3025087959886	198.33	13.3824871790011	198.33	-17.528088736943
198.43	31.383011253979	198.43	13.4957327189795	198.43	-17.5100039969194
198.53	31.4572288040154	198.53	13.6069309320419	198.53	-17.4910621684692
198.63	31.5280658619486	198.63	13.7075887330411	198.63	-17.4797563374795
198.73	31.595522428006	198.73	13.7977061200445	198.73	-17.4764263152637
198.84	31.6595985009371	198.84	13.8772830949847	198.84	-17.4773517981646
198.94	31.7202940819925	198.94	13.9463196569523	198.94	-17.4825327861843
199.04	31.7776091699216	199.04	14.0048158069703	199.04	-17.49487369463
199.14	31.835236863003	199.14	14.0479595879697	199.14	-17.5191864784687
199.24	31.8931771589632	199.24	14.0757510019967	199.24	-17.5554711376916
199.35	31.9510902479578	199.35	14.093800761998	199.35	-17.5981169590444
199.45	32.0126964329575	199.45	14.1070385659532	199.45	-17.642194243016
199.56	32.0779957139621	199.56	14.1154644160224	199.56	-17.6913960858076
199.66	32.1469880909717	199.66	14.1190783100456	199.66	-17.7457224874147
199.76	32.2196735650095	199.76	14.1178802499553	199.76	-17.8048336365263
199.87	32.2917613689242	199.87	14.111421987991	199.87	-17.8728980831024
199.97	32.3632515039662	199.97	14.0997035259716	199.97	-17.9499158271407
200.07	32.4341439709315	200.07	14.0827248610549	200.07	-18.0358868686435
200.17	32.5007456719959	200.17	14.0652979509923	200.17	-18.1259992526502
200.28	32.5630566069322	200.28	14.0474227939649	200.28	-18.2159622138732
200.38	32.621076778014	200.38	14.0290993909957	200.38	-18.3057757523146
200.48	32.6748061829676	200.48	14.0103277419712	200.48	-18.3954398679745
200.58	32.7267026009395	200.58	14.0041567390199	200.58	-18.468212571161
200.69	32.7767660329528	200.69	14.010586384984	200.69	-18.5240938618786
200.79	32.8249964779843	200.79	14.0296166770213	200.79	-18.5630837401205
200.9	32.8756847019349	200.9	14.061695861983	200.9	-18.5847339595886
201	32.9288307040088	201	14.106823941006	201	-18.5915022989142
201.1	32.9844344850017	201.1	14.1650009139767	201.1	-18.5833887580995
201.2	33.0424960450273	201.2	14.2362267799854	201.2	-18.560393337138
201.31	33.1030153829488	201.31	14.3205015400554	201.31	-18.5268068013173
201.41	33.1727018509582	201.41	14.4059185090555	201.41	-18.4945358339719
201.51	33.2515554489419	201.51	14.4924776890321	201.51	-18.4635804350953
201.62	33.3371183979807	201.62	14.5671301860375	201.62	-18.4469894981801
201.72	33.429390697961	201.72	14.6298759990486	201.72	-18.444763023222
201.83	33.5283723479733	201.83	14.680715128975	201.83	-18.4636103612717
201.93	33.6340633499503	201.93	14.7196475760438	201.93	-18.5035315123224
202.03	33.7464637029825	202.03	14.7466733390047	202.03	-18.5620686977517
202.13	33.8546988580219	202.13	14.7665127619803	202.13	-18.634501574723
202.24	33.9587688159781	202.24	14.7791658439473	202.24	-18.7208301432319
202.34	34.0586735759416	202.34	14.7846325860428	202.34	-18.8210544032829
202.45	34.1477037869709	202.45	14.7948196710104	202.45	-18.9232676715436
202.55	34.2258594489522	202.55	14.8097270980543	202.55	-19.0165953992561
202.65	34.2931405630225	202.65	14.8293548689935	202.65	-19.1010375864202
202.76	34.3495471270217	202.76	14.8537029820091	202.76	-19.1765942330337
202.86	34.4006956969451	202.86	14.8810135490294	202.86	-19.2383138771117
202.96	34.4465862719971	202.96	14.9112865690313	202.96	-19.2861965186542
203.06	34.4872188519503	203.06	14.9445220439475	203.06	-19.3202421576656
203.17	34.5334679859661	203.17	14.9759996289731	203.17	-19.3451711369758
203.27	34.585333673931	203.27	15.0057193260409	203.27	-19.3666000104334
203.38	34.6428159149355	203.38	15.0336811329908	203.38	-19.3845287780318
203.48	34.7059147100026	203.48	15.0598850509596	203.48	-19.398957439782
203.58	34.7746300599283	203.58	15.0843310809705	203.58	-19.42076054444
203.68	34.8469750349523	203.68	15.1115322320265	203.68	-19.4454250807559
203.79	34.9229496370072	203.79	15.1414885050372	203.79	-19.4729510487275
203.89	34.9969373110071	203.89	15.1759577900066	203.89	-19.5015805592911
203.99	35.0689380579752	203.99	15.2149400860253	203.99	-19.5313136124535
204.09	35.138951877002	204.09	15.2584353940028	204.09	-19.5601632806903
204.2	35.206978768997	204.2	15.3064437120065	204.2	-19.5881295640037
204.3	35.2730187339603	204.3	15.358965041969	204.3	-19.6095959085449
204.41	35.3364983969868	204.41	15.4125134539527	204.41	-19.6280482432708
204.51	35.3974177609189	204.51	15.4670889479576	204.51	-19.6434865681835
204.61	35.4557768249606	204.61	15.5226915250068	204.61	-19.655910883283
204.71	35.5135625150069	204.71	15.574808173028	204.71	-19.6698341998149
204.81	35.5707748329905	204.81	15.6234388920211	204.81	-19.6846831450477
204.92	35.6274137790251	204.92	15.6685836809629	204.92	-19.7004577189768
205.02	35.6834793509506	205.02	15.7102425420135	205.02	-19.7171579215957
205.12	35.7416125949612	205.12	15.7486054630454	205.12	-19.7365806914751
205.23	35.8018135099201	205.23	15.7836724439449	205.23	-19.758726028615
205.33	35.864082096964	205.33	15.815443485053	205.33	-19.7835939330153
205.43	35.9289917270189	205.43	15.8474045140338	205.43	-19.8076984757171
205.53	35.9965424009943	205.53	15.8795555330471	205.53	-19.8336807007522
205.64	36.0667341200269	205.64	15.9118965409561	205.64	-19.861540608123
205.74	36.13956688298	205.74	15.9444275379883	205.74	-19.8912781978316
205.85	36.2169053289563	205.85	15.9807538350378	205.85	-19.919861530681
205.95	36.2977252299288	205.95	16.0208754340374	205.95	-19.9472906066755
206.05	36.3820265839649	206.05	16.0647923330544	206.05	-19.9735654258174
206.16	36.4671683469169	206.16	16.1123145439888	206.16	-19.9988759770581
206.26	36.553150519012	206.26	16.1634420679775	206.26	-20.0250869007999
206.36	36.6399731009324	206.36	16.2181749029742	206.36	-20.0511739660179
206.47	36.7276360919959	206.47	16.276513050002	206.47	-20.0771371727163
206.57	36.8161394929984	206.57	16.3384565089473	206.57	-20.1003354768679
206.68	36.8950214539154	206.68	16.4000335970513	206.68	-20.1247405615299
206.78	36.9642819759974	206.78	16.4612443129499	206.78	-20.1503524267091
206.88	37.0220564179817	206.88	16.5184833469993	206.88	-20.1807763843385
206.98	37.0693690119879	206.98	16.571750697949	206.98	-20.2160124344158
207.08	37.1062197559695	207.08	16.6210463650032	207.08	-20.2455987281628
207.19	37.132608651973	207.19	16.6663703499808	207.19	-20.269535265586
207.29	37.1485356989751	207.29	16.7077226509491	207.29	-20.2859574062786
207.39	37.1600229309479	207.39	16.7361368399952	207.39	-20.3048558108553
207.5	37.1670703480049	207.5	16.7516129159822	207.5	-20.3262304793203
207.6	37.1696779499189	207.6	16.7541508790237	207.6	-20.3500814116715
207.7	37.1783075859184	207.7	16.7477224130153	207.7	-20.3724369248426
207.8	37.1929592549805	207.8	16.7323275170475	207.8	-20.3993190526427
207.91	37.2136329589239	207.91	16.7079661920297	207.91	-20.4307277950696
208.01	37.2403286959297	208.01	16.6746384370526	208.01	-20.4666631521256
208.12	37.2678504819532	208.12	16.6409930930058	208.12	-20.5089381311867
208.22	37.2994504469943	208.22	16.6070301620493	208.22	-20.557552732244
208.32	37.3351285890067	208.32	16.5727496430463	208.32	-20.6125069553019
208.43	37.3688628769742	208.43	16.5471179640235	208.43	-20.6648343707711
208.53	37.400653307941	208.53	16.5301351280505	208.53	-20.7093389937284
208.63	37.4304998839534	208.63	16.5218011320576	208.63	-20.7492729535207
208.74	37.4584026050115	208.74	16.5221159790008	208.74	-20.7846362501414
208.84	37.4843614689553	208.84	16.5286184610522	208.84	-20.8118680546842
208.95	37.5164011609286	208.95	16.5417252679845	208.95	-20.8305516788882
209.05	37.5545216789988	209.05	16.5614364000248	209.05	-20.84068712276
209.15	37.6039190089159	209.15	16.5791030160563	209.15	-20.850923227702
209.25	37.6613410219306	209.25	16.5947251150556	209.25	-20.8612599937142
209.36	37.7267877159966	209.36	16.6083026970227	209.36	-20.8797221031229
209.46	37.8002590929327	209.46	16.6198357619578	209.46	-20.9063095559236
209.57	37.8817551519433	209.57	16.6293243109976	209.57	-20.9462183370395
209.67	37.9626690939858	209.67	16.6393625280534	209.67	-20.9936021326351
209.77	38.0430009189467	209.77	16.6499504130115	209.77	-21.0484609427193
209.88	38.1227506259165	209.88	16.6635491699481	209.88	-21.1083335623778
209.98	38.1938935329345	209.98	16.6797421120464	209.98	-21.1736366798741
210.08	38.2564296410237	210.08	16.6985292380559	210.08	-21.2357634954947
210.19	38.3103589489338	210.19	16.7199105489999	210.19	-21.2947140092464
210.29	38.3556814570056	210.29	16.7438860439688	210.29	-21.3504882211313
210.39	38.3945148839757	210.39	16.7788693549937	210.39	-21.3866478174788
210.5	38.426859228025	210.5	16.824860481961	210.5	-21.4031927982843
210.6	38.4527144899494	210.6	16.881859423961	210.6	-21.4001231635478
210.7	38.4806874699279	210.7	16.9472719990154	210.7	-21.3800330977646
210.81	38.5107781679608	210.81	17.0210982040544	210.81	-21.3450403186257
210.91	38.5429865830247	210.91	17.1033380410108	210.91	-21.2951448261309
211.01	38.5773127159155	211.01	17.1939915089752	211.01	-21.2303466202782
211.12	38.6137565669742	211.12	17.282488048977	211.12	-21.1698230596731
211.22	38.6540217190259	211.22	17.3688276620396	211.22	-21.1135741443179
211.32	38.6981081719568	211.32	17.4530103480492	211.32	-21.0615998742059
211.43	38.7438982089634	211.43	17.5266224739516	211.43	-21.022313880686
211.53	38.7913918290224	211.53	17.5896640420206	211.53	-20.9957161637628
211.63	38.8405890339527	211.63	17.6421350510054	211.63	-20.9835103070235
211.73	38.891489821026	211.73	17.6840355010199	211.73	-20.9856963104638
211.84	38.9440941919474	211.84	17.7153653910409	211.84	-21.0001564563883
211.94	39.0007894990276	211.94	17.7408207680401	211.94	-21.0221947004289
212.04	39.0615757419255	212.04	17.7604016299711	212.04	-21.0518110425879
212.15	39.1264529199589	212.15	17.7846785360316	212.15	-21.0784349239662
212.25	39.1937174499617	212.25	17.8136514870175	212.25	-21.1020663445616
212.35	39.263369331934	212.35	17.8473204820193	212.35	-21.125092656368
212.46	39.3354085659894	212.46	17.885685521037	212.46	-21.1475138593833
212.56	39.4098351509911	212.56	17.92874660498	212.56	-21.1693299536096
212.67	39.4833046839267	212.67	17.9780097359981	212.67	-21.1873313525833
212.77	39.5504693319708	212.77	18.0334749139774	212.77	-21.2015180562975
212.87	39.6113290939866	212.87	18.095142140055	212.87	-21.2118900647591
212.98	39.6634966180045	212.98	18.1583153680549	212.98	-21.2231434223338
213.08	39.7069719059573	213.08	18.2229945990002	213.08	-21.2319337237267
213.18	39.7417549560259	213.18	18.2891798330047	213.18	-21.2329131369371
213.28	39.7678457690063	213.28	18.3568710699547	213.28	-21.2260816619672
213.39	39.7852443439888	213.39	18.4184953619706	213.39	-21.2166248948586
213.49	39.7989032840087	213.49	18.4740527090526	213.49	-21.2045428356225
213.59	39.8088225889524	213.59	18.52354310995	213.59	-21.189835484252
213.69	39.8183466639921	213.69	18.5654605639911	213.69	-21.1740088436192
213.8	39.8328233409302	213.8	18.5998050690159	213.8	-21.1570629137285
213.9	39.852252619994	213.9	18.6265766269571	213.9	-21.1439502965562
214	39.8766345009562	214	18.6457752359956	214	-21.1346709921091
214.1	39.905968983021	214.1	18.6598621020266	214.1	-21.1301082007746
214.2	39.940879777987	214.2	18.6691947779991	214.2	-21.1352522020389
214.31	39.9813668839215	214.31	18.6737732630036	214.31	-21.1501029959021
214.41	40.0274303019614	214.41	18.6811705050332	214.41	-21.1670876343287
214.51	40.0741174289578	214.51	18.6913865049974	214.51	-21.1862061173165
214.61	40.1214282659339	214.61	18.7044212619867	214.61	-21.2080821545308
214.71	40.1693628130033	214.71	18.7202747770243	214.71	-21.2327157459783
214.81	40.2179210689155	214.81	18.7389470489734	214.81	-21.26010689165
214.92	40.2711088989918	214.92	18.768423420056	214.92	-21.2773176481568
215.02	40.3268786169519	215.02	18.8087038900449	215.02	-21.2843480154895
215.12	40.3852302230234	215.12	18.8573272530448	215.12	-21.2836591985603
215.23	40.4455400089319	215.23	18.9139359580395	215.23	-21.2756087498769
215.33	40.5078079729719	215.33	18.9785300050289	215.33	-21.2642025326873
215.43	40.5720341159395	215.43	19.0511093929899	215.43	-21.2473928626909
215.53	40.6382184389713	215.53	19.1316741220362	215.53	-21.2251797398855
215.63	40.7033403769219	215.63	19.2141347120014	215.63	-21.203028935637
215.73	40.7663090459209	215.73	19.298491161976	215.73	-21.1809404499455
215.84	40.8271244449452	215.84	19.3847434729832	215.84	-21.158914282813
215.94	40.8817807129935	215.94	19.4649063020051	215.94	-21.1449357756505
216.04	40.932325532026	216.04	19.5389796499512	216.04	-21.1359843651824
216.14	40.978758902952	216.14	19.6069635179583	216.14	-21.1309691666402
216.24	41.0210808270222	216.24	19.6688579039801	216.24	-21.1298901800283
216.35	41.0592913019627	216.35	19.7248850779488	216.35	-21.1285192731361
216.45	41.0971243110225	216.45	19.7753636309699	216.45	-21.1285855399365
216.55	41.134579852951	216.55	19.8202935620202	216.55	-21.1300889804364
216.65	41.1746784919842	216.65	19.8657643519482	216.65	-21.1269401136022
216.76	41.2185111119925	216.76	19.9117760009813	216.76	-21.1191389394362
216.86	41.266077713999	216.86	19.9583285100289	216.86	-21.1104194394305
216.97	41.3173782969807	216.97	20.0054218779542	216.97	-21.1007816135897
217.07	41.3724128619606	217.07	20.0530561049845	217.07	-21.0932460251935
217.17	41.4316305819966	217.17	20.1019386199732	217.17	-21.0881961303647
217.27	41.4933895530112	217.27	20.1520694240571	217.27	-21.0856319291032
217.37	41.5576897719347	217.37	20.2032262460534	217.37	-21.0857756903828
217.48	41.6207972599523	217.48	20.2550904959935	217.48	-21.0889460045243
217.58	41.6827120159269	217.58	20.3076621760374	217.58	-21.0955920457179
217.69	41.7434340399723	217.69	20.3609412840251	217.69	-21.1040719078487
217.79	41.8029633319748	217.79	20.4149278199566	217.79	-21.1143855909121
217.89	41.8612998919343	217.89	20.4728268430472	217.89	-21.1195940559995
217.99	41.9272510739574	217.99	20.5346383520464	217.99	-21.1196973031154
218.1	42.0008168779304	218.1	20.6003623469542	218.1	-21.1146953322574
[truncated: 106,147 more rows]
