# Supplementary material for: Unveiling the domain-specific and RAS isoform-specific details of BRAF kinase regulation
Source: eLife. 2023 Dec 27;12:RP88836. doi: 10.7554/eLife.88836 (PMC10752582; doi:10.7554/eLife.88836)
Supplement: Figure 3—source data 3. — HRAS probed with anti-GST antibody; NT1 probed with anti-His antibody. [file elife-88836-fig3-data3.zip]

Archive with 6 entries (5 files):
- Figure 3- source data 3/
- __MACOSX/._Figure 3- source data 3
- Figure 3- source data 3/NT1_NT3 INPUT (right).tif
- __MACOSX/Figure 3- source data 3/._NT1_NT3 INPUT (right).tif
- Figure 3- source data 3/HRAS_NT1vNT3 PD (left).tif
- __MACOSX/Figure 3- source data 3/._HRAS_NT1vNT3 PD (left).tif
