# Supplementary material for: Unveiling the domain-specific and RAS isoform-specific details of BRAF kinase regulation
Source: eLife. 2023 Dec 27;12:RP88836. doi: 10.7554/eLife.88836 (PMC10752582; doi:10.7554/eLife.88836)
Supplement: Figure 3—figure supplement 1—source data 1. — HRAS was first added to resin for 1 hr. After washing to remove unbound HRAS, NT1 was added in a 1:1 molar ratio and incubated at 4°C for 5, 30, and 60 min. HRAS was probed with GST antibody and NT1 with His antibody. [file elife-88836-fig3-figsupp1-data1.zip]

Archive with 10 entries (9 files):
- Figure 3- figure supplement 1- source data 1/
- __MACOSX/._Figure 3- figure supplement 1- source data 1
- Figure 3- figure supplement 1- source data 1/NT1_HRAS PD_.tif
- __MACOSX/Figure 3- figure supplement 1- source data 1/._NT1_HRAS PD_.tif
- Figure 3- figure supplement 1- source data 1/NT1_HRAS PD input.tif
- __MACOSX/Figure 3- figure supplement 1- source data 1/._NT1_HRAS PD input.tif
- Figure 3- figure supplement 1- source data 1/NT1_HRAS PD_-01.png
- __MACOSX/Figure 3- figure supplement 1- source data 1/._NT1_HRAS PD_-01.png
- Figure 3- figure supplement 1- source data 1/NT1_HRAS PD input-01.png
- __MACOSX/Figure 3- figure supplement 1- source data 1/._NT1_HRAS PD input-01.png
