# Supplementary material for: Unveiling the domain-specific and RAS isoform-specific details of BRAF kinase regulation
Source: eLife. 2023 Dec 27;12:RP88836. doi: 10.7554/eLife.88836 (PMC10752582; doi:10.7554/eLife.88836)
Supplement: Figure 4—source data 1. — KRAS probed with anti-GST antibody; NTs probed with anti-His antibody. [file elife-88836-fig4-data1.zip]

Archive with 38 entries (37 files):
- Figure 4- source data 1/
- __MACOSX/._Figure 4- source data 1
- Figure 4- source data 1/NT3_GST-KRAS_PD-01.png
- __MACOSX/Figure 4- source data 1/._NT3_GST-KRAS_PD-01.png
- Figure 4- source data 1/NT4_GST-KRAS_PD-NT4 left_INPUT-NT4 right.tif
- __MACOSX/Figure 4- source data 1/._NT4_GST-KRAS_PD-NT4 left_INPUT-NT4 right.tif
- Figure 4- source data 1/NT2_GST-KRAS_PDreruns_his_3-2023-01.png
- __MACOSX/Figure 4- source data 1/._NT2_GST-KRAS_PDreruns_his_3-2023-01.png
- Figure 4- source data 1/NT1_GST-KRAS_PD1_input_3-2023-01.png
- __MACOSX/Figure 4- source data 1/._NT1_GST-KRAS_PD1_input_3-2023-01.png
- Figure 4- source data 1/NT1_GST-KRAS_PD1_KRAS_3-2023.tif
- __MACOSX/Figure 4- source data 1/._NT1_GST-KRAS_PD1_KRAS_3-2023.tif
- Figure 4- source data 1/NT2_GST-KRAS_PDreruns_GST_3-2023.tif
- __MACOSX/Figure 4- source data 1/._NT2_GST-KRAS_PDreruns_GST_3-2023.tif
- Figure 4- source data 1/NT2_GST-KRAS_PDB_input_3-2023.tif
- __MACOSX/Figure 4- source data 1/._NT2_GST-KRAS_PDB_input_3-2023.tif
- Figure 4- source data 1/NT4_GST-KRAS_PD-gst-01.png
- __MACOSX/Figure 4- source data 1/._NT4_GST-KRAS_PD-gst-01.png
- Figure 4- source data 1/NT2_GST-KRAS_PDB_input_3-2023-01.png
- __MACOSX/Figure 4- source data 1/._NT2_GST-KRAS_PDB_input_3-2023-01.png
- Figure 4- source data 1/NT2_GST-KRAS_PDreruns_his_3-2023.tif
- __MACOSX/Figure 4- source data 1/._NT2_GST-KRAS_PDreruns_his_3-2023.tif
- Figure 4- source data 1/NT3_GST-KRAS_INPUT (right).tif
- __MACOSX/Figure 4- source data 1/._NT3_GST-KRAS_INPUT (right).tif
- Figure 4- source data 1/NT3_GST-KRAS_INPUT (right)-01.png
- __MACOSX/Figure 4- source data 1/._NT3_GST-KRAS_INPUT (right)-01.png
- Figure 4- source data 1/NT4_GST-KRAS_PD-NT4 left_INPUT-NT4 right-01.png
- __MACOSX/Figure 4- source data 1/._NT4_GST-KRAS_PD-NT4 left_INPUT-NT4 right-01.png
- Figure 4- source data 1/NT1_GST-KRAS_PD1_KRAS_3-2023-01.png
- __MACOSX/Figure 4- source data 1/._NT1_GST-KRAS_PD1_KRAS_3-2023-01.png
- Figure 4- source data 1/NT2_GST-KRAS_PDreruns_GST_3-2023-01.png
- __MACOSX/Figure 4- source data 1/._NT2_GST-KRAS_PDreruns_GST_3-2023-01.png
- Figure 4- source data 1/NT1_GST-KRAS_PD1_input_3-2023.tif
- __MACOSX/Figure 4- source data 1/._NT1_GST-KRAS_PD1_input_3-2023.tif
- Figure 4- source data 1/NT4_GST-KRAS_PD-gst.tif
- __MACOSX/Figure 4- source data 1/._NT4_GST-KRAS_PD-gst.tif
- Figure 4- source data 1/NT3_GST-KRAS_PD.tif
- __MACOSX/Figure 4- source data 1/._NT3_GST-KRAS_PD.tif
