# Supplementary material for: Unveiling the domain-specific and RAS isoform-specific details of BRAF kinase regulation
Source: eLife. 2023 Dec 27;12:RP88836. doi: 10.7554/eLife.88836 (PMC10752582; doi:10.7554/eLife.88836)
Supplement: Figure 4—source data 2. — Full test preview provided in .txt format for NT1, NT2, NT3, and NT4. NT2 data also applies for Figure 4—figure supplement 2. [file elife-88836-fig4-data2.zip]

Archive with 18 entries (17 files):
- Figure 4- source data 2/
- __MACOSX/._Figure 4- source data 2
- Figure 4- source data 2/2023-08-03--11-28-33--NT4_GST-KRAS_NTA_FullTestPreview.txt
- __MACOSX/Figure 4- source data 2/._2023-08-03--11-28-33--NT4_GST-KRAS_NTA_FullTestPreview.txt
- Figure 4- source data 2/2023-08-17--11-27-38--NT3_GST-KRAS_NTA_FullTestPreview.txt
- __MACOSX/Figure 4- source data 2/._2023-08-17--11-27-38--NT3_GST-KRAS_NTA_FullTestPreview.txt
- Figure 4- source data 2/NT1_GST-KRAS 3-21-23_TT_fit.pdf
- __MACOSX/Figure 4- source data 2/._NT1_GST-KRAS 3-21-23_TT_fit.pdf
- Figure 4- source data 2/2023-03-23--10-46-31--NT2_GST-KRAS_Test3_NTA_FullTestPreview.txt
- __MACOSX/Figure 4- source data 2/._2023-03-23--10-46-31--NT2_GST-KRAS_Test3_NTA_FullTestPreview.txt
- Figure 4- source data 2/2023-03-21--14-02-27--NT1_GST-KRAS_NTA_Trial_FullTestPreview.txt
- __MACOSX/Figure 4- source data 2/._2023-03-21--14-02-27--NT1_GST-KRAS_NTA_Trial_FullTestPreview.txt
- Figure 4- source data 2/NT2_GST-KRAS_3-23-23_fit.pdf
- __MACOSX/Figure 4- source data 2/._NT2_GST-KRAS_3-23-23_fit.pdf
- Figure 4- source data 2/NT3_GST-KRAS_8-17-23_fit.pdf
- __MACOSX/Figure 4- source data 2/._NT3_GST-KRAS_8-17-23_fit.pdf
- Figure 4- source data 2/NT4_GST-KRAS 8-3-23_fit.pdf
- __MACOSX/Figure 4- source data 2/._NT4_GST-KRAS 8-3-23_fit.pdf
