# Supplementary material for: Unveiling the domain-specific and RAS isoform-specific details of BRAF kinase regulation
Source: eLife. 2023 Dec 27;12:RP88836. doi: 10.7554/eLife.88836 (PMC10752582; doi:10.7554/eLife.88836)
Supplement: Figure 4—source data 2. — Full test preview provided in .txt format for NT1, NT2, NT3, and NT4. NT2 data also applies for Figure 4—figure supplement 2. [file elife-88836-fig4-data2.zip › Figure 4- source data 2/2023-08-03--11-28-33--NT4_GST-KRAS_NTA_FullTestPreview.txt]

x_CH1	y_CH1	x_CH2	y_CH2	x_CORRECTED	y_CORRECTED
14.15		14.15		14.15
14.25		14.25		14.25
14.36		14.36		14.36
14.46		14.46		14.46
14.56		14.56		14.56
14.67		14.67		14.67
14.77		14.77		14.77
14.87		14.87		14.87
14.97		14.97		14.97
15.07		15.07		15.07
15.18		15.18		15.18
15.28		15.28		15.28
15.38		15.38		15.38
15.48		15.48		15.48
15.59		15.59		15.59
15.69		15.69		15.69
15.79		15.79		15.79
15.89		15.89		15.89
16		16		16
16.1		16.1		16.1
16.21		16.21		16.21
16.31		16.31		16.31
16.41		16.41		16.41
16.52		16.52		16.52
16.62		16.62		16.62
16.72	0	16.72	0	16.72	0
16.83	-0.0422244339688405	16.83	0.0357146200258285	16.83	0.0462397452710706
16.93	-0.0816202380065079	16.93	0.0685506020090543	16.93	0.105758825325042
17.03	-0.102029439972284	17.03	0.0985079470865458	17.03	0.178557240160027
17.13	-0.103452039979857	17.13	0.116126489047019	17.13	0.241228846453057
17.24	-0.085888037915538	17.24	0.119287007009916	17.24	0.286613797763069
17.34	-0.0493374329835206	17.34	0.10798949904256	17.34	0.314712094094061
17.44	-0.00556340398816246	17.44	0.0851126030738669	17.44	0.312244400658024
17.55	0.0402245680106716	17.55	0.0506563200133314	17.55	0.279210717460066
17.65	0.0880264810803055	17.65	0.00462065008832724	17.65	0.215611044495967
17.76	0.123896359013997	17.76	-0.0529944079517009	17.76	0.12144538176706
17.86	0.142793576060285	17.86	-0.122188853993066	17.86	0.00847690727401318
17.96	0.144718134038158	17.96	-0.1882219039544	17.96	-0.103344114282033
18.07	0.129670032038121	18.07	-0.25109355897257	18.07	-0.214017682909962
18.17	0.0976492690369923	18.17	-0.301343653973163	18.17	-0.300137655282029
18.28	0.0480357650758378	18.28	-0.336852965915568	18.28	-0.354544184963945
18.38	-0.0191704830285744	18.38	-0.357621494913474	18.38	-0.377237271952935
18.48	-0.0922062949939573	18.48	-0.363649241990061	18.48	-0.368216916251995
18.58	-0.165862188964638	18.58	-0.354936204985279	18.58	-0.327483117855021
18.68	-0.240138166986981	18.68	-0.335974422000618	18.68	-0.258907829411958
18.79	-0.315034227014621	18.79	-0.311835264938054	18.79	-0.167562425372969
18.89	-0.390550369957054	18.89	-0.282518734934456	18.89	-0.0652100837449376
18.99	-0.460759976022018	18.99	-0.262765614934324	18.99	0.0281989307899799
19.09	-0.529205019915935	19.09	-0.252575904937657	19.09	0.11266461822701
19.19	-0.595885499933502	19.19	-0.251949604944457	19.19	0.188186978569038
19.29	-0.660181332932552	19.29	-0.260886714954722	19.29	0.254766011816066
19.39	-0.72209252095945	19.39	-0.28278102593049	19.39	0.303081306869069
19.5	-0.781619062991012	19.5	-0.31428330999006	19.5	0.340024066467048
19.6	-0.838760958004059	19.6	-0.355393565996565	19.6	0.365594290610005
19.71	-0.893518207021771	19.71	-0.401619758008565	19.71	0.383663931931011
19.81	-0.944733404935505	19.81	-0.447890512987215	19.81	0.399304364892994
19.91	-0.992406551972635	19.91	-0.494205829909333	19.91	0.412515589494067
20.01	-1.04246426599275	20.01	-0.540565709002294	20.01	0.423297605733008
20.12	-1.09136457501791	20.12	-0.586970150948218	20.12	0.431650413607043
20.22	-1.13910747893442	20.22	-0.638116806953803	20.22	0.431718955356986
20.32	-1.18569297796967	20.32	-0.694005677928544	20.32	0.423503230987055
20.42	-1.23112107200996	20.42	-0.75124297200091	20.42	0.416323651594053
20.53	-1.28148996202526	20.53	-0.813177917962093	20.53	0.403289014446973
20.63	-1.33482049898248	20.63	-0.879810516948965	20.63	0.38439931954104
20.74	-1.39111268094894	20.74	-0.951140767938341	20.74	0.35965456688003
20.84	-1.45152391496595	20.84	-1.0271686719534	20.84	0.329054756464053
20.94	-1.51605420001033	20.94	-1.10786848392763	20.94	0.298723835387982
21.04	-1.58470353699158	21.04	-1.19030921996455	21.04	0.269613636221022
21.15	-1.65747192500021	21.15	-1.27449087995046	21.15	0.24172415895507
21.25	-1.72650438594246	21.25	-1.35571581097338	21.25	0.220910461351975
21.36	-1.79522176199498	21.36	-1.43398401394279	21.36	0.207172543406964
21.46	-1.86362405099771	21.46	-1.50929548897238	21.46	0.200510405122034
21.56	-1.92561305300387	21.56	-1.58165023594847	21.56	0.200924046498074
21.67	-1.98316791693287	21.67	-1.65015894799581	21.67	0.201447795607046
21.77	-2.03628864392158	21.77	-1.71016321689876	21.77	0.210160902233025
21.87	-2.08497523397	21.87	-1.76166304197523	21.87	0.227063366375013
21.97	-2.12922768594126	21.97	-1.80468416897384	21.97	0.246031240941025
22.08	-2.1727091309458	22.08	-1.84215758099526	22.08	0.266112693364073
22.18	-2.21541956693727	22.18	-1.87408327792582	22.18	0.287307723645047
22.28	-2.26521397394208	22.28	-1.9004612589697	22.28	0.309616331782059
22.39	-2.31867150898779	22.39	-1.92129152594589	22.39	0.333038517775996
22.49	-2.37579217400707	22.49	-1.93445485399479	22.49	0.363356633786061
22.6	-2.43657596899993	22.6	-1.9434819369053	22.6	0.397039987773073
22.7	-2.50102289294318	22.7	-1.94926207893786	22.7	0.441054251663964
22.8	-2.56392346398115	22.8	-1.9564536909229	22.8	0.487320175664996
22.9	-2.62391616195146	22.9	-1.96505677195091	22.9	0.535837759788049
23	-2.68100098799096	23	-1.97507132190822	23	0.586607004025019
23.11	-2.73151481098921	23.11	-1.98649734193168	23.11	0.639627908384011
23.21	-2.77545763299258	23.21	-1.9998966959065	23.21	0.689129124727073
23.32	-2.81282945195471	23.32	-2.01527659589829	23.32	0.733741923834019
23.42	-2.84363026901246	23.42	-2.03263703997436	23.42	0.773466305698967
23.52	-2.86762352493497	23.52	-2.05409724992478	23.52	0.802519918170042
23.62	-2.89366483900722	23.62	-2.07612653696287	23.62	0.824433453283979
23.72	-2.92175421202501	23.72	-2.09872489790541	23.72	0.839206911043
23.83	-2.95710112595771	23.83	-2.12189233400295	23.83	0.846840291445994
23.93	-3.00106709994452	23.93	-2.14562884593761	23.93	0.847097035862054
24.03	-3.05365213500863	24.03	-2.16438093491433	24.03	0.854386261817996
24.14	-3.11485623001317	24.14	-2.17814859990995	24.14	0.868707969314042
24.24	-3.18467938598133	24.24	-2.18636997692556	24.24	0.895833506472044
24.34	-3.25957963093515	24.34	-2.18903785491875	24.34	0.937131602521069
24.45	-3.33225692395445	24.45	-2.1861522340032	24.45	0.992602257464004
24.55	-3.40294782495221	24.55	-2.1777131159979	24.55	1.06224547129907
24.65	-3.46279671498451	24.65	-2.16372049897018	24.65	1.14606124402705
24.76	-3.51180359200498	24.76	-2.14752361500814	24.76	1.23715837291605
24.86	-3.54996845896949	24.86	-2.12820017497961	24.86	1.32915910618503
24.96	-3.57729131394535	24.96	-2.10575017899828	24.96	1.42230000246202
25.06	-3.59528073397541	25.06	-2.08572712699606	25.06	1.50217194421998
25.16	-3.6045167910288	25.16	-2.06813101794978	25.16	1.56877493146401
25.27	-3.60499948396864	25.27	-2.05296185197312	25.27	1.62210896419102
25.37	-3.60027078500025	25.37	-2.04021962792922	25.37	1.66217404240598
25.47	-3.59763073299746	25.47	-2.02508681297786	25.47	1.69529627790499
25.57	-3.59707932898345	25.57	-2.00785721597185	25.57	1.72176193196205
25.68	-3.59861657295824	25.68	-1.9885308360017	25.68	1.74157100457706
25.78	-3.60224246401231	25.78	-1.96375844393515	25.78	1.76161469848901
25.88	-3.60678145102611	25.88	-1.93446232492533	25.88	1.78827076547206
25.98	-3.61223353399964	25.98	-1.90064248090493	25.98	1.82153920552697
26.09	-3.61709013498057	26.09	-1.86229891096445	26.09	1.86142001865996
26.19	-3.62077118495563	26.19	-1.8194316158997	26.19	1.90791320486605
26.29	-3.62327668392481	26.29	-1.77497157790185	26.29	1.95691222983096
26.39	-3.62460663200181	26.39	-1.7285735269752	26.39	2.00876236396907
26.49	-3.62476102793607	26.49	-1.68505499698313	26.49	2.05713749547698
26.59	-3.62031903193838	26.59	-1.64412217895915	26.59	2.10175136308399
26.69	-3.61014208101551	26.69	-1.60577507392645	26.69	2.14260396678301
26.8	-3.59423017596328	26.8	-1.57001368199872	26.8	2.17969530657802
26.9	-3.57375886596856	26.9	-1.53683800192539	26.9	2.21302538246704
27.01	-3.54872815398721	27.01	-1.51090644396845	27.01	2.23451494466997
27.11	-3.5191380369497	27.11	-1.49838169090799	27.11	2.23686274775003
27.21	-3.48498851701606	27.21	-1.49926374092502	27.21	2.220068791707
27.31	-3.44765708791783	27.31	-1.51062161296522	27.31	2.18823961085302
27.41	-3.40612432091802	27.41	-1.53280057600114	27.41	2.14102993478404
27.52	-3.36039021692613	27.52	-1.56580063094225	27.52	2.07843976349797
27.62	-3.31387561698193	27.62	-1.60962177699275	27.62	2.00046909699503
27.72	-3.26771908191859	27.72	-1.66426401597164	27.72	1.90849542955107
27.82	-3.22192061400983	27.82	-1.71973884891941	27.82	1.81148782954099
27.92	-3.17648021200512	27.92	-1.7760462779961	27.92	1.70944629696501
28.03	-3.13139787601813	28.03	-1.82852789191656	28.03	1.61045008161098
28.13	-3.08803512700706	28.13	-1.87102100994707	28.13	1.52180042890704
28.24	-3.04693265502465	28.24	-1.90352563197393	28.24	1.44349733886007
28.34	-3.0067129659983	28.34	-1.92604175799715	28.34	1.37554081146307
28.44	-2.96839548900607	28.44	-1.93856938699355	28.44	1.31793084672105
28.54	-2.93198022302477	28.54	-1.94110130996705	28.54	1.27203617386207
28.65	-2.8974671679407	28.65	-1.93440678094703	28.65	1.237628231187
28.75	-2.86485632398126	28.75	-1.91848579993348	28.75	1.213329524414
28.85	-2.82529207197513	28.85	-1.90332686099737	28.85	1.19017098517205
28.95	-2.7723195399858	28.95	-1.88892996698087	28.95	1.16815261345904
29.06	-2.7059387269901	29.06	-1.8752951159513	29.06	1.14727440927498
29.16	-2.6247881139625	29.16	-1.86242230893185	29.16	1.12753637262297
29.27	-2.52832700994077	29.27	-1.85079366895025	29.27	1.09960076042703
29.37	-2.41655541401542	29.37	-1.83266814599392	29.37	1.06475375107007
29.48	-2.28947332698226	29.48	-1.80804573994919	29.48	1.02299534455197
29.58	-2.14708074895498	29.58	-1.77693365992582	29.58	0.972956811643999
29.68	-1.99903542193169	29.68	-1.73856265291761	29.68	0.914866714037066
29.79	-1.84533734693559	29.79	-1.69293271892457	29.79	0.848725051741051
29.89	-1.69484214393378	29.89	-1.64004385896988	29.89	0.774531824759062
29.99	-1.55400468395328	29.99	-1.57989607293985	29.99	0.692287033079997
30.09	-1.42282496699409	30.09	-1.51341164598762	30.09	0.610726132735051
30.2	-1.30130299294251	30.2	-1.44823093694413	30.2	0.522208767277044
30.3	-1.18943876202593	30.3	-1.38387182096267	30.3	0.436072679768973
30.4	-1.0866522050037	30.4	-1.32807534896529	30.4	0.351031691835035
30.51	-0.989737405006963	30.51	-1.2808415199288	30.51	0.267085803475009
30.61	-0.898694361012531	30.61	-1.24217033499008	30.61	0.184235014688006
30.71	-0.803865331931775	30.71	-1.21206179392175	30.71	0.102479325475024
30.81	-0.705250314922523	30.81	-1.19022208798469	30.81	0.0215324745570511
30.91	-0.602849312940634	30.91	-1.18209259790092	30.91	-0.0672528360199376
31.02	-0.496662322916563	31.02	-1.18767332492098	31.02	-0.163876606258939
31.12	-0.389844048982013	31.12	-1.20604198093588	31.12	-0.277074292181934
31.23	-0.284710047935732	31.23	-1.22955820995685	31.23	-0.399205537340963
31.34	-0.181260320005094	31.34	-1.25822201096071	31.34	-0.530270341735029
31.44	-0.0800749349991747	31.44	-1.29203338599382	31.44	-0.670268705366017
31.54	0.0156401910089699	31.54	-1.33099233300982	31.54	-0.816045926478992
31.64	0.105885056996158	31.64	-1.37094955891826	31.64	-0.961137153270952
31.75	0.190659663985571	31.75	-1.41190506292332	31.75	-1.10554238573501
31.85	0.269964011977208	31.85	-1.45415265490101	31.85	-1.24897536259394
31.95	0.34008244404049	31.95	-1.49225095196925	31.95	-1.38278878589293
32.05	0.401014961994406	32.05	-1.52619995492387	32.05	-1.50698265563298
32.15	0.455916265991618	32.15	-1.55599966490172	32.15	-1.62155697180599
32.26	0.507101914990926	32.26	-1.58165007997013	32.26	-1.72651173442095
32.36	0.554571908082835	32.36	-1.59698851791745	32.36	-1.81196860559896
32.46	0.598326246063152	32.46	-1.6025407988991	32.46	-1.87845340337101
32.57	0.638364928022384	32.57	-1.59830691995921	32.57	-1.92912082948493
32.67	0.673668527042537	32.67	-1.58843617793991	32.67	-1.97043573575395
32.77	0.708731218992398	32.77	-1.57292857090852	32.77	-2.00239812217995
32.88	0.743553006032016	32.88	-1.5517841000019	32.88	-2.02500798876093
32.98	0.781849542022428	32.98	-1.52500276499268	32.98	-2.038265335495
33.08	0.82362082707732	33.08	-1.49904236900511	33.08	-2.04760853871899
33.18	0.868866863015683	33.18	-1.47160374592659	33.18	-2.05523260817497
33.29	0.917587648018525	33.29	-1.4426868949613	33.29	-2.06113754385695
33.39	0.969783181972161	33.39	-1.41845449900302	33.39	-2.07520168363895
33.49	1.02880344707046	33.49	-1.39838073891951	33.49	-2.09689920949596
33.6	1.09464844399554	33.6	-1.38246561596134	33.6	-2.12623012142599
33.7	1.16833760000645	33.7	-1.37070912899162	33.7	-2.16319441943003
33.8	1.24537673605118	33.8	-1.36311127891986	33.8	-2.20779210350797
33.91	1.32576585497191	33.91	-1.35890281296724	33.91	-2.26260390257993
34.01	1.40950495506331	34.01	-1.35694290793253	34.01	-2.32648899417398
34.11	1.49659403700753	34.11	-1.35077376000936	34.11	-2.39400900195597
34.21	1.58057822704905	34.21	-1.34269453690194	34.21	-2.46296891618403
34.31	1.65483493299234	34.31	-1.33270523895135	34.31	-2.53336873686494
34.41	1.71936415199525	34.41	-1.3208058659302	34.41	-2.60520846399503
34.52	1.77081590402395	34.52	-1.30699641795218	34.52	-2.67848809757298
34.62	1.80919018907844	34.62	-1.29901794593934	34.62	-2.75449381597903
34.72	1.83448700704503	34.72	-1.29720295694824	34.72	-2.82693553271296
34.83	1.84670635701423	34.83	-1.30155145291155	34.83	-2.89581324777499
34.93	1.84820594506618	34.93	-1.31283268490279	34.93	-2.95854623224301
35.03	1.84156311900097	35.03	-1.33218747691899	35.03	-3.01627530858894
35.13	1.82677787904595	35.13	-1.3596158269138	35.13	-3.06900047682002
35.24	1.81030509804714	35.24	-1.39511773693357	35.24	-3.11672173692701
35.34	1.79876737104223	35.34	-1.43869320595513	35.34	-3.16179679315998
35.44	1.79216469700805	35.44	-1.48001314994417	35.44	-3.19647391134303
35.55	1.79049707799095	35.55	-1.51907756992387	35.55	-3.22075309147196
35.65	1.79376451205826	35.65	-1.54814541394899	35.65	-3.23334815517795
35.75	1.79728120997424	35.75	-1.56688417496298	35.75	-3.240549188953
35.86	1.80104717207996	35.86	-1.57529385296584	35.86	-3.242356192797
35.96	1.80270469502375	35.96	-1.57337444591121	35.96	-3.23876916670995
36.06	1.79967642804968	36.06	-1.56112595595914	36.06	-3.22978811069397
36.17	1.79196237104406	36.17	-1.53310700090969	36.17	-3.20528585396096
36.27	1.77956252503009	36.27	-1.49393797892117	36.27	-3.16988279466002
36.37	1.76247688898457	36.37	-1.44361888999356	36.37	-3.12122122854497
36.48	1.74302102197998	36.48	-1.39247881895699	36.48	-3.06705288979003
36.58	1.72409384902039	36.58	-1.34051776399247	36.58	-3.00737777839499
36.68	1.70569537203846	36.68	-1.28773572600949	36.68	-2.94219589435796
36.79	1.69251138004256	36.79	-1.23413270500805	36.79	-2.87150723768304
36.89	1.6845418720095	36.89	-1.18420326600699	36.89	-2.80212193058693
36.99	1.68178684998566	36.99	-1.13685427095334	36.99	-2.73584576302899
37.1	1.68424631203834	37.1	-1.09208571996078	37.1	-2.67267873500998
37.2	1.69449735108174	37.2	-1.05533899397869	37.2	-2.62274801731299
37.3	1.71428849898803	37.3	-1.02199369598566	37.3	-2.58143321179494
37.4	1.74361975598458	37.4	-0.992049825981667	37.4	-2.54873431845604
37.51	1.78017556504528	37.51	-0.965507382943542	37.51	-2.52465133729496
37.61	1.82105699798285	37.61	-0.94236636698497	37.61	-2.51176136075193
37.72	1.86626405502466	37.72	-0.920472556003915	37.72	-2.50965869845099
37.82	1.91579673605702	37.82	-0.899825950909872	37.82	-2.51834335038903
37.92	1.96965504198943	37.92	-0.875931986911382	37.92	-2.53100519435001
38.02	2.02109496001412	38.02	-0.849883798991868	38.02	-2.54583844037293
38.13	2.07011649104061	38.13	-0.821681390902995	38.13	-2.562843088461
38.23	2.11414254306419	38.23	-0.791324759916279	38.23	-2.582019138612
38.34	2.15142458398532	38.34	-0.758813905918032	38.34	-2.60336659082894
38.44	2.18196261403136	38.44	-0.726447998999902	38.44	-2.62244060167893
38.55	2.20575663206546	38.55	-0.694033016998219	38.55	-2.63904715148899
38.65	2.2228066389971	38.65	-0.661568960936165	38.65	-2.65060914782
38.75	2.23030334404939	38.75	-0.631210053938958	38.75	-2.65753228104593
38.86	2.22983932599163	38.86	-0.602956293960233	38.86	-2.65981655116898
38.96	2.22141458402803	38.96	-0.576807682932667	38.96	-2.65746195818495
39.06	2.21177313108001	39.06	-0.552764219946766	39.06	-2.65046850209694
39.17	2.20091496498753	39.17	-0.530825905912025	39.17	-2.63602689228093
39.27	2.18884008802434	39.27	-0.518828059966836	39.27	-2.62356502845895
39.38	2.17554849803037	39.38	-0.51677068393019	39.38	-2.613082910634
39.48	2.16104019705199	39.48	-0.522354608960995	39.48	-2.60902538223995
39.59	2.15920655500668	39.59	-0.535773854949184	39.59	-2.61158646294102
39.69	2.17004757200812	39.69	-0.557028422008443	39.69	-2.62076615274498
39.79	2.19637253906058	39.79	-0.586118309911399	39.79	-2.63656445164995
39.89	2.23658887705369	39.89	-0.623043519908606	39.89	-2.65898135965903
39.99	2.29069658701064	39.99	-0.667471541987652	39.99	-2.70157573937602
40.1	2.35869566802194	40.1	-0.712932736973926	40.1	-2.75787795149296
40.21	2.44058611997389	40.21	-0.759427104981114	40.21	-2.830697286624
40.31	2.52762354807601	40.31	-0.799119324938147	40.31	-2.91060584505398
40.41	2.61980795198724	40.41	-0.832009396958711	40.41	-2.99760362677504
40.51	2.71713933102546	40.51	-0.858097320929119	40.51	-3.09169063179193
40.61	2.80572631504583	40.61	-0.877383096963058	40.61	-3.192866860104
40.72	2.88556890302516	40.72	-0.892555451969201	40.72	-3.29507664334294
40.83	2.95666709598663	40.83	-0.904386748970865	40.83	-3.39909234426095
40.93	3.01902089302075	40.93	-0.912876988991229	40.93	-3.50491396284902
41.03	3.07411016706283	41.03	-0.918358677949982	41.03	-3.59898263650993
41.13	3.11711413303328	41.13	-0.927301457977592	41.13	-3.68776800455295
41.24	3.14803279104581	41.24	-0.93970532793719	41.24	-3.77127006697697
41.34	3.17561053702775	41.34	-0.955570287942464	41.34	-3.849488823782
41.44	3.19984737006962	41.44	-0.974896337993414	41.44	-3.92390414779498
41.55	3.22074329108091	41.55	-0.991724270988925	41.55	-3.98373604605895
41.65	3.23829829903843	41.65	-1.00605408499632	41.65	-4.02898451857303
41.76	3.25251239507907	41.76	-1.01519705390274	41.76	-4.06570523370897
41.86	3.26158186703651	41.86	-1.01838081593542	41.86	-4.09312582871202
41.96	3.26550671400128	41.96	-1.01560536995748	41.96	-4.11124630358795
42.07	3.26280706406123	42.07	-1.00687071596894	42.07	-4.12006665833498
42.17	3.25830370297808	42.17	-0.992176854992977	42.17	-4.119586892953
42.27	3.25199662904652	42.27	-0.972616922922498	42.27	-4.10909643267299
42.37	3.24388584397184	42.37	-0.946029885994903	42.37	-4.08643424263899
42.47	3.23397134604875	42.47	-0.912415742959638	42.47	-4.05012045002295
42.57	3.22050460499668	42.57	-0.877733701940997	42.57	-4.01093504777594
42.68	3.20387282101819	42.68	-0.841983763962162	42.68	-3.96887803590296
42.78	3.18407599399961	42.78	-0.805165927999951	42.78	-3.92394941440299
42.88	3.16291783599354	42.88	-0.767280193940678	42.88	-3.87614918327595
42.99	3.14039834597679	42.99	-0.729954966914192	42.99	-3.82535721486799
43.09	3.11651752497255	43.09	-0.694936591912665	43.09	-3.77370705575197
43.19	3.09127537298082	43.19	-0.662225068936095	43.19	-3.72119870591903
43.3	3.06692172307521	43.3	-0.630727261977881	43.3	-3.66854274014394
43.4	3.0442744409811	43.4	-0.602604204914314	43.4	-3.61790019328401
43.5	3.02333352601636	43.5	-0.577855897972768	43.5	-3.56927106534499
43.6	3.00584751005317	43.6	-0.556482340925868	43.6	-3.52265535632001
43.71	2.99142919300266	43.71	-0.538483534000989	43.71	-3.48030289990398
43.81	2.98007857406901	43.81	-0.529172916913012	43.81	-3.44834500080393
43.91	2.97179565404804	43.91	-0.528550490912494	43.91	-3.42678165902099
44.02	2.96658043305342	44.02	-0.534987849960089	44.02	-3.41573300220799
44.12	2.95535002703673	44.12	-0.546738647926759	44.12	-3.41306548379094
44.23	2.93810443599796	44.23	-0.563802886972553	44.23	-3.41877910377397
44.33	2.91259382606768	44.33	-0.586180564937422	44.33	-3.43287386215196
44.43	2.87800033299845	44.43	-0.613871683981415	44.43	-3.45534975892603
44.53	2.83432395701766	44.53	-0.640181742937784	44.53	-3.47042941213793
44.64	2.78156469801161	44.64	-0.667126744929192	44.64	-3.48012882309101
44.74	2.7197225550708	44.74	-0.694706688932456	44.74	-3.48219815810202
44.84	2.64152875297441	44.84	-0.717608135914816	44.84	-3.47050611246502
44.94	2.5561576239852	44.94	-0.735831085989958	44.94	-3.44505268617401
45.05	2.46360916707999	45.05	-0.749375538930508	45.05	-3.40583787922999
45.15	2.37296626698935	45.15	-0.758241493940659	45.15	-3.35286169163596
45.25	2.28422892303115	45.25	-0.762428951929905	45.25	-3.27885534728201
45.36	2.19739713497802	45.36	-0.771197908989052	45.36	-3.20225317577094
45.46	2.11247090305733	45.46	-0.784548366937088	45.46	-3.12305517710798
45.56	2.03561727403212	45.56	-0.809174823984904	45.56	-3.05703873325103
45.66	1.95797907906581	45.66	-0.843061277009838	45.66	-3.00218784289596
45.77	1.87955631906789	45.77	-0.886207727944566	45.77	-2.95850250603602
45.87	1.807617770055	45.87	-0.93861417599328	45.87	-2.92598272267397
45.97	1.73298909908226	45.97	-1.00028062195179	45.97	-2.91079553889895
46.08	1.65567030705915	46.08	-1.07043470200097	46.08	-2.90331142428901
46.18	1.57566139307619	46.18	-1.1471485789798	46.18	-2.90160254172001
46.28	1.49296235701968	46.28	-1.23042225391146	46.28	-2.91293766729794
46.39	1.41704781901808	46.39	-1.31099572899984	46.39	-2.91888247141803
46.49	1.34791777702503	46.49	-1.38886900390389	46.49	-2.91943695408103
46.59	1.27940518700598	46.59	-1.46404207998785	46.59	-2.91460111528596
46.69	1.22036721597851	46.69	-1.53651495497797	46.69	-2.90437495503693
46.79	1.17080386303314	46.79	-1.60762643997714	46.79	-2.89957190164702
46.9	1.13071512907936	46.9	-1.67333135993886	46.9	-2.89614677989003
47	1.10010101400349	47	-1.73362971395363	47	-2.88793254367603
47.11	1.0778663020119	47.11	-1.7892938649311	47.11	-2.88455872343196
47.21	1.05626415199822	47.21	-1.84225165094176	47.21	-2.88795315627899
47.31	1.03529456407614	47.31	-1.89250307096245	47.31	-2.898115842216
47.42	1.00548291800351	47.42	-1.94004812499315	47.42	-2.91504678123999
47.52	0.966829215030884	47.52	-1.98488681292019	47.52	-2.93765075816799
47.63	0.91933345504458	47.63	-2.03811322091951	47.63	-2.96927501590194
47.73	0.862995638044595	47.73	-2.09972734796793	47.73	-3.00991955443897
47.83	0.797815764030929	47.83	-2.16839038500893	47.83	-3.04877094547196
47.94	0.722221046999039	47.94	-2.24814750595215	47.94	-3.08987436422303
48.04	0.636211486039429	48.04	-2.33899871295762	48.04	-3.13322981069397
48.14	0.540882297059397	48.14	-2.44094400397898	48.14	-3.17883728488
48.24	0.443980322074822	48.24	-2.55398337992574	48.24	-3.226696786789
48.35	0.345505560972015	48.35	-2.67637049500991	48.35	-3.27348918422399
48.45	0.245458013068856	48.45	-2.80642420591448	48.45	-3.31753333505802
48.55	0.143837680070646	48.55	-2.94414451491321	48.55	-3.35992445448396
48.66	0.0414534640640341	48.66	-3.07843733492064	48.66	-3.39731529958698
48.76	-0.0616946330183055	48.76	-3.20930266695996	48.76	-3.42970587036695
48.86	-0.165606612995362	48.86	-3.33674051091748	48.86	-3.45709616683199
48.97	-0.268709687929913	48.97	-3.46075086690689	48.97	-3.47948618897198
49.07	-0.371003857935648	49.07	-3.57621431396637	49.07	-3.49256542097898
49.17	-0.472489124945241	49.17	-3.67665996793676	49.17	-3.48986297732001
49.28	-0.573165487026017	49.28	-3.76208782790854	49.28	-3.47137885799498
49.38	-0.665542639922023	49.38	-3.83424424001078	49.38	-3.44043219519596
49.48	-0.748421453977244	49.48	-3.89481034699202	49.48	-3.39870413105303
49.59	-0.821801928964305	49.59	-3.94378614794277	49.59	-3.34619466556696
49.69	-0.886492969016217	49.69	-3.98117164297673	49.69	-3.28290379873797
49.79	-0.942494574928787	49.79	-4.00696683198021	49.79	-3.21632183527198
49.9	-0.989806746019894	49.9	-4.01915571490008	49.9	-3.14563190383998
50	-1.02842948194848	50	-4.02844463496876	50	-3.081540348848
50.11	-1.05836278396509	50.11	-4.03995301292071	50.11	-3.02835768610799
50.21	-1.09160756494475	50.21	-4.06015173291507	50.21	-2.99255480115701
50.31	-1.12816382693381	50.31	-4.08904079699823	50.31	-2.97413169399097
50.41	-1.17552187293768	50.41	-4.12662020391963	50.41	-2.97308836460897
50.52	-1.2348808339766	50.52	-4.17288995390663	50.52	-2.98942481301501
50.62	-1.3062407099369	50.62	-4.22505968890619	50.62	-3.00834976655995
50.73	-1.38960150002276	50.73	-4.28183582198471	50.73	-3.02856963777398
50.83	-1.48496320491631	50.83	-4.34321835200535	50.83	-3.04259412194896
50.93	-1.58346865691783	50.93	-4.41122328197707	50.93	-3.05124009041802
51.04	-1.68877568899006	51.04	-4.4751442649158	51.04	-3.04380119877001
51.14	-1.80088430101932	51.14	-4.53498130400476	51.14	-3.02027744700595
51.25	-1.90779357899373	51.25	-4.59073439697022	51.25	-2.98066883513093
51.35	-2.00950352302698	51.35	-4.64240354494905	51.35	-2.93383253081703
51.45	-2.10601413198219	51.45	-4.69516625491906	51.45	-2.88128820904399
51.55	-2.19732540699624	51.55	-4.74902252790343	51.55	-2.82303586981902
51.66	-2.28809118095796	51.66	-4.80676272195524	51.66	-2.77386678578495
51.76	-2.37715570392538	51.76	-4.86968042491753	51.76	-2.73507454441302
51.87	-2.46451897692168	51.87	-4.93777563497133	51.87	-2.70665914569901
51.97	-2.55903816594127	51.97	-5.01104835393562	51.97	-2.68862058964503
52.07	-2.65705543893091	52.07	-5.08949858090091	52.07	-2.67630504274796
52.18	-2.75857079600428	52.18	-5.17717149091368	52.18	-2.67491343003701
52.28	-2.863584236934	52.28	-5.27028048793454	52.28	-2.68065915425797
52.38	-2.97209576092428	52.38	-5.36882557094032	52.38	-2.684685047738
52.48	-3.06989274292846	52.48	-5.46762923193	52.48	-2.68547143549502
52.59	-3.15697518101388	52.59	-5.56669147090361	52.59	-2.68301831752893
52.69	-3.22868924297381	52.69	-5.66601228797481	52.69	-2.67732569384194
52.79	-3.28619067795444	52.79	-5.76559168291624	52.79	-2.66839356443194
52.9	-3.32947948595574	52.9	-5.85649660592935	52.9	-2.66150150598199
53	-3.35855566800092	53	-5.9355268199397	53	-2.65344928172695
53.1	-3.37341922397627	53.1	-6.00268232494727	53.1	-2.64889072515995
53.2	-3.37288456591978	53.2	-6.0539179459056	53.2	-2.642624911252
53.31	-3.36365132295668	53.31	-6.09302028090042	53.31	-2.63843843725298
53.41	-3.34571949292695	53.41	-6.11998932890856	53.41	-2.63633130316498
53.52	-3.33330170394674	53.52	-6.13482508993002	53.52	-2.63630350898403
53.62	-3.3263979549929	53.62	-6.1375275639648	53.62	-2.639540640338
53.72	-3.32500824595172	53.72	-6.13202583792827	53.72	-2.64327215807403
53.82	-3.3291325769369	53.82	-6.11831991193412	53.82	-2.647498062187
53.92	-3.3403977179205	53.92	-6.10534283691777	53.92	-2.64693877599698
54.03	-3.35151299100289	54.03	-6.0962948479073	54.03	-2.64479453627697
54.13	-3.36247839493353	54.13	-6.0911759459259	54.13	-2.64106534302
54.23	-3.37447951494596	54.23	-6.08998613097356	54.23	-2.63575119623594
54.33	-3.38081672600765	54.33	-6.09272540191341	54.33	-2.62722532670001
54.43	-3.3814900290281	54.43	-6.10586464597418	54.43	-2.62924929822694
54.54	-3.37649942196094	54.54	-6.13557281792509	54.54	-2.64799206663502
54.64	-3.36584490594305	54.64	-6.18184991799353	54.64	-2.682268046306
54.75	-3.35072561199468	54.75	-6.24076685994623	54.75	-2.73484777638999
54.85	-3.33756812096908	54.85	-6.31232364298739	54.85	-2.80573125688499
54.95	-3.32474566494056	54.95	-6.39652026700332	54.95	-2.89491848779699
55.06	-3.31954892192243	55.06	-6.49335673290352	55.06	-3.002409469126
55.16	-3.32197789100519	55.16	-6.60283304000586	55.16	-3.12700507089503
55.27	-3.33203257400783	55.27	-6.7115483999487	55.27	-3.24887792165995
55.37	-3.34971297002085	55.37	-6.8195028129594	55.37	-3.36965479064599
55.47	-3.3721924959309	55.47	-6.92022539294612	55.47	-3.47557411403199
55.57	-3.40169063895246	55.57	-7.00754718491226	55.57	-3.56046693599898
55.67	-3.43820739692546	55.67	-7.0814681879483	55.67	-3.62433325654798
55.78	-3.48054364098971	55.78	-7.14198840296376	55.78	-3.66717307567499
55.88	-3.52227278892769	55.88	-7.18910782893545	55.88	-3.69181297573895
55.98	-3.56339483892043	55.98	-7.22412005495698	55.98	-3.69732705883197
56.08	-3.60390979301428	56.08	-7.24845724698753	56.08	-3.68514749262194
56.19	-3.64381764893551	56.19	-7.26211940593657	56.19	-3.65647340708597
56.29	-3.67932091194234	56.29	-7.27850731891522	56.29	-3.63113217367095
56.39	-3.71041958192109	56.39	-7.297620988993	56.39	-3.60912379237199
56.49	-3.73994023993873	56.49	-7.3194604129867	56.49	-3.59044826318999
56.59	-3.76566340094087	56.59	-7.34402559191949	56.59	-3.57510558611696
56.7	-3.78758906595067	56.7	-7.36806685597458	56.7	-3.56364358661898
56.8	-3.80571723496814	56.8	-7.39019141099106	56.8	-3.55466947248195
56.91	-3.82004790594692	56.91	-7.41039925799214	56.91	-3.54535666135103
57.01	-3.83173683098903	57.01	-7.42739680890736	57.01	-3.536631051129
57.11	-3.83725848200811	57.11	-7.43975189698176	57.11	-3.52706047415097
57.21	-3.83661285798098	57.21	-7.44746452198797	57.21	-3.51664493041393
57.32	-3.83359745592315	57.32	-7.4505346829028	57.32	-3.50538441992199
57.42	-3.8282122769715	57.42	-7.44896238097681	57.42	-3.49212319287096
57.53	-3.82045731896596	57.53	-7.44653421293151	57.53	-3.48417337413898
57.63	-3.81033258395291	57.63	-7.43781733797277	57.63	-3.47610212312499
57.73	-3.80430385598629	57.73	-7.42606142796376	57.73	-3.467361614376
57.83	-3.80055327696027	57.83	-7.41265927399581	57.83	-3.45934464009701
57.94	-3.79908084596536	57.94	-7.39761087697843	57.94	-3.45205120029002
58.04	-3.79873081396909	58.04	-7.38091623600212	58.04	-3.44548129495303
58.14	-3.80302870894411	58.14	-7.36257535197637	58.14	-3.43316913935299
58.24	-3.81197452998094	58.24	-7.34578846197564	58.24	-3.42013282845599
58.35	-3.82556827798908	58.35	-7.33133622691184	58.35	-3.40715302389494
58.45	-3.84380995194533	58.45	-7.31921864598917	58.45	-3.39538547548102
58.55	-3.85999992693087	58.55	-7.30564912396403	58.55	-3.37751805832698
58.65	-3.87372118098028	58.65	-7.29606049992526	58.65	-3.35898361304598
58.75	-3.87850793094913	58.75	-7.29045277398654	58.75	-3.33978213962793
58.85	-3.87617803301055	58.85	-7.28882594694369	58.85	-3.31991363807793
58.96	-3.86673148898353	58.96	-7.28893207394776	58.96	-3.30382978967503
59.06	-3.85016829693541	59.06	-7.29340686098112	59.06	-3.29458332242993
59.17	-3.82648845902622	59.17	-7.30225030895326	59.17	-3.29864002107694
59.27	-3.80298265201873	59.27	-7.31226218090342	59.27	-3.31098179064893
59.37	-3.77902118702877	59.37	-7.32266181501018	59.37	-3.330827969516
59.48	-3.75460406496586	59.48	-7.33344921195567	59.48	-3.35817855767395
59.58	-3.73643091199938	59.58	-7.34462437094408	59.58	-3.39303355512499
59.68	-3.72491874702519	59.68	-7.35618729299858	59.68	-3.42810228358503
59.78	-3.72006757197596	59.78	-7.36196902096253	59.78	-3.45784547614003
59.88	-3.72187738696539	59.88	-7.3591840549625	59.88	-3.47947763279499
59.98	-3.73034819097029	59.98	-7.35008034098428	59.98	-3.48854707226998
60.09	-3.74853656194318	60.09	-7.33202217099915	60.09	-3.48200106655694
60.19	-3.77644249897457	60.19	-7.30500954591662	60.19	-3.45983961565199
60.29	-3.80677532598384	60.29	-7.26904246391769	60.29	-3.42206271955303
60.39	-3.84016472901294	60.39	-7.22412092693503	60.39	-3.36867037826194
60.5	-3.87661071101775	60.5	-7.17293937691466	60.5	-3.29930045829196
60.6	-3.91611326995189	60.6	-7.11632520994954	60.6	-3.21478035357303
60.7	-3.95867240592906	60.7	-7.0542784249028	60.7	-3.12240074238401
60.8	-4.00206863400854	60.8	-6.99296797790794	60.8	-3.02770089165094
60.9	-4.03780388091945	60.9	-6.93517936895205	60.9	-2.93346630136193
61.01	-4.0658781459797	61.01	-6.88091259792145	61.01	-2.83969697151498
61.11	-4.08323485100937	61.11	-6.83016766492983	61.11	-2.74639290210899
61.21	-4.08987399691796	61.21	-6.78294456997719	61.21	-2.65577357851998
61.32	-4.08579558302335	61.32	-6.73781114494432	61.32	-2.57490490711099
61.42	-4.07099961000768	61.42	-6.69670340494122	61.42	-2.50572290236695
61.52	-4.04562574101419	61.52	-6.65692690597552	61.52	-2.44858969776895
61.63	-4.01077260301008	61.63	-6.61765425400063	61.63	-2.40267789939297
61.73	-3.96644019394898	61.73	-6.57888544799334	61.73	-2.36798750723599
61.83	-3.91484800195485	61.83	-6.54062048897686	61.83	-2.34451852130402
61.93	-3.86449409802481	61.93	-6.50285937695116	61.93	-2.33213127827703
62.04	-3.81537848500102	62.04	-6.46699490391711	62.04	-2.33111994403601
62.14	-3.76750116095081	62.14	-6.43037789291157	62.14	-2.33883534170598
62.25	-3.72086212598788	62.25	-6.39300834495771	62.25	-2.35305798591801
62.35	-3.67898690899437	62.35	-6.35631842590101	62.35	-2.36672197030297
62.45	-3.63807951293893	62.45	-6.31837212199571	62.45	-2.37789128038002
62.55	-3.59800027399615	62.55	-6.27916943392393	62.55	-2.38656591614395
62.66	-3.55765056599466	62.66	-6.23871036100354	62.66	-2.39274587759797
62.76	-3.51703038995765	62.76	-6.19699490391667	62.76	-2.39290563711303
62.86	-3.47613974395244	62.86	-6.15222236490354	62.86	-2.38904049494193
62.96	-3.43497862900222	62.96	-6.10439274601049	62.96	-2.38129011439603
63.07	-3.3953649040086	63.07	-6.05211325296295	63.07	-2.3693603296
63.17	-3.35814775394283	63.17	-5.99803306397462	63.17	-2.35590031742394
63.28	-3.32332717994177	63.28	-5.94215217893179	63.28	-2.34091007787596
63.38	-3.28737765300957	63.38	-5.88447059692498	63.38	-2.32438961095294
63.48	-3.25409517097341	63.48	-5.82498832000056	63.48	-2.30452105846102
63.58	-3.22347973292381	63.58	-5.76292468394968	63.58	-2.27967457266998
63.68	-3.19553133897443	63.68	-5.70486711194462	63.68	-2.25643757507998
63.78	-3.17024998901161	63.78	-5.65081560398539	63.78	-2.23833559332898
63.88	-3.14883752901096	63.88	-5.60257085498961	63.88	-2.22337332715594
63.99	-3.13129395897249	63.99	-5.56013286598045	63.99	-2.21155077657098
64.09	-3.11580141999457	64.09	-5.5235016379811	64.09	-2.20286794156499
64.19	-3.10151072596909	64.19	-5.49267716894519	64.19	-2.19732482214197
64.29	-3.08842187700975	64.29	-5.46502375300406	64.29	-2.19108386605193
64.4	-3.07653487300286	64.4	-5.4349326250076	64.4	-2.17853630874298
64.5	-3.06584971497159	64.5	-5.402403785979	64.5	-2.16150000840898
64.6	-3.05699609100429	64.6	-5.36821789592068	64.6	-2.14160481278203
64.71	-3.05432928792015	64.71	-5.32578753495727	64.71	-2.11226330035197
64.81	-3.05784930594655	64.81	-5.27511270195191	64.81	-2.07347547112602
64.91	-3.06635430092683	64.91	-5.21619339792778	64.91	-2.02524132509996
65.02	-3.07984427195152	65.02	-5.14902962197539	65.02	-1.96693117337299
65.12	-3.0983192190206	65.12	-5.08143290289809	65.12	-1.90200125811602
65.22	-3.12177914292988	65.22	-5.01340324296962	65.22	-1.83045157932893
65.32	-3.14074088191774	65.32	-4.94757634794496	65.32	-1.75611968925993
65.43	-3.15274485296868	65.43	-4.88956098195104	65.43	-1.68461435245693
65.53	-3.15779105494585	65.53	-4.83935714601103	65.53	-1.61593556892703
65.63	-3.15524979998827	65.63	-4.79696483898806	65.63	-1.55008333866102
65.74	-3.1407658000262	65.74	-4.76238406190532	65.74	-1.49654082217998
65.84	-3.11433905596914	65.84	-4.73478741992039	65.84	-1.456940209693
65.94	-3.07596956702127	65.94	-4.71125801300332	65.94	-1.42836460056694
66.05	-3.02565733295523	66.05	-4.69179584092672	66.05	-1.41144368370194
66.15	-2.96847572701608	66.15	-4.66858937397774	66.15	-1.40272121692397
66.25	-2.90442474999963	66.25	-4.64163861295219	66.25	-1.40219720024093
66.36	-2.84298756093904	66.36	-4.61094355694058	66.36	-1.40987163364803
66.46	-2.78662374591931	66.46	-4.57650420696609	66.46	-1.42574451714894
66.56	-2.73533330300779	66.56	-4.53832056200554	66.56	-1.44474247786597
66.67	-2.68911623300028	66.67	-4.4961341719727	66.67	-1.46660706492097
66.77	-2.64797253601046	66.77	-4.44994503595808	66.77	-1.48185511779597
66.87	-2.61080358495747	66.87	-4.40058054891779	66.87	-1.488854446279
66.97	-2.57328110092203	66.97	-4.35095761099547	66.97	-1.49052195100496
67.08	-2.53540508299466	67.08	-4.30107622196374	67.08	-1.48685763198098
67.18	-2.49210215895346	67.18	-4.2509363819363	67.18	-1.47786148920404
67.28	-2.44337232800262	67.28	-4.20053809193632	67.28	-1.46463214900194
67.39	-2.38921559002847	67.39	-4.15253052699427	67.39	-1.454147068494
67.49	-2.32963194594049	67.49	-4.10690388991952	67.49	-1.44639644919498
67.59	-2.26462139494288	67.59	-4.06365817991627	67.59	-1.446453663978
67.69	-2.2043903619533	67.69	-4.02305184798024	67.69	-1.45457716372599
67.8	-2.14893884697176	67.8	-3.98508489593041	67.8	-1.47076694843995
67.9	-2.09936547594225	67.9	-3.94975732092462	67.9	-1.49502301811499
68	-2.0599985299441	68	-3.91706912500922	68	-1.52734537275601
68.1	-2.03083800693094	68.1	-3.89425384400965	68.1	-1.56476112483694
68.21	-2.01188390997231	68.21	-3.87657994792789	68.21	-1.60253874360294
68.31	-2.00313623599868	68.31	-3.86404743596813	68.31	-1.63957960272398
68.42	-2.00374580094831	68.42	-3.85400713196304	68.42	-1.66890624508698
68.52	-2.01699633396402	68.52	-3.84646883389905	68.52	-1.69052846916695
68.62	-2.0428878359553	68.62	-3.84143254200353	68.62	-1.70444627496602
68.72	-2.0712138809813	68.72	-3.83889825593542	68.72	-1.71065966248396
68.82	-2.10197446995153	68.82	-3.83886597592209	68.82	-1.71001781782198
68.93	-2.13516960297966	68.93	-3.84218360193245	68.93	-1.70008491032403
69.03	-2.17079927995201	69.03	-3.84885113294331	69.03	-1.68086093999198
69.13	-2.20807867697204	69.13	-3.85163503290187	69.13	-1.655318794345
69.23	-2.24212870102747	69.23	-3.85526683191983	69.23	-1.62819000414094
69.34	-2.27294935200462	69.34	-3.85974652999721	69.34	-1.59947456937903
69.44	-2.30138981692107	69.44	-3.8650741279298	69.44	-1.56917249006094
69.55	-2.32416636492871	69.55	-3.8712496249218	69.55	-1.53806859042793
69.65	-2.34127899693704	69.65	-3.88388178498644	69.65	-1.51665072722096
69.75	-2.35272771294603	69.75	-3.89529043593484	69.75	-1.49723872640095
69.86	-2.35851251193253	69.86	-3.905475575948	69.86	-1.47898340186803
69.96	-2.35657950395307	69.96	-3.91358930698971	69.96	-1.46432058428703
70.06	-2.34692868798447	70.06	-3.91963162792308	70.06	-1.45325027364895
70.16	-2.33034488792327	70.16	-3.92360253999868	70.16	-1.44577246995403
70.26	-2.31170719700913	70.26	-3.92550204298914	70.26	-1.44188717320193
70.36	-2.29101561501466	70.36	-3.92030410591815	70.36	-1.43862224511793
70.47	-2.26827014193987	70.47	-3.91450449194508	70.47	-1.44247344774495
70.57	-2.24347077801212	70.57	-3.90810320197943	70.57	-1.45265595684196
70.68	-2.21907710601954	70.68	-3.8954914699616	70.68	-1.458681915669
70.78	-2.19193297402853	70.78	-3.88434947092264	70.78	-1.46823149826303
70.88	-2.16203838192541	70.88	-3.87467720395307	70.88	-1.48130470462893
70.98	-2.1314472199947	70.98	-3.86647466996237	70.98	-1.49790153476204
71.09	-2.10015948891851	71.09	-3.85974186792737	71.09	-1.515562404522
71.19	-2.06817518892422	71.19	-3.8531097819714	71.19	-1.53607445121895
71.3	-2.03549431898864	71.3	-3.84657841391345	71.3	-1.55943767484501
71.4	-2.00554158095656	71.4	-3.84517379097815	71.4	-1.58862421369099
71.5	-1.98340343195014	71.5	-3.84240015193882	71.5	-1.61713830570498
71.6	-1.96907987196937	71.6	-3.83825749599964	71.6	-1.64497995088897
71.7	-1.9601113169756	71.7	-3.83274582497961	71.7	-1.67214914923797
71.8	-1.95965391901609	71.8	-3.82586513796923	71.8	-1.69522119959697
71.91	-1.96770768002352	71.91	-3.8159378709679	71.91	-1.70743208142199
72.01	-1.98427259897471	72.01	-3.80256352195829	72.01	-1.70838129268303
72.11	-2.00934867598335	72.11	-3.7857420909404	72.11	-1.700528417517
72.21	-2.04726419099188	72.21	-3.76684259492777	72.21	-1.68208631861699
72.32	-2.09535113901893	72.32	-3.74586503301089	72.32	-1.65305499597801
72.42	-2.15018481799234	72.42	-3.72280940598557	72.42	-1.61343444960693
72.53	-2.20667877101732	72.53	-3.69767571294233	72.53	-1.56322467950099
72.63	-2.26483299900337	72.63	-3.67046395399484	72.63	-1.49809740542095
72.73	-2.32464750092731	72.73	-3.64311260193517	72.73	-1.42265910601103
72.83	-2.38612227701651	72.83	-3.6156216569907	72.83	-1.34033448243498
72.93	-2.44284689995311	72.93	-3.58966868293464	72.93	-1.25788755522194
73.04	-2.49358145401857	73.04	-3.56565418189803	73.04	-1.17571882641598
73.14	-2.53832593796233	73.14	-3.54357815399453	73.14	-1.09382829601101
73.24	-2.5727520729788	73.24	-3.5234405979736	73.24	-1.01221596401002
73.34	-2.59952786495887	73.34	-3.50524151497211	73.34	-0.937292258280986
73.45	-2.61865331299305	73.45	-3.49371243589758	73.45	-0.875028625194951
73.55	-2.63012841696764	73.55	-3.48235816295528	73.55	-0.81892986799903
73.65	-2.63395317801951	73.65	-3.47117869694102	73.65	-0.773324266936992
73.76	-2.6271911240201	73.76	-3.45823556494906	73.76	-0.733605343361976
73.86	-2.60984225292304	73.86	-3.4435287669794	73.86	-0.699773097279976
73.97	-2.58831699397888	73.97	-3.42705830291834	73.97	-0.671827528688995
74.07	-2.56385526301983	74.07	-3.40882417299326	74.07	-0.649768637590031
74.17	-2.53645705993222	74.17	-3.38139105599566	74.17	-0.629097575531978
74.28	-2.50612238392023	74.28	-3.3548207069316	74.28	-0.619876096777938
74.38	-2.47285123600705	74.38	-3.32911312500528	74.38	-0.615693773452941
74.48	-2.44152270795439	74.48	-3.29953677999129	74.48	-0.610579159185942
74.58	-2.42054664693114	74.58	-3.27258686797904	74.58	-0.611027450733936
74.69	-2.4099230529373	74.69	-3.24826338999173	74.69	-0.617038648097035
74.79	-2.41258839798775	74.79	-3.22656634500618	74.79	-0.628612751272017
74.9	-2.42854268196879	74.9	-3.20749573290868	74.9	-0.640870668064952
75	-2.45778590499413	75	-3.19383126691264	75	-0.648182263484953
75.1	-2.50031806797324	75.1	-3.18557294690436	75.1	-0.650547537526025
75.2	-2.55383777391671	75.2	-3.19015609295548	75.2	-0.652465338635944
75.31	-2.61144832597893	75.31	-3.19751895096942	75.31	-0.643873912556936
75.41	-2.67314972393251	75.41	-3.20766152196938	75.41	-0.624773259290001
75.51	-2.73406287601574	75.51	-3.22058380390899	75.51	-0.59516337883303
75.62	-2.78577793392287	75.62	-3.2362857989483	75.62	-0.557345667283937
75.72	-2.82829489992764	75.72	-3.24827174290476	75.72	-0.511721059787029
75.82	-2.8616137709605	75.82	-3.25487272800729	75.82	-0.456620646387962
75.92	-2.88573454997731	75.92	-3.25608875198213	75.92	-0.396923519280001
76.03	-2.90801086896408	76.03	-3.24914010491284	76.03	-0.338259813463027
76.13	-2.92844272894399	76.13	-3.2340267860036	76.13	-0.28062952893293
76.24	-2.94933152599697	76.24	-3.21074879400385	76.24	-0.224032665690932
76.34	-2.97757395594545	76.34	-3.17930613095996	76.34	-0.168469223735035
76.45	-3.01317001992629	76.45	-3.14398471198274	76.45	-0.110871485947017
76.55	-3.05611971793951	76.55	-3.10952484096561	76.55	-0.0559797546350049
76.65	-3.1064230499851	76.65	-3.07592651597588	76.65	-0.00149263369597641
76.76	-3.15899355894089	76.76	-3.04968550096874	76.76	0.0529908120040501
76.86	-3.20881912296045	76.86	-3.03247070496582	76.86	0.105801672516059
76.96	-3.25589974193008	76.96	-3.02428212694394	76.96	0.156939947840051
77.06	-3.29288178295428	77.06	-3.02511976894948	77.06	0.206405637974028
77.17	-3.31976524398669	77.17	-3.03498362995924	77.17	0.249112285980013
77.27	-3.33655012695999	77.27	-3.04413279195614	77.27	0.289788688058068
77.38	-3.34323643096468	77.38	-3.05256725494019	77.38	0.328434844201975
77.48	-3.33982415600076	77.48	-3.05600110198156	77.48	0.361983037289071
77.58	-3.32672895001451	77.58	-3.04969403191535	77.58	0.395173569634033
77.68	-3.30395081198276	77.68	-3.03364604292256	77.68	0.428006441238971
77.79	-3.27657619993715	77.79	-3.00785713591267	77.79	0.460481652098998
77.89	-3.24961723401884	77.89	-2.97232731099939	77.89	0.492599202216004
77.99	-3.22307391593313	77.99	-2.9251278939455	77.99	0.526703412965013
78.1	-3.19694624499789	78.1	-2.87353913790866	78.1	0.55551403130405
78.2	-3.17123422098575	78.2	-2.81756104197939	78.2	0.584117514164983
78.3	-3.14717775893314	78.3	-2.76693452599375	78.3	0.607785065357969
78.4	-3.13095895501192	78.4	-2.72165958790538	78.4	0.626516684881007
78.5	-3.12257780899472	78.5	-2.68173622896484	78.5	0.640312372736984
78.61	-3.12161867293526	78.61	-2.64716444792157	78.61	0.649172128923015
78.71	-3.1280815479704	78.71	-2.61794424693562	78.71	0.654335869052058
78.82	-3.14196643296327	78.82	-2.60132993889783	78.82	0.654731373168072
78.92	-3.16327332893707	78.92	-2.59732152494507	78.92	0.650358641275051
79.02	-3.19165497694485	79.02	-2.6078476779503	79.02	0.638873351996971
79.12	-3.22600523293204	79.12	-2.62562814691591	79.12	0.627555758376031
79.23	-3.26632409496597	79.23	-2.65066292990923	79.23	0.616405860416003
79.33	-3.3113716489197	79.33	-2.68295202795343	79.33	0.605423658114002
79.43	-3.35496579896244	79.43	-2.72249543991165	79.43	0.594261893873016
79.53	-3.39710654498049	79.53	-2.75923141396106	79.53	0.591876176038064
79.64	-3.43779388902021	79.64	-2.79113223996319	79.64	0.600294211578034
79.74	-3.47702782801207	79.74	-2.81819792098759	79.74	0.618276084878966
79.85	-3.51007806898451	79.85	-2.833174139937	79.85	0.646894015901012
79.95	-3.53694461000487	79.95	-2.8360608979483	79.95	0.68614800464406
80.06	-3.55797470899688	80.06	-2.8268581949078	80.06	0.736038051104004
80.16	-3.57427451194781	80.16	-2.805566029906	80.16	0.796564155283064
80.26	-3.58584401999451	80.26	-2.77708486601114	80.26	0.858095559387984
80.36	-3.59268323097695	80.36	-2.74227473994415	80.36	0.919772226354976
80.46	-3.59479214694147	80.46	-2.70113565193242	80.46	0.981941413784049
80.57	-3.5990674639379	80.57	-2.66372935595882	80.57	1.03564751333707
80.67	-3.5965136410141	80.67	-2.63208355897859	80.67	1.07886281803704
80.77	-3.5871306779427	80.77	-2.60619825996855	80.77	1.11158732787997
80.87	-3.57564887099215	80.87	-2.58607346097506	80.87	1.13382104287307
80.98	-3.5620682199351	80.98	-2.57170916097493	80.98	1.15246066019803
81.08	-3.54638872499891	81.08	-2.56046329195669	81.08	1.16115270615802
81.19	-3.52861038493302	81.19	-2.55233585494352	81.19	1.15989718075804
81.29	-3.50453572093556	81.29	-2.54242638698088	81.29	1.15832484179201
81.39	-3.47885286294058	81.39	-2.52987485100675	81.39	1.15729572631906
81.5	-3.45156181094808	81.5	-2.51468124690746	81.5	1.15680983433897
81.6	-3.41576586799874	81.6	-2.49684557593355	81.6	1.15686716584806
81.7	-3.38046057493102	81.7	-2.47636783797134	81.7	1.15327024040202
81.8	-3.34564593197229	81.8	-2.44850772890004	81.8	1.15544749094498
81.9	-3.31132193900885	81.9	-2.41484396394753	81.9	1.161820203747
82.01	-3.27748859592703	82.01	-2.37537654300013	82.01	1.16549168162505
82.11	-3.24564651498349	82.11	-2.33274753293244	82.11	1.17281539826597
82.22	-3.21579569595087	82.22	-2.28695693499503	82.22	1.18379135367697
82.32	-3.1921336179721	82.32	-2.23800474793734	82.32	1.19841954785405
82.42	-3.16997215202264	82.42	-2.18589097300992	82.42	1.21669998079599
82.52	-3.14931129696561	82.52	-2.14075702899663	82.52	1.22999184376504
82.63	-3.13015105393788	82.63	-2.10254319893011	82.63	1.238354854456
82.73	-3.11249142100678	82.73	-2.07124948190085	82.73	1.24598649331498
82.83	-3.09858475895908	82.83	-2.05161618191596	82.83	1.24345832739003
82.94	-3.08894807199067	82.94	-2.04206458397493	82.94	1.23234907041903
83.05	-3.08358135896469	83.05	-2.04259468796408	83.05	1.21265872240406
83.15	-3.08098400898871	83.15	-2.05320649490659	83.15	1.18438728334103
83.25	-3.08115602297221	83.25	-2.07390000400665	83.25	1.14978711202007
83.36	-3.0840974000057	83.36	-2.09998269190237	83.36	1.11406773701805
83.46	-3.0898081399755	83.46	-2.13145455791164	83.46	1.07722915833197
83.56	-3.0982882429953	83.56	-2.15817418097686	83.56	1.04791218469802
83.66	-3.10301890795017	83.66	-2.18020128090757	83.66	1.02605709842807
83.77	-3.10400013393064	83.77	-2.19753585690796	83.77	1.01166389951901
83.87	-3.0989795629921	83.87	-2.21017790897804	83.87	1.00473258797606
83.97	-3.08744018991547	83.97	-2.21812743700411	83.97	1.00526316379201
84.07	-3.06938201492812	84.07	-2.22062532191103	84.07	1.00749594315597
84.17	-3.04480503893956	84.17	-2.21582915594354	84.17	1.013273335286
84.28	-3.01370926001709	84.28	-2.20373893898795	84.28	1.02034298139297
84.38	-2.97649971798819	84.38	-2.18904719497459	84.38	1.02349535290003
84.48	-2.93317641092017	84.48	-2.17175392299396	84.48	1.02273044981105
84.59	-2.8837393399499	84.59	-2.15185912395555	84.59	1.01804827212504
84.69	-2.83470730698809	84.69	-2.12936279797304	84.69	1.009448819838
84.79	-2.78608031192107	84.79	-2.10426494390958	84.79	0.997337130777987
84.89	-2.7378583549762	84.89	-2.07970836697768	84.89	0.978570400664069
85	-2.6900414359261	85	-2.05569306797315	85	0.953148629492029
85.1	-2.63895000296088	85.1	-2.03297816392478	85.1	0.926831501079972
85.2	-2.58318129499457	85.2	-2.01340606292888	85.2	0.897776606211043
85.31	-2.52273531293667	85.31	-1.99697676794131	85.31	0.86598394488302
85.41	-2.45720701695973	85.41	-1.9836902760062	85.41	0.831453517099012
85.51	-2.38659640899641	85.51	-1.97354658894255	85.51	0.79050577161599
85.61	-2.31090348700036	85.61	-1.96026729292953	85.61	0.748016359196968
85.72	-2.23012825301794	85.72	-1.9438523898998	85.72	0.703985279843056
85.82	-2.14427070693546	85.82	-1.9243018779207	85.82	0.658007495724977
85.92	-2.0666539450076	85.92	-1.89847295496293	85.92	0.613225811129992
86.03	-1.99727796893967	86.03	-1.86636561795694	86.03	0.569640226061985
86.13	-1.93982232894996	86.13	-1.8279798699723	86.13	0.527250740511964
86.24	-1.89568978794341	86.24	-1.78331570896262	86.24	0.486057354487035
86.34	-1.86488034501053	86.34	-1.73668411298422	86.34	0.455072188573991
86.44	-1.84739399992395	86.44	-1.68947157794719	86.44	0.432908747676986
86.55	-1.84323075302473	86.55	-1.64167810294202	86.55	0.423246583037051
86.65	-1.84770247392407	86.65	-1.59958210099376	86.65	0.421210043890063
86.76	-1.85178795197771	86.76	-1.56318357096552	86.76	0.426799130234023
86.86	-1.85548718593509	86.86	-1.53248251490368	86.86	0.44001384207204
86.97	-1.84547707999627	86.97	-1.50747893098924	86.97	0.460854179404002
87.07	-1.82175763200121	87.07	-1.48817281899483	87.07	0.484632011583996
87.17	-1.78432884297308	87.17	-1.47721669100065	87.17	0.499673617569973
87.27	-1.73319071302558	87.27	-1.47461054598352	87.27	0.505978997365042
87.38	-1.67185475197584	87.38	-1.47604340600083	87.38	0.494536030373971
87.48	-1.60758136996719	87.48	-1.48012877696146	87.48	0.466731211695048
87.58	-1.54037056699963	87.58	-1.48686665897912	87.58	0.422564541326054
87.68	-1.47491047391668	87.68	-1.49625705000744	87.68	0.362036019271983
87.78	-1.42022229999839	87.78	-1.50829995300228	87.78	0.288657156033989
87.88	-1.37630604797323	87.88	-1.52305508299833	87.88	0.209628643682014
87.99	-1.34316171499904	87.99	-1.54043121892755	87.99	0.125041704321038
88.09	-1.3207893030085	88.09	-1.56042836192682	88.09	0.0395844685909807
88.2	-1.30867180598671	88.2	-1.58039399991594	88.2	-0.0350693424600035
88.3	-1.2991582949553	88.3	-1.60032813300859	88.3	-0.0989197288330246
88.4	-1.28873725896028	88.4	-1.62023076291007	88.4	-0.151966690524974
88.51	-1.27014828694882	88.51	-1.64010188700559	88.51	-0.194210227535963
88.61	-1.2433913809673	88.61	-1.65735377890996	88.61	-0.22357961540298
88.71	-1.20846653896933	88.71	-1.66716484000062	88.71	-0.242904188071935
88.81	-1.16537376197812	88.81	-1.66953507095968	88.81	-0.255695456046978
88.91	-1.11444975800623	88.91	-1.66440475493346	88.91	-0.269154111398939
89.01	-1.06375071493403	89.01	-1.65186511298998	89.01	-0.283371376230024
89.11	-1.01327663401207	89.11	-1.63191614592506	89.11	-0.298347250548003
89.22	-0.963544520004689	89.22	-1.60455785294289	89.22	-0.314081734342997
89.32	-0.922205302003931	89.32	-1.56979023495296	89.32	-0.330238120601956
89.42	-0.889258980919294	89.42	-1.52945570096108	89.42	-0.340602628696951
89.52	-0.864705556978151	89.52	-1.48550132098535	89.52	-0.347122330251026
89.63	-0.849246137931914	89.63	-1.44051482595842	89.63	-0.351867949732965
89.73	-0.839258808014165	89.73	-1.39931781200175	89.73	-0.352010153193971
89.83	-0.834743566997531	89.83	-1.36191027900168	89.83	-0.347548940633935
89.94	-0.835363708006298	89.94	-1.328292225935	89.94	-0.338484312051968
90.04	-0.833063042023241	90.04	-1.2984636539386	90.04	-0.324115159355931
90.14	-0.827841567001997	90.14	-1.27130946600573	90.14	-0.306948301153964
90.24	-0.819699284988928	90.24	-1.24318451889849	90.24	-0.283338594318949
90.35	-0.808636194960854	90.35	-1.21408881091156	90.35	-0.253622745866933
90.45	-0.796055058003731	90.45	-1.18217993497183	90.45	-0.224014536424955
90.55	-0.778402574951542	90.55	-1.14551081890113	90.55	-0.192566894367974
90.65	-0.75497763691601	90.65	-1.10408146190366	90.65	-0.159279819701985
90.76	-0.729402158981429	90.76	-1.05789186397942	90.76	-0.124153312423991
90.86	-0.701676142966789	90.86	-1.01236040097774	90.86	-0.0912029862319974
90.96	-0.671799587962596	90.96	-0.969311174912946	90.96	-0.0658062430050066
91.06	-0.639772493968849	91.06	-0.928744184989228	91.06	-0.0486641908319374
91.17	-0.601267302954511	91.17	-0.891774527985945	91.17	-0.0372700111079816
91.27	-0.559311538950169	91.27	-0.862047346913641	91.27	-0.0352688469620333
91.37	-0.513905198999964	91.37	-0.839562642909186	91.37	-0.0426606983919831
91.47	-0.463645522927436	91.47	-0.824320415972579	91.47	-0.0594455653959436
91.58	-0.412085810921781	91.58	-0.816320664966952	91.58	-0.0899510048220087
91.68	-0.359226062982998	91.68	-0.814176895914898	91.68	-0.12976300050993
91.79	-0.305066280020583	91.79	-0.813296737987912	91.79	-0.174289182174991
91.89	-0.249606461011354	91.89	-0.808261815905098	91.89	-0.219513936103977
91.99	-0.201867815917467	91.99	-0.797248028902686	91.99	-0.260059860433981
92.09	-0.171442483974715	92.09	-0.780255375957495	92.09	-0.295926955167003
92.2	-0.162658019007722	92.2	-0.757283856955837	92.2	-0.327115220299934
92.3	-0.172486901988123	92.3	-0.728333473944076	92.3	-0.353624655831997
92.4	-0.200929132915917	92.4	-0.68917299995519	92.4	-0.362202826980962
92.51	-0.247984709972116	92.51	-0.646635267003148	92.51	-0.350090426584959
92.61	-0.31365363599889	92.61	-0.600720273951083	92.61	-0.312959897789011
92.71	-0.390675498010751	92.71	-0.552814515913269	92.71	-0.255225256760028
92.81	-0.473181485972418	92.81	-0.507510363945585	92.81	-0.181478873778951
92.91	-0.561171598974397	92.91	-0.464807816001667	92.91	-0.0917207488509986
93.02	-0.645624625917662	93.02	-0.424706874923686	93.02	0.0140491180310454
93.12	-0.716948430977027	93.12	-0.387207537983159	93.12	0.128570317108001
93.22	-0.775143013015622	93.22	-0.352401029999783	93.22	0.245882813597054
93.33	-0.820208371919762	93.33	-0.320373029921939	93.33	0.365900925593965
93.43	-0.852144509963182	93.43	-0.295354764944022	93.43	0.475372218313064
93.53	-0.876185310971778	93.53	-0.270513402938377	93.53	0.571537384591037
93.64	-0.89233077596873	93.64	-0.245848945951366	93.64	0.654396424423997
93.74	-0.907841316006852	93.74	-0.221361391936625	93.74	0.723949337813057
93.84	-0.928585741007737	93.84	-0.197050741917337	93.84	0.78019612476099
93.94	-0.954564053017748	93.94	-0.17773859292447	93.94	0.823549075150032
94.05	-0.985776251923198	94.05	-0.157765810968158	94.05	0.859667322543056
94.15	-1.02222233692828	94.15	-0.137132395934714	94.15	0.895811276689029
94.26	-1.05584611799259	94.26	-0.115747125960297	94.26	0.937940972377982
94.36	-1.08837001698703	94.36	-0.0935243189132962	94.36	0.986142091508047
94.46	-1.11979403402529	94.46	-0.0704639749073976	94.46	1.040414634083
94.56	-1.14488428096138	94.56	-0.0465660939426016	94.56	1.10075860010206
94.67	-1.16364075893216	94.67	-0.0218306759052211	94.67	1.159117799721
94.77	-1.17606346793764	94.77	0.00506067704009183	94.77	1.21853305148001
94.87	-1.18215240695463	94.87	0.0341079640975295	94.87	1.27900435538397
94.97	-1.18552949402329	94.97	0.0701327840033628	94.97	1.340119421537
95.08	-1.18510264201177	95.08	0.107476000039242	95.08	1.39621911638899
95.18	-1.18087185296645	95.18	0.146137615047337	95.18	1.44730343993604
95.28	-1.18089331601823	95.28	0.186117628004467	95.28	1.49337239218006
95.38	-1.18344461100151	95.38	0.227416038001138	95.38	1.538047889038
95.49	-1.1885257359836	95.49	0.266387703049986	95.49	1.57659270280197
95.59	-1.19613669301089	95.59	0.29915717300355	95.59	1.60513138306206
95.69	-1.20627748094648	95.69	0.325724446042841	95.69	1.63172011966806
95.79	-1.22250140100277	95.79	0.344771126037813	95.79	1.65331809408198
95.9	-1.24934797293008	95.9	0.356297213102152	95.9	1.66992530630505
96	-1.28319528096199	96	0.360302706098992	96	1.68154175633306
96.1	-1.3251354099566	96.1	0.356787606051512	96.1	1.688167444168
96.21	-1.37516835900442	96.21	0.347576013041362	96.21	1.69517977168498
96.31	-1.43329412901494	96.31	0.331848036012161	96.31	1.70629836700797
96.41	-1.49951271896498	96.41	0.309603676100778	96.41	1.71790131421901
96.52	-1.57079660800719	96.52	0.28448807404402	96.52	1.73472584103007
96.62	-1.63839806896249	96.62	0.260376682035712	96.62	1.76064739783999
96.72	-1.7023171000119	96.72	0.237269499052672	96.72	1.79566598464698
96.83	-1.7590004019894	96.83	0.215166526004396	96.83	1.83978160145004
96.93	-1.8039084540078	96.93	0.194067762095074	96.93	1.889966727185
97.03	-1.83704125595341	97.03	0.172225413052729	97.03	1.93572583856805
97.14	-1.8583988089631	97.14	0.149639478991048	97.14	1.97705893559297
97.24	-1.86798111201369	97.24	0.124485858009393	97.24	2.00858861639297
97.34	-1.86506873899361	97.34	0.0975844420736394	97.34	2.02659525284599
97.44	-1.84966169001655	97.44	0.0689352320932812	97.44	2.03107884494702
97.55	-1.82478748695303	97.55	0.0385382270451373	97.55	2.02203939270107
97.65	-1.79919385800531	97.65	0.00639342704289447	97.65	1.99947689610203
97.76	-1.77288080192284	97.76	-0.020666336922659	97.76	1.96950475861202
97.86	-1.74584832097935	97.86	-0.0445762119625215	97.86	1.930187835819
97.96	-1.71809641301479	97.96	-0.0653361959166432	97.96	1.88455364878803
98.06	-1.69549389102031	98.06	-0.081198493944612	98.06	1.84309772080904
98.16	-1.67403071702665	98.16	-0.0921631079791041	98.16	1.80582005187602
98.27	-1.65370688898747	98.27	-0.0982300359737565	98.27	1.77272064199097
98.37	-1.63524183392383	98.37	-0.0993992789517506	98.37	1.743799491153
98.48	-1.61863555297259	98.48	-0.0956708360035918	98.48	1.72492541204206
98.58	-1.60388804397371	98.58	-0.0828040069791314	98.58	1.71632906638197
98.68	-1.59099930795037	98.68	-0.0607987919920561	98.68	1.71801045416997
98.78	-1.58238638994135	98.78	-0.0364880199867912	98.78	1.72385617194504
98.88	-1.57632365994687	98.88	-0.0079365458987013	98.88	1.73580136412399
98.99	-1.57281111796692	98.99	0.0248556300448399	98.99	1.75384603070305
99.09	-1.56597995294305	99.09	0.0618885060248431	99.09	1.77799017168001
99.19	-1.55984020295818	99.19	0.103162084087671	99.19	1.81065083112097
99.29	-1.55439186892181	99.29	0.143017230016085	99.29	1.84444324710198
99.4	-1.54963495094762	99.4	0.182334217015523	99.4	1.88024769284301
99.5	-1.54556944892192	99.5	0.22111304599548	99.5	1.912195355665
99.6	-1.54047294097381	99.6	0.255113014077324	99.6	1.94005557384702
99.71	-1.54014978795658	99.71	0.28433412103368	99.71	1.96382834738607
99.81	-1.54218294392194	99.81	0.308776368001418	99.81	1.98351367628402
99.91	-1.54829803898338	99.91	0.328439755094223	99.91	1.999111560537
100.01	-1.55849507200401	100.01	0.343952955063287	100.01	2.00952825323397
100.12	-1.57277404400702	100.12	0.356299949089589	100.12	2.02155209326405
100.22	-1.59113495396923	100.22	0.36548073501308	100.22	2.03276603656899
100.32	-1.6146698879993	100.32	0.377154449097361	100.32	2.05055484507
100.42	-1.63628541292837	100.42	0.390440816090631	100.42	2.07403824555197
100.53	-1.65598153000701	100.53	0.405339837016072	100.53	2.10321623801502
100.63	-1.67548066099243	100.63	0.421851511077875	100.63	2.13808882245803
100.73	-1.68897844491767	100.73	0.439975839071849	100.73	2.179748083463
100.84	-1.69647488291957	100.84	0.457889633025843	100.84	2.21927740303107
100.94	-1.69796997397498	100.94	0.475592894076726	100.94	2.25667678114905
101.04	-1.69346371899337	101.04	0.492456947085884	101.04	2.29303996473806
101.14	-1.68307747401286	101.14	0.507497813032387	101.14	2.32157861490201
101.25	-1.66681123801027	101.25	0.520715492029922	101.25	2.34229273164199
101.35	-1.6435729269233	101.35	0.532109984078488	101.35	2.35518231495802
101.45	-1.62045597096494	101.45	0.541681288041218	101.45	2.36024736484697
101.55	-1.597460370931	101.55	0.550249297020855	101.55	2.358429128687
101.66	-1.57458612602568	101.66	0.568597372080148	101.66	2.36051096703105
101.76	-1.55183323693109	101.76	0.596725511059049	101.76	2.36540079528802
101.86	-1.53794943196317	101.86	0.636456903066573	101.86	2.38201523147397
101.97	-1.52981314795397	101.97	0.687791547079541	101.97	2.410354275586
102.07	-1.52742438501718	102.07	0.750729444007447	102.07	2.45041792762901
102.17	-1.53066178700101	102.17	0.825270593054483	102.17	2.502206187601
102.27	-1.53952535401913	102.27	0.908570419028365	102.27	2.57162220849805
102.38	-1.55401508595787	102.38	0.997555408048356	102.38	2.65247091352705
102.48	-1.57413098293091	102.48	1.09222556102395	102.48	2.74475230268501
102.59	-1.59100033499726	102.59	1.19176098507978	102.59	2.84752512859499
102.69	-1.60752216902438	102.69	1.28537832006259	102.69	2.95000603071005
102.8	-1.62369648501226	102.8	1.37307756608607	102.8	3.05219500902698
102.9	-1.63077555498603	102.9	1.4548587240597	102.9	3.154092063545
103	-1.63188094097677	103	1.53072179205083	103	3.246824483641
103.1	-1.62701264491716	103.1	1.602891785069	103.1	3.33551631070605
103.21	-1.6161706649882	103.21	1.67136870300055	103.21	3.42016754474805
103.31	-1.5993550030089	103.31	1.73899712103776	103.31	3.49487503275503
103.41	-1.58057569694847	103.41	1.80885055306135	103.41	3.56583385153397
103.51	-1.55709188402398	103.51	1.88092899907133	103.51	3.63304400107201
103.62	-1.5377762749722	103.62	1.9552324590677	103.62	3.69650548138001
103.72	-1.51972984099302	103.72	2.03176093305046	103.72	3.75621829245099
103.83	-1.50295258299593	103.83	2.10635940004522	103.83	3.81203745446701
103.93	-1.48744450200411	103.93	2.18372407300649	103.93	3.86591831387006
104.04	-1.47320559597119	104.04	2.26385495000159	104.04	3.92673358129203
104.14	-1.46196149398747	104.14	2.34452701704413	104.14	3.98935921533605
104.24	-1.45207460002439	104.24	2.42574027606679	104.24	4.05379521600502
104.34	-1.44354491294507	104.34	2.50749472502321	104.34	4.12004158329704
104.44	-1.43236239296129	104.44	2.58979036402707	104.44	4.18809831721301
104.55	-1.42126790399288	104.55	2.67262719501105	104.55	4.25969104611501
104.65	-1.41026144592615	104.65	2.75589876105187	104.65	4.33307571858099
104.75	-1.39934302001166	104.75	2.8396050649917	104.75	4.40825233461206
104.86	-1.38851262397566	104.86	2.92790112405328	104.86	4.48536587402804
104.96	-1.37329722997492	104.96	3.01609072903375	104.96	4.56246099038804
105.06	-1.35369683698627	105.06	3.1041738800468	105.06	4.63953768368897
105.17	-1.3279858169426	105.17	3.19215057709243	105.17	4.71659595393303
105.27	-1.29780176700933	105.27	3.28002082005696	105.27	4.79363580111802
105.37	-1.26314468695909	105.37	3.3597629679889	105.37	4.85816255537697
105.48	-1.22401457792876	105.48	3.4313770230483	105.48	4.91017621670498
105.58	-1.18041143798564	105.58	3.49486298307511	105.58	4.94795115674207
105.68	-1.13942869893435	105.68	3.55032730305993	105.68	4.97323142690298
105.78	-1.09944266000639	105.78	3.59776998300276	105.78	4.98601702719204
105.89	-1.06045332097437	105.89	3.63719102301729	105.89	4.98630795760602
105.99	-1.02693371195528	105.99	3.66859042298984	105.99	4.97410421814803
106.09	-0.998883832949105	106.09	3.69766682104	106.09	4.96219787722707
106.2	-0.976303682932667	106.2	3.72437337500742	106.2	4.94891839160605
106.3	-0.959193263952329	106.3	3.74871008307309	106.3	4.93426576128397
106.41	-0.942891697945925	106.41	3.77869858709801	106.41	4.93073465613403
106.51	-0.93375126493811	106.51	3.81433888708216	106.51	4.93832507615399
106.61	-0.931771965952066	106.61	3.85563098109287	106.61	4.95703702134498
106.72	-0.929860367023139	106.72	3.90257487106282	106.72	4.98687049170998
106.82	-0.929640171989377	106.82	3.95517055699202	106.82	5.02316461174002
106.92	-0.931111379941285	106.92	4.01448323600562	106.92	5.07333685808498
107.02	-0.934273990992551	107.02	4.08051290798994	107.02	5.13738723074897
107.13	-0.939128004915801	107.13	4.14756093709912	107.13	5.20252366131901
107.23	-0.939876716984145	107.23	4.21567416401558	107.23	5.27041669303707
107.33	-0.936520129016571	107.33	4.2848525890804	107.33	5.34106632590203
107.43	-0.933719114982523	107.43	4.3550962120662	107.43	5.41447255991401
107.54	-0.925121397017392	107.54	4.42640503308667	107.54	5.490635395074
107.64	-0.91072697398431	107.64	4.4953348880199	107.64	5.56031396247003
107.74	-0.890535847929641	107.74	4.56188577607008	107.74	5.623508262107
107.85	-0.864548017943889	107.85	4.62605769803304	107.85	5.68487916948102
107.95	-0.829864456022733	107.95	4.6867854540551	107.95	5.73700920794407
108.05	-0.792544865021227	108.05	4.74406904606894	108.05	5.77989837749304
108.15	-0.752589245962554	108.15	4.79790847305139	108.15	5.81354667813105
108.26	-0.715794300958805	108.26	4.84830373500245	108.26	5.83795410985599
108.36	-0.682160030919476	108.36	4.89496496209085	108.36	5.84993177568705
108.46	-0.651686436981436	108.46	4.94884065699353	108.46	5.86648787952104
108.57	-0.624373516984633	108.57	5.00993081902834	108.57	5.88762242137197
108.67	-0.60022127195225	108.67	5.08167961208983	108.67	5.92257627013804
108.77	-0.5825797450143	108.77	5.16408703708748	108.77	5.97134942583499
108.88	-0.571448934010732	108.88	5.25715309504449	108.88	6.03394188844697
108.98	-0.56972786796905	108.98	5.36087778402816	108.98	6.11035365798407
109.09	-0.571356843920512	109.09	5.47526110506169	109.09	6.20058473444907
109.19	-0.576335860955624	109.19	5.59179567403589	109.19	6.29947777529105
109.3	-0.584664921007061	109.3	5.71048149004127	109.3	6.40703278050903
109.4	-0.596344022028461	109.4	5.83160842199959	109.4	6.52643864708702
109.5	-0.616900709019319	109.5	5.94422797109928	109.5	6.64068717111799
109.61	-0.646334983002816	109.61	6.04834013404343	109.61	6.74977835260404
109.71	-0.68464684193259	109.71	6.14394491401526	109.71	6.85371219154607
109.81	-0.728486244952364	109.81	6.23104230908211	109.81	6.95248868794207
109.92	-0.777853191948452	109.92	6.30885850000595	109.92	7.05086156679302
110.02	-0.832747683944035	110.02	6.38488499203049	110.02	7.15632233208707
110.12	-0.893169719006437	110.12	6.45912178504204	110.12	7.268870983826
110.23	-0.957787969014134	110.23	6.54007626201292	110.23	7.39366486455206
110.33	-1.01861261202885	110.33	6.62774842498948	110.33	7.53070397426803
110.44	-1.07564364896007	110.44	6.72213827306223	110.44	7.67998831297301
110.54	-1.12335353401249	110.54	6.8232458050943	110.54	7.841517880667
110.66	-1.16174226900512	110.66	6.93810868199307	110.66	8.02099900832198
110.76	-1.19080985302844	110.76	7.06668494706264	110.76	8.21039991634598
110.86	-1.21055628699196	110.86	7.20897459905245	110.86	8.40972060473399
110.97	-1.220981568963	110.97	7.36575145708684	110.97	8.61420734849005
111.07	-1.22810888797176	111.07	7.52952401705898	111.07	8.81636864362201
111.17	-1.23193824197187	111.17	7.70029227908253	111.17	9.01620449013207
111.28	-1.23380096192705	111.28	7.87805624406701	111.28	9.21371488802203
111.38	-1.24168686897974	111.38	8.06281591098923	111.38	9.40889983728499
111.49	-1.25559596199309	111.49	8.25161019508869	111.49	9.60482144016106
111.59	-1.27552824301347	111.59	8.44443909704751	111.59	9.80147969664602
111.69	-1.3014837099945	111.69	8.634264956072	111.69	9.99316827576602
111.8	-1.32351837999067	111.8	8.82112973101812	111.8	10.187918957117
111.9	-1.34163225493467	111.9	9.00503342109005	111.9	10.385731740701
112.01	-1.35582533198431	112.01	9.1859760270836	112.01	10.586606626516
112.11	-1.36007442699793	112.11	9.36395754808927	112.11	10.790543614567
112.21	-1.35437953895234	112.21	9.52712942500966	112.21	10.975750162857
112.32	-1.33874066693807	112.32	9.68097878899243	112.32	11.147713400821
112.42	-1.31315781197827	112.42	9.82550563901441	112.42	11.306433328465
112.52	-1.28654924094462	112.52	9.96367105904028	112.52	11.448847843549
112.62	-1.26067129292551	112.62	10.0954750500932	112.62	11.574956946075
112.72	-1.23552396894411	112.72	10.2209176120596	112.72	11.6847606360411
112.82	-1.22105125001326	112.82	10.3399987440298	112.82	11.77825891345
112.92	-1.21725313795196	112.92	10.4592361260529	112.92	11.870887724007
113.03	-1.22412963196439	113.03	10.5782801670102	113.03	11.9640538168451
113.13	-1.24168073296005	113.13	10.6971308659922	113.13	12.05775719197
113.23	-1.26990643991576	113.23	10.827636784029	113.23	12.173790391375
113.34	-1.30017524395498	113.34	10.9643107900865	113.34	12.306666285623
113.44	-1.33248714394085	113.44	11.1071528850744	113.44	12.456384874715
113.54	-1.35792387493439	113.54	11.2561630689925	113.54	12.622946158648
113.65	-1.37472909500502	113.65	11.4113413400219	113.65	12.80635013742
113.75	-1.38290280699493	113.75	11.5660805930702	113.75	12.9913581934801
113.86	-1.38244500897144	113.86	11.7203808250679	113.86	13.177970326823
113.96	-1.37335570195773	113.96	11.8677243600587	113.96	13.3507505917441
114.07	-1.35089531897847	114.07	12.0084607870012	114.07	13.508292239107
114.17	-1.31506386094316	114.17	12.1425901050998	114.17	13.650595268915
114.27	-1.26586132694229	114.27	12.2701123150364	114.27	13.7776596811641
114.37	-1.21191922698927	114.37	12.3910274170385	114.37	13.889485475854
114.48	-1.15323756199359	114.48	12.5091465849891	114.48	13.985144261153
114.58	-1.08981633002259	114.58	12.6221528890937	114.58	14.062319106641
114.68	-1.02165553198574	114.68	12.7300463281017	114.68	14.121010012312
114.78	-0.944865220958491	114.78	12.8394340110844	114.78	14.176455595727
114.89	-0.866352640969126	114.89	12.950315938042	114.89	14.228655856887
114.99	-0.786117792017649	114.99	13.0626921090879	114.99	14.27761079579
115.09	-0.708900239942523	115.09	13.176562523995	115.09	14.323320412437
115.19	-0.634699984971121	115.19	13.2919271820811	115.19	14.361894760036
115.3	-0.563517028012939	115.3	13.4069320290564	115.3	14.398387026723
115.4	-0.495351367021613	115.4	13.5215770631021	115.4	14.432797212504
115.51	-0.430203003020324	115.51	13.6320511120402	115.51	14.4660537092131
115.61	-0.370965849924687	115.61	13.7406711050971	115.61	14.500473447272
115.71	-0.317639906938894	115.71	13.8474370420454	115.71	14.53605642668
115.82	-0.274115120987517	115.82	13.9523489229987	115.82	14.572802647438
115.92	-0.233484247928573	115.92	14.0554067490939	115.92	14.610712109543
116.02	-0.195747287989434	116.02	14.1602333929995	116.02	14.656301600266
116.13	-0.160904241965909	116.13	14.2668288560799	116.13	14.709571119611
116.23	-0.128955108948503	116.23	14.3751931370844	116.23	14.774410614375
116.34	-0.0960379260277477	116.34	14.4871802920079	116.34	14.845766896409
116.44	-0.0621526929762695	116.44	14.6027903200547	116.44	14.923639965718
116.54	-0.0272994109309366	116.54	14.7220232230438	116.54	15.008029822298
116.64	0.0114158350470461	116.64	14.8448790000657	116.64	15.098936466153
116.75	0.0539930430250024	116.75	14.9743655780412	116.75	15.195505861047
116.85	0.100432215049295	116.85	15.1061243290087	116.85	15.29337937922
116.95	0.150733349073562	116.95	15.2401552520587	116.95	15.392557020659
117.06	0.201304742063257	117.06	15.3728354750911	117.06	15.486521998095
117.16	0.255968060059786	117.16	15.5041649970826	117.16	15.5752743115261
117.27	0.314723303972642	117.27	15.6341438180334	117.27	15.658813960954
117.37	0.373708509982862	117.37	15.7627719380571	117.37	15.737140946381
117.47	0.432923678999941	117.47	15.89004935704	117.47	15.813846972599
117.58	0.492368808977517	117.58	16.0134351070838	117.58	15.8825694039261
117.68	0.552043902985133	117.68	16.1329291870516	117.68	15.9433082403561
117.78	0.611948958066932	117.78	16.2455236710457	117.78	15.996917518119
117.88	0.670155774059822	117.88	16.3555771860047	117.88	16.047755864991
117.99	0.726664350054307	117.99	16.4630897330653	117.99	16.095823280972
118.09	0.78506639204079	118.09	16.5680613120003	118.09	16.141119766065
118.2	0.841540231022009	118.2	16.6704919209906	118.2	16.1836453202651
118.3	0.896085868021146	118.3	16.7781895700045	118.3	16.2331361528271
118.4	0.948703303038201	118.4	16.8911542569958	118.4	16.289592263746
118.51	0.999392536982668	118.51	17.0093859831013	118.51	16.349421948233
118.61	1.04361574005907	118.61	17.1354257159919	118.61	16.418987841968
118.71	1.08137291204002	118.71	17.2692734560087	118.71	16.4982899449571
118.82	1.1126640549719	118.82	17.4109292040612	118.82	16.587328257199
118.92	1.13941737004097	118.92	17.5603929579893	118.92	16.686102778696
119.02	1.16163285701987	119.02	17.7133233270297	119.02	16.79480994435
119.13	1.17931051499909	119.13	17.8596554910655	119.13	16.903384935981
119.23	1.192450346025	119.23	17.9993894520294	119.23	17.011827753594
119.34	1.1969219610819	119.34	18.1247172010899	119.34	17.110402187933
119.44	1.19314478604338	119.44	18.2356387380196	119.44	17.1991082389991
119.54	1.18111882397898	119.54	18.3321540650923	119.54	17.277945906793
119.65	1.16538190002302	119.65	18.4142631800341	119.65	17.346915191311
119.75	1.1459340159945	119.75	18.4819660840958	119.75	17.410146480496
119.85	1.12277517007442	119.85	18.5518693350559	119.85	17.4838269058151
119.96	1.09590536408177	119.96	18.6239729340514	119.96	17.5679564672691
120.06	1.06532459699338	120.06	18.702618273096	120.06	17.662338729958
120.16	1.03785737508133	120.16	18.7978701710563	120.16	17.777038512053
120.27	1.01350369800457	120.27	18.9097286270226	120.27	17.912055813559
120.37	0.996393952050312	120.37	19.0381936420181	120.37	18.067390634475
120.48	0.986108713050271	120.48	19.1832652150197	120.48	18.2430429748041
120.58	0.98264797804859	120.58	19.3392832670725	120.58	18.426528248925
120.69	0.986011750001126	120.69	19.5062477970396	120.69	18.6178464568291
120.79	0.996200026065708	120.79	19.6841588060579	120.79	18.8128672105821
120.89	1.00811689901548	120.89	19.856409734075	120.89	18.995403378707
120.99	1.02834440201605	120.99	20.0230005830235	120.99	19.165454961211
121.1	1.05688253302105	121.1	20.1839313510845	121.1	19.323021958084
121.2	1.08690678803214	121.2	20.3392020380306	121.2	19.468104369333
121.3	1.11841716602612	121.3	20.4852317300492	121.3	19.6022171872901
121.41	1.15141366802618	121.41	20.623793090067	121.41	19.72055104554
121.51	1.18589629300914	121.51	20.7548861200166	121.51	19.823105944085
121.61	1.22240256405348	121.61	20.8841708990803	121.61	19.9223664685551
121.72	1.25836218899167	121.72	21.0116474280539	121.72	20.018332618944
121.82	1.29377516600471	121.82	21.1373157060279	121.82	20.111004395254
121.93	1.33373740504794	121.93	21.2611757330023	121.93	20.2003817974841
122.03	1.37166687306944	122.03	21.3832275100003	122.03	20.285927302874
122.13	1.40756357097871	122.13	21.5017681240397	122.13	20.368508292216
122.24	1.44142749797993	122.24	21.6167975750068	122.24	20.4481247655171
122.34	1.4732586549826	122.34	21.7318967780784	122.34	20.523261730452
122.45	1.50067310903523	122.45	21.8452930701005	122.45	20.598728553425
122.55	1.52367086002414	122.55	21.9569864480036	122.55	20.674525234438
122.65	1.5417143860077	122.65	22.0669769150845	122.65	20.750651773483
122.76	1.55737398006295	122.76	22.1752644680464	122.76	20.82710817057
122.86	1.57064964207621	122.86	22.2789029490968	122.86	20.903332196844
122.96	1.58154137102429	122.96	22.385017284023	122.96	20.986448781262
123.06	1.59004916906724	123.06	22.493607476008	123.06	21.076995446593
123.17	1.59985757500181	123.17	22.6063764350783	123.17	21.174104812031
123.27	1.60956548597824	123.27	22.7233241620297	123.27	21.277776877576
123.37	1.61917290199654	123.37	22.8444506570895	123.37	21.388011643226
123.47	1.63106375305233	123.47	22.9697559210535	123.47	21.50480910898
123.58	1.6452380419878	123.58	23.0917815350722	123.58	21.617026316456
123.68	1.66169576698394	123.68	23.2124923110177	123.68	21.728029182051
123.79	1.68043692906394	123.79	23.3318882500271	123.79	21.837817705767
123.89	1.70342754802277	123.89	23.4529155130758	123.89	21.946954116449
123.99	1.73243518599975	123.99	23.5684491700567	123.99	22.048313485143
124.09	1.76745984106219	124.09	23.678489221993	124.09	22.141895811851
124.2	1.80481697304913	124.2	23.7830356680888	124.2	22.227701096569
124.3	1.84590768606085	124.3	23.8820885090263	124.3	22.3037633180491
124.4	1.89073197998368	124.4	23.9811555539973	124.4	22.373822725265
124.5	1.93928985606817	124.5	24.0802368020923	124.5	22.4378793182201
124.6	1.99158131306376	124.6	24.186790671024	124.6	22.507076055303
124.71	2.05041212302604	124.71	24.298852349034	124.71	22.578047020112
124.81	2.1157822850455	124.81	24.4164218360083	124.81	22.650792212646
124.92	2.18572577898613	124.92	24.5394991320609	124.92	22.725311632909
125.02	2.25847504600551	125.02	24.6680842370779	125.02	22.801605280894
125.12	2.33403008303412	125.12	24.7878875220522	125.12	22.8625777567361
125.23	2.41239089200462	125.23	24.9146275740486	125.23	22.9239476462441
125.33	2.49355747303071	125.33	25.0483043930672	125.33	22.9876809706651
125.43	2.57761256398226	125.43	25.1834101690065	125.43	23.05003748102
125.53	2.66250587503691	125.53	25.3199449030035	125.53	23.111017177313
125.63	2.74823740505781	125.63	25.4579085950581	125.63	23.1706200595391
125.74	2.83200138403572	125.74	25.5973012440336	125.74	23.228846127698
125.84	2.91379781003798	125.84	25.7381454830465	125.84	23.2856352752781
125.95	2.99362668397407	125.95	25.8726550130177	125.95	23.335251494656
126.05	3.07148800698087	126.05	26.0008298340608	126.05	23.377694785825
126.15	3.14738177701201	126.15	26.1369595760925	126.15	23.430060548661
126.25	3.21849625299819	126.25	26.2653256510248	126.25	23.476630197352
126.36	3.28483143505309	126.36	26.385928059085	126.36	23.517403731904
126.46	3.34630458405627	126.46	26.4987668020922	126.46	23.5523811523171
126.56	3.40496599108064	126.56	26.6038418790231	126.56	23.581562458584
126.66	3.46081565601253	126.66	26.7032836060253	126.66	23.609889710275
126.77	3.51385357805611	126.77	26.7970919850313	126.77	23.6373629073871
126.87	3.56407975903039	126.87	26.8852443830383	126.87	23.664042156428
126.97	3.61406449098922	126.97	26.9755270990117	126.97	23.695663465034
127.08	3.66368256902661	127.08	27.0679401320422	127.08	23.732226833204
127.18	3.71293399302886	127.18	27.1624834820159	127.18	23.773732260938
127.28	3.76463050599796	127.28	27.2591571500698	127.28	23.820179748234
127.38	3.81877210702442	127.38	27.3640226760108	127.38	23.875060542065
127.48	3.87535879701773	127.48	27.4784545800912	127.48	23.939874367822
127.59	3.93439057506839	127.59	27.6024528610606	127.59	24.0146212255
127.69	3.99442970706332	127.69	27.7338872040218	127.69	24.094359055539
127.79	4.05423726806475	127.79	27.8727576080655	127.79	24.179087857935
127.9	4.11381325704951	127.9	28.019064073078	127.9	24.268807632693
128	4.17058738207743	128	28.172806598036	128	24.363518379806
128.1	4.22468484805449	128.1	28.3339851840765	128.1	24.464657834377
128.21	4.27610565407122	128.21	28.4947839070355	128.21	24.565648996
128.31	4.32484980001391	128.31	28.6552027650941	128.31	24.6664918646731
128.41	4.37091728701944	128.41	28.8091802190138	128.41	24.763695193429
128.51	4.41501904003871	128.51	28.9553417480874	128.51	24.85575925688
128.62	4.45715506100441	128.62	29.0936873510645	128.62	24.942684055024
128.72	4.49876308198327	128.72	29.2242170310146	128.72	25.024469587865
128.83	4.54108203007308	128.83	29.3469307850955	128.83	25.1011158554
128.93	4.58411190504648	128.93	29.4598638030266	128.93	25.169947119427
129.03	4.62785270508448	129.03	29.566110653036	129.03	25.234057949712
129.14	4.67230443200606	129.14	29.6656713360335	129.14	25.292010611167
129.24	4.71569952503614	129.24	29.7663617770922	129.24	25.350382104191
129.34	4.75939886405286	129.34	29.8681819760986	129.34	25.409172428782
129.44	4.80340245007937	129.44	29.9711319330527	129.44	25.46838158494
129.54	4.84699935600474	129.54	30.0752116470449	129.54	25.528009572666
129.65	4.89018958307952	129.65	30.1849781280907	129.65	25.5943809611591
129.75	4.93297313005314	129.75	30.3020584940441	129.75	25.667761987159
129.86	4.9753499970393	129.86	30.426452743086	129.86	25.748152650665
129.96	5.01409498599514	129.96	30.5601256890213	129.96	25.8382286898811
130.06	5.04391399101678	130.06	30.699982761007	130.06	25.934895535037
130.17	5.06480701301371	130.17	30.8460239580199	130.17	26.038153186135
130.27	5.0785416110557	130.27	30.9982492830159	130.27	26.148001643171
130.37	5.08375690503726	130.37	31.156658733039	130.37	26.267666104967
130.47	5.08045289598158	130.47	31.3055337250034	130.47	26.3867220907871
130.57	5.06862958206966	130.57	31.4401161040223	130.57	26.5004114483011
130.68	5.04828696500681	130.68	31.5558488620127	130.68	26.6024096083121
130.78	5.02147533404695	130.78	31.6511048820303	130.78	26.692450334074
130.88	4.99543173998518	130.88	31.7258841640751	130.88	26.770533625596
130.98	4.97338138006853	130.98	31.7801867080334	130.98	26.8366594828731
131.08	4.9606183609967	131.08	31.8140125140189	131.08	26.890827905908
131.19	4.9571426810644	131.19	31.8351478790646	131.19	26.938774902326
131.29	4.96295434197691	131.29	31.8475373210276	131.29	26.977207938068
131.39	4.97805334305212	131.39	31.8511808370658	131.39	27.002901814312
131.5	4.99866939401272	131.5	31.8617970160631	131.5	27.0262810117901
131.6	5.02680857005089	131.6	31.8841440069946	131.6	27.0521036828371
131.7	5.06247087002976	131.7	31.9182218130436	131.7	27.080369827448
131.81	5.10360600401327	131.81	31.9640304320501	131.81	27.1110794456261
131.91	5.14297692200216	131.91	32.0176668810745	131.91	27.1440998442091
132.01	5.18058362501961	132.01	32.0814668110643	132.01	27.179760598397
132.12	5.21642611204243	132.12	32.1554302209961	132.12	27.218061708188
132.22	5.25050438307062	132.22	32.2317708130413	132.22	27.253267165951
132.32	5.27793856701919	132.32	32.3065440710479	132.32	27.28866950575
132.42	5.29872866400183	132.42	32.379749995016	132.42	27.324268727588
132.52	5.31664496304529	132.52	32.4513885860824	132.52	27.360064831464
132.62	5.32968138998058	132.62	32.5214598429966	132.62	27.396057817379
132.73	5.33783794605824	132.73	32.5885892460747	132.73	27.435753036399
132.83	5.34111463002773	132.83	32.6567308450194	132.83	27.483104538308
132.93	5.33951144302591	132.93	32.7297876220882	132.93	27.53824501626
133.03	5.33426730805786	133.03	32.8054239280391	133.03	27.600844895059
133.13	5.32880948105685	133.13	32.8836397640089	133.13	27.670904174702
133.24	5.32313795906703	133.24	32.9644351280649	133.24	27.748422855194
133.34	5.32213261601555	133.34	33.0478100220262	133.34	27.833400936531
133.44	5.32579345099293	133.44	33.1344554410862	133.44	27.925290490165
133.54	5.33412046399917	133.54	33.2244277760765	133.54	28.020720653257
133.64	5.34711365503426	133.64	33.3177270280203	133.64	28.1196914258041
133.75	5.36546320302023	133.75	33.4157277150098	133.75	28.218697456733
133.85	5.39732522304348	133.85	33.5144757900707	133.85	28.313784696272
133.95	5.44269971499034	133.95	33.613971251043	133.95	28.404953144417
134.06	5.5003477560831	134.06	33.7142140990636	134.06	28.492202801175
134.16	5.56684209107061	134.16	33.8152043340187	134.16	28.5748434883421
134.26	5.64218272006656	134.26	33.9136471060328	134.26	28.641424240549
134.37	5.72636964307094	134.37	34.0095424160154	134.37	28.691945057789
134.47	5.81940286099325	134.47	34.1021992670676	134.47	28.726953868614
134.57	5.9199214920227	134.57	34.19156126904	134.57	28.749821535864
134.68	6.02109967303477	134.68	34.2776284220463	134.68	28.76054805954
134.78	6.12224722306109	134.78	34.3604007260865	134.78	28.759133439637
134.88	6.21520802803843	134.88	34.4398781800237	134.88	28.745577676163
134.99	6.29998208705729	134.99	34.5144336680505	134.99	28.719614532373
135.09	6.37656940102715	135.09	34.5893466080724	135.09	28.693349292306
135.19	6.44496996903854	135.19	34.6646170000895	135.19	28.667472134161
135.29	6.51047789597214	135.29	34.7435396940909	135.29	28.653434023309
135.39	6.57219324500602	135.39	34.8261146900768	135.39	28.651234959755
135.5	6.6301160150033	135.5	34.9123419870239	135.5	28.660874943503
135.6	6.68560708697896	135.6	35.002221586069	135.6	28.68235397455
135.71	6.7454923250807	135.71	35.0957534870986	135.71	28.7103779478221
135.81	6.80977173101383	135.81	35.199431515025	135.81	28.752340626656
135.91	6.87844530307302	135.91	35.3132556690525	135.91	28.808242011054
136.02	6.95151304307728	136.02	35.4388530670349	136.02	28.878348337756
136.12	7.02712558506846	136.12	35.5709442910666	136.12	28.950554322717
136.22	7.10528293200241	136.22	35.7095293400107	136.22	29.0248599659391
136.33	7.18069097604257	136.33	35.8546082130715	136.33	29.1012652674201
136.43	7.25424965605725	136.43	36.0061809130912	136.43	29.179770227168
136.54	7.32595897306965	136.54	36.1584044339907	136.54	29.2563812058421
136.64	7.39581892707974	136.64	36.3112787780437	136.64	29.331098203447
136.74	7.46382951604119	136.74	36.4648039439999	136.74	29.409215325051
136.85	7.52798466805871	136.85	36.6124861070602	136.85	29.483338807324
136.95	7.59259542405744	136.95	36.754325266088	136.95	29.55346865026
137.05	7.65766178506055	137.05	36.8903214230158	137.05	29.6196048538641
137.16	7.72503311304717	137.16	37.0204745770479	137.16	29.681747418134
137.26	7.79470940904048	137.26	37.142449079056	137.26	29.739566767875
137.36	7.86669067406365	137.36	37.2570919530517	137.36	29.789598885406
137.46	7.94097690607032	137.46	37.364403198012	137.46	29.831843770723
137.57	8.02257318207467	137.57	37.4702258189927	137.57	29.870295063162
137.67	8.10445730007814	137.67	37.5745598150843	137.67	29.904952762723
137.77	8.18662926008074	137.77	37.6774051860593	137.77	29.9358168694041
137.88	8.27109513500091	137.88	37.7787619320316	137.88	29.9628873832071
137.98	8.35354388300402	137.98	37.878630053001	137.98	29.981159227675
138.08	8.43397550499958	138.08	37.9762393670262	138.08	29.996884424078
138.19	8.51239000098758	138.19	38.0715898750168	138.19	30.010062972418
138.29	8.58878737005853	138.29	38.1670172250779	138.29	30.021024447896
138.39	8.65974035900763	138.39	38.2616743939934	138.39	30.033232868191
138.5	8.73200256103246	138.5	38.3555613810813	138.5	30.046688233303
138.6	8.80056890002834	138.6	38.4486781870237	138.6	30.061390543233
138.7	8.872461579017	138.7	38.5410248110247	138.7	30.077339797978
138.81	8.94768059799844	138.81	38.6325448620255	138.81	30.0979068603771
138.91	9.02622595697267	138.91	38.7256609340056	138.91	30.118760730261
139.02	9.10809765503018	139.02	38.8203730270789	139.02	30.1449064840891
139.12	9.18513957799405	139.12	38.9174513230728	139.12	30.170092100579
139.22	9.25608628506325	139.22	39.0168958210779	139.22	30.194317579739
139.32	9.32093777907994	139.32	39.1187065210943	139.32	30.2175829215591
139.42	9.38312131097518	139.42	39.2228834240314	139.42	30.2398881260461
139.52	9.43588329005252	139.52	39.3296268090353	139.52	30.2695895888
139.63	9.47922371301502	139.63	39.4394635860635	139.63	30.308479658132
139.73	9.51314258304592	139.73	39.5523937560256	139.73	30.3565583340401
139.83	9.53763989900835	139.83	39.6684737080477	139.83	30.410454753687
139.93	9.55711163101114	139.93	39.7852808500829	139.93	30.474499917252
140.03	9.57155777905427	140.03	39.9028151809944	140.03	30.54869382473
140.13	9.58913445901999	140.13	40.0210767020326	140.13	30.633036476123
140.24	9.61110711000401	140.24	40.1400654130839	140.24	30.7275278714281
140.34	9.63747573200635	140.34	40.2555992430962	140.34	30.823589969877
140.44	9.66824032400382	140.44	40.3676781930926	140.44	30.921222771462
140.55	9.70340088599642	140.55	40.4761019830175	140.55	31.012069880579
140.65	9.74385735798933	140.65	40.580343702004	140.65	31.094338948927
140.75	9.79192393606354	140.75	40.6804033510753	140.75	31.168029976497
140.86	9.84760062203804	140.86	40.7762809300038	140.86	31.233142963297
140.96	9.90649144398503	140.96	40.8679764390172	140.96	31.289677909321
141.06	9.96859640304137	141.06	40.9537542039971	141.06	31.334999203566
141.16	10.0339154989797	141.16	41.0368732340203	141.16	31.370051654605
141.27	10.1024487320274	141.27	41.1173335270405	141.27	31.39483526244
141.37	10.1688084150737	141.37	41.1993171550193	141.37	31.4179280678431
141.47	10.2338068210202	141.47	41.2828241170473	141.47	31.439330070819
141.58	10.2974439499803	141.58	41.3678544140339	141.58	31.459041271364
141.68	10.3588198639954	141.68	41.4544080440464	141.68	31.4770616694791
141.78	10.4156203640287	141.78	41.5443834970119	141.78	31.50067743856
141.88	10.4678454500799	141.88	41.6383219970839	141.88	31.529617533089
141.99	10.5154951220356	141.99	41.7362235460814	141.99	31.563881953068
142.09	10.5585693810326	142.09	41.8398238160762	142.09	31.606106309496
142.19	10.5959228529855	142.19	41.945863801061	142.19	31.655345793806
142.29	10.627555538008	142.29	42.0543434989895	142.29	31.711600405995
142.4	10.6588551229834	142.4	42.1652629109985	142.4	31.7748701460641
142.5	10.6890093350103	142.5	42.2786220370881	142.5	31.845155014017
142.6	10.7180181749982	142.6	42.3935738540422	142.6	31.922753358207
142.71	10.7458816420376	142.71	42.5109571360736	142.71	32.0085039551751
142.81	10.7725997360149	142.81	42.6288733970068	142.81	32.095120631521
142.91	10.8051946609748	142.91	42.7467814110969	142.91	32.182874432759
143.02	10.8417430039935	143.02	42.8646811770932	143.02	32.271765358897
143.12	10.8822447670036	143.12	42.9825726949957	143.12	32.3617934099301
143.22	10.9278453210209	143.22	43.1004559650319	143.22	32.4529585858591
143.32	10.9785446670685	143.32	43.2151471190991	143.32	32.535054815635
143.42	11.0343428050328	143.42	43.3269737070532	143.42	32.610333060074
143.53	11.0952397340043	143.53	43.4359357290077	143.53	32.678793319176
143.63	11.161235453983	143.63	43.5428802090883	143.63	32.740137244586
143.73	11.226079867015	143.73	43.6469683700125	143.73	32.793526059762
143.83	11.2897729720771	143.83	43.7482002120078	143.83	32.838959764707
143.94	11.3452925650108	143.94	43.8465757360973	143.94	32.876438359421
144.04	11.3945620590812	144.04	43.9420949410305	144.04	32.905961843908
144.14	11.4375814540608	144.14	44.0332637400616	144.14	32.932286229702
144.25	11.4743507480171	144.25	44.1200821310304	144.25	32.955411516803
144.35	11.5048699429963	144.35	44.2057339840858	144.35	32.9855437762671
144.45	11.5304044760478	144.45	44.2898917490311	144.45	33.020432047271
144.55	11.5544322230789	144.55	44.3725554260936	144.55	33.060076329816
144.66	11.5769531849992	144.66	44.4537250150461	144.66	33.1044766239
144.76	11.6042174599897	144.76	44.5334005150926	144.76	33.153632929527
144.86	11.6362250490738	144.86	44.6110550170715	144.86	33.20575289839
144.97	11.6729759510008	144.97	44.6916388350473	144.97	33.262308968793
145.07	11.7144701680445	145.07	44.7751519679969	145.07	33.323301140734
145.17	11.7631375920837	145.17	44.8630885050534	145.17	33.3839734026731
145.27	11.8196769479937	145.27	44.9554484459895	145.27	33.44432575461
145.38	11.8840882349787	145.38	45.0522317910327	145.38	33.5043581965421
145.48	11.9551060140566	145.48	45.153438539046	145.48	33.56407072847
145.59	12.0292524100023	145.59	45.2579713420391	145.59	33.61993610713
145.69	12.1065274240664	145.69	45.3614991080258	145.69	33.666924516723
145.79	12.1869310549982	145.79	45.4640218350733	145.79	33.705035957254
145.89	12.2704633030253	145.89	45.5660664340485	145.89	33.736062777019
145.99	12.353584079051	145.99	45.6626825910007	145.99	33.758532537725
146.1	12.4362933820521	146.1	45.7538703060436	146.1	33.7724452393631
146.2	12.5161613179898	146.2	45.8396295800867	146.2	33.777800881942
146.3	12.592489163012	146.3	45.9199604119931	146.3	33.774599465458
146.4	12.6652769200746	146.4	45.9969572619912	146.4	33.768475540596
146.51	12.7345245859942	146.51	46.0706201320136	146.51	33.7594291073591
146.61	12.8002321630447	146.61	46.1420463690274	146.61	33.7509874090151
146.71	12.8615873779836	146.71	46.2155670680886	146.71	33.7481802613571
146.82	12.9117751180274	146.82	46.2911822270371	146.82	33.751007664391
146.92	12.950795383972	146.92	46.3688918470098	146.92	33.759469618112
147.02	12.9821882650276	147.02	46.4486959280066	147.02	33.773566122526
147.12	13.00595376199	147.12	46.5300532440551	147.12	33.79356822315
147.22	13.0220918740633	147.22	46.6165441999919	147.22	33.8298714392931
147.33	13.0306026010203	147.33	46.7081687980908	147.33	33.8824757709501
147.43	13.0283202739747	147.43	46.802832576077	147.43	33.945746667432
147.53	13.0207363409909	147.53	46.9005355340641	147.53	34.019684128743
147.64	13.0078508040015	147.64	47.0012776720523	147.64	34.104288154876
147.74	12.9904759330657	147.74	47.1050589890183	147.74	34.199558745834
147.84	12.9754268419902	147.84	47.2118794880316	147.84	34.308661570939
147.94	12.9627035299791	147.94	47.3231517440809	147.94	34.427517759857
148.05	12.9523059970325	148.05	47.4388757590987	148.05	34.5561273125881
148.15	12.9442342440598	148.15	47.5595927590575	148.15	34.694219183612
148.25	12.9398682599913	148.25	47.6817223380976	148.25	34.831397853619
148.35	12.9392080450543	148.35	47.8052644950822	148.35	34.967663322614
148.46	12.9454192690446	148.46	47.9302192310342	148.46	35.103015590594
148.56	12.9530104810556	148.56	48.0565865450444	148.56	35.237454657559
148.66	12.9619816840432	148.66	48.1840388880528	148.66	35.369272984445
148.76	12.9723328760747	148.76	48.3080716880977	148.76	35.493965999464
148.87	12.9840640570364	148.87	48.4286849450655	148.87	35.608368033296
148.97	12.9966717340722	148.97	48.5444660810117	148.97	35.716557956277
149.08	13.0088884410497	149.08	48.6554150950269	149.08	35.818535768403
149.18	13.0207141789924	149.18	48.7615319880206	149.18	35.914301469678
149.28	13.0307689560141	149.28	48.8628167599927	149.28	36.0038550600991
149.38	13.0390527740474	149.38	48.9583409050738	149.38	36.086771528303
149.48	13.0455656329787	149.48	49.054657986062	149.48	36.1708719017471
149.59	13.0503075320121	149.59	49.1517680020479	149.59	36.256156180433
149.69	13.053278471034	149.69	49.2499985020913	149.69	36.344331903421
149.79	13.0534738000279	149.79	49.3538540600866	149.79	36.439903642503
149.89	13.0508935180842	149.89	49.463334673078	149.89	36.542871397675
150	13.0460411190825	150	49.5784403440211	150	36.653235168941
150.1	13.0401840680179	150.1	49.699171070074	150.1	36.770994956295
150.2	13.0333223660273	150.2	49.8172144930322	150.2	36.888843050718
150.3	13.025456012997	150.3	49.9325706130094	150.3	37.006779452207
150.41	13.0165850090407	150.41	50.046167934056	150.41	37.12522917213
150.52	13.0060106309884	150.52	50.1514528940561	150.52	37.236371183028
150.62	12.992999569974	150.62	50.2484254940327	150.62	37.340205484901
150.72	12.9775518259976	150.72	50.3370857340997	150.72	37.436732077751
150.83	12.9606720520314	150.83	50.4174336130063	150.83	37.5259509615771
150.93	12.9423602450061	150.93	50.493800226036	150.93	37.612891952178
151.04	12.922616407991	151.04	50.5659452900318	151.04	37.6980480778271
151.14	12.9014405390535	151.14	50.6338688080632	151.14	37.781419338531
151.24	12.8800585300723	151.24	50.7058831379936	151.24	37.87031344331
151.35	12.8607137650079	151.35	50.7819882800504	151.35	37.964730392167
151.45	12.8434062420411	151.45	50.8621842360526	151.45	38.0646701851021
151.55	12.8288346860472	151.55	50.9464710040675	151.55	38.170132822115
151.66	12.8177324040735	151.66	51.0294951170636	151.66	38.2745389439451
151.76	12.8100993970293	151.76	51.1161025430056	151.76	38.380491135422
151.86	12.8059356640051	151.86	51.2062932820072	151.86	38.487989396545
151.97	12.8052412060242	151.97	51.2957362400357	151.97	38.5920039115171
152.07	12.8193268780024	152.07	51.3846716989974	152.07	38.692041652061
152.17	12.8481926780069	152.17	51.4730996580965	152.17	38.788102618175
152.28	12.8906127170012	152.28	51.561020116992	152.28	38.88018680986
152.38	12.9443436100019	152.38	51.648433076025	152.38	38.968294227119
152.49	13.0093853570088	152.49	51.7313489471007	152.49	39.0371244263971
152.59	13.0857379590452	152.59	51.8097677290825	152.59	39.0866774077
152.69	13.1734014159974	152.69	51.8890428900249	152.69	39.12353253029
152.8	13.2668842779822	152.8	51.964328462077	152.8	39.145087209325
152.9	13.3632773540739	152.9	52.0356244450113	152.9	39.151341444816
153	13.4625806450686	153	52.1029308390553	153	39.1422952367521
153.1	13.5534832960502	153.1	52.166247643072	153.1	39.1179485851431
153.2	13.6359853059957	153.2	52.2233235039948	153.2	39.08154158378
153.31	13.7100866770652	153.31	52.2719380630861	153.31	39.0337630656851
153.41	13.7757874069848	153.41	52.3120913190951	153.41	38.974613030867
153.52	13.8336309180431	153.52	52.3477728620492	153.52	38.919391922873
153.62	13.8770380179949	153.62	52.3789826910388	153.62	38.8680997417
153.72	13.9060087070675	153.72	52.4057208070872	153.72	38.8207364873481
153.82	13.9260344320746	153.82	52.4279872090574	153.82	38.777302159822
153.93	13.9400243859882	153.93	52.4457818980864	153.93	38.737253337367
154.03	13.9479785680123	154.03	52.4623922179899	154.03	38.710456557045
154.14	13.9498969790566	154.14	52.4778181680858	154.14	38.69691181885
154.24	13.945779617984	154.24	52.4943111040557	154.24	38.6933790289881
154.35	13.9387022720712	154.35	52.5140913830455	154.35	38.6991693544351
154.45	13.9286649390442	154.45	52.5371590060786	154.45	38.7142827951901
154.55	13.9151242000253	154.55	52.5635139730412	154.55	38.7387193512531
154.65	13.904659246009	154.65	52.5931562840469	154.65	38.77247902262
154.75	13.8972700780187	154.75	52.6223703690221	154.75	38.808770454001
154.86	13.892956695031	154.86	52.6511562280803	154.86	38.847593645388
154.96	13.8917190980692	154.96	52.6795138609941	154.96	38.889492018538
155.06	13.8910840630615	155.06	52.7041559250847	155.06	38.924599036391
155.17	13.8951509110257	155.17	52.7250824200109	155.17	38.952914698944
155.27	13.9039196420754	155.27	52.7422933440675	155.27	38.9744390062
155.38	13.9143144700711	155.38	52.7557886990735	155.38	38.989171958159
155.48	13.9263353950128	155.48	52.7689305320109	155.48	39.002948825542
155.58	13.9399824180373	155.58	52.7884715110076	155.58	39.018422957538
155.68	13.9552555380078	155.68	52.8144116390195	155.68	39.0355943541361
155.78	13.972154755038	155.78	52.8504664830507	155.78	39.061254370647
155.88	13.9908455699924	155.88	52.896636045034	155.88	39.09540300706
155.99	14.0113279810521	155.99	52.95292032406	155.99	39.138040263382
156.09	14.0360752139941	156.09	53.019319321038	156.09	39.189166139605
156.2	14.0609879470048	156.2	53.0958330340354	156.2	39.248780635739
156.3	14.0860661790612	156.3	53.1763446060722	156.3	39.3106013930871
156.41	14.1113099119821	156.41	53.2608540360116	156.41	39.374628411644
156.51	14.1367191440622	156.51	53.3459992780081	156.51	39.435026420691
156.62	14.1592582970134	156.62	53.4250276610919	156.62	39.489142071043
156.72	14.1789273710629	156.72	53.4979391850356	156.72	39.5369753626961
156.83	14.1957263659833	156.83	53.5647338500667	156.83	39.5785262956561
156.93	14.2094897820471	156.93	53.6254116570944	156.93	39.613794869919
157.03	14.2202176190267	157.03	53.6767532960312	157.03	39.6425973557261
157.13	14.2279098770359	157.13	53.7187587669905	157.13	39.664933753078
157.24	14.2325665569842	157.24	53.7514280709956	157.24	39.6808040619681
157.34	14.229691915034	157.34	53.7808780660498	157.34	39.696490641101
157.44	14.226537336981	157.44	53.8071087520393	157.44	39.7119934904701
157.55	14.2231028220294	157.55	53.830120130101	157.55	39.727312610079
157.65	14.2224239480129	157.65	53.8499122000076	157.65	39.742447999924
157.75	14.2245007169777	157.75	53.866894142061	157.75	39.762304584253
157.85	14.2293331280143	157.85	53.8807114180599	157.85	39.77927643783
157.95	14.236921179986	157.95	53.8913640250485	157.95	39.793363560655
158.06	14.2472648750527	158.06	53.9020712740239	158.06	39.80474968249
158.16	14.2654953100418	158.16	53.9128331630536	158.16	39.813434803331
158.26	14.2916124850672	158.26	53.9236496940703	158.26	39.819418923184
158.37	14.3301121430568	158.37	53.9345208650275	158.37	39.822702042044
158.47	14.3737428990107	158.47	53.9454466780853	158.47	39.823284159915
158.57	14.4225047530426	158.57	53.9632705410895	158.57	39.8228775888421
158.68	14.4763977050388	158.68	53.9879924569959	158.68	39.82148232882
158.78	14.5354217560225	158.78	54.0192032410687	158.78	39.81419345561
158.89	14.6061560990347	158.89	54.0572574360567	158.89	39.808616894446
158.99	14.6845345039992	158.99	54.1021550410505	158.99	39.804752645325
159.09	14.7705569700065	159.09	54.1538960560501	159.09	39.80260070825
159.19	14.859092401025	159.19	54.2124804820787	159.19	39.80216108322
159.29	14.9501407960315	159.29	54.2791255460315	159.29	39.798071804956
159.4	15.043702155026	159.4	54.3502877520723	159.4	39.790855605892
159.5	15.1397764769854	159.5	54.4259670990641	159.5	39.780512486025
159.61	15.2365554440621	159.61	54.4993201770012	159.61	39.7653301333091
159.71	15.3278098219971	159.71	54.5703469859973	159.71	39.7453085477441
159.81	15.4135396099946	159.81	54.6390475260523	159.81	39.720447729329
159.91	15.4871656170599	159.91	54.7054217980758	159.91	39.690747678066
160.01	15.5527540709954	160.01	54.7666318080928	160.01	39.655178721789
160.11	15.6103049720286	160.11	54.8246204970155	160.11	39.6219130326361
160.22	15.6598183200458	160.22	54.8793878630249	160.22	39.590950610608
160.32	15.7012941160701	160.32	54.9297166810447	160.32	39.567653420979
160.43	15.7398705970309	160.43	54.9791504450923	160.43	39.551498731325
160.53	15.7755477620185	160.53	55.027689156077	160.53	39.5424865416441
160.63	15.8101339329733	160.63	55.0753328150222	160.63	39.540616851937
160.73	15.8498583410847	160.73	55.1220814210183	160.73	39.5458896622051
160.83	15.8947209870348	160.83	55.1660526830346	160.83	39.551284443729
160.93	15.9447218710511	160.93	55.2072466020945	160.93	39.5568011965131
161.04	15.9998609930199	161.04	55.2485011680801	161.04	39.5634695927111
161.14	16.0607061610563	161.14	55.2878734440583	161.14	39.563117460202
161.24	16.1275907570371	161.24	55.3253634290058	161.24	39.5557447989761
161.34	16.2005147800528	161.34	55.3609711230365	161.34	39.541351609037
161.45	16.2743399930605	161.45	55.3946965260366	161.45	39.519937890383
161.55	16.349066395037	161.55	55.4328967780293	161.55	39.4972929734341
161.66	16.4246939870054	161.66	55.4680216860106	161.66	39.465533285981
161.76	16.5012227690795	161.76	55.5000712510036	161.76	39.42465882802
161.86	16.5794449360419	161.86	55.530927764039	161.86	39.381690128269
161.96	16.6568897880097	161.96	55.560591225003	161.96	39.33662718673
162.07	16.7335573249829	162.07	55.5890616340093	162.07	39.289470003396
162.17	16.8088797390737	162.17	55.6163389900348	162.17	39.240218578272
162.27	16.8825236480643	162.27	55.6407966350889	162.27	39.1864540562841
162.37	16.954489054001	162.37	55.6729383999937	162.37	39.141150969656
162.47	17.0247759550648	162.47	55.7127642859996	162.47	39.104309318389
162.57	17.0933843520515	162.57	55.7539171539929	162.57	39.070139772062
162.68	17.1530628609844	162.68	55.8039471940219	162.68	39.046525902889
162.78	17.2019890720776	162.78	55.8628544069961	162.78	39.033467710865
162.89	17.2393707920264	162.89	55.9306387940524	162.89	39.030965195995
162.99	17.2676787190085	162.99	56.0073003530306	162.99	39.0390183582741
163.09	17.2869128530238	163.09	56.0931936259976	163.09	39.065233122939
163.2	17.2970731940723	163.2	56.1811483401016	163.2	39.1042616246791
163.3	17.2981597430635	163.3	56.2727911540151	163.3	39.158522718568
163.4	17.2879505920491	163.4	56.3576182340739	163.4	39.215041872385
163.51	17.2667633810306	163.51	56.4356295820971	163.51	39.273819086125
163.61	17.2345981089848	163.61	56.5068251970615	163.61	39.334854359791
163.71	17.1987061600021	163.71	56.5712050799902	163.71	39.398147693381
163.82	17.1609099420493	163.82	56.6241461770005	163.82	39.4612979418251
163.92	17.1212094580824	163.92	56.6700464620453	163.92	39.528385438653
164.02	17.0796047050317	164.02	56.708905935011	164.02	39.599410183865
164.12	17.0360956840341	164.12	56.7403700550813	164.12	39.666766252222
164.22	16.9970701990678	164.22	56.7716090940849	164.22	39.73580150904
164.33	16.9625282510424	164.33	56.8026230550913	164.33	39.8065159543171
164.43	16.9346917450639	164.43	56.8334119360543	164.43	39.8789095880541
164.53	16.9132430439731	164.53	56.8639757370875	164.53	39.95298241025
164.64	16.8981821460648	164.64	56.8985823809953	164.64	40.026614538888
164.74	16.8895090530441	164.74	56.9372318680053	164.74	40.09980597397
164.84	16.8872237640016	164.84	56.9845472490442	164.84	40.174957860566
164.94	16.8975555120596	164.94	57.0361305520919	164.94	40.247989865148
165.04	16.9176884970739	165.04	57.0919817770346	165.04	40.318901987714
165.15	16.9476227190444	165.15	57.1521009240996	165.15	40.387694228266
165.25	16.9809703750161	165.25	57.2164879940829	165.25	40.454366586803
165.35	17.0177314649891	165.35	57.2832000460721	165.35	40.5107468911911
165.46	17.0579059880538	165.46	57.3546453611016	165.46	40.562059220993
165.56	17.1014939439829	165.56	57.4308239390575	165.56	40.608303576205
165.66	17.1392577740335	165.66	57.5074678570218	165.66	40.651599838841
165.76	17.1723430689781	165.76	57.5845771170407	165.76	40.691948008898
165.87	17.2007498290441	165.87	57.6621517170679	165.87	40.7293480863821
165.97	17.2182488209955	165.97	57.7401916580129	165.97	40.763800071289
166.08	17.2276558440672	166.08	57.8138265600501	166.08	40.799671143151
166.18	17.2289708980315	166.18	57.8813736360644	166.18	40.8341329240161
166.28	17.2221939840256	166.28	57.9428328860558	166.28	40.867185413885
166.38	17.2073251010261	166.38	58.0001472490039	166.38	40.9070007848861
166.49	17.1840308680657	166.49	58.0509084441019	166.49	40.9483549574681
166.59	17.1506075200796	166.59	58.0951164720318	166.59	40.991247931629
166.69	17.1162926160378	166.69	58.1327713340443	166.69	41.035679707369
166.79	17.0799405660773	166.79	58.1638730280929	166.79	41.081650284685
166.89	17.0415513680382	166.89	58.1959717470681	166.89	41.137043235787
167	17.0011250240805	167	58.2359138110178	167	41.2104086480101
167.1	16.9586615330672	167.1	58.288569601018	167.1	41.297379341825
167.21	16.9166315949951	167.21	58.355621903047	167.21	41.400783695179
167.31	16.8739985680304	167.31	58.4370707190374	167.31	41.520621708073
167.41	16.8307624539921	167.41	58.5329160470565	167.41	41.656893380507
167.51	16.7872566320284	167.51	58.6431578880138	167.51	41.809598712484
167.62	16.7451848680003	167.62	58.7572924090409	167.62	41.965763171778
167.72	16.7045471630445	167.72	58.8710985260832	167.72	42.1222023152941
167.82	16.6653435170474	167.82	58.9845762390269	167.82	42.278916143034
167.92	16.627573930009	167.92	59.0901753570279	167.92	42.428021082789
168.03	16.5910398440019	168.03	59.1810495579921	168.03	42.560967047226
168.13	16.5557412600492	168.13	59.2571988430564	168.13	42.677754036346
168.23	16.5192074790639	168.23	59.3186232100607	168.23	42.7783820501481
168.33	16.4824751410606	168.33	59.3653226610513	168.33	42.862851088634
168.43	16.4455442470626	168.43	59.4067230219935	168.43	42.940785535436
168.53	16.4084147960466	168.53	59.4428242940239	168.53	43.0121853905561
168.64	16.3710867880127	168.64	59.4841303080784	168.64	43.0900251862161
168.74	16.3332425850058	168.74	59.5348621500307	168.74	43.177489365514
168.84	16.2939963950066	168.84	59.5950198180617	168.84	43.274577928446
168.94	16.2533482180152	168.94	59.6646033139905	168.94	43.381290875011
169.05	16.2114966100262	169.05	59.743612635998	169.05	43.497628205211
169.15	16.1684415710397	169.15	59.8276498139967	169.15	43.619509585519
169.25	16.1241831029884	169.25	59.9187751460022	169.25	43.749881108092
169.36	16.07872120303	169.36	60.0169886340609	169.36	43.88874277293
169.46	16.0297342990816	169.46	60.1128644490245	169.46	44.026470196405
169.56	15.9796759439814	169.56	60.2064025930531	169.56	44.1630633785081
169.66	15.92854613898	169.66	60.2976030650098	169.66	44.298522319241
169.77	15.8766625220323	169.77	60.3864658650082	169.77	44.4328470186041
169.87	15.8249108860673	169.87	60.4722665680129	169.87	44.5676346261901
169.97	15.7732912300617	169.97	60.552911416039	169.97	44.698337829553
170.08	15.7218035550386	170.08	60.6284004110194	170.08	44.82495662869
170.18	15.6704478590655	170.18	60.7031315220183	170.18	44.951571357131
170.28	15.618153179048	170.28	60.7750444520434	170.28	45.075235922718
170.39	15.5649195149863	170.39	60.8441391990482	170.39	45.195950325448
170.49	15.5130684410096	170.49	60.9104157630327	170.49	45.3137145653221
170.6	15.4601464020061	170.6	60.9738741439969	170.6	45.428528642342
170.7	15.4061533989989	170.7	61.0325037720258	170.7	45.539452950081
170.8	15.3510894310784	170.8	61.0863046460963	170.8	45.6464874885361
170.9	15.2949544990406	170.9	61.1360011920397	170.9	45.748035108126
171.01	15.2366030109761	171.01	61.1836871660216	171.01	45.848643121295
171.11	15.1801643070257	171.11	61.2293625700886	171.11	45.948311528037
171.22	15.1256383860527	171.22	61.2730274020805	171.22	46.047040328353
171.32	15.0740962139935	171.32	61.3146816640437	171.32	46.144829522242
171.42	15.0255377900521	171.42	61.3560081410469	171.42	46.2445074876601
171.52	14.9799631150245	171.52	61.3981527400256	171.52	46.343090790633
171.63	14.9373721880011	171.63	61.4411154600703	171.63	46.440579431165
171.73	14.8977650089819	171.73	61.4869068730286	171.73	46.537913015677
171.84	14.8607376449945	171.84	61.5355269770816	171.84	46.635091544171
171.94	14.8262900950158	171.94	61.5869757740484	171.94	46.732115016642
172.04	14.7955679510687	172.04	61.6412532640425	172.04	46.828983433095
172.14	14.7644418730124	172.14	61.6983594450176	172.14	46.925696793529
172.25	14.7329118619837	172.25	61.7469693830799	172.25	47.011334095333
172.35	14.700977917073	172.35	61.7870830760694	172.35	47.085895338504
172.46	14.6686400390763	172.46	61.8170177390311	172.46	47.146552145092
172.56	14.6369348680082	172.56	61.8356274650296	172.56	47.196287949071
172.66	14.6039208950697	172.66	61.8429122550879	172.66	47.235102750437
172.76	14.5695981220797	172.76	61.8388721090923	172.76	47.262996549189
172.86	14.534370480078	172.86	61.823507027043	172.86	47.2799693453351
172.96	14.4982379709973	172.96	61.8010380929945	172.96	47.28920558196
173.06	14.4612005930185	173.06	61.7729613790061	173.06	47.294142840453
173.16	14.4232583480743	173.16	61.7392768861009	173.16	47.294781120812
173.27	14.3864322010359	173.27	61.7113095490822	173.27	47.302041425648
173.38	14.3521985739881	173.38	61.6890593690869	173.38	47.315923754959
173.48	14.3205574670446	173.48	61.6725263450917	173.48	47.3364281087461
173.58	14.290472239054	173.58	61.6617104780062	173.58	47.363554487008
173.68	14.2638844000658	173.68	61.6543562150582	173.68	47.3930263714261
173.78	14.2407939490568	173.78	61.6569367720103	173.78	47.429840555096
173.89	14.2212008870501	173.89	61.6694521480667	173.89	47.47399703802
173.99	14.2051052119996	173.99	61.687681259059	173.99	47.5223113771011
174.09	14.2001690810503	174.09	61.7101280340648	174.09	47.571345990957
174.2	14.2063924930653	174.2	61.7367924720611	174.2	47.62110087959
174.3	14.2217544840832	174.3	61.7676745730478	174.3	47.671576043
174.4	14.2447786290631	174.4	61.8027743360017	174.4	47.722771481183
174.51	14.2754649300514	174.51	61.8354122570963	174.51	47.760345532886
174.62	14.3138133860248	174.62	61.8655883350812	174.62	47.784298198111
174.72	14.3598239969833	174.72	61.8955581220462	174.72	47.798905995175
174.82	14.4030092039884	174.82	61.9188484030246	174.82	47.7991721309891
174.93	14.4433690080632	174.93	61.9354591780166	174.93	47.785096605545
175.03	14.4809034080708	175.03	61.945390447022	175.03	47.756679418852
175.13	14.5079502500494	175.13	61.9486422100408	175.13	47.7139205708961
175.24	14.5245095329756	175.24	61.9514588820493	175.24	47.673552035175
175.34	14.5305812579863	175.34	61.9538404620243	175.34	47.635573811693
175.44	14.5261654230353	175.44	61.9557869520122	175.44	47.599985900445
175.54	14.5151487949988	175.54	61.9639778550436	175.54	47.581129962688
175.65	14.4986506860505	175.65	61.9784131740744	175.65	47.579005998423
175.75	14.4766710990325	175.75	61.9990929080814	175.75	47.5936140076481
175.86	14.4596975900413	175.86	62.0260170570646	175.86	47.624953990368
175.96	14.4477301610095	175.96	62.0587879110417	175.96	47.668741473445
176.06	14.4407688110277	176.06	62.0983107410211	176.06	47.7247624117391
176.17	14.4388135390727	176.17	62.1445855470029	176.17	47.7930168052451
176.27	14.4418643479867	176.27	62.1913679140107	176.27	47.8567726804731
176.38	14.4490160460009	176.38	62.2386578410214	176.38	47.9160300374251
176.48	14.4602686350481	176.48	62.2864553300815	176.48	47.9707888760991
176.58	14.4717353490478	176.58	62.3347603790307	176.58	48.021049196499
176.69	14.4822968750304	176.69	62.3835729890061	176.69	48.066810998624
176.79	14.4919532119729	176.79	62.4258054029951	176.79	48.101891714365
176.9	14.5007043590795	176.9	62.4614576209979	176.9	48.126291343724
177	14.5085503180553	177	62.4909273520871	177	48.144294359839
177.11	14.5175987870516	177.11	62.5133093260501	177.11	48.156114807846
177.21	14.5323351169964	177.21	62.5286035420913	177.21	48.161752687748
177.32	14.5527593069801	177.32	62.5368100020296	177.32	48.161207999543
177.42	14.5797765460429	177.42	62.537928704046	177.42	48.154480743232
177.52	14.6133868360039	177.52	62.5364382640328	177.52	48.143941834093
177.62	14.6535901740208	177.62	62.5366213430425	177.62	48.1293885833121
177.72	14.7003865620263	177.72	62.5384779410751	177.72	48.110820990888
177.83	14.7537759989973	177.83	62.5490958140063	177.83	48.0944216249281
177.93	14.8151845470466	177.93	62.5684749639959	177.93	48.080190485434
178.03	14.8846122070836	178.03	62.5966153889976	178.03	48.068127572403
178.13	14.9599512780014	178.13	62.6335170900347	178.13	48.058232885834
178.24	15.0367164100089	178.24	62.6791800680166	178.24	48.0505064257321
178.34	15.1149076050388	178.34	62.7336341430009	178.34	48.0435519526901
178.44	15.1945248600214	178.44	62.7968793170339	178.44	48.03736946671
178.55	15.2755681780263	178.55	62.8644369730864	178.55	48.029588052514
178.65	15.3501580980446	178.65	62.9320244520386	178.65	48.020410398917
178.76	15.4182946190531	178.76	62.9996417540042	178.76	48.0098365059191
178.86	15.4799777420749	178.86	63.0672888770505	178.86	47.997866373521
178.96	15.5337814049972	178.96	63.1349658229965	178.96	47.9845000017211
179.06	15.5797056080473	179.06	63.1929536820053	179.06	47.967897941133
179.17	15.6177503520212	179.17	63.2412524540769	179.17	47.948060191757
179.27	15.647915634986	179.27	63.2798621390975	179.27	47.924986753593
179.37	15.6634250949992	179.37	63.3087529140539	179.37	47.900073866046
179.48	15.6631930379945	179.48	63.3279247800829	179.48	47.8733215291141
179.58	15.6472194639719	179.58	63.3373777380939	179.58	47.844729742799
179.68	15.6233838330309	179.68	63.3371117850174	179.68	47.8142985070971
179.78	15.5916861450578	179.78	63.3317461290517	179.78	47.793423391107
179.89	15.5521263990295	179.89	63.3202557240793	179.89	47.782165043059
179.99	15.5047045969923	179.99	63.3026405701003	179.99	47.780523462953
180.1	15.4574547400443	180.1	63.288619576042	180.1	47.79033810017
180.2	15.4107859700616	180.2	63.2781927420183	180.2	47.811608954723
180.3	15.3646982849978	180.3	63.2713600690522	180.3	47.844336026598
180.4	15.3259680490692	180.4	63.2681215550974	180.4	47.8885193158061
180.51	15.295680956001	180.51	63.2643265450952	180.51	47.931974161293
180.61	15.2738370060206	180.61	63.2634805990619	180.61	47.977796986712
180.72	15.2604361990143	180.72	63.2655837200673	180.72	48.025987792061
180.82	15.2554785340726	180.82	63.2660167000267	180.82	48.065151008241
180.93	15.2562716900775	180.93	63.2658045860808	180.93	48.095225987022
181.03	15.2628156670289	181.03	63.2649473770925	181.03	48.1162127284021
181.13	15.2670764609866	181.13	63.2634450740852	181.13	48.128111232379
181.24	15.2686449340536	181.24	63.2612976750124	181.24	48.130921498952
181.34	15.2675210849793	181.34	63.2566376870045	181.34	48.125468354362
181.45	15.2637049139912	181.45	63.2494651080151	181.45	48.111751798609
181.55	15.2571964209756	181.55	63.243930597082	181.55	48.1019564927421
181.65	15.2447714569917	181.65	63.236528590096	181.65	48.0929860131121
181.75	15.2286983050089	181.75	63.2272590870571	181.75	48.084840359725
181.85	15.2089769650274	181.85	63.2161220891021	181.85	48.077519532575
181.96	15.1882997580515	181.96	63.2031175960037	181.96	48.071023531665
182.06	15.1666666860137	182.06	63.1941874590893	182.06	48.0745183590691
182.16	15.1440777469816	182.16	63.1936981790204	182.16	48.090102231632
182.27	15.1205329419781	182.27	63.2016497570476	182.27	48.117775149337
182.37	15.0960322710034	182.37	63.2199096870636	182.37	48.156712285957
182.47	15.0630736189896	182.47	63.2484779700917	182.47	48.206913641491
182.57	15.0216569850272	182.57	63.2873546060182	182.57	48.2683792159371
182.68	14.9750065190801	182.68	63.3365395940473	182.68	48.341109009297
182.78	14.9208539380652	182.78	63.3960329359979	182.78	48.425103021567
182.88	14.8591992410729	182.88	63.4596163370134	182.88	48.5216450746521
182.99	14.7900424290128	182.99	63.5272897960704	182.99	48.630735168556
183.09	14.7133835019986	183.09	63.5931114630921	183.09	48.743207301198
183.19	14.6294134120808	183.19	63.652714837076	183.19	48.8569632557421
183.3	14.5381321600553	183.3	63.7060999169989	183.3	48.9720030321891
183.4	14.4395397450126	183.4	63.7532667030882	183.4	49.088326630537
183.51	14.3411382830436	183.51	63.794215196026	183.51	49.205934050787
183.61	14.2429277740348	183.61	63.8295760199981	183.61	49.325264965301
183.71	14.1449082170766	183.71	63.8593491770507	183.71	49.4463193740701
183.82	14.047079613988	183.82	63.8835346650239	183.82	49.569097277099
183.92	13.9558450010782	183.92	63.9083507780924	183.92	49.692314852484
184.02	13.8722143569794	184.02	63.933797517052	184.02	49.815972100223
184.13	13.7961876830559	184.13	63.9598748809931	184.13	49.940069020317
184.23	13.7275740260066	184.23	63.9865828700295	184.23	50.064605612766
184.33	13.6663733860587	184.33	64.0171671780081	184.33	50.186424533857
184.44	13.612585762985	184.44	64.0540114700343	184.44	50.306899469757
184.54	13.5662111570127	184.54	64.0971157470176	184.54	50.426030420465
184.65	13.5272495670051	184.65	64.1458493830669	184.65	50.5433777136261
184.75	13.5002014390011	184.75	64.2002123780685	184.75	50.65894134924
184.85	13.485066771068	184.85	64.2602047330456	184.85	50.772721327306
184.95	13.4754425280335	184.95	64.3258264470887	184.95	50.884717647828
185.06	13.470318728082	185.06	64.3970775209937	185.06	50.994930310797
185.16	13.4696953730327	185.16	64.469573336055	185.16	51.094474254641
185.26	13.4735724619759	185.26	64.5433138930684	185.26	51.183349479355
185.36	13.4819499950254	185.36	64.6150534990966	185.36	51.264713328659
185.47	13.4944188340569	185.47	64.6824084880109	185.47	51.337192116377
185.57	13.5087946470094	185.57	64.7453788590155	185.57	51.4007858425181
185.68	13.5250774360429	185.68	64.8039646119969	185.68	51.455494507075
185.78	13.5387667560281	185.78	64.8581657480918	185.78	51.501318110054
185.88	13.549862607988	185.88	64.9063389970479	185.88	51.537022520217
185.98	13.55836498999	185.98	64.9484843580694	185.98	51.564792067327
186.09	13.5642739040804	186.09	64.9846018310427	186.09	51.584626751394
186.19	13.5691623549974	186.19	65.0190760330815	186.19	51.605411633994
186.29	13.5744939840379	186.29	65.0519069660049	186.29	51.627146715125
186.4	13.5802687890418	186.4	65.0830946279939	186.4	51.64983199479
186.5	13.5868959109757	186.5	65.1126390190484	186.5	51.6734674729891
186.6	13.5965596790584	186.6	65.141502366032	186.6	51.69744236863
186.7	13.6092600930624	186.7	65.167276473062	186.7	51.7178848469451
186.8	13.6249971529878	186.8	65.1899613400246	186.8	51.734794907934
186.9	13.643770859062	186.9	65.2112002370586	186.9	51.749406682832
187	13.6678040660172	187	65.2309931640502	187	51.759535841865
187.11	13.6970967740808	187.11	65.2493401209995	187.11	51.76518238504
187.21	13.7300759770369	187.21	65.26624110802	187.21	51.766346312354
187.32	13.7652780340431	187.32	65.2816961260214	187.32	51.763027623811
187.42	13.8027029470322	187.42	65.2903211260991	187.42	51.747619416971
187.52	13.842350714981	187.52	65.2921161090489	187.52	51.720121691844
187.62	13.8842213369799	187.62	65.2861188490306	187.62	51.6811452295251
187.72	13.9313315810341	187.72	65.2747375420404	187.72	51.634561864775
187.83	13.9775196209939	187.83	65.2579721880784	187.83	51.580371597592
187.93	14.022785456973	187.93	65.2358227860077	187.93	51.518574427976
188.03	14.0649062350349	188.03	65.2082893360557	188.03	51.449170355932
188.14	14.1038819540427	188.14	65.1773074720268	188.14	51.3710782483681
188.24	14.1397126150196	188.24	65.139679068011	188.24	51.287261803757
188.34	14.1723982160329	188.34	65.0954041220757	188.34	51.1977210221011
188.45	14.202263253992	188.45	65.0498666840349	188.45	51.110062805831
188.55	14.2243530850692	188.55	65.0030667520696	188.55	51.024287154947
188.66	14.2386677110835	188.66	64.9550043270892	188.66	50.9403940694491
188.76	14.2421903650529	188.76	64.9056794090939	188.76	50.858383549335
188.86	14.2410828710808	188.86	64.8529354770062	188.86	50.7757745802691
188.96	14.2353452300767	188.96	64.7969004220386	188.96	50.697649693495
189.07	14.2249774420407	189.07	64.737574243054	189.07	50.624008889011
189.17	14.2099795069726	189.17	64.6730213070441	189.17	50.555933299908
189.27	14.1893414449896	189.27	64.6064397420787	189.27	50.490459227715
189.37	14.1635912110587	189.37	64.5378295459977	189.37	50.427586672429
189.47	14.1324043130453	189.47	64.4671907190286	189.47	50.3673156340491
189.58	14.1007353910254	189.58	64.3945232620808	189.58	50.309646112579
189.68	14.0685844460222	189.68	64.3174435090259	189.68	50.253204421851
189.78	14.0359514759894	189.78	64.2446807810302	189.78	50.206191927059
189.88	14.0028364839964	189.88	64.1783915980341	189.88	50.171089642547
189.98	13.9658247170473	189.98	64.118448071099	189.98	50.142815037065
190.09	13.9209588360245	190.09	64.0648501990881	190.09	50.1213681106171
190.19	13.8682388410416	190.19	64.0175979830246	190.19	50.1067488632
190.29	13.8086747110719	190.29	63.976691421999	190.29	50.0989572948161
190.39	13.741738491035	190.39	63.947540179015	190.39	50.106817818808
190.5	13.6674301800213	190.5	63.9333742370809	190.5	50.13751775785
190.6	13.5857497790539	190.6	63.9341935960829	190.6	50.191057111944
190.7	13.4966972869961	190.7	63.9523819220358	190.7	50.268809567256
190.8	13.4024570339761	190.8	63.9792098930911	190.8	50.362573758584
190.91	13.3105430280693	190.91	64.0146775090216	190.91	50.4723496859321
191.01	13.2243700180652	191.01	64.0587847710776	191.01	50.598137349296
191.11	13.1478953460373	191.11	64.1096693860845	191.11	50.738074456265
191.21	13.081119010053	191.21	64.1625893050559	191.21	50.885234628207
191.32	13.0240410110218	191.32	64.2175445279918	191.32	51.032103857922
191.42	12.9766613490574	191.42	64.2691253930252	191.42	51.1698577320611
191.52	12.9375163850227	191.52	64.3141019160112	191.52	51.291308927955
191.62	12.9042253889793	191.62	64.3524740980865	191.62	51.3964574456051
191.73	12.8767883610408	191.73	64.3842419390239	191.73	51.485303285012
191.83	12.8530209710789	191.83	64.4094054380275	191.83	51.557846446169
191.93	12.8254092130646	191.93	64.4303727920033	191.93	51.61795876385
192.03	12.7939530850654	192.03	64.4447364340976	192.03	51.665613401932
192.13	12.7586525890138	192.13	64.4543586570308	192.13	51.702672652826
192.24	12.715016585048	192.24	64.4639815089931	192.24	51.736062895167
192.34	12.6641790000122	192.34	64.4736049920311	192.34	51.7732981361541
192.44	12.6061398329966	192.44	64.4832291040984	192.44	51.8143783757881
192.54	12.5423627250711	192.54	64.4928538459908	192.54	51.859303614065
192.64	12.4752284040142	192.64	64.5034967640186	192.64	51.9135825365821
192.74	12.4047368710762	192.74	64.5142619480339	192.74	51.9751853053411
192.85	12.33088812603	192.85	64.5251493959904	192.85	52.04411192034
192.96	12.2536821680796	192.96	64.533750915075	192.96	52.116490546813
193.06	12.1792808230339	193.06	64.5424740680483	193.06	52.192348020885
193.16	12.1055520199889	193.16	64.5513188570703	193.16	52.271684342553
193.26	12.0369868990338	193.26	64.5602852810043	193.26	52.354499511814
193.37	11.972451532074	193.37	64.5693733400776	193.37	52.440793528671
193.47	11.9119459210424	193.47	64.578881602074	193.47	52.524703135666
193.57	11.8554700650293	193.57	64.5888100650609	193.57	52.608360402139
193.67	11.8030239640348	193.67	64.5981411840921	193.67	52.686256642489
193.77	11.7595622600675	193.77	64.6077708699977	193.77	52.7604216947211
193.88	11.7316641890284	193.88	64.617699123005	193.88	52.830855558832
193.98	11.7193297520544	193.98	64.6279259430003	193.98	52.897558234829
194.09	11.716397125042	194.09	64.6384513300973	194.09	52.960529722702
194.19	11.724998376053	194.19	64.6491473939932	194.19	53.0146874912141
194.29	11.7451335059968	194.29	64.6638600400138	194.29	53.057298208285
194.4	11.7768025140776	194.4	64.6825892690686	194.4	53.088361873908
194.5	11.8200054020008	194.5	64.7050365130326	194.5	53.1137417455371
194.6	11.8742142120709	194.6	64.7312017730428	194.6	53.1313057538411
194.7	11.9345452570769	194.7	64.761085048076	194.7	53.1410538988191
194.81	11.9960438970566	194.81	64.7946863380184	194.81	53.142986180464
194.91	12.0521308930392	194.91	64.832005644007	194.91	53.137102598784
195.01	12.1028062460482	195.01	64.8664169050335	195.01	53.1173050500681
195.11	12.1480699560834	195.11	64.8979201210977	195.11	53.0884772212871
195.21	12.187922022008	195.21	64.9266431830711	195.21	53.055701643688
195.31	12.2263197860093	195.31	64.9487401850593	195.31	53.021711649355
195.42	12.2646072389898	195.42	64.9642111270623	195.42	52.986507238287
195.52	12.3027843800401	195.52	64.9730560090802	195.52	52.950088410486
195.62	12.3413791670828	195.62	64.9752748309993	195.62	52.912455165954
195.73	12.3852752850553	195.73	64.9676376110619	195.73	52.86642018202
195.83	12.434472736004	195.83	64.9470249160231	195.83	52.807520034551
195.93	12.4889715190193	195.93	64.9134367459965	195.93	52.735754723552
196.03	12.5487716339876	196.03	64.8734991619904	196.03	52.6572223527311
196.14	12.6041266240691	196.14	64.8272121630953	196.14	52.567039235107
196.24	12.6550364890363	196.24	64.7745757490839	196.24	52.465205370691
196.34	12.697543889999	196.34	64.7155899210929	196.34	52.351720759473
196.45	12.730304832985	196.45	64.6549967270857	196.45	52.231327450326
196.55	12.7533193190175	196.55	64.5947568260681	196.55	52.1157325587031
196.65	12.7665873490059	196.65	64.5348702170168	196.65	52.004936084604
196.75	12.7701089210177	196.75	64.4785668830536	196.75	51.906125350704
196.86	12.7662647660145	196.86	64.4289662570827	196.86	51.823763781125
196.96	12.7530574520733	196.96	64.3860683380808	196.96	51.757851375872
197.06	12.7304869810132	197.06	64.3498731270711	197.06	51.708388134943
197.16	12.7082998089918	197.16	64.3203806220072	197.16	51.675374058336
197.27	12.6864959360091	197.27	64.2999983909931	197.27	51.658835982169
197.37	12.6650753620652	197.37	64.2903044250716	197.37	51.662349329876
197.48	12.6440380870463	197.48	64.2865566770752	197.48	51.681172052594
197.58	12.6222501850179	197.58	64.2867944870886	197.58	51.703597034861
197.68	12.603381357053	197.68	64.2910178560214	197.68	51.729624276674
197.78	12.5874316030377	197.78	64.2992267830778	197.78	51.759253778038
197.89	12.5720201930335	197.89	64.3114212690534	197.89	51.792485538948
197.99	12.5591445590771	197.99	64.328497226029	197.99	51.831349397405
198.09	12.5488046990085	198.09	64.3559542520507	198.09	51.877675251925
198.19	12.5410006140783	198.19	64.393792348028	198.19	51.9314631025171
198.3	12.5357323050821	198.3	64.4396039490402	198.3	51.992686113054
198.4	12.5411456430129	198.4	64.4918110619983	198.4	52.057768860113
198.5	12.5572406279844	198.5	64.5504136859927	198.5	52.1267113436931
198.61	12.5851511870678	198.61	64.6154118210234	198.61	52.199513563794
198.71	12.6212076190768	198.71	64.6897050270354	198.71	52.279075079395
198.81	12.6654099229881	198.81	64.7669798020161	198.81	52.350936516135
198.91	12.7177581000524	198.91	64.8472361450558	198.91	52.415097874021
199.01	12.778252149019	199.01	64.9295781450974	199.01	52.469529315048
199.12	12.8403128339869	199.12	65.0085062030712	199.12	52.512400940703
199.22	12.8947311960701	199.22	65.0840203170446	199.22	52.543712750975
199.32	12.9415072369738	199.32	65.1561204890641	199.32	52.563464745872
199.42	12.9724950820673	199.42	65.2248067179926	199.42	52.57165692539
199.53	12.9876947330558	199.53	65.2862330980497	199.53	52.5710226216091
199.63	12.9871061890299	199.63	65.3382760040131	199.63	52.568647164801
199.74	12.9707294510126	199.74	65.3780358750282	199.74	52.561630995978
199.84	12.9385645179809	199.84	65.4118262150405	199.84	52.564433489499
199.94	12.8989349110498	199.94	65.4396470210941	199.94	52.577054645364
200.04	12.851840631015	200.04	65.4614982960311	200.04	52.599494463578
200.15	12.8038609150281	200.15	65.4773800380326	200.15	52.631752944136
200.25	12.7642047200425	200.25	65.4851889860311	200.25	52.67172682555
200.35	12.7328720460582	200.35	65.4817154030525	200.35	52.707882848847
200.46	12.7098628939848	200.46	65.4669592880737	200.46	52.740221014021
200.56	12.6951772620032	200.56	65.4447665460793	200.56	52.766007988988
200.66	12.6874711600067	200.66	65.4172608060435	200.66	52.778158443492
200.77	12.6817918679762	200.77	65.3844420660334	200.77	52.776672377529
200.87	12.6781393839792	200.87	65.3463103280956	200.87	52.761549791098
200.97	12.6681901880374	200.97	65.3028655900698	200.97	52.7327906842
201.08	12.6519442800372	201.08	65.2623919249891	201.08	52.700023121635
201.18	12.6294016599786	201.18	65.2248893339902	201.18	52.668199823371
201.28	12.6005623279752	201.28	65.192461078027	201.28	52.6394240508991
201.38	12.567658733019	201.38	65.1683168940735	201.38	52.625229063199
201.49	12.5309848340294	201.49	65.1524567830393	201.49	52.6256148602661
201.59	12.4905406299831	201.59	65.1448807450379	201.59	52.640581442102
201.69	12.4476701140566	201.69	65.1455887800694	201.69	52.670128808705
201.8	12.4073260050181	201.8	65.1526202279911	201.8	52.710063851819
201.9	12.3695083040047	201.9	65.1676279510411	201.9	52.761745473522
202	12.3342170099932	202	65.1906119470596	202	52.825173673812
202.11	12.3014521229834	202.11	65.2132881450598	202.11	52.89072038789
202.21	12.2813327110407	202.21	65.2356565440186	202.21	52.953432895787
202.31	12.2738587730282	202.31	65.2577171440498	202.31	53.013311197505
202.41	12.2767978600677	202.41	65.2794699460628	202.41	53.0703552930431
202.52	12.2898560130125	202.52	65.3009149480113	202.52	53.124565182401
202.62	12.3130332329993	202.62	65.3209376250743	202.62	53.16470727121
202.72	12.3463295200281	202.72	65.3395379750918	202.72	53.190781559472
202.83	12.3897448739854	202.83	65.3586766580929	202.83	53.206981155447
202.93	12.4396095940256	202.93	65.3767008130899	202.93	53.211947157058
203.04	12.4961068510174	203.04	65.3936104400827	203.04	53.205679564303
203.14	12.5592366470073	203.14	65.4094055410042	203.14	53.188178377181
203.25	12.6188799140436	203.25	65.424086113012	203.25	53.159443595691
203.35	12.6750366520127	203.35	65.430993564064	203.35	53.1081815179441
203.45	12.7277068610283	203.45	65.4301278930234	203.45	53.042513780415
203.55	12.7768905409766	203.55	65.4214891000038	203.55	52.970562019598
203.65	12.8155573760296	203.65	65.4061917130093	203.65	52.895621365911
203.76	12.8437073650502	203.76	65.38423573204	203.76	52.817508646812
203.86	12.8613405080387	203.86	65.3556211570958	203.86	52.736223862297
203.96	12.8721265069771	203.96	65.3203479870399	203.96	52.6517670123731
204.06	12.8758821890642	204.06	65.2842004460581	204.06	52.576952636271
204.17	12.8726075540726	204.17	65.2471785330135	204.17	52.51178073399
204.27	12.8623026030255	204.27	65.2092822480199	204.27	52.456251305526
204.38	12.8488484600666	204.38	65.1771701850521	204.38	52.4133532437541
204.48	12.841454083059	204.48	65.1508423439964	204.48	52.383269721215
204.58	12.8401194730259	204.58	65.1302987259896	204.58	52.366000737912
204.68	12.8518749460227	204.68	65.1155393300087	204.68	52.361546293841
204.78	12.8767205020495	204.78	65.1040980430935	204.78	52.363559149475
204.89	12.9146561420157	204.89	65.0980984910348	204.89	52.364953974544
204.99	12.9656818650119	204.99	65.0975406759926	204.99	52.365730769053
205.09	13.0297976710381	205.09	65.096640373099	205.09	52.3530749937721
205.19	13.1010470870478	205.19	65.0953975850825	205.19	52.3269866486981
205.3	13.1794301120181	205.3	65.0938123091009	205.3	52.28746573383
205.41	13.2610656220322	205.41	65.0918845470869	205.41	52.234512249167
205.51	13.3367446579769	205.51	65.0932979100389	205.51	52.171809805627
205.62	13.4064672209888	205.62	65.1012621340215	205.62	52.108524614362
205.73	13.4702333100449	205.73	65.1157772210809	205.73	52.0446566753771
205.83	13.5280429250315	205.83	65.1393092830403	205.83	51.986553228205
206.05	13.584283092996	206.05	65.1697346950186	206.05	51.941299603102
206.15	13.6439065320246	206.15	65.2070534540599	206.15	51.90889580007
206.26	13.7069132440502	206.26	65.2512655630062	206.26	51.88934181911
206.36	13.7792597000725	206.36	65.3023710190155	206.36	51.8826376602251
206.46	13.8609459020245	206.46	65.3507158530147	206.46	51.8747423264531
206.56	13.9519718489964	206.56	65.3963000640942	206.56	51.860703097824
206.66	14.0523375409884	206.66	65.4354400410284	206.66	51.8368363634261
206.77	14.1562918340696	206.77	65.4649260460474	206.77	51.793975912099
206.87	14.2635407720491	206.87	65.4847580790374	206.87	51.732121743846
206.97	14.3740843540172	206.97	65.4949361410218	206.97	51.651273858667
207.08	14.4835355540636	207.08	65.4954602310909	207.08	51.551432256561
207.18	14.5869416530786	207.18	65.4876496580528	207.18	51.439667389767
207.29	14.6843026500392	207.29	65.4698515620566	207.29	51.314620356201
207.39	14.7756185469916	207.39	65.4420659429888	207.39	51.176291155872
207.49	14.8608893420032	207.49	65.4139467729919	207.49	51.038720785733
207.6	14.9369877590289	207.6	65.385494052066	207.6	50.90686196575
207.7	15.0039137980684	207.7	65.3567077800972	207.7	50.780714695924
207.81	15.067418604076	207.81	65.3275879570856	207.81	50.660278976254
207.91	15.1277961330152	207.91	65.2981345820081	207.91	50.5455548067421
208.02	15.1850463849996	208.02	65.2736540630485	208.02	50.444975870797
208.12	15.2391693610525	208.12	65.2541464000933	208.12	50.3585421684191
208.22	15.2901650610602	208.22	65.2382922850165	208.22	50.279183247371
208.32	15.3285094110061	208.32	65.2277445760774	208.32	50.2082580097311
208.43	15.3540192389983	208.43	65.2225032740716	208.43	50.1457664555021
208.53	15.3666945429904	208.53	65.2225683800225	208.53	50.091708584682
208.64	15.3696626019837	208.64	65.2279398919973	208.64	50.046084397276
208.74	15.3629234150685	208.74	65.2367778679945	208.74	50.024882832108
208.84	15.3464769820175	208.84	65.2490823069911	208.84	50.019982252703
208.94	15.3203233030581	208.94	65.2648532091007	208.94	50.023261022565
209.05	15.2922251439804	209.05	65.278784168072	209.05	50.034223922235
209.15	15.2621825060351	209.15	65.290875182086	209.15	50.053054124252
209.25	15.2301953900178	209.25	65.3011262530754	209.25	50.07975162862
209.36	15.2057878669893	209.36	65.3095373810402	209.36	50.114316435335
209.46	15.1891431110016	209.46	65.3188300250349	209.46	50.151707237952
209.56	15.1870073750615	209.56	65.3281974290394	209.56	50.193895099688
209.66	15.1926344070716	209.66	65.3414452870038	209.66	50.232383821869
209.77	15.2007041269826	209.77	65.3574146060691	209.77	50.266014410142
209.87	15.211216536045	209.87	65.3761053850985	209.87	50.294603691965
209.98	15.2174253800013	209.98	65.3975176250015	209.98	50.318151667338
210.08	15.2183141460682	210.08	65.4216513250958	210.08	50.336658336265
210.18	15.2138828350417	210.18	65.4489479650238	210.18	50.3558852564621
210.28	15.2041314449889	210.28	65.4794075460359	210.28	50.375832427937
210.39	15.1890599770468	210.39	65.5108378850855	210.39	50.401053922928
210.49	15.1734905200556	210.49	65.5427097040047	210.49	50.432036975642
210.6	15.159939713044	210.6	65.5750230030208	210.6	50.468781586077
210.7	15.148407556012	210.7	65.6077777809969	210.7	50.511287754235
210.8	15.1442141279858	210.8	65.64097403907	210.8	50.559555480119
210.91	15.147359428056	210.91	65.6681525700833	210.91	50.602303468857
211.01	15.1578434559951	211.01	65.6893133760832	211.01	50.637015081291
211.11	15.1756662120306	211.11	65.7044564560465	211.11	50.663690317424
211.21	15.2008276960487	211.21	65.7131403290805	211.21	50.676567619527
211.32	15.2301561630566	211.32	65.7153649970041	211.32	50.6756469876081
211.42	15.263651612031	211.42	65.7111304590217	211.42	50.660928421664
211.52	15.2964919540182	211.52	65.7004367160425	211.52	50.632411921693
211.63	15.3261605510124	211.63	65.6945658080303	211.63	50.601379529725
211.73	15.3526574010812	211.73	65.698007068022	211.73	50.575492322778
211.83	15.3759825050201	211.83	65.7107604949942	211.83	50.554750300852
211.93	15.3961358630568	211.93	65.7392852950807	211.93	50.550434758822
212.04	15.4225846270037	212.04	65.783581469077	212.04	50.565062335839
212.25	15.4553287969748	212.25	65.8436490150507	212.25	50.598633031907
212.35	15.4943683730835	212.35	65.9194879340248	212.35	50.651146847022
212.45	15.5428751010049	212.45	66.0110982259994	212.45	50.722603781188
212.55	15.6008489819897	212.55	66.1088786080199	212.55	50.7939353994821
212.65	15.6682900139913	212.65	66.212829080996	212.65	50.865141701905
212.76	15.7451981990562	212.76	66.3116676020081	212.76	50.9249406464231
212.86	15.8237799370227	212.86	66.4009048400658	212.86	50.965671156022
212.96	15.8990408680211	212.96	66.4805407950553	212.96	50.987333230697
213.07	15.9709809930746	213.07	66.5505754670903	213.07	50.989926870455
213.17	16.0301331590063	213.17	66.6110088560572	213.17	50.973452075288
213.27	16.0764973660434	213.27	66.6626559479937	213.27	50.946517429822
213.37	16.110073614982	213.37	66.6997468720183	213.37	50.908347421578
213.48	16.130861905026	213.48	66.7222816250614	213.48	50.858942050553
213.58	16.1388622360619	213.58	66.7398614920103	213.58	50.8173697516731
213.68	16.1446337210691	213.68	66.7524864730922	213.68	50.7836305249371
213.79	16.1481763580014	213.79	66.7601565670566	213.79	50.757724370346
213.89	16.1572837480435	213.89	66.7628717750404	213.89	50.739651287898
213.99	16.1769502490188	213.99	66.7648194280446	213.99	50.7335986098201
214.1	16.2071758620641	214.1	66.7689984650224	214.1	50.7320061623521
214.2	16.2479605870658	214.2	66.7754088860875	214.2	50.734873945493
214.3	16.2993044240238	214.3	66.7832357040652	214.3	50.733593374628
214.41	16.3568253800577	214.41	66.7982487930203	214.41	50.7289399622261
214.51	16.4205234569863	214.51	66.8204481520434	214.51	50.720913708289
214.61	16.4903986540139	214.61	66.8498337820438	214.61	50.70951461282
214.71	16.5558918580473	214.71	66.8864056810889	214.71	50.694742675812
214.82	16.6170030710191	214.82	66.9264940599987	214.82	50.67731009758
214.92	16.666986039013	214.92	66.9709056739975	214.92	50.655245814911
215.02	16.7125870150358	215.02	67.0116474969973	215.02	50.632858694255
215.13	16.7499482730591	215.13	67.0487195280884	215.13	50.611183773917
215.23	16.7790698120598	215.23	67.0821217680668	215.23	50.590221053895
215.33	16.8066978869774	215.33	67.1118542160229	215.33	50.569970534187
215.43	16.8304682340477	215.43	67.1379168730937	215.43	50.550432214793
215.53	16.850380855999	215.53	67.1566680859996	215.53	50.5318221697471
215.63	16.8664357510124	215.63	67.1681078540587	215.63	50.514140399042
215.74	16.8786329189743	215.74	67.1744283600901	215.74	50.492832830439
215.84	16.8821502720675	215.84	67.1771072130696	215.84	50.4717413358661
215.94	16.8792245229952	215.94	67.1761444140202	215.94	50.450865915318
216.07	16.8698556730078	216.07	67.1715399620325	216.07	50.430206568801
216.17	16.8579014469969	216.17	67.163293858016	216.17	50.40976329631
216.27	16.8433618459858	216.27	67.1541816969921	216.27	50.397133781803
216.37	16.8262368699743	216.37	67.1476498090442	216.37	50.393527643255
216.47	16.8065265199857	216.47	67.1436981959914	216.47	50.398944880669
216.58	16.7842307930641	216.58	67.1459685100899	216.58	50.4131694200131
216.68	16.7609400340325	216.68	67.1544607500891	216.68	50.436201261289
216.78	16.7366542410718	216.78	67.1691749180354	216.78	50.468040404493
216.88	16.7161955040456	216.88	67.1901110119961	216.88	50.5086868496311
216.99	16.6973271079769	216.99	67.2059869910981	216.99	50.546858554673
217.09	16.6800490550258	217.09	67.2262597540794	217.09	50.5904220771101
217.19	16.6643613420092	217.19	67.2509293010535	217.19	50.639377416947
217.3	16.6502639719965	217.3	67.2772200369991	217.3	50.686126890222
217.4	16.6340409350596	217.4	67.3016856300137	217.4	50.729460878964
217.5	16.6169731580794	217.5	67.3243260810068	217.5	50.7693793831691
217.61	16.5990606400328	217.61	67.3451413880457	217.61	50.805882402836
217.71	16.5787130409853	217.71	67.3641315530631	217.71	50.838969937969
217.81	16.5559303590044	217.81	67.3818513760125	217.81	50.872912798011
217.91	16.5307125960226	217.91	67.3983008570076	217.91	50.906430056511
218.02	16.5030597510167	218.02	67.4247620380584	218.02	50.950803755499
218.12	16.4807654219885	218.12	67.4517780209953	218.12	50.998167337479
218.22	16.462749259972	218.22	67.4793488050227	218.22	51.048520802457
218.33	16.449011265081	218.33	67.5074743890036	218.33	51.1018641504301
218.43	16.4432674440604	218.43	67.5361547750981	218.43	51.158197381398
218.53	16.4442368720756	218.53	67.5645749760179	218.53	51.2089119107441
218.64	16.4519195479897	218.64	67.5935646810331	218.64	51.25591777797
218.74	16.4663154720301	218.74	67.6231238910532	218.74	51.299214983075
218.85	16.4874246449926	218.85	67.6526978030552	218.85	51.334532716608
218.95	16.5149177720423	218.95	67.6822864199949	218.95	51.3631519050201
219.05	16.5487948539749	219.05	67.7118897390301	219.05	51.385072548315
219.15	16.581262291993	219.15	67.7415077620935	219.15	51.400294646493
219.25	16.6134004350624	219.25	67.7669531550009	219.25	51.404630867323
219.35	16.6452092850022	219.35	67.7871976040478	219.35	51.397382188591
219.46	16.6766888399934	219.46	67.8022411070742	219.46	51.378548610298
219.56	16.7078391020823	219.56	67.8128986510274	219.56	51.356738717063
219.66	16.736295808073	219.66	67.8183405470918	219.66	51.330042469384
219.77	16.7634256380325	219.77	67.8185667950402	219.77	51.298459867268
219.87	16.7892285920743	219.87	67.8135773940767	219.87	51.261990910705
219.97	16.8140339629872	219.97	67.8033723440876	219.97	51.220635599706
220.08	16.8378417520216	220.08	67.7907745260882	220.08	51.179581074882
220.18	16.8606519590639	220.18	67.775783938032	220.18	51.137460657239
[truncated: 170,210 more rows]
